# Supplementary material for: A Robust and Real-Time Capable Envelope-Based Algorithm for Heart Sound Classification: Validation under Different Physiological Conditions
Source: Sensors (Basel). 2020 Feb 11;20(4):972. doi: 10.3390/s20040972 (PMC7070375; doi:10.3390/s20040972)
Supplement: Supplementary file 1 [file sensors-20-00972-s001.zip]

Archive with 252 entries (240 files):
- Messungen/aa/
- Messungen/aa/aa01.wav
- Messungen/aa/aa01_unfiltered.csv
- Messungen/aa/aa02.wav
- Messungen/aa/aa02_unfiltered.csv
- Messungen/aa/aa03.wav
- Messungen/aa/aa03_unfiltered.csv
- Messungen/aa/aa04.wav
- Messungen/aa/aa04_unfiltered.csv
- Messungen/aa/aa05.wav
- Messungen/aa/aa05_unfiltered.csv
- Messungen/aa/aa06.wav
- Messungen/aa/aa06_unfiltered.csv
- Messungen/aa/aa07.wav
- Messungen/aa/aa07_unfiltered.csv
- Messungen/aa/aa08.wav
- Messungen/aa/aa08_unfiltered.csv
- Messungen/aa/aa09.wav
- Messungen/aa/aa09_unfiltered.csv
- Messungen/aa/aa10.wav
- Messungen/aa/aa10_unfiltered.csv
- Messungen/at/
- Messungen/at/at01.wav
- Messungen/at/at01_unfiltered.csv
- Messungen/at/at02.wav
- Messungen/at/at02_unfiltered.csv
- Messungen/at/at03.wav
- Messungen/at/at03_unfiltered.csv
- Messungen/at/at04.wav
- Messungen/at/at04_unfiltered.csv
- Messungen/at/at05.wav
- Messungen/at/at05_unfiltered.csv
- Messungen/at/at06.wav
- Messungen/at/at06_unfiltered.csv
- Messungen/at/at07.wav
- Messungen/at/at07_unfiltered.csv
- Messungen/at/at08.wav
- Messungen/at/at08_unfiltered.csv
- Messungen/at/at09.wav
- Messungen/at/at09_unfiltered.csv
- Messungen/at/at10.wav
- Messungen/at/at10_unfiltered.csv
- Messungen/ia/
- Messungen/ia/ia01.wav
- Messungen/ia/ia01_unfiltered.csv
- Messungen/ia/ia02.wav
- Messungen/ia/ia02_unfiltered.csv
- Messungen/ia/ia03.wav
- Messungen/ia/ia03_unfiltered.csv
- Messungen/ia/ia04.wav
- Messungen/ia/ia04_unfiltered.csv
- Messungen/ia/ia05.wav
- Messungen/ia/ia05_unfiltered.csv
- Messungen/ia/ia06.wav
- Messungen/ia/ia06_unfiltered.csv
- Messungen/ia/ia07.wav
- Messungen/ia/ia07_unfiltered.csv
- Messungen/ia/ia08.wav
- Messungen/ia/ia08_unfiltered.csv
- Messungen/ia/ia09.wav
- Messungen/ia/ia09_unfiltered.csv
- Messungen/ia/ia10.wav
- Messungen/ia/ia10_unfiltered.csv
- Messungen/jk/
- Messungen/jk/jk01.wav
- Messungen/jk/jk01_unfiltered.csv
- Messungen/jk/jk02.wav
- Messungen/jk/jk02_unfiltered.csv
- Messungen/jk/jk03.wav
- Messungen/jk/jk03_unfiltered.csv
- Messungen/jk/jk04.wav
- Messungen/jk/jk04_unfiltered.csv
- Messungen/jk/jk05.wav
- Messungen/jk/jk05_unfiltered.csv
- Messungen/jk/jk06.wav
- Messungen/jk/jk06_unfiltered.csv
- Messungen/jk/jk07.wav
- Messungen/jk/jk07_unfiltered.csv
- Messungen/jk/jk08.wav
- Messungen/jk/jk08_unfiltered.csv
- Messungen/jk/jk09.wav
- Messungen/jk/jk09_unfiltered.csv
- Messungen/jk/jk10.wav
- Messungen/jk/jk10_unfiltered.csv
- Messungen/jw/
- Messungen/jw/jw01.wav
- Messungen/jw/jw01_unfiltered.csv
- Messungen/jw/jw02.wav
- Messungen/jw/jw02_unfiltered.csv
- Messungen/jw/jw03.wav
- Messungen/jw/jw03_unfiltered.csv
- Messungen/jw/jw04.wav
- Messungen/jw/jw04_unfiltered.csv
- Messungen/jw/jw05.wav
- Messungen/jw/jw05_unfiltered.csv
- Messungen/jw/jw06.wav
- Messungen/jw/jw06_unfiltered.csv
- Messungen/jw/jw07.wav
- Messungen/jw/jw07_unfiltered.csv
- Messungen/jw/jw08.wav
- Messungen/jw/jw08_unfiltered.csv
- Messungen/jw/jw09.wav
- Messungen/jw/jw09_unfiltered.csv
- Messungen/jw/jw10.wav
- Messungen/jw/jw10_unfiltered.csv
- Messungen/kz/
- Messungen/kz/kz01.wav
- Messungen/kz/kz01_unfiltered.csv
- Messungen/kz/kz02.wav
- Messungen/kz/kz02_unfiltered.csv
- Messungen/kz/kz03.wav
- Messungen/kz/kz03_unfiltered.csv
- Messungen/kz/kz04.wav
- Messungen/kz/kz04_unfiltered.csv
- Messungen/kz/kz05.wav
- Messungen/kz/kz05_unfiltered.csv
- Messungen/kz/kz06.wav
- Messungen/kz/kz06_unfiltered.csv
- Messungen/kz/kz07.wav
- Messungen/kz/kz07_unfiltered.csv
- Messungen/kz/kz08.wav
- Messungen/kz/kz08_unfiltered.csv
- Messungen/kz/kz09.wav
- Messungen/kz/kz09_unfiltered.csv
- Messungen/kz/kz10.wav
- Messungen/kz/kz10_unfiltered.csv
- Messungen/sw/
- Messungen/sw/sw01.wav
- Messungen/sw/sw01_unfiltered.csv
- Messungen/sw/sw02.wav
- Messungen/sw/sw02_unfiltered.csv
- Messungen/sw/sw03.wav
- Messungen/sw/sw03_unfiltered.csv
- Messungen/sw/sw04.wav
- Messungen/sw/sw04_unfiltered.csv
- Messungen/sw/sw05.wav
- Messungen/sw/sw05_unfiltered.csv
- Messungen/sw/sw06.wav
- Messungen/sw/sw06_unfiltered.csv
- Messungen/sw/sw07.wav
- Messungen/sw/sw07_unfiltered.csv
- Messungen/sw/sw08.wav
- Messungen/sw/sw08_unfiltered.csv
- Messungen/sw/sw09.wav
- Messungen/sw/sw09_unfiltered.csv
- Messungen/sw/sw10.wav
- Messungen/sw/sw10_unfiltered.csv
- Messungen/swu/
- Messungen/swu/swu01.wav
- Messungen/swu/swu01_unfiltered.csv
- Messungen/swu/swu02.wav
- Messungen/swu/swu02_unfiltered.csv
- Messungen/swu/swu03.wav
- Messungen/swu/swu03_unfiltered.csv
- Messungen/swu/swu04.wav
- Messungen/swu/swu04_unfiltered.csv
- Messungen/swu/swu05.wav
- Messungen/swu/swu05_unfiltered.csv
- Messungen/swu/swu06.wav
- Messungen/swu/swu06_unfiltered.csv
- Messungen/swu/swu07.wav
- Messungen/swu/swu07_unfiltered.csv
- Messungen/swu/swu08.wav
- Messungen/swu/swu08_unfiltered.csv
- Messungen/swu/swu09.wav
- Messungen/swu/swu09_unfiltered.csv
- Messungen/swu/swu10.wav
- Messungen/swu/swu10_unfiltered.csv
- Messungen/sz/
- Messungen/sz/sz01.wav
- Messungen/sz/sz01_unfiltered.csv
- Messungen/sz/sz02.wav
- Messungen/sz/sz02_unfiltered.csv
- Messungen/sz/sz03.wav
- Messungen/sz/sz03_unfiltered.csv
- Messungen/sz/sz04.wav
- Messungen/sz/sz04_unfiltered.csv
- Messungen/sz/sz05.wav
- Messungen/sz/sz05_unfiltered.csv
- Messungen/sz/sz06.wav
- Messungen/sz/sz06_unfiltered.csv
- Messungen/sz/sz07.wav
- Messungen/sz/sz07_unfiltered.csv
- Messungen/sz/sz08.wav
- Messungen/sz/sz08_unfiltered.csv
- Messungen/sz/sz09.wav
- Messungen/sz/sz09_unfiltered.csv
- Messungen/sz/sz10.wav
- Messungen/sz/sz10_unfiltered.csv
- Messungen/tz/
- Messungen/tz/tz01.wav
- Messungen/tz/tz01_unfiltered.csv
- Messungen/tz/tz02.wav
- Messungen/tz/tz02_unfiltered.csv
- Messungen/tz/tz03.wav
- Messungen/tz/tz03_unfiltered.csv
- Messungen/tz/tz04.wav
- Messungen/tz/tz04_unfiltered.csv
- Messungen/tz/tz05.wav
- Messungen/tz/tz05_unfiltered.csv
- Messungen/tz/tz06.wav
- Messungen/tz/tz06_unfiltered.csv
- Messungen/tz/tz07.wav
- Messungen/tz/tz07_unfiltered.csv
- Messungen/tz/tz08.wav
- Messungen/tz/tz08_unfiltered.csv
- Messungen/tz/tz09.wav
- Messungen/tz/tz09_unfiltered.csv
- Messungen/tz/tz10.wav
- Messungen/tz/tz10_unfiltered.csv
- Messungen/ua/
- Messungen/ua/ua01.wav
- Messungen/ua/ua01_unfiltered.csv
- Messungen/ua/ua02.wav
- Messungen/ua/ua02_unfiltered.csv
- Messungen/ua/ua03.wav
- Messungen/ua/ua03_unfiltered.csv
- Messungen/ua/ua04.wav
- Messungen/ua/ua04_unfiltered.csv
- Messungen/ua/ua05.wav
- Messungen/ua/ua05_unfiltered.csv
- Messungen/ua/ua06.wav
- Messungen/ua/ua06_unfiltered.csv
- Messungen/ua/ua07.wav
- Messungen/ua/ua07_unfiltered.csv
- Messungen/ua/ua08.wav
- Messungen/ua/ua08_unfiltered.csv
- Messungen/ua/ua09.wav
- Messungen/ua/ua09_unfiltered.csv
- Messungen/ua/ua10.wav
- Messungen/ua/ua10_unfiltered.csv
- Messungen/ys/
- Messungen/ys/ys01.wav
- Messungen/ys/ys01_unfiltered.csv
- Messungen/ys/ys02.wav
- Messungen/ys/ys02_unfiltered.csv
- Messungen/ys/ys03.wav
- Messungen/ys/ys03_unfiltered.csv
- Messungen/ys/ys04.wav
- Messungen/ys/ys04_unfiltered.csv
- Messungen/ys/ys05.wav
- Messungen/ys/ys05_unfiltered.csv
- Messungen/ys/ys06.wav
- Messungen/ys/ys06_unfiltered.csv
- Messungen/ys/ys07.wav
- Messungen/ys/ys07_unfiltered.csv
- Messungen/ys/ys08.wav
- Messungen/ys/ys08_unfiltered.csv
- Messungen/ys/ys09.wav
- Messungen/ys/ys09_unfiltered.csv
- Messungen/ys/ys10.wav
- Messungen/ys/ys10_unfiltered.csv
