# Supplementary material for: A Robust and Real-Time Capable Envelope-Based Algorithm for Heart Sound Classification: Validation under Different Physiological Conditions
Source: Sensors (Basel). 2020 Feb 11;20(4):972. doi: 10.3390/s20040972 (PMC7070375; doi:10.3390/s20040972)
Supplement: Supplementary file 1 [file sensors-20-00972-s001.zip › Messungen/aa/aa01_unfiltered.csv]

Dataset No.	Pulse (bpm)	Pacer Bit	leadI (�V)	leadII (�V)	leadIII (�V)	lead_avR (�V)	lead_avL (�V)	lead_avF (�V)	V1 (�V)	V2 (�V)	V3 (�V)	V4 (�V)	V5 (�V)	V6 (�V)	R-Wave
1	0	0	-13142	-176	12966	6659	-13054	6395	-1961	-3045	-1705	-4675	-3427	-4615	0
2	0	0	-16357	-174	16183	8265	-16270	8004	-2215	-4758	-2244	-5416	-3561	-5024	0
3	0	0	-11081	-159	10922	5620	-11001	5381	-1243	-4130	-1517	-3197	-1726	-2456	0
4	0	0	221	-116	-337	-52	279	-226	481	-1311	17	754	1051	1495	0
5	0	0	9033	-114	-9147	-4459	9090	-4630	1392	1115	1076	2875	2273	2915	0
6	0	0	9651	-126	-9777	-4762	9714	-4951	1336	2007	1332	3024	2130	2884	0
7	0	0	8133	-133	-8266	-4000	8199	-4199	1059	2302	1323	2725	1714	2465	0
8	0	0	5991	-129	-6120	-2931	6055	-3124	750	2141	1020	1992	1231	1652	0
9	0	0	3719	-133	-3852	-1793	3785	-1992	514	1811	873	1293	733	987	0
10	0	0	-2854	-137	2717	1495	-2785	1290	-696	-213	-405	-1747	-1544	-2025	0
11	0	0	-13342	-195	13147	6768	-13244	6476	-1978	-3317	-1736	-4882	-3495	-4753	0
12	0	0	-16482	-188	16294	8335	-16388	8053	-2126	-4935	-2256	-5482	-3612	-4948	0
13	0	0	-11241	-162	11079	5701	-11160	5458	-1278	-4378	-1520	-3290	-1804	-2483	0
14	0	0	178	-126	-304	-26	241	-215	481	-1456	-85	620	1088	1336	0
15	0	0	8992	-106	-9098	-4443	9045	-4602	1348	907	1072	2865	2252	2958	0
16	0	0	9622	-128	-9750	-4747	9686	-4939	1330	1874	1293	3059	2116	2884	0
17	0	0	8190	-126	-8316	-4032	8253	-4221	1035	2242	1235	2710	1761	2423	0
18	0	0	5875	-129	-6004	-2873	5939	-3066	717	2035	1032	1998	1226	1687	0
19	0	0	3576	-141	-3717	-1717	3646	-1929	459	1650	760	1292	661	960	0
20	0	0	-2835	-143	2692	1489	-2763	1274	-805	-261	-405	-1769	-1540	-2069	0
21	0	0	-13404	-170	13234	6787	-13319	6532	-2021	-3445	-1841	-4898	-3492	-4875	0
22	0	0	-16687	-166	16521	8426	-16604	8177	-2254	-5160	-2289	-5593	-3695	-5076	0
23	0	0	-11294	-147	11147	5720	-11220	5500	-1224	-4366	-1563	-3247	-1765	-2568	0
24	0	0	91	-106	-197	7	144	-151	481	-1645	-131	624	1037	1371	0
25	0	0	8992	-87	-9079	-4452	9035	-4583	1305	873	977	2861	2207	2884	0
26	0	0	9547	-106	-9653	-4720	9600	-4879	1311	1835	1262	3067	2128	2944	0
27	0	0	8231	-114	-8345	-4058	8288	-4229	1129	2209	1218	2702	1798	2483	0
28	0	0	6020	-98	-6118	-2961	6069	-3108	799	2017	987	2004	1282	1670	0
29	0	0	3672	-97	-3769	-1787	3720	-1933	506	1598	799	1326	646	966	0
30	0	0	-2768	-89	2679	1428	-2723	1295	-735	-318	-422	-1693	-1538	-2042	0
31	0	0	-13329	-137	13192	6733	-13260	6527	-2004	-3478	-1837	-4875	-3542	-4747	0
32	0	0	-16610	-128	16482	8369	-16546	8177	-2273	-5156	-2368	-5575	-3779	-5078	0
33	0	0	-11339	-95	11244	5717	-11291	5574	-1286	-4487	-1577	-3344	-1778	-2586	0
34	0	0	43	-67	-110	12	76	-88	434	-1678	-46	556	1047	1367	0
35	0	0	9056	-60	-9116	-4498	9086	-4588	1418	789	1001	2867	2298	2851	0
36	0	0	9548	-87	-9635	-4730	9591	-4861	1334	1753	1237	3082	2174	2845	0
37	0	0	8243	-85	-8328	-4079	8285	-4206	1099	2083	1206	2717	1732	2403	0
38	0	0	5896	-104	-6000	-2896	5948	-3052	729	1928	1012	1951	1200	1670	0
39	0	0	3564	-106	-3670	-1729	3617	-1888	420	1530	646	1228	653	890	0
40	0	0	-2851	-112	2739	1481	-2795	1313	-671	-440	-397	-1714	-1579	-2077	0
41	0	0	-13453	-141	13312	6797	-13382	6585	-2027	-3618	-1866	-4943	-3614	-4789	0
42	0	0	-16598	-124	16474	8361	-16536	8175	-2172	-5179	-2403	-5501	-3647	-5141	0
43	0	0	-11416	-73	11343	5744	-11379	5635	-1284	-4591	-1658	-3325	-1806	-2560	0
44	0	0	53	-3	-56	-25	54	-29	424	-1759	-176	582	1028	1313	0
45	0	0	9121	13	-9108	-4567	9114	-4547	1363	867	1026	2970	2333	2911	0
46	0	0	9831	23	-9808	-4927	9819	-4892	1377	1835	1274	3156	2207	2935	0
47	0	0	8471	29	-8442	-4250	8456	-4206	1090	2178	1214	2894	1833	2537	0
48	0	0	6354	32	-6322	-3193	6338	-3145	793	2122	1035	2215	1427	1804	0
49	0	0	3976	23	-3953	-1999	3964	-1965	494	1730	781	1433	805	1105	0
50	0	0	-2462	-1	2461	1231	-2461	1230	-679	-201	-424	-1614	-1455	-1974	0
51	0	0	-13084	-54	13030	6569	-13057	6488	-1928	-3338	-1872	-4749	-3482	-4677	0
52	0	0	-16507	-64	16443	8285	-16475	8189	-2285	-5166	-2461	-5563	-3668	-5127	0
53	0	0	-11334	-77	11257	5705	-11295	5590	-1274	-4462	-1670	-3330	-1732	-2619	0
54	0	0	-7	-65	-58	36	25	-61	450	-1753	-124	519	1047	1253	0
55	0	0	8975	-46	-9021	-4464	8998	-4533	1278	739	917	2780	2159	2787	0
56	0	0	9655	-64	-9719	-4795	9687	-4891	1358	1765	1299	3030	2184	2929	0
57	0	0	8283	-60	-8343	-4111	8313	-4201	1115	2137	1156	2673	1747	2380	0
58	0	0	6076	-71	-6147	-3002	6111	-3109	743	1916	1004	1951	1247	1738	0
59	0	0	3758	-83	-3841	-1837	3799	-1962	477	1623	762	1278	770	995	0
60	0	0	-2663	-110	2553	1386	-2608	1221	-694	-337	-448	-1674	-1544	-2110	0
61	0	0	-13244	-151	13093	6697	-13168	6471	-1982	-3524	-1889	-4886	-3474	-4820	0
62	0	0	-16516	-149	16367	8332	-16441	8109	-2168	-5210	-2403	-5577	-3621	-5106	0
63	0	0	-11330	-143	11187	5736	-11258	5522	-1261	-4450	-1689	-3346	-1660	-2562	0
64	0	0	135	-126	-261	-4	198	-193	481	-1584	-97	731	1138	1326	0
65	0	0	9197	-124	-9321	-4536	9259	-4722	1412	871	1010	2983	2368	2941	0
66	0	0	9809	-141	-9950	-4834	9879	-5045	1278	1827	1274	3164	2254	2908	0
67	0	0	8429	-157	-8586	-4136	8507	-4371	1123	2281	1233	2871	1875	2469	0
68	0	0	6336	-168	-6504	-3084	6420	-3336	929	2106	1098	2271	1346	1899	0
69	0	0	3942	-182	-4124	-1880	4033	-2153	512	1800	774	1425	795	1090	0
70	0	0	-2527	-223	2304	1375	-2415	1040	-636	-151	-411	-1513	-1431	-1912	0
71	0	0	-13042	-240	12802	6641	-12922	6281	-1905	-3315	-1827	-4766	-3362	-4727	0
72	0	0	-16366	-232	16134	8299	-16250	7951	-2161	-5022	-2421	-5443	-3577	-5102	0
73	0	0	-11238	-217	11021	5727	-11129	5402	-1218	-4273	-1652	-3148	-1649	-2523	0
74	0	0	159	-178	-337	9	248	-257	514	-1526	-87	706	1129	1367	0
75	0	0	9312	-159	-9471	-4576	9391	-4815	1456	975	999	3104	2324	2999	0
76	0	0	9913	-178	-10091	-4867	10002	-5134	1387	2019	1255	3183	2281	2960	0
77	0	0	8473	-192	-8665	-4140	8569	-4428	1067	2300	1196	2917	1806	2560	0
78	0	0	6303	-190	-6493	-3056	6398	-3341	830	2240	1002	2157	1332	1771	0
79	0	0	3981	-188	-4169	-1896	4075	-2178	593	1864	758	1435	812	1167	0
80	0	0	-2545	-225	2320	1385	-2432	1047	-642	-209	-364	-1548	-1478	-1953	0
81	0	0	-13047	-226	12821	6636	-12934	6297	-1957	-3321	-1821	-4704	-3468	-4766	0
82	0	0	-16456	-217	16239	8336	-16347	8011	-2209	-5044	-2370	-5536	-3606	-5096	0
83	0	0	-11266	-197	11069	5731	-11167	5436	-1216	-4310	-1619	-3212	-1716	-2589	0
84	0	0	72	-182	-254	55	163	-218	523	-1550	-29	690	1057	1288	0
85	0	0	9169	-164	-9333	-4502	9251	-4748	1326	952	1049	2921	2244	2977	0
86	0	0	9898	-195	-10093	-4851	9995	-5144	1425	1972	1311	3241	2244	3028	0
87	0	0	8441	-201	-8642	-4120	8541	-4421	1167	2238	1255	2857	1837	2450	0
88	0	0	6255	-207	-6462	-3024	6358	-3334	851	2174	1045	2223	1262	1833	0
89	0	0	3915	-201	-4116	-1857	4015	-2158	510	1782	744	1447	772	1127	0
90	0	0	-2507	-244	2263	1375	-2385	1009	-640	-197	-393	-1544	-1489	-1943	0
91	0	0	-13003	-242	12761	6622	-12882	6259	-1967	-3286	-1810	-4811	-3449	-4692	0
92	0	0	-16417	-232	16185	8324	-16301	7976	-2207	-5047	-2287	-5499	-3631	-5113	0
93	0	0	-11410	-213	11197	5811	-11303	5492	-1266	-4407	-1629	-3299	-1792	-2562	0
94	0	0	72	-182	-254	55	163	-218	535	-1507	-114	680	1065	1278	0
95	0	0	9180	-172	-9352	-4504	9266	-4762	1323	960	1026	3028	2265	2979	0
96	0	0	9882	-188	-10070	-4847	9976	-5129	1439	1941	1284	3214	2217	3010	0
97	0	0	8520	-186	-8706	-4167	8613	-4446	1181	2326	1272	2944	1897	2572	0
98	0	0	6311	-184	-6495	-3063	6403	-3339	851	2130	1053	2213	1284	1778	0
99	0	0	3998	-188	-4186	-1905	4092	-2187	523	1841	795	1480	888	1185	0
100	0	0	-2443	-228	2215	1335	-2329	993	-723	-34	-341	-1484	-1431	-1877	0
101	0	0	-12995	-228	12767	6611	-12881	6269	-1969	-3323	-1835	-4815	-3511	-4756	0
102	0	0	-16425	-219	16206	8322	-16315	7993	-2166	-4970	-2341	-5492	-3639	-5026	0
103	0	0	-11313	-201	11112	5757	-11212	5455	-1255	-4271	-1683	-3214	-1767	-2576	0
104	0	0	70	-162	-232	46	151	-197	434	-1439	-91	713	1105	1292	0
105	0	0	9277	-143	-9420	-4567	9348	-4781	1363	1039	999	3038	2347	2975	0
106	0	0	9985	-161	-10146	-4912	10065	-5153	1330	2077	1303	3249	2312	2981	0
107	0	0	8544	-172	-8716	-4186	8630	-4444	1074	2382	1195	2937	1823	2510	0
108	0	0	6365	-172	-6537	-3096	6451	-3354	816	2283	1101	2229	1408	1848	0
109	0	0	4008	-178	-4186	-1915	4097	-2182	459	1881	805	1503	797	1113	0
110	0	0	-2306	-225	2081	1265	-2193	928	-624	5	-339	-1398	-1416	-1827	0
111	0	0	-12957	-221	12736	6589	-12846	6257	-1963	-3189	-1860	-4718	-3459	-4756	0
112	0	0	-16359	-223	16136	8291	-16247	7956	-2225	-4865	-2353	-5496	-3684	-4999	0
113	0	0	-11311	-207	11104	5759	-11207	5448	-1280	-4238	-1641	-3272	-1730	-2520	0
114	0	0	16	-174	-190	79	103	-182	453	-1552	-71	704	987	1284	0
115	0	0	9271	-190	-9461	-4540	9366	-4825	1410	966	1074	2974	2314	2946	0
116	0	0	10007	-230	-10237	-4888	10122	-5233	1416	2095	1253	3334	2302	2995	0
117	0	0	8573	-234	-8807	-4169	8690	-4520	1084	2442	1241	2878	1864	2607	0
118	0	0	6390	-240	-6630	-3075	6510	-3435	834	2283	1028	2157	1334	1819	0
119	0	0	3952	-246	-4198	-1853	4075	-2222	510	1903	774	1458	770	1224	0
120	0	0	-2323	-277	2046	1300	-2184	884	-638	17	-300	-1474	-1418	-1879	0
121	0	0	-12920	-219	12701	6569	-12810	6241	-1938	-3154	-1777	-4727	-3433	-4654	0
122	0	0	-16357	-133	16224	8245	-16290	8045	-2201	-4886	-2335	-5451	-3627	-5106	0
123	0	0	-11242	17	11259	5612	-11250	5638	-1251	-4283	-1637	-3338	-1810	-2543	0
124	0	0	113	155	42	-134	35	98	550	-1435	-46	719	1061	1309	0
125	0	0	9543	323	-9220	-4933	9381	-4448	1422	1067	1030	3034	2345	2991	0
126	0	0	10322	514	-9808	-5418	10065	-4647	1427	2081	1286	3301	2267	3043	0
127	0	0	9078	781	-8297	-4929	8687	-3758	1185	2399	1220	2941	1891	2473	0
128	0	0	6950	1065	-5885	-4007	6417	-2410	824	2304	973	2258	1253	1868	0
129	0	0	4834	1408	-3426	-3121	4130	-1009	545	1965	741	1544	783	1117	0
130	0	0	-1265	1699	2964	-217	-2114	2331	-673	60	-337	-1420	-1414	-1821	0
131	0	0	-11671	2073	13744	4799	-12707	7908	-2011	-3082	-1808	-4758	-3398	-4782	0
132	0	0	-15012	2475	17487	6268	-16249	9981	-2285	-4863	-2339	-5480	-3651	-4979	0
133	0	0	-9686	2877	12563	3404	-11124	7720	-1241	-4169	-1617	-3228	-1800	-2520	0
134	0	0	1638	3162	1524	-2400	57	2343	446	-1418	-64	679	1043	1276	0
135	0	0	11158	3398	-7760	-7278	9459	-2181	1425	1181	1049	3111	2415	2989	0
136	0	0	11835	3513	-8322	-7674	10078	-2404	1328	2126	1262	3284	2312	3003	0
137	0	0	10561	3486	-7075	-7023	8818	-1794	1107	2535	1257	2966	1961	2593	0
138	0	0	8242	3418	-4824	-5830	6533	-703	812	2399	1101	2248	1387	1829	1
139	0	0	5803	3150	-2653	-4476	4228	248	517	2013	764	1561	783	1121	0
140	0	0	-758	2613	3371	-927	-2064	2992	-649	108	-267	-1365	-1334	-1821	0
141	0	0	-11685	1943	13628	4871	-12656	7785	-1965	-3084	-1794	-4654	-3437	-4644	0
142	0	0	-15524	1233	16757	7145	-16140	8995	-2145	-4780	-2300	-5511	-3573	-4991	0
143	0	0	-10957	436	11393	5260	-11175	5914	-1235	-4192	-1592	-3247	-1718	-2520	0
144	0	0	-194	-452	-258	323	32	-355	496	-1468	-60	690	1032	1354	0
145	0	0	9091	-770	-9861	-4160	9476	-5315	1451	1129	1051	2983	2401	3028	0
146	0	0	9780	-715	-10495	-4532	10137	-5605	1420	2145	1361	3329	2316	3063	0
147	0	0	8466	-591	-9057	-3937	8761	-4824	1065	2539	1268	2974	1934	2560	0
148	0	0	6369	-485	-6854	-2942	6611	-3669	882	2370	1099	2318	1270	1905	0
149	0	0	3983	-428	-4411	-1777	4197	-2419	547	2058	867	1548	830	1278	0
150	0	0	-2162	-401	1761	1281	-1961	680	-704	135	-250	-1297	-1381	-1839	0
151	0	0	-12759	-285	12474	6522	-12616	6094	-1955	-3026	-1784	-4630	-3480	-4576	0
152	0	0	-16169	-192	15977	8180	-16073	7892	-2153	-4714	-2234	-5356	-3557	-4958	0
153	0	0	-11280	-83	11197	5681	-11238	5557	-1268	-4136	-1621	-3272	-1749	-2481	0
154	0	0	80	3	-77	-41	78	-37	506	-1336	-60	735	1076	1259	0
155	0	0	9494	27	-9467	-4760	9480	-4720	1420	1177	1061	3049	2376	3047	0
156	0	0	10180	1	-10179	-5090	10179	-5089	1373	2236	1346	3352	2339	3045	0
157	0	0	8832	-29	-8861	-4401	8846	-4445	1202	2574	1235	3030	1887	2651	0
158	0	0	6627	-36	-6663	-3295	6645	-3349	865	2444	1127	2302	1422	1928	0
159	0	0	4284	-48	-4332	-2118	4308	-2190	471	2106	840	1511	857	1272	0
160	0	0	-2064	-124	1940	1094	-2002	908	-609	151	-242	-1303	-1460	-1798	0
161	0	0	-12973	-102	12871	6537	-12922	6384	-2004	-3071	-1794	-4733	-3484	-4681	0
162	0	0	-16488	-97	16391	8292	-16439	8147	-2240	-4855	-2409	-5511	-3788	-5080	0
163	0	0	-11262	-73	11189	5667	-11225	5558	-1251	-4108	-1586	-3195	-1753	-2477	0
164	0	0	276	-38	-314	-119	295	-176	510	-1257	44	890	1167	1449	0
165	0	0	9969	-31	-10000	-4969	9984	-5015	1478	1422	1152	3241	2481	3251	0
166	0	0	10530	-56	-10586	-5237	10558	-5321	1445	2397	1373	3486	2392	3129	0
167	0	0	8986	-71	-9057	-4457	9021	-4564	1216	2766	1356	3041	1924	2673	0
168	0	0	6643	-98	-6741	-3272	6692	-3419	814	2587	1183	2335	1377	1916	0
169	0	0	4161	-85	-4246	-2038	4203	-2165	541	2159	847	1509	880	1132	0
170	0	0	-2156	-166	1990	1161	-2073	912	-741	180	-271	-1468	-1462	-2002	0
171	0	0	-13068	-129	12939	6598	-13003	6405	-1932	-3047	-1846	-4803	-3544	-4789	0
172	0	0	-16559	-126	16433	8342	-16496	8153	-2165	-4834	-2372	-5532	-3631	-5123	0
173	0	0	-11317	-97	11220	5707	-11268	5561	-1278	-4033	-1656	-3191	-1631	-2469	0
174	0	0	421	-67	-488	-177	454	-277	529	-1171	73	841	1177	1431	0
175	0	0	9931	-58	-9989	-4936	9960	-5023	1493	1394	1204	3261	2506	3212	0
176	0	0	10527	-71	-10598	-5228	10562	-5334	1443	2413	1325	3433	2403	3102	0
177	0	0	9031	-71	-9102	-4480	9066	-4586	1270	2686	1377	3067	1953	2696	0
178	0	0	6600	-79	-6679	-3260	6639	-3379	801	2607	1088	2289	1284	1957	0
179	0	0	4217	-60	-4277	-2078	4247	-2168	533	2108	853	1487	762	1204	0
180	0	0	-2100	-124	1976	1112	-2038	926	-737	217	-250	-1330	-1416	-1839	0
181	0	0	-13111	-100	13011	6605	-13061	6455	-2054	-3069	-1866	-4882	-3581	-4848	0
182	0	0	-16501	-83	16418	8292	-16459	8167	-2207	-4712	-2273	-5525	-3658	-5096	0
183	0	0	-11476	-65	11411	5770	-11443	5673	-1305	-4174	-1660	-3282	-1763	-2510	0
184	0	0	343	-27	-370	-158	356	-198	510	-1259	62	927	1078	1396	0
185	0	0	9883	-5	-9888	-4939	9885	-4946	1495	1455	1148	3239	2508	3216	0
186	0	0	10493	-25	-10518	-5234	10505	-5271	1363	2362	1373	3443	2359	3076	0
187	0	0	8981	-32	-9013	-4474	8997	-4522	1202	2762	1288	3138	1959	2622	0
188	0	0	6588	-27	-6615	-3280	6601	-3321	774	2516	1146	2234	1317	1866	0
189	0	0	4213	-23	-4236	-2095	4224	-2129	533	2199	820	1565	855	1204	0
190	0	0	-2130	-97	2033	1113	-2081	968	-756	194	-258	-1420	-1464	-1852	0
191	0	0	-13080	-79	13001	6579	-13040	6461	-2031	-2983	-1796	-4881	-3552	-4791	0
192	0	0	-16590	-75	16515	8332	-16552	8220	-2260	-4725	-2364	-5565	-3664	-5075	0
193	0	0	-11348	-36	11312	5692	-11330	5638	-1249	-4095	-1645	-3197	-1730	-2454	0
194	0	0	472	3	-469	-237	470	-233	527	-1165	79	999	1208	1423	0
195	0	0	10146	29	-10117	-5087	10131	-5044	1497	1536	1134	3375	2558	3263	0
196	0	0	10657	15	-10642	-5336	10649	-5313	1402	2463	1356	3497	2347	3142	0
197	0	0	9090	0	-9090	-4545	9090	-4545	1218	2778	1363	3076	1941	2708	0
198	0	0	6678	7	-6671	-3342	6674	-3332	816	2619	1165	2240	1377	1957	0
199	0	0	4205	9	-4196	-2107	4200	-2093	508	2166	822	1476	861	1210	0
200	0	0	-2083	-56	2027	1069	-2055	985	-785	244	-236	-1406	-1427	-1891	0
201	0	0	-13164	-31	13133	6597	-13148	6551	-2009	-3020	-1856	-4855	-3565	-4836	0
202	0	0	-16599	-7	16592	8303	-16595	8292	-2250	-4772	-2426	-5540	-3744	-5115	0
203	0	0	-11357	15	11372	5671	-11364	5693	-1301	-4157	-1647	-3233	-1746	-2535	0
204	0	0	535	52	-483	-293	509	-215	531	-1173	147	1037	1235	1497	0
205	0	0	10310	71	-10239	-5190	10274	-5084	1540	1540	1247	3395	2574	3334	0
206	0	0	10849	65	-10784	-5457	10816	-5359	1513	2531	1462	3600	2432	3239	0
207	0	0	9160	56	-9104	-4608	9132	-4524	1146	2834	1422	3057	1938	2791	0
208	0	0	6837	67	-6770	-3452	6803	-3351	894	2626	1160	2376	1342	1943	0
209	0	0	4346	67	-4279	-2206	4312	-2106	605	2316	884	1581	888	1262	0
210	0	0	-1995	3	1998	996	-1996	1000	-733	236	-244	-1336	-1499	-1920	0
211	0	0	-13124	36	13160	6544	-13142	6598	-2099	-3014	-1901	-4817	-3629	-4861	0
212	0	0	-16583	58	16641	8262	-16612	8349	-2248	-4782	-2246	-5517	-3724	-5082	0
213	0	0	-11368	85	11453	5641	-11410	5769	-1303	-4118	-1561	-3239	-1778	-2553	0
214	0	0	595	120	-475	-357	535	-177	580	-1090	108	1014	1222	1499	0
215	0	0	10326	157	-10169	-5241	10247	-5006	1489	1581	1196	3338	2531	3284	0
216	0	0	10867	137	-10730	-5502	10798	-5296	1482	2601	1462	3620	2456	3230	0
217	0	0	9206	135	-9071	-4670	9138	-4468	1158	2822	1288	3102	1903	2714	0
218	0	0	6851	141	-6710	-3496	6780	-3284	888	2725	1218	2308	1361	1974	0
219	0	0	4290	139	-4151	-2214	4220	-2006	498	2231	855	1584	824	1228	0
220	0	0	-1936	93	2029	921	-1982	1061	-731	190	-170	-1400	-1513	-1887	0
221	0	0	-13122	118	13240	6502	-13181	6679	-2044	-3012	-1800	-4882	-3585	-4809	0
222	0	0	-16615	133	16748	8241	-16681	8440	-2277	-4751	-2370	-5612	-3670	-5150	0
223	0	0	-11343	176	11519	5583	-11431	5847	-1311	-4091	-1612	-3259	-1713	-2551	0
224	0	0	484	223	-261	-353	372	-19	453	-1193	11	952	1098	1427	0
225	0	0	10357	250	-10107	-5303	10232	-4928	1499	1569	1249	3344	2527	3292	0
226	0	0	10764	246	-10518	-5505	10641	-5136	1416	2485	1422	3474	2392	3142	0
227	0	0	9214	246	-8968	-4730	9091	-4361	1218	2830	1373	3072	1901	2688	0
228	0	0	6694	244	-6450	-3469	6572	-3103	832	2566	1115	2273	1338	1907	0
229	0	0	4267	267	-4000	-2267	4133	-1866	541	2095	859	1359	710	1165	0
230	0	0	-2059	199	2258	930	-2158	1228	-758	195	-259	-1456	-1420	-1976	0
231	0	0	-13301	211	13512	6545	-13406	6861	-2186	-3086	-1943	-4962	-3703	-4974	0
232	0	0	-16702	236	16938	8233	-16820	8587	-2262	-4881	-2415	-5600	-3796	-5179	0
233	0	0	-11460	271	11731	5594	-11595	6001	-1361	-4223	-1685	-3332	-1839	-2580	0
234	0	0	526	325	-201	-425	363	62	558	-1208	77	1004	1123	1505	0
235	0	0	10382	360	-10022	-5371	10202	-4831	1501	1503	1154	3276	2504	3307	0
236	0	0	10880	364	-10516	-5622	10698	-5076	1429	2541	1433	3528	2452	3241	0
237	0	0	9268	370	-8898	-4819	9083	-4264	1152	2762	1361	2985	1901	2611	0
238	0	0	6809	376	-6433	-3592	6621	-3028	861	2580	1202	2250	1373	1907	0
239	0	0	4344	389	-3955	-2366	4149	-1783	535	2217	841	1487	750	1167	0
240	0	0	-1885	351	2236	767	-2060	1293	-797	205	-263	-1468	-1468	-1930	0
241	0	0	-13093	391	13484	6351	-13288	6937	-2058	-3136	-1860	-4925	-3594	-4836	0
242	0	0	-16599	405	17004	8097	-16801	8704	-2273	-4801	-2364	-5624	-3728	-5179	0
243	0	0	-11253	452	11705	5400	-11479	6078	-1292	-4141	-1602	-3319	-1674	-2551	0
244	0	0	678	508	-170	-593	424	169	578	-1189	56	1055	1156	1455	0
245	0	0	10584	529	-10055	-5556	10319	-4763	1493	1555	1247	3468	2599	3369	0
246	0	0	11090	527	-10563	-5808	10826	-5018	1484	2516	1445	3552	2444	3241	0
247	0	0	9447	541	-8906	-4994	9176	-4182	1158	2795	1356	3076	1955	2681	0
248	0	0	7097	558	-6539	-3827	6818	-2990	834	2756	1162	2320	1402	1914	0
249	0	0	4531	578	-3953	-2554	4242	-1687	545	2213	884	1540	820	1237	0
250	0	0	-1698	533	2231	582	-1964	1382	-907	197	-265	-1387	-1538	-1938	0
251	0	0	-12853	556	13409	6148	-13131	6982	-1990	-3105	-1796	-4820	-3656	-4857	0
252	0	0	-16480	593	17073	7943	-16776	8833	-2271	-4782	-2324	-5614	-3738	-5102	0
253	0	0	-11155	638	11793	5258	-11474	6215	-1303	-4112	-1681	-3210	-1747	-2574	0
254	0	0	709	690	-19	-699	364	335	517	-1191	-23	1067	1111	1480	0
255	0	0	10712	731	-9981	-5721	10346	-4625	1487	1629	1154	3365	2609	3313	0
256	0	0	11185	723	-10462	-5954	10823	-4869	1466	2574	1392	3569	2444	3268	0
257	0	0	9658	733	-8925	-5195	9291	-4096	1148	2948	1385	3140	1998	2778	0
258	0	0	7096	743	-6353	-3919	6724	-2805	878	2626	1113	2405	1389	1971	0
259	0	0	4717	748	-3969	-2732	4343	-1610	628	2205	859	1612	764	1233	0
260	0	0	-1514	715	2229	399	-1871	1472	-805	269	-147	-1433	-1443	-1846	0
261	0	0	-12814	731	13545	6041	-13179	7138	-2031	-2979	-1777	-4857	-3594	-4745	0
262	0	0	-16310	748	17058	7781	-16684	8903	-2238	-4741	-2298	-5626	-3709	-5141	0
263	0	0	-11153	795	11948	5179	-11550	6371	-1288	-4095	-1612	-3220	-1761	-2539	0
264	0	0	796	832	36	-814	380	434	601	-1150	155	1063	1181	1449	0
265	0	0	10792	869	-9923	-5830	10357	-4527	1552	1621	1245	3478	2595	3367	0
266	0	0	11240	867	-10373	-6053	10806	-4753	1420	2481	1464	3521	2328	3150	0
267	0	0	9585	861	-8724	-5223	9154	-3931	1200	2915	1425	3115	2033	2752	0
268	0	0	7115	859	-6256	-3987	6685	-2698	849	2593	1107	2324	1311	1912	0
269	0	0	4754	869	-3885	-2811	4319	-1508	582	2308	915	1579	838	1233	0
270	0	0	-1481	843	2324	319	-1902	1583	-820	250	-250	-1396	-1433	-1930	0
271	0	0	-12617	834	13451	5891	-13034	7142	-1957	-2964	-1771	-4863	-3523	-4756	0
272	0	0	-16362	853	17215	7754	-16788	9034	-2246	-4751	-2357	-5633	-3730	-5098	0
273	0	0	-11004	878	11882	5063	-11443	6380	-1284	-4021	-1569	-3270	-1718	-2603	0
274	0	0	762	909	147	-835	307	528	587	-1183	147	1072	1175	1425	0
275	0	0	10770	915	-9855	-5842	10312	-4470	1517	1532	1165	3307	2556	3230	0
276	0	0	11327	898	-10429	-6112	10878	-4765	1456	2681	1487	3581	2473	3259	0
277	0	0	9687	884	-8803	-5285	9245	-3959	1204	2890	1400	3140	1963	2727	0
278	0	0	7200	859	-6341	-4029	6770	-2741	822	2725	1206	2370	1400	1951	0
279	0	0	4640	836	-3804	-2738	4222	-1484	485	2281	836	1517	812	1264	0
280	0	0	-1381	793	2174	294	-1777	1483	-797	252	-166	-1451	-1449	-1887	0
281	0	0	-12771	741	13512	6015	-13141	7126	-1988	-2995	-1825	-4865	-3594	-4791	0
282	0	0	-16397	723	17120	7837	-16758	8921	-2234	-4851	-2296	-5647	-3718	-5109	0
283	0	0	-11202	715	11917	5243	-11559	6316	-1354	-4159	-1625	-3319	-1837	-2554	0
284	0	0	642	723	81	-682	280	402	525	-1117	98	1039	1125	1507	0
285	0	0	10560	696	-9864	-5628	10212	-4584	1437	1557	1183	3365	2554	3298	0
286	0	0	11204	630	-10574	-5917	10889	-4972	1513	2603	1443	3524	2531	3230	0
287	0	0	9480	589	-8891	-5034	9185	-4151	1195	2867	1412	3071	1949	2721	0
288	0	0	7086	556	-6530	-3821	6808	-2987	894	2667	1111	2355	1387	1905	0
289	0	0	4505	523	-3982	-2514	4243	-1729	583	2260	838	1579	836	1292	0
290	0	0	-1541	463	2004	539	-1772	1233	-808	304	-283	-1264	-1412	-1844	0
291	0	0	-12808	399	13207	6204	-13007	6803	-2013	-2861	-1823	-4809	-3501	-4836	0
292	0	0	-16657	368	17025	8144	-16841	8696	-2341	-4774	-2390	-5581	-3736	-5168	0
293	0	0	-11330	368	11698	5481	-11514	6033	-1288	-4165	-1619	-3241	-1844	-2582	0
294	0	0	406	372	-34	-389	220	169	517	-1125	93	1004	1148	1451	0
295	0	0	10355	355	-10000	-5355	10177	-4822	1507	1505	1204	3360	2545	3319	0
296	0	0	10978	320	-10658	-5649	10818	-5169	1418	2587	1377	3544	2403	3208	0
297	0	0	9284	275	-9009	-4779	9146	-4367	1226	2882	1387	3113	2038	2661	0
298	0	0	6861	244	-6617	-3552	6739	-3186	847	2630	1158	2289	1344	1875	0
299	0	0	4329	205	-4124	-2267	4226	-1959	550	2240	913	1577	795	1216	0
300	0	0	-1764	174	1938	795	-1851	1056	-843	259	-296	-1315	-1389	-1856	0
301	0	0	-12981	112	13093	6434	-13037	6602	-1982	-2941	-1808	-4807	-3550	-4828	0
302	0	0	-16771	108	16879	8331	-16825	8493	-2316	-4789	-2436	-5612	-3750	-5232	0
303	0	0	-11557	108	11665	5724	-11611	5886	-1326	-4112	-1571	-3360	-1777	-2628	0
304	0	0	249	118	-131	-183	190	-6	564	-1189	23	1016	1146	1439	0
305	0	0	10308	116	-10192	-5212	10250	-5038	1530	1588	1164	3398	2611	3301	0
306	0	0	10945	85	-10860	-5515	10902	-5387	1517	2620	1486	3577	2483	3253	0
307	0	0	9284	71	-9213	-4677	9248	-4571	1185	2855	1379	3061	1986	2665	0
308	0	0	6884	54	-6830	-3469	6857	-3388	907	2721	1169	2366	1375	1918	0
309	0	0	4284	36	-4248	-2160	4266	-2106	498	2324	814	1629	781	1282	0
310	0	0	-1718	29	1747	844	-1732	888	-801	256	-230	-1365	-1402	-1786	0
311	0	0	-12869	-27	12842	6448	-12855	6407	-1965	-2867	-1658	-4815	-3557	-4785	0
312	0	0	-16763	-23	16740	8393	-16751	8358	-2271	-4733	-2436	-5587	-3753	-5106	0
313	0	0	-11552	-13	11539	5782	-11545	5763	-1301	-4083	-1639	-3280	-1786	-2564	0
314	0	0	205	23	-182	-114	193	-79	430	-1175	54	975	1189	1423	0
315	0	0	10317	32	-10285	-5174	10301	-5126	1513	1612	1195	3358	2520	3350	0
316	0	0	10886	3	-10883	-5444	10884	-5440	1476	2595	1507	3577	2434	3294	0
317	0	0	9273	-13	-9286	-4630	9279	-4649	1173	2890	1358	3086	1868	2747	0
318	0	0	6862	-9	-6871	-3426	6866	-3440	857	2811	1224	2384	1334	2038	0
319	0	0	4247	-9	-4256	-2119	4251	-2132	496	2277	849	1486	772	1272	0
320	0	0	-1689	-19	1670	854	-1679	825	-841	314	-147	-1284	-1431	-1775	0
321	0	0	-13065	-71	12994	6568	-13029	6461	-2013	-3010	-1778	-4848	-3637	-4836	0
322	0	0	-16767	-60	16707	8413	-16737	8323	-2242	-4778	-2275	-5658	-3670	-5158	0
323	0	0	-11675	-32	11643	5853	-11659	5805	-1338	-4174	-1656	-3336	-1800	-2622	0
324	0	0	76	1	-75	-38	75	-37	386	-1181	42	909	1193	1352	0
325	0	0	10246	-1	-10247	-5122	10246	-5124	1480	1656	1156	3350	2525	3311	0
326	0	0	10854	-11	-10865	-5421	10859	-5438	1400	2640	1499	3490	2380	3360	0
327	0	0	9178	-15	-9193	-4581	9185	-4604	1123	2882	1369	3020	1941	2776	0
328	0	0	6813	-21	-6834	-3396	6823	-3427	865	2727	1195	2324	1400	1990	0
329	0	0	4279	-31	-4310	-2124	4294	-2170	485	2306	838	1555	861	1222	0
330	0	0	-1733	-32	1701	882	-1717	834	-820	242	-234	-1338	-1396	-1844	0
331	0	0	-12976	-75	12901	6525	-12938	6413	-2002	-2896	-1707	-4871	-3484	-4741	0
332	0	0	-16772	-73	16699	8422	-16735	8313	-2291	-4749	-2376	-5585	-3786	-5177	0
333	0	0	-11722	-46	11676	5884	-11699	5815	-1330	-4079	-1581	-3303	-1767	-2603	0
334	0	0	44	-21	-65	-11	54	-43	407	-1226	19	904	1132	1332	0
335	0	0	10261	-3	-10264	-5129	10262	-5133	1546	1563	1247	3358	2547	3323	0
336	0	0	10858	-17	-10875	-5420	10866	-5446	1466	2574	1433	3616	2425	3315	0
337	0	0	9229	-11	-9240	-4609	9234	-4625	1173	2917	1379	3117	1969	2716	0
338	0	0	6877	-25	-6902	-3426	6889	-3463	849	2747	1237	2355	1408	1994	0
339	0	0	4297	-17	-4314	-2140	4305	-2165	547	2283	902	1575	824	1249	0
340	0	0	-1650	-9	1641	829	-1645	816	-754	300	-244	-1278	-1387	-1769	0
341	0	0	-12981	-69	12912	6525	-12946	6421	-2005	-2871	-1784	-4820	-3538	-4727	0
342	0	0	-16778	-60	16718	8419	-16748	8329	-2271	-4656	-2320	-5610	-3699	-5096	0
343	0	0	-11749	-32	11717	5890	-11733	5842	-1363	-4114	-1681	-3330	-1895	-2603	0
344	0	0	62	-3	-65	-29	63	-34	512	-1148	34	958	1187	1377	0
345	0	0	10209	9	-10200	-5109	10204	-5095	1515	1631	1218	3408	2578	3311	0
346	0	0	10866	-7	-10873	-5429	10869	-5440	1435	2681	1420	3530	2428	3216	0
347	0	0	9295	-7	-9302	-4644	9298	-4654	1185	2964	1443	3171	2019	2813	0
348	0	0	6827	-15	-6842	-3406	6834	-3428	841	2725	1117	2314	1437	1864	0
349	0	0	4322	-17	-4339	-2152	4330	-2178	545	2355	892	1600	777	1202	0
350	0	0	-1692	-3	1689	847	-1690	843	-776	304	-159	-1243	-1299	-1780	0
351	0	0	-12937	-69	12868	6503	-12902	6399	-2044	-2908	-1782	-4832	-3515	-4799	0
352	0	0	-16792	-62	16730	8427	-16761	8334	-2232	-4712	-2314	-5618	-3720	-5148	0
353	0	0	-11716	-40	11676	5878	-11696	5818	-1299	-4035	-1635	-3284	-1798	-2640	0
354	0	0	-51	-1	50	26	-50	24	424	-1181	42	962	1127	1284	0
355	0	0	10244	15	-10229	-5129	10236	-5107	1577	1610	1222	3395	2558	3284	0
356	0	0	10851	1	-10850	-5426	10850	-5424	1522	2628	1528	3621	2446	3303	0
357	0	0	9272	11	-9261	-4641	9266	-4625	1229	2904	1394	3088	1957	2799	0
358	0	0	6915	1	-6914	-3458	6914	-3456	960	2805	1226	2401	1431	2058	0
359	0	0	4375	-9	-4384	-2183	4379	-2196	471	2345	919	1544	737	1270	0
360	0	0	-1555	0	1555	777	-1555	777	-727	339	-168	-1173	-1268	-1693	0
361	0	0	-12836	-58	12778	6447	-12807	6360	-2029	-2809	-1742	-4830	-3515	-4716	0
362	0	0	-16668	-52	16616	8360	-16642	8282	-2205	-4564	-2271	-5538	-3662	-5166	0
363	0	0	-11726	-19	11707	5872	-11716	5844	-1303	-4136	-1600	-3358	-1806	-2578	0
364	0	0	-49	3	52	23	-50	27	448	-1191	69	915	1090	1361	0
365	0	0	10269	17	-10252	-5143	10260	-5117	1592	1680	1235	3346	2599	3325	0
366	0	0	10887	-11	-10898	-5438	10892	-5454	1456	2675	1439	3590	2481	3249	0
367	0	0	9308	-15	-9323	-4646	9315	-4669	1204	2948	1371	3164	1963	2750	0
368	0	0	6893	-15	-6908	-3439	6900	-3461	863	2845	1228	2370	1449	1998	0
369	0	0	4338	-17	-4355	-2160	4346	-2186	560	2388	907	1616	863	1272	0
370	0	0	-1485	1	1486	742	-1485	743	-661	368	-248	-1208	-1383	-1792	0
371	0	0	-12836	-65	12771	6450	-12803	6353	-1932	-2791	-1765	-4749	-3466	-4735	0
372	0	0	-16769	-60	16709	8414	-16739	8324	-2199	-4723	-2341	-5612	-3722	-5173	0
373	0	0	-11784	-38	11746	5911	-11765	5854	-1332	-4097	-1606	-3307	-1895	-2626	0
374	0	0	-96	-5	91	50	-93	43	459	-1196	13	913	1177	1348	0
375	0	0	10238	7	-10231	-5122	10234	-5112	1567	1652	1175	3404	2611	3336	0
376	0	0	10818	-7	-10825	-5405	10821	-5416	1456	2620	1416	3540	2446	3222	0
377	0	0	9333	-13	-9346	-4660	9339	-4679	1206	2910	1456	3107	1930	2774	0
378	0	0	6807	-27	-6834	-3390	6820	-3430	832	2805	1164	2411	1468	1982	0
379	0	0	4291	-21	-4312	-2135	4301	-2166	527	2293	873	1546	760	1226	0
380	0	0	-1590	-7	1583	798	-1586	788	-713	358	-164	-1274	-1272	-1775	0
381	0	0	-12861	-75	12786	6468	-12823	6355	-1986	-2842	-1724	-4778	-3526	-4685	0
382	0	0	-16797	-69	16728	8433	-16762	8329	-2246	-4714	-2347	-5686	-3691	-5156	0
383	0	0	-11829	-48	11781	5938	-11805	5866	-1346	-4095	-1583	-3350	-1943	-2580	0
384	0	0	-156	-19	137	87	-146	59	407	-1229	73	911	1125	1371	0
385	0	0	10228	-13	-10241	-5107	10234	-5127	1513	1586	1200	3332	2522	3321	0
386	0	0	10871	-31	-10902	-5420	10886	-5466	1433	2686	1484	3639	2494	3377	0
387	0	0	9242	-42	-9284	-4600	9263	-4663	1162	2917	1352	3127	2023	2706	0
388	0	0	6891	-58	-6949	-3416	6920	-3503	905	2754	1165	2411	1379	2040	0
389	0	0	4260	-58	-4318	-2101	4289	-2188	486	2357	880	1596	820	1373	0
390	0	0	-1456	-23	1433	739	-1444	705	-640	391	-116	-1241	-1228	-1643	0
391	0	0	-12823	-95	12728	6459	-12775	6316	-2013	-2752	-1763	-4679	-3542	-4696	0
392	0	0	-16738	-95	16643	8416	-16690	8274	-2232	-4640	-2339	-5565	-3753	-5104	0
393	0	0	-11819	-73	11746	5946	-11782	5836	-1307	-4054	-1621	-3282	-1769	-2593	0
394	0	0	-198	-32	166	115	-182	67	483	-1226	7	878	1173	1354	0
395	0	0	10228	-32	-10260	-5098	10244	-5146	1594	1563	1206	3317	2605	3338	0
396	0	0	10887	-58	-10945	-5414	10916	-5501	1524	2731	1509	3633	2496	3309	0
397	0	0	9310	-50	-9360	-4630	9335	-4705	1292	2884	1381	3162	1961	2741	0
398	0	0	6943	-73	-7016	-3435	6979	-3544	880	2869	1268	2438	1513	1974	0
399	0	0	4270	-75	-4345	-2097	4307	-2210	537	2316	876	1575	783	1241	0
400	0	0	-1477	-42	1435	759	-1456	696	-543	364	-182	-1148	-1262	-1674	0
401	0	0	-12783	-108	12675	6445	-12729	6283	-1992	-2756	-1738	-4698	-3573	-4712	0
402	0	0	-16794	-116	16678	8455	-16736	8281	-2258	-4657	-2324	-5527	-3726	-5121	0
403	0	0	-11866	-97	11769	5981	-11817	5836	-1297	-4062	-1592	-3336	-1848	-2663	0
404	0	0	-211	-60	151	135	-181	45	432	-1251	44	820	1127	1375	0
405	0	0	10158	-46	-10204	-5056	10181	-5125	1515	1635	1257	3429	2562	3309	0
406	0	0	10788	-79	-10867	-5354	10827	-5473	1453	2595	1445	3585	2438	3268	0
407	0	0	9263	-89	-9352	-4587	9307	-4720	1272	2952	1416	3119	1994	2803	0
408	0	0	6821	-91	-6912	-3365	6866	-3501	867	2820	1233	2432	1404	1971	0
409	0	0	4309	-85	-4394	-2112	4351	-2239	479	2320	873	1606	746	1311	0
410	0	0	-1487	-62	1425	774	-1456	681	-525	401	-151	-1152	-1249	-1647	0
411	0	0	-12813	-143	12670	6478	-12741	6263	-2025	-2785	-1755	-4720	-3513	-4706	0
412	0	0	-16818	-133	16685	8475	-16751	8276	-2273	-4648	-2283	-5678	-3699	-5111	0
413	0	0	-11940	-110	11830	6025	-11885	5860	-1371	-4099	-1596	-3369	-1912	-2655	0
414	0	0	-304	-83	221	193	-262	69	405	-1268	58	873	1134	1297	0
415	0	0	10119	-60	-10179	-5029	10149	-5119	1532	1532	1189	3348	2533	3247	0
416	0	0	10897	-85	-10982	-5406	10939	-5533	1414	2619	1538	3552	2456	3321	0
417	0	0	9271	-97	-9368	-4587	9319	-4732	1220	2892	1439	3104	1971	2716	0
418	0	0	6930	-100	-7030	-3415	6980	-3565	937	2822	1212	2446	1433	2029	0
419	0	0	4340	-104	-4444	-2118	4392	-2274	552	2388	836	1650	785	1340	0
420	0	0	-1444	-81	1363	762	-1403	641	-500	395	-232	-1119	-1226	-1654	0
421	0	0	-12716	-151	12565	6433	-12640	6207	-1953	-2807	-1683	-4663	-3488	-4706	0
422	0	0	-16765	-159	16606	8462	-16685	8223	-2219	-4656	-2293	-5563	-3705	-5135	0
423	0	0	-11974	-137	11837	6055	-11905	5850	-1381	-4093	-1660	-3439	-1874	-2655	0
424	0	0	-264	-102	162	183	-213	30	438	-1224	-11	871	1103	1390	0
425	0	0	10162	-83	-10245	-5039	10203	-5164	1577	1633	1266	3453	2673	3424	0
426	0	0	10913	-110	-11023	-5401	10968	-5566	1522	2613	1507	3589	2355	3369	0
427	0	0	9357	-104	-9461	-4626	9409	-4782	1315	3014	1495	3210	2069	2851	0
428	0	0	6854	-118	-6972	-3368	6913	-3545	824	2816	1181	2421	1371	1996	0
429	0	0	4384	-118	-4502	-2133	4443	-2310	547	2440	882	1629	838	1261	0
430	0	0	-1511	-91	1420	801	-1465	664	-523	345	-192	-1129	-1206	-1567	0
431	0	0	-12743	-166	12577	6454	-12660	6205	-2025	-2772	-1811	-4754	-3536	-4723	0
432	0	0	-16761	-155	16606	8458	-16683	8225	-2211	-4652	-2260	-5494	-3742	-5100	0
433	0	0	-12048	-145	11903	6096	-11975	5879	-1381	-4070	-1652	-3439	-1829	-2671	0
434	0	0	-327	-114	213	220	-270	49	389	-1200	3	869	1072	1325	0
435	0	0	10115	-102	-10217	-5006	10166	-5159	1482	1608	1288	3408	2620	3344	0
436	0	0	10839	-118	-10957	-5360	10898	-5537	1497	2665	1511	3509	2545	3235	0
437	0	0	9254	-118	-9372	-4568	9313	-4745	1229	2981	1373	3098	1986	2686	0
438	0	0	6819	-120	-6939	-3349	6879	-3529	859	2781	1175	2395	1332	1940	0
439	0	0	4336	-126	-4462	-2105	4399	-2294	632	2328	942	1612	822	1338	0
440	0	0	-1479	-89	1390	784	-1434	650	-485	397	-254	-1183	-1156	-1711	0
441	0	0	-12657	-164	12493	6410	-12575	6164	-1891	-2791	-1732	-4692	-3476	-4690	0
442	0	0	-16813	-159	16654	8486	-16733	8247	-2199	-4576	-2306	-5544	-3705	-5084	0
443	0	0	-12029	-141	11888	6085	-11958	5873	-1352	-4112	-1619	-3455	-1885	-2708	0
444	0	0	-408	-106	302	257	-355	98	374	-1259	15	812	1181	1270	0
445	0	0	10125	-87	-10212	-5019	10168	-5149	1573	1596	1278	3393	2597	3329	0
446	0	0	10798	-102	-10900	-5348	10849	-5501	1431	2636	1437	3554	2403	3259	0
447	0	0	9298	-116	-9414	-4591	9356	-4765	1288	2931	1487	3148	1984	2807	0
448	0	0	6891	-120	-7011	-3385	6951	-3565	874	2797	1257	2339	1453	1980	0
449	0	0	4266	-139	-4405	-2063	4335	-2272	558	2343	838	1612	777	1262	0
450	0	0	-1414	-95	1319	754	-1366	612	-407	420	-238	-1111	-1216	-1583	0
451	0	0	-12659	-170	12489	6414	-12574	6159	-2009	-2690	-1691	-4677	-3476	-4642	0
452	0	0	-16852	-170	16682	8511	-16767	8256	-2296	-4673	-2318	-5668	-3786	-5144	0
453	0	0	-12035	-143	11892	6089	-11963	5874	-1301	-4066	-1579	-3363	-1868	-2624	0
454	0	0	-453	-100	353	276	-403	126	389	-1290	-67	777	1098	1295	0
455	0	0	10063	-89	-10152	-4987	10107	-5120	1482	1629	1165	3375	2543	3263	0
456	0	0	10754	-108	-10862	-5323	10808	-5485	1466	2659	1431	3641	2405	3263	0
457	0	0	9339	-108	-9447	-4615	9393	-4777	1187	2987	1478	3169	1947	2828	0
458	0	0	6811	-126	-6937	-3342	6874	-3531	907	2828	1266	2393	1408	2068	0
459	0	0	4422	-129	-4551	-2146	4486	-2340	523	2434	896	1530	845	1259	0
460	0	0	-1355	-102	1253	728	-1304	575	-345	467	-128	-1076	-1156	-1497	0
461	0	0	-12663	-174	12489	6418	-12576	6157	-2048	-2799	-1623	-4720	-3517	-4714	0
462	0	0	-16722	-170	16552	8446	-16637	8191	-2234	-4541	-2236	-5503	-3670	-5121	0
463	0	0	-12050	-145	11905	6097	-11977	5880	-1385	-4089	-1689	-3336	-1914	-2679	0
464	0	0	-393	-106	287	249	-340	90	479	-1245	-1	869	1150	1330	0
465	0	0	10085	-98	-10183	-4993	10134	-5140	1507	1678	1204	3389	2599	3330	0
466	0	0	10925	-98	-11023	-5413	10974	-5560	1441	2706	1534	3581	2473	3334	0
467	0	0	9337	-122	-9459	-4607	9398	-4790	1214	3007	1427	3150	1986	2783	0
468	0	0	6955	-135	-7090	-3410	7022	-3612	896	2865	1301	2500	1439	2071	0
469	0	0	4353	-126	-4479	-2113	4416	-2302	523	2382	894	1596	795	1330	0
470	0	0	-1217	-112	1105	664	-1161	496	-318	570	-219	-1059	-1144	-1530	0
471	0	0	-12619	-182	12437	6400	-12528	6127	-1974	-2671	-1689	-4607	-3472	-4607	0
472	0	0	-16683	-174	16509	8428	-16596	8167	-2159	-4582	-2310	-5591	-3664	-5090	0
473	0	0	-12021	-151	11870	6086	-11945	5859	-1342	-3992	-1658	-3340	-1848	-2622	0
474	0	0	-498	-128	370	313	-434	121	360	-1284	-40	711	1162	1286	0
475	0	0	10156	-102	-10258	-5027	10207	-5180	1546	1643	1198	3464	2584	3395	0
476	0	0	10870	-118	-10988	-5376	10929	-5553	1451	2714	1491	3581	2434	3298	0
477	0	0	9356	-124	-9480	-4616	9418	-4802	1222	3036	1484	3104	1974	2797	0
478	0	0	6840	-126	-6966	-3357	6903	-3546	834	2844	1185	2405	1387	1978	0
479	0	0	4410	-137	-4547	-2136	4478	-2342	529	2444	970	1590	857	1261	0
480	0	0	-1223	-110	1113	666	-1168	501	-291	525	-143	-1068	-1098	-1519	0
481	0	0	-12535	-164	12371	6349	-12453	6103	-1982	-2716	-1699	-4657	-3521	-4723	0
482	0	0	-16671	-162	16509	8416	-16590	8173	-2227	-4487	-2242	-5505	-3670	-5042	0
483	0	0	-12033	-141	11892	6087	-11962	5875	-1363	-4101	-1687	-3482	-2019	-2712	0
484	0	0	-451	-114	337	282	-394	111	519	-1235	75	884	1179	1439	0
485	0	0	10092	-98	-10190	-4997	10141	-5144	1503	1583	1206	3327	2539	3350	0
486	0	0	10994	-118	-11112	-5438	11053	-5615	1455	2698	1517	3625	2442	3323	0
487	0	0	9370	-122	-9492	-4624	9431	-4807	1183	3107	1468	3257	2079	2844	0
488	0	0	6926	-137	-7063	-3394	6994	-3600	799	2849	1142	2399	1373	2029	0
489	0	0	4580	-141	-4721	-2219	4650	-2431	574	2615	981	1742	954	1361	0
490	0	0	-1264	-124	1140	694	-1202	508	-230	583	-225	-1065	-1171	-1447	0
491	0	0	-12419	-192	12227	6305	-12323	6017	-1963	-2556	-1738	-4630	-3443	-4632	0
492	0	0	-16617	-190	16427	8403	-16522	8118	-2128	-4438	-2223	-5400	-3631	-5001	0
493	0	0	-12023	-162	11861	6092	-11942	5849	-1402	-4039	-1693	-3381	-1912	-2714	0
494	0	0	-414	-118	296	266	-355	89	376	-1096	69	840	1167	1390	0
495	0	0	10063	-104	-10167	-4979	10115	-5135	1513	1617	1181	3472	2539	3408	0
496	0	0	11011	-122	-11133	-5444	11072	-5627	1464	2787	1513	3600	2502	3325	0
497	0	0	9413	-133	-9546	-4640	9479	-4839	1196	3131	1532	3263	1971	2931	0
498	0	0	7087	-139	-7226	-3474	7156	-3682	956	2991	1379	2535	1437	2267	0
499	0	0	4538	-137	-4675	-2200	4606	-2406	539	2543	954	1701	801	1427	0
500	0	0	-1010	-126	884	568	-947	379	-261	785	-172	-915	-1136	-1389	0
501	0	0	-12289	-192	12097	6240	-12193	5952	-1957	-2477	-1633	-4514	-3449	-4498	0
502	0	0	-16563	-184	16379	8373	-16471	8097	-2281	-4353	-2219	-5430	-3738	-5014	0
503	0	0	-11959	-151	11808	6055	-11883	5828	-1352	-3905	-1621	-3298	-1858	-2601	0
504	0	0	-488	-128	360	308	-424	116	411	-1169	97	834	1074	1381	0
505	0	0	10183	-112	-10295	-5035	10239	-5203	1586	1707	1297	3414	2665	3406	0
506	0	0	11006	-129	-11135	-5438	11070	-5632	1511	2842	1592	3744	2483	3398	0
507	0	0	9527	-143	-9670	-4692	9598	-4906	1169	3230	1565	3202	2077	2834	0
508	0	0	7188	-139	-7327	-3524	7257	-3733	845	3090	1377	2580	1470	2153	0
509	0	0	4637	-145	-4782	-2246	4709	-2463	611	2638	995	1817	890	1435	0
510	0	0	-884	-114	770	499	-827	328	-199	890	-129	-966	-1053	-1377	0
511	0	0	-12093	-182	11911	6137	-12002	5864	-1825	-2392	-1559	-4409	-3340	-4520	0
512	0	0	-16394	-184	16210	8289	-16302	8013	-2106	-4219	-2135	-5292	-3643	-4873	0
513	0	0	-11882	-157	11725	6019	-11803	5784	-1325	-3794	-1532	-3356	-1829	-2582	0
514	0	0	-364	-120	244	242	-304	62	467	-1024	85	876	1152	1429	0
515	0	0	10251	-116	-10367	-5067	10309	-5241	1478	1941	1264	3561	2566	3431	0
516	0	0	11190	-126	-11316	-5532	11253	-5721	1517	3005	1666	3794	2459	3482	0
517	0	0	9677	-137	-9814	-4770	9745	-4975	1332	3292	1557	3369	2108	2991	0
518	0	0	7372	-139	-7511	-3616	7441	-3825	983	3206	1321	2640	1487	2221	0
519	0	0	4792	-149	-4941	-2321	4866	-2545	696	2809	1030	1889	940	1548	0
520	0	0	-703	-139	564	421	-633	212	-219	1020	-77	-826	-966	-1303	0
521	0	0	-11750	-190	11560	5970	-11655	5685	-1808	-2091	-1482	-4242	-3303	-4333	0
522	0	0	-16288	-188	16100	8238	-16194	7956	-2190	-4095	-2151	-5302	-3620	-4892	0
523	0	0	-11879	-166	11713	6022	-11796	5773	-1350	-3711	-1507	-3344	-1829	-2675	0
524	0	0	-519	-135	384	327	-451	124	438	-979	62	851	1185	1441	0
525	0	0	10243	-116	-10359	-5063	10301	-5237	1460	1947	1330	3474	2593	3429	0
526	0	0	11200	-143	-11343	-5528	11271	-5743	1534	3086	1668	3765	2535	3480	0
527	0	0	9760	-141	-9901	-4809	9830	-5021	1243	3441	1600	3385	2089	3041	0
528	0	0	7389	-145	-7534	-3622	7461	-3839	938	3286	1410	2683	1447	2250	0
529	0	0	4821	-151	-4972	-2335	4896	-2561	607	2768	1037	1835	898	1505	0
530	0	0	-709	-151	558	430	-633	203	-131	1067	-73	-863	-1030	-1224	0
531	0	0	-11823	-197	11626	6010	-11724	5714	-1905	-2161	-1441	-4378	-3358	-4394	0
532	0	0	-16280	-190	16090	8235	-16185	7950	-2161	-4089	-2159	-5303	-3703	-4859	0
533	0	0	-12040	-168	11872	6104	-11956	5852	-1363	-3781	-1499	-3416	-1994	-2675	0
534	0	0	-796	-145	651	470	-723	253	335	-1020	100	684	997	1311	0
535	0	0	9960	-108	-10068	-4926	10014	-5088	1472	1864	1290	3338	2527	3402	0
536	0	0	10969	-129	-11098	-5420	11033	-5613	1472	2948	1561	3577	2545	3393	0
537	0	0	9659	-128	-9787	-4765	9723	-4957	1305	3336	1540	3292	1969	2942	0
538	0	0	7351	-135	-7486	-3608	7418	-3810	933	3230	1396	2632	1511	2256	0
539	0	0	4934	-141	-5075	-2396	5004	-2608	634	2816	1148	1846	890	1536	0
540	0	0	-319	-141	178	230	-248	18	-67	1280	1	-684	-865	-1144	0
541	0	0	-11205	-184	11021	5694	-11113	5418	-1775	-1854	-1361	-4060	-3131	-4161	0
542	0	0	-15694	-192	15502	7943	-15598	7655	-2116	-3827	-2002	-5047	-3548	-4733	0
543	0	0	-11932	-166	11766	6049	-11849	5800	-1371	-3620	-1519	-3301	-1986	-2706	0
544	0	0	-1135	-133	1002	634	-1068	434	261	-1107	62	457	818	1132	0
545	0	0	9337	-118	-9455	-4609	9396	-4786	1414	1711	1251	3090	2409	3210	0
546	0	0	10550	-129	-10679	-5210	10614	-5404	1425	2791	1509	3501	2333	3356	0
547	0	0	9359	-137	-9496	-4611	9427	-4816	1247	3210	1565	3201	2048	2910	0
548	0	0	7118	-151	-7269	-3483	7193	-3710	915	3125	1367	2498	1476	2188	0
549	0	0	4809	-153	-4962	-2328	4885	-2557	616	2836	1111	1864	1004	1524	0
550	0	0	-461	-151	310	306	-385	79	-79	1129	-23	-677	-1030	-1076	0
551	0	0	-11150	-199	10951	5674	-11050	5376	-1746	-1815	-1297	-4008	-3133	-4072	0
552	0	0	-15850	-201	15649	8025	-15749	7724	-2112	-3926	-2027	-5191	-3606	-4760	0
553	0	0	-12023	-174	11849	6098	-11936	5837	-1338	-3664	-1544	-3412	-1963	-2721	0
554	0	0	-1363	-137	1226	750	-1294	544	192	-1239	-83	360	758	1059	0
555	0	0	9128	-110	-9238	-4509	9183	-4674	1303	1555	1154	3016	2281	3123	0
556	0	0	10350	-137	-10487	-5106	10418	-5312	1404	2692	1517	3352	2364	3224	0
557	0	0	9122	-131	-9253	-4495	9187	-4692	1164	3047	1476	3098	1856	2789	0
558	0	0	6959	-141	-7100	-3409	7029	-3620	873	2975	1229	2423	1404	2060	0
559	0	0	4454	-147	-4601	-2153	4527	-2374	492	2539	973	1643	791	1373	0
560	0	0	-612	-153	459	382	-535	153	-120	1057	-15	-808	-1010	-1099	0
561	0	0	-11542	-188	11354	5865	-11448	5583	-1833	-2170	-1449	-4306	-3313	-4308	0
562	0	0	-16216	-180	16036	8198	-16126	7928	-2180	-4139	-2135	-5406	-3672	-4943	0
563	0	0	-12483	-166	12317	6324	-12400	6075	-1489	-3961	-1616	-3736	-2093	-2834	0
564	0	0	-1787	-135	1652	961	-1719	758	108	-1520	-126	69	609	958	0
565	0	0	8592	-128	-8720	-4232	8656	-4424	1210	1158	1096	2661	2190	2859	0
566	0	0	9923	-139	-10062	-4892	9992	-5100	1336	2322	1359	3090	2192	3012	0
567	0	0	8644	-155	-8799	-4244	8721	-4477	1067	2628	1359	2793	1765	2620	0
568	0	0	6596	-141	-6737	-3227	6666	-3439	855	2636	1241	2240	1276	2019	0
569	0	0	4177	-149	-4326	-2014	4251	-2237	481	2217	890	1400	727	1222	0
570	0	0	-859	-157	702	508	-780	272	-89	836	-153	-983	-1010	-1280	0
571	0	0	-11757	-195	11562	5976	-11659	5683	-1862	-2454	-1519	-4316	-3276	-4343	0
572	0	0	-16340	-194	16146	8267	-16243	7976	-2182	-4351	-2205	-5373	-3684	-4978	0
573	0	0	-12657	-172	12485	6414	-12571	6156	-1503	-4145	-1703	-3701	-2110	-2997	0
574	0	0	-1978	-137	1841	1057	-1909	852	77	-1775	-238	58	556	840	0
575	0	0	8590	-122	-8712	-4234	8651	-4417	1243	1006	1067	2700	2172	2838	0
576	0	0	9766	-141	-9907	-4812	9836	-5024	1266	2170	1293	3121	2116	2997	0
577	0	0	8587	-139	-8726	-4224	8656	-4432	1094	2549	1276	2813	1755	2558	0
578	0	0	6521	-135	-6656	-3193	6588	-3395	824	2543	1084	2211	1264	1912	0
579	0	0	4107	-147	-4254	-1980	4180	-2200	529	2137	841	1455	843	1276	0
580	0	0	-953	-164	789	558	-871	312	-91	655	-258	-966	-1026	-1354	0
581	0	0	-11677	-195	11482	5936	-11579	5643	-1800	-2434	-1486	-4211	-3171	-4374	0
582	0	0	-16346	-192	16154	8269	-16250	7981	-2215	-4481	-2192	-5383	-3654	-5020	0
583	0	0	-12575	-161	12414	6368	-12494	6126	-1439	-4244	-1683	-3649	-2139	-2929	0
584	0	0	-1900	-137	1763	1018	-1831	813	195	-1810	-197	9	667	847	0
585	0	0	8613	-118	-8731	-4247	8672	-4424	1276	911	1014	2704	2188	2882	0
586	0	0	9840	-133	-9973	-4853	9906	-5053	1295	2106	1276	3111	2176	3014	0
587	0	0	8819	-139	-8958	-4340	8888	-4548	1202	2512	1288	2979	1885	2619	0
588	0	0	6730	-141	-6871	-3294	6800	-3506	805	2498	1150	2337	1361	2052	0
589	0	0	4471	-153	-4624	-2159	4547	-2388	568	2231	917	1637	826	1305	0
590	0	0	-542	-180	362	361	-452	91	-89	810	-116	-744	-865	-1072	0
591	0	0	-11319	-194	11125	5756	-11222	5465	-1767	-2306	-1509	-4027	-3142	-4186	0
592	0	0	-15949	-197	15752	8073	-15850	7777	-2128	-4231	-2104	-5150	-3532	-4826	0
593	0	0	-12223	-166	12057	6194	-12140	5945	-1422	-4017	-1602	-3464	-1992	-2836	0
594	0	0	-1677	-133	1544	905	-1610	705	124	-1604	-203	195	725	861	0
595	0	0	8872	-114	-8986	-4379	8929	-4550	1292	1082	1113	2803	2161	3028	0
596	0	0	10095	-126	-10221	-4984	10158	-5173	1336	2207	1344	3183	2236	3036	0
597	0	0	8975	-135	-9110	-4420	9042	-4622	1123	2671	1325	2991	1856	2684	0
598	0	0	6875	-149	-7024	-3363	6949	-3586	884	2632	1288	2355	1394	2068	0
599	0	0	4499	-141	-4640	-2179	4569	-2390	549	2263	927	1641	861	1319	0
600	0	0	-369	-168	201	268	-285	16	-25	944	-1	-644	-816	-1065	0
601	0	0	-11173	-195	10978	5684	-11075	5391	-1777	-2155	-1464	-3862	-3055	-4114	0
602	0	0	-15779	-203	15576	7991	-15677	7686	-2075	-4068	-2042	-5014	-3523	-4758	0
603	0	0	-12159	-168	11991	6163	-12075	5911	-1361	-3916	-1520	-3398	-1940	-2745	0
604	0	0	-1605	-133	1472	869	-1538	669	87	-1540	-166	162	694	892	0
605	0	0	8891	-112	-9003	-4389	8947	-4557	1328	1138	1098	2809	2231	2954	0
606	0	0	10173	-124	-10297	-5024	10235	-5210	1412	2335	1313	3251	2209	3127	0
607	0	0	8994	-135	-9129	-4429	9061	-4632	1146	2739	1373	2910	1891	2723	0
608	0	0	6965	-131	-7096	-3417	7030	-3613	861	2774	1218	2479	1402	2093	0
609	0	0	4645	-137	-4782	-2254	4713	-2459	539	2471	923	1771	915	1449	0
610	0	0	-203	-172	31	187	-117	-70	13	1173	-60	-453	-793	-985	0
611	0	0	-10892	-188	10704	5540	-10798	5258	-1703	-1972	-1392	-3746	-2929	-3994	0
612	0	0	-15499	-195	15304	7847	-15401	7554	-2037	-3868	-1996	-4801	-3354	-4654	0
613	0	0	-12064	-174	11890	6119	-11977	5858	-1396	-3746	-1561	-3307	-1926	-2700	0
614	0	0	-1446	-137	1309	791	-1377	586	168	-1400	-128	267	721	960	0
615	0	0	8868	-120	-8988	-4374	8928	-4554	1270	1311	1082	2818	2246	3051	0
616	0	0	10235	-120	-10355	-5057	10295	-5237	1414	2392	1396	3245	2217	3125	0
617	0	0	9111	-135	-9246	-4488	9178	-4690	1175	2878	1433	2972	1930	2781	0
618	0	0	7063	-147	-7210	-3458	7136	-3678	873	2845	1253	2477	1433	2087	0
619	0	0	4687	-141	-4828	-2273	4757	-2484	539	2473	975	1751	971	1453	0
620	0	0	-29	-178	-149	103	60	-163	1	1266	77	-504	-777	-958	0
621	0	0	-10861	-188	10673	5524	-10767	5242	-1734	-1971	-1340	-3713	-2993	-4015	0
622	0	0	-15546	-188	15358	7867	-15452	7585	-2073	-3833	-2054	-4921	-3383	-4694	0
623	0	0	-12027	-162	11865	6094	-11946	5851	-1352	-3631	-1557	-3235	-1971	-2692	0
624	0	0	-1586	-131	1455	858	-1520	662	281	-1427	-195	207	690	952	0
625	0	0	8891	-114	-9005	-4388	8948	-4559	1274	1396	1065	2851	2190	3032	0
626	0	0	10064	-128	-10192	-4968	10128	-5160	1348	2411	1420	3208	2244	3140	0
627	0	0	9102	-128	-9230	-4487	9166	-4679	1270	2900	1460	3028	1972	2752	0
628	0	0	6934	-141	-7075	-3396	7004	-3608	915	2861	1231	2415	1453	2110	0
629	0	0	4679	-149	-4828	-2265	4753	-2488	620	2545	1065	1714	973	1439	0
630	0	0	-157	-174	-17	165	-70	-95	-38	1274	9	-706	-777	-962	0
631	0	0	-10982	-188	10794	5585	-10888	5303	-1683	-2004	-1404	-3864	-3047	-4075	0
632	0	0	-15645	-188	15457	7916	-15551	7634	-2106	-3819	-2091	-4948	-3460	-4743	0
633	0	0	-12232	-172	12060	6202	-12146	5944	-1455	-3722	-1581	-3420	-1982	-2799	0
634	0	0	-1789	-139	1650	964	-1719	755	145	-1449	-238	164	653	807	0
635	0	0	8660	-122	-8782	-4269	8721	-4452	1326	1305	1115	2799	2194	3003	0
636	0	0	10003	-143	-10146	-4930	10074	-5144	1356	2405	1431	3129	2211	3131	0
637	0	0	8884	-129	-9013	-4377	8948	-4571	1193	2797	1371	2937	1835	2684	0
638	0	0	6775	-141	-6916	-3317	6845	-3528	896	2766	1214	2382	1346	2095	0
639	0	0	4509	-139	-4648	-2185	4578	-2393	562	2465	917	1604	942	1381	0
640	0	0	-255	-174	81	214	-168	-46	-124	1185	-60	-702	-942	-1001	0
641	0	0	-11063	-190	10873	5626	-10968	5341	-1749	-2106	-1363	-4025	-3084	-4056	0
642	0	0	-15836	-190	15646	8013	-15741	7728	-2091	-4044	-2102	-5160	-3517	-4789	0
643	0	0	-12364	-168	12196	6266	-12280	6014	-1497	-3847	-1674	-3528	-2068	-2877	0
644	0	0	-1908	-128	1780	1018	-1844	826	149	-1579	-223	67	638	840	0
645	0	0	8637	-100	-8737	-4268	8687	-4418	1348	1162	1034	2824	2168	2921	0
646	0	0	9884	-118	-10002	-4883	9943	-5060	1358	2201	1328	3164	2182	3117	0
647	0	0	8856	-124	-8980	-4366	8918	-4552	1231	2719	1284	2970	1866	2632	0
648	0	0	6798	-131	-6929	-3333	6863	-3530	927	2706	1295	2380	1439	2089	0
649	0	0	4381	-135	-4516	-2123	4448	-2325	459	2277	911	1623	710	1325	0
650	0	0	-157	-174	-17	165	-70	-95	-60	1179	1	-774	-855	-1068	0
651	0	0	-11146	-182	10964	5664	-11055	5391	-1796	-2246	-1480	-4112	-3148	-4207	0
652	0	0	-15903	-176	15727	8039	-15815	7775	-2139	-4227	-2120	-5220	-3573	-4863	0
653	0	0	-12456	-161	12295	6308	-12375	6067	-1396	-4027	-1685	-3511	-2087	-2851	0
654	0	0	-1921	-131	1790	1026	-1855	829	128	-1592	-215	122	636	869	0
655	0	0	8701	-102	-8803	-4299	8752	-4452	1383	1198	1057	2894	2310	3014	0
656	0	0	10076	-124	-10200	-4976	10138	-5162	1367	2246	1354	3309	2190	3164	0
657	0	0	9000	-133	-9133	-4433	9066	-4633	1167	2813	1455	2968	2013	2772	0
658	0	0	6932	-133	-7065	-3399	6998	-3599	911	2696	1206	2479	1489	2071	0
659	0	0	4705	-133	-4838	-2286	4771	-2485	547	2436	983	1786	892	1441	0
660	0	0	183	-172	-355	-5	269	-263	-48	1264	7	-630	-810	-913	0
661	0	0	-10805	-178	10627	5491	-10716	5224	-1778	-2013	-1425	-3947	-3039	-4064	0
662	0	0	-15546	-176	15370	7861	-15458	7597	-2091	-4042	-2025	-5020	-3524	-4731	0
663	0	0	-12039	-157	11882	6098	-11960	5862	-1377	-3759	-1598	-3278	-1928	-2708	0
664	0	0	-1464	-126	1338	795	-1401	606	256	-1361	-48	384	746	1078	0
665	0	0	9214	-98	-9312	-4558	9263	-4705	1443	1487	1043	3241	2376	3202	0
666	0	0	10697	-120	-10817	-5288	10757	-5468	1462	2611	1544	3621	2425	3344	0
667	0	0	9605	-116	-9721	-4744	9663	-4918	1247	3195	1586	3330	2153	2977	0
668	0	0	7578	-129	-7707	-3724	7642	-3918	968	3123	1365	2758	1604	2360	0
669	0	0	5243	-124	-5367	-2559	5305	-2745	723	2820	1132	2073	1129	1658	0
670	0	0	790	-166	-956	-312	873	-561	-54	1786	197	-428	-682	-774	0
671	0	0	-10286	-162	10124	5224	-10205	4981	-1672	-1631	-1239	-3784	-2946	-3829	0
672	0	0	-15162	-147	15015	7654	-15088	7434	-2064	-3565	-1943	-4898	-3377	-4562	0
673	0	0	-11680	-118	11562	5899	-11621	5722	-1323	-3476	-1437	-3173	-1936	-2547	0
674	0	0	-1122	-98	1024	610	-1073	463	296	-987	-9	562	892	1173	0
675	0	0	9568	-69	-9637	-4749	9602	-4853	1425	1895	1336	3348	2490	3431	0
676	0	0	10988	-85	-11073	-5451	11030	-5579	1511	3047	1612	3808	2527	3433	0
677	0	0	9844	-73	-9917	-4885	9880	-4995	1297	3464	1658	3441	2196	2991	0
678	0	0	7755	-65	-7820	-3845	7787	-3942	1030	3486	1464	2799	1724	2438	0
679	0	0	5349	-65	-5414	-2642	5381	-2739	644	3119	1171	2069	1096	1749	0
680	0	0	826	-95	-921	-365	873	-508	-102	1961	302	-422	-793	-719	0
681	0	0	-10382	-112	10270	5247	-10326	5079	-1746	-1462	-1226	-3814	-2995	-3934	0
682	0	0	-15372	-116	15256	7744	-15314	7570	-2112	-3627	-1908	-5071	-3521	-4688	0
683	0	0	-11958	-95	11863	6026	-11910	5884	-1313	-3381	-1517	-3284	-2037	-2607	0
684	0	0	-1414	-60	1354	737	-1384	647	207	-1004	-48	378	774	1132	0
685	0	0	9456	-42	-9498	-4707	9477	-4770	1472	1883	1280	3253	2450	3249	0
686	0	0	10674	-75	-10749	-5299	10711	-5412	1478	2958	1592	3637	2337	3445	0
687	0	0	9591	-81	-9672	-4755	9631	-4876	1286	3323	1662	3296	2019	2989	0
688	0	0	7407	-91	-7498	-3658	7452	-3794	938	3404	1474	2591	1499	2357	0
689	0	0	5050	-85	-5135	-2482	5092	-2610	665	2956	1092	1905	937	1652	0
690	0	0	559	-102	-661	-228	610	-381	-244	1850	213	-593	-898	-826	0
691	0	0	-10727	-106	10621	5416	-10674	5257	-1718	-1718	-1381	-4006	-3199	-4025	0
692	0	0	-15552	-71	15481	7811	-15516	7705	-2104	-3742	-1945	-5158	-3643	-4855	0
693	0	0	-12256	-29	12227	6142	-12241	6099	-1420	-3649	-1565	-3505	-2077	-2758	0
694	0	0	-1519	27	1546	746	-1532	786	184	-1094	-48	327	731	1047	0
695	0	0	9258	65	-9193	-4661	9225	-4564	1443	1780	1354	3197	2432	3265	0
696	0	0	10580	48	-10532	-5314	10556	-5242	1385	2807	1491	3507	2335	3280	0
697	0	0	9532	40	-9492	-4786	9512	-4726	1220	3346	1612	3243	2040	3001	0
698	0	0	7364	29	-7335	-3696	7349	-3653	913	3187	1420	2587	1520	2244	0
699	0	0	4973	1	-4972	-2487	4972	-2485	613	2845	1103	1833	917	1530	0
700	0	0	485	-40	-525	-222	505	-282	-259	1780	358	-667	-845	-826	0
701	0	0	-10766	-79	10687	5422	-10726	5304	-1777	-1813	-1383	-4062	-3204	-4128	0
702	0	0	-15741	-97	15644	7919	-15692	7773	-2180	-3847	-1963	-5272	-3600	-4774	0
703	0	0	-12355	-75	12280	6215	-12317	6102	-1493	-3703	-1520	-3542	-2066	-2816	0
704	0	0	-1584	-38	1546	811	-1565	754	172	-1206	-46	345	675	1016	0
705	0	0	9195	-23	-9218	-4586	9206	-4620	1406	1722	1224	3202	2426	3288	0
706	0	0	10680	-32	-10712	-5324	10696	-5372	1484	2857	1584	3608	2339	3375	0
707	0	0	9485	-38	-9523	-4723	9504	-4780	1245	3243	1614	3317	2102	2979	0
708	0	0	7436	-58	-7494	-3689	7465	-3776	915	3251	1422	2636	1497	2293	0
709	0	0	5050	-54	-5104	-2498	5077	-2579	640	2906	1173	1901	975	1639	0
710	0	0	572	-108	-680	-232	626	-394	-316	1778	265	-597	-803	-904	0
711	0	0	-10799	-151	10648	5475	-10723	5248	-1817	-1844	-1325	-4093	-3214	-4091	0
712	0	0	-15735	-159	15576	7947	-15655	7708	-2091	-3804	-1955	-5195	-3583	-4745	0
713	0	0	-12380	-143	12237	6261	-12308	6047	-1447	-3761	-1519	-3550	-2128	-2836	0
714	0	0	-1745	-124	1621	934	-1683	748	211	-1220	-42	337	706	1131	0
715	0	0	9219	-118	-9337	-4550	9278	-4727	1460	1701	1326	3284	2405	3261	0
716	0	0	10649	-141	-10790	-5254	10719	-5465	1462	2871	1596	3633	2492	3313	0
717	0	0	9475	-145	-9620	-4665	9547	-4882	1245	3327	1581	3278	2058	3016	0
718	0	0	7403	-161	-7564	-3621	7483	-3862	944	3348	1377	2717	1511	2291	0
719	0	0	4930	-174	-5104	-2378	5017	-2639	624	2861	1158	1854	960	1645	0
720	0	0	448	-188	-636	-130	542	-412	-430	1724	329	-706	-950	-863	0
721	0	0	-10877	-217	10660	5547	-10768	5221	-1738	-1905	-1280	-4074	-3239	-4058	0
722	0	0	-15981	-215	15766	8098	-15873	7775	-2149	-3959	-2021	-5284	-3724	-4830	0
723	0	0	-12586	-194	12392	6390	-12489	6099	-1480	-3765	-1598	-3573	-2077	-2844	0
724	0	0	-1886	-166	1720	1026	-1803	777	232	-1282	-85	318	628	995	0
725	0	0	9041	-139	-9180	-4451	9110	-4659	1435	1590	1214	3210	2351	3237	0
726	0	0	10540	-155	-10695	-5192	10617	-5425	1482	2816	1594	3550	2434	3398	0
727	0	0	9384	-162	-9546	-4611	9465	-4854	1253	3214	1546	3257	1984	2964	0
728	0	0	7229	-164	-7393	-3532	7311	-3778	927	3166	1451	2634	1486	2306	0
729	0	0	4878	-164	-5042	-2357	4960	-2603	620	2754	1165	1860	874	1602	0
730	0	0	409	-186	-595	-111	502	-390	-397	1747	388	-640	-938	-853	0
731	0	0	-10988	-221	10767	5604	-10877	5273	-1769	-1971	-1276	-4203	-3251	-4083	0
732	0	0	-16029	-217	15812	8123	-15920	7797	-2110	-4017	-2068	-5356	-3740	-4811	0
733	0	0	-12725	-199	12526	6462	-12625	6163	-1480	-3876	-1486	-3631	-2153	-2832	0
734	0	0	-1997	-153	1844	1075	-1920	845	143	-1431	-98	201	684	882	0
735	0	0	9012	-131	-9143	-4440	9077	-4637	1429	1575	1303	3175	2430	3183	0
736	0	0	10480	-153	-10633	-5163	10556	-5393	1412	2737	1579	3556	2461	3280	0
737	0	0	9369	-168	-9537	-4600	9453	-4852	1220	3222	1555	3268	2011	2942	0
738	0	0	7232	-172	-7404	-3530	7318	-3788	929	3127	1332	2589	1480	2260	0
739	0	0	4825	-178	-5003	-2323	4914	-2590	630	2723	1138	1877	917	1612	0
740	0	0	357	-182	-539	-87	448	-360	-560	1594	397	-750	-913	-919	0
741	0	0	-10939	-213	10726	5576	-10832	5256	-1792	-1953	-1361	-4203	-3168	-4110	0
742	0	0	-16074	-215	15859	8144	-15966	7822	-2196	-4027	-2052	-5327	-3726	-4803	0
743	0	0	-12688	-197	12491	6442	-12589	6147	-1466	-3926	-1540	-3674	-2170	-2888	0
744	0	0	-2138	-166	1972	1152	-2055	903	143	-1462	-147	250	603	935	0
745	0	0	8963	-147	-9110	-4408	9036	-4628	1367	1526	1218	3115	2378	3138	0
746	0	0	10458	-157	-10615	-5150	10536	-5386	1563	2696	1588	3598	2428	3367	0
747	0	0	9242	-157	-9399	-4542	9320	-4778	1146	3059	1544	3199	1967	2906	0
748	0	0	7202	-170	-7372	-3516	7287	-3771	876	3078	1418	2549	1493	2283	0
749	0	0	4825	-168	-4993	-2328	4909	-2580	675	2710	1131	1823	933	1561	0
750	0	0	388	-170	-558	-109	473	-364	-580	1588	339	-702	-952	-946	0
751	0	0	-10978	-211	10767	5594	-10872	5278	-1802	-1990	-1350	-4186	-3278	-4149	0
752	0	0	-16165	-205	15960	8185	-16062	7877	-2232	-4105	-2077	-5437	-3699	-4875	0
753	0	0	-12788	-194	12594	6491	-12691	6200	-1468	-3957	-1592	-3746	-2232	-2952	0
754	0	0	-2197	-151	2046	1174	-2121	947	120	-1509	-89	93	665	929	0
755	0	0	8787	-135	-8922	-4326	8854	-4528	1344	1406	1129	3034	2328	3148	0
756	0	0	10387	-141	-10528	-5123	10457	-5334	1474	2667	1474	3606	2423	3319	0
757	0	0	9242	-139	-9381	-4551	9311	-4760	1245	2997	1526	3148	1980	2875	0
758	0	0	7127	-151	-7278	-3488	7202	-3714	925	3055	1385	2595	1484	2267	0
759	0	0	4759	-162	-4921	-2298	4840	-2541	667	2638	1057	1872	890	1612	0
760	0	0	359	-153	-512	-103	435	-332	-597	1495	345	-669	-975	-933	0
761	0	0	-11006	-207	10799	5606	-10902	5296	-1854	-2023	-1284	-4242	-3197	-4136	0
762	0	0	-16246	-197	16049	8221	-16147	7926	-2281	-4256	-2116	-5540	-3812	-5016	0
763	0	0	-12866	-194	12672	6530	-12769	6239	-1517	-4035	-1654	-3724	-2246	-2975	0
764	0	0	-2346	-176	2170	1261	-2258	997	64	-1672	-170	52	632	886	0
765	0	0	8854	-178	-9032	-4338	8943	-4605	1398	1383	1189	3146	2349	3162	0
766	0	0	10326	-221	-10547	-5052	10436	-5384	1412	2541	1557	3581	2372	3216	0
767	0	0	9238	-223	-9461	-4507	9349	-4842	1210	3057	1550	3212	1967	2919	0
768	0	0	7139	-215	-7354	-3462	7246	-3784	999	2929	1307	2597	1447	2163	0
769	0	0	4658	-215	-4873	-2221	4765	-2544	556	2541	1045	1763	944	1458	0
770	0	0	296	-190	-486	-53	391	-338	-589	1369	502	-667	-1012	-909	0
771	0	0	-11038	-194	10844	5616	-10941	5325	-1811	-2143	-1390	-4227	-3255	-4235	0
772	0	0	-16117	-85	16032	8101	-16074	7973	-2168	-4227	-2128	-5406	-3761	-4997	0
773	0	0	-12822	67	12889	6377	-12855	6478	-1503	-4077	-1681	-3730	-2147	-3003	0
774	0	0	-2132	223	2355	954	-2243	1289	104	-1598	-137	83	649	859	0
775	0	0	9014	403	-8611	-4708	8812	-4104	1381	1332	1113	3090	2405	3160	0
776	0	0	10731	618	-10113	-5674	10422	-4747	1435	2531	1526	3534	2442	3323	0
777	0	0	9802	896	-8906	-5349	9354	-4005	1276	2987	1532	3233	2005	2801	0
778	0	0	7792	1202	-6590	-4497	7191	-2694	935	2908	1334	2580	1487	2242	0
779	0	0	5501	1550	-3951	-3525	4726	-1200	519	2523	1065	1773	894	1540	0
780	0	0	1351	1905	554	-1628	398	1229	-583	1317	403	-719	-975	-1020	0
781	0	0	-9787	2242	12029	3772	-10908	7135	-1771	-2182	-1381	-4178	-3226	-4145	0
782	0	0	-14908	2617	17525	6145	-16216	10071	-2201	-4328	-2225	-5426	-3821	-5011	0
783	0	0	-11438	3003	14441	4217	-12939	8722	-1540	-4223	-1650	-3804	-2248	-3036	0
784	0	0	-745	3224	3969	-1239	-2357	3596	89	-1720	-248	62	568	826	0
785	0	0	10467	3495	-6972	-6981	8719	-1738	1369	1226	1063	3067	2293	3080	0
786	0	0	12164	3530	-8634	-7847	10399	-2552	1435	2504	1511	3468	2407	3263	0
787	0	0	10854	3482	-7372	-7168	9113	-1945	1154	2832	1455	3063	1920	2820	0
788	0	0	8792	3360	-5432	-6076	7112	-1036	917	2830	1292	2473	1480	2184	1
789	0	0	6176	2991	-3185	-4583	4680	-97	603	2463	1074	1691	913	1455	0
790	0	0	1468	2457	989	-1962	239	1723	-653	1171	413	-717	-1142	-995	0
791	0	0	-10185	1693	11878	4246	-11031	6785	-1821	-2225	-1422	-4281	-3249	-4202	0
792	0	0	-15836	960	16796	7438	-16316	8878	-2271	-4425	-2114	-5538	-3823	-4981	0
793	0	0	-13056	122	13178	6467	-13117	6650	-1563	-4291	-1693	-3872	-2310	-3098	0
794	0	0	-2818	-653	2165	1735	-2491	756	44	-1864	-230	-13	550	735	0
795	0	0	8169	-768	-8937	-3700	8553	-4852	1344	1148	1055	2975	2339	3047	0
796	0	0	9851	-673	-10524	-4589	10187	-5598	1416	2353	1482	3383	2401	3204	0
797	0	0	8745	-543	-9288	-4101	9016	-4915	1148	2743	1404	3072	1914	2698	0
798	0	0	6763	-463	-7226	-3150	6994	-3844	942	2737	1307	2502	1474	2132	0
799	0	0	4385	-389	-4774	-1998	4579	-2581	570	2308	1053	1711	851	1361	0
800	0	0	-38	-296	-258	167	110	-277	-735	1043	417	-770	-981	-1068	0
801	0	0	-11077	-225	10852	5651	-10964	5313	-1778	-2291	-1466	-4279	-3253	-4287	0
802	0	0	-16384	-118	16266	8251	-16325	8074	-2267	-4425	-2211	-5511	-3786	-5030	0
803	0	0	-13102	-23	13079	6562	-13090	6528	-1460	-4324	-1699	-3798	-2254	-3119	0
804	0	0	-2607	29	2636	1289	-2621	1332	21	-1920	-250	-42	529	646	0
805	0	0	8742	77	-8665	-4409	8703	-4294	1445	1109	1138	3012	2378	3038	0
806	0	0	10217	44	-10173	-5130	10195	-5064	1425	2279	1418	3420	2304	3154	0
807	0	0	9226	19	-9207	-4622	9216	-4594	1195	2774	1420	3121	2046	2797	0
808	0	0	7200	7	-7193	-3603	7196	-3593	993	2710	1330	2527	1520	2174	0
809	0	0	4682	-5	-4687	-2338	4684	-2346	558	2386	1014	1761	884	1493	0
810	0	0	254	-15	-269	-119	261	-142	-723	1045	438	-556	-973	-1061	0
811	0	0	-10943	-62	10881	5502	-10912	5409	-1792	-2326	-1453	-4235	-3210	-4244	0
812	0	0	-16215	-71	16144	8143	-16179	8036	-2244	-4485	-2219	-5544	-3767	-5055	0
813	0	0	-13108	-50	13058	6579	-13083	6504	-1548	-4332	-1759	-3872	-2254	-3049	0
814	0	0	-2475	-25	2450	1250	-2462	1212	50	-1875	-246	-36	580	682	0
815	0	0	8744	-7	-8751	-4368	8747	-4379	1381	1099	1018	3018	2378	3084	0
816	0	0	10357	-27	-10384	-5165	10370	-5205	1453	2399	1439	3439	2432	3224	0
817	0	0	9229	-40	-9269	-4594	9249	-4654	1239	2813	1400	3206	2005	2830	0
818	0	0	7240	-42	-7282	-3599	7261	-3662	964	2762	1323	2506	1476	2159	0
819	0	0	4769	-46	-4815	-2361	4792	-2430	663	2399	1014	1788	896	1478	0
820	0	0	260	-58	-318	-101	289	-188	-744	1074	471	-622	-973	-989	0
821	0	0	-10807	-93	10714	5450	-10760	5310	-1695	-2265	-1416	-4211	-3220	-4252	0
822	0	0	-16222	-89	16133	8155	-16177	8022	-2271	-4403	-2184	-5571	-3775	-5049	0
823	0	0	-13022	-56	12966	6539	-12994	6455	-1487	-4279	-1656	-3792	-2296	-2991	0
824	0	0	-2492	-23	2469	1257	-2480	1223	60	-1868	-271	3	485	698	0
825	0	0	8707	-5	-8712	-4351	8709	-4358	1445	1115	1111	3047	2378	3129	0
826	0	0	10315	-17	-10332	-5149	10323	-5174	1416	2328	1377	3466	2271	3232	0
827	0	0	9304	-23	-9327	-4640	9315	-4675	1229	2758	1559	3140	1984	2857	0
828	0	0	7114	-11	-7125	-3551	7119	-3568	938	2706	1262	2615	1455	2149	0
829	0	0	4812	-32	-4844	-2390	4828	-2438	628	2384	989	1794	894	1453	0
830	0	0	255	-34	-289	-110	272	-161	-725	997	498	-578	-1006	-1006	0
831	0	0	-10854	-64	10790	5459	-10822	5363	-1846	-2296	-1445	-4172	-3268	-4184	0
832	0	0	-16198	-54	16144	8126	-16171	8045	-2240	-4407	-2165	-5523	-3750	-4983	0
833	0	0	-13090	-34	13056	6562	-13073	6511	-1565	-4291	-1769	-3854	-2229	-3069	0
834	0	0	-2552	-1	2551	1276	-2551	1275	62	-1936	-259	-21	554	680	0
835	0	0	8723	25	-8698	-4374	8710	-4336	1383	1070	1047	3038	2300	3049	0
836	0	0	10260	19	-10241	-5139	10250	-5111	1404	2295	1447	3404	2359	3210	0
837	0	0	9301	9	-9292	-4655	9296	-4641	1264	2766	1456	3131	2004	2828	0
838	0	0	7105	13	-7092	-3559	7098	-3539	938	2651	1348	2498	1530	2143	0
839	0	0	4696	13	-4683	-2354	4689	-2335	657	2306	968	1689	888	1410	0
840	0	0	190	0	-190	-95	190	-95	-715	942	498	-560	-1020	-1061	0
841	0	0	-10978	-27	10951	5502	-10964	5462	-1775	-2382	-1451	-4304	-3311	-4287	0
842	0	0	-16315	-19	16296	8167	-16305	8138	-2260	-4462	-2215	-5558	-3777	-5119	0
843	0	0	-13291	5	13296	6643	-13293	6650	-1548	-4493	-1788	-3986	-2304	-3201	0
844	0	0	-2711	36	2747	1337	-2729	1391	56	-2002	-308	-135	529	630	0
845	0	0	8533	65	-8468	-4299	8500	-4201	1377	884	1001	2873	2343	2948	0
846	0	0	10270	60	-10210	-5165	10240	-5075	1449	2205	1458	3418	2339	3199	0
847	0	0	9073	56	-9017	-4564	9045	-4480	1231	2630	1367	3156	1988	2776	0
848	0	0	7020	48	-6972	-3534	6996	-3462	834	2543	1255	2374	1390	2009	0
849	0	0	4646	58	-4588	-2352	4617	-2265	537	2256	1018	1645	909	1406	0
850	0	0	25	52	27	-38	-1	39	-793	830	419	-640	-1012	-1131	0
851	0	0	-10885	23	10908	5431	-10896	5465	-1786	-2413	-1507	-4235	-3249	-4250	0
852	0	0	-16403	19	16422	8192	-16412	8220	-2256	-4526	-2291	-5604	-3781	-5125	0
853	0	0	-13351	48	13399	6651	-13375	6723	-1567	-4529	-1846	-3998	-2333	-3332	0
854	0	0	-2920	77	2997	1421	-2958	1537	-46	-2145	-347	-236	471	494	0
855	0	0	8506	118	-8388	-4312	8447	-4135	1400	917	1008	2900	2308	3038	0
856	0	0	10046	104	-9942	-5075	9994	-4919	1352	2073	1363	3237	2368	3094	0
857	0	0	9027	102	-8925	-4564	8976	-4411	1189	2591	1344	3014	1916	2700	0
858	0	0	6904	93	-6811	-3498	6857	-3359	884	2522	1129	2407	1387	2035	0
859	0	0	4472	100	-4372	-2286	4422	-2136	576	2054	905	1656	840	1319	0
860	0	0	-31	98	129	-33	-80	113	-737	574	407	-582	-1092	-1173	0
861	0	0	-10984	77	11061	5453	-11022	5569	-1777	-2463	-1517	-4295	-3230	-4273	0
862	0	0	-16426	89	16515	8168	-16470	8302	-2366	-4656	-2374	-5691	-3905	-5173	0
863	0	0	-13268	118	13386	6575	-13327	6752	-1583	-4603	-1887	-3998	-2308	-3243	0
864	0	0	-2830	151	2981	1339	-2905	1566	-9	-2180	-399	-178	436	566	0
865	0	0	8512	194	-8318	-4353	8415	-4062	1326	762	1010	2857	2283	2999	0
866	0	0	10316	180	-10136	-5248	10226	-4978	1449	2130	1295	3385	2302	3177	0
867	0	0	9136	176	-8960	-4656	9048	-4392	1187	2498	1348	3094	1903	2752	0
868	0	0	7055	178	-6877	-3616	6966	-3349	830	2403	1164	2392	1402	2033	0
869	0	0	4781	176	-4605	-2478	4693	-2214	578	2050	1004	1676	970	1387	0
870	0	0	197	170	-27	-183	112	71	-647	640	419	-403	-925	-1088	0
871	0	0	-10689	157	10846	5266	-10767	5501	-1800	-2446	-1466	-4202	-3270	-4283	0
872	0	0	-16189	172	16361	8008	-16275	8266	-2277	-4630	-2281	-5540	-3804	-5061	0
873	0	0	-13172	194	13366	6489	-13269	6780	-1548	-4588	-1792	-3980	-2298	-3121	0
874	0	0	-2543	248	2791	1147	-2667	1519	52	-2132	-316	-128	560	591	0
875	0	0	8675	277	-8398	-4476	8536	-4060	1369	925	1034	2970	2316	3096	0
876	0	0	10428	273	-10155	-5350	10291	-4941	1387	2155	1400	3356	2448	3201	0
877	0	0	9429	273	-9156	-4851	9292	-4441	1336	2582	1396	3160	2031	2762	0
878	0	0	7381	275	-7106	-3828	7243	-3415	867	2522	1224	2459	1433	2079	0
879	0	0	4951	292	-4659	-2621	4805	-2183	630	2231	991	1815	979	1511	0
880	0	0	396	292	-104	-344	250	94	-711	708	395	-393	-968	-1026	0
881	0	0	-10449	277	10726	5086	-10587	5501	-1782	-2304	-1435	-4128	-3173	-4106	0
882	0	0	-15999	283	16282	7858	-16140	8282	-2260	-4526	-2232	-5519	-3788	-5080	0
883	0	0	-13007	320	13327	6343	-13167	6823	-1594	-4494	-1798	-3889	-2353	-3175	0
884	0	0	-2493	358	2851	1067	-2672	1604	-13	-2000	-310	-52	574	614	0
885	0	0	8927	407	-8520	-4667	8723	-4056	1427	966	985	3055	2355	3028	0
886	0	0	10626	391	-10235	-5508	10430	-4922	1489	2263	1332	3464	2423	3286	0
887	0	0	9550	401	-9149	-4975	9349	-4374	1237	2681	1375	3232	2046	2871	0
888	0	0	7480	415	-7065	-3947	7272	-3325	876	2626	1251	2603	1420	2178	0
889	0	0	5132	436	-4696	-2784	4914	-2130	624	2366	923	1813	1028	1451	0
890	0	0	499	426	-73	-462	286	176	-684	727	459	-358	-871	-1010	0
891	0	0	-10313	419	10732	4947	-10522	5575	-1742	-2304	-1497	-4145	-3201	-4211	0
892	0	0	-15850	438	16288	7706	-16069	8363	-2155	-4462	-2130	-5449	-3631	-5012	0
893	0	0	-12866	479	13345	6193	-13105	6912	-1550	-4419	-1765	-3928	-2256	-3144	0
894	0	0	-2359	523	2882	918	-2620	1702	89	-1990	-333	25	558	653	0
895	0	0	9067	570	-8497	-4818	8782	-3963	1361	1109	1002	3069	2341	3072	0
896	0	0	10766	570	-10196	-5668	10481	-4813	1425	2293	1429	3474	2434	3228	0
897	0	0	9670	576	-9094	-5123	9382	-4259	1280	2708	1408	3257	2038	2867	0
898	0	0	7583	601	-6982	-4092	7282	-3190	869	2651	1237	2518	1528	2101	0
899	0	0	5200	614	-4586	-2907	4893	-1986	624	2355	960	1777	968	1476	0
900	0	0	535	614	79	-574	228	346	-620	653	405	-382	-880	-1051	0
901	0	0	-10291	609	10900	4841	-10595	5754	-1796	-2265	-1392	-4157	-3191	-4202	0
902	0	0	-15854	624	16478	7615	-16166	8551	-2240	-4448	-2157	-5527	-3738	-4978	0
903	0	0	-12926	665	13591	6130	-13258	7128	-1612	-4415	-1870	-3961	-2273	-3208	0
904	0	0	-2506	708	3214	899	-2860	1961	-32	-2060	-347	-114	483	632	0
905	0	0	8977	746	-8231	-4861	8604	-3742	1354	968	987	2995	2304	2911	0
906	0	0	10721	752	-9969	-5736	10345	-4608	1441	2254	1344	3476	2386	3218	0
907	0	0	9670	756	-8914	-5213	9292	-4079	1262	2679	1390	3158	1998	2842	0
908	0	0	7567	772	-6795	-4169	7181	-3011	931	2624	1196	2454	1561	2077	0
909	0	0	5235	777	-4458	-3006	4846	-1840	603	2318	964	1695	915	1435	0
910	0	0	705	774	69	-739	318	421	-601	669	452	-285	-904	-999	0
911	0	0	-10231	764	10995	4733	-10613	5879	-1823	-2345	-1429	-4223	-3235	-4209	0
912	0	0	-15729	774	16503	7477	-16116	8638	-2163	-4436	-2161	-5499	-3645	-5069	0
913	0	0	-12846	807	13653	6019	-13249	7230	-1586	-4396	-1815	-3961	-2318	-3222	0
914	0	0	-2363	843	3206	760	-2784	2024	-15	-2031	-349	-180	486	587	0
915	0	0	9129	884	-8245	-5006	8687	-3680	1433	1067	1111	3001	2368	3061	0
916	0	0	10786	873	-9913	-5829	10349	-4520	1389	2240	1418	3457	2374	3168	0
917	0	0	9785	871	-8914	-5328	9349	-4021	1270	2721	1423	3158	2037	2789	0
918	0	0	7629	874	-6755	-4251	7192	-2940	849	2669	1150	2527	1455	2056	0
919	0	0	5346	871	-4475	-3108	4910	-1802	618	2393	975	1792	970	1367	0
920	0	0	687	859	172	-773	257	515	-634	644	372	-320	-824	-1107	0
921	0	0	-10143	841	10984	4651	-10563	5912	-1819	-2211	-1499	-4190	-3173	-4262	0
922	0	0	-15729	840	16569	7444	-16149	8704	-2281	-4405	-2207	-5511	-3740	-5032	0
923	0	0	-12895	855	13750	6020	-13322	7302	-1602	-4413	-1833	-3965	-2250	-3255	0
924	0	0	-2345	888	3233	728	-2789	2060	60	-2013	-430	-69	485	519	0
925	0	0	9078	923	-8155	-5000	8616	-3616	1466	1026	1035	3020	2374	3067	0
926	0	0	10850	892	-9958	-5871	10404	-4533	1489	2157	1350	3437	2355	3201	0
927	0	0	9759	863	-8896	-5311	9327	-4016	1165	2743	1439	3133	2085	2861	0
928	0	0	7605	843	-6762	-4224	7183	-2959	892	2591	1200	2456	1534	2147	0
929	0	0	5345	814	-4531	-3079	4938	-1858	647	2320	964	1769	917	1497	0
930	0	0	749	762	13	-755	368	387	-605	717	409	-225	-808	-1039	0
931	0	0	-10217	711	10928	4753	-10572	5819	-1790	-2328	-1522	-4128	-3257	-4310	0
932	0	0	-15794	682	16476	7556	-16135	8579	-2246	-4394	-2263	-5484	-3717	-5084	0
933	0	0	-12943	671	13614	6136	-13278	7142	-1602	-4463	-1895	-4008	-2296	-3255	0
934	0	0	-2586	675	3261	955	-2923	1968	-15	-2079	-419	-128	502	566	0
935	0	0	8935	659	-8276	-4797	8605	-3808	1410	1012	931	2941	2329	3014	0
936	0	0	10702	599	-10103	-5650	10402	-4752	1482	2234	1346	3548	2378	3239	0
937	0	0	9594	568	-9026	-5081	9310	-4229	1229	2636	1408	3148	2007	2832	0
938	0	0	7526	533	-6993	-4029	7259	-3230	971	2653	1224	2535	1482	2097	0
939	0	0	5083	492	-4591	-2787	4837	-2049	593	2343	938	1775	911	1425	0
940	0	0	630	436	-194	-533	412	121	-556	611	341	-153	-826	-1061	0
941	0	0	-10295	380	10675	4957	-10485	5527	-1777	-2263	-1470	-4114	-3123	-4256	0
942	0	0	-15966	347	16313	7809	-16139	8330	-2232	-4462	-2188	-5519	-3755	-5024	0
943	0	0	-13175	335	13510	6420	-13342	6922	-1548	-4494	-1903	-3973	-2287	-3294	0
944	0	0	-2677	341	3018	1168	-2847	1679	-23	-2058	-368	-145	486	543	0
945	0	0	8770	337	-8433	-4553	8601	-4048	1367	954	1020	2942	2263	3057	0
946	0	0	10505	289	-10216	-5397	10360	-4963	1418	2188	1425	3402	2364	3212	0
947	0	0	9542	258	-9284	-4900	9413	-4513	1317	2692	1431	3206	1971	2842	0
948	0	0	7385	225	-7160	-3805	7272	-3467	960	2698	1229	2520	1511	2118	0
949	0	0	4963	199	-4764	-2581	4863	-2282	597	2267	956	1759	940	1455	0
950	0	0	530	162	-368	-346	449	-103	-436	554	308	-93	-810	-1018	0
951	0	0	-10456	118	10574	5169	-10515	5346	-1806	-2295	-1493	-4167	-3177	-4200	0
952	0	0	-16050	100	16150	7975	-16100	8125	-2219	-4489	-2263	-5581	-3765	-5154	0
953	0	0	-13325	95	13420	6615	-13372	6757	-1604	-4423	-1777	-3953	-2219	-3239	0
954	0	0	-2883	112	2995	1385	-2939	1553	-56	-2159	-411	-265	386	438	0
955	0	0	8671	122	-8549	-4396	8610	-4213	1371	995	1043	2983	2357	3160	0
956	0	0	10468	93	-10375	-5280	10421	-5141	1470	2215	1404	3466	2409	3232	0
957	0	0	9404	75	-9329	-4739	9366	-4627	1247	2661	1406	3102	2048	2781	0
958	0	0	7363	67	-7296	-3715	7329	-3614	985	2702	1196	2510	1544	2174	0
959	0	0	4915	56	-4859	-2485	4887	-2401	609	2310	956	1645	1018	1390	0
960	0	0	508	31	-477	-269	492	-223	-473	603	267	-221	-781	-997	0
961	0	0	-10445	-1	10444	5223	-10444	5221	-1724	-2246	-1437	-4227	-3173	-4215	0
962	0	0	-16175	-11	16164	8093	-16169	8076	-2269	-4394	-2256	-5492	-3804	-5040	0
963	0	0	-13448	7	13455	6720	-13451	6731	-1641	-4477	-1885	-4062	-2318	-3232	0
964	0	0	-2996	40	3036	1478	-3016	1538	-46	-2075	-420	-161	422	389	0
965	0	0	8543	48	-8495	-4295	8519	-4223	1383	942	1026	2960	2351	3072	0
966	0	0	10440	38	-10402	-5239	10421	-5182	1522	2165	1354	3478	2347	3138	0
967	0	0	9301	15	-9286	-4658	9293	-4635	1179	2737	1342	3123	2025	2803	0
968	0	0	7328	11	-7317	-3669	7322	-3653	962	2667	1247	2568	1460	2157	0
969	0	0	4882	9	-4873	-2445	4877	-2432	622	2364	929	1755	931	1509	0
970	0	0	452	-13	-465	-219	458	-239	-471	572	259	-112	-812	-1113	0
971	0	0	-10477	-42	10435	5259	-10456	5196	-1713	-2324	-1392	-4025	-3166	-4159	0
972	0	0	-16190	-38	16152	8114	-16171	8057	-2227	-4508	-2281	-5616	-3765	-5148	0
973	0	0	-13385	-23	13362	6704	-13373	6669	-1569	-4380	-1862	-3944	-2326	-3241	0
974	0	0	-3135	3	3138	1566	-3136	1570	-85	-2168	-519	-223	384	384	0
975	0	0	8531	36	-8495	-4283	8513	-4229	1365	1008	983	2979	2351	2993	0
976	0	0	10357	25	-10332	-5191	10344	-5153	1456	2201	1313	3462	2413	3169	0
977	0	0	9377	11	-9366	-4694	9371	-4677	1245	2710	1423	3156	2048	2844	0
978	0	0	7363	3	-7360	-3683	7361	-3678	1037	2754	1264	2545	1559	2192	0
979	0	0	4861	0	-4861	-2430	4861	-2430	634	2267	907	1804	923	1445	0
980	0	0	607	-15	-622	-296	614	-318	-372	568	201	-29	-766	-1047	0
981	0	0	-10411	-40	10371	5225	-10391	5165	-1753	-2188	-1487	-4037	-3169	-4198	0
982	0	0	-16159	-48	16111	8103	-16135	8031	-2267	-4475	-2172	-5593	-3736	-5069	0
983	0	0	-13426	-25	13401	6725	-13413	6688	-1515	-4448	-1907	-3932	-2357	-3216	0
984	0	0	-3050	11	3061	1519	-3055	1536	-69	-2101	-413	-240	422	488	0
985	0	0	8611	31	-8580	-4321	8595	-4274	1344	981	1030	2931	2407	2979	0
986	0	0	10446	11	-10435	-5228	10440	-5212	1468	2281	1346	3437	2405	3204	0
987	0	0	9489	5	-9484	-4747	9486	-4739	1315	2719	1447	3204	2135	2844	0
988	0	0	7361	1	-7360	-3681	7360	-3679	915	2719	1183	2539	1528	2182	0
989	0	0	5000	5	-4995	-2502	4997	-2495	638	2372	956	1771	958	1522	0
990	0	0	663	-27	-690	-318	676	-358	-298	558	236	1	-717	-946	0
991	0	0	-10351	-38	10313	5194	-10332	5137	-1782	-2196	-1416	-4070	-3156	-4223	0
992	0	0	-16089	-44	16045	8066	-16067	8000	-2203	-4380	-2238	-5492	-3734	-5063	0
993	0	0	-13430	-21	13409	6725	-13419	6694	-1581	-4471	-1858	-4015	-2339	-3247	0
994	0	0	-3019	15	3034	1502	-3026	1524	-3	-2101	-403	-161	382	531	0
995	0	0	8591	44	-8547	-4317	8569	-4251	1427	966	923	2991	2366	3026	0
996	0	0	10489	21	-10468	-5255	10478	-5223	1505	2258	1402	3455	2459	3292	0
997	0	0	9418	11	-9407	-4714	9412	-4698	1142	2764	1313	3078	2093	2756	0
998	0	0	7476	11	-7465	-3743	7470	-3727	1035	2731	1247	2593	1590	2225	0
999	0	0	4981	5	-4976	-2493	4978	-2485	640	2362	919	1850	1012	1449	0
1000	0	0	671	-13	-684	-329	677	-348	-329	583	112	-50	-653	-1057	0
1001	0	0	-10269	-38	10231	5153	-10250	5096	-1726	-2178	-1369	-4081	-3107	-4161	0
1002	0	0	-16087	-42	16045	8064	-16066	8001	-2238	-4417	-2199	-5561	-3711	-5059	0
1003	0	0	-13470	-15	13455	6742	-13462	6720	-1573	-4477	-1903	-3973	-2306	-3336	0
1004	0	0	-3007	21	3028	1493	-3017	1524	36	-2099	-347	-246	510	486	0
1005	0	0	8541	38	-8503	-4289	8522	-4232	1416	987	985	3014	2335	3069	0
1006	0	0	10493	29	-10464	-5261	10478	-5217	1511	2236	1365	3490	2432	3255	0
1007	0	0	9430	21	-9409	-4725	9419	-4694	1334	2712	1435	3169	2101	2820	0
1008	0	0	7373	15	-7358	-3694	7365	-3671	948	2665	1173	2580	1528	2170	0
1009	0	0	5064	11	-5053	-2537	5058	-2521	746	2370	970	1831	995	1468	0
1010	0	0	613	-13	-626	-300	619	-319	-283	521	141	-64	-659	-909	0
1011	0	0	-10306	-34	10272	5170	-10289	5119	-1759	-2151	-1371	-4046	-3119	-4151	0
1012	0	0	-16095	-44	16051	8069	-16073	8003	-2188	-4339	-2172	-5435	-3757	-5069	0
1013	0	0	-13474	-23	13451	6748	-13462	6714	-1617	-4415	-1879	-4015	-2392	-3257	0
1014	0	0	-3075	7	3082	1534	-3078	1544	-93	-2069	-471	-234	401	450	0
1015	0	0	8562	46	-8516	-4304	8539	-4235	1317	1034	995	2974	2357	3020	0
1016	0	0	10504	23	-10481	-5263	10492	-5229	1499	2217	1352	3412	2401	3208	0
1017	0	0	9540	15	-9525	-4777	9532	-4755	1249	2826	1435	3280	2083	2882	0
1018	0	0	7388	11	-7377	-3699	7382	-3683	935	2684	1181	2554	1453	2135	0
1019	0	0	4988	7	-4981	-2497	4984	-2487	599	2322	979	1718	970	1464	0
1020	0	0	766	-19	-785	-373	775	-402	-225	628	95	32	-572	-919	0
1021	0	0	-10236	-42	10194	5139	-10215	5076	-1734	-2258	-1379	-4103	-3195	-4097	0
1022	0	0	-16079	-38	16041	8058	-16060	8001	-2225	-4397	-2168	-5499	-3711	-5063	0
1023	0	0	-13564	-23	13541	6793	-13552	6759	-1627	-4477	-1903	-4004	-2392	-3346	0
1024	0	0	-3135	13	3148	1561	-3141	1580	-131	-2075	-461	-176	395	360	0
1025	0	0	8480	36	-8444	-4258	8462	-4204	1398	987	993	2954	2343	2995	0
1026	0	0	10469	15	-10454	-5242	10461	-5219	1416	2296	1449	3470	2434	3187	0
1027	0	0	9421	-3	-9424	-4709	9422	-4713	1237	2642	1398	3148	2029	2783	0
1028	0	0	7442	-9	-7451	-3716	7446	-3730	1020	2710	1282	2605	1484	2176	0
1029	0	0	4978	-3	-4981	-2487	4979	-2492	609	2446	979	1831	991	1528	0
1030	0	0	809	-23	-832	-393	820	-427	-139	657	87	13	-593	-942	0
1031	0	0	-10241	-56	10185	5148	-10213	5064	-1817	-2079	-1400	-4048	-3152	-4139	0
1032	0	0	-16058	-52	16006	8055	-16032	7977	-2186	-4363	-2153	-5476	-3751	-5045	0
1033	0	0	-13457	-29	13428	6743	-13442	6699	-1602	-4440	-1916	-4011	-2343	-3360	0
1034	0	0	-3137	5	3142	1566	-3139	1573	-102	-2137	-415	-283	430	452	0
1035	0	0	8526	25	-8501	-4275	8513	-4238	1350	1012	987	2923	2388	3055	0
1036	0	0	10521	3	-10518	-5262	10519	-5257	1487	2277	1379	3492	2386	3305	0
1037	0	0	9500	-13	-9513	-4743	9506	-4763	1268	2783	1358	3156	2042	2832	0
1038	0	0	7411	-15	-7426	-3698	7418	-3720	938	2725	1226	2504	1590	2174	0
1039	0	0	5001	-17	-5018	-2492	5009	-2517	603	2347	1014	1738	933	1486	0
1040	0	0	844	-38	-882	-403	863	-460	-131	729	21	-46	-459	-923	0
1041	0	0	-10171	-62	10109	5116	-10140	5023	-1676	-2099	-1361	-4004	-3059	-4027	0
1042	0	0	-16087	-69	16018	8078	-16052	7974	-2273	-4440	-2260	-5529	-3804	-5139	0
1043	0	0	-13571	-54	13517	6812	-13544	6731	-1612	-4448	-1885	-4015	-2328	-3210	0
1044	0	0	-3233	-23	3210	1628	-3221	1593	-19	-2192	-430	-236	343	376	0
1045	0	0	8522	0	-8522	-4261	8522	-4261	1443	1074	971	3038	2386	2999	0
1046	0	0	10408	-19	-10427	-5194	10417	-5223	1486	2221	1381	3480	2380	3266	0
1047	0	0	9486	-25	-9511	-4730	9498	-4768	1290	2692	1404	3216	2023	2793	0
1048	0	0	7354	-29	-7383	-3662	7368	-3706	970	2739	1257	2615	1557	2141	0
1049	0	0	4952	-29	-4981	-2461	4966	-2505	585	2366	857	1763	913	1425	0
1050	0	0	826	-56	-882	-385	854	-469	-104	727	-62	50	-483	-935	0
1051	0	0	-10176	-83	10093	5129	-10134	5005	-1678	-2114	-1420	-4085	-3045	-4097	0
1052	0	0	-16140	-93	16047	8116	-16093	7977	-2227	-4448	-2296	-5464	-3819	-5075	0
1053	0	0	-13569	-71	13498	6820	-13533	6713	-1573	-4456	-1895	-4008	-2364	-3263	0
1054	0	0	-3283	-36	3247	1659	-3265	1605	23	-2188	-430	-327	380	436	0
1055	0	0	8450	-25	-8475	-4212	8462	-4250	1383	985	971	2960	2366	3032	0
1056	0	0	10484	-34	-10518	-5225	10501	-5276	1470	2267	1334	3505	2440	3160	0
1057	0	0	9392	-46	-9438	-4673	9415	-4742	1245	2714	1394	3127	2064	2853	0
1058	0	0	7380	-54	-7434	-3663	7407	-3744	964	2665	1204	2523	1470	2128	0
1059	0	0	5006	-65	-5071	-2470	5038	-2568	620	2494	933	1879	1002	1456	0
1060	0	0	794	-79	-873	-357	833	-476	-129	679	-52	-48	-461	-904	0
1061	0	0	-10149	-100	10049	5124	-10099	4974	-1767	-2046	-1451	-4081	-3047	-4105	0
1062	0	0	-16089	-110	15979	8099	-16034	7934	-2234	-4378	-2231	-5519	-3775	-5071	0
1063	0	0	-13671	-93	13578	6882	-13624	6742	-1581	-4485	-1879	-4056	-2380	-3329	0
1064	0	0	-3284	-52	3232	1668	-3258	1590	-83	-2166	-455	-302	376	389	0
1065	0	0	8404	-31	-8435	-4186	8419	-4233	1348	1002	1012	2964	2351	3005	0
1066	0	0	10476	-46	-10522	-5215	10499	-5284	1480	2265	1410	3451	2392	3245	0
1067	0	0	9416	-60	-9476	-4678	9446	-4768	1241	2776	1284	3109	2124	2797	0
1068	0	0	7456	-69	-7525	-3693	7490	-3797	1002	2698	1280	2541	1577	2141	0
1069	0	0	4974	-73	-5047	-2450	5010	-2560	613	2362	911	1813	971	1561	0
1070	0	0	883	-100	-983	-391	933	-541	-32	810	-141	27	-492	-902	0
1071	0	0	-10089	-131	9958	5110	-10023	4913	-1639	-2071	-1363	-3934	-3059	-4066	0
1072	0	0	-16161	-122	16039	8141	-16100	7958	-2256	-4413	-2211	-5511	-3750	-5092	0
1073	0	0	-13604	-110	13494	6857	-13549	6692	-1619	-4508	-1922	-4075	-2475	-3383	0
1074	0	0	-3291	-81	3210	1686	-3250	1564	19	-2124	-399	-234	364	541	0
1075	0	0	8429	-60	-8489	-4184	8459	-4274	1330	944	970	2972	2312	3022	0
1076	0	0	10505	-71	-10576	-5217	10540	-5323	1464	2289	1340	3554	2432	3171	0
1077	0	0	9469	-81	-9550	-4694	9509	-4815	1288	2714	1443	3233	2120	2847	0
1078	0	0	7430	-83	-7513	-3673	7471	-3798	890	2704	1173	2496	1495	2089	0
1079	0	0	5028	-93	-5121	-2467	5074	-2607	682	2397	981	1804	1059	1472	0
1080	0	0	858	-102	-960	-378	909	-531	15	841	-141	-32	-347	-859	0
1081	0	0	-10077	-137	9940	5107	-10008	4901	-1695	-2095	-1336	-4075	-3080	-4099	0
1082	0	0	-16103	-139	15964	8121	-16033	7912	-2217	-4341	-2186	-5459	-3750	-4993	0
1083	0	0	-13639	-122	13517	6880	-13578	6697	-1664	-4456	-1928	-4050	-2417	-3373	0
1084	0	0	-3348	-85	3263	1716	-3305	1589	-54	-2124	-391	-306	417	479	0
1085	0	0	8429	-64	-8493	-4182	8461	-4278	1359	993	979	2962	2362	3030	0
1086	0	0	10507	-64	-10571	-5221	10539	-5317	1501	2285	1480	3501	2409	3296	0
1087	0	0	9522	-69	-9591	-4726	9556	-4830	1224	2754	1420	3162	2101	2818	0
1088	0	0	7552	-81	-7633	-3735	7592	-3857	956	2820	1235	2554	1602	2232	0
1089	0	0	5086	-89	-5175	-2498	5130	-2632	638	2450	1002	1858	962	1509	0
1090	0	0	953	-108	-1061	-422	1007	-584	23	927	-190	-17	-327	-803	0
1091	0	0	-10060	-135	9925	5097	-9992	4895	-1726	-2056	-1377	-4064	-3098	-4103	0
1092	0	0	-16052	-143	15909	8097	-15980	7883	-2215	-4312	-2265	-5441	-3775	-5049	0
1093	0	0	-13672	-129	13543	6900	-13607	6707	-1598	-4471	-1848	-4025	-2372	-3340	0
1094	0	0	-3368	-98	3270	1733	-3319	1586	-60	-2135	-504	-267	298	384	0
1095	0	0	8416	-65	-8481	-4175	8448	-4273	1422	1057	1047	3003	2339	3032	0
1096	0	0	10530	-77	-10607	-5226	10568	-5342	1509	2287	1348	3521	2415	3261	0
1097	0	0	9556	-79	-9635	-4738	9595	-4857	1346	2818	1361	3350	2087	2844	0
1098	0	0	7529	-85	-7614	-3722	7571	-3849	1032	2758	1229	2605	1575	2198	0
1099	0	0	5057	-97	-5154	-2480	5105	-2625	644	2393	989	1790	919	1517	0
1100	0	0	929	-106	-1035	-411	982	-570	11	882	-232	-36	-331	-859	0
1101	0	0	-9990	-145	9845	5067	-9917	4850	-1680	-2021	-1361	-4031	-3024	-4041	0
1102	0	0	-16136	-145	15991	8140	-16063	7923	-2291	-4353	-2254	-5550	-3788	-5139	0
1103	0	0	-13638	-124	13514	6881	-13576	6695	-1577	-4454	-1843	-4072	-2324	-3327	0
1104	0	0	-3470	-97	3373	1783	-3421	1638	-176	-2118	-552	-308	320	331	0
1105	0	0	8424	-71	-8495	-4176	8459	-4283	1389	1057	1001	2933	2413	2952	0
1106	0	0	10443	-85	-10528	-5179	10485	-5306	1429	2295	1350	3474	2444	3220	0
1107	0	0	9484	-87	-9571	-4698	9527	-4829	1268	2712	1387	3226	2035	2882	0
1108	0	0	7494	-95	-7589	-3699	7541	-3842	952	2783	1257	2562	1579	2223	0
1109	0	0	5054	-100	-5154	-2477	5104	-2627	642	2452	962	1755	1010	1571	0
1110	0	0	972	-104	-1076	-434	1024	-590	36	921	-164	-79	-306	-764	0
1111	0	0	-10037	-147	9890	5092	-9963	4871	-1685	-2035	-1390	-3982	-3045	-4099	0
1112	0	0	-16047	-141	15906	8094	-15976	7882	-2217	-4341	-2194	-5476	-3751	-5098	0
1113	0	0	-13778	-133	13645	6955	-13711	6756	-1683	-4479	-1924	-4145	-2409	-3330	0
1114	0	0	-3424	-97	3327	1760	-3375	1615	-102	-2188	-473	-401	335	279	0
1115	0	0	8381	-67	-8448	-4157	8414	-4257	1340	1028	1024	3007	2351	3014	0
1116	0	0	10484	-75	-10559	-5204	10521	-5317	1493	2300	1346	3457	2419	3199	0
1117	0	0	9558	-77	-9635	-4740	9596	-4856	1342	2801	1371	3232	2035	2888	0
1118	0	0	7482	-95	-7577	-3693	7529	-3836	987	2778	1297	2613	1594	2196	0
1119	0	0	5106	-95	-5201	-2505	5153	-2648	644	2436	995	1850	1002	1445	0
1120	0	0	993	-110	-1103	-441	1048	-606	54	977	-172	-147	-275	-752	0
1121	0	0	-9976	-143	9833	5059	-9904	4845	-1697	-1996	-1358	-3990	-3005	-4056	0
1122	0	0	-16078	-145	15933	8111	-16005	7894	-2269	-4302	-2254	-5505	-3858	-5121	0
1123	0	0	-13764	-122	13642	6943	-13703	6760	-1645	-4399	-1848	-4056	-2343	-3330	0
1124	0	0	-3444	-73	3371	1758	-3407	1649	-54	-2165	-463	-335	287	312	0
1125	0	0	8363	-62	-8425	-4150	8394	-4243	1350	997	1078	2977	2333	3041	0
1126	0	0	10499	-77	-10576	-5211	10537	-5326	1478	2304	1410	3528	2401	3301	0
1127	0	0	9498	-83	-9581	-4707	9539	-4832	1307	2799	1367	3233	2104	2799	0
1128	0	0	7494	-85	-7579	-3704	7536	-3832	1039	2797	1175	2644	1553	2172	0
1129	0	0	5044	-91	-5135	-2476	5089	-2613	698	2411	958	1860	1008	1515	0
1130	0	0	948	-97	-1045	-425	996	-571	97	938	-228	-102	-327	-772	0
1131	0	0	-9984	-141	9843	5062	-9913	4851	-1697	-1967	-1379	-3930	-3043	-4064	0
1132	0	0	-16138	-135	16003	8136	-16070	7934	-2232	-4378	-2240	-5453	-3786	-5152	0
1133	0	0	-13773	-122	13651	6947	-13712	6764	-1625	-4394	-1868	-4062	-2411	-3332	0
1134	0	0	-3520	-87	3433	1803	-3476	1673	-81	-2190	-496	-397	296	333	0
1135	0	0	8293	-60	-8353	-4116	8323	-4206	1313	933	1076	2923	2333	3016	0
1136	0	0	10451	-81	-10532	-5185	10491	-5306	1453	2310	1359	3509	2432	3222	0
1137	0	0	9520	-79	-9599	-4720	9559	-4839	1228	2754	1408	3146	2031	2851	0
1138	0	0	7475	-98	-7573	-3688	7524	-3835	1014	2847	1210	2605	1621	2273	0
1139	0	0	5034	-95	-5129	-2469	5081	-2612	680	2362	900	1817	923	1427	0
1140	0	0	1094	-108	-1202	-493	1148	-655	159	1109	-190	-153	-240	-661	0
1141	0	0	-9961	-141	9820	5051	-9890	4839	-1627	-2083	-1423	-3990	-3086	-4120	0
1142	0	0	-16016	-143	15873	8079	-15944	7865	-2265	-4248	-2205	-5468	-3705	-5075	0
1143	0	0	-13828	-122	13706	6975	-13767	6792	-1697	-4460	-1899	-4118	-2428	-3363	0
1144	0	0	-3501	-89	3412	1795	-3456	1661	-46	-2170	-459	-389	323	355	0
1145	0	0	8249	-65	-8314	-4092	8281	-4189	1313	1001	975	2944	2380	2983	0
1146	0	0	10443	-77	-10520	-5183	10481	-5298	1441	2275	1354	3455	2444	3232	0
1147	0	0	9541	-83	-9624	-4729	9582	-4853	1268	2832	1476	3259	2099	2859	0
1148	0	0	7471	-91	-7562	-3690	7516	-3826	983	2766	1295	2603	1524	2221	0
1149	0	0	5172	-98	-5270	-2537	5221	-2684	646	2390	1014	1798	989	1464	0
1150	0	0	1104	-104	-1208	-500	1156	-656	217	1101	-221	-159	-170	-613	0
1151	0	0	-9891	-143	9748	5017	-9819	4802	-1711	-2044	-1418	-3961	-3088	-4037	0
1152	0	0	-16031	-147	15884	8089	-15957	7868	-2163	-4260	-2180	-5428	-3711	-5028	0
1153	0	0	-13843	-122	13721	6982	-13782	6799	-1722	-4444	-1908	-4151	-2430	-3369	0
1154	0	0	-3516	-87	3429	1801	-3472	1671	-120	-2170	-465	-386	230	343	0
1155	0	0	8253	-69	-8322	-4092	8287	-4195	1338	1001	950	2927	2351	3001	0
1156	0	0	10466	-77	-10543	-5194	10504	-5310	1423	2310	1425	3404	2421	3230	0
1157	0	0	9457	-93	-9550	-4682	9503	-4821	1214	2840	1334	3173	2037	2913	0
1158	0	0	7517	-97	-7614	-3710	7565	-3855	938	2818	1235	2541	1553	2227	0
1159	0	0	5089	-106	-5195	-2491	5142	-2650	688	2461	935	1918	975	1511	0
1160	0	0	1063	-108	-1171	-477	1117	-639	120	1150	-194	-289	-213	-684	0
1161	0	0	-9870	-151	9719	5010	-9794	4784	-1714	-1965	-1292	-3940	-3003	-3957	0
1162	0	0	-16039	-143	15896	8091	-15967	7876	-2269	-4273	-2232	-5385	-3783	-5047	0
1163	0	0	-13862	-129	13733	6995	-13797	6802	-1658	-4463	-1908	-4126	-2419	-3385	0
1164	0	0	-3584	-89	3495	1836	-3539	1703	-97	-2180	-457	-419	304	277	0
1165	0	0	8203	-73	-8276	-4065	8239	-4174	1307	952	907	2892	2324	2910	0
1166	0	0	10458	-95	-10553	-5181	10505	-5324	1530	2267	1400	3435	2448	3249	0
1167	0	0	9492	-97	-9589	-4697	9540	-4843	1264	2766	1412	3276	2124	2865	0
1168	0	0	7432	-102	-7534	-3665	7483	-3818	919	2739	1142	2523	1501	2128	0
1169	0	0	5151	-104	-5255	-2523	5203	-2679	680	2541	983	1908	1032	1511	0
1170	0	0	1038	-112	-1150	-463	1094	-631	128	1119	-209	-302	-195	-578	0
1171	0	0	-9870	-149	9721	5009	-9795	4786	-1722	-1932	-1365	-3961	-3111	-4002	0
1172	0	0	-16088	-155	15933	8121	-16010	7889	-2236	-4264	-2149	-5513	-3709	-5073	0
1173	0	0	-13897	-129	13768	7013	-13832	6819	-1658	-4460	-1936	-4124	-2467	-3453	0
1174	0	0	-3690	-100	3590	1895	-3640	1745	-143	-2163	-467	-469	314	285	0
1175	0	0	8218	-71	-8289	-4073	8253	-4180	1373	896	997	2942	2308	2989	0
1176	0	0	10484	-81	-10565	-5201	10524	-5323	1460	2263	1414	3492	2440	3228	0
1177	0	0	9473	-93	-9566	-4690	9519	-4829	1309	2745	1375	3214	2130	2824	0
1178	0	0	7608	-95	-7703	-3756	7655	-3899	995	2824	1257	2597	1571	2221	0
1179	0	0	5087	-102	-5189	-2492	5138	-2645	744	2428	979	1908	1049	1602	0
1180	0	0	1096	-112	-1208	-492	1152	-660	54	1171	-197	-376	-271	-597	0
1181	0	0	-9784	-145	9639	4964	-9711	4747	-1660	-1893	-1323	-3905	-2933	-3978	0
1182	0	0	-16084	-147	15937	8115	-16010	7895	-2289	-4312	-2217	-5548	-3850	-5071	0
1183	0	0	-13837	-128	13709	6982	-13773	6790	-1674	-4483	-1879	-4114	-2448	-3391	0
1184	0	0	-3695	-95	3600	1895	-3647	1752	-166	-2219	-521	-428	302	273	0
1185	0	0	8234	-73	-8307	-4080	8270	-4190	1361	944	1018	2890	2329	2989	0
1186	0	0	10482	-85	-10567	-5198	10524	-5326	1466	2258	1381	3557	2390	3233	0
1187	0	0	9470	-98	-9568	-4686	9519	-4833	1317	2717	1423	3226	2068	2805	0
1188	0	0	7498	-110	-7608	-3694	7553	-3859	993	2799	1284	2572	1550	2180	0
1189	0	0	5044	-108	-5152	-2468	5098	-2630	609	2423	966	1835	987	1449	0
1190	0	0	1120	-108	-1228	-506	1174	-668	112	1247	-147	-316	-228	-514	0
1191	0	0	-9777	-147	9630	4962	-9703	4741	-1621	-1953	-1317	-3891	-3014	-3990	0
1192	0	0	-16154	-153	16001	8153	-16077	7924	-2296	-4376	-2246	-5476	-3866	-5150	0
1193	0	0	-13879	-135	13744	7007	-13811	6804	-1596	-4469	-1858	-4112	-2461	-3402	0
1194	0	0	-3726	-89	3637	1907	-3681	1774	-151	-2236	-525	-440	203	265	0
1195	0	0	8179	-67	-8246	-4056	8212	-4156	1276	948	946	2931	2384	2894	0
1196	0	0	10480	-87	-10567	-5196	10523	-5327	1392	2260	1359	3398	2459	3294	0
1197	0	0	9518	-102	-9620	-4708	9569	-4861	1249	2723	1358	3239	2056	2834	0
1198	0	0	7562	-112	-7674	-3725	7618	-3893	999	2795	1206	2533	1639	2203	0
1199	0	0	5162	-95	-5257	-2533	5209	-2676	667	2463	991	1926	997	1524	0
1200	0	0	1166	-98	-1264	-534	1215	-681	64	1284	-139	-401	-149	-568	0
1201	0	0	-9734	-147	9587	4940	-9660	4720	-1631	-1922	-1326	-3897	-2944	-3992	0
1202	0	0	-16031	-151	15880	8091	-15955	7864	-2304	-4320	-2153	-5488	-3802	-5108	0
1203	0	0	-13823	-131	13692	6977	-13757	6780	-1701	-4436	-1817	-4105	-2477	-3358	0
1204	0	0	-3764	-102	3662	1933	-3713	1780	-91	-2240	-597	-436	318	277	0
1205	0	0	8237	-83	-8320	-4077	8278	-4201	1385	919	962	2902	2331	2979	0
1206	0	0	10460	-89	-10549	-5185	10504	-5319	1451	2298	1338	3488	2440	3245	0
1207	0	0	9544	-95	-9639	-4724	9591	-4867	1262	2688	1431	3173	2005	2898	0
1208	0	0	7606	-95	-7701	-3755	7653	-3898	1037	2787	1288	2595	1596	2178	0
1209	0	0	5109	-97	-5206	-2506	5157	-2651	634	2452	977	1778	1072	1526	0
1210	0	0	1219	-104	-1323	-557	1271	-713	188	1363	-170	-347	-195	-450	0
1211	0	0	-9738	-149	9589	4943	-9663	4720	-1681	-1924	-1346	-3920	-3036	-4021	0
1212	0	0	-16026	-151	15875	8088	-15950	7862	-2211	-4235	-2172	-5443	-3753	-5014	0
1213	0	0	-13858	-131	13727	6994	-13792	6798	-1617	-4411	-1914	-4132	-2465	-3398	0
1214	0	0	-3739	-102	3637	1920	-3688	1767	-149	-2236	-519	-455	259	258	0
1215	0	0	8218	-69	-8287	-4074	8252	-4178	1423	938	979	2997	2302	3008	0
1216	0	0	10522	-91	-10613	-5215	10567	-5352	1524	2262	1325	3476	2415	3261	0
1217	0	0	9597	-95	-9692	-4751	9644	-4893	1334	2814	1447	3377	2048	2970	0
1218	0	0	7580	-98	-7678	-3741	7629	-3888	958	2811	1191	2653	1569	2231	0
1219	0	0	5233	-100	-5333	-2566	5283	-2716	682	2527	991	1897	1076	1583	0
1220	0	0	1312	-102	-1414	-605	1363	-758	178	1363	-87	-318	-159	-397	0
1221	0	0	-9637	-155	9482	4896	-9559	4663	-1650	-1905	-1288	-3949	-2993	-3994	0
1222	0	0	-15971	-157	15814	8064	-15892	7828	-2201	-4229	-2147	-5397	-3753	-5038	0
1223	0	0	-13915	-126	13789	7020	-13852	6831	-1670	-4425	-1924	-4120	-2430	-3437	0
1224	0	0	-3738	-93	3645	1915	-3691	1776	-91	-2170	-545	-370	215	226	0
1225	0	0	8176	-65	-8241	-4055	8208	-4153	1330	977	1026	2956	2345	3024	0
1226	0	0	10550	-83	-10633	-5233	10591	-5358	1493	2314	1313	3557	2417	3288	0
1227	0	0	9610	-95	-9705	-4757	9657	-4900	1346	2807	1392	3299	2132	2851	0
1228	0	0	7656	-100	-7756	-3778	7706	-3928	1028	2865	1255	2605	1647	2217	0
1229	0	0	5260	-100	-5360	-2580	5310	-2730	682	2562	1012	1932	1026	1507	0
1230	0	0	1313	-112	-1425	-600	1369	-768	102	1462	-58	-399	-217	-285	0
1231	0	0	-9573	-151	9422	4862	-9497	4635	-1645	-1798	-1361	-3854	-3001	-4013	0
1232	0	0	-15985	-145	15840	8065	-15912	7847	-2207	-4174	-2186	-5381	-3769	-4991	0
1233	0	0	-13881	-131	13750	7006	-13815	6809	-1650	-4407	-1850	-4165	-2465	-3426	0
1234	0	0	-3831	-95	3736	1963	-3783	1820	-174	-2199	-517	-508	256	203	0
1235	0	0	8214	-71	-8285	-4071	8249	-4178	1371	991	1022	2894	2351	2979	0
1236	0	0	10528	-93	-10621	-5217	10574	-5357	1472	2285	1460	3470	2473	3220	0
1237	0	0	9581	-93	-9674	-4744	9627	-4883	1206	2861	1445	3214	2102	2844	0
1238	0	0	7625	-100	-7725	-3762	7675	-3912	1012	2834	1284	2659	1569	2252	0
1239	0	0	5225	-104	-5329	-2560	5277	-2716	669	2533	975	1885	975	1536	0
1240	0	0	1337	-100	-1437	-618	1387	-768	124	1524	-67	-419	-234	-291	0
1241	0	0	-9573	-143	9430	4858	-9501	4643	-1664	-1819	-1317	-3864	-2911	-3953	0
1242	0	0	-15962	-155	15807	8058	-15884	7826	-2199	-4207	-2168	-5472	-3779	-5088	0
1243	0	0	-13994	-131	13863	7062	-13928	6866	-1627	-4436	-1854	-4118	-2428	-3414	0
1244	0	0	-3831	-89	3742	1960	-3786	1826	-147	-2180	-550	-519	256	116	0
1245	0	0	8199	-75	-8274	-4062	8236	-4174	1412	1051	1053	2935	2428	2975	0
1246	0	0	10517	-85	-10602	-5216	10559	-5343	1414	2382	1367	3482	2452	3296	0
1247	0	0	9686	-95	-9781	-4795	9733	-4938	1315	2853	1464	3307	2099	2878	0
1248	0	0	7603	-98	-7701	-3752	7652	-3899	964	2884	1218	2671	1577	2273	0
1249	0	0	5281	-104	-5385	-2588	5333	-2744	706	2492	1035	1920	1028	1530	0
1250	0	0	1325	-100	-1425	-612	1375	-762	129	1491	25	-475	-248	-248	0
1251	0	0	-9644	-137	9507	4890	-9575	4685	-1728	-1895	-1321	-3872	-2999	-4013	0
1252	0	0	-15921	-153	15768	8037	-15844	7807	-2215	-4141	-2135	-5400	-3699	-5044	0
1253	0	0	-14017	-129	13888	7073	-13952	6879	-1747	-4456	-1914	-4169	-2461	-3472	0
1254	0	0	-3847	-97	3750	1972	-3798	1826	-182	-2207	-554	-512	194	168	0
1255	0	0	8167	-79	-8246	-4044	8206	-4162	1390	987	1020	2983	2395	3034	0
1256	0	0	10555	-83	-10638	-5236	10596	-5360	1482	2296	1350	3550	2432	3189	0
1257	0	0	9688	-93	-9781	-4797	9734	-4937	1293	2847	1472	3265	2101	2832	0
1258	0	0	7580	-100	-7680	-3740	7630	-3890	1014	2847	1317	2634	1656	2316	0
1259	0	0	5285	-98	-5383	-2593	5334	-2740	640	2469	993	1879	1012	1491	0
1260	0	0	1426	-104	-1530	-661	1478	-817	141	1571	60	-424	-242	-248	0
1261	0	0	-9592	-149	9443	4870	-9517	4647	-1662	-1844	-1352	-3823	-3005	-3938	0
1262	0	0	-15880	-145	15735	8012	-15807	7795	-2196	-4242	-2161	-5404	-3767	-5044	0
1263	0	0	-14008	-126	13882	7067	-13945	6878	-1720	-4485	-1872	-4155	-2467	-3418	0
1264	0	0	-3864	-89	3775	1976	-3819	1843	-168	-2300	-512	-550	145	178	0
1265	0	0	8133	-75	-8208	-4029	8170	-4141	1336	993	991	2941	2380	3001	0
1266	0	0	10485	-89	-10574	-5198	10529	-5331	1410	2260	1348	3414	2399	3233	0
1267	0	0	9662	-98	-9760	-4782	9711	-4929	1338	2878	1462	3288	2145	2908	0
1268	0	0	7652	-100	-7752	-3776	7702	-3926	977	2797	1241	2673	1517	2215	0
1269	0	0	5219	-100	-5319	-2559	5269	-2709	692	2500	1030	1883	997	1542	0
1270	0	0	1399	-102	-1501	-648	1450	-801	17	1517	11	-500	-298	-228	0
1271	0	0	-9542	-137	9405	4839	-9473	4634	-1637	-1881	-1297	-3852	-2972	-3988	0
1272	0	0	-15952	-161	15791	8056	-15871	7815	-2217	-4231	-2196	-5412	-3724	-5096	0
1273	0	0	-14110	-137	13973	7123	-14041	6918	-1720	-4434	-1949	-4250	-2527	-3451	0
1274	0	0	-3921	-98	3823	2009	-3872	1862	-215	-2231	-570	-506	141	116	0
1275	0	0	8082	-85	-8167	-3998	8124	-4126	1385	909	987	2954	2304	2948	0
1276	0	0	10491	-97	-10588	-5197	10539	-5342	1464	2310	1394	3429	2428	3313	0
1277	0	0	9591	-95	-9686	-4748	9638	-4890	1251	2754	1468	3220	2013	2931	0
1278	0	0	7715	-91	-7806	-3812	7760	-3948	1039	2865	1266	2679	1561	2285	0
1279	0	0	5189	-97	-5286	-2546	5237	-2691	611	2494	952	1930	983	1544	0
1280	0	0	1426	-91	-1517	-667	1471	-804	31	1588	79	-521	-345	-205	0
1281	0	0	-9507	-151	9356	4829	-9431	4602	-1621	-1817	-1280	-3831	-2968	-3938	0
1282	0	0	-16024	-151	15873	8087	-15948	7861	-2265	-4250	-2168	-5474	-3862	-5018	0
1283	0	0	-14004	-139	13865	7071	-13934	6863	-1701	-4384	-1844	-4176	-2500	-3373	0
1284	0	0	-3993	-98	3895	2045	-3944	1898	-176	-2172	-644	-529	192	114	0
1285	0	0	8156	-77	-8233	-4039	8194	-4155	1326	1010	979	2900	2380	2941	0
1286	0	0	10462	-91	-10553	-5185	10507	-5322	1480	2281	1392	3503	2454	3298	0
1287	0	0	9601	-91	-9692	-4755	9646	-4891	1181	2845	1466	3193	2046	2908	0
1288	0	0	7679	-102	-7781	-3788	7730	-3941	1047	2818	1315	2589	1691	2256	0
1289	0	0	5197	-106	-5303	-2545	5250	-2704	634	2469	1006	1885	1014	1458	0
1290	0	0	1401	-98	-1499	-651	1450	-798	-3	1553	159	-455	-411	-226	0
1291	0	0	-9454	-141	9313	4797	-9383	4586	-1670	-1784	-1311	-3806	-3020	-3936	0
1292	0	0	-16016	-145	15871	8080	-15943	7863	-2260	-4205	-2246	-5430	-3750	-5106	0
1293	0	0	-14070	-126	13944	7098	-14007	6909	-1744	-4423	-1811	-4194	-2522	-3373	0
1294	0	0	-4032	-98	3934	2065	-3983	1918	-203	-2271	-593	-527	81	135	0
1295	0	0	8045	-60	-8105	-3992	8075	-4082	1342	970	1012	2972	2395	3012	0
1296	0	0	10517	-75	-10592	-5221	10554	-5333	1526	2236	1309	3486	2432	3249	0
1297	0	0	9669	-87	-9756	-4791	9712	-4921	1249	2863	1420	3272	2108	2917	0
1298	0	0	7727	-93	-7820	-3817	7773	-3956	1049	2840	1286	2681	1606	2281	0
1299	0	0	5316	-98	-5414	-2609	5365	-2756	688	2545	1041	1957	1065	1629	0
1300	0	0	1406	-97	-1503	-654	1454	-800	40	1534	118	-517	-477	-225	0
1301	0	0	-9367	-143	9224	4755	-9295	4540	-1571	-1713	-1259	-3802	-2880	-3850	0
1302	0	0	-15884	-159	15725	8021	-15804	7783	-2240	-4085	-2219	-5369	-3726	-5061	0
1303	0	0	-14089	-139	13950	7114	-14019	6905	-1699	-4444	-1914	-4143	-2516	-3488	0
1304	0	0	-4034	-98	3936	2066	-3985	1919	-205	-2265	-556	-593	170	139	0
1305	0	0	8119	-58	-8177	-4030	8148	-4117	1398	892	1065	2952	2376	3038	0
1306	0	0	10542	-77	-10619	-5232	10580	-5348	1497	2242	1361	3501	2446	3216	0
1307	0	0	9706	-89	-9795	-4808	9750	-4942	1325	2844	1507	3315	2116	2939	0
1308	0	0	7634	-98	-7732	-3768	7683	-3915	983	2814	1216	2570	1637	2227	0
1309	0	0	5324	-100	-5424	-2612	5374	-2762	710	2539	1035	1899	1065	1616	0
1310	0	0	1492	-100	-1592	-696	1542	-846	-38	1650	230	-517	-372	-203	0
1311	0	0	-9402	-143	9259	4772	-9330	4558	-1705	-1810	-1297	-3839	-2972	-3990	0
1312	0	0	-15936	-147	15789	8041	-15862	7821	-2165	-4124	-2147	-5455	-3715	-5053	0
1313	0	0	-14123	-126	13997	7124	-14060	6935	-1703	-4452	-1955	-4227	-2490	-3548	0
1314	0	0	-4058	-95	3963	2076	-4010	1934	-217	-2296	-541	-564	147	104	0
1315	0	0	7962	-71	-8033	-3945	7997	-4052	1313	857	919	2941	2287	2981	0
1316	0	0	10647	-81	-10728	-5283	10687	-5404	1431	2376	1396	3507	2452	3235	0
1317	0	0	9601	-97	-9698	-4752	9649	-4897	1237	2853	1423	3243	2116	2935	0
1318	0	0	7680	-87	-7767	-3796	7723	-3927	970	2762	1247	2632	1526	2256	0
1319	0	0	5247	-93	-5340	-2577	5293	-2716	696	2444	995	1932	1045	1561	0
1320	0	0	1509	-93	-1602	-708	1555	-847	-67	1610	228	-465	-564	-197	0
1321	0	0	-9406	-131	9275	4768	-9340	4572	-1592	-1835	-1282	-3769	-3012	-3918	0
1322	0	0	-15981	-147	15834	8064	-15907	7843	-2267	-4231	-2178	-5521	-3765	-5061	0
1323	0	0	-14126	-131	13995	7128	-14060	6932	-1724	-4405	-1891	-4221	-2498	-3462	0
1324	0	0	-4176	-89	4087	2132	-4131	1999	-194	-2341	-638	-517	129	75	0
1325	0	0	8049	-67	-8116	-3991	8082	-4091	1418	921	985	2898	2386	3012	0
1326	0	0	10480	-81	-10561	-5199	10520	-5321	1427	2312	1402	3439	2438	3214	0
1327	0	0	9673	-89	-9762	-4792	9717	-4925	1315	2805	1383	3245	2176	2911	0
1328	0	0	7646	-104	-7750	-3771	7698	-3927	938	2836	1257	2648	1633	2221	0
1329	0	0	5256	-108	-5364	-2574	5310	-2736	694	2512	983	1868	1022	1528	0
1330	0	0	1547	-102	-1649	-722	1598	-875	-27	1654	320	-434	-496	-112	0
1331	0	0	-9460	-141	9319	4800	-9389	4589	-1728	-1848	-1387	-3823	-2974	-3953	0
1332	0	0	-15915	-145	15770	8030	-15842	7812	-2172	-4167	-2227	-5381	-3748	-5063	0
1333	0	0	-14295	-124	14171	7209	-14233	7023	-1788	-4510	-1992	-4242	-2554	-3488	0
1334	0	0	-4147	-91	4056	2119	-4101	1982	-223	-2271	-601	-620	122	131	0
1335	0	0	7910	-69	-7979	-3920	7944	-4024	1373	861	944	2888	2382	2956	0
1336	0	0	10455	-75	-10530	-5190	10492	-5302	1398	2203	1408	3492	2349	3218	0
1337	0	0	9686	-81	-9767	-4802	9726	-4924	1305	2830	1464	3294	2145	2906	0
1338	0	0	7587	-91	-7678	-3748	7632	-3884	913	2781	1239	2667	1509	2258	0
1339	0	0	5220	-93	-5313	-2563	5266	-2703	682	2444	1004	1833	973	1511	0
1340	0	0	1574	-100	-1674	-737	1624	-887	46	1602	271	-358	-585	-168	0
1341	0	0	-9449	-151	9298	4800	-9373	4573	-1650	-1843	-1356	-3821	-3003	-3932	0
1342	0	0	-15919	-145	15774	8032	-15846	7814	-2246	-4134	-2135	-5426	-3707	-5040	0
1343	0	0	-14299	-139	14160	7219	-14229	7010	-1811	-4526	-1897	-4333	-2560	-3552	0
1344	0	0	-4204	-98	4106	2151	-4155	2004	-195	-2281	-583	-585	143	110	0
1345	0	0	7939	-69	-8008	-3935	7973	-4038	1365	925	981	2902	2360	3026	0
1346	0	0	10505	-95	-10600	-5205	10552	-5347	1420	2318	1453	3488	2492	3259	0
1347	0	0	9665	-91	-9756	-4787	9710	-4923	1293	2824	1394	3259	2137	2878	0
1348	0	0	7660	-100	-7760	-3780	7710	-3930	1041	2818	1253	2688	1612	2250	0
1349	0	0	5281	-104	-5385	-2588	5333	-2744	628	2609	1020	1951	1057	1553	0
1350	0	0	1564	-104	-1668	-730	1616	-886	-34	1608	308	-393	-599	-124	0
1351	0	0	-9336	-143	9193	4739	-9264	4525	-1633	-1800	-1305	-3808	-2983	-3839	0
1352	0	0	-15919	-155	15764	8037	-15841	7804	-2166	-4153	-2151	-5476	-3697	-5001	0
1353	0	0	-14299	-137	14162	7218	-14230	7012	-1747	-4539	-1953	-4318	-2609	-3548	0
1354	0	0	-4251	-108	4143	2179	-4197	2017	-192	-2312	-665	-597	149	54	0
1355	0	0	7904	-77	-7981	-3913	7942	-4029	1282	836	944	2861	2324	2894	0
1356	0	0	10559	-87	-10646	-5236	10602	-5366	1468	2304	1369	3503	2425	3301	0
1357	0	0	9638	-100	-9738	-4769	9688	-4919	1286	2783	1453	3276	2174	2861	0
1358	0	0	7696	-100	-7796	-3798	7746	-3948	993	2723	1288	2630	1610	2289	0
1359	0	0	5312	-102	-5414	-2605	5363	-2758	659	2518	1022	1879	970	1598	0
1360	0	0	1578	-102	-1680	-738	1629	-891	-54	1588	413	-337	-607	-126	0
1361	0	0	-9261	-143	9118	4702	-9189	4487	-1567	-1794	-1280	-3817	-2948	-3806	0
1362	0	0	-15919	-153	15766	8036	-15842	7806	-2232	-4134	-2174	-5463	-3713	-4976	0
1363	0	0	-14209	-129	14080	7169	-14144	6975	-1699	-4405	-1920	-4283	-2562	-3420	0
1364	0	0	-4254	-93	4161	2173	-4207	2034	-246	-2347	-593	-708	149	77	0
1365	0	0	8001	-65	-8066	-3968	8033	-4065	1334	911	989	2902	2382	2954	0
1366	0	0	10497	-85	-10582	-5206	10539	-5333	1462	2244	1373	3468	2502	3216	0
1367	0	0	9669	-102	-9771	-4783	9720	-4936	1233	2842	1354	3274	2079	2871	0
1368	0	0	7739	-102	-7841	-3818	7790	-3971	979	2875	1297	2673	1573	2283	0
1369	0	0	5306	-102	-5408	-2602	5357	-2755	644	2496	1034	1858	1028	1553	0
1370	0	0	1673	-100	-1773	-786	1723	-936	56	1610	399	-277	-628	-170	0
1371	0	0	-9231	-139	9092	4685	-9161	4476	-1680	-1765	-1228	-3790	-2958	-3852	0
1372	0	0	-15921	-159	15762	8040	-15841	7801	-2256	-4130	-2104	-5432	-3633	-5053	0
1373	0	0	-14297	-128	14169	7212	-14233	7020	-1724	-4547	-1953	-4372	-2601	-3552	0
1374	0	0	-4281	-93	4188	2187	-4234	2047	-201	-2285	-616	-688	151	71	0
1375	0	0	7915	-58	-7973	-3928	7944	-4015	1328	917	919	2894	2407	2921	0
1376	0	0	10530	-75	-10605	-5227	10567	-5340	1561	2217	1359	3497	2426	3169	0
1377	0	0	9720	-75	-9795	-4822	9757	-4935	1365	2884	1466	3325	2170	2894	0
1378	0	0	7694	-75	-7769	-3809	7731	-3922	948	2826	1245	2584	1532	2265	0
1379	0	0	5310	-69	-5379	-2620	5344	-2724	667	2506	1053	1936	1041	1561	0
1380	0	0	1701	-77	-1778	-812	1739	-927	27	1588	477	-323	-682	-137	0
1381	0	0	-9233	-108	9125	4670	-9179	4508	-1641	-1749	-1272	-3763	-2972	-3926	0
1382	0	0	-15892	-114	15778	8003	-15835	7832	-2234	-4163	-2141	-5435	-3802	-5040	0
1383	0	0	-14340	-89	14251	7214	-14295	7081	-1689	-4547	-1910	-4297	-2564	-3583	0
1384	0	0	-4344	-42	4302	2193	-4323	2130	-269	-2308	-630	-727	102	-1	0
1385	0	0	7908	-5	-7913	-3951	7910	-3959	1379	845	923	2886	2316	2935	0
1386	0	0	10548	-15	-10563	-5266	10555	-5289	1470	2296	1346	3426	2518	3228	0
1387	0	0	9688	-23	-9711	-4832	9699	-4867	1278	2762	1445	3261	2099	2826	0
1388	0	0	7835	-29	-7864	-3903	7849	-3946	1067	2886	1326	2766	1594	2362	0
1389	0	0	5296	-46	-5342	-2625	5319	-2694	675	2465	1012	1870	1032	1528	0
1390	0	0	1754	-48	-1802	-853	1778	-925	104	1600	506	-254	-696	-168	0
1391	0	0	-9218	-95	9123	4656	-9170	4514	-1713	-1749	-1305	-3798	-2921	-3891	0
1392	0	0	-15903	-102	15801	8002	-15852	7849	-2205	-4192	-2223	-5426	-3751	-5154	0
1393	0	0	-14394	-89	14305	7241	-14349	7108	-1740	-4560	-1978	-4333	-2630	-3581	0
1394	0	0	-4349	-52	4297	2200	-4323	2122	-292	-2335	-572	-657	91	-3	0
1395	0	0	7944	-27	-7971	-3958	7957	-3999	1416	853	1004	2956	2395	2917	0
1396	0	0	10523	-32	-10555	-5245	10539	-5293	1460	2242	1328	3492	2483	3162	0
1397	0	0	9725	-29	-9754	-4848	9739	-4891	1303	2878	1427	3299	2135	2944	0
1398	0	0	7798	0	-7798	-3899	7798	-3899	1034	2818	1278	2681	1557	2281	0
1399	0	0	5410	23	-5387	-2716	5398	-2682	710	2500	1061	1941	1043	1552	0
1400	0	0	1764	38	-1726	-901	1745	-844	40	1540	469	-162	-805	-240	0
1401	0	0	-9114	21	9135	4546	-9124	4578	-1631	-1722	-1305	-3781	-2937	-3858	0
1402	0	0	-15809	23	15832	7893	-15820	7927	-2151	-4128	-2073	-5410	-3711	-5049	0
1403	0	0	-14309	48	14357	7130	-14333	7202	-1693	-4580	-2002	-4335	-2574	-3641	0
1404	0	0	-4278	67	4345	2105	-4311	2206	-197	-2328	-620	-657	141	13	0
1405	0	0	7955	75	-7880	-4015	7917	-3902	1404	911	913	2964	2403	2935	0
1406	0	0	10552	40	-10512	-5296	10532	-5236	1487	2250	1402	3427	2490	3247	0
1407	0	0	9726	7	-9719	-4866	9722	-4856	1262	2859	1505	3235	2188	2923	0
1408	0	0	7770	-17	-7787	-3876	7778	-3902	1012	2898	1257	2663	1617	2285	0
1409	0	0	5424	-29	-5453	-2697	5438	-2741	710	2580	1111	1920	1037	1577	0
1410	0	0	1766	-42	-1808	-862	1787	-925	50	1573	467	-182	-791	-273	0
1411	0	0	-9134	-81	9053	4607	-9093	4486	-1561	-1798	-1243	-3705	-2900	-3823	0
1412	0	0	-15876	-71	15805	7973	-15840	7867	-2219	-4203	-2118	-5457	-3755	-5028	0
1413	0	0	-14419	-62	14357	7240	-14388	7147	-1811	-4527	-2000	-4394	-2601	-3554	0
1414	0	0	-4364	-21	4343	2192	-4353	2161	-192	-2341	-636	-684	143	-46	0
1415	0	0	7830	-11	-7841	-3909	7835	-3926	1280	869	944	2801	2386	2958	0
1416	0	0	10595	-42	-10637	-5276	10616	-5339	1515	2267	1383	3505	2481	3259	0
1417	0	0	9729	-62	-9791	-4833	9760	-4926	1313	2834	1495	3268	2157	2954	0
1418	0	0	7789	-89	-7878	-3850	7833	-3983	1061	2809	1288	2696	1604	2260	0
1419	0	0	5353	-100	-5453	-2626	5403	-2776	657	2599	983	1934	1086	1623	0
1420	0	0	1736	-112	-1848	-812	1792	-980	-3	1520	506	-149	-828	-291	0
1421	0	0	-9119	-159	8960	4639	-9039	4400	-1530	-1703	-1224	-3701	-2861	-3885	0
1422	0	0	-15905	-172	15733	8038	-15819	7780	-2302	-4108	-2178	-5426	-3753	-5040	0
1423	0	0	-14459	-162	14297	7310	-14378	7067	-1736	-4551	-1938	-4312	-2601	-3524	0
1424	0	0	-4442	-126	4316	2284	-4379	2095	-275	-2357	-605	-698	77	36	0
1425	0	0	7844	-98	-7942	-3873	7893	-4020	1398	880	950	2840	2329	3022	0
1426	0	0	10468	-112	-10580	-5178	10524	-5346	1437	2258	1293	3519	2469	3272	0
1427	0	0	9691	-135	-9826	-4778	9758	-4980	1307	2791	1431	3298	2124	2929	0
1428	0	0	7826	-139	-7965	-3843	7895	-4052	1068	2857	1325	2731	1691	2223	0
1429	0	0	5286	-149	-5435	-2568	5360	-2792	723	2492	1018	1912	1067	1571	0
1430	0	0	1771	-151	-1922	-810	1846	-1036	97	1493	545	-71	-754	-285	0
1431	0	0	-9055	-194	8861	4624	-8958	4333	-1557	-1683	-1243	-3693	-2954	-3810	0
1432	0	0	-15995	-194	15801	8094	-15898	7803	-2238	-4120	-2168	-5482	-3738	-5012	0
1433	0	0	-14479	-176	14303	7327	-14391	7063	-1771	-4526	-1998	-4359	-2640	-3670	0
1434	0	0	-4589	-143	4446	2366	-4517	2151	-277	-2463	-595	-698	-9	9	0
1435	0	0	7739	-104	-7843	-3817	7791	-3973	1344	797	836	2908	2324	2935	0
1436	0	0	10518	-124	-10642	-5197	10580	-5383	1443	2341	1396	3493	2463	3257	0
1437	0	0	9652	-141	-9793	-4755	9722	-4967	1317	2797	1398	3266	2104	2884	0
1438	0	0	7816	-151	-7967	-3832	7891	-4059	1067	2867	1239	2745	1631	2229	0
1439	0	0	5236	-147	-5383	-2544	5309	-2765	655	2494	1067	1922	1030	1548	0
1440	0	0	1821	-151	-1972	-835	1896	-1061	139	1519	609	-62	-764	-341	0
1441	0	0	-9065	-192	8873	4628	-8969	4340	-1561	-1637	-1249	-3701	-2869	-3812	0
1442	0	0	-15963	-199	15764	8081	-15863	7782	-2260	-4188	-2174	-5468	-3825	-5075	0
1443	0	0	-14497	-190	14307	7343	-14402	7058	-1746	-4494	-1955	-4302	-2564	-3548	0
1444	0	0	-4550	-149	4401	2349	-4475	2126	-219	-2430	-671	-682	-3	-56	0
1445	0	0	7727	-122	-7849	-3802	7788	-3985	1303	900	894	2886	2331	2975	0
1446	0	0	10441	-133	-10574	-5154	10507	-5353	1398	2304	1389	3476	2535	3164	0
1447	0	0	9762	-133	-9895	-4814	9828	-5014	1307	2813	1381	3257	2083	2826	0
1448	0	0	7665	-155	-7820	-3755	7742	-3987	1028	2877	1278	2661	1635	2293	0
1449	0	0	5333	-155	-5488	-2589	5410	-2821	682	2570	962	1908	1074	1484	0
1450	0	0	1831	-157	-1988	-837	1909	-1072	85	1515	601	15	-779	-312	0
1451	0	0	-9141	-188	8953	4664	-9047	4382	-1627	-1763	-1290	-3697	-2948	-3850	0
1452	0	0	-15909	-203	15706	8056	-15807	7751	-2236	-4128	-2211	-5416	-3736	-5034	0
1453	0	0	-14526	-190	14336	7358	-14431	7073	-1778	-4531	-1972	-4357	-2613	-3585	0
1454	0	0	-4581	-143	4438	2362	-4509	2147	-289	-2351	-669	-752	29	-13	0
1455	0	0	7735	-108	-7843	-3813	7789	-3975	1307	878	900	2896	2316	2979	0
1456	0	0	10464	-128	-10592	-5168	10528	-5360	1507	2287	1390	3546	2444	3268	0
1457	0	0	9709	-126	-9835	-4791	9772	-4980	1323	2838	1412	3299	2112	2925	0
1458	0	0	7760	-128	-7888	-3816	7824	-4008	1039	2842	1251	2683	1662	2252	0
1459	0	0	5325	-124	-5449	-2600	5387	-2786	694	2568	1004	1940	1045	1542	0
1460	0	0	1897	-151	-2048	-873	1972	-1099	131	1544	562	141	-686	-382	0
1461	0	0	-9076	-182	8894	4629	-8985	4356	-1614	-1769	-1274	-3726	-2919	-3862	0
1462	0	0	-15942	-182	15760	8062	-15851	7789	-2234	-4136	-2188	-5439	-3759	-5040	0
1463	0	0	-14547	-162	14385	7354	-14466	7111	-1773	-4541	-1891	-4380	-2630	-3625	0
1464	0	0	-4712	-126	4586	2419	-4649	2230	-343	-2399	-731	-807	-15	-46	0
1465	0	0	7719	-85	-7804	-3817	7761	-3944	1377	791	997	2849	2314	2983	0
1466	0	0	10427	-116	-10543	-5155	10485	-5329	1484	2244	1363	3532	2457	3286	0
1467	0	0	9668	-129	-9797	-4769	9732	-4963	1220	2801	1396	3222	2126	2818	0
1468	0	0	7743	-139	-7882	-3802	7812	-4010	942	2900	1309	2708	1614	2314	0
1469	0	0	5319	-145	-5464	-2587	5391	-2804	677	2512	989	1928	1063	1515	0
1470	0	0	1841	-190	-2031	-825	1936	-1110	108	1501	564	69	-744	-391	0
1471	0	0	-9059	-250	8809	4654	-8934	4279	-1598	-1730	-1257	-3701	-2863	-3823	0
1472	0	0	-15950	-252	15698	8101	-15824	7723	-2203	-4213	-2143	-5418	-3860	-5131	0
1473	0	0	-14692	-230	14462	7461	-14577	7116	-1761	-4595	-2025	-4372	-2653	-3620	0
1474	0	0	-4727	-207	4520	2467	-4623	2156	-258	-2413	-731	-675	-60	-129	0
1475	0	0	7692	-155	-7847	-3768	7769	-4001	1323	748	966	2853	2275	2972	0
1476	0	0	10524	-128	-10652	-5198	10588	-5390	1509	2262	1352	3585	2459	3290	0
1477	0	0	9781	-58	-9839	-4861	9810	-4948	1299	2822	1416	3197	2182	2855	0
1478	0	0	7850	54	-7796	-3952	7823	-3871	1010	2913	1288	2675	1645	2341	0
1479	0	0	5488	190	-5298	-2839	5393	-2554	630	2461	1010	1858	1039	1563	0
1480	0	0	2131	333	-1798	-1232	1964	-732	131	1458	603	135	-756	-384	0
1481	0	0	-8612	562	9174	4025	-8893	4868	-1588	-1619	-1231	-3662	-2851	-3819	0
1482	0	0	-15481	832	16313	7324	-15897	8572	-2260	-4196	-2229	-5505	-3779	-5125	0
1483	0	0	-13999	1138	15137	6430	-14568	8137	-1810	-4586	-2071	-4347	-2634	-3585	0
1484	0	0	-3856	1552	5408	1152	-4632	3480	-254	-2430	-618	-762	31	-122	0
1485	0	0	8671	1940	-6731	-5305	7701	-2395	1350	812	940	2813	2364	2964	0
1486	0	0	11678	2293	-9385	-6985	10531	-3546	1456	2232	1346	3484	2450	3350	0
1487	0	0	11136	2626	-8510	-6881	9823	-2942	1328	2882	1474	3284	2170	2946	0
1488	0	0	9321	2989	-6332	-6155	7826	-1671	979	2840	1255	2729	1612	2281	0
1489	0	0	7020	3239	-3781	-5129	5400	-271	647	2547	1032	1926	1090	1577	0
1490	0	0	3772	3439	-333	-3605	2052	1553	133	1526	554	234	-700	-467	0
1491	0	0	-7149	3519	10668	1815	-8908	7093	-1596	-1685	-1284	-3713	-2884	-3792	0
1492	0	0	-14048	3476	17524	5286	-15786	10500	-2227	-4091	-2172	-5451	-3771	-5011	0
1493	0	0	-12851	3379	16230	4736	-14540	9804	-1782	-4580	-2050	-4434	-2692	-3654	1
1494	0	0	-3080	3164	6244	-42	-4662	4704	-325	-2454	-679	-869	19	-143	0
1495	0	0	9016	2721	-6295	-5868	7655	-1787	1321	838	871	2799	2320	2944	0
1496	0	0	11610	1963	-9647	-6786	10628	-3842	1462	2260	1404	3590	2463	3274	0
1497	0	0	10395	1212	-9183	-5803	9789	-3985	1278	2795	1425	3309	2168	2875	0
1498	0	0	8102	370	-7732	-4236	7917	-3681	1053	2855	1311	2766	1635	2254	0
1499	0	0	5250	-428	-5678	-2411	5464	-3053	706	2485	1059	1866	1084	1550	0
1500	0	0	1777	-665	-2442	-556	2109	-1553	81	1567	589	256	-622	-545	0
1501	0	0	-9124	-616	8508	4870	-8816	3946	-1598	-1600	-1187	-3682	-2793	-3734	0
1502	0	0	-16107	-508	15599	8307	-15853	7545	-2199	-4178	-2234	-5561	-3748	-5141	0
1503	0	0	-14689	-388	14301	7538	-14495	6956	-1773	-4493	-1969	-4343	-2591	-3620	0
1504	0	0	-4930	-269	4661	2599	-4795	2196	-353	-2525	-719	-863	-29	-97	0
1505	0	0	7626	-112	-7738	-3757	7682	-3925	1371	830	925	2853	2368	2989	0
1506	0	0	10492	-34	-10526	-5229	10509	-5280	1404	2242	1247	3486	2395	3241	0
1507	0	0	9839	25	-9814	-4932	9826	-4894	1288	2811	1435	3371	2199	2904	0
1508	0	0	7891	44	-7847	-3967	7869	-3901	1020	2818	1307	2638	1652	2232	0
1509	0	0	5520	46	-5474	-2783	5497	-2714	741	2609	1002	1943	1090	1553	0
1510	0	0	2082	44	-2038	-1063	2060	-997	65	1466	601	256	-686	-550	0
1511	0	0	-8798	7	8805	4395	-8801	4406	-1544	-1680	-1261	-3649	-2917	-3802	0
1512	0	0	-15827	-15	15812	7921	-15819	7898	-2277	-4141	-2149	-5428	-3680	-5111	0
1513	0	0	-14601	-3	14598	7302	-14599	7297	-1753	-4580	-2038	-4399	-2683	-3717	0
1514	0	0	-4745	21	4766	2362	-4755	2393	-345	-2541	-665	-826	-73	-98	0
1515	0	0	7639	50	-7589	-3844	7614	-3769	1274	779	905	2861	2283	2975	0
1516	0	0	10514	11	-10503	-5262	10508	-5246	1418	2174	1346	3429	2376	3274	0
1517	0	0	9842	1	-9841	-4921	9841	-4920	1330	2811	1396	3325	2180	2882	0
1518	0	0	7832	-11	-7843	-3910	7837	-3927	1034	2863	1295	2686	1627	2335	0
1519	0	0	5413	-17	-5430	-2698	5421	-2723	671	2446	1001	1895	985	1546	0
1520	0	0	2068	-40	-2108	-1014	2088	-1074	104	1608	539	343	-636	-564	0
1521	0	0	-8781	-69	8712	4425	-8746	4321	-1538	-1633	-1239	-3641	-2913	-3798	0
1522	0	0	-15864	-69	15795	7966	-15829	7863	-2234	-4171	-2242	-5422	-3810	-5152	0
1523	0	0	-14660	-54	14606	7357	-14633	7276	-1759	-4535	-2023	-4399	-2704	-3687	0
1524	0	0	-4804	-15	4789	2409	-4796	2387	-242	-2539	-673	-890	-46	-211	0
1525	0	0	7574	3	-7571	-3788	7572	-3784	1243	781	977	2754	2304	2927	0
1526	0	0	10486	-13	-10499	-5236	10492	-5256	1427	2223	1326	3511	2423	3222	0
1527	0	0	9863	-17	-9880	-4923	9871	-4948	1410	2828	1470	3360	2149	2956	0
1528	0	0	7771	-31	-7802	-3870	7786	-3916	997	2766	1307	2655	1612	2279	0
1529	0	0	5467	-29	-5496	-2719	5481	-2762	680	2510	1035	1914	1078	1530	0
1530	0	0	2098	-36	-2134	-1031	2116	-1085	91	1530	591	322	-609	-673	0
1531	0	0	-8785	-69	8716	4427	-8750	4323	-1674	-1565	-1193	-3684	-2917	-3856	0
1532	0	0	-15849	-64	15785	7956	-15817	7860	-2234	-4128	-2135	-5472	-3744	-5078	0
1533	0	0	-14683	-48	14635	7365	-14659	7293	-1831	-4663	-2033	-4526	-2799	-3742	0
1534	0	0	-4752	-5	4747	2378	-4749	2371	-287	-2467	-659	-789	1	-42	0
1535	0	0	7528	25	-7503	-3776	7515	-3739	1268	766	894	2752	2256	3030	0
1536	0	0	10644	9	-10635	-5326	10639	-5313	1474	2320	1332	3462	2490	3286	0
1537	0	0	9803	1	-9802	-4902	9802	-4900	1313	2851	1455	3381	2166	2958	0
1538	0	0	7824	0	-7824	-3912	7824	-3912	940	2853	1235	2694	1575	2289	0
1539	0	0	5450	-7	-5457	-2721	5453	-2732	721	2535	1002	1940	1142	1565	0
1540	0	0	2103	-3	-2106	-1050	2104	-1054	71	1590	609	323	-572	-572	0
1541	0	0	-8742	-40	8702	4391	-8722	4331	-1584	-1604	-1245	-3637	-2910	-3763	0
1542	0	0	-15835	-44	15791	7939	-15813	7873	-2231	-4116	-2209	-5397	-3812	-5084	0
1543	0	0	-14714	-23	14691	7368	-14702	7334	-1802	-4582	-2064	-4407	-2673	-3711	0
1544	0	0	-4883	21	4904	2431	-4893	2462	-347	-2518	-679	-917	-25	-161	0
1545	0	0	7604	56	-7548	-3830	7576	-3746	1323	739	876	2774	2298	2964	0
1546	0	0	10640	40	-10600	-5340	10620	-5280	1501	2240	1398	3577	2463	3336	0
1547	0	0	9838	36	-9802	-4937	9820	-4883	1262	2772	1427	3212	2149	2923	0
1548	0	0	7951	38	-7913	-3994	7932	-3937	1030	2871	1249	2675	1625	2310	0
1549	0	0	5416	29	-5387	-2722	5401	-2679	659	2450	987	1955	1053	1592	0
1550	0	0	2209	21	-2188	-1115	2198	-1083	48	1550	521	399	-585	-630	0
1551	0	0	-8721	-7	8714	4364	-8717	4353	-1590	-1616	-1171	-3660	-2793	-3703	0
1552	0	0	-15870	-17	15853	7943	-15861	7918	-2225	-4157	-2211	-5511	-3775	-5088	0
1553	0	0	-14680	11	14691	7334	-14685	7351	-1767	-4559	-1986	-4397	-2686	-3682	0
1554	0	0	-4932	40	4972	2446	-4952	2506	-376	-2578	-719	-874	-104	-230	0
1555	0	0	7485	81	-7404	-3783	7444	-3661	1259	766	840	2813	2287	2871	0
1556	0	0	10524	60	-10464	-5292	10494	-5202	1425	2238	1328	3418	2432	3268	0
1557	0	0	9801	65	-9736	-4933	9768	-4835	1249	2756	1443	3270	2089	2896	0
1558	0	0	7885	67	-7818	-3976	7851	-3875	1043	2762	1262	2620	1633	2217	0
1559	0	0	5405	65	-5340	-2735	5372	-2637	679	2537	1057	1864	1084	1569	0
1560	0	0	2144	65	-2079	-1104	2111	-1007	-42	1501	506	339	-547	-772	0
1561	0	0	-8754	38	8792	4358	-8773	4415	-1555	-1730	-1237	-3678	-2900	-3804	0
1562	0	0	-15846	34	15880	7906	-15863	7957	-2219	-4192	-2116	-5497	-3734	-5042	0
1563	0	0	-14722	62	14784	7330	-14753	7423	-1811	-4584	-1932	-4487	-2688	-3713	0
1564	0	0	-4944	100	5044	2422	-4994	2572	-403	-2586	-700	-979	-97	-273	0
1565	0	0	7425	133	-7292	-3779	7358	-3579	1220	719	874	2733	2304	2910	0
1566	0	0	10539	133	-10406	-5336	10472	-5136	1497	2178	1301	3439	2421	3220	0
1567	0	0	9834	131	-9703	-4982	9768	-4786	1290	2735	1311	3371	2128	2844	0
1568	0	0	7886	128	-7758	-4007	7822	-3815	1047	2783	1235	2733	1590	2285	0
1569	0	0	5516	141	-5375	-2828	5445	-2617	686	2473	1090	1908	1051	1581	0
1570	0	0	2238	137	-2101	-1187	2169	-982	38	1581	485	378	-479	-665	0
1571	0	0	-8666	110	8776	4278	-8721	4443	-1594	-1647	-1214	-3666	-2908	-3825	0
1572	0	0	-15772	110	15882	7831	-15827	7996	-2163	-4198	-2201	-5459	-3792	-5026	0
1573	0	0	-14701	128	14829	7286	-14765	7478	-1767	-4626	-2073	-4390	-2708	-3748	0
1574	0	0	-4880	164	5044	2358	-4962	2604	-351	-2554	-729	-892	-64	-265	0
1575	0	0	7499	211	-7288	-3855	7393	-3538	1309	651	808	2851	2273	2865	0
1576	0	0	10679	207	-10472	-5443	10575	-5132	1538	2203	1350	3563	2502	3245	0
1577	0	0	9887	209	-9678	-5048	9782	-4734	1276	2795	1350	3292	2102	2892	0
1578	0	0	8009	211	-7798	-4110	7903	-3793	1035	2830	1292	2752	1627	2293	0
1579	0	0	5598	223	-5375	-2910	5486	-2576	754	2520	1008	1986	1074	1596	0
1580	0	0	2343	215	-2128	-1279	2235	-956	71	1579	450	531	-372	-675	0
1581	0	0	-8476	199	8675	4138	-8575	4437	-1532	-1588	-1189	-3540	-2780	-3751	0
1582	0	0	-15642	207	15849	7717	-15745	8028	-2236	-4060	-2248	-5418	-3732	-5117	0
1583	0	0	-14663	232	14895	7215	-14779	7563	-1794	-4644	-2050	-4493	-2714	-3717	0
1584	0	0	-4833	275	5108	2279	-4970	2691	-314	-2514	-682	-878	-79	-149	0
1585	0	0	7575	322	-7253	-3948	7414	-3465	1266	717	909	2795	2289	2954	0
1586	0	0	10799	314	-10485	-5556	10642	-5085	1480	2337	1358	3530	2547	3323	0
1587	0	0	10057	323	-9734	-5190	9895	-4705	1340	2842	1458	3348	2236	2970	0
1588	0	0	8182	325	-7857	-4253	8019	-3766	1037	2834	1346	2723	1602	2366	0
1589	0	0	5665	327	-5338	-2996	5501	-2505	744	2570	1008	2011	1072	1645	0
1590	0	0	2496	333	-2163	-1414	2329	-915	50	1608	469	550	-455	-620	0
1591	0	0	-8381	310	8691	4035	-8536	4500	-1553	-1470	-1189	-3561	-2851	-3736	0
1592	0	0	-15570	320	15890	7625	-15730	8105	-2244	-4013	-2157	-5447	-3746	-5049	0
1593	0	0	-14481	360	14841	7060	-14661	7600	-1800	-4539	-2040	-4465	-2733	-3757	0
1594	0	0	-4770	411	5181	2179	-4975	2796	-341	-2487	-710	-840	-42	-263	0
1595	0	0	7644	459	-7185	-4051	7414	-3363	1293	810	913	2787	2347	2952	0
1596	0	0	10860	452	-10408	-5656	10634	-4978	1484	2306	1365	3492	2537	3214	0
1597	0	0	10089	465	-9624	-5277	9856	-4579	1373	2809	1437	3317	2143	2919	0
1598	0	0	8176	473	-7703	-4324	7939	-3615	981	2857	1292	2669	1610	2234	0
1599	0	0	5711	473	-5238	-3092	5474	-2382	750	2529	1006	1969	1088	1621	0
1600	0	0	2600	498	-2102	-1549	2351	-802	19	1652	496	523	-283	-614	0
1601	0	0	-8253	477	8730	3888	-8491	4603	-1530	-1579	-1148	-3600	-2849	-3730	0
1602	0	0	-15593	485	16078	7554	-15835	8281	-2283	-4062	-2157	-5490	-3715	-5078	0
1603	0	0	-14486	516	15002	6985	-14744	7759	-1833	-4623	-1986	-4506	-2766	-3695	0
1604	0	0	-4728	566	5294	2081	-5011	2930	-320	-2508	-682	-905	-69	-238	0
1605	0	0	7678	603	-7075	-4140	7376	-3236	1352	744	863	2785	2263	2910	0
1606	0	0	10910	611	-10299	-5760	10604	-4844	1435	2289	1288	3445	2467	3202	0
1607	0	0	10106	622	-9484	-5364	9795	-4431	1328	2838	1507	3338	2174	3003	0
1608	0	0	8279	644	-7635	-4461	7957	-3495	1010	2832	1299	2731	1571	2275	0
1609	0	0	5815	655	-5160	-3235	5487	-2252	700	2502	1039	1908	1107	1586	0
1610	0	0	2711	671	-2040	-1691	2375	-684	85	1590	469	597	-306	-647	0
1611	0	0	-8217	644	8861	3786	-8539	4752	-1517	-1519	-1175	-3530	-2694	-3732	0
1612	0	0	-15384	657	16041	7363	-15712	8349	-2172	-4136	-2089	-5507	-3751	-5154	0
1613	0	0	-14440	690	15130	6875	-14785	7910	-1722	-4584	-1992	-4413	-2622	-3718	0
1614	0	0	-4778	737	5515	2020	-5146	3126	-432	-2584	-843	-944	-135	-277	0
1615	0	0	7818	772	-7046	-4295	7432	-3137	1332	748	905	2766	2229	2946	0
1616	0	0	10947	776	-10171	-5861	10559	-4697	1468	2265	1307	3517	2500	3230	0
1617	0	0	10234	781	-9453	-5507	9843	-4336	1226	2875	1367	3274	2178	2855	0
1618	0	0	8364	777	-7587	-4570	7975	-3405	1039	2873	1257	2756	1683	2331	0
1619	0	0	5885	785	-5100	-3335	5492	-2157	692	2514	1039	1943	1129	1619	0
1620	0	0	2779	793	-1986	-1786	2382	-596	31	1600	475	535	-283	-708	0
1621	0	0	-8109	770	8879	3669	-8494	4824	-1548	-1552	-1098	-3575	-2797	-3693	0
1622	0	0	-15402	762	16164	7320	-15783	8463	-2232	-4124	-2108	-5484	-3839	-5022	0
1623	0	0	-14416	785	15201	6815	-14808	7993	-1821	-4588	-2023	-4481	-2735	-3796	0
1624	0	0	-4697	828	5525	1934	-5111	3176	-358	-2457	-743	-981	-102	-230	0
1625	0	0	7755	855	-6900	-4305	7327	-3022	1315	756	867	2766	2302	2908	0
1626	0	0	11011	859	-10152	-5935	10581	-4646	1427	2308	1346	3507	2434	3253	0
1627	0	0	10273	857	-9416	-5565	9844	-4279	1301	2834	1377	3344	2085	2892	0
1628	0	0	8358	847	-7511	-4602	7934	-3332	1020	2937	1280	2754	1672	2308	0
1629	0	0	5916	840	-5076	-3378	5496	-2118	700	2523	1024	1969	1014	1584	0
1630	0	0	2814	834	-1980	-1824	2397	-573	-17	1678	453	523	-244	-591	0
1631	0	0	-8140	791	8931	3674	-8535	4861	-1573	-1540	-1222	-3511	-2878	-3711	0
1632	0	0	-15397	772	16169	7312	-15783	8470	-2275	-4112	-2163	-5418	-3833	-5098	0
1633	0	0	-14540	774	15314	6883	-14927	8044	-1893	-4588	-2071	-4514	-2745	-3843	0
1634	0	0	-4797	801	5598	1998	-5197	3199	-333	-2609	-702	-977	-126	-281	0
1635	0	0	7722	812	-6910	-4267	7316	-3049	1268	721	840	2754	2221	2861	0
1636	0	0	10931	781	-10150	-5856	10540	-4684	1408	2295	1292	3515	2504	3356	0
1637	0	0	10162	746	-9416	-5454	9789	-4335	1301	2741	1400	3298	2106	2880	0
1638	0	0	8369	708	-7661	-4538	8015	-3476	1047	2919	1330	2793	1637	2351	0
1639	0	0	5722	675	-5047	-3198	5384	-2186	638	2489	966	1982	973	1594	0
1640	0	0	2696	644	-2052	-1670	2374	-704	46	1666	444	459	-250	-613	0
1641	0	0	-8256	572	8828	3842	-8542	4700	-1586	-1487	-1183	-3590	-2739	-3693	0
1642	0	0	-15559	529	16088	7515	-15823	8308	-2240	-4103	-2168	-5536	-3880	-5135	0
1643	0	0	-14689	508	15197	7090	-14943	7852	-1831	-4601	-2068	-4485	-2776	-3711	0
1644	0	0	-5003	516	5519	2243	-5261	3017	-448	-2570	-810	-1053	-122	-325	0
1645	0	0	7538	504	-7034	-4021	7286	-3265	1293	686	873	2733	2263	2875	0
1646	0	0	10710	471	-10239	-5590	10474	-4884	1422	2213	1342	3445	2467	3280	0
1647	0	0	10042	428	-9614	-5235	9828	-4593	1259	2750	1423	3249	2130	2925	0
1648	0	0	8095	388	-7707	-4241	7901	-3659	999	2832	1293	2700	1649	2244	0
1649	0	0	5563	364	-5199	-2963	5381	-2417	663	2448	983	1889	975	1606	0
1650	0	0	2528	327	-2201	-1427	2364	-937	40	1604	395	568	-164	-558	0
1651	0	0	-8393	263	8656	4065	-8524	4459	-1505	-1588	-1222	-3604	-2797	-3697	0
1652	0	0	-15751	234	15985	7758	-15868	8109	-2236	-4139	-2145	-5521	-3718	-5098	0
1653	0	0	-14900	226	15126	7337	-15013	7676	-1868	-4659	-2093	-4551	-2783	-3757	0
1654	0	0	-5116	232	5348	2442	-5232	2790	-382	-2568	-706	-1088	-126	-304	0
1655	0	0	7344	232	-7112	-3788	7228	-3440	1290	746	853	2774	2277	2983	0
1656	0	0	10587	207	-10380	-5397	10483	-5086	1497	2161	1286	3492	2450	3247	0
1657	0	0	9967	180	-9787	-5073	9877	-4803	1356	2814	1462	3319	2199	2915	0
1658	0	0	7986	159	-7827	-4072	7906	-3834	1047	2778	1299	2739	1629	2376	0
1659	0	0	5627	141	-5486	-2884	5556	-2672	651	2564	1010	1955	1063	1555	0
1660	0	0	2457	118	-2339	-1287	2398	-1110	15	1602	510	543	-143	-500	0
1661	0	0	-8399	71	8470	4164	-8434	4270	-1495	-1548	-1251	-3511	-2814	-3693	0
1662	0	0	-15701	38	15739	7831	-15720	7888	-2209	-4027	-2174	-5453	-3763	-5076	0
1663	0	0	-14882	48	14930	7417	-14906	7489	-1833	-4611	-2104	-4504	-2770	-3802	0
1664	0	0	-5217	71	5288	2573	-5252	2679	-461	-2560	-826	-1082	-161	-349	0
1665	0	0	7331	91	-7240	-3711	7285	-3574	1299	717	896	2851	2260	2927	0
1666	0	0	10607	73	-10534	-5340	10570	-5230	1466	2205	1303	3503	2475	3276	0
1667	0	0	9969	52	-9917	-5010	9943	-4932	1334	2834	1453	3327	2232	2939	0
1668	0	0	8048	48	-8000	-4048	8024	-3976	1028	2855	1288	2793	1674	2337	0
1669	0	0	5599	36	-5563	-2817	5581	-2763	696	2529	1024	2007	1065	1627	0
1670	0	0	2527	31	-2496	-1279	2511	-1232	31	1724	471	632	-83	-430	0
1671	0	0	-8349	-17	8332	4183	-8340	4157	-1515	-1458	-1193	-3466	-2778	-3684	0
1672	0	0	-15721	-15	15706	7868	-15713	7845	-2267	-4037	-2186	-5424	-3790	-5065	0
1673	0	0	-14840	-9	14831	7424	-14835	7411	-1742	-4591	-1988	-4467	-2741	-3736	0
1674	0	0	-5244	23	5267	2610	-5255	2645	-393	-2659	-768	-1001	-100	-310	0
1675	0	0	7349	38	-7311	-3693	7330	-3636	1344	659	964	2783	2293	2962	0
1676	0	0	10640	19	-10621	-5329	10630	-5301	1542	2279	1297	3598	2459	3290	0
1677	0	0	9858	13	-9845	-4935	9851	-4916	1408	2801	1460	3313	2258	2929	0
1678	0	0	8054	0	-8054	-4027	8054	-4027	1041	2935	1325	2772	1647	2351	0
1679	0	0	5475	-11	-5486	-2732	5480	-2748	694	2560	1006	1934	1119	1598	0
1680	0	0	2369	-19	-2388	-1175	2378	-1203	-3	1561	473	463	-34	-535	0
1681	0	0	-8415	-89	8326	4252	-8370	4118	-1491	-1524	-1121	-3559	-2818	-3668	0
1682	0	0	-16022	-116	15906	8069	-15964	7895	-2256	-4120	-2199	-5546	-3852	-5148	0
1683	0	0	-15212	-143	15069	7677	-15140	7463	-1874	-4671	-2104	-4593	-2844	-3907	0
1684	0	0	-5747	-106	5641	2926	-5694	2767	-535	-2781	-892	-1350	-370	-638	0
1685	0	0	6250	306	-5944	-3278	6097	-2819	1092	221	545	2300	1908	2438	0
1686	0	0	9514	-85	-9599	-4714	9556	-4842	1427	1868	1233	3197	2300	3008	0
1687	0	0	8642	-452	-9094	-4095	8868	-4773	1144	2265	1179	2923	1868	2549	0
1688	0	0	6868	-783	-7651	-3042	7259	-4217	909	2452	1144	2397	1544	1992	0
1689	0	0	4348	-1111	-5459	-1618	4903	-3285	607	2135	847	1720	968	1443	0
1690	0	0	1457	-1379	-2836	-39	2146	-2107	3	1245	355	420	-93	-552	0
1691	0	0	-9224	-1600	7624	5412	-8424	3012	-1511	-1722	-1195	-3604	-2747	-3726	0
1692	0	0	-16631	-1695	14936	9163	-15783	6620	-2248	-4229	-2258	-5565	-3746	-5123	0
1693	0	0	-15727	-1744	13983	8735	-14855	6119	-1773	-4848	-2058	-4584	-2712	-3881	0
1694	0	0	-5975	-1740	4235	3857	-5105	1247	-391	-2692	-776	-944	-110	-325	0
1695	0	0	6484	-1726	-8210	-2379	7347	-4968	1359	587	841	2781	2326	2997	0
1696	0	0	9865	-1736	-11601	-4064	10733	-6668	1470	2151	1259	3556	2407	3255	0
1697	0	0	9097	-1747	-10844	-3675	9970	-6295	1387	2764	1451	3402	2244	2991	1
1698	0	0	7174	-1761	-8935	-2706	8054	-5348	1035	2673	1195	2748	1678	2207	0
1699	0	0	4907	-1753	-6660	-1577	5783	-4206	828	2479	1084	2052	1231	1790	0
1700	0	0	1740	-1761	-3501	10	2620	-2631	11	1641	378	568	69	-306	0
1701	0	0	-8867	-1792	7075	5329	-7971	2641	-1445	-1439	-1096	-3329	-2739	-3577	0
1702	0	0	-16378	-1778	14600	9078	-15489	6411	-2118	-3982	-2087	-5249	-3732	-4917	0
1703	0	0	-15401	-1738	13663	8569	-14532	5962	-1788	-4440	-1947	-4330	-2714	-3746	0
1704	0	0	-5716	-1683	4033	3699	-4874	1175	-279	-2320	-616	-787	-5	-147	0
1705	0	0	6838	-1641	-8479	-2598	7658	-5060	1383	962	1014	3041	2508	3185	0
1706	0	0	10253	-1645	-11898	-4304	11075	-6771	1553	2502	1435	3808	2650	3511	0
1707	0	0	9614	-1649	-11263	-3982	10438	-6456	1389	3074	1544	3687	2399	3169	0
1708	0	0	7647	-1649	-9296	-2999	8471	-5472	1088	3173	1390	3045	1897	2535	0
1709	0	0	5317	-1645	-6962	-1836	6139	-4303	797	2855	1136	2225	1257	1907	0
1710	0	0	2176	-1645	-3821	-265	2998	-2733	122	1980	585	795	273	-151	0
1711	0	0	-8621	-1676	6945	5148	-7783	2634	-1458	-1132	-1084	-3247	-2624	-3484	0
1712	0	0	-16142	-1666	14476	8904	-15309	6405	-2217	-3674	-2038	-5199	-3732	-4954	0
1713	0	0	-15261	-1619	13642	8440	-14451	6011	-1761	-4114	-1901	-4277	-2620	-3581	0
1714	0	0	-5694	-1553	4141	3623	-4917	1294	-372	-2246	-647	-826	-34	-194	0
1715	0	0	6932	-1507	-8439	-2712	7685	-4973	1445	1092	1022	3045	2384	3069	0
1716	0	0	10295	-1515	-11810	-4390	11052	-6662	1534	2653	1513	3771	2560	3536	0
1717	0	0	9640	-1505	-11145	-4067	10392	-6325	1451	3226	1633	3559	2275	3181	0
1718	0	0	7752	-1503	-9255	-3124	8503	-5379	1123	3243	1433	2974	1680	2582	0
1719	0	0	5242	-1507	-6749	-1867	5995	-4128	812	2987	1167	2227	1204	1767	0
1720	0	0	2164	-1487	-3651	-338	2907	-2569	77	1971	669	564	64	-155	0
1721	0	0	-8667	-1524	7143	5095	-7905	2809	-1443	-1067	-991	-3385	-2692	-3519	0
1722	0	0	-16194	-1511	14683	8852	-15438	6586	-2203	-3715	-2077	-5358	-3742	-4914	0
1723	0	0	-15429	-1456	13973	8442	-14701	6258	-1835	-4291	-1940	-4496	-2764	-3720	0
1724	0	0	-5800	-1389	4411	3594	-5105	1511	-364	-2324	-649	-913	-147	-269	0
1725	0	0	6759	-1334	-8093	-2712	7426	-4713	1272	1049	1010	2851	2368	3115	0
1726	0	0	10172	-1326	-11498	-4423	10835	-6412	1486	2529	1447	3577	2500	3340	0
1727	0	0	9471	-1336	-10807	-4067	10139	-6071	1359	3105	1573	3410	2215	3059	0
1728	0	0	7368	-1315	-8683	-3026	8025	-4999	993	3069	1340	2791	1658	2417	0
1729	0	0	5102	-1303	-6405	-1899	5753	-3854	776	2908	1123	2089	1105	1720	0
1730	0	0	1944	-1282	-3226	-331	2585	-2254	5	1881	614	469	32	-213	0
1731	0	0	-8809	-1317	7492	5063	-8150	3087	-1499	-1224	-1068	-3482	-2906	-3495	0
1732	0	0	-16402	-1315	15087	8858	-15744	6886	-2198	-3798	-2079	-5445	-3823	-5109	0
1733	0	0	-15579	-1266	14313	8422	-14946	6523	-1763	-4386	-1980	-4442	-2917	-3720	0
1734	0	0	-6028	-1198	4830	3613	-5429	1816	-455	-2483	-737	-1074	-217	-258	0
1735	0	0	6606	-1152	-7758	-2727	7182	-4455	1226	890	867	2780	2308	2863	0
1736	0	0	10055	-1162	-11217	-4446	10636	-6189	1455	2357	1447	3540	2461	3321	0
1737	0	0	9316	-1160	-10476	-4078	9896	-5818	1392	2964	1600	3338	2157	3117	0
1738	0	0	7516	-1148	-8664	-3184	8090	-4906	1080	3121	1385	2832	1718	2440	0
1739	0	0	5056	-1146	-6202	-1955	5629	-3674	657	2741	1115	1992	1146	1736	0
1740	0	0	1979	-1144	-3123	-417	2551	-2133	32	1724	560	539	91	-110	0
1741	0	0	-8759	-1193	7566	4976	-8162	3186	-1594	-1247	-1179	-3521	-2700	-3517	0
1742	0	0	-16303	-1191	15112	8747	-15707	6960	-2283	-3965	-2176	-5476	-3751	-5065	0
1743	0	0	-15595	-1144	14451	8369	-15023	6653	-1860	-4458	-2137	-4506	-2723	-3767	0
1744	0	0	-6027	-1090	4937	3558	-5482	1923	-467	-2541	-820	-1074	-137	-273	0
1745	0	0	6619	-1053	-7672	-2783	7145	-4362	1292	787	820	2659	2283	2977	0
1746	0	0	10084	-1047	-11131	-4518	10607	-6089	1501	2335	1373	3536	2572	3457	0
1747	0	0	9303	-1043	-10346	-4130	9824	-5694	1251	2842	1321	3222	2095	2975	0
1748	0	0	7606	-1032	-8638	-3287	8122	-4835	1030	3067	1311	2805	1664	2475	0
1749	0	0	4986	-1024	-6010	-1981	5498	-3517	642	2700	1024	1941	1084	1771	0
1750	0	0	2103	-1020	-3123	-541	2613	-2071	40	1765	550	444	104	-137	0
1751	0	0	-8677	-1055	7622	4866	-8149	3283	-1410	-1282	-1010	-3443	-2733	-3563	0
1752	0	0	-16307	-1055	15252	8681	-15779	7098	-2265	-3986	-2126	-5496	-3784	-5028	0
1753	0	0	-15554	-1030	14524	8292	-15039	6747	-1870	-4566	-1984	-4630	-2847	-3831	0
1754	0	0	-6013	-997	5016	3505	-5514	2009	-384	-2595	-762	-1111	-211	-323	0
1755	0	0	6633	-964	-7597	-2834	7115	-4280	1307	731	888	2809	2143	2929	0
1756	0	0	10067	-971	-11038	-4548	10552	-6004	1435	2273	1229	3519	2393	3237	0
1757	0	0	9442	-983	-10425	-4229	9933	-5704	1280	2946	1466	3365	2172	3045	0
1758	0	0	7575	-995	-8570	-3290	8072	-4782	973	2942	1315	2758	1683	2353	0
1759	0	0	5137	-999	-6136	-2069	5636	-3567	677	2609	1037	2011	1045	1637	0
1760	0	0	2097	-999	-3096	-549	2596	-2047	1	1747	556	463	118	-106	0
1761	0	0	-8611	-1032	7579	4821	-8095	3273	-1517	-1406	-1175	-3431	-2787	-3637	0
1762	0	0	-16227	-1049	15178	8638	-15702	7064	-2279	-3967	-2073	-5414	-3773	-5119	0
1763	0	0	-15544	-1041	14503	8292	-15023	6731	-1874	-4489	-2002	-4520	-2789	-3856	0
1764	0	0	-6037	-1001	5036	3519	-5536	2017	-463	-2605	-741	-1047	-248	-368	0
1765	0	0	6615	-985	-7600	-2815	7107	-4292	1272	855	935	2805	2347	2960	0
1766	0	0	10148	-991	-11139	-4578	10643	-6065	1408	2232	1404	3542	2444	3284	0
1767	0	0	9597	-987	-10584	-4305	10090	-5785	1390	2946	1548	3484	2163	3131	0
1768	0	0	7587	-991	-8578	-3298	8082	-4784	1045	2919	1299	2766	1662	2393	0
1769	0	0	5244	-993	-6237	-2125	5740	-3615	737	2719	1053	2042	1144	1623	0
1770	0	0	2184	-999	-3183	-592	2683	-2091	102	1746	609	486	188	-7	0
1771	0	0	-8520	-1034	7486	4777	-8003	3226	-1519	-1259	-1103	-3478	-2739	-3594	0
1772	0	0	-16153	-1041	15112	8597	-15632	7035	-2166	-3949	-2064	-5443	-3808	-5053	0
1773	0	0	-15543	-1026	14517	8284	-15030	6745	-1866	-4541	-1976	-4593	-2818	-3920	0
1774	0	0	-6035	-997	5038	3516	-5536	2020	-440	-2595	-721	-1119	-226	-405	0
1775	0	0	6602	-960	-7562	-2821	7082	-4261	1338	694	913	2807	2194	2974	0
1776	0	0	10235	-966	-11201	-4634	10718	-6083	1501	2302	1427	3532	2423	3241	0
1777	0	0	9559	-977	-10536	-4291	10047	-5756	1404	2989	1552	3507	2201	3016	0
1778	0	0	7659	-975	-8634	-3342	8146	-4804	1043	2964	1340	2791	1631	2324	0
1779	0	0	5209	-981	-6190	-2114	5699	-3585	768	2636	1125	2147	1103	1660	0
1780	0	0	2097	-981	-3078	-558	2587	-2029	64	1606	580	440	118	-135	0
1781	0	0	-8521	-1020	7501	4770	-8011	3240	-1439	-1361	-987	-3429	-2719	-3637	0
1782	0	0	-16218	-1030	15188	8624	-15703	7079	-2143	-4011	-2102	-5424	-3866	-5119	0
1783	0	0	-15598	-1014	14584	8306	-15091	6785	-1910	-4580	-2069	-4638	-2917	-3905	0
1784	0	0	-6115	-973	5142	3544	-5628	2084	-389	-2644	-675	-1152	-254	-378	0
1785	0	0	6497	-940	-7437	-2778	6967	-4188	1181	626	911	2642	2149	2818	0
1786	0	0	10117	-950	-11067	-4583	10592	-6008	1487	2267	1447	3493	2450	3373	0
1787	0	0	9459	-952	-10411	-4253	9935	-5681	1305	2902	1497	3290	2130	3007	0
1788	0	0	7566	-948	-8514	-3309	8040	-4731	1035	2875	1340	2745	1639	2337	0
1789	0	0	5135	-958	-6093	-2088	5614	-3525	647	2684	1026	1943	1068	1678	0
1790	0	0	2115	-956	-3071	-579	2593	-2013	85	1616	570	467	145	-13	0
1791	0	0	-8591	-993	7598	4792	-8094	3302	-1437	-1435	-1111	-3480	-2783	-3625	0
1792	0	0	-16303	-1001	15302	8652	-15802	7150	-2296	-4002	-2099	-5565	-3831	-5141	0
1793	0	0	-15707	-991	14716	8349	-15211	6862	-1870	-4617	-2064	-4702	-2880	-3980	0
1794	0	0	-6230	-950	5280	3590	-5755	2165	-459	-2717	-756	-1204	-259	-448	0
1795	0	0	6452	-925	-7377	-2763	6914	-4151	1301	572	882	2735	2143	2838	0
1796	0	0	10045	-927	-10972	-4559	10508	-5949	1522	2260	1342	3519	2465	3284	0
1797	0	0	9345	-925	-10270	-4210	9807	-5597	1358	2762	1356	3402	2122	2923	0
1798	0	0	7610	-935	-8545	-3337	8077	-4740	1068	2910	1297	2747	1662	2386	0
1799	0	0	5068	-940	-6008	-2064	5538	-3474	711	2553	1090	2000	1123	1693	0
1800	0	0	2103	-938	-3041	-582	2572	-1989	64	1520	562	370	89	40	0
1801	0	0	-8570	-977	7593	4773	-8081	3308	-1499	-1486	-1088	-3439	-2797	-3575	0
1802	0	0	-16305	-987	15318	8646	-15811	7165	-2296	-4068	-2196	-5525	-3876	-5123	0
1803	0	0	-15677	-966	14711	8321	-15194	6872	-1895	-4609	-2050	-4586	-2816	-3817	0
1804	0	0	-6294	-940	5354	3617	-5824	2207	-519	-2739	-907	-1181	-283	-479	0
1805	0	0	6475	-904	-7379	-2785	6927	-4141	1235	655	925	2696	2271	2913	0
1806	0	0	9964	-915	-10879	-4524	10421	-5897	1449	2166	1299	3431	2496	3358	0
1807	0	0	9446	-925	-10371	-4260	9908	-5648	1241	2820	1373	3338	2141	2954	0
1808	0	0	7519	-929	-8448	-3295	7983	-4688	1059	2921	1229	2845	1730	2397	0
1809	0	0	5094	-923	-6017	-2085	5555	-3470	692	2568	1001	1924	1086	1740	0
1810	0	0	2190	-937	-3127	-626	2658	-2032	50	1633	492	420	110	128	0
1811	0	0	-8514	-968	7546	4741	-8030	3289	-1486	-1416	-1086	-3389	-2708	-3499	0
1812	0	0	-16165	-962	15203	8563	-15684	7120	-2260	-3992	-2137	-5530	-3788	-5057	0
1813	0	0	-15717	-946	14771	8331	-15244	6912	-1864	-4617	-2081	-4586	-2822	-3854	0
1814	0	0	-6286	-907	5379	3596	-5832	2236	-537	-2657	-851	-1222	-265	-488	0
1815	0	0	6470	-876	-7346	-2797	6908	-4111	1307	605	857	2735	2234	2865	0
1816	0	0	10034	-886	-10920	-4574	10477	-5903	1400	2252	1317	3523	2469	3334	0
1817	0	0	9525	-888	-10413	-4318	9969	-5650	1371	2853	1416	3367	2178	3005	0
1818	0	0	7623	-905	-8528	-3359	8075	-4716	1057	2921	1344	2783	1728	2397	0
1819	0	0	5106	-902	-6008	-2102	5557	-3455	665	2533	995	1941	1055	1680	0
1820	0	0	2267	-902	-3169	-682	2718	-2035	116	1598	601	496	128	197	0
1821	0	0	-8466	-933	7533	4699	-7999	3300	-1484	-1381	-1125	-3408	-2764	-3577	0
1822	0	0	-16114	-944	15170	8529	-15642	7113	-2225	-4002	-2099	-5457	-3852	-5040	0
1823	0	0	-15698	-923	14775	8310	-15236	6926	-1957	-4572	-2130	-4570	-2915	-3843	0
1824	0	0	-6211	-888	5323	3549	-5767	2217	-446	-2721	-841	-1224	-271	-479	0
1825	0	0	6448	-859	-7307	-2794	6877	-4083	1243	671	851	2677	2246	2911	0
1826	0	0	10134	-865	-10999	-4634	10566	-5932	1416	2213	1373	3499	2520	3286	0
1827	0	0	9607	-869	-10476	-4369	10041	-5672	1373	2847	1429	3431	2172	3038	0
1828	0	0	7617	-886	-8503	-3365	8060	-4694	1090	2927	1266	2764	1713	2390	0
1829	0	0	5216	-873	-6089	-2171	5652	-3481	721	2605	1001	1994	1022	1639	0
1830	0	0	2177	-880	-3057	-648	2617	-1968	65	1596	490	471	129	116	0
1831	0	0	-8384	-915	7469	4649	-7926	3277	-1472	-1338	-1115	-3422	-2743	-3546	0
1832	0	0	-16148	-929	15219	8538	-15683	7145	-2265	-4068	-2095	-5478	-3775	-5154	0
1833	0	0	-15695	-917	14778	8306	-15236	6930	-1930	-4601	-2139	-4667	-2863	-3945	0
1834	0	0	-6205	-878	5327	3541	-5766	2224	-436	-2663	-764	-1214	-314	-473	0
1835	0	0	6389	-843	-7232	-2773	6810	-4037	1270	564	888	2704	2207	2863	0
1836	0	0	10141	-849	-10990	-4646	10565	-5919	1489	2252	1389	3526	2444	3298	0
1837	0	0	9566	-863	-10429	-4351	9997	-5646	1344	2818	1509	3358	2130	3022	0
1838	0	0	7694	-863	-8557	-3415	8125	-4710	1099	2948	1392	2781	1631	2452	0
1839	0	0	5211	-865	-6076	-2173	5643	-3470	649	2607	1037	2013	1101	1604	0
1840	0	0	2345	-869	-3214	-738	2779	-2041	149	1619	605	481	108	188	0
1841	0	0	-8333	-896	7437	4614	-7885	3270	-1460	-1354	-1101	-3367	-2754	-3530	0
1842	0	0	-16094	-902	15192	8498	-15643	7145	-2267	-4002	-2145	-5389	-3883	-5094	0
1843	0	0	-15670	-890	14780	8280	-15225	6945	-1893	-4607	-2009	-4700	-2816	-3930	0
1844	0	0	-6290	-849	5441	3569	-5865	2296	-467	-2857	-741	-1270	-300	-486	0
1845	0	0	6365	-814	-7179	-2775	6772	-3996	1222	558	857	2677	2186	2818	0
1846	0	0	10179	-824	-11003	-4677	10591	-5913	1520	2234	1398	3490	2506	3303	0
1847	0	0	9496	-836	-10332	-4330	9914	-5584	1309	2797	1410	3305	2182	2939	0
1848	0	0	7654	-847	-8501	-3403	8077	-4674	979	2937	1315	2731	1662	2329	0
1849	0	0	5192	-841	-6033	-2175	5612	-3437	679	2572	1043	2038	1119	1637	0
1850	0	0	2291	-851	-3142	-720	2716	-1996	97	1563	502	467	15	219	0
1851	0	0	-8296	-890	7406	4593	-7851	3258	-1474	-1266	-1084	-3348	-2663	-3480	0
1852	0	0	-16159	-888	15271	8523	-15715	7191	-2252	-4004	-2139	-5468	-3812	-5082	0
1853	0	0	-15647	-869	14778	8258	-15212	6954	-1918	-4671	-2013	-4681	-2878	-3911	0
1854	0	0	-6291	-834	5457	3562	-5874	2311	-535	-2756	-838	-1253	-283	-519	0
1855	0	0	6336	-803	-7139	-2766	6737	-3971	1132	607	826	2688	2203	2834	0
1856	0	0	10146	-818	-10964	-4664	10555	-5891	1466	2089	1348	3556	2415	3284	0
1857	0	0	9497	-810	-10307	-4343	9902	-5558	1303	2768	1377	3317	2176	2999	0
1858	0	0	7700	-820	-8520	-3440	8110	-4670	1037	2844	1270	2814	1685	2384	0
1859	0	0	5246	-828	-6074	-2209	5660	-3451	715	2665	1030	2058	1129	1716	0
1860	0	0	2306	-836	-3142	-735	2724	-1989	118	1565	463	521	77	164	0
1861	0	0	-8262	-871	7391	4566	-7826	3260	-1456	-1394	-1008	-3431	-2671	-3509	0
1862	0	0	-16152	-871	15281	8511	-15716	7205	-2211	-4017	-2126	-5451	-3819	-5065	0
1863	0	0	-15713	-855	14858	8284	-15285	7001	-1868	-4723	-2093	-4659	-2956	-3953	0
1864	0	0	-6333	-822	5511	3577	-5922	2344	-498	-2698	-801	-1247	-292	-523	0
1865	0	0	6268	-787	-7055	-2740	6661	-3921	1121	523	851	2671	2165	2743	0
1866	0	0	10126	-805	-10931	-4660	10528	-5868	1439	2114	1309	3435	2456	3230	0
1867	0	0	9497	-814	-10311	-4341	9904	-5562	1330	2768	1522	3350	2161	3041	0
1868	0	0	7616	-803	-8419	-3406	8017	-4611	983	2847	1326	2683	1649	2287	0
1869	0	0	5236	-818	-6054	-2209	5645	-3436	739	2584	1080	1965	1140	1614	0
1870	0	0	2222	-816	-3038	-703	2630	-1927	89	1509	461	479	17	205	0
1871	0	0	-8290	-845	7445	4567	-7867	3300	-1478	-1404	-1096	-3408	-2688	-3604	0
1872	0	0	-16198	-857	15341	8527	-15769	7242	-2178	-4060	-2178	-5455	-3868	-5106	0
1873	0	0	-15707	-843	14864	8275	-15285	7010	-1885	-4696	-2058	-4667	-2910	-4011	0
1874	0	0	-6415	-807	5608	3611	-6011	2400	-539	-2834	-803	-1237	-335	-562	0
1875	0	0	6336	-766	-7102	-2785	6719	-3934	1268	516	865	2727	2217	2820	0
1876	0	0	10092	-779	-10871	-4656	10481	-5825	1501	2075	1295	3493	2485	3245	0
1877	0	0	9496	-787	-10283	-4354	9889	-5535	1305	2774	1451	3298	2163	2968	0
1878	0	0	7698	-793	-8491	-3452	8094	-4642	1076	2867	1290	2768	1746	2306	0
1879	0	0	5242	-795	-6037	-2223	5639	-3416	686	2572	977	2017	1090	1553	0
1880	0	0	2384	-803	-3187	-790	2785	-1995	79	1577	502	519	65	302	0
1881	0	0	-8209	-830	7379	4519	-7794	3274	-1486	-1367	-1138	-3299	-2729	-3556	0
1882	0	0	-16101	-847	15254	8474	-15677	7203	-2201	-4008	-2199	-5441	-3792	-5106	0
1883	0	0	-15719	-820	14899	8269	-15309	7039	-1943	-4712	-2126	-4669	-2919	-3969	0
1884	0	0	-6337	-789	5548	3563	-5942	2379	-467	-2803	-843	-1262	-306	-574	0
1885	0	0	6373	-750	-7123	-2811	6748	-3936	1158	611	830	2657	2254	2803	0
1886	0	0	10150	-760	-10910	-4695	10530	-5835	1453	2143	1356	3523	2469	3332	0
1887	0	0	9581	-770	-10351	-4405	9966	-5560	1295	2783	1412	3323	2126	2966	0
1888	0	0	7779	-774	-8553	-3502	8166	-4663	1014	2944	1383	2807	1761	2392	0
1889	0	0	5320	-779	-6099	-2270	5709	-3439	791	2586	1043	1953	1080	1658	0
1890	0	0	2398	-787	-3185	-805	2791	-1986	108	1623	539	543	-13	256	0
1891	0	0	-8171	-832	7339	4501	-7755	3253	-1453	-1334	-1055	-3346	-2673	-3501	0
1892	0	0	-16016	-836	15180	8426	-15598	7172	-2186	-3938	-2139	-5385	-3777	-5063	0
1893	0	0	-15707	-810	14897	8258	-15302	7043	-1879	-4743	-2085	-4712	-2937	-4046	0
1894	0	0	-6323	-777	5546	3550	-5934	2384	-461	-2710	-772	-1288	-263	-512	0
1895	0	0	6245	-754	-6999	-2745	6622	-3876	1206	568	861	2651	2240	2836	0
1896	0	0	10208	-762	-10970	-4723	10589	-5866	1470	2180	1359	3482	2456	3249	0
1897	0	0	9586	-754	-10340	-4416	9963	-5547	1371	2851	1406	3389	2227	3022	0
1898	0	0	7787	-758	-8545	-3514	8166	-4651	1098	2931	1295	2838	1670	2341	0
1899	0	0	5296	-768	-6064	-2264	5680	-3416	690	2537	1072	1918	1160	1705	0
1900	0	0	2498	-772	-3270	-863	2884	-2021	211	1643	504	618	60	351	0
1901	0	0	-8179	-807	7372	4493	-7775	3282	-1455	-1358	-1138	-3362	-2642	-3499	0
1902	0	0	-15961	-814	15147	8387	-15554	7166	-2232	-3911	-2124	-5457	-3784	-5092	0
1903	0	0	-15794	-808	14986	8301	-15390	7089	-1899	-4712	-2122	-4601	-2950	-3945	0
1904	0	0	-6310	-760	5550	3535	-5930	2395	-483	-2743	-904	-1259	-341	-599	0
1905	0	0	6210	-739	-6949	-2735	6579	-3844	1169	514	878	2694	2147	2857	0
1906	0	0	10146	-750	-10896	-4698	10521	-5823	1433	2147	1272	3513	2483	3268	0
1907	0	0	9642	-754	-10396	-4444	10019	-5575	1358	2778	1425	3313	2176	3026	0
1908	0	0	7750	-768	-8518	-3491	8134	-4643	1051	2966	1241	2787	1767	2372	0
1909	0	0	5294	-756	-6050	-2269	5672	-3403	665	2560	993	2009	1101	1614	0
1910	0	0	2487	-760	-3247	-863	2867	-2003	225	1649	413	609	-32	405	0
1911	0	0	-8095	-803	7292	4449	-7693	3244	-1505	-1255	-1045	-3323	-2620	-3507	0
1912	0	0	-16043	-805	15238	8424	-15640	7216	-2242	-3969	-2186	-5449	-3800	-5018	0
1913	0	0	-15759	-787	14972	8273	-15365	7092	-2023	-4718	-2054	-4832	-2975	-3961	0
1914	0	0	-6379	-744	5635	3561	-6007	2445	-417	-2723	-874	-1193	-349	-471	0
1915	0	0	6210	-704	-6914	-2753	6562	-3809	1206	473	744	2628	2198	2741	0
1916	0	0	10203	-723	-10926	-4740	10564	-5824	1507	2157	1293	3492	2430	3305	0
1917	0	0	9608	-741	-10349	-4433	9978	-5545	1356	2859	1460	3410	2199	3014	0
1918	0	0	7758	-741	-8499	-3508	8128	-4620	1014	2842	1317	2781	1639	2469	0
1919	0	0	5371	-743	-6114	-2314	5742	-3428	748	2593	1037	2064	1092	1707	0
1920	0	0	2396	-737	-3133	-829	2764	-1935	180	1590	463	589	-17	345	0
1921	0	0	-8004	-764	7240	4384	-7622	3238	-1408	-1228	-1057	-3334	-2636	-3517	0
1922	0	0	-16076	-776	15300	8426	-15688	7262	-2265	-3988	-2095	-5428	-3823	-5012	0
1923	0	0	-15808	-770	15038	8289	-15423	7134	-1949	-4723	-2130	-4770	-2981	-4025	0
1924	0	0	-6395	-731	5664	3563	-6029	2466	-477	-2721	-818	-1290	-335	-574	0
1925	0	0	6196	-704	-6900	-2746	6548	-3802	1206	502	841	2650	2198	2847	0
1926	0	0	10194	-708	-10902	-4743	10548	-5805	1491	2143	1297	3486	2471	3237	0
1927	0	0	9560	-725	-10285	-4417	9922	-5505	1375	2849	1466	3379	2275	2999	0
1928	0	0	7748	-727	-8475	-3510	8111	-4601	1030	2900	1286	2780	1629	2399	0
1929	0	0	5290	-727	-6017	-2281	5653	-3372	704	2626	1049	1969	1162	1649	0
1930	0	0	2400	-731	-3131	-834	2765	-1931	79	1654	393	519	-77	306	0
1931	0	0	-8021	-760	7261	4390	-7641	3250	-1361	-1338	-1030	-3270	-2642	-3495	0
1932	0	0	-16088	-776	15312	8432	-15700	7268	-2300	-3975	-2275	-5428	-3850	-5133	0
1933	0	0	-15779	-766	15013	8272	-15396	7123	-1905	-4690	-2147	-4725	-2964	-4019	0
1934	0	0	-6506	-721	5785	3613	-6145	2532	-512	-2832	-853	-1305	-349	-622	0
1935	0	0	6212	-688	-6900	-2762	6556	-3794	1249	446	729	2568	2227	2830	0
1936	0	0	10169	-704	-10873	-4732	10521	-5788	1468	2168	1323	3550	2506	3296	0
1937	0	0	9608	-708	-10316	-4450	9962	-5512	1290	2772	1412	3298	2196	2997	0
1938	0	0	7826	-717	-8543	-3554	8184	-4630	1074	2896	1253	2822	1730	2382	0
1939	0	0	5300	-721	-6021	-2289	5660	-3371	686	2525	1020	1940	1053	1662	0
1940	0	0	2538	-721	-3259	-908	2898	-1990	283	1629	498	603	65	426	0
1941	0	0	-8044	-762	7282	4403	-7663	3260	-1499	-1334	-1055	-3346	-2628	-3528	0
1942	0	0	-15973	-774	15199	8373	-15586	7212	-2182	-3978	-2132	-5416	-3784	-5129	0
1943	0	0	-15822	-758	15064	8290	-15443	7153	-1955	-4787	-2089	-4729	-2987	-4019	0
1944	0	0	-6554	-711	5843	3632	-6198	2566	-529	-2840	-905	-1313	-401	-543	0
1945	0	0	6175	-680	-6855	-2747	6515	-3767	1196	463	913	2545	2229	2750	0
1946	0	0	10146	-694	-10840	-4726	10493	-5767	1505	2139	1288	3488	2432	3292	0
1947	0	0	9622	-702	-10324	-4460	9973	-5513	1392	2754	1414	3358	2194	2923	0
1948	0	0	7693	-711	-8404	-3491	8048	-4557	1018	2906	1266	2820	1681	2312	0
1949	0	0	5273	-711	-5984	-2281	5628	-3347	655	2566	1055	1951	1037	1604	0
1950	0	0	2521	-711	-3232	-905	2876	-1971	250	1666	481	591	1	362	0
1951	0	0	-8060	-737	7323	4398	-7691	3293	-1427	-1344	-1127	-3346	-2653	-3517	0
1952	0	0	-15949	-746	15203	8347	-15576	7228	-2196	-3920	-2093	-5410	-3806	-5108	0
1953	0	0	-15845	-737	15108	8291	-15476	7185	-1895	-4665	-2141	-4727	-2913	-3990	0
1954	0	0	-6537	-698	5839	3617	-6188	2570	-591	-2875	-940	-1398	-419	-640	0
1955	0	0	6134	-673	-6807	-2730	6470	-3740	1138	498	807	2644	2201	2797	0
1956	0	0	10137	-684	-10821	-4726	10479	-5752	1425	2102	1330	3445	2440	3309	0
1957	0	0	9648	-686	-10334	-4481	9991	-5510	1325	2768	1356	3327	2137	2991	0
1958	0	0	7846	-684	-8530	-3581	8188	-4607	1061	2863	1253	2785	1777	2331	0
1959	0	0	5370	-702	-6072	-2334	5721	-3387	727	2572	1045	2060	1059	1683	0
1960	0	0	2528	-713	-3241	-907	2884	-1977	190	1600	419	558	-38	316	0
1961	0	0	-7862	-733	7129	4297	-7495	3198	-1396	-1299	-1030	-3216	-2624	-3449	0
1962	0	0	-15960	-737	15223	8348	-15591	7243	-2232	-3988	-2128	-5497	-3821	-5040	0
1963	0	0	-15761	-725	15036	8243	-15398	7155	-1949	-4673	-2168	-4735	-2983	-4087	0
1964	0	0	-6572	-688	5884	3630	-6228	2598	-498	-2849	-896	-1305	-407	-539	0
1965	0	0	6197	-657	-6854	-2770	6525	-3755	1171	517	787	2698	2178	2822	0
1966	0	0	10204	-665	-10869	-4769	10536	-5767	1468	2120	1288	3579	2494	3301	0
1967	0	0	9705	-677	-10382	-4514	10043	-5529	1348	2894	1423	3470	2246	3051	0
1968	0	0	7826	-686	-8512	-3570	8169	-4599	1028	2840	1278	2772	1608	2324	0
1969	0	0	5459	-684	-6143	-2387	5801	-3413	729	2628	1030	2075	1134	1676	0
1970	0	0	2594	-694	-3288	-950	2941	-1991	226	1699	442	582	34	329	0
1971	0	0	-7879	-719	7160	4299	-7519	3220	-1460	-1317	-1039	-3354	-2650	-3437	0
1972	0	0	-15787	-725	15062	8256	-15424	7168	-2163	-3942	-2002	-5360	-3810	-5030	0
1973	0	0	-15767	-711	15056	8239	-15411	7172	-1901	-4723	-2120	-4688	-2948	-3982	0
1974	0	0	-6428	-682	5746	3555	-6087	2532	-547	-2725	-849	-1390	-339	-568	0
1975	0	0	6231	-644	-6875	-2793	6553	-3759	1206	599	772	2758	2293	2888	0
1976	0	0	10327	-651	-10978	-4838	10652	-5814	1520	2190	1305	3517	2481	3321	0
1977	0	0	9756	-663	-10419	-4546	10087	-5541	1402	2787	1466	3406	2240	3069	0
1978	0	0	7969	-673	-8642	-3648	8305	-4657	1125	2942	1371	2884	1784	2407	0
1979	0	0	5440	-688	-6128	-2376	5784	-3408	777	2603	1041	2081	1072	1631	0
1980	0	0	2596	-684	-3280	-956	2938	-1982	261	1780	471	634	112	325	0
1981	0	0	-7869	-721	7148	4295	-7508	3213	-1472	-1229	-1094	-3276	-2657	-3492	0
1982	0	0	-15938	-733	15205	8335	-15571	7236	-2182	-3934	-2060	-5385	-3724	-5098	0
1983	0	0	-15866	-725	15141	8295	-15503	7208	-1949	-4692	-2165	-4799	-3007	-4075	0
1984	0	0	-6624	-696	5928	3660	-6276	2616	-512	-2830	-816	-1381	-308	-673	0
1985	0	0	5983	-671	-6654	-2656	6318	-3662	1212	403	725	2539	2151	2789	0
1986	0	0	10077	-713	-10790	-4682	10433	-5751	1466	2126	1284	3457	2438	3268	0
1987	0	0	9361	-785	-10146	-4288	9753	-5465	1323	2752	1404	3266	2139	2983	0
1988	0	0	7376	-816	-8192	-3280	7784	-4504	1014	2659	1177	2543	1464	2141	0
1989	0	0	3705	-436	-4141	-1634	3923	-2288	473	1959	737	1449	735	1268	0
1990	0	0	1461	-737	-2198	-362	1829	-1467	1	1272	263	285	-89	97	0
1991	0	0	-8915	-1340	7575	5127	-8245	3117	-1594	-1722	-1274	-3645	-2923	-3748	0
1992	0	0	-17203	-1676	15527	9439	-16365	6925	-2316	-4368	-2196	-5734	-3971	-5269	0
1993	0	0	-16871	-2071	14800	9471	-15835	6364	-1941	-5096	-2277	-4950	-2999	-4157	0
1994	0	0	-7068	-2250	4818	4659	-5943	1284	-438	-3020	-820	-1156	-337	-471	0
1995	0	0	6125	-2395	-8520	-1865	7322	-5457	1292	492	925	2867	2405	3043	0
1996	0	0	9966	-2471	-12437	-3747	11201	-7454	1526	2163	1361	3620	2599	3393	0
1997	0	0	9041	-2498	-11539	-3271	10290	-7018	1317	2813	1427	3367	2219	3069	0
1998	0	0	6928	-2527	-9455	-2200	8191	-5991	1082	2766	1272	2716	1676	2314	0
1999	0	0	4318	-2547	-6865	-885	5591	-4706	665	2467	946	1885	1030	1536	0
[truncated: 32,633 more rows]
