# Supplementary material for: A Robust and Real-Time Capable Envelope-Based Algorithm for Heart Sound Classification: Validation under Different Physiological Conditions
Source: Sensors (Basel). 2020 Feb 11;20(4):972. doi: 10.3390/s20040972 (PMC7070375; doi:10.3390/s20040972)
Supplement: Supplementary file 1 [file sensors-20-00972-s001.zip › Messungen/aa/aa02_unfiltered.csv]

Dataset No.	Pulse (bpm)	Pacer Bit	leadI (�V)	leadII (�V)	leadIII (�V)	lead_avR (�V)	lead_avL (�V)	lead_avF (�V)	V1 (�V)	V2 (�V)	V3 (�V)	V4 (�V)	V5 (�V)	V6 (�V)	R-Wave
1	0	0	7881	2770	-5111	-5325	6496	-1170	834	1949	1127	1889	1117	1765	0
2	0	0	5491	2964	-2527	-4227	4009	218	490	1544	746	1113	599	1065	0
3	0	0	849	3169	2320	-2009	-735	2744	-964	44	292	-1053	-1305	-1569	0
4	0	0	-10431	3125	13556	3653	-11993	8340	-2091	-3109	-1678	-4720	-3511	-4698	0
5	0	0	-15823	3053	18876	6385	-17349	10964	-2430	-5259	-2463	-5889	-4068	-5404	0
6	0	0	-12804	2921	15725	4941	-14264	9323	-1746	-5214	-2042	-4285	-2535	-3426	0
7	0	0	-2183	2622	4805	-219	-3494	3713	-60	-2904	-578	-564	213	304	0
8	0	0	8888	2139	-6749	-5513	7818	-2305	1338	-46	764	2231	2035	2512	0
9	0	0	9714	1435	-8279	-5574	8996	-3422	1247	995	1012	2399	1914	2551	0
10	0	0	8039	671	-7368	-4355	7703	-3348	993	1259	1032	1972	1443	2007	0
11	0	0	5245	-192	-5437	-2526	5341	-2814	692	1115	744	1400	865	1315	0
12	0	0	2357	-787	-3144	-785	2750	-1965	349	562	440	465	310	508	0
13	0	0	-2492	-791	1701	1641	-2096	455	-1127	-1169	-27	-1716	-1691	-2087	0
14	0	0	-13817	-711	13106	7264	-13461	6197	-2231	-4339	-2054	-5496	-4011	-5292	0
15	0	0	-19306	-603	18703	9954	-19004	9050	-2659	-6547	-2828	-6693	-4442	-6025	0
16	0	0	-16027	-500	15527	8263	-15777	7513	-1926	-6506	-2477	-5036	-2927	-4120	0
17	0	0	-5177	-382	4795	2779	-4986	2206	-294	-4161	-970	-1292	-27	-281	0
18	0	0	6458	-242	-6700	-3108	6579	-3471	1173	-1228	440	1635	1746	2071	1
19	0	0	7898	-149	-8047	-3874	7972	-4098	1125	-143	756	1953	1732	2135	0
20	0	0	6722	-100	-6822	-3311	6772	-3461	863	129	630	1586	1237	1645	0
21	0	0	4635	-77	-4712	-2279	4673	-2394	628	112	533	1022	830	1082	0
22	0	0	2172	-95	-2267	-1038	2219	-1181	256	-323	259	226	304	312	0
23	0	0	-2465	-122	2343	1293	-2404	1110	-1063	-1936	-259	-1778	-1641	-2236	0
24	0	0	-13668	-151	13517	6909	-13592	6683	-2240	-4964	-2271	-5563	-3881	-5364	0
25	0	0	-19106	-153	18953	9629	-19029	9400	-2626	-7096	-3026	-6691	-4308	-6103	0
26	0	0	-15826	-151	15675	7988	-15750	7762	-1877	-7030	-2582	-5012	-2756	-4077	0
27	0	0	-4657	-120	4537	2388	-4597	2208	-91	-4514	-962	-1078	203	-166	0
28	0	0	7124	-100	-7224	-3512	7174	-3662	1268	-1375	323	2000	2040	2242	0
29	0	0	8682	-131	-8813	-4275	8747	-4472	1251	-244	737	2312	2011	2457	0
30	0	0	7542	-153	-7695	-3694	7618	-3924	1059	234	657	2128	1584	1899	0
31	0	0	5473	-164	-5637	-2654	5555	-2900	824	289	521	1534	1210	1282	0
32	0	0	3089	-166	-3255	-1461	3172	-1710	496	-116	296	832	582	679	0
33	0	0	-1493	-192	1301	842	-1397	554	-907	-1738	-246	-1282	-1280	-1992	0
34	0	0	-12821	-223	12598	6522	-12709	6187	-2021	-4683	-2079	-5071	-3526	-5073	0
35	0	0	-18362	-223	18139	9292	-18250	8958	-2572	-6757	-3022	-6303	-4155	-5915	0
36	0	0	-14939	-197	14742	7568	-14840	7272	-1771	-6559	-2467	-4446	-2483	-3819	0
37	0	0	-3850	-161	3689	2005	-3769	1764	-69	-4079	-962	-531	442	52	0
38	0	0	8080	-141	-8221	-3969	8150	-4181	1385	-919	496	2487	2370	2597	0
39	0	0	9679	-164	-9843	-4757	9761	-5003	1484	345	840	2894	2236	2733	0
40	0	0	8544	-166	-8710	-4189	8627	-4438	1162	841	882	2516	1920	2213	0
41	0	0	6381	-170	-6551	-3105	6466	-3360	935	855	702	1945	1472	1524	0
42	0	0	3948	-164	-4112	-1892	4030	-2138	564	463	453	1189	826	836	0
43	0	0	-702	-186	516	444	-609	165	-713	-1214	-106	-760	-1057	-1693	0
44	0	0	-12111	-213	11898	6162	-12004	5842	-1988	-4093	-2151	-4751	-3476	-4902	0
45	0	0	-17699	-207	17492	8953	-17595	8642	-2459	-6256	-2832	-5977	-3967	-5622	0
46	0	0	-14423	-190	14233	7306	-14328	7021	-1697	-6025	-2351	-4188	-2326	-3598	0
47	0	0	-3402	-141	3261	1771	-3331	1560	-5	-3618	-880	-388	521	279	0
48	0	0	8691	-126	-8817	-4282	8754	-4471	1548	-413	680	2811	2498	2834	0
49	0	0	10137	-139	-10276	-4999	10206	-5207	1431	750	907	3131	2308	2781	0
50	0	0	9002	-139	-9141	-4431	9071	-4640	1224	1350	971	2731	2011	2374	0
51	0	0	6780	-147	-6927	-3316	6853	-3537	913	1239	768	2068	1416	1670	0
52	0	0	4264	-151	-4415	-2056	4339	-2283	572	851	477	1303	882	991	0
53	0	0	-367	-170	197	268	-282	13	-677	-948	-62	-634	-991	-1643	0
54	0	0	-11980	-197	11783	6088	-11881	5793	-2037	-3794	-2066	-4688	-3435	-4871	0
55	0	0	-17636	-190	17446	8913	-17541	8628	-2522	-5969	-2855	-6025	-4015	-5711	0
56	0	0	-14568	-166	14402	7367	-14485	7118	-1751	-5967	-2395	-4271	-2403	-3614	0
57	0	0	-3377	-124	3253	1750	-3315	1564	23	-3478	-807	-366	527	252	0
58	0	0	8629	-77	-8706	-4276	8667	-4391	1451	-294	692	2735	2446	2822	0
59	0	0	10243	-97	-10340	-5073	10291	-5218	1482	907	960	3133	2376	2791	0
60	0	0	8946	-104	-9050	-4421	8998	-4577	1253	1342	919	2778	1998	2390	0
61	0	0	6734	-102	-6836	-3316	6785	-3469	898	1272	719	2079	1404	1614	0
62	0	0	4287	-112	-4399	-2087	4343	-2255	593	942	432	1280	933	940	0
63	0	0	-466	-131	335	298	-400	102	-692	-985	-205	-620	-1032	-1716	0
64	0	0	-11983	-161	11822	6072	-11902	5830	-2005	-3812	-2021	-4735	-3488	-4902	0
65	0	0	-17807	-161	17646	8984	-17726	8742	-2489	-6037	-2939	-6064	-3994	-5796	0
66	0	0	-14646	-139	14507	7392	-14576	7184	-1815	-5959	-2448	-4372	-2543	-3740	0
67	0	0	-3408	-89	3319	1748	-3363	1615	31	-3441	-779	-368	525	267	0
68	0	0	8722	-52	-8774	-4335	8748	-4413	1497	-236	549	2793	2380	2785	0
69	0	0	10330	-60	-10390	-5135	10360	-5225	1520	979	973	3111	2479	2855	0
70	0	0	9078	-65	-9143	-4506	9110	-4604	1233	1365	902	2764	1965	2331	0
71	0	0	6861	-62	-6923	-3399	6892	-3492	917	1365	762	2102	1390	1713	0
72	0	0	4393	-69	-4462	-2162	4427	-2265	564	1037	502	1389	851	1002	0
73	0	0	-251	-87	164	169	-207	38	-601	-907	-250	-508	-993	-1738	0
74	0	0	-11825	-102	11723	5963	-11774	5810	-1949	-3684	-1969	-4688	-3435	-4894	0
75	0	0	-17713	-106	17607	8909	-17660	8750	-2533	-5957	-2958	-6054	-3990	-5765	0
76	0	0	-14458	-79	14379	7268	-14418	7150	-1765	-5833	-2326	-4333	-2403	-3664	0
77	0	0	-3237	-46	3191	1641	-3214	1572	83	-3336	-754	-296	562	277	0
78	0	0	8846	-19	-8865	-4413	8855	-4442	1542	-168	690	2931	2438	2836	0
79	0	0	10629	-31	-10660	-5299	10644	-5345	1497	1156	1018	3216	2419	2952	0
80	0	0	9334	-34	-9368	-4650	9351	-4701	1293	1681	1024	2911	2046	2554	0
81	0	0	7155	-32	-7187	-3561	7171	-3609	952	1538	816	2192	1520	1765	0
82	0	0	4716	-19	-4735	-2348	4725	-2377	634	1206	537	1437	907	1080	0
83	0	0	72	-36	-108	-18	90	-72	-430	-781	-225	-417	-818	-1540	0
84	0	0	-11579	-44	11535	5811	-11557	5745	-2017	-3495	-2046	-4613	-3519	-4931	0
85	0	0	-17536	-38	17498	8787	-17517	8730	-2522	-5730	-2735	-5979	-4017	-5610	0
86	0	0	-14468	-19	14449	7243	-14458	7215	-1755	-5831	-2353	-4359	-2500	-3699	0
87	0	0	-3234	19	3253	1607	-3243	1636	46	-3224	-762	-304	543	263	0
88	0	0	9013	60	-8953	-4536	8983	-4446	1511	83	744	2878	2568	2948	0
89	0	0	10747	50	-10697	-5398	10722	-5323	1598	1280	1041	3245	2535	2939	0
90	0	0	9515	48	-9467	-4781	9491	-4709	1369	1728	1035	2910	2089	2572	0
91	0	0	7206	50	-7156	-3628	7181	-3553	929	1536	847	2238	1466	1794	0
92	0	0	4834	60	-4774	-2447	4804	-2357	692	1377	541	1455	857	983	0
93	0	0	125	54	-71	-89	98	-8	-481	-605	-289	-405	-851	-1600	0
94	0	0	-11600	34	11634	5783	-11617	5834	-2044	-3513	-2021	-4706	-3569	-4939	0
95	0	0	-17520	42	17562	8739	-17541	8802	-2440	-5787	-2845	-6004	-4089	-5752	0
96	0	0	-14508	69	14577	7219	-14542	7323	-1763	-5701	-2368	-4403	-2494	-3701	0
97	0	0	-3182	112	3294	1535	-3238	1703	52	-3138	-776	-322	580	287	0
98	0	0	9069	151	-8918	-4610	8993	-4383	1482	100	774	2865	2531	2865	0
99	0	0	10861	147	-10714	-5504	10787	-5283	1503	1412	1078	3272	2589	3051	0
100	0	0	9553	143	-9410	-4848	9481	-4633	1247	1792	1043	2877	2075	2452	0
101	0	0	7379	151	-7228	-3765	7303	-3538	968	1645	935	2263	1476	1881	0
102	0	0	4864	162	-4702	-2513	4783	-2270	624	1356	539	1493	874	1098	0
103	0	0	240	153	-87	-196	163	33	-388	-547	-426	-388	-727	-1664	0
104	0	0	-11509	131	11640	5689	-11574	5885	-1972	-3468	-2009	-4780	-3468	-4888	0
105	0	0	-17512	149	17661	8681	-17586	8905	-2547	-5707	-2797	-6066	-4066	-5763	0
106	0	0	-14507	194	14701	7156	-14604	7447	-1777	-5709	-2399	-4423	-2454	-3777	0
107	0	0	-3304	242	3546	1531	-3425	1894	15	-3247	-845	-337	477	228	0
108	0	0	9203	279	-8924	-4741	9063	-4322	1540	143	684	3018	2545	2937	0
109	0	0	10903	265	-10638	-5584	10770	-5186	1464	1447	1055	3313	2508	2974	0
110	0	0	9767	281	-9486	-5024	9626	-4602	1307	1872	1035	2935	2112	2512	0
111	0	0	7474	300	-7174	-3887	7324	-3437	1010	1780	849	2258	1503	1872	0
112	0	0	4977	308	-4669	-2642	4823	-2180	609	1412	527	1487	869	1063	0
113	0	0	398	294	-104	-346	251	95	-304	-422	-500	-355	-708	-1563	0
114	0	0	-11432	281	11713	5575	-11572	5997	-2062	-3350	-2037	-4745	-3433	-4985	0
115	0	0	-17583	292	17875	8645	-17729	9083	-2595	-5736	-2830	-6202	-4120	-5924	0
116	0	0	-14540	316	14856	7112	-14698	7586	-1755	-5703	-2341	-4473	-2498	-3705	0
117	0	0	-3308	362	3670	1473	-3489	2016	-58	-3156	-853	-358	473	219	0
118	0	0	9193	401	-8792	-4797	8992	-4195	1548	69	772	2962	2485	2954	0
119	0	0	10959	388	-10571	-5673	10765	-5091	1519	1400	1068	3307	2512	3074	0
120	0	0	9759	389	-9370	-5074	9564	-4490	1274	1856	1061	2942	2046	2502	0
121	0	0	7503	395	-7108	-3949	7305	-3356	981	1835	830	2359	1579	1843	0
122	0	0	5051	405	-4646	-2728	4848	-2120	684	1456	572	1468	929	1047	0
123	0	0	420	403	-17	-411	218	193	-261	-413	-620	-374	-646	-1557	0
124	0	0	-11372	372	11744	5500	-11558	6058	-2042	-3422	-2005	-4817	-3625	-5040	0
125	0	0	-17580	380	17960	8600	-17770	9170	-2543	-5678	-2830	-6165	-4095	-5858	0
126	0	0	-14657	389	15046	7134	-14851	7717	-1858	-5798	-2490	-4481	-2609	-3847	0
127	0	0	-3281	434	3715	1423	-3498	2074	-52	-3202	-840	-331	486	211	0
128	0	0	9247	467	-8780	-4857	9013	-4156	1468	188	671	3043	2537	2933	0
129	0	0	11115	459	-10656	-5787	10885	-5098	1565	1414	1018	3367	2512	2995	0
130	0	0	9968	455	-9513	-5211	9740	-4529	1350	1934	1084	3003	2104	2549	0
131	0	0	7617	455	-7162	-4036	7389	-3353	1002	1833	843	2364	1559	1870	0
132	0	0	5169	459	-4710	-2814	4939	-2125	614	1462	572	1513	898	1018	0
133	0	0	608	446	-162	-527	385	142	-128	-207	-591	-337	-481	-1497	0
134	0	0	-11263	417	11680	5423	-11471	6048	-2015	-3340	-2015	-4681	-3590	-4978	0
135	0	0	-17493	422	17915	8535	-17704	9168	-2562	-5660	-2791	-6161	-4089	-5862	0
136	0	0	-14564	430	14994	7067	-14779	7712	-1808	-5643	-2380	-4510	-2510	-3814	0
137	0	0	-3256	461	3717	1397	-3486	2089	-27	-3105	-853	-322	531	192	0
138	0	0	9389	477	-8912	-4933	9150	-4217	1614	244	708	3074	2553	2911	0
139	0	0	11197	436	-10761	-5816	10979	-5162	1584	1546	1070	3404	2597	3113	0
140	0	0	9975	409	-9566	-5192	9770	-4578	1292	1940	1059	3057	2108	2607	0
141	0	0	7811	389	-7422	-4100	7616	-3516	1101	2058	952	2432	1579	1972	0
142	0	0	5127	386	-4741	-2756	4934	-2177	618	1546	527	1509	960	1154	0
143	0	0	795	349	-446	-572	620	-48	-1	-155	-616	-397	-465	-1456	0
144	0	0	-11245	296	11541	5474	-11393	5918	-1963	-3303	-1897	-4780	-3503	-4834	0
145	0	0	-17528	267	17795	8630	-17661	9031	-2580	-5645	-2844	-6109	-4157	-5847	0
146	0	0	-14626	265	14891	7180	-14758	7578	-1790	-5589	-2407	-4419	-2506	-3786	0
147	0	0	-3449	277	3726	1586	-3587	2001	-133	-3117	-873	-397	461	199	0
148	0	0	9346	277	-9069	-4811	9207	-4396	1493	259	760	3057	2551	2962	0
149	0	0	11156	225	-10931	-5690	11043	-5353	1592	1703	1150	3521	2619	3241	0
150	0	0	10047	194	-9853	-5120	9950	-4829	1293	2069	1167	3047	2118	2617	0
151	0	0	7713	161	-7552	-3937	7632	-3695	1070	2048	896	2459	1555	1875	0
152	0	0	5102	128	-4974	-2615	5038	-2423	646	1668	613	1515	1010	1162	0
153	0	0	682	95	-587	-388	634	-246	-29	-29	-680	-452	-457	-1344	0
154	0	0	-11252	40	11292	5606	-11272	5666	-1928	-3160	-1961	-4634	-3470	-4863	0
155	0	0	-17670	15	17685	8827	-17677	8850	-2568	-5490	-2797	-6130	-4182	-5748	0
156	0	0	-14804	13	14817	7395	-14810	7415	-1829	-5612	-2345	-4446	-2578	-3843	0
157	0	0	-3476	29	3505	1723	-3490	1767	-56	-3012	-820	-360	517	194	0
158	0	0	9269	31	-9238	-4650	9253	-4603	1561	407	746	3181	2669	3001	0
159	0	0	11270	3	-11267	-5636	11268	-5632	1614	1701	1148	3462	2607	3179	0
160	0	0	10129	-36	-10165	-5046	10147	-5100	1474	2279	1208	3263	2295	2686	0
161	0	0	7744	-56	-7800	-3844	7772	-3928	987	2118	913	2459	1612	1934	0
162	0	0	5415	-73	-5488	-2671	5451	-2780	760	1963	744	1763	1068	1282	0
163	0	0	867	-95	-962	-386	914	-528	38	271	-698	-411	-289	-1193	0
164	0	0	-11007	-153	10854	5580	-10930	5350	-1980	-2857	-1947	-4460	-3375	-4751	0
165	0	0	-17424	-162	17262	8793	-17343	8550	-2487	-5336	-2770	-6012	-4108	-5740	0
166	0	0	-14559	-153	14406	7356	-14482	7126	-1778	-5307	-2275	-4304	-2479	-3662	0
167	0	0	-3312	-129	3183	1720	-3247	1527	-5	-2752	-764	-213	593	261	0
168	0	0	9448	-116	-9564	-4666	9506	-4840	1526	649	830	3274	2657	3104	0
169	0	0	11503	-129	-11632	-5687	11567	-5880	1664	2027	1195	3662	2729	3299	0
170	0	0	10261	-135	-10396	-5063	10328	-5265	1340	2512	1276	3309	2300	2789	0
171	0	0	8047	-159	-8206	-3944	8126	-4182	1028	2419	971	2651	1695	1998	0
172	0	0	5519	-176	-5695	-2671	5607	-2935	774	2054	795	1903	1096	1379	0
173	0	0	1047	-188	-1235	-429	1141	-711	31	504	-671	-403	-234	-1229	0
174	0	0	-10859	-217	10642	5538	-10750	5212	-1930	-2632	-1848	-4411	-3342	-4648	0
175	0	0	-17304	-223	17081	8763	-17192	8429	-2554	-5092	-2716	-5909	-4106	-5697	0
176	0	0	-14549	-215	14334	7382	-14441	7059	-1811	-5117	-2260	-4246	-2465	-3621	0
177	0	0	-3260	-178	3082	1719	-3171	1452	-13	-2551	-766	-226	640	378	0
178	0	0	9579	-155	-9734	-4712	9656	-4944	1623	836	847	3313	2710	3204	0
179	0	0	11599	-161	-11760	-5719	11679	-5960	1695	2170	1282	3783	2741	3363	0
180	0	0	10502	-168	-10670	-5167	10586	-5419	1392	2723	1228	3385	2310	2882	0
181	0	0	8208	-184	-8392	-4012	8300	-4288	1084	2636	1125	2624	1746	2134	0
182	0	0	5592	-195	-5787	-2698	5689	-2991	663	2265	762	1877	1119	1363	0
183	0	0	1335	-201	-1536	-567	1435	-868	182	807	-591	-258	-194	-937	0
184	0	0	-10644	-240	10404	5442	-10524	5082	-1889	-2504	-1765	-4351	-3288	-4597	0
185	0	0	-17143	-244	16899	8693	-17021	8327	-2595	-4981	-2624	-5959	-4099	-5655	0
186	0	0	-14413	-228	14185	7320	-14299	6978	-1740	-4968	-2147	-4145	-2397	-3552	0
187	0	0	-3171	-186	2985	1678	-3078	1399	29	-2413	-696	-75	570	389	0
188	0	0	9762	-164	-9926	-4799	9844	-5045	1697	962	999	3470	2690	3305	0
189	0	0	11688	-178	-11866	-5755	11777	-6022	1608	2405	1290	3808	2712	3431	0
190	0	0	10594	-180	-10774	-5207	10684	-5477	1418	2910	1334	3447	2316	2941	0
191	0	0	8346	-178	-8524	-4084	8435	-4351	1134	2822	1164	2783	1738	2221	0
192	0	0	5822	-180	-6002	-2821	5912	-3091	692	2584	873	1990	1131	1484	0
193	0	0	1414	-190	-1604	-612	1509	-897	159	1200	-508	-341	-153	-818	0
194	0	0	-10436	-234	10202	5335	-10319	4984	-1798	-2231	-1678	-4235	-3286	-4572	0
195	0	0	-17046	-234	16812	8640	-16929	8289	-2537	-4652	-2657	-5767	-4023	-5561	0
196	0	0	-14333	-226	14107	7279	-14220	6940	-1780	-4751	-2134	-4167	-2403	-3608	0
197	0	0	-3093	-182	2911	1637	-3002	1364	11	-2227	-595	-38	603	430	0
198	0	0	9795	-157	-9952	-4819	9873	-5054	1610	1255	987	3492	2760	3284	0
199	0	0	11931	-174	-12105	-5878	12018	-6139	1716	2580	1439	3965	2756	3492	0
200	0	0	10740	-184	-10924	-5278	10832	-5554	1385	3053	1363	3546	2308	3016	0
201	0	0	8516	-182	-8698	-4167	8607	-4440	1140	3082	1229	2847	1811	2339	0
202	0	0	5952	-174	-6126	-2889	6039	-3150	731	2714	861	2019	1115	1519	0
203	0	0	1658	-186	-1844	-736	1751	-1015	217	1404	-407	-343	-38	-682	0
204	0	0	-10283	-228	10055	5255	-10169	4913	-1856	-2087	-1633	-4235	-3257	-4458	0
205	0	0	-16770	-232	16538	8501	-16654	8153	-2428	-4493	-2502	-5736	-4050	-5389	0
206	0	0	-14246	-207	14039	7226	-14142	6916	-1784	-4535	-2122	-4075	-2457	-3443	0
207	0	0	-3010	-151	2859	1580	-2934	1354	-7	-2079	-626	-124	549	471	0
208	0	0	9908	-133	-10041	-4887	9974	-5087	1621	1381	1065	3544	2865	3383	0
209	0	0	12080	-155	-12235	-5962	12157	-6195	1736	2805	1406	3971	2774	3497	0
210	0	0	10906	-157	-11063	-5374	10984	-5610	1542	3212	1414	3596	2328	3102	0
211	0	0	8652	-157	-8809	-4247	8730	-4483	1123	3290	1264	2902	1804	2359	0
212	0	0	6079	-161	-6240	-2959	6159	-3200	781	2838	917	2102	1150	1666	0
213	0	0	1748	-168	-1916	-790	1832	-1042	213	1658	-318	-345	-120	-562	0
214	0	0	-10219	-221	9998	5220	-10108	4888	-1905	-1887	-1637	-4227	-3270	-4446	0
215	0	0	-16809	-219	16590	8514	-16699	8185	-2483	-4341	-2426	-5713	-3973	-5445	0
216	0	0	-14365	-215	14150	7290	-14257	6967	-1856	-4489	-2033	-4128	-2473	-3493	0
217	0	0	-3037	-172	2865	1604	-2951	1346	-13	-1955	-576	-98	527	502	0
218	0	0	9867	-145	-10012	-4861	9939	-5078	1652	1480	1152	3530	2814	3445	0
219	0	0	11917	-151	-12068	-5883	11992	-6109	1683	2768	1439	3891	2716	3524	0
220	0	0	10903	-153	-11056	-5375	10979	-5604	1476	3344	1462	3571	2355	3131	0
221	0	0	8607	-155	-8762	-4226	8684	-4458	1059	3360	1282	2869	1790	2374	0
222	0	0	6009	-162	-6171	-2923	6090	-3166	774	2851	1037	2004	1105	1586	0
223	0	0	1690	-153	-1843	-768	1766	-998	155	1732	-320	-430	-159	-438	0
224	0	0	-10205	-209	9996	5207	-10100	4893	-1802	-1916	-1647	-4165	-3266	-4378	0
225	0	0	-16893	-209	16684	8551	-16788	8237	-2461	-4326	-2428	-5709	-4004	-5439	0
226	0	0	-14399	-197	14202	7298	-14300	7002	-1765	-4489	-2021	-4203	-2535	-3530	0
227	0	0	-3149	-162	2987	1655	-3068	1412	23	-1897	-517	-54	510	523	0
228	0	0	9762	-133	-9895	-4814	9828	-5014	1600	1445	1121	3472	2721	3447	0
229	0	0	12051	-143	-12194	-5954	12122	-6168	1718	2919	1520	3951	2752	3567	0
230	0	0	10879	-157	-11036	-5361	10957	-5596	1468	3443	1559	3600	2372	3171	0
231	0	0	8711	-166	-8877	-4272	8794	-4521	1187	3377	1336	2972	1777	2415	0
232	0	0	6129	-172	-6301	-2978	6215	-3236	777	3018	1063	2120	1131	1755	0
233	0	0	1948	-170	-2118	-889	2033	-1144	219	1903	-126	-362	-137	-370	0
234	0	0	-10023	-217	9806	5120	-9914	4794	-1874	-1658	-1491	-4103	-3259	-4235	0
235	0	0	-16542	-223	16319	8382	-16430	8048	-2456	-4112	-2328	-5579	-3975	-5327	0
236	0	0	-14208	-194	14014	7201	-14111	6910	-1757	-4273	-2011	-4031	-2436	-3429	0
237	0	0	-2797	-153	2644	1475	-2720	1245	13	-1680	-471	85	574	642	0
238	0	0	10258	-126	-10384	-5066	10321	-5255	1720	1811	1264	3779	2898	3682	0
239	0	0	12550	-145	-12695	-6202	12622	-6420	1769	3245	1612	4264	2966	3730	0
240	0	0	11578	-151	-11729	-5713	11653	-5940	1569	3792	1594	3911	2492	3346	0
241	0	0	9526	-166	-9692	-4680	9609	-4929	1338	3971	1526	3396	2079	2783	0
242	0	0	6975	-164	-7139	-3405	7057	-3651	847	3571	1226	2533	1427	2025	0
243	0	0	3012	-157	-3169	-1427	3090	-1663	329	2673	128	3	48	122	0
244	0	0	-8851	-203	8648	4527	-8749	4222	-1681	-991	-1224	-3464	-2941	-3823	0
245	0	0	-15365	-199	15166	7782	-15265	7483	-2285	-3321	-2143	-5044	-3715	-4873	0
246	0	0	-12831	-190	12641	6510	-12736	6225	-1563	-3309	-1718	-3352	-2075	-2851	0
247	0	0	-1510	-162	1348	836	-1429	593	219	-731	-192	739	997	1082	0
248	0	0	11706	-131	-11837	-5787	11771	-5984	1854	2845	1586	4401	3232	4172	0
249	0	0	14125	-145	-14270	-6990	14197	-7207	1897	4368	1988	4972	3282	4376	0
250	0	0	13070	-149	-13219	-6460	13144	-6684	1711	5059	2021	4621	2939	3988	0
251	0	0	10990	-161	-11151	-5414	11070	-5656	1394	5067	1868	3977	2353	3247	0
252	0	0	8512	-157	-8669	-4177	8590	-4413	1086	4780	1660	3268	1689	2587	0
253	0	0	4483	-149	-4632	-2167	4557	-2390	442	3920	607	649	325	698	0
254	0	0	-7516	-207	7309	3861	-7412	3551	-1598	232	-878	-2942	-2686	-3309	0
255	0	0	-14177	-213	13964	7195	-14070	6875	-2161	-2124	-1716	-4467	-3437	-4365	0
256	0	0	-11757	-201	11556	5979	-11656	5677	-1464	-2112	-1336	-2923	-1934	-2405	0
257	0	0	-579	-168	411	373	-495	121	261	341	236	1148	1053	1569	0
258	0	0	12616	-145	-12761	-6235	12688	-6453	1951	3942	1905	4900	3459	4564	0
259	0	0	14965	-151	-15116	-7407	15040	-7633	2017	5443	2291	5358	3459	4727	0
260	0	0	13875	-155	-14030	-6860	13952	-7092	1843	6046	2343	5098	2960	4353	0
261	0	0	11735	-180	-11915	-5777	11825	-6047	1509	6130	2145	4423	2430	3633	0
262	0	0	9100	-182	-9282	-4459	9191	-4732	1078	5779	1965	3503	1839	2898	0
263	0	0	5083	-166	-5249	-2458	5166	-2707	457	4877	900	929	263	1024	0
264	0	0	-6906	-221	6685	3563	-6795	3232	-1451	1113	-508	-2638	-2597	-3051	0
265	0	0	-13705	-221	13484	6963	-13594	6631	-2135	-1171	-1422	-4246	-3377	-4103	0
266	0	0	-11323	-213	11110	5768	-11216	5448	-1423	-1359	-1034	-2679	-1938	-2217	0
267	0	0	-179	-186	-7	182	-86	-96	285	1193	492	1276	1167	1687	0
268	0	0	12984	-153	-13137	-6415	13060	-6645	2005	4671	2227	5024	3400	4789	0
269	0	0	15309	-170	-15479	-7569	15394	-7824	2104	6182	2586	5501	3462	5022	0
270	0	0	14184	-172	-14356	-7006	14270	-7264	1819	6821	2601	5172	2956	4551	0
271	0	0	11993	-182	-12175	-5905	12084	-6178	1544	6778	2498	4378	2419	3903	0
272	0	0	9382	-188	-9570	-4597	9476	-4879	1136	6403	2271	3629	1848	3082	0
273	0	0	5269	-180	-5449	-2544	5359	-2814	362	5529	1249	985	199	1249	0
274	0	0	-6626	-234	6392	3430	-6509	3079	-1458	1734	-370	-2539	-2642	-2888	0
275	0	0	-13538	-242	13296	6890	-13417	6527	-2141	-607	-1216	-4165	-3393	-3982	0
276	0	0	-11309	-226	11083	5767	-11196	5428	-1414	-836	-896	-2750	-1912	-2168	0
277	0	0	-179	-194	-15	186	-82	-104	261	1617	700	1371	977	1897	0
278	0	0	12996	-161	-13157	-6417	13076	-6659	1949	5135	2384	5051	3338	4832	0
279	0	0	15332	-182	-15514	-7575	15423	-7848	2027	6625	2729	5437	3402	5045	0
280	0	0	14125	-194	-14319	-6965	14222	-7256	1790	7112	2756	5148	2929	4570	0
281	0	0	11878	-186	-12064	-5846	11971	-6125	1466	7084	2632	4448	2260	3951	0
282	0	0	9246	-192	-9438	-4527	9342	-4815	1067	6747	2386	3604	1664	3115	0
283	0	0	5108	-195	-5303	-2456	5205	-2749	374	5777	1429	964	7	1326	0
284	0	0	-6898	-238	6660	3568	-6779	3211	-1548	2007	-242	-2686	-2752	-2997	0
285	0	0	-13876	-250	13626	7063	-13751	6688	-2192	-461	-1140	-4326	-3523	-3986	0
286	0	0	-11831	-234	11597	6032	-11714	5681	-1548	-830	-874	-2878	-2172	-2252	0
287	0	0	-618	-201	417	409	-517	108	298	1683	793	1148	964	1800	0
288	0	0	12360	-174	-12534	-6093	12447	-6354	1875	5067	2343	4805	3166	4753	0
289	0	0	14724	-188	-14912	-7268	14818	-7550	1943	6551	2770	5230	3148	4939	0
290	0	0	13558	-192	-13750	-6683	13654	-6971	1765	7015	2830	4846	2774	4473	0
291	0	0	11093	-205	-11298	-5444	11195	-5751	1274	6850	2489	4033	2058	3639	0
292	0	0	8474	-205	-8679	-4134	8576	-4442	971	6516	2312	3270	1507	2906	0
293	0	0	4224	-199	-4423	-2012	4323	-2311	157	5517	1390	576	-337	1061	0
294	0	0	-7842	-244	7598	4043	-7720	3677	-1621	1627	-306	-3125	-3080	-3222	0
295	0	0	-15013	-258	14755	7635	-14884	7248	-2310	-983	-1257	-4912	-3837	-4351	0
296	0	0	-13077	-246	12831	6661	-12954	6292	-1751	-1325	-1006	-3523	-2425	-2648	0
297	0	0	-2129	-207	1922	1168	-2025	857	13	958	560	446	483	1317	0
298	0	0	10878	-174	-11052	-5352	10965	-5613	1761	4293	2132	4099	2762	4217	0
299	0	0	13143	-190	-13333	-6476	13238	-6761	1827	5620	2467	4508	2809	4397	0
300	0	0	11865	-188	-12053	-5838	11959	-6120	1522	5955	2492	4147	2252	3868	0
301	0	0	9515	-192	-9707	-4661	9611	-4949	1148	5839	2310	3323	1650	3136	0
302	0	0	6781	-199	-6980	-3291	6880	-3589	795	5366	1930	2401	1024	2293	0
303	0	0	2472	-207	-2679	-1132	2575	-1443	-135	4316	1144	-325	-797	409	0
304	0	0	-9538	-269	9269	4903	-9403	4500	-1848	355	-647	-3899	-3445	-3827	0
305	0	0	-16765	-281	16484	8523	-16624	8101	-2502	-2254	-1592	-5736	-4215	-4914	0
306	0	0	-14770	-261	14509	7515	-14639	7124	-1916	-2702	-1346	-4260	-2944	-3177	0
307	0	0	-3732	-217	3515	1974	-3623	1649	-170	-265	110	-269	137	744	0
308	0	0	9364	-190	-9554	-4587	9459	-4872	1534	3003	1746	3414	2459	3798	0
309	0	0	11836	-211	-12047	-5812	11941	-6129	1652	4339	2201	3866	2430	3949	0
310	0	0	10588	-211	-10799	-5188	10693	-5505	1348	4818	2207	3466	2050	3480	0
311	0	0	8338	-213	-8551	-4062	8444	-4382	1055	4692	1928	2797	1517	2690	0
312	0	0	5645	-217	-5862	-2714	5753	-3039	659	4211	1623	1947	841	1924	0
313	0	0	1560	-207	-1767	-676	1663	-987	-126	3164	946	-630	-1096	73	0
314	0	0	-10465	-263	10202	5364	-10333	4969	-2009	-593	-983	-4262	-3608	-3996	0
315	0	0	-17598	-259	17339	8928	-17468	8540	-2698	-3334	-1918	-6064	-4456	-5395	0
316	0	0	-15698	-254	15444	7976	-15571	7595	-2017	-3713	-1627	-4619	-2987	-3443	0
317	0	0	-4572	-217	4355	2394	-4463	2069	-294	-1321	-133	-649	52	378	0
318	0	0	8670	-195	-8865	-4237	8767	-4530	1455	2166	1515	3107	2403	3515	0
319	0	0	11176	-205	-11381	-5485	11278	-5793	1592	3534	1955	3579	2510	3738	0
320	0	0	10051	-207	-10258	-4922	10154	-5232	1330	3916	1932	3311	2007	3245	0
321	0	0	7849	-203	-8052	-3823	7950	-4127	1001	3891	1674	2566	1478	2434	0
322	0	0	5195	-205	-5400	-2495	5297	-2802	614	3507	1482	1716	830	1790	0
323	0	0	1148	-215	-1363	-466	1255	-789	-211	2415	723	-731	-1218	-174	0
324	0	0	-10735	-254	10481	5494	-10608	5113	-1969	-1326	-1061	-4529	-3625	-4219	0
325	0	0	-17918	-261	17657	9089	-17787	8698	-2651	-3909	-2134	-6213	-4368	-5445	0
326	0	0	-15981	-246	15735	8113	-15858	7744	-2089	-4231	-1837	-4795	-3020	-3717	0
327	0	0	-4894	-211	4683	2552	-4788	2236	-320	-1866	-314	-713	-40	304	0
328	0	0	8439	-188	-8627	-4125	8533	-4407	1400	1584	1328	3065	2397	3323	0
329	0	0	10920	-194	-11114	-5363	11017	-5654	1548	2964	1726	3565	2417	3542	0
330	0	0	9859	-215	-10074	-4822	9966	-5144	1307	3495	1802	3204	2023	3088	0
331	0	0	7601	-226	-7827	-3687	7714	-4026	1024	3334	1592	2498	1385	2376	0
332	0	0	4904	-225	-5129	-2339	5016	-2677	477	2983	1270	1530	841	1567	0
333	0	0	970	-213	-1183	-378	1076	-698	-135	1930	632	-828	-1237	-335	0
334	0	0	-11110	-248	10862	5679	-10986	5307	-1982	-1843	-1321	-4593	-3662	-4409	0
335	0	0	-18359	-250	18109	9304	-18234	8929	-2714	-4518	-2306	-6411	-4524	-5691	0
336	0	0	-16562	-234	16328	8398	-16445	8047	-2153	-4890	-2011	-5075	-3224	-3907	0
337	0	0	-5526	-203	5323	2864	-5424	2560	-302	-2545	-475	-997	-124	38	0
338	0	0	7681	-162	-7843	-3759	7762	-4002	1334	843	1096	2748	2217	3104	0
339	0	0	10307	-186	-10493	-5060	10400	-5339	1441	2287	1538	3268	2310	3224	0
340	0	0	9075	-207	-9282	-4434	9178	-4744	1202	2723	1482	2869	1858	2778	0
341	0	0	6848	-217	-7065	-3315	6956	-3641	898	2586	1290	2163	1237	2021	0
342	0	0	4114	-223	-4337	-1945	4225	-2280	512	2157	1032	1328	613	1239	0
343	0	0	110	-225	-335	57	222	-280	-252	1082	483	-1092	-1435	-690	0
344	0	0	-11864	-265	11599	6064	-11731	5667	-2147	-2624	-1546	-4987	-3831	-4770	0
345	0	0	-19127	-259	18868	9693	-18997	9304	-2717	-5263	-2504	-6667	-4603	-5928	0
346	0	0	-17265	-242	17023	8753	-17144	8390	-2209	-5746	-2312	-5367	-3263	-4269	0
347	0	0	-6205	-217	5988	3211	-6096	2885	-467	-3338	-713	-1379	-234	-289	0
348	0	0	7120	-178	-7298	-3471	7209	-3738	1328	87	958	2421	2211	2873	0
349	0	0	9760	-190	-9950	-4785	9855	-5070	1400	1588	1266	2977	2229	3061	0
350	0	0	8771	-197	-8968	-4287	8869	-4582	1282	2052	1346	2737	1767	2663	0
351	0	0	6400	-207	-6607	-3096	6503	-3407	836	1875	1154	1893	1191	1953	0
352	0	0	3907	-225	-4132	-1841	4019	-2178	560	1596	832	1212	591	1167	0
353	0	0	14	-230	-244	108	129	-237	-164	473	349	-1074	-1455	-836	0
354	0	0	-11970	-259	11711	6114	-11840	5726	-2081	-3169	-1713	-5032	-3786	-4799	0
355	0	0	-19182	-256	18926	9719	-19054	9335	-2760	-5808	-2626	-6799	-4547	-5949	0
356	0	0	-17310	-242	17068	8776	-17189	8413	-2135	-6083	-2372	-5362	-3129	-4256	0
357	0	0	-6135	-215	5920	3175	-6027	2852	-374	-3720	-810	-1272	-184	-271	0
358	0	0	7313	-190	-7503	-3561	7408	-3846	1379	-141	807	2566	2378	2882	0
359	0	0	9929	-199	-10128	-4865	10028	-5163	1422	1235	1301	3053	2308	3067	0
360	0	0	8992	-215	-9207	-4388	9099	-4711	1309	1771	1290	2826	1889	2671	0
361	0	0	6755	-230	-6985	-3262	6870	-3607	892	1833	1099	2137	1330	1907	0
362	0	0	4192	-219	-4411	-1986	4301	-2315	527	1522	766	1332	741	1214	0
363	0	0	359	-217	-576	-71	467	-396	-104	310	263	-855	-1443	-915	0
364	0	0	-11557	-265	11292	5911	-11424	5513	-2011	-3199	-1695	-4813	-3571	-4739	0
365	0	0	-18863	-269	18594	9566	-18728	9162	-2716	-5823	-2688	-6596	-4533	-5936	0
366	0	0	-17025	-248	16777	8636	-16901	8264	-2116	-6130	-2397	-5228	-3123	-4174	0
367	0	0	-5905	-215	5690	3060	-5797	2737	-310	-3734	-867	-1173	-108	-207	0
368	0	0	7549	-172	-7721	-3688	7635	-3946	1422	-180	744	2708	2376	2871	0
369	0	0	10340	-194	-10534	-5073	10437	-5364	1499	1338	1274	3336	2444	3173	0
370	0	0	9268	-203	-9471	-4532	9369	-4837	1278	1823	1323	2946	2031	2797	0
371	0	0	7056	-219	-7275	-3418	7165	-3747	933	1778	1129	2234	1410	1967	0
372	0	0	4406	-230	-4636	-2088	4521	-2433	626	1476	768	1453	847	1257	0
373	0	0	656	-226	-882	-215	769	-554	-116	405	289	-731	-1245	-874	0
374	0	0	-11309	-259	11050	5784	-11179	5395	-1986	-3133	-1666	-4681	-3528	-4659	0
375	0	0	-18729	-263	18466	9496	-18597	9101	-2665	-5860	-2727	-6590	-4423	-6014	0
376	0	0	-16908	-244	16664	8576	-16786	8210	-2085	-6178	-2395	-5247	-3092	-4211	0
377	0	0	-5914	-207	5707	3060	-5810	2750	-353	-3753	-900	-1119	-29	-283	0
378	0	0	7580	-168	-7748	-3706	7664	-3958	1392	-188	739	2721	2419	2913	0
379	0	0	10385	-184	-10569	-5100	10477	-5376	1520	1276	1196	3325	2481	3150	0
380	0	0	9285	-203	-9488	-4541	9386	-4845	1255	1790	1220	2929	2023	2673	0
381	0	0	7176	-234	-7410	-3471	7293	-3822	987	1837	1057	2310	1456	1988	0
382	0	0	4526	-236	-4762	-2145	4644	-2499	628	1466	776	1468	849	1257	0
383	0	0	743	-230	-973	-256	858	-601	-75	376	327	-558	-1154	-1026	0
384	0	0	-11268	-265	11003	5766	-11135	5369	-2007	-3208	-1780	-4714	-3620	-4714	0
385	0	0	-18691	-261	18430	9476	-18560	9084	-2702	-5862	-2743	-6504	-4487	-6004	0
386	0	0	-17102	-250	16852	8676	-16977	8301	-2130	-6233	-2504	-5199	-3129	-4250	0
387	0	0	-6048	-217	5831	3132	-5939	2807	-384	-3848	-1035	-1224	-129	-337	0
388	0	0	7502	-180	-7682	-3661	7592	-3931	1390	-314	772	2634	2419	2871	0
389	0	0	10191	-201	-10392	-4995	10291	-5296	1449	1109	1142	3136	2366	3057	0
390	0	0	9178	-213	-9391	-4482	9284	-4802	1272	1662	1212	2801	2083	2589	0
391	0	0	6953	-217	-7170	-3368	7061	-3693	985	1621	1012	2155	1431	1974	0
392	0	0	4312	-217	-4529	-2047	4420	-2373	537	1293	657	1326	783	1035	0
393	0	0	570	-221	-791	-174	680	-506	-112	118	291	-628	-1229	-1169	0
394	0	0	-11538	-267	11271	5902	-11404	5502	-2038	-3449	-1870	-4867	-3656	-4836	0
395	0	0	-18986	-279	18707	9632	-18846	9214	-2752	-6056	-2933	-6669	-4477	-6138	0
396	0	0	-17434	-269	17165	8851	-17299	8448	-2190	-6531	-2644	-5422	-3185	-4454	0
397	0	0	-6443	-234	6209	3338	-6326	2987	-432	-4242	-1125	-1449	-194	-607	0
398	0	0	7123	-188	-7311	-3467	7217	-3749	1375	-558	620	2543	2378	2748	0
399	0	0	9832	-219	-10051	-4806	9941	-5135	1422	774	1032	2970	2403	2886	0
400	0	0	8939	-217	-9156	-4361	9047	-4686	1295	1346	1092	2692	1924	2477	0
401	0	0	6650	-219	-6869	-3215	6759	-3544	841	1379	931	2011	1441	1823	0
402	0	0	3998	-217	-4215	-1890	4106	-2216	477	894	527	1088	682	880	0
403	0	0	245	-228	-473	-8	359	-350	-139	-223	118	-713	-1332	-1412	0
404	0	0	-11835	-269	11566	6052	-11700	5648	-2079	-3808	-1899	-5032	-3680	-5067	0
405	0	0	-19310	-275	19035	9792	-19172	9380	-2723	-6477	-2970	-6855	-4638	-6289	0
406	0	0	-17741	-250	17491	8995	-17616	8620	-2240	-6888	-2756	-5596	-3274	-4597	0
407	0	0	-6764	-207	6557	3485	-6660	3175	-477	-4588	-1228	-1552	-267	-624	0
408	0	0	6844	-176	-7020	-3334	6932	-3598	1358	-1034	494	2382	2260	2644	0
409	0	0	9715	-194	-9909	-4760	9812	-5051	1422	527	923	2925	2378	2910	0
410	0	0	8674	-199	-8873	-4237	8773	-4536	1204	1010	1006	2502	1940	2326	0
411	0	0	6458	-203	-6661	-3127	6559	-3432	838	999	680	1883	1237	1681	0
412	0	0	3880	-213	-4093	-1833	3986	-2153	552	661	455	1173	715	898	0
413	0	0	190	-213	-403	11	296	-308	-149	-523	-69	-711	-1255	-1602	0
414	0	0	-11831	-244	11587	6037	-11709	5671	-2069	-4037	-2068	-5098	-3695	-5082	0
415	0	0	-19471	-250	19221	9860	-19346	9485	-2799	-6700	-2997	-6919	-4559	-6334	0
416	0	0	-17857	-238	17619	9047	-17738	8690	-2265	-7197	-2875	-5627	-3340	-4741	0
417	0	0	-6793	-217	6576	3505	-6684	3179	-440	-4754	-1389	-1557	-279	-785	0
418	0	0	6714	-190	-6904	-3262	6809	-3547	1326	-1235	308	2374	2273	2535	0
419	0	0	9735	-213	-9948	-4761	9841	-5080	1480	323	859	2931	2382	2750	0
420	0	0	8685	-213	-8898	-4236	8791	-4555	1286	861	840	2648	2005	2378	0
421	0	0	6578	-221	-6799	-3178	6688	-3510	880	919	659	1947	1358	1600	0
422	0	0	3911	-225	-4136	-1843	4023	-2180	541	477	432	1138	810	882	0
423	0	0	252	-219	-471	-16	361	-345	-164	-611	-141	-661	-1218	-1676	0
424	0	0	-11771	-258	11513	6014	-11642	5627	-2075	-4072	-2145	-5133	-3631	-5123	0
425	0	0	-19401	-250	19151	9825	-19276	9450	-2768	-6793	-3109	-6976	-4469	-6423	0
426	0	0	-17882	-238	17644	9060	-17763	8703	-2260	-7240	-2923	-5690	-3319	-4700	0
427	0	0	-6869	-209	6660	3539	-6764	3225	-442	-4925	-1406	-1598	-232	-797	0
428	0	0	6751	-170	-6921	-3290	6836	-3545	1348	-1311	331	2359	2300	2522	0
429	0	0	9658	-197	-9855	-4730	9756	-5026	1433	166	776	2913	2360	2747	0
430	0	0	8736	-203	-8939	-4266	8837	-4571	1212	799	746	2586	1969	2213	0
431	0	0	6488	-199	-6687	-3144	6587	-3443	871	696	603	1955	1371	1493	0
432	0	0	3901	-219	-4120	-1841	4010	-2169	533	343	409	1119	756	937	0
433	0	0	311	-234	-545	-38	428	-389	-201	-696	-172	-558	-1094	-1773	0
434	0	0	-11751	-267	11484	6009	-11617	5608	-2025	-4176	-2147	-5078	-3538	-5038	0
435	0	0	-19296	-273	19023	9784	-19159	9375	-2783	-6941	-3185	-6844	-4590	-6471	0
436	0	0	-17836	-254	17582	9045	-17709	8664	-2207	-7201	-2948	-5550	-3138	-4723	0
437	0	0	-6830	-215	6615	3522	-6722	3200	-527	-4884	-1437	-1672	-221	-801	0
438	0	0	6843	-168	-7011	-3337	6927	-3589	1414	-1309	294	2475	2349	2589	0
439	0	0	9999	-182	-10181	-4908	10090	-5181	1526	217	820	3080	2483	2801	0
440	0	0	8938	-201	-9139	-4368	9038	-4670	1332	715	810	2704	2011	2413	0
441	0	0	6901	-211	-7112	-3345	7006	-3661	993	851	601	2106	1544	1616	0
442	0	0	4171	-217	-4388	-1977	4279	-2302	527	516	304	1278	900	921	0
443	0	0	754	-217	-971	-268	862	-594	-188	-550	-209	-368	-1004	-1681	0
444	0	0	-11319	-263	11056	5791	-11187	5396	-1984	-4046	-2124	-4817	-3482	-4948	0
445	0	0	-18989	-265	18724	9627	-18856	9229	-2684	-6733	-3113	-6793	-4469	-6291	0
446	0	0	-17498	-238	17260	8868	-17379	8511	-2170	-7139	-2904	-5501	-3133	-4646	0
447	0	0	-6542	-201	6341	3371	-6441	3070	-411	-4718	-1423	-1416	-118	-754	0
448	0	0	7174	-172	-7346	-3501	7260	-3759	1445	-1144	345	2632	2446	2667	0
449	0	0	10324	-192	-10516	-5066	10420	-5354	1544	419	785	3220	2554	2857	0
450	0	0	9381	-194	-9575	-4593	9478	-4884	1338	1010	915	2962	2161	2522	0
451	0	0	7260	-203	-7463	-3528	7361	-3833	975	1072	750	2244	1557	1794	0
452	0	0	4650	-209	-4859	-2220	4754	-2534	673	733	391	1460	966	977	0
453	0	0	1133	-223	-1356	-455	1244	-789	-21	-318	-79	-108	-721	-1540	0
454	0	0	-10993	-259	10734	5626	-10863	5237	-1920	-3817	-2085	-4683	-3464	-4900	0
455	0	0	-18607	-261	18346	9434	-18476	9042	-2628	-6466	-3024	-6613	-4328	-6264	0
456	0	0	-17224	-246	16978	8735	-17101	8366	-2089	-6855	-2888	-5408	-3078	-4632	0
457	0	0	-6285	-207	6078	3246	-6181	2935	-446	-4452	-1373	-1301	-126	-698	0
458	0	0	7413	-184	-7597	-3614	7505	-3890	1429	-805	382	2700	2516	2721	0
459	0	0	10623	-186	-10809	-5218	10716	-5497	1631	727	966	3414	2655	2991	0
460	0	0	9535	-201	-9736	-4667	9635	-4968	1303	1198	944	3057	2141	2512	0
461	0	0	7483	-201	-7684	-3641	7583	-3942	983	1253	797	2347	1664	1854	0
462	0	0	4835	-209	-5044	-2313	4939	-2626	642	938	527	1505	970	1099	0
463	0	0	1346	-207	-1553	-569	1449	-880	-42	-60	-153	9	-657	-1540	0
464	0	0	-10702	-246	10456	5474	-10579	5105	-1895	-3583	-2037	-4584	-3406	-4873	0
465	0	0	-18487	-250	18237	9368	-18362	8993	-2586	-6295	-2979	-6553	-4337	-6145	0
466	0	0	-17024	-232	16792	8628	-16908	8280	-2013	-6671	-2801	-5230	-3088	-4586	0
467	0	0	-6180	-201	5979	3190	-6079	2889	-345	-4355	-1290	-1253	-65	-653	0
468	0	0	7597	-170	-7767	-3713	7682	-3968	1501	-692	444	2814	2483	2844	0
469	0	0	10744	-178	-10922	-5283	10833	-5550	1588	880	876	3433	2700	3034	0
470	0	0	9845	-192	-10037	-4826	9941	-5114	1379	1482	915	3072	2238	2609	0
471	0	0	7741	-207	-7948	-3767	7844	-4077	1006	1548	830	2496	1668	1951	0
472	0	0	5011	-215	-5226	-2398	5118	-2720	690	1214	510	1623	1028	1152	0
473	0	0	1538	-217	-1755	-660	1646	-986	-52	48	-100	-3	-490	-1472	0
474	0	0	-10479	-271	10208	5375	-10343	4968	-1866	-3276	-1959	-4524	-3356	-4749	0
475	0	0	-18301	-273	18028	9287	-18164	8877	-2634	-5994	-3018	-6506	-4285	-6120	0
476	0	0	-17069	-252	16817	8660	-16943	8282	-2116	-6572	-2822	-5232	-3150	-4560	0
477	0	0	-6116	-209	5907	3162	-6011	2849	-461	-4215	-1348	-1330	-62	-647	0
478	0	0	7673	-184	-7857	-3744	7765	-4020	1573	-576	453	2781	2584	2836	0
479	0	0	10847	-197	-11044	-5325	10945	-5620	1600	944	944	3474	2619	3072	0
480	0	0	9868	-194	-10062	-4837	9965	-5128	1354	1563	894	3063	2198	2609	0
481	0	0	7779	-211	-7990	-3784	7884	-4100	1105	1647	739	2522	1658	1907	0
482	0	0	5044	-215	-5259	-2414	5151	-2737	613	1264	473	1612	1055	1099	0
483	0	0	1622	-215	-1837	-703	1729	-1026	-108	277	-141	54	-467	-1342	0
484	0	0	-10448	-254	10194	5351	-10321	4970	-1875	-3307	-1957	-4504	-3365	-4815	0
485	0	0	-18264	-265	17999	9264	-18131	8867	-2595	-6014	-3012	-6462	-4343	-6153	0
486	0	0	-17059	-244	16815	8651	-16937	8285	-2087	-6497	-2811	-5278	-3071	-4562	0
487	0	0	-6189	-195	5994	3192	-6091	2899	-486	-4275	-1301	-1390	-164	-748	0
488	0	0	7580	-176	-7756	-3702	7668	-3966	1443	-467	473	2822	2531	2791	0
489	0	0	10866	-176	-11042	-5345	10954	-5609	1612	954	952	3391	2572	3041	0
490	0	0	9927	-184	-10111	-4871	10019	-5147	1379	1689	987	3144	2320	2595	0
491	0	0	7797	-197	-7994	-3800	7895	-4095	1006	1650	836	2372	1703	1868	0
492	0	0	5133	-205	-5338	-2464	5235	-2771	715	1334	547	1610	1059	1208	0
493	0	0	1715	-203	-1918	-756	1816	-1060	-124	273	-118	83	-353	-1392	0
494	0	0	-10318	-238	10080	5278	-10199	4921	-1897	-3138	-1936	-4506	-3301	-4762	0
495	0	0	-18295	-252	18043	9273	-18169	8895	-2704	-5944	-2997	-6549	-4281	-6093	0
496	0	0	-17067	-238	16829	8652	-16948	8295	-2079	-6487	-2832	-5336	-3105	-4621	0
497	0	0	-6193	-211	5982	3202	-6087	2885	-378	-3996	-1317	-1288	-65	-539	0
498	0	0	7581	-186	-7767	-3697	7674	-3976	1398	-477	438	2791	2576	2725	0
499	0	0	10963	-190	-11153	-5386	11058	-5671	1689	1057	971	3416	2716	3069	0
500	0	0	10039	-190	-10229	-4924	10134	-5209	1447	1800	960	3158	2339	2681	0
501	0	0	7857	-192	-8049	-3832	7953	-4120	1030	1740	795	2485	1703	1936	0
502	0	0	5281	-201	-5482	-2540	5381	-2841	760	1441	574	1685	1132	1212	0
503	0	0	1923	-203	-2126	-860	2024	-1164	-137	512	-29	32	-273	-1214	0
504	0	0	-10229	-246	9983	5237	-10106	4868	-1848	-3133	-1862	-4469	-3280	-4760	0
505	0	0	-18039	-246	17793	9142	-17916	8773	-2593	-5771	-2919	-6357	-4345	-6107	0
506	0	0	-16991	-236	16755	8613	-16873	8259	-2147	-6318	-2776	-5265	-3063	-4584	0
507	0	0	-6077	-207	5870	3142	-5973	2831	-405	-3897	-1292	-1204	-95	-576	0
508	0	0	7692	-174	-7866	-3759	7779	-4020	1456	-325	446	2844	2601	2816	0
509	0	0	11110	-180	-11290	-5465	11200	-5735	1635	1272	1008	3526	2752	3158	0
510	0	0	10163	-188	-10351	-4987	10257	-5269	1441	1833	1030	3239	2283	2729	0
511	0	0	8070	-190	-8260	-3940	8165	-4225	1065	1926	871	2518	1718	2060	0
512	0	0	5354	-192	-5546	-2581	5450	-2869	663	1563	533	1716	1127	1243	0
513	0	0	2066	-188	-2254	-939	2160	-1221	-31	510	23	114	-178	-1160	0
514	0	0	-9990	-232	9758	5111	-9874	4763	-1825	-2917	-1905	-4380	-3263	-4607	0
515	0	0	-17998	-238	17760	9118	-17879	8761	-2646	-5610	-2925	-6337	-4256	-6039	0
516	0	0	-16866	-223	16643	8544	-16754	8210	-2110	-6155	-2766	-5193	-3047	-4555	0
517	0	0	-6070	-186	5884	3128	-5977	2849	-349	-3907	-1313	-1175	-58	-644	0
518	0	0	7793	-174	-7967	-3809	7880	-4070	1532	-172	611	2884	2642	2925	0
519	0	0	11141	-186	-11327	-5477	11234	-5756	1581	1414	970	3565	2745	3096	0
520	0	0	10288	-205	-10493	-5041	10390	-5349	1449	2044	1010	3313	2392	2723	0
521	0	0	8111	-199	-8310	-3956	8210	-4254	1035	2062	894	2611	1786	2007	0
522	0	0	5465	-207	-5672	-2629	5568	-2939	706	1720	583	1711	1055	1200	0
523	0	0	2165	-199	-2364	-983	2264	-1281	-7	704	75	250	-17	-1035	0
524	0	0	-9918	-242	9676	5080	-9797	4717	-1874	-2735	-1823	-4351	-3292	-4595	0
525	0	0	-17896	-246	17650	9071	-17773	8702	-2624	-5468	-2921	-6361	-4246	-6006	0
526	0	0	-16822	-228	16594	8525	-16708	8183	-2081	-6058	-2747	-5119	-3074	-4508	0
527	0	0	-6056	-194	5862	3125	-5959	2834	-434	-3837	-1231	-1179	-129	-572	0
528	0	0	7875	-164	-8039	-3855	7957	-4101	1522	-60	550	2941	2595	2948	0
529	0	0	11208	-172	-11380	-5518	11294	-5776	1586	1532	999	3590	2712	3177	0
530	0	0	10315	-186	-10501	-5064	10408	-5343	1476	2040	1074	3233	2324	2729	0
531	0	0	8222	-195	-8417	-4013	8319	-4306	1099	2170	964	2597	1767	2050	0
532	0	0	5532	-192	-5724	-2670	5628	-2958	785	1823	603	1815	1160	1325	0
533	0	0	2283	-194	-2477	-1044	2380	-1335	-64	754	118	166	42	-977	0
534	0	0	-9755	-242	9513	4998	-9634	4635	-1831	-2626	-1825	-4221	-3272	-4500	0
535	0	0	-17787	-256	17531	9021	-17659	8637	-2630	-5350	-2892	-6370	-4213	-6019	0
536	0	0	-16817	-236	16581	8526	-16699	8172	-2118	-5924	-2745	-5102	-3038	-4475	0
537	0	0	-6030	-195	5835	3112	-5932	2820	-475	-3740	-1212	-1224	-242	-599	0
538	0	0	7881	-170	-8051	-3855	7966	-4110	1538	38	529	2997	2667	2942	0
539	0	0	11333	-178	-11511	-5577	11422	-5844	1678	1610	933	3658	2752	3218	0
540	0	0	10421	-186	-10607	-5117	10514	-5396	1445	2217	1115	3336	2316	2842	0
541	0	0	8361	-188	-8549	-4086	8455	-4368	1136	2234	944	2659	1755	2056	0
542	0	0	5633	-194	-5827	-2719	5730	-3010	725	1887	644	1889	1107	1359	0
543	0	0	2354	-199	-2553	-1077	2453	-1376	-54	843	95	126	0	-820	0
544	0	0	-9561	-230	9331	4895	-9446	4550	-1800	-2477	-1701	-4229	-3144	-4475	0
545	0	0	-17756	-244	17512	9000	-17634	8634	-2657	-5336	-2847	-6211	-4312	-5979	0
546	0	0	-16716	-219	16497	8467	-16606	8139	-2151	-5814	-2719	-5146	-3067	-4452	0
547	0	0	-6005	-170	5835	3087	-5920	2832	-411	-3544	-1268	-1123	-64	-613	0
548	0	0	7918	-131	-8049	-3893	7983	-4090	1482	71	589	2913	2634	2958	0
549	0	0	11473	-135	-11608	-5669	11540	-5871	1658	1732	1111	3653	2813	3270	0
550	0	0	10612	-147	-10759	-5232	10685	-5453	1431	2428	1156	3437	2362	2853	0
551	0	0	8453	-143	-8596	-4155	8524	-4369	1113	2374	933	2814	1829	2101	0
552	0	0	5828	-151	-5979	-2838	5903	-3065	733	2101	717	1974	1216	1396	0
553	0	0	2487	-149	-2636	-1169	2561	-1392	-38	999	186	168	79	-632	0
554	0	0	-9363	-164	9199	4763	-9281	4517	-1804	-2306	-1711	-4122	-3191	-4396	0
555	0	0	-17575	-170	17405	8872	-17490	8617	-2568	-5164	-2783	-6112	-4171	-5965	0
556	0	0	-16660	-145	16515	8402	-16587	8185	-2135	-5765	-2646	-5156	-3047	-4467	0
557	0	0	-5871	-108	5763	2989	-5817	2827	-438	-3478	-1189	-1140	-106	-558	0
558	0	0	8014	-75	-8089	-3969	8051	-4082	1482	259	636	3047	2700	3030	0
559	0	0	11610	-95	-11705	-5757	11657	-5900	1711	1808	1132	3748	2758	3327	0
560	0	0	10746	-108	-10854	-5319	10800	-5481	1466	2549	1187	3472	2438	2927	0
561	0	0	8494	-137	-8631	-4178	8562	-4384	1127	2428	968	2729	1798	2211	0
562	0	0	5946	-149	-6095	-2898	6020	-3122	820	2207	729	2011	1262	1437	0
563	0	0	2615	-155	-2770	-1230	2692	-1462	-23	1127	143	226	67	-512	0
564	0	0	-9252	-199	9053	4725	-9152	4427	-1707	-2190	-1674	-4023	-3150	-4370	0
565	0	0	-17511	-203	17308	8857	-17409	8552	-2574	-5071	-2820	-6116	-4227	-5887	0
566	0	0	-16541	-178	16363	8359	-16452	8092	-2027	-5507	-2675	-4939	-3067	-4448	0
567	0	0	-5922	-104	5818	3013	-5870	2857	-459	-3375	-1136	-1119	-64	-506	0
568	0	0	8152	-36	-8188	-4058	8170	-4112	1561	345	694	3111	2737	3032	0
569	0	0	11723	-23	-11746	-5850	11734	-5884	1691	2025	1132	3806	2844	3371	0
570	0	0	10879	-23	-10902	-5428	10890	-5462	1497	2613	1185	3495	2386	3001	0
571	0	0	8773	-11	-8784	-4381	8778	-4397	1154	2673	1039	2824	1843	2244	0
572	0	0	6105	-17	-6122	-3044	6113	-3069	762	2347	810	2004	1274	1499	0
573	0	0	2796	-38	-2834	-1379	2815	-1436	-97	1272	149	279	83	-420	0
574	0	0	-9104	-116	8988	4610	-9046	4436	-1695	-2075	-1718	-3992	-3107	-4388	0
575	0	0	-17312	-149	17163	8730	-17237	8507	-2489	-4850	-2708	-6114	-4165	-5827	0
576	0	0	-16588	-151	16437	8369	-16512	8143	-2104	-5544	-2657	-5040	-3069	-4421	0
577	0	0	-5830	-131	5699	2980	-5764	2784	-372	-3251	-1094	-1117	-71	-541	1
578	0	0	7964	-110	-8074	-3927	8019	-4092	1449	415	698	3069	2663	3067	0
579	0	0	11694	-120	-11814	-5787	11754	-5967	1685	2141	1162	3759	2890	3418	0
580	0	0	10806	-114	-10920	-5346	10863	-5517	1429	2716	1239	3488	2483	2970	0
581	0	0	8780	-124	-8904	-4328	8842	-4514	1177	2795	1117	2910	1846	2279	0
582	0	0	6047	-124	-6171	-2961	6109	-3147	777	2401	758	1994	1259	1495	0
583	0	0	2853	-124	-2977	-1364	2915	-1550	112	1371	226	291	199	-267	0
584	0	0	-9107	-174	8933	4640	-9020	4379	-1732	-2095	-1635	-3945	-3199	-4332	0
585	0	0	-17331	-209	17122	8770	-17226	8456	-2516	-4768	-2634	-6033	-4223	-5719	0
586	0	0	-16602	-209	16393	8405	-16497	8092	-2128	-5400	-2601	-5121	-3096	-4366	0
587	0	0	-5974	-180	5794	3077	-5884	2807	-417	-3241	-1098	-1140	-97	-486	0
588	0	0	7958	-174	-8132	-3892	8045	-4153	1460	465	737	3022	2655	3069	0
589	0	0	11673	-197	-11870	-5738	11771	-6033	1773	2044	1179	3876	2714	3371	0
590	0	0	10837	-219	-11056	-5309	10946	-5637	1418	2791	1268	3488	2366	3020	0
591	0	0	8637	-234	-8871	-4201	8754	-4552	1134	2822	1070	2865	1872	2308	0
592	0	0	6055	-242	-6297	-2906	6176	-3269	785	2479	836	2000	1226	1548	0
593	0	0	2790	-236	-3026	-1277	2908	-1631	34	1373	226	221	120	-271	0
594	0	0	-9076	-275	8801	4675	-8938	4263	-1759	-1920	-1583	-4013	-3012	-4295	0
595	0	0	-17434	-291	17143	8862	-17288	8426	-2494	-4824	-2640	-6138	-4209	-5806	0
596	0	0	-16610	-287	16323	8448	-16466	8018	-2139	-5377	-2541	-4979	-3098	-4357	0
597	0	0	-6054	-246	5808	3150	-5931	2781	-457	-3195	-1121	-1181	-50	-506	0
598	0	0	7940	-211	-8151	-3864	8045	-4181	1559	485	721	3150	2607	3018	0
599	0	0	11603	-213	-11816	-5695	11709	-6014	1654	2101	1206	3786	2766	3476	0
600	0	0	10851	-228	-11079	-5311	10965	-5653	1513	2793	1262	3497	2423	2993	0
601	0	0	8725	-230	-8955	-4247	8840	-4592	1154	2867	1098	2896	1811	2300	0
602	0	0	6059	-236	-6295	-2911	6177	-3265	774	2525	834	2007	1233	1548	0
603	0	0	2832	-240	-3072	-1296	2952	-1656	38	1505	166	405	93	-188	0
604	0	0	-8949	-285	8664	4617	-8806	4189	-1649	-1846	-1524	-3916	-3080	-4128	0
605	0	0	-17412	-304	17108	8858	-17260	8402	-2560	-4702	-2721	-6101	-4244	-5829	0
606	0	0	-16640	-279	16361	8459	-16500	8041	-2093	-5348	-2496	-5061	-3109	-4417	0
607	0	0	-6086	-226	5860	3156	-5973	2817	-457	-3119	-1131	-1129	-226	-533	0
608	0	0	7911	-190	-8101	-3860	8006	-4145	1449	527	692	3140	2620	3074	0
609	0	0	11751	-205	-11956	-5773	11853	-6080	1670	2246	1259	3808	2824	3464	0
610	0	0	10924	-219	-11143	-5352	11033	-5681	1507	2863	1272	3633	2351	3071	0
611	0	0	8771	-236	-9007	-4267	8889	-4621	1096	2960	1131	2878	1883	2306	0
612	0	0	6115	-244	-6359	-2935	6237	-3301	741	2574	865	2009	1206	1540	0
613	0	0	2927	-256	-3183	-1335	3055	-1719	104	1468	269	403	112	-69	0
614	0	0	-8938	-292	8646	4615	-8792	4177	-1786	-1798	-1552	-3965	-3067	-4268	0
615	0	0	-17288	-308	16980	8798	-17134	8336	-2539	-4601	-2634	-6066	-4174	-5827	0
616	0	0	-16656	-287	16369	8471	-16512	8041	-2151	-5222	-2504	-5076	-3135	-4384	0
617	0	0	-6118	-236	5882	3177	-6000	2823	-455	-3115	-1094	-1121	-118	-560	0
618	0	0	7880	-211	-8091	-3834	7985	-4151	1356	609	694	3092	2556	3065	0
619	0	0	11791	-225	-12016	-5783	11903	-6120	1740	2386	1241	3893	2861	3466	0
620	0	0	10837	-236	-11073	-5300	10955	-5654	1487	2838	1307	3550	2390	3007	0
621	0	0	8824	-228	-9052	-4298	8938	-4640	1206	3026	1154	2904	1808	2376	0
622	0	0	6142	-228	-6370	-2957	6256	-3299	812	2624	942	2089	1196	1674	0
623	0	0	2945	-244	-3189	-1350	3067	-1716	62	1540	232	415	21	11	0
624	0	0	-8822	-283	8539	4552	-8680	4128	-1720	-1681	-1509	-3841	-3053	-4192	0
625	0	0	-17355	-291	17064	8823	-17209	8386	-2586	-4580	-2587	-6112	-4198	-5806	0
626	0	0	-16646	-281	16365	8463	-16505	8042	-2085	-5255	-2508	-5020	-3131	-4365	0
627	0	0	-6191	-240	5951	3215	-6071	2855	-453	-2987	-1158	-1051	-195	-504	0
628	0	0	7867	-203	-8070	-3832	7968	-4136	1455	597	743	3105	2541	3059	0
629	0	0	11692	-207	-11899	-5742	11795	-6053	1707	2339	1264	3895	2799	3460	0
630	0	0	10848	-219	-11067	-5314	10957	-5643	1505	2937	1332	3559	2426	3012	0
631	0	0	8767	-226	-8993	-4270	8880	-4609	1175	3049	1144	2941	1889	2378	0
632	0	0	6150	-226	-6376	-2962	6263	-3301	793	2681	816	2081	1196	1509	0
633	0	0	2885	-236	-3121	-1324	3003	-1678	79	1577	242	370	102	-38	0
634	0	0	-8789	-265	8524	4527	-8656	4129	-1749	-1709	-1517	-3920	-3063	-4242	0
635	0	0	-17302	-285	17017	8793	-17159	8366	-2459	-4555	-2599	-5973	-4264	-5680	0
636	0	0	-16747	-283	16464	8515	-16605	8090	-2211	-5193	-2485	-5080	-3142	-4452	0
637	0	0	-6217	-256	5961	3236	-6089	2852	-442	-2966	-1094	-1140	-155	-570	0
638	0	0	7791	-230	-8021	-3780	7906	-4125	1456	669	843	3026	2626	3121	0
639	0	0	11769	-259	-12028	-5755	11898	-6143	1786	2324	1315	3874	2778	3468	0
640	0	0	10946	-294	-11240	-5326	11093	-5767	1550	2985	1389	3618	2454	3127	0
641	0	0	8813	-314	-9127	-4249	8970	-4720	1074	3129	1204	2925	1866	2368	0
642	0	0	6221	-314	-6535	-2953	6378	-3424	791	2816	948	2141	1226	1687	0
643	0	0	3050	-329	-3379	-1360	3214	-1854	168	1697	318	531	-15	135	0
644	0	0	-8711	-368	8343	4539	-8527	3987	-1718	-1623	-1480	-3815	-3078	-4112	0
645	0	0	-17214	-331	16883	8772	-17048	8276	-2506	-4365	-2558	-5971	-4244	-5664	0
646	0	0	-16764	-273	16491	8518	-16627	8109	-2174	-5183	-2547	-5065	-3164	-4417	0
647	0	0	-6102	-139	5963	3120	-6032	2912	-459	-2935	-1035	-1195	-190	-541	0
648	0	0	7864	19	-7845	-3941	7854	-3913	1416	746	783	3156	2661	3154	0
649	0	0	12052	145	-11907	-6098	11979	-5881	1726	2399	1303	3881	2774	3534	0
650	0	0	11237	339	-10898	-5788	11067	-5279	1528	3076	1377	3614	2463	3183	0
651	0	0	9299	618	-8681	-4958	8990	-4031	1171	3049	1146	2900	1856	2386	0
652	0	0	6814	861	-5953	-3837	6383	-2546	801	2859	938	2176	1259	1681	0
653	0	0	3753	1193	-2560	-2473	3156	-683	124	1759	279	455	73	71	0
654	0	0	-7674	1515	9189	3079	-8431	5352	-1670	-1526	-1466	-3796	-3014	-4149	0
655	0	0	-16119	1866	17985	7126	-17052	9925	-2494	-4380	-2566	-5955	-4180	-5664	0
656	0	0	-15518	2201	17719	6658	-16618	9960	-2196	-5144	-2562	-5115	-3105	-4477	0
657	0	0	-4823	2593	7416	1115	-6119	5004	-467	-2910	-1098	-1187	-228	-537	0
658	0	0	9266	2923	-6343	-6094	7804	-1710	1422	667	760	3117	2584	3084	0
659	0	0	13427	3113	-10314	-8270	11870	-3600	1728	2461	1251	3866	2801	3478	0
660	0	0	12713	3272	-9441	-7992	11077	-3084	1515	3154	1408	3701	2407	3107	0
661	0	0	10607	3230	-7377	-6918	8992	-2073	1185	3185	1167	2910	1920	2417	0
662	0	0	7827	3117	-4710	-5472	6268	-796	754	2774	923	2007	1226	1592	0
663	0	0	4642	2931	-1711	-3786	3176	610	186	1705	194	488	-62	93	0
664	0	0	-7205	2537	9742	2334	-8473	6139	-1637	-1491	-1486	-3788	-3014	-4077	0
665	0	0	-16139	1963	18102	7088	-17120	10032	-2562	-4425	-2679	-6056	-4236	-5738	0
666	0	0	-15976	1299	17275	7338	-16625	9287	-2161	-5051	-2463	-5034	-3111	-4388	0
667	0	0	-5984	549	6533	2717	-6258	3541	-492	-2987	-1107	-1214	-201	-649	0
668	0	0	7693	-195	-7888	-3749	7790	-4041	1433	741	826	3107	2589	3140	0
669	0	0	11576	-595	-12171	-5490	11873	-6383	1652	2479	1292	3773	2780	3493	0
670	0	0	10781	-568	-11349	-5106	11065	-5958	1540	3086	1425	3629	2434	3107	0
671	0	0	8691	-485	-9176	-4103	8933	-4830	1109	3117	1152	2921	1881	2392	0
672	0	0	6173	-393	-6566	-2890	6369	-3479	816	2807	954	2126	1175	1633	0
673	0	0	3024	-310	-3334	-1357	3179	-1822	124	1782	281	504	5	176	0
674	0	0	-8605	-223	8382	4414	-8493	4079	-1757	-1511	-1482	-3866	-3041	-4136	0
675	0	0	-17146	-137	17009	8641	-17077	8436	-2578	-4326	-2533	-6033	-4229	-5715	0
676	0	0	-16729	-75	16654	8402	-16691	8289	-2143	-5063	-2492	-5082	-3193	-4421	0
677	0	0	-6281	-25	6256	3153	-6268	3115	-525	-2950	-1080	-1280	-277	-572	1
678	0	0	7724	17	-7707	-3870	7715	-3845	1441	688	824	3166	2622	3088	0
679	0	0	11910	-9	-11919	-5950	11914	-5964	1707	2473	1354	3868	2766	3573	0
680	0	0	11077	-25	-11102	-5526	11089	-5563	1517	3113	1404	3701	2329	3169	0
681	0	0	9006	-46	-9052	-4480	9029	-4549	1189	3144	1212	2952	1848	2407	0
682	0	0	6294	-73	-6367	-3110	6330	-3220	772	2851	940	2081	1255	1650	0
683	0	0	3178	-85	-3263	-1546	3220	-1674	203	1864	192	531	-38	207	0
684	0	0	-8362	-129	8233	4245	-8297	4052	-1654	-1427	-1431	-3726	-3020	-4064	0
685	0	0	-17112	-147	16965	8629	-17038	8409	-2597	-4312	-2556	-6000	-4223	-5705	0
686	0	0	-16753	-139	16614	8446	-16683	8237	-2132	-5016	-2471	-5146	-3208	-4397	0
687	0	0	-6386	-120	6266	3253	-6326	3073	-479	-2962	-1084	-1204	-320	-640	0
688	0	0	7516	-81	-7597	-3717	7556	-3839	1379	723	746	3032	2545	3059	0
689	0	0	11871	-91	-11962	-5890	11916	-6026	1759	2454	1336	3899	2791	3519	0
690	0	0	10988	-110	-11098	-5439	11043	-5604	1455	3129	1441	3629	2467	3055	0
691	0	0	9003	-124	-9127	-4439	9065	-4625	1216	3208	1231	2948	1891	2436	0
692	0	0	6261	-133	-6394	-3064	6327	-3263	810	2836	962	2147	1247	1693	0
693	0	0	3271	-143	-3414	-1564	3342	-1778	244	1881	236	494	-21	182	0
694	0	0	-8351	-174	8177	4262	-8264	4001	-1687	-1361	-1317	-3738	-2972	-4009	0
695	0	0	-17183	-195	16988	8689	-17085	8396	-2564	-4351	-2500	-6062	-4171	-5684	0
696	0	0	-16790	-178	16612	8484	-16701	8217	-2176	-5108	-2483	-5152	-3226	-4411	0
697	0	0	-6457	-129	6328	3293	-6392	3099	-517	-2822	-1078	-1251	-217	-583	0
698	0	0	7546	-97	-7643	-3724	7594	-3870	1425	684	791	3090	2564	3185	0
699	0	0	11871	-104	-11975	-5883	11923	-6039	1691	2457	1356	3841	2830	3559	0
700	0	0	11085	-116	-11201	-5484	11143	-5658	1546	3146	1484	3649	2434	3230	0
701	0	0	9005	-118	-9123	-4443	9064	-4620	1175	3171	1200	3024	1837	2426	0
702	0	0	6365	-120	-6485	-3122	6425	-3302	871	2896	985	2194	1243	1711	0
703	0	0	3208	-124	-3332	-1542	3270	-1728	217	1887	213	533	-38	170	0
704	0	0	-8305	-159	8146	4232	-8225	3993	-1629	-1394	-1385	-3736	-3018	-4015	0
705	0	0	-17145	-159	16986	8652	-17065	8413	-2500	-4279	-2508	-5990	-4205	-5676	0
706	0	0	-16860	-149	16711	8504	-16785	8281	-2196	-5088	-2483	-5173	-3199	-4520	0
707	0	0	-6535	-106	6429	3320	-6482	3161	-504	-2997	-1111	-1262	-285	-684	0
708	0	0	7529	-62	-7591	-3733	7560	-3826	1427	680	830	3074	2522	3133	0
709	0	0	11888	-87	-11975	-5900	11931	-6031	1763	2525	1375	3878	2803	3575	0
710	0	0	11052	-93	-11145	-5479	11098	-5619	1422	3140	1394	3629	2395	3150	0
711	0	0	9042	-89	-9131	-4476	9086	-4610	1125	3356	1249	2968	1903	2494	0
712	0	0	6284	-98	-6382	-3093	6333	-3240	785	2844	1001	2116	1268	1711	0
713	0	0	3230	-108	-3338	-1561	3284	-1723	190	1914	147	419	44	93	0
714	0	0	-8232	-137	8095	4184	-8163	3979	-1610	-1315	-1381	-3616	-2952	-3936	0
715	0	0	-17110	-151	16959	8630	-17034	8404	-2558	-4314	-2525	-6097	-4240	-5732	0
716	0	0	-16883	-147	16736	8515	-16809	8294	-2215	-5032	-2463	-5158	-3230	-4489	0
717	0	0	-6542	-104	6438	3323	-6490	3167	-516	-2972	-1076	-1319	-289	-646	0
718	0	0	7496	-50	-7546	-3723	7521	-3798	1396	657	857	3012	2605	3100	0
719	0	0	11876	-58	-11934	-5909	11905	-5996	1695	2554	1358	3878	2793	3594	0
720	0	0	11056	-73	-11129	-5491	11092	-5601	1546	3156	1410	3641	2380	3164	0
721	0	0	9072	-77	-9149	-4497	9110	-4613	1171	3253	1315	2972	1860	2535	0
722	0	0	6360	-69	-6429	-3145	6394	-3249	845	2834	971	2091	1228	1683	0
723	0	0	3454	-65	-3519	-1694	3486	-1792	294	2058	314	599	85	155	0
724	0	0	-8134	-97	8037	4115	-8085	3970	-1664	-1251	-1371	-3670	-2925	-3944	0
725	0	0	-17001	-104	16897	8552	-16949	8396	-2553	-4244	-2576	-5973	-4244	-5670	0
726	0	0	-16765	-89	16676	8427	-16720	8293	-2174	-4983	-2395	-5109	-3166	-4345	0
727	0	0	-6560	-60	6500	3310	-6530	3220	-545	-2954	-1127	-1319	-329	-677	0
728	0	0	7584	-9	-7593	-3787	7588	-3801	1480	748	816	3156	2640	3127	0
729	0	0	11884	-21	-11905	-5931	11894	-5963	1629	2543	1379	3862	2764	3600	0
730	0	0	11268	-32	-11300	-5618	11284	-5666	1649	3282	1487	3717	2512	3216	0
731	0	0	9051	-34	-9085	-4508	9068	-4559	1148	3253	1228	3030	1866	2562	0
732	0	0	6553	-25	-6578	-3264	6565	-3301	828	2977	1028	2112	1183	1724	0
733	0	0	3441	-27	-3468	-1707	3454	-1747	333	2068	314	595	108	143	0
734	0	0	-8006	-56	7950	4031	-7978	3947	-1614	-1243	-1332	-3709	-2952	-4035	0
735	0	0	-17026	-65	16961	8545	-16993	8448	-2570	-4149	-2459	-5965	-4221	-5591	0
736	0	0	-16801	-42	16759	8421	-16780	8358	-2145	-5076	-2498	-5127	-3344	-4481	0
737	0	0	-6526	7	6533	3259	-6529	3270	-512	-2834	-962	-1321	-302	-686	0
738	0	0	7381	54	-7327	-3717	7354	-3636	1361	698	731	3043	2591	3069	0
739	0	0	11968	36	-11932	-6002	11950	-5948	1689	2607	1420	3808	2818	3561	0
740	0	0	11187	32	-11155	-5609	11171	-5561	1497	3243	1466	3695	2463	3247	0
741	0	0	9126	32	-9094	-4579	9110	-4531	1173	3294	1342	2966	1914	2525	0
742	0	0	6494	32	-6462	-3263	6478	-3215	776	3005	1032	2203	1297	1738	0
743	0	0	3459	32	-3427	-1745	3443	-1697	281	2066	339	556	65	98	0
744	0	0	-7963	0	7963	3981	-7963	3981	-1668	-1195	-1272	-3666	-2960	-3930	0
745	0	0	-17013	-11	17002	8512	-17007	8495	-2510	-4172	-2485	-5911	-4246	-5647	0
746	0	0	-16826	9	16835	8408	-16830	8422	-2229	-5009	-2492	-5208	-3253	-4444	0
747	0	0	-6680	65	6745	3307	-6712	3405	-613	-2923	-1150	-1387	-364	-783	0
748	0	0	7410	114	-7296	-3762	7353	-3591	1468	661	845	3078	2595	3166	0
749	0	0	11901	100	-11801	-6000	11851	-5850	1685	2518	1371	3881	2714	3511	0
750	0	0	11260	100	-11160	-5680	11210	-5530	1519	3288	1484	3715	2438	3210	0
751	0	0	9179	110	-9069	-4644	9124	-4479	1198	3340	1274	3053	1864	2535	0
752	0	0	6488	112	-6376	-3300	6432	-3132	750	3012	1039	2116	1249	1714	0
753	0	0	3547	112	-3435	-1829	3491	-1661	254	2139	372	547	91	155	0
754	0	0	-7907	89	7996	3909	-7951	4042	-1656	-1200	-1336	-3633	-2941	-3885	0
755	0	0	-16917	87	17004	8415	-16960	8545	-2564	-4143	-2489	-5969	-4221	-5651	0
756	0	0	-16748	112	16860	8318	-16804	8486	-2219	-4995	-2483	-5187	-3261	-4469	0
757	0	0	-6606	162	6768	3222	-6687	3465	-591	-2853	-1067	-1356	-316	-636	0
758	0	0	7493	211	-7282	-3852	7387	-3535	1420	735	711	3105	2527	3105	0
759	0	0	12033	199	-11834	-6116	11933	-5817	1753	2553	1412	3903	2877	3637	0
760	0	0	11286	203	-11083	-5744	11184	-5440	1486	3191	1429	3620	2426	3218	0
761	0	0	9311	213	-9098	-4762	9204	-4442	1202	3346	1311	3047	1924	2549	0
762	0	0	6576	215	-6361	-3395	6468	-3073	822	2981	1063	2180	1268	1736	0
763	0	0	3697	221	-3476	-1959	3586	-1627	372	2141	341	543	98	128	0
764	0	0	-7766	207	7973	3779	-7869	4090	-1608	-1185	-1280	-3505	-2960	-3765	0
765	0	0	-16853	217	17070	8318	-16961	8643	-2558	-4188	-2448	-5984	-4203	-5711	0
766	0	0	-16704	228	16932	8238	-16818	8580	-2155	-4976	-2407	-5193	-3183	-4456	0
767	0	0	-6664	277	6941	3193	-6802	3609	-556	-2975	-1084	-1478	-345	-746	0
768	0	0	7534	327	-7207	-3930	7370	-3440	1497	659	801	3024	2554	3136	0
769	0	0	12060	318	-11742	-6189	11901	-5712	1703	2539	1396	3955	2795	3606	0
770	0	0	11336	323	-11013	-5829	11174	-5345	1526	3268	1453	3654	2454	3146	0
771	0	0	9315	331	-8984	-4823	9149	-4326	1231	3332	1342	3020	1850	2522	0
772	0	0	6692	333	-6359	-3512	6525	-3013	787	3051	1035	2166	1268	1780	0
773	0	0	3726	343	-3383	-2034	3554	-1520	372	2176	374	554	100	137	0
774	0	0	-7670	318	7988	3676	-7829	4153	-1507	-1226	-1309	-3571	-2919	-3862	0
775	0	0	-16791	312	17103	8239	-16947	8707	-2562	-4149	-2469	-6031	-4258	-5695	0
776	0	0	-16715	343	17058	8186	-16886	8700	-2203	-4952	-2477	-5208	-3245	-4454	0
777	0	0	-6687	388	7075	3149	-6881	3731	-644	-3026	-1119	-1462	-473	-743	0
778	0	0	7528	438	-7090	-3983	7309	-3326	1493	700	840	3125	2518	3160	0
779	0	0	12015	432	-11583	-6223	11799	-5575	1689	2572	1348	3876	2845	3653	0
780	0	0	11410	432	-10978	-5921	11194	-5273	1511	3195	1540	3631	2376	3183	0
781	0	0	9396	440	-8956	-4918	9176	-4258	1286	3369	1354	3078	1889	2640	0
782	0	0	6704	444	-6260	-3574	6482	-2908	758	3014	1053	2178	1210	1720	0
783	0	0	3862	448	-3414	-2155	3638	-1483	372	2217	411	572	128	164	0
784	0	0	-7595	411	8006	3592	-7800	4208	-1565	-1158	-1214	-3620	-2954	-3783	0
785	0	0	-16698	393	17091	8152	-16894	8742	-2527	-4110	-2457	-5967	-4238	-5637	0
786	0	0	-16726	413	17139	8156	-16932	8776	-2240	-5024	-2498	-5276	-3276	-4510	0
787	0	0	-6617	465	7082	3076	-6849	3773	-614	-2863	-1030	-1418	-347	-618	0
788	0	0	7338	502	-6836	-3920	7087	-3167	1433	626	692	2950	2543	3055	0
789	0	0	12178	496	-11682	-6337	11930	-5593	1777	2650	1392	3938	2840	3621	0
790	0	0	11357	490	-10867	-5923	11112	-5188	1422	3270	1439	3651	2471	3156	0
791	0	0	9410	488	-8922	-4949	9166	-4217	1239	3389	1373	3018	1903	2568	0
792	0	0	6722	485	-6237	-3603	6479	-2876	849	3005	1028	2176	1189	1784	0
793	0	0	3933	473	-3460	-2203	3696	-1493	358	2227	399	523	102	215	0
794	0	0	-7527	446	7973	3540	-7750	4209	-1577	-1136	-1226	-3573	-2929	-3750	0
795	0	0	-16630	424	17054	8103	-16842	8739	-2523	-4108	-2490	-5930	-4275	-5629	0
796	0	0	-16701	444	17145	8128	-16923	8794	-2186	-4935	-2419	-5253	-3195	-4527	0
797	0	0	-6695	467	7162	3114	-6928	3814	-622	-2942	-1082	-1423	-428	-721	0
798	0	0	7392	490	-6902	-3941	7147	-3206	1358	675	756	2964	2556	3061	0
799	0	0	12129	457	-11672	-6293	11900	-5607	1695	2646	1311	3934	2888	3604	0
800	0	0	11466	440	-11026	-5953	11246	-5293	1493	3284	1466	3672	2448	3255	0
801	0	0	9516	428	-9088	-4972	9302	-4330	1286	3400	1408	3133	1959	2613	0
802	0	0	6748	401	-6347	-3574	6547	-2973	859	3063	1026	2232	1280	1778	0
803	0	0	3931	370	-3561	-2150	3746	-1595	310	2244	461	547	13	283	0
804	0	0	-7491	294	7785	3598	-7638	4039	-1619	-1014	-1175	-3513	-2875	-3686	0
805	0	0	-16726	250	16976	8238	-16851	8613	-2609	-4052	-2485	-6035	-4174	-5686	0
806	0	0	-16760	246	17006	8257	-16883	8626	-2182	-4879	-2457	-5222	-3276	-4463	0
807	0	0	-6852	258	7110	3297	-6981	3684	-675	-2894	-1084	-1472	-362	-859	0
808	0	0	7247	271	-6976	-3759	7111	-3352	1375	686	717	2948	2545	3038	0
809	0	0	12016	225	-11791	-6120	11903	-5783	1724	2547	1439	3932	2838	3616	0
810	0	0	11352	184	-11168	-5768	11260	-5492	1503	3358	1466	3670	2459	3226	0
811	0	0	9240	159	-9081	-4699	9160	-4461	1154	3332	1373	2972	1957	2514	0
812	0	0	6612	131	-6481	-3371	6546	-3175	774	3088	1080	2184	1272	1736	0
813	0	0	3718	112	-3606	-1915	3662	-1747	310	2329	426	620	71	213	0
814	0	0	-7562	54	7616	3754	-7589	3835	-1548	-966	-1282	-3482	-2896	-3773	0
815	0	0	-16856	23	16879	8416	-16867	8451	-2607	-4075	-2535	-5936	-4365	-5591	0
816	0	0	-16886	11	16897	8437	-16891	8454	-2203	-4914	-2395	-5234	-3265	-4386	0
817	0	0	-7030	25	7055	3502	-7042	3540	-661	-2948	-1156	-1501	-457	-791	0
818	0	0	7070	40	-7030	-3555	7050	-3495	1352	721	805	2884	2584	3121	0
819	0	0	11967	21	-11946	-5994	11956	-5962	1695	2719	1503	3978	2904	3718	0
820	0	0	11246	-11	-11257	-5617	11251	-5634	1445	3321	1472	3625	2452	3253	0
821	0	0	9205	-27	-9232	-4589	9218	-4629	1196	3453	1363	3059	1924	2551	0
822	0	0	6513	-44	-6557	-3234	6535	-3300	793	3107	1051	2161	1247	1827	0
823	0	0	3719	-62	-3781	-1828	3750	-1921	308	2324	543	549	104	287	0
824	0	0	-7583	-122	7461	3852	-7522	3669	-1522	-938	-1228	-3464	-2820	-3761	0
825	0	0	-16879	-131	16748	8505	-16813	8308	-2587	-4056	-2419	-6006	-4269	-5649	0
826	0	0	-17036	-120	16916	8578	-16976	8398	-2190	-4904	-2446	-5259	-3288	-4469	0
827	0	0	-7195	-95	7100	3645	-7147	3502	-649	-2977	-1140	-1501	-521	-838	0
828	0	0	6880	-69	-6949	-3405	6914	-3509	1470	686	733	2972	2504	3125	0
829	0	0	11822	-87	-11909	-5867	11865	-5998	1728	2553	1433	3907	2809	3577	0
830	0	0	11219	-106	-11325	-5556	11272	-5715	1528	3268	1511	3623	2423	3233	0
831	0	0	9155	-116	-9271	-4519	9213	-4693	1123	3393	1313	3090	1875	2570	0
832	0	0	6447	-131	-6578	-3158	6512	-3354	797	3012	1063	2232	1288	1732	0
833	0	0	3700	-131	-3831	-1784	3765	-1981	343	2331	453	628	-15	298	0
834	0	0	-7569	-192	7377	3880	-7473	3592	-1565	-952	-1247	-3466	-2842	-3738	0
835	0	0	-16842	-188	16654	8515	-16748	8233	-2560	-4085	-2376	-5986	-4205	-5596	0
836	0	0	-17087	-182	16905	8634	-16996	8361	-2207	-5044	-2533	-5307	-3391	-4591	0
837	0	0	-7204	-145	7059	3674	-7131	3457	-630	-2966	-1018	-1575	-417	-805	0
838	0	0	6836	-118	-6954	-3359	6895	-3536	1383	679	710	2877	2541	3072	0
839	0	0	11810	-128	-11938	-5841	11874	-6033	1749	2510	1375	3858	2813	3608	0
840	0	0	11173	-141	-11314	-5516	11243	-5727	1509	3294	1453	3641	2434	3294	0
841	0	0	9213	-147	-9360	-4533	9286	-4753	1183	3447	1367	3059	1940	2549	0
842	0	0	6479	-157	-6636	-3161	6557	-3396	845	3080	1113	2178	1338	1829	0
843	0	0	3699	-149	-3848	-1775	3773	-1998	267	2314	527	605	44	263	0
844	0	0	-7561	-209	7352	3885	-7456	3571	-1561	-952	-1253	-3420	-2927	-3680	0
845	0	0	-16920	-219	16701	8569	-16810	8241	-2587	-4025	-2440	-6017	-4223	-5668	0
846	0	0	-17142	-195	16947	8668	-17044	8376	-2213	-4987	-2485	-5319	-3362	-4483	0
847	0	0	-7298	-161	7137	3729	-7217	3488	-607	-3032	-1076	-1565	-549	-845	0
848	0	0	6790	-112	-6902	-3339	6846	-3507	1373	690	727	2960	2498	3133	0
849	0	0	11735	-114	-11849	-5810	11792	-5981	1718	2560	1379	3945	2780	3645	0
850	0	0	11182	-126	-11308	-5528	11245	-5717	1517	3280	1526	3647	2438	3228	0
851	0	0	9157	-133	-9290	-4512	9223	-4711	1193	3389	1371	3084	1850	2655	0
852	0	0	6443	-143	-6586	-3150	6514	-3364	776	3071	1026	2244	1257	1810	0
853	0	0	3653	-126	-3779	-1763	3716	-1952	289	2345	516	642	13	261	0
854	0	0	-7509	-182	7327	3845	-7418	3572	-1552	-1035	-1196	-3505	-2900	-3757	0
855	0	0	-16888	-201	16687	8544	-16787	8243	-2525	-4015	-2329	-5988	-4143	-5542	0
856	0	0	-17205	-190	17015	8697	-17110	8412	-2250	-5028	-2487	-5395	-3416	-4576	0
857	0	0	-7293	-166	7127	3729	-7210	3480	-591	-2991	-1076	-1550	-512	-834	0
858	0	0	6682	-133	-6815	-3274	6748	-3474	1356	659	682	2884	2553	3061	0
859	0	0	11783	-120	-11903	-5831	11843	-6011	1680	2492	1427	3823	2762	3524	0
860	0	0	11105	-131	-11236	-5487	11170	-5683	1503	3338	1487	3674	2448	3284	0
861	0	0	9130	-139	-9269	-4495	9199	-4704	1200	3282	1297	3036	1907	2564	0
862	0	0	6509	-149	-6658	-3180	6583	-3403	781	3039	1109	2217	1231	1763	0
863	0	0	3692	-149	-3841	-1771	3766	-1995	329	2318	500	677	83	327	0
864	0	0	-7371	-178	7193	3774	-7282	3507	-1515	-979	-1220	-3369	-2865	-3703	0
865	0	0	-16852	-201	16651	8526	-16751	8225	-2574	-4046	-2438	-5961	-4236	-5612	0
866	0	0	-17209	-188	17021	8698	-17115	8416	-2252	-5045	-2426	-5375	-3451	-4586	0
867	0	0	-7441	-145	7296	3793	-7368	3575	-607	-3061	-1086	-1608	-611	-892	0
868	0	0	6660	-114	-6774	-3273	6717	-3444	1383	614	719	2894	2498	3117	0
869	0	0	11861	-118	-11979	-5871	11920	-6048	1747	2601	1361	3885	2828	3662	0
870	0	0	11193	-128	-11321	-5532	11257	-5724	1515	3305	1528	3656	2576	3299	0
871	0	0	9232	-128	-9360	-4552	9296	-4744	1214	3393	1367	3014	1868	2603	0
872	0	0	6502	-126	-6628	-3188	6565	-3377	828	3072	1030	2281	1181	1815	0
873	0	0	3763	-122	-3885	-1820	3824	-2003	294	2359	589	708	1	259	0
874	0	0	-7274	-174	7100	3724	-7187	3463	-1468	-871	-1109	-3369	-2834	-3589	0
875	0	0	-16837	-190	16647	8513	-16742	8228	-2566	-3926	-2442	-5917	-4225	-5567	0
876	0	0	-17104	-166	16938	8635	-17021	8386	-2188	-4952	-2496	-5336	-3435	-4593	0
877	0	0	-7418	-124	7294	3771	-7356	3585	-673	-3063	-999	-1631	-587	-799	0
878	0	0	6682	-106	-6788	-3288	6735	-3447	1398	669	708	2824	2440	3090	0
879	0	0	11850	-100	-11950	-5875	11900	-6025	1645	2655	1443	3874	2851	3641	0
880	0	0	11180	-106	-11286	-5537	11233	-5696	1509	3274	1480	3720	2450	3218	0
881	0	0	9205	-124	-9329	-4540	9267	-4726	1148	3385	1326	3053	1852	2570	0
882	0	0	6538	-135	-6673	-3201	6605	-3404	820	3078	1113	2221	1278	1815	0
883	0	0	3792	-124	-3916	-1834	3854	-2020	388	2428	688	791	108	415	0
884	0	0	-7272	-162	7110	3717	-7191	3474	-1553	-867	-1229	-3424	-2882	-3769	0
885	0	0	-16782	-176	16606	8479	-16694	8215	-2506	-3901	-2328	-5862	-4188	-5552	0
886	0	0	-17168	-168	17000	8668	-17084	8416	-2256	-4966	-2471	-5367	-3459	-4524	0
887	0	0	-7404	-135	7269	3769	-7336	3567	-593	-2968	-1024	-1524	-554	-859	0
888	0	0	6589	-102	-6691	-3243	6640	-3396	1305	632	801	2814	2393	3133	0
889	0	0	11877	-108	-11985	-5884	11931	-6046	1759	2603	1412	3922	2813	3618	0
890	0	0	11236	-120	-11356	-5558	11296	-5738	1513	3311	1550	3744	2479	3334	0
891	0	0	9269	-126	-9395	-4571	9332	-4760	1129	3459	1367	3032	1905	2589	0
892	0	0	6591	-133	-6724	-3229	6657	-3428	867	3162	1129	2287	1350	1866	0
893	0	0	3888	-120	-4008	-1884	3948	-2064	438	2349	597	859	7	349	0
894	0	0	-7138	-170	6968	3654	-7053	3399	-1476	-808	-1084	-3362	-2776	-3563	0
895	0	0	-16676	-186	16490	8431	-16583	8152	-2479	-3914	-2312	-5872	-4207	-5432	0
896	0	0	-17104	-162	16942	8633	-17023	8390	-2271	-4945	-2403	-5325	-3426	-4586	0
897	0	0	-7524	-139	7385	3831	-7454	3623	-680	-3047	-1125	-1666	-628	-871	0
898	0	0	6585	-108	-6693	-3238	6639	-3400	1365	651	752	2857	2454	3115	0
899	0	0	11883	-108	-11991	-5887	11937	-6049	1718	2636	1389	3897	2896	3651	0
900	0	0	11273	-128	-11401	-5572	11337	-5764	1534	3400	1571	3773	2446	3313	0
901	0	0	9248	-124	-9372	-4562	9310	-4748	1134	3523	1387	3123	1953	2704	0
902	0	0	6660	-147	-6807	-3256	6733	-3477	857	3168	1105	2277	1323	1862	0
903	0	0	3821	-128	-3949	-1846	3885	-2038	318	2366	715	777	34	343	0
904	0	0	-7131	-180	6951	3655	-7041	3385	-1528	-832	-1030	-3338	-2768	-3631	0
905	0	0	-16664	-188	16476	8426	-16570	8144	-2566	-3858	-2384	-5827	-4223	-5600	0
906	0	0	-17162	-166	16996	8664	-17079	8415	-2291	-4877	-2415	-5397	-3418	-4566	0
907	0	0	-7592	-135	7457	3863	-7524	3661	-688	-3045	-1063	-1691	-634	-971	0
908	0	0	6613	-120	-6733	-3246	6673	-3426	1350	686	805	2797	2473	3100	0
909	0	0	11852	-129	-11981	-5861	11916	-6055	1716	2593	1472	3955	2737	3759	0
910	0	0	11332	-133	-11465	-5599	11398	-5799	1524	3426	1561	3717	2568	3377	0
911	0	0	9370	-139	-9509	-4615	9439	-4824	1257	3443	1472	3080	1961	2644	0
912	0	0	6647	-141	-6788	-3253	6717	-3464	840	3150	1146	2316	1305	1874	0
913	0	0	3948	-133	-4081	-1907	4014	-2107	409	2409	640	840	44	316	0
914	0	0	-7084	-192	6892	3638	-6988	3350	-1515	-777	-1098	-3325	-2702	-3554	0
915	0	0	-16692	-197	16495	8444	-16593	8149	-2539	-3899	-2370	-5917	-4238	-5521	0
916	0	0	-17139	-182	16957	8660	-17048	8387	-2281	-4820	-2434	-5371	-3495	-4543	0
917	0	0	-7612	-151	7461	3881	-7536	3655	-696	-3018	-999	-1701	-486	-917	0
918	0	0	6514	-124	-6638	-3195	6576	-3381	1383	663	766	2816	2479	3090	0
919	0	0	11892	-124	-12016	-5884	11954	-6070	1749	2572	1453	3909	2756	3717	0
920	0	0	11318	-137	-11455	-5590	11386	-5796	1569	3398	1581	3777	2522	3365	0
921	0	0	9318	-135	-9453	-4591	9385	-4794	1165	3501	1451	3084	1889	2686	0
922	0	0	6681	-149	-6830	-3266	6755	-3489	807	3237	1146	2291	1301	1862	0
923	0	0	3863	-145	-4008	-1859	3935	-2076	362	2454	700	873	93	360	0
924	0	0	-6952	-199	6753	3575	-6852	3277	-1447	-731	-1041	-3274	-2764	-3497	0
925	0	0	-16681	-215	16466	8448	-16573	8125	-2564	-3804	-2347	-5845	-4287	-5546	0
926	0	0	-17190	-192	16998	8691	-17094	8403	-2300	-4842	-2423	-5335	-3457	-4553	0
927	0	0	-7662	-157	7505	3909	-7583	3674	-673	-3012	-1152	-1649	-576	-919	0
928	0	0	6503	-129	-6632	-3187	6567	-3380	1390	694	772	2834	2434	3133	0
929	0	0	11836	-133	-11969	-5851	11902	-6051	1707	2611	1476	3893	2847	3672	0
930	0	0	11368	-153	-11521	-5607	11444	-5837	1602	3414	1604	3771	2506	3375	0
931	0	0	9293	-162	-9455	-4565	9374	-4808	1220	3414	1474	3201	1924	2655	0
932	0	0	6666	-162	-6828	-3252	6747	-3495	863	3204	1204	2275	1259	1872	0
933	0	0	3909	-168	-4077	-1870	3993	-2122	405	2452	760	867	118	335	0
934	0	0	-6940	-201	6739	3570	-6839	3269	-1480	-708	-1084	-3257	-2801	-3501	0
935	0	0	-16637	-221	16416	8429	-16526	8097	-2504	-3841	-2271	-5858	-4190	-5538	0
936	0	0	-17292	-209	17083	8750	-17187	8437	-2273	-4857	-2440	-5484	-3459	-4638	0
937	0	0	-7763	-172	7591	3967	-7677	3709	-764	-3069	-1084	-1771	-684	-983	0
938	0	0	6286	-143	-6429	-3071	6357	-3286	1278	677	783	2774	2428	3105	0
939	0	0	11776	-137	-11913	-5819	11844	-6025	1689	2607	1460	3856	2826	3649	0
940	0	0	11259	-161	-11420	-5549	11339	-5790	1592	3418	1575	3757	2490	3278	0
941	0	0	9256	-162	-9418	-4547	9337	-4790	1208	3455	1402	3107	1912	2601	0
942	0	0	6596	-174	-6770	-3211	6683	-3472	816	3115	1142	2267	1257	1808	0
943	0	0	3851	-182	-4033	-1834	3942	-2107	405	2430	632	904	104	318	0
944	0	0	-6975	-232	6743	3603	-6859	3255	-1503	-762	-1022	-3338	-2679	-3538	0
945	0	0	-16758	-236	16522	8497	-16640	8143	-2498	-3909	-2320	-5986	-4264	-5581	0
946	0	0	-17322	-221	17101	8771	-17211	8440	-2320	-4910	-2430	-5523	-3493	-4694	0
947	0	0	-7907	-190	7717	4048	-7812	3763	-713	-3121	-1099	-1753	-669	-971	0
948	0	0	6192	-157	-6349	-3017	6270	-3253	1375	539	702	2737	2395	3022	0
949	0	0	11693	-162	-11855	-5765	11774	-6008	1746	2522	1425	3823	2816	3678	0
950	0	0	11175	-174	-11349	-5500	11262	-5761	1497	3327	1489	3620	2459	3278	0
951	0	0	9211	-174	-9385	-4518	9298	-4779	1200	3398	1433	3074	1868	2648	0
952	0	0	6468	-178	-6646	-3145	6557	-3412	789	3072	1074	2209	1305	1815	0
953	0	0	3915	-188	-4103	-1863	4009	-2145	426	2386	721	886	112	271	0
954	0	0	-7055	-240	6815	3647	-6935	3287	-1487	-808	-1119	-3307	-2766	-3524	0
955	0	0	-16832	-259	16573	8545	-16702	8157	-2605	-3955	-2395	-5955	-4306	-5618	0
956	0	0	-17465	-250	17215	8857	-17340	8482	-2370	-4981	-2465	-5532	-3571	-4683	0
957	0	0	-8068	-221	7847	4144	-7957	3813	-766	-3212	-1183	-1862	-719	-1076	0
958	0	0	6008	-186	-6194	-2911	6101	-3190	1237	453	830	2655	2384	3028	0
959	0	0	11582	-186	-11768	-5698	11675	-5977	1637	2475	1381	3808	2770	3651	0
960	0	0	11131	-186	-11317	-5472	11224	-5751	1550	3201	1548	3670	2436	3261	0
961	0	0	9094	-188	-9282	-4453	9188	-4735	1210	3249	1373	3016	1868	2601	0
962	0	0	6420	-195	-6615	-3112	6517	-3405	849	3012	1138	2201	1255	1837	0
963	0	0	3713	-192	-3905	-1760	3809	-2048	337	2322	622	869	48	265	0
964	0	0	-6971	-230	6741	3600	-6856	3255	-1425	-826	-1041	-3338	-2712	-3532	0
965	0	0	-16864	-250	16614	8557	-16739	8182	-2553	-4083	-2362	-5934	-4355	-5577	0
966	0	0	-17513	-240	17273	8876	-17393	8516	-2296	-5096	-2527	-5587	-3565	-4712	0
967	0	0	-8133	-199	7934	4166	-8033	3867	-776	-3216	-1167	-1967	-731	-1068	0
968	0	0	5943	-164	-6107	-2889	6025	-3135	1270	372	680	2651	2324	3022	0
969	0	0	11574	-172	-11746	-5701	11660	-5959	1676	2384	1396	3821	2778	3625	0
970	0	0	11128	-186	-11314	-5471	11221	-5750	1567	3105	1503	3662	2454	3270	0
971	0	0	9149	-201	-9350	-4474	9249	-4775	1272	3319	1373	3086	1940	2593	0
972	0	0	6435	-211	-6646	-3112	6540	-3428	748	2956	1053	2219	1185	1844	0
973	0	0	3874	-207	-4081	-1833	3977	-2144	415	2312	653	919	223	267	0
974	0	0	-6942	-248	6694	3595	-6818	3223	-1472	-898	-1099	-3241	-2774	-3559	0
975	0	0	-16764	-263	16501	8513	-16632	8119	-2589	-4033	-2347	-5967	-4258	-5626	0
976	0	0	-17496	-238	17258	8867	-17377	8510	-2318	-5022	-2506	-5525	-3546	-4718	0
977	0	0	-8158	-195	7963	4176	-8060	3884	-787	-3334	-1241	-1934	-781	-1152	0
978	0	0	5884	-157	-6041	-2863	5962	-3099	1297	399	762	2712	2419	3014	0
979	0	0	11704	-166	-11870	-5769	11787	-6018	1687	2388	1390	3796	2826	3637	0
980	0	0	11217	-186	-11403	-5515	11310	-5794	1598	3187	1565	3722	2457	3358	0
981	0	0	9173	-197	-9370	-4488	9271	-4783	1214	3284	1336	3088	1924	2677	0
982	0	0	6577	-201	-6778	-3188	6677	-3489	865	2995	1140	2304	1228	1883	0
983	0	0	3979	-213	-4192	-1883	4085	-2202	417	2413	723	1059	203	353	0
984	0	0	-6760	-238	6522	3499	-6641	3142	-1466	-744	-1150	-3162	-2708	-3559	0
985	0	0	-16598	-254	16344	8426	-16471	8045	-2556	-3833	-2291	-5849	-4196	-5472	0
986	0	0	-17406	-230	17176	8818	-17291	8473	-2347	-5051	-2450	-5517	-3672	-4677	0
987	0	0	-8100	-203	7897	4151	-7998	3847	-760	-3179	-1144	-1827	-669	-1086	0
988	0	0	5971	-178	-6149	-2896	6060	-3163	1295	461	791	2801	2331	3094	0
989	0	0	11816	-182	-11998	-5817	11907	-6090	1713	2496	1493	3885	2904	3682	0
990	0	0	11277	-194	-11471	-5541	11374	-5832	1584	3206	1600	3783	2502	3344	0
991	0	0	9322	-197	-9519	-4562	9420	-4858	1229	3400	1365	3135	1976	2692	0
992	0	0	6697	-205	-6902	-3246	6799	-3553	876	3123	1218	2279	1342	1874	0
993	0	0	4012	-209	-4221	-1901	4116	-2215	333	2459	667	1020	242	335	0
994	0	0	-6582	-248	6334	3415	-6458	3043	-1356	-708	-937	-3138	-2636	-3443	0
995	0	0	-16652	-252	16400	8452	-16526	8074	-2566	-3901	-2366	-5911	-4203	-5499	0
996	0	0	-17389	-238	17151	8813	-17270	8456	-2388	-4987	-2469	-5573	-3557	-4754	0
997	0	0	-8163	-221	7942	4192	-8052	3860	-766	-3150	-1144	-1796	-692	-1028	0
998	0	0	5855	-180	-6035	-2837	5945	-3107	1220	380	752	2673	2326	2991	0
999	0	0	11809	-186	-11995	-5811	11902	-6090	1800	2547	1491	3881	2877	3680	0
1000	0	0	11311	-195	-11506	-5558	11408	-5850	1555	3315	1637	3779	2593	3319	0
1001	0	0	9374	-199	-9573	-4587	9473	-4886	1292	3513	1456	3171	2048	2702	0
1002	0	0	6707	-209	-6916	-3249	6811	-3562	882	3162	1140	2326	1315	1903	0
1003	0	0	4122	-215	-4337	-1953	4229	-2276	438	2487	731	1119	221	455	0
1004	0	0	-6496	-238	6258	3367	-6377	3010	-1412	-605	-952	-3065	-2684	-3427	0
1005	0	0	-16590	-250	16340	8420	-16465	8045	-2537	-3748	-2273	-5798	-4252	-5478	0
1006	0	0	-17344	-230	17114	8787	-17229	8442	-2312	-5032	-2388	-5468	-3589	-4745	0
1007	0	0	-8120	-203	7917	4161	-8018	3857	-777	-3071	-1117	-1850	-647	-1061	0
1008	0	0	5840	-172	-6012	-2834	5926	-3092	1233	450	715	2692	2357	2991	0
1009	0	0	11834	-180	-12014	-5827	11924	-6097	1714	2609	1445	3914	2781	3804	0
1010	0	0	11286	-194	-11480	-5546	11383	-5837	1594	3348	1586	3831	2500	3393	0
1011	0	0	9374	-203	-9577	-4585	9475	-4890	1204	3437	1365	3166	1949	2708	0
1012	0	0	6806	-203	-7009	-3301	6907	-3606	909	3214	1233	2343	1342	2009	0
1013	0	0	4136	-207	-4343	-1964	4239	-2275	448	2489	721	1072	360	428	0
1014	0	0	-6467	-256	6211	3361	-6339	2977	-1460	-624	-931	-3109	-2642	-3369	0
1015	0	0	-16537	-271	16266	8404	-16401	7997	-2492	-3827	-2324	-5821	-4223	-5497	0
1016	0	0	-17365	-259	17106	8812	-17235	8423	-2316	-4948	-2353	-5525	-3571	-4731	0
1017	0	0	-8221	-219	8002	4220	-8111	3891	-799	-3177	-1127	-1916	-785	-1059	0
1018	0	0	5839	-188	-6027	-2825	5933	-3107	1235	556	776	2719	2357	3034	0
1019	0	0	11801	-184	-11985	-5808	11893	-6084	1703	2572	1410	3975	2820	3701	0
1020	0	0	11336	-203	-11539	-5566	11437	-5871	1544	3379	1557	3835	2553	3400	0
1021	0	0	9384	-211	-9595	-4586	9489	-4903	1231	3468	1416	3135	1934	2735	0
1022	0	0	6832	-225	-7057	-3303	6944	-3641	909	3272	1299	2413	1359	1961	0
1023	0	0	4109	-223	-4332	-1943	4220	-2277	384	2589	684	1144	382	372	0
1024	0	0	-6370	-254	6116	3312	-6243	2931	-1369	-533	-952	-3016	-2657	-3332	0
1025	0	0	-16571	-281	16290	8426	-16430	8004	-2566	-3817	-2263	-5821	-4213	-5480	0
1026	0	0	-17323	-273	17050	8798	-17186	8388	-2328	-4950	-2362	-5542	-3614	-4799	0
1027	0	0	-8350	-265	8085	4307	-8217	3910	-805	-3148	-1113	-1908	-826	-1088	0
1028	0	0	5610	-258	-5868	-2676	5739	-3063	1237	426	843	2665	2308	2970	0
1029	0	0	11636	-304	-11940	-5666	11788	-6122	1722	2525	1427	3885	2807	3627	0
1030	0	0	11153	-331	-11484	-5411	11318	-5907	1565	3259	1528	3744	2434	3303	0
1031	0	0	8928	-151	-9079	-4388	9003	-4615	1018	3224	1255	2844	1699	2463	0
1032	0	0	5874	-368	-6242	-2753	6058	-3305	702	2880	1012	1992	1111	1672	0
1033	0	0	2976	-777	-3753	-1099	3364	-2265	244	2126	504	721	-40	0	0
1034	0	0	-8454	-1162	7292	4808	-7873	3065	-1600	-1224	-1191	-3695	-3030	-3835	0
1035	0	0	-18177	-1478	16699	9827	-17438	7610	-2716	-4287	-2510	-6126	-4442	-5761	0
1036	0	0	-18645	-1649	16996	10147	-17820	7673	-2471	-5404	-2568	-5755	-3678	-4921	0
1037	0	0	-9303	-1796	7507	5549	-8405	2855	-840	-3526	-1231	-2015	-855	-1193	0
1038	0	0	4859	-1868	-6727	-1495	5793	-4297	1301	195	688	2719	2353	2948	0
1039	0	0	11019	-1982	-13001	-4518	12010	-7491	1724	2357	1369	4023	2871	3724	0
1040	0	0	10729	-2071	-12800	-4329	11764	-7435	1619	3265	1664	3889	2638	3484	0
1041	0	0	8670	-2126	-10796	-3272	9733	-6461	1237	3371	1476	3245	1972	2832	0
1042	0	0	6074	-2151	-8225	-1961	7149	-5188	886	3138	1245	2353	1447	2019	0
1043	0	0	3527	-2137	-5664	-695	4595	-3900	399	2492	810	1200	446	591	1
1044	0	0	-7010	-2141	4869	4575	-5939	1364	-1381	-510	-855	-2960	-2514	-3276	0
1045	0	0	-17104	-2128	14976	9616	-16040	6424	-2487	-3738	-2176	-5643	-4141	-5400	0
1046	0	0	-18072	-2110	15962	10091	-17017	6926	-2293	-4902	-2353	-5369	-3538	-4743	0
1047	0	0	-8977	-2083	6894	5530	-7935	2405	-787	-3080	-1140	-1786	-708	-1039	0
1048	0	0	4937	-2054	-6991	-1441	5964	-4522	1284	564	768	2908	2434	3076	0
1049	0	0	11248	-2052	-13300	-4598	12274	-7676	1755	2727	1517	4116	2970	3821	0
1050	0	0	10848	-2060	-12908	-4394	11878	-7484	1685	3589	1683	3965	2692	3571	0
1051	0	0	8864	-2042	-10906	-3411	9885	-6474	1216	3635	1528	3334	2011	2898	0
1052	0	0	6263	-2038	-8301	-2112	7282	-5169	929	3426	1303	2520	1423	2104	0
1053	0	0	3618	-2023	-5641	-797	4629	-3832	490	2737	896	1361	490	595	0
1054	0	0	-6824	-2046	4778	4435	-5801	1366	-1346	-355	-750	-2865	-2465	-3138	0
1055	0	0	-16955	-2050	14905	9502	-15930	6427	-2506	-3604	-2217	-5678	-4085	-5451	0
1056	0	0	-17931	-2023	15908	9977	-16919	6942	-2320	-4718	-2316	-5399	-3486	-4696	0
1057	0	0	-8997	-1963	7034	5480	-8015	2535	-834	-2999	-1127	-1784	-774	-1086	0
1058	0	0	4967	-1910	-6877	-1528	5922	-4393	1237	585	746	2783	2353	2987	0
1059	0	0	11182	-1883	-13065	-4649	12123	-7474	1839	2698	1555	4103	2882	3854	0
1060	0	0	10639	-1874	-12513	-4382	11576	-7193	1586	3466	1606	3878	2522	3472	0
1061	0	0	8802	-1862	-10664	-3470	9733	-6263	1297	3651	1553	3284	1990	2741	0
1062	0	0	6052	-1843	-7895	-2104	6973	-4869	869	3332	1282	2434	1288	1965	0
1063	0	0	3504	-1821	-5325	-841	4414	-3573	399	2694	921	1193	382	609	0
1064	0	0	-6878	-1844	5034	4361	-5956	1595	-1342	-395	-750	-2956	-2574	-3197	0
1065	0	0	-17167	-1841	15326	9504	-16246	6742	-2551	-3676	-2163	-5854	-4258	-5490	0
1066	0	0	-18100	-1806	16294	9953	-17197	7244	-2349	-4813	-2277	-5534	-3575	-4797	0
1067	0	0	-9220	-1734	7486	5477	-8353	2876	-911	-3107	-1131	-2050	-873	-1173	0
1068	0	0	4879	-1643	-6522	-1618	5700	-4082	1323	519	779	2737	2287	3008	0
1069	0	0	11129	-1616	-12745	-4756	11937	-7180	1654	2677	1451	3883	2834	3670	0
1070	0	0	10730	-1577	-12307	-4576	11518	-6942	1567	3515	1596	3781	2543	3470	0
1071	0	0	8841	-1530	-10371	-3655	9606	-5950	1301	3567	1555	3263	1947	2828	0
1072	0	0	6123	-1462	-7585	-2330	6854	-4523	880	3210	1204	2304	1257	1959	0
1073	0	0	3677	-1392	-5069	-1142	4373	-3230	393	2659	840	1212	356	607	0
1074	0	0	-6755	-1356	5399	4055	-6077	2021	-1340	-463	-826	-3012	-2562	-3301	0
1075	0	0	-16939	-1317	15622	9128	-16280	7152	-2539	-3639	-2198	-5818	-4227	-5536	0
1076	0	0	-17931	-1253	16678	9592	-17304	7712	-2378	-4881	-2312	-5577	-3656	-4791	0
1077	0	0	-9082	-1204	7878	5143	-8480	3337	-878	-3185	-1131	-2035	-909	-1243	0
1078	0	0	4885	-1148	-6033	-1868	5459	-3590	1261	389	776	2634	2275	2923	0
1079	0	0	11303	-1109	-12412	-5097	11857	-6760	1666	2570	1503	3899	2814	3726	0
1080	0	0	10942	-1076	-12018	-4933	11480	-6547	1619	3352	1656	3732	2549	3433	0
1081	0	0	8980	-1055	-10035	-3962	9507	-5545	1241	3474	1493	3169	1940	2739	0
1082	0	0	6311	-1057	-7368	-2627	6839	-4212	828	3284	1175	2320	1292	1967	0
1083	0	0	3735	-1049	-4784	-1343	4259	-2916	403	2490	779	1090	351	517	0
1084	0	0	-6521	-1072	5449	3796	-5985	2188	-1315	-483	-905	-2921	-2516	-3290	0
1085	0	0	-16887	-1092	15795	8989	-16341	7351	-2601	-3777	-2285	-5812	-4231	-5550	0
1086	0	0	-17869	-1063	16806	9466	-17337	7871	-2397	-4939	-2374	-5637	-3643	-4886	0
1087	0	0	-9069	-1030	8039	5049	-8554	3504	-894	-3263	-1158	-2068	-935	-1189	0
1088	0	0	4929	-1001	-5930	-1964	5429	-3465	1228	395	675	2630	2283	2898	0
1089	0	0	11392	-1014	-12406	-5189	11899	-6710	1757	2545	1517	3971	2867	3786	0
1090	0	0	11077	-1026	-12103	-5025	11590	-6564	1563	3437	1678	3866	2533	3507	0
1091	0	0	9178	-1030	-10208	-4074	9693	-5619	1270	3534	1524	3222	2071	2820	0
1092	0	0	6536	-1041	-7577	-2747	7056	-4309	859	3299	1249	2419	1369	1992	0
1093	0	0	3999	-1039	-5038	-1480	4518	-3038	370	2741	830	1315	488	733	0
1094	0	0	-6222	-1070	5152	3646	-5687	2041	-1317	-366	-822	-2822	-2514	-3100	0
1095	0	0	-16573	-1096	15477	8834	-16025	7190	-2479	-3604	-2174	-5666	-4279	-5377	0
1096	0	0	-17643	-1080	16563	9361	-17103	7741	-2419	-4820	-2324	-5558	-3557	-4791	0
1097	0	0	-8859	-1043	7816	4951	-8337	3386	-931	-3063	-1160	-1953	-812	-1177	0
1098	0	0	5170	-1006	-6176	-2082	5673	-3591	1350	485	843	2737	2316	3072	0
1099	0	0	11677	-997	-12674	-5340	12175	-6835	1778	2731	1571	3992	2941	3833	0
1100	0	0	11223	-1008	-12231	-5107	11727	-6619	1579	3544	1705	3909	2584	3523	0
1101	0	0	9298	-1016	-10314	-4141	9806	-5665	1293	3645	1553	3325	2025	2890	0
1102	0	0	6652	-1028	-7680	-2812	7166	-4354	878	3379	1352	2409	1375	2066	0
1103	0	0	4010	-1037	-5047	-1486	4528	-3042	263	2781	892	1212	453	725	0
1104	0	0	-6186	-1061	5125	3623	-5655	2032	-1315	-312	-789	-2844	-2514	-3195	0
1105	0	0	-16666	-1086	15580	8876	-16123	7247	-2450	-3612	-2232	-5699	-4182	-5468	0
1106	0	0	-17682	-1059	16623	9370	-17152	7782	-2339	-4747	-2333	-5492	-3639	-4805	0
1107	0	0	-9088	-1016	8072	5052	-8580	3528	-902	-3214	-1084	-2058	-933	-1228	0
1108	0	0	5036	-985	-6021	-2025	5528	-3503	1313	494	785	2644	2273	2882	0
1109	0	0	11413	-1001	-12414	-5206	11913	-6707	1786	2626	1588	4011	2878	3738	0
1110	0	0	10980	-1018	-11998	-4981	11489	-6508	1592	3400	1674	3736	2535	3429	0
1111	0	0	9102	-1018	-10120	-4042	9611	-5569	1216	3571	1517	3218	1941	2741	0
1112	0	0	6437	-1016	-7453	-2710	6945	-4234	874	3263	1224	2372	1385	2017	0
1113	0	0	3901	-1024	-4925	-1438	4413	-2974	364	2659	863	1189	455	729	0
1114	0	0	-6304	-1047	5257	3675	-5780	2105	-1280	-380	-799	-2919	-2525	-3253	0
1115	0	0	-16795	-1072	15723	8933	-16259	7325	-2533	-3596	-2269	-5787	-4320	-5536	0
1116	0	0	-17927	-1061	16866	9494	-17396	7902	-2450	-4884	-2413	-5668	-3686	-4873	0
1117	0	0	-9300	-1026	8274	5163	-8787	3624	-917	-3218	-1165	-2149	-1008	-1272	0
1118	0	0	4811	-981	-5792	-1915	5301	-3386	1301	353	725	2570	2273	2878	0
1119	0	0	11299	-977	-12276	-5161	11787	-6626	1678	2523	1484	3850	2818	3670	0
1120	0	0	10956	-1006	-11962	-4975	11459	-6484	1548	3348	1643	3788	2547	3451	0
1121	0	0	9039	-1012	-10051	-4013	9545	-5531	1224	3426	1495	3166	1938	2741	0
1122	0	0	6414	-1016	-7430	-2699	6922	-4223	863	3303	1309	2349	1371	2089	0
1123	0	0	3855	-1018	-4873	-1418	4364	-2945	285	2586	785	1090	393	680	0
1124	0	0	-6207	-1043	5164	3625	-5685	2060	-1282	-372	-820	-2886	-2452	-3160	0
1125	0	0	-16697	-1063	15634	8880	-16165	7285	-2487	-3658	-2209	-5837	-4155	-5437	0
1126	0	0	-17868	-1045	16823	9456	-17345	7889	-2382	-4968	-2364	-5639	-3668	-4867	0
1127	0	0	-9243	-1018	8225	5130	-8734	3603	-952	-3311	-1152	-2168	-933	-1293	0
1128	0	0	4832	-966	-5798	-1933	5315	-3382	1326	388	735	2597	2355	2867	0
1129	0	0	11397	-962	-12359	-5217	11878	-6660	1734	2510	1468	3926	2807	3755	0
1130	0	0	11079	-985	-12064	-5047	11571	-6524	1588	3321	1693	3806	2539	3447	0
1131	0	0	9128	-991	-10119	-4068	9623	-5555	1257	3453	1550	3226	1963	2834	0
1132	0	0	6553	-989	-7542	-2782	7047	-4265	911	3228	1261	2440	1358	2004	0
1133	0	0	4014	-979	-4993	-1517	4503	-2986	426	2657	902	1243	485	776	0
1134	0	0	-6121	-1008	5113	3564	-5617	2052	-1315	-343	-847	-2799	-2475	-3082	0
1135	0	0	-16577	-1030	15547	8803	-16062	7258	-2481	-3662	-2252	-5798	-4223	-5499	0
1136	0	0	-17814	-1016	16798	9415	-17306	7891	-2384	-4945	-2326	-5575	-3664	-4842	0
1137	0	0	-9292	-983	8309	5137	-8800	3663	-970	-3371	-1216	-2194	-966	-1361	0
1138	0	0	4802	-940	-5742	-1931	5272	-3341	1293	378	679	2580	2254	2877	0
1139	0	0	11369	-948	-12317	-5210	11843	-6632	1695	2554	1495	3955	2814	3728	0
1140	0	0	11048	-954	-12002	-5047	11525	-6478	1542	3464	1629	3897	2529	3507	0
1141	0	0	9157	-950	-10107	-4103	9632	-5528	1251	3497	1507	3197	1955	2781	0
1142	0	0	6573	-946	-7519	-2813	7046	-4232	873	3365	1323	2442	1406	2025	0
1143	0	0	3857	-952	-4809	-1452	4333	-2880	351	2628	814	1162	452	795	0
1144	0	0	-6063	-981	5082	3522	-5572	2050	-1299	-403	-808	-2813	-2471	-3195	0
1145	0	0	-16628	-1002	15626	8815	-16127	7312	-2494	-3645	-2201	-5752	-4244	-5406	0
1146	0	0	-17870	-987	16883	9428	-17376	7948	-2421	-4917	-2392	-5637	-3686	-4855	0
1147	0	0	-9408	-952	8456	5180	-8932	3752	-888	-3387	-1158	-2198	-1035	-1336	0
1148	0	0	4790	-909	-5699	-1940	5244	-3304	1326	376	739	2622	2314	2878	0
1149	0	0	11295	-907	-12202	-5194	11748	-6554	1695	2483	1474	3889	2849	3763	0
1150	0	0	11095	-921	-12016	-5087	11555	-6468	1610	3315	1664	3755	2543	3462	0
1151	0	0	9077	-933	-10010	-4072	9543	-5471	1239	3468	1553	3204	2042	2828	0
1152	0	0	6483	-933	-7416	-2775	6949	-4174	867	3123	1214	2295	1290	1949	0
1153	0	0	3916	-937	-4853	-1489	4384	-2895	333	2611	859	1315	504	878	0
1154	0	0	-6021	-954	5067	3487	-5544	2056	-1231	-386	-892	-2845	-2500	-3082	0
1155	0	0	-16581	-968	15613	8774	-16097	7322	-2461	-3687	-2182	-5831	-4188	-5490	0
1156	0	0	-17991	-960	17031	9475	-17511	8035	-2496	-4993	-2454	-5680	-3705	-4925	0
1157	0	0	-9375	-921	8454	5148	-8914	3766	-929	-3406	-1183	-2231	-1057	-1377	0
1158	0	0	4675	-863	-5538	-1906	5106	-3200	1251	256	659	2492	2236	2838	0
1159	0	0	11330	-886	-12216	-5222	11773	-6551	1676	2543	1445	3928	2832	3771	0
1160	0	0	11058	-894	-11952	-5082	11505	-6423	1610	3253	1641	3876	2463	3492	0
1161	0	0	9118	-902	-10020	-4108	9569	-5461	1233	3402	1493	3150	1945	2799	0
1162	0	0	6429	-902	-7331	-2763	6880	-4116	849	3135	1231	2390	1259	2011	0
1163	0	0	3915	-911	-4826	-1502	4370	-2868	399	2516	876	1284	463	764	0
1164	0	0	-5999	-940	5059	3469	-5529	2059	-1292	-389	-818	-2845	-2479	-3164	0
1165	0	0	-16565	-950	15615	8757	-16090	7332	-2494	-3699	-2254	-5796	-4203	-5449	0
1166	0	0	-17960	-929	17031	9444	-17495	8051	-2413	-5113	-2496	-5688	-3734	-4985	0
1167	0	0	-9472	-896	8576	5184	-9024	3840	-923	-3395	-1216	-2273	-979	-1416	0
1168	0	0	4567	-843	-5410	-1862	4988	-3126	1241	238	574	2426	2199	2747	0
1169	0	0	11353	-861	-12214	-5246	11783	-6537	1691	2446	1491	3909	2836	3757	0
1170	0	0	11050	-867	-11917	-5091	11483	-6392	1559	3230	1592	3755	2456	3476	0
1171	0	0	9198	-876	-10074	-4161	9636	-5475	1243	3453	1501	3228	2000	2830	0
1172	0	0	6528	-886	-7414	-2821	6971	-4150	847	3195	1212	2417	1361	1994	0
1173	0	0	3924	-900	-4824	-1512	4374	-2862	399	2574	871	1224	494	898	0
1174	0	0	-5901	-927	4974	3414	-5437	2023	-1286	-395	-851	-2818	-2506	-3084	0
1175	0	0	-16549	-938	15611	8743	-16080	7336	-2537	-3676	-2234	-5835	-4242	-5497	0
1176	0	0	-17960	-925	17035	9442	-17497	8055	-2411	-5113	-2442	-5691	-3765	-4910	0
1177	0	0	-9538	-884	8654	5211	-9096	3885	-970	-3437	-1282	-2283	-1067	-1437	0
1178	0	0	4501	-843	-5344	-1829	4922	-3093	1274	281	566	2471	2271	2813	0
1179	0	0	11355	-853	-12208	-5251	11781	-6530	1751	2473	1520	3945	2816	3763	0
1180	0	0	11071	-867	-11938	-5102	11504	-6402	1664	3288	1602	3858	2543	3497	0
1181	0	0	9128	-863	-9991	-4132	9559	-5427	1251	3387	1455	3162	1986	2776	0
1182	0	0	6584	-855	-7439	-2864	7011	-4147	923	3187	1319	2388	1410	2035	0
1183	0	0	3843	-853	-4696	-1495	4269	-2774	333	2477	746	1228	407	853	0
1184	0	0	-5831	-873	4958	3352	-5394	2042	-1276	-374	-758	-2822	-2489	-3059	0
1185	0	0	-16567	-890	15677	8728	-16122	7393	-2514	-3680	-2236	-5880	-4260	-5459	0
1186	0	0	-18002	-878	17124	9440	-17563	8123	-2463	-5076	-2423	-5740	-3759	-4960	0
1187	0	0	-9581	-834	8747	5207	-9164	3956	-993	-3416	-1282	-2300	-1024	-1449	0
1188	0	0	4443	-781	-5224	-1831	4833	-3002	1222	174	626	2483	2194	2814	0
1189	0	0	11281	-787	-12068	-5247	11674	-6427	1685	2329	1460	3856	2778	3606	0
1190	0	0	11064	-795	-11859	-5134	11461	-6327	1573	3292	1635	3755	2529	3435	0
1191	0	0	9095	-793	-9888	-4151	9491	-5340	1237	3346	1497	3171	1967	2762	0
1192	0	0	6583	-785	-7368	-2899	6975	-4076	874	3121	1268	2347	1359	1980	0
1193	0	0	3886	-793	-4679	-1546	4282	-2736	353	2440	822	1208	455	795	0
1194	0	0	-5761	-818	4943	3289	-5352	2062	-1295	-409	-744	-2830	-2463	-3065	0
1195	0	0	-16502	-843	15659	8672	-16080	7408	-2498	-3686	-2196	-5816	-4194	-5453	0
1196	0	0	-17919	-832	17087	9375	-17503	8127	-2454	-5067	-2463	-5723	-3771	-4952	0
1197	0	0	-9655	-803	8852	5229	-9253	4024	-991	-3569	-1237	-2337	-1088	-1377	0
1198	0	0	4422	-748	-5170	-1837	4796	-2959	1181	162	609	2386	2234	2760	0
1199	0	0	11291	-762	-12053	-5264	11672	-6407	1744	2366	1489	3823	2813	3705	0
1200	0	0	11102	-768	-11870	-5167	11486	-6319	1583	3239	1616	3796	2514	3410	0
1201	0	0	9149	-766	-9915	-4191	9532	-5340	1198	3323	1458	3235	1914	2795	0
1202	0	0	6646	-770	-7416	-2938	7031	-4093	861	3152	1259	2428	1373	1994	0
1203	0	0	3973	-760	-4733	-1606	4353	-2746	397	2510	799	1282	510	849	0
1204	0	0	-5651	-741	4910	3196	-5280	2084	-1282	-420	-779	-2748	-2399	-3071	0
1205	0	0	-16443	-741	15702	8592	-16072	7480	-2566	-3691	-2244	-5827	-4268	-5455	0
1206	0	0	-17855	-702	17153	9278	-17504	8225	-2421	-5125	-2485	-5763	-3792	-4952	0
1207	0	0	-9586	-659	8927	5122	-9256	4134	-954	-3509	-1299	-2326	-1084	-1478	0
1208	0	0	4454	-599	-5053	-1927	4753	-2826	1262	153	653	2386	2232	2863	0
1209	0	0	11483	-603	-12086	-5440	11784	-6344	1660	2411	1437	3823	2838	3771	0
1210	0	0	11201	-638	-11839	-5281	11520	-6238	1540	3181	1617	3798	2481	3462	0
1211	0	0	9341	-671	-10012	-4335	9676	-5341	1326	3416	1540	3204	2021	2861	0
1212	0	0	6648	-700	-7348	-2974	6998	-4024	853	3160	1142	2436	1303	2058	0
1213	0	0	4078	-729	-4807	-1674	4442	-2768	355	2494	826	1313	490	890	0
1214	0	0	-5578	-760	4818	3169	-5198	2029	-1251	-312	-766	-2747	-2419	-3030	0
1215	0	0	-16446	-781	15665	8613	-16055	7442	-2525	-3713	-2242	-5868	-4217	-5470	0
1216	0	0	-17921	-760	17161	9340	-17541	8200	-2409	-5109	-2525	-5763	-3742	-5059	0
1217	0	0	-9674	-723	8951	5198	-9312	4114	-971	-3542	-1241	-2405	-1078	-1478	0
1218	0	0	4379	-686	-5065	-1846	4722	-2875	1173	207	595	2380	2258	2805	0
1219	0	0	11431	-692	-12123	-5369	11777	-6407	1693	2359	1486	3911	2768	3753	0
1220	0	0	11142	-723	-11865	-5209	11503	-6294	1563	3237	1681	3777	2597	3484	0
1221	0	0	9305	-744	-10049	-4280	9677	-5396	1253	3449	1451	3294	1949	2842	0
1222	0	0	6607	-776	-7383	-2915	6995	-4079	913	3169	1257	2401	1354	2095	0
1223	0	0	3994	-797	-4791	-1598	4392	-2794	432	2553	812	1363	510	919	0
1224	0	0	-5538	-818	4720	3178	-5129	1951	-1224	-358	-743	-2694	-2355	-3045	0
1225	0	0	-16312	-847	15465	8579	-15888	7309	-2463	-3620	-2281	-5744	-4190	-5428	0
1226	0	0	-17921	-849	17072	9385	-17496	8111	-2438	-5024	-2421	-5715	-3736	-4954	0
1227	0	0	-9747	-820	8927	5283	-9337	4053	-1134	-3439	-1336	-2403	-1167	-1544	0
1228	0	0	4274	-768	-5042	-1753	4658	-2905	1204	194	655	2405	2250	2826	0
1229	0	0	11425	-779	-12204	-5323	11814	-6491	1811	2397	1489	3963	2861	3753	0
1230	0	0	11219	-789	-12008	-5215	11613	-6398	1629	3284	1639	3784	2541	3451	0
1231	0	0	9233	-808	-10041	-4212	9637	-5424	1241	3478	1511	3299	2009	2923	0
1232	0	0	6672	-820	-7492	-2926	7082	-4156	946	3131	1257	2403	1387	2097	0
1233	0	0	4076	-814	-4890	-1631	4483	-2852	467	2547	847	1387	589	927	0
1234	0	0	-5495	-828	4667	3161	-5081	1919	-1239	-325	-807	-2748	-2399	-2974	0
1235	0	0	-16320	-857	15463	8588	-15891	7303	-2502	-3653	-2236	-5788	-4190	-5472	0
1236	0	0	-17995	-836	17159	9415	-17577	8161	-2477	-5057	-2423	-5750	-3761	-5040	0
1237	0	0	-9796	-808	8988	5302	-9392	4090	-1012	-3559	-1365	-2421	-1150	-1623	0
1238	0	0	4225	-766	-4991	-1729	4608	-2878	1212	211	655	2308	2277	2789	0
1239	0	0	11334	-783	-12117	-5275	11725	-6450	1649	2331	1497	3864	2813	3742	0
1240	0	0	11157	-785	-11942	-5186	11549	-6363	1627	3160	1557	3829	2522	3416	0
1241	0	0	9314	-793	-10107	-4260	9710	-5450	1325	3441	1594	3247	2038	2861	0
1242	0	0	6617	-801	-7418	-2908	7017	-4109	954	3181	1231	2392	1396	2077	0
1243	0	0	4071	-810	-4881	-1630	4476	-2845	473	2461	820	1272	506	944	0
1244	0	0	-5456	-832	4624	3144	-5040	1896	-1284	-347	-737	-2694	-2457	-2923	0
1245	0	0	-16402	-853	15549	8627	-15975	7348	-2529	-3717	-2254	-5796	-4300	-5420	0
1246	0	0	-17914	-841	17073	9377	-17493	8116	-2430	-5090	-2471	-5798	-3817	-5088	0
1247	0	0	-9864	-812	9052	5338	-9458	4120	-1001	-3618	-1299	-2388	-1189	-1484	0
1248	0	0	4021	-776	-4797	-1622	4409	-2786	1099	65	630	2234	2134	2778	0
1249	0	0	11335	-776	-12111	-5279	11723	-6443	1683	2368	1449	3852	2795	3767	0
1250	0	0	11143	-791	-11934	-5176	11538	-6362	1645	3195	1707	3848	2562	3507	0
1251	0	0	9229	-793	-10022	-4218	9625	-5407	1237	3363	1495	3241	2011	2807	0
1252	0	0	6636	-801	-7437	-2917	7036	-4119	855	3185	1264	2351	1406	2029	0
1253	0	0	3973	-797	-4770	-1588	4371	-2783	485	2487	774	1350	566	894	0
1254	0	0	-5412	-824	4588	3118	-5000	1882	-1261	-358	-737	-2729	-2438	-3001	0
1255	0	0	-16339	-851	15488	8595	-15913	7318	-2440	-3705	-2172	-5705	-4219	-5457	0
1256	0	0	-18123	-830	17293	9476	-17708	8231	-2533	-5131	-2553	-5862	-3827	-5075	0
1257	0	0	-9909	-797	9112	5353	-9510	4157	-991	-3686	-1301	-2514	-1245	-1594	0
1258	0	0	4039	-746	-4785	-1646	4412	-2765	1127	54	661	2246	2089	2789	0
1259	0	0	11231	-748	-11979	-5241	11605	-6363	1711	2300	1423	3827	2859	3734	0
1260	0	0	11031	-756	-11787	-5137	11409	-6271	1621	3104	1557	3786	2537	3383	0
1261	0	0	9184	-764	-9948	-4210	9566	-5356	1303	3235	1497	3247	1965	2851	0
1262	0	0	6580	-762	-7342	-2909	6961	-4052	931	3076	1276	2351	1321	2000	0
1263	0	0	4008	-764	-4772	-1622	4390	-2768	510	2425	725	1390	541	840	0
1264	0	0	-5392	-789	4603	3090	-4997	1907	-1261	-399	-704	-2673	-2407	-3036	0
1265	0	0	-16359	-812	15547	8585	-15953	7367	-2454	-3734	-2234	-5804	-4266	-5490	0
1266	0	0	-18154	-801	17353	9477	-17753	8276	-2541	-5181	-2489	-5936	-3804	-5069	0
1267	0	0	-10017	-768	9249	5392	-9633	4240	-1096	-3635	-1359	-2512	-1191	-1705	0
1268	0	0	3899	-725	-4624	-1587	4261	-2674	1092	-7	589	2196	2155	2799	0
1269	0	0	11297	-715	-12012	-5291	11654	-6363	1720	2199	1453	3817	2768	3713	0
1270	0	0	11076	-723	-11799	-5176	11437	-6261	1579	3109	1637	3798	2605	3486	0
1271	0	0	9201	-735	-9936	-4233	9568	-5335	1206	3243	1449	3146	1934	2778	0
1272	0	0	6691	-737	-7428	-2977	7059	-4082	973	3026	1276	2423	1365	2009	0
1273	0	0	3925	-752	-4677	-1586	4301	-2714	488	2349	731	1249	572	841	0
1274	0	0	-5313	-776	4537	3044	-4925	1880	-1299	-339	-766	-2776	-2390	-2987	0
1275	0	0	-16359	-799	15560	8579	-15959	7380	-2485	-3783	-2168	-5775	-4252	-5482	0
1276	0	0	-18111	-795	17316	9453	-17713	8260	-2421	-5294	-2572	-5922	-3854	-5098	0
1277	0	0	-10172	-791	9381	5481	-9776	4295	-1070	-3717	-1449	-2506	-1266	-1709	0
1278	0	0	3719	-787	-4506	-1466	4112	-2646	1084	-131	597	2093	2033	2599	0
1279	0	0	11093	-787	-11880	-5153	11486	-6333	1612	2172	1410	3682	2814	3585	0
1280	0	0	11014	-783	-11797	-5115	11405	-6290	1627	3024	1590	3759	2562	3330	0
1281	0	0	9000	-818	-9818	-4091	9409	-5318	1198	3202	1433	3152	1910	2754	0
1282	0	0	6472	-816	-7288	-2828	6880	-4052	892	2917	1208	2318	1292	1980	0
1283	0	0	3851	-779	-4630	-1536	4240	-2704	543	2289	785	1237	543	855	0
1284	0	0	-5381	-733	4648	3057	-5014	1957	-1206	-444	-770	-2690	-2376	-2989	0
1285	0	0	-16295	-638	15657	8466	-15976	7509	-2434	-3872	-2229	-5856	-4250	-5507	0
1286	0	0	-18094	-508	17586	9301	-17840	8539	-2518	-5325	-2523	-5949	-3959	-5061	0
1287	0	0	-9976	-356	9620	5166	-9798	4632	-1070	-3767	-1387	-2607	-1261	-1792	0
1288	0	0	3968	-129	-4097	-1919	4032	-2113	1065	-219	595	2153	1984	2648	0
1289	0	0	11519	112	-11407	-5815	11463	-5647	1680	2104	1371	3767	2797	3589	0
1290	0	0	11563	397	-11166	-5980	11364	-5384	1616	2941	1565	3697	2487	3420	0
1291	0	0	9827	733	-9094	-5280	9460	-4180	1218	3185	1458	3127	1967	2774	0
1292	0	0	7406	1039	-6367	-4222	6886	-2664	878	2865	1171	2310	1326	2027	0
1293	0	0	4995	1387	-3608	-3191	4301	-1110	543	2232	768	1282	517	770	0
1294	0	0	-4074	1742	5816	1166	-4945	3779	-1214	-521	-696	-2766	-2335	-2939	0
1295	0	0	-14928	2130	17058	6399	-15993	9594	-2537	-3899	-2265	-5872	-4341	-5532	0
1296	0	0	-16572	2397	18969	7087	-17770	10683	-2496	-5309	-2562	-5893	-3881	-5088	0
1297	0	0	-8594	2638	11232	2978	-9913	6935	-1074	-3878	-1422	-2601	-1262	-1749	0
1298	0	0	5478	2828	-2650	-4153	4064	89	1076	-178	514	2170	2013	2706	0
1299	0	0	12984	2803	-10181	-7893	11582	-3689	1691	2073	1410	3810	2780	3643	0
1300	0	0	12755	2710	-10045	-7732	11400	-3667	1532	2987	1561	3761	2467	3414	1
1301	0	0	10849	2457	-8392	-6653	9620	-2967	1224	3185	1507	3226	2002	2797	0
1302	0	0	7969	1971	-5998	-4970	6983	-2013	898	2915	1247	2359	1359	2044	0
1303	0	0	5125	1319	-3806	-3222	4465	-1243	550	2341	725	1359	562	886	0
1304	0	0	-4455	614	5069	1920	-4762	2841	-1198	-389	-692	-2628	-2306	-2838	0
1305	0	0	-15888	-209	15679	8048	-15783	7735	-2510	-3662	-2184	-5792	-4178	-5474	0
1306	0	0	-18150	-1018	17132	9584	-17641	8057	-2467	-5243	-2506	-5932	-3874	-5040	0
1307	0	0	-10433	-1356	9077	5894	-9755	3860	-1059	-3684	-1375	-2522	-1208	-1722	0
1308	0	0	3576	-1264	-4840	-1156	4208	-3052	1010	-67	632	2252	2093	2696	0
1309	93	0	11141	-1129	-12270	-5006	11705	-6699	1711	2186	1476	3893	2863	3771	0
1310	93	0	11101	-1035	-12136	-5033	11618	-6585	1623	3146	1641	3862	2615	3513	0
1311	93	0	9283	-966	-10249	-4158	9766	-5607	1266	3325	1484	3278	1988	2878	0
1312	93	0	6693	-905	-7598	-2894	7145	-4251	878	3121	1255	2496	1377	2091	0
1313	93	0	4171	-834	-5005	-1668	4588	-2919	550	2554	746	1400	653	952	0
1314	93	0	-4888	-754	4134	2821	-4511	1690	-1165	-192	-684	-2492	-2271	-2826	0
1315	93	0	-15944	-675	15269	8309	-15606	7297	-2459	-3577	-2101	-5649	-4209	-5379	0
1316	93	0	-17897	-589	17308	9243	-17602	8359	-2494	-5125	-2527	-5839	-3843	-5125	0
1317	93	0	-9926	-531	9395	5228	-9660	4432	-1001	-3703	-1363	-2436	-1245	-1722	0
1318	93	0	3923	-492	-4415	-1715	4169	-2453	997	-5	601	2310	2104	2679	0
1319	93	0	11520	-504	-12024	-5508	11772	-6264	1662	2308	1439	3924	2865	3682	0
1320	93	0	11402	-523	-11925	-5439	11663	-6224	1617	3235	1649	3891	2584	3559	0
1321	93	0	9583	-539	-10122	-4522	9852	-5330	1280	3451	1478	3338	2079	2849	0
1322	93	0	6995	-547	-7542	-3224	7268	-4044	956	3175	1301	2551	1493	2112	0
1323	93	0	4361	-556	-4917	-1902	4639	-2736	525	2576	826	1356	638	966	0
1324	93	0	-4775	-585	4190	2680	-4482	1802	-1169	-106	-688	-2446	-2252	-2824	0
1325	93	0	-15912	-614	15298	8263	-15605	7342	-2450	-3606	-2161	-5736	-4219	-5406	0
1326	93	0	-17837	-616	17221	9226	-17529	8302	-2444	-5038	-2520	-5773	-3907	-5069	0
1327	93	0	-10091	-591	9500	5341	-9795	4454	-1053	-3639	-1414	-2599	-1272	-1730	0
1328	93	0	3942	-566	-4508	-1688	4225	-2537	1121	7	667	2316	2108	2692	0
1329	93	0	11391	-578	-11969	-5406	11680	-6273	1738	2265	1394	3856	2842	3713	0
1330	93	0	11382	-597	-11979	-5392	11680	-6288	1608	3212	1637	3847	2549	3561	0
1331	93	0	9456	-622	-10078	-4417	9767	-5350	1303	3377	1544	3336	2056	2931	0
1332	93	0	6848	-646	-7494	-3101	7171	-4070	931	3185	1261	2376	1375	2104	0
1333	93	0	4217	-673	-4890	-1772	4553	-2781	591	2570	789	1423	603	979	0
1334	93	0	-5000	-713	4287	2856	-4643	1787	-1158	-207	-694	-2580	-2289	-2855	0
1335	93	0	-16631	-704	15927	8667	-16279	7611	-2613	-3895	-2384	-6083	-4603	-5783	0
1336	93	0	-18747	-729	18018	9738	-18382	8644	-2537	-5303	-2646	-6041	-3963	-5238	0
1337	93	0	-10399	-1196	9203	5797	-9801	4003	-1094	-3715	-1330	-2417	-1187	-1668	0
1338	93	0	3448	-1592	-5040	-928	4244	-3316	997	-122	638	2207	2031	2702	0
1339	93	0	10946	-1885	-12831	-4530	11888	-7358	1798	2362	1519	3922	2892	3841	0
1340	93	0	10646	-2128	-12774	-4259	11710	-7451	1559	3158	1569	3800	2506	3505	0
1341	93	0	8742	-2298	-11040	-3222	9891	-6669	1340	3400	1542	3369	2118	2929	0
1342	93	0	6070	-2421	-8491	-1824	7280	-5456	937	3135	1202	2560	1383	2068	0
1343	93	0	3530	-2487	-6017	-521	4773	-4252	591	2609	902	1435	646	1103	0
1344	93	0	-5654	-2578	3076	4116	-4365	249	-1272	-145	-603	-2508	-2281	-2766	0
1345	93	0	-16848	-2632	14216	9740	-15532	5792	-2438	-3590	-2153	-5721	-4258	-5426	0
1346	93	0	-18850	-2634	16216	10742	-17533	6791	-2456	-5044	-2564	-5862	-3860	-5061	0
1347	93	0	-11148	-2609	8539	6878	-9843	2965	-1165	-3662	-1383	-2539	-1270	-1713	0
1348	93	0	2850	-2566	-5416	-142	4133	-3991	942	-11	649	2262	2101	2702	0
1349	93	0	10592	-2545	-13137	-4023	11864	-7841	1744	2376	1447	4011	2931	3740	0
1350	93	0	10503	-2537	-13040	-3983	11771	-7788	1637	3257	1672	3924	2576	3542	0
1351	93	0	8730	-2510	-11240	-3110	9985	-6875	1379	3534	1594	3406	2097	2983	0
1352	93	0	6068	-2473	-8541	-1797	7304	-5507	913	3208	1284	2516	1420	2153	0
1353	93	0	3616	-2448	-6064	-584	4840	-4256	589	2783	822	1526	710	1160	0
1354	93	0	-5420	-2450	2970	3935	-4195	260	-1162	-17	-640	-2304	-2176	-2704	0
1355	93	0	-16625	-2423	14202	9524	-15413	5889	-2502	-3400	-2174	-5616	-4186	-5364	0
1356	93	0	-18667	-2364	16303	10515	-17485	6969	-2423	-4976	-2522	-5810	-3895	-5071	0
1357	93	0	-10927	-2293	8634	6610	-9780	3170	-1055	-3536	-1371	-2551	-1278	-1678	0
1358	93	0	3009	-2225	-5234	-392	4121	-3729	973	40	741	2267	2075	2677	0
1359	93	0	10707	-2188	-12895	-4259	11801	-7541	1616	2316	1503	3876	2822	3722	0
1360	93	0	10819	-2161	-12980	-4329	11899	-7570	1736	3296	1736	4029	2696	3610	0
1361	93	0	8732	-2130	-10862	-3301	9797	-6496	1268	3398	1511	3251	2017	2898	0
1362	93	0	6330	-2093	-8423	-2118	7376	-5258	1030	3278	1303	2475	1495	2134	0
1363	93	0	3657	-2062	-5719	-797	4688	-3890	562	2743	791	1418	713	1014	0
1364	93	0	-5336	-2060	3276	3698	-4306	608	-1171	-38	-655	-2475	-2231	-2729	0
1365	93	0	-16545	-2038	14507	9291	-15526	6234	-2432	-3478	-2099	-5657	-4248	-5428	0
1366	93	0	-18604	-1969	16635	10286	-17619	7333	-2448	-5028	-2461	-5872	-3971	-5137	0
1367	93	0	-10956	-1875	9081	6415	-10018	3603	-1039	-3678	-1367	-2556	-1389	-1709	0
1368	93	0	2938	-1778	-4716	-580	3827	-3247	925	-147	737	2201	1992	2609	0
1369	93	0	10794	-1726	-12520	-4534	11657	-7123	1714	2362	1511	3878	2822	3771	0
1370	93	0	10937	-1676	-12613	-4630	11775	-7144	1664	3298	1703	3961	2611	3563	0
1371	93	0	9009	-1612	-10621	-3698	9815	-6116	1301	3464	1602	3363	2077	2913	0
1372	93	0	6489	-1567	-8056	-2461	7272	-4811	954	3232	1311	2485	1476	2116	0
1373	93	0	3923	-1520	-5443	-1201	4683	-3481	591	2844	843	1468	661	1109	0
1374	93	0	-5080	-1511	3569	3295	-4324	1029	-1247	-44	-614	-2438	-2213	-2834	0
1375	93	0	-16233	-1491	14742	8862	-15487	6625	-2504	-3476	-2101	-5678	-4202	-5451	0
1376	93	0	-18404	-1468	16936	9936	-17670	7734	-2479	-5049	-2477	-5907	-3969	-5193	0
1377	93	0	-10844	-1435	9409	6139	-10126	3987	-1082	-3627	-1379	-2622	-1361	-1786	0
1378	93	0	3013	-1363	-4376	-825	3694	-2869	880	-178	609	2110	1883	2518	0
1379	93	0	11029	-1303	-12332	-4863	11680	-6817	1773	2314	1619	3930	2807	3771	0
1380	93	0	10934	-1268	-12202	-4833	11568	-6735	1588	3226	1650	3862	2597	3538	0
1381	93	0	9214	-1229	-10443	-3992	9828	-5836	1210	3408	1637	3245	2077	2923	0
1382	93	0	6693	-1195	-7888	-2749	7290	-4541	958	3276	1352	2506	1470	2135	0
1383	93	0	4049	-1167	-5216	-1441	4632	-3191	519	2665	826	1422	679	1037	0
1384	93	0	-4748	-1171	3577	2959	-4162	1203	-1096	-15	-609	-2318	-2215	-2716	0
1385	93	0	-16072	-1154	14918	8613	-15495	6882	-2448	-3476	-2227	-5670	-4314	-5428	0
1386	93	0	-18216	-1113	17103	9664	-17659	7995	-2520	-5049	-2469	-5955	-3903	-5214	0
1387	93	0	-10706	-1061	9645	5883	-10175	4292	-1152	-3682	-1445	-2729	-1305	-1924	0
1388	93	0	3048	-1002	-4050	-1023	3549	-2526	886	-230	537	2137	1945	2572	0
1389	93	0	11215	-975	-12190	-5120	11702	-6582	1784	2269	1394	3932	2844	3742	0
1390	93	0	11241	-981	-12222	-5130	11731	-6601	1586	3233	1707	3883	2630	3459	0
1391	93	0	9394	-973	-10367	-4210	9880	-5670	1262	3431	1538	3334	2033	2894	0
1392	93	0	6765	-973	-7738	-2896	7251	-4355	871	3266	1233	2525	1429	2106	0
1393	93	0	4200	-966	-5166	-1617	4683	-3066	535	2764	867	1482	686	1132	0
1394	93	0	-4630	-991	3639	2810	-4134	1324	-1150	-15	-587	-2320	-2118	-2661	0
1395	93	0	-15851	-1001	14850	8426	-15350	6924	-2436	-3476	-2101	-5658	-4223	-5360	0
1396	93	0	-18021	-977	17044	9499	-17532	8033	-2510	-5003	-2529	-5911	-3955	-5139	0
1397	93	0	-10539	-925	9614	5732	-10076	4344	-1099	-3686	-1414	-2628	-1282	-1794	0
1398	93	0	3256	-880	-4136	-1188	3696	-2508	933	-230	628	2176	1972	2591	0
1399	93	0	11349	-859	-12208	-5245	11778	-6533	1788	2314	1519	3957	2855	3829	0
1400	93	0	11458	-849	-12307	-5304	11882	-6578	1604	3352	1705	3924	2620	3590	0
1401	93	0	9568	-832	-10400	-4368	9984	-5616	1344	3505	1577	3336	2044	3045	0
1402	93	0	7019	-816	-7835	-3101	7427	-4325	917	3278	1363	2514	1456	2221	0
1403	93	0	4406	-810	-5216	-1798	4811	-3013	597	2871	962	1478	711	1224	0
1404	93	0	-4356	-814	3542	2585	-3949	1364	-1047	-13	-508	-2244	-2223	-2636	0
1405	93	0	-15600	-814	14786	8207	-15193	6986	-2419	-3315	-2112	-5573	-4091	-5305	0
1406	93	0	-17911	-781	17130	9346	-17520	8174	-2529	-4927	-2457	-5901	-3924	-5090	0
1407	93	0	-10442	-739	9703	5590	-10072	4482	-1160	-3616	-1441	-2620	-1365	-1804	0
1408	93	0	3314	-684	-3998	-1315	3656	-2341	917	-129	680	2289	1972	2611	0
1409	93	0	11473	-655	-12128	-5409	11800	-6391	1749	2366	1464	3942	2803	3746	0
1410	93	0	11475	-655	-12130	-5410	11802	-6392	1571	3309	1722	3936	2593	3612	0
1411	93	0	9636	-640	-10276	-4498	9956	-5458	1311	3513	1584	3350	2027	2942	0
1412	93	0	7104	-630	-7734	-3237	7419	-4182	977	3311	1361	2568	1460	2213	0
1413	93	0	4447	-614	-5061	-1916	4754	-2837	512	2781	977	1445	634	1235	0
1414	93	0	-4292	-630	3662	2461	-3977	1516	-1148	149	-554	-2279	-2176	-2603	0
1415	93	0	-15593	-640	14953	8116	-15273	7156	-2423	-3280	-1992	-5521	-4194	-5344	0
1416	93	0	-18002	-605	17397	9303	-17699	8396	-2591	-5038	-2502	-6143	-3959	-5282	0
1417	93	0	-10535	-556	9979	5545	-10257	4711	-1107	-3662	-1307	-2733	-1352	-1792	0
1418	93	0	3086	-508	-3594	-1289	3340	-2051	838	-259	597	2071	2004	2434	0
1419	93	0	11438	-496	-11934	-5471	11686	-6215	1763	2341	1447	3868	2818	3693	0
1420	93	0	11417	-514	-11931	-5451	11674	-6222	1596	3206	1769	3887	2597	3552	0
1421	93	0	9574	-496	-10070	-4539	9822	-5283	1243	3449	1520	3255	1996	2890	0
1422	93	0	6996	-492	-7488	-3252	7242	-3990	894	3193	1326	2390	1367	2143	0
1423	93	0	4384	-498	-4882	-1943	4633	-2690	585	2721	944	1410	589	1098	0
1424	93	0	-4433	-519	3914	2476	-4173	1697	-1193	-56	-638	-2302	-2225	-2700	0
1425	93	0	-15686	-529	15157	8107	-15421	7314	-2485	-3398	-2108	-5645	-4159	-5439	0
1426	93	0	-18055	-502	17553	9278	-17804	8525	-2523	-5137	-2500	-6021	-4064	-5292	0
1427	93	0	-10671	-477	10194	5574	-10432	4858	-1183	-3852	-1377	-2797	-1513	-1953	0
1428	93	0	2959	-428	-3387	-1265	3173	-1907	814	-384	572	2042	1897	2496	0
1429	93	0	11290	-415	-11705	-5437	11497	-6060	1720	2194	1429	3835	2824	3639	0
1430	93	0	11338	-426	-11764	-5456	11551	-6095	1559	3136	1617	3850	2572	3536	0
1431	93	0	9648	-432	-10080	-4608	9864	-5256	1305	3435	1505	3251	2064	2813	0
1432	93	0	7030	-452	-7482	-3289	7256	-3967	933	3251	1305	2553	1425	2110	0
1433	93	0	4376	-442	-4818	-1967	4597	-2630	529	2624	861	1363	550	1078	0
1434	93	0	-4304	-494	3810	2399	-4057	1658	-1129	46	-620	-2289	-2172	-2671	0
1435	93	0	-15647	-517	15130	8082	-15388	7306	-2492	-3505	-2108	-5633	-4188	-5459	0
1436	93	0	-17981	-510	17471	9245	-17726	8480	-2483	-5098	-2535	-6054	-4019	-5234	0
1437	93	0	-10725	-504	10221	5614	-10473	4858	-1167	-3858	-1484	-2818	-1460	-1941	0
1438	93	0	3040	-490	-3530	-1275	3285	-2010	814	-386	541	2068	1996	2423	0
1439	93	0	11376	-510	-11886	-5433	11631	-6198	1744	2194	1480	3860	2820	3769	0
1440	93	0	11334	-550	-11884	-5392	11609	-6217	1495	3115	1610	3817	2514	3540	0
1441	93	0	9651	-578	-10229	-4536	9940	-5403	1323	3426	1567	3263	2050	2966	0
1442	93	0	6945	-607	-7552	-3169	7248	-4079	863	3160	1276	2512	1447	2201	0
1443	93	0	4491	-630	-5121	-1930	4806	-2875	576	2694	938	1540	572	1179	0
1444	93	0	-4356	-696	3660	2526	-4008	1482	-1158	27	-531	-2281	-2114	-2568	0
1445	93	0	-15707	-756	14951	8231	-15329	7097	-2512	-3526	-2064	-5742	-4240	-5428	0
1446	93	0	-18115	-764	17351	9439	-17733	8293	-2545	-5098	-2547	-6062	-4015	-5239	0
1447	93	0	-10948	-760	10188	5854	-10568	4714	-1220	-3825	-1455	-2741	-1416	-1920	0
1448	93	0	2700	-762	-3462	-969	3081	-2112	789	-461	430	1982	1936	2384	0
1449	93	0	11248	-783	-12031	-5232	11639	-6407	1753	2231	1544	3891	2861	3755	0
1450	93	0	11157	-824	-11981	-5166	11569	-6402	1550	3160	1635	3821	2605	3515	0
1451	93	0	9479	-853	-10332	-4313	9905	-5592	1354	3350	1553	3301	2005	2875	0
1452	93	0	6713	-878	-7591	-2917	7152	-4234	938	3210	1292	2553	1420	2223	0
1453	93	0	4214	-894	-5108	-1660	4661	-3001	533	2605	933	1433	521	1138	0
1454	93	0	-4453	-960	3493	2706	-3973	1266	-1024	34	-531	-2151	-2106	-2622	0
1455	93	0	-15855	-995	14860	8425	-15357	6932	-2568	-3515	-2149	-5748	-4260	-5428	0
1456	93	0	-18313	-1022	17291	9667	-17802	8134	-2549	-5131	-2543	-6006	-4110	-5232	0
1457	93	0	-11134	-1010	10124	6072	-10629	4557	-1216	-3845	-1503	-2799	-1505	-2044	0
1458	93	0	2520	-985	-3505	-767	3012	-2245	754	-453	455	2013	1881	2415	0
1459	93	0	10998	-987	-11985	-5005	11491	-6486	1730	2116	1458	3808	2840	3775	0
1460	93	0	11188	-1024	-12212	-5082	11700	-6618	1619	3125	1600	3841	2603	3468	0
1461	93	0	9260	-1037	-10297	-4111	9778	-5667	1282	3342	1522	3278	2062	2896	0
1462	93	0	6823	-1051	-7874	-2886	7348	-4462	886	3212	1299	2498	1431	2182	0
1463	93	0	4152	-1070	-5222	-1541	4687	-3146	562	2632	1006	1449	601	1129	0
1464	93	0	-4515	-1107	3408	2811	-3961	1150	-1082	-71	-628	-2254	-2132	-2663	0
1465	93	0	-15827	-1132	14695	8479	-15261	6781	-2423	-3534	-2062	-5711	-4072	-5408	0
1466	93	0	-18332	-1129	17203	9730	-17767	8037	-2582	-5154	-2545	-6054	-4052	-5296	0
1467	93	0	-11251	-1103	10148	6177	-10699	4522	-1218	-3965	-1586	-2869	-1501	-2069	0
1468	93	0	2406	-1068	-3474	-669	2940	-2271	781	-576	382	1984	1893	2372	0
1469	93	0	10981	-1074	-12055	-4953	11518	-6564	1718	2104	1402	3866	2851	3686	0
1470	93	0	11124	-1094	-12218	-5015	11671	-6656	1654	3053	1594	3847	2605	3472	0
1471	93	0	9340	-1103	-10443	-4118	9891	-5773	1297	3360	1588	3278	2089	2911	0
1472	93	0	6765	-1111	-7876	-2827	7320	-4493	917	3144	1239	2498	1458	2155	0
1473	93	0	4189	-1109	-5298	-1540	4743	-3203	539	2640	979	1431	583	1109	0
1474	93	0	-4419	-1156	3263	2787	-3841	1053	-1063	-64	-496	-2260	-2097	-2572	0
1475	93	0	-15816	-1158	14658	8487	-15237	6750	-2485	-3530	-2099	-5690	-4174	-5426	0
1476	93	0	-18295	-1150	17145	9722	-17720	7997	-2564	-5102	-2556	-6064	-4089	-5317	0
1477	93	0	-11243	-1123	10120	6183	-10681	4498	-1134	-3942	-1441	-2869	-1439	-1953	0
1478	93	0	2273	-1090	-3363	-591	2818	-2226	764	-667	345	1945	1854	2298	0
1479	93	0	11043	-1072	-12115	-4985	11579	-6593	1782	2196	1487	3874	2832	3773	0
1480	93	0	11101	-1084	-12185	-5008	11643	-6634	1581	3082	1621	3817	2568	3459	0
1481	93	0	9253	-1098	-10351	-4077	9802	-5724	1249	3309	1520	3266	2009	2941	0
1482	93	0	6778	-1094	-7872	-2842	7325	-4483	1034	3055	1313	2587	1369	2161	0
1483	93	0	4120	-1098	-5218	-1511	4669	-3158	597	2632	975	1534	607	1154	0
1484	93	0	-4383	-1142	3241	2762	-3812	1049	-1086	-21	-552	-2267	-2097	-2570	0
1485	93	0	-15746	-1156	14590	8451	-15168	6717	-2390	-3457	-2052	-5649	-4118	-5410	0
1486	93	0	-18419	-1148	17271	9783	-17845	8061	-2543	-5160	-2578	-6002	-4054	-5335	0
1487	93	0	-11303	-1115	10188	6209	-10745	4536	-1202	-3942	-1538	-2970	-1548	-2025	0
1488	93	0	2266	-1072	-3338	-597	2802	-2205	849	-570	389	1990	1868	2372	0
1489	93	0	10951	-1065	-12016	-4943	11483	-6540	1699	2120	1429	3790	2820	3701	0
1490	93	0	11083	-1078	-12161	-5002	11622	-6619	1552	3028	1681	3839	2547	3515	0
1491	93	0	9310	-1080	-10390	-4115	9850	-5735	1259	3292	1643	3247	2104	2925	0
1492	93	0	6709	-1082	-7791	-2813	7250	-4436	921	3076	1249	2461	1387	2114	0
1493	93	0	4204	-1078	-5282	-1563	4743	-3180	632	2696	1086	1548	663	1160	0
1494	93	0	-4337	-1105	3232	2721	-3784	1063	-1127	-50	-587	-2273	-2083	-2622	0
1495	93	0	-15731	-1119	14612	8425	-15171	6746	-2500	-3451	-2050	-5616	-4221	-5393	0
1496	93	0	-18388	-1109	17279	9748	-17833	8085	-2500	-5191	-2496	-6015	-4054	-5317	0
1497	93	0	-11326	-1072	10254	6199	-10790	4591	-1191	-3977	-1460	-2869	-1561	-2102	0
1498	93	0	2150	-1037	-3187	-556	2668	-2112	855	-673	364	1864	1955	2386	0
1499	93	0	11023	-1026	-12049	-4998	11536	-6537	1707	2118	1377	3814	2818	3643	0
1500	93	0	11157	-1037	-12194	-5060	11675	-6615	1625	3032	1623	3831	2613	3544	0
1501	93	0	9394	-1047	-10441	-4173	9917	-5744	1276	3340	1513	3356	2089	2950	0
1502	93	0	6813	-1051	-7864	-2881	7338	-4457	905	3127	1309	2425	1425	2234	0
1503	93	0	4253	-1045	-5298	-1604	4775	-3171	550	2605	1024	1513	611	1193	0
1504	93	0	-4182	-1078	3104	2630	-3643	1013	-1008	-60	-570	-2196	-2023	-2578	0
1505	93	0	-15667	-1090	14577	8378	-15122	6743	-2467	-3427	-2143	-5658	-4194	-5391	0
1506	93	0	-18312	-1076	17236	9694	-17774	8080	-2514	-5100	-2578	-5996	-4041	-5325	0
1507	93	0	-11416	-1037	10379	6226	-10897	4671	-1266	-4031	-1542	-2923	-1528	-2137	0
1508	93	0	2144	-1004	-3148	-570	2646	-2076	791	-690	341	1841	1887	2355	0
1509	93	0	11005	-997	-12002	-5004	11503	-6499	1738	2099	1400	3790	2840	3693	0
1510	93	0	11175	-1002	-12177	-5086	11676	-6589	1627	3049	1586	3874	2572	3499	0
1511	93	0	9363	-1016	-10379	-4173	9871	-5697	1309	3232	1507	3274	2052	2878	0
1512	93	0	6835	-1012	-7847	-2911	7341	-4429	995	3092	1307	2496	1464	2097	0
1513	93	0	4293	-1010	-5303	-1641	4798	-3156	632	2657	971	1583	706	1136	0
1514	93	0	-4104	-1037	3067	2570	-3585	1015	-1051	-54	-574	-2174	-2064	-2514	0
1515	93	0	-15588	-1070	14518	8329	-15053	6724	-2378	-3424	-2027	-5622	-4122	-5278	0
1516	93	0	-18301	-1055	17246	9678	-17773	8095	-2479	-5183	-2549	-6035	-4157	-5278	0
1517	93	0	-11430	-1028	10402	6229	-10916	4687	-1181	-4021	-1532	-2960	-1534	-2101	0
1518	93	0	2118	-989	-3107	-564	2612	-2048	797	-675	306	1879	1905	2339	0
1519	93	0	11016	-979	-11995	-5018	11505	-6487	1730	2071	1433	3802	2861	3682	0
1520	93	0	11242	-983	-12225	-5129	11733	-6604	1586	3080	1641	3825	2651	3579	0
1521	93	0	9419	-989	-10408	-4215	9913	-5698	1311	3315	1542	3336	2097	2880	0
1522	93	0	6823	-995	-7818	-2914	7320	-4406	871	3115	1239	2465	1441	2073	0
1523	93	0	4295	-999	-5294	-1648	4794	-3146	634	2686	983	1616	644	1136	0
1524	93	0	-3997	-1018	2979	2507	-3488	980	-909	38	-572	-2054	-2015	-2487	0
1525	93	0	-15595	-1045	14550	8320	-15072	6752	-2506	-3406	-2130	-5614	-4169	-5412	0
1526	93	0	-18338	-1028	17310	9683	-17824	8141	-2475	-5069	-2551	-6015	-4029	-5313	0
1527	93	0	-11453	-995	10458	6224	-10955	4731	-1284	-4011	-1557	-2968	-1567	-2166	0
1528	93	0	2014	-950	-2964	-532	2489	-1957	799	-698	347	1827	1938	2310	0
1529	93	0	11035	-950	-11985	-5042	11510	-6467	1773	2040	1392	3843	2793	3680	0
1530	93	0	11186	-968	-12154	-5109	11670	-6561	1643	3003	1602	3825	2599	3486	0
1531	93	0	9432	-968	-10400	-4232	9916	-5684	1228	3301	1555	3299	2056	2975	0
1532	93	0	6849	-975	-7824	-2937	7336	-4399	890	3123	1292	2463	1443	2165	0
1533	93	0	4219	-989	-5208	-1615	4713	-3098	576	2683	927	1627	696	1131	0
1534	93	0	-3898	-1004	2894	2451	-3396	945	-973	-85	-527	-2196	-2141	-2506	0
1535	93	0	-15556	-1032	14524	8294	-15040	6746	-2483	-3464	-2081	-5641	-4132	-5333	0
1536	93	0	-18417	-1012	17405	9714	-17911	8196	-2516	-5199	-2527	-6116	-4074	-5414	0
1537	93	0	-11559	-971	10588	6265	-11073	4808	-1299	-4060	-1561	-3020	-1680	-2163	0
1538	93	0	1876	-942	-2818	-467	2347	-1880	822	-779	323	1625	1831	2258	0
1539	93	0	10973	-942	-11915	-5015	11444	-6428	1703	2071	1425	3771	2867	3709	0
1540	93	0	11161	-958	-12119	-5101	11640	-6538	1598	2993	1563	3814	2597	3526	0
1541	93	0	9381	-968	-10349	-4206	9865	-5658	1315	3276	1489	3237	2124	2818	0
1542	93	0	6798	-960	-7758	-2919	7278	-4359	960	2946	1249	2551	1423	2091	0
1543	93	0	4197	-971	-5168	-1613	4682	-3069	552	2619	894	1616	628	1041	0
1544	93	0	-3805	-973	2832	2389	-3318	929	-946	38	-508	-2091	-1949	-2432	0
1545	93	0	-15571	-1012	14559	8291	-15065	6773	-2456	-3589	-2145	-5688	-4207	-5439	0
1546	93	0	-18334	-997	17337	9665	-17835	8170	-2570	-5203	-2537	-6101	-4124	-5399	0
1547	93	0	-11595	-970	10625	6282	-11110	4827	-1226	-4106	-1594	-2993	-1557	-2238	0
1548	93	0	1847	-942	-2789	-452	2318	-1865	805	-756	265	1707	1806	2308	0
1549	93	0	10932	-942	-11874	-4995	11403	-6408	1761	1969	1385	3823	2762	3744	0
1550	93	0	11178	-948	-12126	-5115	11652	-6537	1594	2941	1614	3802	2572	3493	0
1551	93	0	9446	-954	-10400	-4246	9923	-5677	1290	3233	1540	3307	2083	2937	0
1552	93	0	6877	-970	-7847	-2953	7362	-4408	966	3090	1261	2543	1484	2128	0
1553	93	0	4276	-958	-5234	-1659	4755	-3096	593	2634	966	1621	713	1127	0
1554	93	0	-3601	-975	2626	2288	-3113	825	-944	110	-494	-2134	-1918	-2392	0
1555	93	0	-15529	-1024	14505	8276	-15017	6740	-2419	-3497	-2077	-5620	-4143	-5352	0
1556	93	0	-18384	-1010	17374	9697	-17879	8182	-2580	-5228	-2570	-6112	-4138	-5432	0
1557	93	0	-11544	-981	10563	6262	-11053	4791	-1247	-4097	-1586	-3026	-1592	-2174	0
1558	93	0	1861	-942	-2803	-459	2332	-1872	828	-731	252	1680	1815	2368	0
1559	93	0	11013	-931	-11944	-5041	11478	-6437	1718	2004	1379	3858	2805	3672	0
1560	93	0	11231	-950	-12181	-5140	11706	-6565	1625	3012	1650	3864	2525	3647	0
1561	93	0	9388	-948	-10336	-4220	9862	-5642	1290	3241	1499	3344	2075	2927	0
1562	93	0	6970	-956	-7926	-3007	7448	-4441	935	3039	1326	2461	1437	2180	0
1563	93	0	4312	-966	-5278	-1673	4795	-3122	568	2589	1043	1654	698	1208	0
1564	93	0	-3603	-971	2632	2287	-3117	830	-935	79	-580	-2190	-1908	-2425	0
1565	93	0	-15486	-1016	14470	8251	-14978	6727	-2423	-3447	-2068	-5556	-4163	-5278	0
1566	93	0	-18371	-997	17374	9684	-17872	8188	-2582	-5156	-2584	-6093	-4101	-5391	0
1567	93	0	-11632	-962	10670	6297	-11151	4854	-1288	-4019	-1552	-2997	-1617	-2180	0
1568	93	0	1677	-942	-2619	-367	2148	-1780	810	-855	211	1604	1738	2345	0
1569	93	0	11019	-935	-11954	-5042	11486	-6444	1804	2007	1449	3817	2869	3709	0
1570	93	0	11116	-960	-12076	-5078	11596	-6518	1590	2962	1645	3786	2556	3571	0
1571	93	0	9399	-962	-10361	-4218	9880	-5661	1228	3268	1507	3218	2037	2911	0
1572	93	0	6885	-970	-7855	-2957	7370	-4412	944	3117	1264	2554	1462	2159	0
1573	93	0	4250	-964	-5214	-1643	4732	-3089	616	2496	956	1652	665	1119	0
1574	93	0	-3530	-958	2572	2244	-3051	807	-894	-11	-539	-2073	-1988	-2376	0
1575	93	0	-15383	-1008	14375	8195	-14879	6683	-2372	-3420	-2066	-5622	-4087	-5348	0
1576	93	0	-18407	-1008	17399	9707	-17903	8195	-2591	-5183	-2556	-6099	-4112	-5342	0
1577	93	0	-11740	-973	10767	6356	-11253	4897	-1288	-4176	-1614	-3168	-1664	-2205	0
1578	93	0	1638	-940	-2578	-349	2108	-1759	789	-820	188	1654	1794	2225	0
1579	93	0	10978	-923	-11901	-5027	11439	-6412	1705	1971	1385	3817	2780	3738	0
1580	93	0	11190	-946	-12136	-5122	11663	-6541	1608	2946	1583	3831	2599	3484	0
1581	93	0	9481	-950	-10431	-4265	9956	-5690	1354	3175	1542	3301	2035	2904	0
1582	93	0	6871	-954	-7825	-2958	7348	-4389	927	3007	1359	2471	1468	2219	0
1583	93	0	4351	-956	-5307	-1697	4829	-3131	630	2541	935	1699	744	1140	0
1584	93	0	-3400	-937	2463	2168	-2931	763	-917	11	-525	-2042	-1961	-2393	0
1585	93	0	-15435	-1008	14427	8221	-14931	6709	-2471	-3462	-2124	-5571	-4172	-5422	0
1586	93	0	-18336	-1008	17328	9672	-17832	8160	-2496	-5205	-2461	-6103	-4072	-5346	0
1587	93	0	-11784	-971	10813	6377	-11298	4921	-1276	-4217	-1695	-3096	-1666	-2322	0
1588	93	0	1616	-935	-2551	-340	2083	-1743	828	-849	281	1553	1833	2316	0
1589	93	0	10868	-927	-11795	-4970	11331	-6361	1647	1936	1342	3765	2884	3668	0
1590	93	0	11266	-940	-12206	-5163	11736	-6573	1631	3018	1631	3800	2648	3507	0
1591	93	0	9403	-954	-10357	-4224	9880	-5655	1381	3228	1480	3400	2143	2911	0
1592	93	0	6961	-948	-7909	-3006	7435	-4428	987	2983	1253	2498	1478	2099	0
1593	93	0	4283	-962	-5245	-1660	4764	-3103	564	2605	942	1711	744	1156	0
1594	93	0	-3355	-948	2407	2151	-2881	729	-919	73	-547	-2120	-2029	-2448	0
1595	93	0	-15370	-1018	14352	8194	-14861	6667	-2397	-3424	-2021	-5530	-4087	-5317	0
1596	93	0	-18478	-1001	17477	9739	-17977	8238	-2568	-5288	-2634	-6157	-4157	-5523	0
1597	93	0	-11802	-971	10831	6386	-11316	4930	-1257	-4167	-1563	-3166	-1693	-2238	0
1598	93	0	1411	-942	-2353	-234	1882	-1647	826	-950	182	1495	1736	2254	0
1599	93	0	10895	-931	-11826	-4982	11360	-6378	1722	1986	1377	3738	2801	3711	0
1600	93	0	11074	-940	-12014	-5067	11544	-6477	1583	2923	1515	3800	2634	3490	0
1601	93	0	9411	-942	-10353	-4234	9882	-5647	1293	3117	1470	3311	1996	2902	0
1602	93	0	6861	-931	-7792	-2965	7326	-4361	902	2948	1212	2527	1383	2073	0
1603	93	0	4316	-931	-5247	-1692	4781	-3089	560	2553	964	1658	803	1127	0
1604	93	0	-3316	-923	2393	2119	-2854	735	-904	40	-479	-2097	-1955	-2409	0
1605	93	0	-15367	-1006	14361	8186	-14864	6677	-2401	-3462	-2122	-5532	-4198	-5364	0
1606	93	0	-18486	-997	17489	9741	-17987	8246	-2613	-5224	-2572	-6120	-4149	-5466	0
1607	93	0	-11973	-962	11011	6467	-11492	5024	-1383	-4295	-1610	-3232	-1709	-2355	0
1608	93	0	1364	-923	-2287	-220	1825	-1605	861	-923	170	1489	1734	2229	0
1609	93	0	10846	-900	-11746	-4973	11296	-6323	1662	1947	1303	3786	2807	3623	0
1610	93	0	11188	-917	-12105	-5135	11646	-6511	1627	2983	1631	3841	2644	3492	0
1611	93	0	9401	-937	-10338	-4232	9869	-5637	1284	3171	1472	3241	2153	2855	0
1612	93	0	6874	-948	-7822	-2963	7348	-4385	999	2989	1245	2498	1484	2168	0
1613	93	0	4294	-938	-5232	-1678	4763	-3085	603	2516	964	1670	743	1220	0
1614	93	0	-3120	-921	2199	2020	-2659	639	-801	174	-492	-1972	-1852	-2386	0
1615	93	0	-15321	-989	14332	8155	-14826	6671	-2448	-3387	-2120	-5563	-4116	-5294	0
1616	93	0	-18429	-985	17444	9707	-17936	8229	-2576	-5206	-2671	-6111	-4089	-5447	0
1617	93	0	-11852	-948	10904	6400	-11378	4978	-1305	-4159	-1608	-3102	-1654	-2221	0
1618	93	0	1302	-913	-2215	-194	1758	-1564	727	-927	87	1497	1722	2225	0
1619	93	0	10994	-902	-11896	-5046	11445	-6399	1763	1951	1359	3839	2867	3728	0
1620	93	0	11295	-905	-12200	-5195	11747	-6552	1633	2979	1612	3942	2665	3660	0
1621	93	0	9630	-904	-10534	-4363	10082	-5719	1369	3187	1553	3363	2114	2956	0
1622	93	0	7048	-921	-7969	-3063	7508	-4445	948	3043	1311	2580	1466	2170	0
1623	93	0	4423	-921	-5344	-1751	4883	-3132	578	2556	954	1778	793	1196	0
1624	93	0	-3029	-905	2124	1967	-2576	609	-826	170	-523	-1881	-1936	-2244	0
1625	93	0	-15205	-981	14224	8093	-14714	6621	-2393	-3385	-2081	-5573	-4105	-5350	0
1626	93	0	-18412	-970	17442	9691	-17927	8236	-2586	-5203	-2547	-6091	-4176	-5503	0
1627	93	0	-11905	-944	10961	6424	-11433	5008	-1278	-4151	-1594	-3117	-1689	-2296	0
1628	93	0	1258	-907	-2165	-175	1711	-1536	768	-917	143	1456	1695	2207	0
1629	93	0	10928	-896	-11824	-5016	11376	-6360	1699	2033	1381	3790	2861	3682	0
1630	93	0	11087	-921	-12008	-5083	11547	-6464	1581	2871	1583	3854	2560	3556	0
1631	93	0	9473	-937	-10410	-4268	9941	-5673	1309	3191	1530	3315	2044	2869	0
1632	93	0	6832	-960	-7792	-2936	7312	-4376	904	3051	1247	2529	1453	2079	0
1633	93	0	4125	-1006	-5131	-1559	4628	-3068	541	2446	935	1513	768	1055	0
1634	93	0	-3406	-1028	2378	2217	-2892	675	-871	25	-485	-2194	-2040	-2426	0
1635	93	0	-15886	-921	14965	8403	-15425	7022	-2677	-3876	-2430	-6017	-4551	-5781	0
1636	93	0	-19556	-1070	18486	10313	-19021	8708	-2828	-5730	-2853	-6698	-4479	-5988	0
1637	93	0	-13886	-1738	12148	7812	-13017	5205	-1526	-4818	-1910	-3880	-2135	-2896	0
1638	93	0	-770	-2040	-1270	1405	250	-1655	607	-1569	-122	942	1373	1777	0
1639	93	0	9400	-2393	-11793	-3503	10596	-7093	1652	1422	1204	3486	2704	3400	0
1640	93	0	10055	-2489	-12544	-3783	11299	-7516	1503	2527	1414	3614	2597	3363	0
1641	93	0	8572	-2650	-11222	-2961	9897	-6936	1278	2931	1431	3332	2147	2859	0
1642	93	0	6274	-2743	-9017	-1765	7645	-5880	1020	2873	1255	2578	1528	2211	0
1643	93	0	3657	-2770	-6427	-443	5042	-4598	632	2405	964	1747	935	1280	0
1644	93	0	-3817	-2785	1032	3301	-2424	-876	-812	81	-459	-1914	-1786	-2244	0
1645	93	0	-15917	-2869	13048	9393	-14482	5089	-2382	-3534	-2077	-5490	-4083	-5261	0
1646	93	0	-19013	-2890	16123	10951	-17568	6616	-2440	-5170	-2477	-5955	-3944	-5358	1
1647	93	0	-12741	-2882	9859	7811	-11300	3488	-1321	-4227	-1631	-3125	-1594	-2199	0
1648	93	0	615	-2844	-3459	1114	2037	-3151	876	-756	178	1664	1804	2312	0
1649	93	0	10342	-2836	-13178	-3753	11760	-8007	1802	2081	1455	4046	2970	3928	0
1650	93	0	10851	-2845	-13696	-4003	12273	-8270	1683	3173	1705	4215	2700	3798	0
1651	93	0	9200	-2845	-12045	-3177	10622	-7445	1435	3501	1705	3697	2362	3232	0
1652	93	0	6784	-2844	-9628	-1970	8206	-6236	1096	3455	1359	2968	1668	2450	0
1653	93	0	4260	-2834	-7094	-713	5677	-4964	737	2993	1121	2130	1134	1528	0
1654	93	0	-3115	-2832	283	2973	-1699	-1274	-618	605	-306	-1470	-1633	-2004	0
1655	93	0	-15234	-2890	12344	9062	-13789	4727	-2240	-2910	-1870	-5109	-3889	-5001	0
1656	93	0	-18487	-2867	15620	10677	-17053	6376	-2411	-4659	-2421	-5660	-3918	-5142	0
1657	92	0	-12233	-2809	9424	7521	-10828	3307	-1195	-3815	-1468	-2917	-1583	-2141	0
1658	92	0	935	-2741	-3676	903	2305	-3208	851	-289	281	1817	1829	2446	0
1659	92	0	10802	-2694	-13496	-4054	12149	-8095	1718	2450	1520	4097	2983	3967	0
1660	92	0	11136	-2692	-13828	-4222	12482	-8260	1714	3521	1784	4252	2811	3854	0
1661	92	0	9471	-2683	-12154	-3394	10812	-7418	1445	3755	1746	3637	2318	3218	0
1662	92	0	6800	-2661	-9461	-2069	8130	-6061	1032	3534	1410	2774	1645	2374	0
1663	92	0	4197	-2587	-6784	-805	5490	-4685	618	3065	1125	1912	960	1478	0
1664	92	0	-3260	-2510	750	2885	-2005	-880	-781	694	-325	-1769	-1763	-2064	0
1665	92	0	-15412	-2533	12879	8972	-14145	5173	-2295	-2871	-1885	-5344	-4029	-5061	0
1666	92	0	-18840	-2498	16342	10669	-17591	6922	-2539	-4789	-2525	-5988	-4128	-5416	0
1667	92	0	-12616	-2494	10122	7555	-11369	3814	-1282	-3744	-1491	-3140	-1703	-2316	0
1668	92	0	238	-2479	-2717	1120	1477	-2598	772	-591	129	1390	1586	2106	0
1669	92	0	10113	-2446	-12559	-3833	11336	-7502	1746	2163	1517	3771	2712	3674	0
1670	92	0	10348	-2459	-12807	-3944	11577	-7633	1544	3226	1701	3800	2595	3517	0
1671	92	0	8563	-2444	-11007	-3059	9785	-6725	1257	3350	1482	3202	2007	2840	0
1672	92	0	6070	-2425	-8495	-1822	7282	-5460	940	3164	1293	2465	1301	2124	0
1673	92	0	3395	-2378	-5773	-508	4584	-4075	541	2622	1032	1538	661	1224	0
1674	92	0	-3993	-2343	1650	3168	-2821	-346	-853	302	-347	-2013	-1996	-2308	0
1675	92	0	-16097	-2372	13725	9234	-14911	5676	-2520	-3414	-2102	-5754	-4316	-5406	0
1676	92	0	-19432	-2335	17097	10883	-18264	7381	-2630	-5172	-2607	-6328	-4326	-5523	0
1677	92	0	-13253	-2277	10976	7765	-12114	4349	-1418	-4417	-1693	-3530	-1982	-2481	0
1678	92	0	-84	-2227	-2143	1155	1029	-2185	696	-1016	69	1195	1389	1924	0
1679	92	0	9802	-2194	-11996	-3804	10899	-7095	1705	1724	1292	3561	2657	3565	0
1680	92	0	10256	-2196	-12452	-4030	11354	-7324	1596	2747	1581	3691	2469	3398	0
1681	92	0	8526	-2198	-10724	-3164	9625	-6461	1264	3039	1501	3096	1949	2849	0
1682	92	0	5977	-2194	-8171	-1891	7074	-5182	913	2770	1165	2275	1315	1992	0
1683	92	0	3366	-2190	-5556	-588	4461	-3873	473	2368	970	1445	801	1140	0
1684	92	0	-4093	-2198	1895	3145	-2994	-151	-921	62	-566	-2178	-2011	-2428	0
1685	92	0	-16082	-2223	13859	9152	-14970	5818	-2508	-3699	-2198	-5785	-4314	-5441	0
1686	92	0	-19506	-2213	17293	10859	-18399	7540	-2651	-5470	-2721	-6374	-4312	-5719	0
1687	92	0	-13269	-2180	11089	7724	-12179	4454	-1458	-4578	-1749	-3550	-1992	-2580	0
1688	92	0	-169	-2153	-1984	1161	907	-2068	680	-1237	27	1173	1455	1893	0
1689	92	0	9870	-2134	-12004	-3868	10937	-7069	1571	1579	1202	3536	2679	3526	0
1690	92	0	10414	-2168	-12582	-4123	11498	-7375	1584	2619	1487	3757	2617	3402	0
1691	92	0	8817	-2163	-10980	-3327	9898	-6571	1325	2948	1474	3305	2019	2878	0
1692	92	0	6459	-2170	-8629	-2144	7544	-5399	995	2900	1239	2589	1538	2157	0
1693	92	0	3927	-2172	-6099	-877	5013	-4135	572	2531	937	1718	871	1356	0
1694	92	0	-3324	-2188	1136	2756	-2230	-526	-816	318	-355	-1705	-1742	-2114	0
1695	92	0	-15160	-2221	12939	8690	-14049	5359	-2326	-3183	-1982	-5175	-3969	-5053	0
1696	92	0	-18444	-2213	16231	10328	-17337	7009	-2522	-5001	-2465	-5823	-3916	-5298	0
1697	92	0	-12044	-2180	9864	7112	-10954	3842	-1239	-3916	-1501	-2861	-1532	-2145	0
1698	92	0	1156	-2145	-3301	494	2228	-2723	882	-457	238	1899	1806	2425	0
1699	92	0	11426	-2128	-13554	-4649	12490	-7841	1918	2440	1577	4366	3195	4074	0
1700	92	0	12048	-2135	-14183	-4956	13115	-8159	1864	3773	1829	4663	3076	4110	0
1701	92	0	10492	-2141	-12633	-4175	11562	-7387	1464	4042	1808	4128	2535	3497	0
1702	92	0	8127	-2137	-10264	-2995	9195	-6200	1200	4070	1617	3505	1969	2845	0
1703	92	0	5537	-2135	-7672	-1701	6604	-4903	799	3670	1262	2574	1325	1965	0
1704	92	0	-1692	-2165	-473	1928	-609	-1319	-537	1584	44	-915	-1288	-1495	0
1705	92	0	-13662	-2184	11478	7923	-12570	4647	-2101	-1959	-1569	-4456	-3536	-4498	0
1706	92	0	-17083	-2182	14901	9632	-15992	6359	-2279	-3819	-2139	-5108	-3695	-4739	0
1707	92	0	-10947	-2157	8790	6552	-9868	3316	-1115	-2760	-1173	-2293	-1326	-1678	0
1708	92	0	2107	-2120	-4227	6	3167	-3173	938	636	630	2271	1967	2791	0
1709	92	0	12301	-2099	-14400	-5101	13350	-8249	2048	3429	1901	4807	3340	4446	0
1710	92	0	12682	-2104	-14786	-5289	13734	-8445	1879	4580	2101	4882	3204	4368	0
1711	92	0	11068	-2102	-13170	-4483	12119	-7636	1625	4935	2050	4432	2642	3705	0
1712	92	0	8490	-2102	-10592	-3194	9541	-6347	1243	4851	1827	3643	1947	2997	0
1713	92	0	5895	-2097	-7992	-1899	6943	-5044	762	4372	1507	2716	1284	2209	0
1714	92	0	-1494	-2130	-636	1812	-429	-1383	-500	2170	215	-843	-1305	-1387	0
1715	92	0	-13457	-2153	11304	7805	-12380	4575	-2130	-1420	-1462	-4483	-3678	-4434	0
1716	92	0	-17065	-2135	14930	9600	-15997	6397	-2359	-3259	-2000	-5191	-3707	-4739	0
1717	92	0	-10946	-2108	8838	6527	-9892	3365	-1072	-2295	-1053	-2376	-1423	-1658	0
1718	92	0	1994	-2066	-4060	36	3027	-3063	900	931	731	2205	1850	2727	0
1719	92	0	12158	-2044	-14202	-5057	13180	-8123	1951	3783	1992	4657	3265	4401	0
1720	92	0	12563	-2060	-14623	-5251	13593	-8341	1870	4772	2147	4797	2970	4320	0
1721	92	0	10891	-2062	-12953	-4414	11922	-7507	1550	5133	2124	4235	2483	3757	0
1722	92	0	8318	-2062	-10380	-3128	9349	-6221	1177	5009	1872	3457	1924	2923	0
1723	92	0	5730	-2064	-7794	-1833	6762	-4929	764	4512	1581	2522	1257	2079	0
1724	92	0	-1705	-2112	-407	1908	-649	-1259	-595	2293	248	-981	-1441	-1369	0
1725	92	0	-13751	-2108	11643	7929	-12697	4767	-2186	-1420	-1433	-4698	-3814	-4543	0
1726	92	0	-17312	-2091	15221	9701	-16266	6565	-2403	-3280	-1984	-5303	-3870	-4853	0
1727	92	0	-11352	-2060	9292	6706	-10322	3616	-1245	-2442	-1053	-2605	-1503	-1846	0
1728	92	0	1610	-2021	-3631	205	2620	-2826	925	841	729	2002	1697	2580	0
1729	92	0	11728	-2007	-13735	-4860	12731	-7871	1879	3610	1910	4471	3142	4227	0
1730	92	0	12228	-2017	-14245	-5105	13236	-8131	1761	4723	2174	4599	2888	4190	0
1731	92	0	10482	-2027	-12509	-4227	11495	-7268	1526	4910	2104	4033	2357	3620	0
1732	92	0	7907	-2029	-9936	-2939	8921	-5982	1076	4718	1907	3179	1726	2785	0
1733	92	0	5298	-2033	-7331	-1632	6314	-4682	713	4332	1540	2324	1107	1978	0
1734	92	0	-2156	-2085	71	2120	-1113	-1007	-696	2079	203	-1193	-1598	-1612	0
1735	92	0	-14010	-2066	11944	8038	-12977	4939	-2256	-1513	-1534	-4888	-3881	-4677	0
1736	92	0	-17719	-2064	15655	9891	-16687	6795	-2399	-3505	-1984	-5579	-3938	-4875	0
1737	92	0	-11771	-2033	9738	6902	-10754	3852	-1344	-2690	-1152	-2818	-1711	-1941	0
1738	92	0	1190	-2009	-3199	409	2194	-2604	861	739	653	1806	1687	2500	0
1739	92	0	11450	-1982	-13432	-4734	12441	-7707	1796	3519	1846	4318	2958	4244	0
1740	92	0	11950	-2004	-13954	-4973	12952	-7979	1808	4469	2122	4401	2809	4126	0
1741	92	0	10269	-2013	-12282	-4128	11275	-7147	1501	4811	2149	3887	2355	3559	0
1742	92	0	7669	-2011	-9680	-2829	8674	-5845	1142	4568	1837	3100	1680	2768	0
1743	92	0	5171	-2005	-7176	-1583	6173	-4590	723	4221	1519	2271	1068	2015	0
1744	92	0	-2147	-2066	81	2106	-1114	-992	-739	2015	178	-1164	-1577	-1520	0
1745	92	0	-13992	-2044	11948	8018	-12970	4952	-2246	-1567	-1398	-4875	-3755	-4621	0
1746	92	0	-17653	-2029	15624	9841	-16638	6797	-2415	-3476	-1982	-5507	-3876	-4846	0
1747	92	0	-11711	-1998	9713	6854	-10712	3857	-1239	-2636	-1154	-2721	-1647	-1953	0
1748	92	0	1293	-1972	-3265	339	2279	-2618	882	725	774	1967	1771	2539	0
1749	92	0	11670	-1941	-13611	-4864	12640	-7776	1866	3521	1965	4473	3032	4353	0
1750	92	0	12406	-1953	-14359	-5226	13382	-8156	1879	4650	2296	4698	2935	4335	0
1751	92	0	10691	-1967	-12658	-4362	11674	-7312	1505	5051	2188	4235	2502	3796	0
1752	92	0	8392	-1961	-10353	-3215	9372	-6157	1148	4925	2009	3476	1817	2954	0
1753	92	0	6010	-1959	-7969	-2025	6989	-4964	869	4704	1763	2723	1356	2360	0
1754	92	0	-1298	-2035	-737	1666	-280	-1386	-644	2457	372	-781	-1354	-1224	0
1755	92	0	-13010	-2013	10997	7511	-12003	4492	-2087	-1132	-1148	-4347	-3620	-4260	0
1756	92	0	-16697	-2000	14697	9348	-15697	6348	-2225	-2884	-1707	-4952	-3687	-4469	0
1757	92	0	-10788	-1967	8821	6377	-9804	3427	-1210	-2112	-898	-2364	-1462	-1639	0
1758	92	0	2221	-1930	-4151	-145	3186	-3040	958	1319	999	2359	1825	2908	0
1759	92	0	12478	-1901	-14379	-5288	13428	-8140	1988	4194	2116	4834	3255	4642	0
1760	92	0	13039	-1920	-14959	-5559	13999	-8439	1924	5218	2463	4976	3072	4535	0
1761	92	0	11341	-1924	-13265	-4708	12303	-7594	1586	5581	2324	4376	2574	3926	0
1762	92	0	8714	-1934	-10648	-3390	9681	-6291	1165	5445	2145	3592	1903	3175	0
1763	92	0	6084	-1930	-8014	-2077	7049	-4972	785	4954	1786	2735	1249	2384	0
1764	92	0	-1129	-2002	-873	1565	-128	-1437	-626	2762	554	-741	-1305	-1098	0
1765	92	0	-13088	-1959	11129	7523	-12108	4585	-2120	-849	-1148	-4479	-3670	-4268	0
1766	92	0	-16861	-1947	14914	9404	-15887	6483	-2341	-2785	-1714	-5170	-3800	-4566	0
1767	92	0	-11109	-1916	9193	6512	-10151	3638	-1282	-1972	-853	-2489	-1509	-1627	0
1768	92	0	1846	-1874	-3720	14	2783	-2797	909	1284	1008	2155	1713	2801	0
1769	92	0	12276	-1858	-14134	-5209	13205	-7996	1891	4211	2186	4716	3142	4591	0
1770	92	0	12893	-1856	-14749	-5518	13821	-8302	1891	5367	2469	4879	3007	4539	0
1771	92	0	11229	-1854	-13083	-4687	12156	-7468	1567	5602	2335	4347	2473	3955	0
1772	92	0	8794	-1848	-10642	-3473	9718	-6245	1247	5511	2110	3639	1914	3148	0
1773	92	0	6258	-1835	-8093	-2211	7175	-4964	836	5119	1874	2745	1307	2440	0
1774	92	0	-762	-1910	-1148	1336	193	-1529	-568	2989	679	-622	-1297	-958	0
1775	92	0	-12784	-1874	10910	7329	-11847	4518	-2097	-609	-1080	-4308	-3662	-4105	0
1776	92	0	-16549	-1860	14689	9204	-15619	6414	-2417	-2518	-1614	-5080	-3777	-4446	0
1777	92	0	-10722	-1839	8883	6280	-9802	3522	-1165	-1635	-708	-2343	-1439	-1402	0
1778	92	0	2175	-1800	-3975	-187	3075	-2887	942	1647	1078	2370	1831	2937	0
1779	92	0	12661	-1786	-14447	-5437	13554	-8116	1994	4516	2339	4873	3253	4760	0
1780	92	0	13184	-1819	-15003	-5682	14093	-8411	1905	5662	2622	5053	3104	4671	0
1781	92	0	11567	-1819	-13386	-4874	12476	-7602	1592	5963	2543	4502	2533	4139	0
1782	92	0	9060	-1823	-10883	-3618	9971	-6353	1193	5866	2306	3717	1872	3309	0
1783	92	0	6468	-1823	-8291	-2322	7379	-5057	937	5391	1986	2906	1379	2572	0
1784	92	0	-606	-1907	-1301	1256	347	-1604	-620	3175	690	-560	-1358	-968	0
1785	92	0	-12596	-1868	10728	7232	-11662	4430	-2079	-289	-859	-4300	-3556	-3984	0
1786	92	0	-16532	-1843	14689	9187	-15610	6423	-2372	-2320	-1456	-5038	-3839	-4390	0
1787	92	0	-10671	-1777	8894	6224	-9782	3558	-1125	-1466	-597	-2320	-1553	-1408	0
1788	92	0	2139	-1709	-3848	-215	2993	-2778	894	1777	1214	2293	1749	2927	0
1789	92	0	12651	-1668	-14319	-5491	13485	-7993	2021	4605	2353	4884	3195	4787	0
1790	92	0	13206	-1666	-14872	-5770	14039	-8269	1928	5759	2727	5022	3020	4751	0
1791	92	0	11545	-1662	-13207	-4941	12376	-7434	1548	6050	2572	4510	2498	4093	0
1792	92	0	9044	-1670	-10714	-3687	9879	-6192	1224	5940	2392	3666	1893	3286	0
1793	92	0	6371	-1689	-8060	-2341	7215	-4874	834	5449	2106	2814	1274	2516	0
1794	92	0	-608	-1810	-1202	1209	297	-1506	-677	3307	818	-531	-1385	-917	0
1795	92	0	-12724	-1800	10924	7262	-11824	4562	-2132	-294	-849	-4353	-3674	-4124	0
1796	92	0	-16646	-1811	14835	9228	-15740	6512	-2380	-2234	-1491	-5078	-3854	-4386	0
1797	92	0	-10948	-1792	9156	6370	-10052	3682	-1202	-1495	-698	-2450	-1598	-1542	0
1798	92	0	1824	-1757	-3581	-33	2702	-2669	853	1740	1216	2201	1670	2824	0
1799	92	0	12311	-1732	-14043	-5289	13177	-7887	1852	4634	2353	4735	3111	4753	0
1800	92	0	12936	-1747	-14683	-5594	13809	-8215	1928	5664	2708	4937	2933	4683	0
1801	92	0	11246	-1742	-12988	-4752	12117	-7365	1486	5967	2553	4310	2384	4093	0
1802	92	0	8707	-1753	-10460	-3477	9583	-6106	1224	5703	2425	3540	1771	3358	0
1803	92	0	6067	-1755	-7822	-2156	6944	-4788	808	5296	2056	2601	1156	2479	0
1804	92	0	-813	-1852	-1039	1332	113	-1445	-644	3102	841	-682	-1439	-927	0
1805	92	0	-12962	-1831	11131	7396	-12046	4650	-2153	-510	-845	-4483	-3720	-4143	0
1806	92	0	-17026	-1848	15178	9437	-16102	6665	-2397	-2551	-1538	-5319	-3942	-4562	0
1807	92	0	-11381	-1831	9550	6606	-10465	3859	-1278	-1656	-688	-2547	-1736	-1586	0
1808	92	0	1290	-1800	-3090	255	2190	-2445	731	1410	1101	1984	1447	2646	0
1809	92	0	11871	-1780	-13651	-5045	12761	-7715	1846	4287	2425	4454	2974	4613	0
1810	92	0	12305	-1804	-14109	-5250	13207	-7956	1718	5346	2531	4588	2811	4471	0
1811	92	0	10678	-1821	-12499	-4428	11588	-7160	1493	5591	2516	4099	2281	3868	0
1812	92	0	8203	-1817	-10020	-3193	9111	-5918	1142	5488	2298	3284	1678	3123	0
1813	92	0	5467	-1829	-7296	-1819	6381	-4562	642	4882	1829	2362	1016	2227	0
1814	92	0	-1276	-1908	-632	1592	-322	-1270	-700	2803	772	-909	-1455	-1138	0
1815	92	0	-13635	-1881	11754	7758	-12694	4936	-2269	-869	-1154	-4749	-3909	-4374	0
1816	92	0	-17481	-1868	15613	9674	-16547	6872	-2384	-2824	-1643	-5496	-4093	-4702	0
1817	92	0	-12102	-1850	10252	6976	-11177	4201	-1412	-2256	-793	-3016	-1920	-1856	0
1818	92	0	693	-1811	-2504	559	1598	-2157	690	1018	1020	1709	1377	2547	0
1819	92	0	11299	-1780	-13079	-4759	12189	-7429	1843	3827	2172	4225	2859	4390	0
1820	92	0	11887	-1788	-13675	-5049	12781	-7731	1716	4842	2442	4366	2675	4302	0
1821	92	0	10218	-1798	-12016	-4210	11117	-6907	1445	5152	2395	3856	2168	3755	0
1822	92	0	7643	-1802	-9445	-2920	8544	-5623	1039	4954	2166	3051	1540	2993	0
1823	92	0	5087	-1811	-6898	-1638	5992	-4354	675	4545	1887	2166	890	2262	0
1824	92	0	-1742	-1879	-137	1810	-802	-1008	-791	2306	545	-954	-1637	-1297	0
1825	92	0	-13841	-1868	11973	7854	-12907	5052	-2252	-1274	-1082	-4834	-4000	-4494	0
1826	92	0	-17938	-1856	16082	9897	-17010	7113	-2454	-3278	-1778	-5589	-4101	-4780	0
1827	92	0	-12351	-1831	10520	7091	-11435	4344	-1377	-2514	-940	-3016	-1912	-2000	0
1828	92	0	330	-1796	-2126	733	1228	-1961	690	626	876	1604	1340	2347	0
1829	92	0	10937	-1771	-12708	-4583	11822	-7239	1778	3453	2182	4083	2816	4293	0
1830	92	0	11522	-1792	-13314	-4865	12418	-7553	1666	4504	2376	4211	2650	4139	0
1831	92	0	9793	-1798	-11591	-3997	10692	-6694	1359	4803	2295	3686	2137	3647	0
1832	92	0	7335	-1796	-9131	-2769	8233	-5463	1018	4613	2050	2898	1449	2865	0
1833	92	0	4633	-1800	-6433	-1416	5533	-4116	669	4072	1718	1988	812	1949	0
1834	92	0	-2152	-1856	296	2004	-1224	-780	-902	1918	527	-1266	-1724	-1462	0
1835	92	0	-14343	-1858	12485	8100	-13414	5313	-2329	-1660	-1323	-5069	-4103	-4628	0
1836	92	0	-18455	-1843	16612	10149	-17533	7384	-2651	-3810	-1817	-5885	-4271	-5030	0
1837	92	0	-12961	-1806	11155	7383	-12058	4674	-1487	-3105	-1080	-3296	-2170	-2172	0
1838	92	0	-254	-1771	-1517	1012	631	-1644	609	97	822	1365	1239	2147	0
1839	92	0	10435	-1765	-12200	-4335	11317	-6982	1623	2968	1990	3870	2661	4101	0
1840	92	0	11132	-1767	-12899	-4682	12015	-7333	1621	4089	2277	4079	2535	4037	0
1841	92	0	9558	-1769	-11327	-3894	10442	-6548	1358	4407	2199	3590	2118	3538	0
1842	92	0	7191	-1769	-8960	-2711	8075	-5364	1016	4225	1936	2840	1491	2735	0
1843	92	0	4667	-1769	-6436	-1449	5551	-4102	636	3866	1703	2093	923	2075	0
1844	92	0	-1906	-1806	100	1856	-1003	-853	-933	1759	403	-1185	-1561	-1439	0
1845	92	0	-13944	-1810	12134	7877	-13039	5162	-2232	-1782	-1189	-4908	-3947	-4529	0
1846	92	0	-18043	-1808	16235	9925	-17139	7213	-2483	-3751	-1806	-5618	-4112	-4861	0
1847	92	0	-12502	-1765	10737	7133	-11619	4486	-1423	-3041	-1018	-3181	-1963	-2108	0
1848	92	0	287	-1726	-2013	719	1150	-1869	727	186	869	1724	1365	2353	0
1849	92	0	10933	-1709	-12642	-4612	11787	-7175	1749	3098	1992	4126	2828	4250	0
1850	92	0	11797	-1720	-13517	-5038	12657	-7618	1765	4333	2289	4405	2758	4326	0
1851	92	0	10090	-1724	-11814	-4183	10952	-6769	1392	4593	2277	3858	2263	3728	0
1852	92	0	7677	-1726	-9403	-2975	8540	-5564	1123	4403	2069	3082	1583	2929	0
1853	92	0	5011	-1744	-6755	-1633	5883	-4249	719	3945	1765	2192	1035	2157	0
1854	92	0	-1383	-1761	-378	1572	-502	-1069	-777	1971	535	-958	-1458	-1290	0
1855	92	0	-13616	-1777	11839	7696	-12727	5031	-2213	-1592	-1142	-4747	-3907	-4374	0
1856	92	0	-17783	-1769	16014	9776	-16898	7122	-2456	-3678	-1825	-5583	-4074	-4807	0
1857	92	0	-12372	-1757	10615	7064	-11493	4429	-1383	-2898	-971	-3036	-1916	-1980	0
1858	92	0	177	-1722	-1899	772	1038	-1810	642	205	830	1557	1338	2355	0
1859	92	0	10987	-1720	-12707	-4633	11847	-7213	1811	3164	2087	4178	2865	4283	0
1860	92	0	11607	-1749	-13356	-4929	12481	-7552	1718	4297	2349	4254	2673	4178	0
1861	92	0	9908	-1782	-11690	-4063	10799	-6736	1392	4535	2242	3757	2196	3608	0
1862	92	0	7409	-1792	-9201	-2808	8305	-5496	1049	4359	2037	2958	1515	2890	0
1863	92	0	4867	-1794	-6661	-1536	5764	-4227	686	3934	1726	2101	900	2077	0
1864	92	0	-1600	-1823	-223	1711	-688	-1023	-787	1788	523	-1034	-1522	-1290	0
1865	92	0	-13789	-1862	11927	7825	-12858	5032	-2234	-1678	-1165	-4778	-3909	-4444	0
1866	92	0	-17899	-1817	16082	9858	-16990	7132	-2471	-3678	-1808	-5645	-4128	-4776	0
1867	92	0	-12510	-1740	10770	7125	-11640	4515	-1400	-2989	-1010	-3012	-1980	-2023	0
1868	92	0	124	-1598	-1722	737	923	-1660	632	54	799	1571	1309	2285	0
1869	92	0	11087	-1458	-12545	-4814	11816	-7001	1802	3129	2077	4155	2894	4266	0
1870	92	0	11799	-1342	-13141	-5228	12470	-7241	1769	4217	2320	4254	2700	4221	0
1871	92	0	10292	-1173	-11465	-4559	10878	-6319	1429	4448	2248	3802	2178	3621	0
1872	92	0	7997	-888	-8885	-3554	8441	-4886	1105	4328	2033	2970	1650	2867	0
1873	92	0	5558	-630	-6188	-2464	5873	-3409	727	3928	1747	2184	1022	2085	0
1874	92	0	-732	-333	399	532	-565	33	-830	1757	593	-979	-1466	-1154	0
1875	92	0	-12660	19	12679	6320	-12669	6349	-2190	-1670	-1169	-4710	-3887	-4477	0
1876	92	0	-16653	405	17058	8124	-16855	8731	-2457	-3666	-1806	-5521	-4118	-4774	0
1877	92	0	-11089	777	11866	5156	-11477	6321	-1373	-2944	-1012	-2991	-1930	-1957	0
1878	92	0	1602	1160	-442	-1381	1022	359	603	159	803	1656	1309	2295	0
1879	92	0	12735	1501	-11234	-7118	11984	-4866	1761	3154	2075	4163	2898	4262	0
1880	92	0	13482	1697	-11785	-7589	12633	-5044	1709	4266	2328	4341	2731	4374	0
1881	92	0	12089	1881	-10208	-6985	11148	-4163	1416	4572	2223	3907	2260	3664	0
1882	92	0	9651	1874	-7777	-5762	8714	-2951	1074	4432	2069	3166	1625	2970	0
1883	92	0	7078	1788	-5290	-4433	6184	-1751	727	4108	1837	2370	979	2302	0
1884	92	0	593	1625	1032	-1109	-219	1328	-814	1934	597	-805	-1408	-1086	1
1885	96	0	-11667	1245	12912	5211	-12289	7078	-2198	-1406	-1113	-4595	-3771	-4229	0
1886	96	0	-16073	717	16790	7678	-16431	8753	-2485	-3393	-1672	-5373	-3942	-4609	0
1887	96	0	-11176	52	11228	5562	-11202	5640	-1423	-2747	-946	-2911	-1808	-1903	0
1888	96	0	1137	-659	-1796	-239	1466	-1227	711	483	956	1839	1530	2390	0
1889	96	0	11491	-1462	-12953	-5014	12222	-7207	1815	3371	2246	4299	2999	4427	0
1890	96	0	11995	-2035	-14030	-4980	13012	-8032	1800	4442	2436	4510	2801	4363	0
1891	96	0	10398	-2033	-12431	-4182	11414	-7232	1503	4857	2397	4050	2287	3800	0
1892	96	0	7933	-1953	-9886	-2990	8909	-5919	1057	4706	2143	3224	1662	3123	0
1893	96	0	5498	-1856	-7354	-1821	6426	-4605	758	4328	1928	2403	1088	2349	0
1894	96	0	-774	-1767	-993	1270	109	-1380	-661	2258	698	-572	-1233	-876	0
1895	96	0	-12832	-1718	11114	7275	-11973	4698	-2132	-1162	-964	-4489	-3707	-4250	0
1896	96	0	-17017	-1596	15421	9306	-16219	6912	-2463	-3173	-1598	-5276	-3969	-4467	0
1897	96	0	-11765	-1489	10276	6627	-11020	4393	-1325	-2525	-871	-2752	-1810	-1844	0
1898	96	0	762	-1422	-2184	330	1473	-1803	694	570	1037	1813	1520	2419	0
1899	96	0	11650	-1390	-13040	-5130	12345	-7215	1835	3530	2231	4392	3001	4541	0
1900	96	0	12346	-1410	-13756	-5468	13051	-7583	1788	4642	2510	4590	2805	4417	0
1901	96	0	10700	-1425	-12125	-4637	11412	-6775	1456	4958	2473	4072	2304	3825	0
1902	96	0	8255	-1431	-9686	-3412	8970	-5558	1082	4844	2194	3204	1668	3018	0
1903	96	0	5746	-1451	-7197	-2147	6471	-4324	847	4419	1891	2483	1103	2289	0
1904	96	0	-631	-1451	-820	1041	94	-1135	-715	2300	748	-613	-1262	-973	0
1905	96	0	-12809	-1519	11290	7164	-12049	4885	-2178	-1164	-1001	-4413	-3835	-4126	0
1906	96	0	-16982	-1528	15454	9255	-16218	6963	-2417	-3047	-1542	-5311	-3920	-4551	0
1907	96	0	-11839	-1505	10334	6672	-11086	4414	-1325	-2465	-876	-2816	-1782	-1875	0
1908	96	0	622	-1480	-2102	429	1362	-1791	702	651	1022	1778	1468	2335	0
1909	96	0	11557	-1462	-13019	-5047	12288	-7240	1778	3573	2283	4359	2937	4500	0
1910	96	0	12219	-1489	-13708	-5365	12963	-7598	1732	4727	2545	4442	2787	4500	0
1911	96	0	10688	-1491	-12179	-4598	11433	-6835	1501	5009	2463	4042	2360	3814	0
1912	96	0	8214	-1507	-9721	-3353	8967	-5614	1179	4888	2269	3303	1656	3175	0
1913	96	0	5589	-1507	-7096	-2041	6342	-4301	791	4432	1914	2423	1070	2345	0
1914	96	0	-747	-1484	-737	1115	-5	-1110	-671	2250	744	-692	-1295	-938	0
1915	96	0	-12854	-1552	11302	7203	-12078	4875	-2157	-1214	-948	-4504	-3786	-4225	0
1916	96	0	-17232	-1542	15690	9387	-16461	7074	-2473	-3199	-1565	-5389	-4002	-4613	0
1917	96	0	-12074	-1517	10557	6795	-11315	4520	-1420	-2527	-824	-2993	-1889	-1910	0
1918	96	0	415	-1482	-1897	533	1156	-1689	698	512	956	1728	1375	2355	0
1919	96	0	11295	-1458	-12753	-4918	12024	-7105	1755	3517	2244	4256	2886	4487	0
1920	96	0	12082	-1478	-13560	-5302	12821	-7519	1759	4539	2525	4498	2650	4382	0
1921	96	0	10515	-1472	-11987	-4521	11251	-6729	1474	4927	2405	3975	2287	3829	0
1922	96	0	8047	-1472	-9519	-3287	8783	-5495	1072	4762	2263	3138	1711	3053	0
1923	96	0	5529	-1472	-7001	-2028	6265	-4236	727	4394	1852	2413	1053	2295	0
1924	96	0	-617	-1443	-826	1030	104	-1134	-638	2279	768	-519	-1228	-851	0
1925	96	0	-12612	-1522	11090	7067	-11851	4784	-2073	-1179	-907	-4347	-3686	-4165	0
1926	96	0	-16815	-1513	15302	9164	-16058	6894	-2423	-2995	-1540	-5150	-3837	-4421	0
1927	96	0	-11517	-1480	10037	6498	-10777	4278	-1328	-2312	-686	-2603	-1757	-1674	0
1928	96	0	1003	-1445	-2448	221	1725	-1946	700	838	1074	2048	1579	2582	0
1929	96	0	12172	-1427	-13599	-5372	12885	-7513	1868	3957	2409	4688	3144	4822	0
1930	96	0	13033	-1435	-14468	-5799	13750	-7951	1796	5061	2659	4886	2933	4762	0
1931	96	0	11588	-1437	-13025	-5075	12306	-7231	1559	5505	2624	4436	2603	4157	0
1932	96	0	9202	-1435	-10637	-3883	9919	-6036	1228	5410	2496	3703	1959	3538	0
1933	96	0	6780	-1435	-8215	-2672	7497	-4825	946	5090	2231	3012	1390	2781	0
1934	96	0	631	-1402	-2033	385	1332	-1717	-420	3053	1026	-48	-944	-355	0
1935	96	0	-11313	-1474	9839	6393	-10576	4182	-1932	-281	-595	-3750	-3377	-3625	0
1936	96	0	-15559	-1462	14097	8510	-14828	6317	-2227	-2153	-1167	-4605	-3639	-3990	0
1937	96	0	-10372	-1443	8929	5907	-9650	3743	-1198	-1367	-461	-2106	-1431	-1315	0
1938	96	0	2082	-1392	-3474	-345	2778	-2433	894	1629	1387	2553	1802	2993	0
1939	96	0	13289	-1363	-14652	-5963	13970	-8007	2019	4809	2712	5241	3329	5253	0
1940	96	0	14189	-1377	-15566	-6406	14877	-8471	1998	5949	2997	5422	3245	5173	0
1941	96	0	12622	-1369	-13991	-5626	13306	-7680	1738	6384	2950	4927	2752	4624	0
1942	96	0	10206	-1371	-11577	-4417	10891	-6474	1311	6339	2725	4153	2083	3916	0
1943	96	0	7553	-1369	-8922	-3092	8237	-5145	956	5901	2454	3286	1449	3100	0
1944	96	0	1261	-1338	-2599	38	1930	-1968	-349	3835	1251	279	-849	-118	0
1945	96	0	-10749	-1412	9337	6080	-10043	3962	-1872	492	-378	-3449	-3216	-3371	0
1946	96	0	-15105	-1392	13713	8248	-14409	6160	-2238	-1489	-1014	-4421	-3567	-3827	0
1947	96	0	-10100	-1367	8733	5733	-9416	3683	-1136	-884	-180	-1986	-1513	-1084	0
1948	96	0	2109	-1328	-3437	-390	2773	-2382	820	2143	1526	2508	1769	3100	0
1949	96	0	13140	-1305	-14445	-5917	13792	-7875	2019	5175	2816	5125	3220	5206	0
1950	96	0	13829	-1328	-15157	-6250	14493	-8242	1940	6246	3125	5199	3127	5148	0
1951	96	0	12209	-1336	-13545	-5436	12877	-7440	1621	6557	3072	4652	2587	4531	0
1952	96	0	9694	-1346	-11040	-4174	10367	-6193	1257	6407	2799	3848	1930	3750	0
1953	96	0	7006	-1326	-8332	-2840	7669	-4829	814	5934	2477	3039	1266	2944	0
1954	96	0	840	-1284	-2124	222	1482	-1704	-362	3765	1290	81	-971	-236	0
1955	96	0	-11237	-1359	9878	6298	-10557	4259	-2007	483	-366	-3769	-3478	-3441	0
1956	96	0	-15554	-1342	14212	8448	-14883	6435	-2306	-1453	-1012	-4681	-3715	-3895	0
1957	96	0	-10677	-1305	9372	5991	-10024	4033	-1239	-1010	-221	-2271	-1693	-1251	0
1958	96	0	1486	-1268	-2754	-109	2120	-2011	647	1957	1550	2165	1586	2915	0
1959	96	0	12443	-1243	-13686	-5600	13064	-7464	1874	4964	2675	4733	3014	4981	0
1960	96	0	13242	-1247	-14489	-5997	13865	-7868	1901	6045	3032	4937	2987	4974	0
1961	96	0	11515	-1257	-12772	-5129	12143	-7014	1548	6219	2968	4295	2395	4343	0
1962	96	0	9124	-1266	-10390	-3929	9757	-5828	1224	6105	2776	3660	1707	3623	0
1963	96	0	6493	-1253	-7746	-2620	7119	-4499	808	5684	2409	2805	1152	2840	0
1964	96	0	454	-1196	-1650	371	1052	-1423	-335	3474	1154	-186	-1113	-343	0
1965	96	0	-11501	-1276	10225	6388	-10863	4474	-2013	192	-424	-3903	-3592	-3552	0
1966	96	0	-15875	-1261	14614	8568	-15244	6676	-2386	-1821	-1146	-4869	-3868	-4021	0
1967	96	0	-10884	-1243	9641	6063	-10262	4199	-1321	-1235	-320	-2401	-1788	-1356	0
1968	96	0	1266	-1195	-2461	-35	1863	-1828	711	1691	1474	2062	1480	2842	0
1969	96	0	12366	-1169	-13535	-5598	12950	-7352	1905	4716	2712	4593	2948	4830	0
1970	96	0	13078	-1175	-14253	-5951	13665	-7714	1879	5746	2913	4912	2747	4758	0
1971	96	0	11481	-1169	-12650	-5156	12065	-6909	1503	6062	2917	4411	2329	4141	0
1972	96	0	9094	-1160	-10254	-3967	9674	-5707	1154	6039	2818	3654	1722	3499	0
1973	96	0	6534	-1148	-7682	-2693	7108	-4415	871	5532	2479	2816	1165	2735	0
1974	96	0	386	-1105	-1491	359	938	-1298	-294	3426	1177	-104	-1057	-360	0
1975	96	0	-11420	-1173	10247	6296	-10833	4537	-1971	42	-271	-3852	-3528	-3653	0
1976	96	0	-15955	-1146	14809	8550	-15382	6831	-2355	-1912	-956	-4733	-3751	-4009	0
1977	96	0	-11005	-1117	9888	6061	-10446	4385	-1253	-1396	-261	-2355	-1736	-1381	0
1978	96	0	1191	-1061	-2252	-65	1721	-1656	663	1608	1470	2068	1584	2871	0
1979	96	0	12216	-1034	-13250	-5591	12733	-7142	1811	4576	2723	4623	3057	4886	0
1980	96	0	13043	-1051	-14094	-5996	13568	-7572	1794	5693	3014	4710	2900	4910	0
1981	96	0	11357	-1035	-12392	-5161	11874	-6713	1441	5953	2797	4279	2265	4248	0
1982	96	0	9044	-1028	-10072	-4008	9558	-5550	1117	5854	2648	3501	1643	3563	0
1983	96	0	6449	-1020	-7469	-2714	6959	-4244	748	5461	2355	2620	1113	2834	0
1984	96	0	435	-975	-1410	270	922	-1192	-267	3270	1086	-223	-1204	-312	0
1985	96	0	-11440	-1032	10408	6236	-10924	4688	-2025	-31	-514	-4035	-3589	-3579	0
1986	96	0	-15979	-1018	14961	8498	-15470	6971	-2271	-2052	-1098	-4910	-3880	-4039	0
1987	96	0	-11140	-983	10157	6061	-10648	4587	-1301	-1484	-450	-2587	-1971	-1462	0
1988	96	0	1070	-935	-2005	-67	1537	-1470	710	1493	1422	1965	1390	2851	0
1989	96	0	12181	-890	-13071	-5645	12626	-6980	1862	4471	2717	4557	2849	4807	0
1990	96	0	13004	-898	-13902	-6053	13453	-7400	1763	5565	2997	4737	2774	4809	0
1991	96	0	11396	-880	-12276	-5258	11836	-6578	1462	5885	2968	4312	2246	4227	0
1992	96	0	8985	-874	-9859	-4055	9422	-5366	1148	5792	2721	3524	1691	3519	0
1993	96	0	6427	-863	-7290	-2782	6858	-4076	818	5420	2475	2655	1196	2696	0
1994	96	0	400	-814	-1214	207	807	-1014	-258	3214	1189	-217	-1094	-405	0
1995	96	0	-11447	-890	10557	6168	-11002	4833	-2025	-128	-327	-4033	-3536	-3651	0
1996	96	0	-15979	-867	15112	8423	-15545	7122	-2318	-2066	-1068	-4861	-3812	-3963	0
1997	96	0	-11108	-828	10280	5968	-10694	4726	-1385	-1548	-302	-2589	-1856	-1451	0
1998	96	0	1132	-776	-1908	-178	1520	-1342	626	1410	1486	1978	1499	2803	0
1999	96	0	12300	-744	-13044	-5778	12672	-6894	1897	4425	2739	4599	3051	4900	0
[truncated: 30,245 more rows]
