# Supplementary material for: A Robust and Real-Time Capable Envelope-Based Algorithm for Heart Sound Classification: Validation under Different Physiological Conditions
Source: Sensors (Basel). 2020 Feb 11;20(4):972. doi: 10.3390/s20040972 (PMC7070375; doi:10.3390/s20040972)
Supplement: Supplementary file 1 [file sensors-20-00972-s001.zip › Messungen/aa/aa03_unfiltered.csv]

Dataset No.	Pulse (bpm)	Pacer Bit	leadI (�V)	leadII (�V)	leadIII (�V)	lead_avR (�V)	lead_avL (�V)	lead_avF (�V)	V1 (�V)	V2 (�V)	V3 (�V)	V4 (�V)	V5 (�V)	V6 (�V)	R-Wave
1	0	0	-202	-535	-333	368	65	-434	79	684	207	-100	21	-19	0
2	0	0	-300	-554	-254	427	-23	-404	64	628	205	-124	-21	56	0
3	0	0	-173	-562	-389	367	108	-475	58	690	168	-108	-11	-64	0
4	0	0	-312	-595	-283	453	-14	-439	69	661	159	-64	42	-23	0
5	0	0	-217	-572	-355	394	69	-463	104	653	207	-48	42	-65	0
6	0	0	-293	-585	-292	439	0	-438	-34	659	73	-91	-34	-172	0
7	0	0	-280	-605	-325	442	22	-465	60	632	180	-29	-7	-162	0
8	0	0	-336	-613	-277	474	-29	-445	-17	628	145	-69	-17	-153	0
9	0	0	-326	-613	-287	469	-19	-450	-58	653	98	-133	-32	-131	1
10	0	0	-324	-607	-283	465	-20	-445	-25	558	188	-129	-71	-133	0
11	0	0	-348	-607	-259	477	-44	-433	-23	640	182	-89	-64	-89	0
12	0	0	-307	-603	-296	455	-5	-449	69	688	207	-64	-17	-17	0
13	0	0	-353	-585	-232	469	-60	-408	23	564	135	-133	-75	-112	0
14	0	0	-267	-583	-316	425	24	-449	122	673	265	17	71	-7	0
15	0	0	-343	-597	-254	470	-44	-425	48	585	250	-131	-25	-98	0
16	0	0	-260	-593	-333	426	36	-463	60	657	221	-71	1	-102	0
17	0	0	-355	-589	-234	472	-60	-411	36	516	137	-81	-65	-102	0
18	0	0	-237	-597	-360	417	61	-478	56	673	289	-83	13	-71	0
19	0	0	-372	-587	-215	479	-78	-401	3	591	143	-145	-145	-112	0
20	0	0	-318	-593	-275	455	-21	-434	9	644	151	-126	-73	-157	0
21	0	0	-328	-572	-244	450	-42	-408	56	611	234	-52	-31	-25	0
22	0	0	-285	-570	-285	427	0	-427	100	564	246	-106	-34	-110	0
23	0	0	-331	-583	-252	457	-39	-417	97	628	131	-79	-38	-141	0
24	0	0	-283	-568	-285	425	1	-426	145	552	226	0	-69	-73	0
25	0	0	-291	-560	-269	425	-11	-414	89	589	238	-42	-27	-58	0
26	0	0	-218	-549	-331	383	56	-440	87	632	184	-93	-7	-112	0
27	0	0	-287	-521	-234	404	-26	-377	34	611	157	-46	-23	-151	0
28	0	0	-256	-510	-254	383	-1	-382	-38	589	194	-106	-64	-135	0
29	0	0	-246	-527	-281	386	17	-404	1	657	211	-126	-38	-46	0
30	0	0	-287	-531	-244	409	-21	-387	25	595	122	-180	-34	-182	0
31	0	0	-270	-533	-263	401	-3	-398	32	721	166	1	-7	-65	0
32	0	0	-301	-539	-238	420	-31	-388	87	632	199	-85	-29	-50	0
33	0	0	-239	-541	-302	390	31	-421	97	647	207	-62	-87	-13	0
34	0	0	-250	-552	-302	401	26	-427	31	626	275	-93	52	-83	0
35	0	0	-216	-545	-329	380	56	-437	114	638	221	-29	1	-58	0
36	0	0	-244	-552	-308	398	32	-430	40	585	166	-85	-62	-147	0
37	0	0	-217	-568	-351	392	67	-459	54	669	223	-91	46	-147	0
38	0	0	-295	-597	-302	446	3	-449	-65	624	155	-120	-13	-178	0
39	0	0	-269	-622	-353	445	42	-487	81	609	289	-73	-5	-95	0
40	0	0	-322	-636	-314	479	-4	-475	15	537	128	-145	-97	-170	0
41	0	0	-280	-646	-366	463	43	-506	131	673	289	-42	-3	5	0
42	0	0	-336	-630	-294	483	-21	-462	3	644	219	-69	0	-133	0
43	0	0	-228	-614	-386	421	79	-500	48	657	176	-54	-64	-120	0
44	0	0	-262	-622	-360	442	49	-491	67	605	302	9	-21	27	0
45	0	0	-283	-620	-337	451	27	-478	42	597	277	-83	5	-58	0
46	0	0	-256	-607	-351	431	47	-479	34	601	215	-65	-93	-157	0
47	0	0	-222	-578	-356	400	67	-467	97	642	269	-7	-95	-67	0
48	0	0	-339	-585	-246	462	-46	-415	5	539	180	-124	-122	-114	0
49	0	0	-221	-595	-374	408	76	-484	139	609	217	-102	29	-143	0
50	0	0	-312	-587	-275	449	-18	-431	-31	653	137	-155	-73	-180	0
51	0	0	-254	-585	-331	419	38	-458	145	566	188	-9	-67	-71	0
52	0	0	-266	-597	-331	431	32	-464	141	646	316	-118	31	-34	0
53	0	0	-328	-607	-279	467	-24	-443	73	582	194	-64	-75	-62	0
54	0	0	-203	-614	-411	408	104	-512	234	622	312	42	-1	40	0
55	0	0	-237	-626	-389	431	76	-507	143	628	281	25	-52	13	0
56	0	0	-277	-620	-343	448	33	-481	60	626	184	36	-56	-64	0
57	0	0	-252	-605	-353	428	50	-479	7	640	223	-36	-21	-131	0
58	0	0	-297	-605	-308	451	5	-456	1	599	256	-124	-19	-77	0
59	0	0	-243	-582	-339	412	48	-460	3	599	234	-65	-85	-124	0
60	0	0	-271	-562	-291	416	10	-426	87	486	139	-108	-77	-226	0
61	0	0	-218	-574	-356	396	69	-465	89	593	215	-85	0	-54	0
62	0	0	-247	-582	-335	414	44	-458	131	589	291	-34	-67	-38	0
63	0	0	-324	-585	-261	454	-31	-423	56	574	159	-126	-46	-93	0
64	0	0	-198	-587	-389	392	95	-488	114	690	226	-19	58	52	0
65	0	0	-248	-593	-345	420	48	-469	77	545	254	-58	-48	-44	0
66	0	0	-218	-611	-393	414	87	-502	36	655	244	-15	-44	-27	0
67	0	0	-264	-601	-337	432	36	-469	25	549	207	-69	-38	-129	0
68	0	0	-266	-603	-337	434	35	-470	27	613	195	-95	-17	-79	0
69	0	0	-274	-607	-333	440	29	-470	0	616	170	-188	60	-162	0
70	0	0	-225	-603	-378	414	76	-490	31	649	161	0	-32	-81	0
71	0	0	-254	-605	-351	429	48	-478	128	552	277	-29	-7	-81	0
72	0	0	-200	-613	-413	406	106	-513	155	628	157	-5	29	-83	0
73	0	0	-283	-626	-343	454	30	-484	93	622	226	-29	3	-75	0
74	0	0	-256	-620	-364	438	54	-492	60	609	250	5	5	-7	0
75	0	0	-221	-601	-380	411	79	-490	137	587	316	-9	128	-46	0
76	0	0	-285	-593	-308	439	11	-450	15	589	234	-65	15	-168	0
77	0	0	-217	-589	-372	403	77	-480	38	657	221	-46	1	-108	0
78	0	0	-295	-587	-292	441	-1	-439	58	568	221	-7	-93	-131	0
79	0	0	-277	-583	-306	430	14	-444	27	554	174	-62	-38	-176	0
80	0	0	-262	-562	-300	412	19	-431	-31	593	232	-58	-65	-98	0
81	0	0	-200	-529	-329	364	64	-429	155	570	240	29	-9	-25	0
82	0	0	-149	-521	-372	335	111	-446	124	605	236	7	29	-71	0
83	0	0	-193	-516	-323	354	65	-419	65	601	259	-40	67	-56	0
84	0	0	-99	-490	-391	294	146	-440	67	711	238	54	15	-25	0
85	0	0	-200	-494	-294	347	47	-394	60	644	281	97	71	48	0
86	0	0	-155	-525	-370	340	107	-447	52	550	213	-73	15	-147	0
87	0	0	-155	-564	-409	359	127	-486	46	646	194	27	38	-83	0
88	0	0	-223	-574	-351	398	64	-462	67	611	232	-85	25	-71	0
89	0	0	-180	-556	-376	368	98	-466	54	564	159	-17	-81	-124	0
90	0	0	-229	-578	-349	403	60	-463	9	512	112	-106	-11	-128	0
91	0	0	-203	-622	-419	412	108	-520	77	582	190	-32	-3	-106	0
92	0	0	-254	-696	-442	475	94	-569	46	663	242	-50	15	-29	0
93	0	0	-308	-713	-405	510	48	-559	32	583	89	-126	-102	-155	0
94	0	0	-194	-717	-523	455	164	-620	116	624	275	-5	40	-44	0
95	0	0	-264	-694	-430	479	83	-562	69	550	219	17	-52	-3	0
96	0	0	-43	-657	-614	350	285	-635	83	591	203	36	-64	-50	0
97	0	0	-62	-618	-556	340	247	-587	83	589	159	27	44	-118	0
98	0	0	-84	-611	-527	347	221	-569	79	512	166	-102	-19	-120	0
99	0	0	-70	-624	-554	347	242	-589	65	653	122	-46	-23	-112	0
100	0	0	-147	-597	-450	372	151	-523	-5	516	60	-118	-23	-172	0
101	0	0	-51	-580	-529	315	239	-554	108	680	172	-25	73	-50	0
102	0	0	-35	-560	-525	297	245	-542	93	649	195	-54	3	-13	0
103	0	0	-124	-576	-452	350	164	-514	67	607	128	0	-46	-116	0
104	0	0	-167	-562	-395	364	114	-478	-15	591	166	-31	13	-77	0
105	0	0	-33	-556	-523	294	245	-539	116	661	244	36	38	-29	0
106	0	0	-99	-566	-467	332	184	-516	32	574	232	-19	-29	-87	0
107	0	0	-155	-564	-409	359	127	-486	36	562	161	-71	-46	-164	0
108	0	0	-113	-533	-420	323	153	-476	23	587	161	-145	29	-110	0
109	0	0	-170	-558	-388	364	109	-473	69	618	159	-73	-54	-71	0
110	0	0	-173	-570	-397	371	112	-483	38	533	159	-106	-83	-126	0
111	0	0	-174	-593	-419	383	122	-506	114	591	188	-44	5	-116	0
112	0	0	-230	-614	-384	422	77	-499	83	578	199	-40	-34	-13	0
113	0	0	-187	-613	-426	400	119	-519	77	554	213	-81	-34	-93	0
114	0	0	-252	-603	-351	427	49	-477	34	599	217	-23	9	-52	0
115	0	0	-215	-593	-378	404	81	-485	100	578	250	-7	29	3	0
116	0	0	-256	-589	-333	422	38	-461	89	562	195	-52	-44	-71	0
117	0	0	-233	-568	-335	400	51	-451	29	607	161	-52	-65	-17	0
118	0	0	-241	-543	-302	392	30	-422	104	568	147	-71	-135	-36	0
119	0	0	-260	-527	-267	393	3	-397	-46	717	155	-89	-32	-46	0
120	0	0	-221	-486	-265	353	22	-375	31	595	36	-58	-97	-143	0
121	0	0	-188	-467	-279	327	45	-373	112	632	192	-46	25	-27	0
122	0	0	-229	-463	-234	346	2	-348	81	591	230	-97	-38	-29	0
123	0	0	-256	-504	-248	380	-4	-376	38	591	114	-147	-29	-120	0
124	0	0	-219	-535	-316	377	48	-425	162	614	194	-34	-1	64	0
125	0	0	-252	-562	-310	407	29	-436	93	580	236	-97	-13	40	0
126	0	0	-280	-580	-300	430	10	-440	11	582	129	-48	-67	-124	0
127	0	0	-217	-593	-376	405	79	-484	91	651	225	-29	1	25	0
128	0	0	-368	-589	-221	478	-73	-405	42	529	106	-141	-67	-122	0
129	0	0	-307	-601	-294	454	-6	-447	87	570	114	-106	-42	-129	0
130	0	0	-322	-585	-263	453	-29	-424	122	624	100	-83	-46	-87	0
131	0	0	-324	-566	-242	445	-41	-404	85	539	62	-69	-48	-98	0
132	0	0	-242	-550	-308	396	33	-429	141	595	137	-73	-25	-64	0
133	0	0	-343	-529	-186	436	-78	-357	71	609	83	-52	-56	-38	0
134	0	0	-254	-512	-258	383	2	-385	87	614	157	-95	19	-79	0
135	0	0	-276	-485	-209	380	-33	-347	153	591	256	-32	93	38	0
136	0	0	-178	-453	-275	315	48	-364	67	653	242	-93	5	-73	0
137	0	0	-266	-461	-195	363	-35	-328	83	626	209	-81	-7	-112	0
138	0	0	-298	-486	-188	392	-55	-337	54	663	190	-145	23	-7	0
139	0	0	-173	-512	-339	342	83	-425	112	622	234	-87	-19	-46	0
140	0	0	-326	-531	-205	428	-60	-368	21	580	79	-164	-13	-159	0
141	0	0	-279	-527	-248	403	-15	-387	116	667	133	-7	3	-29	0
142	0	0	-311	-512	-201	411	-55	-356	64	640	159	-32	0	-27	0
143	0	0	-275	-496	-221	385	-27	-358	137	531	213	-87	-44	-54	0
144	0	0	-245	-479	-234	362	-5	-356	161	653	225	11	71	19	0
145	0	0	-243	-502	-259	372	8	-380	135	620	252	-71	128	-67	0
146	0	0	-248	-496	-248	372	0	-372	83	593	81	65	-25	-31	0
147	0	0	-311	-510	-199	410	-56	-354	60	572	172	-102	-7	-95	0
148	0	0	-307	-539	-232	423	-37	-385	114	640	228	-1	46	21	0
149	0	0	-313	-582	-269	447	-22	-425	27	564	201	-161	-87	-44	0
150	0	0	-312	-597	-285	454	-13	-441	48	564	131	-71	0	-75	0
151	0	0	-289	-593	-304	441	7	-448	116	531	225	-131	100	-32	0
152	0	0	-314	-585	-271	449	-21	-428	81	516	188	-95	-11	-11	0
153	0	0	-289	-591	-302	440	6	-446	102	521	221	-129	46	-52	0
154	0	0	-281	-603	-322	442	20	-462	93	589	261	1	29	36	0
155	0	0	-258	-601	-343	429	42	-472	147	583	194	0	126	23	0
156	0	0	-143	-616	-473	379	165	-544	69	669	226	-19	75	-5	0
157	0	0	-260	-640	-380	450	60	-510	97	582	192	-36	5	-38	0
158	0	0	-224	-679	-455	451	115	-567	120	630	188	7	71	34	0
159	0	0	-273	-690	-417	481	72	-553	42	523	194	-114	-1	-85	0
160	0	0	-239	-659	-420	449	90	-539	-25	558	149	-77	-65	-69	0
161	0	0	-219	-603	-384	411	82	-493	75	558	131	-31	0	-73	0
162	0	0	-169	-595	-426	382	128	-510	162	597	155	40	95	-3	0
163	0	0	-217	-583	-366	400	74	-474	93	558	89	-9	71	-106	0
164	0	0	-91	-558	-467	324	188	-512	153	663	194	38	151	5	0
165	0	0	-145	-527	-382	336	118	-454	159	517	238	100	75	69	0
166	0	0	-128	-514	-386	321	129	-450	87	539	242	23	40	-48	0
167	0	0	-120	-523	-403	321	141	-463	91	642	225	-32	151	-48	0
168	0	0	-170	-552	-382	361	106	-467	64	585	234	9	23	44	0
169	0	0	-154	-576	-422	365	134	-499	69	562	112	-32	77	-102	0
170	0	0	-148	-582	-434	365	143	-508	54	583	174	42	52	-52	0
171	0	0	-149	-622	-473	385	162	-547	65	580	151	-9	116	-67	0
172	0	0	-266	-661	-395	463	64	-528	44	550	122	-38	128	17	0
173	0	0	-137	-653	-516	395	189	-584	83	601	110	7	85	-77	0
174	0	0	-118	-628	-510	373	196	-569	131	653	291	42	176	60	0
175	0	0	-178	-626	-448	402	135	-537	135	609	188	89	13	46	0
176	0	0	-95	-626	-531	360	218	-578	116	679	155	46	91	-85	0
177	0	0	-254	-636	-382	445	64	-509	32	537	161	-40	60	-98	0
178	0	0	-99	-651	-552	375	226	-601	64	710	203	1	170	31	0
179	0	0	-180	-616	-436	398	128	-526	-3	638	131	38	95	-69	0
180	0	0	-161	-626	-465	393	152	-545	-42	640	116	-75	17	-91	0
181	0	0	-120	-632	-512	376	196	-572	120	558	190	-31	71	1	0
182	0	0	-186	-659	-473	422	143	-566	38	595	199	-71	110	-64	0
183	0	0	-194	-675	-481	434	143	-578	-3	560	97	-40	77	-93	0
184	0	0	-262	-686	-424	474	81	-555	79	698	217	81	97	69	0
185	0	0	-182	-690	-508	436	163	-599	5	614	162	-48	149	-87	0
186	0	0	-177	-679	-502	428	162	-590	139	618	232	0	100	-19	0
187	0	0	-244	-682	-438	463	97	-560	-13	603	129	-13	50	-62	0
188	0	0	-179	-671	-492	425	156	-581	114	642	170	31	139	-87	0
189	0	0	-247	-638	-391	442	72	-514	44	556	120	-65	3	-60	0
190	0	0	-136	-630	-494	383	179	-562	73	607	172	-79	52	-85	0
191	0	0	-237	-638	-401	437	82	-519	-7	585	120	-48	48	-85	0
192	0	0	-157	-638	-481	397	162	-559	83	599	190	48	69	-50	0
193	0	0	-215	-618	-403	416	94	-510	64	593	133	19	36	-56	0
194	0	0	-210	-603	-393	406	91	-498	60	582	244	31	91	-29	0
195	0	0	-169	-613	-444	391	137	-528	126	634	246	54	126	-71	0
196	0	0	-212	-607	-395	409	91	-501	21	570	209	-62	50	-58	0
197	0	0	-202	-597	-395	399	96	-496	36	603	188	27	7	-67	0
198	0	0	-149	-622	-473	385	162	-547	97	605	291	-58	58	-46	0
199	0	0	-165	-611	-446	388	140	-528	71	646	194	21	46	-40	0
200	0	0	-210	-599	-389	404	89	-494	36	597	85	-65	-31	-91	0
201	0	0	-147	-585	-438	366	145	-511	139	541	353	-64	79	38	0
202	0	0	-163	-570	-407	366	122	-488	69	516	205	-25	23	-166	0
203	0	0	-179	-576	-397	377	109	-486	31	576	242	-7	108	-65	0
204	0	0	-153	-591	-438	372	142	-514	137	554	258	-11	40	-11	0
205	0	0	-85	-589	-504	337	209	-546	168	607	256	91	17	79	0
206	0	0	-148	-574	-426	361	139	-500	100	593	291	-7	21	7	0
207	0	0	-99	-568	-469	333	185	-518	159	603	263	44	23	-67	0
208	0	0	-122	-556	-434	339	156	-495	114	636	238	38	-5	-69	0
209	0	0	-91	-521	-430	306	169	-475	110	517	174	-34	-29	-73	0
210	0	0	-56	-459	-403	257	173	-431	60	587	116	-3	-60	-44	0
211	0	0	-41	-448	-407	244	183	-427	32	576	232	-38	67	-7	0
212	0	0	56	-436	-492	190	274	-464	141	547	106	58	46	-48	0
213	0	0	66	-382	-448	158	257	-415	139	636	195	54	110	-38	0
214	0	0	68	-252	-320	92	194	-286	79	564	192	1	75	-21	0
215	0	0	301	-46	-347	-127	324	-196	221	599	240	27	62	32	0
216	0	0	362	254	-108	-308	235	73	170	591	221	23	38	-52	0
217	0	0	526	545	19	-535	253	282	48	547	153	-17	-40	-87	0
218	0	0	687	828	141	-757	273	484	100	679	129	3	95	79	0
219	0	0	812	1099	287	-955	262	693	44	572	64	-62	-65	-95	0
220	0	0	935	1394	459	-1164	238	926	69	587	79	-79	19	-69	0
221	0	0	1032	1594	562	-1313	235	1078	124	618	137	-67	93	-23	0
222	0	0	1141	1713	572	-1427	284	1142	64	675	170	-89	77	-25	0
223	0	0	1104	1848	744	-1476	180	1296	73	595	100	-73	73	-3	0
224	0	0	1088	1751	663	-1419	212	1207	153	669	234	-77	54	-19	0
225	0	0	958	1619	661	-1288	148	1140	122	663	258	-79	23	-3	0
226	0	0	852	1453	601	-1152	125	1027	85	704	166	-124	38	42	1
227	0	0	689	1121	432	-905	128	776	129	583	126	-87	-65	-25	0
228	0	0	454	667	213	-560	120	440	79	655	250	-145	-34	0	0
229	0	0	226	201	-25	-213	125	88	102	679	186	-120	69	-44	0
230	0	0	-134	-351	-217	242	41	-284	54	580	67	-141	-131	-106	0
231	0	0	-349	-911	-562	630	106	-736	174	644	219	-64	-17	-50	0
232	0	0	-609	-1208	-599	908	-5	-903	102	605	223	-97	38	-42	0
233	0	0	-503	-1119	-616	811	56	-867	162	618	279	-42	-11	-9	0
234	0	0	-545	-987	-442	766	-51	-714	168	527	203	-23	-38	-65	0
235	0	0	-489	-880	-391	684	-49	-635	164	576	285	0	-7	-19	0
236	0	0	-432	-818	-386	625	-23	-602	145	547	279	-124	31	-141	0
237	0	0	-471	-758	-287	614	-92	-522	97	529	291	-58	-48	-135	0
238	0	0	-370	-684	-314	527	-28	-499	195	566	337	-62	-62	-44	0
239	0	0	-391	-550	-159	470	-116	-354	91	488	149	-102	-85	-240	0
240	0	0	-279	-420	-141	349	-69	-280	60	471	197	-172	-29	-197	0
241	0	0	-197	-323	-126	260	-35	-224	184	506	242	-73	-85	-110	0
242	0	0	-146	-289	-143	217	-1	-216	164	531	161	-137	0	-149	0
243	0	0	-145	-323	-178	234	16	-250	95	517	161	-83	-139	-1	0
244	0	0	-130	-335	-205	232	37	-270	190	527	258	-97	-46	-40	0
245	0	0	-106	-389	-283	247	88	-336	147	609	217	-60	-40	-69	0
246	0	0	-80	-436	-356	258	138	-396	162	593	174	-50	11	-98	0
247	0	0	-41	-463	-422	252	190	-442	102	582	178	-77	-116	-83	0
248	0	0	-31	-434	-403	232	186	-418	120	545	129	-48	-54	-128	0
249	0	0	-17	-420	-403	218	193	-411	60	572	75	-128	-19	-207	0
250	0	0	-10	-446	-436	228	213	-441	-38	535	13	-186	-137	-141	0
251	0	0	47	-490	-537	221	292	-513	145	552	42	-29	-93	-73	0
252	0	0	17	-502	-519	242	268	-510	60	549	97	-32	19	-100	0
253	0	0	83	-504	-587	210	335	-545	95	535	85	-34	7	-95	0
254	0	0	120	-531	-651	205	385	-591	188	572	186	69	73	36	0
255	0	0	48	-568	-616	260	332	-592	143	566	129	19	36	0	0
256	0	0	117	-562	-679	222	398	-620	91	514	145	-7	-27	-40	0
257	0	0	172	-549	-721	188	446	-635	139	531	168	1	56	-71	0
258	0	0	113	-494	-607	190	360	-550	100	525	155	54	-54	-11	0
259	0	0	140	-469	-609	164	374	-539	106	537	27	-52	-31	-128	0
260	0	0	227	-453	-680	113	453	-566	58	583	23	29	-42	-93	0
261	0	0	144	-430	-574	143	359	-502	89	502	110	-21	97	-97	0
262	0	0	179	-424	-603	122	391	-513	60	599	83	-27	120	-71	0
263	0	0	126	-446	-572	160	349	-509	21	574	58	11	34	-131	0
264	0	0	109	-459	-568	175	338	-513	157	566	190	100	91	-15	0
265	0	0	113	-430	-543	158	328	-486	64	605	194	-7	141	60	0
266	0	0	157	-428	-585	135	371	-506	145	587	166	11	145	-21	0
267	0	0	80	-428	-508	174	294	-468	-27	653	129	-85	93	-97	0
268	0	0	217	-434	-651	108	434	-542	164	609	166	5	151	-42	0
269	0	0	87	-438	-525	175	306	-481	29	636	31	-17	98	-139	0
270	0	0	95	-430	-525	167	310	-477	32	587	1	-25	38	-98	0
271	0	0	128	-428	-556	150	342	-492	9	630	81	1	120	-3	0
272	0	0	119	-397	-516	139	317	-456	32	618	54	-60	172	-19	0
273	0	0	109	-405	-514	148	311	-459	3	646	36	-75	184	-48	0
274	0	0	117	-426	-543	154	330	-484	98	570	108	-29	131	62	0
275	0	0	99	-438	-537	169	318	-487	83	589	118	-31	143	1	0
276	0	0	140	-440	-580	150	360	-510	-44	653	77	-9	161	-48	0
277	0	0	97	-459	-556	181	326	-507	21	659	114	-38	162	60	0
278	0	0	113	-467	-580	177	346	-523	81	574	38	-1	77	34	0
279	0	0	95	-469	-564	187	329	-516	62	587	-15	-21	77	-31	0
280	0	0	37	-465	-502	214	269	-483	-69	603	-75	-118	135	-122	0
281	0	0	130	-442	-572	156	351	-507	153	628	-21	102	64	36	0
282	0	0	116	-403	-519	143	317	-461	60	603	23	-29	67	21	0
283	0	0	169	-403	-572	117	370	-487	124	578	-9	-19	143	-36	0
284	0	0	157	-374	-531	108	344	-452	97	533	75	-85	52	71	0
285	0	0	206	-372	-578	83	392	-475	223	595	122	50	141	87	0
286	0	0	167	-329	-496	81	331	-412	54	517	13	-1	124	23	0
287	0	0	216	-323	-539	53	377	-431	89	516	-21	-58	27	-15	0
288	0	0	163	-310	-473	73	318	-391	95	556	122	0	71	9	0
289	0	0	163	-312	-475	74	319	-393	67	512	-5	-131	25	-100	0
290	0	0	148	-300	-448	76	298	-374	79	494	27	-157	64	-118	0
291	0	0	153	-322	-475	84	314	-398	124	558	42	-64	124	-42	0
292	0	0	169	-337	-506	84	337	-421	155	572	54	-36	89	-58	0
293	0	0	124	-372	-496	124	310	-434	133	585	34	27	46	32	0
294	0	0	118	-409	-527	145	322	-468	139	595	67	-34	60	1	0
295	0	0	178	-384	-562	103	370	-473	176	585	151	1	54	69	0
296	0	0	97	-356	-453	129	275	-404	23	578	1	-42	34	-118	0
297	0	0	114	-349	-463	117	288	-406	106	529	114	-62	1	-81	0
298	0	0	123	-325	-448	101	285	-386	133	533	98	-1	-75	-19	0
299	0	0	130	-304	-434	87	282	-369	89	506	73	-46	-27	-106	0
300	0	0	128	-285	-413	78	270	-349	67	562	-3	-129	-5	-180	0
301	0	0	113	-263	-376	75	244	-319	67	587	62	-120	-15	-83	0
302	0	0	153	-267	-420	57	286	-343	102	622	46	-116	50	-52	0
303	0	0	100	-291	-391	95	245	-341	65	582	-5	-108	1	-122	0
304	0	0	145	-289	-434	72	289	-361	168	630	155	-145	31	-3	0
305	0	0	55	-294	-349	119	202	-321	162	609	120	-60	1	42	0
306	0	0	161	-285	-446	62	303	-365	106	663	27	-75	-13	-102	0
307	0	0	45	-269	-314	112	179	-291	143	642	98	-139	-3	-27	0
308	0	0	82	-240	-322	79	202	-281	32	578	54	-219	-69	-104	0
309	0	0	93	-205	-298	56	195	-251	137	675	5	-215	-15	-23	0
310	0	0	114	-182	-296	34	205	-239	77	609	-34	-166	-44	-54	0
311	0	0	144	-166	-310	11	227	-238	67	634	-1	-182	0	-31	0
312	0	0	106	-153	-259	23	182	-206	52	626	-25	-254	-19	-1	0
313	0	0	82	-137	-219	27	150	-178	54	661	-56	-242	65	81	0
314	0	0	6	-137	-143	65	74	-140	60	570	-13	-221	0	29	0
315	0	0	95	-139	-234	22	164	-186	120	657	50	-225	13	73	0
316	0	0	-74	-159	-85	116	5	-122	-48	690	21	-248	-11	-62	0
317	0	0	10	-137	-147	63	78	-142	139	609	85	-248	32	3	0
318	0	0	-133	-106	27	119	-80	-39	0	649	-7	-296	13	-87	0
319	0	0	7	-62	-69	27	38	-65	95	630	-52	-244	-23	-118	0
320	0	0	-88	-56	32	72	-60	-12	31	587	-38	-308	-73	-168	0
321	0	0	-54	-65	-11	59	-21	-38	38	649	-44	-234	-69	-133	0
322	0	0	-71	-52	19	61	-45	-16	71	531	50	-259	-62	-129	0
323	0	0	-73	-21	52	47	-62	15	108	545	29	-225	-104	-141	0
324	0	0	18	-9	-27	-4	22	-18	178	562	133	-147	-44	-95	0
325	0	0	-70	1	71	34	-70	36	133	549	188	-128	0	-32	0
326	0	0	24	15	-9	-19	16	3	114	531	98	-120	-46	-110	0
327	0	0	-23	31	54	-4	-38	42	71	614	182	-161	-5	-141	0
328	0	0	-48	27	75	10	-61	51	149	566	97	-151	-32	-133	0
329	0	0	-53	42	95	5	-74	68	168	490	128	-240	-67	-190	0
330	0	0	-99	60	159	19	-129	109	69	455	54	-259	-151	-194	0
331	0	0	-56	60	116	-2	-86	88	91	580	100	-168	-118	-164	0
332	0	0	-12	40	52	-14	-32	46	124	517	170	-197	-155	-184	0
333	0	0	-141	27	168	57	-154	97	32	508	122	-182	-215	-178	0
334	0	0	-48	17	65	15	-56	41	228	543	186	-112	-126	-65	0
335	0	0	-31	27	58	2	-44	42	77	457	153	-89	-184	-161	0
336	0	0	-49	34	83	7	-66	58	118	519	60	-69	-97	-161	0
337	0	0	-27	27	54	0	-40	40	15	523	122	-159	-145	-182	0
338	0	0	28	23	-5	-25	16	9	102	547	172	-64	-112	-172	0
339	0	0	0	29	29	-14	-14	29	15	486	81	-180	-108	-162	0
340	0	0	143	46	-97	-94	120	-25	62	525	29	-114	-116	-108	0
341	0	0	22	54	32	-38	-5	43	93	560	65	-108	-34	-102	0
342	0	0	123	36	-87	-79	105	-25	27	519	102	-98	-81	-145	0
343	0	0	98	1	-97	-49	97	-48	85	547	56	-75	-44	-81	0
344	0	0	165	1	-164	-83	164	-81	137	545	93	-46	-7	-27	0
345	0	0	216	-1	-217	-107	216	-109	143	477	244	-1	-1	-11	0
346	0	0	144	1	-143	-72	143	-71	-7	529	64	-79	-120	11	0
347	0	0	226	0	-226	-113	226	-113	98	572	157	-48	-69	-60	0
348	0	0	199	15	-184	-107	191	-84	120	471	197	13	-85	-65	0
349	0	0	140	-1	-141	-69	140	-71	9	483	15	-147	-52	-133	0
350	0	0	231	-56	-287	-87	259	-171	81	508	62	-64	-52	-122	0
351	0	0	163	-93	-256	-35	209	-174	91	582	48	-36	21	-52	0
352	0	0	186	-153	-339	-16	262	-246	71	535	69	-71	3	-52	0
353	0	0	136	-217	-353	40	244	-285	87	550	83	95	34	-29	0
354	0	0	79	-250	-329	85	204	-289	65	589	116	-23	27	9	0
355	0	0	35	-294	-329	129	182	-311	116	550	240	-31	108	34	0
356	0	0	-16	-283	-267	149	125	-275	21	560	162	-143	44	-54	0
357	0	0	0	-265	-265	132	132	-265	110	578	174	-62	56	44	0
358	0	0	-72	-269	-197	170	62	-233	58	611	159	-188	31	44	0
359	0	0	-83	-308	-225	195	71	-266	17	583	118	-190	77	-34	0
360	0	0	-62	-325	-263	193	100	-294	29	620	89	-89	79	-17	0
361	0	0	-145	-337	-192	241	23	-264	48	593	178	-50	13	36	0
362	0	0	-97	-327	-230	212	66	-278	52	549	182	-184	15	-69	0
363	0	0	-136	-318	-182	227	23	-250	77	626	95	-25	48	25	0
364	0	0	-165	-320	-155	242	-5	-237	149	665	170	-77	91	54	0
365	0	0	-116	-302	-186	209	35	-244	151	591	209	0	110	38	0
366	0	0	-168	-294	-126	231	-21	-210	13	684	159	-25	89	-93	0
367	0	0	-209	-331	-122	270	-43	-226	19	653	153	-69	64	-104	0
368	0	0	-283	-376	-93	329	-95	-234	93	591	155	-17	-25	-15	0
369	0	0	-202	-432	-230	317	14	-331	62	611	180	-19	-27	-116	0
370	0	0	-382	-461	-79	421	-151	-270	11	609	27	-137	0	-143	0
371	0	0	-291	-477	-186	384	-52	-331	58	605	174	-40	13	-87	0
372	0	0	-347	-500	-153	423	-97	-326	83	597	225	-1	32	-79	0
373	0	0	-324	-486	-162	405	-81	-324	106	574	155	-34	-17	-128	0
374	0	0	-347	-467	-120	407	-113	-293	161	552	242	-13	27	-21	0
375	0	0	-293	-455	-162	374	-65	-308	104	568	261	85	85	21	0
376	0	0	-340	-475	-135	407	-102	-305	21	496	263	-27	-11	-126	0
377	0	0	-336	-483	-147	409	-94	-315	75	564	281	19	34	-93	0
378	0	0	-332	-508	-176	420	-78	-342	128	527	296	21	56	-100	0
379	0	0	-322	-517	-195	419	-63	-356	42	516	153	-46	-27	-176	0
380	0	0	-363	-529	-166	446	-98	-347	21	585	100	9	-48	-137	0
381	0	0	-309	-506	-197	407	-56	-351	32	488	207	36	19	-62	0
382	0	0	-278	-508	-230	393	-24	-369	83	492	159	21	-42	-149	0
383	0	0	-260	-485	-225	372	-17	-355	95	537	215	0	17	-58	0
384	0	0	-308	-494	-186	401	-61	-340	52	525	131	13	21	-25	0
385	0	0	-140	-481	-341	310	100	-411	164	512	261	149	-46	56	0
386	0	0	-204	-469	-265	336	30	-367	159	506	188	131	-73	62	0
387	0	0	-235	-448	-213	341	-11	-330	25	519	145	11	-5	-100	0
388	0	0	-136	-473	-337	304	100	-405	98	556	170	81	-42	56	0
389	0	0	-247	-485	-238	366	-4	-361	-7	488	164	29	-120	-73	0
390	0	0	-171	-467	-296	319	62	-381	11	519	91	-42	-38	-118	0
391	0	0	-246	-488	-242	367	-2	-365	-3	566	172	-13	60	1	0
392	0	0	-213	-500	-287	356	37	-393	36	549	73	36	23	-93	0
393	0	0	-221	-517	-296	369	37	-406	112	549	81	54	-58	-77	0
394	0	0	-229	-500	-271	364	21	-385	91	527	203	97	29	25	0
395	0	0	-215	-504	-289	359	37	-396	58	550	151	29	15	-54	0
396	0	0	-307	-512	-205	409	-51	-358	102	585	108	5	79	-50	0
397	0	0	-301	-512	-211	406	-45	-361	36	547	151	36	-29	-120	0
398	0	0	-289	-508	-219	398	-35	-363	38	609	226	-5	17	-17	0
399	0	0	-316	-506	-190	411	-63	-348	19	574	168	-38	1	-23	0
400	0	0	-353	-498	-145	425	-104	-321	23	500	100	-112	15	-116	0
401	0	0	-318	-496	-178	407	-70	-337	42	593	151	-27	-25	-56	0
402	0	0	-287	-475	-188	381	-49	-331	122	582	238	-5	60	-11	0
403	0	0	-249	-444	-195	346	-27	-319	159	587	197	64	29	-48	0
404	0	0	-223	-432	-209	327	-7	-320	141	655	277	71	106	21	0
405	0	0	-278	-409	-131	343	-73	-270	151	570	261	85	38	3	0
406	0	0	-260	-376	-116	318	-72	-246	91	550	256	-5	0	-40	0
407	0	0	-276	-384	-108	330	-84	-246	77	605	258	-23	-38	91	0
408	0	0	-254	-393	-139	323	-57	-266	110	597	256	19	9	-58	0
409	0	0	-264	-399	-135	331	-64	-267	87	583	151	32	-56	-91	0
410	0	0	-299	-432	-133	365	-83	-282	131	488	172	-73	-75	-97	0
411	0	0	-243	-477	-234	360	-4	-355	122	644	252	5	40	-46	0
412	0	0	-351	-475	-124	413	-113	-299	141	576	203	-1	-7	-65	0
413	0	0	-355	-459	-104	407	-125	-281	91	543	98	-62	-54	-64	0
414	0	0	-316	-508	-192	412	-62	-350	164	492	223	40	23	11	0
415	0	0	-380	-533	-153	456	-113	-343	178	556	230	1	23	40	0
416	0	0	-397	-550	-153	473	-122	-351	100	556	137	1	-58	-95	0
417	0	0	-287	-539	-252	413	-17	-395	170	572	275	-3	-11	17	0
418	0	0	-320	-481	-161	400	-79	-321	83	517	236	-69	-75	-19	0
419	0	0	-316	-438	-122	377	-97	-280	65	514	199	-188	-44	-32	0
420	0	0	-248	-397	-149	322	-49	-273	143	531	133	-87	-126	-137	0
421	0	0	-351	-409	-58	380	-146	-233	85	506	168	-91	-60	77	0
422	0	0	-252	-426	-174	339	-39	-300	145	494	137	-34	-15	-52	0
423	0	0	-270	-452	-182	361	-44	-317	137	582	188	-89	-31	23	0
424	0	0	-254	-461	-207	357	-23	-334	162	517	168	-71	5	-11	0
425	0	0	-361	-465	-104	413	-128	-284	85	593	166	-116	-15	34	0
426	0	0	-256	-457	-201	356	-27	-329	133	512	98	-54	-65	-65	0
427	0	0	-271	-465	-194	368	-38	-329	110	572	174	-27	-25	13	0
428	0	0	-332	-479	-147	405	-92	-313	157	527	97	-151	-60	-85	0
429	0	0	-304	-465	-161	384	-71	-313	54	531	60	-166	-93	-137	0
430	0	0	-381	-452	-71	416	-155	-261	58	500	122	-162	-91	-75	0
431	0	0	-378	-455	-77	416	-150	-266	40	471	129	-182	-89	-56	0
432	0	0	-355	-450	-95	402	-130	-272	100	519	155	-81	11	-110	0
433	0	0	-347	-453	-106	400	-120	-279	77	486	178	-194	-87	-65	0
434	0	0	-328	-442	-114	385	-107	-278	172	529	164	-155	1	-29	0
435	0	0	-364	-422	-58	393	-153	-240	58	547	188	-73	-44	1	0
436	0	0	-336	-401	-65	368	-135	-233	91	527	135	-238	-75	-64	0
437	0	0	-283	-358	-75	320	-104	-216	62	620	83	-155	19	-40	0
438	0	0	-242	-331	-89	286	-76	-210	128	521	221	-195	-73	71	0
439	0	0	-282	-353	-71	317	-105	-212	46	554	176	-186	-97	-64	0
440	0	0	-275	-389	-114	332	-80	-251	65	545	118	-180	-79	-27	0
441	0	0	-368	-426	-58	397	-155	-242	159	508	83	-126	3	-32	0
442	0	0	-295	-463	-168	379	-63	-315	131	537	106	-168	-40	-75	0
443	0	0	-363	-502	-139	432	-112	-320	108	578	58	-79	27	-40	0
444	0	0	-330	-494	-164	412	-83	-329	87	611	118	-98	-13	69	0
445	0	0	-296	-457	-161	376	-67	-309	118	595	246	-155	110	25	0
446	0	0	-243	-444	-201	343	-21	-322	143	572	141	-13	-23	-27	0
447	0	0	-283	-436	-153	359	-65	-294	98	599	221	-128	42	-13	0
448	0	0	-288	-452	-164	370	-62	-308	52	547	201	-106	-40	114	0
449	0	0	-274	-446	-172	360	-51	-309	38	585	219	-139	-17	-58	0
450	0	0	-295	-442	-147	368	-74	-294	65	585	87	-116	-71	-46	0
451	0	0	-243	-440	-197	341	-23	-318	157	523	226	-110	38	-25	0
452	0	0	-285	-453	-168	369	-58	-310	126	568	178	-52	3	-60	0
453	0	0	-272	-436	-164	354	-54	-300	108	533	162	-102	9	3	0
454	0	0	-234	-424	-190	329	-22	-307	176	611	211	-29	1	126	0
455	0	0	-200	-405	-205	302	2	-305	153	603	318	-95	71	64	0
456	0	0	-246	-405	-159	325	-43	-282	11	603	155	-67	31	-11	0
457	0	0	-229	-380	-151	304	-39	-265	180	582	192	-50	44	-17	0
458	0	0	-188	-349	-161	268	-13	-255	164	543	244	0	11	87	0
459	0	0	-194	-355	-161	274	-16	-258	38	568	170	-83	-11	-77	0
460	0	0	-183	-345	-162	264	-10	-253	-3	589	153	-93	-19	-9	0
461	0	0	-213	-368	-155	290	-29	-261	112	547	145	-65	36	-15	0
462	0	0	-268	-399	-131	333	-68	-265	23	545	188	-106	-5	-44	0
463	0	0	-200	-417	-217	308	8	-317	129	624	120	-7	13	36	0
464	0	0	-268	-471	-203	369	-32	-337	106	549	182	-60	124	-1	0
465	0	0	-231	-508	-277	369	23	-392	106	655	213	-17	27	-13	0
466	0	0	-284	-512	-228	398	-28	-370	95	560	234	29	29	-21	0
467	0	0	-258	-490	-232	374	-13	-361	60	537	248	-89	-36	32	0
468	0	0	-264	-500	-236	382	-14	-368	114	572	211	-13	38	-1	0
469	0	0	-262	-471	-209	366	-26	-340	102	529	126	-114	0	-110	0
470	0	0	-279	-430	-151	354	-64	-290	69	572	141	-85	-21	21	0
471	0	0	-269	-430	-161	349	-54	-295	73	552	180	-62	-21	17	0
472	0	0	-204	-432	-228	318	12	-330	118	517	240	-40	42	-67	0
473	0	0	-295	-448	-153	371	-71	-300	65	506	135	-9	19	-42	0
474	0	0	-215	-438	-223	326	4	-330	151	570	207	38	21	65	0
475	0	0	-283	-440	-157	361	-63	-298	145	519	238	-21	62	-21	0
476	0	0	-204	-430	-226	317	11	-328	73	517	201	-29	25	-15	0
477	0	0	-241	-415	-174	328	-33	-294	129	543	246	-3	67	13	0
478	0	0	-309	-413	-104	361	-102	-258	48	516	201	-65	-17	11	0
479	0	0	-258	-428	-170	343	-44	-299	32	502	164	-75	-44	-56	0
480	0	0	-275	-428	-153	351	-61	-290	64	556	159	-104	31	-56	0
481	0	0	-246	-430	-184	338	-31	-307	87	556	201	-58	81	-67	0
482	0	0	-324	-436	-112	380	-106	-274	25	578	124	-67	-34	-81	0
483	0	0	-284	-448	-164	366	-60	-306	17	556	178	-44	27	-60	0
484	0	0	-320	-469	-149	394	-85	-309	75	527	211	29	44	-48	0
485	0	0	-269	-494	-225	381	-22	-359	56	529	248	-54	23	44	0
486	0	0	-266	-496	-230	381	-18	-363	131	494	221	36	-25	-122	0
487	0	0	-336	-481	-145	408	-95	-313	0	504	126	3	-34	-85	0
488	0	0	-243	-448	-205	345	-19	-326	56	541	182	-15	-32	-128	0
489	0	0	-372	-463	-91	417	-140	-277	13	500	141	-98	0	-95	0
490	0	0	-280	-444	-164	362	-58	-304	-3	568	81	-89	-54	-147	0
491	0	0	-289	-420	-131	354	-79	-275	56	521	83	7	-29	-100	0
492	0	0	-251	-413	-162	332	-44	-287	71	510	98	-52	-91	-122	0
493	0	0	-284	-413	-129	348	-77	-271	25	531	186	-52	-60	-19	0
494	0	0	-329	-422	-93	375	-118	-257	19	488	172	-118	-34	-48	0
495	0	0	-221	-430	-209	325	-6	-319	97	616	197	-34	-23	-44	0
496	0	0	-341	-459	-118	400	-111	-288	-71	568	139	-87	-54	-69	0
497	0	0	-314	-438	-124	376	-95	-281	15	516	147	-95	-122	-89	0
498	0	0	-303	-413	-110	358	-96	-261	38	514	114	-75	-102	-79	0
499	0	0	-369	-434	-65	401	-152	-249	-87	516	29	-118	-164	-180	0
500	0	0	-313	-444	-131	378	-91	-287	-21	620	114	-217	-67	-133	0
501	0	0	-388	-436	-48	412	-170	-242	-23	523	34	-153	-100	-164	0
502	0	0	-349	-430	-81	389	-134	-255	-19	597	83	-60	-112	-151	0
503	0	0	-384	-432	-48	408	-168	-240	23	502	-27	-143	-180	-223	0
504	0	0	-384	-457	-73	420	-155	-265	-27	634	65	-149	-48	-58	0
505	0	0	-394	-479	-85	436	-154	-282	102	564	114	-131	-81	-58	0
506	0	0	-384	-448	-64	416	-160	-256	56	543	114	-172	-44	-98	0
507	0	0	-396	-438	-42	417	-177	-240	34	479	106	-195	-93	-205	0
508	0	0	-472	-473	-1	472	-235	-237	-23	543	79	-188	-145	-93	0
509	0	0	-479	-504	-25	491	-227	-264	-79	514	-48	-275	-219	-250	0
510	0	0	-499	-492	7	495	-253	-242	-87	549	-64	-159	-201	-226	0
511	0	0	-484	-479	5	481	-244	-237	7	506	17	-161	-188	-215	0
512	0	0	-486	-467	19	476	-252	-224	-3	481	0	-265	-226	-259	0
513	0	0	-487	-496	-9	491	-239	-252	1	525	-52	-219	-149	-302	0
514	0	0	-536	-525	11	530	-273	-257	-31	517	48	-197	-48	-226	0
515	0	0	-478	-514	-36	496	-221	-275	-1	533	87	-221	-182	-153	0
516	0	0	-528	-486	42	507	-285	-222	-7	564	73	-232	-190	-236	0
517	0	0	-498	-446	52	472	-275	-197	-98	547	15	-289	-164	-221	0
518	0	0	-468	-457	11	462	-239	-223	40	556	155	-219	-153	-164	0
519	0	0	-544	-455	89	499	-316	-183	-114	477	-50	-314	-209	-349	0
520	0	0	-515	-455	60	485	-287	-197	-65	543	-9	-172	-184	-256	0
521	0	0	-524	-453	71	488	-297	-191	-38	514	0	-261	-219	-254	0
522	0	0	-521	-473	48	497	-284	-212	-13	498	40	-188	-254	-230	0
523	0	0	-548	-467	81	507	-314	-193	5	541	-11	-248	-219	-261	0
524	0	0	-521	-457	64	489	-292	-196	60	527	27	-145	-188	-184	0
525	0	0	-478	-426	52	452	-265	-187	31	533	176	-230	-153	-174	0
526	0	0	-513	-413	100	463	-306	-156	-52	467	112	-172	-215	-211	0
527	0	0	-509	-434	75	471	-292	-179	-19	516	50	-215	-205	-246	0
528	0	0	-490	-426	64	458	-277	-181	15	512	87	-225	-166	-190	0
529	0	0	-533	-436	97	484	-315	-169	-126	523	42	-289	-166	-246	0
530	0	0	-494	-452	42	473	-268	-205	-27	533	25	-215	-190	-234	0
531	0	0	-542	-463	79	502	-310	-192	15	531	13	-203	-182	-292	0
532	0	0	-482	-463	19	472	-250	-222	73	539	124	-164	-122	-194	0
533	0	0	-502	-440	62	471	-282	-189	-15	490	48	-256	-174	-236	0
534	0	0	-517	-436	81	476	-299	-177	9	541	64	-211	-126	-201	0
535	0	0	-458	-479	-21	468	-218	-250	50	582	162	-174	-159	-201	0
536	0	0	-623	-488	135	555	-379	-176	-64	450	104	-244	-188	-228	0
537	0	0	-478	-485	-7	481	-235	-246	5	535	106	-166	-195	-234	0
538	0	0	-517	-455	62	486	-289	-196	60	549	157	-145	-87	-267	0
539	0	0	-517	-405	112	461	-314	-146	-124	504	17	-275	-219	-318	0
540	0	0	-427	-362	65	394	-246	-148	-104	539	29	-273	-174	-277	0
541	0	0	-492	-343	149	417	-320	-97	-56	413	64	-252	-228	-302	0
542	0	0	-401	-341	60	371	-230	-140	32	543	184	-106	-129	-271	0
543	0	0	-486	-353	133	419	-309	-110	-48	434	-1	-221	-209	-306	0
544	0	0	-456	-391	65	423	-260	-163	-21	498	85	-230	-162	-217	0
545	0	0	-446	-419	27	432	-236	-196	7	525	114	-180	-159	-205	0
546	0	0	-509	-455	54	482	-281	-200	-188	558	-38	-234	-114	-298	0
547	0	0	-405	-459	-54	432	-175	-256	-25	457	73	-252	-180	-225	0
548	0	0	-531	-450	81	490	-306	-184	-89	517	48	-178	-186	-258	0
549	0	0	-466	-473	-7	469	-229	-240	-102	479	-124	-265	-250	-314	0
550	0	0	-472	-463	9	467	-240	-227	-79	541	-29	-161	-186	-259	0
551	0	0	-504	-448	56	476	-280	-196	-120	380	-7	-263	-226	-263	0
552	0	0	-398	-430	-32	414	-183	-231	36	550	27	-161	-145	-252	0
553	0	0	-531	-442	89	486	-310	-176	-133	488	-65	-310	-223	-353	0
554	0	0	-432	-413	19	422	-225	-197	-48	537	15	-170	-232	-223	0
555	0	0	-424	-368	56	396	-240	-156	-40	527	9	-135	-129	-250	0
556	0	0	-403	-339	64	371	-233	-137	-124	483	-11	-194	-207	-271	0
557	0	0	-440	-318	122	379	-281	-98	-159	420	-44	-246	-217	-331	0
558	0	0	-356	-308	48	332	-202	-130	-65	469	-9	-203	-157	-225	0
559	0	0	-343	-287	56	315	-199	-115	-79	463	-38	-228	-166	-283	0
560	0	0	-373	-298	75	335	-224	-111	-93	533	-95	-217	-164	-294	0
561	0	0	-311	-312	-1	311	-155	-156	-56	521	-7	-240	-116	-192	0
562	0	0	-383	-351	32	367	-207	-159	13	467	93	-157	-122	-120	0
563	0	0	-369	-386	-17	377	-176	-201	-32	512	-52	-195	-122	-258	0
564	0	0	-312	-397	-85	354	-113	-241	1	616	93	-182	-9	-110	0
565	0	0	-380	-397	-17	388	-181	-207	-17	547	139	-190	-19	-143	0
566	0	0	-337	-393	-56	365	-140	-224	-46	514	42	-217	-95	-170	0
567	0	0	-322	-403	-81	362	-120	-242	-25	543	106	-176	-67	-186	0
568	0	0	-355	-409	-54	382	-150	-231	-31	599	139	-153	-50	-114	0
569	0	0	-357	-386	-29	371	-164	-207	-93	502	19	-236	-131	-211	0
570	0	0	-295	-378	-83	336	-106	-230	27	552	31	-102	-106	-168	0
571	0	0	-309	-384	-75	346	-117	-229	54	514	159	-98	-52	-81	0
572	0	0	-266	-419	-153	342	-56	-286	-9	517	124	-102	-108	-155	0
573	0	0	-233	-481	-248	357	7	-364	83	646	172	-17	-23	-73	0
574	0	0	-295	-490	-195	392	-50	-342	25	601	174	-93	-3	-50	0
575	0	0	-223	-492	-269	357	23	-380	11	583	225	-108	21	-139	0
576	0	0	-297	-502	-205	399	-46	-353	-7	566	145	-87	-42	-69	0
577	0	0	-233	-485	-252	359	9	-368	67	580	118	-44	-15	-44	0
578	0	0	-256	-502	-246	379	-5	-374	69	516	155	-32	-69	-114	0
579	0	0	-309	-514	-205	411	-52	-359	-40	574	118	-95	-83	-102	0
580	0	0	-289	-492	-203	390	-43	-347	-71	554	56	-180	-122	-131	0
581	0	0	-244	-486	-242	365	-1	-364	87	549	178	-21	3	-81	0
582	0	0	-248	-494	-246	371	-1	-370	50	587	225	-13	-36	-75	0
583	0	0	-246	-517	-271	381	12	-394	3	521	166	-67	-100	-155	0
584	0	0	-251	-514	-263	382	6	-388	81	529	232	-11	-64	-5	0
585	0	0	-263	-521	-258	392	-2	-389	-13	560	151	-13	3	-100	0
586	0	0	-249	-543	-294	396	22	-418	27	591	215	-48	1	-56	0
587	0	0	-261	-552	-291	406	15	-421	-5	549	236	-91	-29	-65	0
588	0	0	-253	-549	-296	401	21	-422	9	576	228	-102	-56	-85	0
589	0	0	-276	-516	-240	396	-18	-378	17	605	106	-83	-104	-91	0
590	0	0	-280	-510	-230	395	-25	-370	9	545	104	-135	-67	-122	0
591	0	0	-248	-506	-258	377	5	-382	85	483	192	-15	-77	-44	0
592	0	0	-165	-496	-331	330	83	-413	77	634	201	-3	9	-38	0
593	0	0	-281	-486	-205	383	-38	-345	-21	552	170	-137	-40	-137	0
594	0	0	-163	-481	-318	322	77	-399	97	679	234	23	-5	-13	0
595	0	0	-278	-485	-207	381	-35	-346	31	618	172	-29	48	-3	0
596	0	0	-167	-477	-310	322	71	-393	-17	589	203	-89	-19	-100	0
597	0	0	-238	-455	-217	346	-10	-336	9	525	226	-83	-77	-19	0
598	0	0	-248	-459	-211	353	-18	-335	52	512	207	-52	-23	-162	0
599	0	0	-271	-486	-215	378	-28	-350	-21	543	192	-104	-60	-112	0
600	0	0	-266	-508	-242	387	-12	-375	-11	572	161	-112	-83	-135	0
601	0	0	-254	-496	-242	375	-6	-369	81	531	230	-71	-17	-42	0
602	0	0	-237	-479	-242	358	2	-360	100	583	182	-79	-67	-93	0
603	0	0	-227	-488	-261	357	17	-374	104	620	248	11	-7	-108	0
604	0	0	-192	-525	-333	358	70	-429	122	537	256	-21	-13	-42	0
605	0	0	-287	-566	-279	426	-4	-422	64	547	314	15	-17	54	0
606	0	0	-267	-558	-291	412	12	-424	-25	595	242	-77	-104	-46	0
607	0	0	-326	-572	-246	449	-40	-409	34	601	263	-83	-5	-98	0
608	0	0	-299	-541	-242	420	-28	-391	69	547	302	-81	-97	5	0
609	0	0	-274	-512	-238	393	-18	-375	25	570	184	-141	-98	-116	0
610	0	0	-258	-506	-248	382	-5	-377	32	576	242	-67	-77	-1	0
611	0	0	-258	-510	-252	384	-3	-381	75	583	242	-114	-40	0	0
612	0	0	-281	-521	-240	401	-20	-380	69	560	225	-56	-79	-50	0
613	0	0	-262	-516	-254	389	-4	-385	1	558	273	-56	-64	-1	0
614	0	0	-268	-504	-236	386	-16	-370	83	568	322	-83	-32	1	0
615	0	0	-281	-496	-215	388	-33	-355	102	531	294	-32	-79	-5	0
616	0	0	-227	-486	-259	356	16	-372	85	595	300	-15	-38	-23	0
617	0	0	-285	-475	-190	380	-47	-332	38	512	339	-128	-25	-31	0
618	0	0	-182	-463	-281	322	49	-372	81	614	356	-129	-5	0	0
619	0	0	-213	-457	-244	335	15	-350	131	552	281	-5	-21	-54	0
620	0	0	-319	-481	-162	400	-78	-321	17	517	131	-124	-95	-108	0
621	0	0	-287	-494	-207	390	-40	-350	153	523	395	-60	60	40	0
622	0	0	-335	-486	-151	410	-92	-318	60	531	228	-40	-100	-17	0
623	0	0	-281	-488	-207	384	-37	-347	106	506	285	-40	-56	9	0
624	0	0	-320	-504	-184	412	-68	-344	62	533	397	-65	1	-3	0
625	0	0	-252	-531	-279	391	13	-405	261	473	415	15	7	11	0
626	0	0	-332	-545	-213	438	-59	-379	75	494	314	-32	-46	-46	0
627	0	0	-312	-558	-246	435	-33	-402	97	550	341	-48	-56	7	0
628	0	0	-367	-564	-197	465	-85	-380	97	554	428	-128	-60	40	0
629	0	0	-281	-564	-283	422	1	-423	112	550	318	-60	-34	-21	0
630	0	0	-293	-572	-279	432	-7	-425	75	568	335	-19	-79	1	0
631	0	0	-310	-591	-281	450	-14	-436	143	543	329	0	-32	11	0
632	0	0	-335	-585	-250	460	-42	-417	143	554	341	-21	-52	27	0
633	0	0	-295	-545	-250	420	-22	-397	137	560	368	-23	-38	29	0
634	0	0	-332	-512	-180	422	-76	-346	137	475	434	7	-11	-3	0
635	0	0	-274	-475	-201	374	-36	-338	137	601	399	-48	13	36	0
636	0	0	-225	-370	-145	297	-40	-257	122	568	393	21	-34	50	0
637	0	0	-184	-259	-75	221	-54	-167	73	543	407	13	-44	23	0
638	0	0	-154	-81	73	117	-113	-4	110	560	368	-27	-52	-64	0
639	0	0	43	184	141	-113	-49	162	83	566	366	-60	-27	3	0
640	0	0	143	461	318	-302	-87	389	116	549	325	-15	-31	5	0
641	0	0	341	787	446	-564	-52	616	180	593	347	-23	23	65	0
642	0	0	500	1080	580	-790	-40	830	178	605	395	-11	62	11	0
643	0	0	588	1340	752	-964	-82	1046	190	510	314	-62	-1	5	0
644	0	0	714	1590	876	-1152	-81	1233	201	477	372	-11	15	54	0
645	0	0	819	1825	1006	-1322	-93	1415	155	510	403	-83	32	23	0
646	0	0	960	1972	1012	-1466	-26	1492	89	556	370	-79	-13	25	0
647	0	0	1001	2077	1076	-1539	-37	1576	131	562	397	-13	-5	73	0
648	0	0	984	2023	1039	-1503	-27	1531	98	537	395	-56	-58	100	0
649	0	0	815	1864	1049	-1339	-117	1456	58	529	304	-124	-34	1	0
650	0	0	737	1693	956	-1215	-109	1324	73	498	254	-71	-60	-58	1
651	0	0	617	1379	762	-998	-72	1070	205	525	391	-11	64	38	0
652	0	0	364	944	580	-654	-108	762	116	521	302	-42	-83	-11	0
653	0	0	125	485	360	-305	-117	422	73	601	248	-31	-93	-15	0
654	0	0	-92	-3	89	47	-90	43	131	483	436	-46	-42	91	0
655	0	0	-386	-498	-112	442	-137	-305	69	537	349	-52	21	46	0
656	0	0	-512	-905	-393	708	-59	-649	97	469	312	-42	-1	-31	0
657	0	0	-520	-890	-370	705	-75	-630	75	578	358	-85	48	-56	0
658	0	0	-564	-783	-219	673	-172	-501	21	504	292	-104	3	-31	0
659	0	0	-445	-679	-234	562	-105	-456	65	508	174	-98	-25	-116	0
660	0	0	-382	-572	-190	477	-96	-381	77	583	230	-89	9	-11	0
661	0	0	-388	-459	-71	423	-158	-265	126	457	283	-83	1	-34	0
662	0	0	-205	-325	-120	265	-42	-222	139	547	285	-60	9	1	0
663	0	0	-296	-258	38	277	-167	-110	91	504	244	-106	0	5	0
664	0	0	-196	-223	-27	209	-84	-125	137	494	281	-69	-29	32	0
665	0	0	-282	-226	56	254	-169	-85	98	488	234	-25	-15	-65	0
666	0	0	-251	-228	23	239	-137	-102	83	506	252	-46	-25	-32	0
667	0	0	-277	-252	25	264	-151	-113	95	446	261	-174	-83	-36	0
668	0	0	-245	-250	-5	247	-120	-127	157	564	279	-50	11	-15	0
669	0	0	-242	-261	-19	251	-111	-140	9	411	207	-176	-64	-95	0
670	0	0	-290	-283	7	286	-148	-138	64	514	219	-145	-13	-54	0
671	0	0	-375	-310	65	342	-220	-122	65	475	157	-100	-34	-21	0
672	0	0	-262	-337	-75	299	-93	-206	131	585	256	-81	-17	-5	0
673	0	0	-300	-360	-60	330	-120	-210	71	512	211	-65	36	-19	0
674	0	0	-291	-388	-97	339	-97	-242	75	502	244	-95	46	-15	0
675	0	0	-272	-380	-108	326	-82	-244	258	570	291	0	36	69	0
676	0	0	-349	-407	-58	378	-145	-232	104	486	228	-71	-34	-23	0
677	0	0	-279	-420	-141	349	-69	-280	89	521	238	-32	7	-81	0
678	0	0	-386	-450	-64	418	-161	-257	97	576	207	-56	-21	-50	0
679	0	0	-377	-444	-67	410	-155	-255	17	488	129	-102	-31	-153	0
680	0	0	-320	-424	-104	372	-108	-264	135	446	174	-36	11	-100	0
681	0	0	-377	-413	-36	395	-170	-224	79	467	209	-67	-25	-13	0
682	0	0	-326	-409	-83	367	-121	-246	124	504	199	-65	0	-62	0
683	0	0	-343	-399	-56	371	-143	-227	120	502	141	-48	-3	-71	0
684	0	0	-310	-391	-81	350	-114	-236	133	459	294	-3	38	-34	0
685	0	0	-293	-388	-95	340	-99	-241	87	527	269	-54	-13	-83	0
686	0	0	-291	-388	-97	339	-97	-242	98	475	256	-40	-48	7	0
687	0	0	-374	-405	-31	389	-171	-218	77	496	100	-56	-64	-34	0
688	0	0	-324	-393	-69	358	-127	-231	67	488	201	-126	-71	-106	0
689	0	0	-377	-382	-5	379	-186	-193	54	498	157	-137	-27	-110	0
690	0	0	-318	-360	-42	339	-138	-201	54	471	91	-108	7	-166	0
691	0	0	-361	-370	-9	365	-176	-189	102	498	135	0	-25	-3	0
692	0	0	-311	-345	-34	328	-138	-189	87	531	157	-87	-52	-77	0
693	0	0	-297	-318	-21	307	-138	-169	89	541	217	-83	7	-56	0
694	0	0	-422	-322	100	372	-261	-111	42	568	128	-102	-3	-25	0
695	0	0	-248	-325	-77	286	-85	-201	104	537	225	-65	-1	31	0
696	0	0	-325	-308	17	316	-171	-145	52	446	209	-71	-29	-62	0
697	0	0	-327	-318	9	322	-168	-154	56	467	67	-176	-54	-141	0
698	0	0	-313	-320	-7	316	-153	-163	100	533	186	-83	-32	-3	0
699	0	0	-368	-347	21	357	-194	-163	36	413	64	-124	-151	-170	0
700	0	0	-332	-351	-19	341	-156	-185	151	483	124	-50	-17	-11	0
701	0	0	-398	-366	32	382	-215	-167	77	446	83	-106	-40	-112	0
702	0	0	-330	-376	-46	353	-142	-211	155	527	131	-25	-34	25	0
703	0	0	-422	-360	62	391	-242	-149	23	420	89	-91	-46	-19	0
704	0	0	-289	-366	-77	327	-106	-221	159	552	215	-19	23	46	0
705	0	0	-330	-351	-21	340	-154	-186	166	463	217	-11	-5	31	0
706	0	0	-316	-335	-19	325	-148	-177	38	469	232	-112	-17	-17	0
707	0	0	-364	-314	50	339	-207	-132	79	457	166	-141	11	13	0
708	0	0	-344	-327	17	335	-180	-155	25	477	259	-190	17	23	0
709	0	0	-397	-335	62	366	-229	-136	114	506	186	-155	-40	5	0
710	0	0	-306	-287	19	296	-162	-134	50	550	145	-133	-50	-34	0
711	0	0	-331	-289	42	310	-186	-123	176	428	219	-108	11	7	0
712	0	0	-321	-306	15	313	-168	-145	207	467	250	-87	31	-11	0
713	0	0	-383	-331	52	357	-217	-139	116	492	147	-100	-60	9	0
714	0	0	-370	-316	54	343	-212	-131	182	434	252	-95	34	34	0
715	0	0	-325	-308	17	316	-171	-145	135	533	283	-122	29	69	0
716	0	0	-338	-331	7	334	-172	-162	50	469	223	-139	48	-67	0
717	0	0	-372	-355	17	363	-194	-169	137	422	254	-50	-7	7	0
718	0	0	-318	-323	-5	320	-156	-164	143	556	242	-17	62	-44	0
719	0	0	-311	-292	19	301	-165	-136	87	457	180	-164	-46	-9	0
720	0	0	-279	-300	-21	289	-129	-160	91	516	116	-81	-34	-62	0
721	0	0	-410	-325	85	367	-247	-120	38	535	194	-64	21	-1	0
722	0	0	-342	-296	46	319	-194	-125	81	549	145	-124	-34	-64	0
723	0	0	-358	-275	83	316	-220	-96	91	574	112	-73	48	-19	0
724	0	0	-350	-248	102	299	-226	-73	147	448	131	-114	-38	-13	0
725	0	0	-265	-221	44	243	-154	-88	151	502	203	-60	-54	32	0
726	0	0	-337	-213	124	275	-230	-44	48	541	147	-157	-29	-46	0
727	0	0	-344	-234	110	289	-227	-62	11	481	83	-161	-9	-71	0
728	0	0	-323	-246	77	284	-200	-84	42	465	178	-149	-73	3	0
729	0	0	-364	-285	79	324	-221	-103	19	479	58	-192	-75	-102	0
730	0	0	-409	-289	120	349	-264	-84	15	436	42	-194	-31	-122	0
731	0	0	-393	-271	122	332	-257	-74	60	498	64	-112	-13	-31	0
732	0	0	-329	-232	97	280	-213	-67	135	490	79	-164	-65	-95	0
733	0	0	-339	-219	120	279	-229	-49	36	508	98	-100	42	-161	0
734	0	0	-323	-207	116	265	-219	-45	54	461	137	-133	-31	-87	0
735	0	0	-284	-176	108	230	-196	-34	73	469	133	-128	-21	-50	0
736	0	0	-300	-149	151	224	-225	1	56	550	89	-52	-5	-131	0
737	0	0	-292	-137	155	214	-223	9	19	459	11	-129	-58	-124	0
738	0	0	-292	-116	176	204	-234	30	124	502	104	-106	-13	9	0
739	0	0	-294	-104	190	199	-242	43	-3	475	15	-203	-29	-166	0
740	0	0	-273	-89	184	181	-228	47	5	453	-13	-116	-106	-199	0
741	0	0	-294	-85	209	189	-251	62	58	535	67	-102	-15	-44	0
742	0	0	-251	-67	184	159	-217	58	93	444	151	-149	-36	-102	0
743	0	0	-255	-71	184	163	-219	56	122	455	95	-145	19	-114	0
744	0	0	-284	-81	203	182	-243	61	102	467	122	-73	-17	-64	0
745	0	0	-257	-91	166	174	-211	37	95	494	129	-67	54	-56	0
746	0	0	-308	-60	248	184	-278	94	25	450	31	-69	-52	-89	0
747	0	0	-247	-52	195	149	-221	71	44	434	118	-149	-124	-71	0
748	0	0	-246	-56	190	151	-218	67	32	514	143	-124	62	-170	0
749	0	0	-257	-48	209	152	-233	80	58	457	5	-116	-77	-106	0
750	0	0	-228	-13	215	120	-221	101	19	438	-9	-207	-81	-201	0
751	0	0	-184	13	197	85	-190	105	52	558	135	-62	31	11	0
752	0	0	-196	23	219	86	-207	121	40	550	81	-225	-17	-77	0
753	0	0	-184	19	203	82	-193	111	91	516	133	-116	-5	-29	0
754	0	0	-254	25	279	114	-266	152	69	452	54	-23	-58	-54	0
755	0	0	-105	44	149	30	-127	96	126	492	139	-25	-3	-21	0
756	0	0	-210	42	252	84	-231	147	64	500	62	-102	-32	-46	0
757	0	0	-192	36	228	78	-210	132	0	461	62	-190	-19	-174	0
758	0	0	-127	34	161	46	-144	97	106	564	143	-69	-50	-27	0
759	0	0	-206	32	238	87	-222	135	-36	516	50	-178	-44	-137	0
760	0	0	-172	29	201	71	-186	115	29	486	62	-139	-93	-81	0
761	0	0	-213	27	240	93	-226	133	93	444	118	-102	-9	-89	0
762	0	0	-190	21	211	84	-200	116	50	485	128	-97	-54	-31	0
763	0	0	-202	21	223	90	-212	122	38	479	161	-164	29	-97	0
764	0	0	-249	-7	242	128	-245	117	112	432	100	-77	-89	-25	0
765	0	0	-229	-32	197	130	-213	82	95	483	174	-27	-46	-5	0
766	0	0	-208	-32	176	120	-192	72	75	444	192	-93	-40	-62	0
767	0	0	-243	-9	234	126	-238	112	77	477	168	-100	-17	-11	0
768	0	0	-253	-13	240	133	-246	113	0	483	87	-135	-97	-77	0
769	0	0	-302	-23	279	162	-290	128	31	459	34	-147	-32	-124	0
770	0	0	-281	-62	219	171	-250	78	-1	471	60	-133	-75	-110	0
771	0	0	-294	-75	219	184	-256	72	128	463	161	-116	19	-95	0
772	0	0	-361	-67	294	214	-327	113	124	442	83	-85	-58	-52	0
773	0	0	-243	-77	166	160	-204	44	93	430	73	-106	-64	-149	0
774	0	0	-368	-85	283	226	-325	99	89	490	166	-21	-5	-17	0
775	0	0	-367	-104	263	235	-315	79	85	403	168	-102	-17	-104	0
776	0	0	-268	-131	137	199	-202	3	122	508	184	-64	-71	-11	0
777	0	0	-426	-170	256	298	-341	43	0	415	108	-128	-79	-126	0
778	0	0	-426	-234	192	330	-309	-21	50	448	83	-91	-48	-135	0
779	0	0	-394	-228	166	311	-280	-31	9	424	168	-170	-102	-116	0
780	0	0	-438	-254	184	346	-311	-35	65	426	44	-153	-81	-164	0
781	0	0	-498	-250	248	374	-373	-1	11	426	25	-188	-108	-124	0
782	0	0	-424	-248	176	336	-300	-36	85	467	48	-147	-17	-170	0
783	0	0	-422	-230	192	326	-307	-19	42	422	29	-98	-73	-137	0
784	0	0	-501	-259	242	380	-371	-8	-7	486	73	-129	-73	-106	0
785	0	0	-364	-285	79	324	-221	-103	180	465	201	-44	-29	32	0
786	0	0	-416	-287	129	351	-272	-79	110	446	9	-79	-64	-149	0
787	0	0	-434	-308	126	371	-280	-91	3	475	112	-145	-108	-65	0
788	0	0	-506	-322	184	414	-345	-69	-13	428	11	-149	-81	-124	0
789	0	0	-381	-292	89	336	-235	-101	0	504	1	-215	-83	-124	0
790	0	0	-540	-331	209	435	-374	-61	-25	453	-48	-133	-46	-85	0
791	0	0	-466	-362	104	414	-285	-129	34	438	58	-124	-85	-149	0
792	0	0	-480	-380	100	430	-290	-140	131	512	15	-69	15	-46	0
793	0	0	-562	-407	155	484	-358	-126	40	438	36	-110	-143	-98	0
794	0	0	-451	-419	32	435	-241	-193	174	434	118	-97	-9	-31	0
795	0	0	-500	-403	97	451	-298	-153	100	519	124	-79	7	-1	0
796	0	0	-488	-372	116	430	-302	-128	-42	461	1	-153	-118	-118	0
797	0	0	-403	-349	54	376	-228	-147	93	512	91	-75	-31	-71	0
798	0	0	-480	-366	114	423	-297	-126	110	481	106	-110	-27	-32	0
799	0	0	-407	-384	23	395	-215	-180	32	570	11	-145	-71	-56	0
800	0	0	-491	-389	102	440	-296	-143	-1	525	48	-153	65	-100	0
801	0	0	-583	-432	151	507	-367	-140	29	405	36	-182	-54	-131	0
802	0	0	-439	-440	-1	439	-219	-220	139	535	71	-97	5	-133	0
803	0	0	-560	-436	124	498	-342	-156	102	448	81	-104	38	-73	0
804	0	0	-556	-467	89	511	-322	-189	32	479	67	-93	-23	-87	0
805	0	0	-519	-446	73	482	-296	-186	46	605	81	-141	34	0	0
806	0	0	-540	-463	77	501	-308	-193	-54	537	124	-184	-69	-52	0
807	0	0	-588	-453	135	520	-361	-159	23	403	97	-71	-98	-129	0
808	0	0	-554	-467	87	510	-320	-190	48	471	69	-159	-64	-128	0
809	0	0	-573	-457	116	515	-344	-170	19	500	54	-159	0	-116	0
810	0	0	-556	-481	75	518	-315	-203	15	506	3	-155	-52	-126	0
811	0	0	-538	-488	50	513	-294	-219	50	510	5	-83	11	-97	0
812	0	0	-508	-485	23	496	-265	-231	143	492	27	-48	-11	-89	0
813	0	0	-561	-463	98	512	-329	-182	36	469	69	-137	9	-69	0
814	0	0	-535	-448	87	491	-311	-180	102	498	124	-77	13	36	0
815	0	0	-484	-440	44	462	-264	-198	118	444	100	-81	-21	-60	0
816	0	0	-554	-446	108	500	-331	-169	11	479	129	-91	42	-17	0
817	0	0	-519	-438	81	478	-300	-178	40	422	-9	-164	-102	-129	0
818	0	0	-536	-459	77	497	-306	-191	23	504	75	-58	-9	-48	0
819	0	0	-682	-457	225	569	-453	-116	-34	372	-52	-203	-42	-174	0
820	0	0	-531	-444	87	487	-309	-178	52	479	-48	-110	-98	-110	0
821	0	0	-596	-434	162	515	-379	-136	58	475	95	-75	5	-11	0
822	0	0	-542	-430	112	486	-327	-159	60	436	-9	-135	-56	-98	0
823	0	0	-624	-407	217	515	-420	-95	62	432	100	-126	-7	-7	0
824	0	0	-474	-393	81	433	-277	-156	91	467	62	-64	-23	-98	0
825	0	0	-538	-395	143	466	-340	-126	118	481	79	-11	-1	-7	0
826	0	0	-566	-419	147	492	-356	-136	19	440	69	-172	-83	-116	0
827	0	0	-540	-422	118	481	-329	-152	50	453	19	-145	-56	-137	0
828	0	0	-615	-420	195	517	-405	-112	19	498	29	-91	25	-54	0
829	0	0	-571	-397	174	484	-372	-111	-29	428	-110	-226	-93	-259	0
830	0	0	-589	-376	213	482	-401	-81	25	446	44	-97	1	-46	0
831	0	0	-567	-393	174	480	-370	-109	19	444	-83	-153	-89	-104	0
832	0	0	-577	-403	174	490	-375	-114	62	450	15	-159	5	-129	0
833	0	0	-583	-395	188	489	-385	-103	-7	461	-23	-162	-79	-122	0
834	0	0	-562	-388	174	475	-368	-107	71	481	-42	-58	-31	-126	0
835	0	0	-668	-405	263	536	-465	-71	-19	422	7	-236	-31	-195	0
836	0	0	-567	-420	147	493	-357	-136	-64	485	-54	-219	-120	-182	0
837	0	0	-717	-426	291	571	-504	-67	-73	405	-97	-178	-64	-226	0
838	0	0	-593	-419	174	506	-383	-122	-21	446	-54	-211	-83	-147	0
839	0	0	-678	-428	250	553	-464	-89	-40	440	-129	-221	-81	-225	0
840	0	0	-647	-434	213	540	-430	-110	-21	366	-213	-250	-110	-256	0
841	0	0	-629	-403	226	516	-427	-88	50	502	-60	-221	-13	-129	0
842	0	0	-633	-393	240	513	-436	-76	-11	366	-85	-197	-124	-246	0
843	0	0	-663	-405	258	534	-460	-73	-7	453	-116	-192	-114	-188	0
844	0	0	-607	-417	190	512	-398	-113	52	430	-116	-166	-104	-162	0
845	0	0	-574	-417	157	495	-365	-130	25	492	-79	-139	-75	-128	0
846	0	0	-611	-450	161	530	-386	-144	0	457	-54	-182	-116	-199	0
847	0	0	-587	-463	124	525	-355	-169	-44	438	42	-201	-102	-207	0
848	0	0	-690	-452	238	571	-464	-107	-25	419	-62	-192	-65	-161	0
849	0	0	-616	-450	166	533	-391	-142	-29	376	-184	-248	-157	-215	0
850	0	0	-668	-434	234	551	-451	-100	27	420	-143	-205	-106	-129	0
851	0	0	-573	-391	182	482	-377	-104	52	469	-67	-162	-120	-135	0
852	0	0	-559	-391	168	475	-363	-111	-3	475	-104	-211	-87	-225	0
853	0	0	-651	-393	258	522	-454	-67	5	388	-98	-137	-81	-143	0
854	0	0	-534	-403	131	468	-332	-136	104	446	-21	-162	-42	-85	0
855	0	0	-620	-432	188	526	-404	-122	77	469	-11	-106	-9	-97	0
856	0	0	-595	-434	161	514	-378	-136	34	432	-52	-180	-131	-174	0
857	0	0	-632	-442	190	537	-411	-126	-40	504	7	-184	-122	-106	0
858	0	0	-656	-430	226	543	-441	-102	-62	432	-73	-215	-75	-215	0
859	0	0	-598	-420	178	509	-388	-121	60	420	-25	-205	-46	-104	0
860	0	0	-640	-415	225	527	-432	-95	67	440	-112	-215	-131	-67	0
861	0	0	-533	-411	122	472	-327	-144	69	512	-3	-162	-27	-40	0
862	0	0	-543	-417	126	480	-334	-145	65	463	-93	-102	-48	-71	0
863	0	0	-529	-403	126	466	-327	-138	58	521	0	-104	-71	-100	0
864	0	0	-535	-413	122	474	-328	-145	73	514	7	-102	1	-87	0
865	0	0	-476	-403	73	439	-274	-165	122	549	65	-87	34	-67	0
866	0	0	-542	-374	168	458	-355	-103	23	473	3	-170	-48	-42	0
867	0	0	-507	-360	147	433	-327	-106	5	465	-11	-180	-31	-145	0
868	0	0	-533	-382	151	457	-342	-115	-11	455	27	-164	-73	-54	0
869	0	0	-457	-384	73	420	-265	-155	135	430	65	-65	-60	-73	0
870	0	0	-453	-370	83	411	-268	-143	-21	485	-25	-178	-100	-137	0
871	0	0	-407	-384	23	395	-215	-180	89	583	104	-73	48	-71	0
872	0	0	-431	-389	42	410	-236	-173	85	504	58	-98	-93	-81	0
873	0	0	-385	-362	23	373	-204	-169	79	461	7	-91	-133	-87	0
874	0	0	-435	-360	75	397	-255	-142	58	492	116	-122	-1	-5	0
875	0	0	-347	-362	-15	354	-166	-188	83	436	131	-104	-85	27	0
876	0	0	-386	-401	-15	393	-185	-208	-11	556	98	-131	36	-46	0
877	0	0	-429	-430	-1	429	-214	-215	0	475	95	-133	-11	-126	0
878	0	0	-386	-448	-62	417	-162	-255	60	465	81	-126	-122	-118	0
879	0	0	-442	-455	-13	448	-214	-234	-27	490	-56	-168	-50	-143	0
880	0	0	-348	-413	-65	380	-141	-239	97	465	25	-95	-25	-128	0
881	0	0	-376	-399	-23	387	-176	-211	73	452	25	-42	-42	-38	0
882	0	0	-244	-364	-120	304	-62	-242	25	547	60	-87	-44	-97	0
883	0	0	-308	-372	-64	340	-122	-218	29	541	73	13	-23	-9	0
884	0	0	-273	-366	-93	319	-90	-229	40	479	32	-73	-27	-79	0
885	0	0	-241	-376	-135	308	-53	-255	108	475	168	-21	27	-87	0
886	0	0	-252	-391	-139	321	-56	-265	23	473	64	-62	-75	-100	0
887	0	0	-322	-403	-81	362	-120	-242	23	436	151	-122	-71	-102	0
888	0	0	-303	-413	-110	358	-96	-261	19	438	93	-54	-110	-42	0
889	0	0	-252	-395	-143	323	-54	-269	27	506	50	-145	-97	-71	0
890	0	0	-244	-428	-184	336	-30	-306	-11	467	71	-135	-83	-153	0
891	0	0	-239	-382	-143	310	-48	-262	25	527	190	-29	-25	-19	0
892	0	0	-202	-355	-153	278	-24	-254	48	444	98	-58	-83	-128	0
893	0	0	-208	-372	-164	290	-22	-268	58	508	116	-23	7	-67	0
894	0	0	-185	-388	-203	286	9	-295	106	529	203	1	-79	-25	0
895	0	0	-122	-393	-271	257	74	-332	159	529	254	87	0	27	0
896	0	0	-194	-419	-225	306	15	-322	44	488	234	-46	-106	-21	0
897	0	0	-142	-440	-298	291	78	-369	32	541	269	1	-54	-15	0
898	0	0	-217	-436	-219	326	1	-327	-21	506	201	-21	-42	-69	0
899	0	0	-79	-434	-355	256	138	-394	81	438	226	-32	-81	-34	0
900	0	0	-201	-457	-256	329	27	-356	-13	527	139	3	-93	-36	0
901	0	0	-80	-485	-405	282	162	-445	102	568	275	-15	-3	15	0
902	0	0	-122	-471	-349	296	113	-410	40	498	221	-36	-48	-29	0
903	0	0	-74	-440	-366	257	146	-403	56	529	292	73	-129	3	0
904	0	0	-49	-415	-366	232	158	-390	114	488	370	93	38	52	0
905	0	0	-25	-411	-386	218	180	-398	89	498	316	52	-79	34	0
906	0	0	-16	-417	-401	216	192	-409	69	578	360	108	15	-38	0
907	0	0	31	-455	-486	212	258	-470	83	481	415	133	-69	38	0
908	0	0	-23	-455	-432	239	204	-443	112	535	461	75	-13	100	0
909	0	0	68	-422	-490	177	279	-456	116	552	362	129	-56	23	0
910	0	0	19	-411	-430	196	224	-420	17	549	327	95	-67	56	0
911	0	0	49	-395	-444	173	246	-419	97	529	393	110	15	44	0
912	0	0	79	-378	-457	149	268	-417	21	539	411	75	-9	13	0
913	0	0	166	-388	-554	111	360	-471	174	558	517	170	15	65	0
914	0	0	83	-415	-498	166	290	-456	31	535	504	93	79	23	0
915	0	0	109	-438	-547	164	328	-492	174	537	582	211	17	137	0
916	0	0	136	-455	-591	159	363	-523	178	521	508	180	7	126	0
917	0	0	99	-477	-576	189	337	-526	77	609	568	164	15	120	0
918	0	0	93	-469	-562	188	327	-515	124	547	539	197	-13	147	0
919	0	0	89	-461	-550	186	319	-505	98	568	568	97	69	52	0
920	0	0	138	-467	-605	164	371	-536	81	564	500	108	5	0	0
921	0	0	143	-446	-589	151	366	-517	155	607	626	285	27	226	0
922	0	0	163	-422	-585	129	374	-503	128	510	512	114	67	17	0
923	0	0	246	-401	-647	77	446	-524	153	649	673	254	135	228	0
924	0	0	196	-399	-595	101	395	-497	223	597	653	209	56	244	0
925	0	0	285	-382	-667	48	476	-524	217	613	698	232	95	182	0
926	0	0	256	-393	-649	68	452	-521	172	552	723	238	46	211	0
927	0	0	287	-395	-682	54	484	-538	139	529	770	223	69	236	0
928	0	0	256	-391	-647	67	451	-519	129	616	717	203	95	252	0
929	0	0	297	-420	-717	61	507	-568	147	616	665	207	71	122	0
930	0	0	198	-440	-638	121	418	-539	58	556	702	195	3	153	0
931	0	0	332	-465	-797	66	564	-631	162	574	708	368	56	223	0
932	0	0	282	-453	-735	85	508	-594	176	620	735	283	108	304	0
933	0	0	336	-461	-797	62	566	-629	203	585	721	294	106	228	0
934	0	0	340	-434	-774	47	557	-604	174	671	768	300	100	254	0
935	0	0	364	-446	-810	41	587	-628	246	647	789	353	110	277	0
936	0	0	364	-446	-810	41	587	-628	153	549	746	263	64	133	0
937	0	0	314	-438	-752	62	533	-595	122	593	764	320	56	281	0
938	0	0	374	-419	-793	22	583	-606	106	677	694	271	3	209	0
939	0	0	377	-395	-772	9	574	-583	126	574	741	259	52	174	0
940	0	0	364	-386	-750	11	557	-568	29	514	651	228	-17	137	0
941	0	0	406	-366	-772	-20	589	-569	135	516	789	254	54	164	0
942	0	0	447	-358	-805	-44	626	-581	108	566	688	219	48	205	0
943	0	0	435	-364	-799	-35	617	-581	153	587	591	225	95	60	0
944	0	0	413	-403	-816	-5	614	-609	102	585	679	230	83	147	0
945	0	0	417	-452	-869	17	643	-660	147	547	686	236	112	157	0
946	0	0	423	-467	-890	22	656	-678	124	506	644	128	91	71	0
947	0	0	365	-471	-836	53	600	-653	42	494	661	194	-48	93	0
948	0	0	382	-475	-857	46	619	-666	69	562	531	192	69	102	0
949	0	0	384	-469	-853	42	618	-661	54	494	533	91	-17	21	0
950	0	0	381	-453	-834	36	607	-643	38	533	500	213	13	19	0
951	0	0	369	-438	-807	34	588	-622	0	533	463	230	0	7	0
952	0	0	379	-420	-799	20	589	-609	58	500	512	180	-46	19	0
953	0	0	407	-374	-781	-16	594	-577	48	486	558	180	-19	67	0
954	0	0	429	-395	-824	-17	626	-609	83	543	477	157	-19	67	0
955	0	0	425	-389	-814	-18	619	-601	62	537	496	192	-5	-15	0
956	0	0	407	-401	-808	-3	607	-604	31	481	545	174	-38	71	0
957	0	0	378	-409	-787	15	582	-598	-69	461	492	137	-7	52	0
958	0	0	448	-432	-880	-8	664	-656	7	549	508	192	-75	31	0
959	0	0	359	-432	-791	36	575	-611	-5	461	384	46	-77	-79	0
960	0	0	355	-448	-803	46	579	-625	-32	541	296	104	-54	-34	0
961	0	0	390	-430	-820	20	605	-625	50	467	413	116	-50	-17	0
962	0	0	307	-426	-733	59	520	-579	-83	461	370	23	-65	-29	0
963	0	0	348	-426	-774	39	561	-600	-29	500	345	139	-75	-31	0
964	0	0	298	-446	-744	74	521	-595	7	457	407	40	17	-27	0
965	0	0	332	-432	-764	50	548	-598	58	481	446	98	-3	-9	0
966	0	0	288	-422	-710	67	499	-566	-50	403	327	40	-114	-64	0
967	0	0	359	-426	-785	33	572	-605	-15	529	424	31	0	-15	0
968	0	0	237	-420	-657	91	447	-538	-1	483	314	31	-95	13	0
969	0	0	345	-403	-748	29	546	-575	-38	463	335	-19	-73	-110	0
970	0	0	285	-397	-682	56	483	-539	3	490	273	44	-27	-48	0
971	0	0	259	-388	-647	64	453	-517	-50	438	197	75	-102	-58	0
972	0	0	324	-374	-698	25	511	-536	32	502	318	62	-7	-17	0
973	0	0	283	-380	-663	48	473	-521	-52	442	325	32	0	-69	0
974	0	0	320	-413	-733	46	526	-573	67	457	395	83	-19	-1	0
975	0	0	318	-378	-696	30	507	-537	67	514	382	75	29	64	0
976	0	0	247	-358	-605	55	426	-481	-75	442	246	31	-87	-89	0
977	0	0	285	-366	-651	40	468	-508	50	405	364	-27	-36	3	0
978	0	0	268	-366	-634	49	451	-500	-32	486	312	-11	9	7	0
979	0	0	287	-393	-680	53	483	-536	-91	463	246	-77	-108	-46	0
980	0	0	186	-397	-583	105	384	-490	-50	465	259	-9	-29	9	0
981	0	0	297	-397	-694	50	495	-545	27	444	300	23	-42	7	0
982	0	0	285	-384	-669	49	477	-526	7	549	322	81	36	42	0
983	0	0	279	-376	-655	48	467	-515	95	461	265	1	-23	-9	0
984	0	0	291	-382	-673	45	482	-527	64	469	281	73	-9	9	0
985	0	0	223	-401	-624	89	423	-512	95	430	368	52	-17	-5	0
986	0	0	251	-395	-646	72	448	-520	-42	490	331	-31	11	-50	0
987	0	0	250	-388	-638	69	444	-513	5	512	355	5	0	46	0
988	0	0	221	-372	-593	75	407	-482	-3	516	302	-34	-52	17	0
989	0	0	240	-349	-589	54	414	-469	17	440	310	-36	-64	17	0
990	0	0	285	-300	-585	7	435	-442	31	417	308	25	-62	-52	0
991	0	0	341	-285	-626	-28	483	-455	106	504	316	23	11	42	0
992	0	0	310	-254	-564	-28	437	-409	83	469	296	-27	-17	60	0
993	0	0	324	-261	-585	-31	454	-423	52	448	341	21	-65	17	0
994	0	0	314	-275	-589	-19	451	-432	95	517	366	40	3	104	0
995	0	0	287	-310	-597	11	442	-453	108	399	364	19	-31	83	0
996	0	0	232	-320	-552	44	392	-436	3	453	327	40	-64	5	0
997	0	0	259	-355	-614	48	436	-484	106	529	401	11	5	60	0
998	0	0	224	-358	-582	67	403	-470	-17	450	306	23	-91	-34	0
999	0	0	293	-374	-667	40	480	-520	11	529	242	40	-79	-52	0
1000	0	0	124	-380	-504	128	314	-442	-11	494	219	11	-54	-60	0
1001	0	0	299	-374	-673	37	486	-523	44	440	353	-9	-56	-46	0
1002	0	0	146	-356	-502	105	324	-429	40	455	250	62	-79	-95	0
1003	0	0	186	-353	-539	83	362	-446	-15	471	252	64	-54	-46	0
1004	0	0	281	-341	-622	30	451	-481	81	539	370	79	11	29	0
1005	0	0	167	-370	-537	101	352	-453	50	407	316	-19	-50	-19	0
1006	0	0	221	-397	-618	88	419	-507	21	403	314	31	-97	-129	0
1007	0	0	192	-391	-583	99	387	-487	-9	444	287	-11	-32	-106	0
1008	0	0	155	-372	-527	108	341	-449	-7	397	296	-29	-81	-29	0
1009	0	0	138	-399	-537	130	337	-468	0	376	147	1	-135	-137	0
1010	0	0	145	-413	-558	134	351	-485	42	384	256	-17	-50	-116	0
1011	0	0	55	-453	-508	199	281	-480	-17	389	323	-32	-98	-21	0
1012	0	0	161	-481	-642	160	401	-561	29	463	215	27	-93	-9	0
1013	0	0	52	-510	-562	229	307	-536	-31	405	225	23	-62	-69	0
1014	0	0	117	-556	-673	219	395	-614	91	436	362	42	-95	-11	0
1015	0	0	77	-543	-620	233	348	-581	-23	461	279	-1	-31	-87	0
1016	0	0	53	-519	-572	233	312	-545	-58	401	207	-89	-108	-131	0
1017	0	0	105	-459	-564	177	334	-511	-93	452	213	-19	-46	-104	0
1018	0	0	70	-446	-516	188	293	-481	27	430	242	-106	-48	-91	0
1019	0	0	90	-426	-516	168	303	-471	-93	389	143	-54	-129	-151	0
1020	0	0	-8	-440	-432	224	212	-436	-52	353	75	-155	-52	-194	0
1021	0	0	76	-461	-537	192	306	-499	-7	420	197	-75	-97	-120	0
1022	0	0	-23	-486	-463	254	220	-474	-44	419	131	15	-102	-172	0
1023	0	0	-2	-492	-490	247	244	-491	-75	362	79	-129	-91	-176	0
1024	0	0	84	-496	-580	206	332	-538	64	490	256	-50	0	-44	0
1025	0	0	-95	-500	-405	297	155	-452	-65	356	79	-133	-155	-161	0
1026	0	0	-38	-486	-448	262	205	-467	-19	419	93	-75	-118	-139	0
1027	0	0	-77	-490	-413	283	168	-451	-71	388	139	-106	-162	-135	0
1028	0	0	-48	-490	-442	269	197	-466	-32	432	172	-180	-89	-141	0
1029	0	0	-66	-467	-401	266	167	-434	-40	403	46	-164	-128	-223	0
1030	0	0	-127	-450	-323	288	98	-386	-124	389	46	-192	-91	-197	0
1031	0	0	-45	-409	-364	227	159	-386	32	403	161	-129	-25	-126	0
1032	0	0	-88	-386	-298	237	105	-342	-38	415	38	-116	-93	-205	0
1033	0	0	-145	-358	-213	251	34	-285	7	384	46	-151	-75	-147	0
1034	0	0	-45	-368	-323	206	139	-345	69	417	69	-110	-133	-79	0
1035	0	0	-175	-415	-240	295	32	-327	13	355	143	-203	-19	-87	0
1036	0	0	-178	-490	-312	334	67	-401	-112	316	42	-254	-131	-168	0
1037	0	0	-200	-547	-347	373	73	-447	27	417	97	-118	0	-85	0
1038	0	0	-285	-562	-277	423	-4	-419	-40	355	50	-207	-108	-95	0
1039	0	0	-227	-543	-316	385	44	-429	0	374	-25	-170	-100	-261	0
1040	0	0	-311	-549	-238	430	-36	-393	-25	389	7	-180	-65	-141	0
1041	0	0	-226	-549	-323	387	48	-436	32	376	21	-213	-56	-199	0
1042	0	0	-336	-543	-207	439	-64	-375	-23	389	-3	-162	-98	-153	0
1043	0	0	-289	-525	-236	407	-26	-380	54	364	-31	-190	-58	-176	0
1044	0	0	-334	-498	-164	416	-85	-331	120	356	67	-106	-5	-67	0
1045	0	0	-289	-492	-203	390	-43	-347	36	310	73	-184	-27	-79	0
1046	0	0	-264	-481	-217	372	-23	-349	25	393	85	-199	-32	-172	0
1047	0	0	-342	-473	-131	407	-105	-302	29	372	11	-225	5	-147	0
1048	0	0	-254	-448	-194	351	-30	-321	71	355	29	-153	-25	-159	0
1049	0	0	-364	-424	-60	394	-152	-242	-102	345	-11	-195	-81	-166	0
1050	0	0	-344	-413	-69	378	-137	-241	-62	318	-40	-190	-114	-124	0
1051	0	0	-165	-407	-242	286	38	-324	184	463	104	-71	62	-36	0
1052	0	0	-282	-382	-100	332	-91	-241	48	399	-34	-166	29	-141	0
1053	0	0	-287	-391	-104	339	-91	-247	56	370	-34	-110	-100	-145	0
1054	0	0	-225	-380	-155	302	-35	-267	50	455	73	-135	17	-40	0
1055	0	0	-287	-430	-143	358	-72	-286	114	436	87	-23	-25	-50	0
1056	0	0	-344	-444	-100	394	-122	-272	-5	362	17	-104	-69	-147	0
1057	0	0	-256	-450	-194	353	-31	-322	19	432	135	-149	-40	-124	0
1058	0	0	-407	-463	-56	435	-175	-259	-29	407	89	-139	11	-116	0
1059	0	0	-341	-492	-151	416	-95	-321	-56	409	106	-164	-71	-104	0
1060	0	0	-404	-512	-108	458	-148	-310	-31	376	48	-95	-129	-100	0
1061	0	0	-312	-521	-209	416	-51	-365	83	502	128	-46	-25	13	0
1062	0	0	-419	-529	-110	474	-154	-319	50	417	95	-77	-48	-44	0
1063	0	0	-314	-527	-213	420	-50	-370	110	419	126	-104	-42	0	0
1064	0	0	-417	-556	-139	486	-139	-347	34	415	174	-81	-13	0	0
1065	0	0	-407	-585	-178	496	-114	-381	56	473	100	-77	-27	-11	0
1066	0	0	-363	-570	-207	466	-78	-388	71	444	149	-25	-21	-38	0
1067	0	0	-427	-492	-65	459	-181	-278	-9	395	131	-129	-106	-19	0
1068	0	0	-291	-438	-147	364	-72	-292	118	455	122	-46	5	-56	0
1069	0	0	-373	-341	32	357	-202	-154	0	444	77	-159	13	-106	0
1070	0	0	-276	-244	32	260	-154	-106	44	405	73	-104	-91	-48	0
1071	0	0	-137	-81	56	109	-96	-12	110	450	168	-69	-17	-38	0
1072	0	0	-173	110	283	31	-228	196	79	422	116	7	-58	5	0
1073	0	0	-2	358	360	-178	-181	359	62	341	108	-118	-52	-75	0
1074	0	0	134	607	473	-370	-169	540	108	500	226	-71	81	48	0
1075	0	0	302	882	580	-592	-139	731	137	403	184	-56	-56	-32	0
1076	0	0	392	1146	754	-769	-181	950	58	382	108	-151	-81	-58	0
1077	0	0	537	1406	869	-971	-166	1137	188	411	166	-102	17	-11	0
1078	0	0	571	1614	1043	-1092	-236	1328	21	432	151	-166	-159	-116	0
1079	0	0	695	1829	1134	-1262	-219	1481	5	413	98	-201	-58	-69	0
1080	0	0	814	2007	1193	-1410	-189	1600	64	397	-17	-93	-44	-81	0
1081	0	0	856	2087	1231	-1471	-187	1659	93	405	137	-124	-3	-42	0
1082	0	0	828	2044	1216	-1436	-194	1630	62	448	73	-87	-38	-89	0
1083	0	0	766	1924	1158	-1345	-196	1541	102	417	110	-67	-50	-17	1
1084	0	0	651	1714	1063	-1182	-206	1388	60	459	56	-122	-17	-85	0
1085	0	0	470	1416	946	-943	-238	1181	42	391	129	-100	-81	54	0
1086	0	0	343	944	601	-643	-129	772	3	479	69	-135	-52	-56	0
1087	0	0	-31	395	426	-182	-228	410	-52	419	97	-135	15	-124	0
1088	0	0	-296	-217	79	256	-187	-69	-27	395	50	-131	-48	-85	0
1089	0	0	-512	-692	-180	602	-166	-436	-46	434	100	-225	-13	-73	0
1090	0	0	-667	-841	-174	754	-246	-507	-58	378	83	-226	3	-77	0
1091	0	0	-554	-746	-192	650	-181	-469	65	353	180	-126	-46	9	0
1092	0	0	-527	-655	-128	591	-199	-391	36	461	93	-131	-29	-56	0
1093	0	0	-553	-591	-38	572	-257	-314	-3	442	15	-129	-3	-42	0
1094	0	0	-407	-486	-79	446	-164	-282	71	485	192	-95	-62	69	0
1095	0	0	-411	-382	29	396	-220	-176	133	428	110	-38	60	-13	0
1096	0	0	-336	-271	65	303	-200	-103	31	469	64	-102	13	-56	0
1097	0	0	-329	-223	106	276	-217	-58	69	422	145	-85	-38	-19	0
1098	0	0	-343	-219	124	281	-233	-47	65	384	95	-93	-54	-36	0
1099	0	0	-337	-252	85	294	-211	-83	56	415	42	-137	-3	-106	0
1100	0	0	-356	-234	122	295	-239	-56	-15	386	65	-95	-23	-13	0
1101	0	0	-319	-217	102	268	-210	-57	27	479	87	-65	-19	31	0
1102	0	0	-325	-215	110	270	-217	-52	21	440	124	-124	9	-56	0
1103	0	0	-321	-230	91	275	-206	-69	42	473	114	-21	46	-11	0
1104	0	0	-354	-292	62	323	-208	-115	65	457	120	-15	44	-1	0
1105	0	0	-317	-292	25	304	-171	-133	168	428	147	-60	5	-54	0
1106	0	0	-379	-294	85	336	-232	-104	-1	506	67	-139	0	-85	0
1107	0	0	-339	-316	23	327	-181	-146	42	463	184	-131	5	0	0
1108	0	0	-411	-322	89	366	-250	-116	85	360	131	-81	-83	-29	0
1109	0	0	-381	-312	69	346	-225	-121	56	372	87	-106	-11	-98	0
1110	0	0	-410	-341	69	375	-239	-136	31	436	81	-81	-60	-25	0
1111	0	0	-409	-322	87	365	-248	-117	149	420	149	-62	19	21	0
1112	0	0	-362	-322	40	342	-201	-141	54	417	147	-62	-21	-83	0
1113	0	0	-381	-323	58	352	-219	-132	145	450	75	-38	58	-46	0
1114	0	0	-372	-320	52	346	-212	-134	143	452	166	-36	34	-38	0
1115	0	0	-458	-356	102	407	-280	-127	87	405	184	-87	65	-58	0
1116	0	0	-345	-362	-17	353	-164	-189	23	465	64	-60	27	-104	0
1117	0	0	-385	-380	5	382	-195	-187	46	485	126	-44	-1	-31	0
1118	0	0	-478	-374	104	426	-291	-135	-40	397	48	-77	-52	-97	0
1119	0	0	-420	-360	60	390	-240	-150	25	424	50	-122	-27	-95	0
1120	0	0	-383	-337	46	360	-214	-145	44	417	85	-100	13	-122	0
1121	0	0	-422	-333	89	377	-255	-122	62	481	1	-44	-5	-7	0
1122	0	0	-416	-364	52	390	-234	-156	93	355	73	-102	-64	-95	0
1123	0	0	-437	-335	102	386	-269	-116	83	331	112	-122	-23	-73	0
1124	0	0	-422	-339	83	380	-252	-128	100	426	157	-62	19	29	0
1125	0	0	-375	-323	52	349	-213	-135	133	382	180	-69	29	-19	0
1126	0	0	-294	-325	-31	309	-131	-178	122	436	182	-38	11	-11	0
1127	0	0	-477	-322	155	399	-316	-83	-5	378	108	-97	-42	-98	0
1128	0	0	-415	-318	97	366	-256	-110	67	428	131	-116	-36	-44	0
1129	0	0	-368	-322	46	345	-207	-138	34	450	124	-110	3	-46	0
1130	0	0	-465	-318	147	391	-306	-85	114	380	85	-52	-38	-46	0
1131	0	0	-382	-320	62	351	-222	-129	135	465	145	-11	-65	29	0
1132	0	0	-455	-329	126	392	-290	-101	69	386	100	-75	-58	-21	0
1133	0	0	-360	-316	44	338	-202	-136	186	417	126	-56	-31	65	0
1134	0	0	-426	-331	95	378	-260	-118	147	415	199	-56	3	52	0
1135	0	0	-353	-353	0	353	-176	-176	161	479	151	-27	-13	64	0
1136	0	0	-440	-386	54	413	-247	-166	106	465	155	-104	19	-21	0
1137	0	0	-455	-399	56	427	-255	-171	58	397	161	-79	-56	9	0
1138	0	0	-426	-353	73	389	-249	-140	58	486	182	-114	-25	-44	0
1139	0	0	-406	-302	104	354	-255	-99	27	420	100	-91	-62	-32	0
1140	0	0	-286	-265	21	275	-153	-122	143	440	65	-9	44	9	0
1141	0	0	-401	-285	116	343	-258	-84	102	389	139	-83	-19	25	0
1142	0	0	-352	-310	42	331	-197	-134	143	488	153	-46	-17	0	0
1143	0	0	-332	-292	40	312	-186	-126	176	434	159	15	15	3	0
1144	0	0	-383	-277	106	330	-244	-85	110	424	151	-31	44	40	0
1145	0	0	-319	-283	36	301	-177	-123	186	386	228	-44	7	3	0
1146	0	0	-317	-277	40	297	-178	-118	46	498	151	-89	34	-46	0
1147	0	0	-301	-263	38	282	-169	-112	87	389	195	-69	-73	38	0
1148	0	0	-310	-248	62	279	-186	-93	174	388	232	-67	50	9	0
1149	0	0	-312	-215	97	263	-204	-59	67	356	143	-93	-64	-11	0
1150	0	0	-284	-197	87	240	-185	-55	124	380	149	-48	-79	13	0
1151	0	0	-232	-170	62	201	-147	-54	71	446	161	-81	-32	-36	0
1152	0	0	-220	-135	85	177	-152	-25	139	452	203	-42	44	9	0
1153	0	0	-242	-85	157	163	-199	36	64	374	151	-64	-11	-25	0
1154	0	0	-139	-116	23	127	-81	-46	221	531	240	19	9	67	0
1155	0	0	-279	-122	157	200	-218	17	108	360	277	-62	-5	56	0
1156	0	0	-242	-194	48	218	-145	-73	62	442	254	-44	3	-17	0
1157	0	0	-270	-259	11	264	-140	-124	31	477	188	-11	58	-19	0
1158	0	0	-329	-322	7	325	-168	-157	73	475	246	25	1	-13	0
1159	0	0	-346	-337	9	341	-177	-164	64	424	199	-52	-38	3	0
1160	0	0	-268	-320	-52	294	-108	-186	100	450	195	-40	1	40	0
1161	0	0	-298	-258	40	278	-169	-109	339	529	570	294	281	475	0
1162	0	0	-140	-223	-83	181	-28	-153	620	622	968	436	477	694	0
1163	0	0	-176	-157	19	166	-97	-69	640	655	909	452	473	764	0
1164	0	0	-87	-139	-52	113	-17	-95	609	556	843	409	372	642	0
1165	0	0	-93	-145	-52	119	-20	-98	510	595	727	269	356	533	0
1166	0	0	-201	-161	40	181	-120	-60	335	498	490	168	172	391	0
1167	0	0	-163	-182	-19	172	-72	-100	401	471	516	145	180	325	0
1168	0	0	-323	-192	131	257	-227	-30	261	422	461	27	203	256	0
1169	0	0	-230	-190	40	210	-135	-75	190	453	331	-69	108	104	0
1170	0	0	-288	-122	166	205	-227	22	141	409	137	-11	50	73	0
1171	0	0	-150	-65	85	107	-117	10	184	471	228	-106	69	87	0
1172	0	0	-240	-31	209	135	-224	89	85	475	205	-21	85	5	0
1173	0	0	-144	-15	129	79	-136	57	128	386	21	-60	-67	-79	0
1174	0	0	-234	-31	203	132	-218	86	170	395	192	-128	27	21	0
1175	0	0	-427	-65	362	246	-394	148	71	327	-29	-81	-42	-128	0
1176	0	0	-295	-65	230	180	-262	82	-64	444	-23	-230	-34	-143	0
1177	0	0	-41	-56	-15	48	-13	-35	56	382	89	-199	-15	-7	0
1178	0	0	-548	-83	465	315	-506	191	32	399	67	-120	-44	-77	0
1179	0	0	-524	3	527	260	-525	265	-58	420	71	-149	-19	-252	0
1180	0	0	-215	31	246	92	-230	138	62	475	81	-232	13	-164	0
1181	0	0	-159	50	209	54	-184	129	93	380	25	-180	13	-124	0
1182	0	0	-171	54	225	58	-198	139	-149	331	-46	-159	-42	-226	0
1183	0	0	-216	32	248	92	-232	140	1	356	-106	25	-69	-162	0
1184	0	0	-412	-3	409	207	-410	203	-13	281	-60	-27	-118	-85	0
1185	0	0	-338	-15	323	176	-330	154	23	420	52	-58	-40	-89	0
1186	0	0	-260	44	304	108	-282	174	-46	370	27	-133	-91	-182	0
1187	0	0	78	73	-5	-75	41	34	151	539	151	-11	-13	-42	0
1188	0	0	-60	190	250	-65	-155	220	135	467	316	-56	27	21	0
1189	0	0	-89	236	325	-73	-207	280	91	420	248	54	-118	-116	0
1190	0	0	-161	234	395	-36	-278	314	211	521	318	65	7	-64	0
1191	0	0	-269	219	488	25	-378	353	199	463	370	15	-11	36	0
1192	0	0	-148	232	380	-42	-264	306	221	477	347	19	-50	60	0
1193	0	0	-212	166	378	23	-295	272	98	591	265	-71	52	77	0
1194	0	0	-134	36	170	49	-152	103	141	529	403	-75	42	137	0
1195	0	0	80	-15	-95	-32	87	-55	234	624	479	60	110	223	0
1196	0	0	124	-44	-168	-40	146	-106	203	547	521	31	89	248	0
1197	0	0	166	-31	-197	-67	181	-114	279	630	609	122	126	364	0
1198	0	0	94	1	-93	-47	93	-46	292	585	597	120	112	302	0
1199	0	0	117	-3	-120	-57	118	-61	341	582	626	95	151	289	0
1200	0	0	216	-5	-221	-105	218	-113	411	550	605	166	192	304	0
1201	0	0	206	1	-205	-103	205	-102	368	583	671	110	291	351	0
1202	0	0	323	36	-287	-179	305	-125	217	570	578	203	75	225	0
1203	0	0	414	21	-393	-217	403	-186	337	599	550	265	164	170	0
1204	0	0	291	-11	-302	-140	296	-156	223	516	525	112	104	221	0
1205	0	0	399	-31	-430	-184	414	-230	256	613	599	178	5	254	0
1206	0	0	305	-46	-351	-129	328	-198	217	578	519	108	85	244	0
1207	0	0	399	-62	-461	-168	430	-261	228	609	583	89	139	223	0
1208	0	0	330	-75	-405	-127	367	-240	259	517	628	215	112	308	0
1209	0	0	343	-95	-438	-124	390	-266	170	490	442	172	89	168	0
1210	0	0	312	-120	-432	-96	372	-276	205	485	465	168	128	215	0
1211	0	0	265	-124	-389	-70	327	-256	102	504	413	153	164	205	0
1212	0	0	212	-135	-347	-38	279	-241	128	550	318	91	97	7	0
1213	0	0	130	-159	-289	14	209	-224	46	475	174	81	-13	-98	0
1214	0	0	21	-180	-201	79	111	-190	25	510	213	116	67	-17	0
1215	0	0	-23	-197	-174	110	75	-185	-11	477	141	23	-133	-42	0
1216	0	0	-63	-225	-162	144	49	-193	11	510	194	36	21	-89	0
1217	0	0	-89	-215	-126	152	18	-170	-5	420	199	-3	-44	-54	0
1218	0	0	-74	-207	-133	140	29	-170	27	452	219	40	-32	-48	0
1219	0	0	-193	-174	19	183	-106	-77	-75	356	159	-64	-93	-85	0
1220	0	0	-128	-153	-25	140	-51	-89	-19	360	129	3	-36	-73	0
1221	0	0	-218	-162	56	190	-137	-53	13	401	77	-40	-38	-118	0
1222	0	0	-230	-203	27	216	-128	-88	34	428	87	-58	17	-192	0
1223	0	0	-300	-256	44	278	-172	-106	-71	376	77	-118	-106	-287	0
1224	0	0	-340	-275	65	307	-202	-105	-56	453	197	-21	29	-126	0
1225	0	0	-428	-337	91	382	-259	-123	-13	327	69	-21	-108	-269	0
1226	0	0	-399	-351	48	375	-223	-151	23	463	137	-29	-48	-124	0
1227	0	0	-488	-380	108	434	-298	-136	-34	432	128	-71	-27	-128	0
1228	0	0	-468	-393	75	430	-271	-159	-38	477	58	21	-77	-192	0
1229	0	0	-460	-391	69	425	-264	-161	-15	467	79	-46	-98	-129	0
1230	0	0	-535	-409	126	472	-330	-141	-54	413	69	-38	-102	-139	0
1231	0	0	-542	-453	89	497	-315	-182	64	428	50	-25	-29	-87	0
1232	0	0	-478	-475	3	476	-240	-236	38	393	170	-19	-54	-137	0
1233	0	0	-492	-465	27	478	-259	-219	71	440	89	-62	-89	-98	0
1234	0	0	-473	-415	58	444	-265	-178	122	386	122	44	-67	-67	0
1235	0	0	-346	-386	-40	366	-153	-213	62	525	137	-31	-106	-93	0
1236	0	0	-409	-386	23	397	-216	-181	40	442	67	-73	-34	-110	0
1237	0	0	-370	-370	0	370	-185	-185	13	426	85	-67	-46	-145	0
1238	0	0	-311	-382	-71	346	-120	-226	-29	494	203	-104	5	-44	0
1239	0	0	-378	-399	-21	388	-178	-210	-36	436	46	-164	-98	-133	0
1240	0	0	-266	-411	-145	338	-60	-278	9	438	126	-145	-38	-38	0
1241	0	0	-243	-407	-164	325	-39	-285	40	446	161	-116	-46	-31	0
1242	0	0	-126	-401	-275	263	74	-338	58	475	143	-95	1	-133	0
1243	0	0	-136	-388	-252	262	58	-320	1	430	176	-54	-15	17	0
1244	0	0	55	-420	-475	182	265	-447	97	523	259	-52	54	13	0
1245	0	0	14	-399	-413	192	213	-406	166	397	337	-48	-25	60	0
1246	0	0	-29	-380	-351	204	161	-365	29	386	259	-83	-104	-3	0
1247	0	0	40	-353	-393	156	216	-373	126	481	261	-15	9	5	0
1248	0	0	-10	-343	-333	176	161	-338	141	420	294	-19	-3	120	0
1249	0	0	25	-335	-360	155	192	-347	159	438	292	-65	23	19	0
1250	0	0	39	-368	-407	164	223	-387	139	483	281	-85	69	110	0
1251	0	0	23	-415	-438	196	230	-426	108	463	318	-147	64	36	0
1252	0	0	23	-438	-461	207	242	-449	97	461	287	-135	54	-3	0
1253	0	0	-10	-438	-428	224	209	-433	-7	473	182	-236	-79	-42	0
1254	0	0	-24	-444	-420	234	198	-432	95	506	153	-201	95	-40	0
1255	0	0	-4	-440	-436	222	216	-438	77	471	141	-211	-38	-46	0
1256	0	0	12	-428	-440	208	226	-434	98	440	124	-228	0	-38	0
1257	0	0	-58	-436	-378	247	160	-407	83	407	139	-199	-77	-73	0
1258	0	0	-39	-436	-397	237	179	-416	122	463	155	-201	-15	-38	0
1259	0	0	-157	-440	-283	298	63	-361	-75	471	-11	-291	-25	-120	0
1260	0	0	-87	-430	-343	258	128	-386	46	467	29	-168	-85	-50	0
1261	0	0	-199	-420	-221	309	11	-320	11	537	19	-265	-50	-23	0
1262	0	0	-167	-386	-219	276	26	-302	17	473	71	-252	-139	-36	0
1263	0	0	-168	-362	-194	265	13	-278	9	483	46	-318	-58	-9	0
1264	0	0	-240	-368	-128	304	-56	-248	31	512	36	-263	-40	-98	0
1265	0	0	-272	-355	-83	313	-94	-219	-27	457	-23	-277	-104	-100	0
1266	0	0	-219	-329	-110	274	-54	-219	-83	486	0	-318	-98	-176	0
1267	0	0	-225	-304	-79	264	-73	-191	11	384	-48	-250	-118	-180	0
1268	0	0	-235	-300	-65	267	-85	-182	-34	440	-19	-205	-122	-131	0
1269	0	0	-306	-325	-19	315	-143	-172	-116	292	0	-337	-190	-217	0
1270	0	0	-346	-349	-3	347	-171	-176	-116	360	-91	-314	-120	-244	0
1271	0	0	-277	-368	-91	322	-93	-229	-42	366	-52	-186	-73	-135	0
1272	0	0	-364	-391	-27	377	-168	-209	-77	331	-97	-192	-225	-157	0
1273	0	0	-349	-444	-95	396	-127	-269	-42	320	-77	-195	-114	-275	0
1274	0	0	-270	-409	-139	339	-65	-274	-58	349	0	-50	-44	-164	0
1275	0	0	-382	-397	-15	389	-183	-206	-89	225	-38	-98	-166	-199	0
1276	0	0	-262	-353	-91	307	-85	-222	-54	261	-58	-141	-116	-312	0
1277	0	0	-308	-327	-19	317	-144	-173	-85	310	-9	-23	-73	-232	0
1278	0	0	-309	-374	-65	341	-122	-219	-89	254	-89	-116	-199	-320	0
1279	0	0	-286	-388	-102	337	-92	-245	-56	335	-44	-87	-87	-254	0
1280	0	0	-320	-380	-60	350	-130	-220	-180	287	-67	-161	-79	-269	0
1281	0	0	-278	-411	-133	344	-72	-272	-31	246	62	-67	-104	-226	0
1282	0	0	-253	-419	-166	336	-43	-292	-38	341	15	-48	-46	-228	0
1283	0	0	-248	-420	-172	334	-38	-296	-118	310	-56	-91	-104	-269	0
1284	0	0	-305	-407	-102	356	-101	-254	-52	300	-15	-48	-62	-199	0
1285	0	0	-213	-395	-182	304	-15	-288	-48	413	-21	-50	-100	-236	0
1286	0	0	-193	-388	-195	290	1	-291	-54	364	-42	-13	-56	-240	0
1287	0	0	-223	-389	-166	306	-28	-277	-83	298	17	-137	-139	-201	0
1288	0	0	-214	-384	-170	299	-22	-277	-29	372	21	-64	-44	-271	0
1289	0	0	-198	-411	-213	304	7	-312	-116	432	-69	-124	-93	-263	0
1290	0	0	-252	-434	-182	343	-35	-308	-93	300	-52	-69	-108	-267	0
1291	0	0	-204	-471	-267	337	31	-369	-19	448	81	1	-17	-124	0
1292	0	0	-197	-455	-258	326	30	-356	-56	424	0	-77	-91	-197	0
1293	0	0	-196	-413	-217	304	10	-315	1	374	42	-69	-112	-106	0
1294	0	0	-198	-355	-157	276	-20	-256	-19	382	38	-60	-34	-135	0
1295	0	0	-122	-302	-180	212	29	-241	0	393	15	-114	29	-131	0
1296	0	0	-120	-333	-213	226	46	-273	-34	492	-62	-42	-95	-155	0
1297	0	0	-167	-345	-178	256	5	-261	-21	444	42	-46	9	-176	0
1298	0	0	-239	-368	-129	303	-55	-248	-42	395	-11	-135	-147	-131	0
1299	0	0	-188	-391	-203	289	7	-297	-23	436	60	-184	3	-141	0
1300	0	0	-246	-401	-155	323	-45	-278	-1	436	19	-149	-67	-112	0
1301	0	0	-196	-368	-172	282	-12	-270	-9	467	36	-85	-75	-34	0
1302	0	0	-270	-370	-100	320	-85	-235	9	448	25	-112	-110	-19	0
1303	0	0	-165	-310	-145	237	-10	-227	81	473	62	-64	-79	1	0
1304	0	0	-177	-291	-114	234	-31	-202	19	440	69	-104	-114	-31	0
1305	0	0	-176	-300	-124	238	-26	-212	27	469	128	-104	-64	-38	0
1306	0	0	-251	-322	-71	286	-90	-196	-48	420	128	-186	-120	-116	0
1307	0	0	-232	-327	-95	279	-68	-211	-15	415	93	-159	-147	-104	0
1308	0	0	-274	-320	-46	297	-114	-183	32	481	112	-143	15	-67	0
1309	0	0	-309	-345	-36	327	-136	-190	-7	463	54	-258	-147	-108	0
1310	0	0	-287	-409	-122	348	-82	-265	36	422	168	-211	-118	21	0
1311	0	0	-381	-448	-67	414	-157	-257	67	413	110	-131	-118	1	0
1312	0	0	-366	-455	-89	410	-138	-272	42	407	151	-164	-141	-114	0
1313	0	0	-322	-440	-118	381	-102	-279	79	498	186	-135	23	15	0
1314	0	0	-388	-391	-3	389	-192	-197	98	403	133	-159	-89	-21	0
1315	0	0	-254	-368	-114	311	-70	-241	93	488	242	-172	-93	-64	0
1316	0	0	-369	-374	-5	371	-182	-189	27	401	155	-215	-114	-102	0
1317	0	0	-262	-372	-110	317	-76	-241	58	450	252	-149	-137	-9	0
1318	0	0	-357	-368	-11	362	-173	-189	50	382	129	-246	-98	-54	0
1319	0	0	-282	-382	-100	332	-91	-241	27	430	141	-221	-139	-29	0
1320	0	0	-311	-343	-32	327	-139	-187	9	428	95	-188	-170	-23	0
1321	0	0	-256	-320	-64	288	-96	-192	141	388	124	-161	-120	-9	0
1322	0	0	-266	-351	-85	308	-90	-218	141	535	186	-201	-64	-25	0
1323	0	0	-326	-376	-50	351	-138	-213	100	407	114	-195	-215	21	0
1324	0	0	-291	-432	-141	361	-75	-286	67	455	149	-151	-137	36	0
1325	0	0	-334	-465	-131	399	-101	-298	67	442	112	-166	-129	-54	0
1326	0	0	-336	-469	-133	402	-101	-301	1	422	44	-213	-155	-77	0
1327	0	0	-285	-444	-159	364	-63	-301	19	440	128	-155	-116	-139	0
1328	0	0	-297	-430	-133	363	-82	-281	-9	378	166	-226	-89	-110	0
1329	0	0	-353	-432	-79	392	-137	-255	-36	430	65	-178	-168	-135	0
1330	0	0	-225	-432	-207	328	-9	-319	42	473	161	-73	-83	-54	0
1331	0	0	-359	-419	-60	389	-149	-239	-17	475	129	-188	-73	-15	0
1332	0	0	-173	-407	-234	290	30	-320	128	452	182	-36	-98	-27	0
1333	0	0	-268	-399	-131	333	-68	-265	64	424	97	-71	-71	-93	0
1334	0	0	-198	-374	-176	286	-11	-275	87	450	184	15	17	-71	0
1335	0	0	-178	-335	-157	256	-10	-246	114	422	180	-97	-60	21	0
1336	0	0	-237	-337	-100	287	-68	-218	-73	440	118	-85	-79	-141	0
1337	0	0	-115	-314	-199	214	42	-256	38	500	178	7	-81	-106	0
1338	0	0	-246	-337	-91	291	-77	-214	15	432	104	50	-69	-95	0
1339	0	0	-243	-388	-145	315	-49	-266	-7	360	178	-95	-42	-182	0
1340	0	0	-256	-422	-166	339	-45	-294	-11	391	110	50	-54	-106	0
1341	0	0	-293	-450	-157	371	-68	-303	97	380	126	95	-27	-31	0
1342	0	0	-258	-428	-170	343	-44	-299	56	356	195	27	-75	-120	0
1343	0	0	-137	-391	-254	264	58	-322	77	440	248	118	11	-71	0
1344	0	0	-314	-366	-52	340	-131	-209	31	384	137	67	-87	-81	0
1345	0	0	-178	-389	-211	283	16	-300	124	389	258	145	-93	7	0
1346	0	0	-229	-397	-168	313	-30	-282	-44	374	166	65	-64	-77	0
1347	0	0	-264	-399	-135	331	-64	-267	-40	405	178	46	-44	-93	0
1348	0	0	-295	-413	-118	354	-88	-265	-85	356	172	13	-93	-157	0
1349	0	0	-262	-399	-137	330	-62	-268	11	376	178	108	-13	-100	0
1350	0	0	-262	-407	-145	334	-58	-276	-21	432	118	-3	1	-106	0
1351	0	0	-297	-403	-106	350	-95	-254	29	376	176	91	-11	-147	0
1352	0	0	-198	-327	-129	262	-34	-228	64	360	261	9	38	-95	0
1353	0	0	-167	-322	-155	244	-6	-238	19	399	194	93	-5	-87	0
1354	0	0	-268	-370	-102	319	-83	-236	31	417	161	102	85	-85	0
1355	0	0	-227	-419	-192	323	-17	-305	64	314	259	31	-95	-58	0
1356	0	0	-248	-405	-157	326	-45	-281	25	432	182	-62	-19	-85	0
1357	0	0	-233	-366	-133	299	-50	-249	-40	397	122	7	-71	-147	0
1358	0	0	-200	-347	-147	273	-26	-247	23	430	219	42	-9	-29	0
1359	0	0	-248	-337	-89	292	-79	-213	-38	378	98	-34	-97	-85	0
1360	0	0	-181	-347	-166	264	-7	-256	40	417	147	-36	46	-97	0
1361	0	0	-245	-355	-110	300	-67	-232	85	378	215	32	-17	7	0
1362	0	0	-241	-380	-139	310	-51	-259	9	422	110	-58	29	-128	0
1363	0	0	-278	-446	-168	362	-55	-307	112	459	170	40	19	1	0
1364	0	0	-264	-440	-176	352	-44	-308	21	376	89	-29	9	-17	0
1365	0	0	-285	-444	-159	364	-63	-301	-11	409	155	-97	-42	-64	0
1366	0	0	-268	-444	-176	356	-46	-310	25	407	122	7	-48	-21	0
1367	0	0	-326	-465	-139	395	-93	-302	3	356	141	-38	-69	-85	0
1368	0	0	-283	-488	-205	385	-39	-346	89	463	194	-38	27	15	0
1369	0	0	-438	-500	-62	469	-188	-281	-31	314	-11	-106	-124	-106	0
1370	0	0	-355	-481	-126	418	-114	-303	40	405	106	-71	-54	-73	0
1371	0	0	-273	-430	-157	351	-58	-293	112	403	225	-40	5	-32	0
1372	0	0	-390	-417	-27	403	-181	-222	32	419	71	-139	-116	-38	0
1373	0	0	-293	-417	-124	355	-84	-270	38	415	161	-44	-60	-79	0
1374	0	0	-415	-420	-5	417	-205	-212	135	312	234	-60	27	34	0
1375	0	0	-299	-417	-118	358	-90	-267	114	292	203	-126	-19	-67	0
1376	0	0	-319	-417	-98	368	-110	-257	106	424	131	-34	-79	27	0
1377	0	0	-398	-403	-5	400	-196	-204	-46	358	170	-114	-50	-62	0
1378	0	0	-317	-415	-98	366	-109	-256	25	428	120	-122	-44	-83	0
1379	0	0	-373	-384	-11	378	-181	-197	-31	424	116	-122	-89	-116	0
1380	0	0	-327	-358	-31	342	-148	-194	31	411	118	-155	23	-145	0
1381	0	0	-335	-364	-29	349	-153	-196	65	401	172	-135	-17	31	0
1382	0	0	-303	-372	-69	337	-117	-220	106	403	188	-65	-15	-9	0
1383	0	0	-374	-374	0	374	-187	-187	1	413	104	-128	-100	-44	0
1384	0	0	-229	-347	-118	288	-55	-232	197	496	190	-83	15	31	0
1385	0	0	-306	-356	-50	331	-128	-203	129	405	129	-83	-81	0	0
1386	0	0	-311	-378	-67	344	-122	-222	54	422	151	-133	-69	-69	0
1387	0	0	-314	-391	-77	352	-118	-234	29	368	209	-176	-71	25	0
1388	0	0	-351	-403	-52	377	-149	-227	83	397	143	-230	-79	1	0
1389	0	0	-363	-448	-85	405	-139	-266	-23	417	93	-252	-60	-95	0
1390	0	0	-368	-457	-89	412	-139	-273	104	434	73	-145	-52	17	0
1391	0	0	-351	-448	-97	399	-127	-272	60	473	89	-207	-58	-34	0
1392	0	0	-353	-442	-89	397	-132	-265	54	481	93	-217	-42	-27	0
1393	0	0	-374	-422	-48	398	-163	-235	3	461	50	-190	-52	-11	0
1394	0	0	-271	-420	-149	345	-61	-284	73	496	131	-159	-95	7	0
1395	0	0	-307	-444	-137	375	-85	-290	110	541	162	-137	11	34	0
1396	0	0	-317	-417	-100	367	-108	-258	-15	450	5	-172	-85	-52	0
1397	0	0	-283	-389	-106	336	-88	-247	60	380	73	-116	-114	11	0
1398	0	0	-286	-388	-102	337	-92	-245	67	409	137	-211	-108	79	0
1399	0	0	-274	-405	-131	339	-71	-268	81	370	36	-217	-110	-69	0
1400	0	0	-256	-395	-139	325	-58	-267	31	428	58	-157	-11	-56	0
1401	0	0	-262	-384	-122	323	-70	-253	60	403	141	-230	-19	34	0
1402	0	0	-218	-355	-137	286	-40	-246	64	473	133	-153	21	-73	0
1403	0	0	-289	-347	-58	318	-115	-202	81	391	64	-162	-29	-13	0
1404	0	0	-210	-347	-137	278	-36	-242	38	399	112	-161	-81	36	0
1405	0	0	-289	-360	-71	324	-109	-215	81	378	137	-149	-9	-19	0
1406	0	0	-301	-374	-73	337	-114	-223	-79	353	52	-199	-79	-133	0
1407	0	0	-231	-395	-164	313	-33	-279	27	341	128	-110	-46	-56	0
1408	0	0	-316	-399	-83	357	-116	-241	9	446	60	-46	-13	-122	0
1409	0	0	-241	-405	-164	323	-38	-284	32	436	-15	-190	-21	-95	0
1410	0	0	-239	-403	-164	321	-37	-283	13	347	52	-174	0	-62	0
1411	0	0	-247	-376	-129	311	-59	-252	46	335	102	-93	31	-50	0
1412	0	0	-221	-345	-124	283	-48	-234	29	364	62	-89	-38	-73	0
1413	0	0	-260	-312	-52	286	-104	-182	-9	368	34	-44	-56	-15	0
1414	0	0	-155	-306	-151	230	-2	-228	36	415	124	-91	-15	21	0
1415	0	0	-250	-323	-73	286	-88	-198	5	322	135	-81	3	-11	0
1416	0	0	-243	-355	-112	299	-65	-233	-11	323	42	-98	-23	-108	0
1417	0	0	-254	-378	-124	316	-65	-251	-46	401	106	-98	-27	1	0
1418	0	0	-264	-419	-155	341	-54	-287	46	347	89	-60	-13	-98	0
1419	0	0	-252	-455	-203	353	-24	-329	17	397	62	-79	-46	-54	0
1420	0	0	-335	-461	-126	398	-104	-293	40	267	40	-65	-71	-128	0
1421	0	0	-194	-453	-259	323	32	-356	145	376	273	-36	104	-7	0
1422	0	0	-289	-442	-153	365	-68	-297	91	364	65	-40	-3	-73	0
1423	0	0	-334	-409	-75	371	-129	-242	-15	388	67	-64	15	-56	0
1424	0	0	-196	-368	-172	282	-12	-270	40	372	159	-50	23	-13	0
1425	0	0	-249	-347	-98	298	-75	-222	21	393	137	3	104	52	0
1426	0	0	-124	-304	-180	214	28	-242	-44	428	124	-83	-25	-112	0
1427	0	0	-215	-277	-62	246	-76	-169	3	419	120	-48	11	-95	0
1428	0	0	-233	-271	-38	252	-97	-154	-25	419	97	-23	-3	-100	0
1429	0	0	-216	-283	-67	249	-74	-175	44	356	56	-91	-27	-25	0
1430	0	0	-185	-285	-100	235	-42	-192	-7	364	161	3	89	-48	0
1431	0	0	-194	-273	-79	233	-57	-176	58	432	131	-27	46	9	0
1432	0	0	-114	-300	-186	207	36	-243	29	502	170	29	69	-23	0
1433	0	0	-200	-302	-102	251	-49	-202	0	422	126	-19	-9	-31	0
1434	0	0	-124	-308	-184	216	30	-246	21	444	197	15	71	29	0
1435	0	0	-86	-289	-203	187	58	-246	85	436	135	27	67	21	0
1436	0	0	-99	-277	-178	188	39	-227	62	407	116	-23	15	-34	0
1437	0	0	-159	-275	-116	217	-21	-195	21	376	126	-50	-25	-23	0
1438	0	0	-145	-294	-149	219	2	-221	73	405	221	-73	19	42	0
1439	0	0	-200	-351	-151	275	-24	-251	-27	461	128	-69	-13	23	0
1440	0	0	-208	-403	-195	305	-6	-299	0	382	79	-79	-11	-69	0
1441	0	0	-177	-403	-226	290	24	-314	65	450	170	-79	93	-13	0
1442	0	0	-260	-409	-149	334	-55	-279	44	356	110	-126	-36	-38	0
1443	0	0	-153	-337	-184	245	15	-260	124	333	135	-25	-42	-32	0
1444	0	0	-105	-289	-184	197	39	-236	42	471	182	-31	48	-31	0
1445	0	0	-213	-302	-89	257	-62	-195	-3	411	135	-87	15	-93	0
1446	0	0	-225	-335	-110	280	-57	-222	-19	389	64	-91	-21	-110	0
1447	0	0	-246	-391	-145	318	-50	-268	-21	450	120	-23	-67	-36	0
1448	0	0	-293	-434	-141	363	-76	-287	-21	446	110	-168	-7	-79	0
1449	0	0	-299	-467	-168	383	-65	-317	42	378	25	-126	-112	-48	0
1450	0	0	-281	-500	-219	390	-31	-359	-52	448	106	-188	-11	-87	0
1451	0	0	-301	-514	-213	407	-44	-363	11	370	155	-108	9	3	0
1452	0	0	-251	-510	-259	380	4	-384	19	442	108	-141	-58	-42	0
1453	0	0	-409	-490	-81	449	-164	-285	5	444	38	-129	-79	-40	0
1454	0	0	-284	-479	-195	381	-44	-337	69	438	162	-64	-77	-38	0
1455	0	0	-326	-467	-141	396	-92	-304	102	490	112	-71	0	64	0
1456	0	0	-318	-471	-153	394	-82	-312	65	424	95	-176	-91	-85	0
1457	0	0	-308	-432	-124	370	-92	-278	-29	471	110	-102	-79	-40	0
1458	0	0	-326	-407	-81	366	-122	-244	48	430	81	-153	-73	-118	0
1459	0	0	-371	-384	-13	377	-179	-198	-27	347	64	-296	-129	-128	0
1460	0	0	-363	-356	7	359	-185	-174	42	384	56	-110	-120	-5	0
1461	0	0	-359	-358	1	358	-180	-178	34	384	120	-118	-75	-13	0
1462	0	0	-320	-366	-46	343	-137	-206	73	343	108	-83	-64	-52	0
1463	0	0	-409	-422	-13	415	-198	-217	7	395	151	-166	-93	1	0
1464	0	0	-384	-475	-91	429	-146	-283	135	428	149	-91	19	17	0
1465	0	0	-392	-504	-112	448	-140	-308	77	339	124	-124	-120	-95	0
1466	0	0	-442	-500	-58	471	-192	-279	50	339	116	-50	-97	-69	0
1467	0	0	-475	-500	-25	487	-225	-262	-34	308	124	-114	-161	-110	0
1468	0	0	-361	-492	-131	426	-115	-311	67	405	151	-44	-75	-34	0
1469	0	0	-435	-514	-79	474	-178	-296	-9	428	27	-116	-85	-141	0
1470	0	0	-479	-498	-19	488	-230	-258	56	331	69	-120	-83	-93	0
1471	0	0	-435	-479	-44	457	-195	-261	118	380	135	-83	-40	-38	0
1472	0	0	-401	-461	-60	431	-170	-260	85	374	170	-108	-67	-58	0
1473	0	0	-429	-436	-7	432	-211	-221	-19	380	180	-58	-25	-34	0
1474	0	0	-404	-469	-65	436	-169	-267	-1	405	116	-118	-38	-114	0
1475	0	0	-372	-492	-120	432	-126	-306	85	393	242	-25	-40	0	0
1476	0	0	-485	-492	-7	488	-239	-249	-31	349	124	-122	-159	-203	0
1477	0	0	-384	-473	-89	428	-147	-281	-13	389	188	-114	-129	-48	0
1478	0	0	-431	-471	-40	451	-195	-255	13	327	195	-73	-81	-87	0
1479	0	0	-413	-459	-46	436	-183	-252	-17	347	87	-149	-135	-135	0
1480	0	0	-351	-453	-102	402	-124	-277	58	395	234	-56	-139	-21	0
1481	0	0	-390	-438	-48	414	-171	-243	0	322	188	-29	-139	-54	0
1482	0	0	-333	-426	-93	379	-120	-259	133	420	178	-67	-38	-40	0
1483	0	0	-323	-420	-97	371	-113	-258	83	473	153	32	-91	27	0
1484	0	0	-338	-438	-100	388	-119	-269	79	409	180	-62	-73	-23	0
1485	0	0	-314	-459	-145	386	-84	-302	133	430	232	19	-44	56	0
1486	0	0	-373	-448	-75	410	-149	-261	-3	374	201	-65	-42	-112	0
1487	0	0	-285	-413	-128	349	-78	-270	116	415	226	-36	-5	-25	0
1488	0	0	-313	-388	-75	350	-119	-231	9	432	194	-15	-13	-124	0
1489	0	0	-302	-395	-93	348	-104	-244	50	374	118	-38	-143	-135	0
1490	0	0	-375	-409	-34	392	-170	-221	-34	298	174	-44	-65	25	0
1491	0	0	-244	-399	-155	321	-44	-277	126	430	180	-67	-32	-73	0
1492	0	0	-340	-378	-38	359	-151	-208	81	397	176	-9	15	23	0
1493	0	0	-315	-380	-65	347	-125	-222	-5	366	195	-83	-120	-25	0
1494	0	0	-349	-424	-75	386	-137	-249	42	401	221	-58	15	-29	0
1495	0	0	-310	-467	-157	388	-76	-312	85	337	275	-31	-60	21	0
1496	0	0	-399	-492	-93	445	-153	-292	-23	316	180	-110	-54	-75	0
1497	0	0	-365	-504	-139	434	-113	-321	-3	349	133	-71	-139	-77	0
1498	0	0	-357	-498	-141	427	-108	-319	65	426	164	11	46	-98	0
1499	0	0	-425	-477	-52	451	-186	-264	-93	343	116	-87	-151	-77	0
1500	0	0	-312	-506	-194	409	-59	-350	58	366	197	-77	-1	-50	0
1501	0	0	-386	-529	-143	457	-121	-336	25	432	215	-81	-19	-9	0
1502	0	0	-379	-549	-170	464	-104	-359	50	366	114	-131	-29	-81	0
1503	0	0	-378	-506	-128	442	-125	-317	65	415	240	-3	65	42	0
1504	0	0	-309	-413	-104	361	-102	-258	58	473	153	-38	-87	-19	0
1505	0	0	-271	-393	-122	332	-74	-257	54	426	176	7	-23	-3	0
1506	0	0	-306	-337	-31	321	-137	-184	11	364	131	-81	-44	-60	0
1507	0	0	-280	-263	17	271	-148	-123	0	349	159	-31	-89	-19	0
1508	0	0	-169	-100	69	134	-119	-15	58	378	166	-3	-54	-106	0
1509	0	0	-63	162	225	-49	-144	193	-5	401	108	-93	-56	-162	0
1510	0	0	163	477	314	-320	-75	395	73	368	151	-13	-17	-31	0
1511	0	0	192	789	597	-490	-202	693	54	362	67	-95	5	-77	0
1512	0	0	514	1074	560	-794	-23	817	153	465	100	-50	17	1	0
1513	0	0	423	1319	896	-871	-236	1107	5	386	83	-52	-11	-48	0
1514	0	0	685	1540	855	-1112	-85	1197	91	419	184	-71	-3	50	0
1515	0	0	710	1683	973	-1196	-131	1328	215	370	122	1	83	27	0
1516	0	0	743	1796	1053	-1269	-155	1424	83	277	85	-77	-85	-42	0
1517	0	0	859	1976	1117	-1417	-129	1546	60	388	118	-50	-25	-64	0
1518	0	0	847	2011	1164	-1429	-158	1587	85	353	139	-73	-87	-44	0
1519	0	0	844	1943	1099	-1393	-127	1521	-1	374	60	-67	-38	-100	1
1520	0	0	722	1831	1109	-1276	-193	1470	29	281	42	-102	-62	-67	0
1521	0	0	657	1592	935	-1124	-139	1263	110	360	77	-100	1	-9	0
1522	0	0	436	1243	807	-839	-185	1025	79	323	95	-77	-69	-29	0
1523	0	0	229	750	521	-489	-146	635	56	399	100	-21	-29	19	0
1524	0	0	-19	217	236	-99	-127	226	48	345	106	-21	-7	-19	0
1525	79	0	-320	-389	-69	354	-125	-229	40	415	104	32	97	15	0
1526	79	0	-557	-888	-331	722	-113	-609	-34	353	77	-46	-56	-1	0
1527	79	0	-594	-960	-366	777	-114	-663	1	368	184	-15	-1	-9	0
1528	79	0	-594	-873	-279	733	-157	-576	29	327	128	-100	-44	21	0
1529	79	0	-528	-768	-240	648	-144	-504	52	403	85	-75	-11	-91	0
1530	79	0	-473	-626	-153	549	-160	-389	60	355	56	-62	-52	-9	0
1531	79	0	-360	-486	-126	423	-117	-306	95	415	178	-23	5	-13	0
1532	79	0	-383	-364	19	373	-201	-172	62	420	15	-31	-7	-104	0
1533	79	0	-325	-263	62	294	-193	-100	116	366	110	-112	17	-73	0
1534	79	0	-290	-217	73	253	-181	-72	89	430	108	-50	58	-23	0
1535	79	0	-224	-176	48	200	-136	-64	38	395	188	-106	93	-1	0
1536	79	0	-253	-188	65	220	-159	-61	34	337	159	-58	-69	-73	0
1537	79	0	-232	-209	23	220	-127	-93	98	380	170	-67	-64	25	0
1538	79	0	-300	-250	50	275	-175	-100	25	347	126	-95	-9	-62	0
1539	79	0	-341	-279	62	310	-201	-108	-44	391	106	-139	-13	-102	0
1540	79	0	-284	-267	17	275	-150	-125	21	318	50	-98	-46	-73	0
1541	79	0	-257	-248	9	252	-133	-119	50	502	137	-157	25	-34	0
1542	79	0	-490	-246	244	368	-367	-1	-44	364	-32	-106	-64	-174	0
1543	79	0	-225	-261	-36	243	-94	-148	5	453	65	-129	7	-44	0
1544	79	0	-288	-254	34	271	-161	-110	1	403	122	-34	-54	-36	0
1545	79	0	-122	-242	-120	182	-1	-181	42	358	9	-64	-34	-129	0
1546	79	0	-206	-254	-48	230	-79	-151	36	417	38	-75	-19	-75	0
1547	79	0	-367	-234	133	300	-250	-50	31	378	48	-97	-17	-120	0
1548	79	0	-217	-230	-13	223	-102	-121	40	409	108	-100	-11	-91	0
1549	79	0	-454	-259	195	356	-324	-32	-11	368	-13	-162	-87	-230	0
1550	79	0	-346	-292	54	319	-200	-119	228	519	432	100	207	232	0
1551	79	0	-250	-310	-60	280	-95	-185	331	566	550	205	240	393	0
1552	79	0	-221	-331	-110	276	-55	-220	318	473	523	100	184	267	0
1553	79	0	-231	-318	-87	274	-72	-202	199	424	424	207	153	211	0
1554	79	0	-101	-308	-207	204	53	-257	256	436	403	197	79	252	0
1555	79	0	-210	-310	-100	260	-55	-205	234	436	329	252	133	325	0
1556	79	0	-217	-335	-118	276	-49	-226	184	430	234	147	98	166	0
1557	79	0	-227	-362	-135	294	-46	-248	234	481	411	197	128	223	0
1558	79	0	-225	-341	-116	283	-54	-228	259	481	440	170	192	323	0
1559	79	0	-320	-349	-29	334	-145	-189	228	508	391	89	153	151	0
1560	79	0	-432	-370	62	401	-247	-154	203	490	442	116	145	131	0
1561	79	0	-451	-391	60	421	-255	-165	201	477	494	-17	176	128	0
1562	79	0	-463	-405	58	434	-260	-173	230	473	438	-46	176	87	0
1563	79	0	-414	-395	19	404	-216	-188	213	432	364	-44	44	89	0
1564	79	0	-352	-343	9	347	-180	-167	217	440	457	-44	60	228	0
1565	79	0	-263	-292	-29	277	-117	-160	211	471	378	-11	56	232	0
1566	79	0	-134	-279	-145	206	5	-212	258	378	389	-9	13	205	0
1567	79	0	-23	-259	-236	141	106	-247	151	486	417	-9	42	215	0
1568	79	0	-74	-258	-184	166	55	-221	215	366	440	-104	58	178	0
1569	79	0	-105	-273	-168	189	31	-220	135	382	374	-42	46	110	0
1570	79	0	-24	-291	-267	157	121	-279	219	467	368	75	81	102	0
1571	79	0	-46	-292	-246	169	100	-269	271	411	391	46	133	147	0
1572	79	0	-144	-289	-145	216	0	-217	188	393	271	-13	29	27	0
1573	79	0	-37	-279	-242	158	102	-260	133	426	215	-46	3	-48	0
1574	79	0	-17	-265	-248	141	115	-256	178	424	314	-64	95	87	0
1575	79	0	-23	-271	-248	147	112	-259	180	353	209	-52	31	50	0
1576	79	0	10	-259	-269	124	139	-264	147	382	230	-75	3	27	0
1577	79	0	-79	-269	-190	174	55	-229	131	395	223	-104	-27	38	0
1578	79	0	-79	-273	-194	176	57	-233	77	417	139	-114	0	97	0
1579	79	0	11	-254	-265	121	138	-259	122	376	118	-170	89	42	0
1580	79	0	19	-217	-236	99	127	-226	50	409	95	-126	79	112	0
1581	79	0	84	-172	-256	44	170	-214	62	473	118	-110	133	75	0
1582	79	0	20	-174	-194	77	107	-184	71	438	-32	-135	147	-46	0
1583	79	0	-11	-164	-153	87	71	-158	11	415	-3	-120	89	-62	0
1584	79	0	-31	-164	-133	97	51	-148	23	446	-11	-54	15	-110	0
1585	79	0	-105	-155	-50	130	-27	-102	91	370	23	-56	46	-79	0
1586	79	0	-245	-162	83	203	-164	-39	-116	320	-67	-110	-50	-244	0
1587	79	0	-146	-147	-1	146	-72	-74	52	349	44	5	-40	-176	0
1588	79	0	-226	-75	151	150	-188	38	7	345	-34	-102	-79	-137	0
1589	79	0	-205	-118	87	161	-146	-15	-67	370	-58	-97	-83	-139	0
1590	79	0	-297	-166	131	231	-214	-17	-141	358	36	-106	-23	-122	0
1591	79	0	-348	-242	106	295	-227	-68	-73	440	-60	-108	-27	-137	0
1592	79	0	-387	-273	114	330	-250	-79	-44	335	-54	-112	-42	-184	0
1593	79	0	-420	-312	108	366	-264	-102	-77	343	-25	-56	-9	-151	0
1594	79	0	-356	-294	62	325	-209	-116	-44	444	29	-104	81	-112	0
1595	79	0	-354	-240	114	297	-234	-63	-73	360	-9	29	3	-155	0
1596	79	0	-253	-195	58	224	-155	-68	-13	397	-15	-40	21	-176	0
1597	79	0	-282	-205	77	243	-179	-64	-9	401	21	56	46	-110	0
1598	79	0	-252	-194	58	223	-155	-68	-25	329	15	27	3	-159	0
1599	79	0	-181	-176	5	178	-93	-85	71	374	73	27	46	-65	0
1600	79	0	-212	-162	50	187	-131	-56	32	374	40	60	42	-124	0
1601	79	0	-140	-151	-11	145	-64	-81	42	364	110	161	7	-3	0
1602	79	0	-45	-122	-77	83	16	-99	188	405	157	178	69	25	0
1603	79	0	-9	-102	-93	55	42	-97	122	366	147	166	31	126	0
1604	79	0	40	-91	-131	25	85	-111	199	372	273	161	34	143	0
1605	79	0	-20	-91	-71	55	25	-81	147	351	182	161	60	17	0
1606	79	0	-23	-102	-79	62	28	-90	135	287	151	116	27	44	0
1607	79	0	5	-95	-100	45	52	-97	159	366	230	87	-9	36	0
1608	79	0	6	-56	-62	25	34	-59	73	417	294	104	19	0	0
1609	79	0	-67	-31	36	49	-51	2	93	292	300	42	-64	-23	0
1610	79	0	10	-13	-23	1	16	-18	124	397	207	73	-19	25	0
1611	79	0	-37	-3	34	20	-35	15	124	413	300	0	85	38	0
1612	79	0	-71	0	71	35	-71	35	85	343	209	-98	-50	-83	0
1613	79	0	56	29	-27	-42	41	1	71	457	256	29	64	42	0
1614	79	0	-33	40	73	-3	-53	56	-3	339	256	-91	-58	58	0
1615	79	0	81	64	-17	-72	49	23	60	374	246	-112	-83	13	0
1616	79	0	89	64	-25	-76	57	19	48	362	269	-81	-19	9	0
1617	79	0	144	75	-69	-109	106	3	40	395	217	-135	-118	-13	0
1618	79	0	228	87	-141	-157	184	-27	102	420	180	-23	-108	-3	0
1619	79	0	58	65	7	-61	25	36	-60	341	81	-157	-116	-71	0
1620	79	0	183	54	-129	-118	156	-37	31	428	166	-190	-62	-52	0
1621	79	0	145	56	-89	-100	117	-16	139	358	182	-155	-54	3	0
1622	79	0	131	89	-42	-110	86	23	64	477	172	-197	-42	-13	0
1623	79	0	157	128	-29	-142	93	49	81	436	137	-170	-48	-23	0
1624	79	0	173	162	-11	-167	92	75	73	485	151	-244	-40	29	0
1625	79	0	203	186	-17	-194	110	84	91	471	104	-192	0	-77	0
1626	79	0	126	199	73	-162	26	136	-17	444	65	-215	-128	-46	0
1627	79	0	133	195	62	-164	35	128	13	341	157	-349	-79	-32	0
1628	79	0	142	180	38	-161	52	109	13	457	108	-323	-118	36	0
1629	79	0	93	166	73	-129	10	119	27	415	-42	-316	-100	-97	0
1630	79	0	43	145	102	-94	-29	123	42	436	56	-273	-128	-15	0
1631	79	0	-21	147	168	-63	-94	157	69	386	48	-221	-162	-42	0
1632	79	0	19	145	126	-82	-53	135	108	465	3	-261	-48	-85	0
1633	79	0	-153	141	294	6	-223	217	129	323	60	-265	-98	-42	0
1634	79	0	-37	155	192	-59	-114	173	54	483	62	-248	-29	-71	0
1635	79	0	-84	197	281	-56	-182	239	85	436	62	-192	-114	-100	0
1636	79	0	-93	186	279	-46	-186	232	-54	389	75	-261	-184	-106	0
1637	79	0	-117	141	258	-12	-187	199	-5	380	131	-283	-69	-58	0
1638	79	0	-176	93	269	41	-222	181	13	306	79	-339	-151	-141	0
1639	79	0	-136	73	209	31	-172	141	3	327	38	-240	-168	-141	0
1640	79	0	-262	42	304	110	-283	173	-54	323	36	-166	-153	-139	0
1641	79	0	-164	31	195	66	-179	113	15	308	-17	-197	-83	-143	0
1642	79	0	-173	17	190	78	-181	103	64	322	-19	-104	-83	-116	0
1643	79	0	-177	15	192	81	-184	103	-67	310	-38	-153	-157	-129	0
1644	79	0	-103	-38	65	70	-84	13	-31	316	89	-32	-112	-129	0
1645	79	0	-129	-60	69	94	-99	4	-21	391	29	-65	-79	-73	0
1646	79	0	-115	-69	46	92	-80	-11	-93	281	36	-102	-145	-230	0
1647	79	0	-38	-100	-62	69	12	-81	-27	343	73	29	-162	-106	0
1648	79	0	-137	-126	11	131	-74	-57	-7	316	17	-65	-116	-194	0
1649	79	0	-112	-133	-21	122	-45	-77	-58	335	-95	-15	-93	-345	0
1650	79	0	-54	-133	-79	93	12	-106	32	356	19	11	-97	-97	0
1651	79	0	-130	-133	-3	131	-63	-68	-19	283	-9	48	-178	-108	0
1652	79	0	-45	-143	-98	94	26	-120	-11	347	62	38	-60	-159	0
1653	79	0	-132	-147	-15	139	-58	-81	-85	273	23	-25	-79	-217	0
1654	79	0	-33	-182	-149	107	58	-165	29	393	100	69	-73	-110	0
1655	79	0	-137	-197	-60	167	-38	-128	-50	242	62	112	-93	-182	0
1656	79	0	-113	-246	-133	179	10	-189	-69	312	-19	42	-147	-176	0
1657	79	0	-91	-271	-180	181	44	-225	-31	316	38	139	-93	-155	0
1658	79	0	-236	-298	-62	267	-87	-180	-116	285	5	31	-131	-287	0
1659	79	0	-161	-304	-143	232	-9	-223	-15	250	98	122	-81	-236	0
1660	79	0	-169	-300	-131	234	-19	-215	-31	277	110	54	-81	-269	0
1661	79	0	-215	-273	-58	244	-78	-165	-25	312	120	116	-15	-112	0
1662	79	0	-198	-265	-67	231	-65	-166	-48	261	71	42	-34	-137	0
1663	79	0	-188	-252	-64	220	-62	-158	27	304	164	112	-17	-87	0
1664	79	0	-194	-234	-40	214	-77	-137	-7	314	124	122	-15	-104	0
1665	79	0	-214	-246	-32	230	-91	-139	-52	236	141	25	19	-176	0
1666	79	0	-211	-269	-58	240	-76	-163	-50	289	108	85	-38	-180	0
1667	79	0	-231	-279	-48	255	-91	-163	-19	254	151	71	-23	-50	0
1668	79	0	-174	-300	-126	237	-24	-213	11	287	110	120	-32	-64	0
1669	79	0	-194	-310	-116	252	-39	-213	-46	306	54	-3	42	-98	0
1670	79	0	-254	-329	-75	291	-89	-202	-69	362	42	0	-89	-110	0
1671	79	0	-194	-339	-145	266	-24	-242	15	327	141	48	-29	15	0
1672	79	0	-182	-337	-155	259	-13	-246	19	432	89	21	77	-79	0
1673	79	0	-202	-355	-153	278	-24	-254	65	323	137	0	46	13	0
1674	79	0	-161	-331	-170	246	4	-250	56	308	166	-73	38	-31	0
1675	79	0	-164	-325	-161	244	-1	-243	52	360	161	1	23	1	0
1676	79	0	-173	-322	-149	247	-12	-235	-34	300	100	-104	-114	-135	0
1677	79	0	-112	-333	-221	222	54	-277	54	508	81	-64	0	46	0
1678	79	0	-198	-333	-135	265	-31	-234	9	417	112	-151	-5	-23	0
1679	79	0	-143	-323	-180	233	18	-251	11	401	89	-192	-38	-23	0
1680	79	0	-140	-318	-178	229	19	-248	52	452	102	-131	-3	-17	0
1681	79	0	-206	-341	-135	273	-35	-238	112	382	102	-118	-21	13	0
1682	79	0	-179	-378	-199	278	10	-288	62	432	71	-147	-44	-71	0
1683	79	0	-156	-388	-232	272	38	-310	91	450	151	-194	38	100	0
1684	79	0	-155	-428	-273	291	59	-350	133	368	197	-112	7	81	0
1685	79	0	-194	-419	-225	306	15	-322	79	409	126	-131	3	25	0
1686	79	0	-132	-413	-281	272	74	-347	15	500	98	-195	-36	29	0
1687	79	0	-170	-393	-223	281	26	-308	25	388	159	-256	-21	64	0
1688	79	0	-196	-405	-209	300	6	-307	75	459	108	-164	27	9	0
1689	79	0	-190	-432	-242	311	26	-337	-27	368	62	-213	-95	-71	0
1690	79	0	-198	-440	-242	319	22	-341	73	415	110	-137	-9	3	0
1691	79	0	-196	-434	-238	315	21	-336	25	434	139	-98	-23	62	0
1692	79	0	-138	-413	-275	275	68	-344	56	434	133	-116	31	36	0
1693	79	0	-190	-413	-223	301	16	-318	46	438	42	-42	-77	31	0
1694	79	0	-153	-397	-244	275	45	-320	112	397	226	-44	34	67	0
1695	79	0	-132	-388	-256	260	62	-322	9	461	195	-69	1	77	0
1696	79	0	-159	-389	-230	274	35	-309	-11	401	85	-118	-13	-38	0
1697	79	0	-140	-376	-236	258	48	-306	122	395	129	-46	-23	-40	0
1698	79	0	-217	-360	-143	288	-37	-251	-5	380	162	-162	9	-17	0
1699	79	0	-177	-374	-197	275	10	-285	-56	397	71	-120	-64	-139	0
1700	79	0	-179	-376	-197	277	9	-286	48	370	137	-23	46	38	0
1701	79	0	-120	-343	-223	231	51	-283	21	401	116	-21	3	-36	0
1702	79	0	-110	-335	-225	222	57	-280	25	376	190	-44	-7	-21	0
1703	79	0	-186	-337	-151	261	-17	-244	0	316	21	9	-52	-31	0
1704	79	0	-159	-331	-172	245	6	-251	65	347	168	-32	-7	-31	0
1705	79	0	-87	-300	-213	193	63	-256	-5	378	184	-7	1	-75	0
1706	79	0	-161	-304	-143	232	-9	-223	-58	341	104	-91	-65	-73	0
1707	79	0	-86	-314	-228	200	71	-271	-23	353	176	-60	-54	-100	0
1708	79	0	-207	-327	-120	267	-43	-223	13	292	124	1	-93	-64	0
1709	79	0	-111	-312	-201	211	45	-256	50	349	50	-64	-36	-143	0
1710	79	0	-206	-318	-112	262	-47	-215	-60	306	9	-170	-21	-149	0
1711	79	0	-204	-322	-118	263	-43	-220	40	333	32	27	-9	-81	0
1712	79	0	-125	-355	-230	240	52	-292	11	444	65	25	-5	-67	0
1713	79	0	-179	-353	-174	266	-2	-263	83	269	155	-3	-13	-106	0
1714	79	0	-246	-337	-91	291	-77	-214	-1	267	52	0	-87	-161	0
1715	79	0	-167	-296	-129	231	-19	-212	23	345	64	32	11	-97	0
1716	79	0	-188	-265	-77	226	-55	-171	-65	358	5	-58	-34	-155	0
1717	79	0	-155	-261	-106	208	-24	-183	-69	333	110	-46	-93	-137	0
1718	79	0	-190	-254	-64	222	-63	-159	31	337	122	-42	31	-108	0
1719	79	0	-190	-263	-73	226	-58	-168	-38	331	13	-89	-77	-184	0
1720	79	0	-146	-289	-143	217	-1	-216	56	426	1	-52	15	5	0
1721	79	0	-202	-312	-110	257	-46	-211	27	372	77	-64	21	-64	0
1722	79	0	-260	-322	-62	291	-99	-192	-46	333	46	-106	-40	-77	0
1723	79	0	-235	-304	-69	269	-83	-186	36	419	93	-83	25	-17	0
1724	79	0	-218	-289	-71	253	-73	-180	75	347	128	0	-77	54	0
1725	79	0	-194	-306	-112	250	-41	-209	71	355	141	29	-29	1	0
1726	79	0	-239	-283	-44	261	-97	-163	42	318	75	-102	-36	-40	0
1727	79	0	-204	-271	-67	237	-68	-169	71	343	106	-36	-62	-17	0
1728	79	0	-241	-279	-38	260	-101	-158	38	296	112	-69	-87	-67	0
1729	79	0	-245	-314	-69	279	-88	-191	13	382	89	-147	-60	-29	0
1730	79	0	-254	-358	-104	306	-75	-231	-15	358	149	-151	-21	-31	0
1731	79	0	-330	-395	-65	362	-132	-230	34	298	164	-62	5	-69	0
1732	79	0	-264	-407	-143	335	-60	-275	87	341	120	-73	-5	-32	0
1733	79	0	-268	-407	-139	337	-64	-273	11	376	197	-75	-19	27	0
1734	79	0	-284	-388	-104	336	-90	-246	126	368	176	0	-19	21	0
1735	79	0	-244	-358	-114	301	-65	-236	40	302	128	-62	-42	-50	0
1736	79	0	-270	-347	-77	308	-96	-212	52	366	114	21	-23	-21	0
1737	79	0	-270	-347	-77	308	-96	-212	87	320	106	-62	-27	-69	0
1738	79	0	-200	-355	-155	277	-22	-255	60	281	234	-97	21	0	0
1739	79	0	-233	-347	-114	290	-59	-230	-79	360	50	-108	-36	-62	0
1740	79	0	-165	-370	-205	267	20	-287	124	360	143	-118	-44	58	0
1741	79	0	-171	-378	-207	274	18	-292	159	364	170	-71	46	52	0
1742	79	0	-274	-372	-98	323	-88	-235	42	358	102	-147	29	-31	0
1743	79	0	-202	-333	-131	267	-35	-232	93	360	87	-141	7	9	0
1744	79	0	-190	-287	-97	238	-46	-192	93	391	161	-89	23	62	0
1745	79	0	-167	-287	-120	227	-23	-203	64	395	197	-122	-7	0	0
1746	79	0	-194	-294	-100	244	-47	-197	17	384	71	-166	-27	-77	0
1747	79	0	-169	-308	-139	238	-15	-223	36	430	73	-81	-42	3	0
1748	79	0	-225	-312	-87	268	-69	-199	31	378	128	-120	-44	-19	0
1749	79	0	-180	-294	-114	237	-33	-204	-3	389	-1	-190	-98	-77	0
1750	79	0	-166	-294	-128	230	-19	-211	114	386	44	-106	-27	-17	0
1751	79	0	-217	-308	-91	262	-63	-199	32	450	73	-143	7	-21	0
1752	79	0	-210	-349	-139	279	-35	-244	89	420	46	-77	0	-44	0
1753	79	0	-161	-353	-192	257	15	-272	98	399	203	-95	100	11	0
1754	79	0	-207	-356	-149	281	-29	-252	77	395	147	-122	81	-36	0
1755	79	0	-194	-325	-131	259	-31	-228	44	399	139	32	3	-81	0
1756	79	0	-223	-329	-106	276	-58	-217	-40	368	155	-91	-40	13	0
1757	79	0	-169	-322	-153	245	-8	-237	34	382	98	-19	-46	-50	0
1758	79	0	-220	-320	-100	270	-60	-210	-27	420	106	-60	-23	-44	0
1759	79	0	-252	-298	-46	275	-103	-172	-73	327	67	-102	-23	-116	0
1760	79	0	-157	-285	-128	221	-14	-206	21	349	112	-126	-54	-71	0
1761	79	0	-207	-292	-85	249	-61	-188	69	343	199	-1	17	7	0
1762	79	0	-239	-308	-69	273	-85	-188	17	366	60	-27	-11	-67	0
1763	79	0	-195	-323	-128	259	-33	-225	36	333	170	-31	-46	-114	0
1764	79	0	-252	-349	-97	300	-77	-223	-5	407	207	34	97	-7	0
1765	79	0	-252	-362	-110	307	-71	-236	11	318	98	-40	-83	-100	0
1766	79	0	-211	-339	-128	275	-41	-233	54	405	180	-11	-19	15	0
1767	79	0	-298	-360	-62	329	-118	-211	-23	281	104	-7	-56	-118	0
1768	79	0	-183	-378	-195	280	6	-286	58	407	230	36	-75	-60	0
1769	79	0	-312	-374	-62	343	-125	-218	9	308	118	-52	1	-131	0
1770	79	0	-205	-360	-155	282	-25	-257	-15	329	58	-64	-7	-131	0
1771	79	0	-217	-366	-149	291	-34	-257	93	314	219	60	-40	-5	0
1772	79	0	-277	-372	-95	324	-91	-233	40	320	64	29	-87	-81	0
1773	79	0	-215	-368	-153	291	-31	-260	38	380	104	-25	-17	-3	0
1774	79	0	-197	-356	-159	276	-19	-257	108	368	110	54	-27	-64	0
1775	79	0	-263	-356	-93	309	-85	-224	73	302	180	-21	-17	-77	0
1776	79	0	-260	-351	-91	305	-84	-221	5	250	40	-79	-71	-149	0
1777	79	0	-201	-325	-124	263	-38	-224	52	419	91	-31	15	-149	0
1778	79	0	-227	-339	-112	283	-57	-225	58	310	122	-85	21	-137	0
1779	79	0	-229	-370	-141	299	-44	-255	25	374	131	-48	-29	-147	0
1780	79	0	-265	-389	-124	327	-70	-256	46	401	124	-38	23	-46	0
1781	79	0	-271	-395	-124	333	-73	-259	13	388	56	-106	7	-108	0
1782	79	0	-179	-382	-203	280	12	-292	155	409	176	5	32	-50	0
1783	79	0	-311	-386	-75	348	-118	-230	54	323	108	-100	-23	-32	0
1784	79	0	-159	-368	-209	263	25	-288	67	405	226	17	1	-7	0
1785	79	0	-177	-341	-164	259	-6	-252	106	339	217	-21	54	-27	0
1786	79	0	-196	-347	-151	271	-22	-249	-13	335	108	-42	-21	-67	0
1787	79	0	-252	-349	-97	300	-77	-223	29	316	106	-44	-17	-141	0
1788	79	0	-202	-351	-149	276	-26	-250	85	275	170	-21	0	-85	0
1789	79	0	-260	-329	-69	294	-95	-199	34	304	77	-126	-29	-64	0
1790	79	0	-276	-310	-34	293	-121	-172	27	333	54	-77	-38	-56	0
1791	79	0	-245	-285	-40	265	-102	-162	64	333	89	29	7	-29	0
1792	79	0	-264	-287	-23	275	-120	-155	7	296	129	-100	-48	-73	0
1793	79	0	-206	-289	-83	247	-61	-186	64	345	114	-29	-36	-21	0
1794	79	0	-262	-308	-46	285	-108	-177	44	349	116	-58	3	-1	0
1795	79	0	-218	-318	-100	268	-59	-209	71	370	143	-32	-7	7	0
1796	79	0	-299	-370	-71	334	-114	-220	-15	360	98	-114	-11	-48	0
1797	79	0	-281	-368	-87	324	-97	-227	100	300	73	-116	29	-32	0
1798	79	0	-238	-395	-157	316	-40	-276	69	360	106	-62	-15	-19	0
1799	79	0	-306	-422	-116	364	-95	-269	-54	358	21	-85	-65	-137	0
1800	79	0	-322	-411	-89	366	-116	-250	34	356	75	-108	-25	-21	0
1801	79	0	-260	-399	-139	329	-60	-269	128	339	153	-56	-32	7	0
1802	79	0	-312	-393	-81	352	-115	-237	91	349	38	-13	-13	-31	0
1803	79	0	-295	-370	-75	332	-110	-222	23	314	58	-104	-38	-93	0
1804	79	0	-221	-335	-114	278	-53	-224	151	355	207	15	25	58	0
1805	79	0	-321	-308	13	314	-167	-147	71	366	-13	-52	-42	-93	0
1806	79	0	-174	-327	-153	250	-10	-240	36	434	199	-85	23	-32	0
1807	79	0	-301	-335	-34	318	-133	-184	-17	459	112	-110	0	-25	0
1808	79	0	-332	-351	-19	341	-156	-185	0	312	23	-110	-32	-112	0
1809	79	0	-293	-362	-69	327	-112	-215	-1	364	65	-145	-54	-93	0
1810	79	0	-234	-360	-126	297	-54	-243	81	438	87	-34	27	-13	0
1811	79	0	-326	-378	-52	352	-137	-215	89	374	93	-93	40	-1	0
1812	79	0	-260	-393	-133	326	-63	-263	-9	448	31	-75	-15	-31	0
1813	79	0	-343	-405	-62	374	-140	-233	73	333	69	-81	32	3	0
1814	79	0	-287	-393	-106	340	-90	-249	118	382	145	-48	-13	5	0
1815	79	0	-307	-386	-79	346	-114	-232	-1	345	178	-44	-46	-48	0
1816	79	0	-299	-384	-85	341	-107	-234	56	428	71	-75	7	-98	0
1817	79	0	-336	-372	-36	354	-150	-204	-9	323	124	-104	0	-104	0
1818	79	0	-291	-360	-69	325	-111	-214	40	403	118	-5	-27	-5	0
1819	79	0	-306	-360	-54	333	-126	-207	-19	401	7	-1	-73	-64	0
1820	79	0	-258	-362	-104	310	-77	-233	36	345	108	-11	-58	-17	0
1821	79	0	-333	-356	-23	344	-155	-189	65	374	162	-11	98	3	0
1822	79	0	-316	-364	-48	340	-134	-206	13	302	126	-104	-31	-73	0
1823	79	0	-256	-358	-102	307	-77	-230	102	450	100	5	27	42	0
1824	79	0	-364	-353	11	358	-187	-171	40	273	69	-95	7	-89	0
1825	79	0	-223	-347	-124	285	-49	-235	87	356	137	15	-31	-23	0
1826	79	0	-306	-362	-56	334	-125	-209	-83	302	65	-67	-79	-147	0
1827	79	0	-277	-370	-93	323	-92	-231	13	364	137	-64	-79	-13	0
1828	79	0	-316	-360	-44	338	-136	-202	-38	417	32	-102	-54	-124	0
1829	79	0	-341	-364	-23	352	-159	-193	-54	314	-7	-44	-77	-190	0
1830	79	0	-375	-384	-9	379	-183	-196	38	306	38	-93	-58	-21	0
1831	79	0	-249	-380	-131	314	-59	-255	89	298	81	5	-29	-44	0
1832	79	0	-385	-370	15	377	-200	-177	69	320	40	-102	-13	-54	0
1833	79	0	-336	-333	3	334	-169	-165	-9	277	85	-95	-108	-133	0
1834	79	0	-285	-310	-25	297	-130	-167	170	291	199	0	34	81	0
1835	79	0	-340	-349	-9	344	-165	-179	-67	327	114	-135	-75	-69	0
1836	79	0	-271	-333	-62	302	-104	-197	40	259	85	-29	-77	-106	0
1837	79	0	-362	-341	21	351	-191	-160	-13	269	38	-75	-89	-137	0
1838	79	0	-302	-323	-21	312	-140	-172	23	355	128	-54	-13	-7	0
1839	79	0	-318	-323	-5	320	-156	-164	19	333	40	-97	-137	-64	0
1840	79	0	-316	-316	0	316	-158	-158	71	376	77	-21	-48	-52	0
1841	79	0	-329	-291	38	310	-183	-126	38	323	40	-54	-5	-62	0
1842	79	0	-333	-285	48	309	-190	-118	34	325	71	-85	-31	-27	0
1843	79	0	-344	-292	52	318	-198	-120	52	333	65	-50	-13	-36	0
1844	79	0	-293	-322	-29	307	-132	-175	155	382	164	-11	54	83	0
1845	79	0	-308	-364	-56	336	-126	-210	71	333	221	-25	-38	-27	0
1846	79	0	-352	-345	7	348	-179	-169	36	374	180	-71	-42	-38	0
1847	79	0	-396	-362	34	379	-215	-164	52	298	131	-73	-81	-25	0
1848	79	0	-383	-374	9	378	-196	-182	50	337	85	-118	-31	-83	0
1849	79	0	-366	-349	17	357	-191	-166	52	409	95	-116	-3	17	0
1850	79	0	-364	-302	62	333	-213	-120	19	347	81	-159	-23	-48	0
1851	79	0	-307	-304	3	305	-155	-150	147	370	172	-126	17	89	0
1852	79	0	-352	-283	69	317	-210	-107	9	389	48	-114	15	-34	0
1853	79	0	-315	-296	19	305	-167	-138	69	399	126	-44	-34	52	0
1854	79	0	-319	-314	5	316	-162	-154	56	391	135	-91	23	25	0
1855	79	0	-388	-356	32	372	-210	-162	-67	298	87	-211	-137	-91	0
1856	79	0	-345	-364	-19	354	-163	-191	-65	333	-27	-203	-194	-279	0
1857	79	0	-554	-341	213	447	-383	-64	-337	242	-473	-339	-355	-510	0
1858	79	0	-347	-283	64	315	-205	-109	-289	325	-399	-442	-327	-485	0
1859	79	0	-383	-226	157	304	-270	-34	-254	355	-442	-450	-298	-434	0
1860	79	0	-400	-199	201	299	-300	1	-238	244	-339	-403	-234	-335	0
1861	79	0	-248	-192	56	220	-152	-68	-17	450	-102	-137	-44	-188	0
1862	79	0	-365	-201	164	283	-264	-18	-129	300	-166	-271	-131	-207	0
1863	79	0	-319	-246	73	282	-196	-86	-29	314	-122	-129	-205	-164	0
1864	79	0	-337	-254	83	295	-210	-85	-79	314	-112	-186	-197	-240	0
1865	79	0	-117	-246	-129	181	6	-187	-5	419	-50	-155	-110	-157	0
1866	79	0	-544	-252	292	398	-418	20	-60	240	-32	-151	-110	-168	0
1867	79	0	-377	-267	110	322	-243	-78	-40	335	29	-17	-100	-126	0
1868	79	0	-325	-225	100	275	-212	-62	114	339	120	48	0	9	0
1869	79	0	-247	-256	-9	251	-119	-132	42	291	54	-73	-17	-102	0
1870	79	0	-134	-252	-118	193	-8	-185	106	331	135	69	0	-21	0
1871	79	0	-163	-292	-129	227	-17	-210	129	347	106	190	38	25	0
1872	79	0	-346	-325	21	335	-183	-152	19	333	-38	64	-11	-141	0
1873	79	0	-337	-366	-29	351	-154	-197	42	376	178	75	56	-54	0
1874	79	0	-283	-424	-141	353	-71	-282	3	415	207	54	-9	34	0
1875	79	0	-236	-461	-225	348	-5	-343	73	395	322	38	71	-13	0
1876	79	0	-268	-450	-182	359	-43	-316	67	366	401	97	67	7	0
1877	79	0	-224	-419	-195	321	-14	-307	197	401	444	143	114	46	0
1878	79	0	-305	-382	-77	343	-114	-229	194	391	572	106	133	81	0
1879	79	0	-316	-339	-23	327	-146	-181	275	329	508	44	29	141	0
1880	79	0	-356	-331	25	343	-190	-153	213	420	570	44	151	203	0
1881	79	0	-377	-333	44	355	-210	-144	236	436	576	-13	128	215	0
1882	79	0	-389	-343	46	366	-217	-148	209	438	508	17	73	161	0
1883	79	0	-268	-343	-75	305	-96	-209	228	424	469	-1	46	232	0
1884	79	0	-227	-386	-159	306	-34	-272	151	461	465	38	58	287	0
1885	79	0	-159	-432	-273	295	57	-352	135	459	422	5	65	221	0
1886	79	0	39	-475	-514	218	276	-494	234	440	516	36	85	213	0
1887	79	0	76	-465	-541	194	308	-503	254	442	525	0	56	240	0
1888	79	0	95	-450	-545	177	320	-497	351	471	471	106	48	184	0
1889	79	0	118	-436	-554	159	336	-495	265	467	485	32	100	281	0
1890	79	0	194	-424	-618	115	406	-521	364	380	389	116	65	277	0
1891	79	0	157	-411	-568	127	362	-489	292	473	407	42	135	281	0
1892	79	0	189	-393	-582	102	385	-487	203	339	283	-15	-13	97	0
1893	79	0	134	-395	-529	130	331	-462	172	409	232	32	11	234	0
1894	79	0	161	-384	-545	111	353	-464	58	420	225	23	-7	178	0
1895	79	0	237	-389	-626	76	431	-507	139	428	291	87	17	141	0
1896	79	0	99	-395	-494	148	296	-444	95	370	192	40	50	65	0
1897	79	0	169	-401	-570	116	369	-485	143	384	223	106	164	48	0
1898	79	0	112	-413	-525	150	318	-469	124	407	285	118	116	118	0
1899	79	0	-16	-411	-395	213	189	-403	64	384	168	50	104	3	0
1900	79	0	101	-411	-512	155	306	-461	97	407	236	71	225	0	0
1901	79	0	-120	-407	-287	263	83	-347	58	403	112	87	172	32	0
1902	79	0	-85	-395	-310	240	112	-352	-23	399	108	21	31	-100	0
1903	79	0	-130	-399	-269	264	69	-334	27	420	27	93	40	-42	0
1904	79	0	-196	-388	-192	292	-2	-290	-64	380	102	40	42	-95	0
1905	79	0	-103	-382	-279	242	88	-330	-9	432	65	34	31	-110	0
1906	79	0	-231	-401	-170	316	-30	-285	-122	275	15	48	-65	-155	0
1907	79	0	-208	-440	-232	324	12	-336	-21	349	118	114	89	-42	0
1908	79	0	-246	-465	-219	355	-13	-342	7	294	153	31	-31	-62	0
1909	79	0	-169	-440	-271	304	51	-355	-21	395	186	60	95	-95	0
1910	79	0	-227	-415	-188	321	-19	-301	56	333	137	97	128	1	0
1911	79	0	-139	-391	-252	265	56	-321	126	440	184	281	170	60	0
1912	79	0	-223	-393	-170	308	-26	-281	110	327	217	226	176	44	0
1913	79	0	-186	-403	-217	294	15	-310	145	337	294	246	184	98	0
1914	79	0	-128	-382	-254	255	63	-318	197	399	492	351	240	271	0
1915	79	0	-161	-356	-195	258	17	-275	236	393	504	475	197	323	0
1916	79	0	-95	-349	-254	222	79	-301	355	424	626	541	306	368	0
1917	79	0	-124	-358	-234	241	55	-296	409	386	772	516	378	512	0
1918	79	0	-99	-333	-234	216	67	-283	407	455	841	519	339	547	0
1919	79	0	-52	-341	-289	196	118	-315	471	432	783	500	283	471	0
1920	79	0	-41	-345	-304	193	131	-324	469	411	859	496	403	564	0
1921	79	0	-97	-378	-281	237	92	-329	415	382	795	485	345	488	0
1922	79	0	-70	-382	-312	226	121	-347	446	376	696	417	139	364	0
1923	79	0	-103	-384	-281	243	89	-332	401	413	655	413	312	428	0
1924	79	0	-182	-389	-207	285	12	-298	254	316	566	248	205	329	0
1925	79	0	44	-382	-426	169	235	-404	417	428	727	281	192	234	0
1926	79	0	-167	-386	-219	276	26	-302	116	432	523	79	133	188	0
1927	79	0	-27	-401	-374	214	173	-387	244	430	570	157	124	209	0
1928	79	0	-92	-448	-356	270	132	-402	184	409	556	75	168	133	0
1929	79	0	-132	-469	-337	300	102	-403	147	380	391	64	139	87	0
1930	79	0	-73	-492	-419	282	173	-455	95	374	389	25	31	151	0
1931	79	0	-107	-512	-405	309	149	-458	128	428	368	32	83	91	0
1932	79	0	-87	-486	-399	286	156	-442	64	281	298	-58	-93	56	0
1933	79	0	62	-395	-457	166	259	-426	131	351	254	65	-19	46	0
1934	79	0	-25	-310	-285	167	130	-297	89	273	314	-15	-56	104	0
1935	79	0	169	-203	-372	17	270	-287	129	323	246	-143	-64	-50	0
1936	79	0	165	-129	-294	-18	229	-211	27	339	273	-143	-58	-7	0
1937	79	0	214	15	-199	-114	206	-92	-46	364	145	-153	-116	-60	0
1938	79	0	323	197	-126	-260	224	35	87	380	223	-81	-38	-32	0
1939	79	0	322	446	124	-384	99	285	-21	341	95	-292	-97	-85	0
1940	79	0	576	731	155	-653	210	443	97	430	87	-194	50	-31	0
1941	79	0	541	948	407	-744	67	677	71	432	131	-238	75	-60	0
1942	79	0	588	1220	632	-904	-22	926	23	366	-9	-300	-97	-122	0
1943	79	0	845	1489	644	-1167	100	1066	120	432	147	-199	13	-27	0
1944	79	0	885	1701	816	-1293	34	1258	81	345	34	-217	-77	11	0
1945	79	0	1049	1811	762	-1430	143	1286	89	376	85	-263	-25	-87	0
1946	79	0	1100	1941	841	-1520	129	1391	-21	376	48	-248	-131	-89	0
1947	79	0	1078	1941	863	-1509	107	1402	-40	430	65	-314	-62	-31	0
1948	79	0	1052	1831	779	-1441	136	1305	81	399	3	-306	-60	-147	0
1949	79	0	919	1716	797	-1317	61	1256	-15	384	42	-289	-100	-32	1
1950	79	0	794	1449	655	-1121	69	1052	-102	306	-56	-281	-122	-164	0
1951	79	0	528	993	465	-760	31	729	32	366	23	-215	-19	-21	0
1952	79	0	326	543	217	-434	54	380	-56	347	-50	-277	-77	-118	0
1953	79	0	103	34	-69	-68	86	-17	1	453	40	-221	-1	-5	0
1954	79	0	-237	-535	-298	386	30	-416	-50	364	15	-225	-67	-62	0
1955	79	0	-382	-958	-576	670	97	-767	-27	372	-25	-192	-124	-102	0
1956	79	0	-390	-950	-560	670	85	-755	-93	360	5	-217	-145	-77	0
1957	77	0	-374	-791	-417	582	21	-604	-95	331	-34	-217	-98	-79	0
1958	77	0	-213	-665	-452	439	119	-558	-81	322	-11	-178	-97	-162	0
1959	77	0	-157	-574	-417	365	130	-495	-13	333	-40	-81	-17	-120	0
1960	77	0	-126	-512	-386	319	130	-449	-31	304	-120	-75	-157	-118	0
1961	77	0	-89	-428	-339	258	125	-383	25	351	-23	11	-64	-13	0
1962	77	0	-37	-296	-259	166	111	-277	-38	353	-75	-95	-46	-102	0
1963	77	0	90	-197	-287	53	188	-242	-42	273	-97	-21	-48	-176	0
1964	77	0	143	-124	-267	-9	205	-195	-21	356	-17	11	3	-93	0
1965	77	0	138	-120	-258	-9	198	-189	-29	358	-21	-17	-126	-89	0
1966	77	0	223	-178	-401	-22	312	-289	-77	393	-25	11	-93	-139	0
1967	77	0	124	-207	-331	41	227	-269	-139	384	23	-46	-67	-75	0
1968	77	0	105	-232	-337	63	221	-284	-60	339	-31	-48	-91	-186	0
1969	77	0	115	-240	-355	62	235	-297	-114	240	-104	-19	-104	-178	0
1970	77	0	155	-240	-395	42	275	-317	-126	291	-5	83	-83	-151	0
1971	77	0	126	-236	-362	55	244	-299	-31	384	40	40	-44	-46	0
1972	77	0	167	-265	-432	49	299	-348	1	294	-5	9	-85	-234	0
1973	77	0	165	-300	-465	67	315	-382	-42	386	-21	100	-11	-118	0
1974	77	0	160	-323	-483	81	321	-403	-65	308	42	60	-79	-145	0
1975	77	0	144	-341	-485	98	314	-413	-75	335	75	-5	-23	-110	0
1976	77	0	107	-343	-450	118	278	-396	-161	302	31	5	-126	-265	0
1977	77	0	173	-329	-502	78	337	-415	-36	298	166	46	-32	-153	0
1978	77	0	33	-323	-356	145	194	-339	-93	217	3	31	-205	-178	0
1979	77	0	86	-325	-411	119	248	-368	-190	225	40	-17	-192	-238	0
1980	77	0	73	-322	-395	124	234	-358	-46	308	67	7	-60	-143	0
1981	77	0	54	-308	-362	127	208	-335	-67	242	46	-7	-114	-215	0
1982	77	0	126	-287	-413	80	269	-350	-58	320	83	-11	-29	-221	0
1983	77	0	97	-283	-380	93	238	-331	-161	306	137	-38	-89	-131	0
1984	77	0	130	-267	-397	68	263	-332	-40	254	166	-25	-100	-131	0
1985	77	0	168	-285	-453	58	310	-369	-46	345	97	19	-81	-137	0
1986	77	0	101	-269	-370	84	235	-319	-133	296	131	-87	-77	-133	0
1987	77	0	174	-254	-428	40	301	-341	-46	300	126	-75	-98	-153	0
1988	77	0	155	-236	-391	40	273	-313	-7	296	106	-79	-128	-87	0
1989	77	0	148	-238	-386	45	267	-312	-102	314	106	-120	-71	-143	0
1990	77	0	122	-252	-374	65	248	-313	-44	304	46	-62	-102	-85	0
1991	77	0	120	-242	-362	61	241	-302	40	370	71	-64	-91	-52	0
1992	77	0	159	-244	-403	42	281	-323	36	345	182	-48	-5	-27	0
1993	77	0	83	-246	-329	81	206	-287	34	275	93	-85	-97	-44	0
1994	77	0	163	-259	-422	48	292	-340	98	397	221	-62	-71	73	0
1995	77	0	88	-267	-355	89	221	-311	36	395	116	-108	-98	-21	0
1996	77	0	39	-275	-314	118	176	-294	-11	269	21	-131	-164	-71	0
1997	77	0	84	-271	-355	93	219	-313	48	358	207	-64	-151	38	0
1998	77	0	27	-269	-296	121	161	-282	44	323	153	-137	-151	-48	0
1999	77	0	60	-250	-310	95	185	-280	60	461	133	-184	-73	-32	0
[truncated: 29,801 more rows]
