# Supplementary material for: A Robust and Real-Time Capable Envelope-Based Algorithm for Heart Sound Classification: Validation under Different Physiological Conditions
Source: Sensors (Basel). 2020 Feb 11;20(4):972. doi: 10.3390/s20040972 (PMC7070375; doi:10.3390/s20040972)
Supplement: Supplementary file 1 [file sensors-20-00972-s001.zip › Messungen/aa/aa04_unfiltered.csv]

Dataset No.	Pulse (bpm)	Pacer Bit	leadI (�V)	leadII (�V)	leadIII (�V)	lead_avR (�V)	lead_avL (�V)	lead_avF (�V)	V1 (�V)	V2 (�V)	V3 (�V)	V4 (�V)	V5 (�V)	V6 (�V)	R-Wave
1	0	0	395	246	-149	-320	272	48	60	25	85	56	2178	50	0
2	0	0	427	391	-36	-409	231	177	69	52	27	25	2182	83	0
3	0	0	440	502	62	-471	189	282	19	-11	3	54	2190	67	0
4	0	0	451	448	-3	-449	227	222	34	1	56	13	2143	56	0
5	0	0	406	399	-7	-402	206	196	56	46	69	46	2198	153	0
6	0	0	330	388	58	-359	136	223	-77	31	-13	-19	2118	38	0
7	0	0	470	508	38	-489	216	273	54	77	19	25	2168	100	0
8	0	0	421	539	118	-480	151	328	-91	-21	73	-65	2087	-21	0
9	0	0	546	438	-108	-492	327	165	87	110	128	81	2213	161	1
10	0	0	455	362	-93	-408	274	134	67	77	122	62	2209	56	0
11	0	0	458	426	-32	-442	245	197	58	19	48	64	2085	93	0
12	0	0	423	432	9	-427	207	220	-25	19	-5	13	2174	3	0
13	0	0	367	380	13	-373	177	196	34	44	-13	58	2124	46	0
14	0	0	409	432	23	-420	193	227	1	38	-19	44	2141	-9	0
15	0	0	367	413	46	-390	160	229	5	77	46	46	2174	69	0
16	0	0	306	331	25	-318	140	178	-27	5	40	42	2106	42	0
17	0	0	346	273	-73	-309	209	100	54	13	67	31	2143	40	0
18	0	0	305	259	-46	-282	175	106	62	-15	73	1	2192	36	0
19	0	0	400	232	-168	-316	284	32	104	116	128	93	2186	52	0
20	0	0	280	263	-17	-271	148	123	-71	19	-5	29	2192	40	0
21	0	0	410	151	-259	-280	334	-54	65	67	153	89	2145	75	0
22	0	0	245	139	-106	-192	175	16	5	9	98	9	2139	79	0
23	0	0	272	207	-65	-239	168	71	-9	-11	27	-44	2176	48	0
24	0	0	298	287	-11	-292	154	138	-21	-65	100	-34	2153	40	0
25	0	0	323	302	-21	-312	172	140	15	19	5	-19	2186	42	0
26	0	0	363	413	50	-388	156	231	0	31	-29	-46	2242	38	0
27	0	0	376	376	0	-376	188	188	-19	13	128	-42	2168	93	0
28	0	0	422	337	-85	-379	253	126	75	112	120	36	2232	81	0
29	0	0	433	323	-110	-378	271	106	54	50	157	58	2217	25	0
30	0	0	410	261	-149	-335	279	56	106	98	112	40	2225	98	0
31	0	0	381	248	-133	-314	257	57	93	1	153	-38	2211	87	0
32	0	0	418	234	-184	-326	301	25	100	60	135	71	2198	116	0
33	0	0	321	250	-71	-285	196	89	15	-31	27	-7	2178	118	0
34	0	0	371	304	-67	-337	219	118	79	-64	62	54	2165	104	0
35	0	0	270	322	52	-296	109	187	-98	-46	44	-13	2161	11	0
36	0	0	428	407	-21	-417	224	193	23	7	58	42	2163	69	0
37	0	0	406	407	1	-406	202	204	17	75	131	19	2186	118	0
38	0	0	408	360	-48	-384	228	156	48	1	58	-42	2151	9	0
39	0	0	416	370	-46	-393	231	162	79	48	106	69	2196	118	0
40	0	0	444	388	-56	-416	250	166	36	27	116	5	2157	145	0
41	0	0	550	382	-168	-466	359	107	93	83	120	64	2227	54	0
42	0	0	421	424	3	-422	209	213	-40	58	36	-9	2184	-19	0
43	0	0	453	419	-34	-436	243	192	-36	13	-1	56	2087	85	0
44	0	0	400	444	44	-422	178	244	29	11	23	38	2182	38	0
45	0	0	378	426	48	-402	165	237	46	-34	97	-36	2186	104	0
46	0	0	341	432	91	-386	125	261	-11	-1	29	-52	2219	-9	0
47	0	0	381	347	-34	-364	207	156	48	32	17	-44	2203	69	0
48	0	0	379	298	-81	-338	230	108	75	5	145	77	2190	98	0
49	0	0	455	347	-108	-401	281	119	81	19	77	110	2130	58	0
50	0	0	462	333	-129	-397	295	102	60	73	93	38	2194	81	0
51	0	0	463	345	-118	-404	290	113	64	52	83	27	2256	5	0
52	0	0	473	318	-155	-395	314	81	108	3	110	25	2256	75	0
53	0	0	362	347	-15	-354	188	166	69	-21	1	85	2165	164	0
54	0	0	391	242	-149	-316	270	46	31	11	-17	69	2081	116	0
55	0	0	360	287	-73	-323	216	107	-1	15	71	36	2161	137	0
56	0	0	323	265	-58	-294	190	103	9	-46	77	-32	2147	81	0
57	0	0	313	246	-67	-279	190	89	46	38	100	0	2221	97	0
58	0	0	267	252	-15	-259	141	118	9	15	64	-1	2165	95	0
59	0	0	407	188	-219	-297	313	-15	23	64	145	11	2227	67	0
60	0	0	264	100	-164	-182	214	-32	-25	25	124	102	2147	118	0
61	0	0	352	162	-190	-257	271	-14	42	19	77	56	2122	48	0
62	0	0	362	254	-108	-308	235	73	15	46	128	60	2225	46	0
63	0	0	411	353	-58	-382	234	147	9	87	46	29	2225	106	0
64	0	0	363	368	5	-365	179	186	25	21	-15	38	2149	56	0
65	0	0	380	403	23	-391	178	213	29	17	73	71	2203	79	0
66	0	0	408	417	9	-412	199	213	44	-1	13	-21	2159	-15	0
67	0	0	344	339	-5	-341	174	167	36	44	3	-7	2203	46	0
68	0	0	383	246	-137	-314	260	54	40	34	52	89	2081	40	0
69	0	0	331	184	-147	-257	239	18	-3	100	81	36	2215	93	0
70	0	0	371	168	-203	-269	287	-17	46	40	73	17	2163	58	0
71	0	0	356	209	-147	-282	251	31	-42	52	87	40	2213	5	0
72	0	0	480	368	-112	-424	296	128	89	46	139	0	2192	98	0
73	0	0	484	442	-42	-463	263	200	131	48	65	-11	2178	91	0
74	0	0	408	446	38	-427	185	242	-9	23	85	-40	2106	77	0
75	0	0	390	426	36	-408	177	231	5	-3	73	31	2083	75	0
76	0	0	306	393	87	-349	109	240	21	19	19	-11	2198	7	0
77	0	0	403	351	-52	-377	227	149	54	38	15	44	2135	46	0
78	0	0	348	312	-36	-330	192	138	42	13	116	15	2151	29	0
79	0	0	405	277	-128	-341	266	74	102	52	131	60	2221	69	0
80	0	0	420	302	-118	-361	269	92	0	87	97	-1	2196	52	0
81	0	0	439	337	-102	-388	270	117	46	50	137	56	2174	129	0
82	0	0	441	356	-85	-398	263	135	25	-15	184	-32	2199	38	0
83	0	0	370	316	-54	-343	212	131	17	-1	54	-5	2130	34	0
84	0	0	340	298	-42	-319	191	128	44	-31	69	-19	2165	50	0
85	0	0	429	479	50	-454	189	264	29	15	64	48	2155	77	0
86	0	0	500	562	62	-531	219	312	83	-29	83	-7	2135	36	0
87	0	0	487	570	83	-528	202	326	31	110	120	52	2143	195	0
88	0	0	493	539	46	-516	223	292	-11	67	19	-11	2106	21	0
89	0	0	496	415	-81	-455	288	167	48	85	54	95	2120	151	0
90	0	0	346	275	-71	-310	208	102	-58	56	56	3	2176	58	0
91	0	0	416	248	-168	-332	292	40	42	19	79	34	2116	93	0
92	0	0	334	327	-7	-330	170	160	-17	15	-27	31	2040	81	0
93	0	0	399	339	-60	-369	229	139	34	50	-13	-32	2122	46	0
94	0	0	381	323	-58	-352	219	132	7	34	65	52	2166	79	0
95	0	0	297	304	7	-300	145	155	-50	-116	69	-9	1996	71	0
96	0	0	371	327	-44	-349	207	141	13	98	-31	131	2124	52	0
97	0	0	310	335	25	-322	142	180	-40	17	34	-56	2071	50	0
98	0	0	414	285	-129	-349	271	78	17	21	65	44	2137	54	0
99	0	0	314	223	-91	-268	202	66	17	36	102	5	2077	104	0
100	0	0	377	180	-197	-278	287	-8	75	27	71	13	2091	-17	0
101	0	0	325	133	-192	-229	258	-29	27	40	129	58	2104	98	0
102	0	0	294	157	-137	-225	215	10	-13	29	9	-52	2106	-17	0
103	0	0	315	203	-112	-259	213	45	-60	62	48	32	2155	54	0
104	0	0	354	234	-120	-294	237	57	1	44	64	-9	2112	38	0
105	0	0	343	360	17	-351	163	188	-67	23	52	-50	2102	73	0
106	0	0	363	378	15	-370	174	196	36	7	13	-13	2042	5	0
107	0	0	367	331	-36	-349	201	147	1	91	34	69	2068	149	0
108	0	0	443	339	-104	-391	273	117	27	87	36	42	2112	15	0
109	0	0	465	374	-91	-419	278	141	62	95	98	112	2081	52	0
110	0	0	430	310	-120	-370	275	95	46	44	75	100	2093	97	0
111	0	0	373	269	-104	-321	238	82	-21	42	62	1	2110	9	0
112	0	0	418	279	-139	-348	278	70	0	27	89	-17	2116	38	0
113	0	0	298	223	-75	-260	186	74	-34	-3	-32	-40	2056	7	0
114	0	0	249	151	-98	-200	173	26	-46	-11	-13	-23	2017	58	0
115	0	0	255	170	-85	-212	170	42	-32	-71	-1	-29	2038	48	0
116	0	0	319	250	-69	-284	194	90	-46	3	58	-42	2056	-11	0
117	0	0	319	320	1	-319	159	160	-65	54	-31	-36	2040	-5	0
118	0	0	351	391	40	-371	155	215	15	11	62	13	2042	29	0
119	0	0	443	430	-13	-436	228	208	-1	38	137	-9	2044	31	0
120	0	0	466	432	-34	-449	250	199	13	71	77	60	2130	-38	0
121	0	0	458	506	48	-482	205	277	-64	71	19	-9	2052	-34	0
122	0	0	541	616	75	-578	233	345	-1	-15	79	31	2050	60	0
123	0	0	506	647	141	-576	182	394	11	-36	17	-19	2015	31	0
124	0	0	382	486	104	-434	139	295	-19	-69	29	-100	2066	13	0
125	0	0	287	325	38	-306	124	181	-27	-38	31	-40	1984	-32	0
126	0	0	246	223	-23	-234	134	100	-11	-71	19	-19	2021	11	0
127	0	0	200	195	-5	-197	102	95	-27	-25	-1	-27	2013	52	0
128	0	0	316	221	-95	-268	205	63	27	23	62	-5	2066	77	0
129	0	0	252	188	-64	-220	158	62	27	3	29	29	2052	7	0
130	0	0	330	166	-164	-248	247	1	52	-36	100	-13	1959	21	0
131	0	0	323	184	-139	-253	231	22	-25	110	48	1	2033	104	0
132	0	0	239	256	17	-247	111	136	-62	-60	31	3	1908	17	1
133	0	0	351	436	85	-393	133	260	-58	-23	11	-73	1971	25	0
134	0	0	344	386	42	-365	151	214	31	-17	-5	36	1978	65	0
135	0	0	243	343	100	-293	71	221	-13	-25	27	-36	1941	40	0
136	0	0	324	323	-1	-323	162	161	17	-29	7	-71	1986	13	0
137	0	0	241	322	81	-281	80	201	-34	23	-5	-42	2021	17	0
138	0	0	288	273	-15	-280	151	129	65	-17	75	-44	2019	21	0
139	0	0	347	221	-126	-284	236	47	-13	17	87	-42	1924	17	0
140	0	0	310	256	-54	-283	182	101	0	44	15	-23	1976	-69	0
141	0	0	329	273	-56	-301	192	108	-52	29	-15	25	1961	13	0
142	0	0	326	261	-65	-293	195	98	-23	-19	21	-3	1947	64	0
143	0	0	342	296	-46	-319	194	125	7	1	7	25	2013	-32	0
144	0	0	275	335	60	-305	107	197	-93	-44	-3	-77	1912	-17	0
145	0	0	290	291	1	-290	144	146	-83	-1	54	-64	1961	13	0
146	0	0	231	281	50	-256	90	165	-133	38	1	-13	1971	-52	0
147	0	0	283	292	9	-287	137	150	-38	-75	-23	-11	1930	-89	0
148	0	0	327	320	-7	-323	167	156	-3	54	97	9	1990	-50	0
149	0	0	319	316	-3	-317	161	156	-31	19	52	-50	2042	31	0
150	0	0	385	343	-42	-364	213	150	-54	-25	81	-40	1883	-58	0
151	0	0	356	335	-21	-345	188	157	-36	64	83	77	2002	-5	0
152	0	0	303	312	9	-307	147	160	-91	58	-5	-71	1965	-13	0
153	0	0	377	409	32	-393	172	220	-44	52	-3	9	1992	-64	0
154	0	0	351	488	137	-419	107	312	-54	-11	25	-32	1969	-71	0
155	0	0	298	422	124	-360	87	273	-93	27	-69	-21	1920	-23	0
156	0	0	243	316	73	-279	85	194	-62	1	3	27	1940	3	0
157	0	0	215	186	-29	-200	122	78	-48	-34	-75	-38	1914	-13	0
158	0	0	274	104	-170	-189	222	-33	60	100	97	5	1984	98	0
159	0	0	137	89	-48	-113	92	20	-9	-25	81	-9	1936	42	0
160	0	0	416	292	-124	-354	270	84	38	58	58	38	1988	44	0
161	0	0	384	391	7	-387	188	199	9	34	42	9	1982	46	0
162	0	0	454	508	54	-481	200	281	-13	17	58	17	1908	64	0
163	0	0	462	570	108	-516	177	339	54	5	71	21	1953	114	0
164	0	0	363	593	230	-478	66	411	-81	-32	13	-71	1969	21	0
165	0	0	355	523	168	-439	93	345	-48	-50	44	-124	1967	65	0
166	0	0	283	364	81	-323	101	222	11	-27	15	1	1971	-13	0
167	0	0	247	246	-1	-246	124	122	-13	48	46	-36	1938	58	0
168	0	0	223	244	21	-233	101	132	3	25	126	-21	1990	27	0
169	0	0	272	203	-69	-237	170	67	-13	44	-3	-19	1972	69	0
170	0	0	199	126	-73	-162	136	26	-13	-9	17	44	1940	15	0
171	0	0	272	137	-135	-204	203	1	60	-32	83	54	1905	73	0
172	0	0	237	195	-42	-216	139	76	-42	54	50	-1	1949	120	0
173	0	0	233	250	17	-241	108	133	-7	-29	-29	-42	1936	23	0
174	0	0	213	331	118	-272	47	224	-104	-48	-98	-100	1963	-77	0
175	0	0	334	368	34	-351	150	201	-5	-19	-15	29	1982	9	0
176	0	0	237	291	54	-264	91	172	-15	0	-23	21	1998	-50	0
177	0	0	192	263	71	-227	60	167	-44	-54	-7	-29	1912	-42	0
178	0	0	225	279	54	-252	85	166	15	19	122	9	1899	50	0
179	0	0	159	283	124	-221	17	203	7	-1	29	23	1893	65	0
180	0	0	333	322	-11	-327	172	155	65	106	1	64	1953	3	0
181	0	0	204	322	118	-263	43	220	-25	21	-7	-13	1971	27	0
182	0	0	326	331	5	-328	160	168	5	58	83	13	1912	62	0
183	0	0	211	333	122	-272	44	227	-32	75	21	-19	1982	-40	0
184	0	0	162	323	161	-242	0	242	-124	34	-3	-48	1947	60	0
185	0	0	258	327	69	-292	94	198	-23	-50	5	-23	1858	-36	0
186	0	0	219	314	95	-266	62	204	-1	36	75	-13	1965	-27	0
187	0	0	150	287	137	-218	6	212	-102	-36	19	-85	1858	-13	0
188	0	0	273	273	0	-273	136	136	27	120	120	3	1922	100	0
189	0	0	184	273	89	-228	47	181	-65	-54	60	-65	1856	21	0
190	0	0	337	283	-54	-310	195	114	-13	62	97	-36	1901	69	0
191	0	0	221	298	77	-259	72	187	-7	1	77	-32	1940	58	0
192	0	0	286	318	32	-302	127	175	36	-32	75	-50	1951	60	0
193	0	0	314	314	0	-314	157	157	-48	21	69	-48	1893	42	0
194	0	0	233	300	67	-266	83	183	-13	46	-23	67	1881	23	0
195	0	0	186	281	95	-233	45	188	-116	-34	-75	-71	1914	-46	0
196	0	0	206	258	52	-232	77	155	-65	62	23	19	1940	29	0
197	0	0	150	254	104	-202	23	179	-93	-21	-34	-52	1885	-73	0
198	0	0	240	240	0	-240	120	120	-44	44	54	21	1860	38	0
199	0	0	230	261	31	-245	99	146	23	87	-38	42	1907	27	0
200	0	0	280	269	-11	-274	145	129	-42	67	64	-36	1938	50	0
201	0	0	309	271	-38	-290	173	116	40	65	95	13	1907	42	0
202	0	0	231	234	3	-232	114	118	-27	58	-3	1	1875	29	0
203	0	0	257	256	-1	-256	129	127	17	58	32	29	1891	5	0
204	0	0	210	275	65	-242	72	170	-65	32	-23	13	1928	3	0
205	0	0	317	386	69	-351	124	227	-50	1	-25	-85	1893	-44	0
206	0	0	320	521	201	-420	59	361	23	-36	98	-21	1965	-1	0
207	0	0	394	669	275	-531	59	472	-15	1	-1	-77	1922	-25	0
208	0	0	437	603	166	-520	135	384	5	46	54	-19	1918	7	0
209	0	0	402	475	73	-438	164	274	44	15	95	9	1932	-11	0
210	0	0	332	378	46	-355	143	212	-9	-23	58	15	1877	89	0
211	0	0	363	364	1	-363	181	182	50	65	64	-3	1949	-25	0
212	0	0	303	370	67	-336	118	218	-34	40	-34	-64	1978	-3	0
213	0	0	335	322	-13	-328	174	154	-19	118	1	27	1984	42	0
214	0	0	245	314	69	-279	88	191	-48	11	-3	-23	1885	3	0
215	0	0	262	281	19	-271	121	150	-11	48	34	17	1969	-9	0
216	0	0	138	252	114	-195	12	183	-97	-7	-42	-15	1934	11	0
217	0	0	211	190	-21	-200	116	84	44	34	-13	-31	1899	-21	0
218	0	0	151	178	27	-164	62	102	-54	17	38	89	1905	60	0
219	0	0	251	217	-34	-234	142	91	15	27	0	5	1905	27	0
220	0	0	284	215	-69	-249	176	73	3	67	118	23	1916	34	0
221	0	0	255	232	-23	-243	139	104	-38	110	67	36	1920	83	0
222	0	0	245	172	-73	-208	159	49	9	29	-44	5	1957	-50	0
223	0	0	224	149	-75	-186	149	37	27	44	0	79	1928	83	0
224	0	0	117	161	44	-139	36	102	-102	-29	-42	-46	1800	-21	0
225	0	0	219	226	7	-222	106	116	0	19	-56	5	1879	0	0
226	0	0	178	298	120	-238	29	209	-25	34	-69	-1	1883	-5	0
227	0	0	208	343	135	-275	36	239	11	-65	1	1	1905	19	0
228	0	0	310	329	19	-319	145	174	65	50	81	67	1885	34	0
229	0	0	276	318	42	-297	117	180	69	46	143	-7	1920	42	0
230	0	0	317	271	-46	-294	181	112	75	50	137	-34	1938	29	0
231	0	0	315	263	-52	-289	183	105	36	122	83	-23	1903	25	0
232	0	0	296	265	-31	-280	163	117	-3	42	126	-40	1951	44	0
233	0	0	236	236	0	-236	118	118	-69	1	15	-40	1877	44	0
234	0	0	231	248	17	-239	107	132	34	-9	27	-29	1874	25	0
235	0	0	167	312	145	-239	11	228	-58	-46	7	-25	1858	21	0
236	0	0	258	345	87	-301	85	216	-3	15	-15	-11	1860	-1	0
237	0	0	215	323	108	-269	53	215	-73	5	42	-13	1864	-11	0
238	0	0	270	355	85	-312	92	220	-11	31	85	-64	1887	-3	0
239	0	0	285	343	58	-314	113	200	19	19	114	31	1891	32	0
240	0	0	319	417	98	-368	110	257	-9	29	89	-31	1887	32	0
241	0	0	377	409	32	-393	172	220	17	58	97	-11	1887	11	0
242	0	0	316	343	27	-329	144	185	19	40	124	58	1908	79	0
243	0	0	184	304	120	-244	32	212	-73	19	-17	-64	1841	-100	0
244	0	0	217	248	31	-232	93	139	23	100	13	32	1910	-29	0
245	0	0	152	258	106	-205	23	182	-83	-75	126	-19	1885	-11	0
246	0	0	211	296	85	-253	63	190	-9	5	62	7	1903	-60	0
247	0	0	213	432	219	-322	-3	325	-17	9	31	81	1899	-77	0
248	0	0	322	550	228	-436	47	389	-50	65	11	-46	1930	-19	0
249	0	0	398	611	213	-504	92	412	40	93	71	48	1891	-7	0
250	0	0	428	552	124	-490	152	338	3	34	64	-64	1891	95	0
251	0	0	377	452	75	-414	151	263	-25	58	102	-5	1881	83	0
252	0	0	272	349	77	-310	97	213	-48	-62	48	-27	1866	1	0
253	0	0	265	258	-7	-261	136	125	5	29	-11	9	1856	64	0
254	0	0	173	215	42	-194	65	128	-42	79	27	-9	1918	89	0
255	0	0	161	178	17	-169	72	97	-83	13	-56	-71	1874	-67	0
256	0	0	146	217	71	-181	37	144	-62	1	-19	34	1881	25	0
257	0	0	196	304	108	-250	44	206	-42	-38	42	-48	1810	62	0
258	0	0	261	201	-60	-231	160	70	62	50	54	1	1912	64	1
259	0	0	138	157	19	-147	59	88	-40	23	46	-73	1961	1	0
260	0	0	255	153	-102	-204	178	25	50	65	75	-25	1875	32	0
261	0	0	114	58	-56	-86	85	1	23	7	50	-3	1926	17	0
262	0	0	175	137	-38	-156	106	49	29	-25	104	52	1823	44	0
263	0	0	229	327	98	-278	65	212	-50	-19	-7	-42	1837	15	0
264	0	0	303	475	172	-389	65	323	17	-27	31	27	1895	-17	0
265	0	0	266	442	176	-354	45	309	-89	5	-31	-32	1858	21	0
266	0	0	301	440	139	-370	81	289	-46	-40	5	-40	1827	27	0
267	0	0	216	386	170	-301	23	278	-40	21	50	-54	1908	0	0
268	0	0	252	339	87	-295	82	213	-54	46	-21	-75	1777	71	0
269	0	0	335	304	-31	-319	183	136	100	69	110	38	1874	114	0
270	0	0	205	259	54	-232	75	156	5	-50	67	1	1866	17	0
271	0	0	269	223	-46	-246	157	88	3	5	-19	7	1806	1	0
272	0	0	235	256	21	-245	107	138	-11	52	69	32	1959	67	0
273	0	0	163	269	106	-216	28	187	-85	27	-32	-27	1804	38	0
274	0	0	254	345	91	-299	81	218	5	-1	34	-50	1848	-15	0
275	0	0	225	347	122	-286	51	234	15	25	42	-46	1877	11	0
276	0	0	219	327	108	-273	55	217	-3	-108	36	-40	1815	-73	0
277	0	0	178	306	128	-242	25	217	-9	-5	25	-27	1813	-7	0
278	0	0	210	347	137	-278	36	242	13	58	-62	1	1841	-1	0
279	0	0	293	360	67	-326	113	213	27	79	21	21	1843	1	0
280	0	0	310	405	95	-357	107	250	-7	64	131	-5	1875	36	0
281	0	0	376	428	52	-402	162	240	60	32	65	46	1879	38	0
282	0	0	250	411	161	-330	44	286	-15	-11	54	-42	1819	52	0
283	0	0	328	444	116	-386	106	280	48	9	5	-34	1891	11	0
284	0	0	219	461	242	-340	-11	351	-58	-21	13	-106	1808	-17	0
285	0	0	289	483	194	-386	47	338	-87	-1	50	1	1798	5	0
286	0	0	153	467	314	-310	-80	390	-44	-73	5	-23	1761	-3	0
287	0	0	312	420	108	-366	102	264	-27	25	50	-11	1788	-23	0
288	0	0	190	424	234	-307	-22	329	-52	27	36	7	1800	17	0
289	0	0	339	432	93	-385	123	262	-15	71	75	-32	1780	48	0
290	0	0	278	452	174	-365	52	313	-5	23	7	56	1846	54	0
291	0	0	388	519	131	-453	128	325	-3	93	58	-97	1877	31	0
292	0	0	313	479	166	-396	73	322	11	-15	21	-50	1823	36	0
293	0	0	293	424	131	-358	81	277	-79	112	29	-64	1833	50	0
294	0	0	237	388	151	-312	43	269	-25	13	25	-23	1837	19	0
295	0	0	113	275	162	-194	-24	218	-46	-89	-31	3	1746	19	0
296	0	0	101	242	141	-171	-20	191	-79	3	1	-77	1788	25	0
297	0	0	161	308	147	-234	7	227	-23	19	21	-9	1811	27	0
298	0	0	264	388	124	-326	70	256	0	62	17	-34	1765	56	0
299	0	0	285	407	122	-346	81	264	116	42	56	-21	1901	5	0
300	0	0	264	339	75	-301	94	207	-38	36	42	-3	1755	42	0
301	0	0	219	240	21	-229	99	130	1	69	89	-21	1907	11	0
302	0	0	130	209	79	-169	25	144	-50	-42	56	-17	1788	25	0
303	0	0	201	226	25	-213	88	125	-40	87	-19	-64	1806	-21	0
304	0	0	179	318	139	-248	20	228	-79	48	13	-42	1778	91	0
305	0	0	167	318	151	-242	8	234	-69	-58	31	-100	1722	-13	0
306	0	0	165	312	147	-238	9	229	32	46	56	34	1808	32	0
307	0	0	155	331	176	-243	-10	253	-62	-25	-29	-159	1755	-9	0
308	0	0	312	368	56	-340	128	212	13	15	58	-11	1773	81	0
309	0	0	262	273	11	-267	125	142	48	13	-25	46	1833	3	0
310	0	0	196	306	110	-251	43	208	0	-17	69	-23	1732	-17	0
311	0	0	275	306	31	-290	122	168	60	62	91	-46	1862	48	0
312	0	0	136	283	147	-209	-5	215	7	-27	-31	27	1732	23	0
313	0	0	173	285	112	-229	30	198	0	-19	71	-62	1827	-23	0
314	0	0	182	300	118	-241	32	209	-15	34	48	-131	1848	13	0
315	0	0	171	236	65	-203	53	150	9	-1	7	17	1744	27	0
316	0	0	131	226	95	-178	18	160	-54	-9	-89	0	1763	3	0
317	0	0	126	199	73	-162	26	136	-38	-38	40	-54	1707	9	0
318	0	0	122	143	21	-132	50	82	-48	71	40	-29	1792	15	0
319	0	0	183	108	-75	-145	129	16	5	3	77	19	1771	21	0
320	0	0	100	93	-7	-96	53	43	-77	89	9	-34	1813	-1	0
321	0	0	160	75	-85	-117	122	-5	56	40	83	-48	1833	-3	0
322	0	0	76	89	13	-82	31	51	-34	13	-9	-13	1724	7	0
323	0	0	202	236	34	-219	84	135	-25	-42	89	-32	1714	38	0
324	0	0	257	355	98	-306	79	226	-58	77	34	-5	1763	31	0
325	0	0	225	320	95	-272	65	207	19	29	-25	1	1833	58	0
326	0	0	198	320	122	-259	38	221	1	34	19	23	1711	34	0
327	0	0	157	267	110	-212	23	188	7	-3	-19	21	1751	13	0
328	0	0	205	236	31	-220	87	133	-34	42	58	-89	1811	56	0
329	0	0	229	263	34	-246	97	148	-40	-19	60	-62	1751	32	0
330	0	0	328	378	50	-353	139	214	58	46	157	-32	1794	64	0
331	0	0	349	424	75	-386	137	249	11	-7	-27	-3	1681	-17	0
332	0	0	367	407	40	-387	163	223	0	71	89	46	1767	100	0
333	0	0	188	341	153	-264	17	247	-62	-67	-11	-50	1714	32	0
334	0	0	262	263	1	-262	130	132	-13	29	29	-48	1796	48	0
335	0	0	99	271	172	-185	-36	221	-67	31	-1	-73	1728	21	0
336	0	0	128	263	135	-195	-3	199	-44	31	31	7	1693	91	0
337	0	0	177	242	65	-209	56	153	-11	29	19	-52	1761	42	0
338	0	0	177	223	46	-200	65	134	42	54	60	-29	1722	54	0
339	0	0	226	190	-36	-208	131	77	0	46	58	-32	1794	-13	0
340	0	0	181	215	34	-198	73	124	-79	81	42	-48	1788	42	0
341	0	0	325	263	-62	-294	193	100	69	54	71	-29	1765	91	0
342	0	0	258	322	64	-290	97	193	-9	85	23	-3	1800	106	0
343	0	0	291	372	81	-331	105	226	-32	17	-27	-9	1761	-5	0
344	0	0	243	384	141	-313	51	262	-85	79	5	-60	1825	52	0
345	0	0	218	322	104	-270	57	213	-77	-13	50	-73	1740	29	0
346	0	0	163	273	110	-218	26	191	-19	52	7	-56	1784	38	0
347	0	0	134	174	40	-154	47	107	3	67	0	36	1784	40	0
348	0	0	130	184	54	-157	38	119	-32	-21	-19	-40	1711	46	0
349	0	0	235	240	5	-237	115	122	50	23	79	1	1769	64	0
350	0	0	184	296	112	-240	36	204	-98	29	17	-131	1755	32	0
351	0	0	262	343	81	-302	90	212	-77	73	83	-60	1689	102	0
352	0	0	198	376	178	-287	10	277	-60	56	-32	-1	1769	50	0
353	0	0	252	329	77	-290	87	203	-21	-54	13	-54	1716	23	0
354	0	0	221	277	56	-249	82	166	-32	91	5	-38	1794	21	0
355	0	0	64	258	194	-161	-65	226	-15	-56	-5	-25	1753	34	0
356	0	0	202	302	100	-252	51	201	-15	-40	13	-48	1718	5	0
357	0	0	118	327	209	-222	-45	268	-7	-75	34	-21	1705	69	0
358	0	0	210	314	104	-262	53	209	17	0	64	-40	1771	-13	0
359	0	0	186	269	83	-227	51	176	3	-67	87	-71	1802	0	0
360	0	0	221	244	23	-232	99	133	1	34	44	11	1771	60	0
361	0	0	229	236	7	-232	111	121	-25	1	97	-81	1788	21	0
362	0	0	173	184	11	-178	81	97	-3	75	5	25	1775	7	0
363	0	0	113	104	-9	-108	61	47	-44	-5	40	-73	1757	93	1
364	0	0	77	137	60	-107	8	98	-56	31	-21	-62	1742	-79	0
365	0	0	112	133	21	-122	45	77	48	-32	48	-21	1804	-1	0
366	0	0	70	209	139	-139	-34	174	-97	-100	3	-104	1643	-48	0
367	0	0	215	366	151	-290	32	258	-7	46	75	17	1714	112	0
368	0	0	217	434	217	-325	0	325	-25	-11	-17	-38	1680	-32	0
369	0	0	309	384	75	-346	117	229	42	65	91	-17	1806	67	0
370	0	0	194	512	318	-353	-62	415	-110	-46	13	-128	1666	-31	0
371	0	0	467	723	256	-595	105	489	31	36	116	-19	1711	60	0
372	0	0	497	1022	525	-759	-14	773	-56	-11	21	-42	1740	19	0
373	0	0	679	1321	642	-1000	18	981	38	-17	19	-110	1701	-44	0
374	0	0	706	1530	824	-1118	-59	1177	-31	-32	23	-60	1670	21	0
375	0	0	838	1767	929	-1302	-45	1348	-23	3	3	-97	1703	-29	0
376	0	0	904	1945	1041	-1424	-68	1493	-85	-9	13	1	1699	-58	0
377	0	0	940	2135	1195	-1537	-127	1665	-75	25	-60	-52	1711	-54	0
378	0	0	1131	2302	1171	-1716	-20	1736	-27	40	-31	-38	1746	-67	0
379	0	0	1166	2333	1167	-1749	0	1750	31	62	38	38	1713	52	0
380	0	0	1115	2341	1226	-1728	-55	1783	-38	11	3	3	1699	-34	0
381	0	0	1180	2312	1132	-1746	24	1722	-40	-17	91	-46	1680	-15	0
382	0	0	1079	2124	1045	-1601	17	1584	-9	11	83	-32	1726	-40	0
383	0	0	1013	2064	1051	-1538	-19	1557	-29	-64	-13	46	1689	-25	0
384	0	0	1015	1922	907	-1468	54	1414	-60	95	-1	-32	1676	7	0
385	0	0	834	1798	964	-1316	-65	1381	-151	-11	-11	-58	1660	-36	0
386	0	0	679	1460	781	-1069	-51	1120	-126	-25	-21	-25	1654	-17	0
387	0	0	489	1105	616	-797	-63	860	-34	-65	64	-75	1701	-15	0
388	0	0	375	799	424	-587	-24	611	-128	7	54	0	1658	-17	0
389	0	0	266	469	203	-367	31	336	-97	65	62	-69	1740	27	0
390	0	0	14	87	73	-50	-29	80	-58	-1	21	-56	1746	-56	0
391	0	0	57	-34	-91	-11	74	-62	17	-1	-7	7	1736	-21	0
392	0	0	-47	36	83	5	-65	59	-149	-40	-34	-97	1652	13	0
393	0	0	19	48	29	-33	-5	38	-93	-21	-19	-122	1681	32	0
394	0	0	-121	-23	98	72	-109	37	-97	-25	-36	-131	1701	-25	0
395	0	0	-76	21	97	27	-86	59	-110	-9	-62	-120	1662	64	0
396	0	0	-60	48	108	6	-84	78	-62	-9	79	-71	1703	7	0
397	0	0	-128	102	230	13	-179	166	-108	-54	-32	-98	1681	-40	0
398	0	0	134	219	85	-176	24	152	5	-50	0	-31	1608	-44	0
399	0	0	62	271	209	-166	-73	240	-62	44	50	-71	1744	27	0
400	0	0	105	291	186	-198	-40	238	-98	31	32	-97	1668	48	0
401	0	0	136	306	170	-221	-17	238	13	-38	-7	-67	1670	21	0
402	0	0	138	271	133	-204	2	202	-21	-13	69	-71	1705	27	0
403	0	0	33	294	261	-163	-114	277	-91	11	-9	-120	1660	-1	0
404	0	0	137	362	225	-249	-44	293	-9	-11	-27	-29	1637	-83	0
405	0	0	28	353	325	-190	-148	339	-25	-9	13	-95	1736	0	0
406	0	0	62	360	298	-211	-118	329	-108	-56	-114	-106	1619	-126	0
407	0	0	62	333	271	-197	-104	302	-85	5	56	-23	1662	32	0
408	0	0	-6	240	246	-117	-126	243	13	-50	-31	-29	1621	-42	0
409	0	0	31	176	145	-103	-57	160	-87	0	0	-23	1614	-1	0
410	0	0	2	153	151	-77	-74	152	-38	-89	36	-31	1557	25	0
411	0	0	93	261	168	-177	-37	214	-93	13	-11	3	1660	3	0
412	0	0	6	310	304	-158	-149	307	-149	3	9	-168	1650	-126	0
413	0	0	126	370	244	-248	-59	307	-71	-5	-31	-40	1608	-3	0
414	0	0	15	420	405	-217	-195	412	-108	-118	-79	-71	1561	-29	0
415	0	0	49	345	296	-197	-123	320	-13	-19	-71	-48	1687	-46	0
416	0	0	10	254	244	-132	-117	249	-75	-3	-17	-31	1619	-21	0
417	0	0	-45	244	289	-99	-167	266	-67	-52	13	-52	1515	-75	0
418	0	0	23	259	236	-141	-106	247	-67	-17	-32	-40	1534	-7	0
419	0	0	39	283	244	-161	-102	263	-40	31	31	-32	1629	-17	0
420	0	0	91	337	246	-214	-77	291	-67	-29	3	-83	1643	-85	0
421	0	0	180	436	256	-308	-38	346	19	-87	100	-71	1647	-42	0
422	0	0	13	395	382	-204	-184	388	-129	-64	0	-44	1583	-19	0
423	0	0	146	345	199	-245	-26	272	-29	-31	-67	5	1534	-60	0
424	0	0	29	362	333	-195	-152	347	-46	38	-23	5	1643	-34	0
425	0	0	25	364	339	-194	-157	351	-145	-50	-122	-128	1491	-133	0
426	0	0	47	281	234	-164	-93	257	46	17	23	65	1627	-21	0
427	0	0	-64	256	320	-96	-192	288	-164	-108	-69	-145	1571	-48	0
428	0	0	198	374	176	-286	11	275	-38	15	48	0	1602	-42	0
429	0	0	140	419	279	-279	-69	349	-15	-38	21	-89	1633	-44	0
430	0	0	149	424	275	-286	-63	349	-137	-65	-17	-162	1617	-100	0
431	0	0	214	448	234	-331	-10	341	-56	-7	95	-46	1656	-3	0
432	0	0	81	465	384	-273	-151	424	-100	-13	3	-168	1668	-48	0
433	0	0	128	432	304	-280	-88	368	-58	-120	65	-124	1548	-42	0
434	0	0	101	471	370	-286	-134	420	-135	23	-110	-38	1584	-97	0
435	0	0	79	426	347	-252	-134	386	-97	-15	-23	-75	1575	-15	0
436	0	0	91	366	275	-228	-92	320	-126	-46	-32	-65	1553	-85	0
437	0	0	-11	353	364	-171	-187	358	-83	-50	-17	-56	1579	-69	0
438	0	0	64	347	283	-205	-109	315	-83	23	-7	-95	1629	-50	0
439	0	0	136	401	265	-268	-64	333	-46	54	-13	-25	1612	-102	0
440	0	0	82	417	335	-249	-126	376	-139	-13	-21	-56	1540	11	0
441	0	0	146	355	209	-250	-31	282	-31	-46	64	-67	1647	-34	0
442	0	0	99	308	209	-203	-55	258	-52	9	9	-137	1612	-7	0
443	0	0	52	273	221	-162	-84	247	-79	-44	-36	-81	1526	-48	0
444	0	0	81	368	287	-224	-103	327	-79	29	-65	27	1617	-85	0
445	0	0	-19	343	362	-162	-190	352	-133	-29	-69	-98	1509	-38	0
446	0	0	27	331	304	-179	-138	317	-54	5	-83	-139	1534	-52	0
447	0	0	27	372	345	-199	-159	358	-87	-27	-7	-93	1588	-34	0
448	0	0	-55	331	386	-138	-220	358	-203	-34	-38	-157	1557	-73	0
449	0	0	103	347	244	-225	-70	295	-75	32	21	-75	1499	-64	0
450	0	0	126	453	327	-289	-100	390	-56	5	-13	21	1536	11	0
451	0	0	128	467	339	-297	-105	403	-97	-1	23	-58	1594	-21	0
452	0	0	163	498	335	-330	-86	416	-85	11	1	-75	1571	-69	0
453	0	0	74	475	401	-274	-163	438	-83	-9	-56	-104	1453	23	0
454	0	0	48	461	413	-254	-182	437	-108	-36	-58	-73	1515	-64	0
455	0	0	-50	407	457	-178	-253	432	-157	-69	-93	-102	1449	-73	0
456	0	0	86	378	292	-232	-103	335	-102	-50	15	-112	1513	-58	0
457	0	0	-83	349	432	-133	-257	390	-97	-81	-17	-151	1491	-9	0
458	0	0	31	374	343	-202	-156	358	-56	-98	23	-77	1532	-83	0
459	0	0	110	426	316	-268	-103	371	-124	-31	87	-42	1511	-29	0
460	0	0	60	382	322	-221	-131	352	-155	-27	-1	-112	1472	-64	0
461	0	0	159	339	180	-249	-10	259	-73	-15	91	-36	1581	-77	0
462	0	0	70	355	285	-212	-107	320	-77	-42	-34	11	1532	-13	0
463	0	0	115	380	265	-247	-75	322	-56	-25	-108	-40	1507	-91	0
464	0	0	99	407	308	-253	-104	357	-64	0	32	-95	1552	7	0
465	0	0	9	426	417	-217	-204	421	-69	-133	-29	-71	1447	-44	0
466	0	0	122	461	339	-291	-108	400	-1	-67	-17	-54	1472	-32	0
467	0	0	60	486	426	-273	-183	456	-102	-46	1	-32	1526	-17	0
468	0	0	81	556	475	-318	-197	515	-176	-97	-108	-106	1381	-114	0
469	0	0	252	525	273	-388	-10	399	-21	29	32	-31	1571	19	0
470	0	0	161	636	475	-398	-157	555	-149	-42	11	-168	1501	-60	0
471	0	0	363	719	356	-541	3	537	-48	-19	-15	-5	1458	-89	0
472	0	0	206	789	583	-497	-188	686	-110	-25	15	-27	1429	-15	0
473	0	0	243	768	525	-505	-141	646	-129	-7	-77	-161	1445	-60	0
474	0	0	200	663	463	-431	-131	563	-97	-42	-15	-29	1536	50	0
475	0	0	97	583	486	-340	-194	534	-195	-38	-108	-100	1495	-21	0
476	0	0	134	599	465	-366	-165	532	-34	-65	-15	-38	1569	-52	0
477	0	0	124	640	516	-382	-196	578	-108	-25	-58	-133	1571	-27	0
478	0	0	166	651	485	-408	-159	568	-67	-77	44	-73	1520	-13	0
479	0	0	169	663	494	-416	-162	578	-81	7	7	-62	1583	-7	0
480	0	0	231	679	448	-455	-108	563	-77	-17	1	-128	1579	-9	0
481	0	0	202	694	492	-448	-145	593	-133	60	36	-52	1639	-13	0
482	0	0	133	647	514	-390	-190	580	-161	-21	-77	-91	1565	-120	0
483	0	0	206	613	407	-409	-100	510	-106	-11	44	-73	1650	-7	0
484	0	0	64	622	558	-343	-247	590	-141	-11	-44	-100	1654	-32	0
485	0	0	111	669	558	-390	-223	613	-137	-11	-50	-162	1654	-69	0
486	0	0	130	696	566	-413	-218	631	-102	-64	5	-81	1633	-75	0
487	0	0	136	754	618	-445	-241	686	-122	-75	-46	-100	1649	-87	0
488	0	0	367	867	500	-617	-66	683	25	60	48	-32	1742	27	0
489	0	0	258	822	564	-540	-153	693	-27	-60	15	-126	1678	46	0
490	0	0	377	768	391	-572	-7	579	-29	19	25	-87	1749	-36	0
491	0	0	250	812	562	-531	-156	687	-60	-17	31	-40	1689	-9	0
492	0	0	320	834	514	-577	-97	674	-118	-89	87	-147	1718	-42	0
493	0	0	299	871	572	-585	-136	721	-73	-38	-29	-7	1749	-29	0
494	0	0	266	882	616	-574	-175	749	-79	-52	-21	-155	1718	-40	0
495	0	0	275	874	599	-574	-162	736	-120	-42	40	-42	1707	-27	0
496	0	0	276	869	593	-572	-158	731	-31	-44	-5	-48	1722	5	0
497	0	0	342	935	593	-638	-125	764	-21	46	-29	-27	1701	21	0
498	0	0	375	962	587	-668	-106	774	-118	46	-11	-143	1837	-91	0
499	0	0	415	995	580	-705	-82	787	-69	17	32	-79	1843	-85	0
500	0	0	450	1063	613	-756	-81	838	-95	-77	19	-87	1709	-50	0
501	0	0	559	1125	566	-842	-3	845	42	-31	36	-23	1827	-7	0
502	0	0	456	1086	630	-771	-87	858	-27	19	0	-34	1736	15	0
503	0	0	576	1138	562	-857	7	850	1	40	56	-81	1808	9	0
504	0	0	481	1210	729	-845	-124	969	-65	-46	-40	-56	1726	-87	0
505	0	0	534	1189	655	-861	-60	922	-97	17	34	-81	1777	15	0
506	0	0	483	1216	733	-849	-125	974	-87	-27	-42	-36	1767	-1	0
507	0	0	480	1228	748	-854	-134	988	-32	-81	-38	-79	1732	-98	0
508	0	0	576	1251	675	-913	-49	963	-32	-19	36	13	1753	-25	0
509	0	0	617	1257	640	-937	-11	948	-64	40	-64	25	1767	-58	0
510	0	0	576	1148	572	-862	2	860	-67	25	79	-31	1811	0	0
511	0	0	520	1123	603	-821	-41	863	-77	5	104	-79	1804	-75	0
512	0	0	503	1129	626	-816	-61	877	-46	-23	-25	-65	1761	0	0
513	0	0	530	1220	690	-875	-80	955	-112	-73	44	-104	1815	-81	0
514	0	0	576	1237	661	-906	-42	949	50	17	19	-11	1815	-32	0
515	0	0	370	1101	731	-735	-180	916	-157	-60	-147	-97	1746	-120	0
516	0	0	452	1024	572	-738	-60	798	-98	-5	44	-81	1839	-46	0
517	0	0	332	989	657	-660	-162	823	-116	-29	17	-98	1794	-36	0
518	0	0	378	888	510	-633	-66	699	-44	32	-31	-81	1837	-124	0
519	0	0	359	869	510	-614	-75	689	-93	5	3	-69	1899	-27	0
520	0	0	374	874	500	-624	-63	687	-100	-85	-21	-95	1823	3	0
521	0	0	469	919	450	-694	9	684	-52	-31	91	-42	1848	1	0
522	0	0	405	940	535	-672	-65	737	-110	-60	-44	-95	1821	-69	0
523	0	0	447	902	455	-674	-4	678	-34	5	-52	-75	1877	-17	0
524	0	0	362	905	543	-633	-90	724	-102	-77	1	-128	1895	-77	0
525	0	0	314	925	611	-619	-148	768	-54	-48	-7	-52	1891	7	0
526	0	0	355	948	593	-651	-119	770	-145	-64	-15	-89	1891	-69	0
527	0	0	398	933	535	-665	-68	734	-89	-13	-38	-124	1907	-31	0
528	0	0	346	836	490	-591	-72	663	-73	-36	-1	-71	1918	-62	0
529	0	0	320	793	473	-556	-76	633	-50	-25	32	-133	1914	-40	0
530	0	0	326	760	434	-543	-54	597	-71	-34	19	-81	1903	15	0
531	0	0	327	713	386	-520	-29	549	-62	102	60	-83	1957	-9	0
532	0	0	237	638	401	-437	-82	519	-50	46	-38	-40	1879	-95	0
533	0	0	206	564	358	-385	-76	461	-87	67	-25	-106	1928	-120	0
534	0	0	142	549	407	-345	-132	478	-65	-25	25	-38	1930	-1	0
535	0	0	112	521	409	-316	-148	465	-129	-13	-58	-93	1922	-147	0
536	0	0	217	550	333	-383	-58	441	-5	-11	75	-75	1990	7	0
537	0	0	163	616	453	-389	-145	534	-34	-1	-3	-54	1994	-83	0
538	0	0	312	657	345	-484	-16	501	9	69	44	-21	1990	-40	0
539	0	0	264	603	339	-433	-37	471	-46	46	-3	-32	1998	-73	0
540	0	0	369	667	298	-518	35	482	5	27	95	11	1990	54	0
541	0	0	258	587	329	-422	-35	458	-87	23	-13	-77	1971	-79	0
542	0	0	228	420	192	-324	18	306	-64	23	42	-60	1974	50	0
543	0	0	116	372	256	-244	-70	314	-85	5	-34	-9	2005	-1	0
544	0	0	151	362	211	-256	-30	286	-23	-29	-58	-75	2050	-153	0
545	0	0	216	413	197	-314	9	305	-64	62	48	-32	2048	58	0
546	0	0	135	550	415	-342	-140	482	-102	-31	-50	-69	2019	15	0
547	0	0	262	545	283	-403	-10	414	-79	67	-21	-40	2013	36	0
548	0	0	206	448	242	-327	-18	345	17	7	69	-7	2058	-1	0
549	0	0	144	380	236	-262	-46	308	-135	-11	-44	-79	1951	-52	0
550	0	0	233	291	58	-262	87	174	42	46	122	60	2042	29	0
551	0	0	97	246	149	-171	-26	197	-118	44	40	-98	2062	-25	0
552	0	0	174	230	56	-202	59	143	-31	73	11	-5	2081	-13	1
553	222	0	103	275	172	-189	-34	223	-89	25	13	-32	2087	-7	0
554	222	0	120	281	161	-200	-20	221	-106	44	-85	-75	2004	-62	0
555	222	0	37	209	172	-123	-67	190	-44	64	-98	-29	1996	-11	0
556	222	0	10	188	178	-99	-84	183	-52	69	-48	-62	2007	9	0
557	222	0	21	182	161	-101	-70	171	-98	1	46	-95	2000	-3	0
558	222	0	95	188	93	-141	1	140	-54	-32	75	-13	2038	15	0
559	222	0	165	178	13	-171	76	95	71	58	65	5	2068	32	0
560	222	0	185	170	-15	-177	100	77	-97	98	27	3	2035	-50	0
561	222	0	136	151	15	-143	60	83	-17	9	11	81	2035	122	0
562	222	0	134	157	23	-145	55	90	-46	-23	32	-67	2056	27	0
563	222	0	159	209	50	-184	54	129	44	0	-15	-102	2035	23	0
564	222	0	135	259	124	-197	5	191	-83	25	-9	-21	2044	58	0
565	222	0	95	271	176	-183	-40	223	-95	-46	-93	-77	1972	40	0
566	222	0	223	455	232	-339	-4	343	34	11	15	11	2093	21	0
567	222	0	237	506	269	-371	-16	387	-52	-13	-89	-17	1926	-32	0
568	222	0	262	527	265	-394	-1	396	-5	108	19	23	2031	79	0
569	222	0	287	444	157	-365	65	300	-17	-42	100	-23	2015	93	0
570	222	0	270	380	110	-325	80	245	-38	-32	15	-34	1994	27	0
571	222	0	304	368	64	-336	120	216	21	-1	75	3	2083	-31	0
572	222	0	188	300	112	-244	38	206	-13	-54	29	-29	2038	-48	0
573	222	0	227	252	25	-239	101	138	-9	-27	54	-3	2046	56	0
574	222	0	211	306	95	-258	58	200	-25	-11	13	19	2069	44	0
575	222	0	210	289	79	-249	65	184	-36	79	-9	-21	2052	-11	0
576	222	0	138	269	131	-203	3	200	-100	56	-1	-62	2042	15	0
577	222	0	211	304	93	-257	59	198	-5	-36	31	44	2038	23	0
578	222	0	271	331	60	-301	105	195	36	79	27	-27	2135	-79	0
579	222	0	233	279	46	-256	93	162	44	-21	112	32	2058	19	0
580	222	0	197	261	64	-229	66	162	-48	-17	-11	-31	2106	-31	0
581	222	0	311	351	40	-331	135	195	-17	38	3	32	2038	23	0
582	222	0	324	417	93	-370	115	255	38	-25	52	50	2137	0	0
583	222	0	320	436	116	-378	102	276	-46	-5	23	-44	2037	15	0
584	222	0	366	397	31	-381	167	214	13	-11	71	32	2091	75	0
585	222	0	212	382	170	-297	21	276	-44	-46	-40	-64	2042	-9	0
586	222	0	210	378	168	-294	21	273	-42	-77	36	48	2004	29	0
587	222	0	277	327	50	-302	113	188	-13	11	120	65	2064	27	0
588	222	0	256	312	56	-284	100	184	3	21	-15	19	2182	15	0
589	222	0	319	353	34	-336	142	193	-17	106	7	38	2071	44	0
590	222	0	275	300	25	-287	125	162	-95	27	52	-27	2056	64	0
591	222	0	300	250	-50	-275	175	100	-38	69	153	21	2128	62	0
592	222	0	250	279	29	-264	110	154	-69	17	-25	-32	2102	-52	0
593	222	0	284	265	-19	-274	151	123	-56	46	29	-23	2064	1	0
594	222	0	182	209	27	-195	77	118	-40	25	48	-31	2124	69	0
595	222	0	222	225	3	-223	109	114	-9	23	-67	-13	2083	-54	0
596	222	0	177	246	69	-211	54	157	-25	48	46	11	2027	104	0
597	222	0	239	306	67	-272	86	186	-1	-1	-104	36	2017	-36	0
598	222	0	329	389	60	-359	134	224	-15	32	62	29	2060	42	0
599	222	0	393	384	-9	-388	201	187	3	32	89	-5	2056	155	0
600	222	0	399	399	0	-399	199	199	-29	15	17	-3	2087	112	0
601	222	0	459	517	58	-488	200	287	-48	-34	-38	-15	1965	-126	0
602	222	0	409	713	304	-561	52	508	-186	-322	145	13	1699	-316	0
603	222	0	1467	2933	1466	-2200	0	2199	40	-263	228	168	1678	-1035	0
604	222	0	2472	4842	2370	-3657	51	3606	5	23	108	-131	1831	-318	0
605	222	0	3260	6074	2814	-4667	223	4444	-221	120	351	25	1850	-232	0
606	222	0	3358	6857	3499	-5107	-70	5178	-178	32	213	-289	1901	-182	0
607	222	0	3475	7527	4052	-5501	-288	5789	-197	27	-56	-120	1982	259	0
608	222	0	3727	8041	4314	-5884	-293	6177	25	-174	-368	-258	2027	583	0
609	222	0	4361	8450	4089	-6405	136	6269	-17	-149	-502	-263	2180	186	0
610	222	0	4338	8838	4500	-6588	-81	6669	-29	-108	-861	21	2124	527	0
611	222	0	4200	9114	4914	-6657	-357	7014	-494	-31	-843	1	2130	409	0
612	222	0	4464	9315	4851	-6889	-193	7083	-554	27	-855	-157	2161	473	0
613	222	0	4889	9515	4626	-7202	131	7070	-665	-25	-888	-531	2215	473	0
614	222	0	5152	9575	4423	-7363	364	6999	-318	13	-679	-265	2188	364	0
615	222	0	5158	9643	4485	-7400	336	7064	-186	-71	-211	-122	1990	34	0
616	222	0	4879	9713	4834	-7296	22	7273	25	42	-170	21	1815	-302	0
617	222	0	4904	9742	4838	-7323	33	7290	95	195	230	341	1936	-291	0
618	222	0	4947	9734	4787	-7340	80	7260	21	48	370	81	1943	-349	0
619	222	0	4965	9822	4857	-7393	54	7339	215	178	601	147	2033	-79	0
620	222	0	4901	9793	4892	-7347	4	7342	182	46	642	114	2042	-250	0
621	222	0	4959	9777	4818	-7368	70	7297	157	145	655	228	2165	-351	0
622	222	0	5021	9760	4739	-7390	141	7249	91	114	737	141	2153	-351	0
623	222	0	5051	9798	4747	-7424	152	7272	-17	157	543	98	2097	-215	0
624	222	0	5253	9864	4611	-7558	321	7237	-13	137	533	-27	2165	-215	0
625	222	0	5087	9851	4764	-7469	161	7307	64	73	250	133	2147	-254	0
626	222	0	5216	9833	4617	-7524	299	7225	114	-36	226	161	2236	-77	0
627	222	0	5263	9798	4535	-7530	364	7166	85	-29	112	106	2178	-19	0
628	222	0	5333	9686	4353	-7509	490	7019	62	73	166	149	2279	-27	0
629	222	0	5205	9548	4343	-7376	431	6945	87	27	69	137	2205	-17	0
630	222	0	5166	9432	4266	-7299	450	6849	95	-54	81	58	2357	-52	0
631	222	0	5060	9312	4252	-7186	404	6782	-58	17	25	137	2322	-85	0
632	222	0	4938	9211	4273	-7074	332	6742	-34	-122	137	-56	2242	-120	0
633	222	0	4652	9026	4374	-6839	139	6700	-34	-38	27	-13	2238	-75	0
634	222	0	4508	8836	4328	-6672	90	6582	-85	0	98	-54	2341	-62	0
635	222	0	4264	8561	4297	-6412	-16	6429	-106	23	56	-87	2287	7	0
636	222	0	4135	8274	4139	-6204	-2	6206	-75	64	36	7	2390	-32	0
637	222	0	4004	8021	4017	-6012	-6	6019	-62	38	27	-9	2312	3	0
638	222	0	3955	7794	3839	-5874	58	5816	-50	23	-11	-25	2374	-40	0
639	222	0	3963	7713	3750	-5838	106	5731	-108	34	-1	-54	2442	-17	0
640	222	0	4059	7684	3625	-5871	217	5654	-60	-23	-50	17	2409	-1	0
641	222	0	4019	7439	3420	-5729	299	5429	-60	-15	-19	38	2459	-1	0
642	222	0	3977	7263	3286	-5620	345	5274	-120	81	56	106	2539	-42	0
643	222	0	3905	7203	3298	-5554	303	5250	-186	52	-31	-75	2580	-54	0
644	222	0	3899	7129	3230	-5514	334	5179	-23	-114	77	97	2558	-69	0
645	222	0	3767	6919	3152	-5343	307	5035	-98	-81	-25	21	2545	-38	0
646	222	0	3591	6570	2979	-5080	306	4774	-95	0	-23	21	2599	60	0
647	222	0	3358	6190	2832	-4774	263	4511	-48	-13	-23	116	2576	97	0
648	222	0	3110	5827	2717	-4468	196	4272	-97	-5	-98	17	2624	151	0
649	222	0	3079	5571	2492	-4325	293	4031	-11	-13	-40	32	2605	122	0
650	222	0	2891	5432	2541	-4161	175	3986	-40	13	-205	-91	2673	366	0
651	222	0	2842	5255	2413	-4048	214	3834	-67	11	-349	-242	2708	614	0
652	222	0	2631	5195	2564	-3913	33	3879	-166	36	-467	-240	2669	618	0
653	222	0	2635	5139	2504	-3887	65	3821	-44	-23	-562	-93	2605	442	0
654	222	0	2478	4908	2430	-3693	24	3669	-27	-120	-582	-145	2638	364	0
655	222	0	2480	4811	2331	-3645	74	3571	-145	-147	-444	-246	2504	211	0
656	222	0	2714	4857	2143	-3785	285	3500	-98	25	-151	-65	2549	122	0
657	222	0	2551	4797	2246	-3674	152	3521	-104	-64	31	-85	2432	64	0
658	222	0	2444	4661	2217	-3552	113	3439	-118	87	159	-3	2386	32	1
659	222	0	2351	4657	2306	-3504	22	3481	-77	149	217	31	2390	98	0
660	222	0	2264	4560	2296	-3412	-16	3428	-21	118	283	-73	2355	114	0
661	232	0	2287	4494	2207	-3390	40	3350	5	157	261	15	2378	36	0
662	232	0	2237	4392	2155	-3314	41	3273	32	102	376	-50	2403	19	0
663	232	0	2295	4347	2052	-3321	121	3199	104	190	314	13	2456	-73	0
664	232	0	2318	4318	2000	-3318	159	3159	50	147	323	67	2380	-64	0
665	232	0	2348	4291	1943	-3319	202	3117	73	176	298	7	2409	-36	0
666	232	0	2409	4341	1932	-3375	238	3136	46	182	207	97	2428	-31	0
667	232	0	2533	4397	1864	-3465	334	3130	81	137	110	110	2378	3	0
668	232	0	2464	4312	1848	-3388	308	3080	27	153	135	91	2483	38	0
669	232	0	2436	4236	1800	-3336	318	3018	56	62	62	83	2357	108	0
670	232	0	2458	4186	1728	-3322	365	2957	56	116	50	135	2411	42	0
671	232	0	2429	4116	1687	-3272	371	2901	34	34	29	93	2304	104	0
672	232	0	2414	3998	1584	-3206	415	2791	73	79	124	137	2331	129	0
673	232	0	2287	3992	1705	-3139	291	2848	-3	5	13	77	2331	-13	0
674	232	0	2219	3984	1765	-3101	227	2874	-17	60	58	29	2326	17	0
675	232	0	2189	4006	1817	-3097	186	2911	9	65	-25	62	2312	29	0
676	232	0	2164	4072	1908	-3118	128	2990	31	75	-25	36	2293	31	0
677	232	0	2171	4126	1955	-3148	108	3040	110	31	-34	69	2271	32	0
678	232	0	2276	4157	1881	-3216	197	3019	129	128	31	102	2326	110	0
679	232	0	2208	4083	1875	-3145	166	2979	126	-3	11	108	2287	75	0
680	232	0	2190	3918	1728	-3054	231	2823	145	44	-15	64	2293	89	0
681	232	0	2095	3771	1676	-2933	209	2723	34	60	-44	42	2318	97	0
682	232	0	1975	3625	1650	-2800	162	2637	15	-3	-67	31	2244	79	0
683	232	0	1948	3513	1565	-2730	191	2539	40	60	-62	7	2401	159	0
684	232	0	1876	3482	1606	-2679	135	2544	-42	11	-67	7	2314	133	0
685	232	0	1867	3554	1687	-2710	90	2620	-34	-34	-67	-25	2234	56	0
686	232	0	1992	3689	1697	-2840	147	2693	-3	36	11	13	2267	93	0
687	232	0	1915	3686	1771	-2800	72	2728	-58	65	-64	-19	2248	143	0
688	232	0	2004	3651	1647	-2827	178	2649	-56	104	-3	-15	2248	139	0
689	232	0	2002	3682	1680	-2842	161	2681	-15	58	-89	-13	2250	143	0
690	232	0	2012	3577	1565	-2794	223	2571	13	15	-3	-25	2256	133	0
691	232	0	2017	3524	1507	-2770	255	2515	-50	50	-95	25	2265	64	0
692	232	0	2053	3573	1520	-2813	266	2546	71	-81	15	11	2242	129	0
693	232	0	2000	3608	1608	-2804	196	2608	-50	-25	-81	-7	2201	79	0
694	232	0	2049	3604	1555	-2826	247	2579	-34	-27	-100	0	2232	93	0
695	232	0	2046	3596	1550	-2821	248	2573	0	-15	-1	81	2263	131	0
696	232	0	2072	3662	1590	-2867	241	2626	-36	-83	-40	13	2130	112	0
697	232	0	2083	3656	1573	-2869	255	2614	36	17	7	69	2201	108	0
698	232	0	2041	3635	1594	-2838	223	2614	1	31	5	-11	2165	65	0
699	232	0	2126	3637	1511	-2881	307	2574	11	-81	15	23	2168	85	0
700	232	0	2156	3589	1433	-2872	361	2511	126	-3	40	60	2234	118	0
701	232	0	2045	3509	1464	-2777	290	2486	-38	52	11	11	2269	58	0
702	232	0	2048	3466	1418	-2757	315	2442	-5	-23	77	-11	2147	27	0
703	232	0	2051	3482	1431	-2766	310	2456	52	-29	93	-1	2240	124	0
704	232	0	2010	3567	1557	-2788	226	2562	9	-67	-21	-9	2198	93	0
705	232	0	1987	3614	1627	-2800	180	2620	-38	-44	1	36	2188	31	0
706	232	0	1977	3577	1600	-2777	188	2588	-38	-23	-27	36	2149	65	0
707	232	0	1909	3509	1600	-2709	154	2554	0	-48	13	-19	2244	38	0
708	232	0	1942	3534	1592	-2738	175	2563	44	-52	36	-54	2159	97	0
709	232	0	2010	3521	1511	-2765	249	2516	122	17	50	65	2246	102	0
710	232	0	1968	3455	1487	-2711	240	2471	42	-42	87	-9	2219	73	0
711	232	0	1942	3447	1505	-2694	218	2476	31	-1	60	-15	2199	21	0
712	232	0	1882	3468	1586	-2675	148	2527	-3	-31	67	40	2252	36	0
713	232	0	1956	3583	1627	-2769	164	2605	77	-1	81	29	2234	50	0
714	232	0	1963	3691	1728	-2827	117	2709	83	58	73	54	2252	106	0
715	232	0	1924	3594	1670	-2759	127	2632	11	-62	89	-69	2180	-3	0
716	232	0	1866	3524	1658	-2695	104	2591	79	81	161	83	2248	73	0
717	232	0	1897	3598	1701	-2747	98	2649	-9	-9	108	25	2215	23	0
718	232	0	1966	3585	1619	-2775	173	2602	48	34	65	13	2238	-13	0
719	232	0	1924	3493	1569	-2708	177	2531	93	98	79	95	2283	40	0
720	232	0	1901	3398	1497	-2649	202	2447	97	13	98	64	2207	40	0
721	232	0	1829	3340	1511	-2584	159	2425	-1	52	145	-38	2248	31	0
722	232	0	1775	3216	1441	-2495	167	2328	25	42	110	38	2180	56	0
723	232	0	1812	3158	1346	-2485	233	2252	54	15	133	7	2277	69	0
724	232	0	1727	3168	1441	-2447	143	2304	21	-1	60	11	2219	15	0
725	232	0	1674	3148	1474	-2411	100	2311	50	15	91	0	2207	106	0
726	232	0	1748	3235	1487	-2491	130	2361	34	38	40	-13	2211	19	0
727	232	0	1818	3294	1476	-2556	171	2385	17	-11	161	5	2176	98	0
728	232	0	1794	3301	1507	-2547	143	2404	48	-9	120	19	2244	48	0
729	232	0	1816	3257	1441	-2536	187	2349	34	-27	69	21	2236	15	0
730	232	0	1841	3243	1402	-2542	219	2322	21	91	85	-1	2273	83	0
731	232	0	1865	3294	1429	-2579	218	2361	38	77	106	-19	2310	27	0
732	232	0	1841	3375	1534	-2608	153	2454	-1	-40	81	-60	2215	52	0
733	232	0	1895	3375	1480	-2635	207	2427	50	-34	83	-25	2232	95	0
734	232	0	1895	3379	1484	-2637	205	2431	7	23	54	42	2265	65	0
735	232	0	1725	3290	1565	-2507	80	2427	0	-31	-29	-17	2176	97	0
736	232	0	1721	3218	1497	-2469	112	2357	-29	-25	44	-65	2168	0	0
737	232	0	1608	3109	1501	-2358	53	2305	-7	32	31	-9	2248	89	0
738	232	0	1572	3127	1555	-2349	8	2341	-1	-60	-87	27	2145	29	0
739	232	0	1782	3233	1451	-2507	165	2342	17	60	83	-23	2314	110	0
740	232	0	1793	3319	1526	-2556	133	2422	-7	-21	48	-46	2196	64	0
741	232	0	1852	3270	1418	-2561	217	2344	85	19	104	15	2246	64	0
742	232	0	1738	3156	1418	-2447	160	2287	98	46	38	56	2238	73	0
743	232	0	1684	3113	1429	-2398	127	2271	-9	-85	-13	-40	2126	100	0
744	232	0	1753	3173	1420	-2463	166	2296	102	-46	67	40	2273	44	0
745	232	0	1738	3266	1528	-2502	105	2397	-36	-89	-1	-67	2238	69	0
746	232	0	1793	3257	1464	-2525	164	2360	36	-50	42	11	2147	81	0
747	232	0	1713	3179	1466	-2446	123	2322	42	-27	21	-48	2265	54	0
748	232	0	1750	3115	1365	-2432	192	2240	-7	38	34	17	2151	102	0
749	232	0	1758	3086	1328	-2422	215	2207	-17	114	69	-1	2248	100	0
750	232	0	1727	3090	1363	-2408	182	2226	-48	50	32	-91	2209	81	0
751	232	0	1775	3171	1396	-2473	189	2283	-38	15	122	-116	2217	75	0
752	232	0	1903	3292	1389	-2597	257	2340	15	62	21	-7	2244	155	0
753	232	0	1818	3373	1555	-2595	131	2464	-44	-19	3	58	2134	31	0
754	232	0	1857	3424	1567	-2640	145	2495	11	65	104	-42	2246	46	0
755	232	0	1781	3389	1608	-2585	86	2498	15	-31	-95	11	2126	17	0
756	232	0	1812	3342	1530	-2577	141	2436	32	-98	23	17	2147	29	0
757	232	0	1746	3280	1534	-2513	106	2407	34	15	46	85	2176	67	0
758	232	0	1694	3181	1487	-2437	103	2334	-11	-32	-7	-52	2166	13	0
759	232	0	1759	3140	1381	-2449	189	2260	91	38	93	69	2263	0	0
760	232	0	1697	3055	1358	-2376	169	2206	15	54	95	1	2207	32	0
761	232	0	1594	2948	1354	-2271	120	2151	-32	-7	27	56	2137	27	0
762	232	0	1705	2993	1288	-2349	208	2140	54	31	126	34	2215	114	0
763	232	0	1627	3109	1482	-2368	72	2295	-54	40	-11	-17	2170	23	0
764	232	0	1670	3082	1412	-2376	129	2247	34	25	-11	5	2225	46	0
765	232	0	1601	3154	1553	-2377	24	2353	-27	-7	-15	46	2168	23	0
766	232	0	1667	3228	1561	-2447	53	2394	-34	40	54	-85	2246	13	0
767	232	0	1591	3127	1536	-2359	27	2331	-83	65	-38	-15	2102	-31	0
768	232	0	1558	3003	1445	-2280	56	2224	25	56	118	-58	2252	106	0
769	232	0	1591	3024	1433	-2307	79	2228	32	36	122	3	2069	65	0
770	232	0	1593	3034	1441	-2313	76	2237	-79	27	108	1	2155	81	0
771	232	0	1639	3008	1369	-2323	135	2188	58	65	50	46	2120	23	0
772	232	0	1577	3051	1474	-2314	51	2262	3	9	83	-60	2172	15	0
773	232	0	1614	3076	1462	-2345	76	2269	3	54	38	36	2110	23	0
774	232	0	1544	2999	1455	-2271	44	2227	-31	17	36	-9	2157	42	0
775	232	0	1562	2925	1363	-2243	99	2144	56	27	32	27	2159	38	0
776	232	0	1482	2927	1445	-2204	18	2186	-81	77	9	25	2118	29	0
777	232	0	1541	2935	1394	-2238	73	2164	-13	0	-3	13	2007	27	0
778	232	0	1651	3028	1377	-2339	137	2202	38	124	46	-3	2163	54	0
779	232	0	1593	3090	1497	-2341	48	2293	-60	-21	-19	-46	2116	-40	0
780	232	0	1663	3104	1441	-2383	111	2272	15	27	83	-21	2101	98	0
781	232	0	1671	3061	1390	-2366	140	2225	27	81	46	-21	2124	77	0
782	232	0	1647	3010	1363	-2328	142	2186	91	-7	46	31	2056	-31	0
783	232	0	1535	2991	1456	-2263	39	2223	-31	-34	40	11	2073	58	0
784	232	0	1581	3001	1420	-2291	80	2210	31	-25	-5	3	2021	60	0
785	232	0	1542	3020	1478	-2281	32	2249	-7	-36	56	-9	2042	77	0
786	232	0	1511	3051	1540	-2281	-14	2295	-40	-62	-17	31	2021	7	0
787	232	0	1651	3057	1406	-2354	122	2231	58	60	13	-38	2101	19	0
788	232	0	1519	3047	1528	-2283	-4	2287	-31	-19	-21	-23	2104	-13	0
789	232	0	1620	3038	1418	-2329	101	2228	-52	36	15	21	2044	34	0
790	232	0	1608	3028	1420	-2318	94	2224	-38	-15	116	-15	2077	81	0
791	232	0	1573	2960	1387	-2266	93	2173	-27	-40	5	-5	2021	27	0
792	232	0	1530	2919	1389	-2224	70	2154	52	3	62	32	2108	-17	0
793	232	0	1476	2923	1447	-2199	14	2185	15	-58	21	-11	2023	32	0
794	232	0	1453	2913	1460	-2183	-3	2186	-102	-23	-31	-95	2106	-17	0
795	232	0	1448	2873	1425	-2160	11	2149	5	-13	-64	21	1934	31	0
796	232	0	1372	2842	1470	-2107	-49	2156	-25	60	60	9	2052	44	0
797	232	0	1431	2849	1418	-2140	6	2133	-23	-3	7	0	2044	65	0
798	232	0	1502	2830	1328	-2166	87	2079	13	23	50	9	2064	13	0
799	232	0	1513	2880	1367	-2196	73	2123	15	83	21	36	2077	46	0
800	232	0	1590	2942	1352	-2266	119	2147	0	3	108	9	2056	19	0
801	232	0	1523	2958	1435	-2240	44	2196	-36	36	15	11	2052	34	0
802	232	0	1583	3008	1425	-2295	79	2216	-9	-19	46	17	2027	79	0
803	232	0	1590	3045	1455	-2317	67	2250	-25	13	-11	-23	2075	29	0
804	232	0	1525	3055	1530	-2290	-2	2292	27	-11	11	-46	2069	38	0
805	232	0	1474	3041	1567	-2257	-46	2304	-44	-77	-73	-44	1976	-46	0
806	232	0	1509	3049	1540	-2279	-15	2294	-9	38	46	44	2042	50	0
807	232	0	1515	3115	1600	-2315	-42	2357	-21	-42	-19	-19	2021	21	0
808	232	0	1548	2966	1418	-2257	65	2192	21	-7	50	-27	2017	19	0
809	232	0	1526	2882	1356	-2204	85	2119	46	67	85	31	2035	122	0
810	232	0	1435	2849	1414	-2142	10	2131	-75	-9	44	-3	1984	25	0
811	232	0	1571	2861	1290	-2216	140	2075	-1	77	29	-5	2050	3	0
812	232	0	1465	2832	1367	-2148	49	2099	9	71	29	83	2019	52	0
813	232	0	1488	2898	1410	-2193	39	2154	11	-50	13	13	2046	-13	0
814	232	0	1463	2865	1402	-2164	30	2133	-42	-44	52	-25	1998	0	0
815	232	0	1356	2818	1462	-2087	-53	2140	-48	13	11	-52	2033	40	0
816	232	0	1370	2807	1437	-2088	-33	2122	-27	-56	0	-60	1971	-23	0
817	232	0	1420	2803	1383	-2111	18	2093	67	5	56	3	2027	40	0
818	232	0	1366	2774	1408	-2070	-21	2091	-13	3	65	-83	2035	36	0
819	232	0	1395	2747	1352	-2071	21	2049	-48	56	9	-34	2077	15	0
820	232	0	1466	2791	1325	-2128	70	2058	5	40	71	-7	2009	67	0
821	232	0	1478	2828	1350	-2153	64	2089	0	-7	110	-87	2083	17	0
822	232	0	1529	2834	1305	-2181	112	2069	-7	36	73	-21	2071	54	0
823	232	0	1372	2803	1431	-2087	-29	2117	-102	-50	23	3	2002	44	0
824	232	0	1447	2826	1379	-2136	34	2102	-11	-71	-5	-87	1951	13	0
825	232	0	1442	2844	1402	-2143	20	2123	64	50	-42	85	2013	93	0
826	232	0	1371	2855	1484	-2113	-56	2169	-89	-79	-11	-91	1918	-23	0
827	232	0	1458	2847	1389	-2152	34	2118	9	-98	52	-135	1986	-38	0
828	232	0	1486	2840	1354	-2163	66	2097	-9	27	62	-38	2071	54	0
829	232	0	1475	2842	1367	-2158	54	2104	-48	17	21	-73	2044	-13	0
830	232	0	1529	2824	1295	-2176	117	2059	-5	31	97	-40	1938	71	0
831	232	0	1437	2783	1346	-2110	45	2064	-46	-32	42	-69	1978	34	0
832	232	0	1434	2727	1293	-2080	70	2010	15	-32	21	-42	2069	32	0
833	232	0	1424	2714	1290	-2069	67	2002	67	-77	32	-1	2000	60	0
834	232	0	1311	2717	1406	-2014	-47	2061	-5	-7	-23	-48	2054	7	0
835	232	0	1408	2760	1352	-2084	28	2056	11	-77	-27	54	1961	-36	0
836	232	0	1417	2875	1458	-2146	-20	2166	25	-64	-40	-93	2040	9	0
837	232	0	1435	2888	1453	-2161	-9	2170	31	-40	7	-40	1926	64	0
838	232	0	1445	2925	1480	-2185	-17	2202	-5	-67	54	-27	1932	36	0
839	232	0	1478	2863	1385	-2170	46	2124	13	11	52	-77	2005	71	0
840	232	0	1492	2780	1288	-2136	102	2034	1	-15	91	-31	1986	58	0
841	232	0	1432	2739	1307	-2085	62	2023	46	27	52	-46	2079	-11	0
842	232	0	1323	2677	1354	-2000	-15	2015	-34	-91	50	-50	1947	9	0
843	232	0	1371	2692	1321	-2031	25	2006	-42	38	21	-54	1992	42	0
844	232	0	1445	2884	1439	-2164	3	2161	-58	42	9	-54	2040	48	0
845	232	0	1312	2813	1501	-2062	-94	2157	-126	-52	-38	-69	1910	17	0
846	232	0	1327	2774	1447	-2050	-60	2110	-87	44	-9	-67	2000	-13	0
847	232	0	1372	2873	1501	-2122	-64	2187	-98	-9	5	-46	1934	48	1
848	232	0	1448	2908	1460	-2178	-6	2184	-29	-44	-40	-62	1920	-34	0
849	232	0	1437	2814	1377	-2125	30	2095	56	31	25	3	1965	56	0
850	232	0	1390	2813	1423	-2101	-16	2118	-32	-13	-38	-42	1941	13	0
851	232	0	1477	2778	1301	-2127	88	2039	25	9	-69	54	1949	-32	0
852	232	0	1385	2686	1301	-2035	42	1993	-15	-19	27	1	1957	23	0
853	215	0	1288	2595	1307	-1941	-9	1951	-102	7	-1	17	1897	3	0
854	215	0	1313	2632	1319	-1972	-3	1975	-44	-5	-42	-38	1938	9	0
855	215	0	1238	2578	1340	-1908	-51	1959	-36	-15	21	-9	1961	-13	0
856	215	0	1350	2651	1301	-2000	24	1976	-69	48	5	13	1953	27	0
857	215	0	1216	2659	1443	-1937	-113	2051	-106	-50	0	-128	1922	-83	0
858	215	0	1383	2708	1325	-2045	29	2016	-3	25	40	3	1965	36	0
859	215	0	1317	2630	1313	-1973	2	1971	23	-56	3	46	1891	-7	0
860	215	0	1338	2589	1251	-1963	43	1920	11	48	46	3	1926	-29	0
861	215	0	1292	2560	1268	-1926	12	1914	-54	-29	34	-65	1881	19	0
862	215	0	1360	2686	1326	-2023	17	2006	27	-64	83	-9	1941	-31	0
863	215	0	1375	2750	1375	-2062	0	2062	-60	-13	-9	13	1957	-38	0
864	215	0	1356	2762	1406	-2059	-25	2084	-42	5	-32	23	1875	-67	0
865	215	0	1345	2735	1390	-2040	-22	2062	-48	0	-71	-36	1891	-17	0
866	215	0	1307	2694	1387	-2000	-40	2040	-31	-64	-19	-44	1940	0	0
867	215	0	1348	2669	1321	-2008	13	1995	11	-48	-5	5	1932	-29	0
868	215	0	1368	2669	1301	-2018	33	1985	-23	-56	54	-40	1908	-46	0
869	215	0	1411	2681	1270	-2046	70	1975	69	-62	21	48	1912	-15	0
870	215	0	1463	2663	1200	-2063	131	1931	-13	-9	48	-31	1908	-21	0
871	215	0	1395	2659	1264	-2027	65	1961	-69	19	58	-42	1936	-46	0
872	215	0	1407	2636	1229	-2021	89	1932	0	-1	-23	1	1940	-42	0
873	215	0	1360	2613	1253	-1986	53	1933	-27	-52	-31	7	1879	-5	0
874	215	0	1323	2558	1235	-1940	44	1896	-34	-36	-9	-3	1901	-124	0
875	215	0	1183	2564	1381	-1873	-99	1972	-184	34	-5	21	1850	11	0
876	215	0	1308	2578	1270	-1943	19	1924	-58	3	-60	-7	1802	-153	0
877	215	0	1346	2605	1259	-1975	43	1932	62	40	44	83	1885	29	0
878	215	0	1275	2638	1363	-1956	-44	2000	-126	-32	-23	-54	1794	-11	0
879	215	0	1377	2729	1352	-2053	12	2040	-46	17	27	-5	1833	3	0
880	215	0	1389	2723	1334	-2056	27	2028	-69	21	64	-42	1858	-62	0
881	215	0	1391	2750	1359	-2070	16	2054	-129	-36	15	-64	1843	-106	0
882	215	0	1505	2816	1311	-2160	97	2063	46	36	62	17	1848	5	0
883	215	0	1453	2851	1398	-2152	27	2124	-3	-77	-71	38	1808	-38	0
884	215	0	1370	2772	1402	-2071	-16	2087	-114	-19	-36	-50	1767	1	0
885	215	0	1373	2661	1288	-2017	42	1974	-36	-34	-27	-56	1823	-38	0
886	215	0	1267	2599	1332	-1933	-32	1965	-65	-54	-56	-71	1718	-5	0
887	215	0	1231	2589	1358	-1910	-63	1973	-81	-58	-52	38	1685	-21	0
888	215	0	1313	2632	1319	-1972	-3	1975	15	-69	17	-31	1815	-23	0
889	215	0	1325	2702	1377	-2013	-26	2039	-65	38	-44	-46	1732	25	0
890	215	0	1482	2836	1354	-2159	64	2095	29	23	60	27	1804	-3	0
891	215	0	1599	3606	2007	-2602	-204	2806	-242	34	-415	-461	1773	360	0
892	215	0	2301	5719	3418	-4010	-558	4568	-473	-48	-799	-618	1662	828	0
893	215	0	3884	8128	4244	-6006	-180	6186	-141	-85	-448	-207	1986	287	0
894	215	0	4631	10142	5511	-7386	-440	7826	5	-110	-884	-362	1819	450	0
895	215	0	5430	11290	5860	-8360	-215	8575	-5	145	-896	-428	1928	797	0
896	215	0	5831	11963	6132	-8897	-150	9047	-302	143	-1146	-684	1994	1299	0
897	215	0	6012	12254	6242	-9133	-115	9248	62	46	-1334	-389	1730	1635	0
898	215	0	5985	12592	6607	-9288	-311	9599	337	-135	-1115	-215	1821	677	0
899	215	0	6322	12937	6615	-9629	-146	9776	13	-100	-1103	-395	1777	298	0
900	215	0	6715	13126	6411	-9920	152	9768	-34	79	-859	-508	1747	486	0
901	215	0	6833	13275	6442	-10054	195	9858	-428	23	-378	-452	1567	291	0
902	215	0	6807	13395	6588	-10101	109	9991	-304	-75	-337	-186	1398	440	0
903	215	0	6482	13442	6960	-9962	-239	10201	-135	-292	-186	-294	1427	217	0
904	215	0	6410	13405	6995	-9907	-292	10200	-11	-320	32	-327	1309	31	0
905	215	0	6447	13386	6939	-9916	-246	10162	246	-238	242	-69	1255	-246	0
906	215	0	6303	13374	7071	-9838	-384	10222	15	-232	320	151	1043	-483	0
907	215	0	6476	13331	6855	-9903	-189	10093	-46	32	382	225	1342	-228	0
908	215	0	6610	13335	6725	-9972	-57	10030	-118	122	450	58	1396	139	0
909	215	0	6850	13290	6440	-10070	205	9865	-23	-58	570	314	1458	56	0
910	215	0	6695	13207	6512	-9951	91	9859	215	-104	366	126	1363	-15	0
911	215	0	6534	13186	6652	-9860	-59	9919	287	36	310	149	1220	-42	0
912	215	0	6475	13127	6652	-9801	-88	9889	211	269	358	75	1146	-157	0
913	215	0	6376	12999	6623	-9687	-123	9811	131	240	475	-23	1043	-304	0
914	215	0	6187	12823	6636	-9505	-224	9729	64	217	541	-79	1026	-75	0
915	215	0	6253	12660	6407	-9456	-77	9533	-21	145	556	-149	1187	102	0
916	215	0	6351	12487	6136	-9419	107	9311	-151	122	294	-201	1099	58	0
917	215	0	6419	12324	5905	-9371	257	9114	48	159	180	137	950	-15	0
918	215	0	6138	12144	6006	-9141	66	9075	-54	190	-44	252	1024	-95	0
919	215	0	5930	11866	5936	-8898	-3	8901	-19	298	-226	228	960	-120	0
920	215	0	5764	11682	5918	-8723	-77	8800	23	403	-300	399	1020	7	0
921	215	0	5878	11554	5676	-8716	101	8615	-114	285	-378	128	999	-9	0
922	215	0	6084	11529	5445	-8806	319	8487	-155	322	-300	-44	1092	-3	0
923	215	0	6125	11504	5379	-8814	373	8441	-205	349	-228	-164	1032	-50	0
924	215	0	6023	11447	5424	-8735	299	8435	-267	312	-192	-207	948	-219	0
925	215	0	5894	11345	5451	-8619	221	8398	-248	322	-11	-36	876	-292	0
926	215	0	5808	11108	5300	-8458	254	8204	-318	403	69	3	971	-500	0
927	215	0	5808	10838	5030	-8323	389	7934	-209	327	145	40	801	-547	0
928	215	0	5920	10737	4817	-8328	551	7777	-38	298	444	205	838	-525	0
929	215	0	5628	10413	4785	-8020	421	7599	-34	182	459	234	746	-562	0
930	215	0	5614	10196	4582	-7905	516	7389	139	141	432	269	793	-508	0
931	215	0	5519	10006	4487	-7762	516	7246	178	98	298	246	888	-490	0
932	215	0	5447	9771	4324	-7609	561	7047	75	79	197	304	964	-420	0
933	215	0	5353	9527	4174	-7440	589	6850	34	-73	166	308	950	-547	0
934	215	0	5030	9259	4229	-7144	400	6744	-27	-135	159	318	1059	-322	0
935	215	0	4800	9081	4281	-6940	259	6681	-133	-199	42	205	1123	-339	0
936	215	0	4697	8945	4248	-6821	224	6596	-34	-259	161	184	1264	-261	0
937	215	0	4565	8650	4085	-6607	240	6367	-126	-259	180	172	1228	-310	0
938	215	0	4400	8378	3978	-6389	211	6178	-170	-186	182	225	1317	-388	0
939	215	0	4247	8115	3868	-6181	189	5991	-129	-124	180	176	1365	-236	0
940	215	0	4080	7934	3854	-6007	113	5894	-118	-108	178	60	1491	-248	0
941	215	0	3981	7701	3720	-5841	130	5710	-106	-100	201	-40	1530	-234	0
942	215	0	3814	7408	3594	-5611	110	5501	-11	-83	120	9	1590	-31	0
943	215	0	3571	7179	3608	-5375	-18	5393	-155	-126	-13	-126	1623	-81	0
944	215	0	3515	6999	3484	-5257	15	5241	-9	-147	-67	-141	1695	-143	0
945	215	0	3517	7049	3532	-5283	-7	5290	-19	-71	-67	-71	1726	-145	0
946	215	0	3498	7201	3703	-5349	-102	5452	-124	-93	-139	-122	1643	-151	0
947	215	0	3595	7265	3670	-5430	-37	5467	-100	-31	-3	-73	1819	-89	0
948	215	0	3519	7170	3651	-5344	-66	5410	-176	-23	-91	-135	1784	-129	0
949	215	0	3481	7073	3592	-5277	-55	5332	0	-89	-85	-31	1841	-147	0
950	215	0	3307	6960	3653	-5133	-173	5306	-166	-91	-106	-60	1827	-124	0
951	215	0	3393	6904	3511	-5148	-59	5207	-102	67	38	-73	1879	-162	0
952	215	0	3318	6848	3530	-5083	-106	5189	-64	69	65	-38	1813	-190	0
953	215	0	3190	6817	3627	-5003	-218	5222	-182	67	149	-110	1868	-252	0
954	215	0	3327	6764	3437	-5045	-55	5100	-155	108	157	-141	1808	-207	0
955	215	0	3321	6745	3424	-5033	-51	5084	-83	98	265	-71	1872	-143	0
956	215	0	3315	6702	3387	-5008	-36	5044	-89	69	135	-108	1827	-228	0
957	215	0	3336	6725	3389	-5030	-26	5057	-58	87	213	42	1817	-238	0
958	215	0	3263	6634	3371	-4948	-54	5002	60	91	172	98	1870	-201	0
959	215	0	3253	6479	3226	-4866	13	4852	9	91	155	124	1844	-164	0
960	215	0	3222	6382	3160	-4802	31	4771	-9	91	145	145	1823	-137	0
961	215	0	3260	6303	3043	-4781	108	4673	-23	93	129	120	1734	-207	0
962	215	0	3232	6211	2979	-4721	126	4595	-9	126	112	97	1794	-116	0
963	215	0	3164	6194	3030	-4679	67	4612	-52	40	120	50	1767	-110	0
964	215	0	3218	6209	2991	-4713	113	4600	-97	118	81	69	1697	-64	0
965	215	0	3102	6219	3117	-4660	-7	4668	-83	112	44	-19	1687	-102	0
966	215	0	3212	6244	3032	-4728	90	4638	-52	186	31	67	1617	46	0
967	215	0	3152	6314	3162	-4733	-5	4738	-73	38	-46	1	1565	1	0
968	215	0	3206	6211	3005	-4708	100	4608	19	50	5	34	1425	52	0
969	215	0	3226	6114	2888	-4670	169	4501	62	114	-15	120	1499	77	0
970	215	0	3092	6025	2933	-4558	79	4479	-36	40	-11	79	1515	-25	0
971	215	0	3116	5911	2795	-4513	160	4353	-15	13	73	-11	1418	31	0
972	215	0	3001	5835	2834	-4418	83	4334	9	25	-65	46	1373	-21	0
973	215	0	2999	5763	2764	-4381	117	4263	-40	93	27	31	1363	36	0
974	215	0	2899	5713	2814	-4306	42	4263	-58	23	-34	27	1385	25	0
975	215	0	2852	5697	2845	-4274	3	4271	-58	-87	-36	-46	1315	-48	0
976	215	0	2879	5738	2859	-4308	10	4298	-32	112	-48	-1	1344	-56	0
977	215	0	2873	5833	2960	-4353	-43	4396	-31	50	-29	25	1208	42	0
978	215	0	2937	5790	2853	-4363	42	4321	64	15	-17	32	1299	25	0
979	215	0	2966	5734	2768	-4350	99	4251	27	9	48	58	1352	93	0
980	215	0	2875	5651	2776	-4263	49	4213	29	-38	50	21	1247	32	0
981	215	0	2969	5626	2657	-4297	156	4141	73	13	75	60	1233	65	0
982	215	0	2885	5647	2762	-4266	61	4204	-38	-48	3	36	1196	13	0
983	215	0	2902	5610	2708	-4256	97	4159	1	-67	-23	-25	1204	102	0
984	215	0	2875	5604	2729	-4239	73	4166	-25	-81	-79	-36	1233	65	0
985	215	0	2860	5511	2651	-4185	104	4081	-1	-75	-52	-15	1274	58	0
986	215	0	2842	5519	2677	-4180	82	4098	52	-129	-89	-21	1208	-46	0
987	215	0	2873	5610	2737	-4241	68	4173	-1	-48	-79	-23	1257	7	0
988	215	0	2901	5655	2754	-4278	73	4204	-25	-73	-91	-91	1214	50	0
989	215	0	2899	5558	2659	-4228	120	4108	58	-97	-7	31	1272	52	0
990	215	0	2819	5488	2669	-4153	75	4078	-7	-58	-64	62	1239	-34	0
991	215	0	2916	5474	2558	-4195	179	4016	-50	-52	15	21	1233	46	0
992	215	0	2901	5521	2620	-4211	140	4070	-11	-11	1	-13	1272	64	0
993	215	0	2903	5556	2653	-4229	125	4104	-27	-69	-17	-56	1144	40	0
994	215	0	2848	5589	2741	-4218	53	4165	-32	-124	-62	-32	1208	40	0
995	215	0	2761	5517	2756	-4139	2	4136	-21	-124	-77	-85	1239	-5	0
996	215	0	2793	5505	2712	-4149	40	4108	29	-27	-87	-9	1218	-48	0
997	215	0	2763	5484	2721	-4123	21	4102	-48	-42	-25	-71	1288	-34	0
998	215	0	2887	5548	2661	-4217	113	4104	65	-69	46	21	1193	3	0
999	215	0	2934	5688	2754	-4311	90	4221	-40	-75	-5	-17	1274	-19	0
1000	215	0	2960	5664	2704	-4312	128	4184	15	-15	23	-3	1255	-21	0
1001	215	0	2942	5593	2651	-4267	145	4122	52	-89	5	-17	1208	-9	0
1002	215	0	2922	5624	2702	-4273	110	4163	-11	-21	83	-23	1179	-3	0
1003	215	0	2897	5585	2688	-4241	104	4136	-15	-54	50	-36	1299	-17	0
1004	215	0	2828	5466	2638	-4147	95	4052	-65	-15	64	-64	1245	0	0
1005	215	0	2756	5375	2619	-4065	68	3997	-36	-3	-46	-11	1272	-27	0
1006	215	0	2730	5292	2562	-4011	84	3927	-42	-3	1	7	1245	-67	0
1007	215	0	2555	5119	2564	-3837	-4	3841	-46	-3	-15	-21	1328	-108	0
1008	215	0	2549	5051	2502	-3800	23	3776	-46	-27	-106	-5	1198	-50	0
1009	215	0	2660	5104	2444	-3882	108	3774	48	69	58	27	1328	-5	0
1010	215	0	2658	5230	2572	-3944	43	3901	-31	-60	40	-27	1261	-17	0
1011	215	0	2759	5300	2541	-4029	109	3920	0	-9	9	-73	1295	27	0
1012	215	0	2657	5243	2586	-3950	35	3914	-77	21	-25	-65	1280	0	0
1013	215	0	2636	5206	2570	-3921	33	3888	-85	-5	-36	-36	1301	-13	0
1014	215	0	2625	5123	2498	-3874	63	3810	-79	-27	-52	-42	1268	-17	0
1015	215	0	2493	5094	2601	-3793	-54	3847	-60	3	-25	40	1226	0	0
1016	215	0	2492	5045	2553	-3768	-30	3799	-54	1	-58	-36	1233	-29	0
1017	215	0	2545	5076	2531	-3810	7	3803	-56	25	48	-36	1328	34	0
1018	215	0	2609	5148	2539	-3878	35	3843	-34	29	69	-29	1303	48	0
1019	215	0	2683	5269	2586	-3976	48	3927	-11	21	0	58	1270	0	0
1020	215	0	2669	5222	2553	-3945	58	3887	-44	52	31	17	1299	44	0
1021	215	0	2728	5253	2525	-3990	101	3889	52	79	19	36	1280	34	0
1022	215	0	2751	5323	2572	-4037	89	3947	44	9	60	25	1297	64	0
1023	215	0	2658	5259	2601	-3958	28	3930	-65	-21	95	-13	1231	75	0
1024	215	0	2658	5212	2554	-3935	52	3883	-15	60	-40	31	1288	-23	0
1025	215	0	2608	5141	2533	-3874	37	3837	-36	19	97	-34	1243	56	0
1026	215	0	2516	5082	2566	-3799	-25	3824	-62	-36	42	-29	1239	-71	0
1027	215	0	2597	5080	2483	-3838	57	3781	-32	27	5	38	1259	-19	0
1028	215	0	2551	5078	2527	-3814	12	3802	52	-1	-19	19	1224	-25	0
1029	215	0	2607	5090	2483	-3848	62	3786	1	-5	5	-9	1233	13	0
1030	215	0	2611	5082	2471	-3846	70	3776	-1	-23	44	19	1187	-42	0
1031	215	0	2619	5059	2440	-3839	89	3749	-17	25	67	9	1189	40	0
1032	215	0	2639	5108	2469	-3873	85	3788	1	-36	0	-3	1241	-9	0
1033	215	0	2596	5090	2494	-3843	51	3792	-48	-32	-23	-60	1154	-32	0
1034	215	0	2590	5071	2481	-3830	54	3776	50	9	-17	42	1288	-21	0
1035	215	0	2547	5119	2572	-3833	-12	3845	-36	-170	-79	-87	1162	-98	0
1036	215	0	2697	5172	2475	-3934	111	3823	65	1	1	73	1200	40	0
1037	215	0	2540	5133	2593	-3836	-26	3863	-44	1	-62	-5	1134	-3	0
1038	215	0	2639	5104	2465	-3871	87	3784	-27	-65	13	-91	1208	13	0
1039	215	0	2666	5102	2436	-3884	115	3769	3	31	-3	48	1196	17	0
1040	215	0	2671	5160	2489	-3915	91	3824	-50	-50	-85	5	1146	-36	0
1041	215	0	2758	5210	2452	-3984	153	3831	25	-7	-13	-11	1204	65	0
1042	215	0	2725	5276	2551	-4000	87	3913	-75	29	-31	-9	1216	-34	0
1043	215	0	2881	5527	2646	-4204	117	4086	-15	50	11	-79	1160	11	0
1044	215	0	2902	5699	2797	-4300	52	4248	40	-64	-17	-21	1158	31	0
1045	215	0	3075	6052	2977	-4563	49	4514	-52	-69	-21	-40	1123	1	0
1046	215	0	3193	6291	3098	-4742	47	4694	71	-32	-23	-9	1156	-31	0
1047	215	0	3165	6433	3268	-4799	-51	4850	-56	-7	-112	-13	1115	-60	0
1048	215	0	3381	6541	3160	-4961	110	4850	-15	120	9	-15	1206	56	0
1049	215	0	3440	6755	3315	-5097	62	5035	-64	56	69	-83	1214	-1	0
1050	215	0	3533	6910	3377	-5221	78	5143	15	-36	5	23	1134	-93	0
1051	215	0	3614	6962	3348	-5288	133	5155	42	65	27	42	1189	3	0
1052	215	0	3533	6896	3363	-5214	85	5129	-38	15	5	23	1156	-71	0
1053	215	0	3523	6931	3408	-5227	57	5169	-36	21	0	-15	1146	-15	0
1054	215	0	3475	6807	3332	-5141	71	5069	9	3	-36	58	1098	-9	1
1055	215	0	3362	6687	3325	-5024	18	5006	1	40	-7	-13	1152	73	0
1056	215	0	3178	6384	3206	-4781	-14	4795	-60	-34	-40	-44	1171	-95	0
1057	201	0	3066	6078	3012	-4572	27	4545	-13	60	17	81	1165	-31	0
1058	201	0	2815	5678	2863	-4246	-24	4270	-54	-21	-19	-46	1150	-62	0
1059	201	0	2769	5393	2624	-4081	72	4008	-17	34	27	-34	1134	-25	0
1060	201	0	2582	5034	2452	-3808	65	3743	-42	91	60	0	1214	-1	0
1061	201	0	2400	4605	2205	-3502	97	3405	-46	11	56	19	1074	23	0
1062	201	0	2222	4357	2135	-3289	43	3246	-98	-27	60	-46	1195	1	0
1063	201	0	2231	4343	2112	-3287	59	3227	11	-9	-5	52	1109	-64	0
1064	201	0	2206	4425	2219	-3315	-6	3322	-81	21	15	64	1132	-32	0
1065	201	0	2220	4483	2263	-3351	-21	3373	-106	58	-31	-7	1111	-32	0
1066	201	0	2308	4506	2198	-3407	55	3352	36	64	21	95	1156	-50	0
1067	201	0	2225	4560	2335	-3392	-55	3447	-85	-21	29	-31	1070	-25	0
1068	201	0	2324	4671	2347	-3497	-11	3509	-32	31	-7	34	1034	-25	0
1069	201	0	2398	4762	2364	-3580	17	3563	-42	91	-46	3	1131	-46	0
1070	201	0	2477	4830	2353	-3653	62	3591	31	58	124	11	1068	9	0
1071	201	0	2494	4948	2454	-3721	20	3701	-3	-25	50	-5	1049	-27	0
1072	201	0	2555	4923	2368	-3739	93	3645	13	93	-7	-38	999	-58	0
1073	201	0	2427	4863	2436	-3645	-4	3649	-19	93	-9	31	1067	19	0
1074	201	0	2446	4861	2415	-3653	15	3638	-98	19	-87	-34	995	0	0
1075	201	0	2536	4941	2405	-3738	65	3673	23	29	7	36	956	32	0
1076	201	0	2456	4952	2496	-3704	-20	3724	-21	-34	-13	36	886	32	0
1077	201	0	2538	4873	2335	-3705	101	3604	-25	69	-17	1	923	25	0
1078	201	0	2430	4785	2355	-3607	37	3570	-31	69	3	23	886	56	0
1079	201	0	2415	4725	2310	-3570	52	3517	-23	7	-67	-7	896	9	0
1080	201	0	2493	4681	2188	-3587	152	3434	-5	87	3	143	871	36	0
1081	201	0	2422	4687	2265	-3554	78	3476	46	-44	-13	-23	826	-52	0
1082	201	0	2438	4760	2322	-3599	58	3541	-69	-17	1	7	799	-27	0
1083	201	0	2435	4712	2277	-3573	79	3494	-15	-46	-27	7	826	13	0
1084	201	0	2354	4687	2333	-3520	10	3510	-97	-3	15	-62	783	36	0
1085	201	0	2437	4712	2275	-3574	81	3493	36	-31	-23	50	878	-83	0
1086	201	0	2400	4784	2384	-3592	8	3584	-25	-46	-48	-31	820	-48	0
1087	201	0	2425	4729	2304	-3577	60	3516	7	71	3	1	808	64	0
1088	201	0	2367	4663	2296	-3515	35	3479	-69	-17	-25	44	832	7	0
1089	201	0	2416	4650	2234	-3533	91	3442	17	25	-9	-7	838	-81	0
1090	201	0	2497	4735	2238	-3616	129	3486	60	46	71	40	851	27	0
1091	201	0	2452	4834	2382	-3643	35	3608	-102	42	-67	-1	834	-81	0
1092	201	0	2643	4939	2296	-3791	173	3617	48	29	131	34	940	42	0
1093	201	0	2474	4904	2430	-3689	22	3667	29	-73	21	0	861	-93	0
1094	201	0	2506	4799	2293	-3652	106	3546	-38	15	62	-11	855	-64	0
1095	201	0	2233	4638	2405	-3435	-86	3521	-97	-38	-9	-7	822	-31	0
1096	201	0	2344	4584	2240	-3464	52	3412	17	-21	21	-36	795	7	0
1097	201	0	2363	4665	2302	-3514	30	3483	5	7	23	17	888	-69	0
1098	201	0	2378	4694	2316	-3536	31	3505	-36	-15	-60	-23	841	-50	0
1099	201	0	2392	4673	2281	-3532	55	3477	46	-48	27	36	801	-27	0
1100	201	0	2421	4632	2211	-3526	105	3421	79	7	93	106	873	71	0
1101	201	0	2397	4628	2231	-3512	83	3429	21	-110	11	-29	840	-29	0
1102	201	0	2512	4692	2180	-3602	166	3436	81	40	93	118	933	54	0
1103	201	0	2365	4671	2306	-3518	29	3488	-7	-89	-67	21	828	-31	0
1104	201	0	2423	4659	2236	-3541	93	3447	64	5	50	-19	874	9	0
1105	201	0	2344	4681	2337	-3512	3	3509	-42	-64	-15	-17	785	-3	0
1106	201	0	2353	4630	2277	-3491	38	3453	-15	-21	-7	17	774	-67	0
1107	201	0	2280	4615	2335	-3447	-27	3475	-25	-75	-3	-9	785	-13	0
1108	201	0	2361	4611	2250	-3486	55	3430	46	0	13	-32	781	11	0
1109	201	0	2330	4615	2285	-3472	22	3450	34	-9	-1	21	840	32	0
1110	201	0	2396	4654	2258	-3525	69	3456	-52	-13	17	-46	845	-65	0
1111	201	0	2406	4644	2238	-3525	84	3441	34	23	98	-46	834	0	0
1112	201	0	2353	4681	2328	-3517	12	3504	-91	1	-32	-58	859	77	0
1113	201	0	2514	4756	2242	-3635	136	3499	-11	75	13	85	830	-60	0
1114	201	0	2426	4785	2359	-3605	33	3572	3	-9	-23	-48	853	-40	0
1115	201	0	2411	4764	2353	-3587	29	3558	-46	-91	-54	-62	777	-34	0
1116	201	0	2417	4665	2248	-3541	84	3456	38	100	58	46	952	40	0
1117	201	0	2212	4582	2370	-3397	-79	3476	-149	-65	-54	-98	735	-38	0
1118	201	0	2353	4549	2196	-3451	78	3372	-67	40	-27	-81	783	-1	0
1119	201	0	2285	4539	2254	-3412	15	3396	15	34	31	15	830	67	0
1120	201	0	2352	4586	2234	-3469	59	3410	-46	-1	27	-67	871	-23	0
1121	201	0	2396	4646	2250	-3521	73	3448	-38	-7	15	-15	841	-71	0
1122	201	0	2464	4681	2217	-3572	123	3449	-11	-7	7	1	814	1	0
1123	201	0	2414	4646	2232	-3530	91	3439	-5	9	-17	-27	832	29	0
1124	201	0	2403	4692	2289	-3547	57	3490	29	-77	-15	-7	746	32	0
1125	201	0	2372	4754	2382	-3563	-5	3568	1	-108	-9	0	808	-25	0
1126	201	0	2386	4725	2339	-3555	23	3532	-7	-17	-126	21	799	-87	0
1127	201	0	2359	4683	2324	-3521	17	3503	13	42	1	73	853	-40	0
1128	201	0	2270	4698	2428	-3484	-79	3563	-126	-69	-64	-65	696	-75	0
1129	201	0	2419	4644	2225	-3531	97	3434	48	77	3	71	810	17	0
1130	201	0	2311	4652	2341	-3481	-15	3496	-7	21	-1	-50	762	-27	0
1131	201	0	2431	4650	2219	-3540	106	3434	31	85	36	42	801	31	0
1132	201	0	2415	4669	2254	-3542	80	3461	5	7	7	-1	793	-17	0
1133	201	0	2394	4694	2300	-3544	47	3497	40	-46	52	7	789	-13	0
1134	201	0	2433	4700	2267	-3566	83	3483	56	-54	-46	52	723	62	0
1135	201	0	2262	4619	2357	-3440	-47	3488	-67	-79	-3	-42	711	-34	0
1136	201	0	2328	4564	2236	-3446	46	3400	11	21	-32	29	816	9	0
1137	201	0	2345	4537	2192	-3441	76	3364	44	-9	-17	13	677	-5	0
1138	201	0	2297	4514	2217	-3405	40	3365	-21	-19	-3	15	739	-32	0
1139	201	0	2363	4491	2128	-3427	117	3309	9	3	44	54	777	42	0
1140	201	0	2394	4545	2151	-3469	121	3348	21	11	-15	48	719	-32	0
1141	201	0	2448	4582	2134	-3515	157	3358	48	-11	44	-5	776	67	0
1142	201	0	2384	4502	2118	-3443	133	3310	-34	34	-7	-29	793	40	0
1143	201	0	2370	4502	2132	-3436	119	3317	-44	60	-48	25	741	-52	0
1144	201	0	2301	4485	2184	-3393	58	3334	29	-25	23	-31	746	23	0
1145	201	0	2366	4560	2194	-3463	86	3377	-114	-25	-54	-19	651	3	0
1146	201	0	2437	4685	2248	-3561	94	3466	65	21	-29	98	715	7	0
1147	201	0	2363	4797	2434	-3580	-35	3615	-97	-1	-56	-62	677	17	0
1148	201	0	2501	4803	2302	-3652	99	3552	-19	7	21	-50	698	5	0
1149	201	0	2511	4846	2335	-3678	88	3590	44	-7	87	93	626	122	0
1150	201	0	2479	4871	2392	-3675	43	3631	-34	-40	-25	-23	624	-83	0
1151	201	0	2625	4968	2343	-3796	141	3655	104	25	131	1	750	48	0
1152	201	0	2485	4987	2502	-3736	-8	3744	-58	-69	-11	-58	603	-56	0
1153	201	0	2549	4958	2409	-3753	70	3683	-13	34	0	-31	682	-23	0
1154	201	0	2427	4894	2467	-3660	-20	3680	-48	-69	9	-17	580	31	0
1155	201	0	2427	4886	2459	-3656	-16	3672	-108	-42	60	-34	613	21	0
1156	201	0	2375	4865	2490	-3620	-57	3677	-110	-31	27	-77	646	-54	0
1157	201	0	2416	4879	2463	-3647	-23	3671	23	-44	25	17	547	-25	0
1158	201	0	2347	4830	2483	-3588	-68	3656	-52	-36	-11	-7	508	-7	0
1159	201	0	2435	4840	2405	-3637	15	3622	3	9	0	-81	587	-5	0
1160	201	0	2472	4908	2436	-3690	18	3672	-48	-5	77	-69	642	7	0
1161	201	0	2493	4933	2440	-3713	26	3686	-38	-25	56	-36	589	42	0
1162	201	0	2472	4935	2463	-3703	4	3699	7	-15	-13	-5	531	42	0
1163	201	0	2476	4877	2401	-3676	37	3639	-27	-7	73	-13	603	7	0
1164	201	0	2359	4875	2516	-3617	-78	3695	-71	-71	-97	-60	527	-48	0
1165	201	0	2507	4902	2395	-3704	56	3648	-7	-5	32	17	607	54	0
1166	201	0	2359	4939	2580	-3649	-110	3759	-135	-79	-27	-129	562	-27	0
1167	201	0	2464	4991	2527	-3727	-31	3759	-93	-13	-98	-34	535	-25	0
1168	201	0	2457	5044	2587	-3750	-65	3815	-38	-50	19	-36	523	19	0
1169	201	0	2568	5080	2512	-3824	28	3796	-38	-40	52	-44	554	31	0
1170	201	0	2638	5051	2413	-3844	112	3732	-32	13	98	-32	554	29	0
1171	201	0	2615	5055	2440	-3835	87	3747	-77	91	-19	-58	556	38	0
1172	201	0	2553	4993	2440	-3773	56	3716	-19	-77	48	-13	601	-31	0
1173	201	0	2545	5001	2456	-3773	44	3728	-32	25	-1	-19	498	17	0
1174	201	0	2493	5024	2531	-3758	-19	3777	-64	-106	29	-151	477	-3	0
1175	201	0	2586	5100	2514	-3843	36	3807	-36	95	23	-1	558	46	0
1176	201	0	2557	5139	2582	-3848	-12	3860	-114	-31	-73	-108	554	-91	0
1177	201	0	2529	5115	2586	-3822	-28	3850	-40	-71	-67	-42	467	-19	0
1178	201	0	2516	5121	2605	-3818	-44	3863	-32	13	15	23	566	46	0
1179	201	0	2592	5160	2568	-3876	12	3864	-40	-60	3	-60	483	-5	0
1180	201	0	2666	5156	2490	-3911	88	3823	-27	95	89	52	523	17	0
1181	201	0	2664	5323	2659	-3993	2	3991	-108	-23	-114	-54	452	-71	0
1182	201	0	3257	7057	3800	-5157	-271	5428	-184	-164	-508	-349	432	399	0
1183	201	0	4158	9300	5142	-6729	-492	7221	-450	-213	-826	-492	355	756	0
1184	201	0	4910	11011	6101	-7960	-595	8556	-263	-325	-1072	-486	434	706	0
1185	201	0	5475	12119	6644	-8797	-584	9381	-143	-258	-1146	-333	269	659	0
1186	201	0	5949	12642	6693	-9295	-372	9667	-155	-356	-1148	-541	430	490	0
1187	201	0	6340	12982	6642	-9661	-151	9812	-27	-157	-805	-230	386	434	0
1188	201	0	6747	13213	6466	-9980	140	9839	395	-95	-275	-44	265	201	0
1189	201	0	6662	13263	6601	-9962	30	9932	248	-52	133	93	308	-339	0
1190	201	0	6647	13477	6830	-10062	-91	10153	31	110	124	77	391	17	0
1191	201	0	6674	13432	6758	-10053	-42	10095	-122	203	31	-197	448	576	0
1192	201	0	6470	13380	6910	-9925	-220	10145	-151	62	-32	-582	432	597	1
1193	201	0	6413	13360	6947	-9886	-267	10153	17	-122	-296	-535	374	688	0
1194	201	0	6293	13399	7106	-9846	-406	10252	234	-516	-523	-519	291	599	0
1195	201	0	6381	13223	6842	-9802	-230	10032	232	-366	-345	-314	349	358	0
1196	201	0	6526	13023	6497	-9774	14	9760	283	-399	-9	-201	306	93	0
1197	201	0	6514	12906	6392	-9710	61	9649	141	-370	221	36	219	-261	0
1198	201	0	6141	12771	6630	-9456	-244	9700	9	-141	300	265	275	-50	0
1199	201	0	6400	12606	6206	-9503	97	9406	-64	-112	320	141	356	91	0
1200	201	0	6695	12476	5781	-9585	457	9128	122	-164	409	203	523	19	0
1201	204	0	6331	12346	6015	-9338	158	9180	300	-221	184	-100	362	-135	0
1202	204	0	5919	12177	6258	-9048	-169	9217	351	-11	184	-157	306	-46	0
1203	204	0	5475	11950	6475	-8712	-500	9212	192	19	141	-32	60	-194	0
1204	204	0	5523	11665	6142	-8594	-309	8903	129	77	337	95	139	-236	0
1205	204	0	5567	11482	5915	-8524	-174	8698	85	240	386	128	126	1	0
1206	204	0	5655	11356	5701	-8505	-23	8528	34	190	473	-31	58	81	0
1207	204	0	5913	11187	5274	-8550	319	8230	13	223	580	-52	203	11	0
1208	204	0	5869	10992	5123	-8430	373	8057	-46	186	335	60	238	-1	0
1209	204	0	5822	10809	4987	-8315	417	7898	97	159	170	164	325	-182	0
1210	204	0	5546	10477	4931	-8011	307	7704	46	172	62	308	323	-60	0
1211	204	0	5440	10177	4737	-7808	351	7457	-3	157	-89	281	341	-234	0
1212	204	0	5339	10020	4681	-7679	329	7350	-79	164	-100	197	424	-252	0
1213	204	0	5273	9944	4671	-7608	301	7307	-166	236	-13	128	407	-318	0
1214	204	0	5220	9738	4518	-7479	351	7128	-153	304	211	56	508	-261	0
1215	204	0	5195	9476	4281	-7335	457	6878	-240	275	236	27	384	-452	0
1216	204	0	5002	9238	4236	-7120	383	6737	-190	374	378	85	580	-436	0
1217	204	0	4648	8958	4310	-6803	169	6634	-209	254	281	31	448	-498	0
1218	204	0	4575	8716	4141	-6645	217	6428	-100	372	356	225	419	-353	0
1219	204	0	4415	8570	4155	-6492	130	6362	-89	180	269	157	345	-318	0
1220	204	0	4390	8196	3806	-6293	292	6001	60	145	292	283	380	-256	0
1221	204	0	4143	7763	3620	-5953	261	5691	64	137	188	409	382	-194	0
1222	204	0	4080	7455	3375	-5767	352	5415	50	126	159	314	440	-69	0
1223	204	0	3896	7269	3373	-5582	261	5321	-73	67	-38	281	516	-69	0
1224	204	0	3852	7082	3230	-5467	311	5156	-67	50	-118	180	583	-23	0
1225	204	0	3735	6970	3235	-5352	250	5102	-161	1	-205	62	628	56	0
1226	204	0	3820	6908	3088	-5364	366	4998	-126	-135	-285	31	613	-34	0
1227	204	0	3671	6749	3078	-5210	296	4913	-180	-116	-267	42	634	-21	0
1228	204	0	3605	6693	3088	-5149	258	4890	-182	-182	-271	-5	611	3	0
1229	204	0	3488	6504	3016	-4996	236	4760	-65	-106	-188	9	725	135	0
1230	204	0	3298	6349	3051	-4823	123	4700	-133	-143	-223	-3	700	244	0
1231	204	0	3291	6268	2977	-4779	157	4622	-65	-133	-234	36	673	246	0
1232	204	0	3096	6176	3080	-4636	8	4628	-87	-192	-215	36	686	106	0
1233	204	0	3106	6111	3005	-4608	50	4558	-100	-157	-162	-108	647	162	0
1234	204	0	2960	5953	2993	-4456	-16	4473	-139	-155	-54	-106	665	32	0
1235	204	0	2945	5911	2966	-4428	-10	4438	-77	-104	100	-58	677	-186	0
1236	204	0	2972	5891	2919	-4431	26	4405	-46	21	151	-36	587	19	0
1237	204	0	2893	5872	2979	-4382	-43	4425	-126	5	238	-153	576	-50	0
1238	204	0	3017	5864	2847	-4440	85	4355	-19	60	203	-79	628	-93	0
1239	204	0	2953	5814	2861	-4383	46	4337	-1	29	219	-58	601	-54	0
1240	204	0	2943	5777	2834	-4360	54	4305	114	151	207	17	647	-89	0
1241	204	0	2881	5730	2849	-4305	16	4289	64	162	232	23	684	-42	0
1242	204	0	2980	5690	2710	-4335	135	4200	67	174	194	-1	665	-195	0
1243	204	0	3018	5724	2706	-4371	156	4215	36	153	300	52	704	-95	0
1244	204	0	2984	5709	2725	-4346	129	4217	7	98	178	3	599	-133	0
1245	204	0	2979	5695	2716	-4337	131	4205	-81	145	261	-52	568	-141	0
1246	204	0	2901	5655	2754	-4278	73	4204	-102	180	188	-13	620	-31	0
1247	204	0	2840	5651	2811	-4245	14	4231	-112	110	89	5	580	-13	0
1248	204	0	2945	5608	2663	-4276	141	4135	32	116	141	69	572	77	0
1249	204	0	2963	5591	2628	-4277	167	4109	32	87	161	52	537	29	0
1250	204	0	2974	5554	2580	-4264	197	4067	38	36	135	87	574	97	0
1251	204	0	2980	5540	2560	-4260	210	4050	69	97	157	75	624	36	0
1252	204	0	2949	5519	2570	-4234	189	4044	17	48	65	75	564	13	0
1253	204	0	2945	5463	2518	-4204	213	3990	69	0	93	65	558	100	0
1254	204	0	2856	5395	2539	-4125	158	3967	-77	143	-56	19	582	21	0
1255	204	0	2761	5366	2605	-4063	78	3985	7	129	-13	17	628	141	0
1256	204	0	2755	5362	2607	-4058	74	3984	-38	87	-27	-19	537	29	0
1257	204	0	2813	5367	2554	-4090	129	3960	0	104	97	19	585	98	0
1258	204	0	2780	5336	2556	-4058	112	3946	34	110	32	23	570	95	0
1259	204	0	2794	5300	2506	-4047	144	3903	-3	120	67	19	589	17	0
1260	204	0	2758	5303	2545	-4030	106	3924	-3	129	48	34	539	77	0
1261	204	0	2790	5321	2531	-4055	129	3926	27	50	118	21	473	209	0
1262	204	0	2907	5333	2426	-4120	240	3879	23	98	69	81	529	67	0
1263	204	0	2827	5317	2490	-4072	168	3903	27	106	48	-21	626	149	0
1264	204	0	2700	5286	2586	-3993	57	3936	-65	-64	5	-56	521	91	0
1265	204	0	2794	5319	2525	-4056	134	3922	32	31	-17	-15	547	172	0
1266	204	0	2737	5346	2609	-4041	64	3977	-36	46	-36	1	583	71	0
1267	204	0	2860	5391	2531	-4125	164	3961	0	-1	-13	-29	599	69	0
1268	204	0	2774	5319	2545	-4046	114	3932	-64	-21	-85	-15	525	83	0
1269	204	0	2854	5214	2360	-4034	247	3787	95	13	25	32	589	102	0
1270	204	0	2816	5142	2326	-3979	245	3734	29	73	48	27	593	157	0
1271	204	0	2846	5094	2248	-3970	299	3671	-13	-13	54	-29	570	112	0
1272	204	0	2756	4983	2227	-3869	264	3605	104	-25	65	48	578	95	0
1273	204	0	2671	4927	2256	-3799	207	3591	-11	-34	-31	3	564	79	0
1274	204	0	2714	4906	2192	-3810	261	3549	62	-31	48	64	523	128	0
1275	204	0	2635	5030	2395	-3832	120	3712	-29	-42	-17	-40	587	95	0
1276	204	0	2732	5092	2360	-3912	186	3726	-21	25	-40	-15	618	32	0
1277	204	0	2749	5189	2440	-3969	154	3814	13	-110	29	-7	599	56	0
1278	204	0	2807	5166	2359	-3986	224	3762	73	-1	17	25	558	25	0
1279	204	0	2797	5175	2378	-3986	209	3776	19	75	5	-7	626	93	0
1280	204	0	2846	5152	2306	-3999	270	3729	34	13	79	36	616	44	0
1281	204	0	2784	5104	2320	-3944	232	3712	7	-19	-1	40	609	81	0
1282	204	0	2818	5080	2262	-3949	278	3671	50	36	106	13	644	147	0
1283	204	0	2835	5108	2273	-3971	281	3690	29	3	19	23	611	87	0
1284	204	0	2743	5028	2285	-3885	229	3656	21	-13	-58	-40	582	79	0
1285	204	0	2739	5034	2295	-3886	222	3664	-3	7	83	7	675	133	0
1286	204	0	2673	5012	2339	-3842	167	3675	-34	-60	-97	0	552	-36	0
1287	204	0	2732	4999	2267	-3865	232	3633	79	19	21	32	646	77	0
1288	204	0	2606	4966	2360	-3786	123	3663	-62	-9	-19	-32	580	62	0
1289	204	0	2713	4947	2234	-3830	239	3590	17	95	27	48	611	77	0
1290	204	0	2669	4867	2198	-3768	235	3532	48	46	31	32	626	133	0
1291	204	0	2693	4873	2180	-3783	256	3526	-3	120	31	65	647	97	0
1292	204	0	2650	4882	2232	-3766	209	3557	62	21	25	64	671	91	0
1293	204	0	2696	4925	2229	-3810	233	3577	23	11	34	50	653	118	0
1294	204	0	2646	4919	2273	-3782	186	3596	21	23	9	32	642	65	0
1295	204	0	2632	4919	2287	-3775	172	3603	58	31	34	46	686	77	0
1296	204	0	2629	4879	2250	-3754	189	3564	7	60	71	-7	609	205	0
1297	204	0	2668	5028	2360	-3848	154	3694	58	15	65	42	710	116	0
1298	204	0	2728	5069	2341	-3898	193	3705	0	9	27	21	688	106	0
1299	204	0	2738	5036	2298	-3887	220	3667	3	75	17	104	679	194	0
1300	204	0	2728	5063	2335	-3895	196	3699	27	110	52	98	746	143	0
1301	204	0	2742	5011	2269	-3876	236	3640	23	-40	60	25	640	81	0
1302	204	0	2772	4964	2192	-3868	290	3578	65	120	60	91	768	155	0
1303	204	0	2667	4960	2293	-3813	187	3626	-5	77	46	58	690	161	0
1304	204	0	2733	4950	2217	-3841	258	3583	3	34	19	-27	669	64	0
1305	204	0	2590	4908	2318	-3749	136	3613	-40	9	62	77	700	93	0
1306	204	0	2650	4873	2223	-3761	213	3548	31	-50	13	11	607	69	0
1307	204	0	2664	4875	2211	-3769	226	3543	13	112	77	21	733	139	0
1308	204	0	2669	4919	2250	-3794	209	3584	-64	-29	95	87	669	133	0
1309	204	0	2770	4902	2132	-3836	319	3517	89	69	91	81	725	114	0
1310	204	0	2644	4867	2223	-3755	210	3545	-5	67	93	36	754	79	0
1311	204	0	2784	4834	2050	-3809	367	3442	81	52	188	112	675	87	0
1312	204	0	2662	4801	2139	-3731	261	3470	65	11	194	71	756	217	0
1313	204	0	2691	4778	2087	-3734	302	3432	5	79	95	15	702	153	0
1314	204	0	2613	4756	2143	-3684	235	3449	36	17	102	-21	733	141	0
1315	204	0	2601	4793	2192	-3697	204	3492	38	62	157	104	774	145	0
1316	204	0	2617	4762	2145	-3689	236	3453	122	31	25	118	746	120	0
1317	204	0	2557	4714	2157	-3635	200	3435	77	44	5	15	756	89	0
1318	204	0	2510	4696	2186	-3603	162	3441	32	1	-31	112	677	131	0
1319	204	0	2577	4679	2102	-3628	237	3390	77	15	93	64	766	87	0
1320	204	0	2500	4727	2227	-3613	136	3477	-36	5	50	-27	748	85	0
1321	204	0	2586	4640	2054	-3613	266	3347	23	67	120	71	737	168	0
1322	204	0	2529	4595	2066	-3562	231	3330	-11	5	50	-23	791	83	0
1323	204	0	2598	4675	2077	-3636	260	3376	75	50	79	56	791	162	0
1324	204	0	2456	4690	2234	-3573	111	3462	-87	-7	42	-75	744	106	0
1325	204	0	2619	4729	2110	-3674	254	3419	58	50	75	58	845	97	0
1326	204	0	2543	4735	2192	-3639	175	3463	-48	27	13	-77	760	42	0
1327	204	0	2518	4712	2194	-3615	162	3453	42	13	-3	73	808	85	0
1328	204	0	2567	4737	2170	-3652	198	3453	46	31	64	62	770	108	0
1329	204	0	2603	4828	2225	-3715	189	3526	7	29	36	5	758	71	0
1330	204	0	2652	4793	2141	-3722	255	3467	60	65	60	69	770	126	0
1331	204	0	2703	4840	2137	-3771	283	3488	56	40	83	65	799	79	0
1332	204	0	2638	4820	2182	-3729	228	3501	46	-1	129	23	758	184	0
1333	204	0	2644	4700	2056	-3672	294	3378	56	38	40	-29	746	114	0
1334	204	0	2592	4601	2009	-3596	291	3305	32	79	79	17	830	114	0
1335	204	0	2431	4535	2104	-3483	163	3319	-32	-50	31	-54	756	114	0
1336	204	0	2471	4471	2000	-3471	235	3235	32	29	3	34	752	44	0
1337	204	0	2473	4496	2023	-3484	225	3259	112	38	67	108	768	153	0
1338	204	0	2511	4613	2102	-3562	204	3357	56	-5	13	-21	700	46	0
1339	204	0	2592	4681	2089	-3636	251	3385	135	34	116	5	807	137	0
1340	204	0	2598	4685	2087	-3641	255	3386	27	42	85	34	801	87	0
1341	204	0	2625	4683	2058	-3654	283	3370	44	-3	62	-7	748	44	0
1342	204	0	2617	4681	2064	-3649	276	3372	52	52	192	67	832	182	0
1343	204	0	2462	4590	2128	-3526	167	3359	-32	-1	7	-13	713	87	0
1344	204	0	2630	4624	1994	-3627	318	3309	62	75	157	83	733	195	0
1345	204	0	2499	4605	2106	-3552	196	3355	-60	83	23	-42	756	75	0
1346	204	0	2510	4659	2149	-3584	180	3404	27	31	38	48	803	48	0
1347	204	0	2547	4702	2155	-3624	196	3428	60	89	77	25	774	143	0
1348	204	0	2563	4741	2178	-3652	192	3459	1	56	-29	27	741	93	0
1349	204	0	2565	4702	2137	-3633	214	3419	114	11	52	48	818	106	0
1350	204	0	2571	4648	2077	-3609	247	3362	0	36	27	62	764	64	0
1351	204	0	2559	4576	2017	-3567	271	3296	56	44	73	67	756	65	0
1352	204	0	2491	4483	1992	-3487	249	3237	11	38	46	-71	810	98	0
1353	204	0	2501	4446	1945	-3473	278	3195	29	50	62	60	682	131	0
1354	204	0	2443	4462	2019	-3452	212	3240	13	9	83	40	812	162	0
1355	204	0	2369	4446	2077	-3407	146	3261	-40	3	-44	-15	680	3	0
1356	204	0	2262	4363	2101	-3312	80	3232	13	19	32	32	677	129	0
1357	204	0	2303	4407	2104	-3355	99	3255	5	42	5	-19	791	34	0
1358	204	0	2361	4479	2118	-3420	121	3298	62	9	79	-21	772	46	0
1359	204	0	2431	4557	2126	-3494	152	3341	-21	3	25	0	651	100	0
1360	204	0	2549	4624	2075	-3586	237	3349	77	124	50	32	781	141	0
1361	204	0	2473	4595	2122	-3534	175	3358	-5	-50	-13	13	694	38	0
1362	204	0	2506	4566	2060	-3536	223	3313	58	32	112	3	754	110	0
1363	204	0	2507	4491	1984	-3499	261	3237	-17	38	95	15	713	110	0
1364	204	0	2360	4365	2005	-3362	177	3185	23	13	-17	42	727	-38	0
1365	204	0	2349	4312	1963	-3330	193	3137	19	-11	32	-34	725	83	0
1366	204	0	2305	4355	2050	-3330	127	3202	3	13	40	-34	710	54	0
1367	204	0	2317	4361	2044	-3339	136	3202	1	5	-9	27	646	7	0
1368	204	0	2378	4397	2019	-3387	179	3208	31	71	60	3	688	67	0
1369	204	0	2390	4496	2106	-3443	142	3301	23	-23	38	11	640	126	0
1370	204	0	2464	4489	2025	-3476	219	3257	36	114	21	58	665	9	0
1371	204	0	2501	4518	2017	-3509	242	3267	40	120	89	100	715	124	0
1372	204	0	2475	4543	2068	-3509	203	3305	42	13	102	-11	694	65	0
1373	204	0	2551	4539	1988	-3545	281	3263	85	42	71	34	686	122	0
1374	204	0	2429	4551	2122	-3490	153	3336	-13	-13	-25	3	655	11	0
1375	204	0	2514	4529	2015	-3521	249	3272	89	31	46	38	754	60	0
1376	204	0	2344	4487	2143	-3415	100	3315	-21	-40	29	-21	692	58	0
1377	204	0	2434	4463	2029	-3448	202	3246	23	25	81	-3	640	67	0
1378	204	0	2419	4485	2066	-3452	176	3275	52	-58	36	9	675	-7	0
1379	204	0	2465	4500	2035	-3482	215	3267	-50	-23	48	-34	642	89	0
1380	204	0	2500	4463	1963	-3481	268	3213	31	60	65	77	702	102	0
1381	204	0	2441	4417	1976	-3429	232	3196	-1	44	83	48	680	65	0
1382	204	0	2464	4359	1895	-3411	284	3127	13	69	48	-1	727	38	0
1383	204	0	2371	4345	1974	-3358	198	3159	-17	-27	40	-19	653	85	0
1384	204	0	2426	4366	1940	-3396	243	3153	32	-48	40	40	702	67	0
1385	204	0	2384	4407	2023	-3395	180	3215	9	-13	75	-25	708	116	0
1386	204	0	2378	4473	2095	-3425	141	3284	-69	9	21	-104	613	-17	0
1387	204	0	2404	4454	2050	-3429	177	3252	9	-29	98	-23	632	129	0
1388	204	0	2365	4394	2029	-3379	168	3211	-13	32	40	44	647	65	0
1389	204	0	2336	4295	1959	-3315	188	3127	-11	15	13	-19	698	21	0
1390	204	0	2343	4283	1940	-3313	201	3111	-15	-54	64	-46	636	69	0
1391	204	0	2355	4300	1945	-3327	205	3122	-21	-85	110	-1	698	36	0
1392	204	0	2349	4250	1901	-3299	224	3075	25	-7	56	54	682	116	0
1393	204	0	2374	4240	1866	-3307	254	3053	-27	-11	48	17	583	93	0
1394	204	0	2311	4283	1972	-3297	169	3127	-62	-13	52	-38	657	50	0
1395	204	0	2320	4287	1967	-3303	176	3127	19	-73	46	13	644	31	0
1396	204	0	2271	4306	2035	-3288	118	3170	-46	-15	-3	19	636	38	0
1397	204	0	2270	4330	2060	-3300	105	3195	-42	-65	19	9	593	17	0
1398	204	0	2337	4432	2095	-3384	121	3263	-65	-48	27	-29	609	71	0
1399	204	0	2388	4374	1986	-3381	201	3180	-11	67	83	-7	688	52	0
1400	204	0	2371	4363	1992	-3367	189	3177	-48	17	17	-9	651	64	0
1401	204	0	2445	4363	1918	-3404	263	3140	48	5	38	5	620	98	0
1402	204	0	2357	4382	2025	-3369	166	3203	-1	9	-3	-5	640	98	0
1403	204	0	2436	4397	1961	-3416	237	3179	-17	-32	27	-36	609	56	0
1404	204	0	2340	4415	2075	-3377	132	3245	1	-87	3	-3	609	36	0
1405	204	0	2318	4397	2079	-3357	119	3238	-67	-62	85	-108	566	85	0
1406	204	0	2291	4401	2110	-3346	90	3255	-67	-71	15	-44	591	-11	0
1407	204	0	2316	4366	2050	-3341	133	3208	-52	11	36	-38	529	52	0
1408	204	0	2241	4328	2087	-3284	77	3207	-93	-9	-3	-77	572	-40	0
1409	204	0	2396	4376	1980	-3386	208	3178	11	-17	44	54	550	83	0
1410	204	0	2332	4359	2027	-3345	152	3193	-75	-34	29	-3	580	87	0
1411	204	0	2375	4326	1951	-3350	212	3138	-60	-19	44	-17	535	15	0
1412	204	0	2345	4279	1934	-3312	205	3106	5	-75	95	-27	490	95	0
1413	204	0	2227	4236	2009	-3231	109	3122	-38	-62	0	-44	479	102	0
1414	204	0	2221	4209	1988	-3215	116	3098	-44	-65	-3	-77	428	112	0
1415	204	0	2144	4130	1986	-3137	79	3058	-60	-75	15	-34	459	75	0
1416	204	0	2043	4165	2122	-3104	-39	3143	-213	-52	-126	-98	426	-19	0
1417	204	0	2221	4240	2019	-3230	101	3129	-58	-77	46	-75	355	32	0
1418	204	0	2173	4244	2071	-3208	51	3157	-32	-48	42	-3	389	75	0
1419	204	0	2144	4256	2112	-3200	16	3184	-141	-108	-9	-100	329	34	0
1420	204	0	2328	4326	1998	-3327	165	3162	-3	23	19	-13	417	48	0
1421	204	0	2206	4268	2062	-3237	72	3165	-77	-32	5	-54	333	75	0
1422	204	0	2241	4200	1959	-3220	141	3079	-25	-64	54	-97	376	36	0
1423	204	0	2157	4217	2060	-3187	48	3138	-93	-87	-56	-75	364	21	0
1424	204	0	2199	4139	1940	-3169	129	3039	13	-79	-44	-25	292	60	0
1425	204	0	2165	4149	1984	-3157	90	3066	0	-133	-118	-9	281	-54	0
1426	204	0	2161	4203	2042	-3182	59	3122	-83	-67	-65	-40	281	-7	0
1427	204	0	2167	4186	2019	-3176	74	3102	-52	-52	-52	-95	356	19	0
1428	204	0	2184	4143	1959	-3163	112	3051	-36	-46	32	-19	312	27	0
1429	204	0	2237	4190	1953	-3213	142	3071	-9	15	-34	5	358	34	0
1430	204	0	2303	4355	2052	-3329	125	3203	-102	1	25	-50	308	-40	0
1431	204	0	2231	4271	2040	-3251	95	3155	9	-73	1	-56	281	7	0
1432	204	0	2208	4188	1980	-3198	114	3084	-79	32	73	-27	298	65	0
1433	204	0	2177	4196	2019	-3186	79	3107	-13	-79	11	-67	230	29	0
1434	204	0	2153	4238	2085	-3195	34	3161	-102	-21	-38	-93	269	-65	0
1435	204	0	2206	4268	2062	-3237	72	3165	-69	-7	17	-56	308	11	0
1436	204	0	2080	4217	2137	-3148	-28	3177	-106	-114	-13	-56	259	-17	0
1437	204	0	2090	4194	2104	-3142	-7	3149	-69	-64	-62	-44	281	-38	0
1438	204	0	2171	4223	2052	-3197	59	3137	-58	9	9	-98	322	7	0
1439	204	0	2179	4256	2077	-3217	51	3166	-34	-13	60	-29	310	118	0
1440	204	0	2229	4273	2044	-3251	92	3158	-58	-31	50	-64	244	-46	0
1441	204	0	2229	4262	2033	-3245	98	3147	15	65	95	19	380	93	0
1442	204	0	2169	4227	2058	-3198	55	3142	-126	1	-21	-114	300	-89	0
1443	204	0	2217	4207	1990	-3212	113	3098	-17	85	15	7	323	34	0
1444	204	0	2046	4178	2132	-3112	-43	3155	-93	-42	-81	-32	194	44	0
1445	204	0	2224	4198	1974	-3211	125	3086	-54	44	-50	-25	271	-38	0
1446	204	0	2072	4151	2079	-3111	-3	3115	-81	31	32	-29	323	62	0
1447	204	0	2103	4128	2025	-3115	39	3076	-129	25	-56	-60	225	-23	0
1448	204	0	2117	4103	1986	-3110	65	3044	-56	97	36	-54	308	93	0
1449	204	0	2062	4141	2079	-3101	-8	3110	-89	23	-46	-69	236	-17	0
1450	204	0	2161	4203	2042	-3182	59	3122	-23	29	0	-23	209	-25	0
1451	204	0	2122	4190	2068	-3156	27	3129	3	44	44	36	246	3	0
1452	204	0	2139	4205	2066	-3172	36	3135	-110	-19	-56	-93	254	-58	0
1453	204	0	2177	4192	2015	-3184	81	3103	-32	44	13	-17	333	50	0
1454	204	0	2089	4238	2149	-3163	-30	3193	-106	-56	-65	-97	258	1	0
1455	204	0	2125	4295	2170	-3210	-22	3232	-122	-7	-81	-89	217	-65	0
1456	204	0	2167	4279	2112	-3223	27	3195	13	36	34	67	246	58	0
1457	204	0	2022	4258	2236	-3140	-107	3247	-124	-100	-17	-48	120	13	0
1458	204	0	2191	4200	2009	-3195	91	3104	7	7	7	23	258	-9	0
1459	204	0	2060	4143	2083	-3101	-11	3113	34	-5	34	-77	289	40	0
1460	204	0	2149	4118	1969	-3133	90	3043	-60	-5	-46	-87	209	-87	0
1461	204	0	2124	4079	1955	-3101	84	3017	11	67	62	46	265	46	0
1462	204	0	2088	4070	1982	-3079	53	3026	0	-64	36	-15	155	-3	0
1463	204	0	2208	4041	1833	-3124	187	2937	23	-1	108	-65	234	67	0
1464	204	0	2012	3973	1961	-2992	25	2967	-34	-77	60	-34	240	25	0
1465	204	0	2000	3955	1955	-2977	22	2955	-56	-29	-100	-9	199	-64	0
1466	204	0	2029	3959	1930	-2994	49	2944	-75	-25	46	-32	186	-17	0
1467	204	0	1991	4033	2042	-3012	-25	3037	-75	-52	9	-65	172	81	0
1468	204	0	2123	4068	1945	-3095	89	3006	-29	83	38	11	168	48	0
1469	204	0	2089	4081	1992	-3085	48	3036	-11	-17	32	-73	184	36	0
1470	204	0	2138	4013	1875	-3075	131	2944	65	21	102	29	215	13	0
1471	204	0	2149	4019	1870	-3084	139	2944	-7	56	-27	48	180	60	0
1472	204	0	2196	4027	1831	-3111	182	2929	89	32	38	75	234	79	0
1473	204	0	2095	4058	1963	-3076	66	3010	-54	-71	0	-17	174	-29	0
1474	204	0	2124	4064	1940	-3094	92	3002	62	17	-42	40	162	-31	0
1475	204	0	2062	4120	2058	-3091	2	3089	-31	-38	-15	-65	145	-23	0
1476	204	0	2084	4089	2005	-3086	39	3047	-46	-9	-17	-48	170	-54	0
1477	204	0	2049	4056	2007	-3052	21	3031	-81	32	13	-48	168	32	0
1478	204	0	2062	4017	1955	-3039	53	2986	-91	-5	32	-56	126	-54	0
1479	204	0	2070	4077	2007	-3073	31	3042	-25	-23	21	-62	155	-9	0
1480	204	0	2151	4079	1928	-3115	111	3003	-44	44	106	-54	159	50	0
1481	204	0	2161	4085	1924	-3123	118	3004	40	62	87	-7	223	46	0
1482	204	0	2093	4075	1982	-3084	55	3028	-17	-25	40	-36	126	3	0
1483	204	0	2158	4066	1908	-3112	125	2987	-23	-58	106	13	133	116	0
1484	204	0	2062	4097	2035	-3079	13	3066	-31	-32	-25	-29	161	3	0
1485	204	0	2160	4132	1972	-3146	94	3052	-32	13	17	1	211	-9	0
1486	204	0	2072	4070	1998	-3071	37	3034	-36	-21	-1	-27	194	-19	0
1487	204	0	2010	4041	2031	-3025	-10	3036	-65	-36	-17	-21	112	-11	0
1488	204	0	2064	3992	1928	-3028	68	2960	-44	5	-7	-42	141	42	0
1489	204	0	2053	4004	1951	-3028	51	2977	-58	5	58	-34	217	0	0
1490	204	0	2131	4105	1974	-3118	78	3039	-46	-48	87	-87	98	98	0
1491	204	0	2262	4114	1852	-3188	205	2983	65	110	133	-17	267	32	0
1492	204	0	2094	4074	1980	-3084	57	3027	-40	71	15	11	197	-3	0
1493	204	0	2111	4074	1963	-3092	74	3018	-54	-3	79	-108	161	42	0
1494	204	0	2188	4145	1957	-3166	115	3051	15	73	95	-15	225	100	0
1495	204	0	2033	4139	2106	-3086	-36	3122	-64	-50	3	-131	159	-11	0
1496	204	0	2107	4114	2007	-3110	50	3060	-1	5	0	-11	176	-27	0
1497	204	0	2006	4035	2029	-3020	-11	3032	-85	-13	62	-85	199	21	0
1498	204	0	1983	3996	2013	-2989	-15	3004	-89	-5	-48	-11	143	-46	0
1499	204	0	2095	4027	1932	-3061	81	2979	-13	36	15	-21	236	-50	0
1500	204	0	2062	4056	1994	-3059	34	3025	-29	7	56	-21	258	62	0
1501	204	0	2107	4039	1932	-3073	87	2985	-34	42	71	-56	256	58	0
1502	204	0	2070	4029	1959	-3049	55	2994	-77	19	58	-77	203	9	0
1503	204	0	2039	3998	1959	-3018	40	2978	27	-50	0	-52	139	1	0
1504	204	0	2017	3957	1940	-2987	38	2948	-58	-23	56	-27	217	11	0
1505	204	0	2068	4075	2007	-3071	30	3041	-52	-9	-17	5	159	46	0
1506	204	0	2080	4138	2058	-3109	11	3098	-44	-34	27	-21	159	29	0
1507	204	0	2012	4037	2025	-3024	-6	3031	-75	-50	-23	-36	104	-17	0
1508	204	0	1995	3936	1941	-2965	27	2938	-81	73	-3	-65	174	-44	0
1509	204	0	2066	3947	1881	-3006	92	2914	56	-1	52	17	197	60	0
1510	204	0	2070	4025	1955	-3047	57	2990	1	54	-19	1	197	-36	0
1511	204	0	2140	4085	1945	-3112	97	3015	-17	-3	120	-31	205	31	0
1512	204	0	2067	4138	2071	-3102	-2	3104	-54	25	91	-62	236	25	0
1513	204	0	2114	4180	2066	-3147	24	3123	-7	21	-1	-7	205	-15	0
1514	204	0	2088	4066	1978	-3077	55	3022	-69	27	32	-44	164	50	0
1515	204	0	1965	3963	1998	-2964	-16	2980	-79	-42	9	7	172	-11	0
1516	204	0	1861	3833	1972	-2847	-55	2902	-67	-122	69	-56	124	-21	0
1517	204	0	1912	3848	1936	-2880	-12	2892	-38	-48	19	17	91	-36	0
1518	204	0	1971	3895	1924	-2933	23	2909	9	15	69	-34	197	56	0
1519	204	0	2047	3994	1947	-3020	50	2970	31	7	5	-44	164	-21	0
1520	204	0	2078	4054	1976	-3066	51	3015	19	5	36	-67	190	89	0
1521	204	0	2158	4132	1974	-3145	92	3053	29	-25	13	-40	223	0	0
1522	204	0	2284	4227	1943	-3255	170	3085	38	-1	102	-48	232	104	0
1523	204	0	2178	4207	2029	-3192	74	3118	-13	0	0	-77	232	-15	0
1524	204	0	2148	4120	1972	-3134	88	3046	-29	-58	25	-65	195	29	0
1525	204	0	2051	4074	2023	-3062	14	3048	-7	-71	-65	-38	135	71	1
1526	204	0	2057	4033	1976	-3045	40	3004	-75	32	7	-29	161	-44	0
1527	204	0	1975	4002	2027	-2988	-26	3014	-50	-87	65	-89	190	-3	0
1528	204	0	2053	3938	1885	-2995	84	2911	-3	-19	56	-95	256	-60	0
1529	204	0	1971	3893	1922	-2932	24	2907	-75	-31	23	-21	116	44	0
1530	204	0	2041	3854	1813	-2947	114	2833	-5	129	58	9	176	48	0
1531	204	0	1948	3866	1918	-2907	15	2892	-3	31	-40	-5	252	9	0
1532	204	0	2120	3930	1810	-3025	155	2870	0	40	54	-67	236	46	0
1533	204	0	2064	3988	1924	-3026	70	2956	-5	36	60	-56	201	27	0
1534	204	0	2008	4060	2052	-3034	-22	3056	-137	-38	-23	-79	192	-9	0
1535	204	0	2054	4021	1967	-3037	43	2994	-5	-38	15	-36	135	-15	0
1536	204	0	1959	3885	1926	-2922	16	2905	-11	60	-40	-42	180	62	0
1537	172	0	1857	3775	1918	-2816	-30	2846	-44	-64	89	-69	190	11	0
1538	172	0	1905	3744	1839	-2824	33	2791	1	-31	7	-56	135	-79	0
1539	172	0	2027	3920	1893	-2973	67	2906	-15	85	69	-25	259	23	0
1540	172	0	2109	4182	2073	-3145	18	3127	-79	-13	42	-93	164	-54	0
1541	172	0	2216	4161	1945	-3188	135	3053	11	62	0	7	291	-46	0
1542	172	0	2053	4093	2040	-3073	6	3066	-31	9	-32	-11	232	19	0
1543	172	0	2100	3944	1844	-3022	128	2894	-32	13	36	-120	176	36	0
1544	172	0	1909	3771	1862	-2840	23	2816	-71	-11	-93	-56	170	5	0
1545	172	0	1882	3833	1951	-2857	-34	2892	-65	-62	-25	7	98	56	0
1546	172	0	1954	3833	1879	-2893	37	2856	-36	-67	-38	-40	108	-52	0
1547	172	0	1862	3827	1965	-2844	-51	2896	-19	11	-11	52	151	25	0
1548	172	0	1905	3870	1965	-2887	-30	2917	-65	11	-40	-73	54	3	0
1549	172	0	2012	3922	1910	-2967	51	2916	48	50	81	-17	180	15	0
1550	172	0	1987	3936	1949	-2961	19	2942	-56	42	34	-32	118	-5	0
1551	172	0	2185	4000	1815	-3092	185	2907	42	161	100	21	308	58	0
1552	172	0	2001	4008	2007	-3004	-3	3007	-17	5	9	-44	106	48	0
1553	172	0	2132	3942	1810	-3037	161	2876	-7	54	60	-44	129	-29	0
1554	172	0	1938	3876	1938	-2907	0	2907	-29	23	3	15	112	34	0
1555	172	0	1985	3897	1912	-2941	36	2904	-17	-19	5	-52	75	-3	0
1556	172	0	2011	3982	1971	-2996	20	2976	-46	-17	36	11	126	-15	0
1557	172	0	2044	4048	2004	-3046	20	3026	0	-3	56	-69	162	3	0
1558	172	0	2074	4041	1967	-3057	53	3004	0	15	0	-40	139	-62	0
1559	172	0	2058	3994	1936	-3026	61	2965	-31	135	7	-38	161	1	0
1560	172	0	1993	3868	1875	-2930	59	2871	17	38	67	-36	178	-58	0
1561	172	0	2020	3771	1751	-2895	134	2761	-3	83	81	-42	256	46	0
1562	172	0	1959	3691	1732	-2825	113	2711	-23	23	79	-36	124	-5	0
1563	172	0	1887	3629	1742	-2758	72	2685	-46	52	5	-89	248	0	0
1564	172	0	1868	3633	1765	-2750	51	2699	-95	9	-7	-32	126	-3	0
1565	172	0	1853	3641	1788	-2747	32	2714	19	-11	7	13	147	0	0
1566	172	0	1876	3701	1825	-2788	25	2763	-46	27	-9	-31	157	-46	0
1567	172	0	1973	3790	1817	-2881	78	2803	-46	32	1	-13	54	15	0
1568	172	0	2026	3845	1819	-2935	103	2832	-17	69	126	3	207	100	0
1569	172	0	1951	3823	1872	-2887	39	2847	-21	34	85	-60	89	48	0
1570	172	0	2049	3831	1782	-2940	133	2806	-32	89	106	29	168	29	0
1571	172	0	2008	3790	1782	-2899	113	2786	21	-9	44	-5	122	-27	0
1572	172	0	2000	3769	1769	-2884	115	2769	36	-5	52	11	114	3	0
1573	172	0	1919	3750	1831	-2834	44	2790	-19	98	40	-85	246	87	0
1574	172	0	1888	3672	1784	-2780	52	2728	-9	-46	-31	-77	133	-62	0
1575	172	0	1835	3606	1771	-2720	32	2688	5	-54	75	-7	168	0	0
1576	172	0	1829	3639	1810	-2734	9	2724	-60	13	13	-25	126	5	0
1577	172	0	1843	3680	1837	-2761	3	2758	-73	-62	77	-69	137	-11	0
1578	172	0	1940	3736	1796	-2838	72	2766	19	-5	58	-17	219	-15	0
1579	172	0	2012	3843	1831	-2927	90	2837	-7	-15	19	-48	188	-27	0
1580	172	0	2085	3827	1742	-2956	171	2784	83	133	83	75	250	81	0
1581	172	0	2121	3874	1753	-2997	184	2813	27	9	118	-69	236	23	0
1582	172	0	2101	3860	1759	-2980	171	2809	21	44	118	-54	244	46	0
1583	172	0	2107	3891	1784	-2999	161	2837	-13	25	44	-7	221	38	0
1584	172	0	2101	3947	1846	-3024	127	2896	65	15	85	3	201	56	0
1585	172	0	2074	3932	1858	-3003	108	2895	-34	0	73	7	166	17	0
1586	172	0	1981	3860	1879	-2920	51	2869	-40	-17	-7	-98	226	-79	0
1587	172	0	1941	3784	1843	-2862	49	2813	-40	-29	97	-52	195	9	0
1588	172	0	1917	3736	1819	-2826	49	2777	-65	50	29	-1	294	-21	0
1589	172	0	2070	3765	1695	-2917	187	2730	108	85	69	40	225	15	0
1590	172	0	2006	3837	1831	-2921	87	2834	34	95	64	1	271	64	0
1591	172	0	2117	3938	1821	-3027	148	2879	1	79	73	11	180	46	0
1592	172	0	2104	3912	1808	-3008	148	2860	9	73	100	-29	238	50	0
1593	172	0	2020	3872	1852	-2946	84	2862	-79	0	67	-71	162	52	0
1594	172	0	1984	3856	1872	-2920	56	2864	-5	5	-23	-31	199	-23	0
1595	172	0	1951	3788	1837	-2869	57	2812	-67	-46	50	-56	197	46	0
1596	172	0	1841	3660	1819	-2750	11	2739	-54	1	58	1	267	19	0
1597	172	0	1835	3629	1794	-2732	20	2711	-52	-5	25	-126	211	31	0
1598	172	0	1946	3660	1714	-2803	116	2687	38	56	73	0	246	52	0
1599	172	0	1816	3643	1827	-2729	-5	2735	-48	21	0	-25	188	7	0
1600	172	0	1917	3682	1765	-2799	76	2723	-36	34	5	-65	188	-3	0
1601	172	0	1928	3670	1742	-2799	93	2706	58	36	48	-29	242	29	0
1602	172	0	1920	3687	1767	-2803	76	2727	-21	40	-32	-25	203	42	0
1603	172	0	1959	3724	1765	-2841	97	2744	19	15	73	-79	269	56	0
1604	172	0	1967	3790	1823	-2878	72	2806	-42	17	5	-91	213	25	0
1605	172	0	1886	3796	1910	-2841	-12	2853	-58	-40	7	-102	240	32	0
1606	172	0	1832	3814	1982	-2823	-75	2898	-110	-81	-3	-124	143	-29	0
1607	172	0	2021	3914	1893	-2967	64	2903	44	48	11	69	197	-40	0
1608	172	0	1960	3971	2011	-2965	-25	2991	-85	-32	42	-108	133	83	0
1609	172	0	2124	4027	1903	-3075	110	2965	38	15	79	23	273	54	0
1610	172	0	2068	4118	2050	-3093	9	3084	-34	25	83	-95	258	40	0
1611	172	0	2317	4260	1943	-3288	187	3101	69	42	75	-34	289	62	0
1612	172	0	2239	4419	2180	-3329	29	3299	-44	-9	17	-143	228	27	0
1613	172	0	2400	4582	2182	-3491	109	3382	-1	9	23	-38	234	42	0
1614	172	0	2464	4838	2374	-3651	45	3606	-31	17	46	-126	252	17	0
1615	172	0	2586	5121	2535	-3853	25	3828	-15	-52	-32	-83	188	-19	0
1616	172	0	2648	5389	2741	-4018	-46	4065	-25	-87	-29	-25	194	15	0
1617	172	0	2796	5651	2855	-4223	-29	4253	-52	-34	-54	-44	129	-42	0
1618	172	0	2972	5781	2809	-4376	81	4295	-23	5	77	-89	236	32	0
1619	172	0	2917	5697	2780	-4307	68	4238	31	17	85	-27	261	-1	0
1620	172	0	2916	5577	2661	-4246	127	4119	42	85	69	-110	267	-5	0
1621	172	0	2833	5356	2523	-4094	155	3939	77	31	50	-5	271	1	0
1622	172	0	2623	5121	2498	-3872	62	3809	-31	-19	13	-32	195	9	0
1623	172	0	2539	4954	2415	-3746	62	3684	-48	23	46	-38	234	62	0
1624	172	0	2366	4725	2359	-3545	3	3542	-126	-56	-40	-118	178	3	0
1625	172	0	2240	4471	2231	-3355	4	3351	-95	3	-25	17	128	15	0
1626	172	0	2093	4215	2122	-3154	-14	3168	-52	-73	-36	-58	153	-31	0
1627	172	0	1953	3953	2000	-2953	-23	2976	-85	-15	46	27	116	50	0
1628	172	0	1744	3536	1792	-2640	-24	2664	-104	-40	-1	-79	89	-9	0
1629	172	0	1637	3144	1507	-2390	65	2325	-108	65	-9	5	164	42	0
1630	172	0	1577	2948	1371	-2262	103	2159	-1	-9	75	-44	304	-11	0
1631	172	0	1601	2993	1392	-2297	104	2192	-3	3	75	-9	161	13	0
1632	172	0	1674	3152	1478	-2413	98	2315	-17	31	-17	-15	197	-44	0
1633	172	0	1756	3311	1555	-2533	100	2433	3	11	91	-9	190	34	0
1634	172	0	1651	3346	1695	-2498	-22	2520	-67	-62	0	-147	168	-38	0
1635	172	0	1767	3375	1608	-2571	79	2491	-29	-89	1	-73	137	-44	0
1636	172	0	1673	3420	1747	-2546	-37	2583	-139	-46	-73	-44	36	0	1
1637	172	0	1671	3426	1755	-2548	-42	2590	-81	-29	-52	-97	91	-9	0
1638	172	0	1748	3474	1726	-2611	11	2600	29	-98	23	-52	157	3	0
1639	172	0	1851	3633	1782	-2742	34	2707	21	56	42	-5	178	21	0
1640	172	0	1973	3759	1786	-2866	93	2772	-34	36	56	5	168	19	0
1641	172	0	1944	3825	1881	-2884	31	2853	-65	3	-1	-116	75	-42	0
1642	172	0	2014	3808	1794	-2911	110	2801	36	40	42	56	133	106	0
1643	172	0	1882	3827	1945	-2854	-31	2886	-52	-40	-3	-79	95	-25	0
1644	172	0	1957	3786	1829	-2871	64	2807	-56	-100	23	-122	104	3	0
1645	174	0	1827	3850	2023	-2838	-98	2936	-87	-48	-9	-60	60	40	0
1646	174	0	1851	3827	1976	-2839	-62	2901	-98	-108	-62	-87	79	-135	0
1647	174	0	1855	3734	1879	-2794	-12	2806	7	13	-27	27	23	58	0
1648	174	0	1829	3730	1901	-2779	-36	2815	-7	7	-27	-32	102	54	0
1649	174	0	1901	3744	1843	-2822	29	2793	-5	-108	106	-71	73	-1	0
1650	174	0	1985	3837	1852	-2911	66	2844	-1	7	75	-23	128	50	0
1651	174	0	1989	3870	1881	-2929	54	2875	98	-21	36	-77	81	3	0
1652	174	0	2105	3916	1811	-3010	147	2863	1	23	83	5	126	75	0
1653	174	0	2015	3852	1837	-2933	89	2844	32	-23	-60	17	19	9	0
1654	174	0	1973	3788	1815	-2880	79	2801	5	-44	-1	-19	1	27	0
1655	174	0	1858	3759	1901	-2808	-21	2830	-58	-36	-32	-13	83	-77	0
1656	174	0	1845	3781	1936	-2813	-45	2858	-100	-32	-143	-85	46	-81	0
1657	174	0	1866	3786	1920	-2826	-27	2853	-161	40	-42	-36	75	29	0
1658	174	0	1876	3792	1916	-2834	-20	2854	-100	-38	-32	-69	102	-23	0
1659	174	0	1983	3829	1846	-2906	68	2837	-48	-3	29	-52	60	0	0
1660	174	0	1955	3823	1868	-2889	43	2845	-65	-34	36	-29	52	46	0
1661	174	0	1954	3777	1823	-2865	65	2800	-73	-25	-25	-64	124	-56	0
1662	174	0	1950	3728	1778	-2839	86	2753	44	34	50	1	133	75	0
1663	174	0	1963	3769	1806	-2866	78	2787	-93	-64	9	-81	139	-143	0
1664	174	0	1946	3781	1835	-2863	55	2808	-11	-21	15	-48	149	-13	0
1665	174	0	1871	3814	1943	-2842	-36	2878	-67	-65	-29	-176	46	-23	0
1666	174	0	1878	3792	1914	-2835	-18	2853	-44	19	-87	-91	85	-85	0
1667	174	0	1944	3860	1916	-2902	14	2888	-60	-15	67	-42	93	1	0
1668	174	0	1895	3802	1907	-2848	-6	2854	-147	79	-44	-71	46	-15	0
1669	174	0	1890	3713	1823	-2801	33	2768	-5	1	38	-73	172	9	0
1670	174	0	1887	3592	1705	-2739	91	2648	-32	-17	50	-97	91	0	0
1671	174	0	1839	3550	1711	-2694	64	2630	-48	23	-13	-13	73	-67	0
1672	174	0	1815	3524	1709	-2669	53	2616	54	-5	69	-52	149	15	0
1673	174	0	1816	3550	1734	-2683	41	2642	-46	-48	23	-71	75	-1	0
1674	174	0	1820	3602	1782	-2711	19	2692	-21	-52	-17	-104	102	-44	0
1675	174	0	1816	3697	1881	-2756	-32	2789	-137	-52	-128	-91	42	-89	0
1676	174	0	1776	3717	1941	-2746	-82	2829	-102	-114	3	-69	48	-62	0
1677	174	0	1833	3732	1899	-2782	-33	2815	-13	-13	-13	-1	42	-15	0
1678	174	0	1703	3629	1926	-2666	-111	2777	-116	17	7	-164	23	-25	0
1679	174	0	1831	3559	1728	-2695	51	2643	-3	79	73	1	3	122	0
1680	174	0	1794	3538	1744	-2666	25	2641	-65	34	118	-46	65	17	0
1681	174	0	1907	3565	1658	-2736	124	2611	31	97	38	21	75	46	0
1682	174	0	1804	3598	1794	-2701	5	2696	-46	19	-40	-81	110	-64	0
1683	174	0	1927	3781	1854	-2854	36	2817	-102	124	-112	-97	77	15	0
1684	174	0	1951	3889	1938	-2920	6	2913	-38	-23	11	-77	67	85	0
1685	174	0	1907	3911	2004	-2909	-48	2957	-87	-64	-98	-19	36	-5	0
1686	174	0	1918	3881	1963	-2899	-22	2922	-116	-27	42	-161	25	-32	0
1687	174	0	1816	3831	2015	-2823	-99	2923	-52	-48	-38	-46	27	-5	0
1688	174	0	1856	3759	1903	-2807	-23	2831	-69	-23	-23	-85	15	-56	0
1689	174	0	1882	3715	1833	-2798	24	2774	-32	31	-27	-27	-36	69	0
1690	174	0	1859	3715	1856	-2787	1	2785	-48	40	-9	52	75	-5	0
1691	174	0	1937	3748	1811	-2842	63	2779	7	-56	23	-50	42	-46	0
1692	174	0	1934	3784	1850	-2859	42	2817	-95	11	65	-48	50	17	0
1693	174	0	1931	3812	1881	-2871	25	2846	-13	-40	9	-79	104	-25	0
1694	174	0	1919	3800	1881	-2859	19	2840	-79	-11	-19	-31	38	15	0
1695	174	0	1884	3798	1914	-2841	-15	2856	-108	40	-114	-29	3	11	0
1696	174	0	1880	3821	1941	-2850	-30	2881	-95	-7	-32	-25	-3	-13	0
1697	174	0	1902	3847	1945	-2874	-21	2896	-3	-124	7	-64	-23	40	0
1698	174	0	1934	3858	1924	-2896	5	2891	-95	-3	3	-79	-9	-31	0
1699	174	0	1980	3947	1967	-2963	6	2957	27	75	3	64	23	25	0
1700	174	0	2029	3990	1961	-3009	34	2975	-21	-38	71	-29	-21	44	0
1701	174	0	2029	3893	1864	-2961	82	2878	-17	-7	15	-25	46	13	0
1702	174	0	1960	3804	1844	-2882	58	2824	1	36	31	-25	62	23	0
1703	174	0	1944	3808	1864	-2876	40	2836	-73	-3	-11	-97	-1	73	0
1704	174	0	1961	3883	1922	-2922	19	2902	-65	-40	-25	1	-7	13	0
1705	174	0	1918	3914	1996	-2916	-39	2955	-114	-54	-40	-40	46	-32	0
1706	174	0	1872	3957	2085	-2914	-106	3021	-116	-9	-64	-75	3	-64	0
1707	174	0	1999	3907	1908	-2953	45	2907	-29	40	7	-50	-7	17	0
1708	174	0	1845	3852	2007	-2848	-81	2929	-79	-54	65	-69	-13	42	0
1709	174	0	1946	3781	1835	-2863	55	2808	60	-71	62	-60	21	34	0
1710	174	0	1922	3815	1893	-2868	14	2854	-52	19	50	-64	71	-1	0
1711	174	0	1967	3788	1821	-2877	73	2804	44	-21	34	-25	46	1	0
1712	174	0	1948	3798	1850	-2873	49	2824	19	-7	-23	-25	-17	54	0
1713	174	0	1950	3781	1831	-2865	59	2806	-25	-31	9	-75	19	-11	0
1714	174	0	1935	3779	1844	-2857	45	2811	-38	7	-23	-46	54	-15	0
1715	174	0	1850	3757	1907	-2803	-28	2832	-52	-108	15	-79	-40	-27	0
1716	174	0	1830	3835	2005	-2832	-87	2920	-114	-60	-23	-102	-44	-17	0
1717	174	0	1903	3907	2004	-2905	-50	2955	-97	9	-17	-79	36	1	0
1718	174	0	1922	3955	2033	-2938	-55	2994	-34	-46	-36	-54	-25	-15	0
1719	174	0	1987	3992	2005	-2989	-9	2998	-13	31	60	-85	32	85	0
1720	174	0	1973	4019	2046	-2996	-36	3032	-34	-21	46	-52	31	0	0
1721	174	0	1923	3967	2044	-2945	-60	3005	-65	-3	13	-21	-1	-7	0
1722	174	0	1997	3944	1947	-2970	25	2945	0	-21	15	-31	40	15	0
1723	174	0	1977	3975	1998	-2976	-10	2986	23	-58	5	-151	38	-17	0
1724	174	0	1911	3984	2073	-2947	-81	3028	-95	52	-5	-93	34	-7	0
1725	174	0	1936	4013	2077	-2974	-70	3045	-108	-25	-7	-75	-7	13	0
1726	174	0	1851	4035	2184	-2943	-166	3109	-93	-110	-3	-38	-91	23	0
1727	174	0	2000	4141	2141	-3070	-70	3141	11	-52	-44	-60	-56	-13	0
1728	174	0	1954	4167	2213	-3060	-129	3190	-25	-52	40	-98	23	27	0
1729	174	0	2077	4209	2132	-3143	-27	3170	-83	64	-7	-120	38	-34	0
1730	174	0	2079	4300	2221	-3189	-71	3260	-27	27	1	-34	-29	5	0
1731	174	0	2128	4279	2151	-3203	-11	3215	-31	34	58	-54	7	31	0
1732	174	0	2047	4213	2166	-3130	-59	3189	-9	27	54	-81	65	36	0
1733	174	0	2033	4225	2192	-3129	-79	3208	-62	-131	5	-100	-21	-65	0
1734	174	0	2015	4242	2227	-3128	-106	3234	-54	-71	87	-166	48	71	0
1735	174	0	1959	4281	2322	-3120	-181	3301	-106	-135	-95	-166	-48	-25	0
1736	174	0	2025	4250	2225	-3137	-100	3237	-62	-34	-48	-21	7	11	0
1737	174	0	1990	4302	2312	-3146	-161	3307	-97	-77	21	-116	-46	-42	0
1738	174	0	2130	4322	2192	-3226	-31	3257	17	-62	-19	-75	31	-34	0
1739	174	0	2145	4306	2161	-3225	-8	3233	29	-44	73	-48	56	-31	0
1740	174	0	2157	4289	2132	-3223	12	3210	-5	31	11	-129	75	-77	0
1741	174	0	2227	4355	2128	-3291	49	3241	23	21	54	-5	11	54	0
1742	174	0	2177	4326	2149	-3251	14	3237	-21	-32	77	-69	23	-77	0
1743	174	0	2124	4339	2215	-3231	-45	3277	-108	-15	-54	-122	-7	-85	0
1744	174	0	2229	4403	2174	-3316	27	3288	-31	32	7	-124	42	-75	0
1745	174	0	2151	4444	2293	-3297	-71	3368	-102	-32	17	-114	89	0	0
1746	174	0	2189	4489	2300	-3339	-55	3394	-102	-38	-15	-67	-21	-60	0
1747	174	0	2262	4549	2287	-3405	-12	3418	-11	-7	-19	-44	31	-32	0
1748	174	0	2170	4591	2421	-3380	-125	3506	-64	-75	-11	-31	-7	50	0
1749	174	0	2351	4667	2316	-3509	17	3491	-9	67	21	-36	-13	67	0
1750	174	0	2336	4685	2349	-3510	-6	3517	-32	-31	23	-73	23	-7	0
1751	174	0	2305	4605	2300	-3455	2	3452	5	34	-13	-46	65	-13	0
1752	174	0	2312	4438	2126	-3375	93	3282	-19	-17	73	-106	75	-7	0
1753	174	0	2171	4318	2147	-3244	12	3232	5	-58	-5	-64	25	-31	0
1754	174	0	2063	4262	2199	-3162	-68	3230	-100	-67	7	-120	34	-13	0
1755	174	0	2124	4240	2116	-3182	4	3178	-23	-52	-27	-46	-58	-25	0
1756	174	0	2076	4248	2172	-3162	-48	3210	-23	-32	-7	-77	-23	-9	0
1757	174	0	1980	4178	2198	-3079	-109	3188	-50	-32	-83	-89	-38	-42	0
1758	174	0	1989	4058	2069	-3023	-40	3063	9	9	-1	-5	65	19	0
1759	174	0	1971	4052	2081	-3011	-55	3066	-48	-87	38	-166	-11	-44	0
1760	174	0	2116	4017	1901	-3066	107	2959	36	56	100	13	71	19	0
1761	174	0	2006	3959	1953	-2982	26	2956	17	-46	83	29	-1	9	0
1762	174	0	2039	3957	1918	-2998	60	2937	25	32	60	-64	27	15	0
1763	174	0	2043	3957	1914	-3000	64	2935	27	19	126	-98	71	13	0
1764	174	0	1938	3947	2009	-2942	-35	2978	-77	3	3	-186	17	3	0
1765	174	0	1901	4002	2101	-2951	-100	3051	-65	-48	-73	-120	-27	-3	0
1766	174	0	2029	4019	1990	-3024	19	3004	-21	7	-34	-69	71	-64	0
1767	174	0	1928	3951	2023	-2939	-47	2987	25	-83	11	-40	21	-3	0
1768	174	0	1875	3880	2005	-2877	-65	2942	-36	-79	-44	-38	48	-98	0
1769	174	0	1921	3843	1922	-2882	0	2882	-29	60	25	-83	42	-9	0
1770	174	0	1934	3862	1928	-2898	3	2895	3	52	-1	-87	34	-7	0
1771	174	0	2027	3850	1823	-2938	102	2836	58	44	93	-50	93	-9	0
1772	174	0	1899	3817	1918	-2858	-9	2867	15	-46	108	-23	-23	102	0
1773	174	0	1938	3800	1862	-2869	38	2831	-38	1	-17	-36	29	-52	0
1774	174	0	1870	3730	1860	-2800	5	2795	-64	0	13	-48	29	-23	0
1775	174	0	1777	3705	1928	-2741	-75	2816	-98	-106	-3	-114	-62	-13	0
1776	174	0	1799	3680	1881	-2739	-41	2780	-98	-44	-73	7	-31	-52	0
1777	174	0	1769	3705	1936	-2737	-83	2820	-46	-25	27	-40	-7	67	0
1778	174	0	1831	3720	1889	-2775	-29	2804	-60	21	-3	-116	-21	-31	0
1779	174	0	1870	3740	1870	-2805	0	2805	19	-3	106	-36	42	-7	0
1780	174	0	1841	3711	1870	-2776	-14	2790	-13	-5	32	-79	23	-36	0
1781	174	0	1903	3608	1705	-2755	99	2656	-7	75	87	-34	56	77	0
1782	174	0	1769	3532	1763	-2650	3	2647	-3	-56	34	-62	25	-17	0
1783	174	0	1792	3470	1678	-2631	57	2574	-19	17	42	-52	91	-3	0
1784	174	0	1734	3478	1744	-2606	-5	2611	-122	11	-29	-52	9	21	0
1785	174	0	1758	3575	1817	-2666	-29	2696	-87	-38	11	-91	9	-31	0
1786	174	0	1816	3616	1800	-2716	8	2708	-93	67	-32	-75	-9	-42	0
1787	174	0	1752	3643	1891	-2697	-69	2767	1	7	-40	-58	73	-34	0
1788	174	0	1705	3511	1806	-2608	-50	2658	-73	-79	-34	-91	-65	-62	0
1789	174	0	1740	3429	1689	-2584	25	2559	71	38	3	-15	44	25	0
1790	174	0	1722	3466	1744	-2594	-11	2605	-46	81	11	-52	13	-13	0
1791	174	0	1821	3532	1711	-2676	55	2621	-40	65	-21	-19	54	-34	0
1792	174	0	1785	3478	1693	-2631	46	2585	1	75	98	-89	100	29	0
1793	174	0	1742	3453	1711	-2597	15	2582	-85	-3	-15	-54	64	-5	0
1794	174	0	1725	3447	1722	-2586	1	2584	5	-44	3	-106	31	-13	0
1795	174	0	1777	3517	1740	-2647	18	2628	-73	-36	-36	-54	1	-27	0
1796	174	0	1814	3651	1837	-2732	-11	2744	-50	-27	-62	-5	-36	0	0
1797	174	0	1796	3687	1891	-2741	-47	2789	-56	-52	-36	-50	-36	-77	0
1798	174	0	1808	3581	1773	-2694	17	2677	-46	25	32	-29	44	-11	0
1799	174	0	1690	3517	1827	-2603	-68	2672	-60	-1	77	-56	73	27	0
1800	174	0	1796	3538	1742	-2667	27	2640	-36	34	32	-73	38	11	0
1801	174	0	1827	3507	1680	-2667	73	2593	13	87	110	-44	89	27	0
1802	174	0	1787	3517	1730	-2652	28	2623	-29	38	15	-87	69	-1	0
1803	174	0	1841	3511	1670	-2676	85	2590	-29	62	50	-27	40	7	0
1804	174	0	1732	3460	1728	-2596	2	2594	-77	11	-50	-27	21	21	0
1805	174	0	1700	3381	1681	-2540	9	2531	-97	5	-13	-155	-3	-93	0
1806	174	0	1618	3362	1744	-2490	-63	2553	-64	-31	-9	-48	-5	-48	0
1807	174	0	1692	3350	1658	-2521	17	2504	7	56	-40	-48	71	-42	0
1808	174	0	1738	3412	1674	-2575	32	2543	-25	67	54	-60	-3	-9	0
1809	174	0	1742	3499	1757	-2620	-7	2628	-81	-42	-11	-65	-17	19	0
1810	174	0	1864	3511	1647	-2687	108	2579	-7	79	21	21	73	-29	0
1811	174	0	1808	3445	1637	-2626	85	2541	-19	34	31	-23	83	9	0
1812	174	0	1732	3398	1666	-2565	33	2532	-34	-65	15	-48	36	-19	0
1813	174	0	1795	3391	1596	-2593	99	2493	-21	-36	3	-126	9	15	0
1814	174	0	1744	3332	1588	-2538	78	2460	-15	-52	64	-21	118	40	0
1815	174	0	1700	3352	1652	-2526	24	2502	-93	-79	1	-124	-46	-73	0
1816	174	0	1717	3406	1689	-2561	14	2547	-42	-11	3	-38	23	-71	0
1817	174	0	1688	3459	1771	-2573	-41	2615	-100	-9	15	-34	56	-1	0
1818	174	0	1684	3492	1808	-2588	-62	2650	-77	-77	-32	-124	-11	-36	0
1819	174	0	1760	3457	1697	-2608	31	2577	-23	-13	60	-71	19	-25	0
1820	174	0	1777	3387	1610	-2582	83	2498	17	7	71	-11	85	-11	0
1821	174	0	1744	3330	1586	-2537	79	2458	-34	7	13	-91	0	-7	0
1822	174	0	1731	3292	1561	-2511	85	2426	-29	-21	56	-38	71	23	0
1823	174	0	1763	3299	1536	-2531	113	2417	11	5	62	-34	44	97	0
1824	174	0	1720	3301	1581	-2510	69	2441	-50	-17	50	-91	44	38	0
1825	174	0	1662	3336	1674	-2499	-6	2505	-95	-124	-7	-62	-25	-1	0
1826	174	0	1643	3303	1660	-2473	-8	2481	-104	29	-27	-23	112	-23	0
1827	174	0	1663	3294	1631	-2478	16	2462	-71	-32	-71	-89	5	17	0
1828	174	0	1730	3408	1678	-2569	26	2543	-42	17	38	-38	48	1	0
1829	174	0	1726	3439	1713	-2582	6	2576	-54	-13	36	-81	23	7	0
1830	174	0	1843	3470	1627	-2656	108	2548	-32	64	75	-79	116	50	0
1831	174	0	1810	3478	1668	-2644	71	2573	-32	-15	40	-104	19	11	0
1832	174	0	1864	3507	1643	-2685	110	2575	23	-7	85	23	114	69	0
1833	174	0	1777	3453	1676	-2615	50	2564	-50	-38	15	-46	-7	-54	0
1834	174	0	1779	3406	1627	-2592	76	2516	13	9	52	-27	95	31	0
1835	174	0	1647	3414	1767	-2530	-60	2590	-143	-56	-44	-110	73	-48	0
1836	174	0	1757	3435	1678	-2596	39	2556	-23	48	7	-112	174	17	0
1837	174	0	1680	3437	1757	-2558	-38	2597	-85	-64	36	-95	-38	9	0
1838	174	0	1766	3480	1714	-2623	26	2597	38	-54	25	13	60	7	0
1839	174	0	1775	3488	1713	-2631	31	2600	-79	81	-31	-60	34	-21	0
1840	174	0	1892	3517	1625	-2704	133	2571	21	32	114	-91	128	44	0
1841	174	0	1852	3557	1705	-2704	73	2631	-17	56	77	3	100	81	0
1842	174	0	1931	3554	1623	-2742	154	2588	21	40	67	-81	48	75	0
1843	174	0	1770	3422	1652	-2596	59	2537	21	25	11	9	93	-50	0
1844	174	0	1678	3259	1581	-2468	48	2420	-44	25	-81	-60	62	-13	0
1845	174	0	1680	3280	1600	-2480	40	2440	-40	-3	-13	-48	21	-13	0
1846	174	0	1585	3268	1683	-2426	-49	2475	-104	-15	-21	1	7	-91	0
1847	174	0	1640	3354	1714	-2497	-37	2534	-104	-11	-25	-89	19	5	0
1848	174	0	1692	3356	1664	-2524	14	2510	23	-5	23	-19	27	48	0
1849	174	0	1655	3348	1693	-2501	-19	2520	-97	-3	15	-65	102	-73	0
1850	174	0	1765	3317	1552	-2541	106	2434	42	44	58	-25	34	67	0
1851	174	0	1797	3358	1561	-2577	118	2459	3	32	50	-3	143	-3	0
1852	174	0	1748	3373	1625	-2560	61	2499	-100	-5	-32	-106	9	-104	0
1853	174	0	1832	3391	1559	-2611	136	2475	65	46	102	5	174	-7	0
1854	174	0	1711	3398	1687	-2554	12	2542	-44	-79	-7	-98	13	-44	0
1855	174	0	1820	3511	1691	-2665	64	2601	-60	71	-36	-36	153	-36	0
1856	174	0	1829	3625	1796	-2727	16	2710	-36	-64	-54	-42	-65	5	0
1857	174	0	1826	3583	1757	-2704	34	2670	3	5	15	-13	56	13	0
1858	174	0	1760	3457	1697	-2608	31	2577	-52	-34	-50	-98	17	-31	0
1859	174	0	1825	3406	1581	-2615	122	2493	64	-3	120	-79	124	58	0
1860	174	0	1773	3369	1596	-2571	88	2482	56	1	34	-29	114	9	0
1861	174	0	1746	3288	1542	-2517	102	2415	-11	19	54	0	25	69	0
1862	174	0	1790	3274	1484	-2532	153	2379	69	19	91	-7	139	60	0
1863	174	0	1804	3290	1486	-2547	159	2388	-23	65	5	-15	87	85	0
1864	174	0	1635	3280	1645	-2457	-5	2462	-62	-75	19	-114	79	32	0
1865	174	0	1701	3303	1602	-2502	49	2452	-27	-83	-27	-58	11	-71	0
1866	174	0	1696	3377	1681	-2536	7	2529	-40	-62	-27	15	38	-25	0
1867	174	0	1774	3360	1586	-2567	94	2473	1	-5	-60	-42	38	-17	0
1868	174	0	1733	3329	1596	-2531	68	2462	-56	44	5	-60	52	31	0
1869	174	0	1757	3340	1583	-2548	87	2461	-15	25	-50	-27	3	17	0
1870	174	0	1846	3365	1519	-2605	163	2442	98	3	21	46	97	36	0
1871	174	0	1800	3371	1571	-2585	114	2471	5	1	67	-25	65	9	0
1872	174	0	1858	3400	1542	-2629	158	2471	-9	40	64	-15	77	93	0
1873	174	0	1814	3404	1590	-2609	112	2497	-5	-73	27	-31	32	-40	0
1874	174	0	1699	3435	1736	-2567	-18	2585	-75	-52	-65	-85	58	-46	0
1875	174	0	1728	3439	1711	-2583	8	2575	-46	-79	17	-67	5	-5	0
1876	174	0	1614	3391	1777	-2502	-81	2584	-133	-21	-89	-69	38	-75	0
1877	174	0	1682	3375	1693	-2528	-5	2534	-34	1	32	11	19	-11	0
1878	174	0	1649	3379	1730	-2514	-40	2554	-27	-3	-29	-27	65	-19	0
1879	174	0	1651	3360	1709	-2505	-29	2534	-23	-15	5	-71	108	-21	0
1880	174	0	1740	3338	1598	-2539	71	2468	0	46	29	31	62	-5	0
1881	174	0	1783	3402	1619	-2592	82	2510	-15	-46	75	-9	0	1	0
1882	174	0	1747	3363	1616	-2555	65	2489	19	54	-7	7	139	5	0
1883	174	0	1768	3354	1586	-2561	91	2470	-23	5	21	-11	104	7	0
1884	174	0	1769	3348	1579	-2558	95	2463	7	-32	7	-67	56	31	0
1885	174	0	1690	3340	1650	-2515	20	2495	-89	23	-7	-29	36	1	0
1886	174	0	1637	3408	1771	-2522	-67	2589	-159	-13	-13	-87	27	5	0
1887	174	0	1647	3389	1742	-2518	-47	2565	-95	-69	-38	-91	-11	-19	0
1888	174	0	1649	3338	1689	-2493	-20	2513	-65	-60	62	-23	-9	54	0
1889	174	0	1673	3290	1617	-2481	28	2453	-79	64	3	-54	46	-46	0
1890	174	0	1676	3253	1577	-2464	49	2415	-40	42	71	-36	69	0	0
1891	174	0	1707	3334	1627	-2520	40	2480	1	-60	97	-44	40	0	0
1892	174	0	1767	3369	1602	-2568	82	2485	-17	38	133	-9	50	102	0
1893	174	0	1895	3478	1583	-2686	156	2530	42	38	-7	-9	85	50	0
1894	174	0	1742	3406	1664	-2574	39	2535	-9	0	-17	-13	-7	60	0
1895	174	0	1672	3307	1635	-2489	18	2471	-56	-19	19	-31	64	-7	0
1896	174	0	1601	3222	1621	-2411	-10	2421	-100	-112	-87	-56	9	-34	0
1897	174	0	1671	3195	1524	-2433	73	2359	1	42	-21	-5	38	0	0
1898	174	0	1535	3224	1689	-2379	-77	2456	-50	-29	-32	-54	50	0	0
1899	174	0	1740	3278	1538	-2509	101	2408	-44	-13	19	-77	118	-32	0
1900	174	0	1647	3233	1586	-2440	30	2409	-79	36	-5	-17	64	0	0
1901	174	0	1758	3265	1507	-2511	125	2386	-9	31	-25	-46	69	-7	0
1902	174	0	1705	3243	1538	-2474	83	2390	-81	46	65	-46	89	-5	0
1903	174	0	1702	3257	1555	-2479	73	2406	-69	27	-9	-46	56	67	0
1904	174	0	1706	3290	1584	-2498	61	2437	-46	-44	-29	-13	89	-17	0
1905	174	0	1700	3317	1617	-2508	41	2467	-69	-19	-40	-7	23	5	0
1906	174	0	1657	3311	1654	-2484	1	2482	-27	-34	-9	23	44	-93	0
1907	174	0	1653	3305	1652	-2479	0	2478	-32	1	-87	-34	-9	-19	0
1908	174	0	1651	3270	1619	-2460	16	2444	-23	-21	25	-32	1	-52	0
1909	174	0	1596	3206	1610	-2401	-7	2408	-34	-27	50	1	44	62	0
1910	174	0	1703	3241	1538	-2472	82	2389	-31	38	-56	-7	83	-3	0
1911	174	0	1712	3232	1520	-2472	96	2376	52	25	62	-31	-7	11	0
1912	174	0	1701	3268	1567	-2484	67	2417	-73	11	67	-83	71	23	0
1913	174	0	1670	3218	1548	-2444	61	2383	-38	-15	13	-91	-9	-36	0
1914	174	0	1614	3216	1602	-2415	6	2409	-46	-9	15	-112	40	19	0
1915	174	0	1592	3208	1616	-2400	-12	2412	-79	-65	-19	-73	17	-34	0
1916	174	0	1610	3259	1649	-2434	-19	2454	-48	-110	5	-131	29	-13	0
1917	174	0	1637	3342	1705	-2489	-34	2523	-1	-46	-7	-15	-5	50	0
1918	174	0	1719	3451	1732	-2585	-6	2591	-85	-58	15	-71	29	-46	0
1919	174	0	1697	3439	1742	-2568	-22	2590	-112	-32	5	-98	-1	-7	0
1920	174	0	1831	3460	1629	-2645	101	2544	-13	-23	40	-60	52	-21	0
1921	174	0	1758	3445	1687	-2601	35	2566	9	19	69	-46	38	91	0
1922	174	0	1763	3396	1633	-2579	65	2514	-3	-25	-15	-62	46	-46	0
1923	174	0	1721	3317	1596	-2519	62	2456	-9	0	-27	-44	69	-31	0
1924	174	0	1628	3280	1652	-2454	-12	2466	-81	-27	3	-17	1	0	0
1925	174	0	1600	3239	1639	-2419	-19	2439	-128	-15	-64	-143	67	-69	0
1926	174	0	1539	3191	1652	-2365	-56	2421	-56	-42	-48	-81	46	-13	0
1927	174	0	1550	3210	1660	-2380	-55	2435	-54	-54	-19	-27	-11	-25	0
1928	174	0	1583	3245	1662	-2414	-39	2453	-77	-56	58	-50	-9	9	1
1929	174	0	1661	3282	1621	-2471	20	2451	1	-9	69	9	36	1	0
1930	174	0	1688	3317	1629	-2502	29	2473	-27	69	-27	-9	52	-54	0
1931	174	0	1746	3365	1619	-2555	63	2492	-32	131	29	5	52	9	0
1932	174	0	1725	3350	1625	-2537	50	2487	-69	-31	56	-62	67	-25	0
1933	153	0	1583	3263	1680	-2423	-48	2471	-44	15	-58	-112	-5	25	0
1934	153	0	1676	3226	1550	-2451	63	2388	-29	-46	75	-46	-7	-11	0
1935	153	0	1556	3220	1664	-2388	-54	2442	-73	-106	-32	-54	-34	-32	0
1936	153	0	1627	3208	1581	-2417	23	2394	15	40	-13	-32	-13	-7	0
1937	153	0	1498	3224	1726	-2361	-114	2475	-116	-7	27	-85	-25	69	0
1938	153	0	1622	3265	1643	-2443	-10	2454	-36	-13	40	-50	31	-31	0
1939	153	0	1711	3228	1517	-2469	97	2372	9	-46	52	3	-56	27	0
1940	153	0	1637	3142	1505	-2389	66	2323	-1	34	42	23	21	-32	0
1941	153	0	1618	3125	1507	-2371	55	2316	-79	-13	5	-56	-23	-67	0
1942	153	0	1728	3175	1447	-2451	140	2311	17	46	65	-23	36	31	0
1943	153	0	1636	3168	1532	-2402	52	2350	-11	-65	19	-25	50	-32	0
1944	153	0	1641	3150	1509	-2395	66	2329	-116	19	9	-81	-1	23	0
1945	153	0	1610	3175	1565	-2392	22	2370	-17	0	44	-48	-25	100	0
1946	153	0	1502	3197	1695	-2349	-96	2446	-79	-54	-67	-81	-95	-56	0
1947	153	0	1562	3102	1540	-2332	11	2321	40	-17	65	-64	-9	-3	0
1948	153	0	1463	3055	1592	-2259	-64	2323	-71	3	-7	7	-19	-50	0
1949	153	0	1645	3185	1540	-2415	52	2362	-42	32	34	-71	23	-54	0
1950	153	0	1670	3311	1641	-2490	14	2476	-27	-3	42	-81	-15	-9	0
1951	153	0	1699	3311	1612	-2505	43	2461	-21	-29	15	-21	-27	-69	0
1952	153	0	1718	3301	1583	-2509	67	2442	-21	114	122	-50	71	32	0
1953	153	0	1630	3319	1689	-2474	-29	2504	13	-50	15	-147	56	-75	0
1954	153	0	1695	3373	1678	-2534	8	2525	-9	-9	-1	-44	-7	34	0
1955	153	0	1657	3340	1683	-2498	-13	2511	3	-62	36	-29	-11	-17	0
1956	153	0	1659	3358	1699	-2508	-20	2528	-25	-31	-34	-48	-48	-56	0
1957	153	0	1606	3276	1670	-2441	-32	2473	11	-62	67	0	-58	-27	0
1958	153	0	1581	3191	1610	-2386	-14	2400	-79	25	-5	-32	15	-48	0
1959	153	0	1653	3144	1491	-2398	81	2317	-5	79	87	-17	81	7	0
1960	153	0	1604	3156	1552	-2380	26	2354	-64	25	95	-93	73	73	0
1961	153	0	1661	3150	1489	-2405	86	2319	-75	27	116	25	48	29	0
1962	153	0	1667	3127	1460	-2397	103	2293	-32	5	73	-32	71	77	0
1963	153	0	1662	3146	1484	-2404	89	2315	-36	46	25	-81	77	-32	0
1964	153	0	1651	3133	1482	-2392	84	2307	-7	17	21	-67	64	27	0
1965	153	0	1566	3156	1590	-2361	-12	2373	-71	-97	-54	-17	7	-65	0
1966	153	0	1544	3179	1635	-2361	-45	2407	-32	-56	-58	-13	81	-54	0
1967	153	0	1629	3245	1616	-2437	6	2430	-83	-1	3	-64	95	-32	0
1968	153	0	1641	3311	1670	-2476	-14	2490	-19	-32	-21	-32	67	-9	0
1969	153	0	1666	3340	1674	-2503	-4	2507	-27	15	87	-50	44	36	0
1970	153	0	1717	3338	1621	-2527	48	2479	-17	19	46	-31	46	-3	0
1971	153	0	1705	3299	1594	-2502	55	2446	11	-7	64	-7	71	-9	0
1972	153	0	1682	3239	1557	-2460	62	2398	-34	32	46	-54	112	-13	0
1973	153	0	1693	3175	1482	-2434	105	2328	-29	-3	116	-19	98	36	0
1974	153	0	1639	3156	1517	-2397	61	2336	-129	7	-31	-31	122	-23	0
1975	153	0	1552	3123	1571	-2337	-9	2347	-89	-50	75	-128	114	58	0
1976	153	0	1564	3185	1621	-2374	-28	2403	-91	-46	29	-56	98	-44	0
1977	153	0	1623	3206	1583	-2414	20	2394	11	0	31	-98	143	-3	0
1978	153	0	1494	3156	1662	-2325	-84	2409	-120	-34	-13	-124	34	11	0
1979	153	0	1661	3162	1501	-2411	80	2331	-17	93	21	36	116	9	0
1980	153	0	1618	3135	1517	-2376	50	2326	19	36	83	-65	211	48	0
1981	153	0	1556	3094	1538	-2325	9	2316	-79	-29	-62	-13	75	-91	0
1982	153	0	1706	3067	1361	-2386	172	2214	29	44	133	-7	172	25	0
1983	153	0	1570	3069	1499	-2319	35	2284	-9	-73	77	-106	178	-15	0
1984	153	0	1566	3007	1441	-2286	62	2224	-114	29	17	-48	85	34	0
1985	153	0	1478	2952	1474	-2215	2	2213	-64	-36	52	-54	112	-32	0
1986	153	0	1532	3018	1486	-2275	23	2252	-19	-64	40	-34	77	-38	0
1987	153	0	1560	3154	1594	-2357	-17	2374	13	-19	0	7	124	-36	0
1988	153	0	1651	3218	1567	-2434	42	2392	-25	-69	27	-122	143	-60	0
1989	153	0	1641	3222	1581	-2431	30	2401	-87	38	58	-124	87	-58	0
1990	153	0	1693	3243	1550	-2468	71	2396	-13	42	13	-9	120	-11	0
1991	153	0	1673	3230	1557	-2451	58	2393	-7	32	32	1	186	-64	0
1992	153	0	1734	3220	1486	-2477	124	2353	-21	44	5	-73	199	-23	0
1993	153	0	1674	3154	1480	-2414	97	2317	-19	79	29	-7	195	9	0
1994	153	0	1554	3129	1575	-2341	-10	2352	-54	-67	-36	-93	149	-108	0
1995	153	0	1668	3148	1480	-2408	94	2314	32	-69	79	-19	62	5	0
1996	153	0	1435	3142	1707	-2288	-136	2424	-153	-62	-46	-157	133	-91	0
1997	153	0	1605	3133	1528	-2369	38	2330	31	34	-71	-87	141	-100	0
1998	153	0	1532	3181	1649	-2356	-58	2415	-79	-3	-9	-85	211	-23	0
1999	153	0	1649	3206	1557	-2427	46	2381	-52	21	-9	-56	91	-29	0
[truncated: 30,797 more rows]
