# Supplementary material for: A Robust and Real-Time Capable Envelope-Based Algorithm for Heart Sound Classification: Validation under Different Physiological Conditions
Source: Sensors (Basel). 2020 Feb 11;20(4):972. doi: 10.3390/s20040972 (PMC7070375; doi:10.3390/s20040972)
Supplement: Supplementary file 1 [file sensors-20-00972-s001.zip › Messungen/aa/aa05_unfiltered.csv]

Dataset No.	Pulse (bpm)	Pacer Bit	leadI (�V)	leadII (�V)	leadIII (�V)	lead_avR (�V)	lead_avL (�V)	lead_avF (�V)	V1 (�V)	V2 (�V)	V3 (�V)	V4 (�V)	V5 (�V)	V6 (�V)	R-Wave
1	0	0	-357	-715	-358	536	0	-536	145	135	81	54	207	120	0
2	0	0	-522	-710	-188	616	-167	-449	-13	21	-13	-19	40	-13	0
3	0	0	-404	-706	-302	555	-51	-504	-27	0	3	-13	38	15	0
4	0	0	-400	-698	-298	549	-51	-498	29	65	54	38	46	64	0
5	0	0	-450	-694	-244	572	-103	-469	-67	-17	17	-65	29	-81	0
6	0	0	-431	-698	-267	564	-82	-482	-11	15	9	104	31	7	0
7	0	0	-434	-682	-248	558	-93	-465	-31	-31	-31	-1	-29	-27	0
8	0	0	-386	-682	-296	534	-45	-489	77	62	104	95	83	141	0
9	0	0	-398	-675	-277	536	-60	-476	5	52	27	21	112	128	1
10	0	0	-377	-679	-302	528	-37	-490	31	110	69	44	174	102	0
11	0	0	-429	-673	-244	551	-92	-458	3	38	50	81	91	110	0
12	0	0	-351	-669	-318	510	-16	-493	100	54	58	91	73	106	0
13	0	0	-433	-669	-236	551	-98	-452	-3	52	34	36	139	38	0
14	0	0	-400	-673	-273	536	-63	-473	19	3	44	1	77	5	0
15	0	0	-358	-649	-291	503	-33	-470	-19	46	60	71	100	-69	0
16	0	0	-421	-647	-226	534	-97	-436	-27	-100	67	46	56	-25	0
17	0	0	-402	-640	-238	521	-82	-439	36	-93	44	40	-21	-98	0
18	0	0	-384	-640	-256	512	-64	-448	85	1	23	58	73	11	0
19	0	0	-421	-638	-217	529	-102	-427	-48	54	31	-3	81	38	0
20	0	0	-377	-636	-259	506	-59	-447	83	50	48	69	100	31	0
21	0	0	-421	-628	-207	524	-107	-417	71	44	67	0	108	93	0
22	0	0	-462	-638	-176	550	-143	-407	-42	3	42	-36	31	-19	0
23	0	0	-371	-632	-261	501	-55	-446	32	29	21	23	79	-19	0
24	0	0	-436	-618	-182	527	-127	-400	-31	-21	32	-21	71	21	0
25	0	0	-359	-613	-254	486	-52	-433	-3	-89	9	-34	-1	-122	0
26	0	0	-413	-607	-194	510	-109	-400	-62	21	9	32	0	-19	0
27	0	0	-462	-603	-141	532	-160	-372	-7	-65	13	-1	-81	-32	0
28	0	0	-360	-583	-223	471	-68	-403	40	-1	46	67	25	83	0
29	0	0	-384	-583	-199	483	-92	-391	54	34	-17	38	112	75	0
30	0	0	-369	-566	-197	467	-86	-381	25	15	-21	60	60	122	0
31	0	0	-388	-558	-170	473	-109	-364	31	-46	29	91	52	98	0
32	0	0	-367	-543	-176	455	-95	-359	48	19	89	44	141	77	0
33	0	0	-388	-543	-155	465	-116	-349	-3	-17	3	71	36	19	0
34	0	0	-376	-533	-157	454	-109	-345	7	5	69	46	85	87	0
35	0	0	-329	-521	-192	425	-68	-356	64	-7	114	77	102	-29	0
36	0	0	-324	-514	-190	419	-67	-352	27	29	69	17	34	-44	0
37	0	0	-400	-510	-110	455	-145	-310	-73	-38	-3	34	71	-50	0
38	0	0	-357	-514	-157	435	-100	-335	62	-31	58	29	46	81	0
39	0	0	-359	-508	-149	433	-105	-328	0	64	48	34	114	106	0
40	0	0	-301	-500	-199	400	-51	-349	151	67	79	102	153	112	0
41	0	0	-384	-498	-114	441	-135	-306	64	-17	42	54	98	129	0
42	0	0	-337	-488	-151	412	-93	-319	52	5	40	38	65	40	0
43	0	0	-390	-479	-89	434	-150	-284	48	-34	-13	81	133	-25	0
44	0	0	-281	-455	-174	368	-53	-314	23	-56	34	19	3	-40	0
45	0	0	-353	-430	-77	391	-138	-253	-38	7	-3	64	-17	-81	0
46	0	0	-313	-415	-102	364	-105	-258	-38	25	0	44	36	-65	0
47	0	0	-297	-407	-110	352	-93	-258	25	9	7	-7	17	-89	0
48	0	0	-308	-395	-87	351	-110	-241	44	-46	54	31	34	13	0
49	0	0	-293	-384	-91	338	-101	-237	58	-65	58	36	69	7	0
50	0	0	-283	-362	-79	322	-102	-220	44	0	27	62	93	9	0
51	0	0	-277	-327	-50	302	-113	-188	-1	-1	21	29	52	40	0
52	0	0	-200	-314	-114	257	-43	-214	21	65	104	38	85	155	0
53	0	0	-305	-298	7	301	-156	-145	-62	17	-36	-25	77	-32	0
54	0	0	-175	-275	-100	225	-37	-187	54	19	5	31	29	-36	0
55	0	0	-220	-254	-34	237	-93	-144	-29	34	44	64	40	-64	0
56	0	0	-232	-232	0	232	-116	-116	29	-7	31	38	-21	-34	0
57	0	0	-237	-205	32	221	-134	-86	3	-54	-1	38	0	-75	0
58	0	0	-207	-188	19	197	-113	-84	-1	31	29	-9	75	-7	0
59	0	0	-185	-168	17	176	-101	-75	79	100	11	75	112	29	0
60	0	0	-174	-149	25	161	-99	-62	73	5	25	48	83	62	0
61	0	0	-101	-120	-19	110	-41	-69	93	71	85	97	143	139	0
62	0	0	-154	-83	71	118	-112	-6	17	19	65	5	79	64	0
63	0	0	-116	-60	56	88	-86	-2	71	32	36	-1	97	65	0
64	0	0	-94	-34	60	64	-77	13	40	3	64	46	97	0	0
65	0	0	-34	-5	29	19	-31	12	11	31	128	0	29	29	0
66	0	0	-23	23	46	0	-34	34	60	17	75	3	48	-11	0
67	0	0	-77	58	135	9	-106	96	60	-58	52	77	-11	-3	0
68	0	0	-56	91	147	-17	-101	119	-42	54	77	25	13	27	0
69	0	0	-2	112	114	-55	-58	113	67	58	122	67	29	75	0
70	0	0	-23	143	166	-60	-94	154	54	44	-27	65	69	48	0
71	0	0	0	168	168	-84	-84	168	81	52	60	32	126	114	0
72	0	0	-58	192	250	-67	-154	221	5	64	-29	0	5	0	0
73	0	0	28	225	197	-126	-84	211	98	27	29	1	114	-17	0
74	0	0	66	258	192	-162	-63	225	-48	71	23	56	67	-73	0
75	0	0	146	277	131	-211	7	204	60	31	52	67	62	38	0
76	0	0	33	296	263	-164	-115	279	-7	-67	-3	7	-67	-67	0
77	0	0	91	308	217	-199	-63	262	-46	-1	79	65	-7	5	0
78	0	0	41	318	277	-179	-118	297	3	11	27	13	7	11	0
79	0	0	132	339	207	-235	-37	273	44	95	67	54	58	60	0
80	0	0	31	356	325	-193	-147	340	9	87	-67	42	52	98	0
81	0	0	134	366	232	-250	-49	299	85	46	34	23	56	40	0
82	0	0	99	370	271	-234	-86	320	-58	5	56	-3	19	7	0
83	0	0	79	364	285	-221	-103	324	-36	91	-65	102	62	3	0
84	0	0	101	366	265	-233	-82	315	-64	11	-19	-11	-11	-81	0
85	0	0	120	370	250	-245	-65	310	-64	5	-38	-34	46	-141	0
86	0	0	91	374	283	-232	-96	328	1	-32	36	77	-7	-110	0
87	0	0	103	374	271	-238	-84	322	-97	46	-29	-64	-17	-98	0
88	0	0	56	364	308	-210	-126	336	-60	56	-27	32	-13	-77	0
89	0	0	54	356	302	-205	-124	329	-75	3	44	-1	36	-38	0
90	0	0	111	345	234	-228	-61	289	27	48	-21	71	-15	50	0
91	0	0	44	325	281	-184	-118	303	-42	60	-56	-7	19	67	0
92	0	0	7	296	289	-151	-141	292	19	44	-83	46	-31	-5	0
93	0	0	8	277	269	-142	-130	273	-64	3	15	-21	13	-50	0
94	0	0	-13	250	263	-118	-138	256	-87	-60	48	-27	-75	-77	0
95	0	0	45	207	162	-126	-58	184	-46	32	-50	-31	-65	-95	0
96	0	0	-35	164	199	-64	-117	181	-135	-54	110	-46	-5	-98	0
97	0	0	-25	118	143	-46	-84	130	-133	7	-23	-48	-36	-124	0
98	0	0	-13	85	98	-36	-55	91	-32	5	95	-42	48	0	0
99	0	0	-85	31	116	27	-100	73	-46	-83	48	-79	-17	-69	0
100	0	0	-59	-13	46	36	-52	16	-36	0	34	1	23	-9	0
101	0	0	-168	-50	118	109	-143	34	-52	17	44	-32	38	21	0
102	0	0	-146	-108	38	127	-92	-35	-34	29	-65	-64	-13	-71	0
103	0	0	-155	-164	-9	159	-73	-86	-85	64	-44	-87	-27	-62	0
104	0	0	-206	-205	1	205	-103	-102	-91	-50	19	-54	0	-118	0
105	0	0	-176	-263	-87	219	-44	-175	-104	-38	11	-42	-23	-120	0
106	0	0	-210	-289	-79	249	-65	-184	-98	-36	11	-46	-77	-145	0
107	0	0	-215	-331	-116	273	-49	-223	-122	-21	62	-21	-58	-67	0
108	0	0	-270	-378	-108	324	-81	-243	-79	95	-64	13	-38	-52	0
109	0	0	-237	-407	-170	322	-33	-288	-29	7	0	-36	38	-87	0
110	0	0	-330	-450	-120	390	-105	-285	-56	-1	-34	-60	-9	-73	0
111	0	0	-330	-483	-153	406	-88	-318	-93	38	52	-122	27	-1	0
112	0	0	-326	-504	-178	415	-74	-341	-65	34	-52	-19	-62	-11	0
113	0	0	-417	-533	-116	475	-150	-324	-52	0	-44	-15	-71	-104	0
114	0	0	-347	-556	-209	451	-69	-382	-19	-114	31	-112	-69	-139	0
115	0	0	-392	-589	-197	490	-97	-393	-139	13	27	-77	-71	-93	0
116	0	0	-377	-603	-226	490	-75	-414	-126	-98	13	-71	-153	-149	0
117	0	0	-471	-620	-149	545	-161	-384	-219	5	-31	-79	-60	-128	0
118	0	0	-433	-632	-199	532	-117	-415	-145	-11	-118	-52	-50	-141	0
119	0	0	-409	-647	-238	528	-85	-442	-48	11	-31	-19	-1	-108	0
120	0	0	-423	-665	-242	544	-90	-453	-73	50	19	-93	-34	-1	0
121	0	0	-431	-673	-242	552	-94	-457	-118	-3	31	-60	-110	-46	0
122	0	0	-467	-682	-215	574	-126	-448	-131	-75	-7	-131	-81	-67	0
123	0	0	-448	-692	-244	570	-102	-468	-108	40	-54	-42	-79	-100	0
124	0	0	-518	-706	-188	612	-165	-447	-151	-112	-93	-97	-166	-244	0
125	0	0	-431	-698	-267	564	-82	-482	-91	-11	-93	-29	-151	-93	0
126	0	0	-479	-719	-240	599	-119	-479	-223	-79	-29	-133	-126	-281	0
127	0	0	-403	-725	-322	564	-40	-523	-114	1	-23	-52	-164	-159	0
128	0	0	-536	-733	-197	634	-169	-465	-217	1	-168	-52	-129	-170	0
129	0	0	-435	-739	-304	587	-65	-521	-161	-7	-110	-32	-118	-124	0
130	0	0	-452	-746	-294	599	-79	-520	-95	75	-131	-106	-50	-77	0
131	0	0	-487	-750	-263	618	-112	-506	-180	83	-79	-85	-69	-87	0
132	0	0	-514	-744	-230	629	-142	-487	-168	19	-137	-36	-124	-161	0
133	0	0	-437	-762	-325	599	-56	-543	-141	-1	-102	-71	-197	-170	0
134	0	0	-466	-764	-298	615	-84	-531	-234	34	-71	-104	-79	-155	0
135	0	0	-487	-768	-281	627	-103	-524	-285	-32	-116	-131	-213	-194	0
136	0	0	-458	-758	-300	608	-79	-529	-223	11	-7	-81	-135	-168	0
137	0	0	-487	-768	-281	627	-103	-524	-217	-44	-77	-118	-197	-219	0
138	0	0	-487	-779	-292	633	-97	-535	-219	-7	-108	-71	-178	-98	0
139	0	0	-494	-781	-287	637	-103	-534	-201	19	-120	-168	-159	-129	0
140	0	0	-427	-768	-341	597	-43	-554	-110	3	-52	-56	-81	-168	0
141	0	0	-538	-764	-226	651	-156	-495	-207	19	-143	-77	-69	-176	0
142	0	0	-491	-760	-269	625	-111	-514	-162	34	-153	-106	-81	-143	0
143	0	0	-509	-772	-263	640	-123	-517	-207	13	-143	-128	-114	-139	0
144	0	0	-437	-770	-333	603	-52	-551	-199	-46	-75	-131	-186	-162	0
145	0	0	-437	-774	-337	605	-50	-555	-238	-73	-38	-133	-186	-153	0
146	0	0	-481	-770	-289	625	-96	-529	-238	-19	-21	-139	-194	-180	0
147	0	0	-435	-776	-341	605	-47	-558	-269	15	-112	-126	-192	-228	0
148	0	0	-516	-777	-261	646	-127	-519	-228	-36	-120	-131	-246	-176	0
149	0	0	-491	-783	-292	637	-99	-537	-211	-13	-73	-52	-75	-102	0
150	0	0	-471	-783	-312	627	-79	-547	-226	34	-114	-73	-186	-120	0
151	0	0	-475	-787	-312	631	-81	-549	-211	42	-93	-71	-149	-97	0
152	0	0	-520	-779	-259	649	-130	-519	-238	-11	-60	-178	-110	-174	0
153	0	0	-490	-777	-287	633	-101	-532	-234	-19	-19	-190	-159	-85	0
154	0	0	-475	-785	-310	630	-82	-547	-298	-31	-147	-155	-159	-242	0
155	0	0	-426	-779	-353	602	-36	-566	-211	-34	-32	-104	-110	-164	0
156	0	0	-444	-777	-333	610	-55	-555	-292	-75	-81	-147	-205	-223	0
157	0	0	-475	-781	-306	628	-84	-543	-223	-64	-75	-178	-232	-194	0
158	0	0	-467	-781	-314	624	-76	-547	-201	5	-129	-159	-170	-166	0
159	0	0	-436	-777	-341	606	-47	-559	-188	50	-135	-129	-122	-95	0
160	0	0	-432	-781	-349	606	-41	-565	-223	79	-62	-135	-129	-95	0
161	0	0	-451	-774	-323	612	-64	-548	-221	38	-122	-162	-209	-98	0
162	0	0	-456	-776	-320	616	-68	-548	-230	17	-91	-190	-120	-98	0
163	0	0	-511	-770	-259	640	-126	-514	-291	-21	-159	-166	-207	-116	0
164	0	0	-431	-766	-335	598	-48	-550	-223	1	-50	-170	-197	-149	0
165	0	0	-444	-764	-320	604	-62	-542	-335	27	-50	-180	-195	-176	0
166	0	0	-469	-756	-287	612	-91	-521	-269	-40	-124	-131	-226	-217	0
167	0	0	-405	-758	-353	581	-26	-555	-192	46	-36	-81	-126	-149	0
168	0	0	-520	-760	-240	640	-140	-500	-275	-19	-139	-135	-182	-172	0
169	0	0	-433	-762	-329	597	-52	-545	-188	-79	-62	-155	-164	-145	0
170	0	0	-502	-756	-254	629	-124	-505	-232	11	-79	-98	-112	-58	0
171	0	0	-483	-754	-271	618	-106	-512	-236	54	-106	-147	-135	-83	0
172	0	0	-460	-758	-298	609	-81	-528	-192	9	-104	-122	-199	-116	0
173	0	0	-505	-764	-259	634	-123	-511	-273	15	-112	-149	-199	-139	0
174	0	0	-506	-762	-256	634	-125	-509	-300	-71	-157	-236	-275	-199	0
175	0	0	-431	-772	-341	601	-45	-556	-250	-31	-83	-133	-246	-186	0
176	0	0	-470	-766	-296	618	-87	-531	-325	-79	-137	-225	-192	-244	0
177	0	0	-468	-762	-294	615	-87	-528	-271	-31	-81	-151	-184	-145	0
178	0	0	-483	-760	-277	621	-103	-518	-388	-36	-153	-232	-240	-176	0
179	0	0	-469	-760	-291	614	-89	-525	-265	-13	-65	-168	-174	-97	0
180	0	0	-469	-754	-285	611	-92	-519	-211	-1	-31	-143	-190	-54	0
181	0	0	-463	-746	-283	604	-90	-514	-207	-25	-106	-211	-197	-93	0
182	0	0	-419	-750	-331	584	-44	-540	-162	31	-36	-77	-95	-34	0
183	0	0	-512	-756	-244	634	-134	-500	-323	-77	-172	-199	-209	-145	0
184	0	0	-386	-746	-360	566	-13	-553	-199	1	-60	-89	-209	-62	0
185	0	0	-416	-741	-325	578	-45	-533	-240	15	-87	-118	-164	-133	0
186	0	0	-431	-737	-306	584	-62	-521	-341	-23	-118	-188	-188	-215	0
187	0	0	-476	-735	-259	605	-108	-497	-294	-1	-62	-215	-143	-135	0
188	0	0	-406	-731	-325	568	-40	-528	-221	67	3	-83	-79	5	0
189	0	0	-477	-727	-250	602	-113	-488	-296	-32	-155	-153	-131	-116	0
190	0	0	-378	-733	-355	555	-11	-544	-161	71	-106	-69	-95	-31	0
191	0	0	-565	-741	-176	653	-194	-458	-254	-65	-48	-178	-120	-3	0
192	0	0	-448	-733	-285	590	-81	-509	-250	-3	-79	-180	-199	-73	0
193	0	0	-392	-735	-343	563	-24	-539	-137	73	13	-62	-62	1	0
194	0	0	-500	-713	-213	606	-143	-463	-285	-71	-56	-145	-207	-104	0
195	0	0	-370	-713	-343	541	-13	-528	-225	9	-73	-182	-104	-133	0
196	0	0	-429	-710	-281	569	-74	-495	-188	-23	-42	-161	-155	-118	0
197	0	0	-382	-717	-335	549	-23	-526	-250	21	-178	-122	-166	-159	0
198	0	0	-384	-713	-329	548	-27	-521	-279	29	-83	-62	-139	-104	0
199	0	0	-446	-704	-258	575	-94	-481	-263	3	-19	-102	-184	19	0
200	0	0	-413	-711	-298	562	-57	-504	-116	-32	-77	-77	-40	-36	0
201	0	0	-461	-715	-254	588	-103	-484	-114	46	-32	-104	-7	-15	0
202	0	0	-437	-729	-292	583	-72	-510	-178	13	-81	-143	-114	-89	0
203	0	0	-469	-723	-254	596	-107	-488	-170	40	-52	-116	-104	-23	0
204	0	0	-528	-725	-197	626	-165	-461	-285	-38	-100	-248	-141	-85	0
205	0	0	-425	-723	-298	574	-63	-510	-244	-9	-48	-188	-161	-114	0
206	0	0	-380	-713	-333	546	-23	-523	-225	48	-25	-7	-91	-79	0
207	0	0	-493	-729	-236	611	-128	-482	-370	-48	-97	-211	-230	-104	0
208	0	0	-376	-721	-345	548	-15	-533	-159	50	-54	0	-143	-29	0
209	0	0	-479	-721	-242	600	-118	-481	-223	-19	-100	-133	-120	-87	0
210	0	0	-393	-713	-320	553	-36	-516	-110	71	-56	-44	-75	58	0
211	0	0	-483	-715	-232	599	-125	-473	-258	54	-91	-161	-89	15	0
212	0	0	-388	-708	-320	548	-34	-514	-228	44	-25	-168	-87	73	0
213	0	0	-469	-713	-244	591	-112	-478	-180	23	-129	-118	-60	-19	0
214	0	0	-401	-719	-318	560	-41	-518	-178	-17	-87	-135	-126	-34	0
215	0	0	-489	-717	-228	603	-130	-472	-205	-67	-73	-161	-234	-52	0
216	0	0	-472	-702	-230	587	-121	-466	-238	-98	-32	-137	-143	-114	0
217	0	0	-388	-706	-318	547	-35	-512	-180	25	-38	-118	-67	-87	0
218	0	0	-491	-710	-219	600	-136	-464	-182	3	-129	-110	-143	1	0
219	0	0	-396	-706	-310	551	-43	-508	-133	1	-64	-116	-71	17	0
220	0	0	-464	-727	-263	595	-100	-495	-174	-3	11	-145	-44	32	0
221	0	0	-471	-727	-256	599	-107	-491	-155	-13	-50	-114	-93	56	0
222	0	0	-417	-733	-316	575	-50	-524	-98	-7	-21	-145	-56	11	0
223	0	0	-462	-729	-267	595	-97	-498	-232	52	-97	-79	-81	-38	0
224	0	0	-447	-739	-292	593	-77	-515	-201	-77	-5	-153	-104	-110	0
225	0	0	-435	-739	-304	587	-65	-521	-263	73	-40	-143	-120	-71	0
226	0	0	-507	-735	-228	621	-139	-481	-300	27	-32	-180	-133	-64	0
227	0	0	-419	-737	-318	578	-50	-527	-168	-23	-42	-108	-131	3	0
228	0	0	-460	-731	-271	595	-94	-501	-205	-9	-29	-131	-139	-19	0
229	0	0	-448	-731	-283	589	-82	-507	-122	-23	-3	-149	-60	46	0
230	0	0	-413	-733	-320	573	-46	-526	-176	23	-25	-95	-79	40	0
231	0	0	-501	-727	-226	614	-137	-476	-129	17	-25	-137	32	50	0
232	0	0	-394	-737	-343	565	-25	-540	-133	27	-73	-129	-65	58	0
233	0	0	-392	-737	-345	564	-23	-541	-104	21	-32	-58	-52	13	0
234	0	0	-454	-739	-285	596	-84	-512	-159	-40	-64	-149	-137	-19	0
235	0	0	-450	-750	-300	600	-75	-525	-129	-64	-27	-112	-178	-27	0
236	0	0	-427	-750	-323	588	-52	-536	-211	-36	-7	-98	-126	-137	0
237	0	0	-463	-752	-289	607	-87	-520	-197	-48	-46	-40	-79	-52	0
238	0	0	-458	-760	-302	609	-78	-531	-176	-48	-85	-145	-116	-11	0
239	0	0	-481	-760	-279	620	-101	-519	-133	77	-149	-5	-11	-5	0
240	0	0	-514	-750	-236	632	-139	-493	-201	5	-81	-67	-79	21	0
241	0	0	-424	-746	-322	585	-51	-534	-65	29	-50	-65	-89	9	0
242	0	0	-464	-758	-294	611	-85	-526	-83	3	-62	-75	-32	58	0
243	0	0	-468	-766	-298	617	-85	-532	-143	9	-48	-65	-85	-15	0
244	0	0	-370	-752	-382	561	6	-567	-122	-34	34	-95	-58	-11	0
245	0	0	-475	-748	-273	611	-101	-510	-250	-44	-75	-81	-141	-73	0
246	0	0	-448	-756	-308	602	-70	-532	-190	-62	-48	-114	-106	-100	0
247	0	0	-475	-752	-277	613	-99	-514	-168	-3	-48	-108	-120	29	0
248	0	0	-425	-762	-337	593	-44	-549	-259	13	-71	-110	-60	0	0
249	0	0	-398	-754	-356	576	-21	-555	-180	71	-19	-102	-79	83	0
250	0	0	-481	-750	-269	615	-106	-509	-149	0	-5	-178	-15	64	0
251	0	0	-388	-748	-360	568	-14	-554	-31	-19	60	-64	3	100	0
252	0	0	-504	-756	-252	630	-126	-504	-211	-21	-102	-114	-137	52	0
253	0	0	-390	-758	-368	574	-11	-563	-133	50	0	-106	-25	29	0
254	0	0	-524	-750	-226	637	-149	-488	-186	3	-102	-91	-141	-67	0
255	0	0	-400	-758	-358	579	-21	-558	-164	27	-60	5	-170	-29	0
256	0	0	-467	-748	-281	607	-93	-514	-197	-46	-40	-170	-58	-67	0
257	0	0	-429	-752	-323	590	-53	-537	-246	15	-5	-164	-83	-95	0
258	0	0	-423	-754	-331	588	-46	-542	-172	19	11	-106	-89	-29	0
259	0	0	-421	-752	-331	586	-45	-541	-110	23	-42	-52	-11	48	0
260	0	0	-451	-743	-292	597	-79	-517	-159	1	-11	-116	-112	-11	0
261	0	0	-448	-760	-312	604	-68	-536	-65	32	-75	-114	-54	29	0
262	0	0	-500	-750	-250	625	-125	-500	-73	-7	-133	-85	-32	5	0
263	0	0	-390	-741	-351	565	-19	-546	-194	38	-77	-122	-87	-44	0
264	0	0	-485	-735	-250	610	-117	-492	-221	-17	-60	-153	-73	-89	0
265	0	0	-468	-739	-271	603	-98	-505	-213	-42	-79	-133	-120	-106	0
266	0	0	-393	-746	-353	569	-20	-549	-166	-44	-34	-95	-106	-91	0
267	0	0	-462	-758	-296	610	-83	-527	-118	-19	11	-79	3	-17	0
268	0	0	-463	-754	-291	608	-86	-522	-133	-48	-75	-100	-69	1	0
269	0	0	-434	-748	-314	591	-60	-531	-145	1	32	-95	-40	135	0
270	0	0	-456	-762	-306	609	-75	-534	-120	9	-32	-81	-27	81	0
271	0	0	-491	-770	-279	630	-106	-524	-56	7	-25	-44	56	9	0
272	0	0	-504	-779	-275	641	-114	-527	-153	-13	-32	-161	-102	50	0
273	0	0	-417	-791	-374	604	-21	-582	-87	83	1	3	-27	118	0
274	0	0	-531	-787	-256	659	-137	-521	-106	-11	-60	-97	-56	-23	0
275	0	0	-469	-781	-312	625	-78	-546	-120	-7	50	-120	-38	-1	0
276	0	0	-512	-777	-265	644	-123	-521	-151	7	-34	-60	-56	-31	0
277	0	0	-377	-770	-393	573	8	-581	-95	17	21	-79	-29	-29	0
278	0	0	-548	-776	-228	662	-160	-502	-126	-52	19	-11	-44	36	0
279	0	0	-427	-766	-339	596	-44	-552	-77	-1	0	-19	-15	77	0
280	0	0	-483	-768	-285	625	-99	-526	-104	64	9	-25	23	131	0
281	0	0	-510	-758	-248	634	-131	-503	-104	38	-64	-100	19	-46	0
282	0	0	-454	-770	-316	612	-69	-543	-17	77	40	-21	13	93	0
283	0	0	-580	-783	-203	681	-188	-493	-116	3	-60	-67	-25	27	0
284	0	0	-419	-774	-355	596	-32	-564	-77	0	48	-52	-44	-32	0
285	0	0	-510	-768	-258	639	-126	-513	-135	23	-79	-75	50	-25	0
286	0	0	-456	-762	-306	609	-75	-534	-133	-54	-34	-122	-44	-19	0
287	0	0	-415	-768	-353	591	-31	-560	-104	46	27	-31	-15	50	0
288	0	0	-487	-768	-281	627	-103	-524	-108	-15	-5	-75	-19	58	0
289	0	0	-450	-768	-318	609	-66	-543	19	46	29	-3	25	135	0
290	0	0	-476	-774	-298	625	-89	-536	-34	-36	38	-40	32	110	0
291	0	0	-448	-764	-316	606	-66	-540	-67	79	-11	-50	65	118	0
292	0	0	-479	-766	-287	622	-96	-526	-31	46	-48	-17	5	118	0
293	0	0	-433	-766	-333	599	-50	-549	-56	-21	29	-52	-21	81	0
294	0	0	-456	-768	-312	612	-72	-540	-65	17	3	1	-29	56	0
295	0	0	-473	-760	-287	616	-93	-523	-166	38	-93	-69	-19	-36	0
296	0	0	-421	-746	-325	583	-48	-535	-69	29	44	1	0	13	0
297	0	0	-479	-752	-273	615	-103	-512	-77	-56	-46	-7	-118	54	0
298	0	0	-428	-750	-322	589	-53	-536	-89	21	34	-79	-15	60	0
299	0	0	-473	-750	-277	611	-98	-513	-56	56	3	-32	79	124	0
300	0	0	-468	-760	-292	614	-88	-526	-21	21	-25	-108	-21	180	0
301	0	0	-407	-758	-351	582	-28	-554	-17	38	-29	-34	32	135	0
302	0	0	-481	-762	-281	621	-100	-521	-79	67	-71	-11	5	108	0
303	0	0	-477	-758	-281	617	-98	-519	-17	-75	-85	-67	-1	5	0
304	0	0	-437	-762	-325	599	-56	-543	-36	-23	-27	34	-7	67	0
305	0	0	-435	-760	-325	597	-55	-542	-106	-62	-75	-83	-98	3	0
306	0	0	-479	-756	-277	617	-101	-516	-153	-1	5	-122	5	17	0
307	0	0	-471	-750	-279	610	-96	-514	-104	-27	13	-34	-44	-3	0
308	0	0	-423	-770	-347	596	-38	-558	-50	-23	-42	-65	36	-11	0
309	0	0	-487	-772	-285	629	-101	-528	-56	23	-15	-52	67	129	0
310	0	0	-431	-776	-345	603	-43	-560	5	-1	21	36	58	89	0
311	0	0	-464	-772	-308	618	-78	-540	1	52	5	23	79	149	0
312	0	0	-450	-762	-312	606	-69	-537	-29	73	-71	-100	21	29	0
313	0	0	-495	-764	-269	629	-113	-516	-25	-58	-27	-67	-52	110	0
314	0	0	-469	-752	-283	610	-93	-517	-60	19	0	-9	19	25	0
315	0	0	-475	-764	-289	619	-93	-526	-106	-17	-67	25	-46	-36	0
316	0	0	-435	-770	-335	602	-50	-552	-27	-52	7	-5	56	5	0
317	0	0	-410	-772	-362	591	-24	-567	-9	13	-27	-7	-52	7	0
318	0	0	-484	-776	-292	630	-96	-534	-71	-7	-7	21	17	83	0
319	0	0	-454	-766	-312	610	-71	-539	-44	29	-17	-21	69	56	0
320	0	0	-471	-781	-310	626	-80	-545	3	-7	95	1	102	145	0
321	0	0	-483	-787	-304	635	-89	-545	-42	7	-38	-17	85	23	0
322	0	0	-483	-781	-298	632	-92	-539	-9	25	23	-38	79	161	0
323	0	0	-434	-777	-343	605	-45	-560	-11	89	-36	-23	42	25	0
324	0	0	-513	-774	-261	643	-126	-517	-62	21	17	9	32	58	0
325	0	0	-474	-766	-292	620	-91	-529	-52	5	-5	-60	1	-54	0
326	0	0	-448	-770	-322	609	-63	-546	9	-56	135	-44	46	-3	0
327	0	0	-479	-760	-281	619	-99	-520	-116	-73	11	-54	23	31	0
328	0	0	-429	-770	-341	599	-44	-555	-56	-9	36	-19	0	69	0
329	0	0	-431	-764	-333	597	-49	-548	-48	106	11	-38	112	87	0
330	0	0	-473	-758	-285	615	-94	-521	13	3	13	7	75	112	0
331	0	0	-464	-764	-300	614	-82	-532	11	91	-38	23	100	97	0
332	0	0	-460	-756	-296	608	-82	-526	-27	71	7	-23	120	100	0
333	0	0	-520	-758	-238	639	-141	-498	-9	-50	-23	31	32	95	0
334	0	0	-425	-772	-347	598	-39	-559	11	13	50	-23	0	0	0
335	0	0	-495	-766	-271	630	-112	-518	-89	-11	-7	58	-11	40	0
336	0	0	-448	-762	-314	605	-67	-538	-54	21	-48	0	32	-29	0
337	0	0	-427	-756	-329	591	-49	-542	-56	42	29	27	118	-23	0
338	0	0	-427	-750	-323	588	-52	-536	31	-29	36	48	15	106	0
339	0	0	-491	-758	-267	624	-112	-512	21	75	-5	67	77	135	0
340	0	0	-384	-766	-382	575	-1	-574	124	118	-5	126	89	110	0
341	0	0	-505	-766	-261	635	-122	-513	-11	77	-21	-42	180	58	0
342	0	0	-415	-764	-349	589	-33	-556	29	27	0	-25	95	133	0
343	0	0	-478	-776	-298	627	-90	-537	15	1	-31	42	42	54	0
344	0	0	-476	-774	-298	625	-89	-536	-56	-11	67	-11	83	-1	0
345	0	0	-491	-764	-273	627	-109	-518	-42	7	13	0	0	-32	0
346	0	0	-439	-764	-325	601	-57	-544	-9	-5	64	58	21	29	0
347	0	0	-474	-772	-298	623	-88	-535	-71	-31	58	9	81	52	0
348	0	0	-456	-774	-318	615	-69	-546	0	15	-65	-42	71	3	0
349	0	0	-462	-766	-304	614	-79	-535	-15	29	-11	64	81	197	0
350	0	0	-456	-756	-300	606	-78	-528	67	34	-36	36	137	104	0
351	0	0	-438	-758	-320	598	-59	-539	27	40	46	-13	162	151	0
352	0	0	-489	-752	-263	620	-113	-507	-23	13	25	15	131	131	0
353	0	0	-411	-750	-339	580	-36	-544	120	25	54	3	79	128	0
354	0	0	-465	-746	-281	605	-92	-513	0	-85	5	67	60	-38	0
355	0	0	-401	-744	-343	572	-29	-543	29	31	0	50	87	54	0
356	0	0	-425	-741	-316	583	-54	-528	-34	-23	42	-7	1	-29	0
357	0	0	-423	-741	-318	582	-52	-529	-15	-38	29	56	27	-5	0
358	0	0	-450	-756	-306	603	-72	-531	15	25	25	-31	89	129	0
359	0	0	-369	-758	-389	563	10	-573	13	40	100	48	149	164	0
360	0	0	-469	-760	-291	614	-89	-525	93	27	-5	56	98	184	0
361	0	0	-458	-758	-300	608	-79	-529	38	131	-34	36	157	48	0
362	0	0	-444	-758	-314	601	-65	-536	31	120	58	36	145	112	0
363	0	0	-421	-746	-325	583	-48	-535	-1	40	-89	11	60	67	0
364	0	0	-362	-746	-384	554	11	-565	58	38	65	97	67	65	0
365	0	0	-518	-743	-225	630	-146	-484	-56	-3	52	64	67	32	0
366	0	0	-435	-737	-302	586	-66	-519	-50	-42	-36	-36	-17	19	0
367	0	0	-450	-744	-294	597	-78	-519	-52	36	56	104	36	25	0
368	0	0	-424	-744	-320	584	-52	-532	5	100	9	83	29	77	0
369	0	0	-433	-737	-304	585	-64	-520	17	75	-54	73	67	42	0
370	0	0	-421	-743	-322	582	-49	-532	85	114	32	7	197	131	0
371	0	0	-458	-754	-296	606	-81	-525	-13	19	67	3	71	122	0
372	0	0	-458	-764	-306	611	-76	-535	0	21	7	58	75	114	0
373	0	0	-478	-774	-296	626	-91	-535	-46	1	-85	50	56	-21	0
374	0	0	-449	-776	-327	612	-61	-551	58	-21	58	91	71	54	0
375	0	0	-444	-781	-337	612	-53	-559	5	-44	89	46	73	5	0
376	0	0	-458	-772	-314	615	-72	-543	-91	-21	-27	-3	1	-38	0
377	0	0	-382	-756	-374	569	-4	-565	15	48	67	77	91	98	0
378	0	0	-496	-752	-256	624	-120	-504	3	-15	91	40	38	95	0
379	0	0	-444	-752	-308	598	-68	-530	40	-1	-5	77	114	155	0
380	0	0	-400	-756	-356	578	-22	-556	106	23	21	112	112	116	0
381	0	0	-477	-746	-269	611	-104	-507	60	44	71	71	168	122	0
382	0	0	-411	-748	-337	579	-37	-542	13	36	118	19	122	164	0
383	0	0	-447	-743	-296	595	-75	-519	-23	44	-11	54	83	85	0
384	0	0	-454	-762	-308	608	-73	-535	5	-89	77	44	83	58	0
385	0	0	-446	-752	-306	599	-70	-529	79	17	42	102	50	48	0
386	0	0	-448	-752	-304	600	-72	-528	-38	0	34	7	-11	34	0
387	0	0	-466	-764	-298	615	-84	-531	71	-1	112	54	79	34	0
388	0	0	-429	-766	-337	597	-46	-551	-15	-17	9	83	85	19	0
389	0	0	-481	-754	-273	617	-104	-513	79	25	-29	67	137	17	0
390	0	0	-464	-741	-277	602	-93	-509	11	95	-11	50	87	75	0
391	0	0	-458	-741	-283	599	-87	-512	52	54	89	62	118	137	0
392	0	0	-479	-744	-265	611	-107	-504	-25	106	-46	89	15	65	0
393	0	0	-494	-748	-254	621	-120	-501	19	-19	29	27	29	42	0
394	0	0	-498	-744	-246	621	-126	-495	-27	-58	0	38	-25	-42	0
395	0	0	-410	-733	-323	571	-43	-528	75	15	97	77	44	-83	0
396	0	0	-472	-741	-269	606	-101	-505	-69	-9	-91	17	-19	-102	0
397	0	0	-395	-744	-349	569	-23	-546	9	3	36	50	36	-50	0
398	0	0	-494	-748	-254	621	-120	-501	36	5	5	17	36	83	0
399	0	0	-454	-756	-302	605	-76	-529	-29	44	-85	98	87	36	0
400	0	0	-401	-756	-355	578	-23	-555	83	58	95	112	83	135	0
401	0	0	-477	-750	-273	613	-102	-511	9	73	-31	36	129	65	0
402	0	0	-420	-743	-323	581	-48	-533	75	13	-25	36	38	25	0
403	0	0	-440	-758	-318	599	-61	-538	-29	108	21	93	75	65	0
404	0	0	-449	-741	-292	595	-78	-516	13	-11	-27	44	5	-34	0
405	0	0	-469	-758	-289	613	-90	-523	-44	-1	-40	27	-3	36	0
406	0	0	-398	-776	-378	587	-10	-577	-11	-21	36	19	32	-21	0
407	0	0	-464	-770	-306	617	-79	-538	17	-19	-13	15	60	-52	0
408	0	0	-467	-754	-287	610	-90	-520	-42	-3	11	46	58	-7	0
409	0	0	-425	-752	-327	588	-49	-539	71	9	11	48	137	58	0
410	0	0	-458	-758	-300	608	-79	-529	52	48	17	40	60	106	0
411	0	0	-475	-748	-273	611	-101	-510	52	13	0	73	56	87	0
412	0	0	-438	-754	-316	596	-61	-535	27	81	-11	67	83	27	0
413	0	0	-471	-754	-283	612	-94	-518	52	1	25	91	79	102	0
414	0	0	-395	-748	-353	571	-21	-550	-21	95	-15	83	75	-58	0
415	0	0	-471	-760	-289	615	-91	-524	-27	-58	31	11	1	-69	0
416	0	0	-431	-760	-329	595	-51	-544	-64	-9	69	-34	31	-25	0
417	0	0	-481	-754	-273	617	-104	-513	-17	-58	5	19	-21	-36	0
418	0	0	-403	-756	-353	579	-25	-554	-25	56	-34	46	21	-98	0
419	0	0	-497	-760	-263	628	-117	-511	1	19	46	85	50	71	0
420	0	0	-454	-754	-300	604	-77	-527	23	5	19	-17	62	36	0
421	0	0	-411	-731	-320	571	-45	-525	38	98	-5	64	87	54	0
422	0	0	-474	-735	-261	604	-106	-498	9	27	19	23	95	112	0
423	0	0	-432	-748	-316	590	-58	-532	9	75	-9	34	62	36	0
424	0	0	-442	-752	-310	597	-66	-531	-15	-23	139	-58	58	17	0
425	0	0	-399	-748	-349	573	-25	-548	13	-17	5	27	-1	-38	0
426	0	0	-454	-748	-294	601	-80	-521	-38	52	15	40	7	-54	0
427	0	0	-397	-746	-349	571	-24	-547	-34	62	62	13	42	40	0
428	0	0	-425	-739	-314	582	-55	-526	5	15	-7	32	89	-27	0
429	0	0	-473	-725	-252	599	-110	-488	32	-54	21	73	23	50	0
430	0	0	-398	-723	-325	560	-36	-524	38	21	40	25	110	85	0
431	0	0	-448	-725	-277	586	-85	-501	64	-5	-13	38	85	95	0
432	0	0	-438	-729	-291	583	-73	-510	65	67	-31	36	65	67	0
433	0	0	-467	-725	-258	596	-104	-491	-7	58	-36	11	75	7	0
434	0	0	-485	-723	-238	604	-123	-480	-164	23	-46	-3	23	-98	0
435	0	0	-401	-715	-314	558	-43	-514	-104	-23	23	-11	27	-102	0
436	0	0	-446	-702	-256	574	-95	-479	-52	-38	-11	25	29	-48	0
437	0	0	-425	-704	-279	564	-73	-491	9	-79	42	-19	-5	-44	0
438	0	0	-417	-700	-283	558	-67	-491	25	27	17	106	56	56	0
439	0	0	-508	-702	-194	605	-157	-448	-62	50	-29	-23	69	38	0
440	0	0	-382	-688	-306	535	-38	-497	85	23	32	23	91	114	0
441	0	0	-454	-690	-236	572	-109	-463	42	1	-1	23	58	104	0
442	0	0	-405	-686	-281	545	-62	-483	25	46	29	100	62	40	0
443	0	0	-438	-717	-279	577	-79	-498	25	69	-29	27	42	19	0
444	0	0	-430	-715	-285	572	-72	-500	-44	32	25	-11	42	-19	0
445	0	0	-423	-729	-306	576	-58	-517	-60	-34	34	0	15	-42	0
446	0	0	-429	-725	-296	577	-66	-510	-114	-71	-9	-36	-7	-124	0
447	0	0	-411	-719	-308	565	-51	-513	56	23	34	60	32	34	0
448	0	0	-441	-708	-267	574	-87	-487	-81	5	-29	-15	56	-67	0
449	0	0	-417	-702	-285	559	-66	-493	-32	34	-31	-5	106	-21	0
450	0	0	-441	-679	-238	560	-101	-458	-1	-1	-3	15	126	91	0
451	0	0	-448	-667	-219	557	-114	-443	-34	50	-32	-58	52	42	0
452	0	0	-419	-644	-225	531	-97	-434	-3	42	-23	52	50	65	0
453	0	0	-399	-622	-223	510	-88	-422	-1	-21	5	13	-44	73	0
454	0	0	-367	-609	-242	488	-62	-425	13	27	32	11	11	-19	0
455	0	0	-408	-603	-195	505	-106	-399	-34	-11	-56	36	7	-29	0
456	0	0	-378	-599	-221	488	-78	-410	-77	19	27	29	32	-31	0
457	0	0	-342	-603	-261	472	-40	-432	-27	62	85	32	69	21	0
458	0	0	-419	-601	-182	510	-118	-391	-34	-27	-38	11	-32	-5	0
459	0	0	-297	-605	-308	451	5	-456	32	25	73	91	31	120	0
460	0	0	-417	-618	-201	517	-108	-409	-56	27	67	34	79	147	0
461	0	0	-384	-636	-252	510	-66	-444	56	1	27	48	79	38	0
462	0	0	-404	-642	-238	523	-83	-440	29	44	40	-15	112	186	0
463	0	0	-384	-661	-277	522	-53	-469	29	15	-17	110	32	131	0
464	0	0	-372	-657	-285	514	-43	-471	-60	31	34	17	58	25	0
465	0	0	-340	-669	-329	504	-5	-499	-52	-25	32	42	52	36	0
466	0	0	-403	-659	-256	531	-73	-457	13	-25	81	27	42	-15	0
467	0	0	-366	-655	-289	510	-38	-472	19	-48	64	-7	17	50	0
468	0	0	-390	-655	-265	522	-62	-460	0	-9	-21	50	17	44	0
469	0	0	-415	-655	-240	535	-87	-447	1	5	31	34	120	87	0
470	0	0	-394	-655	-261	524	-66	-458	23	19	-15	34	19	34	0
471	0	0	-403	-684	-281	543	-61	-482	87	64	108	100	93	168	0
472	0	0	-467	-690	-223	578	-122	-456	-36	23	-31	29	89	46	0
473	0	0	-379	-702	-323	540	-28	-512	19	13	11	161	42	112	0
474	0	0	-467	-723	-256	595	-105	-489	-69	40	9	-13	44	-38	0
475	0	0	-409	-727	-318	568	-45	-522	-58	27	50	52	40	27	0
476	0	0	-456	-756	-300	606	-78	-528	-44	21	-11	133	-11	-38	0
477	0	0	-483	-760	-277	621	-103	-518	-71	34	11	27	69	21	0
478	0	0	-466	-770	-304	618	-81	-537	5	32	44	143	137	7	0
479	0	0	-476	-772	-296	624	-90	-534	23	-27	97	23	36	126	0
480	0	0	-450	-781	-331	615	-59	-556	31	73	29	97	129	145	0
481	0	0	-489	-789	-300	639	-94	-544	-11	-48	65	-81	108	23	0
482	0	0	-477	-777	-300	627	-88	-538	42	50	38	77	75	164	0
483	0	0	-486	-777	-291	631	-97	-534	9	-11	-17	-13	42	46	0
484	0	0	-392	-768	-376	580	-8	-572	29	42	23	114	36	32	0
485	0	0	-489	-768	-279	628	-105	-523	-17	-48	44	-7	44	44	0
486	0	0	-448	-766	-318	607	-65	-542	-17	-25	-34	69	-25	-21	0
487	0	0	-417	-764	-347	590	-35	-555	-1	1	58	69	38	25	0
488	0	0	-505	-772	-267	638	-119	-519	7	-69	38	7	11	108	0
489	0	0	-406	-772	-366	589	-20	-569	54	17	52	108	100	52	0
490	0	0	-524	-772	-248	648	-138	-510	-1	23	54	87	98	188	0
491	0	0	-443	-766	-323	604	-60	-544	48	5	100	91	50	122	0
492	0	0	-466	-768	-302	617	-82	-535	27	60	77	108	133	110	0
493	0	0	-471	-758	-287	614	-92	-522	-52	-21	42	50	38	46	0
494	0	0	-463	-754	-291	608	-86	-522	71	-31	42	-5	85	15	0
495	0	0	-477	-750	-273	613	-102	-511	-31	-97	81	50	-5	-50	0
496	0	0	-690	-1037	-347	863	-171	-692	-287	-116	-213	-116	-252	-450	0
497	0	0	-1420	-2556	-1136	1988	-142	-1846	-203	-131	-21	-170	-145	-188	0
498	0	0	-1930	-3594	-1664	2762	-133	-2629	-230	-38	-83	-40	-98	-64	0
499	0	0	-2141	-4044	-1903	3092	-119	-2973	-110	52	-29	7	100	44	0
500	0	0	-2169	-4312	-2143	3240	-13	-3227	44	110	267	106	242	273	0
501	0	0	-2346	-4526	-2180	3436	-83	-3353	122	21	106	209	258	308	0
502	0	0	-2423	-4729	-2306	3576	-58	-3517	195	71	91	91	199	430	0
503	0	0	-2505	-4935	-2430	3720	-37	-3682	277	161	252	250	409	450	0
504	0	0	-2502	-5047	-2545	3774	21	-3796	306	62	205	374	446	172	0
505	0	0	-2468	-5139	-2671	3803	101	-3905	337	42	-289	283	205	-73	0
506	0	0	-2675	-5175	-2500	3925	-87	-3837	283	31	-500	-184	279	283	0
507	0	0	-2669	-5214	-2545	3941	-62	-3879	126	89	-250	-201	374	642	1
508	0	0	-2613	-5251	-2638	3932	12	-3944	197	232	287	374	417	605	0
509	0	0	-2675	-5280	-2605	3977	-35	-3942	217	95	232	597	238	192	0
510	0	0	-2613	-5282	-2669	3947	28	-3975	291	38	15	589	331	71	0
511	0	0	-2720	-5321	-2601	4020	-59	-3961	467	67	159	323	407	166	0
512	0	0	-2723	-5340	-2617	4031	-53	-3978	483	62	143	89	399	25	0
513	0	0	-2603	-5350	-2747	3976	72	-4048	388	137	217	-13	157	5	0
514	0	0	-2724	-5360	-2636	4042	-44	-3998	162	48	232	-95	-122	149	0
515	0	0	-2846	-5371	-2525	4108	-160	-3948	25	-89	271	-184	-399	203	0
516	0	0	-2760	-5369	-2609	4064	-75	-3989	164	-60	252	-201	-399	240	0
517	0	0	-2751	-5366	-2615	4058	-68	-3990	240	93	244	-95	-79	279	0
518	0	0	-2739	-5358	-2619	4048	-60	-3988	254	67	279	-116	244	226	0
519	0	0	-2774	-5348	-2574	4061	-100	-3961	446	50	126	145	366	197	0
520	0	0	-2782	-5356	-2574	4069	-104	-3965	426	11	71	289	523	259	0
521	0	0	-2866	-5358	-2492	4112	-187	-3925	291	31	-164	485	512	190	0
522	0	0	-2668	-5364	-2696	4016	14	-4030	259	135	-122	624	533	149	0
523	0	0	-2784	-5366	-2582	4075	-101	-3974	3	62	-159	539	508	153	0
524	0	0	-2718	-5360	-2642	4039	-38	-4001	-27	-15	-71	496	479	180	0
525	0	0	-2821	-5360	-2539	4090	-141	-3949	-21	-32	-7	432	384	149	0
526	0	0	-2683	-5333	-2650	4008	-16	-3991	48	104	-32	318	360	5	0
527	0	0	-2797	-5319	-2522	4058	-137	-3920	129	15	-205	145	139	-106	0
528	0	0	-2798	-5321	-2523	4059	-137	-3922	116	-42	-331	-48	52	-228	0
529	0	0	-2759	-5300	-2541	4029	-109	-3920	162	40	-320	-120	60	-294	0
530	0	0	-2809	-5278	-2469	4043	-170	-3873	42	-34	-232	-329	-52	-422	0
531	0	0	-2650	-5239	-2589	3944	-30	-3914	91	139	-184	-291	-52	-391	0
532	0	0	-2832	-5222	-2390	4027	-221	-3806	-40	-13	-279	-343	-129	-424	0
533	0	0	-2671	-5179	-2508	3925	-81	-3843	-157	-110	-343	-316	-145	-492	0
534	0	0	-2675	-5111	-2436	3893	-119	-3773	-139	-44	-360	-219	-67	-391	0
535	0	0	-2706	-5055	-2349	3880	-178	-3702	-209	-79	-434	-164	-145	-440	0
536	0	0	-2584	-4999	-2415	3791	-84	-3707	-106	-60	-349	-67	42	-341	0
537	0	0	-2605	-4956	-2351	3780	-127	-3653	-166	-44	-302	17	0	-211	0
538	0	0	-2452	-4859	-2407	3655	-22	-3633	-120	-25	-236	93	50	-143	0
539	0	0	-2408	-4751	-2343	3579	-32	-3547	-7	-83	-141	240	21	-5	0
540	0	0	-2344	-4613	-2269	3478	-37	-3441	-97	-23	-131	71	137	29	0
541	0	0	-2241	-4462	-2221	3351	-10	-3341	-13	36	-126	141	143	50	0
542	0	0	-2209	-4277	-2068	3243	-70	-3172	58	13	-19	159	168	186	0
543	0	0	-2157	-4031	-1874	3094	-141	-2952	-15	-34	-149	67	54	122	0
544	0	0	-1861	-3748	-1887	2804	13	-2817	69	60	-56	145	178	48	0
545	0	0	-1872	-3427	-1555	2649	-158	-2491	48	-65	-21	-46	143	46	0
546	0	0	-1606	-3045	-1439	2325	-83	-2242	143	-21	-38	21	108	69	0
547	0	0	-1367	-2688	-1321	2027	-23	-2004	203	23	124	75	155	180	0
548	0	0	-1263	-2298	-1035	1780	-114	-1666	106	-65	50	-9	161	85	0
549	0	0	-985	-1883	-898	1434	-43	-1390	201	52	54	172	151	129	0
550	0	0	-852	-1499	-647	1175	-102	-1073	219	54	-34	34	149	110	0
551	0	0	-726	-1315	-589	1020	-68	-952	197	69	3	67	236	122	0
552	0	0	-704	-1377	-673	1040	-15	-1025	143	40	21	97	219	79	0
553	0	0	-700	-1340	-640	1020	-30	-990	38	29	-38	83	164	-11	0
554	0	0	-794	-1577	-783	1185	-5	-1180	83	-9	32	3	69	3	0
555	0	0	-931	-1796	-865	1363	-33	-1330	-23	-11	38	-40	34	-133	0
556	0	0	-1022	-1990	-968	1506	-27	-1479	-50	-21	-93	-67	-166	-102	0
557	0	0	-1160	-2374	-1214	1767	27	-1794	34	32	-98	-23	-145	-79	0
558	0	0	-1512	-2939	-1427	2225	-42	-2183	15	-29	-95	-34	-186	-166	0
559	0	0	-1657	-3327	-1670	2492	6	-2498	32	58	-149	-126	-100	-197	0
560	0	0	-1896	-3616	-1720	2756	-88	-2668	145	34	-151	-46	-75	-29	0
561	0	0	-2026	-3934	-1908	2980	-59	-2921	83	1	-308	-83	-5	-98	0
562	0	0	-2076	-4074	-1998	3075	-39	-3036	79	40	-219	9	-7	-15	0
563	0	0	-2136	-3949	-1813	3042	-161	-2881	-23	-25	-428	-67	-91	-11	0
564	0	0	-1942	-3761	-1819	2851	-61	-2790	15	-102	-479	-11	-19	-69	0
565	0	0	-1916	-3559	-1643	2737	-136	-2601	-5	-15	-411	-31	25	-11	0
566	0	0	-1756	-3418	-1662	2587	-47	-2540	-21	5	-426	-58	5	-19	0
567	0	0	-1778	-3298	-1520	2538	-129	-2409	-17	-54	-395	46	-1	3	0
568	0	0	-1647	-3152	-1505	2399	-71	-2328	42	7	-298	116	62	98	0
569	0	0	-1562	-3030	-1468	2296	-47	-2249	36	-1	-306	116	186	64	0
570	0	0	-1610	-2915	-1305	2262	-152	-2110	104	-38	-226	285	180	9	0
571	0	0	-1440	-2805	-1365	2122	-37	-2085	192	77	-234	145	232	40	0
572	0	0	-1557	-2750	-1193	2153	-182	-1971	207	-42	-176	85	219	-36	0
573	0	0	-1462	-2721	-1259	2091	-101	-1990	182	-21	-223	118	29	-62	0
574	0	0	-1453	-2706	-1253	2079	-100	-1979	151	-21	-65	50	-17	-73	0
575	0	0	-1443	-2696	-1253	2069	-95	-1974	95	-122	-116	11	-162	-215	0
576	0	0	-1397	-2708	-1311	2052	-43	-2009	126	64	38	-42	-174	-42	0
577	0	0	-1490	-2702	-1212	2096	-139	-1957	-13	0	-17	-73	-221	-40	0
578	0	0	-1405	-2681	-1276	2043	-64	-1978	73	-23	226	73	-207	98	0
579	0	0	-1474	-2661	-1187	2067	-143	-1924	77	-38	283	17	-174	172	0
580	0	0	-1455	-2644	-1189	2049	-133	-1916	71	3	161	75	-31	184	0
581	0	0	-1457	-2626	-1169	2041	-144	-1897	32	17	-29	69	7	21	0
582	0	0	-1385	-2624	-1239	2004	-73	-1931	69	-29	83	38	60	161	0
583	0	0	-1401	-2619	-1218	2010	-91	-1918	11	-52	81	106	203	-93	0
584	0	0	-1360	-2603	-1243	1981	-58	-1923	-87	-29	159	128	250	-164	0
585	0	0	-1335	-2578	-1243	1956	-46	-1910	-67	7	192	248	289	-190	0
586	0	0	-1434	-2566	-1132	2000	-151	-1849	-7	-95	116	209	256	-172	0
587	0	0	-1312	-2549	-1237	1930	-37	-1893	95	-40	36	252	244	-155	0
588	0	0	-1498	-2533	-1035	2015	-231	-1784	25	-75	-120	71	174	-116	0
589	0	0	-1380	-2512	-1132	1946	-124	-1822	89	11	-83	91	131	-40	0
590	0	0	-1369	-2498	-1129	1933	-120	-1813	135	-15	-60	-3	11	40	0
591	0	0	-1410	-2492	-1082	1951	-164	-1787	73	-3	-3	-36	-85	23	0
592	0	0	-1339	-2481	-1142	1910	-98	-1811	64	42	-3	-9	-112	81	0
593	0	0	-1453	-2483	-1030	1968	-211	-1756	-64	-34	-27	-95	-159	-40	0
594	0	0	-1305	-2457	-1152	1881	-76	-1804	-3	-19	-32	-31	-81	7	0
595	0	0	-1391	-2454	-1063	1922	-164	-1758	-32	-64	-79	52	-124	13	0
596	0	0	-1275	-2444	-1169	1859	-53	-1806	-38	32	29	135	9	32	0
597	0	0	-1385	-2434	-1049	1909	-168	-1741	-85	0	-32	157	48	19	0
598	0	0	-1272	-2428	-1156	1850	-58	-1792	13	31	17	294	129	9	0
599	0	0	-1300	-2407	-1107	1853	-96	-1757	106	0	75	184	199	-1	0
600	0	0	-1267	-2403	-1136	1835	-65	-1769	112	25	38	172	215	23	0
601	0	0	-1272	-2393	-1121	1832	-75	-1757	36	161	0	195	188	25	0
602	0	0	-1325	-2386	-1061	1855	-132	-1723	25	-15	-36	29	124	-77	0
603	0	0	-1235	-2362	-1127	1798	-54	-1744	42	36	40	95	25	-38	0
604	0	0	-1288	-2353	-1065	1820	-111	-1709	1	-27	-69	13	-71	-151	0
605	0	0	-1311	-2343	-1032	1827	-139	-1687	-54	17	-15	-1	-77	-168	0
606	0	0	-1236	-2337	-1101	1786	-67	-1719	-29	3	64	-11	-172	-118	0
607	0	0	-1248	-2328	-1080	1788	-84	-1704	-112	0	34	-54	-145	-73	0
608	0	0	-1234	-2324	-1090	1779	-72	-1707	-50	40	-29	27	-29	-95	0
609	0	0	-1296	-2322	-1026	1809	-135	-1674	-100	-21	-17	-54	-85	-52	0
610	0	0	-1199	-2302	-1103	1750	-48	-1702	-17	42	-81	29	-58	-56	0
611	0	0	-1247	-2296	-1049	1771	-99	-1672	-69	58	-34	58	21	-13	0
612	0	0	-1257	-2287	-1030	1772	-113	-1658	-106	-23	-60	31	17	-182	0
613	0	0	-1094	-2275	-1181	1684	43	-1728	-32	21	-21	9	21	-114	0
614	0	0	-1217	-2252	-1035	1734	-91	-1643	-77	17	-56	25	-29	-162	0
615	0	0	-1213	-2227	-1014	1720	-99	-1620	-161	-58	-69	-98	-102	-213	0
616	0	0	-1164	-2219	-1055	1691	-54	-1637	-65	65	-15	7	-7	-172	0
617	0	0	-1220	-2221	-1001	1720	-109	-1611	-44	-102	-21	-65	-98	-153	0
618	0	0	-1088	-2199	-1111	1643	11	-1655	-27	-7	11	-110	-85	-75	0
619	0	0	-1174	-2182	-1008	1678	-83	-1595	-7	23	29	3	3	-15	0
620	0	0	-1164	-2168	-1004	1666	-80	-1586	-23	-25	36	-143	-58	-48	0
621	0	0	-1181	-2151	-970	1666	-105	-1560	62	3	98	-73	9	27	0
622	0	0	-1154	-2145	-991	1649	-81	-1568	-44	3	73	-19	11	31	0
623	0	0	-1102	-2151	-1049	1626	-26	-1600	-7	-54	27	32	1	-60	0
624	0	0	-1140	-2139	-999	1639	-70	-1569	-85	-5	31	56	27	-93	0
625	0	0	-1263	-2147	-884	1705	-189	-1515	-190	-9	-7	-48	-31	-170	0
626	0	0	-1123	-2135	-1012	1629	-55	-1573	-29	-42	32	-3	-3	-149	0
627	0	0	-1180	-2124	-944	1652	-118	-1534	-143	13	56	-38	83	-159	0
628	0	0	-1186	-2097	-911	1641	-137	-1504	-116	-62	-52	-79	-38	-81	0
629	0	0	-1137	-2087	-950	1612	-93	-1518	-64	-81	0	-77	-9	-36	0
630	0	0	-1109	-2069	-960	1589	-74	-1514	-5	-81	-11	-19	-139	-42	0
631	0	0	-1158	-2054	-896	1606	-131	-1475	-15	40	-40	7	19	-40	0
632	0	0	-1142	-2040	-898	1591	-122	-1469	-46	-60	-87	-124	-128	-91	0
633	0	0	-1079	-2031	-952	1555	-63	-1491	-21	-15	13	-64	-23	-110	0
634	0	0	-1098	-2019	-921	1558	-88	-1470	-104	-54	-116	-46	-77	-180	0
635	0	0	-1122	-2002	-880	1562	-121	-1441	-120	-79	-40	-137	-147	-192	0
636	0	0	-1032	-1992	-960	1512	-36	-1476	-95	-9	-62	11	-91	-168	0
637	0	0	-1129	-1965	-836	1547	-146	-1400	-131	-124	-75	-13	-139	-228	0
638	0	0	-1005	-1938	-933	1471	-36	-1435	-71	-1	-54	-46	-42	-128	0
639	0	0	-1085	-1907	-822	1496	-131	-1364	-89	-67	-56	-42	-62	-102	0
640	0	0	-1003	-1889	-886	1446	-58	-1387	-40	-1	-36	-9	-36	-3	0
641	0	0	-1102	-1872	-770	1487	-166	-1321	-128	-56	-29	-48	-71	-81	0
642	0	0	-993	-1852	-859	1422	-67	-1355	-116	-1	-17	-75	-46	-38	0
643	0	0	-1053	-1829	-776	1441	-138	-1302	-157	-31	-36	-44	-147	-89	0
644	0	0	-935	-1792	-857	1363	-39	-1324	-25	-46	65	-54	-32	-91	0
645	0	0	-1023	-1767	-744	1395	-139	-1255	-215	-83	-67	-106	-91	-137	0
646	0	0	-914	-1736	-822	1325	-46	-1279	-98	-69	17	-64	-176	-155	0
647	0	0	-993	-1716	-723	1354	-135	-1219	-69	-85	21	-44	-128	-139	0
648	0	0	-966	-1685	-719	1325	-123	-1202	-56	-79	-69	-128	-34	-120	0
649	0	0	-902	-1656	-754	1279	-74	-1205	-81	48	-15	-60	-34	15	0
650	0	0	-849	-1617	-768	1233	-40	-1192	-58	40	17	-17	-1	5	0
651	0	0	-941	-1583	-642	1262	-149	-1112	-139	-29	-17	-44	-64	-95	0
652	0	0	-833	-1552	-719	1192	-57	-1135	-73	-67	52	-42	-29	-50	0
653	0	0	-895	-1519	-624	1207	-135	-1071	-122	-29	5	-40	-50	-31	0
654	0	0	-781	-1487	-706	1134	-37	-1096	-79	42	21	-87	-13	-137	0
655	0	0	-844	-1460	-616	1152	-114	-1038	-104	-79	-11	-65	-170	-73	0
656	0	0	-749	-1416	-667	1082	-41	-1041	-102	1	-50	-95	-81	-197	0
657	0	0	-866	-1385	-519	1125	-173	-952	-192	-32	-23	-40	-110	-73	0
658	0	0	-728	-1350	-622	1039	-53	-986	-98	-85	-3	-9	-116	-87	0
659	0	0	-714	-1315	-601	1014	-56	-958	-31	31	27	42	36	19	0
660	0	0	-751	-1305	-554	1028	-98	-929	-44	-21	21	-34	-7	50	0
661	0	0	-728	-1280	-552	1004	-88	-916	-81	21	27	-5	-25	11	0
662	0	0	-695	-1245	-550	970	-72	-897	-23	17	44	-15	21	46	0
663	0	0	-720	-1220	-500	970	-110	-860	-34	-19	58	-15	-48	31	0
664	0	0	-666	-1185	-519	925	-73	-852	-60	60	-5	11	42	-91	0
665	0	0	-708	-1156	-448	932	-130	-802	-176	-27	19	-58	-95	-38	0
666	0	0	-690	-1142	-452	916	-119	-797	-170	-87	50	-42	-95	-42	0
667	0	0	-577	-1127	-550	852	-13	-838	-81	50	38	5	3	-23	0
668	0	0	-613	-1105	-492	859	-60	-798	-106	81	56	77	-19	32	0
669	0	0	-634	-1078	-444	856	-95	-761	-44	-46	38	17	-46	1	0
670	0	0	-542	-1065	-523	803	-9	-794	-58	87	81	34	11	120	0
671	0	0	-625	-1049	-424	837	-100	-736	-89	48	-29	27	9	81	0
672	0	0	-648	-1032	-384	840	-132	-708	-87	-15	36	11	-81	91	0
673	0	0	-621	-1014	-393	817	-114	-703	-104	27	40	-13	-75	0	0
674	0	0	-564	-1004	-440	784	-62	-722	-60	3	9	29	-5	-64	0
675	0	0	-673	-1016	-343	844	-165	-679	-151	7	-13	-71	-1	-122	0
676	0	0	-644	-1024	-380	834	-132	-702	-133	-48	21	-11	-85	-87	0
677	0	0	-629	-1024	-395	826	-117	-709	-77	-42	58	19	-75	-23	0
678	0	0	-555	-1028	-473	791	-41	-750	-42	21	65	91	25	31	0
679	0	0	-606	-1028	-422	817	-92	-725	-118	7	32	34	64	79	0
680	0	0	-600	-1053	-453	826	-73	-753	-7	69	46	62	31	67	0
681	0	0	-570	-1078	-508	824	-31	-793	-5	85	91	3	79	56	0
682	0	0	-630	-1101	-471	865	-79	-786	-34	-1	48	21	1	60	0
683	0	0	-580	-1113	-533	846	-23	-823	-36	85	50	89	38	64	0
684	0	0	-650	-1154	-504	902	-73	-829	-137	-81	13	-21	-131	-85	0
685	0	0	-638	-1208	-570	923	-34	-889	-62	-11	85	27	38	-27	0
686	0	0	-650	-1247	-597	948	-26	-922	-128	-34	73	-85	-131	-32	0
687	0	0	-728	-1290	-562	1009	-83	-926	-110	-34	104	3	-67	9	0
688	0	0	-735	-1340	-605	1037	-65	-972	-104	-34	0	-3	-15	9	0
689	0	0	-743	-1387	-644	1065	-49	-1015	-77	56	-11	25	52	-21	0
690	0	0	-820	-1427	-607	1123	-106	-1017	-67	-38	116	-23	64	15	0
691	0	0	-762	-1462	-700	1112	-31	-1081	1	7	21	97	-54	17	0
692	0	0	-832	-1501	-669	1166	-81	-1085	-79	69	19	34	0	-17	0
693	0	0	-821	-1546	-725	1183	-48	-1135	-87	-44	38	-21	-9	7	0
694	0	0	-826	-1590	-764	1208	-31	-1177	-13	-32	71	-7	-23	0	0
695	0	0	-890	-1633	-743	1261	-73	-1188	-106	-60	15	-29	-87	-108	0
696	0	0	-895	-1676	-781	1285	-57	-1228	-50	-81	25	7	-110	-50	0
697	0	0	-918	-1711	-793	1314	-62	-1252	-91	-36	48	9	-25	-7	0
698	0	0	-935	-1749	-814	1342	-60	-1281	-56	-31	9	-40	-91	-32	0
699	0	0	-981	-1784	-803	1382	-89	-1293	-56	-25	9	-19	-9	-36	0
700	0	0	-979	-1813	-834	1396	-72	-1323	-31	-5	64	-17	9	56	0
701	0	0	-988	-1843	-855	1415	-66	-1349	-40	1	-62	-50	-9	-44	0
702	0	0	-983	-1875	-892	1429	-45	-1383	-17	52	93	29	81	15	0
703	0	0	-1092	-1889	-797	1490	-147	-1343	-114	-81	-75	-56	-46	-44	0
704	0	0	-988	-1907	-919	1447	-34	-1413	-62	38	19	-7	-15	-112	0
705	0	0	-1032	-1934	-902	1483	-65	-1418	-87	-79	3	40	-62	-75	0
706	0	0	-1067	-1947	-880	1507	-93	-1413	-81	-122	9	-13	-67	-122	0
707	0	0	-1009	-1963	-954	1486	-27	-1458	-89	-7	-29	-15	-36	-75	0
708	0	0	-1049	-1976	-927	1512	-61	-1451	-58	40	69	23	31	-13	0
709	0	0	-1043	-1976	-933	1509	-55	-1454	-164	1	-48	-27	-36	-13	0
710	0	0	-1031	-2002	-971	1516	-30	-1486	-38	23	25	23	69	7	0
711	0	0	-1139	-2023	-884	1581	-127	-1453	-87	-11	9	-25	9	25	0
712	0	0	-1024	-2025	-1001	1524	-11	-1513	-9	46	69	-25	79	0	0
713	0	0	-1077	-2029	-952	1553	-62	-1490	-25	-50	13	-44	25	-56	0
714	0	0	-1075	-2035	-960	1555	-57	-1497	-38	-3	3	1	-52	-36	0
715	0	0	-1094	-2044	-950	1569	-72	-1497	-139	-58	-65	-7	-128	-89	0
716	0	0	-1104	-2056	-952	1580	-76	-1504	-58	-21	-29	13	-34	-116	0
717	0	0	-1156	-2044	-888	1600	-134	-1466	-79	-71	-71	-110	-58	-141	0
718	0	0	-1053	-2054	-1001	1553	-26	-1527	-81	21	3	-44	-3	-71	0
719	0	0	-1092	-2069	-977	1580	-57	-1523	-64	120	-50	108	0	67	0
720	0	0	-1166	-2071	-905	1618	-130	-1488	-77	-38	0	21	-100	58	0
721	0	0	-1032	-2060	-1028	1546	-2	-1544	77	34	15	48	32	87	0
722	0	0	-1149	-2058	-909	1603	-120	-1483	-54	17	-42	-29	-29	52	0
723	0	0	-1088	-2058	-970	1573	-59	-1514	-29	-15	32	-54	23	-38	0
724	0	0	-1079	-2050	-971	1564	-54	-1510	-29	-32	-1	-1	-25	-32	0
725	0	0	-1081	-2058	-977	1569	-52	-1517	-64	-60	9	9	-71	-106	0
726	0	0	-1141	-2052	-911	1596	-115	-1481	-62	0	-31	-19	-60	-112	0
727	0	0	-1098	-2046	-948	1572	-75	-1497	-106	-25	-3	-25	-5	-34	0
728	0	0	-1113	-2050	-937	1581	-88	-1493	-58	-13	-15	27	15	-77	0
729	0	0	-1109	-2075	-966	1592	-71	-1520	-106	38	-21	21	81	-21	0
730	0	0	-1154	-2081	-927	1617	-113	-1504	-75	87	29	-38	-13	124	0
731	0	0	-1125	-2091	-966	1608	-79	-1528	-17	-34	-19	-9	-7	19	0
732	0	0	-1158	-2087	-929	1622	-114	-1508	-56	7	-13	-31	7	15	0
733	0	0	-1140	-2077	-937	1608	-101	-1507	-48	-44	25	23	17	-65	0
734	0	0	-1098	-2064	-966	1581	-66	-1515	-60	-56	13	-64	15	-64	0
735	0	0	-1106	-2064	-958	1585	-74	-1511	-85	-5	-13	-31	-75	-114	0
736	0	0	-1108	-2060	-952	1584	-78	-1506	-118	-13	71	-81	-56	-64	0
737	0	0	-1076	-2073	-997	1574	-39	-1535	-60	38	19	-23	42	-40	0
738	0	0	-1138	-2075	-937	1606	-100	-1506	-118	-25	-27	-58	-48	-62	0
739	0	0	-1105	-2075	-970	1590	-67	-1522	5	58	5	23	42	60	0
740	0	0	-1108	-2062	-954	1585	-77	-1508	-29	1	46	-7	58	21	0
741	0	0	-1036	-2068	-1032	1552	-2	-1550	-1	106	34	29	38	54	0
742	0	0	-1215	-2068	-853	1641	-181	-1460	-71	-7	-5	-27	38	-7	0
743	0	0	-1114	-2062	-948	1588	-83	-1505	-73	-9	29	-87	-17	-15	0
744	0	0	-1145	-2054	-909	1599	-118	-1481	-58	40	-40	32	17	-40	0
745	0	0	-1154	-2044	-890	1599	-132	-1467	-147	-52	-112	-44	-67	-114	0
746	0	0	-1087	-2037	-950	1562	-68	-1493	-83	-9	34	7	9	-46	0
747	0	0	-1096	-2040	-944	1568	-76	-1492	-81	-34	50	-27	-29	-15	0
748	0	0	-1189	-2040	-851	1614	-169	-1445	-97	-3	-13	-83	-29	-32	0
749	0	0	-1013	-2025	-1012	1519	0	-1518	38	62	89	56	27	98	0
750	0	0	-1145	-2035	-890	1590	-127	-1462	-48	17	-1	5	40	21	0
751	0	0	-1089	-2027	-938	1558	-75	-1482	-5	-29	25	-60	77	-3	0
752	0	0	-1133	-2023	-890	1578	-121	-1456	60	-9	25	0	-23	97	0
753	0	0	-1162	-2029	-867	1595	-147	-1448	-36	-27	21	9	-17	-7	0
754	0	0	-1096	-2033	-937	1564	-79	-1485	-79	79	-19	27	7	-13	0
755	0	0	-1122	-2031	-909	1576	-106	-1470	-73	-19	-73	-19	13	-95	0
756	0	0	-1100	-2013	-913	1556	-93	-1463	-21	-1	54	23	-23	-40	0
757	0	0	-1117	-2011	-894	1564	-111	-1452	-42	-7	52	-11	13	7	0
758	0	0	-1107	-2011	-904	1559	-101	-1457	-27	3	62	13	3	-11	0
759	0	0	-1123	-2009	-886	1566	-118	-1447	3	-11	-11	34	31	60	0
760	0	0	-1042	-2000	-958	1521	-42	-1479	48	62	13	27	131	-11	0
761	0	0	-1052	-1994	-942	1523	-55	-1468	31	42	69	-23	114	129	0
762	0	0	-1100	-1986	-886	1543	-107	-1436	-40	32	-9	-9	29	-3	0
763	0	0	-1092	-1972	-880	1532	-106	-1426	-32	21	29	110	7	40	0
764	0	0	-1070	-1974	-904	1522	-83	-1439	-17	-64	38	-23	-19	29	0
765	0	0	-1036	-1986	-950	1511	-43	-1468	-71	-27	29	-67	-7	-56	0
766	0	0	-1082	-1984	-902	1533	-90	-1443	-89	-13	-36	64	-13	-31	0
767	0	0	-1052	-1971	-919	1511	-66	-1445	-120	-65	32	3	-129	-7	0
768	0	0	-1108	-1971	-863	1539	-122	-1417	-56	-67	32	23	-23	23	0
769	0	0	-1011	-1969	-958	1490	-26	-1463	1	-13	23	15	1	73	0
770	0	0	-1054	-1967	-913	1510	-70	-1440	17	-21	21	9	85	73	0
771	0	0	-1048	-1965	-917	1506	-65	-1441	38	29	87	-1	83	83	0
772	0	0	-1047	-1951	-904	1499	-71	-1427	-13	-21	-9	-9	46	27	0
773	0	0	-1071	-1945	-874	1508	-98	-1409	5	7	128	15	62	73	0
774	0	0	-1106	-1957	-851	1531	-127	-1404	-48	-64	-1	38	-36	-25	0
775	0	0	-1059	-1947	-888	1503	-85	-1417	-64	-29	-7	27	-21	5	0
776	0	0	-1075	-1938	-863	1506	-106	-1400	-46	-104	135	48	50	36	0
777	0	0	-1015	-1940	-925	1477	-45	-1432	-73	77	17	34	40	29	0
778	0	0	-1047	-1947	-900	1497	-73	-1423	-34	-62	3	60	-1	-29	0
779	0	0	-1087	-1940	-853	1513	-117	-1396	-7	13	85	0	149	71	0
780	0	0	-1025	-1932	-907	1478	-59	-1419	-32	62	62	71	73	153	0
781	0	0	-1047	-1910	-863	1478	-92	-1386	-19	67	50	-7	73	38	0
782	0	0	-1079	-1907	-828	1493	-125	-1367	19	48	62	58	85	91	0
783	0	0	-989	-1908	-919	1448	-35	-1413	-1	9	15	-9	13	25	0
784	0	0	-1016	-1914	-898	1465	-59	-1406	0	25	81	102	62	0	0
785	0	0	-1092	-1926	-834	1509	-129	-1380	-118	44	-3	11	19	-7	0
786	0	0	-993	-1920	-927	1456	-33	-1423	-38	-56	75	17	5	-50	0
787	0	0	-1105	-1912	-807	1508	-149	-1359	-91	11	17	-5	-50	-21	0
788	0	0	-1048	-1901	-853	1474	-97	-1377	-69	21	9	15	7	-65	0
789	0	0	-1005	-1922	-917	1463	-44	-1419	-7	23	83	50	29	102	0
790	0	0	-1118	-1899	-781	1508	-168	-1340	-11	-3	1	-3	-15	93	0
791	0	0	-992	-1901	-909	1446	-41	-1405	0	50	77	7	65	75	0
792	0	0	-1054	-1903	-849	1478	-102	-1376	23	-34	17	77	3	65	0
793	0	0	-1025	-1899	-874	1462	-75	-1386	-64	38	27	-31	52	-11	0
794	0	0	-1073	-1903	-830	1488	-121	-1366	17	-19	64	71	13	-27	0
795	0	0	-1027	-1903	-876	1465	-75	-1389	-89	15	19	29	17	-3	0
796	0	0	-1047	-1912	-865	1479	-91	-1388	-36	-93	29	5	-62	-44	0
797	0	0	-1032	-1920	-888	1476	-72	-1404	-46	-27	36	19	-34	-13	0
798	0	0	-1012	-1910	-898	1461	-57	-1404	-71	25	98	44	23	7	0
799	0	0	-951	-1891	-940	1421	-5	-1415	23	1	-1	85	5	-40	0
800	0	0	-1085	-1899	-814	1492	-135	-1356	0	-56	89	29	98	32	0
801	0	0	-1036	-1889	-853	1462	-91	-1371	-67	-65	36	-15	-15	-29	0
802	0	0	-1011	-1889	-878	1450	-66	-1383	0	34	56	91	85	100	0
803	0	0	-1116	-1903	-787	1509	-164	-1345	-100	-67	-81	-81	-21	-46	0
804	0	0	-976	-1889	-913	1432	-31	-1401	-32	27	50	42	44	-93	0
805	0	0	-1090	-1887	-797	1488	-146	-1342	-48	-116	0	0	-85	-75	0
806	0	0	-978	-1887	-909	1432	-34	-1398	-38	42	81	48	19	-50	0
807	0	0	-1069	-1895	-826	1482	-121	-1360	-73	-34	0	-29	5	-106	0
808	0	0	-972	-1885	-913	1428	-29	-1399	-34	34	54	21	77	42	0
809	0	0	-1082	-1875	-793	1478	-144	-1334	-9	-46	48	-15	40	13	0
810	0	0	-983	-1879	-896	1431	-43	-1387	-17	42	75	75	58	77	0
811	0	0	-1051	-1879	-828	1465	-111	-1353	0	-15	31	38	32	46	0
812	0	0	-1013	-1874	-861	1443	-76	-1367	-11	34	42	-32	114	54	0
813	0	0	-985	-1881	-896	1433	-44	-1388	15	67	-3	81	67	15	0
814	0	0	-1017	-1874	-857	1445	-80	-1365	-50	-31	27	13	-52	-17	0
815	0	0	-1014	-1875	-861	1444	-76	-1368	-143	-1	-62	9	-40	-67	0
816	0	0	-1027	-1870	-843	1448	-92	-1356	-116	3	1	1	-52	-85	0
817	0	0	-992	-1868	-876	1430	-58	-1372	-46	7	-1	31	-21	-58	0
818	0	0	-1030	-1868	-838	1449	-96	-1353	-7	-36	1	-17	-40	-48	0
819	0	0	-999	-1872	-873	1435	-63	-1372	-31	64	-29	124	-1	25	0
820	0	0	-990	-1866	-876	1428	-57	-1371	-1	29	65	-1	-5	29	0
821	0	0	-974	-1872	-898	1423	-38	-1385	114	3	36	19	77	67	0
822	0	0	-1030	-1875	-845	1452	-92	-1360	-11	-13	5	7	-5	-56	0
823	0	0	-1028	-1883	-855	1455	-86	-1369	-52	40	-44	31	0	-23	0
824	0	0	-1028	-1877	-849	1452	-89	-1363	-31	-31	-1	21	-36	-73	0
825	0	0	-1057	-1875	-818	1466	-119	-1346	-38	-93	-46	17	-135	-108	0
826	0	0	-1006	-1877	-871	1441	-67	-1374	-54	-29	7	13	11	-143	0
827	0	0	-1076	-1875	-799	1475	-138	-1337	-71	17	-73	-25	-95	-67	0
828	0	0	-1018	-1883	-865	1450	-76	-1374	-29	-52	1	-34	-7	-116	0
829	0	0	-1036	-1879	-843	1457	-96	-1361	67	-19	31	36	34	50	0
830	0	0	-1030	-1881	-851	1455	-89	-1366	-89	50	-40	-3	0	1	0
831	0	0	-1069	-1862	-793	1465	-138	-1327	-27	67	-19	32	17	69	0
832	0	0	-983	-1852	-869	1417	-57	-1360	13	0	23	-27	15	3	0
833	0	0	-972	-1856	-884	1414	-44	-1370	-13	62	0	21	64	17	0
834	0	0	-1038	-1862	-824	1450	-107	-1343	-98	-34	-56	-54	-9	-58	0
835	0	0	-999	-1866	-867	1432	-66	-1366	-98	1	-48	-52	-73	-106	0
836	0	0	-995	-1868	-873	1431	-61	-1370	-21	-40	29	73	-67	-40	0
837	0	0	-1038	-1854	-816	1446	-111	-1335	-83	-104	-34	-25	-64	-120	0
838	0	0	-976	-1862	-886	1419	-45	-1374	3	-11	110	1	62	-25	0
839	0	0	-1015	-1866	-851	1440	-82	-1358	-1	-32	-83	17	-48	23	0
840	0	0	-1036	-1860	-824	1448	-106	-1342	-32	21	-79	-7	48	-46	0
841	0	0	-956	-1854	-898	1405	-29	-1376	42	-11	48	-23	15	13	0
842	0	0	-1050	-1866	-816	1458	-117	-1341	-9	17	-58	93	-1	56	0
843	0	0	-994	-1841	-847	1417	-73	-1344	-3	-25	-81	21	-9	-21	0
844	0	0	-959	-1839	-880	1399	-39	-1359	-29	93	11	29	-21	-64	0
845	0	0	-1075	-1841	-766	1458	-154	-1303	-77	-46	-15	-97	31	-129	0
846	0	0	-974	-1837	-863	1405	-55	-1350	-44	-44	-27	-9	-69	-48	0
847	0	0	-1046	-1843	-797	1444	-124	-1320	-131	17	17	7	-98	46	0
848	0	0	-983	-1844	-861	1413	-61	-1352	-83	-17	-1	-34	-54	31	0
849	0	0	-995	-1844	-849	1419	-73	-1346	-3	-34	15	31	42	40	0
850	0	0	-1017	-1858	-841	1437	-88	-1349	-62	-25	21	-31	19	60	0
851	0	0	-1007	-1852	-845	1429	-81	-1348	-15	44	65	36	0	87	0
852	0	0	-1015	-1860	-845	1437	-85	-1352	-9	-15	-60	-29	-7	60	0
853	0	0	-945	-1856	-911	1400	-17	-1383	-11	32	7	-34	108	19	0
854	0	0	-1053	-1848	-795	1450	-129	-1321	-87	-15	0	-44	-3	-93	0
855	0	0	-958	-1846	-888	1402	-35	-1367	-32	-15	5	-3	-36	-89	0
856	0	0	-1030	-1850	-820	1440	-105	-1335	-83	62	5	-32	21	-23	0
857	0	0	-1013	-1858	-845	1435	-84	-1351	-137	-25	-31	-11	-106	-98	0
858	0	0	-973	-1844	-871	1408	-51	-1357	29	44	95	17	60	135	0
859	0	0	-1069	-1839	-770	1454	-149	-1304	-77	-23	3	-11	-19	46	0
860	0	0	-980	-1839	-859	1409	-60	-1349	79	-5	-7	54	100	81	0
861	0	0	-963	-1843	-880	1403	-41	-1361	75	71	69	122	141	120	0
862	0	0	-1030	-1831	-801	1430	-114	-1316	-52	32	13	-5	-23	75	0
863	0	0	-935	-1829	-894	1382	-20	-1361	-7	85	120	79	114	137	0
864	0	0	-1073	-1823	-750	1448	-161	-1286	-95	-129	29	-11	-3	-102	0
865	0	0	-923	-1821	-898	1372	-12	-1359	-1	-11	81	15	29	19	0
866	0	0	-1017	-1800	-783	1408	-117	-1291	-31	-42	50	0	19	-52	0
867	0	0	-966	-1755	-789	1360	-88	-1272	-112	-112	-69	-69	-137	-236	0
868	0	0	-1639	-2849	-1210	2244	-214	-2029	-168	-155	-3	-60	-1	-56	0
869	0	0	-2186	-4176	-1990	3181	-98	-3083	-56	9	-36	44	62	34	0
870	0	0	-2555	-4855	-2300	3705	-127	-3577	-85	-29	38	64	106	106	0
871	0	0	-2648	-5158	-2510	3903	-69	-3834	50	71	87	44	155	192	0
872	0	0	-2753	-5399	-2646	4076	-53	-4022	83	77	159	135	186	186	0
873	0	0	-2923	-5598	-2675	4260	-124	-4136	15	-60	60	129	56	133	0
874	0	0	-2928	-5814	-2886	4371	-21	-4350	203	29	331	201	339	506	0
875	0	0	-3020	-5959	-2939	4489	-40	-4449	360	29	519	343	409	461	0
876	0	0	-2997	-6046	-3049	4521	26	-4547	289	75	174	345	267	184	0
877	0	0	-3011	-6070	-3059	4540	24	-4564	300	60	-128	34	279	244	0
878	0	0	-3088	-6058	-2970	4573	-59	-4514	226	-5	-211	-228	362	448	1
879	0	0	-3129	-6068	-2939	4598	-95	-4503	159	97	38	77	314	603	0
880	0	0	-3042	-6068	-3026	4555	-8	-4547	157	153	322	426	139	419	0
881	0	0	-2979	-6046	-3067	4512	44	-4556	265	89	60	492	172	52	0
882	0	0	-3042	-6035	-2993	4538	-24	-4514	323	32	240	355	420	21	0
883	0	0	-3122	-6010	-2888	4566	-117	-4449	415	15	226	128	438	91	0
884	0	0	-2976	-6000	-3024	4488	24	-4512	271	81	194	-11	285	91	0
885	0	0	-3019	-5971	-2952	4495	-33	-4461	209	110	194	62	46	5	0
886	0	0	-2978	-5944	-2966	4461	-6	-4455	186	9	176	116	-207	149	0
887	0	0	-2994	-5911	-2917	4452	-38	-4414	118	-11	164	32	-232	246	0
888	0	0	-3079	-5884	-2805	4481	-137	-4344	147	-71	289	-89	-256	322	0
889	0	0	-2999	-5856	-2857	4427	-71	-4356	182	65	308	-1	50	327	0
890	0	0	-2990	-5835	-2845	4412	-72	-4340	244	46	353	97	294	339	0
891	0	0	-2976	-5821	-2845	4398	-65	-4333	203	7	62	294	325	230	0
892	0	0	-3031	-5812	-2781	4421	-125	-4296	261	-3	-44	407	407	263	0
893	0	0	-3073	-5814	-2741	4443	-166	-4277	135	-100	-170	424	432	108	0
894	0	0	-2911	-5788	-2877	4349	-17	-4332	40	25	-97	440	467	238	0
895	0	0	-2945	-5769	-2824	4357	-60	-4296	42	-13	34	459	527	246	0
896	0	0	-2932	-5746	-2814	4339	-59	-4280	3	-48	31	452	389	166	0
897	0	0	-2937	-5711	-2774	4324	-81	-4242	-5	-97	23	267	331	139	0
898	0	0	-2869	-5664	-2795	4266	-37	-4229	93	60	-159	203	316	34	0
899	0	0	-2983	-5633	-2650	4308	-166	-4141	112	-108	-430	15	155	-168	0
900	0	0	-2868	-5587	-2719	4227	-74	-4153	110	48	-452	-79	108	-341	0
901	0	0	-2951	-5542	-2591	4246	-180	-4066	-52	-56	-316	-211	-1	-432	0
902	0	0	-2848	-5519	-2671	4183	-88	-4095	-60	-11	-337	-155	-131	-508	0
903	0	0	-2836	-5476	-2640	4156	-98	-4058	-128	-64	-248	-355	-207	-535	0
904	0	0	-2838	-5445	-2607	4141	-115	-4026	-213	-73	-419	-415	-269	-597	0
905	0	0	-2756	-5406	-2650	4081	-53	-4028	-213	-54	-481	-322	-376	-500	0
906	0	0	-2838	-5379	-2541	4108	-148	-3960	-219	-184	-572	-273	-393	-545	0
907	0	0	-2776	-5342	-2566	4059	-105	-3954	-135	-145	-477	-296	-254	-467	0
908	0	0	-2720	-5292	-2572	4006	-74	-3932	-178	-157	-316	-258	-122	-355	0
909	0	0	-2722	-5255	-2533	3988	-94	-3894	-184	-75	-329	-157	-71	-273	0
910	0	0	-2621	-5197	-2576	3909	-22	-3886	-205	-52	-240	-27	-65	-194	0
911	0	0	-2638	-5127	-2489	3882	-74	-3808	-226	-38	-273	-27	34	-131	0
912	0	0	-2604	-5067	-2463	3835	-70	-3765	-164	-143	-246	-5	-29	-56	0
913	0	0	-2579	-5005	-2426	3792	-76	-3715	-236	-1	-221	17	46	13	0
914	0	0	-2499	-4937	-2438	3718	-30	-3687	-93	-1	-112	34	69	-62	0
915	0	0	-2543	-4861	-2318	3702	-112	-3589	-139	-143	-25	-27	44	-65	0
916	0	0	-2423	-4791	-2368	3607	-27	-3579	3	-23	-3	44	21	-83	0
917	0	0	-2440	-4696	-2256	3568	-92	-3476	102	13	137	-32	116	17	0
918	0	0	-2374	-4626	-2252	3500	-61	-3439	213	-56	100	-97	58	25	0
919	0	0	-2371	-4539	-2168	3455	-101	-3353	133	46	135	-141	75	157	0
920	0	0	-2357	-4448	-2091	3402	-133	-3269	79	25	162	-64	62	161	0
921	0	0	-2285	-4308	-2023	3296	-131	-3165	166	36	89	-40	124	91	0
922	0	0	-2139	-4174	-2035	3156	-52	-3104	114	71	128	21	110	106	0
923	0	0	-2115	-4031	-1916	3073	-99	-2973	54	-102	40	-27	85	-40	0
924	0	0	-1984	-3891	-1907	2937	-38	-2899	60	1	29	0	190	-73	0
925	0	0	-2041	-3800	-1759	2920	-141	-2779	-3	-32	-7	-19	95	-93	0
926	0	0	-1951	-3718	-1767	2834	-92	-2742	-155	-83	-71	-149	-13	-192	0
927	0	0	-1892	-3653	-1761	2772	-65	-2707	15	-25	-87	-7	-5	-155	0
928	0	0	-1901	-3600	-1699	2750	-101	-2649	-98	-60	-178	-195	-155	-135	0
929	0	0	-1907	-3546	-1639	2726	-134	-2592	7	-21	-116	-182	-32	-166	0
930	0	0	-1887	-3501	-1614	2694	-136	-2557	-73	-11	-176	-223	-137	-141	0
931	0	0	-1808	-3464	-1656	2636	-76	-2560	-25	42	-129	-184	-106	-81	0
932	0	0	-1962	-3449	-1487	2705	-237	-2468	7	-25	-201	-133	-149	-141	0
933	0	0	-1781	-3418	-1637	2599	-72	-2527	23	-58	-166	-186	-83	-126	0
934	0	0	-1837	-3389	-1552	2613	-142	-2470	-108	46	-205	-95	-50	-151	0
935	0	0	-1773	-3344	-1571	2558	-101	-2457	-124	5	-145	-131	-102	-110	0
936	0	0	-1785	-3323	-1538	2554	-123	-2430	-17	32	-98	-48	25	-69	0
937	0	0	-1804	-3315	-1511	2559	-146	-2413	-93	-75	-143	73	-77	-104	0
938	0	0	-1682	-3311	-1629	2496	-26	-2470	48	1	-46	106	46	-13	0
939	0	0	-1770	-3298	-1528	2534	-121	-2413	27	-46	-100	203	69	3	0
940	0	0	-1751	-3270	-1519	2510	-116	-2394	97	36	-91	178	1	50	0
941	0	0	-1823	-3270	-1447	2546	-188	-2358	21	75	-73	102	71	137	0
942	0	0	-1729	-3265	-1536	2497	-96	-2400	48	17	-110	124	-5	-7	0
943	0	0	-1851	-3259	-1408	2555	-221	-2333	23	-48	-98	-9	-58	-21	0
944	0	0	-1725	-3251	-1526	2488	-99	-2388	1	-17	-50	-32	-77	-93	0
945	0	0	-1781	-3230	-1449	2505	-166	-2339	-7	3	-29	-5	-62	-9	0
946	0	0	-1719	-3224	-1505	2471	-107	-2364	60	-91	-102	-124	-159	-67	0
947	0	0	-1729	-3222	-1493	2475	-118	-2357	46	3	-71	-122	-124	-23	0
948	0	0	-1737	-3224	-1487	2480	-125	-2355	29	-79	-126	-164	-73	-60	0
949	0	0	-1707	-3206	-1499	2456	-104	-2352	17	48	-147	-62	5	40	0
950	0	0	-1614	-3187	-1573	2400	-20	-2380	116	23	9	52	100	141	0
951	0	0	-1703	-3175	-1472	2439	-115	-2323	67	-1	-116	77	87	-38	0
952	0	0	-1596	-3173	-1577	2384	-9	-2375	65	36	-114	157	108	97	0
953	0	0	-1687	-3173	-1486	2430	-100	-2329	9	-38	-48	91	151	-9	0
954	0	0	-1641	-3156	-1515	2398	-63	-2335	11	-73	-124	141	98	-128	0
955	0	0	-1610	-3144	-1534	2377	-38	-2339	-5	-29	-120	118	83	-79	0
956	0	0	-1624	-3131	-1507	2377	-58	-2319	-5	-98	-81	89	-52	-64	0
957	0	0	-1631	-3107	-1476	2369	-77	-2291	-114	-32	-77	-19	-17	-91	0
958	0	0	-1616	-3102	-1486	2359	-65	-2294	-93	48	-75	-40	-54	-69	0
959	0	0	-1692	-3092	-1400	2392	-146	-2246	15	-13	-98	-17	-118	15	0
960	0	0	-1568	-3071	-1503	2319	-32	-2287	23	-7	32	-77	-40	1	0
961	0	0	-1686	-3078	-1392	2382	-147	-2235	-23	-25	-32	-56	-21	-34	0
962	0	0	-1589	-3067	-1478	2328	-55	-2272	81	67	32	-5	34	85	0
963	0	0	-1661	-3069	-1408	2365	-126	-2238	79	-38	19	-17	60	9	0
964	0	0	-1605	-3063	-1458	2334	-73	-2260	87	-25	31	145	67	-34	0
965	0	0	-1625	-3047	-1422	2336	-101	-2234	21	21	34	116	116	-23	0
966	0	0	-1633	-3043	-1410	2338	-111	-2226	0	-67	-25	190	31	-7	0
967	0	0	-1589	-3032	-1443	2310	-73	-2237	-69	48	-52	176	120	0	0
968	0	0	-1566	-3022	-1456	2294	-55	-2239	32	-3	48	238	97	73	0
969	0	0	-1598	-3018	-1420	2308	-89	-2219	-32	19	19	228	79	145	0
970	0	0	-1626	-3028	-1402	2327	-112	-2215	-44	77	48	42	50	186	0
971	0	0	-1560	-3007	-1447	2283	-56	-2227	91	31	25	124	75	131	0
972	0	0	-1564	-3001	-1437	2282	-63	-2219	-3	81	5	50	32	129	0
973	0	0	-1571	-2989	-1418	2280	-76	-2203	-7	54	36	15	-1	40	0
974	0	0	-1614	-2987	-1373	2300	-120	-2180	-27	0	29	-7	-110	13	0
975	0	0	-1579	-2989	-1410	2284	-84	-2199	-7	32	-60	56	-79	-48	0
976	0	0	-1585	-2972	-1387	2278	-99	-2179	-36	42	29	69	-48	-77	0
977	0	0	-1546	-2962	-1416	2254	-65	-2189	5	11	46	7	-27	-50	0
978	0	0	-1529	-2964	-1435	2246	-47	-2199	85	-32	5	75	65	-87	0
979	0	0	-1560	-2960	-1400	2260	-80	-2180	11	44	13	44	38	-40	0
980	0	0	-1555	-2944	-1389	2249	-83	-2166	7	29	31	95	102	-93	0
981	0	0	-1570	-2931	-1361	2250	-104	-2146	-75	-15	-27	13	29	-83	0
982	0	0	-1528	-2917	-1389	2222	-69	-2153	-40	52	31	1	56	-46	0
983	0	0	-1538	-2913	-1375	2225	-81	-2144	-89	-25	-71	-11	-83	-65	0
984	0	0	-1504	-2900	-1396	2202	-54	-2148	-118	-46	0	-44	-50	-135	0
985	0	0	-1536	-2888	-1352	2212	-92	-2120	-56	-48	-3	1	-110	-129	0
986	0	0	-1510	-2900	-1390	2205	-60	-2145	-120	-48	58	-13	-97	-120	0
987	0	0	-1478	-2892	-1414	2185	-32	-2153	-102	-9	29	69	-143	-75	0
988	0	0	-1496	-2890	-1394	2193	-51	-2142	-157	-31	42	11	-65	-83	0
989	0	0	-1496	-2888	-1392	2192	-52	-2140	-52	-15	69	5	-11	-38	0
990	0	0	-1488	-2882	-1394	2185	-47	-2138	-104	81	0	-31	71	-56	0
991	0	0	-1520	-2878	-1358	2199	-81	-2118	-145	87	-50	-21	44	-81	0
992	0	0	-1596	-2882	-1286	2239	-155	-2084	-106	-52	-13	-46	-73	-87	0
993	0	0	-1444	-2871	-1427	2157	-8	-2149	-73	75	-1	34	34	-32	0
994	0	0	-1525	-2861	-1336	2193	-94	-2098	-98	-64	-100	-15	-36	-131	0
995	0	0	-1459	-2865	-1406	2162	-26	-2135	15	-106	31	-73	-52	-129	0
996	0	0	-1530	-2851	-1321	2190	-104	-2086	-34	1	-38	15	-58	-114	0
997	0	0	-1457	-2844	-1387	2150	-35	-2115	-95	0	-40	-29	-83	-157	0
998	0	0	-1443	-2820	-1377	2131	-33	-2098	-104	7	11	7	-29	-104	0
999	0	0	-1511	-2824	-1313	2167	-99	-2068	-116	-25	-25	-75	-100	15	0
1000	0	0	-1410	-2820	-1410	2115	0	-2115	-81	50	31	-58	25	32	0
1001	0	0	-1510	-2811	-1301	2160	-104	-2056	-135	-13	-44	-11	-9	-27	0
1002	0	0	-1490	-2791	-1301	2140	-94	-2046	-104	-13	-85	-69	38	-65	0
1003	0	0	-1443	-2781	-1338	2112	-52	-2059	-60	1	-52	-21	-32	-44	0
1004	0	0	-1466	-2791	-1325	2128	-70	-2058	-110	-42	-67	-5	-65	-126	0
1005	0	0	-1449	-2795	-1346	2122	-51	-2070	-81	-48	-11	-75	-106	-122	0
1006	0	0	-1448	-2807	-1359	2127	-44	-2083	-128	-19	-15	-36	-40	-112	0
1007	0	0	-1433	-2785	-1352	2109	-40	-2068	-120	-31	-46	-23	-34	-135	0
1008	0	0	-1494	-2797	-1303	2145	-95	-2050	-102	-48	29	-15	-17	-89	0
1009	0	0	-1535	-2803	-1268	2169	-133	-2035	-79	-42	-79	-77	9	-73	0
1010	0	0	-1455	-2828	-1373	2141	-41	-2100	-46	46	-56	5	27	-40	0
1011	0	0	-1529	-2797	-1268	2163	-130	-2032	-62	1	-65	-52	19	-46	0
1012	0	0	-1499	-2791	-1292	2145	-103	-2041	-110	32	-38	-71	-32	69	0
1013	0	0	-1431	-2785	-1354	2108	-38	-2069	-118	36	-108	-23	-19	-102	0
1014	0	0	-1514	-2776	-1262	2145	-126	-2019	-149	9	-50	-118	-81	-116	0
1015	0	0	-1451	-2776	-1325	2113	-63	-2050	-122	36	-102	-38	-149	-124	0
1016	0	0	-1477	-2774	-1297	2125	-90	-2035	-184	27	-42	-81	-62	-149	0
1017	0	0	-1554	-2780	-1226	2167	-164	-2003	-164	-97	-112	-52	-131	-81	0
1018	0	0	-1432	-2766	-1334	2099	-49	-2050	-131	87	-91	-118	-83	-91	0
1019	0	0	-1531	-2764	-1233	2147	-149	-1998	-97	-31	-83	-67	-83	-79	0
1020	0	0	-1457	-2754	-1297	2105	-80	-2025	-27	0	-54	34	-62	85	0
1021	0	0	-1400	-2756	-1356	2078	-22	-2056	-31	79	-38	-38	9	-17	0
1022	0	0	-1517	-2733	-1216	2125	-150	-1974	-77	13	-60	-27	-19	-9	0
1023	0	0	-1416	-2733	-1317	2074	-49	-2025	-42	-9	-95	-64	-38	-108	0
1024	0	0	-1459	-2727	-1268	2093	-95	-1997	-116	-79	38	-120	-81	-120	0
1025	0	0	-1414	-2719	-1305	2066	-54	-2012	-93	-97	-21	-13	-73	-95	0
1026	0	0	-1453	-2710	-1257	2081	-98	-1983	-151	-32	-95	-42	-100	-116	0
1027	0	0	-1397	-2702	-1305	2049	-46	-2003	-34	-25	34	-46	-9	-69	0
1028	0	0	-1484	-2696	-1212	2090	-136	-1954	-135	-58	-5	-62	-52	-60	0
1029	0	0	-1377	-2702	-1325	2039	-26	-2013	-46	-17	1	-81	-7	-29	0
1030	0	0	-1457	-2710	-1253	2083	-102	-1981	-67	36	3	-42	-9	38	0
1031	0	0	-1498	-2708	-1210	2103	-144	-1959	-79	-52	-81	-104	-112	-5	0
1032	0	0	-1428	-2696	-1268	2062	-80	-1982	25	-11	81	-3	54	85	0
1033	0	0	-1463	-2683	-1220	2073	-121	-1951	-102	-60	-29	-50	-79	-69	0
1034	0	0	-1410	-2684	-1274	2047	-68	-1979	-79	-13	-17	-29	-50	-42	0
1035	0	0	-1508	-2679	-1171	2093	-168	-1925	-225	-71	-21	-120	-54	-114	0
1036	0	0	-1360	-2675	-1315	2017	-22	-1995	-13	-29	58	-19	-65	-31	0
1037	0	0	-1445	-2667	-1222	2056	-111	-1944	-124	-32	34	-83	-17	-34	0
1038	0	0	-1453	-2671	-1218	2062	-117	-1944	-120	-40	36	-147	-65	-19	0
1039	0	0	-1389	-2669	-1280	2029	-54	-1974	1	17	50	15	42	77	0
1040	0	0	-1451	-2659	-1208	2055	-121	-1933	-64	-40	-5	-36	-34	-15	0
1041	0	0	-1426	-2644	-1218	2035	-104	-1931	-15	98	-27	40	32	85	0
1042	0	0	-1418	-2638	-1220	2028	-99	-1929	-79	-25	-5	-44	-46	65	0
1043	0	0	-1319	-2630	-1311	1974	-4	-1970	23	77	38	0	25	25	0
1044	0	0	-1459	-2619	-1160	2039	-149	-1889	-81	-106	9	-17	-32	-112	0
1045	0	0	-1302	-2611	-1309	1956	3	-1960	-46	34	31	7	-46	11	0
1046	0	0	-1389	-2607	-1218	1998	-85	-1912	-52	-40	104	-11	-34	-1	0
1047	0	0	-1414	-2607	-1193	2010	-110	-1900	-77	-98	-5	11	-114	-79	0
1048	0	0	-1377	-2587	-1210	1982	-83	-1898	-21	27	-36	-54	25	-31	0
1049	0	0	-1391	-2582	-1191	1986	-100	-1886	-40	-1	44	34	44	46	0
1050	0	0	-1391	-2570	-1179	1980	-106	-1874	-60	-31	19	-58	-32	17	0
1051	0	0	-1346	-2564	-1218	1955	-64	-1891	7	58	7	64	52	91	0
1052	0	0	-1379	-2566	-1187	1972	-96	-1876	-34	25	-34	79	-13	-25	0
1053	0	0	-1376	-2572	-1196	1974	-90	-1884	-137	0	-32	-31	-5	-50	0
1054	0	0	-1385	-2587	-1202	1986	-91	-1894	-79	-32	69	3	31	1	0
1055	0	0	-1389	-2601	-1212	1995	-88	-1906	-139	-89	-67	-54	-91	-112	0
1056	0	0	-1294	-2597	-1303	1945	4	-1950	-77	-40	93	34	1	-29	0
1057	0	0	-1408	-2603	-1195	2005	-106	-1899	-159	11	-7	-27	-38	-21	0
1058	0	0	-1320	-2586	-1266	1953	-27	-1926	-15	-5	65	27	21	-27	0
1059	0	0	-1327	-2566	-1239	1946	-44	-1902	-60	23	67	13	32	129	0
1060	0	0	-1323	-2541	-1218	1932	-52	-1879	-79	25	32	9	-3	98	0
1061	0	0	-1302	-2520	-1218	1911	-42	-1869	-46	32	25	17	79	85	0
1062	0	0	-1331	-2504	-1173	1917	-79	-1838	-38	52	5	-17	32	15	0
1063	0	0	-1341	-2477	-1136	1909	-102	-1806	-7	17	9	1	42	-23	0
1064	0	0	-1279	-2452	-1173	1865	-53	-1812	-71	-11	21	27	7	-21	0
1065	0	0	-1228	-2421	-1193	1824	-17	-1807	-93	32	75	-23	48	-31	0
1066	0	0	-1318	-2423	-1105	1870	-106	-1764	-73	-83	1	-40	-54	-104	0
1067	0	0	-1277	-2415	-1138	1846	-69	-1776	-122	-85	79	-67	-79	32	0
1068	0	0	-1333	-2423	-1090	1878	-121	-1756	-85	-65	69	-64	-31	62	0
1069	0	0	-1222	-2442	-1220	1832	-1	-1831	0	-25	85	-7	-34	85	0
1070	0	0	-1320	-2454	-1134	1887	-93	-1794	-1	31	11	-23	17	93	0
1071	0	0	-1343	-2454	-1111	1898	-116	-1782	-56	-38	-38	-67	9	-40	0
1072	0	0	-1341	-2479	-1138	1910	-101	-1808	-56	67	62	-21	31	19	0
1073	0	0	-1296	-2475	-1179	1885	-58	-1827	-106	36	-60	7	-3	-25	0
1074	0	0	-1390	-2489	-1099	1939	-145	-1794	-120	-46	-85	52	-67	-137	0
1075	0	0	-1308	-2487	-1179	1897	-64	-1833	-44	-58	21	-65	-97	-67	0
1076	0	0	-1329	-2475	-1146	1902	-91	-1810	-83	-48	17	-42	-11	-83	0
1077	0	0	-1294	-2471	-1177	1882	-58	-1824	-85	-36	27	-19	-69	-3	0
1078	0	0	-1307	-2467	-1160	1887	-73	-1813	-48	27	-1	-73	-52	-75	0
1079	0	0	-1286	-2473	-1187	1879	-49	-1830	85	-17	17	42	48	54	0
1080	0	0	-1350	-2467	-1117	1908	-116	-1792	-60	-38	-27	-87	-17	-58	0
1081	0	0	-1275	-2489	-1214	1882	-30	-1851	11	36	9	11	81	42	0
1082	0	0	-1360	-2481	-1121	1920	-119	-1801	-36	-36	-19	-122	-19	-13	0
1083	0	0	-1250	-2485	-1235	1867	-7	-1860	-1	-34	-11	5	-40	-64	0
1084	0	0	-1321	-2498	-1177	1909	-72	-1837	-81	-67	-11	-3	25	-42	0
1085	0	0	-1327	-2514	-1187	1920	-70	-1850	-95	-21	-122	36	-75	-75	0
1086	0	0	-1306	-2514	-1208	1910	-49	-1861	-129	-1	-1	-15	-7	-151	0
1087	0	0	-1364	-2510	-1146	1937	-109	-1828	-151	-85	-17	0	-34	-42	0
1088	0	0	-1269	-2510	-1241	1889	-14	-1875	-1	-60	-38	-21	-31	-124	0
1089	0	0	-1372	-2522	-1150	1947	-111	-1836	-19	5	-11	29	52	-1	0
1090	0	0	-1343	-2522	-1179	1932	-82	-1850	-29	-75	-120	-77	-44	5	0
1091	0	0	-1336	-2529	-1193	1932	-71	-1861	-58	71	29	23	48	56	0
1092	0	0	-1429	-2525	-1096	1977	-166	-1810	-36	-52	-87	-56	81	13	0
1093	0	0	-1236	-2514	-1278	1875	21	-1896	-1	-23	40	29	-23	5	0
1094	0	0	-1370	-2520	-1150	1945	-110	-1835	-145	-17	-67	-89	-62	-91	0
1095	0	0	-1348	-2508	-1160	1928	-94	-1834	-85	-44	-42	19	-145	-67	0
1096	0	0	-1290	-2512	-1222	1901	-34	-1867	0	-15	-36	19	-7	-122	0
1097	0	0	-1294	-2508	-1214	1901	-40	-1861	-19	-81	11	-42	-34	-81	0
1098	0	0	-1382	-2518	-1136	1950	-123	-1827	-110	-93	21	-44	-42	-23	0
1099	0	0	-1251	-2492	-1241	1871	-5	-1866	3	48	42	29	19	85	0
1100	0	0	-1362	-2496	-1134	1929	-114	-1815	-38	-32	15	-42	29	7	0
1101	0	0	-1325	-2508	-1183	1916	-71	-1845	-32	13	-3	-64	71	-77	0
1102	0	0	-1336	-2492	-1156	1914	-90	-1824	48	-1	-11	42	42	19	0
1103	0	0	-1338	-2494	-1156	1916	-91	-1825	-73	-46	-32	48	31	19	0
1104	0	0	-1316	-2489	-1173	1902	-71	-1831	-11	-48	-48	-52	-36	-118	0
1105	0	0	-1294	-2481	-1187	1887	-53	-1834	-65	48	-65	44	32	-27	0
1106	0	0	-1387	-2483	-1096	1935	-145	-1789	-126	-38	-89	-50	-128	-157	0
1107	0	0	-1300	-2477	-1177	1888	-61	-1827	-36	50	73	21	5	11	0
1108	0	0	-1378	-2485	-1107	1931	-135	-1796	-116	-46	-67	-133	-29	-19	0
1109	0	0	-1290	-2471	-1181	1880	-54	-1826	44	32	25	5	21	25	0
1110	0	0	-1364	-2475	-1111	1919	-126	-1793	-106	-13	-60	-69	23	50	0
1111	0	0	-1292	-2479	-1187	1885	-52	-1833	9	50	-9	40	9	23	0
1112	0	0	-1340	-2492	-1152	1916	-94	-1822	-81	36	-9	19	95	44	0
1113	0	0	-1331	-2477	-1146	1904	-92	-1811	-104	23	-77	-36	5	-7	0
1114	0	0	-1296	-2467	-1171	1881	-62	-1819	21	0	42	-44	29	-32	0
1115	0	0	-1364	-2454	-1090	1909	-137	-1772	-118	9	-48	-81	-95	-87	0
1116	0	0	-1311	-2459	-1148	1885	-81	-1803	-15	-60	-31	42	-58	-38	0
1117	0	0	-1288	-2459	-1171	1873	-58	-1815	-67	-7	15	0	-48	-40	0
1118	0	0	-1282	-2459	-1177	1870	-52	-1818	-52	-42	64	-71	52	-106	0
1119	0	0	-1290	-2448	-1158	1869	-66	-1803	-3	48	69	58	11	60	0
1120	0	0	-1327	-2448	-1121	1887	-103	-1784	-58	-38	-36	25	52	-15	0
1121	0	0	-1306	-2448	-1142	1877	-82	-1795	0	52	-19	-36	32	-21	0
1122	0	0	-1334	-2426	-1092	1880	-121	-1759	-44	38	-54	19	46	64	0
1123	0	0	-1333	-2436	-1103	1884	-115	-1769	-83	-112	-71	-89	-79	-38	0
1124	0	0	-1265	-2423	-1158	1844	-53	-1790	-31	-32	48	73	1	17	0
1125	0	0	-1356	-2411	-1055	1883	-150	-1733	-153	-77	-50	-62	-44	-122	0
1126	0	0	-1289	-2421	-1132	1855	-78	-1776	-60	21	21	46	-15	13	0
1127	0	0	-1376	-2415	-1039	1895	-168	-1727	-112	-36	-15	21	-50	-36	0
1128	0	0	-1282	-2399	-1117	1840	-82	-1758	-46	-56	-15	60	42	-5	0
1129	0	0	-1319	-2397	-1078	1858	-120	-1737	-77	-15	-79	60	-13	85	0
1130	0	0	-1263	-2380	-1117	1821	-73	-1748	-46	44	-5	27	44	44	0
1131	0	0	-1269	-2386	-1117	1827	-76	-1751	69	69	-3	25	75	93	0
1132	0	0	-1244	-2390	-1146	1817	-49	-1768	-27	104	106	3	52	73	0
1133	0	0	-1323	-2382	-1059	1852	-132	-1720	-60	-13	9	34	7	58	0
1134	0	0	-1292	-2376	-1084	1834	-104	-1730	-75	-44	34	31	5	-52	0
1135	0	0	-1281	-2386	-1105	1833	-88	-1745	-67	-21	-13	38	-67	-75	0
1136	0	0	-1292	-2388	-1096	1840	-98	-1742	-95	-79	79	-64	-3	-83	0
1137	0	0	-1311	-2374	-1063	1842	-124	-1718	-79	-21	-15	-15	-17	-25	0
1138	0	0	-1298	-2378	-1080	1838	-109	-1729	-31	-69	-48	21	-79	0	0
1139	0	0	-1249	-2370	-1121	1809	-64	-1745	48	-5	75	44	69	93	0
1140	0	0	-1305	-2364	-1059	1834	-123	-1711	-83	-52	32	40	17	0	0
1141	0	0	-1263	-2357	-1094	1810	-84	-1725	9	36	23	32	93	81	0
1142	0	0	-1215	-2328	-1113	1771	-51	-1720	13	13	19	19	-11	52	0
1143	0	0	-1292	-2324	-1032	1808	-130	-1678	-64	46	54	-7	104	27	0
1144	0	0	-1265	-2312	-1047	1788	-109	-1679	-126	-58	29	-1	-79	-42	0
1145	0	0	-1182	-2295	-1113	1738	-34	-1704	-77	36	116	17	67	-46	0
1146	0	0	-1325	-2306	-981	1815	-172	-1643	-87	-129	-15	3	-114	-71	0
1147	0	0	-1234	-2326	-1092	1780	-71	-1709	-34	29	9	62	-44	21	0
1148	0	0	-1205	-2293	-1088	1749	-58	-1690	-87	-36	87	-44	67	34	0
1149	0	0	-1222	-2254	-1032	1738	-95	-1643	-106	54	73	48	62	32	0
1150	0	0	-1149	-2188	-1039	1668	-55	-1613	-64	46	0	-34	67	44	0
1151	0	0	-1135	-2093	-958	1614	-88	-1525	67	3	104	-21	56	151	0
1152	0	0	-1091	-2002	-911	1546	-90	-1456	-5	0	36	1	58	0	0
1153	0	0	-1018	-1881	-863	1449	-77	-1372	13	-7	56	-13	-9	7	0
1154	0	0	-989	-1730	-741	1359	-124	-1235	-83	-13	-25	56	-89	3	0
1155	0	0	-832	-1559	-727	1195	-52	-1143	-23	-77	11	40	-112	-83	0
1156	0	0	-688	-1293	-605	990	-41	-949	-17	9	112	7	29	-64	0
1157	0	0	-607	-1043	-436	825	-85	-739	-3	-104	36	-15	-75	-17	0
1158	0	0	-452	-789	-337	620	-57	-563	-36	-27	104	5	25	9	0
1159	0	0	-355	-523	-168	439	-93	-345	0	-23	67	11	-60	17	0
1160	0	0	-215	-246	-31	230	-92	-138	-7	13	87	50	77	128	0
1161	0	0	-185	-137	48	161	-116	-44	-62	-23	-5	11	-42	-19	0
1162	0	0	-138	-308	-170	223	16	-239	-5	87	97	9	83	83	0
1163	0	0	-339	-364	-25	351	-157	-194	-34	17	-25	-19	40	23	0
1164	0	0	-390	-632	-242	511	-74	-437	-77	-13	-1	-38	-73	-9	0
1165	0	0	-483	-882	-399	682	-42	-640	-25	-3	81	23	13	-42	0
1166	0	0	-586	-1074	-488	830	-49	-781	-75	-69	106	7	-46	-21	1
1167	0	0	-827	-1453	-626	1140	-100	-1039	-71	-32	81	-11	1	-15	0
1168	0	0	-950	-1972	-1022	1461	36	-1497	36	-11	85	56	7	3	0
1169	0	0	-1308	-2442	-1134	1875	-87	-1788	-60	-31	100	9	56	64	0
1170	0	0	-1424	-2710	-1286	2067	-69	-1998	-73	50	-46	71	27	-13	0
1171	0	0	-1583	-3020	-1437	2301	-73	-2228	-5	-9	-9	60	-9	29	0
1172	0	0	-1742	-3321	-1579	2531	-81	-2450	-29	9	-13	31	100	-31	0
1173	0	0	-1754	-3348	-1594	2551	-80	-2471	-40	-27	-15	15	9	-40	0
1174	0	0	-1681	-3201	-1520	2441	-80	-2360	-77	-21	50	5	-3	-21	0
1175	0	0	-1669	-3005	-1336	2337	-166	-2170	-172	-67	-46	-67	-110	-126	0
1176	0	0	-1461	-2869	-1408	2165	-26	-2138	25	5	9	46	-7	-27	0
1177	0	0	-1476	-2748	-1272	2112	-102	-2010	-48	-19	36	1	-36	-40	0
1178	0	0	-1339	-2634	-1295	1986	-22	-1964	-31	36	40	77	-23	-54	0
1179	0	0	-1376	-2551	-1175	1963	-100	-1863	-31	-40	-40	-19	-27	89	0
1180	0	0	-1321	-2436	-1115	1878	-103	-1775	-71	-34	46	11	-29	56	0
1181	0	0	-1259	-2345	-1086	1802	-86	-1715	-40	62	-11	-34	71	83	0
1182	0	0	-1228	-2252	-1024	1740	-102	-1638	-1	-17	52	1	38	54	0
1183	0	0	-1206	-2201	-995	1703	-105	-1598	-71	-50	23	-91	73	-64	0
1184	0	0	-1162	-2186	-1024	1674	-69	-1605	-15	48	-25	9	9	-17	0
1185	0	0	-1175	-2170	-995	1672	-90	-1582	-87	-48	56	-1	73	-114	0
1186	0	0	-1152	-2184	-1032	1668	-60	-1608	-106	-31	52	23	0	-48	0
1187	0	0	-1222	-2178	-956	1700	-133	-1567	-104	-81	52	13	-23	-34	0
1188	0	0	-1193	-2172	-979	1682	-107	-1575	-77	-38	-11	-21	-40	-23	0
1189	0	0	-1162	-2166	-1004	1664	-79	-1585	31	46	17	65	83	67	0
1190	0	0	-1236	-2163	-927	1699	-154	-1545	-69	1	-64	3	31	13	0
1191	0	0	-1094	-2168	-1074	1631	-10	-1621	27	54	21	7	9	69	0
1192	0	0	-1213	-2165	-952	1689	-130	-1558	-36	56	-44	13	75	-15	0
1193	0	0	-1135	-2155	-1020	1645	-57	-1587	-5	-21	17	-58	-9	-36	0
1194	0	0	-1142	-2143	-1001	1642	-70	-1572	-21	9	36	44	-91	-50	0
1195	0	0	-1123	-2135	-1012	1629	-55	-1573	-46	-9	-11	-32	-29	-93	0
1196	0	0	-1164	-2139	-975	1651	-94	-1557	-108	-34	-93	29	-19	-174	0
1197	0	0	-1129	-2126	-997	1627	-66	-1561	-65	-23	-48	15	-9	-137	0
1198	0	0	-1150	-2118	-968	1634	-91	-1543	-48	13	-11	-32	1	-15	0
1199	0	0	-1123	-2102	-979	1612	-72	-1540	-29	-17	-58	15	-7	-19	0
1200	0	0	-1166	-2114	-948	1640	-109	-1531	-56	-34	-3	0	-46	-25	0
1201	0	0	-1162	-2102	-940	1632	-111	-1521	-5	-5	3	0	42	1	0
1202	0	0	-1135	-2101	-966	1618	-84	-1533	-31	1	-11	-44	19	62	0
1203	0	0	-1117	-2083	-966	1600	-75	-1524	34	-17	15	31	23	11	0
1204	0	0	-1104	-2077	-973	1590	-65	-1525	-36	-27	-50	3	48	-44	0
1205	0	0	-1089	-2068	-979	1578	-55	-1523	-56	-1	23	58	-3	-13	0
1206	0	0	-1160	-2071	-911	1615	-124	-1491	-56	-36	-87	73	34	-97	0
1207	0	0	-1060	-2068	-1008	1564	-26	-1538	31	-13	-3	79	27	-85	0
1208	0	0	-1152	-2046	-894	1599	-129	-1470	11	29	-23	38	69	-13	0
1209	0	0	-1049	-2050	-1001	1549	-24	-1525	36	-19	58	9	42	131	0
1210	0	0	-1125	-2046	-921	1585	-102	-1483	54	7	-79	-48	102	87	0
1211	0	0	-1092	-2025	-933	1558	-79	-1479	15	27	11	-40	147	85	0
1212	0	0	-1102	-2013	-911	1557	-95	-1462	-83	-5	-52	40	54	27	0
1213	0	0	-1058	-1998	-940	1528	-59	-1469	1	7	-1	31	75	73	0
1214	0	0	-1094	-2079	-985	1586	-54	-1532	-85	-23	-42	-75	-32	-40	0
1215	0	0	-2109	-3391	-1282	2750	-413	-2336	-128	-153	-339	-180	-178	-205	0
1216	0	0	-2638	-4886	-2248	3762	-195	-3567	-110	-48	-126	48	-19	67	0
1217	0	0	-2612	-5234	-2622	3923	5	-3928	32	93	-15	21	97	27	0
1218	0	0	-2689	-5350	-2661	4019	-14	-4005	62	131	137	128	240	178	0
1219	0	0	-2858	-5492	-2634	4175	-112	-4063	73	114	143	34	168	97	0
1220	0	0	-2900	-5699	-2799	4299	-50	-4249	194	139	-5	102	174	386	0
1221	0	0	-2947	-5849	-2902	4398	-22	-4375	145	89	281	199	178	494	0
1222	0	0	-3100	-6008	-2908	4554	-96	-4458	79	17	498	248	329	64	0
1223	0	0	-3007	-6081	-3074	4544	33	-4577	207	15	242	296	267	-201	0
1224	0	0	-3203	-6095	-2892	4649	-155	-4493	273	21	-613	-21	159	7	0
1225	0	0	-3231	-6076	-2845	4653	-193	-4460	128	40	-1074	-486	188	333	0
1226	0	0	-3058	-6043	-2985	4550	-36	-4514	-52	114	-931	-521	298	320	0
1227	0	0	-2976	-6010	-3034	4493	29	-4522	54	159	-1092	318	149	104	0
1228	0	0	-2908	-5975	-3067	4441	79	-4521	75	85	-1311	731	199	-269	0
1229	0	0	-2917	-5918	-3001	4417	42	-4459	155	13	-1235	597	415	-294	0
1230	0	0	-3137	-5864	-2727	4500	-205	-4295	254	0	-1427	244	459	-118	0
1231	0	0	-2861	-5823	-2962	4342	50	-4392	226	157	-1169	267	424	122	0
1232	0	0	-2935	-5798	-2863	4366	-36	-4330	298	75	-1010	161	252	186	0
1233	0	0	-2909	-5787	-2878	4348	-15	-4332	362	-3	-855	258	1	393	0
1234	0	0	-2988	-5740	-2752	4364	-118	-4246	209	3	-812	228	-97	372	0
1235	0	0	-2949	-5717	-2768	4333	-90	-4242	238	-7	-438	69	-81	409	0
1236	0	0	-2922	-5711	-2789	4316	-66	-4250	217	36	-374	3	56	312	0
1237	0	0	-2946	-5693	-2747	4319	-99	-4220	153	-3	-349	13	176	178	0
1238	0	0	-2959	-5690	-2731	4324	-114	-4210	215	-7	-356	221	356	95	0
1239	0	0	-3003	-5697	-2694	4350	-154	-4195	104	-21	-496	294	362	56	0
1240	0	0	-2964	-5695	-2731	4329	-116	-4213	133	29	-554	341	389	-5	0
1241	0	0	-2894	-5668	-2774	4281	-60	-4221	100	110	-614	314	477	-27	0
1242	0	0	-2959	-5653	-2694	4306	-132	-4173	-21	29	-533	178	382	-110	0
1243	0	0	-2918	-5606	-2688	4262	-115	-4147	122	17	-453	256	248	-186	0
1244	0	0	-2914	-5567	-2653	4240	-130	-4110	102	-36	-411	42	87	-339	0
1245	0	0	-2875	-5530	-2655	4202	-110	-4092	44	-67	-502	-242	-1	-465	0
1246	0	0	-2909	-5496	-2587	4202	-161	-4041	50	15	-706	-298	-91	-583	0
1247	0	0	-2832	-5445	-2613	4138	-109	-4029	-44	-106	-770	-407	-207	-634	0
1248	0	0	-2737	-5410	-2673	4073	-32	-4041	-79	-5	-727	-389	-320	-620	0
1249	0	0	-2801	-5348	-2547	4074	-127	-3947	-316	-52	-659	-397	-333	-616	0
1250	0	0	-2734	-5298	-2564	4016	-85	-3931	-358	0	-506	-316	-195	-541	0
1251	0	0	-2725	-5241	-2516	3983	-104	-3878	-366	-62	-498	-254	-195	-547	0
1252	0	0	-2644	-5193	-2549	3918	-47	-3871	-289	15	-496	-242	-194	-417	0
1253	0	0	-2671	-5127	-2456	3899	-107	-3791	-248	-32	-549	-178	-64	-389	0
1254	0	0	-2640	-5059	-2419	3849	-110	-3739	-100	-85	-502	-248	-147	-378	0
1255	0	0	-2565	-4995	-2430	3780	-67	-3712	9	-13	-413	-116	-25	-333	0
1256	0	0	-2568	-4921	-2353	3744	-107	-3637	27	-73	-347	-100	-87	-320	0
1257	0	0	-2487	-4846	-2359	3666	-64	-3602	48	-60	-174	-54	-75	-145	0
1258	0	0	-2522	-4764	-2242	3643	-140	-3503	-9	-102	-151	-60	-102	-67	0
1259	0	0	-2403	-4692	-2289	3547	-57	-3490	21	23	-95	98	93	85	0
1260	0	0	-2394	-4613	-2219	3503	-87	-3416	-19	-5	1	60	190	102	0
1261	0	0	-2370	-4533	-2163	3451	-103	-3348	-25	-50	-104	89	124	207	0
1262	0	0	-2287	-4444	-2157	3365	-65	-3300	95	34	11	234	234	281	0
1263	0	0	-2271	-4337	-2066	3304	-102	-3201	143	-36	-50	106	205	180	0
1264	0	0	-2193	-4233	-2040	3213	-76	-3136	147	29	29	143	207	164	0
1265	0	0	-2182	-4120	-1938	3151	-122	-3029	174	-15	23	114	176	95	0
1266	0	0	-2075	-4011	-1936	3043	-69	-2973	258	-25	1	79	69	69	0
1267	0	0	-2076	-3903	-1827	2989	-124	-2865	188	38	5	36	114	182	0
1268	0	0	-1938	-3773	-1835	2855	-51	-2804	157	-42	-75	98	23	81	0
1269	0	0	-1901	-3660	-1759	2780	-71	-2709	122	60	-19	42	162	120	0
1270	0	0	-1909	-3521	-1612	2715	-148	-2566	69	5	-32	56	153	83	0
1271	0	0	-1725	-3377	-1652	2551	-36	-2514	64	29	-89	89	145	67	0
1272	0	0	-1762	-3228	-1466	2495	-148	-2347	29	-27	-161	13	100	32	0
1273	0	0	-1610	-3078	-1468	2344	-71	-2273	3	-29	-168	-38	-1	-69	0
1274	0	0	-1523	-2946	-1423	2234	-50	-2184	17	-23	-180	7	-17	-79	0
1275	0	0	-1527	-2836	-1309	2181	-109	-2072	-58	-87	-356	-203	-87	-302	0
1276	0	0	-1445	-2727	-1282	2086	-81	-2004	48	7	-285	-77	-56	-217	0
1277	0	0	-1397	-2640	-1243	2018	-77	-1941	-89	7	-314	-131	-124	-178	0
1278	0	0	-1372	-2578	-1206	1975	-83	-1892	21	19	-277	-102	-60	-114	0
1279	0	0	-1422	-2529	-1107	1975	-157	-1818	-85	-29	-300	-93	-112	-161	1
1280	0	0	-1288	-2483	-1195	1885	-46	-1839	-15	67	-219	-31	-5	1	0
1281	0	0	-1368	-2456	-1088	1912	-140	-1772	-110	110	-265	-32	29	1	0
1282	0	0	-1368	-2419	-1051	1893	-158	-1735	-58	-3	-199	-112	34	-5	0
1283	0	0	-1298	-2392	-1094	1845	-102	-1743	-67	50	-192	-17	27	-79	0
1284	0	0	-1286	-2364	-1078	1825	-104	-1721	-5	19	-211	19	-25	-69	0
1285	94	0	-1276	-2333	-1057	1804	-109	-1695	19	-1	-137	31	-15	-52	0
1286	94	0	-1257	-2316	-1059	1786	-99	-1687	44	-32	-34	83	23	-27	0
1287	94	0	-1228	-2298	-1070	1763	-79	-1684	29	-17	-98	112	-27	19	0
1288	94	0	-1230	-2302	-1072	1766	-79	-1687	54	-42	-17	97	42	110	0
1289	94	0	-1219	-2295	-1076	1757	-71	-1685	98	50	-81	147	114	186	0
1290	94	0	-1292	-2296	-1004	1794	-144	-1650	25	38	-190	81	149	69	0
1291	94	0	-1216	-2302	-1086	1759	-65	-1694	56	32	-73	188	85	219	0
1292	94	0	-1275	-2322	-1047	1798	-114	-1684	-5	3	-174	155	79	79	0
1293	94	0	-1238	-2353	-1115	1795	-61	-1734	-15	-15	-194	104	83	21	0
1294	94	0	-1281	-2388	-1107	1834	-87	-1747	15	-44	-174	95	75	13	0
1295	94	0	-1323	-2421	-1098	1872	-112	-1759	-69	-104	-240	46	-104	-62	0
1296	94	0	-1201	-2442	-1241	1821	20	-1841	89	32	-176	98	73	-106	0
1297	94	0	-1356	-2479	-1123	1917	-116	-1801	-31	-106	-225	-7	-31	-67	0
1298	94	0	-1379	-2504	-1125	1941	-127	-1814	65	-23	-256	5	40	-56	0
1299	94	0	-1366	-2539	-1173	1952	-96	-1856	42	-38	-194	100	-32	-21	0
1300	94	0	-1377	-2566	-1189	1971	-94	-1877	-83	-42	-170	-17	-36	7	0
1301	94	0	-1419	-2617	-1198	2018	-110	-1907	19	-89	-106	91	-36	44	0
1302	94	0	-1434	-2644	-1210	2039	-112	-1927	-31	-3	-201	48	-21	-15	0
1303	94	0	-1452	-2681	-1229	2066	-111	-1955	-36	-81	-194	95	-64	-40	0
1304	94	0	-1350	-2706	-1356	2028	3	-2031	-15	5	-209	93	-3	-42	0
1305	94	0	-1466	-2750	-1284	2108	-91	-2017	-89	-11	-137	67	13	3	0
1306	94	0	-1461	-2772	-1311	2116	-75	-2041	-29	-48	-161	44	-58	-104	0
1307	94	0	-1479	-2807	-1328	2143	-75	-2067	-77	44	-77	108	46	13	0
1308	94	0	-1519	-2834	-1315	2176	-102	-2074	15	-58	-85	65	19	-29	0
1309	94	0	-1488	-2859	-1371	2173	-58	-2115	-5	48	-34	64	40	29	0
1310	94	0	-1541	-2875	-1334	2208	-103	-2104	13	77	1	116	93	89	0
1311	94	0	-1614	-2894	-1280	2254	-167	-2087	-91	0	-164	36	-11	-1	0
1312	94	0	-1519	-2911	-1392	2215	-63	-2151	112	44	-95	164	56	52	0
1313	94	0	-1564	-2933	-1369	2248	-97	-2151	23	1	-126	73	56	-11	0
1314	94	0	-1598	-2944	-1346	2271	-126	-2145	-19	17	-122	87	-15	-85	0
1315	94	0	-1535	-2972	-1437	2253	-49	-2204	38	21	-135	93	31	-40	0
1316	94	0	-1573	-2975	-1402	2274	-85	-2188	-62	-34	-178	73	-64	-34	0
1317	94	0	-1519	-2989	-1470	2254	-24	-2229	-143	21	-67	25	21	-32	0
1318	94	0	-1591	-3007	-1416	2299	-87	-2211	-52	23	-155	1	42	-9	0
1319	94	0	-1577	-3012	-1435	2294	-71	-2223	-31	-27	-174	21	17	7	0
1320	94	0	-1538	-3016	-1478	2277	-30	-2247	38	46	-89	50	62	42	0
1321	94	0	-1599	-3030	-1431	2314	-84	-2230	-79	56	-207	7	42	38	0
1322	94	0	-1587	-3034	-1447	2310	-70	-2240	27	48	-153	48	42	11	0
1323	94	0	-1660	-3039	-1379	2349	-140	-2209	23	-50	-161	62	17	-48	0
1324	94	0	-1592	-3047	-1455	2319	-68	-2251	-128	0	-159	9	3	-71	0
1325	94	0	-1581	-3032	-1451	2306	-65	-2241	-19	-15	-98	48	97	-116	0
1326	94	0	-1604	-3026	-1422	2315	-91	-2224	-15	-1	-118	-27	27	-143	0
1327	94	0	-1538	-3041	-1503	2289	-17	-2272	-9	40	-67	60	-7	-23	0
1328	94	0	-1566	-3032	-1466	2299	-50	-2249	-21	-44	-79	23	-52	-48	0
1329	94	0	-1578	-3038	-1460	2308	-59	-2249	-95	44	-122	102	-1	-27	0
1330	94	0	-1526	-3039	-1513	2282	-6	-2276	-11	-23	-48	29	-40	-44	0
1331	94	0	-1556	-3034	-1478	2295	-39	-2256	19	-31	-27	9	15	36	0
1332	94	0	-1651	-3028	-1377	2339	-137	-2202	-46	-25	-161	-29	3	-25	0
1333	94	0	-1513	-3016	-1503	2264	-5	-2259	-81	38	-157	21	-75	-52	0
1334	94	0	-1595	-3022	-1427	2308	-84	-2224	-91	-3	-89	5	-34	-54	0
1335	94	0	-1643	-3022	-1379	2332	-132	-2200	-143	-89	-87	-71	-73	-139	0
1336	94	0	-1538	-3012	-1474	2275	-32	-2243	-81	-64	-145	-31	-166	-141	0
1337	94	0	-1566	-3003	-1437	2284	-64	-2220	-75	-56	-129	5	-91	-54	0
1338	94	0	-1591	-2999	-1408	2295	-91	-2203	-122	-97	-81	-40	-44	-58	0
1339	94	0	-1580	-3003	-1423	2291	-78	-2213	-31	5	-91	56	-65	-38	0
1340	94	0	-1543	-3003	-1460	2273	-41	-2231	-32	46	-85	42	19	-81	0
1341	94	0	-1536	-2983	-1447	2259	-44	-2215	-67	-36	-110	-31	-9	-81	0
1342	94	0	-1575	-2983	-1408	2279	-83	-2195	-97	25	-126	-71	-17	-69	0
1343	94	0	-1512	-2968	-1456	2240	-28	-2212	-157	52	-110	5	-46	-98	0
1344	94	0	-1626	-2995	-1369	2310	-128	-2182	-106	-58	-197	-97	-102	-161	0
1345	94	0	-1543	-2999	-1456	2271	-43	-2227	-87	-38	-159	-36	-102	-145	0
1346	94	0	-1579	-2987	-1408	2283	-85	-2197	-122	-9	-133	-71	-129	-139	0
1347	94	0	-1511	-2987	-1476	2249	-17	-2231	-102	-48	-176	15	-124	-155	0
1348	94	0	-1628	-2972	-1344	2300	-142	-2158	-161	-98	-186	-77	-141	-108	0
1349	94	0	-1519	-2958	-1439	2238	-40	-2198	-83	56	-209	-27	13	-159	0
1350	94	0	-1587	-2952	-1365	2269	-111	-2158	-75	-23	-197	-9	-7	-67	0
1351	94	0	-1556	-2974	-1418	2265	-69	-2196	17	-9	-205	-60	-85	-122	0
1352	94	0	-1577	-2952	-1375	2264	-101	-2163	-73	-19	-197	-133	15	-122	0
1353	94	0	-1577	-2952	-1375	2264	-101	-2163	-139	3	-242	-60	-87	-118	0
1354	94	0	-1566	-2966	-1400	2266	-83	-2183	-128	-15	-217	-118	-50	-256	0
1355	94	0	-1579	-2975	-1396	2277	-91	-2185	-102	5	-240	-60	-89	-201	0
1356	94	0	-1599	-2966	-1367	2282	-116	-2166	-248	-44	-174	-124	-172	-236	0
1357	94	0	-1546	-2954	-1408	2250	-69	-2181	-56	-81	-147	-27	-69	-223	0
1358	94	0	-1542	-2942	-1400	2242	-71	-2171	-112	-36	-161	-98	-9	-145	0
1359	94	0	-1515	-2933	-1418	2224	-48	-2175	-62	11	-232	-5	-104	-124	0
1360	94	0	-1538	-2925	-1387	2231	-75	-2156	-75	-1	-95	-89	-11	-25	0
1361	94	0	-1579	-2927	-1348	2253	-115	-2137	-131	-11	-192	-27	-52	-54	0
1362	94	0	-1566	-2931	-1365	2248	-100	-2148	-87	-13	-225	-126	48	-114	0
1363	94	0	-1605	-2939	-1334	2272	-135	-2136	-137	-21	-205	-56	-91	-166	0
1364	94	0	-1531	-2910	-1379	2220	-76	-2144	-124	-34	-128	-98	-56	-190	0
1365	94	0	-1515	-2911	-1396	2213	-59	-2153	-64	-65	-162	-112	-71	-108	0
1366	94	0	-1514	-2908	-1394	2211	-60	-2151	-79	-106	-89	-31	-85	-129	0
1367	94	0	-1484	-2902	-1418	2193	-33	-2160	-108	3	-108	-21	11	-116	0
1368	94	0	-1507	-2886	-1379	2196	-64	-2132	-139	-13	-170	-19	-100	-124	0
1369	94	0	-1576	-2871	-1295	2223	-140	-2083	-98	0	-118	5	-19	9	0
1370	94	0	-1493	-2882	-1389	2187	-52	-2135	-64	-56	-129	-67	-42	-44	0
1371	94	0	-1537	-2877	-1340	2207	-98	-2108	11	40	-89	27	-1	9	0
1372	94	0	-1575	-2861	-1286	2218	-144	-2073	-106	-77	-159	-135	-69	-98	0
1373	94	0	-1482	-2859	-1377	2170	-52	-2118	-83	34	-124	-11	-25	-48	0
1374	94	0	-1548	-2857	-1309	2202	-119	-2083	-182	-21	-184	-64	-110	-81	0
1375	94	0	-1455	-2865	-1410	2160	-22	-2137	-114	-46	-15	-77	-137	-120	0
1376	94	0	-1526	-2845	-1319	2185	-103	-2082	-98	-87	-50	21	-178	-93	0
1377	94	0	-1511	-2836	-1325	2173	-93	-2080	-176	-52	-95	-129	-129	-110	0
1378	94	0	-1501	-2853	-1352	2177	-74	-2102	-126	-17	-40	-64	3	-73	0
1379	94	0	-1515	-2838	-1323	2176	-96	-2080	-184	23	-87	-50	-56	-58	0
1380	94	0	-1494	-2824	-1330	2159	-82	-2077	-21	-7	-81	-83	-34	52	0
1381	94	0	-1597	-2832	-1235	2214	-181	-2033	-126	7	-108	-73	32	0	0
1382	94	0	-1459	-2809	-1350	2134	-54	-2079	-31	40	-93	-9	-21	-46	0
1383	94	0	-1535	-2801	-1266	2168	-134	-2033	-139	25	-135	-38	-64	3	0
1384	94	0	-1500	-2811	-1311	2155	-94	-2061	-164	-27	-54	-13	-38	-89	0
1385	94	0	-1513	-2818	-1305	2165	-104	-2061	-65	-98	-34	60	-102	29	0
1386	94	0	-1501	-2793	-1292	2147	-104	-2042	-93	-44	-62	-89	-25	-81	0
1387	94	0	-1427	-2785	-1358	2106	-34	-2071	-36	-7	27	42	11	19	0
1388	94	0	-1474	-2791	-1317	2132	-78	-2054	-75	-3	-54	-1	5	77	0
1389	94	0	-1424	-2776	-1352	2100	-36	-2064	-3	-19	-52	5	89	13	0
1390	94	0	-1498	-2772	-1274	2135	-112	-2023	-54	62	-50	104	75	87	0
1391	94	0	-1369	-2756	-1387	2062	9	-2071	21	19	-56	46	48	93	0
1392	94	0	-1416	-2748	-1332	2082	-42	-2040	-3	54	-29	1	40	95	0
1393	94	0	-1544	-2758	-1214	2151	-165	-1986	-42	-87	-98	-50	-1	-19	0
1394	94	0	-1372	-2737	-1365	2054	-3	-2051	-25	19	3	-40	83	42	0
1395	94	0	-1451	-2733	-1282	2092	-84	-2007	-67	-77	-164	-7	-58	11	0
1396	94	0	-1440	-2743	-1303	2091	-68	-2023	-81	-29	-91	-40	-13	-102	0
1397	94	0	-1448	-2741	-1293	2094	-77	-2017	-108	-34	-128	-36	-3	-89	0
1398	94	0	-1436	-2737	-1301	2086	-67	-2019	-81	-29	-102	-89	46	-23	0
1399	94	0	-1442	-2739	-1297	2090	-72	-2018	-73	-19	-81	-32	-3	-15	0
1400	94	0	-1399	-2741	-1342	2070	-28	-2041	-73	11	-54	-81	27	0	0
1401	94	0	-1471	-2737	-1266	2104	-102	-2001	-58	17	-67	-11	-11	34	0
1402	94	0	-1461	-2727	-1266	2094	-97	-1996	-17	-3	-139	-21	-15	-1	0
1403	94	0	-1424	-2731	-1307	2077	-58	-2019	-77	75	-131	-108	62	-19	0
1404	94	0	-1393	-2721	-1328	2057	-32	-2024	-77	-9	-133	-46	-60	-40	0
1405	94	0	-1427	-2719	-1292	2073	-67	-2005	-79	-62	-145	-48	-27	-106	0
1406	94	0	-1415	-2708	-1293	2061	-61	-2000	-145	-15	-98	-62	-7	-114	0
1407	94	0	-1397	-2702	-1305	2049	-46	-2003	-50	-73	-186	32	-25	-114	0
1408	94	0	-1418	-2702	-1284	2060	-67	-1993	-21	9	-11	-19	42	31	0
1409	94	0	-1409	-2681	-1272	2045	-68	-1976	-75	27	-168	29	44	34	0
1410	94	0	-1389	-2677	-1288	2033	-50	-1982	-15	50	-62	-17	-17	97	0
1411	94	0	-1393	-2692	-1299	2042	-47	-1995	65	19	-145	17	27	64	0
1412	94	0	-1396	-2686	-1290	2041	-53	-1988	36	21	-133	23	48	60	0
1413	94	0	-1434	-2681	-1247	2057	-93	-1964	-118	-34	-122	-15	21	-7	0
1414	94	0	-1424	-2688	-1264	2056	-80	-1976	-27	-62	-64	-1	-17	50	0
1415	94	0	-1441	-2684	-1243	2062	-99	-1963	-93	-62	-166	0	-54	-100	0
1416	94	0	-1368	-2671	-1303	2019	-32	-1987	7	44	-81	124	-46	-13	0
1417	94	0	-1459	-2673	-1214	2066	-122	-1943	-44	-126	-161	-21	-58	-87	0
1418	94	0	-1374	-2683	-1309	2028	-32	-1996	3	-56	-126	-40	17	-23	0
1419	94	0	-1436	-2677	-1241	2056	-97	-1959	-13	-11	-93	34	38	34	0
1420	94	0	-1478	-2673	-1195	2075	-141	-1934	-69	-23	-213	-15	-17	-52	0
1421	94	0	-1356	-2673	-1317	2014	-19	-1995	21	62	-79	29	42	137	0
1422	94	0	-1500	-2671	-1171	2085	-164	-1921	-42	-67	-164	-5	-13	-7	0
1423	94	0	-1395	-2675	-1280	2035	-57	-1977	-31	19	-97	-42	-11	-27	0
1424	94	0	-1430	-2669	-1239	2049	-95	-1954	-104	34	-161	106	-69	17	0
1425	94	0	-1441	-2667	-1226	2054	-107	-1946	-77	-91	-126	-60	-110	-48	0
1426	94	0	-1323	-2663	-1340	1993	8	-2001	-106	3	-108	40	0	-118	0
1427	94	0	-1455	-2663	-1208	2059	-123	-1935	-93	-79	-161	17	-98	-44	0
1428	94	0	-1408	-2651	-1243	2029	-82	-1947	-141	1	-230	-17	-60	-42	0
1429	94	0	-1426	-2661	-1235	2043	-95	-1948	19	-15	-153	44	67	-9	0
1430	94	0	-1476	-2665	-1189	2070	-143	-1927	-48	64	-190	-5	38	44	0
1431	94	0	-1401	-2663	-1262	2032	-69	-1962	-48	38	-225	-42	-73	-5	0
1432	94	0	-1406	-2661	-1255	2033	-75	-1958	1	48	-147	25	36	25	0
1433	94	0	-1490	-2657	-1167	2073	-161	-1912	-135	-17	-207	-44	-5	-112	0
1434	94	0	-1343	-2648	-1305	1995	-19	-1976	-44	-17	-116	23	17	-112	0
1435	94	0	-1424	-2642	-1218	2033	-103	-1930	-31	-46	-186	17	-102	-54	0
1436	94	0	-1409	-2642	-1233	2025	-88	-1937	-81	-29	-73	-11	-73	-110	0
1437	94	0	-1395	-2636	-1241	2015	-77	-1938	-93	-67	-166	5	-98	-141	0
1438	94	0	-1384	-2617	-1233	2000	-75	-1925	-100	-36	-180	-27	-13	-77	0
1439	94	0	-1445	-2630	-1185	2037	-130	-1907	-145	-13	-192	-19	19	3	0
1440	94	0	-1463	-2636	-1173	2049	-145	-1904	-62	60	-151	-69	-48	60	0
1441	94	0	-1486	-2646	-1160	2066	-163	-1903	-69	-44	-143	-65	-50	3	0
1442	94	0	-1433	-2653	-1220	2043	-106	-1936	-56	23	-139	7	-29	-29	0
1443	94	0	-1476	-2651	-1175	2063	-150	-1913	-85	-91	-102	-100	-95	-46	0
1444	94	0	-1428	-2648	-1220	2038	-104	-1934	-34	-42	-207	-95	-50	-100	0
1445	94	0	-1376	-2642	-1266	2009	-55	-1954	-97	-27	-129	64	-75	-85	0
1446	94	0	-1400	-2628	-1228	2014	-86	-1928	-122	-34	-89	-21	-32	-52	0
1447	94	0	-1400	-2628	-1228	2014	-86	-1928	-131	-71	-124	-75	-145	-110	0
1448	94	0	-1356	-2624	-1268	1990	-44	-1946	-100	-42	-87	-29	-50	-56	0
1449	94	0	-1443	-2630	-1187	2036	-128	-1908	-108	-58	-151	-21	-42	-9	0
1450	94	0	-1435	-2630	-1195	2032	-120	-1912	-131	-27	-159	-67	-112	-129	0
1451	94	0	-1389	-2622	-1233	2005	-78	-1927	-91	62	-139	-9	-25	-64	0
1452	94	0	-1459	-2619	-1160	2039	-149	-1889	-129	-32	-176	-93	-75	-44	0
1453	94	0	-1349	-2611	-1262	1980	-43	-1936	-77	0	-122	-71	-97	-60	0
1454	94	0	-1417	-2615	-1198	2016	-109	-1906	-143	-36	-120	-36	-89	-104	0
1455	94	0	-1350	-2605	-1255	1977	-47	-1930	-153	19	-135	-64	-155	-162	0
1456	94	0	-1424	-2611	-1187	2017	-118	-1899	-106	-65	-114	-81	-27	-180	0
1457	94	0	-1389	-2609	-1220	1999	-84	-1914	-184	-62	-141	-73	-141	-170	0
1458	94	0	-1381	-2603	-1222	1992	-79	-1912	-180	-29	-106	-104	-17	-89	0
1459	94	0	-1373	-2595	-1222	1984	-75	-1908	-98	-102	-137	0	-40	-65	0
1460	94	0	-1338	-2599	-1261	1968	-38	-1930	9	13	-114	-29	34	44	0
1461	94	0	-1383	-2601	-1218	1992	-82	-1909	-36	27	-56	-13	85	46	0
1462	94	0	-1379	-2597	-1218	1988	-80	-1907	-64	-54	-161	-62	-36	-15	0
1463	94	0	-1376	-2607	-1231	1991	-72	-1919	15	62	-112	27	-9	29	0
1464	94	0	-1385	-2607	-1222	1996	-81	-1914	-110	9	-135	-65	-1	-40	0
1465	94	0	-1391	-2595	-1204	1993	-93	-1899	-100	-7	-95	-42	-67	-97	0
1466	94	0	-1412	-2599	-1187	2005	-112	-1893	-104	-29	-118	-36	-9	-48	0
1467	94	0	-1345	-2586	-1241	1965	-52	-1913	-23	-9	-65	25	-38	-11	0
1468	94	0	-1399	-2586	-1187	1992	-106	-1886	-48	-56	-162	-32	-1	-62	0
1469	94	0	-1302	-2576	-1274	1939	-14	-1925	15	-5	-97	-5	5	79	0
1470	94	0	-1358	-2582	-1224	1970	-67	-1903	-31	5	-65	25	69	42	0
1471	94	0	-1424	-2591	-1167	2007	-128	-1879	-48	-11	-46	-83	52	89	0
1472	94	0	-1310	-2586	-1276	1948	-17	-1931	7	81	-79	34	13	25	0
1473	94	0	-1402	-2593	-1191	1997	-105	-1892	-87	-5	-122	-3	9	-11	0
1474	94	0	-1370	-2574	-1204	1972	-83	-1889	-64	-32	-112	32	65	-52	0
1475	94	0	-1422	-2587	-1165	2004	-128	-1876	-112	-50	-166	-15	-19	-69	0
1476	94	0	-1325	-2574	-1249	1949	-38	-1911	-97	1	-64	25	9	-50	0
1477	94	0	-1412	-2570	-1158	1991	-127	-1864	-65	-60	-128	-40	-29	-31	0
1478	94	0	-1308	-2570	-1262	1939	-23	-1916	-48	0	-97	25	-73	29	0
1479	94	0	-1390	-2554	-1164	1972	-113	-1859	-25	21	-104	54	60	32	0
1480	94	0	-1380	-2549	-1169	1964	-105	-1859	-58	-7	-133	-29	38	32	0
1481	94	0	-1337	-2566	-1229	1951	-54	-1897	17	73	-48	17	67	79	0
1482	94	0	-1364	-2560	-1196	1962	-84	-1878	-31	13	-81	-31	25	69	0
1483	94	0	-1383	-2554	-1171	1968	-106	-1862	-34	-29	-131	-36	-15	7	0
1484	94	0	-1378	-2551	-1173	1964	-102	-1862	3	-29	-87	3	-21	1	0
1485	94	0	-1441	-2562	-1121	2001	-160	-1841	-168	-34	-192	-54	-65	-122	0
1486	94	0	-1290	-2545	-1255	1917	-17	-1900	-52	-19	-50	60	3	-32	0
1487	94	0	-1391	-2543	-1152	1967	-119	-1847	-36	-60	-151	-25	1	-38	0
1488	94	0	-1305	-2531	-1226	1918	-39	-1878	-5	-9	-116	58	-1	-1	0
1489	94	0	-1296	-2531	-1235	1913	-30	-1883	-40	65	-48	23	9	81	0
1490	94	0	-1372	-2543	-1171	1957	-100	-1857	9	50	-122	1	104	19	0
1491	94	0	-1346	-2531	-1185	1938	-80	-1858	-42	19	-141	21	-32	23	0
1492	94	0	-1296	-2525	-1229	1910	-33	-1877	5	89	-87	67	75	97	0
1493	94	0	-1348	-2537	-1189	1942	-79	-1863	-114	-13	-215	-32	-21	-21	0
1494	94	0	-1340	-2525	-1185	1932	-77	-1855	-54	-3	-93	-46	1	-5	0
1495	94	0	-1302	-2518	-1216	1910	-43	-1867	-116	-15	-104	5	-25	-60	0
1496	94	0	-1319	-2514	-1195	1916	-62	-1854	-48	-75	-65	19	-46	-118	0
1497	94	0	-1281	-2514	-1233	1897	-24	-1873	-46	-21	-126	97	-95	-54	0
1498	94	0	-1376	-2516	-1140	1946	-118	-1828	-124	-48	-141	-17	-7	-7	0
1499	94	0	-1269	-2516	-1247	1892	-11	-1881	27	-60	-32	46	34	-3	0
1500	94	0	-1436	-2510	-1074	1973	-181	-1792	-85	-5	-164	-64	-29	69	0
1501	94	0	-1327	-2512	-1185	1919	-71	-1848	-25	56	-100	-50	23	58	0
1502	94	0	-1343	-2518	-1175	1930	-84	-1846	-36	15	-52	-31	85	-3	0
1503	94	0	-1325	-2502	-1177	1913	-74	-1839	-58	-31	-118	-27	-15	-69	0
1504	94	0	-1253	-2506	-1253	1879	0	-1879	36	-19	-65	23	71	-9	0
1505	94	0	-1321	-2506	-1185	1913	-68	-1845	-89	-58	-85	-91	-67	-50	0
1506	94	0	-1346	-2498	-1152	1922	-97	-1825	-126	-67	-91	-95	-17	-93	0
1507	94	0	-1298	-2496	-1198	1897	-50	-1847	-95	15	-100	15	-32	-13	0
1508	94	0	-1340	-2494	-1154	1917	-93	-1824	-58	-29	-126	-42	27	-58	0
1509	94	0	-1258	-2487	-1229	1872	-14	-1858	-3	69	-93	5	62	58	0
1510	94	0	-1361	-2490	-1129	1925	-116	-1809	5	-50	-87	23	-34	62	0
1511	94	0	-1362	-2504	-1142	1933	-110	-1823	-60	15	-46	-23	34	-11	0
1512	94	0	-1333	-2498	-1165	1915	-84	-1831	-56	7	-143	-27	-1	-7	0
1513	94	0	-1290	-2502	-1212	1896	-39	-1857	-54	5	-114	13	-31	62	0
1514	94	0	-1328	-2490	-1162	1909	-83	-1826	-48	1	-93	-9	5	-79	0
1515	94	0	-1304	-2481	-1177	1892	-63	-1829	-83	-69	-116	-62	-71	-5	0
1516	94	0	-1312	-2477	-1165	1894	-73	-1821	-85	-31	-122	34	-48	-44	0
1517	94	0	-1356	-2467	-1111	1911	-122	-1789	-120	-58	-124	-58	-46	-89	0
1518	94	0	-1275	-2471	-1196	1873	-39	-1833	-25	-46	36	-25	27	-56	0
1519	94	0	-1373	-2467	-1094	1920	-139	-1780	-32	-44	-128	-44	15	32	0
1520	94	0	-1317	-2446	-1129	1881	-94	-1787	-54	-19	-122	-9	52	-1	0
1521	94	0	-1312	-2452	-1140	1882	-86	-1796	-13	44	-133	-40	32	-19	0
1522	94	0	-1308	-2446	-1138	1877	-85	-1792	0	-21	-126	-38	-13	17	0
1523	94	0	-1313	-2444	-1131	1878	-91	-1787	-27	-11	-100	-11	0	5	0
1524	94	0	-1269	-2452	-1183	1860	-43	-1817	-21	38	-135	-34	25	-56	0
1525	94	0	-1276	-2436	-1160	1856	-58	-1798	-97	-44	-98	-15	-104	-108	0
1526	94	0	-1341	-2452	-1111	1896	-115	-1781	-95	-27	-141	65	-114	-60	0
1527	94	0	-1317	-2448	-1131	1882	-93	-1789	-143	-73	-161	-93	-32	-108	0
1528	94	0	-1282	-2440	-1158	1861	-62	-1799	-108	0	-164	-75	-36	-112	0
1529	94	0	-1370	-2446	-1076	1908	-147	-1761	-97	1	-73	-64	54	-32	0
1530	94	0	-1297	-2426	-1129	1861	-84	-1777	-83	-13	-234	-62	-77	-40	0
1531	94	0	-1230	-2415	-1185	1822	-22	-1800	-25	118	-67	27	106	91	0
1532	94	0	-1267	-2419	-1152	1843	-57	-1785	-77	21	-139	-23	-17	15	0
1533	94	0	-1288	-2415	-1127	1851	-80	-1771	-36	-21	-164	-65	-25	-64	0
1534	94	0	-1238	-2409	-1171	1823	-33	-1790	13	-5	-120	19	1	-48	0
1535	94	0	-1397	-2415	-1018	1906	-189	-1716	-151	-116	-145	-83	-52	-104	0
1536	94	0	-1222	-2405	-1183	1813	-19	-1794	-19	-60	-15	-48	-124	-87	0
1537	94	0	-1370	-2419	-1049	1894	-160	-1734	-71	-69	-56	-54	-62	-60	0
1538	94	0	-1321	-2448	-1127	1884	-97	-1787	-69	-7	-164	-36	-64	-64	0
1539	94	0	-1280	-2459	-1179	1869	-50	-1819	29	-1	-50	-9	-11	48	0
1540	94	0	-1375	-2461	-1086	1918	-144	-1773	-110	-67	-108	-29	-5	9	0
1541	94	0	-1222	-2461	-1239	1841	8	-1850	1	42	-25	-118	34	-1	0
1542	94	0	-1351	-2454	-1103	1902	-124	-1778	3	-21	-98	5	21	34	0
1543	94	0	-1257	-2440	-1183	1848	-37	-1811	-54	27	-118	-64	13	-21	0
1544	94	0	-1323	-2436	-1113	1879	-105	-1774	-9	-29	-157	-52	-38	-9	0
1545	94	0	-1245	-2438	-1193	1841	-26	-1815	-50	-5	-118	38	-64	-83	0
1546	94	0	-1311	-2440	-1129	1875	-91	-1784	-42	-1	-93	40	-62	-71	0
1547	94	0	-1359	-2426	-1067	1892	-146	-1746	-97	-95	-151	-75	-124	-100	0
1548	94	0	-1277	-2419	-1142	1848	-67	-1780	-75	46	-40	1	69	-7	0
1549	94	0	-1304	-2421	-1117	1862	-93	-1769	-73	-46	-120	-36	-42	7	0
1550	94	0	-1298	-2425	-1127	1861	-85	-1776	23	-9	-89	-9	71	21	0
1551	94	0	-1234	-2405	-1171	1819	-31	-1788	-21	81	-85	-23	60	89	0
1552	94	0	-1278	-2405	-1127	1841	-75	-1766	7	0	-110	27	75	-5	0
1553	94	0	-1327	-2407	-1080	1867	-123	-1743	-36	-50	-83	-27	-21	48	0
1554	94	0	-1219	-2392	-1173	1805	-23	-1782	-1	25	-69	-46	5	19	0
1555	94	0	-1274	-2397	-1123	1835	-75	-1760	-5	-64	-118	-31	-62	21	0
1556	94	0	-1296	-2386	-1090	1841	-103	-1738	-98	-3	-36	-44	-31	-46	0
1557	94	0	-1294	-2401	-1107	1847	-93	-1754	-93	9	-120	-17	-19	-40	0
1558	94	0	-1230	-2405	-1175	1817	-27	-1790	1	19	-40	-9	15	-29	0
1559	94	0	-1274	-2399	-1125	1836	-74	-1762	-19	-25	-147	-46	-13	1	0
1560	94	0	-1298	-2390	-1092	1844	-103	-1741	29	56	-83	-17	114	81	0
1561	94	0	-1282	-2395	-1113	1838	-84	-1754	-25	21	-159	-23	73	60	0
1562	94	0	-1238	-2384	-1146	1811	-46	-1765	71	-3	-89	0	40	34	0
1563	94	0	-1286	-2372	-1086	1829	-100	-1729	-29	9	-114	-32	50	38	0
1564	94	0	-1244	-2359	-1115	1801	-64	-1737	-34	-7	-151	3	-32	-27	0
1565	94	0	-1174	-2355	-1181	1764	3	-1768	-29	25	-67	-11	-23	-60	0
1566	94	0	-1261	-2362	-1101	1811	-80	-1731	-60	-3	-93	-5	-62	-44	0
1567	94	0	-1246	-2351	-1105	1798	-70	-1728	-40	-9	-129	9	-23	-65	0
1568	94	0	-1230	-2351	-1121	1790	-54	-1736	34	-32	-100	-3	40	-56	0
1569	94	0	-1282	-2349	-1067	1815	-107	-1708	17	42	-120	52	73	44	0
1570	94	0	-1292	-2347	-1055	1819	-118	-1701	7	50	-114	-21	60	77	0
1571	94	0	-1226	-2343	-1117	1784	-54	-1730	-15	13	-29	25	60	95	0
1572	94	0	-1275	-2355	-1080	1815	-97	-1717	-81	23	-137	3	77	-5	0
1573	94	0	-1245	-2362	-1117	1803	-64	-1739	-23	62	-162	27	73	17	0
1574	94	0	-1301	-2360	-1059	1830	-121	-1709	-56	13	-29	13	67	-19	0
1575	94	0	-1259	-2341	-1082	1800	-88	-1711	-81	-91	-81	-62	-48	-124	0
1576	94	0	-1260	-2328	-1068	1794	-96	-1698	-32	15	-50	0	-5	-27	0
1577	94	0	-1241	-2304	-1063	1772	-89	-1683	0	-19	-65	-58	-3	-64	0
1578	94	0	-1280	-2308	-1028	1794	-126	-1668	-40	-17	-44	27	65	-7	0
1579	94	0	-1183	-2306	-1123	1744	-30	-1714	44	36	40	50	81	95	0
1580	94	0	-1245	-2298	-1053	1771	-96	-1675	-11	7	-93	13	81	-21	0
1581	94	0	-1168	-2300	-1132	1734	-18	-1716	62	89	5	27	145	116	0
1582	94	0	-1259	-2300	-1041	1779	-109	-1670	31	60	-93	-11	71	15	0
1583	94	0	-1181	-2302	-1121	1741	-30	-1711	34	62	-21	21	118	56	0
1584	94	0	-1226	-2310	-1084	1768	-71	-1697	7	-38	-54	75	52	-11	0
1585	94	0	-1201	-2312	-1111	1756	-45	-1711	-58	19	-58	29	1	46	0
1586	94	0	-1230	-2314	-1084	1772	-73	-1699	-13	-25	21	15	11	-17	0
1587	94	0	-1160	-2304	-1144	1732	-8	-1724	11	-31	5	-15	19	-32	0
1588	94	0	-1176	-2295	-1119	1735	-28	-1707	67	-7	-46	116	23	58	0
1589	94	0	-1207	-2283	-1076	1745	-65	-1679	-11	19	-36	-54	65	97	0
1590	94	0	-1224	-2263	-1039	1743	-92	-1651	-29	42	-58	-40	104	79	0
1591	94	0	-1221	-2256	-1035	1738	-93	-1645	1	58	-131	73	91	31	0
1592	94	0	-1278	-2240	-962	1759	-158	-1601	11	-36	-110	52	11	11	0
1593	94	0	-1172	-2219	-1047	1695	-62	-1633	5	21	-170	-17	56	-9	0
1594	94	0	-1205	-2215	-1010	1710	-97	-1612	7	7	-71	9	7	-34	0
1595	94	0	-1204	-2205	-1001	1704	-101	-1603	-81	-71	-104	-3	-58	-85	0
1596	94	0	-1172	-2194	-1022	1683	-75	-1608	-62	21	-120	48	-32	-27	0
1597	94	0	-1189	-2174	-985	1681	-102	-1579	-25	-46	-69	-56	3	-31	0
1598	94	0	-1119	-2166	-1047	1642	-36	-1606	77	-9	-34	3	32	-34	0
1599	94	0	-1220	-2172	-952	1696	-134	-1562	-11	-13	-38	-58	77	69	0
1600	94	0	-1144	-2201	-1057	1672	-43	-1629	32	42	-128	-38	31	71	0
1601	94	0	-1191	-2217	-1026	1704	-82	-1621	-34	13	-52	13	-19	56	0
1602	94	0	-1180	-2219	-1039	1699	-70	-1629	-38	60	-106	77	48	73	0
1603	94	0	-1215	-2227	-1012	1721	-101	-1619	-21	-69	-50	-31	-3	71	0
1604	94	0	-1142	-2240	-1098	1691	-22	-1669	7	-15	-29	58	-56	34	0
1605	94	0	-1238	-2248	-1010	1743	-114	-1629	-25	-32	-89	-11	-13	-3	0
1606	94	0	-1217	-2252	-1035	1734	-91	-1643	-79	-58	-135	-25	-44	-126	0
1607	94	0	-1192	-2229	-1037	1710	-77	-1633	15	1	-56	29	64	97	0
1608	94	0	-1192	-2229	-1037	1710	-77	-1633	-89	3	-104	-25	13	-40	0
1609	94	0	-1220	-2232	-1012	1726	-104	-1622	-15	44	-29	-31	65	118	0
1610	94	0	-1224	-2236	-1012	1730	-106	-1624	21	7	-87	-5	50	31	0
1611	94	0	-1244	-2227	-983	1735	-130	-1605	7	9	-73	40	21	73	0
1612	94	0	-1203	-2238	-1035	1720	-84	-1636	29	79	-73	13	38	95	0
1613	94	0	-1159	-2260	-1101	1709	-29	-1680	1	9	-19	-23	62	56	0
1614	94	0	-1238	-2287	-1049	1762	-94	-1668	-23	0	-79	11	-34	-29	0
1615	94	0	-1232	-2285	-1053	1758	-89	-1669	-95	-56	-36	15	-48	-104	0
1616	94	0	-1218	-2279	-1061	1748	-78	-1670	-69	-17	-46	-11	13	-46	0
1617	94	0	-1211	-2291	-1080	1751	-65	-1685	-40	-48	-40	34	-50	-67	0
1618	94	0	-1213	-2295	-1082	1754	-65	-1688	-13	13	-46	11	38	27	0
1619	94	0	-1208	-2304	-1096	1756	-56	-1700	-3	-21	-143	19	25	-21	0
1620	94	0	-1187	-2296	-1109	1741	-39	-1702	46	65	-36	71	83	83	0
1621	94	0	-1325	-2296	-971	1810	-177	-1633	-13	-52	-147	-71	15	15	0
1622	94	0	-1142	-2300	-1158	1721	8	-1729	137	38	-52	62	34	58	0
1623	94	0	-1285	-2295	-1010	1790	-137	-1652	27	-31	-38	25	97	31	0
1624	94	0	-1265	-2306	-1041	1785	-112	-1673	-11	-62	-157	-58	-73	-151	0
1625	94	0	-1167	-2298	-1131	1732	-18	-1714	-25	40	-44	54	32	-5	0
1626	94	0	-1296	-2304	-1008	1800	-144	-1656	-77	-87	-114	-56	-42	-159	0
1627	94	0	-1222	-2304	-1082	1763	-70	-1693	-52	-17	-50	-21	-23	-54	0
1628	94	0	-1158	-2298	-1140	1728	-9	-1719	-27	-15	-11	-32	52	-29	0
1629	94	0	-1219	-2291	-1072	1755	-73	-1681	-9	42	-11	-40	54	38	0
1630	94	0	-1210	-2273	-1063	1741	-73	-1668	13	97	-40	-7	114	83	0
1631	94	0	-1238	-2283	-1045	1760	-96	-1664	-13	-1	-29	7	17	60	0
1632	94	0	-1176	-2275	-1099	1725	-38	-1687	-19	19	-13	60	17	46	0
1633	94	0	-1255	-2273	-1018	1764	-118	-1645	-19	15	-83	32	32	-42	0
1634	94	0	-1168	-2273	-1105	1720	-31	-1689	-21	-64	-77	-9	-17	-102	0
1635	94	0	-1199	-2269	-1070	1734	-64	-1669	-64	-50	-67	64	-42	-98	0
1636	94	0	-1183	-2279	-1096	1731	-43	-1687	-31	-38	-50	-25	-77	-67	0
1637	94	0	-1197	-2281	-1084	1739	-56	-1682	-44	-52	21	-23	-81	-81	0
1638	94	0	-1188	-2287	-1099	1737	-44	-1693	-54	34	-32	-77	13	-36	0
1639	94	0	-1181	-2277	-1096	1729	-42	-1686	-60	11	-46	-11	42	1	0
1640	94	0	-1189	-2267	-1078	1728	-55	-1672	-19	50	-21	60	52	1	0
1641	94	0	-1230	-2271	-1041	1750	-94	-1656	21	25	-58	50	29	31	0
1642	94	0	-1201	-2271	-1070	1736	-65	-1670	-11	9	-38	36	32	42	0
1643	94	0	-1158	-2263	-1105	1710	-26	-1684	-62	73	3	-32	36	52	0
1644	94	0	-1206	-2263	-1057	1734	-74	-1660	-50	54	-64	-36	15	-100	0
1645	94	0	-1209	-2260	-1051	1734	-79	-1655	-77	3	7	-38	0	-98	0
1646	94	0	-1170	-2262	-1092	1716	-39	-1677	-89	-34	-25	-36	-3	-93	0
1647	94	0	-1211	-2262	-1051	1736	-80	-1656	-42	-67	-31	-38	-13	-52	0
1648	94	0	-1247	-2271	-1024	1759	-111	-1647	-67	-23	7	31	-62	9	0
1649	94	0	-1199	-2289	-1090	1744	-54	-1689	21	19	-11	-1	25	13	0
1650	94	0	-1226	-2279	-1053	1752	-86	-1666	-25	75	27	-23	50	46	0
1651	94	0	-1238	-2256	-1018	1747	-110	-1637	7	-31	21	-25	-25	9	0
1652	94	0	-1232	-2246	-1014	1739	-109	-1630	-31	-36	25	-21	42	17	0
1653	94	0	-1180	-2248	-1068	1714	-56	-1658	0	-19	-29	-54	25	-42	0
1654	94	0	-1201	-2258	-1057	1729	-72	-1657	-7	15	-13	31	-17	-11	0
1655	94	0	-1263	-2256	-993	1759	-135	-1624	-145	-11	-98	-79	-79	-133	0
1656	94	0	-1155	-2262	-1107	1708	-24	-1684	-17	19	-15	-5	13	-77	0
1657	94	0	-1234	-2246	-1012	1740	-111	-1629	-73	-17	-1	-17	-40	-151	0
1658	94	0	-1123	-2238	-1115	1680	-4	-1676	-42	38	-17	-32	-42	-15	0
1659	94	0	-1257	-2232	-975	1744	-141	-1603	-36	-48	-11	-21	0	-62	0
1660	94	0	-1130	-2229	-1099	1679	-15	-1664	-1	9	-17	-11	25	62	0
1661	94	0	-1197	-2225	-1028	1711	-84	-1626	-54	23	58	-46	19	42	0
1662	94	0	-1160	-2215	-1055	1687	-52	-1635	-13	21	21	11	9	60	0
1663	94	0	-1158	-2217	-1059	1687	-49	-1638	-38	75	21	-1	73	23	0
1664	94	0	-1174	-2215	-1041	1694	-66	-1628	-42	17	-42	-9	-29	-75	0
1665	94	0	-1129	-2207	-1078	1668	-25	-1642	40	-3	50	52	-13	-13	0
1666	94	0	-1119	-2199	-1080	1659	-19	-1639	-50	13	-9	1	-23	-54	0
1667	94	0	-1148	-2203	-1055	1675	-46	-1629	-17	0	32	-13	-40	-50	0
1668	94	0	-1158	-2201	-1043	1679	-57	-1622	-34	29	-1	29	9	-54	0
1669	94	0	-1162	-2205	-1043	1683	-59	-1624	69	-54	-23	-23	25	29	0
1670	94	0	-1187	-2188	-1001	1687	-93	-1594	54	73	83	40	65	67	0
1671	94	0	-1197	-2184	-987	1690	-105	-1585	44	32	23	9	29	65	0
1672	94	0	-1171	-2166	-995	1668	-88	-1580	46	-54	87	-71	-32	21	0
1673	94	0	-1133	-2149	-1016	1641	-58	-1582	-87	58	23	-48	85	-54	0
1674	94	0	-1142	-2143	-1001	1642	-70	-1572	-40	46	-5	17	15	-58	0
1675	94	0	-1116	-2151	-1035	1633	-40	-1593	-77	-71	17	-25	-13	-97	0
1676	94	0	-1151	-2157	-1006	1654	-72	-1581	19	-52	81	19	-44	-44	0
1677	94	0	-1193	-2155	-962	1674	-115	-1558	-67	-91	27	-25	-116	-58	0
1678	94	0	-1014	-2112	-1098	1563	42	-1605	29	23	95	32	34	-56	0
1679	94	0	-1122	-2035	-913	1578	-104	-1474	-31	-52	5	-5	23	60	0
1680	94	0	-1031	-1969	-938	1500	-46	-1453	9	48	31	25	54	21	0
1681	94	0	-982	-1887	-905	1434	-38	-1396	25	65	58	-1	52	102	0
1682	94	0	-960	-1757	-797	1358	-81	-1277	5	-5	48	-7	23	32	0
1683	94	0	-920	-1606	-686	1263	-117	-1146	-65	-40	-34	-62	40	-67	0
1684	94	0	-776	-1429	-653	1102	-61	-1041	-31	-31	34	21	-34	-106	0
1685	94	0	-687	-1195	-508	941	-89	-851	15	-75	50	-17	21	-122	0
1686	94	0	-564	-944	-380	754	-92	-662	-75	-7	27	-73	-71	-73	0
1687	94	0	-421	-721	-300	571	-60	-510	-60	-75	128	-29	-93	-13	0
1688	94	0	-347	-473	-126	410	-110	-299	-1	-19	15	-7	21	-95	0
1689	94	0	-202	-254	-52	228	-75	-153	-54	-36	54	-54	-7	0	0
1690	94	0	-126	-95	31	110	-78	-32	13	56	21	-17	54	95	0
1691	94	0	-161	-211	-50	186	-55	-130	67	-50	48	15	23	-32	0
1692	94	0	-229	-310	-81	269	-74	-195	7	-7	69	-7	-3	44	0
1693	94	0	-280	-475	-195	377	-42	-335	-23	56	48	-13	38	25	0
1694	94	0	-431	-758	-327	594	-52	-542	-159	-15	48	-71	5	-21	1
1695	94	0	-551	-923	-372	737	-89	-647	-83	-7	48	-23	-1	-145	0
1696	94	0	-623	-1224	-601	923	-11	-912	-58	-52	21	-7	-75	-69	0
1697	94	0	-842	-1660	-818	1251	-12	-1239	-56	21	15	60	29	-83	0
1698	94	0	-1184	-2186	-1002	1685	-91	-1594	-153	-75	56	-3	-54	-91	0
1699	94	0	-1217	-2456	-1239	1836	11	-1847	-77	15	65	19	-58	23	0
1700	94	0	-1449	-2735	-1286	2092	-81	-2010	-52	25	25	38	77	67	0
1701	94	0	-1587	-3053	-1466	2320	-60	-2259	-89	9	46	-69	3	-13	0
1702	94	0	-1641	-3150	-1509	2395	-66	-2329	40	58	62	13	23	124	0
1703	94	0	-1640	-3038	-1398	2339	-121	-2218	-106	-15	54	-75	-34	-13	0
1704	94	0	-1471	-2869	-1398	2170	-36	-2133	-116	48	73	-48	-23	-62	0
1705	89	0	-1404	-2696	-1292	2050	-56	-1994	-93	1	19	1	-102	-116	0
1706	89	0	-1371	-2599	-1228	1985	-71	-1913	-89	-56	85	-62	1	-91	0
1707	89	0	-1249	-2504	-1255	1876	3	-1879	-15	-54	64	-7	-67	-69	0
1708	89	0	-1296	-2399	-1103	1847	-96	-1751	-108	-40	9	-58	1	-13	0
1709	89	0	-1220	-2318	-1098	1769	-61	-1708	-110	-58	34	-75	-56	-32	0
1710	89	0	-1203	-2213	-1010	1708	-96	-1611	-13	29	-7	64	48	42	0
1711	89	0	-1128	-2132	-1004	1630	-62	-1568	-3	65	58	29	11	93	0
1712	89	0	-1151	-2093	-942	1622	-104	-1517	-5	-58	50	-42	19	60	0
1713	89	0	-1100	-2068	-968	1584	-66	-1518	-65	36	15	-29	-62	17	0
1714	89	0	-1096	-2060	-964	1578	-66	-1512	-29	0	79	25	34	-25	0
1715	89	0	-1145	-2062	-917	1603	-114	-1489	-102	-62	-1	-67	1	-126	0
1716	89	0	-1060	-2062	-1002	1561	-29	-1532	-48	-50	3	-1	-62	-81	0
1717	89	0	-1090	-2048	-958	1569	-66	-1503	-71	-91	71	-27	-69	-32	0
1718	89	0	-1087	-2037	-950	1562	-68	-1493	-79	7	9	-54	-40	0	0
1719	89	0	-1042	-2029	-987	1535	-27	-1508	-34	-15	64	21	-60	25	0
1720	89	0	-1102	-2031	-929	1566	-86	-1480	-50	44	56	-52	73	17	0
1721	89	0	-1049	-2038	-989	1543	-30	-1513	-64	17	87	-95	-13	25	0
1722	89	0	-1055	-2040	-985	1547	-35	-1512	-21	83	65	-87	29	44	0
1723	89	0	-1104	-2033	-929	1568	-87	-1481	-34	-36	27	-21	3	-36	0
1724	89	0	-1038	-2011	-973	1524	-32	-1492	-106	0	-36	-104	-36	-91	0
1725	89	0	-1094	-2015	-921	1554	-86	-1468	-85	-54	7	-83	-69	-194	0
1726	89	0	-1040	-2002	-962	1521	-39	-1482	-71	-77	135	-60	-81	-79	0
1727	89	0	-1069	-1992	-923	1530	-73	-1457	-79	-67	50	-100	-81	-114	0
1728	89	0	-1053	-1980	-927	1516	-63	-1453	-106	-5	29	-48	-69	0	0
1729	89	0	-1026	-1984	-958	1505	-34	-1471	-81	17	11	-69	-62	-38	0
1730	89	0	-1104	-1988	-884	1546	-110	-1436	-77	3	25	-7	-65	36	0
1731	89	0	-1071	-1996	-925	1533	-73	-1460	-5	17	29	-40	25	25	0
1732	89	0	-1038	-1984	-946	1511	-46	-1465	-40	31	60	-31	15	25	0
1733	89	0	-1047	-1972	-925	1509	-61	-1448	-67	-1	50	64	-27	40	0
1734	89	0	-1052	-1963	-911	1507	-70	-1437	-108	-89	-31	-46	-87	-108	0
1735	89	0	-1081	-1959	-878	1520	-101	-1418	-65	-83	73	50	-93	-38	0
1736	89	0	-1048	-1953	-905	1500	-71	-1429	-62	-64	9	-54	-93	-139	0
1737	89	0	-1069	-1949	-880	1509	-94	-1414	-56	-69	81	1	-69	-21	0
1738	89	0	-1050	-1936	-886	1493	-82	-1411	-98	-11	32	-36	-71	52	0
1739	89	0	-1038	-1938	-900	1488	-69	-1419	-54	64	11	-29	40	23	0
1740	89	0	-999	-1926	-927	1462	-36	-1426	34	15	-17	25	-32	85	0
1741	89	0	-1089	-1934	-845	1511	-122	-1389	13	11	0	46	56	-5	0
1742	89	0	-1028	-1918	-890	1473	-69	-1404	-36	3	3	-89	42	29	0
1743	89	0	-1073	-1914	-841	1493	-116	-1377	-77	15	77	-46	60	-38	0
1744	89	0	-1022	-1914	-892	1468	-65	-1403	-112	21	-29	-75	-48	-58	0
1745	89	0	-1005	-1901	-896	1453	-54	-1398	-56	9	-54	15	-46	-93	0
1746	89	0	-1024	-1895	-871	1459	-76	-1383	-102	-56	3	-118	-131	-141	0
1747	89	0	-1038	-1891	-853	1464	-92	-1372	-116	-58	19	-87	-102	-143	0
1748	89	0	-984	-1895	-911	1439	-36	-1403	-110	50	-25	-67	-36	-95	0
1749	89	0	-978	-1883	-905	1430	-36	-1394	-5	44	-11	3	-11	-21	0
1750	89	0	-1066	-1874	-808	1470	-129	-1341	-116	11	-34	-97	-34	-97	0
1751	89	0	-943	-1866	-923	1404	-10	-1394	-11	75	9	7	-1	19	0
1752	89	0	-1003	-1860	-857	1431	-73	-1358	-3	81	-34	-40	-23	-17	0
1753	89	0	-1045	-1850	-805	1447	-120	-1327	-106	48	-56	-112	-44	-81	0
1754	89	0	-1032	-1848	-816	1440	-108	-1332	-120	-13	-40	-83	-131	-161	0
1755	89	0	-966	-1829	-863	1397	-51	-1346	-71	-36	81	-106	-36	-122	0
1756	89	0	-1014	-1821	-807	1417	-103	-1314	-176	-44	34	-91	-69	-122	0
1757	89	0	-912	-1819	-907	1365	-2	-1363	1	-27	65	-27	11	-81	0
1758	89	0	-1003	-1827	-824	1415	-89	-1325	-48	-56	23	-89	60	-50	0
1759	89	0	-962	-1825	-863	1393	-49	-1344	-67	19	71	-15	0	21	0
1760	89	0	-988	-1808	-820	1398	-84	-1314	-38	62	85	-73	56	75	0
1761	89	0	-937	-1800	-863	1368	-37	-1331	-23	50	48	-29	27	64	0
1762	89	0	-943	-1798	-855	1370	-44	-1326	-1	-7	89	54	11	97	0
1763	89	0	-1021	-1773	-752	1397	-134	-1262	-65	-60	40	-104	11	19	0
1764	89	0	-955	-1771	-816	1363	-69	-1293	-21	11	69	5	-17	52	0
1765	89	0	-914	-1755	-841	1334	-36	-1298	-46	-29	81	-21	-5	-15	0
1766	89	0	-966	-1747	-781	1356	-92	-1264	-87	-52	38	-38	-83	-85	0
1767	89	0	-896	-1734	-838	1315	-29	-1286	-13	-23	60	83	-23	-21	0
1768	89	0	-906	-1724	-818	1315	-44	-1271	-93	0	1	-69	36	-67	0
1769	89	0	-908	-1713	-805	1310	-51	-1259	3	-23	29	-75	-25	5	0
1770	89	0	-920	-1701	-781	1310	-69	-1241	-58	42	0	29	48	71	0
1771	89	0	-981	-1683	-702	1332	-139	-1192	-87	40	64	-85	11	56	0
1772	89	0	-916	-1668	-752	1292	-82	-1210	-46	5	46	-73	5	-9	0
1773	89	0	-950	-1660	-710	1305	-120	-1185	-11	-3	60	-5	-29	34	0
1774	89	0	-943	-1641	-698	1292	-122	-1169	-159	-34	-42	-128	-129	-112	0
1775	89	0	-904	-1625	-721	1264	-91	-1173	-42	21	81	-5	75	-65	0
1776	89	0	-910	-1604	-694	1257	-108	-1149	-112	-36	-40	-118	-81	-143	0
1777	89	0	-818	-1586	-768	1202	-25	-1177	5	13	100	-25	27	-46	0
1778	89	0	-908	-1571	-663	1239	-122	-1117	-100	-97	-9	-54	-209	-48	0
1779	89	0	-842	-1555	-713	1198	-64	-1134	-1	77	0	21	62	-23	0
1780	89	0	-809	-1526	-717	1167	-46	-1121	21	34	-13	1	9	15	0
1781	89	0	-850	-1511	-661	1180	-94	-1086	-54	100	11	-34	29	67	0
1782	89	0	-873	-1486	-613	1179	-130	-1049	-50	-42	60	-58	-32	23	0
1783	89	0	-859	-1470	-611	1164	-124	-1040	-87	19	23	23	9	-11	0
1784	89	0	-739	-1433	-694	1086	-22	-1063	-50	38	23	-46	-11	-56	0
1785	89	0	-782	-1429	-647	1105	-67	-1038	-93	9	-5	13	-69	-27	0
1786	89	0	-687	-1404	-717	1045	15	-1060	-83	-19	38	-11	-60	-77	0
1787	89	0	-784	-1375	-591	1079	-96	-983	-56	-11	52	-11	-27	17	0
1788	89	0	-675	-1346	-671	1010	-2	-1008	-73	-73	95	-83	-73	-27	0
1789	89	0	-685	-1307	-622	996	-31	-964	-19	9	93	11	13	157	0
1790	89	0	-687	-1286	-599	986	-44	-942	23	-15	38	-34	31	52	0
1791	89	0	-673	-1247	-574	960	-49	-910	-71	44	48	-65	7	75	0
1792	89	0	-695	-1216	-521	955	-87	-868	-23	58	-13	-73	93	112	0
1793	89	0	-683	-1191	-508	937	-87	-849	-1	9	56	-9	-1	36	0
1794	89	0	-629	-1158	-529	893	-50	-843	-93	-5	75	-7	-147	87	0
1795	89	0	-649	-1134	-485	891	-82	-809	-58	-19	15	-48	-40	-79	0
1796	89	0	-588	-1109	-521	848	-33	-815	-110	54	65	11	-54	1	0
1797	89	0	-582	-1082	-500	832	-41	-791	-48	67	58	9	-42	-36	0
1798	89	0	-582	-1061	-479	821	-51	-770	-67	-85	112	-31	-46	-19	0
1799	89	0	-543	-1045	-502	794	-20	-773	-17	3	120	-31	81	11	0
1800	89	0	-622	-1035	-413	828	-104	-724	-69	62	64	-36	31	87	0
1801	89	0	-494	-1004	-510	749	8	-757	85	95	60	108	81	71	0
1802	89	0	-522	-979	-457	750	-32	-718	7	15	97	9	32	95	0
1803	89	0	-497	-958	-461	727	-18	-709	-23	56	98	-32	5	73	0
1804	89	0	-518	-927	-409	722	-54	-668	-44	-1	58	34	-25	17	0
1805	89	0	-571	-900	-329	735	-121	-614	-137	38	-29	-19	-60	-52	0
1806	89	0	-493	-888	-395	690	-49	-641	-69	-38	34	-25	-69	29	0
1807	89	0	-475	-859	-384	667	-45	-621	-108	32	19	-21	-31	25	0
1808	89	0	-460	-836	-376	648	-42	-606	-83	-38	44	-31	-34	29	0
1809	89	0	-495	-822	-327	658	-84	-574	-9	36	0	-1	29	34	0
1810	89	0	-450	-814	-364	632	-43	-589	25	34	36	-9	56	89	0
1811	89	0	-480	-805	-325	642	-77	-565	-21	1	54	15	60	62	0
1812	89	0	-463	-808	-345	635	-59	-576	-25	25	71	-98	34	40	0
1813	89	0	-545	-818	-273	681	-136	-545	-27	7	-40	27	-29	46	0
1814	89	0	-508	-808	-300	658	-104	-554	-67	-31	29	-7	-7	-25	0
1815	89	0	-442	-812	-370	627	-36	-591	-54	-9	-7	38	-69	-42	0
1816	89	0	-494	-814	-320	654	-87	-567	-48	-69	42	17	-13	-87	0
1817	89	0	-415	-814	-399	614	-8	-606	-11	3	60	54	3	-29	0
1818	89	0	-491	-828	-337	659	-77	-582	-17	-50	36	-13	-46	7	0
1819	89	0	-461	-841	-380	651	-40	-610	3	19	75	29	65	60	0
1820	89	0	-515	-871	-356	693	-79	-613	62	15	50	9	40	110	0
1821	89	0	-505	-896	-391	700	-57	-643	34	29	65	69	31	64	0
1822	89	0	-557	-931	-374	744	-91	-652	7	-36	93	-23	15	128	0
1823	89	0	-487	-962	-475	724	-6	-718	0	64	98	-21	40	48	0
1824	89	0	-582	-997	-415	789	-83	-706	-31	5	34	27	-31	29	0
1825	89	0	-613	-1037	-424	825	-94	-730	-48	-7	91	-71	23	-3	0
1826	89	0	-625	-1078	-453	851	-86	-765	-42	-73	50	-116	-77	-60	0
1827	89	0	-557	-1125	-568	841	5	-846	-46	3	104	48	5	3	0
1828	89	0	-706	-1181	-475	943	-115	-828	-67	-40	-9	-62	-5	-38	0
1829	89	0	-615	-1222	-607	918	-4	-914	34	7	122	-3	38	34	0
1830	89	0	-740	-1259	-519	999	-110	-889	-9	3	25	-29	40	36	0
1831	89	0	-689	-1303	-614	996	-37	-958	13	77	48	-5	112	69	0
1832	89	0	-766	-1346	-580	1056	-93	-963	27	-1	60	-60	38	106	0
1833	89	0	-715	-1390	-675	1052	-20	-1032	-1	-19	69	-29	48	0	0
1834	89	0	-821	-1441	-620	1131	-100	-1030	-108	-25	65	-60	3	34	0
1835	89	0	-813	-1472	-659	1142	-77	-1065	-36	-25	3	-65	13	-139	0
1836	89	0	-825	-1509	-684	1167	-70	-1096	-15	-40	89	-46	-36	13	0
1837	89	0	-817	-1546	-729	1181	-44	-1137	-95	-7	65	-36	-5	-31	0
1838	89	0	-842	-1583	-741	1212	-50	-1162	-38	11	69	52	19	19	0
1839	89	0	-881	-1604	-723	1242	-79	-1163	-48	1	98	-11	65	46	0
1840	89	0	-897	-1641	-744	1269	-76	-1192	-23	15	-1	31	52	69	0
1841	89	0	-916	-1664	-748	1290	-84	-1206	34	100	56	-48	83	112	0
1842	89	0	-902	-1701	-799	1301	-51	-1250	-23	27	1	-25	93	62	0
1843	89	0	-898	-1724	-826	1311	-36	-1275	11	64	7	44	50	100	0
1844	89	0	-964	-1747	-783	1355	-90	-1265	-69	-56	-19	-44	-40	-36	0
1845	89	0	-920	-1740	-820	1330	-50	-1280	19	-31	89	-7	-15	-44	0
1846	89	0	-1017	-1775	-758	1396	-129	-1266	-60	-110	17	-36	-64	-122	0
1847	89	0	-924	-1775	-851	1349	-36	-1313	-36	19	58	19	-7	13	0
1848	89	0	-958	-1788	-830	1373	-64	-1309	7	-1	31	-13	-5	-50	0
1849	89	0	-941	-1808	-867	1374	-37	-1337	-13	-15	46	13	5	-19	0
1850	89	0	-1024	-1817	-793	1420	-115	-1305	7	-9	38	83	58	44	0
1851	89	0	-995	-1827	-832	1411	-81	-1329	98	19	36	-29	38	17	0
1852	89	0	-964	-1829	-865	1396	-49	-1347	40	56	11	38	69	118	0
1853	89	0	-976	-1835	-859	1405	-58	-1347	-50	25	27	32	1	-21	0
1854	89	0	-997	-1844	-847	1420	-75	-1345	-1	3	19	44	-27	-15	0
1855	89	0	-999	-1852	-853	1425	-73	-1352	-27	-89	67	-7	-23	-34	0
1856	89	0	-952	-1856	-904	1404	-24	-1380	-40	32	3	7	-1	-89	0
1857	89	0	-974	-1874	-900	1424	-37	-1387	-46	-5	143	19	15	3	0
1858	89	0	-999	-1864	-865	1431	-67	-1364	-75	-7	52	0	-21	-34	0
1859	89	0	-988	-1874	-886	1431	-51	-1380	11	15	34	0	38	77	0
1860	89	0	-1022	-1875	-853	1448	-84	-1364	48	11	73	27	87	133	0
1861	89	0	-1009	-1874	-865	1441	-72	-1369	23	13	97	-77	91	122	0
1862	89	0	-953	-1864	-911	1408	-21	-1387	89	9	79	65	38	62	0
1863	89	0	-1038	-1872	-834	1455	-102	-1353	-15	-19	75	71	116	89	0
1864	89	0	-920	-1874	-954	1397	17	-1414	75	-60	81	48	-29	-11	0
1865	89	0	-1001	-1879	-878	1440	-61	-1378	-1	21	104	-23	60	17	0
1866	89	0	-1034	-1889	-855	1461	-89	-1372	-93	-104	44	-73	-31	-79	0
1867	89	0	-1011	-1895	-884	1453	-63	-1389	-9	13	89	81	31	0	0
1868	89	0	-1032	-1895	-863	1463	-84	-1379	9	-87	93	-13	-3	50	0
1869	89	0	-980	-1893	-913	1436	-33	-1403	97	-40	64	97	5	29	0
1870	89	0	-1011	-1891	-880	1451	-65	-1385	27	58	83	83	38	75	0
1871	89	0	-1046	-1887	-841	1466	-102	-1364	15	-7	71	-23	71	91	0
1872	89	0	-997	-1881	-884	1439	-56	-1382	95	-17	100	46	42	131	0
1873	89	0	-1117	-1881	-764	1499	-176	-1322	0	-85	73	-3	19	36	0
1874	89	0	-1057	-1889	-832	1473	-112	-1360	-48	-17	19	-29	-60	-69	0
1875	89	0	-1013	-1899	-886	1456	-63	-1392	-29	-23	5	3	42	-75	0
1876	89	0	-1036	-1883	-847	1459	-94	-1365	-46	-50	27	-34	-9	-56	0
1877	89	0	-950	-1887	-937	1418	-6	-1412	31	17	64	67	11	-13	0
1878	89	0	-1078	-1883	-805	1480	-136	-1344	-62	-5	83	-1	-36	42	0
1879	89	0	-970	-1879	-909	1424	-30	-1394	9	-40	-31	27	-23	32	0
1880	89	0	-976	-1891	-915	1433	-30	-1403	102	104	98	110	128	67	0
1881	89	0	-1065	-1891	-826	1478	-119	-1358	-5	-46	5	-44	42	32	0
1882	89	0	-1026	-1885	-859	1455	-83	-1372	3	17	95	29	31	131	0
1883	89	0	-1079	-1897	-818	1488	-130	-1357	-58	-54	-29	-19	-29	-7	0
1884	89	0	-999	-1899	-900	1449	-49	-1399	-5	-15	19	-27	-38	-11	0
1885	89	0	-1022	-1891	-869	1456	-76	-1380	-19	17	69	-29	7	-31	0
1886	89	0	-1022	-1891	-869	1456	-76	-1380	-67	-110	54	-65	-67	-149	0
1887	89	0	-1001	-1874	-873	1437	-64	-1373	13	0	85	9	31	-7	0
1888	89	0	-1052	-1870	-818	1461	-117	-1344	-100	-112	11	-79	-46	-42	0
1889	89	0	-1042	-1872	-830	1457	-106	-1351	-25	-31	75	-7	83	36	0
1890	89	0	-997	-1879	-882	1438	-57	-1380	34	19	-13	40	3	77	0
1891	89	0	-1016	-1875	-859	1445	-78	-1367	-9	50	100	23	122	114	0
1892	89	0	-1055	-1883	-828	1469	-113	-1355	-29	13	-29	-15	0	62	0
1893	89	0	-925	-1885	-960	1405	17	-1422	11	46	79	44	15	54	0
1894	89	0	-1098	-1866	-768	1482	-165	-1317	-67	-42	34	-29	-19	7	0
1895	89	0	-1007	-1870	-863	1438	-72	-1366	-13	-56	62	-116	-34	-34	0
1896	89	0	-990	-1864	-874	1427	-58	-1369	-32	-3	62	-3	-29	-42	0
1897	89	0	-1085	-1872	-787	1478	-149	-1329	-97	-87	31	-75	11	-29	0
1898	89	0	-997	-1862	-865	1429	-66	-1363	-36	-65	40	-67	-34	13	0
1899	89	0	-1007	-1850	-843	1428	-82	-1346	29	27	137	13	69	48	0
1900	89	0	-1028	-1835	-807	1431	-110	-1321	-21	-11	7	60	-1	31	0
1901	89	0	-990	-1837	-847	1413	-71	-1342	95	40	40	48	77	64	0
1902	89	0	-1032	-1850	-818	1441	-107	-1334	-38	-25	54	9	1	62	0
1903	89	0	-1040	-1852	-812	1446	-114	-1332	-48	17	-34	-40	89	-102	0
1904	89	0	-886	-1850	-964	1368	39	-1407	67	-13	52	1	60	-100	0
1905	89	0	-1090	-1852	-762	1471	-164	-1307	-54	1	-1	36	-50	-46	0
1906	89	0	-908	-1843	-935	1375	13	-1389	0	-40	23	-9	-100	-46	0
1907	89	0	-1005	-1843	-838	1424	-83	-1340	-91	34	64	31	-27	-1	0
1908	89	0	-997	-1835	-838	1416	-79	-1336	-110	-21	-9	-67	-17	-79	0
1909	89	0	-943	-1839	-896	1391	-23	-1367	42	97	21	83	95	0	0
1910	89	0	-1059	-1827	-768	1443	-145	-1297	-52	36	-32	-46	36	-1	0
1911	89	0	-989	-1817	-828	1403	-80	-1322	85	17	67	-3	11	50	0
1912	89	0	-1065	-1821	-756	1443	-154	-1288	-13	69	46	25	48	50	0
1913	89	0	-987	-1823	-836	1405	-75	-1329	44	-7	38	9	75	-38	0
1914	89	0	-1012	-1813	-801	1412	-105	-1307	-3	0	65	-1	13	13	0
1915	89	0	-961	-1806	-845	1383	-58	-1325	-69	25	34	104	27	3	0
1916	89	0	-964	-1804	-840	1384	-62	-1322	11	-56	102	36	-75	-40	0
1917	89	0	-1019	-1804	-785	1411	-117	-1294	-13	-13	133	25	40	-34	0
1918	89	0	-1009	-1804	-795	1406	-107	-1299	-38	-64	46	15	-44	-69	0
1919	89	0	-997	-1800	-803	1398	-97	-1301	3	65	32	67	118	60	0
1920	89	0	-976	-1808	-832	1392	-72	-1320	-13	-3	95	0	79	36	0
1921	89	0	-970	-1813	-843	1391	-63	-1328	7	31	56	62	100	110	0
1922	89	0	-978	-1802	-824	1390	-77	-1313	3	21	56	32	87	141	0
1923	89	0	-982	-1796	-814	1389	-84	-1305	17	-44	15	15	23	31	0
1924	89	0	-1007	-1804	-797	1405	-105	-1300	-21	-11	65	5	71	-11	0
1925	89	0	-986	-1810	-824	1398	-81	-1317	50	21	85	38	-23	1	0
1926	89	0	-968	-1790	-822	1379	-73	-1306	-5	-75	-32	-5	-42	-116	0
1927	89	0	-972	-1780	-808	1376	-82	-1294	-34	-44	62	44	7	-44	0
1928	89	0	-968	-1771	-803	1369	-82	-1287	-19	15	-5	71	31	-40	0
1929	89	0	-971	-1778	-807	1374	-82	-1292	-21	-48	-13	36	40	-110	0
1930	89	0	-973	-1778	-805	1375	-84	-1291	56	13	-1	52	-34	67	0
1931	89	0	-1028	-1786	-758	1407	-135	-1272	27	-81	89	1	95	32	0
1932	89	0	-964	-1786	-822	1375	-71	-1304	-7	-62	0	-3	9	25	0
1933	89	0	-894	-1790	-896	1342	1	-1343	38	67	36	7	143	29	0
1934	89	0	-999	-1786	-787	1392	-106	-1286	3	-34	31	-40	38	-54	0
1935	89	0	-988	-1775	-787	1381	-100	-1281	-25	-75	-34	-23	-75	-69	0
1936	89	0	-937	-1777	-840	1357	-48	-1308	1	-13	38	60	17	-89	0
1937	89	0	-994	-1775	-781	1384	-106	-1278	-62	-75	-23	-58	-29	-87	0
1938	89	0	-881	-1773	-892	1327	5	-1332	38	-23	69	29	31	-9	0
1939	89	0	-1043	-1780	-737	1411	-153	-1258	-118	32	17	-3	56	-15	0
1940	89	0	-940	-1778	-838	1359	-51	-1308	50	-9	56	19	65	69	0
1941	89	0	-994	-1777	-783	1385	-105	-1280	108	-9	58	65	58	71	0
1942	89	0	-926	-1771	-845	1348	-40	-1308	-3	1	106	-15	133	54	0
1943	89	0	-1001	-1763	-762	1382	-119	-1262	-5	-3	56	83	85	54	0
1944	89	0	-957	-1771	-814	1364	-71	-1292	-1	-25	-40	0	3	-48	0
1945	89	0	-937	-1769	-832	1353	-52	-1300	0	-23	122	5	58	-31	0
1946	89	0	-966	-1765	-799	1365	-83	-1282	-65	-27	21	-23	-69	-77	0
1947	89	0	-943	-1763	-820	1353	-61	-1291	-52	1	97	-52	-3	-11	0
1948	89	0	-1017	-1763	-746	1390	-135	-1254	31	-58	42	71	5	-27	0
1949	89	0	-931	-1761	-830	1346	-50	-1295	11	-1	42	-11	-13	21	0
1950	89	0	-964	-1763	-799	1363	-82	-1281	38	81	67	65	73	116	0
1951	89	0	-1023	-1769	-746	1396	-138	-1257	-29	-19	-13	-48	40	42	0
1952	89	0	-937	-1771	-834	1354	-51	-1302	48	93	40	23	73	17	0
1953	89	0	-999	-1765	-766	1382	-116	-1265	-69	-44	42	-19	-3	67	0
1954	89	0	-935	-1775	-840	1355	-47	-1307	-3	-73	31	1	-50	-60	0
1955	89	0	-972	-1777	-805	1374	-83	-1291	-3	17	36	54	-11	-54	0
1956	89	0	-972	-1763	-791	1367	-90	-1277	-54	-62	27	-19	-118	-65	0
1957	89	0	-970	-1765	-795	1367	-87	-1280	-54	3	60	-25	7	17	0
1958	89	0	-929	-1761	-832	1345	-48	-1296	-13	-27	36	65	3	-21	0
1959	89	0	-988	-1765	-777	1376	-105	-1271	17	-31	110	-9	21	73	0
1960	89	0	-964	-1771	-807	1367	-78	-1289	44	-3	1	29	62	87	0
1961	89	0	-980	-1765	-785	1372	-97	-1275	17	48	81	11	95	77	0
1962	89	0	-956	-1761	-805	1358	-75	-1283	-9	23	21	36	52	19	0
1963	89	0	-941	-1767	-826	1354	-57	-1296	9	-40	65	-27	93	48	0
1964	89	0	-964	-1759	-795	1361	-84	-1277	5	-3	25	50	38	-46	0
1965	89	0	-958	-1763	-805	1360	-76	-1284	-21	-11	112	11	-46	-21	0
1966	89	0	-945	-1773	-828	1359	-58	-1300	-73	-79	56	-73	-128	-48	0
1967	89	0	-964	-1763	-799	1363	-82	-1281	-75	3	48	-83	44	-98	0
1968	89	0	-1011	-1773	-762	1392	-124	-1267	-102	-34	0	-36	-32	-65	0
1969	89	0	-935	-1769	-834	1352	-50	-1301	19	50	19	60	5	36	0
1970	89	0	-900	-1769	-869	1334	-15	-1319	1	32	36	19	23	-31	0
1971	89	0	-982	-1767	-785	1374	-98	-1276	-42	38	19	-7	65	46	0
1972	89	0	-963	-1771	-808	1367	-77	-1289	23	-17	46	-23	21	11	0
1973	89	0	-951	-1777	-826	1364	-62	-1301	15	-25	9	42	7	-69	0
1974	89	0	-979	-1782	-803	1380	-88	-1292	-54	-1	-15	-15	13	-178	0
1975	89	0	-992	-1777	-785	1384	-103	-1281	-3	-100	-36	-71	-69	-52	0
1976	89	0	-962	-1767	-805	1364	-78	-1286	-21	-75	17	34	-60	-77	0
1977	89	0	-887	-1771	-884	1329	-1	-1327	58	13	56	69	-5	3	0
1978	89	0	-974	-1753	-779	1363	-97	-1266	-62	-81	-32	-46	9	-77	0
1979	89	0	-914	-1757	-843	1335	-35	-1300	42	40	58	93	-13	110	0
1980	89	0	-963	-1746	-783	1354	-90	-1264	-27	9	31	-27	31	42	0
1981	89	0	-933	-1747	-814	1340	-59	-1280	-34	64	48	15	100	-21	0
1982	89	0	-1009	-1763	-754	1386	-127	-1258	-25	-100	-1	-32	13	-17	0
1983	89	0	-908	-1761	-853	1334	-27	-1307	31	31	13	48	-3	-25	0
1984	89	0	-963	-1775	-812	1369	-75	-1293	-38	-5	-9	-3	-38	-89	0
1985	89	0	-941	-1782	-841	1361	-50	-1311	-31	32	27	0	7	-46	0
1986	89	0	-981	-1786	-805	1383	-88	-1295	-98	-58	-32	-13	-124	-135	0
1987	89	0	-943	-1796	-853	1369	-45	-1324	-52	-19	11	1	-29	-118	0
1988	89	0	-941	-1788	-847	1364	-47	-1317	-34	36	83	-9	29	-29	0
1989	89	0	-963	-1775	-812	1369	-75	-1293	-85	-54	56	-34	0	-52	0
1990	89	0	-959	-1773	-814	1366	-72	-1293	-11	52	48	7	48	-21	0
1991	89	0	-972	-1769	-797	1370	-87	-1283	-23	-25	21	-17	-48	52	0
1992	89	0	-898	-1771	-873	1334	-12	-1322	64	46	97	19	34	23	0
1993	89	0	-912	-1759	-847	1335	-32	-1303	-36	36	-23	36	46	-27	0
1994	89	0	-979	-1753	-774	1366	-102	-1263	-48	-38	-23	-71	-34	-139	0
1995	89	0	-951	-1759	-808	1355	-71	-1283	-29	-71	50	21	-114	-73	0
1996	89	0	-983	-1759	-776	1371	-103	-1267	-89	-1	27	-1	-65	-23	0
1997	89	0	-904	-1757	-853	1330	-25	-1305	-11	-56	54	-58	-15	-44	0
1998	89	0	-968	-1757	-789	1362	-89	-1273	-52	-40	25	102	7	21	0
1999	89	0	-991	-1767	-776	1379	-107	-1271	-52	-48	-31	-75	0	-54	0
[truncated: 30,305 more rows]
