# Supplementary material for: A Robust and Real-Time Capable Envelope-Based Algorithm for Heart Sound Classification: Validation under Different Physiological Conditions
Source: Sensors (Basel). 2020 Feb 11;20(4):972. doi: 10.3390/s20040972 (PMC7070375; doi:10.3390/s20040972)
Supplement: Supplementary file 1 [file sensors-20-00972-s001.zip › Messungen/aa/aa06_unfiltered.csv]

Dataset No.	Pulse (bpm)	Pacer Bit	leadI (�V)	leadII (�V)	leadIII (�V)	lead_avR (�V)	lead_avL (�V)	lead_avF (�V)	V1 (�V)	V2 (�V)	V3 (�V)	V4 (�V)	V5 (�V)	V6 (�V)	R-Wave
1	0	0	650	970	320	-810	165	645	-19	27	65	-48	34	48	0
2	0	0	901	970	69	-935	416	519	5	38	-25	-21	-137	110	0
3	0	0	685	799	114	-742	285	456	-29	-60	-32	-129	-161	67	0
4	0	0	675	820	145	-747	265	482	-133	-44	-124	-116	-186	-131	0
5	0	0	722	867	145	-794	288	506	-89	13	-102	-75	-188	-83	0
6	0	0	721	909	188	-815	266	548	-38	-44	-106	-65	-199	-79	0
7	0	0	778	904	126	-841	326	515	-11	-46	-104	-102	-161	-50	0
8	0	0	789	907	118	-848	335	512	42	-40	-5	-50	-40	60	0
9	0	0	785	909	124	-847	330	516	44	-93	-40	-89	-178	100	1
10	0	0	793	874	81	-833	356	477	-3	-5	5	-58	-52	145	0
11	0	0	825	927	102	-876	361	514	11	17	-27	-23	-128	116	0
12	0	0	788	956	168	-872	310	562	-25	-100	-7	-159	-104	75	0
13	0	0	885	993	108	-939	388	550	-5	0	-83	-40	-62	-9	0
14	0	0	786	1026	240	-906	273	633	-65	-91	-95	-145	-172	-93	0
15	0	0	739	995	256	-867	241	625	-50	-97	-65	-95	-151	-211	0
16	0	0	725	849	124	-787	300	486	-31	-56	-46	-93	-176	-108	0
17	0	0	679	787	108	-733	285	447	-7	-5	-54	-143	-38	-60	0
18	0	0	683	694	11	-688	336	352	-36	-46	-31	-108	-71	21	0
19	0	0	678	665	-13	-671	345	326	56	-31	40	-100	-38	190	0
20	0	0	699	700	1	-699	349	350	5	-64	48	-118	-122	131	0
21	0	0	748	723	-25	-735	386	349	64	-9	5	-46	-58	149	0
22	0	0	662	768	106	-715	278	437	-38	-102	-50	-201	-172	128	0
23	0	0	703	801	98	-752	302	449	-38	-56	-29	-98	-153	9	0
24	0	0	741	841	100	-791	320	470	-56	-44	-46	-124	-141	-52	0
25	0	0	743	874	131	-808	306	502	-1	-32	-79	-97	-114	-112	0
26	0	0	741	876	135	-808	303	505	-129	-85	-176	-153	-201	-141	0
27	0	0	691	795	104	-743	293	449	-27	-32	-77	-100	-97	-106	0
28	0	0	634	783	149	-708	242	466	-71	-56	-75	-147	-81	56	0
29	0	0	679	727	48	-703	315	387	31	-71	-7	-151	-98	120	0
30	0	0	694	665	-29	-679	361	318	83	-40	65	-131	-25	232	0
31	0	0	652	679	27	-665	312	353	-7	-67	-13	-153	-93	102	0
32	0	0	690	661	-29	-675	359	316	-25	-52	19	-120	-64	64	0
33	0	0	677	694	17	-685	330	355	21	11	-38	-69	-73	0	0
34	0	0	642	727	85	-684	278	406	-52	-153	-116	-159	-197	-172	0
35	0	0	650	743	93	-696	278	418	-87	-23	-42	-155	-170	-153	0
36	0	0	547	750	203	-648	172	476	-161	-58	-174	-194	-178	-155	0
37	0	0	650	715	65	-682	292	390	-19	-153	-27	-188	-176	-42	0
38	0	0	673	719	46	-696	313	382	23	7	-64	-98	-73	29	0
39	0	0	671	752	81	-711	295	416	118	-46	-34	-118	-64	27	0
40	0	0	767	776	9	-771	379	392	56	52	34	-153	-60	201	0
41	0	0	745	783	38	-764	353	410	69	-1	50	-38	-91	147	0
42	0	0	715	777	62	-746	326	419	3	-27	-1	-112	-112	31	0
43	0	0	745	803	58	-774	343	430	-54	-34	-7	-112	-164	9	0
44	0	0	642	814	172	-728	235	493	-21	-104	-25	-149	-209	-60	0
45	0	0	714	824	110	-769	302	467	-102	-1	-176	-128	-159	-180	0
46	0	0	690	818	128	-754	281	473	-38	-64	-38	-190	-131	-128	0
47	0	0	709	838	129	-773	290	483	-62	-143	-83	-98	-217	-95	0
48	0	0	782	871	89	-826	346	480	48	0	-36	-98	-54	34	0
49	0	0	750	878	128	-814	311	503	-15	-32	7	-133	-102	139	0
50	0	0	844	884	40	-864	402	462	71	13	54	-147	-3	143	0
51	0	0	763	867	104	-815	329	485	32	-73	32	-114	-73	149	0
52	0	0	863	880	17	-871	423	448	75	-34	21	-100	-120	128	0
53	0	0	767	933	166	-850	300	549	-15	-19	-27	-116	-32	32	0
54	0	0	739	909	170	-824	284	539	-38	-36	-135	-186	-122	-151	0
55	0	0	755	921	166	-838	294	543	-54	-31	-91	-166	-102	-164	0
56	0	0	797	973	176	-885	310	574	-3	-153	-114	-161	-209	-162	0
57	0	0	760	888	128	-824	316	508	-13	-44	-42	-128	-124	31	0
58	0	0	694	818	124	-756	285	471	-13	-64	-133	-104	-102	-75	0
59	0	0	770	818	48	-794	361	433	1	-50	64	-128	-91	129	0
60	0	0	720	776	56	-748	332	416	25	-83	42	-58	-122	112	0
61	0	0	751	836	85	-793	333	460	21	-34	50	-108	-87	159	0
62	0	0	768	878	110	-823	329	494	-48	-62	-40	-141	-85	7	0
63	0	0	788	983	195	-885	296	589	-29	-52	19	-143	-104	25	0
64	0	0	842	1175	333	-1008	254	754	-89	-36	-118	-100	-131	-151	0
65	0	0	994	1385	391	-1189	301	888	-23	-87	-118	-135	-221	-149	0
66	0	0	1042	1606	564	-1324	239	1085	-147	-112	-114	-178	-168	-195	0
67	0	0	1255	1932	677	-1593	289	1304	5	-60	-27	-164	-141	-54	0
68	0	0	1484	2213	729	-1848	377	1471	-29	-44	-27	-114	-126	0	0
69	0	0	1585	2456	871	-2020	357	1663	3	-29	-9	-133	-87	81	0
70	0	0	1678	2601	923	-2139	377	1762	126	-9	40	-23	-65	174	0
71	0	0	1831	2880	1049	-2355	391	1964	93	-42	0	-40	-143	228	0
72	0	0	1876	3024	1148	-2450	364	2086	97	-17	71	-114	-87	106	0
73	0	0	1822	3119	1297	-2470	262	2208	-27	-58	-67	-162	-159	-32	0
74	0	0	1835	3175	1340	-2505	247	2257	-67	-58	-100	-153	-153	-95	0
75	0	0	1725	2966	1241	-2345	242	2103	-42	-75	-100	-170	-155	-215	0
76	0	0	1616	2733	1117	-2174	249	1925	-104	-71	-77	-128	-85	-199	0
77	0	0	1555	2587	1032	-2071	261	1809	-56	-81	-67	-203	-168	-164	0
78	0	0	1521	2446	925	-1983	298	1685	0	7	31	-50	-110	77	0
79	0	0	1471	2223	752	-1847	359	1487	-17	-48	-7	-124	-104	139	0
80	0	0	1385	2009	624	-1697	380	1316	97	-62	40	-23	-42	217	0
81	0	0	1172	1629	457	-1400	357	1043	34	-13	73	-95	-71	217	0
82	0	0	937	1179	242	-1058	347	710	3	-50	-36	-95	-93	27	0
83	0	0	672	834	162	-753	255	498	-87	-5	-42	-164	-25	-19	0
84	0	0	683	776	93	-729	295	434	-58	-64	-52	-124	-157	-104	0
85	0	0	664	768	104	-716	280	436	-120	-38	-89	-124	-174	-100	0
86	0	0	629	799	170	-714	229	484	-108	-89	-122	-176	-182	-133	0
87	0	0	700	824	124	-762	288	474	-42	-56	-67	-102	-141	-44	0
88	0	0	638	845	207	-741	215	526	-19	1	-83	-141	-97	29	0
89	0	0	823	865	42	-844	390	453	112	-11	-44	-116	-56	145	0
90	0	0	772	948	176	-860	298	562	17	-13	11	-91	-25	244	0
91	0	0	843	971	128	-907	357	549	29	0	31	-98	-91	166	0
92	0	0	822	981	159	-901	331	570	0	-85	40	-104	-159	135	0
93	0	0	795	952	157	-873	319	554	-34	-25	-36	-73	-128	54	0
94	0	0	766	905	139	-835	313	522	-54	25	-164	-199	-110	-131	0
95	0	0	745	919	174	-832	285	546	-25	-58	-75	-104	-89	-124	0
96	0	0	691	871	180	-781	255	525	-65	-110	-108	-258	-112	-137	0
97	0	0	772	863	91	-817	340	477	-40	-32	-15	-118	-97	-7	0
98	0	0	797	921	124	-859	336	522	9	-48	-38	-71	-157	23	0
99	0	0	787	880	93	-833	347	486	13	-56	-23	-29	-62	118	0
100	0	0	795	847	52	-821	371	449	93	-56	71	-48	-38	133	0
101	0	0	753	824	71	-788	341	447	5	54	-7	-100	-52	159	0
102	0	0	783	847	64	-815	359	455	67	-67	-1	-7	-122	69	0
103	0	0	782	807	25	-794	378	416	-60	13	19	-157	-87	-3	0
104	0	0	681	797	116	-739	282	456	-79	-87	-32	-139	-114	-40	0
105	0	0	708	764	56	-736	326	410	-73	-60	-62	-98	-203	-143	0
106	0	0	606	735	129	-670	238	432	-83	-97	-116	-104	-157	-197	0
107	0	0	671	725	54	-698	308	389	-5	-13	-141	-139	-133	-71	0
108	0	0	693	743	50	-718	321	396	-3	-15	-64	-54	-139	77	0
109	0	0	755	758	3	-756	376	380	-9	-23	62	-95	-87	190	0
110	0	0	766	783	17	-774	374	400	100	15	91	-23	-93	230	0
111	0	0	706	808	102	-757	302	455	-1	-11	-13	-151	-110	137	0
112	0	0	705	834	129	-769	288	481	50	38	0	-67	-54	128	0
113	0	0	793	886	93	-839	350	489	0	-102	1	-145	-112	-1	0
114	0	0	782	886	104	-834	339	495	-75	-36	-56	-97	-135	-95	0
115	0	0	701	964	263	-832	219	613	-108	-108	-149	-139	-190	-194	0
116	0	0	786	987	201	-886	292	594	-27	42	-131	-135	-102	-149	0
117	0	0	704	915	211	-809	246	563	-40	-29	-122	-114	-60	-81	0
118	0	0	743	874	131	-808	306	502	-17	-3	-102	-87	-110	44	0
119	0	0	772	826	54	-799	359	440	42	21	17	-95	-62	100	0
120	0	0	762	706	-56	-734	409	325	143	56	46	3	-21	232	0
121	0	0	679	731	52	-705	313	391	-9	-5	-19	-85	-104	110	0
122	0	0	791	814	23	-802	384	418	102	32	42	-98	-65	147	0
123	0	0	697	834	137	-765	280	485	-11	5	-15	-87	-32	31	0
124	0	0	702	859	157	-780	272	508	-54	-38	-124	-182	-147	-145	0
125	0	0	681	867	186	-774	247	526	-52	11	-77	-79	-137	-89	0
126	0	0	623	900	277	-761	173	588	-114	-67	-161	-176	-188	-133	0
127	0	0	785	940	155	-862	315	547	-13	36	-44	-114	-75	-81	0
128	0	0	721	876	155	-798	283	515	-5	-21	-38	-87	-69	87	0
129	0	0	739	826	87	-782	326	456	34	7	-40	-56	-100	141	0
130	0	0	778	797	19	-787	379	408	83	69	36	7	-85	292	0
131	0	0	723	781	58	-752	332	419	106	17	21	-93	-56	170	0
132	0	0	691	776	85	-733	303	430	-34	15	0	-108	-126	186	0
133	0	0	660	770	110	-715	275	440	-27	-50	-79	-190	-44	-23	0
134	0	0	662	799	137	-730	262	468	0	-77	-87	-89	-141	-116	0
135	0	0	679	915	236	-797	221	575	-73	-65	-128	-166	-186	-133	0
136	0	0	673	948	275	-810	199	611	-1	-91	-104	-112	-157	-116	0
137	0	0	750	971	221	-860	264	596	21	-60	-83	-114	-184	-65	0
138	0	0	796	958	162	-877	317	560	9	-29	11	-58	-48	23	0
139	0	0	792	956	164	-874	314	560	-7	0	-17	-126	-100	89	0
140	0	0	816	938	122	-877	347	530	114	-44	25	-52	-54	217	0
141	0	0	785	907	122	-846	331	514	79	15	42	-118	-52	182	0
142	0	0	712	888	176	-800	268	532	-50	-42	69	-131	-114	168	0
143	0	0	762	851	89	-806	336	470	15	32	7	-71	-69	29	0
144	0	0	704	824	120	-764	292	472	-34	-54	-98	-64	-104	-141	0
145	0	0	607	787	180	-697	213	483	-120	-58	-73	-164	-184	-104	0
146	0	0	703	801	98	-752	302	449	-69	-58	-120	-129	-114	-199	0
147	0	0	631	801	170	-716	230	485	-46	-23	-157	-126	-112	-106	0
148	0	0	783	847	64	-815	359	455	21	-21	-19	-159	-89	34	0
149	0	0	782	865	83	-823	349	474	64	17	-17	-9	-1	151	0
150	0	0	762	812	50	-787	356	431	44	-29	5	-118	-79	195	0
151	0	0	863	863	0	-863	431	431	73	21	-11	-48	-93	145	0
152	0	0	808	905	97	-856	355	501	25	-7	67	-36	-60	180	0
153	0	0	857	948	91	-902	383	519	-62	-32	23	-172	-93	-56	0
154	0	0	755	966	211	-860	272	588	-69	-52	-56	-108	-195	-83	0
155	0	0	750	942	192	-846	279	567	-114	-13	-54	-104	-93	-151	0
156	0	0	782	917	135	-849	323	526	-56	-52	-143	-108	-195	-97	0
157	0	0	758	913	155	-835	301	534	-81	1	-67	-100	-95	-73	0
158	0	0	831	962	131	-896	350	546	19	1	-7	-124	-122	29	0
159	0	0	917	1035	118	-976	399	576	104	77	65	-54	-3	209	0
160	0	0	848	1065	217	-956	315	641	13	-65	-7	-118	-139	120	0
161	0	0	957	995	38	-976	459	516	106	69	129	-102	29	162	0
162	0	0	804	999	195	-901	304	597	-91	38	-42	-87	-126	98	0
163	0	0	906	1008	102	-957	402	555	-9	15	-29	-106	-133	50	0
164	0	0	846	1034	188	-940	329	611	-52	19	-5	-192	-133	-17	0
165	0	0	825	1131	306	-978	259	718	-89	-29	-147	-186	-151	-215	0
166	0	0	859	1072	213	-965	323	642	-31	-27	-124	-135	-128	-178	0
167	0	0	797	989	192	-893	302	590	5	31	-67	-110	-106	-60	0
168	0	0	761	958	197	-859	282	577	-36	-1	-118	-141	-124	75	0
169	0	0	888	940	52	-914	418	496	122	54	31	-108	-34	128	0
170	0	0	769	898	129	-833	320	513	15	1	75	-91	-58	219	0
171	0	0	900	993	93	-946	403	543	67	17	58	-71	-7	139	0
172	0	0	833	997	164	-915	334	580	19	5	64	-93	-5	124	0
173	0	0	760	1004	244	-882	258	624	-31	17	-9	-157	-110	-46	0
174	0	0	814	973	159	-893	327	566	-29	1	-3	-89	-120	-100	0
175	0	0	665	1012	347	-838	159	679	-135	-118	-67	-267	-180	-178	0
176	0	0	761	1001	240	-881	260	620	-62	-36	11	-170	-137	-122	0
177	0	0	703	1030	327	-866	188	678	-97	-9	-29	-159	-159	-104	0
178	0	0	821	1032	211	-926	305	621	-58	-7	-21	-145	-122	-25	0
179	0	0	838	1076	238	-957	300	657	157	-21	89	-91	1	172	0
180	0	0	822	1109	287	-965	267	698	-21	-40	3	-118	-91	145	0
181	0	0	945	1179	234	-1062	355	706	120	27	65	7	-73	190	0
182	0	0	850	1214	364	-1032	243	789	-27	-40	1	-104	-141	93	0
183	0	0	922	1255	333	-1088	294	794	44	-15	-31	-118	-112	-25	0
184	0	0	873	1280	407	-1076	233	843	-38	-64	-71	-100	-190	-46	0
185	0	0	887	1311	424	-1099	231	867	-98	-73	-120	-141	-197	-219	0
186	0	0	869	1350	481	-1109	194	915	-147	-56	-155	-149	-162	-157	0
187	0	0	937	1398	461	-1167	238	929	-52	-31	-124	-56	-149	-91	0
188	0	0	954	1361	407	-1157	273	884	21	-64	-46	-83	-135	3	0
189	0	0	984	1319	335	-1151	324	827	36	42	34	-114	-71	108	0
190	0	0	926	1257	331	-1091	297	794	19	-46	7	-139	-120	116	0
191	0	0	943	1214	271	-1078	336	742	19	1	-56	-60	-102	182	0
192	0	0	951	1255	304	-1103	323	779	64	25	108	-77	-56	139	0
193	0	0	881	1290	409	-1085	236	849	-120	-67	-77	-155	-137	-65	0
194	0	0	993	1359	366	-1176	313	862	-64	5	-27	-67	-164	-85	0
195	0	0	895	1354	459	-1124	218	906	-46	-77	-67	-112	-139	-166	0
196	0	0	908	1381	473	-1144	217	927	-69	-69	-141	-122	-178	-225	0
197	0	0	1017	1383	366	-1200	325	874	-19	52	-108	-104	-157	-71	0
198	0	0	973	1361	388	-1167	292	874	-5	-65	-19	-73	-145	29	0
199	0	0	1052	1358	306	-1205	373	832	-1	42	-19	-104	-172	157	0
200	0	0	1040	1365	325	-1202	357	845	62	-15	50	-87	-62	194	0
201	0	0	1068	1359	291	-1213	388	825	-5	71	56	-112	-131	201	0
202	0	0	1001	1385	384	-1193	308	884	3	-5	60	-56	-67	116	0
203	0	0	1027	1418	391	-1222	318	904	-17	-50	-15	-106	-112	44	0
204	0	0	1017	1439	422	-1228	297	930	-64	3	-64	-162	-131	-108	0
205	0	0	960	1474	514	-1217	223	994	-91	21	-143	-124	-199	-215	0
206	0	0	994	1482	488	-1238	253	985	-71	-5	-75	-168	-108	-139	0
207	0	0	914	1476	562	-1195	176	1019	-112	-54	-97	-73	-174	-67	0
208	0	0	1069	1486	417	-1277	326	951	23	-32	-100	-87	-133	38	0
209	0	0	1084	1470	386	-1277	349	928	120	23	15	-13	27	159	0
210	0	0	1046	1406	360	-1226	343	883	56	-79	52	-110	-114	170	0
211	0	0	1047	1429	382	-1238	332	905	13	73	36	-19	-95	217	0
212	0	0	1023	1509	486	-1266	268	997	-38	-58	-73	-143	-110	65	0
213	0	0	1061	1462	401	-1261	330	931	25	23	-46	-104	-104	-32	0
214	0	0	927	1468	541	-1197	193	1004	-83	-48	-71	-143	-174	-75	0
215	0	0	1030	1513	483	-1271	273	998	-40	-89	-58	-151	-211	-159	0
216	0	0	954	1499	545	-1226	204	1022	-145	-89	-153	-141	-166	-188	0
217	0	0	952	1425	473	-1188	239	949	-62	-34	-71	-190	-104	-62	0
218	0	0	914	1319	405	-1116	254	862	-79	-62	-102	-102	-155	-21	0
219	0	0	951	1185	234	-1068	358	709	75	15	65	-42	-157	164	0
220	0	0	831	1057	226	-944	302	641	-29	11	-15	-172	-65	155	0
221	0	0	862	999	137	-930	362	568	46	69	-11	-29	-81	147	0
222	0	0	751	989	238	-870	256	613	-42	-112	23	-155	-122	95	0
223	0	0	852	1059	207	-955	322	633	-11	-52	-97	-155	-209	-75	0
224	0	0	723	1076	353	-899	185	714	-71	-19	-25	-133	-137	-73	0
225	0	0	710	1041	331	-875	189	686	-168	-69	-176	-203	-300	-197	0
226	0	0	818	1004	186	-911	316	595	21	44	-91	-65	-197	-112	0
227	0	0	659	1008	349	-833	155	678	-145	1	-133	-221	-124	-112	0
228	0	0	831	995	164	-913	333	579	31	-31	-17	-129	-112	-34	0
229	0	0	728	958	230	-843	249	594	9	-56	62	-112	-48	69	0
230	0	0	844	958	114	-901	365	536	-13	-19	27	-106	-120	137	0
231	0	0	834	927	93	-880	370	510	54	62	69	-40	-23	161	0
232	0	0	733	927	194	-830	269	560	-77	-23	-50	-87	-149	38	0
233	0	0	712	927	215	-819	248	571	-71	13	0	-114	-161	13	0
234	0	0	689	892	203	-790	243	547	-102	52	-133	-102	-112	-93	0
235	0	0	671	886	215	-778	228	550	-135	-91	-110	-182	-221	-164	0
236	0	0	586	834	248	-710	169	541	-161	-7	-116	-135	-180	-174	0
237	0	0	659	845	186	-752	236	515	-114	-69	-44	-112	-122	-83	0
238	0	0	665	820	155	-742	255	487	-23	23	-81	-110	-114	-34	0
239	0	0	681	781	100	-731	290	440	-13	7	-31	-98	-108	114	0
240	0	0	712	795	83	-753	314	439	46	31	19	-60	-34	192	0
241	0	0	670	772	102	-721	284	437	31	-44	50	-85	-108	166	0
242	0	0	722	830	108	-776	307	469	112	-19	1	-93	-97	67	0
243	0	0	714	853	139	-783	287	496	-7	1	-1	-75	-48	34	0
244	0	0	638	832	194	-735	222	513	-112	-40	-65	-108	-221	-192	0
245	0	0	687	824	137	-755	275	480	-104	-58	-174	-161	-166	-197	0
246	0	0	670	801	131	-735	269	466	-108	-15	-98	-106	-149	-131	0
247	0	0	640	799	159	-719	240	479	-98	-102	-116	-129	-184	-93	0
248	0	0	758	822	64	-790	347	443	29	-65	-32	-102	-102	0	0
249	0	0	774	874	100	-824	337	487	5	-19	-25	-69	-79	184	0
250	0	0	897	931	34	-914	431	482	67	54	34	-44	-110	129	0
251	0	0	867	942	75	-904	396	508	77	73	25	-50	-69	226	0
252	0	0	785	973	188	-879	298	580	-54	19	-15	-122	-100	77	0
253	0	0	844	927	83	-885	380	505	-15	-32	-13	-151	-89	29	0
254	0	0	718	859	141	-788	288	500	-11	-29	-71	-85	-129	-114	0
255	0	0	668	797	129	-732	269	463	-161	-17	-143	-197	-112	-226	0
256	0	0	687	756	69	-721	309	412	-34	7	-81	-147	-126	-161	0
257	0	0	568	729	161	-648	203	445	-166	-40	-108	-141	-162	-170	0
258	0	0	691	684	-7	-687	349	338	19	-79	-27	-143	-120	-67	0
259	0	0	703	708	5	-705	349	356	42	-31	36	-79	-34	118	0
260	0	0	673	694	21	-683	326	357	44	-21	13	-106	-3	141	0
261	0	0	792	748	-44	-770	418	352	108	31	79	-91	-75	135	0
262	0	0	743	867	124	-805	309	495	87	-11	13	-100	-27	102	0
263	0	0	687	824	137	-755	275	480	-31	-42	-15	-124	-102	-48	0
264	0	0	679	803	124	-741	277	463	-19	-27	-73	-91	-106	-147	0
265	0	0	576	787	211	-681	182	499	-116	-108	-153	-236	-201	-246	0
266	0	0	653	843	190	-748	231	516	-67	-67	-114	-100	-129	-190	0
267	0	0	589	779	190	-684	199	484	-95	-83	-89	-170	-194	-29	0
268	0	0	710	768	58	-739	326	413	11	-17	-64	-71	-162	5	0
269	0	0	659	752	93	-705	283	422	-5	-15	-29	-83	-38	124	0
270	0	0	759	746	-13	-752	386	366	87	7	27	-40	-87	209	0
271	0	0	743	754	11	-748	366	382	44	5	126	-62	-27	211	0
272	0	0	648	725	77	-686	285	401	15	-19	42	-31	-69	137	0
273	0	0	665	715	50	-690	307	382	-52	-64	-25	-159	-118	-23	0
274	0	0	646	713	67	-679	289	390	-69	-19	-116	-85	-95	-151	0
275	0	0	590	731	141	-660	224	436	-143	-81	-85	-182	-151	-122	0
276	0	0	688	783	95	-735	296	439	-46	-67	-89	-164	-139	-186	0
277	0	0	676	807	131	-741	272	469	-15	-48	3	-162	-71	-54	0
278	0	0	693	797	104	-745	294	450	-25	-34	-38	-97	-31	42	0
279	0	0	747	818	71	-782	338	444	5	-93	-38	-112	-7	29	0
280	0	0	739	766	27	-752	356	396	85	38	31	-21	-52	209	0
281	0	0	705	743	38	-724	333	390	1	-21	73	-48	-97	242	0
282	0	0	689	733	44	-711	322	388	-13	-75	-71	-100	-124	46	0
283	0	0	663	744	81	-703	291	412	-46	-25	-13	-110	-71	-1	0
284	0	0	603	758	155	-680	224	456	-124	-56	-106	-180	-131	-124	0
285	0	0	642	770	128	-706	257	449	-71	-116	-73	-203	-168	-211	0
286	0	0	601	785	184	-693	208	484	-97	-50	-114	-118	-112	-137	0
287	0	0	663	789	126	-726	268	457	-98	-32	-143	-153	-199	-143	0
288	0	0	780	822	42	-801	369	432	52	77	-25	-62	-38	75	0
289	0	0	673	826	153	-749	260	489	-9	-15	-83	-102	-38	79	0
290	0	0	788	777	-11	-782	399	383	27	19	23	-91	-34	180	0
291	0	0	714	828	114	-771	300	471	3	34	79	-46	-50	203	0
292	0	0	784	851	67	-817	358	459	9	64	0	-126	-77	110	0
293	0	0	718	838	120	-778	299	479	-29	-17	-60	-128	-133	-9	0
294	0	0	656	785	129	-720	263	457	-32	-106	-89	-139	-133	-100	0
295	0	0	697	801	104	-749	296	452	-124	11	-133	-149	-122	-178	0
296	0	0	709	840	131	-774	289	485	-77	-50	-112	-155	-124	-151	0
297	0	0	683	855	172	-769	255	513	-27	-81	-153	-120	-131	-116	0
298	0	0	685	818	133	-751	276	475	-58	-38	-48	-176	-48	-58	0
299	0	0	700	760	60	-730	320	410	34	-3	40	-91	-27	141	0
300	0	0	742	774	32	-758	355	403	79	-44	100	-54	-48	151	0
301	0	0	738	690	-48	-714	393	321	110	102	75	-58	17	194	0
302	0	0	611	690	79	-650	266	384	-75	-38	-3	-170	-64	29	0
303	0	0	646	694	48	-670	299	371	23	-77	-42	-120	-93	-34	0
304	0	0	646	698	52	-672	297	375	-83	11	-46	-108	-128	-83	0
305	0	0	553	725	172	-639	190	448	-112	-89	-143	-254	-149	-188	0
306	0	0	673	816	143	-744	265	479	-79	-34	-60	-170	-178	-195	0
307	0	0	613	855	242	-734	185	548	-44	-112	-85	-137	-81	-85	0
308	0	0	714	818	104	-766	305	461	-100	-29	1	-135	-79	-21	0
309	0	0	734	774	40	-754	347	407	19	-13	0	-85	-97	149	0
310	0	0	699	733	34	-716	332	383	1	-27	21	-32	-120	234	0
311	0	0	738	743	5	-740	366	374	48	1	64	-79	-3	118	0
312	0	0	691	770	79	-730	306	424	7	-79	-44	-159	-75	91	0
313	0	0	683	774	91	-728	296	432	0	34	15	-52	-64	87	0
314	0	0	629	799	170	-714	229	484	-178	-46	-114	-174	-219	-153	0
315	0	0	722	871	149	-796	286	510	-91	-50	-31	-147	-155	-184	0
316	0	0	659	849	190	-754	234	519	-129	-46	-81	-122	-137	-126	0
317	0	0	718	795	77	-756	320	436	-42	-25	-52	-172	-104	-124	0
318	0	0	648	766	118	-707	265	442	-46	-42	13	-135	-178	97	0
319	0	0	710	711	1	-710	354	356	46	-25	-11	-77	-46	133	0
320	0	0	681	710	29	-695	326	369	32	-102	-11	-87	-98	128	0
321	0	0	739	748	9	-743	365	378	-19	1	65	-149	-17	190	0
322	0	0	705	774	69	-739	318	421	-46	-23	-29	-91	-91	110	0
323	0	0	717	812	95	-764	311	453	31	-83	3	-129	-106	23	0
324	0	0	623	785	162	-704	230	473	-203	5	-128	-215	-157	-221	0
325	0	0	660	795	135	-727	262	465	-42	-21	-83	-87	-112	-157	0
326	0	0	563	764	201	-663	181	482	-126	-60	-232	-176	-228	-201	0
327	0	0	633	706	73	-669	280	389	-23	-3	-69	-108	-97	-116	0
328	0	0	645	743	98	-694	273	420	-56	-7	-40	-168	-50	-36	0
329	0	0	657	783	126	-720	265	454	-52	27	-17	-124	-42	64	0
330	0	0	755	789	34	-772	360	411	60	3	-17	-54	-97	161	0
331	0	0	681	746	65	-713	308	405	7	25	29	-91	-42	180	0
332	0	0	675	737	62	-706	306	399	-42	60	-42	-143	-21	102	0
333	0	0	657	748	91	-702	283	419	25	-5	-42	-124	-151	19	0
334	0	0	640	764	124	-702	258	444	-31	5	-79	-149	-56	-170	0
335	0	0	650	824	174	-737	238	499	-85	-58	-135	-151	-186	-209	0
336	0	0	674	900	226	-787	224	563	-87	-31	-98	-129	-161	-143	0
337	0	0	646	935	289	-790	178	612	-93	-97	-223	-201	-145	-203	0
338	0	0	776	917	141	-846	317	529	-9	46	-44	-108	-31	-17	0
339	0	0	611	865	254	-738	178	559	31	-64	-1	-114	-48	133	0
340	0	0	782	783	1	-782	390	392	116	1	40	-73	-52	133	0
341	0	0	675	772	97	-723	289	434	38	0	54	-48	-9	166	0
342	0	0	730	733	3	-731	363	368	19	56	-15	-19	-81	124	0
343	0	0	644	704	60	-674	292	382	-27	-31	-1	-97	-178	42	0
344	0	0	582	667	85	-624	248	376	-64	-93	-137	-116	-197	-155	0
345	0	0	628	715	87	-671	270	401	-65	-54	-141	-149	-143	-199	0
346	0	0	559	733	174	-646	192	453	-83	-65	-93	-98	-104	-180	0
347	0	0	599	721	122	-660	238	421	-110	-13	-95	-230	-164	-149	0
348	0	0	606	708	102	-657	252	405	3	-73	-81	-104	-141	-56	0
349	0	0	689	688	-1	-688	345	343	31	-15	21	-38	-48	114	0
350	0	0	674	651	-23	-662	348	314	27	56	44	-75	5	184	0
351	0	0	678	663	-15	-670	346	324	67	32	44	25	-65	157	0
352	0	0	654	661	7	-657	323	334	-25	32	7	-135	-89	67	0
353	0	0	599	688	89	-643	255	388	-5	-40	-3	-81	-69	11	0
354	0	0	553	752	199	-652	177	475	-141	-93	-64	-172	-112	-168	0
355	0	0	642	810	168	-726	237	489	-60	-69	-71	-108	-192	-190	0
356	0	0	547	741	194	-644	176	467	-159	-64	-120	-145	-155	-219	0
357	0	0	613	727	114	-670	249	420	-69	3	-85	-95	-71	-58	0
358	0	0	636	733	97	-684	269	415	-100	-13	0	-188	-104	44	0
359	0	0	785	754	-31	-769	408	361	44	-9	15	-19	-38	151	0
360	0	0	633	795	162	-714	235	478	52	-67	-3	-97	-60	162	0
361	0	0	724	770	46	-747	339	408	29	-25	-29	-122	-32	85	0
362	0	0	694	781	87	-737	303	434	-29	17	-15	-155	-114	64	0
363	0	0	695	793	98	-744	298	445	-11	31	-36	-164	-15	1	0
364	0	0	605	785	180	-695	212	482	-104	-71	-71	-147	-139	-126	0
365	0	0	691	863	172	-777	259	517	-81	-64	-162	-139	-195	-182	0
366	0	0	723	878	155	-800	284	516	-98	-46	-149	-129	-159	-228	0
367	0	0	605	808	203	-706	201	505	-62	-98	-143	-67	-133	-120	0
368	0	0	667	787	120	-727	273	453	-65	-3	-108	-149	-166	-42	0
369	0	0	697	768	71	-732	313	419	3	32	17	-65	-64	164	0
370	0	0	692	746	54	-719	319	400	60	3	0	-38	-29	162	0
371	0	0	683	733	50	-708	316	391	31	31	48	-98	-11	168	0
372	0	0	586	694	108	-640	239	401	-5	-40	-29	-67	-100	108	0
373	0	0	587	649	62	-618	262	355	-32	-11	-89	-137	-118	-54	0
374	0	0	574	663	89	-618	242	376	-25	-73	-97	-60	-164	-102	0
375	0	0	557	671	114	-614	221	392	-77	-32	-122	-155	-114	-219	0
376	0	0	469	663	194	-566	137	428	-56	-85	-141	-151	-120	-215	0
377	0	0	553	698	145	-625	204	421	-116	-69	-131	-149	-166	-128	0
378	0	0	596	733	137	-664	229	435	-21	-23	-48	-73	-129	48	0
379	0	0	592	710	118	-651	237	414	9	-97	0	-116	-95	81	0
380	0	0	682	744	62	-713	310	403	114	1	46	-42	36	162	0
381	0	0	653	750	97	-701	278	423	52	-25	23	-131	-71	159	0
382	0	0	673	729	56	-701	308	392	9	32	-31	-29	-75	102	0
383	0	0	532	698	166	-615	183	432	-102	-5	-69	-166	-129	-29	0
384	0	0	611	661	50	-636	280	355	-15	-69	-31	-143	-141	-153	0
385	0	0	530	739	209	-634	160	474	-91	-50	-147	-147	-73	-199	0
386	0	0	619	754	135	-686	242	444	-114	-32	-184	-153	-139	-277	0
387	0	0	590	764	174	-677	208	469	-97	-27	-114	-108	-108	-106	0
388	0	0	632	746	114	-689	259	430	-77	-104	-58	-124	-182	11	0
389	0	0	649	711	62	-680	293	386	34	19	-93	-56	7	100	0
390	0	0	619	696	77	-657	271	386	-48	-38	11	-98	-95	137	0
391	0	0	693	696	3	-694	345	349	46	27	65	-71	-32	131	0
392	0	0	656	789	133	-722	261	461	36	1	-21	-91	-100	110	0
393	0	0	611	772	161	-691	225	466	-64	-75	5	-112	-201	-29	0
394	0	0	613	731	118	-672	247	424	-79	-40	-64	-124	-182	-77	0
395	0	0	547	727	180	-637	183	453	-95	-100	-67	-83	-155	-145	0
396	0	0	547	777	230	-662	158	503	-93	-124	-102	-203	-188	-180	0
397	0	0	611	706	95	-658	258	400	-52	-98	-42	-188	-116	-108	0
398	0	0	596	737	141	-666	227	439	-7	-23	-62	-60	-128	-52	0
399	0	0	675	725	50	-700	312	387	102	-15	-3	-122	3	77	0
400	0	0	629	710	81	-669	274	395	-27	-56	-9	-100	-106	137	0
401	0	0	690	752	62	-721	314	407	42	112	15	-56	25	131	0
402	0	0	628	754	126	-691	251	440	-17	-34	1	-110	-128	120	0
403	0	0	664	764	100	-714	282	432	-7	-34	-1	-120	-114	-112	0
404	0	0	547	723	176	-635	185	449	-129	11	-48	-155	-139	-147	0
405	0	0	516	725	209	-620	153	467	-131	-124	-83	-197	-190	-180	0
406	0	0	654	671	17	-662	318	344	-21	-40	15	-89	-15	-126	0
407	0	0	547	706	159	-626	194	432	-93	-106	-128	-139	-147	-34	0
408	0	0	709	698	-11	-703	360	343	-13	-3	-27	-128	-149	7	0
409	0	0	646	706	60	-676	293	383	17	9	42	-93	-29	209	0
410	0	0	599	661	62	-630	268	361	-31	-83	-48	-87	-133	133	0
411	0	0	719	657	-62	-688	390	297	73	31	13	-40	-46	170	0
412	0	0	623	677	54	-650	284	365	29	-65	-9	-40	-60	71	0
413	0	0	617	733	116	-675	250	424	-29	-60	-29	-135	-168	9	0
414	0	0	637	801	164	-719	236	482	-1	-64	-108	-104	-137	-97	0
415	0	0	635	834	199	-734	218	516	-116	-116	-149	-112	-240	-145	0
416	0	0	602	803	201	-702	200	502	-54	-118	-100	-197	-126	-174	0
417	0	0	568	750	182	-659	193	466	-31	-71	-25	-129	-170	-23	0
418	0	0	648	706	58	-677	295	382	-52	3	21	-108	-44	62	0
419	0	0	603	659	56	-631	273	357	83	-25	-15	-77	-73	133	0
420	0	0	674	626	-48	-650	361	289	89	-52	15	-100	-64	258	0
421	0	0	609	626	17	-617	296	321	46	-42	77	-77	-31	215	0
422	0	0	629	636	7	-632	311	321	9	31	34	-102	-25	207	0
423	0	0	619	655	36	-637	291	345	1	-110	38	-110	-147	77	0
424	0	0	601	665	64	-633	268	364	-44	-3	-13	-129	-85	-81	1
425	0	0	549	688	139	-618	205	413	-126	11	-126	-184	-65	-186	0
426	0	0	579	741	162	-660	208	451	-21	-64	-143	-120	-128	-215	0
427	0	0	538	700	162	-619	188	431	-93	-46	-133	-108	-91	-157	0
428	0	0	587	746	159	-666	214	452	-77	-65	-50	-223	-128	23	0
429	0	0	694	746	52	-720	321	399	0	-42	112	-44	-40	161	0
430	0	0	642	760	118	-701	262	439	64	-42	-15	-108	-13	149	0
431	0	0	761	770	9	-765	376	389	50	23	56	-38	-104	192	0
432	0	0	613	758	145	-685	234	451	-27	-67	-60	-79	-95	129	0
433	0	0	601	711	110	-656	245	410	-52	-50	-69	-110	-143	-11	0
434	0	0	611	661	50	-636	280	355	-56	32	-71	-112	-159	-58	0
435	0	0	541	686	145	-613	198	415	-112	-100	-108	-137	-230	-234	0
436	0	0	578	762	184	-670	197	473	-118	-23	-95	-95	-172	-180	0
437	0	0	545	715	170	-630	187	442	-44	-118	-85	-143	-199	-87	0
438	0	0	575	675	100	-625	237	387	-11	-46	29	-126	-128	-9	0
439	0	0	606	671	65	-638	270	368	15	-56	34	-135	-32	91	0
440	0	0	619	661	42	-640	288	351	-15	9	-81	-52	-129	120	0
441	0	0	641	630	-11	-635	326	309	52	3	64	-64	-67	162	0
442	0	0	577	644	67	-610	255	355	-73	-25	3	-178	-56	69	0
443	0	0	635	708	73	-671	281	390	-13	-7	-50	-85	-164	36	0
444	0	0	543	744	201	-643	171	472	-85	-69	-87	-195	-149	-186	0
445	0	0	633	764	131	-698	251	447	-79	-56	-93	-112	-147	-168	0
446	0	0	530	799	269	-664	130	534	-108	-108	-62	-195	-118	-149	0
447	0	0	698	849	151	-773	273	500	-95	-19	-69	-100	-201	-141	0
448	0	0	634	810	176	-722	229	493	-54	40	-42	-79	-73	-25	0
449	0	0	683	785	102	-734	290	443	5	-3	-38	-98	-102	126	0
450	0	0	689	774	85	-731	302	429	32	46	75	-34	38	190	0
451	0	0	636	686	50	-661	293	368	-95	-5	-67	-147	-157	95	0
452	0	0	595	657	62	-626	266	359	-69	15	131	-112	-124	178	0
453	0	0	487	642	155	-564	166	398	-64	-62	-25	-93	-118	-15	0
454	0	0	524	609	85	-566	219	347	-98	-1	-89	-170	-153	-162	0
455	0	0	514	659	145	-586	184	402	-100	-27	-151	-129	-102	-267	0
456	0	0	512	696	184	-604	164	440	-122	-54	-110	-122	-188	-174	0
457	0	0	559	768	209	-663	175	488	-36	-104	-100	-89	-159	-141	0
458	0	0	639	776	137	-707	251	456	-34	-23	-71	-89	-98	36	0
459	0	0	609	698	89	-653	260	393	-19	-7	-13	-85	9	98	0
460	0	0	535	655	120	-595	207	387	-42	17	-54	-108	-75	54	0
461	0	0	622	576	-46	-599	334	265	50	48	15	-42	-75	176	0
462	0	0	540	576	36	-558	252	306	-17	40	-44	-122	-54	122	0
463	0	0	594	628	34	-611	280	331	-13	-64	-81	-126	-176	-54	0
464	0	0	540	673	133	-606	203	403	-104	-19	-73	-151	-104	-159	0
465	0	0	518	675	157	-596	180	416	-64	-133	-114	-133	-182	-180	0
466	0	0	611	684	73	-647	269	378	-69	-34	-124	-149	-124	-164	0
467	0	0	590	659	69	-624	260	364	0	3	-161	-87	-54	-145	0
468	0	0	514	682	168	-598	173	425	-93	-81	-34	-178	-98	-11	0
469	0	0	646	698	52	-672	297	375	-23	23	0	-85	-58	75	0
470	0	0	617	715	98	-666	259	406	-23	21	60	-137	-29	221	0
471	0	0	638	723	85	-680	276	404	56	1	75	-46	-81	133	0
472	0	0	710	737	27	-723	341	382	65	21	42	29	-69	192	0
473	0	0	624	814	190	-719	217	502	-44	-40	-60	-106	-129	-15	0
474	0	0	671	832	161	-751	255	496	-1	-15	-71	-89	-95	-79	0
475	0	0	522	793	271	-657	125	532	-126	-89	-60	-201	-174	-195	0
476	0	0	615	863	248	-739	183	555	-75	0	-135	-124	-211	-151	0
477	0	0	627	822	195	-724	216	508	-48	-87	-81	-85	-155	-100	0
478	0	0	712	925	213	-818	249	569	17	-38	-81	-87	-91	9	0
479	0	0	647	938	291	-792	178	614	-42	-23	-32	-100	-120	137	0
480	0	0	737	768	31	-752	353	399	153	-5	52	-34	-71	213	0
481	0	0	584	622	38	-603	273	330	11	-29	91	-104	-40	186	0
482	0	0	601	601	0	-601	300	300	-27	7	75	-93	-36	87	0
483	0	0	524	539	15	-531	254	277	-29	-32	62	-108	-112	73	0
484	0	0	454	494	40	-474	207	267	-69	-98	-46	-118	-159	-120	0
485	0	0	466	498	32	-482	217	265	-60	-52	-81	-73	-197	-95	0
486	0	0	361	543	182	-452	89	362	-170	-75	-164	-162	-192	-178	0
487	0	0	573	580	7	-576	283	293	5	-73	-81	-36	-135	-149	0
488	0	0	556	616	60	-586	248	338	25	-38	-36	-91	-85	58	0
489	0	0	596	605	9	-600	293	307	31	-81	-13	-104	-73	118	0
490	0	0	611	626	15	-618	298	320	62	13	27	-48	-17	285	0
491	0	0	630	651	21	-640	304	336	17	-21	44	-131	-1	170	0
492	0	0	671	671	0	-671	335	335	104	-25	60	-21	0	126	0
493	0	0	648	706	58	-677	295	382	-60	-25	31	-162	-77	-32	0
494	0	0	561	739	178	-650	191	458	-112	-62	-58	-58	-129	-54	0
495	0	0	606	768	162	-687	222	465	-164	13	-71	-139	-149	-172	0
496	0	0	555	752	197	-653	179	474	-147	-29	-69	-157	-176	-141	0
497	0	0	565	702	137	-633	214	419	-128	29	-81	-110	-186	-116	0
498	0	0	617	696	79	-656	269	387	-29	-9	-23	-102	-58	-9	0
499	0	0	619	725	106	-672	256	415	11	-9	13	-131	-67	114	0
500	0	0	707	743	36	-725	335	389	38	-5	52	-48	38	166	0
501	0	0	648	694	46	-671	301	370	29	56	34	-102	5	133	0
502	0	0	658	694	36	-676	311	365	50	-9	89	-106	-58	93	0
503	0	0	565	700	135	-632	215	417	-81	-11	3	-106	-83	38	0
504	0	0	602	671	69	-636	266	370	-65	-100	-75	-139	-174	-137	0
505	0	0	628	680	52	-654	288	366	-73	38	-56	-89	-110	-118	0
506	0	0	460	638	178	-549	141	408	-79	-62	-98	-166	-170	-133	0
507	0	0	556	616	60	-586	248	338	-75	-5	-114	-153	-104	-128	0
508	0	0	555	587	32	-571	261	309	42	17	-58	-34	-58	71	0
509	0	0	637	673	36	-655	300	354	0	-9	29	-62	-32	164	0
510	0	0	670	675	5	-672	332	340	44	36	62	-106	-13	128	0
511	0	0	619	684	65	-651	277	374	98	15	-23	-25	-15	182	0
512	0	0	638	721	83	-679	277	402	56	23	-17	-44	-122	192	0
513	0	0	580	692	112	-636	234	402	-38	-32	-25	-147	-139	46	0
514	0	0	545	702	157	-623	194	429	-54	25	-97	-145	-102	-100	0
515	0	0	582	744	162	-663	210	453	-31	15	-155	-73	-172	-122	0
516	0	0	605	733	128	-669	238	430	-73	-3	-7	-155	-122	-81	0
517	0	0	582	785	203	-683	189	494	-79	-83	-85	-108	-161	-124	0
518	0	0	644	758	114	-701	265	436	62	-34	-17	-17	-116	54	0
519	0	0	611	692	81	-651	265	386	-13	-9	-3	-143	-65	139	0
520	0	0	698	727	29	-712	334	378	89	-9	50	-38	-58	238	0
521	0	0	660	737	77	-698	291	407	42	-64	87	-64	-126	236	0
522	0	0	632	713	81	-672	275	397	-31	62	52	-85	-106	168	0
523	0	0	524	634	110	-579	207	372	-34	-23	-29	-104	-145	36	0
524	0	0	506	595	89	-550	208	342	-75	-3	-129	-73	-168	-64	0
525	0	0	410	576	166	-493	122	371	-131	-95	-102	-166	-203	-166	0
526	0	0	545	587	42	-566	251	314	-62	-19	-67	-110	-135	-162	0
527	0	0	440	624	184	-532	128	404	-104	-106	-120	-126	-118	-155	0
528	0	0	528	677	149	-602	189	413	-32	3	-34	-110	-48	52	0
529	0	0	597	686	89	-641	254	387	91	1	-13	-93	-56	89	0
530	0	0	659	754	95	-706	282	424	69	-7	64	-98	-65	236	0
531	0	0	671	760	89	-715	291	424	79	-7	81	-81	-64	209	0
532	0	0	663	711	48	-687	307	379	21	17	32	-58	-85	155	0
533	0	0	565	677	112	-621	226	394	-38	-7	-1	-112	-50	-19	0
534	0	0	531	713	182	-622	174	447	-100	-42	-40	-102	-120	-124	0
535	0	0	521	682	161	-601	180	421	-145	-75	-124	-147	-153	-217	0
536	0	0	503	638	135	-570	184	386	-52	-5	-73	-77	-124	-116	0
537	0	0	526	679	153	-602	186	416	-91	-21	-89	-151	-139	-100	0
538	0	0	603	713	110	-658	246	411	-69	36	-17	-137	-69	-9	0
539	0	0	657	754	97	-705	280	425	52	-27	11	-46	-1	118	0
540	0	0	679	758	79	-718	300	418	42	7	48	-91	-64	135	0
541	0	0	660	735	75	-697	292	405	124	40	60	-7	23	240	0
542	0	0	599	711	112	-655	243	411	-48	-27	-83	-137	-87	71	0
543	0	0	685	774	89	-729	298	431	19	56	-38	-75	-46	58	0
544	0	0	568	855	287	-711	140	571	-77	-46	-60	-83	-120	-95	0
545	0	0	629	865	236	-747	196	550	-93	-67	-112	-131	-149	-180	0
546	0	0	617	803	186	-710	215	494	-141	-19	-95	-93	-168	-129	0
547	0	0	561	725	164	-643	198	444	-11	-100	-62	-174	-112	-104	0
548	0	0	599	752	153	-675	223	452	-54	-54	-48	-128	-77	31	0
549	0	0	625	758	133	-691	246	445	56	-15	-64	-77	-42	122	0
550	0	0	687	721	34	-704	326	377	56	40	54	-50	-44	192	0
551	0	0	615	706	91	-660	262	398	3	-15	112	-126	-46	207	0
552	0	0	642	682	40	-662	301	361	34	-17	-9	-62	-81	104	0
553	0	0	564	711	147	-637	208	429	15	-27	17	-73	-93	32	0
554	0	0	578	694	116	-636	231	405	-50	-67	-100	-112	-164	-147	0
555	0	0	534	704	170	-619	182	437	-93	38	-98	-114	-124	-108	0
556	0	0	522	708	186	-615	168	447	-93	-36	-91	-126	-56	-226	0
557	0	0	539	690	151	-614	194	420	-34	-98	-75	-147	-122	-110	0
558	0	0	584	725	141	-654	221	433	-62	-44	-7	-182	-128	36	0
559	0	0	644	719	75	-681	284	397	9	38	40	-34	-75	162	0
560	0	0	555	694	139	-624	208	416	-54	-11	-40	-89	-81	128	0
561	0	0	666	667	1	-666	332	334	71	3	106	-71	-31	234	0
562	0	0	551	632	81	-591	235	356	21	-15	27	-120	-153	116	0
563	0	0	612	677	65	-644	273	371	-48	-36	0	-83	-65	71	0
564	0	0	531	649	118	-590	206	383	-36	-65	-31	-97	-133	-106	0
565	0	0	578	653	75	-615	251	364	-21	-85	-23	-77	-153	-131	0
566	0	0	502	657	155	-579	173	406	-128	-32	-118	-137	-116	-184	0
567	0	0	609	688	79	-648	265	383	5	-85	-27	-100	-108	-85	0
568	0	0	601	729	128	-665	236	428	-19	27	-65	-32	-54	19	0
569	0	0	615	708	93	-661	261	400	-40	-1	-9	-95	-110	77	0
570	0	0	668	708	40	-688	314	374	42	0	85	-67	-97	254	0
571	0	0	662	675	13	-668	324	344	69	-1	81	-38	-32	186	0
572	0	0	638	680	42	-659	298	361	60	5	-19	-85	-27	122	0
573	0	0	629	696	67	-662	281	381	-25	-5	17	-120	-93	48	0
574	0	0	412	609	197	-510	107	403	-151	-139	-120	-205	-172	-129	0
575	0	0	617	698	81	-657	268	389	-69	-34	-52	-122	-112	-126	0
576	0	0	553	723	170	-638	191	446	-133	-98	-89	-176	-122	-205	0
577	0	0	569	733	164	-651	202	448	-54	-54	-69	-137	-87	-97	0
578	0	0	599	696	97	-647	251	396	-7	-17	-19	-87	5	15	0
579	0	0	620	715	95	-667	262	405	54	-19	-21	-81	-128	73	0
580	0	0	662	710	48	-686	307	379	-27	-21	97	-102	-71	135	0
581	0	0	663	812	149	-737	257	480	-9	19	32	-75	-42	168	0
582	0	0	652	776	124	-714	264	450	-46	23	-40	-98	7	89	0
583	0	0	633	741	108	-687	262	424	-29	-116	42	-100	-98	11	0
584	0	0	609	762	153	-685	228	457	-73	31	-157	-143	-124	-102	0
585	0	0	559	702	143	-630	208	422	-52	-54	-133	-95	-114	-141	0
586	0	0	444	616	172	-530	136	394	-73	-122	-122	-87	-213	-135	0
587	0	0	524	543	19	-533	252	281	56	-13	-36	-29	-129	-19	0
588	0	0	522	605	83	-563	219	344	-102	17	-65	-73	-50	17	0
589	0	0	565	564	-1	-564	283	281	87	-13	62	-64	-67	164	0
590	0	0	512	583	71	-547	220	327	50	19	-5	-108	-3	199	0
591	0	0	600	585	-15	-592	307	285	52	15	23	-71	-27	215	0
592	0	0	607	657	50	-632	278	353	89	38	19	-44	-60	108	0
593	0	0	514	609	95	-561	209	352	-52	-9	29	-112	-77	62	0
594	0	0	442	601	159	-521	141	380	-98	-83	-71	-161	-180	-83	0
595	0	0	509	607	98	-558	205	352	-65	-34	-81	-75	-131	-110	0
596	0	0	405	529	124	-467	140	326	-38	-34	-65	-114	-95	-139	0
597	0	0	435	539	104	-487	165	321	-62	-89	-133	-147	-168	-118	0
598	0	0	491	564	73	-527	209	318	-32	-7	-44	-67	-62	52	0
599	0	0	512	570	58	-541	227	314	34	-97	21	-104	-48	83	0
600	0	0	535	554	19	-544	258	286	69	11	58	-97	5	209	0
601	0	0	622	605	-17	-613	319	294	91	-9	104	-31	-42	225	0
602	0	0	557	605	48	-581	254	326	-9	50	21	-87	-93	110	0
603	0	0	557	640	83	-598	237	361	-3	-54	52	-91	-97	15	0
604	0	0	533	655	122	-594	205	388	-42	-73	-40	-120	-133	-112	0
605	0	0	497	669	172	-583	162	420	-118	-106	-58	-124	-129	-176	0
606	0	0	557	696	139	-626	209	417	-89	-42	7	-155	-143	-93	0
607	0	0	526	679	153	-602	186	416	-65	-62	-106	-85	-236	-60	0
608	0	0	541	663	122	-602	209	392	-58	19	-11	-64	-77	21	0
609	0	0	586	613	27	-599	279	320	-13	-21	62	-102	-38	114	0
610	0	0	573	611	38	-592	267	324	137	-29	65	-79	-36	226	0
611	0	0	569	613	44	-591	262	328	-64	38	32	-141	-133	190	0
612	0	0	508	628	120	-568	194	374	-7	1	87	-102	-67	164	0
613	0	0	618	715	97	-666	260	406	38	-65	-21	-95	-128	0	0
614	0	0	551	708	157	-629	197	432	-67	-42	-32	-56	-197	-71	0
615	0	0	514	698	184	-606	165	441	-145	-56	-93	-174	-186	-122	0
616	0	0	588	737	149	-662	219	443	-31	38	-114	-110	-168	-145	0
617	0	0	446	667	221	-556	112	444	-110	-135	-48	-149	-102	-120	0
618	0	0	584	649	65	-616	259	357	-15	13	-31	-97	-133	48	0
619	0	0	594	667	73	-630	260	370	-64	27	36	-46	-32	120	0
620	0	0	705	669	-36	-687	370	316	71	52	38	-38	-27	159	0
621	0	0	602	634	32	-618	285	333	50	1	42	-9	-93	203	0
622	0	0	564	651	87	-607	238	369	15	-3	-3	-56	-98	143	0
623	0	0	605	661	56	-633	274	358	32	-42	-23	-19	-116	11	0
624	0	0	596	760	164	-678	216	462	-85	27	-118	-166	-75	-75	0
625	0	0	627	807	180	-717	223	493	-83	-9	-184	-98	-143	-170	0
626	0	0	626	779	153	-702	236	466	-85	38	-32	-118	-102	-104	0
627	0	0	510	655	145	-582	182	400	-157	-50	-133	-98	-139	-147	0
628	0	0	582	605	23	-593	279	314	0	-25	25	-106	-67	31	0
629	0	0	530	582	52	-556	239	317	29	-89	32	-120	-91	143	0
630	0	0	581	535	-46	-558	313	244	44	-29	27	-69	-126	228	0
631	0	0	578	514	-64	-546	321	225	17	75	85	-75	1	190	0
632	0	0	483	502	19	-492	232	260	7	-25	-23	-79	-60	104	0
633	0	0	530	562	32	-546	249	297	-81	-87	-21	-65	-192	42	0
634	0	0	553	591	38	-572	257	314	-15	29	-25	-102	-83	-46	0
635	0	0	460	644	184	-552	138	414	-73	-27	-98	-195	-157	-135	0
636	0	0	605	700	95	-652	255	397	-65	-27	-58	-182	-133	-201	0
637	0	0	520	758	238	-639	141	498	-67	-62	-65	-46	-116	-62	0
638	0	0	693	828	135	-760	279	481	-48	-11	21	-131	-122	9	0
639	0	0	739	905	166	-822	286	535	34	54	1	-50	23	159	0
640	0	0	787	1012	225	-899	281	618	67	-29	75	-102	-21	149	0
641	0	0	895	1129	234	-1012	330	681	104	71	104	-48	15	232	0
642	0	0	939	1307	368	-1123	285	837	11	3	110	-114	-7	120	0
643	0	0	1018	1501	483	-1259	267	992	60	-17	25	-50	-54	60	0
644	0	0	1123	1767	644	-1445	239	1205	-56	-9	-34	-192	-75	-31	0
645	0	0	1197	2023	826	-1610	185	1424	-65	-1	-64	-110	-100	-209	0
646	0	0	1346	2265	919	-1805	213	1592	-87	25	-31	-157	-98	-106	0
647	0	0	1461	2496	1035	-1978	213	1765	3	-11	-56	-89	-73	-147	0
648	0	0	1537	2553	1016	-2045	260	1784	87	-62	-1	-36	-81	52	0
649	0	0	1606	2591	985	-2098	310	1788	44	11	19	-52	-83	129	0
650	0	0	1614	2597	983	-2105	315	1790	91	25	46	-17	-60	215	0
651	0	0	1610	2483	873	-2046	368	1678	97	11	73	-42	-89	244	0
652	0	0	1569	2442	873	-2005	348	1657	77	46	77	-21	-23	246	1
653	0	0	1368	2314	946	-1841	211	1630	-64	-73	-19	-161	-122	48	0
654	0	0	1321	2083	762	-1702	279	1422	-32	19	-34	-112	-162	-85	0
655	0	0	1063	1870	807	-1466	128	1338	-95	-67	-46	-126	-143	-106	0
656	0	0	1056	1645	589	-1350	233	1117	-114	15	-50	-118	-108	-151	0
657	0	0	852	1253	401	-1052	225	827	-17	0	-19	-126	-124	29	0
658	0	0	1273	2159	886	-1716	193	1522	-29	-52	11	-122	-25	87	0
659	0	0	2045	3736	1691	-2890	177	2713	34	-62	-32	-95	-50	153	0
660	0	0	2666	4943	2277	-3804	194	3610	25	-1	87	-3	-46	240	0
661	0	0	3141	5818	2677	-4479	232	4247	64	-3	79	-50	-44	97	0
662	0	0	3300	6553	3253	-4926	23	4903	-19	-54	19	-83	-137	174	0
663	0	0	3714	7081	3367	-5397	173	5224	31	-50	52	-124	-40	-292	0
664	0	0	3829	7375	3546	-5602	141	5460	-40	-176	54	23	-153	-388	0
665	0	0	3824	7614	3790	-5719	17	5702	-122	-79	-207	-172	-114	-64	0
666	0	0	3913	7808	3895	-5860	9	5851	-81	-52	-258	-279	-67	-40	0
667	0	0	4118	7860	3742	-5989	188	5801	-42	-139	-5	-126	-170	-186	0
668	0	0	3931	7781	3850	-5856	40	5815	-69	97	-135	-52	-97	112	0
669	0	0	3956	7748	3792	-5852	82	5770	-9	32	-95	-21	-31	356	0
670	0	0	4289	7575	3286	-5932	501	5430	56	42	118	-106	-77	355	0
671	0	0	3984	7410	3426	-5697	279	5418	15	-11	-1	-87	-58	327	0
672	0	0	3888	7298	3410	-5593	239	5354	-11	-17	15	-124	-75	128	0
673	0	0	3950	7271	3321	-5610	314	5296	36	-102	23	5	-112	-48	0
674	0	0	3913	7195	3282	-5554	315	5238	-36	-157	-81	-54	-225	-174	0
675	0	0	3799	7166	3367	-5482	216	5266	-85	-162	-58	-71	-143	-161	0
676	0	0	3845	7168	3323	-5506	261	5245	-172	-126	-116	-161	-190	-333	0
677	0	0	3881	7049	3168	-5465	356	5108	-54	-85	-83	-137	-139	-120	0
678	0	0	3771	6919	3148	-5345	311	5033	-42	-54	-122	-118	-93	31	0
679	0	0	3744	6848	3104	-5296	320	4976	17	-81	-108	-153	-54	42	0
680	0	0	3587	6702	3115	-5144	236	4908	-11	79	-1	-40	-1	188	0
681	0	0	3441	6539	3098	-4990	171	4818	-60	-46	-79	-116	-159	133	0
682	0	0	3395	6516	3121	-4955	137	4818	-36	-13	50	-54	-97	133	0
683	0	0	3268	6469	3201	-4868	33	4835	-75	-69	-9	-126	-176	-13	0
684	0	0	3205	6495	3290	-4850	-42	4892	-106	-73	-97	-195	-120	-180	0
685	0	0	3126	6460	3334	-4793	-104	4897	-58	-60	-89	-153	-67	-226	0
686	0	0	3152	6450	3298	-4801	-73	4874	-50	-56	-112	-128	-126	-131	0
687	0	0	3222	6477	3255	-4849	-16	4866	-106	-15	-223	-159	-122	-75	0
688	0	0	3386	6524	3138	-4955	124	4831	60	-44	-17	-32	-19	120	0
689	0	0	3490	6601	3111	-5045	189	4856	13	-67	-29	-36	-95	201	0
690	0	0	3562	6524	2962	-5043	300	4743	27	73	58	-15	-29	254	0
691	0	0	3552	6425	2873	-4988	339	4649	31	-42	31	-67	-98	221	0
692	0	0	3573	6353	2780	-4963	396	4566	65	36	52	-52	19	162	0
693	0	0	3482	6252	2770	-4867	356	4511	19	-69	25	-79	-93	-17	0
694	0	0	3355	6173	2818	-4764	268	4495	-81	-15	-36	-170	-114	-126	0
695	0	0	3230	6008	2778	-4619	226	4393	-126	-38	-79	-217	-176	-258	0
696	0	0	3174	5891	2717	-4532	228	4304	-110	34	-100	-182	-201	-172	0
697	0	0	3030	5728	2698	-4379	166	4213	-98	36	-122	-195	-124	-168	0
698	0	0	2988	5546	2558	-4267	215	4052	-83	19	-116	-128	-124	-67	0
699	0	0	2892	5441	2549	-4166	171	3995	29	-27	-19	-174	-100	143	0
700	0	0	2811	5317	2506	-4064	152	3911	27	21	-9	-44	-52	182	0
701	0	0	2745	5212	2467	-3978	139	3839	56	-23	-40	-15	-91	155	0
702	0	0	2685	5104	2419	-3894	133	3761	54	27	62	-34	-98	217	0
703	0	0	2578	5028	2450	-3803	64	3739	-5	-31	-58	-29	-106	54	0
704	0	0	2550	4945	2395	-3747	77	3670	15	-48	-97	-31	-180	-52	0
705	0	0	2543	4898	2355	-3720	94	3626	13	-106	-108	-62	-124	-85	0
706	0	0	2512	4801	2289	-3656	111	3545	-38	-155	-133	-56	-137	-182	0
707	0	0	2498	4659	2161	-3578	168	3410	-64	-58	-122	-95	-201	-79	0
708	0	0	2493	4512	2019	-3502	237	3265	54	-161	-81	-5	-87	87	0
709	0	0	2485	4386	1901	-3435	292	3143	38	-97	-19	-79	-40	95	0
710	0	0	2442	4273	1831	-3357	305	3052	58	-75	-15	-73	-81	176	0
711	0	0	2369	4122	1753	-3245	308	2937	15	-89	-79	-31	-38	166	0
712	0	0	2286	3977	1691	-3131	297	2834	19	-108	83	-104	-149	108	0
713	0	0	2194	3870	1676	-3032	259	2773	34	-100	-27	-126	-228	65	0
714	0	0	2076	3798	1722	-2937	177	2760	-9	-91	-60	-186	-199	-46	0
715	0	0	1938	3769	1831	-2853	53	2800	-122	-79	-122	-199	-265	-203	0
716	0	0	1888	3763	1875	-2825	6	2819	-201	9	-62	-194	-164	-234	0
717	0	0	1868	3736	1868	-2802	0	2802	-116	-54	-52	-182	-128	-256	0
718	0	0	1821	3693	1872	-2757	-25	2782	-1	19	108	-145	-81	-73	0
719	0	0	1829	3695	1866	-2762	-18	2780	-48	69	190	-221	-42	118	0
720	0	0	1823	3631	1808	-2727	7	2719	-19	38	110	-120	-91	209	0
721	0	0	1777	3554	1777	-2665	0	2665	56	29	166	-60	-153	215	0
722	0	0	1798	3532	1734	-2665	32	2633	-7	48	211	-116	-69	289	0
723	0	0	1727	3476	1749	-2601	-11	2612	-58	5	29	-147	-79	42	0
724	0	0	1752	3447	1695	-2599	28	2571	-131	69	15	-194	-151	-89	0
725	0	0	1641	3381	1740	-2511	-49	2560	-153	31	-25	-129	-168	-145	0
726	0	0	1703	3365	1662	-2534	20	2513	-141	-27	-112	-131	-128	-226	0
727	0	0	1792	3371	1579	-2581	106	2475	-50	-29	-85	-190	-102	-201	0
728	0	0	1886	3406	1520	-2646	183	2463	83	-23	-9	-54	-46	-25	0
729	0	0	1946	3379	1433	-2662	256	2406	56	-62	-120	-67	-46	19	0
730	0	0	2118	3330	1212	-2724	453	2271	98	11	77	-1	44	153	0
731	0	0	2113	3350	1237	-2731	438	2293	64	-46	-3	-71	-25	102	0
732	0	0	2184	3379	1195	-2781	494	2287	97	-38	-7	-5	-7	62	0
733	0	0	2169	3424	1255	-2796	457	2339	27	-56	-131	-145	-102	-83	0
734	0	0	2138	3402	1264	-2770	437	2333	-116	-124	-162	-153	-194	-190	0
735	0	0	2152	3447	1295	-2799	428	2371	-98	-60	-166	-161	-159	-145	0
736	0	0	2041	3340	1299	-2690	371	2319	-174	-102	-234	-207	-209	-244	0
737	0	0	2072	3270	1198	-2671	437	2234	-48	11	-79	-102	-128	-81	0
738	0	0	1936	3160	1224	-2548	356	2192	-62	-46	-129	-203	-79	-64	0
739	0	0	1895	3088	1193	-2491	351	2140	-36	0	-13	-236	-71	17	0
740	0	0	1816	3012	1196	-2414	310	2104	79	77	36	-120	-25	159	0
741	0	0	1753	2942	1189	-2347	282	2065	-1	67	34	-147	-75	190	0
742	0	0	1759	2987	1228	-2373	265	2107	-19	25	62	-182	-129	141	0
743	0	0	1682	2964	1282	-2323	200	2123	-71	-13	-25	-126	-118	-52	0
744	0	0	1688	3016	1328	-2352	180	2172	-62	-25	-65	-83	-166	-106	0
745	0	0	1694	3059	1365	-2376	164	2212	-87	-89	-112	-126	-135	-226	0
746	0	0	1742	3076	1334	-2409	204	2205	21	-71	-58	-112	-93	-143	0
747	0	0	1795	3131	1336	-2463	229	2233	-81	-120	-38	-100	-62	-69	0
748	0	0	1888	3183	1295	-2535	296	2239	5	-11	7	-93	-118	50	0
749	0	0	1944	3181	1237	-2562	353	2209	67	7	36	34	-27	131	0
750	0	0	1899	3146	1247	-2522	326	2196	29	15	17	-1	-9	190	0
751	0	0	1928	3113	1185	-2520	371	2149	64	23	116	0	-5	238	0
752	0	0	1915	3148	1233	-2531	341	2190	42	-67	15	-81	-97	155	0
753	0	0	1956	3222	1266	-2589	345	2244	11	15	38	-89	-54	77	0
754	0	0	1907	3220	1313	-2563	297	2266	-98	-27	-87	-65	-143	-143	0
755	0	0	1872	3247	1375	-2559	248	2311	-104	-9	-54	-112	-164	-89	0
756	0	0	1777	3307	1530	-2542	123	2418	-81	-129	-98	-147	-192	-217	0
757	0	0	1880	3342	1462	-2611	209	2402	-36	-40	-29	-128	-155	-122	0
758	0	0	1760	3296	1536	-2528	112	2416	-23	-60	-38	-151	-69	-139	0
759	0	0	1758	3214	1456	-2486	151	2335	-11	-7	-23	-89	-75	69	0
760	0	0	1754	3183	1429	-2468	162	2306	11	15	42	-85	-102	151	0
761	0	0	1773	3195	1422	-2484	175	2308	75	-56	60	-64	-48	259	0
762	0	0	1703	3249	1546	-2476	78	2397	21	-77	-38	-79	-172	143	0
763	0	0	1705	3237	1532	-2471	86	2384	87	-153	19	-83	-98	15	0
764	0	0	1641	3222	1581	-2431	30	2401	-13	-135	-97	-174	-197	-114	0
765	0	0	1717	3265	1548	-2491	84	2406	-71	-87	-60	-93	-153	-164	0
766	0	0	1672	3272	1600	-2472	36	2436	-75	-118	-126	-120	-128	-151	0
767	0	0	1742	3220	1478	-2481	132	2349	-60	-79	-131	-186	-149	-91	0
768	0	0	1804	3257	1453	-2530	175	2355	27	-85	-32	-34	-81	25	0
769	0	0	1861	3292	1431	-2576	215	2361	50	-129	-64	-67	-135	69	0
770	0	0	1913	3265	1352	-2589	280	2308	97	-56	65	-36	-23	211	0
771	0	0	1880	3253	1373	-2566	253	2313	69	-58	-29	-9	-172	230	0
772	0	0	1903	3268	1365	-2585	269	2316	91	-15	-15	-98	-79	58	0
773	0	0	1904	3329	1425	-2616	239	2377	54	-52	-34	-52	-98	87	0
774	0	0	1808	3360	1552	-2584	128	2456	-153	-91	-141	-215	-172	-114	0
775	0	0	1822	3358	1536	-2590	143	2447	-46	-85	-93	-87	-147	-209	0
776	0	0	1849	3457	1608	-2653	120	2532	-102	-31	-157	-199	-139	-256	0
777	0	0	1853	3387	1534	-2620	159	2460	-29	-17	-118	-83	-217	-122	0
778	0	0	1810	3352	1542	-2581	134	2447	-54	-46	-166	-102	-157	-19	0
779	0	0	1841	3270	1429	-2555	206	2349	-13	23	-5	-11	-46	141	0
780	0	0	1808	3241	1433	-2524	187	2337	50	11	32	-38	-85	197	0
781	0	0	1755	3142	1387	-2448	184	2264	85	52	-42	-85	-91	168	0
782	0	0	1760	3152	1392	-2456	184	2272	38	73	7	-54	-60	135	0
783	0	0	1752	3175	1423	-2463	164	2299	-44	15	-73	-104	-137	11	0
784	0	0	1665	3127	1462	-2396	101	2294	-151	-75	-52	-155	-170	-145	0
785	0	0	1715	3117	1402	-2416	156	2259	-11	-21	-50	-46	-133	-36	0
786	0	0	1660	3113	1453	-2386	103	2283	-157	-25	-137	-178	-174	-172	0
787	0	0	1765	3107	1342	-2436	211	2224	-5	7	-29	-131	-32	-114	0
788	0	0	1665	3032	1367	-2348	149	2199	-40	-36	-44	-112	-87	-32	0
789	0	0	1715	3028	1313	-2371	201	2170	-27	-9	11	-135	-83	110	0
790	0	0	1724	3014	1290	-2369	217	2152	60	-21	52	-38	-44	153	0
791	0	0	1662	2983	1321	-2322	170	2152	-15	5	-25	-108	-65	116	0
792	0	0	1782	3010	1228	-2396	277	2119	100	56	-1	-97	-9	159	0
793	0	0	1684	2964	1280	-2324	202	2122	-31	29	-32	-83	-112	1	0
794	0	0	1618	2931	1313	-2274	152	2122	-93	-100	-131	-141	-219	-133	0
795	0	0	1620	2865	1245	-2242	187	2055	-65	-3	-124	-190	-118	-172	0
796	0	0	1563	2816	1253	-2189	155	2034	-110	-15	-135	-162	-166	-195	0
797	0	0	1577	2801	1224	-2189	176	2012	-120	-46	-91	-195	-161	-95	0
798	0	0	1568	2743	1175	-2155	196	1959	-9	15	-9	-98	-21	-1	0
799	0	0	1680	2745	1065	-2212	307	1905	-1	75	15	-124	-73	98	0
800	0	0	1624	2745	1121	-2184	251	1933	50	-15	62	-29	-44	228	0
801	0	0	1732	2793	1061	-2262	335	1927	-11	7	87	-89	-104	151	0
802	0	0	1730	2797	1067	-2263	331	1932	27	62	62	-50	-34	197	0
803	0	0	1628	2760	1132	-2194	248	1946	-50	-77	-19	-118	-172	-17	0
804	0	0	1628	2760	1132	-2194	248	1946	-40	40	-27	-102	-147	-97	0
805	0	0	1548	2702	1154	-2125	197	1928	-174	-44	-141	-161	-161	-238	0
806	0	0	1539	2640	1101	-2089	219	1870	-73	0	-170	-83	-118	-250	0
807	0	0	1537	2611	1074	-2074	231	1842	-52	-21	-157	-93	-151	-172	0
808	0	0	1571	2595	1024	-2083	273	1809	-38	-32	5	-91	-46	27	0
809	0	0	1527	2537	1010	-2032	258	1773	-36	-11	-21	-71	-116	77	0
810	0	0	1569	2539	970	-2054	299	1754	75	-21	65	-38	-21	164	0
811	0	0	1515	2477	962	-1996	276	1719	71	-21	40	-27	-67	228	0
812	0	0	1531	2446	915	-1988	308	1680	-23	44	36	-77	-48	120	0
813	0	0	1406	2362	956	-1884	225	1659	-23	-17	-42	-56	-77	-9	0
814	0	0	1463	2339	876	-1901	293	1607	-69	-3	-52	-58	-129	-48	0
815	0	0	1348	2411	1063	-1879	142	1737	-58	-62	-114	-108	-161	-203	0
816	0	0	1424	2514	1090	-1969	167	1802	-102	-48	-91	-126	-166	-180	0
817	0	0	1494	2632	1138	-2063	178	1885	-23	15	-46	-145	-52	-116	0
818	0	0	1493	2554	1061	-2023	216	1807	32	-60	-69	-64	-108	9	0
819	0	0	1490	2475	985	-1982	252	1730	73	-108	56	-48	-108	162	0
820	0	0	1476	2376	900	-1926	288	1638	124	23	137	-17	0	279	0
821	0	0	1371	2273	902	-1822	234	1587	32	1	-13	-52	-34	184	0
822	0	0	1471	2248	777	-1859	347	1512	48	29	93	-108	-27	149	0
823	0	0	1350	2296	946	-1823	202	1621	44	-46	-5	-67	-69	-7	0
824	0	0	1354	2298	944	-1826	205	1621	-122	-58	-112	-89	-124	-164	0
825	0	0	1351	2324	973	-1837	189	1648	-124	-11	-97	-75	-122	-128	0
826	0	0	1315	2345	1030	-1830	142	1687	-79	-143	-137	-143	-155	-234	0
827	0	0	1339	2316	977	-1827	181	1646	-52	-67	-89	-104	-118	-79	0
828	0	0	1399	2304	905	-1851	247	1604	0	-40	-71	-75	-50	-64	0
829	0	0	1382	2289	907	-1835	237	1598	-13	-32	-54	-50	-46	97	0
830	0	0	1406	2279	873	-1842	266	1576	98	-46	9	-69	0	176	0
831	0	0	1400	2240	840	-1820	280	1540	112	-46	79	-54	-58	157	0
832	0	0	1424	2275	851	-1849	286	1563	3	-46	9	-112	-50	95	0
833	0	0	1327	2256	929	-1791	199	1592	-5	-36	-42	-87	-131	31	0
834	0	0	1337	2262	925	-1799	206	1593	-42	-67	-83	-126	-79	-73	0
835	0	0	1255	2209	954	-1732	150	1581	-95	-112	-95	-93	-161	-192	0
836	0	0	1248	2231	983	-1739	132	1607	-131	-145	-149	-106	-217	-176	0
837	0	0	1338	2201	863	-1769	237	1532	-32	-7	-71	-100	-141	-116	0
838	0	0	1275	2225	950	-1750	162	1587	-27	-91	-81	-124	-87	7	0
839	0	0	1375	2234	859	-1804	258	1546	56	-64	9	-69	3	155	0
840	0	0	1408	2234	826	-1821	291	1530	60	7	73	-93	-25	248	0
841	0	0	1389	2213	824	-1801	282	1518	-3	-31	29	-54	-52	159	0
842	0	0	1417	2262	845	-1839	286	1553	58	-40	36	-62	42	162	0
843	0	0	1284	2246	962	-1765	161	1604	-50	-81	-106	-97	-155	-25	0
844	0	0	1346	2234	888	-1790	229	1561	-85	-38	-50	-124	-149	-151	0
845	0	0	1205	2240	1035	-1722	85	1637	-122	-147	-147	-104	-149	-259	0
846	0	0	1309	2265	956	-1787	176	1610	-89	-81	-122	-170	-221	-180	0
847	0	0	1313	2277	964	-1795	174	1620	-89	-34	-100	-143	-42	-126	0
848	0	0	1368	2312	944	-1840	212	1628	-32	-54	-120	-69	-166	-27	0
849	0	0	1409	2320	911	-1864	249	1615	32	9	-46	-23	-17	112	0
850	0	0	1443	2333	890	-1888	276	1611	21	23	62	0	-91	141	0
851	0	0	1503	2374	871	-1938	316	1622	64	-21	44	-21	-73	236	0
852	0	0	1495	2426	931	-1960	282	1678	67	1	54	-9	-65	203	0
853	0	0	1443	2426	983	-1934	230	1704	-27	-102	40	-176	-153	25	0
854	0	0	1401	2349	948	-1875	226	1648	-42	1	-52	-102	-106	-133	0
855	0	0	1315	2298	983	-1806	166	1640	-95	-29	-166	-120	-131	-211	0
856	0	0	1327	2275	948	-1801	189	1611	-120	-77	-145	-184	-182	-226	0
857	0	0	1313	2209	896	-1761	208	1552	-54	-60	-48	-83	-122	-81	0
858	0	0	1273	2130	857	-1701	208	1493	-159	-44	-67	-114	-145	17	0
859	0	0	1366	2124	758	-1745	304	1441	52	13	54	-50	-11	79	0
860	0	0	1350	2135	785	-1742	282	1460	40	-31	69	-87	-34	207	0
861	0	0	1397	2126	729	-1761	334	1427	60	-23	50	-7	-120	182	0
862	0	0	1225	2066	841	-1645	192	1453	-13	-27	11	-27	-93	161	0
863	0	0	1310	2025	715	-1667	297	1370	-1	-17	21	-112	-77	3	0
864	0	0	1202	2040	838	-1621	182	1439	-100	-64	-60	-172	-139	-141	0
865	0	0	1193	2106	913	-1649	140	1509	-110	-38	-93	-143	-100	-205	0
866	0	0	1216	2143	927	-1679	144	1535	-137	-54	-126	-108	-215	-131	0
867	0	0	1354	2149	795	-1751	279	1472	-27	-3	-25	-133	-73	-106	0
868	0	0	1273	2130	857	-1701	208	1493	5	-71	-42	-87	-62	7	0
869	0	0	1349	2130	781	-1739	284	1455	60	-38	9	-98	-73	102	0
870	0	0	1337	2120	783	-1728	277	1451	64	23	3	-32	-48	145	0
871	0	0	1374	2124	750	-1749	312	1437	73	7	62	-64	-34	151	0
872	0	0	1304	2093	789	-1698	257	1441	-7	-77	87	-32	-79	69	0
873	0	0	1240	2095	855	-1667	192	1475	5	-34	-5	-79	-73	34	0
874	0	0	1304	2083	779	-1693	262	1431	-97	-29	-17	-69	-201	-36	0
875	0	0	1254	2101	847	-1677	203	1474	-62	-95	-77	-133	-114	-170	0
876	0	0	1191	2073	882	-1632	154	1477	-93	-65	-128	-149	-131	-226	0
877	0	0	1222	2102	880	-1662	171	1491	17	-141	-118	-83	-184	-126	0
878	0	0	1225	2099	874	-1662	175	1486	-52	-128	-34	-67	-129	19	0
879	0	0	1319	2106	787	-1712	266	1446	-27	-48	-46	-71	-102	97	0
880	0	0	1403	2153	750	-1778	326	1451	141	-21	122	-19	-3	205	0
881	0	0	1335	2163	828	-1749	253	1495	69	-34	89	-114	32	197	0
882	0	0	1399	2157	758	-1778	320	1457	87	-3	36	-71	-13	85	0
883	0	0	1255	2190	935	-1722	160	1562	-71	-102	44	-89	-97	25	0
884	0	0	1276	2207	931	-1741	172	1569	-112	-143	-67	-141	-192	-87	0
885	0	0	1252	2225	973	-1738	139	1599	-50	-116	-106	-137	-139	-194	0
886	0	0	1275	2229	954	-1752	160	1591	-85	-106	-104	-133	-145	-180	0
887	0	0	1333	2219	886	-1776	223	1552	-1	-112	-67	-73	-124	-112	0
888	0	0	1292	2240	948	-1766	172	1594	-106	-11	-122	-139	-106	-42	0
889	0	0	1412	2180	768	-1796	322	1474	29	-34	120	-118	-89	155	0
890	0	0	1310	2120	810	-1715	250	1465	27	-23	29	-100	-54	168	0
891	0	0	1414	2093	679	-1753	367	1386	104	-13	58	7	-67	182	0
892	0	0	1341	2124	783	-1732	279	1453	23	-38	0	-95	-29	166	0
893	0	0	1364	2229	865	-1796	249	1547	-54	-50	-32	-153	-135	21	0
894	0	0	1364	2281	917	-1822	223	1599	-29	-54	-67	-56	-151	-60	0
895	0	0	1302	2285	983	-1793	159	1634	-75	-69	-98	-149	-174	-143	0
896	0	0	1327	2196	869	-1761	229	1532	-42	-73	-81	-149	-69	-207	0
897	0	0	1277	2134	857	-1705	210	1495	-34	-52	-147	-79	-77	-170	0
898	0	0	1208	2048	840	-1628	184	1444	-97	-34	-139	-110	-116	-60	0
899	0	0	1338	2044	706	-1691	316	1375	3	9	-9	-42	-50	104	0
900	0	0	1337	2017	680	-1677	328	1348	31	-46	98	-71	-3	192	0
901	0	0	1275	1988	713	-1631	281	1350	17	0	13	-93	-5	104	0
902	0	0	1277	2025	748	-1651	264	1386	13	-9	108	-93	-110	162	0
903	0	0	1248	1998	750	-1623	249	1374	-1	-36	29	-147	-124	67	0
904	0	0	1210	1947	737	-1578	236	1342	-36	-69	-87	-116	-143	-110	0
905	0	0	1199	1988	789	-1593	205	1388	-106	-32	-112	-69	-139	-139	0
906	0	0	1220	1994	774	-1607	223	1384	-81	-5	-162	-118	-131	-164	0
907	0	0	1213	1994	781	-1603	216	1387	-77	-52	-9	-143	-62	-77	0
908	0	0	1294	2002	708	-1648	293	1355	23	-52	-42	-110	-64	-15	0
909	0	0	1255	1978	723	-1616	266	1350	5	-81	44	-126	-21	69	0
910	0	0	1311	1949	638	-1630	336	1293	85	44	25	-48	-15	209	0
911	0	0	1255	1980	725	-1617	265	1352	-7	-1	13	-81	-17	145	0
912	0	0	1236	1992	756	-1614	240	1374	13	-29	44	-50	-60	147	0
913	0	0	1281	1996	715	-1638	283	1355	-17	-36	-34	-65	-166	42	0
914	0	0	1166	1984	818	-1575	174	1401	-83	-85	-69	-143	-207	-65	0
915	0	0	1197	1996	799	-1596	199	1397	-58	-116	-149	-162	-250	-176	0
916	0	0	1137	1990	853	-1563	142	1421	-98	-93	-102	-184	-116	-168	0
917	0	0	1187	2021	834	-1604	176	1427	-73	-102	-89	-124	-100	-137	0
918	0	0	1199	2023	824	-1611	187	1423	-48	-151	-42	-149	-151	5	0
919	0	0	1362	1998	636	-1680	363	1317	40	32	48	-13	1	52	0
920	0	0	1206	2007	801	-1606	202	1404	23	-71	67	-135	-31	178	0
921	0	0	1319	2013	694	-1666	312	1353	36	17	21	-100	-56	254	0
922	0	0	1284	2017	733	-1650	275	1375	31	-1	42	-93	-62	135	0
923	0	0	1170	1998	828	-1584	171	1413	-141	-40	-31	-116	-83	-5	0
924	0	0	1150	2021	871	-1585	139	1446	-64	-114	-91	-151	-135	-178	0
925	0	0	1209	2025	816	-1617	196	1420	-9	-120	-48	-95	-151	-203	0
926	0	0	1185	2019	834	-1602	175	1426	-162	-67	5	-186	-106	-190	0
927	0	0	1232	2050	818	-1641	207	1434	-120	-67	-93	-176	-174	-122	0
928	0	0	1285	2033	748	-1659	268	1390	-58	-11	13	-65	-19	32	0
929	0	0	1258	2068	810	-1663	224	1439	-7	-81	0	-69	-67	77	0
930	0	0	1389	2108	719	-1748	335	1413	32	32	62	-48	-29	205	0
931	0	0	1313	2106	793	-1709	260	1449	11	-25	19	-50	-71	151	0
932	0	0	1363	2042	679	-1702	342	1360	-1	-21	83	-131	-73	46	0
933	0	0	1237	2005	768	-1621	234	1386	-56	7	-62	-124	-71	-25	0
934	0	0	1153	1971	818	-1562	167	1394	-73	-147	-60	-124	-145	-100	0
935	0	0	1195	1972	777	-1583	209	1374	-60	-67	-69	-85	-124	-219	0
936	0	0	1063	1893	830	-1478	116	1361	-133	-153	-159	-128	-232	-199	0
937	0	0	1207	1858	651	-1532	278	1254	-69	-65	-81	-81	-114	-141	0
938	0	0	1205	1926	721	-1565	242	1323	-13	13	-54	-56	-44	3	0
939	0	0	1297	1941	644	-1619	326	1292	25	-7	-19	-58	-48	73	0
940	0	0	1232	1955	723	-1593	254	1339	62	-116	34	-108	-54	110	0
941	0	0	1356	2046	690	-1701	333	1368	93	-54	58	-71	-17	197	0
942	0	0	1389	2120	731	-1754	329	1425	27	31	62	-75	-44	153	0
943	0	0	1343	2093	750	-1718	296	1421	-25	-32	-32	-52	-135	21	0
944	0	0	1239	2011	772	-1625	233	1391	-60	-40	-95	-67	-112	-155	0
945	0	0	1267	1986	719	-1626	274	1352	-34	-95	-100	-122	-118	-203	0
946	0	0	1230	1941	711	-1585	259	1326	-91	-17	-100	-137	-120	-170	0
947	0	0	1113	1875	762	-1494	175	1318	-52	-124	-145	-83	-219	-116	0
948	0	0	1207	1827	620	-1517	293	1223	3	-54	7	-15	-98	13	0
949	0	0	1170	1823	653	-1496	258	1238	34	-25	-21	-114	-5	120	0
950	0	0	1244	1771	527	-1507	358	1149	95	-7	38	-42	-31	223	0
951	0	0	1151	1738	587	-1444	282	1162	-5	-15	38	-27	-102	197	0
952	0	0	1145	1763	618	-1454	263	1190	23	-38	95	-157	5	139	0
953	0	0	1181	1780	599	-1480	291	1189	-27	-42	9	-67	-87	21	0
954	0	0	1113	1811	698	-1462	207	1254	-13	-31	-9	-95	-58	-79	0
955	0	0	1096	1864	768	-1480	164	1316	-100	-60	-194	-217	-159	-219	0
956	0	0	1114	1866	752	-1490	181	1309	-38	-60	-85	-120	-143	-168	0
957	0	0	1114	1843	729	-1478	192	1286	-73	-83	-102	-131	-114	-161	0
958	0	0	1132	1843	711	-1487	210	1277	-83	-100	-60	-112	-108	-23	0
959	0	0	1170	1819	649	-1494	260	1234	110	-29	15	-25	-11	180	0
960	0	0	1189	1860	671	-1524	259	1265	38	-1	-9	-133	-100	211	0
961	0	0	1232	1823	591	-1527	320	1207	118	19	110	-40	-17	261	0
962	0	0	1182	1868	686	-1525	248	1277	64	-50	32	-52	-67	180	0
963	0	0	1104	1866	762	-1485	171	1314	-38	-67	-38	-71	-126	25	0
964	0	0	1103	1844	741	-1473	181	1292	-95	-42	-102	-180	-118	-114	0
965	0	0	1092	1881	789	-1486	151	1335	-13	-29	-5	-83	-79	-116	0
966	0	0	1105	1941	836	-1523	134	1388	-114	-71	-149	-128	-166	-215	0
967	0	0	1127	1980	853	-1553	137	1416	-120	-60	-139	-104	-108	-133	0
968	0	0	1199	2004	805	-1601	197	1404	31	-21	-40	-131	-50	-11	0
969	0	0	1203	1947	744	-1575	229	1345	-17	-67	-7	-69	-58	81	0
970	0	0	1197	1907	710	-1552	243	1308	83	0	50	-71	-42	164	0
971	0	0	1231	1910	679	-1570	276	1294	79	29	65	-91	17	159	0
972	0	0	1160	1889	729	-1524	215	1309	-23	-25	-19	-108	-21	122	0
973	0	0	1179	1887	708	-1533	235	1297	-25	-27	-9	-137	-21	21	0
974	0	0	1112	1866	754	-1489	179	1310	-89	-38	-46	-87	-124	-40	0
975	0	0	1072	1815	743	-1443	164	1279	-131	-44	-56	-197	-137	-112	0
976	0	0	1131	1835	704	-1483	213	1269	-104	-5	-32	-133	-147	-207	0
977	0	0	1043	1846	803	-1444	120	1324	-91	-75	-23	-126	-81	-15	0
978	0	0	1092	1829	737	-1460	177	1283	-15	-118	-81	-129	-178	-95	0
979	0	0	1166	1846	680	-1506	243	1263	46	-3	38	-3	17	118	0
980	0	0	1149	1897	748	-1523	200	1322	15	-29	25	-65	-1	178	0
981	0	0	1264	1877	613	-1570	325	1245	31	50	65	-67	-97	184	0
982	0	0	1109	1852	743	-1480	183	1297	-69	48	29	-85	-36	137	0
983	0	0	1218	1920	702	-1569	258	1311	-17	-50	-15	-139	-100	34	0
984	0	0	1116	1936	820	-1526	148	1378	-89	-44	-7	-110	-153	-60	0
985	0	0	1127	1922	795	-1524	166	1358	-79	-83	-79	-131	-81	-215	0
986	0	0	1137	1850	713	-1493	212	1281	-65	-58	-50	-83	-161	-139	0
987	0	0	1013	1810	797	-1411	108	1303	-93	-104	-73	-137	-118	-129	0
988	0	0	1091	1744	653	-1417	219	1198	-62	31	-19	-81	-64	-62	0
989	0	0	1125	1691	566	-1408	279	1128	97	-34	69	-15	-27	120	0
990	0	0	1078	1658	580	-1368	249	1119	-5	-38	7	-133	-79	143	0
991	0	0	1199	1689	490	-1444	354	1089	56	-34	58	23	-58	234	0
992	0	0	1044	1668	624	-1356	210	1146	34	-89	7	-91	-87	122	0
993	0	0	1095	1713	618	-1404	238	1165	-56	5	7	-141	-93	31	0
994	0	0	1090	1747	657	-1418	216	1202	-36	-58	-44	-128	-81	-104	0
995	0	0	1071	1792	721	-1431	175	1256	-112	-122	-23	-124	-172	-182	0
996	0	0	1100	1798	698	-1449	201	1248	-60	-106	-131	-108	-153	-232	0
997	0	0	1038	1901	863	-1469	87	1382	-108	-186	-174	-320	-172	-298	0
998	0	0	943	1713	770	-1328	86	1241	-131	-129	-141	-128	-155	-42	0
999	0	0	1645	2628	983	-2136	331	1805	112	110	9	-89	7	192	0
1000	0	0	2044	3656	1612	-2850	216	2634	91	-21	34	-32	-44	209	0
1001	0	0	2446	4353	1907	-3399	269	3130	71	-31	104	-79	-11	110	0
1002	0	0	2617	4743	2126	-3680	245	3434	122	75	64	5	-32	254	0
1003	0	0	2580	4818	2238	-3699	171	3528	32	-56	-29	-285	-71	-56	0
1004	0	0	2796	4838	2042	-3817	377	3440	58	-147	116	93	-77	-486	0
1005	0	0	2382	4853	2471	-3617	-44	3662	-180	-188	-36	-137	-112	-378	0
1006	0	0	2510	5057	2547	-3783	-18	3802	-244	-58	-277	-306	-58	-102	0
1007	0	0	2832	5218	2386	-4025	223	3802	-19	-129	-126	-184	-114	34	0
1008	0	0	2763	5294	2531	-4028	116	3912	1	-27	-112	-135	-77	98	0
1009	0	0	2664	5251	2587	-3957	38	3919	-7	69	-129	-71	-112	312	1
1010	0	0	2881	5133	2252	-4007	314	3692	122	0	87	54	-77	384	0
1011	0	0	2916	5032	2116	-3974	400	3574	-23	60	-15	-58	25	292	0
1012	0	0	2670	4910	2240	-3790	215	3575	-87	-128	-104	-219	-75	139	0
1013	0	0	2743	4774	2031	-3758	356	3402	100	-164	52	-79	-42	48	0
1014	0	0	2552	4621	2069	-3586	241	3345	-114	-194	-102	-97	-25	-184	0
1015	0	0	2406	4462	2056	-3434	175	3259	-110	-209	-77	-114	-31	-279	0
1016	0	0	2309	4324	2015	-3316	147	3169	-40	-273	-62	-116	-106	-256	0
1017	0	0	2441	4223	1782	-3332	329	3002	-75	-21	-87	-89	-81	-157	0
1018	0	0	2386	4128	1742	-3257	322	2935	-7	-71	-145	-46	-108	-7	0
1019	0	0	2378	4019	1641	-3198	368	2830	-9	32	0	-102	42	120	0
1020	0	0	2221	3852	1631	-3036	295	2741	32	91	-7	-73	-5	178	0
1021	0	0	2213	3755	1542	-2984	335	2648	23	71	7	-48	-1	209	0
1022	0	0	2103	3629	1526	-2866	288	2577	-7	17	133	-27	23	192	0
1023	0	0	1952	3585	1633	-2768	159	2609	-73	7	17	-36	-77	32	0
1024	0	0	1950	3575	1625	-2762	162	2600	-27	-38	-54	-32	-197	-91	0
1025	0	0	1781	3552	1771	-2666	5	2661	-73	1	-21	-85	-176	-129	0
1026	0	0	1752	3433	1681	-2592	35	2557	-52	40	-116	-104	-184	-291	0
1027	0	0	1628	3251	1623	-2439	2	2437	-52	60	-32	-27	-46	-122	0
1028	0	0	1672	3136	1464	-2404	104	2300	0	85	-112	-85	-23	-34	0
1029	0	0	1787	2962	1175	-2374	306	2068	228	131	87	38	135	244	0
1030	0	0	1766	2844	1078	-2305	344	1961	77	58	81	15	34	256	0
1031	0	0	1821	2785	964	-2303	428	1874	95	139	124	-36	79	302	0
1032	0	0	1763	2756	993	-2259	385	1874	102	7	118	31	62	256	0
1033	0	0	1707	2642	935	-2174	386	1788	3	-9	-29	-46	-54	89	0
1034	0	0	1587	2562	975	-2074	306	1768	-79	-21	73	-54	-15	-40	0
1035	0	0	1497	2494	997	-1995	250	1745	-188	-31	-56	-159	-118	-145	0
1036	0	0	1453	2452	999	-1952	227	1725	-81	29	-52	-149	-133	-203	0
1037	0	0	1391	2411	1020	-1901	185	1715	-120	17	-44	-269	-98	-110	0
1038	0	0	1409	2390	981	-1899	214	1685	-17	25	-40	-203	-50	7	0
1039	0	0	1391	2326	935	-1858	228	1630	97	85	-19	-197	-27	149	0
1040	0	0	1311	2310	999	-1810	156	1654	-1	58	48	-296	-73	207	0
1041	0	0	1362	2386	1024	-1874	169	1705	52	67	21	-209	-79	197	0
1042	0	0	1339	2442	1103	-1890	118	1772	46	52	71	-236	-48	120	0
1043	0	0	1236	2417	1181	-1826	27	1799	-13	54	-44	-242	-174	-58	0
1044	0	0	1102	2382	1280	-1742	-89	1831	-25	-58	-98	-230	-277	-48	0
1045	0	0	1087	2355	1268	-1721	-90	1811	-56	-31	-75	-147	-240	-114	0
1046	0	0	1112	2345	1233	-1728	-60	1789	-38	-36	-40	-277	-188	-199	0
1047	0	0	1073	2310	1237	-1691	-82	1773	-89	-50	-116	-291	-129	-149	0
1048	0	0	1179	2308	1129	-1743	25	1718	62	11	-42	-207	-40	0	0
1049	0	0	1243	2329	1086	-1786	78	1707	93	15	-79	-87	-50	147	0
1050	0	0	1313	2281	968	-1797	172	1624	205	-23	52	-15	-60	238	0
1051	0	0	1263	2262	999	-1762	132	1630	104	-7	-19	-64	46	265	0
1052	0	0	1315	2246	931	-1780	192	1588	73	27	-67	-11	-69	161	0
1053	0	0	1207	2192	985	-1699	111	1588	21	-73	-44	-50	-93	93	0
1054	0	0	1304	2192	888	-1748	208	1540	-44	-174	-13	-81	-180	-48	0
1055	0	0	1242	2165	923	-1703	159	1544	-79	-110	-95	-93	-141	-120	0
1056	0	0	1209	2155	946	-1682	131	1550	-71	-250	-69	-137	-213	-176	0
1057	0	0	1325	2163	838	-1744	243	1500	-91	-161	-67	-199	-162	-159	0
1058	0	0	1380	2190	810	-1785	285	1500	34	-131	64	-192	-85	5	0
1059	0	0	1428	2186	758	-1807	335	1472	1	-153	5	-141	-170	62	0
1060	0	0	1452	2229	777	-1840	337	1503	93	-65	122	-118	-106	178	0
1061	0	0	1398	2298	900	-1848	249	1599	-32	-98	108	-188	-102	159	0
1062	0	0	1416	2267	851	-1841	282	1559	-46	-23	67	-110	-153	108	0
1063	0	0	1347	2289	942	-1818	202	1615	-124	-73	81	-147	-137	1	0
1064	0	0	1327	2273	946	-1800	190	1609	-71	-46	67	-139	-147	-106	0
1065	0	0	1315	2275	960	-1795	177	1617	-69	-141	36	-145	-162	-250	0
1066	0	0	1282	2304	1022	-1793	130	1663	-184	-114	-5	-129	-203	-244	0
1067	0	0	1314	2258	944	-1786	185	1601	-108	-75	42	-106	-128	-157	0
1068	0	0	1336	2199	863	-1767	236	1531	-79	-42	-17	-159	-95	-83	0
1069	0	0	1407	2099	692	-1753	357	1395	-19	-21	77	-124	-108	194	0
1070	0	0	1335	2089	754	-1712	290	1421	-54	-1	-13	-38	-29	155	0
1071	0	0	1418	2054	636	-1736	391	1345	36	-1	54	-93	-71	176	0
1072	0	0	1358	2011	653	-1684	352	1332	19	-64	23	-87	-1	131	0
1073	0	0	1434	2056	622	-1745	406	1339	-1	-147	21	-192	-73	-7	0
1074	0	0	1414	2058	644	-1736	385	1351	-11	-38	-89	-108	-71	-56	0
1075	0	0	1397	2091	694	-1744	351	1392	-141	-106	-122	-209	-168	-246	0
1076	0	0	1348	2091	743	-1719	302	1417	-143	-87	-172	-106	-129	-232	0
1077	0	0	1356	2038	682	-1697	337	1360	-91	-17	-133	-151	-151	-205	0
1078	0	0	1364	2081	717	-1722	323	1399	5	3	-170	-97	-124	-98	0
1079	0	0	1389	2128	739	-1758	325	1433	54	-25	-116	-205	-108	25	0
1080	0	0	1463	2145	682	-1804	390	1413	34	67	21	-143	-54	155	0
1081	0	0	1414	2116	702	-1765	356	1409	131	48	7	-131	-25	186	0
1082	0	0	1410	2135	725	-1772	342	1430	73	19	36	-133	-54	-13	0
1083	0	0	1346	2106	760	-1726	293	1433	48	25	-29	-128	-81	-29	0
1084	0	0	1240	2081	841	-1660	199	1461	-21	-1	1	-302	-95	-151	0
1085	0	0	1168	2075	907	-1621	130	1491	-85	-34	-52	-252	-128	-178	0
1086	0	0	1143	2048	905	-1595	119	1476	-161	54	-98	-271	-106	-291	0
1087	0	0	1176	2087	911	-1631	132	1499	-64	-1	-104	-250	-159	-199	0
1088	0	0	1203	2112	909	-1657	147	1510	11	56	-34	-242	0	1	0
1089	0	0	1255	2091	836	-1673	209	1463	52	31	1	-168	-36	50	0
1090	0	0	1242	2062	820	-1652	211	1441	44	97	21	-190	31	155	0
1091	0	0	1269	2085	816	-1677	226	1450	38	95	58	-153	5	143	0
1092	0	0	1241	2081	840	-1661	200	1460	15	15	98	-199	-25	170	0
1093	0	0	1195	2050	855	-1622	170	1452	17	40	27	-180	-77	5	0
1094	0	0	1139	2064	925	-1601	107	1494	-64	25	-79	-205	-114	-128	0
1095	0	0	1065	2044	979	-1554	43	1511	-141	0	-129	-275	-73	-246	0
1096	0	0	1104	2050	946	-1577	79	1498	-67	-13	-89	-234	-89	-161	0
1097	0	0	1082	2048	966	-1565	58	1507	-71	-25	-71	-213	-120	-95	0
1098	0	0	1146	2071	925	-1608	110	1498	-56	-27	-42	-246	-110	-52	0
1099	0	0	1178	2000	822	-1589	178	1411	95	29	52	-151	-1	128	0
1100	0	0	1084	1941	857	-1512	113	1399	31	23	29	-145	-38	186	0
1101	0	0	1154	1924	770	-1539	192	1347	73	32	11	-194	17	135	0
1102	0	0	1061	1920	859	-1490	101	1389	31	11	-38	-108	-81	128	0
1103	0	0	1056	1901	845	-1478	105	1373	-27	-38	-40	-244	-52	32	0
1104	0	0	1030	1932	902	-1481	64	1417	-77	-91	-106	-207	-100	-93	0
1105	0	0	968	1953	985	-1460	-8	1469	-164	-143	-112	-217	-203	-184	0
1106	0	0	980	1986	1006	-1483	-13	1496	-93	-172	-143	-238	-178	-203	0
1107	0	0	1021	1971	950	-1496	35	1460	-29	-126	-159	-194	-159	-98	0
1108	0	0	1113	1972	859	-1542	127	1415	21	-112	-58	-174	-83	29	0
1109	0	0	1148	1972	824	-1560	162	1398	3	-122	-3	-87	-34	81	0
1110	0	0	1120	1928	808	-1524	156	1368	21	-120	-112	-120	-32	122	0
1111	0	0	1182	1936	754	-1559	214	1345	62	-137	34	-95	-73	201	0
1112	0	0	1158	1961	803	-1559	177	1382	65	-89	-81	-135	-122	141	0
1113	0	0	1197	1947	750	-1572	223	1348	-48	-93	-3	-207	-58	-11	0
1114	0	0	1108	1936	828	-1522	140	1382	-73	-151	-164	-112	-234	-95	0
1115	0	0	1088	1972	884	-1530	102	1428	-38	-190	-162	-139	-192	-174	0
1116	0	0	1160	1972	812	-1566	174	1392	-104	-124	-178	-201	-176	-285	0
1117	0	0	1108	1949	841	-1528	133	1395	-71	-180	-112	-147	-203	-120	0
1118	0	0	1184	1938	754	-1561	215	1346	56	-147	-131	-164	-145	-5	0
1119	0	0	1224	1910	686	-1567	269	1298	32	-60	-77	-36	-60	83	0
1120	0	0	1209	1938	729	-1573	240	1333	29	-129	-29	-108	-153	269	0
1121	0	0	1240	1957	717	-1598	261	1337	79	-139	23	-112	-77	151	0
1122	0	0	1242	2066	824	-1654	209	1445	-32	-69	-9	-52	-141	166	0
1123	0	0	1207	2126	919	-1666	144	1522	-93	-133	-25	-114	-149	-5	0
1124	0	0	1162	2069	907	-1615	127	1488	-56	-98	-60	-120	-104	-116	0
1125	0	0	1213	2064	851	-1638	181	1457	-77	-97	-54	-54	-108	-182	0
1126	0	0	1133	1998	865	-1565	134	1431	-32	-52	-145	-98	-108	-248	0
1127	0	0	1149	1998	849	-1573	150	1423	-108	-44	-102	-151	-118	-162	0
1128	0	0	1131	1971	840	-1551	145	1405	9	-36	-15	-151	-83	34	0
1129	0	0	1177	2007	830	-1592	173	1418	15	-65	54	-126	-56	102	0
1130	0	0	1267	2023	756	-1645	255	1389	102	-11	32	-29	-42	145	0
1131	0	0	1259	1992	733	-1625	263	1362	54	77	95	-83	11	178	0
1132	0	0	1234	2002	768	-1618	233	1385	-34	9	21	-79	-27	81	0
1133	0	0	1222	2005	783	-1613	219	1394	-23	9	13	-95	-73	29	0
1134	0	0	1164	2048	884	-1606	140	1466	-108	-15	-31	-157	-85	-97	0
1135	0	0	1197	1994	797	-1595	200	1395	-112	-67	-77	-215	-188	-215	0
1136	0	0	1180	1924	744	-1552	218	1334	-48	-67	-60	-93	-141	-159	0
1137	0	0	1123	1910	787	-1516	168	1348	-52	-71	-155	-124	-122	-178	0
1138	0	0	1232	1883	651	-1557	290	1267	-25	36	13	-104	-9	34	0
1139	0	0	1143	1866	723	-1504	210	1294	-21	-56	9	-73	-108	89	0
1140	0	0	1263	1843	580	-1553	341	1211	95	64	81	-42	1	219	0
1141	0	0	1241	1848	607	-1544	317	1227	60	93	120	21	-3	248	0
1142	0	0	1186	1874	688	-1530	249	1281	-1	-46	31	-149	-73	54	0
1143	0	0	1230	1912	682	-1571	274	1297	-13	62	42	-83	-95	75	0
1144	0	0	1199	1971	772	-1585	213	1371	-83	-79	-114	-100	-137	-104	0
1145	0	0	1186	1930	744	-1558	221	1337	-32	0	-110	-110	-93	-258	0
1146	0	0	1131	1914	783	-1522	174	1348	-56	-27	-7	-118	-186	-124	0
1147	0	0	1122	1870	748	-1496	187	1309	-126	-3	-108	-186	-120	-199	0
1148	0	0	1247	1908	661	-1577	293	1284	-40	48	-42	-75	-64	-31	0
1149	0	0	1232	1940	708	-1586	262	1324	-23	-44	21	-141	-56	122	0
1150	0	0	1296	1918	622	-1607	337	1270	77	-32	48	-112	-48	108	0
1151	0	0	1294	1918	624	-1606	335	1271	71	0	102	-122	27	172	0
1152	0	0	1195	1854	659	-1524	268	1256	17	-11	-19	-67	-56	56	0
1153	0	0	1183	1846	663	-1514	260	1254	-13	1	-50	-42	-100	-11	0
1154	0	0	1158	1866	708	-1512	225	1287	-56	-87	-122	-89	-79	-194	0
1155	0	0	1148	1848	700	-1498	224	1274	-128	-31	-89	-176	-172	-190	0
1156	0	0	1054	1839	785	-1446	134	1312	-120	-93	-178	-215	-162	-205	0
1157	0	0	1107	1778	671	-1442	218	1224	-62	-52	-118	-97	-114	-201	0
1158	0	0	1071	1792	721	-1431	175	1256	-21	-1	-31	-62	-5	-34	0
1159	0	0	1104	1769	665	-1436	219	1217	29	-102	-52	-122	-64	48	0
1160	0	0	1185	1767	582	-1476	301	1174	141	62	102	-108	-25	207	0
1161	0	0	1158	1794	636	-1476	261	1215	34	-38	38	-58	1	161	0
1162	0	0	1125	1798	673	-1461	226	1235	21	0	54	-151	-67	176	0
1163	0	0	1100	1802	702	-1451	199	1252	-19	-44	0	-100	-97	81	0
1164	0	0	1071	1784	713	-1427	179	1248	1	-50	-71	-81	-60	-139	0
1165	0	0	1046	1796	750	-1421	148	1273	-62	-67	-89	-83	-97	-137	0
1166	0	0	1056	1837	781	-1446	137	1309	-89	-81	-97	-77	-199	-205	0
1167	0	0	1148	1918	770	-1533	189	1344	11	-23	-87	-38	-149	-106	0
1168	0	0	1059	1941	882	-1500	88	1411	-31	-91	-93	-135	-38	-27	0
1169	0	0	1203	1903	700	-1553	251	1301	87	-21	-44	-151	-44	38	0
1170	0	0	1189	1889	700	-1539	244	1294	147	5	38	-36	40	223	0
1171	0	0	1150	1947	797	-1548	176	1372	69	-77	-25	-64	-95	209	0
1172	0	0	1207	1854	647	-1530	280	1250	170	32	56	13	-23	225	0
1173	0	0	1106	1808	702	-1457	202	1255	-15	-42	-13	-91	-60	-1	0
1174	0	0	1083	1841	758	-1462	162	1299	-40	-54	5	-95	-65	-106	0
1175	0	0	1065	1819	754	-1442	155	1286	-102	-62	-42	-108	-141	-209	0
1176	0	0	1034	1738	704	-1386	165	1221	-79	-71	-62	-75	-178	-118	0
1177	0	0	1015	1672	657	-1343	179	1164	-71	-69	-126	-40	-128	-83	0
1178	0	0	941	1625	684	-1283	128	1154	-97	-50	-50	-128	-135	40	0
1179	0	0	1046	1633	587	-1339	229	1110	7	-19	-1	-98	-62	133	0
1180	0	0	1065	1678	613	-1371	226	1145	106	-23	7	-60	-60	186	0
1181	0	0	1075	1672	597	-1373	239	1134	106	-3	-40	3	-81	178	0
1182	0	0	1053	1697	644	-1375	204	1170	50	-71	-19	-27	-120	100	0
1183	0	0	1010	1716	706	-1363	152	1211	-36	31	-25	-87	-65	1	0
1184	0	0	1052	1763	711	-1407	170	1237	-21	-79	-69	-116	-122	-122	0
1185	0	0	987	1726	739	-1356	124	1232	-102	0	-122	-124	-149	-157	0
1186	0	0	964	1720	756	-1342	104	1238	-102	-83	-143	-120	-176	-205	0
1187	0	0	945	1713	768	-1329	88	1240	-87	-128	7	-106	-95	-116	0
1188	0	0	1022	1732	710	-1377	156	1221	38	-91	-95	-91	-91	21	0
1189	0	0	1088	1701	613	-1394	237	1157	93	-32	1	-79	-36	93	0
1190	0	0	1070	1681	611	-1375	229	1146	67	-34	-9	-21	65	157	0
1191	0	0	1098	1678	580	-1388	259	1129	81	1	3	-75	-91	157	0
1192	0	0	1133	1695	562	-1414	285	1128	64	-31	52	-50	-87	164	0
1193	0	0	999	1699	700	-1349	149	1199	15	-44	-67	-120	-116	65	0
1194	0	0	1016	1695	679	-1355	168	1187	-71	-120	-83	-62	-162	-137	0
1195	0	0	1028	1724	696	-1376	166	1210	-11	-100	-64	-128	-135	-129	0
1196	0	0	1023	1742	719	-1382	152	1230	-83	-62	-87	-155	-145	-157	0
1197	0	0	1025	1736	711	-1380	157	1223	-77	-25	-106	-100	-77	-112	0
1198	0	0	1088	1734	646	-1411	221	1190	-7	-98	-83	-164	-147	-25	0
1199	0	0	1162	1724	562	-1443	300	1143	106	-56	71	-19	17	100	0
1200	0	0	1127	1720	593	-1423	267	1156	25	-25	17	-75	-108	122	0
1201	0	0	1172	1728	556	-1450	308	1142	9	60	17	-11	-44	184	0
1202	0	0	1156	1753	597	-1454	279	1175	50	1	85	-19	-38	194	0
1203	0	0	1122	1738	616	-1430	253	1177	-71	-25	-56	-67	-151	42	0
1204	0	0	1102	1777	675	-1439	213	1226	-85	-67	-23	-89	-129	-21	0
1205	0	0	1011	1777	766	-1394	122	1271	-128	-85	-79	-131	-192	-205	0
1206	0	0	1034	1790	756	-1412	139	1273	-77	-100	-38	-135	-141	-145	0
1207	0	0	1057	1790	733	-1423	162	1261	-87	-95	-23	-77	-102	-141	0
1208	0	0	1128	1742	614	-1435	257	1178	-29	-13	-71	-126	-29	-100	0
1209	0	0	1085	1744	659	-1414	213	1201	5	-75	11	-42	-31	81	0
1210	0	0	1106	1680	574	-1393	266	1127	29	-1	-17	-52	-69	91	0
1211	0	0	1170	1656	486	-1413	342	1071	77	31	102	29	27	186	0
1212	0	0	1104	1643	539	-1373	282	1091	38	-27	46	-112	-83	135	0
1213	0	0	1135	1629	494	-1382	320	1061	21	23	27	-77	-67	23	0
1214	0	0	990	1647	657	-1318	166	1152	-79	17	-81	-91	-159	-31	0
1215	0	0	1038	1637	599	-1337	219	1118	-56	0	-21	-147	-128	-98	0
1216	0	0	1008	1650	642	-1329	183	1146	-85	-58	-112	-157	-116	-211	0
1217	0	0	951	1707	756	-1329	97	1231	-159	21	-131	-149	-62	-215	0
1218	0	0	1087	1810	723	-1448	182	1266	-83	-100	-17	-166	-71	-112	0
1219	0	0	1117	1757	640	-1437	238	1198	54	27	64	-5	-36	153	0
1220	0	0	1171	1782	611	-1476	280	1196	60	-15	54	-23	-44	207	0
1221	0	0	1203	1856	653	-1529	275	1254	112	23	54	-38	-122	244	0
1222	0	0	1230	1996	766	-1613	232	1381	71	23	23	31	-56	168	0
1223	0	0	1294	2176	882	-1735	206	1529	-3	11	-104	-93	-108	-13	0
1224	0	0	1403	2440	1037	-1921	183	1738	-1	64	-52	-34	-157	0	0
1225	0	0	1412	2659	1247	-2035	82	1953	-64	-135	-87	-182	-128	-225	0
1226	0	0	1634	2970	1336	-2302	149	2153	-58	-40	-62	-85	-87	-188	0
1227	0	0	1620	3150	1530	-2385	45	2340	-89	-17	-157	-137	-118	-194	0
1228	0	0	1825	3330	1505	-2577	160	2417	60	-36	-27	-67	-32	13	0
1229	0	0	1907	3519	1612	-2713	147	2565	38	-52	-46	-67	-116	48	0
1230	0	0	2055	3773	1718	-2914	168	2745	48	54	79	-58	-11	159	0
1231	0	0	2195	3909	1714	-3052	240	2811	106	5	85	-25	-27	197	0
1232	0	0	2140	3909	1769	-3024	185	2839	81	-40	32	-98	-46	95	0
1233	0	0	2064	3874	1810	-2969	127	2842	-58	-13	-40	-85	-131	-5	0
1234	0	0	2016	3765	1749	-2890	133	2757	-21	-128	0	-83	-116	-42	1
1235	0	0	1876	3623	1747	-2749	64	2685	-79	-75	-124	-100	-141	-176	0
1236	0	0	1851	3513	1662	-2682	94	2587	-62	-93	-102	-139	-162	-221	0
1237	98	0	1785	3395	1610	-2590	87	2502	-44	-151	-85	-50	-102	-141	0
1238	98	0	1735	3160	1425	-2447	155	2292	11	-31	-64	-114	-104	-69	0
1239	98	0	1600	2847	1247	-2223	176	2047	11	-97	-32	-32	-100	124	0
1240	98	0	1471	2539	1068	-2005	201	1803	36	-34	-13	-29	-65	114	0
1241	98	0	1266	2069	803	-1667	231	1436	27	-62	42	-27	-48	238	0
1242	98	0	1067	1736	669	-1401	199	1202	29	-52	-19	-38	-91	155	0
1243	98	0	1036	1649	613	-1342	211	1131	-3	-38	-42	-32	-77	23	0
1244	98	0	1011	1643	632	-1327	189	1137	-54	-65	5	-98	-98	-64	0
1245	98	0	972	1639	667	-1305	152	1153	-97	-73	-93	-145	-116	-162	0
1246	98	0	925	1635	710	-1280	107	1172	-102	-118	-91	-174	-116	-254	0
1247	98	0	898	1602	704	-1250	97	1153	-46	-120	-71	-162	-108	-97	0
1248	98	0	1027	1678	651	-1352	188	1164	-5	-1	-102	-29	-40	-25	0
1249	98	0	1047	1751	704	-1399	171	1227	85	-54	-52	-104	-102	42	0
1250	98	0	1168	1806	638	-1487	265	1222	131	-38	89	-9	34	149	0
1251	98	0	1197	1829	632	-1513	282	1230	106	5	-9	65	-13	211	0
1252	98	0	1108	1798	690	-1453	209	1244	3	-42	13	-65	-143	205	0
1253	98	0	1092	1761	669	-1426	211	1215	-58	0	-60	-77	-106	-17	0
1254	98	0	1013	1711	698	-1362	157	1204	-60	-42	-62	-116	-60	9	0
1255	98	0	1025	1742	717	-1383	154	1229	-110	-141	-89	-129	-147	-203	0
1256	98	0	993	1722	729	-1357	132	1225	-46	-87	-69	-19	-133	-100	0
1257	98	0	1032	1757	725	-1394	153	1241	-106	-34	-184	-71	-87	-100	0
1258	98	0	1055	1747	692	-1401	181	1219	-42	19	-65	-31	-81	27	0
1259	98	0	1068	1778	710	-1423	179	1244	-11	-29	-62	-38	1	19	0
1260	98	0	1125	1751	626	-1438	249	1188	95	69	79	-15	-25	159	0
1261	98	0	1090	1670	580	-1380	255	1125	65	-17	71	-65	-48	213	0
1262	98	0	999	1629	630	-1314	184	1129	42	-48	7	-75	-48	65	0
1263	98	0	1004	1584	580	-1294	212	1082	-56	31	1	-102	1	13	0
1264	98	0	957	1614	657	-1285	150	1135	-36	-60	-89	-87	-79	-56	0
1265	98	0	921	1590	669	-1255	126	1129	-166	-29	-126	-207	-110	-203	0
1266	98	0	955	1604	649	-1279	153	1126	-48	-15	-65	-48	-137	-143	0
1267	98	0	943	1641	698	-1292	122	1169	-15	-62	-155	-104	-64	-137	0
1268	98	0	999	1621	622	-1310	188	1121	-25	-42	-25	-126	-65	5	0
1269	98	0	988	1573	585	-1280	201	1079	64	-17	-3	-9	-114	108	0
1270	98	0	1065	1573	508	-1319	278	1040	108	17	42	17	-19	85	0
1271	98	0	1024	1565	541	-1294	241	1053	62	-67	58	-54	-50	170	0
1272	98	0	1114	1612	498	-1363	308	1055	100	-38	65	-89	15	93	0
1273	98	0	1032	1645	613	-1338	209	1129	-21	-52	25	-17	-97	38	0
1274	98	0	1003	1666	663	-1334	170	1164	-112	-7	-110	-104	-106	-83	0
1275	98	0	929	1606	677	-1267	126	1141	-120	-69	-40	-112	-176	-100	0
1276	98	0	1040	1658	618	-1349	211	1138	-58	-62	-126	-58	-98	-133	0
1277	98	0	954	1664	710	-1309	122	1187	-85	-108	-97	-164	-145	-128	0
1278	98	0	1067	1681	614	-1374	226	1147	-11	-67	5	-29	-79	31	0
1279	98	0	1098	1732	634	-1415	232	1183	-17	-52	-3	-106	-19	64	0
1280	98	0	1174	1777	603	-1475	285	1190	75	38	110	-73	69	143	0
1281	98	0	1149	1744	595	-1446	277	1169	58	-13	62	-25	-44	211	0
1282	98	0	1054	1707	653	-1380	200	1180	38	-15	-23	-71	-29	135	0
1283	98	0	1162	1703	541	-1432	310	1122	108	29	23	-42	15	104	0
1284	98	0	1028	1670	642	-1349	193	1156	9	11	-56	-77	-139	-56	0
1285	98	0	1078	1650	572	-1364	253	1111	-75	9	-87	-120	-97	-145	0
1286	98	0	1023	1674	651	-1348	186	1162	-27	-3	-62	-32	-65	-69	0
1287	98	0	988	1649	661	-1318	163	1155	-93	-87	-129	-135	-186	-215	0
1288	98	0	1003	1569	566	-1286	218	1067	19	-3	3	-13	-54	-3	0
1289	98	0	979	1559	580	-1269	199	1069	-31	-15	-5	-98	-25	62	0
1290	98	0	1006	1520	514	-1263	246	1017	50	-31	54	1	-21	65	0
1291	98	0	1057	1567	510	-1312	273	1038	116	44	106	-29	-1	188	0
1292	98	0	1001	1600	599	-1300	201	1099	9	-19	-1	-79	-77	108	0
1293	98	0	1027	1614	587	-1320	220	1100	81	-104	58	-71	-21	-9	0
1294	98	0	986	1612	626	-1299	180	1119	-36	-31	-17	-95	-31	-75	0
1295	98	0	935	1579	644	-1257	145	1111	-106	-56	-195	-71	-168	-217	0
1296	98	0	980	1583	603	-1281	188	1093	67	0	-11	-106	-42	-133	0
1297	98	0	954	1563	609	-1258	172	1086	-64	-75	-104	-91	-172	-64	0
1298	98	0	1021	1606	585	-1313	218	1095	83	-52	-36	-69	-79	3	0
1299	98	0	1071	1627	556	-1349	257	1091	58	-25	3	-64	-48	147	0
1300	98	0	1048	1579	531	-1313	258	1055	67	19	17	3	-17	157	0
1301	98	0	1049	1631	582	-1340	233	1106	64	0	58	-19	-62	176	0
1302	98	0	1071	1645	574	-1358	248	1109	98	-29	89	-58	-52	182	0
1303	98	0	1016	1687	671	-1351	172	1179	-11	-36	-25	-89	-114	71	0
1304	98	0	1004	1650	646	-1327	179	1148	7	-54	-48	-50	-116	-50	0
1305	98	0	967	1649	682	-1308	142	1165	-60	-42	-118	-98	-133	-128	0
1306	98	0	987	1749	762	-1368	112	1255	-95	-19	-79	-120	-141	-118	0
1307	98	0	1024	1798	774	-1411	125	1286	-52	-143	-58	-128	-100	-67	0
1308	98	0	1038	1720	682	-1379	178	1201	-5	-83	17	-56	-64	-42	0
1309	98	0	1028	1693	665	-1360	181	1179	0	-5	5	-95	-62	133	0
1310	98	0	1075	1666	591	-1370	242	1128	143	-9	48	50	-1	186	0
1311	98	0	994	1680	686	-1337	154	1183	36	-25	40	-95	-75	139	0
1312	98	0	1013	1672	659	-1342	177	1165	-5	38	21	-25	-71	178	0
1313	98	0	1048	1773	725	-1410	161	1249	19	-3	-21	-60	-42	50	0
1314	98	0	1001	1796	795	-1398	103	1295	-71	-143	-38	-133	-190	-81	0
1315	98	0	1044	1757	713	-1400	165	1235	-42	1	-32	-131	-93	-110	0
1316	98	0	946	1714	768	-1330	89	1241	-122	-73	-73	-120	-159	-180	0
1317	98	0	966	1654	688	-1310	139	1171	-50	9	-31	-79	-85	-38	0
1318	98	0	1007	1658	651	-1332	178	1154	-1	-40	-13	-38	-71	9	0
1319	98	0	1069	1736	667	-1402	201	1201	77	-25	-3	-112	-40	139	0
1320	98	0	1122	1738	616	-1430	253	1177	95	0	77	-19	-40	133	0
1321	98	0	1106	1786	680	-1446	213	1233	40	7	64	-36	-79	236	0
1322	98	0	1136	1844	708	-1490	214	1276	91	-50	60	-79	-73	164	0
1323	98	0	1125	1778	653	-1451	236	1215	-31	13	62	-42	-62	1	0
1324	98	0	931	1697	766	-1314	82	1231	-87	-131	-38	-81	-234	0	0
1325	98	0	963	1643	680	-1303	141	1161	-95	-19	-60	-48	-108	-199	0
1326	98	0	912	1602	690	-1257	111	1146	-85	-46	-153	-75	-110	-186	0
1327	98	0	1003	1662	659	-1332	172	1160	-120	-46	-93	-112	-149	-186	0
1328	98	0	1003	1685	682	-1344	160	1183	7	44	-40	-29	-98	-38	0
1329	98	0	1021	1701	680	-1361	170	1190	-27	-11	15	-83	-52	87	0
1330	98	0	1139	1724	585	-1431	277	1154	62	27	60	-38	-34	166	0
1331	98	0	1074	1720	646	-1397	214	1183	91	-13	65	-11	-40	184	0
1332	98	0	1133	1794	661	-1463	236	1227	17	9	42	-54	-104	97	0
1333	98	0	1088	1765	677	-1426	205	1221	58	-36	9	-81	7	31	0
1334	98	0	1045	1782	737	-1413	154	1259	-32	-114	104	-83	-161	-97	0
1335	98	0	1023	1806	783	-1414	120	1294	-54	-32	-3	-71	-106	-155	0
1336	98	0	1139	1703	564	-1421	287	1133	-180	-46	-112	-11	-71	-263	0
1337	98	0	882	1683	801	-1282	40	1242	-252	-112	-91	-141	-122	-190	0
1338	98	0	1179	2042	863	-1610	158	1452	36	38	48	-79	-46	114	0
1339	98	0	2227	4182	1955	-3204	136	3068	29	-13	52	-97	-98	60	0
1340	98	0	2962	5480	2518	-4221	222	3999	153	-67	250	17	69	13	0
1341	98	0	3047	5790	2743	-4418	152	4266	-17	27	75	-139	-85	238	0
1342	98	0	3098	6054	2956	-4576	71	4505	114	102	73	-40	91	120	0
1343	98	0	3411	6268	2857	-4839	277	4562	180	-221	157	176	-98	-556	0
1344	98	0	3263	6427	3164	-4845	49	4795	-13	-85	137	40	-108	-252	0
1345	98	0	3184	6557	3373	-4870	-94	4965	-149	52	-300	-230	73	27	0
1346	98	0	3516	6555	3039	-5035	238	4797	23	-135	-209	-194	-108	-19	0
1347	98	0	3222	6382	3160	-4802	31	4771	-19	19	-190	-87	-162	-17	0
1348	98	0	2978	6200	3222	-4589	-122	4711	-34	19	-190	-157	-79	-25	0
1349	98	0	3290	6046	2756	-4668	267	4401	83	48	100	126	-21	256	0
1350	98	0	3391	5969	2578	-4680	406	4273	54	60	-3	155	52	143	0
1351	98	0	3195	5905	2710	-4550	242	4307	13	-98	-81	-50	-85	124	0
1352	98	0	3241	5792	2551	-4516	345	4171	195	-182	40	-50	-5	89	0
1353	98	0	3153	5719	2566	-4436	293	4142	-23	-250	-19	-83	-13	-147	0
1354	98	0	3096	5583	2487	-4339	304	4035	69	-236	-38	-3	-48	-258	0
1355	98	0	2929	5342	2413	-4135	258	3877	0	-209	-110	-79	-3	-325	0
1356	98	0	2853	5113	2260	-3983	296	3686	36	-217	-182	-83	-108	-256	0
1357	98	0	2786	4952	2166	-3869	310	3559	17	-166	-135	-21	-69	-141	0
1358	98	0	2733	4789	2056	-3761	338	3422	19	-23	-133	-19	-27	-48	0
1359	98	0	2615	4615	2000	-3615	307	3307	44	-85	-23	-91	-1	15	0
1360	98	0	2545	4430	1885	-3487	330	3157	46	97	29	-15	-15	201	0
1361	98	0	2486	4297	1811	-3391	337	3054	170	81	207	48	98	259	0
1362	98	0	2460	4277	1817	-3368	321	3047	108	149	172	48	23	302	0
1363	98	0	2438	4248	1810	-3343	314	3029	188	137	186	42	7	248	0
1364	98	0	2235	4081	1846	-3158	194	2963	60	100	108	-67	-32	56	0
1365	98	0	2064	3899	1835	-2981	114	2867	15	75	44	-42	-110	-83	0
1366	98	0	1918	3693	1775	-2805	71	2734	-21	64	-54	-25	-32	-116	0
1367	98	0	1881	3528	1647	-2704	117	2587	5	56	-36	-122	-15	-87	0
1368	98	0	1891	3429	1538	-2660	176	2483	11	77	-65	-106	93	42	0
1369	98	0	1953	3336	1383	-2644	285	2359	3	40	5	-65	155	155	0
1370	98	0	1941	3299	1358	-2620	291	2328	9	27	34	-3	40	258	0
1371	98	0	2002	3222	1220	-2612	391	2221	98	56	153	69	50	351	0
1372	98	0	1855	3191	1336	-2523	259	2263	-17	-11	36	91	-5	207	0
1373	98	0	1878	3152	1274	-2515	302	2213	-97	15	1	87	-135	54	0
1374	98	0	1725	3069	1344	-2397	190	2206	-159	-17	-19	7	-81	-44	0
1375	98	0	1715	2983	1268	-2349	223	2125	-31	-77	9	-67	-38	-91	0
1376	98	0	1604	2919	1315	-2261	144	2117	-137	-46	-87	-64	-157	-168	0
1377	98	0	1556	2861	1305	-2208	125	2083	-73	44	-98	-98	-95	-50	0
1378	98	0	1502	2805	1303	-2153	99	2054	-108	46	-81	-166	13	15	0
1379	98	0	1467	2743	1276	-2105	95	2009	9	7	-56	-102	-64	112	0
1380	98	0	1445	2686	1241	-2065	102	1963	50	13	-40	-104	-65	232	0
1381	98	0	1459	2702	1243	-2080	108	1972	54	23	-9	-95	-100	248	0
1382	98	0	1324	2617	1293	-1970	15	1955	75	114	-64	-75	-110	242	0
1383	98	0	1288	2562	1274	-1925	7	1918	-1	0	-3	-104	-184	155	0
1384	98	0	1210	2529	1319	-1869	-54	1924	31	11	-46	-122	-197	27	0
1385	98	0	1184	2485	1301	-1834	-58	1893	58	-42	-147	-102	-190	-52	0
1386	98	0	1179	2465	1286	-1822	-53	1875	27	9	-149	-71	-201	-65	0
1387	98	0	1207	2438	1231	-1822	-12	1834	17	79	-69	-166	-166	-25	0
1388	98	0	1179	2393	1214	-1786	-17	1803	122	13	-75	-48	-95	128	0
1389	98	0	1211	2357	1146	-1784	32	1751	155	7	1	-71	-91	133	0
1390	98	0	1301	2335	1034	-1818	133	1684	95	50	64	3	-9	186	0
1391	98	0	1216	2314	1098	-1765	59	1706	112	-120	71	40	-85	230	0
1392	98	0	1338	2337	999	-1837	169	1668	65	-135	100	-44	-129	112	0
1393	98	0	1205	2308	1103	-1756	51	1705	1	-110	112	-46	-69	77	0
1394	98	0	1179	2296	1117	-1737	31	1706	-52	-182	75	-104	-81	-129	0
1395	98	0	1160	2287	1127	-1723	16	1707	-87	-141	-23	-149	-166	-201	0
1396	98	0	1207	2372	1165	-1789	21	1768	-32	-126	15	-97	-164	-135	0
1397	98	0	1111	2296	1185	-1703	-37	1740	-52	-225	5	-234	-153	-194	0
1398	98	0	1221	2258	1037	-1739	92	1647	1	-91	118	-201	-120	-71	0
1399	98	0	1257	2366	1109	-1811	74	1737	-23	-32	98	-143	13	54	0
1400	98	0	1366	2370	1004	-1868	181	1687	50	-48	112	-116	-174	77	0
1401	98	0	1286	2246	960	-1766	163	1603	110	-73	263	-87	-52	135	0
1402	98	0	1263	2186	923	-1724	170	1554	29	-87	178	-102	-56	129	0
1403	98	0	1251	2069	818	-1660	216	1443	-13	-23	87	-81	-102	29	0
1404	98	0	1119	2009	890	-1564	114	1449	-147	-106	-13	-48	-180	-209	0
1405	98	0	1211	2058	847	-1634	182	1452	-17	-102	-19	23	-126	-122	0
1406	98	0	1096	2116	1020	-1606	38	1568	-207	-201	-102	-199	-172	-318	0
1407	98	0	1356	2219	863	-1787	246	1541	-27	-64	-62	-52	-87	-157	0
1408	98	0	1213	2153	940	-1683	136	1546	-87	-126	-11	-91	-93	-64	0
1409	98	0	1370	2068	698	-1719	336	1383	-5	-110	46	-83	15	17	0
1410	98	0	1317	1994	677	-1655	320	1335	13	-64	71	-25	56	118	0
1411	98	0	1261	1976	715	-1618	273	1345	50	-100	-21	-21	-34	110	0
1412	98	0	1333	1990	657	-1661	338	1323	62	7	-62	-15	-42	87	0
1413	98	0	1243	1980	737	-1611	253	1358	-67	-56	-102	-50	-131	11	0
1414	98	0	1240	2021	781	-1630	229	1401	-54	-54	-174	-100	-81	-46	0
1415	98	0	1228	2071	843	-1649	192	1457	-89	-58	-161	-186	-170	-213	0
1416	98	0	1220	2052	832	-1636	194	1442	-87	44	-161	-106	-108	-126	0
1417	98	0	1158	2042	884	-1600	137	1463	-112	-60	-228	-131	-213	-139	0
1418	98	0	1232	2035	803	-1633	214	1419	-25	21	-89	-83	-77	-15	0
1419	98	0	1214	1990	776	-1602	219	1383	56	11	-40	-60	-27	112	0
1420	98	0	1346	2007	661	-1676	342	1334	48	106	-58	54	-48	131	0
1421	98	0	1228	1988	760	-1608	234	1374	67	-31	31	52	-46	145	0
1422	98	0	1274	1980	706	-1627	284	1343	38	7	48	65	-91	161	0
1423	98	0	1238	2000	762	-1619	238	1381	15	17	-50	1	-139	91	0
1424	98	0	1189	2056	867	-1622	161	1461	-50	-40	-17	21	-106	-81	0
1425	98	0	1191	2108	917	-1649	137	1512	-58	-98	-85	-38	-149	-213	0
1426	98	0	1176	2068	892	-1622	142	1480	-15	-31	-79	11	-108	-133	0
1427	98	0	1147	2095	948	-1621	99	1521	-81	-81	-93	52	-102	-195	0
1428	98	0	1206	2073	867	-1639	169	1470	25	-11	44	-13	77	-5	0
1429	98	0	1176	2050	874	-1613	151	1462	11	-56	67	-7	-75	81	0
1430	98	0	1158	2025	867	-1591	145	1446	89	-25	131	1	-23	120	0
1431	98	0	1201	2064	863	-1632	169	1463	62	44	108	23	71	131	0
1432	98	0	1205	2046	841	-1625	182	1443	50	11	108	-1	-38	143	0
1433	98	0	1049	2044	995	-1546	27	1519	9	27	31	-46	7	32	0
1434	98	0	1041	1974	933	-1507	54	1453	-32	-27	5	-77	-126	-85	0
1435	98	0	1012	1976	964	-1494	24	1470	-77	-25	-3	-19	-102	-149	0
1436	98	0	962	1924	962	-1443	0	1443	-46	-5	-110	-67	-79	-230	0
1437	98	0	948	1980	1032	-1464	-42	1506	-38	11	-89	-73	-46	-155	0
1438	98	0	927	1912	985	-1419	-29	1448	-135	34	-65	-50	-48	-56	0
1439	98	0	995	1922	927	-1458	34	1424	5	-1	-19	-32	-83	60	0
1440	98	0	1027	1868	841	-1447	93	1354	69	73	91	-38	44	73	0
1441	98	0	925	1885	960	-1405	-17	1422	48	-83	60	-87	-64	131	0
1442	98	0	1078	1877	799	-1477	139	1338	114	67	64	-13	-7	230	0
1443	98	0	926	1841	915	-1383	5	1378	15	-60	-50	-75	-118	1	0
1444	98	0	985	1912	927	-1448	29	1419	-56	-29	-44	-89	-141	-1	0
1445	98	0	981	1916	935	-1448	23	1425	-174	-143	-62	-209	-199	-151	0
1446	98	0	943	1852	909	-1397	17	1380	-54	-135	-126	-106	-207	-116	0
1447	98	0	883	1831	948	-1357	-32	1389	-31	-135	-149	-69	-164	-118	0
1448	98	0	1010	1817	807	-1413	101	1312	19	-110	-83	-65	-135	-21	0
1449	98	0	962	1835	873	-1398	44	1354	69	-108	-73	-83	-133	87	0
1450	98	0	1094	1819	725	-1456	184	1272	151	-143	0	-85	-120	145	0
1451	98	0	1089	1874	785	-1481	152	1329	93	-67	52	-54	-81	304	0
1452	98	0	1009	1843	834	-1426	87	1338	71	-98	-40	-58	-170	172	0
1453	98	0	1007	1833	826	-1420	90	1329	31	-108	-73	-85	-153	75	0
1454	98	0	980	1825	845	-1402	67	1335	65	-85	-128	-139	-135	-79	0
1455	98	0	968	1841	873	-1404	47	1357	-1	-230	-91	-120	-217	-87	0
1456	98	0	919	1881	962	-1400	-21	1421	-73	-166	-159	-155	-234	-190	0
1457	98	0	951	1889	938	-1420	6	1413	-89	-62	-133	-197	-110	-129	0
1458	98	0	968	1889	921	-1428	23	1405	-5	-151	-143	-143	-157	19	0
1459	98	0	1022	1887	865	-1454	78	1376	75	-65	-126	-44	-122	46	0
1460	98	0	1088	1916	828	-1502	130	1372	73	-79	-5	-89	-5	182	0
1461	98	0	1144	1887	743	-1515	200	1315	110	-27	42	-58	7	203	0
1462	98	0	1073	1864	791	-1468	141	1327	91	-9	-1	-52	-48	114	0
1463	98	0	1038	1901	863	-1469	87	1382	32	-79	3	-98	-116	89	0
1464	98	0	1039	1972	933	-1505	53	1452	-44	-141	-56	-67	-133	-81	0
1465	98	0	1023	1969	946	-1496	38	1457	-77	-114	-46	-98	-149	-133	0
1466	98	0	953	1955	1002	-1454	-24	1478	-91	-54	-137	-122	-122	-228	0
1467	98	0	1063	2060	997	-1561	33	1528	-46	-83	-75	-110	-83	-141	0
1468	98	0	1093	2031	938	-1562	77	1484	-60	29	-116	-60	-64	-7	0
1469	98	0	1146	2019	873	-1582	136	1446	7	65	-36	-19	-17	85	0
1470	98	0	1140	2071	931	-1605	104	1501	32	15	5	-77	-27	170	0
1471	98	0	1201	2062	861	-1631	170	1461	79	23	25	48	-9	221	0
1472	98	0	1117	1949	832	-1533	142	1390	87	-42	0	-32	3	91	0
1473	98	0	1095	1841	746	-1468	174	1293	21	54	-11	3	-42	56	0
1474	98	0	933	1819	886	-1376	23	1352	-112	-91	-67	-128	-106	-159	0
1475	98	0	978	1825	847	-1401	65	1336	-108	-23	-168	-48	-100	-176	0
1476	98	0	982	1775	793	-1378	94	1284	-48	-60	-89	-32	-153	-188	0
1477	98	0	941	1798	857	-1369	42	1327	-122	-36	-110	-98	-58	-73	0
1478	98	0	999	1773	774	-1386	112	1273	-21	23	-54	-71	-83	-60	0
1479	98	0	1063	1790	727	-1426	168	1258	7	118	17	-44	36	143	0
1480	98	0	1046	1765	719	-1405	163	1242	-40	38	-1	-58	-83	155	0
1481	98	0	1141	1798	657	-1469	242	1227	89	50	69	-3	-5	188	0
1482	98	0	1083	1899	816	-1491	133	1357	1	-5	-1	-102	-48	116	0
1483	98	0	1233	2007	774	-1620	229	1390	1	32	40	-65	-77	50	0
1484	98	0	1150	1986	836	-1568	157	1411	-9	17	-23	17	-79	-98	0
1485	98	0	991	1889	898	-1440	46	1393	-195	-62	-178	-186	-118	-244	0
1486	98	0	1113	1792	679	-1452	217	1235	-17	29	-93	-15	-95	-137	0
1487	98	0	962	1759	797	-1360	82	1278	-172	3	-126	-95	-137	-81	0
1488	98	0	1080	1689	609	-1384	235	1149	3	-34	-44	-91	-81	-23	0
1489	98	0	1020	1718	698	-1369	161	1208	9	-48	-15	-65	-48	77	0
1490	98	0	1067	1769	702	-1418	182	1235	32	-87	-40	-100	-64	50	0
1491	98	0	1098	1784	686	-1441	206	1235	52	19	46	-19	-48	159	0
1492	98	0	1098	1794	696	-1446	201	1245	42	-56	69	-106	-81	147	0
1493	98	0	1123	1813	690	-1468	216	1251	19	-46	73	-102	0	1	0
1494	98	0	1011	1831	820	-1421	95	1325	-137	-46	-87	-135	-87	-79	0
1495	98	0	1063	1769	706	-1416	178	1237	-81	-48	-164	-81	-172	-205	0
1496	98	0	962	1769	807	-1365	77	1288	-116	-23	-52	-46	-91	-116	0
1497	98	0	987	1763	776	-1375	105	1269	-145	-129	-166	-137	-188	-219	0
1498	98	0	1078	1757	679	-1417	199	1218	1	31	-9	48	-64	17	0
1499	98	0	1040	1792	752	-1416	144	1272	-27	-83	19	-161	-50	65	0
1500	98	0	1121	1796	675	-1458	223	1235	110	-73	44	-13	-17	149	0
1501	98	0	1125	1815	690	-1470	217	1252	75	-15	131	-29	11	230	0
1502	98	0	1112	1806	694	-1459	209	1250	67	-46	34	-85	-29	98	0
1503	98	0	1119	1817	698	-1468	210	1257	21	40	3	5	-31	48	0
1504	98	0	984	1806	822	-1395	81	1314	-25	-65	-135	-23	-106	-91	0
1505	98	0	1024	1753	729	-1388	147	1241	-46	-93	-48	-77	-139	-161	0
1506	98	0	920	1806	886	-1363	17	1346	-69	-77	-93	-52	-120	-124	0
1507	98	0	1051	1879	828	-1465	111	1353	-112	-38	-106	-100	-104	-147	0
1508	98	0	1090	1916	826	-1503	132	1371	29	-97	-23	-137	-110	-23	0
1509	98	0	1118	1961	843	-1539	137	1402	87	-56	1	-9	-65	145	0
1510	98	0	1129	1870	741	-1499	194	1305	32	-1	-32	-97	-9	161	0
1511	98	0	1116	1839	723	-1477	196	1281	85	-7	124	0	17	221	0
1512	98	0	1014	1714	700	-1364	157	1207	34	-27	29	-23	9	64	0
1513	98	0	1028	1683	655	-1355	186	1169	44	-32	48	-29	-38	65	0
1514	98	0	890	1656	766	-1273	62	1211	-58	-23	-34	-64	-110	-7	0
1515	98	0	989	1724	735	-1356	127	1229	-42	1	-126	-79	-85	-52	0
1516	98	0	889	1740	851	-1314	19	1295	-56	-50	-168	-64	-98	-186	0
1517	98	0	947	1695	748	-1321	99	1221	-32	-52	-114	-85	-112	-137	0
1518	98	0	924	1713	789	-1318	67	1251	21	-44	-83	-69	-27	-34	0
1519	98	0	989	1695	706	-1342	141	1200	19	-23	-15	-42	-36	56	0
1520	98	0	1057	1670	613	-1363	222	1141	151	-9	104	54	-23	304	0
1521	98	0	1047	1693	646	-1370	200	1169	85	-42	32	-83	-77	166	0
1522	98	0	1079	1662	583	-1370	248	1122	79	110	50	67	-29	242	0
1523	98	0	1013	1701	688	-1357	162	1194	46	-56	31	-52	-62	34	0
1524	98	0	1061	1747	686	-1404	187	1216	25	32	-9	-32	-52	-54	0
1525	98	0	940	1780	840	-1360	50	1310	-42	-110	-172	-118	-188	-225	0
1526	98	0	1045	1877	832	-1461	106	1354	11	-15	-42	-81	-139	-73	0
1527	98	0	1007	1862	855	-1434	76	1358	-58	-48	-141	-108	-118	-145	0
1528	98	0	1114	1767	653	-1440	230	1210	139	-114	19	-38	-95	5	0
1529	98	0	1078	1724	646	-1401	216	1185	15	-15	23	-69	-27	153	0
1530	98	0	1105	1751	646	-1428	229	1198	108	-56	40	-62	1	209	0
1531	98	0	1100	1749	649	-1424	225	1199	98	-62	58	0	-97	199	0
1532	98	0	1048	1709	661	-1378	193	1185	44	-5	54	-102	-38	176	0
1533	98	0	1131	1751	620	-1441	255	1185	7	-58	81	-46	-83	98	0
1534	98	0	927	1697	770	-1312	78	1233	-97	-143	-17	-126	-164	-25	0
1535	98	0	1005	1654	649	-1329	178	1151	-93	-58	-32	-112	-180	-118	0
1536	98	0	900	1658	758	-1279	71	1208	-124	-65	-91	-54	-162	-97	0
1537	98	0	968	1664	696	-1316	136	1180	-27	-122	-162	-69	-116	-135	0
1538	98	0	972	1658	686	-1315	143	1172	-44	-13	-87	17	-69	17	0
1539	98	0	1077	1705	628	-1391	224	1166	5	-102	13	-135	-50	67	0
1540	98	0	1108	1738	630	-1423	239	1184	104	15	34	1	32	277	0
1541	98	0	1106	1777	671	-1441	217	1224	3	-23	13	-77	-58	186	0
1542	98	0	1116	1777	661	-1446	227	1219	104	-23	46	38	21	275	0
1543	98	0	1046	1740	694	-1393	176	1217	-32	-29	-25	-19	-64	1	0
1544	98	0	1008	1683	675	-1345	166	1179	-42	-23	-31	-38	-162	-54	0
1545	98	0	931	1650	719	-1290	106	1184	-60	-5	-116	-62	-166	-120	0
1546	98	0	873	1639	766	-1256	53	1202	-91	-91	-110	-65	-143	-180	0
1547	98	0	923	1623	700	-1273	111	1161	-11	-93	-97	-122	-110	-137	0
1548	98	0	987	1652	665	-1319	161	1158	81	-5	25	38	-25	19	0
1549	98	0	911	1681	770	-1296	70	1225	-38	-83	-95	-135	-77	32	0
1550	98	0	1117	1687	570	-1402	273	1128	81	46	98	-1	-21	188	0
1551	98	0	925	1701	776	-1313	74	1238	34	-89	42	-64	5	164	0
1552	98	0	1065	1697	632	-1381	216	1164	77	-25	44	-5	-44	149	0
1553	98	0	1017	1732	715	-1374	151	1223	5	-34	17	-73	-71	87	0
1554	98	0	966	1726	760	-1346	103	1243	-58	-67	42	-128	-190	-42	0
1555	98	0	918	1713	795	-1315	61	1254	-46	-89	-124	-62	-91	-170	0
1556	98	0	891	1672	781	-1281	55	1226	-79	-21	-110	-139	-118	-201	0
1557	98	0	919	1658	739	-1288	90	1198	-25	-131	-100	-60	-62	-87	0
1558	98	0	912	1616	704	-1264	104	1160	27	-75	-67	-87	-73	48	0
1559	98	0	1027	1649	622	-1338	202	1135	-7	75	-52	-129	-81	83	0
1560	98	0	1055	1666	611	-1360	222	1138	85	48	21	-56	-5	188	0
1561	98	0	1090	1716	626	-1403	232	1171	75	-27	93	-44	-44	199	0
1562	98	0	1044	1691	647	-1367	198	1169	31	-17	32	-71	-102	97	0
1563	98	0	1034	1701	667	-1367	183	1184	17	-52	-11	-129	-23	44	0
1564	98	0	957	1674	717	-1315	120	1195	-77	-73	-27	-201	-170	-98	0
1565	98	0	914	1639	725	-1276	94	1182	-104	-58	-56	-139	-128	-139	0
1566	98	0	843	1584	741	-1213	51	1162	-106	-64	-108	-188	-141	-192	0
1567	98	0	869	1600	731	-1234	69	1165	-98	-95	11	-133	-151	-124	0
1568	98	0	908	1635	727	-1271	90	1181	29	-157	-64	-120	-161	7	0
1569	98	0	1022	1617	595	-1319	213	1106	50	-50	97	-64	-62	133	0
1570	98	0	982	1637	655	-1309	163	1146	135	-52	32	-1	-40	137	0
1571	98	0	1005	1645	640	-1325	182	1142	46	-98	83	-56	-149	188	0
1572	98	0	995	1685	690	-1340	152	1187	60	17	11	-21	-5	180	0
1573	98	0	974	1678	704	-1326	135	1191	-38	-60	-38	-128	-178	5	0
1574	98	0	968	1724	756	-1346	106	1240	13	-67	-7	-40	-100	-67	0
1575	98	0	848	1701	853	-1274	-2	1277	-194	-124	-118	-192	-161	-215	0
1576	98	0	949	1635	686	-1292	131	1160	-67	-44	-95	-50	-155	-128	0
1577	98	0	875	1693	818	-1284	28	1255	-85	-79	-52	-116	-118	-91	0
1578	98	0	966	1662	696	-1314	135	1179	-29	-120	11	-174	-166	-52	0
1579	98	0	965	1676	711	-1320	127	1193	50	34	29	29	32	151	0
1580	98	0	955	1608	653	-1281	151	1130	-23	-27	1	-56	-81	131	0
1581	98	0	1034	1641	607	-1337	213	1124	102	65	77	1	21	176	0
1582	98	0	867	1610	743	-1238	62	1176	69	-75	-40	-40	-48	81	0
1583	98	0	902	1598	696	-1250	103	1147	7	-89	1	-77	-91	15	0
1584	98	0	811	1544	733	-1177	39	1138	-52	-36	-50	-108	-93	-32	0
1585	98	0	849	1590	741	-1219	54	1165	-46	-36	-108	-104	-122	-143	0
1586	98	0	867	1557	690	-1212	88	1123	-25	-40	-85	-54	-56	-151	0
1587	98	0	813	1542	729	-1177	42	1135	-77	-17	-27	-91	-65	-89	0
1588	98	0	949	1552	603	-1250	173	1077	27	17	-64	11	-48	-52	0
1589	98	0	915	1592	677	-1253	119	1134	17	-5	-11	-3	42	62	0
1590	98	0	1036	1658	622	-1347	207	1140	81	42	27	-3	-34	176	0
1591	98	0	1016	1691	675	-1353	170	1183	77	-5	56	-87	-7	194	0
1592	98	0	1005	1689	684	-1347	160	1186	40	-31	40	-31	-25	116	0
1593	98	0	974	1676	702	-1325	136	1189	46	-50	-7	-83	-40	7	0
1594	98	0	915	1654	739	-1284	88	1196	-42	3	-118	-98	-50	-42	0
1595	98	0	923	1567	644	-1245	139	1105	-81	-50	-104	-143	-83	-145	0
1596	98	0	799	1600	801	-1199	-1	1200	-81	-48	-137	-15	-131	-102	0
1597	98	0	882	1588	706	-1235	88	1147	-77	-19	-102	-124	-79	-197	0
1598	98	0	847	1621	774	-1234	36	1197	-108	-73	-67	-129	-108	5	0
1599	98	0	943	1629	686	-1286	128	1157	-27	21	-44	-79	-36	112	0
1600	98	0	996	1649	653	-1322	171	1151	153	-48	71	-52	-21	195	0
1601	98	0	912	1596	684	-1254	114	1140	-9	19	19	-60	-40	178	0
1602	98	0	1009	1530	521	-1269	244	1025	102	-32	19	19	11	97	0
1603	98	0	809	1503	694	-1156	57	1098	-81	-5	-77	-108	-77	13	0
1604	98	0	842	1548	706	-1195	68	1127	-75	-106	-116	-133	-190	-133	0
1605	98	0	863	1567	704	-1215	79	1135	-58	-83	-69	-85	-129	-199	0
1606	98	0	714	1596	882	-1155	-84	1239	-95	-178	-75	-215	-174	-190	0
1607	98	0	877	1662	785	-1269	46	1223	-52	-62	-135	-126	-77	-211	0
1608	98	0	870	1647	777	-1258	46	1212	-3	-67	-75	-97	-56	-25	0
1609	98	0	897	1581	684	-1239	106	1132	-36	3	-29	-120	-36	65	0
1610	98	0	908	1557	649	-1232	129	1103	36	-73	3	-93	-25	83	0
1611	98	0	872	1486	614	-1179	129	1050	42	0	75	-50	-31	201	0
1612	98	0	916	1515	599	-1215	158	1057	48	-3	71	-36	-79	145	0
1613	98	0	912	1567	655	-1239	128	1111	-1	32	25	-29	-77	87	0
1614	98	0	908	1559	651	-1233	128	1105	-91	-91	-38	-93	-143	-91	0
1615	98	0	870	1550	680	-1210	95	1115	-44	-40	-174	-98	-81	-205	0
1616	98	0	840	1526	686	-1183	77	1106	-58	-91	-110	-151	-110	-225	0
1617	98	0	858	1515	657	-1186	100	1086	-91	-46	-95	-81	-178	-143	0
1618	98	0	900	1499	599	-1199	150	1049	31	-52	-69	-32	-85	-5	0
1619	98	0	937	1536	599	-1236	169	1067	48	-46	-73	-60	-102	19	0
1620	98	0	965	1579	614	-1272	175	1096	73	-29	13	-13	-56	195	0
1621	98	0	1098	1645	547	-1371	275	1096	77	-1	25	31	-31	151	0
1622	98	0	1063	1691	628	-1377	217	1159	23	40	56	-50	-54	190	0
1623	98	0	1003	1714	711	-1358	146	1212	-62	-32	-19	-85	-19	56	0
1624	98	0	1040	1751	711	-1395	164	1231	9	-67	19	-108	-25	-36	0
1625	98	0	1009	1775	766	-1392	121	1270	-91	-77	-83	-114	-85	-195	0
1626	98	0	949	1660	711	-1304	119	1185	-83	-85	-100	-157	-102	-192	0
1627	98	0	867	1584	717	-1225	75	1150	-118	-122	-110	-120	-162	-145	0
1628	98	0	925	1505	580	-1215	172	1042	-15	-40	-27	-71	-50	-71	0
1629	98	0	974	1470	496	-1222	239	983	93	31	-34	3	-48	54	0
1630	98	0	966	1462	496	-1214	235	979	44	0	29	21	-15	195	0
1631	98	0	972	1528	556	-1250	208	1042	34	-56	13	-112	-15	87	0
1632	98	0	1036	1555	519	-1295	258	1037	32	-1	79	21	-15	195	0
1633	98	0	962	1608	646	-1285	158	1127	-42	3	-93	-48	-164	81	0
1634	98	0	978	1571	593	-1274	192	1082	19	-44	-29	-77	-46	-98	0
1635	98	0	878	1522	644	-1200	117	1083	-42	-137	-91	-95	-151	-226	0
1636	98	0	875	1449	574	-1162	150	1011	-102	-56	-29	-93	-65	-174	0
1637	98	0	796	1416	620	-1106	88	1018	-75	-23	-186	-77	-64	-207	0
1638	98	0	887	1418	531	-1152	178	974	-21	-40	-79	-58	-118	-67	0
1639	98	0	912	1451	539	-1181	186	995	13	15	-65	-31	-23	48	0
1640	98	0	908	1503	595	-1205	156	1049	67	-38	44	-19	-29	182	0
1641	98	0	974	1524	550	-1249	212	1037	13	-25	42	-60	-77	170	0
1642	98	0	1001	1524	523	-1262	239	1023	114	11	87	-64	21	184	0
1643	98	0	920	1515	595	-1217	162	1055	34	-44	23	-40	-91	100	0
1644	98	0	888	1497	609	-1192	139	1053	-71	-95	-79	-73	-155	-170	0
1645	98	0	914	1530	616	-1222	149	1073	-29	29	29	-81	-44	-38	0
1646	98	0	770	1530	760	-1150	5	1145	-129	-135	-65	-100	-201	-207	0
1647	98	0	829	1482	653	-1155	88	1067	-95	-79	-89	-133	-129	-168	0
1648	98	0	888	1495	607	-1191	140	1051	-9	-52	-44	32	-83	-9	0
1649	98	0	857	1526	669	-1191	94	1097	-42	-13	-60	-89	-145	93	0
1650	98	0	968	1575	607	-1271	180	1091	60	-21	73	-34	-91	170	0
1651	98	0	978	1561	583	-1269	197	1072	106	-25	34	-31	-15	209	0
1652	98	0	933	1604	671	-1268	131	1137	25	-9	11	-13	-98	145	0
1653	98	0	999	1637	638	-1318	180	1137	97	-44	60	-102	-31	104	0
1654	98	0	955	1680	725	-1317	115	1202	3	-93	-27	-106	-89	-52	0
1655	98	0	865	1623	758	-1244	53	1190	-23	-118	-120	-108	-91	-219	0
1656	98	0	894	1584	690	-1239	102	1137	-48	-52	-129	-112	-166	-186	0
1657	98	0	826	1588	762	-1207	32	1175	-110	-81	-71	-108	-95	-133	0
1658	98	0	854	1484	630	-1169	112	1057	-15	-21	3	-85	7	-60	0
1659	98	0	884	1491	607	-1187	138	1049	9	-19	-21	9	-100	133	0
1660	98	0	953	1470	517	-1211	218	993	60	23	50	-31	9	199	0
1661	98	0	960	1495	535	-1227	212	1015	73	38	87	-46	-21	271	0
1662	98	0	897	1519	622	-1208	137	1070	23	23	15	-133	-5	114	0
1663	98	0	989	1530	541	-1259	224	1035	87	-29	-32	-1	-79	-36	0
1664	98	0	854	1569	715	-1211	69	1142	-124	-50	-75	-83	-95	-116	0
1665	98	0	875	1571	696	-1223	89	1133	-128	13	-131	-100	-85	-170	0
1666	98	0	898	1598	700	-1248	99	1149	-81	-67	-122	-141	-131	-234	0
1667	98	0	815	1546	731	-1180	42	1138	-104	13	-110	-133	-60	-147	0
1668	98	0	865	1464	599	-1164	133	1031	-27	-25	-83	-48	-77	-69	0
1669	98	0	864	1447	583	-1155	140	1015	36	-95	-52	-65	-48	17	0
1670	98	0	919	1425	506	-1172	206	965	52	0	5	13	-11	153	0
1671	98	0	890	1400	510	-1145	190	955	21	40	13	-65	21	137	0
1672	98	0	948	1425	477	-1186	235	951	85	46	97	-31	40	170	0
1673	98	0	951	1470	519	-1210	216	994	-25	40	-27	-42	-17	19	0
1674	98	0	885	1484	599	-1184	143	1041	-69	-75	-69	-27	-97	-81	0
1675	98	0	877	1495	618	-1186	129	1056	-81	-21	-42	-65	-162	-102	0
1676	98	0	898	1530	632	-1214	133	1081	-79	-75	-36	-98	-120	-168	0
1677	98	0	866	1550	684	-1208	91	1117	-104	9	-135	-174	-81	-137	0
1678	98	0	916	1571	655	-1243	130	1113	-27	1	-56	-21	-36	-25	0
1679	98	0	989	1528	539	-1258	225	1033	-15	-56	19	-56	-91	131	0
1680	98	0	918	1470	552	-1194	183	1011	83	7	75	-69	-50	149	0
1681	98	0	958	1433	475	-1195	241	954	40	-44	83	-102	-29	161	0
1682	98	0	785	1363	578	-1074	103	970	48	-91	5	-58	-52	87	0
1683	98	0	826	1373	547	-1099	139	960	65	-31	40	-91	-106	75	0
1684	98	0	790	1389	599	-1089	95	994	-38	-65	-62	-98	-157	-161	0
1685	98	0	807	1420	613	-1113	97	1016	-38	-65	-143	-112	-100	-228	0
1686	98	0	832	1476	644	-1154	94	1060	-69	-31	-102	-89	-120	-188	0
1687	98	0	862	1486	624	-1174	119	1055	-54	-65	-108	-126	-75	-168	0
1688	98	0	900	1468	568	-1184	166	1018	42	-87	-31	-75	-64	-79	0
1689	98	0	888	1464	576	-1176	156	1020	-17	-60	-11	-97	-89	32	0
1690	98	0	926	1455	529	-1190	198	992	122	1	29	-3	5	153	0
1691	98	0	945	1441	496	-1193	224	968	50	15	-15	-71	-13	182	0
1692	98	0	932	1451	519	-1191	206	985	15	13	34	-50	11	95	0
1693	98	0	933	1480	547	-1206	193	1013	38	-25	-9	-11	-143	95	0
1694	98	0	918	1532	614	-1225	152	1073	-52	-81	-65	-104	-118	-52	0
1695	98	0	919	1559	640	-1239	139	1099	-3	-85	-116	-104	-114	-137	0
1696	98	0	884	1557	673	-1220	105	1115	-42	-32	-104	-93	-116	-133	0
1697	98	0	963	1552	589	-1257	187	1070	-54	-42	-93	-97	-110	-176	0
1698	98	0	922	1486	564	-1204	179	1025	23	-5	-73	-25	-34	-60	0
1699	98	0	974	1443	469	-1208	252	956	48	-46	-15	-69	-7	46	0
1700	98	0	906	1406	500	-1156	203	953	97	-17	50	-46	34	122	0
1701	98	0	933	1418	485	-1175	224	951	91	3	58	-42	-56	228	0
1702	98	0	990	1507	517	-1248	236	1012	85	31	25	15	-60	112	0
1703	98	0	1005	1569	564	-1287	220	1066	54	-44	52	-98	-40	32	0
1704	98	0	945	1573	628	-1259	158	1100	-81	15	-98	-81	-137	-141	0
1705	98	0	933	1555	622	-1244	155	1088	-38	15	-91	-91	-44	-161	0
1706	98	0	778	1517	739	-1147	19	1128	-159	-114	-192	-95	-180	-271	0
1707	98	0	850	1464	614	-1157	118	1039	-25	-38	-122	-100	-60	-236	0
1708	98	0	885	1453	568	-1169	158	1010	32	-17	-7	-7	-34	-9	0
1709	98	0	906	1458	552	-1182	177	1005	-11	-9	-34	-67	-65	97	0
1710	98	0	917	1402	485	-1159	216	943	118	34	5	75	-44	168	0
1711	98	0	962	1400	438	-1181	262	919	98	34	114	5	-1	188	0
1712	98	0	951	1408	457	-1179	247	932	48	44	38	1	3	168	0
1713	98	0	908	1435	527	-1171	190	981	-9	-23	-5	-85	-126	9	0
1714	98	0	925	1526	601	-1225	162	1063	40	-31	40	-32	-126	-54	0
1715	98	0	896	1555	659	-1225	118	1107	-48	-58	-31	-104	-95	-157	0
1716	98	0	906	1559	653	-1232	126	1106	-73	-36	-60	-44	-129	-178	0
1717	98	0	923	1559	636	-1241	143	1097	-147	25	-104	-77	-60	-157	0
1718	98	0	887	1542	655	-1214	116	1098	-69	-69	-34	-126	-118	-44	0
1719	98	0	930	1455	525	-1192	202	990	52	-7	7	-64	-5	62	0
1720	98	0	860	1387	527	-1123	166	957	13	40	38	-46	-11	151	0
1721	98	0	892	1359	467	-1125	212	913	62	29	3	-1	-38	139	0
1722	98	0	875	1431	556	-1153	159	993	-17	31	48	-83	-52	155	0
1723	98	0	937	1400	463	-1168	237	931	25	0	108	-69	-23	60	0
1724	98	0	809	1402	593	-1105	108	997	-50	-97	-44	-34	-79	-120	0
1725	98	0	852	1406	554	-1129	149	980	-32	-1	-112	-25	-110	-209	0
1726	98	0	722	1338	616	-1030	53	977	-97	5	-143	-118	-60	-223	0
1727	98	0	812	1390	578	-1101	117	984	-81	-31	-93	-168	-106	-176	0
1728	98	0	895	1387	492	-1141	201	939	-27	3	-29	-48	11	31	0
1729	98	0	840	1458	618	-1149	111	1038	31	-139	-56	-95	-73	97	0
1730	98	0	926	1422	496	-1174	215	959	67	-34	65	-95	-46	139	0
1731	98	0	937	1445	508	-1191	214	976	108	112	31	-27	31	209	0
1732	98	0	924	1455	531	-1189	196	993	65	36	31	-34	-40	178	0
1733	98	0	884	1396	512	-1140	186	954	-9	-7	-67	-73	-77	44	0
1734	98	0	851	1390	539	-1120	156	964	-17	23	-91	-31	-87	-15	0
1735	98	0	720	1381	661	-1050	29	1021	-147	-54	-133	-190	-143	-190	0
1736	98	0	823	1373	550	-1098	136	961	-21	-73	-46	-120	-162	-256	0
1737	98	0	753	1356	603	-1054	75	979	-100	-64	-114	-58	-95	-230	0
1738	98	0	782	1371	589	-1076	96	980	-29	15	-73	-50	-104	-7	0
1739	98	0	864	1414	550	-1139	157	982	5	19	-15	-36	32	29	0
1740	98	0	916	1453	537	-1184	189	995	1	73	19	-48	-23	112	0
1741	98	0	908	1449	541	-1178	183	995	110	93	128	-56	77	178	0
1742	98	0	929	1472	543	-1200	193	1007	81	23	44	-62	-7	87	0
1743	98	0	875	1439	564	-1157	155	1001	17	19	-52	-17	-64	56	0
1744	98	0	847	1427	580	-1137	133	1003	34	-38	-13	-15	-135	-71	0
1745	98	0	846	1441	595	-1143	125	1018	-50	40	-67	-100	-118	-85	0
1746	98	0	852	1470	618	-1161	117	1044	-15	-81	-75	-133	-118	-100	0
1747	98	0	858	1507	649	-1182	104	1078	-83	-48	-67	-100	-67	-83	0
1748	98	0	831	1515	684	-1173	73	1099	-83	9	-137	-120	-81	-73	0
1749	98	0	983	1497	514	-1240	234	1005	81	21	58	60	-5	116	0
1750	98	0	935	1451	516	-1193	209	983	60	83	42	-15	25	186	0
1751	98	0	893	1383	490	-1138	201	936	73	-36	34	-9	-60	155	0
1752	98	0	906	1359	453	-1132	226	906	91	46	73	-25	-69	209	0
1753	98	0	893	1379	486	-1136	203	932	0	15	19	-32	-5	31	0
1754	98	0	828	1437	609	-1132	109	1023	-60	-62	-7	-91	-85	-50	0
1755	98	0	893	1412	519	-1152	187	965	-5	-29	-40	-44	-133	-151	0
1756	98	0	838	1406	568	-1122	135	987	-48	-34	-15	-31	-112	-120	0
1757	98	0	755	1346	591	-1050	82	968	-67	-31	-85	-135	-54	-178	0
1758	98	0	846	1375	529	-1110	158	952	-7	-1	-104	-60	-67	-62	0
1759	98	0	919	1423	504	-1171	207	963	65	29	-13	-11	-73	124	0
1760	98	0	901	1422	521	-1161	190	971	44	25	7	-42	-71	190	0
1761	98	0	946	1429	483	-1187	231	956	116	54	34	1	40	168	0
1762	98	0	939	1445	506	-1192	216	975	62	19	9	-15	-46	67	0
1763	98	0	877	1478	601	-1177	138	1039	40	-31	-1	-23	-64	21	0
1764	98	0	799	1408	609	-1103	95	1008	-58	-83	-69	-40	-143	-75	0
1765	98	0	826	1408	582	-1117	122	995	-52	-46	-120	-69	-170	-98	0
1766	98	0	801	1441	640	-1121	80	1040	-71	-50	-64	-46	-81	-188	0
1767	98	0	854	1453	599	-1153	127	1026	-118	-65	-52	-124	-129	-126	0
1768	98	0	828	1423	595	-1125	116	1009	-48	-73	-36	-44	-93	-19	0
1769	98	0	848	1534	686	-1191	81	1110	-7	-75	-44	-54	-114	54	0
1770	98	0	986	1503	517	-1244	234	1010	71	-11	87	-62	-42	157	0
1771	98	0	995	1456	461	-1225	267	958	89	44	108	-1	27	205	0
1772	98	0	917	1456	539	-1186	189	997	13	27	71	-89	-21	153	0
1773	98	0	925	1458	533	-1191	196	995	3	-1	31	-69	-40	29	0
1774	98	0	867	1402	535	-1134	166	968	11	19	-112	1	-81	-60	0
1775	98	0	656	1317	661	-986	-2	989	-168	-31	-141	-124	-137	-172	0
1776	98	0	776	1305	529	-1040	123	917	-97	-17	-118	-60	-104	-128	0
1777	98	0	754	1303	549	-1028	102	926	-50	-21	-100	-83	-102	-95	0
1778	98	0	760	1336	576	-1048	92	956	-56	-40	-56	-91	-114	-64	0
1779	98	0	813	1385	572	-1099	120	978	-5	48	-13	-91	23	98	0
1780	98	0	893	1410	517	-1151	188	963	98	-56	32	-32	27	126	0
1781	98	0	823	1412	589	-1117	117	1000	79	-44	73	-40	-1	143	0
1782	98	0	875	1449	574	-1162	150	1011	15	62	89	-124	7	149	0
1783	98	0	894	1489	595	-1191	149	1042	19	-13	62	-46	-67	89	0
1784	98	0	901	1484	583	-1192	159	1033	36	-13	7	-81	-114	-15	0
1785	98	0	803	1449	646	-1126	78	1047	-52	-40	-102	-81	-56	-225	0
1786	98	0	803	1435	632	-1119	85	1033	-60	-17	-32	-100	-91	-172	0
1787	98	0	816	1427	611	-1121	102	1019	-38	-23	-67	-110	-139	-186	0
1788	98	0	743	1406	663	-1074	40	1034	-83	-38	-106	-77	-128	-64	0
1789	98	0	867	1390	523	-1128	172	956	60	-56	36	-71	27	108	0
1790	98	0	850	1367	517	-1108	166	942	23	23	-13	-23	-15	157	0
1791	98	0	840	1359	519	-1099	160	939	-52	54	-13	-54	-98	157	0
1792	98	0	913	1363	450	-1138	231	906	52	25	31	9	21	128	0
1793	98	0	813	1408	595	-1110	109	1001	-60	-79	17	-60	-67	50	0
1794	98	0	859	1396	537	-1127	161	966	-106	36	-83	-93	-83	-91	0
1795	98	0	781	1394	613	-1087	84	1003	-122	29	-102	-17	-85	-133	0
1796	98	0	813	1398	585	-1105	114	991	-54	-7	-91	-89	-95	-195	0
1797	98	0	778	1472	694	-1125	42	1083	-81	-27	-85	-85	-131	-126	0
1798	98	0	865	1501	636	-1183	114	1068	-3	-7	-60	-120	-36	-56	0
1799	98	0	912	1513	601	-1212	155	1057	29	-17	11	-54	-32	95	0
1800	98	0	907	1456	549	-1181	179	1002	34	-19	19	-58	-98	147	0
1801	98	0	950	1458	508	-1204	221	983	71	46	36	71	-52	176	0
1802	98	0	904	1443	539	-1173	182	991	-5	-11	31	-54	-44	145	0
1803	98	0	883	1414	531	-1148	176	972	-9	7	-7	-52	-151	34	0
1804	98	0	858	1482	624	-1170	117	1053	-50	0	-75	-32	-60	-75	0
1805	98	0	809	1425	616	-1117	96	1020	-73	-69	-112	-56	-164	-186	0
1806	98	0	864	1447	583	-1155	140	1015	-56	1	-79	-54	-93	-176	0
1807	98	0	820	1429	609	-1124	105	1019	-48	-71	-56	-58	-147	-188	0
1808	98	0	819	1416	597	-1117	111	1006	-71	5	-77	-102	-19	-62	0
1809	98	0	932	1453	521	-1192	205	987	64	-11	-32	-71	-79	-54	0
1810	98	0	910	1400	490	-1155	210	945	54	40	75	-13	32	151	0
1811	98	0	911	1299	388	-1105	261	843	48	40	157	-89	40	108	0
1812	98	0	793	1235	442	-1014	175	838	23	21	60	-97	-52	236	0
1813	98	0	850	1212	362	-1031	244	787	0	42	19	-38	-71	81	0
1814	98	0	749	1195	446	-972	151	820	-54	-31	-15	-46	-40	-104	0
1815	98	0	689	1189	500	-939	94	844	-81	-64	-128	-164	-141	-199	0
1816	98	0	767	1259	492	-1013	137	875	-69	-13	-62	-87	-58	-192	0
1817	98	0	675	1270	595	-972	40	932	-108	11	-126	-98	-48	-153	0
1818	98	0	863	1301	438	-1082	212	869	5	38	-32	-64	-38	-50	0
1819	98	0	784	1313	529	-1048	127	921	17	5	-44	-23	-29	60	0
1820	98	0	809	1328	519	-1068	145	923	23	-52	13	-75	-62	122	0
1821	98	0	927	1299	372	-1113	277	835	112	69	128	15	50	217	0
1822	98	0	708	1336	628	-1022	40	982	-15	-29	-27	-116	-141	139	0
1823	98	0	956	1437	481	-1196	237	959	40	36	25	-15	-73	25	0
1824	98	0	772	1425	653	-1098	59	1039	-21	-50	-29	-98	-77	-104	0
1825	98	0	753	1358	605	-1055	74	981	-114	9	-73	-104	-124	-145	0
1826	98	0	786	1371	585	-1078	100	978	-85	-27	-71	-120	-133	-147	0
1827	98	0	710	1346	636	-1028	37	991	-67	-38	-67	-108	-137	-151	0
1828	98	0	774	1332	558	-1053	108	945	7	-11	-67	-62	-100	-44	0
1829	98	0	853	1328	475	-1090	189	901	25	81	-7	-54	-38	77	0
1830	98	0	768	1297	529	-1032	119	913	44	-25	38	-42	-85	120	0
1831	98	0	803	1266	463	-1034	170	864	65	36	21	-32	-19	157	0
1832	98	0	793	1309	516	-1051	138	912	62	7	9	-89	-50	118	0
1833	98	0	820	1365	545	-1092	137	955	5	69	5	-97	42	73	0
1834	98	0	727	1309	582	-1018	72	945	-65	-29	-110	-89	-126	-71	0
1835	98	0	739	1299	560	-1019	89	929	-97	-7	-100	-166	-85	-194	0
1836	98	0	702	1280	578	-991	62	929	-54	-36	19	-91	-143	-60	0
1837	98	0	747	1307	560	-1027	93	933	-120	-75	-100	-97	-147	-207	0
1838	98	0	768	1282	514	-1025	127	898	-44	1	-54	-120	-44	-50	0
1839	98	0	816	1326	510	-1071	153	918	-19	-15	-58	-87	-75	40	0
1840	98	0	785	1330	545	-1057	120	937	25	29	85	-38	13	129	0
1841	98	0	818	1359	541	-1088	138	950	-31	-32	-77	34	-129	87	0
1842	98	0	891	1319	428	-1105	231	873	48	31	83	-11	-58	147	0
1843	98	0	760	1266	506	-1013	127	886	-58	-11	-31	-83	-38	-9	0
1844	98	0	821	1290	469	-1055	176	879	38	27	13	-42	-60	-25	0
1845	98	0	774	1315	541	-1044	116	928	-95	-40	-95	-91	-143	-186	0
1846	98	0	782	1356	574	-1069	104	965	-114	-48	-46	-172	-122	-162	0
1847	98	0	783	1390	607	-1086	88	998	-44	-67	-108	-87	-129	-124	0
1848	98	0	791	1359	568	-1075	111	963	-32	-44	-85	-95	-112	-69	0
1849	98	0	915	1367	452	-1141	231	909	9	62	21	3	-17	27	0
1850	98	0	782	1309	527	-1045	127	918	1	-11	21	-54	-65	108	0
1851	98	0	906	1326	420	-1116	243	873	89	25	83	67	-21	203	0
1852	98	0	850	1354	504	-1102	173	929	-19	-48	19	-40	-38	95	0
1853	98	0	916	1385	469	-1150	223	927	81	48	52	50	-73	126	0
1854	98	0	853	1429	576	-1141	138	1002	-108	-73	-9	-100	-137	-81	0
1855	98	0	828	1404	576	-1116	126	990	-44	-77	-44	-89	-122	-128	0
1856	98	0	758	1328	570	-1043	94	949	-102	-44	-98	-65	-147	-176	0
1857	98	0	739	1272	533	-1005	103	902	-64	-114	-62	-75	-126	-223	0
1858	98	0	712	1208	496	-960	108	852	-102	32	-120	-19	-93	-25	0
1859	98	0	778	1189	411	-983	183	800	-15	36	-1	-27	11	104	0
1860	98	0	800	1125	325	-962	237	725	-36	114	89	-25	23	168	0
1861	98	0	875	1187	312	-1031	281	749	77	133	23	-5	17	184	0
1862	98	0	733	1181	448	-957	142	814	17	27	25	-54	65	85	0
1863	98	0	804	1162	358	-983	223	760	27	-48	-44	-44	-93	52	0
1864	98	0	740	1164	424	-952	158	794	-5	67	-38	-3	-31	-118	0
1865	98	0	677	1198	521	-937	78	859	-129	-93	-147	-155	-141	-145	0
1866	98	0	730	1195	465	-962	132	830	-54	-27	-46	-91	-71	-120	0
1867	98	0	713	1198	485	-955	114	841	-143	-36	-126	-89	-110	-234	0
1868	98	0	768	1272	504	-1020	132	888	-17	-85	13	-93	-62	-34	0
1869	98	0	877	1379	502	-1128	187	940	69	44	23	-48	-21	64	0
1870	98	0	886	1423	537	-1154	174	980	23	-13	93	-29	-17	133	0
1871	98	0	960	1489	529	-1224	215	1009	73	52	50	-21	-19	131	0
1872	98	0	908	1542	634	-1225	137	1088	-25	-17	58	-25	-21	133	0
1873	98	0	987	1617	630	-1302	178	1123	-13	-1	13	-71	-40	-3	0
1874	98	0	1022	1765	743	-1393	139	1254	-27	13	-52	-1	-87	-114	0
1875	98	0	1048	1926	878	-1487	85	1402	-141	-15	-81	-149	-114	-192	0
1876	98	0	1181	2141	960	-1661	110	1550	-38	-38	-102	-85	-83	-263	0
1877	98	0	1295	2393	1098	-1844	98	1745	-13	-23	-42	-75	-79	-89	0
1878	98	0	1461	2599	1138	-2030	161	1868	9	-19	-42	-93	-54	-122	0
1879	98	0	1641	2853	1212	-2247	214	2032	11	52	-13	-87	32	62	0
1880	98	0	1728	3016	1288	-2372	220	2152	102	25	110	-60	50	190	0
1881	98	0	1779	3214	1435	-2496	172	2324	23	98	23	-69	-7	149	0
1882	98	0	1820	3230	1410	-2525	205	2320	48	91	-17	21	-34	217	0
1883	98	0	1775	3261	1486	-2518	144	2373	13	-60	-9	15	-77	71	0
1884	98	0	1769	3315	1546	-2542	111	2430	-29	-89	17	-159	-56	-89	0
1885	98	0	1634	3193	1559	-2413	37	2376	13	-32	-65	-91	-116	-116	0
1886	98	0	1612	3131	1519	-2371	46	2325	-98	-112	-71	-145	-141	-250	1
1887	98	0	1618	3028	1410	-2323	104	2219	-42	-5	-54	-69	-71	-81	0
1888	98	0	1480	2838	1358	-2159	61	2098	-75	-71	-54	-114	-104	-36	0
1889	98	0	1455	2613	1158	-2034	148	1885	1	15	-13	-50	-11	-31	0
1890	98	0	1302	2349	1047	-1825	127	1698	11	-15	-36	32	-46	122	0
1891	98	0	1196	1972	776	-1584	210	1374	-36	31	89	-108	7	137	0
1892	98	0	947	1538	591	-1242	178	1064	9	52	73	-13	-15	159	0
1893	98	0	692	1175	483	-933	104	829	-71	-13	-64	-9	-147	124	0
1894	98	0	705	1129	424	-917	140	776	-25	-48	-34	-87	-81	-81	0
1895	98	0	717	1202	485	-959	116	843	-85	-19	-50	-129	-56	-161	0
1896	98	0	675	1183	508	-929	83	845	-164	-34	-137	-104	-174	-184	0
1897	80	0	679	1226	547	-952	66	886	-60	19	-126	-42	-124	-122	0
1898	80	0	743	1229	486	-986	128	857	-77	-48	-46	-71	-34	-98	0
1899	80	0	801	1247	446	-1024	177	846	81	-11	32	44	5	166	0
1900	80	0	791	1334	543	-1062	124	938	15	-13	-36	-120	-38	98	0
1901	80	0	931	1342	411	-1136	260	876	91	40	54	-9	46	100	0
1902	80	0	816	1392	576	-1104	120	984	89	-42	46	-62	-21	190	0
1903	80	0	885	1435	550	-1160	167	992	0	-58	-60	-15	-67	-5	0
1904	80	0	830	1402	572	-1116	129	987	44	-65	-1	-11	-87	-48	0
1905	80	0	690	1336	646	-1013	22	991	-79	-91	-124	-97	-83	-211	0
1906	80	0	725	1299	574	-1012	75	936	-122	-52	-131	-143	-137	-201	0
1907	80	0	754	1299	545	-1026	104	922	-25	-3	-54	-75	-87	-97	0
1908	80	0	743	1297	554	-1020	94	925	-21	-52	13	-95	13	-91	0
1909	80	0	782	1332	550	-1057	116	941	-42	13	-60	-93	0	15	0
1910	80	0	876	1456	580	-1166	148	1018	15	32	15	-93	21	207	0
1911	80	0	912	1495	583	-1203	164	1039	23	52	93	-40	0	203	0
1912	80	0	890	1406	516	-1148	187	961	54	-5	93	-56	-54	168	0
1913	80	0	806	1356	550	-1081	128	953	38	-60	17	-34	-87	38	0
1914	80	0	730	1350	620	-1040	55	985	-9	-81	0	-69	-77	-71	0
1915	80	0	714	1369	655	-1041	29	1012	-52	-97	-36	-85	-141	-162	0
1916	80	0	679	1340	661	-1009	9	1000	-75	-52	-69	-129	-104	-155	0
1917	80	0	737	1295	558	-1016	89	926	-27	-38	-56	-102	-93	-157	0
1918	80	0	702	1301	599	-1001	51	950	-114	-29	-100	-100	-75	-29	0
1919	80	0	768	1328	560	-1048	104	944	23	11	-19	-97	-34	128	0
1920	80	0	811	1336	525	-1073	143	930	-46	3	58	-124	-27	182	0
1921	80	0	794	1288	494	-1041	150	891	75	46	58	-32	17	199	0
1922	80	0	759	1313	554	-1036	102	933	-32	-27	36	-133	-32	135	0
1923	80	0	751	1214	463	-982	144	838	-31	-27	25	-75	-95	79	0
1924	80	0	683	1179	496	-931	93	837	-97	32	-64	-52	-116	-75	0
1925	80	0	614	1196	582	-905	16	889	-97	-104	-128	-77	-112	-197	0
1926	80	0	659	1202	543	-930	58	872	-98	5	-36	-172	-91	-135	0
1927	80	0	662	1214	552	-938	55	883	-79	-65	-91	-106	-100	-110	0
1928	80	0	822	1237	415	-1029	203	826	34	-40	31	-36	-19	50	0
1929	80	0	801	1299	498	-1050	151	898	7	-42	34	-29	-54	56	0
1930	80	0	812	1262	450	-1037	181	856	1	-38	15	-1	-93	145	0
1931	80	0	850	1284	434	-1067	208	859	75	31	98	-27	-40	226	0
1932	80	0	863	1315	452	-1089	205	883	44	44	81	-25	-7	190	0
1933	80	0	788	1309	521	-1048	133	915	-36	-29	17	-21	-137	58	0
1934	80	0	787	1295	508	-1041	139	901	-71	58	-19	-104	-62	-71	0
1935	80	0	751	1334	583	-1042	84	958	-27	-34	-56	-110	-71	-151	0
1936	80	0	763	1377	614	-1070	74	995	-122	23	-120	-122	-112	-197	0
1937	80	0	788	1435	647	-1111	70	1041	-67	-69	-73	-67	-77	-170	0
1938	80	0	837	1422	585	-1129	126	1003	-52	-67	-50	-64	-114	-23	0
1939	80	0	824	1390	566	-1107	129	978	-1	-46	-91	-13	-17	-17	0
1940	80	0	842	1284	442	-1063	200	863	42	98	42	-71	-3	155	0
1941	80	0	811	1268	457	-1039	177	862	3	50	62	-7	-3	242	0
1942	80	0	776	1239	463	-1007	156	851	48	25	19	-36	-50	137	0
1943	80	0	716	1220	504	-968	106	862	-32	-21	17	-131	-89	50	0
1944	80	0	691	1216	525	-953	83	870	-79	11	-77	-65	-50	-98	0
1945	80	0	699	1253	554	-976	72	903	-89	-89	0	-120	-124	-151	0
1946	80	0	729	1295	566	-1012	81	930	-116	15	-102	-110	-50	-172	0
1947	80	0	687	1315	628	-1001	29	971	-100	-50	-64	-116	-97	-131	0
1948	80	0	753	1325	572	-1039	90	948	-42	-69	-27	-164	-79	-104	0
1949	80	0	820	1326	506	-1073	157	916	77	-9	3	-60	3	64	0
1950	80	0	821	1340	519	-1080	151	929	15	9	-21	-62	-21	73	0
1951	80	0	921	1433	512	-1177	204	972	83	75	64	-13	13	205	0
1952	80	0	897	1480	583	-1188	157	1031	-17	7	9	-141	-98	91	0
1953	80	0	904	1429	525	-1166	189	977	42	17	-23	13	-1	58	0
1954	80	0	838	1379	541	-1108	148	960	-40	-56	-42	-52	-155	-21	0
1955	80	0	824	1404	580	-1114	122	992	-106	-81	-44	-114	-174	-108	0
1956	80	0	826	1472	646	-1149	90	1059	-106	-9	-54	-100	-91	-182	0
1957	80	0	867	1520	653	-1193	107	1086	-48	-102	-97	-129	-67	-162	0
1958	80	0	922	1486	564	-1204	179	1025	38	0	-19	-46	-27	21	0
1959	80	0	864	1480	616	-1172	124	1048	-110	-38	-48	-102	-98	81	0
1960	80	0	900	1379	479	-1139	210	929	46	44	102	34	-67	176	0
1961	80	0	821	1317	496	-1069	162	906	-21	-19	-15	-110	-60	135	0
1962	80	0	825	1278	453	-1051	186	865	21	-23	-15	-17	13	126	0
1963	80	0	819	1276	457	-1047	181	866	-42	11	42	-69	-3	73	0
1964	80	0	846	1313	467	-1079	189	890	-48	32	-32	-118	-95	-102	0
1965	80	0	832	1365	533	-1098	149	949	-67	-17	-52	-75	-75	-100	0
1966	80	0	781	1392	611	-1086	85	1001	-77	-21	-91	-25	-133	-176	0
1967	80	0	861	1423	562	-1142	149	992	-27	-21	-73	-93	-54	-97	0
1968	80	0	846	1385	539	-1115	153	962	-56	-1	11	-83	-91	3	0
1969	80	0	814	1361	547	-1087	133	954	34	-13	-31	-85	-65	120	0
1970	80	0	882	1326	444	-1104	219	885	34	40	15	-23	-17	124	0
1971	80	0	825	1313	488	-1069	168	900	9	46	62	-19	-54	230	0
1972	80	0	873	1313	440	-1093	216	876	135	71	19	19	-29	176	0
1973	80	0	834	1336	502	-1085	166	919	-67	-21	42	-38	-69	7	0
1974	80	0	801	1373	572	-1087	114	972	-7	-56	-31	-116	-77	-62	0
1975	80	0	821	1408	587	-1114	117	997	-36	13	-34	-110	-97	-153	0
1976	80	0	794	1412	618	-1103	88	1015	-85	19	1	-102	-172	-106	0
1977	80	0	872	1486	614	-1179	129	1050	-13	-34	-91	-106	-9	-129	0
1978	80	0	933	1495	562	-1214	185	1028	25	65	23	-85	3	5	0
1979	80	0	834	1507	673	-1170	80	1090	-3	7	21	-52	-87	27	0
1980	80	0	960	1526	566	-1243	197	1046	-11	67	52	-91	-32	89	0
1981	80	0	945	1513	568	-1229	188	1040	50	102	166	-69	15	209	0
1982	80	0	861	1489	628	-1175	116	1058	23	-17	0	-54	-77	131	0
1983	80	0	964	1499	535	-1231	214	1017	65	21	46	3	-89	32	0
1984	80	0	798	1486	688	-1142	55	1087	-83	27	-62	-83	-60	-50	0
1985	80	0	871	1505	634	-1188	118	1069	-60	-5	-124	-67	-192	-151	0
1986	80	0	844	1552	708	-1198	68	1130	0	-31	-46	-42	-75	-141	0
1987	80	0	819	1631	812	-1225	3	1221	-58	-71	-112	-71	-133	-172	0
1988	80	0	947	1664	717	-1305	115	1190	-73	13	-71	-108	-56	-93	0
1989	80	0	966	1736	770	-1351	98	1253	25	71	27	-56	-48	112	0
1990	80	0	978	1755	777	-1366	100	1266	44	-11	-21	-62	-67	114	0
1991	80	0	1057	1784	727	-1420	165	1255	73	38	131	-65	29	143	0
1992	80	0	863	1734	871	-1298	-4	1302	-64	13	44	-93	-79	116	0
1993	80	0	989	1765	776	-1377	106	1270	19	1	-46	-52	-60	46	0
1994	80	0	957	1874	917	-1415	20	1395	-54	29	-21	15	-104	-58	0
1995	80	0	1067	1860	793	-1463	137	1326	15	-17	-17	-7	-116	-87	0
1996	80	0	918	1800	882	-1359	18	1341	-40	-60	-85	-36	-120	-133	0
1997	80	0	914	1734	820	-1324	47	1277	-95	-9	-54	-131	-126	-93	0
1998	80	0	955	1705	750	-1330	102	1227	-23	87	-13	-21	-32	-27	0
1999	80	0	1003	1724	721	-1363	141	1222	32	42	48	17	-83	67	0
[truncated: 29,849 more rows]
