# Supplementary material for: A Robust and Real-Time Capable Envelope-Based Algorithm for Heart Sound Classification: Validation under Different Physiological Conditions
Source: Sensors (Basel). 2020 Feb 11;20(4):972. doi: 10.3390/s20040972 (PMC7070375; doi:10.3390/s20040972)
Supplement: Supplementary file 1 [file sensors-20-00972-s001.zip › Messungen/aa/aa07_unfiltered.csv]

Dataset No.	Pulse (bpm)	Pacer Bit	leadI (�V)	leadII (�V)	leadIII (�V)	lead_avR (�V)	lead_avL (�V)	lead_avF (�V)	V1 (�V)	V2 (�V)	V3 (�V)	V4 (�V)	V5 (�V)	V6 (�V)	R-Wave
1	0	0	85	401	316	-243	-115	358	-17	-100	-3	-38	-3	67	0
2	0	0	191	388	197	-289	-3	292	81	-56	38	50	38	139	0
3	0	0	206	401	195	-303	5	298	34	-129	1	-7	32	104	0
4	0	0	138	417	279	-277	-70	348	-21	-188	21	-17	-42	9	0
5	0	0	87	430	343	-258	-128	386	32	-159	0	-58	13	-40	0
6	0	0	-18	422	440	-202	-229	431	-79	-161	-50	-44	-31	-93	0
7	0	0	-132	436	568	-152	-350	502	-159	-197	-172	-118	-64	-225	0
8	0	0	-22	463	485	-220	-253	474	-13	-100	-91	-23	34	-129	0
9	0	0	-53	463	516	-205	-284	489	-69	-168	-102	-23	5	-110	1
10	0	0	85	473	388	-279	-151	430	-29	-232	-19	-56	-15	-40	0
11	0	0	150	475	325	-312	-87	400	42	-131	-75	-32	3	38	0
12	0	0	212	481	269	-346	-28	375	31	-122	-34	11	64	58	0
13	0	0	276	502	226	-389	25	364	34	-108	32	31	73	52	0
14	0	0	145	531	386	-338	-120	458	-27	-184	-25	-19	-31	31	0
15	0	0	161	531	370	-346	-104	450	29	-120	-54	0	-9	32	0
16	0	0	102	550	448	-326	-173	499	-42	-145	-89	-27	-60	-112	0
17	0	0	-74	560	634	-243	-354	597	-110	-230	-120	-81	-87	-244	0
18	0	0	26	578	552	-302	-263	565	-116	-166	-73	-65	-64	-176	0
19	0	0	26	576	550	-301	-262	563	-69	-166	-128	-34	-13	-75	0
20	0	0	163	578	415	-370	-126	496	-23	-145	-36	7	25	-23	0
21	0	0	216	582	366	-399	-75	474	31	-120	-81	40	-36	52	0
22	0	0	300	591	291	-445	4	441	62	-131	44	-11	60	128	0
23	0	0	324	607	283	-465	20	445	58	-122	-3	-7	-9	143	0
24	0	0	314	632	318	-473	-2	475	7	-133	1	31	34	32	0
25	0	0	240	655	415	-447	-87	535	38	-98	-36	-17	-44	36	0
26	0	0	174	682	508	-428	-167	595	-44	-186	-60	-104	-110	-67	0
27	0	0	92	708	616	-400	-262	662	-52	-172	-34	-122	-42	-205	0
28	0	0	37	731	694	-384	-328	712	-135	-155	-112	-124	-9	-141	0
29	0	0	146	737	591	-441	-222	664	-93	-128	-62	-120	7	-139	0
30	0	0	194	752	558	-473	-182	655	17	-77	-85	-5	38	-50	0
31	0	0	341	779	438	-560	-48	608	36	-87	-89	17	-32	25	0
32	0	0	415	799	384	-607	15	591	40	-122	7	-29	56	73	0
33	0	0	404	824	420	-614	-8	622	3	-77	-3	19	9	131	0
34	0	0	355	824	469	-589	-57	646	9	-164	-42	3	-29	52	0
35	0	0	359	836	477	-597	-59	656	-46	-93	-48	-56	67	-21	0
36	0	0	242	853	611	-547	-184	732	-32	-139	-60	9	-34	-85	0
37	0	0	120	845	725	-482	-302	785	-131	-147	-151	-145	-73	-248	0
38	0	0	142	836	694	-489	-276	765	-23	-139	-83	-23	-21	-168	0
39	0	0	113	830	717	-471	-302	773	-69	-164	-89	-83	0	-65	0
40	0	0	298	847	549	-572	-125	698	1	-168	-89	-5	-46	-17	0
41	0	0	357	867	510	-612	-76	688	62	-147	7	9	23	60	0
42	0	0	394	880	486	-637	-46	683	7	-182	25	32	19	67	0
43	0	0	510	911	401	-710	54	656	97	-93	38	-36	126	139	0
44	0	0	402	927	525	-664	-61	726	56	-178	-62	-52	19	-54	0
45	0	0	320	944	624	-632	-152	784	17	-176	-5	-91	21	-36	0
46	0	0	170	940	770	-555	-300	855	-161	-201	-95	-106	-60	-162	0
47	0	0	190	921	731	-555	-270	826	-67	-161	-114	-81	5	-141	0
48	0	0	76	923	847	-499	-385	885	-83	-213	-112	-112	-3	-190	0
49	0	0	220	933	713	-576	-246	823	-9	-188	-83	-38	-100	-199	0
50	0	0	243	933	690	-588	-223	811	-1	-149	25	15	5	-23	0
51	0	0	372	938	566	-655	-97	752	25	-172	17	-21	-5	7	0
52	0	0	448	950	502	-699	-27	726	56	-151	-3	9	-38	85	0
53	0	0	469	950	481	-709	-6	715	93	-97	5	25	79	73	0
54	0	0	384	944	560	-664	-88	752	-65	-182	-104	-71	-29	-58	0
55	0	0	392	927	535	-659	-71	731	-11	-1	-48	21	27	-48	0
56	0	0	256	915	659	-585	-201	787	-32	-155	-93	-79	-50	-145	0
57	0	0	120	907	787	-513	-333	847	-174	-131	-168	-110	-62	-184	0
58	0	0	206	896	690	-551	-242	793	-17	-139	-141	-73	-81	-172	0
59	0	0	176	874	698	-525	-261	786	-15	-98	-159	9	1	-124	0
60	0	0	189	869	680	-529	-245	774	-19	-215	-54	-85	-34	-52	0
61	0	0	386	853	467	-619	-40	660	87	-178	-38	15	-64	31	0
62	0	0	365	828	463	-596	-49	645	44	-31	-29	71	31	141	0
63	0	0	415	803	388	-609	13	595	29	-137	-77	-48	-13	71	0
64	0	0	343	779	436	-561	-46	607	29	-133	-54	73	27	54	0
65	0	0	254	756	502	-505	-124	629	-23	-188	-31	-62	60	-75	0
66	0	0	173	737	564	-455	-195	650	-48	-151	-25	-50	-42	-137	0
67	0	0	49	700	651	-374	-301	675	-54	-141	-141	-95	-60	-149	0
68	0	0	60	680	620	-370	-280	650	-89	-126	-174	-81	-32	-168	0
69	0	0	44	649	605	-346	-280	627	-106	-176	-100	-81	-1	-194	0
70	0	0	122	622	500	-372	-189	561	-93	-93	-112	-23	0	-87	0
71	0	0	209	595	386	-402	-88	490	-21	-180	-46	-34	3	67	0
72	0	0	305	576	271	-440	17	423	116	-110	-27	79	40	164	0
73	0	0	264	558	294	-411	-15	426	-29	-147	-21	-108	36	46	0
74	0	0	301	537	236	-419	32	386	91	-65	-1	-69	106	97	0
75	0	0	141	517	376	-329	-117	446	-71	-129	-93	-38	5	-56	0
76	0	0	84	504	420	-294	-168	462	-60	-102	-162	-60	-91	-112	0
77	0	0	-23	483	506	-230	-264	494	-40	-98	-159	-52	11	-159	0
78	0	0	-85	473	558	-194	-321	515	-64	-155	-161	-87	-108	-129	0
79	0	0	44	459	415	-251	-185	437	-116	-65	-126	-25	-48	-131	0
80	0	0	29	463	434	-246	-202	448	3	-126	-114	-79	46	-91	0
81	0	0	174	461	287	-317	-56	374	31	-106	-67	-7	64	25	0
82	0	0	254	459	205	-356	24	332	108	-15	3	65	116	151	0
83	0	0	308	434	126	-371	91	280	31	-67	-62	25	11	151	0
84	0	0	139	393	254	-266	-57	323	-40	-133	-85	21	-29	29	0
85	0	0	101	362	261	-231	-80	311	-19	-133	-46	25	-23	38	0
86	0	0	-45	325	370	-140	-207	347	-62	-162	-108	-56	-60	-149	0
87	0	0	-113	292	405	-89	-259	348	-27	-143	-112	-67	19	-164	0
88	0	0	-133	287	420	-77	-276	353	-95	-178	-71	-159	15	-184	0
89	0	0	-58	287	345	-114	-201	316	3	-135	-58	-29	-27	-65	0
90	0	0	-72	271	343	-99	-207	307	-3	-151	-91	-19	-15	-79	0
91	0	0	103	287	184	-195	-40	235	7	-106	21	-48	-23	114	0
92	0	0	124	296	172	-210	-24	234	32	-100	-21	71	48	147	0
93	0	0	83	292	209	-187	-63	250	0	-234	9	-65	-1	83	0
94	0	0	154	289	135	-221	9	212	69	-54	-11	-11	106	36	0
95	0	0	-6	277	283	-135	-144	280	11	-199	-46	-11	-67	7	0
96	0	0	-105	275	380	-85	-242	327	34	-145	-93	-56	7	-141	0
97	0	0	-163	277	440	-57	-301	358	-145	-180	-151	-75	-79	-219	0
98	0	0	-142	271	413	-64	-277	342	17	-145	-161	-52	-5	-174	0
99	0	0	-177	263	440	-43	-308	351	-95	-195	-159	-77	-62	-147	0
100	0	0	12	242	230	-127	-109	236	56	-104	-9	13	71	52	0
101	0	0	-20	201	221	-90	-120	211	42	-151	-19	-5	-19	34	0
102	0	0	43	186	143	-114	-50	164	-36	-124	-60	23	34	64	0
103	0	0	105	207	102	-156	1	154	23	-120	38	-17	25	159	0
104	0	0	31	199	168	-115	-68	183	56	-137	-32	-3	29	42	0
105	0	0	22	184	162	-103	-70	173	-62	-91	-104	-7	-11	-9	0
106	0	0	-95	199	294	-52	-194	246	-62	-98	-46	-1	9	-116	0
107	0	0	-176	219	395	-21	-285	307	-60	-236	-161	-75	-97	-238	0
108	0	0	-157	234	391	-38	-274	312	-65	-106	-56	-52	3	-153	0
109	0	0	-207	217	424	-5	-315	320	-102	-166	-116	-50	-32	-151	0
110	0	0	-17	223	240	-103	-128	231	21	-64	-81	19	-31	-44	0
111	0	0	27	213	186	-120	-79	199	25	-186	23	-13	-21	23	0
112	0	0	114	232	118	-173	-2	175	44	-108	34	56	27	168	0
113	0	0	170	230	60	-200	55	145	38	-97	-17	-36	32	97	0
114	0	0	86	248	162	-167	-38	205	19	-126	15	-7	27	71	0
115	0	0	-25	248	273	-111	-149	260	19	-161	-120	-64	-69	23	0
116	0	0	-95	265	360	-85	-227	312	1	-135	-98	-48	-27	-186	0
117	0	0	-194	261	455	-33	-324	358	-36	-178	-112	-62	-19	-174	0
118	0	0	-173	273	446	-50	-309	359	-40	-184	-211	-147	-1	-209	0
119	0	0	-125	263	388	-69	-256	325	-15	-151	-126	-54	-1	-104	0
120	0	0	-52	283	335	-115	-193	309	50	-194	-67	-7	15	-31	0
121	0	0	31	275	244	-153	-106	259	-56	-108	-129	-1	-106	23	0
122	0	0	196	300	104	-248	46	202	69	-29	-15	102	64	186	0
123	0	0	83	294	211	-188	-64	252	-19	-129	-149	-32	-25	69	0
124	0	0	174	302	128	-238	23	215	48	-71	-17	15	56	11	0
125	0	0	18	322	304	-170	-143	313	-13	-145	-153	-38	-23	-54	0
126	0	0	37	312	275	-174	-119	293	15	-85	-170	-13	-27	-139	0
127	0	0	-150	298	448	-74	-299	373	-71	-153	-211	-71	-29	-184	0
128	0	0	-133	291	424	-79	-278	357	-77	-162	-217	-56	-79	-199	0
129	0	0	-80	306	386	-113	-233	346	-32	-124	-201	-13	3	-118	0
130	0	0	-52	285	337	-116	-194	311	-32	-162	-178	-19	-21	-81	0
131	0	0	120	281	161	-200	-20	221	44	-83	-104	9	79	40	0
132	0	0	103	285	182	-194	-39	233	52	-71	-93	67	36	161	0
133	0	0	164	261	97	-212	33	179	48	-161	-114	-29	-27	75	0
134	0	0	128	254	126	-191	1	190	71	-69	-62	106	60	95	0
135	0	0	-52	244	296	-96	-174	270	-52	-141	-207	0	-29	-52	0
136	0	0	-39	234	273	-97	-156	253	-36	-85	-223	-34	-11	-120	0
137	0	0	-172	258	430	-43	-301	344	-114	-155	-209	-60	-50	-223	0
138	0	0	-165	273	438	-54	-301	355	-116	-209	-168	-79	-38	-162	0
139	0	0	-142	259	401	-58	-271	330	-17	-159	-151	-42	-19	-137	0
140	0	0	-10	261	271	-125	-140	266	-29	-147	-60	-23	-29	-54	0
141	0	0	18	256	238	-137	-110	247	1	-159	-48	31	23	11	0
142	0	0	103	246	143	-174	-20	194	29	-89	-128	-32	9	40	0
143	0	0	165	240	75	-202	45	157	141	-100	-89	108	31	122	0
144	0	0	31	240	209	-135	-89	224	1	-199	-85	-46	-65	93	0
145	0	0	-8	246	254	-119	-131	250	-11	-128	-172	-44	13	-67	0
146	0	0	-51	238	289	-93	-170	263	17	-149	-178	19	-40	-118	0
147	0	0	-184	238	422	-27	-303	330	-48	-246	-172	-108	-77	-135	0
148	0	0	-175	234	409	-29	-292	321	-89	-197	-170	-23	-60	-166	0
149	0	0	-161	246	407	-42	-284	326	-46	-153	-145	-79	-5	-141	0
150	0	0	-108	248	356	-70	-232	302	-15	-219	-137	-50	-27	-27	0
151	0	0	130	267	137	-198	-3	202	85	-162	-79	-3	38	54	0
152	0	0	88	291	203	-189	-57	247	73	-211	-13	73	32	110	0
153	0	0	196	302	106	-249	45	204	34	-116	-11	-64	50	157	0
154	0	0	153	312	159	-232	-3	235	69	-126	40	95	65	83	0
155	0	0	35	300	265	-167	-115	282	-7	-178	-73	7	-131	-1	0
156	0	0	-34	291	325	-128	-179	308	-1	-176	-42	-9	-85	-110	0
157	0	0	-138	281	419	-71	-278	350	-31	-197	-164	-93	-29	-162	0
158	0	0	-140	277	417	-68	-278	347	-27	-192	-89	-95	-23	-217	0
159	0	0	-155	291	446	-68	-300	368	-135	-186	-122	-69	-23	-157	0
160	0	0	-1	291	292	-145	-146	291	-38	-116	36	-9	9	-56	0
161	0	0	43	287	244	-165	-100	265	50	-97	-38	32	1	64	0
162	0	0	161	302	141	-231	10	221	58	-98	60	-27	64	44	0
163	0	0	173	310	137	-241	18	223	58	-139	46	38	21	128	0
164	0	0	98	323	225	-210	-63	274	52	-122	11	-29	98	60	0
165	0	0	68	316	248	-192	-90	282	25	-32	-9	-56	75	-21	0
166	0	0	-124	302	426	-89	-275	364	-112	-244	-56	-54	-67	-91	0
167	0	0	-115	302	417	-93	-266	359	-56	-168	-69	-77	-60	-190	0
168	0	0	-127	292	419	-82	-273	355	-52	-104	-27	13	-50	-110	0
169	0	0	-130	287	417	-78	-273	352	-133	-184	-91	-56	-120	-81	0
170	0	0	16	287	271	-151	-127	279	13	-170	93	-50	7	-7	0
171	0	0	51	285	234	-168	-91	259	79	-201	100	-1	29	52	0
172	0	0	126	304	178	-215	-26	241	0	-155	25	-44	-5	97	0
173	0	0	169	300	131	-234	19	215	67	-102	85	98	129	133	0
174	0	0	43	271	228	-157	-92	249	-54	-170	3	-87	-62	-3	0
175	0	0	140	279	139	-209	0	209	13	-65	15	27	9	-75	0
176	0	0	-134	273	407	-69	-270	340	-64	-151	-102	-48	-65	-124	0
177	0	0	-101	275	376	-87	-238	325	-98	-186	-5	-137	-54	-176	0
178	0	0	-124	271	395	-73	-259	333	-100	-174	-40	-135	-29	-143	0
179	0	0	-120	244	364	-62	-242	304	-15	-207	-110	-19	-62	-149	0
180	0	0	-27	254	281	-113	-154	267	-21	-195	-69	7	-38	19	0
181	0	0	51	246	195	-148	-72	220	-29	-62	-71	17	-31	25	0
182	0	0	155	271	116	-213	19	193	40	-89	-15	40	46	44	0
183	0	0	167	277	110	-222	28	193	15	-98	-25	-11	56	122	0
184	0	0	138	256	118	-197	10	187	38	-149	-122	-3	-36	65	0
185	0	0	62	256	194	-159	-66	225	-46	-102	-114	-36	-34	11	0
186	0	0	-73	256	329	-91	-201	292	-87	-168	-143	-38	-71	-124	0
187	0	0	-107	242	349	-67	-228	295	-77	-112	-128	-65	-40	-199	0
188	0	0	-153	221	374	-34	-263	297	-79	-128	-188	-133	7	-194	0
189	0	0	-109	230	339	-60	-224	284	-56	-114	-155	-81	-52	-110	0
190	0	0	29	254	225	-141	-98	239	-17	-122	-85	-42	7	-13	0
191	0	0	52	244	192	-148	-70	218	67	-135	-52	19	56	52	0
192	0	0	114	236	122	-175	-4	179	62	-172	-102	0	-3	38	0
193	0	0	149	236	87	-192	31	161	50	-75	-67	5	114	129	0
194	0	0	125	223	98	-174	13	160	21	-153	-62	-15	46	13	0
195	0	0	56	238	182	-147	-63	210	5	-145	-15	-36	-1	27	0
196	0	0	-58	234	292	-88	-175	263	-102	-116	-147	-60	-133	-159	0
197	0	0	-149	240	389	-45	-269	314	-95	-147	-151	-81	0	-199	0
198	0	0	-175	242	417	-33	-296	329	-87	-215	-230	-145	-77	-283	0
199	0	0	-91	246	337	-77	-214	291	-62	-151	-87	-73	-15	25	0
200	0	0	-36	258	294	-111	-165	276	-34	-236	-71	-108	-77	-38	0
201	0	0	130	273	143	-201	-6	208	114	-159	-97	19	56	42	0
202	0	0	171	281	110	-226	30	195	151	-162	-65	36	29	164	0
203	0	0	225	281	56	-253	84	168	48	-153	-93	38	19	110	0
204	0	0	153	277	124	-215	14	200	112	-157	-27	-50	46	91	0
205	0	0	-38	254	292	-108	-165	273	-23	-182	-230	-58	-17	-93	0
206	0	0	-66	230	296	-82	-181	263	-93	-104	-155	-1	-64	-137	0
207	0	0	-190	230	420	-20	-305	325	-97	-170	-228	-155	-32	-168	0
208	0	0	-192	217	409	-12	-300	313	-67	-172	-166	-60	-1	-141	0
209	0	0	-132	199	331	-33	-231	265	-46	-197	-170	-36	-17	-145	0
210	0	0	-4	221	225	-108	-114	223	11	-170	-126	56	25	-40	0
211	0	0	58	226	168	-142	-55	197	54	-139	-42	-1	0	56	0
212	0	0	131	228	97	-179	17	162	48	-164	31	34	40	75	0
213	0	0	134	236	102	-185	16	169	32	-137	-32	5	-1	166	0
214	0	0	101	236	135	-168	-17	185	65	-195	-73	-42	-9	-5	0
215	0	0	-19	213	232	-97	-125	222	73	-188	-9	17	38	7	0
216	0	0	-95	209	304	-57	-199	256	-44	-153	-122	-116	9	-143	0
217	0	0	-173	203	376	-15	-274	289	-98	-155	-48	-69	19	-145	0
218	0	0	-210	174	384	18	-297	279	-157	-244	-71	-62	-89	-153	0
219	0	0	-66	197	263	-65	-164	230	23	-190	-9	-44	-13	-46	0
220	0	0	-54	190	244	-68	-149	217	-31	-174	-9	3	-38	48	0
221	0	0	31	184	153	-107	-61	168	21	-83	-15	-11	58	71	0
222	0	0	138	192	54	-165	42	123	75	-97	21	40	-5	54	0
223	0	0	156	192	36	-174	60	114	44	-129	118	-27	64	180	0
224	0	0	41	188	147	-114	-53	167	11	-174	-25	-60	-23	17	0
225	0	0	24	188	164	-106	-70	176	-7	-133	-5	-7	-36	-1	0
226	0	0	-93	199	292	-53	-192	245	-56	-195	-44	7	-64	-112	0
227	0	0	-134	188	322	-27	-228	255	-131	-114	-32	-69	9	-139	0
228	0	0	-202	182	384	10	-293	283	-97	-209	-108	-75	-34	-143	0
229	0	0	-128	164	292	-18	-210	228	-71	-126	-75	-11	-21	-100	0
230	0	0	-112	149	261	-18	-186	205	-60	-147	-85	-29	36	54	0
231	0	0	8	143	135	-75	-63	139	48	-108	-38	-13	7	97	0
232	0	0	153	153	0	-153	76	76	104	-34	31	75	75	178	0
233	0	0	162	149	-13	-155	87	68	77	-42	-42	60	50	73	0
234	0	0	101	161	60	-131	20	110	-44	-95	-3	-65	13	89	0
235	0	0	33	170	137	-101	-52	153	-19	-93	-44	-60	54	7	0
236	0	0	-97	166	263	-34	-180	214	-54	-141	-95	-104	-19	-137	0
237	0	0	-103	195	298	-46	-200	246	-149	-98	-164	-83	-77	-195	0
238	0	0	-180	221	401	-20	-290	311	-143	-116	-106	-73	-11	-139	0
239	0	0	-66	232	298	-83	-182	265	-131	-159	-137	-108	-65	-143	0
240	0	0	10	209	199	-109	-94	204	60	-102	-54	62	13	56	0
241	0	0	58	199	141	-128	-41	170	1	-131	-64	36	-60	106	0
242	0	0	122	153	31	-137	45	92	79	-71	-79	34	-50	153	0
243	0	0	70	135	65	-102	2	100	56	-170	-44	-19	5	120	0
244	0	0	129	129	0	-129	64	64	44	-106	-69	-27	-46	38	0
245	0	0	-28	129	157	-50	-92	143	-50	-83	-110	-7	-3	23	0
246	0	0	-85	124	209	-19	-147	166	-62	-129	-137	-60	-54	-87	0
247	0	0	-194	128	322	33	-258	225	-71	-91	-192	-3	-48	-155	0
248	0	0	-227	124	351	51	-289	237	-85	-141	-228	-79	-62	-137	0
249	0	0	-128	139	267	-5	-197	203	-67	-116	-159	-54	-32	-85	0
250	0	0	-109	135	244	-13	-176	189	-73	-131	-172	9	21	-93	0
251	0	0	17	143	126	-80	-54	134	34	-69	-91	-21	19	71	0
252	0	0	128	157	29	-142	49	93	58	-122	-29	-46	65	149	0
253	0	0	105	182	77	-143	14	129	54	-91	-69	23	19	143	0
254	0	0	48	162	114	-105	-33	138	-21	-157	-93	-36	67	54	0
255	0	0	-21	147	168	-63	-94	157	25	-108	-87	-31	48	13	0
256	0	0	-87	153	240	-33	-163	196	-23	-147	-81	-11	-67	-32	0
257	0	0	-272	135	407	68	-339	271	-162	-211	-176	-178	-54	-205	0
258	0	0	-177	114	291	31	-234	202	11	-145	-203	-7	-85	-120	0
259	0	0	-246	97	343	74	-294	220	-64	-192	-153	-44	-62	-73	0
260	0	0	-99	77	176	11	-137	126	27	-194	-56	-83	-11	-44	0
261	0	0	-27	91	118	-32	-72	104	73	-104	-64	25	81	62	0
262	0	0	39	79	40	-59	0	59	-36	-139	-38	-58	54	102	0
263	0	0	88	85	-3	-86	45	41	56	-104	-46	34	32	147	0
264	0	0	25	110	85	-67	-30	97	95	-174	-67	23	-32	52	0
265	0	0	-21	116	137	-47	-79	126	-25	-188	-11	-25	-58	1	0
266	0	0	-116	126	242	-5	-179	184	-97	-159	-62	-116	9	-102	0
267	0	0	-216	129	345	43	-280	237	-110	-178	-135	-44	-102	-174	0
268	0	0	-240	95	335	72	-287	215	-77	-170	-112	-64	-17	-162	0
269	0	0	-175	69	244	53	-209	156	-36	-209	-32	9	-73	-87	0
270	0	0	-70	58	128	6	-99	93	54	-176	-17	-9	81	-58	0
271	0	0	-91	40	131	25	-111	85	-44	-201	46	-46	34	-9	0
272	0	0	94	73	-21	-83	57	26	116	-141	100	50	60	164	0
273	0	0	60	71	11	-65	24	41	9	-161	-17	-75	62	81	0
274	0	0	66	71	5	-68	30	38	-32	-95	-60	-9	19	81	0
275	0	0	-58	71	129	-6	-93	100	-25	-149	-38	44	-9	-58	0
276	0	0	-153	77	230	38	-191	153	-73	-182	-79	-60	3	-120	0
277	0	0	-213	83	296	65	-254	189	-65	-199	-34	-149	-19	-155	0
278	0	0	-258	71	329	93	-293	200	-112	-184	-120	-54	-5	-159	0
279	0	0	-178	54	232	62	-205	143	-85	-145	-89	-65	-9	-104	0
280	0	0	-140	21	161	59	-150	91	-36	-149	-112	1	-34	0	0
281	0	0	-51	42	93	4	-72	67	-38	-122	-21	31	13	81	0
282	0	0	65	56	-9	-60	37	23	91	-135	11	85	60	89	0
283	0	0	31	56	25	-43	3	40	13	-180	-27	-93	-21	56	0
284	0	0	74	65	-9	-69	41	28	85	-104	-42	21	83	95	0
285	0	0	-16	65	81	-24	-48	73	40	-110	-3	13	0	31	0
286	0	0	-161	62	223	49	-192	142	-81	-194	-192	-104	-104	-67	0
287	0	0	-153	62	215	45	-184	138	15	-100	-91	13	9	-116	0
288	0	0	-295	56	351	119	-323	203	-184	-161	-254	-120	-133	-195	0
289	0	0	-136	52	188	42	-162	120	27	-172	-126	-31	-25	-46	0
290	0	0	-99	46	145	26	-122	95	-65	-71	-75	-56	56	-46	0
291	0	0	16	50	34	-33	-9	42	85	-114	-108	48	-3	7	0
292	0	0	69	64	-5	-66	37	29	36	-122	-64	-19	81	128	0
293	0	0	100	89	-11	-94	55	39	60	-110	-102	32	21	85	0
294	0	0	80	77	-3	-78	41	37	93	-81	-85	-44	17	100	0
295	0	0	-31	75	106	-22	-68	90	-36	-65	-170	-25	-29	3	0
296	0	0	-111	73	184	19	-147	128	-13	-168	-162	-60	-31	-89	0
297	0	0	-184	77	261	53	-222	169	-83	-89	-186	-54	-69	-186	0
298	0	0	-251	69	320	91	-285	194	-77	-176	-217	-23	-13	-153	0
299	0	0	-129	97	226	16	-177	161	-62	-106	-129	-108	9	-93	0
300	0	0	-60	89	149	-14	-104	119	52	-153	-135	17	32	-11	0
301	0	0	-12	102	114	-45	-63	108	25	-135	-98	-32	42	108	0
302	0	0	37	116	79	-76	-21	97	23	-149	-50	-3	-1	93	0
303	0	0	113	126	13	-119	50	69	104	-149	-40	-25	34	145	0
304	0	0	31	145	114	-88	-41	129	-3	-126	-79	-29	-1	31	0
305	0	0	6	143	137	-74	-65	140	-34	-67	-27	7	-46	31	0
306	0	0	-106	128	234	-11	-170	181	-87	-112	-87	-87	-71	-95	0
307	0	0	-233	116	349	58	-291	232	-108	-201	-122	-129	-89	-195	0
308	0	0	-223	110	333	56	-278	221	-52	-194	-164	-54	-87	-192	0
309	0	0	-151	122	273	14	-212	197	-21	-170	-25	-34	-50	-42	0
310	0	0	-149	93	242	28	-195	167	-60	-133	-34	-83	56	-133	0
311	0	0	-37	73	110	-18	-73	91	32	-188	17	-65	77	-5	0
312	0	0	9	65	56	-37	-23	60	46	-83	29	34	-27	155	0
313	0	0	87	62	-25	-74	56	18	48	-114	31	48	34	79	0
314	0	0	-52	83	135	-15	-93	109	-25	-201	-1	-65	-19	-11	0
315	0	0	-29	85	114	-28	-71	99	23	-126	36	-25	-9	23	0
316	0	0	-175	108	283	33	-229	195	-87	-126	-65	-85	-58	-79	0
317	0	0	-202	102	304	50	-253	203	-155	-93	-149	-116	-46	-244	0
318	0	0	-257	131	388	63	-322	259	-79	-213	-108	-85	-87	-161	0
319	0	0	-172	153	325	9	-248	239	-100	-199	-100	-3	-58	-112	0
320	0	0	-73	157	230	-42	-151	193	-21	-71	-69	-7	44	-46	0
321	0	0	56	147	91	-101	-17	119	52	-97	48	-3	56	58	0
322	0	0	62	120	58	-91	2	89	50	-71	-48	-5	-13	133	0
323	0	0	152	98	-54	-125	103	22	17	-114	40	83	-32	122	0
324	0	0	12	79	67	-45	-27	73	17	-95	-25	19	25	56	0
325	0	0	56	87	31	-71	12	59	34	-114	27	-31	60	-9	0
326	0	0	-169	77	246	46	-207	161	-54	-159	-69	-52	-32	-104	0
327	0	0	-140	73	213	33	-176	143	-19	-207	-174	-48	-122	-207	0
328	0	0	-245	69	314	88	-279	191	-11	-166	-129	-15	-5	-116	0
329	0	0	-195	64	259	65	-227	161	-54	-197	-170	-118	-32	-135	0
330	0	0	-4	77	81	-36	-42	79	58	-95	-83	-9	23	21	0
331	0	0	-8	89	97	-40	-52	93	118	-172	-75	58	-25	73	0
332	0	0	17	75	58	-46	-20	66	-32	-174	-141	-79	-3	81	0
333	0	0	79	64	-15	-71	47	24	73	-133	-120	48	58	83	0
334	0	0	46	31	-15	-38	30	8	21	-58	-100	-23	54	85	0
335	0	0	-97	3	100	47	-98	51	-36	-184	-129	-108	-67	-9	0
336	0	0	-165	3	168	81	-166	85	-52	-153	-143	-29	-87	-104	0
337	0	0	-327	-19	308	173	-317	144	-157	-242	-250	-104	-139	-188	0
338	0	0	-294	-17	277	155	-285	130	-102	-133	-205	-69	-15	-122	0
339	0	0	-263	-38	225	150	-244	93	-73	-234	-157	-141	-13	-178	0
340	0	0	-139	-23	116	81	-127	46	9	-145	-87	0	-25	-60	0
341	0	0	-34	-25	9	29	-21	-8	19	-209	-91	-9	17	9	0
342	0	0	31	-9	-40	-11	35	-24	54	-60	-48	23	19	186	0
343	0	0	56	-15	-71	-20	63	-43	60	-133	-67	-7	7	89	0
344	0	0	60	-7	-67	-26	63	-37	40	-118	-36	0	9	98	0
345	0	0	-96	-21	75	58	-85	27	-11	-110	-184	48	9	-29	0
346	0	0	-176	-27	149	101	-162	61	-95	-188	-186	-89	-85	-149	0
347	0	0	-232	-27	205	129	-218	89	-71	-102	-139	-15	-46	-133	0
348	0	0	-271	-23	248	147	-259	112	-172	-147	-197	-81	-118	-166	0
349	0	0	-184	-23	161	103	-172	69	-7	-145	-118	1	-19	-85	0
350	0	0	-181	-32	149	106	-165	58	-38	-137	-153	-34	-9	-114	0
351	0	0	-2	-19	-17	10	7	-18	7	-153	-139	-27	50	27	0
352	0	0	27	-21	-48	-3	37	-34	110	-147	-79	58	32	93	0
353	0	0	53	-32	-85	-10	69	-58	27	-75	-67	60	29	48	0
354	0	0	27	-27	-54	0	40	-40	-62	-27	-153	40	1	58	0
355	0	0	-111	-46	65	78	-88	9	-32	-153	-106	-52	15	-71	0
356	0	0	-137	-42	95	89	-116	26	-75	-116	-145	-137	-34	-120	0
357	0	0	-232	-48	184	140	-208	68	-98	-126	-162	-11	-114	-97	0
358	0	0	-242	-62	180	152	-211	59	-75	-124	-172	-44	-73	-170	0
359	0	0	-193	-69	124	131	-158	27	-5	-131	-120	0	-29	-77	0
360	0	0	-108	-77	31	92	-69	-23	-60	-104	-98	-13	-13	-81	0
361	0	0	-60	-89	-29	74	-15	-59	58	-151	-11	23	-17	89	0
362	0	0	28	-98	-126	35	77	-112	54	-145	-54	60	44	25	0
363	0	0	29	-75	-104	23	66	-89	75	-104	-64	85	38	106	0
364	0	0	-29	-75	-46	52	8	-60	-25	-174	-180	-44	-34	-32	0
365	0	0	-80	-69	11	74	-45	-29	21	-48	-62	31	13	40	0
366	0	0	-259	-77	182	168	-220	52	-137	-232	-153	-62	-116	-106	0
367	0	0	-177	-67	110	122	-143	21	-62	-133	-178	-36	-50	-168	0
368	0	0	-274	-73	201	173	-237	64	-93	-122	-172	-73	-9	-147	0
369	0	0	-193	-64	129	128	-161	32	-71	-128	-178	-65	-42	-164	0
370	0	0	-118	-62	56	90	-87	-3	-17	-38	-67	3	73	-34	0
371	0	0	-71	-60	11	65	-41	-24	65	-139	-69	-67	11	67	0
372	0	0	70	-50	-120	-10	95	-85	168	-135	15	15	81	129	0
373	0	0	-8	-60	-52	34	22	-56	21	-97	27	-50	50	164	0
374	0	0	49	-42	-91	-3	70	-66	-5	-104	-42	-3	-7	15	0
375	0	0	-164	-50	114	107	-139	32	-29	-215	-54	-32	-38	-7	0
376	0	0	-158	-52	106	105	-132	27	-25	-122	-182	9	-104	-194	0
377	0	0	-313	-52	261	182	-287	104	-135	-207	-95	-102	-52	-201	0
378	0	0	-294	-48	246	171	-270	99	-71	-205	-128	-116	-124	-157	0
379	0	0	-189	-50	139	119	-164	44	-13	-106	-122	52	0	-118	0
380	0	0	-199	-46	153	122	-176	53	-102	-129	-62	-62	-54	-79	0
381	0	0	-43	-46	-3	44	-20	-24	36	-133	-3	-23	-5	17	0
382	0	0	10	-42	-52	16	31	-47	64	-112	-5	112	15	106	0
383	0	0	-41	-44	-3	42	-19	-23	-7	-178	-9	-67	27	34	0
384	0	0	105	-56	-161	-24	133	-108	145	-135	112	-15	21	81	0
385	0	0	-134	-67	67	100	-100	0	-98	-228	-38	-100	-13	-108	0
386	0	0	-148	-75	73	111	-110	-1	-58	-112	-54	-23	-62	-128	0
387	0	0	-306	-56	250	181	-278	97	-71	-174	-161	-40	-81	-242	0
388	0	0	-209	-52	157	130	-183	52	-69	-176	-73	-98	1	-184	0
389	0	0	-218	-56	162	137	-190	53	-11	-166	-106	-3	0	-135	0
390	0	0	-110	-62	48	86	-79	-7	-48	-219	-133	-31	-29	-98	0
391	0	0	-72	-83	-11	77	-30	-47	29	-145	-29	-17	52	27	0
392	0	0	-27	-79	-52	53	12	-65	-32	-205	-25	-23	-31	73	0
393	0	0	49	-79	-128	15	88	-103	120	-143	-54	-27	93	73	0
394	0	0	27	-75	-102	24	64	-88	21	-182	-13	19	-1	11	0
395	0	0	-76	-87	-11	81	-32	-49	-9	-195	-44	-48	-79	-17	0
396	0	0	-193	-79	114	136	-153	17	-93	-157	-131	-97	-81	-79	0
397	0	0	-210	-42	168	126	-189	63	-21	-184	-124	-17	-69	-168	0
398	0	0	-219	9	228	105	-223	118	-93	-170	-174	-106	9	-226	0
399	0	0	-151	50	201	50	-176	125	-48	-205	-52	-52	-13	-141	0
400	0	0	-111	100	211	5	-161	155	11	-256	-81	-64	-62	-65	0
401	0	0	101	194	93	-147	4	143	48	-89	-36	29	29	40	0
402	0	0	233	312	79	-272	77	195	122	-52	-71	110	34	131	0
403	0	0	285	500	215	-392	35	357	-19	-98	-9	-27	27	141	0
404	0	0	499	704	205	-601	147	454	133	-104	-21	0	25	65	0
405	0	0	357	921	564	-639	-103	742	-54	-194	-77	-58	-62	-89	0
406	0	0	510	1167	657	-838	-73	912	-21	-42	-73	-42	-11	-93	0
407	0	0	403	1398	995	-900	-296	1196	-87	-143	-223	-104	-89	-226	0
408	0	0	635	1575	940	-1105	-152	1257	3	-199	-93	-19	-69	-114	0
409	0	0	683	1728	1045	-1205	-181	1386	38	-122	-87	17	-21	-102	0
410	0	0	900	1860	960	-1380	-30	1410	31	-118	-77	29	13	-36	0
411	0	0	975	1943	968	-1459	3	1455	50	-128	-106	-29	-17	38	0
412	0	0	1055	1953	898	-1504	78	1425	110	-102	-9	31	60	34	0
413	0	0	976	1843	867	-1409	54	1355	32	-102	-56	17	62	131	0
414	0	0	939	1711	772	-1325	83	1241	-7	-110	-48	-19	58	19	1
415	0	0	718	1567	849	-1142	-65	1208	5	-122	-126	-27	-27	-54	0
416	0	0	557	1303	746	-930	-94	1024	3	-186	-110	-77	-11	-102	0
417	0	0	258	921	663	-589	-202	792	-133	-172	-114	-73	-73	-153	0
418	0	0	55	543	488	-299	-216	515	-135	-124	-98	-21	-34	-188	0
419	0	0	-199	93	292	53	-245	192	-129	-166	-108	-104	-13	-73	0
420	0	0	-169	-308	-139	238	-15	-223	-100	-112	-56	-38	-17	-64	0
421	0	0	-374	-552	-178	463	-98	-365	-81	-114	-137	13	11	60	0
422	0	0	-126	-504	-378	315	126	-441	62	-110	-21	21	21	95	0
423	0	0	-173	-440	-267	306	47	-353	-40	-174	-52	-9	5	32	0
424	0	0	-99	-349	-250	224	75	-299	83	-141	-50	25	7	0	0
425	0	0	-157	-252	-95	204	-31	-173	-36	-147	-73	-52	11	-36	0
426	0	0	-248	-159	89	203	-168	-35	-67	-180	-126	-64	-34	-195	0
427	0	0	-212	-40	172	126	-192	66	-52	-69	-153	-93	-112	-157	0
428	0	0	-175	44	219	65	-197	131	-71	-129	-102	-75	-13	-151	0
429	0	0	-132	91	223	20	-177	157	-62	-155	-176	-91	5	-141	0
430	0	0	17	100	83	-58	-33	91	-32	-64	-188	5	-38	-19	0
431	0	0	46	100	54	-73	-4	77	-21	-112	-77	-44	-9	64	0
432	0	0	129	100	-29	-114	79	35	56	-139	-29	13	7	87	0
433	0	0	143	93	-50	-118	96	21	36	-87	-77	-29	71	9	0
434	0	0	49	93	44	-71	2	68	17	-151	-50	-29	32	-15	0
435	0	0	50	71	21	-60	14	46	31	-102	-118	7	-52	-42	0
436	0	0	-101	73	174	14	-137	123	-83	-89	-162	-75	29	-192	0
437	0	0	-216	73	289	71	-252	181	-170	-104	-201	-116	-79	-226	0
438	0	0	-148	71	219	38	-183	145	-32	-137	-112	-69	-5	-133	0
439	0	0	-113	69	182	22	-147	125	-56	-87	-155	-64	-9	-151	0
440	0	0	-83	91	174	-4	-128	132	-1	-153	-87	-21	27	-116	0
441	0	0	41	87	46	-64	-2	66	38	-95	-46	-3	60	31	0
442	0	0	88	54	-34	-71	61	10	40	-205	-48	-15	-60	97	0
443	0	0	172	44	-128	-108	150	-42	141	-114	-25	46	60	106	0
444	0	0	65	31	-34	-48	49	-1	67	-228	-34	-29	15	44	0
445	0	0	-29	29	58	0	-43	43	7	-157	-93	-36	-13	-50	0
446	0	0	-46	29	75	8	-60	52	-23	-118	-32	-91	-32	-89	0
447	0	0	-185	7	192	89	-188	99	-75	-135	-172	-102	-11	-170	0
448	0	0	-173	5	178	84	-175	91	-114	-157	-114	-36	-112	-135	0
449	0	0	-184	15	199	84	-191	107	-71	-242	-172	-54	-71	-159	0
450	0	0	-2	23	25	-10	-13	24	-13	-186	-116	-52	19	-83	0
451	0	0	13	13	0	-13	6	6	-17	-91	-122	3	48	89	0
452	0	0	108	15	-93	-61	100	-39	27	-110	-73	-44	17	129	0
453	0	0	195	29	-166	-112	180	-68	118	-83	-65	15	112	135	0
454	0	0	83	60	-23	-71	53	18	0	-178	-128	-34	-40	58	0
455	0	0	88	75	-13	-81	50	31	5	-135	-118	-11	-29	-50	0
456	0	0	-151	79	230	36	-190	154	-97	-147	-149	-110	46	-135	0
457	0	0	-113	73	186	20	-149	129	-58	-147	-192	-79	-65	-197	0
458	0	0	-136	79	215	28	-175	147	-48	-114	-201	-46	-23	-139	0
459	0	0	-75	93	168	-9	-121	130	-77	-124	-153	-79	-58	-194	0
460	0	0	25	77	52	-51	-13	64	0	-122	-32	-40	50	7	0
461	0	0	88	87	-1	-87	44	43	-34	-162	-112	-15	-13	29	0
462	0	0	220	102	-118	-161	169	-8	104	-48	-1	81	50	217	0
463	0	0	181	110	-71	-145	126	19	-32	-135	-112	25	13	54	0
464	0	0	191	104	-87	-147	139	8	100	-81	-15	-29	-1	106	0
465	0	0	3	100	97	-51	-47	98	-79	-147	-143	-75	-52	-32	0
466	0	0	25	100	75	-62	-25	87	-21	-122	-118	-29	-21	-157	0
467	0	0	-132	83	215	24	-173	149	-89	-54	-147	-93	46	-159	0
468	0	0	-174	56	230	59	-202	143	-141	-211	-211	-108	-95	-215	0
469	0	0	-110	58	168	26	-139	113	-97	-116	-194	-56	-23	-155	0
470	0	0	-62	69	131	-3	-96	100	21	-161	-104	-42	-48	3	0
471	0	0	74	77	3	-75	35	40	21	-143	-104	25	21	36	0
472	0	0	100	91	-9	-95	54	41	42	-95	-44	25	15	89	0
473	0	0	192	95	-97	-143	144	-1	3	-60	-71	23	19	108	0
474	0	0	172	87	-85	-129	128	1	-19	-27	-54	-1	32	71	0
475	0	0	25	81	56	-53	-15	68	-87	-95	-139	-58	-1	31	0
476	0	0	49	91	42	-70	3	66	-50	0	-126	-38	34	-166	0
477	0	0	-151	91	242	30	-196	166	-93	-153	-184	-65	-85	-182	0
478	0	0	-134	87	221	23	-177	154	-7	-182	-211	-98	-81	-197	0
479	0	0	-44	91	135	-23	-89	113	-42	-114	-129	-17	-31	-48	0
480	0	0	-45	110	155	-32	-100	132	-38	-170	-126	-48	1	-13	0
481	0	0	93	120	27	-106	33	73	-13	-145	-91	42	-7	29	0
482	0	0	144	153	9	-148	67	81	104	-98	-27	69	64	164	0
483	0	0	177	174	-3	-175	90	85	-15	-228	-133	-42	-13	3	0
484	0	0	183	172	-11	-177	97	80	42	-85	-21	25	42	128	0
485	0	0	72	157	85	-114	-6	121	-40	-102	-205	40	-23	-62	0
486	0	0	-6	172	178	-83	-92	175	-27	-155	-120	-46	-71	-97	0
487	0	0	-194	174	368	10	-281	271	-106	-192	-174	-23	-64	-81	0
488	0	0	-109	162	271	-26	-190	216	-145	-209	-234	-83	-126	-180	0
489	0	0	-70	151	221	-40	-145	186	3	-106	-95	34	23	-62	0
490	0	0	-70	162	232	-46	-151	197	-75	-192	-116	-159	7	-46	0
491	0	0	206	170	-36	-188	121	67	48	-52	13	56	11	104	0
492	0	0	171	172	1	-171	85	86	89	-67	-120	69	62	79	0
493	0	0	204	170	-34	-187	119	68	40	-97	-29	85	29	98	0
494	0	0	187	194	7	-190	90	100	-5	-75	-87	19	31	11	0
495	0	0	89	205	116	-147	-13	160	-64	-120	-131	-91	15	-42	0
496	0	0	-43	203	246	-80	-144	224	-44	-164	-168	-56	-67	-145	0
497	0	0	-12	213	225	-100	-118	219	-23	-190	-81	-27	-79	-100	0
498	0	0	-97	217	314	-60	-205	265	-67	-143	-195	3	-71	-166	0
499	0	0	-45	244	289	-99	-167	266	-25	-108	-143	-21	31	-151	0
500	0	0	35	242	207	-138	-86	224	40	-118	-104	15	42	-42	0
501	0	0	184	244	60	-214	62	152	13	-102	-71	32	-5	93	0
502	0	0	190	252	62	-221	64	157	52	-151	-23	-13	21	87	0
503	0	0	246	273	27	-259	109	150	36	-83	3	-5	69	73	0
504	0	0	219	292	73	-255	73	182	3	-129	0	27	-19	97	0
505	0	0	147	304	157	-225	-5	230	31	-44	-89	-38	27	-1	0
506	0	0	55	320	265	-187	-105	292	-50	-52	-97	11	-38	-104	0
507	0	0	12	304	292	-158	-140	298	-161	-56	-143	-44	-95	-225	0
508	0	0	-101	304	405	-101	-253	354	-126	-54	-170	5	-65	-135	0
509	0	0	-4	310	314	-153	-159	312	-95	-75	-149	-71	-91	-128	0
510	0	0	92	318	226	-205	-67	272	-42	-97	-104	7	-15	-25	0
511	0	0	130	333	203	-231	-36	268	19	-54	-116	0	-44	46	0
512	0	0	353	368	15	-360	169	191	114	-71	0	27	79	176	0
513	0	0	264	384	120	-324	72	252	67	-166	-71	15	34	81	0
514	0	0	328	409	81	-368	123	245	50	-65	-9	71	52	95	0
515	0	0	188	434	246	-311	-29	340	29	-137	-135	23	-52	50	0
516	0	0	103	444	341	-273	-119	392	-62	-95	-50	-85	15	-137	0
517	0	0	-18	455	473	-218	-245	464	-170	-124	-102	-137	-77	-120	0
518	0	0	62	475	413	-268	-175	444	-52	-180	-157	-100	-62	-126	0
519	0	0	35	488	453	-261	-209	470	-44	-64	-162	15	52	-69	0
520	0	0	198	498	300	-348	-51	399	0	-149	-122	13	-13	-44	0
521	0	0	262	502	240	-382	11	371	34	-129	-71	19	34	60	0
522	0	0	270	516	246	-393	12	381	13	-104	-91	31	-34	56	0
523	0	0	355	516	161	-435	97	338	44	-62	-65	48	9	118	0
524	0	0	270	508	238	-389	16	373	-38	-85	-151	21	-1	73	0
525	0	0	211	529	318	-370	-53	423	-27	-108	-149	-58	-31	-54	0
526	0	0	150	547	397	-348	-123	472	-36	-106	-91	-67	-60	-46	0
527	0	0	85	568	483	-326	-199	525	-110	-194	-226	-11	-135	-168	0
528	0	0	122	583	461	-352	-169	522	-40	-128	-93	-71	-69	-172	0
529	0	0	123	580	457	-351	-167	518	5	-131	-110	-56	29	-58	0
530	0	0	166	583	417	-374	-125	500	-60	-211	-112	-98	-46	19	0
531	0	0	346	582	236	-464	55	409	11	-46	-114	79	44	85	0
532	0	0	355	583	228	-469	63	405	34	-124	-65	23	79	135	0
533	0	0	402	564	162	-483	120	363	69	-85	-56	7	-5	118	0
534	0	0	317	545	228	-431	44	386	38	-114	-29	7	108	81	0
535	0	0	247	545	298	-396	-25	421	13	-133	-114	-42	-27	-77	0
536	0	0	105	541	436	-323	-165	488	-31	-131	-137	-60	-17	-199	0
537	0	0	49	543	494	-296	-222	518	-77	-180	-157	-44	-48	-147	0
538	0	0	11	556	545	-283	-267	550	-143	-164	-197	-128	-91	-201	0
539	0	0	112	564	452	-338	-170	508	-73	-178	-87	-46	-62	-126	0
540	0	0	148	545	397	-346	-124	471	-13	-126	-97	-46	36	-58	0
541	0	0	254	521	267	-387	-6	394	11	-129	-34	-17	40	-7	0
542	0	0	268	504	236	-386	16	370	34	-102	-31	54	56	133	0
543	0	0	318	486	168	-402	75	327	25	-170	29	-64	50	69	0
544	0	0	285	463	178	-374	53	320	23	-65	-67	3	118	46	0
545	0	0	186	422	236	-304	-25	329	9	-62	-133	-27	3	-23	0
546	0	0	81	393	312	-237	-115	352	-58	-128	-159	19	-54	-143	0
547	0	0	-42	349	391	-153	-216	370	-64	-151	-79	-21	-69	-126	0
548	0	0	-134	345	479	-105	-306	412	-161	-205	-213	-114	-95	-201	0
549	0	0	39	320	281	-179	-121	300	31	-184	-69	1	-9	-106	0
550	0	0	-24	292	316	-134	-170	304	-40	-104	-79	-40	-32	-9	0
551	0	0	159	273	114	-216	22	193	-3	-108	-36	32	-7	46	0
552	0	0	151	238	87	-194	32	162	50	-145	-48	25	-36	89	0
553	0	0	231	232	1	-231	115	116	54	-102	-36	25	13	162	0
554	0	0	146	215	69	-180	38	142	19	-143	-65	17	-1	65	0
555	0	0	66	203	137	-134	-35	170	21	-213	-44	-38	-19	42	0
556	0	0	-41	195	236	-77	-138	215	-46	-91	-159	21	-75	-147	0
557	0	0	-70	215	285	-72	-177	250	-56	-164	-217	-110	-50	-197	0
558	0	0	-130	211	341	-40	-235	276	-38	-106	-186	-21	-44	-155	0
559	0	0	-39	186	225	-73	-132	205	-48	-60	-176	-44	60	-114	0
560	0	0	-23	180	203	-78	-113	191	1	-149	-69	-71	-17	-31	0
561	0	0	66	149	83	-107	-8	116	75	-91	-34	13	13	75	0
562	0	0	93	102	9	-97	42	55	52	-182	-75	40	-44	133	0
563	0	0	138	69	-69	-103	103	0	108	-118	-50	65	40	116	0
564	0	0	92	48	-44	-70	68	2	69	-182	-11	-52	21	44	0
565	0	0	-70	40	110	15	-90	75	-29	-159	-122	-40	-27	-46	0
566	0	0	-122	42	164	40	-143	103	-110	-114	-141	-108	-58	-223	0
567	0	0	-200	42	242	79	-221	142	-93	-139	-124	-104	44	-186	0
568	0	0	-138	48	186	45	-162	117	-128	-137	-108	-124	1	-226	0
569	0	0	-95	25	120	35	-107	72	-32	-114	-34	-36	-25	-124	0
570	0	0	-83	0	83	41	-83	41	-27	-85	-159	-21	-19	-64	0
571	0	0	96	-1	-97	-47	96	-49	50	-34	-110	79	54	79	0
572	0	0	72	1	-71	-36	71	-35	-13	-151	-97	19	29	65	0
573	0	0	126	-23	-149	-51	137	-86	81	-122	-19	17	-9	124	0
574	0	0	63	-34	-97	-14	80	-65	52	-100	7	-17	46	27	0
575	0	0	-63	-40	23	51	-43	-8	-97	-87	-128	-40	-98	-62	0
576	0	0	-60	-60	0	60	-30	-30	-9	-147	-62	-19	-27	-81	0
577	0	0	-259	-69	190	164	-224	60	-100	-182	-174	-65	-87	-145	0
578	0	0	-228	-87	141	157	-184	27	-149	-128	-97	-118	-42	-174	0
579	0	0	-240	-79	161	159	-200	41	-116	-106	-62	-54	-13	-25	0
580	0	0	-98	-71	27	84	-62	-22	-42	-126	-67	3	-48	-19	0
581	0	0	54	-27	-81	-13	67	-54	126	-50	-19	42	46	69	0
582	0	0	36	9	-27	-22	31	-9	25	-161	-64	-9	3	73	0
583	0	0	127	27	-100	-77	113	-36	65	-73	1	89	23	164	0
584	0	0	27	42	15	-34	6	28	-40	-118	-139	-1	-32	-3	0
585	0	0	57	50	-7	-53	32	21	25	-87	-52	36	34	-58	0
586	0	0	-140	21	161	59	-150	91	-79	-93	-135	-38	-48	-157	0
587	0	0	-195	-44	151	119	-173	53	-133	-100	-149	-106	-23	-182	0
588	0	0	-280	-83	197	181	-238	57	-161	-106	-172	-17	-13	-207	0
589	0	0	-254	-95	159	174	-206	32	-79	-166	-118	-75	-40	-89	0
590	0	0	-140	-100	40	120	-90	-30	-34	-131	-58	-89	48	11	0
591	0	0	12	-102	-114	45	63	-108	56	-73	-52	38	36	126	0
592	0	0	51	-100	-151	24	101	-125	54	-73	-36	5	64	126	0
593	0	0	39	-89	-128	25	83	-108	27	-87	-21	69	75	153	0
594	0	0	83	-58	-141	-12	112	-99	21	-118	15	36	-23	36	0
595	0	0	-68	-32	36	50	-52	2	0	-129	-194	15	-62	1	0
596	0	0	-75	-21	54	48	-64	16	-21	-95	-87	-15	-40	-118	0
597	0	0	-213	-25	188	119	-200	81	-75	-147	-197	-31	-75	-147	0
598	0	0	-187	-44	143	115	-165	49	-58	-215	-180	-71	-64	-155	0
599	0	0	-176	-17	159	96	-167	71	-9	-141	-149	-34	9	-110	0
600	0	0	-70	-5	65	37	-67	30	-77	-114	-85	-36	-19	-67	0
601	0	0	-78	-13	65	45	-71	26	-25	-104	-100	-77	60	34	0
602	0	0	119	-9	-128	-55	123	-68	46	-93	17	29	44	147	0
603	0	0	55	3	-52	-29	53	-24	-9	-184	-38	23	-58	124	0
604	0	0	138	40	-98	-89	118	-29	87	-64	-19	31	71	128	0
605	0	0	-22	69	91	-23	-56	80	27	-172	-124	-52	44	-95	0
606	0	0	-72	71	143	0	-107	107	-69	-114	-98	-48	60	-155	0
607	0	0	-111	75	186	18	-148	130	-104	-100	-207	-5	-44	-151	0
608	0	0	-202	38	240	82	-221	139	-116	-162	-139	-56	-97	-122	0
609	0	0	-99	27	126	36	-112	76	-11	-124	-85	-58	7	-83	0
610	0	0	-151	27	178	62	-164	102	-73	-89	-91	-104	31	19	0
611	0	0	-8	21	29	-6	-18	25	-21	-137	-91	-11	-32	11	0
612	0	0	37	-9	-46	-14	41	-27	25	-79	-7	-9	85	133	0
613	0	0	45	-44	-89	0	67	-66	25	-95	-81	32	-32	89	0
614	0	0	24	-71	-95	23	59	-83	0	-71	-38	11	75	46	0
615	0	0	-70	-85	-15	77	-27	-50	-29	-58	-108	23	-36	-7	0
616	0	0	-197	-118	79	157	-138	-19	-64	-104	-77	21	-25	-168	0
617	0	0	-307	-135	172	221	-239	18	-91	-102	-153	-36	-135	-180	0
618	0	0	-317	-122	195	219	-256	36	-87	-131	-114	-1	-25	-128	0
619	0	0	-234	-85	149	159	-191	32	-83	-56	-129	-40	46	-87	0
620	0	0	-144	-77	67	110	-105	-5	-54	-114	-137	-46	11	-102	0
621	0	0	-45	-62	-17	53	-14	-39	25	-60	-19	13	58	3	0
622	0	0	-65	-48	17	56	-41	-15	5	-145	-79	27	9	93	0
623	0	0	126	-40	-166	-43	146	-103	85	-21	-87	65	62	147	0
624	0	0	27	-27	-54	0	40	-40	44	-116	-27	42	60	110	0
625	0	0	-74	-38	36	56	-55	-1	58	-188	-13	0	-5	23	0
626	0	0	-135	-46	89	90	-112	21	-40	-126	-120	40	-75	-54	0
627	0	0	-261	-67	194	164	-227	63	-48	-151	-186	-133	25	-145	0
628	0	0	-257	-69	188	163	-222	59	-73	-161	-153	-50	-77	-172	0
629	0	0	-188	15	203	86	-195	109	-44	-168	-164	-25	-52	-52	0
630	0	0	-55	40	95	7	-75	67	27	-141	-98	58	-38	13	0
631	0	0	31	31	0	-31	15	15	-5	-116	-79	-21	91	31	0
632	0	0	51	40	-11	-45	31	14	64	-159	-77	48	56	112	0
633	0	0	142	38	-104	-90	123	-33	98	-120	-87	46	126	118	0
634	0	0	45	-1	-46	-22	45	-23	-15	-79	-120	5	-3	67	0
635	0	0	-15	-36	-21	25	3	-28	95	-75	-83	44	64	9	0
636	0	0	-178	-81	97	129	-137	8	73	-147	-209	21	27	-162	0
637	0	0	-197	-83	114	140	-155	15	-62	-112	-137	-81	-7	-100	0
638	0	0	-253	-83	170	168	-211	43	-38	-116	-97	-73	1	-114	0
639	0	0	-179	-67	112	123	-145	22	-60	-137	-166	-13	9	-137	0
640	0	0	-130	-1	129	65	-129	64	-1	-114	-122	83	21	-21	0
641	0	0	-23	29	52	-3	-37	40	25	-172	-36	-31	7	19	0
642	0	0	125	75	-50	-100	87	12	67	-44	-36	112	38	100	0
643	0	0	68	69	1	-68	33	35	112	-145	-149	52	62	64	0
644	0	0	51	11	-40	-31	45	-14	104	-176	-25	11	54	79	0
645	0	0	-100	-64	36	82	-68	-14	-3	-122	-129	-23	19	-54	0
646	0	0	-187	-106	81	146	-134	-12	-29	-120	-145	-25	23	-81	0
647	0	0	-286	-155	131	220	-208	-12	-104	-44	-108	-71	-58	-116	0
648	0	0	-362	-151	211	256	-286	30	-170	-129	-131	-65	-93	-147	0
649	0	0	-243	-133	110	188	-176	-11	-15	-149	-174	19	-65	-27	0
650	0	0	-117	-32	85	74	-101	26	15	-170	-60	-13	0	-25	0
651	0	0	2	102	100	-52	-49	101	56	-100	0	44	27	112	0
652	0	0	23	120	97	-71	-37	108	-36	-116	-122	15	-79	89	0
653	0	0	164	77	-87	-120	125	-5	137	-118	17	52	58	168	0
654	0	0	-20	5	25	7	-22	15	19	-65	-118	44	5	162	0
655	0	0	-36	-100	-64	68	14	-82	-13	-128	-77	5	-46	-13	0
656	0	0	-230	-166	64	198	-147	-51	29	-131	-69	-44	58	-29	0
657	0	0	-332	-170	162	251	-247	-4	-71	-188	-149	-50	-46	-188	0
658	0	0	-279	-128	151	203	-215	11	-67	-145	-139	-69	-9	-153	0
659	0	0	-294	-108	186	201	-240	39	-42	-203	-153	17	-56	-102	0
660	0	0	-122	-64	58	93	-90	-3	-48	-62	-100	0	62	34	1
661	0	0	-160	-65	95	112	-127	15	48	-151	-151	44	-31	-1	0
662	0	0	50	-79	-129	14	89	-104	60	-98	-7	3	64	69	0
663	0	0	22	-69	-91	23	56	-80	95	-97	-44	85	-11	71	0
664	0	0	4	-56	-60	26	32	-58	91	-124	-17	46	46	31	0
665	0	0	-100	-44	56	72	-78	6	-9	-168	-110	-81	-60	-93	0
666	0	0	-148	11	159	68	-153	85	-40	-143	-56	17	-21	-38	0
667	0	0	-200	50	250	75	-225	150	-67	-149	-201	-36	-60	-228	0
668	0	0	-198	102	300	48	-249	201	-60	-172	-145	-34	9	-194	0
669	0	0	-167	110	277	28	-222	193	-52	-133	-116	-64	9	-85	0
670	0	0	-54	147	201	-46	-127	174	-5	-155	25	-25	40	-27	0
671	0	0	-2	114	116	-56	-59	115	-25	-118	-95	0	1	-38	0
672	0	0	55	50	-5	-52	30	22	21	-114	-64	75	17	91	0
673	0	0	78	-7	-85	-35	81	-46	52	-116	-9	-3	85	73	0
674	0	0	-50	-65	-15	57	-17	-40	21	-100	-50	5	-56	60	0
675	0	0	-120	-129	-9	124	-55	-69	-25	-108	-25	-85	0	-54	0
676	0	0	-214	-145	69	179	-141	-38	-38	-91	-133	-5	-34	-95	0
677	0	0	-310	-159	151	234	-230	-4	-98	-188	-95	-69	-19	-184	0
678	0	0	-332	-199	133	265	-232	-33	-38	-122	-135	-1	11	-128	0
679	0	0	-294	-205	89	249	-191	-58	-38	-95	-182	25	-3	-135	0
680	0	0	-226	-195	31	210	-128	-82	-9	-149	-91	15	23	-36	0
681	0	0	-124	-153	-29	138	-47	-91	54	-54	-52	25	-38	73	0
682	0	0	-64	-124	-60	94	-2	-92	62	-56	-3	48	21	69	0
683	0	0	12	-116	-128	52	70	-122	0	-73	32	89	58	139	0
684	0	0	-49	-161	-112	105	31	-136	19	-81	48	-29	38	27	0
685	0	0	-188	-161	27	174	-107	-67	1	-157	25	-32	19	-34	0
686	0	0	-290	-192	98	241	-194	-47	-95	-102	-65	-29	-75	-118	0
687	0	0	-292	-153	139	222	-215	-7	0	-104	-52	-17	17	-120	0
688	0	0	-346	-75	271	210	-308	98	-128	-178	-85	-54	-118	-217	0
689	0	0	-240	-23	217	131	-228	97	-93	-141	13	-40	5	-137	0
690	0	0	-119	5	124	57	-121	64	-52	-133	32	-13	40	-27	0
691	0	0	6	21	15	-13	-4	18	85	-67	62	48	97	108	0
692	0	0	29	50	21	-39	4	35	-5	-159	9	-52	-48	83	0
693	0	0	45	3	-42	-24	43	-19	7	-110	50	56	64	102	0
694	0	0	8	-23	-31	7	19	-27	-15	-161	9	-19	-29	7	0
695	0	0	-79	-50	29	64	-54	-10	-34	-67	23	-9	50	-9	0
696	0	0	-274	-77	197	175	-235	60	-60	-157	-52	-60	-5	-122	0
697	0	0	-189	-83	106	136	-147	11	-71	-69	-9	-81	-13	-104	0
698	0	0	-263	-73	190	168	-226	58	-50	-50	-7	-21	56	-89	0
699	0	0	-271	-118	153	194	-212	17	-91	-207	-48	-29	-58	-122	0
700	0	0	-202	-162	40	182	-121	-61	-25	-75	-17	-9	-21	73	0
701	0	0	-134	-201	-67	167	-33	-134	7	-75	11	44	21	87	0
702	0	0	-76	-223	-147	149	35	-185	69	-60	106	19	64	110	0
703	0	0	-66	-234	-168	150	51	-201	0	-100	71	17	100	100	0
704	0	0	-89	-205	-116	147	13	-160	62	-102	-5	46	-46	31	0
705	0	0	-191	-174	17	182	-104	-78	-32	-137	3	-31	17	-29	0
706	0	0	-267	-157	110	212	-188	-23	-124	-135	3	-46	-42	-50	0
707	0	0	-321	-131	190	226	-255	29	-91	-162	-27	-11	-52	-139	0
708	0	0	-311	-106	205	208	-258	49	-77	-128	-75	-79	7	-186	0
709	0	0	-282	-98	184	190	-233	43	-52	-151	-44	-13	-40	-79	0
710	0	0	-253	-77	176	165	-214	49	-60	-126	7	-32	-25	-25	0
711	0	0	-125	-50	75	87	-100	12	-38	-75	-3	7	1	23	0
712	0	0	-14	-19	-5	16	-4	-12	48	-54	102	56	60	102	0
713	0	0	-57	1	58	28	-57	29	-3	-87	21	-13	19	108	0
714	0	0	32	5	-27	-18	29	-11	83	-108	116	-11	93	31	0
715	0	0	-124	0	124	62	-124	62	-7	-29	11	-1	46	23	0
716	0	0	-203	-46	157	124	-180	55	-19	-143	-40	-62	-44	-118	0
717	0	0	-273	-112	161	192	-217	24	-11	-184	89	-34	17	-98	0
718	0	0	-360	-112	248	236	-304	68	-89	-184	-73	-54	19	-217	0
719	0	0	-212	-67	145	139	-178	39	-13	-91	7	-40	50	-81	0
720	0	0	-245	-46	199	145	-222	76	-50	-166	27	5	15	-21	0
721	0	0	-100	-58	42	79	-71	-8	-73	-83	1	-25	25	9	0
722	0	0	-56	-110	-54	83	-1	-82	34	-91	81	98	-7	135	0
723	0	0	-134	-201	-67	167	-33	-134	0	-112	-36	7	1	29	0
724	0	0	-141	-269	-128	205	-6	-198	58	-102	75	48	32	172	0
725	0	0	-249	-291	-42	270	-103	-166	25	-114	44	-5	-29	-75	0
726	0	0	-278	-234	44	256	-161	-95	-40	-64	15	-56	15	-110	0
727	0	0	-321	-151	170	236	-245	9	-65	-112	-3	-85	-32	-141	0
728	0	0	-325	-91	234	208	-279	71	-81	-149	-25	-75	-38	-180	0
729	0	0	-214	-50	164	132	-189	57	-65	-120	1	27	-21	-104	0
730	0	0	-279	-87	192	183	-235	52	-27	-149	17	-93	-25	25	0
731	0	0	-136	-137	-1	136	-67	-69	21	-104	34	31	32	7	0
732	0	0	-121	-159	-38	140	-41	-98	36	-118	71	-44	38	73	0
733	0	0	-33	-151	-118	92	42	-134	0	-98	141	1	56	112	0
734	0	0	-56	-98	-42	77	-7	-70	-15	-100	34	-54	-3	60	0
735	0	0	-185	-114	71	149	-128	-21	-69	-102	-25	58	-137	-21	0
736	0	0	-240	-112	128	176	-184	8	-60	-120	-9	-21	-65	-122	0
737	0	0	-296	-128	168	212	-232	20	-114	-129	-7	-75	-21	-124	0
738	0	0	-372	-161	211	266	-291	25	-128	-108	-15	-69	-44	-112	0
739	0	0	-290	-137	153	213	-221	8	-56	-124	-48	13	-48	-69	0
740	0	0	-228	-79	149	153	-188	35	-46	-137	38	-25	11	-19	0
741	0	0	-73	-19	54	46	-63	17	50	-73	52	5	-3	13	0
742	0	0	-8	21	29	-6	-18	25	60	-104	3	31	15	40	0
743	0	0	14	-15	-29	0	21	-22	34	-13	52	27	52	135	0
744	0	0	-121	-122	-1	121	-60	-61	-73	-102	5	-64	-5	15	0
745	0	0	-134	-232	-98	183	-18	-165	60	-46	31	67	64	-52	0
746	0	0	-372	-314	58	343	-215	-128	1	-180	-52	21	-25	-120	0
747	0	0	-414	-302	112	358	-263	-95	-15	-145	-34	0	-38	-133	0
748	0	0	-478	-275	203	376	-340	-36	-116	-168	-87	-131	-5	-170	0
749	0	0	-318	-190	128	254	-223	-31	-15	-87	-11	-1	9	-104	0
750	0	0	-271	-161	110	216	-190	-25	-1	-71	-15	67	-11	-91	0
751	0	0	-238	-192	46	215	-142	-73	-85	-97	-46	-11	-23	-23	0
752	0	0	-136	-205	-69	170	-33	-137	87	-62	-19	13	36	77	0
753	0	0	-119	-188	-69	153	-25	-128	29	-133	-13	69	-31	42	0
754	0	0	-152	-137	15	144	-83	-61	-1	-178	34	56	23	13	0
755	0	0	-106	-56	50	81	-78	-3	27	-116	1	15	7	-58	0
756	0	0	-264	-1	263	132	-263	131	-21	-112	27	-64	11	-54	0
757	0	0	-282	3	285	139	-283	144	-118	-199	-85	-135	-65	-252	0
758	0	0	-311	-38	273	174	-292	117	3	-153	-3	19	-42	-73	0
759	0	0	-315	-116	199	215	-257	41	-36	-114	-77	23	-50	-128	0
760	0	0	-230	-172	58	201	-144	-57	32	-124	-31	17	23	-112	0
761	0	0	-111	-194	-83	152	-14	-138	44	-69	135	-31	131	9	0
762	0	0	-118	-174	-56	146	-31	-115	29	-162	36	17	17	108	0
763	0	0	54	-110	-164	28	109	-137	135	-62	56	133	56	79	0
764	0	0	-4	-108	-104	56	50	-106	-46	-83	77	7	65	110	0
765	0	0	-88	-89	-1	88	-43	-45	21	-133	-46	62	-7	-34	0
766	0	0	-136	-67	69	101	-102	1	-44	-104	29	-42	-44	-106	0
767	0	0	-261	-58	203	159	-232	72	-38	-135	-42	-1	-23	-188	0
768	0	0	-296	-87	209	191	-252	61	-50	-184	-62	-73	-118	-143	0
769	0	0	-262	-131	131	196	-196	0	-25	-114	-5	-11	-3	-108	0
770	0	0	-169	-131	38	150	-103	-46	38	-135	-21	48	15	-5	0
771	0	0	-93	-203	-110	148	8	-156	-31	-44	5	69	-44	29	0
772	0	0	-17	-211	-194	114	88	-202	56	-93	73	114	50	69	0
773	0	0	-24	-219	-195	121	85	-207	23	-118	85	13	-40	161	0
774	0	0	-56	-180	-124	118	34	-152	81	-126	19	75	31	-13	0
775	0	0	-12	-83	-71	47	29	-77	25	-75	62	-25	9	7	0
776	0	0	-232	-27	205	129	-218	89	-104	-137	-87	-38	7	-141	0
777	0	0	-117	-15	102	66	-109	43	-31	-50	75	-81	21	-67	0
778	0	0	-251	7	258	122	-254	132	-73	-143	-58	-36	-40	-97	0
779	0	0	-143	-23	120	83	-131	48	-17	-100	-31	34	-19	-118	0
780	0	0	-189	-102	87	145	-138	-7	-38	-112	23	34	-19	-32	0
781	0	0	-311	-162	149	236	-230	-6	56	-139	60	75	-3	137	0
782	0	0	-294	-234	60	264	-177	-87	85	-97	162	54	190	320	0
783	0	0	-229	-244	-15	236	-107	-129	151	-145	19	124	120	197	0
784	0	0	-159	-217	-58	188	-50	-137	161	-131	110	77	83	124	0
785	0	0	-282	-205	77	243	-179	-64	-15	-131	62	21	3	9	0
786	0	0	-262	-162	100	212	-181	-31	46	-137	-5	133	-17	-32	0
787	0	0	-296	-159	137	227	-216	-11	-54	-139	-23	25	-25	-128	0
788	0	0	-308	-188	120	248	-214	-34	-54	-192	-29	-89	17	-65	0
789	0	0	-202	-166	36	184	-119	-65	-36	-64	-56	48	32	-42	0
790	0	0	-187	-129	58	158	-122	-35	-15	-149	52	-7	40	60	0
791	0	0	-17	-98	-81	57	32	-89	79	-145	21	29	69	15	0
792	0	0	142	-19	-161	-61	151	-90	83	-85	122	110	32	176	0
793	0	0	74	-69	-143	-2	108	-106	97	-147	50	44	31	116	0
794	0	0	4	-151	-155	73	79	-153	102	-65	-29	46	153	81	0
795	0	0	-151	-205	-54	178	-48	-129	40	-162	-25	46	65	-13	0
796	0	0	-140	-194	-54	167	-43	-124	27	-145	87	-91	65	-95	0
797	0	0	-305	-174	131	239	-218	-21	-65	-120	-58	-81	9	-190	0
798	0	0	-242	-145	97	193	-169	-24	-106	-108	-46	-46	-5	-145	0
799	0	0	-129	-97	32	113	-80	-32	-36	-104	29	-42	25	-102	0
800	0	0	-45	-81	-36	63	-4	-58	27	-69	-19	25	64	27	0
801	0	0	12	-85	-97	36	54	-91	60	-52	29	25	122	46	0
802	0	0	101	-102	-203	0	152	-152	85	-182	38	89	-3	87	0
803	0	0	83	-112	-195	14	139	-153	44	-97	25	44	29	73	0
804	0	0	79	-122	-201	21	140	-161	145	-147	42	100	29	25	0
805	0	0	-10	-75	-65	42	27	-70	-17	-118	-21	19	-17	-54	0
806	0	0	-6	-44	-38	25	16	-41	65	-95	-15	7	-3	-124	0
807	0	0	-110	-60	50	85	-80	-5	-64	-85	-29	46	71	-190	0
808	0	0	-136	-38	98	87	-117	30	-77	-178	-31	3	-69	-145	0
809	0	0	-80	15	95	32	-87	55	-40	-106	-7	-32	11	-116	0
810	0	0	-12	13	25	0	-18	19	15	-186	108	-5	13	-15	0
811	0	0	23	-25	-48	1	35	-36	13	-145	9	23	50	9	0
812	0	0	132	-69	-201	-31	166	-135	1	-31	87	-23	85	54	0
813	0	0	126	-116	-242	-5	184	-179	44	-75	52	60	21	100	0
814	0	0	99	-145	-244	23	171	-194	65	-71	87	46	25	75	0
815	0	0	0	-172	-172	86	86	-172	54	-50	-5	5	48	-44	0
816	0	0	-97	-162	-65	129	-16	-113	-15	-110	-58	-40	-5	-153	0
817	0	0	-129	-122	7	125	-68	-57	-83	-73	-50	27	-48	-135	0
818	0	0	-197	-83	114	140	-155	15	-97	-128	-65	-46	-89	-161	0
819	0	0	-111	-3	108	57	-109	52	-54	-155	11	-15	-13	-38	0
820	0	0	-27	19	46	4	-36	32	0	-81	-5	-23	23	-15	0
821	0	0	58	-11	-69	-23	63	-40	21	-114	89	-42	36	104	0
822	0	0	39	-15	-54	-12	46	-34	62	-122	27	9	32	85	0
823	0	0	158	7	-151	-82	154	-72	98	-81	27	97	95	102	0
824	0	0	92	9	-83	-50	87	-37	56	-91	95	-5	98	83	0
825	0	0	61	21	-40	-41	50	-9	104	-102	71	46	56	29	0
826	0	0	-47	5	52	21	-49	28	-23	-131	31	-36	3	-44	0
827	0	0	-181	-34	147	107	-164	56	-69	-95	5	-108	-25	-95	0
828	0	0	-259	-85	174	172	-216	44	-124	-221	-13	-79	-58	-238	0
829	0	0	-189	-118	71	153	-130	-23	-89	-108	62	-31	-23	-56	0
830	0	0	-151	-87	64	119	-107	-11	-27	-195	46	32	-23	7	0
831	0	0	-4	-62	-58	33	27	-60	32	-102	25	0	21	48	0
832	0	0	94	1	-93	-47	93	-46	32	-135	108	21	48	58	0
833	0	0	85	56	-29	-70	57	13	-42	-104	27	-5	-15	23	0
834	0	0	141	126	-15	-133	78	55	73	-141	71	3	34	50	0
835	0	0	35	145	110	-90	-37	127	-46	-157	65	-7	-11	-36	0
836	0	0	-84	98	182	-7	-133	140	-65	-112	1	-31	-19	-126	0
837	0	0	-98	-17	81	57	-89	32	-15	-133	13	-19	-23	-184	0
838	0	0	-238	-64	174	151	-206	55	-77	-147	-32	-77	48	-159	0
839	0	0	-139	-64	75	101	-107	5	-44	-180	42	-3	-91	-42	0
840	0	0	-158	-114	44	136	-101	-35	-56	-54	-9	-56	-13	-31	0
841	0	0	-85	-131	-46	108	-19	-88	54	-97	0	-48	-13	-36	0
842	0	0	-12	-151	-139	81	63	-145	23	-31	23	15	54	145	0
843	0	0	-2	-137	-135	69	66	-136	40	-159	79	11	-15	114	1
844	0	0	-35	-139	-104	87	34	-121	79	-143	11	58	-5	147	0
845	0	0	-138	-180	-42	159	-48	-111	-1	-149	42	-3	-42	75	0
846	0	0	-126	-219	-93	172	-16	-156	-15	-120	40	-17	-44	-91	0
847	0	0	-317	-211	106	264	-211	-52	-58	-126	-69	-27	-32	-242	0
848	0	0	-310	-215	95	262	-202	-60	-110	-174	-29	-79	-7	-180	0
849	0	0	-247	-176	71	211	-159	-52	-25	-178	-34	-21	-1	-172	0
850	0	0	-204	-199	5	201	-104	-97	1	-95	5	31	25	-95	0
851	0	0	-112	-230	-118	171	3	-174	31	-126	3	-21	19	-3	0
852	0	0	-91	-230	-139	160	24	-184	38	-151	50	27	67	75	0
853	0	0	-48	-296	-248	172	100	-272	-5	-118	81	-56	15	44	0
854	0	0	-88	-318	-230	203	71	-274	64	-81	91	44	67	73	0
855	0	0	-149	-306	-157	227	4	-231	34	-141	-65	-1	-40	-23	0
856	0	0	-210	-279	-69	244	-70	-174	-34	-67	-5	-19	-17	-97	0
857	0	0	-348	-186	162	267	-255	-12	-135	-135	-95	-106	-31	-232	0
858	0	0	-230	-124	106	177	-168	-9	-93	-81	-19	-50	-15	-166	0
859	0	0	-265	-141	124	203	-194	-8	-139	-100	-79	21	-34	-97	0
860	0	0	-211	-149	62	180	-136	-43	-17	-116	-9	-36	-34	-32	0
861	0	0	-97	-195	-98	146	0	-146	21	-46	34	-54	52	29	0
862	0	0	-132	-242	-110	187	-11	-176	34	-129	52	11	48	91	0
863	0	0	-74	-258	-184	166	55	-221	21	-69	42	15	75	23	0
864	0	0	-144	-221	-77	182	-33	-149	120	-108	97	81	89	110	0
865	0	0	-224	-170	54	197	-139	-58	-36	-143	-46	-11	-64	29	0
866	0	0	-224	-91	133	157	-178	21	-38	-135	11	-1	-29	-46	0
867	0	0	-296	-85	211	190	-253	63	-50	-147	-56	-42	-11	-205	0
868	0	0	-307	-100	207	203	-257	53	-149	-133	-42	-15	-11	-192	0
869	0	0	-288	-131	157	209	-222	13	-65	-87	-44	-21	-71	-102	0
870	0	0	-224	-168	56	196	-140	-56	-23	-34	-15	-7	11	-11	0
871	0	0	-157	-213	-56	185	-50	-134	11	-110	17	-11	19	-48	0
872	0	0	-70	-201	-131	135	30	-166	97	-32	21	98	100	93	0
873	0	0	0	-164	-164	82	82	-164	98	-124	64	-21	54	60	0
874	0	0	-66	-122	-56	94	-5	-89	1	-48	-7	-48	-29	79	0
875	0	0	-23	-118	-95	70	36	-106	64	-81	81	15	54	42	0
876	0	0	-205	-114	91	159	-148	-11	-48	-135	-29	-71	1	-141	0
877	0	0	-245	-100	145	172	-195	22	-73	-114	-81	-153	7	-178	0
878	0	0	-296	-75	221	185	-258	73	-93	-141	-69	-29	-54	-116	0
879	0	0	-235	-67	168	151	-201	50	-91	-124	-50	-58	-42	-133	0
880	0	0	-164	-133	31	148	-97	-51	25	-64	-19	-3	9	-9	0
881	0	0	-128	-215	-87	171	-20	-151	46	-85	27	-7	91	-38	0
882	0	0	-124	-279	-155	201	15	-217	15	-122	65	19	67	64	0
883	0	0	-72	-283	-211	177	69	-247	42	-137	7	19	85	-1	0
884	0	0	-134	-211	-77	172	-28	-144	25	-143	75	5	58	52	0
885	0	0	-275	-192	83	233	-179	-54	-108	-168	-23	-71	-17	-73	0
886	0	0	-237	-195	42	216	-139	-76	5	-137	23	-50	54	-48	0
887	0	0	-338	-203	135	270	-236	-34	-11	-168	-95	5	-29	-209	0
888	0	0	-372	-188	184	280	-278	-2	-46	-81	-32	-73	54	-141	0
889	0	0	-339	-194	145	266	-242	-24	-38	-157	-44	-21	-46	-106	0
890	0	0	-220	-195	25	207	-122	-85	-13	-81	7	-3	-42	-13	0
891	0	0	-172	-124	48	148	-110	-38	46	-180	38	64	-13	-5	0
892	0	0	-15	-77	-62	46	23	-69	40	-91	50	77	52	15	0
893	0	0	-58	-73	-15	65	-21	-44	-40	-213	32	11	42	58	0
894	0	0	-17	27	44	-5	-30	35	-44	-79	-60	-36	21	-42	0
895	0	0	0	36	36	-18	-18	36	83	-48	13	56	73	65	0
896	0	0	-181	-11	170	96	-175	79	-34	-149	-52	-87	-56	-106	0
897	0	0	-244	-83	161	163	-202	39	-73	-81	-25	-23	-73	-126	0
898	0	0	-331	-161	170	246	-250	4	-102	-81	-67	-85	0	-184	0
899	0	0	-293	-306	-13	299	-140	-159	-25	0	-52	-27	15	-129	0
900	0	0	-359	-405	-46	382	-156	-225	-40	-110	-11	69	-97	56	0
901	0	0	-183	-355	-172	269	-5	-263	31	-31	-19	38	11	-9	0
902	0	0	-110	-232	-122	171	6	-177	13	-9	-19	0	157	-40	0
903	0	0	47	-65	-112	9	79	-88	15	-73	40	-27	-9	29	0
904	0	0	26	58	32	-42	-3	45	-5	-40	-65	-19	5	-34	0
905	0	0	95	131	36	-113	29	83	75	-77	17	32	46	-17	0
906	0	0	-128	157	285	-14	-206	221	-83	-149	-151	-79	-65	-246	0
907	0	0	-83	310	393	-113	-238	351	-108	-89	-65	-81	-69	-172	0
908	0	0	-27	525	552	-249	-289	538	-112	-157	-147	-81	-65	-178	0
909	0	0	153	727	574	-440	-210	650	-67	-104	-71	9	7	-176	0
910	0	0	355	1002	647	-678	-146	824	44	-122	-23	0	11	1	0
911	0	0	489	1261	772	-875	-141	1016	42	-110	19	-19	-9	118	0
912	0	0	749	1476	727	-1112	11	1101	122	-110	-19	114	54	120	0
913	0	0	834	1662	828	-1248	3	1245	100	-108	31	11	1	139	0
914	0	0	919	1757	838	-1338	40	1297	44	-108	38	-11	129	13	0
915	0	0	918	1858	940	-1388	-11	1399	36	-81	42	11	85	-31	0
916	0	0	749	1819	1070	-1284	-160	1444	-143	-114	-40	-62	13	-137	0
917	0	0	523	1619	1096	-1071	-286	1357	-151	-159	-93	-128	-15	-186	0
918	0	0	497	1470	973	-983	-238	1221	-89	-114	-116	-54	54	-178	0
919	0	0	376	1268	892	-822	-258	1080	-83	-170	-32	-56	-17	-120	0
920	0	0	441	1055	614	-748	-86	834	-5	-126	-25	-13	-48	-9	0
921	0	0	283	702	419	-492	-68	560	-34	-126	17	-38	46	-1	0
922	0	0	200	308	108	-254	46	208	50	-131	23	25	1	29	0
923	0	0	-11	-137	-126	74	57	-131	0	-128	46	58	40	77	0
924	0	0	-306	-595	-289	450	-8	-442	-13	-116	-11	-7	-9	83	0
925	0	0	-526	-890	-364	708	-81	-627	46	-170	-27	-15	-3	-31	0
926	0	0	-619	-888	-269	753	-175	-578	-34	-141	-29	-46	27	-157	0
927	0	0	-667	-814	-147	740	-260	-480	-124	-201	-62	-79	-89	-141	0
928	0	0	-613	-706	-93	659	-260	-399	-118	-153	-69	-40	-116	-79	0
929	0	0	-475	-531	-56	503	-209	-293	-31	-149	48	-52	67	-147	0
930	0	0	-320	-360	-40	340	-140	-200	42	-197	46	44	7	-25	0
931	0	0	-172	-124	48	148	-110	-38	42	-197	17	15	79	-9	0
932	0	0	-23	21	44	1	-33	32	40	-141	-7	5	81	34	0
933	0	0	60	71	11	-65	24	41	65	-62	29	-3	75	106	0
934	0	0	-10	36	46	-13	-28	41	62	-98	-3	3	48	145	0
935	0	0	-75	-25	50	50	-62	12	7	-137	-9	-75	-9	-17	0
936	0	0	-240	-118	122	179	-181	2	-52	-106	-46	64	-19	-38	0
937	0	0	-337	-126	211	231	-274	42	-65	-223	-54	-112	-75	-133	0
938	0	0	-267	-114	153	190	-210	19	13	-172	-29	7	-54	-79	0
939	0	0	-370	-93	277	231	-323	92	-71	-195	-122	-19	1	-149	0
940	0	0	-154	-79	75	116	-114	-2	-60	-87	-34	-98	-17	-42	0
941	0	0	-68	-67	1	67	-34	-33	25	34	5	-19	135	-31	0
942	0	0	-38	-27	11	32	-24	-8	67	-157	25	-60	25	87	0
943	0	0	71	29	-42	-50	56	-6	104	-83	29	3	65	3	0
944	0	0	41	106	65	-73	-12	85	38	-164	-17	5	-7	-36	0
945	0	0	-31	128	159	-48	-95	143	-48	-54	-29	-54	38	-93	0
946	0	0	-95	112	207	-8	-151	159	-56	-133	-102	-79	-38	-87	0
947	0	0	-245	-1	244	123	-244	121	-104	-114	-100	-85	-44	-106	0
948	0	0	-290	-124	166	207	-228	21	-128	-128	-81	-56	-15	-197	0
949	0	0	-354	-197	157	275	-255	-20	-81	-188	-79	-17	-9	-93	0
950	0	0	-239	-207	32	223	-135	-87	-85	-58	-89	-77	-42	-48	0
951	0	0	-135	-230	-95	182	-20	-162	54	-34	-34	97	19	-52	0
952	0	0	-167	-254	-87	210	-40	-170	38	-124	-38	60	-23	-11	0
953	0	0	-109	-244	-135	176	13	-189	-1	-91	29	9	23	31	0
954	0	0	-116	-203	-87	159	-14	-145	54	-29	-25	69	54	-46	0
955	0	0	-234	-223	11	228	-122	-106	-69	-91	-40	-25	-106	-25	0
956	0	0	-280	-151	129	215	-204	-11	-56	-81	-62	-46	7	-159	0
957	0	0	-351	-126	225	238	-288	49	-147	-139	-131	-77	-104	-221	0
958	0	0	-367	-98	269	232	-318	85	-19	-162	-31	25	-110	-124	0
959	0	0	-398	-102	296	250	-347	97	-110	-170	-145	-124	-112	-205	0
960	0	0	-224	-112	112	168	-168	0	77	-62	-54	-11	34	-44	0
961	0	0	-222	-87	135	154	-178	24	-13	-157	-54	-15	-36	-29	0
962	0	0	-133	-81	52	107	-92	-14	34	-44	-38	15	5	9	0
963	0	0	-27	-32	-5	29	-11	-18	32	-81	13	58	48	-1	0
964	0	0	-58	13	71	22	-64	42	0	-93	-25	56	-36	19	0
965	0	0	-77	95	172	-9	-124	133	-19	-184	-27	46	-15	-129	0
966	0	0	-169	131	300	19	-234	215	-48	-137	-97	-15	-21	-131	0
967	0	0	-258	89	347	84	-302	218	-52	-178	-36	-118	-69	-203	0
968	0	0	-333	-23	310	178	-321	143	-58	-149	-166	13	-83	-205	0
969	0	0	-381	-164	217	272	-299	26	-153	-122	-73	-104	-1	-205	0
970	0	0	-319	-248	71	283	-195	-88	32	-161	7	-17	34	-44	0
971	0	0	-288	-226	62	257	-175	-82	-11	-166	1	11	-23	54	0
972	0	0	-159	-170	-11	164	-74	-90	128	-122	38	128	135	170	0
973	0	0	-174	-112	62	143	-118	-25	-15	-141	-11	5	48	145	0
974	0	0	-105	-67	38	86	-71	-14	34	-172	58	46	0	95	0
975	0	0	-220	-50	170	135	-195	60	-15	-172	13	-73	-11	-48	0
976	0	0	-232	-46	186	139	-209	70	-34	-97	-162	-1	-11	-159	0
977	0	0	-350	-50	300	200	-325	125	-120	-192	-97	-58	-44	-194	0
978	0	0	-286	-75	211	180	-248	68	-83	-85	-13	-56	-15	-217	0
979	0	0	-313	-54	259	183	-286	102	-120	-133	-85	-91	-48	-166	0
980	0	0	-219	-62	157	140	-188	47	-11	-93	-91	-11	-46	-67	0
981	0	0	-140	-9	131	74	-135	61	-60	-159	-60	42	-52	-108	0
982	0	0	-72	-38	34	55	-53	-2	15	-161	-29	-27	-38	-5	0
983	0	0	-71	-42	29	56	-50	-6	-5	-122	-48	9	85	-13	0
984	0	0	-50	15	65	17	-57	40	-75	-81	-50	1	-58	17	0
985	0	0	-109	11	120	49	-114	65	-31	1	-34	27	95	42	0
986	0	0	-227	54	281	86	-254	167	-81	-186	-69	-79	-64	-139	0
987	0	0	-233	9	242	112	-237	125	-100	-131	-27	-17	-56	-164	0
988	0	0	-352	-36	316	194	-334	140	-124	-170	-126	-64	-27	-232	0
989	0	0	-261	-21	240	141	-250	109	-17	-139	-87	40	3	-172	0
990	0	0	-170	-31	139	100	-154	54	-98	-110	-67	-15	-7	-116	0
991	0	0	-60	7	67	26	-63	37	-36	-122	11	3	40	-52	0
992	0	0	16	60	44	-38	-14	52	64	-122	-44	58	73	73	0
993	0	0	119	71	-48	-95	83	11	-27	-110	56	-1	27	42	0
994	0	0	39	60	21	-49	9	40	81	-155	23	-17	40	-40	0
995	0	0	-93	7	100	43	-96	53	-29	-166	-71	-9	-42	-139	0
996	0	0	-196	1	197	97	-196	99	-77	-139	-93	-65	-15	-162	0
997	0	0	-264	17	281	123	-272	149	-44	-190	-118	-46	-50	-164	0
998	0	0	-272	50	322	111	-297	186	-85	-178	-91	-29	-31	-209	0
999	0	0	-217	126	343	45	-280	234	-98	-170	-116	13	-21	-124	0
1000	0	0	-91	64	155	13	-123	109	-3	-129	-56	11	69	-98	0
1001	0	0	-95	56	151	19	-123	103	-73	-184	-50	21	-9	-56	0
1002	0	0	106	42	-64	-74	85	-11	73	-91	42	67	46	104	0
1003	0	0	45	42	-3	-43	24	19	34	-147	13	77	34	89	0
1004	0	0	117	81	-36	-99	76	22	89	-153	-36	-65	-11	-40	0
1005	0	0	86	120	34	-103	26	77	-25	-75	9	32	-13	9	0
1006	0	0	-44	188	232	-72	-138	210	-77	-116	-98	-13	-69	-149	0
1007	0	0	-138	151	289	-6	-213	220	-69	-147	-122	-120	-9	-234	0
1008	0	0	-116	145	261	-14	-188	203	-89	-116	-110	-58	25	-259	0
1009	0	0	-149	126	275	11	-212	200	-98	-112	-64	-120	-77	-149	0
1010	0	0	-22	133	155	-55	-88	144	50	-19	-102	38	5	-77	0
1011	0	0	132	190	58	-161	37	124	-29	-23	-89	17	38	-40	0
1012	0	0	142	273	131	-207	5	202	-11	-85	-48	36	-34	19	0
1013	0	0	272	304	32	-288	120	168	21	-48	-11	54	-7	25	0
1014	0	0	229	294	65	-261	82	179	83	-65	1	-19	71	11	0
1015	0	0	76	254	178	-165	-51	216	-42	-34	-38	-128	13	-85	0
1016	0	0	88	258	170	-173	-41	214	-60	52	-93	-38	15	-195	0
1017	0	0	-33	273	306	-120	-169	289	-13	-79	-108	-44	-69	-192	0
1018	0	0	-62	277	339	-107	-200	308	-106	-108	-100	-67	-83	-236	0
1019	0	0	-23	279	302	-128	-162	290	-93	-122	-100	-79	-60	-145	0
1020	0	0	62	298	236	-180	-87	267	-54	15	-27	-85	60	-104	0
1021	0	0	184	356	172	-270	6	264	-34	-50	-25	7	60	-21	0
1022	0	0	251	353	102	-302	74	227	31	-31	11	-5	52	87	0
1023	0	0	192	364	172	-278	10	268	1	-46	-44	151	112	77	0
1024	0	0	291	401	110	-346	90	255	31	-54	-44	-44	17	54	0
1025	0	0	190	461	271	-325	-40	366	-21	-87	9	9	-5	1	0
1026	0	0	103	438	335	-270	-116	386	-36	-91	-60	-32	-75	-112	0
1027	0	0	64	420	356	-242	-146	388	-62	-93	-85	-85	-31	-168	0
1028	0	0	-35	444	479	-204	-257	461	-126	-164	-122	-114	9	-258	0
1029	0	0	84	444	360	-264	-138	402	-9	-161	-15	11	-15	-149	0
1030	0	0	117	450	333	-283	-108	391	-3	-112	-25	-1	27	-69	0
1031	0	0	245	444	199	-344	23	321	13	-98	-7	17	-19	-23	0
1032	0	0	343	467	124	-405	109	295	56	-77	31	5	50	46	0
1033	0	0	291	479	188	-385	51	333	62	-195	31	36	0	83	0
1034	0	0	419	523	104	-471	157	313	93	-97	15	-23	-27	-21	0
1035	0	0	225	583	358	-404	-66	470	-32	-157	13	-64	-44	-46	0
1036	0	0	239	640	401	-439	-81	520	-34	-157	-129	-77	-42	-178	0
1037	0	0	159	609	450	-384	-145	529	-29	-69	-40	15	-40	-162	0
1038	0	0	2	492	490	-247	-244	491	-102	-149	-110	-102	-91	-205	0
1039	0	0	79	370	291	-224	-106	330	-38	-143	-5	-34	-11	-153	0
1040	0	0	85	306	221	-195	-68	263	-31	-97	-38	-48	-44	-87	0
1041	0	0	114	265	151	-189	-18	208	19	-40	-31	62	19	21	0
1042	0	0	229	287	58	-258	85	172	11	-102	-52	-17	7	-31	0
1043	0	0	291	374	83	-332	104	228	91	-89	54	52	36	104	0
1044	0	0	258	417	159	-337	49	288	83	-93	13	-23	137	-1	0
1045	0	0	204	450	246	-327	-21	348	-112	-64	-149	3	-38	-91	0
1046	0	0	105	450	345	-277	-120	397	-31	-46	-64	-31	29	-133	0
1047	0	0	53	450	397	-251	-172	423	-95	-137	-27	-65	-54	-153	0
1048	0	0	41	473	432	-257	-195	452	-108	-93	-87	-145	-60	-240	0
1049	0	0	-12	405	417	-196	-214	411	-65	-157	-34	-95	-34	-159	0
1050	0	0	89	337	248	-213	-79	292	-65	-85	-77	-46	13	-104	0
1051	0	0	91	236	145	-163	-27	190	-15	-112	-31	13	-52	5	0
1052	0	0	169	194	25	-181	72	109	-23	-118	-50	29	-32	42	0
1053	0	0	211	184	-27	-197	119	78	56	-9	-5	17	102	36	0
1054	0	0	173	188	15	-180	79	101	-13	-104	-13	-17	9	31	0
1055	0	0	71	195	124	-133	-26	159	5	-108	-11	-3	-27	-52	0
1056	0	0	-19	211	230	-96	-124	220	-34	-83	-58	-31	-67	-122	0
1057	0	0	-79	184	263	-52	-171	223	-75	-69	-151	-108	31	-199	0
1058	0	0	-182	141	323	20	-252	232	-71	-159	-71	-50	27	-240	0
1059	0	0	-52	112	164	-30	-108	138	-9	-67	-102	44	-50	-149	0
1060	0	0	-103	153	256	-25	-179	204	-79	-83	-79	-89	-60	-91	0
1061	0	0	81	131	50	-106	15	90	38	-89	17	-13	19	7	0
1062	0	0	52	108	56	-80	-2	82	75	-155	3	44	0	48	0
1063	0	0	118	60	-58	-89	88	1	79	-157	-13	-13	31	-13	1
1064	0	0	24	13	-11	-18	17	1	38	-81	38	1	46	77	0
1065	0	0	-54	-29	25	41	-39	-2	-48	-128	-95	-114	-1	-69	0
1066	0	0	-84	-36	48	60	-66	6	0	-42	-56	75	52	-98	0
1067	0	0	-257	-52	205	154	-231	76	-129	-184	-100	-114	-48	-217	0
1068	0	0	-173	-34	139	103	-156	52	-11	-190	-50	-120	-38	-174	0
1069	114	0	-155	9	164	73	-159	86	-79	-67	-38	-11	54	-137	0
1070	114	0	-97	62	159	17	-128	110	-58	-161	-87	-31	-15	-36	0
1071	114	0	8	5	-3	-6	5	1	-9	-120	-7	-5	9	21	0
1072	114	0	41	-81	-122	20	81	-101	-7	-7	19	36	110	65	0
1073	114	0	-7	-195	-188	101	90	-191	-13	-106	-46	-32	-5	69	0
1074	114	0	-33	-277	-244	155	105	-260	32	15	91	29	128	139	0
1075	114	0	-205	-269	-64	237	-70	-166	-91	-106	-182	-7	-21	-128	0
1076	114	0	-95	-174	-79	134	-8	-126	21	-75	-11	3	44	-116	0
1077	114	0	-331	-97	234	214	-282	68	-195	-120	-98	-114	-48	-118	0
1078	114	0	-154	-40	114	97	-134	37	-1	-108	-172	-27	-81	-219	0
1079	114	0	-208	-34	174	121	-191	70	-79	-97	-19	-75	31	-122	0
1080	114	0	-181	-32	149	106	-165	58	-93	-79	-122	-87	-56	-114	0
1081	114	0	17	-31	-48	7	32	-39	-9	-19	-17	23	75	7	0
1082	114	0	8	-23	-31	7	19	-27	-9	-83	-3	27	54	114	0
1083	114	0	122	-50	-172	-36	147	-111	67	-98	62	-9	52	116	0
1084	114	0	66	-69	-135	1	100	-102	120	-95	7	73	69	135	0
1085	114	0	-98	-129	-31	113	-33	-80	-48	-46	-29	-23	19	3	0
1086	114	0	-224	-149	75	186	-149	-37	-7	-97	-9	-5	-19	-32	0
1087	114	0	-265	-194	71	229	-168	-61	-17	-71	-83	-81	-38	-93	0
1088	114	0	-335	-250	85	292	-210	-82	-69	-89	-34	-11	25	-46	0
1089	114	0	-298	-285	13	291	-155	-136	-87	-114	-85	-23	-73	-108	0
1090	114	0	-207	-226	-19	216	-94	-122	-15	1	-95	19	83	-3	0
1091	114	0	-82	-128	-46	105	-18	-87	3	-64	-42	-29	34	-87	0
1092	114	0	93	-110	-203	8	148	-156	110	5	58	122	40	192	0
1093	114	0	78	-81	-159	1	118	-120	60	-13	-21	52	54	104	0
1094	114	0	68	-58	-126	-5	97	-92	77	-54	-36	36	-3	-15	0
1095	114	0	-52	-67	-15	59	-18	-41	-48	-52	-27	-3	31	-54	0
1096	114	0	-156	-89	67	122	-111	-11	-73	-79	-95	-11	-29	-135	0
1097	114	0	-209	-120	89	164	-149	-15	-81	-42	-64	-46	-48	-250	0
1098	114	0	-314	-161	153	237	-233	-4	-118	-112	-131	-42	-58	-201	0
1099	114	0	-270	-203	67	236	-168	-68	-77	-54	-89	-40	0	-166	0
1100	114	0	-182	-203	-21	192	-80	-112	-21	-54	7	-34	48	-60	0
1101	114	0	-138	-135	3	136	-70	-66	-36	-31	-104	-38	-56	-48	0
1102	114	0	-23	-131	-108	77	42	-119	71	-29	27	67	71	106	0
1103	114	0	8	-75	-83	33	45	-79	85	-122	64	17	58	116	0
1104	114	0	74	-108	-182	17	128	-145	46	-89	19	13	-9	50	0
1105	114	0	-60	-118	-58	89	-1	-88	65	-93	23	79	0	67	0
1106	114	0	-170	-85	85	127	-127	0	-83	-128	-79	-71	-46	-108	0
1107	114	0	-185	-81	104	133	-144	11	-15	-135	-21	-48	19	-124	0
1108	114	0	-224	-73	151	148	-187	39	-106	-23	-106	-48	9	-159	0
1109	114	0	-211	-21	190	116	-200	84	-112	-159	-131	-54	-40	-166	0
1110	114	0	-86	-11	75	48	-80	32	29	-133	-7	71	-9	-32	0
1111	114	0	-46	-69	-23	57	-11	-46	17	-126	-11	9	-3	25	0
1112	114	0	8	-149	-157	70	82	-153	67	-129	40	34	17	108	0
1113	114	0	-6	-159	-153	82	73	-156	-5	-65	48	19	42	141	0
1114	114	0	35	-102	-137	33	86	-119	-32	-44	-3	0	7	-3	0
1115	114	0	-14	-64	-50	39	18	-57	54	-73	-32	60	13	-21	0
1116	114	0	-140	-67	73	103	-106	3	3	-91	-52	-23	-85	-54	0
1117	114	0	-195	-95	100	145	-147	2	-48	-98	-114	-38	-29	-133	0
1118	114	0	-327	-194	133	260	-230	-30	-69	-159	-77	-46	-64	-145	0
1119	114	0	-217	-271	-54	244	-81	-162	-11	-36	-58	32	-21	-118	0
1120	114	0	-227	-240	-13	233	-107	-126	-42	-100	-58	-42	-13	-25	0
1121	114	0	-43	-153	-110	98	33	-131	13	-87	25	29	3	36	0
1122	114	0	62	-23	-85	-19	73	-54	69	-77	-21	64	40	38	0
1123	114	0	131	17	-114	-74	122	-48	93	-104	27	71	93	36	0
1124	114	0	119	1	-118	-60	118	-58	62	-69	-13	52	34	133	0
1125	114	0	-44	-44	0	44	-22	-22	11	9	-87	-19	42	-42	0
1126	114	0	-195	-139	56	167	-125	-41	-31	-124	-36	32	-3	-87	0
1127	114	0	-288	-188	100	238	-194	-44	-87	-131	-118	-52	-31	-242	0
1128	114	0	-253	-182	71	217	-162	-55	-75	-85	-85	-7	-23	-145	0
1129	114	0	-216	-137	79	176	-147	-29	-29	-219	-60	-46	15	-79	0
1130	114	0	-556	-215	341	385	-448	63	-232	-131	-126	-50	-120	-353	0
1131	114	0	-254	89	343	82	-298	216	-77	-207	-234	-108	-114	-254	0
1132	114	0	514	1394	880	-954	-183	1137	-25	-166	-217	-11	-42	-186	0
1133	114	0	1321	2946	1625	-2133	-152	2285	27	-102	-1	-5	93	-73	0
1134	114	0	1904	4169	2265	-3036	-180	3217	-3	-356	-23	-46	-131	-323	0
1135	114	0	2499	5160	2661	-3829	-81	3910	-100	-85	-137	-226	32	64	0
1136	114	0	2518	5755	3237	-4136	-359	4496	128	-174	-3	207	-151	-442	0
1137	114	0	2741	6039	3298	-4390	-278	4668	0	-267	106	-34	5	-419	0
1138	114	0	2932	6134	3202	-4533	-135	4668	-79	-108	-114	-166	-36	184	0
1139	114	0	3042	6262	3220	-4652	-89	4741	-23	-98	-217	79	-3	95	0
1140	114	0	2945	6289	3344	-4617	-199	4816	-19	-246	205	-34	-56	-213	0
1141	114	0	3137	6266	3129	-4701	4	4697	102	-131	40	-7	-161	81	0
1142	114	0	3507	6221	2714	-4864	396	4467	-1	-52	-44	23	52	417	0
1143	114	0	3240	6101	2861	-4670	189	4481	-69	-93	31	-29	56	259	0
1144	114	0	2945	5979	3034	-4462	-44	4506	-13	-85	-79	-73	3	161	0
1145	114	0	3133	5761	2628	-4447	252	4194	7	-131	-29	-1	-73	81	0
1146	114	0	2898	5472	2574	-4185	162	4023	-36	-83	85	-15	-15	-120	0
1147	114	0	2487	5282	2795	-3884	-154	4038	-32	-149	-112	-38	-1	-273	0
1148	114	0	2375	5162	2787	-3768	-206	3974	-100	-159	-164	-48	21	-258	0
1149	114	0	2456	5026	2570	-3741	-57	3798	-23	-164	-170	54	58	-120	0
1150	114	0	2336	4846	2510	-3591	-87	3678	-48	-248	-176	13	13	34	0
1151	114	0	2361	4708	2347	-3534	7	3527	110	-137	-40	19	44	145	0
1152	114	0	2384	4613	2229	-3498	77	3421	118	-110	65	95	102	197	0
1153	114	0	2349	4469	2120	-3409	114	3294	42	-135	-23	15	67	100	0
1154	114	0	2254	4337	2083	-3295	85	3210	54	-100	3	17	32	112	0
1155	114	0	2084	4254	2170	-3169	-43	3212	11	-147	-42	29	-15	-21	0
1156	114	0	1899	4112	2213	-3005	-157	3162	-97	-91	-44	-81	-9	-159	0
1157	114	0	1729	3907	2178	-2818	-224	3042	-100	-29	-95	-83	23	-223	0
1158	114	0	1616	3839	2223	-2727	-303	3031	-97	-147	-89	-34	-89	-211	0
1159	114	0	1647	3724	2077	-2685	-215	2900	-48	-64	-56	0	34	-145	0
1160	114	0	1604	3511	1907	-2557	-151	2709	-27	15	3	-3	32	-93	0
1161	114	0	1567	3183	1616	-2375	-24	2399	-38	-7	3	48	69	129	0
1162	114	0	1535	2894	1359	-2214	88	2126	81	-65	44	-15	46	31	0
1163	114	0	1465	2737	1272	-2101	96	2004	46	-71	124	100	64	164	0
1164	114	0	1379	2591	1212	-1985	83	1901	64	64	91	116	9	188	0
1165	114	0	1255	2529	1274	-1892	-9	1901	46	-19	87	25	-13	159	0
1166	114	0	1102	2401	1299	-1751	-98	1850	34	-36	7	-50	15	29	0
1167	114	0	941	2194	1253	-1567	-156	1723	-11	-60	0	-27	-13	-11	0
1168	114	0	799	2013	1214	-1406	-207	1613	-42	-19	9	-36	-11	-3	0
1169	114	0	856	1961	1105	-1408	-124	1533	21	-85	-17	-9	-29	50	0
1170	114	0	920	1928	1008	-1424	-44	1468	75	17	100	31	60	195	0
1171	114	0	881	1916	1035	-1398	-77	1475	46	-9	-13	106	-48	192	0
1172	114	0	1038	1928	890	-1483	74	1409	151	-3	112	114	40	265	0
1173	114	0	931	1922	991	-1426	-30	1456	56	-40	83	104	58	248	0
1174	114	0	1006	1877	871	-1441	67	1374	161	-64	176	15	15	161	0
1175	114	0	885	1866	981	-1375	-48	1423	129	-40	129	5	44	102	0
1176	114	0	689	1806	1117	-1247	-214	1461	-9	-164	48	-79	-110	-32	0
1177	114	0	696	1794	1098	-1245	-201	1446	-17	-17	34	-46	-15	-25	0
1178	114	0	720	1734	1014	-1227	-147	1374	-5	-81	-40	7	-23	-11	0
1179	114	0	664	1647	983	-1155	-159	1315	-52	-178	-62	-87	-25	21	0
1180	114	0	758	1627	869	-1192	-55	1248	11	-89	-60	5	48	87	0
1181	114	0	786	1583	797	-1184	-5	1190	-19	-137	-19	-95	46	149	0
1182	114	0	985	1586	601	-1285	192	1093	46	-93	5	85	23	209	0
1183	114	0	894	1567	673	-1230	110	1120	13	-192	11	44	50	230	0
1184	114	0	908	1567	659	-1237	124	1113	17	-203	0	-21	19	73	0
1185	114	0	848	1581	733	-1214	57	1157	-42	-172	-97	19	13	25	0
1186	114	0	814	1590	776	-1202	19	1183	36	-137	7	-48	3	-48	0
1187	114	0	638	1600	962	-1119	-162	1281	-145	-203	-118	-69	-36	-100	0
1188	114	0	663	1534	871	-1098	-104	1202	-174	-157	-145	-48	-40	-124	0
1189	114	0	560	1491	931	-1025	-185	1211	-75	-248	-129	-23	-21	-85	0
1190	114	0	679	1476	797	-1077	-59	1136	-40	-195	-128	23	-19	-95	0
1191	114	0	712	1447	735	-1079	-11	1091	17	-242	21	48	21	42	0
1192	114	0	830	1429	599	-1129	115	1014	-29	-81	-25	23	-9	81	0
1193	114	0	773	1422	649	-1097	62	1035	-15	-166	-13	-36	44	102	0
1194	114	0	817	1416	599	-1116	109	1007	13	-64	-9	25	13	23	0
1195	114	0	629	1389	760	-1009	-65	1074	-52	-166	23	-48	40	15	0
1196	114	0	607	1406	799	-1006	-96	1102	-85	-120	-56	-129	-97	-155	0
1197	114	0	529	1402	873	-965	-172	1137	-58	-52	-27	-62	-27	-44	0
1198	114	0	466	1385	919	-925	-226	1152	-64	-194	-29	-129	-102	-172	0
1199	114	0	535	1373	838	-954	-151	1105	9	-91	-32	-38	5	-50	0
1200	114	0	632	1404	772	-1018	-70	1088	48	-58	56	7	42	1	0
1201	114	0	726	1406	680	-1066	23	1043	40	-46	1	-25	67	-7	0
1202	114	0	759	1408	649	-1083	55	1028	77	-83	114	62	42	159	0
1203	114	0	776	1418	642	-1097	67	1030	79	-54	77	-21	75	79	0
1204	114	0	778	1447	669	-1112	54	1058	139	-1	100	149	38	48	0
1205	114	0	665	1435	770	-1050	-52	1102	-15	-67	36	-42	34	-31	0
1206	114	0	642	1429	787	-1035	-72	1108	40	-19	21	25	-3	-56	0
1207	114	0	412	1418	1006	-915	-297	1212	-71	-73	-62	-56	-48	-108	0
1208	114	0	437	1379	942	-908	-252	1160	-21	-50	-128	-29	1	-184	0
1209	114	0	416	1321	905	-868	-244	1113	-27	-58	-87	5	-13	-143	0
1210	114	0	471	1272	801	-871	-165	1036	27	-89	-31	-17	-23	-85	0
1211	114	0	605	1262	657	-933	-26	959	110	-36	77	56	60	100	0
1212	114	0	551	1249	698	-900	-73	973	27	-52	1	-11	-23	91	0
1213	114	0	682	1264	582	-973	50	923	64	-44	77	58	5	129	0
1214	114	0	547	1262	715	-904	-84	988	-31	-108	17	-54	-17	56	0
1215	114	0	691	1323	632	-1007	29	977	11	-54	95	-13	-21	48	0
1216	114	0	533	1293	760	-913	-113	1026	46	-54	-67	34	-27	-98	0
1217	114	0	472	1288	816	-880	-172	1052	-48	-77	-48	-42	-11	-161	0
1218	114	0	427	1276	849	-851	-211	1062	-34	-155	-60	-52	-46	-124	0
1219	114	0	458	1292	834	-875	-188	1063	-91	-104	-71	-7	-75	-95	0
1220	114	0	560	1301	741	-930	-90	1021	13	-108	-29	7	13	34	0
1221	114	0	636	1295	659	-965	-11	977	29	-83	-85	17	3	15	0
1222	114	0	718	1313	595	-1015	61	954	29	-65	-7	40	-36	122	0
1223	114	0	786	1245	459	-1015	163	852	73	-143	38	79	21	135	0
1224	114	0	708	1169	461	-938	123	815	-34	-62	-29	1	85	116	0
1225	114	0	630	1109	479	-869	75	794	-15	-77	-62	-1	52	3	0
1226	114	0	533	1103	570	-818	-18	836	-34	-168	-58	-60	38	-124	0
1227	114	0	477	1107	630	-792	-76	868	-81	-116	-106	-54	-15	-126	0
1228	114	0	522	1171	649	-846	-63	910	-1	-122	-71	0	-5	-36	0
1229	114	0	533	1268	735	-900	-101	1001	-7	-164	-147	-42	-25	-67	0
1230	114	0	658	1259	601	-958	28	930	3	-178	-50	11	-23	-73	0
1231	114	0	716	1212	496	-964	110	854	27	-137	31	65	15	155	0
1232	114	0	671	1111	440	-891	115	775	60	-139	-9	71	5	135	0
1233	114	0	725	1078	353	-901	186	715	29	-31	32	7	69	172	0
1234	114	0	698	1099	401	-898	148	750	25	-67	23	27	17	69	0
1235	114	0	681	1204	523	-942	79	863	-9	-81	-25	-13	11	19	0
1236	114	0	540	1286	746	-913	-103	1016	-7	-89	-32	-69	-98	3	0
1237	114	0	494	1334	840	-914	-173	1087	-67	-112	-120	-93	-91	-139	0
1238	114	0	448	1299	851	-873	-201	1075	-21	-131	-116	0	-54	-81	0
1239	114	0	510	1299	789	-904	-139	1044	-91	-98	-17	-42	-62	-77	0
1240	114	0	586	1307	721	-946	-67	1014	-27	-52	44	-46	56	31	0
1241	114	0	586	1301	715	-943	-64	1008	-11	-133	-42	-7	-38	97	0
1242	114	0	780	1251	471	-1015	154	861	98	-95	67	-1	7	69	0
1243	114	0	646	1195	549	-920	48	872	1	-40	91	77	129	137	0
1244	114	0	701	1160	459	-930	121	809	19	-110	17	-60	-42	11	0
1245	114	0	596	1160	564	-878	16	862	56	-54	0	27	60	21	0
1246	114	0	418	1164	746	-791	-164	955	-46	-95	-42	-40	1	-116	0
1247	114	0	508	1202	694	-855	-93	948	-27	-58	-34	-40	-34	-145	0
1248	114	0	413	1284	871	-848	-229	1077	-79	-104	-48	0	52	-157	0
1249	114	0	466	1284	818	-875	-176	1051	-87	-91	-77	-36	-48	-145	0
1250	114	0	544	1261	717	-902	-86	989	5	-104	1	-31	25	-46	0
1251	114	0	600	1251	651	-925	-25	951	25	-73	-36	38	-64	11	0
1252	114	0	675	1196	521	-935	77	858	98	-71	46	71	54	126	0
1253	114	0	646	1127	481	-886	82	804	-34	-17	-1	0	15	64	0
1254	114	0	683	1109	426	-896	128	767	85	-112	42	3	32	48	0
1255	114	0	543	1088	545	-815	-1	816	-5	-131	-23	5	21	21	0
1256	114	0	477	1039	562	-758	-42	800	-25	-170	0	-34	-13	-147	0
1257	114	0	363	993	630	-678	-133	811	-46	-95	-108	-19	-52	-141	0
1258	114	0	330	993	663	-661	-166	828	-44	-141	-93	11	-15	-186	0
1259	114	0	326	979	653	-652	-163	816	-102	-114	-143	-85	-38	-89	0
1260	114	0	475	989	514	-732	-19	751	-27	-54	-9	-21	-19	34	0
1261	114	0	553	1043	490	-798	31	766	-9	-118	-34	-1	-27	104	0
1262	114	0	696	1082	386	-889	155	734	91	-100	-11	40	85	100	0
1263	114	0	719	1105	386	-912	166	745	79	-110	58	15	79	95	0
1264	114	0	702	1119	417	-910	142	768	44	-135	-27	1	0	141	0
1265	114	0	588	1119	531	-853	28	825	-25	-133	-31	-3	-40	36	0
1266	114	0	579	1131	552	-855	13	841	-3	-131	-73	-52	-25	-133	0
1267	114	0	462	1142	680	-802	-109	911	-71	-73	-19	-40	-17	-79	0
1268	114	0	468	1156	688	-812	-110	922	-77	-178	-64	-122	-58	-166	0
1269	114	0	498	1198	700	-848	-101	949	-40	-67	-19	-15	3	-32	0
1270	114	0	557	1212	655	-884	-49	933	-85	-97	-85	-54	-93	-36	0
1271	114	0	739	1212	473	-975	133	842	71	-36	95	19	97	172	0
1272	114	0	640	1173	533	-906	53	853	23	-126	19	-27	21	122	0
1273	114	0	762	1146	384	-954	189	765	48	-122	21	67	23	145	0
1274	114	0	669	1105	436	-887	116	770	54	-95	108	32	34	11	0
1275	114	0	558	1099	541	-828	8	820	-46	-143	23	-13	-15	-7	0
1276	114	0	450	1084	634	-767	-92	859	-65	-178	-65	-42	-48	-137	0
1277	114	0	442	1068	626	-755	-92	847	-23	-54	-27	-32	-13	-112	0
1278	114	0	333	1138	805	-735	-236	971	-83	-135	-141	-46	-93	-149	0
1279	114	0	437	1183	746	-810	-154	964	-108	-120	-34	-36	-21	-131	0
1280	114	0	576	1206	630	-891	-27	918	0	-87	44	-13	65	-9	0
1281	114	0	569	1222	653	-895	-42	937	7	-100	1	-1	-21	64	0
1282	114	0	786	1218	432	-1002	177	825	129	-79	106	48	1	151	0
1283	114	0	689	1226	537	-957	76	881	79	-133	23	21	21	133	0
1284	114	0	731	1200	469	-965	131	834	79	-122	116	-46	48	128	0
1285	114	0	586	1164	578	-875	4	871	32	-128	64	-13	-1	118	0
1286	114	0	551	1146	595	-848	-22	870	25	-100	-27	-50	9	-48	0
1287	114	0	415	1177	762	-796	-173	969	-81	-114	-77	-29	-9	-114	0
1288	114	0	407	1200	793	-803	-193	996	-48	-209	-69	-56	-54	-116	0
1289	114	0	456	1171	715	-813	-129	943	25	-36	-60	7	5	-42	0
1290	114	0	510	1179	669	-844	-79	924	-15	-81	-67	-13	32	-34	0
1291	114	0	545	1154	609	-849	-32	881	0	-67	89	-42	42	85	0
1292	114	0	612	1129	517	-870	47	823	81	-77	-1	42	32	64	0
1293	114	0	624	1101	477	-862	73	789	69	-157	77	31	-34	110	0
1294	114	0	666	1129	463	-897	101	796	129	-46	23	-27	85	124	0
1295	114	0	573	1160	587	-866	-7	873	-5	-19	27	-87	7	56	0
1296	114	0	545	1204	659	-874	-57	931	31	-120	-1	-5	-36	-77	0
1297	114	0	396	1146	750	-771	-177	948	-87	-65	-1	-112	-29	-145	0
1298	114	0	341	1084	743	-712	-201	913	-126	-98	-141	-145	-36	-149	0
1299	114	0	472	1065	593	-768	-60	829	32	-27	31	31	42	27	0
1300	114	0	417	1061	644	-739	-113	852	-60	-87	-114	-13	-27	-65	0
1301	114	0	591	1068	477	-829	57	772	13	-44	42	-7	-34	159	0
1302	114	0	640	1043	403	-841	118	723	44	-23	3	31	65	106	0
1303	114	0	623	1028	405	-825	109	716	73	-73	-1	65	-13	194	0
1304	114	0	625	1016	391	-820	117	703	5	-17	58	-29	48	62	0
1305	114	0	547	1012	465	-779	41	738	3	-85	54	-7	13	31	0
1306	114	0	458	1010	552	-734	-47	781	-87	-73	-143	-17	-3	-122	0
1307	114	0	343	1002	659	-672	-158	830	-124	-112	-95	-95	5	-188	0
1308	114	0	370	979	609	-674	-119	794	-56	-42	-60	15	-13	-56	0
1309	114	0	219	948	729	-583	-255	838	-147	-240	-159	-83	-110	-124	0
1310	114	0	506	921	415	-713	45	668	38	-91	46	-50	19	11	0
1311	114	0	339	913	574	-626	-117	743	-40	-108	19	7	9	141	0
1312	114	0	586	923	337	-754	124	630	44	-145	0	1	5	79	0
1313	114	0	599	940	341	-769	129	640	65	-98	75	29	89	118	0
1314	114	0	490	971	481	-730	4	726	9	-143	56	-67	50	104	0
1315	114	0	568	987	419	-777	74	703	62	-64	46	-64	-7	64	0
1316	114	0	359	991	632	-675	-136	811	-73	-97	-48	-46	-3	-36	0
1317	114	0	306	950	644	-628	-169	797	-97	-168	-98	-81	7	-180	0
1318	114	0	293	890	597	-591	-152	743	-44	-100	-65	-97	-11	-124	0
1319	114	0	198	882	684	-540	-243	783	-83	-122	-81	-34	-3	-34	0
1320	114	0	381	900	519	-640	-69	709	-34	-120	-89	-31	21	-77	0
1321	114	0	380	905	525	-642	-72	715	-1	-87	13	32	44	48	0
1322	114	0	460	923	463	-691	-1	693	9	-137	50	34	-46	104	0
1323	114	0	599	981	382	-790	108	681	52	-102	64	44	44	147	0
1324	114	0	429	917	488	-673	-29	702	-34	-118	40	-21	58	69	0
1325	114	0	433	853	420	-643	6	636	67	-54	-19	0	17	-13	0
1326	114	0	273	841	568	-557	-147	704	-67	-124	-38	-34	-95	-77	0
1327	114	0	173	894	721	-533	-274	807	-73	-166	-32	-126	-25	-143	0
1328	114	0	256	925	669	-590	-206	797	-54	-112	-83	-60	-54	-157	0
1329	114	0	225	985	760	-605	-267	872	-124	-131	-77	-81	-42	-112	0
1330	114	0	350	999	649	-674	-149	824	-11	-52	-93	-15	-7	-69	0
1331	114	0	483	968	485	-725	-1	726	9	-1	-62	44	15	-25	0
1332	114	0	443	904	461	-673	-9	682	79	-34	-3	-23	21	81	0
1333	114	0	450	838	388	-644	31	613	50	-118	-23	-1	-1	91	0
1334	114	0	498	849	351	-673	73	600	-7	-5	-5	-25	58	73	0
1335	114	0	371	871	500	-621	-64	685	40	-118	-1	44	-23	-21	0
1336	114	0	332	902	570	-617	-119	736	-27	-85	-106	-19	-44	-139	0
1337	114	0	293	902	609	-597	-158	755	-50	-44	-120	-79	25	-182	0
1338	114	0	209	882	673	-545	-232	777	-100	-52	-133	-95	-46	-108	0
1339	114	0	286	838	552	-562	-133	695	-3	-153	-106	-11	-40	-176	0
1340	114	0	297	838	541	-567	-122	689	-5	-102	-71	60	-21	-48	0
1341	114	0	433	933	500	-683	-33	716	-7	-83	-62	5	-31	42	0
1342	114	0	588	981	393	-784	97	687	124	-34	9	31	73	116	0
1343	114	0	547	1004	457	-775	45	730	40	-102	-67	-52	11	89	0
1344	114	0	651	1035	384	-843	133	709	141	-17	34	73	67	108	0
1345	114	0	439	991	552	-715	-56	771	-89	-102	-69	-34	-17	-48	0
1346	114	0	487	950	463	-718	12	706	-9	-87	32	-54	54	-7	0
1347	114	0	204	931	727	-567	-261	829	-79	-133	-153	-73	-46	-131	0
1348	114	0	274	968	694	-621	-210	831	-79	-168	-98	-147	-21	-128	0
1349	114	0	278	966	688	-622	-205	827	-108	-25	-95	-42	-3	-34	0
1350	114	0	355	923	568	-639	-106	745	34	-52	-71	-15	-69	34	0
1351	114	0	381	838	457	-609	-38	647	-62	-73	-11	-32	25	31	0
1352	114	0	489	781	292	-635	98	536	93	-106	3	75	23	108	0
1353	114	0	487	799	312	-643	87	555	27	-195	73	-31	159	120	0
1354	114	0	527	874	347	-700	90	610	116	-147	65	44	13	89	0
1355	114	0	411	973	562	-692	-75	767	7	-116	-32	-58	-29	-62	0
1356	114	0	347	1024	677	-685	-165	850	-46	-102	-89	-38	21	-97	0
1357	114	0	281	946	665	-613	-192	805	-40	-95	-106	-129	-1	-116	0
1358	114	0	235	923	688	-579	-226	805	-83	-116	-69	36	-50	-95	0
1359	114	0	229	873	644	-551	-207	758	-62	-120	-89	-126	17	-122	0
1360	114	0	320	847	527	-583	-103	687	-9	-95	48	-21	-21	-9	0
1361	114	0	415	855	440	-635	-12	647	1	-38	3	60	60	44	0
1362	114	0	501	892	391	-696	55	641	50	-32	23	36	46	135	0
1363	114	0	545	921	376	-733	84	648	69	-71	73	-56	62	106	0
1364	114	0	526	952	426	-739	50	689	79	-188	104	31	-40	116	0
1365	114	0	404	991	587	-697	-91	789	19	-162	64	-56	-48	-27	0
1366	114	0	341	975	634	-658	-146	804	-116	-112	25	-97	-29	-38	0
1367	114	0	204	956	752	-580	-274	854	-71	-124	-40	-79	-46	-188	0
1368	114	0	315	933	618	-624	-151	775	-34	-69	-38	-25	7	-60	0
1369	114	0	307	1028	721	-667	-207	874	-87	-79	-34	-19	48	-87	0
1370	114	0	500	1229	729	-864	-114	979	-1	-81	-52	-44	34	-32	0
1371	114	0	815	1565	750	-1190	32	1157	87	-54	93	7	91	87	0
1372	114	0	949	1864	915	-1406	17	1389	54	-69	13	50	46	112	0
1373	114	0	1209	2134	925	-1671	142	1529	52	-65	-11	34	87	128	0
1374	114	0	1238	2347	1109	-1792	64	1728	151	-17	67	97	21	98	0
1375	114	0	1189	2525	1336	-1857	-73	1930	77	-157	-42	-19	-79	-3	0
1376	114	0	1228	2556	1328	-1892	-50	1942	60	-69	-5	17	-17	-50	0
1377	114	0	1069	2487	1418	-1778	-174	1952	-71	-65	-44	-3	-5	-159	0
1378	114	0	943	2417	1474	-1680	-265	1945	-85	-159	-110	-17	-100	-139	0
1379	114	0	956	2166	1210	-1561	-127	1688	-54	-67	-38	-42	29	-79	0
1380	114	0	873	1976	1103	-1424	-115	1539	-15	-40	-32	-40	67	36	1
1381	109	0	916	1825	909	-1370	3	1367	31	-164	77	-34	3	83	0
1382	109	0	1003	1641	638	-1322	182	1139	147	21	106	64	89	195	0
1383	109	0	716	1358	642	-1037	37	1000	-77	-50	-52	25	15	81	0
1384	109	0	607	1144	537	-875	35	840	81	-77	-13	58	-1	77	0
1385	109	0	337	814	477	-575	-70	645	-141	-79	-81	-50	-106	23	0
1386	109	0	81	356	275	-218	-97	315	-60	-71	-40	-32	27	-56	0
1387	109	0	-213	15	228	99	-220	121	-137	-106	-77	-60	-25	-153	0
1388	109	0	-200	23	223	88	-211	123	-120	-93	-60	-54	-21	-126	0
1389	109	0	-89	137	226	-24	-157	181	-79	-112	-31	11	25	-106	0
1390	109	0	-80	273	353	-96	-216	313	-58	-118	-32	-89	-11	-100	0
1391	109	0	253	415	162	-334	45	288	75	-9	15	42	-1	112	0
1392	109	0	256	576	320	-416	-32	448	83	-110	19	69	19	180	0
1393	109	0	454	731	277	-592	88	504	64	-95	-19	48	-9	79	0
1394	109	0	376	818	442	-597	-33	630	1	-89	36	62	13	110	0
1395	109	0	342	873	531	-607	-94	702	46	-161	-77	-31	11	-83	0
1396	109	0	345	927	582	-636	-118	754	32	-133	-71	-32	-11	-34	0
1397	109	0	261	938	677	-599	-208	807	-46	-97	-81	-64	-73	-153	0
1398	109	0	250	929	679	-589	-214	804	-62	-122	-98	-122	-25	-98	0
1399	109	0	210	892	682	-551	-236	787	-17	-166	-9	-54	-19	-52	0
1400	109	0	269	843	574	-556	-152	708	0	-149	-40	40	-36	29	0
1401	109	0	396	793	397	-594	0	595	102	-81	32	-64	58	52	0
1402	109	0	355	770	415	-562	-30	592	9	-126	-11	42	38	75	0
1403	109	0	417	785	368	-601	24	576	48	-114	11	34	7	48	0
1404	109	0	378	797	419	-587	-20	608	50	-135	-23	11	42	50	0
1405	109	0	351	859	508	-605	-78	683	29	-73	-15	-11	83	-54	0
1406	109	0	266	948	682	-607	-208	815	-48	-153	-29	-46	-32	-69	0
1407	109	0	219	983	764	-601	-272	873	-34	-124	-131	-36	-52	-207	0
1408	109	0	293	997	704	-645	-205	850	-81	-108	-95	-98	-21	-147	0
1409	109	0	235	991	756	-613	-260	873	-73	-126	-91	-118	-44	-155	0
1410	109	0	343	905	562	-624	-109	733	29	-83	-32	40	-7	5	0
1411	109	0	334	830	496	-582	-81	663	-31	-100	-40	-93	9	15	0
1412	109	0	418	774	356	-596	31	565	98	-98	27	31	11	131	0
1413	109	0	445	805	360	-625	42	582	3	-93	-17	52	-9	164	0
1414	109	0	487	867	380	-677	53	623	69	-100	52	27	-3	164	0
1415	109	0	433	925	492	-679	-29	708	-19	-77	-91	-15	-9	-23	0
1416	109	0	334	960	626	-647	-146	793	-25	-141	-60	-40	19	-178	0
1417	109	0	268	954	686	-611	-209	820	-69	-120	-85	-108	11	-174	0
1418	109	0	279	983	704	-631	-212	843	-54	-58	-100	13	-48	-100	0
1419	109	0	223	985	762	-604	-269	873	-58	-120	-116	-32	-29	-85	0
1420	109	0	377	1001	624	-689	-123	812	-31	-83	-25	-7	19	-9	0
1421	109	0	403	973	570	-688	-83	771	31	-162	-85	-38	21	-27	0
1422	109	0	456	902	446	-679	5	674	71	-91	64	50	29	73	0
1423	109	0	458	840	382	-649	38	611	62	-118	23	13	15	116	0
1424	109	0	398	791	393	-594	2	592	42	-114	-13	-7	65	-15	0
1425	109	0	377	776	399	-576	-11	587	7	-118	-79	0	-27	-106	0
1426	109	0	225	770	545	-497	-160	657	-64	-91	-58	29	-31	-34	0
1427	109	0	151	814	663	-482	-256	738	-118	-166	-98	-77	-67	-195	0
1428	109	0	149	888	739	-518	-295	813	-38	-131	-48	-34	21	-98	0
1429	109	0	198	929	731	-563	-266	830	-23	-232	-155	-122	-79	-143	0
1430	109	0	362	909	547	-635	-92	728	21	-1	-1	32	-5	36	0
1431	109	0	326	873	547	-599	-110	710	-31	-166	36	-42	-31	73	0
1432	109	0	423	789	366	-606	28	577	64	-120	31	31	-11	95	0
1433	109	0	454	772	318	-613	68	545	52	-56	9	129	97	79	0
1434	109	0	402	838	436	-620	-17	637	0	-161	34	-97	50	3	0
1435	109	0	414	900	486	-657	-36	693	44	-149	-91	23	-3	-31	0
1436	109	0	273	909	636	-591	-181	772	-3	-143	-93	36	-48	-81	0
1437	109	0	213	878	665	-545	-226	771	-54	-188	-58	-48	-15	-139	0
1438	109	0	223	822	599	-522	-188	710	-17	-56	-25	-44	81	-143	0
1439	109	0	157	793	636	-475	-239	714	-1	-131	-46	-42	-19	-129	0
1440	109	0	303	838	535	-570	-116	686	-75	-126	-46	-36	-7	-11	0
1441	109	0	413	944	531	-678	-59	737	48	-83	-9	3	32	60	0
1442	109	0	561	1026	465	-793	48	745	93	-46	60	34	62	188	0
1443	109	0	551	1016	465	-783	43	740	-9	-62	-38	40	5	73	0
1444	109	0	503	925	422	-714	40	673	31	-81	15	52	-5	83	0
1445	109	0	428	876	448	-652	-10	662	64	-64	-15	48	-25	5	0
1446	109	0	301	865	564	-583	-131	714	-7	-98	-58	48	23	-87	0
1447	109	0	235	886	651	-560	-208	768	-54	-112	-75	-65	-58	-114	0
1448	109	0	258	927	669	-592	-205	798	-36	-110	-124	15	32	-157	0
1449	109	0	248	991	743	-619	-247	867	-128	-112	-73	-69	-32	-52	0
1450	109	0	402	995	593	-698	-95	794	-38	-77	-50	-52	-11	-73	0
1451	109	0	414	966	552	-690	-69	759	36	-81	0	-3	31	110	0
1452	109	0	355	952	597	-653	-121	774	-100	-250	-85	-93	-126	29	0
1453	109	0	487	1292	805	-889	-159	1048	-15	-81	-23	-139	23	11	0
1454	109	0	1870	4081	2211	-2975	-170	3146	56	-207	-48	-114	-15	11	0
1455	109	0	2920	6299	3379	-4609	-229	4839	-64	-151	-133	-98	-36	-81	0
1456	109	0	3376	7368	3992	-5372	-308	5680	-19	-182	-23	1	-124	-308	0
1457	109	0	3775	7872	4097	-5823	-161	5984	46	-259	-36	19	-65	-122	0
1458	109	0	3484	7777	4293	-5630	-404	6035	-199	-64	-252	-296	-81	58	0
1459	109	0	3556	7649	4093	-5602	-268	5871	197	-261	180	234	-77	-628	0
1460	109	0	3496	7494	3998	-5495	-251	5746	-50	-285	205	-230	0	-331	0
1461	109	0	3907	7540	3633	-5723	137	5586	-141	-157	-232	-201	-67	508	0
1462	109	0	3704	7560	3856	-5632	-76	5708	-147	-34	-300	143	23	349	0
1463	109	0	3566	7533	3967	-5549	-200	5750	-52	-180	283	-170	-79	-32	0
1464	109	0	3894	7515	3621	-5704	136	5568	11	-48	56	-120	-141	151	0
1465	109	0	4132	7488	3356	-5810	388	5422	-81	-46	67	17	1	265	0
1466	109	0	3634	7461	3827	-5547	-96	5644	-153	-97	-135	-118	52	89	0
1467	109	0	3444	7426	3982	-5435	-269	5704	-135	-13	-351	-116	-31	-32	0
1468	109	0	3657	7333	3676	-5495	-9	5504	-91	-170	-126	-5	-95	-97	0
1469	109	0	3653	7273	3620	-5463	16	5446	-48	-139	46	0	-9	-192	0
1470	109	0	3290	7166	3876	-5228	-293	5521	-54	-122	36	-11	-69	-151	0
1471	109	0	3480	7088	3608	-5284	-64	5348	32	-106	25	75	5	-62	0
1472	109	0	3655	6931	3276	-5293	189	5103	13	-50	-25	-3	147	106	0
1473	109	0	3620	6737	3117	-5178	251	4927	98	-46	-85	11	155	129	0
1474	109	0	3440	6557	3117	-4998	161	4837	46	-83	-23	34	54	102	0
1475	109	0	3249	6370	3121	-4809	64	4745	-62	-116	-77	-13	7	7	0
1476	109	0	3075	6196	3121	-4635	-23	4658	-38	-137	-129	-56	-44	-95	0
1477	109	0	2919	6054	3135	-4486	-108	4594	-118	-54	-178	-69	29	-58	0
1478	109	0	2899	5946	3047	-4422	-74	4496	-56	-13	-133	-77	17	-62	0
1479	109	0	2720	5891	3171	-4305	-225	4531	-215	-11	-95	-38	-29	-62	0
1480	109	0	2819	5847	3028	-4333	-104	4437	-34	-42	-48	-13	-44	-83	0
1481	109	0	2825	5748	2923	-4286	-49	4335	46	-27	17	34	-71	-31	0
1482	109	0	2765	5620	2855	-4192	-45	4237	13	-36	50	65	11	98	0
1483	109	0	2766	5478	2712	-4122	27	4095	-17	-56	93	-42	-15	60	0
1484	109	0	2747	5379	2632	-4063	57	4005	38	40	40	-9	-27	31	0
1485	109	0	2538	5331	2793	-3934	-127	4062	32	-122	-48	-50	-52	3	0
1486	109	0	2536	5292	2756	-3914	-110	4024	-34	-108	-46	-85	-67	-161	0
1487	109	0	2405	5241	2836	-3823	-215	4038	9	-95	-62	-21	-81	-112	0
1488	109	0	2241	5100	2859	-3670	-309	3979	-71	-112	-89	-93	-118	-116	0
1489	109	0	2301	4900	2599	-3600	-149	3749	5	-58	29	-3	-19	-32	0
1490	109	0	2140	4677	2537	-3408	-198	3607	-29	-116	50	-34	-36	-9	0
1491	109	0	2233	4514	2281	-3373	-24	3397	25	11	-17	44	7	67	0
1492	109	0	2153	4434	2281	-3293	-64	3357	81	7	77	65	97	124	0
1493	109	0	2275	4374	2099	-3324	88	3236	122	-54	124	-9	27	128	0
1494	109	0	2158	4361	2203	-3259	-22	3282	-3	15	31	44	60	145	0
1495	109	0	2125	4227	2102	-3176	11	3164	31	-128	69	-3	-56	27	0
1496	109	0	1911	4066	2155	-2988	-122	3110	-34	-7	-32	-29	11	-56	0
1497	109	0	1767	3912	2145	-2839	-189	3028	-157	-108	-69	-85	-87	-141	0
1498	109	0	1715	3819	2104	-2767	-194	2961	-9	-135	34	-48	-52	-21	0
1499	109	0	1637	3738	2101	-2687	-232	2919	-31	-157	-48	-27	-67	-137	1
1500	109	0	1723	3682	1959	-2702	-118	2820	-5	-131	-58	7	0	-89	0
1501	120	0	1791	3678	1887	-2734	-48	2782	27	-128	48	-29	44	-3	0
1502	120	0	1774	3649	1875	-2711	-50	2762	23	-211	-1	46	-7	104	0
1503	120	0	1789	3600	1811	-2694	-11	2705	-75	-271	-9	-58	-65	19	0
1504	120	0	1749	3524	1775	-2636	-13	2649	-32	-228	-5	11	-3	93	0
1505	120	0	1661	3484	1823	-2572	-81	2653	-9	-240	-124	5	-29	-27	0
1506	120	0	1676	3507	1831	-2591	-77	2669	5	-166	-69	-42	27	-98	0
1507	120	0	1466	3493	2027	-2479	-280	2760	-120	-228	-3	-194	0	-89	0
1508	120	0	1421	3426	2005	-2423	-292	2715	-124	-258	-170	-168	-87	-250	0
1509	120	0	1417	3329	1912	-2373	-247	2620	-106	-234	-77	-73	-65	-120	0
1510	120	0	1426	3218	1792	-2322	-183	2505	-46	-207	-93	-89	-13	102	0
1511	120	0	1494	3113	1619	-2303	-62	2366	-17	-184	36	-56	-48	143	0
1512	120	0	1635	3080	1445	-2357	95	2262	32	-147	36	1	42	166	0
1513	120	0	1602	3047	1445	-2324	78	2246	83	-157	34	1	58	215	0
1514	120	0	1498	3032	1534	-2265	-18	2283	-19	-182	-7	-19	11	32	0
1515	120	0	1540	3041	1501	-2290	19	2271	145	-197	58	62	-29	5	0
1516	120	0	1315	3057	1742	-2186	-213	2399	-19	-184	-58	29	-65	-168	0
1517	120	0	1255	3030	1775	-2142	-260	2402	27	-211	-40	-65	-31	-205	0
1518	120	0	1197	2950	1753	-2073	-278	2351	-42	-128	-44	-17	-13	-182	0
1519	120	0	1154	2927	1773	-2040	-309	2350	-21	-133	-56	-44	-104	-168	0
1520	120	0	1265	2894	1629	-2079	-182	2261	32	-157	-5	-13	-29	-116	0
1521	120	0	1371	2886	1515	-2128	-72	2200	17	5	11	71	25	31	0
1522	120	0	1451	2849	1398	-2150	26	2123	46	-31	-1	-21	46	40	0
1523	120	0	1460	2785	1325	-2122	67	2055	11	-25	110	-17	44	118	0
1524	120	0	1366	2700	1334	-2033	16	2017	58	36	-48	32	15	60	0
1525	120	0	1214	2601	1387	-1907	-86	1994	-56	75	-52	-31	-31	-5	0
1526	120	0	1208	2556	1348	-1882	-70	1952	13	79	1	-32	31	-77	0
1527	120	0	1047	2597	1550	-1822	-251	2073	-221	97	-170	-91	-81	-174	0
1528	120	0	1172	2669	1497	-1920	-162	2083	-149	118	-87	-38	-98	-139	0
1529	120	0	1131	2665	1534	-1898	-201	2099	-98	15	-73	-98	-32	-153	0
1530	120	0	1236	2630	1394	-1933	-79	2012	9	-7	-46	-21	-21	25	0
1531	120	0	1246	2586	1340	-1916	-47	1963	13	-9	-73	-21	-42	0	0
1532	120	0	1344	2554	1210	-1949	67	1882	79	13	11	100	97	83	0
1533	120	0	1364	2522	1158	-1943	103	1840	98	-50	-40	71	34	137	0
1534	120	0	1352	2523	1171	-1937	90	1847	65	-1	-32	21	-25	71	0
1535	120	0	1294	2525	1231	-1909	31	1878	58	-3	-77	50	77	-32	0
1536	120	0	1179	2525	1346	-1852	-83	1935	-87	-60	-52	-48	54	-77	0
1537	120	0	1086	2531	1445	-1808	-179	1988	-137	-79	-112	-62	-50	-106	0
1538	120	0	1060	2450	1390	-1755	-165	1920	-133	-19	-155	11	-9	-116	0
1539	120	0	1040	2417	1377	-1728	-168	1897	-133	-114	-104	-64	5	-118	0
1540	120	0	1077	2407	1330	-1742	-126	1868	17	-116	-87	-44	27	-50	0
1541	120	0	1168	2405	1237	-1786	-34	1821	0	-147	-50	-36	7	11	0
1542	120	0	1210	2399	1189	-1804	10	1794	-13	-147	7	-9	95	85	0
1543	120	0	1218	2395	1177	-1806	20	1786	13	-133	-58	-21	104	42	0
1544	120	0	1242	2386	1144	-1814	49	1765	-7	-246	38	25	9	102	0
1545	120	0	1152	2380	1228	-1766	-38	1804	-25	-184	7	-25	44	-13	0
1546	120	0	1069	2395	1326	-1732	-128	1860	-64	-164	-56	-65	-5	-87	0
1547	120	0	949	2407	1458	-1678	-254	1932	-108	-184	-75	-116	0	-112	0
1548	120	0	918	2390	1472	-1654	-277	1931	-116	-240	-118	-73	-46	-162	0
1549	120	0	1044	2359	1315	-1701	-135	1837	-71	-230	21	-40	25	-120	0
1550	120	0	974	2310	1336	-1642	-181	1823	-32	-209	-65	-48	-9	-79	0
1551	120	0	1144	2308	1164	-1726	-10	1736	-1	-129	38	3	-7	40	0
1552	120	0	1150	2308	1158	-1729	-4	1733	79	-137	95	93	73	75	0
1553	120	0	1273	2390	1117	-1831	78	1753	42	-166	36	54	32	73	0
1554	120	0	1296	2409	1113	-1852	91	1761	97	-73	69	62	87	67	0
1555	120	0	1168	2390	1222	-1779	-27	1806	-42	-135	21	-50	34	-25	0
1556	120	0	1044	2337	1293	-1690	-124	1815	-56	-77	7	-29	-17	-69	0
1557	120	0	923	2296	1373	-1609	-225	1834	-114	-79	-62	-85	-91	-135	0
1558	120	0	925	2263	1338	-1594	-206	1800	-81	-137	-67	-73	-5	-151	0
1559	120	0	942	2265	1323	-1603	-190	1794	-65	-129	-48	-50	-23	-188	0
1560	120	0	1009	2308	1299	-1658	-145	1803	-42	-83	-7	-13	7	21	0
1561	120	0	1051	2333	1282	-1692	-115	1807	-9	-95	-40	-25	-21	-38	0
1562	120	0	1179	2341	1162	-1760	8	1751	-3	-31	77	27	-11	106	0
1563	120	0	1180	2287	1107	-1733	36	1697	17	-62	48	-5	-7	79	0
1564	120	0	1168	2227	1059	-1697	54	1643	62	-42	7	13	56	75	0
1565	120	0	1030	2254	1224	-1642	-97	1739	-29	-116	-54	-48	-52	-11	0
1566	120	0	988	2254	1266	-1621	-139	1760	-50	-65	-29	-52	-38	-120	0
1567	120	0	834	2232	1398	-1533	-282	1815	-131	-192	-69	-128	-124	-217	0
1568	120	0	875	2225	1350	-1550	-237	1787	-50	-83	-162	-50	-81	-192	0
1569	120	0	823	2219	1396	-1521	-286	1807	-7	-122	-71	-64	-9	-112	0
1570	120	0	991	2234	1243	-1612	-126	1738	-25	-77	-40	-71	-73	-27	0
1571	120	0	1059	2242	1183	-1650	-62	1712	40	-85	-65	36	-13	73	0
1572	120	0	1154	2242	1088	-1698	33	1665	95	-15	7	19	34	145	0
1573	120	0	1139	2219	1080	-1679	29	1649	42	-95	-1	21	-5	131	0
1574	120	0	1106	2221	1115	-1663	-4	1668	81	-174	23	-21	-1	42	0
1575	120	0	993	2205	1212	-1599	-109	1708	15	-93	-83	19	23	-42	0
1576	120	0	965	2231	1266	-1598	-150	1748	-81	-126	-110	-31	-93	-184	0
1577	120	0	858	2231	1373	-1544	-257	1802	-67	-77	-38	-116	-9	-151	0
1578	120	0	809	2207	1398	-1508	-294	1802	-112	-170	-155	-77	-143	-209	0
1579	120	0	880	2108	1228	-1494	-174	1668	-56	-141	-13	-73	-9	-153	0
1580	120	0	848	2048	1200	-1448	-176	1624	3	-114	-81	15	-52	-29	0
1581	120	0	937	2056	1119	-1496	-91	1587	13	-62	-17	-34	25	71	0
1582	120	0	1040	2095	1055	-1567	-7	1575	1	-91	-13	91	-25	131	0
1583	120	0	1116	2163	1047	-1639	34	1605	-25	-83	-3	-67	40	85	0
1584	120	0	1086	2182	1096	-1634	-5	1639	64	-102	-50	52	-34	29	0
1585	120	0	1019	2198	1179	-1608	-80	1688	46	-27	-71	34	32	40	0
1586	120	0	910	2229	1319	-1569	-204	1774	-108	-149	-79	0	-69	-87	0
1587	120	0	919	2242	1323	-1580	-202	1782	-31	-151	-44	-56	-27	-139	0
1588	120	0	869	2254	1385	-1561	-258	1819	-77	-168	-40	-46	-65	-52	0
1589	120	0	875	2248	1373	-1561	-249	1810	-65	-176	-73	15	-52	-89	0
1590	120	0	929	2209	1280	-1569	-175	1744	-81	-166	-77	-100	-77	-50	0
1591	120	0	1016	2203	1187	-1609	-85	1695	40	-73	-87	-50	71	31	0
1592	120	0	1112	2163	1051	-1637	30	1607	116	-97	-29	40	25	161	0
1593	120	0	1059	2124	1065	-1591	-3	1594	64	-139	-44	-13	7	85	0
1594	120	0	1142	2112	970	-1627	86	1541	180	-89	-31	46	122	89	0
1595	120	0	997	2145	1148	-1571	-75	1646	-67	-118	-40	-58	-11	-5	0
1596	120	0	1032	2223	1191	-1627	-79	1707	-44	-128	-31	-42	9	-135	0
1597	120	0	840	2254	1414	-1547	-287	1834	-110	-157	-91	-126	-27	-211	0
1598	120	0	836	2219	1383	-1527	-273	1801	-122	-219	-131	-112	-98	-225	0
1599	120	0	811	2124	1313	-1467	-251	1718	-112	-225	-93	-13	-69	-151	0
1600	120	0	828	2038	1210	-1433	-191	1624	-118	-213	-112	-15	-64	-65	0
1601	120	0	873	1988	1115	-1430	-121	1551	0	-110	-50	25	-7	89	0
1602	120	0	1000	2035	1035	-1517	-17	1535	0	-91	-79	-40	9	71	0
1603	120	0	1097	2099	1002	-1598	47	1550	104	-25	67	54	102	104	0
1604	120	0	1084	2166	1082	-1625	1	1624	11	-135	-32	-40	-15	46	0
1605	120	0	1085	2229	1144	-1657	-29	1686	79	-133	-40	-27	19	-17	0
1606	120	0	929	2178	1249	-1553	-160	1713	-21	-110	-46	-32	-5	-112	0
1607	120	0	836	2155	1319	-1495	-241	1737	-48	-133	-106	-29	-29	-108	0
1608	120	0	795	2137	1342	-1466	-273	1739	-131	-147	-223	-124	-97	-195	0
1609	120	0	934	2134	1200	-1534	-133	1667	0	-93	38	9	25	-23	0
1610	120	0	961	2192	1231	-1576	-135	1711	-48	-116	-77	-29	-60	-27	0
1611	120	0	1121	2250	1129	-1685	-4	1689	54	-15	-17	15	9	-42	0
1612	120	0	1195	2285	1090	-1740	52	1687	42	-17	7	69	-31	157	0
1613	120	0	1127	2283	1156	-1705	-14	1719	48	-116	-89	29	-1	83	0
1614	120	0	1302	2312	1010	-1807	146	1661	71	-40	-21	42	65	50	0
1615	120	0	1092	2320	1228	-1706	-68	1774	-54	-164	-108	-9	-11	-44	0
1616	120	0	1089	2285	1196	-1687	-53	1740	0	-145	-36	-19	5	-73	0
1617	120	0	956	2215	1259	-1585	-151	1737	-93	-102	-116	-27	9	-174	0
1618	120	0	829	2122	1293	-1475	-232	1707	-50	-201	-110	-15	-104	-108	0
1619	120	0	873	2060	1187	-1466	-157	1623	-93	-44	-106	-11	-9	-48	0
1620	120	0	862	2033	1171	-1447	-154	1602	-23	-85	-54	-11	7	1	0
1621	120	0	924	2023	1099	-1473	-87	1561	19	-31	3	5	75	52	0
1622	120	0	1009	1984	975	-1496	17	1479	85	-60	65	67	19	129	0
1623	120	0	1020	1976	956	-1498	32	1466	-19	-69	71	31	42	60	0
1624	120	0	1012	1972	960	-1492	26	1466	100	-44	34	7	-17	95	0
1625	120	0	893	2000	1107	-1446	-107	1553	-67	-29	-11	-31	-38	-50	0
1626	120	0	836	2027	1191	-1431	-177	1609	-97	-157	9	-100	-54	-58	0
1627	120	0	764	2085	1321	-1424	-278	1703	-11	-149	-19	-118	-27	-95	0
1628	120	0	733	2056	1323	-1394	-295	1689	-79	-155	13	-79	-81	-133	0
1629	120	0	760	2046	1286	-1403	-263	1666	-40	-60	27	-23	-23	-147	0
1630	120	0	739	2044	1305	-1391	-283	1674	-13	-108	31	-46	-9	-46	0
1631	120	0	933	2019	1086	-1476	-76	1552	95	-95	5	65	-11	-25	0
1632	120	0	957	1992	1035	-1474	-39	1513	98	-81	120	42	19	159	0
1633	120	0	941	1928	987	-1434	-23	1457	38	-110	15	-54	7	5	0
1634	120	0	929	1895	966	-1412	-18	1430	97	-87	27	-38	67	31	0
1635	120	0	821	1905	1084	-1363	-131	1494	-17	-110	19	-50	36	-118	0
1636	120	0	791	1974	1183	-1382	-196	1578	-73	-124	-21	-11	-52	-149	0
1637	120	0	753	2027	1274	-1390	-260	1650	-71	-188	-122	-36	-106	-225	0
1638	120	0	755	2050	1295	-1402	-270	1672	-131	-108	-157	-32	-60	-236	0
1639	120	0	743	1994	1251	-1368	-254	1622	-133	-91	-122	-131	-36	-194	0
1640	120	0	823	1895	1072	-1359	-124	1483	-13	-137	-110	36	-83	-85	0
1641	120	0	883	1866	983	-1374	-50	1424	36	-69	-25	50	-25	50	0
1642	120	0	941	1885	944	-1413	-1	1414	-25	-172	-34	15	9	-13	0
1643	120	0	1007	1914	907	-1460	50	1410	-9	-110	-112	50	27	25	0
1644	120	0	1032	1988	956	-1510	38	1472	-25	-91	-46	0	40	31	0
1645	120	0	972	2015	1043	-1493	-35	1529	-19	-122	-87	0	-23	-36	0
1646	120	0	894	2017	1123	-1455	-114	1570	-97	-106	-62	-52	38	-147	0
1647	120	0	805	2017	1212	-1411	-203	1614	-69	-162	-135	-27	-58	-151	0
1648	120	0	757	2000	1243	-1378	-243	1621	-46	-106	-151	-85	5	-137	0
1649	120	0	807	1998	1191	-1402	-192	1594	-50	-258	-104	-83	-50	-157	0
1650	120	0	904	1980	1076	-1442	-86	1528	-17	-108	-50	-27	87	-79	0
1651	120	0	947	1959	1012	-1453	-32	1485	-11	-170	-112	-11	-9	-1	0
1652	120	0	1011	1940	929	-1475	41	1434	-15	-69	-32	0	124	95	0
1653	120	0	1057	1986	929	-1521	64	1457	0	-157	-69	58	75	54	0
1654	120	0	1137	2033	896	-1585	120	1464	21	-93	0	0	-1	85	0
1655	120	0	923	2021	1098	-1472	-87	1559	0	-180	-15	-23	50	40	0
1656	120	0	879	1965	1086	-1422	-103	1525	-36	-172	-108	-71	-79	-89	0
1657	120	0	770	1897	1127	-1333	-178	1512	-50	-128	-79	-3	9	-104	0
1658	120	0	667	1860	1193	-1263	-263	1526	-147	-131	-151	-102	-60	-108	0
1659	120	0	786	1866	1080	-1326	-147	1473	-44	-108	-69	3	-46	-97	0
1660	120	0	753	1870	1117	-1311	-182	1493	-31	-116	-52	15	13	-17	0
1661	120	0	908	1866	958	-1387	-25	1412	38	-91	-19	-21	0	5	0
1662	120	0	976	1916	940	-1446	18	1428	83	-60	11	-9	93	85	0
1663	120	0	1026	1924	898	-1475	64	1411	143	-95	44	40	32	135	0
1664	120	0	950	1887	937	-1418	6	1412	67	-143	3	23	-7	85	0
1665	120	0	900	1815	915	-1357	-7	1365	91	-81	-29	-29	32	23	0
1666	120	0	621	1755	1134	-1188	-256	1444	-108	-145	-95	-93	-104	-131	0
1667	120	0	699	1777	1078	-1238	-189	1427	-40	-52	-81	-69	-9	-174	0
1668	120	0	543	1833	1290	-1188	-373	1561	-98	-95	-106	-64	-120	-128	0
1669	120	0	716	1899	1183	-1307	-233	1541	-67	-36	-34	-21	-42	-104	0
1670	120	0	749	1951	1202	-1350	-226	1576	-23	-79	-83	-15	-62	1	0
1671	120	0	888	1910	1022	-1399	-67	1466	85	-60	-5	-23	-17	31	0
1672	120	0	904	1844	940	-1374	-18	1392	87	-46	21	50	42	83	0
1673	120	0	950	1817	867	-1383	41	1342	-27	-79	7	48	-11	60	0
1674	120	0	875	1817	942	-1346	-33	1379	-5	-32	-17	64	38	54	0
1675	120	0	825	1874	1049	-1349	-112	1461	-29	-129	-95	-15	-133	-93	0
1676	120	0	767	1899	1132	-1333	-182	1515	17	-44	-32	-11	-13	-100	0
1677	120	0	622	1875	1253	-1248	-315	1564	-147	-141	-139	-133	-100	-203	0
1678	120	0	647	1843	1196	-1245	-274	1519	-58	-114	-120	13	-62	-205	0
1679	120	0	652	1810	1158	-1231	-253	1484	-60	-124	-102	-67	-58	-100	0
1680	120	0	722	1792	1070	-1257	-174	1431	-93	-75	-73	23	0	-120	0
1681	120	0	856	1829	973	-1342	-58	1401	52	-116	3	-36	-3	-23	0
1682	120	0	904	1848	944	-1376	-20	1396	40	-131	-21	9	3	40	0
1683	120	0	939	1813	874	-1376	32	1343	32	-112	-19	19	13	64	0
1684	120	0	842	1761	919	-1301	-38	1340	-11	-162	0	-50	50	-67	0
1685	120	0	836	1718	882	-1277	-23	1300	50	-64	-25	29	-19	64	0
1686	120	0	648	1730	1082	-1189	-217	1406	-21	-176	-32	-40	-46	-118	0
1687	120	0	640	1753	1113	-1196	-236	1433	-25	-133	-124	-60	-81	-135	0
1688	120	0	578	1794	1216	-1186	-319	1505	-93	-170	-77	-60	-36	-166	0
1689	120	0	642	1790	1148	-1216	-253	1469	-34	-139	-50	-64	-52	-60	0
1690	120	0	728	1796	1068	-1262	-170	1432	-34	-77	-5	7	9	-40	0
1691	120	0	801	1786	985	-1293	-92	1385	32	-135	3	1	31	32	0
1692	120	0	913	1813	900	-1363	6	1356	-3	-141	21	25	-52	67	0
1693	120	0	947	1827	880	-1387	33	1353	129	-91	89	46	38	230	0
1694	120	0	906	1856	950	-1381	-22	1403	-9	-135	3	-13	-31	79	0
1695	120	0	896	1912	1016	-1404	-60	1464	31	-81	-23	13	-32	56	0
1696	120	0	784	1920	1136	-1352	-176	1528	-32	-100	-54	-97	32	-137	0
1697	120	0	702	1848	1146	-1275	-222	1497	-34	-129	36	-17	-77	-1	0
1698	120	0	580	1728	1148	-1154	-284	1438	-108	-192	-81	-42	-56	-126	0
1699	120	0	613	1631	1018	-1122	-202	1324	-11	-85	-46	-36	17	-102	0
1700	120	0	637	1612	975	-1124	-169	1293	-54	-110	-52	-60	-29	13	0
1701	120	0	752	1656	904	-1204	-76	1280	54	-62	42	-21	-3	65	0
1702	120	0	904	1778	874	-1341	15	1326	73	-100	67	73	-19	194	0
1703	120	0	1057	1891	834	-1474	111	1362	89	-73	75	114	32	118	0
1704	120	0	1044	1949	905	-1496	69	1427	77	-52	-21	-29	7	147	0
1705	120	0	935	1895	960	-1415	-12	1427	31	-36	100	17	17	40	0
1706	120	0	747	1841	1094	-1294	-173	1467	-93	-102	-143	-34	-79	-77	0
1707	120	0	719	1778	1059	-1248	-170	1418	-44	-145	-44	-67	-50	-135	0
1708	120	0	540	1746	1206	-1143	-333	1476	-73	-155	-174	-42	-54	-164	0
1709	120	0	716	1697	981	-1206	-132	1339	-44	-95	-11	-52	-79	-118	0
1710	120	0	669	1716	1047	-1192	-189	1381	-13	-106	-122	-7	-65	-54	0
1711	120	0	867	1740	873	-1303	-3	1306	128	-71	48	102	79	122	0
1712	120	0	869	1780	911	-1324	-21	1345	-29	-77	-102	50	1	25	0
1713	120	0	1009	1810	801	-1409	104	1305	95	-5	-34	71	64	79	0
1714	120	0	991	1813	822	-1402	84	1317	62	0	-73	102	50	83	0
1715	120	0	822	1792	970	-1307	-74	1381	-13	-102	-108	-40	-77	3	0
1716	120	0	780	1742	962	-1261	-91	1352	25	-133	5	-23	-1	-44	0
1717	120	0	638	1683	1045	-1160	-203	1364	-58	-118	-46	-65	-29	-83	0
1718	120	0	627	1676	1049	-1151	-211	1362	-128	-155	-120	-145	-73	-178	0
1719	120	0	646	1658	1012	-1152	-183	1335	-36	-71	-48	-36	75	-91	0
1720	120	0	722	1703	981	-1212	-129	1342	-36	-135	-64	-5	-25	-102	0
1721	120	0	824	1716	892	-1270	-34	1304	106	-145	-5	52	-9	69	0
1722	120	0	894	1716	822	-1305	36	1269	52	-153	11	34	40	79	0
1723	120	0	1010	1718	708	-1364	151	1213	120	-153	87	52	-11	176	0
1724	120	0	903	1713	810	-1308	46	1261	21	-135	-29	73	-3	71	0
1725	120	0	819	1699	880	-1259	-30	1289	13	-155	11	-9	-34	9	0
1726	120	0	689	1670	981	-1179	-146	1325	-81	-135	-46	-13	-89	-65	0
1727	120	0	701	1647	946	-1174	-122	1296	-50	-44	-15	-56	-9	-133	0
1728	120	0	615	1656	1041	-1135	-213	1348	-81	-104	-15	-7	3	-116	0
1729	120	0	669	1660	991	-1164	-161	1325	-98	-64	-102	-71	-46	-108	0
1730	120	0	801	1687	886	-1244	-42	1286	-36	-54	-120	-141	-38	1	0
1731	120	0	481	1344	863	-912	-191	1103	64	-67	-114	-25	7	-48	0
1732	120	0	1391	2863	1472	-2127	-40	2167	87	-97	-58	50	15	137	0
1733	120	0	2784	5651	2867	-4217	-41	4259	-1	-178	-71	-38	-21	137	0
1734	120	0	3742	7635	3893	-5688	-75	5764	85	-172	31	-17	-21	75	0
1735	120	0	4355	8914	4559	-6634	-102	6736	170	-283	-31	60	-46	-256	0
1736	120	0	4632	9416	4784	-7024	-76	7100	-197	-29	-292	-323	-1	339	0
1737	120	0	4427	9628	5201	-7027	-387	7414	5	-60	-40	83	-44	-238	0
1738	120	0	4512	9639	5127	-7075	-307	7383	64	-269	110	-56	-91	-597	0
1739	120	0	4912	9606	4694	-7259	109	7150	-65	-203	-256	-277	-89	240	0
1740	120	0	4707	9597	4890	-7152	-91	7243	-180	75	-393	44	170	578	0
1741	120	0	4478	9461	4983	-6969	-252	7222	-97	-112	75	-87	118	225	0
1742	120	0	4604	9310	4706	-6957	-51	7008	131	-120	219	-162	-192	174	1
1743	120	0	5164	9183	4019	-7173	572	6601	29	54	93	64	-19	405	0
1744	120	0	4826	9024	4198	-6925	314	6611	-97	-44	159	-91	-42	85	0
1745	120	0	4423	8832	4409	-6627	7	6620	27	-54	-60	-81	31	13	0
1746	120	0	4431	8600	4169	-6515	131	6384	-73	-52	-230	-85	21	-13	0
1747	120	0	4438	8380	3942	-6409	248	6161	-153	-102	-87	-52	-97	-149	0
1748	120	0	3901	8151	4250	-6026	-174	6200	-52	-155	-23	-7	-21	-259	0
1749	120	0	3603	7905	4302	-5754	-349	6103	-104	-149	-73	-118	-91	-164	0
1750	120	0	3921	7661	3740	-5791	90	5700	23	-104	-48	38	36	17	0
1751	120	0	3882	7453	3571	-5667	155	5512	-11	-81	-79	-15	34	114	0
1752	120	0	3804	7253	3449	-5528	177	5351	65	-17	0	-13	29	100	0
1753	121	0	3649	7040	3391	-5344	129	5215	0	-75	34	48	67	69	0
1754	121	0	3568	6867	3299	-5217	134	5083	-64	-97	-38	-9	21	-19	0
1755	121	0	3461	6712	3251	-5086	105	4981	-40	-62	-114	-15	38	-1	0
1756	121	0	3226	6514	3288	-4870	-31	4901	-42	-34	-164	29	-23	-32	0
1757	121	0	3028	6345	3317	-4686	-144	4831	-207	-13	-182	-67	19	-186	0
1758	121	0	2958	6157	3199	-4557	-120	4678	-108	-42	-112	-46	-29	-176	0
1759	121	0	2798	5936	3138	-4367	-170	4537	-114	-104	-97	-73	-58	-172	0
1760	121	0	2754	5664	2910	-4209	-78	4287	9	-38	-29	-5	-36	-83	0
1761	121	0	2617	5364	2747	-3990	-65	4055	-11	-19	-46	50	-34	50	0
1762	121	0	2619	5098	2479	-3858	70	3788	40	1	44	27	-50	102	0
1763	121	0	2602	4848	2246	-3725	178	3547	69	36	131	95	65	221	0
1764	121	0	2351	4657	2306	-3504	22	3481	106	-46	36	-25	-81	133	0
1765	121	0	2207	4500	2293	-3353	-43	3396	54	21	67	-1	-38	27	0
1766	121	0	2000	4328	2328	-3164	-164	3328	71	-7	5	-5	-40	-75	0
1767	121	0	1928	4188	2260	-3058	-166	3224	7	17	87	60	-31	-58	0
1768	121	0	1921	4033	2112	-2977	-95	3072	25	32	50	-7	-29	-129	0
1769	121	0	1823	3912	2089	-2867	-133	3000	11	50	38	-5	56	-36	0
1770	121	0	1850	3819	1969	-2834	-59	2894	7	15	65	23	15	25	0
1771	121	0	1950	3841	1891	-2895	29	2866	13	11	50	-25	65	106	0
1772	121	0	1986	3819	1833	-2902	76	2826	100	-73	38	56	44	124	0
1773	121	0	2050	3786	1736	-2918	157	2761	116	-56	91	141	31	108	0
1774	121	0	1905	3740	1835	-2822	35	2787	54	-133	75	34	60	52	0
1775	121	0	1911	3662	1751	-2786	80	2706	81	-110	0	62	32	19	0
1776	121	0	1651	3544	1893	-2597	-121	2718	17	-161	54	7	-46	-19	0
1777	121	0	1572	3459	1887	-2515	-157	2673	-62	-170	-34	-38	-118	-172	0
1778	121	0	1574	3451	1877	-2512	-151	2664	0	-129	3	27	-44	-52	0
1779	121	0	1480	3460	1980	-2470	-250	2720	-118	-209	-42	-58	-44	-135	0
1780	121	0	1666	3462	1796	-2564	-65	2629	-11	-184	97	-9	21	-38	0
1781	121	0	1600	3466	1866	-2533	-133	2666	-9	-133	38	5	34	95	0
1782	121	0	1693	3427	1734	-2560	-20	2580	-7	-147	62	-67	-67	145	0
1783	121	0	1742	3420	1678	-2581	32	2549	106	-71	176	93	91	226	0
1784	121	0	1560	3391	1831	-2475	-135	2611	-65	-195	120	-114	-38	-13	0
1785	121	0	1536	3369	1833	-2452	-148	2601	91	-188	118	31	-25	-102	0
1786	121	0	1366	3358	1992	-2362	-313	2675	-13	-199	50	-64	-71	-207	0
1787	121	0	1395	3350	1955	-2372	-280	2652	5	-190	98	-40	-58	-199	0
1788	121	0	1387	3344	1957	-2365	-285	2650	-13	-178	-38	-97	-40	-228	0
1789	121	0	1389	3313	1924	-2351	-267	2618	-32	-242	-46	-32	-38	-184	0
1790	121	0	1471	3232	1761	-2351	-145	2496	-29	-209	-19	-36	-50	-11	0
1791	121	0	1539	3168	1629	-2353	-45	2398	-5	-155	-34	31	-13	31	0
1792	121	0	1604	3117	1513	-2360	45	2315	-3	-141	-44	-11	-19	188	0
1793	121	0	1698	3069	1371	-2383	163	2220	100	-141	42	95	65	205	0
1794	121	0	1660	3043	1383	-2351	138	2213	-29	-62	-108	11	-27	89	0
1795	121	0	1616	3053	1437	-2334	89	2245	-1	-67	-89	-27	-40	95	0
1796	121	0	1502	3026	1524	-2264	-11	2275	-25	-118	-114	-7	25	-50	0
1797	121	0	1447	2999	1552	-2223	-52	2275	-69	-145	-155	-42	-9	-118	0
1798	121	0	1400	2979	1579	-2189	-89	2279	-21	-118	-168	-32	17	-56	0
1799	121	0	1469	2968	1499	-2218	-15	2233	-31	-81	-139	11	48	-42	0
1800	121	0	1490	2952	1462	-2221	14	2207	-21	-98	-133	-19	25	-7	0
1801	121	0	1682	2977	1295	-2329	193	2136	29	-15	-71	9	62	149	0
1802	121	0	1691	2979	1288	-2335	201	2133	120	-23	17	56	62	248	0
1803	121	0	1717	2995	1278	-2356	219	2136	19	-13	-46	31	15	242	0
1804	121	0	1718	2977	1259	-2347	229	2118	64	69	3	100	100	194	0
1805	121	0	1544	2962	1418	-2253	63	2190	15	31	-64	-27	32	81	0
1806	121	0	1508	2937	1429	-2222	39	2183	-19	58	-85	-23	7	25	0
1807	121	0	1340	2915	1575	-2127	-117	2245	-95	-29	-77	-91	62	-46	0
1808	121	0	1389	2900	1511	-2144	-61	2205	-75	11	-95	-73	-29	-50	0
1809	121	0	1438	2910	1472	-2174	-17	2191	-21	81	-54	83	11	-1	0
1810	121	0	1396	2911	1515	-2153	-59	2213	-38	-52	-114	-23	-29	60	0
1811	121	0	1611	2908	1297	-2259	157	2102	56	27	11	29	42	155	0
1812	121	0	1632	2910	1278	-2271	177	2094	34	56	48	21	126	211	0
1813	121	0	1634	2898	1264	-2266	185	2081	31	-29	-56	79	32	186	0
1814	121	0	1684	2917	1233	-2300	225	2075	77	-42	-13	60	62	108	0
1815	121	0	1520	2878	1358	-2199	81	2118	11	-1	-50	13	21	56	0
1816	121	0	1399	2834	1435	-2116	-18	2134	-46	-25	-54	-23	3	-1	0
1817	121	0	1286	2756	1470	-2021	-92	2113	-29	-60	-108	36	15	-71	0
1818	121	0	1321	2717	1396	-2019	-37	2056	-44	-46	-58	-29	46	-133	0
1819	121	0	1222	2700	1478	-1961	-128	2089	31	-89	-44	40	52	9	0
1820	121	0	1379	2725	1346	-2052	16	2035	-31	-98	-69	-23	-15	-32	0
1821	121	0	1385	2752	1367	-2068	9	2059	81	-83	-52	118	11	131	0
1822	121	0	1502	2795	1293	-2148	104	2044	29	-79	-5	83	52	104	0
1823	121	0	1562	2795	1233	-2178	164	2014	65	-162	21	0	25	128	0
1824	121	0	1420	2756	1336	-2088	42	2046	17	-62	-31	48	58	95	0
1825	121	0	1473	2745	1272	-2109	100	2008	56	-124	102	11	44	42	0
1826	121	0	1226	2706	1480	-1966	-127	2093	-23	-124	-32	-67	25	-52	0
1827	121	0	1164	2690	1526	-1927	-181	2108	-40	-151	-143	-29	-56	-112	0
1828	121	0	1156	2706	1550	-1931	-197	2128	-23	-106	-36	-95	13	-135	0
1829	121	0	1123	2688	1565	-1905	-221	2126	-29	-258	31	-64	-81	-93	0
1830	121	0	1195	2679	1484	-1937	-144	2081	-36	-197	36	3	-46	-15	0
1831	121	0	1343	2640	1297	-1991	23	1968	13	-161	56	60	-17	31	0
1832	121	0	1379	2599	1220	-1989	79	1909	149	-124	75	73	54	100	0
1833	121	0	1408	2653	1245	-2030	81	1949	60	-135	81	19	9	159	0
1834	121	0	1457	2681	1224	-2069	116	1952	69	-81	56	73	-3	124	0
1835	121	0	1416	2750	1334	-2083	41	2042	31	-91	19	81	56	7	0
1836	121	0	1230	2717	1487	-1973	-128	2102	13	-162	3	-7	-58	-29	0
1837	121	0	1201	2634	1433	-1917	-116	2033	-5	-186	7	13	-102	-95	0
1838	121	0	1073	2541	1468	-1807	-197	2004	-73	-149	42	-44	5	-108	0
1839	121	0	1096	2469	1373	-1782	-138	1921	-58	-126	7	-21	-56	-56	0
1840	121	0	1156	2492	1336	-1824	-90	1914	-19	-104	-11	-23	-19	-21	0
1841	121	0	1335	2547	1212	-1941	61	1879	-7	-126	102	73	29	159	0
1842	121	0	1408	2628	1220	-2018	94	1924	102	-102	36	-3	52	151	0
1843	121	0	1496	2663	1167	-2079	164	1915	52	-87	97	21	98	192	0
1844	121	0	1500	2712	1212	-2106	144	1962	172	-36	110	52	15	174	0
1845	121	0	1356	2688	1332	-2022	12	2010	-27	-124	-42	-7	-31	15	0
1846	121	0	1323	2661	1338	-1992	-7	1999	11	-79	-54	17	-97	-11	0
1847	121	0	1149	2644	1495	-1896	-173	2069	-58	-79	-11	-67	-40	-40	0
1848	121	0	1162	2620	1458	-1891	-148	2039	-52	-87	-71	-56	-36	-38	0
1849	121	0	1181	2591	1410	-1886	-114	2000	-44	-1	-54	-52	56	-54	0
1850	121	0	1230	2562	1332	-1896	-51	1947	31	-40	-13	13	0	29	0
1851	121	0	1345	2541	1196	-1943	74	1868	141	-32	0	62	40	143	0
1852	121	0	1424	2531	1107	-1977	158	1819	122	-40	32	38	50	248	0
1853	121	0	1412	2560	1148	-1986	132	1854	58	-56	17	15	42	178	0
1854	121	0	1482	2593	1111	-2037	185	1852	56	11	25	-9	42	91	0
1855	121	0	1375	2636	1261	-2005	57	1948	3	-3	50	-64	34	31	0
1856	121	0	1337	2743	1406	-2040	-34	2074	11	-100	-83	-15	-9	-7	0
1857	121	0	1335	2811	1476	-2073	-70	2143	-79	-50	-97	-97	-110	-118	0
1858	121	0	1312	2906	1594	-2109	-141	2250	27	-79	-5	9	-7	-60	0
1859	121	0	1433	3078	1645	-2255	-106	2361	23	-129	-104	-38	-44	-95	0
1860	121	0	1661	3317	1656	-2489	2	2486	73	-5	-27	65	52	29	0
1861	121	0	1771	3532	1761	-2651	5	2646	-25	-83	-15	-15	36	25	0
1862	121	0	2053	3740	1687	-2896	183	2713	95	-7	-81	95	7	141	0
1863	121	0	2150	3965	1815	-3057	167	2890	87	-50	85	9	34	176	0
1864	121	0	2233	4110	1877	-3171	178	2993	73	-11	7	64	11	40	0
1865	121	0	2169	4180	2011	-3174	79	3095	89	-73	-44	21	52	34	0
1866	121	0	2092	4167	2075	-3129	8	3121	-69	-73	13	-64	-42	-71	0
1867	121	0	1990	4184	2194	-3087	-102	3189	-21	-42	-46	5	25	-67	0
1868	121	0	1874	4004	2130	-2939	-128	3067	-91	-116	-104	-50	-114	-137	0
1869	121	0	1829	3792	1963	-2810	-67	2877	-98	-48	27	-83	-5	-83	1
1870	121	0	1773	3631	1858	-2702	-42	2744	-7	-69	36	44	31	9	0
1871	121	0	1738	3418	1680	-2578	29	2549	-11	-186	29	-54	-32	64	0
1872	121	0	1719	3129	1410	-2424	154	2269	93	-137	100	11	50	184	0
1873	129	0	1513	2836	1323	-2174	95	2079	44	-145	44	36	83	161	0
1874	129	0	1469	2551	1082	-2010	193	1816	48	-42	46	48	52	114	0
1875	129	0	1162	2178	1016	-1670	73	1597	-23	-77	46	-9	42	98	0
1876	129	0	937	1835	898	-1386	19	1366	-40	-106	-44	-77	-60	-77	0
1877	129	0	782	1804	1022	-1293	-120	1413	-124	-9	-64	-62	0	-81	0
1878	129	0	836	1916	1080	-1376	-122	1498	-60	-135	-52	-67	-25	-87	0
1879	129	0	924	2029	1105	-1476	-90	1567	-71	-93	-1	-9	-3	-60	0
1880	129	0	1011	2112	1101	-1561	-45	1606	-9	-46	-9	58	-1	87	0
1881	129	0	1169	2201	1032	-1685	68	1616	81	-87	50	36	67	81	0
1882	129	0	1251	2302	1051	-1776	100	1676	31	-95	40	-7	46	201	0
1883	129	0	1412	2395	983	-1903	214	1689	114	-42	62	102	71	151	0
1884	129	0	1371	2496	1125	-1933	123	1810	50	-31	25	87	29	147	0
1885	129	0	1298	2508	1210	-1903	44	1859	-13	-60	7	-27	0	126	0
1886	129	0	1249	2496	1247	-1872	1	1871	3	-40	-36	60	-38	21	0
1887	129	0	1128	2487	1359	-1807	-115	1923	-7	-98	-87	-42	9	-102	0
1888	129	0	1082	2463	1381	-1772	-149	1922	-104	-128	-58	-104	-56	-46	0
1889	129	0	1137	2456	1319	-1796	-91	1887	15	-95	-11	5	77	-19	0
1890	129	0	1151	2477	1326	-1814	-87	1901	-89	-162	-38	-7	15	-23	0
1891	129	0	1369	2494	1125	-1931	122	1809	83	-40	31	29	73	71	0
1892	129	0	1393	2525	1132	-1959	130	1828	110	-73	135	56	34	248	0
1893	129	0	1476	2570	1094	-2023	191	1832	44	-83	46	13	58	182	0
1894	129	0	1422	2543	1121	-1982	150	1832	73	17	25	19	38	195	0
1895	129	0	1290	2473	1183	-1881	53	1828	11	-120	7	64	-27	149	0
1896	129	0	1208	2393	1185	-1800	11	1789	-27	-15	-34	5	58	-3	0
1897	129	0	1092	2320	1228	-1706	-68	1774	-36	-85	-52	-42	27	-19	0
1898	129	0	993	2254	1261	-1623	-134	1757	-170	-95	-131	-120	-54	-104	0
1899	129	0	1076	2234	1158	-1655	-41	1696	3	-112	5	-44	38	15	0
1900	129	0	1103	2265	1162	-1684	-29	1713	-34	-102	-21	-40	38	48	0
1901	129	0	1270	2368	1098	-1819	86	1733	89	-69	5	-9	5	137	0
1902	129	0	1364	2421	1057	-1892	153	1739	79	-32	64	27	108	151	0
1903	129	0	1368	2448	1080	-1908	144	1764	135	-85	13	77	81	122	0
1904	129	0	1389	2477	1088	-1933	150	1782	5	-3	5	54	71	162	0
1905	129	0	1214	2440	1226	-1827	-6	1833	0	-120	13	-23	21	46	0
1906	129	0	1152	2397	1245	-1774	-46	1821	-13	-67	-42	-44	-7	-3	0
1907	129	0	1053	2362	1309	-1707	-128	1835	-32	-71	-81	-27	-11	-34	0
1908	129	0	1032	2374	1342	-1703	-155	1858	-40	-120	-116	-38	-11	-81	0
1909	129	0	1091	2384	1293	-1737	-101	1838	-3	-65	15	-89	38	5	0
1910	129	0	1181	2426	1245	-1803	-32	1835	23	-46	-44	-15	38	7	0
1911	129	0	1206	2459	1253	-1832	-23	1856	31	-83	25	25	-9	106	0
1912	129	0	1335	2423	1088	-1879	123	1755	81	-93	-17	124	-11	199	0
1913	129	0	1360	2397	1037	-1878	161	1717	137	-100	34	34	81	232	0
1914	129	0	1298	2409	1111	-1853	93	1760	157	-42	77	124	48	219	0
1915	129	0	1224	2413	1189	-1818	17	1801	0	-164	32	29	-60	50	0
1916	129	0	1164	2401	1237	-1782	-36	1819	29	3	-29	-5	29	-29	0
1917	129	0	1021	2384	1363	-1702	-171	1873	-52	-79	31	-64	-34	-65	0
1918	129	0	976	2372	1396	-1674	-210	1884	-58	-147	-102	-36	-81	-95	0
1919	129	0	1028	2380	1352	-1704	-162	1866	-5	-89	-58	-50	-46	-133	0
1920	129	0	1028	2378	1350	-1703	-161	1864	-97	-114	5	-67	36	-64	0
1921	129	0	1216	2368	1152	-1792	32	1760	52	-62	17	44	13	11	0
1922	129	0	1247	2366	1119	-1806	64	1742	69	-50	151	100	95	106	0
1923	129	0	1288	2362	1074	-1825	107	1718	81	-114	7	-7	5	161	0
1924	129	0	1259	2362	1103	-1810	78	1732	48	-48	29	50	21	95	0
1925	129	0	1156	2351	1195	-1753	-19	1773	19	-58	-11	-36	-34	44	0
1926	129	0	1044	2339	1295	-1691	-125	1817	-64	-58	-104	-38	-54	-60	0
1927	129	0	988	2324	1336	-1656	-174	1830	15	-42	-128	-64	17	-100	0
1928	129	0	983	2333	1350	-1658	-183	1841	-118	-73	19	-17	-62	-56	0
1929	129	0	1034	2345	1311	-1689	-138	1828	-19	-52	-64	-44	-7	1	0
1930	129	0	1113	2364	1251	-1738	-69	1807	-31	-34	1	1	65	23	0
1931	129	0	1148	2366	1218	-1757	-35	1792	-85	-75	60	-65	15	46	0
1932	129	0	1331	2372	1041	-1851	145	1706	100	0	29	56	27	114	0
1933	129	0	1280	2376	1096	-1828	92	1736	98	-64	62	9	32	213	0
1934	129	0	1267	2388	1121	-1827	73	1754	62	-44	67	27	19	67	0
1935	129	0	1197	2401	1204	-1799	-3	1802	-23	-54	-15	-58	-42	-34	0
1936	129	0	1106	2386	1280	-1746	-87	1833	-62	-54	-32	-36	-5	-56	0
1937	129	0	1027	2359	1332	-1693	-152	1845	-62	-60	-122	-69	-21	-124	0
1938	129	0	1069	2366	1297	-1717	-114	1831	-50	-77	-56	-46	-81	-126	0
1939	129	0	1028	2386	1358	-1707	-165	1872	-27	-77	-19	-67	21	-46	0
1940	129	0	1123	2403	1280	-1763	-78	1841	7	-102	-11	-23	-19	11	0
1941	129	0	1191	2407	1216	-1799	-12	1811	3	-137	-36	-69	-36	44	0
1942	129	0	1302	2417	1115	-1859	93	1766	69	-15	32	89	106	133	0
1943	129	0	1290	2407	1117	-1848	86	1762	34	-108	36	-19	40	149	0
1944	129	0	1275	2407	1132	-1841	71	1769	69	-95	-32	9	-5	151	0
1945	129	0	1137	2399	1262	-1768	-62	1830	29	-104	-91	3	-23	-34	0
1946	129	0	1125	2370	1245	-1747	-60	1807	-36	-71	-126	-46	-104	-83	0
1947	129	0	935	2312	1377	-1623	-221	1844	-77	-65	-145	-44	-42	-122	0
1948	129	0	923	2302	1379	-1612	-228	1840	-104	-162	-157	-75	-149	-162	0
1949	129	0	966	2322	1356	-1644	-195	1839	-19	-75	-62	-5	-34	-34	0
1950	129	0	1064	2326	1262	-1695	-99	1794	-42	-71	-3	-75	-71	-50	0
1951	129	0	1196	2360	1164	-1778	16	1762	65	-56	58	40	-3	32	0
1952	129	0	1250	2386	1136	-1818	57	1761	60	-95	11	-17	7	108	0
1953	129	0	1305	2401	1096	-1853	104	1748	42	-102	83	11	13	122	0
1954	129	0	1309	2461	1152	-1885	78	1806	44	-56	36	-19	13	139	0
1955	129	0	1298	2483	1185	-1890	56	1834	-34	-52	-21	-21	-60	-46	0
1956	129	0	1207	2512	1305	-1859	-49	1908	5	-52	0	-87	-15	-118	0
1957	129	0	1145	2537	1392	-1841	-123	1964	-120	-58	-98	-151	-89	-180	0
1958	129	0	1207	2514	1307	-1860	-50	1910	-48	-9	44	-42	-62	-126	0
1959	129	0	1104	2489	1385	-1796	-140	1937	-108	-100	-87	-62	-137	-106	0
1960	129	0	1242	2475	1233	-1858	4	1854	-3	-91	-9	-112	-62	-27	0
1961	129	0	1236	2446	1210	-1841	13	1828	3	-34	3	7	-17	67	0
1962	129	0	1309	2463	1154	-1886	77	1808	56	-67	0	25	-52	106	0
1963	129	0	1440	2477	1037	-1958	201	1757	3	-25	-7	31	31	46	0
1964	129	0	1376	2479	1103	-1927	136	1791	71	-9	1	38	100	104	0
1965	129	0	1218	2467	1249	-1842	-15	1858	0	-145	-38	9	-77	-34	0
1966	129	0	1261	2496	1235	-1878	13	1865	5	-95	0	-62	-77	-75	0
1967	129	0	1110	2502	1392	-1806	-141	1947	-100	-79	-50	0	0	-186	0
1968	129	0	1097	2522	1425	-1809	-164	1973	-98	-128	-168	-155	-139	-194	0
1969	129	0	1147	2551	1404	-1849	-128	1977	-62	-23	-75	-50	-40	-118	0
1970	129	0	1166	2599	1433	-1882	-133	2016	-17	-100	-89	-7	-91	-71	0
1971	129	0	1304	2634	1330	-1969	-13	1982	-85	-56	-52	-65	-73	-29	0
1972	129	0	1428	2648	1220	-2038	104	1934	56	-93	65	5	56	116	0
1973	129	0	1446	2642	1196	-2044	125	1919	52	-54	-42	36	9	69	0
1974	129	0	1434	2613	1179	-2023	127	1896	38	-29	-3	19	38	77	0
1975	129	0	1335	2582	1247	-1958	44	1914	36	-85	0	-25	-48	48	0
1976	129	0	1230	2589	1359	-1909	-64	1974	-64	-69	-114	-83	-98	-114	0
1977	129	0	1174	2638	1464	-1906	-145	2051	-77	-126	-97	-38	-46	-147	0
1978	129	0	1100	2671	1571	-1885	-235	2121	-62	-197	-155	-135	-106	-174	0
1979	129	0	1185	2667	1482	-1926	-148	2074	-11	-112	-85	-83	-81	-141	0
1980	129	0	1239	2684	1445	-1961	-103	2064	38	-79	-65	-11	31	-11	0
1981	129	0	1300	2708	1408	-2004	-54	2058	-23	-133	-116	-77	-122	-11	0
1982	129	0	1548	2725	1177	-2136	185	1951	106	0	-23	85	64	73	0
1983	129	0	1424	2735	1311	-2079	56	2023	13	-50	-48	-15	31	64	0
1984	129	0	1544	2760	1216	-2152	164	1988	64	-79	40	11	31	98	0
1985	129	0	1356	2752	1396	-2054	-20	2074	-11	-38	-124	-50	-7	29	0
1986	129	0	1379	2723	1344	-2051	17	2033	3	-50	-52	-5	-31	-100	0
1987	129	0	1172	2712	1540	-1942	-184	2126	-77	-50	-112	-129	-5	-170	0
1988	129	0	1201	2702	1501	-1951	-150	2101	-162	-58	-182	-83	-102	-172	0
1989	129	0	1249	2686	1437	-1967	-94	2061	-46	1	-54	-73	-3	-110	0
1990	129	0	1256	2679	1423	-1967	-83	2051	-79	-112	-29	-23	-15	-93	0
1991	129	0	1419	2681	1262	-2050	78	1971	1	-7	-79	-13	31	21	0
1992	129	0	1478	2665	1187	-2071	145	1926	67	-38	69	60	81	139	0
1993	129	0	1425	2651	1226	-2038	99	1938	-32	-133	-31	-25	29	13	0
1994	129	0	1467	2632	1165	-2049	151	1898	-13	21	-29	75	62	87	0
1995	129	0	1331	2630	1299	-1980	16	1964	-112	-79	-93	-83	-25	-79	0
1996	129	0	1303	2624	1321	-1963	-9	1972	-54	-15	-116	-58	29	-145	0
1997	129	0	1242	2617	1375	-1929	-66	1996	-67	-17	-79	-9	-40	-104	0
1998	129	0	1183	2597	1414	-1890	-115	2005	-225	-89	-153	-161	-54	-234	0
1999	129	0	1232	2582	1350	-1907	-59	1966	-93	9	-124	-40	0	-201	0
[truncated: 29,765 more rows]
