# Supplementary material for: A Robust and Real-Time Capable Envelope-Based Algorithm for Heart Sound Classification: Validation under Different Physiological Conditions
Source: Sensors (Basel). 2020 Feb 11;20(4):972. doi: 10.3390/s20040972 (PMC7070375; doi:10.3390/s20040972)
Supplement: Supplementary file 1 [file sensors-20-00972-s001.zip › Messungen/aa/aa08_unfiltered.csv]

Dataset No.	Pulse (bpm)	Pacer Bit	leadI (�V)	leadII (�V)	leadIII (�V)	lead_avR (�V)	lead_avL (�V)	lead_avF (�V)	V1 (�V)	V2 (�V)	V3 (�V)	V4 (�V)	V5 (�V)	V6 (�V)	R-Wave
1	0	0	-551	-578	-27	564	-262	-302	23	34	-89	17	13	50	0
2	0	0	-462	-578	-116	520	-173	-347	-42	52	-91	-34	48	-17	0
3	0	0	-516	-578	-62	547	-227	-320	40	65	-64	58	91	29	0
4	0	0	-516	-576	-60	546	-228	-318	-17	-17	-168	-23	-102	-73	0
5	0	0	-509	-574	-65	541	-222	-319	48	73	-32	32	85	-1	0
6	0	0	-571	-578	-7	574	-282	-292	65	34	-102	21	21	-11	0
7	0	0	-549	-574	-25	561	-262	-299	60	36	-174	0	27	-75	0
8	0	0	-610	-578	32	594	-321	-273	44	87	-42	44	58	71	0
9	0	0	-539	-570	-31	554	-254	-300	-3	27	-40	5	11	-87	1
10	0	0	-503	-570	-67	536	-218	-318	36	44	-83	69	11	56	0
11	0	0	-606	-583	23	594	-314	-280	13	-25	-151	38	-64	-1	0
12	0	0	-458	-576	-118	517	-170	-347	79	106	-87	36	-29	-25	0
13	0	0	-541	-572	-31	556	-255	-301	44	34	-118	5	13	36	0
14	0	0	-522	-576	-54	549	-234	-315	-27	21	-139	-64	-11	-126	0
15	0	0	-522	-570	-48	546	-237	-309	54	93	-129	67	5	5	0
16	0	0	-602	-568	34	585	-318	-267	-56	5	-27	-5	-62	23	0
17	0	0	-610	-556	54	583	-332	-251	-7	-7	-104	-100	-32	-44	0
18	0	0	-547	-564	-17	555	-265	-290	3	118	-118	40	42	36	0
19	0	0	-641	-574	67	607	-354	-253	-77	62	-91	-67	31	-1	0
20	0	0	-522	-576	-54	549	-234	-315	-9	87	-25	5	25	19	0
21	0	0	-557	-566	-9	561	-274	-287	54	29	-83	19	3	34	0
22	0	0	-535	-562	-27	548	-254	-294	-17	-19	-155	-9	0	-13	0
23	0	0	-495	-570	-75	532	-210	-322	3	5	-73	48	62	93	0
24	0	0	-464	-566	-102	515	-181	-334	11	93	-87	21	56	-9	0
25	0	0	-522	-570	-48	546	-237	-309	75	50	-54	54	-32	34	0
26	0	0	-495	-572	-77	533	-209	-324	31	151	-108	67	25	89	0
27	0	0	-606	-562	44	584	-325	-259	-44	79	-102	7	31	-32	0
28	0	0	-549	-562	-13	555	-268	-287	62	67	-79	67	5	-48	0
29	0	0	-614	-564	50	589	-332	-257	1	7	-118	32	-15	-15	0
30	0	0	-566	-566	0	566	-283	-283	-11	75	-58	-38	25	-5	0
31	0	0	-541	-566	-25	553	-258	-295	-40	34	-85	-60	1	-29	0
32	0	0	-479	-552	-73	515	-203	-312	-21	56	-65	81	19	38	0
33	0	0	-526	-549	-23	537	-251	-286	19	73	-145	27	1	-5	0
34	0	0	-537	-554	-17	545	-260	-285	-44	38	-52	-29	15	-36	0
35	0	0	-504	-560	-56	532	-224	-308	50	42	-75	11	32	17	0
36	0	0	-575	-554	21	564	-298	-266	-60	34	-122	17	0	-42	0
37	0	0	-546	-549	-3	547	-271	-276	44	56	-44	32	93	40	0
38	0	0	-559	-562	-3	560	-278	-282	-25	75	-91	1	34	15	0
39	0	0	-529	-560	-31	544	-249	-295	-27	104	-67	19	23	-3	0
40	0	0	-531	-562	-31	546	-250	-296	64	100	-112	5	62	13	0
41	0	0	-518	-568	-50	543	-234	-309	15	3	-91	-38	-62	52	0
42	0	0	-506	-562	-56	534	-225	-309	27	27	-65	-5	7	0	0
43	0	0	-520	-566	-46	543	-237	-306	-25	13	-118	-15	5	-46	0
44	0	0	-502	-554	-52	528	-225	-303	23	3	-75	1	-5	17	0
45	0	0	-533	-558	-25	545	-254	-291	-13	-5	-19	-9	65	5	0
46	0	0	-520	-566	-46	543	-237	-306	-3	27	-106	56	-15	-13	0
47	0	0	-575	-570	5	572	-290	-282	-27	87	-124	-29	69	-19	0
48	0	0	-596	-560	36	578	-316	-262	0	-9	-126	23	-46	-21	0
49	0	0	-579	-562	17	570	-298	-272	0	7	-52	31	15	-13	0
50	0	0	-585	-549	36	567	-310	-256	3	-97	-89	-67	-31	-75	0
51	0	0	-502	-564	-62	533	-220	-313	17	62	-100	25	48	-3	0
52	0	0	-522	-562	-40	542	-241	-301	-1	5	-71	27	21	-31	0
53	0	0	-407	-568	-161	487	-123	-364	5	-3	-64	44	-32	-40	0
54	0	0	-585	-568	17	576	-301	-275	-32	-34	-85	40	32	-5	0
55	0	0	-450	-568	-118	509	-166	-343	64	23	-44	-31	11	13	0
56	0	0	-493	-562	-69	527	-212	-315	73	21	-40	50	-17	23	0
57	0	0	-625	-558	67	591	-346	-245	-87	27	-128	-19	1	42	0
58	0	0	-522	-560	-38	541	-242	-299	-25	25	-77	-46	-17	-36	0
59	0	0	-522	-562	-40	542	-241	-301	46	36	-95	93	34	15	0
60	0	0	-521	-552	-31	536	-245	-291	-9	54	-50	-40	1	44	0
61	0	0	-502	-558	-56	530	-223	-307	-1	116	-54	-15	75	25	0
62	0	0	-467	-552	-85	509	-191	-318	-58	50	-141	15	-42	-48	0
63	0	0	-460	-558	-98	509	-181	-328	21	67	-116	81	-29	40	0
64	0	0	-502	-558	-56	530	-223	-307	-25	87	-79	-17	52	0	0
65	0	0	-460	-566	-106	513	-177	-336	71	71	-112	58	31	-23	0
66	0	0	-514	-556	-42	535	-236	-299	32	93	-93	-13	17	-7	0
67	0	0	-554	-549	5	551	-279	-272	29	15	-89	9	40	-21	0
68	0	0	-520	-554	-34	537	-243	-294	89	0	0	7	64	36	0
69	0	0	-559	-560	-1	559	-279	-280	23	-5	-116	-17	29	-102	0
70	0	0	-471	-552	-81	511	-195	-316	98	32	-87	64	-13	-65	0
71	0	0	-551	-574	-23	562	-264	-298	42	19	-65	-17	27	19	0
72	0	0	-481	-576	-95	528	-193	-335	1	17	-114	-85	-7	1	0
73	0	0	-390	-564	-174	477	-108	-369	104	102	11	44	46	104	0
74	0	0	-487	-564	-77	525	-205	-320	7	-25	-97	-36	-38	-36	0
75	0	0	-483	-564	-81	523	-201	-322	93	13	-85	27	3	36	0
76	0	0	-487	-560	-73	523	-207	-316	-1	50	-122	-7	-1	17	0
77	0	0	-496	-552	-56	524	-220	-304	83	38	-32	44	36	56	0
78	0	0	-501	-545	-44	523	-228	-294	-46	52	-87	-65	19	-54	0
79	0	0	-477	-556	-79	516	-199	-317	15	102	-79	54	-19	91	0
80	0	0	-516	-560	-44	538	-236	-302	-9	56	-77	-58	44	-42	0
81	0	0	-368	-552	-184	460	-92	-368	120	120	-50	13	110	65	0
82	0	0	-439	-549	-110	494	-164	-329	11	25	-151	-11	-17	15	0
83	0	0	-454	-549	-95	501	-179	-322	42	-17	-131	-15	3	17	0
84	0	0	-436	-556	-120	496	-158	-338	23	52	-64	7	-32	-13	0
85	0	0	-491	-556	-65	523	-213	-310	73	87	-85	40	19	-21	0
86	0	0	-490	-550	-60	520	-215	-305	29	23	-131	34	-19	-67	0
87	0	0	-503	-541	-38	522	-232	-289	75	48	-104	5	34	-38	0
88	0	0	-508	-556	-48	532	-230	-302	15	25	-114	1	27	-5	0
89	0	0	-529	-558	-29	543	-250	-293	21	50	-128	-27	40	-29	0
90	0	0	-481	-554	-73	517	-204	-313	17	60	-67	44	13	-64	0
91	0	0	-459	-556	-97	507	-181	-326	34	60	-56	17	23	77	0
92	0	0	-388	-550	-162	469	-113	-356	69	42	-71	-21	23	52	0
93	0	0	-428	-552	-124	490	-152	-338	65	64	-67	5	21	27	0
94	0	0	-386	-550	-164	468	-111	-357	42	87	-79	65	32	17	0
95	0	0	-424	-552	-128	488	-148	-340	65	48	-64	11	75	46	0
96	0	0	-496	-554	-58	525	-219	-306	5	58	-120	9	67	46	0
97	0	0	-520	-558	-38	539	-241	-298	5	64	-120	-5	-9	-21	0
98	0	0	-535	-556	-21	545	-257	-288	93	17	-64	7	19	9	0
99	0	0	-503	-568	-65	535	-219	-316	-58	29	-67	52	52	-31	0
100	0	0	-520	-560	-40	540	-240	-300	34	1	-69	-19	31	-36	0
101	0	0	-447	-549	-102	498	-172	-325	-11	64	-120	29	62	-40	0
102	0	0	-434	-552	-118	493	-158	-335	-32	40	-31	48	40	62	0
103	0	0	-405	-554	-149	479	-128	-351	3	29	-120	-19	5	-31	0
104	0	0	-429	-545	-116	487	-156	-330	-17	58	-133	69	3	34	0
105	0	0	-438	-535	-97	486	-170	-316	25	65	-71	0	118	25	0
106	0	0	-477	-529	-52	503	-212	-290	-23	77	-131	-27	11	-56	0
107	0	0	-479	-533	-54	506	-212	-293	29	52	-81	-27	-9	-7	0
108	0	0	-574	-549	25	561	-299	-262	-89	-29	-56	-71	-13	-36	0
109	0	0	-457	-550	-93	503	-182	-321	38	87	-50	79	-17	62	0
110	0	0	-500	-554	-54	527	-223	-304	69	9	-135	36	-13	-3	0
111	0	0	-456	-560	-104	508	-176	-332	85	46	-106	-11	32	60	0
112	0	0	-494	-556	-62	525	-216	-309	-25	31	-97	32	-48	-15	0
113	0	0	-372	-550	-178	461	-97	-364	38	75	-23	65	9	-21	0
114	0	0	-508	-537	-29	522	-239	-283	11	17	-110	-32	32	-42	0
115	0	0	-490	-550	-60	520	-215	-305	7	48	-29	54	19	23	0
116	0	0	-487	-535	-48	511	-219	-291	-58	75	-106	-25	44	-17	0
117	0	0	-526	-529	-3	527	-261	-266	54	19	-75	17	34	-11	0
118	0	0	-546	-521	25	533	-285	-248	-56	25	-44	-17	-7	-44	0
119	0	0	-524	-521	3	522	-263	-259	31	104	-85	42	-3	9	0
120	0	0	-528	-535	-7	531	-260	-271	73	31	-110	23	-9	-75	0
121	0	0	-467	-531	-64	499	-201	-297	54	95	-46	50	17	31	0
122	0	0	-467	-521	-54	494	-206	-287	-5	3	-56	-42	44	17	0
123	0	0	-372	-525	-153	448	-109	-339	97	108	-19	69	32	69	0
124	0	0	-509	-514	-5	511	-252	-259	13	71	-128	29	58	-13	0
125	0	0	-481	-506	-25	493	-228	-265	9	32	-120	-58	-15	0	0
126	0	0	-545	-514	31	529	-288	-241	11	73	-34	7	-19	25	0
127	0	0	-639	-519	120	579	-379	-199	-77	32	-102	-81	-11	-77	0
128	0	0	-489	-516	-27	502	-231	-271	71	89	-46	60	-29	36	0
129	0	0	-562	-531	31	546	-296	-250	25	23	-141	46	-5	-23	0
130	0	0	-564	-537	27	550	-295	-255	73	-15	-71	7	-31	58	0
131	0	0	-499	-533	-34	516	-232	-283	-32	38	-97	0	27	36	0
132	0	0	-534	-531	3	532	-268	-264	40	46	-137	-32	34	-7	0
133	0	0	-480	-516	-36	498	-222	-276	11	91	-131	81	50	50	0
134	0	0	-448	-506	-58	477	-195	-282	44	110	-73	-1	89	-15	0
135	0	0	-508	-481	27	494	-267	-227	11	15	-31	7	0	34	0
136	0	0	-466	-461	5	463	-235	-228	100	56	-87	58	56	-9	0
137	0	0	-607	-448	159	527	-383	-144	-100	-50	-91	-71	-3	-9	0
138	0	0	-489	-420	69	454	-279	-175	-25	31	-91	36	32	-11	0
139	0	0	-533	-411	122	472	-327	-144	-9	110	-128	9	44	-58	0
140	0	0	-527	-411	116	469	-321	-147	13	5	-106	83	27	-17	0
141	0	0	-459	-409	50	434	-254	-179	56	54	-133	58	-7	-100	0
142	0	0	-448	-417	31	432	-239	-193	11	60	-34	54	36	23	0
143	0	0	-484	-426	58	455	-271	-184	-32	67	-192	0	-21	-38	0
144	0	0	-513	-455	58	484	-285	-198	83	44	-79	52	29	23	0
145	0	0	-599	-481	118	540	-358	-181	-9	25	-135	15	-93	21	0
146	0	0	-591	-500	91	545	-341	-204	11	-5	-83	-48	-21	13	0
147	0	0	-604	-500	104	552	-354	-198	91	56	-161	114	15	-40	0
148	0	0	-595	-485	110	540	-352	-187	15	71	-65	-1	77	0	0
149	0	0	-629	-490	139	559	-384	-175	-29	54	-89	-36	38	-58	0
150	0	0	-614	-479	135	546	-374	-172	-7	0	-65	-38	9	-83	0
151	0	0	-589	-479	110	534	-349	-184	1	56	-58	23	11	-7	0
152	0	0	-579	-486	93	532	-336	-196	-17	3	-65	3	32	-19	0
153	0	0	-583	-488	95	535	-339	-196	-64	89	-120	29	38	-23	0
154	0	0	-533	-508	25	520	-279	-241	-5	118	-38	-58	44	-3	0
155	0	0	-637	-535	102	586	-369	-216	3	50	-54	58	17	-3	0
156	0	0	-632	-539	93	585	-362	-223	9	42	-112	13	-13	-7	0
157	0	0	-753	-554	199	653	-476	-177	-48	91	-135	-17	-15	-1	0
158	0	0	-682	-562	120	622	-401	-221	15	36	-98	-1	9	-21	0
159	0	0	-732	-560	172	646	-452	-194	23	-23	-31	-64	27	-5	0
160	0	0	-695	-564	131	629	-413	-216	-3	32	-81	-3	27	9	0
161	0	0	-591	-562	29	576	-310	-266	73	5	-27	50	-69	75	0
162	0	0	-724	-558	166	641	-445	-196	-21	-79	-128	13	-29	-42	0
163	0	0	-616	-568	48	592	-332	-260	31	36	-71	-7	31	7	0
164	0	0	-660	-558	102	609	-381	-228	32	69	-128	-5	93	-19	0
165	0	0	-676	-568	108	622	-392	-230	7	46	-162	54	27	-52	0
166	0	0	-684	-570	114	627	-399	-228	9	25	-87	29	27	-40	0
167	0	0	-701	-566	135	633	-418	-215	27	77	-135	15	-69	50	0
168	0	0	-753	-556	197	654	-475	-179	-38	32	-147	-42	-27	-38	0
169	0	0	-713	-556	157	634	-435	-199	-17	50	-75	19	1	7	0
170	0	0	-773	-578	195	675	-484	-191	-31	42	-93	-42	0	3	0
171	0	0	-657	-570	87	613	-372	-241	83	9	-44	-5	0	36	0
172	0	0	-639	-554	85	596	-362	-234	44	36	-67	11	25	15	0
173	0	0	-608	-552	56	580	-332	-248	98	-7	-75	31	-1	7	0
174	0	0	-681	-550	131	615	-406	-209	-29	7	-42	-48	42	-50	0
175	0	0	-695	-554	141	624	-418	-206	42	29	-112	11	1	7	0
176	0	0	-744	-554	190	649	-467	-182	-21	25	-69	-27	-3	15	0
177	0	0	-746	-568	178	657	-462	-195	19	31	-79	-29	40	-19	0
178	0	0	-723	-572	151	647	-437	-210	7	75	-75	25	25	3	0
179	0	0	-725	-574	151	649	-438	-211	79	-65	-120	27	23	-34	0
180	0	0	-717	-574	143	645	-430	-215	62	67	-141	11	-3	48	0
181	0	0	-643	-574	69	608	-356	-252	62	32	-102	56	64	-3	0
182	0	0	-616	-580	36	598	-326	-272	46	7	-64	56	5	23	0
183	0	0	-727	-568	159	647	-443	-204	-25	93	-162	5	27	-1	0
184	0	0	-604	-564	40	584	-322	-262	25	54	-50	-23	54	-7	0
185	0	0	-707	-558	149	632	-428	-204	19	32	-110	3	58	15	0
186	0	0	-686	-566	120	626	-403	-223	67	62	-131	52	-9	-38	0
187	0	0	-730	-558	172	644	-451	-193	62	19	-137	58	-3	-44	0
188	0	0	-697	-562	135	629	-416	-213	15	-7	-137	38	73	-3	0
189	0	0	-657	-566	91	611	-374	-237	27	65	-85	-1	-7	-13	0
190	0	0	-750	-558	192	654	-471	-183	-48	-3	-112	27	-34	32	0
191	0	0	-626	-562	64	594	-345	-249	-25	27	-65	-52	-1	23	0
192	0	0	-647	-556	91	601	-369	-232	50	56	-87	31	-17	13	0
193	0	0	-614	-570	44	592	-329	-263	77	-50	-67	3	27	-9	0
194	0	0	-637	-564	73	600	-355	-245	34	29	-100	23	-1	-1	0
195	0	0	-615	-550	65	582	-340	-242	21	81	-58	40	32	23	0
196	0	0	-651	-554	97	602	-374	-228	-25	60	-114	9	-3	-13	0
197	0	0	-680	-560	120	620	-400	-220	-5	38	3	25	-5	38	0
198	0	0	-647	-549	98	598	-372	-225	-29	97	-67	38	-52	25	0
199	0	0	-707	-552	155	629	-431	-198	7	36	-46	5	60	17	0
200	0	0	-653	-545	108	599	-380	-218	5	13	-120	-7	1	-34	0
201	0	0	-660	-556	104	608	-382	-226	48	46	-139	5	27	-73	0
202	0	0	-620	-556	64	588	-342	-246	9	36	-19	-5	19	65	0
203	0	0	-581	-541	40	561	-310	-250	11	44	-77	9	-106	9	0
204	0	0	-618	-535	83	576	-350	-226	13	79	-106	81	11	83	0
205	0	0	-639	-537	102	588	-370	-217	-15	-29	-46	13	-7	-56	0
206	0	0	-678	-537	141	607	-409	-198	-38	11	-34	-9	-71	40	0
207	0	0	-670	-523	147	596	-408	-188	5	-25	-93	3	-3	-5	0
208	0	0	-639	-523	116	581	-377	-203	-21	65	-120	40	54	-60	0
209	0	0	-604	-517	87	560	-345	-215	15	52	-40	67	-13	58	0
210	0	0	-604	-531	73	567	-338	-229	25	83	-79	-29	54	3	0
211	0	0	-600	-531	69	565	-334	-231	17	65	-48	58	-15	44	0
212	0	0	-607	-547	60	577	-333	-243	5	-23	-1	-34	73	-17	0
213	0	0	-628	-564	64	596	-346	-250	-19	36	-112	-31	46	-32	0
214	0	0	-655	-558	97	606	-376	-230	11	-25	-5	-23	-29	-25	0
215	0	0	-686	-560	126	623	-406	-217	-17	27	-62	-75	56	-81	0
216	0	0	-722	-558	164	640	-443	-197	42	-13	-149	29	-38	-87	0
217	0	0	-687	-558	129	622	-408	-214	21	19	-122	52	0	38	0
218	0	0	-702	-576	126	639	-414	-225	100	-69	-87	5	42	0	0
219	0	0	-705	-566	139	635	-422	-213	-48	-19	-135	-19	21	-83	0
220	0	0	-649	-529	120	589	-384	-204	81	62	-133	40	102	-17	0
221	0	0	-608	-469	139	538	-373	-165	64	31	-135	-29	64	-129	0
222	0	0	-530	-389	141	459	-335	-124	54	17	-52	5	-3	65	0
223	0	0	-472	-304	168	388	-320	-68	-11	25	-79	-79	38	-5	0
224	0	0	-467	-176	291	321	-379	57	64	11	-54	9	44	62	0
225	0	0	-225	17	242	104	-233	129	108	60	-104	46	73	67	0
226	0	0	-221	256	477	-17	-349	366	54	69	-50	25	65	64	0
227	0	0	-64	514	578	-225	-321	546	23	143	-106	1	42	17	0
228	0	0	-44	801	845	-378	-444	823	7	108	-91	-25	31	89	0
229	0	0	198	1103	905	-650	-353	1004	46	56	-62	79	1	52	0
230	0	0	386	1412	1026	-899	-320	1219	106	42	-40	32	56	-29	0
231	0	0	528	1777	1249	-1152	-360	1513	71	50	-133	36	11	50	0
232	0	0	712	2013	1301	-1362	-294	1657	1	-7	-58	21	-23	7	0
233	0	0	742	2101	1359	-1421	-308	1730	17	79	-97	34	0	25	0
234	0	0	774	2225	1451	-1499	-338	1838	42	-1	-1	-34	7	48	0
235	0	0	776	2172	1396	-1474	-310	1784	124	-15	56	31	-13	-11	0
236	0	0	687	2023	1336	-1355	-324	1679	65	48	-50	23	3	-23	0
237	0	0	609	1877	1268	-1243	-329	1572	116	34	-27	65	44	-1	1
238	0	0	381	1581	1200	-981	-409	1390	-31	34	-108	21	-11	19	0
239	0	0	291	1156	865	-723	-287	1010	50	42	-38	75	52	44	0
240	0	0	-27	634	661	-303	-344	647	-36	98	-83	77	-27	-21	0
241	0	0	-203	192	395	5	-299	293	-44	95	-25	31	27	29	0
242	0	0	-410	-356	54	383	-232	-151	62	27	-62	79	69	60	0
243	0	0	-698	-946	-248	822	-225	-597	1	100	-93	71	98	-32	0
244	0	0	-845	-1099	-254	972	-295	-676	-112	75	-106	-13	40	-77	0
245	0	0	-774	-991	-217	882	-278	-604	-32	44	-58	3	98	60	0
246	0	0	-751	-853	-102	802	-324	-477	1	-7	-62	-5	-67	-67	0
247	0	0	-710	-770	-60	740	-325	-415	48	17	-9	44	60	25	0
248	0	0	-683	-690	-7	686	-338	-348	77	52	-89	1	65	-73	0
249	0	0	-664	-622	42	643	-353	-290	64	54	-44	3	7	95	0
250	0	0	-570	-543	27	556	-298	-258	23	44	-81	25	11	-23	0
251	0	0	-509	-467	42	488	-275	-212	81	58	-143	21	21	7	0
252	0	0	-490	-407	83	448	-286	-162	-54	42	-122	-13	38	-44	0
253	0	0	-424	-382	42	403	-233	-170	15	81	-36	64	62	71	0
254	0	0	-484	-389	95	436	-289	-147	-9	40	-108	-60	-13	-5	0
255	0	0	-478	-407	71	442	-274	-168	25	83	-32	-5	34	19	0
256	0	0	-511	-420	91	465	-301	-164	36	-9	-145	1	-31	-17	0
257	0	0	-569	-436	133	502	-351	-151	21	13	-58	64	-13	1	0
258	0	0	-542	-455	87	498	-314	-184	-19	89	-100	42	3	-17	0
259	0	0	-504	-444	60	474	-282	-192	27	129	-104	89	36	0	0
260	0	0	-505	-469	36	487	-270	-216	7	32	-95	-19	25	-17	0
261	0	0	-433	-467	-34	450	-199	-250	87	98	-93	75	9	11	0
262	0	0	-502	-477	25	489	-263	-226	-1	116	-149	29	60	1	0
263	0	0	-478	-471	7	474	-242	-232	-34	31	-186	73	17	-65	0
264	0	0	-456	-477	-21	466	-217	-249	104	42	-50	54	29	-3	0
265	0	0	-523	-477	46	500	-284	-215	42	62	-71	54	1	-3	0
266	0	0	-474	-459	15	466	-244	-222	-15	38	-87	-27	19	-62	0
267	0	0	-526	-459	67	492	-296	-196	29	65	-118	42	17	-7	0
268	0	0	-507	-467	40	487	-273	-213	40	64	-77	13	131	-48	0
269	0	0	-523	-465	58	494	-290	-203	7	-15	-62	-27	-46	-62	0
270	0	0	-521	-461	60	491	-290	-200	13	93	-64	50	52	-13	0
271	0	0	-477	-448	29	462	-253	-209	23	52	-145	-40	38	-23	0
272	0	0	-429	-450	-21	439	-204	-235	5	126	-95	60	77	5	0
273	0	0	-501	-453	48	477	-274	-202	38	-62	-100	-73	-54	-48	0
274	0	0	-478	-455	23	466	-250	-216	36	64	-44	50	50	36	0
275	0	0	-493	-455	38	474	-265	-208	29	3	-73	-67	29	-3	0
276	0	0	-484	-455	29	469	-256	-213	34	9	-62	5	65	0	0
277	0	0	-505	-459	46	482	-275	-206	50	19	-102	40	36	9	0
278	0	0	-526	-459	67	492	-296	-196	58	83	-149	46	7	-58	0
279	0	0	-556	-450	106	503	-331	-172	-3	52	-98	15	-38	-7	0
280	0	0	-493	-461	32	477	-262	-214	-1	46	-71	-23	40	-32	0
281	0	0	-495	-457	38	476	-266	-209	31	29	-128	9	56	19	0
282	0	0	-449	-448	1	448	-225	-223	87	13	-71	19	-29	-3	0
283	0	0	-411	-440	-29	425	-191	-234	34	128	-69	42	23	0	0
284	0	0	-511	-428	83	469	-297	-172	-31	58	-124	-34	21	-27	0
285	0	0	-472	-428	44	450	-258	-192	-48	56	-73	-31	-21	-64	0
286	0	0	-501	-420	81	460	-291	-169	23	110	-116	19	56	-9	0
287	0	0	-465	-403	62	434	-263	-170	-5	-17	-97	-42	-29	32	0
288	0	0	-496	-411	85	453	-290	-163	48	133	-106	11	25	19	0
289	0	0	-492	-407	85	449	-288	-161	-13	21	-60	21	-1	-1	0
290	0	0	-453	-409	44	431	-248	-182	71	1	-77	62	-58	-13	0
291	0	0	-428	-388	40	408	-234	-174	5	65	-112	29	27	-19	0
292	0	0	-386	-391	-5	388	-190	-198	-11	67	-75	-38	5	-7	0
293	0	0	-396	-391	5	393	-200	-193	27	19	-40	0	7	-19	0
294	0	0	-433	-391	42	412	-237	-174	-13	67	-93	-3	-17	-21	0
295	0	0	-355	-384	-29	369	-163	-206	44	19	-11	11	38	-9	0
296	0	0	-484	-384	100	434	-292	-142	7	-1	-139	-11	-69	-95	0
297	0	0	-449	-374	75	411	-262	-149	23	-3	-77	42	40	-17	0
298	0	0	-351	-368	-17	359	-167	-192	36	124	-32	-44	108	21	0
299	0	0	-419	-355	64	387	-241	-145	-11	36	-56	-3	13	11	0
300	0	0	-391	-353	38	372	-214	-157	11	17	-135	3	-58	-5	0
301	0	0	-326	-341	-15	333	-155	-178	60	77	19	52	54	157	0
302	0	0	-328	-345	-17	336	-155	-181	-13	31	-79	-3	-62	0	0
303	0	0	-297	-349	-52	323	-122	-200	11	69	-106	62	9	79	0
304	0	0	-307	-343	-36	325	-135	-189	5	64	-5	79	36	44	0
305	0	0	-397	-343	54	370	-225	-144	-64	44	-166	-5	-32	-106	0
306	0	0	-362	-333	29	347	-195	-152	5	60	-42	75	-32	87	0
307	0	0	-493	-329	164	411	-328	-82	-69	-44	-153	13	-9	-69	0
308	0	0	-339	-322	17	330	-178	-152	23	85	-67	69	44	19	0
309	0	0	-416	-300	116	358	-266	-92	56	13	-100	11	81	-38	0
310	0	0	-317	-292	25	304	-171	-133	64	79	-102	73	-36	38	0
311	0	0	-348	-273	75	310	-211	-99	52	19	-106	73	36	34	0
312	0	0	-278	-273	5	275	-141	-134	25	85	-71	-36	48	32	0
313	0	0	-280	-273	7	276	-143	-133	50	3	-9	9	62	95	0
314	0	0	-391	-267	124	329	-257	-71	-62	9	-87	-17	-25	25	0
315	0	0	-327	-256	71	291	-199	-92	5	67	-40	-7	7	67	0
316	0	0	-383	-244	139	313	-261	-52	7	19	-91	50	9	-11	0
317	0	0	-371	-236	135	303	-253	-50	-36	151	-85	34	-23	1	0
318	0	0	-385	-223	162	304	-273	-30	58	1	-77	-38	38	3	0
319	0	0	-391	-215	176	303	-283	-19	56	7	-29	-13	7	64	0
320	0	0	-300	-194	106	247	-203	-44	-9	120	-17	50	77	11	0
321	0	0	-331	-182	149	256	-240	-16	-13	-1	-64	-11	-40	98	0
322	0	0	-298	-170	128	234	-213	-21	-7	31	-118	-11	81	-97	0
323	0	0	-309	-168	141	238	-225	-13	89	-32	-58	71	17	17	0
324	0	0	-263	-157	106	210	-184	-25	0	110	-40	-3	60	1	0
325	0	0	-331	-143	188	237	-259	22	42	-11	-19	29	17	106	0
326	0	0	-318	-126	192	222	-255	33	1	17	-141	-15	-83	-38	0
327	0	0	-336	-104	232	220	-284	64	34	128	-42	91	133	71	0
328	0	0	-360	-83	277	221	-318	97	-5	-13	-95	7	-48	-77	0
329	0	0	-252	-64	188	158	-220	62	52	98	-23	34	98	1	0
330	0	0	-358	-40	318	199	-338	139	11	27	-73	29	15	36	0
331	0	0	-208	-34	174	121	-191	70	7	11	-46	-52	21	3	0
332	0	0	-253	-19	234	136	-243	107	-60	95	-79	34	-5	40	0
333	0	0	-245	5	250	120	-247	127	-23	46	-31	-19	42	15	0
334	0	0	-258	9	267	124	-262	138	36	7	-81	-31	25	1	0
335	0	0	-267	25	292	121	-279	158	27	21	5	21	-7	67	0
336	0	0	-237	48	285	94	-261	166	3	79	-89	-5	40	23	0
337	0	0	-239	79	318	80	-278	198	50	1	-67	27	0	27	0
338	0	0	-247	104	351	71	-299	227	-25	36	27	-19	75	-9	0
339	0	0	-293	120	413	86	-353	266	-31	32	-128	-29	-46	-17	0
340	0	0	-155	139	294	8	-224	216	79	32	-54	83	1	0	0
341	0	0	-196	155	351	20	-273	253	17	15	0	-9	-23	116	0
342	0	0	-93	172	265	-39	-179	218	34	69	-36	-38	31	-7	0
343	0	0	-115	197	312	-41	-213	254	23	60	-52	-29	126	-15	0
344	0	0	-171	205	376	-17	-273	290	31	27	-139	42	27	-60	0
345	0	0	-99	234	333	-67	-216	283	1	98	-13	-11	60	-11	0
346	0	0	-132	275	407	-71	-269	341	29	17	-25	-29	34	-62	0
347	0	0	-64	283	347	-109	-205	315	38	100	-79	60	48	9	0
348	0	0	-161	306	467	-72	-314	386	-32	3	-97	0	34	-98	0
349	0	0	-114	316	430	-101	-272	373	15	17	-116	36	36	-64	0
350	0	0	-94	323	417	-114	-255	370	-13	64	-13	60	17	-15	0
351	0	0	-111	323	434	-106	-272	378	-21	-13	-118	5	-48	-44	0
352	0	0	-23	341	364	-159	-193	352	25	52	-77	83	-13	27	0
353	0	0	-13	351	364	-169	-188	357	-19	48	-120	-15	50	-54	0
354	0	0	-43	364	407	-160	-225	385	31	79	-93	56	36	-97	0
355	0	0	-21	376	397	-177	-209	386	21	40	-56	91	-31	11	0
356	0	0	-72	389	461	-158	-266	425	-19	67	-124	-46	11	-50	0
357	0	0	-91	380	471	-144	-281	425	-44	56	-79	1	-19	3	0
358	0	0	-19	378	397	-179	-208	387	13	48	-67	-17	-56	9	0
359	0	0	-120	384	504	-132	-312	444	50	44	-110	32	58	7	0
360	0	0	21	389	368	-205	-173	378	67	36	-77	-19	-79	7	0
361	0	0	-23	386	409	-181	-216	397	-13	89	-110	77	-5	-7	0
362	0	0	48	362	314	-205	-133	338	60	56	-126	116	-46	38	0
363	0	0	47	353	306	-200	-129	329	0	79	-108	46	5	-31	0
364	0	0	-41	341	382	-150	-211	361	-29	38	-120	11	-36	-21	0
365	0	0	-1	322	323	-160	-162	322	-67	38	-124	5	-32	-29	0
366	0	0	-27	304	331	-138	-179	317	19	44	-77	-5	73	-56	0
367	0	0	-48	283	331	-117	-189	307	32	46	-62	-32	9	-1	0
368	0	0	-27	258	285	-115	-156	271	-91	65	-97	-23	25	-44	0
369	0	0	-75	217	292	-71	-183	254	-23	-7	-38	-5	25	67	0
370	0	0	-33	186	219	-76	-126	202	-46	102	-77	31	-3	-11	0
371	0	0	-77	149	226	-36	-151	187	-64	71	-129	13	-27	3	0
372	0	0	-39	108	147	-34	-93	127	-36	38	-81	-13	25	40	0
373	0	0	-31	73	104	-21	-67	88	-3	36	-118	25	-21	-73	0
374	0	0	-12	44	56	-16	-34	50	29	120	-89	25	67	-13	0
375	0	0	-144	17	161	63	-152	89	7	-11	-95	-7	-38	-23	0
376	0	0	-88	-21	67	54	-77	23	73	-3	-69	3	31	40	0
377	0	0	-189	-69	120	129	-154	25	17	52	-64	-62	40	7	0
378	0	0	-166	-93	73	129	-119	-10	1	58	-87	-27	-15	-23	0
379	0	0	-203	-118	85	160	-144	-16	52	-5	-54	15	-50	64	0
380	0	0	-213	-149	64	181	-138	-42	-52	27	-143	-17	-54	-58	0
381	0	0	-136	-174	-38	155	-49	-106	48	29	-73	98	85	15	0
382	0	0	-249	-215	34	232	-141	-90	-77	13	-178	-11	-32	-38	0
383	0	0	-151	-246	-95	198	-28	-170	83	50	-110	91	-3	46	0
384	0	0	-235	-246	-11	240	-112	-128	-75	-21	-124	0	-60	-64	0
385	0	0	-198	-267	-69	232	-64	-168	7	54	-79	-11	62	1	0
386	0	0	-255	-289	-34	272	-110	-161	-42	71	-91	58	-50	-3	0
387	0	0	-250	-304	-54	277	-98	-179	36	19	-98	7	48	34	0
388	0	0	-277	-323	-46	300	-115	-184	-85	102	-48	-48	-38	-23	0
389	0	0	-260	-349	-89	304	-85	-219	17	95	-118	-1	-9	-38	0
390	0	0	-274	-376	-102	325	-86	-239	-29	25	-102	-93	38	-23	0
391	0	0	-218	-388	-170	303	-24	-279	-85	27	-81	-52	25	-23	0
392	0	0	-260	-393	-133	326	-63	-263	-58	79	-95	-7	40	23	0
393	0	0	-266	-395	-129	330	-68	-262	-56	50	-83	-44	-46	-9	0
394	0	0	-279	-407	-128	343	-75	-267	-34	44	-129	-3	93	-44	0
395	0	0	-285	-438	-153	361	-66	-295	3	-9	-56	15	-25	3	0
396	0	0	-310	-432	-122	371	-94	-277	23	3	-54	40	17	31	0
397	0	0	-349	-438	-89	393	-130	-263	1	19	-106	-29	-7	-60	0
398	0	0	-278	-448	-170	363	-54	-309	44	100	-62	7	23	5	0
399	0	0	-345	-459	-114	402	-115	-286	27	64	-60	15	50	67	0
400	0	0	-346	-450	-104	398	-121	-277	-34	1	-120	-52	-85	-36	0
401	0	0	-251	-450	-199	350	-26	-324	46	60	-11	44	5	64	0
402	0	0	-330	-448	-118	389	-106	-283	-38	13	-73	-79	-29	1	0
403	0	0	-275	-453	-178	364	-48	-315	38	19	-64	60	29	-50	0
404	0	0	-347	-471	-124	409	-111	-297	-3	64	-32	0	13	5	0
405	0	0	-316	-469	-153	392	-81	-311	23	32	-98	-56	0	-50	0
406	0	0	-462	-471	-9	466	-226	-240	9	-19	-81	7	13	-31	0
407	0	0	-407	-465	-58	436	-174	-261	-23	65	-161	-15	-50	0	0
408	0	0	-405	-486	-81	445	-162	-283	91	-1	-89	21	-17	-50	0
409	0	0	-430	-486	-56	458	-187	-271	21	-7	-100	-1	-40	5	0
410	0	0	-367	-483	-116	425	-125	-299	54	13	-102	-9	50	-5	0
411	0	0	-434	-492	-58	463	-188	-275	-29	38	-190	-23	-44	-87	0
412	0	0	-335	-492	-157	413	-89	-324	32	54	-79	27	11	-1	0
413	0	0	-388	-486	-98	437	-145	-292	-29	62	-128	7	-13	46	0
414	0	0	-419	-483	-64	451	-177	-273	-73	73	-67	-29	1	11	0
415	0	0	-440	-486	-46	463	-197	-266	5	15	-77	3	-36	32	0
416	0	0	-409	-498	-89	453	-160	-293	60	34	-5	1	-95	75	0
417	0	0	-492	-492	0	492	-246	-246	-54	46	-153	-23	56	-44	0
418	0	0	-485	-492	-7	488	-239	-249	-15	-1	-112	1	13	-3	0
419	0	0	-427	-498	-71	462	-178	-284	31	56	-64	79	32	-52	0
420	0	0	-534	-498	36	516	-285	-231	0	62	-100	5	-7	-31	0
421	0	0	-388	-486	-98	437	-145	-292	71	91	-104	71	13	34	0
422	0	0	-442	-490	-48	466	-197	-269	-62	34	-141	-21	-44	-46	0
423	0	0	-409	-494	-85	451	-162	-289	5	42	-64	60	62	-21	0
424	0	0	-464	-473	-9	468	-227	-241	-42	-36	-120	-46	7	-38	0
425	0	0	-470	-475	-5	472	-232	-240	89	7	-17	-7	46	-17	0
426	0	0	-508	-483	25	495	-266	-229	-36	15	-110	-13	48	-71	0
427	0	0	-494	-485	9	489	-251	-238	-1	-23	-139	-11	-9	-64	0
428	0	0	-509	-488	21	498	-265	-233	87	-7	-85	40	31	79	0
429	0	0	-483	-488	-5	485	-239	-246	-7	42	-168	13	-40	-38	0
430	0	0	-519	-498	21	508	-270	-238	-9	46	-77	-11	81	-69	0
431	0	0	-458	-473	-15	465	-221	-244	15	1	-120	19	-21	-36	0
432	0	0	-448	-479	-31	463	-208	-255	50	54	-112	-7	-7	23	0
433	0	0	-448	-490	-42	469	-203	-266	87	54	-40	-11	46	1	0
434	0	0	-484	-479	5	481	-244	-237	-21	11	-108	0	-17	-9	0
435	0	0	-398	-467	-69	432	-164	-268	17	149	-31	21	29	25	0
436	0	0	-517	-469	48	493	-282	-210	-38	69	-29	29	-25	-1	0
437	0	0	-456	-479	-23	467	-216	-251	-52	79	-69	-34	7	50	0
438	0	0	-513	-496	17	504	-265	-239	91	89	-48	27	85	93	0
439	0	0	-494	-479	15	486	-254	-232	1	-15	-29	25	-11	1	0
440	0	0	-486	-486	0	486	-243	-243	5	89	-42	9	31	-23	0
441	0	0	-528	-490	38	509	-283	-226	-1	65	-85	1	-3	9	0
442	0	0	-471	-492	-21	481	-225	-256	-17	69	-36	-19	-19	-17	0
443	0	0	-430	-488	-58	459	-186	-273	11	-5	9	9	40	11	0
444	0	0	-502	-485	17	493	-259	-234	17	36	-32	48	-13	44	0
445	0	0	-504	-481	23	492	-263	-229	54	34	-67	-1	-15	-11	0
446	0	0	-507	-486	21	496	-264	-232	64	56	-106	44	65	48	0
447	0	0	-548	-494	54	521	-301	-220	-65	54	-79	-62	9	-7	0
448	0	0	-491	-496	-5	493	-243	-250	97	69	-50	15	52	40	0
449	0	0	-567	-488	79	527	-323	-204	44	9	-32	62	31	29	0
450	0	0	-497	-486	11	491	-254	-237	25	62	-139	93	-21	-58	0
451	0	0	-502	-479	23	490	-262	-228	42	7	-145	25	-7	-38	0
452	0	0	-464	-483	-19	473	-222	-251	38	87	-98	71	60	27	0
453	0	0	-550	-486	64	518	-307	-211	25	-5	-176	31	-17	-60	0
454	0	0	-437	-485	-48	461	-194	-266	48	67	-25	52	13	32	0
455	0	0	-507	-473	34	490	-270	-219	-15	36	-81	11	-23	-17	0
456	0	0	-484	-465	19	474	-251	-223	122	7	-79	5	5	-9	0
457	0	0	-546	-473	73	509	-309	-200	65	5	-83	25	50	1	0
458	0	0	-548	-481	67	514	-307	-207	21	44	-153	27	38	-19	0
459	0	0	-548	-477	71	512	-309	-203	48	9	-81	15	-5	-50	0
460	0	0	-519	-473	46	496	-282	-213	1	34	0	-25	69	-9	0
461	0	0	-494	-481	13	487	-253	-234	19	60	-122	-58	7	-65	0
462	0	0	-439	-473	-34	456	-202	-253	23	129	-91	106	-25	21	0
463	0	0	-511	-471	40	491	-275	-215	-32	-5	-15	-17	38	9	0
464	0	0	-448	-465	-17	456	-215	-241	85	23	-95	34	0	-46	0
465	0	0	-554	-465	89	509	-321	-188	32	7	-97	-5	21	17	0
466	0	0	-532	-467	65	499	-298	-201	42	-42	-93	17	-60	21	0
467	0	0	-470	-465	5	467	-237	-230	73	23	-65	13	23	19	0
468	0	0	-571	-465	106	518	-338	-179	1	42	-71	50	40	-1	0
469	0	0	-557	-455	102	506	-329	-176	23	-29	-159	1	-62	-38	0
470	0	0	-523	-452	71	487	-297	-190	32	64	-11	-40	83	11	0
471	0	0	-507	-455	52	481	-279	-201	27	44	-79	-9	42	36	0
472	0	0	-482	-455	27	468	-254	-214	23	69	-166	23	79	-34	0
473	0	0	-509	-453	56	481	-282	-198	3	65	-161	60	7	-32	0
474	0	0	-484	-467	17	475	-250	-225	27	60	-52	-9	17	1	0
475	0	0	-552	-473	79	512	-315	-197	73	67	-89	31	-1	-40	0
476	0	0	-548	-459	89	503	-318	-185	42	42	-106	9	32	-21	0
477	0	0	-600	-457	143	528	-371	-157	89	17	-172	75	-9	-48	0
478	0	0	-583	-463	120	523	-351	-171	-58	1	-77	50	-23	0	0
479	0	0	-647	-469	178	558	-412	-145	27	-3	-124	9	-1	-71	0
480	0	0	-629	-457	172	543	-400	-142	-36	-3	-114	-25	-9	-56	0
481	0	0	-548	-455	93	501	-320	-181	50	95	-34	-5	85	-15	0
482	0	0	-594	-455	139	524	-366	-158	-75	79	-112	-17	13	-34	0
483	0	0	-542	-442	100	492	-321	-171	-67	48	-98	-5	60	-32	0
484	0	0	-572	-446	126	509	-349	-160	-32	54	-73	83	-11	38	0
485	0	0	-645	-440	205	542	-425	-117	-56	-32	-114	-34	-21	-73	0
486	0	0	-575	-444	131	509	-353	-156	81	34	-64	-7	56	9	0
487	0	0	-676	-442	234	559	-455	-104	-7	17	-106	21	-3	75	0
488	0	0	-558	-448	110	503	-334	-169	5	79	-120	-3	3	-40	0
489	0	0	-647	-455	192	551	-419	-131	15	54	32	25	97	3	0
490	0	0	-681	-455	226	568	-453	-114	-27	11	-147	-23	-5	-27	0
491	0	0	-573	-457	116	515	-344	-170	38	31	-58	91	19	48	0
492	0	0	-602	-459	143	530	-372	-158	21	11	-48	-44	11	44	0
493	0	0	-639	-461	178	550	-408	-141	11	64	-110	-54	60	-29	0
494	0	0	-661	-452	209	556	-435	-121	5	25	-67	44	15	-21	0
495	0	0	-693	-465	228	579	-460	-118	-25	-7	-120	17	-19	-69	0
496	0	0	-682	-463	219	572	-450	-122	11	19	-29	-15	60	-54	0
497	0	0	-777	-457	320	617	-548	-68	-3	-19	-126	-29	-7	13	0
498	0	0	-651	-457	194	554	-422	-131	13	21	-31	11	32	15	0
499	0	0	-713	-473	240	593	-476	-116	0	-5	-81	29	67	31	0
500	0	0	-707	-471	236	589	-471	-117	-73	36	-23	-67	13	-5	0
501	0	0	-692	-467	225	579	-458	-121	1	3	-79	56	-87	25	0
502	0	0	-637	-463	174	550	-405	-144	75	-9	-79	27	-11	3	0
503	0	0	-676	-459	217	567	-446	-121	1	9	-147	93	3	-23	0
504	0	0	-612	-465	147	538	-379	-159	62	-11	-60	9	27	-36	0
505	0	0	-672	-459	213	565	-442	-123	44	79	-106	79	67	0	0
506	0	0	-718	-453	265	585	-491	-94	-48	7	-221	-7	-69	1	0
507	0	0	-676	-457	219	566	-447	-119	34	17	-19	50	9	54	0
508	0	0	-699	-461	238	580	-468	-111	-17	36	-95	36	5	44	0
509	0	0	-690	-467	223	578	-456	-122	23	98	-83	29	54	-31	0
510	0	0	-713	-473	240	593	-476	-116	-19	29	-89	46	15	-42	0
511	0	0	-688	-481	207	584	-447	-137	108	0	-77	42	-34	7	0
512	0	0	-727	-475	252	601	-489	-111	-21	-29	-147	15	1	-25	0
513	0	0	-643	-463	180	553	-411	-141	21	23	-143	-1	21	-21	0
514	0	0	-650	-455	195	552	-422	-130	19	-21	-15	11	34	25	0
515	0	0	-675	-450	225	562	-450	-112	65	15	-114	38	40	36	0
516	0	0	-711	-461	250	586	-480	-105	-3	1	-116	-60	36	-7	0
517	0	0	-721	-467	254	594	-487	-106	67	34	-126	27	56	-21	0
518	0	0	-723	-469	254	596	-488	-107	-9	54	-108	-17	-19	-69	0
519	0	0	-702	-481	221	591	-461	-130	21	17	-34	19	50	7	0
520	0	0	-756	-479	277	617	-516	-101	19	-62	-87	-3	3	1	0
521	0	0	-655	-475	180	565	-417	-147	0	87	-91	3	19	5	0
522	0	0	-752	-473	279	612	-515	-97	21	-27	-174	21	-91	-21	0
523	0	0	-628	-475	153	551	-390	-161	32	-34	-23	0	15	29	0
524	0	0	-738	-471	267	604	-502	-102	-36	44	-108	-19	3	-38	0
525	0	0	-684	-477	207	580	-445	-135	38	31	-133	-36	-13	-1	0
526	0	0	-678	-467	211	572	-444	-128	52	56	-42	73	-50	75	0
527	0	0	-799	-481	318	640	-558	-81	-23	48	-205	-3	-36	-15	0
528	0	0	-707	-481	226	594	-466	-127	-21	21	-100	-5	-7	5	0
529	0	0	-745	-486	259	615	-502	-113	17	0	-137	0	29	-71	0
530	0	0	-750	-483	267	616	-508	-108	-15	9	-75	40	-81	75	0
531	0	0	-631	-486	145	558	-388	-170	58	65	-69	-5	0	19	0
532	0	0	-682	-483	199	582	-440	-142	17	-31	-67	29	13	102	0
533	0	0	-634	-477	157	555	-395	-160	1	38	-89	11	31	19	0
534	0	0	-634	-475	159	554	-396	-158	3	75	-52	-1	19	40	0
535	0	0	-730	-490	240	610	-485	-125	-19	-15	-97	29	-67	54	0
536	0	0	-689	-492	197	590	-443	-147	87	-73	-64	21	-27	5	0
537	0	0	-694	-477	217	585	-455	-130	23	17	-91	-19	-27	-11	0
538	0	0	-711	-486	225	598	-468	-130	9	73	-93	38	46	29	0
539	0	0	-684	-481	203	582	-443	-139	-3	73	-129	-34	21	25	0
540	0	0	-703	-492	211	597	-457	-140	-15	48	-124	0	83	-34	0
541	0	0	-595	-483	112	539	-353	-185	13	116	-112	-27	65	-17	0
542	0	0	-638	-481	157	559	-397	-162	48	-13	-129	17	27	44	0
543	0	0	-587	-477	110	532	-348	-183	56	36	-93	7	52	-64	0
544	0	0	-674	-475	199	574	-436	-138	-46	5	-153	15	-15	-34	0
545	0	0	-616	-485	131	550	-373	-177	-9	38	-98	-62	9	-29	0
546	0	0	-661	-500	161	580	-411	-169	-17	50	-147	17	40	-19	0
547	0	0	-701	-504	197	602	-449	-153	-25	42	-143	-13	23	-31	0
548	0	0	-696	-506	190	601	-443	-158	7	27	-62	42	-11	-7	0
549	0	0	-664	-488	176	576	-420	-156	42	-1	-131	48	3	5	0
550	0	0	-650	-488	162	569	-406	-163	-42	-15	-161	-25	31	-52	0
551	0	0	-599	-485	114	542	-356	-185	21	69	-65	23	34	64	0
552	0	0	-595	-481	114	538	-354	-183	23	-60	-139	-29	0	11	0
553	0	0	-531	-479	52	505	-291	-213	11	110	-75	79	56	-25	0
554	0	0	-626	-477	149	551	-387	-164	-19	9	-174	-19	9	-87	0
555	0	0	-571	-471	100	521	-335	-185	54	40	-104	3	38	29	0
556	0	0	-597	-471	126	534	-361	-172	29	34	-87	50	13	-15	0
557	0	0	-597	-481	116	539	-356	-182	29	56	-112	48	71	-11	0
558	0	0	-598	-486	112	542	-355	-187	-17	-7	-137	27	-40	-73	0
559	0	0	-587	-485	102	536	-344	-191	-17	102	-89	31	34	38	0
560	0	0	-609	-485	124	547	-366	-180	-15	-5	-126	0	-36	-27	0
561	0	0	-521	-500	21	510	-271	-239	62	71	-93	-17	106	36	0
562	0	0	-567	-494	73	530	-320	-210	23	27	-65	65	-25	17	0
563	0	0	-463	-490	-27	476	-218	-258	25	-5	-126	7	11	-98	0
564	0	0	-552	-494	58	523	-305	-218	69	-17	-114	79	56	9	0
565	0	0	-524	-488	36	506	-280	-226	7	75	-137	64	17	-23	0
566	0	0	-517	-475	42	496	-279	-216	52	7	-120	60	-17	-58	0
567	0	0	-651	-481	170	566	-410	-155	-11	-19	-114	-11	1	1	0
568	0	0	-567	-488	79	527	-323	-204	-21	9	-95	-108	56	-25	0
569	0	0	-505	-486	19	495	-262	-233	77	64	-38	62	23	23	0
570	0	0	-563	-490	73	526	-318	-208	-89	32	-116	-52	-31	23	0
571	0	0	-440	-490	-50	465	-195	-270	9	79	-44	-21	97	-46	0
572	0	0	-494	-483	11	488	-252	-236	29	1	-106	52	31	-27	0
573	0	0	-425	-479	-54	452	-185	-266	73	42	-56	-1	52	-9	0
574	0	0	-489	-492	-3	490	-243	-247	-32	77	-108	-3	34	-11	0
575	0	0	-431	-483	-52	457	-189	-267	11	29	-73	15	-25	38	0
576	0	0	-544	-486	58	515	-301	-214	0	-7	-100	-54	-46	31	0
577	0	0	-480	-483	-3	481	-238	-243	-48	106	-85	-11	-3	75	0
578	0	0	-501	-490	11	495	-256	-239	-7	-83	-149	-40	-9	-19	0
579	0	0	-517	-488	29	502	-273	-229	75	85	-91	104	23	69	0
580	0	0	-526	-490	36	508	-281	-227	-46	13	-143	-1	-19	-46	0
581	0	0	-367	-496	-129	431	-119	-312	83	44	-95	40	75	-9	0
582	0	0	-519	-492	27	505	-273	-232	-62	27	-192	-3	-29	-38	0
583	0	0	-376	-490	-114	433	-131	-302	5	58	-133	21	38	-60	0
584	0	0	-462	-500	-38	481	-212	-269	-5	3	-120	50	-52	-42	0
585	0	0	-441	-483	-42	462	-199	-262	31	60	-98	62	71	15	0
586	0	0	-454	-483	-29	468	-212	-256	-62	17	-151	-21	-29	-65	0
587	0	0	-371	-483	-112	427	-129	-297	27	91	-46	5	31	21	0
588	0	0	-504	-483	21	493	-262	-231	-21	40	-155	5	13	-46	0
589	0	0	-386	-477	-91	431	-147	-284	36	3	-34	25	11	-29	0
590	0	0	-373	-483	-110	428	-131	-296	56	36	-104	58	-11	38	0
591	0	0	-395	-488	-93	441	-151	-290	-1	-46	-164	0	-29	-19	0
592	0	0	-388	-504	-116	446	-136	-310	-29	15	-141	1	5	19	0
593	0	0	-343	-502	-159	422	-92	-330	-36	50	-95	-17	21	42	0
594	0	0	-347	-486	-139	416	-104	-312	-5	-60	-110	-19	-58	-50	0
595	0	0	-322	-483	-161	402	-80	-322	40	0	-135	56	-15	-44	0
596	0	0	-384	-500	-116	442	-134	-308	-21	27	-116	-50	-9	-93	0
597	0	0	-434	-488	-54	461	-190	-271	0	-52	-85	-44	-36	-34	0
598	0	0	-388	-471	-83	429	-152	-277	-15	48	-124	1	46	-75	0
599	0	0	-291	-479	-188	385	-51	-333	93	102	-137	32	116	-19	0
600	0	0	-344	-485	-141	414	-101	-313	-64	-34	-120	9	-5	-5	0
601	0	0	-330	-496	-166	413	-82	-331	-27	62	-174	-40	-17	-38	0
602	0	0	-320	-508	-188	414	-66	-348	19	36	-95	-25	32	11	0
603	0	0	-295	-506	-211	400	-42	-358	-44	17	-153	-23	-11	-9	0
604	0	0	-301	-498	-197	399	-52	-347	58	0	-97	29	56	0	0
605	0	0	-277	-488	-211	382	-33	-349	15	62	-67	0	-23	15	0
606	0	0	-340	-485	-145	412	-97	-315	19	-15	-162	-13	-9	-79	0
607	0	0	-325	-486	-161	405	-82	-323	0	75	-141	17	11	42	0
608	0	0	-347	-494	-147	420	-100	-320	-34	-9	-228	-31	-118	-83	0
609	0	0	-303	-485	-182	394	-60	-333	25	62	-126	15	93	-25	0
610	0	0	-344	-485	-141	414	-101	-313	-67	-7	-126	-27	13	-40	0
611	0	0	-188	-467	-279	327	45	-373	95	27	-108	52	27	11	0
612	0	0	-260	-471	-211	365	-24	-341	-9	-21	-170	-29	-93	-58	0
613	0	0	-190	-477	-287	333	48	-382	58	13	-106	100	46	31	0
614	0	0	-237	-473	-236	355	0	-354	17	-7	-170	-32	-9	-104	0
615	0	0	-240	-496	-256	368	8	-376	-9	-1	-116	27	-19	15	0
616	0	0	-264	-506	-242	385	-11	-374	-9	11	-93	-48	-25	-3	0
617	0	0	-243	-504	-261	373	9	-382	23	17	-104	81	29	-5	0
618	0	0	-260	-490	-230	375	-15	-360	32	23	-180	-17	7	-79	0
619	0	0	-275	-490	-215	382	-30	-352	-62	1	-102	15	-25	-32	0
620	0	0	-213	-490	-277	351	32	-383	60	25	-91	31	64	19	0
621	0	0	-198	-498	-300	348	51	-399	-21	62	-141	-7	15	-69	0
622	0	0	-142	-500	-358	321	108	-429	46	54	-112	81	56	-11	0
623	0	0	-186	-492	-306	339	60	-399	5	-11	-110	-9	-56	-46	0
624	0	0	-132	-498	-366	315	117	-432	-5	93	-34	100	13	17	0
625	0	0	-229	-473	-244	351	7	-358	9	17	-170	-9	-1	-31	0
626	0	0	-163	-490	-327	326	82	-408	-15	64	-100	-38	104	-79	0
627	0	0	-202	-498	-296	350	47	-397	19	38	-114	-44	89	-62	0
628	0	0	-221	-502	-281	361	30	-391	-48	29	-129	5	11	-46	0
629	0	0	-159	-498	-339	328	90	-418	46	46	-106	56	3	21	0
630	0	0	-209	-494	-285	351	38	-389	-36	25	-75	-62	36	-27	0
631	0	0	-149	-488	-339	318	95	-413	5	40	-67	58	13	-27	0
632	0	0	-126	-500	-374	313	124	-437	50	-31	-81	-21	19	-31	0
633	0	0	-50	-486	-436	268	193	-461	7	50	-97	1	71	-11	0
634	0	0	-138	-485	-347	311	104	-416	-34	38	-106	71	-31	3	0
635	0	0	-132	-481	-349	306	108	-415	-40	-34	-108	-29	-31	-129	0
636	0	0	-134	-475	-341	304	103	-408	44	31	-106	114	81	5	0
637	0	0	-167	-477	-310	322	71	-393	-69	-32	-104	-87	-32	-29	0
638	0	0	-130	-479	-349	304	109	-414	-3	23	-89	65	-5	29	0
639	0	0	-167	-492	-325	329	79	-408	19	-11	-69	-11	-5	-100	0
640	0	0	-40	-490	-450	265	205	-470	108	32	-81	38	34	-27	0
641	0	0	-85	-488	-403	286	159	-445	50	-73	-81	11	-23	23	0
642	0	0	-31	-492	-461	261	215	-476	56	32	-77	29	95	-15	0
643	0	0	-79	-494	-415	286	168	-454	-9	-7	-75	-32	19	-15	0
644	0	0	-33	-490	-457	261	212	-473	7	60	-60	19	21	-32	0
645	0	0	-85	-490	-405	287	160	-447	23	7	-58	-3	-60	-13	0
646	0	0	-37	-492	-455	264	209	-473	77	21	-133	58	-32	-15	0
647	0	0	-87	-500	-413	293	163	-456	38	69	-112	64	42	-3	0
648	0	0	-80	-483	-403	281	161	-443	-23	-27	-180	54	-69	-23	0
649	0	0	-35	-479	-444	257	204	-461	36	100	-89	52	50	29	0
650	0	0	-87	-473	-386	280	149	-429	23	-25	-81	17	-3	1	0
651	0	0	-40	-459	-419	249	189	-439	19	-13	-178	-13	17	5	0
652	0	0	-23	-459	-436	241	206	-447	54	95	-143	36	-3	-19	0
653	0	0	0	-469	-469	234	234	-469	9	9	-102	-27	-42	5	0
654	0	0	-54	-473	-419	263	182	-446	1	15	-75	27	-5	-11	0
655	0	0	-31	-473	-442	252	205	-457	112	-5	-50	81	46	-3	0
656	0	0	-107	-481	-374	294	133	-427	-25	-38	-40	-32	11	15	0
657	0	0	-54	-473	-419	263	182	-446	23	19	-38	-11	17	3	0
658	0	0	-99	-477	-378	288	139	-427	11	52	-124	25	52	-40	0
659	0	0	-39	-467	-428	253	194	-447	54	3	-116	19	9	-27	0
660	0	0	-45	-467	-422	256	188	-444	71	21	-56	106	23	-42	0
661	0	0	-22	-479	-457	250	217	-468	-11	46	-93	-5	-5	29	0
662	0	0	2	-467	-469	232	235	-468	50	21	-104	62	-5	13	0
663	0	0	43	-463	-506	210	274	-484	40	120	-87	83	32	19	0
664	0	0	-76	-452	-376	264	150	-414	1	19	-93	62	-7	-3	0
665	0	0	93	-457	-550	182	321	-503	85	97	-46	77	27	9	0
666	0	0	-99	-448	-349	273	125	-398	-5	9	-64	5	93	54	0
667	0	0	-25	-453	-428	239	201	-440	-3	38	-131	32	21	-17	0
668	0	0	-64	-453	-389	258	162	-421	-48	62	-65	-50	0	52	0
669	0	0	-62	-455	-393	258	165	-424	1	73	-79	69	67	-5	0
670	0	0	-15	-461	-446	238	215	-453	17	7	-56	52	42	-38	0
671	0	0	-35	-455	-420	245	192	-437	-31	69	-159	-17	23	-31	0
672	0	0	37	-453	-490	208	263	-471	69	34	-116	87	36	60	0
673	0	0	-20	-452	-432	236	206	-442	19	0	-139	-9	-1	-36	0
674	0	0	2	-457	-459	227	230	-458	87	79	-93	27	56	15	0
675	0	0	-54	-453	-399	253	172	-426	-48	83	-137	-31	-1	-52	0
676	0	0	4	-436	-440	216	222	-438	62	122	-44	-3	135	31	0
677	0	0	-59	-417	-358	238	149	-387	-7	11	-139	34	-5	-34	0
678	0	0	-23	-393	-370	208	173	-381	38	71	-48	-52	56	-11	0
679	0	0	-50	-368	-318	209	134	-343	-23	75	-36	11	42	-36	0
680	0	0	14	-358	-372	172	193	-365	58	-13	-147	44	-60	-40	0
681	0	0	83	-370	-453	143	268	-411	87	69	-93	11	83	0	0
682	0	0	2	-364	-366	181	184	-365	36	7	-83	-31	56	17	0
683	0	0	35	-372	-407	168	221	-389	48	69	-114	29	25	50	0
684	0	0	62	-386	-448	162	255	-417	40	54	-75	15	21	-29	0
685	0	0	-33	-397	-364	215	165	-380	27	1	5	-60	32	19	0
686	0	0	-45	-401	-356	223	155	-378	-34	34	-128	19	3	-15	0
687	0	0	-31	-417	-386	224	177	-401	60	54	-50	50	106	-31	0
688	0	0	-82	-417	-335	249	126	-376	-15	0	-97	58	-32	42	0
689	0	0	-64	-417	-353	240	144	-385	19	65	-98	42	-3	0	0
690	0	0	-12	-405	-393	208	190	-399	21	83	-79	38	58	-15	0
691	0	0	-99	-401	-302	250	101	-351	-29	-71	-73	-56	-29	-67	0
692	0	0	41	-424	-465	191	253	-444	104	83	-65	114	31	71	0
693	0	0	-68	-444	-376	256	154	-410	-21	38	-147	106	-15	-36	0
694	0	0	-43	-442	-399	242	178	-420	19	-3	-97	-60	-50	-38	0
695	0	0	-51	-446	-395	248	172	-420	77	40	-23	64	21	48	0
696	0	0	-172	-461	-289	316	58	-375	-64	46	-135	1	-29	15	0
697	0	0	-82	-483	-401	282	159	-442	1	81	-118	-25	11	32	0
698	0	0	-153	-494	-341	323	94	-417	-29	31	-56	-50	50	-1	0
699	0	0	-220	-516	-296	368	38	-406	-52	-11	-118	32	11	-36	0
700	0	0	-95	-517	-422	306	163	-469	89	-13	-71	89	-5	-23	0
701	0	0	-139	-519	-380	329	120	-449	40	52	-102	71	36	-5	0
702	0	0	-161	-510	-349	335	94	-429	17	7	-135	-32	-1	-42	0
703	0	0	-41	-504	-463	272	211	-483	65	21	-46	95	9	38	0
704	0	0	-132	-500	-368	316	118	-434	21	-7	-87	54	13	0	0
705	0	0	-95	-502	-407	298	156	-454	69	21	-110	44	25	3	0
706	0	0	-148	-512	-364	330	108	-438	13	38	-129	48	54	52	0
707	0	0	-194	-519	-325	356	65	-422	27	40	-62	-21	29	34	0
708	0	0	-201	-523	-322	362	60	-422	60	-15	-124	0	-31	13	0
709	0	0	-190	-512	-322	351	66	-417	29	58	-116	-3	3	0	0
710	0	0	-153	-504	-351	328	99	-427	13	48	-128	9	25	19	0
711	0	0	-177	-516	-339	346	81	-427	-19	11	-124	9	5	11	0
712	0	0	-130	-525	-395	327	132	-460	40	31	-143	15	23	31	0
713	0	0	-163	-521	-358	342	97	-439	-29	65	-56	-32	19	48	0
714	0	0	-103	-523	-420	313	158	-471	3	91	5	9	23	7	0
715	0	0	-263	-521	-258	392	-2	-389	11	31	-176	-21	-91	9	0
716	0	0	-215	-525	-310	370	47	-417	21	44	-87	1	21	-42	0
717	0	0	-223	-519	-296	371	36	-407	44	21	-69	21	7	-17	0
718	0	0	-236	-521	-285	378	24	-403	15	27	-91	44	44	-42	0
719	0	0	-227	-531	-304	379	38	-417	52	54	-141	58	3	-46	0
720	0	0	-198	-529	-331	363	66	-430	29	81	-32	46	23	1	0
721	0	0	-234	-521	-287	377	26	-404	-25	13	-58	-58	13	-44	0
722	0	0	-149	-525	-376	337	113	-450	27	62	-87	-13	73	-3	0
723	0	0	-211	-517	-306	364	47	-411	-36	1	-46	-29	54	-31	0
724	0	0	-167	-523	-356	345	94	-439	27	13	31	-85	60	-52	0
725	0	0	-261	-519	-258	390	-1	-388	-32	19	-65	25	-11	-36	0
726	0	0	-267	-523	-256	395	-5	-389	27	87	-104	3	42	15	0
727	0	0	-258	-514	-256	386	-1	-385	69	69	-106	97	29	1	0
728	0	0	-294	-519	-225	406	-34	-372	85	58	-95	91	81	25	0
729	0	0	-291	-517	-226	404	-32	-371	58	-34	-67	34	-29	-23	0
730	0	0	-245	-512	-267	378	11	-389	42	25	-60	64	32	93	0
731	0	0	-266	-496	-230	381	-18	-363	-9	29	-164	-9	-27	25	0
732	0	0	-180	-502	-322	341	71	-412	60	69	0	56	25	79	0
733	0	0	-251	-510	-259	380	4	-384	-50	34	-38	-27	-29	42	0
734	0	0	-196	-502	-306	349	55	-404	25	95	-17	60	34	13	0
735	0	0	-293	-512	-219	402	-37	-365	0	27	-77	27	58	-9	0
736	0	0	-309	-506	-197	407	-56	-351	32	42	-21	9	13	73	0
737	0	0	-285	-517	-232	401	-26	-374	-17	38	-62	-1	75	-15	0
738	0	0	-299	-514	-215	406	-42	-364	38	58	-60	75	34	-25	0
739	0	0	-328	-498	-170	413	-79	-334	31	83	-131	27	56	3	0
740	0	0	-330	-504	-174	417	-78	-339	-17	13	-87	-11	36	-1	0
741	0	0	-229	-502	-273	365	22	-387	7	110	-81	15	23	-31	0
742	0	0	-308	-502	-194	405	-57	-348	38	11	-137	50	62	-36	0
743	0	0	-244	-498	-254	371	5	-376	-3	64	-110	19	-9	-44	0
744	0	0	-295	-506	-211	400	-42	-358	-62	-7	-93	27	25	0	0
745	0	0	-275	-496	-221	385	-27	-358	-15	3	-50	-50	-13	-5	0
746	0	0	-276	-504	-228	390	-24	-366	27	62	-77	85	21	5	0
747	0	0	-351	-502	-151	426	-100	-326	29	1	-172	-7	38	-32	0
748	0	0	-341	-498	-157	419	-92	-327	-64	29	-100	-52	-29	-31	0
749	0	0	-277	-496	-219	386	-29	-357	71	83	-62	60	42	34	0
750	0	0	-405	-500	-95	452	-155	-297	-29	5	-155	0	-42	-19	0
751	0	0	-264	-483	-219	373	-22	-351	58	54	-65	36	67	13	0
752	0	0	-328	-483	-155	405	-86	-319	0	-19	-114	-31	67	-13	0
753	0	0	-280	-477	-197	378	-41	-337	15	42	-100	1	31	-25	0
754	0	0	-279	-463	-184	371	-47	-323	42	7	-69	38	31	-21	0
755	0	0	-322	-467	-145	394	-88	-306	42	25	-112	69	-40	5	0
756	0	0	-370	-488	-118	429	-126	-303	54	-44	-50	9	21	23	0
757	0	0	-421	-512	-91	466	-165	-301	-21	-7	-120	-52	-1	29	0
758	0	0	-372	-521	-149	446	-111	-335	54	3	-54	69	-15	36	0
759	0	0	-435	-539	-104	487	-165	-321	38	62	-108	27	120	-44	0
760	0	0	-363	-535	-172	449	-95	-353	-29	15	-128	31	-7	-29	0
761	0	0	-343	-556	-213	449	-65	-384	52	65	-106	42	133	15	0
762	0	0	-377	-514	-137	445	-120	-325	-11	95	-137	69	17	-17	0
763	0	0	-308	-459	-151	383	-78	-305	21	21	-131	27	-25	-36	0
764	0	0	-235	-374	-139	304	-48	-256	85	67	-44	-3	38	52	0
765	0	0	-214	-281	-67	247	-73	-174	38	79	-85	44	11	65	0
766	0	0	-251	-182	69	216	-160	-56	69	19	-124	15	42	-25	0
767	0	0	-148	-42	106	95	-127	32	95	-7	-91	29	-13	36	0
768	0	0	-63	162	225	-49	-144	193	52	21	-58	-3	-9	46	0
769	0	0	56	405	349	-230	-146	377	25	32	-126	87	23	-36	0
770	0	0	183	679	496	-431	-156	587	13	32	-48	-52	56	-7	0
771	0	0	369	991	622	-680	-126	806	38	19	-21	-58	21	-13	0
772	0	0	508	1278	770	-893	-131	1024	42	25	-153	19	0	-19	0
773	0	0	677	1592	915	-1134	-119	1253	-7	97	-120	62	36	7	0
774	0	0	774	1897	1123	-1335	-174	1510	-9	32	-83	-54	44	-15	0
775	0	0	892	2054	1162	-1473	-135	1608	89	-5	-40	48	-3	-75	0
776	0	0	878	2135	1257	-1506	-189	1696	23	34	-83	42	-32	-25	0
777	0	0	885	2227	1342	-1556	-228	1784	-71	17	-131	-50	34	-54	0
778	0	0	836	2085	1249	-1460	-206	1667	-42	81	5	-52	46	38	0
779	0	0	776	1961	1185	-1368	-204	1573	-9	36	-83	11	5	25	1
780	0	0	708	1734	1026	-1221	-159	1380	52	25	-62	25	-60	11	0
781	0	0	514	1373	859	-943	-172	1116	56	65	-89	81	-7	89	0
782	0	0	237	834	597	-535	-180	715	-75	-5	-112	-40	-48	-17	0
783	0	0	111	355	244	-233	-66	299	60	32	3	157	40	110	0
784	0	0	-239	-166	73	202	-156	-46	-83	42	-60	83	-13	9	0
785	0	0	-510	-777	-267	643	-121	-522	11	106	-118	21	31	50	0
786	0	0	-817	-1162	-345	989	-236	-753	-17	11	-77	87	3	38	0
787	0	0	-724	-1086	-362	905	-181	-724	-15	85	-81	23	77	-85	0
788	0	0	-695	-935	-240	815	-227	-587	27	64	-104	100	9	42	0
789	0	0	-643	-805	-162	724	-240	-483	-17	-25	-58	-17	17	-31	0
790	0	0	-514	-719	-205	616	-154	-462	-11	147	-34	21	67	34	0
791	0	0	-541	-649	-108	595	-216	-378	13	58	-62	27	0	29	0
792	0	0	-400	-572	-172	486	-114	-372	23	19	21	38	64	38	0
793	0	0	-421	-500	-79	460	-171	-289	-9	65	-69	13	-19	13	0
794	0	0	-318	-409	-91	363	-113	-250	46	62	-143	7	-27	-48	0
795	0	0	-355	-358	-3	356	-176	-180	120	36	-36	149	19	36	0
796	0	0	-418	-343	75	380	-246	-134	0	-9	-126	-34	-60	-29	0
797	0	0	-401	-355	46	378	-223	-154	-31	75	-77	-9	36	-75	0
798	0	0	-392	-360	32	376	-212	-164	-31	71	-75	50	42	17	0
799	0	0	-403	-384	19	393	-211	-182	38	97	-85	44	77	-15	0
800	0	0	-377	-386	-9	381	-184	-197	75	38	-67	100	-42	-34	0
801	0	0	-386	-386	0	386	-193	-193	7	40	-77	-5	-36	-21	0
802	0	0	-351	-405	-54	378	-148	-229	48	5	-60	-11	58	31	0
803	0	0	-426	-409	17	417	-221	-196	-32	-40	-128	-52	-40	23	0
804	0	0	-314	-409	-95	361	-109	-252	62	-3	-67	38	13	-13	0
805	0	0	-436	-417	19	426	-227	-199	-31	79	-85	19	-13	54	0
806	0	0	-502	-413	89	457	-295	-162	23	-118	-170	-5	1	-56	0
807	0	0	-422	-422	0	422	-211	-211	-3	52	-48	0	-25	17	0
808	0	0	-470	-420	50	445	-260	-185	46	15	-85	-9	75	13	0
809	0	0	-461	-411	50	436	-255	-180	32	-7	-85	-52	3	-60	0
810	0	0	-456	-420	36	438	-246	-192	69	-1	-104	62	48	15	0
811	0	0	-451	-422	29	436	-240	-196	-27	46	-164	-40	-9	31	0
812	0	0	-406	-417	-11	411	-197	-214	19	0	-54	-29	60	-17	0
813	0	0	-441	-409	32	425	-236	-188	95	-40	-114	64	9	-27	0
814	0	0	-361	-409	-48	385	-156	-228	23	23	-46	-54	34	9	0
815	0	0	-407	-407	0	407	-203	-203	71	27	-79	46	-3	3	0
816	0	0	-506	-417	89	461	-297	-164	-11	-54	-137	-73	-40	-42	0
817	0	0	-434	-413	21	423	-227	-196	71	48	-44	71	42	-7	0
818	0	0	-447	-413	34	430	-240	-189	-62	42	-128	-46	23	-58	0
819	0	0	-388	-407	-19	397	-184	-213	64	60	-102	46	25	-21	0
820	0	0	-486	-397	89	441	-287	-154	-42	32	-120	-11	-1	-19	0
821	0	0	-361	-401	-40	381	-160	-220	60	48	-106	65	-46	5	0
822	0	0	-391	-382	9	386	-200	-186	1	9	-116	-25	5	-56	0
823	0	0	-369	-384	-15	376	-177	-199	73	-19	-87	13	27	1	0
824	0	0	-374	-399	-25	386	-174	-212	17	27	-106	48	31	-29	0
825	0	0	-384	-384	0	384	-192	-192	21	38	-124	5	-29	52	0
826	0	0	-477	-388	89	432	-283	-149	-21	38	-75	-19	-21	1	0
827	0	0	-481	-386	95	433	-288	-145	-36	-25	-79	-50	42	-56	0
828	0	0	-397	-384	13	390	-205	-185	32	81	-17	32	58	11	0
829	0	0	-503	-370	133	436	-318	-118	-13	-56	-147	-5	-58	-71	0
830	0	0	-414	-364	50	389	-232	-157	25	64	-38	40	48	11	0
831	0	0	-418	-358	60	388	-239	-149	15	25	-124	11	-7	-52	0
832	0	0	-426	-376	50	401	-238	-163	-54	13	-71	-19	-69	-11	0
833	0	0	-397	-372	25	384	-211	-173	1	46	-116	87	25	34	0
834	0	0	-372	-355	17	363	-194	-169	25	-31	-81	-5	-13	-56	0
835	0	0	-360	-349	11	354	-185	-169	75	91	-52	42	97	3	0
836	0	0	-506	-347	159	426	-332	-94	-29	-7	-81	75	-29	-40	0
837	0	0	-400	-331	69	365	-234	-131	29	32	-116	17	7	-27	0
838	0	0	-435	-335	100	385	-267	-117	46	31	-44	31	-7	46	0
839	0	0	-391	-327	64	359	-227	-131	-23	56	-77	44	-31	-48	0
840	0	0	-502	-320	182	411	-342	-69	11	27	-108	-1	42	-7	0
841	0	0	-391	-320	71	355	-231	-124	13	-23	-141	-23	-50	-67	0
842	0	0	-372	-310	62	341	-217	-124	62	128	-34	87	62	89	0
843	0	0	-354	-310	44	332	-199	-133	-19	0	-69	-32	-3	-29	0
844	0	0	-212	-314	-102	263	-55	-208	71	147	-21	79	50	62	0
845	0	0	-432	-306	126	369	-279	-90	46	-15	-114	31	17	-21	0
846	0	0	-338	-294	44	316	-191	-125	73	19	-145	-32	-5	-29	0
847	0	0	-406	-298	108	352	-257	-95	52	-3	-69	27	36	-9	0
848	0	0	-358	-296	62	327	-210	-117	-34	50	-50	-38	60	-19	0
849	0	0	-438	-285	153	361	-295	-66	5	-1	-58	46	13	1	0
850	0	0	-346	-273	73	309	-209	-100	36	108	-106	56	19	52	0
851	0	0	-368	-252	116	310	-242	-68	-15	1	-75	-36	-17	-9	0
852	0	0	-323	-236	87	279	-205	-74	-9	21	-157	-13	-19	27	0
853	0	0	-307	-226	81	266	-194	-72	-56	48	-44	9	-38	44	0
854	0	0	-387	-228	159	307	-273	-34	-56	-32	-87	-54	-32	-58	0
855	0	0	-345	-217	128	281	-236	-44	-15	60	-133	15	15	9	0
856	0	0	-325	-213	112	269	-218	-50	50	112	-54	-27	0	27	0
857	0	0	-418	-217	201	317	-309	-8	-15	40	-221	3	-7	1	0
858	0	0	-331	-213	118	272	-224	-47	23	29	-118	56	-36	60	0
859	0	0	-396	-195	201	295	-298	3	-32	13	-95	-42	21	19	0
860	0	0	-327	-186	141	256	-234	-22	83	67	-145	69	75	29	0
861	0	0	-360	-182	178	271	-269	-2	13	3	-106	36	13	9	0
862	0	0	-230	-170	60	200	-145	-55	91	65	-77	110	50	32	0
863	0	0	-316	-155	161	235	-238	3	-36	13	-75	-48	56	54	0
864	0	0	-276	-135	141	205	-208	3	-1	52	-122	13	-40	-60	0
865	0	0	-366	-122	244	244	-305	61	15	42	-71	3	69	65	0
866	0	0	-299	-102	197	200	-248	47	-13	-27	-180	-32	-5	-69	0
867	0	0	-265	-87	178	176	-221	45	-5	89	-65	-13	58	25	0
868	0	0	-416	-79	337	247	-376	129	-17	-52	-110	15	-46	-19	0
869	0	0	-205	-48	157	126	-181	54	54	71	-106	40	-29	40	0
870	0	0	-330	-32	298	181	-314	133	-11	65	-93	-52	46	-67	0
871	0	0	-242	-23	219	132	-230	98	-27	-32	-52	60	-27	-1	0
872	0	0	-240	-17	223	128	-231	103	15	27	-93	21	17	11	0
873	0	0	-199	0	199	99	-199	99	5	52	-93	83	-50	89	0
874	0	0	-200	9	209	95	-204	109	25	-73	-95	11	-50	-27	0
875	0	0	-202	32	234	85	-218	133	32	87	-77	60	56	13	0
876	0	0	-298	58	356	120	-327	207	-34	7	-122	-15	-31	-32	0
877	0	0	-196	87	283	54	-239	185	3	93	-64	46	7	46	0
878	0	0	-310	112	422	99	-366	267	-27	19	-159	15	56	-46	0
879	0	0	-140	135	275	2	-207	205	11	46	-38	40	-19	-83	0
880	0	0	-205	151	356	27	-280	253	64	-17	-64	34	73	60	0
881	0	0	-74	170	244	-48	-159	207	81	11	-48	-11	-15	21	0
882	0	0	-137	192	329	-27	-233	260	-9	-54	-52	65	-40	65	0
883	0	0	-46	217	263	-85	-154	240	-29	83	-83	40	65	-5	0
884	0	0	-60	232	292	-86	-176	262	42	9	0	52	50	36	0
885	0	0	-188	248	436	-30	-312	342	-87	-31	-122	-56	-19	-54	0
886	0	0	-76	271	347	-97	-211	309	64	27	3	-11	7	19	0
887	0	0	-136	292	428	-78	-282	360	77	114	-100	62	13	79	0
888	0	0	-38	318	356	-140	-197	337	42	46	-89	75	-23	13	0
889	0	0	-113	333	446	-110	-279	389	81	-31	-116	56	29	-62	0
890	0	0	-31	355	386	-162	-208	370	50	44	-38	79	-7	36	0
891	0	0	35	368	333	-201	-149	350	102	42	-29	67	44	44	0
892	0	0	26	386	360	-206	-167	373	25	3	-25	15	38	3	0
893	0	0	79	397	318	-238	-119	357	60	77	-1	25	31	9	0
894	0	0	-66	415	481	-174	-273	448	-27	34	-102	-65	-25	23	0
895	0	0	31	420	389	-225	-179	404	27	71	-118	34	73	-15	0
896	0	0	-35	417	452	-191	-243	434	-15	-17	-89	15	56	-64	0
897	0	0	-23	413	436	-195	-229	424	17	-17	-44	29	25	58	0
898	0	0	-2	417	419	-207	-210	418	-7	69	-124	38	3	38	0
899	0	0	25	430	405	-227	-190	417	-31	29	-91	-19	27	-60	0
900	0	0	-35	432	467	-198	-251	449	5	32	-75	-1	65	50	0
901	0	0	58	438	380	-248	-161	409	17	-21	-79	17	-64	-31	0
902	0	0	41	432	391	-236	-175	411	36	97	-19	40	13	-5	0
903	0	0	19	422	403	-220	-192	412	-13	13	-42	-11	-17	15	0
904	0	0	81	424	343	-252	-131	383	52	-1	-54	11	-34	36	0
905	0	0	59	415	356	-237	-148	385	-9	120	-40	52	65	0	0
906	0	0	-51	391	442	-170	-246	416	-19	-5	-131	-25	-27	5	0
907	0	0	-39	358	397	-159	-218	377	27	75	-64	1	38	5	0
908	0	0	-49	337	386	-144	-217	361	48	58	-67	38	-11	58	0
909	0	0	-129	291	420	-81	-274	355	-7	75	-145	-7	15	-38	0
910	0	0	-42	258	300	-108	-171	279	25	54	-114	27	-13	-7	0
911	0	0	-81	217	298	-68	-189	257	62	34	-77	64	58	-5	0
912	0	0	-35	182	217	-73	-126	199	-3	36	-168	-7	48	1	0
913	0	0	-50	147	197	-48	-123	172	-1	64	-97	38	48	46	0
914	0	0	-142	112	254	15	-198	183	-60	52	-128	31	0	-11	0
915	0	0	-113	77	190	18	-151	133	3	81	-106	9	0	13	0
916	0	0	-233	46	279	93	-256	162	-19	31	-116	0	-69	44	0
917	0	0	-202	13	215	94	-208	114	-31	58	-124	0	36	0	0
918	0	0	-203	-21	182	112	-192	80	73	27	13	-9	32	62	0
919	0	0	-224	-56	168	140	-196	56	1	36	-67	-13	50	69	0
920	0	0	-158	-98	60	128	-109	-19	25	65	-1	5	50	75	0
921	0	0	-160	-124	36	142	-98	-44	27	50	-100	67	25	44	0
922	0	0	-236	-155	81	195	-158	-37	0	-3	-52	-5	67	9	0
923	0	0	-213	-188	25	200	-119	-81	27	36	-58	9	44	42	0
924	0	0	-204	-203	1	203	-102	-101	-21	36	-62	21	-31	32	0
925	0	0	-284	-226	58	255	-171	-84	87	9	-87	77	62	23	0
926	0	0	-279	-252	27	265	-153	-112	-5	75	-36	-44	21	-38	0
927	0	0	-290	-267	23	278	-156	-122	34	-34	-77	-15	0	-3	0
928	0	0	-372	-291	81	331	-226	-105	-19	25	-77	9	56	65	0
929	0	0	-335	-306	29	320	-182	-138	-21	48	-73	-25	17	-19	0
930	0	0	-316	-323	-7	319	-154	-165	77	67	-67	17	-36	48	0
931	0	0	-322	-333	-11	327	-155	-172	-3	40	-46	-15	40	-9	0
932	0	0	-264	-347	-83	305	-90	-215	65	-9	-17	64	7	-27	0
933	0	0	-331	-362	-31	346	-150	-196	31	-32	-46	67	-25	38	0
934	0	0	-308	-366	-58	337	-125	-212	29	-7	-36	7	-5	-13	0
935	0	0	-305	-374	-69	339	-118	-221	79	42	-95	62	75	65	0
936	0	0	-368	-391	-23	379	-172	-207	81	11	-141	31	-1	5	0
937	0	0	-327	-391	-64	359	-131	-227	-3	100	-98	77	23	52	0
938	0	0	-374	-389	-15	381	-179	-202	29	-5	-131	56	46	-69	0
939	0	0	-343	-395	-52	369	-145	-223	91	7	-91	7	-9	31	0
940	0	0	-370	-393	-23	381	-173	-208	87	32	-131	95	58	3	0
941	0	0	-386	-405	-19	395	-183	-212	-29	52	-81	3	-75	36	0
942	0	0	-200	-411	-211	305	5	-311	89	85	-13	110	95	17	0
943	0	0	-398	-415	-17	406	-190	-216	-9	-48	-112	-48	-3	-36	0
944	0	0	-240	-422	-182	331	-29	-302	42	34	-129	5	29	-15	0
945	0	0	-386	-436	-50	411	-168	-243	-11	67	-65	106	13	29	0
946	0	0	-392	-438	-46	415	-173	-242	-21	-9	-40	-34	-83	-83	0
947	0	0	-345	-436	-91	390	-127	-263	77	69	-112	3	91	-25	0
948	0	0	-400	-434	-34	417	-183	-234	-23	-21	-89	-7	44	25	0
949	0	0	-372	-424	-52	398	-160	-238	56	-21	-67	-23	5	17	0
950	0	0	-353	-434	-81	393	-136	-257	23	89	-91	44	50	-7	0
951	0	0	-330	-432	-102	381	-114	-267	65	21	-124	71	0	25	0
952	0	0	-312	-436	-124	374	-94	-280	9	31	-98	11	15	42	0
953	0	0	-246	-440	-194	343	-26	-317	-38	91	-50	36	62	-38	0
954	0	0	-301	-440	-139	370	-81	-289	36	5	-110	13	42	0	0
955	0	0	-357	-448	-91	402	-133	-269	60	5	-106	31	108	-44	0
956	0	0	-364	-455	-91	409	-136	-273	40	15	-110	36	-48	93	0
957	0	0	-379	-448	-69	413	-155	-258	31	15	-31	36	-11	-34	0
958	0	0	-353	-444	-91	398	-131	-267	-21	56	-67	56	36	25	0
959	0	0	-309	-448	-139	378	-85	-293	77	3	-62	27	3	32	0
960	0	0	-404	-440	-36	422	-184	-238	-15	9	-34	-1	-23	23	0
961	0	0	-293	-442	-149	367	-72	-295	29	-15	-102	-38	32	-89	0
962	0	0	-328	-450	-122	389	-103	-286	46	21	-50	34	79	-13	0
963	0	0	-314	-463	-149	388	-82	-306	62	-13	-87	-17	32	-62	0
964	0	0	-236	-453	-217	344	-9	-335	34	118	-85	17	110	-58	0
965	0	0	-332	-452	-120	392	-106	-286	-21	27	-71	7	40	-5	0
966	0	0	-286	-450	-164	368	-61	-307	-11	73	-54	81	-29	38	0
967	0	0	-296	-457	-161	376	-67	-309	58	89	-69	21	15	-32	0
968	0	0	-330	-459	-129	394	-100	-294	42	44	-13	56	21	27	0
969	0	0	-339	-459	-120	399	-109	-289	-34	34	-102	7	-5	-91	0
970	0	0	-324	-457	-133	390	-95	-295	-7	56	-48	-9	58	42	0
971	0	0	-287	-455	-168	371	-59	-311	38	15	-95	-13	-11	-1	0
972	0	0	-227	-461	-234	344	3	-347	44	97	-77	21	56	81	0
973	0	0	-339	-453	-114	396	-112	-283	-60	23	-118	-31	40	-21	0
974	0	0	-240	-455	-215	347	-12	-335	23	19	-52	38	34	-52	0
975	0	0	-297	-450	-153	373	-72	-301	40	89	-52	36	48	5	0
976	0	0	-334	-450	-116	392	-109	-283	-17	38	-139	-25	44	-91	0
977	0	0	-278	-446	-168	362	-55	-307	50	-3	11	-32	60	3	0
978	0	0	-326	-442	-116	384	-105	-279	0	122	-65	38	64	0	0
979	0	0	-284	-450	-166	367	-59	-308	-7	-5	-29	32	-56	-46	0
980	0	0	-272	-448	-176	360	-48	-312	-3	87	-79	114	69	34	0
981	0	0	-305	-444	-139	374	-83	-291	-1	36	-62	-11	-13	-23	0
982	0	0	-318	-436	-118	377	-100	-277	-17	38	-38	17	-17	31	0
983	0	0	-216	-442	-226	329	5	-334	44	73	-64	50	32	13	0
984	0	0	-247	-446	-199	346	-24	-322	-21	56	-21	77	44	23	0
985	0	0	-229	-428	-199	328	-15	-313	25	67	-108	3	-83	52	0
986	0	0	-264	-432	-168	348	-48	-300	46	1	-48	77	3	52	0
987	0	0	-283	-432	-149	357	-67	-290	110	-48	-15	-23	50	52	0
988	0	0	-318	-432	-114	375	-102	-273	60	40	-116	71	27	56	0
989	0	0	-330	-434	-104	382	-113	-269	9	44	-124	93	-21	13	0
990	0	0	-241	-440	-199	340	-21	-319	54	19	-54	87	-44	-23	0
991	0	0	-285	-444	-159	364	-63	-301	-7	64	-93	27	-48	5	0
992	0	0	-276	-446	-170	361	-53	-308	17	0	-79	5	120	-27	0
993	0	0	-184	-442	-258	313	37	-350	65	69	9	46	62	46	0
994	0	0	-295	-440	-145	367	-75	-292	-9	15	-114	27	44	-32	0
995	0	0	-281	-436	-155	358	-63	-295	-25	65	-65	27	-3	-36	0
996	0	0	-365	-434	-69	399	-148	-251	-23	23	-89	27	-40	-7	0
997	0	0	-289	-434	-145	361	-72	-289	42	46	-114	38	11	-73	0
998	0	0	-273	-426	-153	349	-60	-289	-7	62	-38	58	54	-11	0
999	0	0	-281	-422	-141	351	-70	-281	23	91	-83	31	52	-73	0
1000	0	0	-266	-415	-149	340	-58	-282	-54	79	-73	-54	-3	-44	0
1001	0	0	-218	-415	-197	316	-10	-306	75	71	7	64	64	42	0
1002	0	0	-219	-420	-201	319	-9	-310	83	-9	-95	38	42	-25	0
1003	0	0	-163	-417	-254	290	45	-335	1	7	-95	52	1	-60	0
1004	0	0	-244	-420	-176	332	-34	-298	-3	42	-108	-1	32	13	0
1005	0	0	-251	-417	-166	334	-42	-291	1	-36	-36	-9	-17	1	0
1006	0	0	-232	-424	-192	328	-20	-308	79	77	-91	25	40	25	0
1007	0	0	-289	-424	-135	356	-77	-279	23	7	-112	-65	32	-44	0
1008	0	0	-276	-417	-141	346	-67	-279	-13	65	-194	-5	58	-81	0
1009	0	0	-251	-417	-166	334	-42	-291	54	128	-67	95	34	50	0
1010	0	0	-245	-417	-172	331	-36	-294	-15	-9	-97	32	-46	-13	0
1011	0	0	-185	-415	-230	300	22	-322	36	44	-65	9	17	17	0
1012	0	0	-245	-415	-170	330	-37	-292	-15	71	-126	23	34	9	0
1013	0	0	-167	-411	-244	289	38	-327	-73	69	-128	-5	-27	-32	0
1014	0	0	-235	-399	-164	317	-35	-281	-5	7	1	-65	44	-13	0
1015	0	0	-179	-413	-234	296	27	-323	-3	40	-60	-23	83	-38	0
1016	0	0	-231	-415	-184	323	-23	-299	-7	87	-135	38	-36	69	0
1017	0	0	-291	-415	-124	353	-83	-269	-25	60	-139	7	13	50	0
1018	0	0	-250	-409	-159	329	-45	-284	-11	1	-104	29	-44	-85	0
1019	0	0	-233	-415	-182	324	-25	-298	73	139	-79	77	100	44	0
1020	0	0	-229	-405	-176	317	-26	-290	13	-13	-135	13	3	-46	0
1021	0	0	-163	-405	-242	284	39	-323	42	75	-87	0	38	-11	0
1022	0	0	-161	-401	-240	281	39	-320	38	65	-128	32	69	54	0
1023	0	0	-182	-401	-219	291	18	-310	-46	67	-69	-83	36	1	0
1024	0	0	-122	-407	-285	264	81	-346	38	108	-13	44	46	31	0
1025	0	0	-204	-411	-207	307	1	-309	-1	46	-79	1	0	11	0
1026	0	0	-190	-415	-225	302	17	-320	25	9	-75	5	-3	-36	0
1027	0	0	-206	-411	-205	308	0	-308	-1	19	-135	42	21	-44	0
1028	0	0	-262	-407	-145	334	-58	-276	-17	-11	-79	108	-23	69	0
1029	0	0	-204	-413	-209	308	2	-311	-5	60	-87	-54	31	-48	0
1030	0	0	-181	-409	-228	295	23	-318	73	-19	-46	44	25	0	0
1031	0	0	-250	-411	-161	330	-44	-286	-81	34	-147	21	0	-1	0
1032	0	0	-101	-409	-308	255	103	-358	27	32	-27	15	32	-13	0
1033	0	0	-210	-409	-199	309	-5	-304	-5	-23	-52	36	21	9	0
1034	0	0	-150	-415	-265	282	57	-340	17	1	-79	-31	9	-1	0
1035	0	0	-215	-405	-190	310	-12	-297	-23	112	-91	7	1	-50	0
1036	0	0	-233	-409	-176	321	-28	-292	-29	58	-100	31	0	-81	0
1037	0	0	-235	-411	-176	323	-29	-293	79	0	-58	29	52	17	0
1038	0	0	-234	-420	-186	327	-24	-303	-23	42	-114	5	19	13	0
1039	0	0	-234	-428	-194	331	-20	-311	27	17	-9	-17	93	-48	0
1040	0	0	-138	-415	-277	276	69	-346	44	65	-60	44	81	-9	0
1041	0	0	-136	-411	-275	273	69	-343	38	-21	-54	50	-58	9	0
1042	0	0	-163	-411	-248	287	42	-329	34	31	-64	3	25	5	0
1043	0	0	-80	-405	-325	242	122	-365	60	77	-54	48	85	91	0
1044	0	0	-161	-409	-248	285	43	-328	13	-1	-97	0	3	-13	0
1045	0	0	-150	-411	-261	280	55	-336	38	69	-34	42	23	77	0
1046	0	0	-210	-419	-209	314	0	-314	-23	40	-73	29	-58	17	0
1047	0	0	-170	-428	-258	299	44	-343	69	58	-87	17	-7	-3	0
1048	0	0	-166	-422	-256	294	45	-339	40	46	-29	110	-11	89	0
1049	0	0	-176	-420	-244	298	34	-332	-15	36	-50	-40	48	29	0
1050	0	0	-145	-424	-279	284	67	-351	17	38	-7	7	21	9	0
1051	0	0	-135	-420	-285	277	75	-352	11	124	-42	-3	62	65	0
1052	0	0	-84	-413	-329	248	122	-371	-7	27	-36	-15	-19	9	0
1053	0	0	-219	-424	-205	321	-7	-314	56	-9	-106	54	31	67	0
1054	0	0	-104	-424	-320	264	108	-372	17	31	-3	-40	73	-19	0
1055	0	0	-223	-426	-203	324	-10	-314	0	54	-64	-40	-19	11	0
1056	0	0	-171	-432	-261	301	45	-346	54	65	-81	31	5	48	0
1057	0	0	-213	-430	-217	321	2	-323	13	-21	-34	3	9	-32	0
1058	0	0	-188	-432	-244	310	28	-338	42	-19	-71	-25	15	5	0
1059	0	0	-167	-430	-263	298	48	-346	-13	-21	-116	52	-19	9	0
1060	0	0	-192	-430	-238	311	23	-334	79	38	-62	13	-3	91	0
1061	0	0	-180	-432	-252	306	36	-342	-36	71	-122	-71	7	-85	0
1062	0	0	-97	-436	-339	266	121	-387	5	141	-95	48	38	60	0
1063	0	0	-70	-434	-364	252	147	-399	54	-58	-1	-32	-17	-29	0
1064	0	0	-101	-434	-333	267	116	-383	62	67	5	34	46	19	0
1065	0	0	-155	-438	-283	296	64	-360	-42	15	-77	-36	-65	-38	0
1066	0	0	-132	-438	-306	285	87	-372	97	23	13	60	5	-3	0
1067	0	0	-213	-436	-223	324	5	-329	17	-17	-149	17	-21	13	0
1068	0	0	-128	-442	-314	285	93	-378	27	71	11	116	34	36	0
1069	0	0	-179	-448	-269	313	45	-358	38	-21	-50	3	48	40	0
1070	0	0	-159	-440	-281	299	61	-360	44	58	-89	108	-29	-1	0
1071	0	0	-219	-434	-215	326	-2	-324	-73	23	-102	-19	58	-58	0
1072	0	0	-116	-436	-320	276	102	-378	15	50	-81	11	11	-40	0
1073	0	0	-143	-432	-289	287	73	-360	15	77	-81	69	46	62	0
1074	0	0	-173	-432	-259	302	43	-345	-1	-15	-89	0	-48	-50	0
1075	0	0	-159	-432	-273	295	57	-352	29	124	-77	79	34	5	0
1076	0	0	-183	-444	-261	313	39	-352	13	11	-58	15	-5	15	0
1077	0	0	-175	-450	-275	312	50	-362	60	32	-129	93	-52	-7	0
1078	0	0	-217	-438	-221	327	2	-329	50	19	-77	50	46	-21	0
1079	0	0	-188	-432	-244	310	28	-338	69	-44	-60	5	-62	17	0
1080	0	0	-147	-436	-289	291	71	-362	54	56	3	69	95	29	0
1081	0	0	-151	-438	-287	294	68	-362	67	-1	-34	60	11	23	0
1082	0	0	-72	-434	-362	253	145	-398	77	31	-124	21	34	27	0
1083	0	0	-167	-430	-263	298	48	-346	7	48	-98	36	15	17	0
1084	0	0	-171	-436	-265	303	47	-350	17	31	-100	71	54	11	0
1085	0	0	-188	-440	-252	314	32	-346	-29	32	-54	-40	-7	-54	0
1086	0	0	-198	-444	-246	321	24	-345	56	21	-38	34	52	50	0
1087	0	0	-311	-450	-139	380	-86	-294	-46	69	-3	1	13	65	0
1088	0	0	-198	-448	-250	323	26	-349	46	-19	-46	-19	54	13	0
1089	0	0	-206	-444	-238	325	16	-341	102	81	-135	131	36	9	0
1090	0	0	-231	-446	-215	338	-8	-330	-38	40	-52	5	-3	50	0
1091	0	0	-186	-457	-271	321	42	-364	-50	114	-62	46	89	44	0
1092	0	0	-177	-450	-273	313	48	-361	23	54	-124	75	-11	-54	0
1093	0	0	-194	-450	-256	322	31	-353	23	11	-40	17	25	32	0
1094	0	0	-239	-442	-203	340	-18	-322	64	0	-83	32	-87	29	0
1095	0	0	-196	-450	-254	323	29	-352	3	62	36	19	32	71	0
1096	0	0	-299	-446	-147	372	-76	-296	21	-32	-116	-44	-29	54	0
1097	0	0	-216	-448	-232	332	8	-340	52	129	-48	23	64	19	0
1098	0	0	-290	-452	-162	371	-64	-307	-34	120	-69	29	67	15	0
1099	0	0	-275	-455	-180	365	-47	-317	-32	100	-25	3	-36	52	0
1100	0	0	-297	-450	-153	373	-72	-301	11	65	-13	-29	77	60	0
1101	0	0	-212	-438	-226	325	7	-332	-25	93	-46	-40	65	-60	0
1102	0	0	-309	-444	-135	376	-87	-289	3	-31	-32	-7	1	-13	0
1103	0	0	-221	-440	-219	330	-1	-329	31	71	-73	64	58	50	0
1104	0	0	-235	-432	-197	333	-19	-314	52	77	-46	25	42	67	0
1105	0	0	-289	-442	-153	365	-68	-297	-5	13	-5	-7	-1	46	0
1106	0	0	-299	-452	-153	375	-73	-302	23	-11	-25	17	-27	17	0
1107	0	0	-337	-453	-116	395	-110	-284	79	38	-60	58	-1	-7	0
1108	0	0	-326	-471	-145	398	-90	-308	25	79	-62	13	60	-3	0
1109	0	0	-384	-461	-77	422	-153	-269	27	-32	-97	75	-44	15	0
1110	0	0	-294	-455	-161	374	-66	-308	42	50	-19	9	-23	-50	0
1111	0	0	-342	-448	-106	395	-118	-277	32	100	-75	44	62	-3	0
1112	0	0	-284	-448	-164	366	-60	-306	3	40	-64	52	0	-17	0
1113	0	0	-229	-442	-213	335	-8	-327	36	15	-60	-9	60	-21	0
1114	0	0	-310	-453	-143	381	-83	-298	44	58	-62	25	42	3	0
1115	0	0	-341	-459	-118	400	-111	-288	5	7	-87	3	-60	-62	0
1116	0	0	-333	-453	-120	393	-106	-286	97	56	-48	71	69	-7	0
1117	0	0	-377	-452	-75	414	-151	-263	-50	25	-85	-52	-9	48	0
1118	0	0	-341	-459	-118	400	-111	-288	40	116	-15	-11	71	52	0
1119	0	0	-334	-450	-116	392	-109	-283	25	44	-13	44	50	-15	0
1120	0	0	-331	-455	-124	393	-103	-289	71	31	-62	31	15	87	0
1121	0	0	-246	-463	-217	354	-14	-340	81	50	-31	116	58	54	0
1122	0	0	-392	-467	-75	429	-158	-271	-17	46	-104	9	1	52	0
1123	0	0	-229	-467	-238	348	4	-352	0	-7	-25	-31	-7	73	0
1124	0	0	-409	-471	-62	440	-173	-266	-31	67	-95	-1	67	-3	0
1125	0	0	-396	-469	-73	432	-161	-271	-34	29	-83	-13	17	-31	0
1126	0	0	-368	-455	-87	411	-140	-271	17	36	-1	46	65	-29	0
1127	0	0	-433	-450	-17	441	-208	-233	13	13	-120	40	3	-54	0
1128	0	0	-448	-448	0	448	-224	-224	21	-50	3	-65	98	-5	0
1129	0	0	-413	-457	-44	435	-184	-250	27	27	-42	60	-21	31	0
1130	0	0	-414	-450	-36	432	-189	-243	-15	95	-116	-1	31	-1	0
1131	0	0	-381	-450	-69	415	-156	-259	25	98	-44	89	32	52	0
1132	0	0	-336	-446	-110	391	-113	-278	9	48	-77	-36	7	-21	0
1133	0	0	-404	-444	-40	424	-182	-242	32	97	-81	98	17	-11	0
1134	0	0	-408	-446	-38	427	-185	-242	46	23	-116	40	-5	5	0
1135	0	0	-419	-446	-27	432	-196	-236	25	25	-42	17	102	3	0
1136	0	0	-417	-432	-15	424	-201	-223	118	19	-79	36	3	69	0
1137	0	0	-490	-426	64	458	-277	-181	-65	9	-110	-7	-44	31	0
1138	0	0	-437	-424	13	430	-225	-205	27	46	-17	0	44	34	0
1139	0	0	-536	-428	108	482	-322	-160	-7	27	-137	-13	-56	11	0
1140	0	0	-461	-442	19	451	-240	-211	5	48	-75	-11	52	50	0
1141	0	0	-459	-452	7	455	-233	-222	15	36	-145	-32	67	-15	0
1142	0	0	-504	-475	29	489	-266	-223	32	7	-83	17	27	-34	0
1143	0	0	-405	-465	-60	435	-172	-262	21	38	-95	-50	65	-3	0
1144	0	0	-480	-467	13	473	-246	-227	44	75	-3	79	64	38	0
1145	0	0	-468	-477	-9	472	-229	-243	-19	7	-52	-11	34	-71	0
1146	0	0	-482	-471	11	476	-246	-230	44	11	-7	62	50	21	0
1147	0	0	-530	-457	73	493	-301	-192	0	46	-118	-13	-27	-32	0
1148	0	0	-493	-461	32	477	-262	-214	42	31	-3	27	77	29	0
1149	0	0	-584	-455	129	519	-356	-163	-52	1	-64	-48	15	-75	0
1150	0	0	-450	-450	0	450	-225	-225	31	91	-11	48	-3	31	0
1151	0	0	-559	-453	106	506	-332	-173	-36	44	-69	-9	34	15	0
1152	0	0	-486	-452	34	469	-260	-209	23	108	-56	3	40	25	0
1153	0	0	-462	-457	5	459	-233	-226	-15	56	-31	36	38	64	0
1154	0	0	-498	-452	46	475	-272	-203	36	-13	-112	36	-69	25	0
1155	0	0	-537	-444	93	490	-315	-175	-7	19	-29	42	-40	36	0
1156	0	0	-612	-446	166	529	-389	-140	-23	-52	-50	-38	-46	21	0
1157	0	0	-488	-448	40	468	-264	-204	21	93	1	23	36	40	0
1158	0	0	-574	-448	126	511	-350	-161	-5	46	27	1	89	-7	0
1159	0	0	-552	-450	102	501	-327	-174	36	67	-97	29	-52	15	0
1160	0	0	-579	-459	120	519	-349	-169	-23	11	-54	-32	-3	17	0
1161	0	0	-550	-475	75	512	-312	-200	73	40	-64	15	46	15	0
1162	0	0	-602	-473	129	537	-365	-172	36	-11	-118	7	-13	54	0
1163	0	0	-567	-459	108	513	-337	-175	7	-79	-7	-19	-17	-48	0
1164	0	0	-576	-452	124	514	-350	-164	32	40	-42	-54	34	-40	0
1165	0	0	-586	-455	131	520	-358	-162	52	56	-97	34	25	11	0
1166	0	0	-647	-448	199	547	-423	-124	-25	-3	-60	-48	-23	-58	0
1167	0	0	-586	-455	131	520	-358	-162	87	60	-64	65	42	5	0
1168	0	0	-639	-453	186	546	-412	-133	5	23	-106	-34	-3	0	0
1169	0	0	-641	-446	195	543	-418	-125	62	7	-21	9	46	-15	0
1170	0	0	-581	-438	143	509	-362	-147	62	19	-52	-25	44	-17	0
1171	0	0	-577	-436	141	506	-359	-147	-25	13	-9	38	-15	40	0
1172	0	0	-594	-430	164	512	-379	-133	5	11	-9	-46	-3	36	0
1173	0	0	-635	-436	199	535	-417	-118	-38	-17	-98	-48	31	-11	0
1174	0	0	-587	-444	143	515	-365	-150	42	11	-71	52	11	13	0
1175	0	0	-651	-450	201	550	-426	-124	60	13	-44	91	-40	-5	0
1176	0	0	-658	-459	199	558	-428	-130	-9	13	-29	21	25	-1	0
1177	0	0	-687	-453	234	570	-460	-109	-1	13	-46	31	-1	1	0
1178	0	0	-731	-446	285	588	-508	-80	36	-75	-102	15	-27	-48	0
1179	0	0	-696	-450	246	573	-471	-102	-17	19	27	58	75	13	0
1180	0	0	-678	-455	223	566	-450	-116	-38	60	-52	54	-19	-71	0
1181	0	0	-653	-446	207	549	-430	-119	-3	62	-44	13	50	17	0
1182	0	0	-678	-444	234	561	-456	-105	-13	64	-83	9	-32	13	0
1183	0	0	-544	-440	104	492	-324	-168	65	48	-60	81	91	-46	0
1184	0	0	-653	-444	209	548	-431	-117	29	-23	-91	-44	69	-69	0
1185	0	0	-591	-450	141	520	-366	-154	46	64	-3	-27	60	17	0
1186	0	0	-660	-432	228	546	-444	-102	-27	3	-77	17	-1	-81	0
1187	0	0	-632	-438	194	535	-413	-122	27	36	-54	25	42	23	0
1188	0	0	-727	-440	287	583	-507	-76	-40	-7	-153	44	32	-44	0
1189	0	0	-678	-442	236	560	-457	-103	-29	1	-36	29	29	-85	0
1190	0	0	-643	-440	203	541	-423	-118	54	62	-44	40	40	-19	0
1191	0	0	-711	-442	269	576	-490	-86	-7	-89	-129	0	-65	-29	0
1192	0	0	-659	-452	207	555	-433	-122	64	38	-44	-5	58	1	0
1193	0	0	-715	-450	265	582	-490	-92	-31	-11	-27	9	15	-5	0
1194	0	0	-583	-452	131	517	-357	-160	104	25	-60	87	5	17	0
1195	0	0	-762	-452	310	607	-536	-71	31	-29	-65	50	52	-29	0
1196	0	0	-716	-455	261	585	-488	-97	-13	15	-124	-56	-11	9	0
1197	0	0	-713	-450	263	581	-488	-93	17	50	-89	40	25	-23	0
1198	0	0	-750	-450	300	600	-525	-75	69	-17	-98	0	40	-9	0
1199	0	0	-710	-452	258	581	-484	-97	-17	34	-48	42	34	25	0
1200	0	0	-750	-446	304	598	-527	-71	38	-17	-97	36	19	-21	0
1201	0	0	-662	-453	209	557	-435	-122	54	71	-7	-1	85	81	0
1202	0	0	-688	-448	240	568	-464	-104	5	-7	-46	34	11	36	0
1203	0	0	-666	-457	209	561	-437	-124	67	-54	-34	0	-1	-44	0
1204	0	0	-634	-444	190	539	-412	-127	40	116	-48	9	83	-17	0
1205	0	0	-715	-446	269	580	-492	-88	-15	65	-79	15	81	-27	0
1206	0	0	-731	-448	283	589	-507	-82	-32	-21	13	-52	9	38	0
1207	0	0	-698	-452	246	575	-472	-103	58	13	-13	-1	48	3	0
1208	0	0	-748	-448	300	598	-524	-74	-32	-13	-32	81	79	-32	0
1209	0	0	-709	-446	263	577	-486	-91	48	25	-77	75	-11	15	0
1210	0	0	-735	-446	289	590	-512	-78	32	50	-40	36	-3	64	0
1211	0	0	-700	-442	258	571	-479	-92	25	-56	-44	-36	62	25	0
1212	0	0	-641	-453	188	547	-414	-132	19	38	-56	36	-31	29	0
1213	0	0	-628	-448	180	538	-404	-134	29	44	-34	118	50	34	0
1214	0	0	-667	-448	219	557	-443	-114	46	-29	-54	21	17	-36	0
1215	0	0	-696	-448	248	572	-472	-100	-25	31	-128	62	-32	65	0
1216	0	0	-655	-432	223	543	-439	-104	81	71	5	11	46	25	0
1217	0	0	-721	-438	283	579	-502	-77	112	19	-69	19	-5	-29	0
1218	0	0	-701	-438	263	569	-482	-87	79	42	0	3	77	46	0
1219	0	0	-771	-434	337	602	-554	-48	-38	54	-83	13	-17	-19	0
1220	0	0	-669	-444	225	556	-447	-109	44	116	-75	54	73	13	0
1221	0	0	-688	-442	246	565	-467	-98	42	7	-93	40	9	-11	0
1222	0	0	-680	-446	234	563	-457	-106	15	3	-32	52	52	9	0
1223	0	0	-659	-446	213	552	-436	-116	19	34	-5	-19	60	64	0
1224	0	0	-703	-442	261	572	-482	-90	-27	-3	-56	-50	19	-15	0
1225	0	0	-647	-438	209	542	-428	-114	40	40	-15	23	17	27	0
1226	0	0	-707	-453	254	580	-480	-99	-13	11	-60	5	48	27	0
1227	0	0	-754	-463	291	608	-522	-86	-29	-9	-112	-7	-48	-19	0
1228	0	0	-730	-457	273	593	-501	-92	-29	93	-83	-3	23	-46	0
1229	0	0	-673	-452	221	562	-447	-115	73	32	-36	1	21	0	0
1230	0	0	-764	-446	318	605	-541	-64	13	46	-122	5	56	15	0
1231	0	0	-634	-446	188	540	-411	-129	65	85	-31	5	23	-42	0
1232	0	0	-753	-453	300	603	-526	-76	-29	13	-52	-27	60	56	0
1233	0	0	-642	-452	190	547	-416	-131	38	54	-36	67	11	11	0
1234	0	0	-650	-455	195	552	-422	-130	40	46	15	-11	-5	48	0
1235	0	0	-713	-444	269	578	-491	-87	32	64	-56	-15	56	0	0
1236	0	0	-663	-442	221	552	-442	-110	25	89	-112	17	-44	-32	0
1237	0	0	-709	-442	267	575	-488	-87	50	15	-46	95	40	81	0
1238	0	0	-694	-444	250	569	-472	-97	-27	-9	-11	-17	-11	-17	0
1239	0	0	-678	-442	236	560	-457	-103	58	13	-5	-13	13	64	0
1240	0	0	-669	-444	225	556	-447	-109	17	85	-46	64	13	-54	0
1241	0	0	-616	-434	182	525	-399	-126	13	108	-85	83	81	-34	0
1242	0	0	-610	-426	184	518	-397	-121	32	9	-79	-19	54	-34	0
1243	0	0	-628	-434	194	531	-411	-120	9	34	-13	5	54	44	0
1244	0	0	-639	-434	205	536	-422	-114	29	1	-91	21	-11	-83	0
1245	0	0	-666	-434	232	550	-449	-101	42	31	-52	60	-48	112	0
1246	0	0	-652	-424	228	538	-440	-98	-1	19	-7	32	-3	67	0
1247	0	0	-643	-420	223	531	-433	-98	-36	69	-95	62	11	-5	0
1248	0	0	-645	-430	215	537	-430	-107	31	31	-79	104	-31	-11	0
1249	0	0	-636	-419	217	527	-426	-101	11	69	-64	-21	79	23	0
1250	0	0	-616	-419	197	517	-406	-111	1	-31	-15	15	34	34	0
1251	0	0	-591	-419	172	505	-381	-123	-29	71	-104	23	-21	11	0
1252	0	0	-534	-420	114	477	-324	-153	71	-5	-71	85	-34	73	0
1253	0	0	-651	-430	221	540	-436	-104	-100	-31	-120	-23	-46	-38	0
1254	0	0	-557	-424	133	490	-345	-145	25	-7	-5	-32	-52	56	0
1255	0	0	-540	-422	118	481	-329	-152	21	29	-1	1	-5	64	0
1256	0	0	-610	-411	199	510	-404	-106	-64	110	-56	7	118	-29	0
1257	0	0	-577	-411	166	494	-371	-122	-1	-32	-104	-56	-34	50	0
1258	0	0	-533	-411	122	472	-327	-144	157	11	-46	106	19	27	0
1259	0	0	-626	-403	223	514	-424	-90	-19	-1	-128	-9	5	-87	0
1260	0	0	-544	-403	141	473	-342	-131	60	48	-95	-17	11	54	0
1261	0	0	-512	-417	95	464	-303	-161	48	32	-85	-31	-15	1	0
1262	0	0	-563	-422	141	492	-352	-140	-7	-25	-172	21	38	-31	0
1263	0	0	-511	-422	89	466	-300	-166	81	36	-71	31	11	36	0
1264	0	0	-498	-415	83	456	-290	-166	-1	38	-79	-15	-9	-11	0
1265	0	0	-566	-409	157	487	-361	-126	-5	25	-106	-46	3	-27	0
1266	0	0	-490	-397	93	443	-291	-152	3	67	-89	50	31	-104	0
1267	0	0	-482	-370	112	426	-297	-129	19	60	-65	52	62	64	0
1268	0	0	-511	-356	155	433	-333	-100	13	5	-56	-7	-3	-38	0
1269	0	0	-470	-335	135	402	-302	-100	-32	23	-85	-7	5	-52	0
1270	0	0	-468	-325	143	396	-305	-91	-13	9	-62	21	-13	11	0
1271	0	0	-505	-310	195	407	-350	-57	-19	52	-110	-38	-19	-17	0
1272	0	0	-375	-310	65	342	-220	-122	44	15	-1	-75	31	-9	0
1273	0	0	-459	-314	145	386	-302	-84	-13	44	-52	106	52	23	0
1274	0	0	-416	-325	91	370	-253	-117	-34	-42	-23	-5	-46	-11	0
1275	0	0	-403	-345	58	374	-230	-143	36	60	-42	48	34	11	0
1276	0	0	-494	-347	147	420	-320	-100	-77	-40	-91	-87	-7	-69	0
1277	0	0	-435	-362	73	398	-254	-144	46	67	-19	7	79	46	0
1278	0	0	-490	-384	106	437	-298	-139	-29	-48	-64	7	-85	-27	0
1279	0	0	-471	-378	93	424	-282	-142	-3	1	-64	106	-7	3	0
1280	0	0	-441	-374	67	407	-254	-153	-5	48	-69	60	-13	-23	0
1281	0	0	-387	-366	21	376	-204	-172	3	17	-11	27	29	23	0
1282	0	0	-369	-372	-3	370	-183	-187	13	64	-36	-9	21	-29	0
1283	0	0	-349	-372	-23	360	-163	-197	15	19	77	7	-27	38	0
1284	0	0	-379	-380	-1	379	-189	-190	15	-7	32	7	27	54	0
1285	0	0	-382	-397	-15	389	-183	-206	19	9	-65	-25	-5	-50	0
1286	0	0	-400	-409	-9	404	-195	-209	1	31	-54	32	-3	23	0
1287	0	0	-385	-417	-32	401	-176	-224	-7	1	9	-9	34	71	0
1288	0	0	-425	-426	-1	425	-212	-213	40	5	-81	38	-48	36	0
1289	0	0	-410	-444	-34	427	-188	-239	44	-83	-54	38	-9	1	0
1290	0	0	-449	-450	-1	449	-224	-225	-9	-34	-38	5	17	-25	0
1291	0	0	-347	-467	-120	407	-113	-293	23	-9	-38	-32	29	-13	0
1292	0	0	-444	-471	-27	457	-208	-249	-71	73	-104	5	19	-44	0
1293	0	0	-285	-471	-186	378	-49	-328	13	-25	-97	13	-5	-9	0
1294	0	0	-328	-471	-143	399	-92	-307	-13	44	-62	60	89	-21	0
1295	0	0	-326	-473	-147	399	-89	-310	69	-13	-65	48	-9	0	0
1296	0	0	-316	-465	-149	390	-83	-307	21	56	-73	58	-1	46	0
1297	0	0	-361	-465	-104	413	-128	-284	-13	1	-77	-3	21	-13	0
1298	0	0	-334	-463	-129	398	-102	-296	-23	9	-104	11	-50	31	0
1299	0	0	-347	-455	-108	401	-119	-281	-25	69	-102	5	32	-71	0
1300	0	0	-322	-465	-143	393	-89	-304	71	-42	-128	48	-13	-50	0
1301	0	0	-225	-457	-232	341	3	-344	-21	122	-11	0	79	17	0
1302	0	0	-279	-459	-180	369	-49	-319	-50	11	-87	3	-11	-25	0
1303	0	0	-250	-471	-221	360	-14	-346	21	11	-79	-29	-3	-65	0
1304	0	0	-241	-469	-228	355	-6	-348	-13	27	-38	-13	7	71	0
1305	0	0	-264	-463	-199	363	-32	-331	23	-54	-91	34	-54	-9	0
1306	0	0	-213	-455	-242	334	14	-348	79	81	-56	-21	32	-64	0
1307	0	0	-289	-459	-170	374	-59	-314	-1	32	-79	11	-25	34	0
1308	0	0	-274	-448	-174	361	-50	-311	7	1	-75	-64	-15	-23	0
1309	0	0	-215	-459	-244	337	14	-351	29	69	-89	32	62	-65	0
1310	0	0	-226	-452	-226	339	0	-339	52	32	-93	0	27	-56	0
1311	0	0	-112	-457	-345	284	116	-401	56	58	-25	25	44	3	0
1312	0	0	291	-448	-739	78	515	-593	25	17	-65	-1	25	11	0
1313	0	0	337	-440	-777	51	557	-608	50	64	-75	-36	36	7	0
1314	0	0	269	-450	-719	90	494	-584	79	17	-44	-1	-13	-17	0
1315	0	0	148	-465	-613	158	380	-539	25	-34	-40	-44	25	64	0
1316	0	0	165	-467	-632	151	398	-549	38	25	-34	0	-56	38	0
1317	0	0	27	-471	-498	222	262	-484	23	34	-87	0	54	7	0
1318	0	0	10	-463	-473	226	241	-468	11	23	-85	-38	1	-11	0
1319	0	0	8	-471	-479	231	243	-475	-5	17	-52	40	38	32	0
1320	0	0	-56	-463	-407	259	175	-435	27	0	-62	19	3	-27	0
1321	0	0	51	-461	-512	205	281	-486	64	91	-93	44	60	3	0
1322	0	0	-120	-455	-335	287	107	-395	-34	-15	-25	1	79	104	0
1323	0	0	-97	-452	-355	274	129	-403	-44	44	-118	1	44	-1	0
1324	0	0	-130	-465	-335	297	102	-400	-9	48	-79	34	17	-23	0
1325	0	0	-145	-465	-320	305	87	-392	19	5	-102	-42	-38	52	0
1326	0	0	-13	-453	-440	233	213	-446	-13	87	48	-11	48	77	0
1327	0	0	-128	-461	-333	294	102	-397	-23	-32	-65	62	-48	46	0
1328	0	0	-64	-457	-393	260	164	-425	0	31	-54	-60	-54	32	0
1329	0	0	2	-444	-446	221	224	-445	32	71	44	36	-11	11	0
1330	0	0	-49	-452	-403	250	177	-427	48	60	-52	25	-56	-5	0
1331	0	0	-52	-461	-409	256	178	-435	-5	-44	-46	-21	-32	-106	0
1332	0	0	-128	-461	-333	294	102	-397	48	-42	-69	65	-60	-128	0
1333	0	0	-23	-459	-436	241	206	-447	32	32	-69	19	-65	-153	0
1334	0	0	-79	-453	-374	266	147	-413	50	21	-89	60	-65	-116	0
1335	0	0	-198	-457	-259	327	30	-358	25	3	-188	15	-77	-116	0
1336	0	0	-50	-455	-405	252	177	-430	81	48	-52	54	-32	-112	0
1337	0	0	-72	-452	-380	262	154	-416	69	-13	-89	129	5	-120	0
1338	0	0	-175	-448	-273	311	49	-360	60	-36	-50	17	32	-155	0
1339	0	0	-147	-438	-291	292	72	-364	64	-60	-34	79	-34	-182	0
1340	0	0	-140	-448	-308	294	84	-378	131	-110	46	89	9	-133	0
1341	0	0	-182	-434	-252	308	35	-343	-5	-91	-29	11	-25	-128	0
1342	0	0	-159	-430	-271	294	56	-350	62	-19	1	75	32	-48	0
1343	0	0	-110	-430	-320	270	105	-375	-50	38	-9	25	95	-42	0
1344	0	0	-77	-432	-355	254	139	-393	100	25	-50	95	52	-56	0
1345	0	0	-155	-436	-281	295	63	-358	40	-21	-3	31	97	-36	0
1346	0	0	-58	-430	-372	244	157	-401	9	-73	-19	21	54	-31	0
1347	0	0	-36	-422	-386	229	175	-404	52	-34	19	19	120	13	0
1348	0	0	-36	-424	-388	230	176	-406	-54	17	-9	-62	38	-11	0
1349	0	0	-83	-424	-341	253	129	-382	17	5	-13	-17	52	32	0
1350	0	0	-109	-444	-335	276	113	-389	-77	75	-108	-95	54	42	0
1351	0	0	-95	-475	-380	285	142	-427	-73	34	-164	-19	-17	73	0
1352	0	0	-113	-452	-339	282	113	-395	-52	58	-166	-67	129	79	0
1353	0	0	-137	-422	-285	279	74	-353	-108	27	-207	-91	-58	89	0
1354	0	0	-84	-351	-267	217	91	-309	-85	-5	-116	-87	-60	85	0
1355	0	0	-155	-261	-106	208	-24	-183	15	155	-182	40	36	15	0
1356	0	0	-103	-141	-38	122	-32	-89	-42	128	-256	-65	-42	34	0
1357	0	0	42	15	-27	-28	34	-6	102	223	-83	7	65	124	0
1358	0	0	62	246	184	-154	-61	215	-3	147	-75	-27	-71	98	0
1359	0	0	208	442	234	-325	-13	338	67	124	42	5	-38	98	0
1360	0	0	286	708	422	-497	-68	565	-1	161	-42	-17	5	65	0
1361	0	0	549	1047	498	-798	25	772	29	201	-118	112	-67	192	0
1362	0	0	704	1348	644	-1026	30	996	118	161	-83	102	23	153	0
1363	0	0	822	1627	805	-1224	8	1216	69	170	-17	9	79	64	0
1364	0	0	991	1957	966	-1474	12	1461	129	182	161	54	-7	195	0
1365	0	0	1159	2229	1070	-1694	44	1649	162	190	194	116	159	232	0
1366	0	0	1197	2304	1107	-1750	45	1705	42	73	223	64	81	162	0
1367	0	0	1220	2399	1179	-1809	20	1789	79	102	100	128	48	194	0
1368	0	0	1172	2318	1146	-1745	13	1732	-7	116	102	13	95	201	0
1369	0	0	1124	2161	1037	-1642	43	1599	100	56	83	36	85	182	0
1370	0	0	955	2025	1070	-1490	-57	1547	-7	-11	73	7	85	129	1
1371	0	0	904	1753	849	-1328	27	1301	54	93	46	34	25	149	0
1372	0	0	677	1293	616	-985	30	954	17	7	52	73	122	149	0
1373	0	0	382	725	343	-553	19	534	-110	67	-1	85	11	197	0
1374	0	0	136	190	54	-163	41	122	-13	15	87	52	19	155	0
1375	0	0	-221	-343	-122	282	-49	-232	-29	-91	-11	48	-9	15	0
1376	0	0	-351	-816	-465	583	57	-640	-19	-7	-29	31	100	54	0
1377	0	0	-516	-892	-376	704	-70	-634	-108	-71	-159	-31	0	21	0
1378	0	0	-438	-810	-372	624	-33	-591	-143	9	-110	3	-13	-79	0
1379	0	0	-388	-686	-298	537	-45	-492	-56	-65	-217	1	32	-91	0
1380	0	0	-316	-614	-298	465	-9	-456	3	-29	-176	-27	-9	-114	0
1381	0	0	-363	-531	-168	447	-97	-349	-44	-56	-283	-1	-58	-124	0
1382	0	0	-248	-440	-192	344	-28	-316	-52	-25	-325	-67	-56	-120	0
1383	0	0	-239	-355	-116	297	-61	-235	-1	-71	-341	52	-9	-122	0
1384	0	0	-209	-300	-91	254	-59	-195	-62	-73	-355	-60	-54	-199	0
1385	0	0	-183	-285	-102	234	-40	-193	0	-1	-333	-93	-54	-219	0
1386	0	0	-185	-285	-100	235	-42	-192	106	-44	-252	-11	44	-153	0
1387	0	0	-308	-291	17	299	-162	-137	17	-141	-378	-40	-104	-279	0
1388	0	0	-161	-314	-153	237	-4	-233	106	-40	-242	-29	-65	-180	0
1389	0	0	-289	-327	-38	308	-125	-182	9	-11	-279	-81	-54	-195	0
1390	0	0	-196	-343	-147	269	-24	-245	54	46	-287	-21	-58	-126	0
1391	0	0	-206	-353	-147	279	-29	-250	52	52	-186	-50	-87	-131	0
1392	0	0	-211	-356	-145	283	-33	-250	58	23	-149	-40	-129	-52	0
1393	0	0	-157	-368	-211	262	27	-289	64	81	-161	-85	-21	-31	0
1394	0	0	-192	-378	-186	285	-3	-282	44	40	-64	-29	-23	-38	0
1395	0	0	-192	-384	-192	288	0	-288	71	64	-98	3	-9	-3	0
1396	0	0	-186	-389	-203	287	8	-296	133	89	-54	11	17	36	0
1397	0	0	-271	-389	-118	330	-76	-253	54	58	73	-29	-1	13	0
1398	0	0	-276	-380	-104	328	-86	-242	-23	108	19	-27	7	79	0
1399	0	0	-295	-386	-91	340	-102	-238	34	58	65	-9	73	58	0
1400	0	0	-286	-386	-100	336	-93	-243	52	87	176	-44	73	168	0
1401	0	0	-266	-382	-116	324	-75	-249	-3	77	108	19	-11	166	0
1402	0	0	-237	-384	-147	310	-45	-265	75	83	161	58	27	174	0
1403	0	0	-267	-391	-124	329	-71	-257	56	65	77	32	42	75	0
1404	0	0	-301	-378	-77	339	-112	-227	19	46	120	15	23	98	0
1405	0	0	-314	-370	-56	342	-129	-213	-17	-23	75	-46	27	81	0
1406	0	0	-371	-376	-5	373	-183	-190	36	7	87	11	48	83	0
1407	0	0	-385	-368	17	376	-201	-175	-5	-54	52	36	-38	52	0
1408	0	0	-287	-366	-79	326	-104	-222	21	95	81	60	7	75	0
1409	0	0	-367	-360	7	363	-187	-176	-62	-34	-3	-19	-13	-19	0
1410	0	0	-299	-355	-56	327	-121	-205	3	-1	-60	95	-75	48	0
1411	0	0	-330	-364	-34	347	-148	-199	-7	-19	89	-50	-27	7	0
1412	0	0	-260	-360	-100	310	-80	-230	54	15	-73	83	-17	-27	0
1413	0	0	-299	-351	-52	325	-123	-201	19	-65	-54	25	-32	-48	0
1414	0	0	-249	-353	-104	301	-72	-228	-13	-21	-69	42	-23	-56	0
1415	0	0	-352	-341	11	346	-181	-165	44	-89	-182	40	-38	-81	0
1416	0	0	-277	-335	-58	306	-109	-196	23	-21	-114	3	-13	-85	0
1417	0	0	-326	-341	-15	333	-155	-178	0	-15	-139	25	17	-77	0
1418	0	0	-352	-325	27	338	-189	-149	-23	69	-166	-21	21	-54	0
1419	0	0	-369	-323	46	346	-207	-138	7	-34	-166	5	-17	-116	0
1420	0	0	-333	-314	19	323	-176	-147	-5	-11	-116	-65	21	-52	0
1421	0	0	-344	-327	17	335	-180	-155	-46	62	-234	13	-19	-54	0
1422	0	0	-331	-331	0	331	-165	-165	1	9	-122	-54	25	3	0
1423	0	0	-279	-337	-58	308	-110	-197	77	83	-122	25	42	-25	0
1424	0	0	-373	-323	50	348	-211	-136	3	11	-190	7	-58	-79	0
1425	0	0	-275	-331	-56	303	-109	-193	38	71	-102	38	77	0	0
1426	0	0	-370	-318	52	344	-211	-133	58	87	-100	-9	75	-32	0
1427	0	0	-377	-312	65	344	-221	-123	34	-7	-104	-98	0	13	0
1428	0	0	-325	-310	15	317	-170	-147	69	118	-73	67	62	-46	0
1429	0	0	-440	-314	126	377	-283	-94	3	-32	-131	7	25	-108	0
1430	0	0	-366	-312	54	339	-210	-129	-23	52	-9	13	3	-85	0
1431	0	0	-372	-312	60	342	-216	-126	29	13	9	65	-9	62	0
1432	0	0	-317	-300	17	308	-167	-141	29	1	-106	-15	-13	46	0
1433	0	0	-283	-283	0	283	-141	-141	56	60	-38	19	87	-64	0
1434	0	0	-391	-279	112	335	-251	-83	-5	-31	-69	-17	-50	-21	0
1435	0	0	-304	-277	27	290	-165	-125	50	-15	95	-60	58	-13	0
1436	0	0	-439	-271	168	355	-303	-51	23	-34	-34	-15	42	5	0
1437	0	0	-325	-267	58	296	-191	-104	56	-17	-75	19	-3	-77	0
1438	0	0	-393	-265	128	329	-260	-68	-13	36	-36	38	34	1	0
1439	0	0	-404	-265	139	334	-271	-63	48	-104	-36	69	3	-36	0
1440	0	0	-273	-258	15	265	-144	-121	67	67	-9	11	60	-31	0
1441	0	0	-430	-256	174	343	-302	-41	-89	-13	-36	-1	60	-46	0
1442	0	0	-325	-234	91	279	-208	-71	9	-44	-106	9	-42	-73	0
1443	0	0	-283	-219	64	251	-173	-77	40	-19	44	83	52	40	0
1444	0	0	-397	-213	184	305	-290	-14	-46	-108	-143	-13	-75	-97	0
1445	0	0	-333	-215	118	274	-225	-48	-13	-11	-48	23	23	-38	0
1446	0	0	-350	-203	147	276	-248	-28	7	-75	9	44	7	-56	0
1447	0	0	-389	-195	194	292	-291	0	27	-64	-11	36	-89	44	0
1448	0	0	-395	-207	188	301	-291	-9	-3	-23	-81	15	5	87	0
1449	0	0	-402	-207	195	304	-298	-6	-44	-21	-48	-13	-44	60	0
1450	0	0	-307	-199	108	253	-207	-45	-31	-29	0	50	7	71	0
1451	0	0	-317	-188	129	252	-223	-29	0	5	-69	15	25	65	0
1452	0	0	-273	-186	87	229	-180	-49	46	-122	-91	44	-46	5	0
1453	0	0	-347	-159	188	253	-267	14	-31	-1	-149	15	48	19	0
1454	0	0	-298	-145	153	221	-225	4	-5	48	-73	32	21	71	0
1455	0	0	-314	-128	186	221	-250	29	-3	-27	-79	-19	-38	25	0
1456	0	0	-346	-112	234	229	-290	61	-32	38	-91	-21	29	3	0
1457	0	0	-400	-102	298	251	-349	98	23	-1	-129	-15	-56	-83	0
1458	0	0	-288	-89	199	188	-243	55	62	31	-71	48	0	34	0
1459	0	0	-365	-67	298	216	-331	115	42	-3	-58	5	0	13	0
1460	0	0	-352	-56	296	204	-324	120	-25	-31	-151	-108	-54	-67	0
1461	0	0	-220	-36	184	128	-202	74	67	126	-93	69	44	-34	0
1462	0	0	-323	-13	310	168	-316	148	-36	48	-95	-56	-23	5	0
1463	0	0	-218	5	223	106	-220	114	77	36	-124	27	-36	-58	0
1464	0	0	-300	29	329	135	-314	179	3	-9	-122	-25	11	-128	0
1465	0	0	-229	29	258	100	-243	143	23	85	-71	-3	21	-9	0
1466	0	0	-252	50	302	101	-277	176	54	62	-21	-73	112	-19	0
1467	0	0	-299	67	366	116	-332	216	75	25	-56	34	-42	0	0
1468	0	0	-237	75	312	81	-274	193	87	-3	-3	44	-11	-27	0
1469	0	0	-279	93	372	93	-325	232	110	5	-56	40	0	-50	0
1470	0	0	-237	114	351	61	-294	232	81	48	-29	-32	67	-11	0
1471	0	0	-178	118	296	30	-237	207	95	52	3	83	15	54	0
1472	0	0	-153	145	298	4	-225	221	69	17	-25	102	17	1	0
1473	0	0	-120	174	294	-27	-207	234	-1	60	48	54	-31	110	0
1474	0	0	-146	197	343	-25	-244	270	89	15	13	48	13	48	0
1475	0	0	-149	207	356	-29	-252	281	-9	-19	19	9	27	48	0
1476	0	0	-128	223	351	-47	-239	287	31	60	1	65	60	79	0
1477	0	0	-108	252	360	-72	-234	306	73	9	1	44	-44	67	0
1478	0	0	-157	271	428	-57	-292	349	-11	56	38	65	98	116	0
1479	0	0	-130	289	419	-79	-274	354	31	-5	7	56	-56	73	0
1480	0	0	-83	310	393	-113	-238	351	15	34	-5	31	34	73	0
1481	0	0	-29	318	347	-144	-188	332	67	27	27	106	31	77	0
1482	0	0	-82	331	413	-124	-247	372	100	15	-15	120	5	143	0
1483	0	0	-13	355	368	-171	-190	361	46	-3	0	40	31	40	0
1484	0	0	-61	358	419	-148	-240	388	44	54	-1	83	-21	62	0
1485	0	0	-43	370	413	-163	-228	391	15	52	-46	36	58	-67	0
1486	0	0	-50	384	434	-167	-242	409	98	9	-3	25	46	48	0
1487	0	0	-146	395	541	-124	-343	468	-46	25	-133	9	52	-32	0
1488	0	0	-80	393	473	-156	-276	433	-17	-11	-69	9	-17	-25	0
1489	0	0	-78	405	483	-163	-280	444	0	79	-21	50	-11	46	0
1490	0	0	-148	401	549	-126	-348	475	-31	-44	-56	-29	-29	-52	0
1491	0	0	-64	407	471	-171	-267	439	-17	60	-83	-93	-9	-75	0
1492	0	0	-79	409	488	-165	-283	448	-19	42	-52	-19	40	-7	0
1493	0	0	-6	405	411	-199	-208	408	23	15	-120	-91	-32	36	0
1494	0	0	-31	393	424	-181	-227	408	42	87	-91	-11	17	58	0
1495	0	0	-125	391	516	-133	-320	453	58	31	-87	-32	13	21	0
1496	0	0	-75	378	453	-151	-264	415	46	-64	-145	-56	-104	-21	0
1497	0	0	-130	356	486	-113	-308	421	3	19	23	46	42	73	0
1498	0	0	-130	345	475	-107	-302	410	32	-52	-135	-85	-62	-15	0
1499	0	0	-50	322	372	-136	-211	347	56	46	-5	-3	3	-27	0
1500	0	0	-176	291	467	-57	-321	379	-40	52	-106	-42	17	-15	0
1501	0	0	-89	267	356	-89	-222	311	65	62	-62	-23	64	-29	0
1502	0	0	-151	238	389	-43	-270	313	-23	46	-112	-46	21	3	0
1503	0	0	-101	211	312	-55	-206	261	27	7	-108	-7	7	-13	0
1504	0	0	-143	180	323	-18	-233	251	32	36	-29	7	48	-23	0
1505	0	0	-136	147	283	-5	-209	215	-29	71	-56	13	0	1	0
1506	0	0	-214	106	320	54	-267	213	27	-17	-64	-5	17	3	0
1507	0	0	-237	81	318	78	-277	199	60	21	-67	19	48	31	0
1508	0	0	-237	50	287	93	-262	168	-42	13	-73	-19	7	-17	0
1509	0	0	-326	23	349	151	-337	186	9	-62	-93	15	-23	-21	0
1510	0	0	-286	-7	279	146	-282	136	-32	-5	-98	-27	-3	-54	0
1511	0	0	-249	-38	211	143	-230	86	81	1	-67	25	29	-3	0
1512	0	0	-282	-71	211	176	-246	70	-19	-38	-62	73	0	-7	0
1513	0	0	-242	-97	145	169	-193	24	-19	-60	-79	21	-25	-36	0
1514	0	0	-219	-124	95	171	-157	-14	31	11	-11	73	64	-23	0
1515	0	0	-352	-143	209	247	-280	33	-54	-23	-60	-19	38	-58	0
1516	0	0	-280	-168	112	224	-196	-28	36	-65	-106	62	-11	-25	0
1517	0	0	-366	-184	182	275	-274	-1	-21	23	-42	71	-3	54	0
1518	0	0	-348	-199	149	273	-248	-25	3	-36	-5	-29	75	-54	0
1519	0	0	-368	-223	145	295	-256	-39	1	95	-64	3	56	-42	0
1520	0	0	-370	-258	112	314	-241	-73	0	-29	-58	5	56	-23	0
1521	0	0	-319	-273	46	296	-182	-113	29	31	-31	34	-3	73	0
1522	0	0	-371	-273	98	322	-234	-87	50	-3	-120	38	31	-32	0
1523	0	0	-325	-285	40	305	-182	-122	31	-15	-42	-31	25	-42	0
1524	0	0	-334	-298	36	316	-185	-131	60	11	-42	56	40	-9	0
1525	0	0	-409	-314	95	361	-252	-109	-48	-19	-56	-19	40	-44	0
1526	0	0	-377	-333	44	355	-210	-144	54	89	-52	38	32	32	0
1527	0	0	-452	-355	97	403	-274	-129	-32	46	-81	13	-1	13	0
1528	0	0	-377	-343	34	360	-205	-154	62	58	-19	3	27	19	0
1529	0	0	-397	-339	58	368	-227	-140	40	21	-48	62	-56	81	0
1530	0	0	-411	-347	64	379	-237	-141	9	52	-102	-7	-11	21	0
1531	0	0	-337	-358	-21	347	-158	-189	50	34	-31	81	3	64	0
1532	0	0	-381	-370	11	375	-196	-179	7	27	-11	23	42	36	0
1533	0	0	-355	-376	-21	365	-167	-198	67	-7	-97	15	-83	9	0
1534	0	0	-350	-382	-32	366	-159	-207	106	29	69	-25	44	114	0
1535	0	0	-389	-389	0	389	-194	-194	-1	-1	-31	-29	-7	25	0
1536	0	0	-412	-403	9	407	-210	-197	-7	64	-75	38	-19	-44	0
1537	0	0	-420	-384	36	402	-228	-174	-5	19	-42	-17	17	36	0
1538	0	0	-440	-384	56	412	-248	-164	-1	7	-29	-9	-32	17	0
1539	0	0	-401	-380	21	390	-211	-179	52	21	-23	-31	19	-17	0
1540	0	0	-424	-372	52	398	-238	-160	-25	9	-56	-38	-21	-25	0
1541	0	0	-376	-376	0	376	-188	-188	13	87	-38	32	44	-27	0
1542	0	0	-367	-386	-19	376	-174	-202	25	-31	-65	-5	-19	0	0
1543	0	0	-324	-380	-56	352	-134	-218	-3	71	-100	-3	64	-1	0
1544	0	0	-381	-384	-3	382	-189	-193	13	-75	-19	-17	-75	11	0
1545	0	0	-330	-384	-54	357	-138	-219	64	31	-21	36	42	-36	0
1546	0	0	-359	-384	-25	371	-167	-204	-11	9	-67	32	5	-3	0
1547	0	0	-381	-386	-5	383	-188	-195	-44	-3	-50	1	-50	15	0
1548	0	0	-399	-384	15	391	-207	-184	-13	62	-34	11	153	-19	0
1549	0	0	-389	-372	17	380	-203	-177	-34	-3	-93	-7	-44	-71	0
1550	0	0	-338	-378	-40	358	-149	-209	73	83	-11	54	40	46	0
1551	0	0	-291	-376	-85	333	-103	-230	-3	32	-87	0	29	-40	0
1552	0	0	-314	-362	-48	338	-133	-205	-7	-46	-23	-34	-34	-25	0
1553	0	0	-322	-380	-58	351	-132	-219	89	-67	19	42	-56	15	0
1554	0	0	-317	-382	-65	349	-126	-223	-7	15	-85	62	-13	-25	0
1555	0	0	-351	-382	-31	366	-160	-206	-11	25	-124	44	-15	-34	0
1556	0	0	-346	-388	-42	367	-152	-215	83	17	-1	36	36	38	0
1557	0	0	-407	-380	27	393	-217	-176	-100	-3	-129	-42	-69	-11	0
1558	0	0	-322	-389	-67	355	-127	-228	-3	75	27	-13	48	17	0
1559	0	0	-355	-395	-40	375	-157	-217	-11	-1	-60	79	29	29	0
1560	0	0	-291	-389	-98	340	-96	-243	69	1	19	-9	34	3	0
1561	0	0	-322	-380	-58	351	-132	-219	38	-27	-3	52	-11	11	0
1562	0	0	-260	-384	-124	322	-68	-254	52	17	31	32	48	-17	0
1563	0	0	-298	-391	-93	344	-102	-242	15	3	-75	-19	5	50	0
1564	0	0	-254	-395	-141	324	-56	-268	40	-13	-42	23	31	-32	0
1565	0	0	-368	-397	-29	382	-169	-213	-9	-25	-48	3	-36	-65	0
1566	0	0	-336	-386	-50	361	-143	-218	9	-3	-54	0	-58	29	0
1567	0	0	-326	-376	-50	351	-138	-213	-7	29	-34	-36	-5	13	0
1568	0	0	-371	-380	-9	375	-181	-194	-5	15	-38	27	-15	13	0
1569	0	0	-343	-374	-31	358	-156	-202	-19	58	-85	-48	3	38	0
1570	0	0	-328	-382	-54	355	-137	-218	36	56	-106	3	-23	-21	0
1571	0	0	-336	-382	-46	359	-145	-214	-25	60	-65	-17	-21	29	0
1572	0	0	-267	-391	-124	329	-71	-257	-9	25	-42	-13	40	-9	0
1573	0	0	-297	-388	-91	342	-103	-239	44	46	-58	38	56	-25	0
1574	0	0	-299	-386	-87	342	-106	-236	-5	31	-81	19	5	-32	0
1575	0	0	-308	-393	-85	350	-111	-239	3	98	-104	48	40	52	0
1576	0	0	-297	-395	-98	346	-99	-246	-7	21	-13	-5	-9	69	0
1577	0	0	-376	-401	-25	388	-175	-213	11	3	-1	-34	44	65	0
1578	0	0	-357	-411	-54	384	-151	-232	-15	5	-21	29	9	-3	0
1579	0	0	-298	-395	-97	346	-100	-246	-7	52	19	-7	42	73	0
1580	0	0	-377	-388	-11	382	-183	-199	46	-27	-17	7	-5	29	0
1581	0	0	-287	-378	-91	332	-98	-234	46	-23	-3	-11	-11	21	0
1582	0	0	-241	-378	-137	309	-52	-257	-3	100	-38	25	25	13	0
1583	0	0	-311	-382	-71	346	-120	-226	19	73	-25	64	21	85	0
1584	0	0	-316	-378	-62	347	-127	-220	-34	11	-120	27	-15	-77	0
1585	0	0	-291	-374	-83	332	-104	-228	58	54	0	-46	54	56	0
1586	0	0	-357	-372	-15	364	-171	-193	52	-13	-15	11	13	13	0
1587	0	0	-345	-362	-17	353	-164	-189	-19	56	-48	3	-7	-15	0
1588	0	0	-361	-362	-1	361	-180	-181	32	100	-27	32	60	36	0
1589	0	0	-371	-366	5	368	-188	-180	-5	13	-110	23	58	-15	0
1590	0	0	-324	-360	-36	342	-144	-198	-5	54	0	50	-29	31	0
1591	0	0	-279	-360	-81	319	-99	-220	25	36	-19	58	15	79	0
1592	0	0	-263	-358	-95	310	-84	-226	100	85	-56	-50	83	19	0
1593	0	0	-275	-360	-85	317	-95	-222	104	11	25	25	34	15	0
1594	0	0	-283	-360	-77	321	-103	-218	48	11	-58	32	-9	-75	0
1595	0	0	-248	-358	-110	303	-69	-234	60	100	21	50	0	52	0
1596	0	0	-406	-368	38	387	-222	-165	-7	-34	-79	-75	-9	-31	0
1597	0	0	-330	-368	-38	349	-146	-203	25	34	-17	46	19	5	0
1598	0	0	-336	-368	-32	352	-152	-200	36	31	46	7	129	1	0
1599	0	0	-336	-372	-36	354	-150	-204	-5	0	-77	3	-56	-40	0
1600	0	0	-361	-372	-11	366	-175	-191	3	15	15	56	21	-3	0
1601	0	0	-287	-376	-89	331	-99	-232	25	5	-11	50	13	-71	0
1602	0	0	-272	-370	-98	321	-87	-234	-7	11	-9	67	21	-21	0
1603	0	0	-279	-364	-85	321	-97	-224	23	69	-100	54	-13	-19	0
1604	0	0	-281	-370	-89	325	-96	-229	52	64	-62	15	36	-65	0
1605	0	0	-298	-362	-64	330	-117	-213	62	15	-58	27	11	-44	0
1606	0	0	-332	-355	-23	343	-154	-189	31	-32	-81	17	-32	-17	0
1607	0	0	-443	-362	81	402	-262	-140	-56	9	-54	-46	40	-31	0
1608	0	0	-324	-360	-36	342	-144	-198	54	42	-42	31	58	46	0
1609	0	0	-276	-355	-79	315	-98	-217	46	65	-73	50	11	19	0
1610	0	0	-409	-353	56	381	-232	-148	-9	-65	-122	25	-44	58	0
1611	0	0	-242	-358	-116	300	-63	-237	46	56	-44	-25	-19	77	0
1612	0	0	-320	-347	-27	333	-146	-187	1	104	-60	40	40	27	0
1613	0	0	-352	-355	-3	353	-174	-179	-58	-1	-79	-71	-21	-42	0
1614	0	0	-330	-355	-25	342	-152	-190	29	9	-13	42	-23	54	0
1615	0	0	-303	-355	-52	329	-125	-203	91	23	-75	25	-29	67	0
1616	0	0	-315	-347	-32	331	-141	-189	42	64	-60	1	56	-44	0
1617	0	0	-355	-355	0	355	-177	-177	-9	29	-91	112	50	44	0
1618	0	0	-398	-362	36	380	-217	-163	-21	11	-60	-9	27	-42	0
1619	0	0	-351	-372	-21	361	-165	-196	62	32	-11	83	13	7	0
1620	0	0	-338	-372	-34	355	-152	-203	-23	62	1	-46	60	15	0
1621	0	0	-373	-378	-5	375	-184	-191	-5	29	-69	-7	15	-42	0
1622	0	0	-330	-376	-46	353	-142	-211	60	62	-36	40	0	-15	0
1623	0	0	-330	-368	-38	349	-146	-203	-32	27	-77	56	40	21	0
1624	0	0	-299	-368	-69	333	-115	-218	13	3	-52	-29	-9	-44	0
1625	0	0	-345	-368	-23	356	-161	-195	3	5	-54	3	3	3	0
1626	0	0	-418	-358	60	388	-239	-149	-83	91	-54	-7	-60	29	0
1627	0	0	-356	-347	9	351	-182	-169	79	-34	-62	5	32	-1	0
1628	0	0	-343	-343	0	343	-171	-171	-1	73	-62	91	27	27	0
1629	0	0	-432	-351	81	391	-256	-135	19	31	-97	25	-5	31	0
1630	0	0	-366	-351	15	358	-190	-168	38	17	5	17	65	-29	0
1631	0	0	-387	-362	25	374	-206	-168	60	-34	-15	34	-44	36	0
1632	0	0	-260	-370	-110	315	-75	-240	-3	52	-36	9	44	29	0
1633	0	0	-318	-368	-50	343	-134	-209	-31	-13	-11	0	-15	23	0
1634	0	0	-320	-366	-46	343	-137	-206	-1	-11	-1	81	-85	40	0
1635	0	0	-371	-368	3	369	-187	-182	25	-23	-46	73	-65	-34	0
1636	0	0	-428	-374	54	401	-241	-160	50	-73	-73	25	-40	-23	0
1637	0	0	-339	-362	-23	350	-158	-192	-56	102	-54	-100	64	-48	0
1638	0	0	-393	-366	27	379	-210	-169	-1	-13	0	21	17	25	0
1639	0	0	-239	-372	-133	305	-53	-252	-32	38	-34	-32	36	-3	0
1640	0	0	-149	-370	-221	259	36	-295	27	87	-108	100	1	-19	0
1641	0	0	-64	-364	-300	214	118	-332	95	52	44	77	79	19	0
1642	0	0	-72	-368	-296	220	112	-332	-58	34	-87	-73	-11	3	0
1643	0	0	-155	-370	-215	262	30	-292	-27	19	7	-11	23	69	0
1644	0	0	-163	-368	-205	265	21	-286	-3	64	-64	3	11	-15	0
1645	0	0	-206	-376	-170	291	-18	-273	-13	5	0	-5	-27	36	0
1646	0	0	-264	-372	-108	318	-78	-240	29	13	-100	38	29	102	0
1647	0	0	-258	-362	-104	310	-77	-233	-21	19	-139	38	-60	-11	0
1648	0	0	-320	-366	-46	343	-137	-206	-1	60	-15	23	44	17	0
1649	0	0	-355	-364	-9	359	-173	-186	-5	-25	-159	-27	-54	-17	0
1650	0	0	-320	-368	-48	344	-136	-208	9	112	-11	13	0	60	0
1651	0	0	-316	-366	-50	341	-133	-208	-36	-15	54	13	-5	64	0
1652	0	0	-311	-380	-69	345	-121	-224	0	52	46	-19	65	7	0
1653	0	0	-322	-386	-64	354	-129	-225	3	19	-64	9	-23	56	0
1654	0	0	-397	-388	9	392	-203	-189	-56	-13	-19	-13	17	-3	0
1655	0	0	-326	-388	-62	357	-132	-225	9	19	-19	13	-3	21	0
1656	0	0	-391	-386	5	388	-198	-190	-73	-36	-100	19	-60	-60	0
1657	0	0	-316	-391	-75	353	-120	-233	15	34	-52	19	9	-7	0
1658	0	0	-359	-380	-21	369	-169	-200	46	19	-13	38	-23	-36	0
1659	0	0	-338	-384	-46	361	-146	-215	3	9	-182	-23	-19	-145	0
1660	0	0	-371	-384	-13	377	-179	-198	-62	25	-29	-36	21	-71	0
1661	0	0	-361	-386	-25	373	-168	-205	50	-71	-73	-34	-50	-65	0
1662	0	0	-352	-388	-36	370	-158	-212	71	-52	-104	81	-38	-71	0
1663	0	0	-335	-391	-56	363	-139	-223	73	19	-112	87	-34	-60	0
1664	0	0	-385	-378	7	381	-196	-185	31	60	-102	85	1	-124	0
1665	0	0	-385	-372	13	378	-199	-179	69	-31	-100	1	-52	-141	0
1666	0	0	-416	-374	42	395	-229	-166	71	23	-69	93	-11	-42	0
1667	0	0	-469	-376	93	422	-281	-141	-50	-48	-29	-11	-23	-104	0
1668	0	0	-373	-364	9	368	-191	-177	71	11	11	21	56	-21	0
1669	0	0	-393	-364	29	378	-211	-167	23	13	9	42	-13	-1	0
1670	0	0	-343	-366	-23	354	-160	-194	9	-69	75	1	-21	-25	0
1671	0	0	-367	-372	-5	369	-181	-188	62	129	31	91	71	98	0
1672	0	0	-375	-368	7	371	-191	-180	1	7	-13	-44	-11	5	0
1673	0	0	-359	-380	-21	369	-169	-200	21	58	13	-1	81	19	0
1674	0	0	-394	-401	-7	397	-193	-204	-36	25	-98	-15	40	-21	0
1675	0	0	-415	-422	-7	418	-204	-214	58	27	-17	114	44	48	0
1676	0	0	-439	-420	19	429	-229	-200	-46	44	-42	9	13	52	0
1677	0	0	-395	-424	-29	409	-183	-226	-27	81	-13	-3	17	50	0
1678	0	0	-438	-415	23	426	-230	-196	9	54	-9	29	29	83	0
1679	0	0	-390	-409	-19	399	-185	-214	-46	-9	-44	-95	-13	1	0
1680	0	0	-488	-405	83	446	-285	-161	-27	93	-102	-27	42	15	0
1681	0	0	-455	-401	54	428	-254	-173	-50	40	-118	-75	9	-69	0
1682	0	0	-351	-391	-40	371	-155	-215	54	147	-126	29	29	-13	0
1683	0	0	-471	-388	83	429	-277	-152	-23	71	-129	-44	3	25	0
1684	0	0	-440	-382	58	411	-249	-162	-9	65	-128	27	-19	-114	0
1685	0	0	-449	-378	71	413	-260	-153	25	58	-102	-19	42	-11	0
1686	0	0	-466	-397	69	431	-267	-164	46	93	-42	-11	-25	-32	0
1687	0	0	-512	-386	126	449	-319	-130	-11	54	-98	1	-11	-17	0
1688	0	0	-414	-395	19	404	-216	-188	124	116	-56	129	38	17	0
1689	0	0	-519	-395	124	457	-321	-135	1	93	3	-38	32	-15	0
1690	0	0	-414	-393	21	403	-217	-186	36	48	3	21	46	15	0
1691	0	0	-488	-399	89	443	-288	-155	17	77	9	-3	67	77	0
1692	0	0	-447	-399	48	423	-247	-175	27	50	-29	-21	46	52	0
1693	0	0	-404	-399	5	401	-204	-197	36	118	-11	81	42	65	0
1694	0	0	-488	-395	93	441	-290	-151	-46	77	-38	38	46	98	0
1695	0	0	-448	-386	62	417	-255	-162	-38	17	31	31	-91	40	0
1696	0	0	-472	-393	79	432	-275	-157	9	58	-1	67	50	81	0
1697	0	0	-492	-397	95	444	-293	-151	11	25	-29	54	23	52	0
1698	0	0	-399	-399	0	399	-199	-199	131	-29	19	69	9	135	0
1699	0	0	-503	-401	102	452	-302	-149	52	-17	56	23	69	135	0
1700	0	0	-410	-397	13	403	-211	-192	-17	1	11	11	15	81	0
1701	0	0	-447	-395	52	421	-249	-171	3	-23	56	-3	34	118	0
1702	0	0	-441	-395	46	418	-243	-174	65	-13	-31	38	64	50	0
1703	0	0	-418	-397	21	407	-219	-188	-48	-40	-62	15	15	-29	0
1704	0	0	-455	-395	60	425	-257	-167	-5	15	-15	7	0	38	0
1705	0	0	-569	-401	168	485	-368	-116	-75	-44	-124	-118	7	-104	0
1706	0	0	-538	-393	145	465	-341	-124	3	-44	-112	67	-17	-7	0
1707	0	0	-507	-391	116	449	-311	-137	-38	40	-137	-21	-11	-25	0
1708	0	0	-469	-388	81	428	-275	-153	-31	54	-100	42	-52	-97	0
1709	0	0	-610	-401	209	505	-409	-96	-114	-7	-172	-52	-5	-151	0
1710	0	0	-523	-386	137	454	-330	-124	23	-36	-81	40	-42	-147	0
1711	0	0	-571	-391	180	481	-375	-105	17	-62	-159	-13	-95	-73	0
1712	0	0	-460	-391	69	425	-264	-161	54	-34	-128	9	-21	-114	0
1713	0	0	-548	-397	151	472	-349	-123	34	-58	-232	32	-89	-79	0
1714	0	0	-457	-397	60	427	-258	-168	23	64	-87	7	3	-124	0
1715	0	0	-517	-395	122	456	-319	-136	19	0	-155	-23	-29	-95	0
1716	0	0	-465	-388	77	426	-271	-155	48	-38	-87	27	-60	-97	0
1717	0	0	-558	-386	172	472	-365	-107	42	52	-104	31	64	-42	0
1718	0	0	-519	-384	135	451	-327	-124	48	-5	-67	15	17	-40	0
1719	0	0	-399	-386	13	392	-206	-186	54	108	-46	52	34	9	0
1720	0	0	-472	-395	77	433	-274	-159	77	44	-3	34	114	25	0
1721	0	0	-435	-401	34	418	-234	-183	38	52	-21	25	3	29	0
1722	0	0	-443	-397	46	420	-244	-175	52	141	-48	-3	27	69	0
1723	0	0	-453	-389	64	421	-258	-162	40	44	40	27	48	116	0
1724	0	0	-433	-391	42	412	-237	-174	40	11	21	31	3	46	0
1725	0	0	-484	-395	89	439	-286	-153	23	122	25	40	25	87	0
1726	0	0	-492	-395	97	443	-294	-149	1	34	75	73	-15	93	0
1727	0	0	-470	-389	81	429	-275	-154	-13	124	31	42	58	67	0
1728	0	0	-536	-389	147	462	-341	-121	-50	13	42	-40	65	75	0
1729	0	0	-486	-388	98	437	-292	-145	-21	112	71	32	91	97	0
1730	0	0	-542	-391	151	466	-346	-120	-58	34	-23	98	25	106	0
1731	0	0	-416	-384	32	400	-224	-176	64	89	79	31	98	102	0
1732	0	0	-484	-393	91	438	-287	-151	-9	3	54	-46	32	31	0
1733	0	0	-438	-378	60	408	-249	-159	-1	-23	110	3	34	60	0
1734	0	0	-461	-374	87	417	-274	-143	19	60	3	124	-32	106	0
1735	0	0	-494	-388	106	441	-300	-141	31	36	32	21	25	46	0
1736	0	0	-449	-391	58	420	-253	-166	-13	34	-44	-29	29	17	0
1737	0	0	-515	-397	118	456	-316	-139	11	-7	-29	46	5	42	0
1738	0	0	-540	-397	143	468	-341	-127	64	-13	-75	-15	-5	-25	0
1739	0	0	-424	-401	23	412	-223	-189	32	85	7	85	17	-32	0
1740	0	0	-498	-386	112	442	-305	-137	13	-5	-13	-27	32	-27	0
1741	0	0	-434	-382	52	408	-243	-165	-44	9	-69	-38	25	-23	0
1742	0	0	-451	-397	54	424	-252	-171	31	36	15	-79	83	-69	0
1743	0	0	-451	-397	54	424	-252	-171	-64	-46	-69	11	42	-52	0
1744	0	0	-433	-391	42	412	-237	-174	7	-32	-85	23	-98	-87	0
1745	0	0	-430	-405	25	417	-227	-190	38	36	-15	0	1	-42	0
1746	0	0	-482	-407	75	444	-278	-166	7	5	-36	-13	13	-79	0
1747	0	0	-449	-395	54	422	-251	-170	-36	73	-87	-60	44	-64	0
1748	0	0	-468	-397	71	432	-269	-163	-44	36	-73	-9	73	5	0
1749	0	0	-463	-409	54	436	-258	-177	54	-25	-73	3	-25	13	0
1750	0	0	-447	-391	56	419	-251	-167	54	-9	-65	-5	-64	114	0
1751	0	0	-435	-397	38	416	-236	-179	-65	25	-67	-3	32	17	0
1752	0	0	-349	-399	-50	374	-149	-224	131	-32	-60	15	54	83	0
1753	0	0	-373	-405	-32	389	-170	-218	106	-11	-19	-23	48	-19	0
1754	0	0	-342	-407	-65	374	-138	-236	17	58	-48	81	29	-13	0
1755	0	0	-373	-407	-34	390	-169	-220	9	21	-56	3	21	-19	0
1756	0	0	-402	-391	11	396	-206	-190	25	21	-32	-23	-11	-13	0
1757	0	0	-382	-393	-11	387	-185	-202	36	13	25	-17	21	52	0
1758	0	0	-432	-386	46	409	-239	-170	67	-15	-83	32	-29	27	0
1759	0	0	-313	-388	-75	350	-119	-231	75	-13	25	40	38	-9	0
1760	0	0	-386	-386	0	386	-193	-193	-5	-62	-60	-32	21	-71	0
1761	0	0	-361	-386	-25	373	-168	-205	-48	-17	1	-21	-36	17	0
1762	0	0	-347	-391	-44	369	-151	-217	-15	-5	-23	-52	-17	-50	0
1763	0	0	-361	-409	-48	385	-156	-228	3	-31	-31	-5	-23	-85	0
1764	0	0	-334	-403	-69	368	-132	-236	-13	-21	-34	-11	19	-71	0
1765	0	0	-394	-395	-1	394	-196	-198	-15	-19	-15	-3	-29	-29	0
1766	0	0	-387	-386	1	386	-194	-192	21	-46	-13	-32	-9	-46	0
1767	0	0	-404	-389	15	396	-209	-187	-19	15	-48	-19	40	-25	0
1768	0	0	-327	-389	-62	358	-132	-225	31	-56	-29	-31	58	-69	0
1769	0	0	-358	-389	-31	373	-163	-210	64	-13	23	38	15	44	0
1770	0	0	-321	-388	-67	354	-127	-227	50	52	-100	71	-46	-73	0
1771	0	0	-339	-395	-56	367	-141	-225	23	9	-19	79	23	15	0
1772	0	0	-335	-395	-60	365	-137	-227	-50	-36	-3	21	7	1	0
1773	0	0	-222	-388	-166	305	-28	-277	-11	-67	17	32	25	40	0
1774	0	0	-285	-389	-104	337	-90	-246	27	3	15	-9	54	31	0
1775	0	0	-337	-391	-54	364	-141	-222	-5	-27	-38	-25	-21	-31	0
1776	0	0	-248	-395	-147	321	-50	-271	89	71	9	89	21	32	0
1777	0	0	-316	-391	-75	353	-120	-233	29	54	-38	60	21	42	0
1778	0	0	-330	-399	-69	364	-130	-234	-32	-19	-141	-21	-27	-13	0
1779	0	0	-273	-397	-124	335	-74	-260	31	-21	-54	52	-21	104	0
1780	0	0	-314	-395	-81	354	-116	-238	42	27	-54	19	15	69	0
1781	0	0	-208	-386	-178	297	-15	-282	9	21	-69	-25	-34	44	0
1782	0	0	-247	-386	-139	316	-54	-262	27	69	-46	60	71	50	0
1783	0	0	-227	-389	-162	308	-32	-275	50	40	-58	-38	79	-31	0
1784	0	0	-227	-391	-164	309	-31	-277	83	21	-23	56	-34	27	0
1785	0	0	-280	-386	-106	333	-87	-246	29	60	-93	-40	95	58	0
1786	0	0	-260	-384	-124	322	-68	-254	44	-31	-122	-34	-7	-50	0
1787	0	0	-279	-407	-128	343	-75	-267	75	-50	-50	17	32	-73	0
1788	0	0	-349	-395	-46	372	-151	-220	-27	1	-75	29	-5	-31	0
1789	0	0	-256	-407	-151	331	-52	-279	25	98	-58	5	7	-38	0
1790	0	0	-231	-384	-153	307	-39	-268	34	62	-31	27	9	-32	0
1791	0	0	-231	-374	-143	302	-44	-258	-21	75	-95	23	-19	-31	0
1792	0	0	-228	-356	-128	292	-50	-242	29	7	-98	-48	75	-32	0
1793	0	0	-156	-351	-195	253	19	-273	34	64	-21	-17	15	-31	0
1794	0	0	-219	-366	-147	292	-36	-256	-54	19	-58	-32	15	-87	0
1795	0	0	-190	-366	-176	278	-7	-271	27	-9	-73	77	-100	0	0
1796	0	0	-239	-388	-149	313	-45	-268	36	25	-11	-34	52	48	0
1797	0	0	-207	-397	-190	302	-8	-293	-15	36	-19	54	17	7	0
1798	0	0	-227	-403	-176	315	-25	-289	17	48	-21	9	42	-15	0
1799	0	0	-205	-395	-190	300	-7	-292	60	42	-46	19	-11	-1	0
1800	0	0	-237	-401	-164	319	-36	-282	-46	34	13	-7	-11	-7	0
1801	0	0	-207	-401	-194	304	-6	-297	5	-5	-9	38	-23	-44	0
1802	0	0	-143	-393	-250	268	53	-321	62	-21	-7	54	-13	-17	0
1803	0	0	-154	-388	-234	271	40	-311	36	19	-3	71	0	36	0
1804	0	0	-185	-388	-203	286	9	-295	-11	-15	-23	42	-23	15	0
1805	0	0	-184	-395	-211	289	13	-303	64	-25	3	100	29	-1	0
1806	0	0	-159	-389	-230	274	35	-309	11	17	3	1	-38	-5	0
1807	0	0	-207	-389	-182	298	-12	-285	58	-25	25	85	7	73	0
1808	0	0	-163	-386	-223	274	30	-304	17	27	7	-13	50	19	0
1809	0	0	-231	-386	-155	308	-38	-270	-34	-5	-133	25	7	-32	0
1810	0	0	-154	-386	-232	270	39	-309	-83	87	29	27	5	54	0
1811	0	0	-172	-393	-221	282	24	-307	-56	5	-54	27	-36	-19	0
1812	0	0	-153	-391	-238	272	42	-314	-1	19	-48	21	-7	67	0
1813	0	0	-122	-393	-271	257	74	-332	0	32	-23	-5	77	-11	0
1814	0	0	-128	-389	-261	258	66	-325	17	17	-17	50	-19	36	0
1815	0	0	-101	-374	-273	237	86	-323	31	11	-77	1	-19	-23	0
1816	0	0	-208	-380	-172	294	-18	-276	32	25	-48	9	50	17	0
1817	0	0	-224	-386	-162	305	-31	-274	-38	-34	-79	-106	-34	-98	0
1818	0	0	-163	-372	-209	267	23	-290	5	58	-79	19	54	17	0
1819	0	0	-215	-370	-155	292	-30	-262	-31	25	-42	-42	-3	-21	0
1820	0	0	-200	-382	-182	291	-9	-282	-7	0	-108	21	-40	21	0
1821	0	0	-101	-378	-277	239	88	-327	11	29	-54	23	25	-32	0
1822	0	0	-194	-374	-180	284	-7	-277	-5	29	-155	42	-38	23	0
1823	0	0	-95	-374	-279	234	92	-326	93	-23	-114	62	-34	1	0
1824	0	0	-118	-376	-258	247	70	-317	-15	71	-85	11	-3	-15	0
1825	0	0	-218	-382	-164	300	-27	-273	1	-54	-71	-5	-9	15	0
1826	0	0	-169	-382	-213	275	22	-297	31	17	-36	5	-17	13	0
1827	0	0	-229	-386	-157	307	-36	-271	-15	21	-32	-3	5	31	0
1828	0	0	-212	-386	-174	299	-19	-280	23	3	-83	54	-17	-52	0
1829	0	0	-184	-393	-209	288	12	-301	29	100	-73	48	15	-9	0
1830	0	0	-229	-378	-149	303	-40	-263	-56	27	-32	-17	-48	-11	0
1831	0	0	-117	-382	-265	249	74	-323	64	40	-46	-1	-13	17	0
1832	0	0	-194	-376	-182	285	-6	-279	-5	-62	-42	0	-23	91	0
1833	0	0	-83	-374	-291	228	104	-332	21	54	71	3	-7	48	0
1834	0	0	-118	-372	-254	245	68	-313	81	73	31	38	17	100	0
1835	0	0	-153	-376	-223	264	35	-299	-9	32	-69	-56	-15	-36	0
1836	0	0	-192	-393	-201	292	4	-297	44	129	-5	108	40	-1	0
1837	0	0	-217	-401	-184	309	-16	-292	29	-27	-58	58	-42	-21	0
1838	0	0	-194	-405	-211	299	8	-308	67	13	-58	48	1	23	0
1839	0	0	-157	-407	-250	282	46	-328	-15	67	-23	93	-11	50	0
1840	0	0	-242	-401	-159	321	-41	-280	25	-36	-54	-42	19	-15	0
1841	0	0	-110	-391	-281	250	85	-336	17	48	-38	-7	34	-3	0
1842	0	0	-159	-395	-236	277	38	-315	40	-5	-1	-11	48	25	0
1843	0	0	-130	-386	-256	258	63	-321	7	-13	-93	42	-1	-27	0
1844	0	0	-70	-372	-302	221	116	-337	42	15	3	34	36	-5	0
1845	0	0	-167	-376	-209	271	21	-292	9	44	-65	56	44	-100	0
1846	0	0	-208	-376	-168	292	-20	-272	60	-38	-108	29	64	-31	0
1847	0	0	-236	-360	-124	298	-56	-242	-81	50	-15	9	-11	13	0
1848	0	0	-173	-368	-195	270	11	-281	27	-5	-17	13	-5	5	0
1849	0	0	-178	-368	-190	273	6	-279	89	7	-7	42	85	13	0
1850	0	0	-202	-366	-164	284	-19	-265	36	65	-62	-23	73	-42	0
1851	0	0	-146	-374	-228	260	41	-301	0	-11	-97	-23	13	5	0
1852	0	0	-91	-368	-277	229	93	-322	71	44	5	100	-1	89	0
1853	0	0	-144	-378	-234	261	45	-306	23	21	-120	60	-15	1	0
1854	0	0	-132	-382	-250	257	59	-316	25	-11	5	-17	-1	-13	0
1855	0	0	-210	-376	-166	293	-22	-271	38	9	-44	44	65	0	0
1856	0	0	-243	-378	-135	310	-54	-256	-56	-21	-106	-67	-5	-15	0
1857	0	0	-229	-372	-143	300	-43	-257	31	34	1	9	21	-3	0
1858	0	0	-247	-382	-135	314	-56	-258	31	-1	-58	-21	3	-38	0
1859	0	0	-252	-374	-122	313	-65	-248	1	71	-64	48	-23	36	0
1860	0	0	-245	-374	-129	309	-58	-251	-25	67	-79	-50	15	-44	0
1861	0	0	-264	-382	-118	323	-73	-250	87	50	-31	60	21	40	0
1862	0	0	-220	-386	-166	303	-27	-276	-34	31	-85	-36	-62	-5	0
1863	0	0	-171	-376	-205	273	17	-290	29	29	-1	83	46	64	0
1864	0	0	-260	-380	-120	320	-70	-250	-54	32	-58	-85	9	-50	0
1865	0	0	-210	-374	-164	292	-23	-269	34	104	-23	23	56	93	0
1866	0	0	-283	-368	-85	325	-99	-226	-32	-13	-21	-13	19	-21	0
1867	0	0	-285	-376	-91	330	-97	-233	42	1	-50	19	44	3	0
1868	0	0	-316	-374	-58	345	-129	-216	9	17	-32	-27	-23	64	0
1869	0	0	-299	-378	-79	338	-110	-228	34	54	-56	62	15	-38	0
1870	0	0	-285	-374	-89	329	-98	-231	32	52	-62	11	-5	42	0
1871	0	0	-330	-388	-58	359	-136	-223	56	-52	-44	-5	-29	-1	0
1872	0	0	-258	-382	-124	320	-67	-253	15	34	-36	-34	34	-67	0
1873	0	0	-292	-389	-97	340	-97	-243	-17	58	-32	91	54	79	0
1874	0	0	-231	-382	-151	306	-40	-266	-15	-5	-75	-9	9	-34	0
1875	0	0	-274	-388	-114	331	-80	-251	56	52	-67	25	32	13	0
1876	0	0	-324	-386	-62	355	-131	-224	40	-3	-69	58	17	52	0
1877	0	0	-343	-374	-31	358	-156	-202	-60	15	-73	-19	15	-87	0
1878	0	0	-334	-372	-38	353	-148	-205	29	15	-64	3	67	-48	0
1879	0	0	-414	-368	46	391	-230	-161	-85	-23	-81	-52	1	-56	0
1880	0	0	-330	-368	-38	349	-146	-203	91	-3	-54	42	13	-67	0
1881	0	0	-320	-378	-58	349	-131	-218	44	122	-71	75	52	29	0
1882	0	0	-377	-376	1	376	-189	-187	-17	-19	-69	-40	-29	-32	0
1883	0	0	-363	-378	-15	370	-174	-196	15	-36	-71	-5	-11	-32	0
1884	0	0	-390	-399	-9	394	-190	-204	17	-5	-23	-40	91	-38	0
1885	0	0	-369	-388	-19	378	-175	-203	42	67	-65	65	15	0	0
1886	0	0	-437	-391	46	414	-241	-172	-44	13	-143	-21	-3	-104	0
1887	0	0	-399	-388	11	393	-205	-188	5	87	-58	73	13	-38	0
1888	0	0	-449	-382	67	415	-258	-157	19	-7	-46	21	13	48	0
1889	0	0	-391	-380	11	385	-201	-184	108	-5	-13	25	31	-5	0
1890	0	0	-451	-384	67	417	-259	-158	0	0	-93	62	15	31	0
1891	0	0	-379	-376	3	377	-191	-186	1	36	-93	0	-54	-38	0
1892	0	0	-391	-368	23	379	-207	-172	-27	73	-81	11	-32	-29	0
1893	0	0	-422	-368	54	395	-238	-157	71	-19	-104	31	50	-3	0
1894	0	0	-389	-362	27	375	-208	-167	27	-17	-122	23	-58	-34	0
1895	0	0	-418	-362	56	390	-237	-153	75	1	23	-21	-15	62	0
1896	0	0	-501	-364	137	432	-319	-113	1	-62	-97	-67	-40	-15	0
1897	0	0	-447	-376	71	411	-259	-152	110	27	-54	62	3	29	0
1898	0	0	-500	-376	124	438	-312	-126	-52	-3	-133	31	-52	-29	0
1899	0	0	-474	-395	79	434	-276	-158	56	83	-34	62	-13	73	0
1900	0	0	-509	-380	129	444	-319	-125	58	0	-116	56	-13	-38	0
1901	0	0	-395	-372	23	383	-209	-174	-29	178	-23	38	-34	5	0
1902	0	0	-502	-384	118	443	-310	-133	31	7	-44	27	-17	-15	0
1903	0	0	-432	-368	64	400	-248	-152	-7	0	-42	-7	-34	1	0
1904	0	0	-464	-362	102	413	-283	-130	48	34	1	34	9	42	0
1905	0	0	-466	-358	108	412	-287	-125	-29	9	-52	3	5	-17	0
1906	0	0	-437	-360	77	398	-257	-141	40	56	5	56	0	17	0
1907	0	0	-528	-362	166	445	-347	-98	-3	-25	-73	11	3	38	0
1908	0	0	-478	-366	112	422	-295	-127	0	42	-3	3	40	19	0
1909	0	0	-515	-378	137	446	-326	-120	-11	29	-31	-34	52	-11	0
1910	0	0	-548	-380	168	464	-358	-106	-34	87	3	5	-7	-48	0
1911	0	0	-498	-384	114	441	-306	-135	3	60	-44	-58	21	-23	0
1912	0	0	-542	-378	164	460	-353	-107	-27	38	-81	-9	7	-21	0
1913	0	0	-467	-372	95	419	-281	-138	17	91	-164	17	-11	-42	0
1914	0	0	-510	-388	122	449	-316	-133	89	50	-29	79	7	48	0
1915	0	0	-546	-384	162	465	-354	-111	44	-67	-161	-23	1	-69	0
1916	0	0	-414	-380	34	397	-224	-173	83	42	-1	54	7	46	0
1917	0	0	-564	-374	190	469	-377	-92	60	62	-52	32	56	36	0
1918	0	0	-505	-374	131	439	-318	-121	54	-54	-34	-3	-32	0	0
1919	0	0	-484	-374	110	429	-297	-132	17	5	-56	-3	-38	5	0
1920	0	0	-503	-370	133	436	-318	-118	67	-34	-46	31	32	-5	0
1921	0	0	-511	-366	145	438	-328	-110	48	-31	-52	40	-29	-17	0
1922	0	0	-554	-366	188	460	-371	-89	25	36	-159	29	-7	21	0
1923	0	0	-449	-372	77	410	-263	-147	62	36	-95	36	31	-32	0
1924	0	0	-447	-376	71	411	-259	-152	17	56	-29	42	31	-19	0
1925	0	0	-558	-380	178	469	-368	-101	-60	-44	29	-54	-31	-58	0
1926	0	0	-517	-370	147	443	-332	-111	-11	31	-38	46	34	-27	0
1927	0	0	-554	-366	188	460	-371	-89	-15	-36	-87	21	1	3	0
1928	0	0	-548	-351	197	449	-372	-77	17	69	-58	-15	60	27	0
1929	0	0	-539	-351	188	445	-363	-81	-11	114	-32	38	13	54	0
1930	0	0	-535	-355	180	445	-357	-87	-44	-15	-64	-31	-36	-48	0
1931	0	0	-488	-353	135	420	-311	-109	19	56	-48	58	-27	69	0
1932	0	0	-573	-358	215	465	-394	-71	-54	-13	-29	-56	-32	11	0
1933	0	0	-424	-364	60	394	-242	-152	54	73	-44	36	17	73	0
1934	0	0	-556	-380	176	468	-366	-102	-38	-9	-7	-25	-1	48	0
1935	0	0	-523	-399	124	461	-323	-137	38	54	-81	73	7	-21	0
1936	0	0	-561	-397	164	479	-362	-116	27	75	-56	17	46	-13	0
1937	0	0	-626	-388	238	507	-432	-75	-81	-9	-124	-60	-95	-36	0
1938	0	0	-502	-374	128	438	-315	-123	36	155	5	11	13	85	0
1939	0	0	-612	-380	232	496	-422	-74	-50	-23	-31	-77	0	-73	0
1940	0	0	-473	-380	93	426	-283	-143	19	7	23	-9	38	25	0
1941	0	0	-606	-380	226	493	-416	-77	-25	-17	-91	-50	-3	-25	0
1942	0	0	-476	-370	106	423	-291	-132	-60	75	3	-31	19	-36	0
1943	0	0	-521	-364	157	442	-339	-103	36	69	-87	-34	31	21	0
1944	0	0	-538	-362	176	450	-357	-93	5	56	-60	11	65	-5	0
1945	0	0	-466	-364	102	415	-284	-131	-13	21	5	-67	-1	-7	0
1946	0	0	-497	-366	131	431	-314	-117	25	34	-9	97	100	21	0
1947	0	0	-546	-366	180	456	-363	-93	17	-9	-128	36	-79	-52	0
1948	0	0	-556	-372	184	464	-370	-94	44	19	-3	-3	-46	48	0
1949	0	0	-635	-372	263	503	-449	-54	-102	19	-71	-32	7	-73	0
1950	0	0	-497	-356	141	426	-319	-107	23	36	-60	-19	-65	17	0
1951	0	0	-490	-355	135	422	-312	-110	38	21	-21	-5	89	31	0
1952	0	0	-461	-353	108	407	-284	-122	-52	21	-114	-19	42	-54	0
1953	0	0	-408	-356	52	382	-230	-152	31	67	13	65	79	36	0
1954	0	0	-503	-370	133	436	-318	-118	-56	7	-69	-36	29	-56	0
1955	0	0	-499	-362	137	430	-318	-112	19	25	-25	-3	42	-65	0
1956	0	0	-499	-366	133	432	-316	-116	-36	52	-75	5	-29	-17	0
1957	0	0	-546	-372	174	459	-360	-99	-19	-60	1	-60	-19	-58	0
1958	0	0	-556	-368	188	462	-372	-90	-27	36	-50	-1	52	-48	0
1959	0	0	-535	-376	159	455	-347	-108	-1	3	-69	32	-19	-93	0
1960	0	0	-503	-374	129	438	-316	-122	15	52	-34	-3	98	-17	0
1961	0	0	-481	-355	126	418	-303	-114	11	-34	-85	17	-17	-52	0
1962	0	0	-474	-360	114	417	-294	-123	15	36	-83	38	-40	38	0
1963	0	0	-429	-364	65	396	-247	-149	-65	27	-77	-34	44	-52	0
1964	0	0	-480	-372	108	426	-294	-132	13	67	-1	36	-7	15	0
1965	0	0	-496	-370	126	433	-311	-122	-34	11	-56	-27	-21	-27	0
1966	0	0	-468	-368	100	418	-284	-134	62	48	-27	11	-21	7	0
1967	0	0	-515	-362	153	438	-334	-104	1	3	-50	-3	-21	34	0
1968	0	0	-482	-370	112	426	-297	-129	69	-1	-44	21	40	-31	0
1969	0	0	-486	-358	128	422	-307	-115	-67	13	-87	-56	-64	-34	0
1970	0	0	-445	-358	87	401	-266	-135	56	77	-42	48	56	-21	0
1971	0	0	-455	-362	93	408	-274	-134	-1	34	-77	-56	52	-23	0
1972	0	0	-377	-362	15	369	-196	-173	-42	56	-62	1	-27	-3	0
1973	0	0	-431	-364	67	397	-249	-148	-5	-25	-77	-29	58	-36	0
1974	0	0	-347	-360	-13	353	-167	-186	54	5	-13	58	-25	38	0
1975	0	0	-474	-356	118	415	-296	-119	-1	32	-34	75	-79	44	0
1976	0	0	-440	-355	85	397	-262	-135	-56	31	-62	21	15	-40	0
1977	0	0	-379	-370	9	374	-194	-180	42	79	7	-3	5	62	0
1978	0	0	-459	-364	95	411	-277	-134	-7	9	-62	-29	50	-13	0
1979	0	0	-377	-366	11	371	-194	-177	36	-7	-25	-5	-13	-44	0
1980	0	0	-357	-374	-17	365	-170	-195	118	62	5	62	46	85	0
1981	0	0	-362	-362	0	362	-181	-181	-23	65	-52	-31	15	3	0
1982	0	0	-351	-366	-15	358	-168	-190	17	23	-100	0	67	-44	0
1983	0	0	-343	-360	-17	351	-163	-188	83	-13	17	7	50	19	0
1984	0	0	-328	-355	-27	341	-150	-191	25	17	-62	31	-17	-44	0
1985	0	0	-262	-349	-87	305	-87	-218	64	34	-19	58	-46	-36	0
1986	0	0	-377	-358	19	367	-198	-169	36	-42	-46	15	60	-21	0
1987	0	0	-343	-360	-17	351	-163	-188	15	23	-73	15	-31	-3	0
1988	0	0	-355	-372	-17	363	-169	-194	5	36	17	46	-5	95	0
1989	0	0	-314	-370	-56	342	-129	-213	5	87	-71	1	-25	-15	0
1990	0	0	-416	-376	40	396	-228	-168	40	7	-46	-19	-15	62	0
1991	0	0	-281	-366	-85	323	-98	-225	60	38	23	-25	27	5	0
1992	0	0	-235	-353	-118	294	-58	-235	128	40	5	40	81	5	0
1993	0	0	-310	-366	-56	338	-127	-211	-5	9	-95	25	-48	13	0
1994	0	0	-252	-349	-97	300	-77	-223	85	-64	-50	7	-5	1	0
1995	0	0	-301	-341	-40	321	-130	-190	13	58	-56	46	50	38	0
1996	0	0	-235	-353	-118	294	-58	-235	5	-13	-79	-1	-23	7	0
1997	0	0	-334	-370	-36	352	-149	-203	64	38	-60	25	38	19	0
1998	0	0	-332	-368	-36	350	-148	-202	-42	7	-71	1	-52	-44	0
1999	0	0	-278	-355	-77	316	-100	-216	3	23	9	25	23	-21	0
[truncated: 29,729 more rows]
