# Supplementary material for: A Robust and Real-Time Capable Envelope-Based Algorithm for Heart Sound Classification: Validation under Different Physiological Conditions
Source: Sensors (Basel). 2020 Feb 11;20(4):972. doi: 10.3390/s20040972 (PMC7070375; doi:10.3390/s20040972)
Supplement: Supplementary file 1 [file sensors-20-00972-s001.zip › Messungen/aa/aa09_unfiltered.csv]

Dataset No.	Pulse (bpm)	Pacer Bit	leadI (�V)	leadII (�V)	leadIII (�V)	lead_avR (�V)	lead_avL (�V)	lead_avF (�V)	V1 (�V)	V2 (�V)	V3 (�V)	V4 (�V)	V5 (�V)	V6 (�V)	R-Wave
1	0	0	153	-97	-250	-28	201	-173	23	168	71	85	19	21	0
2	0	0	224	205	-19	-214	121	93	-19	110	81	19	-7	3	0
3	0	0	181	186	5	-183	88	95	-102	29	97	-34	-17	0	0
4	0	0	210	162	-48	-186	129	57	-7	199	128	79	19	36	0
5	0	0	52	133	81	-92	-14	107	-83	85	36	87	-29	46	0
6	0	0	33	93	60	-63	-13	76	-62	108	29	54	5	3	0
7	0	0	6	52	46	-29	-20	49	13	64	25	87	42	-62	0
8	0	0	-64	11	75	26	-69	43	-44	97	36	34	-17	-21	0
9	0	0	8	-17	-25	4	16	-21	-48	85	40	112	-42	-44	0
10	0	0	97	-54	-151	-21	124	-102	40	108	133	95	17	44	1
11	0	0	25	-87	-112	31	68	-99	1	69	-7	60	-38	-83	0
12	0	0	194	-122	-316	-36	255	-219	58	155	170	149	93	65	0
13	0	0	31	-153	-184	61	107	-168	-38	93	9	34	-27	-21	0
14	0	0	-29	-176	-147	102	59	-161	-67	69	64	44	-44	-32	0
15	0	0	-80	-219	-139	149	29	-179	32	161	46	56	7	34	0
16	0	0	-154	-254	-100	204	-27	-177	5	122	108	31	-3	-44	0
17	0	0	-181	-283	-102	232	-39	-192	-31	62	62	102	-19	9	0
18	0	0	-149	-302	-153	225	2	-227	-3	118	19	67	3	31	0
19	0	0	-211	-327	-116	269	-47	-221	-85	102	48	139	-21	29	0
20	0	0	-97	-343	-246	220	74	-294	-3	89	129	50	19	-15	0
21	0	0	-44	-356	-312	200	134	-334	23	139	64	100	-77	-7	0
22	0	0	-89	-368	-279	228	95	-323	21	128	137	106	-25	31	0
23	0	0	-164	-389	-225	276	30	-307	-85	77	5	54	-122	-7	0
24	0	0	-106	-397	-291	251	92	-344	46	56	93	112	-15	5	0
25	0	0	-317	-417	-100	367	-108	-258	-98	58	13	31	-52	-17	0
26	0	0	-225	-430	-205	327	-10	-317	-48	91	93	65	-64	-23	0
27	0	0	-254	-440	-186	347	-34	-313	-11	120	168	44	81	42	0
28	0	0	-305	-452	-147	378	-79	-299	-85	50	-3	13	-31	17	0
29	0	0	-146	-479	-333	312	93	-406	3	159	128	85	-17	97	0
30	0	0	-234	-488	-254	361	10	-371	-56	102	50	52	21	75	0
31	0	0	-128	-498	-370	313	121	-434	19	118	77	93	7	-52	0
32	0	0	-142	-498	-356	320	107	-427	-27	77	83	50	9	-5	0
33	0	0	-180	-494	-314	337	67	-404	-32	73	100	75	5	52	0
34	0	0	-168	-488	-320	328	76	-404	62	93	131	50	38	71	0
35	0	0	-248	-488	-240	368	-4	-364	-27	114	48	85	-38	-15	0
36	0	0	-244	-500	-256	372	6	-378	27	159	98	151	-17	58	0
37	0	0	-303	-508	-205	405	-49	-356	-112	114	40	44	-38	-13	0
38	0	0	-219	-510	-291	364	36	-400	-62	135	145	9	40	1	0
39	0	0	-177	-512	-335	344	79	-423	21	226	65	155	58	27	0
40	0	0	-293	-523	-230	408	-31	-376	-91	32	-48	102	-71	-38	0
41	0	0	-111	-531	-420	321	154	-475	40	120	50	95	3	-15	0
42	0	0	-283	-531	-248	407	-17	-389	-89	81	44	40	-40	-19	0
43	0	0	-159	-533	-374	346	107	-453	-23	110	73	71	27	9	0
44	0	0	-258	-537	-279	397	10	-408	-5	149	98	174	-40	71	0
45	0	0	-246	-533	-287	389	20	-410	-3	48	64	11	-34	1	0
46	0	0	-227	-527	-300	377	36	-413	-17	170	126	65	21	32	0
47	0	0	-258	-529	-271	393	6	-400	-64	116	58	69	-48	50	0
48	0	0	-217	-537	-320	377	51	-428	-62	180	67	83	9	48	0
49	0	0	-159	-543	-384	351	112	-463	-7	98	118	34	81	5	0
50	0	0	-214	-543	-329	378	57	-436	-83	97	126	34	27	-5	0
51	0	0	-186	-535	-349	360	81	-442	9	155	27	56	7	-5	0
52	0	0	-239	-531	-292	385	26	-411	-31	79	15	36	-11	-23	0
53	0	0	-149	-533	-384	341	117	-458	-1	149	87	97	29	34	0
54	0	0	-248	-539	-291	393	21	-415	-62	56	62	48	-11	5	0
55	0	0	-206	-531	-325	368	59	-428	15	114	40	97	-21	-23	0
56	0	0	-246	-533	-287	389	20	-410	13	102	77	118	91	-46	0
57	0	0	-229	-525	-296	377	33	-410	-9	95	69	75	-67	54	0
58	0	0	-264	-533	-269	398	2	-401	-44	93	64	48	-17	-46	0
59	0	0	-178	-525	-347	351	84	-436	-21	133	95	112	40	21	0
60	0	0	-231	-525	-294	378	31	-409	-29	95	67	91	-3	-62	0
61	0	0	-178	-519	-341	348	81	-430	-1	122	77	110	-83	29	0
62	0	0	-270	-535	-265	402	-2	-400	3	98	36	64	-11	-3	0
63	0	0	-211	-531	-320	371	54	-425	9	83	31	91	-13	-23	0
64	0	0	-262	-525	-263	393	0	-394	-54	126	32	48	5	-13	0
65	0	0	-258	-533	-275	395	8	-404	-65	110	71	38	9	-64	0
66	0	0	-215	-529	-314	372	49	-421	27	112	65	91	7	21	0
67	0	0	-334	-535	-201	434	-66	-368	-87	65	-19	97	-48	-15	0
68	0	0	-153	-535	-382	344	114	-458	29	178	89	116	-3	65	0
69	0	0	-221	-529	-308	375	43	-418	19	98	46	87	11	-11	0
70	0	0	-276	-539	-263	407	-6	-401	-25	102	19	120	-56	32	0
71	0	0	-248	-531	-283	389	17	-407	0	56	44	91	-81	0	0
72	0	0	-264	-537	-273	400	4	-405	1	98	112	40	42	7	0
73	0	0	-264	-535	-271	399	3	-403	-19	108	31	108	-9	-34	0
74	0	0	-271	-529	-258	400	-6	-393	-48	77	91	7	56	-58	0
75	0	0	-328	-539	-211	433	-58	-375	-29	91	58	73	-1	23	0
76	0	0	-297	-525	-228	411	-34	-376	-52	77	29	27	-34	23	0
77	0	0	-292	-517	-225	404	-33	-371	38	104	23	95	32	44	0
78	0	0	-293	-519	-226	406	-33	-372	-11	54	-3	42	5	-38	0
79	0	0	-285	-527	-242	406	-21	-384	50	58	83	64	-3	54	0
80	0	0	-334	-531	-197	432	-68	-364	-36	69	23	116	-9	15	0
81	0	0	-308	-521	-213	414	-47	-367	7	54	135	31	71	-64	0
82	0	0	-353	-525	-172	439	-90	-348	40	50	114	62	17	15	0
83	0	0	-332	-527	-195	429	-68	-361	5	54	58	34	-54	-17	0
84	0	0	-265	-523	-258	394	-3	-390	21	122	-9	135	73	11	0
85	0	0	-408	-516	-108	462	-150	-312	-50	91	19	40	52	-48	0
86	0	0	-340	-514	-174	427	-83	-344	-38	122	-11	71	-13	-85	0
87	0	0	-411	-523	-112	467	-149	-317	-42	77	58	62	13	-11	0
88	0	0	-378	-519	-141	448	-118	-330	-21	21	54	58	-102	-19	0
89	0	0	-272	-512	-240	392	-16	-376	52	77	118	153	65	-32	0
90	0	0	-377	-514	-137	445	-120	-325	-75	27	-1	65	-46	-48	0
91	0	0	-271	-517	-246	394	-12	-381	15	133	108	98	34	32	0
92	0	0	-423	-514	-91	468	-166	-302	-50	110	5	54	-17	-9	0
93	0	0	-315	-512	-197	413	-59	-354	-32	164	106	64	-7	62	0
94	0	0	-406	-516	-110	461	-148	-313	-98	110	25	-54	7	19	0
95	0	0	-344	-512	-168	428	-88	-340	-9	141	77	87	-3	-42	0
96	0	0	-367	-514	-147	440	-110	-330	58	129	40	116	38	-7	0
97	0	0	-373	-506	-133	439	-120	-319	-11	29	69	38	-46	-67	0
98	0	0	-330	-500	-170	415	-80	-335	15	104	-1	104	-7	32	0
99	0	0	-359	-498	-139	428	-110	-318	-1	106	62	54	0	29	0
100	0	0	-402	-504	-102	453	-150	-303	-50	120	36	149	-25	-19	0
101	0	0	-367	-504	-137	435	-115	-320	-60	137	129	89	-9	-3	0
102	0	0	-421	-496	-75	458	-173	-285	5	102	65	32	-32	17	0
103	0	0	-390	-496	-106	443	-142	-301	-27	21	58	31	-15	-32	0
104	0	0	-407	-492	-85	449	-161	-288	27	157	52	77	73	25	0
105	0	0	-405	-486	-81	445	-162	-283	-1	85	50	23	-1	27	0
106	0	0	-376	-494	-118	435	-129	-306	-15	108	97	73	36	-23	0
107	0	0	-427	-506	-79	466	-174	-292	-114	147	77	58	-23	0	0
108	0	0	-379	-510	-131	444	-124	-320	-25	73	44	17	-5	-21	0
109	0	0	-385	-514	-129	449	-128	-321	-87	102	93	54	-21	29	0
110	0	0	-396	-506	-110	451	-143	-308	-19	145	62	69	-9	15	0
111	0	0	-433	-500	-67	466	-183	-283	-56	89	81	73	-62	5	0
112	0	0	-499	-502	-3	500	-248	-252	-81	122	-19	58	-21	-11	0
113	0	0	-423	-498	-75	460	-174	-286	60	34	27	114	-9	13	0
114	0	0	-415	-500	-85	457	-165	-292	1	170	64	95	44	11	0
115	0	0	-438	-500	-62	469	-188	-281	-23	71	85	60	-3	-25	0
116	0	0	-428	-490	-62	459	-183	-276	-64	122	36	15	-77	17	0
117	0	0	-503	-490	13	496	-258	-238	-31	46	13	108	1	11	0
118	0	0	-423	-492	-69	457	-177	-280	-87	65	-5	79	-64	-60	0
119	0	0	-489	-494	-5	491	-242	-249	-58	34	31	52	-60	-3	0
120	0	0	-429	-502	-73	465	-178	-287	-42	141	56	31	-50	79	0
121	0	0	-525	-508	17	516	-271	-245	-11	87	40	110	-58	-1	0
122	0	0	-427	-500	-73	463	-177	-286	-38	91	85	-9	5	-31	0
123	0	0	-507	-504	3	505	-255	-250	3	139	9	118	9	-1	0
124	0	0	-515	-506	9	510	-262	-248	-23	60	25	50	23	1	0
125	0	0	-444	-500	-56	472	-194	-278	-23	67	81	29	3	-23	0
126	0	0	-523	-504	19	513	-271	-242	-73	151	19	85	17	-1	0
127	0	0	-452	-500	-48	476	-202	-274	5	60	98	50	-52	-15	0
128	0	0	-464	-506	-42	485	-211	-274	-5	58	-7	102	-34	-23	0
129	0	0	-516	-521	-5	518	-255	-263	-100	98	71	-32	3	-34	0
130	0	0	-467	-525	-58	496	-204	-291	-27	116	91	50	-31	44	0
131	0	0	-576	-514	62	545	-319	-226	-98	13	75	-3	1	32	0
132	0	0	-460	-510	-50	485	-205	-280	-15	93	112	44	-42	-7	0
133	0	0	-488	-517	-29	502	-229	-273	-62	97	62	124	13	3	0
134	0	0	-509	-512	-3	510	-253	-257	-46	89	95	50	-21	27	0
135	0	0	-468	-516	-48	492	-210	-282	-21	110	42	75	-44	15	0
136	0	0	-485	-517	-32	501	-226	-274	7	91	60	73	32	7	0
137	0	0	-431	-506	-75	468	-178	-290	23	170	64	126	-19	73	0
138	0	0	-500	-521	-21	510	-239	-271	-110	65	34	27	-11	-102	0
139	0	0	-324	-527	-203	425	-60	-365	120	164	172	114	-15	114	0
140	0	0	-567	-521	46	544	-306	-237	-128	58	1	-36	-25	-64	0
141	0	0	-477	-523	-46	500	-215	-284	3	52	44	81	-89	-1	0
142	0	0	-479	-525	-46	502	-216	-285	-21	133	124	95	32	112	0
143	0	0	-528	-521	7	524	-267	-257	-44	79	46	42	-60	-19	0
144	0	0	-431	-529	-98	480	-166	-313	-79	114	93	79	-19	7	0
145	0	0	-460	-533	-73	496	-193	-303	-29	67	62	87	-3	0	0
146	0	0	-481	-523	-42	502	-219	-282	-3	29	19	100	-91	-9	0
147	0	0	-464	-529	-65	496	-199	-297	44	19	81	75	-32	-42	0
148	0	0	-504	-529	-25	516	-239	-277	-42	58	85	46	-19	-32	0
149	0	0	-452	-525	-73	488	-189	-299	-67	34	29	67	13	-31	0
150	0	0	-425	-529	-104	477	-160	-316	-36	129	46	81	-27	-13	0
151	0	0	-460	-531	-71	495	-194	-301	15	64	29	93	-3	32	0
152	0	0	-421	-531	-110	476	-155	-320	44	91	83	91	-46	15	0
153	0	0	-467	-525	-58	496	-204	-291	-27	40	83	81	21	-29	0
154	0	0	-440	-527	-87	483	-176	-307	-46	91	42	42	-19	32	0
155	0	0	-429	-533	-104	481	-162	-318	-29	135	58	52	27	0	0
156	0	0	-386	-525	-139	455	-123	-332	-11	151	50	131	23	40	0
157	0	0	-421	-523	-102	472	-159	-312	-81	67	58	25	-15	-21	0
158	0	0	-347	-521	-174	434	-86	-347	7	93	5	79	36	-5	0
159	0	0	-372	-519	-147	445	-112	-333	-32	64	118	38	-25	-11	0
160	0	0	-411	-525	-114	468	-148	-319	-73	137	50	110	-1	15	0
161	0	0	-404	-512	-108	458	-148	-310	-25	93	75	42	-1	-17	0
162	0	0	-442	-521	-79	481	-181	-300	-29	118	46	-9	15	-23	0
163	0	0	-395	-521	-126	458	-134	-323	9	108	38	34	1	-1	0
164	0	0	-446	-527	-81	486	-182	-304	31	85	-44	120	-29	-62	0
165	0	0	-357	-523	-166	440	-95	-344	-46	159	79	114	32	-11	0
166	0	0	-426	-521	-95	473	-165	-308	-87	135	36	75	29	-40	0
167	0	0	-349	-531	-182	440	-83	-356	-15	67	93	54	34	-3	0
168	0	0	-343	-519	-176	431	-83	-347	-23	95	89	87	-31	38	0
169	0	0	-361	-516	-155	438	-103	-335	-29	124	38	104	-36	79	0
170	0	0	-336	-508	-172	422	-82	-340	-29	60	114	44	-46	-27	0
171	0	0	-386	-523	-137	454	-124	-330	-40	116	106	124	11	-29	0
172	0	0	-374	-527	-153	450	-110	-340	-13	64	79	-1	-9	11	0
173	0	0	-355	-527	-172	441	-91	-349	-48	141	71	29	128	73	0
174	0	0	-442	-535	-93	488	-174	-314	-104	17	83	34	-141	-3	0
175	0	0	-318	-521	-203	419	-57	-362	38	102	100	75	38	-25	0
176	0	0	-415	-523	-108	469	-153	-315	-137	104	0	19	-21	-36	0
177	0	0	-339	-525	-186	432	-76	-355	-36	98	56	-17	34	-1	0
178	0	0	-340	-539	-199	439	-70	-369	3	75	120	42	48	71	0
179	0	0	-380	-550	-170	465	-105	-360	-91	48	-17	46	-85	-23	0
180	0	0	-344	-539	-195	441	-74	-367	-9	58	73	64	1	-13	0
181	0	0	-410	-545	-135	477	-137	-340	-98	56	100	60	-15	-13	0
182	0	0	-324	-537	-213	430	-55	-375	-54	58	40	73	-75	-95	0
183	0	0	-351	-539	-188	445	-81	-363	-15	73	58	104	32	56	0
184	0	0	-404	-533	-129	468	-137	-331	-104	106	38	34	-58	-29	0
185	0	0	-279	-531	-252	405	-13	-391	-64	93	23	141	-34	-31	0
186	0	0	-345	-525	-180	435	-82	-352	-27	91	65	93	34	104	0
187	0	0	-312	-525	-213	418	-49	-369	-48	27	36	87	-46	7	0
188	0	0	-271	-527	-256	399	-7	-391	-21	145	46	91	40	98	0
189	0	0	-312	-529	-217	420	-47	-373	-97	48	36	97	-7	13	0
190	0	0	-287	-535	-248	411	-19	-391	-62	69	65	23	-40	-46	0
191	0	0	-345	-535	-190	440	-77	-362	-17	79	100	62	-46	98	0
192	0	0	-285	-527	-242	406	-21	-384	-25	97	73	67	-64	17	0
193	0	0	-291	-516	-225	403	-33	-370	-50	157	85	32	23	36	0
194	0	0	-274	-502	-228	388	-23	-365	-7	97	31	71	-46	58	0
195	0	0	-268	-504	-236	386	-16	-370	-42	126	71	54	34	15	0
196	0	0	-296	-517	-221	406	-37	-369	-27	182	52	95	19	50	0
197	0	0	-309	-508	-199	408	-55	-353	-69	79	3	44	-112	5	0
198	0	0	-258	-523	-265	390	3	-394	40	54	79	79	0	25	0
199	0	0	-269	-525	-256	397	-6	-390	3	106	32	83	-19	-34	0
200	0	0	-274	-539	-265	406	-4	-402	11	108	97	46	-7	32	0
201	0	0	-282	-549	-267	415	-7	-408	-79	50	25	79	17	-106	0
202	0	0	-215	-550	-335	382	60	-442	27	124	42	71	-1	31	0
203	0	0	-263	-552	-289	407	13	-420	11	95	64	102	-25	21	0
204	0	0	-304	-556	-252	430	-26	-404	-69	52	31	44	-42	-48	0
205	0	0	-316	-552	-236	434	-40	-394	-31	91	75	114	-36	52	0
206	0	0	-256	-545	-289	400	16	-417	-27	38	42	-36	-36	-62	0
207	0	0	-273	-531	-258	402	-7	-394	-3	65	122	25	0	-7	0
208	0	0	-186	-537	-351	361	82	-444	-54	25	93	7	-71	-65	0
209	0	0	-262	-535	-273	398	5	-404	-87	95	5	54	-25	-9	0
210	0	0	-179	-535	-356	357	88	-445	-56	106	151	9	-17	65	0
211	0	0	-188	-543	-355	365	83	-449	-13	62	58	1	-54	-25	0
212	0	0	-179	-541	-362	360	91	-451	1	110	31	120	32	9	0
213	0	0	-274	-541	-267	407	-3	-404	-81	-44	56	25	-75	-83	0
214	0	0	-190	-527	-337	358	73	-432	-58	93	95	65	-13	-7	0
215	0	0	-244	-529	-285	386	20	-407	-13	118	7	25	19	-79	0
216	0	0	-149	-517	-368	333	109	-442	9	52	83	0	27	-40	0
217	0	0	-186	-527	-341	356	77	-434	-54	85	93	50	-17	3	0
218	0	0	-118	-519	-401	318	141	-460	-110	143	110	-9	-42	40	0
219	0	0	-105	-535	-430	320	162	-482	1	56	116	129	-1	9	0
220	0	0	-206	-533	-327	369	60	-430	-64	-32	62	-36	-1	-91	0
221	0	0	-73	-523	-450	298	188	-486	29	100	62	112	-27	-17	0
222	0	0	-155	-531	-376	343	110	-453	19	93	3	106	3	44	0
223	0	0	-109	-533	-424	321	157	-478	-50	77	56	54	-44	-79	0
224	0	0	-142	-533	-391	337	124	-462	-23	124	71	73	-3	23	0
225	0	0	-149	-523	-374	336	112	-448	-77	106	29	54	-23	-56	0
226	0	0	-54	-519	-465	286	205	-492	81	131	87	139	15	9	0
227	0	0	-81	-531	-450	306	184	-490	-3	34	23	85	-52	-67	0
228	0	0	-93	-531	-438	312	172	-484	-34	126	42	50	46	-17	0
229	0	0	-72	-525	-453	298	190	-489	-62	29	50	-7	-3	-50	0
230	0	0	-83	-535	-452	309	184	-493	32	95	124	64	54	21	0
231	0	0	-107	-535	-428	321	160	-481	-23	95	5	50	-40	-46	0
232	0	0	-101	-529	-428	315	163	-478	-17	95	38	-21	0	-32	0
233	0	0	-40	-525	-485	282	222	-505	11	128	81	79	17	11	0
234	0	0	-110	-521	-411	315	150	-466	-100	52	69	36	-64	-3	0
235	0	0	0	-519	-519	259	259	-519	42	93	52	141	19	-25	0
236	0	0	-83	-519	-436	301	176	-477	7	106	50	79	-5	64	0
237	0	0	-79	-517	-438	298	179	-477	-95	157	-7	81	-5	1	0
238	0	0	-16	-516	-500	266	242	-508	-9	62	64	56	-54	21	0
239	0	0	-29	-519	-490	274	230	-504	-69	145	46	97	-40	5	0
240	0	0	-21	-523	-502	272	240	-512	-85	153	46	89	0	1	0
241	0	0	-89	-537	-448	313	179	-492	-56	93	44	102	-62	23	0
242	0	0	-6	-527	-521	266	257	-524	-17	151	9	124	9	11	0
243	0	0	-8	-537	-529	272	260	-533	21	89	44	38	23	-46	0
244	0	0	-44	-550	-506	297	231	-528	-29	135	122	40	19	-1	0
245	0	0	-34	-550	-516	292	241	-533	7	100	83	128	36	-52	0
246	0	0	-93	-539	-446	316	176	-492	-19	32	69	42	-122	-32	0
247	0	0	-74	-539	-465	306	195	-502	-48	135	52	52	50	-5	0
248	0	0	-58	-537	-479	297	210	-508	23	98	36	46	-3	-34	0
249	0	0	-33	-535	-502	284	234	-518	3	102	5	79	46	23	0
250	0	0	-4	-539	-535	271	265	-537	17	95	91	93	-31	58	0
251	0	0	-21	-535	-514	278	246	-524	-3	164	75	114	40	-27	0
252	0	0	-80	-539	-459	309	189	-499	19	34	83	1	-67	5	0
253	0	0	-29	-527	-498	278	234	-512	81	32	112	122	-1	11	0
254	0	0	-58	-531	-473	294	207	-502	-17	137	56	44	11	-31	0
255	0	0	-107	-531	-424	319	158	-477	-44	87	-31	54	-38	40	0
256	0	0	-58	-537	-479	297	210	-508	-1	114	34	93	-36	-3	0
257	0	0	-89	-529	-440	309	175	-484	-11	38	67	62	-52	-9	0
258	0	0	8	-533	-541	262	274	-537	11	25	87	102	-25	-9	0
259	0	0	-50	-529	-479	289	214	-504	0	102	31	170	-21	-31	0
260	0	0	-35	-537	-502	286	233	-519	-62	106	54	65	-9	77	0
261	0	0	-76	-535	-459	305	191	-497	-25	60	65	17	32	-15	0
262	0	0	-77	-523	-446	300	184	-484	31	44	56	85	23	-91	0
263	0	0	-145	-531	-386	338	120	-458	-64	73	-11	0	-38	-65	0
264	0	0	-39	-535	-496	287	228	-515	23	170	64	104	32	87	0
265	0	0	-128	-535	-407	331	139	-471	-75	114	34	81	25	25	0
266	0	0	-66	-533	-467	299	200	-500	-32	120	40	44	3	-11	0
267	0	0	-66	-516	-450	291	192	-483	-7	182	131	31	50	-40	0
268	0	0	-102	-519	-417	310	157	-468	-46	52	36	60	-7	1	0
269	0	0	-48	-519	-471	283	211	-495	-44	46	112	13	-1	-29	0
270	0	0	-75	-517	-442	296	183	-479	5	42	98	85	56	7	0
271	0	0	-60	-527	-467	293	203	-497	-104	128	-7	89	-87	-56	0
272	0	0	8	-531	-539	261	273	-535	50	102	170	168	34	19	0
273	0	0	-194	-527	-333	360	69	-430	-166	56	-60	7	-112	-159	0
274	0	0	-83	-529	-446	306	181	-487	-13	114	36	145	5	-15	0
275	0	0	-136	-514	-378	325	121	-446	-110	46	38	-7	-23	-46	0
276	0	0	11	-508	-519	248	265	-513	9	139	102	149	3	29	0
277	0	0	-150	-514	-364	332	107	-439	-11	54	126	52	-29	-17	0
278	0	0	-104	-517	-413	310	154	-465	-7	65	137	62	-36	65	0
279	0	0	-121	-516	-395	318	137	-455	9	65	46	139	-48	-64	0
280	0	0	-85	-525	-440	305	177	-482	19	65	67	153	3	-17	0
281	0	0	-114	-519	-405	316	145	-462	38	98	44	95	56	-11	0
282	0	0	-173	-516	-343	344	85	-429	-21	87	46	52	11	23	0
283	0	0	-135	-517	-382	326	123	-449	-40	133	56	67	52	23	0
284	0	0	-194	-517	-323	355	64	-420	-48	65	50	50	-60	5	0
285	0	0	-207	-523	-316	365	54	-419	-3	131	131	36	-21	23	0
286	0	0	-208	-516	-308	362	50	-412	-44	97	23	31	-40	-40	0
287	0	0	-172	-517	-345	344	86	-431	-50	116	129	23	34	7	0
288	0	0	-215	-519	-304	367	44	-411	-42	73	50	36	36	-15	0
289	0	0	-220	-516	-296	368	38	-406	-71	40	-1	64	-25	-13	0
290	0	0	-163	-512	-349	337	93	-430	3	95	98	71	81	-29	0
291	0	0	-245	-514	-269	379	12	-391	-3	56	89	-13	-29	13	0
292	0	0	-225	-504	-279	364	27	-391	-19	58	83	48	5	27	0
293	0	0	-231	-502	-271	366	20	-386	19	50	131	81	40	17	0
294	0	0	-229	-506	-277	367	24	-391	-67	98	0	34	-56	-73	0
295	0	0	-254	-510	-256	382	1	-383	48	141	195	110	44	112	0
296	0	0	-310	-504	-194	407	-58	-349	-29	50	36	48	-52	13	0
297	0	0	-219	-502	-283	360	32	-392	0	164	137	102	62	21	0
298	0	0	-254	-510	-256	382	1	-383	-36	44	40	89	-1	46	0
299	0	0	-301	-498	-197	399	-52	-347	19	67	17	36	7	42	0
300	0	0	-339	-498	-159	418	-90	-328	-73	60	54	23	-1	-5	0
301	0	0	-269	-490	-221	379	-24	-355	-5	87	126	-13	-21	25	0
302	0	0	-337	-490	-153	413	-92	-321	-13	77	19	67	17	-31	0
303	0	0	-326	-496	-170	411	-78	-333	60	65	-21	139	-75	9	0
304	0	0	-306	-498	-192	402	-57	-345	-46	128	29	112	-17	-3	0
305	0	0	-320	-494	-174	407	-73	-334	-56	120	29	67	-60	0	0
306	0	0	-359	-498	-139	428	-110	-318	-52	131	50	46	-32	-17	0
307	0	0	-394	-500	-106	447	-144	-303	-64	48	25	-9	13	-108	0
308	0	0	-294	-488	-194	391	-50	-341	-15	124	97	13	-38	15	0
309	0	0	-406	-485	-79	445	-163	-282	-62	87	106	40	-34	44	0
310	0	0	-326	-475	-149	400	-88	-312	-65	129	36	-23	-29	-42	0
311	0	0	-338	-450	-112	394	-113	-281	0	110	104	60	36	5	0
312	0	0	-441	-426	15	433	-228	-205	-52	153	-9	85	-7	-9	0
313	0	0	-338	-403	-65	370	-136	-234	-21	50	83	32	-36	-79	0
314	0	0	-406	-391	15	398	-210	-188	-38	100	106	75	52	-34	0
315	0	0	-336	-372	-36	354	-150	-204	-46	124	67	34	46	52	0
316	0	0	-375	-380	-5	377	-185	-192	-25	168	34	54	-34	-15	0
317	0	0	-415	-384	31	399	-223	-176	-60	23	31	-15	-19	-1	0
318	0	0	-386	-386	0	386	-193	-193	-19	40	13	83	-3	13	0
319	0	0	-404	-397	7	400	-205	-195	58	42	-13	141	-38	-23	0
320	0	0	-428	-401	27	414	-227	-187	-29	13	27	31	-52	-32	0
321	0	0	-414	-415	-1	414	-206	-208	0	133	46	67	-36	-52	0
322	0	0	-437	-430	7	433	-222	-211	-52	104	64	73	19	-23	0
323	0	0	-476	-440	36	458	-256	-202	-15	54	5	34	3	27	0
324	0	0	-427	-436	-9	431	-209	-222	-87	126	32	31	-32	-19	0
325	0	0	-517	-438	79	477	-298	-179	-44	147	0	118	9	29	0
326	0	0	-447	-434	13	440	-230	-210	-93	114	38	25	-54	-11	0
327	0	0	-467	-452	15	459	-241	-218	19	129	75	118	21	-3	0
328	0	0	-506	-450	56	478	-281	-197	-93	23	13	11	-29	-21	0
329	0	0	-448	-463	-15	455	-216	-239	-25	149	44	110	31	34	0
330	0	0	-520	-486	34	503	-277	-226	-71	32	122	32	1	-15	0
331	0	0	-501	-494	7	497	-254	-243	-23	64	13	38	-50	-50	0
332	0	0	-565	-500	65	532	-315	-217	-67	131	46	11	44	56	0
333	0	0	-550	-508	42	529	-296	-233	-89	153	65	60	21	5	0
334	0	0	-567	-517	50	542	-308	-233	-1	64	44	32	19	1	0
335	0	0	-625	-525	100	575	-362	-212	-15	98	34	32	3	-34	0
336	0	0	-571	-525	46	548	-308	-239	27	124	93	44	97	-13	0
337	0	0	-583	-531	52	557	-317	-239	3	69	19	65	-83	44	0
338	0	0	-587	-539	48	563	-317	-245	-93	122	38	38	52	-62	0
339	0	0	-680	-545	135	612	-407	-205	-71	62	-23	-42	-56	-21	0
340	0	0	-577	-558	19	567	-298	-269	-15	85	91	13	-97	52	0
341	0	0	-610	-558	52	584	-331	-253	-17	97	54	118	-17	5	0
342	0	0	-672	-541	131	606	-401	-205	-77	58	-25	83	-67	-5	0
343	0	0	-602	-533	69	567	-335	-232	-1	77	-3	38	-36	-15	0
344	0	0	-696	-549	147	622	-421	-201	-17	102	9	64	25	5	0
345	0	0	-742	-545	197	643	-469	-174	-104	-1	1	5	-81	-64	0
346	0	0	-618	-537	81	577	-349	-228	17	112	110	56	52	15	0
347	0	0	-688	-541	147	614	-417	-197	-27	25	62	32	-3	-3	0
348	0	0	-579	-533	46	556	-312	-243	56	137	32	170	-15	60	0
349	0	0	-688	-535	153	611	-420	-191	-38	85	40	13	5	-67	0
350	0	0	-647	-539	108	593	-377	-215	-69	71	29	50	-11	-89	0
351	0	0	-694	-539	155	616	-424	-192	-75	114	36	50	-25	7	0
352	0	0	-680	-541	139	610	-409	-201	-31	106	58	42	-38	-29	0
353	0	0	-606	-539	67	572	-336	-236	-19	77	116	52	-3	-9	0
354	0	0	-665	-547	118	606	-391	-214	-17	135	42	50	-1	65	0
355	0	0	-702	-549	153	625	-427	-198	-120	192	29	-5	-34	83	0
356	0	0	-641	-543	98	592	-369	-222	-5	87	32	73	-62	-15	0
357	0	0	-608	-543	65	575	-336	-239	13	116	104	52	40	65	0
358	0	0	-641	-539	102	590	-371	-218	-5	73	21	7	-17	21	0
359	0	0	-573	-541	32	557	-302	-254	15	100	98	93	-62	69	0
360	0	0	-688	-547	141	617	-414	-203	-36	9	11	29	36	-1	0
361	0	0	-600	-535	65	567	-332	-235	-7	106	42	102	29	-32	0
362	0	0	-653	-531	122	592	-387	-204	7	50	50	71	25	-17	0
363	0	0	-659	-537	122	598	-390	-207	-69	79	-48	29	-42	-31	0
364	0	0	-653	-535	118	594	-385	-208	0	73	44	128	-11	34	0
365	0	0	-663	-539	124	601	-393	-207	-40	65	25	48	5	3	0
366	0	0	-665	-543	122	604	-393	-210	-27	128	42	62	25	3	0
367	0	0	-616	-537	79	576	-347	-229	-11	108	83	44	-54	13	0
368	0	0	-624	-541	83	582	-353	-229	7	83	-40	79	-9	-21	0
369	0	0	-591	-543	48	567	-319	-247	48	112	31	93	7	-29	0
370	0	0	-636	-539	97	587	-366	-221	5	108	100	73	7	0	0
371	0	0	-701	-531	170	616	-435	-180	-102	48	-42	-11	-32	-50	0
372	0	0	-627	-529	98	578	-362	-215	9	153	83	75	25	7	0
373	0	0	-680	-533	147	606	-413	-193	-48	141	62	100	38	42	0
374	0	0	-664	-523	141	593	-402	-191	-50	58	-32	34	-54	19	0
375	0	0	-610	-519	91	564	-350	-214	79	118	87	131	40	-15	0
376	0	0	-722	-523	199	622	-460	-162	1	32	23	79	13	-79	0
377	0	0	-645	-527	118	586	-381	-204	-64	139	27	102	-50	31	0
378	0	0	-641	-529	112	585	-376	-208	-67	71	23	-5	-27	-5	0
379	0	0	-680	-521	159	600	-419	-181	-44	118	3	89	-42	54	0
380	0	0	-631	-519	112	575	-371	-203	-36	108	69	54	13	48	0
381	0	0	-593	-506	87	549	-340	-209	7	98	91	79	40	27	0
382	0	0	-711	-512	199	611	-455	-156	-40	-1	-46	-11	-50	-46	0
383	0	0	-599	-508	91	553	-345	-208	-31	85	52	67	23	-44	0
384	0	0	-651	-504	147	577	-399	-178	-97	129	89	48	-17	32	0
385	0	0	-573	-502	71	537	-322	-215	-67	180	52	-31	9	-17	0
386	0	0	-657	-498	159	577	-408	-169	-7	114	-21	40	-17	-25	0
387	0	0	-614	-492	122	553	-368	-185	-145	168	29	-19	-75	-1	0
388	0	0	-558	-504	54	531	-306	-225	-52	157	34	79	38	17	0
389	0	0	-581	-517	64	549	-322	-226	-15	44	27	58	-11	-31	0
390	0	0	-569	-525	44	547	-306	-240	-56	151	64	64	48	31	0
391	0	0	-608	-535	73	571	-340	-231	-29	73	23	124	-46	32	0
392	0	0	-550	-535	15	542	-282	-260	-1	87	77	79	-56	-1	0
393	0	0	-574	-543	31	558	-302	-256	-54	71	5	-17	-3	-79	0
394	0	0	-593	-562	31	577	-312	-265	-56	50	52	31	52	-31	0
395	0	0	-555	-562	-7	558	-274	-284	-27	64	-11	60	1	-56	0
396	0	0	-554	-533	21	543	-287	-256	-56	97	122	0	-19	3	0
397	0	0	-501	-463	38	482	-269	-212	-67	38	93	54	-65	-11	0
398	0	0	-472	-389	83	430	-277	-153	-21	98	75	67	0	128	0
399	0	0	-321	-300	21	310	-171	-139	34	15	87	13	-25	48	0
400	0	0	-319	-178	141	248	-230	-18	-19	102	1	131	52	31	0
401	0	0	-224	-17	207	120	-215	95	-64	89	44	69	-56	-48	0
402	0	0	-81	211	292	-65	-186	251	15	120	31	69	3	23	0
403	0	0	-2	488	490	-243	-246	489	-67	52	13	56	3	62	0
404	0	0	173	766	593	-469	-210	679	-11	87	1	87	-32	7	0
405	0	0	351	1074	723	-712	-186	898	5	172	116	58	69	38	0
406	0	0	475	1369	894	-922	-209	1131	-40	135	32	71	-13	5	0
407	0	0	675	1732	1057	-1203	-191	1394	1	17	21	85	-97	29	0
408	0	0	770	1992	1222	-1381	-226	1607	-93	62	50	62	-27	-25	0
409	0	0	910	2095	1185	-1502	-137	1640	-3	128	102	71	-17	27	0
410	0	0	970	2217	1247	-1593	-138	1732	-87	114	15	60	19	25	0
411	0	0	921	2176	1255	-1548	-167	1715	-17	120	50	102	46	21	0
412	0	0	824	2052	1228	-1438	-202	1640	-67	67	21	13	-23	-19	0
413	0	0	811	1934	1123	-1372	-156	1528	9	75	60	65	32	38	1
414	0	0	654	1633	979	-1143	-162	1306	-29	32	89	1	-9	-3	0
415	0	0	530	1162	632	-846	-51	897	-52	87	85	67	17	21	0
416	0	0	180	614	434	-397	-127	524	-65	73	9	98	15	-11	0
417	0	0	-56	112	168	-28	-112	140	-155	137	-40	116	-21	-11	0
418	0	0	-309	-479	-170	394	-69	-324	-52	106	36	98	-32	-48	0
419	0	0	-605	-1035	-430	820	-87	-732	-145	197	89	-7	114	19	0
420	0	0	-734	-1187	-453	960	-140	-820	-126	95	44	-38	-3	-71	0
421	0	0	-586	-1045	-459	815	-63	-752	-44	170	58	62	3	42	0
422	0	0	-642	-898	-256	770	-193	-577	-141	85	81	5	-31	32	0
423	0	0	-472	-795	-323	633	-74	-559	-31	87	97	32	3	-9	0
424	0	0	-464	-731	-267	597	-98	-499	-65	133	50	21	62	-27	0
425	0	0	-440	-661	-221	550	-109	-441	-71	120	29	79	-13	-36	0
426	0	0	-363	-578	-215	470	-74	-396	-31	100	27	100	-11	3	0
427	0	0	-304	-488	-184	396	-60	-336	-64	153	64	95	-9	34	0
428	0	0	-310	-422	-112	366	-99	-267	-13	32	19	23	0	-5	0
429	0	0	-248	-368	-120	308	-64	-244	-17	147	1	110	-83	13	0
430	0	0	-240	-360	-120	300	-60	-240	-50	31	40	65	-13	-25	0
431	0	0	-167	-378	-211	272	22	-294	-5	131	71	67	-21	11	0
432	0	0	-218	-386	-168	302	-25	-277	-34	91	25	64	0	17	0
433	0	0	-288	-388	-100	338	-94	-244	-129	-48	97	-56	-40	-21	0
434	0	0	-192	-393	-201	292	4	-297	-9	129	67	108	-11	27	0
435	0	0	-260	-417	-157	338	-51	-287	-31	87	44	29	-25	29	0
436	0	0	-185	-419	-234	302	24	-326	-137	129	71	114	-9	3	0
437	0	0	-189	-417	-228	303	19	-322	-58	89	40	124	13	-36	0
438	0	0	-210	-417	-207	313	-1	-312	-97	13	128	-11	-29	-36	0
439	0	0	-134	-413	-279	273	72	-346	-69	108	131	60	52	40	0
440	0	0	-192	-426	-234	309	21	-330	-81	97	25	104	11	48	0
441	0	0	-176	-430	-254	303	39	-342	-69	89	46	11	11	-15	0
442	0	0	-178	-434	-256	306	39	-345	-97	141	71	100	-5	-9	0
443	0	0	-206	-438	-232	322	13	-335	-141	85	42	-25	-75	-5	0
444	0	0	-198	-438	-240	318	21	-339	-64	98	31	32	-40	62	0
445	0	0	-145	-430	-285	287	70	-357	-95	145	29	67	11	34	0
446	0	0	-124	-426	-302	275	89	-364	-23	151	46	98	1	46	0
447	0	0	-133	-422	-289	277	78	-355	-38	71	38	106	-81	21	0
448	0	0	-103	-430	-327	266	112	-378	-42	108	60	42	-42	104	0
449	0	0	-175	-440	-265	307	45	-352	-91	60	-54	50	-38	-60	0
450	0	0	-114	-436	-322	275	104	-379	-89	168	21	81	11	-5	0
451	0	0	-137	-428	-291	282	77	-359	-13	36	7	98	-9	-64	0
452	0	0	-114	-420	-306	267	96	-363	-36	69	65	40	-34	36	0
453	0	0	-134	-419	-285	276	75	-352	-65	89	50	102	-19	-9	0
454	0	0	-119	-411	-292	265	86	-351	-23	67	34	77	-19	0	0
455	0	0	-82	-409	-327	245	122	-368	-62	128	9	122	-38	-11	0
456	0	0	-149	-403	-254	276	52	-328	-79	44	40	48	13	-52	0
457	0	0	11	-388	-399	188	205	-393	-1	36	114	36	0	27	0
458	0	0	-64	-391	-327	227	131	-359	-44	143	62	106	-7	65	0
459	0	0	-4	-382	-378	193	187	-380	-34	98	65	93	-98	-36	0
460	0	0	-100	-389	-289	244	94	-339	-97	110	-9	64	7	-25	0
461	0	0	-86	-386	-300	236	107	-343	-54	116	60	75	-1	3	0
462	0	0	-101	-382	-281	241	90	-331	-131	91	36	38	-81	-46	0
463	0	0	-108	-358	-250	233	71	-304	-112	60	42	93	-83	-17	0
464	0	0	-66	-358	-292	212	113	-325	38	64	95	102	-5	46	0
465	0	0	-60	-364	-304	212	122	-334	-75	56	38	0	-34	27	0
466	0	0	-37	-366	-329	201	146	-347	-52	104	116	-13	29	-42	0
467	0	0	-122	-358	-236	240	57	-297	-87	21	5	15	-85	-29	0
468	0	0	-87	-356	-269	221	91	-312	-62	60	-32	71	-64	-34	0
469	0	0	-76	-343	-267	209	95	-305	-97	112	48	81	-9	-1	0
470	0	0	-75	-358	-283	216	104	-320	-133	54	5	1	7	-54	0
471	0	0	-8	-343	-335	175	163	-339	-17	197	67	52	42	-7	0
472	0	0	-136	-333	-197	234	30	-265	-69	15	48	56	-60	-9	0
473	0	0	35	-316	-351	140	193	-333	32	106	50	93	-56	17	0
474	0	0	-142	-320	-178	231	18	-249	-129	75	0	-3	9	-11	0
475	0	0	-12	-316	-304	164	146	-310	19	48	79	69	-13	-13	0
476	0	0	-50	-302	-252	176	101	-277	-32	62	87	54	23	21	0
477	0	0	-2	-296	-294	149	146	-295	-85	29	85	-25	-110	13	0
478	0	0	-2	-289	-287	145	142	-288	19	139	3	31	29	5	0
479	0	0	-89	-294	-205	191	58	-249	-75	102	-44	81	-56	-58	0
480	0	0	37	-285	-322	124	179	-303	42	79	122	112	11	65	0
481	0	0	-63	-289	-226	176	81	-257	-36	91	40	17	3	1	0
482	0	0	-25	-269	-244	147	109	-256	-102	112	58	-5	27	-79	0
483	0	0	-54	-263	-209	158	77	-236	-38	62	122	97	-23	-5	0
484	0	0	-58	-263	-205	160	73	-234	-159	100	-27	36	-9	-23	0
485	0	0	17	-252	-269	117	143	-260	-58	102	83	56	-11	48	0
486	0	0	-42	-234	-192	138	75	-213	-34	89	13	62	-34	-27	0
487	0	0	26	-226	-252	100	139	-239	-81	95	15	67	-15	3	0
488	0	0	-49	-221	-172	135	61	-196	-100	64	32	44	-52	73	0
489	0	0	-4	-207	-203	105	99	-205	-85	56	15	15	-25	25	0
490	0	0	-13	-203	-190	108	88	-196	-54	102	54	29	-11	-9	0
491	0	0	-33	-197	-164	115	65	-180	-34	95	21	23	-31	-32	0
492	0	0	-16	-184	-168	100	76	-176	-75	104	19	25	19	-32	0
493	0	0	-16	-178	-162	97	73	-170	-112	69	32	34	-7	-32	0
494	0	0	4	-164	-168	80	86	-166	-38	145	54	131	42	-15	0
495	0	0	-12	-149	-137	80	62	-143	-124	145	21	23	32	19	0
496	0	0	0	-135	-135	67	67	-135	-69	122	15	38	-32	-64	0
497	0	0	-34	-129	-95	81	30	-112	0	110	-9	81	-17	36	0
498	0	0	14	-108	-122	47	68	-115	-75	73	29	48	-60	-29	0
499	0	0	15	-93	-108	39	61	-100	-42	124	98	97	-1	40	0
500	0	0	0	-75	-75	37	37	-75	-60	85	97	71	-9	-11	0
501	0	0	25	-62	-87	18	56	-74	-54	159	13	-5	9	-23	0
502	0	0	-6	-54	-48	30	21	-51	-25	93	102	58	56	46	0
503	0	0	-39	-32	7	35	-23	-12	-79	87	52	40	-7	-36	0
504	0	0	-34	-17	17	25	-25	0	-126	97	46	38	15	-11	0
505	0	0	-24	-3	21	13	-22	9	-79	29	93	17	-58	54	0
506	0	0	26	19	-7	-22	16	6	-48	192	56	77	32	-25	0
507	0	0	-21	25	46	-2	-33	35	-95	40	21	25	-116	-34	0
508	0	0	71	40	-31	-55	51	4	5	36	40	62	40	-48	0
509	0	0	-19	64	83	-22	-51	73	-91	87	62	62	-29	5	0
510	0	0	39	85	46	-62	-3	65	-54	40	60	32	-44	7	0
511	0	0	37	116	79	-76	-21	97	-15	71	36	97	9	-15	0
512	0	0	4	141	137	-72	-66	139	-114	85	40	93	17	46	0
513	0	0	41	170	129	-105	-44	149	-19	73	32	69	-93	-60	0
514	0	0	41	186	145	-113	-52	165	5	118	81	128	60	34	0
515	0	0	33	205	172	-119	-69	188	-112	67	13	42	-83	-25	0
516	0	0	33	225	192	-129	-79	208	-32	126	62	159	-7	17	0
517	0	0	-18	236	254	-109	-136	245	-174	-38	-77	52	-56	-91	0
518	0	0	141	267	126	-204	7	196	-5	114	58	93	36	-7	0
519	0	0	4	285	281	-144	-138	283	-122	62	48	31	36	-56	0
520	0	0	89	298	209	-193	-60	253	-27	64	79	27	-40	-9	0
521	0	0	101	310	209	-205	-54	259	-50	69	46	-5	38	-31	0
522	0	0	-15	314	329	-149	-172	321	-83	1	9	1	-56	-17	0
523	0	0	76	351	275	-213	-99	313	-93	50	23	21	-7	7	0
524	0	0	65	356	291	-210	-113	323	-38	5	52	23	19	-7	0
525	0	0	45	368	323	-206	-139	345	-106	129	17	75	69	-79	0
526	0	0	8	384	376	-196	-184	380	-89	110	27	19	-58	3	0
527	0	0	58	405	347	-231	-144	376	-87	36	46	-40	-1	-120	0
528	0	0	106	420	314	-263	-104	367	-50	128	69	93	17	54	0
529	0	0	59	415	356	-237	-148	385	-89	54	-19	64	-15	-29	0
530	0	0	106	426	320	-266	-107	373	-23	93	-52	104	-5	1	0
531	0	0	27	438	411	-232	-192	424	-58	56	38	75	-36	-9	0
532	0	0	74	450	376	-262	-151	413	-71	98	-23	25	-7	-17	0
533	0	0	45	442	397	-243	-176	419	-52	73	46	48	-17	-3	0
534	0	0	103	444	341	-273	-119	392	-77	141	23	25	11	48	0
535	0	0	123	452	329	-287	-103	390	15	65	62	79	-32	32	0
536	0	0	80	450	370	-265	-145	410	-81	137	3	145	-48	5	0
537	0	0	87	436	349	-261	-131	392	-36	71	15	60	-27	81	0
538	0	0	71	424	353	-247	-141	388	-32	13	122	19	-1	13	0
539	0	0	40	393	353	-216	-156	373	-97	112	15	3	-27	9	0
540	0	0	12	378	366	-195	-177	372	-93	40	42	67	-38	-1	0
541	0	0	6	351	345	-178	-169	348	-71	141	95	0	15	0	0
542	0	0	-45	327	372	-141	-208	349	-60	112	25	97	-34	5	0
543	0	0	-50	306	356	-128	-203	331	1	42	-7	54	-34	-1	0
544	0	0	-64	269	333	-102	-198	301	-21	56	89	32	-1	91	0
545	0	0	-121	228	349	-53	-235	288	-95	52	60	54	-87	-13	0
546	0	0	-91	190	281	-49	-186	235	-11	128	129	116	-36	-1	0
547	0	0	-221	149	370	36	-295	259	-128	108	-15	7	-32	-58	0
548	0	0	-79	118	197	-19	-138	157	-5	91	110	69	21	32	0
549	0	0	-241	65	306	88	-273	185	-141	133	34	19	21	-27	0
550	0	0	-166	29	195	68	-180	112	-56	141	69	29	29	-29	0
551	0	0	-286	-1	285	143	-285	142	-75	50	21	-60	-9	31	0
552	0	0	-302	-29	273	165	-287	122	-77	75	-48	27	-27	-31	0
553	0	0	-298	-64	234	181	-266	85	-106	44	46	25	-46	19	0
554	0	0	-269	-89	180	179	-224	45	-15	114	75	34	7	27	0
555	0	0	-350	-131	219	240	-284	44	-79	79	-25	-1	0	-32	0
556	0	0	-319	-157	162	238	-240	2	-42	174	29	116	-1	50	0
557	0	0	-389	-186	203	287	-296	8	-93	32	-31	27	-50	-48	0
558	0	0	-302	-215	87	258	-194	-64	-36	98	64	91	-48	44	0
559	0	0	-377	-234	143	305	-260	-45	-128	93	89	79	60	-21	0
560	0	0	-333	-250	83	291	-208	-83	-97	58	32	-17	-32	-3	0
561	0	0	-449	-277	172	363	-310	-52	-13	75	67	46	-34	-69	0
562	0	0	-443	-300	143	371	-293	-78	-56	54	54	79	-1	-7	0
563	0	0	-428	-316	112	372	-270	-102	-65	27	65	52	-21	-36	0
564	0	0	-449	-337	112	393	-280	-112	-54	128	58	21	52	-48	0
565	0	0	-430	-341	89	385	-259	-126	-95	106	64	65	-56	-60	0
566	0	0	-441	-360	81	400	-261	-139	-69	71	48	58	-106	23	0
567	0	0	-344	-378	-34	361	-155	-206	7	112	73	48	34	19	0
568	0	0	-473	-388	85	430	-279	-151	-40	56	40	100	-32	7	0
569	0	0	-457	-388	69	422	-263	-159	-60	31	67	65	-50	-42	0
570	0	0	-429	-395	34	412	-231	-180	21	67	21	11	-31	-27	0
571	0	0	-474	-401	73	437	-273	-164	-1	44	104	1	-34	-7	0
572	0	0	-513	-401	112	457	-312	-144	-29	65	60	46	-3	-44	0
573	0	0	-468	-403	65	435	-266	-169	-19	104	31	34	-1	-13	0
574	0	0	-500	-415	85	457	-292	-165	-36	69	27	52	48	42	0
575	0	0	-442	-411	31	426	-236	-190	-40	97	23	7	-21	-77	0
576	0	0	-509	-432	77	470	-293	-177	-46	87	44	5	-23	54	0
577	0	0	-476	-432	44	454	-260	-194	-44	77	89	106	-17	34	0
578	0	0	-525	-432	93	478	-309	-169	-62	64	97	-19	-15	-40	0
579	0	0	-503	-434	69	468	-286	-182	-93	106	7	44	-13	-5	0
580	0	0	-439	-436	3	437	-221	-216	-56	75	58	60	-32	-44	0
581	0	0	-505	-440	65	472	-285	-187	29	139	71	85	42	40	0
582	0	0	-513	-444	69	478	-291	-187	-34	32	5	-29	-31	-31	0
583	0	0	-431	-442	-11	436	-210	-226	-42	126	52	15	62	-29	0
584	0	0	-451	-440	11	445	-231	-214	-32	44	65	122	15	-13	0
585	0	0	-449	-444	5	446	-227	-219	0	56	81	17	1	-34	0
586	0	0	-421	-442	-21	431	-200	-231	-62	157	64	97	-7	-46	0
587	0	0	-451	-440	11	445	-231	-214	-50	98	9	64	-1	-21	0
588	0	0	-406	-446	-40	426	-183	-243	-11	135	50	83	-38	42	0
589	0	0	-453	-453	0	453	-226	-226	-73	38	27	62	-40	0	0
590	0	0	-462	-455	7	458	-234	-224	-64	106	-60	38	-29	-40	0
591	0	0	-470	-459	11	464	-240	-224	5	110	46	50	-19	34	0
592	0	0	-489	-453	36	471	-262	-208	9	54	7	36	-19	17	0
593	0	0	-450	-457	-7	453	-221	-232	-42	135	-50	9	5	-69	0
594	0	0	-476	-461	15	468	-245	-223	-64	108	48	54	-9	-9	0
595	0	0	-490	-461	29	475	-259	-216	-116	87	21	-67	3	-21	0
596	0	0	-426	-453	-27	439	-199	-240	-34	108	81	116	-54	-36	0
597	0	0	-448	-453	-5	450	-221	-229	-38	129	27	91	9	27	0
598	0	0	-395	-457	-62	426	-166	-259	42	46	151	71	11	1	0
599	0	0	-472	-457	15	464	-243	-221	-65	13	3	40	-44	-42	0
600	0	0	-417	-457	-40	437	-188	-248	-58	118	40	97	-1	-1	0
601	0	0	-507	-461	46	484	-276	-207	-46	65	36	-7	23	-54	0
602	0	0	-472	-455	17	463	-244	-219	-81	65	-11	48	7	-52	0
603	0	0	-423	-438	-15	430	-204	-226	-36	36	23	60	89	-15	0
604	0	0	-436	-436	0	436	-218	-218	-83	52	29	0	-9	11	0
605	0	0	-437	-452	-15	444	-211	-233	-17	67	-9	62	5	-36	0
606	0	0	-392	-448	-56	420	-168	-252	-7	95	13	91	-50	-25	0
607	0	0	-402	-442	-40	422	-181	-241	-31	23	64	75	-75	-54	0
608	0	0	-423	-450	-27	436	-198	-238	-69	65	0	50	-85	-58	0
609	0	0	-445	-452	-7	448	-219	-229	-81	19	69	3	-64	54	0
610	0	0	-425	-450	-25	437	-200	-237	-83	65	38	40	-31	-21	0
611	0	0	-372	-453	-81	412	-145	-267	-38	110	40	69	-7	9	0
612	0	0	-511	-453	58	482	-284	-197	-143	62	-21	11	-65	-131	0
613	0	0	-378	-440	-62	409	-158	-251	-23	87	112	67	-17	40	0
614	0	0	-388	-446	-58	417	-165	-252	-97	81	42	27	-21	-5	0
615	0	0	-351	-442	-91	396	-130	-266	-34	50	54	98	13	-23	0
616	0	0	-372	-436	-64	404	-154	-250	-62	64	29	46	9	-97	0
617	0	0	-318	-436	-118	377	-100	-277	-54	62	54	64	0	-75	0
618	0	0	-413	-436	-23	424	-195	-229	-98	71	27	31	-52	34	0
619	0	0	-374	-438	-64	406	-155	-251	-32	56	9	-3	-40	-11	0
620	0	0	-304	-428	-124	366	-90	-276	38	122	129	89	54	-15	0
621	0	0	-347	-430	-83	388	-132	-256	-13	40	46	34	-65	-15	0
622	0	0	-343	-430	-87	386	-128	-258	-93	98	56	9	13	-27	0
623	0	0	-345	-438	-93	391	-126	-265	-56	118	102	27	23	15	0
624	0	0	-334	-436	-102	385	-116	-269	-60	77	-9	114	-95	38	0
625	0	0	-301	-442	-141	371	-80	-291	-83	42	95	40	-25	-3	0
626	0	0	-387	-452	-65	419	-161	-258	-77	56	42	3	27	9	0
627	0	0	-225	-440	-215	332	-5	-327	7	40	46	19	-42	23	0
628	0	0	-351	-444	-93	397	-129	-268	-89	52	-5	133	-7	11	0
629	0	0	-254	-442	-188	348	-33	-315	-56	-19	38	62	-79	-48	0
630	0	0	-308	-432	-124	370	-92	-278	-46	71	69	64	17	-21	0
631	0	0	-285	-424	-139	354	-73	-281	-69	87	23	32	69	-75	0
632	0	0	-291	-438	-147	364	-72	-292	-83	71	120	38	7	75	0
633	0	0	-264	-428	-164	346	-50	-296	-91	73	81	5	25	-1	0
634	0	0	-277	-428	-151	352	-63	-289	-1	54	67	118	-13	-19	0
635	0	0	-265	-422	-157	343	-54	-289	-1	36	69	42	0	-5	0
636	0	0	-252	-424	-172	338	-40	-298	-81	56	48	38	-11	-36	0
637	0	0	-195	-420	-225	307	15	-322	17	60	3	116	-52	-19	0
638	0	0	-271	-426	-155	348	-58	-290	-64	40	62	29	54	-5	0
639	0	0	-179	-413	-234	296	27	-323	-13	139	98	71	0	62	0
640	0	0	-225	-419	-194	322	-15	-306	-38	65	64	50	-31	34	0
641	0	0	-251	-419	-168	335	-41	-293	-67	69	46	54	-79	-52	0
642	0	0	-285	-420	-135	352	-75	-277	-102	104	114	54	19	-48	0
643	0	0	-244	-420	-176	332	-34	-298	-52	67	1	-19	17	-13	0
644	0	0	-187	-413	-226	300	19	-319	9	104	97	120	40	-31	0
645	0	0	-272	-409	-137	340	-67	-273	-168	73	67	13	-32	-34	0
646	0	0	-277	-399	-122	338	-77	-260	-91	62	-29	21	-56	-62	0
647	0	0	-233	-403	-170	318	-31	-286	-52	71	52	36	-60	13	0
648	0	0	-206	-403	-197	304	-4	-300	-32	69	29	48	-15	31	0
649	0	0	-250	-403	-153	326	-48	-278	-71	114	25	48	-27	58	0
650	0	0	-241	-405	-164	323	-38	-284	-69	75	-23	69	-56	-52	0
651	0	0	-248	-399	-151	323	-48	-275	-102	42	-7	-17	7	-34	0
652	0	0	-210	-409	-199	309	-5	-304	-29	112	108	69	23	11	0
653	0	0	-265	-393	-128	329	-68	-260	-135	25	52	-34	-42	-67	0
654	0	0	-215	-405	-190	310	-12	-297	-91	114	25	7	1	25	0
655	0	0	-249	-419	-170	334	-39	-294	-23	93	19	27	46	-48	0
656	0	0	-226	-420	-194	323	-16	-307	-44	85	83	52	-56	0	0
657	0	0	-216	-419	-203	317	-6	-311	-83	95	23	27	-44	19	0
658	0	0	-205	-420	-215	312	5	-317	-112	27	38	32	-42	-29	0
659	0	0	-201	-420	-219	310	9	-319	-69	48	64	62	1	-81	0
660	0	0	-285	-424	-139	354	-73	-281	-69	69	9	7	-1	-52	0
661	0	0	-196	-426	-230	311	17	-328	-46	151	11	56	21	-75	0
662	0	0	-295	-426	-131	360	-82	-278	-60	32	-13	7	-46	-38	0
663	0	0	-252	-420	-168	336	-42	-294	-116	81	29	64	-9	-32	0
664	0	0	-241	-419	-178	330	-31	-298	-48	79	-15	36	48	-34	0
665	0	0	-275	-422	-147	348	-64	-284	-98	38	50	23	-34	-11	0
666	0	0	-143	-426	-283	284	70	-354	-19	139	87	67	29	29	0
667	0	0	-301	-432	-131	366	-85	-281	-112	93	21	52	5	0	0
668	0	0	-200	-432	-232	316	16	-332	-56	19	54	-9	-52	-58	0
669	0	0	-178	-434	-256	306	39	-345	-13	69	124	79	-19	89	0
670	0	0	-274	-440	-166	357	-54	-303	-172	54	-48	19	-97	-38	0
671	0	0	-165	-436	-271	300	53	-353	-108	162	34	-11	50	-19	0
672	0	0	-231	-428	-197	329	-17	-312	-38	102	100	60	19	-36	0
673	0	0	-194	-438	-244	316	25	-341	-83	54	-5	104	-32	-54	0
674	0	0	-221	-440	-219	330	-1	-329	-46	106	38	116	-19	95	0
675	0	0	-221	-436	-215	328	-3	-325	-7	79	75	81	1	38	0
676	0	0	-212	-438	-226	325	7	-332	-36	62	-1	25	-42	-77	0
677	0	0	-202	-442	-240	322	19	-341	0	118	5	108	0	52	0
678	0	0	-167	-438	-271	302	52	-354	19	112	62	-21	-21	65	0
679	0	0	-231	-444	-213	337	-9	-328	-58	15	13	71	38	-64	0
680	0	0	-258	-446	-188	352	-35	-317	-71	60	19	38	-34	-64	0
681	0	0	-274	-442	-168	358	-53	-305	-46	81	-7	32	-11	-46	0
682	0	0	-229	-438	-209	333	-10	-323	-34	69	-23	15	-29	-21	0
683	0	0	-218	-448	-230	333	6	-339	-7	131	29	104	15	-34	0
684	0	0	-235	-434	-199	334	-18	-316	-98	69	13	64	-75	-5	0
685	0	0	-211	-436	-225	323	7	-330	-135	106	3	100	-23	-50	0
686	0	0	-264	-452	-188	358	-38	-320	-62	128	9	64	-60	-23	0
687	0	0	-212	-444	-232	328	10	-338	-124	87	100	38	60	-3	0
688	0	0	-208	-438	-230	323	11	-334	25	34	56	81	-11	-34	0
689	0	0	-223	-446	-223	334	0	-334	-64	166	-15	29	50	-25	0
690	0	0	-174	-453	-279	313	52	-366	-11	60	-11	40	-32	-27	0
691	0	0	-306	-455	-149	380	-78	-302	-81	93	151	54	13	44	0
692	0	0	-274	-448	-174	361	-50	-311	-147	60	-7	71	-93	-29	0
693	0	0	-201	-459	-258	330	28	-358	-5	91	95	98	11	46	0
694	0	0	-339	-453	-114	396	-112	-283	-83	50	17	27	-34	-60	0
695	0	0	-223	-455	-232	339	4	-343	-27	79	83	19	19	29	0
696	0	0	-278	-450	-172	364	-53	-311	-71	27	0	42	5	-56	0
697	0	0	-204	-450	-246	327	21	-348	36	89	42	75	25	44	0
698	0	0	-298	-453	-155	375	-71	-304	-91	38	54	38	-25	-65	0
699	0	0	-224	-452	-228	338	2	-340	-79	7	89	-79	-17	-50	0
700	0	0	-262	-461	-199	361	-31	-330	-25	110	27	42	100	21	0
701	0	0	-289	-455	-166	372	-61	-310	-46	50	31	-17	104	-64	0
702	0	0	-250	-459	-209	354	-20	-334	17	124	46	75	-44	5	0
703	0	0	-291	-463	-172	377	-59	-317	-44	75	-13	3	-3	67	0
704	0	0	-333	-457	-124	395	-104	-290	-97	79	-79	40	-75	-77	0
705	0	0	-320	-457	-137	388	-91	-297	-98	114	17	9	-40	21	0
706	0	0	-246	-457	-211	351	-17	-334	-102	91	56	34	-27	-7	0
707	0	0	-302	-459	-157	380	-72	-308	-50	19	36	15	-42	-25	0
708	0	0	-215	-455	-240	335	12	-347	-3	89	44	81	21	56	0
709	0	0	-272	-471	-199	371	-36	-335	-15	98	85	29	19	64	0
710	0	0	-223	-469	-246	346	11	-357	11	129	56	112	-21	50	0
711	0	0	-320	-463	-143	391	-88	-303	-65	73	1	77	-73	-31	0
712	0	0	-287	-461	-174	374	-56	-317	-13	120	-1	56	-21	-25	0
713	0	0	-345	-467	-122	406	-111	-294	-89	44	56	67	-23	11	0
714	0	0	-322	-465	-143	393	-89	-304	-93	81	13	77	58	-5	0
715	0	0	-233	-459	-226	346	-3	-342	0	81	58	50	42	-40	0
716	0	0	-291	-463	-172	377	-59	-317	-7	98	91	32	-34	-9	0
717	0	0	-277	-461	-184	369	-46	-322	23	46	81	44	-1	29	0
718	0	0	-250	-461	-211	355	-19	-336	-75	87	-1	34	1	-106	0
719	0	0	-275	-463	-188	369	-43	-325	13	98	52	116	25	48	0
720	0	0	-349	-473	-124	411	-112	-298	-106	64	-21	56	1	-85	0
721	0	0	-343	-465	-122	404	-110	-293	-54	141	17	27	25	-3	0
722	0	0	-370	-461	-91	415	-139	-276	-11	11	42	56	-46	-32	0
723	0	0	-409	-469	-60	439	-174	-264	-128	25	5	-65	-1	-147	0
724	0	0	-395	-459	-64	427	-165	-261	-40	-1	54	52	-5	1	0
725	0	0	-297	-463	-166	380	-65	-314	-38	95	34	11	44	27	0
726	0	0	-331	-459	-128	395	-101	-293	-44	114	52	58	-9	52	0
727	0	0	-361	-461	-100	411	-130	-280	-87	54	15	-3	-29	-46	0
728	0	0	-289	-461	-172	375	-58	-316	-89	145	-48	77	1	-46	0
729	0	0	-262	-467	-205	364	-28	-336	62	157	-9	81	5	-19	0
730	0	0	-365	-465	-100	415	-132	-282	-75	116	-11	15	19	5	0
731	0	0	-254	-461	-207	357	-23	-334	15	56	54	44	-3	-23	0
732	0	0	-328	-463	-135	395	-96	-299	7	65	91	54	-54	-19	0
733	0	0	-374	-469	-95	421	-139	-282	-58	25	-21	7	-34	-79	0
734	0	0	-289	-459	-170	374	-59	-314	-34	141	48	83	-13	1	0
735	0	0	-345	-463	-118	404	-113	-290	-46	75	-44	81	44	-52	0
736	0	0	-330	-461	-131	395	-99	-296	-13	112	79	19	-50	29	0
737	0	0	-330	-452	-122	391	-104	-287	-52	64	91	31	13	32	0
738	0	0	-283	-461	-178	372	-52	-319	-69	67	34	7	1	-65	0
739	0	0	-398	-471	-73	434	-162	-272	-38	83	-34	87	1	50	0
740	0	0	-355	-471	-116	413	-119	-293	-60	25	25	1	-38	-9	0
741	0	0	-314	-467	-153	390	-80	-310	-17	104	60	27	-56	-36	0
742	0	0	-410	-475	-65	442	-172	-270	-15	97	29	131	3	29	0
743	0	0	-388	-467	-79	427	-154	-273	-29	38	-13	81	-34	-46	0
744	0	0	-351	-459	-108	405	-121	-283	-11	104	58	46	40	15	0
745	0	0	-396	-461	-65	428	-165	-263	-27	15	36	-31	64	21	0
746	0	0	-349	-465	-116	407	-116	-290	-42	27	93	29	-44	-65	0
747	0	0	-355	-461	-106	408	-124	-283	-71	106	23	95	0	-40	0
748	0	0	-365	-463	-98	414	-133	-280	-60	102	31	15	38	-65	0
749	0	0	-304	-463	-159	383	-72	-311	38	11	131	-42	52	-25	0
750	0	0	-353	-465	-112	409	-120	-288	-32	83	-29	48	3	-13	0
751	0	0	-331	-459	-128	395	-101	-293	7	110	95	64	36	9	0
752	0	0	-318	-455	-137	386	-90	-296	17	87	97	34	-11	50	0
753	0	0	-394	-459	-65	426	-164	-262	-56	25	40	0	-19	-23	0
754	0	0	-431	-469	-38	450	-196	-253	-67	81	62	32	3	31	0
755	0	0	-388	-475	-87	431	-150	-281	-67	62	93	-13	-65	77	0
756	0	0	-336	-465	-129	400	-103	-297	46	32	38	110	50	-73	0
757	0	0	-363	-465	-102	414	-130	-283	-29	46	-3	56	-9	11	0
758	0	0	-343	-463	-120	403	-111	-291	17	34	56	50	32	9	0
759	0	0	-347	-461	-114	404	-116	-287	-40	69	17	36	25	-71	0
760	0	0	-390	-473	-83	431	-153	-278	-29	67	58	-31	58	-65	0
761	0	0	-413	-467	-54	440	-179	-260	-87	73	85	5	15	11	0
762	0	0	-388	-469	-81	428	-153	-275	-83	102	-50	38	-48	-25	0
763	0	0	-340	-471	-131	405	-104	-301	3	114	110	87	15	46	0
764	0	0	-403	-465	-62	434	-170	-263	-31	67	-42	102	-34	-50	0
765	0	0	-246	-461	-215	353	-15	-338	-11	182	89	19	5	21	0
766	0	0	-423	-469	-46	446	-188	-257	-75	114	-7	81	52	-34	0
767	0	0	-357	-471	-114	414	-121	-292	-108	64	32	27	1	-34	0
768	0	0	-351	-477	-126	414	-112	-301	-85	112	40	17	-5	54	0
769	0	0	-380	-473	-93	426	-143	-283	3	71	85	19	7	34	0
770	0	0	-332	-479	-147	405	-92	-313	29	100	7	118	-9	40	0
771	0	0	-318	-473	-155	395	-81	-314	-5	56	36	69	19	-25	0
772	0	0	-359	-477	-118	418	-120	-297	-11	151	54	-27	89	15	0
773	0	0	-369	-469	-100	419	-134	-284	-135	87	65	69	-40	19	0
774	0	0	-425	-465	-40	445	-192	-252	-62	93	19	23	-13	1	0
775	0	0	-433	-479	-46	456	-193	-262	-15	102	54	85	11	-9	0
776	0	0	-423	-483	-60	453	-181	-271	-65	83	-60	-32	-48	-77	0
777	0	0	-314	-475	-161	394	-76	-318	-31	170	17	104	-19	58	0
778	0	0	-425	-475	-50	450	-187	-262	-44	15	25	89	-32	-7	0
779	0	0	-330	-461	-131	395	-99	-296	-50	60	50	25	13	-108	0
780	0	0	-417	-467	-50	442	-183	-258	-31	73	36	50	-7	3	0
781	0	0	-365	-467	-102	416	-131	-284	-40	112	27	1	56	-46	0
782	0	0	-429	-463	-34	446	-197	-248	-62	116	62	50	-15	38	0
783	0	0	-316	-461	-145	388	-85	-303	-9	114	62	106	-17	0	0
784	0	0	-448	-457	-9	452	-219	-233	-89	100	27	40	15	0	0
785	0	0	-339	-457	-118	398	-110	-287	42	27	-21	64	-91	-104	0
786	0	0	-405	-467	-62	436	-171	-264	-40	155	71	83	29	-38	0
787	0	0	-405	-467	-62	436	-171	-264	-73	19	3	-5	-65	-27	0
788	0	0	-339	-467	-128	403	-105	-297	-9	137	34	71	-32	126	0
789	0	0	-367	-471	-104	419	-131	-287	-97	85	58	36	1	-73	0
790	0	0	-398	-473	-75	435	-161	-274	-13	97	11	104	93	-17	0
791	0	0	-355	-475	-120	415	-117	-297	-31	54	46	-36	-25	-58	0
792	0	0	-382	-465	-83	423	-149	-274	-100	153	122	36	34	73	0
793	0	0	-376	-453	-77	414	-149	-265	-95	50	17	9	-19	-34	0
794	0	0	-355	-461	-106	408	-124	-283	-13	77	87	139	-23	21	0
795	0	0	-335	-461	-126	398	-104	-293	-48	108	69	56	-36	1	0
796	0	0	-398	-463	-65	430	-166	-264	-15	108	73	75	11	21	0
797	0	0	-364	-461	-97	412	-133	-279	13	-7	93	-31	-32	-9	0
798	0	0	-331	-453	-122	392	-104	-287	-73	106	25	87	34	-3	0
799	0	0	-425	-467	-42	446	-191	-254	-81	95	52	83	9	25	0
800	0	0	-361	-481	-120	421	-120	-300	-102	102	58	11	48	-48	0
801	0	0	-361	-463	-102	412	-129	-282	-1	128	106	25	32	17	0
802	0	0	-434	-455	-21	444	-206	-238	-129	95	3	44	-29	-75	0
803	0	0	-345	-459	-114	402	-115	-286	-31	205	95	1	-48	31	0
804	0	0	-465	-465	0	465	-232	-232	-31	-27	3	97	-71	-79	0
805	0	0	-412	-479	-67	445	-172	-273	-32	108	32	102	-40	46	0
806	0	0	-328	-471	-143	399	-92	-307	56	100	73	58	-69	-23	0
807	0	0	-353	-463	-110	408	-121	-286	40	145	50	108	17	23	0
808	0	0	-390	-457	-67	423	-161	-262	-67	13	32	44	-48	29	0
809	0	0	-285	-459	-174	372	-55	-316	-3	110	85	126	87	3	0
810	0	0	-411	-457	-46	434	-182	-251	-75	23	77	-38	-62	-34	0
811	0	0	-393	-457	-64	425	-164	-260	-56	102	64	42	-15	-9	0
812	0	0	-394	-452	-58	423	-168	-255	25	85	40	42	27	21	0
813	0	0	-388	-448	-60	418	-164	-254	-34	77	58	67	-9	-32	0
814	0	0	-363	-446	-83	404	-140	-264	-58	67	44	21	-34	-75	0
815	0	0	-375	-446	-71	410	-152	-258	-36	91	58	56	-87	46	0
816	0	0	-384	-440	-56	412	-164	-248	-77	58	23	25	-34	-19	0
817	0	0	-305	-440	-135	372	-85	-287	-31	87	116	71	13	0	0
818	0	0	-396	-440	-44	418	-176	-242	-34	48	36	52	19	-7	0
819	0	0	-382	-444	-62	413	-160	-253	-60	40	25	3	-87	3	0
820	0	0	-356	-453	-97	404	-129	-275	31	108	46	85	-17	15	0
821	0	0	-342	-442	-100	392	-121	-271	-27	60	32	-25	-19	-46	0
822	0	0	-353	-444	-91	398	-131	-267	-21	143	17	100	-1	17	0
823	0	0	-398	-452	-54	425	-172	-253	-91	141	-9	-31	29	-1	0
824	0	0	-414	-450	-36	432	-189	-243	-25	75	-54	40	-34	-58	0
825	0	0	-394	-446	-52	420	-171	-249	-36	31	73	23	36	-11	0
826	0	0	-370	-432	-62	401	-154	-247	-21	108	38	21	-3	46	0
827	0	0	-343	-422	-79	382	-132	-250	-36	135	48	50	34	-13	0
828	0	0	-338	-419	-81	378	-128	-250	-15	50	3	58	-87	93	0
829	0	0	-330	-399	-69	364	-130	-234	-15	17	97	54	-15	-19	0
830	0	0	-342	-380	-38	361	-152	-209	-50	97	7	44	1	32	0
831	0	0	-318	-372	-54	345	-132	-213	-9	83	0	36	-17	-69	0
832	0	0	-371	-356	15	363	-193	-170	-34	67	42	1	0	21	0
833	0	0	-354	-345	9	349	-181	-168	-93	29	7	15	-13	-7	0
834	0	0	-354	-335	19	344	-186	-158	-1	-23	50	13	-71	-15	0
835	0	0	-359	-327	32	343	-195	-147	-21	102	34	52	34	5	0
836	0	0	-305	-345	-40	325	-132	-192	-54	48	-3	23	-81	-7	0
837	0	0	-234	-358	-124	296	-55	-241	-9	104	126	106	32	9	0
838	0	0	-385	-382	3	383	-194	-189	-137	36	15	15	-65	7	0
839	0	0	-262	-382	-120	322	-71	-251	73	1	50	50	-54	-38	0
840	0	0	-393	-393	0	393	-196	-196	-52	73	-17	-9	-75	-5	0
841	0	0	-355	-403	-48	379	-153	-225	34	98	17	116	-34	25	0
842	0	0	-351	-389	-38	370	-156	-213	-62	97	11	7	32	-31	0
843	0	0	-346	-384	-38	365	-154	-211	-36	1	50	65	-13	-34	0
844	0	0	-317	-386	-69	351	-124	-227	-17	147	21	79	-7	-5	0
845	0	0	-347	-391	-44	369	-151	-217	1	60	98	5	-42	15	0
846	0	0	-372	-403	-31	387	-170	-217	-52	73	32	64	27	-36	0
847	0	0	-320	-417	-97	368	-111	-257	-54	52	34	85	-81	27	0
848	0	0	-340	-444	-104	392	-118	-274	-54	44	-5	100	46	-91	0
849	0	0	-312	-455	-143	383	-84	-299	32	128	44	67	-36	79	0
850	0	0	-376	-473	-97	424	-139	-285	-95	31	-1	32	-11	-81	0
851	0	0	-361	-483	-122	422	-119	-302	0	64	67	32	-15	-15	0
852	0	0	-434	-488	-54	461	-190	-271	-95	98	11	29	-17	-38	0
853	0	0	-382	-492	-110	437	-136	-301	-71	44	65	5	-60	48	0
854	0	0	-403	-494	-91	448	-156	-292	-62	36	73	79	-13	-15	0
855	0	0	-329	-486	-157	407	-86	-321	1	9	23	44	-77	-25	0
856	0	0	-390	-488	-98	439	-146	-293	1	64	85	40	29	29	0
857	0	0	-378	-490	-112	434	-133	-301	-34	25	50	5	-23	-15	0
858	0	0	-378	-498	-120	438	-129	-309	-48	64	-9	42	29	-73	0
859	0	0	-341	-494	-153	417	-94	-323	0	54	7	56	3	-52	0
860	0	0	-405	-494	-89	449	-158	-291	-114	155	34	21	-3	19	0
861	0	0	-362	-490	-128	426	-117	-309	-40	126	42	17	-46	-112	0
862	0	0	-394	-494	-100	444	-147	-297	-52	93	114	25	-62	91	0
863	0	0	-433	-502	-69	467	-182	-285	-108	31	34	-21	-36	11	0
864	0	0	-277	-500	-223	388	-27	-361	21	114	46	106	-5	48	0
865	0	0	-515	-502	13	508	-264	-244	-137	87	-19	11	-34	21	0
866	0	0	-326	-496	-170	411	-78	-333	-27	95	71	27	-9	5	0
867	0	0	-357	-496	-139	426	-109	-317	-19	98	65	64	-11	13	0
868	0	0	-396	-496	-100	446	-148	-298	-11	15	15	62	-89	1	0
869	0	0	-310	-494	-184	402	-63	-339	-32	71	40	31	9	-19	0
870	0	0	-374	-500	-126	437	-124	-313	-97	118	-38	100	-11	-19	0
871	0	0	-363	-498	-135	430	-114	-316	-95	79	-34	60	-77	-40	0
872	0	0	-415	-496	-81	455	-167	-288	-54	50	17	62	-13	-34	0
873	0	0	-359	-494	-135	426	-112	-314	-42	27	-19	-9	-50	-34	0
874	0	0	-370	-492	-122	431	-124	-307	-13	97	29	110	32	95	0
875	0	0	-374	-490	-116	432	-129	-303	-102	85	-3	23	-64	-81	0
876	0	0	-266	-498	-232	382	-17	-365	-7	100	95	36	27	40	0
877	0	0	-372	-490	-118	431	-127	-304	-36	131	32	11	36	-9	0
878	0	0	-281	-492	-211	386	-35	-351	-34	135	100	54	-42	-1	0
879	0	0	-330	-496	-166	413	-82	-331	-29	40	40	34	-83	-73	0
880	0	0	-328	-498	-170	413	-79	-334	-21	71	56	-5	-29	-19	0
881	0	0	-394	-477	-83	435	-155	-280	-69	40	32	36	-56	-42	0
882	0	0	-329	-486	-157	407	-86	-321	1	64	58	67	23	5	0
883	0	0	-386	-486	-100	436	-143	-293	-89	46	54	0	-102	9	0
884	0	0	-338	-483	-145	410	-96	-314	-58	110	-9	19	17	-64	0
885	0	0	-338	-485	-147	411	-95	-316	-60	7	17	29	-89	-34	0
886	0	0	-289	-483	-194	386	-47	-338	36	102	31	67	-38	11	0
887	0	0	-311	-477	-166	394	-72	-321	-31	67	-3	-32	-11	-31	0
888	0	0	-318	-475	-157	396	-80	-316	-65	141	17	-9	-9	-62	0
889	0	0	-291	-475	-184	383	-53	-329	-50	97	52	52	-56	17	0
890	0	0	-347	-473	-126	410	-110	-299	17	131	11	54	7	-21	0
891	0	0	-299	-471	-172	385	-63	-321	-1	112	-21	-3	-40	-36	0
892	0	0	-363	-473	-110	418	-126	-291	-32	11	85	46	-75	31	0
893	0	0	-350	-479	-129	414	-110	-304	-40	11	50	19	0	13	0
894	0	0	-330	-475	-145	402	-92	-310	-79	48	46	56	1	-7	0
895	0	0	-322	-475	-153	398	-84	-314	-34	102	17	7	-13	7	0
896	0	0	-386	-469	-83	427	-151	-276	-50	106	52	21	-3	42	0
897	0	0	-277	-457	-180	367	-48	-318	-89	67	-21	-3	-67	-48	0
898	0	0	-299	-461	-162	380	-68	-311	-11	60	118	75	48	34	0
899	0	0	-393	-453	-60	423	-166	-256	-60	38	64	-11	11	0	0
900	0	0	-269	-463	-194	366	-37	-328	-25	83	42	-5	7	-29	0
901	0	0	-334	-469	-135	401	-99	-302	-3	54	129	27	54	46	0
902	0	0	-316	-463	-147	389	-84	-305	-1	25	65	27	0	-25	0
903	0	0	-313	-475	-162	394	-75	-318	3	89	36	95	-7	-40	0
904	0	0	-377	-481	-104	429	-136	-292	-67	112	5	48	-17	-15	0
905	0	0	-388	-494	-106	441	-141	-300	-64	48	21	-5	34	-29	0
906	0	0	-318	-494	-176	406	-71	-335	-3	11	46	-7	-75	-11	0
907	0	0	-366	-490	-124	428	-121	-307	-42	52	54	-1	-9	-15	0
908	0	0	-364	-486	-122	425	-121	-304	-129	126	17	-48	-95	29	0
909	0	0	-326	-504	-178	415	-74	-341	-75	106	-25	116	-9	-32	0
910	0	0	-357	-508	-151	432	-103	-329	-11	71	42	60	-42	40	0
911	0	0	-337	-463	-126	400	-105	-294	-67	106	31	-58	-54	25	0
912	0	0	-270	-419	-149	344	-60	-284	-19	131	60	52	25	25	0
913	0	0	-275	-335	-60	305	-107	-197	-64	34	-15	38	-95	-44	0
914	0	0	-200	-234	-34	217	-83	-134	31	108	46	120	-3	40	0
915	0	0	-242	-95	147	168	-194	26	-128	56	15	-25	-87	25	0
916	0	0	6	114	108	-60	-51	111	31	87	77	62	-83	-1	0
917	0	0	12	353	341	-182	-164	347	-19	-5	73	42	3	13	0
918	0	0	278	582	304	-430	-13	443	-27	69	56	38	-42	13	0
919	0	0	339	907	568	-623	-114	737	17	58	17	56	13	52	0
920	0	0	532	1222	690	-877	-79	956	-23	97	-1	1	-32	-62	0
921	0	0	681	1536	855	-1108	-87	1195	54	58	62	122	-21	27	0
922	0	0	749	1833	1084	-1291	-167	1458	-114	29	-1	-17	-71	-5	0
923	0	0	1026	2155	1129	-1590	-51	1642	52	56	54	65	-3	36	0
924	0	0	997	2312	1315	-1654	-159	1813	-36	27	-34	65	-21	-79	0
925	0	0	1136	2426	1290	-1781	-77	1858	-46	89	-7	89	-50	-3	0
926	0	0	1125	2428	1303	-1776	-89	1865	-85	145	128	64	-29	38	0
927	0	0	1028	2267	1239	-1647	-105	1753	-77	106	-23	32	-81	-32	0
928	0	0	991	2116	1125	-1553	-67	1620	-25	126	-7	112	-19	-56	1
929	0	0	904	1862	958	-1383	-27	1410	13	38	77	27	31	60	0
930	0	0	681	1445	764	-1063	-41	1104	-36	54	15	58	-27	-27	0
931	0	0	411	863	452	-637	-20	657	-56	133	65	50	44	-27	0
932	0	0	105	322	217	-213	-56	269	-98	73	0	11	-50	60	0
933	0	0	-182	-244	-62	213	-60	-153	9	93	83	56	42	38	0
934	0	0	-520	-789	-269	654	-125	-529	-118	0	31	-21	-44	-67	0
935	0	0	-545	-917	-372	731	-86	-644	-62	95	62	91	-62	7	0
936	0	0	-602	-840	-238	721	-182	-539	-131	17	44	58	-38	-31	0
937	0	0	-409	-725	-316	567	-46	-520	-38	100	15	44	-21	60	0
938	0	0	-406	-642	-236	524	-85	-439	-46	98	73	54	9	42	0
939	0	0	-378	-572	-194	475	-92	-383	21	64	19	89	-46	31	0
940	0	0	-312	-488	-176	400	-68	-332	-40	120	85	19	15	17	0
941	0	0	-336	-405	-69	370	-133	-237	-21	69	73	98	-48	36	0
942	0	0	-215	-339	-124	277	-45	-231	-25	129	64	104	1	58	0
943	0	0	-268	-310	-42	289	-113	-176	29	131	89	98	-46	102	0
944	0	0	-233	-318	-85	275	-74	-201	-71	116	120	71	15	-81	0
945	0	0	-283	-327	-44	305	-119	-185	-44	83	114	65	3	27	0
946	0	0	-272	-337	-65	304	-103	-201	-52	87	27	-1	-17	-25	0
947	0	0	-264	-351	-87	307	-88	-219	-62	62	38	-9	-50	81	0
948	0	0	-310	-358	-48	334	-131	-203	-5	48	42	73	-25	9	0
949	0	0	-310	-370	-60	340	-125	-215	-38	-17	50	60	-106	-7	0
950	0	0	-276	-384	-108	330	-84	-246	-64	149	75	122	-32	25	0
951	0	0	-322	-382	-60	352	-131	-221	-44	71	85	48	32	-60	0
952	0	0	-276	-378	-102	327	-87	-240	-15	71	93	11	-19	50	0
953	0	0	-351	-391	-40	371	-155	-215	-77	38	62	100	-5	77	0
954	0	0	-364	-393	-29	378	-167	-211	-89	32	44	9	-17	-67	0
955	0	0	-283	-397	-114	340	-84	-255	31	149	95	91	-9	73	0
956	0	0	-406	-407	-1	406	-202	-204	-64	60	48	-34	-13	-17	0
957	0	0	-335	-395	-60	365	-137	-227	-42	62	15	71	15	-56	0
958	0	0	-370	-399	-29	384	-170	-214	-21	-13	3	40	-56	21	0
959	0	0	-256	-399	-143	327	-56	-271	52	133	48	75	17	36	0
960	0	0	-384	-405	-21	394	-181	-213	-79	91	-23	83	19	-58	0
961	0	0	-406	-409	-3	407	-201	-206	-104	23	-64	-21	-97	-75	0
962	0	0	-371	-405	-34	388	-168	-219	13	131	32	97	-25	52	0
963	0	0	-349	-399	-50	374	-149	-224	-9	52	69	67	-21	32	0
964	0	0	-368	-395	-27	381	-170	-211	-69	102	-27	19	21	-98	0
965	0	0	-402	-391	11	396	-206	-190	-56	114	-1	75	1	-77	0
966	0	0	-353	-395	-42	374	-155	-218	17	93	-5	79	-34	-60	0
967	0	0	-348	-388	-40	368	-154	-214	-46	128	50	25	9	7	0
968	0	0	-384	-391	-7	387	-188	-199	-79	83	21	100	-1	48	0
969	0	0	-363	-372	-9	367	-177	-190	-112	17	-71	17	-135	-56	0
970	0	0	-305	-372	-67	338	-119	-219	23	102	48	112	-17	58	0
971	0	0	-412	-370	42	391	-227	-164	-40	62	-34	-11	-23	-31	0
972	0	0	-391	-374	17	382	-204	-178	-141	110	19	15	-38	-23	0
973	0	0	-401	-372	29	386	-215	-171	-83	50	40	71	-64	42	0
974	0	0	-349	-372	-23	360	-163	-197	-48	85	102	21	-27	3	0
975	0	0	-472	-370	102	421	-287	-134	-32	-29	15	7	0	-46	0
976	0	0	-242	-356	-114	299	-64	-235	11	87	110	79	-31	21	0
977	0	0	-395	-364	31	379	-213	-166	-91	100	5	102	-46	-1	0
978	0	0	-381	-364	17	372	-199	-173	-58	54	-21	19	-91	-17	0
979	0	0	-378	-353	25	365	-201	-164	-29	159	50	67	52	85	0
980	0	0	-368	-351	17	359	-192	-167	-87	38	-3	23	-129	-93	0
981	0	0	-420	-343	77	381	-248	-133	-9	27	118	73	-7	-3	0
982	0	0	-410	-337	73	373	-241	-132	-32	17	-29	0	-9	-17	0
983	0	0	-395	-341	54	368	-224	-143	-50	52	81	46	-11	-11	0
984	0	0	-438	-341	97	389	-267	-122	-60	7	69	-5	-71	7	0
985	0	0	-340	-339	1	339	-170	-169	-15	133	32	46	97	-38	0
986	0	0	-474	-333	141	403	-307	-96	-87	56	50	77	-5	-19	0
987	0	0	-356	-320	36	338	-196	-142	23	73	67	42	-25	-65	0
988	0	0	-451	-312	139	381	-295	-86	-62	-5	62	48	-31	9	0
989	0	0	-387	-298	89	342	-238	-104	-77	-1	56	46	-54	-44	0
990	0	0	-396	-296	100	346	-248	-98	-5	46	40	64	-32	-27	0
991	0	0	-418	-294	124	356	-271	-85	-40	25	-7	7	-27	5	0
992	0	0	-414	-306	108	360	-261	-99	-71	67	52	11	-3	-25	0
993	0	0	-412	-296	116	354	-264	-90	-1	73	71	118	-56	44	0
994	0	0	-478	-294	184	386	-331	-55	-95	42	-15	29	-73	-83	0
995	0	0	-339	-291	48	315	-193	-121	-3	137	34	102	19	-7	0
996	0	0	-401	-273	128	337	-264	-72	-13	77	31	40	-13	-7	0
997	0	0	-369	-261	108	315	-238	-76	-3	73	31	-40	13	-75	0
998	0	0	-298	-273	25	285	-161	-124	-19	116	0	52	65	-42	0
999	0	0	-360	-258	102	309	-231	-78	-50	58	56	34	-34	-9	0
1000	0	0	-365	-236	129	300	-247	-53	7	29	17	23	-1	-7	0
1001	0	0	-398	-232	166	315	-282	-33	-104	110	31	75	-11	-17	0
1002	0	0	-428	-234	194	331	-311	-20	-106	19	15	-31	-17	-91	0
1003	0	0	-363	-226	137	294	-250	-44	-34	23	122	81	3	114	0
1004	0	0	-375	-213	162	294	-268	-25	-100	60	-42	-17	-34	-69	0
1005	0	0	-302	-205	97	253	-199	-54	13	73	133	77	64	-15	0
1006	0	0	-437	-203	234	320	-335	15	-91	1	27	-44	-31	0	0
1007	0	0	-300	-186	114	243	-207	-36	-34	112	-31	112	-11	-56	0
1008	0	0	-405	-188	217	296	-311	14	-44	112	-17	60	-15	7	0
1009	0	0	-338	-166	172	252	-255	3	-60	34	17	25	27	-36	0
1010	0	0	-300	-157	143	228	-221	-7	3	93	60	67	36	-52	0
1011	0	0	-345	-151	194	248	-269	21	-46	128	65	52	17	-11	0
1012	0	0	-364	-139	225	251	-294	43	-1	64	-42	65	-1	-60	0
1013	0	0	-339	-126	213	232	-276	43	-71	110	27	25	-19	1	0
1014	0	0	-321	-124	197	222	-259	36	21	93	17	27	-31	-36	0
1015	0	0	-370	-120	250	245	-310	65	-23	19	65	-9	-104	3	0
1016	0	0	-323	-100	223	211	-273	61	-67	141	-11	95	23	15	0
1017	0	0	-343	-85	258	214	-300	86	-85	106	-23	17	-77	-69	0
1018	0	0	-251	-73	178	162	-214	52	-38	157	21	9	0	42	0
1019	0	0	-356	-54	302	205	-329	124	-110	89	52	21	0	9	0
1020	0	0	-305	-42	263	173	-284	110	-95	93	-1	-40	-52	-81	0
1021	0	0	-323	-17	306	170	-314	144	-62	89	77	32	-44	-31	0
1022	0	0	-344	9	353	167	-348	181	-102	38	46	-32	-1	-29	0
1023	0	0	-303	17	320	143	-311	168	-116	60	9	36	-106	-3	0
1024	0	0	-192	38	230	77	-211	134	40	129	110	67	34	40	0
1025	0	0	-361	46	407	157	-384	226	-95	15	62	-64	0	23	0
1026	0	0	-169	65	234	52	-201	149	-15	129	17	29	40	-54	0
1027	0	0	-252	79	331	86	-291	205	29	106	44	29	46	17	0
1028	0	0	-200	100	300	50	-250	200	-75	34	23	-5	-17	27	0
1029	0	0	-123	129	252	-3	-187	190	23	62	50	52	38	9	0
1030	0	0	-196	151	347	22	-271	249	-71	83	-13	19	7	-7	0
1031	0	0	-169	174	343	-2	-256	258	-15	50	11	32	-40	15	0
1032	0	0	-133	190	323	-28	-228	256	-87	23	58	34	9	-83	0
1033	0	0	-138	205	343	-33	-240	274	-52	58	11	60	-56	-11	0
1034	0	0	-112	223	335	-55	-223	279	-83	131	13	36	7	-1	0
1035	0	0	-165	240	405	-37	-285	322	-97	7	-40	9	-31	0	0
1036	0	0	-11	256	267	-122	-139	261	31	153	54	102	32	-40	0
1037	0	0	-89	279	368	-95	-228	323	-32	93	-3	75	-15	13	0
1038	0	0	-8	294	302	-143	-155	298	-17	46	42	27	-21	-19	0
1039	0	0	-93	308	401	-107	-247	354	-116	85	-36	15	-52	-62	0
1040	0	0	-27	314	341	-143	-184	327	-21	73	75	7	-36	-17	0
1041	0	0	-25	331	356	-153	-190	343	-19	104	9	5	3	1	0
1042	0	0	-19	341	360	-161	-189	350	-60	108	17	-19	-3	-13	0
1043	0	0	-37	356	393	-159	-215	374	-62	11	-1	79	-116	-32	0
1044	0	0	39	370	331	-204	-146	350	-48	69	114	50	0	-21	0
1045	0	0	33	370	337	-201	-152	353	-98	85	34	27	23	15	0
1046	0	0	59	382	323	-220	-132	352	-17	46	38	36	-13	-46	0
1047	0	0	47	380	333	-213	-143	356	-75	64	48	108	-21	-1	0
1048	0	0	6	380	374	-193	-184	377	-38	38	-3	58	-48	-42	0
1049	0	0	49	388	339	-218	-145	363	-44	112	-13	100	31	3	0
1050	0	0	33	384	351	-208	-159	367	-36	139	31	5	0	11	0
1051	0	0	58	380	322	-219	-132	351	-36	40	3	58	-69	-56	0
1052	0	0	14	370	356	-192	-171	363	-91	159	46	64	0	62	0
1053	0	0	17	362	345	-189	-164	353	-48	21	-1	5	-9	-50	0
1054	0	0	74	347	273	-210	-99	310	-48	133	38	44	-34	11	0
1055	0	0	-22	323	345	-150	-183	334	-34	71	73	9	36	13	0
1056	0	0	2	314	312	-158	-155	313	-137	56	13	-25	-77	-54	0
1057	0	0	61	289	228	-175	-83	258	3	139	60	83	-19	13	0
1058	0	0	-41	263	304	-111	-172	283	-85	-77	52	-23	-69	-1	0
1059	0	0	15	240	225	-127	-105	232	-44	62	19	36	-77	-1	0
1060	0	0	-64	203	267	-69	-165	235	-131	79	0	32	15	-31	0
1061	0	0	-86	172	258	-43	-172	215	-126	71	11	54	-50	-9	0
1062	0	0	-57	135	192	-39	-124	163	-54	69	7	32	-25	9	0
1063	0	0	-95	89	184	3	-139	136	-83	89	56	60	-42	52	0
1064	0	0	-186	52	238	67	-212	145	-83	0	-56	7	-108	-11	0
1065	0	0	-112	19	131	46	-121	75	-19	29	46	-3	23	-32	0
1066	0	0	-154	-17	137	85	-145	60	-97	155	32	27	31	-25	0
1067	0	0	-169	-40	129	104	-149	44	-87	67	9	5	-36	32	0
1068	0	0	-78	-67	11	72	-44	-28	3	-17	29	1	-65	-40	0
1069	0	0	-170	-95	75	132	-122	-10	-46	79	87	102	38	23	0
1070	0	0	-211	-120	91	165	-151	-14	-128	29	-91	25	-65	-110	0
1071	0	0	-148	-151	-3	149	-72	-77	-21	50	176	64	-31	44	0
1072	0	0	-296	-178	118	237	-207	-30	-81	60	5	-54	3	-23	0
1073	0	0	-235	-195	40	215	-137	-77	-54	40	11	7	-42	-3	0
1074	0	0	-209	-209	0	209	-104	-104	19	65	-5	77	64	19	0
1075	0	0	-257	-238	19	247	-138	-109	-58	106	65	81	-21	0	0
1076	0	0	-306	-254	52	280	-179	-101	-81	75	-23	-36	3	-73	0
1077	0	0	-250	-277	-27	263	-111	-152	7	83	97	91	69	75	0
1078	0	0	-325	-294	31	309	-178	-131	-77	48	1	29	-9	11	0
1079	0	0	-192	-300	-108	246	-42	-204	-40	174	34	79	5	-48	0
1080	0	0	-311	-306	5	308	-158	-150	17	13	13	60	-56	1	0
1081	0	0	-245	-318	-73	281	-86	-195	64	87	73	100	-9	27	0
1082	0	0	-273	-329	-56	301	-108	-192	-77	98	62	50	0	-15	0
1083	0	0	-276	-341	-65	308	-105	-203	-42	65	38	48	-38	-29	0
1084	0	0	-422	-353	69	387	-245	-142	-56	-19	-5	38	-5	-71	0
1085	0	0	-295	-370	-75	332	-110	-222	-11	112	93	75	32	9	0
1086	0	0	-345	-370	-25	357	-160	-197	-83	118	71	60	62	3	0
1087	0	0	-266	-364	-98	315	-84	-231	23	91	23	83	-21	-13	0
1088	0	0	-371	-378	-7	374	-182	-192	-83	100	17	56	-52	85	0
1089	0	0	-338	-380	-42	359	-148	-211	-71	15	42	9	-19	-52	0
1090	0	0	-349	-372	-23	360	-163	-197	17	133	-23	124	-7	56	0
1091	0	0	-413	-382	31	397	-222	-175	-69	-3	64	50	-29	-5	0
1092	0	0	-391	-386	5	388	-198	-190	-9	25	-17	19	-23	-62	0
1093	0	0	-394	-391	3	392	-198	-194	0	75	62	79	31	3	0
1094	0	0	-349	-397	-48	373	-150	-222	0	64	1	42	5	-9	0
1095	0	0	-374	-397	-23	385	-175	-210	-15	135	-1	64	56	0	0
1096	0	0	-412	-403	9	407	-210	-197	-62	0	-36	15	-89	-87	0
1097	0	0	-349	-411	-62	380	-143	-236	-42	71	126	19	3	42	0
1098	0	0	-436	-413	23	424	-229	-195	-46	25	56	108	-83	-29	0
1099	0	0	-308	-397	-89	352	-109	-243	-67	143	15	71	-42	13	0
1100	0	0	-316	-395	-79	355	-118	-237	-3	64	36	93	-40	17	0
1101	0	0	-404	-403	1	403	-202	-201	-65	106	67	-29	48	-56	0
1102	0	0	-372	-395	-23	383	-174	-209	71	67	27	19	-58	-3	0
1103	0	0	-432	-405	27	418	-229	-189	-13	81	34	69	-23	40	0
1104	0	0	-439	-405	34	422	-236	-185	-48	36	5	32	-38	-27	0
1105	0	0	-424	-407	17	415	-220	-195	3	102	50	48	27	-5	0
1106	0	0	-442	-413	29	427	-235	-192	-46	32	85	-25	11	21	0
1107	0	0	-396	-415	-19	405	-188	-217	-32	110	-56	56	-62	9	0
1108	0	0	-400	-413	-13	406	-193	-213	-5	79	17	48	56	19	0
1109	0	0	-445	-409	36	427	-240	-186	-95	77	-3	-5	-27	-40	0
1110	0	0	-380	-411	-31	395	-174	-221	-104	52	31	-32	-7	-64	0
1111	0	0	-420	-405	15	412	-217	-195	7	3	124	64	7	21	0
1112	0	0	-440	-409	31	424	-235	-189	-5	-64	38	-32	-58	5	0
1113	0	0	-416	-401	15	408	-215	-193	34	34	29	62	-83	-1	0
1114	0	0	-478	-401	77	439	-277	-162	-19	21	-13	73	-34	5	0
1115	0	0	-473	-409	64	441	-268	-172	1	40	0	52	-9	-36	0
1116	0	0	-424	-401	23	412	-223	-189	-38	71	46	65	-25	31	0
1117	0	0	-370	-399	-29	384	-170	-214	27	89	54	114	29	-25	0
1118	0	0	-451	-405	46	428	-248	-179	-38	23	77	17	1	-54	0
1119	0	0	-416	-409	7	412	-211	-201	-89	93	13	21	-7	15	0
1120	0	0	-420	-403	17	411	-218	-193	-71	1	9	-5	15	-36	0
1121	0	0	-400	-407	-7	403	-196	-207	38	93	-25	64	48	-36	0
1122	0	0	-463	-413	50	438	-256	-181	-31	25	23	21	-31	19	0
1123	0	0	-474	-405	69	439	-271	-168	-67	1	67	-3	-56	-13	0
1124	0	0	-418	-407	11	412	-214	-198	-36	116	60	50	-5	-15	0
1125	0	0	-507	-405	102	456	-304	-151	-34	46	58	60	-71	79	0
1126	0	0	-427	-395	32	411	-229	-181	-36	52	-32	-1	-60	-56	0
1127	0	0	-438	-411	27	424	-232	-192	-25	29	93	81	15	34	0
1128	0	0	-482	-409	73	445	-277	-168	-40	50	-19	56	1	-32	0
1129	0	0	-345	-397	-52	371	-146	-224	-21	114	58	83	-50	-5	0
1130	0	0	-461	-403	58	432	-259	-172	-50	118	-13	52	34	-25	0
1131	0	0	-439	-405	34	422	-236	-185	-7	95	3	38	-60	-75	0
1132	0	0	-426	-399	27	412	-226	-186	-21	62	48	62	-56	81	0
1133	0	0	-453	-391	62	422	-257	-164	-29	112	-62	40	13	-15	0
1134	0	0	-413	-388	25	400	-219	-181	-25	149	23	29	19	-27	0
1135	0	0	-464	-397	67	430	-265	-165	-71	93	9	25	97	-21	0
1136	0	0	-474	-395	79	434	-276	-158	-32	58	102	-23	3	-44	0
1137	0	0	-424	-388	36	406	-230	-176	-15	97	46	56	0	7	0
1138	0	0	-421	-389	32	405	-226	-178	-40	48	73	42	-9	58	0
1139	0	0	-433	-391	42	412	-237	-174	-11	79	27	-7	32	-11	0
1140	0	0	-418	-380	38	399	-228	-171	-31	100	46	128	-34	-1	0
1141	0	0	-428	-386	42	407	-235	-172	-36	42	77	3	-7	29	0
1142	0	0	-443	-372	71	407	-257	-150	-32	75	17	56	-13	-5	0
1143	0	0	-412	-362	50	387	-231	-156	-102	85	34	67	15	23	0
1144	0	0	-461	-376	85	418	-273	-145	-69	135	40	-38	52	48	0
1145	0	0	-499	-389	110	444	-304	-139	-29	27	40	0	-36	-65	0
1146	0	0	-438	-388	50	413	-244	-169	-5	108	21	89	-7	27	0
1147	0	0	-403	-382	21	392	-212	-180	93	100	40	83	-21	44	0
1148	0	0	-470	-391	79	430	-274	-156	-40	25	-11	54	-48	-67	0
1149	0	0	-448	-384	64	416	-256	-160	-40	89	-7	98	46	-17	0
1150	0	0	-437	-393	44	415	-240	-174	-46	-17	83	-31	21	75	0
1151	0	0	-413	-384	29	398	-221	-177	-5	50	32	79	1	-38	0
1152	0	0	-432	-374	58	403	-245	-158	-19	79	19	27	-25	46	0
1153	0	0	-416	-380	36	398	-226	-172	-36	44	9	69	-40	1	0
1154	0	0	-472	-389	83	430	-277	-153	-25	13	42	-9	-54	-1	0
1155	0	0	-455	-382	73	418	-264	-154	-13	48	-19	69	-19	-29	0
1156	0	0	-409	-382	27	395	-218	-177	36	58	106	71	5	34	0
1157	0	0	-440	-384	56	412	-248	-164	13	46	-1	23	44	-52	0
1158	0	0	-403	-386	17	394	-210	-184	-65	54	3	58	-15	36	0
1159	0	0	-409	-378	31	393	-220	-173	42	73	-7	131	7	50	0
1160	0	0	-385	-376	9	380	-197	-183	-48	54	21	71	0	-27	0
1161	0	0	-416	-380	36	398	-226	-172	3	46	40	42	-3	3	0
1162	0	0	-387	-372	15	379	-201	-178	-29	95	19	81	44	-29	0
1163	0	0	-476	-374	102	425	-289	-136	-129	83	5	0	-21	-23	0
1164	0	0	-435	-362	73	398	-254	-144	13	9	44	1	-52	-17	0
1165	0	0	-434	-372	62	403	-248	-155	-25	69	81	69	40	-19	0
1166	0	0	-441	-368	73	404	-257	-147	-32	27	0	-58	56	13	0
1167	0	0	-369	-370	-1	369	-184	-185	29	89	85	56	-9	40	0
1168	0	0	-398	-366	32	382	-215	-167	-29	73	60	25	-27	1	0
1169	0	0	-365	-358	7	361	-186	-175	-29	87	-27	34	-1	-13	0
1170	0	0	-404	-370	34	387	-219	-168	-27	110	17	38	0	-44	0
1171	0	0	-475	-382	93	428	-284	-144	-40	54	17	31	-52	21	0
1172	0	0	-399	-380	19	389	-209	-180	15	112	44	143	36	-29	0
1173	0	0	-430	-384	46	407	-238	-169	-19	38	64	40	-62	27	0
1174	0	0	-397	-384	13	390	-205	-185	-48	95	34	62	-38	64	0
1175	0	0	-493	-393	100	443	-296	-146	-34	50	56	87	-1	27	0
1176	0	0	-426	-378	48	402	-237	-165	-69	7	34	1	-9	-44	0
1177	0	0	-414	-376	38	395	-226	-169	7	73	44	54	7	0	0
1178	0	0	-465	-386	79	425	-272	-153	-38	11	7	-3	-38	-3	0
1179	0	0	-367	-376	-9	371	-179	-192	21	112	64	3	44	23	0
1180	0	0	-445	-389	56	417	-250	-166	-44	46	5	75	-46	-3	0
1181	0	0	-381	-388	-7	384	-187	-197	-54	97	42	36	15	-29	0
1182	0	0	-463	-384	79	423	-271	-152	-44	42	-60	25	-62	-93	0
1183	0	0	-457	-380	77	418	-267	-151	-13	64	38	42	-32	52	0
1184	0	0	-399	-376	23	387	-211	-176	-9	71	-48	38	-5	-116	0
1185	0	0	-418	-380	38	399	-228	-171	3	122	83	102	3	93	0
1186	0	0	-500	-378	122	439	-311	-128	-97	15	13	-62	-71	-44	0
1187	0	0	-377	-368	9	372	-193	-179	9	98	-23	110	-38	-38	0
1188	0	0	-442	-380	62	411	-252	-159	-93	5	27	-23	-19	-31	0
1189	0	0	-332	-384	-52	358	-140	-218	25	71	27	81	38	19	0
1190	0	0	-379	-374	5	376	-192	-184	-31	56	-11	32	-9	-23	0
1191	0	0	-342	-378	-36	360	-153	-207	46	95	9	97	-15	17	0
1192	0	0	-467	-372	95	419	-281	-138	-97	54	13	-25	9	-65	0
1193	0	0	-305	-370	-65	337	-120	-217	-31	81	54	-3	-29	-25	0
1194	0	0	-426	-382	44	404	-235	-169	-36	56	-21	83	11	25	0
1195	0	0	-394	-401	-7	397	-193	-204	-64	34	15	-9	13	-27	0
1196	0	0	-287	-407	-120	347	-83	-263	38	133	29	75	-15	-11	0
1197	0	0	-457	-411	46	434	-251	-182	-75	40	-29	58	-29	54	0
1198	0	0	-293	-417	-124	355	-84	-270	-15	60	64	29	-83	42	0
1199	0	0	-348	-413	-65	380	-141	-239	-46	67	31	52	-7	9	0
1200	0	0	-343	-399	-56	371	-143	-227	-65	-1	3	-17	-5	-64	0
1201	0	0	-339	-393	-54	366	-142	-223	7	91	56	44	-1	34	0
1202	0	0	-324	-401	-77	362	-123	-239	-29	64	0	0	-11	-9	0
1203	0	0	-359	-393	-34	376	-162	-213	-21	64	77	44	9	11	0
1204	0	0	-293	-397	-104	345	-94	-250	1	31	0	36	-77	-62	0
1205	0	0	-384	-403	-19	393	-182	-211	-3	85	-34	71	-42	77	0
1206	0	0	-324	-405	-81	364	-121	-243	-17	97	83	13	21	5	0
1207	0	0	-310	-395	-85	352	-112	-240	-40	85	81	62	3	102	0
1208	0	0	-367	-413	-46	390	-160	-229	-124	7	27	-13	-98	54	0
1209	0	0	-287	-413	-126	350	-80	-269	-11	85	31	-7	62	-3	0
1210	0	0	-243	-411	-168	327	-37	-289	5	46	5	3	36	13	0
1211	0	0	-281	-409	-128	345	-76	-268	-21	95	27	58	-15	-17	0
1212	0	0	-295	-417	-122	356	-86	-269	-29	-21	81	87	-60	50	0
1213	0	0	-231	-417	-186	324	-22	-301	58	50	87	62	38	62	0
1214	0	0	-349	-407	-58	378	-145	-232	15	79	-29	19	27	-42	0
1215	0	0	-289	-407	-118	348	-85	-262	-83	81	-11	62	-44	-100	0
1216	0	0	-344	-409	-65	376	-139	-237	-54	-27	81	-15	65	-48	0
1217	0	0	-303	-411	-108	357	-97	-259	-34	126	-15	64	67	-48	0
1218	0	0	-279	-405	-126	342	-76	-265	-15	21	-31	79	9	-19	0
1219	0	0	-320	-407	-87	363	-116	-247	-21	77	21	98	-23	17	0
1220	0	0	-246	-407	-161	326	-42	-284	-9	48	29	50	-38	17	0
1221	0	0	-276	-411	-135	343	-70	-273	-79	54	23	62	-9	-77	0
1222	0	0	-272	-405	-133	338	-69	-269	-50	71	15	31	25	-23	0
1223	0	0	-262	-407	-145	334	-58	-276	7	13	-19	89	5	13	0
1224	0	0	-322	-409	-87	365	-117	-248	-62	104	21	32	13	-27	0
1225	0	0	-313	-411	-98	362	-107	-254	-56	44	25	9	9	-13	0
1226	0	0	-268	-419	-151	343	-58	-285	-62	112	38	58	-48	7	0
1227	0	0	-295	-413	-118	354	-88	-265	-52	75	-11	36	27	-54	0
1228	0	0	-217	-409	-192	313	-12	-300	-42	56	-31	62	-9	-5	0
1229	0	0	-319	-417	-98	368	-110	-257	-93	95	1	62	46	-31	0
1230	0	0	-210	-415	-205	312	-2	-310	-40	44	73	-83	17	-9	0
1231	0	0	-274	-407	-133	340	-70	-270	-168	112	81	7	-11	-54	0
1232	0	0	-155	-407	-252	281	48	-329	-32	174	52	25	-15	65	0
1233	0	0	-264	-411	-147	337	-58	-279	-27	-7	52	56	-21	-27	0
1234	0	0	-210	-407	-197	308	-6	-302	-42	98	36	73	27	-21	0
1235	0	0	-254	-409	-155	331	-49	-282	-87	52	48	1	-7	-64	0
1236	0	0	-237	-413	-176	325	-30	-294	-42	62	71	69	11	23	0
1237	0	0	-270	-417	-147	343	-61	-282	-87	36	-5	11	44	-32	0
1238	0	0	-211	-405	-194	308	-8	-299	-1	42	1	-17	15	-34	0
1239	0	0	-237	-403	-166	320	-35	-284	-128	141	29	5	-13	5	0
1240	0	0	-184	-399	-215	291	15	-307	-27	81	-58	1	-5	-29	0
1241	0	0	-130	-407	-277	268	73	-342	-9	104	50	0	15	-5	0
1242	0	0	-227	-407	-180	317	-23	-293	-100	112	31	25	-36	-11	0
1243	0	0	-120	-403	-283	261	81	-343	-40	46	56	23	-15	19	0
1244	0	0	-192	-409	-217	300	12	-313	-29	15	-1	75	-17	-17	0
1245	0	0	-253	-417	-164	335	-44	-290	-56	52	0	1	-1	-13	0
1246	0	0	-273	-420	-147	346	-63	-283	-64	95	5	29	-52	-100	0
1247	0	0	-253	-419	-166	336	-43	-292	-9	38	102	60	0	38	0
1248	0	0	-190	-413	-223	301	16	-318	-79	23	-3	11	-38	1	0
1249	0	0	-198	-409	-211	303	6	-310	-56	19	5	38	60	-21	0
1250	0	0	-210	-407	-197	308	-6	-302	-44	-32	9	40	-50	0	0
1251	0	0	-178	-399	-221	288	21	-310	-81	56	60	98	-85	36	0
1252	0	0	-147	-405	-258	276	55	-331	-62	122	69	44	-1	1	0
1253	0	0	-212	-407	-195	309	-8	-301	-52	56	34	-56	-67	25	0
1254	0	0	-169	-399	-230	284	30	-314	-9	108	-34	110	-40	-19	0
1255	0	0	-236	-397	-161	316	-37	-279	-15	58	34	50	-19	-42	0
1256	0	0	-215	-393	-178	304	-18	-285	-29	34	56	9	-19	-38	0
1257	0	0	-204	-411	-207	307	1	-309	-32	31	65	1	3	-46	0
1258	0	0	-237	-415	-178	326	-29	-296	-32	-5	1	73	-1	-38	0
1259	0	0	-195	-420	-225	307	15	-322	-11	69	-3	-5	-7	-34	0
1260	0	0	-186	-411	-225	298	19	-318	-38	48	60	73	-83	-11	0
1261	0	0	-222	-417	-195	319	-13	-306	-64	17	17	-29	-73	-176	0
1262	0	0	-214	-413	-199	313	-7	-306	17	71	-29	27	-42	7	0
1263	0	0	-219	-413	-194	316	-12	-303	-9	11	42	60	-64	-3	0
1264	0	0	-167	-419	-252	293	42	-335	-9	77	62	19	-7	9	0
1265	0	0	-284	-417	-133	350	-75	-275	-60	40	65	64	-5	-50	0
1266	0	0	-299	-411	-112	355	-93	-261	-89	19	15	17	-42	-67	0
1267	0	0	-188	-413	-225	300	18	-319	44	128	27	108	87	52	0
1268	0	0	-264	-413	-149	338	-57	-281	-7	60	-17	46	-65	40	0
1269	0	0	-258	-415	-157	336	-50	-286	-32	31	31	11	-38	-1	0
1270	0	0	-192	-415	-223	303	15	-319	-56	89	-36	100	19	-25	0
1271	0	0	-186	-409	-223	297	18	-316	0	44	48	29	40	-40	0
1272	0	0	-157	-405	-248	281	45	-326	15	15	23	58	42	-34	0
1273	0	0	-233	-409	-176	321	-28	-292	-40	27	-29	11	13	-73	0
1274	0	0	-178	-420	-242	299	32	-331	15	3	97	81	-5	-21	0
1275	0	0	-279	-420	-141	349	-69	-280	-48	44	19	-19	-23	-38	0
1276	0	0	-376	-426	-50	401	-163	-238	-133	48	-13	-31	-34	-36	0
1277	0	0	-189	-415	-226	302	18	-320	1	118	65	124	-42	-29	0
1278	0	0	-288	-419	-131	353	-78	-275	-75	42	11	25	21	-52	0
1279	0	0	-216	-411	-195	313	-10	-303	-27	95	-17	93	15	0	0
1280	0	0	-210	-417	-207	313	-1	-312	-69	112	71	40	9	5	0
1281	0	0	-213	-405	-192	309	-10	-298	-38	29	48	29	-65	-102	0
1282	0	0	-254	-411	-157	332	-48	-284	-91	48	-19	-9	-5	-19	0
1283	0	0	-250	-399	-149	324	-50	-274	-54	104	32	62	32	32	0
1284	0	0	-285	-395	-110	340	-87	-252	27	46	-3	21	42	-73	0
1285	0	0	-326	-397	-71	361	-127	-234	-83	120	-73	27	9	-36	0
1286	0	0	-305	-405	-100	355	-102	-252	-102	-3	71	-15	7	-34	0
1287	0	0	-276	-411	-135	343	-70	-273	-50	194	21	-11	67	-71	0
1288	0	0	-340	-405	-65	372	-137	-235	-32	5	-17	48	-56	31	0
1289	0	0	-336	-409	-73	372	-131	-241	-60	23	7	42	-64	-77	0
1290	0	0	-247	-417	-170	332	-38	-293	-27	71	44	118	-44	27	0
1291	0	0	-348	-415	-67	381	-140	-241	-85	25	-29	44	-73	0	0
1292	0	0	-342	-419	-77	380	-132	-248	-25	7	-9	17	-38	19	0
1293	0	0	-291	-417	-126	354	-82	-271	-62	34	54	58	-23	19	0
1294	0	0	-317	-419	-102	368	-107	-260	-126	25	44	7	34	-34	0
1295	0	0	-357	-411	-54	384	-151	-232	-58	34	40	3	-31	65	0
1296	0	0	-334	-413	-79	373	-127	-246	-95	106	62	67	15	9	0
1297	0	0	-361	-409	-48	385	-156	-228	-116	54	-9	46	-46	-40	0
1298	0	0	-344	-409	-65	376	-139	-237	-25	81	13	25	-7	-3	0
1299	0	0	-322	-409	-87	365	-117	-248	-25	54	50	34	17	-75	0
1300	0	0	-359	-409	-50	384	-154	-229	-58	-7	44	-23	-40	-77	0
1301	0	0	-412	-407	5	409	-208	-201	40	32	1	44	-64	-13	0
1302	0	0	-307	-405	-98	356	-104	-251	44	17	91	23	1	-19	0
1303	0	0	-400	-401	-1	400	-199	-201	-97	79	89	-25	25	-1	0
1304	0	0	-320	-401	-81	360	-119	-241	-13	97	52	98	19	108	0
1305	0	0	-412	-407	5	409	-208	-201	-31	31	3	-7	-1	11	0
1306	0	0	-396	-407	-11	401	-192	-209	-1	5	34	11	-3	9	0
1307	0	0	-415	-415	0	415	-207	-207	-1	64	21	23	11	-36	0
1308	0	0	-353	-409	-56	381	-148	-232	-17	75	34	71	-11	-54	0
1309	0	0	-357	-409	-52	383	-152	-230	52	95	58	64	-7	75	0
1310	0	0	-367	-407	-40	387	-163	-223	-56	36	-7	13	-54	-67	0
1311	0	0	-356	-420	-64	388	-146	-242	-11	104	32	-11	38	23	0
1312	0	0	-394	-407	-13	400	-190	-210	-85	100	21	85	-71	79	0
1313	0	0	-371	-407	-36	389	-167	-221	13	3	-11	19	-29	-67	0
1314	0	0	-389	-389	0	389	-194	-194	-1	91	0	91	-56	31	0
1315	0	0	-414	-399	15	406	-214	-192	-29	85	79	77	34	23	0
1316	0	0	-420	-403	17	411	-218	-193	-75	69	-21	44	-34	-112	0
1317	0	0	-349	-407	-58	378	-145	-232	-54	114	44	58	-46	7	0
1318	0	0	-443	-411	32	427	-237	-189	-56	75	7	118	-9	13	0
1319	0	0	-341	-401	-60	371	-140	-230	-50	147	64	81	17	50	0
1320	0	0	-365	-403	-38	384	-163	-220	1	69	29	52	-62	19	0
1321	0	0	-388	-409	-21	398	-183	-215	-60	131	67	77	79	-44	0
1322	0	0	-414	-411	3	412	-208	-204	-40	58	-60	31	-64	-34	0
1323	0	0	-399	-420	-21	409	-189	-220	-3	95	54	-5	64	-52	0
1324	0	0	-521	-417	104	469	-312	-156	-52	9	-5	65	-54	-98	0
1325	0	0	-418	-417	1	417	-209	-208	-64	110	62	71	-9	-83	0
1326	0	0	-390	-413	-23	401	-183	-218	-21	137	79	116	42	67	0
1327	0	0	-443	-407	36	425	-239	-185	-38	31	-1	38	-44	-42	0
1328	0	0	-366	-397	-31	381	-167	-214	-7	54	38	83	60	-32	0
1329	0	0	-422	-393	29	407	-225	-182	-32	71	98	77	5	44	0
1330	0	0	-368	-393	-25	380	-171	-209	-87	62	73	-36	-46	-9	0
1331	0	0	-337	-397	-60	367	-138	-228	85	124	73	62	-1	17	0
1332	0	0	-437	-391	46	414	-241	-172	-21	79	7	-5	-19	-17	0
1333	0	0	-453	-405	48	429	-250	-178	-65	27	58	-21	11	-3	0
1334	0	0	-478	-405	73	441	-275	-166	-50	65	31	5	19	-17	0
1335	0	0	-428	-409	19	418	-223	-195	-13	110	-11	42	38	-44	0
1336	0	0	-500	-415	85	457	-292	-165	-62	89	9	27	-71	19	0
1337	0	0	-416	-407	9	411	-212	-199	9	44	67	46	-40	0	0
1338	0	0	-458	-393	65	425	-261	-164	-91	131	-31	67	-36	-13	0
1339	0	0	-416	-389	27	402	-221	-181	-44	58	15	1	17	-81	0
1340	0	0	-398	-389	9	393	-203	-190	-48	85	25	-25	-9	-54	0
1341	0	0	-439	-391	48	415	-243	-171	-21	32	58	104	-36	46	0
1342	0	0	-429	-389	40	409	-234	-174	-58	52	69	-29	-75	-32	0
1343	0	0	-443	-397	46	420	-244	-175	-46	38	5	36	-19	-25	0
1344	0	0	-443	-391	52	417	-247	-169	-60	65	-32	29	-44	-11	0
1345	0	0	-493	-391	102	442	-297	-144	13	71	52	48	-19	-7	0
1346	0	0	-436	-386	50	411	-243	-168	-64	108	-44	36	31	-64	0
1347	0	0	-405	-382	23	393	-214	-179	25	83	46	23	-23	46	0
1348	0	0	-410	-376	34	393	-222	-171	-21	9	65	67	-54	27	0
1349	0	0	-428	-372	56	400	-242	-158	-19	-11	34	0	-48	15	0
1350	0	0	-401	-378	23	389	-212	-177	-52	91	11	7	-1	-17	0
1351	0	0	-409	-382	27	395	-218	-177	50	97	23	120	-29	7	0
1352	0	0	-428	-386	42	407	-235	-172	-29	64	-7	100	-85	-9	0
1353	0	0	-397	-388	9	392	-203	-189	0	60	-9	129	19	44	0
1354	0	0	-420	-399	21	409	-220	-189	-50	83	79	58	-50	29	0
1355	0	0	-497	-393	104	445	-300	-144	-46	73	-7	13	-32	-27	0
1356	0	0	-490	-376	114	433	-302	-131	-36	36	60	48	-1	-95	0
1357	0	0	-474	-372	102	423	-288	-135	-54	-40	-1	31	-56	-44	0
1358	0	0	-400	-360	40	380	-220	-160	-5	67	77	56	42	62	0
1359	0	0	-459	-355	104	407	-281	-125	-93	65	-21	-1	-34	-71	0
1360	0	0	-387	-329	58	358	-222	-135	7	71	17	13	11	-60	0
1361	0	0	-422	-322	100	372	-261	-111	-50	29	23	36	-67	-100	0
1362	0	0	-416	-308	108	362	-262	-100	32	50	34	-7	-17	19	0
1363	0	0	-402	-302	100	352	-251	-101	-19	38	23	19	-17	-83	0
1364	0	0	-444	-285	159	364	-301	-63	-32	25	29	-29	-42	7	0
1365	0	0	-395	-275	120	335	-257	-77	-54	38	31	54	-21	-34	0
1366	0	0	-370	-275	95	322	-232	-90	25	104	-48	54	-25	29	0
1367	0	0	-368	-277	91	322	-229	-93	-15	83	15	62	-5	25	0
1368	0	0	-343	-287	56	315	-199	-115	-40	50	-15	23	-38	15	0
1369	0	0	-379	-302	77	340	-228	-112	-58	62	32	93	-17	29	0
1370	0	0	-350	-329	21	339	-185	-154	-56	95	1	38	-17	-7	0
1371	0	0	-399	-349	50	374	-224	-149	-42	75	31	21	-13	62	0
1372	0	0	-326	-347	-21	336	-152	-184	1	44	71	65	-27	44	0
1373	0	0	-401	-337	64	369	-232	-136	-58	79	9	34	-34	5	0
1374	0	0	-344	-339	5	341	-174	-167	25	131	27	104	-27	15	0
1375	0	0	-416	-341	75	378	-245	-133	-40	21	21	36	-98	46	0
1376	0	0	-391	-347	44	369	-217	-151	15	56	77	79	-23	73	0
1377	0	0	-351	-356	-5	353	-173	-180	-56	17	44	7	-44	-50	0
1378	0	0	-310	-370	-60	340	-125	-215	-29	98	95	85	-5	-11	0
1379	0	0	-413	-388	25	400	-219	-181	-65	31	50	-1	-15	-17	0
1380	0	0	-361	-413	-52	387	-154	-232	-1	32	95	48	-25	34	0
1381	0	0	-428	-403	25	415	-226	-189	-81	27	5	21	-46	9	0
1382	0	0	-324	-405	-81	364	-121	-243	-11	95	-1	98	-40	23	0
1383	0	0	-395	-424	-29	409	-183	-226	0	36	56	52	56	46	0
1384	0	0	-397	-426	-29	411	-184	-227	-52	0	-31	25	-29	-50	0
1385	0	0	-386	-424	-38	405	-174	-231	-52	133	60	42	7	83	0
1386	0	0	-384	-426	-42	405	-171	-234	-73	56	5	-29	-79	-19	0
1387	0	0	-374	-434	-60	404	-157	-247	-13	27	62	131	34	73	0
1388	0	0	-400	-444	-44	422	-178	-244	-85	71	-21	29	-27	31	0
1389	0	0	-378	-434	-56	406	-161	-245	-106	48	19	15	-3	-13	0
1390	0	0	-370	-432	-62	401	-154	-247	-7	81	3	81	1	-56	0
1391	0	0	-361	-432	-71	396	-145	-251	-32	58	27	77	-114	7	0
1392	0	0	-328	-432	-104	380	-112	-268	-42	122	46	32	1	-1	0
1393	0	0	-345	-436	-91	390	-127	-263	-19	98	-34	91	-1	11	0
1394	0	0	-370	-428	-58	399	-156	-243	-25	44	32	69	-36	1	0
1395	0	0	-390	-430	-40	410	-175	-235	-62	46	56	108	-69	-7	0
1396	0	0	-326	-434	-108	380	-109	-271	-11	110	71	3	-15	-52	0
1397	0	0	-367	-440	-73	403	-147	-256	-15	-19	54	29	-46	-15	0
1398	0	0	-365	-434	-69	399	-148	-251	-65	67	32	27	13	-60	0
1399	0	0	-337	-434	-97	385	-120	-265	-87	116	27	-13	31	5	0
1400	0	0	-394	-434	-40	414	-177	-237	-97	81	0	15	-48	-81	0
1401	0	0	-318	-424	-106	371	-106	-265	-17	1	62	46	-38	-11	0
1402	0	0	-296	-422	-126	359	-85	-274	-5	42	44	62	-48	1	0
1403	0	0	-287	-422	-135	354	-76	-278	-60	83	83	91	-62	23	0
1404	0	0	-364	-420	-56	392	-154	-238	-46	0	25	11	9	3	0
1405	0	0	-347	-434	-87	390	-130	-260	-48	62	71	7	-31	-44	0
1406	0	0	-351	-434	-83	392	-134	-258	-15	64	67	38	-40	-38	0
1407	0	0	-318	-440	-122	379	-98	-281	-32	97	11	83	25	-60	0
1408	0	0	-280	-444	-164	362	-58	-304	36	58	52	7	3	-17	0
1409	0	0	-312	-440	-128	376	-92	-284	-73	97	9	-5	67	-52	0
1410	0	0	-273	-434	-161	353	-56	-297	11	83	38	1	17	5	0
1411	0	0	-297	-438	-141	367	-78	-289	-13	98	44	81	-75	15	0
1412	0	0	-305	-442	-137	373	-84	-289	-52	71	19	-13	23	29	0
1413	0	0	-245	-442	-197	343	-24	-319	-34	133	42	-15	5	1	0
1414	0	0	-307	-446	-139	376	-84	-292	-67	65	48	44	-11	-1	0
1415	0	0	-303	-444	-141	373	-81	-292	-23	21	40	-48	-21	-11	0
1416	0	0	-235	-440	-205	337	-15	-322	-31	124	21	65	19	11	0
1417	0	0	-225	-426	-201	325	-12	-313	-87	122	9	25	36	5	0
1418	0	0	-302	-424	-122	363	-90	-273	-56	48	-17	-31	-40	32	0
1419	0	0	-204	-415	-211	309	3	-313	-75	54	1	29	-40	-40	0
1420	0	0	-277	-420	-143	348	-67	-281	-65	64	29	64	-7	0	0
1421	0	0	-267	-426	-159	346	-54	-292	-114	5	-1	5	-13	-7	0
1422	0	0	-186	-430	-244	308	29	-337	-40	106	64	29	52	5	0
1423	0	0	-293	-438	-145	365	-74	-291	-75	65	50	-42	-9	21	0
1424	0	0	-244	-424	-180	334	-32	-302	-85	159	-42	77	19	-23	0
1425	0	0	-194	-417	-223	305	14	-320	-91	126	29	40	-7	-3	0
1426	0	0	-210	-407	-197	308	-6	-302	-13	91	13	95	-48	-3	0
1427	0	0	-246	-395	-149	320	-48	-272	-71	62	21	31	-31	-46	0
1428	0	0	-217	-403	-186	310	-15	-294	-40	85	56	29	-52	42	0
1429	0	0	-256	-422	-166	339	-45	-294	-38	-17	-23	7	-42	-77	0
1430	0	0	-243	-415	-172	329	-35	-293	-62	46	54	38	-50	-3	0
1431	0	0	-248	-405	-157	326	-45	-281	-67	71	5	1	40	-91	0
1432	0	0	-237	-413	-176	325	-30	-294	-42	97	42	-15	5	3	0
1433	0	0	-287	-430	-143	358	-72	-286	-98	67	93	62	-32	40	0
1434	0	0	-221	-442	-221	331	0	-331	-29	1	71	13	-42	44	0
1435	0	0	-274	-438	-164	356	-55	-301	-64	77	106	31	-50	31	0
1436	0	0	-281	-442	-161	361	-60	-301	-97	32	3	23	-7	-27	0
1437	0	0	-224	-452	-228	338	2	-340	-13	95	85	-19	5	-13	0
1438	0	0	-210	-448	-238	329	14	-343	-11	95	40	108	-7	34	0
1439	0	0	-223	-446	-223	334	0	-334	-77	46	-44	46	-52	-38	0
1440	0	0	-193	-452	-259	322	33	-355	-95	114	40	104	-21	58	0
1441	0	0	-240	-459	-219	349	-10	-339	-62	-32	56	62	-79	-87	0
1442	0	0	-180	-420	-240	300	30	-330	-52	91	106	69	25	62	0
1443	0	0	-268	-380	-112	324	-78	-246	-71	15	11	13	-29	23	0
1444	0	0	-130	-292	-162	211	16	-227	-34	62	23	23	34	-36	0
1445	0	0	-123	-190	-67	156	-28	-128	-42	42	25	106	9	7	0
1446	0	0	-27	-56	-29	41	1	-42	-62	73	-36	-9	36	-54	0
1447	0	0	130	145	15	-137	57	80	62	65	81	77	69	23	0
1448	0	0	149	395	246	-272	-48	320	-42	50	15	-32	-40	-21	0
1449	0	0	359	611	252	-485	53	431	13	17	93	71	-56	1	0
1450	0	0	448	925	477	-686	-14	701	3	62	73	13	11	11	0
1451	0	0	651	1233	582	-942	34	907	-60	42	0	-27	-44	-31	0
1452	0	0	854	1569	715	-1211	69	1142	-34	100	62	91	9	-1	0
1453	0	0	986	1862	876	-1424	55	1369	-64	56	23	7	21	-67	0
1454	0	0	1161	2198	1037	-1679	62	1617	5	77	67	85	-23	-13	0
1455	0	0	1186	2384	1198	-1785	-6	1791	-29	-17	52	9	-46	25	0
1456	0	0	1348	2500	1152	-1924	98	1826	21	56	85	5	5	17	0
1457	0	0	1226	2541	1315	-1883	-44	1928	-7	21	3	34	-3	-17	0
1458	0	0	1323	2401	1078	-1862	122	1739	-1	91	17	71	15	-21	0
1459	0	0	1121	2246	1125	-1683	-2	1685	-58	62	36	1	-7	-29	1
1460	0	0	991	2005	1014	-1498	-11	1509	-126	1	15	-7	-100	-29	0
1461	0	0	924	1604	680	-1264	122	1142	69	87	67	34	5	15	0
1462	0	0	569	1026	457	-797	56	741	-32	40	11	83	-60	-9	0
1463	0	0	357	483	126	-420	115	304	-23	48	17	116	-54	40	0
1464	0	0	-10	-118	-108	64	49	-113	-79	40	64	17	-50	-9	0
1465	0	0	-258	-694	-436	476	89	-565	-65	65	128	21	-44	58	0
1466	0	0	-421	-869	-448	645	13	-658	-104	58	-1	13	1	-38	0
1467	0	0	-351	-795	-444	573	46	-619	-97	97	3	21	-46	1	0
1468	0	0	-246	-682	-436	464	95	-559	5	5	67	52	32	50	0
1469	0	0	-277	-595	-318	436	20	-456	-40	23	-32	-3	-32	-52	0
1470	0	0	-105	-525	-420	315	157	-472	19	122	95	131	42	73	0
1471	0	0	-175	-448	-273	311	49	-360	-73	58	-27	34	-38	-89	0
1472	0	0	-135	-358	-223	246	44	-290	-25	31	32	15	-56	-13	0
1473	0	0	-72	-287	-215	179	71	-251	-11	11	-3	-27	54	5	0
1474	0	0	-109	-258	-149	183	20	-203	-67	38	7	91	-73	69	0
1475	0	0	-54	-263	-209	158	77	-236	23	106	56	118	13	48	0
1476	0	0	-103	-273	-170	188	33	-221	-65	100	3	-9	-32	-21	0
1477	0	0	-65	-291	-226	178	80	-258	-56	73	0	137	-52	-46	0
1478	0	0	-60	-312	-252	186	96	-282	23	50	23	65	81	91	0
1479	0	0	-76	-312	-236	194	80	-274	-46	64	-64	62	-25	-17	0
1480	0	0	-29	-306	-277	167	124	-291	-34	122	40	98	-5	56	0
1481	0	0	-119	-318	-199	218	40	-258	25	-11	31	15	-11	-19	0
1482	0	0	-55	-322	-267	188	106	-294	-25	64	54	118	-23	5	0
1483	0	0	-77	-331	-254	204	88	-292	-1	108	34	-11	27	1	0
1484	0	0	-76	-345	-269	210	96	-307	-23	77	-19	95	-52	7	0
1485	0	0	-60	-347	-287	203	113	-317	-3	98	139	0	85	-13	0
1486	0	0	-175	-349	-174	262	0	-261	-89	48	15	-25	15	-54	0
1487	0	0	-71	-358	-287	214	108	-322	-3	44	31	108	-13	15	0
1488	0	0	-70	-351	-281	210	105	-316	-34	62	50	29	31	-15	0
1489	0	0	-41	-341	-300	191	129	-320	-21	91	46	42	-31	29	0
1490	0	0	-47	-341	-294	194	123	-317	-38	32	106	34	23	-23	0
1491	0	0	-91	-347	-256	219	82	-301	-89	64	27	9	-52	-52	0
1492	0	0	-49	-345	-296	197	123	-320	38	34	-9	91	-60	29	0
1493	0	0	-78	-353	-275	215	98	-314	34	56	-11	54	5	-3	0
1494	0	0	-95	-347	-252	221	78	-299	-29	77	34	36	1	23	0
1495	0	0	-76	-345	-269	210	96	-307	-64	23	38	-7	-19	-64	0
1496	0	0	-81	-331	-250	206	84	-290	-69	81	83	21	-23	21	0
1497	0	0	-101	-333	-232	217	65	-282	-27	-25	56	-15	-54	3	0
1498	0	0	-54	-333	-279	193	112	-306	-58	21	3	25	-93	-9	0
1499	0	0	-17	-335	-318	176	150	-326	-23	91	69	46	95	-7	0
1500	0	0	-79	-329	-250	204	85	-289	-50	104	-36	0	-13	-40	0
1501	0	0	33	-327	-360	147	196	-343	65	38	104	64	-15	-75	0
1502	0	0	-65	-323	-258	194	96	-290	-21	40	23	83	-46	56	0
1503	0	0	-73	-325	-252	199	89	-288	-21	-3	23	11	-29	-69	0
1504	0	0	-31	-323	-292	177	130	-307	17	172	44	83	5	42	0
1505	0	0	-60	-316	-256	188	98	-286	-85	5	58	-5	-67	58	0
1506	0	0	-66	-306	-240	186	87	-273	-13	112	-3	56	-36	-29	0
1507	0	0	-58	-310	-252	184	97	-281	-31	65	17	36	-29	-67	0
1508	0	0	-66	-304	-238	185	86	-271	-25	85	126	56	-50	52	0
1509	0	0	-19	-296	-277	157	129	-286	-95	17	7	27	-23	-64	0
1510	0	0	-7	-296	-289	151	141	-292	0	60	60	54	-32	48	0
1511	0	0	-114	-294	-180	204	33	-237	-48	15	75	-23	-42	-13	0
1512	0	0	35	-285	-320	125	177	-302	46	104	75	36	-17	17	0
1513	0	0	-49	-281	-232	165	91	-256	-79	34	46	44	-42	-17	0
1514	0	0	-66	-273	-207	169	70	-240	27	13	67	46	-15	-11	0
1515	0	0	-140	-269	-129	204	-5	-199	-67	11	15	58	-54	1	0
1516	0	0	-37	-273	-236	155	99	-254	17	91	83	-11	-5	97	0
1517	0	0	27	-271	-298	122	162	-284	34	75	89	91	-1	40	0
1518	0	0	-15	-265	-250	140	117	-257	56	13	77	93	-52	9	0
1519	0	0	-66	-263	-197	164	65	-230	-81	58	25	38	-104	75	0
1520	0	0	-31	-256	-225	143	97	-240	-110	122	69	40	-40	13	0
1521	0	0	2	-246	-248	122	125	-247	-40	114	36	83	-29	40	0
1522	0	0	-27	-244	-217	135	95	-230	-29	83	36	32	13	-15	0
1523	0	0	-66	-240	-174	153	54	-207	-62	19	40	3	17	-21	0
1524	0	0	-17	-234	-217	125	100	-225	-29	52	67	79	21	-19	0
1525	0	0	-15	-226	-211	120	98	-218	-29	75	67	46	-64	46	0
1526	0	0	-115	-221	-106	168	-4	-163	-27	69	19	1	19	-13	0
1527	0	0	-72	-207	-135	139	31	-171	-21	52	-13	7	0	11	0
1528	0	0	-56	-203	-147	129	45	-175	-126	95	-13	-25	-77	3	0
1529	0	0	-23	-205	-182	114	79	-193	-46	77	58	15	9	73	0
1530	0	0	56	-194	-250	69	153	-222	36	118	79	42	3	-23	0
1531	0	0	36	-192	-228	78	132	-210	3	44	64	36	-21	-9	0
1532	0	0	-18	-180	-162	99	72	-171	-62	145	-3	95	11	52	0
1533	0	0	24	-170	-194	73	109	-182	-13	48	79	50	9	-11	0
1534	0	0	-58	-166	-108	112	25	-137	19	58	21	-3	-13	31	0
1535	0	0	-68	-168	-100	118	16	-134	-83	60	-5	-38	-46	-40	0
1536	0	0	-35	-157	-122	96	43	-139	-64	93	-1	44	-34	3	0
1537	0	0	-41	-157	-116	99	37	-136	-52	71	44	65	0	-38	0
1538	0	0	-16	-145	-129	80	56	-137	-44	75	-15	75	-7	-77	0
1539	0	0	60	-118	-178	29	119	-148	38	106	69	54	-23	67	0
1540	0	0	25	-104	-129	39	77	-116	0	25	23	25	-23	-7	0
1541	0	0	-3	-100	-97	51	47	-98	-77	85	13	-27	3	-15	0
1542	0	0	15	-85	-100	35	57	-92	1	17	13	34	-5	-9	0
1543	0	0	41	-81	-122	20	81	-101	-19	77	112	-11	-15	36	0
1544	0	0	-47	-81	-34	64	-6	-57	-40	32	34	3	-5	62	0
1545	0	0	45	-71	-116	13	80	-93	-67	114	34	1	-48	23	0
1546	0	0	25	-54	-79	14	52	-66	17	110	50	112	-34	-9	0
1547	0	0	-15	-38	-23	26	4	-30	-46	40	-7	54	-36	-73	0
1548	0	0	23	-21	-44	-1	33	-32	-13	50	81	-13	-40	-40	0
1549	0	0	101	-11	-112	-45	106	-61	-11	87	32	112	-21	-25	0
1550	0	0	20	9	-11	-14	15	-1	-40	38	23	15	40	-52	0
1551	0	0	98	27	-71	-62	84	-22	32	104	54	65	-42	-19	0
1552	0	0	12	48	36	-30	-12	42	-77	36	-9	36	-11	-58	0
1553	0	0	134	65	-69	-99	101	-2	13	48	85	46	36	0	0
1554	0	0	21	77	56	-49	-17	66	-21	7	50	64	-95	27	0
1555	0	0	58	102	44	-80	7	73	-25	50	-5	13	-85	1	0
1556	0	0	80	126	46	-103	17	86	29	108	36	36	-15	-3	0
1557	0	0	97	149	52	-123	22	100	-44	48	17	-11	-15	48	0
1558	0	0	82	161	79	-121	1	120	-79	3	60	7	-60	-38	0
1559	0	0	64	176	112	-120	-24	144	-21	-1	62	-19	-27	0	0
1560	0	0	162	194	32	-178	65	113	-34	71	91	23	69	34	0
1561	0	0	91	205	114	-148	-11	159	-32	29	-27	9	-11	-19	0
1562	0	0	196	230	34	-213	81	132	-7	102	36	62	7	19	0
1563	0	0	76	248	172	-162	-48	210	-155	65	44	15	-17	-3	0
1564	0	0	103	269	166	-186	-31	217	-1	-25	27	-9	-38	-64	0
1565	0	0	159	279	120	-219	19	199	17	129	44	81	75	21	0
1566	0	0	33	302	269	-167	-118	285	-110	7	-64	-36	-89	-11	0
1567	0	0	190	323	133	-256	28	228	1	75	102	65	17	3	0
1568	0	0	132	339	207	-235	-37	273	-11	40	71	7	-50	56	0
1569	0	0	218	353	135	-285	41	244	19	77	17	52	-54	40	0
1570	0	0	165	362	197	-263	-16	279	-48	64	23	-34	-15	21	0
1571	0	0	256	374	118	-315	69	246	-79	128	52	42	-52	83	0
1572	0	0	207	395	188	-301	9	291	-1	93	-15	83	-3	-15	0
1573	0	0	190	413	223	-301	-16	318	-48	52	-32	56	-7	-3	0
1574	0	0	200	419	219	-309	-9	319	-9	67	-7	44	-15	21	0
1575	0	0	209	428	219	-318	-5	323	-29	44	34	7	-29	31	0
1576	0	0	192	436	244	-314	-26	340	13	60	62	67	-3	27	0
1577	0	0	163	448	285	-305	-61	366	-128	-13	79	9	-21	-17	0
1578	0	0	255	452	197	-353	29	324	42	7	100	102	-19	54	0
1579	0	0	153	440	287	-296	-67	363	-129	65	23	15	-9	32	0
1580	0	0	245	444	199	-344	23	321	-27	71	5	69	-50	15	0
1581	0	0	221	440	219	-330	1	329	5	65	34	98	36	1	0
1582	0	0	157	453	296	-305	-69	374	-32	34	-5	13	7	52	0
1583	0	0	247	444	197	-345	25	320	5	50	-15	54	-15	-40	0
1584	0	0	180	430	250	-305	-35	340	1	128	81	91	75	42	0
1585	0	0	148	411	263	-279	-57	337	-58	69	-7	38	15	-73	0
1586	0	0	213	407	194	-310	9	300	87	122	129	87	65	100	0
1587	0	0	84	376	292	-230	-104	334	-71	7	5	62	-62	5	0
1588	0	0	163	347	184	-255	-10	265	-5	83	-3	73	44	-36	0
1589	0	0	111	318	207	-214	-48	262	-21	106	65	31	-9	-19	0
1590	0	0	113	287	174	-200	-30	230	13	31	77	13	-36	13	0
1591	0	0	47	254	207	-150	-80	230	-67	46	-46	62	-48	40	0
1592	0	0	92	223	131	-157	-19	177	-7	65	71	42	-42	46	0
1593	0	0	14	186	172	-100	-79	179	-19	13	44	-5	46	-48	0
1594	0	0	0	157	157	-78	-78	157	-64	3	-5	21	-48	17	0
1595	0	0	-59	131	190	-36	-124	160	-52	77	19	5	-1	0	0
1596	0	0	-1	97	98	-48	-49	97	-5	79	73	77	38	-34	0
1597	0	0	-81	52	133	14	-107	92	-52	100	36	19	-40	21	0
1598	0	0	-103	19	122	42	-112	70	1	-5	56	9	25	-27	0
1599	0	0	-1	0	1	0	-1	0	67	77	56	129	15	15	0
1600	0	0	-98	-19	79	58	-88	30	-56	54	65	13	7	-42	0
1601	0	0	-39	-56	-17	47	-11	-36	81	58	64	71	-60	48	0
1602	0	0	-41	-75	-34	58	-3	-54	0	102	17	143	1	25	0
1603	0	0	-121	-104	17	112	-69	-43	-42	11	62	-56	7	46	0
1604	0	0	-89	-129	-40	109	-24	-84	-17	58	75	42	36	27	0
1605	0	0	-234	-157	77	195	-155	-40	-52	46	31	-29	-29	38	0
1606	0	0	-189	-172	17	180	-103	-77	7	97	54	-29	85	-40	0
1607	0	0	-205	-205	0	205	-102	-102	-5	62	13	-25	-1	-42	0
1608	0	0	-210	-213	-3	211	-103	-108	-13	79	21	54	42	-11	0
1609	0	0	-182	-226	-44	204	-69	-135	13	29	58	-11	9	-23	0
1610	0	0	-194	-228	-34	211	-80	-131	19	166	-1	69	27	-1	0
1611	0	0	-182	-236	-54	209	-64	-145	-40	67	65	104	-1	-3	0
1612	0	0	-157	-261	-104	209	-26	-182	-11	122	32	126	-46	25	0
1613	0	0	-178	-265	-87	221	-45	-176	48	5	50	50	79	-34	0
1614	0	0	-306	-281	25	293	-165	-128	-67	56	38	15	-25	-11	0
1615	0	0	-302	-291	11	296	-156	-140	-100	104	29	1	-13	-85	0
1616	0	0	-295	-306	-11	300	-142	-158	9	71	5	7	-3	58	0
1617	0	0	-239	-322	-83	280	-78	-202	31	65	15	0	3	-15	0
1618	0	0	-308	-331	-23	319	-142	-177	-1	50	27	42	48	29	0
1619	0	0	-252	-335	-83	293	-84	-209	21	58	-3	50	-13	-64	0
1620	0	0	-250	-335	-85	292	-82	-210	19	52	1	56	0	25	0
1621	0	0	-310	-333	-23	321	-143	-178	-21	27	31	52	-38	-31	0
1622	0	0	-303	-351	-48	327	-127	-199	5	100	-3	25	0	7	0
1623	0	0	-227	-345	-118	286	-54	-231	-50	62	64	64	-3	29	0
1624	0	0	-287	-345	-58	316	-114	-201	40	48	58	73	9	0	0
1625	0	0	-317	-353	-36	335	-140	-194	1	52	7	67	23	-44	0
1626	0	0	-281	-356	-75	318	-103	-215	-17	128	58	52	19	15	0
1627	0	0	-372	-351	21	361	-196	-165	-60	50	64	-64	0	32	0
1628	0	0	-264	-349	-85	306	-89	-217	-9	11	21	42	-9	38	0
1629	0	0	-312	-362	-50	337	-131	-206	-3	106	58	23	-3	-15	0
1630	0	0	-359	-358	1	358	-180	-178	-64	36	-77	27	-62	11	0
1631	0	0	-311	-353	-42	332	-134	-197	-46	102	34	-11	-38	-5	0
1632	0	0	-275	-358	-83	316	-96	-220	114	79	104	54	91	11	0
1633	0	0	-330	-366	-36	348	-147	-201	-54	102	-67	9	-38	-71	0
1634	0	0	-335	-360	-25	347	-155	-192	-21	81	81	42	-27	38	0
1635	0	0	-391	-364	27	377	-209	-168	9	-19	15	-1	-21	-38	0
1636	0	0	-277	-360	-83	318	-97	-221	19	131	25	104	25	-42	0
1637	0	0	-399	-368	31	383	-215	-168	-38	-5	50	-23	-17	-67	0
1638	0	0	-322	-364	-42	343	-140	-203	-1	58	13	60	27	-21	0
1639	0	0	-324	-364	-40	344	-142	-202	21	36	-15	89	98	-29	0
1640	0	0	-265	-362	-97	313	-84	-229	0	50	5	3	3	-9	0
1641	0	0	-320	-372	-52	346	-134	-212	40	69	98	77	-52	50	0
1642	0	0	-287	-362	-75	324	-106	-218	0	54	46	13	-50	75	0
1643	0	0	-343	-356	-13	349	-165	-184	-71	69	54	-3	-36	-7	0
1644	0	0	-352	-353	-1	352	-175	-177	-15	89	46	27	-3	-19	0
1645	0	0	-348	-355	-7	351	-170	-181	7	69	27	54	-3	-60	0
1646	0	0	-329	-358	-29	343	-150	-193	27	27	110	38	17	3	0
1647	0	0	-408	-368	40	388	-224	-164	-62	60	77	38	-31	27	0
1648	0	0	-308	-362	-54	335	-127	-208	-83	50	83	-5	54	-19	0
1649	0	0	-371	-364	7	367	-189	-178	-60	133	0	-52	38	-7	0
1650	0	0	-306	-360	-54	333	-126	-207	-73	124	-27	-13	-42	11	0
1651	0	0	-243	-355	-112	299	-65	-233	23	89	126	145	1	97	0
1652	0	0	-352	-353	-1	352	-175	-177	-69	15	-13	-48	-98	-42	0
1653	0	0	-227	-343	-116	285	-55	-229	32	155	73	65	69	54	0
1654	0	0	-397	-341	56	369	-226	-142	-15	56	52	-3	-27	1	0
1655	0	0	-270	-339	-69	304	-100	-204	19	52	87	5	-3	-23	0
1656	0	0	-379	-347	32	363	-205	-157	19	-15	91	29	-52	17	0
1657	0	0	-316	-347	-31	331	-142	-189	-23	44	36	23	-36	3	0
1658	0	0	-334	-347	-13	340	-160	-180	-34	126	29	120	87	27	0
1659	0	0	-320	-345	-25	332	-147	-185	-65	34	-83	-1	-93	-40	0
1660	0	0	-270	-355	-85	312	-92	-220	21	77	77	79	-11	38	0
1661	0	0	-332	-347	-15	339	-158	-181	-83	93	-52	21	-65	-50	0
1662	0	0	-285	-339	-54	312	-115	-196	71	44	89	52	1	29	0
1663	0	0	-324	-339	-15	331	-154	-177	-114	42	-15	-5	-5	9	0
1664	0	0	-332	-337	-5	334	-163	-171	15	23	36	32	23	1	0
1665	0	0	-303	-343	-40	323	-131	-191	31	-9	112	34	-75	75	0
1666	0	0	-314	-339	-25	326	-144	-182	-71	23	29	11	-29	-71	0
1667	0	0	-328	-343	-15	335	-156	-179	15	69	89	52	17	75	0
1668	0	0	-287	-333	-46	310	-120	-189	-38	27	-25	65	-48	-36	0
1669	0	0	-312	-333	-21	322	-145	-177	40	3	-19	110	-54	25	0
1670	0	0	-299	-337	-38	318	-130	-187	-58	93	-13	38	-27	-83	0
1671	0	0	-299	-331	-32	315	-133	-181	15	64	62	42	-87	-34	0
1672	0	0	-309	-345	-36	327	-136	-190	58	5	50	56	-38	17	0
1673	0	0	-335	-335	0	335	-167	-167	-69	1	32	-7	-19	-15	0
1674	0	0	-252	-337	-85	294	-83	-211	42	77	42	56	1	-21	0
1675	0	0	-350	-339	11	344	-180	-164	-1	32	34	91	-23	-21	0
1676	0	0	-303	-341	-38	322	-132	-189	-19	31	75	-19	-23	-36	0
1677	0	0	-246	-337	-91	291	-77	-214	31	62	69	38	62	-48	0
1678	0	0	-312	-337	-25	324	-143	-181	-60	56	1	64	-7	1	0
1679	0	0	-287	-343	-56	315	-115	-199	-71	98	-1	-11	-36	9	0
1680	0	0	-274	-341	-67	307	-103	-204	11	79	-13	77	0	-15	0
1681	0	0	-295	-331	-36	313	-129	-183	-27	0	-7	-7	-83	-120	0
1682	0	0	-240	-327	-87	283	-76	-207	7	58	60	98	-52	118	0
1683	0	0	-334	-333	1	333	-167	-166	-79	58	21	-102	-25	-71	0
1684	0	0	-266	-333	-67	299	-99	-200	48	54	112	116	21	65	0
1685	0	0	-312	-333	-21	322	-145	-177	-15	7	-29	-9	-110	11	0
1686	0	0	-287	-329	-42	308	-122	-185	7	91	3	75	-11	-27	0
1687	0	0	-324	-333	-9	328	-157	-171	-87	25	29	31	-60	25	0
1688	0	0	-244	-335	-91	289	-76	-213	-60	77	46	5	64	-42	0
1689	0	0	-263	-325	-62	294	-100	-193	-7	38	54	34	13	23	0
1690	0	0	-229	-318	-89	273	-70	-203	-69	1	13	-19	-62	-71	0
1691	0	0	-278	-322	-44	300	-117	-183	-19	73	7	42	-32	1	0
1692	0	0	-240	-323	-83	281	-78	-203	-54	29	46	9	-60	-23	0
1693	0	0	-218	-320	-102	269	-58	-211	-62	31	65	-7	32	1	0
1694	0	0	-311	-322	-11	316	-150	-166	-54	7	36	-15	-42	0	0
1695	0	0	-252	-331	-79	291	-86	-205	-32	67	42	25	-58	-23	0
1696	0	0	-280	-320	-40	300	-120	-180	15	31	36	9	-9	-29	0
1697	0	0	-291	-323	-32	307	-129	-177	-85	-1	23	-36	-79	-32	0
1698	0	0	-190	-327	-137	258	-26	-232	9	83	13	69	23	-9	0
1699	0	0	-260	-331	-71	295	-94	-201	-118	44	23	9	1	-13	0
1700	0	0	-182	-327	-145	254	-18	-236	-38	17	27	67	9	-32	0
1701	0	0	-227	-325	-98	276	-64	-211	-44	25	73	-23	-11	-13	0
1702	0	0	-174	-327	-153	250	-10	-240	-54	162	95	38	19	-75	0
1703	0	0	-249	-318	-69	283	-90	-193	-79	48	38	32	-50	9	0
1704	0	0	-256	-320	-64	288	-96	-192	3	40	19	52	0	25	0
1705	0	0	-196	-320	-124	258	-36	-222	-73	58	-19	108	-62	3	0
1706	0	0	-272	-322	-50	297	-111	-186	-65	79	34	89	23	17	0
1707	0	0	-238	-325	-87	281	-75	-206	-44	79	36	-44	-58	-38	0
1708	0	0	-227	-322	-95	274	-66	-208	11	133	-31	46	34	-31	0
1709	0	0	-240	-329	-89	284	-75	-209	-21	60	-48	159	-32	0	0
1710	0	0	-137	-329	-192	233	27	-260	19	38	89	17	17	40	0
1711	0	0	-178	-327	-149	252	-14	-238	11	56	87	34	-25	21	0
1712	0	0	-159	-329	-170	244	5	-249	7	46	56	34	25	-50	0
1713	0	0	-186	-333	-147	259	-19	-240	-9	21	13	3	-31	36	0
1714	0	0	-188	-331	-143	259	-22	-237	-15	19	36	81	-3	19	0
1715	0	0	-279	-329	-50	304	-114	-189	-19	56	-7	31	-5	-3	0
1716	0	0	-213	-331	-118	272	-47	-224	0	104	-36	-9	58	-48	0
1717	0	0	-270	-320	-50	295	-110	-185	-1	73	93	60	-25	13	0
1718	0	0	-165	-327	-162	246	-1	-244	-40	77	31	116	-75	32	0
1719	0	0	-183	-320	-137	251	-23	-228	0	71	54	23	-11	7	0
1720	0	0	-180	-325	-145	252	-17	-235	29	97	-3	11	5	-11	0
1721	0	0	-134	-331	-197	232	31	-264	-3	36	67	-36	-27	-5	0
1722	0	0	-122	-333	-211	227	44	-272	34	126	31	89	56	44	0
1723	0	0	-240	-333	-93	286	-73	-213	-44	71	1	27	29	-25	0
1724	0	0	-120	-343	-223	231	51	-283	-50	98	98	11	-32	-13	0
1725	0	0	-247	-345	-98	296	-74	-221	-52	87	38	120	25	-27	0
1726	0	0	-210	-339	-129	274	-40	-234	32	5	50	9	-60	-15	0
1727	0	0	-194	-335	-141	264	-26	-238	-11	100	19	50	42	1	0
1728	0	0	-262	-341	-79	301	-91	-210	-64	38	-17	25	-31	-116	0
1729	0	0	-186	-339	-153	262	-16	-246	-7	93	54	71	-32	56	0
1730	0	0	-159	-339	-180	249	10	-259	48	-46	95	3	-44	15	0
1731	0	0	-140	-351	-211	245	35	-281	-11	122	81	7	23	38	0
1732	0	0	-190	-358	-168	274	-11	-263	-34	64	19	11	-40	29	0
1733	0	0	-192	-358	-166	275	-13	-262	58	-34	27	46	-38	-1	0
1734	0	0	-186	-362	-176	274	-5	-269	-71	44	23	-1	3	-64	0
1735	0	0	-216	-355	-139	285	-38	-247	40	44	87	58	25	11	0
1736	0	0	-260	-353	-93	306	-83	-223	-27	-40	7	9	-83	-104	0
1737	0	0	-210	-345	-135	277	-37	-240	5	87	40	87	21	1	0
1738	0	0	-231	-343	-112	287	-59	-227	-21	15	-56	62	-56	-36	0
1739	0	0	-153	-335	-182	244	14	-258	15	118	-31	46	-15	3	0
1740	0	0	-177	-341	-164	259	-6	-252	-40	29	46	58	-75	32	0
1741	0	0	-95	-337	-242	216	73	-289	-23	46	89	5	-23	52	0
1742	0	0	-117	-351	-234	234	58	-292	27	95	48	48	46	54	0
1743	0	0	-127	-355	-228	241	50	-291	-48	40	15	-32	-62	-19	0
1744	0	0	-158	-355	-197	256	19	-276	15	97	34	114	5	17	0
1745	0	0	-233	-347	-114	290	-59	-230	-25	25	-3	0	-31	-15	0
1746	0	0	-190	-351	-161	270	-14	-256	27	36	27	31	-29	38	0
1747	0	0	-256	-351	-95	303	-80	-223	-65	-3	91	-36	0	54	0
1748	0	0	-216	-345	-129	280	-43	-237	-36	15	9	11	-38	-9	0
1749	0	0	-192	-353	-161	272	-15	-257	-54	17	-34	27	-40	-52	0
1750	0	0	-134	-355	-221	244	43	-288	-9	64	71	23	-11	69	0
1751	0	0	-64	-349	-285	206	110	-317	-5	87	56	50	5	27	0
1752	0	0	-58	-337	-279	197	110	-308	38	27	-13	75	-5	-32	0
1753	0	0	-79	-331	-252	205	86	-291	-46	87	71	36	65	-71	0
1754	0	0	-89	-343	-254	216	82	-298	-29	118	102	-1	-21	-21	0
1755	0	0	-258	-351	-93	304	-82	-222	-11	56	15	27	-54	-1	0
1756	0	0	-192	-339	-147	265	-22	-243	-46	62	46	-25	-23	-46	0
1757	0	0	-239	-341	-102	290	-68	-221	-44	89	79	44	48	32	0
1758	0	0	-225	-360	-135	292	-45	-247	-73	48	-54	23	-25	-27	0
1759	0	0	-179	-355	-176	267	-1	-265	-36	32	71	-5	-31	5	0
1760	0	0	-155	-349	-194	252	19	-271	-44	98	-64	52	62	-75	0
1761	0	0	-80	-341	-261	210	90	-301	-3	15	54	-23	-9	-85	0
1762	0	0	-134	-345	-211	239	38	-278	-46	-3	73	23	56	9	0
1763	0	0	-15	-356	-341	185	163	-348	15	87	77	32	-27	46	0
1764	0	0	-119	-349	-230	234	55	-289	-29	108	-36	25	34	-15	0
1765	0	0	-205	-333	-128	269	-38	-230	-91	34	23	-42	-21	21	0
1766	0	0	-217	-325	-108	271	-54	-216	48	15	69	7	19	-1	0
1767	0	0	-237	-318	-81	277	-78	-199	-19	15	3	32	-15	-54	0
1768	0	0	-202	-316	-114	259	-44	-215	-19	27	67	3	44	54	0
1769	0	0	-165	-320	-155	242	-5	-237	-19	23	-17	9	-7	-11	0
1770	0	0	-43	-343	-300	193	128	-321	25	124	52	118	9	25	0
1771	0	0	-147	-358	-211	252	32	-284	-11	7	89	21	-87	-15	0
1772	0	0	-103	-364	-261	233	79	-312	-36	54	50	-11	-38	-89	0
1773	0	0	-130	-376	-246	253	58	-311	-1	40	36	31	-11	17	0
1774	0	0	-194	-378	-184	286	-5	-281	-31	-5	5	-5	-34	19	0
1775	0	0	-138	-386	-248	262	55	-317	-27	153	48	67	-11	81	0
1776	0	0	-215	-391	-176	303	-19	-283	-5	124	-15	102	-13	34	0
1777	0	0	-228	-389	-161	308	-33	-275	-36	31	34	44	52	67	0
1778	0	0	-142	-382	-240	262	49	-311	-1	17	-1	58	-67	-25	0
1779	0	0	-165	-372	-207	268	21	-289	-25	97	71	79	-17	21	0
1780	0	0	-101	-376	-275	238	87	-325	-62	60	0	-7	-97	71	0
1781	0	0	-19	-374	-355	196	168	-364	46	77	124	36	85	25	0
1782	0	0	-208	-378	-170	293	-19	-274	-91	-48	46	-36	-97	19	0
1783	0	0	-58	-372	-314	215	128	-343	-27	100	-5	60	21	-58	0
1784	0	0	-254	-370	-116	312	-69	-243	-56	-3	-48	42	-31	3	0
1785	0	0	-142	-368	-226	255	42	-297	32	98	71	31	5	-25	0
1786	0	0	-244	-364	-120	304	-62	-242	-25	85	31	79	-79	34	0
1787	0	0	-281	-356	-75	318	-103	-215	-27	46	-32	-40	38	-83	0
1788	0	0	-151	-358	-207	254	28	-282	5	77	71	64	3	9	0
1789	0	0	-161	-360	-199	260	19	-279	32	64	36	17	65	1	0
1790	0	0	-77	-364	-287	220	105	-325	32	79	13	85	-50	11	0
1791	0	0	-80	-355	-275	217	97	-315	15	124	31	58	-11	11	0
1792	0	0	-50	-366	-316	208	133	-341	-15	36	19	95	-65	23	0
1793	0	0	-103	-362	-259	232	78	-310	-34	64	85	93	-32	29	0
1794	0	0	-155	-362	-207	258	26	-284	-19	25	38	23	17	-50	0
1795	0	0	-312	-370	-58	341	-127	-214	-75	95	-25	38	-91	-5	0
1796	0	0	-231	-362	-131	296	-50	-246	38	75	21	58	11	-34	0
1797	0	0	-258	-355	-97	306	-80	-226	-40	50	104	-36	1	23	0
1798	0	0	-250	-358	-108	304	-71	-233	-15	-38	54	23	-1	-25	0
1799	0	0	-204	-355	-151	279	-26	-253	1	31	36	91	1	15	0
1800	0	0	-163	-355	-192	259	14	-273	-9	114	29	104	-27	-13	0
1801	0	0	-151	-358	-207	254	28	-282	-42	40	-13	-48	-52	-54	0
1802	0	0	-165	-355	-190	260	12	-272	-87	67	50	-21	44	-62	0
1803	0	0	-151	-356	-205	253	27	-280	29	104	38	87	-9	27	0
1804	0	0	-221	-356	-135	288	-43	-245	-89	-32	44	-3	-23	25	0
1805	0	0	-200	-353	-153	276	-23	-253	38	87	67	65	48	29	0
1806	0	0	-307	-351	-44	329	-131	-197	9	38	79	-25	-7	5	0
1807	0	0	-276	-353	-77	314	-99	-215	-42	83	13	42	19	-34	0
1808	0	0	-291	-353	-62	322	-114	-207	0	67	42	42	34	15	0
1809	0	0	-172	-360	-188	266	8	-274	-29	100	7	65	-27	17	0
1810	0	0	-180	-356	-176	268	-2	-266	69	40	116	54	36	34	0
1811	0	0	-192	-360	-168	276	-12	-264	-48	46	13	15	-1	-40	0
1812	0	0	-124	-358	-234	241	55	-296	-17	104	64	71	-40	40	0
1813	0	0	-254	-356	-102	305	-76	-229	-52	97	0	25	25	-11	0
1814	0	0	-253	-351	-98	302	-77	-224	-29	15	-5	27	-54	-93	0
1815	0	0	-278	-355	-77	316	-100	-216	52	21	112	54	40	32	0
1816	0	0	-376	-355	21	365	-198	-167	-25	60	-21	-9	-34	-3	0
1817	0	0	-311	-349	-38	330	-136	-193	-11	23	-3	-5	27	-9	0
1818	0	0	-346	-339	7	342	-176	-166	-17	15	60	13	-44	11	0
1819	0	0	-281	-337	-56	309	-112	-196	3	97	81	0	7	5	0
1820	0	0	-266	-331	-65	298	-100	-198	-46	93	-56	31	-48	-40	0
1821	0	0	-228	-325	-97	276	-65	-211	-42	36	65	-17	7	-23	0
1822	0	0	-221	-337	-116	279	-52	-226	-31	58	67	71	-85	52	0
1823	0	0	-216	-345	-129	280	-43	-237	-34	1	-31	17	-15	-71	0
1824	0	0	-281	-341	-60	311	-110	-200	9	58	46	129	15	93	0
1825	0	0	-309	-347	-38	328	-135	-192	29	-19	50	52	-31	-32	0
1826	0	0	-418	-360	58	389	-238	-151	-58	75	42	5	-34	-1	0
1827	0	0	-394	-356	38	375	-216	-159	-32	17	60	50	-17	3	0
1828	0	0	-313	-351	-38	332	-137	-194	67	44	153	54	-5	73	0
1829	0	0	-346	-345	1	345	-173	-172	-34	38	58	50	-42	15	0
1830	0	0	-307	-341	-34	324	-136	-187	-52	108	-17	19	-40	-1	0
1831	0	0	-225	-345	-120	285	-52	-232	9	102	31	83	32	-7	0
1832	0	0	-229	-337	-108	283	-60	-222	-19	89	50	-1	1	-7	0
1833	0	0	-214	-343	-129	278	-42	-236	-54	77	104	38	29	71	0
1834	0	0	-289	-370	-81	329	-104	-225	7	75	-3	145	-67	9	0
1835	0	0	-430	-380	50	405	-240	-165	-69	-1	7	27	-71	-34	0
1836	0	0	-381	-376	5	378	-193	-185	0	104	-25	38	-11	-29	0
1837	0	0	-375	-374	1	374	-188	-186	15	60	-1	42	-19	58	0
1838	0	0	-387	-382	5	384	-196	-188	7	27	31	56	46	25	0
1839	0	0	-244	-370	-126	307	-59	-248	73	87	75	67	-9	-1	0
1840	0	0	-316	-356	-40	336	-138	-198	0	32	29	36	31	17	0
1841	0	0	-185	-351	-166	268	-9	-258	-1	116	32	15	-5	-32	0
1842	0	0	-239	-341	-102	290	-68	-221	-21	62	97	25	15	-3	0
1843	0	0	-280	-351	-71	315	-104	-211	29	5	17	-15	-5	0	0
1844	0	0	-251	-353	-102	302	-74	-227	-7	36	50	48	-29	36	0
1845	0	0	-383	-356	27	369	-205	-164	-91	48	-7	5	-23	-64	0
1846	0	0	-398	-360	38	379	-218	-161	-48	46	11	13	13	-54	0
1847	0	0	-439	-364	75	401	-257	-144	-67	1	7	60	-38	-71	0
1848	0	0	-333	-360	-27	346	-153	-193	-32	25	34	3	-13	19	0
1849	0	0	-379	-364	15	371	-197	-174	-23	3	38	46	-23	31	0
1850	0	0	-293	-362	-69	327	-112	-215	7	69	-23	44	-13	-36	0
1851	0	0	-225	-370	-145	297	-40	-257	-17	67	95	50	7	-13	0
1852	0	0	-295	-366	-71	330	-112	-218	-31	25	-44	19	-21	5	0
1853	0	0	-186	-358	-172	272	-7	-265	15	131	36	118	89	-64	0
1854	0	0	-345	-362	-17	353	-164	-189	-29	-15	-1	56	23	-73	0
1855	0	0	-262	-349	-87	305	-87	-218	5	69	60	23	40	0	0
1856	0	0	-467	-343	124	405	-295	-109	-38	-1	27	29	-56	-9	0
1857	0	0	-346	-335	11	340	-178	-162	-3	77	40	13	3	36	0
1858	0	0	-339	-339	0	339	-169	-169	-13	54	60	102	5	5	0
1859	0	0	-326	-343	-17	334	-154	-180	-48	100	-27	23	-60	-5	0
1860	0	0	-283	-335	-52	309	-115	-193	-50	-7	48	60	-23	-25	0
1861	0	0	-218	-353	-135	285	-41	-244	-11	64	1	65	-19	-29	0
1862	0	0	-181	-343	-162	262	-9	-252	7	42	44	40	5	-25	0
1863	0	0	-235	-339	-104	287	-65	-221	-56	58	50	67	-60	-21	0
1864	0	0	-325	-325	0	325	-162	-162	25	-42	13	106	-89	13	0
1865	0	0	-291	-322	-31	306	-130	-176	-31	48	29	5	-25	-52	0
1866	0	0	-323	-320	3	321	-163	-158	-17	48	54	71	-64	64	0
1867	0	0	-334	-325	9	329	-171	-158	-114	93	-32	0	-27	-54	0
1868	0	0	-322	-331	-9	326	-156	-170	-29	108	29	52	62	34	0
1869	0	0	-279	-333	-54	306	-112	-193	-122	93	-17	29	-13	-38	0
1870	0	0	-180	-339	-159	259	-10	-249	-1	34	42	58	-50	-44	0
1871	0	0	-256	-341	-85	298	-85	-213	-48	46	5	56	-7	-31	0
1872	0	0	-176	-331	-155	253	-10	-243	-114	91	-89	-21	-120	7	0
1873	0	0	-192	-320	-128	256	-32	-224	29	102	32	75	27	-23	0
1874	0	0	-250	-306	-56	278	-97	-181	-48	25	-9	0	-89	9	0
1875	0	0	-246	-294	-48	270	-99	-171	-31	36	-9	108	-23	27	0
1876	0	0	-305	-259	46	282	-175	-106	-31	65	25	-19	15	-13	0
1877	0	0	-245	-250	-5	247	-120	-127	-17	93	13	44	-7	-5	0
1878	0	0	-282	-230	52	256	-167	-89	-83	85	-5	23	-5	-42	0
1879	0	0	-138	-219	-81	178	-28	-150	-25	67	19	62	3	-27	0
1880	0	0	-114	-240	-126	177	6	-183	-11	21	44	0	9	27	0
1881	0	0	-147	-232	-85	189	-31	-158	-60	83	23	-11	-34	1	0
1882	0	0	-51	-215	-164	133	56	-189	-23	48	23	40	-38	-73	0
1883	0	0	-40	-228	-188	134	74	-208	19	77	29	100	-21	32	0
1884	0	0	-174	-232	-58	203	-58	-145	-29	75	-25	-13	-46	15	0
1885	0	0	-161	-250	-89	205	-36	-169	-32	62	79	3	-25	81	0
1886	0	0	-262	-267	-5	264	-128	-136	-46	50	34	48	-31	-7	0
1887	0	0	-266	-273	-7	269	-129	-140	-73	75	-42	40	-1	-67	0
1888	0	0	-181	-283	-102	232	-39	-192	36	56	71	31	-23	9	0
1889	0	0	-213	-292	-79	252	-67	-185	-19	36	69	46	-56	29	0
1890	0	0	-56	-298	-242	177	93	-270	75	65	118	46	7	21	0
1891	0	0	-141	-294	-153	217	6	-223	44	36	21	48	126	-75	0
1892	0	0	-130	-292	-162	211	16	-227	-56	62	15	1	-7	-11	0
1893	0	0	-91	-304	-213	197	61	-258	-17	62	31	73	-17	15	0
1894	0	0	-198	-310	-112	254	-43	-211	-36	19	-9	73	-52	-56	0
1895	0	0	-231	-320	-89	275	-71	-204	-40	-19	27	1	-17	-69	0
1896	0	0	-247	-318	-71	282	-88	-194	-19	25	108	-11	-42	-17	0
1897	0	0	-305	-316	-11	310	-147	-163	-95	23	42	-27	0	-64	0
1898	0	0	-178	-331	-153	254	-12	-242	60	62	114	23	64	25	0
1899	0	0	-183	-349	-166	266	-8	-257	-48	38	21	-29	-58	-56	0
1900	0	0	-170	-364	-194	267	12	-279	11	48	-11	83	25	-60	0
1901	0	0	-158	-384	-226	271	34	-305	32	52	42	52	-9	-42	0
1902	0	0	-122	-405	-283	263	80	-344	-17	67	32	-19	-44	-48	0
1903	0	0	-251	-417	-166	334	-42	-291	-44	31	50	-23	11	56	0
1904	0	0	-190	-411	-221	300	15	-316	-106	29	-11	32	-75	-69	0
1905	0	0	-161	-389	-228	275	33	-308	25	143	83	46	60	36	0
1906	0	0	-314	-391	-77	352	-118	-234	-48	23	-27	-36	-34	-27	0
1907	0	0	-186	-399	-213	292	13	-306	-21	137	38	25	-52	52	0
1908	0	0	-242	-391	-149	316	-46	-270	-48	85	25	40	9	36	0
1909	0	0	-156	-382	-226	269	35	-304	102	67	44	19	-7	60	0
1910	0	0	-70	-395	-325	232	127	-360	29	93	-32	3	-9	7	0
1911	0	0	-126	-399	-273	262	73	-336	-11	44	77	11	23	-27	0
1912	0	0	-130	-395	-265	262	67	-330	29	25	5	3	-11	38	0
1913	0	0	-89	-380	-291	234	101	-335	42	-5	97	-3	29	38	0
1914	0	0	-133	-389	-256	261	61	-322	-46	64	64	29	65	17	0
1915	0	0	-223	-389	-166	306	-28	-277	-27	23	-1	36	-32	-42	0
1916	0	0	-191	-386	-195	288	2	-290	-1	52	50	38	-11	40	0
1917	0	0	-271	-389	-118	330	-76	-253	-29	64	-7	-52	-9	-19	0
1918	0	0	-134	-386	-252	260	59	-319	15	104	93	112	-25	87	0
1919	0	0	-161	-391	-230	276	34	-310	0	104	100	23	75	-27	0
1920	0	0	-83	-391	-308	237	112	-349	-71	83	64	-19	13	-7	0
1921	0	0	-110	-389	-279	249	84	-334	-36	100	73	36	-44	60	0
1922	0	0	-23	-389	-366	206	171	-377	15	52	120	50	-5	71	0
1923	0	0	-111	-388	-277	249	83	-332	-38	15	87	56	52	-42	0
1924	0	0	-163	-388	-225	275	31	-306	-46	62	-38	-25	-62	-19	0
1925	0	0	-208	-386	-178	297	-15	-282	3	-7	110	1	-15	13	0
1926	0	0	-247	-382	-135	314	-56	-258	-93	141	7	60	25	-34	0
1927	0	0	-216	-380	-164	298	-26	-272	-19	-1	69	-25	-69	17	0
1928	0	0	-237	-380	-143	308	-47	-261	15	75	40	19	31	36	0
1929	0	0	-200	-382	-182	291	-9	-282	-21	85	85	-5	83	-40	0
1930	0	0	-157	-376	-219	266	31	-297	-67	89	-1	-25	23	-40	0
1931	0	0	-43	-370	-327	206	142	-348	9	180	62	40	40	-62	0
1932	0	0	-163	-368	-205	265	21	-286	-46	27	31	73	11	-34	0
1933	0	0	-81	-362	-281	221	100	-321	25	75	52	31	-1	71	0
1934	0	0	-243	-378	-135	310	-54	-256	-93	-27	15	-3	-52	-19	0
1935	0	0	-180	-374	-194	277	7	-284	-15	91	62	-7	-1	-31	0
1936	0	0	-289	-378	-89	333	-100	-233	-13	42	-1	32	3	27	0
1937	0	0	-203	-362	-159	282	-22	-260	-31	95	77	-23	62	-31	0
1938	0	0	-250	-360	-110	305	-70	-235	-17	124	23	114	-25	38	0
1939	0	0	-149	-356	-207	252	29	-281	-42	62	44	46	-58	1	0
1940	0	0	-150	-355	-205	252	27	-280	-29	116	48	73	17	-21	0
1941	0	0	-121	-349	-228	235	53	-288	-11	135	25	36	-25	42	0
1942	0	0	-120	-356	-236	238	58	-296	9	67	40	15	46	-27	0
1943	0	0	-107	-368	-261	237	77	-314	-65	87	54	60	-17	46	0
1944	0	0	-172	-366	-194	269	11	-280	-1	42	157	9	-11	31	0
1945	0	0	-297	-368	-71	332	-113	-219	-85	34	-15	-48	32	19	0
1946	0	0	-267	-356	-89	311	-89	-222	11	126	-7	97	-56	19	0
1947	0	0	-332	-341	-9	336	-161	-175	-29	36	29	27	-38	-54	0
1948	0	0	-274	-347	-73	310	-100	-210	-75	100	42	17	15	9	0
1949	0	0	-217	-337	-120	277	-48	-228	-50	42	54	-5	5	-19	0
1950	0	0	-176	-335	-159	255	-8	-247	15	83	50	56	9	0	0
1951	0	0	-143	-333	-190	238	23	-261	56	120	19	77	32	-27	0
1952	0	0	-142	-337	-195	239	26	-266	-3	77	67	98	-3	29	0
1953	0	0	-157	-364	-207	260	25	-285	27	104	-25	34	-23	-50	0
1954	0	0	-212	-380	-168	296	-22	-274	17	104	50	98	67	-1	0
1955	0	0	-341	-366	-25	353	-158	-195	-21	15	-32	36	-62	-23	0
1956	0	0	-260	-380	-120	320	-70	-250	23	143	128	48	38	73	0
1957	0	0	-384	-409	-25	396	-179	-217	-52	75	13	-9	25	32	0
1958	0	0	-302	-420	-118	361	-92	-269	3	93	15	71	-21	-5	0
1959	0	0	-243	-388	-145	315	-49	-266	17	91	40	67	-1	62	0
1960	0	0	-239	-337	-98	288	-70	-217	-44	91	9	25	-60	42	0
1961	0	0	-43	-242	-199	142	78	-220	81	75	48	199	-65	67	0
1962	0	0	-68	-149	-81	108	6	-115	25	31	64	-11	11	15	0
1963	0	0	-19	-36	-17	27	-1	-26	3	17	27	27	27	-75	0
1964	0	0	14	128	114	-71	-50	121	23	120	83	29	36	13	0
1965	0	0	70	372	302	-221	-116	337	-32	104	-40	-5	50	27	0
1966	0	0	204	626	422	-415	-109	524	-9	46	52	7	-31	-31	0
1967	0	0	348	904	556	-626	-104	730	21	77	52	40	60	13	0
1968	0	0	493	1220	727	-856	-117	973	67	11	34	93	-29	15	0
1969	0	0	725	1522	797	-1123	-36	1159	17	85	23	15	52	-75	0
1970	0	0	921	1881	960	-1401	-19	1420	17	104	9	64	81	32	0
1971	0	0	1118	2163	1045	-1640	36	1604	-19	69	-3	-1	-60	-23	0
1972	0	0	1160	2279	1119	-1719	20	1699	-7	52	97	44	-11	-23	0
1973	0	0	1159	2425	1266	-1792	-53	1845	-9	69	-21	7	-65	48	0
1974	0	0	1152	2432	1280	-1792	-64	1856	-3	-11	77	38	-31	-7	0
1975	0	0	1040	2306	1266	-1673	-113	1786	0	5	32	44	-77	5	0
1976	0	0	867	2180	1313	-1523	-223	1746	-133	54	34	27	-46	-62	1
1977	0	0	826	1881	1055	-1353	-114	1468	29	44	21	102	1	-50	0
1978	0	0	613	1451	838	-1032	-112	1144	1	79	38	65	-3	19	0
1979	0	0	392	896	504	-644	-56	700	42	21	46	106	-32	65	0
1980	0	0	218	388	170	-303	24	279	-73	100	31	44	7	-1	0
1981	61	0	-119	-184	-65	151	-27	-124	-91	79	34	60	-13	-36	0
1982	61	0	-367	-787	-420	577	26	-603	-75	36	106	-7	-15	44	0
1983	61	0	-599	-985	-386	792	-106	-685	-85	34	1	29	25	-21	0
1984	61	0	-507	-863	-356	685	-75	-609	-128	27	7	-65	5	-52	0
1985	61	0	-481	-725	-244	603	-118	-484	-52	60	93	25	9	54	0
1986	61	0	-481	-618	-137	549	-172	-377	-3	69	7	9	-19	-9	0
1987	61	0	-475	-556	-81	515	-197	-318	-11	17	108	64	13	17	0
1988	61	0	-452	-494	-42	473	-205	-268	-38	91	-25	17	5	31	0
1989	61	0	-346	-411	-65	378	-140	-238	23	36	73	34	-34	19	0
1990	61	0	-267	-327	-60	297	-103	-193	-21	116	21	5	-13	38	0
1991	61	0	-179	-256	-77	217	-51	-166	67	3	34	21	-3	21	0
1992	61	0	-186	-207	-21	196	-82	-114	-13	87	38	62	-17	60	0
1993	61	0	-182	-203	-21	192	-80	-112	3	95	9	50	-38	34	0
1994	61	0	-254	-223	31	238	-142	-96	-56	52	3	19	31	-52	0
1995	61	0	-317	-242	75	279	-196	-83	-81	65	97	42	9	21	0
1996	61	0	-366	-238	128	302	-247	-55	11	15	40	54	-62	42	0
1997	61	0	-358	-246	112	302	-235	-67	-19	143	36	65	38	52	0
1998	61	0	-424	-258	166	341	-295	-46	-31	85	-21	44	-1	-32	0
1999	61	0	-315	-267	48	291	-181	-109	-25	69	83	-56	56	-32	0
[truncated: 32,033 more rows]
