# Supplementary material for: A Robust and Real-Time Capable Envelope-Based Algorithm for Heart Sound Classification: Validation under Different Physiological Conditions
Source: Sensors (Basel). 2020 Feb 11;20(4):972. doi: 10.3390/s20040972 (PMC7070375; doi:10.3390/s20040972)
Supplement: Supplementary file 1 [file sensors-20-00972-s001.zip › Messungen/aa/aa10_unfiltered.csv]

Dataset No.	Pulse (bpm)	Pacer Bit	leadI (�V)	leadII (�V)	leadIII (�V)	lead_avR (�V)	lead_avL (�V)	lead_avF (�V)	V1 (�V)	V2 (�V)	V3 (�V)	V4 (�V)	V5 (�V)	V6 (�V)	R-Wave
1	0	0	-244	469	713	-112	-478	591	3	69	516	271	11	124	0
2	0	0	-256	490	746	-117	-501	618	-5	-9	463	240	13	149	0
3	0	0	-209	510	719	-150	-464	614	73	29	696	250	44	172	0
4	0	0	-63	519	582	-228	-322	550	366	122	816	380	155	316	0
5	0	0	85	500	415	-292	-165	457	679	155	1212	432	273	583	0
6	0	0	213	463	250	-338	-18	356	836	155	1358	502	364	679	0
7	0	0	361	452	91	-406	135	271	950	190	1503	558	376	746	0
8	0	0	262	438	176	-350	43	307	878	65	1241	461	327	603	0
9	0	0	262	419	157	-340	52	288	616	87	1131	320	205	512	1
10	0	0	209	422	213	-315	-2	317	343	143	752	283	100	312	0
11	0	0	135	424	289	-279	-77	356	77	54	628	172	31	217	0
12	0	0	208	407	199	-307	4	303	21	29	630	129	69	83	0
13	0	0	178	397	219	-287	-20	308	87	54	723	147	69	234	0
14	0	0	351	364	13	-357	169	188	335	83	977	236	182	376	0
15	0	0	507	327	-180	-417	343	73	628	242	1297	424	318	677	0
16	0	0	674	318	-356	-496	515	-19	935	178	1579	477	364	772	0
17	0	0	711	258	-453	-484	582	-97	1016	162	1635	430	372	766	0
18	0	0	696	248	-448	-472	572	-100	861	203	1445	393	364	733	0
19	0	0	631	209	-422	-420	526	-106	570	128	1183	258	258	465	0
20	0	0	493	164	-329	-328	411	-82	258	91	900	180	95	364	0
21	0	0	418	147	-271	-282	344	-62	-73	89	675	11	58	174	0
22	0	0	420	147	-273	-283	346	-63	-155	25	679	-5	44	120	0
23	0	0	508	128	-380	-318	444	-126	25	42	729	135	67	221	0
24	0	0	643	108	-535	-375	589	-213	333	81	981	267	176	432	0
25	0	0	779	83	-696	-431	737	-306	626	120	1334	316	273	717	0
26	0	0	913	77	-836	-495	874	-379	851	192	1507	407	411	803	0
27	0	0	952	91	-861	-521	906	-385	898	168	1474	438	391	744	0
28	0	0	975	81	-894	-528	934	-406	783	182	1373	405	322	741	0
29	0	0	870	77	-793	-473	831	-358	521	85	1123	314	190	523	0
30	0	0	841	58	-783	-449	812	-362	234	108	818	236	124	366	0
31	0	0	719	50	-669	-384	694	-309	64	-13	549	155	42	170	0
32	0	0	763	52	-711	-407	737	-329	-62	54	603	159	85	242	0
33	0	0	825	67	-758	-446	791	-345	118	21	661	217	44	292	0
34	0	0	863	56	-807	-459	835	-375	259	36	925	320	197	450	0
35	0	0	991	56	-935	-523	963	-439	591	71	1173	401	277	597	0
36	0	0	1118	44	-1074	-581	1096	-515	851	122	1365	463	356	717	0
37	0	0	1132	56	-1076	-594	1104	-510	861	195	1443	479	436	808	0
38	0	0	1060	77	-983	-568	1021	-453	723	52	1249	420	368	624	0
39	0	0	1039	79	-960	-559	999	-440	483	98	962	391	217	510	0
40	0	0	877	98	-779	-487	828	-340	151	11	731	199	106	302	0
41	0	0	738	102	-636	-420	687	-267	-79	-102	504	120	7	64	0
42	0	0	799	91	-708	-445	753	-308	-87	-31	446	118	1	139	0
43	0	0	779	38	-741	-408	760	-351	-29	52	576	223	58	254	0
44	0	0	832	58	-774	-445	803	-358	228	69	843	285	170	440	0
45	0	0	921	56	-865	-488	893	-404	463	114	1132	397	201	576	0
46	0	0	985	31	-954	-508	969	-461	702	186	1245	432	349	677	0
47	0	0	857	19	-838	-438	847	-409	808	81	1262	498	283	713	0
48	0	0	869	31	-838	-450	853	-403	729	128	1210	453	300	684	0
49	0	0	697	34	-663	-365	680	-314	430	85	880	292	184	380	0
50	0	0	525	23	-502	-274	513	-239	155	-3	694	188	126	281	0
51	0	0	302	29	-273	-165	287	-122	-98	-108	422	83	40	65	0
52	0	0	220	-5	-225	-107	222	-115	-155	27	360	93	44	-5	0
53	0	0	118	-60	-178	-29	148	-119	-85	-19	498	102	44	133	0
54	0	0	136	-112	-248	-12	192	-180	122	75	752	199	145	362	0
55	0	0	81	-149	-230	34	155	-189	450	15	1034	405	234	502	0
56	0	0	86	-195	-281	54	183	-238	696	64	1181	422	296	605	0
57	0	0	-24	-254	-230	139	103	-242	795	34	1290	438	353	690	0
58	0	0	-156	-285	-129	220	-13	-207	609	52	1037	339	95	564	0
59	0	0	-312	-287	25	299	-168	-131	391	98	894	289	203	341	0
60	0	0	-571	-271	300	421	-435	14	5	15	508	133	48	81	0
61	0	0	-645	-234	411	439	-528	88	-176	-87	391	11	-19	-7	0
62	0	0	-742	-182	560	462	-651	189	-234	64	292	91	-40	62	0
63	0	0	-779	-102	677	440	-728	287	-77	-116	450	120	-7	83	0
64	0	0	-632	97	729	267	-680	413	172	87	613	203	118	283	0
65	0	0	-596	333	929	131	-762	631	327	21	894	287	188	413	0
66	0	0	-392	574	966	-91	-679	770	684	65	1070	395	248	566	0
67	0	0	-355	859	1214	-252	-784	1036	667	81	1080	448	285	527	0
68	0	0	-306	1131	1437	-412	-871	1284	550	38	898	374	143	467	0
69	0	0	-264	1433	1697	-584	-980	1565	306	97	667	298	180	246	0
70	0	0	-384	1664	2048	-640	-1216	1856	-21	36	370	186	73	38	0
71	0	0	-330	1864	2194	-767	-1262	2029	-199	-13	190	100	5	-31	0
72	0	0	-351	1998	2349	-823	-1350	2173	-306	-7	124	151	-81	-62	0
73	0	0	-369	1951	2320	-791	-1344	2135	-157	-50	294	159	42	3	0
74	0	0	-377	1846	2223	-734	-1300	2034	67	-38	411	289	17	215	0
75	0	0	-367	1683	2050	-658	-1208	1866	322	62	704	351	197	314	0
76	0	0	-408	1458	1866	-525	-1137	1662	583	114	919	442	291	529	0
77	0	0	-584	1084	1668	-250	-1126	1376	605	21	909	473	178	564	0
78	0	0	-800	616	1416	92	-1108	1016	455	83	781	475	151	413	0
79	0	0	-1172	85	1257	543	-1214	671	281	44	485	327	98	190	0
80	0	0	-1552	-420	1132	986	-1342	356	-52	-50	252	184	34	31	0
81	0	0	-1799	-696	1103	1247	-1451	203	-349	21	81	143	0	-209	0
82	0	0	-1815	-613	1202	1214	-1508	294	-395	-27	-46	56	-46	-164	0
83	0	0	-1679	-543	1136	1111	-1407	296	-188	23	124	172	-7	-34	0
84	0	0	-1570	-461	1109	1015	-1339	324	13	1	246	310	34	100	0
85	0	0	-1376	-308	1068	842	-1222	380	302	77	593	388	180	310	0
86	0	0	-1247	-194	1053	720	-1150	429	537	77	822	403	219	440	0
87	0	0	-1138	-81	1057	609	-1097	488	583	128	836	422	254	465	0
88	0	0	-1128	-52	1076	590	-1102	512	514	89	578	430	161	322	0
89	0	0	-1209	-34	1175	621	-1192	570	292	27	440	258	40	137	0
90	0	0	-1308	-42	1266	675	-1287	612	-116	-75	199	54	-42	-44	0
91	0	0	-1338	-52	1286	695	-1312	617	-349	56	-11	81	-100	-106	0
92	0	0	-1307	-64	1243	685	-1275	589	-401	46	-85	83	-129	-122	0
93	0	0	-1291	-58	1233	674	-1262	587	-337	54	27	52	-91	-118	0
94	0	0	-1140	-58	1082	599	-1111	512	-13	124	372	120	29	31	0
95	0	0	-983	-56	927	519	-955	435	292	126	640	277	112	261	0
96	0	0	-901	-60	841	480	-871	390	440	157	758	302	234	438	0
97	0	0	-845	-46	799	445	-822	376	566	168	805	370	195	434	0
98	0	0	-846	-38	808	442	-827	385	426	139	554	279	52	308	0
99	0	0	-987	-58	929	522	-958	435	201	38	372	230	52	89	0
100	0	0	-1023	-48	975	535	-999	463	-162	-11	124	3	-25	-151	0
101	0	0	-1050	-46	1004	548	-1027	479	-345	-93	-87	-56	-116	-308	0
102	0	0	-1033	-48	985	540	-1009	468	-370	-13	-139	-85	-79	-258	0
103	0	0	-1004	-73	931	538	-967	429	-306	-21	-108	-77	-65	-194	0
104	0	0	-839	-69	770	454	-804	350	-71	19	64	7	-27	7	0
105	0	0	-713	-79	634	396	-673	277	188	77	360	87	129	254	0
106	0	0	-589	-85	504	337	-546	209	384	62	496	178	120	355	0
107	0	0	-499	-77	422	288	-460	172	465	110	583	215	81	432	0
108	0	0	-536	-79	457	307	-496	189	265	71	376	15	104	240	0
109	0	0	-596	-69	527	332	-561	229	34	44	126	-143	5	21	0
110	0	0	-661	-58	603	359	-632	272	-172	-25	-104	-164	-97	-215	0
111	0	0	-765	-42	723	403	-744	340	-516	-36	-267	-310	-242	-256	0
112	0	0	-645	-40	605	342	-625	282	-568	-15	-310	-267	-199	-347	0
113	0	0	-730	-44	686	387	-708	321	-434	-58	-267	-256	-190	-217	0
114	0	0	-548	-44	504	296	-526	230	-211	1	-42	-199	-100	-71	0
115	0	0	-433	-36	397	234	-415	180	108	48	238	-38	-27	141	0
116	0	0	-312	-25	287	168	-299	131	382	56	341	23	-17	151	0
117	0	0	-191	-17	174	104	-182	78	459	114	430	19	168	269	0
118	0	0	-270	-5	265	137	-267	130	232	11	182	-38	-40	98	0
119	0	0	-268	11	279	128	-273	145	85	-48	62	-209	-71	-54	0
120	0	0	-365	13	378	176	-371	195	-263	-83	-230	-271	-232	-240	0
121	0	0	-415	13	428	201	-421	220	-607	-71	-434	-399	-240	-395	0
122	0	0	-429	32	461	198	-445	246	-746	-151	-432	-488	-285	-448	0
123	0	0	-276	34	310	121	-293	172	-535	-38	-360	-395	-151	-329	0
124	0	0	-270	48	318	111	-294	183	-399	9	-201	-320	-147	-172	0
125	0	0	-35	58	93	-11	-64	75	-75	13	25	-153	-36	-60	0
126	0	0	88	65	-23	-76	55	21	199	73	215	-60	98	141	0
127	0	0	114	56	-58	-85	86	-1	145	-3	225	-32	54	128	0
128	0	0	72	67	-5	-69	38	31	112	-17	27	-186	-5	-17	0
129	0	0	54	69	15	-61	19	42	-118	-21	-120	-195	-85	-174	0
130	0	0	-33	93	126	-30	-79	109	-448	-112	-442	-366	-180	-399	0
131	0	0	-77	122	199	-22	-138	160	-657	-161	-622	-397	-372	-492	0
132	0	0	-110	128	238	-9	-174	183	-750	-100	-772	-349	-312	-550	0
133	0	0	-87	126	213	-19	-150	169	-723	-145	-580	-322	-238	-477	0
134	0	0	10	139	129	-74	-59	134	-453	-75	-388	-337	-188	-318	0
135	0	0	128	137	9	-132	59	73	-95	-81	-116	-110	-97	-143	0
136	0	0	217	159	-58	-188	137	50	112	-7	21	-7	-58	-52	0
137	0	0	203	155	-48	-179	125	53	159	-56	42	-104	-29	-48	0
138	0	0	233	162	-71	-197	152	45	58	-19	-71	-135	-56	-128	0
139	0	0	116	170	54	-143	31	112	-228	-174	-302	-232	-188	-333	0
140	0	0	8	180	172	-94	-82	176	-417	-104	-543	-320	-195	-494	0
141	0	0	-117	203	320	-43	-218	261	-779	-166	-845	-488	-374	-657	0
142	0	0	-72	228	300	-78	-186	264	-785	-188	-719	-424	-341	-630	0
143	0	0	-74	246	320	-86	-197	283	-698	-108	-642	-399	-273	-572	0
144	0	0	11	261	250	-136	-119	255	-473	-126	-376	-292	-254	-405	0
145	0	0	159	279	120	-219	19	199	-118	-3	-48	-168	-135	-162	0
146	0	0	221	294	73	-257	74	183	81	-40	106	-114	-69	-67	0
147	0	0	270	322	52	-296	109	187	217	-87	199	-110	-42	-81	0
148	0	0	246	337	91	-291	77	214	87	23	56	-244	-79	-170	0
149	0	0	150	351	201	-250	-25	276	-180	-48	-213	-302	-190	-409	0
150	0	0	37	368	331	-202	-147	349	-490	-60	-436	-426	-298	-549	0
151	0	0	-79	388	467	-154	-273	427	-727	-60	-537	-517	-292	-708	0
152	0	0	-171	409	580	-119	-375	494	-818	-124	-647	-500	-380	-696	0
153	0	0	-109	438	547	-164	-328	492	-663	-124	-490	-471	-292	-677	0
154	0	0	-104	446	550	-171	-327	498	-442	-93	-267	-285	-240	-428	0
155	0	0	-42	475	517	-216	-279	496	-203	-97	-65	-246	-197	-242	0
156	0	0	108	488	380	-298	-136	434	174	-36	240	-102	-48	-98	0
157	0	0	75	494	419	-284	-172	456	190	-13	285	-114	-40	-38	0
158	0	0	40	517	477	-278	-218	497	151	-48	89	-155	-79	-197	0
159	0	0	-212	529	741	-158	-476	635	-166	-178	-155	-275	-201	-428	0
160	0	0	-297	517	814	-110	-555	665	-521	-75	-378	-353	-341	-535	0
161	0	0	-394	498	892	-52	-643	695	-624	-157	-533	-465	-337	-686	0
162	0	0	-534	494	1028	20	-781	761	-774	-168	-682	-486	-419	-789	0
163	0	0	-563	463	1026	50	-794	744	-624	-221	-498	-500	-376	-677	0
164	0	0	-479	450	929	14	-704	689	-399	-159	-374	-351	-277	-614	0
165	0	0	-429	403	832	13	-630	617	-137	-83	-126	-349	-211	-436	0
166	0	0	-438	382	820	28	-629	601	50	-129	42	-248	-128	-275	0
167	0	0	-332	345	677	-6	-504	511	129	-25	64	-277	-91	-296	0
168	0	0	-559	308	867	125	-713	587	44	-137	-73	-300	-97	-467	0
169	0	0	-644	275	919	184	-781	597	-195	-217	-323	-512	-277	-644	0
170	0	0	-700	258	958	221	-829	608	-558	-79	-647	-543	-294	-834	0
171	0	0	-1003	250	1253	376	-1128	751	-824	-201	-834	-708	-436	-1004	0
172	0	0	-956	240	1196	358	-1076	718	-892	-252	-851	-704	-516	-968	0
173	0	0	-970	219	1189	375	-1079	704	-812	-190	-752	-737	-452	-851	0
174	0	0	-930	197	1127	366	-1028	662	-521	-240	-527	-587	-279	-715	0
175	0	0	-862	197	1059	332	-960	628	-296	-114	-446	-488	-294	-552	0
176	0	0	-729	192	921	268	-825	556	-32	-38	-122	-473	-102	-389	0
177	0	0	-791	186	977	302	-884	581	52	-67	-168	-510	-172	-358	0
178	0	0	-801	155	956	323	-878	555	15	-89	-244	-428	-145	-506	0
179	0	0	-950	128	1078	411	-1014	603	-292	-213	-519	-611	-362	-717	0
180	0	0	-1125	137	1262	494	-1193	699	-593	-217	-628	-791	-364	-822	0
181	0	0	-1156	143	1299	506	-1227	721	-760	-201	-904	-836	-463	-985	0
182	0	0	-1174	129	1303	522	-1238	716	-843	-232	-871	-867	-512	-1032	0
183	0	0	-1207	116	1323	545	-1265	719	-774	-250	-735	-814	-440	-915	0
184	0	0	-1071	116	1187	477	-1129	651	-572	-199	-562	-756	-407	-700	0
185	0	0	-952	93	1045	429	-998	569	-170	-147	-285	-642	-273	-593	0
186	0	0	-912	71	983	420	-947	527	-32	-81	-223	-583	-182	-502	0
187	0	0	-803	87	890	358	-846	488	89	-114	-159	-620	-194	-473	0
188	0	0	-966	73	1039	446	-1002	556	-54	-203	-287	-727	-246	-580	0
189	0	0	-1007	46	1053	480	-1030	549	-366	-182	-601	-820	-372	-824	0
190	0	0	-1135	42	1177	546	-1156	609	-599	-170	-876	-1014	-473	-960	0
191	0	0	-1211	67	1278	572	-1244	672	-937	-242	-1002	-1144	-547	-1204	0
192	0	0	-1236	42	1278	597	-1257	660	-938	-226	-1014	-1134	-506	-1245	0
193	0	0	-1137	34	1171	551	-1154	602	-874	-291	-933	-1154	-603	-1098	0
194	0	0	-1092	31	1123	530	-1107	577	-677	-232	-750	-1032	-498	-1002	0
195	0	0	-917	60	977	428	-947	518	-337	-219	-570	-913	-415	-874	0
196	0	0	-836	56	892	390	-864	474	-108	-238	-376	-907	-333	-665	0
197	0	0	-803	48	851	377	-827	449	-100	-205	-360	-971	-294	-649	0
198	0	0	-726	69	795	328	-760	432	-155	-256	-527	-991	-401	-894	0
199	0	0	-830	83	913	373	-871	498	-430	-236	-836	-1098	-510	-1006	0
200	0	0	-894	83	977	405	-935	530	-874	-320	-1080	-1255	-599	-1346	0
201	0	0	-1024	91	1115	466	-1069	603	-1111	-327	-1301	-1346	-653	-1425	0
202	0	0	-966	110	1076	428	-1021	593	-1127	-401	-1410	-1373	-715	-1482	0
203	0	0	-922	108	1030	407	-976	569	-1041	-409	-1266	-1309	-713	-1354	0
204	0	0	-811	114	925	348	-868	519	-840	-318	-1158	-1247	-646	-1210	0
205	0	0	-685	122	807	281	-746	464	-566	-436	-968	-1158	-622	-1057	0
206	0	0	-452	116	568	168	-510	342	-291	-325	-741	-1138	-419	-929	0
207	0	0	-526	129	655	198	-590	392	-397	-364	-781	-1119	-549	-905	0
208	0	0	-445	131	576	157	-510	353	-467	-349	-923	-1204	-498	-1082	0
209	0	0	-481	135	616	173	-548	375	-690	-351	-1191	-1206	-682	-1295	0
210	0	0	-619	118	737	250	-678	427	-1061	-341	-1445	-1396	-744	-1464	0
211	0	0	-717	128	845	294	-781	486	-1276	-463	-1736	-1565	-871	-1687	0
212	0	0	-626	120	746	253	-686	433	-1247	-475	-1685	-1425	-884	-1617	0
213	0	0	-646	104	750	271	-698	427	-1268	-446	-1709	-1418	-865	-1596	0
214	0	0	-487	108	595	189	-541	351	-1053	-331	-1470	-1336	-756	-1449	0
215	0	0	-409	145	554	132	-481	349	-818	-358	-1278	-1367	-640	-1361	0
216	0	0	-265	194	459	35	-362	326	-675	-261	-1134	-1210	-644	-1280	0
217	0	0	-143	225	368	-41	-255	296	-562	-355	-1105	-1235	-570	-1179	0
218	0	0	-192	248	440	-28	-316	344	-696	-374	-1344	-1315	-673	-1295	0
219	0	0	-212	271	483	-29	-347	377	-944	-422	-1491	-1392	-785	-1540	0
220	0	0	-347	273	620	37	-483	446	-1247	-413	-1736	-1478	-882	-1647	0
221	0	0	-347	279	626	34	-486	452	-1460	-453	-1897	-1528	-962	-1850	0
222	0	0	-382	248	630	67	-506	439	-1617	-341	-1870	-1557	-946	-1839	0
223	0	0	-390	223	613	83	-501	418	-1497	-417	-1852	-1522	-979	-1728	0
224	0	0	-156	197	353	-20	-254	275	-1099	-353	-1586	-1346	-838	-1501	0
225	0	0	-120	236	356	-58	-238	296	-1035	-393	-1311	-1328	-721	-1373	0
226	0	0	34	195	161	-114	-63	178	-692	-343	-1200	-1208	-739	-1264	0
227	0	0	45	174	129	-109	-42	151	-630	-347	-1216	-1107	-706	-1183	0
228	0	0	107	151	44	-129	31	97	-752	-259	-1206	-1206	-653	-1311	0
229	0	0	-62	155	217	-46	-139	186	-1057	-370	-1606	-1336	-805	-1542	0
230	0	0	-74	166	240	-46	-157	203	-1299	-341	-1757	-1394	-952	-1649	0
231	0	0	-262	139	401	61	-331	270	-1561	-426	-1988	-1482	-923	-1810	0
232	0	0	-155	104	259	25	-207	181	-1542	-399	-2023	-1439	-993	-1846	0
233	0	0	-212	65	277	73	-244	171	-1569	-322	-1930	-1416	-927	-1713	0
234	0	0	-52	62	114	-5	-83	88	-1293	-374	-1714	-1321	-834	-1592	0
235	0	0	-4	17	21	-6	-12	19	-1028	-337	-1520	-1224	-836	-1455	0
236	0	0	151	-31	-182	-60	166	-106	-727	-254	-1389	-1086	-690	-1261	0
237	0	0	190	-48	-238	-71	214	-143	-710	-242	-1371	-1131	-591	-1162	0
238	0	0	171	-67	-238	-52	204	-152	-878	-273	-1489	-1183	-700	-1297	0
239	0	0	-45	-116	-71	80	13	-93	-1150	-356	-1676	-1313	-737	-1524	0
240	0	0	-18	-122	-104	70	43	-113	-1359	-314	-1926	-1367	-840	-1623	0
241	0	0	-158	-145	13	151	-85	-66	-1606	-323	-2056	-1453	-865	-1720	0
242	0	0	-215	-159	56	187	-135	-51	-1703	-391	-2211	-1433	-929	-1811	0
243	0	0	-193	-161	32	177	-112	-64	-1612	-440	-2046	-1342	-849	-1685	0
244	0	0	41	-178	-219	68	130	-198	-1328	-265	-1860	-1150	-743	-1532	0
245	0	0	55	-166	-221	55	138	-193	-1030	-256	-1639	-1063	-601	-1268	0
246	0	0	218	-170	-388	-24	303	-279	-729	-304	-1474	-1051	-556	-1138	0
247	0	0	229	-153	-382	-38	305	-267	-711	-223	-1420	-938	-523	-1082	0
248	0	0	205	-159	-364	-23	284	-261	-799	-291	-1604	-983	-607	-1220	0
249	0	0	56	-180	-236	62	146	-208	-1105	-267	-1771	-1078	-655	-1348	0
250	0	0	-56	-176	-120	116	32	-148	-1334	-364	-2007	-1175	-836	-1565	0
251	0	0	-226	-190	36	208	-131	-77	-1602	-339	-2159	-1206	-836	-1590	0
252	0	0	-213	-182	31	197	-122	-75	-1678	-335	-2190	-1307	-785	-1687	0
253	0	0	-140	-184	-44	162	-48	-114	-1493	-370	-2048	-1191	-807	-1544	0
254	0	0	-163	-182	-19	172	-72	-100	-1266	-292	-1858	-1070	-646	-1410	0
255	0	0	48	-190	-238	71	143	-214	-863	-215	-1608	-958	-560	-1127	0
256	0	0	-31	-174	-143	102	56	-158	-776	-306	-1538	-940	-510	-1014	0
257	0	0	96	-195	-291	49	193	-243	-624	-205	-1408	-878	-430	-993	0
258	0	0	-33	-195	-162	114	64	-178	-851	-279	-1571	-929	-605	-1059	0
259	0	0	-159	-207	-48	183	-55	-127	-1030	-349	-1757	-1034	-614	-1272	0
260	0	0	-290	-217	73	253	-181	-72	-1352	-368	-2004	-1165	-682	-1460	0
261	0	0	-443	-209	234	326	-338	12	-1555	-333	-2192	-1228	-760	-1484	0
262	0	0	-497	-203	294	350	-395	45	-1631	-320	-2209	-1261	-793	-1532	0
263	0	0	-436	-215	221	325	-328	3	-1422	-343	-2027	-1162	-646	-1404	0
264	0	0	-430	-192	238	311	-334	23	-1233	-353	-1895	-1129	-636	-1195	0
265	0	0	-310	-186	124	248	-217	-31	-865	-291	-1575	-946	-438	-1024	0
266	0	0	-306	-192	114	249	-210	-39	-710	-244	-1453	-970	-450	-836	0
267	0	0	-228	-211	17	219	-122	-97	-552	-120	-1379	-832	-356	-776	0
268	0	0	-389	-234	155	311	-272	-39	-719	-254	-1515	-968	-512	-882	0
269	0	0	-508	-258	250	383	-379	-4	-970	-225	-1747	-1053	-481	-1109	0
270	0	0	-674	-294	380	484	-527	43	-1212	-234	-1992	-1086	-554	-1270	0
271	0	0	-814	-345	469	579	-641	62	-1410	-308	-2056	-1266	-611	-1394	0
272	0	0	-919	-370	549	644	-734	89	-1507	-248	-2132	-1255	-651	-1373	0
273	0	0	-873	-420	453	646	-663	16	-1348	-248	-1998	-1208	-583	-1195	0
274	0	0	-845	-485	360	665	-602	-62	-1115	-207	-1852	-1024	-512	-1024	0
275	0	0	-830	-547	283	688	-556	-132	-768	-180	-1487	-1012	-368	-777	0
276	0	0	-728	-527	201	627	-464	-163	-502	-153	-1425	-867	-298	-688	0
277	0	0	-683	-521	162	602	-422	-179	-502	-143	-1311	-785	-250	-572	0
278	0	0	-773	-492	281	632	-527	-105	-624	-199	-1402	-898	-366	-669	0
279	0	0	-897	-453	444	675	-670	-4	-874	-256	-1658	-997	-407	-913	0
280	0	0	-1000	-378	622	689	-811	122	-1138	-186	-1827	-1098	-494	-1055	0
281	0	0	-982	-172	810	577	-896	319	-1325	-252	-2011	-1148	-529	-1152	0
282	0	0	-877	141	1018	368	-947	579	-1363	-300	-2019	-1202	-578	-1187	0
283	0	0	-669	434	1103	117	-886	768	-1169	-244	-1858	-1105	-477	-981	0
284	0	0	-526	700	1226	-87	-876	963	-1022	-221	-1666	-1012	-399	-904	0
285	0	0	-138	1018	1156	-440	-647	1087	-560	-106	-1394	-723	-287	-616	0
286	0	0	-29	1297	1326	-634	-677	1311	-455	-157	-1340	-731	-252	-568	0
287	0	0	165	1565	1400	-865	-617	1482	-318	-116	-1146	-702	-159	-535	0
288	0	0	161	1747	1586	-954	-712	1666	-440	-170	-1321	-684	-221	-523	0
289	0	0	193	1874	1681	-1033	-744	1777	-679	-170	-1491	-801	-302	-696	0
290	0	0	37	1796	1759	-916	-861	1777	-960	-190	-1722	-948	-384	-1004	0
291	0	0	-137	1676	1813	-769	-975	1744	-1173	-246	-1868	-962	-455	-1016	0
292	0	0	-297	1511	1808	-607	-1052	1659	-1348	-281	-1901	-1034	-475	-1084	1
293	0	0	-357	1288	1645	-465	-1001	1466	-1229	-252	-1810	-981	-440	-1041	0
294	0	0	-382	898	1280	-258	-831	1089	-841	-147	-1517	-772	-296	-675	0
295	0	0	-553	430	983	61	-768	706	-659	-254	-1226	-715	-316	-589	0
296	0	0	-684	-122	562	403	-623	220	-376	-110	-1008	-616	-170	-397	0
297	0	0	-1016	-764	252	890	-634	-256	-244	-139	-1041	-576	-184	-370	0
298	0	0	-1194	-1024	170	1109	-682	-427	-395	-168	-1113	-684	-162	-502	0
299	0	0	-1235	-987	248	1111	-741	-369	-665	-186	-1313	-708	-322	-665	0
300	0	0	-1349	-876	473	1112	-911	-201	-913	-228	-1552	-762	-347	-874	0
301	0	0	-1376	-816	560	1096	-968	-128	-1132	-176	-1720	-873	-469	-975	0
302	0	0	-1360	-713	647	1036	-1003	-33	-1156	-225	-1645	-828	-486	-925	0
303	0	0	-1223	-564	659	893	-941	47	-1055	-217	-1548	-807	-407	-878	0
304	0	0	-1106	-422	684	764	-895	131	-801	-221	-1358	-723	-347	-686	0
305	0	0	-938	-312	626	625	-782	157	-475	-124	-1078	-516	-287	-492	0
306	0	0	-781	-279	502	530	-641	111	-221	-137	-911	-455	-178	-442	0
307	0	0	-680	-252	428	466	-554	88	-87	-5	-876	-353	-91	-263	0
308	0	0	-775	-265	510	520	-642	122	-362	-176	-987	-508	-252	-475	0
309	0	0	-857	-283	574	570	-715	145	-537	-145	-1098	-599	-341	-638	0
310	0	0	-1029	-279	750	654	-889	235	-812	-182	-1416	-711	-440	-851	0
311	0	0	-1023	-292	731	657	-877	219	-1034	-203	-1532	-721	-508	-977	0
312	0	0	-1130	-300	830	715	-980	265	-1195	-225	-1596	-824	-492	-1090	0
313	0	0	-1027	-308	719	667	-873	205	-942	-192	-1420	-649	-446	-921	0
314	0	0	-907	-294	613	600	-760	159	-719	-172	-1181	-568	-395	-710	0
315	0	0	-814	-291	523	552	-668	116	-370	-102	-935	-407	-240	-519	0
316	0	0	-705	-296	409	500	-557	56	-230	-58	-851	-333	-170	-428	0
317	0	0	-622	-277	345	449	-483	34	-52	-98	-739	-267	-128	-358	0
318	0	0	-686	-291	395	488	-540	52	-217	-149	-863	-355	-213	-504	0
319	0	0	-798	-306	492	552	-645	93	-471	-188	-1119	-442	-391	-715	0
320	0	0	-893	-300	593	596	-743	146	-768	-219	-1301	-624	-374	-948	0
321	0	0	-1018	-285	733	651	-875	224	-1032	-240	-1489	-659	-481	-1072	0
322	0	0	-1008	-287	721	647	-864	217	-1063	-195	-1540	-721	-508	-1043	0
323	0	0	-905	-285	620	595	-762	167	-931	-234	-1323	-677	-384	-964	0
324	0	0	-878	-287	591	582	-734	152	-781	-190	-1235	-523	-413	-845	0
325	0	0	-742	-261	481	501	-611	110	-537	-172	-1002	-479	-335	-614	0
326	0	0	-620	-248	372	434	-496	62	-197	-170	-886	-300	-271	-411	0
327	0	0	-620	-223	397	421	-508	87	-213	-118	-863	-356	-195	-471	0
328	0	0	-579	-230	349	404	-464	59	-395	-137	-1074	-434	-339	-607	0
329	0	0	-676	-238	438	457	-557	100	-572	-79	-1167	-492	-267	-729	0
330	0	0	-860	-226	634	543	-747	204	-1039	-285	-1546	-731	-533	-1049	0
331	0	0	-808	-221	587	514	-697	183	-1032	-209	-1557	-710	-492	-1082	0
332	0	0	-938	-230	708	584	-823	239	-1311	-306	-1746	-781	-679	-1111	0
333	0	0	-777	-230	547	503	-662	158	-1041	-244	-1538	-665	-556	-1061	0
334	0	0	-798	-211	587	504	-692	188	-853	-226	-1377	-638	-422	-902	0
335	0	0	-507	-195	312	351	-409	58	-490	-180	-1131	-407	-378	-686	0
336	0	0	-461	-194	267	327	-364	36	-269	-129	-987	-388	-256	-580	0
337	0	0	-487	-226	261	356	-374	17	-240	-143	-950	-434	-252	-549	0
338	0	0	-435	-226	209	330	-322	-8	-337	-122	-1020	-492	-238	-647	0
339	0	0	-594	-205	389	399	-491	92	-613	-223	-1348	-549	-457	-865	0
340	0	0	-664	-197	467	430	-565	135	-849	-246	-1472	-640	-582	-993	0
341	0	0	-822	-194	628	508	-725	217	-1158	-234	-1641	-721	-558	-1138	0
342	0	0	-746	-184	562	465	-654	189	-1132	-240	-1625	-731	-620	-1148	0
343	0	0	-688	-149	539	418	-613	195	-1022	-217	-1455	-578	-550	-950	0
344	0	0	-522	-129	393	325	-457	132	-781	-221	-1200	-545	-411	-824	0
345	0	0	-513	-137	376	325	-444	119	-452	-170	-1010	-382	-322	-595	0
346	0	0	-307	-131	176	219	-241	22	-172	-27	-812	-329	-285	-434	0
347	0	0	-379	-114	265	246	-322	75	-147	-104	-642	-362	-180	-360	0
348	0	0	-321	-98	223	209	-272	62	-269	-126	-808	-422	-261	-537	0
349	0	0	-441	-75	366	258	-403	145	-393	-69	-954	-395	-254	-638	0
350	0	0	-562	-89	473	325	-517	192	-690	-145	-1096	-591	-438	-789	0
351	0	0	-569	-71	498	320	-533	213	-822	-161	-1189	-634	-475	-935	0
352	0	0	-685	-69	616	377	-650	273	-962	-135	-1088	-679	-492	-937	0
353	0	0	-582	-32	550	307	-566	259	-754	-197	-958	-591	-430	-743	0
354	0	0	-467	-27	440	247	-453	206	-490	-100	-774	-461	-240	-636	0
355	0	0	-297	-5	292	151	-294	143	-211	-73	-419	-376	-120	-358	0
356	0	0	-206	17	223	94	-214	120	89	-44	-221	-298	-110	-145	0
357	0	0	-134	52	186	41	-160	119	102	23	-141	-287	-54	-147	0
358	0	0	-130	60	190	35	-160	125	9	-27	-110	-256	-186	-170	0
359	0	0	-231	73	304	79	-267	188	-273	-67	-310	-430	-279	-409	0
360	0	0	-281	93	374	94	-327	233	-496	-15	-432	-550	-312	-488	0
361	0	0	-397	91	488	153	-442	289	-733	-44	-508	-516	-322	-580	0
362	0	0	-307	106	413	100	-360	259	-700	11	-459	-537	-339	-580	0
363	0	0	-276	141	417	67	-346	279	-521	3	-250	-450	-236	-469	0
364	0	0	-105	199	304	-47	-204	251	-238	54	-15	-349	-207	-215	0
365	0	0	1	195	194	-98	-96	194	83	83	207	-201	-73	-27	0
366	0	0	91	217	126	-154	-17	171	289	102	483	-139	11	207	0
367	0	0	225	228	3	-226	111	115	417	102	529	-27	-13	172	0
368	0	0	185	225	40	-205	72	132	343	145	467	-64	-7	112	0
369	0	0	58	236	178	-147	-60	207	-17	104	291	-161	-112	-93	0
370	0	0	-33	248	281	-107	-157	264	-271	40	166	-285	-178	-230	0
371	0	0	-91	258	349	-83	-220	303	-473	83	34	-368	-256	-306	0
372	0	0	-139	285	424	-73	-281	354	-611	87	-11	-341	-306	-329	0
373	0	0	-35	304	339	-134	-187	321	-358	93	254	-252	-161	-141	0
374	0	0	109	316	207	-212	-49	261	-182	225	494	-170	-79	93	0
375	0	0	227	312	85	-269	71	198	234	133	768	52	126	246	0
376	0	0	322	333	11	-327	155	172	477	178	962	203	139	465	0
377	0	0	373	304	-69	-338	221	117	564	166	1020	279	159	504	0
378	0	0	344	325	-19	-334	181	153	378	244	911	145	176	337	0
379	0	0	293	298	5	-295	144	151	168	176	902	114	91	285	0
380	0	0	74	279	205	-176	-65	242	-137	211	570	81	31	-15	0
381	0	0	-95	230	325	-67	-210	277	-430	153	450	-100	-120	-75	0
382	0	0	-117	201	318	-42	-217	259	-372	126	560	-93	31	-46	0
383	0	0	-229	172	401	28	-315	286	-230	93	541	69	-5	1	0
384	0	0	-35	141	176	-53	-105	158	87	137	900	164	21	271	0
385	0	0	8	122	114	-65	-53	118	349	219	1160	300	285	504	0
386	0	0	63	97	34	-80	14	65	578	168	1301	327	178	595	0
387	0	0	122	58	-64	-90	93	-3	772	250	1396	450	316	746	0
388	0	0	-17	56	73	-19	-45	64	490	254	1189	291	322	545	0
389	0	0	-74	42	116	16	-95	79	300	225	1109	126	161	384	0
390	0	0	-376	15	391	180	-383	203	-89	174	832	54	95	139	0
391	0	0	-448	17	465	215	-456	241	-217	120	816	-102	0	93	0
392	0	0	-556	-31	525	293	-540	247	-287	192	739	75	-13	87	0
393	0	0	-494	-25	469	259	-481	222	-176	184	923	-46	-3	230	0
394	0	0	-382	-31	351	206	-366	160	98	215	1171	135	97	401	0
395	0	0	-338	-40	298	189	-318	129	477	203	1437	292	261	607	0
396	0	0	-244	-54	190	149	-217	68	706	271	1606	347	205	694	0
397	0	0	-281	-62	219	171	-250	78	698	291	1639	364	225	750	0
398	0	0	-325	-87	238	206	-281	75	628	320	1623	306	279	675	0
399	0	0	-500	-81	419	290	-459	169	446	219	1519	128	180	517	0
400	0	0	-649	-102	547	375	-598	222	147	166	1299	102	-7	292	0
401	0	0	-812	-91	721	451	-766	315	-98	126	1288	32	-73	203	0
402	0	0	-831	-100	731	465	-781	315	-114	182	1348	17	23	190	0
403	0	0	-806	-85	721	445	-763	318	67	162	1437	151	31	310	0
404	0	0	-690	-87	603	388	-646	258	391	176	1755	302	178	564	0
405	0	0	-661	-85	576	373	-618	245	638	149	1858	407	184	677	0
406	0	0	-513	-91	422	302	-467	165	913	265	2132	517	339	876	0
407	0	0	-558	-89	469	323	-513	190	964	246	2293	519	343	937	0
408	0	0	-588	-98	490	343	-539	196	814	263	2044	523	195	733	0
409	0	0	-726	-112	614	419	-670	251	704	174	2064	564	197	646	0
410	0	0	-893	-102	791	497	-842	344	318	170	1796	322	77	403	0
411	0	0	-1014	-83	931	548	-972	424	153	91	1693	273	-38	287	0
412	0	0	-1035	-71	964	553	-999	446	85	87	1635	312	15	259	0
413	0	0	-994	-50	944	522	-969	447	226	118	1753	477	42	370	0
414	0	0	-911	-40	871	475	-891	415	463	126	1856	535	91	409	0
415	0	0	-787	-17	770	402	-778	376	853	182	2143	727	277	787	0
416	0	0	-638	-25	613	331	-625	294	1010	271	2229	764	380	824	0
417	0	0	-592	-42	550	317	-571	254	1111	244	2196	801	401	814	0
418	0	0	-719	-13	706	366	-712	346	971	186	2000	820	314	647	0
419	0	0	-860	-7	853	433	-856	423	692	77	1790	680	159	448	0
420	0	0	-933	13	946	460	-939	479	438	69	1555	618	52	223	0
421	0	0	-1114	-9	1105	561	-1109	548	106	52	1313	533	21	135	0
422	0	0	-1099	-11	1088	555	-1093	538	29	-17	1228	475	-32	58	0
423	0	0	-1048	-11	1037	529	-1042	513	194	44	1336	572	112	166	0
424	0	0	-935	29	964	453	-949	496	415	38	1365	572	139	339	0
425	0	0	-733	48	781	342	-757	414	686	203	1553	791	207	525	0
426	0	0	-634	56	690	289	-662	373	944	97	1536	886	329	603	0
427	0	0	-570	62	632	254	-601	347	905	104	1505	770	322	537	0
428	0	0	-620	91	711	264	-665	401	861	83	1305	845	162	467	0
429	0	0	-847	91	938	378	-892	514	527	-23	970	570	114	244	0
430	0	0	-883	83	966	400	-924	524	174	-1	717	440	17	3	0
431	0	0	-1009	149	1158	430	-1083	653	-13	-7	488	353	3	-128	0
432	0	0	173	2966	2793	-1569	-1310	2879	-135	-124	362	310	-143	-226	0
433	0	0	2004	6640	4636	-4322	-1316	5638	67	-102	510	384	-38	-143	0
434	0	0	3570	9102	5532	-6336	-981	7317	252	-98	597	512	69	128	0
435	0	0	4276	10330	6054	-7303	-889	8192	634	-25	876	669	213	485	0
436	0	0	4793	11156	6363	-7974	-785	8759	876	17	1111	597	168	638	0
437	0	0	4834	11486	6652	-8160	-909	9069	944	0	1319	931	226	420	0
438	0	0	5048	11669	6621	-8358	-786	9145	708	-151	1082	710	259	403	0
439	0	0	5768	11880	6112	-8824	-172	8996	440	89	556	289	71	746	0
440	0	0	5366	11948	6582	-8657	-608	9265	242	-40	399	399	31	263	0
441	0	0	4907	11993	7086	-8450	-1089	9539	-19	-442	710	473	98	-110	0
442	0	0	5238	12033	6795	-8635	-778	9414	83	-318	871	355	65	226	1
443	0	0	5465	12074	6609	-8769	-572	9341	298	116	1241	186	203	748	0
444	0	0	5420	12000	6580	-8710	-580	9290	647	395	1346	192	145	874	0
445	0	0	5515	11913	6398	-8714	-441	9155	1218	512	1728	541	483	878	0
446	0	0	5568	11855	6287	-8711	-359	9071	1299	285	1683	925	562	938	0
447	0	0	5244	11789	6545	-8516	-650	9167	1309	50	1524	1131	549	1002	0
448	0	0	4793	11742	6949	-8267	-1078	9345	1193	-5	1627	1214	552	781	0
449	0	0	4648	11692	7044	-8170	-1198	9368	855	-102	1740	1121	413	556	0
450	0	0	4821	11628	6807	-8224	-993	9217	446	19	1612	1045	391	409	0
451	0	0	4943	11597	6654	-8270	-855	9125	0	-25	1443	762	252	372	0
452	0	0	5199	11562	6363	-8380	-582	8962	-32	23	1445	552	376	523	0
453	0	0	5345	11502	6157	-8423	-406	8829	116	58	1559	494	349	698	0
454	0	0	5486	11416	5930	-8451	-222	8673	356	108	1806	582	362	1004	0
455	0	0	5468	11317	5849	-8392	-190	8583	760	182	2198	838	436	1266	0
456	0	0	5420	11226	5806	-8323	-193	8516	1053	135	2341	781	434	1253	0
457	0	0	5540	11156	5616	-8348	-38	8386	1117	259	2355	653	401	1396	0
458	0	0	5539	11042	5503	-8290	18	8272	952	228	2134	389	281	1152	0
459	0	0	5442	10953	5511	-8197	-34	8232	793	164	1897	126	56	989	0
460	0	0	5219	10831	5612	-8025	-196	8221	531	131	1581	-143	-36	675	0
461	0	0	4852	10685	5833	-7768	-490	8259	259	9	1288	-351	-159	403	0
462	0	0	4718	10491	5773	-7604	-527	8132	215	48	1259	-316	-124	502	0
463	0	0	4577	10338	5761	-7457	-592	8049	372	29	1249	-376	-7	597	0
464	0	0	4625	10188	5563	-7406	-469	7875	622	32	1394	-378	194	764	0
465	0	0	4669	9963	5294	-7316	-312	7628	795	116	1458	-217	279	979	0
466	0	0	4670	9717	5047	-7193	-188	7382	1014	79	1513	-170	294	1175	0
467	0	0	4654	9467	4813	-7060	-79	7140	1004	116	1761	-184	382	1127	0
468	0	0	4333	9183	4850	-6758	-258	7016	657	102	1877	-269	308	1012	0
469	0	0	3838	8854	5016	-6346	-589	6935	209	-42	1480	-549	153	774	0
470	0	0	3631	8473	4842	-6052	-605	6657	-128	27	1113	-572	137	649	0
471	0	0	3238	8049	4811	-5643	-786	6430	-554	-64	638	-677	-1	452	0
472	0	0	3129	7641	4512	-5385	-691	6076	-492	-153	244	-628	-38	323	0
473	0	0	2991	7286	4295	-5138	-652	5790	-331	-238	180	-477	71	399	0
474	0	0	3108	7007	3899	-5057	-395	5453	25	-192	320	-422	128	616	0
475	0	0	3116	6757	3641	-4936	-262	5199	496	-104	787	-166	256	871	0
476	0	0	2970	6551	3581	-4760	-305	5066	772	-34	1053	-106	269	923	0
477	0	0	2923	6370	3447	-4646	-262	4908	1032	50	1193	-75	291	915	0
478	0	0	2742	6204	3462	-4473	-360	4833	956	-3	1127	-93	126	696	0
479	0	0	2580	6048	3468	-4314	-444	4758	777	108	909	-180	-46	376	0
480	0	0	2325	5917	3592	-4121	-633	4754	562	25	814	-271	-129	194	0
481	0	0	2153	5765	3612	-3959	-729	4688	333	-108	599	-256	-186	-124	0
482	0	0	1900	5622	3722	-3761	-911	4672	236	-234	568	-166	-209	-164	0
483	0	0	1942	5474	3532	-3708	-795	4503	157	-112	529	-73	-151	-164	0
484	0	0	2072	5311	3239	-3691	-583	4275	411	-79	772	131	15	108	0
485	0	0	2084	5160	3076	-3622	-496	4118	376	-7	764	120	-19	157	0
486	0	0	2415	5045	2630	-3730	-107	3837	558	31	1059	265	141	382	0
487	0	0	2371	4972	2601	-3671	-115	3786	411	-7	981	244	69	335	0
488	0	0	2373	4904	2531	-3638	-79	3717	170	-62	799	236	50	104	0
489	0	0	2198	4848	2650	-3523	-226	3749	-133	-110	665	192	1	-176	0
490	0	0	2008	4838	2830	-3423	-411	3834	-399	-106	353	159	-77	-403	0
491	0	0	1919	4894	2975	-3406	-528	3934	-649	-166	162	85	-213	-626	0
492	0	0	1979	5053	3074	-3516	-547	4063	-644	-209	97	126	-213	-673	0
493	0	0	2248	5243	2995	-3745	-373	4119	-450	-93	133	129	-161	-556	0
494	0	0	2396	5385	2989	-3890	-296	4187	-128	-147	221	323	-98	-397	0
495	0	0	2687	5558	2871	-4122	-92	4214	329	-44	318	570	7	-182	0
496	0	0	2929	5765	2836	-4347	46	4300	570	-60	453	570	73	-118	0
497	0	0	3085	5911	2826	-4498	129	4368	715	67	597	665	118	-40	0
498	0	0	2984	5998	3014	-4491	-15	4506	514	98	510	646	19	-207	0
499	0	0	2999	6089	3090	-4544	-45	4589	329	-17	388	601	-98	-341	0
500	0	0	2723	6019	3296	-4371	-286	4657	-159	-31	77	446	-228	-597	0
501	0	0	2586	5901	3315	-4243	-364	4608	-370	-46	-139	407	-263	-671	0
502	0	0	2448	5711	3263	-4079	-407	4487	-657	15	-289	452	-314	-688	0
503	0	0	2388	5482	3094	-3935	-353	4288	-463	-42	-205	585	-172	-481	0
504	0	0	2290	5137	2847	-3713	-278	3992	-273	-85	-190	743	-161	-393	0
505	0	0	2336	4743	2407	-3539	-35	3575	124	-38	27	882	71	-194	0
506	0	0	2101	4271	2170	-3186	-34	3220	213	-97	73	919	131	-23	0
507	0	0	1969	3699	1730	-2834	119	2714	335	-122	106	1043	176	42	0
508	0	0	1738	3344	1606	-2541	66	2475	188	-62	-62	900	135	-42	0
509	0	0	1546	3356	1810	-2451	-132	2583	-34	-211	-186	843	62	-217	0
510	0	0	1396	3429	2033	-2412	-318	2731	-358	-252	-399	638	-118	-337	0
511	0	0	1389	3495	2106	-2442	-358	2800	-578	-238	-531	541	-238	-399	0
512	0	0	1294	3563	2269	-2428	-487	2916	-597	-296	-589	477	-211	-428	0
513	0	0	1488	3654	2166	-2571	-339	2910	-417	-122	-519	537	-91	-306	0
514	0	0	1634	3769	2135	-2701	-250	2952	-149	-106	-329	570	-11	-27	0
515	0	0	1804	3872	2068	-2838	-132	2970	178	-52	-186	659	1	122	0
516	0	0	1979	3953	1974	-2966	2	2963	409	-60	13	692	124	296	0
517	0	0	2082	3973	1891	-3027	95	2932	543	-79	98	543	93	391	0
518	0	0	2002	3957	1955	-2979	23	2956	318	42	-9	455	93	287	0
519	0	0	1889	3945	2056	-2917	-83	3000	102	-36	-203	254	-106	197	0
520	0	0	1793	3942	2149	-2867	-178	3045	-180	36	-384	98	-93	21	0
521	0	0	1622	3907	2285	-2764	-331	3096	-576	-52	-488	-178	-277	-97	0
522	0	0	1621	3883	2262	-2752	-320	3072	-496	0	-465	-176	-263	-62	0
523	0	0	1575	3850	2275	-2712	-350	3062	-426	15	-397	-215	-143	114	0
524	0	0	1810	3823	2013	-2816	-101	2918	-153	110	-194	-124	-116	360	0
525	0	0	1897	3786	1889	-2841	4	2837	143	190	17	-112	102	593	0
526	0	0	2006	3773	1767	-2889	119	2770	384	137	122	-67	110	737	0
527	0	0	2126	3765	1639	-2945	243	2702	508	182	197	-13	238	822	0
528	0	0	1979	3757	1778	-2868	100	2767	362	62	124	-172	114	680	0
529	0	0	1874	3753	1879	-2813	-2	2816	188	60	-65	-128	79	463	0
530	0	0	1647	3748	2101	-2697	-227	2924	-184	67	-298	-343	-44	226	0
531	0	0	1513	3726	2213	-2619	-350	2969	-386	11	-401	-442	-48	182	0
532	0	0	1476	3689	2213	-2582	-368	2951	-428	-104	-452	-453	-164	108	0
533	0	0	1585	3668	2083	-2626	-249	2875	-223	-13	-170	-304	42	366	0
534	0	0	1709	3678	1969	-2693	-130	2823	-60	11	-242	-302	36	547	0
535	0	0	1843	3668	1825	-2755	9	2746	294	1	110	-215	254	781	0
536	0	0	1944	3649	1705	-2796	119	2677	531	52	192	-21	320	894	0
537	0	0	2018	3645	1627	-2831	195	2636	576	114	232	-91	296	902	0
538	0	0	1973	3645	1672	-2809	150	2658	440	95	135	-159	298	737	0
539	0	0	1810	3637	1827	-2723	-8	2732	230	-9	-62	-259	164	519	0
540	0	0	1665	3616	1951	-2640	-143	2783	-58	-9	-188	-298	97	401	0
541	0	0	1525	3620	2095	-2572	-285	2857	-335	-102	-339	-485	-50	199	0
542	0	0	1492	3608	2116	-2550	-312	2862	-322	-7	-343	-457	13	118	0
543	0	0	1521	3623	2102	-2572	-290	2862	-147	-60	-141	-347	-40	201	0
544	0	0	1638	3616	1978	-2627	-170	2797	108	85	21	-225	122	356	0
545	0	0	1748	3606	1858	-2677	-55	2732	475	64	232	-192	199	595	0
546	0	0	1887	3598	1711	-2742	88	2654	754	40	432	-50	269	737	0
547	0	0	1975	3596	1621	-2785	177	2608	820	141	486	-27	322	735	0
548	0	0	1839	3594	1755	-2716	42	2674	593	62	395	-129	244	585	0
549	0	0	1761	3596	1835	-2678	-37	2715	386	120	265	-143	186	368	0
550	0	0	1600	3565	1965	-2582	-182	2765	108	65	128	-294	122	178	0
551	0	0	1412	3575	2163	-2493	-375	2869	-98	-64	-21	-343	-50	126	0
552	0	0	1373	3559	2186	-2466	-406	2872	-122	-62	-67	-271	-40	-5	0
553	0	0	1426	3567	2141	-2496	-357	2854	-3	3	32	-147	81	79	0
554	0	0	1542	3557	2015	-2549	-236	2786	298	1	157	-15	170	310	0
555	0	0	1678	3565	1887	-2621	-104	2726	574	1	430	238	122	580	0
556	0	0	1874	3577	1703	-2725	85	2640	797	139	486	356	358	558	0
557	0	0	1848	3592	1744	-2720	52	2668	818	40	512	364	316	696	0
558	0	0	1839	3600	1761	-2719	39	2680	667	77	475	312	343	560	0
559	0	0	1671	3612	1941	-2641	-135	2776	455	-9	155	306	252	308	0
560	0	0	1502	3610	2108	-2556	-303	2859	122	-65	-83	174	73	31	0
561	0	0	1408	3606	2198	-2507	-395	2902	-98	-50	-256	184	9	-34	0
562	0	0	1304	3585	2281	-2444	-488	2933	-207	-71	-223	157	19	-7	0
563	0	0	1509	3575	2066	-2542	-278	2820	19	-38	-159	259	87	98	0
564	0	0	1544	3581	2037	-2562	-246	2809	292	-31	23	463	166	339	0
565	0	0	1715	3577	1862	-2646	-73	2719	562	-9	110	444	232	459	0
566	0	0	1801	3579	1778	-2690	11	2678	777	50	226	702	281	649	0
567	0	0	1876	3600	1724	-2738	76	2662	797	40	217	655	325	492	0
568	0	0	1779	3616	1837	-2697	-29	2726	686	-3	147	568	258	407	0
569	0	0	1831	3627	1796	-2729	17	2711	521	133	-36	601	195	283	0
570	0	0	1546	3643	2097	-2594	-275	2870	38	-75	-190	382	-79	161	0
571	0	0	1565	3658	2093	-2611	-264	2875	-75	25	-327	428	25	-13	0
572	0	0	1375	3662	2287	-2518	-456	2974	-230	-75	-453	322	-145	-54	0
573	0	0	1587	3666	2079	-2626	-246	2872	-36	5	-294	417	1	91	0
574	0	0	1692	3664	1972	-2678	-140	2818	230	60	-143	574	98	325	0
575	0	0	1831	3664	1833	-2747	-1	2748	485	27	-67	585	149	465	0
576	0	0	2063	3682	1619	-2872	222	2650	781	128	190	698	259	667	0
577	0	0	2006	3695	1689	-2850	158	2692	748	75	128	731	248	653	0
578	0	0	2064	3699	1635	-2881	214	2667	680	174	31	715	244	506	0
579	0	0	1831	3722	1891	-2776	-30	2806	345	120	-240	585	83	287	0
580	0	0	1683	3751	2068	-2717	-192	2909	19	-29	-337	422	62	79	0
581	0	0	1662	3753	2091	-2707	-214	2922	-232	133	-580	455	-34	11	0
582	0	0	1574	3781	2207	-2677	-316	2994	-306	15	-646	374	-46	-81	0
583	0	0	1718	3784	2066	-2751	-174	2925	-95	73	-477	494	1	108	0
584	0	0	1802	3786	1984	-2794	-91	2885	56	124	-393	485	110	271	0
585	0	0	2022	3775	1753	-2898	134	2764	419	170	-145	739	124	523	0
586	0	0	2066	3767	1701	-2916	182	2734	572	141	-65	684	240	595	0
587	0	0	2136	3738	1602	-2937	267	2670	669	155	-64	783	259	564	0
588	0	0	2072	3707	1635	-2889	218	2671	576	143	-108	694	188	578	0
589	0	0	1915	3670	1755	-2792	80	2712	211	93	-314	494	42	343	0
590	0	0	1835	3639	1804	-2737	15	2721	-79	87	-549	434	56	25	0
591	0	0	1664	3602	1938	-2633	-137	2770	-337	100	-642	351	-110	-48	0
592	0	0	1616	3563	1947	-2589	-165	2755	-397	17	-727	232	-95	-54	0
593	0	0	1742	3540	1798	-2641	-28	2669	-259	79	-506	306	-19	137	0
594	0	0	1785	3499	1714	-2642	35	2606	-3	-5	-391	432	38	265	0
595	0	0	2010	3472	1462	-2741	274	2467	294	-32	-139	533	153	469	0
596	0	0	2126	3447	1321	-2786	402	2384	582	89	-93	572	271	626	0
597	0	0	2152	3426	1274	-2789	439	2350	517	104	-112	580	250	607	0
598	0	0	2072	3383	1311	-2727	380	2347	448	27	-168	457	209	541	0
599	0	0	1902	3358	1456	-2630	223	2407	29	-75	-374	362	13	329	0
600	0	0	1788	3334	1546	-2561	121	2440	-126	13	-618	232	-31	176	0
601	0	0	1649	3309	1660	-2479	-5	2484	-440	-40	-841	75	-46	-65	0
602	0	0	1571	3301	1730	-2436	-79	2515	-500	-97	-859	95	-120	-85	0
603	0	0	1721	3290	1569	-2505	76	2429	-329	-19	-688	108	64	34	0
604	0	0	1763	3278	1515	-2520	124	2396	-137	-31	-587	184	114	267	0
605	0	0	1929	3263	1334	-2596	297	2298	166	42	-353	232	186	533	0
606	0	0	2068	3247	1179	-2657	444	2213	407	38	-289	374	228	611	0
607	0	0	2111	3228	1117	-2669	497	2172	467	31	-287	294	238	622	0
608	0	0	1964	3228	1264	-2596	350	2246	294	-3	-444	207	190	426	0
609	0	0	1888	3226	1338	-2557	275	2282	5	-34	-585	21	64	267	0
610	0	0	1746	3222	1476	-2484	135	2349	-213	1	-766	-56	62	89	0
611	0	0	1558	3210	1652	-2384	-47	2431	-533	-93	-919	-250	-100	-71	0
612	0	0	1594	3202	1608	-2398	-7	2405	-527	-56	-931	-228	-9	-83	0
613	0	0	1548	3206	1658	-2377	-55	2432	-397	-73	-956	-120	-93	52	0
614	0	0	1750	3187	1437	-2468	156	2312	-54	-31	-671	-69	36	201	0
615	0	0	1841	3183	1342	-2512	249	2262	131	54	-539	13	190	424	0
616	0	0	1957	3181	1224	-2569	366	2202	426	21	-432	100	225	450	0
617	0	0	2008	3173	1165	-2590	421	2169	552	36	-403	95	308	533	0
618	0	0	1933	3168	1235	-2550	349	2201	300	-21	-605	-23	188	355	0
619	0	0	1782	3169	1387	-2475	197	2278	42	-65	-818	-104	104	93	0
620	0	0	1700	3166	1466	-2433	117	2316	-166	-32	-1067	-178	31	1	0
621	0	0	1533	3160	1627	-2346	-47	2393	-500	-116	-1185	-355	-108	-166	0
622	0	0	1488	3131	1643	-2309	-77	2387	-452	-106	-1278	-376	1	-186	0
623	0	0	1595	3125	1530	-2360	32	2327	-320	-29	-1171	-263	71	-100	0
624	0	0	1649	3133	1484	-2391	82	2308	-15	-104	-1002	-246	147	102	0
625	0	0	1781	3121	1340	-2451	220	2230	209	-56	-845	-131	215	300	0
626	0	0	1922	3107	1185	-2514	368	2146	455	7	-640	-44	399	452	0
627	0	0	1961	3109	1148	-2535	406	2128	554	1	-663	-9	304	440	0
628	0	0	1829	3105	1276	-2467	276	2190	345	-97	-768	-42	240	275	0
629	0	0	1777	3115	1338	-2446	219	2226	62	-79	-925	-217	205	58	0
630	0	0	1628	3123	1495	-2375	66	2309	-244	-98	-1193	-256	50	-71	0
631	0	0	1480	3119	1639	-2299	-79	2379	-477	-133	-1354	-355	-50	-203	0
632	0	0	1465	3127	1662	-2296	-98	2394	-504	-161	-1354	-358	-58	-221	0
633	0	0	1601	3123	1522	-2362	39	2322	-341	-67	-1220	-211	81	-60	0
634	0	0	1711	3146	1435	-2428	138	2290	1	-126	-1051	-89	143	75	0
635	0	0	1872	3144	1272	-2508	300	2208	225	-31	-816	-58	240	265	0
636	0	0	1998	3144	1146	-2571	426	2145	496	-40	-711	174	254	413	0
637	0	0	2054	3142	1088	-2598	483	2115	572	-25	-655	64	343	448	0
638	0	0	1969	3136	1167	-2552	401	2151	366	-19	-849	17	230	323	0
639	0	0	1872	3127	1255	-2499	308	2191	143	-48	-970	23	188	225	0
640	0	0	1769	3144	1375	-2456	197	2259	-162	-81	-1261	-100	69	-46	0
641	0	0	1701	3152	1451	-2426	125	2301	-422	-118	-1303	-225	71	-225	0
642	0	0	1696	3162	1466	-2429	115	2314	-463	-106	-1358	-149	-71	-219	0
643	0	0	1717	3179	1462	-2448	127	2320	-358	-116	-1297	-180	50	-129	0
644	0	0	1803	3164	1361	-2483	221	2262	-32	-126	-1022	31	143	54	0
645	0	0	1991	3135	1144	-2563	423	2139	230	-58	-791	112	201	261	0
646	0	0	2087	3117	1030	-2602	528	2073	492	-67	-638	182	349	405	0
647	0	0	2107	3133	1026	-2620	540	2079	490	-110	-593	176	283	415	0
648	0	0	2128	3162	1034	-2645	547	2098	409	34	-758	143	302	314	0
649	0	0	1952	3189	1237	-2570	357	2213	112	-62	-948	-9	120	157	0
650	0	0	1935	3201	1266	-2568	334	2233	-145	-91	-1146	-83	-7	-73	0
651	0	0	1812	3214	1402	-2513	205	2308	-403	-75	-1313	-162	36	-161	0
652	0	0	1795	3232	1437	-2513	179	2334	-506	-135	-1319	-238	-15	-226	0
653	0	0	1926	3243	1317	-2584	304	2280	-287	-118	-1123	-197	29	-21	0
654	0	0	1983	3224	1241	-2603	371	2232	-98	-93	-1080	-64	73	124	0
655	0	0	2074	3201	1127	-2637	473	2164	190	-114	-764	-3	143	345	0
656	0	0	2244	3181	937	-2712	653	2059	438	9	-624	120	267	521	0
657	0	0	2285	3171	886	-2728	699	2028	376	-44	-632	65	225	450	0
658	0	0	2266	3146	880	-2706	693	2013	364	-64	-760	52	219	331	0
659	0	0	2113	3115	1002	-2614	555	2058	-58	-114	-1006	-50	13	180	0
660	0	0	2037	3113	1076	-2575	480	2094	-376	-50	-1311	-226	-27	-102	0
661	0	0	2014	3113	1099	-2563	457	2106	-603	-114	-1420	-294	-98	-188	0
662	0	0	1931	3098	1167	-2514	382	2132	-686	-176	-1491	-285	-139	-230	0
663	0	0	2035	3100	1065	-2567	485	2082	-457	-116	-1392	-236	-50	-128	0
664	0	0	2227	3076	849	-2651	689	1962	-323	-46	-1231	-108	23	50	0
665	0	0	2316	3039	723	-2677	796	1881	60	-77	-1053	67	32	322	0
666	0	0	2430	3010	580	-2720	925	1795	180	-23	-981	116	161	389	0
667	0	0	2434	2983	549	-2708	942	1766	153	31	-1045	52	149	374	0
668	0	0	2362	2944	582	-2653	890	1763	29	-87	-1208	-54	133	258	0
669	0	0	2322	2913	591	-2617	865	1752	-232	-100	-1491	-137	40	13	0
670	0	0	2198	2888	690	-2543	754	1789	-517	-42	-1870	-162	-67	-164	0
671	0	0	2041	2859	818	-2450	611	1838	-880	-149	-2077	-355	-271	-254	0
672	0	0	2105	2844	739	-2474	683	1791	-886	-194	-2256	-234	-263	-339	0
673	0	0	2128	2824	696	-2476	716	1760	-867	-145	-2137	-343	-104	-248	0
674	0	0	2247	2807	560	-2527	843	1683	-669	-97	-2095	-197	-62	-104	0
675	0	0	2369	2801	432	-2585	968	1616	-364	-139	-2017	-161	71	38	0
676	0	0	2499	2743	244	-2621	1127	1493	-182	-106	-1951	-52	11	188	0
677	0	0	2404	2630	226	-2517	1089	1428	-151	-129	-1965	-29	141	291	0
678	0	0	4000	6279	2279	-5139	860	4279	-254	-166	-2341	-248	54	-5	0
679	0	0	5364	10169	4805	-7766	279	7487	-521	-252	-2384	-112	-201	-434	0
680	0	0	6575	12233	5658	-9404	458	8945	-762	-294	-2494	-153	-89	-556	0
681	0	0	7017	13095	6078	-10056	469	9586	-997	-393	-2826	-232	-147	-428	0
682	0	0	7318	13706	6388	-10512	465	10047	-1092	-296	-2826	-611	-259	-389	0
683	0	0	7413	14109	6696	-10761	358	10402	-803	-32	-2122	-353	-126	-283	0
684	0	0	6934	14377	7443	-10655	-254	10910	-607	-386	-1612	211	-153	-519	0
685	0	0	7914	14639	6725	-11276	594	10682	-314	-133	-1334	168	-40	248	0
686	0	0	8563	14759	6196	-11661	1183	10477	83	81	-1313	151	11	675	0
687	0	0	8065	14833	6768	-11449	648	10800	205	-232	-888	219	172	405	0
688	0	0	7952	14934	6982	-11443	485	10958	164	-504	-485	263	110	259	0
689	0	0	8263	14988	6725	-11625	769	10856	-13	-389	-221	112	-23	351	1
690	0	0	8590	14984	6394	-11787	1098	10689	-304	34	-188	-465	-98	525	0
691	0	0	8697	14905	6208	-11801	1244	10556	-240	341	-118	-783	-192	620	0
692	0	0	8527	14837	6310	-11682	1108	10573	-308	341	-91	-744	-230	347	0
693	0	0	8418	14806	6388	-11612	1015	10597	-54	279	-7	-516	-188	407	0
694	0	0	8142	14761	6619	-11451	761	10690	314	234	159	-106	-128	572	0
695	0	0	7455	14697	7242	-11076	106	10969	715	83	741	112	120	514	0
696	0	0	7195	14619	7424	-10907	-114	11021	981	-36	1053	467	178	510	0
697	0	0	7475	14544	7069	-11009	203	10806	942	71	983	566	129	465	0
698	0	0	7576	14468	6892	-11022	342	10680	803	135	756	349	153	434	0
699	0	0	7517	14394	6877	-10955	320	10635	537	85	473	112	-19	252	0
700	0	0	7344	14291	6947	-10817	198	10619	137	75	246	-32	-139	89	0
701	0	0	7044	14181	7137	-10612	-46	10659	-205	40	93	-1	-62	-87	0
702	0	0	6526	14053	7527	-10289	-500	10790	-504	-106	-60	52	-170	-298	0
703	0	0	6315	13962	7647	-10138	-666	10804	-353	-213	-52	263	-73	-277	0
704	0	0	6358	13832	7474	-10095	-558	10653	-285	-259	-5	279	-73	-133	0
705	0	0	6696	13709	7013	-10202	-158	10361	108	-135	95	364	5	71	0
706	0	0	6677	13494	6817	-10085	-70	10155	211	-149	188	197	27	120	0
707	0	0	6536	13306	6770	-9921	-117	10038	283	-223	238	98	-100	7	0
708	0	0	6412	13095	6683	-9753	-135	9889	207	-215	209	-38	-106	-85	0
709	0	0	5941	12862	6921	-9401	-490	9891	-58	-380	-48	-114	-306	-388	0
710	0	0	5678	12629	6951	-9153	-636	9790	-254	-325	-256	-250	-292	-613	0
711	0	0	5554	12439	6885	-8996	-665	9662	-325	-258	-485	-259	-438	-733	0
712	0	0	5555	12216	6661	-8885	-553	9438	-226	-19	-500	-258	-465	-731	0
713	0	0	5556	12062	6506	-8809	-475	9284	54	-60	-323	-308	-419	-582	0
714	0	0	5620	11938	6318	-8779	-349	9128	221	60	-143	-221	-325	-391	0
715	0	0	5624	11828	6204	-8726	-290	9016	459	83	19	-188	-166	-244	0
716	0	0	5592	11704	6112	-8648	-260	8908	554	122	7	-77	-161	-184	0
717	0	0	5401	11490	6089	-8445	-344	8789	492	151	-21	62	-79	-135	0
718	0	0	5044	11265	6221	-8154	-588	8743	211	-25	-155	58	-176	-238	0
719	0	0	4975	11089	6114	-8032	-569	8601	-192	25	-407	91	-176	-500	0
720	0	0	4687	10966	6279	-7826	-796	8622	-605	-178	-632	15	-236	-704	0
721	0	0	4532	10819	6287	-7675	-877	8553	-886	-166	-832	-29	-221	-812	0
722	0	0	4266	10607	6341	-7436	-1037	8474	-929	-182	-820	77	-201	-793	0
723	0	0	4062	10328	6266	-7195	-1102	8297	-698	-232	-698	207	-180	-711	0
724	0	0	3977	10051	6074	-7014	-1048	8062	-386	-157	-428	405	1	-424	0
725	0	0	3857	9715	5858	-6786	-1000	7786	-48	-114	-114	539	11	-207	0
726	0	0	3859	9271	5412	-6565	-776	7341	444	-120	207	764	147	-27	0
727	0	0	3494	8714	5220	-6104	-863	6967	459	-62	302	731	151	31	0
728	0	0	3185	8124	4939	-5654	-877	6531	341	-157	188	638	75	-141	0
729	0	0	2889	7484	4595	-5186	-853	6039	283	-91	230	589	25	-306	0
730	0	0	2353	6962	4609	-4657	-1128	5785	27	-143	11	329	-161	-397	0
731	0	0	2326	6879	4553	-4602	-1113	5716	-81	-164	-102	221	-271	-463	0
732	0	0	2246	6890	4644	-4568	-1199	5767	-170	-48	-83	149	-186	-388	0
733	0	0	2326	6865	4539	-4595	-1106	5702	32	-85	104	87	-112	-248	0
734	0	0	2435	6937	4502	-4686	-1033	5719	267	19	355	244	-87	23	0
735	0	0	2672	6982	4310	-4827	-819	5646	506	122	634	386	21	269	0
736	0	0	2770	7030	4260	-4900	-745	5645	754	77	869	391	147	514	0
737	0	0	2765	7001	4236	-4883	-735	5618	692	-5	758	384	79	446	0
738	0	0	2773	6978	4205	-4875	-716	5591	593	23	675	389	145	426	0
739	0	0	2537	6902	4365	-4719	-914	5633	242	-67	436	217	95	209	0
740	0	0	2440	6828	4388	-4634	-974	5608	-36	-71	244	102	48	95	0
741	0	0	2361	6766	4405	-4563	-1022	5585	-345	-135	93	3	-42	-23	0
742	0	0	2302	6698	4396	-4500	-1047	5547	-428	-186	71	3	-50	-1	0
743	0	0	2264	6617	4353	-4440	-1044	5485	-277	-60	17	77	69	102	0
744	0	0	2403	6566	4163	-4484	-880	5364	31	-65	259	75	114	409	0
745	0	0	2567	6512	3945	-4539	-689	5228	428	-48	543	281	221	706	0
746	0	0	2663	6446	3783	-4554	-560	5114	657	-54	711	213	325	808	0
747	0	0	2723	6407	3684	-4565	-480	5045	746	-13	679	244	292	888	0
748	0	0	2687	6363	3676	-4525	-494	5019	599	-34	595	178	351	849	0
749	0	0	2605	6316	3711	-4460	-553	5013	401	-62	376	133	203	669	0
750	0	0	2508	6279	3771	-4393	-631	5025	50	50	143	-21	147	483	0
751	0	0	2400	6223	3823	-4311	-711	5023	-100	-91	50	-38	34	391	0
752	0	0	2344	6194	3850	-4269	-753	5022	-145	-87	106	11	50	471	0
753	0	0	2403	6176	3773	-4289	-685	4974	-147	-34	195	-46	15	498	0
754	0	0	2594	6142	3548	-4368	-477	4845	405	50	500	172	271	808	0
755	0	0	2584	6122	3538	-4353	-477	4830	597	-9	684	267	259	968	0
756	0	0	2809	6093	3284	-4451	-237	4688	873	75	954	399	409	1179	0
757	0	0	2817	6087	3270	-4452	-226	4678	958	60	1018	405	477	1125	0
758	0	0	2745	6060	3315	-4402	-285	4687	777	-56	886	320	424	1059	0
759	0	0	2753	6041	3288	-4397	-267	4664	508	23	748	291	397	830	0
760	0	0	2650	6015	3365	-4332	-357	4690	256	-48	514	250	322	684	0
761	0	0	2473	5992	3519	-4232	-523	4755	-15	-100	304	124	159	644	0
762	0	0	2656	5994	3338	-4325	-341	4666	-15	19	384	139	166	644	0
763	0	0	2572	5963	3391	-4267	-409	4677	91	-38	448	306	178	760	0
764	0	0	2800	5946	3146	-4373	-173	4546	403	7	739	366	424	937	0
765	0	0	2866	5938	3072	-4402	-103	4505	616	-23	892	434	434	1082	0
766	0	0	3054	5944	2890	-4499	82	4417	919	46	1131	531	578	1204	0
767	0	0	2978	5938	2960	-4458	9	4449	886	-13	1113	494	560	1278	0
768	0	0	3061	5897	2836	-4479	112	4366	795	-3	1016	475	494	1117	0
769	0	0	2952	5887	2935	-4419	8	4411	556	-48	727	360	391	905	0
770	0	0	2853	5852	2999	-4352	-73	4425	314	-44	426	213	341	698	0
771	0	0	2803	5835	3032	-4319	-114	4433	69	-40	304	228	215	539	0
772	0	0	2731	5794	3063	-4262	-166	4428	-17	-133	271	188	182	498	0
773	0	0	2774	5796	3022	-4285	-124	4409	64	-9	411	180	240	611	0
774	0	0	2840	5748	2908	-4294	-34	4328	376	-15	568	304	370	793	0
775	0	0	2945	5728	2783	-4336	81	4255	680	1	859	388	444	946	0
776	0	0	3073	5723	2650	-4398	211	4186	911	36	1020	384	486	1006	0
777	0	0	3131	5705	2574	-4418	278	4139	1008	75	1127	516	523	1072	0
778	0	0	3020	5693	2673	-4356	173	4183	896	46	876	397	356	929	0
779	0	0	2869	5682	2813	-4275	28	4247	475	-60	694	157	337	704	0
780	0	0	2846	5666	2820	-4256	13	4243	316	-81	517	137	230	525	0
781	0	0	2658	5680	3022	-4169	-182	4351	-46	-104	252	-42	120	302	0
782	0	0	2650	5660	3010	-4155	-180	4335	-36	-131	242	-42	161	263	0
783	0	0	2634	5668	3034	-4151	-200	4351	87	-36	364	110	161	370	0
784	0	0	2764	5672	2908	-4218	-72	4290	306	34	558	170	312	554	0
785	0	0	2884	5664	2780	-4274	52	4222	595	81	789	281	430	618	0
786	0	0	2925	5639	2714	-4282	105	4176	878	38	966	422	426	849	0
787	0	0	2904	5635	2731	-4269	86	4183	929	3	874	343	455	737	0
788	0	0	2865	5629	2764	-4247	50	4196	816	25	824	378	341	682	0
789	0	0	2722	5624	2902	-4173	-90	4263	547	-46	547	254	261	444	0
790	0	0	2673	5631	2958	-4152	-142	4294	217	-32	343	213	83	211	0
791	0	0	2495	5635	3140	-4065	-322	4387	27	-62	197	7	36	58	0
792	0	0	2487	5658	3171	-4072	-342	4414	-13	-40	184	56	128	1	0
793	0	0	2563	5682	3119	-4122	-278	4400	87	-29	296	104	120	116	0
794	0	0	2574	5645	3071	-4109	-248	4358	281	15	459	240	155	201	0
795	0	0	2690	5658	2968	-4174	-139	4313	566	-40	688	316	279	388	0
796	0	0	2699	5649	2950	-4174	-125	4299	779	21	843	442	294	533	0
797	0	0	2811	5658	2847	-4234	-18	4252	851	32	925	450	308	589	0
798	0	0	2753	5647	2894	-4200	-70	4270	781	-23	719	376	265	417	0
799	0	0	2700	5662	2962	-4181	-131	4312	415	-36	535	234	137	228	0
800	0	0	2566	5664	3098	-4115	-266	4381	126	-11	254	170	17	-25	0
801	0	0	2532	5678	3146	-4105	-307	4412	-112	-38	168	58	-75	-209	0
802	0	0	2355	5684	3329	-4019	-487	4506	-230	-81	40	29	-124	-232	0
803	0	0	2516	5699	3183	-4107	-333	4441	-104	-13	135	108	-21	-114	0
804	0	0	2599	5703	3104	-4151	-252	4403	159	27	391	248	38	95	0
805	0	0	2675	5703	3028	-4189	-176	4365	452	50	578	362	75	327	0
806	0	0	2774	5695	2921	-4234	-73	4308	680	126	766	440	195	455	0
807	0	0	2729	5701	2972	-4215	-121	4336	715	29	781	420	285	419	0
808	0	0	2710	5701	2991	-4205	-140	4346	535	73	517	389	137	186	0
809	0	0	2599	5693	3094	-4146	-247	4393	254	60	355	333	64	133	0
810	0	0	2485	5664	3179	-4074	-347	4421	13	-19	126	178	-83	-40	0
811	0	0	2314	5639	3325	-3976	-505	4482	-318	-75	-19	13	-143	-254	0
812	0	0	2320	5600	3280	-3960	-480	4440	-281	-44	-170	172	-176	-302	0
813	0	0	2341	5573	3232	-3957	-445	4402	-203	-15	-40	149	-60	-149	0
814	0	0	2408	5546	3138	-3977	-365	4342	23	40	168	205	-13	56	0
815	0	0	2411	5507	3096	-3959	-342	4301	291	15	372	337	126	263	0
816	0	0	2596	5478	2882	-4037	-143	4180	502	157	469	481	172	364	0
817	0	0	2532	5422	2890	-3977	-179	4156	490	89	483	504	157	430	0
818	0	0	2408	5383	2975	-3895	-283	4179	327	38	302	343	71	292	0
819	0	0	2446	5354	2908	-3900	-231	4131	226	69	240	388	120	209	0
820	0	0	2183	5325	3142	-3754	-479	4233	-254	-19	-124	54	-87	-83	0
821	0	0	2184	5288	3104	-3736	-460	4196	-327	-42	-252	87	-126	-174	0
822	0	0	2054	5278	3224	-3666	-585	4251	-500	-52	-252	11	-145	-139	0
823	0	0	2138	5259	3121	-3698	-491	4190	-349	0	-141	126	-137	-116	0
824	0	0	2233	5232	2999	-3732	-383	4115	-102	98	29	242	-40	151	0
825	0	0	2295	5210	2915	-3752	-310	4062	273	85	333	325	95	327	0
826	0	0	2382	5210	2828	-3796	-223	4019	347	172	362	310	139	374	0
827	0	0	2368	5210	2842	-3789	-237	4026	467	184	403	415	137	463	0
828	0	0	2314	5191	2877	-3752	-281	4034	329	89	252	236	31	283	0
829	0	0	2204	5152	2948	-3678	-372	4050	50	95	153	213	27	112	0
830	0	0	2054	5121	3067	-3587	-506	4094	-248	65	-93	34	-118	-27	0
831	0	0	1993	5108	3115	-3550	-561	4111	-438	19	-316	-77	-153	-234	0
832	0	0	1911	5090	3179	-3500	-634	4134	-543	52	-271	-85	-221	-186	0
833	0	0	1956	5065	3109	-3510	-576	4087	-380	42	-203	-15	-168	-100	0
834	0	0	2083	5045	2962	-3564	-439	4003	-122	75	46	64	-91	87	0
835	0	0	2144	5038	2894	-3591	-375	3966	147	118	248	291	-23	306	0
836	0	0	2168	5012	2844	-3590	-338	3928	355	149	411	267	9	422	0
837	0	0	2254	4987	2733	-3620	-239	3860	481	149	405	232	182	378	0
838	0	0	2122	4983	2861	-3552	-369	3922	236	225	294	207	77	294	0
839	0	0	2122	4958	2836	-3540	-357	3897	36	137	31	147	-69	62	0
840	0	0	1928	4950	3022	-3439	-547	3986	-269	64	-32	-1	-75	-157	0
841	0	0	1833	4927	3094	-3380	-630	4010	-568	79	-273	-135	-226	-335	0
842	0	0	1837	4921	3084	-3379	-623	4002	-564	91	-395	-79	-221	-347	0
843	0	0	1801	4908	3107	-3354	-653	4007	-471	0	-258	-46	-209	-209	0
844	0	0	1984	4892	2908	-3438	-462	3900	-124	112	-23	75	-89	-48	0
845	0	0	2064	4877	2813	-3470	-374	3845	129	211	217	292	11	162	0
846	0	0	2210	4873	2663	-3541	-226	3768	360	195	322	323	54	258	0
847	0	0	2192	4869	2677	-3530	-242	3773	426	137	370	339	116	277	0
848	0	0	2137	4884	2747	-3510	-305	3815	298	151	195	248	60	157	0
849	0	0	2109	4892	2783	-3500	-337	3837	-23	133	-31	211	-50	-69	0
850	0	0	1977	4879	2902	-3428	-462	3890	-273	48	-236	110	-182	-331	0
851	0	0	1980	4890	2910	-3435	-465	3900	-461	58	-333	65	-182	-419	0
852	0	0	1876	4871	2995	-3373	-559	3933	-580	-27	-438	58	-248	-459	0
853	0	0	2002	4886	2884	-3444	-441	3885	-430	46	-285	31	-192	-335	0
854	0	0	2056	4863	2807	-3459	-375	3835	-213	77	-110	209	-112	-71	0
855	0	0	2223	4853	2630	-3538	-203	3741	128	17	58	320	1	23	0
856	0	0	2315	4850	2535	-3582	-110	3692	415	91	281	446	56	168	0
857	0	0	2349	4830	2481	-3589	-66	3655	393	21	221	395	62	104	0
858	0	0	2371	4842	2471	-3606	-50	3656	298	100	97	413	73	71	0
859	0	0	2262	4844	2582	-3553	-160	3713	-40	31	-91	143	-17	-141	0
860	0	0	2163	4838	2675	-3500	-256	3756	-271	-65	-341	64	-162	-353	0
861	0	0	2103	4838	2735	-3470	-316	3786	-492	-19	-508	54	-205	-389	0
862	0	0	2065	4850	2785	-3457	-360	3817	-547	-58	-459	17	-182	-455	0
863	0	0	2167	4851	2684	-3509	-258	3767	-389	0	-473	56	-230	-314	0
864	0	0	2273	4820	2547	-3546	-137	3683	-56	44	-217	122	9	-139	0
865	0	0	2297	4826	2529	-3561	-116	3677	116	-34	9	168	48	13	0
866	0	0	2476	4848	2372	-3662	52	3610	457	104	166	364	83	281	0
867	0	0	2431	4879	2448	-3655	-8	3663	403	7	143	188	102	184	0
868	0	0	2458	4879	2421	-3668	18	3650	320	23	-11	174	102	89	0
869	0	0	2269	4851	2582	-3560	-156	3716	-15	-9	-248	44	3	-106	0
870	0	0	2182	4892	2710	-3537	-264	3801	-240	-75	-428	-126	-157	-302	0
871	0	0	2101	4898	2797	-3499	-348	3847	-434	-83	-607	-151	-151	-331	0
872	0	0	2047	4896	2849	-3471	-401	3872	-533	-135	-620	-269	-271	-358	0
873	0	0	2134	4879	2745	-3506	-305	3812	-364	-67	-444	-131	-129	-184	0
874	0	0	2158	4879	2721	-3518	-281	3800	-157	-71	-254	-104	-67	-65	0
875	0	0	2321	4850	2529	-3585	-104	3689	172	-38	-23	-69	46	186	0
876	0	0	2383	4817	2434	-3600	-25	3625	424	1	217	23	145	287	0
877	0	0	2301	4799	2498	-3550	-98	3648	442	-5	190	-7	149	323	0
878	0	0	2340	4809	2469	-3574	-64	3639	358	-38	25	-145	147	188	0
879	0	0	2224	4782	2558	-3503	-167	3670	110	9	-155	-223	11	31	0
880	0	0	2062	4768	2706	-3415	-322	3737	-166	-137	-316	-409	-110	-147	0
881	0	0	1986	4760	2774	-3373	-394	3767	-479	-129	-580	-500	-178	-300	0
882	0	0	1944	4735	2791	-3339	-423	3763	-419	-100	-535	-467	-141	-213	0
883	0	0	1923	4716	2793	-3319	-435	3754	-382	-133	-413	-488	-114	-147	0
884	0	0	2095	4669	2574	-3382	-239	3621	38	-87	-188	-323	9	40	0
885	0	0	2121	4623	2502	-3372	-190	3562	199	-48	79	-296	79	269	0
886	0	0	2198	4599	2401	-3398	-101	3500	481	-65	209	-205	147	461	0
887	0	0	2198	4549	2351	-3373	-76	3450	517	-67	215	-244	153	386	0
888	0	0	2107	4522	2415	-3314	-154	3468	382	-36	65	-320	71	329	0
889	0	0	2008	4489	2481	-3248	-236	3485	102	-104	-50	-384	106	118	0
890	0	0	1855	4456	2601	-3155	-373	3528	-195	-145	-356	-483	-67	-54	0
891	0	0	1782	4430	2648	-3106	-433	3539	-422	-112	-444	-576	-110	-188	0
892	0	0	1684	4380	2696	-3032	-506	3538	-459	-209	-467	-593	-246	-93	0
893	0	0	1777	4363	2586	-3070	-404	3474	-281	-153	-308	-481	-44	-13	0
894	0	0	1814	4347	2533	-3080	-359	3440	-52	-178	-85	-364	-3	162	0
895	0	0	1975	4347	2372	-3161	-198	3359	320	-122	215	-221	133	422	0
896	0	0	1998	4335	2337	-3166	-169	3336	463	-42	199	-143	143	527	0
897	0	0	1979	4314	2335	-3146	-178	3324	502	-65	327	-124	242	537	0
898	0	0	1978	4300	2322	-3139	-172	3311	422	-58	205	-182	151	339	0
899	0	0	1783	4308	2525	-3045	-371	3416	186	-139	-32	-259	7	267	0
900	0	0	1762	4295	2533	-3028	-385	3414	-104	-85	-205	-306	-36	-15	0
901	0	0	1566	4285	2719	-2925	-576	3502	-362	-186	-351	-442	-83	-131	0
902	0	0	1534	4246	2712	-2890	-589	3479	-461	-190	-386	-471	-178	-225	0
903	0	0	1580	4266	2686	-2923	-553	3476	-283	-52	-211	-333	-83	-54	0
904	0	0	1707	4248	2541	-2977	-417	3394	23	-104	89	-190	27	149	0
905	0	0	1740	4246	2506	-2993	-383	3376	250	-65	194	-98	126	271	0
906	0	0	1841	4236	2395	-3038	-277	3315	494	21	356	-1	162	426	0
907	0	0	1821	4236	2415	-3028	-297	3325	535	5	397	-69	192	378	0
908	0	0	1786	4242	2456	-3014	-335	3349	401	21	347	-65	145	281	0
909	0	0	1645	4223	2578	-2934	-466	3400	102	-95	122	-157	0	147	0
910	0	0	1507	4190	2683	-2848	-588	3436	-228	-114	-100	-230	-69	-149	0
911	0	0	1391	4171	2780	-2781	-694	3475	-341	-135	-285	-230	-126	-269	0
912	0	0	1369	4172	2803	-2770	-717	3487	-351	-128	-308	-240	-131	-347	0
913	0	0	1389	4157	2768	-2773	-689	3462	-376	-77	-199	-261	-135	-225	0
914	0	0	1436	4157	2721	-2796	-642	3439	-77	-42	15	-67	-7	25	0
915	0	0	1521	4163	2642	-2842	-560	3402	236	-56	275	17	56	124	0
916	0	0	1637	4159	2522	-2898	-442	3340	450	48	475	161	164	281	0
917	0	0	1627	4147	2520	-2887	-446	3333	485	29	372	112	110	209	0
918	0	0	1606	4153	2547	-2879	-470	3350	401	9	329	100	172	155	0
919	0	0	1428	4138	2710	-2783	-641	3424	27	-81	31	-83	-52	-131	0
920	0	0	1333	4149	2816	-2741	-741	3482	-238	-54	-225	-180	-120	-364	0
921	0	0	1240	4132	2892	-2686	-826	3512	-485	-56	-409	-201	-182	-440	0
922	0	0	1187	4091	2904	-2639	-858	3497	-628	-77	-477	-213	-304	-471	0
923	0	0	1199	4017	2818	-2608	-809	3417	-417	-40	-316	-108	-174	-353	0
924	0	0	1296	3973	2677	-2634	-690	3325	-172	-5	-194	9	-108	-192	0
925	0	0	1397	3940	2543	-2668	-573	3241	190	83	75	100	133	48	0
926	0	0	1333	3839	2506	-2586	-586	3172	267	-52	197	89	-7	102	0
927	0	0	1358	3784	2426	-2571	-534	3105	362	-7	226	122	31	50	0
928	0	0	1222	3771	2549	-2496	-663	3160	194	0	83	3	60	-147	0
929	0	0	1206	3790	2584	-2498	-689	3187	-38	-23	-178	34	-180	-294	0
930	0	0	1042	3829	2787	-2435	-872	3308	-343	-58	-388	-116	-194	-428	0
931	0	0	1054	3903	2849	-2478	-897	3376	-616	-145	-582	-213	-351	-711	0
932	0	0	1043	3982	2939	-2512	-948	3460	-640	-137	-510	-252	-333	-614	0
933	0	0	1121	4180	3059	-2650	-969	3619	-564	-71	-616	-149	-289	-574	0
934	0	0	1375	4438	3063	-2906	-844	3750	-269	-79	-271	-3	-190	-382	0
935	0	0	1639	4708	3069	-3173	-715	3888	38	-29	-128	54	-32	-190	0
936	0	0	1837	4995	3158	-3416	-660	4076	242	-1	-7	98	32	-58	0
937	0	0	2064	5321	3257	-3692	-596	4289	331	-15	91	85	-31	-71	0
938	0	0	2112	5627	3515	-3869	-701	4571	184	-48	-34	-23	-52	-159	0
939	0	0	2183	5884	3701	-4033	-759	4792	-13	-87	-223	-97	-166	-285	0
940	0	0	2196	6060	3864	-4128	-834	4962	-331	-106	-481	-213	-184	-618	0
941	0	0	2177	6223	4046	-4200	-934	5134	-587	-75	-669	-285	-291	-690	0
942	0	0	2052	6213	4161	-4132	-1054	5187	-669	-135	-748	-325	-426	-647	0
943	0	0	2130	6107	3977	-4118	-923	5042	-494	-114	-582	-277	-275	-510	0
944	0	0	2040	5951	3911	-3995	-935	4931	-323	-139	-461	-166	-234	-389	0
945	0	0	2181	5709	3528	-3945	-673	4618	135	-21	-116	-25	-81	-112	1
946	0	0	1992	5354	3362	-3673	-685	4358	199	-7	-46	-64	-40	-38	0
947	0	0	1862	4832	2970	-3347	-554	3901	279	-5	-23	-44	-25	-46	0
948	0	0	1467	4254	2787	-2860	-660	3520	155	-81	-95	-69	-87	-118	0
949	128	0	1001	3618	2617	-2309	-808	3117	-197	-137	-351	-351	-213	-368	0
950	128	0	833	3228	2395	-2030	-781	2811	-355	-83	-453	-343	-230	-426	0
951	128	0	644	3268	2624	-1956	-990	2946	-647	-161	-713	-500	-349	-636	0
952	128	0	755	3377	2622	-2066	-933	2999	-640	-151	-663	-442	-337	-686	0
953	128	0	790	3410	2620	-2100	-915	3015	-502	-110	-504	-424	-287	-459	0
954	128	0	974	3507	2533	-2240	-779	3020	-188	-75	-360	-312	-197	-316	0
955	128	0	1187	3643	2456	-2415	-634	3049	137	-23	-50	-145	-56	-118	0
956	128	0	1364	3783	2419	-2573	-527	3101	273	15	93	-120	-38	40	0
957	128	0	1477	3876	2399	-2676	-461	3137	388	19	98	-64	13	65	0
958	128	0	1453	3897	2444	-2675	-495	3170	246	-27	-9	-135	-91	-48	0
959	128	0	1360	3903	2543	-2631	-591	3223	40	-71	-219	-294	-178	-186	0
960	128	0	1302	3903	2601	-2602	-649	3252	-378	-65	-506	-337	-306	-419	0
961	128	0	1113	3893	2780	-2503	-833	3336	-558	-60	-690	-494	-323	-564	0
962	128	0	1187	3887	2700	-2537	-756	3293	-616	-58	-737	-436	-351	-597	0
963	128	0	1267	3874	2607	-2570	-670	3240	-475	-67	-611	-366	-252	-486	0
964	128	0	1311	3885	2574	-2598	-631	3229	-294	-60	-473	-370	-252	-279	0
965	128	0	1437	3848	2411	-2642	-487	3129	40	-3	-277	-195	-3	-85	0
966	128	0	1610	3856	2246	-2733	-318	3051	275	19	-201	-126	7	-5	0
967	128	0	1620	3827	2207	-2723	-293	3017	310	-32	-195	-120	31	42	0
968	128	0	1612	3827	2215	-2719	-301	3021	203	-104	-384	-149	-31	-79	0
969	128	0	1483	3812	2329	-2647	-423	3070	-159	-112	-737	-273	-192	-238	0
970	128	0	1339	3775	2436	-2557	-548	3105	-463	-153	-1024	-442	-230	-516	0
971	128	0	1245	3784	2539	-2514	-647	3161	-711	-153	-1162	-488	-333	-582	0
972	128	0	1257	3767	2510	-2512	-626	3138	-785	-166	-1404	-531	-275	-642	0
973	128	0	1228	3769	2541	-2498	-656	3155	-700	-162	-1377	-465	-292	-537	0
974	128	0	1461	3790	2329	-2625	-434	3059	-388	-161	-1228	-374	-192	-395	0
975	128	0	1542	3802	2260	-2672	-359	3031	-147	9	-1051	-312	-50	-149	0
976	128	0	1567	3796	2229	-2681	-331	3012	-77	-176	-1101	-331	-58	-141	0
977	128	0	1701	3796	2095	-2748	-197	2945	102	-120	-1092	-351	-65	-67	0
978	128	0	1604	3800	2196	-2702	-296	2998	-89	-126	-1325	-411	-102	-161	0
979	128	0	1548	3786	2238	-2667	-345	3012	-382	-186	-1619	-578	-254	-426	0
980	128	0	1411	3682	2271	-2546	-430	2976	-655	-190	-1943	-684	-333	-591	0
981	128	0	2344	6388	4044	-4366	-850	5216	-1020	-289	-2345	-960	-494	-832	0
982	128	0	4571	11044	6473	-7807	-951	8758	-971	-399	-2099	-677	-601	-861	0
983	128	0	6226	13514	7288	-9870	-531	10401	-828	-285	-1920	-865	-294	-512	0
984	128	0	6784	14588	7804	-10686	-510	11196	-438	-157	-1746	-698	-248	-110	0
985	128	0	6984	15174	8190	-11079	-603	11682	-60	-129	-1169	-566	-240	-73	0
986	128	0	7326	15413	8087	-11369	-380	11750	174	-108	-713	-217	-135	-46	0
987	128	0	6840	15585	8745	-11212	-952	12165	384	-452	-463	211	-15	-164	0
988	128	0	8025	15746	7721	-11885	152	11733	34	-195	-762	-465	-126	240	0
989	128	0	8255	15873	7618	-12064	318	11745	-168	81	-1030	-616	-323	341	0
990	128	0	7460	15900	8440	-11680	-490	12170	-302	-358	-494	-434	-226	-543	0
991	128	0	7261	15915	8654	-11588	-696	12284	-603	-772	-250	-349	-316	-498	0
992	128	0	7972	15968	7996	-11970	-12	11982	-506	-473	-151	-494	-308	-56	0
993	128	0	8561	15931	7370	-12246	595	11650	-271	-5	114	-925	-285	419	0
994	128	0	8311	15855	7544	-12083	383	11699	161	314	289	-878	-159	620	0
995	128	0	8401	15776	7375	-12088	513	11575	578	388	576	-554	21	473	0
996	128	0	8125	15743	7618	-11934	253	11680	865	81	702	-147	67	504	0
997	128	0	7469	15671	8202	-11570	-366	11936	927	-108	830	135	135	405	0
998	128	0	6980	15574	8594	-11277	-807	12084	886	-207	871	240	162	135	0
999	128	0	7130	15508	8378	-11319	-624	11943	531	85	762	232	93	42	0
1000	128	0	7273	15452	8179	-11362	-453	11815	100	110	259	-7	-106	-131	0
1001	128	0	7224	15393	8169	-11308	-472	11781	-182	25	38	-238	-159	-405	0
1002	128	0	7071	15343	8272	-11207	-600	11807	-308	-83	-170	-310	-85	-374	0
1003	128	0	7122	15324	8202	-11223	-540	11763	-308	-128	-98	-128	-32	-327	0
1004	128	0	6768	15265	8497	-11016	-864	11881	-254	-269	-29	147	-98	-230	0
1005	128	0	6795	15201	8406	-10998	-805	11803	97	-287	203	318	-23	-126	0
1006	128	0	7098	15172	8074	-11135	-488	11623	120	-246	170	256	42	100	0
1007	128	0	7459	15104	7645	-11281	-93	11374	21	-234	89	25	-100	71	0
1008	128	0	7485	15064	7579	-11274	-47	11321	-67	-211	-157	-172	-110	-122	0
1009	128	0	7463	15005	7542	-11234	-39	11273	-259	-184	-265	-327	-331	-395	0
1010	128	0	7178	14905	7727	-11041	-274	11316	-413	-263	-353	-436	-358	-601	0
1011	128	0	6887	14776	7889	-10831	-501	11332	-690	-341	-523	-502	-457	-855	0
1012	128	0	6856	14635	7779	-10745	-461	11207	-519	-308	-432	-490	-527	-820	0
1013	128	0	6994	14466	7472	-10730	-239	10969	-217	-114	-356	-401	-347	-628	0
1014	128	0	7037	14253	7216	-10645	-89	10734	151	-42	-174	-436	-446	-384	0
1015	128	0	7232	14041	6809	-10636	211	10425	496	170	21	-341	-261	-97	0
1016	128	0	7081	13785	6704	-10433	188	10244	671	97	176	-252	-199	29	0
1017	128	0	6961	13574	6613	-10267	174	10093	498	98	69	-341	-81	1	0
1018	128	0	6739	13321	6582	-10030	78	9951	304	147	-32	-285	-100	-89	0
1019	128	0	6424	12992	6568	-9708	-72	9780	-133	-3	-318	-325	-314	-310	0
1020	128	0	6212	12668	6456	-9440	-122	9562	-483	42	-512	-372	-157	-521	0
1021	128	0	5862	12320	6458	-9091	-298	9389	-886	-87	-758	-393	-368	-609	0
1022	128	0	5608	11903	6295	-8755	-343	9099	-948	-170	-768	-242	-320	-636	0
1023	128	0	5405	11523	6118	-8464	-356	8820	-735	-89	-580	-93	-153	-389	0
1024	128	0	5156	11135	5979	-8145	-411	8557	-485	-81	-488	75	-40	-211	0
1025	128	0	5131	10840	5709	-7985	-289	8274	-108	-32	-149	194	95	-32	0
1026	128	0	4986	10532	5546	-7759	-280	8039	184	1	112	426	159	164	0
1027	128	0	4838	10250	5412	-7544	-287	7831	378	-110	234	430	137	174	0
1028	128	0	4741	9992	5251	-7366	-255	7621	250	-54	192	519	112	102	0
1029	128	0	4488	9758	5270	-7123	-391	7514	58	-155	73	341	-58	-69	0
1030	128	0	4336	9533	5197	-6934	-430	7365	-128	-120	-58	215	-126	-168	0
1031	128	0	4076	9319	5243	-6697	-583	7281	-296	-62	-104	184	-106	-277	0
1032	128	0	3903	9158	5255	-6530	-676	7206	-298	-131	-85	13	-296	-273	0
1033	128	0	3883	8925	5042	-6404	-579	6983	-62	0	246	217	-122	-124	0
1034	128	0	3837	8751	4914	-6294	-538	6832	128	-34	490	128	-31	75	0
1035	128	0	3989	8584	4595	-6286	-303	6589	438	155	777	304	7	453	0
1036	128	0	3986	8442	4456	-6214	-235	6449	576	178	952	292	128	582	0
1037	128	0	3913	8272	4359	-6092	-223	6315	620	244	1010	281	129	566	0
1038	128	0	3779	8151	4372	-5965	-296	6261	519	151	808	242	100	452	0
1039	128	0	3504	8008	4504	-5756	-500	6256	199	100	706	162	100	277	0
1040	128	0	3271	7874	4603	-5572	-666	6238	-91	48	444	21	-29	71	0
1041	128	0	3001	7765	4764	-5383	-881	6264	-341	-69	230	-104	-73	-75	0
1042	128	0	2961	7659	4698	-5310	-868	6178	-453	-32	192	-71	-124	69	0
1043	128	0	3060	7566	4506	-5313	-723	6036	-314	-25	343	-46	-46	188	0
1044	128	0	3100	7482	4382	-5291	-641	5932	-126	89	393	-1	3	362	0
1045	128	0	3244	7401	4157	-5322	-456	5779	240	87	647	95	201	535	0
1046	128	0	3298	7344	4046	-5321	-374	5695	422	110	719	192	230	673	0
1047	128	0	3302	7253	3951	-5277	-324	5602	498	89	741	153	174	750	0
1048	128	0	3157	7174	4017	-5165	-430	5595	403	67	634	149	263	605	0
1049	128	0	2974	7082	4108	-5028	-567	5595	145	7	372	-48	27	397	0
1050	128	0	2866	7042	4176	-4954	-655	5609	-77	-7	184	-31	-11	203	0
1051	128	0	2668	6974	4306	-4821	-819	5640	-275	-23	-65	-161	-38	21	0
1052	128	0	2662	6904	4242	-4783	-790	5573	-192	-79	69	-116	-40	-9	0
1053	128	0	2642	6877	4235	-4759	-796	5556	-100	-11	205	23	-34	180	0
1054	128	0	2714	6850	4136	-4782	-711	5493	314	32	457	100	31	360	0
1055	128	0	2782	6811	4029	-4796	-623	5420	634	17	702	221	128	457	0
1056	128	0	2885	6770	3885	-4827	-500	5327	808	112	907	349	219	677	0
1057	128	0	2867	6737	3870	-4802	-501	5303	818	0	925	316	180	624	0
1058	128	0	2889	6704	3815	-4796	-463	5259	661	-5	816	234	106	506	0
1059	128	0	2753	6640	3887	-4696	-567	5263	343	48	686	145	147	300	0
1060	128	0	2617	6619	4002	-4618	-692	5310	-38	-102	432	46	-71	149	0
1061	128	0	2563	6578	4015	-4570	-726	5296	-271	-46	273	-62	-108	-19	0
1062	128	0	2505	6547	4042	-4526	-768	5294	-304	-44	230	-34	-60	-40	0
1063	128	0	2636	6512	3876	-4574	-620	5194	-153	5	388	9	-13	114	0
1064	128	0	2664	6495	3831	-4579	-583	5163	91	0	663	108	83	323	0
1065	128	0	2846	6471	3625	-4658	-389	5048	434	29	818	223	209	403	0
1066	128	0	2941	6458	3517	-4699	-288	4987	653	71	1020	308	244	607	0
1067	128	0	2970	6446	3476	-4708	-253	4961	710	52	1018	302	226	556	0
1068	128	0	2999	6436	3437	-4717	-219	4936	613	118	814	281	135	438	0
1069	128	0	2803	6417	3614	-4610	-405	5015	320	-7	661	184	67	182	0
1070	128	0	2730	6369	3639	-4549	-454	5004	81	-46	432	52	-73	-64	0
1071	128	0	2642	6345	3703	-4493	-530	5024	0	-129	240	5	-97	-153	0
1072	128	0	2615	6339	3724	-4477	-554	5031	-166	-60	180	-97	-97	-145	0
1073	128	0	2739	6287	3548	-4513	-404	4917	-17	19	271	-25	7	-44	0
1074	128	0	2822	6312	3490	-4567	-334	4901	126	17	463	46	102	126	0
1075	128	0	3011	6277	3266	-4644	-127	4771	450	23	599	102	151	213	0
1076	128	0	3145	6281	3136	-4713	4	4708	710	77	748	259	238	440	0
1077	128	0	3134	6270	3136	-4702	-1	4703	706	19	675	261	236	364	0
1078	128	0	3067	6268	3201	-4667	-67	4734	521	-40	549	137	151	279	0
1079	128	0	2972	6254	3282	-4613	-155	4768	236	-15	320	19	46	56	0
1080	128	0	2834	6250	3416	-4542	-291	4833	-29	-40	97	-3	-3	-128	0
1081	128	0	2727	6250	3523	-4488	-398	4886	-256	-91	-27	-194	-126	-271	0
1082	128	0	2704	6244	3540	-4474	-418	4892	-248	-89	-23	-133	-40	-230	0
1083	128	0	2722	6252	3530	-4487	-404	4891	-162	-112	-19	-62	-34	-192	0
1084	128	0	2848	6233	3385	-4540	-268	4809	104	-44	275	42	42	29	0
1085	128	0	2910	6240	3330	-4575	-210	4785	341	-31	479	124	141	226	0
1086	128	0	3013	6184	3171	-4598	-79	4677	613	-32	529	182	135	279	0
1087	128	0	2995	6126	3131	-4560	-68	4628	692	-77	582	256	170	281	0
1088	128	0	2917	6083	3166	-4500	-124	4624	485	-52	440	116	93	170	0
1089	128	0	2797	6050	3253	-4423	-228	4651	205	-108	259	7	-7	-29	0
1090	128	0	2677	6027	3350	-4352	-336	4688	-19	-64	131	-58	-104	-98	0
1091	128	0	2655	6015	3360	-4335	-352	4687	-298	-69	-126	-128	-184	-388	0
1092	128	0	2546	6006	3460	-4276	-457	4733	-343	-85	-34	-180	-110	-248	0
1093	128	0	2601	5994	3393	-4297	-396	4693	-228	-40	23	-116	-155	-141	0
1094	128	0	2776	5940	3164	-4358	-194	4552	104	7	298	38	91	67	0
1095	128	0	2780	5903	3123	-4341	-171	4513	343	-93	525	141	151	279	0
1096	128	0	2921	5858	2937	-4389	-8	4397	630	5	679	213	151	444	0
1097	128	0	2897	5851	2954	-4374	-28	4402	628	-34	764	244	195	432	0
1098	128	0	2829	5814	2985	-4321	-78	4399	490	-27	578	250	5	355	0
1099	128	0	2718	5736	3018	-4227	-150	4377	232	23	364	122	-32	161	0
1100	128	0	2633	5688	3055	-4160	-211	4371	27	65	225	60	-46	23	0
1101	128	0	2535	5658	3123	-4096	-294	4390	-244	-23	34	-38	-184	-139	0
1102	128	0	2586	5643	3057	-4114	-235	4350	-310	31	124	62	-147	0	0
1103	128	0	2538	5552	3014	-4045	-238	4283	-197	-40	242	89	-135	104	0
1104	128	0	2680	5529	2849	-4104	-84	4189	139	69	448	236	-27	287	0
1105	128	0	2780	5530	2750	-4155	15	4140	380	108	638	339	95	483	0
1106	128	0	2935	5519	2584	-4227	175	4051	587	114	814	448	186	630	0
1107	128	0	2934	5457	2523	-4195	205	3990	675	172	774	500	141	583	0
1108	128	0	2827	5451	2624	-4139	101	4037	432	114	717	360	73	477	0
1109	128	0	2767	5428	2661	-4097	53	4044	242	97	488	358	85	308	0
1110	128	0	2640	5400	2760	-4020	-60	4080	-27	87	238	279	-79	77	0
1111	128	0	2600	5387	2787	-3993	-93	4087	-250	52	46	252	-126	27	0
1112	128	0	2592	5375	2783	-3983	-95	4079	-256	71	71	287	-52	52	0
1113	128	0	2608	5395	2787	-4001	-89	4091	-203	69	104	291	-38	151	0
1114	128	0	2891	5354	2463	-4122	214	3908	141	112	403	508	133	304	0
1115	128	0	2892	5340	2448	-4116	222	3894	347	228	564	646	232	510	0
1116	128	0	3023	5329	2306	-4176	358	3817	562	162	624	684	250	655	0
1117	128	0	3042	5294	2252	-4168	395	3773	574	209	659	696	252	680	0
1118	128	0	2998	5300	2302	-4149	348	3801	469	83	508	591	248	572	0
1119	128	0	2865	5311	2446	-4088	209	3878	145	87	232	521	110	393	0
1120	128	0	2716	5269	2553	-3992	81	3911	-170	114	93	347	31	172	0
1121	128	0	2611	5255	2644	-3933	-16	3949	-347	65	-104	368	-19	87	0
1122	128	0	2590	5245	2655	-3917	-32	3950	-448	46	-89	275	-54	58	0
1123	128	0	2673	5224	2551	-3948	61	3887	-271	157	60	355	71	261	0
1124	128	0	2673	5187	2514	-3930	79	3850	3	141	182	432	106	391	0
1125	128	0	2863	5156	2293	-4009	285	3724	312	188	463	521	248	549	0
1126	128	0	2852	5160	2308	-4006	272	3734	477	155	481	614	238	638	0
1127	128	0	2943	5146	2203	-4044	370	3674	529	225	537	558	250	737	0
1128	128	0	2807	5154	2347	-3980	230	3750	397	168	391	479	203	591	0
1129	128	0	2689	5141	2452	-3915	118	3796	153	102	201	267	118	374	0
1130	128	0	2561	5123	2562	-3842	0	3842	-104	126	5	254	25	283	0
1131	128	0	2464	5092	2628	-3778	-82	3860	-351	128	-228	75	-58	34	0
1132	128	0	2347	5092	2745	-3719	-199	3918	-426	5	-170	21	-106	42	0
1133	128	0	2460	5086	2626	-3773	-83	3856	-325	93	-31	71	44	149	0
1134	128	0	2543	5078	2535	-3810	4	3806	38	77	129	192	104	356	0
1135	128	0	2650	5059	2409	-3854	120	3734	287	213	382	279	230	477	0
1136	128	0	2654	5007	2353	-3830	150	3680	494	178	442	298	287	585	0
1137	128	0	2658	4976	2318	-3817	170	3647	554	166	409	318	240	597	0
1138	128	0	2491	4931	2440	-3711	25	3685	405	98	318	228	168	465	0
1139	128	0	2391	4881	2490	-3636	-49	3685	199	95	162	65	137	310	0
1140	128	0	2120	4791	2671	-3455	-275	3731	-161	7	-36	-44	-56	93	0
1141	128	0	2013	4758	2745	-3385	-366	3751	-391	42	-291	-161	-135	-95	0
1142	128	0	1924	4787	2863	-3355	-469	3825	-459	23	-314	-192	-27	-104	0
1143	128	0	2086	4809	2723	-3447	-318	3766	-197	73	-162	-29	-40	25	0
1144	128	0	1987	4815	2828	-3401	-420	3821	-98	7	-15	-89	-9	97	0
1145	128	0	2138	4836	2698	-3487	-280	3767	277	50	252	-19	157	370	0
1146	128	0	2275	4956	2681	-3615	-203	3818	452	93	345	-11	252	485	0
1147	128	0	2289	5131	2842	-3710	-276	3986	481	13	351	25	199	415	0
1148	128	0	2456	5379	2923	-3917	-233	4151	399	13	184	-65	102	335	0
1149	128	0	2332	5569	3237	-3950	-452	4403	143	9	44	-225	77	56	0
1150	128	0	2298	5788	3490	-4043	-596	4639	-174	-159	-194	-294	-164	-129	0
1151	128	0	2328	6002	3674	-4165	-673	4838	-399	-62	-355	-370	-172	-261	0
1152	128	0	2324	6213	3889	-4268	-782	5051	-424	-120	-360	-426	-172	-197	0
1153	128	0	2468	6328	3860	-4398	-696	5094	-240	-91	-221	-401	-128	-194	0
1154	128	0	2580	6442	3862	-4511	-641	5152	27	-73	73	-250	-29	19	0
1155	128	0	2650	6462	3812	-4556	-581	5137	205	-81	267	-283	36	116	0
1156	128	0	2819	6382	3563	-4600	-372	4972	506	64	391	-44	157	310	0
1157	128	0	2705	6229	3524	-4467	-409	4876	504	50	372	-128	164	261	0
1158	128	0	2511	6072	3561	-4291	-525	4816	397	15	232	-197	5	114	0
1159	128	0	2310	5790	3480	-4050	-585	4635	207	-9	116	-248	15	-42	0
1160	128	0	1907	5439	3532	-3673	-812	4485	-203	-83	-176	-386	-205	-323	0
1161	128	0	1599	4997	3398	-3298	-899	4197	-419	-102	-339	-465	-232	-508	0
1162	128	0	1238	4471	3233	-2854	-997	3852	-471	-153	-312	-469	-188	-407	0
1163	128	0	1133	4002	2869	-2567	-868	3435	-358	-118	-195	-438	-186	-471	0
1164	128	0	1053	3949	2896	-2501	-921	3422	-48	-60	13	-201	-97	-205	0
1165	128	0	1224	4017	2793	-2620	-784	3405	184	-118	120	-252	-95	-50	0
1166	128	0	1480	4093	2613	-2786	-566	3353	533	27	386	-19	108	172	0
1167	128	0	1389	4200	2811	-2794	-711	3505	550	-64	323	-50	19	157	0
1168	128	0	1525	4293	2768	-2909	-621	3530	440	-67	258	-15	17	-1	0
1169	128	0	1332	4436	3104	-2884	-886	3770	40	-54	17	-182	-100	-267	0
1170	128	0	1342	4543	3201	-2942	-929	3872	-145	-180	-230	-263	-252	-411	1
1171	128	0	1333	4667	3334	-3000	-1000	4000	-302	-186	-296	-291	-261	-545	0
1172	128	0	1242	4735	3493	-2988	-1125	4114	-459	-223	-358	-364	-252	-564	0
1173	128	0	1419	4751	3332	-3085	-956	4041	-314	-87	-238	-258	-232	-388	0
1174	128	0	1444	4751	3307	-3097	-931	4029	-25	-162	-67	-91	-145	-292	0
1175	128	0	1612	4737	3125	-3174	-756	3931	296	-58	207	52	-21	3	0
1176	128	0	1707	4725	3018	-3216	-655	3871	494	-89	339	52	0	81	0
1177	129	0	1814	4720	2906	-3267	-546	3813	601	-60	372	153	60	100	0
1178	129	0	1655	4702	3047	-3178	-696	3874	374	-95	265	54	-27	-19	0
1179	129	0	1604	4696	3092	-3150	-744	3894	106	-64	87	-52	-129	-213	0
1180	129	0	1471	4687	3216	-3079	-872	3951	-201	-110	-182	-48	-199	-459	0
1181	129	0	1343	4685	3342	-3014	-999	4013	-389	-151	-345	-129	-294	-440	0
1182	129	0	1315	4657	3342	-2986	-1013	3999	-473	-139	-378	-201	-277	-506	0
1183	129	0	1396	4657	3261	-3026	-932	3959	-283	-79	-256	-75	-137	-370	0
1184	129	0	1536	4657	3121	-3096	-792	3889	13	-67	-21	54	-81	-128	0
1185	129	0	1585	4648	3063	-3116	-739	3855	211	-124	128	128	-21	-21	0
1186	129	0	1713	4638	2925	-3175	-606	3781	461	-75	267	285	46	172	0
1187	129	0	1678	4626	2948	-3152	-635	3787	516	-42	292	302	118	207	0
1188	129	0	1647	4636	2989	-3141	-671	3812	279	-114	168	170	-3	97	0
1189	129	0	1660	4628	2968	-3144	-654	3798	157	-48	-71	153	-32	-83	0
1190	129	0	1391	4640	3249	-3015	-929	3944	-244	-186	-265	9	-155	-306	0
1191	129	0	1411	4650	3239	-3030	-914	3944	-440	-147	-405	-48	-271	-407	0
1192	129	0	1306	4654	3348	-2980	-1021	4001	-500	-205	-409	-129	-242	-325	0
1193	129	0	1496	4650	3154	-3073	-829	3902	-294	-151	-378	19	-174	-252	0
1194	129	0	1560	4638	3078	-3099	-759	3858	11	-97	-118	65	-13	-58	0
1195	129	0	1698	4648	2950	-3173	-626	3799	137	9	85	91	52	162	0
1196	129	0	1870	4640	2770	-3255	-450	3705	508	-17	250	312	159	349	0
1197	129	0	1818	4648	2830	-3233	-506	3739	382	-36	213	205	75	327	0
1198	129	0	1870	4677	2807	-3273	-468	3742	323	-44	141	164	79	162	0
1199	129	0	1775	4688	2913	-3231	-569	3800	85	-40	-67	75	-11	71	0
1200	129	0	1674	4700	3026	-3187	-676	3863	-182	-129	-236	-3	-95	-139	0
1201	129	0	1572	4685	3113	-3128	-770	3899	-380	-162	-347	-199	-168	-219	0
1202	129	0	1591	4671	3080	-3131	-744	3875	-469	-114	-318	-232	-157	-287	0
1203	129	0	1620	4656	3036	-3138	-708	3846	-302	-46	-225	-133	-67	-122	0
1204	129	0	1740	4640	2900	-3190	-580	3770	-120	-87	-67	-75	-77	27	0
1205	129	0	1973	4640	2667	-3306	-347	3653	294	50	207	120	151	356	0
1206	129	0	2037	4652	2615	-3344	-289	3633	420	-7	378	131	135	403	0
1207	129	0	2138	4654	2516	-3396	-189	3585	527	60	374	133	190	502	0
1208	129	0	2017	4663	2646	-3340	-314	3654	351	-9	170	5	129	364	0
1209	129	0	1982	4663	2681	-3322	-349	3672	120	15	46	-25	23	91	0
1210	129	0	1926	4700	2774	-3313	-424	3737	-192	-44	-217	-151	-104	-91	0
1211	129	0	1836	4714	2878	-3275	-521	3796	-450	-65	-389	-174	-190	-184	0
1212	129	0	1785	4718	2933	-3251	-574	3825	-448	-44	-360	-312	-116	-162	0
1213	129	0	1823	4698	2875	-3260	-526	3786	-376	-104	-306	-155	-162	-69	0
1214	129	0	2005	4688	2683	-3346	-339	3685	-116	-81	-89	-120	-15	141	0
1215	129	0	2116	4694	2578	-3405	-231	3636	207	-50	89	-25	166	331	0
1216	129	0	2206	4706	2500	-3456	-147	3603	355	25	128	25	221	434	0
1217	129	0	2309	4720	2411	-3514	-51	3565	494	-11	52	48	199	438	0
1218	129	0	2283	4735	2452	-3509	-84	3593	275	-9	-27	-91	236	310	0
1219	129	0	2153	4735	2582	-3444	-214	3658	5	-104	-275	-232	-15	67	0
1220	129	0	1995	4747	2752	-3371	-378	3749	-252	-145	-461	-302	-65	-112	0
1221	129	0	1960	4749	2789	-3354	-414	3769	-490	-95	-661	-335	-131	-228	0
1222	129	0	1891	4754	2863	-3322	-486	3808	-519	-172	-805	-380	-176	-318	0
1223	129	0	1994	4762	2768	-3378	-387	3765	-374	-77	-587	-331	-75	-162	0
1224	129	0	2115	4780	2665	-3447	-275	3722	-155	-9	-360	-230	15	77	0
1225	129	0	2220	4809	2589	-3514	-184	3699	176	-64	-178	-176	69	258	0
1226	129	0	2398	4826	2428	-3612	-15	3627	516	0	7	-69	205	292	0
1227	129	0	2443	4846	2403	-3644	20	3624	506	0	-60	-29	190	252	0
1228	129	0	2398	4871	2473	-3634	-37	3672	271	5	-129	-240	114	213	0
1229	129	0	2342	4873	2531	-3607	-94	3702	42	23	-353	-143	-7	-32	0
1230	129	0	2198	4886	2688	-3542	-245	3787	-302	-122	-618	-376	-192	-267	0
1231	129	0	2247	4906	2659	-3576	-206	3782	-469	1	-607	-353	-157	-331	0
1232	129	0	2077	4917	2840	-3497	-381	3878	-607	-102	-733	-523	-207	-440	0
1233	129	0	2290	4947	2657	-3618	-183	3802	-407	-15	-552	-364	-102	-337	0
1234	129	0	2309	4966	2657	-3637	-174	3811	-201	0	-415	-149	-135	-159	0
1235	129	0	2499	4989	2490	-3744	4	3739	97	-17	-279	-69	-31	-7	0
1236	129	0	2697	5003	2306	-3850	195	3654	426	44	-25	62	120	153	0
1237	129	0	2671	5020	2349	-3845	161	3684	356	83	-178	79	122	106	0
1238	129	0	2681	5034	2353	-3857	164	3693	283	27	-195	-25	106	9	0
1239	129	0	2472	5036	2564	-3754	-46	3800	-172	-75	-349	-182	-98	-205	0
1240	129	0	2439	5032	2593	-3735	-77	3812	-325	23	-634	-178	-129	-428	0
1241	129	0	2285	5028	2743	-3656	-229	3885	-539	-114	-838	-287	-261	-585	0
1242	129	0	2359	5032	2673	-3695	-157	3852	-613	-83	-797	-269	-256	-496	0
1243	129	0	2341	4991	2650	-3666	-154	3820	-510	-65	-752	-135	-223	-395	0
1244	129	0	2435	4960	2525	-3697	-45	3742	-254	0	-630	-31	-110	-294	0
1245	129	0	2659	4919	2260	-3789	199	3589	98	36	-382	89	44	-34	0
1246	129	0	2633	4877	2244	-3755	194	3560	223	-21	-304	32	100	87	0
1247	129	0	2726	4848	2122	-3787	302	3485	261	1	-370	112	17	89	0
1248	129	0	2617	4811	2194	-3714	211	3502	98	19	-582	0	64	-89	0
1249	129	0	2441	4772	2331	-3606	55	3551	-195	-44	-882	-170	-89	-273	0
1250	129	0	2276	4751	2475	-3513	-99	3613	-521	-184	-1113	-292	-186	-531	0
1251	129	0	2186	4727	2541	-3456	-177	3634	-741	-100	-1309	-453	-331	-599	0
1252	129	0	2120	4696	2576	-3408	-228	3636	-783	-141	-1435	-422	-254	-677	0
1253	129	0	2126	4671	2545	-3398	-209	3608	-733	-176	-1406	-331	-283	-541	0
1254	129	0	2297	4648	2351	-3472	-27	3499	-386	-75	-1160	-302	-180	-256	0
1255	129	0	2324	4628	2304	-3476	10	3466	-157	-52	-1065	-194	-54	-215	0
1256	129	0	2421	4605	2184	-3513	118	3394	75	-56	-1008	-217	-17	25	0
1257	129	0	2469	4591	2122	-3530	173	3356	36	3	-979	-225	13	40	0
1258	129	0	2326	4591	2265	-3458	30	3428	-120	-129	-1224	-366	-54	-128	0
1259	129	0	2193	4588	2395	-3390	-101	3491	-355	-149	-1493	-486	-226	-320	0
1260	129	0	2075	4562	2487	-3318	-206	3524	-690	-209	-1699	-630	-289	-512	0
1261	129	0	1880	4543	2663	-3211	-391	3603	-937	-312	-2000	-822	-413	-700	0
1262	129	0	1859	4526	2667	-3192	-404	3596	-1041	-246	-2102	-791	-362	-677	0
1263	129	0	1870	4512	2642	-3191	-386	3577	-803	-230	-2149	-776	-267	-578	0
1264	129	0	1951	4496	2545	-3223	-297	3520	-545	-269	-1984	-667	-248	-355	0
1265	129	0	1923	4316	2393	-3119	-235	3354	-353	-213	-1908	-675	-56	-64	0
1266	129	0	4086	9098	5012	-6592	-463	7055	-250	-213	-2048	-966	-143	-62	0
1267	129	0	6528	13977	7449	-10252	-460	10713	93	-194	-1707	-580	-168	-95	0
1268	129	0	7178	15562	8384	-11370	-603	11973	-25	-244	-1819	-622	-21	-316	0
1269	129	0	7335	16006	8671	-11670	-668	12338	-174	-323	-1934	-512	-139	-252	0
1270	129	0	7511	16400	8889	-11955	-689	12644	-525	-287	-2062	-630	-337	-382	0
1271	129	0	7271	16550	9279	-11910	-1004	12914	-696	-376	-1858	-605	-393	-580	0
1272	129	0	7045	16684	9639	-11864	-1297	13161	-814	-583	-1860	-397	-362	-756	0
1273	129	0	8371	16860	8489	-12615	-59	12674	-721	-258	-1778	-739	-395	104	0
1274	129	0	8339	16940	8601	-12639	-131	12770	-448	-180	-1375	-349	-263	213	0
1275	129	0	8157	16918	8761	-12537	-302	12839	-161	-791	-285	-62	-7	-91	0
1276	129	0	8801	16943	8142	-12872	329	12542	298	-572	267	-116	180	545	1
1277	129	0	9420	16943	7523	-13181	948	12233	450	-81	506	-372	95	907	0
1278	129	0	9289	16887	7598	-13088	845	12242	502	294	502	-599	-11	1034	0
1279	129	0	8988	16742	7754	-12865	617	12248	591	461	419	-636	98	785	0
1280	129	0	8532	16687	8155	-12609	188	12421	448	151	360	-302	9	283	0
1281	129	0	7651	16621	8970	-12136	-659	12795	465	-141	601	58	15	54	0
1282	129	0	7345	16515	9170	-11930	-912	12842	570	-122	591	170	54	112	0
1283	129	0	7446	16416	8970	-11931	-762	12693	834	56	657	314	207	298	0
1284	129	0	7587	16307	8720	-11947	-566	12513	900	157	764	527	343	517	0
1285	142	0	7655	16183	8528	-11919	-436	12355	1028	164	795	613	382	580	0
1286	142	0	7564	16088	8524	-11826	-480	12306	1134	-44	777	847	422	549	0
1287	142	0	7384	15993	8609	-11688	-612	12301	940	-213	741	894	517	519	0
1288	142	0	7091	15869	8778	-11480	-843	12323	516	-281	500	832	450	444	0
1289	142	0	6922	15731	8809	-11326	-943	12270	9	-343	205	748	291	139	0
1290	142	0	7104	15593	8489	-11348	-692	12041	-287	-314	-145	591	238	7	0
1291	142	0	7145	15446	8301	-11295	-578	11873	-657	-312	-510	353	-15	15	0
1292	142	0	7240	15300	8060	-11270	-410	11680	-593	-337	-442	182	-9	-139	0
1293	142	0	7287	15122	7835	-11204	-274	11478	-364	-356	-228	205	-34	1	0
1294	142	0	7424	14918	7494	-11171	-35	11206	-34	-289	129	318	44	23	0
1295	142	0	7302	14699	7397	-11000	-47	11048	250	-285	417	422	116	137	0
1296	142	0	7469	14472	7003	-10970	233	10737	574	-104	673	477	219	380	0
1297	142	0	7519	14212	6693	-10865	413	10452	869	-73	795	519	184	370	0
1298	142	0	7389	13946	6557	-10667	416	10251	871	-42	618	428	126	226	0
1299	142	0	7151	13659	6508	-10405	321	10083	729	19	430	188	-19	17	0
1300	142	0	6955	13351	6396	-10153	279	9873	539	-17	269	60	-87	-97	0
1301	142	0	6553	12953	6400	-9753	76	9676	258	-9	73	-38	-223	-197	0
1302	142	0	6382	12518	6136	-9450	123	9327	29	11	89	-164	-174	-192	0
1303	142	0	6326	12130	5804	-9228	261	8967	83	58	116	-124	-102	15	0
1304	142	0	6299	11787	5488	-9043	405	8637	195	54	242	-62	29	263	0
1305	142	0	6480	11471	4991	-8975	744	8231	364	207	380	17	149	492	0
1306	142	0	6409	11162	4753	-8785	828	7957	382	261	469	81	281	704	0
1307	142	0	6243	10877	4634	-8560	804	7755	323	246	504	114	225	708	0
1308	142	0	6045	10633	4588	-8339	728	7610	201	201	391	91	269	595	0
1309	142	0	5721	10386	4665	-8053	528	7525	-100	213	135	50	219	376	0
1310	142	0	5406	10159	4753	-7782	326	7456	-333	149	-62	-9	172	133	0
1311	142	0	5158	9959	4801	-7558	178	7380	-374	38	-170	36	170	97	0
1312	142	0	4926	9793	4867	-7359	29	7330	-349	21	-161	205	145	120	0
1313	142	0	4813	9620	4807	-7216	3	7213	40	-36	32	327	267	325	0
1314	142	0	4780	9465	4685	-7122	47	7075	415	89	283	583	279	517	0
1315	142	0	4679	9323	4644	-7001	17	6983	739	64	659	657	401	741	0
1316	142	0	4687	9178	4491	-6932	98	6834	1131	126	890	873	442	979	0
1317	142	0	4741	9067	4326	-6904	207	6696	1169	120	1002	758	512	958	0
1318	142	0	4694	8960	4266	-6827	214	6613	1022	164	970	814	459	919	0
1319	142	0	4484	8819	4335	-6651	74	6577	692	36	822	572	279	679	0
1320	142	0	4548	8693	4145	-6620	201	6419	498	34	766	566	199	523	0
1321	142	0	4310	8578	4268	-6444	21	6423	221	48	593	543	137	512	0
1322	142	0	4301	8475	4174	-6388	63	6324	73	50	582	374	73	397	0
1323	142	0	4413	8390	3977	-6401	218	6183	252	110	894	556	248	653	0
1324	142	0	4489	8301	3812	-6395	338	6056	516	102	1043	587	298	812	0
1325	142	0	4687	8215	3528	-6451	579	5871	774	87	1239	721	448	1067	0
1326	142	0	4780	8105	3325	-6442	727	5715	1037	184	1480	840	560	1259	0
1327	142	0	4728	7983	3255	-6355	736	5619	1074	162	1503	828	492	1148	0
1328	142	0	4704	7872	3168	-6288	768	5520	898	182	1431	814	566	999	0
1329	142	0	4630	7792	3162	-6211	734	5477	708	207	1278	764	533	900	0
1330	142	0	4501	7709	3208	-6105	646	5458	343	184	1012	589	318	663	0
1331	142	0	4407	7633	3226	-6020	590	5429	102	143	983	582	273	599	0
1332	142	0	4443	7548	3105	-5995	669	5326	69	223	1041	578	298	651	0
1333	142	0	4493	7488	2995	-5990	749	5241	192	217	1101	642	333	789	0
1334	142	0	4725	7437	2712	-6081	1006	5074	488	372	1412	855	424	1088	0
1335	142	0	4867	7385	2518	-6126	1174	4951	785	362	1687	1018	560	1381	0
1336	142	0	4958	7350	2392	-6154	1283	4871	935	368	1866	1068	659	1466	0
1337	142	0	5113	7311	2198	-6212	1457	4754	1022	500	1978	1231	715	1487	0
1338	142	0	4936	7265	2329	-6100	1303	4797	807	341	1843	1169	572	1398	0
1339	142	0	4824	7212	2388	-6018	1218	4800	644	308	1777	1080	504	1171	0
1340	142	0	4695	7174	2479	-5934	1108	4826	331	347	1598	1034	547	952	0
1341	142	0	4526	7131	2605	-5828	960	4868	240	312	1474	1010	384	925	0
1342	142	0	4417	7084	2667	-5750	875	4875	230	281	1586	1101	486	915	0
1343	142	0	4388	7038	2650	-5713	869	4844	459	337	1718	1261	510	1067	0
1344	142	0	4379	7011	2632	-5695	873	4821	845	298	1951	1420	653	1247	0
1345	142	0	4385	6978	2593	-5681	896	4785	1177	310	2277	1550	710	1507	0
1346	142	0	4361	6968	2607	-5664	877	4787	1425	360	2430	1600	776	1621	0
1347	142	0	4295	6966	2671	-5630	812	4818	1491	331	2500	1680	783	1637	0
1348	142	0	4138	6954	2816	-5546	661	4885	1195	279	2337	1534	690	1550	0
1349	142	0	3992	6931	2939	-5461	526	4935	1024	289	2182	1524	609	1422	0
1350	142	0	3849	6902	3053	-5375	398	4977	636	244	1967	1369	498	1193	0
1351	142	0	3661	6883	3222	-5272	219	5052	351	172	1792	1113	523	1020	0
1352	142	0	3595	6844	3249	-5219	173	5046	298	131	1771	1099	525	1076	0
1353	142	0	3673	6819	3146	-5246	263	4982	486	194	1891	1229	549	1214	0
1354	142	0	3707	6811	3104	-5259	301	4957	694	269	2104	1268	682	1451	0
1355	142	0	3746	6776	3030	-5261	358	4903	993	333	2302	1255	748	1631	0
1356	142	0	3802	6760	2958	-5281	422	4859	1177	407	2487	1336	834	1751	0
1357	142	0	3735	6720	2985	-5227	375	4852	1326	325	2539	1237	807	1749	0
1358	142	0	3706	6683	2977	-5194	364	4830	1210	296	2440	1164	723	1650	0
1359	142	0	3573	6628	3055	-5100	259	4841	995	374	2163	966	649	1392	0
1360	142	0	3349	6557	3208	-4953	70	4882	679	310	1959	869	490	1255	0
1361	142	0	3223	6497	3274	-4860	-25	4885	504	265	1874	776	419	1165	0
1362	142	0	3189	6440	3251	-4814	-31	4845	477	316	1831	764	469	1067	0
1363	142	0	3191	6372	3181	-4781	5	4776	677	341	2035	851	459	1274	0
1364	142	0	3246	6291	3045	-4768	100	4668	933	368	2145	882	572	1330	0
1365	142	0	3404	6244	2840	-4824	282	4542	1231	504	2465	1024	649	1627	0
1366	142	0	3396	6240	2844	-4818	276	4542	1379	440	2489	1030	706	1639	0
1367	142	0	3513	6248	2735	-4880	389	4491	1420	502	2510	1101	733	1738	0
1368	142	0	3356	6266	2910	-4811	223	4588	1293	436	2399	1063	688	1619	0
1369	142	0	3267	6293	3026	-4780	120	4659	1001	339	2207	896	469	1354	0
1370	142	0	3170	6376	3206	-4773	-18	4791	708	401	2037	880	527	1206	0
1371	142	0	3100	6520	3420	-4810	-160	4970	455	364	1831	803	380	964	0
1372	142	0	3199	6753	3554	-4976	-177	5153	568	337	1903	938	407	1012	0
1373	142	0	3291	6949	3658	-5120	-183	5303	667	384	2027	981	541	1059	0
1374	142	0	3403	7193	3790	-5298	-193	5491	966	386	2209	1105	601	1177	0
1375	142	0	3675	7430	3755	-5552	-40	5592	1451	438	2438	1365	680	1420	0
1376	142	0	3738	7649	3911	-5693	-86	5780	1517	413	2574	1484	692	1499	0
1377	142	0	3816	7837	4021	-5826	-102	5929	1668	422	2636	1515	824	1425	0
1378	142	0	3783	7994	4211	-5888	-214	6102	1550	364	2522	1520	667	1321	0
1379	142	0	3675	8049	4374	-5862	-349	6211	1326	360	2277	1458	570	1121	0
1380	142	0	3475	7973	4498	-5724	-511	6235	935	261	2110	1228	417	890	0
1381	142	0	3424	7837	4413	-5630	-494	6125	843	300	2004	1239	486	841	0
1382	142	0	3164	7695	4531	-5429	-683	6113	614	265	1829	1206	399	785	1
1383	142	0	3159	7463	4304	-5311	-572	5883	828	277	2071	1293	411	878	0
1384	142	0	2941	7086	4145	-5013	-602	5615	1086	283	2215	1423	539	1076	0
1385	142	0	2700	6634	3934	-4667	-617	5284	1332	325	2314	1470	560	1214	0
1386	142	0	2473	6151	3678	-4312	-602	4914	1536	351	2467	1610	725	1361	0
1387	142	0	2266	5622	3356	-3944	-545	4489	1435	349	2426	1552	659	1311	0
1388	142	0	2194	5412	3218	-3803	-512	4315	1354	347	2310	1507	665	1233	0
1389	142	0	2140	5470	3330	-3805	-595	4400	1099	329	2095	1425	471	1068	0
1390	142	0	2032	5527	3495	-3779	-731	4511	820	331	1852	1326	422	863	0
1391	142	0	1975	5600	3625	-3787	-825	4612	700	256	1697	1261	360	799	0
1392	142	0	2046	5732	3686	-3889	-820	4709	620	302	1617	1309	308	756	0
1393	153	0	2206	5849	3643	-4027	-718	4746	867	337	1811	1412	417	940	0
1394	153	0	2355	5934	3579	-4144	-612	4756	1057	314	2027	1456	450	1134	0
1395	153	0	2493	5986	3493	-4239	-500	4739	1394	407	2190	1567	634	1317	0
1396	153	0	2621	5986	3365	-4303	-372	4675	1579	516	2283	1660	665	1402	0
1397	153	0	2732	5969	3237	-4350	-252	4603	1711	517	2267	1596	686	1389	0
1398	153	0	2637	5948	3311	-4292	-337	4629	1458	393	2141	1579	624	1268	0
1399	153	0	2582	5932	3350	-4257	-384	4641	1193	380	1813	1425	490	1068	0
1400	153	0	2514	5918	3404	-4216	-445	4661	907	382	1635	1404	368	933	0
1401	153	0	2456	5893	3437	-4174	-490	4665	762	337	1427	1311	275	857	0
1402	153	0	2462	5868	3406	-4165	-472	4637	638	232	1387	1204	322	830	0
1403	153	0	2574	5862	3288	-4218	-357	4575	820	347	1487	1400	432	983	0
1404	153	0	2687	5847	3160	-4267	-236	4503	1088	397	1623	1418	486	1179	0
1405	153	0	2764	5833	3069	-4298	-152	4451	1293	343	1782	1493	566	1288	0
1406	153	0	2863	5821	2958	-4342	-47	4389	1503	465	1920	1596	719	1423	0
1407	153	0	2949	5829	2880	-4389	34	4354	1588	434	1899	1552	700	1458	0
1408	153	0	2893	5837	2944	-4365	-25	4390	1398	471	1707	1449	669	1330	0
1409	153	0	2817	5820	3003	-4318	-93	4411	1099	374	1466	1406	517	1099	0
1410	153	0	2712	5808	3096	-4260	-192	4452	841	339	1292	1301	471	1006	0
1411	153	0	2625	5804	3179	-4214	-277	4491	550	296	1057	1241	366	937	0
1412	153	0	2634	5800	3166	-4217	-266	4483	504	300	1039	1247	467	894	0
1413	153	0	2713	5785	3072	-4249	-179	4428	613	226	1125	1259	438	1006	0
1414	153	0	2807	5773	2966	-4290	-79	4369	894	343	1198	1356	490	1282	0
1415	153	0	2920	5767	2847	-4343	36	4307	1142	329	1458	1371	583	1499	0
1416	153	0	3071	5763	2692	-4417	189	4227	1348	409	1524	1418	758	1625	0
1417	153	0	3094	5742	2648	-4418	223	4195	1346	388	1526	1396	733	1612	0
1418	153	0	3073	5746	2673	-4409	200	4209	1245	351	1268	1350	682	1515	0
1419	153	0	3071	5736	2665	-4403	203	4200	1018	353	1181	1261	698	1394	0
1420	153	0	2996	5748	2752	-4372	122	4250	766	213	962	1123	490	1280	0
1421	153	0	2970	5748	2778	-4359	96	4263	583	250	795	1065	457	1094	0
1422	153	0	2908	5746	2838	-4327	35	4292	442	254	723	977	475	1119	0
1423	153	0	3030	5736	2706	-4383	162	4221	620	323	931	987	570	1268	0
1424	153	0	3089	5717	2628	-4403	230	4172	810	327	1034	979	568	1412	0
1425	153	0	3271	5705	2434	-4488	418	4069	1167	389	1325	1148	781	1629	0
1426	153	0	3297	5690	2393	-4493	452	4041	1282	362	1336	1131	764	1714	0
1427	153	0	3492	5682	2190	-4587	651	3936	1474	434	1493	1218	820	1821	0
1428	153	0	3277	5672	2395	-4474	441	4033	1224	259	1309	1002	684	1579	0
1429	153	0	3329	5670	2341	-4499	494	4005	995	386	1078	962	611	1456	0
1430	153	0	3170	5676	2506	-4423	332	4091	679	300	791	878	514	1216	0
1431	153	0	3139	5676	2537	-4407	301	4106	465	304	733	760	529	1150	0
1432	153	0	3180	5684	2504	-4432	338	4094	424	322	684	805	471	1187	0
1433	153	0	3251	5676	2425	-4463	413	4050	591	351	808	886	525	1346	0
1434	153	0	3313	5662	2349	-4487	482	4005	873	323	1039	894	630	1381	0
1435	153	0	3465	5670	2205	-4567	630	3937	1138	356	1214	1051	682	1623	0
1436	153	0	3517	5680	2163	-4598	677	3921	1344	389	1348	1092	752	1685	0
1437	153	0	3545	5688	2143	-4616	701	3915	1425	444	1379	1070	729	1707	0
1438	153	0	3455	5697	2242	-4576	606	3969	1328	292	1259	989	710	1534	0
1439	153	0	3404	5691	2287	-4547	558	3989	1082	271	1131	973	554	1332	0
1440	153	0	3238	5686	2448	-4462	395	4067	715	345	855	781	539	1195	0
1441	153	0	3135	5666	2531	-4400	302	4098	566	267	783	698	459	1063	0
1442	153	0	3113	5658	2545	-4385	284	4101	510	232	779	667	498	1043	0
1443	153	0	3143	5676	2533	-4409	305	4104	680	238	807	793	469	1063	0
1444	153	0	3232	5691	2459	-4461	386	4075	923	339	1053	857	607	1257	0
1445	153	0	3240	5703	2463	-4471	388	4083	1125	296	1154	869	659	1359	0
1446	153	0	3424	5734	2310	-4579	557	4022	1412	343	1423	1014	777	1503	0
1447	153	0	3329	5750	2421	-4539	454	4085	1336	341	1313	938	805	1480	0
1448	153	0	3338	5761	2423	-4549	457	4092	1241	275	1146	888	692	1259	0
1449	153	0	3137	5750	2613	-4443	262	4181	917	225	960	826	603	1117	0
1450	153	0	3075	5763	2688	-4419	193	4225	626	223	679	684	514	880	0
1451	153	0	2957	5771	2814	-4364	71	4292	368	248	585	564	426	816	0
1452	153	0	2902	5790	2888	-4346	7	4339	279	159	492	533	426	719	0
1453	153	0	2921	5788	2867	-4354	27	4327	432	267	622	572	486	820	0
1454	153	0	2970	5790	2820	-4380	75	4305	708	195	762	665	539	933	0
1455	153	0	3100	5798	2698	-4449	201	4248	991	273	979	686	646	1067	0
1456	153	0	3109	5788	2679	-4448	215	4233	1144	322	1057	849	607	1164	0
1457	153	0	3208	5792	2584	-4500	312	4188	1200	294	1125	762	673	1177	0
1458	153	0	3022	5794	2772	-4408	125	4283	1020	192	888	731	642	971	0
1459	153	0	2995	5802	2807	-4398	94	4304	845	205	655	611	494	803	0
1460	153	0	2794	5818	3024	-4306	-115	4421	492	199	389	550	459	614	0
1461	153	0	2693	5833	3140	-4263	-223	4486	190	112	281	378	310	469	0
1462	153	0	2708	5837	3129	-4272	-210	4483	149	184	225	438	285	498	0
1463	153	0	2656	5837	3181	-4246	-262	4509	302	133	304	434	333	613	0
1464	153	0	2732	5847	3115	-4289	-191	4481	486	141	376	613	384	675	0
1465	153	0	2822	5860	3038	-4341	-108	4449	847	238	630	694	562	894	0
1466	153	0	2825	5864	3039	-4344	-107	4451	958	242	564	713	500	913	0
1467	153	0	2910	5841	2931	-4375	-10	4386	1177	209	708	822	560	909	0
1468	153	0	2648	5821	3173	-4234	-262	4497	886	182	455	680	450	743	0
1469	153	0	2561	5818	3257	-4189	-348	4537	618	137	261	539	306	516	0
1470	153	0	2368	5792	3424	-4080	-528	4608	463	75	114	467	275	397	0
1471	153	0	2254	5763	3509	-4008	-627	4636	151	93	-124	360	135	236	0
1472	153	0	2138	5734	3596	-3936	-729	4665	62	23	-228	339	147	207	0
1473	153	0	2122	5695	3573	-3908	-725	4634	287	21	-62	467	199	393	0
1474	153	0	2215	5668	3453	-3941	-619	4560	446	46	25	442	161	430	0
1475	153	0	2253	5649	3396	-3951	-571	4522	719	114	263	537	397	653	0
1476	153	0	2200	5622	3422	-3911	-611	4522	816	9	304	485	341	710	0
1477	153	0	2347	5596	3249	-3971	-451	4422	1008	106	409	595	422	756	0
1478	153	0	2097	5563	3466	-3830	-684	4514	630	34	147	432	306	556	0
1479	153	0	2122	5536	3414	-3829	-646	4475	504	65	29	374	232	444	0
1480	153	0	1802	5505	3703	-3653	-950	4604	133	32	-275	166	176	310	0
1481	153	0	1777	5490	3713	-3633	-968	4601	19	-44	-481	149	23	44	0
1482	153	0	1690	5488	3798	-3589	-1054	4643	-108	-32	-403	172	32	116	0
1483	153	0	1709	5464	3755	-3586	-1023	4609	5	-5	-347	126	161	147	0
1484	153	0	1777	5443	3666	-3610	-944	4554	302	-7	-65	170	199	331	0
1485	153	0	1847	5447	3600	-3647	-876	4523	585	52	7	351	172	486	0
1486	153	0	1956	5426	3470	-3691	-757	4448	818	108	258	316	380	665	0
1487	153	0	1932	5410	3478	-3671	-773	4444	849	29	170	312	333	560	0
1488	153	0	1892	5389	3497	-3640	-802	4443	618	85	42	259	252	417	0
1489	153	0	1748	5373	3625	-3560	-938	4499	424	17	-77	143	153	306	0
1490	153	0	1595	5356	3761	-3475	-1083	4558	27	-34	-366	0	23	102	0
1491	153	0	1604	5352	3748	-3478	-1072	4550	-141	-48	-440	-159	0	27	0
1492	153	0	1565	5338	3773	-3451	-1104	4555	-195	-48	-516	-149	-56	-1	0
1493	153	0	1691	5305	3614	-3498	-961	4459	-13	-13	-374	-31	56	87	0
1494	153	0	1709	5272	3563	-3490	-927	4417	147	-5	-205	-1	75	254	0
1495	153	0	1847	5263	3416	-3555	-784	4339	440	-40	17	46	89	419	0
1496	153	0	1905	5243	3338	-3574	-716	4290	706	-7	133	145	279	549	0
1497	153	0	2056	5243	3187	-3649	-565	4215	789	15	93	97	230	521	0
1498	153	0	1954	5238	3284	-3596	-665	4261	545	9	-54	44	128	428	0
1499	153	0	1952	5232	3280	-3592	-664	4256	366	-48	-263	-56	108	240	0
1500	153	0	1841	5218	3377	-3529	-768	4297	32	-7	-525	-195	-13	40	0
1501	153	0	1775	5201	3426	-3488	-825	4313	-252	-87	-688	-296	-93	-97	0
1502	153	0	1779	5189	3410	-3484	-815	4299	-320	-100	-744	-294	-87	-135	0
1503	153	0	1886	5185	3299	-3535	-706	4242	-155	-79	-607	-238	-73	11	0
1504	153	0	2029	5150	3121	-3589	-546	4135	180	-3	-378	-131	73	190	0
1505	153	0	2118	5152	3034	-3635	-458	4093	432	-64	-221	-38	139	360	0
1506	153	0	2331	5175	2844	-3753	-256	4009	572	25	-97	48	108	496	0
1507	153	0	2353	5177	2824	-3765	-235	4000	651	5	46	75	219	508	0
1508	153	0	2357	5189	2832	-3773	-237	4010	459	-32	-215	-17	95	320	0
1509	153	0	2378	5220	2842	-3799	-232	4031	289	19	-397	-34	32	234	0
1510	153	0	2221	5226	3005	-3723	-392	4115	-120	-137	-679	-122	-81	-25	0
1511	153	0	2231	5220	2989	-3725	-379	4104	-238	-126	-721	-188	-112	-139	0
1512	153	0	2212	5222	3010	-3717	-399	4116	-395	-124	-845	-151	-116	-186	0
1513	153	0	2252	5226	2974	-3739	-361	4100	-195	-118	-673	-89	-79	-23	0
1514	153	0	2421	5232	2811	-3826	-195	4021	69	-73	-420	-34	-25	124	0
1515	153	0	2582	5222	2640	-3902	-29	3931	263	-17	-203	52	131	217	0
1516	153	0	2676	5236	2560	-3956	58	3898	547	21	-40	139	234	448	0
1517	153	0	2775	5238	2463	-4006	156	3850	556	17	-21	110	236	436	0
1518	153	0	2704	5220	2516	-3962	94	3868	475	-67	-143	91	108	308	0
1519	153	0	2629	5201	2572	-3915	28	3886	168	-23	-397	42	48	114	0
1520	153	0	2485	5210	2725	-3847	-120	3967	-252	-77	-589	-79	-131	-58	0
1521	153	0	2501	5226	2725	-3863	-112	3975	-325	-52	-758	-128	-58	-201	0
1522	153	0	2507	5228	2721	-3867	-107	3974	-382	-89	-772	-124	-77	-203	0
1523	153	0	2551	5228	2677	-3889	-63	3952	-281	-114	-589	-77	-32	-97	0
1524	153	0	2753	5230	2477	-3991	138	3853	54	-100	-323	85	3	98	0
1525	153	0	2848	5251	2403	-4049	222	3827	310	-27	-161	131	122	296	0
1526	153	0	2936	5267	2331	-4101	302	3799	521	-60	-32	221	168	424	0
1527	153	0	2994	5257	2263	-4125	365	3760	483	23	-52	161	201	335	0
1528	153	0	2933	5284	2351	-4108	291	3817	386	-34	-197	228	85	234	0
1529	153	0	2919	5303	2384	-4111	267	3843	120	-40	-345	5	85	46	0
1530	153	0	2773	5300	2527	-4036	123	3913	-186	-122	-537	-73	-95	-143	0
1531	153	0	2741	5288	2547	-4014	97	3917	-337	-50	-698	-149	-91	-213	0
1532	153	0	2731	5278	2547	-4004	92	3912	-413	-110	-696	-108	-190	-201	0
1533	153	0	2825	5232	2407	-4028	209	3819	-300	-91	-611	-106	-120	-73	0
1534	153	0	2908	5212	2304	-4060	302	3758	32	44	-323	58	97	83	0
1535	153	0	2918	5183	2265	-4050	326	3724	254	-65	-219	19	93	180	0
1536	153	0	3100	5173	2073	-4136	513	3623	543	7	11	124	159	409	0
1537	153	0	3093	5172	2079	-4132	507	3625	500	-44	-36	129	126	362	0
1538	153	0	3042	5160	2118	-4101	462	3639	325	52	-180	108	100	195	0
1539	153	0	2995	5152	2157	-4073	419	3654	122	23	-360	-1	36	50	0
1540	153	0	2813	5146	2333	-3979	240	3739	-180	-87	-595	-176	1	-201	0
1541	153	0	2780	5117	2337	-3948	221	3727	-407	-56	-834	-180	-100	-281	0
1542	153	0	2741	5088	2347	-3914	197	3717	-415	-108	-729	-170	-95	-139	0
1543	153	0	2721	5047	2326	-3884	197	3686	-314	-118	-622	-236	-106	-153	0
1544	153	0	2833	5011	2178	-3922	327	3594	-40	-17	-329	-85	54	93	0
1545	153	0	2844	4962	2118	-3903	363	3540	244	-25	-221	40	151	199	0
1546	153	0	2918	4941	2023	-3929	447	3482	504	5	-64	40	91	351	0
1547	153	0	2877	4919	2042	-3898	417	3480	535	7	-3	133	153	323	0
1548	153	0	2776	4886	2110	-3831	333	3498	382	-19	-116	-38	120	201	0
1549	153	0	2753	4881	2128	-3817	312	3504	141	65	-335	-85	120	31	0
1550	153	0	2512	4840	2328	-3676	92	3584	-188	-40	-572	-122	-27	-79	0
1551	153	0	2349	4822	2473	-3585	-62	3647	-399	-110	-636	-207	-186	-219	0
1552	153	0	2384	4805	2421	-3594	-18	3613	-331	-75	-649	-234	-38	-213	0
1553	153	0	2390	4803	2413	-3596	-11	3608	-304	-13	-461	-176	-1	13	0
1554	153	0	2436	4789	2353	-3612	41	3571	-50	0	-292	-104	60	108	0
1555	153	0	2571	4772	2201	-3671	185	3486	287	58	-9	91	98	355	0
1556	153	0	2509	4749	2240	-3629	134	3494	457	-3	104	122	228	399	0
1557	153	0	2625	4729	2104	-3677	260	3416	508	116	120	75	221	434	0
1558	153	0	2443	4718	2275	-3580	84	3496	453	23	-15	176	182	351	0
1559	153	0	2320	4721	2401	-3520	-40	3561	100	-31	-256	-93	46	83	0
1560	153	0	2201	4721	2520	-3461	-159	3620	-102	-32	-384	-128	-42	3	0
1561	153	0	2035	4714	2679	-3374	-322	3696	-405	-93	-651	-201	-54	-199	0
1562	153	0	2087	4723	2636	-3405	-274	3679	-393	-48	-512	-207	-17	-128	0
1563	153	0	2033	4698	2665	-3365	-316	3681	-244	-153	-516	-153	-3	-112	0
1564	153	0	2189	4685	2496	-3437	-153	3590	19	60	-221	48	100	122	0
1565	153	0	2138	4677	2539	-3407	-200	3608	238	44	15	85	174	277	0
1566	153	0	2252	4675	2423	-3463	-85	3549	473	46	98	75	254	380	0
1567	153	0	2197	4656	2459	-3426	-131	3557	552	7	81	131	283	384	0
1568	153	0	2164	4656	2492	-3410	-164	3574	403	-27	-38	93	149	259	0
1569	153	0	2101	4652	2551	-3376	-225	3601	87	52	-203	11	159	108	0
1570	153	0	1874	4654	2780	-3264	-453	3717	-164	-97	-467	-141	17	-89	0
1571	153	0	1845	4652	2807	-3248	-481	3729	-386	-87	-593	-199	-46	-246	0
1572	153	0	1789	4642	2853	-3215	-532	3747	-372	-5	-616	-155	-21	-161	0
1573	153	0	1810	4624	2814	-3217	-502	3719	-306	-23	-533	-201	-5	-60	0
1574	153	0	1831	4611	2780	-3221	-474	3695	23	-48	-289	-44	110	199	0
1575	153	0	1972	4623	2651	-3297	-339	3637	310	-25	-97	27	128	258	0
1576	153	0	1981	4621	2640	-3301	-329	3630	444	104	13	114	246	281	0
1577	153	0	1921	4611	2690	-3266	-384	3650	510	-29	15	-15	162	351	0
1578	153	0	2008	4609	2601	-3308	-296	3605	438	36	-36	38	174	271	0
1579	153	0	1763	4591	2828	-3177	-532	3709	73	-108	-285	-135	-25	71	0
1580	153	0	1653	4555	2902	-3104	-624	3728	-217	-46	-605	-234	-48	-244	0
1581	153	0	1527	4502	2975	-3014	-724	3738	-337	-161	-675	-320	-133	-244	0
1582	153	0	1479	4456	2977	-2967	-749	3716	-374	-161	-741	-298	-155	-300	0
1583	153	0	1525	4396	2871	-2960	-673	3633	-366	-87	-560	-252	-40	-207	0
1584	153	0	1513	4322	2809	-2917	-648	3565	-83	-79	-498	-186	-5	-60	0
1585	153	0	1631	4250	2619	-2940	-494	3434	263	42	-217	-58	98	97	0
1586	153	0	1596	4211	2615	-2903	-509	3413	382	-34	-83	-58	147	225	0
1587	153	0	1659	4221	2562	-2940	-451	3391	506	-73	-83	13	149	207	0
1588	153	0	1626	4254	2628	-2940	-501	3441	329	-102	-205	-54	153	114	0
1589	153	0	1540	4308	2768	-2924	-614	3538	3	-108	-481	-161	-32	-106	0
1590	153	0	1492	4396	2904	-2944	-706	3650	-151	-67	-717	-205	-73	-225	0
1591	153	0	1403	4553	3150	-2978	-873	3851	-516	-261	-861	-376	-219	-512	0
1592	153	0	1603	4817	3214	-3210	-805	4015	-446	-153	-812	-322	-221	-366	0
1593	153	0	1783	5106	3323	-3444	-770	4214	-265	-91	-667	-240	-40	-279	0
1594	153	0	2003	5366	3363	-3684	-680	4364	-81	-162	-461	-207	-100	-149	0
1595	153	0	2243	5682	3439	-3962	-598	4560	190	-85	-287	-149	73	104	0
1596	153	0	2518	5963	3445	-4240	-463	4704	341	-52	-129	-102	91	137	0
1597	153	0	2660	6233	3573	-4446	-456	4903	498	-9	-48	13	126	178	0
1598	153	0	2703	6464	3761	-4583	-529	5112	275	-46	-209	-157	50	13	0
1599	153	0	2762	6642	3880	-4702	-559	5261	29	-44	-411	-244	27	-124	0
1600	153	0	2609	6712	4103	-4660	-747	5407	-275	-155	-663	-333	-98	-296	0
1601	153	0	2489	6630	4141	-4559	-826	5385	-438	-161	-840	-444	-207	-432	0
1602	153	0	2432	6502	4070	-4467	-819	5286	-541	-246	-774	-417	-221	-417	0
1603	153	0	2413	6320	3907	-4366	-747	5113	-374	-135	-721	-323	-149	-292	1
1604	153	0	2377	6031	3654	-4204	-638	4842	-141	-116	-426	-217	-71	-126	0
1605	153	0	2320	5573	3253	-3946	-466	4413	194	-69	-242	-79	17	21	0
1606	153	0	2018	4993	2975	-3505	-478	3984	304	-106	-122	-120	95	48	0
1607	153	0	1884	4376	2492	-3130	-304	3434	417	1	-50	-44	182	114	0
1608	153	0	1459	3874	2415	-2666	-478	3144	228	-89	-265	-135	11	23	0
1609	150	0	1367	3790	2423	-2578	-528	3106	-7	-102	-434	-285	-46	-106	0
1610	150	0	1352	3868	2516	-2610	-582	3192	-277	-64	-568	-333	-83	-254	0
1611	150	0	1251	3955	2704	-2603	-726	3329	-490	-228	-737	-434	-180	-477	0
1612	150	0	1314	4033	2719	-2673	-702	3376	-473	-129	-787	-413	-195	-345	0
1613	150	0	1463	4161	2698	-2812	-617	3429	-271	-133	-694	-308	-162	-289	0
1614	150	0	1599	4285	2686	-2942	-543	3485	-126	-34	-411	-166	-40	-110	0
1615	150	0	1756	4382	2626	-3069	-435	3504	157	-116	-234	-89	-34	31	0
1616	150	0	1881	4401	2520	-3141	-319	3460	459	-50	-62	-58	46	124	0
1617	150	0	1928	4405	2477	-3166	-274	3441	436	67	-50	-32	205	122	0
1618	150	0	1866	4405	2539	-3135	-336	3472	341	-52	-194	-118	50	40	0
1619	150	0	1743	4396	2653	-3069	-455	3524	29	-143	-320	-178	-137	-155	0
1620	150	0	1682	4380	2698	-3031	-508	3539	-221	-98	-537	-347	-153	-329	0
1621	150	0	1563	4376	2813	-2969	-625	3594	-399	-139	-700	-320	-192	-399	0
1622	150	0	1595	4376	2781	-2985	-593	3578	-490	-83	-711	-388	-159	-391	0
1623	150	0	1609	4357	2748	-2983	-569	3552	-409	-19	-580	-331	-159	-292	0
1624	150	0	1754	4343	2589	-3048	-417	3466	-114	-38	-306	-133	7	-197	0
1625	150	0	1876	4341	2465	-3108	-294	3403	190	-95	-100	-98	-56	-21	0
1626	150	0	1944	4343	2399	-3143	-227	3371	424	71	60	52	137	275	0
1627	150	0	1966	4330	2364	-3148	-199	3347	372	-9	-48	-48	54	143	0
1628	150	0	1977	4310	2333	-3143	-178	3321	335	-44	-36	17	145	87	0
1629	150	0	1847	4314	2467	-3080	-310	3390	-71	-91	-287	-213	-102	-131	0
1630	150	0	1816	4312	2496	-3064	-340	3404	-205	-87	-508	-242	-149	-261	0
1631	150	0	1612	4312	2700	-2962	-544	3506	-543	-139	-710	-362	-192	-463	0
1632	150	0	1752	4306	2554	-3029	-401	3430	-535	-147	-679	-215	-215	-430	0
1633	150	0	1756	4297	2541	-3026	-392	3419	-384	-48	-616	-157	-110	-281	0
1634	150	0	1926	4300	2374	-3113	-224	3337	-137	-42	-386	-120	-89	-139	0
1635	150	0	1973	4299	2326	-3136	-176	3312	141	-54	-166	-3	0	64	0
1636	150	0	2097	4306	2209	-3201	-56	3257	314	-58	-52	32	60	133	0
1637	150	0	2157	4300	2143	-3228	7	3221	463	-17	60	62	73	188	0
1638	150	0	2060	4312	2252	-3186	-96	3282	279	-58	-114	1	38	97	0
1639	150	0	2159	4314	2155	-3236	2	3234	29	-44	-308	-112	-73	-87	0
1640	150	0	1996	4314	2318	-3155	-161	3316	-228	-17	-523	-114	-155	-199	0
1641	150	0	1845	4304	2459	-3074	-307	3381	-529	-95	-743	-304	-203	-413	0
1642	150	0	1994	4310	2316	-3152	-161	3313	-452	-29	-679	-232	-199	-349	0
1643	150	0	2006	4308	2302	-3157	-148	3305	-360	-40	-582	-168	-69	-254	0
1644	150	0	2099	4310	2211	-3204	-56	3260	-157	-58	-345	-112	-42	-128	0
1645	150	0	2308	4310	2002	-3309	153	3156	176	17	-91	-27	65	5	0
1646	150	0	2310	4304	1994	-3307	158	3149	312	34	23	65	120	238	0
1647	150	0	2463	4333	1870	-3398	296	3101	389	60	42	21	124	182	0
1648	150	0	2353	4353	2000	-3353	176	3176	223	27	-42	-21	46	19	0
1649	150	0	2303	4365	2062	-3334	120	3213	-29	-58	-265	-133	-60	-81	0
1650	150	0	2174	4368	2194	-3271	-10	3281	-294	-95	-453	-240	-225	-230	0
1651	150	0	2134	4363	2229	-3248	-47	3296	-459	-73	-554	-298	-205	-347	0
1652	150	0	2117	4361	2244	-3239	-63	3302	-494	-48	-626	-271	-176	-370	0
1653	150	0	2124	4353	2229	-3238	-52	3291	-386	-95	-453	-217	-178	-277	0
1654	150	0	2313	4363	2050	-3338	131	3206	-114	-11	-211	-157	-23	-1	0
1655	150	0	2386	4366	1980	-3376	203	3173	186	25	-1	-1	73	145	0
1656	150	0	2524	4378	1854	-3451	335	3116	376	67	155	-91	100	195	0
1657	150	0	2485	4380	1895	-3432	295	3137	372	97	135	-62	95	248	0
1658	150	0	2433	4386	1953	-3409	240	3169	238	52	-1	-87	25	129	0
1659	150	0	2272	4388	2116	-3330	78	3252	11	-54	-180	-157	27	-151	0
1660	150	0	2205	4401	2196	-3303	4	3298	-331	-75	-492	-219	-226	-265	0
1661	150	0	2178	4401	2223	-3289	-22	3312	-535	-73	-543	-310	-170	-347	0
1662	150	0	2163	4434	2271	-3298	-54	3352	-589	-21	-587	-339	-149	-335	0
1663	150	0	2180	4436	2256	-3308	-38	3346	-389	-60	-457	-306	-194	-225	0
1664	150	0	2258	4434	2176	-3346	41	3305	-100	-29	-248	-159	-34	-71	0
1665	150	0	2326	4454	2128	-3390	99	3291	118	-67	-50	-137	1	100	0
1666	150	0	2469	4473	2004	-3471	232	3238	368	32	104	-87	77	252	0
1667	150	0	2440	4496	2056	-3468	192	3276	510	9	104	-7	85	225	0
1668	150	0	2400	4504	2104	-3452	148	3304	240	31	-44	-95	50	85	0
1669	150	0	2320	4500	2180	-3410	70	3340	-3	-13	-281	-174	-100	-77	0
1670	150	0	2202	4504	2302	-3353	-50	3403	-254	-87	-492	-341	-159	-273	0
1671	150	0	2118	4541	2423	-3329	-152	3482	-533	-104	-550	-469	-267	-380	0
1672	150	0	2140	4545	2405	-3342	-132	3475	-537	-11	-622	-378	-211	-318	0
1673	150	0	2187	4551	2364	-3369	-88	3457	-360	-60	-521	-337	-141	-240	0
1674	150	0	2340	4584	2244	-3462	48	3414	-147	-48	-275	-281	-118	-54	0
1675	150	0	2324	4582	2258	-3453	33	3420	97	15	-46	-145	-11	120	0
1676	150	0	2487	4595	2108	-3541	189	3351	329	27	97	-75	65	234	0
1677	150	0	2431	4617	2186	-3524	122	3401	263	67	-23	-118	-15	197	0
1678	150	0	2429	4648	2219	-3538	105	3433	139	-17	-48	-174	-9	143	0
1679	150	0	2286	4654	2368	-3470	-41	3511	-122	-23	-304	-226	-170	-69	0
1680	150	0	2221	4667	2446	-3444	-112	3556	-320	-93	-525	-329	-199	-322	0
1681	150	0	2099	4696	2597	-3397	-249	3646	-516	-21	-715	-294	-261	-376	0
1682	150	0	2024	4685	2661	-3354	-318	3673	-545	-141	-766	-300	-234	-496	0
1683	150	0	2128	4700	2572	-3414	-222	3636	-382	-87	-632	-248	-258	-226	0
1684	150	0	2196	4714	2518	-3455	-161	3616	-112	-11	-413	-21	-102	-170	0
1685	150	0	2256	4739	2483	-3497	-113	3611	69	77	-217	-38	-3	7	0
1686	150	0	2372	4723	2351	-3547	10	3537	378	56	11	67	54	182	0
1687	150	0	2289	4710	2421	-3499	-66	3565	331	13	-25	38	56	100	0
1688	150	0	2266	4718	2452	-3492	-93	3585	277	-54	-93	-3	36	-44	0
1689	150	0	2161	4702	2541	-3431	-190	3621	-17	-27	-360	-75	-42	-83	0
1690	150	0	1957	4657	2700	-3307	-371	3678	-353	-91	-626	-230	-192	-380	0
1691	150	0	1841	4626	2785	-3233	-472	3705	-527	-64	-721	-240	-213	-380	0
1692	150	0	1771	4601	2830	-3186	-529	3715	-556	-192	-816	-298	-267	-486	0
1693	150	0	1851	4559	2708	-3205	-428	3633	-397	-50	-616	-145	-139	-261	0
1694	150	0	1785	4537	2752	-3161	-483	3644	-240	-64	-440	-180	-104	-180	0
1695	150	0	2020	4510	2490	-3265	-235	3500	209	34	-182	-19	56	29	0
1696	150	0	1931	4487	2556	-3209	-312	3521	318	-93	-19	42	27	145	0
1697	150	0	2033	4454	2421	-3243	-194	3437	372	3	3	62	97	159	0
1698	150	0	1843	4421	2578	-3132	-367	3499	126	-1	-226	-31	38	54	0
1699	150	0	1735	4394	2659	-3064	-462	3526	-36	-98	-325	-147	-52	-110	0
1700	150	0	1608	4353	2745	-2980	-568	3549	-360	-159	-605	-296	-143	-430	0
1701	150	0	1475	4355	2880	-2915	-702	3617	-580	-65	-737	-265	-151	-467	0
1702	150	0	1469	4349	2880	-2909	-705	3614	-613	-120	-737	-351	-168	-486	0
1703	150	0	1461	4322	2861	-2891	-700	3591	-434	-85	-607	-230	-275	-333	0
1704	150	0	1573	4302	2729	-2937	-578	3515	-170	19	-327	-89	-120	-147	0
1705	150	0	1579	4287	2708	-2933	-564	3497	116	-69	-166	-122	-5	15	0
1706	150	0	1796	4279	2483	-3037	-343	3381	395	36	23	-1	21	139	0
1707	150	0	1673	4266	2593	-2969	-460	3429	347	27	52	-19	124	83	0
1708	150	0	1698	4256	2558	-2977	-430	3407	199	13	-122	-139	-32	-40	0
1709	150	0	1575	4256	2681	-2915	-553	3468	-40	-52	-308	-192	-44	-205	0
1710	150	0	1440	4221	2781	-2830	-670	3501	-304	-77	-475	-391	-129	-356	0
1711	150	0	1415	4233	2818	-2824	-701	3525	-514	-102	-698	-341	-211	-419	0
1712	150	0	1317	4213	2896	-2765	-789	3554	-545	-143	-731	-428	-238	-512	0
1713	150	0	1370	4192	2822	-2781	-726	3507	-465	-133	-545	-370	-186	-345	0
1714	150	0	1511	4192	2681	-2851	-585	3436	-176	-21	-320	-261	-106	-186	0
1715	150	0	1599	4153	2554	-2876	-477	3353	128	-7	-124	-131	-23	40	0
1716	150	0	1694	4151	2457	-2922	-381	3304	389	44	128	-112	98	155	0
1717	150	0	1711	4149	2438	-2930	-363	3293	422	-3	65	-126	32	157	0
1718	150	0	1680	4167	2487	-2923	-403	3327	225	-48	-58	-194	-9	0	0
1719	150	0	1544	4147	2603	-2845	-529	3375	-65	-93	-273	-285	-77	-168	0
1720	150	0	1509	4147	2638	-2828	-564	3392	-316	-56	-494	-403	-87	-395	0
1721	150	0	1300	4130	2830	-2715	-765	3480	-564	-116	-770	-498	-230	-607	0
1722	150	0	1398	4108	2710	-2753	-656	3409	-512	-73	-613	-434	-186	-438	0
1723	150	0	1354	4128	2774	-2741	-710	3451	-426	-124	-580	-372	-155	-378	0
1724	150	0	1523	4116	2593	-2819	-535	3354	-157	-9	-362	-308	-135	-124	0
1725	150	0	1608	4108	2500	-2858	-446	3304	122	-40	-128	-161	19	-13	0
1726	150	0	1794	4118	2324	-2956	-265	3221	356	21	79	-108	79	164	0
1727	150	0	1771	4108	2337	-2939	-283	3222	473	-62	13	-128	97	124	0
1728	150	0	1790	4116	2326	-2953	-268	3221	232	0	-50	-209	79	-32	0
1729	150	0	1622	4126	2504	-2874	-441	3315	-133	-19	-364	-275	-100	-217	0
1730	150	0	1541	4130	2589	-2835	-524	3359	-320	-129	-603	-366	-242	-413	0
1731	150	0	1536	4153	2617	-2844	-540	3385	-485	-143	-646	-391	-182	-411	0
1732	150	0	1546	4149	2603	-2847	-528	3376	-547	-143	-715	-403	-250	-492	0
1733	150	0	1645	4141	2496	-2893	-425	3318	-362	-149	-523	-384	-65	-376	0
1734	150	0	1730	4145	2415	-2937	-342	3280	-116	-91	-372	-228	-29	-176	0
1735	150	0	1874	4136	2262	-3005	-194	3199	180	-46	-180	-137	-5	-3	0
1736	150	0	1957	4149	2192	-3053	-117	3170	374	23	71	-79	124	95	0
1737	150	0	1977	4157	2180	-3067	-101	3168	331	-34	69	-188	65	129	0
1738	150	0	1897	4141	2244	-3019	-173	3192	213	-95	-135	-168	-29	-19	0
1739	150	0	1798	4143	2345	-2970	-273	3244	31	-65	-368	-281	-15	-236	0
1740	150	0	1694	4161	2467	-2927	-386	3314	-345	-67	-607	-384	-225	-382	0
1741	150	0	1641	4163	2522	-2902	-440	3342	-603	-98	-719	-452	-244	-467	0
1742	150	0	1682	4165	2483	-2923	-400	3324	-527	-131	-719	-417	-194	-512	0
1743	150	0	1608	4172	2564	-2890	-478	3368	-420	-149	-657	-376	-244	-389	0
1744	150	0	1830	4159	2329	-2994	-249	3244	-118	-46	-378	-238	-106	-172	0
1745	150	0	1885	4174	2289	-3029	-202	3231	139	-143	-131	-215	36	-32	0
1746	150	0	2082	4194	2112	-3138	-15	3153	376	52	32	-58	129	232	0
1747	150	0	2045	4202	2157	-3123	-56	3179	355	-13	15	-147	60	102	0
1748	150	0	1996	4217	2221	-3106	-112	3219	199	13	-77	-209	79	46	0
1749	150	0	1867	4229	2362	-3048	-247	3295	-7	-100	-395	-310	-48	-252	0
1750	150	0	1803	4268	2465	-3035	-331	3366	-349	-133	-488	-347	-188	-304	0
1751	150	0	1647	4293	2646	-2970	-499	3469	-597	-149	-820	-512	-259	-552	0
1752	150	0	1762	4268	2506	-3015	-372	3387	-533	-15	-700	-442	-188	-453	0
1753	150	0	1694	4268	2574	-2981	-440	3421	-419	-174	-624	-413	-228	-391	0
1754	150	0	1841	4227	2386	-3034	-272	3306	-114	-56	-355	-209	-91	-147	0
1755	150	0	1834	4198	2364	-3016	-265	3281	83	-77	-122	-219	-77	-3	0
1756	150	0	2051	4192	2141	-3121	-45	3166	405	-27	91	-162	50	85	0
1757	150	0	1988	4213	2225	-3100	-118	3219	395	-48	40	-52	97	131	0
1758	150	0	1998	4194	2196	-3096	-99	3195	242	-23	-122	-182	-40	0	0
1759	150	0	1854	4178	2324	-3016	-235	3251	-73	-11	-318	-219	-147	-75	0
1760	150	0	1748	4169	2421	-2958	-336	3295	-331	-162	-552	-310	-246	-388	0
1761	150	0	1595	4157	2562	-2876	-483	3359	-541	-157	-688	-467	-269	-483	0
1762	150	0	1637	4141	2504	-2889	-433	3322	-583	-143	-675	-452	-294	-485	0
1763	150	0	1604	4108	2504	-2856	-450	3306	-477	-25	-564	-339	-161	-362	0
1764	150	0	1744	4079	2335	-2911	-295	3207	-170	-97	-292	-304	-157	-153	0
1765	150	0	1777	4035	2258	-2906	-240	3146	180	0	-95	-128	-9	21	0
1766	150	0	1897	4017	2120	-2957	-111	3068	347	-3	81	-108	23	120	0
1767	150	0	1916	3982	2066	-2949	-75	3024	380	0	170	-122	-7	197	0
1768	150	0	1835	3922	2087	-2878	-126	3004	271	-56	-95	-102	-65	-23	0
1769	150	0	1674	3895	2221	-2784	-273	3058	-19	-95	-302	-211	-155	-145	0
1770	150	0	1578	3874	2296	-2726	-359	3085	-300	-54	-531	-275	-161	-399	0
1771	150	0	1407	3843	2436	-2625	-514	3139	-562	-91	-741	-415	-281	-512	0
1772	150	0	1418	3835	2417	-2626	-499	3126	-605	-89	-719	-376	-316	-490	0
1773	150	0	1500	3814	2314	-2657	-407	3064	-393	-81	-508	-269	-180	-401	0
1774	150	0	1533	3802	2269	-2667	-368	3035	-174	-87	-292	-188	-141	-133	0
1775	150	0	1663	3806	2143	-2734	-240	2974	131	-65	-145	-133	-104	-15	0
1776	150	0	1725	3810	2085	-2767	-180	2947	337	7	44	-98	-23	106	0
1777	150	0	1767	3796	2029	-2781	-131	2912	355	62	65	40	17	162	0
1778	150	0	1682	3781	2099	-2731	-208	2940	184	-71	-114	-120	-77	-71	0
1779	150	0	1626	3771	2145	-2698	-259	2958	-25	-48	-314	-213	-129	-157	0
1780	150	0	1413	3746	2333	-2579	-460	3039	-422	-56	-620	-302	-188	-314	0
1781	150	0	1412	3769	2357	-2590	-472	3063	-572	-102	-776	-316	-269	-490	0
1782	150	0	1311	3755	2444	-2533	-566	3099	-679	-159	-779	-353	-291	-554	0
1783	150	0	1388	3748	2360	-2568	-486	3054	-465	-60	-562	-271	-209	-351	0
1784	150	0	1480	3736	2256	-2608	-388	2996	-234	-114	-420	-166	-164	-209	0
1785	150	0	1636	3748	2112	-2692	-238	2930	87	-36	-176	-126	-44	0	0
1786	150	0	1742	3773	2031	-2757	-144	2902	356	29	62	-9	69	120	0
1787	150	0	1711	3775	2064	-2743	-176	2919	327	-17	-19	-75	64	58	0
1788	150	0	1697	3763	2066	-2730	-184	2914	168	15	-161	-85	9	-11	0
1789	150	0	1655	3779	2124	-2717	-234	2951	-108	-46	-366	-157	-102	-263	0
1790	150	0	1472	3767	2295	-2619	-411	3031	-384	-93	-673	-277	-252	-388	0
1791	150	0	1356	3748	2392	-2552	-518	3070	-572	-110	-824	-389	-337	-483	0
1792	150	0	1329	3734	2405	-2531	-538	3069	-682	-128	-876	-386	-318	-521	0
1793	150	0	1401	3734	2333	-2567	-466	3033	-453	-48	-659	-300	-174	-382	0
1794	150	0	1531	3734	2203	-2632	-336	2968	-215	-42	-440	-215	-126	-166	0
1795	150	0	1639	3697	2058	-2668	-209	2877	168	-19	-213	-73	-44	-11	0
1796	150	0	1734	3724	1990	-2729	-128	2857	320	67	-83	-34	62	129	0
1797	150	0	1734	3730	1996	-2732	-131	2863	353	-64	-98	-29	3	108	0
1798	150	0	1760	3717	1957	-2738	-98	2837	211	15	-194	-135	-9	-21	0
1799	150	0	1560	3695	2135	-2627	-287	2915	-48	-67	-401	-184	-85	-128	0
1800	150	0	1484	3674	2190	-2579	-353	2932	-422	-56	-770	-397	-238	-438	0
1801	150	0	1418	3631	2213	-2524	-397	2922	-622	-5	-754	-388	-225	-438	0
1802	150	0	1176	3587	2411	-2381	-617	2999	-783	-168	-973	-523	-312	-486	0
1803	150	0	1447	3530	2083	-2488	-318	2806	-516	29	-659	-349	-149	-325	0
1804	150	0	1415	3521	2106	-2468	-345	2813	-269	1	-450	-223	-71	-135	0
1805	150	0	1515	3484	1969	-2499	-227	2726	79	-44	-225	-213	-58	3	0
1806	150	0	1577	3396	1819	-2486	-121	2607	300	29	-114	-106	36	108	0
1807	150	0	1575	3340	1765	-2457	-95	2552	327	34	-31	-98	110	143	0
1808	150	0	1492	3340	1848	-2416	-178	2594	226	-89	-226	-240	-19	-7	0
1809	150	0	1411	3389	1978	-2400	-283	2683	-143	-56	-448	-283	-93	-199	0
1810	150	0	1341	3418	2077	-2379	-368	2747	-393	-128	-725	-347	-164	-420	0
1811	150	0	1271	3472	2201	-2371	-465	2836	-547	-195	-865	-415	-228	-442	0
1812	150	0	1277	3556	2279	-2416	-501	2917	-614	-153	-890	-475	-203	-477	0
1813	150	0	1474	3755	2281	-2614	-403	3018	-426	-159	-671	-438	-89	-335	0
1814	150	0	1558	4031	2473	-2794	-457	3252	-232	-97	-533	-345	-87	-217	0
1815	150	0	1996	4291	2295	-3143	-149	3293	168	38	-118	-157	15	64	0
1816	150	0	2121	4551	2430	-3336	-154	3490	395	-17	-19	-159	62	112	0
1817	150	0	2280	4850	2570	-3565	-145	3710	399	11	3	-190	145	54	0
1818	150	0	2410	5139	2729	-3774	-159	3934	283	-38	-147	-180	62	23	0
1819	150	0	2339	5336	2997	-3837	-329	4166	-9	-75	-463	-308	-52	-240	0
1820	150	0	2318	5484	3166	-3901	-424	4325	-240	-108	-692	-378	-151	-399	0
1821	150	0	2238	5633	3395	-3935	-578	4514	-545	-147	-797	-481	-261	-434	0
1822	150	0	2282	5560	3278	-3921	-498	4419	-620	-137	-853	-485	-228	-504	0
1823	150	0	2231	5453	3222	-3842	-495	4337	-444	-87	-562	-372	-131	-331	0
1824	150	0	2264	5276	3012	-3770	-374	4144	-149	-194	-388	-261	-67	-205	1
1825	157	0	2251	5042	2791	-3646	-270	3916	159	25	-108	-178	58	89	0
1826	157	0	2132	4626	2494	-3379	-181	3560	271	23	83	-178	95	108	0
1827	157	0	1936	4141	2205	-3038	-134	3173	325	60	118	-157	141	170	0
1828	157	0	1554	3594	2040	-2574	-243	2817	182	-65	-64	-242	1	64	0
1829	157	0	1247	2960	1713	-2103	-233	2336	-32	-15	-331	-228	-48	-217	0
1830	157	0	877	2733	1856	-1805	-489	2294	-420	-114	-632	-372	-161	-349	0
1831	157	0	850	2822	1972	-1836	-561	2397	-655	-71	-855	-510	-225	-523	0
1832	157	0	883	2910	2027	-1896	-572	2468	-663	-118	-723	-405	-186	-430	0
1833	157	0	1050	2993	1943	-2021	-446	2468	-430	-65	-560	-355	-153	-240	0
1834	157	0	1098	3088	1990	-2093	-446	2539	-201	-52	-388	-263	-85	-153	0
1835	157	0	1393	3204	1811	-2298	-209	2507	190	-21	-32	-81	15	48	0
1836	157	0	1467	3342	1875	-2404	-204	2608	434	-15	62	32	62	182	0
1837	157	0	1577	3478	1901	-2527	-162	2689	345	9	89	-85	87	143	0
1838	157	0	1552	3524	1972	-2538	-210	2748	194	-11	-108	17	25	42	0
1839	157	0	1482	3540	2058	-2511	-288	2799	-91	-120	-395	-205	-104	-209	0
1840	157	0	1410	3569	2159	-2489	-374	2864	-376	-29	-585	-269	-124	-382	0
1841	157	0	1240	3569	2329	-2404	-544	2949	-657	-182	-828	-376	-287	-525	0
1842	157	0	1233	3557	2324	-2395	-545	2940	-636	-85	-853	-347	-226	-510	0
1843	157	0	1298	3550	2252	-2424	-477	2901	-409	-139	-642	-199	-194	-281	0
1844	157	0	1412	3532	2120	-2472	-354	2826	-155	-93	-422	-168	-131	-219	0
1845	157	0	1521	3499	1978	-2510	-228	2738	143	-32	-87	-31	19	29	0
1846	157	0	1649	3511	1862	-2580	-106	2686	376	-48	85	60	27	201	0
1847	157	0	1723	3503	1780	-2613	-28	2641	399	31	83	97	87	129	0
1848	157	0	1576	3484	1908	-2530	-166	2696	201	-36	-141	-21	38	21	0
1849	157	0	1569	3472	1903	-2520	-167	2687	-36	17	-413	-139	-56	-228	0
1850	157	0	1335	3476	2141	-2405	-403	2808	-370	-77	-702	-246	-164	-434	0
1851	157	0	1251	3495	2244	-2373	-496	2869	-572	-135	-838	-292	-259	-550	0
1852	157	0	1259	3497	2238	-2378	-489	2867	-622	-60	-905	-308	-292	-517	0
1853	157	0	1344	3501	2157	-2422	-406	2829	-448	-97	-659	-261	-207	-345	0
1854	157	0	1395	3501	2106	-2448	-355	2803	-226	-114	-428	-186	-91	-232	0
1855	157	0	1604	3528	1924	-2566	-160	2726	129	-7	-186	15	17	48	0
1856	157	0	1577	3524	1947	-2550	-185	2735	265	-13	-44	34	13	197	0
1857	157	0	1664	3528	1864	-2596	-100	2696	356	-31	-40	7	52	128	0
1858	157	0	1597	3523	1926	-2560	-164	2724	248	-83	-164	1	3	38	0
1859	157	0	1535	3548	2013	-2541	-239	2780	-77	-81	-405	-133	-50	-236	0
1860	157	0	1348	3528	2180	-2438	-416	2854	-486	-71	-655	-391	-126	-452	0
1861	157	0	1348	3530	2182	-2439	-417	2856	-611	-122	-748	-292	-259	-486	0
1862	157	0	1273	3519	2246	-2396	-486	2882	-680	-143	-900	-405	-281	-533	0
1863	157	0	1379	3540	2161	-2459	-391	2850	-430	-83	-659	-242	-118	-292	0
1864	157	0	1438	3546	2108	-2492	-335	2827	-252	-75	-440	-199	-137	-190	0
1865	157	0	1607	3519	1912	-2563	-152	2715	143	-13	-91	-81	21	21	0
1866	157	0	1686	3540	1854	-2613	-84	2697	323	-1	40	-13	120	195	0
1867	157	0	1793	3540	1747	-2666	23	2643	450	1	50	3	118	91	0
1868	157	0	1665	3554	1889	-2609	-112	2721	259	-54	-31	-73	-27	25	0
1869	157	0	1573	3526	1953	-2549	-190	2739	-32	-31	-327	-188	-126	-195	0
1870	157	0	1415	3552	2137	-2483	-361	2844	-333	-141	-582	-351	-190	-358	0
1871	157	0	1393	3571	2178	-2482	-392	2874	-601	-60	-816	-384	-259	-452	0
1872	157	0	1360	3583	2223	-2471	-431	2903	-595	-62	-801	-384	-234	-440	0
1873	157	0	1459	3606	2147	-2532	-344	2876	-405	-143	-597	-279	-223	-294	0
1874	157	0	1567	3627	2060	-2597	-246	2843	-151	-54	-366	-192	-128	-174	0
1875	157	0	1678	3641	1963	-2659	-142	2802	155	-21	-71	-75	-60	56	0
1876	157	0	1816	3653	1837	-2734	-10	2745	384	-32	87	-48	34	157	0
1877	157	0	1841	3645	1804	-2743	18	2724	426	3	143	-23	62	184	0
1878	157	0	1781	3620	1839	-2700	-29	2729	236	-34	-56	-126	21	31	0
1879	157	0	1705	3629	1924	-2667	-109	2776	29	-29	-335	-242	-36	-168	0
1880	157	0	1530	3629	2099	-2579	-284	2864	-323	-141	-519	-355	-164	-265	0
1881	157	0	1511	3656	2145	-2583	-317	2900	-547	-95	-787	-376	-230	-422	0
1882	157	0	1414	3656	2242	-2535	-414	2949	-595	-159	-715	-471	-269	-432	0
1883	157	0	1459	3684	2225	-2571	-383	2954	-453	-120	-632	-420	-209	-345	0
1884	157	0	1618	3693	2075	-2655	-228	2884	-188	-44	-362	-199	-73	-124	0
1885	157	0	1726	3697	1971	-2711	-122	2834	100	-40	-120	-151	21	-13	0
1886	157	0	1863	3713	1850	-2788	6	2781	368	9	31	-106	91	228	0
1887	157	0	1858	3695	1837	-2776	10	2766	413	-31	85	-54	83	234	0
1888	157	0	1824	3713	1889	-2768	-32	2801	258	-31	-129	-172	29	100	0
1889	157	0	1763	3724	1961	-2743	-99	2842	-62	-44	-395	-281	-81	-161	0
1890	157	0	1585	3755	2170	-2670	-292	2962	-349	-71	-646	-302	-176	-289	0
1891	157	0	1498	3794	2296	-2646	-399	3045	-620	-143	-849	-508	-279	-490	0
1892	157	0	1540	3819	2279	-2679	-369	3049	-585	-36	-803	-500	-197	-411	0
1893	157	0	1599	3835	2236	-2717	-318	3035	-473	-32	-578	-411	-135	-322	0
1894	157	0	1780	3848	2068	-2814	-144	2958	-131	-31	-234	-302	11	-89	0
1895	157	0	1886	3864	1978	-2875	-46	2921	161	73	-19	-137	29	128	0
1896	157	0	2031	3893	1862	-2962	84	2877	407	36	203	-62	89	258	0
1897	157	0	2056	3883	1827	-2969	114	2855	488	81	271	-71	98	271	0
1898	157	0	1993	3901	1908	-2947	42	2904	265	50	52	-141	81	108	0
1899	157	0	1870	3928	2058	-2899	-94	2993	-65	-15	-289	-341	-97	-166	0
1900	157	0	1812	3953	2141	-2882	-164	3047	-294	34	-477	-329	-64	-329	0
1901	157	0	1698	3977	2279	-2837	-290	3128	-566	-83	-725	-395	-219	-434	0
1902	157	0	1666	3992	2326	-2829	-330	3159	-646	-56	-754	-407	-219	-459	0
1903	157	0	1810	4015	2205	-2912	-197	3110	-428	25	-519	-300	-157	-223	0
1904	157	0	1924	4021	2097	-2972	-86	3059	-112	50	-256	-131	-21	-32	0
1905	157	0	2088	4029	1941	-3058	73	2985	149	87	34	-52	31	91	0
1906	157	0	2148	4033	1885	-3090	131	2959	349	83	211	67	102	291	0
1907	157	0	2175	4029	1854	-3102	160	2941	395	102	116	62	67	228	0
1908	157	0	2149	4017	1868	-3083	140	2942	217	13	73	71	11	147	0
1909	157	0	1966	4004	2038	-2985	-36	3021	-36	-34	-258	-104	-65	-159	0
1910	157	0	1892	3977	2085	-2934	-96	3031	-325	29	-549	-219	-149	-320	0
1911	157	0	1697	3953	2256	-2825	-279	3104	-541	-71	-735	-261	-174	-376	0
1912	157	0	1700	3944	2244	-2822	-272	3094	-605	-98	-822	-281	-259	-477	0
1913	157	0	1801	3907	2106	-2854	-152	3006	-358	3	-541	-89	-118	-228	0
1914	157	0	1818	3893	2075	-2855	-128	2984	-133	1	-403	-64	-5	-172	0
1915	157	0	1996	3852	1856	-2924	70	2854	197	56	-3	89	40	114	0
1916	157	0	2004	3819	1815	-2911	94	2817	391	32	157	118	73	211	0
1917	157	0	2076	3775	1699	-2925	188	2737	380	91	157	157	116	248	0
1918	157	0	2024	3746	1722	-2885	151	2734	248	79	-79	106	69	112	0
1919	157	0	1755	3726	1971	-2740	-108	2848	-91	-91	-318	-54	-27	-77	0
1920	157	0	1626	3703	2077	-2664	-225	2890	-374	-3	-657	-184	-110	-372	0
1921	157	0	1495	3691	2196	-2593	-350	2943	-562	-21	-807	-281	-240	-434	0
1922	157	0	1424	3653	2229	-2538	-402	2941	-644	-97	-845	-223	-261	-504	0
1923	157	0	1507	3641	2134	-2574	-313	2887	-424	-15	-665	-104	-238	-285	0
1924	157	0	1544	3592	2048	-2568	-252	2820	-207	-48	-415	-128	5	-174	0
1925	157	0	1753	3559	1806	-2656	-26	2682	215	79	-89	143	100	108	0
1926	157	0	1696	3548	1852	-2622	-78	2700	378	40	48	126	93	186	0
1927	157	0	1775	3544	1769	-2659	3	2656	393	118	93	93	172	256	0
1928	157	0	1663	3538	1875	-2600	-106	2706	100	67	0	-32	62	79	0
1929	157	0	1459	3528	2069	-2493	-305	2798	-100	-44	-393	-256	-95	-139	0
1930	157	0	1294	3532	2238	-2413	-472	2885	-351	-157	-510	-320	-151	-261	0
1931	157	0	1195	3515	2320	-2355	-562	2917	-626	-77	-756	-428	-178	-444	0
1932	157	0	1168	3484	2316	-2326	-574	2900	-576	-91	-801	-374	-285	-428	0
1933	157	0	1177	3505	2328	-2341	-575	2916	-442	-100	-651	-267	-129	-386	0
1934	157	0	1323	3493	2170	-2408	-423	2831	-81	-7	-329	-153	-42	-87	0
1935	157	0	1441	3493	2052	-2467	-305	2772	162	-36	-71	-58	13	77	0
1936	157	0	1424	3462	2038	-2443	-307	2750	388	44	145	-38	87	230	0
1937	157	0	1434	3453	2019	-2443	-292	2736	341	3	93	-65	77	240	0
1938	157	0	1503	3460	1957	-2481	-227	2708	329	-34	-1	-137	98	25	0
1939	157	0	1228	3451	2223	-2339	-497	2837	-42	-52	-366	-215	-85	-155	0
1940	157	0	1158	3466	2308	-2312	-575	2887	-364	-122	-582	-327	-256	-323	0
1941	157	0	1001	3443	2442	-2222	-720	2942	-603	-135	-723	-508	-203	-438	0
1942	157	0	914	3422	2508	-2168	-797	2965	-684	-217	-731	-519	-281	-419	0
1943	157	0	1041	3431	2390	-2236	-674	2910	-370	-52	-580	-327	-168	-300	0
1944	157	0	1133	3439	2306	-2286	-586	2872	-174	-75	-417	-258	-64	-120	0
1945	157	0	1277	3424	2147	-2350	-435	2785	162	7	-110	-133	27	64	0
1946	157	0	1333	3422	2089	-2377	-378	2755	312	13	135	-110	89	261	0
1947	157	0	1414	3429	2015	-2421	-300	2722	444	-48	110	-93	97	226	0
1948	157	0	1288	3418	2130	-2353	-421	2774	250	-104	-44	-178	31	29	0
1949	157	0	1190	3389	2199	-2289	-504	2794	-83	-23	-374	-238	-32	-164	0
1950	157	0	1011	3426	2415	-2218	-702	2920	-374	-203	-642	-459	-147	-372	0
1951	157	0	979	3431	2452	-2205	-736	2941	-618	-188	-737	-432	-269	-438	0
1952	157	0	937	3443	2506	-2190	-784	2974	-599	-192	-851	-401	-230	-434	0
1953	157	0	984	3441	2457	-2212	-736	2949	-506	-118	-665	-380	-141	-341	0
1954	157	0	1149	3457	2308	-2303	-579	2882	-244	-91	-399	-153	-27	-153	0
1955	157	0	1313	3468	2155	-2390	-421	2811	141	-52	-85	-79	-34	126	0
1956	157	0	1461	3484	2023	-2472	-281	2753	436	-79	199	-9	145	283	0
1957	157	0	1480	3470	1990	-2475	-255	2730	372	-73	69	65	95	135	0
1958	157	0	1466	3470	2004	-2468	-269	2737	238	-40	-73	-46	106	128	0
1959	157	0	1267	3472	2205	-2369	-469	2838	-67	-77	-388	-137	-60	-176	0
1960	157	0	1162	3460	2298	-2311	-568	2879	-413	-114	-611	-310	-215	-349	0
1961	157	0	1116	3447	2331	-2281	-607	2889	-523	-135	-750	-333	-213	-479	0
1962	157	0	974	3439	2465	-2206	-745	2952	-661	-215	-822	-345	-246	-471	0
1963	157	0	1170	3439	2269	-2304	-549	2854	-436	-129	-638	-226	-166	-366	0
1964	157	0	1251	3460	2209	-2355	-479	2834	-139	-143	-353	-93	-50	-100	0
1965	157	0	1413	3482	2069	-2447	-328	2775	122	-77	-67	-69	77	15	0
1966	157	0	1557	3493	1936	-2525	-189	2714	401	-21	79	52	135	128	0
1967	157	0	1676	3493	1817	-2584	-70	2655	488	-27	203	137	157	217	0
1968	157	0	1513	3480	1967	-2496	-227	2723	184	-100	-36	-7	21	7	0
1969	157	0	1497	3495	1998	-2496	-250	2746	0	-87	-333	-71	-36	-236	0
1970	157	0	1323	3495	2172	-2409	-424	2833	-304	-114	-605	-139	-164	-331	0
1971	157	0	1253	3511	2258	-2382	-502	2884	-533	-122	-770	-281	-213	-477	0
1972	157	0	1237	3532	2295	-2384	-529	2913	-570	-98	-762	-246	-259	-516	0
1973	157	0	1372	3573	2201	-2472	-414	2887	-419	-40	-564	-145	-93	-300	0
1974	157	0	1425	3557	2132	-2491	-353	2844	-182	-54	-327	-155	-50	-205	0
1975	157	0	1633	3571	1938	-2602	-152	2754	252	32	-3	69	81	-3	0
1976	157	0	1771	3571	1800	-2671	-14	2685	432	54	157	124	176	248	0
1977	157	0	1789	3542	1753	-2665	18	2647	430	34	108	87	124	131	0
1978	157	0	1727	3513	1786	-2620	-29	2649	304	-52	-44	25	44	-13	0
1979	157	0	1550	3521	1971	-2535	-210	2746	-21	-64	-329	-108	-31	-234	0
1980	157	0	1494	3513	2019	-2503	-262	2766	-294	-85	-541	-176	-118	-353	0
1981	157	0	1406	3495	2089	-2450	-341	2792	-605	-36	-741	-267	-349	-469	0
1982	157	0	1414	3466	2052	-2440	-319	2759	-595	-34	-690	-323	-223	-419	0
1983	157	0	1492	3453	1961	-2472	-234	2707	-372	-168	-455	-287	-192	-308	0
1984	157	0	1599	3412	1813	-2505	-107	2612	-87	-9	-225	-128	-85	-100	0
1985	157	0	1752	3426	1674	-2589	39	2550	234	73	77	-31	83	145	0
1986	157	0	1848	3367	1519	-2607	164	2443	438	-1	217	58	71	258	0
1987	157	0	1913	3350	1437	-2631	238	2393	461	-9	195	27	128	176	0
1988	157	0	1849	3327	1478	-2588	185	2402	283	-3	77	-44	52	172	0
1989	157	0	1719	3319	1600	-2519	59	2459	-46	-25	-232	-164	-91	-131	0
1990	157	0	1510	3265	1755	-2387	-122	2510	-314	-83	-502	-302	-199	-283	0
1991	157	0	1428	3239	1811	-2333	-191	2525	-490	-126	-696	-434	-261	-440	0
1992	157	0	1397	3226	1829	-2311	-216	2527	-593	-112	-704	-415	-275	-395	0
1993	157	0	1476	3185	1709	-2330	-116	2447	-378	-87	-502	-370	-279	-219	0
1994	157	0	1581	3160	1579	-2370	1	2369	-157	-93	-180	-203	-58	-139	0
1995	157	0	1692	3127	1435	-2409	128	2281	166	-34	15	-135	-27	131	0
1996	157	0	1749	3107	1358	-2428	195	2232	399	-36	232	-141	87	281	0
1997	157	0	1852	3113	1261	-2482	295	2187	539	25	168	-95	95	256	0
1998	157	0	1744	3113	1369	-2428	187	2241	242	-58	15	-269	36	73	0
1999	157	0	1687	3105	1418	-2396	134	2261	-46	-71	-277	-248	-44	-73	0
[truncated: 29,945 more rows]
