# Supplementary material for: A Robust and Real-Time Capable Envelope-Based Algorithm for Heart Sound Classification: Validation under Different Physiological Conditions
Source: Sensors (Basel). 2020 Feb 11;20(4):972. doi: 10.3390/s20040972 (PMC7070375; doi:10.3390/s20040972)
Supplement: Supplementary file 1 [file sensors-20-00972-s001.zip › Messungen/at/at01_unfiltered.csv]

Dataset No.	Pulse (bpm)	Pacer Bit	leadI (�V)	leadII (�V)	leadIII (�V)	lead_avR (�V)	lead_avL (�V)	lead_avF (�V)	V1 (�V)	V2 (�V)	V3 (�V)	V4 (�V)	V5 (�V)	V6 (�V)	R-Wave
1	0	0	-1542	2035	3577	-246	-2559	2806	-4933	-2632	-1098	-1313	-6925	-1969	0
2	0	0	-1348	2099	3447	-375	-2397	2773	-4529	-1961	-830	-1198	-5903	-1631	0
3	0	0	-953	2116	3069	-581	-2011	2592	-3718	-1185	-547	-1047	-4510	-1119	0
4	0	0	-343	2130	2473	-893	-1408	2301	-2545	-223	-219	-810	-2890	-741	0
5	0	0	484	2101	1617	-1292	-566	1859	364	1544	422	-69	2329	483	0
6	0	0	3406	2093	-1313	-2749	2359	390	6989	4403	1315	1757	11310	2446	0
7	0	0	5041	2054	-2987	-3547	4014	-466	10262	4636	1390	2595	14053	2954	0
8	0	0	4630	2015	-2615	-3322	3622	-300	8161	2430	663	2054	9401	1639	0
9	0	0	2090	1957	-133	-2023	1111	912	2145	-595	-465	659	630	-393	1
10	0	0	-1172	1922	3094	-375	-2133	2508	-4601	-3055	-1262	-1193	-7121	-2145	0
11	0	0	-1647	1891	3538	-122	-2592	2714	-4865	-2415	-1053	-1295	-6784	-1928	0
12	0	0	-1327	1887	3214	-280	-2270	2550	-4287	-1780	-696	-1158	-5726	-1460	0
13	0	0	-1098	1864	2962	-383	-2030	2413	-3621	-1065	-529	-1136	-4376	-1119	0
14	0	0	-450	1843	2293	-696	-1371	2068	-2489	-50	-178	-774	-2816	-688	0
15	0	0	349	1860	1511	-1104	-581	1685	269	1647	298	-83	2279	475	0
16	0	0	3186	1854	-1332	-2520	2259	261	6807	4091	1204	1583	11044	2457	0
17	0	0	4799	1843	-2956	-3321	3877	-556	9878	4347	1222	2461	13708	2818	0
18	0	0	4443	1821	-2622	-3132	3532	-400	7845	2217	537	1932	9139	1616	0
19	0	0	1863	1798	-65	-1830	964	866	2021	-750	-527	488	506	-382	0
20	0	0	-1152	1796	2948	-322	-2050	2372	-4419	-2933	-1152	-1185	-6976	-2060	0
21	0	0	-1595	1784	3379	-94	-2487	2581	-4644	-2283	-923	-1295	-6539	-1852	0
22	0	0	-1404	1777	3181	-186	-2292	2479	-4235	-1619	-721	-1222	-5631	-1466	0
23	0	0	-1047	1775	2822	-364	-1934	2298	-3550	-859	-467	-1119	-4332	-1067	0
24	0	0	-469	1777	2246	-654	-1357	2011	-2434	-56	-52	-760	-2756	-679	0
25	0	0	322	1782	1460	-1052	-569	1621	389	1575	397	-135	2304	485	0
26	0	0	3103	1798	-1305	-2450	2204	246	6646	3914	1181	1505	10743	2345	0
27	0	0	4632	1792	-2840	-3212	3736	-524	9568	3940	1107	2326	13351	2706	0
28	0	0	4255	1778	-2477	-3016	3366	-349	7602	2007	432	2013	8881	1472	0
29	0	0	1884	1811	-73	-1847	978	869	1930	-760	-504	374	500	-459	0
30	0	0	-1110	1780	2890	-335	-2000	2335	-4322	-2745	-1065	-1090	-6791	-1971	0
31	0	0	-1594	1777	3371	-91	-2482	2574	-4626	-2166	-911	-1284	-6471	-1792	0
32	0	0	-1343	1786	3129	-221	-2236	2457	-4174	-1526	-630	-1262	-5503	-1466	0
33	0	0	-1010	1804	2814	-397	-1912	2309	-3377	-853	-343	-1082	-4060	-1094	0
34	0	0	-376	1802	2178	-713	-1277	1990	-2322	147	-126	-789	-2609	-651	0
35	0	0	368	1815	1447	-1091	-539	1631	467	1602	393	-93	2345	570	0
36	0	0	3068	1835	-1233	-2451	2150	301	6504	3662	1057	1466	10446	2326	0
37	0	0	4585	1827	-2758	-3206	3671	-465	9420	3757	1061	2310	13067	2729	0
38	0	0	4154	1819	-2335	-2986	3244	-258	7333	1709	366	1806	8598	1456	0
39	0	0	1924	1796	-128	-1860	1026	834	1874	-746	-486	496	444	-343	0
40	0	0	-1148	1806	2954	-329	-2051	2380	-4283	-2622	-1020	-1090	-6694	-1885	0
41	0	0	-1465	1829	3294	-182	-2379	2561	-4502	-1972	-861	-1278	-6297	-1705	0
42	0	0	-1210	1841	3051	-315	-2130	2446	-4077	-1305	-655	-1171	-5375	-1389	0
43	0	0	-920	1825	2745	-452	-1832	2285	-3379	-651	-287	-1049	-4054	-892	0
44	0	0	-450	1821	2271	-685	-1360	2046	-2306	58	-64	-793	-2558	-595	0
45	0	0	475	1813	1338	-1144	-431	1575	488	1561	469	-149	2382	527	0
46	0	0	2992	1852	-1140	-2422	2066	356	6345	3554	971	1410	10456	2283	0
47	0	0	4566	1852	-2714	-3209	3640	-431	9178	3552	873	2229	12854	2597	0
48	0	0	4121	1819	-2302	-2970	3211	-241	7150	1678	265	1860	8491	1431	0
49	0	0	1882	1846	-36	-1864	959	905	1753	-851	-467	413	403	-430	0
50	0	0	-974	1825	2799	-425	-1886	2312	-4167	-2494	-952	-1063	-6497	-1868	0
51	0	0	-1500	1848	3348	-174	-2424	2598	-4487	-1879	-787	-1270	-6248	-1680	0
52	0	0	-1160	1860	3020	-350	-2090	2440	-3930	-1239	-523	-1179	-5222	-1369	0
53	0	0	-926	1850	2776	-462	-1851	2313	-3204	-690	-318	-950	-4017	-927	0
54	0	0	-297	1860	2157	-781	-1227	2008	-2238	168	-7	-888	-2506	-651	0
55	0	0	539	1891	1352	-1215	-406	1621	543	1730	496	-71	2481	576	0
56	0	0	2934	1910	-1024	-2422	1979	443	6180	3325	863	1247	10186	2149	0
57	0	0	4543	1905	-2638	-3224	3590	-366	9046	3344	874	2166	12619	2562	0
58	0	0	3945	1887	-2058	-2916	3001	-85	6949	1385	219	1716	8196	1268	0
59	0	0	1902	1870	-32	-1886	967	919	1678	-880	-440	386	374	-382	0
60	0	0	-1040	1854	2894	-407	-1967	2374	-4176	-2392	-921	-1045	-6454	-1802	0
61	0	0	-1298	1864	3162	-283	-2230	2513	-4396	-1734	-711	-1266	-6173	-1612	0
62	0	0	-1121	1901	3022	-390	-2071	2461	-3961	-1121	-488	-1134	-5189	-1286	0
63	0	0	-803	1920	2723	-558	-1763	2321	-3253	-603	-343	-1103	-3940	-1041	0
64	0	0	-269	1930	2199	-830	-1234	2064	-2165	275	46	-793	-2428	-545	0
65	0	0	480	1936	1456	-1208	-488	1696	496	1612	417	-170	2380	527	0
66	0	0	3080	1990	-1090	-2535	2085	450	6176	3325	909	1346	10134	2141	0
67	0	0	4424	1978	-2446	-3201	3435	-234	8780	3127	711	2124	12386	2444	0
68	0	0	4042	1978	-2064	-3010	3053	-43	6749	1290	201	1654	8033	1293	0
69	0	0	1890	1967	77	-1928	906	1022	1606	-816	-469	413	283	-300	0
70	0	0	-929	1955	2884	-513	-1906	2419	-4103	-2289	-847	-1144	-6374	-1782	0
71	0	0	-1292	1959	3251	-333	-2271	2605	-4273	-1637	-663	-1195	-5982	-1553	0
72	0	0	-1118	1974	3092	-428	-2105	2533	-3864	-1088	-438	-1160	-5084	-1253	0
73	0	0	-735	1994	2729	-629	-1732	2361	-3212	-426	-197	-1103	-3806	-894	0
74	0	0	-203	2004	2207	-900	-1205	2105	-2132	320	56	-838	-2357	-543	0
75	0	0	613	2013	1400	-1313	-393	1706	597	1676	446	-207	2471	535	0
76	0	0	3016	2033	-983	-2524	1999	525	6112	3164	772	1344	9981	2139	0
77	0	0	4492	2050	-2442	-3271	3467	-196	8631	2946	669	2052	12192	2465	0
78	0	0	4018	2040	-1978	-3029	2998	31	6615	1272	161	1619	7878	1284	0
79	0	0	1901	2042	141	-1971	880	1091	1532	-882	-485	256	232	-322	0
80	0	0	-818	2033	2851	-607	-1834	2442	-3951	-2161	-750	-1065	-6211	-1753	0
81	0	0	-1224	2058	3282	-417	-2253	2670	-4275	-1635	-642	-1326	-5924	-1567	0
82	0	0	-990	2073	3063	-541	-2026	2568	-3852	-973	-494	-1165	-5001	-1342	0
83	0	0	-609	2110	2719	-750	-1664	2414	-3094	-331	-246	-1022	-3742	-999	0
84	0	0	-231	2118	2349	-943	-1290	2233	-2095	347	36	-966	-2314	-622	0
85	0	0	663	2145	1482	-1404	-409	1813	558	1683	424	-180	2457	531	0
86	0	0	3101	2186	-915	-2643	2008	635	6025	3162	731	1216	9880	2069	0
87	0	0	4366	2180	-2186	-3273	3276	-3	8483	2820	603	2005	12072	2262	0
88	0	0	4021	2188	-1833	-3104	2927	177	6512	1045	54	1511	7789	1107	0
89	0	0	1950	2157	207	-2053	871	1182	1553	-799	-444	370	312	-300	0
90	0	0	-830	2178	3008	-674	-1919	2593	-3899	-2157	-789	-1035	-6169	-1714	0
91	0	0	-1025	2234	3259	-604	-2142	2746	-4118	-1406	-566	-1206	-5787	-1482	0
92	0	0	-922	2238	3160	-658	-2041	2699	-3757	-971	-374	-1162	-4968	-1202	0
93	0	0	-611	2250	2861	-819	-1736	2555	-3041	-397	-186	-1047	-3777	-865	0
94	0	0	-87	2262	2349	-1087	-1218	2305	-2062	341	98	-779	-2246	-552	0
95	0	0	774	2302	1528	-1538	-377	1915	609	1697	486	-176	2490	599	0
96	0	0	3074	2339	-735	-2706	1904	802	6012	2972	657	1237	9862	2068	0
97	0	0	4482	2339	-2143	-3410	3312	98	8448	2735	479	2033	11948	2308	0
98	0	0	3972	2366	-1606	-3169	2789	380	6423	938	81	1598	7556	1226	0
99	0	0	2008	2372	364	-2190	822	1368	1396	-923	-494	279	186	-452	0
100	0	0	-648	2368	3016	-860	-1832	2692	-3831	-1918	-717	-975	-5988	-1654	0
101	0	0	-1077	2382	3459	-652	-2268	2920	-4165	-1456	-556	-1193	-5792	-1517	0
102	0	0	-784	2397	3181	-806	-1982	2789	-3647	-890	-360	-1068	-4921	-1183	0
103	0	0	-500	2411	2911	-955	-1705	2661	-2977	-384	-207	-987	-3746	-944	0
104	0	0	91	2436	2345	-1263	-1127	2390	-2002	469	112	-822	-2238	-477	0
105	0	0	889	2444	1555	-1666	-333	1999	613	1713	465	-157	2580	558	0
106	0	0	3134	2492	-642	-2813	1888	925	5885	2851	711	1148	9785	2019	0
107	0	0	4496	2512	-1984	-3504	3240	264	8310	2469	473	1940	11839	2258	0
108	0	0	4081	2504	-1577	-3292	2829	463	6351	841	81	1571	7501	1206	0
109	0	0	2041	2496	455	-2268	793	1475	1427	-904	-461	380	211	-351	0
110	0	0	-590	2494	3084	-952	-1837	2789	-3815	-1889	-667	-999	-6002	-1612	0
111	0	0	-931	2514	3445	-791	-2188	2979	-4058	-1385	-434	-1136	-5612	-1400	0
112	0	0	-747	2529	3276	-891	-2011	2902	-3647	-859	-374	-1115	-4824	-1216	0
113	0	0	-417	2549	2966	-1066	-1691	2757	-2919	-291	-120	-962	-3596	-857	0
114	0	0	82	2545	2463	-1313	-1190	2504	-1912	481	161	-748	-2192	-457	0
115	0	0	935	2556	1621	-1745	-343	2088	711	1674	432	-102	2556	516	0
116	0	0	3138	2537	-601	-2837	1869	968	5884	2803	603	1243	9783	2005	0
117	0	0	4481	2522	-1959	-3501	3220	281	8196	2322	411	1938	11655	2232	0
118	0	0	3949	2498	-1451	-3223	2700	523	6219	752	-42	1573	7327	1181	0
119	0	0	2064	2467	403	-2265	830	1435	1326	-913	-446	339	217	-308	0
120	0	0	-567	2440	3007	-936	-1787	2723	-3736	-1769	-613	-902	-5851	-1526	0
121	0	0	-912	2417	3329	-752	-2120	2873	-3907	-1299	-500	-1191	-5589	-1404	0
122	0	0	-681	2390	3071	-854	-1876	2730	-3513	-741	-281	-919	-4692	-1185	0
123	0	0	-520	2347	2867	-913	-1693	2607	-2884	-139	-133	-874	-3546	-836	0
124	0	0	75	2337	2262	-1206	-1093	2299	-1899	550	186	-801	-2101	-463	0
125	0	0	878	2296	1418	-1587	-270	1857	636	1711	395	-81	2624	494	0
126	0	0	2973	2265	-708	-2619	1840	778	5792	2706	595	1284	9667	1971	0
127	0	0	4302	2240	-2062	-3271	3182	89	8083	2300	368	1938	11502	2238	0
128	0	0	3866	2186	-1680	-3026	2773	253	6116	688	-25	1522	7191	1105	0
129	0	0	1916	2139	223	-2027	846	1181	1408	-902	-411	415	178	-246	0
130	0	0	-786	2091	2877	-652	-1831	2484	-3788	-1792	-597	-958	-5816	-1625	0
131	0	0	-985	2068	3053	-541	-2019	2560	-3831	-1167	-403	-1068	-5399	-1404	0
132	0	0	-891	2038	2929	-573	-1910	2483	-3606	-698	-298	-1026	-4702	-1162	0
133	0	0	-514	2040	2554	-763	-1534	2297	-2857	-83	-42	-935	-3410	-810	0
134	0	0	-140	1978	2118	-919	-1129	2048	-1936	589	69	-690	-2141	-486	0
135	0	0	793	1976	1183	-1384	-195	1579	708	1738	481	-7	2702	562	0
136	0	0	2877	1972	-905	-2424	1891	533	5800	2613	531	1286	9556	2009	0
137	0	0	4172	1926	-2246	-3049	3209	-160	7975	2207	362	1965	11385	2219	0
138	0	0	3669	1881	-1788	-2775	2728	46	6012	677	-19	1548	7121	1136	0
139	0	0	1829	1854	25	-1841	902	939	1313	-822	-420	455	106	-215	0
140	0	0	-875	1817	2692	-471	-1783	2254	-3779	-1649	-566	-925	-5761	-1536	0
141	0	0	-1116	1786	2902	-335	-2009	2344	-3848	-1051	-486	-1049	-5428	-1389	0
142	0	0	-966	1794	2760	-414	-1863	2277	-3509	-611	-248	-1098	-4609	-1134	0
143	0	0	-710	1775	2485	-532	-1597	2130	-2847	-106	-23	-902	-3398	-859	0
144	0	0	-122	1796	1918	-837	-1020	1857	-1854	624	197	-655	-2056	-516	0
145	0	0	694	1792	1098	-1243	-202	1445	774	1749	450	-42	2648	644	0
146	0	0	2781	1769	-1012	-2275	1896	378	5732	2650	481	1210	9478	1947	0
147	0	0	3958	1753	-2205	-2855	3081	-226	7878	2004	283	1866	11199	2155	0
148	0	0	3474	1730	-1744	-2602	2609	-7	5948	566	-147	1517	7040	1090	0
149	0	0	1676	1718	42	-1697	817	880	1274	-904	-432	335	75	-275	0
150	0	0	-858	1695	2553	-418	-1705	2124	-3579	-1532	-529	-861	-5600	-1478	0
151	0	0	-1174	1701	2875	-263	-2024	2288	-3781	-1070	-471	-1074	-5342	-1371	0
152	0	0	-972	1699	2671	-363	-1821	2185	-3445	-646	-232	-999	-4590	-1099	0
153	0	0	-681	1705	2386	-512	-1533	2045	-2797	0	-58	-871	-3348	-830	0
154	0	0	-231	1697	1928	-733	-1079	1812	-1860	649	213	-725	-2050	-413	0
155	0	0	622	1687	1065	-1154	-221	1376	776	1753	436	-29	2770	531	0
156	0	0	2777	1681	-1096	-2229	1936	292	5730	2529	556	1226	9511	1908	0
157	0	0	3964	1691	-2273	-2827	3118	-291	7804	2000	228	1936	11155	2182	0
158	0	0	3508	1689	-1819	-2598	2663	-65	5856	510	-98	1414	6898	1067	0
159	0	0	1582	1649	67	-1615	757	858	1218	-863	-448	492	89	-304	0
160	0	0	-889	1625	2514	-368	-1701	2069	-3567	-1474	-510	-905	-5532	-1474	0
161	0	0	-1189	1656	2845	-233	-2017	2250	-3810	-1026	-351	-1099	-5296	-1379	0
162	0	0	-988	1660	2648	-336	-1818	2154	-3358	-533	-248	-1022	-4533	-1067	0
163	0	0	-733	1660	2393	-463	-1563	2026	-2723	-44	-7	-843	-3284	-845	0
164	0	0	-178	1676	1854	-749	-1016	1765	-1819	640	192	-713	-1978	-473	0
165	0	0	642	1672	1030	-1157	-194	1351	851	1773	519	-31	2750	580	0
166	0	0	2657	1668	-989	-2162	1823	339	5688	2454	424	1243	9397	1910	0
167	0	0	3891	1660	-2231	-2775	3061	-285	7750	1870	261	1844	11046	2062	0
168	0	0	3400	1656	-1744	-2528	2572	-44	5829	483	-174	1439	6854	1032	0
169	0	0	1604	1654	50	-1629	777	852	1169	-859	-440	419	19	-291	0
170	0	0	-921	1641	2562	-360	-1741	2101	-3575	-1486	-461	-896	-5548	-1505	0
171	0	0	-1207	1656	2863	-224	-2035	2259	-3755	-977	-374	-1018	-5340	-1307	0
172	0	0	-987	1670	2657	-341	-1822	2163	-3356	-576	-207	-950	-4465	-1132	0
173	0	0	-788	1658	2446	-435	-1617	2052	-2657	32	0	-785	-3241	-721	0
174	0	0	-221	1645	1866	-712	-1043	1755	-1726	616	197	-680	-2005	-448	0
175	0	0	696	1660	964	-1178	-134	1312	892	1728	498	-5	2830	568	0
176	0	0	2612	1662	-950	-2137	1781	356	5655	2403	366	1237	9407	1914	0
177	0	0	3885	1674	-2211	-2779	3048	-268	7622	1928	143	1864	11050	2079	0
178	0	0	3474	1664	-1810	-2569	2642	-73	5821	473	-122	1460	6850	1101	0
179	0	0	1510	1674	164	-1592	673	919	1154	-942	-401	389	-65	-320	0
180	0	0	-879	1643	2522	-382	-1700	2082	-3519	-1385	-457	-869	-5515	-1423	0
181	0	0	-1158	1643	2801	-242	-1979	2222	-3697	-944	-345	-1024	-5203	-1342	0
182	0	0	-970	1643	2613	-336	-1791	2128	-3329	-494	-114	-991	-4413	-1030	0
183	0	0	-710	1639	2349	-464	-1529	1994	-2694	-17	-21	-913	-3181	-828	0
184	0	0	-194	1635	1829	-720	-1011	1732	-1728	692	259	-649	-1924	-376	0
185	0	0	602	1641	1039	-1121	-218	1340	807	1778	374	3	2778	523	0
186	0	0	2688	1660	-1028	-2174	1858	316	5612	2351	453	1162	9372	1856	0
187	0	0	3879	1662	-2217	-2770	3048	-277	7610	1837	174	1811	10920	2052	0
188	0	0	3339	1683	-1656	-2511	2497	13	5688	366	-190	1385	6729	1034	0
189	0	0	1490	1641	151	-1565	669	896	1072	-935	-388	337	-129	-322	0
190	0	0	-880	1643	2523	-381	-1701	2083	-3451	-1420	-403	-884	-5525	-1447	0
191	0	0	-1238	1621	2859	-191	-2048	2240	-3707	-938	-422	-1041	-5228	-1334	0
192	0	0	-1039	1647	2686	-304	-1862	2166	-3342	-506	-205	-1012	-4440	-1165	0
193	0	0	-745	1656	2401	-455	-1573	2028	-2661	11	52	-805	-3311	-760	0
194	0	0	-225	1647	1872	-711	-1048	1759	-1709	706	153	-657	-1910	-397	0
195	0	0	681	1652	971	-1166	-145	1311	808	1658	488	-131	2865	597	0
196	0	0	2596	1658	-938	-2127	1767	360	5631	2359	306	1206	9360	1827	0
197	0	0	3819	1647	-2172	-2733	2995	-262	7538	1683	141	1813	10889	2066	0
198	0	0	3270	1635	-1635	-2452	2452	0	5594	380	-271	1410	6570	1094	0
199	0	0	1557	1652	95	-1604	731	873	1018	-933	-364	300	-133	-339	0
200	0	0	-857	1647	2504	-395	-1680	2075	-3515	-1326	-424	-820	-5420	-1468	0
201	0	0	-1191	1645	2836	-227	-2013	2240	-3705	-925	-296	-1061	-5243	-1313	0
202	0	0	-977	1647	2624	-335	-1800	2135	-3338	-477	-170	-1012	-4429	-1068	0
203	0	0	-757	1629	2386	-436	-1571	2007	-2665	85	1	-888	-3162	-690	0
204	0	0	-272	1629	1901	-678	-1086	1765	-1707	731	120	-675	-1905	-504	0
205	0	0	606	1643	1037	-1124	-215	1340	896	1709	415	-118	2886	550	0
206	0	0	2556	1660	-896	-2108	1726	382	5565	2324	388	1262	9346	1833	0
207	0	0	3859	1658	-2201	-2758	3030	-271	7449	1662	116	1769	10817	1920	0
208	0	0	3390	1658	-1732	-2524	2561	-37	5620	356	-166	1389	6656	1068	0
209	0	0	1411	1647	236	-1529	587	941	921	-911	-430	349	-176	-382	0
210	0	0	-877	1633	2510	-378	-1693	2071	-3486	-1379	-422	-909	-5430	-1491	0
211	0	0	-1172	1654	2826	-241	-1999	2240	-3633	-884	-316	-946	-5175	-1243	0
212	0	0	-1044	1639	2683	-297	-1863	2161	-3344	-502	-186	-1030	-4421	-1099	0
213	0	0	-685	1639	2324	-477	-1504	1981	-2589	135	-9	-822	-3185	-719	0
214	0	0	-256	1656	1912	-700	-1084	1784	-1680	684	190	-638	-1777	-477	0
215	0	0	704	1656	952	-1180	-124	1304	937	1786	407	-17	2896	549	0
216	0	0	2556	1654	-902	-2105	1729	376	5515	2256	376	1206	9348	1800	0
217	0	0	3828	1654	-2174	-2741	3001	-260	7505	1643	172	1854	10840	2050	0
218	0	0	3215	1650	-1565	-2432	2390	42	5560	190	-306	1352	6487	948	0
219	0	0	1519	1629	110	-1574	704	869	1080	-884	-349	444	-162	-329	0
220	0	0	-929	1616	2545	-343	-1737	2080	-3515	-1266	-486	-874	-5399	-1489	0
221	0	0	-1191	1614	2805	-211	-1998	2209	-3633	-1010	-327	-1068	-5106	-1377	0
222	0	0	-1054	1621	2675	-283	-1864	2148	-3379	-457	-164	-948	-4372	-1028	0
223	0	0	-723	1637	2360	-457	-1541	1998	-2615	54	-31	-836	-3140	-826	0
224	0	0	-186	1633	1819	-723	-1002	1726	-1734	783	292	-688	-1790	-388	0
225	0	0	648	1616	968	-1132	-160	1292	964	1759	417	-21	3010	486	0
226	0	0	2580	1614	-966	-2097	1773	324	5602	2163	341	1301	9356	1841	0
227	0	0	3851	1619	-2232	-2735	3041	-306	7498	1519	85	1852	10728	1943	0
228	0	0	3232	1616	-1616	-2424	2424	0	5517	228	-258	1371	6454	999	0
229	0	0	1450	1612	162	-1531	644	887	968	-935	-399	459	-252	-395	0
230	0	0	-869	1602	2471	-366	-1670	2036	-3427	-1292	-448	-799	-5381	-1400	0
231	0	0	-1125	1629	2754	-252	-1939	2191	-3682	-805	-320	-1030	-5007	-1350	0
232	0	0	-1011	1627	2638	-308	-1824	2132	-3327	-436	-205	-981	-4343	-1107	0
233	0	0	-664	1652	2316	-494	-1490	1984	-2605	122	27	-766	-3102	-772	0
234	0	0	-216	1627	1843	-705	-1029	1735	-1674	739	199	-638	-1806	-393	0
235	0	0	710	1623	913	-1166	-101	1268	929	1740	453	13	2944	583	0
236	0	0	2651	1639	-1012	-2145	1831	313	5598	2246	376	1344	9329	1843	0
237	0	0	3732	1608	-2124	-2670	2928	-258	7368	1480	58	1759	10720	1961	0
238	0	0	3229	1617	-1612	-2423	2420	2	5354	162	-300	1371	6413	911	0
239	0	0	1452	1581	129	-1516	661	855	981	-855	-254	419	-298	-362	0
240	0	0	-906	1592	2498	-343	-1702	2045	-3608	-1338	-523	-871	-5412	-1540	0
241	0	0	-1133	1588	2721	-227	-1927	2154	-3608	-758	-356	-913	-5024	-1301	0
242	0	0	-1025	1584	2609	-279	-1817	2096	-3290	-475	-141	-946	-4355	-1028	0
243	0	0	-765	1588	2353	-411	-1559	1970	-2622	116	-27	-892	-3127	-812	0
244	0	0	-125	1588	1713	-731	-919	1650	-1674	743	318	-572	-1831	-434	0
245	0	0	718	1604	886	-1161	-84	1245	991	1755	450	3	3012	541	0
246	0	0	2565	1594	-971	-2079	1768	311	5527	2229	409	1264	9317	1872	0
247	0	0	3784	1579	-2205	-2681	2994	-313	7414	1497	42	1759	10658	1961	0
248	0	0	3179	1598	-1581	-2388	2380	8	5350	155	-378	1342	6353	958	0
249	0	0	1463	1600	137	-1531	663	868	882	-801	-349	428	-298	-436	0
250	0	0	-925	1575	2500	-325	-1712	2037	-3433	-1202	-444	-838	-5346	-1519	0
251	0	0	-1141	1569	2710	-214	-1925	2139	-3633	-812	-277	-1034	-4956	-1290	0
252	0	0	-941	1561	2502	-310	-1721	2031	-3235	-347	-98	-981	-4227	-1035	0
253	0	0	-774	1583	2357	-404	-1565	1970	-2646	131	-32	-834	-3105	-793	0
254	0	0	-188	1581	1769	-696	-978	1675	-1693	863	254	-651	-1711	-434	0
255	0	0	607	1584	977	-1095	-185	1280	958	1707	314	-46	3007	560	0
256	0	0	2664	1627	-1037	-2145	1850	295	5569	2231	386	1255	9416	1815	0
257	0	0	3698	1594	-2104	-2646	2901	-255	7267	1515	1	1808	10666	1881	0
258	0	0	3243	1579	-1664	-2411	2453	-42	5292	102	-273	1325	6363	919	0
259	0	0	1280	1563	283	-1421	498	923	820	-927	-296	426	-413	-397	0
260	0	0	-869	1559	2428	-345	-1648	1993	-3476	-1237	-374	-873	-5338	-1416	0
261	0	0	-1188	1559	2747	-185	-1967	2153	-3637	-741	-333	-935	-4908	-1323	0
262	0	0	-1015	1563	2578	-274	-1796	2070	-3249	-341	-186	-902	-4231	-1125	0
263	0	0	-720	1555	2275	-417	-1497	1915	-2558	188	3	-810	-3053	-758	0
264	0	0	-150	1555	1705	-702	-927	1630	-1610	816	327	-599	-1699	-351	0
265	0	0	660	1565	905	-1112	-122	1235	981	1775	386	15	3102	583	0
266	0	0	2538	1567	-971	-2052	1754	298	5509	2155	312	1255	9364	1711	0
267	0	0	3677	1563	-2114	-2620	2895	-275	7304	1532	32	1877	10633	1879	0
268	0	0	3037	1561	-1476	-2299	2256	42	5282	106	-426	1346	6240	925	0
269	0	0	1368	1571	203	-1469	582	887	911	-919	-327	370	-504	-430	0
270	0	0	-968	1563	2531	-297	-1749	2047	-3418	-1214	-411	-834	-5278	-1423	0
271	0	0	-1248	1563	2811	-157	-2029	2187	-3606	-805	-327	-993	-4985	-1332	0
272	0	0	-993	1575	2568	-291	-1780	2071	-3241	-308	-151	-876	-4182	-1041	0
273	0	0	-720	1571	2291	-425	-1505	1931	-2547	155	-1	-746	-3078	-710	0
274	0	0	-240	1573	1813	-666	-1026	1693	-1662	905	291	-607	-1734	-430	0
275	0	0	687	1573	886	-1130	-99	1229	1068	1761	384	3	3115	541	0
276	0	0	2635	1563	-1072	-2099	1853	245	5748	2174	399	1369	9362	1862	0
277	0	0	3669	1559	-2110	-2614	2889	-275	7315	1363	-54	1858	10483	1848	0
278	0	0	3147	1557	-1590	-2352	2368	-16	5270	40	-296	1303	6240	997	0
279	0	0	1257	1536	279	-1396	489	907	776	-851	-419	430	-539	-403	0
280	0	0	-862	1526	2388	-332	-1625	1957	-3365	-1187	-349	-799	-5329	-1389	0
281	0	0	-1184	1530	2714	-173	-1949	2122	-3618	-801	-242	-975	-5005	-1251	0
282	0	0	-978	1538	2516	-280	-1747	2027	-3245	-399	-133	-948	-4264	-1117	0
283	0	0	-673	1561	2234	-444	-1453	1897	-2564	157	64	-744	-3135	-692	0
284	0	0	-237	1532	1769	-647	-1003	1650	-1623	851	225	-558	-1724	-331	0
285	0	0	677	1542	865	-1109	-94	1203	1076	1769	417	19	3181	539	0
286	0	0	2694	1569	-1125	-2131	1909	222	5672	2267	333	1350	9350	1825	0
287	0	0	3718	1550	-2168	-2634	2943	-309	7292	1443	-7	1782	10549	1928	0
288	0	0	3165	1569	-1596	-2367	2380	-13	5201	64	-422	1317	6163	869	0
289	0	0	1339	1538	199	-1438	570	868	818	-857	-273	432	-661	-411	0
290	0	0	-809	1536	2345	-363	-1577	1940	-3381	-1156	-327	-873	-5282	-1385	0
291	0	0	-1152	1536	2688	-192	-1920	2112	-3550	-789	-258	-940	-4964	-1222	0
292	0	0	-970	1524	2494	-277	-1732	2009	-3282	-310	-126	-902	-4242	-1053	0
293	0	0	-701	1524	2225	-411	-1463	1874	-2572	267	7	-793	-3129	-609	0
294	0	0	-213	1536	1749	-661	-981	1642	-1631	828	300	-611	-1800	-378	0
295	0	0	734	1546	812	-1140	-39	1179	1146	1786	393	65	3129	597	0
296	0	0	2602	1534	-1068	-2068	1835	233	5641	2147	302	1332	9261	1823	0
297	0	0	3740	1546	-2194	-2643	2967	-324	7317	1396	-19	1841	10437	1955	0
298	0	0	3079	1553	-1526	-2316	2302	13	5191	29	-389	1290	6097	952	0
299	0	0	1337	1544	207	-1440	565	875	818	-783	-287	372	-733	-426	0
300	0	0	-943	1526	2469	-291	-1706	1997	-3453	-1152	-434	-851	-5352	-1396	0
301	0	0	-1117	1534	2651	-208	-1884	2092	-3573	-768	-261	-1030	-5018	-1323	0
302	0	0	-1010	1544	2554	-267	-1782	2049	-3237	-240	-162	-929	-4225	-1024	0
303	0	0	-656	1555	2211	-449	-1433	1883	-2523	252	34	-799	-3098	-754	0
304	0	0	-270	1503	1773	-616	-1021	1638	-1709	867	238	-690	-1788	-446	0
305	0	0	646	1515	869	-1080	-111	1192	1131	1802	419	71	3179	657	0
306	0	0	2587	1530	-1057	-2058	1822	236	5655	2106	362	1261	9269	1726	0
307	0	0	3698	1528	-2170	-2613	2934	-321	7222	1394	-54	1746	10406	1928	0
308	0	0	3084	1519	-1565	-2301	2324	-23	5042	69	-358	1249	6072	907	0
309	0	0	1192	1517	325	-1354	433	921	752	-807	-349	314	-799	-436	0
310	0	0	-891	1520	2411	-314	-1651	1965	-3420	-1105	-399	-863	-5282	-1390	0
311	0	0	-1156	1519	2675	-181	-1915	2097	-3571	-632	-178	-981	-4945	-1185	0
312	0	0	-1036	1532	2568	-248	-1802	2050	-3247	-419	-197	-958	-4345	-1032	0
313	0	0	-726	1524	2250	-399	-1488	1887	-2537	296	81	-797	-3092	-642	0
314	0	0	-240	1538	1778	-649	-1009	1658	-1633	808	248	-735	-1751	-450	0
315	0	0	733	1563	830	-1148	-48	1196	1206	1848	409	23	3241	642	0
316	0	0	2562	1548	-1014	-2055	1788	267	5717	2149	405	1346	9286	1788	0
317	0	0	3685	1548	-2137	-2616	2911	-294	7156	1342	-42	1827	10349	1817	0
318	0	0	3014	1536	-1478	-2275	2246	29	5024	23	-337	1299	5998	956	0
319	0	0	1271	1534	263	-1402	504	898	711	-810	-259	314	-836	-459	0
320	0	0	-908	1544	2452	-318	-1680	1998	-3391	-1206	-320	-869	-5344	-1365	0
321	0	0	-1199	1534	2733	-167	-1966	2133	-3612	-715	-223	-1026	-4923	-1231	0
322	0	0	-939	1548	2487	-304	-1713	2017	-3235	-261	-114	-966	-4240	-995	0
323	0	0	-716	1532	2248	-408	-1482	1890	-2514	275	87	-774	-3069	-632	0
324	0	0	-210	1553	1763	-671	-986	1658	-1612	832	331	-657	-1792	-343	0
325	0	0	683	1561	878	-1122	-97	1219	1165	1829	448	-3	3261	607	0
326	0	0	2587	1559	-1028	-2073	1807	265	5680	2157	285	1255	9321	1784	0
327	0	0	3673	1555	-2118	-2614	2895	-281	7181	1332	-112	1773	10377	1881	0
328	0	0	3060	1565	-1495	-2312	2277	35	5044	75	-320	1293	5951	905	0
329	0	0	1166	1571	405	-1368	380	988	607	-853	-329	323	-958	-510	0
330	0	0	-894	1596	2490	-351	-1692	2043	-3429	-1156	-329	-855	-5325	-1367	0
331	0	0	-1174	1598	2772	-212	-1973	2185	-3573	-636	-223	-950	-4947	-1193	0
332	0	0	-993	1608	2601	-307	-1797	2104	-3286	-304	-166	-1010	-4312	-1076	0
333	0	0	-675	1627	2302	-476	-1488	1964	-2450	302	137	-760	-3018	-680	0
334	0	0	-181	1625	1806	-722	-993	1715	-1635	878	221	-644	-1796	-389	0
335	0	0	660	1598	938	-1129	-139	1268	1193	1877	386	97	3206	642	0
336	0	0	2587	1602	-985	-2094	1786	308	5699	2207	254	1311	9292	1788	0
337	0	0	3714	1635	-2079	-2674	2896	-222	7255	1325	-23	1804	10314	1893	0
338	0	0	3022	1639	-1383	-2330	2202	128	4958	-89	-333	1297	5903	890	0
339	0	0	1252	1649	397	-1450	427	1023	665	-805	-316	287	-981	-486	0
340	0	0	-910	1639	2549	-364	-1729	2094	-3441	-1086	-372	-921	-5274	-1356	0
341	0	0	-1184	1621	2805	-218	-1994	2213	-3554	-725	-217	-954	-5005	-1173	0
342	0	0	-980	1619	2599	-319	-1789	2109	-3160	-259	-77	-944	-4211	-1012	0
343	0	0	-685	1623	2308	-469	-1496	1965	-2525	244	64	-841	-3047	-634	0
344	0	0	-159	1612	1771	-726	-965	1691	-1602	880	217	-651	-1695	-358	0
345	0	0	716	1637	921	-1176	-102	1279	1200	1810	399	21	3311	583	0
346	0	0	2616	1631	-985	-2123	1800	323	5705	2232	368	1292	9279	1821	0
347	0	0	3672	1639	-2033	-2655	2852	-197	7112	1295	-129	1678	10239	1912	0
348	0	0	3041	1633	-1408	-2337	2224	112	4941	-15	-386	1326	5860	954	0
349	0	0	1187	1621	434	-1404	376	1027	599	-905	-386	248	-1111	-519	0
350	0	0	-914	1596	2510	-341	-1712	2053	-3457	-1088	-306	-937	-5265	-1402	0
351	0	0	-1152	1612	2764	-230	-1958	2188	-3579	-673	-205	-956	-4921	-1156	0
352	0	0	-941	1581	2522	-320	-1731	2051	-3125	-310	-157	-971	-4242	-1041	0
353	0	0	-598	1590	2188	-496	-1393	1889	-2467	300	114	-779	-3041	-630	0
354	0	0	-223	1571	1794	-674	-1008	1682	-1610	822	250	-684	-1782	-362	0
355	0	0	732	1573	841	-1152	-54	1207	1280	1835	494	128	3362	661	0
356	0	0	2598	1561	-1037	-2079	1817	262	5759	2081	329	1208	9253	1782	0
357	0	0	3627	1567	-2060	-2597	2843	-246	7187	1301	-87	1730	10258	1916	0
358	0	0	2996	1561	-1435	-2278	2215	63	4886	-95	-374	1218	5792	890	0
359	0	0	1181	1520	339	-1350	421	929	708	-853	-209	271	-1088	-479	0
360	0	0	-921	1538	2459	-308	-1690	1998	-3427	-1156	-298	-882	-5340	-1255	0
361	0	0	-1185	1511	2696	-163	-1940	2103	-3474	-690	-188	-923	-4941	-1111	0
362	0	0	-1004	1486	2490	-241	-1747	1988	-3154	-252	-52	-931	-4240	-933	0
363	0	0	-784	1466	2250	-341	-1517	1858	-2444	199	118	-812	-3071	-649	0
364	0	0	-231	1462	1693	-615	-962	1577	-1491	849	271	-589	-1749	-339	0
365	0	0	660	1470	810	-1065	-75	1140	1326	1835	415	42	3377	651	0
366	0	0	2537	1484	-1053	-2010	1795	215	5779	2165	335	1226	9308	1862	0
367	0	0	3629	1505	-2124	-2567	2876	-309	7199	1270	-38	1738	10219	1901	0
368	0	0	2902	1482	-1420	-2192	2161	31	4797	-83	-440	1241	5719	853	0
369	0	0	1096	1493	397	-1294	349	945	527	-836	-298	162	-1187	-517	0
370	0	0	-1001	1468	2469	-233	-1735	1968	-3476	-1165	-318	-999	-5381	-1334	0
371	0	0	-1189	1474	2663	-142	-1926	2068	-3526	-744	-256	-1101	-4956	-1216	0
372	0	0	-1136	1451	2587	-157	-1861	2019	-3263	-420	-120	-987	-4347	-983	0
373	0	0	-764	1455	2219	-345	-1491	1837	-2527	162	93	-931	-3160	-694	0
374	0	0	-295	1445	1740	-575	-1017	1592	-1592	801	329	-679	-1813	-292	0
375	0	0	617	1447	830	-1032	-106	1138	1295	1780	442	32	3362	737	0
376	0	0	2523	1462	-1061	-1992	1792	200	5674	2073	318	1216	9211	1780	0
377	0	0	3512	1474	-2038	-2493	2775	-282	7133	1193	-98	1685	10239	1868	0
378	0	0	2935	1453	-1482	-2194	2208	-14	4846	-122	-302	1204	5746	971	0
379	0	0	1040	1464	424	-1252	308	944	597	-791	-265	226	-1202	-486	0
380	0	0	-987	1455	2442	-234	-1714	1948	-3420	-1129	-325	-942	-5282	-1332	0
381	0	0	-1243	1476	2719	-116	-1981	2097	-3515	-661	-174	-1006	-4925	-1198	0
382	0	0	-1007	1476	2483	-234	-1745	1979	-3181	-184	-89	-995	-4118	-919	0
383	0	0	-774	1474	2248	-350	-1511	1861	-2465	234	91	-902	-3024	-661	0
384	0	0	-198	1462	1660	-632	-929	1561	-1433	944	391	-667	-1685	-314	0
385	0	0	573	1451	878	-1012	-152	1164	1396	1806	477	34	3501	737	0
386	0	0	2552	1478	-1074	-2015	1813	202	5736	2085	289	1074	9286	1782	0
387	0	0	3582	1464	-2118	-2523	2850	-327	7212	1290	0	1705	10280	1969	0
388	0	0	2843	1460	-1383	-2151	2113	38	4793	-135	-374	1204	5690	913	0
389	0	0	1135	1451	316	-1293	409	883	595	-818	-234	178	-1226	-603	0
390	0	0	-1059	1437	2496	-189	-1777	1966	-3427	-1136	-279	-925	-5270	-1315	0
391	0	0	-1296	1433	2729	-68	-2012	2081	-3468	-587	-223	-958	-4865	-1148	0
392	0	0	-1098	1400	2498	-151	-1798	1949	-3094	-292	-128	-929	-4192	-991	0
393	0	0	-786	1379	2165	-296	-1475	1772	-2423	341	122	-776	-2908	-609	0
394	0	0	-373	1338	1711	-482	-1042	1524	-1420	896	223	-636	-1627	-337	0
395	0	0	572	1344	772	-958	-100	1058	1439	1868	378	0	3557	663	0
396	0	0	2472	1363	-1109	-1917	1790	127	5907	2087	374	1257	9395	1835	0
397	0	0	3427	1435	-1992	-2431	2709	-278	7183	1173	-100	1705	10229	1773	0
398	0	0	2886	1519	-1367	-2202	2126	76	4917	-180	-382	1195	5660	851	0
399	0	0	1098	1635	537	-1366	280	1086	626	-836	-287	248	-1323	-589	0
400	0	0	-898	1765	2663	-433	-1780	2214	-3334	-1165	-351	-882	-5265	-1334	0
401	0	0	-987	1992	2979	-502	-1983	2485	-3387	-677	-178	-1002	-4799	-1169	0
402	0	0	-672	2269	2941	-798	-1806	2605	-3008	-314	-135	-960	-4211	-968	0
403	0	0	-169	2541	2710	-1186	-1439	2625	-2244	302	172	-816	-2900	-616	0
404	0	0	398	2910	2512	-1654	-1057	2711	-1447	919	256	-669	-1645	-325	0
405	0	0	1529	3296	1767	-2412	-119	2531	1546	1790	426	104	3526	708	0
406	0	0	3703	3786	83	-3744	1810	1934	5895	1996	341	1253	9333	1833	0
407	0	0	4993	4330	-663	-4661	2828	1833	7249	1253	-77	1767	10285	1870	0
408	0	0	4540	4906	366	-4723	2087	2636	4721	-219	-453	1239	5655	808	0
409	0	0	3027	5387	2360	-4207	333	3873	614	-923	-323	225	-1456	-589	0
410	0	0	993	5693	4700	-3343	-1853	5196	-3330	-1136	-291	-840	-5282	-1270	0
411	0	0	918	5748	4830	-3333	-1956	5289	-3369	-659	-217	-1002	-4850	-1259	0
412	0	0	947	5649	4702	-3298	-1877	5175	-3045	-294	-112	-989	-4122	-915	0
413	0	0	1148	5408	4260	-3278	-1556	4834	-2271	292	129	-741	-2974	-677	1
414	0	0	1570	5162	3592	-3366	-1011	4377	-1435	880	279	-613	-1658	-407	0
415	0	0	2355	4803	2448	-3579	-46	3625	1588	1780	384	133	3656	642	0
416	0	0	4031	4347	316	-4189	1857	2331	5926	2093	304	1358	9374	1852	0
417	0	0	4723	3891	-832	-4307	2777	1529	7129	1160	-128	1753	10194	1821	0
418	0	0	3803	3317	-486	-3560	2144	1415	4762	-116	-310	1270	5565	812	0
419	0	0	1704	2809	1105	-2256	299	1957	455	-841	-248	287	-1441	-665	0
420	0	0	-569	2265	2834	-848	-1701	2549	-3379	-1032	-259	-874	-5232	-1330	0
421	0	0	-989	1936	2925	-473	-1957	2430	-3474	-628	-135	-921	-4795	-1216	0
422	0	0	-854	1761	2615	-453	-1734	2188	-3067	-217	-83	-929	-4136	-923	0
423	0	0	-551	1775	2326	-612	-1438	2050	-2339	345	155	-735	-2842	-628	0
424	0	0	-105	1829	1934	-862	-1019	1881	-1472	904	240	-622	-1683	-362	0
425	0	0	927	1860	933	-1393	-3	1396	1625	1868	380	192	3660	711	0
426	0	0	2736	1862	-874	-2299	1805	494	5969	2033	246	1303	9537	1782	0
427	0	0	3720	1846	-1874	-2783	2797	-14	7243	1113	-116	1777	10237	1778	0
428	0	0	3093	1819	-1274	-2456	2183	272	4803	-77	-364	1307	5608	902	0
429	0	0	1086	1778	692	-1432	197	1235	463	-878	-329	197	-1552	-688	0
430	0	0	-846	1763	2609	-458	-1727	2186	-3311	-993	-244	-774	-5259	-1340	0
431	0	0	-1115	1736	2851	-310	-1983	2293	-3305	-607	-164	-892	-4822	-1144	0
432	0	0	-898	1713	2611	-407	-1754	2162	-2989	-230	-48	-890	-4108	-929	0
433	0	0	-658	1666	2324	-504	-1491	1995	-2324	310	64	-818	-2999	-669	0
434	0	0	-161	1637	1798	-738	-979	1717	-1414	940	457	-543	-1573	-323	0
435	0	0	743	1625	882	-1184	-69	1253	1598	1765	453	141	3684	758	0
436	0	0	2661	1610	-1051	-2135	1856	279	5957	2064	310	1375	9418	1749	0
437	0	0	3524	1617	-1907	-2570	2715	-145	7172	1134	-79	1744	10235	1870	0
438	0	0	2936	1575	-1361	-2255	2148	107	4782	-131	-389	1303	5505	863	0
439	0	0	1075	1583	508	-1329	283	1045	496	-853	-232	236	-1519	-673	0
440	0	0	-962	1579	2541	-308	-1751	2060	-3313	-1119	-325	-882	-5220	-1456	0
441	0	0	-1139	1555	2694	-208	-1916	2124	-3294	-562	-162	-830	-4735	-1212	0
442	0	0	-1030	1557	2587	-263	-1808	2072	-3024	-275	-97	-921	-4075	-1028	0
443	0	0	-631	1561	2192	-465	-1411	1876	-2252	298	170	-694	-2875	-636	0
444	0	0	-181	1557	1738	-688	-959	1647	-1377	950	337	-500	-1565	-391	0
445	0	0	870	1581	711	-1225	79	1146	1724	1819	504	188	3843	690	0
446	0	0	2649	1567	-1082	-2108	1865	242	6130	2116	240	1414	9589	1794	0
447	0	0	3592	1579	-2013	-2585	2802	-217	7240	1065	-118	1806	10227	1784	0
448	0	0	2921	1550	-1371	-2235	2146	89	4720	-182	-292	1293	5565	843	0
449	0	0	974	1530	556	-1252	209	1043	461	-971	-275	232	-1666	-725	0
450	0	0	-948	1515	2463	-283	-1705	1989	-3282	-1088	-244	-677	-5232	-1278	0
451	0	0	-1129	1538	2667	-204	-1898	2102	-3404	-576	-129	-869	-4710	-1189	0
452	0	0	-941	1536	2477	-297	-1709	2006	-2968	-164	58	-807	-3988	-824	0
453	0	0	-578	1557	2135	-489	-1356	1846	-2273	388	203	-717	-2797	-605	0
454	0	0	-79	1573	1652	-747	-865	1612	-1293	995	420	-448	-1493	-333	0
455	0	0	772	1584	812	-1178	-20	1198	1755	1854	438	232	3880	746	0
456	0	0	2653	1588	-1065	-2120	1859	261	6103	1982	306	1431	9506	1804	0
457	0	0	3661	1588	-2073	-2624	2867	-242	7311	1067	-36	1883	10252	1815	0
458	0	0	2880	1581	-1299	-2230	2089	141	4640	-207	-316	1301	5534	834	0
459	0	0	1050	1569	519	-1309	265	1044	419	-952	-195	232	-1699	-746	0
460	0	0	-984	1559	2543	-287	-1763	2051	-3375	-1074	-285	-799	-5208	-1367	0
461	0	0	-1176	1559	2735	-191	-1955	2147	-3385	-614	-83	-793	-4760	-1144	0
462	0	0	-955	1592	2547	-318	-1751	2069	-3012	-205	0	-779	-4093	-909	0
463	0	0	-591	1581	2172	-495	-1381	1876	-2260	306	151	-644	-2807	-626	0
464	0	0	-103	1596	1699	-746	-901	1647	-1387	958	393	-440	-1532	-384	0
465	0	0	770	1596	826	-1183	-28	1211	1744	1724	391	211	3850	682	0
466	0	0	2724	1592	-1132	-2158	1928	230	6060	2050	277	1499	9529	1755	0
467	0	0	3629	1598	-2031	-2613	2830	-216	7199	1094	-52	1874	10307	1784	0
468	0	0	2993	1604	-1389	-2298	2191	107	4636	-186	-310	1352	5455	838	0
469	0	0	1111	1625	514	-1368	298	1069	386	-865	-258	329	-1769	-733	0
470	0	0	-915	1577	2492	-331	-1703	2034	-3439	-1049	-217	-744	-5251	-1264	0
471	0	0	-1098	1604	2702	-253	-1900	2153	-3433	-661	-120	-851	-4789	-1156	0
472	0	0	-863	1610	2473	-373	-1668	2041	-3059	-176	-52	-766	-4033	-1001	0
473	0	0	-538	1625	2163	-543	-1350	1894	-2329	343	147	-692	-2898	-601	0
474	0	0	-89	1614	1703	-762	-896	1658	-1361	950	372	-401	-1552	-356	0
475	0	0	850	1637	787	-1243	31	1212	1734	1786	432	277	3899	803	0
476	0	0	2845	1672	-1173	-2258	2009	249	6105	2013	298	1478	9583	1860	0
477	0	0	3748	1647	-2101	-2697	2924	-227	7222	1146	-62	1895	10274	1907	0
478	0	0	3088	1672	-1416	-2380	2252	128	4564	-166	-281	1326	5430	840	0
479	0	0	1083	1645	562	-1364	260	1103	294	-911	-279	256	-1841	-828	0
480	0	0	-797	1643	2440	-423	-1618	2041	-3414	-981	-215	-760	-5158	-1278	0
481	0	0	-1042	1654	2696	-306	-1869	2175	-3416	-562	-149	-781	-4774	-1193	0
482	0	0	-904	1664	2568	-380	-1736	2116	-3098	-242	-58	-818	-4046	-1018	0
483	0	0	-514	1668	2182	-577	-1348	1925	-2374	335	73	-609	-2882	-706	0
484	0	0	18	1672	1654	-845	-818	1663	-1358	1008	368	-419	-1548	-341	0
485	0	0	951	1695	744	-1323	103	1219	1664	1813	360	226	3955	750	0
486	0	0	2981	1705	-1276	-2343	2128	214	6072	2031	242	1499	9556	1837	0
487	0	0	3702	1689	-2013	-2695	2857	-162	7094	1117	-141	1848	10192	1885	0
488	0	0	3074	1687	-1387	-2380	2230	150	4473	-172	-308	1293	5397	793	0
489	0	0	1162	1714	552	-1438	305	1133	269	-987	-254	180	-1897	-768	0
490	0	0	-737	1726	2463	-494	-1600	2094	-3410	-1030	-207	-748	-5175	-1338	0
491	0	0	-1050	1724	2774	-337	-1912	2249	-3482	-556	-186	-857	-4778	-1084	0
492	0	0	-792	1728	2520	-468	-1656	2124	-3086	-172	-58	-814	-4046	-948	0
493	0	0	-407	1742	2149	-667	-1278	1945	-2289	461	126	-566	-2867	-576	0
494	0	0	12	1761	1749	-886	-868	1755	-1484	970	337	-533	-1600	-360	0
495	0	0	960	1767	807	-1363	76	1287	1722	1813	370	211	3990	679	0
496	0	0	2931	1800	-1131	-2365	2031	334	6058	1976	285	1464	9618	1907	0
497	0	0	3852	1808	-2044	-2830	2948	-118	7131	1119	-104	1825	10254	1848	0
498	0	0	3098	1808	-1290	-2453	2194	259	4510	-192	-349	1303	5399	816	0
499	0	0	1201	1784	583	-1492	309	1183	205	-907	-351	46	-1990	-865	0
500	0	0	-838	1808	2646	-485	-1742	2227	-3424	-1024	-209	-719	-5216	-1257	0
501	0	0	-929	1837	2766	-454	-1847	2301	-3515	-593	-145	-904	-4751	-1208	0
502	0	0	-702	1856	2558	-577	-1630	2207	-2997	-199	-52	-727	-4046	-940	0
503	0	0	-408	1875	2283	-733	-1345	2079	-2345	349	118	-671	-2834	-601	0
504	0	0	52	1879	1827	-965	-887	1853	-1367	917	333	-549	-1538	-420	0
505	0	0	1083	1891	808	-1487	137	1349	1870	1895	403	263	4083	836	0
506	0	0	2890	1930	-960	-2410	1925	485	5975	1930	294	1371	9558	1796	0
507	0	0	3868	1938	-1930	-2903	2899	4	7187	1055	-120	1839	10210	1866	0
508	0	0	2993	1938	-1055	-2465	2024	441	4409	-256	-395	1313	5300	779	0
509	0	0	1290	1941	651	-1615	319	1296	228	-1008	-269	174	-2064	-876	0
510	0	0	-743	1961	2704	-609	-1723	2332	-3445	-999	-267	-822	-5127	-1365	0
511	0	0	-975	1971	2946	-498	-1960	2458	-3476	-564	-162	-826	-4747	-1237	0
512	0	0	-699	1982	2681	-641	-1690	2331	-3039	-147	-5	-779	-3957	-975	0
513	0	0	-416	2005	2421	-794	-1418	2213	-2428	316	188	-667	-2799	-628	0
514	0	0	160	2035	1875	-1097	-857	1955	-1367	975	368	-442	-1453	-442	0
515	0	0	1174	2056	882	-1615	146	1469	1864	1860	444	294	4155	748	0
516	0	0	3005	2068	-937	-2536	1971	565	6101	1969	219	1505	9657	1897	0
517	0	0	3869	2087	-1782	-2978	2825	152	7106	1026	-126	1877	10192	1798	0
518	0	0	3188	2112	-1076	-2650	2132	518	4493	-248	-351	1356	5395	808	0
519	0	0	1331	2126	795	-1728	268	1460	188	-890	-329	256	-2005	-834	0
520	0	0	-636	2147	2783	-755	-1709	2465	-3451	-1051	-339	-715	-5133	-1389	0
521	0	0	-791	2161	2952	-685	-1871	2556	-3410	-558	-87	-777	-4595	-1187	0
522	0	0	-679	2178	2857	-749	-1768	2517	-3133	-230	-97	-776	-4058	-979	0
523	0	0	-173	2209	2382	-1018	-1277	2295	-2298	415	118	-531	-2708	-680	0
524	0	0	124	2223	2099	-1173	-987	2161	-1412	977	327	-420	-1443	-465	0
525	0	0	1224	2246	1022	-1735	101	1634	1858	1907	411	444	4122	789	0
526	0	0	3204	2285	-919	-2744	2061	683	6122	1965	335	1530	9752	1868	0
527	0	0	3945	2296	-1649	-3120	2797	323	7038	1103	-184	1953	10260	1833	0
528	0	0	3286	2322	-964	-2804	2125	679	4543	-273	-347	1392	5300	779	0
529	0	0	1362	2302	940	-1832	211	1621	147	-964	-310	246	-1984	-944	0
530	0	0	-530	2296	2826	-883	-1678	2561	-3402	-979	-306	-578	-5115	-1394	0
531	0	0	-768	2320	3088	-776	-1928	2704	-3371	-583	-194	-634	-4640	-1175	0
532	0	0	-557	2343	2900	-893	-1728	2621	-3014	-215	-64	-661	-3905	-1016	0
533	0	0	-246	2343	2589	-1048	-1417	2466	-2359	455	100	-502	-2690	-694	0
534	0	0	285	2337	2052	-1311	-883	2194	-1373	946	322	-304	-1410	-486	0
535	0	0	1314	2359	1045	-1836	134	1702	1910	1839	397	452	4299	737	0
536	0	0	3196	2345	-851	-2770	2023	747	6182	1922	277	1639	9781	1868	0
537	0	0	4009	2364	-1645	-3186	2827	359	7094	1026	-157	2062	10260	1817	0
538	0	0	3208	2345	-863	-2776	2035	741	4473	-180	-461	1406	5346	661	0
539	0	0	1414	2343	929	-1878	242	1636	129	-874	-358	401	-2069	-900	0
540	0	0	-625	2312	2937	-843	-1781	2624	-3542	-1059	-331	-632	-5129	-1489	0
541	0	0	-729	2281	3010	-776	-1869	2645	-3327	-541	-64	-611	-4529	-1212	0
542	0	0	-611	2269	2880	-829	-1745	2574	-2999	-162	-73	-547	-3876	-1002	0
543	0	0	-278	2240	2518	-981	-1398	2379	-2273	316	126	-465	-2706	-744	0
544	0	0	248	2209	1961	-1228	-856	2085	-1332	1016	399	-263	-1311	-508	0
545	0	0	1215	2194	979	-1704	118	1586	1984	1844	405	547	4349	688	0
546	0	0	3045	2141	-904	-2593	1974	618	6186	1928	164	1724	9859	1697	0
547	0	0	3885	2112	-1773	-2998	2829	169	7191	995	-178	2132	10313	1697	0
548	0	0	3062	2060	-1002	-2561	2032	529	4481	-194	-308	1617	5375	622	0
549	0	0	1155	1998	843	-1576	156	1420	81	-935	-308	374	-2168	-1037	0
550	0	0	-823	1955	2778	-566	-1800	2366	-3412	-1030	-277	-527	-5076	-1447	0
551	0	0	-986	1920	2906	-467	-1946	2413	-3395	-550	-106	-508	-4510	-1311	0
552	0	0	-850	1887	2737	-518	-1793	2312	-3018	-234	-71	-512	-3808	-1132	0
553	0	0	-472	1856	2328	-692	-1400	2092	-2231	422	197	-296	-2589	-659	0
554	0	0	51	1810	1759	-930	-854	1784	-1276	1001	399	-176	-1352	-519	0
555	0	0	1033	1777	744	-1405	144	1260	1998	1794	475	638	4481	746	0
556	0	0	2899	1755	-1144	-2327	2021	305	6196	1955	261	1817	9909	1846	0
557	0	0	3664	1732	-1932	-2698	2798	-100	7110	1004	-122	2194	10334	1691	0
558	0	0	2820	1709	-1111	-2264	1965	299	4463	-277	-355	1612	5404	663	0
559	0	0	1067	1674	607	-1370	230	1140	-1	-940	-267	372	-2149	-1024	0
560	0	0	-898	1649	2547	-375	-1722	2098	-3373	-927	-219	-362	-4993	-1423	0
561	0	0	-1221	1617	2838	-198	-2029	2227	-3420	-634	-172	-504	-4617	-1330	0
562	0	0	-950	1608	2558	-329	-1754	2083	-3020	-159	-58	-420	-3839	-1053	0
563	0	0	-681	1567	2248	-443	-1464	1907	-2326	420	161	-292	-2657	-711	0
564	0	0	-120	1552	1672	-716	-896	1612	-1363	1024	343	-192	-1290	-531	0
565	0	0	974	1530	556	-1252	209	1043	1965	1747	519	638	4489	686	0
566	0	0	2927	1505	-1422	-2216	2174	41	6256	1980	341	1858	9925	1862	0
567	0	0	3504	1524	-1980	-2514	2742	-228	7073	985	-126	2168	10256	1749	0
568	0	0	2750	1511	-1239	-2130	1994	136	4423	-322	-279	1635	5173	710	0
569	0	0	972	1482	510	-1227	231	996	-31	-968	-248	358	-2248	-989	0
570	0	0	-1059	1445	2504	-193	-1781	1974	-3420	-1045	-219	-422	-5069	-1422	0
571	0	0	-1172	1458	2630	-143	-1901	2044	-3462	-539	-122	-543	-4624	-1274	0
572	0	0	-1009	1470	2479	-230	-1744	1974	-3047	-108	11	-471	-3862	-985	0
573	0	0	-594	1443	2037	-424	-1315	1740	-2267	355	186	-403	-2704	-704	0
574	0	0	-153	1443	1596	-645	-874	1519	-1404	973	457	-226	-1431	-450	0
575	0	0	976	1435	459	-1205	258	947	2085	1808	486	632	4374	828	0
576	0	0	2876	1464	-1412	-2170	2144	26	6202	1936	261	1740	9826	1860	0
577	0	0	3537	1431	-2106	-2484	2821	-337	7018	993	-133	2085	10212	1794	0
578	0	0	2866	1458	-1408	-2162	2137	25	4380	-180	-283	1522	5096	725	0
579	0	0	927	1410	483	-1168	222	946	-135	-952	-310	240	-2359	-865	0
580	0	0	-892	1408	2300	-258	-1596	1854	-3435	-948	-252	-611	-5144	-1420	0
581	0	0	-1172	1412	2584	-120	-1878	1998	-3468	-452	-192	-636	-4677	-1146	0
582	0	0	-970	1400	2370	-215	-1670	1885	-3107	-240	-62	-694	-4023	-979	0
583	0	0	-630	1408	2038	-389	-1334	1723	-2291	329	186	-490	-2797	-601	0
584	0	0	-49	1427	1476	-689	-762	1451	-1396	977	376	-389	-1550	-438	0
585	0	0	1001	1435	434	-1218	283	934	2038	1862	424	467	4399	840	0
586	0	0	2865	1412	-1453	-2138	2159	-20	6111	1918	135	1538	9738	1759	0
587	0	0	3662	1400	-2262	-2531	2962	-431	7055	1059	-141	2033	10216	1866	0
588	0	0	2729	1381	-1348	-2055	2038	16	4213	-261	-420	1367	4908	756	0
589	0	0	1056	1379	323	-1217	366	851	-244	-944	-320	81	-2537	-793	0
590	0	0	-982	1375	2357	-196	-1669	1866	-3544	-948	-322	-750	-5226	-1377	0
591	0	0	-1121	1381	2502	-130	-1811	1941	-3464	-523	-225	-735	-4776	-1270	0
592	0	0	-937	1381	2318	-222	-1627	1849	-3135	-162	-71	-820	-4077	-942	0
593	0	0	-590	1392	1982	-401	-1286	1687	-2457	411	184	-679	-2789	-665	0
594	0	0	-101	1383	1484	-641	-792	1433	-1396	1032	349	-496	-1509	-339	0
595	0	0	937	1387	450	-1162	243	918	1986	1879	333	391	4361	808	0
596	0	0	3043	1427	-1616	-2235	2329	-94	6134	1976	281	1484	9804	1914	0
597	0	0	3561	1398	-2163	-2479	2862	-382	7024	975	-166	1800	10086	1813	0
598	0	0	2761	1396	-1365	-2078	2063	15	4209	-258	-358	1226	4970	721	0
599	0	0	993	1379	386	-1186	303	882	-226	-1001	-349	-44	-2506	-892	0
600	0	0	-970	1381	2351	-205	-1660	1866	-3618	-966	-296	-781	-5286	-1392	0
601	0	0	-1076	1387	2463	-155	-1769	1925	-3513	-446	-164	-818	-4787	-1072	0
602	0	0	-981	1381	2362	-200	-1671	1871	-3191	-236	-56	-892	-4035	-954	0
603	0	0	-445	1392	1837	-473	-1141	1614	-2269	450	194	-616	-2826	-517	0
604	0	0	-114	1385	1499	-635	-806	1442	-1410	1053	314	-519	-1538	-389	0
605	0	0	1024	1377	353	-1200	335	865	2009	1883	374	327	4430	863	0
606	0	0	2977	1385	-1592	-2181	2284	-103	6157	1972	281	1484	9779	1982	0
607	0	0	3557	1375	-2182	-2466	2869	-403	6984	989	-225	1792	10076	1796	0
608	0	0	2748	1377	-1371	-2062	2059	3	4279	-225	-393	1245	4873	777	0
609	0	0	962	1371	409	-1166	276	890	-407	-1037	-366	-159	-2681	-968	0
610	0	0	-997	1365	2362	-184	-1679	1863	-3608	-979	-275	-890	-5319	-1379	0
611	0	0	-1148	1356	2504	-104	-1826	1930	-3492	-562	-129	-938	-4863	-1127	0
612	0	0	-904	1392	2296	-244	-1600	1844	-3168	-122	-95	-880	-4068	-964	0
613	0	0	-603	1373	1976	-385	-1289	1674	-2397	388	168	-791	-2816	-713	0
614	0	0	-147	1373	1520	-613	-833	1446	-1412	952	349	-717	-1495	-473	0
615	0	0	948	1365	417	-1156	265	891	1972	1930	360	240	4512	838	0
616	0	0	2887	1361	-1526	-2124	2206	-82	6124	1932	244	1354	9667	1988	0
617	0	0	3582	1371	-2211	-2476	2896	-420	7007	948	-162	1730	10045	1813	0
618	0	0	2758	1369	-1389	-2063	2073	-10	4211	-240	-298	1068	4908	779	0
619	0	0	895	1352	457	-1123	219	904	-426	-1051	-380	-246	-2683	-985	0
620	0	0	-1018	1354	2372	-168	-1695	1863	-3554	-977	-277	-880	-5317	-1319	0
621	0	0	-1122	1361	2483	-119	-1802	1922	-3492	-498	-164	-975	-4817	-1212	0
622	0	0	-958	1354	2312	-198	-1635	1833	-3104	-168	1	-923	-4079	-935	0
623	0	0	-574	1375	1949	-400	-1261	1662	-2434	339	155	-882	-2900	-711	0
624	0	0	-109	1367	1476	-629	-792	1421	-1390	1002	399	-663	-1470	-388	0
625	0	0	970	1389	419	-1179	275	904	2035	1912	411	213	4456	896	0
626	0	0	2971	1408	-1563	-2189	2267	-77	6184	1907	215	1332	9736	1887	0
627	0	0	3582	1379	-2203	-2480	2892	-412	6974	1107	-135	1689	10091	1889	0
628	0	0	2657	1383	-1274	-2020	1965	54	4159	-292	-316	1065	4743	671	0
629	0	0	981	1365	384	-1173	298	874	-395	-999	-411	-277	-2814	-940	0
630	0	0	-1011	1371	2382	-180	-1696	1876	-3649	-950	-271	-971	-5303	-1412	0
631	0	0	-1166	1373	2539	-103	-1852	1956	-3480	-504	-133	-1004	-4822	-1059	0
632	0	0	-965	1359	2324	-197	-1644	1841	-3191	-162	-95	-1008	-4101	-1020	0
633	0	0	-605	1356	1961	-375	-1283	1658	-2304	407	135	-873	-2805	-591	0
634	0	0	-86	1369	1455	-641	-770	1412	-1400	987	308	-690	-1569	-331	0
635	0	0	1063	1379	316	-1221	373	847	2083	1928	353	182	4564	900	0
636	0	0	2878	1365	-1513	-2121	2195	-74	6178	1905	178	1303	9713	1918	0
637	0	0	3562	1361	-2201	-2461	2881	-420	6952	1065	-143	1643	10101	1817	0
638	0	0	2602	1340	-1262	-1971	1932	39	4085	-281	-382	1010	4772	708	0
639	0	0	1001	1342	341	-1171	330	841	-409	-1032	-401	-273	-2832	-894	0
640	0	0	-1043	1356	2399	-156	-1721	1877	-3651	-923	-304	-975	-5327	-1348	0
641	0	0	-1158	1369	2527	-105	-1842	1948	-3503	-502	-176	-1072	-4789	-1136	0
642	0	0	-990	1365	2355	-187	-1672	1860	-3125	-225	-13	-944	-4070	-975	0
643	0	0	-602	1363	1965	-380	-1283	1664	-2417	426	126	-921	-2844	-618	0
644	0	0	-90	1365	1455	-637	-772	1410	-1354	999	337	-739	-1526	-322	0
645	0	0	1011	1369	358	-1190	326	863	2155	1961	388	211	4632	938	0
646	0	0	2952	1387	-1565	-2169	2258	-89	6184	1916	236	1264	9839	1930	0
647	0	0	3681	1363	-2318	-2522	2999	-477	7090	999	-71	1709	10016	1804	0
648	0	0	2645	1375	-1270	-2010	1957	52	4134	-298	-327	1026	4720	657	0
649	0	0	813	1342	529	-1077	142	935	-490	-1098	-420	-384	-2898	-896	0
650	0	0	-1022	1346	2368	-162	-1695	1857	-3540	-964	-287	-1034	-5336	-1377	0
651	0	0	-1187	1348	2535	-80	-1861	1941	-3507	-550	-137	-1008	-4756	-1152	0
652	0	0	-1025	1326	2351	-150	-1688	1838	-3183	-190	-65	-1037	-4122	-1032	0
653	0	0	-601	1340	1941	-369	-1271	1640	-2360	388	162	-851	-2861	-599	0
654	0	0	-118	1346	1464	-614	-791	1405	-1423	981	294	-810	-1520	-302	0
655	0	0	1042	1352	310	-1197	366	831	2190	1850	436	252	4562	973	0
656	0	0	2866	1336	-1530	-2101	2198	-97	6219	1879	182	1311	9703	1920	0
657	0	0	3594	1344	-2250	-2469	2922	-453	7088	999	-100	1664	10020	1837	0
658	0	0	2501	1332	-1169	-1916	1835	81	4099	-341	-335	995	4617	657	0
659	0	0	900	1334	434	-1117	233	884	-583	-1098	-382	-337	-2950	-876	0
660	0	0	-1021	1328	2349	-153	-1685	1838	-3579	-968	-250	-962	-5331	-1365	0
661	0	0	-1255	1315	2570	-30	-1912	1942	-3422	-638	-131	-1053	-4877	-1150	0
662	0	0	-1001	1307	2308	-153	-1654	1807	-3146	-162	-64	-1030	-4042	-983	0
663	0	0	-646	1309	1955	-331	-1300	1632	-2275	444	180	-849	-2818	-568	0
664	0	0	-165	1315	1480	-575	-822	1397	-1394	1016	246	-853	-1499	-296	0
665	0	0	979	1328	349	-1153	315	838	2203	1908	424	199	4694	874	0
666	0	0	2921	1325	-1596	-2123	2258	-135	6221	1953	178	1350	9793	1908	0
667	0	0	3580	1336	-2244	-2458	2912	-454	7061	1022	-108	1693	10045	1839	0
668	0	0	2610	1328	-1282	-1969	1946	23	4108	-325	-312	1051	4634	702	0
669	0	0	875	1311	436	-1093	219	873	-547	-1098	-452	-432	-2974	-905	0
670	0	0	-1050	1303	2353	-126	-1701	1828	-3561	-995	-203	-940	-5381	-1307	0
671	0	0	-1238	1303	2541	-32	-1889	1922	-3521	-547	-176	-1065	-4751	-1140	0
672	0	0	-1042	1297	2339	-127	-1690	1818	-3171	-244	-102	-1020	-4194	-1018	0
673	0	0	-639	1297	1936	-329	-1287	1616	-2283	393	135	-845	-2814	-591	0
674	0	0	-194	1297	1491	-551	-842	1394	-1425	993	304	-822	-1522	-296	0
675	0	0	1022	1293	271	-1157	375	782	2182	1953	461	168	4700	958	0
676	0	0	2962	1317	-1645	-2139	2303	-164	6217	1949	244	1344	9841	1990	0
677	0	0	3507	1311	-2196	-2409	2851	-442	7007	979	-182	1680	9917	1815	0
678	0	0	2542	1303	-1239	-1922	1890	32	4081	-277	-341	1032	4603	582	0
679	0	0	923	1309	386	-1116	268	847	-535	-1072	-459	-236	-2946	-892	0
680	0	0	-1098	1295	2393	-98	-1745	1844	-3563	-1024	-393	-1065	-5404	-1439	0
681	0	0	-1220	1288	2508	-34	-1864	1898	-3538	-459	-106	-973	-4753	-1035	0
682	0	0	-1007	1276	2283	-134	-1645	1779	-3162	-201	-65	-1043	-4085	-1041	0
683	0	0	-696	1282	1978	-293	-1337	1630	-2310	296	164	-838	-2853	-599	0
684	0	0	-196	1282	1478	-543	-837	1380	-1406	1035	256	-758	-1429	-300	0
685	0	0	1028	1309	281	-1168	373	795	2254	1889	415	199	4731	917	0
686	0	0	2893	1301	-1592	-2097	2242	-145	6229	1941	213	1361	9779	1905	0
687	0	0	3475	1307	-2168	-2391	2821	-430	7001	991	-201	1619	9975	1773	0
688	0	0	2521	1270	-1251	-1895	1886	9	4149	-318	-314	1063	4597	725	0
689	0	0	809	1259	450	-1034	179	854	-706	-1202	-483	-343	-3102	-923	0
690	0	0	-1134	1261	2395	-63	-1764	1828	-3561	-1047	-211	-1018	-5350	-1412	0
691	0	0	-1319	1280	2599	19	-1959	1939	-3561	-549	-174	-1067	-4784	-1191	0
692	0	0	-1015	1280	2295	-132	-1655	1787	-3119	-252	-50	-1001	-4114	-1043	0
693	0	0	-667	1284	1951	-308	-1309	1617	-2360	438	155	-845	-2813	-640	0
694	0	0	-179	1272	1451	-546	-815	1361	-1410	954	351	-807	-1443	-263	0
695	0	0	966	1274	308	-1120	329	791	2223	1934	378	232	4758	904	0
696	0	0	3010	1299	-1711	-2154	2360	-206	6396	1928	244	1476	9800	1910	0
697	0	0	3487	1272	-2215	-2379	2851	-471	7044	954	-129	1631	9981	1823	0
698	0	0	2579	1297	-1282	-1938	1930	7	4089	-292	-325	1043	4524	647	0
699	0	0	778	1261	483	-1019	147	872	-762	-1167	-486	-327	-3053	-1012	0
700	0	0	-1085	1262	2347	-88	-1716	1804	-3594	-1002	-228	-1001	-5379	-1332	0
701	0	0	-1234	1268	2502	-17	-1868	1885	-3577	-585	-199	-1022	-4853	-1140	0
702	0	0	-1013	1268	2281	-127	-1647	1774	-3166	-201	-15	-1034	-4079	-946	0
703	0	0	-656	1268	1924	-306	-1290	1596	-2362	378	126	-950	-2776	-661	0
704	0	0	-140	1262	1402	-561	-771	1332	-1379	1001	308	-849	-1429	-254	0
705	0	0	1032	1257	225	-1144	403	741	2298	1961	395	312	4795	940	0
706	0	0	2944	1270	-1674	-2107	2309	-202	6308	1932	261	1348	9816	1930	0
707	0	0	3553	1278	-2275	-2415	2914	-498	7003	991	-98	1625	9983	1844	0
708	0	0	2449	1266	-1183	-1857	1816	41	3938	-296	-323	1086	4434	636	0
709	0	0	827	1251	424	-1039	201	837	-799	-1266	-500	-459	-3121	-1001	0
710	0	0	-1072	1261	2333	-94	-1702	1797	-3623	-869	-275	-973	-5352	-1266	0
711	0	0	-1236	1253	2489	-8	-1862	1871	-3538	-613	-110	-1072	-4817	-1101	0
712	0	0	-976	1255	2231	-139	-1603	1743	-3146	-184	-85	-950	-4147	-956	0
713	0	0	-625	1272	1897	-323	-1261	1584	-2302	446	98	-810	-2888	-626	0
714	0	0	-151	1272	1423	-560	-787	1347	-1402	944	294	-812	-1385	-263	0
715	0	0	1030	1270	240	-1150	395	755	2328	1941	438	267	4865	968	0
716	0	0	2975	1274	-1701	-2124	2338	-213	6355	1918	205	1350	9874	1912	0
717	0	0	3592	1280	-2312	-2436	2952	-516	7084	966	-186	1666	9926	1782	0
718	0	0	2523	1257	-1266	-1890	1894	-4	4039	-333	-285	1030	4390	613	0
719	0	0	729	1231	502	-980	113	866	-896	-1251	-504	-347	-3201	-1020	0
720	0	0	-1115	1228	2343	-56	-1729	1785	-3656	-927	-248	-1057	-5406	-1361	0
721	0	0	-1245	1255	2500	-5	-1872	1877	-3505	-589	-166	-1028	-4877	-1150	0
722	0	0	-1045	1251	2296	-103	-1670	1773	-3133	-240	-81	-1006	-4105	-1001	0
723	0	0	-652	1249	1901	-298	-1276	1575	-2357	380	141	-876	-2877	-630	0
724	0	0	-223	1243	1466	-510	-844	1354	-1447	1002	250	-822	-1354	-300	0
725	0	0	1058	1253	195	-1155	431	724	2326	1932	388	269	4855	964	0
726	0	0	2967	1272	-1695	-2119	2331	-211	6336	1883	252	1392	9787	1899	0
727	0	0	3526	1259	-2267	-2392	2896	-504	6993	979	-120	1683	9928	1887	0
728	0	0	2488	1255	-1233	-1871	1860	11	3994	-358	-269	1028	4304	614	0
729	0	0	778	1243	465	-1010	156	854	-909	-1251	-512	-432	-3201	-970	0
730	0	0	-1121	1247	2368	-63	-1744	1807	-3627	-1008	-277	-1037	-5416	-1352	0
731	0	0	-1232	1253	2485	-10	-1858	1869	-3559	-562	-131	-1047	-4877	-1150	0
732	0	0	-1030	1251	2281	-110	-1655	1766	-3177	-164	29	-1055	-4128	-960	0
733	0	0	-693	1235	1928	-271	-1310	1581	-2390	312	151	-923	-2882	-597	0
734	0	0	-85	1241	1326	-578	-705	1283	-1404	1098	252	-791	-1270	-197	0
735	0	0	1079	1249	170	-1164	454	709	2314	1920	347	248	4886	964	0
736	0	0	2936	1249	-1687	-2092	2311	-219	6384	1947	273	1431	9892	1988	0
737	0	0	3502	1264	-2238	-2383	2870	-487	6993	964	-122	1602	9915	1908	0
738	0	0	2484	1241	-1243	-1862	1863	-1	3930	-283	-333	971	4341	601	0
739	0	0	734	1253	519	-993	107	886	-1032	-1326	-446	-343	-3257	-987	0
740	0	0	-1145	1229	2374	-42	-1759	1801	-3608	-1043	-207	-1028	-5364	-1338	0
741	0	0	-1218	1245	2463	-13	-1840	1854	-3536	-597	-93	-1035	-4838	-1131	0
742	0	0	-1048	1243	2291	-97	-1669	1767	-3185	-267	-73	-1043	-4172	-902	0
743	0	0	-701	1237	1938	-268	-1319	1587	-2357	358	209	-886	-2780	-614	0
744	0	0	-266	1243	1509	-488	-887	1376	-1379	935	209	-791	-1330	-304	0
745	0	0	1042	1257	215	-1149	413	736	2423	1963	420	242	4912	1103	0
746	0	0	2900	1253	-1647	-2076	2273	-197	6324	1848	258	1427	9901	1976	0
747	0	0	3536	1245	-2291	-2390	2913	-523	7046	938	-77	1687	9853	1874	0
748	0	0	2399	1251	-1148	-1825	1773	51	3897	-306	-250	1032	4341	618	0
749	0	0	706	1229	523	-967	91	876	-995	-1367	-529	-370	-3315	-1076	0
750	0	0	-1088	1241	2329	-76	-1708	1785	-3573	-973	-252	-933	-5408	-1332	0
751	0	0	-1364	1249	2613	57	-1988	1931	-3565	-679	-197	-1096	-4861	-1115	0
752	0	0	-1015	1245	2260	-115	-1637	1752	-3171	-232	1	-975	-4188	-882	0
753	0	0	-698	1251	1949	-276	-1323	1600	-2351	323	168	-822	-2890	-628	0
754	0	0	-150	1229	1379	-539	-764	1304	-1410	987	263	-762	-1228	-271	0
755	0	0	1061	1262	201	-1161	430	731	2331	1932	411	223	4923	975	0
756	0	0	2946	1247	-1699	-2096	2322	-226	6369	1932	230	1464	9923	1856	0
757	0	0	3474	1259	-2215	-2366	2844	-478	6952	958	-141	1668	9828	1810	0
758	0	0	2420	1255	-1165	-1837	1792	45	3907	-252	-316	1014	4190	630	0
759	0	0	751	1272	521	-1011	115	896	-1101	-1319	-475	-294	-3340	-1051	0
760	0	0	-1174	1262	2436	-44	-1805	1849	-3674	-1010	-250	-1057	-5385	-1356	0
761	0	0	-1224	1266	2490	-21	-1857	1878	-3577	-556	-166	-1008	-4859	-1158	0
762	0	0	-1041	1259	2300	-109	-1670	1779	-3088	-209	-21	-1006	-4081	-892	0
763	0	0	-689	1268	1957	-289	-1323	1612	-2353	360	168	-857	-2896	-599	0
764	0	0	-141	1292	1433	-575	-787	1362	-1468	971	269	-754	-1261	-291	0
765	0	0	1124	1323	199	-1223	462	761	2500	1848	430	362	4968	1001	0
766	0	0	3019	1332	-1687	-2175	2353	-177	6372	1978	310	1425	9958	1969	0
767	0	0	3531	1330	-2201	-2430	2866	-435	6914	987	-164	1654	9905	1841	0
768	0	0	2560	1346	-1214	-1953	1887	66	3825	-269	-300	1080	4211	632	0
769	0	0	712	1321	609	-1016	51	965	-1156	-1342	-533	-360	-3437	-1049	0
770	0	0	-1097	1326	2423	-114	-1760	1874	-3614	-997	-217	-977	-5335	-1352	0
771	0	0	-1210	1323	2533	-56	-1871	1928	-3468	-564	-168	-1024	-4815	-1115	0
772	0	0	-1025	1328	2353	-151	-1689	1840	-3179	-201	-60	-989	-4124	-948	0
773	0	0	-591	1383	1974	-396	-1282	1678	-2376	323	143	-902	-2869	-611	0
774	0	0	-70	1383	1453	-656	-761	1418	-1392	1016	205	-651	-1212	-228	0
775	0	0	1091	1356	265	-1223	413	810	2463	1877	422	296	5059	1001	0
776	0	0	3061	1354	-1707	-2207	2384	-176	6382	2019	261	1423	9946	1982	0
777	0	0	3522	1319	-2203	-2420	2862	-442	6980	1002	-81	1676	9899	1930	0
778	0	0	2455	1319	-1136	-1887	1795	91	3833	-217	-318	1010	4171	642	0
779	0	0	720	1336	616	-1028	52	976	-1253	-1350	-481	-355	-3459	-1101	0
780	0	0	-1091	1328	2419	-118	-1755	1873	-3639	-968	-242	-946	-5459	-1344	0
781	0	0	-1233	1325	2558	-46	-1895	1941	-3538	-665	-128	-1076	-4904	-1162	0
782	0	0	-999	1342	2341	-171	-1670	1841	-3080	-228	-46	-1004	-4114	-853	0
783	0	0	-648	1328	1976	-340	-1312	1652	-2316	353	106	-824	-2882	-576	0
784	0	0	-120	1321	1441	-600	-780	1381	-1359	962	267	-741	-1183	-221	0
785	0	0	1079	1350	271	-1214	404	810	2485	1920	349	294	5121	1030	0
786	0	0	3043	1340	-1703	-2191	2373	-181	6458	1926	267	1487	9967	1932	0
787	0	0	3532	1323	-2209	-2427	2870	-443	7040	987	-73	1670	9903	1924	0
788	0	0	2439	1305	-1134	-1872	1786	85	3852	-316	-399	989	4161	576	0
789	0	0	648	1305	657	-976	-4	981	-1293	-1315	-459	-345	-3486	-1111	0
790	0	0	-1185	1286	2471	-50	-1828	1878	-3639	-968	-226	-946	-5383	-1359	0
791	0	0	-1215	1303	2518	-44	-1866	1910	-3604	-527	-128	-1026	-4818	-1107	0
792	0	0	-1065	1282	2347	-108	-1706	1814	-3105	-223	-44	-940	-4190	-931	0
793	0	0	-648	1288	1936	-320	-1292	1612	-2262	364	139	-779	-2828	-599	0
794	0	0	-186	1251	1437	-532	-811	1344	-1309	919	316	-756	-1154	-236	0
795	0	0	1036	1235	199	-1135	418	717	2556	1941	378	273	5214	1057	0
796	0	0	3033	1245	-1788	-2139	2410	-271	6531	2002	277	1511	9958	1955	0
797	0	0	3431	1210	-2221	-2320	2826	-505	6985	971	-213	1740	9919	1914	0
798	0	0	2389	1204	-1185	-1796	1787	9	3775	-283	-362	981	4087	504	0
799	0	0	597	1175	578	-886	9	876	-1311	-1326	-382	-333	-3503	-1024	0
800	0	0	-1237	1162	2399	37	-1818	1780	-3678	-1016	-261	-1004	-5488	-1323	0
801	0	0	-1361	1164	2525	98	-1943	1844	-3538	-568	-221	-1026	-4867	-1158	0
802	0	0	-1094	1171	2265	-38	-1679	1718	-3150	-242	-48	-952	-4124	-857	0
803	0	0	-728	1171	1899	-221	-1313	1535	-2314	364	98	-874	-2923	-605	0
804	0	0	-97	1193	1290	-548	-693	1241	-1326	1105	273	-580	-1078	-207	0
805	0	0	1036	1202	166	-1119	435	684	2523	1887	380	304	5222	1018	0
806	0	0	2998	1196	-1802	-2097	2400	-303	6423	1928	294	1468	9921	2004	0
807	0	0	3414	1193	-2221	-2303	2817	-514	6966	956	-104	1709	9872	1986	0
808	0	0	2386	1191	-1195	-1788	1790	-2	3763	-300	-322	981	4075	566	0
809	0	0	561	1187	626	-874	-32	906	-1385	-1313	-405	-302	-3592	-1034	0
810	0	0	-1219	1171	2390	24	-1804	1780	-3664	-973	-258	-1010	-5406	-1342	0
811	0	0	-1282	1185	2467	48	-1874	1826	-3540	-543	-126	-979	-4805	-1099	0
812	0	0	-1100	1173	2273	-36	-1686	1723	-3214	-242	-81	-1022	-4130	-964	0
813	0	0	-634	1187	1821	-276	-1227	1504	-2271	442	139	-816	-2774	-552	0
814	0	0	-235	1167	1402	-466	-818	1284	-1412	925	230	-727	-1169	-211	0
815	0	0	1090	1181	91	-1135	499	636	2609	2027	358	386	5292	1101	0
816	0	0	2982	1200	-1782	-2091	2382	-291	6495	1930	254	1433	9948	1941	0
817	0	0	3477	1200	-2277	-2338	2877	-538	6960	950	-87	1747	9934	1969	0
818	0	0	2389	1204	-1185	-1796	1787	9	3722	-320	-304	948	4075	560	0
819	0	0	553	1179	626	-866	-36	902	-1383	-1326	-376	-374	-3600	-1065	0
820	0	0	-1214	1179	2393	17	-1803	1786	-3746	-956	-281	-991	-5410	-1385	0
821	0	0	-1210	1187	2397	11	-1803	1792	-3482	-506	-110	-975	-4853	-1065	0
822	0	0	-1071	1189	2260	-59	-1665	1724	-3127	-310	-56	-1065	-4081	-915	0
823	0	0	-699	1171	1870	-236	-1284	1520	-2335	409	139	-816	-2908	-616	0
824	0	0	-221	1158	1379	-468	-800	1268	-1410	938	263	-665	-1059	-195	0
825	0	0	1102	1154	52	-1128	525	603	2589	2004	389	341	5383	1105	0
826	0	0	2968	1164	-1804	-2066	2386	-320	6491	1963	273	1530	9973	2050	0
827	0	0	3437	1117	-2320	-2277	2878	-601	7055	933	-102	1747	9917	1972	0
828	0	0	2225	1063	-1162	-1644	1693	-49	3773	-343	-337	919	4052	572	0
829	0	0	454	1059	605	-756	-75	832	-1427	-1332	-413	-407	-3676	-1092	0
830	0	0	-1243	1067	2310	88	-1776	1688	-3653	-1037	-277	-987	-5490	-1356	0
831	0	0	-1342	1094	2436	124	-1889	1765	-3554	-552	-129	-1094	-4824	-1051	0
832	0	0	-1138	1160	2298	-11	-1718	1729	-3183	-205	-95	-985	-4161	-923	0
833	0	0	-636	1292	1928	-328	-1282	1610	-2298	329	225	-799	-2847	-585	0
834	0	0	-68	1449	1517	-690	-792	1483	-1363	966	246	-725	-1028	-225	0
835	0	0	1331	1674	343	-1502	494	1008	2686	1914	407	333	5410	1150	0
836	0	0	3390	1955	-1435	-2672	2412	260	6533	1908	225	1437	10053	1940	0
837	0	0	4002	2262	-1740	-3132	2871	261	6984	929	-124	1751	9894	2007	0
838	0	0	3050	2589	-461	-2819	1755	1064	3732	-388	-339	927	3930	550	0
839	0	0	1341	2974	1633	-2157	-146	2303	-1489	-1326	-450	-388	-3730	-1117	0
840	0	0	-196	3336	3532	-1570	-1864	3434	-3689	-991	-294	-1030	-5387	-1350	0
841	0	0	87	3854	3767	-1970	-1840	3810	-3472	-628	-161	-1051	-4840	-1160	0
842	0	0	458	4392	3934	-2425	-1738	4163	-3080	-221	-15	-1026	-4050	-865	0
843	0	0	1218	4900	3682	-3059	-1232	4291	-2252	380	188	-863	-2797	-611	0
844	0	0	1808	5195	3387	-3501	-789	4291	-1334	997	291	-624	-985	-135	0
845	0	0	3170	5383	2213	-4276	478	3798	2611	1922	351	300	5412	1032	0
846	0	0	5099	5325	226	-5212	2436	2775	6531	1955	258	1540	10049	1961	0
847	0	0	5385	5162	-223	-5273	2804	2469	6925	907	-135	1769	9798	1940	0
848	0	0	4230	4943	713	-4586	1758	2828	3724	-308	-353	981	3909	580	1
849	0	0	2169	4708	2539	-3438	-185	3623	-1617	-1342	-440	-453	-3792	-1202	0
850	0	0	413	4248	3835	-2330	-1711	4041	-3575	-1049	-248	-993	-5406	-1398	0
851	0	0	-55	3718	3773	-1831	-1914	3745	-3579	-554	-174	-921	-4859	-1119	0
852	0	0	-39	3216	3255	-1588	-1647	3235	-3063	-236	-64	-983	-4087	-896	0
853	0	0	77	2655	2578	-1366	-1250	2616	-2271	457	186	-822	-2686	-498	0
854	0	0	379	2101	1722	-1240	-671	1911	-1280	954	265	-560	-1001	-147	0
855	0	0	1428	1695	267	-1561	580	981	2675	1949	409	399	5449	1061	0
856	0	0	3132	1497	-1635	-2314	2383	-69	6535	1932	269	1544	10045	1994	0
857	0	0	3584	1435	-2149	-2509	2866	-357	6985	975	-143	1794	9894	2017	0
858	0	0	2451	1445	-1006	-1948	1728	219	3726	-374	-370	999	3862	566	0
859	0	0	603	1491	888	-1047	-142	1189	-1583	-1313	-415	-395	-3783	-1125	0
860	0	0	-1073	1495	2568	-211	-1820	2031	-3678	-1039	-250	-1037	-5449	-1321	0
861	0	0	-1094	1507	2601	-206	-1847	2054	-3472	-599	-143	-993	-4791	-1117	0
862	0	0	-856	1503	2359	-323	-1607	1931	-3113	-133	-11	-948	-4056	-805	0
863	0	0	-476	1491	1967	-507	-1221	1729	-2357	391	114	-787	-2807	-603	0
864	0	0	-18	1489	1507	-735	-762	1498	-1363	966	374	-599	-975	-124	0
865	0	0	1332	1487	155	-1409	588	821	2739	1972	366	455	5449	1158	0
866	0	0	3206	1476	-1730	-2341	2468	-127	6549	1936	244	1528	10049	1885	0
867	0	0	3543	1435	-2108	-2489	2825	-336	6974	956	-157	1740	9880	2077	0
868	0	0	2488	1394	-1094	-1941	1791	150	3695	-376	-333	950	3812	552	0
869	0	0	512	1350	838	-931	-163	1094	-1598	-1317	-391	-335	-3763	-1094	0
870	0	0	-1090	1348	2438	-129	-1764	1893	-3680	-1034	-353	-1051	-5560	-1375	0
871	0	0	-1110	1330	2440	-110	-1775	1885	-3493	-432	-114	-952	-4782	-1035	0
872	0	0	-1057	1307	2364	-125	-1710	1835	-3247	-221	-162	-1099	-4077	-938	0
873	0	0	-538	1305	1843	-383	-1190	1574	-2258	430	201	-810	-2745	-589	0
874	0	0	-126	1315	1441	-594	-783	1378	-1433	966	322	-653	-970	-184	0
875	0	0	1331	1326	-5	-1328	668	660	2737	1940	444	327	5538	1115	0
876	0	0	3043	1319	-1724	-2181	2383	-202	6590	1953	252	1540	10089	1957	0
877	0	0	3536	1309	-2227	-2422	2881	-459	6943	902	-180	1730	9814	1976	0
878	0	0	2368	1280	-1088	-1824	1728	96	3647	-285	-267	987	3837	537	0
879	0	0	450	1290	840	-870	-195	1065	-1643	-1379	-415	-417	-3961	-1109	0
880	0	0	-1100	1268	2368	-84	-1734	1818	-3697	-935	-325	-948	-5453	-1344	0
881	0	0	-1279	1272	2551	3	-1915	1911	-3557	-614	-180	-1055	-4844	-1127	0
882	0	0	-1061	1278	2339	-108	-1700	1808	-3152	-168	-69	-1039	-4046	-904	0
883	0	0	-597	1288	1885	-345	-1241	1586	-2283	415	223	-890	-2748	-582	0
884	0	0	-198	1282	1480	-542	-839	1381	-1456	1049	232	-564	-1004	-176	0
885	0	0	1166	1280	114	-1223	526	697	2690	1971	298	322	5620	1123	0
886	0	0	3068	1270	-1798	-2169	2433	-264	6597	1914	256	1482	10078	1957	0
887	0	0	3507	1286	-2221	-2396	2864	-467	6997	892	-108	1753	9919	2031	0
888	0	0	2331	1280	-1051	-1805	1691	114	3639	-384	-393	954	3736	516	0
889	0	0	402	1282	880	-842	-239	1081	-1617	-1377	-407	-378	-3994	-1080	0
890	0	0	-1199	1295	2494	-48	-1846	1894	-3699	-975	-310	-952	-5527	-1338	0
891	0	0	-1218	1311	2529	-46	-1873	1920	-3530	-603	-129	-1026	-4818	-1140	0
892	0	0	-1028	1325	2353	-148	-1690	1839	-3189	-238	-77	-991	-4079	-892	0
893	0	0	-630	1319	1949	-344	-1289	1634	-2306	388	161	-814	-2754	-591	0
894	0	0	-39	1317	1356	-639	-697	1336	-1354	1039	312	-545	-948	-232	0
895	0	0	1228	1319	91	-1273	568	705	2859	1992	424	444	5600	1224	0
896	0	0	3146	1336	-1810	-2241	2478	-237	6603	1922	178	1453	10068	1938	0
897	0	0	3507	1323	-2184	-2415	2845	-430	7057	909	-112	1829	9853	2126	0
898	0	0	2372	1340	-1032	-1856	1702	154	3592	-411	-302	921	3711	452	0
899	0	0	423	1321	898	-872	-237	1109	-1681	-1307	-411	-405	-3957	-1140	0
900	0	0	-1183	1323	2506	-70	-1844	1914	-3722	-1051	-289	-1010	-5486	-1437	0
901	0	0	-1181	1342	2523	-80	-1852	1932	-3460	-488	-100	-950	-4776	-1055	0
902	0	0	-1067	1338	2405	-135	-1736	1871	-3179	-226	-91	-975	-4105	-950	0
903	0	0	-582	1328	1910	-373	-1246	1619	-2265	397	128	-789	-2785	-545	0
904	0	0	-70	1363	1433	-646	-751	1398	-1261	1041	358	-525	-873	-166	0
905	0	0	1302	1387	85	-1344	608	736	2816	1905	450	413	5682	1140	0
906	0	0	3140	1373	-1767	-2256	2453	-197	6623	1930	248	1552	10107	1934	0
907	0	0	3524	1371	-2153	-2447	2838	-391	6923	874	-89	1858	9802	2058	0
908	0	0	2378	1381	-997	-1879	1687	192	3517	-386	-382	942	3643	514	0
909	0	0	428	1359	931	-893	-251	1145	-1722	-1295	-360	-378	-4004	-1125	0
910	0	0	-1171	1356	2527	-92	-1849	1941	-3746	-931	-271	-1014	-5422	-1394	0
911	0	0	-1069	1383	2452	-157	-1760	1917	-3474	-498	-114	-925	-4772	-1098	0
912	0	0	-1007	1392	2399	-192	-1703	1895	-3173	-232	-91	-940	-4101	-925	0
913	0	0	-512	1406	1918	-447	-1215	1662	-2244	444	161	-828	-2770	-539	0
914	0	0	-37	1406	1443	-684	-740	1424	-1311	1012	391	-485	-968	-176	0
915	0	0	1249	1429	180	-1339	534	804	2863	1965	370	473	5688	1123	0
916	0	0	3225	1466	-1759	-2345	2492	-146	6603	1864	246	1511	10078	1965	0
917	0	0	3586	1429	-2157	-2507	2871	-364	6925	882	-32	1910	9750	1988	0
918	0	0	2405	1443	-962	-1924	1683	240	3488	-376	-366	977	3643	465	0
919	0	0	475	1429	954	-952	-239	1191	-1771	-1295	-405	-453	-4000	-1134	0
920	0	0	-1075	1439	2514	-182	-1794	1976	-3695	-948	-190	-958	-5418	-1292	0
921	0	0	-1125	1441	2566	-158	-1845	2003	-3589	-502	-122	-927	-4851	-1103	0
922	0	0	-915	1455	2370	-270	-1642	1912	-3173	-215	-77	-948	-4042	-873	0
923	0	0	-527	1447	1974	-460	-1250	1710	-2275	399	164	-762	-2820	-529	0
924	0	0	25	1460	1435	-742	-705	1447	-1346	1051	374	-516	-919	-162	0
925	0	0	1394	1489	95	-1441	649	792	2892	1953	417	471	5785	1210	0
926	0	0	3192	1501	-1691	-2346	2441	-95	6675	1870	201	1563	10053	2071	0
927	0	0	3621	1520	-2101	-2570	2861	-290	6937	882	-110	1811	9835	2002	0
928	0	0	2451	1532	-919	-1991	1685	306	3536	-368	-349	999	3548	504	0
929	0	0	425	1530	1105	-977	-340	1317	-1808	-1241	-488	-473	-4075	-1131	0
930	0	0	-1007	1534	2541	-263	-1774	2037	-3718	-991	-240	-954	-5497	-1317	0
931	0	0	-1030	1561	2591	-265	-1810	2076	-3488	-514	-118	-958	-4749	-1074	0
932	0	0	-881	1565	2446	-342	-1663	2005	-3142	-209	-65	-942	-4081	-898	0
933	0	0	-427	1561	1988	-567	-1207	1774	-2277	432	131	-748	-2741	-512	0
934	0	0	33	1594	1561	-813	-764	1577	-1261	1070	413	-539	-814	-242	0
935	0	0	1399	1604	205	-1501	597	904	2877	2048	343	506	5754	1181	0
936	0	0	3347	1629	-1718	-2488	2532	-44	6636	1877	252	1464	10124	1990	0
937	0	0	3668	1633	-2035	-2650	2851	-201	6943	874	-83	1945	9760	1932	0
938	0	0	2546	1660	-886	-2103	1716	387	3550	-420	-308	880	3573	543	0
939	0	0	516	1658	1142	-1087	-313	1400	-1811	-1295	-384	-432	-4118	-1111	0
940	0	0	-979	1680	2659	-350	-1819	2169	-3701	-1001	-250	-993	-5435	-1288	0
941	0	0	-1034	1711	2745	-338	-1889	2228	-3557	-498	-168	-1020	-4797	-1086	0
942	0	0	-807	1711	2518	-452	-1662	2114	-3148	-252	-27	-1022	-4087	-884	0
943	0	0	-330	1724	2054	-697	-1192	1889	-2234	521	213	-760	-2673	-533	0
944	0	0	76	1744	1668	-910	-796	1706	-1394	1051	386	-593	-907	-223	0
945	0	0	1552	1769	217	-1660	667	993	2981	2046	415	549	5820	1231	0
946	0	0	3381	1804	-1577	-2592	2479	113	6654	1912	166	1565	10159	1959	0
947	0	0	3815	1827	-1988	-2821	2901	-80	7009	907	-21	1920	9793	2044	0
948	0	0	2540	1821	-719	-2180	1629	551	3414	-395	-337	981	3451	459	0
949	0	0	612	1843	1231	-1227	-309	1537	-1833	-1336	-347	-446	-4130	-1101	0
950	0	0	-952	1862	2814	-455	-1883	2338	-3682	-938	-292	-1045	-5463	-1288	0
951	0	0	-912	1879	2791	-483	-1851	2335	-3585	-564	-106	-913	-4784	-1059	0
952	0	0	-707	1910	2617	-601	-1662	2263	-3135	-205	21	-859	-4029	-966	0
953	0	0	-346	1916	2262	-785	-1304	2089	-2360	444	213	-737	-2834	-607	0
954	0	0	233	1947	1714	-1090	-740	1830	-1270	1078	452	-554	-841	-137	0
955	0	0	1682	1990	308	-1836	687	1149	3034	2000	422	504	5915	1226	0
956	0	0	3511	1996	-1515	-2753	2513	240	6739	1821	302	1542	10099	2050	0
957	0	0	3901	2002	-1899	-2951	2900	51	6923	855	-48	1899	9705	1936	0
958	0	0	2736	2021	-715	-2378	1725	653	3435	-374	-269	896	3462	502	0
959	0	0	601	2046	1445	-1323	-422	1745	-1940	-1326	-494	-574	-4174	-1191	0
960	0	0	-780	2056	2836	-638	-1808	2446	-3713	-892	-242	-962	-5435	-1315	0
961	0	0	-803	2089	2892	-643	-1847	2490	-3561	-568	-126	-1018	-4826	-1088	0
962	0	0	-625	2081	2706	-728	-1665	2393	-3142	-213	-62	-960	-4023	-880	0
963	0	0	-184	2122	2306	-969	-1245	2214	-2306	432	213	-832	-2770	-508	0
964	0	0	274	2122	1848	-1198	-787	1985	-1293	1132	420	-593	-840	-230	0
965	0	0	1736	2139	403	-1937	666	1271	3032	1990	372	473	5934	1251	0
966	0	0	3660	2159	-1501	-2909	2580	329	6702	1918	285	1571	10165	2093	0
967	0	0	3875	2149	-1726	-3012	2800	211	6896	849	-64	1905	9700	1957	0
968	0	0	2806	2137	-669	-2471	1737	734	3418	-413	-364	884	3400	420	0
969	0	0	577	2134	1557	-1355	-490	1845	-1850	-1319	-477	-543	-4244	-1231	0
970	0	0	-749	2141	2890	-696	-1819	2515	-3678	-968	-289	-1001	-5497	-1348	0
971	0	0	-818	2157	2975	-669	-1896	2566	-3490	-591	-147	-1012	-4813	-1127	0
972	0	0	-638	2151	2789	-756	-1713	2470	-3150	-221	-62	-1008	-4058	-882	0
973	0	0	-200	2149	2349	-974	-1274	2249	-2225	432	166	-785	-2729	-529	0
974	0	0	252	2151	1899	-1201	-823	2025	-1237	1101	329	-545	-832	-263	0
975	0	0	1883	2141	258	-2012	812	1199	3098	2081	374	527	5982	1245	0
976	0	0	3541	2108	-1433	-2824	2487	337	6706	1945	141	1616	10126	2081	0
977	0	0	3941	2089	-1852	-3015	2896	118	6952	911	5	1889	9736	1889	0
978	0	0	2632	2029	-603	-2330	1617	713	3330	-490	-337	880	3296	455	0
979	0	0	540	2000	1460	-1270	-460	1730	-1889	-1257	-424	-525	-4180	-1086	0
980	0	0	-889	1945	2834	-528	-1861	2389	-3751	-989	-279	-1004	-5459	-1334	0
981	0	0	-853	1905	2758	-526	-1805	2331	-3534	-552	-89	-993	-4743	-1109	0
982	0	0	-749	1866	2615	-558	-1682	2240	-3150	-234	-58	-958	-4050	-954	0
983	0	0	-273	1835	2108	-781	-1190	1971	-2188	415	248	-791	-2793	-500	0
984	0	0	81	1790	1709	-935	-814	1749	-1247	1193	368	-618	-789	-199	0
985	0	0	1634	1763	129	-1698	752	946	3142	2073	438	572	6012	1257	0
986	0	0	3407	1722	-1685	-2564	2546	18	6741	1889	223	1625	10185	2099	0
987	0	0	3691	1664	-2027	-2677	2859	-181	6925	869	-48	1976	9591	1813	0
988	0	0	2443	1633	-810	-2038	1626	411	3255	-545	-356	785	3298	343	0
989	0	0	285	1575	1290	-930	-502	1432	-1926	-1321	-488	-477	-4353	-1179	0
990	0	0	-1055	1542	2597	-243	-1826	2069	-3686	-977	-285	-958	-5383	-1305	0
991	0	0	-1083	1526	2609	-221	-1846	2067	-3513	-531	-104	-995	-4787	-1103	0
992	0	0	-956	1501	2457	-272	-1706	1979	-3175	-201	-71	-991	-3986	-867	0
993	0	0	-442	1468	1910	-513	-1176	1689	-2260	426	226	-847	-2733	-560	0
994	0	0	-76	1441	1517	-682	-796	1479	-1125	1080	444	-620	-774	-197	0
995	0	0	1534	1422	-112	-1478	823	655	3301	2004	475	624	5982	1292	0
996	0	0	3194	1392	-1802	-2293	2498	-205	6716	1827	265	1586	10188	2058	0
997	0	0	3545	1363	-2182	-2454	2863	-409	6974	847	-34	1936	9639	1747	0
998	0	0	2247	1309	-938	-1778	1592	185	3286	-496	-378	919	3245	329	0
999	0	0	124	1295	1171	-709	-523	1233	-2009	-1359	-428	-531	-4316	-1218	0
1000	0	0	-1197	1274	2471	-38	-1834	1872	-3707	-933	-300	-1001	-5426	-1422	0
1001	0	0	-1189	1268	2457	-39	-1823	1862	-3511	-514	-116	-991	-4751	-1092	0
1002	0	0	-1045	1253	2298	-104	-1671	1775	-3140	-197	-65	-948	-4060	-861	0
1003	0	0	-596	1241	1837	-322	-1216	1539	-2281	448	168	-822	-2706	-541	0
1004	0	0	-114	1226	1340	-556	-727	1283	-1134	1181	401	-475	-766	-265	0
1005	0	0	1392	1231	-161	-1311	776	535	3232	2035	442	566	6132	1212	0
1006	0	0	3206	1210	-1996	-2208	2601	-393	6720	1864	246	1507	10161	2031	0
1007	0	0	3433	1222	-2211	-2327	2822	-494	6962	911	1	1961	9519	1798	0
1008	0	0	2249	1202	-1047	-1725	1648	77	3195	-494	-407	857	3150	384	0
1009	0	0	12	1193	1181	-602	-584	1187	-1988	-1367	-415	-504	-4396	-1140	0
1010	0	0	-1189	1179	2368	5	-1778	1773	-3738	-995	-275	-999	-5484	-1363	0
1011	0	0	-1199	1189	2388	5	-1793	1788	-3499	-500	-145	-966	-4743	-1123	0
1012	0	0	-1111	1191	2302	-40	-1706	1746	-3255	-223	-93	-1037	-4011	-923	0
1013	0	0	-466	1183	1649	-358	-1057	1416	-2174	502	240	-700	-2712	-545	0
1014	0	0	-253	1165	1418	-456	-835	1291	-1173	1107	353	-628	-725	-269	0
1015	0	0	1359	1179	-180	-1269	769	499	3233	2052	428	616	6089	1293	0
1016	0	0	3163	1175	-1988	-2169	2575	-406	6693	1850	192	1627	10097	2054	0
1017	0	0	3398	1160	-2238	-2279	2818	-539	6797	938	-42	1959	9434	1666	0
1018	0	0	2226	1154	-1072	-1690	1649	41	3243	-380	-316	960	3220	378	0
1019	0	0	61	1162	1101	-611	-520	1131	-2029	-1359	-380	-535	-4349	-1274	0
1020	0	0	-1246	1142	2388	52	-1817	1765	-3718	-1092	-279	-1034	-5499	-1336	0
1021	0	0	-1294	1136	2430	79	-1862	1783	-3511	-506	-228	-973	-4807	-1107	0
1022	0	0	-1096	1160	2256	-32	-1676	1708	-3280	-225	-56	-1099	-4015	-907	0
1023	0	0	-656	1148	1804	-246	-1230	1476	-2314	434	149	-779	-2681	-564	0
1024	0	0	-219	1156	1375	-468	-797	1265	-1125	1132	318	-611	-721	-304	0
1025	0	0	1513	1158	-355	-1335	934	401	3303	2089	453	605	6145	1363	0
1026	0	0	3130	1144	-1986	-2137	2558	-421	6772	1862	164	1596	10194	2007	0
1027	0	0	3478	1152	-2326	-2315	2902	-587	6902	907	-27	1947	9366	1681	0
1028	0	0	2199	1140	-1059	-1669	1629	40	3232	-405	-327	882	3160	492	0
1029	0	0	-80	1146	1226	-533	-653	1186	-2124	-1344	-453	-587	-4462	-1288	0
1030	0	0	-1243	1123	2366	60	-1804	1744	-3769	-907	-320	-1010	-5443	-1313	0
1031	0	0	-1244	1138	2382	53	-1813	1760	-3490	-467	-129	-1012	-4749	-1076	0
1032	0	0	-1114	1136	2250	-11	-1682	1693	-3086	-234	31	-964	-4031	-816	0
1033	0	0	-559	1138	1697	-289	-1128	1417	-2213	436	129	-770	-2684	-603	0
1034	0	0	-227	1121	1348	-447	-787	1234	-1101	1196	415	-550	-646	-201	0
1035	0	0	1234	1134	-100	-1184	667	517	3204	1994	405	582	6111	1198	0
1036	0	0	3237	1148	-2089	-2192	2663	-470	6786	1883	256	1584	10206	2035	0
1037	0	0	3357	1134	-2223	-2245	2790	-544	6941	894	0	1965	9331	1674	0
1038	0	0	2172	1127	-1045	-1649	1608	41	3146	-469	-360	830	3107	407	0
1039	0	0	-101	1105	1206	-502	-653	1155	-2108	-1381	-444	-603	-4442	-1249	0
1040	0	0	-1333	1109	2442	112	-1887	1775	-3767	-958	-285	-1030	-5480	-1321	0
1041	0	0	-1372	1107	2479	132	-1925	1793	-3519	-562	-110	-1010	-4791	-1067	0
1042	0	0	-1084	1123	2207	-19	-1645	1665	-3133	-188	-81	-944	-4019	-822	0
1043	0	0	-691	1119	1810	-214	-1250	1464	-2209	424	254	-746	-2667	-529	0
1044	0	0	-283	1131	1414	-424	-848	1272	-1105	1162	372	-663	-663	-335	0
1045	0	0	1384	1148	-236	-1266	810	456	3358	2075	485	595	6182	1315	0
1046	0	0	3021	1134	-1887	-2077	2454	-376	6669	1804	178	1480	10196	1967	0
1047	0	0	3376	1113	-2263	-2244	2819	-575	6888	907	65	1976	9249	1621	0
1048	0	0	2053	1105	-948	-1579	1500	78	3086	-391	-316	836	3156	405	0
1049	0	0	-103	1121	1224	-509	-663	1172	-2137	-1390	-372	-591	-4481	-1359	0
1050	0	0	-1278	1150	2428	64	-1853	1789	-3707	-991	-252	-1026	-5424	-1394	0
1051	0	0	-1242	1136	2378	53	-1810	1757	-3517	-504	-67	-1041	-4739	-1105	0
1052	0	0	-1129	1127	2256	1	-1692	1691	-3043	-194	31	-971	-3930	-851	0
1053	0	0	-707	1134	1841	-213	-1274	1487	-2287	370	147	-853	-2780	-552	0
1054	0	0	-203	1123	1326	-460	-764	1224	-989	1196	436	-572	-644	-217	0
1055	0	0	1299	1150	-149	-1224	724	500	3348	1994	461	519	6270	1226	0
1056	0	0	3117	1125	-1992	-2121	2554	-433	6786	1753	159	1478	10202	2019	0
1057	0	0	3466	1138	-2328	-2302	2897	-595	6945	977	133	1974	9261	1639	0
1058	0	0	2154	1146	-1008	-1650	1581	69	3140	-498	-304	838	3012	413	0
1059	0	0	-174	1121	1295	-473	-734	1208	-2168	-1358	-465	-533	-4518	-1309	0
1060	0	0	-1290	1103	2393	93	-1841	1748	-3728	-977	-246	-1020	-5400	-1369	0
1061	0	0	-1297	1129	2426	84	-1861	1777	-3534	-535	-75	-1016	-4784	-1028	0
1062	0	0	-1093	1132	2225	-19	-1659	1678	-3189	-168	-79	-1018	-3994	-925	0
1063	0	0	-607	1152	1759	-272	-1183	1455	-2246	486	261	-704	-2708	-486	0
1064	0	0	-238	1164	1402	-463	-820	1283	-1088	1179	353	-614	-595	-294	0
1065	0	0	1330	1150	-180	-1240	755	485	3338	1967	452	558	6155	1253	0
1066	0	0	3165	1138	-2027	-2151	2596	-444	6782	1864	211	1681	10196	2058	0
1067	0	0	3415	1142	-2273	-2278	2844	-565	6916	929	145	1957	9119	1604	0
1068	0	0	2160	1144	-1016	-1652	1588	64	3059	-481	-355	898	2942	310	0
1069	0	0	-140	1150	1290	-505	-715	1220	-2242	-1336	-399	-550	-4506	-1292	0
1070	0	0	-1242	1144	2386	49	-1814	1765	-3678	-1024	-273	-956	-5463	-1396	0
1071	0	0	-1281	1138	2419	71	-1850	1778	-3497	-453	-126	-940	-4716	-1105	0
1072	0	0	-1086	1127	2213	-20	-1649	1670	-3154	-176	-44	-968	-4048	-905	0
1073	0	0	-671	1111	1782	-220	-1226	1446	-2310	492	230	-754	-2698	-477	0
1074	0	0	-262	1119	1381	-428	-821	1250	-999	1148	335	-603	-667	-178	0
1075	0	0	1398	1150	-248	-1274	823	451	3365	2037	488	549	6190	1261	0
1076	0	0	3108	1132	-1976	-2120	2542	-422	6739	1738	207	1581	10167	1928	0
1077	0	0	3405	1136	-2269	-2270	2837	-566	6879	909	149	1951	9119	1534	0
1078	0	0	2096	1136	-960	-1616	1528	88	3055	-537	-380	808	2908	358	0
1079	0	0	-132	1134	1266	-501	-699	1200	-2244	-1326	-389	-506	-4574	-1379	0
1080	0	0	-1402	1121	2523	140	-1962	1822	-3810	-940	-339	-1026	-5461	-1301	0
1081	0	0	-1238	1113	2351	62	-1794	1732	-3532	-444	-120	-950	-4803	-1080	0
1082	0	0	-1100	1109	2209	-4	-1654	1659	-3072	-217	87	-884	-3912	-836	0
1083	0	0	-681	1129	1810	-224	-1245	1469	-2254	444	133	-847	-2694	-651	0
1084	0	0	-268	1132	1400	-432	-834	1266	-1012	1233	391	-502	-564	-207	0
1085	0	0	1340	1148	-192	-1244	766	478	3377	2083	306	589	6237	1313	0
1086	0	0	3184	1132	-2052	-2158	2618	-460	6749	1757	176	1571	10214	2048	0
1087	0	0	3381	1131	-2250	-2256	2815	-559	6958	966	102	1951	8995	1579	0
1088	0	0	2139	1115	-1024	-1627	1581	45	2968	-471	-337	853	2834	304	0
1089	0	0	-198	1099	1297	-450	-747	1198	-2258	-1412	-343	-543	-4640	-1363	0
1090	0	0	-1313	1113	2426	100	-1869	1769	-3738	-952	-250	-1053	-5453	-1398	0
1091	0	0	-1275	1113	2388	81	-1831	1750	-3507	-547	-62	-909	-4817	-1101	0
1092	0	0	-1185	1117	2302	34	-1743	1709	-3220	-215	-34	-1065	-3903	-900	0
1093	0	0	-712	1101	1813	-194	-1262	1457	-2263	455	161	-820	-2752	-550	0
1094	0	0	-307	1105	1412	-399	-859	1258	-993	1206	426	-607	-564	-81	0
1095	0	0	1425	1105	-320	-1265	872	392	3459	2004	444	595	6301	1239	0
1096	0	0	3070	1096	-1974	-2083	2522	-439	6725	1738	143	1623	10126	1976	0
1097	0	0	3392	1068	-2324	-2230	2858	-628	6898	950	122	1841	8891	1559	0
1098	0	0	1982	1051	-931	-1516	1456	60	3024	-494	-335	880	2776	368	0
1099	0	0	-245	1074	1319	-414	-782	1196	-2300	-1387	-370	-572	-4776	-1371	0
1100	0	0	-1396	1065	2461	165	-1928	1763	-3804	-892	-258	-1032	-5461	-1315	0
1101	0	0	-1270	1065	2335	102	-1802	1700	-3474	-516	-100	-964	-4749	-1189	0
1102	0	0	-1157	1099	2256	29	-1706	1677	-3136	-106	-98	-865	-3973	-838	0
1103	0	0	-652	1086	1738	-217	-1195	1412	-2246	465	131	-824	-2667	-618	0
1104	0	0	-320	1080	1400	-380	-860	1240	-917	1220	308	-541	-609	-133	0
1105	0	0	1342	1090	-252	-1216	797	419	3367	2081	409	582	6306	1356	0
1106	0	0	3160	1092	-2068	-2126	2614	-488	6731	1714	157	1573	10175	1926	0
1107	0	0	3381	1098	-2283	-2239	2832	-592	6888	942	79	1808	8807	1614	0
1108	0	0	2123	1088	-1035	-1605	1579	26	2902	-510	-283	834	2807	349	0
1109	0	0	-310	1063	1373	-376	-841	1218	-2428	-1290	-432	-646	-4685	-1476	0
1110	0	0	-1337	1072	2409	132	-1873	1740	-3738	-902	-296	-1026	-5453	-1356	0
1111	0	0	-1300	1080	2380	110	-1840	1730	-3559	-455	-166	-871	-4758	-1113	0
1112	0	0	-1162	1078	2240	42	-1701	1659	-3084	-236	-23	-1002	-3949	-830	0
1113	0	0	-642	1067	1709	-212	-1175	1388	-2198	525	273	-702	-2698	-473	0
1114	0	0	-311	1037	1348	-363	-829	1192	-958	1204	308	-626	-554	-139	0
1115	0	0	1310	1051	-259	-1180	784	396	3482	2058	422	630	6351	1325	0
1116	0	0	3133	1065	-2068	-2099	2600	-501	6663	1827	176	1629	10122	2002	0
1117	0	0	3295	1047	-2248	-2171	2771	-600	6824	979	65	1852	8745	1489	0
1118	0	0	1950	1045	-905	-1497	1427	70	2861	-448	-329	805	2745	281	0
1119	0	0	-362	1034	1396	-336	-879	1215	-2417	-1359	-452	-587	-4762	-1493	0
1120	0	0	-1265	1070	2335	97	-1800	1702	-3738	-874	-244	-1006	-5400	-1245	0
1121	0	0	-1354	1080	2434	137	-1894	1757	-3524	-570	-145	-942	-4828	-1142	0
1122	0	0	-1123	1063	2186	30	-1654	1624	-3088	-137	5	-973	-3893	-890	0
1123	0	0	-743	1018	1761	-137	-1252	1389	-2279	457	226	-785	-2692	-525	0
1124	0	0	-281	1057	1338	-388	-809	1197	-954	1231	337	-593	-471	-67	0
1125	0	0	1407	1074	-333	-1240	870	370	3534	2005	407	583	6413	1257	0
1126	0	0	3169	1049	-2120	-2109	2644	-535	6757	1711	174	1676	10076	1971	0
1127	0	0	3325	1063	-2262	-2194	2793	-599	6898	981	67	1771	8726	1532	0
1128	0	0	2100	1053	-1047	-1576	1573	3	2911	-516	-300	803	2686	320	0
1129	0	0	-336	1045	1381	-354	-858	1213	-2388	-1377	-300	-597	-4760	-1377	0
1130	0	0	-1345	1043	2388	151	-1866	1715	-3759	-952	-283	-1026	-5455	-1313	0
1131	0	0	-1295	1034	2329	130	-1812	1681	-3490	-459	-110	-1001	-4712	-1088	0
1132	0	0	-1183	1053	2236	65	-1709	1644	-3086	-180	-15	-981	-3893	-878	0
1133	0	0	-665	1059	1724	-197	-1194	1391	-2260	450	223	-758	-2665	-576	0
1134	0	0	-293	1049	1342	-378	-817	1195	-1008	1262	376	-642	-446	-128	0
1135	0	0	1328	1037	-291	-1182	809	373	3600	2007	370	690	6372	1301	0
1136	0	0	3183	1057	-2126	-2120	2654	-534	6739	1716	215	1546	10113	1940	0
1137	0	0	3326	1030	-2296	-2178	2811	-633	6867	1008	40	1695	8681	1472	0
1138	0	0	2040	1041	-999	-1540	1519	21	2877	-527	-312	847	2692	273	0
1139	0	0	-324	1045	1369	-360	-846	1207	-2446	-1423	-388	-663	-4881	-1422	0
1140	0	0	-1273	1074	2347	99	-1810	1710	-3689	-931	-226	-1037	-5395	-1383	0
1141	0	0	-1307	1061	2368	123	-1837	1714	-3503	-434	-11	-925	-4718	-1070	0
1142	0	0	-1140	1063	2203	38	-1671	1633	-3146	-137	-54	-1010	-3978	-859	0
1143	0	0	-681	1061	1742	-190	-1211	1401	-2236	486	172	-779	-2706	-508	0
1144	0	0	-310	1065	1375	-377	-842	1220	-958	1212	374	-642	-457	-27	0
1145	0	0	1456	1068	-388	-1262	922	340	3561	2019	356	572	6339	1270	0
1146	0	0	3103	1039	-2064	-2071	2583	-512	6749	1713	197	1583	10115	1974	0
1147	0	0	3321	1034	-2287	-2177	2804	-626	6877	944	-50	1683	8588	1445	0
1148	0	0	1992	1032	-960	-1512	1476	36	2875	-523	-380	841	2529	271	0
1149	0	0	-309	1014	1323	-352	-816	1168	-2479	-1301	-378	-655	-4873	-1437	0
1150	0	0	-1381	1016	2397	182	-1889	1706	-3783	-929	-298	-1047	-5366	-1420	0
1151	0	0	-1317	1022	2339	147	-1828	1680	-3534	-469	-62	-1032	-4836	-1129	0
1152	0	0	-1117	1028	2145	44	-1631	1586	-3080	-87	-36	-958	-3924	-824	0
1153	0	0	-629	1076	1705	-223	-1167	1390	-2217	519	267	-807	-2603	-446	0
1154	0	0	-273	1053	1326	-390	-799	1189	-973	1241	360	-756	-434	-104	0
1155	0	0	1440	1076	-364	-1258	902	356	3583	2097	389	711	6456	1311	0
1156	0	0	3165	1107	-2058	-2136	2611	-475	6685	1693	131	1602	10076	1914	0
1157	0	0	3429	1094	-2335	-2261	2882	-620	6916	1004	-32	1637	8570	1493	0
1158	0	0	2012	1070	-942	-1541	1477	64	2781	-564	-232	770	2562	291	0
1159	0	0	-330	1045	1375	-357	-852	1210	-2523	-1383	-407	-680	-4999	-1474	0
1160	0	0	-1294	1074	2368	110	-1831	1721	-3753	-861	-201	-1028	-5424	-1270	0
1161	0	0	-1314	1072	2386	121	-1850	1729	-3585	-486	-147	-1034	-4824	-1154	0
1162	0	0	-1137	1059	2196	39	-1666	1627	-3142	-128	-54	-995	-3963	-964	0
1163	0	0	-708	1039	1747	-165	-1227	1393	-2240	483	155	-799	-2704	-578	0
1164	0	0	-254	1049	1303	-397	-778	1176	-927	1274	335	-754	-316	-19	0
1165	0	0	1451	1001	-450	-1226	950	275	3633	2101	403	572	6423	1319	0
1166	0	0	3172	1002	-2170	-2087	2671	-584	6741	1687	194	1571	10190	1893	0
1167	0	0	3425	1028	-2397	-2226	2911	-684	6914	970	60	1581	8532	1565	0
1168	0	0	1935	1010	-925	-1472	1430	42	2813	-562	-378	727	2487	225	0
1169	0	0	-348	1006	1354	-329	-851	1180	-2586	-1328	-415	-743	-5053	-1358	0
1170	0	0	-1309	1022	2331	143	-1820	1676	-3751	-929	-246	-1080	-5447	-1340	0
1171	0	0	-1341	1012	2353	164	-1847	1682	-3528	-560	-58	-1065	-4848	-1129	0
1172	0	0	-1128	1004	2132	62	-1630	1568	-3053	-97	-102	-1037	-3899	-927	0
1173	0	0	-714	1022	1736	-154	-1225	1379	-2211	469	164	-812	-2684	-500	0
1174	0	0	-276	1035	1311	-379	-793	1173	-911	1243	269	-677	-306	1	0
1175	0	0	1452	1068	-384	-1260	918	342	3610	2126	378	541	6574	1268	0
1176	0	0	3207	1070	-2137	-2138	2672	-533	6881	1736	112	1633	10134	1941	0
1177	0	0	3343	1072	-2271	-2207	2807	-599	6871	933	-38	1503	8512	1513	0
1178	0	0	2081	1063	-1018	-1572	1549	22	2834	-545	-219	717	2496	246	0
1179	0	0	-400	1041	1441	-320	-920	1241	-2587	-1340	-434	-768	-5071	-1363	0
1180	0	0	-1352	1014	2366	169	-1859	1690	-3750	-968	-265	-1074	-5375	-1369	0
1181	0	0	-1259	1051	2310	104	-1784	1680	-3488	-519	-50	-1012	-4766	-1183	0
1182	0	0	-1144	1063	2207	40	-1675	1635	-3109	-89	-9	-1053	-3953	-863	0
1183	0	0	-678	1068	1746	-195	-1212	1407	-2244	537	153	-779	-2630	-554	0
1184	0	0	-289	1065	1354	-388	-821	1209	-824	1158	329	-661	-308	29	0
1185	0	0	1559	1115	-444	-1337	1001	335	3726	2054	355	715	6561	1288	0
1186	0	0	3231	1148	-2083	-2189	2657	-467	6803	1806	215	1586	10239	1976	0
1187	0	0	3436	1165	-2271	-2300	2853	-553	6945	859	-100	1645	8413	1455	0
1188	0	0	1960	1134	-826	-1547	1393	154	2770	-574	-275	744	2376	223	0
1189	0	0	-357	1127	1484	-385	-920	1305	-2586	-1346	-393	-698	-5055	-1408	0
1190	0	0	-1230	1152	2382	39	-1806	1767	-3736	-958	-203	-1115	-5420	-1280	0
1191	0	0	-1309	1156	2465	76	-1887	1810	-3486	-461	-91	-997	-4822	-1105	0
1192	0	0	-1087	1175	2262	-44	-1674	1718	-3061	-192	-17	-946	-3852	-913	0
1193	0	0	-592	1146	1738	-277	-1165	1442	-2112	498	182	-774	-2607	-545	0
1194	0	0	-237	1136	1373	-449	-805	1254	-849	1210	232	-653	-186	64	0
1195	0	0	1584	1146	-438	-1365	1011	354	3750	2106	368	694	6613	1288	0
1196	0	0	3161	1101	-2060	-2131	2610	-479	6912	1707	248	1579	10155	1963	0
1197	0	0	3391	1096	-2295	-2243	2843	-599	6914	859	-1	1596	8503	1530	0
1198	0	0	1999	1101	-898	-1550	1448	101	2750	-519	-337	801	2382	242	0
1199	0	0	-324	1113	1437	-394	-880	1275	-2539	-1293	-376	-758	-5009	-1344	0
1200	0	0	-1323	1109	2432	107	-1877	1770	-3765	-834	-238	-1035	-5298	-1315	0
1201	0	0	-1228	1113	2341	57	-1784	1727	-3561	-545	-184	-1004	-4828	-1220	0
1202	0	0	-1059	1140	2199	-40	-1629	1669	-3028	-159	9	-902	-3870	-783	0
1203	0	0	-644	1148	1792	-252	-1218	1470	-2178	424	180	-723	-2587	-574	0
1204	0	0	-156	1136	1292	-490	-724	1214	-797	1237	368	-634	-97	91	0
1205	0	0	1526	1146	-380	-1336	953	383	3755	2089	415	731	6638	1342	0
1206	0	0	3252	1148	-2104	-2200	2678	-478	6838	1728	157	1612	10221	1971	0
1207	0	0	3458	1094	-2364	-2276	2911	-635	6923	880	-110	1687	8448	1592	0
1208	0	0	1981	1074	-907	-1527	1444	83	2721	-583	-349	791	2322	219	0
1209	0	0	-353	1026	1379	-336	-866	1202	-2523	-1328	-364	-680	-4983	-1272	0
1210	0	0	-1369	1030	2399	169	-1884	1714	-3771	-964	-306	-1002	-5412	-1326	0
1211	0	0	-1251	1016	2267	117	-1759	1641	-3532	-432	-29	-968	-4729	-1028	0
1212	0	0	-1112	1035	2147	38	-1629	1591	-3063	-106	-5	-909	-3883	-774	0
1213	0	0	-615	1045	1660	-215	-1137	1352	-2215	552	188	-723	-2659	-490	0
1214	0	0	-215	1014	1229	-399	-722	1121	-772	1185	240	-649	-38	77	0
1215	0	0	1487	1024	-463	-1255	975	280	3773	2066	436	659	6660	1332	0
1216	0	0	3223	1010	-2213	-2116	2718	-601	6918	1755	147	1705	10132	1974	0
1217	0	0	3330	1001	-2329	-2165	2829	-664	6910	834	-157	1577	8407	1497	0
1218	0	0	1994	993	-1001	-1493	1497	-4	2752	-494	-312	820	2341	197	0
1219	0	0	-402	971	1373	-284	-887	1172	-2605	-1303	-366	-744	-5032	-1363	0
1220	0	0	-1337	983	2320	177	-1828	1651	-3707	-882	-225	-931	-5340	-1261	0
1221	0	0	-1296	960	2256	168	-1776	1608	-3486	-455	-36	-987	-4801	-1059	0
1222	0	0	-1110	950	2060	80	-1585	1505	-3018	-48	38	-863	-3806	-828	0
1223	0	0	-687	942	1629	-127	-1158	1285	-2112	541	242	-752	-2584	-475	0
1224	0	0	-232	968	1200	-368	-716	1084	-787	1299	230	-601	54	-27	0
1225	0	0	1483	985	-498	-1234	990	243	3771	2168	411	729	6768	1328	0
1226	0	0	3207	971	-2236	-2089	2721	-632	6809	1747	135	1598	10186	1945	0
1227	0	0	3405	942	-2463	-2173	2934	-760	6906	801	-34	1569	8425	1565	0
1228	0	0	1964	960	-1004	-1462	1484	-22	2646	-535	-331	799	2355	195	0
1229	0	0	-413	960	1373	-273	-893	1166	-2611	-1326	-436	-777	-5026	-1328	0
1230	0	0	-1393	958	2351	217	-1872	1654	-3788	-865	-228	-1001	-5367	-1231	0
1231	0	0	-1325	940	2265	192	-1795	1602	-3472	-535	-11	-964	-4789	-1094	0
1232	0	0	-1103	970	2073	66	-1588	1521	-3020	-157	52	-927	-3856	-787	0
1233	0	0	-688	970	1658	-141	-1173	1314	-2184	535	271	-760	-2549	-516	0
1234	0	0	-217	985	1202	-384	-709	1093	-822	1214	320	-646	52	89	0
1235	0	0	1524	956	-568	-1240	1046	194	3901	2122	415	690	6807	1392	0
1236	0	0	3142	995	-2147	-2068	2644	-576	6774	1664	194	1614	10130	1957	0
1237	0	0	3335	975	-2360	-2155	2847	-692	6871	787	-161	1596	8384	1387	0
1238	0	0	1873	964	-909	-1418	1391	27	2694	-556	-306	764	2211	232	0
1239	0	0	-481	956	1437	-237	-959	1196	-2663	-1326	-450	-830	-5146	-1326	0
1240	0	0	-1360	954	2314	203	-1837	1634	-3674	-865	-174	-991	-5381	-1243	0
1241	0	0	-1384	940	2324	222	-1854	1632	-3464	-516	-46	-1024	-4791	-1086	0
1242	0	0	-1228	956	2184	136	-1706	1570	-3113	-151	0	-960	-3835	-836	0
1243	0	0	-753	958	1711	-102	-1232	1334	-2132	469	176	-719	-2576	-494	0
1244	0	0	-201	964	1165	-381	-683	1064	-797	1278	291	-504	135	91	0
1245	0	0	1498	946	-552	-1222	1025	197	3938	1992	403	680	6716	1387	0
1246	0	0	3217	915	-2302	-2066	2759	-693	6908	1714	135	1738	10140	1992	0
1247	0	0	3205	843	-2362	-2024	2783	-759	6757	729	-180	1641	8307	1439	0
1248	0	0	1784	818	-966	-1301	1375	-74	2679	-632	-362	777	2035	161	0
1249	0	0	-505	849	1354	-172	-929	1101	-2667	-1330	-442	-768	-5049	-1228	0
1250	0	0	-1548	888	2436	330	-1992	1662	-3779	-1008	-228	-973	-5422	-1295	0
1251	0	0	-1259	989	2248	135	-1753	1618	-3482	-463	-32	-995	-4791	-1080	0
1252	0	0	-1172	1109	2281	31	-1726	1695	-3045	-124	-5	-888	-3860	-793	0
1253	0	0	-549	1268	1817	-359	-1183	1542	-2211	502	199	-766	-2626	-556	0
1254	0	0	33	1482	1449	-757	-708	1465	-661	1226	287	-496	137	143	0
1255	0	0	1821	1775	-46	-1798	933	864	3790	2023	345	684	6722	1342	0
1256	0	0	3774	2108	-1666	-2941	2720	221	6840	1649	110	1567	10148	2002	0
1257	0	0	3991	2428	-1563	-3209	2777	432	6770	686	-244	1530	8287	1505	0
1258	0	0	2736	2836	100	-2786	1318	1468	2547	-564	-312	636	2126	157	0
1259	0	0	572	3183	2611	-1877	-1019	2897	-2725	-1412	-521	-793	-5216	-1340	0
1260	0	0	-35	3699	3734	-1832	-1884	3716	-3722	-878	-215	-1014	-5408	-1272	0
1261	0	0	212	4233	4021	-2222	-1904	4127	-3484	-457	-133	-1014	-4807	-1105	0
1262	0	0	599	4698	4099	-2648	-1750	4398	-3094	-161	-27	-935	-3998	-812	0
1263	0	0	1257	5026	3769	-3141	-1256	4397	-2192	432	159	-739	-2651	-549	0
1264	0	0	1796	5216	3420	-3506	-812	4318	-781	1140	234	-580	194	-32	0
1265	0	0	3556	5123	1567	-4339	994	3345	3880	1972	444	647	6803	1346	0
1266	0	0	5196	4966	-230	-5081	2713	2368	6840	1778	166	1637	10171	1972	0
1267	0	0	5185	4766	-419	-4975	2802	2173	6693	663	-176	1567	8281	1536	1
1268	0	0	3469	4481	1012	-3975	1228	2746	2485	-614	-430	746	1965	114	0
1269	0	0	1016	4019	3003	-2517	-993	3511	-2756	-1317	-457	-849	-5123	-1305	0
1270	0	0	-250	3488	3738	-1619	-1994	3613	-3885	-979	-209	-1043	-5472	-1305	0
1271	0	0	-318	2941	3259	-1311	-1788	3100	-3530	-531	-81	-1037	-4830	-1169	0
1272	0	0	-541	2378	2919	-918	-1730	2648	-3183	-108	-46	-989	-3868	-892	0
1273	0	0	-302	1800	2102	-749	-1202	1951	-2246	463	161	-752	-2659	-519	0
1274	0	0	-75	1418	1493	-671	-784	1455	-834	1092	244	-498	67	124	0
1275	0	0	1646	1222	-424	-1434	1035	399	3916	2058	355	787	6768	1342	0
1276	0	0	3262	1187	-2075	-2224	2668	-444	6923	1714	155	1600	10204	2011	0
1277	0	0	3479	1214	-2265	-2346	2872	-525	6776	684	-221	1546	8217	1470	0
1278	0	0	1999	1284	-715	-1641	1357	284	2525	-632	-316	677	2031	155	0
1279	0	0	-437	1303	1740	-433	-1088	1521	-2756	-1433	-477	-911	-5141	-1342	0
1280	0	0	-1320	1297	2617	11	-1968	1957	-3794	-971	-259	-1039	-5461	-1307	0
1281	0	0	-1195	1268	2463	-36	-1829	1865	-3575	-521	-69	-997	-4877	-1109	0
1282	0	0	-1133	1253	2386	-60	-1759	1819	-3113	-197	-21	-935	-3907	-855	0
1283	0	0	-617	1257	1874	-320	-1245	1565	-2229	467	133	-810	-2646	-527	0
1284	0	0	-68	1247	1315	-589	-691	1281	-735	1183	232	-459	182	153	0
1285	0	0	1594	1212	-382	-1403	988	415	3947	2116	364	723	6945	1326	0
1286	0	0	3242	1167	-2075	-2204	2658	-454	6914	1654	153	1544	10155	1971	0
1287	0	0	3417	1144	-2273	-2280	2845	-564	6755	661	-242	1645	8243	1392	0
1288	0	0	1820	1107	-713	-1463	1266	197	2477	-605	-341	661	1912	128	0
1289	0	0	-452	1103	1555	-325	-1003	1329	-2774	-1363	-547	-710	-5166	-1278	0
1290	0	0	-1364	1123	2487	120	-1925	1805	-3881	-962	-269	-1034	-5492	-1297	0
1291	0	0	-1314	1109	2423	102	-1868	1766	-3497	-523	-133	-1014	-4892	-1084	0
1292	0	0	-1182	1099	2281	41	-1731	1690	-3173	-147	-38	-981	-3885	-843	0
1293	0	0	-673	1084	1757	-205	-1215	1420	-2182	436	265	-797	-2624	-502	0
1294	0	0	-178	1090	1268	-456	-723	1179	-708	1167	294	-440	184	106	0
1295	0	0	1654	1109	-545	-1381	1099	282	3984	2064	351	688	6943	1381	0
1296	0	0	3202	1082	-2120	-2142	2661	-519	6867	1697	166	1608	10216	2023	0
1297	0	0	3389	1067	-2322	-2228	2855	-627	6743	595	-223	1584	8231	1398	0
1298	0	0	1743	1051	-692	-1397	1217	179	2508	-601	-353	700	1831	194	0
1299	0	0	-578	1051	1629	-236	-1103	1340	-2842	-1491	-564	-807	-5214	-1326	0
1300	0	0	-1497	1030	2527	233	-2012	1778	-3831	-937	-275	-1043	-5362	-1354	0
1301	0	0	-1362	1070	2432	146	-1897	1751	-3565	-566	-155	-1018	-4881	-1103	0
1302	0	0	-1158	1065	2223	46	-1690	1644	-3104	-157	-58	-950	-3905	-847	0
1303	0	0	-745	1055	1800	-155	-1272	1427	-2223	417	194	-795	-2562	-516	0
1304	0	0	-201	1092	1293	-445	-747	1192	-733	1158	325	-502	329	124	0
1305	0	0	1563	1090	-473	-1326	1018	308	4039	2004	465	805	6995	1435	0
1306	0	0	3248	1082	-2166	-2165	2707	-542	6952	1699	83	1614	10194	2064	0
1307	0	0	3367	1072	-2295	-2219	2831	-611	6704	535	-269	1629	8173	1408	0
1308	0	0	1786	1086	-700	-1436	1243	193	2440	-609	-343	710	1872	89	0
1309	0	0	-516	1070	1586	-277	-1051	1328	-2844	-1383	-453	-748	-5115	-1317	0
1310	0	0	-1443	1086	2529	178	-1986	1807	-3792	-937	-323	-991	-5416	-1268	0
1311	0	0	-1287	1070	2357	108	-1822	1713	-3453	-533	-97	-995	-4754	-1148	0
1312	0	0	-1162	1101	2263	30	-1712	1682	-3049	-176	17	-948	-3835	-869	0
1313	0	0	-751	1088	1839	-168	-1295	1463	-2137	417	197	-741	-2586	-585	0
1314	0	0	-189	1103	1292	-457	-740	1197	-700	1117	289	-378	372	40	0
1315	0	0	1644	1123	-521	-1383	1082	301	4029	2038	459	735	7100	1410	0
1316	0	0	3224	1094	-2130	-2159	2677	-518	6966	1788	126	1695	10330	2054	0
1317	0	0	3454	1084	-2370	-2269	2912	-643	6693	568	-207	1683	8192	1336	0
1318	0	0	1761	1063	-698	-1412	1229	182	2461	-583	-308	752	1947	11	0
1319	0	0	-547	1088	1635	-270	-1091	1361	-2861	-1499	-475	-739	-5160	-1431	0
1320	0	0	-1391	1094	2485	148	-1938	1789	-3775	-958	-225	-902	-5276	-1373	0
1321	0	0	-1295	1098	2393	98	-1844	1745	-3492	-552	-157	-867	-4710	-1202	0
1322	0	0	-1139	1107	2246	16	-1692	1676	-3072	-161	5	-830	-3709	-987	0
1323	0	0	-640	1142	1782	-251	-1211	1462	-2075	498	172	-634	-2504	-504	0
1324	0	0	-31	1111	1142	-540	-586	1126	-632	1111	347	-254	485	31	0
1325	0	0	1652	1111	-541	-1381	1096	285	4054	2071	376	884	7195	1365	0
1326	0	0	3400	1158	-2242	-2279	2821	-542	7048	1623	106	1736	10479	1908	0
1327	0	0	3458	1119	-2339	-2288	2898	-610	6572	517	-226	1829	8210	1326	0
1328	0	0	1904	1136	-768	-1520	1336	184	2496	-684	-291	840	1959	54	0
1329	0	0	-448	1158	1606	-355	-1027	1382	-2820	-1453	-504	-614	-5018	-1437	0
1330	0	0	-1329	1158	2487	85	-1908	1822	-3763	-942	-219	-820	-5272	-1406	0
1331	0	0	-1197	1160	2357	18	-1777	1758	-3439	-529	-112	-810	-4729	-1177	0
1332	0	0	-1038	1177	2215	-69	-1626	1696	-2970	-228	64	-696	-3717	-919	0
1333	0	0	-536	1202	1738	-333	-1137	1470	-2097	438	215	-560	-2386	-636	0
1334	0	0	-40	1195	1235	-577	-637	1215	-655	1138	308	-180	611	38	0
1335	0	0	1881	1212	-669	-1546	1275	271	4124	2141	370	981	7350	1313	0
1336	0	0	3346	1193	-2153	-2269	2749	-480	6989	1674	38	1813	10460	1996	0
1337	0	0	3561	1206	-2355	-2383	2958	-574	6547	420	-234	1804	8237	1282	0
1338	0	0	1968	1196	-772	-1582	1370	212	2543	-647	-292	905	1947	52	0
1339	0	0	-444	1191	1635	-373	-1039	1413	-2803	-1422	-523	-558	-4987	-1416	0
1340	0	0	-1322	1165	2487	78	-1904	1826	-3848	-977	-300	-851	-5251	-1462	0
1341	0	0	-1164	1177	2341	-6	-1752	1759	-3391	-475	-133	-776	-4591	-1198	0
1342	0	0	-1009	1235	2244	-113	-1626	1739	-2977	-128	5	-675	-3724	-948	0
1343	0	0	-485	1270	1755	-392	-1120	1512	-2120	444	236	-583	-2376	-647	0
1344	0	0	0	1272	1272	-636	-636	1272	-609	1117	318	-110	552	-83	0
1345	0	0	1811	1342	-469	-1576	1140	436	4136	2132	380	1012	7387	1216	0
1346	0	0	3495	1313	-2182	-2404	2838	-434	7024	1714	151	1889	10508	1815	0
1347	0	0	3611	1282	-2329	-2446	2970	-523	6466	455	-192	1835	8283	1111	0
1348	0	0	1984	1309	-675	-1646	1329	317	2415	-597	-320	937	1844	-93	0
1349	0	0	-406	1328	1734	-461	-1070	1531	-2925	-1458	-500	-517	-5065	-1515	0
1350	0	0	-1250	1332	2582	-41	-1916	1957	-3728	-896	-300	-682	-5292	-1358	0
1351	0	0	-1094	1346	2440	-126	-1767	1893	-3472	-479	-149	-657	-4638	-1181	0
1352	0	0	-1011	1315	2326	-152	-1668	1820	-3032	-83	13	-665	-3753	-917	0
1353	0	0	-360	1354	1714	-497	-1037	1534	-2060	529	279	-506	-2388	-618	0
1354	0	0	50	1338	1288	-694	-619	1313	-698	1228	364	-29	657	-13	0
1355	0	0	1910	1332	-578	-1621	1244	377	4157	2079	442	1020	7288	1359	0
1356	0	0	3563	1377	-2186	-2470	2874	-404	7048	1701	164	1905	10526	1965	0
1357	0	0	3668	1358	-2310	-2513	2989	-476	6462	457	-186	1934	8083	1338	0
1358	0	0	2081	1383	-698	-1732	1389	342	2430	-587	-312	911	1802	-32	0
1359	0	0	-359	1406	1765	-523	-1062	1585	-2904	-1462	-492	-545	-5045	-1480	0
1360	0	0	-1125	1462	2587	-168	-1856	2024	-3845	-900	-250	-731	-5333	-1389	0
1361	0	0	-1001	1497	2498	-248	-1749	1997	-3468	-502	-126	-713	-4644	-1119	0
1362	0	0	-866	1491	2357	-312	-1611	1924	-3119	-42	-21	-686	-3676	-1002	0
1363	0	0	-382	1408	1790	-513	-1086	1599	-2085	527	327	-417	-2448	-525	0
1364	0	0	182	1491	1309	-836	-563	1400	-632	1183	372	-60	632	85	0
1365	0	0	2012	1590	-422	-1801	1217	584	4196	2019	322	999	7273	1437	0
1366	0	0	3662	1575	-2087	-2618	2874	-256	7016	1693	40	1932	10408	2033	0
1367	0	0	3875	1652	-2223	-2763	3049	-285	6417	422	-172	1848	8082	1323	0
1368	0	0	2095	1647	-448	-1871	1271	599	2326	-690	-312	847	1685	-13	0
1369	0	0	-165	1683	1848	-759	-1006	1765	-2942	-1441	-463	-486	-5076	-1365	0
1370	0	0	-1038	1703	2741	-332	-1889	2222	-3806	-896	-281	-776	-5340	-1340	0
1371	0	0	-820	1707	2527	-443	-1673	2117	-3474	-411	-58	-808	-4621	-1078	0
1372	0	0	-735	1697	2432	-481	-1583	2064	-2997	-69	-42	-741	-3753	-826	0
1373	0	0	-192	1676	1868	-742	-1030	1772	-2095	585	203	-562	-2446	-471	0
1374	0	0	291	1716	1425	-1003	-567	1570	-611	1305	407	-128	675	71	0
1375	0	0	2170	1734	-436	-1952	1303	649	4139	2099	287	944	7306	1455	0
1376	0	0	3741	1749	-1992	-2745	2866	-121	7009	1617	87	1831	10390	2048	0
1377	0	0	3961	1765	-2196	-2863	3078	-215	6305	446	-170	1736	7950	1311	0
1378	0	0	2276	1784	-492	-2030	1384	646	2349	-605	-306	758	1701	73	0
1379	0	0	-151	1796	1947	-822	-1049	1871	-2987	-1462	-459	-647	-5092	-1315	0
1380	0	0	-936	1811	2747	-437	-1841	2279	-3790	-812	-209	-888	-5286	-1286	0
1381	0	0	-850	1883	2733	-516	-1791	2308	-3457	-450	-182	-772	-4650	-1053	0
1382	0	0	-615	1889	2504	-637	-1559	2196	-2917	-27	-32	-744	-3618	-752	0
1383	0	0	-172	1897	2069	-862	-1120	1983	-2097	574	188	-669	-2397	-547	0
1384	0	0	342	1872	1530	-1107	-594	1701	-694	1266	388	-217	644	166	0
1385	0	0	2224	1893	-331	-2058	1277	781	4141	1947	294	873	7205	1455	0
1386	0	0	3807	1885	-1922	-2846	2864	-18	6954	1557	91	1804	10384	2021	0
1387	0	0	4058	1839	-2219	-2948	3138	-190	6272	360	-166	1701	7874	1307	0
1388	0	0	2216	1815	-401	-2015	1308	707	2293	-680	-323	772	1530	85	0
1389	0	0	-177	1794	1971	-808	-1074	1882	-3028	-1377	-465	-564	-5148	-1243	0
1390	0	0	-995	2304	3299	-654	-2147	2801	-3920	-801	-442	-1006	-5288	-1451	0
1391	0	0	-1055	1672	2727	-308	-1891	2199	-3532	-514	-98	-818	-4669	-1012	0
1392	0	0	-1113	966	2079	73	-1596	1522	-2987	-81	-95	-892	-3773	-884	0
1393	0	0	-964	209	1173	377	-1068	691	-2114	572	263	-690	-2417	-446	0
1394	0	0	-754	-366	388	560	-571	11	-667	1202	378	-246	613	87	0
1395	0	0	846	-917	-1763	35	1304	-1340	4176	2005	277	890	7315	1487	0
1396	0	0	2113	-1206	-3319	-453	2716	-2262	6888	1406	-87	1722	10231	1918	0
1397	0	0	2427	-1423	-3850	-502	3138	-2636	6262	397	-269	1738	7833	1410	0
1398	0	0	481	-1598	-2079	558	1280	-1838	2229	-657	-393	706	1511	-42	0
1399	0	0	-1958	-1722	236	1840	-1097	-743	-3100	-1398	-442	-717	-5075	-1425	0
1400	0	0	-2728	-1747	981	2237	-1854	-383	-3732	-776	-188	-913	-5302	-1321	0
1401	0	0	-2604	-1755	849	2179	-1726	-453	-3474	-490	-89	-884	-4613	-1099	0
1402	0	0	-2476	-1749	727	2112	-1601	-511	-2997	-52	62	-896	-3662	-824	1
1403	0	0	-1894	-1724	170	1809	-1032	-777	-2089	549	197	-700	-2426	-492	0
1404	0	0	-1428	-1744	-316	1586	-556	-1030	-731	1290	364	-335	609	124	0
1405	86	0	390	-1757	-2147	683	1268	-1952	4122	1889	258	733	7273	1408	0
1406	86	0	1975	-1782	-3757	-96	2866	-2769	6883	1493	11	1736	10280	2031	0
1407	86	0	2256	-1843	-4099	-206	3177	-2971	6045	384	-320	1579	7631	1330	0
1408	86	0	532	-1877	-2409	672	1470	-2143	2170	-572	-258	733	1453	27	0
1409	86	0	-1997	-1924	73	1960	-1035	-925	-3228	-1476	-434	-680	-5259	-1299	0
1410	86	0	-2627	-1943	684	2285	-1655	-629	-3763	-733	-259	-888	-5274	-1297	0
1411	86	0	-2602	-1943	659	2272	-1630	-642	-3451	-469	-116	-933	-4706	-1026	0
1412	86	0	-2407	-1932	475	2169	-1441	-728	-3045	19	-44	-871	-3786	-826	0
1413	86	0	-1904	-1895	9	1899	-956	-943	-2147	558	135	-723	-2537	-459	0
1414	86	0	-1308	-1858	-550	1583	-379	-1204	-671	1390	327	-403	692	213	0
1415	86	0	624	-1833	-2457	604	1540	-2145	4159	2077	258	659	7323	1476	0
1416	86	0	1938	-1854	-3792	-42	2865	-2823	6910	1546	-71	1598	10204	2004	0
1417	86	0	2247	-1817	-4064	-215	3155	-2940	5975	389	-170	1418	7529	1295	0
1418	86	0	370	-1837	-2207	733	1288	-2022	2157	-587	-308	686	1278	38	0
1419	86	0	-1926	-1868	58	1897	-992	-905	-3202	-1323	-283	-760	-5317	-1367	0
1420	86	0	-2729	-1827	902	2278	-1815	-462	-3796	-727	-203	-1082	-5463	-1226	0
1421	86	0	-2509	-1778	731	2143	-1620	-523	-3474	-285	-75	-1067	-4735	-995	0
1422	86	0	-2384	-1744	640	2064	-1512	-552	-2925	19	56	-1037	-3845	-640	0
1423	86	0	-1723	-1656	67	1689	-895	-794	-2052	737	201	-960	-2490	-240	0
1424	86	0	-1140	-1584	-444	1362	-348	-1014	-490	1517	444	-374	715	351	0
1425	86	0	646	-1528	-2174	441	1410	-1851	4202	2035	355	523	7249	1637	0
1426	86	0	2130	-1427	-3557	-351	2843	-2492	6904	1602	-34	1375	10175	2044	0
1427	86	0	2248	-1348	-3596	-450	2922	-2472	5905	391	-182	1198	7467	1377	0
1428	86	0	582	-1255	-1837	336	1209	-1546	2120	-603	-308	356	1206	7	0
1429	86	0	-1947	-1226	721	1586	-1334	-252	-3243	-1503	-391	-968	-5457	-1330	0
1430	86	0	-2609	-1187	1422	1898	-2015	117	-3874	-807	-192	-1361	-5519	-1321	0
1431	86	0	-2474	-1140	1334	1807	-1904	97	-3550	-389	46	-1243	-4842	-921	0
1432	86	0	-2300	-1121	1179	1710	-1739	29	-2983	-17	54	-1136	-4041	-737	0
1433	86	0	-1816	-1103	713	1459	-1264	-195	-2188	667	259	-993	-2675	-420	0
1434	86	0	-1155	-1088	67	1121	-611	-510	-552	1493	500	-516	463	176	0
1435	86	0	632	-1057	-1689	212	1160	-1373	4207	1955	314	492	7071	1586	0
1436	86	0	2136	-1039	-3175	-548	2655	-2107	6887	1519	81	1387	9998	2050	0
1437	86	0	2456	-1024	-3480	-716	2968	-2252	5992	399	-168	1257	7441	1414	0
1438	86	0	545	-1016	-1561	235	1053	-1288	2021	-632	-378	259	1074	46	0
1439	86	0	-1712	-1018	694	1365	-1203	-162	-3127	-1458	-337	-896	-5449	-1257	0
1440	86	0	-2542	-1006	1536	1774	-2039	265	-3864	-1022	-151	-1307	-5627	-1198	0
1441	86	0	-2334	-971	1363	1652	-1848	196	-3493	-539	-23	-1226	-4857	-1010	0
1442	86	0	-2283	-958	1325	1620	-1804	183	-3059	-159	93	-1171	-4004	-684	0
1443	86	0	-1705	-933	772	1319	-1238	-80	-2194	440	302	-1088	-2754	-506	0
1444	86	0	-1194	-942	252	1068	-723	-345	-531	1338	589	-583	535	182	0
1445	86	0	613	-956	-1569	171	1091	-1262	4087	1850	349	461	7119	1418	0
1446	86	0	2208	-925	-3133	-641	2670	-2029	6803	1433	135	1377	10037	1996	0
1447	86	0	2417	-921	-3338	-748	2877	-2129	5924	341	-213	1243	7261	1381	0
1448	86	0	666	-913	-1579	123	1122	-1246	2060	-713	-349	294	1028	-13	0
1449	86	0	-1714	-917	797	1315	-1255	-60	-3259	-1449	-349	-1068	-5511	-1278	0
1450	86	0	-2472	-884	1588	1678	-2030	352	-3895	-880	-300	-1338	-5563	-1268	0
1451	86	0	-2311	-853	1458	1582	-1884	302	-3598	-440	-95	-1280	-4931	-1022	0
1452	86	0	-2170	-867	1303	1518	-1736	218	-3102	-58	-65	-1204	-3961	-783	0
1453	86	0	-1619	-843	776	1231	-1197	-33	-2161	512	285	-1076	-2587	-502	0
1454	86	0	-1019	-845	174	932	-596	-335	-535	1367	504	-535	562	118	0
1455	86	0	799	-851	-1650	26	1224	-1250	4143	2002	322	580	7170	1489	0
1456	86	0	2289	-805	-3094	-742	2691	-1949	6768	1425	60	1396	10146	1976	0
1457	86	0	2604	-820	-3424	-892	3014	-2122	5924	329	-246	1334	7430	1379	0
1458	86	0	748	-807	-1555	29	1151	-1181	1971	-748	-432	450	1037	23	0
1459	86	0	-1594	-826	768	1210	-1181	-29	-3362	-1441	-481	-907	-5437	-1336	0
1460	86	0	-2280	-820	1460	1550	-1870	320	-3854	-841	-199	-1189	-5387	-1268	0
1461	86	0	-2244	-830	1414	1537	-1829	292	-3633	-533	-168	-1134	-4836	-1004	0
1462	86	0	-2048	-828	1220	1438	-1634	196	-3105	-71	34	-1063	-3806	-807	0
1463	86	0	-1569	-832	737	1200	-1153	-47	-2229	545	234	-886	-2564	-483	0
1464	86	0	-1035	-807	228	921	-631	-289	-589	1408	419	-475	686	151	0
1465	86	0	896	-789	-1685	-53	1290	-1237	4174	2002	223	715	7354	1427	0
1466	86	0	2247	-785	-3032	-731	2639	-1908	6828	1511	46	1546	10169	1998	0
1467	86	0	2642	-770	-3412	-936	3027	-2091	5953	358	-172	1356	7381	1326	0
1468	86	0	750	-770	-1520	10	1135	-1145	1967	-704	-277	426	1088	-13	0
1469	86	0	-1741	-783	958	1262	-1349	87	-3352	-1540	-415	-917	-5463	-1363	0
1470	86	0	-2345	-795	1550	1570	-1947	377	-3831	-840	-219	-1140	-5379	-1262	0
1471	86	0	-2261	-787	1474	1524	-1867	343	-3600	-591	-69	-1043	-4850	-1034	0
1472	86	0	-2111	-777	1334	1444	-1722	278	-3039	-118	-3	-1024	-3862	-863	0
1473	86	0	-1571	-772	799	1171	-1185	13	-2064	523	226	-834	-2467	-504	0
1474	86	0	-1026	-770	256	898	-641	-257	-430	1375	459	-376	653	230	0
1475	86	0	828	-768	-1596	-30	1212	-1182	4229	1943	300	725	7381	1484	0
1476	86	0	2351	-727	-3078	-812	2714	-1902	6964	1431	69	1598	10227	2050	0
1477	86	0	2556	-743	-3299	-906	2927	-2021	5951	308	-238	1425	7436	1375	0
1478	86	0	774	-717	-1491	-28	1132	-1104	2035	-812	-349	419	1006	-29	0
1479	86	0	-1665	-723	942	1194	-1303	109	-3230	-1522	-310	-874	-5340	-1326	0
1480	86	0	-2400	-719	1681	1559	-2040	481	-3771	-909	-304	-1195	-5457	-1346	0
1481	86	0	-2186	-733	1453	1459	-1819	360	-3431	-510	-54	-1061	-4764	-1006	0
1482	86	0	-2164	-737	1427	1450	-1795	345	-3030	-112	71	-981	-3786	-832	0
1483	86	0	-1519	-743	776	1131	-1147	16	-1998	517	351	-781	-2514	-467	0
1484	86	0	-1025	-713	312	869	-668	-200	-291	1394	498	-333	741	199	0
1485	86	0	897	-682	-1579	-107	1238	-1130	4411	1831	356	774	7420	1443	0
1486	86	0	2262	-692	-2954	-785	2608	-1823	7015	1433	81	1617	10223	2011	0
1487	86	0	2557	-673	-3230	-942	2893	-1951	5934	271	-238	1305	7358	1309	0
1488	86	0	587	-706	-1293	59	940	-999	2011	-727	-265	452	1059	-9	0
1489	86	0	-1726	-696	1030	1211	-1378	167	-3222	-1486	-279	-911	-5404	-1390	0
1490	86	0	-2414	-700	1714	1557	-2064	507	-3779	-900	-166	-1092	-5455	-1297	0
1491	86	0	-2206	-682	1524	1444	-1865	421	-3486	-500	-34	-1047	-4716	-1020	0
1492	86	0	-2166	-690	1476	1428	-1821	393	-3049	-81	1	-1043	-3812	-812	0
1493	86	0	-1625	-688	937	1156	-1281	124	-1984	517	327	-812	-2496	-450	0
1494	86	0	-1091	-698	393	894	-742	-152	-275	1381	531	-409	822	182	0
1495	86	0	854	-680	-1534	-87	1194	-1107	4390	1963	302	799	7536	1484	0
1496	86	0	2404	-667	-3071	-868	2737	-1869	7069	1486	93	1666	10311	1969	0
1497	86	0	2487	-649	-3136	-919	2811	-1892	6052	347	-279	1361	7469	1309	0
1498	86	0	675	-646	-1321	-14	998	-983	2009	-781	-254	479	1018	-56	0
1499	86	0	-1634	-682	952	1158	-1293	135	-3232	-1369	-294	-871	-5383	-1390	0
1500	86	0	-2342	-659	1683	1500	-2012	512	-3670	-907	-112	-1055	-5327	-1290	0
1501	86	0	-2230	-659	1571	1444	-1900	456	-3455	-535	-104	-1078	-4640	-1144	0
1502	86	0	-1964	-671	1293	1317	-1628	311	-2873	-11	62	-857	-3654	-791	0
1503	86	0	-1517	-679	838	1098	-1177	79	-1978	455	304	-731	-2324	-570	0
1504	86	0	-858	-651	207	754	-532	-222	-147	1425	539	-308	987	97	0
1505	86	0	1075	-651	-1726	-212	1400	-1188	4442	1988	399	958	7659	1449	0
1506	86	0	2506	-640	-3146	-933	2826	-1893	6947	1451	118	1736	10379	1879	0
1507	86	0	2751	-649	-3400	-1051	3075	-2024	6046	355	-207	1464	7585	1272	0
1508	86	0	774	-657	-1431	-58	1102	-1044	1947	-741	-339	622	1132	-190	0
1509	86	0	-1540	-671	869	1105	-1204	99	-3298	-1445	-362	-688	-5309	-1520	0
1510	86	0	-2152	-651	1501	1401	-1826	425	-3742	-900	-153	-944	-5278	-1422	0
1511	86	0	-2036	-649	1387	1342	-1711	369	-3484	-514	-114	-785	-4605	-1175	0
1512	86	0	-1827	-640	1187	1233	-1507	273	-2946	-143	13	-789	-3621	-919	0
1513	86	0	-1328	-661	667	994	-997	3	-2005	481	279	-566	-2331	-599	0
1514	86	0	-793	-642	151	717	-472	-245	-139	1416	500	-162	1177	65	0
1515	86	0	1261	-605	-1866	-328	1563	-1235	4421	1930	308	1010	7773	1317	0
1516	86	0	2610	-618	-3228	-996	2919	-1923	6985	1414	97	1887	10408	1862	0
1517	86	0	2757	-632	-3389	-1062	3073	-2010	5884	310	-279	1522	7534	1119	0
1518	86	0	927	-657	-1584	-135	1255	-1120	1798	-727	-339	636	1099	-213	0
1519	86	0	-1470	-667	803	1068	-1136	68	-3327	-1456	-308	-626	-5274	-1472	0
1520	86	0	-2075	-655	1420	1365	-1747	382	-3757	-840	-213	-818	-5280	-1418	0
1521	86	0	-2009	-659	1350	1334	-1679	345	-3532	-453	-122	-832	-4599	-1142	0
1522	86	0	-1822	-651	1171	1236	-1496	260	-2977	-31	19	-764	-3583	-938	0
1523	86	0	-1289	-651	638	970	-963	-6	-2064	564	265	-568	-2279	-618	0
1524	86	0	-744	-651	93	697	-418	-279	-192	1501	461	-182	1121	100	0
1525	86	0	1213	-659	-1872	-277	1542	-1265	4446	1982	292	1109	7742	1445	0
1526	86	0	2621	-644	-3265	-988	2943	-1954	6836	1441	98	1825	10349	1827	0
1527	86	0	2775	-649	-3424	-1063	3099	-2036	5868	302	-325	1563	7461	1210	0
1528	86	0	987	-646	-1633	-170	1310	-1139	1823	-649	-382	700	1002	-178	0
1529	86	0	-1454	-646	808	1050	-1131	81	-3389	-1342	-372	-698	-5358	-1489	0
1530	86	0	-2011	-640	1371	1325	-1691	365	-3800	-830	-267	-873	-5309	-1346	0
1531	86	0	-1972	-614	1358	1293	-1665	372	-3589	-477	-135	-799	-4599	-1200	0
1532	86	0	-1761	-613	1148	1187	-1454	267	-3005	21	-46	-797	-3639	-861	0
1533	86	0	-1235	-626	609	930	-922	-8	-2027	661	203	-605	-2273	-498	0
1534	86	0	-732	-616	116	674	-424	-250	-162	1575	376	-209	1096	145	0
1535	86	0	1251	-593	-1844	-329	1547	-1218	4399	1951	294	880	7742	1371	0
1536	86	0	2633	-614	-3247	-1009	2940	-1930	6929	1486	75	1858	10369	1940	0
1537	86	0	2718	-609	-3327	-1054	3022	-1968	5771	310	-384	1480	7350	1119	0
1538	86	0	864	-647	-1511	-108	1187	-1079	1844	-713	-420	647	964	-194	0
1539	86	0	-1574	-647	927	1110	-1250	140	-3373	-1340	-360	-803	-5367	-1468	0
1540	86	0	-2177	-651	1526	1414	-1851	437	-3810	-820	-240	-1008	-5307	-1484	0
1541	86	0	-2042	-669	1373	1355	-1707	352	-3517	-469	-62	-865	-4673	-1138	0
1542	86	0	-1856	-661	1195	1258	-1525	267	-2970	-69	58	-898	-3695	-907	0
1543	86	0	-1318	-632	686	975	-1002	27	-2015	667	252	-620	-2362	-506	0
1544	86	0	-891	-632	259	761	-575	-186	-131	1445	343	-217	975	110	0
1545	86	0	1180	-618	-1798	-281	1489	-1208	4522	1990	287	1016	7721	1470	0
1546	86	0	2650	-607	-3257	-1021	2953	-1932	6985	1462	120	1796	10295	1856	0
1547	86	0	2636	-605	-3241	-1015	2938	-1923	5961	190	-320	1584	7218	1251	0
1548	86	0	840	-605	-1445	-117	1142	-1025	1784	-752	-349	529	853	-207	0
1549	86	0	-1572	-618	954	1095	-1263	168	-3416	-1249	-391	-822	-5435	-1468	0
1550	86	0	-2197	-613	1584	1405	-1890	485	-3715	-799	-180	-960	-5315	-1359	0
1551	86	0	-2154	-624	1530	1389	-1842	453	-3546	-517	-83	-940	-4753	-1158	0
1552	86	0	-1842	-589	1253	1215	-1547	332	-2894	69	58	-822	-3631	-865	0
1553	86	0	-1466	-611	855	1038	-1160	122	-2068	593	252	-694	-2397	-605	0
1554	86	0	-946	-603	343	774	-644	-130	-69	1550	446	-252	1123	95	0
1555	86	0	1116	-589	-1705	-263	1410	-1147	4504	1959	281	1006	7715	1390	0
1556	86	0	2543	-605	-3148	-969	2845	-1876	6956	1478	157	1759	10270	1891	0
1557	86	0	2570	-601	-3171	-984	2870	-1886	5891	197	-337	1544	7251	1175	0
1558	86	0	673	-636	-1309	-18	991	-972	1780	-733	-372	595	752	-149	0
1559	86	0	-1623	-591	1032	1107	-1327	220	-3274	-1280	-318	-826	-5369	-1478	0
1560	86	0	-2199	-589	1610	1394	-1904	510	-3717	-849	-168	-861	-5387	-1367	0
1561	86	0	-2137	-601	1536	1369	-1836	467	-3484	-504	-19	-940	-4656	-1150	0
1562	86	0	-1875	-601	1274	1238	-1574	336	-2956	-42	29	-820	-3676	-873	0
1563	86	0	-1402	-605	797	1003	-1099	96	-1982	655	230	-659	-2326	-481	0
1564	86	0	-919	-599	320	759	-619	-139	-17	1517	314	-215	1107	164	0
1565	86	0	1185	-566	-1751	-309	1468	-1158	4553	2025	298	997	7742	1445	0
1566	86	0	2601	-572	-3173	-1014	2887	-1872	6968	1513	133	1885	10330	1928	0
1567	86	0	2584	-554	-3138	-1015	2861	-1846	5773	254	-355	1517	7205	1177	0
1568	86	0	880	-580	-1460	-150	1170	-1020	1734	-746	-341	504	808	-114	0
1569	86	0	-1590	-597	993	1093	-1291	198	-3356	-1262	-356	-808	-5402	-1394	0
1570	86	0	-2219	-605	1614	1412	-1916	504	-3755	-816	-310	-921	-5451	-1358	0
1571	86	0	-2102	-591	1511	1346	-1806	460	-3567	-403	-126	-938	-4652	-1109	0
1572	86	0	-1836	-587	1249	1211	-1542	331	-3039	-19	21	-902	-3631	-810	0
1573	86	0	-1258	-589	669	923	-963	40	-2089	680	188	-653	-2310	-539	0
1574	86	0	-827	-591	236	709	-531	-177	-38	1522	444	-261	1187	225	0
1575	86	0	1207	-566	-1773	-320	1490	-1169	4458	1976	238	966	7806	1519	0
1576	86	0	2656	-560	-3216	-1048	2936	-1888	6941	1487	15	1788	10235	1957	0
1577	86	0	2656	-566	-3222	-1045	2939	-1894	5761	228	-322	1528	7183	1356	0
1578	86	0	840	-568	-1408	-136	1124	-988	1619	-719	-351	488	675	-5	0
1579	86	0	-1525	-587	938	1056	-1231	175	-3422	-1233	-341	-847	-5400	-1334	0
1580	86	0	-2098	-574	1524	1336	-1811	475	-3860	-803	-269	-1065	-5408	-1237	0
1581	86	0	-1962	-597	1365	1279	-1663	384	-3542	-413	-162	-902	-4690	-948	0
1582	86	0	-1751	-578	1173	1164	-1462	297	-2929	13	-60	-867	-3616	-708	0
1583	86	0	-1264	-576	688	920	-976	56	-2050	659	180	-690	-2362	-384	0
1584	86	0	-798	-558	240	678	-519	-159	-25	1509	335	-287	1191	360	0
1585	86	0	1328	-549	-1877	-389	1602	-1213	4512	2054	318	983	7779	1598	0
1586	86	0	2674	-550	-3224	-1062	2949	-1887	6869	1544	-9	1666	10285	2029	0
1587	86	0	2666	-521	-3187	-1072	2926	-1854	5680	207	-323	1443	7137	1290	0
1588	86	0	873	-541	-1414	-166	1143	-977	1617	-746	-403	372	601	46	0
1589	86	0	-1564	-552	1012	1058	-1288	230	-3400	-1315	-453	-913	-5575	-1259	0
1590	86	0	-2161	-514	1647	1337	-1904	566	-3883	-841	-308	-1039	-5480	-1208	0
1591	86	0	-1913	-521	1392	1217	-1652	435	-3554	-374	-207	-1024	-4762	-1012	0
1592	86	0	-1842	-506	1336	1174	-1589	415	-3063	7	5	-1026	-3744	-680	0
1593	86	0	-1240	-494	746	867	-993	126	-2050	589	195	-824	-2487	-372	0
1594	86	0	-804	-510	294	657	-549	-108	32	1451	368	-364	1125	438	0
1595	86	0	1201	-533	-1734	-334	1467	-1133	4463	2054	246	807	7734	1633	0
1596	86	0	2675	-516	-3191	-1079	2933	-1853	6923	1550	62	1602	10113	2019	0
1597	86	0	2546	-486	-3032	-1030	2789	-1759	5742	186	-339	1491	6976	1326	0
1598	86	0	824	-506	-1330	-159	1077	-918	1548	-795	-428	325	424	-56	0
1599	86	0	-1617	-523	1094	1070	-1355	285	-3362	-1249	-364	-911	-5515	-1247	0
1600	86	0	-2141	-508	1633	1324	-1887	562	-3843	-857	-219	-1134	-5523	-1177	0
1601	86	0	-1964	-502	1462	1233	-1713	480	-3534	-448	-36	-1111	-4828	-892	0
1602	86	0	-1798	-479	1319	1138	-1558	420	-3063	73	21	-1051	-3753	-611	0
1603	86	0	-1289	-475	814	882	-1051	169	-2075	566	259	-859	-2506	-358	0
1604	86	0	-795	-446	349	620	-572	-48	27	1478	372	-411	1167	362	0
1605	86	0	1278	-440	-1718	-419	1498	-1079	4560	2093	329	843	7773	1691	0
1606	86	0	2679	-374	-3053	-1152	2866	-1713	6916	1559	31	1563	10126	2048	0
1607	86	0	2598	-360	-2958	-1119	2778	-1659	5635	168	-263	1321	6985	1326	0
1608	86	0	722	-409	-1131	-156	926	-770	1511	-739	-399	219	483	-36	0
1609	86	0	-1662	-403	1259	1032	-1460	428	-3358	-1317	-364	-1022	-5662	-1257	0
1610	86	0	-2216	-393	1823	1304	-2019	715	-3864	-865	-176	-1187	-5515	-1212	0
1611	86	0	-2001	-351	1650	1176	-1825	649	-3565	-461	-54	-1096	-4815	-915	0
1612	86	0	-1814	-358	1456	1086	-1635	549	-2927	-32	-9	-1012	-3808	-688	0
1613	86	0	-1326	-391	935	858	-1130	272	-2013	618	269	-834	-2525	-312	0
1614	86	0	-932	-364	568	648	-750	102	27	1433	444	-512	1198	401	0
1615	86	0	1214	-351	-1565	-431	1389	-958	4586	1994	353	772	7781	1652	0
1616	86	0	2473	-384	-2857	-1044	2665	-1620	6974	1476	58	1522	10093	2054	0
1617	86	0	2482	-389	-2871	-1046	2676	-1630	5690	205	-269	1334	6951	1315	0
1618	86	0	665	-415	-1080	-125	872	-747	1526	-830	-376	221	353	27	0
1619	86	0	-1676	-417	1259	1046	-1467	421	-3344	-1319	-302	-1059	-5509	-1204	0
1620	86	0	-2255	-409	1846	1332	-2050	718	-3798	-902	-215	-1179	-5503	-1276	0
1621	86	0	-2046	-405	1641	1225	-1843	618	-3509	-452	0	-1086	-4760	-890	0
1622	86	0	-1925	-426	1499	1175	-1712	536	-2939	-52	-1	-1053	-3817	-700	0
1623	86	0	-1333	-422	911	877	-1122	244	-1974	620	364	-830	-2551	-269	0
1624	86	0	-924	-389	535	656	-729	73	75	1433	384	-407	1233	353	0
1625	86	0	1218	-405	-1623	-406	1420	-1014	4652	1967	459	783	7728	1693	0
1626	86	0	2553	-386	-2939	-1083	2746	-1662	7003	1480	104	1604	10181	2058	0
1627	86	0	2435	-376	-2811	-1029	2623	-1593	5655	161	-259	1295	6863	1383	0
1628	86	0	704	-419	-1123	-142	913	-771	1567	-744	-337	320	397	-71	0
1629	86	0	-1784	-430	1354	1107	-1569	462	-3348	-1350	-351	-929	-5550	-1241	0
1630	86	0	-2199	-426	1773	1312	-1986	673	-3773	-855	-182	-1222	-5525	-1132	0
1631	86	0	-2024	-430	1594	1227	-1809	582	-3424	-409	-40	-1150	-4745	-966	0
1632	86	0	-1904	-430	1474	1167	-1689	522	-2987	-42	67	-1061	-3769	-661	0
1633	86	0	-1406	-444	962	925	-1184	259	-1990	611	259	-905	-2463	-388	0
1634	86	0	-862	-469	393	665	-627	-38	199	1515	455	-411	1276	417	0
1635	86	0	1236	-496	-1732	-370	1484	-1114	4681	2000	366	777	7833	1676	0
1636	86	0	2551	-521	-3072	-1015	2811	-1796	7011	1522	91	1493	10113	2009	0
1637	86	0	2431	-486	-2917	-972	2674	-1701	5620	162	-240	1375	6855	1317	0
1638	86	0	659	-514	-1173	-72	916	-843	1530	-787	-314	246	310	-31	0
1639	86	0	-1734	-508	1226	1121	-1480	359	-3327	-1377	-310	-1034	-5629	-1323	0
1640	86	0	-2265	-510	1755	1387	-2010	622	-3718	-861	-124	-1191	-5534	-1101	0
1641	86	0	-2071	-485	1586	1278	-1828	550	-3526	-496	-13	-1196	-4908	-964	0
1642	86	0	-1884	-492	1392	1188	-1638	450	-2913	32	89	-1098	-3769	-593	0
1643	86	0	-1367	-469	898	918	-1132	214	-2021	647	306	-931	-2558	-388	0
1644	86	0	-815	-486	329	650	-572	-78	120	1493	397	-477	1305	351	0
1645	86	0	1159	-488	-1647	-335	1403	-1067	4681	2004	417	779	7779	1738	0
1646	86	0	2520	-481	-3001	-1019	2760	-1741	6976	1466	69	1507	10022	2087	0
1647	86	0	2384	-498	-2882	-943	2633	-1690	5600	203	-203	1284	6830	1313	0
1648	86	0	633	-488	-1121	-72	877	-804	1373	-812	-333	186	267	-129	0
1649	86	0	-1840	-494	1346	1167	-1593	426	-3468	-1284	-304	-1086	-5653	-1317	0
1650	86	0	-2245	-486	1759	1365	-2002	636	-3847	-808	-157	-1311	-5470	-1261	0
1651	86	0	-2166	-492	1674	1329	-1920	591	-3499	-500	-36	-1146	-4865	-1030	0
1652	86	0	-1889	-473	1416	1181	-1652	471	-2995	-17	124	-1131	-3806	-793	0
1653	86	0	-1369	-467	902	918	-1135	217	-1986	669	360	-902	-2403	-378	0
1654	86	0	-861	-452	409	656	-635	-21	108	1385	397	-496	1328	333	0
1655	86	0	1245	-450	-1695	-397	1470	-1072	4764	2029	395	803	7897	1701	0
1656	86	0	2510	-446	-2956	-1032	2733	-1701	7011	1524	120	1501	10043	2035	0
1657	86	0	2404	-426	-2830	-989	2617	-1628	5505	106	-143	1243	6700	1243	0
1658	86	0	594	-459	-1053	-67	823	-756	1408	-816	-265	172	234	-75	0
1659	86	0	-1809	-475	1334	1142	-1571	429	-3433	-1338	-362	-1057	-5616	-1332	0
1660	86	0	-2226	-473	1753	1349	-1989	640	-3881	-766	-188	-1259	-5511	-1245	0
1661	86	0	-2139	-506	1633	1322	-1886	563	-3511	-496	-83	-1249	-4830	-1022	0
1662	86	0	-1879	-523	1356	1201	-1617	416	-2865	40	65	-1131	-3759	-746	0
1663	86	0	-1438	-529	909	983	-1173	190	-1994	609	230	-865	-2500	-473	0
1664	86	0	-894	-547	347	720	-620	-100	153	1468	384	-488	1389	335	0
1665	86	0	1043	-545	-1588	-249	1315	-1066	4644	1959	300	663	7858	1584	0
1666	86	0	2464	-568	-3032	-948	2748	-1800	7018	1460	62	1435	10074	1953	0
1667	86	0	2214	-597	-2811	-808	2512	-1704	5463	120	-265	1336	6685	1142	0
1668	86	0	593	-603	-1196	5	894	-899	1367	-808	-343	166	209	-180	0
1669	86	0	-1890	-587	1303	1238	-1596	358	-3426	-1319	-353	-1055	-5585	-1404	0
1670	86	0	-2294	-500	1794	1397	-2044	647	-3819	-890	-223	-1257	-5546	-1330	0
1671	86	0	-2026	-341	1685	1183	-1855	672	-3556	-438	-62	-1187	-4745	-1070	0
1672	86	0	-1803	-219	1584	1011	-1693	682	-2900	-64	112	-1086	-3792	-723	0
1673	86	0	-1101	-29	1072	565	-1086	521	-1994	661	275	-851	-2390	-498	0
1674	86	0	-437	230	667	103	-552	448	168	1460	426	-463	1482	335	0
1675	86	0	1716	531	-1185	-1123	1450	-327	4720	1938	370	764	7911	1619	0
1676	86	0	3322	913	-2409	-2117	2865	-748	7055	1396	188	1532	10113	2017	0
1677	86	0	3185	1253	-1932	-2219	2558	-339	5457	17	-228	1303	6644	1148	0
1678	86	0	1772	1687	-85	-1729	928	801	1307	-822	-343	217	242	-166	0
1679	86	0	-489	2130	2619	-820	-1554	2374	-3344	-1309	-312	-1016	-5497	-1410	0
1680	86	0	-648	2638	3286	-995	-1967	2962	-3775	-892	-192	-1210	-5430	-1328	0
1681	86	0	-174	3164	3338	-1495	-1756	3251	-3453	-434	-21	-1150	-4690	-1117	0
1682	86	0	235	3579	3344	-1907	-1554	3461	-2851	-29	120	-1068	-3693	-735	0
1683	86	0	794	3783	2989	-2288	-1097	3386	-1980	655	254	-863	-2407	-401	0
1684	86	0	1366	3798	2432	-2582	-533	3115	157	1526	356	-424	1567	298	0
1685	86	0	3383	3703	320	-3543	1531	2011	4621	1988	256	787	8058	1583	0
1686	86	0	4615	3492	-1123	-4053	2869	1184	6844	1462	31	1509	10159	1870	1
1687	86	0	4199	3280	-919	-3739	2559	1180	5300	98	-287	1290	6700	1026	0
1688	86	0	2433	2877	444	-2655	994	1660	1239	-876	-339	178	201	-162	0
1689	86	0	-276	2339	2615	-1031	-1445	2477	-3505	-1264	-358	-954	-5519	-1383	0
1690	86	0	-1007	1817	2824	-405	-1915	2320	-3924	-791	-302	-1189	-5542	-1284	0
1691	86	0	-1009	1247	2256	-119	-1632	1751	-3517	-347	15	-1080	-4690	-987	0
1692	86	0	-1282	669	1951	306	-1616	1310	-3045	9	-46	-1090	-3662	-793	0
1693	89	0	-824	184	1008	320	-916	596	-2033	671	221	-929	-2395	-465	0
1694	89	0	-463	-81	382	272	-422	150	151	1487	446	-341	1678	368	0
1695	89	0	1473	-172	-1645	-650	1559	-908	4636	2000	215	766	7988	1581	0
1696	89	0	2840	-151	-2991	-1344	2915	-1571	6991	1437	122	1487	10140	1986	0
1697	89	0	2491	-120	-2611	-1185	2551	-1365	5350	129	-289	1264	6646	1119	0
1698	89	0	968	-77	-1045	-445	1006	-561	1171	-849	-419	234	207	-236	0
1699	89	0	-1543	-75	1468	809	-1505	696	-3515	-1307	-448	-1018	-5579	-1414	0
1700	89	0	-1915	-69	1846	992	-1880	888	-3885	-770	-285	-1224	-5424	-1365	0
1701	89	0	-1737	-79	1658	908	-1697	789	-3563	-403	-91	-1125	-4725	-1037	0
1702	89	0	-1539	-79	1460	809	-1499	690	-2958	75	52	-1034	-3621	-801	0
1703	89	0	-1029	-110	919	569	-974	404	-2062	646	194	-911	-2393	-560	0
1704	89	0	-546	-124	422	335	-484	149	147	1553	234	-291	1633	232	0
1705	89	0	1577	-124	-1701	-726	1639	-912	4784	2025	275	869	8118	1588	0
1706	89	0	2822	-155	-2977	-1333	2899	-1566	6987	1363	52	1522	10136	1920	0
1707	89	0	2631	-197	-2828	-1217	2729	-1512	5375	182	-207	1334	6650	1123	0
1708	89	0	787	-248	-1035	-269	911	-641	1181	-948	-450	186	89	-199	0
1709	89	0	-1606	-248	1358	927	-1482	555	-3542	-1358	-345	-989	-5560	-1400	0
1710	89	0	-2018	-228	1790	1123	-1904	781	-3806	-890	-277	-1179	-5463	-1315	0
1711	89	0	-1807	-228	1579	1017	-1693	675	-3507	-422	-102	-1187	-4731	-1125	0
1712	89	0	-1694	-234	1460	964	-1577	613	-2906	15	-5	-993	-3606	-725	0
1713	89	0	-1169	-236	933	702	-1051	348	-2052	580	155	-909	-2326	-502	0
1714	89	0	-528	-232	296	380	-412	32	263	1499	391	-261	1726	370	0
1715	89	0	1422	-190	-1612	-616	1517	-901	4822	2027	261	874	8144	1711	0
1716	89	0	2720	-215	-2935	-1252	2827	-1575	7028	1375	25	1536	10088	1833	0
1717	89	0	2410	-203	-2613	-1103	2511	-1408	5400	217	-246	1321	6656	970	0
1718	89	0	780	-190	-970	-295	875	-580	1195	-933	-457	219	162	-232	0
1719	89	0	-1646	-221	1425	933	-1535	602	-3532	-1280	-424	-923	-5575	-1455	0
1720	89	0	-2047	-236	1811	1141	-1929	787	-3827	-898	-225	-1115	-5439	-1295	0
1721	89	0	-1916	-254	1662	1085	-1789	704	-3457	-500	-87	-1053	-4735	-1072	0
1722	89	0	-1677	-273	1404	975	-1540	565	-2942	3	15	-902	-3639	-803	0
1723	89	0	-1200	-211	989	705	-1094	389	-2035	651	259	-791	-2337	-545	0
1724	89	0	-605	-190	415	397	-510	112	223	1429	362	-333	1685	312	0
1725	89	0	1517	-172	-1689	-672	1603	-930	4948	2005	331	966	8177	1740	0
1726	89	0	2739	-172	-2911	-1283	2825	-1541	7040	1453	87	1627	10183	1936	0
1727	89	0	2465	-186	-2651	-1139	2558	-1418	5383	85	-205	1373	6597	991	0
1728	89	0	696	-221	-917	-237	806	-569	1222	-907	-380	197	73	-236	0
1729	89	0	-1727	-232	1495	979	-1611	631	-3521	-1315	-393	-940	-5573	-1408	0
1730	89	0	-2102	-194	1908	1148	-2005	857	-3961	-966	-285	-1195	-5527	-1439	0
1731	89	0	-1833	-159	1674	996	-1753	757	-3571	-417	-31	-1030	-4758	-1072	0
1732	89	0	-1691	-122	1569	906	-1630	723	-2977	-104	40	-975	-3684	-764	0
1733	89	0	-1039	-126	913	582	-976	393	-1974	618	242	-750	-2337	-516	0
1734	89	0	-509	-129	380	319	-444	125	275	1482	370	-186	1765	407	0
1735	89	0	1579	-108	-1687	-735	1633	-897	4929	2060	285	991	8334	1649	0
1736	89	0	2798	-110	-2908	-1344	2853	-1509	7086	1474	85	1713	10225	1980	0
1737	89	0	2474	-141	-2615	-1166	2544	-1378	5443	129	-225	1390	6628	964	0
1738	89	0	788	-168	-956	-310	872	-562	1200	-915	-401	397	1	-145	0
1739	89	0	-1712	-178	1534	945	-1623	678	-3625	-1414	-395	-960	-5626	-1418	0
1740	89	0	-1984	-176	1808	1080	-1896	816	-3854	-915	-223	-1055	-5439	-1278	0
1741	89	0	-1945	-209	1736	1077	-1840	763	-3635	-574	-133	-1020	-4780	-1113	0
1742	89	0	-1671	-203	1468	937	-1569	632	-2997	-19	-5	-958	-3697	-799	0
1743	89	0	-1085	-199	886	642	-985	343	-2002	607	291	-713	-2329	-422	0
1744	89	0	-478	-149	329	313	-403	90	273	1443	355	-219	1877	395	0
1745	89	0	1556	-79	-1635	-738	1595	-857	4947	1990	325	1059	8328	1681	0
1746	89	0	2816	-95	-2911	-1360	2863	-1503	7129	1550	85	1693	10309	1936	0
1747	89	0	2473	-54	-2527	-1209	2500	-1290	5439	186	-238	1451	6471	1034	0
1748	89	0	850	7	-843	-428	846	-418	1090	-904	-364	380	42	-219	0
1749	89	0	-1663	15	1678	824	-1670	846	-3707	-1439	-477	-904	-5711	-1455	0
1750	89	0	-1967	25	1992	971	-1979	1008	-3936	-913	-289	-1063	-5546	-1332	0
1751	89	0	-1821	-60	1761	940	-1791	850	-3538	-578	-98	-985	-4766	-1146	0
1752	89	0	-1638	-75	1563	856	-1600	744	-3024	-60	7	-917	-3633	-795	0
1753	89	0	-1144	-91	1053	617	-1098	481	-2007	549	285	-741	-2372	-415	0
1754	89	0	-508	-124	384	316	-446	130	279	1451	453	-188	1844	360	0
1755	89	0	1607	-139	-1746	-734	1676	-942	5053	2134	362	1065	8475	1817	0
1756	89	0	2797	-91	-2888	-1353	2842	-1489	7081	1520	60	1784	10301	1860	0
1757	89	0	2475	-54	-2529	-1210	2502	-1291	5391	172	-143	1414	6531	1034	0
1758	89	0	675	-38	-713	-318	694	-375	1123	-921	-440	409	-54	-215	0
1759	89	0	-1611	-87	1524	849	-1567	718	-3557	-1354	-327	-843	-5618	-1410	0
1760	89	0	-2069	-100	1969	1084	-2019	934	-3994	-956	-322	-1059	-5521	-1307	0
1761	89	0	-1832	-108	1724	970	-1778	808	-3511	-519	-85	-1018	-4745	-1107	0
1762	89	0	-1728	-157	1571	942	-1649	707	-2995	-100	-46	-824	-3658	-803	0
1763	89	0	-1070	-100	970	585	-1020	435	-1976	560	341	-719	-2341	-405	0
1764	89	0	-426	-54	372	240	-399	159	341	1501	372	-100	1936	384	0
1765	89	0	1571	-56	-1627	-757	1599	-841	5030	2097	316	1131	8448	1757	0
1766	89	0	2873	-15	-2888	-1429	2880	-1451	7185	1464	147	1693	10274	1978	0
1767	89	0	2396	3	-2393	-1199	2394	-1195	5383	199	-157	1441	6508	1034	0
1768	89	0	899	46	-853	-472	876	-403	1158	-915	-356	477	1	-194	0
1769	89	0	-1591	52	1643	769	-1617	847	-3542	-1352	-393	-770	-5548	-1394	0
1770	89	0	-2000	38	2038	981	-2019	1038	-3848	-952	-240	-1002	-5424	-1326	0
1771	89	0	-1812	81	1893	865	-1852	987	-3536	-550	-104	-938	-4807	-1080	0
1772	89	0	-1534	122	1656	706	-1595	889	-2855	1	100	-878	-3573	-781	0
1773	89	0	-1011	141	1152	435	-1081	646	-1959	671	256	-636	-2287	-452	0
1774	89	0	-285	124	409	80	-347	266	318	1546	372	-137	1897	405	0
1775	89	0	1671	149	-1522	-910	1596	-686	5109	2069	374	1144	8473	1808	0
1776	89	0	2959	199	-2760	-1579	2859	-1280	7121	1359	54	1806	10212	1918	0
1777	89	0	2614	219	-2395	-1416	2504	-1088	5389	213	-153	1462	6466	1049	0
1778	89	0	859	215	-644	-537	751	-214	1068	-931	-329	407	-93	-230	0
1779	89	0	-1521	225	1746	648	-1633	985	-3583	-1325	-256	-785	-5602	-1427	0
1780	89	0	-1818	267	2085	775	-1951	1176	-3829	-851	-226	-1030	-5350	-1385	0
1781	89	0	-1707	285	1992	711	-1849	1138	-3523	-479	-79	-968	-4723	-1105	0
1782	89	0	-1393	296	1689	548	-1541	992	-2859	38	120	-851	-3528	-770	0
1783	89	0	-898	279	1177	309	-1037	728	-1949	679	351	-659	-2269	-475	0
1784	89	0	-225	341	566	-58	-395	453	345	1513	417	-131	1992	436	0
1785	89	0	1852	399	-1453	-1125	1652	-527	5047	1961	289	1144	8489	1649	0
1786	89	0	3037	391	-2646	-1714	2841	-1127	7067	1385	126	1778	10173	1974	0
1787	89	0	2603	343	-2260	-1473	2431	-958	5232	174	-228	1381	6343	970	0
1788	89	0	965	358	-607	-661	786	-124	1072	-905	-302	382	-65	-116	0
1789	89	0	-1399	366	1765	516	-1582	1065	-3653	-1272	-325	-911	-5554	-1470	0
1790	89	0	-1785	337	2122	724	-1953	1229	-3744	-791	-221	-960	-5284	-1237	0
1791	89	0	-1599	273	1872	663	-1735	1072	-3410	-405	-73	-956	-4570	-1049	0
1792	89	0	-1690	597	2287	546	-1988	1442	-3202	-271	-228	-1047	-3751	-888	0
1793	89	0	-1179	147	1326	516	-1252	736	-2102	651	250	-680	-2174	-424	0
1794	89	0	-910	-1515	-605	1212	-152	-1060	417	1588	517	-170	2141	442	0
1795	89	0	349	-2510	-2859	1080	1604	-2684	4952	2017	312	1080	8549	1726	0
1796	89	0	1379	-3125	-4504	873	2941	-3814	7022	1361	100	1683	10208	1916	0
1797	89	0	608	-3755	-4363	1573	2485	-4059	5300	151	-151	1429	6386	1053	0
1798	89	0	-1170	-4242	-3072	2706	951	-3657	968	-847	-304	448	-36	-126	0
1799	89	0	-3847	-4593	-746	4220	-1550	-2669	-3521	-1282	-279	-789	-5410	-1464	0
1800	89	0	-4177	-4753	-576	4465	-1800	-2664	-3736	-766	-118	-979	-5199	-1262	0
1801	89	0	-4107	-4848	-741	4477	-1683	-2794	-3404	-442	1	-944	-4535	-1039	0
1802	89	0	-3736	-4818	-1082	4277	-1327	-2950	-2781	34	209	-830	-3346	-739	0
1803	89	0	-3197	-4739	-1542	3968	-827	-3140	-1905	735	343	-572	-2101	-397	0
1804	89	0	-2502	-4599	-2097	3550	-202	-3348	409	1540	372	-17	2203	467	0
1805	89	0	-351	-4382	-4031	2366	1840	-4206	5086	1926	289	1191	8619	1697	0
1806	89	0	901	-4203	-5104	1651	3002	-4653	7096	1307	-23	1897	10282	1940	0
1807	89	0	708	-3988	-4696	1640	2702	-4342	5290	211	-283	1610	6355	1032	0
1808	89	0	-955	-3843	-2888	2399	966	-3365	1053	-892	-374	564	-3	-120	0
1809	89	0	-3222	-3730	-508	3476	-1357	-2119	-3540	-1311	-370	-655	-5397	-1361	0
1810	89	0	-3528	-3625	-97	3576	-1715	-1861	-3742	-803	-283	-834	-5206	-1288	0
1811	89	0	-3292	-3540	-248	3416	-1522	-1894	-3406	-356	-29	-729	-4516	-1018	0
1812	89	0	-3117	-3495	-378	3306	-1369	-1936	-2863	71	-21	-684	-3470	-787	0
1813	89	0	-2489	-3453	-964	2971	-762	-2208	-1850	696	300	-419	-2110	-335	0
1814	89	0	-1791	-3412	-1621	2601	-85	-2516	475	1466	289	-9	2199	415	0
1815	89	0	194	-3385	-3579	1595	1886	-3482	5154	2019	73	1381	8617	1827	0
1816	89	0	1421	-3396	-4817	987	3119	-4106	7210	1342	-126	2005	10301	1945	0
1817	89	0	972	-3429	-4401	1228	2686	-3915	5366	120	-351	1625	6262	1070	0
1818	89	0	-710	-3435	-2725	2072	1007	-3080	1001	-824	-339	572	-178	-120	0
1819	89	0	-3161	-3490	-329	3325	-1416	-1909	-3552	-1162	-304	-568	-5472	-1365	0
1820	89	0	-3473	-3492	-19	3482	-1727	-1755	-3734	-696	-133	-810	-5321	-1241	0
1821	89	0	-3376	-3445	-69	3410	-1653	-1757	-3426	-234	56	-655	-4640	-1004	0
1822	89	0	-3073	-3398	-325	3235	-1374	-1861	-2706	226	205	-597	-3501	-636	0
1823	89	0	-2512	-3319	-807	2915	-852	-2063	-1784	857	519	-428	-2166	-289	0
1824	89	0	-1773	-3284	-1511	2528	-131	-2397	597	1678	450	58	2234	537	0
1825	89	0	184	-3164	-3348	1490	1766	-3256	5183	1990	223	1090	8551	1825	0
1826	89	0	1292	-3125	-4417	916	2854	-3771	6985	1309	-126	1600	10117	2035	0
1827	89	0	807	-3109	-3916	1151	2361	-3512	5187	93	-463	1196	6215	1099	0
1828	89	0	-972	-3156	-2184	2064	606	-2670	937	-1020	-547	310	-296	-85	0
1829	89	0	-3380	-3218	162	3299	-1771	-1528	-3633	-1317	-473	-855	-5563	-1239	0
1830	89	0	-3632	-3204	428	3418	-2030	-1388	-3817	-843	-203	-995	-5309	-1164	0
1831	89	0	-3557	-3214	343	3385	-1950	-1435	-3404	-424	-67	-923	-4673	-937	0
1832	89	0	-3315	-3226	89	3270	-1702	-1568	-2836	110	188	-764	-3563	-688	0
1833	89	0	-2865	-3233	-368	3049	-1248	-1800	-1868	731	438	-572	-2291	-349	0
1834	89	0	-1997	-3228	-1231	2612	-383	-2229	570	1738	492	81	2205	593	0
1835	89	0	-55	-3201	-3146	1628	1545	-3173	5139	2134	376	1224	8545	1864	0
1836	89	0	1133	-3206	-4339	1036	2736	-3772	7127	1427	-40	1848	10084	1957	0
1837	89	0	714	-3216	-3930	1251	2322	-3573	5420	238	-380	1522	6190	1096	0
1838	89	0	-981	-3208	-2227	2094	623	-2717	997	-991	-463	471	-405	-271	0
1839	89	0	-3332	-3241	91	3286	-1711	-1575	-3493	-1392	-459	-733	-5655	-1315	0
1840	89	0	-3634	-3235	399	3434	-2016	-1418	-3792	-923	-318	-1014	-5439	-1169	0
1841	89	0	-3522	-3235	287	3378	-1904	-1474	-3495	-529	-250	-1006	-4669	-1001	0
1842	89	0	-3251	-3230	21	3240	-1636	-1604	-2816	-135	25	-826	-3621	-698	0
1843	89	0	-2743	-3233	-490	2988	-1126	-1861	-1844	562	265	-582	-2269	-403	0
1844	89	0	-1959	-3233	-1274	2596	-342	-2253	537	1441	459	11	2213	523	0
1845	89	0	10	-3235	-3245	1612	1627	-3240	5243	1897	393	1183	8547	1841	0
1846	89	0	1125	-3232	-4357	1053	2741	-3794	7046	1185	89	1763	10010	1940	0
1847	89	0	739	-3206	-3945	1233	2342	-3575	5288	64	-166	1365	6093	1059	0
1848	89	0	-1069	-3216	-2147	2142	539	-2681	758	-1096	-349	256	-504	-236	0
1849	89	0	-3318	-3212	106	3265	-1712	-1553	-3654	-1359	-374	-865	-5711	-1356	0
1850	89	0	-3621	-3177	444	3399	-2032	-1366	-3924	-942	-285	-1123	-5499	-1268	0
1851	89	0	-3420	-3166	254	3293	-1837	-1456	-3554	-523	-225	-1022	-4789	-1107	0
1852	89	0	-3139	-3158	-19	3148	-1560	-1588	-2880	-13	21	-871	-3647	-675	0
1853	89	0	-2601	-3144	-543	2872	-1029	-1843	-2013	677	124	-758	-2382	-378	0
1854	89	0	-1786	-3144	-1358	2465	-214	-2251	490	1596	323	-54	2198	547	0
1855	89	0	198	-3125	-3323	1463	1760	-3224	5109	1957	289	1123	8605	1800	0
1856	89	0	1401	-3140	-4541	869	2971	-3840	7013	1342	23	1713	10163	1920	0
1857	89	0	1022	-3133	-4155	1055	2588	-3644	5197	112	-261	1299	6120	993	0
1858	89	0	-725	-3138	-2413	1931	844	-2775	735	-933	-318	397	-399	-291	0
1859	89	0	-3118	-3152	-34	3135	-1542	-1593	-3829	-1278	-405	-909	-5626	-1392	0
1860	89	0	-3464	-3113	351	3288	-1907	-1381	-4037	-873	-279	-1041	-5428	-1280	0
1861	89	0	-3217	-3105	112	3161	-1664	-1496	-3672	-516	-184	-1020	-4766	-1012	0
1862	89	0	-2970	-3127	-157	3048	-1406	-1642	-2989	48	-21	-859	-3579	-661	0
1863	89	0	-2518	-3109	-591	2813	-963	-1850	-2118	737	83	-692	-2308	-353	0
1864	89	0	-1589	-3094	-1505	2341	-42	-2299	393	1606	291	-122	2283	438	0
1865	89	0	252	-3086	-3338	1417	1795	-3212	5051	2101	192	1196	8718	1920	0
1866	89	0	1467	-3076	-4543	804	3005	-3809	6910	1429	-71	1645	10033	1928	0
1867	89	0	953	-3076	-4029	1061	2491	-3552	5177	248	-339	1334	6017	1086	0
1868	89	0	-751	-3065	-2314	1908	781	-2689	622	-783	-500	287	-576	-407	0
1869	89	0	-3130	-3096	34	3113	-1582	-1531	-3761	-1208	-452	-940	-5814	-1371	0
1870	89	0	-3408	-3069	339	3238	-1873	-1365	-3994	-814	-356	-1115	-5484	-1266	0
1871	89	0	-3248	-3076	172	3162	-1710	-1452	-3653	-424	-219	-1107	-4737	-1028	0
1872	89	0	-3020	-3076	-56	3048	-1482	-1566	-3026	25	-91	-991	-3680	-696	0
1873	89	0	-2537	-3047	-510	2792	-1013	-1778	-2060	684	89	-764	-2370	-397	0
1874	89	0	-1709	-3020	-1311	2364	-199	-2165	459	1581	355	-246	2314	539	0
1875	89	0	213	-2989	-3202	1388	1707	-3095	5067	1901	225	1059	8568	1722	0
1876	89	0	1327	-3010	-4337	841	2832	-3673	6949	1266	-11	1645	10056	1912	0
1877	89	0	857	-2999	-3856	1071	2356	-3427	5030	81	-316	1208	5917	981	0
1878	89	0	-1022	-3016	-1994	2019	486	-2505	585	-989	-226	248	-578	-333	0
1879	89	0	-3161	-3026	135	3093	-1648	-1445	-3656	-1350	-250	-923	-5699	-1336	0
1880	89	0	-3549	-3008	541	3278	-2045	-1233	-3926	-917	-195	-1134	-5478	-1325	0
1881	89	0	-3330	-2993	337	3161	-1833	-1328	-3412	-500	-11	-1018	-4785	-1070	0
1882	89	0	-3115	-2987	128	3051	-1621	-1429	-2764	-32	60	-917	-3639	-750	0
1883	89	0	-2538	-2968	-430	2753	-1054	-1699	-1854	653	254	-812	-2277	-483	0
1884	89	0	-1760	-2958	-1198	2359	-281	-2078	710	1472	452	-129	2326	517	0
1885	89	0	111	-2958	-3069	1423	1590	-3013	5230	1916	339	1096	8617	1775	0
1886	89	0	1284	-2960	-4244	838	2764	-3602	7020	1237	52	1650	9991	1833	0
1887	89	0	710	-2941	-3651	1115	2180	-3296	5154	38	-273	1193	5944	944	0
1888	89	0	-950	-2946	-1996	1948	523	-2471	711	-1098	-242	201	-651	-411	0
1889	89	0	-3248	-2942	306	3095	-1777	-1318	-3614	-1332	-203	-1020	-5626	-1425	0
1890	89	0	-3621	-2941	680	3281	-2150	-1130	-3860	-888	-192	-1164	-5496	-1259	0
1891	89	0	-3384	-2917	467	3150	-1925	-1225	-3464	-471	-71	-1160	-4737	-1043	0
1892	89	0	-3169	-2913	256	3041	-1712	-1328	-2816	19	199	-1010	-3623	-684	0
1893	89	0	-2586	-2900	-314	2743	-1136	-1607	-1912	679	343	-845	-2322	-376	0
1894	89	0	-1723	-2892	-1169	2307	-277	-2030	655	1573	473	-279	2360	568	0
1895	89	0	68	-2900	-2968	1416	1518	-2934	5226	1972	335	993	8615	1815	0
1896	89	0	1224	-2882	-4106	829	2665	-3494	7015	1243	-48	1528	10064	1819	0
1897	89	0	776	-2890	-3666	1057	2221	-3278	5139	27	-283	1099	5874	1032	0
1898	89	0	-967	-2877	-1910	1922	471	-2393	665	-896	-254	168	-760	-345	0
1899	89	0	-3259	-2875	384	3067	-1821	-1245	-3687	-1196	-331	-1067	-5635	-1431	0
1900	89	0	-3557	-2859	698	3208	-2127	-1080	-3827	-801	-205	-1171	-5433	-1303	0
1901	89	0	-3326	-2882	444	3104	-1885	-1219	-3503	-467	-85	-1115	-4659	-1020	0
1902	89	0	-3136	-2857	279	2996	-1707	-1289	-2826	46	182	-985	-3567	-750	0
1903	89	0	-2556	-2845	-289	2700	-1133	-1567	-1893	661	395	-818	-2209	-457	0
1904	89	0	-1616	-2853	-1237	2234	-189	-2045	737	1561	533	-141	2475	655	0
1905	89	0	279	-2838	-3117	1279	1698	-2977	5166	2021	432	1117	8772	1777	0
1906	89	0	1398	-2842	-4240	722	2819	-3541	6995	1208	38	1633	10093	1841	0
1907	89	0	889	-2826	-3715	968	2302	-3270	5117	-17	-325	1255	5868	944	0
1908	89	0	-825	-2838	-2013	1831	594	-2425	706	-948	-176	389	-684	-275	0
1909	89	0	-3064	-2816	248	2940	-1656	-1284	-3686	-1292	-269	-931	-5641	-1439	0
1910	89	0	-3331	-2814	517	3072	-1924	-1148	-3825	-781	-209	-1022	-5329	-1212	0
1911	89	0	-3191	-2813	378	3002	-1784	-1217	-3462	-500	-108	-975	-4640	-1063	0
1912	89	0	-2909	-2811	98	2860	-1503	-1356	-2818	89	91	-853	-3429	-698	0
1913	89	0	-2387	-2809	-422	2598	-982	-1615	-1868	593	318	-700	-2157	-420	0
1914	89	0	-1429	-2785	-1356	2107	-36	-2070	776	1565	419	-27	2578	593	0
1915	89	0	396	-2801	-3197	1202	1796	-2999	5263	1891	347	1315	8718	1854	0
1916	89	0	1567	-2774	-4341	603	2954	-3557	6985	1113	67	1757	10072	1862	0
1917	89	0	1047	-2772	-3819	862	2433	-3295	5061	-87	-298	1305	5893	962	0
1918	89	0	-776	-2768	-1992	1772	608	-2380	580	-987	-265	409	-818	-434	0
1919	89	0	-3013	-2781	232	2897	-1622	-1274	-3666	-1358	-292	-801	-5664	-1373	0
1920	89	0	-3241	-2776	465	3008	-1853	-1155	-3876	-882	-232	-927	-5323	-1253	0
1921	89	0	-3002	-2760	242	2881	-1622	-1259	-3470	-446	-106	-905	-4644	-987	0
1922	89	0	-2785	-2741	44	2763	-1414	-1348	-2750	34	58	-748	-3441	-679	0
1923	89	0	-2317	-2743	-426	2530	-945	-1584	-1800	626	250	-646	-2250	-389	0
1924	89	0	-1395	-2737	-1342	2066	-26	-2039	801	1528	397	31	2651	560	0
1925	89	0	556	-2710	-3266	1077	1911	-2988	5238	1947	283	1210	8799	1843	0
1926	89	0	1669	-2719	-4388	525	3028	-3553	6974	1288	-11	1747	10056	1910	0
1927	89	0	1141	-2702	-3843	780	2492	-3272	5042	-40	-353	1249	5913	979	0
1928	89	0	-710	-2723	-2013	1716	651	-2368	614	-940	-364	453	-863	-444	0
1929	89	0	-2890	-2735	155	2812	-1522	-1290	-3623	-1257	-318	-869	-5633	-1406	0
1930	89	0	-3146	-2706	440	2926	-1793	-1133	-3942	-752	-215	-999	-5362	-1247	0
1931	89	0	-2942	-2710	232	2826	-1587	-1239	-3433	-450	-102	-915	-4557	-1020	0
1932	89	0	-2793	-2710	83	2751	-1438	-1313	-2878	110	9	-841	-3493	-715	0
1933	89	0	-2173	-2716	-543	2444	-815	-1629	-1903	659	318	-647	-2192	-438	0
1934	89	0	-1358	-2717	-1359	2037	0	-2038	719	1623	395	-15	2651	624	0
1935	89	0	562	-2704	-3266	1071	1914	-2985	5109	1972	300	1189	8856	1746	0
1936	89	0	1733	-2694	-4427	480	3080	-3560	7007	1325	-21	1784	10078	1961	0
1937	89	0	1077	-2688	-3765	805	2421	-3226	4941	-98	-434	1247	5728	921	0
1938	89	0	-584	-2671	-2087	1627	751	-2379	605	-905	-217	345	-905	-397	0
1939	89	0	-2915	-2677	238	2796	-1576	-1219	-3722	-1235	-485	-902	-5658	-1433	0
1940	89	0	-3193	-2681	512	2937	-1852	-1084	-3880	-805	-310	-1086	-5360	-1268	0
1941	89	0	-3030	-2675	355	2852	-1692	-1160	-3526	-430	-161	-960	-4634	-1059	0
1942	89	0	-2794	-2688	106	2741	-1450	-1291	-2880	81	19	-946	-3441	-766	0
1943	89	0	-2287	-2688	-401	2487	-943	-1544	-1891	671	199	-704	-2139	-453	0
1944	89	0	-1440	-2673	-1233	2056	-103	-1953	758	1604	337	-62	2648	506	0
1945	89	0	520	-2665	-3185	1072	1852	-2925	5313	1949	267	1158	8881	1746	0
1946	89	0	1620	-2663	-4283	521	2951	-3473	6982	1272	0	1701	10080	1864	0
1947	89	0	927	-2679	-3606	876	2266	-3142	4966	-112	-370	1210	5821	849	0
1948	89	0	-846	-2704	-1858	1775	506	-2281	552	-979	-230	310	-1016	-488	0
1949	89	0	-3039	-2716	323	2877	-1681	-1196	-3656	-1266	-353	-867	-5606	-1408	0
1950	89	0	-3344	-2681	663	3012	-2003	-1009	-3889	-832	-294	-1051	-5385	-1396	0
1951	89	0	-3111	-2665	446	2888	-1778	-1109	-3410	-552	-60	-1028	-4681	-985	0
1952	89	0	-2884	-2640	244	2762	-1564	-1198	-2813	21	98	-880	-3457	-748	0
1953	89	0	-2382	-2634	-252	2508	-1065	-1443	-1862	657	254	-748	-2182	-498	0
1954	89	0	-1511	-2642	-1131	2076	-190	-1886	890	1561	397	0	2675	535	0
1955	89	0	369	-2628	-2997	1129	1683	-2812	5350	1930	298	1200	8891	1693	0
1956	89	0	1540	-2644	-4184	552	2862	-3414	7086	1259	-15	1765	10091	1862	0
1957	89	0	946	-2644	-3590	849	2268	-3117	4952	-38	-236	1235	5804	869	0
1958	89	0	-927	-2640	-1713	1783	393	-2176	578	-985	-283	225	-1041	-541	0
1959	89	0	-3025	-2651	374	2838	-1699	-1138	-3625	-1272	-244	-861	-5705	-1445	0
1960	89	0	-3419	-2638	781	3028	-2100	-928	-3847	-878	-292	-1030	-5317	-1299	0
1961	89	0	-3153	-2636	517	2894	-1835	-1059	-3480	-514	-69	-966	-4667	-1134	0
1962	89	0	-2951	-2657	294	2804	-1622	-1181	-2803	65	69	-758	-3490	-748	0
1963	89	0	-2422	-2648	-226	2535	-1098	-1437	-1870	634	259	-673	-2231	-531	0
1964	89	0	-1461	-2632	-1171	2046	-145	-1901	871	1647	428	3	2706	506	0
1965	89	0	386	-2648	-3034	1131	1710	-2841	5457	1908	428	1255	8945	1811	0
1966	89	0	1614	-2634	-4248	510	2931	-3441	7061	1249	13	1777	10107	1858	0
1967	89	0	939	-2620	-3559	840	2249	-3089	4999	-143	-345	1229	5738	913	0
1968	89	0	-800	-2617	-1817	1708	508	-2217	562	-925	-170	360	-1107	-500	0
1969	89	0	-3017	-2626	391	2821	-1704	-1117	-3792	-1235	-358	-812	-5717	-1423	0
1970	89	0	-3191	-2619	572	2905	-1881	-1023	-3862	-855	-304	-964	-5391	-1315	0
1971	89	0	-3101	-2628	473	2864	-1787	-1077	-3530	-413	-112	-944	-4650	-1051	0
1972	89	0	-2876	-2644	232	2760	-1554	-1206	-2878	0	-11	-931	-3478	-838	0
1973	89	0	-2293	-2657	-364	2475	-964	-1510	-1887	743	225	-680	-2101	-459	0
1974	89	0	-1450	-2617	-1167	2033	-141	-1892	820	1650	310	27	2758	494	0
1975	89	0	590	-2587	-3177	998	1883	-2882	5360	2009	312	1276	8960	1765	0
1976	89	0	1649	-2599	-4248	475	2948	-3423	6991	1208	-143	1716	10006	1827	0
1977	89	0	1091	-2591	-3682	750	2386	-3136	4787	-23	-353	1274	5738	894	0
1978	89	0	-830	-2601	-1771	1715	470	-2186	444	-913	-254	335	-1125	-504	0
1979	89	0	-2942	-2615	327	2778	-1634	-1144	-3794	-1235	-465	-871	-5818	-1402	0
1980	89	0	-3264	-2595	669	2929	-1966	-963	-3928	-824	-304	-937	-5352	-1303	0
1981	89	0	-2989	-2578	411	2783	-1700	-1083	-3600	-409	-215	-1028	-4681	-1092	0
1982	89	0	-2723	-2603	120	2663	-1421	-1241	-2906	114	36	-863	-3493	-748	0
1983	89	0	-2271	-2589	-318	2430	-976	-1453	-1982	729	304	-677	-2209	-463	0
1984	89	0	-1302	-2578	-1276	1940	-13	-1927	803	1654	382	-48	2795	525	0
1985	89	0	559	-2576	-3135	1008	1847	-2855	5333	2141	323	1231	8916	1829	0
1986	89	0	1739	-2558	-4297	409	3018	-3427	6873	1317	-64	1722	10055	1901	0
1987	89	0	1061	-2570	-3631	754	2346	-3100	4815	-58	-438	1311	5591	923	0
1988	89	0	-698	-2566	-1868	1632	585	-2217	424	-841	-232	289	-1152	-527	0
1989	89	0	-2847	-2576	271	2711	-1559	-1152	-3810	-1249	-358	-950	-5721	-1474	0
1990	89	0	-3185	-2584	601	2884	-1893	-991	-3876	-785	-258	-1024	-5358	-1195	0
1991	89	0	-3031	-2564	467	2797	-1749	-1048	-3656	-438	-93	-1080	-4671	-1160	0
1992	89	0	-2707	-2535	172	2621	-1439	-1181	-2935	137	42	-867	-3486	-677	0
1993	89	0	-2205	-2525	-320	2365	-942	-1422	-1953	696	250	-723	-2227	-399	0
1994	89	0	-1321	-2512	-1191	1916	-65	-1851	824	1747	450	-32	2894	642	0
1995	89	0	689	-2502	-3191	906	1940	-2846	5397	1978	298	1255	8832	1810	0
1996	89	0	1690	-2502	-4192	406	2941	-3347	6945	1278	79	1689	10033	1949	0
1997	89	0	1059	-2533	-3592	737	2325	-3062	4789	-120	-333	1171	5616	917	0
1998	89	0	-784	-2531	-1747	1657	481	-2139	453	-861	-205	291	-1303	-578	0
1999	89	0	-2981	-2551	430	2766	-1705	-1060	-3742	-1297	-345	-944	-5802	-1332	0
[truncated: 30,041 more rows]
