# Supplementary material for: A Robust and Real-Time Capable Envelope-Based Algorithm for Heart Sound Classification: Validation under Different Physiological Conditions
Source: Sensors (Basel). 2020 Feb 11;20(4):972. doi: 10.3390/s20040972 (PMC7070375; doi:10.3390/s20040972)
Supplement: Supplementary file 1 [file sensors-20-00972-s001.zip › Messungen/at/at02_unfiltered.csv]

Dataset No.	Pulse (bpm)	Pacer Bit	leadI (�V)	leadII (�V)	leadIII (�V)	lead_avR (�V)	lead_avL (�V)	lead_avF (�V)	V1 (�V)	V2 (�V)	V3 (�V)	V4 (�V)	V5 (�V)	V6 (�V)	R-Wave
1	0	0	-1395	-164	1231	779	-1313	533	-1744	719	-3	-147	-3455	-2320	0
2	0	0	-1237	-153	1084	695	-1160	465	-1493	642	-122	-258	-2855	-1835	0
3	0	0	-886	-159	727	522	-806	284	-960	644	-9	-162	-1846	-1173	0
4	0	0	-539	-161	378	350	-458	108	-651	506	-188	-258	-867	-304	0
5	0	0	229	-139	-368	-45	298	-253	1074	-285	-192	-197	3612	2882	0
6	0	0	1837	-128	-1965	-854	1901	-1046	2799	-905	-13	302	6766	4882	0
7	0	0	2032	-131	-2163	-950	2097	-1147	2650	-1354	-98	267	6355	4460	0
8	0	0	1110	-168	-1278	-471	1194	-723	1175	-803	71	296	2108	1061	0
9	0	0	-120	-162	-42	141	-39	-102	-1189	-3	-149	-7	-3228	-2859	0
10	0	0	-1456	-139	1317	797	-1386	589	-1916	640	-139	-230	-4095	-3065	0
11	0	0	-1414	-155	1259	784	-1336	552	-1635	789	-79	-172	-3342	-2265	0
12	0	0	-1204	-139	1065	671	-1134	463	-1350	647	-91	-213	-2704	-1796	0
13	0	0	-814	-139	675	476	-744	268	-944	741	64	-157	-1769	-1076	0
14	0	0	-573	-170	403	371	-488	116	-550	533	-195	-271	-793	-374	0
15	0	0	240	-157	-397	-41	318	-277	1047	-263	-192	-159	3511	2842	0
16	0	0	1645	-178	-1823	-733	1734	-1000	2702	-1065	-19	291	6563	4782	0
17	0	0	1920	-157	-2077	-881	1998	-1117	2556	-1392	-77	298	6208	4266	0
18	0	0	1011	-166	-1177	-422	1094	-671	1196	-824	62	248	2151	940	0
19	0	0	-97	-166	-69	131	-14	-117	-1099	54	-23	11	-3166	-2739	0
20	0	0	-1462	-159	1303	810	-1382	572	-1852	710	32	-211	-3907	-2987	0
21	0	0	-1426	-164	1262	795	-1344	549	-1579	702	71	-172	-3257	-2291	0
22	0	0	-1216	-149	1067	682	-1141	459	-1354	725	-81	-195	-2669	-1794	0
23	0	0	-815	-133	682	474	-748	274	-900	603	34	-133	-1782	-1072	0
24	0	0	-618	-153	465	385	-541	156	-506	430	-38	-292	-762	-329	0
25	0	0	225	-147	-372	-39	298	-259	1039	-228	-197	-124	3427	2758	0
26	0	0	1680	-133	-1813	-773	1746	-973	2502	-1076	-19	226	6402	4597	0
27	0	0	1859	-162	-2021	-848	1940	-1091	2508	-1460	-162	329	6031	4180	0
28	0	0	1050	-162	-1212	-444	1131	-687	1103	-892	64	267	2021	952	0
29	0	0	-75	-172	-97	123	11	-134	-1067	34	3	58	-3005	-2696	0
30	0	0	-1460	-182	1278	821	-1369	548	-1810	599	-9	-221	-3907	-2886	0
31	0	0	-1339	-174	1165	756	-1252	495	-1552	746	81	-102	-3173	-2205	0
32	0	0	-1204	-186	1018	695	-1111	416	-1342	719	-31	-192	-2615	-1666	0
33	0	0	-821	-174	647	497	-734	236	-859	725	126	-118	-1674	-971	0
34	0	0	-558	-159	399	358	-478	120	-552	486	-97	-335	-750	-267	0
35	0	0	250	-157	-407	-46	328	-282	1121	-333	-133	-129	3396	2758	0
36	0	0	1507	-155	-1662	-676	1584	-908	2428	-1152	-73	180	6258	4516	0
37	0	0	1783	-168	-1951	-807	1867	-1059	2359	-1493	-98	289	5870	4033	0
38	0	0	997	-201	-1198	-398	1097	-699	1053	-789	91	323	2108	933	0
39	0	0	-45	-184	-139	114	47	-161	-1026	-13	-3	3	-2952	-2589	0
40	0	0	-1345	-180	1165	762	-1255	492	-1769	675	60	-194	-3765	-2828	0
41	0	0	-1429	-180	1249	804	-1339	534	-1511	748	91	-168	-3063	-2163	0
42	0	0	-1169	-180	989	674	-1079	404	-1253	680	-5	-182	-2551	-1637	0
43	0	0	-805	-194	611	499	-708	208	-797	746	133	-46	-1614	-933	0
44	0	0	-521	-178	343	349	-432	82	-417	452	-114	-223	-731	-292	0
45	0	0	223	-172	-395	-25	309	-283	985	-306	-133	-147	3325	2669	0
46	0	0	1482	-178	-1660	-652	1571	-919	2337	-1214	-93	242	6111	4397	0
47	0	0	1784	-188	-1972	-798	1878	-1080	2326	-1627	-153	298	5740	3881	0
48	0	0	1003	-205	-1208	-399	1105	-706	1022	-855	135	370	1930	1047	0
49	0	0	-2	-201	-199	101	98	-200	-1070	40	-15	44	-2921	-2566	0
50	0	0	-1291	-197	1094	744	-1192	448	-1707	719	129	-98	-3569	-2745	0
51	0	0	-1312	-205	1107	758	-1209	451	-1503	743	131	-135	-2968	-2085	0
52	0	0	-1101	-211	890	656	-995	339	-1183	748	73	-104	-2440	-1617	0
53	0	0	-822	-209	613	515	-717	202	-836	729	137	-161	-1586	-995	0
54	0	0	-557	-201	356	379	-456	77	-430	523	-69	-190	-677	-226	0
55	0	0	190	-201	-391	5	290	-296	861	-279	-194	-118	3199	2570	0
56	0	0	1499	-194	-1693	-652	1596	-943	2182	-1282	-77	102	5930	4306	0
57	0	0	1703	-217	-1920	-743	1811	-1068	2229	-1647	-93	219	5664	3934	0
58	0	0	995	-215	-1210	-390	1102	-712	991	-919	29	287	1912	907	0
59	0	0	-23	-217	-194	120	85	-205	-977	114	48	58	-2725	-2518	0
60	0	0	-1390	-217	1173	803	-1281	478	-1711	723	75	-192	-3579	-2700	0
61	0	0	-1253	-186	1067	719	-1160	440	-1456	840	120	-112	-2869	-2066	0
62	0	0	-1112	-197	915	654	-1013	359	-1200	721	54	-162	-2428	-1602	0
63	0	0	-827	-195	632	511	-729	218	-845	700	116	-100	-1575	-1018	0
64	0	0	-533	-211	322	372	-427	55	-420	523	-155	-246	-649	-256	0
65	0	0	97	-197	-294	50	195	-245	942	-415	-199	-83	3119	2539	0
66	0	0	1521	-184	-1705	-668	1613	-944	2215	-1264	-180	223	5866	4182	0
67	0	0	1694	-211	-1905	-741	1799	-1058	2149	-1691	-149	240	5515	3784	0
68	0	0	1069	-209	-1278	-430	1173	-743	931	-900	54	294	1971	958	0
69	0	0	-2	-234	-232	118	115	-233	-904	87	21	38	-2752	-2376	0
70	0	0	-1280	-213	1067	746	-1173	427	-1604	735	71	-170	-3439	-2650	0
71	0	0	-1229	-213	1016	721	-1122	401	-1328	873	145	-93	-2774	-2025	0
72	0	0	-1089	-205	884	647	-986	339	-1195	739	-11	-143	-2326	-1563	0
73	0	0	-785	-215	570	500	-677	177	-741	807	91	-104	-1503	-874	0
74	0	0	-497	-203	294	350	-395	45	-382	547	-65	-277	-587	-248	0
75	0	0	246	-186	-432	-30	339	-309	927	-335	-180	-225	3131	2531	0
76	0	0	1370	-197	-1567	-586	1468	-882	2205	-1309	-145	186	5750	4097	0
77	0	0	1683	-192	-1875	-745	1779	-1033	2106	-1676	-296	226	5356	3726	0
78	0	0	926	-236	-1162	-345	1044	-699	989	-795	-52	291	1953	938	0
79	0	0	85	-211	-296	63	190	-253	-892	128	3	75	-2607	-2341	0
80	0	0	-1190	-215	975	702	-1082	380	-1524	801	118	-186	-3398	-2622	0
81	0	0	-1318	-234	1084	776	-1201	425	-1301	878	159	-145	-2748	-1899	0
82	0	0	-1101	-223	878	662	-989	327	-1144	797	75	-203	-2295	-1542	0
83	0	0	-699	-209	490	454	-594	140	-624	851	135	-13	-1451	-873	0
84	0	0	-552	-203	349	377	-450	73	-347	562	-162	-287	-661	-188	0
85	0	0	265	-190	-455	-37	360	-322	958	-351	-141	-219	3148	2425	0
86	0	0	1310	-228	-1538	-541	1424	-883	2139	-1361	-153	131	5657	4155	0
87	0	0	1703	-215	-1918	-744	1810	-1066	2120	-1695	-228	234	5402	3689	0
88	0	0	922	-238	-1160	-342	1041	-699	911	-997	-31	320	1854	944	0
89	0	0	105	-207	-312	51	208	-259	-803	192	19	54	-2504	-2265	0
90	0	0	-1349	-217	1132	783	-1240	457	-1486	766	15	-147	-3422	-2566	0
91	0	0	-1161	-215	946	688	-1053	365	-1231	855	225	-91	-2679	-1883	0
92	0	0	-1134	-215	919	674	-1026	352	-1200	733	-11	-242	-2258	-1594	0
93	0	0	-672	-215	457	443	-564	121	-582	818	161	-50	-1410	-783	0
94	0	0	-555	-226	329	390	-442	51	-298	599	-83	-242	-582	-223	0
95	0	0	155	-213	-368	29	261	-290	865	-374	-155	-135	3016	2426	0
96	0	0	1391	-201	-1592	-595	1491	-896	2075	-1346	-217	178	5598	4066	0
97	0	0	1625	-221	-1846	-702	1735	-1033	2089	-1680	-273	279	5234	3693	0
98	0	0	818	-217	-1035	-300	926	-626	814	-975	-7	242	1907	869	0
99	0	0	44	-225	-269	90	156	-247	-840	98	17	32	-2539	-2295	0
100	0	0	-1202	-225	977	713	-1089	376	-1400	776	180	-36	-3330	-2461	0
101	0	0	-1284	-221	1063	752	-1173	421	-1309	810	170	-62	-2787	-1862	0
102	0	0	-1002	-221	781	611	-891	280	-989	826	98	-98	-2242	-1478	0
103	0	0	-769	-207	562	488	-665	177	-673	774	186	-98	-1458	-818	0
104	0	0	-488	-199	289	343	-388	45	-221	599	-23	-184	-580	-194	0
105	0	0	142	-207	-349	32	245	-278	968	-364	-112	-170	2968	2457	0
106	0	0	1368	-209	-1577	-579	1472	-893	2102	-1332	-248	104	5598	3971	0
107	0	0	1493	-223	-1716	-635	1604	-969	2009	-1790	-248	155	5212	3598	0
108	0	0	919	-219	-1138	-350	1028	-678	834	-907	-100	296	1868	923	0
109	0	0	93	-225	-318	66	205	-271	-766	178	25	85	-2479	-2184	0
110	0	0	-1208	-213	995	710	-1101	391	-1472	764	186	-168	-3286	-2436	0
111	0	0	-1222	-223	999	722	-1110	388	-1169	874	166	-129	-2640	-1872	0
112	0	0	-1041	-225	816	633	-928	295	-1026	840	159	-184	-2244	-1427	0
113	0	0	-744	-228	516	486	-630	144	-626	816	135	-64	-1437	-764	0
114	0	0	-458	-199	259	328	-358	30	-331	694	-34	-232	-537	-232	0
115	0	0	130	-195	-325	32	227	-260	923	-345	-131	-281	2968	2302	0
116	0	0	1317	-190	-1507	-563	1412	-848	2035	-1328	-219	153	5505	3936	0
117	0	0	1567	-192	-1759	-687	1663	-975	1988	-1746	-279	137	5199	3486	0
118	0	0	937	-201	-1138	-368	1037	-669	950	-950	-31	329	1877	933	0
119	0	0	6	-219	-225	106	115	-222	-801	143	-54	48	-2479	-2246	0
120	0	0	-1141	-232	909	686	-1025	338	-1340	905	145	-97	-3214	-2380	0
121	0	0	-1163	-234	929	698	-1046	347	-1229	886	184	-32	-2648	-1815	0
122	0	0	-1049	-215	834	632	-941	309	-1047	818	106	-120	-2229	-1420	0
123	0	0	-666	-205	461	435	-563	128	-624	783	213	-71	-1396	-770	0
124	0	0	-444	-223	221	333	-332	-1	-207	688	65	-250	-486	-151	0
125	0	0	85	-217	-302	66	193	-259	777	-355	-265	-209	2834	2302	0
126	0	0	1333	-197	-1530	-568	1431	-863	2178	-1427	-201	201	5447	3951	0
127	0	0	1523	-186	-1709	-668	1616	-947	1883	-1794	-322	159	5011	3536	0
128	0	0	1005	-188	-1193	-408	1099	-690	849	-919	15	337	1839	952	0
129	0	0	68	-211	-279	71	173	-245	-723	122	102	62	-2403	-2196	0
130	0	0	-1225	-219	1006	722	-1115	393	-1402	826	62	-85	-3193	-2487	0
131	0	0	-1165	-207	958	686	-1061	375	-1185	907	215	-27	-2619	-1806	0
132	0	0	-1037	-209	828	623	-932	309	-1055	857	75	-81	-2166	-1429	0
133	0	0	-655	-207	448	431	-551	120	-609	766	186	-114	-1325	-871	0
134	0	0	-469	-215	254	342	-361	19	-292	572	29	-285	-568	-197	0
135	0	0	118	-192	-310	37	214	-251	822	-356	-238	-170	2894	2306	0
136	0	0	1339	-174	-1513	-582	1426	-843	1945	-1367	-221	112	5364	3850	0
137	0	0	1563	-188	-1751	-687	1657	-969	1864	-1775	-296	151	5065	3457	0
138	0	0	913	-190	-1103	-361	1008	-646	888	-979	-56	300	1810	925	0
139	0	0	130	-195	-325	32	227	-260	-698	139	21	44	-2392	-2184	0
140	0	0	-1086	-186	900	636	-993	357	-1340	828	95	-100	-3210	-2419	0
141	0	0	-1190	-176	1014	683	-1102	419	-1179	902	112	-38	-2589	-1784	0
142	0	0	-934	-170	764	552	-849	297	-968	851	89	-118	-2168	-1458	0
143	0	0	-720	-170	550	445	-635	190	-665	826	100	-31	-1400	-873	0
144	0	0	-367	-164	203	265	-285	19	-244	634	0	-221	-543	-172	0
145	0	0	151	-147	-298	-2	224	-222	841	-440	-194	-209	2869	2263	0
146	0	0	1296	-149	-1445	-573	1370	-797	1932	-1336	-292	135	5245	3866	0
147	0	0	1554	-141	-1695	-706	1624	-918	1907	-1740	-391	166	5040	3418	0
148	0	0	901	-164	-1065	-368	983	-614	830	-944	-116	374	1749	968	0
149	0	0	207	-120	-327	-43	267	-223	-708	102	15	81	-2384	-2135	0
150	0	0	-1084	-126	958	605	-1021	416	-1321	851	124	-48	-3152	-2362	0
151	0	0	-1107	-139	968	623	-1037	414	-1160	919	89	-23	-2568	-1825	0
152	0	0	-991	-118	873	554	-932	377	-942	810	83	-75	-2128	-1505	0
153	0	0	-693	-108	585	400	-639	238	-630	824	145	-77	-1272	-799	0
154	0	0	-383	-65	318	224	-350	126	-246	595	-77	-256	-624	-201	0
155	0	0	285	-40	-325	-122	305	-182	863	-298	-112	-209	2878	2267	0
156	0	0	1259	-83	-1342	-588	1300	-712	1877	-1414	-312	157	5259	3833	0
157	0	0	1591	-98	-1689	-746	1640	-893	1881	-1742	-401	263	4962	3387	0
158	0	0	860	-104	-964	-378	912	-534	890	-1034	-97	320	1806	964	0
159	0	0	161	-98	-259	-31	210	-178	-746	149	-38	36	-2359	-2120	0
160	0	0	-1108	-106	1002	607	-1055	448	-1297	884	155	-11	-3115	-2320	0
161	0	0	-1089	-104	985	596	-1037	440	-1175	917	129	-19	-2582	-1813	0
162	0	0	-911	-108	803	509	-857	347	-919	857	197	-87	-2077	-1456	0
163	0	0	-651	-116	535	383	-593	209	-529	787	217	1	-1315	-756	0
164	0	0	-453	-126	327	289	-390	100	-302	675	-54	-279	-564	-209	0
165	0	0	173	-112	-285	-30	229	-198	905	-283	-283	-112	2838	2265	0
166	0	0	1278	-89	-1367	-594	1322	-728	1897	-1400	-370	112	5179	3781	0
167	0	0	1562	-112	-1674	-725	1618	-893	1833	-1837	-368	226	4886	3412	0
168	0	0	883	-112	-995	-385	939	-553	729	-1016	-100	265	1705	923	0
169	0	0	169	-133	-302	-18	235	-217	-593	166	44	60	-2308	-2054	0
170	0	0	-1178	-139	1039	658	-1108	450	-1276	843	73	-75	-3104	-2328	0
171	0	0	-1103	-139	964	621	-1033	412	-1169	857	155	-60	-2582	-1757	0
172	0	0	-913	-141	772	527	-842	315	-894	876	145	-36	-2025	-1340	0
173	0	0	-695	-168	527	431	-611	179	-564	764	54	-120	-1303	-847	0
174	0	0	-391	-166	225	278	-308	29	-162	659	40	-197	-537	-149	0
175	0	0	118	-190	-308	36	213	-249	801	-415	-215	-192	2677	2215	0
176	0	0	1207	-195	-1402	-506	1304	-798	1843	-1453	-322	104	5125	3686	0
177	0	0	1439	-215	-1654	-612	1546	-934	1726	-1831	-362	128	4818	3272	0
178	0	0	847	-223	-1070	-312	958	-646	830	-985	-112	355	1800	882	0
179	0	0	89	-236	-325	73	207	-280	-628	124	-5	44	-2329	-2093	0
180	0	0	-1101	-234	867	667	-984	316	-1241	890	131	-44	-3008	-2275	0
181	0	0	-1264	-244	1020	754	-1142	388	-1220	896	85	-126	-2531	-1792	0
182	0	0	-925	-217	708	571	-816	245	-890	919	75	-52	-2048	-1451	0
183	0	0	-764	-225	539	494	-651	157	-514	824	215	11	-1354	-696	0
184	0	0	-374	-223	151	298	-262	-36	-215	715	-13	-300	-547	-219	0
185	0	0	140	-232	-372	46	256	-302	853	-267	-246	-172	2799	2163	0
186	0	0	1154	-240	-1394	-457	1274	-817	1854	-1435	-401	153	5092	3682	0
187	0	0	1544	-215	-1759	-664	1651	-987	1705	-1701	-391	244	4799	3330	0
188	0	0	838	-236	-1074	-301	956	-655	768	-1014	-75	322	1757	867	0
189	0	0	124	-215	-339	45	231	-277	-657	98	58	48	-2229	-2058	0
190	0	0	-1136	-232	904	684	-1020	336	-1261	845	106	-71	-3063	-2300	0
191	0	0	-1111	-211	900	661	-1005	344	-1140	923	203	-56	-2516	-1734	0
192	0	0	-924	-211	713	567	-818	251	-859	900	128	11	-2038	-1328	0
193	0	0	-622	-203	419	412	-520	108	-531	793	141	1	-1270	-754	0
194	0	0	-469	-215	254	342	-361	19	-252	651	-44	-273	-642	-197	0
195	0	0	120	-203	-323	41	221	-263	820	-389	-269	-149	2694	2118	0
196	0	0	1222	-211	-1433	-505	1327	-822	1860	-1400	-349	126	5069	3643	0
197	0	0	1457	-226	-1683	-615	1570	-954	1711	-1800	-335	174	4749	3257	0
198	0	0	904	-230	-1134	-337	1019	-682	787	-1082	-5	312	1738	896	0
199	0	0	91	-234	-325	71	208	-279	-669	205	13	9	-2283	-2023	0
200	0	0	-1144	-244	900	694	-1022	328	-1272	898	135	25	-3020	-2271	0
201	0	0	-1081	-232	849	656	-965	308	-1055	909	221	-46	-2456	-1730	0
202	0	0	-920	-232	688	576	-804	228	-890	905	128	-73	-2017	-1270	0
203	0	0	-557	-226	331	391	-444	52	-589	894	145	-7	-1261	-758	0
204	0	0	-412	-246	166	329	-289	-40	-159	669	42	-254	-626	-155	0
205	0	0	45	-265	-310	110	177	-287	754	-380	-263	-263	2642	2011	0
206	0	0	1160	-285	-1445	-437	1302	-865	1841	-1433	-294	87	5067	3715	0
207	0	0	1399	-341	-1740	-529	1569	-1040	1695	-1730	-432	201	4784	3255	0
208	0	0	801	-380	-1181	-210	991	-780	760	-1047	-62	327	1771	898	0
209	0	0	149	-378	-527	114	338	-452	-570	234	29	126	-2172	-2009	0
210	0	0	-1198	-360	838	779	-1018	239	-1268	888	178	-108	-2968	-2310	0
211	0	0	-1192	-292	900	742	-1046	304	-1187	911	180	-54	-2553	-1670	0
212	0	0	-924	-135	789	529	-856	327	-921	904	153	-116	-1986	-1338	0
213	0	0	-531	-23	508	277	-519	242	-448	913	184	-9	-1293	-675	0
214	0	0	-232	161	393	35	-312	277	-300	743	31	-271	-576	-228	0
215	0	0	470	436	-34	-453	252	201	836	-335	-213	-242	2760	2118	0
216	0	0	1594	733	-861	-1163	1227	-64	1753	-1455	-333	58	5012	3621	0
217	0	0	2090	1045	-1045	-1567	1567	0	1625	-1852	-424	133	4702	3164	0
218	0	0	1635	1418	-217	-1526	926	600	764	-1024	-48	374	1773	923	0
219	0	0	1236	1800	564	-1518	336	1182	-628	122	7	25	-2201	-2062	0
220	0	0	184	2252	2068	-1218	-942	2160	-1169	960	172	17	-2931	-2225	0
221	0	0	398	2768	2370	-1583	-986	2569	-1010	948	250	-44	-2415	-1668	0
222	0	0	856	3317	2461	-2086	-802	2889	-783	942	157	-52	-1928	-1272	0
223	0	0	1247	3695	2448	-2471	-600	3071	-502	766	98	-40	-1350	-731	0
224	0	0	1724	3953	2229	-2838	-252	3091	-186	777	5	-184	-578	-201	0
225	0	0	2214	3961	1747	-3087	233	2854	743	-401	-209	-234	2657	2017	0
226	0	0	3083	3808	725	-3445	1179	2266	1738	-1466	-378	106	4937	3602	0
227	0	0	3335	3631	296	-3483	1519	1963	1614	-1790	-345	106	4716	3249	1
228	0	0	2654	3387	733	-3020	960	2060	803	-1098	-11	258	1658	1001	0
229	0	0	1696	2960	1264	-2328	216	2112	-570	279	7	60	-2114	-1905	0
230	0	0	252	2436	2184	-1344	-966	2310	-1270	937	131	-71	-3012	-2221	0
231	0	0	-22	1941	1963	-959	-992	1952	-1101	973	153	-34	-2390	-1724	0
232	0	0	-85	1387	1472	-651	-778	1429	-898	894	151	-7	-1945	-1336	0
233	0	0	-136	820	956	-342	-546	888	-582	840	178	-83	-1282	-710	0
234	0	0	-111	358	469	-123	-290	413	-162	754	27	-201	-591	-147	0
235	0	0	181	129	-52	-155	116	38	692	-325	-292	-269	2605	1996	0
236	0	0	1388	81	-1307	-734	1347	-613	1775	-1406	-337	40	4979	3548	0
237	0	0	1523	98	-1425	-810	1474	-663	1586	-1800	-395	104	4687	3212	0
238	0	0	1044	162	-882	-603	963	-360	766	-1117	-114	265	1778	888	0
239	0	0	350	139	-211	-244	280	-36	-537	259	62	19	-2165	-1905	0
240	0	0	-960	147	1107	406	-1033	627	-1191	923	137	-65	-2892	-2242	0
241	0	0	-902	141	1043	380	-972	592	-1001	1014	139	-13	-2423	-1666	0
242	0	0	-780	143	923	318	-851	533	-905	962	199	-116	-1947	-1321	0
243	0	0	-533	122	655	205	-594	388	-527	923	122	-23	-1253	-774	0
244	0	0	-169	104	273	32	-221	188	-75	787	62	-143	-552	-186	0
245	0	0	133	73	-60	-103	96	6	791	-360	-236	-164	2611	2015	0
246	0	0	1375	58	-1317	-716	1346	-629	1817	-1437	-333	133	4898	3546	0
247	0	0	1450	11	-1439	-730	1444	-714	1701	-1885	-323	133	4673	3233	0
248	0	0	945	-11	-956	-467	950	-483	710	-1061	-112	283	1701	841	0
249	0	0	291	-17	-308	-137	299	-162	-485	252	89	50	-2149	-1837	0
250	0	0	-998	-27	971	512	-984	472	-1249	838	186	-147	-2993	-2223	0
251	0	0	-1035	-40	995	537	-1015	477	-937	938	271	38	-2328	-1629	0
252	0	0	-872	-44	828	458	-850	392	-905	865	77	-129	-2029	-1406	0
253	0	0	-535	-64	471	299	-503	203	-467	896	223	42	-1202	-696	0
254	0	0	-325	-69	256	197	-290	93	-143	692	42	-263	-603	-281	0
255	0	0	128	-71	-199	-28	163	-135	762	-422	-188	-263	2556	1996	0
256	0	0	1098	-83	-1181	-507	1139	-632	1714	-1456	-411	52	4912	3526	0
257	0	0	1426	-83	-1509	-671	1467	-796	1658	-1821	-413	141	4615	3067	0
258	0	0	842	-93	-935	-374	888	-514	791	-1086	-50	273	1734	886	0
259	0	0	252	-77	-329	-87	290	-203	-556	244	73	17	-2178	-1924	0
260	0	0	-1076	-75	1001	575	-1038	463	-1224	970	143	-54	-2880	-2254	0
261	0	0	-1060	-81	979	570	-1019	449	-1037	995	155	-60	-2419	-1687	0
262	0	0	-864	-79	785	471	-824	353	-849	871	211	-62	-1918	-1224	0
263	0	0	-637	-83	554	360	-595	235	-463	849	211	-17	-1228	-743	0
264	0	0	-335	-87	248	211	-291	80	-124	704	104	-159	-653	-207	0
265	0	0	125	-67	-192	-29	158	-129	748	-306	-275	-250	2537	2038	0
266	0	0	1176	-73	-1249	-551	1212	-661	1749	-1487	-386	58	4879	3546	0
267	0	0	1398	-58	-1456	-670	1427	-757	1631	-1854	-446	91	4611	3096	0
268	0	0	941	-73	-1014	-434	977	-543	808	-1051	-36	259	1740	937	0
269	0	0	165	-81	-246	-42	205	-163	-583	273	3	-25	-2130	-1908	0
270	0	0	-1079	-71	1008	575	-1043	468	-1107	849	141	-60	-2892	-2265	0
271	0	0	-996	-52	944	524	-970	446	-1006	950	258	-29	-2368	-1654	0
272	0	0	-891	-36	855	463	-873	409	-832	857	126	9	-1936	-1293	0
273	0	0	-588	-34	554	311	-571	260	-516	900	124	-46	-1272	-723	0
274	0	0	-362	-62	300	212	-331	119	-118	659	91	-232	-582	-291	0
275	0	0	95	-48	-143	-23	119	-95	801	-386	-267	-184	2560	1996	0
276	0	0	1186	-40	-1226	-573	1206	-633	1788	-1439	-391	131	4900	3507	0
277	0	0	1389	-40	-1429	-674	1409	-734	1658	-1895	-420	116	4545	3076	0
278	0	0	968	-17	-985	-475	976	-501	743	-997	-97	261	1808	814	0
279	0	0	140	-50	-190	-45	165	-120	-440	186	44	29	-2260	-1879	0
280	0	0	-949	-34	915	491	-932	440	-1191	983	252	-81	-2826	-2182	0
281	0	0	-1105	-27	1078	566	-1091	525	-1113	938	139	-118	-2393	-1782	0
282	0	0	-831	-17	814	424	-822	398	-772	909	223	-157	-1852	-1270	0
283	0	0	-697	-13	684	355	-690	335	-516	785	162	-106	-1229	-737	0
284	0	0	-286	3	289	141	-287	146	-131	715	25	-244	-651	-223	0
285	0	0	119	3	-116	-61	117	-56	721	-355	-176	-271	2591	2021	0
286	0	0	1153	11	-1142	-582	1147	-565	1660	-1394	-424	23	4850	3492	0
287	0	0	1462	17	-1445	-739	1453	-714	1656	-1833	-364	64	4630	3107	0
288	0	0	905	13	-892	-459	898	-439	805	-1032	-116	258	1761	938	0
289	0	0	261	13	-248	-137	254	-117	-469	164	116	46	-2157	-1889	0
290	0	0	-985	19	1004	483	-994	511	-1253	865	228	-161	-2910	-2265	0
291	0	0	-1032	25	1057	503	-1044	541	-960	958	170	-23	-2326	-1703	0
292	0	0	-871	40	911	415	-891	475	-847	853	98	-77	-1978	-1342	0
293	0	0	-522	40	562	241	-542	301	-428	801	201	-23	-1210	-704	0
294	0	0	-365	67	432	149	-398	249	-157	659	108	-190	-614	-240	0
295	0	0	113	77	-36	-95	74	20	682	-397	-234	-221	2388	1885	0
296	0	0	1207	69	-1138	-638	1172	-534	1703	-1414	-298	31	4892	3538	0
297	0	0	1441	85	-1356	-763	1398	-635	1577	-1879	-397	60	4526	3076	0
298	0	0	897	73	-824	-485	860	-375	735	-1061	-85	168	1699	971	0
299	0	0	185	83	-102	-134	143	-9	-473	180	87	23	-2085	-1811	0
300	0	0	-919	91	1010	414	-964	550	-1144	929	153	-60	-2902	-2250	0
301	0	0	-982	137	1119	422	-1050	628	-995	933	172	-65	-2343	-1670	0
302	0	0	-830	116	946	357	-888	531	-808	975	97	9	-1947	-1290	0
303	0	0	-540	139	679	200	-609	409	-605	882	145	-120	-1220	-785	0
304	0	0	-329	126	455	101	-392	290	-100	669	56	-209	-611	-271	0
305	0	0	38	131	93	-84	-27	112	704	-452	-325	-265	2475	1932	0
306	0	0	1285	182	-1103	-733	1194	-460	1652	-1493	-320	27	4828	3459	0
307	0	0	1483	174	-1309	-828	1396	-567	1629	-1899	-403	79	4619	3102	0
308	0	0	1030	192	-838	-611	934	-323	826	-1094	-85	209	1780	909	0
309	0	0	286	180	-106	-233	196	37	-411	283	44	5	-2081	-1843	0
310	0	0	-914	203	1117	355	-1015	660	-1134	917	203	-83	-2803	-2190	0
311	0	0	-1011	209	1220	401	-1115	714	-1088	954	145	-93	-2357	-1713	0
312	0	0	-776	215	991	280	-883	603	-857	911	139	-106	-1967	-1290	0
313	0	0	-562	219	781	171	-671	500	-502	824	166	-89	-1191	-731	0
314	0	0	-191	228	419	-18	-305	323	-137	713	141	-228	-611	-207	0
315	0	0	216	252	36	-234	90	144	647	-376	-236	-256	2438	2056	0
316	0	0	1299	279	-1020	-789	1159	-370	1746	-1466	-347	58	4830	3443	0
317	0	0	1512	281	-1231	-896	1371	-475	1627	-1907	-455	131	4529	3041	0
318	0	0	961	292	-669	-626	815	-188	717	-1088	-199	221	1728	826	0
319	0	0	348	298	-50	-323	199	124	-413	259	81	32	-2099	-1850	0
320	0	0	-881	325	1206	278	-1043	765	-1210	890	120	-135	-2884	-2254	0
321	0	0	-912	333	1245	289	-1078	789	-960	960	184	7	-2293	-1699	0
322	0	0	-724	366	1090	179	-907	728	-892	950	209	-54	-1924	-1272	0
323	0	0	-461	386	847	37	-654	616	-479	869	213	-40	-1175	-719	0
324	0	0	-167	403	570	-118	-368	486	-197	768	56	-194	-583	-310	0
325	0	0	338	444	106	-391	116	275	688	-372	-159	-267	2465	1877	0
326	0	0	1274	440	-834	-857	1054	-197	1650	-1515	-304	93	4784	3427	0
327	0	0	1603	465	-1138	-1034	1370	-336	1581	-1914	-455	172	4496	3092	0
328	0	0	1136	467	-669	-801	902	-101	731	-1034	-104	358	1804	911	0
329	0	0	458	496	38	-477	210	267	-465	209	89	38	-2085	-1897	0
330	0	0	-770	496	1266	137	-1018	881	-1212	956	219	-77	-2828	-2134	0
331	0	0	-756	516	1272	120	-1014	894	-985	1034	209	-25	-2289	-1699	0
332	0	0	-677	547	1224	65	-950	885	-913	874	133	-87	-1938	-1272	0
333	0	0	-278	558	836	-140	-557	697	-492	882	199	25	-1179	-667	0
334	0	0	-37	587	624	-275	-330	605	-89	698	104	-168	-628	-263	0
335	0	0	440	614	174	-527	133	394	748	-341	-296	-149	2446	1918	0
336	0	0	1435	636	-799	-1035	1117	-81	1614	-1495	-430	-13	4756	3418	0
337	0	0	1766	653	-1113	-1209	1439	-230	1569	-1848	-393	131	4531	3086	0
338	0	0	1210	675	-535	-942	872	70	717	-1175	-98	230	1755	948	0
339	0	0	522	646	124	-584	199	385	-442	211	40	-1	-2101	-1899	0
340	0	0	-627	688	1315	-30	-971	1001	-1115	940	283	83	-2822	-2087	0
341	0	0	-712	725	1437	-6	-1074	1081	-1039	973	178	-83	-2380	-1647	0
342	0	0	-438	729	1167	-145	-802	948	-795	931	242	-5	-1837	-1350	0
343	0	0	-253	746	999	-246	-626	872	-498	882	172	-9	-1222	-729	0
344	0	0	0	756	756	-378	-378	756	-157	661	69	-166	-686	-335	0
345	0	0	412	768	356	-590	28	562	655	-358	-226	-205	2318	1974	0
346	0	0	1545	793	-752	-1169	1148	20	1621	-1423	-395	48	4766	3464	0
347	0	0	1830	789	-1041	-1309	1435	-126	1557	-1891	-440	139	4467	3115	0
348	0	0	1370	816	-554	-1093	962	131	717	-1041	-106	300	1796	938	0
349	0	0	621	772	151	-696	235	461	-401	265	79	25	-2075	-1852	0
350	0	0	-567	781	1348	-107	-957	1064	-1154	915	258	21	-2826	-2108	0
351	0	0	-652	779	1431	-63	-1041	1105	-1012	896	219	-56	-2339	-1623	0
352	0	0	-440	770	1210	-165	-825	990	-843	880	114	-93	-1920	-1328	0
353	0	0	-248	727	975	-239	-611	851	-485	900	149	69	-1226	-713	0
354	0	0	71	746	675	-408	-302	710	-149	661	168	-209	-677	-325	0
355	0	0	494	719	225	-606	134	472	651	-322	-244	-300	2471	1891	0
356	0	0	1466	710	-756	-1088	1111	-23	1612	-1458	-401	95	4687	3437	0
357	0	0	1792	673	-1119	-1232	1455	-223	1557	-1895	-420	81	4494	3045	0
358	0	0	1196	609	-587	-902	891	11	706	-1041	-89	306	1732	923	0
359	0	0	581	568	-13	-574	297	277	-419	254	124	-17	-2062	-1829	0
360	0	0	-739	537	1276	101	-1007	906	-1154	917	209	-52	-2803	-2190	0
361	0	0	-728	500	1228	114	-978	864	-931	966	273	-21	-2225	-1639	0
362	0	0	-668	453	1121	107	-894	787	-807	865	190	-65	-1893	-1255	0
363	0	0	-282	428	710	-73	-496	569	-500	909	192	-32	-1144	-715	0
364	0	0	-131	386	517	-127	-324	451	-126	731	118	-180	-655	-312	0
365	0	0	332	382	50	-357	141	216	690	-399	-195	-151	2426	1875	0
366	0	0	1372	323	-1049	-847	1210	-363	1612	-1441	-320	104	4737	3464	0
367	0	0	1542	291	-1251	-916	1396	-480	1503	-1972	-403	42	4438	2995	0
368	0	0	1149	240	-909	-694	1029	-334	789	-1070	25	261	1763	970	0
369	0	0	328	197	-131	-262	229	33	-420	263	122	71	-2025	-1769	0
370	0	0	-854	176	1030	339	-942	603	-1167	983	194	-23	-2830	-2132	0
371	0	0	-893	162	1055	365	-974	608	-1006	1035	259	3	-2246	-1596	0
372	0	0	-741	143	884	299	-812	513	-810	913	147	-36	-1864	-1231	0
373	0	0	-421	116	537	152	-479	326	-483	977	265	-34	-1144	-628	0
374	0	0	-349	77	426	136	-387	251	-211	733	79	-159	-624	-318	0
375	0	0	170	48	-122	-109	146	-37	667	-261	-271	-149	2364	1839	0
376	0	0	1132	27	-1105	-579	1118	-539	1604	-1474	-430	98	4720	3381	0
377	0	0	1450	5	-1445	-727	1447	-720	1569	-1850	-469	108	4413	2954	0
378	0	0	989	-19	-1008	-485	998	-513	748	-1010	-1	296	1786	1041	0
379	0	0	227	-58	-285	-84	256	-171	-308	180	110	32	-2112	-1747	0
380	0	0	-1002	-77	925	539	-963	424	-1117	977	186	27	-2789	-2122	0
381	0	0	-989	-64	925	526	-957	430	-977	985	174	3	-2289	-1588	0
382	0	0	-794	-69	725	431	-759	328	-851	983	172	-13	-1856	-1220	0
383	0	0	-637	-81	556	359	-596	237	-457	884	184	0	-1150	-743	0
384	0	0	-361	-98	263	229	-312	82	-194	754	133	-215	-632	-362	0
385	0	0	33	-100	-133	33	83	-116	690	-368	-232	-128	2329	1914	0
386	0	0	1085	-100	-1185	-492	1135	-642	1559	-1476	-401	23	4650	3327	0
387	0	0	1329	-89	-1418	-620	1373	-753	1458	-1903	-473	106	4463	3016	0
388	0	0	923	-87	-1010	-418	966	-548	723	-1018	-69	327	1724	973	0
389	0	0	177	-102	-279	-37	228	-190	-401	271	71	-17	-1994	-1875	0
390	0	0	-955	-100	855	527	-905	377	-1146	977	211	7	-2799	-2120	0
391	0	0	-1110	-129	981	619	-1045	426	-954	956	186	91	-2304	-1604	0
392	0	0	-863	-126	737	494	-800	305	-793	915	205	-162	-1796	-1288	0
393	0	0	-676	-149	527	412	-601	189	-490	865	226	-91	-1239	-609	0
394	0	0	-363	-133	230	248	-296	48	-180	764	75	-122	-640	-364	0
395	0	0	149	-116	-265	-16	207	-190	657	-291	-211	-248	2359	1866	0
396	0	0	1022	-149	-1171	-436	1096	-660	1662	-1437	-378	21	4723	3395	0
397	0	0	1316	-131	-1447	-592	1381	-789	1493	-1868	-388	104	4347	3049	0
398	0	0	797	-145	-942	-326	869	-543	692	-1103	-172	221	1683	913	0
399	0	0	242	-147	-389	-47	315	-268	-403	296	186	81	-2007	-1746	0
400	0	0	-1049	-159	890	604	-969	365	-1195	925	232	17	-2828	-2128	0
401	0	0	-1047	-151	896	599	-971	372	-989	1030	275	-19	-2320	-1542	0
402	0	0	-845	-141	704	493	-774	281	-735	960	205	32	-1808	-1181	0
403	0	0	-596	-139	457	367	-526	159	-444	861	256	-27	-1119	-723	0
404	0	0	-368	-145	223	256	-295	39	-116	748	89	-116	-657	-358	0
405	0	0	93	-133	-226	20	159	-179	671	-234	-265	-172	2355	1784	0
406	0	0	1085	-135	-1220	-475	1152	-677	1658	-1503	-360	60	4669	3371	0
407	0	0	1380	-139	-1519	-620	1449	-829	1505	-1879	-428	131	4413	2948	0
408	0	0	941	-147	-1088	-397	1014	-617	737	-1107	-58	355	1794	970	0
409	0	0	177	-172	-349	-2	263	-260	-372	209	73	77	-1974	-1810	0
410	0	0	-1047	-161	886	604	-966	362	-1191	890	192	5	-2875	-2110	0
411	0	0	-1000	-143	857	571	-928	357	-999	1039	234	46	-2223	-1619	0
412	0	0	-870	-135	735	502	-802	300	-799	913	182	-56	-1844	-1226	0
413	0	0	-525	-141	384	333	-454	121	-450	894	296	-11	-1160	-655	0
414	0	0	-420	-159	261	289	-340	51	-151	750	93	-110	-692	-349	0
415	0	0	53	-170	-223	58	138	-196	653	-366	-238	-176	2269	1833	0
416	0	0	1146	-149	-1295	-498	1220	-722	1606	-1493	-304	126	4659	3420	0
417	0	0	1306	-176	-1482	-565	1394	-829	1470	-1947	-473	129	4326	2941	0
418	0	0	904	-166	-1070	-369	987	-618	675	-1024	-64	310	1835	913	0
419	0	0	186	-176	-362	-5	274	-269	-388	258	139	62	-2046	-1734	0
420	0	0	-905	-166	739	535	-822	286	-1074	954	232	-9	-2807	-2099	0
421	0	0	-1046	-170	876	608	-961	353	-927	1022	162	-3	-2316	-1565	0
422	0	0	-756	-149	607	452	-681	229	-774	919	225	-32	-1908	-1142	0
423	0	0	-560	-157	403	358	-481	123	-391	956	188	-67	-1053	-752	0
424	0	0	-346	-139	207	242	-276	34	-170	690	151	-221	-723	-401	0
425	0	0	82	-131	-213	24	147	-172	667	-347	-240	-211	2304	1761	0
426	0	0	1084	-124	-1208	-480	1146	-666	1555	-1445	-395	42	4636	3330	0
427	0	0	1368	-114	-1482	-627	1425	-798	1435	-1903	-434	77	4357	2923	0
428	0	0	956	-143	-1099	-406	1027	-621	723	-1080	-128	331	1685	989	0
429	0	0	167	-151	-318	-8	242	-234	-442	223	147	25	-2106	-1724	0
430	0	0	-901	-129	772	515	-836	321	-1045	995	277	-23	-2789	-2110	0
431	0	0	-1016	-128	888	572	-952	380	-927	1020	223	7	-2256	-1503	0
432	0	0	-828	-118	710	473	-769	296	-744	987	116	-48	-1798	-1266	0
433	0	0	-524	-129	395	326	-459	133	-389	937	265	-5	-1063	-671	0
434	0	0	-433	-137	296	285	-364	79	-226	760	89	-219	-657	-337	0
435	0	0	33	-131	-164	49	98	-147	601	-285	-203	-190	2320	1810	0
436	0	0	951	-141	-1092	-405	1021	-616	1612	-1455	-457	15	4632	3468	0
437	0	0	1432	-129	-1561	-651	1496	-845	1538	-1821	-459	108	4368	2966	0
438	0	0	860	-141	-1001	-359	930	-571	727	-1092	-95	228	1829	1030	0
439	0	0	183	-137	-320	-23	251	-228	-356	205	102	34	-2050	-1738	0
440	0	0	-1000	-149	851	574	-925	351	-1082	983	281	-36	-2758	-2050	0
441	0	0	-1027	-166	861	596	-944	347	-913	929	252	-98	-2141	-1552	0
442	0	0	-877	-164	713	520	-795	274	-793	942	195	-118	-1841	-1216	0
443	0	0	-602	-149	453	375	-527	152	-401	907	188	0	-1094	-632	0
444	0	0	-399	-149	250	274	-324	50	-133	750	75	-170	-663	-374	0
445	0	0	29	-143	-172	57	100	-157	665	-182	-263	-178	2368	1852	0
446	0	0	1030	-147	-1177	-441	1103	-662	1489	-1540	-395	-129	4659	3336	0
447	0	0	1290	-141	-1431	-574	1360	-786	1524	-1846	-485	133	4390	2944	0
448	0	0	842	-145	-987	-348	914	-566	696	-1158	-131	304	1652	896	0
449	0	0	153	-151	-304	-1	228	-227	-275	298	174	67	-1996	-1716	0
450	0	0	-1082	-149	933	615	-1007	392	-1123	874	133	-38	-2842	-2116	0
451	0	0	-1052	-145	907	598	-979	381	-913	1030	252	-15	-2250	-1555	0
452	0	0	-1000	-139	861	569	-930	361	-795	840	184	-65	-1827	-1266	0
453	0	0	-665	-157	508	411	-586	175	-407	841	250	15	-1229	-632	0
454	0	0	-446	-155	291	300	-368	68	-174	774	118	-129	-677	-372	0
455	0	0	23	-151	-174	64	98	-162	746	-378	-236	-194	2258	1782	0
456	0	0	949	-135	-1084	-407	1016	-609	1497	-1435	-415	-64	4560	3367	0
457	0	0	1325	-143	-1468	-591	1396	-805	1487	-1889	-422	120	4363	2972	0
458	0	0	823	-131	-954	-346	888	-542	609	-1037	-97	215	1734	878	0
459	0	0	136	-155	-291	9	213	-223	-389	341	162	46	-1978	-1757	0
460	0	0	-936	-149	787	542	-861	319	-1051	956	331	-25	-2725	-2068	0
461	0	0	-1121	-159	962	640	-1041	401	-1010	1010	190	-40	-2254	-1546	0
462	0	0	-818	-153	665	485	-741	256	-733	991	232	-3	-1751	-1144	0
463	0	0	-678	-168	510	423	-594	171	-450	933	194	17	-1167	-657	0
464	0	0	-294	-159	135	226	-214	-12	-126	832	151	-69	-655	-347	0
465	0	0	5	-159	-164	77	84	-161	582	-269	-244	-258	2283	1790	0
466	0	0	948	-157	-1105	-395	1026	-631	1505	-1486	-399	27	4574	3216	0
467	0	0	1319	-141	-1460	-589	1389	-800	1456	-1920	-411	60	4372	2956	0
468	0	0	773	-162	-935	-305	854	-548	642	-1136	-23	203	1755	977	0
469	0	0	121	-162	-283	20	202	-222	-419	250	149	19	-1974	-1757	0
470	0	0	-1000	-168	832	584	-916	332	-1086	997	269	-31	-2710	-2077	0
471	0	0	-1099	-174	925	636	-1012	375	-935	1032	238	-11	-2163	-1598	0
472	0	0	-920	-176	744	548	-832	284	-725	950	197	-58	-1804	-1183	0
473	0	0	-606	-168	438	387	-522	135	-440	898	197	-34	-1146	-708	0
474	0	0	-358	-166	192	262	-275	13	-129	766	137	-46	-593	-419	0
475	0	0	-95	-164	-69	129	-13	-116	541	-289	-248	-207	2229	1746	0
476	0	0	1071	-141	-1212	-465	1141	-676	1573	-1524	-370	85	4584	3334	0
477	0	0	1235	-161	-1396	-537	1315	-778	1451	-1951	-494	62	4322	2886	0
478	0	0	916	-149	-1065	-383	990	-607	661	-1113	-69	182	1746	944	0
479	0	0	-16	-180	-164	98	74	-172	-422	232	110	31	-2005	-1825	0
480	0	0	-1095	-176	919	635	-1007	371	-1111	971	201	-32	-2791	-2145	0
481	0	0	-1116	-172	944	644	-1030	386	-979	1004	250	-60	-2207	-1612	0
482	0	0	-945	-162	783	553	-864	310	-762	905	168	-95	-1817	-1179	0
483	0	0	-639	-164	475	401	-557	155	-397	973	195	-36	-1107	-690	0
484	0	0	-527	-172	355	349	-441	91	-182	777	79	-129	-704	-349	0
485	0	0	-6	-172	-166	89	80	-169	675	-238	-226	-176	2254	1759	0
486	0	0	1018	-151	-1169	-433	1093	-660	1491	-1468	-405	5	4586	3319	0
487	0	0	1242	-172	-1414	-535	1328	-793	1352	-1907	-411	91	4281	2968	0
488	0	0	819	-170	-989	-324	904	-579	618	-1103	-190	207	1695	874	0
489	0	0	132	-217	-349	42	240	-283	-228	353	153	75	-1947	-1726	0
490	0	0	-1007	-199	808	603	-907	304	-1113	979	211	-56	-2702	-2124	0
491	0	0	-1044	-203	841	623	-942	319	-892	987	248	-58	-2234	-1520	0
492	0	0	-982	-203	779	592	-880	288	-807	977	155	-81	-1798	-1200	0
493	0	0	-645	-192	453	418	-549	130	-397	845	188	25	-1220	-743	0
494	0	0	-401	-188	213	294	-307	12	-73	733	215	-95	-541	-339	0
495	0	0	8	-182	-190	87	99	-186	576	-281	-256	-236	2186	1691	0
496	0	0	873	-199	-1072	-337	972	-635	1577	-1441	-403	36	4578	3319	0
497	0	0	1304	-172	-1476	-566	1390	-824	1458	-1922	-455	102	4347	2805	0
498	0	0	852	-176	-1028	-338	940	-602	752	-1094	-48	318	1831	1014	0
499	0	0	66	-182	-248	58	157	-215	-378	209	98	15	-2048	-1806	0
500	0	0	-1052	-195	857	623	-954	331	-1148	1026	273	-40	-2721	-2093	0
501	0	0	-1132	-205	927	668	-1029	361	-1002	1051	213	-71	-2213	-1623	0
502	0	0	-948	-213	735	580	-841	261	-762	1032	176	-81	-1753	-1226	0
503	0	0	-725	-211	514	468	-619	151	-384	857	246	-13	-1162	-671	0
504	0	0	-445	-205	240	325	-342	17	-180	731	112	-128	-640	-405	0
505	0	0	39	-176	-215	68	127	-195	599	-269	-192	-155	2263	1761	0
506	0	0	863	-192	-1055	-335	959	-623	1491	-1515	-444	-52	4524	3319	0
507	0	0	1307	-180	-1487	-563	1397	-833	1453	-1934	-432	87	4390	2906	0
508	0	0	875	-184	-1059	-345	967	-621	725	-1148	-64	259	1749	977	0
509	0	0	76	-182	-258	53	167	-220	-316	271	236	-17	-1907	-1709	0
510	0	0	-1003	-195	808	599	-905	306	-1078	987	273	3	-2690	-2114	0
511	0	0	-1092	-192	900	642	-996	354	-933	946	283	-52	-2172	-1608	0
512	0	0	-881	-197	684	539	-782	243	-824	966	205	-89	-1753	-1262	0
513	0	0	-669	-194	475	431	-572	140	-432	902	279	-44	-1047	-737	0
514	0	0	-403	-209	194	306	-298	-7	-122	719	213	-145	-673	-384	0
515	0	0	-80	-190	-110	135	15	-150	628	-252	-199	-151	2176	1804	0
516	0	0	983	-194	-1177	-394	1080	-685	1536	-1480	-351	-32	4547	3276	0
517	0	0	1266	-194	-1460	-536	1363	-827	1389	-1893	-351	71	4279	2929	0
518	0	0	832	-180	-1012	-326	922	-596	655	-1167	-139	294	1693	905	0
519	0	0	83	-211	-294	64	188	-252	-285	304	166	95	-1967	-1777	0
520	0	0	-975	-192	783	583	-879	295	-1049	958	351	-40	-2665	-2046	0
521	0	0	-1101	-190	911	645	-1006	360	-960	1047	192	0	-2223	-1571	0
522	0	0	-841	-197	644	519	-742	223	-787	954	242	-42	-1837	-1210	0
523	0	0	-717	-219	498	468	-607	139	-525	859	238	-29	-1165	-679	0
524	0	0	-379	-213	166	296	-272	-23	-217	758	190	-98	-622	-417	0
525	0	0	-26	-223	-197	124	85	-210	611	-349	-197	-197	2184	1726	0
526	0	0	945	-199	-1144	-373	1044	-671	1478	-1453	-308	-21	4570	3233	0
527	0	0	1255	-201	-1456	-527	1355	-828	1423	-1893	-465	118	4316	2902	0
528	0	0	824	-221	-1045	-301	934	-633	603	-1131	-128	316	1720	937	0
529	0	0	109	-203	-312	47	210	-257	-267	298	194	104	-1978	-1726	0
530	0	0	-907	-174	733	540	-820	279	-1047	981	285	5	-2677	-2145	0
531	0	0	-1139	-195	944	667	-1041	374	-971	977	269	-9	-2168	-1557	0
532	0	0	-886	-211	675	548	-780	232	-754	919	194	-27	-1804	-1247	0
533	0	0	-606	-217	389	411	-497	86	-419	987	261	64	-1144	-682	0
534	0	0	-441	-203	238	322	-339	17	-190	661	139	-89	-713	-386	0
535	0	0	47	-211	-258	82	152	-234	558	-287	-207	-281	2217	1693	0
536	0	0	906	-215	-1121	-345	1013	-668	1464	-1472	-362	56	4541	3338	0
537	0	0	1295	-225	-1520	-535	1407	-872	1443	-1949	-471	93	4285	2892	0
538	0	0	939	-228	-1167	-355	1053	-697	688	-1156	-91	281	1722	1061	0
539	0	0	56	-225	-281	84	168	-253	-258	343	131	15	-1951	-1703	0
540	0	0	-975	-225	750	600	-862	262	-1078	999	219	19	-2675	-2099	0
541	0	0	-1063	-223	840	643	-951	308	-944	1053	281	-29	-2275	-1536	0
542	0	0	-891	-201	690	546	-790	244	-750	927	176	-60	-1782	-1196	0
543	0	0	-623	-201	422	412	-522	110	-473	896	199	13	-1131	-713	0
544	0	0	-405	-211	194	308	-299	-8	-135	808	98	-85	-585	-391	0
545	0	0	-107	-215	-108	161	0	-161	562	-298	-320	-258	2163	1701	0
546	0	0	1003	-209	-1212	-397	1107	-710	1550	-1493	-380	-36	4543	3321	0
547	0	0	1220	-180	-1400	-520	1310	-790	1406	-2033	-485	52	4268	2882	0
548	0	0	976	-184	-1160	-396	1068	-672	746	-1150	-34	217	1831	987	0
549	0	0	31	-213	-244	91	137	-228	-300	349	186	97	-1912	-1744	0
550	0	0	-979	-209	770	594	-874	280	-1047	970	335	-44	-2708	-2038	0
551	0	0	-1090	-192	898	641	-994	353	-1024	1045	172	19	-2231	-1596	0
552	0	0	-867	-192	675	529	-771	241	-754	1047	197	-23	-1811	-1226	0
553	0	0	-666	-201	465	433	-565	132	-455	909	259	-58	-1123	-667	0
554	0	0	-389	-195	194	292	-291	0	-118	787	69	-73	-628	-483	0
555	0	0	-88	-223	-135	155	23	-179	589	-298	-256	-234	2155	1732	0
556	0	0	965	-199	-1164	-383	1064	-681	1505	-1503	-376	36	4555	3265	0
557	0	0	1298	-209	-1507	-544	1402	-858	1487	-1974	-477	95	4269	2985	0
558	0	0	896	-188	-1084	-354	990	-636	688	-1228	-133	209	1829	915	0
559	0	0	58	-219	-277	80	167	-248	-258	267	199	64	-1971	-1730	0
560	0	0	-989	-194	795	591	-892	300	-1078	940	184	23	-2805	-2075	0
561	0	0	-1031	-190	841	610	-936	325	-911	1059	226	0	-2172	-1563	0
562	0	0	-878	-192	686	535	-782	247	-770	964	174	-13	-1782	-1214	0
563	0	0	-637	-203	434	420	-535	115	-434	925	205	25	-1152	-607	0
564	0	0	-344	-199	145	271	-244	-27	-87	719	159	-64	-644	-384	0
565	0	0	28	-195	-223	83	125	-209	616	-312	-188	-248	2172	1707	0
566	0	0	914	-213	-1127	-350	1020	-670	1528	-1497	-401	-34	4469	3321	0
567	0	0	1282	-207	-1489	-537	1385	-848	1470	-1967	-455	155	4310	2939	0
568	0	0	869	-186	-1055	-341	962	-620	671	-1218	-147	263	1701	995	0
569	0	0	194	-190	-384	-2	289	-287	-209	296	170	157	-1850	-1767	0
570	0	0	-1025	-205	820	615	-922	307	-1212	995	174	-85	-2787	-2112	0
571	0	0	-1093	-213	880	653	-986	333	-919	1063	219	11	-2246	-1499	0
572	0	0	-903	-217	686	560	-794	234	-741	824	242	-69	-1941	-1216	0
573	0	0	-657	-225	432	441	-544	103	-467	929	205	27	-1158	-663	0
574	0	0	-429	-197	232	313	-330	17	-122	783	118	-100	-576	-413	0
575	0	0	53	-166	-219	56	136	-192	605	-289	-273	-197	2176	1718	0
576	0	0	1003	-188	-1191	-407	1097	-689	1546	-1501	-388	46	4483	3292	0
577	0	0	1199	-155	-1354	-522	1276	-754	1396	-1932	-582	73	4264	2952	0
578	0	0	930	-131	-1061	-399	995	-596	679	-1173	-217	316	1662	948	0
579	0	0	135	-157	-292	11	213	-224	-312	310	263	93	-1922	-1656	0
580	0	0	-995	-161	834	578	-914	336	-1049	1028	166	77	-2706	-1980	0
581	0	0	-993	-155	838	574	-915	341	-919	997	176	-11	-2219	-1633	0
582	0	0	-823	-133	690	478	-756	278	-735	964	209	40	-1788	-1154	0
583	0	0	-571	-102	469	336	-520	183	-386	904	186	25	-1164	-715	0
584	0	0	-370	-118	252	244	-311	67	-188	843	133	-122	-628	-389	0
585	0	0	4	-104	-108	50	56	-106	675	-296	-312	-50	2099	1668	0
586	0	0	1011	-100	-1111	-455	1061	-605	1487	-1522	-461	-27	4516	3243	0
587	0	0	1345	-104	-1449	-620	1397	-776	1472	-1924	-469	143	4310	2931	0
588	0	0	963	-71	-1034	-446	998	-552	644	-1134	-176	230	1870	940	0
589	0	0	99	-91	-190	-4	144	-140	-230	240	133	34	-1953	-1773	0
590	0	0	-934	-104	830	519	-882	363	-1035	1001	225	31	-2690	-2062	0
591	0	0	-1047	-89	958	568	-1002	434	-944	989	166	-32	-2192	-1625	0
592	0	0	-842	-98	744	470	-793	323	-737	954	157	-19	-1831	-1146	0
593	0	0	-645	-128	517	386	-581	194	-415	915	159	-5	-1195	-653	0
594	0	0	-380	-128	252	254	-316	62	-85	715	54	-98	-632	-399	0
595	0	0	-19	-137	-118	78	49	-127	684	-275	-341	-164	2077	1714	0
596	0	0	896	-97	-993	-399	944	-545	1455	-1544	-469	-62	4351	3220	0
597	0	0	1342	-97	-1439	-622	1390	-768	1555	-1994	-450	129	4304	2954	0
598	0	0	871	-89	-960	-391	915	-524	616	-1148	-259	234	1810	1022	0
599	0	0	190	-108	-298	-41	244	-203	-172	329	201	98	-1914	-1645	0
600	0	0	-969	-104	865	536	-917	380	-1055	983	203	-36	-2630	-2091	0
601	0	0	-1066	-98	968	582	-1017	435	-909	1041	201	3	-2273	-1534	0
602	0	0	-843	-75	768	459	-805	346	-677	981	139	0	-1796	-1175	0
603	0	0	-705	-114	591	409	-648	238	-436	863	71	-17	-1198	-690	0
604	0	0	-381	-122	259	251	-320	68	-73	762	69	-27	-595	-459	0
605	0	0	-55	-128	-73	91	9	-100	558	-259	-263	-215	2099	1693	0
606	0	0	879	-180	-1059	-349	969	-619	1480	-1414	-452	-1	4469	3257	0
607	0	0	1317	-155	-1472	-581	1394	-813	1524	-1940	-508	131	4332	2966	0
608	0	0	937	-166	-1103	-385	1020	-634	706	-1181	-145	269	1792	985	0
609	0	0	86	-197	-283	55	184	-240	-329	364	124	98	-1905	-1703	0
610	0	0	-909	-230	679	569	-794	224	-1020	1074	215	5	-2714	-2054	0
611	0	0	-1086	-254	832	670	-959	289	-942	1067	234	104	-2203	-1553	0
612	0	0	-944	-254	690	599	-817	218	-793	950	174	-69	-1773	-1196	0
613	0	0	-655	-250	405	452	-530	77	-453	884	226	-1	-1154	-613	0
614	0	0	-393	-240	153	316	-273	-43	-126	783	147	40	-603	-331	0
615	0	0	-99	-203	-104	151	2	-153	483	-291	-302	-186	2019	1658	0
616	0	0	1061	-188	-1249	-436	1155	-718	1581	-1466	-353	83	4463	3255	0
617	0	0	1267	-199	-1466	-534	1366	-832	1363	-1901	-450	149	4268	2952	0
618	0	0	966	-236	-1202	-365	1084	-719	638	-1181	-192	277	1718	954	0
619	0	0	24	-294	-318	135	171	-306	-203	310	223	124	-1932	-1695	0
620	0	0	-985	-291	694	638	-839	201	-1070	1047	180	-1	-2700	-2079	0
621	0	0	-1049	-256	793	652	-921	268	-964	1008	277	31	-2225	-1557	0
622	0	0	-866	-240	626	553	-746	193	-733	962	217	7	-1730	-1261	0
623	0	0	-653	-246	407	449	-530	80	-467	830	217	15	-1214	-731	0
624	0	0	-422	-271	151	346	-286	-60	-128	762	124	3	-646	-401	0
625	0	0	-126	-273	-147	199	10	-210	502	-259	-238	-159	2104	1635	0
626	0	0	995	-242	-1237	-376	1116	-739	1536	-1390	-389	62	4448	3251	0
627	0	0	1262	-258	-1520	-502	1391	-889	1390	-1940	-473	98	4258	2892	0
628	0	0	886	-258	-1144	-314	1015	-701	603	-1154	-184	244	1749	956	0
629	0	0	68	-267	-335	99	201	-301	-230	310	261	151	-1928	-1742	0
630	0	0	-1013	-263	750	638	-881	243	-1121	954	322	-9	-2748	-2017	0
631	0	0	-1200	-267	933	733	-1066	333	-1032	1051	149	42	-2357	-1571	0
632	0	0	-950	-254	696	602	-823	221	-849	987	194	-58	-1775	-1160	0
633	0	0	-762	-258	504	510	-633	123	-467	876	128	81	-1280	-684	0
634	0	0	-509	-234	275	371	-392	20	-118	764	124	-46	-616	-372	0
635	0	0	-126	-236	-110	181	-8	-173	582	-277	-283	-240	2035	1588	0
636	0	0	764	-275	-1039	-244	901	-657	1478	-1402	-393	3	4456	3169	0
637	0	0	1090	-242	-1332	-424	1211	-787	1394	-1941	-514	67	4256	2886	0
638	0	0	677	-279	-956	-199	816	-617	599	-1164	-195	353	1755	1034	0
639	0	0	-95	-296	-201	195	53	-248	-248	273	213	85	-1875	-1747	0
640	0	0	-1207	-329	878	768	-1042	274	-1117	909	277	-9	-2686	-2149	0
641	0	0	-1390	-362	1028	876	-1209	333	-973	1032	226	-38	-2199	-1602	0
642	0	0	-1173	-386	787	779	-980	200	-725	993	172	-48	-1784	-1196	0
643	0	0	-962	-415	547	688	-754	66	-461	851	195	0	-1257	-719	0
644	0	0	-715	-382	333	548	-524	-24	-221	810	188	-69	-576	-444	0
645	0	0	-356	-347	9	351	-182	-169	576	-308	-325	-201	2134	1639	0
646	0	0	692	-254	-946	-219	819	-600	1445	-1462	-535	77	4413	3162	0
647	0	0	1057	-108	-1165	-474	1111	-636	1371	-1934	-444	56	4262	2919	0
648	0	0	808	42	-766	-425	787	-362	634	-1261	-207	159	1767	886	0
649	0	0	35	238	203	-136	-84	220	-275	341	201	85	-1868	-1823	0
650	0	0	-948	543	1491	202	-1219	1017	-1113	1018	234	38	-2745	-1996	0
651	0	0	-791	904	1695	-56	-1243	1299	-1014	1014	184	-87	-2198	-1639	0
652	0	0	-349	1228	1577	-439	-963	1402	-704	950	244	27	-1815	-1146	0
653	0	0	-22	1619	1641	-798	-831	1630	-475	826	205	-32	-1185	-696	0
654	0	0	457	2005	1548	-1231	-545	1776	-157	805	147	-141	-576	-465	0
655	0	0	1036	2492	1456	-1764	-210	1974	589	-232	-246	-157	2085	1678	0
656	0	0	2340	3069	729	-2704	805	1899	1493	-1522	-448	-46	4442	3152	0
657	0	0	2879	3530	651	-3204	1114	2090	1311	-1926	-496	52	4209	2886	0
658	0	0	2735	3864	1129	-3299	803	2496	611	-1144	-207	250	1749	964	0
659	0	0	1938	3969	2031	-2953	-46	3000	-219	343	151	91	-1879	-1769	0
660	0	0	827	3909	3082	-2368	-1127	3495	-1092	944	292	-56	-2739	-2002	0
661	0	0	685	3726	3041	-2205	-1178	3383	-925	1041	194	0	-2306	-1650	1
662	0	0	877	3540	2663	-2208	-893	3101	-642	997	232	83	-1786	-1177	0
663	0	0	801	3224	2423	-2012	-811	2823	-525	919	168	-7	-1150	-764	0
664	0	0	873	2716	1843	-1794	-485	2279	-157	690	126	-114	-663	-477	0
665	0	0	923	2209	1286	-1566	-181	1747	566	-217	-182	-161	2143	1726	0
666	0	0	1568	1678	110	-1623	729	894	1328	-1491	-516	-166	4326	3107	0
667	0	0	1830	1117	-713	-1473	1271	202	1501	-1833	-448	151	4337	2985	0
668	0	0	1026	516	-510	-771	768	3	486	-1162	-195	166	1728	966	0
669	0	0	126	164	38	-145	44	101	-265	349	279	73	-1905	-1713	0
670	0	0	-1079	-7	1072	543	-1075	532	-1218	1010	275	-67	-2679	-2102	0
671	0	0	-1103	-11	1092	557	-1097	540	-886	1084	285	-9	-2242	-1513	0
672	0	0	-974	46	1020	464	-997	533	-770	981	168	-93	-1780	-1309	0
673	0	0	-617	83	700	267	-658	391	-409	878	195	-7	-1115	-758	0
674	0	0	-413	108	521	152	-467	314	-203	841	209	-58	-593	-417	0
675	0	0	-37	178	215	-70	-126	196	465	-291	-240	-275	2017	1588	0
676	0	0	904	128	-776	-516	840	-324	1524	-1433	-471	93	4409	3202	0
677	0	0	1277	100	-1177	-688	1227	-538	1400	-1972	-467	42	4213	2813	0
678	0	0	936	65	-871	-500	903	-403	684	-1202	-180	310	1736	1020	0
679	0	0	65	34	-31	-49	48	1	-341	325	219	79	-1905	-1689	0
680	0	0	-1008	-11	997	509	-1002	493	-1107	1032	244	-29	-2686	-2083	0
681	0	0	-983	-31	952	507	-967	460	-913	1001	300	52	-2260	-1542	0
682	0	0	-905	-54	851	479	-878	398	-774	942	182	-97	-1790	-1144	0
683	0	0	-664	-50	614	357	-639	282	-471	869	145	-29	-1187	-770	0
684	0	0	-460	-65	395	262	-427	165	-182	822	137	1	-673	-391	0
685	0	0	-82	-93	-11	87	-35	-52	550	-275	-211	-172	2050	1621	0
686	0	0	828	-110	-938	-359	883	-524	1486	-1528	-376	-58	4403	3181	0
687	0	0	1242	-81	-1323	-580	1282	-702	1371	-1955	-479	46	4215	2847	0
688	0	0	935	-75	-1010	-430	972	-542	657	-1204	-89	240	1821	987	0
689	0	0	2	-98	-100	48	51	-99	-240	283	304	89	-1897	-1681	0
690	0	0	-995	-157	838	576	-916	340	-1086	1053	291	42	-2690	-2021	0
691	0	0	-1070	-139	931	604	-1000	396	-973	1008	192	40	-2269	-1534	0
692	0	0	-903	-149	754	526	-828	302	-713	975	259	-27	-1695	-1179	0
693	0	0	-672	-147	525	409	-598	189	-434	898	283	-3	-1092	-756	0
694	0	0	-455	-147	308	301	-381	80	-143	700	195	-93	-657	-426	0
695	0	0	-24	-128	-104	76	40	-116	609	-238	-215	-149	2087	1643	0
696	0	0	887	-106	-993	-390	940	-549	1443	-1528	-397	-29	4248	3135	0
697	0	0	1263	-112	-1375	-575	1319	-743	1439	-1866	-424	102	4314	2882	0
698	0	0	964	-106	-1070	-429	1017	-588	655	-1237	-147	271	1815	923	0
699	0	0	91	-81	-172	-5	131	-126	-199	269	314	122	-1813	-1654	0
700	0	0	-998	-87	911	542	-954	412	-1109	933	312	-32	-2723	-2122	0
701	0	0	-1132	-155	977	643	-1054	411	-905	966	287	5	-2192	-1584	0
702	0	0	-856	-137	719	496	-787	291	-748	960	256	-46	-1713	-1181	0
703	0	0	-684	-126	558	405	-621	216	-409	810	236	3	-1150	-700	0
704	0	0	-302	-93	209	197	-255	58	-104	743	310	-29	-616	-442	0
705	0	0	-85	-100	-15	92	-35	-57	589	-273	-234	-211	2077	1610	0
706	0	0	852	-133	-985	-359	918	-559	1540	-1536	-455	1	4368	3168	0
707	0	0	1252	-135	-1387	-558	1319	-761	1394	-1959	-432	27	4264	2857	0
708	0	0	962	-116	-1078	-423	1020	-597	618	-1109	-139	306	1833	1078	0
709	0	0	162	-97	-259	-32	210	-178	-205	223	292	147	-1827	-1718	0
710	0	0	-971	-108	863	539	-917	377	-1072	997	289	-13	-2683	-2056	0
711	0	0	-1062	-102	960	582	-1011	429	-892	1002	265	-34	-2163	-1559	0
712	0	0	-895	-100	795	497	-845	347	-785	905	145	-65	-1792	-1297	0
713	0	0	-600	-102	498	351	-549	198	-368	882	296	-9	-1109	-692	0
714	0	0	-447	-98	349	272	-398	125	-244	737	122	-128	-601	-438	0
715	0	0	-6	-62	-56	34	25	-59	613	-225	-145	-256	2066	1621	0
716	0	0	830	-79	-909	-375	869	-494	1425	-1536	-426	-32	4287	3133	0
717	0	0	1311	-52	-1363	-629	1337	-707	1404	-1854	-452	85	4300	2873	0
718	0	0	977	-58	-1035	-459	1006	-546	677	-1251	-143	201	1788	923	0
719	0	0	103	-91	-194	-6	148	-142	-180	345	283	108	-1724	-1714	0
720	0	0	-1007	-69	938	538	-972	434	-1074	964	267	-58	-2729	-2023	0
721	0	0	-952	-52	900	502	-926	424	-884	1096	246	27	-2213	-1519	0
722	0	0	-887	-69	818	478	-852	374	-754	925	258	-65	-1798	-1150	0
723	0	0	-539	-29	510	284	-524	240	-455	929	223	-11	-1115	-706	0
724	0	0	-387	-29	358	208	-372	164	-112	812	197	-102	-492	-364	0
725	0	0	-92	-32	60	62	-76	14	554	-234	-351	-261	1972	1577	0
726	0	0	970	-13	-983	-478	976	-498	1526	-1486	-388	-112	4326	3123	0
727	0	0	1257	-25	-1282	-616	1269	-653	1410	-1969	-506	9	4176	2851	0
728	0	0	1036	-5	-1041	-515	1038	-523	692	-1259	-131	186	1771	958	0
729	0	0	74	-15	-89	-29	81	-52	-174	285	269	145	-1738	-1720	0
730	0	0	-912	1	913	455	-912	457	-1041	915	283	-15	-2714	-2021	0
731	0	0	-1005	13	1018	496	-1011	515	-923	1039	228	-7	-2091	-1528	0
732	0	0	-763	7	770	378	-766	388	-696	925	246	-133	-1749	-1195	0
733	0	0	-551	9	560	271	-555	284	-450	900	271	-7	-1070	-611	0
734	0	0	-370	56	426	157	-398	241	-120	754	145	-97	-574	-345	0
735	0	0	78	85	7	-81	35	46	634	-240	-285	-188	2013	1645	0
736	0	0	905	58	-847	-481	876	-394	1435	-1538	-434	-95	4324	3152	0
737	0	0	1308	42	-1266	-675	1287	-612	1379	-1978	-455	71	4176	2921	0
738	0	0	1020	58	-962	-539	991	-452	585	-1247	-149	221	1825	968	0
739	0	0	178	50	-128	-114	153	-39	-186	244	261	199	-1773	-1711	0
740	0	0	-873	56	929	408	-901	492	-1002	886	318	34	-2671	-1992	0
741	0	0	-1068	64	1132	502	-1100	598	-857	1024	252	-93	-2128	-1546	0
742	0	0	-755	114	869	320	-812	491	-682	1010	273	-21	-1680	-1142	0
743	0	0	-580	120	700	230	-640	410	-428	834	217	-5	-1152	-642	0
744	0	0	-291	168	459	61	-375	313	-172	748	232	-129	-550	-337	0
745	0	0	41	147	106	-94	-32	126	535	-228	-254	-298	2038	1561	0
746	0	0	882	159	-723	-520	802	-282	1575	-1583	-405	9	4291	3202	0
747	0	0	1400	190	-1210	-795	1305	-510	1447	-1982	-461	36	4188	2803	0
748	0	0	1072	194	-878	-633	975	-342	655	-1160	-40	221	1843	1127	0
749	0	0	194	232	38	-213	78	135	-149	269	356	151	-1763	-1689	0
750	0	0	-859	219	1078	320	-968	648	-1016	1065	322	-36	-2642	-2017	0
751	0	0	-912	263	1175	324	-1043	719	-820	1022	298	21	-2124	-1486	0
752	0	0	-704	277	981	213	-842	629	-646	1001	318	-23	-1685	-1115	0
753	0	0	-466	300	766	83	-616	533	-407	861	182	-65	-1131	-710	0
754	0	0	-227	320	547	-46	-387	433	-100	843	269	-13	-521	-333	0
755	0	0	68	339	271	-203	-101	305	576	-329	-172	-238	1918	1608	0
756	0	0	1018	351	-667	-684	842	-158	1499	-1455	-368	-50	4330	3146	0
757	0	0	1384	368	-1016	-876	1200	-324	1482	-1978	-465	36	4269	2795	0
758	0	0	1207	395	-812	-801	1009	-208	651	-1196	-85	155	1868	1002	0
759	0	0	157	391	234	-274	-38	312	-186	263	310	104	-1734	-1670	0
760	0	0	-799	417	1216	191	-1007	816	-999	979	279	54	-2725	-2000	0
761	0	0	-836	438	1274	199	-1055	856	-892	1070	273	40	-2120	-1484	0
762	0	0	-570	446	1016	62	-793	731	-669	997	289	-122	-1631	-1158	0
763	0	0	-367	459	826	-46	-596	642	-382	921	180	19	-1152	-582	0
764	0	0	-93	508	601	-207	-347	554	-62	721	242	-98	-506	-386	0
765	0	0	186	529	343	-357	-78	436	603	-291	-170	-234	1967	1590	0
766	0	0	1231	595	-636	-913	933	-20	1435	-1536	-355	-19	4332	3169	0
767	0	0	1584	622	-962	-1103	1273	-170	1435	-1992	-407	23	4186	2921	0
768	0	0	1352	642	-710	-997	1031	-34	576	-1229	-215	258	1831	1014	0
769	0	0	470	636	166	-553	152	401	-106	339	341	281	-1711	-1573	0
770	0	0	-596	653	1249	-28	-922	951	-1138	1028	292	-52	-2725	-1969	0
771	0	0	-603	679	1282	-38	-942	980	-847	1068	296	27	-2153	-1550	0
772	0	0	-404	715	1119	-155	-761	917	-694	925	281	-48	-1759	-1109	0
773	0	0	-217	706	923	-244	-570	814	-397	927	275	19	-1140	-646	0
774	0	0	72	733	661	-402	-294	697	-114	810	230	-91	-589	-358	0
775	0	0	378	760	382	-569	-2	571	564	-283	-124	-207	2025	1586	0
776	0	0	1324	768	-556	-1046	940	106	1482	-1495	-386	-60	4221	3175	0
777	0	0	1769	803	-966	-1286	1367	-81	1470	-1955	-428	98	4215	2925	0
778	0	0	1429	799	-630	-1114	1029	84	647	-1262	-116	180	1808	1057	0
779	0	0	580	812	232	-696	174	522	-122	226	318	228	-1775	-1705	0
780	0	0	-452	832	1284	-190	-868	1058	-1113	1004	325	-17	-2648	-2066	0
781	0	0	-522	841	1363	-159	-942	1102	-898	1078	329	21	-2165	-1431	0
782	0	0	-317	847	1164	-265	-740	1005	-692	993	248	-110	-1819	-1179	0
783	0	0	-101	847	948	-373	-524	897	-389	935	279	31	-1078	-616	0
784	0	0	103	840	737	-471	-317	788	-162	787	174	-23	-564	-376	0
785	0	0	458	855	397	-656	30	626	616	-248	-192	-215	1996	1538	0
786	0	0	1336	857	-479	-1096	907	189	1482	-1495	-442	32	4363	3049	0
787	0	0	1780	845	-935	-1312	1357	-45	1412	-1988	-492	23	4240	2845	0
788	0	0	1503	772	-731	-1137	1117	20	729	-1348	-145	230	1806	1032	0
789	0	0	487	723	236	-605	125	479	-95	382	300	252	-1738	-1654	0
790	0	0	-506	690	1196	-92	-851	943	-1032	1034	279	0	-2671	-2029	0
791	0	0	-582	692	1274	-55	-928	983	-865	1047	320	-40	-2137	-1513	0
792	0	0	-424	644	1068	-110	-746	856	-680	927	292	-46	-1713	-1191	0
793	0	0	-144	618	762	-237	-453	690	-399	948	312	36	-1154	-642	0
794	0	0	-27	562	589	-267	-308	575	-131	799	244	-31	-603	-325	0
795	0	0	284	516	232	-400	26	374	582	-170	-207	-184	2015	1631	0
796	0	0	1250	492	-758	-871	1004	-133	1553	-1528	-386	-11	4365	3115	0
797	0	0	1590	440	-1150	-1015	1370	-355	1445	-2031	-469	100	4192	2910	0
798	0	0	1452	399	-1053	-925	1252	-327	731	-1164	-62	320	1916	1065	0
799	0	0	252	302	50	-277	101	176	-223	279	244	240	-1699	-1683	0
800	0	0	-644	287	931	178	-787	609	-1076	991	320	29	-2712	-2048	0
801	0	0	-882	250	1132	316	-1007	691	-993	1024	281	-131	-2194	-1526	0
802	0	0	-603	209	812	197	-707	510	-754	987	230	-1	-1794	-1214	0
803	0	0	-429	168	597	130	-513	382	-461	966	230	60	-1162	-684	0
804	0	0	-180	143	323	18	-251	233	-145	758	246	-34	-613	-364	0
805	0	0	87	100	13	-93	37	56	578	-283	-195	-155	1945	1625	0
806	0	0	1019	69	-950	-544	984	-440	1495	-1480	-448	-65	4289	3144	0
807	0	0	1456	27	-1429	-741	1442	-701	1493	-1914	-463	100	4254	2954	0
808	0	0	1046	-32	-1078	-507	1062	-555	634	-1253	-205	273	1804	997	0
809	0	0	293	-23	-316	-135	304	-169	-137	351	238	254	-1652	-1637	0
810	0	0	-920	-42	878	481	-899	418	-1067	933	197	-27	-2731	-2066	0
811	0	0	-961	-77	884	519	-922	403	-900	1016	240	7	-2180	-1584	0
812	0	0	-798	-116	682	457	-740	283	-762	938	201	-58	-1874	-1181	0
813	0	0	-583	-153	430	368	-506	138	-430	925	226	-3	-1138	-647	0
814	0	0	-311	-180	131	245	-221	-24	-172	810	168	-137	-541	-424	0
815	0	0	11	-184	-195	86	103	-189	564	-172	-228	-228	2037	1519	0
816	0	0	875	-217	-1092	-329	983	-654	1460	-1445	-461	52	4262	3185	0
817	0	0	1325	-203	-1528	-561	1426	-865	1468	-1926	-467	97	4238	2941	0
818	0	0	1018	-213	-1231	-402	1124	-722	632	-1243	-174	250	1761	1080	0
819	0	0	82	-201	-283	59	182	-242	-137	244	347	232	-1689	-1722	0
820	0	0	-1035	-240	795	637	-915	277	-1187	991	209	-58	-2679	-2128	0
821	0	0	-1033	-248	785	640	-909	268	-942	1080	199	21	-2211	-1637	0
822	0	0	-837	-219	618	528	-727	199	-723	958	211	-3	-1796	-1171	0
823	0	0	-626	-248	378	437	-502	65	-440	851	176	34	-1185	-762	0
824	0	0	-404	-306	98	355	-251	-104	-129	781	98	25	-593	-358	0
825	0	0	-108	-302	-194	205	43	-248	570	-194	-302	-205	1980	1598	0
826	0	0	862	-300	-1162	-281	1012	-731	1392	-1416	-463	-3	4291	3177	0
827	0	0	1280	-291	-1571	-494	1425	-931	1441	-1930	-494	108	4281	2921	0
828	0	0	1038	-300	-1338	-369	1188	-819	698	-1212	-203	182	1928	1030	0
829	0	0	22	-292	-314	135	168	-303	-199	292	289	320	-1714	-1652	0
830	0	0	-969	-316	653	642	-811	168	-1072	1051	236	38	-2712	-1990	0
831	0	0	-1039	-289	750	664	-894	230	-892	1051	259	5	-2281	-1501	0
832	0	0	-847	-314	533	580	-690	109	-706	958	259	-31	-1738	-1115	0
833	0	0	-614	-283	331	448	-472	24	-452	900	219	11	-1150	-642	0
834	0	0	-395	-298	97	346	-246	-100	-153	777	174	-52	-564	-397	0
835	0	0	-165	-347	-182	256	8	-264	564	-172	-205	-149	1955	1619	0
836	0	0	894	-314	-1208	-290	1051	-761	1530	-1478	-432	-71	4368	3121	0
837	0	0	1242	-323	-1565	-459	1403	-944	1515	-1920	-450	139	4320	2954	0
838	0	0	964	-304	-1268	-330	1116	-786	601	-1198	-273	217	1850	979	0
839	0	0	6	-323	-329	158	167	-326	-81	221	279	331	-1736	-1631	0
840	0	0	-944	-314	630	629	-787	158	-1002	940	366	-38	-2696	-2027	0
841	0	0	-1126	-325	801	725	-963	238	-935	991	162	-32	-2207	-1548	0
842	0	0	-806	-316	490	561	-648	87	-675	999	242	40	-1767	-1169	0
843	0	0	-663	-308	355	485	-509	23	-417	841	246	31	-1181	-622	0
844	0	0	-401	-310	91	355	-246	-109	-139	700	120	-85	-655	-469	0
845	0	0	-106	-331	-225	218	59	-278	566	-131	-207	-199	1972	1619	0
846	0	0	760	-351	-1111	-204	935	-731	1470	-1456	-473	-9	4225	3127	0
847	0	0	1226	-353	-1579	-436	1402	-966	1486	-1938	-444	69	4242	2886	0
848	0	0	941	-356	-1297	-292	1119	-826	634	-1307	-209	310	1767	1090	0
849	0	0	-2	-343	-341	172	169	-342	-133	236	285	228	-1683	-1662	0
850	0	0	-948	-372	576	660	-762	102	-1024	991	289	-25	-2636	-2046	0
851	0	0	-1109	-335	774	722	-941	219	-913	991	258	-21	-2231	-1563	0
852	0	0	-872	-329	543	600	-707	107	-640	1008	188	-50	-1784	-1109	0
853	0	0	-724	-335	389	529	-556	27	-411	880	190	-13	-1164	-628	0
854	0	0	-420	-333	87	376	-253	-123	-120	814	145	-7	-582	-349	0
855	0	0	-159	-337	-178	248	9	-257	597	-252	-258	-176	1914	1590	0
856	0	0	846	-323	-1169	-261	1007	-746	1588	-1495	-467	-32	4351	3078	0
857	0	0	1180	-302	-1482	-439	1331	-892	1511	-1941	-500	87	4240	2933	0
858	0	0	981	-314	-1295	-333	1138	-804	700	-1218	-182	244	1868	1030	0
859	0	0	26	-323	-349	148	187	-336	-65	327	281	230	-1641	-1559	0
860	0	0	-1091	-345	746	718	-918	200	-1043	1006	217	-25	-2665	-2126	0
861	0	0	-1130	-327	803	728	-966	238	-927	979	250	1	-2180	-1497	0
862	0	0	-926	-335	591	630	-758	128	-719	956	147	-40	-1821	-1138	0
863	0	0	-643	-325	318	484	-480	-3	-401	942	188	15	-1171	-651	0
864	0	0	-554	-370	184	462	-369	-93	-145	739	159	-64	-663	-314	0
865	0	0	-206	-343	-137	274	-34	-240	624	-118	-240	-147	1893	1633	0
866	0	0	801	-318	-1119	-241	960	-718	1519	-1455	-453	-9	4306	3133	0
867	0	0	1183	-308	-1491	-437	1337	-899	1550	-1986	-463	42	4306	2888	0
868	0	0	961	-294	-1255	-333	1108	-774	725	-1233	-190	306	1874	1098	0
869	0	0	-43	-337	-294	190	125	-315	-75	256	318	331	-1670	-1588	0
870	0	0	-959	-337	622	648	-790	142	-1024	1055	292	50	-2646	-1967	0
871	0	0	-1197	-323	874	760	-1035	275	-946	1022	203	-79	-2215	-1455	0
872	0	0	-878	-308	570	593	-724	131	-665	1024	194	-34	-1755	-1142	0
873	0	0	-837	-337	500	587	-668	81	-465	884	186	38	-1123	-657	0
874	0	0	-433	-333	100	383	-266	-116	-114	744	259	-5	-521	-432	0
875	0	0	-236	-325	-89	280	-73	-207	541	-289	-273	-230	1858	1555	0
876	0	0	745	-356	-1101	-194	923	-728	1453	-1410	-374	89	4353	3204	0
877	0	0	1162	-335	-1497	-413	1329	-916	1420	-2004	-533	27	4242	2894	0
878	0	0	952	-341	-1293	-305	1122	-817	715	-1200	-128	403	1854	1119	0
879	0	0	21	-318	-339	148	180	-328	-106	248	372	263	-1555	-1658	0
880	0	0	-1035	-318	717	676	-876	199	-1099	1030	306	29	-2776	-2056	0
881	0	0	-1102	-325	777	713	-939	226	-865	1063	322	75	-2203	-1581	0
882	0	0	-922	-308	614	615	-768	153	-684	1022	197	13	-1796	-1214	0
883	0	0	-700	-320	380	510	-540	30	-380	944	275	71	-1123	-611	0
884	0	0	-506	-322	184	414	-345	-69	-298	729	129	-67	-626	-399	0
885	0	0	-59	-320	-261	189	101	-290	545	-174	-139	-203	1914	1524	0
886	0	0	719	-318	-1037	-200	878	-677	1400	-1441	-477	0	4277	3146	0
887	0	0	1320	-292	-1612	-514	1466	-952	1509	-1924	-436	108	4308	2929	0
888	0	0	931	-312	-1243	-309	1087	-777	618	-1309	-166	287	1846	981	0
889	0	0	66	-308	-374	121	220	-341	-93	287	320	318	-1633	-1586	0
890	0	0	-1055	-322	733	688	-894	205	-1072	999	197	42	-2702	-2112	0
891	0	0	-1104	-292	812	698	-958	260	-1006	962	201	-69	-2277	-1639	0
892	0	0	-899	-310	589	604	-744	139	-739	985	186	-3	-1788	-1169	0
893	0	0	-715	-341	374	528	-544	16	-434	907	238	15	-1202	-673	0
894	0	0	-451	-325	126	388	-288	-99	-155	710	147	-32	-677	-325	0
895	0	0	-214	-312	-98	263	-58	-205	554	-201	-242	-182	1895	1550	0
896	0	0	877	-300	-1177	-288	1027	-738	1519	-1390	-378	-13	4374	3148	0
897	0	0	1224	-302	-1526	-461	1375	-914	1346	-1874	-516	60	4260	2898	0
898	0	0	1005	-314	-1319	-345	1162	-816	605	-1218	-201	252	1891	1096	0
899	0	0	-82	-291	-209	186	63	-250	-85	279	228	271	-1606	-1664	0
900	0	0	-1015	-327	688	671	-851	180	-1030	997	279	27	-2696	-2052	0
901	0	0	-1153	-325	828	739	-990	251	-1024	1049	149	5	-2242	-1561	0
902	0	0	-920	-333	587	626	-753	127	-779	929	250	-40	-1833	-1261	0
903	0	0	-737	-318	419	527	-578	50	-531	853	258	-54	-1173	-715	0
904	0	0	-447	-345	102	396	-274	-121	-168	779	166	9	-647	-329	0
905	0	0	-270	-351	-81	310	-94	-216	533	-215	-304	-168	1841	1534	0
906	0	0	841	-323	-1164	-259	1002	-743	1464	-1445	-413	-95	4341	3166	0
907	0	0	1185	-341	-1526	-422	1355	-933	1381	-1907	-438	85	4302	2956	0
908	0	0	1017	-364	-1381	-326	1199	-872	624	-1214	-232	190	1843	995	0
909	0	0	12	-372	-384	180	198	-378	-122	254	329	322	-1631	-1604	0
910	0	0	-1066	-366	700	716	-883	167	-1059	896	259	-31	-2783	-2054	0
911	0	0	-1145	-395	750	770	-947	177	-882	1034	213	-17	-2296	-1579	0
912	0	0	-879	-393	486	636	-682	46	-653	1035	203	-21	-1854	-1098	0
913	0	0	-781	-393	388	587	-584	-2	-485	888	195	-9	-1218	-791	0
914	0	0	-453	-389	64	421	-258	-162	-141	762	215	-32	-582	-372	0
915	0	0	-182	-366	-184	274	1	-275	485	-201	-184	-252	1930	1484	0
916	0	0	788	-358	-1146	-215	967	-752	1522	-1420	-419	27	4347	3111	0
917	0	0	1233	-355	-1588	-439	1410	-971	1484	-1980	-508	58	4244	2925	0
918	0	0	834	-395	-1229	-219	1031	-812	626	-1206	-195	256	1856	1065	0
919	0	0	17	-380	-397	181	207	-388	-149	250	306	232	-1654	-1685	0
920	0	0	-1033	-376	657	704	-845	140	-1096	975	318	-3	-2719	-2058	0
921	0	0	-1221	-393	828	807	-1024	217	-964	944	151	-40	-2333	-1643	0
922	0	0	-926	-395	531	660	-728	68	-756	993	230	3	-1862	-1181	0
923	0	0	-721	-374	347	547	-534	-13	-477	942	178	31	-1228	-729	0
924	0	0	-465	-407	58	436	-261	-174	-246	799	195	-46	-673	-417	0
925	0	0	-262	-384	-122	323	-70	-253	465	-143	-259	-289	1945	1503	0
926	0	0	766	-417	-1183	-174	974	-800	1472	-1501	-432	9	4376	3158	0
927	0	0	1225	-389	-1614	-418	1419	-1001	1487	-1924	-467	48	4361	2892	0
928	0	0	986	-372	-1358	-307	1172	-865	618	-1338	-242	190	1866	968	0
929	0	0	-52	-430	-378	241	163	-404	-170	240	391	285	-1581	-1612	0
930	0	0	-1157	-411	746	784	-951	167	-1131	925	277	-11	-2748	-2095	0
931	0	0	-1097	-378	719	737	-908	170	-989	1035	225	5	-2279	-1573	0
932	0	0	-913	-378	535	645	-724	78	-797	991	250	-1	-1794	-1167	0
933	0	0	-730	-358	372	544	-551	7	-537	847	143	-50	-1167	-812	0
934	0	0	-494	-403	91	448	-292	-156	-157	779	174	52	-640	-356	0
935	0	0	-256	-407	-151	331	-52	-279	506	-234	-228	-213	1903	1505	0
936	0	0	780	-411	-1191	-184	985	-801	1478	-1429	-407	25	4370	3171	0
937	0	0	1214	-436	-1650	-389	1432	-1043	1420	-1887	-512	65	4304	2849	0
938	0	0	984	-457	-1441	-263	1212	-949	595	-1266	-69	277	1926	1113	0
939	0	0	-14	-467	-453	240	219	-460	-139	275	380	366	-1579	-1569	0
940	0	0	-1051	-442	609	746	-830	83	-1034	905	279	50	-2748	-2099	0
941	0	0	-1219	-424	795	821	-1007	185	-1024	1018	166	-34	-2318	-1681	0
942	0	0	-916	-397	519	656	-717	61	-752	997	186	44	-1765	-1195	0
943	0	0	-742	-399	343	570	-542	-28	-411	840	188	27	-1229	-733	0
944	0	0	-476	-391	85	433	-280	-153	-192	690	186	-25	-647	-389	0
945	0	0	-174	-395	-221	284	23	-308	556	-145	-294	-135	1926	1567	0
946	0	0	750	-417	-1167	-166	958	-792	1429	-1371	-432	7	4390	3183	0
947	0	0	1214	-409	-1623	-402	1418	-1016	1441	-1926	-481	81	4289	2919	0
948	0	0	889	-428	-1317	-230	1103	-872	562	-1249	-242	252	1825	1080	0
949	0	0	-39	-450	-411	244	186	-430	-67	273	436	376	-1526	-1565	0
950	0	0	-1098	-452	646	775	-872	97	-1125	942	203	9	-2762	-2143	0
951	0	0	-1190	-420	770	805	-980	175	-911	1039	265	13	-2250	-1579	0
952	0	0	-998	-420	578	709	-788	79	-789	1055	203	-116	-1811	-1165	0
953	0	0	-806	-424	382	615	-594	-21	-428	944	226	-9	-1152	-616	0
954	0	0	-562	-407	155	484	-358	-126	-164	684	164	-77	-630	-366	0
955	0	0	-141	-391	-250	266	54	-320	613	-147	-236	-209	1835	1517	0
956	0	0	625	-409	-1034	-108	829	-721	1482	-1389	-463	-71	4372	3125	0
957	0	0	1164	-440	-1604	-362	1384	-1022	1522	-1899	-494	116	4254	2977	0
958	0	0	878	-448	-1326	-215	1102	-887	725	-1245	-248	279	1932	1111	0
959	0	0	-175	-479	-304	327	64	-391	-48	219	310	236	-1532	-1592	0
960	0	0	-1200	-479	721	839	-960	121	-1022	1049	244	50	-2702	-2044	0
961	0	0	-1249	-448	801	848	-1025	176	-905	975	211	-48	-2281	-1563	0
962	0	0	-1066	-438	628	752	-847	95	-715	987	256	-17	-1792	-1204	0
963	0	0	-837	-422	415	629	-626	-3	-436	931	192	19	-1154	-710	0
964	0	0	-604	-397	207	500	-405	-95	-106	715	112	11	-614	-366	0
965	0	0	-297	-378	-81	337	-108	-229	585	-93	-215	-174	2035	1552	0
966	0	0	623	-372	-995	-125	809	-683	1534	-1472	-463	-112	4365	3067	0
967	0	0	1146	-380	-1526	-383	1336	-953	1487	-1984	-382	29	4248	2896	0
968	0	0	848	-393	-1241	-227	1044	-817	614	-1305	-145	192	1972	1022	0
969	0	0	-134	-417	-283	275	74	-350	-46	259	337	366	-1464	-1577	0
970	0	0	-1247	-417	830	832	-1038	206	-1006	938	302	44	-2716	-2110	0
971	0	0	-1214	-388	826	801	-1020	219	-919	997	203	19	-2289	-1600	0
972	0	0	-1082	-415	667	748	-874	126	-789	964	269	-91	-1778	-1164	0
973	0	0	-788	-395	393	591	-590	-1	-457	927	236	36	-1200	-700	0
974	0	0	-588	-393	195	490	-391	-99	-114	756	205	-29	-632	-246	0
975	0	0	-347	-372	-25	359	-161	-198	527	-217	-199	-250	1874	1487	0
976	0	0	702	-366	-1068	-168	885	-717	1420	-1414	-397	-87	4333	3152	0
977	0	0	1120	-362	-1482	-379	1301	-922	1464	-1839	-448	65	4337	2935	0
978	0	0	892	-355	-1247	-268	1069	-801	614	-1346	-219	234	1827	962	0
979	0	0	-57	-353	-296	205	119	-324	13	325	380	424	-1484	-1548	0
980	0	0	-1157	-356	801	756	-979	222	-1165	935	256	25	-2745	-2104	0
981	0	0	-1206	-343	863	774	-1034	260	-888	1004	320	46	-2203	-1643	0
982	0	0	-1015	-331	684	673	-849	176	-725	1026	230	5	-1813	-1241	0
983	0	0	-791	-314	477	552	-634	81	-409	834	225	15	-1214	-743	0
984	0	0	-472	-302	170	387	-321	-66	-116	799	184	-21	-574	-351	0
985	0	0	-223	-283	-60	253	-81	-171	554	-271	-155	-176	1895	1524	0
986	0	0	634	-337	-971	-148	802	-654	1484	-1406	-432	11	4347	3181	0
987	0	0	1237	-283	-1520	-477	1378	-901	1497	-1953	-469	58	4335	2972	0
988	0	0	945	-263	-1208	-341	1076	-735	603	-1299	-186	174	1860	1146	0
989	0	0	14	-267	-281	126	147	-274	-128	265	374	267	-1511	-1569	0
990	0	0	-1090	-291	799	690	-944	254	-1164	1002	296	-52	-2729	-2089	0
991	0	0	-1130	-294	836	712	-983	271	-911	1057	242	15	-2236	-1575	0
992	0	0	-948	-316	632	632	-790	158	-828	968	186	-77	-1806	-1251	0
993	0	0	-713	-320	393	516	-553	36	-432	950	236	-34	-1164	-711	0
994	0	0	-562	-310	252	436	-407	-29	-228	731	120	-85	-578	-467	0
995	0	0	-154	-320	-166	237	6	-243	517	-58	-188	-244	1932	1476	0
996	0	0	686	-318	-1004	-184	845	-661	1406	-1398	-372	-40	4314	3138	0
997	0	0	1277	-302	-1579	-487	1428	-940	1480	-1829	-556	64	4310	2888	0
998	0	0	919	-351	-1270	-284	1094	-810	605	-1375	-155	228	1846	1132	0
999	0	0	-36	-358	-322	197	143	-340	-135	269	283	316	-1588	-1583	0
1000	0	0	-1111	-351	760	731	-935	204	-1068	940	267	38	-2721	-2176	0
1001	0	0	-1146	-339	807	742	-976	234	-1032	1001	225	-17	-2322	-1643	0
1002	0	0	-857	-314	543	585	-700	114	-713	952	258	-1	-1848	-1292	0
1003	0	0	-822	-320	502	571	-662	91	-514	828	155	-7	-1226	-737	0
1004	0	0	-478	-323	155	400	-316	-84	-259	746	161	-91	-690	-424	0
1005	0	0	-196	-362	-166	279	-15	-264	498	-141	-190	-170	1891	1567	0
1006	0	0	729	-386	-1115	-171	922	-750	1373	-1513	-407	-36	4299	3105	0
1007	0	0	1251	-372	-1623	-439	1437	-997	1412	-1922	-481	98	4351	2890	0
1008	0	0	941	-368	-1309	-286	1125	-838	613	-1332	-205	236	1988	1084	0
1009	0	0	-119	-448	-329	283	105	-388	-178	242	287	281	-1602	-1616	0
1010	0	0	-1118	-467	651	792	-884	92	-1131	911	329	21	-2778	-2124	0
1011	0	0	-1159	-486	673	822	-916	93	-993	1012	267	34	-2277	-1633	0
1012	0	0	-1021	-461	560	741	-790	49	-843	878	211	-36	-1841	-1313	0
1013	0	0	-781	-494	287	637	-534	-103	-537	950	201	-29	-1259	-744	0
1014	0	0	-474	-516	-42	495	-216	-279	-226	739	281	-38	-568	-347	0
1015	0	0	-161	-483	-322	322	80	-402	490	-205	-194	-281	1858	1515	0
1016	0	0	724	-459	-1183	-132	953	-821	1416	-1319	-475	34	4388	3129	0
1017	0	0	1245	-452	-1697	-396	1471	-1074	1437	-1980	-485	79	4330	2941	0
1018	0	0	976	-459	-1435	-258	1205	-947	684	-1288	-170	283	1895	1090	0
1019	0	0	-62	-469	-407	265	172	-438	-225	230	339	232	-1495	-1672	0
1020	0	0	-1031	-428	603	729	-817	87	-1142	950	294	21	-2768	-2141	0
1021	0	0	-1221	-444	777	832	-999	166	-1002	1012	215	1	-2359	-1649	0
1022	0	0	-884	-446	438	665	-661	-4	-801	964	300	-106	-1866	-1305	0
1023	0	0	-781	-450	331	615	-556	-59	-572	907	195	-48	-1218	-669	0
1024	0	0	-459	-452	7	455	-233	-222	-143	673	215	-83	-663	-362	0
1025	0	0	-200	-483	-283	341	41	-383	486	-114	-182	-223	1963	1511	0
1026	0	0	703	-486	-1189	-108	946	-837	1443	-1390	-432	-67	4330	3224	0
1027	0	0	1265	-475	-1740	-395	1502	-1107	1524	-1953	-496	77	4285	2944	0
1028	0	0	970	-490	-1460	-240	1215	-975	679	-1340	-203	201	1982	1123	0
1029	0	0	-48	-463	-415	255	183	-439	-166	213	292	300	-1559	-1583	0
1030	0	0	-1097	-465	632	781	-864	83	-1096	1018	232	120	-2842	-2040	0
1031	0	0	-1214	-442	772	828	-993	165	-1022	954	176	-73	-2335	-1641	0
1032	0	0	-919	-446	473	682	-696	13	-725	962	296	-3	-1938	-1214	0
1033	0	0	-788	-486	302	637	-545	-92	-502	886	209	-11	-1189	-713	0
1034	0	0	-535	-483	52	509	-293	-215	-168	735	102	-62	-663	-376	0
1035	0	0	-333	-486	-153	409	-90	-319	481	-100	-283	-219	1916	1532	0
1036	0	0	772	-409	-1181	-181	976	-795	1515	-1433	-461	-104	4399	3156	0
1037	0	0	1257	-405	-1662	-426	1459	-1033	1528	-1910	-479	52	4399	3024	0
1038	0	0	968	-444	-1412	-262	1190	-928	614	-1295	-238	161	1976	1067	0
1039	0	0	-134	-450	-316	292	91	-383	-98	248	368	335	-1520	-1520	0
1040	0	0	-1218	-475	743	846	-980	134	-1125	909	186	-1	-2840	-2176	0
1041	0	0	-1275	-492	783	883	-1029	145	-956	937	263	-36	-2318	-1592	0
1042	0	0	-1027	-558	469	792	-748	-44	-739	927	209	0	-1905	-1220	0
1043	0	0	-878	-599	279	738	-578	-160	-461	1012	155	3	-1158	-750	0
1044	0	0	-744	-675	69	709	-406	-303	-240	739	108	-34	-682	-401	0
1045	0	0	-388	-636	-248	512	-70	-442	556	-126	-194	-242	1872	1544	0
1046	0	0	632	-582	-1214	-25	923	-898	1577	-1375	-415	-75	4496	3156	0
1047	0	0	1211	-395	-1606	-408	1408	-1000	1517	-1910	-519	31	4458	2972	0
1048	0	0	966	-186	-1152	-390	1059	-669	789	-1239	-263	281	1949	1210	0
1049	0	0	128	-19	-147	-54	137	-83	-19	230	306	347	-1486	-1563	0
1050	0	0	-794	269	1063	262	-928	666	-1109	987	219	48	-2813	-2075	0
1051	0	0	-850	529	1379	160	-1114	954	-960	1002	197	-29	-2430	-1571	0
1052	0	0	-471	838	1309	-183	-890	1073	-768	950	182	-87	-1943	-1218	0
1053	0	0	-130	1146	1276	-508	-703	1211	-411	902	230	9	-1183	-721	0
1054	0	0	338	1507	1169	-922	-415	1338	-126	719	124	-77	-628	-386	0
1055	0	0	865	1885	1020	-1375	-77	1452	558	-104	-143	-256	1910	1635	0
1056	0	0	1984	2335	351	-2159	816	1343	1561	-1295	-469	54	4397	3261	0
1057	0	0	2818	2880	62	-2849	1378	1471	1530	-1932	-492	15	4394	3018	0
1058	0	0	2704	3305	601	-3004	1051	1953	700	-1231	-219	339	2025	1241	0
1059	0	0	1920	3621	1701	-2770	109	2661	-75	199	310	329	-1427	-1555	0
1060	0	0	836	3695	2859	-2265	-1011	3277	-1154	1012	188	29	-2762	-2143	0
1061	0	0	697	3614	2917	-2155	-1110	3265	-944	975	244	-67	-2304	-1689	0
1062	0	0	869	3404	2535	-2136	-833	2969	-764	944	176	48	-1957	-1198	1
1063	0	0	908	3115	2207	-2011	-649	2661	-457	874	248	38	-1193	-702	0
1064	0	0	983	2789	1806	-1886	-411	2297	-223	762	110	27	-634	-409	0
1065	0	0	1141	2322	1181	-1731	-20	1751	510	-77	-190	-159	1903	1567	0
1066	0	0	1760	1794	34	-1777	863	914	1486	-1352	-450	-40	4440	3189	0
1067	0	0	2112	1342	-770	-1727	1441	286	1474	-1796	-366	170	4388	3111	0
1068	0	0	1599	876	-723	-1237	1161	76	677	-1313	-180	238	2048	1158	0
1069	0	0	340	327	-13	-333	176	157	-112	298	322	409	-1427	-1633	0
1070	0	0	-955	-9	946	482	-950	468	-1094	997	267	58	-2768	-2104	0
1071	0	0	-1058	-137	921	597	-989	392	-993	970	254	-64	-2308	-1713	0
1072	0	0	-893	-294	599	593	-746	152	-851	985	232	-31	-1870	-1295	0
1073	0	0	-763	-335	428	549	-595	46	-514	937	240	17	-1222	-756	0
1074	0	0	-476	-306	170	391	-323	-68	-116	793	217	50	-593	-355	0
1075	0	0	-270	-285	-15	277	-127	-150	469	-122	-232	-238	1874	1517	0
1076	0	0	919	-258	-1177	-330	1048	-717	1588	-1363	-333	-19	4442	3177	0
1077	0	0	1245	-242	-1487	-501	1366	-864	1505	-1926	-434	54	4396	3059	0
1078	0	0	1092	-238	-1330	-427	1211	-784	723	-1241	-172	248	2052	1113	0
1079	0	0	-31	-244	-213	137	91	-228	-116	316	380	353	-1373	-1555	0
1080	0	0	-1002	-219	783	610	-892	282	-1115	993	271	25	-2778	-2083	0
1081	0	0	-1072	-184	888	628	-980	352	-999	1156	263	-15	-2213	-1592	0
1082	0	0	-895	-205	690	550	-792	242	-855	1002	242	-38	-1829	-1261	0
1083	0	0	-668	-236	432	452	-550	98	-457	890	211	40	-1179	-772	0
1084	0	0	-459	-258	201	358	-330	-28	-197	715	145	-17	-601	-271	0
1085	0	0	-111	-244	-133	177	11	-188	570	-133	-195	-143	1815	1540	0
1086	0	0	912	-234	-1146	-339	1029	-690	1540	-1245	-360	69	4399	3265	0
1087	0	0	1254	-265	-1519	-494	1386	-892	1503	-1908	-583	91	4343	2979	0
1088	0	0	937	-372	-1309	-282	1123	-840	686	-1323	-180	203	1998	1212	0
1089	0	0	43	-358	-401	157	222	-379	-69	277	455	322	-1342	-1491	0
1090	0	0	-1064	-384	680	724	-872	148	-1041	958	246	-15	-2729	-2099	0
1091	0	0	-1153	-401	752	777	-952	175	-888	1043	279	-36	-2182	-1455	0
1092	0	0	-928	-475	453	701	-690	-11	-677	987	186	-77	-1728	-1165	0
1093	0	0	-682	-525	157	603	-419	-184	-803	461	-405	-830	-2157	-1897	0
1094	0	0	-737	341	1078	198	-907	709	-516	409	-261	-393	-898	-694	0
1095	0	0	-549	-1309	-760	929	105	-1034	583	-60	-126	-219	1870	1462	0
1096	0	0	-875	-3109	-2234	1992	679	-2671	1286	-1534	-527	-112	4248	3059	0
1097	0	0	-573	-4132	-3559	2352	1493	-3845	1437	-1943	-525	3	4289	2844	0
1098	0	0	-1074	-4434	-3360	2754	1143	-3897	663	-1361	-234	246	2021	1169	0
1099	0	0	-2219	-4857	-2638	3538	209	-3747	-85	225	294	294	-1293	-1552	0
1100	0	0	-3419	-5197	-1778	4308	-820	-3487	-1037	1012	197	122	-2651	-2013	0
1101	0	0	-3526	-5367	-1841	4446	-842	-3604	-874	1082	221	129	-2145	-1608	0
1102	0	0	-3331	-5408	-2077	4369	-627	-3742	-653	1022	221	65	-1738	-1181	0
1103	0	0	-3014	-5303	-2289	4158	-362	-3796	-310	954	283	164	-1006	-630	0
1104	0	0	-2704	-5088	-2384	3896	-160	-3736	-104	733	236	180	-572	-254	0
1105	0	0	-2243	-4865	-2622	3554	189	-3743	593	3	-129	-29	1829	1577	0
1106	0	0	-1284	-4646	-3362	2965	1039	-4004	1573	-1408	-401	114	4345	3169	0
1107	0	0	-728	-4456	-3728	2592	1500	-4092	1524	-1941	-485	120	4256	2840	0
1108	0	0	-918	-4324	-3406	2621	1244	-3865	762	-1325	-211	337	2102	1065	0
1109	0	0	-1998	-4207	-2209	3102	105	-3208	-104	197	296	420	-1338	-1528	0
1110	0	0	-2877	-4110	-1233	3493	-822	-2671	-1032	931	345	71	-2770	-2035	0
1111	0	0	-2856	-4035	-1179	3445	-838	-2607	-814	1039	395	182	-2234	-1536	0
1112	0	0	-2631	-3924	-1293	3277	-669	-2608	-671	1055	325	112	-1788	-1257	0
1113	0	0	-2429	-3841	-1412	3135	-508	-2626	-420	991	300	180	-1177	-729	0
1114	0	0	-2022	-3750	-1728	2886	-147	-2739	-3	931	407	161	-469	-170	0
1115	0	0	-1765	-3658	-1893	2711	64	-2775	640	-32	-162	-17	1897	1519	0
1116	0	0	-690	-3565	-2875	2127	1092	-3220	1540	-1214	-351	149	4386	3136	0
1117	0	0	-126	-3507	-3381	1816	1627	-3444	1652	-1823	-329	310	4337	3088	0
1118	0	0	-328	-3443	-3115	1885	1393	-3279	801	-1164	-139	492	2112	1198	0
1119	0	0	-1160	-3406	-2246	2283	543	-2826	141	426	492	649	-1150	-1350	0
1120	0	0	-2236	-3400	-1164	2818	-536	-2282	-849	1142	452	349	-2597	-1887	0
1121	0	0	-2212	-3445	-1233	2828	-489	-2339	-706	1423	504	355	-1961	-1284	0
1122	0	0	-1969	-3453	-1484	2711	-242	-2468	-589	1406	616	244	-1674	-968	0
1123	0	0	-1781	-3276	-1495	2528	-143	-2385	-279	1218	508	302	-1072	-545	0
1124	0	0	-1443	-2993	-1550	2218	53	-2271	-122	915	494	168	-467	-261	0
1125	0	0	-1135	-2867	-1732	2001	298	-2299	597	-83	44	-44	1967	1515	0
1126	0	0	-268	-2683	-2415	1475	1073	-2549	1503	-1292	-248	83	4392	3216	0
1127	0	0	317	-2428	-2745	1055	1531	-2586	1365	-1992	-397	42	4353	2968	0
1128	0	0	97	-2328	-2425	1115	1261	-2376	667	-1350	-298	221	1848	1195	0
1129	0	0	-774	-2326	-1552	1550	389	-1939	-110	258	291	335	-1455	-1375	0
1130	0	0	-1897	-2349	-452	2123	-722	-1400	-1123	1037	77	-120	-2890	-2114	0
1131	0	0	-1936	-2312	-376	2124	-780	-1344	-913	1026	137	-184	-2382	-1553	0
1132	0	0	-1742	-2252	-510	1997	-616	-1381	-805	919	87	-166	-1996	-1164	0
1133	0	0	-1507	-2201	-694	1854	-406	-1447	-506	867	93	-32	-1286	-696	0
1134	0	0	-1230	-2151	-921	1690	-154	-1536	-215	721	108	-48	-616	-279	0
1135	0	0	-912	-2089	-1177	1500	132	-1633	424	-287	-291	-269	1841	1396	0
1136	0	0	48	-2093	-2141	1022	1094	-2117	1346	-1420	-399	-50	4438	3160	0
1137	0	0	689	-2042	-2731	676	1710	-2386	1478	-1910	-403	102	4465	3003	0
1138	0	0	493	-2029	-2522	768	1507	-2275	762	-1359	-44	335	2064	1142	0
1139	0	0	-578	-1974	-1396	1276	409	-1685	7	77	382	465	-1447	-1495	0
1140	0	0	-1570	-1969	-399	1769	-585	-1184	-1067	853	174	81	-2844	-2211	0
1141	0	0	-1567	-1916	-349	1741	-609	-1132	-1022	892	228	52	-2395	-1668	0
1142	0	0	-1383	-1895	-512	1639	-435	-1203	-933	869	159	-83	-2015	-1272	0
1143	0	0	-1048	-1870	-822	1459	-113	-1346	-525	1002	281	62	-1332	-710	0
1144	0	0	-978	-1841	-863	1409	-57	-1352	-374	828	141	-34	-830	-407	0
1145	0	0	-630	-1813	-1183	1221	276	-1498	446	-186	-102	-95	1552	1365	0
1146	0	0	411	-1757	-2168	673	1289	-1962	1435	-1412	-294	1	4295	3105	0
1147	0	0	857	-1730	-2587	436	1722	-2158	1447	-1945	-364	97	4289	2882	0
1148	0	0	625	-1732	-2357	553	1491	-2044	620	-1400	-23	213	2000	1107	0
1149	0	0	-446	-1718	-1272	1082	413	-1495	-81	176	467	430	-1553	-1505	0
1150	0	0	-1409	-1676	-267	1542	-571	-971	-1012	869	436	5	-2933	-2198	0
1151	0	0	-1620	-1656	-36	1638	-792	-846	-1037	902	349	-54	-2504	-1738	0
1152	0	0	-1319	-1610	-291	1464	-514	-950	-776	805	273	-122	-2033	-1383	0
1153	0	0	-1240	-1606	-366	1423	-437	-986	-471	830	225	-58	-1328	-834	0
1154	0	0	-917	-1563	-646	1240	-135	-1104	-215	733	195	-151	-746	-419	0
1155	0	0	-654	-1528	-874	1091	110	-1201	545	-126	-298	-300	1672	1317	0
1156	0	0	231	-1491	-1722	630	976	-1606	1553	-1377	-481	-164	4269	3107	0
1157	0	0	803	-1441	-2244	319	1523	-1842	1486	-1916	-583	-161	4419	2840	0
1158	0	0	498	-1443	-1941	472	1219	-1692	671	-1336	-384	67	1945	1208	0
1159	0	0	-446	-1408	-962	927	258	-1185	-128	263	234	174	-1319	-1476	0
1160	0	0	-1534	-1373	161	1453	-847	-606	-1158	1012	0	-207	-2813	-2242	0
1161	0	0	-1685	-1363	322	1524	-1003	-520	-1146	999	-13	-213	-2411	-1666	0
1162	0	0	-1440	-1367	73	1403	-756	-647	-962	1012	-54	-155	-1990	-1251	0
1163	0	0	-1207	-1319	-112	1263	-547	-715	-585	898	32	-147	-1365	-770	0
1164	0	0	-1027	-1288	-261	1157	-383	-774	-335	812	-23	-225	-667	-378	0
1165	0	0	-770	-1249	-479	1009	-145	-864	287	-207	-496	-500	1701	1268	0
1166	0	0	140	-1243	-1383	551	761	-1313	1429	-1311	-655	-186	4285	3129	0
1167	0	0	791	-1183	-1974	196	1382	-1578	1389	-1943	-679	-44	4310	2917	0
1168	0	0	476	-1167	-1643	345	1059	-1405	560	-1427	-360	153	2017	1115	0
1169	0	0	-392	-1127	-735	759	171	-931	-197	170	252	320	-1361	-1532	0
1170	0	0	-1503	-1125	378	1314	-940	-373	-1144	915	98	-25	-2923	-2351	0
1171	0	0	-1547	-1076	471	1311	-1009	-302	-991	993	225	-54	-2392	-1773	0
1172	0	0	-1369	-1053	316	1211	-842	-368	-902	915	147	-58	-2071	-1390	0
1173	0	0	-1147	-1010	137	1078	-642	-436	-498	810	164	52	-1336	-836	0
1174	0	0	-902	-1026	-124	964	-389	-575	-228	632	135	-29	-777	-430	0
1175	0	0	-621	-985	-364	803	-128	-674	502	-211	-190	-197	1683	1325	0
1176	0	0	365	-950	-1315	292	840	-1132	1455	-1344	-496	-1	4289	3053	0
1177	0	0	1012	-902	-1914	-55	1463	-1408	1563	-1903	-479	27	4432	2939	0
1178	0	0	643	-909	-1552	133	1097	-1230	698	-1305	-221	246	1992	1109	0
1179	0	0	-365	-882	-517	623	76	-699	-124	195	351	320	-1437	-1546	0
1180	0	0	-1421	-892	529	1156	-975	-181	-1191	989	225	-11	-2886	-2174	0
1181	0	0	-1551	-861	690	1206	-1120	-85	-1094	983	176	-36	-2459	-1699	0
1182	0	0	-1206	-853	353	1029	-779	-250	-810	1020	211	-52	-1891	-1311	0
1183	0	0	-1134	-843	291	988	-712	-276	-560	867	213	-56	-1307	-783	0
1184	0	0	-924	-853	71	888	-497	-391	-277	638	137	-60	-739	-376	0
1185	0	0	-551	-843	-292	697	-129	-567	512	-87	-174	-238	1714	1520	0
1186	0	0	266	-826	-1092	280	679	-959	1398	-1437	-432	-192	4386	3171	0
1187	0	0	912	-855	-1767	-28	1339	-1311	1515	-1930	-479	124	4432	3109	0
1188	0	0	556	-873	-1429	158	992	-1151	692	-1394	-360	182	2085	1179	0
1189	0	0	-434	-905	-471	669	18	-688	-52	106	312	358	-1276	-1414	0
1190	0	0	-1578	-929	649	1253	-1113	-140	-1208	888	240	-81	-2884	-2143	0
1191	0	0	-1720	-989	731	1354	-1225	-129	-1018	958	114	-31	-2296	-1744	0
1192	0	0	-1520	-997	523	1258	-1021	-237	-851	921	170	-108	-1862	-1301	0
1193	0	0	-1448	-1047	401	1247	-924	-323	-597	863	147	-97	-1272	-795	0
1194	0	0	-1105	-1082	23	1093	-564	-529	-164	766	145	-50	-665	-399	0
1195	0	0	-846	-1119	-273	982	-286	-696	386	-122	-98	-335	1790	1456	0
1196	0	0	-2	-1162	-1160	582	579	-1161	1505	-1278	-420	-95	4322	3156	0
1197	0	0	534	-1200	-1734	333	1134	-1467	1519	-1881	-401	-104	4469	3030	0
1198	0	0	190	-1290	-1480	550	835	-1385	797	-1336	-151	170	1996	1210	0
1199	0	0	-679	-1336	-657	1007	-11	-996	-71	226	430	368	-1303	-1390	0
1200	0	0	-1889	-1406	483	1647	-1186	-461	-1080	931	386	-46	-2826	-2128	0
1201	0	0	-1977	-1425	552	1701	-1264	-436	-1037	1006	275	-83	-2326	-1691	0
1202	0	0	-1733	-1466	267	1599	-1000	-599	-702	993	323	-81	-1868	-1243	0
1203	0	0	-1586	-1507	79	1546	-832	-714	-432	927	339	7	-1243	-762	0
1204	0	0	-1350	-1524	-174	1437	-588	-849	-242	824	226	-106	-655	-446	0
1205	0	0	-1106	-1552	-446	1329	-330	-999	469	-42	-254	-215	1782	1435	0
1206	0	0	-163	-1590	-1427	876	632	-1508	1493	-1259	-267	-81	4489	3214	0
1207	0	0	404	-1600	-2004	598	1204	-1802	1522	-1940	-384	7	4467	3014	0
1208	0	0	108	-1645	-1753	768	930	-1699	760	-1379	-155	254	2172	1121	0
1209	0	0	-894	-1664	-770	1279	-62	-1217	-64	180	420	374	-1206	-1416	0
1210	0	0	-2042	-1693	349	1867	-1195	-672	-1144	929	325	-46	-2824	-2186	0
1211	0	0	-2015	-1699	316	1857	-1165	-691	-979	1032	452	-89	-2252	-1691	0
1212	0	0	-1863	-1749	114	1806	-988	-817	-700	1018	289	-85	-1848	-1249	0
1213	0	0	-1730	-1761	-31	1745	-849	-896	-502	888	287	-116	-1286	-834	0
1214	0	0	-1435	-1778	-343	1606	-546	-1060	-184	795	254	-139	-607	-391	0
1215	0	0	-1141	-1790	-649	1465	-246	-1219	562	-7	-77	-209	1778	1528	0
1216	0	0	-97	-1747	-1650	922	776	-1698	1526	-1286	-298	-182	4392	3201	0
1217	0	0	468	-1749	-2217	640	1342	-1983	1565	-1844	-422	81	4397	3018	0
1218	0	0	117	-1782	-1899	832	1008	-1840	847	-1325	-238	151	2132	1154	0
1219	0	0	-846	-1823	-977	1334	65	-1400	-60	137	459	327	-1259	-1383	0
1220	0	0	-1916	-1810	106	1863	-1011	-852	-1051	991	360	-104	-2727	-2128	0
1221	0	0	-2003	-1829	174	1916	-1088	-827	-975	1113	318	-23	-2310	-1594	0
1222	0	0	-1802	-1831	-29	1816	-886	-930	-774	948	271	-81	-1893	-1274	0
1223	0	0	-1562	-1827	-265	1694	-648	-1046	-510	979	281	9	-1208	-669	0
1224	0	0	-1310	-1829	-519	1569	-395	-1174	-195	820	238	-67	-624	-335	0
1225	0	0	-995	-1815	-820	1405	-87	-1317	465	-67	-77	-294	1843	1474	0
1226	0	0	-45	-1804	-1759	924	857	-1781	1530	-1317	-343	-38	4382	3263	0
1227	0	0	518	-1819	-2337	650	1427	-2078	1540	-1874	-444	71	4491	3045	0
1228	0	0	152	-1844	-1996	846	1074	-1920	710	-1288	-246	209	2062	1231	0
1229	0	0	-689	-1831	-1142	1260	226	-1486	-81	228	424	358	-1191	-1348	0
1230	0	0	-1824	-1841	-17	1832	-903	-929	-1142	983	273	-44	-2793	-2168	0
1231	0	0	-1879	-1843	36	1861	-957	-903	-911	997	300	-17	-2302	-1600	0
1232	0	0	-1640	-1843	-203	1741	-718	-1023	-816	1035	310	-100	-1848	-1266	0
1233	0	0	-1438	-1841	-403	1639	-517	-1122	-430	948	275	21	-1226	-717	0
1234	0	0	-1222	-1827	-605	1524	-308	-1216	-176	688	230	-64	-675	-430	0
1235	0	0	-746	-1813	-1067	1279	160	-1440	560	-65	-73	-141	1862	1367	0
1236	0	0	-2	-1841	-1839	921	918	-1840	1540	-1408	-304	-9	4386	3195	0
1237	0	0	751	-1798	-2549	523	1650	-2173	1623	-1879	-360	135	4485	3039	0
1238	0	0	368	-1833	-2201	732	1284	-2017	857	-1363	-79	306	2040	1214	0
1239	0	0	-555	-1810	-1255	1182	350	-1532	54	64	488	417	-1218	-1387	0
1240	0	0	-1697	-1825	-128	1761	-784	-976	-1051	878	347	87	-2875	-2161	0
1241	0	0	-1779	-1821	-42	1800	-868	-931	-915	927	254	56	-2360	-1658	0
1242	0	0	-1443	-1821	-378	1632	-532	-1099	-698	892	409	85	-1922	-1156	0
1243	0	0	-1294	-1835	-541	1564	-376	-1188	-444	849	269	95	-1286	-766	0
1244	0	0	-1094	-1823	-729	1458	-182	-1276	-213	702	221	9	-706	-320	0
1245	0	0	-805	-1815	-1010	1310	102	-1412	467	-97	-135	-131	1746	1458	0
1246	0	0	153	-1804	-1957	825	1055	-1880	1534	-1367	-409	1	4390	3216	0
1247	0	0	730	-1811	-2541	540	1635	-2176	1559	-1866	-490	182	4467	3063	0
1248	0	0	291	-1827	-2118	768	1204	-1972	789	-1390	-287	242	2102	1173	0
1249	0	0	-658	-1831	-1173	1244	257	-1502	-60	54	366	364	-1259	-1326	0
1250	0	0	-1725	-1831	-106	1778	-809	-968	-1090	968	277	23	-2807	-2097	0
1251	0	0	-1882	-1817	65	1849	-973	-876	-983	849	259	-95	-2302	-1656	0
1252	0	0	-1521	-1796	-275	1658	-623	-1035	-700	876	238	-15	-1926	-1326	0
1253	0	0	-1474	-1780	-306	1627	-584	-1043	-587	882	168	-29	-1272	-746	0
1254	0	0	-1156	-1782	-626	1469	-265	-1204	-199	735	213	-85	-692	-316	0
1255	0	0	-910	-1767	-857	1338	-26	-1312	477	-112	-131	-236	1749	1538	0
1256	0	0	57	-1747	-1804	845	930	-1775	1414	-1350	-455	-85	4337	3067	0
1257	0	0	572	-1794	-2366	611	1469	-2080	1553	-1895	-473	126	4429	3082	0
1258	0	0	216	-1782	-1998	783	1107	-1890	752	-1412	-368	178	2073	1183	0
1259	0	0	-656	-1798	-1142	1227	243	-1470	-112	161	362	374	-1165	-1361	0
1260	0	0	-1771	-1800	-29	1785	-871	-914	-1181	960	213	-65	-2840	-2137	0
1261	0	0	-1892	-1782	110	1837	-1001	-836	-1001	991	184	-81	-2345	-1652	0
1262	0	0	-1624	-1763	-139	1693	-742	-951	-869	913	205	-98	-1949	-1278	0
1263	0	0	-1476	-1767	-291	1621	-592	-1029	-494	882	230	-21	-1292	-696	0
1264	0	0	-1109	-1755	-646	1432	-231	-1200	-180	746	172	-65	-719	-411	0
1265	0	0	-895	-1746	-851	1320	-22	-1298	502	-149	-137	-215	1718	1466	0
1266	0	0	-9	-1747	-1738	878	864	-1742	1484	-1334	-333	-36	4302	3166	0
1267	0	0	671	-1742	-2413	535	1542	-2077	1571	-1866	-453	141	4396	3020	0
1268	0	0	274	-1757	-2031	741	1152	-1894	725	-1377	-256	259	2054	1173	0
1269	0	0	-580	-1722	-1142	1151	281	-1432	-153	168	355	420	-1189	-1375	0
1270	0	0	-1719	-1744	-25	1731	-847	-884	-1183	888	207	-21	-2871	-2219	0
1271	0	0	-1815	-1742	73	1778	-944	-834	-1074	937	246	-93	-2401	-1643	0
1272	0	0	-1568	-1738	-170	1653	-699	-954	-812	983	258	-60	-1903	-1274	0
1273	0	0	-1375	-1726	-351	1550	-512	-1038	-506	826	180	-34	-1336	-764	0
1274	0	0	-1127	-1722	-595	1424	-266	-1158	-248	840	129	-31	-777	-337	0
1275	0	0	-864	-1709	-845	1286	-9	-1277	428	-46	-166	-221	1705	1435	0
1276	0	0	132	-1716	-1848	792	990	-1782	1553	-1348	-316	-122	4324	3162	0
1277	0	0	672	-1683	-2355	505	1513	-2019	1497	-1858	-442	21	4399	3051	0
1278	0	0	396	-1695	-2091	649	1243	-1893	743	-1340	-259	188	2050	1251	0
1279	0	0	-629	-1707	-1078	1168	224	-1392	-108	143	306	366	-1235	-1352	0
1280	0	0	-1736	-1713	23	1724	-879	-845	-1204	902	215	-42	-2853	-2211	0
1281	0	0	-1737	-1705	32	1721	-884	-836	-1053	946	120	32	-2430	-1695	0
1282	0	0	-1550	-1736	-186	1643	-682	-961	-915	940	106	-25	-1953	-1278	0
1283	0	0	-1402	-1716	-314	1559	-544	-1015	-601	801	182	-15	-1354	-758	0
1284	0	0	-1166	-1711	-545	1438	-310	-1128	-362	729	15	-108	-727	-397	0
1285	0	0	-865	-1681	-816	1273	-24	-1248	442	-42	-256	-182	1716	1358	0
1286	0	0	58	-1666	-1724	804	891	-1695	1420	-1321	-554	5	4285	3127	0
1287	0	0	693	-1666	-2359	486	1526	-2012	1608	-1926	-446	69	4347	3074	0
1288	0	0	394	-1660	-2054	633	1224	-1857	733	-1311	-304	209	2066	1150	0
1289	0	0	-628	-1656	-1028	1142	200	-1342	-176	85	294	382	-1286	-1301	0
1290	0	0	-1609	-1649	-40	1629	-784	-844	-1125	997	225	46	-2913	-2122	0
1291	0	0	-1794	-1674	120	1734	-957	-777	-1037	911	166	5	-2463	-1683	0
1292	0	0	-1545	-1674	-129	1609	-708	-901	-869	913	155	-44	-1940	-1350	0
1293	0	0	-1429	-1685	-256	1557	-586	-970	-661	890	118	-29	-1406	-803	0
1294	0	0	-1108	-1680	-572	1394	-268	-1126	-289	785	60	7	-661	-331	0
1295	0	0	-807	-1678	-871	1242	32	-1274	426	-95	-273	-147	1649	1398	0
1296	0	0	141	-1676	-1817	767	979	-1746	1414	-1293	-525	27	4320	3230	0
1297	0	0	692	-1670	-2362	489	1527	-2016	1520	-1875	-455	81	4380	3084	0
1298	0	0	355	-1689	-2044	667	1199	-1866	880	-1416	-304	223	2141	1187	0
1299	0	0	-531	-1656	-1125	1093	297	-1390	-180	91	298	347	-1247	-1342	0
1300	0	0	-1695	-1678	17	1686	-856	-830	-1162	894	137	19	-2853	-2207	0
1301	0	0	-1842	-1705	137	1773	-989	-784	-1096	948	106	-21	-2467	-1726	0
1302	0	0	-1586	-1683	-97	1634	-744	-890	-822	938	174	-40	-1957	-1290	0
1303	0	0	-1459	-1691	-232	1575	-613	-961	-568	900	106	-23	-1389	-779	0
1304	0	0	-1109	-1650	-541	1379	-284	-1095	-296	739	110	-52	-781	-397	0
1305	0	0	-842	-1643	-801	1242	-20	-1222	374	-122	-302	-261	1681	1400	0
1306	0	0	-32	-1681	-1649	856	808	-1665	1468	-1367	-461	-46	4240	3204	0
1307	0	0	690	-1670	-2360	490	1525	-2015	1484	-1763	-562	81	4423	3098	0
1308	0	0	268	-1689	-1957	710	1112	-1823	793	-1361	-356	215	2037	1274	0
1309	0	0	-537	-1625	-1088	1081	275	-1356	-180	145	223	355	-1233	-1348	0
1310	0	0	-1732	-1647	85	1689	-908	-781	-1183	993	93	-100	-2886	-2178	0
1311	0	0	-1830	-1662	168	1746	-999	-747	-1121	921	157	-164	-2430	-1656	0
1312	0	0	-1587	-1674	-87	1630	-750	-880	-824	927	97	-71	-1976	-1231	0
1313	0	0	-1393	-1645	-252	1519	-570	-948	-523	845	91	-29	-1309	-799	0
1314	0	0	-1249	-1662	-413	1455	-418	-1037	-302	692	34	-151	-787	-413	0
1315	0	0	-914	-1676	-762	1295	-76	-1219	444	-64	-341	-250	1650	1371	0
1316	0	0	78	-1650	-1728	786	903	-1689	1466	-1264	-471	-77	4339	3133	0
1317	0	0	561	-1668	-2229	553	1395	-1948	1499	-1813	-560	50	4506	3036	0
1318	0	0	343	-1664	-2007	660	1175	-1835	772	-1342	-419	172	2038	1167	0
1319	0	0	-720	-1709	-989	1214	134	-1349	-172	178	308	434	-1193	-1247	0
1320	0	0	-1811	-1680	131	1745	-971	-774	-1235	853	85	-21	-2941	-2236	0
1321	0	0	-1818	-1687	131	1752	-974	-778	-1150	1088	199	-79	-2353	-1670	0
1322	0	0	-1702	-1681	21	1691	-861	-830	-925	917	93	-97	-1984	-1309	0
1323	0	0	-1471	-1678	-207	1574	-632	-942	-607	830	168	-67	-1359	-878	0
1324	0	0	-1244	-1668	-424	1456	-410	-1046	-230	772	149	-25	-731	-343	0
1325	0	0	-956	-1631	-675	1293	-140	-1153	343	-110	-205	-271	1619	1336	0
1326	0	0	99	-1606	-1705	753	902	-1655	1455	-1233	-386	-5	4355	3210	0
1327	0	0	549	-1639	-2188	545	1368	-1913	1422	-1891	-496	62	4355	3007	0
1328	0	0	241	-1660	-1901	709	1071	-1780	737	-1387	-256	182	2052	1156	0
1329	0	0	-650	-1691	-1041	1170	195	-1366	-184	110	366	397	-1162	-1274	0
1330	0	0	-1759	-1670	89	1714	-924	-790	-1243	909	244	-52	-2925	-2293	0
1331	0	0	-1919	-1654	265	1786	-1092	-694	-1175	1039	275	-29	-2399	-1705	0
1332	0	0	-1685	-1662	23	1673	-854	-819	-968	923	277	-60	-2035	-1369	0
1333	0	0	-1480	-1701	-221	1590	-629	-961	-626	925	281	17	-1321	-840	0
1334	0	0	-1253	-1687	-434	1470	-409	-1060	-353	713	236	-100	-737	-471	0
1335	0	0	-919	-1654	-735	1286	-92	-1194	345	-29	-137	-194	1709	1330	0
1336	0	0	-78	-1641	-1563	859	742	-1602	1311	-1346	-337	-102	4357	3140	0
1337	0	0	615	-1643	-2258	514	1436	-1950	1464	-1903	-453	25	4388	3007	0
1338	0	0	221	-1678	-1899	728	1060	-1788	820	-1385	-273	252	1980	1243	0
1339	0	0	-656	-1664	-1008	1160	176	-1336	-244	32	403	322	-1229	-1325	0
1340	0	0	-1786	-1666	120	1726	-953	-773	-1249	935	217	-15	-2882	-2231	0
1341	0	0	-1861	-1617	244	1739	-1052	-686	-1092	927	242	-15	-2459	-1751	0
1342	0	0	-1627	-1606	21	1616	-824	-792	-826	929	201	-17	-2005	-1313	0
1343	0	0	-1554	-1639	-85	1596	-734	-862	-679	772	228	-95	-1390	-865	0
1344	0	0	-1214	-1662	-448	1438	-383	-1055	-258	781	178	-29	-739	-388	0
1345	0	0	-1026	-1631	-605	1328	-210	-1118	285	-67	-211	-248	1614	1305	0
1346	0	0	-16	-1616	-1600	816	792	-1608	1439	-1326	-389	-108	4345	3092	0
1347	0	0	565	-1617	-2182	526	1373	-1899	1416	-1806	-384	54	4434	3026	0
1348	0	0	254	-1633	-1887	689	1070	-1760	727	-1402	-281	153	2068	1193	0
1349	0	0	-689	-1633	-944	1161	127	-1288	-211	79	364	337	-1179	-1352	0
1350	0	0	-1910	-1641	269	1775	-1089	-686	-1218	859	162	3	-2927	-2190	0
1351	0	0	-1848	-1641	207	1744	-1027	-717	-1088	935	159	-112	-2425	-1780	0
1352	0	0	-1695	-1643	52	1669	-873	-795	-871	958	149	-13	-1955	-1323	0
1353	0	0	-1513	-1629	-116	1571	-698	-872	-558	770	170	-89	-1379	-900	0
1354	0	0	-1205	-1608	-403	1406	-401	-1005	-263	698	199	-36	-754	-415	0
1355	0	0	-950	-1588	-638	1269	-156	-1113	372	-147	-145	-329	1621	1344	0
1356	0	0	75	-1579	-1654	752	864	-1616	1460	-1315	-384	1	4366	3168	0
1357	0	0	561	-1621	-2182	530	1371	-1901	1429	-1879	-533	15	4434	3024	0
1358	0	0	303	-1629	-1932	663	1117	-1780	776	-1425	-250	155	2095	1189	0
1359	0	0	-681	-1635	-954	1158	136	-1294	-133	42	329	329	-1111	-1245	0
1360	0	0	-1768	-1635	133	1701	-950	-751	-1183	880	219	-71	-2857	-2234	0
1361	0	0	-1881	-1643	238	1762	-1059	-702	-1032	960	219	-71	-2438	-1771	0
1362	0	0	-1579	-1621	-42	1600	-768	-831	-807	975	281	36	-1883	-1268	0
1363	0	0	-1503	-1623	-120	1563	-691	-871	-589	851	213	-42	-1402	-781	0
1364	0	0	-1141	-1594	-453	1367	-344	-1023	-215	754	259	-110	-725	-401	0
1365	0	0	-796	-1579	-783	1187	-6	-1181	452	-93	-126	-259	1660	1363	0
1366	0	0	0	-1567	-1567	783	783	-1567	1429	-1245	-413	-11	4250	3160	0
1367	0	0	691	-1555	-2246	432	1468	-1900	1546	-1844	-384	77	4425	3045	0
1368	0	0	271	-1579	-1850	654	1060	-1714	743	-1336	-250	161	2058	1183	0
1369	0	0	-473	-1538	-1065	1005	296	-1301	-124	97	378	389	-1055	-1257	0
1370	0	0	-1712	-1548	164	1630	-938	-692	-1255	907	209	-108	-2894	-2242	0
1371	0	0	-1745	-1561	184	1653	-964	-688	-1041	956	219	-15	-2477	-1751	0
1372	0	0	-1625	-1546	79	1585	-852	-733	-896	948	228	-58	-1860	-1301	0
1373	0	0	-1380	-1515	-135	1447	-622	-825	-653	896	207	-83	-1390	-841	0
1374	0	0	-1055	-1489	-434	1272	-310	-961	-240	801	149	5	-735	-399	0
1375	0	0	-807	-1447	-640	1127	-83	-1043	358	-126	-176	-267	1584	1313	0
1376	0	0	220	-1396	-1616	588	918	-1506	1427	-1262	-347	-56	4300	3158	0
1377	0	0	757	-1367	-2124	305	1440	-1745	1493	-1862	-382	97	4462	3090	0
1378	0	0	535	-1354	-1889	409	1212	-1621	793	-1383	-188	182	2159	1127	0
1379	0	0	-414	-1356	-942	885	264	-1149	-223	120	395	469	-1059	-1268	0
1380	0	0	-1598	-1410	188	1504	-893	-611	-1183	834	296	17	-2964	-2267	0
1381	0	0	-1663	-1435	228	1549	-945	-603	-1162	973	250	-77	-2442	-1843	0
1382	0	0	-1559	-1474	85	1516	-822	-694	-880	880	287	-73	-1965	-1313	0
1383	0	0	-1315	-1472	-157	1393	-579	-814	-628	876	236	-3	-1390	-803	0
1384	0	0	-1065	-1466	-401	1265	-332	-933	-329	777	190	-62	-750	-446	0
1385	0	0	-770	-1425	-655	1097	-57	-1040	335	-29	-149	-118	1575	1309	0
1386	0	0	294	-1356	-1650	531	972	-1503	1439	-1241	-234	-36	4386	3115	0
1387	0	0	921	-1342	-2263	210	1592	-1802	1604	-1843	-322	97	4475	3107	0
1388	0	0	512	-1323	-1835	405	1173	-1579	832	-1414	-149	85	2081	1200	0
1389	0	0	-393	-1328	-935	860	271	-1131	-98	36	368	422	-1187	-1218	0
1390	0	0	-1489	-1303	186	1396	-837	-558	-1156	789	331	-85	-3003	-2246	0
1391	0	0	-1597	-1272	325	1434	-961	-473	-1092	948	279	-52	-2473	-1746	0
1392	0	0	-1382	-1251	131	1316	-756	-560	-876	855	283	-116	-2042	-1460	0
1393	0	0	-1181	-1245	-64	1213	-558	-654	-498	913	213	42	-1402	-795	0
1394	0	0	-991	-1272	-281	1131	-355	-776	-256	770	157	-56	-774	-380	0
1395	0	0	-684	-1297	-613	990	-35	-955	432	-89	-194	-223	1552	1373	0
1396	0	0	339	-1286	-1625	473	982	-1455	1503	-1332	-283	-34	4339	3171	0
1397	0	0	850	-1334	-2184	242	1517	-1759	1546	-1827	-403	54	4494	3109	0
1398	0	0	520	-1431	-1951	455	1235	-1691	851	-1435	-219	129	2124	1253	0
1399	0	0	-457	-1487	-1030	972	286	-1258	-87	-25	312	337	-1090	-1185	0
1400	0	0	-1642	-1526	116	1584	-879	-705	-1212	830	225	-85	-2985	-2227	0
1401	0	0	-1836	-1565	271	1700	-1053	-647	-1146	855	230	-205	-2556	-1759	0
1402	0	0	-1574	-1573	1	1573	-787	-786	-834	937	170	-64	-2081	-1373	0
1403	0	0	-1372	-1478	-106	1425	-633	-792	-492	772	217	-73	-1371	-770	0
1404	0	0	-1059	-1443	-384	1251	-337	-913	-230	744	110	-137	-789	-426	0
1405	0	0	-728	-1408	-680	1068	-24	-1044	448	-75	-149	-298	1639	1392	0
1406	0	0	187	-1427	-1614	620	900	-1520	1565	-1284	-353	-75	4347	3237	0
1407	0	0	827	-1468	-2295	320	1561	-1881	1619	-1771	-353	15	4644	3142	0
1408	0	0	229	-1621	-1850	696	1039	-1735	805	-1420	-318	106	2165	1237	0
1409	0	0	-421	-1581	-1160	1001	369	-1370	-67	106	422	380	-1063	-1214	0
1410	0	0	-1708	-1590	118	1649	-913	-736	-1167	913	256	-67	-2865	-2203	0
1411	0	0	-1783	-1588	195	1685	-989	-696	-1065	931	207	-128	-2523	-1802	0
1412	0	0	-1558	-1639	-81	1598	-738	-860	-801	1057	195	-27	-1959	-1309	0
1413	0	0	-1473	-1641	-168	1557	-652	-904	-628	830	207	-108	-1408	-834	0
1414	0	0	-1100	-1666	-566	1383	-267	-1116	-174	783	186	-7	-756	-395	0
1415	0	0	-875	-1598	-723	1236	-76	-1160	446	-118	-124	-246	1637	1371	0
1416	0	0	109	-1561	-1670	726	889	-1615	1548	-1356	-296	-81	4376	3109	0
1417	0	0	732	-1553	-2285	410	1508	-1919	1612	-1767	-419	114	4656	3138	0
1418	0	0	398	-1563	-1961	582	1179	-1762	925	-1387	-248	172	2132	1299	0
1419	0	0	-586	-1596	-1010	1091	212	-1303	-128	64	364	403	-1076	-1169	0
1420	0	0	-1722	-1658	64	1690	-893	-797	-1119	923	230	-5	-2908	-2217	0
1421	0	0	-1767	-1649	118	1708	-942	-765	-1096	1041	215	-120	-2405	-1747	0
1422	0	0	-1677	-1631	46	1654	-861	-792	-799	921	203	-104	-1976	-1278	0
1423	0	0	-1401	-1606	-205	1503	-598	-905	-541	830	207	-23	-1383	-857	0
1424	0	0	-1183	-1586	-403	1384	-390	-994	-256	774	139	-34	-766	-294	0
1425	0	0	-901	-1583	-682	1242	-109	-1132	519	-81	-137	-217	1664	1420	0
1426	0	0	88	-1526	-1614	719	851	-1570	1472	-1208	-415	-42	4411	3131	0
1427	0	0	627	-1592	-2219	482	1423	-1905	1627	-1891	-407	77	4560	3158	0
1428	0	0	334	-1557	-1891	611	1112	-1724	938	-1429	-238	139	2236	1299	0
1429	0	0	-605	-1604	-999	1104	197	-1301	-56	81	364	417	-1024	-1065	0
1430	0	0	-1752	-1590	162	1671	-957	-714	-1162	952	217	-64	-2859	-2145	0
1431	0	0	-1827	-1581	246	1704	-1036	-667	-1018	962	157	-91	-2459	-1598	0
1432	0	0	-1654	-1559	95	1606	-874	-732	-789	952	197	-89	-1889	-1185	0
1433	0	0	-1445	-1571	-126	1508	-659	-848	-506	915	129	-93	-1262	-799	0
1434	0	0	-1178	-1604	-426	1391	-376	-1015	-141	791	161	-79	-609	-322	0
1435	0	0	-945	-1592	-647	1268	-149	-1119	485	-54	-213	-252	1641	1359	0
1436	0	0	28	-1621	-1649	796	838	-1635	1581	-1288	-355	-102	4415	3228	0
1437	0	0	590	-1668	-2258	539	1424	-1963	1650	-1887	-483	65	4522	3065	0
1438	0	0	175	-1782	-1957	803	1066	-1869	905	-1346	-230	176	2238	1309	0
1439	0	0	-1305	-283	1022	794	-1163	369	-677	-715	-277	-126	-1354	-1563	0
1440	0	0	-2577	-2508	69	2542	-1323	-1219	-1195	803	205	-85	-2814	-1980	0
1441	0	0	-3340	-4502	-1162	3921	-1089	-2832	-1099	838	97	-205	-2421	-1784	0
1442	0	0	-3455	-5197	-1742	4326	-856	-3469	-715	962	168	-104	-1784	-1063	0
1443	0	0	-3769	-5986	-2217	4877	-776	-4101	-463	760	170	13	-1274	-746	0
1444	0	0	-3706	-6522	-2816	5114	-445	-4669	-261	752	166	-112	-651	-411	0
1445	0	0	-3585	-6797	-3212	5191	-186	-5004	450	-83	-114	-248	1610	1447	0
1446	0	0	-2753	-6945	-4192	4849	719	-5568	1443	-1344	-440	-77	4302	3036	0
1447	0	0	-2210	-7009	-4799	4609	1294	-5904	1676	-1903	-512	69	4452	3051	0
1448	0	0	-2541	-6921	-4380	4731	919	-5650	1012	-1385	-277	79	2277	1309	0
1449	0	0	-3213	-6673	-3460	4943	123	-5066	-17	112	374	355	-853	-1034	0
1450	0	0	-4133	-6334	-2201	5233	-966	-4267	-900	1006	265	83	-2758	-2052	1
1451	0	0	-4117	-5942	-1825	5029	-1146	-3883	-913	944	168	-67	-2357	-1631	0
1452	0	0	-3752	-5532	-1780	4642	-986	-3656	-593	938	178	-50	-1945	-1229	0
1453	0	0	-3426	-5090	-1664	4258	-881	-3377	-475	902	106	9	-1336	-729	0
1454	0	0	-2963	-4588	-1625	3775	-669	-3106	-124	713	77	-102	-659	-401	0
1455	0	0	-2454	-4083	-1629	3268	-412	-2856	465	-60	-217	-226	1606	1319	0
1456	0	0	-1228	-3563	-2335	2395	553	-2949	1499	-1390	-422	5	4176	3084	0
1457	0	0	-322	-3043	-2721	1682	1199	-2882	1550	-1829	-407	186	4469	3100	0
1458	0	0	-336	-2506	-2170	1421	917	-2338	902	-1272	-182	308	2281	1237	0
1459	0	0	-991	-1951	-960	1471	-15	-1455	31	188	372	609	-952	-1057	0
1460	0	0	-1784	-1311	473	1547	-1128	-419	-921	1039	275	207	-2735	-2101	0
1461	0	0	-1602	-830	772	1216	-1187	-29	-890	999	339	112	-2314	-1629	0
1462	0	0	-1107	-560	547	833	-827	-6	-475	1107	397	238	-1773	-1144	0
1463	0	0	-910	-424	486	667	-698	31	-314	1055	355	258	-1175	-653	0
1464	0	0	-492	-378	114	435	-303	-132	0	937	413	209	-552	-184	0
1465	0	0	-163	-473	-310	318	73	-391	717	203	87	98	1839	1538	0
1466	0	0	506	-611	-1117	52	811	-864	1472	-1167	-184	242	4370	3278	0
1467	0	0	883	-925	-1808	21	1345	-1366	1540	-1738	-413	259	4469	2995	0
1468	0	0	258	-1245	-1503	493	880	-1374	853	-1243	-141	190	2207	1233	0
1469	0	0	-834	-1701	-867	1267	16	-1284	-217	77	508	583	-894	-1158	0
1470	0	0	-2019	-2269	-250	2144	-884	-1259	-1111	1086	525	225	-2768	-2095	0
1471	0	0	-2485	-2710	-225	2597	-1130	-1467	-1144	1088	403	67	-2360	-1713	0
1472	0	0	-2489	-3028	-539	2758	-975	-1783	-1068	944	267	-110	-1986	-1437	0
1473	0	0	-2466	-3230	-764	2848	-851	-1997	-787	925	131	-85	-1410	-801	0
1474	0	0	-2109	-3305	-1196	2707	-456	-2250	-411	836	-23	-162	-824	-417	0
1475	0	0	-1821	-3276	-1455	2548	-183	-2365	258	1	-310	-378	1486	1334	0
1476	0	0	-1009	-3228	-2219	2118	605	-2723	1255	-1338	-562	-211	4163	3191	0
1477	0	0	-225	-3133	-2908	1679	1341	-3020	1484	-1887	-628	-56	4430	3082	0
1478	0	0	-570	-3084	-2514	1827	972	-2799	818	-1470	-477	48	2182	1262	0
1479	0	0	-1242	-3032	-1790	2137	274	-2411	-126	104	194	432	-816	-1026	0
1480	0	0	-2553	-3014	-461	2783	-1046	-1737	-1259	859	62	-69	-2845	-2260	0
1481	0	0	-2522	-2995	-473	2758	-1024	-1734	-1074	909	81	-77	-2417	-1751	0
1482	0	0	-2282	-2972	-690	2627	-796	-1831	-847	1061	128	9	-1782	-1282	0
1483	0	0	-2105	-2972	-867	2538	-619	-1919	-626	801	116	-128	-1354	-853	0
1484	0	0	-1643	-2985	-1342	2314	-150	-2163	-269	822	180	-7	-698	-417	0
1485	0	0	-1460	-2979	-1519	2219	29	-2249	254	-133	-236	-254	1552	1185	0
1486	0	0	-378	-2958	-2580	1668	1101	-2769	1313	-1321	-366	-85	4213	3123	0
1487	0	0	233	-2958	-3191	1362	1712	-3074	1464	-1903	-403	77	4531	3072	0
1488	0	0	-101	-2985	-2884	1543	1391	-2934	628	-1352	-366	104	2042	1208	0
1489	0	0	-918	-3007	-2089	1962	585	-2548	-223	97	347	413	-987	-1156	0
1490	0	0	-2138	-2995	-857	2566	-640	-1926	-1245	865	244	25	-3036	-2324	0
1491	0	0	-2161	-2954	-793	2557	-684	-1873	-1101	865	314	-133	-2547	-1792	0
1492	0	0	-1975	-2941	-966	2458	-504	-1953	-853	896	259	-25	-2108	-1443	0
1493	0	0	-1831	-2952	-1121	2391	-355	-2036	-514	873	300	104	-1441	-774	0
1494	0	0	-1575	-2956	-1381	2265	-97	-2168	-285	754	174	-56	-847	-477	0
1495	0	0	-1387	-2919	-1532	2153	72	-2225	413	-106	-60	-162	1495	1323	0
1496	0	0	-359	-2877	-2518	1618	1079	-2697	1350	-1402	-281	-58	4264	3026	0
1497	0	0	190	-2902	-3092	1356	1641	-2997	1528	-1922	-333	178	4353	3028	0
1498	0	0	-39	-2884	-2845	1461	1403	-2864	905	-1396	-256	242	2118	1206	0
1499	0	0	-1024	-2884	-1860	1954	418	-2372	-129	-85	325	364	-1014	-1146	0
1500	0	0	-2169	-2892	-723	2530	-723	-1807	-1150	931	141	-112	-3016	-2312	0
1501	0	0	-2429	-2857	-428	2643	-1000	-1642	-1119	921	126	-135	-2562	-1846	0
1502	0	0	-2120	-2855	-735	2487	-692	-1795	-884	931	116	-124	-2099	-1398	0
1503	0	0	-2002	-2834	-832	2418	-585	-1833	-595	886	77	-71	-1385	-838	0
1504	0	0	-1719	-2811	-1092	2265	-313	-1951	-318	772	64	-98	-849	-465	0
1505	0	0	-1484	-2809	-1325	2146	-79	-2067	355	-131	-230	-339	1495	1224	0
1506	0	0	-593	-2816	-2223	1704	815	-2519	1379	-1257	-488	-67	4271	3072	0
1507	0	0	99	-2793	-2892	1347	1495	-2842	1484	-1908	-657	21	4452	2977	0
1508	0	0	-209	-2785	-2576	1497	1183	-2680	847	-1295	-485	32	2153	1173	0
1509	0	0	-1093	-2780	-1687	1936	297	-2233	-236	-15	234	298	-979	-1115	0
1510	0	0	-2172	-2783	-611	2477	-780	-1697	-1177	1117	131	-87	-2927	-2275	0
1511	0	0	-2392	-2774	-382	2583	-1005	-1578	-1233	1142	-34	-79	-2553	-1792	0
1512	0	0	-2158	-2776	-618	2467	-770	-1697	-960	1037	-77	-13	-2083	-1406	0
1513	0	0	-1907	-2772	-865	2339	-521	-1818	-655	929	52	40	-1410	-840	0
1514	0	0	-1627	-2756	-1129	2191	-249	-1942	-395	776	25	44	-807	-440	0
1515	0	0	-1290	-2708	-1418	1999	64	-2063	254	-203	-337	-120	1472	1127	0
1516	0	0	-423	-2716	-2293	1569	935	-2504	1319	-1493	-517	116	4250	3117	0
1517	0	0	187	-2721	-2908	1267	1547	-2814	1385	-2093	-626	174	4471	2995	0
1518	0	0	-6	-2704	-2698	1355	1346	-2701	787	-1567	-388	384	2044	1264	0
1519	0	0	-863	-2692	-1829	1777	483	-2260	-252	3	223	741	-948	-1055	0
1520	0	0	-2107	-2710	-603	2408	-752	-1656	-1356	929	139	143	-3063	-2322	0
1521	0	0	-2148	-2679	-531	2413	-808	-1605	-1249	1018	120	79	-2554	-1722	0
1522	0	0	-1952	-2669	-717	2310	-617	-1693	-890	1014	124	147	-2093	-1276	0
1523	0	0	-1782	-2651	-869	2216	-456	-1760	-731	931	162	116	-1447	-838	0
1524	0	0	-1558	-2640	-1082	2099	-238	-1861	-322	795	230	131	-869	-300	0
1525	0	0	-1308	-2613	-1305	1960	-1	-1959	213	17	-219	-128	1400	1348	0
1526	0	0	-258	-2582	-2324	1420	1033	-2453	1297	-1332	-325	89	4176	3210	0
1527	0	0	305	-2572	-2877	1133	1591	-2724	1528	-1839	-384	228	4524	3166	0
1528	0	0	-27	-2566	-2539	1296	1256	-2552	801	-1340	-331	162	2099	1295	0
1529	0	0	-935	-2576	-1641	1755	353	-2108	-211	1	343	512	-900	-892	0
1530	0	0	-2082	-2547	-465	2314	-808	-1506	-1212	737	271	23	-3036	-2211	0
1531	0	0	-2291	-2529	-238	2410	-1026	-1383	-1150	820	188	-104	-2541	-1664	0
1532	0	0	-2082	-2504	-422	2293	-830	-1463	-913	785	176	25	-2064	-1282	0
1533	0	0	-1882	-2502	-620	2192	-631	-1561	-614	729	215	-58	-1427	-838	0
1534	0	0	-1609	-2489	-880	2049	-364	-1684	-184	558	155	15	-874	-362	0
1535	0	0	-1370	-2471	-1101	1920	-134	-1786	401	-190	-155	-178	1472	1261	0
1536	0	0	-407	-2459	-2052	1433	822	-2255	1437	-1352	-240	-81	4287	3107	0
1537	0	0	190	-2430	-2620	1120	1405	-2525	1689	-1891	-345	170	4574	3189	0
1538	0	0	-163	-2426	-2263	1294	1050	-2344	911	-1420	-195	228	2085	1284	0
1539	0	0	-968	-2419	-1451	1693	241	-1935	-118	31	325	496	-948	-1008	0
1540	0	0	-2118	-2393	-275	2255	-921	-1334	-1082	1001	314	42	-2878	-2198	0
1541	0	0	-2413	-2392	21	2402	-1217	-1185	-1051	997	128	-58	-2487	-1800	0
1542	0	0	-2099	-2362	-263	2230	-918	-1312	-803	1039	159	-27	-2031	-1262	0
1543	0	0	-2019	-2362	-343	2190	-838	-1352	-457	999	122	-77	-1408	-787	0
1544	0	0	-1653	-2324	-671	1988	-491	-1497	-166	836	194	-147	-772	-368	0
1545	0	0	-1347	-2326	-979	1836	-184	-1652	504	-91	-141	-327	1515	1305	0
1546	0	0	-615	-2329	-1714	1472	549	-2021	1511	-1336	-310	-199	4337	3185	0
1547	0	0	60	-2291	-2351	1115	1205	-2321	1817	-1920	-450	-69	4547	3067	0
1548	0	0	-326	-2260	-1934	1293	804	-2097	1067	-1268	-294	50	2174	1286	0
1549	0	0	-1065	-2219	-1154	1642	44	-1686	-133	52	343	281	-818	-1012	0
1550	0	0	-2292	-2209	83	2250	-1187	-1063	-1162	1065	188	-166	-2811	-2302	0
1551	0	0	-2455	-2217	238	2336	-1346	-989	-1222	1070	176	-289	-2403	-1773	0
1552	0	0	-2255	-2205	50	2230	-1152	-1077	-938	979	283	-263	-1932	-1332	0
1553	0	0	-2091	-2172	-81	2131	-1005	-1126	-706	820	120	-271	-1297	-840	0
1554	0	0	-1773	-2161	-388	1967	-692	-1274	-182	690	211	-211	-671	-366	0
1555	0	0	-1531	-2128	-597	1829	-467	-1362	349	-73	-162	-343	1596	1307	0
1556	0	0	-491	-2114	-1623	1302	566	-1868	1402	-1086	-310	-182	4425	3104	0
1557	0	0	40	-2097	-2137	1028	1088	-2117	1552	-1619	-463	-15	4613	3107	0
1558	0	0	-232	-2073	-1841	1152	804	-1957	814	-1156	-374	58	2267	1228	0
1559	0	0	-1044	-2056	-1012	1550	-16	-1534	-161	161	356	405	-795	-1024	0
1560	0	0	-2263	-2037	226	2150	-1244	-905	-1210	1034	391	-112	-2787	-2289	0
1561	0	0	-2269	-1990	279	2129	-1274	-855	-1144	1121	234	-147	-2452	-1850	0
1562	0	0	-2125	-1955	170	2040	-1147	-892	-907	1125	223	-95	-1961	-1350	0
1563	0	0	-1818	-1907	-89	1862	-864	-998	-603	1010	258	-145	-1363	-880	0
1564	0	0	-1579	-1893	-314	1736	-632	-1103	-205	834	211	-7	-698	-463	0
1565	0	0	-1255	-1879	-624	1567	-315	-1251	417	-46	-178	-261	1583	1179	0
1566	0	0	-155	-1821	-1666	988	755	-1743	1464	-1299	-310	-7	4419	3069	0
1567	0	0	337	-1810	-2147	736	1242	-1978	1573	-1850	-391	62	4644	3090	0
1568	0	0	173	-1786	-1959	806	1066	-1872	1034	-1373	-273	155	2231	1160	0
1569	0	0	-741	-1804	-1063	1272	161	-1433	-98	-17	388	430	-774	-1022	0
1570	0	0	-1929	-1761	168	1845	-1048	-796	-1129	880	283	-23	-2931	-2306	0
1571	0	0	-1993	-1699	294	1846	-1143	-702	-1047	973	308	-42	-2522	-1811	0
1572	0	0	-1831	-1678	153	1754	-992	-762	-818	911	329	-75	-1953	-1418	0
1573	0	0	-1599	-1643	-44	1621	-777	-843	-601	935	246	-60	-1361	-894	0
1574	0	0	-1339	-1631	-292	1485	-523	-961	-316	822	106	-89	-746	-461	0
1575	0	0	-919	-1598	-679	1258	-120	-1138	269	5	-147	-195	1598	1204	0
1576	0	0	-87	-1586	-1499	836	706	-1542	1356	-1214	-296	-5	4374	3136	0
1577	0	0	621	-1563	-2184	471	1402	-1873	1472	-1749	-516	81	4574	3065	0
1578	0	0	357	-1532	-1889	587	1123	-1710	898	-1212	-263	258	2298	1284	0
1579	0	0	-507	-1519	-1012	1013	252	-1265	-259	-73	226	409	-795	-997	0
1580	0	0	-1621	-1507	114	1564	-867	-696	-1323	1004	238	56	-2937	-2298	0
1581	0	0	-1798	-1478	320	1638	-1059	-579	-1179	886	217	-95	-2537	-1732	0
1582	0	0	-1559	-1472	87	1515	-823	-692	-968	907	197	38	-2048	-1288	0
1583	0	0	-1269	-1447	-178	1358	-545	-812	-684	826	145	1	-1342	-890	0
1584	0	0	-1015	-1447	-432	1231	-291	-939	-356	663	195	-31	-776	-386	0
1585	0	0	-611	-1406	-795	1008	92	-1100	256	-50	-147	-172	1540	1251	0
1586	0	0	200	-1433	-1633	616	916	-1533	1330	-1480	-316	5	4345	3140	0
1587	0	0	986	-1431	-2417	222	1701	-1924	1544	-1949	-356	201	4564	3090	0
1588	0	0	578	-1449	-2027	435	1302	-1738	1037	-1546	-281	302	2155	1336	0
1589	0	0	-233	-1439	-1206	836	486	-1322	-104	-174	296	556	-880	-1065	0
1590	0	0	-1486	-1486	0	1486	-743	-743	-1127	898	230	157	-2939	-2238	0
1591	0	0	-1536	-1480	56	1508	-796	-712	-1022	851	323	102	-2525	-1757	0
1592	0	0	-1395	-1505	-110	1450	-642	-807	-902	896	271	85	-2073	-1373	0
1593	0	0	-1168	-1530	-362	1349	-403	-946	-632	797	254	64	-1408	-803	0
1594	0	0	-995	-1567	-572	1281	-211	-1069	-364	797	174	83	-735	-436	0
1595	0	0	-683	-1592	-909	1137	113	-1250	215	38	-164	-93	1530	1229	0
1596	0	0	194	-1641	-1835	723	1014	-1738	1326	-1229	-339	31	4386	3109	0
1597	0	0	782	-1685	-2467	451	1624	-2076	1511	-1943	-434	194	4574	3127	0
1598	0	0	462	-1722	-2184	630	1323	-1953	871	-1418	-275	155	2170	1377	0
1599	0	0	-506	-1798	-1292	1152	393	-1545	-240	-170	273	424	-900	-933	0
1600	0	0	-1709	-1831	-122	1770	-793	-976	-1284	900	265	3	-2921	-2192	0
1601	0	0	-1896	-1877	19	1886	-957	-929	-1189	873	294	-106	-2572	-1763	0
1602	0	0	-1720	-1910	-190	1815	-765	-1050	-874	841	353	-87	-1982	-1266	0
1603	0	0	-1581	-1945	-364	1763	-608	-1154	-554	756	213	-52	-1462	-902	0
1604	0	0	-1337	-1984	-647	1660	-345	-1315	-254	719	213	-25	-861	-384	0
1605	0	0	-970	-2011	-1041	1490	35	-1526	325	-104	-71	-228	1470	1284	0
1606	0	0	-136	-2062	-1926	1099	895	-1994	1367	-1162	-339	-31	4374	3220	0
1607	0	0	440	-2093	-2533	826	1486	-2313	1449	-1837	-483	38	4580	3129	0
1608	0	0	130	-2110	-2240	990	1185	-2175	935	-1255	-310	176	2168	1350	0
1609	0	0	-690	-2139	-1449	1414	379	-1794	-155	-38	314	358	-791	-950	0
1610	0	0	-2019	-2168	-149	2093	-935	-1158	-1245	927	174	-89	-2993	-2246	0
1611	0	0	-2167	-2207	-40	2187	-1063	-1123	-1119	979	166	-102	-2529	-1798	0
1612	0	0	-1930	-2236	-306	2083	-812	-1271	-836	1068	166	-9	-2031	-1325	0
1613	0	0	-1905	-2271	-366	2088	-769	-1318	-614	781	213	-71	-1519	-824	0
1614	0	0	-1469	-2277	-808	1873	-330	-1542	-269	772	188	-73	-828	-426	0
1615	0	0	-1178	-2277	-1099	1727	-39	-1688	355	-95	-120	-228	1509	1220	0
1616	0	0	-357	-2300	-1943	1328	793	-2121	1497	-1412	-374	-9	4324	3150	0
1617	0	0	347	-2324	-2671	988	1509	-2497	1709	-1835	-376	143	4562	3187	0
1618	0	0	-58	-2353	-2295	1205	1118	-2324	1142	-1487	-273	151	2199	1295	0
1619	0	0	-788	-2341	-1553	1564	382	-1947	-97	-44	283	382	-816	-1004	0
1620	0	0	-2200	-2355	-155	2277	-1022	-1255	-1212	820	219	-60	-2981	-2320	0
1621	0	0	-2231	-2362	-131	2296	-1050	-1246	-1131	975	124	-73	-2556	-1916	0
1622	0	0	-2060	-2349	-289	2204	-885	-1319	-836	907	228	-100	-2056	-1356	0
1623	0	0	-1869	-2355	-486	2112	-691	-1420	-585	840	97	-79	-1456	-847	0
1624	0	0	-1606	-2362	-756	1984	-425	-1559	-291	756	141	-97	-801	-403	0
1625	0	0	-1272	-2370	-1098	1821	-87	-1734	376	-25	-157	-325	1528	1193	0
1626	0	0	-345	-2382	-2037	1363	846	-2209	1379	-1187	-339	-133	4357	3121	0
1627	0	0	173	-2395	-2568	1111	1370	-2481	1639	-1811	-448	25	4535	3136	0
1628	0	0	33	-2386	-2419	1176	1226	-2402	958	-1228	-217	65	2265	1321	0
1629	0	0	-947	-2403	-1456	1675	254	-1929	-194	-31	287	378	-799	-946	0
1630	0	0	-2132	-2393	-261	2262	-935	-1327	-1229	962	215	-93	-2970	-2308	0
1631	0	0	-2251	-2386	-135	2318	-1058	-1260	-1107	981	194	-126	-2440	-1753	0
1632	0	0	-2039	-2392	-353	2215	-843	-1372	-876	849	174	-147	-2112	-1358	0
1633	0	0	-1849	-2388	-539	2118	-655	-1463	-572	812	145	-62	-1410	-845	0
1634	0	0	-1609	-2388	-779	1998	-415	-1583	-376	673	69	-162	-781	-492	0
1635	0	0	-1267	-2392	-1125	1829	-71	-1758	296	-1	-221	-230	1530	1229	0
1636	0	0	-352	-2359	-2007	1355	827	-2183	1348	-1313	-471	-71	4332	3104	0
1637	0	0	279	-2384	-2663	1052	1471	-2523	1600	-1881	-428	64	4574	3171	0
1638	0	0	-54	-2382	-2328	1218	1137	-2355	933	-1342	-289	122	2304	1259	0
1639	0	0	-844	-2405	-1561	1624	358	-1983	-180	-122	248	465	-865	-971	0
1640	0	0	-2082	-2382	-300	2232	-891	-1341	-1299	987	291	7	-2979	-2304	0
1641	0	0	-2293	-2360	-67	2326	-1113	-1213	-1158	913	161	-124	-2531	-1841	0
1642	0	0	-2008	-2347	-339	2177	-834	-1343	-898	1001	162	-64	-2017	-1367	0
1643	0	0	-1903	-2368	-465	2135	-719	-1416	-622	841	157	27	-1420	-925	0
1644	0	0	-1560	-2374	-814	1967	-373	-1594	-269	690	112	-85	-795	-444	0
1645	0	0	-1106	-2357	-1251	1731	72	-1804	407	-15	-79	-153	1427	1249	0
1646	0	0	-359	-2368	-2009	1363	825	-2188	1350	-1348	-434	9	4258	3160	0
1647	0	0	316	-2370	-2686	1027	1501	-2528	1530	-1843	-430	69	4590	3071	0
1648	0	0	-25	-2368	-2343	1196	1159	-2355	993	-1330	-296	205	2207	1340	0
1649	0	0	-803	-2343	-1540	1573	368	-1941	-213	-164	244	386	-733	-946	0
1650	0	0	-2035	-2347	-312	2191	-861	-1329	-1165	826	240	19	-3028	-2283	0
1651	0	0	-2250	-2339	-89	2294	-1080	-1214	-1134	826	147	-50	-2551	-1786	0
1652	0	0	-1961	-2339	-378	2150	-791	-1358	-793	869	205	-36	-2083	-1359	0
1653	0	0	-1839	-2345	-506	2092	-666	-1425	-582	737	159	-36	-1470	-909	0
1654	0	0	-1626	-2374	-748	2000	-439	-1561	-333	721	54	-7	-927	-411	0
1655	0	0	-1180	-2382	-1202	1781	11	-1792	322	-13	-112	-195	1420	1181	0
1656	0	0	-435	-2359	-1924	1397	744	-2141	1332	-1189	-490	-15	4291	3080	0
1657	0	0	227	-2345	-2572	1059	1399	-2458	1546	-1843	-496	23	4500	3096	0
1658	0	0	-75	-2331	-2256	1203	1090	-2293	981	-1261	-318	186	2201	1334	0
1659	0	0	-939	-2300	-1361	1619	211	-1830	-337	-65	211	314	-805	-940	0
1660	0	0	-2173	-2351	-178	2262	-997	-1264	-1235	944	87	1	-2987	-2339	0
1661	0	0	-2291	-2316	-25	2303	-1133	-1170	-1121	937	182	-79	-2543	-1786	0
1662	0	0	-1957	-2310	-353	2133	-802	-1331	-828	944	176	-95	-2089	-1344	0
1663	0	0	-1865	-2320	-455	2092	-705	-1387	-613	890	93	-81	-1443	-898	0
1664	0	0	-1647	-2324	-677	1985	-485	-1500	-263	677	81	-77	-832	-434	0
1665	0	0	-1285	-2320	-1035	1802	-125	-1677	320	15	-217	-217	1429	1241	0
1666	0	0	-310	-2306	-1996	1308	843	-2151	1416	-1307	-362	-36	4271	3113	0
1667	0	0	217	-2295	-2512	1039	1364	-2403	1617	-1885	-500	97	4496	3135	0
1668	0	0	-39	-2289	-2250	1164	1105	-2269	1024	-1371	-325	71	2271	1235	0
1669	0	0	-838	-2304	-1466	1571	314	-1885	-180	-122	147	422	-766	-923	0
1670	0	0	-2169	-2316	-147	2242	-1011	-1231	-1125	911	38	-3	-3036	-2300	0
1671	0	0	-2225	-2304	-79	2264	-1073	-1191	-1111	991	91	-73	-2514	-1860	0
1672	0	0	-2080	-2324	-244	2202	-918	-1284	-824	896	104	-104	-2027	-1433	0
1673	0	0	-1952	-2318	-366	2135	-793	-1342	-597	820	102	-114	-1410	-911	0
1674	0	0	-1593	-2320	-727	1956	-433	-1523	-238	686	91	-17	-840	-459	0
1675	0	0	-1241	-2298	-1057	1769	-92	-1677	380	3	-172	-184	1412	1220	0
1676	0	0	-417	-2275	-1858	1346	720	-2066	1212	-1336	-488	-131	4248	2989	0
1677	0	0	262	-2275	-2537	1006	1399	-2406	1612	-1893	-508	157	4506	3129	0
1678	0	0	-91	-2269	-2178	1180	1043	-2223	894	-1307	-347	176	2172	1315	0
1679	0	0	-825	-2281	-1456	1553	315	-1868	-205	-112	149	426	-713	-952	0
1680	0	0	-2138	-2269	-131	2203	-1003	-1200	-1220	869	137	-13	-3030	-2291	0
1681	0	0	-2248	-2263	-15	2255	-1116	-1139	-1150	905	64	-104	-2556	-1858	0
1682	0	0	-2051	-2258	-207	2154	-922	-1232	-894	954	161	56	-2066	-1340	0
1683	0	0	-1891	-2244	-353	2067	-769	-1298	-653	758	104	-60	-1489	-960	0
1684	0	0	-1525	-2242	-717	1883	-404	-1479	-279	777	178	19	-803	-393	0
1685	0	0	-1296	-2254	-958	1775	-169	-1606	258	-112	-232	-194	1325	1210	0
1686	0	0	-392	-2260	-1868	1326	738	-2064	1338	-1259	-395	95	4328	3022	0
1687	0	0	181	-2236	-2417	1027	1299	-2326	1503	-1971	-512	58	4502	3030	0
1688	0	0	42	-2231	-2273	1094	1157	-2252	882	-1338	-323	155	2112	1272	0
1689	0	0	-811	-2215	-1404	1513	296	-1809	-277	-110	205	378	-711	-952	0
1690	0	0	-2138	-2225	-87	2181	-1025	-1156	-1270	820	225	-52	-2997	-2388	0
1691	0	0	-2142	-2225	-83	2183	-1029	-1154	-1148	915	153	-110	-2599	-1815	0
1692	0	0	-2065	-2231	-166	2148	-949	-1198	-917	950	108	-73	-2033	-1359	0
1693	0	0	-1765	-2205	-440	1985	-662	-1322	-549	810	162	-25	-1422	-836	0
1694	0	0	-1563	-2207	-644	1885	-459	-1425	-320	799	118	-64	-863	-477	0
1695	0	0	-1171	-2201	-1030	1686	-70	-1615	289	25	-225	-190	1361	1235	0
1696	0	0	-264	-2194	-1930	1229	833	-2062	1381	-1336	-436	-34	4281	3113	0
1697	0	0	301	-2211	-2512	955	1406	-2361	1631	-1856	-517	100	4601	3148	0
1698	0	0	93	-2205	-2298	1056	1195	-2251	937	-1358	-277	95	2229	1330	0
1699	0	0	-799	-2199	-1400	1499	300	-1799	-248	-129	170	502	-793	-907	0
1700	0	0	-2120	-2205	-85	2162	-1017	-1145	-1319	880	137	-102	-3071	-2366	0
1701	0	0	-2122	-2209	-87	2165	-1017	-1148	-1123	1010	197	-79	-2525	-1811	0
1702	0	0	-2022	-2219	-197	2120	-912	-1208	-927	933	69	-69	-2114	-1396	0
1703	0	0	-1752	-2213	-461	1982	-645	-1337	-626	890	190	-21	-1466	-919	0
1704	0	0	-1556	-2227	-671	1891	-442	-1449	-296	814	149	-91	-820	-430	0
1705	0	0	-1220	-2215	-995	1717	-112	-1605	199	91	-269	-279	1392	1140	0
1706	0	0	-310	-2174	-1864	1242	777	-2019	1280	-1299	-370	-25	4279	3080	0
1707	0	0	372	-2186	-2558	907	1465	-2372	1652	-1870	-378	19	4599	3127	0
1708	0	0	63	-2168	-2231	1052	1147	-2199	997	-1313	-345	149	2236	1396	0
1709	0	0	-756	-2207	-1451	1481	347	-1829	-244	-166	128	312	-746	-905	0
1710	0	0	-2053	-2219	-166	2136	-943	-1192	-1204	937	232	13	-3045	-2223	0
1711	0	0	-2232	-2213	19	2222	-1125	-1097	-1235	937	110	-137	-2651	-1887	0
1712	0	0	-1933	-2198	-265	2065	-834	-1231	-904	993	197	1	-2118	-1354	0
1713	0	0	-1841	-2201	-360	2021	-740	-1280	-634	925	151	32	-1480	-865	0
1714	0	0	-1531	-2196	-665	1863	-433	-1430	-347	673	126	-104	-913	-510	0
1715	0	0	-1011	-2161	-1150	1586	69	-1655	388	34	-89	-133	1441	1239	0
1716	0	0	-421	-2174	-1753	1297	666	-1963	1224	-1369	-413	-147	4268	3082	0
1717	0	0	469	-2163	-2632	847	1550	-2397	1649	-1854	-434	122	4553	3168	0
1718	0	0	-25	-2188	-2163	1106	1069	-2175	991	-1412	-256	126	2223	1365	0
1719	0	0	-660	-2149	-1489	1404	414	-1819	-273	-194	248	323	-756	-927	0
1720	0	0	-1936	-2139	-203	2037	-866	-1171	-1136	923	269	31	-2993	-2296	0
1721	0	0	-2214	-2147	67	2180	-1140	-1040	-1195	892	155	-135	-2667	-1827	0
1722	0	0	-1899	-2135	-236	2017	-831	-1185	-925	1022	205	-65	-2089	-1445	0
1723	0	0	-1715	-2130	-415	1922	-650	-1272	-599	830	230	62	-1499	-900	0
1724	0	0	-1523	-2159	-636	1841	-443	-1397	-405	727	145	-114	-878	-529	0
1725	0	0	-1042	-2118	-1076	1580	17	-1597	294	27	-73	-217	1400	1191	0
1726	0	0	-270	-2155	-1885	1212	807	-2020	1326	-1305	-322	-11	4333	3154	0
1727	0	0	466	-2137	-2603	835	1534	-2370	1658	-1821	-403	110	4630	3152	0
1728	0	0	161	-2095	-2256	967	1208	-2175	1098	-1325	-219	186	2337	1361	0
1729	0	0	-644	-2073	-1429	1358	392	-1751	-166	-129	201	393	-737	-902	0
1730	0	0	-1990	-2114	-124	2052	-933	-1119	-1251	931	252	15	-3082	-2329	0
1731	0	0	-2074	-2128	-54	2101	-1010	-1091	-1113	921	131	-46	-2615	-1875	0
1732	0	0	-1901	-2118	-217	2009	-842	-1167	-907	942	174	-77	-2038	-1472	0
1733	0	0	-1769	-2143	-374	1956	-697	-1258	-684	810	188	64	-1515	-836	0
1734	0	0	-1532	-2199	-667	1865	-432	-1433	-304	715	93	-91	-917	-469	0
1735	0	0	-1133	-2209	-1076	1671	-28	-1642	343	89	-128	-190	1418	1276	0
1736	0	0	-256	-2215	-1959	1235	851	-2087	1344	-1303	-314	-87	4302	3156	0
1737	0	0	372	-2217	-2589	922	1480	-2403	1641	-1808	-380	118	4636	3127	0
1738	0	0	72	-2184	-2256	1056	1164	-2220	937	-1365	-289	79	2341	1313	0
1739	0	0	-721	-2199	-1478	1460	378	-1838	-180	-170	232	488	-663	-882	0
1740	0	0	-1988	-2201	-213	2094	-887	-1207	-1264	884	248	-5	-3039	-2304	0
1741	0	0	-2139	-2201	-62	2170	-1038	-1131	-1181	843	263	-95	-2648	-1817	0
1742	0	0	-1894	-2256	-362	2075	-766	-1309	-865	999	211	23	-2066	-1373	0
1743	0	0	-1785	-2240	-455	2012	-665	-1347	-713	849	126	-31	-1598	-900	0
1744	0	0	-1427	-2263	-836	1845	-295	-1549	-248	774	236	-29	-777	-405	0
1745	0	0	-1187	-2236	-1049	1711	-69	-1642	271	-7	-178	-128	1307	1189	0
1746	0	0	-258	-2198	-1940	1228	841	-2069	1278	-1350	-417	5	4248	3088	0
1747	0	0	402	-2207	-2609	902	1505	-2408	1635	-1895	-366	186	4630	3251	0
1748	0	0	135	-2196	-2331	1030	1233	-2263	1030	-1261	-244	188	2360	1321	0
1749	0	0	-622	-2141	-1519	1381	448	-1830	-184	-250	314	393	-741	-853	0
1750	0	0	-1950	-2147	-197	2048	-876	-1172	-1218	904	258	-46	-3036	-2345	0
1751	0	0	-2143	-2205	-62	2174	-1040	-1133	-1142	894	170	-3	-2634	-1825	0
1752	0	0	-1878	-2219	-341	2048	-768	-1280	-828	970	209	11	-2025	-1400	0
1753	0	0	-1704	-2192	-488	1948	-608	-1340	-628	902	149	32	-1425	-904	0
1754	0	0	-1416	-2180	-764	1798	-326	-1472	-263	686	252	40	-902	-420	0
1755	0	0	-1106	-2240	-1134	1673	14	-1687	358	11	-159	-124	1381	1249	0
1756	0	0	-212	-2252	-2040	1232	914	-2146	1433	-1241	-337	34	4295	3263	0
1757	0	0	376	-2178	-2554	901	1465	-2366	1600	-1872	-440	89	4586	3154	0
1758	0	0	175	-2147	-2322	986	1248	-2234	1067	-1336	-205	203	2318	1398	0
1759	0	0	-696	-2110	-1414	1403	359	-1762	-215	-180	149	358	-649	-845	0
1760	0	0	-1942	-2130	-188	2036	-877	-1159	-1214	853	308	-62	-3028	-2310	0
1761	0	0	-2034	-2099	-65	2066	-984	-1082	-1070	925	258	-9	-2659	-1714	0
1762	0	0	-1864	-2120	-256	1992	-804	-1188	-828	890	236	-87	-2089	-1311	0
1763	0	0	-1696	-2124	-428	1910	-634	-1276	-554	845	291	-29	-1478	-857	0
1764	0	0	-1461	-2120	-659	1790	-401	-1389	-238	764	89	-56	-830	-391	0
1765	0	0	-1154	-2122	-968	1638	-93	-1545	265	46	-151	-271	1332	1136	0
1766	0	0	-190	-2120	-1930	1155	870	-2025	1464	-1216	-292	19	4343	3158	0
1767	0	0	349	-2110	-2459	880	1404	-2284	1678	-1903	-473	25	4595	3086	0
1768	0	0	252	-2091	-2343	919	1297	-2217	1105	-1290	-110	104	2359	1365	0
1769	0	0	-759	-2161	-1402	1460	321	-1781	-172	-197	139	407	-657	-801	0
1770	0	0	-1923	-2124	-201	2023	-861	-1162	-1111	913	254	48	-2974	-2178	0
1771	0	0	-2060	-2114	-54	2087	-1003	-1084	-991	954	201	-58	-2500	-1765	0
1772	0	0	-1824	-2128	-304	1976	-760	-1216	-756	977	174	-58	-2052	-1363	0
1773	0	0	-1765	-2145	-380	1955	-692	-1262	-554	873	279	-83	-1375	-841	0
1774	0	0	-1471	-2196	-725	1833	-373	-1460	-228	774	69	-67	-766	-430	0
1775	0	0	-1098	-2188	-1090	1643	-4	-1639	444	69	-116	-213	1396	1189	0
1776	0	0	-311	-2221	-1910	1266	799	-2065	1365	-1288	-292	-75	4227	3043	0
1777	0	0	307	-2275	-2582	984	1444	-2428	1732	-1843	-345	65	4642	3181	0
1778	0	0	12	-2337	-2349	1162	1180	-2343	1065	-1245	-186	83	2320	1416	0
1779	0	0	-764	-2341	-1577	1552	406	-1959	-335	-715	-289	-345	-1557	-1901	0
1780	0	0	-2482	-1965	517	2223	-1499	-724	-1924	116	-603	-430	-3100	-2461	0
1781	0	0	-3652	-5205	-1553	4428	-1049	-3379	-960	1034	314	-58	-2362	-1625	0
1782	0	0	-4022	-5787	-1765	4904	-1128	-3776	-713	999	-118	-362	-1988	-1313	0
1783	0	0	-4039	-6673	-2634	5356	-702	-4653	-539	913	205	-40	-1369	-801	0
1784	0	0	-3997	-7201	-3204	5599	-396	-5202	-236	729	209	-145	-713	-444	0
1785	0	0	-3996	-7672	-3676	5834	-160	-5674	306	-44	-131	-343	1299	1187	0
1786	0	0	-3304	-7928	-4624	5616	660	-6276	1350	-1247	-413	-48	4139	3152	0
1787	0	0	-2625	-8041	-5416	5333	1395	-6728	1676	-1817	-459	89	4489	3100	0
1788	0	0	-2970	-8039	-5069	5504	1049	-6554	938	-1243	-141	65	2343	1375	0
1789	0	0	-3521	-7893	-4372	5707	425	-6132	-85	-170	225	341	-494	-702	0
1790	0	0	-4774	-7775	-3001	6274	-886	-5388	-1084	907	213	32	-2873	-2199	0
1791	0	0	-4916	-7643	-2727	6279	-1094	-5185	-907	981	236	-114	-2461	-1716	1
1792	0	0	-4726	-7443	-2717	6084	-1004	-5080	-785	966	143	-172	-2095	-1381	0
1793	0	0	-4381	-7261	-2880	5821	-750	-5070	-498	958	213	60	-1394	-836	0
1794	0	0	-4086	-7063	-2977	5574	-554	-5020	-256	727	85	-135	-869	-523	0
1795	0	0	-3514	-6854	-3340	5184	-87	-5097	413	-5	-71	-139	1319	1099	0
1796	0	0	-2766	-6667	-3901	4716	567	-5284	1375	-1361	-438	-31	4180	3041	0
1797	0	0	-1876	-6448	-4572	4162	1348	-5510	1687	-1848	-455	184	4489	3001	0
1798	0	0	-2011	-6275	-4264	4143	1126	-5269	1152	-1332	-133	228	2333	1379	0
1799	0	0	-2607	-6093	-3486	4350	439	-4789	29	-93	333	486	-477	-671	0
1800	0	0	-3909	-5971	-2062	4940	-923	-4016	-1010	942	436	221	-2904	-2157	0
1801	76	0	-3705	-5856	-2151	4780	-777	-4003	-795	1193	420	151	-2326	-1641	0
1802	76	0	-3581	-5757	-2176	4669	-702	-3966	-589	1140	351	114	-1881	-1317	0
1803	76	0	-3283	-5626	-2343	4454	-470	-3984	-393	1113	366	77	-1325	-743	0
1804	76	0	-3032	-5585	-2553	4308	-239	-4069	-102	832	197	124	-731	-380	0
1805	76	0	-2613	-5511	-2898	4062	142	-4204	479	129	-44	19	1375	1278	0
1806	76	0	-1616	-5333	-3717	3474	1050	-4525	1530	-1206	-289	211	4386	3226	0
1807	76	0	-912	-5379	-4467	3145	1777	-4923	1872	-1753	-417	327	4638	3261	0
1808	76	0	-1317	-5369	-4052	3343	1367	-4710	1185	-1214	-40	277	2425	1431	0
1809	76	0	-2312	-5123	-2811	3717	249	-3967	-223	-240	124	291	-719	-723	0
1810	76	0	-3733	-4962	-1229	4347	-1252	-3095	-1443	717	139	-104	-3208	-2390	0
1811	76	0	-3731	-4842	-1111	4286	-1310	-2976	-1185	892	240	-58	-2554	-1740	0
1812	76	0	-3182	-4976	-1794	4079	-694	-3385	-729	1243	502	135	-1854	-1158	0
1813	76	0	-2873	-4772	-1899	3822	-487	-3335	-457	1059	370	129	-1268	-777	0
1814	76	0	-2695	-4419	-1724	3557	-485	-3071	-395	727	108	-106	-869	-512	0
1815	76	0	-2499	-4217	-1718	3358	-390	-2967	128	-106	-304	-419	1084	1020	0
1816	76	0	-1447	-4143	-2696	2795	624	-3419	1270	-1392	-453	-195	4070	3074	0
1817	76	0	-756	-4244	-3488	2500	1366	-3866	1573	-1872	-550	36	4460	3173	0
1818	76	0	-904	-4246	-3342	2575	1219	-3794	1018	-1307	-366	83	2248	1423	0
1819	76	0	-1647	-4219	-2572	2933	462	-3395	-89	-248	9	323	-663	-663	0
1820	76	0	-2954	-4215	-1261	3584	-846	-2738	-1247	834	110	-98	-2964	-2236	0
1821	76	0	-3085	-4184	-1099	3634	-993	-2641	-1226	950	-13	-182	-2547	-1823	0
1822	76	0	-2823	-4153	-1330	3488	-746	-2741	-904	913	25	-79	-2056	-1340	0
1823	76	0	-2636	-4112	-1476	3374	-580	-2794	-680	851	11	-3	-1369	-950	0
1824	76	0	-2328	-4070	-1742	3199	-293	-2906	-393	772	56	-36	-779	-562	0
1825	76	0	-1907	-4066	-2159	2986	126	-3112	250	46	-207	-131	1309	1125	0
1826	76	0	-1199	-4074	-2875	2636	838	-3474	1214	-1369	-494	46	4132	3026	0
1827	76	0	-390	-4060	-3670	2225	1640	-3865	1592	-1922	-477	120	4547	3088	0
1828	76	0	-761	-4064	-3303	2412	1271	-3683	973	-1369	-246	287	2246	1299	0
1829	76	0	-1321	-4037	-2716	2679	697	-3376	-178	-292	170	469	-717	-851	0
1830	76	0	-2740	-4072	-1332	3406	-704	-2702	-1218	886	248	46	-3158	-2347	0
1831	76	0	-2793	-4042	-1249	3417	-772	-2645	-1123	894	176	-23	-2762	-1874	0
1832	76	0	-2562	-4015	-1453	3288	-554	-2734	-791	1006	269	106	-2165	-1478	0
1833	76	0	-2392	-3988	-1596	3190	-398	-2792	-671	791	223	-112	-1683	-995	0
1834	76	0	-2049	-3959	-1910	3004	-69	-2934	-310	822	250	29	-888	-585	0
1835	76	0	-1896	-3942	-2046	2919	75	-2994	120	-36	-79	-170	1099	1043	0
1836	76	0	-894	-3926	-3032	2410	1069	-3479	1315	-1272	-287	-85	4097	3102	0
1837	76	0	-310	-3899	-3589	2104	1639	-3744	1614	-1823	-455	42	4475	3202	0
1838	76	0	-486	-3881	-3395	2183	1454	-3638	1006	-1311	-194	89	2192	1297	0
1839	76	0	-1370	-3870	-2500	2620	565	-3185	-221	-174	-17	312	-671	-793	0
1840	76	0	-2753	-3893	-1140	3323	-806	-2516	-1214	927	9	-188	-3169	-2409	0
1841	76	0	-2860	-3864	-1004	3362	-928	-2434	-1103	898	58	-226	-2733	-1811	0
1842	76	0	-2728	-3843	-1115	3285	-806	-2479	-919	898	36	-318	-2217	-1433	0
1843	76	0	-2596	-3829	-1233	3212	-681	-2531	-611	781	38	-135	-1553	-905	0
1844	76	0	-2317	-3814	-1497	3065	-410	-2655	-294	688	-42	-157	-977	-471	0
1845	76	0	-2048	-3792	-1744	2920	-152	-2768	240	-9	-316	-322	1239	1132	0
1846	76	0	-1189	-3765	-2576	2477	693	-3170	1299	-1323	-647	-186	4207	3133	0
1847	76	0	-511	-3750	-3239	2130	1364	-3494	1652	-1775	-646	-52	4564	3228	0
1848	76	0	-700	-3730	-3030	2215	1165	-3380	968	-1233	-440	42	2380	1390	0
1849	76	0	-1515	-3757	-2242	2636	363	-2999	-213	-254	1	195	-657	-649	0
1850	76	0	-2922	-3763	-841	3342	-1040	-2302	-1204	770	-9	-192	-3169	-2417	0
1851	76	0	-3001	-3724	-723	3362	-1139	-2223	-1152	915	-60	-190	-2737	-1967	0
1852	76	0	-2739	-3697	-958	3218	-890	-2327	-830	952	-77	-60	-2225	-1517	0
1853	76	0	-2607	-3699	-1092	3153	-757	-2395	-636	828	-69	-75	-1608	-1030	0
1854	76	0	-2310	-3691	-1381	3000	-464	-2536	-312	766	0	-56	-985	-517	0
1855	76	0	-2001	-3684	-1683	2842	-159	-2683	172	44	-343	-265	1173	1006	0
1856	76	0	-1135	-3693	-2558	2414	711	-3125	1315	-1247	-450	13	4285	3144	0
1857	76	0	-485	-3711	-3226	2098	1370	-3468	1639	-1930	-502	131	4601	3154	0
1858	76	0	-725	-3732	-3007	2228	1141	-3369	1045	-1363	-234	287	2308	1338	0
1859	76	0	-1400	-3751	-2351	2575	475	-3051	-180	-331	114	467	-655	-698	0
1860	76	0	-2920	-3800	-880	3360	-1020	-2340	-1332	752	184	54	-3098	-2411	0
1861	76	0	-2959	-3779	-820	3369	-1069	-2299	-1241	845	71	-29	-2776	-1920	0
1862	76	0	-2752	-3722	-970	3237	-891	-2346	-970	940	188	31	-2166	-1445	0
1863	76	0	-2597	-3590	-993	3093	-802	-2291	-729	717	135	25	-1567	-989	0
1864	76	0	-2124	-3435	-1311	2779	-406	-2373	-420	711	87	71	-962	-578	0
1865	76	0	-1787	-3255	-1468	2521	-159	-2361	110	44	-201	-128	1241	1160	0
1866	76	0	-837	-3007	-2170	1922	666	-2588	1229	-1354	-440	-62	4167	3156	0
1867	76	0	-56	-2690	-2634	1373	1289	-2662	1581	-1883	-452	108	4692	3233	0
1868	76	0	-88	-2386	-2298	1237	1105	-2342	960	-1290	-137	168	2372	1352	0
1869	76	0	-712	-2031	-1319	1371	303	-1675	-294	-207	116	370	-568	-793	0
1870	76	0	-1941	-1649	292	1795	-1116	-678	-1297	900	234	-42	-3078	-2397	0
1871	76	0	-1820	-1233	587	1526	-1203	-323	-1253	840	184	-164	-2793	-2005	0
1872	76	0	-1293	-715	578	1004	-935	-68	-840	933	244	-27	-2155	-1487	0
1873	76	0	-931	-161	770	546	-850	304	-622	812	207	-97	-1649	-983	0
1874	76	0	-427	308	735	59	-581	521	-314	768	145	-98	-919	-508	0
1875	76	0	-50	630	680	-290	-365	655	166	7	-195	-289	1175	1123	0
1876	76	0	1210	826	-384	-1018	797	221	1441	-1214	-351	-54	4332	3140	0
1877	76	0	1572	748	-824	-1160	1198	-38	1590	-1804	-450	1	4634	3216	0
1878	76	0	1489	624	-865	-1056	1177	-120	1028	-1228	-269	194	2479	1330	0
1879	76	0	407	388	-19	-397	213	184	-192	-182	67	364	-535	-762	0
1880	76	0	-1133	52	1185	540	-1159	618	-1342	857	143	-58	-3102	-2419	0
1881	76	0	-1455	-420	1035	937	-1245	307	-1299	956	131	-139	-2714	-1940	0
1882	76	0	-1516	-942	574	1229	-1045	-184	-1035	983	157	-93	-2170	-1406	0
1883	76	0	-1670	-1511	159	1590	-914	-676	-768	762	186	-153	-1614	-993	0
1884	76	0	-1546	-2042	-496	1794	-525	-1269	-389	857	256	-75	-766	-461	0
1885	76	0	-1665	-2605	-940	2135	-362	-1772	131	-25	-159	-368	1241	1030	0
1886	76	0	-873	-2966	-2093	1919	610	-2529	1361	-1134	-327	-98	4386	3243	0
1887	76	0	-305	-3166	-2861	1735	1278	-3013	1683	-1697	-389	40	4789	3290	0
1888	76	0	-580	-3183	-2603	1881	1011	-2893	1067	-1243	-95	240	2554	1456	0
1889	76	0	-1310	-3131	-1821	2220	255	-2476	-211	-281	166	302	-560	-764	0
1890	76	0	-2697	-3094	-397	2895	-1150	-1745	-1261	863	322	-67	-3007	-2407	0
1891	76	0	-2983	-3076	-93	3029	-1445	-1584	-1255	882	157	-178	-2708	-2009	0
1892	76	0	-2648	-3061	-413	2854	-1117	-1737	-888	985	287	-100	-2139	-1528	0
1893	76	0	-2541	-3074	-533	2807	-1004	-1803	-776	840	277	-159	-1614	-971	0
1894	76	0	-2245	-3069	-824	2657	-710	-1946	-426	919	256	-128	-822	-481	0
1895	76	0	-1895	-3039	-1144	2467	-375	-2091	199	89	-98	-333	1323	1004	0
1896	76	0	-1154	-3053	-1899	2103	372	-2476	1381	-1146	-364	-95	4473	3193	0
1897	76	0	-315	-3067	-2752	1691	1218	-2909	1726	-1775	-380	34	4813	3206	0
1898	76	0	-677	-3119	-2442	1898	882	-2780	1154	-1307	-40	219	2566	1462	0
1899	76	0	-1408	-3111	-1703	2259	147	-2407	-129	-228	230	203	-438	-777	0
1900	76	0	-2933	-3150	-217	3041	-1358	-1683	-1297	873	341	-79	-3039	-2403	0
1901	76	0	-2949	-3160	-211	3054	-1369	-1685	-1138	878	230	-147	-2667	-2025	0
1902	76	0	-2848	-3154	-306	3001	-1271	-1730	-927	919	232	-124	-2199	-1536	0
1903	76	0	-2611	-3150	-539	2880	-1036	-1844	-682	838	205	-157	-1462	-977	0
1904	76	0	-2273	-3138	-865	2705	-704	-2001	-215	826	215	-164	-814	-508	0
1905	76	0	-1952	-3154	-1202	2553	-375	-2178	281	50	-32	-269	1262	1134	0
1906	76	0	-1117	-3152	-2035	2134	459	-2593	1431	-1191	-376	-170	4376	3243	0
1907	76	0	-299	-3162	-2863	1730	1282	-3012	1823	-1778	-403	13	4937	3276	0
1908	76	0	-568	-3173	-2605	1870	1018	-2889	1115	-1270	-145	143	2648	1414	0
1909	76	0	-1432	-3166	-1734	2299	151	-2450	-108	-172	131	223	-457	-733	0
1910	76	0	-2914	-3181	-267	3047	-1323	-1724	-1224	867	314	-116	-3026	-2335	0
1911	76	0	-2902	-3156	-254	3029	-1324	-1705	-1196	968	168	-232	-2702	-1930	0
1912	76	0	-2683	-3158	-475	2920	-1104	-1816	-983	1068	304	-215	-2087	-1412	0
1913	76	0	-2584	-3154	-570	2869	-1007	-1862	-783	987	153	-147	-1511	-995	0
1914	76	0	-2260	-3150	-890	2705	-685	-2020	-426	841	180	-166	-876	-481	0
1915	76	0	-1944	-3152	-1208	2548	-368	-2180	178	149	-34	-250	1330	1179	0
1916	76	0	-931	-3096	-2165	2013	617	-2630	1398	-1148	-405	-139	4436	3288	0
1917	76	0	-175	-3100	-2925	1637	1375	-3012	1788	-1792	-384	114	4898	3412	0
1918	76	0	-382	-3092	-2710	1737	1164	-2901	1115	-1282	-118	217	2702	1588	0
1919	76	0	-1168	-3100	-1932	2134	382	-2516	-75	-269	180	287	-527	-651	0
1920	76	0	-2586	-3080	-494	2833	-1046	-1787	-1229	785	292	5	-3092	-2329	0
1921	76	0	-2739	-3055	-316	2897	-1211	-1685	-1191	884	149	-85	-2717	-1963	0
1922	76	0	-2433	-3047	-614	2740	-909	-1830	-890	890	230	-77	-2143	-1513	0
1923	76	0	-2252	-3047	-795	2649	-728	-1921	-657	832	269	7	-1519	-948	0
1924	76	0	-1952	-3053	-1101	2502	-425	-2077	-329	706	182	-25	-907	-455	0
1925	76	0	-1600	-3045	-1445	2322	-77	-2245	294	-15	-19	-215	1371	1138	0
1926	76	0	-631	-3028	-2397	1829	883	-2712	1507	-1210	-285	67	4469	3301	0
1927	76	0	66	-3018	-3084	1476	1575	-3051	1912	-1872	-341	184	4945	3315	0
1928	76	0	-209	-3022	-2813	1615	1302	-2917	1208	-1398	9	353	2570	1575	0
1929	76	0	-906	-2985	-2079	1945	586	-2532	0	-360	242	378	-424	-744	0
1930	76	0	-2443	-3001	-558	2722	-942	-1779	-1142	651	393	69	-3086	-2419	0
1931	76	0	-2474	-2993	-519	2733	-977	-1756	-1078	843	225	-25	-2679	-2052	0
1932	76	0	-2252	-2977	-725	2614	-763	-1851	-812	917	283	69	-2238	-1540	0
1933	76	0	-2159	-2977	-818	2568	-670	-1897	-711	733	209	79	-1588	-997	0
1934	76	0	-1799	-2968	-1169	2383	-315	-2068	-358	675	157	64	-925	-430	0
1935	76	0	-1439	-2956	-1517	2197	39	-2236	128	126	-100	-56	1367	1148	0
1936	76	0	-613	-2946	-2333	1779	860	-2639	1406	-1305	-417	-11	4430	3379	0
1937	76	0	184	-2929	-3113	1372	1648	-3021	1841	-1813	-370	188	4923	3449	0
1938	76	0	-68	-2925	-2857	1496	1394	-2891	1198	-1363	-118	252	2716	1600	0
1939	76	0	-966	-2915	-1949	1940	491	-2432	-100	-366	11	289	-558	-659	0
1940	76	0	-2355	-2919	-564	2637	-895	-1741	-1270	801	246	60	-3156	-2355	0
1941	76	0	-2499	-2890	-391	2694	-1054	-1640	-1247	781	161	-209	-2830	-1980	0
1942	76	0	-2264	-2865	-601	2564	-831	-1733	-905	921	244	-27	-2273	-1468	0
1943	76	0	-2032	-2840	-808	2436	-612	-1824	-589	793	285	-27	-1627	-888	0
1944	76	0	-1822	-2824	-1002	2323	-410	-1913	-242	669	182	-93	-1020	-473	0
1945	76	0	-1523	-2826	-1303	2174	-110	-2064	292	83	-11	-223	1321	1185	0
1946	76	0	-532	-2795	-2263	1663	865	-2529	1464	-1146	-327	-83	4485	3369	0
1947	76	0	151	-2770	-2921	1309	1536	-2845	1905	-1732	-388	46	4964	3429	0
1948	76	0	-49	-2778	-2729	1413	1340	-2753	1202	-1326	-52	166	2729	1631	0
1949	76	0	-871	-2783	-1912	1827	520	-2347	-102	-203	56	279	-492	-692	0
1950	76	0	-2396	-2787	-391	2591	-1002	-1589	-1330	808	211	-23	-3168	-2409	0
1951	76	0	-2439	-2741	-302	2590	-1068	-1521	-1255	894	139	-223	-2783	-1926	0
1952	76	0	-2234	-2719	-485	2476	-874	-1602	-970	991	223	-98	-2281	-1513	0
1953	76	0	-2034	-2714	-680	2374	-677	-1697	-750	830	124	-110	-1654	-948	0
1954	76	0	-1742	-2721	-979	2231	-381	-1850	-351	713	145	-38	-970	-450	0
1955	76	0	-1459	-2729	-1270	2094	-94	-1999	254	64	-118	-207	1261	1210	0
1956	76	0	-446	-2696	-2250	1571	902	-2473	1497	-1185	-320	-65	4555	3352	0
1957	76	0	231	-2684	-2915	1226	1573	-2799	1951	-1813	-337	36	5045	3480	0
1958	76	0	-16	-2683	-2667	1349	1325	-2675	1274	-1288	-114	207	2727	1553	0
1959	76	0	-795	-2665	-1870	1730	537	-2267	-3	-304	44	269	-547	-690	0
1960	76	0	-2247	-2644	-397	2445	-925	-1520	-1231	859	211	-27	-3189	-2461	0
1961	76	0	-2351	-2601	-250	2476	-1050	-1425	-1179	886	147	-97	-2809	-2048	0
1962	76	0	-2134	-2576	-442	2355	-846	-1509	-977	952	162	-60	-2300	-1592	0
1963	76	0	-1953	-2556	-603	2254	-675	-1579	-696	812	58	-46	-1666	-999	0
1964	76	0	-1651	-2541	-890	2096	-380	-1715	-391	750	114	-93	-1049	-566	0
1965	76	0	-1284	-2535	-1251	1909	-16	-1893	271	98	-102	-215	1323	1191	0
1966	76	0	-369	-2520	-2151	1444	891	-2335	1520	-1210	-508	-1	4500	3356	0
1967	76	0	439	-2492	-2931	1026	1685	-2711	1996	-1740	-397	205	5038	3524	0
1968	76	0	12	-2492	-2504	1240	1258	-2498	1167	-1264	-137	223	2719	1575	0
1969	76	0	-640	-2444	-1804	1542	582	-2124	-31	-279	129	240	-442	-754	0
1970	76	0	-2241	-2452	-211	2346	-1015	-1331	-1344	756	124	-54	-3278	-2556	0
1971	76	0	-2256	-2411	-155	2333	-1050	-1283	-1212	849	139	-85	-2849	-2081	0
1972	76	0	-2153	-2401	-248	2277	-952	-1324	-1035	832	153	-93	-2328	-1507	0
1973	76	0	-1797	-2347	-550	2072	-623	-1448	-644	871	114	-15	-1695	-1014	0
1974	76	0	-1634	-2320	-686	1977	-474	-1503	-459	713	100	-93	-1035	-549	0
1975	76	0	-1255	-2302	-1047	1778	-104	-1674	232	38	-225	-209	1253	1150	0
1976	76	0	-168	-2267	-2099	1217	965	-2183	1617	-1204	-382	-11	4572	3466	0
1977	76	0	491	-2232	-2723	870	1607	-2477	1955	-1831	-483	135	5100	3530	0
1978	76	0	258	-2236	-2494	989	1376	-2365	1177	-1293	-242	244	2758	1627	0
1979	76	0	-642	-2207	-1565	1424	461	-1886	-54	-316	-42	217	-517	-739	0
1980	76	0	-2080	-2198	-118	2139	-981	-1158	-1340	783	100	11	-3303	-2576	0
1981	76	0	-2154	-2149	5	2151	-1079	-1072	-1303	905	9	-64	-2942	-2054	0
1982	76	0	-1967	-2112	-145	2039	-911	-1128	-1016	907	114	-87	-2446	-1522	0
1983	76	0	-1719	-2068	-349	1893	-685	-1208	-659	795	60	23	-1720	-1032	0
1984	76	0	-1430	-2054	-624	1742	-403	-1339	-380	700	34	-36	-1032	-523	0
1985	76	0	-1143	-2033	-890	1588	-126	-1461	304	89	-215	-161	1350	1078	0
1986	76	0	-43	-1955	-1912	999	934	-1933	1602	-1167	-444	-54	4638	3455	0
1987	76	0	686	-1969	-2655	641	1670	-2312	2048	-1734	-450	153	5212	3528	0
1988	76	0	448	-1961	-2409	756	1428	-2185	1210	-1307	-267	244	2838	1631	0
1989	76	0	-479	-1984	-1505	1231	513	-1744	-31	-382	-17	349	-512	-647	0
1990	76	0	-1942	-1959	-17	1950	-962	-988	-1359	762	54	-73	-3263	-2634	0
1991	76	0	-2036	-1934	102	1985	-1069	-916	-1385	946	11	-137	-2935	-2073	0
1992	76	0	-1821	-1879	-58	1850	-881	-968	-1028	884	11	-27	-2403	-1610	0
1993	76	0	-1567	-1856	-289	1711	-639	-1072	-754	849	64	-83	-1625	-1037	0
1994	76	0	-1343	-1831	-488	1587	-427	-1159	-415	700	21	-17	-946	-574	0
1995	76	0	-1042	-1800	-758	1421	-142	-1279	331	40	-275	-207	1266	1101	0
1996	76	0	39	-1765	-1804	863	921	-1784	1567	-1076	-378	32	4710	3575	0
1997	76	0	817	-1765	-2582	474	1699	-2173	2017	-1608	-419	157	5247	3734	0
1998	76	0	594	-1794	-2388	600	1491	-2091	1278	-1226	-244	370	2904	1746	0
1999	76	0	-248	-1763	-1515	1005	633	-1639	-5	-341	3	358	-477	-597	0
[truncated: 30,053 more rows]
