# Supplementary material for: A Robust and Real-Time Capable Envelope-Based Algorithm for Heart Sound Classification: Validation under Different Physiological Conditions
Source: Sensors (Basel). 2020 Feb 11;20(4):972. doi: 10.3390/s20040972 (PMC7070375; doi:10.3390/s20040972)
Supplement: Supplementary file 1 [file sensors-20-00972-s001.zip › Messungen/at/at03_unfiltered.csv]

Dataset No.	Pulse (bpm)	Pacer Bit	leadI (�V)	leadII (�V)	leadIII (�V)	lead_avR (�V)	lead_avL (�V)	lead_avF (�V)	V1 (�V)	V2 (�V)	V3 (�V)	V4 (�V)	V5 (�V)	V6 (�V)	R-Wave
1	0	0	295	259	-36	-277	165	111	73	104	-3	9	364	242	0
2	0	0	364	250	-114	-307	239	68	-1	-17	-73	-98	246	194	0
3	0	0	372	244	-128	-308	250	58	145	-29	-7	3	362	312	0
4	0	0	309	236	-73	-272	191	81	9	-38	-27	-44	234	192	0
5	0	0	243	242	-1	-242	122	120	3	46	-5	38	232	164	0
6	0	0	60	228	168	-144	-54	198	-79	-21	-97	15	195	69	0
7	0	0	-19	242	261	-111	-140	251	-62	-5	-9	32	252	1	0
8	0	0	-10	248	258	-119	-134	253	-1	29	112	9	236	141	0
9	0	0	-2	250	252	-124	-127	251	-34	36	21	116	230	65	1
10	0	0	101	246	145	-173	-22	195	15	38	0	-7	306	106	0
11	0	0	212	250	38	-231	87	144	29	-11	-5	34	265	172	0
12	0	0	369	259	-110	-314	239	74	54	-11	-13	-1	316	296	0
13	0	0	350	275	-75	-312	212	100	79	-13	-11	5	314	279	0
14	0	0	387	292	-95	-339	241	98	95	-1	-48	-17	292	308	0
15	0	0	202	285	83	-243	59	184	40	5	-73	38	283	162	0
16	0	0	136	275	139	-205	-1	207	-25	13	-64	44	225	91	0
17	0	0	-31	238	269	-103	-150	253	-32	44	-54	11	236	83	0
18	0	0	-112	213	325	-50	-218	269	-29	-62	-38	71	172	-23	0
19	0	0	-58	209	267	-75	-162	238	-17	50	-38	112	248	23	0
20	0	0	43	215	172	-129	-64	193	25	40	29	58	207	106	0
21	0	0	159	232	73	-195	43	152	52	-38	-44	17	221	124	0
22	0	0	288	236	-52	-262	170	92	52	5	-21	9	294	254	0
23	0	0	312	248	-64	-280	188	92	44	-3	-29	-27	323	271	0
24	0	0	259	244	-15	-251	137	114	50	-25	-50	31	256	226	0
25	0	0	178	240	62	-209	58	151	38	73	-64	89	215	178	0
26	0	0	16	258	242	-137	-113	250	-87	29	-36	54	141	71	0
27	0	0	-37	279	316	-121	-176	297	-42	64	-21	97	223	89	0
28	0	0	-108	289	397	-90	-252	343	-145	65	-79	71	170	-9	0
29	0	0	0	289	289	-144	-144	289	31	81	62	79	225	124	0
30	0	0	21	277	256	-149	-117	266	-7	-25	-48	79	221	145	0
31	0	0	202	275	73	-238	64	174	65	-11	19	13	256	176	0
32	0	0	302	271	-31	-286	166	120	89	-11	-40	-9	325	252	0
33	0	0	307	263	-44	-285	175	109	73	-46	-79	-1	296	174	0
34	0	0	251	256	5	-253	123	130	42	42	-79	31	238	203	0
35	0	0	60	259	199	-159	-69	229	-67	-54	-40	-54	238	161	0
36	0	0	36	230	194	-133	-79	212	-34	-29	-13	27	159	83	0
37	0	0	-163	246	409	-41	-286	327	-120	31	-15	-5	124	97	0
38	0	0	-114	250	364	-68	-239	307	-44	-44	15	23	89	11	0
39	0	0	-159	244	403	-42	-281	323	-38	17	31	25	211	40	0
40	0	0	-49	265	314	-108	-181	289	-56	32	-21	19	174	58	0
41	0	0	157	294	137	-225	10	215	64	13	-56	67	310	209	0
42	0	0	212	316	104	-264	54	210	1	-54	-60	-21	225	244	0
43	0	0	366	339	-27	-352	196	156	34	-25	-54	-15	250	225	0
44	0	0	254	366	112	-310	71	239	5	-87	-85	-21	190	172	0
45	0	0	206	370	164	-288	21	267	64	-69	-38	-29	168	194	0
46	0	0	-31	372	403	-170	-217	387	-60	-89	-62	-40	263	23	0
47	0	0	-62	353	415	-145	-238	384	-147	81	-52	29	199	42	0
48	0	0	-131	355	486	-112	-308	420	-97	15	-29	85	194	31	0
49	0	0	-91	364	455	-136	-273	409	-98	-54	36	-13	168	50	0
50	0	0	18	388	370	-203	-176	379	-17	89	-91	71	201	75	0
51	0	0	134	382	248	-258	-57	315	-23	-48	-77	-48	292	155	0
52	0	0	304	366	62	-335	121	214	104	-69	-25	-40	236	259	0
53	0	0	278	345	67	-311	105	206	31	0	-129	29	223	184	0
54	0	0	255	355	100	-305	77	227	48	-40	-31	-19	199	228	0
55	0	0	49	355	306	-202	-128	330	-71	-141	-139	-110	98	34	0
56	0	0	15	364	349	-189	-167	356	-106	-56	-100	27	223	69	0
57	0	0	-72	376	448	-152	-260	412	-102	-89	-31	42	131	1	0
58	0	0	-117	368	485	-125	-301	426	-149	27	-7	104	112	15	0
59	0	0	-83	343	426	-130	-254	384	-81	58	-1	69	166	31	0
60	0	0	-42	316	358	-137	-200	337	-13	-1	7	-21	195	56	0
61	0	0	151	302	151	-226	0	226	21	-5	-60	5	258	81	0
62	0	0	180	298	118	-239	31	208	5	-67	-122	-36	283	242	0
63	0	0	185	289	104	-237	40	196	-58	-65	-141	-87	143	120	0
64	0	0	271	294	23	-282	124	158	50	-7	-9	-29	374	161	0
65	0	0	89	300	211	-194	-61	255	19	-98	-69	-27	153	110	0
66	0	0	41	306	265	-173	-112	285	-100	-13	-3	-11	172	114	0
67	0	0	-113	298	411	-92	-262	354	-54	-79	-52	36	77	44	0
68	0	0	-122	298	420	-88	-271	359	-114	-9	-44	15	151	-23	0
69	0	0	-134	292	426	-79	-280	359	-23	-67	-34	73	149	21	0
70	0	0	13	292	279	-152	-133	285	-11	17	13	65	242	112	0
71	0	0	99	283	184	-191	-42	233	-7	-9	-25	7	246	95	0
72	0	0	246	259	13	-252	116	136	-34	11	-15	21	219	244	0
73	0	0	179	252	73	-215	53	162	56	-31	-75	3	225	234	0
74	0	0	206	219	13	-212	96	116	-38	-52	-85	-52	170	106	0
75	0	0	99	205	106	-152	-3	155	-23	3	-13	42	184	155	0
76	0	0	-107	201	308	-47	-207	254	-98	-75	-133	-11	135	67	0
77	0	0	-81	190	271	-54	-176	230	-52	-15	-42	36	170	126	0
78	0	0	-219	211	430	4	-324	320	-124	-34	-21	31	98	65	0
79	0	0	-174	225	399	-25	-286	312	-114	1	-44	65	112	64	0
80	0	0	-41	232	273	-95	-157	252	-3	-17	13	58	186	161	0
81	0	0	90	221	131	-155	-20	176	-34	-25	9	7	234	194	0
82	0	0	186	226	40	-206	73	133	13	-36	-104	-67	294	141	0
83	0	0	171	217	46	-194	62	131	19	-69	-95	-104	258	178	0
84	0	0	140	223	83	-181	28	153	-3	-36	-126	-54	232	184	0
85	0	0	15	205	190	-110	-87	197	-32	-31	-58	-65	281	44	0
86	0	0	-58	217	275	-79	-166	246	-64	-32	-25	44	195	95	0
87	0	0	-233	226	459	3	-346	342	-166	-46	-17	-108	182	44	0
88	0	0	-202	230	432	-14	-317	331	-7	3	-11	97	164	-25	0
89	0	0	-268	230	498	19	-383	364	-180	19	34	0	248	42	0
90	0	0	-28	228	256	-100	-142	242	-65	-50	52	38	205	52	0
91	0	0	-25	217	242	-96	-133	229	27	-64	-73	-42	215	143	0
92	0	0	144	223	79	-183	32	151	46	-114	-71	-42	234	238	0
93	0	0	142	250	108	-196	17	179	31	-38	-143	-31	267	195	0
94	0	0	159	234	75	-196	42	154	29	-75	-67	-46	232	153	0
95	0	0	-13	219	232	-103	-122	225	-15	-64	-17	-36	194	149	0
96	0	0	-122	209	331	-43	-226	270	-108	-56	-81	17	133	83	0
97	0	0	-175	201	376	-13	-275	288	-145	32	-71	65	217	5	0
98	0	0	-299	186	485	56	-392	335	-157	-58	-3	50	104	13	0
99	0	0	-302	225	527	38	-414	376	-112	-85	-62	-19	91	13	0
100	0	0	-128	223	351	-47	-239	287	0	-13	-75	114	223	139	0
101	0	0	-53	232	285	-89	-169	258	0	-64	-79	-27	194	139	0
102	0	0	190	242	52	-216	69	147	91	36	-89	-17	217	192	0
103	0	0	89	209	120	-149	-15	164	23	-89	-62	-64	296	192	0
104	0	0	68	190	122	-129	-27	156	48	-108	-85	-40	246	188	0
105	0	0	-62	159	221	-48	-141	190	-44	-31	-87	34	223	102	0
106	0	0	-169	168	337	0	-253	252	-89	-67	-65	-23	174	69	0
107	0	0	-287	133	420	77	-353	276	-81	-34	-38	32	207	29	0
108	0	0	-432	95	527	168	-479	311	-110	-106	-58	27	89	-19	0
109	0	0	-309	131	440	89	-374	285	-93	50	-7	50	172	65	0
110	0	0	-287	176	463	55	-375	319	-141	-25	-56	44	190	27	0
111	0	0	-27	277	304	-125	-165	290	-42	-17	-81	-58	195	77	0
112	0	0	89	345	256	-217	-83	300	-56	-44	-98	40	176	182	0
113	0	0	146	448	302	-297	-78	375	21	-161	-112	-108	203	180	0
114	0	0	229	585	356	-407	-63	470	15	-75	-168	13	186	126	0
115	0	0	188	787	599	-487	-205	693	-85	-34	-120	-67	205	133	0
116	0	0	198	1080	882	-639	-342	981	-108	-135	-95	-21	162	-98	0
117	0	0	249	1387	1138	-818	-444	1262	-128	-34	-102	69	118	17	0
118	0	0	357	1744	1387	-1050	-515	1565	-128	-56	-38	48	120	9	0
119	0	0	566	2044	1478	-1305	-456	1761	-124	-13	-69	108	104	-19	0
120	0	0	788	2452	1664	-1620	-438	2058	-71	-32	-91	52	110	73	0
121	0	0	1159	2875	1716	-2017	-278	2295	-100	-29	-81	-67	178	149	0
122	0	0	1471	3362	1891	-2416	-210	2626	-31	-85	-75	-79	252	126	0
123	0	0	1660	3722	2062	-2691	-201	2892	-48	-62	-223	-95	279	129	0
124	0	0	1738	3916	2178	-2827	-220	3047	3	-128	-147	-77	195	120	0
125	0	0	1585	3808	2223	-2696	-319	3015	-44	-71	-157	34	184	21	0
126	0	0	1330	3559	2229	-2444	-449	2894	-25	-102	-128	-32	126	17	0
127	0	0	1186	3426	2240	-2306	-527	2833	-120	-42	-168	85	52	-38	1
128	0	0	1024	3214	2190	-2119	-583	2702	-159	-75	-44	38	95	-27	0
129	0	0	834	2851	2017	-1842	-591	2434	-110	-46	-54	65	176	-83	0
130	0	0	726	2380	1654	-1553	-464	2017	-120	-25	-17	34	155	52	0
131	0	0	644	1961	1317	-1302	-336	1639	-54	-87	-95	-27	176	116	0
132	0	0	487	1536	1049	-1011	-281	1292	-54	-85	-211	-42	159	207	0
133	0	0	324	1140	816	-732	-246	978	-67	-110	-180	-34	186	194	0
134	0	0	89	756	667	-422	-289	711	-79	-110	-184	-46	221	85	0
135	0	0	-121	550	671	-214	-396	610	-128	-83	-89	-50	137	69	0
136	0	0	-351	465	816	-57	-583	640	-201	-108	-164	-44	143	-9	0
137	0	0	-469	446	915	11	-692	680	-182	-141	-128	-9	56	-48	0
138	0	0	-508	469	977	19	-742	723	-118	-116	-79	42	32	-65	0
139	0	0	-560	483	1043	38	-801	763	-135	-79	-56	62	155	-112	0
140	0	0	-384	483	867	-49	-625	675	-95	-75	-69	-3	162	21	0
141	0	0	-351	479	830	-64	-590	654	-128	-69	-149	81	149	89	0
142	0	0	-180	471	651	-145	-415	561	-32	-145	-108	-44	192	133	0
143	0	0	-276	459	735	-91	-505	597	-73	-149	-203	-62	215	164	0
144	0	0	-326	444	770	-59	-548	607	-110	-164	-211	-97	100	23	0
145	0	0	-443	424	867	9	-655	645	-58	-120	-141	-17	223	85	0
146	0	0	-642	426	1068	108	-855	747	-252	-168	-221	-129	40	-110	0
147	0	0	-735	411	1146	162	-940	778	-240	-217	-155	54	129	-67	0
148	0	0	-867	399	1266	234	-1066	832	-221	-129	-139	15	62	-108	0
149	0	0	-859	380	1239	239	-1049	809	-256	-131	-116	-3	36	-77	0
150	0	0	-809	360	1169	224	-989	764	-170	-139	-197	1	46	-75	0
151	0	0	-726	358	1084	184	-905	721	-116	-228	-213	-56	100	83	0
152	0	0	-615	349	964	133	-789	656	-91	-201	-287	-34	54	58	0
153	0	0	-652	302	954	175	-803	628	-120	-188	-289	-116	116	110	0
154	0	0	-745	296	1041	224	-893	668	-209	-242	-360	-128	65	-36	0
155	0	0	-849	287	1136	281	-992	711	-162	-211	-316	-48	48	-13	0
156	0	0	-1034	285	1319	374	-1176	802	-180	-310	-277	-67	23	-87	0
157	0	0	-1156	281	1437	437	-1296	859	-225	-201	-279	-32	46	-145	0
158	0	0	-1221	294	1515	463	-1368	904	-258	-192	-205	-29	67	-180	0
159	0	0	-1323	310	1633	506	-1478	971	-226	-314	-211	-21	-48	-151	0
160	0	0	-1162	325	1487	418	-1324	906	-240	-133	-254	-40	9	-58	0
161	0	0	-1112	329	1441	391	-1276	885	-226	-277	-279	-81	25	-83	0
162	0	0	-990	335	1325	327	-1157	830	-176	-335	-263	-126	40	21	0
163	0	0	-1017	331	1348	343	-1182	839	-170	-380	-353	-199	56	-27	0
164	0	0	-1044	341	1385	351	-1214	863	-135	-213	-393	-73	153	-23	0
165	0	0	-1205	308	1513	448	-1359	910	-238	-302	-306	-135	56	-48	0
166	0	0	-1274	291	1565	491	-1419	928	-225	-246	-347	-77	9	-207	0
167	0	0	-1483	292	1775	595	-1629	1033	-215	-201	-258	-23	62	-128	0
168	0	0	-1536	312	1848	612	-1692	1080	-294	-327	-372	-13	-79	-203	0
169	0	0	-1528	316	1844	606	-1686	1080	-221	-234	-244	-17	17	-184	0
170	0	0	-1472	310	1782	581	-1627	1046	-226	-219	-304	-17	-29	-141	0
171	0	0	-1280	310	1590	485	-1435	950	-219	-223	-339	-122	69	-40	0
172	0	0	-1177	316	1493	430	-1335	904	-129	-244	-337	-120	118	56	0
173	0	0	-1130	323	1453	403	-1291	888	-137	-263	-411	-77	31	-19	0
174	0	0	-1205	325	1530	440	-1367	927	-145	-312	-335	-73	58	-46	0
175	0	0	-1306	325	1631	490	-1468	978	-217	-300	-384	-58	-46	-126	0
176	0	0	-1458	322	1780	568	-1619	1051	-265	-240	-296	-21	21	-118	0
177	0	0	-1517	327	1844	595	-1680	1085	-310	-289	-316	-124	-81	-244	0
178	0	0	-1525	323	1848	601	-1686	1085	-283	-242	-192	32	-15	-190	0
179	0	0	-1517	339	1856	589	-1686	1097	-277	-234	-314	-38	-27	-242	0
180	0	0	-1401	341	1742	530	-1571	1041	-203	-162	-234	-15	-17	-42	0
181	0	0	-1294	337	1631	478	-1462	984	-170	-207	-291	-34	11	-15	0
182	0	0	-1259	349	1608	455	-1433	978	-213	-298	-368	-157	0	-38	0
183	0	0	-1096	351	1447	372	-1271	899	-112	-250	-323	-60	27	11	0
184	0	0	-1203	366	1569	418	-1386	967	-234	-236	-304	-56	79	19	0
185	0	0	-1243	378	1621	432	-1432	999	-190	-250	-362	-85	-89	-199	0
186	0	0	-1389	378	1767	505	-1578	1072	-217	-197	-265	-42	38	-120	0
187	0	0	-1472	372	1844	550	-1658	1108	-380	-178	-312	-116	-15	-252	0
188	0	0	-1465	376	1841	544	-1653	1108	-289	-211	-242	3	-23	-166	0
189	0	0	-1471	401	1872	535	-1671	1136	-244	-219	-318	-60	-133	-166	0
190	0	0	-1335	399	1734	468	-1534	1066	-118	-147	-240	-15	-23	3	0
191	0	0	-1177	407	1584	385	-1380	995	-217	-176	-356	-95	-21	-21	0
192	0	0	-1023	399	1422	312	-1222	910	-124	-141	-310	-13	52	17	0
193	0	0	-1012	411	1423	300	-1217	917	-52	-215	-345	-85	-9	46	0
194	0	0	-1026	430	1456	298	-1241	943	-81	-184	-347	-36	32	13	0
195	0	0	-1160	432	1592	364	-1376	1012	-137	-186	-292	-124	85	-25	0
196	0	0	-1250	426	1676	412	-1463	1051	-234	-178	-298	-164	-3	-168	0
197	0	0	-1269	401	1670	434	-1469	1035	-221	-164	-232	-79	-32	-124	0
198	0	0	-1374	401	1775	486	-1574	1088	-320	-46	-234	5	32	-129	0
199	0	0	-1296	413	1709	441	-1502	1061	-261	-176	-190	-67	-11	-164	0
200	0	0	-1202	417	1619	392	-1410	1018	-178	-133	-250	-42	-34	-54	0
201	0	0	-1054	430	1484	312	-1269	957	-209	-85	-289	-50	31	-7	0
202	0	0	-941	463	1404	239	-1172	933	-133	-164	-279	-151	114	-44	0
203	0	0	-928	453	1381	237	-1154	917	-145	-161	-331	-120	108	-52	0
204	0	0	-896	450	1346	223	-1121	898	-161	-166	-368	-106	65	5	0
205	0	0	-986	467	1453	259	-1219	960	-225	-139	-333	-182	50	-44	0
206	0	0	-1013	469	1482	272	-1247	975	-161	-141	-300	-64	64	-137	0
207	0	0	-1117	477	1594	320	-1355	1035	-236	-166	-275	-98	-21	-126	0
208	0	0	-1082	479	1561	301	-1321	1020	-223	-91	-209	-65	52	-174	0
209	0	0	-1118	488	1606	315	-1362	1047	-178	-116	-230	-23	7	-137	0
210	0	0	-980	496	1476	242	-1228	986	-97	-97	-135	0	89	-31	0
211	0	0	-854	492	1346	181	-1100	919	-135	-172	-246	-114	81	-31	0
212	0	0	-763	486	1249	138	-1006	867	-65	-131	-225	-79	64	19	0
213	0	0	-675	523	1198	76	-936	860	-104	-120	-248	-176	168	25	0
214	0	0	-703	554	1257	74	-980	905	-114	-219	-285	-184	60	-32	0
215	0	0	-784	595	1379	94	-1081	987	-162	-168	-242	-126	29	19	0
216	0	0	-830	611	1441	109	-1135	1026	-110	-213	-199	-29	36	-87	0
217	0	0	-923	613	1536	155	-1229	1074	-248	-129	-221	-38	19	-71	0
218	0	0	-946	611	1557	167	-1251	1084	-230	-69	-149	56	56	-110	0
219	0	0	-939	628	1567	155	-1253	1097	-236	-93	-176	1	34	-106	0
220	0	0	-844	630	1474	107	-1159	1052	-137	-128	-97	-29	62	21	0
221	0	0	-630	646	1276	-8	-953	961	-67	-9	-128	-38	184	75	0
222	0	0	-662	657	1319	2	-990	988	-178	-195	-155	-135	31	122	0
223	0	0	-473	665	1138	-96	-805	901	-95	-69	-226	-58	141	0	0
224	0	0	-599	694	1293	-47	-946	993	-188	-98	-240	-48	102	27	0
225	0	0	-640	706	1346	-33	-993	1026	-122	-52	-213	-23	124	-42	0
226	0	0	-705	715	1420	-5	-1062	1067	-201	-104	-153	-7	58	-161	0
227	0	0	-801	723	1524	39	-1162	1123	-248	-38	-64	-58	104	-112	0
228	0	0	-871	719	1590	76	-1230	1154	-335	-65	-211	1	5	-192	0
229	0	0	-730	725	1455	2	-1092	1090	-162	-19	-15	15	112	-54	0
230	0	0	-760	739	1499	10	-1129	1119	-267	-102	-104	-9	64	-31	0
231	0	0	-505	779	1284	-137	-894	1031	-172	-135	-131	-64	9	52	0
232	0	0	-379	816	1195	-218	-787	1005	-83	-64	-135	-73	124	118	0
233	0	0	-380	849	1229	-234	-804	1039	-174	-124	-215	-116	75	85	0
234	0	0	-359	878	1237	-259	-798	1057	-77	-46	-234	-52	60	0	0
235	0	0	-450	886	1336	-218	-893	1111	-184	-106	-124	-62	69	62	0
236	0	0	-529	933	1462	-202	-995	1197	-162	-108	-155	-83	50	-91	0
237	0	0	-522	962	1484	-220	-1003	1223	-120	-73	-147	23	29	-44	0
238	0	0	-648	1004	1652	-178	-1150	1328	-168	-79	-102	-13	-52	-60	0
239	0	0	-543	1016	1559	-236	-1051	1287	-168	-17	-52	56	-23	-71	0
240	0	0	-444	1030	1474	-293	-959	1252	-112	-54	-112	-38	19	34	0
241	0	0	-249	1037	1286	-394	-767	1161	-83	-71	-176	56	60	124	0
242	0	0	-225	1049	1274	-412	-749	1161	-29	-87	-223	-42	75	153	0
243	0	0	-204	1053	1257	-424	-730	1155	-151	-89	-269	-118	42	143	0
244	0	0	-130	1053	1183	-461	-656	1118	-54	-21	-230	-7	93	141	0
245	0	0	-368	1057	1425	-344	-896	1241	-139	-87	-254	25	58	106	0
246	0	0	-480	1039	1519	-279	-999	1279	-186	-73	-153	-122	36	36	0
247	0	0	-436	1065	1501	-314	-968	1283	-174	38	-211	34	50	79	0
248	0	0	-632	1082	1714	-225	-1173	1398	-234	-95	-151	-71	-58	-31	0
249	0	0	-441	1107	1548	-333	-994	1327	-137	40	-87	11	0	135	0
250	0	0	-353	1121	1474	-384	-913	1297	-143	11	-48	-71	42	120	0
251	0	0	-227	1119	1346	-446	-786	1232	-151	-54	-213	-83	42	128	0
252	0	0	-80	1136	1216	-528	-648	1176	-60	-3	-93	-98	120	213	0
253	0	0	-33	1152	1185	-559	-609	1168	-79	-73	-174	-141	25	157	0
254	0	0	-24	1140	1164	-558	-594	1152	-52	-23	-246	-52	128	139	0
255	0	0	-149	1121	1270	-486	-709	1195	-131	-15	-240	-75	17	122	0
256	0	0	-206	1109	1315	-451	-760	1212	-155	-29	-159	-98	97	-15	0
257	0	0	-318	1105	1423	-393	-870	1264	-197	11	-97	-36	89	52	0
258	0	0	-332	1109	1441	-388	-886	1275	-203	-31	-62	-46	75	-5	0
259	0	0	-312	1098	1410	-393	-861	1254	-162	-1	-34	-36	87	31	0
260	0	0	-159	1080	1239	-460	-699	1159	-50	-15	42	-5	128	176	0
261	0	0	-70	1059	1129	-494	-599	1094	-9	32	-159	11	147	153	0
262	0	0	-11	1032	1043	-510	-527	1037	-100	-122	-147	-81	122	164	0
263	0	0	128	1006	878	-567	-375	942	-25	3	-157	-50	155	157	0
264	0	0	78	985	907	-531	-414	946	-38	-44	-129	-104	131	162	0
265	0	0	-23	966	989	-471	-506	977	-133	-31	-145	-112	97	157	0
266	0	0	-202	927	1129	-362	-665	1028	-135	27	-188	-29	65	69	0
267	0	0	-301	905	1206	-302	-753	1055	-116	-95	-120	-34	118	-31	0
268	0	0	-286	845	1131	-279	-708	988	-133	38	-110	91	110	-83	0
269	0	0	-361	810	1171	-224	-766	990	-112	-32	-50	25	108	-19	0
270	0	0	-205	774	979	-284	-592	876	-89	-56	-3	-54	87	54	0
271	0	0	24	741	717	-382	-346	729	-21	75	-42	48	211	186	0
272	0	0	-6	694	700	-344	-353	697	-58	-98	-199	-77	108	184	0
273	0	0	66	669	603	-367	-268	636	-58	-21	-190	-34	104	194	0
274	0	0	-10	626	636	-308	-323	631	-29	-38	-168	3	194	153	0
275	0	0	-93	582	675	-244	-384	628	-122	-23	-147	-32	48	126	0
276	0	0	-181	529	710	-174	-445	619	-166	13	-67	34	87	23	0
277	0	0	-214	486	700	-136	-457	593	-259	-9	-104	36	31	-19	0
278	0	0	-359	459	818	-50	-588	638	-240	52	-102	124	-5	69	0
279	0	0	-336	432	768	-48	-552	600	-285	69	-87	112	40	71	0
280	0	0	-194	422	616	-114	-405	519	-188	21	-71	23	135	143	0
281	0	0	-109	403	512	-147	-310	457	-110	-42	-139	60	195	203	0
282	0	0	-2	401	403	-199	-202	402	-149	23	-269	-62	110	277	0
283	0	0	80	374	294	-227	-107	334	-108	5	-176	-56	139	331	0
284	0	0	-31	353	384	-161	-207	368	-174	-19	-219	-52	120	199	0
285	0	0	-62	337	399	-137	-230	368	-120	1	-225	-27	124	104	0
286	0	0	-309	325	634	-8	-471	479	-246	58	-215	-54	85	71	0
287	0	0	-410	323	733	43	-571	528	-292	1	-217	-25	17	17	0
288	0	0	-326	320	646	3	-486	483	-182	98	-85	3	75	100	0
289	0	0	-433	308	741	62	-587	524	-174	-7	-190	-19	40	29	0
290	0	0	-140	298	438	-79	-289	368	-145	128	-108	27	190	79	0
291	0	0	-62	281	343	-109	-202	312	-75	17	-153	21	184	250	0
292	0	0	21	263	242	-142	-110	252	-21	-81	-195	-38	81	240	0
293	0	0	147	269	122	-208	12	195	-21	73	-155	13	256	236	0
294	0	0	56	277	221	-166	-82	249	-54	-112	-112	-19	205	149	0
295	0	0	17	269	252	-143	-117	260	-102	1	-209	-32	166	19	0
296	0	0	-136	267	403	-65	-269	335	-104	-13	-149	67	188	50	0
297	0	0	-271	252	523	9	-397	387	-217	-77	-100	31	-5	64	0
298	0	0	-198	236	434	-19	-316	335	-124	46	-79	54	151	0	0
299	0	0	-218	234	452	-8	-335	343	-112	38	-77	97	149	36	0
300	0	0	-87	244	331	-78	-209	287	-54	7	-89	44	186	81	0
301	0	0	-19	250	269	-115	-144	259	-71	23	-120	-46	147	159	0
302	0	0	149	244	95	-196	27	169	17	1	-95	21	213	277	0
303	0	0	203	228	25	-215	89	126	19	-44	-151	-75	285	151	0
304	0	0	161	246	85	-203	38	165	-29	-42	-192	-56	242	147	0
305	0	0	62	246	184	-154	-61	215	-69	-44	-91	-40	236	110	0
306	0	0	-16	226	242	-105	-129	234	-42	-40	-95	-21	149	17	0
307	0	0	-81	221	302	-70	-191	261	-102	-31	-54	19	161	21	0
308	0	0	-136	217	353	-40	-244	285	-100	-9	-11	21	100	69	0
309	0	0	-132	234	366	-51	-249	300	-104	-5	34	56	143	3	0
310	0	0	54	244	190	-149	-68	217	-79	65	1	-48	225	64	0
311	0	0	214	248	34	-231	90	141	46	69	-40	9	184	217	0
312	0	0	267	254	-13	-260	140	120	19	-15	-69	5	157	236	0
313	0	0	358	252	-106	-305	232	73	-1	-38	-46	-7	219	207	0
314	0	0	341	246	-95	-293	218	75	-15	27	-50	23	184	207	0
315	0	0	233	234	1	-233	116	117	3	-32	-60	42	159	153	0
316	0	0	167	252	85	-209	41	168	-36	-3	44	-9	139	118	0
317	0	0	37	236	199	-136	-81	217	-172	36	-25	17	124	114	0
318	0	0	39	207	168	-123	-64	187	-102	36	108	65	176	81	0
319	0	0	-89	215	304	-63	-196	259	-81	23	-52	13	85	32	0
320	0	0	126	195	69	-160	28	132	5	11	81	32	232	133	0
321	0	0	257	184	-73	-220	165	55	1	54	-65	-25	164	203	0
322	0	0	343	186	-157	-264	250	14	21	65	-19	-29	289	285	0
323	0	0	368	192	-176	-280	272	8	25	-48	-67	-31	225	153	0
324	0	0	346	203	-143	-274	244	30	-11	-19	-58	-19	188	213	0
325	0	0	265	217	-48	-241	156	84	-69	-5	-102	-67	194	87	0
326	0	0	214	217	3	-215	105	110	-34	29	-54	32	190	75	0
327	0	0	177	209	32	-193	72	120	-97	31	-58	73	211	46	0
328	0	0	78	225	147	-151	-34	186	-172	-29	-21	9	176	17	0
329	0	0	111	250	139	-180	-14	194	-79	65	54	31	226	29	0
330	0	0	169	238	69	-203	50	153	-77	40	-15	-27	228	168	0
331	0	0	311	213	-98	-262	204	57	9	-3	-17	-73	221	254	0
332	0	0	419	225	-194	-322	306	15	17	-62	29	-85	269	258	0
333	0	0	516	225	-291	-370	403	-33	17	-46	-19	-62	292	277	0
334	0	0	401	207	-194	-304	297	6	-17	-81	-15	-87	228	238	0
335	0	0	391	190	-201	-290	296	-5	32	1	17	97	221	172	0
336	0	0	146	182	36	-164	55	109	-50	-9	-48	19	197	137	0
337	0	0	148	182	34	-165	57	108	-87	38	13	-13	213	-11	0
338	0	0	35	186	151	-110	-58	168	-62	32	108	58	194	44	0
339	0	0	68	197	129	-132	-30	163	-79	21	52	46	184	17	0
340	0	0	202	221	19	-211	91	120	-9	128	52	34	223	211	0
341	0	0	401	240	-161	-320	281	39	52	65	-36	-7	265	238	0
342	0	0	499	263	-236	-381	367	13	65	-13	50	-102	353	248	0
343	0	0	486	279	-207	-382	346	36	0	-11	-17	-71	292	246	0
344	0	0	464	238	-226	-351	345	6	77	-46	-75	-48	254	219	0
345	0	0	377	201	-176	-289	276	12	9	-29	27	-11	230	166	0
346	0	0	191	182	-9	-186	100	86	-93	38	-50	-58	174	116	0
347	0	0	144	184	40	-164	52	112	-104	-64	-19	-21	141	46	0
348	0	0	74	194	120	-134	-23	157	-126	29	110	7	205	85	0
349	0	0	49	190	141	-119	-46	165	-69	13	58	-13	176	42	0
350	0	0	181	190	9	-185	86	99	36	97	34	89	256	122	0
351	0	0	292	186	-106	-239	199	40	-56	-13	-21	19	180	219	0
352	0	0	483	194	-289	-338	386	-47	98	15	17	-38	279	232	0
353	0	0	467	209	-258	-338	362	-24	-17	-48	-69	-48	203	213	0
354	0	0	449	219	-230	-334	339	-5	97	19	-13	-23	201	217	0
355	0	0	298	207	-91	-252	194	58	44	-25	-29	-40	207	184	0
356	0	0	261	201	-60	-231	160	70	-98	29	-7	-25	207	108	0
357	0	0	153	195	42	-174	55	118	-31	13	-36	25	184	54	0
358	0	0	112	201	89	-156	11	145	-23	3	83	34	153	182	0
359	0	0	131	195	64	-163	33	129	-29	95	89	62	246	118	0
360	0	0	187	180	-7	-183	97	86	91	-5	-7	7	186	128	0
361	0	0	325	192	-133	-258	229	29	52	19	5	75	176	205	0
362	0	0	371	199	-172	-285	271	13	116	-100	-52	-7	254	213	0
363	0	0	523	182	-341	-352	432	-79	83	-13	15	-73	256	215	0
364	0	0	381	199	-182	-290	281	8	3	9	-27	-9	256	250	0
365	0	0	387	213	-174	-300	280	19	7	-36	-42	-15	186	153	0
366	0	0	172	201	29	-186	71	115	-75	73	-13	-60	199	31	0
367	0	0	101	199	98	-150	1	148	-62	17	-25	5	149	64	0
368	0	0	113	194	81	-153	16	137	-52	27	77	65	221	38	0
369	0	0	43	192	149	-117	-53	170	-21	-46	54	44	131	-5	0
370	0	0	193	194	1	-193	96	97	17	-36	69	29	213	85	0
371	0	0	294	201	-93	-247	193	54	-1	19	-34	23	232	145	0
372	0	0	449	205	-244	-327	346	-19	149	-97	15	-91	265	269	0
373	0	0	519	192	-327	-355	423	-67	69	5	-7	-13	252	265	0
374	0	0	346	176	-170	-261	258	3	-87	-73	-141	-71	131	166	0
375	0	0	370	213	-157	-291	263	28	23	-77	9	25	188	192	0
376	0	0	212	211	-1	-211	106	105	9	27	-29	17	209	106	0
377	0	0	130	221	91	-175	19	156	1	-11	-56	-21	155	34	0
378	0	0	105	223	118	-164	-6	170	-19	-3	17	54	133	44	0
379	0	0	71	230	159	-150	-44	194	-50	95	-27	64	192	11	0
380	0	0	95	205	110	-150	-7	157	-46	7	-32	-52	225	95	0
381	0	0	306	178	-128	-242	217	25	11	-3	15	-11	192	178	0
382	0	0	338	172	-166	-255	252	3	-31	17	-122	-62	281	254	0
383	0	0	399	147	-252	-273	325	-52	44	29	-75	-62	238	203	0
384	0	0	319	149	-170	-234	244	-10	-23	-52	-67	-95	242	137	0
385	0	0	299	162	-137	-230	218	12	100	-42	42	-64	244	164	0
386	0	0	144	159	15	-151	64	87	-106	81	-108	36	174	131	0
387	0	0	58	174	116	-116	-29	145	-120	32	13	21	135	46	0
388	0	0	45	149	104	-97	-29	126	-58	46	89	50	141	85	0
389	0	0	29	147	118	-88	-44	132	42	44	77	143	155	135	0
390	0	0	146	155	9	-150	68	82	69	46	64	32	246	139	0
391	0	0	284	149	-135	-216	209	7	15	95	40	-11	211	199	0
392	0	0	383	151	-232	-267	307	-40	-11	-17	32	-54	242	242	0
393	0	0	385	137	-248	-261	316	-55	79	60	-87	17	217	252	0
394	0	0	358	135	-223	-246	290	-44	50	-21	25	-32	269	223	0
395	0	0	236	122	-114	-179	175	4	13	29	13	-31	230	259	0
396	0	0	170	128	-42	-149	106	43	-40	-11	7	-27	124	143	0
397	0	0	25	135	110	-80	-42	122	-23	67	-15	91	164	149	0
398	0	0	-8	147	155	-69	-81	151	-44	58	15	93	135	54	0
399	0	0	27	170	143	-98	-58	156	-60	139	67	77	161	87	0
400	0	0	132	182	50	-157	41	116	71	77	129	67	269	159	0
401	0	0	306	188	-118	-247	212	35	40	58	60	-36	304	188	0
402	0	0	370	188	-182	-279	276	3	77	67	36	-11	283	228	0
403	0	0	439	164	-275	-301	357	-55	69	11	65	-23	281	219	0
404	0	0	353	159	-194	-256	273	-17	97	0	46	-38	323	242	0
405	0	0	265	141	-124	-203	194	8	56	5	104	11	230	195	0
406	0	0	84	149	65	-116	9	107	40	27	50	11	131	122	0
407	0	0	12	128	116	-70	-52	122	-69	56	93	75	184	114	0
408	0	0	33	139	106	-86	-36	122	-44	40	149	87	192	65	0
409	0	0	43	155	112	-99	-34	133	46	98	157	79	246	128	0
410	0	0	134	170	36	-152	49	103	40	54	128	-29	203	192	0
411	0	0	310	186	-124	-248	217	31	129	48	159	95	269	312	0
412	0	0	372	190	-182	-281	277	4	120	34	131	36	279	339	0
413	0	0	509	199	-310	-354	409	-55	199	89	153	-38	370	320	0
414	0	0	378	192	-186	-285	282	3	162	40	36	-3	267	277	0
415	0	0	328	195	-133	-261	230	31	40	95	93	0	250	186	0
416	0	0	138	137	-1	-137	69	68	19	87	114	-32	213	143	0
417	0	0	13	131	118	-72	-52	124	15	100	141	54	188	166	0
418	0	0	31	87	56	-59	-12	71	52	122	139	46	226	89	0
419	0	0	55	95	40	-75	7	67	116	168	232	141	302	219	0
420	0	0	148	112	-36	-130	92	38	110	172	112	62	258	219	0
421	0	0	307	112	-195	-209	251	-41	133	153	232	85	320	273	0
422	0	0	319	104	-215	-211	267	-55	161	129	77	-83	349	312	0
423	0	0	362	128	-234	-245	298	-53	143	3	100	-93	211	327	0
424	0	0	389	124	-265	-256	327	-70	215	108	143	65	322	366	0
425	0	0	253	147	-106	-200	179	20	54	5	71	-34	242	211	0
426	0	0	189	162	-27	-175	108	67	69	194	159	-7	312	211	0
427	0	0	27	174	147	-100	-60	160	32	71	85	50	256	203	0
428	0	0	25	166	141	-95	-58	153	32	133	102	34	217	116	0
429	0	0	25	143	118	-84	-46	130	75	186	131	161	304	201	0
430	0	0	130	149	19	-139	55	84	100	81	232	3	261	234	0
431	0	0	304	145	-159	-224	231	-7	188	164	215	58	405	316	0
432	0	0	333	147	-186	-240	259	-19	145	60	143	-5	391	316	0
433	0	0	411	128	-283	-269	347	-77	201	102	93	-19	335	292	0
434	0	0	298	108	-190	-203	244	-41	114	170	83	7	347	285	0
435	0	0	185	145	-40	-165	112	52	124	-5	65	-81	211	203	0
436	0	0	134	157	23	-145	55	90	116	110	85	3	291	300	0
437	0	0	33	159	126	-96	-46	142	98	50	129	67	248	73	0
438	0	0	-8	176	184	-84	-96	180	75	83	279	75	269	27	0
439	0	0	50	174	124	-112	-37	149	21	223	225	153	188	225	0
440	0	0	112	166	54	-139	29	110	120	118	161	91	236	188	0
441	0	0	284	184	-100	-234	192	42	139	195	131	97	271	320	0
442	0	0	300	194	-106	-247	203	44	161	112	56	48	339	294	0
443	0	0	301	164	-137	-232	219	13	137	116	-11	-1	238	269	0
444	0	0	321	129	-192	-225	256	-31	213	151	29	77	279	341	0
445	0	0	97	104	7	-100	45	55	124	91	46	-11	110	349	0
446	0	0	19	100	81	-59	-31	90	81	213	-27	64	182	304	0
447	0	0	-70	89	159	-9	-114	124	95	192	25	19	201	316	0
448	0	0	-107	98	205	4	-156	151	93	240	23	58	162	263	0
449	0	0	-116	128	244	-6	-180	186	122	228	114	71	83	314	0
450	0	0	26	155	129	-90	-51	142	157	318	91	36	240	366	0
451	0	0	205	149	-56	-177	130	46	184	283	83	29	285	444	0
452	0	0	307	162	-145	-234	226	8	197	281	54	-36	345	481	0
453	0	0	393	161	-232	-277	312	-35	201	242	46	-62	409	356	0
454	0	0	363	162	-201	-262	282	-19	184	223	25	-23	378	397	0
455	0	0	193	149	-44	-171	118	52	116	190	7	-34	347	339	0
456	0	0	116	143	27	-129	44	85	85	234	77	-25	285	273	0
457	0	0	85	145	60	-115	12	102	143	197	89	-3	323	234	0
458	0	0	-12	145	157	-66	-84	151	110	223	108	60	236	250	0
459	0	0	78	124	46	-101	16	85	110	265	133	81	331	207	0
460	0	0	174	114	-60	-144	117	27	228	296	242	69	364	298	0
461	0	0	243	114	-129	-178	186	-7	116	126	120	-19	261	312	0
462	0	0	402	135	-267	-268	334	-66	238	283	91	1	356	471	0
463	0	0	455	139	-316	-297	385	-88	219	118	100	-73	335	358	0
464	0	0	482	149	-333	-315	407	-92	192	203	112	-40	399	399	0
465	0	0	319	151	-168	-235	243	-8	126	114	58	-114	252	269	0
466	0	0	216	145	-71	-180	143	37	97	155	79	0	291	279	0
467	0	0	111	120	9	-115	51	64	118	93	93	44	213	265	0
468	0	0	123	112	-11	-117	67	50	133	250	223	81	345	256	0
469	0	0	106	133	27	-119	39	80	87	135	248	17	281	238	0
470	0	0	189	139	-50	-164	119	44	104	205	172	54	316	238	0
471	0	0	319	155	-164	-237	241	-4	69	188	143	-54	422	380	0
472	0	0	448	157	-291	-302	369	-67	149	133	91	-17	322	323	0
473	0	0	515	141	-374	-328	444	-116	151	161	110	-29	372	327	0
474	0	0	432	143	-289	-287	360	-73	162	139	79	-36	368	289	0
475	0	0	391	153	-238	-272	314	-42	195	166	75	13	314	329	0
476	0	0	246	149	-97	-197	171	26	32	178	67	-27	294	256	0
477	0	0	128	133	5	-130	61	69	60	114	67	137	271	217	0
478	0	0	187	141	-46	-164	116	47	65	162	275	48	250	205	0
479	0	0	142	143	1	-142	70	72	126	240	209	73	291	226	0
480	0	0	162	143	-19	-152	90	62	147	131	205	60	277	289	0
481	0	0	373	145	-228	-259	300	-41	194	129	120	65	362	254	0
482	0	0	445	151	-294	-298	369	-71	164	217	83	34	393	347	0
483	0	0	407	120	-287	-263	347	-83	118	128	89	-21	378	318	0
484	0	0	500	120	-380	-310	440	-130	126	199	162	-3	393	316	0
485	0	0	294	143	-151	-218	222	-4	97	48	162	-9	267	221	0
486	0	0	216	145	-71	-180	143	37	95	135	159	34	207	238	0
487	0	0	138	151	13	-144	62	82	25	145	141	104	228	172	0
488	0	0	80	147	67	-113	6	107	81	93	190	108	246	69	0
489	0	0	121	124	3	-122	59	63	64	166	283	40	353	170	0
490	0	0	197	116	-81	-156	139	17	79	217	213	62	285	135	0
491	0	0	304	110	-194	-207	249	-42	128	137	137	71	347	267	0
492	0	0	471	95	-376	-283	423	-140	219	87	149	-13	440	244	0
493	0	0	361	100	-261	-230	311	-80	81	120	91	-44	407	215	0
494	0	0	509	104	-405	-306	457	-150	178	135	149	0	269	316	0
495	0	0	350	91	-259	-220	304	-84	108	58	190	81	325	250	0
496	0	0	222	87	-135	-154	178	-24	0	97	93	11	289	168	0
497	0	0	170	120	-50	-145	110	35	44	164	131	81	261	149	0
498	0	0	53	128	75	-90	-11	101	19	34	234	56	277	112	0
499	0	0	130	133	3	-131	63	68	52	139	180	116	277	108	0
500	0	0	230	135	-95	-182	162	20	194	168	228	131	329	209	0
501	0	0	317	137	-180	-227	248	-21	102	73	77	48	341	129	0
502	0	0	478	149	-329	-313	403	-90	100	151	124	-19	351	327	0
503	0	0	504	151	-353	-327	428	-101	174	79	77	42	347	259	0
504	0	0	458	135	-323	-296	390	-94	128	91	71	21	289	335	0
505	0	0	325	133	-192	-229	258	-29	79	56	36	11	265	126	0
506	0	0	244	126	-118	-185	181	4	34	91	153	42	304	162	0
507	0	0	91	120	29	-105	31	74	42	17	48	25	190	98	0
508	0	0	193	122	-71	-157	132	25	126	159	174	89	314	211	0
509	0	0	58	135	77	-96	-9	106	-25	108	118	56	226	110	0
510	0	0	177	170	-7	-173	92	81	118	79	166	108	254	244	0
511	0	0	381	147	-234	-264	307	-43	168	71	129	54	291	283	0
512	0	0	420	129	-291	-274	355	-81	153	122	85	52	322	351	0
513	0	0	484	124	-360	-304	422	-118	180	27	25	23	312	287	0
514	0	0	442	120	-322	-281	382	-101	211	65	91	133	318	364	0
515	0	0	345	122	-223	-233	284	-50	83	91	48	-19	291	180	0
516	0	0	236	120	-116	-178	176	2	139	85	52	155	256	197	0
517	0	0	15	108	93	-61	-39	100	-31	21	85	29	236	114	0
518	0	0	41	114	73	-77	-16	93	-11	141	93	38	291	122	0
519	0	0	0	129	129	-64	-64	129	44	98	100	110	261	73	0
520	0	0	120	141	21	-130	49	81	120	83	114	143	217	137	0
521	0	0	278	147	-131	-212	204	8	133	44	64	73	289	283	0
522	0	0	339	147	-192	-243	265	-22	106	69	50	81	300	335	0
523	0	0	393	141	-252	-267	322	-55	141	38	-13	19	329	232	0
524	0	0	364	151	-213	-257	288	-31	135	65	32	46	300	209	0
525	0	0	269	147	-122	-208	195	12	87	102	60	62	275	194	0
526	0	0	64	124	60	-94	2	92	38	-44	97	15	143	79	0
527	0	0	-2	145	147	-71	-74	146	-32	32	98	32	267	17	0
528	0	0	-39	164	203	-62	-121	183	38	-19	87	93	131	56	0
529	0	0	0	190	190	-95	-95	190	108	79	151	100	246	135	0
530	0	0	53	223	170	-138	-58	196	9	32	124	50	234	157	0
531	0	0	211	234	23	-222	94	128	81	27	77	31	244	232	0
532	0	0	327	238	-89	-282	208	74	71	50	-29	56	275	219	0
533	0	0	343	250	-93	-296	218	78	93	-27	36	-5	265	207	0
534	0	0	263	244	-19	-253	141	112	-17	-3	11	25	234	166	0
535	0	0	206	221	15	-213	95	118	-3	-13	67	32	242	124	0
536	0	0	35	209	174	-122	-69	191	-3	-23	60	19	238	60	0
537	0	0	-43	195	238	-76	-140	216	-46	21	34	65	128	87	0
538	0	0	-144	236	380	-46	-262	308	-95	-31	3	108	56	-27	0
539	0	0	-42	252	294	-105	-168	273	54	-13	114	93	184	46	0
540	0	0	-17	225	242	-104	-129	233	-1	27	34	71	221	69	0
541	0	0	57	186	129	-121	-36	157	79	-32	-29	38	259	110	0
542	0	0	185	180	-5	-182	95	87	98	23	-38	5	349	192	0
543	0	0	230	174	-56	-202	143	59	23	-79	-52	-40	100	240	0
544	0	0	220	180	-40	-200	130	70	77	17	9	32	232	242	0
545	0	0	50	195	145	-122	-47	170	11	-91	-151	13	207	36	0
546	0	0	-56	209	265	-76	-160	237	-65	-40	-23	-19	188	48	0
547	0	0	-124	217	341	-46	-232	279	-122	-36	-38	19	97	1	0
548	0	0	-194	197	391	-1	-292	294	-149	27	48	1	217	-44	0
549	0	0	-239	209	448	15	-343	328	-118	-34	38	79	153	40	0
550	0	0	-35	209	244	-87	-139	226	-46	40	13	7	223	15	0
551	0	0	58	213	155	-135	-48	184	0	21	75	1	244	192	0
552	0	0	163	207	44	-185	59	125	-15	-79	-44	3	192	65	0
553	0	0	232	194	-38	-213	135	78	31	-29	-11	-40	225	98	0
554	0	0	126	188	62	-157	32	125	-29	-19	-120	13	186	143	0
555	0	0	74	159	85	-116	-5	122	-69	-77	7	-64	201	46	0
556	0	0	-4	135	139	-65	-71	137	-104	34	48	-46	143	64	0
557	0	0	-215	149	364	33	-289	256	-149	-36	-42	-31	135	-25	0
558	0	0	-192	141	333	25	-262	237	-126	19	-52	1	153	-112	0
559	0	0	-252	145	397	53	-324	271	-129	23	-9	-44	162	-25	0
560	0	0	-110	153	263	-21	-186	208	-139	-15	13	-21	197	-21	0
561	0	0	-33	141	174	-54	-103	157	-52	-7	-23	38	236	50	0
562	0	0	112	112	0	-112	56	56	7	-27	-98	-19	176	141	0
563	0	0	125	91	-34	-108	79	28	23	-100	-81	-38	161	168	0
564	0	0	58	89	31	-73	13	60	-62	-93	-135	-62	225	52	0
565	0	0	15	112	97	-63	-41	104	-89	-60	-64	-48	133	46	0
566	0	0	-103	120	223	-8	-163	171	-213	-52	-54	-91	143	5	0
567	0	0	-173	98	271	37	-222	184	-128	-48	-38	75	128	-52	0
568	0	0	-250	112	362	69	-306	237	-166	-1	-32	13	114	-83	0
569	0	0	-190	93	283	48	-236	188	-64	-13	48	40	128	-73	0
570	0	0	-183	67	250	58	-216	158	-106	3	-40	-5	242	54	0
571	0	0	-11	31	42	-10	-26	36	-42	15	-77	13	203	52	0
572	0	0	110	64	-46	-87	78	9	56	-36	-69	-54	228	161	0
573	0	0	89	64	-25	-76	57	19	21	-71	-110	-13	166	166	0
574	0	0	67	36	-31	-51	49	2	-60	-36	-141	-81	209	32	0
575	0	0	8	62	54	-35	-23	58	-89	-1	-19	-40	176	50	0
576	0	0	-140	67	207	36	-173	137	-120	-65	-75	-21	133	-64	0
577	0	0	-194	67	261	63	-227	164	-65	-32	-128	44	131	-102	0
578	0	0	-266	87	353	89	-309	220	-128	-46	9	-15	108	-25	0
579	0	0	-177	73	250	52	-213	161	-100	-34	95	-9	199	0	0
580	0	0	-139	87	226	26	-182	156	-100	-67	-34	-27	157	102	0
581	0	0	-13	93	106	-40	-59	99	-58	-19	-71	-85	228	31	0
582	0	0	147	97	-50	-122	98	23	32	-62	-75	-17	215	147	0
583	0	0	164	91	-73	-127	118	9	-31	-64	-102	-56	246	104	0
584	0	0	106	91	-15	-98	60	38	-52	-69	-40	-9	203	143	0
585	0	0	8	97	89	-52	-40	93	-102	-13	-110	-32	211	58	0
586	0	0	-81	93	174	-6	-127	133	-129	-9	-40	-13	120	-31	0
587	0	0	-246	89	335	78	-290	212	-112	-48	-34	-36	124	-32	0
588	0	0	-233	67	300	83	-266	183	-141	5	0	-15	174	-60	0
589	0	0	-314	44	358	135	-336	201	-197	0	-15	-7	69	5	0
590	0	0	-149	54	203	47	-176	128	-42	-21	38	5	236	93	0
591	0	0	12	52	40	-32	-14	46	-52	-1	-31	-75	172	50	0
592	0	0	60	65	5	-62	27	35	-97	-69	-50	-46	182	155	0
593	0	0	156	46	-110	-101	133	-32	-13	-64	-97	-126	176	155	0
594	0	0	76	36	-40	-56	58	-2	-98	-11	-40	-93	205	129	0
595	0	0	-42	-29	13	35	-27	-8	-65	-25	-124	-56	126	36	0
596	0	0	-175	-44	131	109	-153	43	-89	-83	-83	32	89	-27	0
597	0	0	-288	-23	265	155	-276	121	-161	-48	-44	-104	182	-38	0
598	0	0	-268	15	283	126	-275	149	-139	-15	13	-15	108	-9	0
599	0	0	-239	137	376	51	-307	256	-199	9	36	23	106	-23	0
600	0	0	-71	254	325	-91	-198	289	-155	-62	-27	-7	95	-7	0
601	0	0	225	393	168	-309	28	280	19	23	48	0	217	124	0
602	0	0	280	574	294	-427	-7	434	-69	-95	-118	-67	228	87	0
603	0	0	539	824	285	-681	127	554	34	-65	-108	-75	236	157	0
604	0	0	627	1113	486	-870	70	799	-23	-75	-120	-58	254	-13	0
605	0	0	666	1422	756	-1044	-45	1089	-79	-71	-91	-19	143	73	0
606	0	0	726	1775	1049	-1250	-161	1412	-143	-135	-100	-93	38	0	0
607	0	0	840	2081	1241	-1460	-200	1661	-129	-13	-79	31	108	-9	0
608	0	0	945	2500	1555	-1722	-305	2027	-145	-31	-108	9	44	-56	0
609	0	0	1182	2966	1784	-2074	-301	2375	-149	7	-64	13	40	44	0
610	0	0	1435	3369	1934	-2402	-249	2651	-133	-3	-87	-36	106	25	0
611	0	0	1750	3598	1848	-2674	-49	2723	-141	-32	-149	-81	116	50	0
612	0	0	1905	3699	1794	-2802	55	2746	-145	-11	-166	-79	139	164	0
613	0	0	1816	3521	1705	-2668	55	2613	-166	-122	-256	-116	104	87	0
614	0	0	1736	3307	1571	-2521	82	2439	-131	-40	-178	-50	110	141	0
615	0	0	1521	3135	1614	-2328	-46	2374	-87	-77	-190	-60	145	159	1
616	0	0	1379	2913	1534	-2146	-77	2223	-133	-48	-155	-25	64	29	0
617	0	0	937	2492	1555	-1714	-309	2023	-234	32	-192	1	93	1	0
618	0	0	743	2021	1278	-1382	-267	1649	-294	3	-124	-110	-25	7	0
619	0	0	608	1610	1002	-1109	-197	1306	-166	67	-36	54	110	25	0
620	0	0	392	1200	808	-796	-208	1004	-254	-147	-15	-89	46	36	0
621	0	0	411	777	366	-594	22	571	-137	58	-120	-60	184	77	0
622	0	0	320	486	166	-403	77	326	-91	-42	-102	-60	192	122	0
623	0	0	304	362	58	-333	123	210	-172	-44	-225	-58	188	87	0
624	0	0	296	327	31	-311	132	179	-120	-11	-75	-79	256	128	0
625	0	0	74	300	226	-187	-76	263	-174	-77	-143	-108	195	60	0
626	0	0	99	308	209	-203	-55	258	-151	-15	-131	-44	178	-34	0
627	0	0	-106	320	426	-107	-266	373	-221	-97	-133	7	81	-19	0
628	0	0	-77	318	395	-120	-236	356	-180	-11	-135	-25	5	-81	0
629	0	0	-31	325	356	-147	-193	340	-75	102	-9	104	252	-21	0
630	0	0	-39	298	337	-129	-188	317	-137	-95	-95	7	13	64	0
631	0	0	219	298	79	-258	70	188	-11	7	-75	-15	159	122	0
632	0	0	266	306	40	-286	113	173	-7	25	-118	-77	230	186	0
633	0	0	323	300	-23	-311	173	138	-40	-79	-192	-25	137	104	0
634	0	0	282	271	-11	-276	146	130	0	-56	-50	-69	281	161	0
635	0	0	243	250	7	-246	118	128	-48	-34	-69	-71	126	83	0
636	0	0	64	232	168	-148	-52	200	-54	-11	23	-46	153	102	0
637	0	0	-12	230	242	-109	-127	236	-139	17	-48	-54	162	-21	0
638	0	0	-81	225	306	-72	-193	265	-159	-1	54	13	162	-46	0
639	0	0	29	240	211	-134	-91	225	-100	75	34	69	64	38	0
640	0	0	10	221	211	-115	-100	216	-98	-25	-56	27	211	23	0
641	0	0	219	226	7	-222	106	116	-36	-19	-1	-40	184	162	0
642	0	0	353	225	-128	-289	240	48	44	3	-44	40	162	197	0
643	0	0	360	209	-151	-284	255	29	9	-73	-81	7	194	170	0
644	0	0	332	195	-137	-263	234	29	-79	13	-89	-48	250	104	0
645	0	0	235	195	-40	-215	137	77	-27	-34	-21	-42	184	110	0
646	0	0	112	203	91	-157	10	147	-32	-71	23	-87	129	102	0
647	0	0	37	201	164	-119	-63	182	-102	-83	-69	25	77	54	0
648	0	0	-10	195	205	-92	-107	200	-97	-64	11	67	106	-1	0
649	0	0	-43	213	256	-85	-149	234	-91	1	-5	71	108	25	0
650	0	0	107	213	106	-160	0	159	-7	75	1	21	219	15	0
651	0	0	228	221	-7	-224	117	107	15	-19	7	-21	203	195	0
652	0	0	343	219	-124	-281	233	47	5	-42	-102	-21	197	104	0
653	0	0	374	215	-159	-294	266	28	46	11	-65	-31	232	178	0
654	0	0	364	215	-149	-289	256	33	-34	-106	-23	-52	240	141	0
655	0	0	255	211	-44	-233	149	83	-98	-17	-98	-13	131	97	0
656	0	0	96	194	98	-145	-1	146	-110	-40	-62	-48	203	23	0
657	0	0	26	188	162	-107	-68	175	-139	-48	-62	-9	135	-21	0
658	0	0	19	164	145	-91	-63	154	-104	60	27	65	137	32	0
659	0	0	-46	180	226	-67	-136	203	-69	-48	-31	-9	170	-42	0
660	0	0	136	207	71	-171	32	139	-42	25	-73	-9	238	32	0
661	0	0	217	226	9	-221	104	117	-81	0	-44	17	246	184	0
662	0	0	385	228	-157	-306	271	35	15	-56	-79	-21	174	162	0
663	0	0	416	236	-180	-326	298	28	25	-50	54	-77	269	258	0
664	0	0	337	248	-89	-292	213	79	-25	-71	-98	-42	133	151	0
665	0	0	312	256	-56	-284	184	100	-31	-42	-75	-1	197	40	0
666	0	0	200	244	44	-222	78	144	-36	-79	-64	31	124	87	0
667	0	0	120	244	124	-182	-2	184	-69	-46	-23	93	141	58	0
668	0	0	43	248	205	-145	-81	226	-69	-34	-19	-32	174	-56	0
669	0	0	23	246	223	-134	-100	234	-71	-60	89	85	153	-3	0
670	0	0	157	261	104	-209	26	182	56	34	32	-13	248	71	0
671	0	0	264	289	25	-276	119	157	-7	5	-87	-38	161	120	0
672	0	0	470	294	-176	-382	323	59	149	-42	-60	17	242	137	0
673	0	0	426	291	-135	-358	280	78	40	-42	-38	-50	265	225	0
674	0	0	476	275	-201	-375	338	37	21	-75	-83	-7	133	143	0
675	0	0	325	285	-40	-305	182	122	-71	-31	-52	-52	174	106	0
676	0	0	207	294	87	-250	60	190	-9	-21	-54	65	164	60	0
677	0	0	171	304	133	-237	19	218	-62	-34	-69	87	100	67	0
678	0	0	105	304	199	-204	-47	251	-93	-38	40	3	135	-54	0
679	0	0	106	327	221	-216	-57	274	-21	9	7	118	118	75	0
680	0	0	213	335	122	-274	45	228	-25	-9	-15	98	129	98	0
681	0	0	350	333	-17	-341	183	158	-5	-3	-54	23	151	149	0
682	0	0	400	327	-73	-363	236	127	9	-9	-75	-48	201	172	0
683	0	0	437	292	-145	-364	291	73	-29	13	-62	-34	226	256	0
684	0	0	364	314	-50	-339	207	132	-13	-36	-207	-40	194	98	0
685	0	0	368	322	-46	-345	207	138	31	-50	-75	46	168	65	0
686	0	0	181	318	137	-249	22	227	-110	-13	-40	9	155	75	0
687	0	0	161	349	188	-255	-13	268	13	-52	-1	46	139	-13	0
688	0	0	84	349	265	-216	-90	307	-77	-25	-77	42	157	-19	0
689	0	0	125	355	230	-240	-52	292	-15	-7	36	108	180	-19	0
690	0	0	159	372	213	-265	-27	292	-13	-32	-7	38	145	50	0
691	0	0	289	368	79	-328	105	223	-83	-27	-104	-110	182	131	0
692	0	0	459	374	-85	-416	272	144	42	-17	44	-21	184	259	0
693	0	0	521	395	-126	-458	323	134	58	-1	-64	-52	252	225	0
694	0	0	490	407	-83	-448	286	162	31	-29	-85	-11	244	184	0
695	0	0	402	415	13	-408	194	214	-21	-48	-52	-36	211	149	0
696	0	0	251	450	199	-350	26	324	-64	-15	-95	11	195	44	0
697	0	0	148	450	302	-299	-77	376	-69	-75	0	-13	114	31	0
698	0	0	176	453	277	-314	-50	365	-21	7	42	67	166	32	0
699	0	0	171	444	273	-307	-51	358	1	11	60	73	182	97	0
700	0	0	225	442	217	-333	4	329	-17	-3	34	75	176	50	0
701	0	0	349	459	110	-404	119	284	73	17	-3	56	242	143	0
702	0	0	429	463	34	-446	197	248	69	-1	-102	-40	174	168	0
703	0	0	509	473	-36	-491	272	218	15	-21	-56	-64	238	178	0
704	0	0	476	477	1	-476	237	239	21	-83	-93	0	155	139	0
705	0	0	403	496	93	-449	155	294	44	15	-48	13	207	131	0
706	0	0	260	533	273	-396	-6	403	-23	-50	1	9	155	122	0
707	0	0	278	570	292	-424	-7	431	-32	17	5	13	151	19	0
708	0	0	69	583	514	-326	-222	548	-114	9	48	46	93	25	0
709	0	0	233	570	337	-401	-52	453	-42	-40	95	60	114	9	0
710	0	0	250	587	337	-418	-43	462	-34	46	34	64	192	168	0
711	0	0	411	583	172	-497	119	377	-25	17	1	-73	277	139	0
712	0	0	536	607	71	-571	232	339	46	31	-31	-34	277	155	0
713	0	0	545	618	73	-581	236	345	31	-42	-106	-128	155	124	0
714	0	0	563	636	73	-599	245	354	95	-62	-3	87	190	201	0
715	0	0	390	677	287	-533	51	482	-77	-21	-137	-48	168	60	0
716	0	0	314	696	382	-505	-34	539	-62	-100	-46	-31	149	-60	0
717	0	0	304	721	417	-512	-56	569	-67	42	44	-21	217	71	0
718	0	0	147	746	599	-446	-226	672	-124	-131	-48	11	15	7	0
719	0	0	270	774	504	-522	-117	639	-54	64	120	65	197	31	0
720	0	0	200	793	593	-496	-196	693	-135	-54	3	-67	100	5	0
721	0	0	498	818	320	-658	89	569	-58	13	-21	-34	164	116	0
722	0	0	551	830	279	-690	136	554	25	-17	-13	-1	192	269	0
723	0	0	594	830	236	-712	179	533	11	-151	-120	-67	137	159	0
724	0	0	605	857	252	-731	176	554	17	9	-7	-31	186	143	0
725	0	0	469	882	413	-675	28	647	21	-42	-95	0	186	83	0
726	0	0	460	902	442	-681	9	672	-85	-7	-27	11	131	73	0
727	0	0	348	937	589	-642	-120	763	-36	122	1	54	246	15	0
728	0	0	282	937	655	-609	-186	796	-161	-7	-27	5	104	-29	0
729	0	0	370	977	607	-673	-118	792	-21	106	106	87	197	52	0
730	0	0	359	989	630	-674	-135	809	-50	-29	-3	91	153	34	0
731	0	0	621	1010	389	-815	116	699	29	83	23	50	296	178	0
732	0	0	657	1041	384	-849	136	712	69	-25	-56	-3	194	135	0
733	0	0	788	1067	279	-927	254	673	75	-81	11	-23	149	147	0
734	0	0	729	1070	341	-899	194	705	25	7	-36	-19	281	145	0
735	0	0	617	1065	448	-841	84	756	-7	-60	-48	-104	197	42	0
736	0	0	600	1098	498	-849	51	798	69	13	-27	112	145	71	0
737	0	0	436	1109	673	-772	-118	891	-56	-83	42	-13	122	-17	0
738	0	0	405	1136	731	-770	-163	933	-34	27	48	69	147	3	0
739	0	0	367	1129	762	-748	-197	945	-114	-5	67	50	91	-67	0
740	0	0	562	1132	570	-847	-4	851	36	122	104	54	265	48	0
741	0	0	588	1131	543	-859	22	837	-50	-42	-15	-60	194	87	0
742	0	0	678	1131	453	-904	112	792	110	7	-5	9	207	201	0
743	0	0	733	1117	384	-925	174	750	32	-3	-3	-102	308	112	0
744	0	0	637	1096	459	-866	89	777	-48	-17	-112	-77	188	87	0
745	0	0	665	1070	405	-867	130	737	42	-36	38	-23	211	114	0
746	0	0	443	1057	614	-750	-85	835	-67	-17	19	-1	168	89	0
747	0	0	382	1014	632	-698	-125	823	-114	32	-31	-29	217	0	0
748	0	0	361	991	630	-676	-134	810	13	9	65	128	147	27	0
749	0	0	252	942	690	-597	-219	816	-89	40	87	-48	190	-19	0
750	0	0	347	915	568	-631	-110	741	1	-7	60	-54	211	65	0
751	0	0	514	888	374	-701	70	631	-36	34	17	31	228	100	0
752	0	0	576	867	291	-721	142	579	52	27	-36	-29	267	104	0
753	0	0	602	830	228	-716	187	529	15	-21	-62	-25	294	104	0
754	0	0	508	783	275	-645	116	529	40	-17	-48	-21	240	67	0
755	0	0	450	752	302	-601	74	527	-54	7	-17	-38	219	87	0
756	0	0	333	717	384	-525	-25	550	-13	31	60	3	176	108	0
757	0	0	144	673	529	-408	-192	601	-131	-38	-15	-21	64	27	0
758	0	0	159	634	475	-396	-158	554	-54	52	131	38	256	46	0
759	0	0	64	603	539	-333	-237	571	-166	36	48	-32	114	-29	0
760	0	0	203	552	349	-377	-73	450	71	75	69	102	174	56	0
761	0	0	266	508	242	-387	12	375	62	-7	85	-19	164	176	0
762	0	0	346	475	129	-410	108	302	27	-95	-64	-54	141	120	0
763	0	0	450	453	3	-451	223	228	52	27	-31	-5	316	244	0
764	0	0	324	438	114	-381	105	276	31	-5	-91	-69	155	133	0
765	0	0	215	401	186	-308	14	293	21	-48	-65	-46	164	116	0
766	0	0	109	382	273	-245	-82	327	-73	25	21	21	133	100	0
767	0	0	-9	353	362	-172	-185	357	-122	32	11	-60	170	50	0
768	0	0	-23	333	356	-155	-189	344	-42	-13	44	93	116	-46	0
769	0	0	-103	323	426	-110	-264	374	-71	65	29	27	135	19	0
770	0	0	31	314	283	-172	-126	298	-77	100	40	7	141	60	0
771	0	0	223	285	62	-254	80	173	62	19	95	44	149	176	0
772	0	0	235	246	11	-240	112	128	0	27	-91	-5	238	188	0
773	0	0	304	209	-95	-256	199	57	-1	5	29	-64	197	256	0
774	0	0	234	209	-25	-221	129	92	5	-23	-145	-23	176	79	0
775	0	0	66	195	129	-130	-31	162	-40	-15	19	34	194	40	0
776	0	0	6	192	186	-99	-90	189	-67	-23	17	-48	133	56	0
777	0	0	-137	190	327	-26	-232	258	-131	11	-38	-1	135	-50	0
778	0	0	-136	174	310	-19	-223	242	-97	38	19	23	126	73	0
779	0	0	-91	153	244	-31	-167	198	-64	73	29	69	149	62	0
780	0	0	-21	145	166	-62	-93	155	-11	3	50	64	192	52	0
781	0	0	80	147	67	-113	6	107	21	-17	-1	54	195	124	0
782	0	0	185	137	-48	-161	116	44	52	-93	-114	-31	184	104	0
783	0	0	290	128	-162	-209	226	-17	104	-3	-48	3	248	234	0
784	0	0	193	129	-64	-161	128	32	44	-77	-139	-38	221	62	0
785	0	0	111	126	15	-118	48	70	-52	3	-62	-40	207	112	0
786	0	0	0	129	129	-64	-64	129	-13	-75	21	34	128	67	0
787	0	0	-128	126	254	1	-191	190	-62	-93	-71	-34	120	-19	0
788	0	0	-87	128	215	-20	-151	171	-46	9	64	34	155	40	0
789	0	0	-167	133	300	17	-233	216	-108	1	-31	81	176	-13	0
790	0	0	19	131	112	-75	-46	121	34	48	56	42	226	27	0
791	0	0	53	128	75	-90	-11	101	-36	-58	19	-50	195	73	0
792	0	0	235	129	-106	-182	170	11	-42	9	-56	-13	269	110	0
793	0	0	255	118	-137	-186	196	-9	-29	-29	-141	-42	267	102	0
794	0	0	228	104	-124	-166	176	-10	-25	23	-89	-79	261	104	0
795	0	0	98	69	-29	-83	63	20	-23	-25	-93	-104	174	120	0
796	0	0	-8	71	79	-31	-43	75	-54	15	-85	-21	209	-32	0
797	0	0	-82	67	149	7	-115	108	-67	-15	13	25	157	97	0
798	0	0	-144	73	217	35	-180	145	-83	-58	-60	-46	100	-42	0
799	0	0	-110	91	201	9	-155	146	-71	25	71	46	215	48	0
800	0	0	-3	97	100	-47	-51	98	-58	-38	-34	-38	199	-3	0
801	0	0	91	104	13	-97	39	58	-19	19	40	-23	223	176	0
802	0	0	142	100	-42	-121	92	29	-23	-97	-131	-29	145	155	0
803	0	0	297	102	-195	-199	246	-46	58	-32	-15	-29	219	170	0
804	0	0	236	95	-141	-165	188	-23	71	-60	-79	-27	184	131	0
805	0	0	125	104	-21	-114	73	41	23	-73	-75	17	221	32	0
806	0	0	33	95	62	-64	-14	78	1	-38	7	-38	172	38	0
807	0	0	-113	98	211	7	-162	154	-126	-54	-69	-17	112	-40	0
808	0	0	-163	93	256	35	-209	174	-65	-77	-5	25	141	11	0
809	0	0	-134	77	211	28	-172	144	-56	-25	89	50	106	50	0
810	0	0	-56	83	139	-13	-97	111	11	13	11	85	170	31	0
811	0	0	88	89	1	-88	43	45	-13	-60	-36	1	170	77	0
812	0	0	265	106	-159	-185	212	-26	54	-32	-38	-9	213	186	0
813	0	0	229	98	-131	-163	180	-16	-44	-71	-122	32	116	213	0
814	0	0	269	118	-151	-193	210	-16	21	-64	-64	-13	172	141	0
815	0	0	173	133	-40	-153	106	46	-44	-17	-93	-34	190	102	0
816	0	0	31	145	114	-88	-41	129	-139	1	-64	-48	147	-38	0
817	0	0	-54	120	174	-33	-114	147	-97	-13	-118	48	139	-54	0
818	0	0	-102	97	199	2	-150	148	-131	25	19	-17	120	-21	0
819	0	0	-110	89	199	10	-154	144	-120	1	60	-9	133	9	0
820	0	0	-52	85	137	-16	-94	111	-71	44	21	27	252	85	0
821	0	0	127	81	-46	-104	86	17	-60	-3	38	-25	194	184	0
822	0	0	214	81	-133	-147	173	-26	1	-54	-131	13	128	120	0
823	0	0	300	89	-211	-194	255	-61	64	-79	-52	-25	252	162	0
824	0	0	205	110	-95	-157	150	7	-38	-67	-69	-67	254	71	0
825	0	0	147	120	-27	-133	87	46	-62	-34	-52	-81	145	89	0
826	0	0	68	118	50	-93	9	84	-64	52	-15	11	147	95	0
827	0	0	-27	124	151	-48	-89	137	-75	-73	-48	23	108	21	0
828	0	0	-29	137	166	-54	-97	151	-89	-46	29	91	79	15	0
829	0	0	-51	106	157	-27	-104	131	-52	-23	34	81	129	0	0
830	0	0	-16	100	116	-42	-66	108	-27	-9	-3	58	172	77	0
831	0	0	112	97	-15	-104	63	41	-15	-11	-31	-11	174	29	0
832	0	0	284	98	-186	-191	235	-44	58	25	-46	71	199	246	0
833	0	0	246	85	-161	-165	203	-38	40	-141	-108	-69	199	178	0
834	0	0	309	77	-232	-193	270	-77	98	-62	-67	-5	226	120	0
835	0	0	144	75	-69	-109	106	3	-58	-85	-60	-21	116	131	0
836	0	0	104	97	-7	-100	55	45	-73	25	-69	0	188	32	0
837	0	0	-33	93	126	-30	-79	109	-75	-21	1	-9	131	65	0
838	0	0	-20	98	118	-39	-69	108	-97	21	-3	85	226	-21	0
839	0	0	-118	112	230	3	-174	171	-147	60	-34	23	102	-23	0
840	0	0	111	116	5	-113	53	60	32	50	29	32	285	3	0
841	0	0	121	108	-13	-114	67	47	-50	-79	-60	-54	166	118	0
842	0	0	272	133	-139	-202	205	-3	62	-29	-87	-9	236	104	0
843	0	0	304	124	-180	-214	242	-28	56	-36	-71	-21	258	170	0
844	0	0	268	98	-170	-183	219	-36	7	-54	-60	-83	213	153	0
845	0	0	162	91	-71	-126	116	10	-29	-71	-65	-54	232	95	0
846	0	0	52	102	50	-77	1	76	-83	-27	-64	46	145	19	0
847	0	0	-36	93	129	-28	-82	111	-139	65	-67	-3	174	54	0
848	0	0	-68	102	170	-17	-119	136	15	-23	17	32	219	-11	0
849	0	0	-37	114	151	-38	-94	132	-11	19	31	93	153	50	0
850	0	0	-2	95	97	-46	-49	96	-50	-1	77	-25	157	93	0
851	0	0	127	91	-36	-109	81	27	-42	25	9	25	118	176	0
852	0	0	276	100	-176	-188	226	-38	65	-60	-19	-34	201	244	0
853	0	0	313	104	-209	-208	261	-52	38	-60	-42	-52	223	145	0
854	0	0	315	110	-205	-212	260	-47	19	5	-85	-32	225	97	0
855	0	0	148	114	-34	-131	91	40	-89	-11	-149	-23	192	112	0
856	0	0	81	112	31	-96	25	71	9	-31	-38	-60	126	32	0
857	0	0	-8	114	122	-53	-65	118	-40	-48	-54	5	170	34	0
858	0	0	-105	87	192	9	-148	139	-100	3	83	7	139	13	0
859	0	0	-11	91	102	-40	-56	96	-93	60	52	42	131	-23	0
860	0	0	-20	98	118	-39	-69	108	-25	29	50	85	166	87	0
861	0	0	94	87	-7	-90	50	40	-17	-11	-3	-46	232	153	0
862	0	0	228	102	-126	-165	177	-12	-23	-46	-7	-67	133	155	0
863	0	0	254	95	-159	-174	206	-32	48	-13	-139	-56	279	128	0
864	0	0	228	81	-147	-154	187	-33	-1	-67	-126	-60	149	104	0
865	0	0	164	81	-83	-122	123	-1	-3	-56	19	-32	217	75	0
866	0	0	88	87	-1	-87	44	43	-50	-46	-13	-27	170	-50	0
867	0	0	-101	110	211	-4	-156	160	-110	21	-155	112	126	-15	0
868	0	0	-107	79	186	14	-146	132	-85	-36	-56	40	9	-34	0
869	0	0	-128	64	192	32	-160	128	-69	23	32	9	176	89	0
870	0	0	84	83	-1	-83	42	41	-19	29	31	54	166	112	0
871	0	0	96	67	-29	-81	62	19	-62	-25	-7	-65	151	153	0
872	0	0	197	54	-143	-125	170	-44	38	-23	-32	-21	174	207	0
873	0	0	269	56	-213	-162	241	-78	27	-54	-56	-17	172	166	0
874	0	0	261	69	-192	-165	226	-61	9	-54	27	-54	159	174	0
875	0	0	129	67	-62	-98	95	2	9	-62	-32	-42	155	93	0
876	0	0	17	77	60	-47	-21	68	-32	-73	-13	-21	95	25	0
877	0	0	-70	75	145	-2	-107	110	-60	-7	-17	21	164	19	0
878	0	0	-109	77	186	16	-147	131	-97	-54	-17	13	79	-85	0
879	0	0	-17	89	106	-36	-61	97	-25	151	85	157	174	67	0
880	0	0	-93	106	199	-6	-146	152	-60	-50	5	-11	122	44	0
881	0	0	149	89	-60	-119	104	14	19	44	1	13	153	162	0
882	0	0	210	81	-129	-145	169	-24	19	-1	9	-48	217	166	0
883	0	0	321	81	-240	-201	280	-79	11	17	-89	-48	215	203	0
884	0	0	239	65	-174	-152	206	-54	-15	15	-128	-1	201	145	0
885	0	0	143	56	-87	-99	115	-15	31	7	-23	9	168	184	0
886	0	0	44	25	-19	-34	31	3	-5	-56	-54	-15	128	27	0
887	0	0	-25	7	32	9	-28	19	1	91	-19	85	223	104	0
888	0	0	-173	17	190	78	-181	103	-182	1	-29	9	36	-21	0
889	0	0	-14	36	50	-11	-32	43	21	170	120	89	194	98	0
890	0	0	-29	42	71	-6	-50	56	-56	21	36	-9	188	65	0
891	0	0	182	62	-120	-122	151	-29	48	104	34	27	213	164	0
892	0	0	174	77	-97	-125	135	-10	83	-19	-69	-40	195	215	0
893	0	0	277	85	-192	-181	234	-53	32	-38	-7	-67	168	178	0
894	0	0	210	108	-102	-159	156	3	13	-58	-52	-93	203	139	0
895	0	0	107	108	1	-107	53	54	-19	40	-32	-108	195	87	0
896	0	0	35	81	46	-58	-5	63	-46	-5	-44	5	180	36	0
897	0	0	-76	50	126	13	-101	88	-62	-48	-7	-21	104	52	0
898	0	0	-138	38	176	50	-157	107	-65	50	64	7	209	48	0
899	0	0	-47	34	81	6	-64	57	-77	83	71	50	122	-1	0
900	0	0	-21	27	48	-3	-34	37	21	87	3	122	184	98	0
901	0	0	113	32	-81	-72	97	-24	15	-50	48	-32	178	155	0
902	0	0	229	34	-195	-131	212	-80	116	-25	-19	-13	174	201	0
903	0	0	275	23	-252	-149	263	-114	50	17	-13	-36	174	211	0
904	0	0	185	17	-168	-101	176	-75	15	5	-15	-135	197	176	0
905	0	0	118	27	-91	-72	104	-32	21	9	-23	-40	176	116	0
906	0	0	40	23	-17	-31	28	3	-9	1	25	25	118	128	0
907	0	0	-86	11	97	37	-91	54	-77	19	0	23	98	25	0
908	0	0	-132	25	157	53	-144	91	-50	-15	65	34	145	36	0
909	0	0	-39	19	58	10	-48	38	0	46	69	116	122	93	0
910	0	0	-58	29	87	14	-72	58	40	40	65	65	139	124	0
911	0	0	112	25	-87	-68	99	-31	-3	-44	95	-69	188	145	0
912	0	0	190	31	-159	-110	174	-64	108	-17	-48	13	159	133	0
913	0	0	245	36	-209	-140	227	-86	91	-21	-69	-21	225	194	0
914	0	0	199	44	-155	-121	177	-55	13	-50	-32	-69	223	153	0
915	0	0	183	71	-112	-127	147	-20	15	75	1	-46	199	93	0
916	0	0	16	58	42	-37	-13	50	-31	3	-67	21	176	50	0
917	0	0	-35	52	87	-8	-61	69	-5	95	0	65	180	31	0
918	0	0	-25	44	69	-9	-47	56	54	93	36	83	141	120	0
919	0	0	-105	46	151	29	-128	98	-19	69	149	29	40	95	0
920	0	0	-33	48	81	-7	-57	64	48	44	27	93	135	110	0
921	0	0	131	44	-87	-87	109	-21	122	100	58	71	203	221	0
922	0	0	224	52	-172	-138	198	-60	54	60	48	-40	153	277	0
923	0	0	302	46	-256	-174	279	-105	172	-9	-44	56	246	250	0
924	0	0	239	34	-205	-136	222	-85	89	-48	58	-48	194	195	0
925	0	0	136	34	-102	-85	119	-34	38	3	46	31	223	118	0
926	0	0	47	42	-5	-44	26	18	0	65	7	-3	184	87	0
927	0	0	-56	52	108	2	-82	80	-100	29	25	25	95	85	0
928	0	0	-68	46	114	11	-91	80	60	1	118	116	178	1	0
929	0	0	-145	58	203	43	-174	130	-32	48	9	15	40	67	0
930	0	0	55	58	3	-56	26	30	71	54	75	118	135	118	0
931	0	0	52	73	21	-62	15	47	29	31	25	118	131	170	0
932	0	0	282	69	-213	-175	247	-72	54	34	-15	0	182	205	0
933	0	0	259	58	-201	-158	230	-71	73	62	34	-48	252	287	0
934	0	0	247	50	-197	-148	222	-73	38	-5	-34	-75	168	157	0
935	0	0	126	29	-97	-77	111	-34	46	-15	-44	19	203	102	0
936	0	0	0	25	25	-12	-12	25	9	67	-77	58	153	58	0
937	0	0	-60	9	69	25	-64	39	-89	56	-42	21	110	1	0
938	0	0	-142	3	145	69	-143	74	-17	48	65	50	182	93	0
939	0	0	-165	11	176	77	-170	93	-5	19	27	93	137	27	0
940	0	0	-33	9	42	12	-37	25	5	73	137	126	201	131	0
941	0	0	86	-5	-91	-40	88	-48	0	-31	52	-69	209	180	0
942	0	0	238	13	-225	-125	231	-106	120	-38	44	-19	221	258	0
943	0	0	230	27	-203	-128	216	-88	31	25	-23	-27	263	213	0
944	0	0	187	38	-149	-112	168	-55	40	-69	-104	-31	182	75	0
945	0	0	106	52	-54	-79	80	-1	21	-32	-31	-31	225	168	0
946	0	0	19	34	15	-26	2	24	-9	-34	-32	40	137	23	0
947	0	0	-126	38	164	44	-145	101	-93	-89	-64	27	83	31	0
948	0	0	-111	65	176	23	-143	120	-38	-21	38	31	102	-5	0
949	0	0	-132	54	186	39	-159	120	27	46	42	83	194	48	0
950	0	0	-95	34	129	30	-112	81	-13	5	-44	-17	161	56	0
951	0	0	106	29	-77	-67	91	-24	17	54	-11	60	246	126	0
952	0	0	166	44	-122	-105	144	-39	98	-48	17	-52	225	215	0
953	0	0	220	42	-178	-131	199	-68	38	-60	-65	-87	225	137	0
954	0	0	181	36	-145	-108	163	-54	67	-21	-31	-1	166	137	0
955	0	0	167	36	-131	-101	149	-47	21	36	1	-11	197	95	0
956	0	0	-53	40	93	6	-73	66	17	-64	25	-11	145	69	0
957	0	0	-49	42	91	3	-70	66	-34	1	-65	56	64	-73	0
958	0	0	-165	56	221	54	-193	138	42	42	106	102	259	54	0
959	0	0	-155	52	207	51	-181	129	-62	-15	-5	0	108	-97	0
960	0	0	47	44	-3	-45	25	20	62	93	124	126	226	112	0
961	0	0	94	40	-54	-67	74	-7	69	11	60	48	215	195	0
962	0	0	140	42	-98	-91	119	-28	-34	-48	-75	-95	126	100	0
963	0	0	317	58	-259	-187	288	-100	87	56	-1	106	236	275	0
964	0	0	249	65	-184	-157	216	-59	65	-100	-31	-21	234	129	0
965	0	0	232	62	-170	-147	201	-54	31	34	9	-7	174	197	0
966	0	0	-39	38	77	0	-58	57	-32	-75	-17	15	184	75	0
967	0	0	-82	9	91	36	-86	50	-69	-36	-31	38	98	48	0
968	0	0	-80	1	81	39	-80	41	62	25	89	77	110	71	0
969	0	0	-165	25	190	70	-177	107	-62	13	48	60	217	3	0
970	0	0	-47	48	95	0	-71	71	11	-9	83	79	116	71	0
971	0	0	156	36	-120	-96	138	-42	110	60	87	62	228	159	0
972	0	0	167	38	-129	-102	148	-45	79	-3	-29	-13	195	162	0
973	0	0	298	54	-244	-176	271	-95	95	-25	3	5	211	188	0
974	0	0	240	60	-180	-150	210	-60	112	-36	25	38	232	161	0
975	0	0	156	46	-110	-101	133	-32	89	-40	-19	97	225	143	0
976	0	0	0	17	17	-8	-8	17	-29	-106	50	-5	124	44	0
977	0	0	-2	21	23	-9	-12	22	89	-7	95	112	219	44	0
978	0	0	-146	9	155	68	-150	82	-36	32	77	-7	226	-40	0
979	0	0	-80	3	83	38	-81	43	-3	87	98	108	149	40	0
980	0	0	-83	21	104	31	-93	62	7	-17	122	50	199	56	0
981	0	0	153	31	-122	-92	137	-45	64	27	42	71	147	166	0
982	0	0	226	36	-190	-131	208	-77	120	-13	25	3	351	129	0
983	0	0	271	23	-248	-147	259	-112	52	56	-67	29	207	199	0
984	0	0	263	15	-248	-139	255	-116	91	36	32	19	289	128	0
985	0	0	170	19	-151	-94	160	-66	46	-11	-21	15	215	118	0
986	0	0	26	19	-7	-22	16	6	3	52	19	124	207	100	0
987	0	0	-77	31	108	23	-92	69	-32	-23	-38	50	120	19	0
988	0	0	-72	34	106	19	-89	70	1	69	83	184	194	75	0
989	0	0	-150	67	217	41	-183	142	-11	38	67	87	124	-9	0
990	0	0	7	69	62	-38	-27	65	73	73	52	118	228	65	0
991	0	0	57	62	5	-59	26	33	46	-19	50	54	207	100	0
992	0	0	158	44	-114	-101	136	-35	85	-7	-7	1	256	201	0
993	0	0	202	38	-164	-120	183	-63	95	-40	-56	-5	232	135	0
994	0	0	160	44	-116	-102	138	-36	36	71	-29	-38	306	143	0
995	0	0	127	36	-91	-81	109	-27	128	23	48	-7	168	190	0
996	0	0	-64	46	110	9	-87	78	-44	-15	-83	-36	129	-13	0
997	0	0	-120	75	195	22	-157	135	-69	64	-38	9	114	36	0
998	0	0	-190	85	275	52	-232	180	-89	25	3	21	137	5	0
999	0	0	-157	89	246	34	-201	167	50	93	98	25	159	62	0
1000	0	0	-130	77	207	26	-168	142	-54	13	62	52	102	87	0
1001	0	0	-8	56	64	-24	-36	60	64	7	-77	60	203	133	0
1002	0	0	117	46	-71	-81	94	-12	67	0	-17	-21	234	164	0
1003	0	0	168	75	-93	-121	130	-9	54	-31	-17	-50	291	238	0
1004	0	0	110	95	-15	-102	62	40	-31	-13	-58	-60	170	143	0
1005	0	0	61	128	67	-94	-3	97	3	23	-36	-67	176	67	0
1006	0	0	-12	149	161	-68	-86	155	3	-48	40	25	168	65	0
1007	0	0	-161	159	320	1	-240	239	-93	-3	-62	-54	153	-50	0
1008	0	0	-204	149	353	27	-278	251	-147	56	29	-3	124	-102	0
1009	0	0	-212	102	314	55	-263	208	-1	27	36	100	116	-27	0
1010	0	0	-182	126	308	28	-245	217	-65	13	58	-34	106	118	0
1011	0	0	68	143	75	-105	-3	109	25	46	65	-9	203	180	0
1012	0	0	112	166	54	-139	29	110	-5	31	-31	-67	147	157	0
1013	0	0	212	162	-50	-187	131	56	1	-9	-60	-110	137	226	0
1014	0	0	142	135	-7	-138	74	64	91	15	-104	42	234	178	0
1015	0	0	-4	110	114	-53	-59	112	-19	-106	-87	-62	97	83	0
1016	0	0	-62	118	180	-28	-121	149	-65	-17	-58	-48	129	-21	0
1017	0	0	-173	110	283	31	-228	196	-54	-36	13	32	81	75	0
1018	0	0	-206	135	341	35	-273	238	-155	1	62	5	64	3	0
1019	0	0	-177	131	308	23	-242	219	-102	91	17	-13	87	7	0
1020	0	0	-192	108	300	42	-246	204	-75	0	58	-17	116	58	0
1021	0	0	37	114	77	-75	-20	95	50	-34	67	29	176	106	0
1022	0	0	103	110	7	-106	48	58	11	7	-64	-36	176	159	0
1023	0	0	114	91	-23	-102	68	34	-32	-50	-79	-97	190	178	0
1024	0	0	93	93	0	-93	46	46	-15	-21	-85	7	143	194	0
1025	0	0	51	95	44	-73	3	69	-71	-11	-110	-73	205	67	0
1026	0	0	-132	104	236	14	-184	170	-106	-126	-46	-91	60	-25	0
1027	0	0	-151	151	302	0	-226	226	-129	-60	-73	-36	40	-9	0
1028	0	0	-221	122	343	49	-282	232	-104	-7	-91	3	89	-67	0
1029	0	0	-194	104	298	45	-246	201	-110	69	-27	60	129	-7	0
1030	0	0	-155	97	252	29	-203	174	-133	44	-64	-42	83	-5	0
1031	0	0	6	108	102	-57	-48	105	58	11	-19	-38	195	176	0
1032	0	0	32	129	97	-80	-32	113	-73	-100	-143	-93	147	95	0
1033	0	0	235	106	-129	-170	182	-11	-32	15	-79	-108	199	128	0
1034	0	0	76	69	-7	-72	41	31	-50	-34	-157	-69	145	77	0
1035	0	0	25	25	0	-25	12	12	-133	11	-139	-44	180	75	0
1036	0	0	-131	-23	108	77	-119	42	-52	-87	-93	-65	79	-1	0
1037	0	0	-229	19	248	105	-238	133	-174	-13	-95	1	97	21	0
1038	0	0	-212	-13	199	112	-205	93	-147	9	-42	-25	137	-83	0
1039	0	0	-271	-21	250	146	-260	114	-116	32	3	-67	161	-34	0
1040	0	0	-137	-15	122	76	-129	53	-97	-17	-38	-23	46	3	0
1041	0	0	-10	-25	-15	17	2	-20	-106	52	-48	-34	256	128	0
1042	0	0	93	-15	-108	-39	100	-61	-95	-21	-44	-89	164	112	0
1043	0	0	200	-13	-213	-93	206	-113	-67	-23	-149	-89	159	145	0
1044	0	0	122	-50	-172	-36	147	-111	-13	-32	-46	-97	174	170	0
1045	0	0	7	-29	-36	11	21	-32	-116	-77	-151	-108	81	89	0
1046	0	0	2	15	13	-8	-5	14	-75	-7	-7	-54	145	118	0
1047	0	0	-132	19	151	56	-141	85	-131	-62	-104	-62	151	-23	0
1048	0	0	-122	9	131	56	-126	70	-190	46	38	11	143	36	0
1049	0	0	-157	0	157	78	-157	78	-170	1	42	-34	194	-5	0
1050	0	0	-50	-29	21	39	-35	-4	-81	31	69	-7	195	114	0
1051	0	0	62	-38	-100	-12	81	-69	-32	81	-11	-60	285	141	0
1052	0	0	302	-27	-329	-137	315	-178	79	46	44	-67	265	302	0
1053	0	0	334	-7	-341	-163	337	-174	104	-3	-9	-13	248	252	0
1054	0	0	413	0	-413	-206	413	-206	50	81	54	-54	254	211	0
1055	0	0	258	-17	-275	-120	266	-146	-64	128	62	-56	258	236	0
1056	0	0	152	-36	-188	-58	170	-112	-1	69	34	-79	256	207	0
1057	0	0	169	-11	-180	-79	174	-95	9	108	89	23	226	228	0
1058	0	0	142	11	-131	-76	136	-60	-29	195	89	13	275	141	0
1059	0	0	290	44	-246	-167	268	-101	159	157	273	46	250	244	0
1060	0	0	373	11	-362	-192	367	-175	170	263	246	73	318	343	0
1061	0	0	526	-15	-541	-255	533	-278	168	211	259	44	353	446	0
1062	0	0	675	-42	-717	-316	696	-379	236	285	182	-21	486	477	0
1063	0	0	743	-71	-814	-336	778	-442	275	180	269	-52	467	479	0
1064	0	0	796	-71	-867	-362	831	-469	380	271	265	13	543	469	0
1065	0	0	659	-60	-719	-299	689	-389	209	219	263	-44	405	448	0
1066	0	0	580	-60	-640	-260	610	-350	261	258	397	-42	428	438	0
1067	0	0	485	-98	-583	-193	534	-340	178	289	341	56	420	358	0
1068	0	0	441	-162	-603	-139	522	-382	178	356	384	17	485	329	0
1069	0	0	421	-240	-661	-90	541	-450	232	304	440	87	426	397	0
1070	0	0	487	-240	-727	-123	607	-483	261	197	197	-54	232	98	0
1071	0	0	1032	1635	603	-1333	214	1119	9	31	44	-238	263	182	0
1072	0	0	495	-490	-985	-2	740	-737	250	217	236	23	453	562	0
1073	0	0	202	-1006	-1208	402	705	-1107	197	-15	87	-102	339	393	0
1074	0	0	105	-1555	-1660	725	882	-1607	283	232	250	9	465	426	0
1075	0	0	-173	-1414	-1241	793	534	-1327	79	141	149	-15	395	370	0
1076	0	0	-37	-1204	-1167	620	565	-1185	182	182	186	13	358	304	0
1077	0	0	-80	-931	-851	505	385	-891	122	58	232	56	337	304	0
1078	0	0	-46	-711	-665	378	309	-688	97	75	157	122	215	147	0
1079	0	0	2	-475	-477	236	239	-476	79	131	87	98	343	85	0
1080	0	0	104	-192	-296	44	200	-244	-54	124	54	7	291	118	0
1081	0	0	268	71	-197	-169	232	-63	-42	-19	-34	-34	277	50	0
1082	0	0	502	376	-126	-439	314	125	65	15	-108	-7	269	93	0
1083	0	0	578	727	149	-652	214	438	-81	-75	-164	-153	180	42	0
1084	0	0	694	1140	446	-917	124	793	-190	-221	-232	-95	114	-62	0
1085	0	0	654	1466	812	-1060	-79	1139	-306	-228	-289	-23	50	-141	0
1086	0	0	564	1658	1094	-1111	-265	1376	-322	-298	-318	-73	-25	-323	0
1087	0	0	330	1577	1247	-953	-458	1412	-463	-314	-419	-137	-129	-401	0
1088	0	0	146	1342	1196	-744	-525	1269	-481	-335	-366	15	-48	-405	0
1089	0	0	-41	1200	1241	-579	-641	1220	-609	-298	-405	-21	-100	-502	1
1090	0	0	-25	997	1022	-486	-523	1009	-494	-333	-450	17	-124	-345	0
1091	0	0	-122	679	801	-278	-461	740	-502	-323	-479	-87	-32	-207	0
1092	0	0	-128	223	351	-47	-239	287	-380	-391	-498	-85	-56	-294	0
1093	0	0	-351	-126	225	238	-288	49	-382	-393	-591	-91	-67	-258	0
1094	0	0	-489	-537	-48	513	-220	-292	-432	-345	-523	-139	-21	-306	0
1095	0	0	-728	-871	-143	799	-292	-507	-391	-306	-485	-5	-5	-356	0
1096	0	0	-1001	-1200	-199	1100	-401	-699	-521	-302	-436	-27	-38	-399	0
1097	0	0	-995	-1332	-337	1163	-329	-834	-457	-244	-285	7	-58	-283	0
1098	0	0	-1091	-1323	-232	1207	-429	-777	-438	-238	-271	-1	-52	-372	0
1099	0	0	-856	-1276	-420	1066	-218	-848	-244	-56	-124	184	17	-225	0
1100	0	0	-685	-1249	-564	967	-60	-906	-38	-100	-38	128	48	-118	0
1101	0	0	-450	-1193	-743	821	146	-968	-3	-32	-46	95	157	-89	0
1102	0	0	-196	-1127	-931	661	367	-1029	48	0	9	129	215	69	0
1103	0	0	-4	-1008	-1004	506	500	-1006	145	-75	120	75	318	124	0
1104	0	0	-6	-894	-888	450	441	-891	149	5	23	131	261	192	0
1105	0	0	-6	-785	-779	395	386	-782	128	67	75	194	199	178	0
1106	0	0	27	-704	-731	338	379	-717	197	73	122	155	205	261	0
1107	0	0	-47	-665	-618	356	285	-641	178	151	126	159	232	279	0
1108	0	0	-48	-651	-603	349	277	-627	213	147	236	153	285	240	0
1109	0	0	45	-626	-671	290	358	-648	279	228	281	151	325	322	0
1110	0	0	217	-603	-820	193	518	-711	337	180	380	166	388	370	0
1111	0	0	491	-595	-1086	52	788	-840	430	234	308	223	457	432	0
1112	0	0	575	-587	-1162	6	868	-874	611	244	353	199	541	496	0
1113	0	0	601	-597	-1198	-2	899	-897	554	184	403	162	502	504	0
1114	0	0	757	-591	-1348	-83	1052	-969	692	283	432	242	516	580	0
1115	0	0	532	-583	-1115	25	823	-849	628	259	496	182	527	574	0
1116	0	0	528	-570	-1098	21	813	-834	762	277	486	258	500	531	0
1117	0	0	444	-562	-1006	59	725	-784	613	291	508	289	508	370	0
1118	0	0	390	-537	-927	73	658	-732	535	372	572	322	521	428	0
1119	0	0	302	-547	-849	122	575	-698	537	329	603	285	504	459	0
1120	0	0	390	-550	-940	80	665	-745	580	291	599	254	490	527	0
1121	0	0	470	-531	-1001	30	735	-766	644	232	496	240	556	659	0
1122	0	0	444	-516	-960	36	702	-738	578	248	440	161	453	686	0
1123	0	0	512	-506	-1018	-3	765	-762	562	252	327	168	469	628	0
1124	0	0	329	-516	-845	93	587	-680	550	116	238	153	409	486	0
1125	0	0	152	-494	-646	171	399	-570	415	118	246	180	343	391	0
1126	0	0	-60	-486	-426	273	183	-456	300	83	203	209	223	217	0
1127	0	0	-272	-537	-265	404	-3	-401	230	38	205	223	226	186	0
1128	0	0	-417	-570	-153	493	-132	-361	174	85	116	199	104	106	0
1129	0	0	-514	-556	-42	535	-236	-299	143	31	141	259	153	1	0
1130	0	0	-546	-547	-1	546	-272	-274	126	-29	108	194	114	56	0
1131	0	0	-512	-535	-23	523	-244	-279	44	-77	-32	15	83	-7	0
1132	0	0	-500	-500	0	500	-250	-250	15	-118	-133	69	34	13	0
1133	0	0	-480	-465	15	472	-247	-225	46	-203	-157	110	50	-21	0
1134	0	0	-534	-434	100	484	-317	-167	-83	-217	-188	-54	21	-131	0
1135	0	0	-707	-432	275	569	-491	-78	-97	-141	-221	52	7	-194	0
1136	0	0	-984	-430	554	707	-769	62	-226	-230	-256	-1	-116	-226	0
1137	0	0	-1060	-409	651	734	-855	121	-287	-236	-302	-52	-162	-302	0
1138	0	0	-1143	-393	750	768	-946	178	-269	-213	-294	31	-209	-291	0
1139	0	0	-1038	-389	649	713	-843	130	-172	-126	-120	100	-60	-159	0
1140	0	0	-1002	-395	607	698	-804	106	-162	-178	-170	40	-75	-197	0
1141	0	0	-785	-388	397	586	-591	4	-106	-108	-129	100	-34	-15	0
1142	0	0	-728	-395	333	561	-530	-31	-7	-126	-112	31	31	122	0
1143	0	0	-597	-386	211	491	-404	-87	-34	-161	-166	-5	17	50	0
1144	0	0	-557	-389	168	473	-362	-110	-7	-65	-93	15	29	32	0
1145	0	0	-699	-389	310	544	-504	-39	-42	-104	-153	-9	-11	-40	0
1146	0	0	-711	-374	337	542	-524	-18	-122	-17	-52	7	83	50	0
1147	0	0	-822	-374	448	598	-635	37	-102	-42	27	5	0	-5	0
1148	0	0	-783	-372	411	577	-597	19	-102	97	-5	81	38	-34	0
1149	0	0	-851	-366	485	608	-668	59	-162	65	38	60	11	-25	0
1150	0	0	-716	-360	356	538	-536	-2	-1	52	56	58	112	-7	0
1151	0	0	-533	-343	190	438	-361	-76	31	11	48	44	116	164	0
1152	0	0	-406	-331	75	368	-240	-128	9	48	23	-13	91	213	0
1153	0	0	-352	-331	21	341	-186	-155	32	-15	7	-85	114	219	0
1154	0	0	-402	-304	98	353	-250	-103	27	5	-3	-23	176	118	0
1155	0	0	-430	-310	120	370	-275	-95	-64	25	-69	-104	151	97	0
1156	0	0	-550	-298	252	424	-401	-23	-91	23	114	-36	112	128	0
1157	0	0	-691	-302	389	496	-540	43	-102	31	-83	-36	118	-25	0
1158	0	0	-649	-277	372	463	-510	47	-48	145	100	34	170	91	0
1159	0	0	-645	-273	372	459	-508	49	-67	75	112	-29	91	32	0
1160	0	0	-586	-259	327	422	-456	34	-69	87	170	-44	188	118	0
1161	0	0	-442	-250	192	346	-317	-29	13	46	-9	-104	162	164	0
1162	0	0	-356	-254	102	305	-229	-76	34	32	19	-34	147	252	0
1163	0	0	-278	-267	11	272	-144	-128	-7	23	-54	-54	135	281	0
1164	0	0	-317	-273	44	295	-180	-114	58	95	-52	-106	174	296	0
1165	0	0	-474	-279	195	376	-334	-42	19	21	-95	-73	106	170	0
1166	0	0	-610	-273	337	441	-473	32	-128	108	-93	-71	25	201	0
1167	0	0	-676	-254	422	465	-549	84	-137	118	-85	-9	50	87	0
1168	0	0	-736	-236	500	486	-618	132	-120	102	-79	-64	71	65	0
1169	0	0	-685	-226	459	455	-572	116	-60	174	-44	27	52	147	0
1170	0	0	-606	-172	434	389	-520	131	-67	106	-133	-91	46	89	0
1171	0	0	-393	-139	254	266	-323	57	-40	95	-93	-87	141	256	0
1172	0	0	-331	-149	182	240	-256	16	-81	145	-226	-120	128	176	0
1173	0	0	-275	-153	122	214	-198	-15	-50	106	-137	-162	155	211	0
1174	0	0	-288	-133	155	210	-221	11	-64	58	-238	-190	56	153	0
1175	0	0	-432	-114	318	273	-375	102	-145	69	-197	-203	75	131	0
1176	0	0	-515	-106	409	310	-462	151	-186	129	-236	-141	36	112	0
1177	0	0	-609	-97	512	353	-560	207	-219	-13	-168	-192	36	73	0
1178	0	0	-604	-79	525	341	-564	223	-258	128	-213	-122	48	25	0
1179	0	0	-575	-58	517	316	-546	229	-190	102	-205	5	79	34	0
1180	0	0	-500	-56	444	278	-472	194	-166	52	-254	-145	56	3	0
1181	0	0	-360	-52	308	206	-334	128	-221	13	-199	-157	108	112	0
1182	0	0	-255	-29	226	142	-240	98	-157	-32	-306	-240	155	104	0
1183	0	0	-119	-5	114	62	-116	54	-157	36	-269	-162	178	161	0
1184	0	0	-137	31	168	53	-152	99	-199	-7	-322	-226	118	-9	0
1185	0	0	-225	52	277	86	-251	164	-323	-27	-145	-219	31	17	0
1186	0	0	-291	67	358	112	-324	212	-195	-3	-178	-157	124	-131	0
1187	0	0	-409	77	486	166	-447	281	-368	-50	-259	-238	-5	-195	0
1188	0	0	-421	100	521	160	-471	310	-341	21	-234	-38	128	-228	0
1189	0	0	-407	126	533	140	-470	329	-283	-29	-133	-97	52	-172	0
1190	0	0	-262	131	393	65	-327	262	-314	13	-147	-172	52	-188	0
1191	0	0	-274	135	409	69	-341	272	-302	-71	-236	-159	98	-120	0
1192	0	0	-15	155	170	-70	-92	162	-228	-42	-147	-151	157	-83	0
1193	0	0	-9	190	199	-90	-104	194	-323	-141	-246	-267	112	-157	0
1194	0	0	130	219	89	-174	20	154	-104	-7	-116	-87	155	-29	0
1195	0	0	-66	250	316	-92	-191	283	-386	-114	-184	-192	46	-137	0
1196	0	0	-12	277	289	-132	-150	283	-318	19	-135	-98	110	-157	0
1197	0	0	-178	316	494	-69	-336	405	-415	-7	-75	-73	23	-240	0
1198	0	0	-72	341	413	-134	-242	377	-393	-9	-106	-108	0	-265	0
1199	0	0	-119	364	483	-122	-301	423	-316	-7	-15	32	54	-261	0
1200	0	0	-45	372	417	-163	-231	394	-296	-64	-69	-65	13	-180	0
1201	0	0	199	389	190	-294	4	289	-230	-52	-34	-95	83	-159	0
1202	0	0	244	395	151	-319	46	273	-248	-85	-29	-93	100	-36	0
1203	0	0	359	391	32	-375	163	211	-277	-110	-56	-159	95	-79	0
1204	0	0	322	420	98	-371	112	259	-292	-145	-112	-31	97	-128	0
1205	0	0	303	444	141	-373	81	292	-190	-155	-87	-40	106	-176	0
1206	0	0	198	494	296	-346	-49	395	-325	-205	-87	-106	-9	-182	0
1207	0	0	94	514	420	-304	-163	467	-298	-77	-54	0	83	-199	0
1208	0	0	80	545	465	-312	-192	505	-292	-112	29	17	98	-186	0
1209	0	0	89	562	473	-325	-192	517	-312	-147	-27	-71	38	-197	0
1210	0	0	181	576	395	-378	-107	485	-178	-81	-42	13	178	-135	0
1211	0	0	340	601	261	-470	39	431	-292	-139	-100	-104	190	-42	0
1212	0	0	541	620	79	-580	231	349	-161	-128	-100	-89	209	-3	0
1213	0	0	582	638	56	-610	263	347	-153	-100	-110	-100	261	52	0
1214	0	0	526	634	108	-580	209	371	-219	-147	-108	-139	244	46	0
1215	0	0	466	644	178	-555	144	411	-157	-178	-36	-159	213	25	0
1216	0	0	345	634	289	-489	28	461	-141	-143	-85	-48	215	-100	0
1217	0	0	264	607	343	-435	-39	475	-192	-143	-145	-50	215	-147	0
1218	0	0	238	593	355	-415	-58	474	-232	-85	-19	-40	256	-56	0
1219	0	0	260	607	347	-433	-43	477	-145	-155	-122	60	182	-104	0
1220	0	0	320	587	267	-453	26	427	-120	-98	-3	-17	180	-27	0
1221	0	0	403	585	182	-494	110	383	-168	-128	-69	-48	203	-104	0
1222	0	0	585	543	-42	-564	313	250	-42	-145	-145	-64	291	0	0
1223	0	0	509	506	-3	-507	256	251	-106	-217	-164	-102	234	56	0
1224	0	0	596	486	-110	-541	353	188	-21	-199	-102	-3	287	85	0
1225	0	0	423	436	13	-429	205	224	-124	-215	-126	-77	194	21	0
1226	0	0	398	419	21	-408	188	220	-58	-155	-29	-75	228	-75	0
1227	0	0	258	376	118	-317	70	247	-131	-128	-58	-7	106	-17	0
1228	0	0	225	318	93	-271	66	205	-87	-110	3	83	135	-44	0
1229	0	0	177	285	108	-231	34	196	-159	-112	-17	54	64	-106	0
1230	0	0	253	244	-9	-248	131	117	-98	-62	32	67	248	-36	0
1231	0	0	402	201	-201	-301	301	0	-85	-149	-85	104	149	31	0
1232	0	0	503	172	-331	-337	417	-79	-48	-91	-85	7	252	87	0
1233	0	0	445	137	-308	-291	376	-85	-104	-151	-176	-7	164	5	0
1234	0	0	565	106	-459	-335	512	-176	71	-164	-5	75	153	65	0
1235	0	0	362	54	-308	-208	335	-127	23	-178	-106	3	184	58	0
1236	0	0	162	34	-128	-98	145	-47	-145	-195	-108	-56	87	-71	0
1237	0	0	142	9	-133	-75	137	-62	-48	-197	-122	65	87	-15	0
1238	0	0	8	-11	-19	1	13	-15	-139	-164	-19	21	97	-128	0
1239	0	0	51	-32	-83	-9	67	-57	-161	-110	-50	36	58	-110	0
1240	0	0	161	-73	-234	-44	197	-153	-29	-116	-52	126	83	64	0
1241	0	0	153	-128	-281	-12	217	-204	-71	-120	-85	34	180	98	0
1242	0	0	361	-147	-508	-107	434	-327	-5	-153	-194	-38	145	118	0
1243	0	0	433	-174	-607	-129	520	-390	77	-60	-120	19	259	190	0
1244	0	0	357	-209	-566	-74	461	-387	-9	-155	-108	-7	230	97	0
1245	0	0	229	-240	-469	5	349	-354	-93	-176	-242	-106	147	-31	0
1246	0	0	134	-228	-362	47	248	-295	-97	-141	-157	44	58	5	0
1247	0	0	-8	-242	-234	125	113	-238	-174	-151	-131	17	120	-65	0
1248	0	0	14	-240	-254	113	134	-247	-108	-120	-71	83	91	-87	0
1249	0	0	-68	-263	-195	165	63	-229	-77	-126	-77	77	77	-67	0
1250	0	0	82	-259	-341	88	211	-300	-36	-108	-75	27	118	-36	0
1251	0	0	149	-279	-428	65	288	-353	-52	-75	-89	87	166	141	0
1252	0	0	285	-277	-562	-4	423	-419	-31	-112	-172	50	106	203	0
1253	0	0	471	-281	-752	-95	611	-516	64	-75	-73	73	203	182	0
1254	0	0	282	-294	-576	6	429	-435	0	-153	-114	-56	155	83	0
1255	0	0	171	-314	-485	71	328	-399	-58	-65	-98	-34	122	116	0
1256	0	0	68	-320	-388	126	228	-354	-42	-87	-151	58	172	-21	0
1257	0	0	49	-325	-374	138	211	-349	-97	-27	-83	25	79	17	0
1258	0	0	-64	-322	-258	193	97	-290	-71	-54	29	126	91	23	0
1259	0	0	-21	-331	-310	176	144	-320	-42	15	11	147	29	52	0
1260	0	0	43	-335	-378	146	210	-356	-36	-27	11	155	67	64	0
1261	0	0	161	-353	-514	96	337	-433	21	52	34	112	137	170	0
1262	0	0	279	-347	-626	34	452	-486	50	-108	-23	-25	129	147	0
1263	0	0	340	-370	-710	15	525	-540	64	-75	-5	7	157	190	0
1264	0	0	278	-360	-638	41	458	-499	106	-46	-71	77	108	128	0
1265	0	0	236	-355	-591	59	413	-473	15	-48	11	52	120	116	0
1266	0	0	91	-362	-453	135	272	-407	67	-65	46	77	102	29	0
1267	0	0	-1	-356	-355	178	177	-355	-13	-48	38	100	62	31	0
1268	0	0	-20	-345	-325	182	152	-335	-36	-29	54	180	58	-42	0
1269	0	0	29	-337	-366	154	197	-351	-15	40	77	128	64	0	0
1270	0	0	85	-335	-420	125	252	-377	151	19	87	143	176	155	0
1271	0	0	233	-331	-564	49	398	-447	91	7	54	21	155	135	0
1272	0	0	299	-331	-630	16	464	-480	116	-27	-9	85	106	205	0
1273	0	0	414	-329	-743	-42	578	-536	194	-93	75	56	178	252	0
1274	0	0	305	-341	-646	18	475	-493	81	-50	-32	9	155	166	0
1275	0	0	309	-335	-644	13	476	-489	199	-77	40	48	102	209	0
1276	0	0	130	-341	-471	105	300	-406	32	48	-29	52	182	85	0
1277	0	0	-54	-345	-291	199	118	-318	3	-77	-15	77	32	21	0
1278	0	0	70	-349	-419	139	244	-384	106	38	126	161	97	161	0
1279	0	0	-35	-345	-310	190	137	-327	21	27	25	104	77	34	0
1280	0	0	83	-355	-438	136	260	-396	131	65	48	112	232	172	0
1281	0	0	124	-335	-459	105	291	-397	83	40	1	87	145	232	0
1282	0	0	242	-353	-595	55	418	-474	124	-29	-36	-31	192	147	0
1283	0	0	336	-341	-677	2	506	-509	203	7	0	19	275	285	0
1284	0	0	253	-356	-609	51	431	-482	178	-83	13	56	143	302	0
1285	0	0	188	-370	-558	91	373	-464	190	-81	9	-7	135	223	0
1286	0	0	102	-355	-457	126	279	-406	176	21	21	114	151	157	0
1287	0	0	-8	-347	-339	177	165	-343	40	-1	13	52	147	58	0
1288	0	0	-89	-356	-267	222	89	-311	95	67	23	87	178	133	0
1289	0	0	-88	-347	-259	217	85	-303	116	17	23	126	112	65	0
1290	0	0	-39	-351	-312	195	136	-331	100	31	58	139	143	93	0
1291	0	0	76	-374	-450	149	263	-412	120	89	-23	32	190	194	0
1292	0	0	256	-360	-616	52	436	-488	199	54	79	44	217	322	0
1293	0	0	302	-347	-649	22	475	-498	209	29	25	7	234	376	0
1294	0	0	250	-347	-597	48	423	-472	129	-3	-40	-29	254	209	0
1295	0	0	147	-351	-498	102	322	-424	137	40	-31	44	178	234	0
1296	0	0	8	-345	-353	168	180	-349	93	34	1	-23	120	236	0
1297	0	0	-62	-335	-273	198	105	-304	48	77	64	100	209	157	0
1298	0	0	-128	-333	-205	230	38	-269	56	21	46	21	65	89	0
1299	0	0	-108	-329	-221	218	56	-275	118	89	205	-3	254	147	0
1300	0	0	-17	-335	-318	176	150	-326	161	97	221	89	217	217	0
1301	0	0	51	-329	-380	139	215	-354	174	83	133	5	271	279	0
1302	0	0	221	-339	-560	59	390	-449	207	77	19	29	213	265	0
1303	0	0	241	-333	-574	46	407	-453	203	87	50	64	283	349	0
1304	0	0	178	-351	-529	86	353	-440	205	42	23	-13	292	219	0
1305	0	0	95	-349	-444	127	269	-396	192	21	97	23	188	273	0
1306	0	0	-49	-349	-300	199	125	-324	122	56	-13	-17	232	143	0
1307	0	0	-136	-316	-180	226	22	-248	89	0	83	-11	219	75	0
1308	0	0	-140	-310	-170	225	15	-240	93	93	91	60	201	102	0
1309	0	0	-262	-304	-42	283	-110	-173	25	143	110	54	226	81	0
1310	0	0	-136	-320	-184	228	24	-252	85	69	143	-7	83	95	0
1311	0	0	-60	-325	-265	192	102	-295	141	149	137	147	242	267	0
1312	0	0	81	-349	-430	134	255	-389	226	19	64	36	205	180	0
1313	0	0	89	-364	-453	137	271	-408	102	34	25	42	195	259	0
1314	0	0	18	-364	-382	173	200	-373	95	-27	64	-48	267	194	0
1315	0	0	-37	-341	-304	189	133	-322	97	19	34	-5	238	54	0
1316	0	0	-106	-327	-221	216	57	-274	110	-31	126	67	201	129	0
1317	0	0	-311	-302	9	306	-160	-146	31	34	15	32	159	9	0
1318	0	0	-329	-289	40	309	-184	-124	-3	116	48	21	164	19	0
1319	0	0	-331	-275	56	303	-193	-109	29	71	95	60	223	23	0
1320	0	0	-272	-277	-5	274	-133	-141	89	54	75	64	186	98	0
1321	0	0	-155	-296	-141	225	-7	-218	73	50	83	-23	275	170	0
1322	0	0	-47	-306	-259	176	106	-282	93	3	21	36	259	161	0
1323	0	0	21	-310	-331	144	176	-320	149	60	19	9	244	271	0
1324	0	0	-102	-325	-223	213	60	-274	149	13	58	46	180	207	0
1325	0	0	-141	-331	-190	236	24	-260	73	-48	52	-17	194	98	0
1326	0	0	-289	-347	-58	318	-115	-202	11	15	21	29	215	44	0
1327	0	0	-391	-353	38	372	-214	-157	42	-42	81	34	199	32	0
1328	0	0	-492	-341	151	416	-321	-95	5	9	124	69	147	15	0
1329	0	0	-470	-329	141	399	-305	-94	-15	3	133	62	122	9	0
1330	0	0	-429	-329	100	379	-264	-114	58	1	65	36	197	13	0
1331	0	0	-266	-322	-56	294	-105	-189	32	1	65	-32	174	128	0
1332	0	0	-194	-316	-122	255	-36	-219	67	-27	69	1	215	170	0
1333	0	0	-66	-308	-242	187	88	-275	143	-46	42	-58	234	188	0
1334	0	0	-109	-314	-205	211	48	-259	98	50	1	110	223	205	0
1335	0	0	-243	-291	-48	267	-97	-169	62	-27	46	-56	205	85	0
1336	0	0	-296	-285	11	290	-153	-137	5	9	83	-23	145	95	0
1337	0	0	-457	-298	159	377	-308	-69	-85	9	128	-11	143	25	0
1338	0	0	-488	-318	170	403	-329	-74	-48	65	126	-1	149	-27	0
1339	0	0	-556	-335	221	445	-388	-57	-54	56	118	122	114	7	0
1340	0	0	-429	-356	73	392	-251	-141	79	36	98	112	143	67	0
1341	0	0	-341	-358	-17	349	-162	-187	65	69	40	5	244	118	0
1342	0	0	-183	-345	-162	264	-10	-253	143	15	79	13	279	128	0
1343	0	0	-153	-337	-184	245	15	-260	116	-44	38	-36	238	153	0
1344	0	0	-240	-323	-83	281	-78	-203	75	-64	77	-23	172	166	0
1345	0	0	-300	-331	-31	315	-134	-181	13	-15	-5	-31	153	67	0
1346	0	0	-420	-339	81	379	-250	-129	1	21	31	1	114	58	0
1347	0	0	-531	-349	182	440	-356	-83	-60	29	58	-9	129	13	0
1348	0	0	-554	-347	207	450	-380	-70	-110	69	56	32	133	17	0
1349	0	0	-618	-364	254	491	-436	-55	-7	-9	131	56	104	7	0
1350	0	0	-500	-376	124	438	-312	-126	-32	122	135	7	209	46	0
1351	0	0	-332	-343	-11	337	-160	-177	9	25	98	-56	207	141	0
1352	0	0	-258	-331	-73	294	-92	-202	23	-21	118	-106	217	149	0
1353	0	0	-152	-322	-170	237	9	-246	3	25	-19	-118	207	141	0
1354	0	0	-161	-312	-151	236	-5	-231	50	36	21	-1	234	126	0
1355	0	0	-265	-294	-29	279	-118	-161	32	-32	27	-97	209	118	0
1356	0	0	-340	-308	32	324	-186	-138	38	-29	97	3	172	21	0
1357	0	0	-465	-316	149	390	-307	-83	0	1	-58	67	98	-13	0
1358	0	0	-517	-314	203	415	-360	-55	-83	48	114	-5	147	-13	0
1359	0	0	-533	-312	221	422	-377	-45	-100	25	110	25	170	5	0
1360	0	0	-442	-322	120	382	-281	-101	-3	100	93	67	180	44	0
1361	0	0	-316	-333	-17	324	-149	-175	-23	7	50	31	137	192	0
1362	0	0	-207	-323	-116	265	-45	-219	32	-36	17	-32	178	120	0
1363	0	0	-161	-339	-178	250	8	-258	31	38	-32	13	195	207	0
1364	0	0	-179	-355	-176	267	-1	-265	15	-50	-85	-93	182	58	0
1365	0	0	-315	-353	-38	334	-138	-195	-1	97	-15	-27	228	153	0
1366	0	0	-432	-343	89	387	-260	-127	-29	-64	17	-67	126	44	0
1367	0	0	-407	-349	58	378	-232	-145	7	75	-15	71	137	23	0
1368	0	0	-564	-345	219	454	-391	-63	-38	-11	-25	1	69	-19	0
1369	0	0	-501	-356	145	428	-323	-105	-50	104	64	19	112	52	0
1370	0	0	-496	-345	151	420	-323	-97	-128	77	64	-46	190	19	0
1371	0	0	-252	-325	-73	288	-89	-199	-31	95	-32	3	147	81	0
1372	0	0	-161	-304	-143	232	-9	-223	106	3	15	25	182	151	0
1373	0	0	-74	-306	-232	190	79	-269	-9	13	-87	-69	211	89	0
1374	0	0	-156	-320	-164	238	4	-242	-46	25	5	-73	223	182	0
1375	0	0	-199	-325	-126	262	-36	-225	-23	-42	-32	-11	108	64	0
1376	0	0	-405	-322	83	363	-244	-119	-83	-46	5	-52	120	-7	0
1377	0	0	-371	-323	48	347	-209	-137	9	-42	25	-3	145	-100	0
1378	0	0	-423	-323	100	373	-261	-111	-93	65	42	65	151	-19	0
1379	0	0	-467	-339	128	403	-297	-105	-108	11	13	-29	153	-73	0
1380	0	0	-371	-335	36	353	-203	-149	-44	89	67	71	182	116	0
1381	0	0	-217	-323	-106	270	-55	-214	40	31	40	69	176	65	0
1382	0	0	-39	-312	-273	175	117	-292	60	54	32	-21	215	176	0
1383	0	0	-47	-318	-271	182	112	-294	75	-40	-124	25	126	159	0
1384	0	0	-33	-322	-289	177	128	-305	38	-27	-54	5	184	116	0
1385	0	0	-171	-320	-149	245	-11	-234	-3	19	-65	-32	133	75	0
1386	0	0	-272	-312	-40	292	-116	-176	-38	-54	-32	19	73	1	0
1387	0	0	-384	-322	62	353	-223	-130	-110	25	-60	27	19	56	0
1388	0	0	-461	-355	106	408	-283	-124	-116	38	-13	58	31	-36	0
1389	0	0	-507	-364	143	435	-325	-110	-65	44	-36	106	34	62	0
1390	0	0	-373	-335	38	354	-205	-148	-13	31	-56	48	71	-7	0
1391	0	0	-289	-339	-50	314	-119	-194	-21	25	-21	17	112	161	0
1392	0	0	-103	-347	-244	225	70	-295	-17	3	-124	-13	75	166	0
1393	0	0	-58	-335	-277	196	109	-306	36	29	-122	21	147	180	0
1394	0	0	-77	-333	-256	205	89	-294	-23	38	-98	-50	155	139	0
1395	0	0	-150	-318	-168	234	9	-243	-31	0	-34	-17	226	15	0
1396	0	0	-321	-310	11	315	-166	-149	-108	1	-38	-65	97	32	0
1397	0	0	-275	-306	-31	290	-122	-168	-65	15	71	79	108	9	0
1398	0	0	-352	-300	52	326	-202	-124	-64	73	44	129	23	-48	0
1399	0	0	-391	-306	85	348	-238	-110	-133	38	79	79	98	9	0
1400	0	0	-240	-304	-64	272	-88	-184	-58	27	-42	62	110	-15	0
1401	0	0	-186	-325	-139	255	-23	-232	-71	62	11	-44	164	129	0
1402	0	0	-27	-329	-302	178	137	-315	-11	-3	-13	-34	203	184	0
1403	0	0	39	-316	-355	138	197	-335	65	1	-98	-25	226	145	0
1404	0	0	4	-312	-316	154	160	-314	5	-21	-79	-23	217	110	0
1405	0	0	-122	-304	-182	213	30	-243	-50	-58	-114	-23	157	89	0
1406	0	0	-184	-302	-118	243	-33	-210	-97	-9	-44	-58	135	50	0
1407	0	0	-265	-325	-60	295	-102	-192	-56	21	-31	-19	162	-21	0
1408	0	0	-404	-335	69	369	-236	-133	-118	-77	-27	58	67	-71	0
1409	0	0	-328	-329	-1	328	-163	-165	-54	65	15	77	114	-23	0
1410	0	0	-264	-329	-65	296	-99	-197	-50	34	64	62	178	77	0
1411	0	0	-105	-316	-211	210	53	-263	9	56	-62	81	203	106	0
1412	0	0	31	-302	-333	135	182	-317	7	31	-122	32	205	147	0
1413	0	0	68	-296	-364	114	216	-330	97	-36	-89	-11	228	162	0
1414	0	0	36	-291	-327	127	181	-309	-38	-29	-122	-11	219	91	0
1415	0	0	10	-308	-318	149	164	-313	71	-77	-95	-17	188	79	0
1416	0	0	-128	-308	-180	218	26	-244	-1	-34	-44	-11	176	0	0
1417	0	0	-326	-331	-5	328	-160	-168	-133	-25	11	-77	188	-25	0
1418	0	0	-263	-323	-60	293	-101	-191	-97	36	31	17	153	-34	0
1419	0	0	-300	-325	-25	312	-137	-175	-91	21	50	62	110	-50	0
1420	0	0	-215	-333	-118	274	-48	-225	13	5	-25	42	155	17	0
1421	0	0	-33	-325	-292	179	129	-308	62	25	17	56	137	126	0
1422	0	0	59	-323	-382	132	220	-352	102	-71	29	46	217	197	0
1423	0	0	100	-322	-422	111	261	-372	13	-5	-153	-52	223	98	0
1424	0	0	145	-308	-453	81	299	-380	62	9	-3	34	292	139	0
1425	0	0	-42	-298	-256	170	107	-277	11	-81	-40	-21	201	128	0
1426	0	0	-6	-281	-275	143	134	-278	-58	21	-62	23	149	21	0
1427	0	0	-69	-263	-194	166	62	-228	7	32	73	104	180	75	0
1428	0	0	-210	-248	-38	229	-86	-143	-126	-1	40	-7	95	17	0
1429	0	0	-155	-244	-89	199	-33	-166	17	97	46	73	147	77	0
1430	0	0	-99	-213	-114	156	7	-163	-17	42	34	44	128	91	0
1431	0	0	60	-211	-271	75	165	-241	91	1	15	89	188	184	0
1432	0	0	110	-192	-302	41	206	-247	5	-25	-3	-31	240	161	0
1433	0	0	301	-178	-479	-61	390	-328	67	9	13	-1	250	285	0
1434	0	0	272	-203	-475	-34	373	-339	114	-48	-56	19	252	180	0
1435	0	0	97	-219	-316	61	206	-267	7	-21	31	15	232	97	0
1436	0	0	29	-201	-230	86	129	-215	65	29	23	21	135	114	0
1437	0	0	-87	-213	-126	150	19	-169	-21	21	52	9	108	79	0
1438	0	0	-148	-192	-44	170	-52	-118	-29	60	48	85	180	42	0
1439	0	0	-93	-186	-93	139	0	-139	5	36	110	98	159	32	0
1440	0	0	-17	-197	-180	107	81	-188	73	11	178	93	168	120	0
1441	0	0	64	-240	-304	88	184	-272	-27	7	25	3	168	139	0
1442	0	0	178	-291	-469	56	323	-380	91	34	-17	54	226	201	0
1443	0	0	204	-294	-498	45	351	-396	73	-62	-38	-71	228	161	0
1444	0	0	184	-314	-498	65	341	-406	89	31	-11	54	242	292	0
1445	0	0	59	-292	-351	116	205	-321	-5	-44	-32	-40	157	157	0
1446	0	0	-106	-325	-219	215	56	-272	-15	-106	-3	-79	133	69	0
1447	0	0	-171	-353	-182	262	5	-267	-64	31	-32	54	153	19	0
1448	0	0	-200	-370	-170	285	-15	-270	-44	31	27	48	120	11	0
1449	0	0	-258	-364	-106	311	-76	-235	-11	-3	25	38	79	25	0
1450	0	0	-192	-386	-194	289	1	-290	-71	52	32	-15	172	97	0
1451	0	0	-31	-374	-343	202	156	-358	40	40	62	11	194	199	0
1452	0	0	53	-389	-442	168	247	-415	133	-71	5	-44	112	151	0
1453	0	0	44	-386	-430	171	237	-408	38	7	-83	5	195	215	0
1454	0	0	151	-335	-486	92	318	-410	-42	-29	-69	-13	161	145	0
1455	0	0	8	-337	-345	164	176	-341	-19	-19	-58	38	164	149	0
1456	0	0	-134	-287	-153	210	9	-220	-69	-62	-89	1	112	19	0
1457	0	0	-128	-267	-139	197	5	-203	-52	100	-48	40	180	11	0
1458	0	0	-207	-267	-60	237	-73	-163	-126	-15	3	29	56	9	0
1459	0	0	-225	-256	-31	240	-97	-143	-87	11	50	34	98	95	0
1460	0	0	-210	-285	-75	247	-67	-180	-81	-34	-3	-7	89	50	0
1461	0	0	11	-322	-333	155	172	-327	21	15	40	54	201	199	0
1462	0	0	111	-360	-471	124	291	-415	46	-3	-25	-17	164	285	0
1463	0	0	211	-343	-554	66	382	-448	36	-9	17	-77	162	232	0
1464	0	0	159	-304	-463	72	311	-383	71	21	-46	-42	168	256	0
1465	0	0	87	-271	-358	92	222	-314	-67	3	-65	-77	137	126	0
1466	0	0	9	-316	-325	153	167	-320	65	31	32	5	184	176	0
1467	0	0	-107	-341	-234	224	63	-287	-60	83	-25	29	195	137	0
1468	0	0	-111	-320	-209	215	49	-264	17	93	42	79	161	168	0
1469	0	0	-97	-333	-236	215	69	-284	27	147	46	36	199	64	0
1470	0	0	37	-300	-337	131	187	-318	118	98	197	27	281	234	0
1471	0	0	207	-248	-455	20	331	-351	93	29	129	1	259	261	0
1472	0	0	410	-232	-642	-89	526	-437	242	129	145	3	277	432	0
1473	0	0	504	-219	-723	-142	613	-471	217	98	87	-9	256	446	0
1474	0	0	547	-164	-711	-191	629	-437	254	133	157	-21	318	415	0
1475	0	0	443	-203	-646	-120	544	-424	215	170	240	17	320	419	0
1476	0	0	465	-215	-680	-125	572	-447	248	289	238	60	349	436	0
1477	0	0	380	-285	-665	-47	522	-475	238	306	261	27	391	434	0
1478	0	0	479	-236	-715	-121	597	-475	285	329	483	87	384	446	0
1479	0	0	497	-232	-729	-132	613	-480	320	366	535	145	517	481	0
1480	0	0	685	-195	-880	-245	782	-537	401	362	574	56	461	578	0
1481	0	0	879	-178	-1057	-350	968	-617	397	494	574	52	622	671	0
1482	0	0	972	-203	-1175	-384	1073	-689	422	393	467	62	582	744	0
1483	0	0	1137	-211	-1348	-463	1242	-779	587	391	570	31	661	793	0
1484	0	0	1017	-226	-1243	-395	1130	-734	475	401	463	56	552	731	0
1485	0	0	1028	-205	-1233	-411	1130	-719	488	424	537	42	630	741	0
1486	0	0	873	-213	-1086	-330	979	-649	393	426	481	56	576	651	0
1487	0	0	757	-240	-997	-258	877	-618	372	426	512	46	609	514	0
1488	0	0	712	-296	-1008	-208	860	-652	409	430	585	149	547	570	0
1489	0	0	627	-374	-1001	-126	814	-687	339	432	601	15	624	535	0
1490	0	0	147	-128	-275	-9	211	-201	-298	-250	-151	-632	-137	-174	0
1491	0	0	608	442	-166	-525	387	138	151	-223	-547	-684	510	752	0
1492	0	0	-120	-2139	-2019	1129	949	-2079	302	323	386	-69	469	642	0
1493	0	0	-522	-2865	-2343	1693	910	-2604	298	314	355	50	638	591	0
1494	0	0	-619	-3018	-2399	1818	890	-2708	126	184	279	-114	422	413	0
1495	0	0	-849	-3177	-2328	2013	739	-2752	159	261	314	-17	512	420	0
1496	0	0	-1232	-3272	-2040	2252	404	-2656	0	126	128	-161	374	219	0
1497	0	0	-1292	-3261	-1969	2276	338	-2615	-13	145	147	-73	351	155	0
1498	0	0	-1578	-3232	-1654	2405	38	-2443	-147	89	42	-62	252	73	0
1499	0	0	-1688	-3259	-1571	2473	-58	-2415	-269	42	-110	-69	95	-178	0
1500	0	0	-1887	-3332	-1445	2609	-221	-2388	-292	-15	-157	-106	147	-164	1
1501	80	0	-1997	-3360	-1363	2678	-317	-2361	-465	-267	-362	-244	-64	-442	0
1502	80	0	-2132	-3385	-1253	2758	-439	-2319	-463	-335	-444	-223	-85	-420	0
1503	80	0	-2159	-3437	-1278	2798	-440	-2357	-611	-372	-564	-230	-120	-477	0
1504	80	0	-2312	-3472	-1160	2892	-576	-2316	-715	-529	-642	-302	-238	-622	0
1505	80	0	-2377	-3476	-1099	2926	-639	-2287	-743	-504	-607	-197	-186	-746	0
1506	80	0	-2596	-3513	-917	3054	-839	-2215	-816	-554	-671	-312	-333	-772	0
1507	80	0	-2763	-3544	-781	3153	-991	-2162	-884	-533	-723	-174	-323	-867	0
1508	80	0	-2887	-3540	-653	3213	-1117	-2096	-902	-580	-704	-197	-292	-874	0
1509	80	0	-2970	-3507	-537	3238	-1216	-2022	-841	-535	-783	-122	-333	-789	0
1510	80	0	-2821	-3470	-649	3145	-1086	-2059	-741	-531	-737	-178	-188	-638	0
1511	80	0	-2634	-3410	-776	3022	-929	-2093	-698	-529	-768	-225	-195	-502	0
1512	80	0	-2375	-3358	-983	2866	-696	-2170	-570	-539	-774	-153	-67	-455	0
1513	80	0	-2270	-3315	-1045	2792	-612	-2180	-554	-554	-795	-228	-89	-440	0
1514	80	0	-2056	-3280	-1224	2668	-416	-2252	-512	-432	-576	-64	-3	-306	0
1515	80	0	-2064	-3249	-1185	2656	-439	-2217	-485	-424	-556	-110	-44	-413	0
1516	80	0	-1943	-3202	-1259	2572	-342	-2230	-289	-281	-370	-1	-34	-265	0
1517	80	0	-1810	-3144	-1334	2477	-238	-2239	-184	-205	-197	108	155	-192	0
1518	80	0	-1596	-3045	-1449	2320	-73	-2247	-32	-112	17	180	170	-128	0
1519	80	0	-1369	-2919	-1550	2144	90	-2234	23	19	89	246	188	-19	0
1520	80	0	-1077	-2813	-1736	1945	329	-2274	240	201	172	265	389	223	0
1521	80	0	-821	-2731	-1910	1776	544	-2320	397	77	358	221	376	310	0
1522	80	0	-388	-2626	-2238	1507	925	-2432	576	248	353	176	613	535	0
1523	80	0	-77	-2529	-2452	1303	1187	-2490	626	399	448	180	690	752	0
1524	80	0	124	-2403	-2527	1139	1325	-2465	857	407	560	273	684	801	0
1525	80	0	257	-2296	-2553	1019	1405	-2424	840	492	750	304	779	909	0
1526	80	0	320	-2157	-2477	918	1398	-2317	807	514	737	252	692	896	0
1527	80	0	483	-2079	-2562	798	1522	-2320	1032	675	1012	380	923	1051	0
1528	80	0	521	-2004	-2525	741	1523	-2264	1065	686	1020	347	849	1123	0
1529	80	0	819	-1926	-2745	553	1782	-2335	1261	814	1262	492	1002	1140	0
1530	80	0	934	-1782	-2716	424	1825	-2249	1288	882	1346	558	985	1255	0
1531	80	0	1259	-1625	-2884	183	2071	-2254	1396	888	1292	512	993	1328	0
1532	80	0	1496	-1542	-3038	23	2267	-2290	1453	882	1402	517	1090	1402	0
1533	80	0	1562	-1501	-3063	-30	2312	-2282	1544	752	1412	485	1022	1427	0
1534	80	0	1558	-1509	-3067	-24	2312	-2288	1503	898	1390	469	1086	1385	0
1535	80	0	1463	-1524	-2987	30	2225	-2255	1423	853	1515	459	1059	1332	0
1536	80	0	1329	-1540	-2869	105	2099	-2204	1449	874	1532	607	964	1299	0
1537	80	0	1144	-1511	-2655	183	1899	-2083	1330	859	1394	533	1028	1156	0
1538	80	0	1078	-1416	-2494	169	1786	-1955	1346	863	1437	659	948	1150	0
1539	80	0	1044	-1301	-2345	128	1694	-1823	1284	791	1433	523	921	1051	0
1540	80	0	1038	-1167	-2205	64	1621	-1686	1266	743	1369	517	886	1067	0
1541	80	0	1027	-1006	-2033	-10	1530	-1519	1164	562	1169	409	795	1020	0
1542	80	0	1016	-807	-1823	-104	1419	-1315	1074	568	1080	463	830	971	0
1543	80	0	952	-549	-1501	-201	1226	-1025	896	438	830	298	702	663	0
1544	80	0	910	-250	-1160	-330	1035	-705	807	374	772	345	646	582	0
1545	80	0	503	36	-467	-269	485	-215	475	128	436	265	401	327	0
1546	80	0	351	364	13	-357	169	188	366	21	318	217	172	91	0
1547	80	0	73	655	582	-364	-254	618	209	-91	155	242	128	-91	0
1548	80	0	-86	1078	1164	-496	-625	1121	-87	-182	-36	184	-60	-281	0
1549	80	0	-143	1544	1687	-700	-915	1615	-155	-246	-168	145	-102	-434	0
1550	80	0	-165	1992	2157	-913	-1161	2074	-277	-395	-422	71	-240	-469	0
1551	80	0	-91	2312	2403	-1110	-1247	2357	-395	-510	-582	-65	-244	-578	0
1552	80	0	-108	2483	2591	-1187	-1349	2537	-475	-614	-774	-126	-399	-599	0
1553	80	0	-297	2318	2615	-1010	-1456	2466	-614	-741	-917	-159	-469	-715	0
1554	80	0	-675	2116	2791	-720	-1733	2453	-739	-818	-1002	-226	-580	-822	0
1555	80	0	-939	1949	2888	-505	-1913	2418	-764	-828	-975	-213	-644	-859	0
1556	80	0	-1264	1744	3008	-240	-2136	2376	-946	-799	-1156	-256	-649	-1028	0
1557	80	0	-1590	1325	2915	132	-2252	2120	-962	-744	-1018	-254	-706	-971	0
1558	80	0	-1866	818	2684	524	-2275	1751	-940	-651	-958	-199	-682	-981	0
1559	80	0	-2035	376	2411	829	-2223	1393	-820	-566	-907	-56	-601	-878	0
1560	80	0	-2114	-60	2054	1087	-2084	997	-696	-605	-785	-137	-570	-781	0
1561	80	0	-2150	-459	1691	1304	-1920	616	-680	-494	-797	-178	-496	-711	0
1562	80	0	-2054	-772	1282	1413	-1668	255	-469	-415	-744	-112	-426	-498	0
1563	80	0	-1953	-919	1034	1436	-1493	57	-448	-364	-770	-129	-434	-455	0
1564	80	0	-1920	-954	966	1437	-1443	6	-343	-376	-715	-87	-355	-380	0
1565	80	0	-1877	-948	929	1412	-1403	-9	-378	-271	-589	-60	-366	-420	0
1566	80	0	-1912	-929	983	1420	-1447	27	-322	-298	-434	-34	-351	-306	0
1567	80	0	-1918	-904	1014	1411	-1466	55	-323	-203	-382	-114	-289	-424	0
1568	80	0	-1894	-876	1018	1385	-1456	71	-349	-145	-353	-40	-263	-417	0
1569	80	0	-1735	-882	853	1308	-1294	-14	-265	-46	-225	67	-360	-275	0
1570	80	0	-1551	-886	665	1218	-1108	-110	-98	34	-128	56	-137	-91	0
1571	80	0	-1375	-892	483	1133	-929	-204	-203	-29	-201	3	-164	-52	0
1572	80	0	-1149	-888	261	1018	-705	-313	-38	-9	-145	-15	-65	91	0
1573	80	0	-1051	-890	161	970	-606	-364	-21	67	-116	5	-5	141	0
1574	80	0	-961	-886	75	923	-518	-405	60	85	-29	-60	50	118	0
1575	80	0	-1000	-896	104	948	-552	-396	-11	81	23	-38	23	170	0
1576	80	0	-1178	-915	263	1046	-720	-326	-40	56	-1	1	-77	170	0
1577	80	0	-1169	-933	236	1051	-702	-348	-9	135	93	23	-67	126	0
1578	80	0	-1140	-923	217	1031	-678	-353	116	252	162	95	122	182	0
1579	80	0	-1168	-942	226	1055	-697	-358	54	195	197	23	34	81	0
1580	80	0	-1022	-966	56	994	-539	-455	172	312	263	104	110	294	0
1581	80	0	-887	-970	-83	928	-402	-526	182	194	209	-44	168	349	0
1582	80	0	-728	-987	-259	857	-234	-623	184	211	143	-11	155	391	0
1583	80	0	-694	-983	-289	838	-202	-636	250	182	98	25	195	420	0
1584	80	0	-731	-977	-246	854	-242	-611	180	219	75	-79	244	349	0
1585	80	0	-662	-960	-298	811	-182	-629	250	207	197	-25	246	397	0
1586	80	0	-941	-942	-1	941	-470	-471	42	162	151	-11	180	331	0
1587	80	0	-930	-921	9	925	-469	-456	65	228	110	-58	172	213	0
1588	80	0	-924	-909	15	916	-469	-447	114	219	213	52	242	246	0
1589	80	0	-1059	-931	128	995	-593	-401	-21	248	79	-3	48	259	0
1590	80	0	-910	-946	-36	928	-437	-491	32	223	62	56	168	228	0
1591	80	0	-848	-927	-79	887	-384	-503	50	151	25	-104	197	287	0
1592	80	0	-696	-944	-248	820	-224	-596	133	149	-9	-95	226	345	0
1593	80	0	-681	-942	-261	811	-210	-601	25	98	-65	-153	170	318	0
1594	80	0	-759	-929	-170	844	-294	-549	32	40	-106	-157	73	232	0
1595	80	0	-776	-911	-135	843	-320	-523	32	170	-164	-137	174	164	0
1596	80	0	-960	-902	58	931	-509	-422	-97	31	-186	-114	40	190	0
1597	80	0	-1006	-886	120	946	-563	-383	-192	114	-161	-168	83	60	0
1598	80	0	-1113	-892	221	1002	-667	-335	-201	85	-188	-98	17	64	0
1599	80	0	-1103	-884	219	993	-661	-332	-230	131	-168	-112	52	-48	0
1600	80	0	-1041	-882	159	961	-600	-361	-162	73	-203	-126	56	100	0
1601	80	0	-896	-871	25	883	-460	-423	-184	93	-271	-161	143	128	0
1602	80	0	-797	-855	-58	826	-369	-456	-170	-42	-318	-180	-3	89	0
1603	80	0	-739	-841	-102	790	-318	-471	-147	-110	-370	-267	50	85	0
1604	80	0	-679	-841	-162	760	-258	-501	-114	-36	-302	-190	89	71	0
1605	80	0	-878	-834	44	856	-461	-395	-298	-98	-360	-261	1	-114	0
1606	80	0	-901	-832	69	866	-485	-381	-316	32	-355	-149	-7	-95	0
1607	80	0	-1068	-818	250	943	-659	-284	-432	-97	-335	-244	-128	-184	0
1608	80	0	-1058	-783	275	920	-666	-254	-432	-104	-240	-213	-83	-199	0
1609	80	0	-1104	-777	327	940	-715	-225	-424	-100	-234	-159	-58	-194	0
1610	80	0	-903	-764	139	833	-521	-312	-312	-87	-213	-184	73	-157	0
1611	80	0	-818	-795	23	806	-420	-386	-308	-46	-292	-139	62	-46	0
1612	80	0	-719	-812	-93	765	-313	-452	-349	-129	-265	-248	-23	-71	0
1613	80	0	-571	-797	-226	684	-172	-511	-289	-98	-221	-228	120	-97	0
1614	80	0	-590	-768	-178	679	-206	-473	-337	-166	-244	-209	120	-110	0
1615	80	0	-696	-754	-58	725	-319	-406	-413	-197	-318	-211	-23	-285	0
1616	80	0	-722	-754	-32	738	-345	-393	-430	-93	-306	-122	-71	-281	0
1617	80	0	-864	-758	106	811	-485	-326	-479	-110	-281	-174	36	-395	0
1618	80	0	-918	-748	170	833	-544	-289	-504	-141	-225	-170	-19	-349	0
1619	80	0	-791	-735	56	763	-423	-339	-422	-7	-112	-65	128	-298	0
1620	80	0	-710	-711	-1	710	-354	-356	-444	-52	-147	-85	83	-322	0
1621	80	0	-555	-708	-153	631	-201	-430	-366	-62	-122	-120	124	-201	0
1622	80	0	-427	-700	-273	563	-77	-486	-415	-166	-205	-161	15	-162	0
1623	80	0	-254	-690	-436	472	91	-563	-246	-126	-120	-143	176	-32	0
1624	80	0	-370	-682	-312	526	-29	-497	-341	-145	-186	-164	98	-162	0
1625	80	0	-384	-675	-291	529	-46	-483	-362	-129	-211	-131	40	-118	0
1626	80	0	-384	-661	-277	522	-53	-469	-337	-145	-64	-93	69	-129	0
1627	80	0	-611	-659	-48	635	-281	-353	-384	-124	-161	-106	116	-261	0
1628	80	0	-530	-671	-141	600	-194	-406	-320	-69	-71	-42	52	-232	0
1629	80	0	-603	-665	-62	634	-270	-363	-327	-97	-48	-1	75	-195	0
1630	80	0	-510	-636	-126	573	-192	-381	-360	-149	-161	-62	112	-230	0
1631	80	0	-343	-626	-283	484	-30	-454	-263	-77	-139	-31	170	-87	0
1632	80	0	-206	-607	-401	406	97	-504	-226	-186	-168	-89	112	-91	0
1633	80	0	-134	-580	-446	357	156	-513	-215	-100	-161	-75	244	-93	0
1634	80	0	-142	-582	-440	362	149	-511	-246	-182	-192	-135	170	-139	0
1635	80	0	-197	-583	-386	390	94	-484	-207	-159	-151	-54	161	-75	0
1636	80	0	-349	-566	-217	457	-66	-391	-285	-232	-139	-89	104	-95	0
1637	80	0	-256	-572	-316	414	30	-444	-215	-95	-69	52	145	-135	0
1638	80	0	-436	-554	-118	495	-159	-336	-287	-116	-62	23	95	-157	0
1639	80	0	-326	-570	-244	448	-41	-407	-242	-21	-95	73	157	-203	0
1640	80	0	-277	-562	-285	419	4	-423	-137	-137	19	0	197	-112	0
1641	80	0	-200	-531	-331	365	65	-431	-147	-100	-89	32	162	-44	0
1642	80	0	44	-510	-554	233	299	-532	-85	-124	-91	34	221	3	0
1643	80	0	145	-506	-651	180	398	-578	-89	-166	15	-38	306	13	0
1644	80	0	60	-490	-550	215	305	-520	-128	-172	-120	-32	242	29	0
1645	80	0	25	-465	-490	220	257	-477	-162	-137	-133	-5	201	-98	0
1646	80	0	-121	-450	-329	285	104	-389	-170	-209	-85	64	159	-42	0
1647	80	0	-174	-457	-283	315	54	-370	-151	-217	-46	-1	100	-129	0
1648	80	0	-124	-426	-302	275	89	-364	-135	-108	46	71	133	-89	0
1649	80	0	-203	-395	-192	299	-5	-293	-106	-153	-21	126	205	-91	0
1650	80	0	-45	-374	-329	209	142	-351	-75	-120	-36	58	161	-60	0
1651	80	0	72	-356	-428	142	250	-392	1	-133	-100	93	213	32	0
1652	80	0	209	-347	-556	69	382	-451	60	-159	-122	62	256	106	0
1653	80	0	264	-318	-582	27	423	-450	21	-205	-159	-56	256	87	0
1654	80	0	282	-300	-582	9	432	-441	31	-159	-102	3	230	137	0
1655	80	0	176	-283	-459	53	317	-371	-87	-153	-128	71	190	17	0
1656	80	0	146	-261	-407	57	276	-334	-19	-89	-64	60	168	29	0
1657	80	0	-46	-236	-190	141	72	-213	-106	-195	-25	67	102	-29	0
1658	80	0	-40	-226	-186	133	73	-206	-106	-197	-52	25	60	-17	0
1659	80	0	-64	-209	-145	136	40	-177	-11	3	-11	162	184	-31	0
1660	80	0	48	-190	-238	71	143	-214	-42	-44	3	36	131	-25	0
1661	80	0	169	-172	-341	1	255	-256	5	-9	-40	97	164	87	0
1662	80	0	264	-162	-426	-51	345	-294	29	-137	-81	46	186	161	0
1663	80	0	392	-122	-514	-135	453	-318	77	-102	-58	50	149	197	0
1664	80	0	357	-104	-461	-126	409	-282	7	-97	-95	-98	188	79	0
1665	80	0	284	-71	-355	-106	319	-213	11	-77	-52	25	197	108	0
1666	80	0	236	-27	-263	-104	249	-145	-38	-139	-1	-15	77	44	0
1667	80	0	105	1	-104	-53	104	-51	-13	-110	-38	83	102	19	0
1668	80	0	69	17	-52	-43	60	-17	-56	-104	15	42	71	-1	0
1669	80	0	71	52	-19	-61	45	16	-25	17	-25	139	124	46	0
1670	80	0	195	75	-120	-135	157	-22	38	77	3	89	149	137	0
1671	80	0	323	100	-223	-211	273	-61	89	3	15	58	108	197	0
1672	80	0	453	104	-349	-278	401	-122	147	-38	0	114	114	294	0
1673	80	0	485	97	-388	-291	436	-145	104	-83	-65	-42	126	234	0
1674	80	0	473	124	-349	-298	411	-112	201	9	-62	67	170	269	0
1675	80	0	348	139	-209	-243	278	-35	58	-9	-166	102	38	108	0
1676	80	0	297	133	-164	-215	230	-15	27	34	-56	34	137	58	0
1677	80	0	203	155	-48	-179	125	53	29	-27	-13	44	40	89	0
1678	80	0	106	164	58	-135	24	111	-54	3	-1	36	-17	23	0
1679	80	0	142	194	52	-168	45	123	1	38	64	97	29	89	0
1680	80	0	253	205	-48	-229	150	78	5	52	44	133	75	100	0
1681	80	0	338	195	-143	-266	240	26	23	81	17	38	95	180	0
1682	80	0	476	215	-261	-345	368	-23	126	-19	17	-32	27	238	0
1683	80	0	554	213	-341	-383	447	-64	137	17	-9	3	157	242	0
1684	80	0	482	190	-292	-336	387	-51	135	-40	-38	-91	83	240	0
1685	80	0	441	180	-261	-310	351	-40	153	27	0	71	145	176	0
1686	80	0	247	162	-85	-204	166	38	-3	-56	-52	1	42	64	0
1687	80	0	224	153	-71	-188	147	41	-25	89	40	100	58	79	0
1688	80	0	95	129	34	-112	30	81	-19	50	34	147	19	62	0
1689	80	0	89	89	0	-89	44	44	11	38	64	64	31	7	0
1690	80	0	121	69	-52	-95	86	8	36	143	29	133	102	157	0
1691	80	0	263	29	-234	-146	248	-102	75	27	110	62	67	197	0
1692	80	0	398	-19	-417	-189	407	-218	211	5	23	73	221	236	0
1693	80	0	344	-69	-413	-137	378	-241	67	-60	-93	-11	75	263	0
1694	80	0	365	-118	-483	-123	424	-300	122	31	11	17	151	217	0
1695	80	0	194	-176	-370	-9	282	-273	27	-64	3	-60	124	164	0
1696	80	0	99	-192	-291	46	195	-241	69	0	-29	-21	98	133	0
1697	80	0	-35	-213	-178	124	71	-195	1	19	-77	1	34	67	0
1698	80	0	-48	-242	-194	145	73	-218	46	83	56	-5	64	13	0
1699	80	0	-144	-285	-141	214	-1	-213	-25	71	29	65	97	116	0
1700	80	0	-41	-314	-273	177	116	-293	5	87	54	52	50	199	0
1701	80	0	81	-351	-432	135	256	-391	159	34	34	73	161	199	0
1702	80	0	142	-391	-533	124	337	-462	108	-32	-58	1	141	213	0
1703	80	0	229	-438	-667	104	448	-552	141	42	-77	31	201	232	0
1704	80	0	157	-442	-599	142	378	-520	52	0	-87	-36	201	192	0
1705	80	0	-9	-486	-477	247	234	-481	27	-65	-91	-42	98	201	0
1706	80	0	-46	-529	-483	287	218	-506	42	-34	-52	19	73	56	0
1707	80	0	-189	-547	-358	368	84	-452	-38	79	-32	42	141	29	0
1708	80	0	-256	-547	-291	401	17	-419	-118	-5	-32	38	54	-1	0
1709	80	0	-264	-558	-294	411	15	-426	-21	5	32	42	34	-5	0
1710	80	0	-270	-582	-312	426	21	-447	0	-23	-34	31	77	75	0
1711	80	0	-95	-597	-502	346	203	-549	52	17	-50	-54	153	79	0
1712	80	0	2	-622	-624	310	313	-623	21	32	-79	11	211	217	0
1713	80	0	6	-618	-624	306	315	-621	-34	-5	-161	-95	122	170	0
1714	80	0	89	-642	-731	276	410	-686	77	-40	-65	3	114	195	0
1715	80	0	-112	-661	-549	386	218	-605	-40	-104	-71	-21	62	143	0
1716	80	0	-148	-665	-517	406	184	-591	-15	1	-95	38	58	54	0
1717	80	0	-339	-688	-349	513	5	-518	-52	38	-151	54	102	81	0
1718	80	0	-337	-688	-351	512	7	-519	-147	-7	-52	13	44	-106	0
1719	80	0	-397	-686	-289	541	-54	-487	-42	5	21	40	100	-7	0
1720	80	0	-372	-713	-341	542	-15	-527	-118	-3	29	-27	133	-31	0
1721	80	0	-189	-739	-550	464	180	-644	23	73	46	31	201	186	0
1722	80	0	-144	-735	-591	439	223	-663	-56	-116	-69	-112	176	108	0
1723	80	0	-10	-741	-731	375	360	-736	102	15	-85	-32	195	114	0
1724	80	0	-83	-744	-661	413	289	-702	-71	-32	-81	-29	164	145	0
1725	80	0	-120	-754	-634	437	257	-694	60	-11	-102	-3	161	98	0
1726	80	0	-248	-758	-510	503	131	-634	-46	-25	-64	-19	114	112	0
1727	80	0	-361	-758	-397	559	18	-577	-32	-60	-38	11	89	52	0
1728	80	0	-480	-739	-259	609	-110	-499	-116	-13	-65	9	40	-31	0
1729	80	0	-460	-733	-273	596	-93	-503	-77	5	-44	-13	151	3	0
1730	80	0	-387	-743	-356	565	-15	-549	-69	-5	1	7	108	13	0
1731	80	0	-289	-756	-467	522	89	-611	-38	-73	9	34	194	118	0
1732	80	0	-171	-754	-583	462	206	-668	62	-75	-98	-58	192	137	0
1733	80	0	-68	-719	-651	393	291	-685	40	-36	-11	-3	211	172	0
1734	80	0	-159	-694	-535	426	188	-614	-32	-95	-129	-98	178	114	0
1735	80	0	-161	-723	-562	442	200	-642	-27	-32	-106	-19	124	104	0
1736	80	0	-427	-721	-294	574	-66	-507	-155	-98	-54	-104	120	-32	0
1737	80	0	-427	-719	-292	573	-67	-505	5	-110	-85	71	73	-75	0
1738	80	0	-495	-694	-199	594	-148	-446	-36	-54	-13	50	170	-21	0
1739	80	0	-518	-723	-205	620	-156	-464	-145	-62	-40	42	60	-120	0
1740	80	0	-512	-752	-240	632	-136	-496	-36	-56	91	52	178	13	0
1741	80	0	-390	-752	-362	571	-14	-557	-62	-42	-52	-46	147	40	0
1742	80	0	-192	-741	-549	466	178	-645	15	-46	-7	-114	252	122	0
1743	80	0	-238	-744	-506	491	134	-625	83	-44	-81	-54	230	145	0
1744	80	0	-196	-735	-539	465	171	-637	-25	-110	-122	-81	104	102	0
1745	80	0	-250	-731	-481	490	115	-606	87	-77	-3	0	188	106	0
1746	80	0	-403	-725	-322	564	-40	-523	-15	-54	3	-9	110	77	0
1747	80	0	-477	-725	-248	601	-114	-486	-81	-7	-75	21	149	-89	0
1748	80	0	-584	-727	-143	655	-220	-435	-87	-11	-1	67	143	-36	0
1749	80	0	-553	-704	-151	628	-201	-427	-65	-34	3	9	25	-97	0
1750	80	0	-522	-700	-178	611	-172	-439	-64	34	56	-34	157	-25	0
1751	80	0	-388	-706	-318	547	-35	-512	-11	-7	9	89	151	149	0
1752	80	0	-305	-700	-395	502	45	-547	44	-89	-34	15	110	126	0
1753	80	0	-161	-717	-556	439	197	-636	161	-122	62	73	178	203	0
1754	80	0	-308	-723	-415	515	53	-569	-3	-112	-60	-73	172	100	0
1755	80	0	-268	-700	-432	484	82	-566	31	-1	25	9	252	48	0
1756	80	0	-528	-710	-182	619	-173	-446	-29	-29	-95	25	93	48	0
1757	80	0	-527	-721	-194	624	-166	-457	-3	-40	91	62	40	15	0
1758	80	0	-572	-731	-159	651	-206	-445	19	32	133	87	141	5	0
1759	80	0	-640	-715	-75	677	-282	-395	-34	-25	38	27	65	-93	0
1760	80	0	-518	-704	-186	611	-166	-445	7	58	98	0	170	9	0
1761	80	0	-454	-704	-250	579	-102	-477	131	-65	108	77	114	151	0
1762	80	0	-328	-717	-389	522	30	-553	118	-11	46	69	145	112	0
1763	80	0	-229	-702	-473	465	122	-587	93	-38	48	19	73	161	0
1764	80	0	-300	-682	-382	491	41	-532	106	-110	21	-5	139	106	0
1765	80	0	-342	-673	-331	507	-5	-502	112	-60	64	-5	77	118	0
1766	80	0	-471	-684	-213	577	-129	-448	-7	-25	31	7	106	-19	0
1767	80	0	-576	-704	-128	640	-224	-416	17	71	114	60	159	9	0
1768	80	0	-622	-719	-97	670	-262	-408	-5	-11	145	89	81	-9	0
1769	80	0	-648	-723	-75	685	-286	-399	44	65	129	69	91	-100	0
1770	80	0	-582	-708	-126	645	-228	-417	64	44	176	104	128	38	0
1771	80	0	-468	-696	-228	582	-120	-462	131	54	118	64	203	58	0
1772	80	0	-376	-690	-314	533	-31	-502	60	71	64	-17	201	190	0
1773	80	0	-282	-702	-420	492	69	-561	133	9	-31	-42	141	155	0
1774	80	0	-222	-708	-486	465	132	-597	194	93	104	73	228	221	0
1775	80	0	-417	-704	-287	560	-65	-495	46	-52	64	-31	161	102	0
1776	80	0	-405	-694	-289	549	-58	-491	137	44	129	13	159	98	0
1777	80	0	-582	-713	-131	647	-225	-422	48	-19	83	83	116	9	0
1778	80	0	-680	-711	-31	695	-324	-371	-11	69	93	23	67	81	0
1779	80	0	-597	-713	-116	655	-240	-414	116	161	141	157	139	69	0
1780	80	0	-640	-735	-95	687	-272	-415	106	23	65	36	87	50	0
1781	80	0	-476	-743	-267	609	-104	-505	190	32	145	56	180	180	0
1782	80	0	-369	-727	-358	548	-5	-542	168	-3	85	-83	161	258	0
1783	80	0	-216	-710	-494	463	139	-602	240	27	85	-40	256	161	0
1784	80	0	-318	-711	-393	514	37	-552	135	108	-1	-56	161	263	0
1785	80	0	-398	-704	-306	551	-46	-505	209	9	42	-48	203	139	0
1786	80	0	-526	-729	-203	627	-161	-466	58	81	81	-29	166	122	0
1787	80	0	-650	-692	-42	671	-304	-367	-29	31	69	-19	145	65	0
1788	80	0	-681	-686	-5	683	-338	-345	38	89	95	25	108	62	0
1789	80	0	-602	-671	-69	636	-266	-370	108	143	176	46	170	-13	0
1790	80	0	-613	-677	-64	645	-274	-370	73	143	114	104	190	118	0
1791	80	0	-480	-675	-195	577	-142	-435	100	50	69	-32	164	168	0
1792	80	0	-268	-661	-393	464	62	-527	223	87	69	27	271	256	0
1793	80	0	-286	-677	-391	481	52	-534	129	17	-77	-54	182	258	0
1794	80	0	-264	-669	-405	466	70	-537	129	174	85	-91	285	269	0
1795	80	0	-382	-682	-300	532	-41	-491	100	58	-13	-44	139	73	0
1796	80	0	-493	-704	-211	598	-141	-457	54	50	79	32	118	77	0
1797	80	0	-603	-692	-89	647	-257	-390	21	93	116	11	97	102	0
1798	80	0	-705	-700	5	702	-355	-347	38	69	128	21	137	32	0
1799	80	0	-625	-692	-67	658	-279	-379	100	95	182	87	155	60	0
1800	80	0	-588	-698	-110	643	-239	-404	3	178	93	-40	192	77	0
1801	80	0	-493	-702	-209	597	-142	-455	124	73	58	9	186	77	0
1802	80	0	-339	-694	-355	516	8	-524	195	50	87	-15	180	213	0
1803	80	0	-328	-688	-360	508	16	-524	85	-3	-29	-15	153	178	0
1804	80	0	-218	-671	-453	444	117	-562	141	1	36	-32	221	228	0
1805	80	0	-412	-671	-259	541	-76	-465	31	104	-13	31	141	176	0
1806	80	0	-468	-667	-199	567	-134	-433	21	-3	3	-1	116	73	0
1807	80	0	-569	-675	-106	622	-231	-390	38	98	52	-13	62	19	0
1808	80	0	-694	-677	17	685	-355	-330	-34	52	-5	69	95	73	0
1809	80	0	-631	-700	-69	665	-281	-384	-21	34	112	34	31	64	0
1810	80	0	-617	-719	-102	668	-257	-410	23	145	114	60	172	89	0
1811	80	0	-474	-737	-263	605	-105	-500	64	98	-17	83	106	159	0
1812	80	0	-326	-719	-393	522	33	-556	77	89	104	-23	215	199	0
1813	80	0	-237	-729	-492	483	127	-610	110	31	0	-1	147	240	0
1814	80	0	-283	-715	-432	499	74	-573	93	5	34	-83	137	133	0
1815	80	0	-420	-711	-291	565	-64	-501	46	21	32	19	133	67	0
1816	80	0	-507	-706	-199	606	-154	-452	-11	62	-85	-32	128	-27	0
1817	80	0	-531	-717	-186	624	-172	-451	-54	60	17	27	143	25	0
1818	80	0	-620	-717	-97	668	-261	-407	-67	131	44	83	126	23	0
1819	80	0	-638	-723	-85	680	-276	-404	-50	97	31	38	126	32	0
1820	80	0	-576	-729	-153	652	-211	-441	-13	87	50	73	209	31	0
1821	80	0	-407	-721	-314	564	-46	-517	-9	71	-13	71	75	95	0
1822	80	0	-310	-727	-417	518	53	-572	87	62	29	-40	226	275	0
1823	80	0	-240	-713	-473	476	116	-593	64	-7	-52	-50	128	258	0
1824	80	0	-210	-700	-490	455	140	-595	73	11	15	-87	230	174	0
1825	80	0	-390	-723	-333	556	-28	-528	-32	-40	-98	-97	75	73	0
1826	80	0	-463	-688	-225	575	-119	-456	-56	-29	-97	31	143	-9	0
1827	80	0	-586	-679	-93	632	-246	-386	-89	-46	-116	36	124	-73	0
1828	80	0	-588	-679	-91	633	-248	-385	-83	42	-11	32	131	-32	0
1829	80	0	-633	-702	-69	667	-282	-385	-75	9	9	48	106	0	0
1830	80	0	-549	-682	-133	615	-208	-407	-19	5	-32	19	114	64	0
1831	80	0	-373	-677	-304	525	-34	-490	5	21	3	36	155	149	0
1832	80	0	-262	-667	-405	464	71	-536	15	-58	-27	-56	199	201	0
1833	80	0	-227	-679	-452	453	112	-565	-36	-64	-139	-62	188	77	0
1834	80	0	-258	-663	-405	460	73	-534	46	-46	-108	-91	186	98	0
1835	80	0	-295	-657	-362	476	33	-509	38	-60	-79	19	151	71	0
1836	80	0	-471	-661	-190	566	-140	-425	-97	-164	-89	-110	91	-71	0
1837	80	0	-475	-655	-180	565	-147	-417	-81	-11	-62	3	145	-23	0
1838	80	0	-615	-640	-25	627	-295	-332	-211	-64	-23	-32	71	-104	0
1839	80	0	-536	-646	-110	591	-213	-378	-64	-44	-15	38	36	-69	0
1840	80	0	-477	-638	-161	557	-158	-399	-44	19	13	71	108	56	0
1841	80	0	-366	-657	-291	511	-37	-474	-129	-21	-98	-56	120	46	0
1842	80	0	-299	-661	-362	480	31	-511	-46	-75	-65	-75	188	89	0
1843	80	0	-210	-640	-430	425	110	-535	-56	-73	-170	-77	133	126	0
1844	80	0	-183	-644	-461	413	139	-552	-79	-60	-157	-5	91	83	0
1845	80	0	-304	-657	-353	480	24	-505	27	-56	-81	-17	166	60	0
1846	80	0	-437	-667	-230	552	-103	-448	-128	-56	-164	-40	60	-42	0
1847	80	0	-475	-663	-188	569	-143	-425	-114	-32	-34	5	64	17	0
1848	80	0	-543	-669	-126	606	-208	-397	-110	-52	-100	11	124	-87	0
1849	80	0	-521	-649	-128	585	-196	-388	-174	-32	1	-69	104	-79	0
1850	80	0	-432	-653	-221	542	-105	-437	-145	3	11	11	149	-7	0
1851	80	0	-333	-649	-316	491	-8	-482	-87	-7	-170	-27	83	13	0
1852	80	0	-149	-665	-516	407	183	-590	40	112	-73	52	199	197	0
1853	80	0	-150	-677	-527	413	188	-602	-58	-67	-228	-58	120	141	0
1854	80	0	-76	-671	-595	373	259	-633	-25	-21	-13	-69	209	73	0
1855	80	0	-271	-653	-382	462	55	-517	-95	-56	-67	-5	139	69	0
1856	80	0	-298	-649	-351	473	26	-500	-98	-118	-100	-75	40	11	0
1857	80	0	-383	-646	-263	514	-60	-454	-112	-50	21	9	98	9	0
1858	80	0	-504	-649	-145	576	-179	-397	-213	-42	-50	89	0	-17	0
1859	80	0	-432	-649	-217	540	-107	-433	-73	-1	3	9	64	-64	0
1860	80	0	-378	-661	-283	519	-47	-472	-58	52	9	23	153	3	0
1861	80	0	-273	-655	-382	464	54	-518	5	15	-44	75	129	73	0
1862	80	0	-132	-649	-517	390	192	-583	-27	-29	-71	-17	135	100	0
1863	80	0	-62	-661	-599	361	268	-630	-25	-11	-62	0	162	211	0
1864	80	0	-142	-665	-523	403	190	-594	62	-17	-81	-5	133	162	0
1865	80	0	-159	-653	-494	406	167	-573	25	-1	-11	-38	135	102	0
1866	80	0	-293	-673	-380	483	43	-526	-44	-25	-52	-17	71	67	0
1867	80	0	-330	-659	-329	494	0	-494	-5	-67	9	29	100	21	0
1868	80	0	-436	-657	-221	546	-107	-439	-56	-3	23	73	54	-9	0
1869	80	0	-448	-647	-199	547	-124	-423	-97	-13	71	67	95	-50	0
1870	80	0	-344	-636	-292	490	-26	-464	-34	11	25	67	147	69	0
1871	80	0	-239	-634	-395	436	78	-514	-44	34	-44	9	56	149	0
1872	80	0	-118	-630	-512	374	197	-571	73	-34	15	7	174	162	0
1873	80	0	-25	-634	-609	329	292	-621	42	-29	-31	7	172	199	0
1874	80	0	-58	-655	-597	356	269	-626	-7	-5	-110	-75	172	143	0
1875	80	0	-144	-665	-521	404	188	-593	93	-31	-7	29	162	166	0
1876	80	0	-282	-675	-393	478	55	-534	-75	-34	-67	-29	157	-11	0
1877	80	0	-407	-655	-248	531	-79	-451	-3	-58	-91	62	153	-79	0
1878	80	0	-429	-696	-267	562	-81	-481	-56	42	-52	60	122	0	0
1879	80	0	-483	-682	-199	582	-142	-440	-62	0	-19	48	77	29	0
1880	80	0	-334	-700	-366	517	16	-533	25	56	60	65	112	118	0
1881	80	0	-396	-692	-296	544	-50	-494	9	-9	3	11	182	75	0
1882	80	0	-193	-679	-486	436	146	-582	50	-79	-93	-75	116	118	0
1883	80	0	-91	-673	-582	382	245	-627	44	-64	-54	-3	139	215	0
1884	80	0	-112	-649	-537	380	212	-593	42	0	-65	-114	225	250	0
1885	80	0	-169	-638	-469	403	150	-553	-9	-44	-85	-81	91	180	0
1886	80	0	-305	-642	-337	473	16	-489	-1	40	-100	-21	133	25	0
1887	80	0	-444	-634	-190	539	-127	-412	-129	-65	-87	-23	44	5	0
1888	80	0	-487	-632	-145	559	-171	-388	-67	5	-34	-5	112	-36	0
1889	80	0	-454	-616	-162	535	-146	-389	-48	34	62	32	83	23	0
1890	80	0	-390	-609	-219	499	-85	-414	-32	-38	27	11	112	89	0
1891	80	0	-248	-599	-351	423	51	-475	31	31	27	-23	164	157	0
1892	80	0	-130	-585	-455	357	162	-520	54	32	-15	-52	172	230	0
1893	80	0	-95	-574	-479	334	192	-526	42	-100	-106	-73	98	174	0
1894	80	0	-51	-543	-492	297	220	-517	17	-7	-89	-64	85	151	0
1895	80	0	-166	-519	-353	342	93	-436	-44	-9	-129	-77	97	102	0
1896	80	0	-273	-490	-217	381	-28	-353	-62	21	-106	-40	54	58	0
1897	80	0	-340	-485	-145	412	-97	-315	-122	17	-83	-38	108	-21	0
1898	80	0	-452	-506	-54	479	-199	-280	-75	-31	-62	23	-23	-58	0
1899	80	0	-422	-486	-64	454	-179	-275	-46	7	5	54	97	-23	0
1900	80	0	-437	-535	-98	486	-169	-316	-95	3	-7	17	106	64	0
1901	80	0	-289	-572	-283	430	-3	-427	-42	-5	-36	-56	100	62	0
1902	80	0	-107	-564	-457	335	175	-510	77	-48	-7	17	164	184	0
1903	80	0	-84	-537	-453	310	184	-495	-34	87	-168	-75	151	166	0
1904	80	0	-165	-549	-384	357	109	-466	-34	13	-116	-73	157	93	0
1905	80	0	-196	-580	-384	388	94	-482	15	-21	-50	23	46	182	0
1906	80	0	-361	-591	-230	476	-65	-410	-128	-15	-93	-83	118	42	0
1907	80	0	-452	-613	-161	532	-145	-387	-106	-3	-77	-42	73	7	0
1908	80	0	-489	-651	-162	570	-163	-406	-62	79	-11	27	77	17	0
1909	80	0	-617	-622	-5	619	-306	-313	-248	-106	-34	-60	-46	-118	0
1910	80	0	-399	-620	-221	509	-89	-420	-44	34	31	58	69	25	0
1911	80	0	-417	-605	-188	511	-114	-396	-56	-36	-77	19	106	58	0
1912	80	0	-235	-609	-374	422	69	-491	-42	-19	-120	-19	89	87	0
1913	80	0	-144	-646	-502	395	179	-574	21	-48	-128	-98	108	172	0
1914	80	0	-200	-640	-440	420	120	-540	-77	-95	-129	-116	135	83	0
1915	80	0	-283	-622	-339	452	28	-480	-50	-89	-131	-75	106	-25	0
1916	80	0	-366	-618	-252	492	-57	-435	-133	-73	-73	-71	129	60	0
1917	80	0	-499	-605	-106	552	-196	-355	-217	-5	-114	-106	17	-56	0
1918	80	0	-520	-653	-133	586	-193	-393	-143	-1	-62	-67	73	-40	0
1919	80	0	-516	-595	-79	555	-218	-337	-164	27	34	23	44	25	0
1920	80	0	-415	-601	-186	508	-114	-393	-98	-9	-9	-60	98	-13	0
1921	80	0	-328	-609	-281	468	-23	-445	-75	-42	19	-15	58	97	0
1922	80	0	-216	-679	-463	447	123	-571	-13	-34	-104	-91	97	131	0
1923	80	0	-176	-711	-535	443	179	-623	-19	-58	-67	-62	164	234	0
1924	80	0	-159	-706	-547	432	194	-626	-52	-58	-48	-98	162	174	0
1925	80	0	-173	-704	-531	438	179	-617	-38	-27	-9	-87	137	164	0
1926	80	0	-317	-706	-389	511	36	-547	-85	-40	-64	-52	95	50	0
1927	80	0	-342	-665	-323	503	-9	-494	-114	83	-15	-133	174	-52	0
1928	80	0	-276	-580	-304	428	14	-442	-32	104	108	13	147	151	0
1929	80	0	-332	-638	-306	485	-13	-472	-67	89	120	-19	73	81	0
1930	80	0	-229	-694	-465	461	118	-579	0	188	151	-21	217	228	0
1931	80	0	-20	-603	-583	311	281	-593	79	221	44	32	207	223	0
1932	80	0	190	-560	-750	185	470	-655	201	164	141	-44	291	415	0
1933	80	0	252	-537	-789	142	520	-663	75	186	137	-73	384	378	0
1934	80	0	299	-572	-871	136	585	-721	223	166	174	29	314	349	0
1935	80	0	320	-556	-876	118	598	-716	213	217	207	-13	374	401	0
1936	80	0	208	-535	-743	163	475	-639	199	176	287	38	310	395	0
1937	80	0	258	-494	-752	118	505	-623	182	240	372	29	362	333	0
1938	80	0	301	-469	-770	84	535	-619	277	368	407	118	417	374	0
1939	80	0	304	-450	-754	73	529	-602	298	389	434	46	448	442	0
1940	80	0	427	-500	-927	36	677	-713	339	403	537	89	436	453	0
1941	80	0	528	-490	-1018	-19	773	-754	329	362	477	38	461	529	0
1942	80	0	679	-525	-1204	-77	941	-864	426	405	512	77	568	632	0
1943	80	0	844	-554	-1398	-145	1121	-976	500	343	461	69	527	715	0
1944	80	0	813	-616	-1429	-98	1121	-1022	552	386	574	97	613	717	0
1945	80	0	732	-653	-1385	-39	1058	-1019	444	368	531	3	580	675	0
1946	80	0	592	-667	-1259	37	925	-963	389	413	517	77	578	578	0
1947	80	0	440	-727	-1167	143	803	-947	320	372	613	71	568	556	0
1948	80	0	441	1094	653	-767	-106	873	-116	69	353	-157	170	114	0
1949	80	0	-550	-2102	-1552	1326	501	-1827	194	430	719	118	564	459	0
1950	80	0	-815	-2892	-2077	1853	631	-2484	271	308	463	-60	448	514	0
1951	80	0	-715	-3332	-2617	2023	951	-2974	529	475	628	110	599	632	0
1952	80	0	-821	-3651	-2830	2236	1004	-3240	325	372	517	58	647	706	0
1953	80	0	-781	-3722	-2941	2251	1080	-3331	386	347	372	21	620	599	0
1954	80	0	-1069	-3790	-2721	2429	826	-3255	248	161	376	-120	490	492	0
1955	80	0	-1180	-3870	-2690	2525	755	-3280	170	157	289	-98	453	360	0
1956	80	0	-1531	-3897	-2366	2714	417	-3131	15	40	176	-40	351	211	0
1957	80	0	-1826	-3938	-2112	2882	143	-3025	-174	52	-5	-52	353	-71	0
1958	80	0	-2056	-3928	-1872	2992	-92	-2900	-226	5	77	-102	118	-34	1
1959	80	0	-2280	-3909	-1629	3094	-325	-2769	-298	-64	-65	-77	141	-289	0
1960	80	0	-2359	-3949	-1590	3154	-384	-2769	-353	-75	-190	-81	-19	-259	0
1961	80	0	-2383	-4006	-1623	3194	-380	-2814	-419	-161	-259	-95	-25	-314	0
1962	80	0	-2401	-4015	-1614	3208	-393	-2814	-580	-285	-426	-197	9	-440	0
1963	80	0	-2345	-4050	-1705	3197	-320	-2877	-459	-393	-504	-122	-75	-498	0
1964	80	0	-2542	-4074	-1532	3308	-505	-2803	-667	-366	-630	-225	-97	-622	0
1965	80	0	-2836	-4089	-1253	3462	-791	-2671	-737	-523	-679	-329	-203	-752	0
1966	80	0	-3070	-4074	-1004	3572	-1033	-2539	-776	-554	-756	-168	-304	-741	0
1967	80	0	-3197	-4042	-845	3619	-1176	-2443	-789	-560	-706	-161	-298	-750	0
1968	80	0	-3272	-4015	-743	3643	-1264	-2379	-805	-475	-772	-221	-252	-713	0
1969	77	0	-3172	-3992	-820	3582	-1176	-2406	-646	-399	-680	-128	-205	-498	0
1970	77	0	-3038	-3959	-921	3498	-1058	-2440	-486	-500	-614	-184	-143	-521	0
1971	77	0	-2790	-3934	-1144	3362	-823	-2539	-461	-415	-583	-190	-122	-388	0
1972	77	0	-2538	-3907	-1369	3222	-584	-2638	-438	-409	-494	-110	-85	-285	0
1973	77	0	-2299	-3864	-1565	3081	-367	-2714	-298	-378	-504	-98	-17	-323	0
1974	77	0	-2117	-3812	-1695	2964	-211	-2753	-190	-339	-395	-32	36	-213	0
1975	77	0	-2026	-3750	-1724	2888	-151	-2737	-190	-236	-294	110	56	-153	0
1976	77	0	-1948	-3699	-1751	2823	-98	-2725	-153	-126	-192	75	89	-161	0
1977	77	0	-1861	-3608	-1747	2734	-57	-2677	-52	-11	-60	69	172	-79	0
1978	77	0	-1678	-3552	-1874	2615	98	-2713	153	75	89	180	209	-48	0
1979	77	0	-1517	-3482	-1965	2499	224	-2723	238	124	232	259	236	133	0
1980	77	0	-1185	-3460	-2275	2322	545	-2867	471	226	486	271	356	300	0
1981	77	0	-892	-3427	-2535	2159	821	-2981	646	314	535	314	533	545	0
1982	77	0	-565	-3346	-2781	1955	1108	-3063	744	246	599	261	622	651	0
1983	77	0	-344	-3296	-2952	1820	1304	-3124	890	364	599	306	700	863	0
1984	77	0	-212	-3222	-3010	1717	1399	-3116	892	436	624	277	820	851	0
1985	77	0	-120	-3146	-3026	1633	1453	-3086	940	498	807	291	838	892	0
1986	77	0	-252	-3055	-2803	1653	1275	-2929	884	529	785	298	789	855	0
1987	77	0	-85	-2927	-2842	1506	1378	-2884	1008	626	884	380	832	981	0
1988	77	0	-115	-2836	-2721	1475	1303	-2778	1061	626	995	403	737	999	0
1989	77	0	27	-2754	-2781	1363	1404	-2767	1132	640	1016	444	826	971	0
1990	77	0	99	-2657	-2756	1279	1427	-2706	1057	671	987	419	843	958	0
1991	77	0	312	-2514	-2826	1101	1569	-2670	1144	564	975	475	834	890	0
1992	77	0	397	-2518	-2915	1060	1656	-2716	1158	570	997	477	851	991	0
1993	77	0	444	-2477	-2921	1016	1682	-2699	1132	504	931	434	834	863	0
1994	77	0	498	-2287	-2785	894	1641	-2536	1099	616	977	457	688	884	0
1995	77	0	238	-2062	-2300	912	1269	-2181	948	498	808	296	566	766	0
1996	77	0	113	-1980	-2093	933	1103	-2036	816	407	828	343	535	651	0
1997	77	0	-52	-1976	-1924	1014	936	-1950	810	465	787	388	492	647	0
1998	77	0	-185	-1965	-1780	1075	797	-1872	744	465	752	442	510	558	0
1999	77	0	-394	-1914	-1520	1154	563	-1717	607	376	651	341	347	485	0
[truncated: 31,553 more rows]
