# Supplementary material for: A Robust and Real-Time Capable Envelope-Based Algorithm for Heart Sound Classification: Validation under Different Physiological Conditions
Source: Sensors (Basel). 2020 Feb 11;20(4):972. doi: 10.3390/s20040972 (PMC7070375; doi:10.3390/s20040972)
Supplement: Supplementary file 1 [file sensors-20-00972-s001.zip › Messungen/at/at04_unfiltered.csv]

Dataset No.	Pulse (bpm)	Pacer Bit	leadI (�V)	leadII (�V)	leadIII (�V)	lead_avR (�V)	lead_avL (�V)	lead_avF (�V)	V1 (�V)	V2 (�V)	V3 (�V)	V4 (�V)	V5 (�V)	V6 (�V)	R-Wave
1	0	0	1164	-461	-1625	-351	1394	-1043	3016	1877	87	244	1253	1905	0
2	0	0	1032	-450	-1482	-291	1257	-966	2752	1513	124	225	867	1598	0
3	0	0	274	-461	-735	93	504	-598	1963	708	-75	11	81	1004	0
4	0	0	-457	-457	0	457	-228	-228	1286	145	-170	-13	-420	774	0
5	0	0	-761	-496	265	628	-513	-115	832	-192	-308	-58	-632	490	0
6	0	0	-950	-537	413	743	-681	-62	562	-413	-349	-36	-814	323	0
7	0	0	-1091	-566	525	828	-808	-20	463	-444	-380	-31	-810	306	0
8	0	0	-924	-614	310	769	-617	-152	516	-217	-316	-50	-620	436	0
9	0	0	-302	-647	-345	474	21	-496	1301	661	-15	69	393	1045	1
10	0	0	745	-630	-1375	-57	1060	-1002	2134	1486	153	248	1146	1540	0
11	0	0	1361	-613	-1974	-374	1667	-1293	2448	1889	184	320	1590	1732	0
12	0	0	1129	-597	-1726	-266	1427	-1161	1899	1567	137	147	1138	1381	0
13	0	0	449	-550	-999	50	724	-774	1152	762	-52	56	271	789	0
14	0	0	-223	-510	-287	366	32	-398	525	240	-215	34	-128	420	0
15	0	0	-505	-500	5	502	-255	-247	93	-194	-219	-25	-461	287	0
16	0	0	-711	-465	246	588	-478	-109	-258	-256	-302	-77	-517	75	0
17	0	0	-757	-434	323	595	-540	-55	-380	-291	-287	-11	-607	0	0
18	0	0	-659	-450	209	554	-434	-120	-306	-197	-184	9	-407	180	0
19	0	0	33	-465	-498	216	265	-481	450	735	-79	195	537	704	0
20	0	0	1063	-473	-1536	-295	1299	-1004	1233	1654	195	236	1435	1264	0
21	0	0	1612	-471	-2083	-570	1847	-1277	1538	2000	250	393	1720	1373	0
22	0	0	1296	-525	-1821	-385	1558	-1173	1078	1635	97	252	1268	1010	0
23	0	0	642	-578	-1220	-32	931	-899	327	808	36	81	510	498	0
24	0	0	-243	-580	-337	411	47	-458	-411	155	-172	13	-89	126	0
25	0	0	-406	-582	-176	494	-115	-379	-746	11	-211	-23	-172	-32	0
26	0	0	-591	-560	31	575	-311	-264	-1037	-244	-259	-60	-453	-157	0
27	0	0	-644	-516	128	580	-386	-194	-1138	-304	-190	13	-459	-143	0
28	0	0	-543	-512	31	527	-287	-240	-1012	-137	-155	7	-221	-60	0
29	0	0	107	-473	-580	183	343	-526	-289	640	42	133	591	506	0
30	0	0	1278	-417	-1695	-430	1486	-1056	688	1664	306	308	1586	1026	0
31	0	0	1734	-382	-2116	-676	1925	-1249	917	2054	263	343	1864	1208	0
32	0	0	1492	-368	-1860	-562	1676	-1114	554	1623	205	217	1425	896	0
33	0	0	782	-422	-1204	-180	993	-813	-215	840	38	108	481	327	0
34	0	0	-35	-436	-401	235	183	-418	-898	310	-108	9	124	11	0
35	0	0	-216	-452	-236	334	10	-344	-1212	-36	-139	38	-273	-215	0
36	0	0	-503	-467	36	485	-269	-215	-1522	-207	-170	-29	-380	-242	0
37	0	0	-624	-481	143	552	-383	-169	-1604	-325	-225	-67	-529	-388	0
38	0	0	-568	-506	62	537	-315	-222	-1484	-79	-145	-17	-287	-256	0
39	0	0	70	-568	-638	249	354	-603	-793	713	89	122	628	347	0
40	0	0	1064	-614	-1678	-225	1371	-1146	157	1612	281	267	1509	841	0
41	0	0	1525	-616	-2141	-454	1833	-1378	514	1877	341	289	1751	1053	0
42	0	0	1342	-603	-1945	-369	1643	-1274	108	1656	246	232	1346	727	0
43	0	0	572	-564	-1136	-4	854	-850	-743	814	-5	52	465	114	0
44	0	0	-138	-543	-405	340	133	-474	-1309	209	-32	-3	-54	-159	0
45	0	0	-456	-529	-73	492	-191	-301	-1703	-161	-162	-15	-360	-508	0
46	0	0	-694	-506	188	600	-441	-159	-1899	-353	-180	-38	-510	-498	0
47	0	0	-862	-490	372	676	-617	-59	-2087	-521	-205	-116	-562	-624	0
48	0	0	-703	-492	211	597	-457	-140	-1891	-283	-184	-85	-409	-450	0
49	0	0	-91	-488	-397	289	153	-442	-1074	545	110	106	419	205	0
50	0	0	930	-521	-1451	-204	1190	-986	-246	1458	246	234	1276	708	0
51	0	0	1433	-580	-2013	-426	1723	-1296	79	1862	345	258	1627	845	0
52	0	0	1179	-547	-1726	-316	1452	-1136	-225	1392	205	180	1160	512	0
53	0	0	392	-529	-921	68	656	-725	-1039	599	-38	25	263	-112	0
54	0	0	-353	-521	-168	437	-92	-344	-1699	-38	-60	-40	-269	-388	0
55	0	0	-674	-529	145	601	-409	-192	-2159	-308	-174	-145	-500	-642	0
56	0	0	-874	-531	343	702	-608	-94	-2242	-570	-230	-58	-692	-758	0
57	0	0	-1074	-543	531	808	-802	-6	-2407	-609	-176	-122	-799	-764	0
58	0	0	-891	-566	325	728	-608	-120	-2267	-475	-172	-114	-533	-642	0
59	0	0	-256	-560	-304	408	24	-432	-1412	415	25	100	341	25	0
60	0	0	735	-572	-1307	-81	1021	-939	-531	1338	223	159	1204	471	0
61	0	0	1274	-537	-1811	-368	1542	-1174	-137	1600	215	194	1460	704	0
62	0	0	1086	-498	-1584	-294	1335	-1041	-512	1309	186	126	1010	430	0
63	0	0	308	-452	-760	72	534	-606	-1181	434	54	-3	180	-184	0
64	0	0	-411	-422	-11	416	-200	-216	-1808	-145	-145	-52	-323	-432	0
65	0	0	-668	-395	273	531	-470	-61	-2079	-450	-316	-97	-587	-690	0
66	0	0	-866	-380	486	623	-676	53	-2310	-611	-236	-124	-774	-706	0
67	0	0	-1031	-407	624	719	-827	108	-2372	-609	-256	-157	-801	-713	0
68	0	0	-946	-436	510	691	-728	37	-2211	-494	-263	-69	-708	-614	0
69	0	0	-275	-459	-184	367	-45	-321	-1243	335	17	81	228	17	0
70	0	0	714	-465	-1179	-124	946	-822	-347	1231	129	143	1148	541	0
71	0	0	1279	-461	-1740	-409	1509	-1100	149	1577	261	213	1437	694	0
72	0	0	895	-488	-1383	-203	1139	-935	-228	1198	77	87	1002	403	0
73	0	0	213	-473	-686	130	449	-579	-956	415	-75	-29	75	-129	0
74	0	0	-498	-473	25	485	-261	-224	-1394	-194	-174	-112	-397	-291	0
75	0	0	-812	-469	343	640	-577	-63	-1790	-448	-226	-149	-721	-582	0
76	0	0	-986	-432	554	709	-770	61	-1885	-661	-335	-102	-816	-653	0
77	0	0	-1157	-428	729	792	-943	150	-1895	-758	-356	-145	-931	-564	0
78	0	0	-1042	-428	614	735	-828	93	-1718	-605	-347	-77	-774	-508	0
79	0	0	-361	-442	-81	401	-140	-261	-774	320	-48	124	170	195	0
80	0	0	666	-424	-1090	-121	878	-757	215	1142	98	155	1012	743	0
81	0	0	1187	-417	-1604	-385	1395	-1010	504	1480	205	223	1270	869	0
82	0	0	900	-450	-1350	-225	1125	-900	213	1150	64	135	822	642	0
83	0	0	188	-483	-671	147	429	-577	-399	389	-137	40	-34	40	0
84	0	0	-612	-483	129	547	-370	-177	-970	-304	-230	-97	-521	-261	0
85	0	0	-918	-490	428	704	-673	-31	-1326	-638	-432	-71	-840	-504	0
86	0	0	-1118	-517	601	817	-859	42	-1439	-725	-409	-69	-935	-502	0
87	0	0	-1233	-523	710	878	-971	93	-1536	-882	-327	-188	-1088	-494	0
88	0	0	-1163	-508	655	835	-909	73	-1338	-675	-343	-137	-909	-331	0
89	0	0	-491	-506	-15	498	-238	-260	-405	199	-44	54	0	267	0
90	0	0	425	-492	-917	33	671	-704	473	1082	32	128	898	758	0
91	0	0	1050	-457	-1507	-296	1278	-982	878	1350	137	176	1101	940	0
92	0	0	788	-438	-1226	-175	1007	-832	665	1078	23	124	808	659	0
93	0	0	56	-405	-461	174	258	-433	-124	298	-100	-46	-106	97	0
94	0	0	-695	-360	335	527	-515	-12	-713	-281	-296	-29	-646	-131	0
95	0	0	-889	-327	562	608	-725	117	-923	-675	-302	-102	-853	-351	0
96	0	0	-1170	-296	874	733	-1022	289	-1138	-867	-463	-141	-1117	-409	0
97	0	0	-1268	-310	958	789	-1113	324	-1111	-925	-417	-161	-1088	-467	0
98	0	0	-1209	-327	882	768	-1045	277	-1086	-783	-388	-153	-973	-329	0
99	0	0	-506	-351	155	428	-330	-98	-197	114	-197	19	-29	300	0
100	0	0	448	-384	-832	-32	640	-608	818	981	58	155	805	956	0
101	0	0	999	-417	-1416	-291	1207	-916	1142	1398	124	178	1156	1020	0
102	0	0	759	-457	-1216	-151	987	-836	902	1037	-15	157	632	768	0
103	0	0	-97	-488	-391	292	147	-439	108	141	-258	-31	-203	168	0
104	0	0	-758	-481	277	619	-517	-102	-516	-395	-333	-83	-743	-149	0
105	0	0	-1090	-485	605	787	-847	60	-793	-677	-405	-116	-907	-230	0
106	0	0	-1245	-446	799	845	-1022	176	-991	-921	-465	-244	-1142	-419	0
107	0	0	-1319	-419	900	869	-1109	240	-873	-954	-388	-124	-1086	-296	0
108	0	0	-1280	-409	871	844	-1075	231	-838	-834	-384	-137	-1014	-201	0
109	0	0	-517	-419	98	468	-307	-160	98	56	-201	29	-139	409	0
110	0	0	421	-432	-853	5	637	-642	1022	999	44	188	867	935	0
111	0	0	919	-440	-1359	-239	1139	-899	1389	1359	67	192	1008	1196	0
112	0	0	758	-407	-1165	-175	961	-786	1167	983	-71	151	611	793	0
113	0	0	2	-424	-426	211	214	-425	393	195	-223	-31	-223	384	0
114	0	0	-757	-432	325	594	-541	-53	-192	-440	-341	-128	-737	-3	0
115	0	0	-1000	-457	543	728	-771	43	-432	-721	-388	-124	-927	-147	0
116	0	0	-1282	-485	797	883	-1039	156	-661	-863	-436	-186	-1068	-258	0
117	0	0	-1425	-552	873	988	-1149	160	-787	-964	-556	-151	-1179	-347	0
118	0	0	-1345	-554	791	949	-1068	118	-570	-818	-457	-106	-991	-133	0
119	0	0	-666	-560	106	613	-386	-227	345	69	-263	58	-151	490	0
120	0	0	338	-597	-935	129	636	-766	1167	966	-81	110	727	1059	0
121	0	0	821	-653	-1474	-84	1147	-1063	1637	1272	112	277	1057	1270	0
122	0	0	504	-675	-1179	85	841	-927	1195	820	-91	38	587	843	0
123	0	0	-54	-649	-595	351	270	-622	547	223	-275	0	-283	395	0
124	0	0	-967	-632	335	799	-651	-148	-209	-417	-355	-91	-750	110	0
125	0	0	-1128	-601	527	864	-827	-37	-430	-832	-438	-153	-1047	-129	0
126	0	0	-1357	-580	777	968	-1067	98	-630	-900	-510	-159	-1148	-232	0
127	0	0	-1476	-549	927	1012	-1201	189	-688	-1034	-519	-137	-1198	-271	0
128	0	0	-1364	-550	814	957	-1089	132	-545	-859	-444	-98	-1086	-141	0
129	0	0	-680	-549	131	614	-405	-209	331	1	-192	-13	-133	521	0
130	0	0	334	-537	-871	101	602	-704	1229	989	-11	62	702	1107	0
131	0	0	869	-554	-1423	-157	1146	-988	1681	1261	108	238	985	1311	0
132	0	0	631	-531	-1162	-50	896	-846	1257	894	-19	77	562	987	0
133	0	0	-97	-463	-366	280	134	-414	572	91	-269	-75	-312	388	0
134	0	0	-870	-442	428	656	-649	-7	46	-440	-360	-91	-717	157	0
135	0	0	-1029	-405	624	717	-826	109	-339	-719	-417	-178	-1002	-29	0
136	0	0	-1262	-413	849	837	-1055	218	-504	-878	-514	-199	-1154	-176	0
137	0	0	-1448	-401	1047	924	-1247	323	-593	-985	-481	-197	-1220	-209	0
138	0	0	-1271	-422	849	846	-1060	213	-374	-824	-430	-44	-1140	-38	0
139	0	0	-664	-500	164	582	-414	-168	504	50	-215	-15	-120	583	0
140	0	0	332	-533	-865	100	598	-699	1381	954	58	110	758	1131	0
141	0	0	895	-560	-1455	-167	1175	-1007	1742	1350	85	145	999	1313	0
142	0	0	590	-560	-1150	-15	870	-855	1445	950	-46	151	568	1041	0
143	0	0	-74	-481	-407	277	166	-444	729	170	-180	-112	-325	486	0
144	0	0	-831	-409	422	620	-626	6	120	-531	-360	-122	-762	205	0
145	0	0	-980	-296	684	638	-832	194	-176	-704	-405	-176	-1016	7	0
146	0	0	-1153	-143	1010	648	-1081	433	-378	-898	-477	-176	-1144	-58	0
147	0	0	-1108	118	1226	495	-1167	672	-323	-1074	-527	-108	-1261	-114	0
148	0	0	-896	481	1377	207	-1136	929	-203	-857	-514	-139	-1072	-34	0
149	0	0	-14	826	840	-406	-427	833	640	13	-213	-52	-145	677	0
150	0	0	1245	1218	-27	-1231	636	595	1608	964	3	186	737	1229	0
151	0	0	1859	1590	-269	-1724	1064	660	1891	1222	54	143	971	1402	0
152	0	0	1952	2023	71	-1987	940	1047	1701	904	-56	98	496	1086	0
153	0	0	1317	2529	1212	-1923	52	1870	977	60	-240	-29	-269	510	0
154	0	0	960	3078	2118	-2019	-579	2598	356	-549	-337	-145	-822	159	0
155	0	0	917	3598	2681	-2257	-882	3139	93	-750	-432	-137	-1049	25	0
156	0	0	851	3920	3069	-2385	-1109	3494	42	-938	-498	-135	-1210	-54	0
157	0	0	801	3996	3195	-2398	-1197	3595	-85	-1047	-461	-162	-1295	-102	0
158	0	0	898	3984	3086	-2441	-1094	3535	104	-882	-401	-122	-1080	98	0
159	0	0	1486	3850	2364	-2668	-439	3107	911	-13	-226	-13	-182	682	1
160	0	0	2367	3567	1200	-2967	583	2383	1903	981	7	85	754	1222	0
161	0	0	2650	3117	467	-2883	1091	1792	2262	1276	104	207	970	1458	0
162	0	0	2101	2527	426	-2314	837	1476	1984	1008	-79	44	583	1078	0
163	0	0	1123	1959	836	-1541	143	1397	1264	182	-238	-79	-343	607	0
164	0	0	19	1336	1317	-677	-649	1326	651	-337	-370	-54	-871	388	0
165	0	0	-429	832	1261	-201	-845	1046	444	-618	-409	-188	-1101	100	0
166	0	0	-979	322	1301	328	-1140	811	242	-847	-438	-129	-1231	81	0
167	0	0	-1222	75	1297	573	-1259	686	192	-849	-504	-197	-1325	40	0
168	0	0	-1097	-1	1096	549	-1096	547	550	-620	-356	-118	-1082	265	0
169	0	0	-527	-21	506	274	-516	242	1356	184	-223	-64	-271	793	0
170	0	0	554	15	-539	-284	546	-262	2448	1154	5	135	636	1472	0
171	0	0	1050	-7	-1057	-521	1053	-532	2797	1563	31	192	964	1557	0
172	0	0	765	-71	-836	-347	800	-453	2549	1138	-71	58	481	1251	0
173	0	0	-51	-116	-65	83	7	-90	1778	349	-261	-100	-436	725	0
174	0	0	-748	-145	603	446	-675	229	1340	-104	-374	-60	-822	502	0
175	0	0	-1015	-141	874	578	-944	366	1022	-473	-341	-166	-1113	261	0
176	0	0	-1295	-166	1129	730	-1212	481	851	-647	-504	-190	-1307	161	0
177	0	0	-1400	-180	1220	790	-1310	520	851	-624	-446	-129	-1315	164	0
178	0	0	-1331	-166	1165	748	-1248	499	1072	-467	-378	-118	-1164	391	0
179	0	0	-616	-176	440	396	-528	132	1889	453	-207	1	-327	1026	0
180	0	0	372	-248	-620	-62	496	-434	2898	1293	79	161	665	1524	0
181	0	0	838	-322	-1160	-258	999	-741	3218	1641	118	149	907	1709	0
182	0	0	563	-397	-960	-83	761	-678	2987	1334	-17	155	488	1466	0
183	0	0	-211	-403	-192	307	-9	-297	2161	407	-265	-21	-541	882	0
184	0	0	-989	-440	549	714	-769	54	1493	-116	-333	-120	-913	651	0
185	0	0	-1188	-455	733	821	-960	139	1183	-436	-380	-186	-1241	386	0
186	0	0	-1468	-477	991	972	-1229	257	1020	-634	-450	-137	-1371	327	0
187	0	0	-1601	-490	1111	1045	-1356	310	933	-618	-442	-195	-1358	252	0
188	0	0	-1450	-523	927	986	-1188	202	1132	-529	-349	-38	-1229	446	0
189	0	0	-806	-533	273	669	-539	-130	1947	401	-120	-32	-226	1043	0
190	0	0	241	-533	-774	146	507	-653	2811	1295	-25	141	616	1505	0
191	0	0	735	-549	-1284	-93	1009	-916	3129	1610	201	223	929	1790	0
192	0	0	470	-521	-991	25	730	-756	2754	1142	-58	108	384	1319	0
193	0	0	-258	-479	-221	368	-18	-350	1972	438	-209	-17	-440	785	0
194	0	0	-1010	-467	543	738	-776	38	1282	-211	-351	-135	-826	508	0
195	0	0	-1182	-393	789	787	-985	198	966	-467	-405	-194	-1167	316	0
196	0	0	-1429	-347	1082	888	-1255	367	655	-616	-448	-149	-1280	166	0
197	0	0	-1504	-337	1167	920	-1335	415	572	-677	-512	-277	-1385	145	0
198	0	0	-1356	-355	1001	855	-1178	323	710	-529	-337	-87	-1138	296	0
199	0	0	-719	-366	353	542	-536	-6	1499	302	-145	7	-195	909	0
200	0	0	405	-372	-777	-16	591	-574	2440	1266	44	135	743	1429	0
201	0	0	881	-360	-1241	-260	1061	-800	2700	1573	112	172	958	1571	0
202	0	0	659	-314	-973	-172	816	-643	2364	1251	-75	139	591	1171	0
203	0	0	-76	-285	-209	180	66	-247	1487	366	-135	-19	-351	748	0
204	0	0	-801	-258	543	529	-672	142	783	-93	-368	-50	-760	388	0
205	0	0	-1029	-281	748	655	-888	233	434	-407	-403	-151	-1043	129	0
206	0	0	-1308	-271	1037	789	-1172	383	228	-692	-419	-184	-1183	58	0
207	0	0	-1363	-256	1107	809	-1235	425	97	-644	-397	-124	-1282	34	0
208	0	0	-1285	-275	1010	780	-1147	367	199	-634	-339	-102	-1185	44	0
209	0	0	-597	-308	289	452	-443	-9	946	261	-122	52	-164	667	0
210	0	0	376	-349	-725	-13	550	-537	1825	1150	65	102	733	1206	0
211	0	0	869	-378	-1247	-245	1058	-812	2089	1458	114	168	1020	1311	0
212	0	0	692	-384	-1076	-154	884	-730	1786	1109	69	126	556	1105	0
213	0	0	-108	-428	-320	268	106	-374	921	333	-238	-36	-248	483	0
214	0	0	-785	-368	417	576	-601	24	234	-192	-279	-141	-696	155	0
215	0	0	-958	-355	603	656	-780	124	-93	-420	-401	-162	-937	-73	0
216	0	0	-1282	-345	937	813	-1109	296	-320	-727	-380	-143	-1164	-87	0
217	0	0	-1232	-325	907	778	-1069	291	-312	-768	-374	-182	-1154	-151	0
218	0	0	-1173	-343	830	758	-1001	243	-159	-614	-287	-91	-1012	60	0
219	0	0	-515	-343	172	429	-343	-85	469	287	-124	13	-50	597	0
220	0	0	557	-345	-902	-106	729	-623	1486	1247	60	122	845	1144	0
221	0	0	1005	-372	-1377	-316	1191	-874	1728	1497	159	131	1134	1270	0
222	0	0	830	-403	-1233	-213	1031	-818	1377	1150	-11	108	679	925	0
223	0	0	-10	-380	-370	195	180	-375	593	358	-168	32	-215	380	0
224	0	0	-672	-335	337	503	-504	1	-98	-199	-238	-137	-618	77	0
225	0	0	-920	-323	597	621	-758	137	-376	-570	-292	-60	-940	-157	0
226	0	0	-1117	-316	801	716	-959	242	-574	-733	-314	-162	-1028	-205	0
227	0	0	-1253	-283	970	768	-1111	343	-752	-838	-345	-182	-1123	-273	0
228	0	0	-1114	-267	847	690	-980	290	-655	-618	-331	-118	-884	-162	0
229	0	0	-387	-238	149	312	-268	-44	238	238	-104	44	-7	459	0
230	0	0	590	-250	-840	-170	715	-545	1008	1169	131	131	925	937	0
231	0	0	1187	-285	-1472	-451	1329	-878	1354	1575	178	226	1200	1125	0
232	0	0	854	-298	-1152	-278	1003	-725	878	1109	52	75	677	816	0
233	0	0	76	-312	-388	118	232	-350	91	192	-97	-38	-149	162	0
234	0	0	-581	-271	310	426	-445	19	-543	-289	-225	-67	-636	-79	0
235	0	0	-839	-236	603	537	-721	183	-886	-529	-296	-102	-900	-194	0
236	0	0	-975	-236	739	605	-857	251	-1072	-744	-285	-157	-1010	-331	0
237	0	0	-1200	-207	993	703	-1096	393	-1307	-921	-347	-184	-1109	-426	0
238	0	0	-1056	-168	888	612	-972	360	-1123	-713	-279	-64	-900	-271	0
239	0	0	-243	-129	114	186	-178	-7	-258	151	-31	38	64	320	0
240	0	0	745	-102	-847	-321	796	-474	646	1096	139	234	973	1001	0
241	0	0	1281	-75	-1356	-603	1318	-715	841	1449	164	246	1202	1043	0
242	0	0	1014	-64	-1078	-475	1046	-571	537	1016	112	141	694	799	0
243	0	0	252	-62	-314	-95	283	-188	-355	364	-168	62	-176	85	0
244	0	0	-482	-25	457	253	-469	216	-921	-296	-285	-40	-568	-168	0
245	0	0	-677	-31	646	354	-661	307	-1167	-611	-312	-85	-838	-316	0
246	0	0	-880	-50	830	465	-855	390	-1358	-812	-318	-73	-1014	-409	0
247	0	0	-1105	-83	1022	594	-1063	469	-1507	-894	-306	-139	-1049	-475	0
248	0	0	-1024	-120	904	572	-964	392	-1400	-636	-271	-128	-904	-254	0
249	0	0	-185	-129	56	157	-120	-36	-401	244	-31	25	87	298	0
250	0	0	662	-133	-795	-264	728	-464	455	1127	67	131	925	847	0
251	0	0	1219	-129	-1348	-545	1283	-738	694	1431	133	188	1189	970	0
252	0	0	1005	-102	-1107	-451	1056	-604	450	1115	131	122	808	700	0
253	0	0	266	-42	-308	-112	287	-175	-283	318	-135	-38	-97	83	0
254	0	0	-433	13	446	210	-439	229	-900	-234	-194	-143	-566	-211	0
255	0	0	-696	91	787	302	-741	439	-1187	-521	-316	-137	-853	-453	0
256	0	0	-879	131	1010	374	-944	570	-1344	-750	-335	-161	-997	-531	0
257	0	0	-998	129	1127	434	-1062	628	-1451	-673	-341	-85	-1065	-481	0
258	0	0	-915	126	1041	394	-978	583	-1325	-622	-327	-89	-933	-322	0
259	0	0	-121	135	256	-7	-188	195	-422	225	-48	67	54	267	0
260	0	0	814	118	-696	-466	755	-289	444	1185	118	172	946	816	0
261	0	0	1259	95	-1164	-677	1211	-534	721	1418	164	178	1125	970	0
262	0	0	1109	128	-981	-618	1045	-426	455	1154	52	122	799	628	0
263	0	0	317	147	-170	-232	243	-11	-395	259	-116	-65	-145	-31	0
264	0	0	-342	207	549	67	-445	378	-1008	-289	-192	-73	-646	-254	0
265	0	0	-621	242	863	189	-742	552	-1392	-537	-312	-104	-828	-444	0
266	0	0	-828	281	1109	273	-968	695	-1594	-675	-291	-143	-999	-541	0
267	0	0	-871	322	1193	274	-1032	757	-1685	-723	-356	-118	-1070	-560	0
268	0	0	-780	351	1131	214	-955	741	-1565	-632	-337	-141	-950	-426	0
269	0	0	-4	372	376	-184	-190	374	-628	302	-13	31	71	207	0
270	0	0	985	417	-568	-701	776	-75	244	1193	83	182	873	754	0
271	0	0	1534	479	-1055	-1006	1294	-288	512	1583	207	244	1177	863	0
272	0	0	1371	510	-861	-940	1116	-175	244	1134	131	104	760	583	0
273	0	0	587	545	-42	-566	314	251	-543	351	-95	-7	-46	-38	0
274	0	0	-118	547	665	-214	-391	606	-1136	-205	-197	-87	-547	-339	0
275	0	0	-392	585	977	-96	-684	781	-1536	-523	-310	-124	-816	-510	0
276	0	0	-547	613	1160	-33	-853	886	-1617	-665	-333	-108	-923	-527	0
277	0	0	-677	638	1315	19	-996	976	-1788	-793	-362	-151	-1138	-669	0
278	0	0	-566	671	1237	-52	-901	954	-1635	-613	-211	-102	-853	-430	0
279	0	0	185	706	521	-445	-168	613	-818	254	-44	25	75	145	0
280	0	0	1241	702	-539	-971	890	81	149	1266	217	174	1041	731	0
281	0	0	1617	694	-923	-1155	1270	-114	415	1540	195	147	1266	772	0
282	0	0	1496	680	-816	-1088	1156	-68	122	1208	106	67	795	488	0
283	0	0	592	646	54	-619	269	350	-585	314	-34	0	-79	-25	0
284	0	0	-54	642	696	-294	-375	669	-1179	-211	-217	-83	-527	-372	0
285	0	0	-326	589	915	-131	-620	752	-1396	-475	-275	-69	-754	-496	0
286	0	0	-646	550	1196	48	-921	873	-1695	-708	-374	-126	-1047	-618	0
287	0	0	-675	574	1249	50	-962	911	-1623	-733	-345	-93	-1041	-659	0
288	0	0	-605	564	1169	20	-887	866	-1414	-585	-279	-93	-812	-483	0
289	0	0	78	564	486	-321	-204	525	-564	292	-69	-29	46	192	0
290	0	0	1223	552	-671	-887	947	-59	517	1247	97	254	995	719	0
291	0	0	1562	519	-1043	-1040	1302	-262	774	1559	221	244	1276	952	0
292	0	0	1390	488	-902	-939	1146	-207	512	1156	56	97	799	545	0
293	0	0	606	453	-153	-529	379	150	-143	411	-95	52	-87	124	0
294	0	0	-227	393	620	-83	-423	506	-785	-205	-263	-75	-574	-256	0
295	0	0	-478	325	803	76	-640	564	-1074	-459	-285	-67	-816	-403	0
296	0	0	-737	271	1008	233	-872	639	-1068	-758	-250	-188	-938	-448	0
297	0	0	-844	254	1098	295	-971	676	-1222	-731	-345	-69	-1057	-465	0
298	0	0	-770	201	971	284	-870	586	-973	-560	-267	-73	-826	-314	0
299	0	0	-78	178	256	-50	-167	217	-79	362	-98	73	98	349	0
300	0	0	923	151	-772	-537	847	-310	878	1284	97	203	993	884	0
301	0	0	1411	137	-1274	-774	1342	-568	1208	1480	182	219	1189	1076	0
302	0	0	1149	129	-1020	-639	1084	-445	968	1109	77	166	710	715	0
303	0	0	356	87	-269	-221	312	-91	201	320	-120	40	-128	170	0
304	0	0	-337	27	364	155	-350	195	-382	-195	-273	-54	-554	-98	0
305	0	0	-694	-29	665	361	-679	318	-731	-512	-341	-122	-789	-254	0
306	0	0	-930	-85	845	507	-887	380	-878	-725	-508	-112	-1008	-376	0
307	0	0	-1056	-176	880	616	-968	352	-832	-721	-349	-133	-956	-349	0
308	0	0	-1074	-238	836	656	-955	299	-750	-618	-378	-46	-843	-182	0
309	0	0	-249	-250	-1	249	-124	-125	194	281	-161	79	54	422	0
310	0	0	708	-230	-938	-239	823	-584	1134	1231	21	230	1016	999	0
311	0	0	1176	-199	-1375	-488	1275	-787	1363	1493	1	211	1255	1032	0
312	0	0	1005	-230	-1235	-387	1120	-732	1117	1189	85	190	777	863	0
313	0	0	186	-250	-436	32	311	-343	362	355	-108	27	-71	258	0
314	0	0	-559	-267	292	413	-425	12	-230	-287	-316	-79	-624	7	0
315	0	0	-785	-291	494	538	-639	101	-527	-583	-308	-133	-820	-190	0
316	0	0	-1023	-306	717	664	-870	205	-663	-673	-401	-69	-1018	-248	0
317	0	0	-1179	-314	865	746	-1022	275	-750	-770	-366	-102	-977	-349	0
318	0	0	-1035	-349	686	692	-860	168	-601	-710	-259	-46	-921	-180	0
319	0	0	-408	-356	52	382	-230	-152	217	285	-106	13	71	465	0
320	0	0	632	-376	-1008	-128	820	-692	1162	1198	36	225	964	1014	0
321	0	0	1160	-343	-1503	-408	1331	-923	1406	1437	122	289	1196	1175	0
322	0	0	896	-351	-1247	-272	1071	-799	1094	1094	38	131	746	810	0
323	0	0	107	-366	-473	129	290	-419	380	265	-124	27	-122	238	0
324	0	0	-643	-347	296	495	-469	-25	-403	-304	-265	-137	-597	-3	0
325	0	0	-860	-370	490	615	-675	60	-607	-558	-349	-52	-783	-267	0
326	0	0	-1062	-401	661	731	-861	130	-855	-776	-322	-100	-948	-349	0
327	0	0	-1223	-465	758	844	-990	146	-1047	-902	-323	-118	-1094	-382	0
328	0	0	-1192	-512	680	852	-936	84	-814	-694	-337	-77	-855	-192	0
329	0	0	-370	-525	-155	447	-107	-340	15	287	-38	106	110	512	0
330	0	0	597	-512	-1109	-42	853	-810	890	1125	143	178	977	927	0
331	0	0	1081	-523	-1604	-279	1342	-1063	1191	1441	195	240	1206	1142	0
332	0	0	840	-512	-1352	-164	1096	-932	799	1010	87	128	737	826	0
333	0	0	49	-486	-535	218	292	-510	46	221	-178	13	-145	217	0
334	0	0	-657	-506	151	581	-404	-177	-628	-345	-230	-71	-605	-104	0
335	0	0	-913	-537	376	725	-644	-80	-966	-655	-252	-104	-826	-258	0
336	0	0	-1163	-558	605	860	-884	23	-1290	-787	-308	-176	-997	-329	0
337	0	0	-1268	-578	690	923	-979	56	-1266	-861	-323	-120	-1078	-355	0
338	0	0	-1142	-576	566	859	-854	-5	-1129	-756	-254	-104	-838	-252	0
339	0	0	-471	-556	-85	513	-193	-320	-374	240	-93	98	157	316	0
340	0	0	572	-543	-1115	-14	843	-829	494	1084	93	159	865	880	0
341	0	0	1048	-517	-1565	-265	1306	-1041	836	1338	197	164	1272	971	0
342	0	0	790	-486	-1276	-152	1033	-881	452	944	11	102	729	787	0
343	0	0	105	-461	-566	178	335	-513	-275	151	-69	52	-120	180	0
344	0	0	-672	-438	234	555	-453	-102	-971	-366	-258	-56	-541	-174	0
345	0	0	-835	-438	397	636	-616	-20	-1253	-665	-298	-129	-752	-327	0
346	0	0	-1119	-440	679	779	-899	119	-1474	-873	-302	-120	-948	-384	0
347	0	0	-1172	-455	717	813	-944	131	-1546	-979	-333	-126	-1004	-531	0
348	0	0	-1078	-407	671	742	-874	132	-1414	-793	-323	-137	-812	-308	0
349	0	0	-361	-436	-75	398	-143	-255	-529	161	-31	36	151	355	0
350	0	0	658	-426	-1084	-116	871	-755	343	1082	188	188	956	814	0
351	0	0	1129	-430	-1559	-349	1344	-994	675	1423	223	234	1210	1086	0
352	0	0	906	-452	-1358	-227	1132	-905	364	952	118	91	781	684	0
353	0	0	95	-490	-585	197	340	-537	-409	192	-52	-50	-81	81	0
354	0	0	-688	-516	172	602	-430	-172	-1004	-391	-230	-112	-558	-215	0
355	0	0	-909	-512	397	710	-653	-57	-1325	-710	-203	-137	-853	-343	0
356	0	0	-1134	-525	609	829	-871	42	-1480	-787	-283	-129	-952	-382	0
357	0	0	-1157	-490	667	823	-912	88	-1515	-931	-248	-135	-987	-422	0
358	0	0	-1149	-469	680	809	-914	105	-1387	-770	-250	-93	-900	-291	0
359	0	0	-359	-426	-67	392	-146	-246	-492	168	-67	-15	98	314	0
360	0	0	656	-370	-1026	-143	841	-698	490	1047	145	137	1022	950	0
361	0	0	1183	-345	-1528	-419	1355	-936	840	1348	226	184	1249	1035	0
362	0	0	926	-360	-1286	-283	1106	-823	545	1016	52	166	828	679	0
363	0	0	44	-388	-432	172	238	-410	-213	188	-133	-1	-106	151	0
364	0	0	-596	-424	172	510	-384	-126	-731	-384	-236	-42	-556	-161	0
365	0	0	-913	-502	411	707	-662	-45	-1123	-647	-322	-153	-789	-271	0
366	0	0	-1114	-519	595	816	-854	38	-1198	-841	-353	-97	-1012	-391	0
367	0	0	-1287	-506	781	896	-1034	137	-1350	-892	-399	-153	-1059	-393	0
368	0	0	-1041	-434	607	737	-824	86	-993	-735	-259	-75	-787	-182	0
369	0	0	-371	-378	-7	374	-182	-192	-203	180	-110	50	97	440	0
370	0	0	675	-366	-1041	-154	858	-703	779	1057	77	166	997	991	0
371	0	0	1191	-353	-1544	-419	1367	-948	1107	1392	162	279	1262	1158	0
372	0	0	952	-374	-1326	-289	1139	-850	884	966	104	145	808	849	0
373	0	0	97	-403	-500	153	298	-451	98	151	-168	-73	-69	271	0
374	0	0	-583	-448	135	515	-359	-156	-547	-343	-289	-46	-545	21	0
375	0	0	-911	-500	411	705	-661	-44	-741	-690	-294	-149	-754	-190	0
376	0	0	-1132	-552	580	842	-856	14	-993	-822	-310	-159	-944	-259	0
377	0	0	-1223	-570	653	896	-938	41	-960	-929	-271	-73	-1043	-180	0
378	0	0	-1170	-583	587	876	-878	2	-822	-756	-380	-71	-832	-100	0
379	0	0	-509	-578	-69	543	-220	-323	0	143	-71	42	73	486	0
380	0	0	606	-517	-1123	-44	864	-820	985	1030	176	133	1032	1082	0
381	0	0	1096	-508	-1604	-294	1350	-1056	1305	1352	153	234	1311	1183	0
382	0	0	882	-485	-1367	-198	1124	-926	997	942	58	106	803	913	0
383	0	0	120	-477	-597	178	358	-537	254	199	-176	-23	-71	306	0
384	0	0	-631	-519	112	575	-371	-203	-258	-391	-285	1	-517	54	0
385	0	0	-874	-463	411	668	-642	-26	-603	-690	-364	-143	-768	-238	0
386	0	0	-1015	-463	552	739	-783	44	-826	-849	-300	-112	-973	-223	0
387	0	0	-1272	-469	803	870	-1037	167	-892	-942	-448	-50	-981	-281	0
388	0	0	-1020	-446	574	733	-797	64	-644	-785	-306	-40	-840	-93	0
389	0	0	-317	-479	-162	398	-77	-320	279	182	-60	54	195	597	0
390	0	0	638	-483	-1121	-77	879	-802	1105	1041	-3	168	981	1045	0
391	0	0	1193	-516	-1709	-338	1451	-1112	1470	1385	174	232	1278	1253	0
392	0	0	794	-523	-1317	-135	1055	-920	1127	940	0	151	776	874	0
393	0	0	84	-490	-574	203	329	-532	391	83	-225	27	-54	180	0
394	0	0	-661	-481	180	571	-420	-150	-263	-399	-310	-50	-543	23	0
395	0	0	-843	-438	405	640	-624	-16	-432	-698	-314	-114	-789	-133	0
396	0	0	-1159	-411	748	785	-953	168	-686	-909	-388	-97	-1018	-223	0
397	0	0	-1258	-411	847	834	-1052	218	-762	-1004	-455	-197	-1092	-279	0
398	0	0	-1136	-382	754	759	-945	186	-502	-750	-333	-34	-898	-11	0
399	0	0	-407	-353	54	380	-230	-149	356	77	-217	21	-48	560	0
400	0	0	623	-308	-931	-157	777	-619	1286	995	50	161	890	1142	0
401	0	0	1102	-250	-1352	-426	1227	-801	1668	1338	122	201	1146	1268	0
402	0	0	840	-209	-1049	-315	944	-629	1325	840	19	104	622	863	0
403	0	0	105	-215	-320	55	212	-267	616	162	-129	52	-207	395	0
404	0	0	-696	-279	417	487	-556	69	-1	-481	-256	-176	-727	69	0
405	0	0	-1010	-413	597	711	-803	92	-351	-760	-345	-128	-942	-122	0
406	0	0	-1377	-508	869	942	-1123	180	-587	-1024	-504	-192	-1259	-225	0
407	0	0	-1433	-535	898	984	-1165	181	-599	-993	-488	-188	-1177	-283	0
408	0	0	-1416	-543	873	979	-1144	165	-360	-911	-434	-147	-1057	-112	0
409	0	0	-702	-578	124	640	-413	-227	486	-34	-174	1	-95	525	0
410	0	0	324	-554	-878	115	601	-716	1358	929	46	112	774	1084	0
411	0	0	776	-549	-1325	-113	1050	-937	1747	1158	56	217	1037	1115	0
412	0	0	572	-560	-1132	-6	852	-846	1441	752	1	85	463	880	0
413	0	0	-280	-582	-302	431	11	-442	589	-83	-209	-81	-331	273	0
414	0	0	-976	-616	360	796	-668	-128	31	-587	-388	-108	-896	38	0
415	0	0	-1339	-647	692	993	-1015	22	-366	-871	-438	-159	-1140	-180	0
416	0	0	-1543	-680	863	1111	-1203	91	-558	-1084	-434	-166	-1346	-267	0
417	0	0	-1728	-727	1001	1227	-1364	137	-601	-1243	-516	-195	-1429	-355	0
418	0	0	-1619	-725	894	1172	-1256	84	-382	-1078	-428	-89	-1212	-188	0
419	0	0	-866	-698	168	782	-517	-265	450	-100	-238	-23	-258	541	0
420	0	0	91	-659	-750	284	420	-704	1365	667	-5	100	607	1051	0
421	0	0	615	-620	-1235	2	925	-927	1631	1078	9	122	841	1107	0
422	0	0	390	-564	-954	87	672	-759	1338	603	-27	98	370	859	0
423	0	0	-450	-576	-126	513	-162	-351	419	-195	-244	-62	-558	250	0
424	0	0	-1113	-578	535	845	-824	-21	-114	-785	-382	-170	-1022	-77	0
425	0	0	-1456	-564	892	1010	-1174	164	-434	-1074	-457	-143	-1224	-279	0
426	0	0	-1627	-543	1084	1085	-1355	270	-684	-1255	-550	-178	-1429	-382	0
427	0	0	-1745	-494	1251	1119	-1498	378	-754	-1352	-535	-226	-1484	-372	0
428	0	0	-1627	-496	1131	1061	-1379	317	-638	-1165	-366	-129	-1295	-201	0
429	0	0	-915	-465	450	690	-682	-7	178	-316	-256	-71	-391	320	0
430	0	0	73	-413	-486	170	279	-449	1090	560	-97	106	442	919	0
431	0	0	636	-347	-983	-144	809	-665	1398	869	19	141	748	1034	0
432	0	0	311	-267	-578	-22	444	-422	981	455	-149	5	223	634	0
433	0	0	-449	-209	240	329	-344	15	151	-310	-353	-97	-682	100	0
434	0	0	-1121	-184	937	652	-1029	376	-370	-878	-405	-135	-1082	-159	0
435	0	0	-1502	-205	1297	853	-1399	546	-843	-1330	-547	-267	-1534	-459	0
436	0	0	-1692	-329	1363	1010	-1527	517	-923	-1476	-525	-118	-1584	-603	0
437	0	0	-1991	-453	1538	1222	-1764	542	-1138	-1596	-562	-217	-1714	-498	0
438	0	0	-1835	-582	1253	1208	-1544	335	-991	-1445	-492	-205	-1594	-488	0
439	0	0	-1340	-661	679	1000	-1009	9	-79	-665	-258	-3	-624	186	0
440	0	0	-324	-686	-362	505	19	-524	719	308	-118	-13	162	686	0
441	0	0	194	-622	-816	214	505	-719	1010	543	11	93	446	805	0
442	0	0	-194	-549	-355	371	80	-452	585	62	-174	-17	-139	446	0
443	0	0	-973	-523	450	748	-711	-36	-374	-772	-428	-250	-1022	-203	0
444	0	0	-1714	-519	1195	1116	-1454	338	-816	-1344	-494	-197	-1528	-446	0
445	0	0	-2093	-485	1608	1289	-1850	561	-1346	-1753	-552	-335	-1922	-781	0
446	0	0	-2344	-494	1850	1419	-2097	678	-1567	-1965	-646	-252	-2110	-799	0
447	0	0	-2484	-521	1963	1502	-2223	721	-1687	-2091	-677	-331	-2225	-900	0
448	0	0	-2455	-525	1930	1490	-2192	702	-1573	-2013	-614	-337	-2062	-766	0
449	0	0	-1734	-545	1189	1139	-1461	322	-673	-1148	-374	-166	-1243	-108	0
450	0	0	-827	-566	261	696	-544	-152	211	-230	-174	-40	-258	378	0
451	0	0	-468	-605	-137	536	-165	-371	531	-145	-244	-21	-199	419	0
452	0	0	-775	-661	114	718	-444	-273	97	-452	-285	-95	-634	108	0
453	0	0	-1566	-692	874	1129	-1220	91	-760	-1286	-490	-325	-1464	-459	0
454	0	0	-2270	-651	1619	1460	-1944	484	-1309	-1934	-583	-327	-2091	-704	0
455	0	0	-2577	-616	1961	1596	-2269	672	-1716	-2225	-680	-335	-2395	-832	0
456	0	0	-2824	-582	2242	1703	-2533	830	-1864	-2324	-797	-397	-2593	-958	0
457	0	0	-2998	-568	2430	1783	-2714	931	-1943	-2556	-814	-343	-2681	-1039	0
458	0	0	-2934	-564	2370	1749	-2652	903	-1835	-2357	-754	-358	-2547	-950	0
459	0	0	-2270	-587	1683	1428	-1976	548	-964	-1493	-463	-225	-1598	-219	0
460	0	0	-1376	-614	762	995	-1069	74	-114	-549	-380	-184	-824	170	0
461	0	0	-963	-618	345	790	-654	-136	242	-347	-281	-29	-609	335	0
462	0	0	-1206	-638	568	922	-887	-35	-5	-783	-358	-147	-1129	-3	0
463	0	0	-1997	-607	1390	1302	-1693	391	-791	-1610	-570	-254	-1990	-533	0
464	0	0	-2632	-539	2093	1585	-2362	777	-1348	-2108	-653	-283	-2454	-729	0
465	0	0	-2820	-440	2380	1630	-2600	970	-1600	-2438	-737	-355	-2752	-925	0
466	0	0	-2897	-261	2636	1579	-2766	1187	-1639	-2487	-781	-393	-2719	-1041	0
467	0	0	-2969	-147	2822	1558	-2895	1337	-1734	-2487	-766	-420	-2791	-997	0
468	0	0	-2642	-122	2520	1382	-2581	1199	-1358	-2219	-649	-285	-2481	-779	0
469	0	0	-1887	-184	1703	1035	-1795	759	-399	-1193	-411	-141	-1398	-93	0
470	0	0	-866	-300	566	583	-716	133	626	-219	-294	-11	-426	463	0
471	0	0	-337	-430	-93	383	-122	-261	1047	137	-182	62	-104	638	0
472	0	0	-602	-564	38	583	-320	-263	735	-176	-291	-67	-519	428	0
473	0	0	-1324	-694	630	1009	-977	-32	81	-983	-424	-199	-1359	-106	0
474	0	0	-1974	-795	1179	1384	-1576	192	-382	-1319	-479	-143	-1685	-195	0
475	0	0	-2315	-859	1456	1587	-1885	298	-774	-1600	-628	-283	-1899	-442	0
476	0	0	-2296	-878	1418	1587	-1857	270	-762	-1662	-587	-162	-1949	-444	0
477	0	0	-2424	-841	1583	1632	-2003	371	-779	-1658	-614	-205	-1901	-420	0
478	0	0	-2096	-768	1328	1432	-1712	280	-498	-1416	-504	-149	-1658	-221	1
479	0	0	-1252	-659	593	955	-922	-33	549	-368	-226	54	-539	543	0
480	0	0	-85	-599	-514	342	214	-556	1503	609	-36	157	455	1080	0
481	0	0	676	-517	-1193	-79	934	-855	1957	1111	112	256	894	1361	0
482	0	0	524	-413	-937	-55	730	-675	1736	764	-1	178	461	1101	0
483	0	0	0	-349	-349	174	174	-349	1146	98	-126	85	-225	702	0
484	0	0	-575	-325	250	450	-412	-37	663	-240	-221	-1	-401	424	0
485	0	0	-628	-320	308	474	-468	-6	492	-364	-294	-73	-595	337	0
486	0	0	-796	-403	393	599	-594	-5	461	-486	-287	21	-541	405	0
487	0	0	-742	-502	240	622	-491	-131	419	-335	-289	-1	-413	403	0
488	0	0	-461	-556	-95	508	-183	-325	830	-27	-215	141	-77	671	0
489	0	0	373	-593	-966	110	669	-779	1757	1001	100	287	1049	1408	0
490	0	0	1472	-638	-2110	-417	1791	-1374	2683	2019	289	378	2050	2091	0
491	0	0	2138	-713	-2851	-712	2494	-1782	3102	2291	413	411	2454	2260	0
492	0	0	1907	-748	-2655	-579	2281	-1701	2875	2017	192	366	2042	1972	0
493	0	0	1367	-737	-2104	-315	1735	-1420	2112	1361	141	347	1307	1441	0
494	0	0	741	-630	-1371	-55	1056	-1000	1557	904	5	213	1057	1204	0
495	0	0	657	-574	-1231	-41	944	-902	1270	661	-11	244	814	1121	0
496	0	0	598	-457	-1055	-70	826	-756	1098	504	-126	267	733	1026	0
497	0	0	671	-347	-1018	-162	844	-682	1010	578	-50	273	807	1068	0
498	0	0	890	-310	-1200	-290	1045	-755	1132	744	64	250	1090	1167	0
499	0	0	1721	-306	-2027	-707	1874	-1166	1887	1726	279	512	2124	1872	0
500	0	0	2774	-341	-3115	-1216	2944	-1728	2671	2704	471	525	3183	2426	0
501	0	0	3371	-384	-3755	-1493	3563	-2069	2958	3028	607	599	3501	2570	0
502	0	0	3038	-450	-3488	-1294	3263	-1969	2479	2634	488	552	3003	2285	0
503	0	0	2382	-537	-2919	-922	2650	-1728	1670	1918	281	469	2217	1604	0
504	0	0	1661	-593	-2254	-534	1957	-1423	1051	1344	263	459	1891	1328	0
505	0	0	1417	-618	-2035	-399	1726	-1326	566	1047	166	277	1544	1107	0
506	0	0	1221	-653	-1874	-284	1547	-1263	287	911	147	358	1439	1035	0
507	0	0	1044	-665	-1709	-189	1376	-1187	-31	849	62	304	1325	873	0
508	0	0	1263	-655	-1918	-304	1590	-1286	40	1121	234	388	1608	1049	0
509	0	0	1932	-661	-2593	-635	2262	-1627	793	2005	364	498	2510	1643	0
510	0	0	3015	-628	-3643	-1193	3329	-2135	1621	2869	659	605	3424	2116	0
511	0	0	3554	-556	-4110	-1499	3832	-2333	1808	3220	679	679	3658	2227	0
512	0	0	3282	-547	-3829	-1367	3555	-2188	1359	2840	593	516	3096	1910	0
513	0	0	2522	-578	-3100	-972	2811	-1839	533	2040	479	399	2388	1282	0
514	0	0	1806	-558	-2364	-624	2085	-1461	-188	1573	250	419	1875	960	0
515	0	0	1614	-533	-2147	-540	1880	-1340	-500	1303	308	349	1625	836	0
516	0	0	1366	-527	-1893	-419	1629	-1210	-797	1189	285	325	1495	665	0
517	0	0	1208	-516	-1724	-346	1466	-1120	-942	1051	234	271	1396	583	0
518	0	0	1389	-572	-1961	-408	1675	-1266	-760	1348	362	391	1635	838	0
519	0	0	2041	-622	-2663	-709	2352	-1642	40	2250	560	469	2638	1301	0
520	0	0	3087	-657	-3744	-1215	3415	-2200	909	3265	830	638	3501	1895	0
521	0	0	3547	-680	-4227	-1433	3887	-2453	1165	3538	774	696	3693	1996	0
522	0	0	3271	-671	-3942	-1300	3606	-2306	843	3187	762	626	3272	1740	0
523	0	0	2488	-647	-3135	-920	2811	-1891	52	2337	453	403	2328	1030	0
524	0	0	1775	-624	-2399	-575	2087	-1511	-574	1810	384	432	1903	797	0
525	0	0	1541	-560	-2101	-490	1821	-1330	-878	1534	323	370	1579	539	0
526	0	0	1433	-475	-1908	-479	1670	-1191	-1020	1431	271	349	1519	461	0
527	0	0	1280	-438	-1718	-421	1499	-1078	-1167	1348	261	343	1381	420	0
528	0	0	1383	-411	-1794	-486	1588	-1102	-991	1536	320	353	1625	589	0
529	0	0	2231	-411	-2642	-910	2436	-1526	77	2520	560	539	2558	1288	0
530	0	0	3201	-411	-3612	-1395	3406	-2011	886	3410	717	611	3530	1817	0
531	0	0	3744	-432	-4176	-1656	3960	-2304	1208	3713	855	686	3751	1965	0
532	0	0	3459	-469	-3928	-1495	3693	-2198	841	3237	772	523	3278	1697	0
533	0	0	2571	-525	-3096	-1023	2833	-1810	46	2428	483	461	2357	971	0
534	0	0	1901	-572	-2473	-664	2187	-1522	-539	1895	440	393	1934	812	0
535	0	0	1538	-574	-2112	-482	1825	-1343	-940	1573	275	322	1674	620	0
536	0	0	1401	-603	-2004	-399	1702	-1303	-1251	1299	320	234	1536	488	0
537	0	0	1368	-597	-1965	-385	1666	-1281	-1323	1222	322	273	1571	457	0
538	0	0	1416	-572	-1988	-422	1702	-1280	-1185	1363	333	395	1744	599	0
539	0	0	2320	-545	-2865	-887	2592	-1705	-355	2285	613	580	2708	1286	0
540	0	0	3397	-453	-3850	-1472	3623	-2151	537	3214	789	684	3724	1874	0
541	0	0	4013	-386	-4399	-1813	4206	-2392	731	3534	878	729	4081	2038	0
542	0	0	3768	-327	-4095	-1720	3931	-2211	291	3071	774	589	3627	1617	0
543	0	0	3076	-258	-3334	-1409	3205	-1796	-591	2287	570	506	2725	1068	0
544	0	0	2434	-291	-2725	-1071	2579	-1508	-1245	1713	486	453	2401	785	0
545	0	0	2289	-343	-2632	-973	2460	-1487	-1586	1491	430	428	2190	634	0
546	0	0	2044	-415	-2459	-814	2251	-1437	-1959	1332	364	386	2143	459	0
547	0	0	1989	-488	-2477	-750	2233	-1482	-2102	1235	415	419	2137	504	0
548	0	0	2030	-587	-2617	-721	2323	-1602	-2225	1402	496	411	2378	591	0
549	0	0	2798	-651	-3449	-1073	3123	-2050	-1548	2145	698	609	3261	1121	0
550	0	0	3534	-708	-4242	-1413	3888	-2475	-1055	2795	795	636	3996	1503	0
551	0	0	3872	-739	-4611	-1566	4241	-2675	-1103	2845	876	661	4141	1429	0
552	0	0	3538	-733	-4271	-1402	3904	-2502	-1738	2395	735	547	3608	993	0
553	0	0	2658	-690	-3348	-984	3003	-2019	-2878	1410	508	384	2564	376	0
554	0	0	1986	-603	-2589	-691	2287	-1596	-3730	717	426	281	2134	-77	0
555	0	0	1632	-496	-2128	-568	1880	-1312	-4376	349	283	225	1724	-333	0
556	0	0	1500	-426	-1926	-537	1713	-1176	-4747	58	376	263	1614	-516	0
557	0	0	1293	-388	-1681	-452	1487	-1034	-5125	-116	223	207	1487	-739	0
558	0	0	1391	-368	-1759	-511	1575	-1063	-5203	64	308	289	1641	-508	0
559	0	0	2120	-376	-2496	-872	2308	-1436	-4527	919	611	345	2638	-56	0
560	0	0	3083	-397	-3480	-1343	3281	-1938	-3881	1843	686	403	3437	438	0
561	0	0	3508	-463	-3971	-1522	3739	-2217	-3647	2089	770	531	3695	514	0
562	0	0	3148	-539	-3687	-1304	3417	-2113	-4203	1685	655	411	3173	118	0
563	0	0	2404	-585	-2989	-909	2696	-1787	-5071	803	531	244	2267	-521	0
564	0	0	1558	-632	-2190	-463	1874	-1411	-5810	259	306	219	1815	-898	0
565	0	0	1249	-646	-1895	-301	1572	-1270	-6285	-83	285	108	1451	-1065	0
566	0	0	999	-634	-1633	-182	1316	-1133	-6448	-415	238	157	1179	-1261	0
567	0	0	784	-560	-1344	-112	1064	-952	-6727	-514	215	151	1076	-1348	0
568	0	0	852	-531	-1383	-160	1117	-957	-6557	-420	258	129	1067	-1292	0
569	0	0	1609	-428	-2037	-590	1823	-1232	-5626	448	521	287	2021	-620	0
570	0	0	2483	-376	-2859	-1053	2671	-1617	-4892	1356	618	372	2770	-151	0
571	0	0	2809	-345	-3154	-1232	2981	-1749	-4560	1493	669	343	2880	-184	0
572	0	0	2445	-325	-2770	-1060	2607	-1547	-4931	1051	550	335	2341	-545	0
573	0	0	1429	-382	-1811	-523	1620	-1096	-5833	40	221	5	1131	-1235	0
574	0	0	666	-457	-1123	-104	894	-790	-6341	-535	331	108	737	-1367	0
575	0	0	132	-519	-651	193	391	-585	-6793	-987	67	-75	190	-1788	0
576	0	0	-124	-562	-438	343	157	-500	-6848	-1169	75	-145	126	-1843	0
577	0	0	-373	-601	-228	487	-72	-414	-6842	-1315	17	-108	-44	-1891	0
578	0	0	-386	-632	-246	509	-70	-439	-6755	-1165	44	-170	13	-1668	0
579	0	0	295	-628	-923	166	609	-775	-5757	-422	221	50	840	-1030	0
580	0	0	1164	-558	-1722	-303	1443	-1140	-4859	343	401	195	1631	-512	0
581	0	0	1556	-488	-2044	-534	1800	-1266	-4514	506	356	176	1627	-485	0
582	0	0	1240	-426	-1666	-407	1453	-1046	-4846	124	228	73	1212	-824	0
583	0	0	280	-323	-603	21	441	-463	-5709	-971	9	-118	93	-1472	0
584	0	0	-356	-300	56	328	-206	-122	-6112	-1466	-77	-151	-382	-1662	0
585	0	0	-813	-327	486	570	-649	79	-6471	-1887	-248	-174	-814	-1891	0
586	0	0	-1209	-360	849	784	-1029	244	-6642	-2231	-230	-312	-1138	-1940	0
587	0	0	-1359	-426	933	892	-1146	253	-6467	-2289	-226	-304	-1173	-1957	0
588	0	0	-1431	-502	929	966	-1180	213	-6343	-2153	-285	-182	-1096	-1742	0
589	0	0	-760	-601	159	680	-459	-221	-5336	-1239	-75	-108	-195	-1107	0
590	0	0	96	-614	-710	259	403	-662	-4368	-455	87	11	677	-653	0
591	0	0	624	-613	-1237	-5	930	-925	-3856	-162	236	9	915	-444	0
592	0	0	233	-560	-793	163	513	-676	-4149	-601	71	-34	289	-710	0
593	0	0	-579	-498	81	538	-330	-208	-4962	-1511	-166	-300	-638	-1400	0
594	0	0	-1126	-430	696	778	-911	133	-5352	-1930	-199	-258	-983	-1584	0
595	0	0	-1522	-403	1119	962	-1320	358	-5664	-2366	-393	-310	-1375	-1784	0
596	0	0	-1720	-388	1332	1054	-1526	472	-5740	-2564	-459	-351	-1538	-1854	0
597	0	0	-1875	-306	1569	1090	-1722	631	-5771	-2613	-473	-388	-1619	-1833	0
598	0	0	-1753	-223	1530	988	-1641	653	-5575	-2423	-485	-395	-1431	-1720	0
599	0	0	-866	-170	696	518	-781	263	-4555	-1509	-195	-159	-436	-1051	0
600	0	0	75	-126	-201	25	138	-163	-3606	-636	32	-87	453	-436	0
601	0	0	620	-93	-713	-263	666	-403	-3187	-322	64	-52	646	-351	0
602	0	0	338	-98	-436	-120	387	-267	-3466	-630	-112	-108	265	-549	0
603	0	0	-496	-157	339	326	-417	91	-4171	-1390	-304	-258	-622	-1148	0
604	0	0	-1200	-242	958	721	-1079	358	-4644	-1883	-362	-347	-1171	-1414	0
605	0	0	-1487	-327	1160	907	-1323	416	-4778	-2130	-450	-335	-1410	-1534	0
606	0	0	-1780	-428	1352	1104	-1566	462	-4850	-2271	-444	-345	-1484	-1610	0
607	0	0	-1942	-486	1456	1214	-1699	485	-4842	-2364	-550	-440	-1575	-1561	0
608	0	0	-1727	-583	1144	1155	-1435	280	-4384	-2054	-393	-329	-1315	-1363	0
609	0	0	-1258	-599	659	928	-958	30	-3501	-1276	-269	-254	-517	-700	0
610	0	0	-97	-589	-492	343	197	-540	-2341	-261	-116	-141	422	-254	0
611	0	0	266	-628	-894	181	580	-761	-1792	1	-87	-27	688	-50	0
612	0	0	35	-611	-646	288	340	-628	-2052	-291	-166	-93	85	-308	0
613	0	0	-911	-611	300	761	-605	-155	-2774	-1150	-333	-271	-880	-776	0
614	0	0	-1545	-603	942	1074	-1243	169	-3092	-1621	-514	-364	-1292	-1053	0
615	0	0	-1897	-580	1317	1238	-1607	368	-3265	-1934	-595	-364	-1602	-1235	0
616	0	0	-2209	-599	1610	1404	-1909	505	-3255	-2114	-642	-461	-1852	-1288	0
617	0	0	-2230	-560	1670	1395	-1950	555	-2979	-2130	-589	-368	-1848	-1142	0
618	0	0	-2135	-477	1658	1306	-1896	590	-2688	-1982	-585	-395	-1870	-1030	0
619	0	0	-1421	-424	997	922	-1209	286	-1546	-997	-446	-205	-791	-289	0
620	0	0	-441	-389	52	415	-246	-168	-405	-147	-170	-98	-1	259	0
621	0	0	20	-360	-380	170	200	-370	17	248	-203	-31	186	411	0
622	0	0	-303	-372	-69	337	-117	-220	-102	-153	-422	-114	-273	236	0
623	0	0	-1180	-428	752	804	-966	162	-694	-1101	-572	-289	-1340	-384	0
624	0	0	-1960	-486	1474	1223	-1717	494	-1070	-1623	-713	-327	-1726	-616	0
625	0	0	-2350	-556	1794	1453	-2072	619	-1222	-2038	-762	-426	-2058	-768	0
626	0	0	-2521	-620	1901	1570	-2211	640	-1222	-2068	-822	-360	-2267	-766	0
627	0	0	-2754	-665	2089	1709	-2421	712	-1167	-2174	-925	-496	-2409	-768	0
628	0	0	-2645	-686	1959	1665	-2302	636	-743	-2031	-764	-327	-2155	-568	0
629	0	0	-1921	-651	1270	1286	-1595	309	234	-1231	-566	-265	-1259	64	0
630	0	0	-979	-630	349	804	-664	-140	1361	-302	-446	-91	-417	651	0
631	0	0	-489	-595	-106	542	-191	-350	1695	21	-417	-135	-234	781	0
632	0	0	-797	-547	250	672	-523	-148	1557	-409	-603	-166	-756	471	0
633	0	0	-1648	-550	1098	1099	-1373	274	682	-1191	-744	-323	-1681	-32	0
634	0	0	-2403	-537	1866	1470	-2134	664	279	-1726	-884	-374	-2102	-250	0
635	0	0	-2672	-535	2137	1603	-2404	801	5	-2139	-933	-494	-2483	-572	0
636	0	0	-2872	-539	2333	1705	-2602	897	-95	-2260	-971	-378	-2613	-589	0
637	0	0	-3110	-556	2554	1833	-2832	999	-211	-2351	-1039	-426	-2780	-682	0
638	0	0	-2950	-541	2409	1745	-2679	934	42	-2124	-880	-426	-2539	-428	0
639	0	0	-2222	-537	1685	1379	-1953	574	966	-1204	-628	-228	-1575	226	0
640	0	0	-1205	-490	715	847	-960	112	1868	-364	-523	-131	-750	694	0
641	0	0	-659	-444	215	551	-437	-114	2242	32	-405	-79	-535	905	0
642	0	0	-979	-419	560	699	-769	70	1829	-362	-539	-145	-1024	523	0
643	0	0	-1696	-455	1241	1075	-1468	393	1162	-1156	-682	-310	-1829	-40	0
644	0	0	-2410	-531	1879	1470	-2144	674	490	-1616	-797	-325	-2238	-343	0
645	0	0	-2688	-603	2085	1645	-2386	741	256	-1866	-857	-339	-2457	-436	0
646	0	0	-2940	-657	2283	1798	-2611	813	-34	-2102	-880	-411	-2582	-587	0
647	0	0	-2915	-688	2227	1801	-2571	769	-128	-1984	-857	-382	-2576	-543	0
648	0	0	-2835	-760	2075	1797	-2455	657	54	-1833	-698	-302	-2335	-351	0
649	0	0	-2001	-772	1229	1386	-1615	228	836	-820	-496	-149	-1356	265	0
650	0	0	-860	-744	116	802	-488	-314	1810	143	-234	-75	-329	758	0
651	0	0	-439	-677	-238	558	-100	-457	1965	436	-236	73	-98	917	0
652	0	0	-538	-545	-7	541	-265	-276	1610	46	-267	-112	-519	585	0
653	0	0	-1152	-388	764	770	-958	188	805	-651	-420	-170	-1326	71	0
654	0	0	-1815	-172	1643	993	-1729	735	77	-1193	-622	-277	-1714	-296	0
655	0	0	-1775	106	1881	834	-1828	993	-172	-1509	-622	-291	-2029	-374	0
656	0	0	-1844	419	2263	712	-2053	1341	-492	-1652	-613	-269	-2075	-481	0
657	0	0	-1769	735	2504	517	-2136	1619	-591	-1711	-663	-341	-2044	-603	0
658	0	0	-1373	1088	2461	142	-1917	1774	-386	-1487	-541	-300	-1796	-308	0
659	0	0	-466	1472	1938	-503	-1202	1705	382	-562	-358	-79	-812	339	0
660	0	0	920	1874	954	-1397	-17	1414	1086	374	-129	34	93	878	0
661	0	0	1657	2382	725	-2019	466	1553	1443	675	0	155	479	1057	0
662	0	0	1702	2933	1231	-2317	235	2082	1010	221	-143	-67	-42	667	0
663	0	0	1271	3445	2174	-2358	-451	2809	248	-552	-322	-155	-849	147	0
664	0	0	851	3881	3030	-2366	-1089	3455	-318	-971	-413	-151	-1146	-122	0
665	0	0	753	4105	3352	-2429	-1299	3728	-741	-1286	-496	-306	-1394	-391	0
666	0	0	667	4120	3453	-2393	-1393	3786	-970	-1400	-477	-248	-1458	-364	0
667	0	0	407	3984	3577	-2195	-1585	3780	-1210	-1548	-510	-304	-1522	-430	1
668	0	0	596	3779	3183	-2187	-1293	3481	-1041	-1261	-351	-215	-1253	-254	0
669	0	0	1160	3414	2254	-2287	-547	2834	-294	-310	-129	-60	-221	432	0
670	0	0	1942	2884	942	-2413	500	1913	442	611	19	73	669	882	0
671	0	0	2143	2331	188	-2237	977	1259	696	873	131	174	931	987	0
672	0	0	1681	1658	-23	-1669	852	817	310	564	-9	112	535	715	0
673	0	0	596	1098	502	-847	47	800	-500	-256	-159	-95	-366	176	0
674	0	0	-394	440	834	-23	-614	637	-1165	-779	-219	-157	-766	-98	0
675	0	0	-886	-31	855	458	-870	412	-1583	-1125	-294	-166	-1057	-261	0
676	0	0	-1136	-238	898	687	-1017	330	-1771	-1231	-347	-244	-1132	-294	0
677	0	0	-1336	-283	1053	809	-1194	385	-1971	-1299	-393	-277	-1117	-415	0
678	0	0	-1081	-226	855	653	-968	314	-1782	-1035	-234	-186	-826	-232	0
679	0	0	-348	-172	176	260	-262	2	-981	-190	-32	-40	131	368	0
680	0	0	807	-178	-985	-314	896	-581	-19	735	161	112	1028	933	0
681	0	0	1243	-188	-1431	-527	1337	-809	219	997	351	100	1288	1109	0
682	0	0	984	-234	-1218	-375	1101	-726	-192	651	67	13	853	770	0
683	0	0	268	-236	-504	-16	386	-370	-960	-172	-56	-69	-23	120	0
684	0	0	-344	-213	131	278	-237	-41	-1482	-601	-164	-89	-355	5	0
685	0	0	-565	-195	370	380	-467	87	-1914	-857	-170	-172	-609	-291	0
686	0	0	-762	-252	510	507	-636	129	-2027	-979	-225	-236	-702	-314	0
687	0	0	-857	-291	566	574	-711	137	-2015	-1084	-162	-176	-675	-285	0
688	0	0	-692	-320	372	506	-532	26	-1802	-783	-145	-93	-420	-145	0
689	0	0	109	-310	-419	100	264	-364	-880	155	100	-13	601	516	0
690	0	0	1195	-318	-1513	-438	1354	-915	65	1113	325	250	1503	1084	0
691	0	0	1711	-320	-2031	-695	1871	-1175	366	1482	322	184	1767	1218	0
692	0	0	1365	-322	-1687	-521	1526	-1004	108	1070	184	120	1261	861	0
693	0	0	681	-267	-948	-207	814	-607	-611	362	15	32	434	382	0
694	0	0	39	-240	-279	100	159	-259	-1117	-102	-77	-36	-15	124	0
695	0	0	-163	-209	-46	186	-58	-127	-1266	-372	-201	-73	-240	-3	0
696	0	0	-370	-188	182	279	-276	-3	-1245	-467	-141	-89	-281	-23	0
697	0	0	-364	-188	176	276	-270	-6	-1189	-469	-137	-87	-323	-60	0
698	0	0	-188	-157	31	172	-109	-63	-836	-168	-64	5	-13	240	0
699	0	0	632	-155	-787	-238	709	-471	325	754	192	217	905	981	0
700	0	0	1729	-176	-1905	-776	1817	-1040	1309	1866	397	267	1910	1515	0
701	0	0	2235	-226	-2461	-1004	2348	-1343	1804	2238	409	345	2203	1714	0
702	0	0	1996	-310	-2306	-843	2151	-1308	1716	1971	325	228	1883	1594	0
703	0	0	1393	-380	-1773	-506	1583	-1076	1286	1206	211	199	1127	1051	0
704	0	0	827	-426	-1253	-200	1040	-839	923	937	98	203	808	968	0
705	0	0	659	-481	-1140	-89	899	-810	898	694	-56	164	711	791	0
706	0	0	558	-516	-1074	-21	816	-795	948	675	27	126	737	849	0
707	0	0	586	-533	-1119	-26	852	-826	1177	677	-19	131	812	948	0
708	0	0	959	-519	-1478	-220	1218	-998	1649	1045	97	252	1196	1224	0
709	0	0	1756	-521	-2277	-617	2016	-1399	2708	2015	329	401	2207	1996	0
710	0	0	2852	-504	-3356	-1174	3104	-1930	3734	2944	496	512	3218	2518	0
711	0	0	3480	-479	-3959	-1500	3719	-2219	4273	3305	624	587	3589	2752	0
712	0	0	3240	-469	-3709	-1385	3474	-2089	3992	2983	432	504	3177	2496	0
713	0	0	2623	-432	-3055	-1095	2839	-1743	3447	2217	236	413	2382	2035	0
714	0	0	1904	-422	-2326	-741	2115	-1374	2993	1674	85	331	1903	1827	0
715	0	0	1624	-465	-2089	-579	1856	-1277	2638	1332	27	289	1600	1623	0
716	0	0	1360	-461	-1821	-449	1590	-1141	2428	1076	31	273	1441	1528	0
717	0	0	1160	-426	-1586	-367	1373	-1006	2302	855	-31	203	1268	1381	0
718	0	0	1182	-401	-1583	-390	1382	-992	2343	997	19	318	1288	1511	0
719	0	0	1653	-424	-2077	-614	1865	-1250	3051	1588	217	370	1994	2042	0
720	0	0	2431	-430	-2861	-1000	2646	-1645	3709	2337	300	444	2586	2463	0
721	0	0	2510	-444	-2954	-1033	2732	-1699	3620	2285	279	314	2533	2232	0
722	0	0	1896	-430	-2326	-733	2111	-1378	3003	1571	75	250	1672	1761	0
723	0	0	714	-417	-1131	-148	922	-774	1893	399	-194	54	337	958	0
724	0	0	-429	-424	5	426	-217	-209	814	-459	-368	-133	-521	411	0
725	0	0	-1138	-415	723	776	-930	154	215	-1224	-554	-209	-1264	-69	0
726	0	0	-1788	-378	1410	1083	-1599	516	-434	-1765	-694	-314	-1875	-506	0
727	0	0	-2391	-378	2013	1384	-2202	817	-882	-2244	-764	-289	-2444	-729	0
728	0	0	-2962	-382	2580	1672	-2771	1099	-1293	-2553	-888	-411	-2832	-997	0
729	0	0	-2594	-362	2232	1478	-2413	935	-820	-2035	-713	-370	-2345	-679	0
730	0	0	-2211	-312	1899	1261	-2055	793	-519	-1567	-587	-263	-2011	-475	0
731	0	0	-2313	-273	2040	1293	-2176	883	-698	-1848	-727	-372	-2430	-838	0
732	0	0	-3078	-267	2811	1672	-2944	1272	-1534	-2628	-810	-554	-3317	-1410	0
733	0	0	-4521	-269	4252	2395	-4386	1991	-2760	-3947	-1094	-793	-4914	-2302	0
734	0	0	-5619	-234	5385	2926	-5502	2575	-3680	-4751	-1309	-995	-5787	-2875	0
735	0	0	-6449	-199	6250	3324	-6349	3025	-4454	-5375	-1456	-995	-6533	-3371	0
736	0	0	-7166	-122	7044	3644	-7105	3461	-5080	-6010	-1714	-1150	-7216	-3833	0
737	0	0	-7827	-95	7732	3961	-7779	3818	-5614	-6448	-1687	-1241	-7792	-4172	0
738	0	0	-8298	-73	8225	4185	-8261	4076	-5982	-6578	-1713	-1365	-8097	-4260	0
739	0	0	-8100	-106	7994	4103	-8047	3944	-5511	-6105	-1681	-1181	-7771	-4006	0
740	0	0	-7539	-100	7439	3819	-7489	3669	-5007	-5602	-1435	-1121	-7451	-3767	0
741	0	0	-7853	-159	7694	4006	-7773	3767	-5294	-5730	-1629	-1266	-7804	-3977	0
742	0	0	-8590	-194	8396	4392	-8493	4101	-5990	-6526	-1821	-1437	-8832	-4675	0
743	0	0	-10199	-230	9969	5214	-10084	4869	-7273	-7901	-2050	-1635	-10429	-5629	0
744	0	0	-11396	-273	11123	5834	-11259	5425	-8206	-8828	-2256	-1790	-11393	-6192	0
745	0	0	-12446	-211	12235	6328	-12340	6012	-9061	-9696	-2479	-1891	-12371	-6782	0
746	0	0	-13189	-195	12994	6692	-13091	6399	-9713	-10270	-2595	-2085	-13131	-7276	0
747	0	0	-13835	-98	13737	6966	-13786	6819	-10217	-10588	-2721	-2044	-13634	-7478	0
748	0	0	-14133	75	14208	7029	-14170	7141	-10351	-10799	-2787	-2132	-13946	-7635	0
749	0	0	-13781	225	14006	6778	-13893	7115	-9843	-10270	-2525	-2013	-13564	-7247	0
750	0	0	-13382	273	13655	6554	-13518	6964	-9443	-9769	-2496	-1972	-13261	-7057	0
751	0	0	-13471	254	13725	6608	-13598	6989	-9488	-9894	-2572	-1941	-13597	-7234	0
752	0	0	-14403	172	14575	7115	-14489	7373	-10212	-10792	-2764	-2238	-14635	-7839	0
753	0	0	-15787	56	15843	7865	-15815	7949	-11335	-11925	-3074	-2366	-16020	-8710	0
754	0	0	-17025	-85	16940	8555	-16982	8427	-12125	-12833	-3226	-2506	-16951	-9197	0
755	0	0	-17770	-221	17549	8995	-17659	8664	-12633	-13366	-3360	-2547	-17601	-9521	0
756	0	0	-18386	-296	18090	9341	-18238	8897	-13048	-13770	-3445	-2640	-18090	-9797	0
757	0	0	-18704	-337	18367	9520	-18535	9015	-13098	-13927	-3426	-2601	-18317	-9861	0
758	0	0	-18786	-349	18437	9567	-18611	9044	-12949	-13760	-3369	-2522	-18278	-9690	0
759	0	0	-18066	-300	17766	9183	-17916	8733	-11944	-12879	-3142	-2477	-17339	-9104	0
760	0	0	-16910	-287	16623	8598	-16766	8168	-10867	-11622	-2890	-2182	-16313	-8433	0
761	0	0	-16334	-174	16160	8254	-16247	7993	-10359	-11209	-2824	-2221	-15972	-8204	0
762	0	0	-16279	-36	16243	8157	-16261	8103	-10347	-11281	-2859	-2161	-16206	-8252	0
763	0	0	-16665	83	16748	8291	-16706	8415	-10503	-11754	-2979	-2248	-16656	-8617	0
764	0	0	-16921	145	17066	8388	-16993	8605	-10605	-11899	-2941	-2240	-16765	-8559	0
765	0	0	-16620	215	16835	8202	-16727	8525	-10254	-11651	-2913	-2157	-16447	-8291	0
766	0	0	-16240	265	16505	7987	-16372	8385	-9853	-11370	-2900	-2064	-16140	-7983	0
767	0	0	-15755	304	16059	7725	-15907	8181	-9354	-10929	-2716	-1943	-15539	-7593	0
768	0	0	-14944	302	15246	7321	-15095	7774	-8473	-10229	-2525	-1804	-14658	-7057	0
769	0	0	-13339	248	13587	6545	-13463	6917	-6737	-8522	-2083	-1453	-12835	-5802	0
770	0	0	-11570	223	11793	5673	-11681	6008	-5236	-6949	-1844	-1268	-11201	-4741	0
771	0	0	-10271	201	10472	5035	-10371	5336	-4300	-6072	-1555	-1131	-10107	-4161	0
772	0	0	-9731	199	9930	4766	-9830	5064	-4058	-5920	-1577	-1045	-9775	-3914	0
773	0	0	-9513	188	9701	4662	-9607	4944	-4190	-6147	-1581	-1051	-9750	-4009	0
774	0	0	-9250	219	9469	4515	-9359	4844	-4033	-6006	-1455	-900	-9143	-3682	0
775	0	0	-8468	267	8735	4100	-8601	4501	-3734	-5457	-1390	-807	-8504	-3338	0
776	0	0	-7580	368	7948	3606	-7764	4158	-3228	-4733	-1220	-620	-7562	-2778	0
777	0	0	-6545	479	7024	3033	-6784	3751	-2566	-3944	-940	-529	-6495	-2213	0
778	0	0	-5126	624	5750	2251	-5438	3187	-1573	-2731	-644	-213	-5129	-1373	0
779	0	0	-3271	735	4006	1268	-3638	2370	-5	-919	-294	17	-3039	-98	0
780	0	0	-881	785	1666	48	-1273	1225	1610	944	188	265	-964	1105	0
781	0	0	723	812	89	-767	317	450	2671	2106	570	533	413	1910	0
782	0	0	1786	818	-968	-1302	1377	-75	3169	2638	626	675	1146	2176	0
783	0	0	2133	789	-1344	-1461	1738	-277	3164	2702	622	688	1389	2198	0
784	0	0	2599	741	-1858	-1670	2228	-558	3284	3036	739	750	2184	2551	0
785	0	0	3491	762	-2729	-2126	3110	-983	3571	3507	890	905	2995	2877	0
786	0	0	4406	777	-3629	-2591	4017	-1426	3990	4095	1088	1084	3878	3459	0
787	0	0	5396	814	-4582	-3105	4989	-1884	4547	4733	1233	1146	4865	3938	1
788	0	0	6589	886	-5703	-3737	6146	-2408	5172	5546	1410	1404	6114	4506	0
789	0	0	8366	977	-7389	-4671	7877	-3206	6580	7059	1893	1670	8070	5732	0
790	0	0	10219	1086	-9133	-5652	9676	-4023	7728	8456	2060	1829	9630	6518	0
791	0	0	11322	1101	-10221	-6211	10771	-4560	8091	8995	2236	1907	10342	6704	0
792	0	0	11226	1055	-10171	-6140	10698	-4558	7606	8636	2124	1916	10142	6419	0
793	154	0	10650	1016	-9634	-5833	10142	-4309	6700	7711	1926	1709	9300	5808	0
794	154	0	10085	948	-9137	-5516	9611	-4094	6060	7081	1901	1730	9053	5645	0
795	154	0	9735	841	-8894	-5288	9314	-4026	5367	6555	1782	1596	8778	5315	0
796	154	0	9415	711	-8704	-5063	9059	-3996	4828	6101	1670	1437	8563	5016	0
797	154	0	9181	587	-8594	-4884	8887	-4003	4396	5852	1617	1458	8425	4970	0
798	154	0	9117	517	-8600	-4817	8858	-4041	4068	5738	1637	1526	8382	4915	0
799	154	0	9686	510	-9176	-5098	9431	-4333	4479	6312	1835	1507	9251	5305	0
800	154	0	10423	504	-9919	-5463	10171	-4707	4782	6819	1908	1583	9895	5529	0
801	154	0	10495	475	-10020	-5485	10257	-4772	4397	6594	1839	1476	9670	5238	0
802	154	0	9771	473	-9298	-5122	9534	-4412	3332	5627	1835	1390	8766	4591	0
803	154	0	8319	453	-7866	-4386	8092	-3706	1683	4155	1468	1113	7183	3554	0
804	154	0	7138	405	-6733	-3771	6935	-3164	271	3092	1253	863	6244	2791	0
805	154	0	6057	360	-5697	-3208	5877	-2668	-1043	2118	1014	717	5302	2188	0
806	154	0	5169	318	-4851	-2743	5010	-2266	-2199	1150	847	543	4493	1491	0
807	154	0	4290	269	-4021	-2279	4155	-1876	-3408	364	696	475	3767	1002	0
808	154	0	3738	188	-3550	-1963	3644	-1681	-4258	-194	616	426	3296	824	0
809	154	0	3860	114	-3746	-1987	3803	-1816	-4273	256	702	483	3701	979	0
810	154	0	4251	77	-4174	-2164	4212	-2048	-4281	508	781	455	4066	1129	0
811	154	0	4327	65	-4262	-2196	4294	-2098	-4782	382	871	415	3949	851	0
812	154	0	3495	62	-3433	-1778	3464	-1685	-5905	-585	644	230	3024	267	0
813	154	0	2459	120	-2339	-1289	2399	-1109	-7453	-1782	397	58	1753	-523	0
814	154	0	1499	184	-1315	-841	1407	-565	-8555	-2714	250	-106	1165	-944	0
815	154	0	1061	254	-807	-657	934	-276	-9149	-3437	56	-143	680	-1332	0
816	154	0	719	283	-436	-501	577	-76	-9746	-3914	15	-219	376	-1600	0
817	154	0	490	312	-178	-401	334	67	-10152	-4235	0	-318	265	-1691	0
818	154	0	513	285	-228	-399	370	28	-10188	-4238	40	-180	372	-1590	0
819	154	0	1190	195	-995	-692	1092	-400	-9585	-3375	236	-81	1274	-1026	0
820	154	0	2162	83	-2079	-1122	2120	-998	-8737	-2492	504	5	2213	-545	0
821	154	0	2469	-54	-2523	-1207	2496	-1288	-8481	-2149	471	27	2388	-483	0
822	154	0	2208	-207	-2415	-1000	2311	-1311	-8854	-2337	310	-9	1941	-822	0
823	154	0	1402	-345	-1747	-528	1574	-1046	-9515	-3014	254	-137	1074	-1334	0
824	154	0	703	-461	-1164	-121	933	-812	-9981	-3344	91	-195	774	-1616	0
825	154	0	525	-547	-1072	11	798	-809	-9895	-3457	27	-188	597	-1643	0
826	154	0	378	-595	-973	108	675	-784	-9791	-3412	-46	-178	512	-1645	0
827	154	0	326	-620	-946	147	636	-783	-9575	-3233	-7	-258	646	-1542	0
828	154	0	539	-671	-1210	66	874	-940	-8908	-2778	77	-145	876	-1214	0
829	154	0	1366	-721	-2087	-322	1726	-1404	-7492	-1590	285	65	1965	-419	0
830	154	0	2578	-704	-3282	-937	2930	-1993	-5953	-240	492	184	3014	285	0
831	154	0	3259	-692	-3951	-1283	3605	-2321	-4954	407	698	207	3484	616	0
832	154	0	3200	-614	-3814	-1293	3507	-2214	-4514	583	552	143	3173	428	0
833	154	0	2561	-583	-3144	-989	2852	-1863	-4487	331	382	188	2471	215	0
834	154	0	2177	-531	-2708	-823	2442	-1619	-4188	254	372	143	2207	157	0
835	154	0	2022	-492	-2514	-765	2268	-1503	-3647	549	349	168	2106	238	0
836	154	0	2059	-463	-2522	-798	2290	-1492	-2939	826	325	174	2134	413	0
837	154	0	2094	-459	-2553	-817	2323	-1506	-2069	1352	384	265	2246	680	0
838	154	0	2347	-467	-2814	-940	2580	-1640	-1018	1932	519	281	2502	1146	0
839	154	0	3220	-475	-3695	-1372	3457	-2085	789	3299	807	568	3740	2005	0
840	154	0	4485	-512	-4997	-1986	4741	-2754	2605	4613	1014	735	4687	2781	0
841	154	0	4995	-541	-5536	-2227	5265	-3038	3726	5267	1144	779	5047	3136	0
842	154	0	4768	-502	-5270	-2133	5019	-2886	4169	5214	954	638	4630	3022	0
843	154	0	4200	-444	-4644	-1878	4422	-2544	4423	4753	744	634	3864	2683	0
844	154	0	3467	-397	-3864	-1535	3665	-2130	4613	4355	589	525	3426	2646	0
845	154	0	3353	-356	-3709	-1498	3531	-2032	5115	4277	490	572	3156	2599	0
846	154	0	3110	-302	-3412	-1404	3261	-1857	5600	4118	506	508	2941	2706	0
847	154	0	2908	-273	-3181	-1317	3044	-1727	6132	4126	413	479	2778	2830	0
848	154	0	2927	-281	-3208	-1323	3067	-1744	6945	4388	438	613	2873	3069	0
849	154	0	3480	-316	-3796	-1582	3638	-2056	8334	5236	562	717	3660	3678	0
850	154	0	4307	-345	-4652	-1981	4479	-2498	9688	6097	746	834	4361	4368	0
851	154	0	4654	-312	-4966	-2171	4810	-2639	10417	6334	760	904	4436	4454	0
852	154	0	4225	-271	-4496	-1977	4360	-2383	10489	5911	549	832	3746	4256	0
853	154	0	3163	-296	-3459	-1433	3311	-1877	9888	4890	314	519	2663	3643	0
854	154	0	2305	-325	-2630	-990	2467	-1477	9614	4229	184	545	2046	3439	0
855	154	0	1718	-384	-2102	-667	1910	-1243	9412	3769	91	415	1526	3253	0
856	154	0	1239	-452	-1691	-393	1465	-1071	9469	3445	-93	345	1195	3104	0
857	154	0	859	-533	-1392	-163	1125	-962	9455	3259	-128	386	849	3067	0
858	154	0	648	-603	-1251	-22	949	-927	9692	3185	-133	302	807	3210	0
859	154	0	1185	-659	-1844	-263	1514	-1251	10584	4009	124	434	1569	3786	0
860	154	0	1995	-686	-2681	-654	2338	-1683	11556	4692	258	614	2229	4279	0
861	154	0	2301	-725	-3026	-788	2663	-1875	11791	4803	254	673	2291	4302	0
862	154	0	1761	-733	-2494	-514	2127	-1613	11345	4246	89	545	1610	3959	0
863	154	0	853	-770	-1623	-41	1238	-1196	10431	3323	-79	327	624	3265	0
864	154	0	120	-735	-855	307	487	-795	9824	2768	-192	325	219	2946	0
865	154	0	-233	-704	-471	468	119	-587	9445	2390	-261	289	-118	2774	0
866	154	0	-425	-667	-242	546	-91	-454	9145	2081	-285	192	-269	2572	0
867	154	0	-458	-611	-153	534	-152	-382	9042	2035	-226	368	-287	2677	0
868	154	0	-376	-570	-194	473	-91	-382	8933	2165	-281	265	-129	2653	0
869	154	0	568	-545	-1113	-11	840	-829	9769	3195	19	517	1041	3365	0
870	154	0	1589	-537	-2126	-526	1857	-1331	10439	3994	213	628	1934	3819	0
871	154	0	2173	-496	-2669	-838	2421	-1582	10549	4215	248	614	2236	3841	0
872	154	0	2076	-461	-2537	-807	2306	-1499	10029	3893	176	675	2095	3633	0
873	154	0	1362	-475	-1837	-443	1599	-1156	8865	2960	-50	370	1191	2888	0
874	154	0	916	-426	-1342	-245	1129	-884	8103	2506	-58	477	950	2655	0
875	154	0	653	-355	-1008	-149	830	-681	7271	2042	-201	388	673	2265	0
876	154	0	648	-236	-884	-206	766	-560	6710	1775	-124	364	568	2064	0
877	154	0	560	-161	-721	-199	640	-441	6184	1608	-141	356	545	1928	0
878	154	0	604	-139	-743	-232	673	-441	5738	1635	-182	322	669	1771	0
879	154	0	1321	-122	-1443	-599	1382	-782	6143	2442	143	510	1567	2343	0
880	154	0	2233	-91	-2324	-1071	2278	-1207	6405	3047	230	506	2289	2667	0
881	154	0	2685	-131	-2816	-1277	2750	-1473	6171	3261	304	593	2549	2595	0
882	154	0	2202	-215	-2417	-993	2309	-1316	5307	2686	223	426	1967	2099	0
883	154	0	1276	-322	-1598	-477	1437	-960	3850	1711	54	269	956	1342	0
884	154	0	417	-428	-845	5	631	-636	2766	1032	-85	195	455	882	0
885	154	0	165	-523	-688	179	426	-605	2042	624	-135	199	209	578	0
886	154	0	-273	-653	-380	463	53	-516	1274	242	-300	184	-100	228	0
887	154	0	-406	-731	-325	568	-40	-528	867	199	-207	104	-97	186	0
888	154	0	-366	-719	-353	542	-6	-536	651	203	-81	124	58	180	0
889	154	0	390	-611	-1001	110	695	-806	1032	997	102	166	874	663	0
890	154	0	1474	-504	-1978	-485	1726	-1241	1629	2002	312	389	1823	1175	0
891	154	0	1913	-343	-2256	-785	2084	-1299	1509	2069	351	304	1951	1090	0
892	154	0	1668	-283	-1951	-692	1809	-1117	884	1718	267	246	1437	735	0
893	154	0	751	-261	-1012	-245	881	-636	-302	822	9	122	475	73	0
894	154	0	93	-279	-372	93	232	-325	-1129	289	-71	-21	81	-318	0
895	154	0	-252	-316	-64	284	-94	-190	-1732	-104	-112	5	-145	-649	1
896	154	0	-482	-397	85	439	-283	-156	-2248	-265	-201	-73	-444	-791	0
897	154	0	-698	-510	188	604	-443	-161	-2492	-388	-36	-120	-362	-779	0
898	154	0	-668	-634	34	651	-351	-300	-2644	-186	-65	-120	-310	-805	0
899	154	0	116	-758	-874	321	495	-816	-1972	820	178	73	807	-203	0
900	154	0	963	-874	-1837	-44	1400	-1355	-1272	1598	329	211	1637	246	0
901	169	0	1437	-927	-2364	-255	1900	-1645	-1179	1872	424	252	1821	337	0
902	169	0	1224	-929	-2153	-147	1688	-1541	-1802	1493	426	137	1394	0	0
903	169	0	490	-840	-1330	175	910	-1085	-2851	727	172	11	634	-655	0
904	169	0	-70	-756	-686	413	308	-721	-3544	192	149	-77	246	-937	0
905	169	0	-225	-686	-461	455	118	-573	-3899	-131	0	-48	40	-1094	0
906	169	0	-316	-593	-277	454	-19	-435	-4291	-263	58	-77	32	-1173	0
907	169	0	-269	-517	-248	393	-10	-382	-4430	-256	29	-145	52	-1177	0
908	169	0	-10	-479	-469	244	229	-474	-4316	0	199	-52	417	-950	0
909	169	0	855	-448	-1303	-203	1079	-875	-3540	892	413	128	1352	-374	0
910	169	0	1920	-450	-2370	-735	2145	-1410	-2781	1848	554	244	2376	192	0
911	169	0	2419	-475	-2894	-972	2656	-1684	-2648	2192	566	256	2673	180	0
912	169	0	2231	-506	-2737	-862	2484	-1621	-3010	1777	502	219	2302	19	0
913	169	0	1512	-488	-2000	-512	1756	-1244	-3823	966	372	9	1371	-576	0
914	169	0	941	-459	-1400	-241	1170	-929	-4397	432	261	40	1154	-873	0
915	169	0	817	-488	-1305	-164	1061	-896	-4675	166	267	-15	981	-966	0
916	169	0	703	-453	-1156	-125	929	-804	-4877	58	131	-3	923	-1035	0
917	169	0	644	-469	-1113	-87	878	-791	-4919	-36	182	-29	948	-979	0
918	169	0	762	-516	-1278	-123	1020	-897	-4712	151	215	7	1243	-859	0
919	169	0	1714	-517	-2231	-598	1972	-1374	-3666	1216	514	244	2320	-64	0
920	169	0	2640	-541	-3181	-1049	2910	-1861	-2793	2029	578	366	3150	434	0
921	169	0	3224	-529	-3753	-1347	3488	-2141	-2419	2300	754	302	3451	556	0
922	169	0	2903	-521	-3424	-1191	3163	-1972	-2683	1924	514	289	2997	203	0
923	169	0	2154	-496	-2650	-829	2402	-1573	-3311	1092	417	93	2083	-236	0
924	169	0	1567	-452	-2019	-557	1793	-1235	-3717	564	298	112	1720	-442	0
925	169	0	1362	-376	-1738	-493	1550	-1057	-3880	356	209	108	1495	-682	0
926	169	0	1074	-322	-1396	-376	1235	-859	-3914	135	44	81	1280	-723	0
927	169	0	972	-296	-1268	-338	1120	-782	-3841	-81	112	-3	1136	-634	0
928	169	0	1038	-341	-1379	-348	1208	-860	-3480	149	225	81	1321	-457	0
929	169	0	1779	-370	-2149	-704	1964	-1259	-2436	1049	378	164	2337	232	0
930	169	0	2708	-283	-2991	-1212	2849	-1637	-1480	1879	593	322	3008	717	0
931	169	0	3019	-267	-3286	-1376	3152	-1776	-989	2104	477	331	3129	791	0
932	169	0	2704	-291	-2995	-1206	2849	-1643	-1132	1623	420	273	2539	550	0
933	169	0	1759	-289	-2048	-735	1903	-1168	-1761	737	203	75	1515	-9	0
934	169	0	949	-277	-1226	-336	1087	-751	-2199	91	15	0	944	-236	0
935	169	0	397	-289	-686	-54	541	-487	-2518	-327	-133	-79	467	-531	0
936	169	0	17	-417	-434	200	225	-425	-2425	-570	-126	-147	131	-550	0
937	169	0	-450	-556	-106	503	-172	-331	-2527	-750	-302	-170	-161	-708	0
938	169	0	-577	-677	-100	627	-238	-388	-2054	-640	-201	-23	-230	-549	0
939	169	0	-262	-793	-531	527	134	-662	-1175	104	-93	-19	469	23	0
940	169	0	532	-845	-1377	156	954	-1111	-102	764	31	97	966	589	0
941	169	0	751	-824	-1575	36	1163	-1199	370	999	120	159	1107	642	0
942	169	0	188	-739	-927	275	557	-833	-77	230	-129	-29	151	149	0
943	169	0	-810	-698	112	754	-461	-293	-675	-710	-292	-116	-869	-368	0
944	169	0	-1809	-644	1165	1226	-1487	260	-1251	-1437	-599	-331	-1577	-797	0
945	169	0	-2193	-589	1604	1391	-1898	507	-1383	-1912	-640	-327	-2114	-938	0
946	169	0	-2823	-556	2267	1689	-2545	855	-1544	-2374	-793	-397	-2568	-1109	0
947	169	0	-3101	-494	2607	1797	-2854	1056	-1505	-2587	-921	-391	-2954	-1321	0
948	169	0	-3353	-521	2832	1937	-3092	1155	-1348	-2721	-873	-399	-3028	-1140	0
949	169	0	-2940	-550	2390	1745	-2665	920	-554	-2083	-727	-358	-2380	-649	0
950	169	0	-2246	-566	1680	1406	-1963	557	306	-1511	-661	-221	-1796	-225	0
951	169	0	-2167	-614	1553	1390	-1860	469	583	-1569	-618	-285	-1969	-228	0
952	169	0	-2806	-735	2071	1770	-2438	668	56	-2198	-791	-327	-2809	-677	0
953	169	0	-4000	-768	3232	2384	-3616	1232	-822	-3395	-1105	-564	-4027	-1429	0
954	169	0	-5003	-743	4260	2873	-4631	1758	-1509	-4147	-1268	-636	-4747	-1817	0
955	169	0	-5590	-706	4884	3148	-5237	2089	-1969	-4735	-1484	-776	-5350	-2246	0
956	169	0	-6185	-686	5499	3435	-5842	2406	-2382	-5195	-1557	-867	-5845	-2481	0
957	169	0	-6729	-708	6021	3718	-6375	2656	-2727	-5573	-1658	-929	-6388	-2708	0
958	169	0	-6927	-729	6198	3828	-6562	2734	-2873	-5754	-1567	-869	-6495	-2692	0
959	169	0	-6707	-744	5963	3725	-6335	2609	-2452	-5181	-1536	-843	-6043	-2413	0
960	169	0	-6060	-702	5358	3381	-5709	2328	-1928	-4603	-1458	-743	-5585	-2099	0
961	169	0	-6088	-653	5435	3370	-5761	2391	-2044	-4774	-1456	-869	-5837	-2326	0
962	169	0	-6826	-630	6196	3728	-6511	2783	-2811	-5591	-1619	-999	-6813	-2882	0
963	169	0	-8242	-618	7624	4430	-7933	3503	-4157	-6865	-1969	-1224	-8239	-3841	0
964	169	0	-9514	-620	8894	5067	-9204	4137	-5282	-7833	-2182	-1503	-9279	-4508	0
965	169	0	-10299	-601	9698	5450	-9998	4548	-6052	-8536	-2324	-1515	-10020	-5084	0
966	169	0	-11142	-587	10555	5864	-10848	4984	-6861	-9253	-2481	-1676	-10852	-5468	0
967	169	0	-11838	-583	11255	6210	-11546	5336	-7474	-9748	-2572	-1747	-11498	-5851	0
968	169	0	-12330	-613	11717	6471	-12023	5552	-7891	-9989	-2628	-1815	-11847	-6107	0
969	169	0	-12178	-620	11558	6399	-11868	5469	-7725	-9463	-2487	-1769	-11486	-5823	0
970	169	0	-11876	-562	11314	6219	-11595	5376	-7589	-9114	-2388	-1707	-11339	-5721	0
971	169	0	-11996	-510	11486	6253	-11741	5488	-7831	-9275	-2485	-1749	-11698	-5975	0
972	169	0	-12877	-475	12402	6676	-12639	5963	-8695	-10072	-2694	-1972	-12672	-6661	0
973	169	0	-14155	-523	13632	7339	-13893	6554	-9913	-11281	-2944	-2219	-14094	-7633	0
974	169	0	-15488	-572	14916	8030	-15202	7172	-10912	-12146	-3082	-2322	-15087	-8153	0
975	169	0	-16198	-618	15580	8408	-15889	7481	-11632	-12695	-3249	-2440	-15746	-8638	0
976	169	0	-16935	-692	16243	8813	-16589	7775	-12185	-13056	-3332	-2461	-16356	-9003	0
977	169	0	-17444	-731	16713	9087	-17078	7991	-12518	-13343	-3455	-2576	-16858	-9310	0
978	169	0	-17767	-754	17013	9260	-17390	8129	-12677	-13302	-3350	-2508	-16936	-9282	0
979	169	0	-17277	-793	16484	9035	-16880	7845	-11991	-12573	-3197	-2411	-16311	-8887	0
980	169	0	-16467	-713	15754	8590	-16110	7520	-11316	-11777	-2981	-2298	-15620	-8425	0
981	169	0	-16295	-593	15702	8444	-15998	7554	-11131	-11605	-2964	-2331	-15776	-8435	0
982	169	0	-16706	-469	16237	8587	-16471	7884	-11488	-12097	-3028	-2469	-16433	-8838	0
983	169	0	-17641	-436	17205	9038	-17423	8384	-12241	-12937	-3253	-2605	-17409	-9577	0
984	169	0	-18512	-403	18109	9457	-18310	8853	-12798	-13341	-3424	-2587	-18028	-9915	0
985	169	0	-18910	-465	18445	9687	-18677	8990	-13013	-13739	-3404	-2688	-18408	-10101	0
986	169	0	-19327	-541	18786	9934	-19056	9122	-13110	-13841	-3472	-2706	-18691	-10254	0
987	169	0	-19562	-613	18949	10087	-19255	9168	-13155	-13894	-3426	-2725	-18862	-10198	0
988	169	0	-19467	-733	18734	10100	-19100	9000	-12792	-13537	-3379	-2624	-18596	-10078	0
989	169	0	-18716	-752	17964	9734	-18340	8606	-11717	-12497	-3043	-2432	-17593	-9381	0
990	169	0	-17544	-634	16910	9089	-17227	8138	-10569	-11504	-2915	-2316	-16792	-8774	0
991	169	0	-17030	-814	16216	8922	-16623	7701	-10023	-10974	-2661	-2219	-16288	-8392	0
992	169	0	-17342	-1332	16010	9337	-16676	7339	-10122	-11170	-2698	-2271	-16563	-8553	0
993	169	0	-18153	-1755	16398	9954	-17275	7321	-10786	-11944	-2995	-2409	-17405	-9065	0
994	169	0	-18553	-1883	16670	10218	-17611	7393	-10776	-12113	-2925	-2343	-17386	-9046	0
995	169	0	-18668	-2153	16515	10410	-17591	7181	-11013	-12000	-2861	-2409	-17328	-8827	0
996	169	0	-18665	-2525	16140	10595	-17402	6807	-10761	-12101	-2954	-2345	-17091	-8664	0
997	169	0	-18441	-2890	15551	10665	-16996	6330	-9853	-11907	-2822	-2234	-16633	-8392	0
998	169	0	-17859	-3257	14602	10558	-16230	5672	-9174	-11172	-2673	-2075	-15731	-7661	0
999	169	0	-16522	-3509	13013	10015	-14767	4752	-7783	-9562	-2403	-1804	-14045	-6609	0
1000	169	0	-14720	-3732	10988	9226	-12854	3628	-5948	-7465	-1912	-1423	-12262	-5499	0
1001	169	0	-13432	-3928	9504	8680	-11468	2788	-4875	-6223	-1685	-1309	-11122	-4801	0
1002	169	0	-12750	-4106	8644	8428	-10697	2269	-4083	-5653	-1573	-1183	-10569	-4599	0
1003	169	0	-12499	-4260	8239	8379	-10369	1989	-3748	-5445	-1493	-1185	-10351	-4293	0
1004	169	0	-11959	-4405	7554	8182	-9756	1574	-3288	-4989	-1383	-905	-9488	-3841	1
1005	169	0	-10785	-4502	6283	7643	-8534	890	-2570	-4223	-1196	-729	-8365	-3282	0
1006	169	0	-9724	-4613	5111	7168	-7417	249	-1697	-3356	-933	-481	-7176	-2438	0
1007	169	0	-8500	-4679	3821	6589	-6160	-429	-704	-2283	-776	-308	-5856	-1674	0
1008	169	0	-6853	-4646	2207	5749	-4530	-1219	459	-830	-356	-81	-4213	-667	0
1009	181	0	-4546	-4533	13	4539	-2279	-2260	2388	1408	242	399	-1763	805	0
1010	181	0	-2134	-4469	-2335	3301	100	-3402	4262	3571	698	702	471	2141	0
1011	181	0	-272	-4444	-4172	2358	1950	-4308	5494	4791	970	882	1976	3012	0
1012	181	0	825	-4498	-5323	1836	3074	-4910	6043	5369	1074	1065	2834	3493	0
1013	181	0	1181	-4559	-5740	1689	3460	-5149	6025	5175	1152	1022	3175	3523	0
1014	181	0	1707	-4656	-6363	1474	4035	-5509	6200	5325	1068	1160	3920	3924	0
1015	181	0	2517	-4785	-7302	1134	4909	-6043	6526	5509	1204	1330	4776	4289	0
1016	181	0	3283	-4894	-8177	805	5730	-6535	6766	5897	1414	1437	5626	4667	0
1017	181	0	4132	-4937	-9069	402	6600	-7003	7044	6337	1466	1555	6502	5121	0
1018	181	0	5160	-4945	-10105	-107	7632	-7525	7604	6941	1728	1738	7486	5703	0
1019	181	0	6632	-4912	-11544	-860	9088	-8228	8572	8173	2021	1908	9201	6613	0
1020	181	0	8408	-4838	-13246	-1785	10827	-9042	9507	9308	2318	2044	10854	7372	0
1021	181	0	9389	-4753	-14142	-2318	11765	-9447	9680	9591	2411	2165	11428	7637	0
1022	181	0	9592	-4723	-14315	-2434	11953	-9519	9147	9228	2331	2114	11391	7362	0
1023	181	0	9071	-4671	-13742	-2200	11406	-9206	7979	8235	2130	2095	10635	6791	0
1024	181	0	8666	-4605	-13271	-2030	10968	-8938	7096	7633	2135	2025	10598	6524	0
1025	181	0	8582	-4485	-13067	-2048	10824	-8776	6328	7081	2013	1879	10361	6260	0
1026	181	0	8557	-4382	-12939	-2087	10748	-8660	5660	6776	2128	1924	10386	6198	0
1027	181	0	8596	-4256	-12852	-2170	10724	-8554	5113	6533	2046	1858	10489	6029	0
1028	181	0	8959	-4147	-13106	-2406	11032	-8626	4785	6724	2205	1984	10786	6186	0
1029	181	0	9898	-3965	-13863	-2966	11880	-8914	5265	7317	2399	2081	11845	6757	0
1030	181	0	10930	-3808	-14738	-3561	12834	-9273	5604	7831	2442	2135	12588	7063	0
1031	181	0	11372	-3715	-15087	-3828	13229	-9401	5385	7812	2492	2248	12829	7115	0
1032	181	0	11037	-3635	-14672	-3701	12854	-9153	4425	7115	2326	2095	12287	6508	0
1033	181	0	10086	-3542	-13628	-3272	11857	-8585	3092	5907	2087	1843	11207	5740	0
1034	181	0	9159	-3441	-12600	-2859	10879	-8020	1972	4991	1864	1557	10534	5193	0
1035	181	0	8776	-3391	-12167	-2692	10471	-7779	1243	4390	1670	1501	10132	4776	0
1036	181	0	8192	-3325	-11517	-2433	9854	-7421	618	3771	1567	1359	9634	4396	0
1037	181	0	7854	-3235	-11089	-2309	9471	-7162	65	3420	1377	1214	9296	3992	0
1038	181	0	7689	-3142	-10831	-2273	9260	-6986	-341	3612	1505	1292	9253	3978	0
1039	181	0	8146	-2974	-11120	-2586	9633	-7047	164	4143	1577	1303	9816	4254	0
1040	181	0	8990	-2785	-11775	-3102	10382	-7280	886	4749	1728	1422	10384	4557	0
1041	181	0	9054	-2636	-11690	-3209	10372	-7163	853	4357	1623	1375	10258	4333	0
1042	181	0	8641	-2535	-11176	-3053	9908	-6855	320	3548	1445	1212	9488	3872	0
1043	181	0	7575	-2452	-10027	-2561	8801	-6239	-919	2522	1272	1030	8227	3179	0
1044	181	0	6507	-2434	-8941	-2036	7724	-5687	-1765	1864	1055	921	7536	2762	0
1045	181	0	5960	-2444	-8404	-1758	7182	-5424	-2000	1429	1057	791	6908	2320	0
1046	181	0	5498	-2463	-7961	-1517	6729	-5212	-2116	1210	1004	743	6528	2209	0
1047	181	0	5126	-2465	-7591	-1330	6358	-5028	-2033	1228	977	686	6239	2165	0
1048	181	0	4940	-2432	-7372	-1254	6156	-4902	-1767	1406	898	671	6159	2308	0
1049	181	0	5523	-2376	-7899	-1573	6711	-5137	-669	2265	1187	733	6978	2871	0
1050	181	0	6489	-2312	-8801	-2088	7645	-5556	589	3096	1264	886	7558	3511	0
1051	181	0	6695	-2244	-8939	-2225	7817	-5591	1328	3325	1226	964	7661	3610	0
1052	181	0	6330	-2174	-8504	-2078	7417	-5339	1422	2859	1026	789	7028	3239	0
1053	181	0	5459	-2093	-7552	-1683	6505	-4822	1138	2329	851	715	6054	2828	0
1054	181	0	4679	-2037	-6716	-1321	5697	-4376	1167	2058	766	539	5468	2632	0
1055	181	0	4497	-1988	-6485	-1254	5491	-4236	1536	2364	696	679	5280	2617	0
1056	181	0	4268	-1928	-6196	-1170	5232	-4062	2011	2619	634	638	5045	2733	0
1057	181	0	4219	-1899	-6118	-1160	5168	-4008	2838	3201	758	628	5115	2964	0
1058	181	0	4454	-1887	-6341	-1283	5397	-4114	3728	4044	853	677	5379	3354	0
1059	181	0	5439	-1874	-7313	-1782	6376	-4593	5627	5538	1193	954	6568	4246	0
1060	181	0	6553	-1856	-8409	-2348	7481	-5132	7404	6937	1437	1125	7428	5069	0
1061	181	0	7206	-1879	-9085	-2663	8145	-5482	8627	7839	1528	1179	7940	5439	0
1062	181	0	6978	-1926	-8904	-2526	7941	-5415	9257	7760	1396	1107	7447	5426	0
1063	181	0	6357	-1924	-8281	-2216	7319	-5102	9362	7397	1167	977	6751	5135	0
1064	181	0	5824	-1860	-7684	-1982	6754	-4772	9876	7251	1150	958	6499	5259	0
1065	181	0	5697	-1775	-7472	-1961	6584	-4623	10530	7232	1117	927	6281	5230	0
1066	181	0	5632	-1726	-7358	-1953	6495	-4542	11217	7434	1065	937	6250	5486	0
1067	181	0	5552	-1757	-7309	-1897	6430	-4533	11983	7631	1002	979	6128	5624	0
1068	181	0	5584	-1848	-7432	-1868	6508	-4640	12171	8010	1012	1061	6293	5984	0
1069	181	0	6248	-1934	-8182	-2157	7215	-5058	12270	9063	1274	1165	7273	6846	0
1070	181	0	7139	-2031	-9170	-2554	8154	-5600	12222	9950	1369	1255	8097	7469	0
1071	181	0	7577	-2124	-9701	-2726	8639	-5912	12266	10441	1437	1394	8301	7818	0
1072	181	0	7143	-2143	-9286	-2500	8214	-5714	12171	10171	1315	1241	7760	7684	0
1073	181	0	6478	-2180	-8658	-2149	7568	-5419	12222	9492	1177	1189	6817	7230	0
1074	181	0	5657	-2168	-7825	-1744	6741	-4996	12239	9022	938	1117	6413	7113	0
1075	181	0	5290	-2093	-7383	-1598	6336	-4738	12229	8664	923	1049	5911	6999	0
1076	181	0	5094	-1998	-7092	-1548	6093	-4545	12266	8545	843	1065	5777	6964	0
1077	181	0	4912	-1912	-6824	-1500	5868	-4368	12189	8601	832	1096	5682	6972	0
1078	181	0	4980	-1889	-6869	-1545	5924	-4379	12243	8743	801	1123	5808	7145	0
1079	181	0	5706	-1879	-7585	-1913	6645	-4732	12262	9690	1076	1288	6741	7831	0
1080	181	0	6522	-1858	-8380	-2332	7451	-5119	12194	10394	1214	1340	7410	8316	0
1081	181	0	6703	-1877	-8580	-2413	7641	-5228	12274	10452	1229	1385	7354	8299	0
1082	181	0	6199	-1916	-8115	-2141	7157	-5015	12251	9855	1090	1253	6702	7882	0
1083	181	0	5009	-1924	-6933	-1542	5971	-4428	12167	8764	766	1049	5406	6993	0
1084	181	0	3924	-1963	-5887	-980	4905	-3925	12212	7895	597	964	4716	6597	0
1085	181	0	3343	-1945	-5288	-699	4315	-3616	12200	7193	473	869	4151	6252	0
1086	181	0	2803	-1963	-4766	-420	3784	-3364	12157	6685	374	787	3668	5944	0
1087	181	0	2524	-1957	-4481	-283	3502	-3219	12210	6372	380	816	3523	5773	0
1088	181	0	2366	-1940	-4306	-213	3336	-3123	12183	6246	384	801	3398	5746	0
1089	181	0	3007	-1912	-4919	-547	3963	-3415	12204	6916	473	979	4242	6165	0
1090	181	0	3783	-1841	-5624	-971	4703	-3732	12161	7447	646	921	4915	6493	0
1091	181	0	4082	-1747	-5829	-1167	4955	-3788	12165	7414	618	1002	4941	6376	0
1092	181	0	3624	-1664	-5288	-980	4456	-3476	12196	6640	463	954	4207	5827	0
1093	181	0	2614	-1617	-4231	-498	3422	-2924	12154	5470	254	673	3175	5045	0
1094	181	0	1877	-1616	-3493	-130	2685	-2554	12210	4729	93	688	2704	4638	0
1095	181	0	1457	-1592	-3049	67	2253	-2320	12095	4134	-44	601	2281	4132	0
1096	181	0	1187	-1548	-2735	180	1961	-2141	12049	3788	-7	516	2116	3883	0
1097	181	0	1030	-1577	-2607	273	1818	-2092	11605	3459	-77	580	1912	3645	0
1098	181	0	1049	-1637	-2686	294	1867	-2161	11228	3358	31	576	2192	3550	0
1099	181	0	1697	-1732	-3429	17	2563	-2580	11300	4196	110	690	3133	4006	0
1100	181	0	2712	-1848	-4560	-432	3636	-3204	11626	4917	380	814	3955	4330	0
1101	181	0	2908	-1992	-4900	-458	3904	-3446	11149	4937	428	750	4190	4240	0
1102	181	0	2648	-2037	-4685	-305	3666	-3361	10072	4339	291	624	3519	3649	0
1103	181	0	1885	-2099	-3984	107	2934	-3041	8537	3412	230	554	2686	2807	0
1104	181	0	1053	-2052	-3105	499	2079	-2578	7271	2667	7	446	2221	2397	0
1105	181	0	871	-1934	-2805	531	1838	-2369	6240	2188	-81	360	1856	1879	0
1106	181	0	580	-1761	-2341	590	1460	-2051	5193	1775	-166	345	1693	1594	0
1107	181	0	570	-1476	-2046	453	1308	-1761	4337	1480	-143	300	1439	1344	0
1108	181	0	794	-1099	-1893	152	1343	-1496	3769	1629	-58	343	1571	1326	0
1109	181	0	1669	-717	-2386	-476	2027	-1551	3891	2312	267	384	2522	1720	0
1110	181	0	2755	-298	-3053	-1228	2904	-1675	3984	3055	411	382	3237	2037	0
1111	181	0	3346	62	-3284	-1704	3315	-1611	3625	3290	440	465	3398	1841	0
1112	181	0	3092	419	-2673	-1755	2882	-1127	2566	2729	325	298	2729	1299	0
1113	181	0	2416	793	-1623	-1604	2019	-415	1059	1829	131	141	1726	469	0
1114	181	0	1855	1231	-624	-1543	1239	303	-129	1214	50	131	1259	120	0
1115	181	0	1765	1738	-27	-1751	896	855	-1078	861	-9	23	970	-360	0
1116	181	0	1756	2178	422	-1967	667	1300	-1895	746	31	-19	748	-593	0
1117	181	0	1661	2411	750	-2036	455	1580	-2473	591	31	-65	589	-880	0
1118	181	0	1709	2498	789	-2103	460	1643	-2948	665	85	-44	754	-919	0
1119	181	0	2396	2432	36	-2414	1180	1234	-2541	1530	393	110	1590	-413	0
1120	181	0	3371	2415	-956	-2893	2163	729	-2108	2401	675	217	2442	-31	1
1121	181	0	3660	2318	-1342	-2989	2501	488	-2351	2461	717	137	2558	-157	0
1122	181	0	3179	1963	-1216	-2571	2197	373	-3208	2157	556	164	2054	-595	0
1123	181	0	2012	1392	-620	-1702	1316	386	-4479	1179	331	-145	1043	-1358	0
1124	181	0	1022	830	-192	-926	607	319	-5412	649	310	-106	599	-1693	0
1125	181	0	366	182	-184	-274	275	-1	-6083	215	209	-225	306	-1990	0
1126	181	0	-116	-455	-339	285	111	-397	-6625	48	188	-199	100	-2225	0
1127	181	0	-605	-1070	-465	837	-70	-767	-6962	-19	145	-195	62	-2345	0
1128	181	0	-735	-1394	-659	1064	-38	-1026	-7063	-19	213	-252	139	-2250	0
1129	189	0	78	-1491	-1569	706	823	-1530	-6374	952	547	-36	1257	-1577	0
1130	189	0	937	-1505	-2442	284	1689	-1973	-5734	1695	613	71	1982	-1191	0
1131	189	0	1513	-1435	-2948	-39	2230	-2191	-5534	1957	673	143	2188	-1175	0
1132	189	0	1143	-1394	-2537	125	1840	-1965	-6122	1445	537	73	1650	-1489	0
1133	189	0	337	-1410	-1747	536	1042	-1578	-7108	587	310	-147	723	-2132	0
1134	189	0	-367	-1387	-1020	877	326	-1203	-7765	-46	252	-188	351	-2456	0
1135	189	0	-584	-1381	-797	982	106	-1089	-8138	-391	226	-254	89	-2607	0
1136	189	0	-833	-1356	-523	1094	-155	-939	-8402	-696	149	-240	-89	-2712	0
1137	189	0	-1007	-1396	-389	1201	-309	-892	-8545	-859	81	-325	-153	-2772	0
1138	189	0	-923	-1400	-477	1161	-223	-938	-8390	-717	226	-242	-31	-2568	0
1139	189	0	-214	-1418	-1204	816	495	-1311	-7536	178	347	-58	942	-1986	0
1140	189	0	854	-1437	-2291	291	1572	-1864	-6512	946	560	34	1912	-1398	0
1141	189	0	1212	-1451	-2663	119	1937	-2057	-6305	1098	531	56	1945	-1323	0
1142	189	0	945	-1427	-2372	241	1658	-1899	-6663	607	494	7	1449	-1538	0
1143	189	0	117	-1433	-1550	658	833	-1491	-7412	-285	287	-128	562	-2033	0
1144	189	0	-491	-1400	-909	945	209	-1154	-7880	-849	141	-153	124	-2279	0
1145	189	0	-799	-1402	-603	1100	-98	-1002	-8184	-1210	1	-168	-151	-2475	0
1146	189	0	-980	-1406	-426	1193	-277	-916	-8241	-1466	50	-194	-300	-2442	0
1147	189	0	-1129	-1439	-310	1284	-409	-874	-8171	-1577	17	-166	-360	-2463	0
1148	189	0	-1092	-1478	-386	1285	-353	-932	-8021	-1456	36	-161	-215	-2217	0
1149	189	0	-225	-1495	-1270	860	522	-1382	-6958	-614	380	-79	894	-1441	0
1150	189	0	741	-1482	-2223	370	1482	-1852	-5986	205	498	110	1685	-797	0
1151	189	0	1251	-1418	-2669	83	1960	-2043	-5608	446	531	137	1870	-746	0
1152	189	0	953	-1365	-2318	206	1635	-1841	-5787	1	310	29	1400	-973	0
1153	189	0	177	-1336	-1513	579	845	-1424	-6497	-892	159	-102	438	-1489	0
1154	189	0	-561	-1325	-764	943	101	-1044	-6970	-1493	3	-184	87	-1687	0
1155	189	0	-815	-1334	-519	1074	-148	-926	-7063	-1881	0	-180	-238	-1786	0
1156	189	0	-1044	-1350	-306	1197	-369	-828	-7209	-2050	-155	-194	-358	-1883	0
1157	189	0	-1191	-1429	-238	1310	-476	-833	-7102	-2145	-104	-203	-469	-1841	0
1158	189	0	-1121	-1526	-405	1323	-358	-965	-6768	-1883	-32	-97	-161	-1612	0
1159	189	0	-444	-1617	-1173	1030	364	-1395	-5754	-1012	97	50	694	-913	0
1160	189	0	506	-1707	-2213	600	1359	-1960	-4712	-120	388	149	1612	-351	0
1161	189	0	876	-1713	-2589	418	1732	-2151	-4285	3	384	153	1625	-166	0
1162	189	0	609	-1707	-2316	549	1462	-2011	-4500	-339	223	54	1206	-508	0
1163	189	0	-221	-1643	-1422	932	600	-1532	-5146	-1160	64	-52	242	-983	0
1164	189	0	-910	-1592	-682	1251	-114	-1137	-5643	-1705	-100	-157	-232	-1270	0
1165	189	0	-1153	-1552	-399	1352	-377	-975	-5682	-1773	-69	-139	-397	-1375	0
1166	189	0	-1375	-1493	-118	1434	-628	-805	-5812	-1996	-287	-265	-651	-1443	0
1167	189	0	-1469	-1476	-7	1472	-731	-741	-5532	-1957	-120	-153	-593	-1371	0
1168	189	0	-1465	-1474	-9	1469	-728	-741	-5302	-1864	-155	-162	-616	-1193	0
1169	189	0	-562	-1489	-927	1025	182	-1208	-4108	-859	69	97	424	-436	0
1170	189	0	293	-1501	-1794	604	1043	-1647	-3138	40	267	188	1237	174	0
1171	189	0	778	-1509	-2287	365	1532	-1898	-2657	273	277	112	1420	182	0
1172	189	0	467	-1474	-1941	503	1204	-1707	-2859	-108	174	137	803	-34	0
1173	189	0	-404	-1410	-1006	907	301	-1208	-3521	-940	-89	-87	-97	-616	0
1174	189	0	-1090	-1406	-316	1248	-387	-861	-3806	-1400	-135	-166	-498	-779	0
1175	189	0	-1386	-1367	19	1376	-702	-674	-3922	-1680	-294	-182	-748	-948	0
1176	189	0	-1569	-1358	211	1463	-890	-573	-3977	-1837	-296	-226	-999	-1001	0
1177	189	0	-1702	-1359	343	1530	-1022	-508	-3858	-1751	-205	-230	-1004	-973	0
1178	189	0	-1667	-1334	333	1500	-1000	-500	-3492	-1639	-197	-135	-865	-741	0
1179	189	0	-801	-1338	-537	1069	-132	-937	-2349	-628	36	-58	133	-75	0
1180	189	0	91	-1389	-1480	649	785	-1434	-1290	356	188	34	999	611	0
1181	189	0	467	-1418	-1885	475	1176	-1651	-836	535	184	48	1127	624	0
1182	189	0	200	-1443	-1643	621	921	-1543	-1024	240	85	52	673	362	0
1183	189	0	-656	-1402	-746	1029	45	-1074	-1788	-552	-133	-145	-279	-120	0
1184	189	0	-1180	-1212	-32	1196	-574	-622	-2128	-1004	-201	-240	-659	-277	0
1185	189	0	-1412	-1094	318	1253	-865	-388	-2277	-1371	-302	-205	-999	-477	0
1186	189	0	-1598	-1024	574	1311	-1086	-225	-2293	-1476	-399	-244	-1185	-488	0
1187	189	0	-1605	-940	665	1272	-1135	-137	-2106	-1443	-370	-223	-1094	-463	0
1188	189	0	-1480	-904	576	1192	-1028	-164	-1732	-1239	-335	-178	-1010	-258	0
1189	189	0	-698	-874	-176	786	-261	-525	-661	-228	-56	31	67	510	0
1190	189	0	295	-913	-1208	309	751	-1060	320	713	128	62	890	1045	0
1191	189	0	772	-983	-1755	105	1263	-1369	754	1037	168	81	1092	1150	0
1192	189	0	377	-1109	-1486	366	931	-1297	576	748	-32	71	700	896	0
1193	189	0	-438	-1229	-791	833	176	-1010	-15	-87	-242	-124	-199	364	0
1194	189	0	-1158	-1371	-213	1264	-472	-792	-329	-541	-320	-186	-541	116	0
1195	189	0	-1447	-1491	-44	1469	-701	-767	-485	-675	-444	-242	-760	38	0
1196	189	0	-1666	-1505	161	1585	-913	-672	-401	-878	-432	-178	-944	-17	0
1197	189	0	-1807	-1524	283	1665	-1045	-620	-380	-884	-483	-267	-989	3	0
1198	189	0	-1601	-1487	114	1544	-857	-686	21	-556	-411	-176	-816	164	0
1199	189	0	-807	-1431	-624	1119	-91	-1027	1148	358	-112	0	248	925	0
1200	189	0	216	-1365	-1581	574	898	-1473	2137	1332	-27	36	1140	1501	0
1201	189	0	811	-1319	-2130	254	1470	-1724	2706	1645	85	97	1392	1656	0
1202	189	0	549	-1276	-1825	363	1187	-1550	2456	1325	-7	27	942	1414	0
1203	189	0	-345	-1231	-886	788	270	-1058	1866	417	-279	-139	-64	832	0
1204	189	0	-869	-1187	-318	1028	-275	-752	1513	9	-364	-85	-399	616	0
1205	189	0	-1139	-1158	-19	1148	-560	-588	1369	-180	-434	-135	-642	523	0
1206	189	0	-1340	-1119	221	1229	-780	-449	1311	-376	-492	-143	-838	494	0
1207	189	0	-1403	-1105	298	1254	-850	-403	1464	-294	-477	-104	-849	543	0
1208	189	0	-1297	-1082	215	1189	-756	-433	1790	-199	-411	-161	-653	667	0
1209	189	0	-430	-1068	-638	749	104	-853	2886	904	-168	44	417	1400	0
1210	189	0	502	-960	-1462	229	982	-1211	3866	1709	-36	157	1241	2027	0
1211	189	0	1195	-801	-1996	-197	1595	-1398	4287	2009	44	159	1422	2064	0
1212	189	0	890	-706	-1596	-92	1243	-1151	4066	1718	-91	207	1014	1844	0
1213	189	0	113	-657	-770	272	441	-713	3424	822	-252	-75	19	1338	0
1214	189	0	-435	-671	-236	553	-99	-453	3051	488	-300	-23	-182	1195	0
1215	189	0	-794	-696	98	745	-446	-299	2745	166	-426	-89	-539	1002	0
1216	189	0	-907	-787	120	847	-513	-333	2762	75	-415	-110	-613	907	0
1217	189	0	-1099	-836	263	967	-681	-286	2704	176	-477	-65	-626	985	0
1218	189	0	-911	-869	42	890	-476	-413	3022	320	-384	-56	-453	1088	0
1219	189	0	-155	-888	-733	521	289	-810	4013	1313	-93	129	543	1835	0
1220	189	0	855	-762	-1617	-46	1236	-1189	5042	2182	46	172	1422	2388	0
1221	189	0	1436	-597	-2033	-419	1734	-1315	5391	2417	56	211	1625	2456	0
1222	189	0	1145	-463	-1608	-341	1376	-1035	5044	2157	-7	149	1173	2192	0
1223	189	0	410	-424	-834	7	622	-629	4293	1311	-240	-11	215	1621	0
1224	189	0	-271	-426	-155	348	-58	-290	3885	768	-298	-89	-168	1305	0
1225	189	0	-562	-506	56	534	-309	-225	3493	628	-335	-60	-388	1214	0
1226	189	0	-818	-593	225	705	-521	-184	3393	283	-453	-153	-614	1016	0
1227	189	0	-932	-669	263	800	-597	-203	3373	320	-448	-64	-545	1016	0
1228	189	0	-925	-739	186	832	-555	-276	3447	463	-312	-58	-463	1266	0
1229	189	0	-85	-723	-638	404	276	-680	4366	1330	-118	120	523	1794	0
1230	189	0	968	-646	-1614	-161	1291	-1130	5276	2425	112	285	1427	2417	0
1231	189	0	1428	-562	-1990	-433	1709	-1276	5474	2514	124	283	1660	2421	0
1232	189	0	1254	-486	-1740	-384	1497	-1113	5032	2190	-64	104	1160	2089	0
1233	189	0	499	-420	-919	-39	709	-669	4238	1379	-170	58	341	1520	0
1234	189	0	-189	-353	-164	271	-12	-258	3573	785	-329	-60	-131	1196	0
1235	189	0	-348	-316	32	332	-190	-142	3214	554	-287	-19	-378	1084	0
1236	189	0	-593	-289	304	441	-448	7	2911	386	-399	-118	-436	818	0
1237	189	0	-647	-287	360	467	-503	36	2828	217	-455	-166	-430	822	0
1238	189	0	-532	-294	238	413	-385	-28	2941	397	-254	-32	-226	985	0
1239	189	0	295	-265	-560	-15	427	-412	3746	1361	-106	126	752	1594	0
1240	189	0	1354	-279	-1633	-537	1493	-956	4613	2223	139	291	1598	2163	0
1241	189	0	1846	-258	-2104	-794	1975	-1181	4822	2556	213	265	1941	2217	0
1242	189	0	1683	-194	-1877	-744	1780	-1035	4442	2122	77	190	1515	1879	0
1243	189	0	1020	-95	-1115	-462	1067	-605	3536	1416	-58	64	708	1321	0
1244	189	0	378	-50	-428	-164	403	-239	2977	836	-178	-62	318	1107	0
1245	189	0	62	-112	-174	25	118	-143	2535	560	-279	-19	3	845	0
1246	189	0	-159	-95	64	127	-111	-15	2209	339	-291	-69	-228	721	0
1247	189	0	-290	-139	151	214	-220	6	2079	347	-376	-25	-221	638	0
1248	189	0	-225	-161	64	193	-144	-48	2196	442	-217	-58	-77	766	0
1249	189	0	476	-267	-743	-104	609	-505	3065	1408	-36	180	927	1367	0
1250	189	0	1406	-376	-1782	-515	1594	-1079	3868	2184	184	256	1722	1910	0
1251	189	0	1791	-471	-2262	-660	2026	-1366	4091	2450	242	248	1978	1941	0
1252	189	0	1414	-566	-1980	-424	1697	-1273	3633	2040	85	166	1423	1614	0
1253	189	0	565	-630	-1195	32	880	-912	2770	1179	-83	13	453	1012	0
1254	189	0	-194	-665	-471	429	138	-568	2180	620	-236	1	38	791	0
1255	189	0	-408	-667	-259	537	-74	-463	1897	269	-294	-73	-250	486	0
1256	189	0	-680	-651	29	665	-354	-311	1557	79	-401	-65	-382	382	0
1257	189	0	-822	-572	250	697	-536	-161	1449	-64	-372	-157	-543	391	0
1258	189	0	-637	-471	166	554	-401	-152	1623	89	-252	-27	-374	533	0
1259	189	0	38	-388	-426	175	232	-407	2382	913	-73	11	597	1028	0
1260	189	0	1047	-343	-1390	-352	1218	-866	3197	1778	65	180	1464	1542	0
1261	189	0	1428	-389	-1817	-519	1622	-1103	3369	1872	98	252	1505	1507	0
1262	189	0	968	-549	-1517	-209	1242	-1033	2844	1458	-31	114	1008	1286	0
1263	189	0	27	-698	-725	335	376	-711	1881	502	-209	-50	-65	558	0
1264	189	0	-776	-878	-102	827	-337	-490	1235	-79	-292	-98	-479	300	0
1265	189	0	-1250	-1055	195	1152	-722	-430	680	-519	-401	-242	-822	-19	0
1266	189	0	-1604	-1164	440	1384	-1022	-362	296	-834	-479	-228	-1107	-215	0
1267	189	0	-1892	-1270	622	1581	-1257	-324	-34	-991	-471	-323	-1158	-294	0
1268	189	0	-1807	-1288	519	1547	-1163	-384	52	-878	-436	-104	-1132	-186	0
1269	189	0	-1306	-1268	38	1287	-672	-615	564	-159	-318	-188	-281	205	0
1270	189	0	-355	-1259	-904	807	274	-1081	1255	580	-40	-79	452	675	0
1271	189	0	-155	-1231	-1076	693	460	-1153	1226	599	-102	42	386	574	0
1272	189	0	-660	-1162	-502	911	-79	-832	486	-62	-219	-164	-376	71	0
1273	189	0	-1679	-1136	543	1407	-1111	-296	-636	-1103	-452	-347	-1517	-743	0
1274	189	0	-2756	-1146	1610	1951	-2183	232	-1668	-1914	-688	-444	-2318	-1202	0
1275	189	0	-3308	-1142	2166	2225	-2737	512	-2328	-2502	-781	-566	-2847	-1701	0
1276	189	0	-4013	-1185	2828	2599	-3420	821	-2981	-3055	-927	-638	-3462	-2005	0
1277	189	0	-4516	-1261	3255	2888	-3885	997	-3476	-3418	-970	-702	-3951	-2357	0
1278	189	0	-4975	-1293	3682	3134	-4328	1194	-3717	-3689	-985	-702	-4333	-2405	0
1279	189	0	-4703	-1369	3334	3036	-4018	982	-3377	-3123	-907	-719	-3767	-2211	0
1280	189	0	-4292	-1414	2878	2853	-3585	732	-3001	-2601	-768	-673	-3418	-1945	0
1281	189	0	-4393	-1439	2954	2916	-3673	757	-3255	-2731	-851	-725	-3734	-2120	0
1282	189	0	-5258	-1396	3862	3327	-4560	1233	-4025	-3528	-1070	-884	-4698	-2793	0
1283	189	0	-6609	-1358	5251	3983	-5930	1946	-5317	-4853	-1295	-1123	-6273	-3699	0
1284	189	0	-7724	-1297	6427	4510	-7075	2565	-6184	-5676	-1507	-1218	-7212	-4320	0
1285	189	0	-8594	-1259	7335	4926	-7964	3038	-6962	-6361	-1685	-1422	-7965	-4828	0
1286	189	0	-9295	-1229	8066	5262	-8680	3418	-7635	-6972	-1821	-1476	-8623	-5239	0
1287	189	0	-10003	-1231	8772	5617	-9387	3770	-8217	-7391	-1841	-1629	-9236	-5577	0
1288	189	0	-10516	-1259	9257	5887	-9886	3999	-8415	-7711	-1943	-1627	-9705	-5833	0
1289	189	0	-10328	-1323	9005	5825	-9666	3841	-7994	-7129	-1746	-1573	-9265	-5497	0
1290	189	0	-9926	-1385	8541	5655	-9233	3578	-7651	-6658	-1705	-1470	-9057	-5269	0
1291	189	0	-10132	-1455	8677	5793	-9404	3611	-7765	-6822	-1695	-1546	-9379	-5476	0
1292	189	0	-11113	-1520	9593	6316	-10353	4036	-8594	-7730	-2025	-1676	-10623	-6266	0
1293	189	0	-12712	-1530	11182	7121	-11947	4826	-9886	-9135	-2401	-1984	-12241	-7273	0
1294	189	0	-14055	-1575	12480	7815	-13267	5452	-10916	-10025	-2533	-2161	-13351	-7736	0
1295	189	0	-14906	-1565	13341	8235	-14123	5888	-11519	-10873	-2663	-2176	-14212	-8332	0
1296	189	0	-15878	-1575	14303	8726	-15090	6364	-12119	-11413	-2873	-2366	-14967	-8693	0
1297	189	0	-16415	-1584	14831	8999	-15623	6623	-12493	-11795	-2913	-2452	-15490	-8956	0
1298	189	0	-16723	-1557	15166	9140	-15944	6804	-12419	-11870	-2979	-2324	-15649	-8999	0
1299	189	0	-16295	-1501	14794	8898	-15544	6646	-11826	-11129	-2807	-2225	-15031	-8532	0
1300	189	0	-15702	-1445	14257	8573	-14979	6406	-11112	-10588	-2640	-2215	-14666	-8111	0
1301	189	0	-15593	-1369	14224	8481	-14908	6427	-10976	-10495	-2669	-2099	-14829	-8140	0
1302	189	0	-16272	-1334	14938	8803	-15605	6802	-11502	-11187	-2851	-2329	-15681	-8662	0
1303	189	0	-17318	-1325	15993	9321	-16655	7334	-12286	-12194	-3119	-2531	-16934	-9317	0
1304	189	0	-18301	-1367	16934	9834	-17617	7783	-12763	-12805	-3156	-2522	-17473	-9548	0
1305	189	0	-18885	-1435	17450	10160	-18167	8007	-13093	-13358	-3344	-2624	-18100	-9909	0
1306	189	0	-19283	-1468	17815	10375	-18549	8173	-13257	-13548	-3441	-2622	-18441	-10000	0
1307	189	0	-19647	-1476	18171	10561	-18909	8347	-13312	-13690	-3396	-2644	-18680	-9991	0
1308	189	0	-19702	-1480	18222	10591	-18962	8371	-13050	-13585	-3313	-2630	-18653	-9855	0
1309	189	0	-18916	-1394	17522	10155	-18219	8064	-11894	-12468	-3051	-2413	-17826	-9180	0
1310	189	0	-18098	-1482	16616	9790	-17357	7567	-10832	-12142	-3055	-2479	-17072	-8832	0
1311	189	0	-17746	-1897	15849	9821	-16797	6976	-10468	-11453	-3113	-2298	-16715	-8487	0
1312	189	0	-18058	-2042	16016	10050	-17037	6987	-11281	-10299	-2457	-2341	-17083	-8173	0
1313	189	0	-18846	-2324	16522	10585	-17684	7099	-12390	-10499	-2560	-2353	-18030	-8784	0
1314	189	0	-19723	-2719	17004	11221	-18363	7142	-10900	-11940	-2721	-2477	-18156	-9403	0
1315	189	0	-19824	-3051	16773	11437	-18298	6861	-10865	-12825	-3393	-2454	-18181	-9079	0
1316	189	0	-19785	-3261	16524	11523	-18154	6631	-11622	-13246	-3214	-2423	-17939	-8526	0
1317	189	0	-19434	-3338	16096	11386	-17765	6379	-11638	-12811	-3038	-2351	-17483	-8427	0
1318	189	0	-18660	-3344	15316	11002	-16988	5986	-10683	-12024	-2855	-2137	-16458	-7717	0
1319	189	0	-17056	-3290	13766	10173	-15411	5238	-8836	-10489	-2704	-1918	-14730	-6714	0
1320	189	0	-14940	-3268	11672	9104	-13306	4202	-6704	-8130	-2005	-1581	-12809	-5598	0
1321	189	0	-13547	-3265	10282	8406	-11914	3508	-6035	-6836	-1600	-1334	-11525	-4619	0
1322	189	0	-12648	-3321	9327	7984	-10987	3003	-5907	-6151	-1559	-1264	-10928	-4384	1
1323	189	0	-12208	-3447	8761	7827	-10484	2657	-5814	-6079	-1482	-1224	-10429	-4256	0
1324	189	0	-11598	-3612	7986	7605	-9792	2187	-5404	-5680	-1288	-1047	-9486	-3567	0
1325	189	0	-10407	-3703	6704	7055	-8555	1500	-4861	-4991	-1140	-840	-8297	-2908	0
1326	189	0	-9148	-3757	5391	6452	-7269	817	-4258	-4089	-958	-632	-6939	-2450	0
1327	189	0	-7790	-3848	3942	5819	-5866	47	-3396	-2999	-721	-422	-5521	-1619	0
1328	189	0	-6120	-3897	2223	5008	-4171	-837	-2411	-1740	-256	-87	-3880	-620	0
1329	189	0	-3955	-3895	60	3925	-2007	-1917	-853	254	244	289	-1486	783	0
1330	189	0	-1517	-3909	-2392	2713	437	-3150	803	2192	677	554	807	1940	0
1331	189	0	282	-3912	-4194	1815	2238	-4053	1823	3369	940	774	2333	2665	0
1332	189	0	1261	-3901	-5162	1320	3211	-4531	1957	3788	1080	880	3053	3053	0
1333	182	0	1738	-3903	-5641	1082	3689	-4772	1689	3775	1208	902	3433	3001	0
1334	182	0	2186	-3893	-6079	853	4132	-4986	1509	3914	1228	900	4029	3185	0
1335	182	0	2988	-3885	-6873	448	4930	-5379	1590	4147	1416	1127	4853	3480	0
1336	182	0	3804	-3833	-7637	14	5720	-5735	1416	4450	1404	1121	5565	3604	0
1337	182	0	4474	-3794	-8268	-340	6371	-6031	1420	4737	1575	1276	6318	3905	0
1338	182	0	5309	-3779	-9088	-765	7198	-6433	1552	5175	1736	1313	7146	4339	0
1339	182	0	6732	-3732	-10464	-1500	8598	-7098	2409	6405	2066	1598	8751	5148	0
1340	182	0	8274	-3670	-11944	-2302	10109	-7807	2974	7437	2287	1695	10101	5655	0
1341	182	0	9281	-3604	-12885	-2838	11083	-8244	3107	7862	2506	1866	10803	5944	0
1342	182	0	9322	-3534	-12856	-2894	11089	-8195	2360	7461	2364	1713	10512	5552	0
1343	182	0	8884	-3460	-12344	-2712	10614	-7902	1216	6646	2238	1606	9992	4914	0
1344	182	0	8447	-3350	-11797	-2548	10122	-7573	273	6087	2217	1480	9831	4595	0
1345	182	0	8578	-3232	-11810	-2673	10194	-7521	-302	5761	2203	1550	9785	4407	0
1346	182	0	8503	-3111	-11614	-2696	10058	-7362	-1090	5521	2108	1540	9727	4196	0
1347	182	0	8575	-2995	-11570	-2790	10072	-7282	-1575	5435	2149	1546	9822	4019	0
1348	182	0	8741	-2873	-11614	-2934	10177	-7243	-1920	5416	2225	1495	9934	3965	0
1349	182	0	9646	-2789	-12435	-3428	11040	-7612	-1392	6289	2541	1738	10931	4535	0
1350	182	0	10550	-2684	-13234	-3933	11892	-7959	-1086	6923	2716	1720	11692	4853	0
1351	182	0	10932	-2607	-13539	-4162	12235	-8073	-1212	7020	2704	1751	11771	4809	0
1352	182	0	10540	-2525	-13065	-4007	11802	-7795	-2052	6485	2661	1616	11102	4227	0
1353	182	0	9508	-2399	-11907	-3554	10707	-7153	-3319	5348	2351	1476	9903	3278	0
1354	182	0	8682	-2302	-10984	-3190	9833	-6643	-4138	4491	2198	1392	9209	2857	0
1355	182	0	8138	-2242	-10380	-2948	9259	-6311	-4867	3854	2013	1284	8697	2494	0
1356	182	0	7649	-2192	-9841	-2728	8745	-6016	-5406	3278	1918	1253	8281	2174	0
1357	182	0	7279	-2190	-9469	-2544	8374	-5829	-5691	2822	1848	1094	7862	1990	0
1358	182	0	6949	-2145	-9094	-2402	8021	-5619	-5845	2661	1746	1072	7734	1910	0
1359	182	0	7337	-2157	-9494	-2590	8415	-5825	-5049	2975	1843	1222	8407	2434	0
1360	182	0	8082	-2234	-10316	-2924	9199	-6275	-4114	3214	1872	1167	8914	2785	0
1361	182	0	8061	-2285	-10346	-2888	9203	-6315	-3814	2787	1670	1148	8902	2702	0
1362	182	0	7398	-2298	-9696	-2550	8547	-5997	-4029	1530	1344	973	8016	2180	0
1363	182	0	6251	-2277	-8528	-1987	7389	-5402	-4663	128	863	708	6807	1423	0
1364	182	0	5226	-2258	-7484	-1484	6355	-4871	-5036	-675	651	589	6074	1142	0
1365	182	0	4695	-2213	-6908	-1241	5801	-4560	-5115	-838	504	570	5457	779	0
1366	182	0	4201	-2166	-6367	-1017	5284	-4266	-4991	-729	461	479	5042	710	0
1367	182	0	3884	-2083	-5967	-900	4925	-4025	-4601	-409	457	500	4669	593	0
1368	182	0	3807	-2044	-5851	-881	4829	-3947	-3901	292	700	494	4787	849	0
1369	182	0	4412	-1990	-6402	-1211	5407	-4196	-2483	1730	900	632	5428	1563	0
1370	182	0	5261	-1940	-7201	-1660	6231	-4570	-1099	3100	1191	677	6153	2335	0
1371	182	0	5644	-1916	-7560	-1864	6602	-4738	-182	3687	1214	779	6233	2603	0
1372	182	0	5203	-1864	-7067	-1669	6135	-4465	128	3590	991	653	5736	2353	0
1373	182	0	4421	-1798	-6219	-1311	5320	-4008	3	2935	807	514	4741	1967	0
1374	182	0	3755	-1746	-5501	-1004	4628	-3623	228	2683	764	496	4396	2004	0
1375	182	0	3511	-1668	-5179	-921	4345	-3423	715	2586	576	457	4091	1955	0
1376	182	0	3360	-1674	-5034	-843	4197	-3354	1293	2731	605	415	3942	2085	0
1377	182	0	3248	-1730	-4978	-759	4113	-3354	2017	2974	578	475	3988	2213	0
1378	182	0	3298	-1804	-5102	-747	4200	-3453	2816	3416	585	583	4116	2578	0
1379	182	0	4059	-1823	-5882	-1118	4970	-3852	4302	4597	840	640	5090	3350	0
1380	182	0	5164	-1825	-6989	-1669	6076	-4407	5936	5800	1086	880	6093	4077	0
1381	182	0	5562	-1829	-7391	-1866	6476	-4610	6708	6289	1004	859	6182	4235	0
1382	182	0	5349	-1819	-7168	-1765	6258	-4493	6997	6118	1010	824	5893	4167	0
1383	182	0	4567	-1784	-6351	-1391	5459	-4067	6760	5546	818	589	4912	3771	0
1384	182	0	4023	-1734	-5757	-1144	4890	-3745	6894	5270	647	646	4624	3678	0
1385	182	0	3830	-1699	-5529	-1065	4679	-3614	7168	5335	684	700	4413	3763	0
1386	182	0	3687	-1680	-5367	-1003	4527	-3523	7589	5344	636	622	4299	3753	0
1387	182	0	3682	-1685	-5367	-998	4524	-3526	8215	5610	655	692	4279	3955	0
1388	182	0	3710	-1681	-5391	-1014	4550	-3536	8939	5975	669	735	4533	4273	0
1389	182	0	4446	-1734	-6180	-1356	5313	-3957	10417	6906	861	830	5375	4987	0
1390	182	0	5441	-1777	-7218	-1832	6329	-4497	11870	8056	1082	1043	6186	5775	0
1391	182	0	5746	-1823	-7569	-1961	6657	-4696	12291	8318	1080	1136	6353	5878	0
1392	182	0	5416	-1891	-7307	-1762	6361	-4599	12212	7998	944	948	5835	5569	0
1393	182	0	4582	-1897	-6479	-1342	5530	-4188	12266	7242	746	929	4931	5160	0
1394	182	0	3712	-1846	-5558	-933	4635	-3702	12245	6671	527	777	4304	4935	0
1395	182	0	3504	-1790	-5294	-857	4399	-3542	12260	6514	607	797	4023	4875	0
1396	182	0	3191	-1732	-4923	-729	4057	-3327	12319	6283	417	785	3668	4811	0
1397	182	0	3059	-1672	-4731	-693	3895	-3201	12202	6324	422	799	3687	4914	0
1398	182	0	3069	-1645	-4714	-712	3891	-3179	12266	6531	525	884	3755	5067	0
1399	182	0	3777	-1633	-5410	-1072	4593	-3521	12309	7434	713	981	4593	5783	0
1400	182	0	4675	-1639	-6314	-1518	5494	-3976	12291	8303	863	1113	5447	6252	0
1401	182	0	5034	-1676	-6710	-1679	5872	-4193	12243	8479	890	1115	5530	6355	0
1402	182	0	4609	-1697	-6306	-1456	5457	-4001	12237	8031	758	1030	4956	6033	0
1403	182	0	3696	-1753	-5449	-971	4572	-3601	12287	7009	539	834	3903	5432	0
1404	182	0	2919	-1738	-4657	-590	3788	-3197	12243	6349	386	832	3404	5042	0
1405	182	0	2518	-1701	-4219	-408	3368	-2960	12196	5878	238	727	3036	4688	0
1406	182	0	2198	-1662	-3860	-268	3029	-2761	12223	5501	207	711	2805	4648	0
1407	182	0	2012	-1631	-3643	-190	2827	-2637	12258	5177	122	733	2570	4413	0
1408	182	0	1908	-1616	-3524	-146	2716	-2570	12233	5084	87	694	2653	4401	0
1409	182	0	2489	-1569	-4058	-460	3273	-2813	12161	5699	234	812	3429	4857	0
1410	182	0	3277	-1567	-4844	-855	4060	-3205	12173	6244	372	904	4112	5179	0
1411	182	0	3535	-1557	-5092	-989	4313	-3324	12171	6184	506	791	4128	5044	0
1412	182	0	3002	-1584	-4586	-709	3794	-3085	12183	5430	203	770	3455	4527	0
1413	182	0	2010	-1641	-3651	-184	2830	-2646	11063	4174	-9	572	2384	3623	0
1414	182	0	1142	-1707	-2849	282	1995	-2278	9868	3389	-106	483	1870	3121	0
1415	182	0	637	-1720	-2357	541	1497	-2038	8795	2716	-234	422	1295	2698	0
1416	182	0	235	-1730	-1965	747	1100	-1847	7853	2219	-232	351	1004	2374	0
1417	182	0	2	-1718	-1720	858	861	-1719	7063	1978	-376	296	911	2038	0
1418	182	0	58	-1635	-1693	788	875	-1664	6555	1802	-238	323	954	1860	0
1419	182	0	677	-1598	-2275	460	1476	-1936	6576	2539	-104	438	1872	2238	0
1420	182	0	1620	-1559	-3179	-30	2399	-2369	6749	3232	77	521	2626	2489	0
1421	182	0	2000	-1540	-3540	-230	2770	-2540	6330	3210	69	616	2745	2370	0
1422	182	0	1693	-1544	-3237	-74	2465	-2390	5156	2688	23	422	2256	1860	0
1423	182	0	714	-1594	-2308	440	1511	-1951	3515	1672	-236	291	1206	960	0
1424	182	0	2	-1641	-1643	819	822	-1642	2310	1051	-287	139	841	512	0
1425	182	0	-394	-1742	-1348	1068	477	-1545	1326	671	-219	135	492	215	0
1426	182	0	-710	-1804	-1094	1257	192	-1449	442	353	-300	36	358	-157	0
1427	182	0	-786	-1765	-979	1275	96	-1372	-207	283	-279	69	162	-382	0
1428	182	0	-700	-1650	-950	1175	125	-1300	-647	432	-186	67	391	-434	0
1429	182	0	92	-1584	-1676	746	884	-1630	-296	1330	54	205	1342	17	0
1430	182	0	1141	-1507	-2648	183	1894	-2077	-11	2287	308	277	2217	411	0
1431	182	0	1482	-1480	-2962	-1	2222	-2221	-291	2382	337	306	2238	265	0
1432	182	0	1199	-1462	-2661	131	1930	-2061	-1119	2042	265	176	1843	-215	0
1433	182	0	303	-1456	-1759	576	1031	-1607	-2512	1179	106	46	807	-946	0
1434	182	0	-323	-1487	-1164	905	420	-1325	-3459	669	3	-87	434	-1416	0
1435	182	0	-735	-1573	-838	1154	51	-1205	-4238	312	-27	-48	137	-1678	0
1436	182	0	-943	-1674	-731	1308	-106	-1202	-4813	102	3	-157	-23	-2017	0
1437	182	0	-1096	-1718	-622	1407	-237	-1170	-5251	112	-5	-112	-29	-2069	0
1438	182	0	-1098	-1730	-632	1414	-233	-1181	-5496	151	83	-137	73	-2153	0
1439	182	0	-277	-1749	-1472	1013	597	-1610	-4869	1065	308	-15	1051	-1608	0
1440	182	0	615	-1744	-2359	564	1487	-2051	-4306	1965	549	52	1967	-1131	0
1441	182	0	1098	-1761	-2859	331	1978	-2310	-4289	2145	568	143	2128	-1204	0
1442	182	0	762	-1744	-2506	491	1634	-2125	-4995	1662	465	5	1616	-1579	0
1443	182	0	11	-1674	-1685	831	848	-1679	-6004	832	325	-149	677	-2194	0
1444	182	0	-643	-1616	-973	1129	165	-1294	-6813	269	199	-141	316	-2512	0
1445	182	0	-852	-1573	-721	1212	-65	-1147	-7152	-34	133	-161	40	-2636	0
1446	182	0	-995	-1476	-481	1235	-257	-978	-7472	-232	147	-238	-42	-2750	0
1447	182	0	-995	-1392	-397	1193	-299	-894	-7472	-232	124	-162	-126	-2650	0
1448	182	0	-864	-1381	-517	1122	-173	-949	-7300	-120	242	-195	159	-2529	0
1449	182	0	-47	-1348	-1301	697	627	-1324	-6361	865	368	44	1132	-1848	0
1450	182	0	941	-1367	-2308	213	1624	-1837	-5424	1658	677	54	2025	-1272	0
1451	182	0	1447	-1410	-2857	-18	2152	-2133	-5168	1998	647	170	2279	-1146	0
1452	182	0	1117	-1453	-2570	168	1843	-2011	-5445	1445	535	81	1811	-1371	0
1453	182	0	342	-1495	-1837	576	1089	-1666	-6196	576	345	-93	869	-1860	0
1454	182	0	-364	-1520	-1156	942	396	-1338	-6706	69	190	-162	477	-2062	0
1455	182	0	-654	-1540	-886	1097	116	-1213	-6890	-318	197	-199	172	-2151	0
1456	182	0	-883	-1567	-684	1225	-99	-1125	-6927	-516	139	-219	31	-2141	0
1457	182	0	-1013	-1583	-570	1298	-221	-1076	-6916	-626	38	-98	-83	-2234	0
1458	182	0	-832	-1567	-735	1199	-48	-1151	-6634	-477	180	-129	238	-1984	0
1459	182	0	-118	-1540	-1422	829	652	-1481	-5695	358	329	23	1138	-1290	0
1460	182	0	831	-1524	-2355	346	1593	-1939	-4727	1059	440	97	1893	-807	0
1461	182	0	1312	-1495	-2807	91	2059	-2151	-4264	1307	578	155	2143	-556	0
1462	182	0	931	-1526	-2457	297	1694	-1991	-4570	832	327	116	1503	-882	0
1463	182	0	157	-1530	-1687	686	922	-1608	-5201	13	143	-64	727	-1264	0
1464	182	0	-507	-1575	-1068	1041	280	-1321	-5653	-651	13	-85	285	-1517	0
1465	182	0	-741	-1588	-847	1164	53	-1217	-5713	-964	-9	-149	75	-1592	0
1466	182	0	-1022	-1536	-514	1279	-254	-1025	-5827	-1202	-145	-199	-67	-1660	0
1467	182	0	-958	-1474	-516	1216	-221	-995	-5641	-1284	-124	-114	-133	-1584	0
1468	182	0	-942	-1487	-545	1214	-198	-1016	-5352	-1117	-50	-65	1	-1323	0
1469	182	0	-192	-1505	-1313	848	560	-1409	-4283	-283	126	98	1026	-737	0
1470	182	0	807	-1548	-2355	370	1581	-1951	-3265	682	337	180	1827	-29	0
1471	182	0	1308	-1592	-2900	142	2104	-2246	-2768	905	419	221	2118	155	0
1472	182	0	918	-1617	-2535	349	1726	-2076	-3020	438	244	137	1600	-36	0
1473	182	0	128	-1660	-1788	766	958	-1724	-3631	-409	19	-58	632	-611	0
1474	182	0	-565	-1674	-1109	1119	272	-1391	-3934	-956	-38	-50	281	-766	0
1475	182	0	-847	-1652	-805	1249	-21	-1228	-4108	-1278	-203	-64	-48	-888	0
1476	182	0	-1005	-1559	-554	1282	-225	-1056	-4079	-1435	-246	-135	-170	-944	0
1477	182	0	-1113	-1458	-345	1285	-384	-901	-3961	-1509	-194	-120	-254	-787	0
1478	182	0	-985	-1402	-417	1193	-284	-909	-3546	-1423	-164	-60	-95	-599	0
1479	182	0	-111	-1375	-1264	743	576	-1319	-2421	-384	58	124	869	151	0
1480	182	0	739	-1348	-2087	304	1413	-1717	-1470	481	153	201	1660	698	0
1481	182	0	1317	-1356	-2673	19	1995	-2014	-905	818	256	281	1916	962	0
1482	182	0	875	-1340	-2215	232	1545	-1777	-1136	302	190	79	1338	620	0
1483	182	0	80	-1373	-1453	646	766	-1413	-1744	-446	-114	7	450	44	0
1484	182	0	-617	-1402	-785	1009	84	-1093	-2163	-937	-172	-85	34	-147	0
1485	182	0	-965	-1455	-490	1210	-237	-972	-2291	-1204	-234	-67	-316	-275	0
1486	182	0	-1238	-1486	-248	1362	-495	-867	-2343	-1487	-267	-98	-438	-335	0
1487	182	0	-1315	-1497	-182	1406	-566	-839	-2139	-1422	-337	-131	-500	-279	0
1488	182	0	-1217	-1511	-294	1364	-461	-902	-1796	-1200	-271	-50	-374	-19	0
1489	182	0	-478	-1548	-1070	1013	296	-1309	-766	-261	-50	31	634	603	0
1490	182	0	528	-1530	-2058	501	1293	-1794	287	731	116	174	1515	1255	0
1491	182	0	951	-1528	-2479	288	1715	-2003	696	1020	195	135	1751	1313	0
1492	182	0	717	-1517	-2234	400	1475	-1875	514	624	77	124	1222	1026	0
1493	182	0	-95	-1478	-1383	786	644	-1430	-118	-172	-110	42	349	556	0
1494	182	0	-677	-1402	-725	1039	24	-1063	-572	-640	-250	-46	-100	256	0
1495	182	0	-914	-1321	-407	1117	-253	-864	-719	-898	-294	-69	-308	161	0
1496	182	0	-1042	-1261	-219	1151	-411	-740	-731	-1004	-380	-89	-457	104	0
1497	182	0	-1133	-1210	-77	1171	-528	-643	-713	-968	-380	-135	-471	122	0
1498	182	0	-1040	-1189	-149	1114	-445	-669	-455	-744	-314	-50	-287	310	0
1499	182	0	-115	-1156	-1041	635	463	-1098	711	273	-42	149	700	973	0
1500	182	0	821	-1169	-1990	174	1405	-1579	1621	1103	124	238	1598	1550	0
1501	182	0	1298	-1202	-2500	-48	1899	-1851	1971	1433	180	273	1835	1629	0
1502	182	0	964	-1245	-2209	140	1586	-1727	1714	1067	91	143	1367	1396	0
1503	182	0	153	-1290	-1443	568	798	-1366	968	296	-135	52	452	793	0
1504	182	0	-465	-1394	-929	929	232	-1161	667	-176	-172	-5	120	663	0
1505	182	0	-845	-1491	-646	1168	-99	-1068	378	-419	-347	-27	-100	401	0
1506	182	0	-1043	-1528	-485	1285	-279	-1006	320	-636	-378	-56	-368	360	0
1507	182	0	-1129	-1532	-403	1330	-363	-967	386	-585	-355	-69	-335	434	0
1508	182	0	-947	-1519	-572	1233	-187	-1045	770	-318	-248	-7	-95	634	0
1509	182	0	-165	-1501	-1336	833	585	-1418	1753	595	15	147	822	1348	0
1510	182	0	887	-1427	-2314	270	1600	-1870	2774	1606	157	329	1794	1897	0
1511	182	0	1281	-1394	-2675	56	1978	-2034	3168	1843	199	236	1957	1955	0
1512	182	0	1092	-1307	-2399	107	1745	-1853	2820	1517	7	143	1414	1699	0
1513	182	0	252	-1214	-1466	481	859	-1340	2122	694	-205	15	570	1094	0
1514	182	0	-355	-1144	-789	749	217	-966	1658	184	-246	-11	42	905	0
1515	182	0	-490	-1136	-646	813	78	-891	1526	-81	-225	38	-147	776	0
1516	182	0	-855	-1167	-312	1011	-271	-739	1422	-164	-287	-102	-225	758	0
1517	182	0	-993	-1247	-254	1120	-369	-750	1385	-240	-401	-131	-355	622	0
1518	182	0	-830	-1301	-471	1065	-179	-886	1771	-64	-203	1	-97	995	0
1519	182	0	-115	-1346	-1231	730	558	-1288	2735	896	-77	85	807	1674	0
1520	182	0	927	-1379	-2306	226	1616	-1842	3676	1862	145	294	1631	2240	0
1521	182	0	1284	-1437	-2721	76	2002	-2079	4050	2120	137	228	1949	2252	0
1522	182	0	943	-1478	-2421	267	1682	-1949	3773	1685	-9	170	1365	1949	1
1523	182	0	163	-1495	-1658	666	910	-1576	3034	991	-75	-27	475	1505	0
1524	182	0	-505	-1414	-909	959	202	-1161	2630	463	-230	-17	93	1264	0
1525	176	0	-731	-1367	-636	1049	-47	-1001	2318	176	-337	-93	-232	1068	0
1526	176	0	-862	-1325	-463	1093	-199	-894	2232	38	-327	-93	-327	1004	0
1527	176	0	-1009	-1284	-275	1146	-367	-779	2209	-97	-362	-62	-391	973	0
1528	176	0	-902	-1268	-366	1085	-268	-817	2413	122	-318	-73	-184	1146	0
1529	176	0	-91	-1295	-1204	693	556	-1249	3371	1150	-104	168	797	1875	0
1530	176	0	884	-1284	-2168	200	1526	-1726	4250	1988	131	248	1650	2351	0
1531	176	0	1356	-1282	-2638	-37	1997	-1960	4584	2347	194	364	1877	2489	0
1532	176	0	1098	-1278	-2376	90	1737	-1827	4231	1934	9	102	1431	2095	0
1533	176	0	252	-1348	-1600	548	926	-1474	3497	1154	-126	23	475	1637	0
1534	176	0	-458	-1387	-929	922	235	-1158	3012	545	-259	-34	65	1334	0
1535	176	0	-752	-1390	-638	1071	-57	-1014	2638	308	-341	-54	-159	1185	0
1536	176	0	-908	-1429	-521	1168	-193	-975	2518	157	-397	-3	-329	1117	0
1537	176	0	-1131	-1451	-320	1291	-405	-885	2407	153	-360	-79	-358	1105	0
1538	176	0	-987	-1431	-444	1209	-271	-937	2587	296	-300	-108	-159	1206	0
1539	176	0	-187	-1422	-1235	804	524	-1328	3583	1224	-40	190	764	1813	0
1540	176	0	795	-1358	-2153	281	1474	-1755	4415	2101	93	213	1689	2279	0
1541	176	0	1273	-1295	-2568	11	1920	-1931	4720	2359	141	267	1810	2413	0
1542	176	0	912	-1309	-2221	198	1566	-1765	4299	1897	21	172	1326	2015	0
1543	176	0	107	-1346	-1453	619	780	-1399	3462	1063	-131	-19	403	1443	0
1544	176	0	-596	-1381	-785	988	94	-1083	2917	535	-254	-27	-36	1226	0
1545	176	0	-869	-1423	-554	1146	-157	-988	2566	207	-335	-19	-291	1032	0
1546	176	0	-1126	-1482	-356	1304	-385	-919	2388	0	-438	-69	-510	818	0
1547	176	0	-1329	-1559	-230	1444	-549	-894	2269	-104	-329	-143	-502	776	0
1548	176	0	-1305	-1594	-289	1449	-508	-941	2366	77	-353	-93	-345	931	0
1549	176	0	-477	-1604	-1127	1040	325	-1365	3175	1030	-85	129	593	1536	0
1550	176	0	462	-1528	-1990	533	1226	-1759	3992	1837	83	182	1381	2046	0
1551	176	0	985	-1474	-2459	244	1722	-1966	4314	2060	178	289	1637	2083	0
1552	176	0	712	-1412	-2124	350	1418	-1768	3895	1575	52	170	1154	1726	0
1553	176	0	-54	-1342	-1288	698	617	-1315	3008	752	-188	36	223	1156	0
1554	176	0	-687	-1311	-624	999	-31	-967	2351	248	-302	-29	-236	915	0
1555	176	0	-991	-1278	-287	1134	-352	-782	2002	-67	-261	-91	-323	725	0
1556	176	0	-1104	-1280	-176	1192	-464	-728	1860	-273	-417	-128	-568	535	0
1557	176	0	-1210	-1305	-95	1257	-557	-700	1813	-339	-318	-25	-564	646	0
1558	176	0	-1175	-1365	-190	1270	-492	-777	1897	-67	-351	-73	-356	663	0
1559	176	0	-287	-1373	-1086	830	399	-1229	2851	904	-48	139	616	1340	0
1560	176	0	688	-1356	-2044	334	1366	-1700	3680	1771	60	225	1550	1881	0
1561	176	0	1160	-1367	-2527	103	1843	-1947	3864	2050	128	232	1740	1907	0
1562	176	0	918	-1301	-2219	191	1568	-1760	3515	1639	77	215	1307	1660	0
1563	176	0	147	-1214	-1361	533	754	-1287	2737	845	-139	-36	492	1032	0
1564	176	0	-306	-1105	-799	705	246	-952	2300	420	-248	5	106	900	0
1565	176	0	-530	-987	-457	758	-36	-722	1945	100	-296	-21	-131	739	0
1566	176	0	-611	-808	-197	709	-207	-502	1718	-1	-355	-102	-197	543	0
1567	176	0	-470	-508	-38	489	-216	-273	1674	46	-265	-23	-145	611	0
1568	176	0	-163	-209	-46	186	-58	-127	1899	190	-139	9	44	743	0
1569	176	0	816	155	-661	-485	738	-253	2704	1156	42	116	1051	1325	0
1570	176	0	1987	583	-1404	-1285	1695	-410	3470	1959	170	291	1860	1786	0
1571	176	0	2496	985	-1511	-1740	2003	-263	3701	2143	232	246	1938	1852	0
1572	176	0	2436	1482	-954	-1959	1695	264	3175	1633	60	126	1412	1437	0
1573	176	0	1949	2139	190	-2044	879	1164	2430	793	-44	34	543	847	0
1574	176	0	1474	2702	1228	-2088	123	1965	1808	184	-225	-42	-3	614	0
1575	176	0	1471	3185	1714	-2328	-121	2449	1495	-87	-267	-46	-273	409	0
1576	176	0	1271	3482	2211	-2376	-470	2846	1175	-329	-378	-65	-531	250	0
1577	176	0	1179	3472	2293	-2325	-557	2882	1030	-397	-428	-159	-562	174	0
1578	176	0	1216	3284	2068	-2250	-426	2676	1165	-207	-217	-89	-341	384	0
1579	176	0	1800	2991	1191	-2395	304	2091	1998	713	-91	114	675	1024	0
1580	176	0	2550	2477	-73	-2513	1311	1202	2745	1550	141	133	1435	1499	0
1581	176	0	2717	1835	-882	-2276	1799	476	2956	1928	118	285	1666	1650	0
1582	176	0	2021	1183	-838	-1602	1429	172	2566	1385	69	91	1165	1253	0
1583	176	0	788	420	-368	-604	578	26	1641	541	-172	-11	186	549	0
1584	176	0	-201	-182	19	191	-110	-81	960	-17	-294	-13	-273	261	0
1585	176	0	-975	-762	213	868	-594	-274	543	-531	-411	-205	-630	17	0
1586	176	0	-1471	-1049	422	1260	-946	-313	89	-878	-490	-261	-1024	-240	0
1587	176	0	-1871	-1140	731	1505	-1301	-204	-168	-1169	-436	-263	-1228	-306	0
1588	176	0	-1964	-1103	861	1533	-1412	-121	-320	-1196	-529	-273	-1381	-500	0
1589	176	0	-1498	-1012	486	1255	-992	-263	263	-572	-314	-145	-708	60	0
1590	176	0	-879	-979	-100	929	-389	-539	791	17	-267	-89	-217	263	0
1591	176	0	-892	-1016	-124	954	-384	-570	638	-114	-265	-161	-506	102	0
1592	176	0	-1646	-1074	572	1360	-1109	-251	-174	-991	-504	-298	-1451	-541	0
1593	176	0	-3074	-1098	1976	2086	-2525	439	-1435	-2248	-812	-516	-2869	-1507	0
1594	176	0	-4205	-1136	3069	2670	-3637	966	-2450	-3204	-1022	-646	-3821	-2056	0
1595	176	0	-5057	-1131	3926	3094	-4491	1397	-3266	-3862	-1134	-783	-4555	-2562	0
1596	176	0	-5845	-1129	4716	3487	-5280	1793	-3953	-4564	-1336	-952	-5348	-3047	0
1597	176	0	-6588	-1125	5463	3856	-6025	2169	-4615	-5119	-1456	-1090	-5981	-3435	0
1598	176	0	-7078	-1117	5961	4097	-6519	2422	-4983	-5412	-1408	-1024	-6431	-3684	0
1599	176	0	-7049	-1129	5920	4089	-6484	2395	-4830	-4991	-1381	-1103	-6138	-3528	0
1600	176	0	-6804	-1140	5664	3972	-6234	2262	-4543	-4687	-1344	-1082	-6116	-3433	0
1601	176	0	-7270	-1175	6095	4222	-6682	2460	-5055	-5059	-1431	-1210	-6708	-3833	0
1602	176	0	-8331	-1202	7129	4766	-7730	2963	-6058	-6151	-1687	-1453	-8041	-4591	0
1603	176	0	-10027	-1239	8788	5633	-9407	3774	-7494	-7546	-2035	-1658	-9696	-5641	0
1604	176	0	-11509	-1280	10229	6394	-10869	4474	-8574	-8611	-2267	-1738	-10939	-6318	0
1605	176	0	-12667	-1299	11368	6983	-12017	5034	-9676	-9558	-2539	-2050	-11989	-6984	0
1606	176	0	-13577	-1307	12270	7442	-12923	5481	-10250	-10217	-2622	-2060	-12776	-7501	0
1607	176	0	-14487	-1313	13174	7900	-13830	5930	-10992	-10842	-2832	-2265	-13686	-8018	0
1608	176	0	-15193	-1295	13898	8244	-14545	6301	-11364	-11267	-2845	-2275	-14385	-8213	0
1609	176	0	-15201	-1286	13915	8243	-14558	6314	-11013	-10860	-2799	-2246	-14066	-7985	0
1610	176	0	-14826	-1243	13583	8034	-14204	6170	-10582	-10421	-2644	-2213	-13987	-7847	0
1611	176	0	-15184	-1162	14022	8173	-14603	6430	-10854	-10708	-2719	-2320	-14460	-8124	0
1612	176	0	-16093	-1119	14974	8606	-15533	6927	-11612	-11572	-2987	-2485	-15638	-8817	0
1613	176	0	-17554	-1088	16466	9321	-17010	7689	-12677	-12767	-3282	-2686	-17161	-9678	0
1614	176	0	-18786	-1055	17731	9920	-18258	8338	-13453	-13688	-3457	-2816	-18115	-10245	0
1615	176	0	-19522	-999	18523	10260	-19022	8762	-13915	-14278	-3643	-2894	-18843	-10662	0
1616	176	0	-20078	-956	19122	10517	-19600	9083	-14196	-14645	-3649	-2923	-19436	-10873	0
1617	176	0	-20577	-962	19615	10769	-20096	9326	-14369	-14870	-3779	-2929	-19850	-11085	0
1618	176	0	-20829	-960	19869	10894	-20349	9454	-14115	-14901	-3790	-2972	-19949	-11065	0
1619	176	0	-20373	-989	19384	10681	-19878	9197	-13226	-14107	-3567	-2799	-19270	-10458	0
1620	176	0	-19600	-1070	18530	10335	-19065	8730	-12346	-13289	-3336	-2700	-18592	-10004	0
1621	176	0	-19409	-1179	18230	10294	-18819	8525	-11903	-13001	-3381	-2638	-18589	-9876	0
1622	176	0	-19863	-1247	18616	10555	-19239	8684	-12090	-13448	-3406	-2758	-19184	-10192	0
1623	176	0	-20803	-1396	19407	11099	-20105	9005	-12662	-14241	-3670	-2894	-20201	-10856	0
1624	176	0	-21522	-1480	20042	11501	-20782	9281	-12875	-14608	-3686	-2869	-20562	-10929	0
1625	176	0	-21999	-1505	20494	11752	-21246	9494	-13077	-15007	-3788	-2956	-21045	-11094	0
1626	176	0	-22210	-1517	20693	11863	-21451	9588	-12893	-14953	-3821	-2892	-21190	-11110	0
1627	176	0	-22210	-1398	20812	11804	-21511	9707	-12732	-14829	-3767	-2795	-21144	-10988	0
1628	176	0	-22022	-1604	20418	11813	-21220	9407	-11998	-14544	-3678	-2681	-20841	-10594	0
1629	176	0	-21397	-1877	19520	11637	-20458	8821	-10553	-13709	-3402	-2523	-19696	-9795	0
1630	176	0	-20317	-2184	18133	11250	-19225	7974	-8774	-13525	-3280	-2378	-18734	-9116	0
1631	176	0	-19655	-2450	17205	11052	-18430	7377	-7717	-13735	-3590	-2374	-18154	-8945	0
1632	176	0	-19726	-2622	17104	11174	-18415	7241	-7994	-13347	-3585	-2485	-18311	-8720	0
1633	176	0	-19994	-2725	17269	11359	-18631	7272	-8964	-12286	-3222	-2368	-18689	-8679	0
1634	176	0	-20131	-2704	17427	11417	-18779	7361	-9050	-10846	-2861	-2324	-18482	-8524	0
1635	176	0	-19450	-2611	16839	11030	-18144	7114	-8149	-9085	-2329	-2252	-17768	-8283	0
1636	176	0	-18743	-2504	16239	10623	-17491	6867	-7393	-7789	-2033	-2153	-17124	-7490	0
1637	176	0	-17605	-2425	15180	10015	-16392	6377	-6673	-6999	-1843	-2046	-15843	-6510	0
1638	176	0	-16200	-2399	13801	9299	-15000	5701	-5754	-6516	-1738	-1786	-14328	-5505	1
1639	176	0	-13868	-2407	11461	8137	-12664	4527	-4041	-5455	-1583	-1325	-11868	-3922	0
1640	176	0	-11362	-2483	8879	6922	-10120	3198	-1969	-4295	-1319	-929	-9379	-2454	0
1641	176	0	-9213	-2619	6594	5916	-7903	1987	-225	-3303	-1109	-622	-7399	-1544	0
1642	176	0	-7654	-2686	4968	5170	-6311	1141	715	-2587	-907	-399	-6010	-946	0
1643	176	0	-6560	-2750	3810	4655	-5185	530	1068	-2106	-776	-269	-5102	-661	0
1644	176	0	-5250	-2791	2459	4020	-3854	-166	1619	-1121	-428	-15	-3451	116	0
1645	206	0	-3508	-2787	721	3147	-2114	-1033	2071	-9	-135	285	-1843	958	0
1646	206	0	-1624	-2646	-1022	2135	-301	-1834	2758	1284	250	585	-5	1926	0
1647	206	0	99	-2539	-2638	1220	1368	-2588	3505	2518	552	900	1664	2748	0
1648	206	0	2142	-2461	-4603	159	3372	-3532	4444	4029	1121	1121	3711	3783	0
1649	206	0	4477	-2450	-6927	-1013	5702	-4688	5829	6322	1635	1577	6128	5181	0
1650	206	0	6990	-2440	-9430	-2275	8210	-5935	7119	8210	2223	1738	8431	6353	0
1651	206	0	8804	-2434	-11238	-3185	10021	-6836	7812	9397	2494	2050	9841	7057	0
1652	206	0	9675	-2459	-12134	-3608	10904	-7296	7794	9707	2522	2112	10545	7148	0
1653	206	0	9935	-2498	-12433	-3718	11184	-7465	7342	9321	2558	2044	10543	6999	0
1654	206	0	10041	-2516	-12557	-3762	11299	-7536	6778	9182	2500	2073	10992	7073	0
1655	206	0	10608	-2514	-13122	-4047	11865	-7818	6574	9059	2589	2114	11447	7133	0
1656	206	0	10977	-2457	-13434	-4260	12205	-7945	6301	8949	2619	2126	12004	7178	0
1657	206	0	11572	-2421	-13993	-4575	12782	-8207	6002	8949	2659	2126	12474	7300	0
1658	206	0	12224	-2349	-14573	-4937	13398	-8461	5911	9150	2778	2347	13164	7686	0
1659	206	0	13421	-2302	-15723	-5559	14572	-9012	6250	10004	3005	2432	13541	8270	0
1660	206	0	14905	-2221	-17126	-6342	16015	-9673	6615	10745	3272	2574	13547	8689	0
1661	206	0	15609	-2157	-17766	-6726	16687	-9961	6211	10825	3243	2657	13514	8735	0
1662	206	0	15518	-2097	-17615	-6710	16566	-9856	5144	10229	3125	2417	13601	8217	0
1663	206	0	14818	-2025	-16843	-6396	15830	-9434	3459	9271	2908	2353	13492	7467	0
1664	206	0	14268	-1938	-16206	-6165	15237	-9072	2108	8541	2824	2252	13527	6947	0
1665	206	0	13902	-1872	-15774	-6015	14838	-8823	824	7820	2729	2102	13562	6417	0
1666	206	0	13528	-1778	-15306	-5875	14417	-8542	-372	7166	2628	2017	13611	5847	0
1667	206	0	13210	-1689	-14899	-5760	14054	-8294	-1379	6741	2516	2023	13512	5480	0
1668	206	0	13192	-1555	-14747	-5818	13969	-8151	-2256	6522	2620	1887	13527	5270	0
1669	206	0	13745	-1369	-15114	-6188	14429	-8241	-2326	7063	2826	2101	13609	5468	0
1670	206	0	14366	-1313	-15679	-6526	15022	-8496	-2415	7422	3041	2116	13568	5620	0
1671	206	0	14354	-1311	-15665	-6521	15009	-8488	-2797	6873	2875	2122	13537	5253	0
1672	206	0	13450	-1338	-14788	-6056	14119	-8063	-3761	5439	2541	1881	13302	4413	0
1673	206	0	12028	-1441	-13469	-5293	12748	-7455	-5205	3848	2310	1594	11847	3557	0
1674	206	0	10685	-1472	-12157	-4606	11421	-6814	-6332	2679	1907	1526	11003	2747	0
1675	206	0	9761	-1555	-11316	-4103	10538	-6435	-7209	1680	1602	1235	10039	2118	0
1676	206	0	8959	-1670	-10629	-3644	9794	-6149	-7566	867	1478	1167	9370	1738	0
1677	206	0	8256	-1738	-9994	-3259	9125	-5866	-7808	207	1228	1012	8856	1319	0
1678	206	0	7840	-1714	-9554	-3063	8697	-5634	-7761	-29	1115	925	8464	1132	0
1679	206	0	8196	-1701	-9897	-3247	9046	-5799	-6947	816	1278	1063	9083	1687	0
1680	206	0	8751	-1610	-10361	-3570	9556	-5985	-6186	1734	1418	999	9441	2002	0
1681	206	0	8840	-1542	-10382	-3649	9611	-5962	-5697	2132	1569	1055	9158	1910	0
1682	206	0	8131	-1462	-9593	-3334	8862	-5527	-5699	1786	1410	882	8281	1536	0
1683	206	0	7005	-1389	-8394	-2808	7699	-4891	-6233	1187	1218	675	7020	799	0
1684	206	0	5965	-1346	-7311	-2309	6638	-4328	-6312	1150	1175	568	6328	735	0
1685	206	0	5514	-1297	-6811	-2108	6162	-4054	-6095	1315	1189	486	5851	630	0
1686	206	0	5166	-1226	-6392	-1970	5779	-3809	-5554	1528	1179	558	5447	609	0
1687	206	0	4920	-1204	-6124	-1858	5522	-3664	-4784	1844	1076	562	5228	871	0
1688	206	0	4764	-1121	-5885	-1821	5324	-3503	-3769	2207	1181	504	5212	1152	0
1689	206	0	5465	-1034	-6499	-2215	5982	-3766	-1990	3427	1301	671	6031	1934	0
1690	206	0	6365	-962	-7327	-2701	6846	-4144	-254	4628	1379	735	6788	2692	0
1691	206	0	6569	-892	-7461	-2838	7015	-4176	960	5100	1455	710	6805	3007	0
1692	206	0	6262	-861	-7123	-2700	6692	-3992	1451	4985	1257	706	6161	2845	0
1693	206	0	5291	-814	-6105	-2238	5698	-3459	1565	4417	1082	556	5100	2522	0
1694	206	0	4641	-787	-5428	-1927	5034	-3107	1905	4229	878	504	4648	2353	0
1695	206	0	4340	-731	-5071	-1804	4705	-2901	2587	4262	867	486	4405	2502	0
1696	206	0	3999	-651	-4650	-1674	4324	-2650	3220	4215	711	543	4056	2489	0
1697	206	0	4006	-564	-4570	-1721	4288	-2567	4079	4465	746	585	4017	2853	0
1698	206	0	4056	-450	-4506	-1803	4281	-2478	5071	4830	708	605	4196	3133	0
1699	206	0	4842	-353	-5195	-2244	5018	-2774	6708	5969	876	725	5036	4004	0
1700	206	0	5830	-275	-6105	-2777	5967	-3190	8555	7013	1132	946	5790	4700	0
1701	206	0	6082	-279	-6361	-2901	6221	-3320	9538	7465	1061	940	5948	4910	0
1702	206	0	5857	-308	-6165	-2774	6011	-3236	9979	7210	970	861	5435	4718	0
1703	206	0	4805	-403	-5208	-2201	5006	-2805	9954	6574	649	733	4363	4394	0
1704	206	0	4016	-508	-4524	-1754	4270	-2516	10128	6161	519	616	3907	4310	0
1705	206	0	3711	-696	-4407	-1507	4059	-2551	10629	6155	550	694	3662	4262	0
1706	206	0	3389	-828	-4217	-1280	3803	-2522	11162	6066	450	688	3521	4351	0
1707	206	0	3364	-878	-4242	-1243	3803	-2560	11874	6270	519	669	3507	4671	0
1708	206	0	3434	-890	-4324	-1272	3879	-2607	12284	6648	523	797	3790	5053	0
1709	206	0	4326	-836	-5162	-1745	4744	-2999	12315	7756	762	938	4768	5823	0
1710	206	0	5300	-772	-6072	-2264	5686	-3422	12227	8646	913	1080	5565	6413	0
1711	206	0	5721	-737	-6458	-2492	6089	-3597	12319	8924	907	1086	5701	6551	0
1712	206	0	5426	-752	-6178	-2337	5802	-3465	12334	8627	812	1030	5224	6370	0
1713	206	0	4465	-774	-5239	-1845	4852	-3006	12249	7686	626	861	4260	5818	0
1714	206	0	3674	-869	-4543	-1402	4108	-2706	12266	7135	510	789	3761	5558	0
1715	206	0	3417	-977	-4394	-1220	3905	-2685	12303	6914	465	822	3523	5464	0
1716	206	0	2980	-1113	-4093	-933	3536	-2603	12241	6675	283	760	3204	5284	0
1717	206	0	2736	-1169	-3905	-783	3320	-2537	12287	6442	325	801	3076	5284	0
1718	206	0	2671	-1251	-3922	-710	3296	-2586	12326	6499	312	750	3222	5282	0
1719	206	0	3259	-1317	-4576	-971	3917	-2946	12239	7172	419	1024	4070	5794	0
1720	206	0	4202	-1348	-5550	-1427	4876	-3449	12293	7812	609	1076	4782	6289	0
1721	206	0	4463	-1358	-5821	-1552	5142	-3589	12253	7835	649	1096	4861	6163	0
1722	206	0	4014	-1385	-5399	-1314	4706	-3392	12239	7115	438	983	4186	5672	0
1723	206	0	3073	-1406	-4479	-833	3776	-2942	12241	5981	192	774	3247	4976	0
1724	206	0	2206	-1437	-3643	-384	2924	-2540	12270	5152	48	698	2828	4551	0
1725	206	0	1959	-1439	-3398	-260	2678	-2418	12231	4615	-114	735	2399	4159	0
1726	206	0	1536	-1445	-2981	-45	2258	-2213	12253	4161	-95	669	2246	3870	0
1727	206	0	1369	-1449	-2818	40	2093	-2133	11826	3887	-221	558	2058	3571	0
1728	206	0	1367	-1482	-2849	57	2108	-2165	11389	3819	-89	624	2227	3552	0
1729	206	0	2047	-1472	-3519	-287	2783	-2495	11566	4473	97	727	3121	3916	0
1730	206	0	3001	-1472	-4473	-764	3737	-2972	11762	5045	223	826	3819	4207	0
1731	206	0	3339	-1466	-4805	-936	4072	-3135	11205	5129	226	865	4128	4011	0
1732	206	0	3046	-1470	-4516	-788	3781	-2993	10165	4543	147	750	3536	3569	0
1733	206	0	2275	-1420	-3695	-427	2985	-2557	8574	3511	32	580	2708	2717	0
1734	206	0	1620	-1377	-2997	-121	2308	-2187	7218	2902	-137	523	2289	2248	0
1735	206	0	1408	-1383	-2791	-12	2099	-2087	6347	2426	-180	525	2095	1936	0
1736	206	0	1296	-1398	-2694	51	1995	-2046	5414	2170	-129	461	2035	1598	0
1737	206	0	1215	-1497	-2712	141	1963	-2104	4698	2114	-97	430	2174	1470	0
1738	206	0	1367	-1583	-2950	108	2158	-2266	4200	2254	21	500	2465	1476	0
1739	206	0	2321	-1652	-3973	-334	3147	-2812	4623	3278	269	622	3606	2068	0
1740	206	0	3424	-1734	-5158	-845	4291	-3446	5028	4149	539	791	4619	2463	0
1741	206	0	3968	-1846	-5814	-1061	4891	-3830	4721	4498	677	746	5018	2399	0
1742	206	0	3777	-1881	-5658	-948	4717	-3769	3788	4147	644	741	4687	2044	0
1743	206	0	3127	-1903	-5030	-612	4078	-3466	2421	3410	448	578	3817	1305	0
1744	206	0	2588	-1866	-4454	-361	3521	-3160	1361	2991	432	517	3602	909	0
1745	206	0	2417	-1746	-4163	-335	3290	-2954	477	2698	347	455	3327	471	0
1746	206	0	2248	-1664	-3912	-292	3080	-2788	-242	2440	343	397	3263	238	0
1747	206	0	2196	-1612	-3808	-292	3002	-2710	-975	2326	393	378	3026	-7	0
1748	206	0	2113	-1561	-3674	-276	2893	-2617	-1437	2312	494	411	3125	3	0
1749	206	0	2725	-1517	-4242	-604	3483	-2879	-1385	2948	583	459	3843	157	0
1750	206	0	3418	-1538	-4956	-940	4187	-3247	-1363	3542	762	527	4442	292	0
1751	206	0	3428	-1606	-5034	-911	4231	-3320	-2011	3336	826	448	4304	40	0
1752	206	0	2718	-1716	-4434	-501	3576	-3075	-3356	2347	494	221	3288	-869	0
1753	206	0	1383	-1761	-3144	189	2263	-2452	-5075	1076	252	97	2015	-1773	0
1754	206	0	287	-1784	-2071	748	1179	-1927	-6613	197	176	-106	1129	-2461	0
1755	206	0	-455	-1811	-1356	1133	450	-1583	-7777	-614	52	-234	475	-3032	0
1756	206	0	-1104	-1810	-706	1457	-199	-1258	-8747	-1072	-71	-271	-52	-3501	0
1757	206	0	-1604	-1827	-223	1715	-690	-1025	-9550	-1447	-139	-364	-469	-3833	0
1758	206	0	-1806	-1819	-13	1812	-896	-916	-10020	-1544	-60	-331	-616	-3909	0
1759	206	0	-1452	-1777	-325	1614	-563	-1051	-9779	-1086	102	-240	-93	-3482	0
1760	206	0	-662	-1740	-1078	1201	208	-1409	-9488	-517	176	-254	488	-3171	0
1761	206	0	-650	-1732	-1082	1191	216	-1407	-9754	-659	285	-269	463	-3329	0
1762	206	0	-1153	-1703	-550	1428	-301	-1126	-10576	-1361	104	-481	-265	-3872	0
1763	206	0	-2130	-1713	417	1921	-1273	-648	-11676	-2337	-145	-566	-1352	-4401	0
1764	206	0	-2929	-1742	1187	2335	-2058	-277	-12509	-3144	-302	-566	-1910	-4935	0
1765	206	0	-3388	-1759	1629	2573	-2508	-65	-13067	-3668	-374	-684	-2339	-5102	0
1766	206	0	-3742	-1777	1965	2759	-2853	94	-13517	-3990	-444	-733	-2582	-5319	0
1767	206	0	-3937	-1780	2157	2858	-3047	188	-13814	-4235	-490	-762	-2733	-5402	0
1768	206	0	-3802	-1767	2035	2784	-2918	134	-13799	-4112	-362	-659	-2506	-5170	0
1769	206	0	-3119	-1763	1356	2441	-2237	-203	-13133	-3373	-291	-576	-1631	-4698	0
1770	206	0	-2106	-1761	345	1933	-1225	-708	-12282	-2576	25	-479	-766	-4031	0
1771	206	0	-1688	-1763	-75	1725	-806	-919	-12107	-2475	36	-430	-539	-3990	0
1772	206	0	-1960	-1763	197	1861	-1078	-783	-12491	-2979	-114	-545	-1041	-4347	0
1773	206	0	-2708	-1742	966	2225	-1837	-388	-13257	-3751	-347	-667	-1941	-4807	0
1774	206	0	-3324	-1722	1602	2523	-2463	-60	-13655	-4310	-420	-630	-2244	-4985	0
1775	206	0	-3518	-1685	1833	2601	-2675	74	-13865	-4611	-467	-715	-2444	-5053	0
1776	206	0	-3520	-1629	1891	2574	-2705	131	-13888	-4648	-479	-704	-2438	-5148	0
1777	206	0	-3586	-1619	1967	2602	-2776	174	-13733	-4584	-378	-725	-2428	-5036	0
1778	206	0	-3334	-1602	1732	2468	-2533	65	-13292	-4337	-405	-626	-2199	-4787	0
1779	206	0	-2409	-1577	832	1993	-1620	-372	-12010	-3247	-122	-355	-1037	-3932	0
1780	206	0	-1330	-1586	-256	1458	-537	-921	-10784	-2254	38	-248	-73	-3298	0
1781	206	0	-691	-1598	-907	1144	108	-1252	-10097	-1790	172	-131	230	-3014	0
1782	206	0	-995	-1596	-601	1295	-197	-1098	-10022	-2153	108	-333	-203	-3154	0
1783	206	0	-1509	-1559	-50	1534	-729	-804	-10322	-2735	17	-329	-1001	-3501	0
1784	206	0	-2228	-1538	690	1883	-1459	-424	-10431	-3105	-151	-353	-1336	-3528	0
1785	206	0	-2287	-1550	737	1918	-1512	-406	-10194	-3144	-223	-490	-1396	-3625	0
1786	206	0	-2475	-1552	923	2013	-1699	-314	-9762	-3202	-215	-386	-1468	-3420	0
1787	206	0	-2421	-1548	873	1984	-1647	-337	-9302	-3010	-240	-426	-1538	-3181	0
1788	206	0	-2210	-1561	649	1885	-1429	-456	-8460	-2620	-83	-267	-1088	-2745	0
1789	206	0	-1401	-1600	-199	1500	-601	-899	-6925	-1631	135	-199	-161	-2033	0
1790	206	0	-310	-1658	-1348	984	519	-1503	-5377	-554	376	42	785	-1164	0
1791	206	0	155	-1720	-1875	782	1015	-1797	-4599	-145	386	95	1020	-874	0
1792	206	0	-161	-1730	-1569	945	704	-1649	-4409	-420	291	1	537	-1035	0
1793	206	0	-900	-1695	-795	1297	-52	-1245	-4648	-1191	58	-93	-376	-1371	0
1794	206	0	-1525	-1680	-155	1602	-685	-917	-4613	-1542	-36	-95	-704	-1297	0
1795	206	0	-1778	-1668	110	1723	-944	-779	-4423	-1808	-83	-186	-909	-1340	0
1796	206	0	-1896	-1664	232	1780	-1064	-716	-4075	-1926	-161	-209	-1103	-1249	0
1797	206	0	-2015	-1645	370	1830	-1192	-637	-3569	-1810	-133	-118	-1047	-942	0
1798	206	0	-1846	-1645	201	1745	-1023	-722	-2968	-1581	-159	-159	-921	-669	0
1799	206	0	-1118	-1713	-595	1415	-261	-1154	-1621	-543	29	48	155	95	0
1800	206	0	-141	-1817	-1676	979	767	-1746	-306	333	203	143	1006	777	0
1801	206	0	340	-1821	-2161	740	1250	-1991	426	642	221	258	1218	1018	0
1802	206	0	57	-1780	-1837	861	947	-1808	304	281	98	161	733	909	0
1803	206	0	-762	-1714	-952	1238	95	-1333	-133	-597	-197	-64	-244	415	0
1804	206	0	-1354	-1666	-312	1510	-521	-989	-314	-1117	-242	-42	-622	395	0
1805	206	0	-1716	-1623	93	1669	-904	-765	-419	-1338	-322	-93	-904	246	0
1806	206	0	-1895	-1614	281	1754	-1088	-666	-351	-1569	-486	-157	-1150	213	0
1807	206	0	-1953	-1610	343	1781	-1148	-633	-73	-1553	-436	-54	-1088	329	0
1808	206	0	-1840	-1610	230	1725	-1035	-690	339	-1455	-378	-62	-964	556	0
1809	206	0	-1117	-1629	-512	1373	-302	-1070	1410	-500	-225	108	44	1292	0
1810	206	0	-68	-1623	-1555	845	743	-1589	2405	409	-64	145	886	1800	0
1811	206	0	405	-1612	-2017	603	1211	-1814	2867	783	23	215	1146	1967	0
1812	206	0	37	-1598	-1635	780	836	-1616	2570	289	-126	104	539	1687	0
1813	206	0	-630	-1596	-966	1113	168	-1281	2081	-488	-300	56	-275	1154	0
1814	206	0	-1383	-1606	-223	1494	-580	-914	1559	-948	-473	-122	-663	944	0
1815	206	0	-1472	-1594	-122	1533	-675	-858	1433	-1177	-479	-110	-857	808	0
1816	206	0	-1755	-1604	151	1679	-953	-726	1332	-1303	-510	-114	-917	760	0
1817	206	0	-1749	-1635	114	1692	-931	-760	1427	-1241	-543	-104	-865	680	0
1818	206	0	-1587	-1680	-93	1633	-747	-886	1751	-929	-388	-1	-710	1090	0
1819	206	0	-803	-1716	-913	1259	55	-1314	2646	73	-188	124	382	1681	0
1820	206	0	342	-1755	-2097	706	1219	-1926	3781	1111	38	228	1307	2347	0
1821	206	0	772	-1767	-2539	497	1655	-2153	4126	1435	168	273	1654	2473	0
1822	206	0	642	-1765	-2407	561	1524	-2086	3833	1177	60	207	1195	2134	0
1823	206	0	-117	-1742	-1625	929	754	-1683	3214	333	-95	73	292	1627	0
1824	206	0	-666	-1709	-1043	1187	188	-1376	2828	34	-275	27	-1	1491	0
1825	206	0	-836	-1656	-820	1246	-8	-1238	2582	-83	-271	-48	-81	1340	0
1826	206	0	-820	-1584	-764	1202	-28	-1174	2593	-221	-275	-25	-83	1348	0
1827	206	0	-854	-1515	-661	1184	-96	-1088	2611	-139	-308	-34	-104	1389	0
1828	206	0	-545	-1474	-929	1009	192	-1201	3010	195	-166	83	217	1614	0
1829	206	0	316	-1435	-1751	559	1033	-1593	3883	1183	52	180	1321	2310	0
1830	206	0	1450	-1394	-2844	-28	2147	-2119	4859	2209	254	335	2250	2948	0
1831	206	0	2022	-1359	-3381	-331	2701	-2370	5216	2566	368	376	2566	3045	0
1832	206	0	1843	-1350	-3193	-246	2518	-2271	5001	2232	219	263	2161	2750	0
1833	206	0	1022	-1404	-2426	191	1724	-1915	4320	1433	13	161	1290	2198	0
1834	206	0	442	-1437	-1879	497	1160	-1658	3860	1148	-46	102	1109	1986	0
1835	206	0	192	-1468	-1660	638	926	-1564	3635	805	-71	79	853	1866	0
1836	206	0	-29	-1497	-1468	763	719	-1482	3408	665	-203	3	651	1742	0
1837	206	0	8	-1509	-1517	750	762	-1513	3480	640	-124	23	711	1722	0
1838	206	0	-39	-1561	-1522	800	741	-1541	3662	882	3	85	828	2035	0
1839	206	0	778	-1614	-2392	418	1585	-2003	4529	1837	114	155	1811	2535	0
1840	206	0	1884	-1598	-3482	-143	2683	-2540	5486	2748	446	355	2795	3169	0
1841	206	0	2208	-1619	-3827	-294	3017	-2723	5748	2977	287	356	2968	3164	0
1842	206	0	1976	-1647	-3623	-164	2799	-2635	5418	2603	213	310	2454	2921	0
1843	206	0	1079	-1664	-2743	292	1911	-2203	4638	1691	-9	155	1515	2320	0
1844	206	0	312	-1664	-1976	676	1144	-1820	4106	1090	-93	58	1020	2040	0
1845	206	0	80	-1695	-1775	807	927	-1735	3724	865	-166	25	772	1844	0
1846	206	0	-171	-1711	-1540	941	684	-1625	3620	725	-209	-15	713	1819	0
1847	206	0	-299	-1705	-1406	1002	553	-1555	3538	574	-143	31	506	1823	0
1848	206	0	-130	-1720	-1590	925	730	-1655	3839	863	-89	81	847	2019	0
1849	206	0	642	-1701	-2343	529	1492	-2022	4799	1763	129	184	1788	2638	0
1850	206	0	1643	-1691	-3334	24	2488	-2512	5643	2632	281	308	2622	3119	0
1851	206	0	2025	-1713	-3738	-156	2881	-2725	5868	2855	323	426	2805	3226	0
1852	206	0	1626	-1751	-3377	62	2501	-2564	5437	2508	102	289	2182	2921	0
1853	206	0	716	-1804	-2520	544	1618	-2162	4531	1519	-104	69	1262	2252	0
1854	206	0	-22	-1835	-1813	928	895	-1824	4011	1045	-141	-7	789	1943	0
1855	206	0	-531	-1817	-1286	1174	377	-1551	3503	539	-304	-67	323	1617	0
1856	206	0	-811	-1763	-952	1287	70	-1357	3330	215	-306	-85	-21	1503	0
1857	206	0	-1075	-1736	-661	1405	-207	-1198	3117	-15	-382	-141	-188	1264	0
1858	206	0	-1060	-1676	-616	1368	-222	-1146	3265	98	-277	-65	-124	1495	0
1859	206	0	-435	-1616	-1181	1025	373	-1398	4050	935	-133	40	748	2048	0
1860	206	0	567	-1489	-2056	461	1311	-1772	4931	1777	38	104	1515	2425	0
1861	206	0	987	-1323	-2310	168	1648	-1816	5232	2017	131	197	1629	2580	0
1862	206	0	697	-1243	-1940	273	1318	-1591	4770	1519	-60	-7	1028	2194	0
1863	206	0	-196	-1224	-1028	710	416	-1126	3920	638	-228	-141	91	1575	0
1864	206	0	-933	-1229	-296	1081	-318	-762	3365	129	-368	-168	-331	1251	0
1865	206	0	-1207	-1247	-40	1227	-583	-643	3115	-236	-490	-153	-673	1008	0
1866	206	0	-1559	-1323	236	1441	-897	-543	2797	-347	-463	-221	-880	1076	0
1867	206	0	-1745	-1363	382	1554	-1063	-490	2750	-531	-585	-223	-1049	847	0
1868	206	0	-1543	-1408	135	1475	-839	-636	2939	-149	-438	-161	-622	1183	0
1869	206	0	-747	-1480	-733	1113	-7	-1106	3982	785	-194	42	413	1817	0
1870	206	0	386	-1515	-1901	564	1143	-1708	5022	1726	0	178	1338	2393	0
1871	206	0	898	-1513	-2411	307	1654	-1962	5253	2132	120	188	1681	2518	0
1872	206	0	726	-1526	-2252	400	1489	-1889	5026	1790	27	73	1297	2252	0
1873	206	0	85	-1515	-1600	715	842	-1557	4256	1039	-108	52	531	1707	0
1874	206	0	-475	-1569	-1094	1022	309	-1331	3740	601	-211	15	240	1462	0
1875	206	0	-722	-1633	-911	1177	94	-1272	3443	405	-261	32	54	1332	0
1876	206	0	-873	-1697	-824	1285	-24	-1260	3286	209	-325	-40	-87	1251	0
1877	206	0	-916	-1744	-828	1330	-44	-1286	3268	228	-256	-25	3	1262	0
1878	206	0	-898	-1794	-896	1346	-1	-1345	3257	417	-259	-42	170	1369	0
1879	206	0	-60	-1813	-1753	936	846	-1783	4209	1303	-58	195	1140	1912	0
1880	206	0	937	-1777	-2714	420	1825	-2245	5038	2128	176	294	2058	2423	0
1881	206	0	1331	-1720	-3051	194	2191	-2385	5142	2329	199	244	2108	2473	0
1882	206	0	952	-1670	-2622	359	1787	-2146	4603	1862	-17	188	1520	2002	0
1883	206	0	97	-1606	-1703	754	900	-1654	3736	919	-180	23	554	1410	0
1884	206	0	-679	-1577	-898	1128	109	-1237	3030	151	-312	-114	-7	1022	0
1885	206	0	-993	-1567	-574	1280	-209	-1070	2537	-137	-333	-133	-291	770	0
1886	206	0	-1380	-1581	-201	1480	-589	-891	2151	-483	-434	-180	-649	533	1
1887	206	0	-1613	-1606	7	1609	-810	-799	1940	-618	-448	-153	-746	500	0
1888	206	0	-1654	-1627	27	1640	-840	-800	1994	-550	-436	-182	-770	552	0
1889	206	0	-976	-1666	-690	1321	-143	-1178	2700	225	-192	-46	145	1098	0
1890	206	0	-44	-1658	-1614	851	785	-1636	3563	954	-11	129	917	1532	0
1891	206	0	246	-1602	-1848	678	1047	-1725	3649	1115	-46	139	925	1493	0
1892	206	0	-110	-1559	-1449	834	669	-1504	3078	587	-178	11	356	1125	0
1893	206	0	-1023	-1544	-521	1283	-251	-1032	2079	-323	-391	-149	-661	510	0
1894	206	0	-1770	-1559	211	1664	-990	-674	1398	-882	-457	-275	-1039	174	0
1895	206	0	-2124	-1552	572	1838	-1348	-490	1018	-1193	-516	-223	-1418	-52	0
1896	206	0	-2394	-1584	810	1989	-1602	-387	725	-1484	-614	-306	-1641	-190	0
1897	197	0	-2552	-1617	935	2084	-1743	-341	552	-1649	-644	-358	-1718	-362	0
1898	197	0	-2577	-1650	927	2113	-1752	-361	680	-1427	-595	-292	-1544	-170	0
1899	197	0	-1873	-1695	178	1784	-1025	-758	1429	-583	-453	-155	-659	382	0
1900	197	0	-935	-1699	-764	1317	-85	-1231	2194	205	-159	11	95	900	0
1901	197	0	-572	-1670	-1098	1121	263	-1384	2314	341	-153	-95	240	907	0
1902	197	0	-963	-1616	-653	1289	-155	-1134	1804	-226	-298	-141	-382	494	0
1903	197	0	-1891	-1575	316	1733	-1103	-629	832	-1162	-535	-310	-1487	-170	0
1904	197	0	-2596	-1555	1041	2075	-1818	-257	75	-1666	-613	-349	-1864	-432	0
1905	197	0	-2989	-1546	1443	2267	-2216	-51	-415	-2147	-675	-419	-2265	-754	0
1906	197	0	-3254	-1530	1724	2392	-2489	97	-772	-2362	-791	-430	-2520	-888	0
1907	197	0	-3385	-1511	1874	2448	-2629	181	-973	-2425	-772	-430	-2626	-979	0
1908	197	0	-3276	-1379	1897	2327	-2586	259	-931	-2291	-696	-444	-2475	-878	0
1909	197	0	-2443	-1264	1179	1853	-1811	-42	-118	-1321	-457	-232	-1456	-232	0
1910	197	0	-1474	-1187	287	1330	-880	-450	556	-543	-320	-141	-671	116	0
1911	197	0	-1024	-1171	-147	1097	-438	-659	754	-232	-194	-108	-479	242	0
1912	197	0	-1410	-1226	184	1318	-797	-521	186	-626	-356	-221	-907	-151	0
1913	197	0	-2162	-1274	888	1718	-1525	-193	-686	-1522	-504	-353	-1811	-729	0
1914	197	0	-2880	-1315	1565	2097	-2222	125	-1365	-1947	-599	-378	-2165	-979	0
1915	197	0	-3155	-1377	1778	2266	-2466	200	-1722	-2260	-677	-436	-2494	-1220	0
1916	197	0	-3274	-1474	1800	2374	-2537	163	-1940	-2263	-694	-368	-2514	-1229	0
1917	197	0	-3445	-1548	1897	2496	-2671	174	-2126	-2304	-710	-463	-2549	-1231	0
1918	197	0	-3206	-1567	1639	2386	-2422	36	-1953	-1940	-591	-355	-2254	-1105	0
1919	197	0	-2393	-1614	779	2003	-1586	-417	-1034	-938	-261	-199	-1144	-308	0
1920	197	0	-1313	-1666	-353	1489	-480	-1009	-114	9	-87	-87	-166	48	0
1921	197	0	-788	-1664	-876	1226	44	-1270	143	327	15	-48	172	205	0
1922	197	0	-910	-1625	-715	1267	-97	-1170	-240	79	-159	-104	-333	-91	0
1923	197	0	-1656	-1656	0	1656	-828	-828	-1004	-708	-240	-199	-1041	-582	0
1924	197	0	-2149	-1672	477	1910	-1313	-597	-1594	-940	-333	-232	-1348	-756	0
1925	197	0	-2352	-1631	721	1991	-1536	-455	-1808	-1301	-403	-225	-1495	-913	0
1926	197	0	-2434	-1635	799	2034	-1616	-418	-2058	-1346	-374	-250	-1546	-933	0
1927	197	0	-2362	-1629	733	1995	-1547	-448	-1992	-1371	-386	-228	-1443	-931	0
1928	197	0	-2174	-1660	514	1917	-1344	-573	-1844	-995	-219	-178	-1136	-713	0
1929	197	0	-1347	-1705	-358	1526	-494	-1031	-950	0	-32	-19	-21	-34	0
1930	197	0	-305	-1738	-1433	1021	564	-1585	-149	886	116	97	713	477	0
1931	197	0	200	-1740	-1940	770	1070	-1840	97	1175	232	122	1096	585	0
1932	197	0	-108	-1749	-1641	928	766	-1695	-399	743	184	-25	514	277	0
1933	197	0	-829	-1738	-909	1283	40	-1323	-1187	-38	-1	-124	-244	-287	0
1934	197	0	-1473	-1732	-259	1602	-607	-995	-1769	-543	-149	-174	-576	-576	0
1935	197	0	-1677	-1680	-3	1678	-837	-841	-2196	-863	-207	-213	-904	-702	0
1936	197	0	-1898	-1637	261	1767	-1079	-688	-2477	-1111	-329	-170	-1107	-882	0
1937	197	0	-2009	-1596	413	1802	-1211	-591	-2716	-1206	-345	-273	-1144	-1032	0
1938	197	0	-1900	-1561	339	1730	-1119	-611	-2628	-1030	-256	-188	-859	-822	0
1939	197	0	-1139	-1528	-389	1333	-375	-958	-1901	-327	-50	-46	-56	-283	0
1940	197	0	-130	-1495	-1365	812	617	-1430	-1247	589	149	131	799	174	0
1941	197	0	264	-1462	-1726	599	995	-1594	-1142	684	236	104	999	265	0
1942	197	0	-31	-1453	-1422	742	695	-1437	-1697	112	98	-13	424	-145	0
1943	197	0	-896	-1441	-545	1168	-175	-993	-2716	-721	-77	-176	-417	-733	0
1944	197	0	-1561	-1445	116	1503	-838	-664	-3497	-1369	-190	-250	-1001	-1101	0
1945	197	0	-1893	-1441	452	1667	-1172	-494	-4031	-1668	-296	-226	-1229	-1301	0
1946	197	0	-2069	-1420	649	1744	-1359	-385	-4423	-2009	-349	-382	-1371	-1548	0
1947	197	0	-2217	-1381	836	1799	-1526	-272	-4688	-2211	-281	-287	-1456	-1575	0
1948	197	0	-2096	-1336	760	1716	-1428	-288	-4729	-2037	-292	-242	-1266	-1534	0
1949	197	0	-1257	-1321	-64	1289	-596	-692	-3942	-1204	-31	-34	-325	-931	0
1950	197	0	-365	-1290	-925	827	280	-1107	-3268	-448	143	-13	585	-436	0
1951	197	0	168	-1259	-1427	545	797	-1343	-3148	-248	155	9	803	-432	0
1952	197	0	-14	-1224	-1210	619	598	-1217	-3608	-647	116	-85	360	-805	0
1953	197	0	-840	-1200	-360	1020	-240	-780	-4529	-1470	-52	-248	-459	-1319	0
1954	197	0	-1456	-1208	248	1332	-852	-480	-5115	-1998	-242	-226	-824	-1596	0
1955	197	0	-1620	-1229	391	1424	-1005	-419	-5507	-2265	-194	-225	-1018	-1804	0
1956	197	0	-1823	-1307	516	1565	-1169	-395	-5711	-2382	-339	-246	-1103	-1938	0
1957	197	0	-1918	-1323	595	1620	-1256	-364	-5769	-2539	-306	-322	-1162	-1926	0
1958	197	0	-1736	-1356	380	1546	-1058	-488	-5610	-2265	-188	-228	-832	-1707	0
1959	197	0	-914	-1352	-438	1133	-238	-895	-4813	-1317	38	-124	211	-1084	0
1960	197	0	77	-1414	-1491	668	784	-1452	-3854	-444	195	40	1012	-622	0
1961	197	0	375	-1524	-1899	574	1137	-1711	-3691	-285	226	85	1183	-605	0
1962	197	0	109	-1627	-1736	759	922	-1681	-4103	-644	182	-9	694	-847	0
1963	197	0	-778	-1703	-925	1240	73	-1314	-4976	-1412	-122	-89	-240	-1437	0
1964	197	0	-1583	-1697	-114	1640	-734	-905	-5653	-2052	-300	-213	-713	-1835	0
1965	197	0	-1889	-1668	221	1778	-1055	-723	-6085	-2558	-298	-258	-1101	-2077	0
1966	197	0	-2251	-1635	616	1943	-1433	-509	-6322	-2855	-434	-258	-1416	-2314	0
1967	197	0	-2537	-1606	931	2071	-1734	-337	-6592	-3144	-471	-298	-1707	-2347	0
1968	197	0	-2690	-1550	1140	2120	-1915	-205	-6716	-3245	-399	-397	-1798	-2421	0
1969	197	0	-2137	-1503	634	1820	-1385	-434	-6107	-2622	-333	-267	-1136	-2009	0
1970	197	0	-1570	-1493	77	1531	-823	-708	-5561	-2060	-308	-149	-632	-1711	0
1971	197	0	-1576	-1470	106	1523	-841	-682	-5713	-2201	-370	-254	-836	-1961	0
1972	197	0	-2350	-1456	894	1903	-1622	-281	-6599	-3088	-477	-485	-1903	-2527	0
1973	197	0	-3695	-1476	2219	2585	-2957	371	-7835	-4442	-919	-655	-3354	-3468	0
1974	197	0	-4958	-1505	3453	3231	-4205	974	-8941	-5432	-1076	-830	-4194	-4054	0
1975	197	0	-5827	-1505	4322	3666	-5074	1408	-9744	-6256	-1297	-968	-5069	-4665	0
1976	197	0	-6657	-1484	5173	4070	-5915	1844	-10493	-6970	-1487	-1084	-5897	-5057	0
1977	197	0	-7287	-1433	5854	4360	-6570	2210	-11067	-7474	-1532	-1183	-6450	-5439	0
1978	197	0	-7763	-1412	6351	4587	-7057	2469	-11409	-7810	-1664	-1264	-6790	-5658	0
1979	197	0	-7506	-1394	6112	4450	-6809	2359	-11071	-7265	-1476	-1142	-6384	-5389	0
1980	197	0	-7191	-1404	5787	4297	-6489	2191	-10865	-6919	-1524	-1193	-6147	-5222	0
1981	197	0	-7266	-1408	5858	4337	-6562	2225	-11149	-7063	-1614	-1132	-6502	-5561	0
1982	197	0	-8216	-1394	6822	4805	-7519	2714	-12107	-7917	-1887	-1422	-7591	-6171	0
1983	197	0	-9451	-1404	8047	5427	-8749	3321	-13275	-9253	-2038	-1641	-8991	-7077	0
1984	197	0	-10578	-1414	9164	5996	-9871	3875	-14210	-9992	-2258	-1649	-9816	-7562	0
1985	197	0	-11484	-1470	10014	6477	-10749	4272	-15130	-10722	-2525	-1866	-10567	-8171	0
1986	197	0	-12235	-1515	10720	6875	-11477	4602	-15735	-11125	-2587	-1875	-11350	-8530	0
1987	197	0	-12941	-1534	11407	7237	-12174	4936	-16233	-11543	-2729	-2011	-11907	-8980	0
1988	197	0	-13368	-1546	11822	7457	-12595	5138	-16490	-11597	-2636	-2027	-12220	-9131	0
1989	197	0	-13088	-1569	11519	7328	-12303	4975	-15948	-10827	-2432	-1928	-11717	-8677	0
1990	197	0	-12509	-1616	10893	7062	-11701	4638	-15333	-10064	-2370	-1887	-11250	-8361	0
1991	197	0	-12461	-1625	10836	7043	-11648	4605	-15197	-9793	-2320	-1875	-11372	-8512	0
1992	197	0	-13032	-1635	11397	7333	-12214	4881	-15704	-10150	-2456	-1994	-12132	-9021	0
1993	197	0	-14194	-1583	12611	7888	-13402	5514	-16610	-11151	-2636	-2186	-13450	-9771	0
1994	197	0	-15043	-1553	13490	8298	-14266	5968	-17066	-11537	-2617	-2201	-14080	-10031	0
1995	197	0	-15640	-1519	14121	8579	-14880	6301	-17461	-11779	-2747	-2355	-14631	-10365	0
1996	197	0	-15953	-1489	14464	8721	-15208	6487	-17500	-11861	-2774	-2362	-14926	-10571	0
1997	197	0	-16351	-1530	14821	8940	-15586	6645	-17568	-11801	-2886	-2333	-15128	-10615	0
1998	197	0	-16291	-1561	14730	8926	-15510	6584	-17256	-11469	-2681	-2275	-15100	-10355	0
1999	197	0	-15700	-1583	14117	8641	-14908	6267	-16220	-10448	-2549	-2145	-14185	-9820	0
[truncated: 30,857 more rows]
