# Supplementary material for: A Robust and Real-Time Capable Envelope-Based Algorithm for Heart Sound Classification: Validation under Different Physiological Conditions
Source: Sensors (Basel). 2020 Feb 11;20(4):972. doi: 10.3390/s20040972 (PMC7070375; doi:10.3390/s20040972)
Supplement: Supplementary file 1 [file sensors-20-00972-s001.zip › Messungen/at/at05_unfiltered.csv]

Dataset No.	Pulse (bpm)	Pacer Bit	leadI (�V)	leadII (�V)	leadIII (�V)	lead_avR (�V)	lead_avL (�V)	lead_avF (�V)	V1 (�V)	V2 (�V)	V3 (�V)	V4 (�V)	V5 (�V)	V6 (�V)	R-Wave
1	0	0	903	98	-805	-500	854	-353	-8398	-5146	-50	312	384	-254	0
2	0	0	903	93	-810	-498	856	-358	-8363	-5009	-36	223	349	-265	0
3	0	0	1000	85	-915	-542	957	-415	-8171	-4981	0	384	446	-166	0
4	0	0	1060	69	-991	-564	1025	-461	-8148	-4945	32	413	391	-215	0
5	0	0	1002	65	-937	-533	969	-436	-8192	-4960	11	368	358	-312	0
6	0	0	865	64	-801	-464	833	-368	-8289	-5069	-67	339	310	-351	0
7	0	0	889	71	-818	-480	853	-373	-8310	-5084	-38	356	323	-337	0
8	0	0	816	85	-731	-450	773	-323	-8204	-5078	-69	298	296	-291	0
9	0	0	862	69	-793	-465	827	-362	-8105	-5020	-60	289	329	-318	0
10	0	0	837	77	-760	-457	798	-341	-8016	-4981	-31	364	318	-209	0
11	0	0	835	71	-764	-453	799	-346	-7992	-4956	-13	283	300	-190	0
12	0	0	855	64	-791	-459	823	-363	-7955	-4846	-27	308	395	-285	0
13	0	0	913	77	-836	-495	874	-379	-7777	-4720	-19	395	409	-155	0
14	0	0	926	69	-857	-497	891	-394	-7699	-4720	-64	399	384	-203	0
15	0	0	861	62	-799	-461	830	-368	-7825	-4817	-21	291	294	-320	0
16	0	0	680	62	-618	-371	649	-278	-7946	-4900	-48	250	294	-360	0
17	0	0	647	56	-591	-351	619	-267	-7897	-4937	-50	128	323	-481	0
18	0	0	736	81	-655	-408	695	-287	-7794	-4768	-31	322	327	-289	0
19	0	0	726	75	-651	-400	688	-288	-7688	-4696	29	246	380	-213	0
20	0	0	671	97	-574	-384	622	-238	-7641	-4733	-110	263	318	-333	0
21	0	0	671	93	-578	-382	624	-242	-7595	-4644	-40	143	370	-238	0
22	0	0	603	93	-510	-348	556	-208	-7531	-4636	-50	238	343	-232	0
23	0	0	740	77	-663	-408	701	-293	-7377	-4529	-23	323	397	-203	0
24	0	0	769	77	-692	-423	730	-307	-7282	-4456	-25	291	428	-170	0
25	0	0	746	102	-644	-424	695	-271	-7403	-4448	-44	304	302	-248	0
26	0	0	558	108	-450	-333	504	-171	-7534	-4613	-77	194	248	-417	0
27	0	0	581	108	-473	-344	527	-182	-7447	-4652	-36	312	261	-353	0
28	0	0	525	106	-419	-315	472	-156	-7430	-4603	-95	279	248	-393	0
29	0	0	676	100	-576	-388	626	-238	-7280	-4423	-62	258	343	-331	0
30	0	0	608	69	-539	-338	573	-235	-7292	-4368	-31	265	275	-259	0
31	0	0	579	69	-510	-324	544	-220	-7271	-4450	19	176	261	-232	0
32	0	0	612	81	-531	-346	571	-225	-7160	-4332	-27	182	318	-250	0
33	0	0	709	98	-611	-403	660	-256	-6999	-4229	-13	271	417	-211	0
34	0	0	777	104	-673	-440	725	-284	-6962	-4155	-5	294	337	-207	0
35	0	0	651	102	-549	-376	600	-223	-7166	-4235	-38	294	285	-281	0
36	0	0	616	81	-535	-348	575	-227	-7218	-4345	-75	248	209	-461	0
37	0	0	522	65	-457	-293	489	-196	-7269	-4332	-73	259	217	-424	0
38	0	0	544	38	-506	-291	525	-234	-7112	-4349	-56	238	236	-455	0
39	0	0	656	32	-624	-344	640	-296	-6954	-4176	-5	281	300	-228	0
40	0	0	643	42	-601	-342	622	-279	-6962	-4242	-15	197	296	-366	0
41	0	0	622	44	-578	-333	600	-267	-6867	-4240	69	223	269	-258	0
42	0	0	595	58	-537	-326	566	-239	-6848	-4176	3	155	312	-358	0
43	0	0	696	60	-636	-378	666	-288	-6706	-4033	-7	291	347	-225	0
44	0	0	767	65	-702	-416	734	-318	-6712	-3992	-36	279	343	-230	0
45	0	0	738	83	-655	-410	696	-286	-6790	-4077	29	228	362	-351	0
46	0	0	573	77	-496	-325	534	-209	-6898	-4215	-23	182	194	-397	0
47	0	0	544	71	-473	-307	508	-201	-6919	-4172	-98	213	223	-457	0
48	0	0	574	60	-514	-317	544	-227	-6793	-4167	-54	320	273	-356	0
49	0	0	711	44	-667	-377	689	-311	-6644	-4035	1	323	254	-308	0
50	0	0	565	71	-494	-318	529	-211	-6654	-4103	15	192	320	-312	0
51	0	0	629	77	-552	-353	590	-237	-6514	-4066	36	256	273	-316	0
52	0	0	585	87	-498	-336	541	-205	-6485	-4019	-44	271	269	-232	0
53	0	0	724	108	-616	-416	670	-254	-6425	-3955	13	296	291	-195	0
54	0	0	784	131	-653	-457	718	-261	-6240	-3821	-9	382	374	-238	0
55	0	0	601	153	-448	-377	524	-147	-6520	-3969	-91	302	250	-304	0
56	0	0	618	153	-465	-385	541	-156	-6528	-4025	-67	232	226	-413	0
57	0	0	532	141	-391	-336	461	-125	-6499	-4072	-54	292	302	-411	0
58	0	0	588	131	-457	-359	522	-163	-6438	-4015	-60	211	199	-283	0
59	0	0	637	114	-523	-375	580	-204	-6318	-3889	11	244	364	-252	0
60	0	0	562	93	-469	-327	515	-188	-6287	-3963	-122	234	209	-366	0
61	0	0	633	67	-566	-350	599	-249	-6169	-3899	40	296	320	-219	0
62	0	0	573	19	-554	-296	563	-267	-6190	-3810	-54	279	314	-230	0
63	0	0	693	3	-690	-348	691	-343	-6066	-3639	-48	399	364	-197	0
64	0	0	722	-13	-735	-354	728	-374	-5938	-3689	5	374	393	-232	0
65	0	0	625	-5	-630	-310	627	-317	-6147	-3709	-54	296	353	-366	0
66	0	0	598	-3	-601	-297	599	-302	-6209	-3798	-52	327	292	-395	0
67	0	0	505	-7	-512	-249	508	-259	-6196	-3897	-67	230	236	-417	0
68	0	0	583	9	-574	-296	578	-282	-6050	-3744	-5	322	285	-306	0
69	0	0	581	11	-570	-296	575	-279	-6021	-3701	-102	244	327	-322	0
70	0	0	655	23	-632	-339	643	-304	-5977	-3600	-31	302	252	-331	0
71	0	0	583	7	-576	-295	579	-284	-5876	-3639	-52	320	287	-219	0
72	0	0	613	-1	-614	-306	613	-307	-5876	-3633	25	331	292	-236	0
73	0	0	774	-3	-777	-385	775	-390	-5678	-3499	-13	399	366	-195	0
74	0	0	763	-7	-770	-378	766	-388	-5618	-3459	17	370	372	-133	0
75	0	0	728	3	-725	-365	726	-361	-5785	-3507	-50	304	329	-310	0
76	0	0	672	17	-655	-344	663	-319	-5887	-3589	-36	378	323	-384	0
77	0	0	599	25	-574	-312	586	-274	-5903	-3581	-95	304	267	-360	0
78	0	0	697	34	-663	-365	680	-314	-5806	-3495	46	322	310	-256	0
79	0	0	728	40	-688	-384	708	-324	-5703	-3391	19	380	323	-234	0
80	0	0	717	52	-665	-384	691	-306	-5658	-3499	40	310	323	-265	0
81	0	0	715	56	-659	-385	687	-301	-5627	-3391	-11	269	327	-256	0
82	0	0	711	34	-677	-372	694	-321	-5544	-3280	5	353	329	-254	0
83	0	0	801	25	-776	-413	788	-375	-5461	-3241	31	316	368	-145	0
84	0	0	864	40	-824	-452	844	-392	-5276	-3115	-46	440	420	-135	0
85	0	0	740	58	-682	-399	711	-312	-5494	-3247	-52	306	341	-382	0
86	0	0	744	85	-659	-414	701	-287	-5540	-3367	-19	366	312	-378	0
87	0	0	580	97	-483	-338	531	-193	-5631	-3412	-98	267	281	-419	0
88	0	0	748	116	-632	-432	690	-258	-5466	-3336	-25	329	298	-356	0
89	0	0	738	81	-657	-409	697	-288	-5325	-3136	13	358	366	-199	0
90	0	0	733	58	-675	-395	704	-308	-5402	-3222	-36	265	302	-306	0
91	0	0	729	31	-698	-380	713	-333	-5286	-3144	40	316	322	-190	0
92	0	0	698	21	-677	-359	687	-328	-5150	-3086	32	300	401	-176	0
93	0	0	764	-13	-777	-375	770	-395	-5127	-3036	5	254	366	-178	0
94	0	0	869	-31	-900	-419	884	-465	-4954	-2867	56	448	457	-131	0
95	0	0	702	-31	-733	-335	717	-382	-5222	-2999	31	360	320	-225	0
96	0	0	704	-9	-713	-347	708	-361	-5253	-3115	-19	339	263	-294	0
97	0	0	650	3	-647	-326	648	-322	-5272	-3121	-9	335	355	-341	0
98	0	0	674	5	-669	-339	671	-332	-5214	-3096	-110	372	300	-291	0
99	0	0	718	5	-713	-361	715	-354	-5078	-3053	-7	343	366	-254	0
100	0	0	699	5	-694	-352	696	-344	-5014	-2983	81	314	401	-228	0
101	0	0	704	29	-675	-366	689	-323	-4993	-3005	-13	228	401	-252	0
102	0	0	713	23	-690	-368	701	-333	-4851	-2929	7	304	452	-182	0
103	0	0	785	23	-762	-404	773	-369	-4884	-2814	-31	403	426	-124	0
104	0	0	846	32	-814	-439	830	-391	-4803	-2787	108	403	481	-116	0
105	0	0	693	38	-655	-365	674	-308	-4921	-3016	-38	283	312	-273	0
106	0	0	709	44	-665	-376	687	-310	-4896	-2960	3	364	391	-287	0
107	0	0	461	60	-401	-260	431	-170	-5168	-3109	-145	287	217	-422	0
108	0	0	668	65	-603	-366	635	-269	-4888	-3049	-38	389	331	-316	0
109	0	0	664	77	-587	-370	625	-255	-4776	-2915	52	364	376	-129	0
110	0	0	575	71	-504	-323	539	-216	-4886	-3032	-81	201	271	-325	0
111	0	0	638	95	-543	-366	590	-224	-4770	-2878	42	211	349	-190	0
112	0	0	584	67	-517	-325	550	-225	-4700	-2863	-17	248	370	-250	0
113	0	0	697	83	-614	-390	655	-265	-4591	-2803	-13	393	434	-153	0
114	0	0	777	56	-721	-416	749	-332	-4458	-2721	60	442	409	-135	0
115	0	0	610	34	-576	-322	593	-271	-4692	-2861	-54	353	362	-380	0
116	0	0	552	21	-531	-286	541	-255	-4753	-2927	44	349	292	-259	0
117	0	0	501	15	-486	-258	493	-235	-4809	-2946	-42	267	300	-358	0
118	0	0	509	7	-502	-258	505	-247	-4712	-2863	52	337	343	-246	0
119	0	0	517	5	-512	-261	514	-253	-4644	-2875	-5	188	337	-279	0
120	0	0	566	0	-566	-283	566	-283	-4560	-2813	34	304	364	-236	0
121	0	0	516	-19	-535	-248	525	-277	-4537	-2723	-9	269	355	-296	0
122	0	0	539	-17	-556	-261	547	-286	-4465	-2747	0	333	347	-223	0
123	0	0	633	3	-630	-318	631	-313	-4312	-2599	-50	397	417	-190	0
124	0	0	703	-1	-704	-351	703	-352	-4322	-2613	3	318	355	-197	0
125	0	0	562	-21	-583	-270	572	-302	-4483	-2702	-13	283	368	-294	0
126	0	0	504	-25	-529	-239	516	-277	-4619	-2785	-79	327	283	-426	0
127	0	0	574	-21	-595	-276	584	-308	-4522	-2807	13	289	345	-378	0
128	0	0	516	-21	-537	-247	526	-279	-4588	-2698	-25	329	294	-289	0
129	0	0	618	-31	-649	-293	633	-340	-4417	-2657	-44	269	306	-248	0
130	0	0	600	-7	-607	-296	603	-307	-4403	-2634	36	265	382	-261	0
131	0	0	557	-17	-574	-270	565	-295	-4347	-2630	-93	306	308	-277	0
132	0	0	649	0	-649	-324	649	-324	-4258	-2502	-11	331	318	-209	0
133	0	0	703	3	-700	-353	701	-348	-4161	-2473	-36	323	399	-246	0
134	0	0	782	1	-781	-391	781	-390	-4105	-2456	32	399	453	-205	0
135	0	0	761	1	-760	-381	760	-379	-4266	-2481	32	376	403	-345	0
136	0	0	583	17	-566	-300	574	-274	-4357	-2684	-36	331	250	-403	0
137	0	0	567	17	-550	-292	558	-266	-4403	-2558	1	356	240	-368	0
138	0	0	596	40	-556	-318	576	-258	-4368	-2624	-67	304	279	-358	0
139	0	0	664	50	-614	-357	639	-282	-4178	-2516	-29	325	356	-300	0
140	0	0	692	31	-661	-361	676	-315	-4145	-2523	-1	281	267	-382	0
141	0	0	587	58	-529	-322	558	-235	-4167	-2456	0	318	397	-254	0
142	0	0	634	27	-607	-330	620	-290	-4099	-2510	-62	320	298	-279	0
143	0	0	709	5	-704	-357	706	-349	-3930	-2337	42	364	409	-133	0
144	0	0	660	-11	-671	-324	665	-341	-3920	-2333	19	388	372	-141	0
145	0	0	679	-1	-680	-339	679	-340	-3994	-2446	-46	368	347	-325	0
146	0	0	533	-17	-550	-258	541	-283	-4198	-2477	-95	296	298	-304	0
147	0	0	466	11	-455	-238	460	-222	-4205	-2589	-69	289	221	-395	0
148	0	0	474	9	-465	-241	469	-228	-4114	-2551	-7	259	265	-331	0
149	0	0	557	-7	-564	-275	560	-285	-3944	-2419	-36	407	329	-261	0
150	0	0	469	-19	-488	-225	478	-253	-3973	-2456	-23	355	329	-259	0
151	0	0	452	-23	-475	-214	463	-249	-3880	-2479	0	331	351	-225	0
152	0	0	491	-15	-506	-238	498	-260	-3823	-2397	-29	304	405	-197	0
153	0	0	437	-9	-446	-214	441	-227	-3829	-2357	-7	271	428	-248	0
154	0	0	569	9	-560	-289	564	-275	-3713	-2260	-31	401	434	-207	0
155	0	0	492	11	-481	-251	486	-235	-3825	-2417	-21	248	388	-314	0
156	0	0	362	23	-339	-192	350	-158	-3978	-2463	-34	304	327	-351	0
157	0	0	270	7	-263	-138	266	-128	-4000	-2572	-21	215	294	-351	0
158	0	0	372	19	-353	-195	362	-167	-3847	-2492	-87	306	273	-335	0
159	0	0	391	27	-364	-209	377	-168	-3746	-2347	0	283	403	-221	0
160	0	0	315	34	-281	-174	298	-123	-3817	-2428	-38	213	263	-298	0
161	0	0	369	32	-337	-200	353	-152	-3730	-2430	38	217	265	-211	0
162	0	0	356	15	-341	-185	348	-163	-3635	-2306	52	203	426	-110	0
163	0	0	354	17	-337	-185	345	-160	-3621	-2285	-40	289	353	-197	0
164	0	0	569	11	-558	-290	563	-273	-3503	-2104	93	316	461	-201	0
165	0	0	369	7	-362	-188	365	-177	-3629	-2215	-34	362	395	-248	0
166	0	0	374	0	-374	-187	374	-187	-3742	-2392	-5	298	265	-325	0
167	0	0	282	5	-277	-143	279	-136	-3792	-2378	-7	205	360	-376	0
168	0	0	308	21	-287	-164	297	-133	-3744	-2362	-27	281	316	-310	0
169	0	0	403	27	-376	-215	389	-174	-3559	-2263	-23	269	345	-217	0
170	0	0	501	36	-465	-268	483	-214	-3575	-2176	13	234	386	-209	0
171	0	0	367	44	-323	-205	345	-139	-3569	-2219	-17	226	391	-250	0
172	0	0	488	36	-452	-262	470	-208	-3548	-2168	-15	240	374	-238	0
173	0	0	494	15	-479	-254	486	-232	-3420	-2110	-5	308	403	-69	0
174	0	0	601	0	-601	-300	601	-300	-3336	-2077	75	368	397	-85	0
175	0	0	541	-11	-552	-265	546	-281	-3497	-2149	29	265	382	-223	0
176	0	0	460	-23	-483	-218	471	-253	-3515	-2163	-34	327	341	-312	0
177	0	0	357	-32	-389	-162	373	-210	-3569	-2289	-52	374	267	-283	0
178	0	0	351	-19	-370	-166	360	-194	-3559	-2271	-67	230	325	-275	0
179	0	0	509	-34	-543	-237	526	-288	-3332	-2019	65	296	517	-170	0
180	0	0	413	-13	-426	-200	419	-219	-3445	-2106	-34	215	356	-230	0
181	0	0	479	-9	-488	-235	483	-248	-3348	-2071	7	207	345	-259	0
182	0	0	482	-1	-483	-240	482	-242	-3274	-2021	9	281	393	-91	0
183	0	0	552	29	-523	-290	537	-247	-3241	-1922	1	294	401	-95	0
184	0	0	676	48	-628	-362	652	-290	-3113	-1839	19	372	424	-137	0
185	0	0	572	62	-510	-317	541	-224	-3272	-1986	7	331	409	-234	0
186	0	0	509	71	-438	-290	473	-183	-3375	-2118	-27	289	347	-316	0
187	0	0	469	50	-419	-259	444	-184	-3408	-2147	-17	312	320	-314	0
188	0	0	477	58	-419	-267	448	-180	-3278	-2054	-46	347	358	-271	0
189	0	0	487	32	-455	-259	471	-211	-3253	-1992	-11	298	376	-195	0
190	0	0	556	29	-527	-292	541	-249	-3197	-1980	36	250	339	-190	0
191	0	0	459	50	-409	-254	434	-179	-3183	-2038	21	289	405	-180	0
192	0	0	522	65	-457	-293	489	-196	-3173	-1872	-19	209	320	-203	0
193	0	0	581	60	-521	-320	551	-230	-3043	-1794	15	368	393	-108	0
194	0	0	595	64	-531	-329	563	-233	-3024	-1740	-11	358	420	-137	0
195	0	0	564	50	-514	-307	539	-232	-3084	-1879	-3	376	294	-259	0
196	0	0	430	42	-388	-236	409	-173	-3243	-1897	15	380	345	-283	0
197	0	0	495	38	-457	-266	476	-209	-3259	-1988	-25	267	287	-329	0
198	0	0	377	13	-364	-195	370	-175	-3181	-1969	-52	347	320	-322	0
199	0	0	520	-27	-547	-246	533	-287	-2997	-1866	-40	368	401	-271	0
200	0	0	399	-54	-453	-172	426	-253	-3005	-1891	17	250	314	-141	0
201	0	0	450	-69	-519	-190	484	-294	-3072	-1811	11	259	345	-219	0
202	0	0	495	-69	-564	-213	529	-316	-2911	-1722	-1	285	382	-234	0
203	0	0	543	-56	-599	-243	571	-327	-2892	-1718	44	353	409	-182	0
204	0	0	580	-62	-642	-259	611	-352	-2935	-1680	46	254	327	-178	0
205	0	0	582	-58	-640	-262	611	-349	-2956	-1736	-1	368	316	-242	0
206	0	0	404	-44	-448	-180	426	-246	-3136	-1903	-1	306	234	-289	0
207	0	0	397	-25	-422	-186	409	-223	-3177	-1945	-58	312	174	-409	0
208	0	0	472	-32	-504	-220	488	-268	-2977	-1771	-13	389	341	-289	0
209	0	0	512	0	-512	-256	512	-256	-2972	-1755	-46	273	314	-254	0
210	0	0	580	0	-580	-290	580	-290	-2894	-1713	7	362	331	-263	0
211	0	0	425	-11	-436	-207	430	-223	-2925	-1714	-52	252	335	-277	0
212	0	0	560	0	-560	-280	560	-280	-2783	-1713	-54	339	316	-215	0
213	0	0	593	0	-593	-296	593	-296	-2723	-1600	42	374	428	-81	0
214	0	0	675	-7	-682	-334	678	-344	-2708	-1608	97	325	372	-151	0
215	0	0	588	-7	-595	-290	591	-301	-2795	-1573	13	356	378	-201	0
216	0	0	443	-38	-481	-202	462	-259	-2880	-1782	-7	283	302	-343	0
217	0	0	458	-25	-483	-216	470	-254	-2929	-1879	-21	292	312	-254	0
218	0	0	421	-27	-448	-197	434	-237	-2941	-1753	7	298	347	-271	0
219	0	0	512	-5	-517	-253	514	-261	-2754	-1728	42	339	349	-205	0
220	0	0	418	1	-417	-209	417	-208	-2826	-1685	-87	273	349	-327	0
221	0	0	481	0	-481	-240	481	-240	-2723	-1625	31	333	341	-234	0
222	0	0	439	5	-434	-222	436	-214	-2745	-1697	-34	298	296	-118	0
223	0	0	563	7	-556	-285	559	-274	-2549	-1474	-15	397	428	-93	0
224	0	0	585	29	-556	-307	570	-263	-2537	-1476	-3	432	380	-77	0
225	0	0	473	29	-444	-251	458	-207	-2648	-1662	3	314	388	-277	0
226	0	0	391	27	-364	-209	377	-168	-2818	-1757	23	207	395	-356	0
227	0	0	332	34	-298	-183	315	-132	-2855	-1724	-54	283	291	-283	0
228	0	0	304	31	-273	-167	288	-121	-2781	-1769	-62	302	345	-267	0
229	0	0	424	48	-376	-236	400	-164	-2620	-1647	-1	271	413	-219	0
230	0	0	403	48	-355	-225	379	-153	-2651	-1639	-11	271	366	-168	0
231	0	0	352	36	-316	-194	334	-140	-2640	-1641	-11	244	314	-192	0
232	0	0	352	29	-323	-190	337	-147	-2560	-1621	31	207	376	-131	0
233	0	0	410	36	-374	-223	392	-169	-2529	-1513	-9	314	417	-71	0
234	0	0	542	48	-494	-295	518	-223	-2395	-1501	0	256	455	-203	0
235	0	0	422	60	-362	-241	392	-151	-2570	-1559	0	322	374	-291	0
236	0	0	345	60	-285	-202	315	-112	-2651	-1722	-7	230	238	-261	0
237	0	0	319	67	-252	-193	285	-92	-2679	-1714	-40	271	283	-329	0
238	0	0	352	73	-279	-212	315	-103	-2667	-1697	0	298	294	-265	0
239	0	0	455	58	-397	-256	426	-169	-2508	-1571	-32	215	353	-180	0
240	0	0	316	31	-285	-173	300	-127	-2549	-1617	-58	263	335	-211	0
241	0	0	435	3	-432	-219	433	-214	-2483	-1596	38	211	327	-225	0
242	0	0	441	17	-424	-229	432	-203	-2481	-1466	-3	226	353	-124	0
243	0	0	470	5	-465	-237	467	-230	-2366	-1458	-38	298	362	-126	0
244	0	0	597	0	-597	-298	597	-298	-2281	-1338	19	351	420	-151	0
245	0	0	517	19	-498	-268	507	-239	-2510	-1470	-11	314	306	-291	0
246	0	0	403	50	-353	-226	378	-151	-2620	-1583	13	234	271	-358	0
247	0	0	459	89	-370	-274	414	-140	-2622	-1623	-7	261	320	-314	0
248	0	0	386	97	-289	-241	337	-96	-2591	-1610	-69	230	273	-310	0
249	0	0	553	98	-455	-325	504	-178	-2428	-1505	-44	364	273	-269	0
250	0	0	512	97	-415	-304	463	-159	-2457	-1406	-46	304	368	-287	0
251	0	0	504	120	-384	-312	444	-132	-2411	-1517	-23	225	316	-244	0
252	0	0	579	145	-434	-362	506	-144	-2316	-1455	-27	277	327	-219	0
253	0	0	651	159	-492	-405	571	-166	-2242	-1311	-48	347	382	-122	0
254	0	0	685	168	-517	-426	601	-174	-2248	-1259	-1	298	343	-143	0
255	0	0	641	147	-494	-394	567	-173	-2293	-1383	19	372	380	-234	0
256	0	0	442	126	-316	-284	379	-95	-2490	-1569	-67	223	223	-393	0
257	0	0	517	81	-436	-299	476	-177	-2456	-1505	65	335	329	-273	0
258	0	0	414	87	-327	-250	370	-120	-2446	-1524	-79	289	291	-382	0
259	0	0	536	77	-459	-306	497	-191	-2328	-1402	40	287	360	-256	0
260	0	0	453	65	-388	-259	420	-161	-2306	-1466	-50	269	300	-314	0
261	0	0	426	62	-364	-244	395	-151	-2333	-1392	-31	244	337	-258	0
262	0	0	472	50	-422	-261	447	-186	-2198	-1340	-46	277	310	-159	0
263	0	0	556	56	-500	-306	528	-222	-2141	-1255	-40	298	355	-172	0
264	0	0	577	50	-527	-313	552	-238	-2064	-1196	-34	312	368	-131	0
265	0	0	424	40	-384	-232	404	-172	-2273	-1443	-48	289	228	-308	0
266	0	0	429	40	-389	-234	409	-174	-2345	-1445	-34	304	246	-289	0
267	0	0	261	50	-211	-155	236	-80	-2457	-1522	-112	261	259	-395	0
268	0	0	383	83	-300	-233	341	-108	-2285	-1501	7	265	314	-300	0
269	0	0	379	67	-312	-223	345	-122	-2172	-1404	-85	291	320	-312	0
270	0	0	410	83	-327	-246	368	-122	-2165	-1363	-31	209	300	-294	0
271	0	0	309	75	-234	-192	271	-79	-2135	-1441	36	234	236	-139	0
272	0	0	319	60	-259	-189	289	-99	-2172	-1319	-71	263	279	-289	0
273	0	0	363	32	-331	-197	347	-149	-2083	-1226	-15	217	399	-128	0
274	0	0	400	32	-368	-216	384	-168	-1959	-1245	64	287	374	-93	0
275	0	0	414	42	-372	-228	393	-165	-2153	-1290	-54	267	325	-287	0
276	0	0	257	73	-184	-165	220	-55	-2217	-1377	27	254	341	-360	0
277	0	0	105	73	-32	-89	68	20	-2395	-1555	-38	151	221	-434	0
278	0	0	336	42	-294	-189	315	-126	-2184	-1367	-9	279	312	-265	0
279	0	0	176	0	-176	-88	176	-88	-2110	-1377	-135	273	242	-225	0
280	0	0	347	0	-347	-173	347	-173	-1990	-1365	31	217	316	-250	0
281	0	0	239	9	-230	-124	234	-110	-2017	-1332	-9	261	339	-238	0
282	0	0	280	36	-244	-158	262	-104	-2011	-1321	-71	248	281	-292	0
283	0	0	381	89	-292	-235	336	-101	-1852	-1129	71	246	399	-89	0
284	0	0	416	50	-366	-233	391	-158	-1852	-1202	52	273	314	-236	0
285	0	0	360	58	-302	-209	331	-122	-1949	-1241	3	310	281	-331	0
286	0	0	178	60	-118	-119	148	-29	-2178	-1435	-34	234	302	-356	0
287	0	0	221	60	-161	-140	191	-50	-2213	-1441	-67	203	197	-395	0
288	0	0	257	56	-201	-156	229	-72	-2083	-1350	32	289	308	-287	0
289	0	0	242	21	-221	-131	231	-100	-2002	-1286	-36	261	289	-339	0
290	0	0	317	13	-304	-165	310	-145	-1988	-1247	-46	250	186	-292	0
291	0	0	266	-13	-279	-126	272	-146	-2052	-1222	-60	252	283	-273	0
292	0	0	273	-21	-294	-126	283	-157	-1932	-1189	-15	306	269	-269	0
293	0	0	332	-32	-364	-150	348	-198	-1839	-1109	21	209	323	-256	0
294	0	0	408	-32	-440	-188	424	-236	-1831	-1034	9	337	322	-252	0
295	0	0	351	-42	-393	-154	372	-217	-1988	-1195	-67	277	292	-366	0
296	0	0	220	-36	-256	-92	238	-146	-2085	-1231	-27	234	285	-380	0
297	0	0	239	-3	-242	-118	240	-122	-2037	-1352	-65	248	252	-442	0
298	0	0	392	3	-389	-197	390	-193	-2048	-1231	3	277	279	-345	0
299	0	0	445	11	-434	-228	439	-211	-1926	-1183	-79	259	246	-267	0
300	0	0	428	25	-403	-226	415	-189	-1895	-1167	-75	263	339	-343	0
301	0	0	383	27	-356	-205	369	-164	-1972	-1154	-25	143	310	-296	0
302	0	0	400	-9	-409	-195	404	-209	-1875	-1165	-46	238	304	-225	0
303	0	0	496	-31	-527	-232	511	-279	-1720	-925	-27	292	434	-166	0
304	0	0	553	-48	-601	-252	577	-324	-1744	-960	-85	302	355	-217	0
305	0	0	427	-77	-504	-175	465	-290	-1831	-1140	-29	277	327	-302	0
306	0	0	374	-95	-469	-139	421	-282	-2056	-1165	-21	225	256	-378	0
307	0	0	339	-147	-486	-96	412	-316	-2011	-1210	-50	242	244	-432	0
308	0	0	262	-195	-457	-33	359	-326	-1953	-1257	-79	283	271	-329	0
309	0	0	381	-168	-549	-106	465	-358	-1864	-1101	-13	223	349	-337	0
310	0	0	359	-190	-549	-84	454	-369	-1815	-1047	-11	250	308	-250	0
311	0	0	329	-124	-453	-102	391	-288	-1825	-1082	-25	162	331	-318	0
312	0	0	380	-56	-436	-162	408	-246	-1724	-1043	7	225	314	-223	0
313	0	0	449	46	-403	-247	426	-178	-1734	-1034	-7	304	358	-230	0
314	0	0	641	217	-424	-429	532	-103	-1619	-931	-11	308	343	-228	0
315	0	0	720	453	-267	-586	493	93	-1714	-1074	54	333	333	-248	0
316	0	0	652	764	112	-708	270	438	-1926	-1243	-85	184	184	-419	0
317	0	0	828	1136	308	-982	260	722	-1955	-1208	-73	292	184	-411	0
318	0	0	1045	1555	510	-1300	267	1032	-1907	-1134	-81	225	250	-325	0
319	0	0	1368	1986	618	-1677	375	1302	-1703	-1103	-62	234	287	-296	0
320	0	0	1556	2489	933	-2022	311	1711	-1778	-1101	19	277	333	-271	0
321	0	0	1677	3007	1330	-2342	173	2168	-1850	-1164	-133	137	194	-306	0
322	0	0	2124	3528	1404	-2826	360	2466	-1722	-1092	3	230	292	-240	0
323	0	0	2132	3926	1794	-3029	169	2860	-1800	-1111	-23	139	304	-258	0
324	0	0	2472	4225	1753	-3348	359	2989	-1709	-1132	15	203	180	-263	0
325	0	0	2405	4176	1771	-3290	317	2973	-1728	-1092	-31	256	292	-323	0
326	0	0	2070	4004	1934	-3037	68	2969	-2009	-1328	-131	89	201	-479	0
327	0	0	2043	3833	1790	-2938	126	2811	-1984	-1369	-73	157	114	-430	1
328	0	0	1814	3602	1788	-2708	13	2695	-2044	-1299	-54	124	162	-420	0
329	0	0	1777	3210	1433	-2493	172	2321	-1808	-1319	-106	159	201	-374	0
330	0	0	1419	2648	1229	-2033	95	1938	-1868	-1278	-15	120	176	-446	0
331	0	0	1129	2143	1014	-1636	57	1578	-1850	-1313	17	31	207	-364	0
332	0	0	884	1623	739	-1253	72	1181	-1846	-1259	-64	112	199	-409	0
333	0	0	636	1121	485	-878	75	803	-1767	-1262	5	87	161	-362	0
334	0	0	466	733	267	-599	99	500	-1730	-1243	5	71	178	-349	0
335	0	0	390	529	139	-459	125	334	-1811	-1255	7	143	230	-444	0
336	0	0	84	440	356	-262	-136	398	-2044	-1373	-69	-9	83	-514	0
337	0	0	153	430	277	-291	-62	353	-2052	-1358	-100	21	118	-523	0
338	0	0	91	457	366	-274	-137	411	-1922	-1344	-126	69	110	-457	0
339	0	0	276	452	176	-364	50	314	-1817	-1196	-50	50	143	-446	0
340	0	0	108	428	320	-268	-106	374	-1901	-1363	-73	-40	62	-517	0
341	0	0	157	411	254	-284	-48	332	-1854	-1251	-67	73	116	-502	0
342	0	0	127	355	228	-241	-50	291	-1806	-1200	-38	19	186	-411	0
343	0	0	218	322	104	-270	57	213	-1747	-1173	-97	-17	131	-504	0
344	0	0	283	312	29	-297	127	170	-1672	-1030	-58	128	217	-267	0
345	0	0	129	258	129	-193	0	193	-1872	-1243	-162	46	58	-550	0
346	0	0	170	234	64	-202	53	149	-1879	-1245	-67	153	131	-486	0
347	0	0	21	209	188	-115	-83	198	-2005	-1290	-170	36	40	-597	0
348	0	0	80	192	112	-136	-16	152	-1901	-1361	-141	87	13	-589	0
349	0	0	159	207	48	-183	55	127	-1808	-1206	-93	129	124	-479	0
350	0	0	105	172	67	-138	19	119	-1811	-1206	-108	79	0	-545	0
351	0	0	113	182	69	-147	22	125	-1808	-1214	-124	42	100	-469	0
352	0	0	106	168	62	-137	22	115	-1815	-1088	-58	64	102	-446	0
353	0	0	140	157	17	-148	61	87	-1732	-1132	-133	38	141	-541	0
354	0	0	202	168	-34	-185	118	67	-1660	-979	-46	145	184	-436	0
355	0	0	154	141	-13	-147	83	64	-1806	-1216	-139	46	93	-634	0
356	0	0	94	128	34	-111	30	81	-1817	-1253	-110	32	73	-630	0
357	0	0	38	129	91	-83	-26	110	-1949	-1334	-137	85	42	-640	0
358	0	0	156	137	-19	-146	87	59	-1891	-1266	-124	120	0	-609	0
359	0	0	160	126	-34	-143	97	46	-1744	-1105	-153	58	104	-517	0
360	0	0	93	157	64	-125	14	110	-1808	-1198	-124	29	1	-622	0
361	0	0	153	166	13	-159	70	89	-1763	-1055	-46	64	143	-514	0
362	0	0	152	151	-1	-151	76	75	-1695	-1078	-97	58	97	-438	0
363	0	0	236	149	-87	-192	161	31	-1625	-942	-79	77	190	-420	0
364	0	0	340	164	-176	-252	258	-6	-1455	-948	-89	137	250	-378	0
365	0	0	203	128	-75	-165	139	26	-1649	-1063	-79	131	211	-514	0
366	0	0	191	155	-36	-173	113	59	-1687	-1082	-81	112	42	-603	0
367	0	0	38	162	124	-100	-43	143	-1804	-1206	-97	87	98	-552	0
368	0	0	174	153	-21	-163	97	66	-1641	-1059	-91	149	116	-490	0
369	0	0	173	129	-44	-151	108	42	-1557	-1006	-60	176	194	-380	0
370	0	0	135	135	0	-135	67	67	-1557	-1041	-143	79	79	-547	0
371	0	0	188	128	-60	-158	124	34	-1517	-944	-46	106	269	-442	0
372	0	0	123	126	3	-124	60	64	-1538	-979	-97	73	153	-362	0
373	0	0	241	102	-139	-171	190	-18	-1323	-884	-38	215	289	-388	0
374	0	0	187	50	-137	-118	162	-43	-1315	-834	21	194	265	-333	0
375	0	0	153	31	-122	-92	137	-45	-1394	-989	-114	131	159	-473	0
376	0	0	92	60	-32	-76	62	14	-1486	-1016	-114	182	254	-494	0
377	0	0	53	93	40	-73	6	66	-1590	-1043	-147	147	207	-504	0
378	0	0	96	93	-3	-94	49	45	-1462	-1002	-50	143	209	-362	0
379	0	0	224	91	-133	-157	178	-21	-1288	-915	50	98	250	-246	0
380	0	0	164	116	-48	-140	106	34	-1365	-876	-71	27	250	-327	0
381	0	0	179	133	-46	-156	112	43	-1262	-882	-29	192	314	-271	0
382	0	0	290	201	-89	-245	189	56	-1113	-834	-15	168	291	-232	0
383	0	0	397	203	-194	-300	295	4	-1016	-721	34	190	440	-190	0
384	0	0	402	199	-203	-300	302	-2	-1012	-741	-50	195	384	-240	0
385	0	0	434	194	-240	-314	337	-23	-1132	-785	21	230	391	-308	0
386	0	0	276	207	-69	-241	172	69	-1253	-905	-95	250	265	-304	0
387	0	0	327	192	-135	-259	231	28	-1222	-938	13	170	292	-339	0
388	0	0	343	219	-124	-281	233	47	-1165	-890	3	248	273	-162	0
389	0	0	505	234	-271	-369	388	-18	-1045	-711	-19	300	368	-129	0
390	0	0	450	194	-256	-322	353	-31	-1006	-733	65	244	434	-157	0
391	0	0	448	159	-289	-303	368	-65	-1018	-733	-71	131	341	-161	0
392	0	0	560	172	-388	-366	474	-108	-905	-613	46	325	388	-48	0
393	0	0	562	217	-345	-389	453	-64	-878	-574	56	273	510	0	0
394	0	0	748	219	-529	-483	638	-155	-849	-467	5	263	444	-50	0
395	0	0	764	225	-539	-494	651	-157	-843	-516	-17	419	444	-69	0
396	0	0	639	263	-376	-451	507	-56	-1078	-698	-11	316	386	-161	0
397	0	0	765	261	-504	-513	634	-121	-1094	-688	42	302	349	-209	0
398	0	0	745	292	-453	-518	599	-80	-985	-671	27	393	415	-98	0
399	0	0	849	320	-529	-584	689	-104	-929	-576	9	312	372	-77	0
400	0	0	920	329	-591	-624	755	-131	-896	-566	23	380	417	-32	0
401	0	0	927	345	-582	-636	754	-118	-865	-564	5	401	420	-23	0
402	0	0	976	327	-649	-651	812	-161	-867	-457	-40	349	461	-7	0
403	0	0	1153	329	-824	-741	988	-247	-754	-442	52	444	467	79	0
404	0	0	1130	325	-805	-727	967	-240	-702	-351	58	500	558	56	0
405	0	0	1134	314	-820	-724	977	-253	-836	-469	-7	471	353	-38	0
406	0	0	924	304	-620	-614	772	-158	-952	-638	-1	389	438	-124	0
407	0	0	954	281	-673	-617	813	-196	-1101	-649	0	393	341	-201	0
408	0	0	1081	360	-721	-720	901	-180	-950	-539	64	434	420	-87	0
409	0	0	993	349	-644	-671	818	-147	-968	-477	-100	415	393	-79	0
410	0	0	1053	355	-698	-704	875	-171	-865	-486	-32	380	403	-91	0
411	0	0	905	362	-543	-633	724	-90	-925	-475	-56	370	351	-98	0
412	0	0	969	391	-578	-680	773	-93	-888	-558	-48	312	362	-93	0
413	0	0	1151	399	-752	-775	951	-176	-752	-339	32	508	428	38	0
414	0	0	1006	397	-609	-701	807	-106	-777	-389	-64	364	436	-31	0
415	0	0	1149	397	-752	-773	950	-177	-855	-399	48	384	453	-83	0
416	0	0	868	420	-448	-644	658	-14	-1047	-585	-81	351	277	-256	0
417	0	0	973	424	-549	-698	761	-62	-1067	-585	-50	368	349	-226	0
418	0	0	865	419	-446	-642	655	-13	-1070	-622	-36	316	360	-215	0
419	0	0	942	419	-523	-680	732	-52	-989	-508	31	302	300	-85	0
420	0	0	832	444	-388	-638	610	28	-989	-628	-9	219	287	-190	0
421	0	0	831	467	-364	-649	597	51	-956	-647	0	223	364	-172	0
422	0	0	866	535	-331	-700	598	102	-884	-616	-38	294	360	-151	0
423	0	0	917	531	-386	-724	651	72	-894	-527	32	242	389	-128	0
424	0	0	952	541	-411	-746	681	65	-824	-570	38	292	333	-122	0
425	0	0	824	533	-291	-678	557	121	-937	-729	-46	283	275	-219	0
426	0	0	748	556	-192	-652	470	182	-1125	-824	-50	300	254	-267	0
427	0	0	691	589	-102	-640	396	243	-1169	-964	-27	207	201	-275	0
428	0	0	750	634	-116	-692	433	259	-1115	-933	-52	182	178	-283	0
429	0	0	713	677	-36	-695	374	320	-1008	-855	-122	296	302	-213	0
430	0	0	748	729	-19	-738	383	355	-1082	-845	-124	166	215	-248	0
431	0	0	706	737	31	-721	337	384	-1063	-818	-54	180	287	-149	0
432	0	0	623	688	65	-655	279	376	-993	-886	-60	225	240	-159	0
433	0	0	839	661	-178	-750	508	241	-874	-766	-15	238	308	-159	0
434	0	0	688	665	-23	-676	355	321	-865	-746	-7	190	419	-44	0
435	0	0	629	696	67	-662	281	381	-1014	-933	-104	178	215	-223	0
436	0	0	602	741	139	-671	231	440	-1086	-952	11	182	362	-258	0
437	0	0	431	801	370	-616	30	585	-1249	-1148	-137	102	201	-405	0
438	0	0	481	874	393	-677	44	633	-1030	-1076	-27	161	201	-215	0
439	0	0	535	890	355	-712	90	622	-989	-946	0	199	325	-178	0
440	0	0	628	913	285	-770	171	599	-917	-843	-85	180	258	-213	0
441	0	0	543	946	403	-744	70	674	-933	-884	-15	236	360	-79	0
442	0	0	564	973	409	-768	77	691	-985	-937	-67	164	275	-256	0
443	0	0	671	1004	333	-837	169	668	-828	-704	27	190	422	-56	0
444	0	0	743	987	244	-865	249	615	-779	-762	48	192	358	-85	0
445	0	0	722	987	265	-854	228	626	-869	-824	-17	234	370	-180	0
446	0	0	691	1028	337	-859	177	682	-1008	-946	9	219	240	-172	0
447	0	0	623	1094	471	-858	76	782	-1074	-1039	-44	147	203	-265	0
448	0	0	741	1117	376	-929	182	746	-958	-977	-23	176	285	-172	0
449	0	0	794	1195	401	-994	196	798	-921	-840	-58	226	277	-65	0
450	0	0	856	1228	372	-1042	242	800	-880	-855	-95	207	269	-89	0
451	0	0	879	1299	420	-1089	229	859	-865	-789	-54	180	349	-60	0
452	0	0	900	1305	405	-1102	247	855	-925	-770	-40	180	333	-44	0
453	0	0	968	1321	353	-1144	307	837	-830	-696	-44	182	374	-54	0
454	0	0	989	1297	308	-1143	340	802	-776	-599	-21	296	395	-50	0
455	0	0	824	1264	440	-1044	192	852	-1008	-832	-106	242	246	-157	0
456	0	0	778	1183	405	-980	186	794	-1055	-834	-85	277	378	-228	0
457	0	0	728	1148	420	-938	154	784	-1131	-977	-102	263	287	-236	0
458	0	0	701	1096	395	-898	153	745	-1074	-952	-60	261	300	-190	0
459	0	0	791	1132	341	-961	225	736	-981	-841	-15	230	376	-118	0
460	0	0	726	1065	339	-895	193	702	-968	-871	-100	149	294	-207	0
461	0	0	665	954	289	-809	188	621	-938	-865	-34	223	333	-139	0
462	0	0	578	946	368	-762	105	657	-1006	-843	-110	197	265	-226	0
463	0	0	725	911	186	-818	269	548	-935	-694	19	242	355	-135	0
464	0	0	710	929	219	-819	245	574	-849	-750	0	271	285	-159	0
465	0	0	656	894	238	-775	209	566	-956	-843	-42	320	259	-310	0
466	0	0	440	849	409	-644	15	629	-1158	-1098	-52	221	162	-382	0
467	0	0	344	776	432	-560	-44	604	-1284	-1237	-38	238	159	-403	0
468	0	0	345	688	343	-516	1	515	-1140	-1243	-52	215	159	-467	0
469	0	0	353	657	304	-505	24	480	-975	-1204	40	226	240	-323	0
470	0	0	341	680	339	-510	1	509	-991	-1284	-34	211	246	-453	0
471	0	0	239	642	403	-440	-82	522	-1034	-1301	-38	95	215	-401	0
472	0	0	277	593	316	-435	-19	454	-991	-1229	-7	71	298	-323	0
473	0	0	357	605	248	-481	54	426	-913	-1150	-36	176	267	-291	0
474	0	0	380	554	174	-467	103	364	-935	-1255	-11	133	230	-310	0
475	0	0	398	508	110	-453	144	309	-1028	-1251	-75	44	190	-438	0
476	0	0	221	442	221	-331	0	331	-1239	-1439	-75	34	133	-529	0
477	0	0	143	391	248	-267	-52	319	-1373	-1445	-161	13	87	-560	0
478	0	0	182	341	159	-261	11	250	-1293	-1365	-73	-71	100	-395	0
479	0	0	96	291	195	-193	-49	243	-1187	-1334	-108	-69	52	-322	0
480	0	0	156	318	162	-237	-3	240	-1144	-1228	-11	-54	178	-384	0
481	0	0	11	424	413	-217	-201	418	-1280	-1160	-168	-143	69	-450	0
482	0	0	176	422	246	-299	-35	334	-1076	-971	-15	13	137	-289	0
483	0	0	101	362	261	-231	-80	311	-1101	-909	-122	-19	147	-277	0
484	0	0	165	335	170	-250	-2	252	-1099	-803	-122	25	102	-417	0
485	0	0	99	314	215	-206	-58	264	-1179	-810	11	-17	102	-440	0
486	0	0	-7	318	325	-155	-166	321	-1396	-940	-133	-79	-40	-514	0
487	0	0	-140	248	388	-54	-264	318	-1491	-913	-98	-69	-46	-521	0
488	0	0	-283	186	469	48	-376	327	-1522	-935	-176	-194	-67	-564	0
489	0	0	-151	147	298	2	-224	222	-1435	-776	-159	-102	-5	-554	0
490	0	0	-411	106	517	152	-464	311	-1519	-828	-102	-137	-71	-506	0
491	0	0	-444	64	508	190	-476	286	-1458	-876	-122	-195	-133	-566	0
492	0	0	-449	36	485	206	-467	260	-1443	-739	-67	-93	-65	-426	0
493	0	0	-518	25	543	246	-530	284	-1423	-748	-48	-186	-77	-434	0
494	0	0	-557	9	566	274	-561	287	-1356	-832	-77	-131	-89	-477	0
495	0	0	-590	-1	589	295	-589	294	-1519	-927	-50	-195	-110	-642	0
496	0	0	-746	0	746	373	-746	373	-1738	-1167	-58	-223	-318	-704	0
497	0	0	-531	0	531	265	-531	265	-1798	-1264	-184	-209	-285	-785	0
498	0	0	-635	1	636	317	-635	318	-1782	-1257	-219	-188	-360	-727	0
499	0	0	-596	1	597	297	-596	299	-1699	-1390	-112	-221	-310	-733	0
500	0	0	-670	40	710	315	-690	375	-1740	-1356	-213	-197	-349	-787	0
501	0	0	-729	27	756	351	-742	391	-1833	-1486	-188	-318	-388	-785	0
502	0	0	-788	15	803	386	-795	409	-1877	-1482	-273	-287	-430	-799	0
503	0	0	-685	34	719	325	-702	376	-1862	-1466	-234	-244	-366	-698	0
504	0	0	-743	5	748	369	-745	376	-1825	-1571	-271	-226	-393	-805	0
505	0	0	-755	19	774	368	-764	396	-1974	-1753	-327	-232	-510	-907	0
506	0	0	-838	11	849	413	-843	430	-2190	-1852	-310	-238	-450	-1014	0
507	0	0	-906	15	921	445	-913	468	-2285	-1940	-310	-327	-486	-935	0
508	0	0	-928	32	960	448	-944	496	-2240	-1897	-419	-289	-539	-1047	0
509	0	0	-776	27	803	374	-789	415	-2060	-1714	-281	-195	-450	-826	0
510	0	0	-832	50	882	391	-857	466	-2190	-1639	-415	-339	-504	-952	0
511	0	0	-743	27	770	358	-756	398	-2038	-1654	-273	-327	-434	-646	0
512	0	0	-697	106	803	295	-750	454	-2038	-1528	-333	-384	-238	-341	0
513	0	0	-570	157	727	206	-648	442	-2037	-1398	-380	-378	-275	-527	0
514	0	0	-331	161	492	85	-411	326	-1875	-1210	-289	-240	-166	-294	0
515	0	0	-770	151	921	309	-845	536	-2106	-1423	-302	-415	-397	-605	0
516	0	0	-873	170	1043	351	-958	606	-2244	-1396	-287	-403	-465	-820	0
517	0	0	-897	164	1061	366	-979	612	-2240	-1396	-277	-323	-461	-793	0
518	0	0	-840	133	973	353	-906	553	-2209	-1394	-261	-407	-508	-834	0
519	0	0	-753	143	896	305	-824	519	-2132	-1146	-294	-413	-463	-855	0
520	0	0	-984	65	1049	459	-1016	557	-2153	-1202	-285	-434	-556	-884	0
521	0	0	-1013	32	1045	490	-1029	538	-2137	-1131	-172	-479	-533	-865	0
522	0	0	-990	32	1022	479	-1006	527	-2083	-1061	-192	-374	-541	-843	0
523	0	0	-930	-9	921	469	-925	456	-1955	-1053	-164	-467	-510	-878	0
524	0	0	-931	-60	871	495	-901	405	-1924	-940	-225	-304	-529	-743	0
525	0	0	-1041	-91	950	566	-995	429	-2066	-1049	-184	-413	-475	-898	0
526	0	0	-1081	-100	981	590	-1031	440	-2081	-1266	-291	-395	-605	-1057	0
527	0	0	-1179	-62	1117	620	-1148	527	-2236	-1328	-162	-372	-605	-1008	0
528	0	0	-1191	-60	1131	625	-1161	535	-2285	-1292	-232	-477	-646	-1045	0
529	0	0	-1000	-23	977	511	-988	477	-2188	-1266	-188	-417	-624	-937	0
530	0	0	-920	-3	917	461	-918	457	-2068	-1169	-184	-345	-601	-859	0
531	0	0	-1048	-3	1045	525	-1046	521	-2134	-1385	-248	-442	-646	-950	0
532	0	0	-895	40	935	427	-915	487	-2085	-1276	-182	-413	-568	-954	0
533	0	0	-823	108	931	357	-877	519	-1974	-1286	-164	-382	-477	-882	0
534	0	0	-687	108	795	289	-741	451	-1879	-1243	-168	-322	-475	-886	0
535	0	0	-741	100	841	320	-791	470	-2000	-1377	-164	-362	-609	-958	0
536	0	0	-824	116	940	354	-882	528	-2225	-1509	-180	-364	-545	-1051	0
537	0	0	-830	110	940	360	-885	525	-2219	-1536	-184	-442	-614	-1107	0
538	0	0	-811	83	894	364	-852	488	-2151	-1441	-178	-325	-539	-956	0
539	0	0	-799	46	845	376	-822	445	-2163	-1427	-275	-450	-566	-1018	0
540	0	0	-685	11	696	337	-690	353	-2056	-1268	-141	-378	-485	-940	0
541	0	0	-821	-38	783	429	-802	372	-2077	-1412	-277	-452	-517	-938	0
542	0	0	-669	-60	609	364	-639	274	-1949	-1196	-203	-426	-448	-882	0
543	0	0	-582	-65	517	323	-549	226	-1899	-1181	-162	-370	-401	-828	0
544	0	0	-462	-65	397	263	-429	166	-1794	-1148	-139	-281	-397	-774	0
545	0	0	-476	-48	428	262	-452	190	-1914	-1247	-131	-380	-500	-873	0
546	0	0	-585	-44	541	314	-563	248	-2132	-1309	-230	-298	-514	-970	0
547	0	0	-488	-42	446	265	-467	202	-2101	-1317	-69	-353	-444	-880	0
548	0	0	-444	17	461	213	-452	239	-2141	-1206	-192	-327	-459	-867	0
549	0	0	-213	29	242	92	-227	135	-1901	-1119	-102	-347	-407	-698	0
550	0	0	-140	48	188	46	-164	118	-1899	-1026	-147	-329	-415	-692	0
551	0	0	-59	65	124	-3	-91	94	-1899	-958	-79	-291	-314	-613	0
552	0	0	-95	19	114	38	-104	66	-1961	-909	-186	-401	-351	-580	0
553	0	0	153	-13	-166	-70	159	-89	-1714	-762	-42	-246	-186	-500	0
554	0	0	157	-15	-172	-71	164	-93	-1691	-744	-64	-259	-219	-452	0
555	0	0	210	-1	-211	-104	210	-106	-1819	-779	-69	-287	-240	-558	0
556	0	0	80	46	-34	-63	57	6	-1980	-904	-122	-318	-316	-659	0
557	0	0	76	-11	-87	-32	81	-49	-1990	-962	-188	-263	-320	-655	0
558	0	0	88	1	-87	-44	87	-43	-1897	-834	-52	-325	-172	-521	0
559	0	0	115	-7	-122	-54	118	-64	-1897	-853	-192	-341	-275	-562	0
560	0	0	185	-5	-190	-90	187	-97	-1755	-686	-31	-333	-85	-455	0
561	0	0	0	-5	-5	2	2	-5	-1829	-865	-184	-345	-256	-477	0
562	0	0	49	11	-38	-30	43	-13	-1676	-832	-128	-339	-166	-457	0
563	0	0	33	1	-32	-17	32	-15	-1598	-834	-56	-364	-23	-372	0
564	0	0	45	13	-32	-29	38	-9	-1639	-840	-155	-314	-75	-450	0
565	0	0	-105	21	126	42	-115	73	-1681	-960	-106	-312	-104	-570	0
566	0	0	-338	34	372	152	-355	203	-1891	-1113	-265	-440	-137	-744	0
567	0	0	-324	23	347	150	-335	185	-1883	-1158	-128	-337	-131	-686	0
568	0	0	-555	25	580	265	-567	302	-1885	-1249	-250	-395	-174	-762	0
569	0	0	-418	32	450	193	-434	241	-1691	-1080	-178	-325	-91	-690	0
570	0	0	-555	40	595	257	-575	317	-1736	-1193	-213	-347	-151	-725	0
571	0	0	-588	17	605	285	-596	311	-1672	-1245	-161	-378	-137	-741	0
572	0	0	-582	17	599	282	-590	308	-1590	-1167	-151	-289	-31	-677	0
573	0	0	-606	-17	589	311	-597	286	-1579	-1165	-273	-234	-89	-735	0
574	0	0	-544	-58	486	301	-515	214	-1530	-1121	-145	-194	0	-605	0
575	0	0	-622	-77	545	349	-583	234	-1612	-1326	-252	-261	-104	-822	0
576	0	0	-695	-98	597	396	-646	249	-1771	-1354	-254	-176	-166	-758	0
577	0	0	-725	-54	671	389	-698	308	-1858	-1501	-306	-205	-207	-873	0
578	0	0	-566	-27	539	296	-552	256	-1792	-1359	-273	-209	-137	-799	0
579	0	0	-578	50	628	264	-603	339	-1680	-1257	-292	-234	-116	-717	0
580	0	0	-335	97	432	119	-383	264	-1548	-1229	-195	-161	-75	-611	0
581	0	0	-417	151	568	133	-492	359	-1625	-1158	-240	-162	-166	-564	0
582	0	0	-341	209	550	66	-445	379	-1649	-1173	-236	-141	-192	-616	0
583	0	0	-58	246	304	-94	-181	275	-1449	-812	-120	38	11	-440	0
584	0	0	-20	261	281	-120	-150	271	-1493	-803	-164	32	-17	-531	0
585	0	0	16	250	234	-133	-109	242	-1548	-830	-166	0	-75	-717	0
586	0	0	-112	186	298	-37	-205	242	-1617	-787	-129	-17	-97	-630	0
587	0	0	-217	126	343	45	-280	234	-1782	-898	-258	-85	-223	-764	0
588	0	0	-168	60	228	54	-198	144	-1660	-781	-168	-5	-151	-646	0
589	0	0	-111	17	128	47	-119	72	-1499	-618	-97	7	-27	-570	0
590	0	0	-94	-7	87	50	-90	40	-1493	-560	-126	-64	-129	-630	0
591	0	0	-105	-69	36	87	-70	-16	-1472	-440	-85	32	-104	-554	0
592	0	0	-192	-95	97	143	-144	1	-1441	-388	-108	-89	-128	-479	0
593	0	0	-37	-161	-124	99	43	-142	-1282	-370	-77	36	-36	-426	0
594	0	0	-45	-176	-131	110	43	-153	-1301	-364	-11	58	5	-415	0
595	0	0	-117	-188	-71	152	-23	-129	-1414	-452	-110	32	-56	-605	0
596	0	0	-233	-162	71	197	-152	-45	-1487	-638	-73	-67	-118	-671	0
597	0	0	-338	-131	207	234	-272	38	-1641	-710	-139	-21	-162	-723	0
598	0	0	-346	-118	228	232	-287	55	-1573	-622	-147	-34	-114	-725	0
599	0	0	-265	-147	118	206	-191	-14	-1392	-535	-75	31	-38	-576	0
600	0	0	-420	-143	277	281	-348	67	-1429	-642	-91	-100	-120	-717	0
601	0	0	-372	-122	250	247	-311	64	-1350	-616	-38	-87	-100	-677	0
602	0	0	-402	-139	263	270	-332	62	-1286	-488	-85	-83	17	-628	0
603	0	0	-367	-106	261	236	-314	77	-1282	-386	-100	-114	21	-614	0
604	0	0	-228	-108	120	168	-174	6	-1146	-316	-25	-5	122	-628	0
605	0	0	-385	-118	267	251	-326	74	-1262	-411	-79	-13	-13	-735	0
606	0	0	-478	-98	380	288	-429	141	-1371	-479	-46	-36	-85	-826	0
607	0	0	-484	-60	424	272	-454	182	-1458	-574	-100	-71	-126	-929	0
608	0	0	-471	-27	444	249	-457	208	-1441	-426	-42	-11	-5	-828	0
609	0	0	-339	0	339	169	-339	169	-1181	-401	-42	52	-97	-661	0
610	0	0	-238	-15	223	126	-230	104	-1204	-283	-19	-19	-32	-688	0
611	0	0	-241	-15	226	128	-233	105	-1160	-267	-29	19	-32	-673	0
612	0	0	-178	-27	151	102	-164	62	-1107	-236	-34	-38	-27	-690	0
613	0	0	-96	-27	69	61	-82	21	-1016	-143	-54	46	-19	-651	0
614	0	0	4	-9	-13	2	8	-11	-960	-48	-50	83	62	-502	0
615	0	0	125	32	-93	-78	109	-30	-1098	-149	13	13	-5	-671	0
616	0	0	115	46	-69	-80	92	-11	-1173	-180	44	126	-32	-576	0
617	0	0	86	44	-42	-65	64	1	-1272	-312	19	48	-31	-663	0
618	0	0	295	98	-197	-196	246	-49	-1235	-203	11	104	-17	-585	0
619	0	0	307	73	-234	-190	270	-80	-1092	-184	11	83	46	-510	0
620	0	0	480	98	-382	-289	431	-142	-1088	-38	48	38	77	-411	0
621	0	0	448	62	-386	-255	417	-162	-1072	-48	-25	73	42	-376	0
622	0	0	527	62	-465	-294	496	-201	-1018	-15	98	153	50	-339	0
623	0	0	629	44	-585	-336	607	-270	-944	97	0	209	73	-215	0
624	0	0	784	32	-752	-408	768	-360	-857	190	56	184	186	-230	0
625	0	0	676	7	-669	-341	672	-331	-940	-15	122	89	122	-304	0
626	0	0	620	-31	-651	-294	635	-341	-1148	-60	48	7	133	-372	0
627	0	0	569	-36	-605	-266	587	-320	-1181	-108	42	32	128	-382	0
628	0	0	545	-77	-622	-234	583	-349	-1109	-124	48	32	29	-221	0
629	0	0	657	-60	-717	-298	687	-388	-1020	-15	93	54	221	-126	0
630	0	0	609	-87	-696	-261	652	-391	-915	-104	32	25	178	-129	0
631	0	0	654	-98	-752	-278	703	-425	-911	-83	95	-1	230	-192	0
632	0	0	623	-98	-721	-262	672	-409	-832	-27	40	129	314	-23	0
633	0	0	673	-83	-756	-295	714	-419	-863	-67	1	-40	285	-89	0
634	0	0	739	-87	-826	-326	782	-456	-795	65	50	137	358	11	0
635	0	0	650	-93	-743	-278	696	-418	-904	-226	-46	46	155	-114	0
636	0	0	569	-98	-667	-235	618	-382	-1051	-322	-25	3	230	-182	0
637	0	0	466	-71	-537	-197	501	-304	-1162	-424	-77	50	166	-298	0
638	0	0	465	-85	-550	-190	507	-317	-1099	-440	-42	31	244	-234	0
639	0	0	481	-83	-564	-199	522	-323	-1035	-378	-120	-19	209	-207	0
640	0	0	502	-89	-591	-206	546	-340	-1004	-343	-81	25	211	-174	0
641	0	0	440	-81	-521	-179	480	-301	-1028	-391	-40	-40	240	-217	0
642	0	0	512	-79	-591	-216	551	-335	-954	-279	-122	34	213	-168	0
643	0	0	575	-104	-679	-235	627	-391	-818	-228	-29	23	364	-77	0
644	0	0	571	-73	-644	-249	607	-358	-869	-234	-108	62	300	-197	0
645	0	0	553	-106	-659	-223	606	-382	-915	-411	-71	69	318	-188	0
646	0	0	538	-102	-640	-218	589	-371	-1030	-467	-52	69	252	-316	0
647	0	0	499	-81	-580	-209	539	-330	-1177	-560	-124	11	172	-395	0
648	0	0	526	-65	-591	-230	558	-328	-1117	-448	-65	50	273	-228	0
649	0	0	551	-40	-591	-255	571	-315	-1006	-389	-108	64	271	-283	0
650	0	0	658	-44	-702	-307	680	-373	-966	-372	-95	29	277	-258	0
651	0	0	584	-54	-638	-265	611	-346	-1006	-304	-38	77	291	-164	0
652	0	0	652	-36	-688	-308	670	-362	-1001	-294	-129	7	246	-190	0
653	0	0	739	-23	-762	-358	750	-392	-820	-180	-50	104	333	-73	0
654	0	0	782	-25	-807	-378	794	-416	-843	-141	-15	102	327	-89	0
655	0	0	774	-7	-781	-383	777	-394	-904	-201	-81	102	312	-195	0
656	0	0	683	32	-651	-357	667	-309	-1072	-364	-147	95	242	-285	0
657	0	0	690	21	-669	-355	679	-324	-1131	-391	-64	104	209	-323	0
658	0	0	638	0	-638	-319	638	-319	-1152	-384	-192	112	147	-318	0
659	0	0	817	-50	-867	-383	842	-458	-905	-234	-46	211	327	-151	0
660	0	0	681	-60	-741	-310	711	-400	-935	-415	-139	106	209	-228	0
661	0	0	786	-50	-836	-368	811	-443	-845	-320	-79	182	351	-135	0
662	0	0	729	-58	-787	-335	758	-422	-900	-397	-69	147	294	-164	0
663	0	0	879	-15	-894	-432	886	-454	-776	-254	-67	203	376	-207	0
664	0	0	910	3	-907	-456	908	-452	-779	-195	-112	281	409	-197	0
665	0	0	855	95	-760	-475	807	-332	-894	-343	-100	197	291	-360	0
666	0	0	786	172	-614	-479	700	-221	-1006	-452	-112	215	190	-455	0
667	0	0	711	217	-494	-464	602	-138	-1055	-521	-143	188	190	-461	0
668	0	0	750	252	-498	-501	624	-123	-970	-331	-153	199	201	-481	0
669	0	0	788	261	-527	-524	657	-133	-886	-285	-151	258	215	-345	0
670	0	0	726	230	-496	-478	611	-133	-878	-322	-141	225	298	-409	0
671	0	0	740	232	-508	-486	624	-138	-944	-242	-170	217	225	-444	0
672	0	0	784	228	-556	-506	670	-164	-832	-176	-81	199	273	-428	0
673	0	0	645	145	-500	-395	572	-177	-873	-174	-155	197	246	-320	0
674	0	0	724	-1	-725	-361	724	-363	-772	-143	-122	269	230	-360	0
675	0	0	626	-64	-690	-281	658	-377	-826	-213	-133	289	236	-446	0
676	0	0	421	-131	-552	-145	486	-341	-1014	-378	-201	217	170	-651	0
677	0	0	489	-170	-659	-159	574	-414	-973	-382	-145	244	166	-496	0
678	0	0	402	-205	-607	-98	504	-406	-1026	-343	-192	211	209	-541	0
679	0	0	471	-186	-657	-142	564	-421	-847	-228	-100	277	199	-405	0
680	0	0	452	-258	-710	-97	581	-484	-812	-182	-118	230	178	-395	0
681	0	0	450	-240	-690	-105	570	-465	-797	-157	-100	232	292	-329	0
682	0	0	440	-256	-696	-92	568	-476	-770	-62	-50	242	242	-325	0
683	0	0	514	-207	-721	-153	617	-464	-702	3	-64	242	289	-298	0
684	0	0	639	-162	-801	-238	720	-481	-642	122	-9	250	380	-176	0
685	0	0	545	-147	-692	-199	618	-419	-768	-69	1	186	291	-296	0
686	0	0	457	-126	-583	-165	520	-354	-907	-106	-34	244	205	-351	0
687	0	0	413	-106	-519	-153	466	-312	-907	-124	-172	219	131	-401	0
688	0	0	415	-108	-523	-153	469	-315	-886	36	-42	223	312	-271	0
689	0	0	427	-71	-498	-178	462	-284	-902	-25	-11	162	252	-308	0
690	0	0	477	-97	-574	-190	525	-335	-735	54	38	145	294	-110	0
691	0	0	361	-122	-483	-119	422	-302	-785	1	-15	118	294	-184	0
692	0	0	470	-112	-582	-179	526	-347	-692	15	56	271	256	-131	0
693	0	0	504	-120	-624	-192	564	-372	-613	91	21	223	329	-73	0
694	0	0	530	-145	-675	-192	602	-410	-547	71	5	265	353	-34	0
695	0	0	556	-97	-653	-229	604	-375	-737	42	5	219	312	-133	0
696	0	0	359	-89	-448	-135	403	-268	-892	-172	-11	153	279	-275	0
697	0	0	270	-98	-368	-86	319	-233	-929	-287	-58	180	209	-323	0
698	0	0	362	-62	-424	-150	393	-243	-892	-201	-5	223	211	-252	0
699	0	0	447	-65	-512	-191	479	-288	-807	-5	-29	217	261	-129	0
700	0	0	365	-42	-407	-161	386	-224	-766	-38	3	192	287	-157	0
701	0	0	412	-71	-483	-170	447	-277	-743	-29	0	116	308	-211	0
702	0	0	373	-73	-446	-150	409	-259	-665	5	15	159	395	-122	0
703	0	0	425	-67	-492	-179	458	-279	-638	62	-79	178	318	-166	0
704	0	0	483	-60	-543	-211	513	-301	-570	149	-21	273	413	-100	0
705	0	0	531	-62	-593	-234	562	-327	-626	79	-52	258	360	-258	0
706	0	0	421	-50	-471	-185	446	-260	-834	-17	-62	238	287	-362	0
707	0	0	355	-56	-411	-149	383	-233	-993	-56	-120	207	182	-356	0
708	0	0	456	-46	-502	-205	479	-274	-840	-50	-122	310	221	-323	0
709	0	0	486	-31	-517	-227	501	-274	-843	-1	-71	279	219	-219	0
710	0	0	551	-48	-599	-251	575	-323	-744	34	-81	238	195	-263	0
711	0	0	512	-15	-527	-248	519	-271	-820	25	-69	184	230	-226	0
712	0	0	593	-58	-651	-267	622	-354	-731	50	-106	246	232	-234	0
713	0	0	619	-69	-688	-275	653	-378	-642	77	-73	236	194	-203	0
714	0	0	753	-75	-828	-339	790	-451	-582	199	-73	360	312	-182	0
715	0	0	683	-34	-717	-324	700	-375	-772	15	-110	291	145	-283	0
716	0	0	705	3	-702	-354	703	-349	-820	-48	-13	292	149	-355	0
717	0	0	614	23	-591	-318	602	-284	-956	-83	-131	259	131	-432	0
718	0	0	646	32	-614	-339	630	-291	-1001	-58	-40	188	89	-347	0
719	0	0	695	13	-682	-354	688	-334	-795	58	-89	339	182	-322	0
720	0	0	683	-7	-690	-338	686	-348	-834	81	-89	184	205	-376	0
721	0	0	571	-67	-638	-252	604	-352	-851	60	-87	213	182	-323	0
722	0	0	675	-73	-748	-301	711	-410	-779	180	-31	209	291	-269	0
723	0	0	627	-46	-673	-290	650	-359	-723	238	-104	230	194	-219	0
724	0	0	739	-48	-787	-345	763	-417	-671	242	21	230	337	-296	0
725	0	0	602	-36	-638	-283	620	-337	-785	1	-34	203	211	-341	0
726	0	0	487	-9	-496	-239	491	-252	-981	-7	-114	176	143	-448	0
727	0	0	384	-44	-428	-170	406	-236	-1020	-106	-124	157	25	-502	0
728	0	0	340	-5	-345	-167	342	-175	-1047	-81	-79	79	155	-502	0
729	0	0	384	-17	-401	-183	392	-209	-845	-87	-3	129	197	-388	0
730	0	0	311	-7	-318	-152	314	-162	-867	-71	-145	129	139	-446	0
731	0	0	237	3	-234	-120	235	-115	-876	-29	-56	40	223	-432	0
732	0	0	276	-9	-285	-133	280	-147	-807	-27	-52	91	234	-343	0
733	0	0	301	-21	-322	-140	311	-171	-808	19	-34	91	170	-370	0
734	0	0	327	11	-316	-169	321	-152	-665	19	-54	69	246	-364	0
735	0	0	300	19	-281	-159	290	-131	-731	-79	-29	164	217	-446	0
736	0	0	162	7	-155	-84	158	-74	-950	-174	-120	58	174	-514	0
737	0	0	144	65	-79	-104	111	-7	-1041	-256	-116	38	98	-512	0
738	0	0	186	97	-89	-141	137	4	-944	-199	-135	87	145	-490	0
739	0	0	235	98	-137	-166	186	-19	-820	-186	-137	98	228	-424	0
740	0	0	237	71	-166	-154	201	-47	-816	-195	-64	93	256	-440	0
741	0	0	261	44	-217	-152	239	-86	-845	-176	-110	27	244	-438	0
742	0	0	217	60	-157	-138	187	-48	-808	-149	-25	62	226	-339	0
743	0	0	331	93	-238	-212	284	-72	-735	-129	-104	106	263	-411	0
744	0	0	411	60	-351	-235	381	-145	-756	-15	-110	151	256	-318	0
745	0	0	325	56	-269	-190	297	-106	-787	-118	-137	205	254	-401	0
746	0	0	206	71	-135	-138	170	-32	-1002	-364	-157	21	110	-514	0
747	0	0	329	110	-219	-219	274	-54	-975	-273	-46	104	188	-517	0
748	0	0	195	141	-54	-168	124	43	-1006	-277	-159	93	147	-469	0
749	0	0	403	114	-289	-258	346	-87	-752	-203	-69	126	248	-327	0
750	0	0	299	102	-197	-200	248	-47	-756	-230	-58	118	168	-345	0
751	0	0	333	81	-252	-207	292	-85	-805	-186	-73	81	197	-316	0
752	0	0	342	75	-267	-208	304	-96	-750	-170	-85	122	269	-318	0
753	0	0	437	71	-366	-254	401	-147	-731	-91	-98	192	294	-230	0
754	0	0	478	104	-374	-291	426	-135	-609	-95	-69	203	322	-139	0
755	0	0	447	104	-343	-275	395	-119	-783	-192	-79	161	277	-306	0
756	0	0	356	87	-269	-221	312	-91	-894	-322	-149	162	217	-310	0
757	0	0	311	73	-238	-192	274	-82	-898	-436	-137	271	124	-347	0
758	0	0	303	67	-236	-185	269	-84	-946	-409	-104	195	197	-333	0
759	0	0	331	23	-308	-177	319	-142	-777	-296	-46	151	289	-207	0
760	0	0	324	-36	-360	-144	342	-198	-743	-304	-104	186	259	-230	0
761	0	0	256	-62	-318	-97	287	-190	-783	-271	-54	139	327	-240	0
762	0	0	330	-48	-378	-141	354	-213	-700	-267	-36	178	296	-161	0
763	0	0	489	-34	-523	-227	506	-278	-564	-31	-83	294	378	-87	0
764	0	0	407	-17	-424	-195	415	-220	-613	-141	-58	238	294	-34	0
765	0	0	537	-13	-550	-262	543	-281	-647	-147	-9	228	339	-162	0
766	0	0	411	-21	-432	-195	421	-226	-793	-256	-29	258	211	-180	0
767	0	0	326	-85	-411	-120	368	-248	-927	-289	-147	195	279	-294	0
768	0	0	427	-81	-508	-173	467	-294	-871	-265	-50	283	267	-172	0
769	0	0	500	-17	-517	-241	508	-267	-690	-174	-29	244	327	-116	0
770	0	0	567	-13	-580	-277	573	-296	-698	-89	17	275	349	-79	0
771	0	0	551	-7	-558	-272	554	-282	-752	-64	-38	217	312	-139	0
772	0	0	654	-1	-655	-326	654	-328	-597	15	25	318	287	-21	0
773	0	0	655	0	-655	-327	655	-327	-539	209	-13	358	422	40	0
774	0	0	787	0	-787	-393	787	-393	-498	244	-97	335	389	23	0
775	0	0	797	-13	-810	-392	803	-411	-527	85	23	327	382	-32	0
776	0	0	790	-5	-795	-392	792	-400	-698	-77	-75	413	250	-149	0
777	0	0	663	-27	-690	-318	676	-358	-764	-75	-145	372	349	-164	0
778	0	0	745	-31	-776	-357	760	-403	-764	-21	-91	393	256	-162	0
779	0	0	842	-31	-873	-405	857	-452	-611	54	13	483	320	-3	0
780	0	0	764	-60	-824	-352	794	-442	-657	85	-29	325	347	-159	0
781	0	0	762	-91	-853	-335	807	-472	-634	157	-34	329	291	-73	0
782	0	0	696	-91	-787	-302	741	-439	-574	217	-62	355	370	-83	0
783	0	0	814	-97	-911	-358	862	-504	-523	225	-159	366	316	-69	0
784	0	0	950	-62	-1012	-444	981	-537	-374	386	40	589	483	54	0
785	0	0	831	-42	-873	-394	852	-457	-595	242	-58	374	283	-149	0
786	0	0	800	5	-795	-402	797	-395	-752	283	-81	399	333	-273	0
787	0	0	646	32	-614	-339	630	-291	-762	172	-64	376	199	-246	0
788	0	0	740	58	-682	-399	711	-312	-733	166	-7	341	343	-246	0
789	0	0	715	50	-665	-382	690	-307	-630	182	-15	279	397	-215	0
790	0	0	689	34	-655	-361	672	-310	-657	118	32	366	294	-161	0
791	0	0	601	-19	-620	-291	610	-319	-719	54	-31	252	302	-184	0
792	0	0	512	-97	-609	-207	560	-353	-642	19	-23	316	351	-126	0
793	0	0	555	-120	-675	-217	615	-397	-463	-81	-19	259	356	-149	0
794	0	0	553	-155	-708	-199	630	-431	-494	34	-7	391	409	-182	0
795	0	0	398	-226	-624	-86	511	-425	-618	-93	-54	261	281	-294	0
796	0	0	304	-248	-552	-28	428	-400	-735	-188	44	283	256	-291	0
797	0	0	171	-209	-380	19	275	-294	-812	-310	-71	265	242	-415	0
798	0	0	278	-170	-448	-54	363	-309	-698	-356	-100	263	221	-368	0
799	0	0	353	-85	-438	-134	395	-261	-535	-161	-31	355	376	-182	0
800	0	0	425	-5	-430	-210	427	-217	-582	-228	-67	236	207	-194	0
801	0	0	504	151	-353	-327	428	-101	-566	-104	58	230	310	-172	0
802	0	0	527	353	-174	-440	350	89	-616	-48	-38	219	238	-225	0
803	0	0	808	620	-188	-714	498	216	-434	89	44	259	386	-131	0
804	0	0	1002	929	-73	-965	537	428	-428	13	-3	312	426	-182	0
805	0	0	1205	1303	98	-1254	553	700	-556	-131	-67	271	300	-304	0
806	0	0	1314	1705	391	-1509	461	1048	-661	-283	0	356	225	-364	0
807	0	0	1455	2062	607	-1758	424	1334	-779	-374	-91	226	225	-453	0
808	0	0	1829	2535	706	-2182	561	1620	-618	-225	1	417	164	-345	0
809	0	0	2082	3063	981	-2572	550	2022	-659	-153	-50	347	298	-300	0
810	0	0	2376	3534	1158	-2955	609	2346	-677	-23	0	327	279	-246	0
811	0	0	2478	3938	1460	-3208	509	2699	-661	-25	-98	296	244	-205	0
812	0	0	2848	4233	1385	-3540	731	2809	-587	62	-13	372	192	-230	0
813	0	0	2871	4155	1284	-3513	793	2719	-568	240	9	382	277	-223	0
814	0	0	2881	4046	1165	-3463	858	2605	-504	277	85	399	310	-157	0
815	0	0	2808	3909	1101	-3358	853	2505	-582	226	7	407	296	-252	1
816	0	0	2602	3734	1132	-3168	735	2433	-748	77	-58	312	170	-356	0
817	0	0	2387	3329	942	-2858	722	2135	-760	-1	-17	343	147	-337	0
818	0	0	2100	2813	713	-2456	693	1763	-754	13	-67	316	213	-327	0
819	0	0	1916	2234	318	-2075	799	1276	-675	190	-64	382	287	-246	0
820	0	0	1656	1749	93	-1702	781	921	-622	207	71	355	294	-194	0
821	0	0	1375	1185	-190	-1280	782	497	-671	312	19	263	261	-194	0
822	0	0	1132	744	-388	-938	760	178	-649	323	98	283	291	-143	0
823	0	0	1022	446	-576	-734	799	-65	-599	388	-50	314	306	-149	0
824	0	0	990	300	-690	-645	840	-195	-558	403	-29	325	347	-118	0
825	0	0	880	213	-667	-546	773	-227	-680	300	0	269	275	-248	0
826	0	0	789	186	-603	-487	696	-208	-776	250	-75	310	238	-244	0
827	0	0	686	176	-510	-431	598	-167	-764	54	-56	244	161	-322	0
828	0	0	727	178	-549	-452	638	-185	-735	93	-36	261	209	-256	0
829	0	0	703	199	-504	-451	603	-152	-669	126	-34	246	192	-201	0
830	0	0	791	184	-607	-487	699	-211	-603	164	87	256	285	-162	0
831	0	0	639	162	-477	-400	558	-157	-665	60	-9	114	184	-79	0
832	0	0	701	147	-554	-424	627	-203	-616	162	-40	188	263	-194	0
833	0	0	716	102	-614	-409	665	-256	-500	234	23	215	463	-100	0
834	0	0	665	83	-582	-374	623	-249	-481	122	-5	205	384	-168	0
835	0	0	717	56	-661	-386	689	-302	-585	128	62	232	327	-201	0
836	0	0	498	23	-475	-260	486	-226	-737	-42	-56	230	230	-209	0
837	0	0	497	-11	-508	-243	502	-259	-871	-137	-46	118	174	-306	0
838	0	0	468	-7	-475	-230	471	-241	-779	-3	-3	269	207	-225	0
839	0	0	473	-23	-496	-225	484	-259	-636	31	-31	168	199	-151	0
840	0	0	477	-9	-486	-234	481	-247	-659	23	0	97	238	-219	0
841	0	0	478	9	-469	-243	473	-230	-634	17	38	207	236	-147	0
842	0	0	539	62	-477	-300	508	-207	-603	5	-7	223	238	-199	0
843	0	0	617	131	-486	-374	551	-177	-465	172	83	258	351	-89	0
844	0	0	606	120	-486	-363	546	-183	-463	116	25	180	316	-172	0
845	0	0	643	102	-541	-372	592	-219	-512	151	104	287	322	-143	0
846	0	0	527	81	-446	-304	486	-182	-750	60	-50	256	161	-254	0
847	0	0	482	27	-455	-254	468	-214	-803	-104	11	197	170	-279	0
848	0	0	515	44	-471	-279	493	-213	-684	-104	44	211	157	-195	0
849	0	0	598	-1	-599	-298	598	-300	-609	36	9	240	277	-131	0
850	0	0	700	-15	-715	-342	707	-365	-616	71	93	225	273	-174	0
851	0	0	610	32	-578	-321	594	-273	-550	-60	48	219	250	-95	0
852	0	0	746	141	-605	-443	675	-232	-552	23	27	230	279	-85	0
853	0	0	827	145	-682	-486	754	-268	-490	100	75	329	256	15	0
854	0	0	896	194	-702	-545	799	-254	-391	147	60	339	333	15	0
855	0	0	916	230	-686	-573	801	-228	-455	58	73	407	228	-54	0
856	0	0	822	209	-613	-515	717	-202	-667	29	50	279	250	-164	0
857	0	0	785	219	-566	-502	675	-173	-692	-67	-23	329	203	-211	0
858	0	0	804	215	-589	-509	696	-187	-715	-38	44	356	188	-194	0
859	0	0	895	201	-694	-548	794	-246	-549	100	102	300	331	-102	0
860	0	0	879	164	-715	-521	797	-275	-607	106	122	388	308	-54	0
861	0	0	940	120	-820	-530	880	-350	-521	137	129	355	306	-38	0
862	0	0	910	131	-779	-520	844	-324	-543	93	79	287	294	-50	0
863	0	0	1011	98	-913	-554	962	-407	-453	273	108	380	355	-7	0
864	0	0	1011	73	-938	-542	974	-432	-452	244	87	339	355	-9	0
865	0	0	1006	44	-962	-525	984	-459	-508	192	38	389	265	-5	0
866	0	0	967	34	-933	-500	950	-449	-673	40	98	362	285	-102	0
867	0	0	905	38	-867	-471	886	-414	-777	-5	29	314	240	-164	0
868	0	0	882	29	-853	-455	867	-412	-723	-21	40	341	285	-102	0
869	0	0	971	31	-940	-501	955	-454	-624	15	0	302	217	-75	0
870	0	0	1013	67	-946	-540	979	-439	-562	110	93	252	318	19	0
871	0	0	996	75	-921	-535	958	-423	-719	19	-25	161	261	-42	0
872	0	0	1031	83	-948	-557	989	-432	-599	182	3	287	393	95	0
873	0	0	1006	106	-900	-556	953	-397	-638	87	1	244	211	15	0
874	0	0	1204	114	-1090	-659	1147	-488	-492	269	3	376	345	79	0
875	0	0	980	104	-876	-542	928	-386	-618	141	-73	314	291	-102	0
876	0	0	936	38	-898	-487	917	-430	-838	-31	-27	230	176	-226	0
877	0	0	926	83	-843	-504	884	-380	-857	-3	-31	325	234	-170	0
878	0	0	851	118	-733	-484	792	-307	-828	-5	-48	234	271	-246	0
879	0	0	992	73	-919	-532	955	-423	-708	333	102	419	261	-108	0
880	0	0	927	122	-805	-524	866	-341	-647	219	-40	258	242	-162	0
881	0	0	885	44	-841	-464	863	-398	-649	139	-44	211	405	32	0
882	0	0	724	-370	-1094	-177	909	-732	-812	-316	67	238	446	-95	0
883	0	0	456	-1080	-1536	312	996	-1308	-679	-640	-48	250	461	17	0
884	0	0	130	-1701	-1831	785	980	-1766	-680	-504	-17	225	343	31	0
885	0	0	-162	-2134	-1972	1148	905	-2053	-525	-27	95	492	209	-188	0
886	0	0	-646	-2415	-1769	1530	561	-2092	-609	-32	120	607	267	-188	0
887	0	0	-609	-2727	-2118	1668	754	-2422	-843	60	-31	552	230	-259	0
888	0	0	-665	-3047	-2382	1856	858	-2714	-711	539	75	424	209	-194	0
889	0	0	-766	-3336	-2570	2051	902	-2953	-613	880	-5	310	323	-157	0
890	0	0	-1092	-3559	-2467	2325	687	-3013	-843	779	-81	292	438	-131	0
891	0	0	-1290	-3709	-2419	2499	564	-3064	-799	770	-56	401	116	-244	0
892	0	0	-1015	-3831	-2816	2423	900	-3323	-607	97	-60	516	203	-149	0
893	0	0	-730	-3907	-3177	2318	1223	-3542	-692	-1014	-89	570	294	-91	0
894	0	0	-642	-3887	-3245	2264	1301	-3566	-498	-1813	-79	488	405	-40	0
895	0	0	-545	-3850	-3305	2197	1380	-3577	-131	-1354	-31	597	339	-40	0
896	0	0	-801	-3794	-2993	2297	1096	-3393	-356	-145	79	729	304	15	0
897	0	0	-861	-3736	-2875	2298	1007	-3305	-642	1953	-31	583	153	-83	0
898	0	0	-803	-3691	-2888	2247	1042	-3289	-322	4727	58	556	197	0	0
899	0	0	-743	-3674	-2931	2208	1094	-3302	-471	5507	25	273	213	75	0
900	0	0	-722	-3649	-2927	2185	1102	-3288	-422	5841	-21	27	467	85	0
901	0	0	-757	-3618	-2861	2187	1052	-3239	-192	5736	-114	97	644	106	0
902	0	0	-353	-3538	-3185	1945	1416	-3361	129	4768	-145	448	657	275	0
903	0	0	58	-3466	-3524	1704	1791	-3495	122	2560	-339	562	680	325	0
904	0	0	351	-3422	-3773	1535	2062	-3597	277	616	-271	737	1043	347	0
905	0	0	185	-3433	-3618	1624	1901	-3525	73	-1414	-265	810	921	248	0
906	0	0	284	-3367	-3651	1541	1967	-3509	-203	-2549	-389	911	884	157	0
907	0	0	188	-3352	-3540	1582	1864	-3446	-504	-2975	-419	733	570	102	0
908	0	0	295	-3303	-3598	1504	1946	-3450	-389	-2584	-325	774	576	112	0
909	0	0	155	-3243	-3398	1544	1776	-3320	-570	-1951	-207	898	611	195	0
910	0	0	82	-3179	-3261	1548	1671	-3220	-659	-1616	-201	795	486	114	0
911	0	0	-4	-3092	-3088	1548	1542	-3090	-547	-1342	-62	853	523	318	0
912	0	0	-49	-3098	-3049	1573	1500	-3073	-516	-876	17	836	541	362	0
913	0	0	57	-3072	-3129	1507	1593	-3100	-104	-287	118	956	624	485	0
914	0	0	-35	-3032	-2997	1533	1481	-3014	-19	124	232	727	632	541	0
915	0	0	-60	-2997	-2937	1528	1438	-2967	-9	677	337	552	589	601	0
916	0	0	-271	-2952	-2681	1611	1205	-2816	-137	1099	228	508	644	574	0
917	0	0	-299	-2873	-2574	1586	1137	-2723	-157	1577	289	364	576	597	0
918	0	0	-309	-2778	-2469	1543	1080	-2623	-52	1967	312	566	543	529	0
919	0	0	-101	-2667	-2566	1384	1232	-2616	-104	2242	355	576	473	531	0
920	0	0	179	-2587	-2766	1204	1472	-2676	-65	2448	335	746	467	578	0
921	0	0	237	-2523	-2760	1143	1498	-2641	-162	2324	306	628	438	448	0
922	0	0	377	-2459	-2836	1041	1606	-2647	-85	1996	355	781	558	566	0
923	0	0	553	-2380	-2933	913	1743	-2656	-122	1410	147	845	461	455	0
924	0	0	799	-2277	-3076	739	1937	-2676	-5	845	54	880	576	496	0
925	0	0	920	-2139	-3059	609	1989	-2599	-60	157	1	921	549	475	0
926	0	0	931	-2044	-2975	556	1953	-2509	-159	-434	-36	898	485	281	0
927	0	0	862	-1918	-2780	528	1821	-2349	-186	-723	1	937	533	238	0
928	0	0	964	-1796	-2760	416	1862	-2278	-306	-601	-42	808	388	211	0
929	0	0	1082	-1705	-2787	311	1934	-2246	-242	-164	100	694	498	391	0
930	0	0	1178	-1635	-2813	228	1995	-2224	-213	323	95	706	469	296	0
931	0	0	1206	-1577	-2783	185	1994	-2180	-205	859	215	739	341	415	0
932	0	0	1368	-1468	-2836	50	2102	-2152	-155	1284	269	838	368	467	0
933	0	0	1286	-1377	-2663	45	1974	-2020	-34	1811	213	865	310	514	0
934	0	0	1368	-1305	-2673	-31	2020	-1989	89	2182	325	948	424	356	0
935	0	0	1414	-1247	-2661	-83	2037	-1954	-48	2648	453	960	155	203	0
936	0	0	1457	-1210	-2667	-123	2062	-1938	-182	2650	430	923	219	157	0
937	0	0	1508	-1136	-2644	-186	2076	-1890	-335	1897	211	954	339	29	0
938	0	0	1515	-1082	-2597	-216	2056	-1839	-329	1548	184	620	329	36	0
939	0	0	1757	-1028	-2785	-364	2271	-1906	-110	1406	223	746	283	73	0
940	0	0	1711	-975	-2686	-368	2198	-1830	-83	921	106	808	327	104	0
941	0	0	1525	-915	-2440	-305	1982	-1677	-147	512	0	682	265	-9	0
942	0	0	1453	-878	-2331	-287	1892	-1604	-221	217	118	907	428	-108	0
943	0	0	1407	-851	-2258	-278	1832	-1554	-240	182	97	694	269	-58	0
944	0	0	1496	-826	-2322	-335	1909	-1574	-102	168	110	814	349	-93	0
945	0	0	1362	-779	-2141	-291	1751	-1460	-428	244	29	708	310	-164	0
946	0	0	1155	-777	-1932	-189	1543	-1354	-531	97	-83	669	213	-323	0
947	0	0	1010	-801	-1811	-104	1410	-1306	-601	186	0	779	211	-353	0
948	0	0	976	-799	-1775	-88	1375	-1287	-543	292	-83	818	258	-372	0
949	0	0	871	-795	-1666	-38	1268	-1230	-440	347	-27	812	277	-279	0
950	0	0	838	-795	-1633	-21	1235	-1214	-442	504	17	719	362	-314	0
951	0	0	705	-808	-1513	51	1109	-1160	-364	613	5	638	298	-122	0
952	0	0	628	-828	-1456	100	1042	-1142	-405	663	21	593	370	-195	0
953	0	0	598	-822	-1420	112	1009	-1121	-289	754	89	597	386	-100	0
954	0	0	561	-845	-1406	142	983	-1125	-298	789	36	572	430	-114	0
955	0	0	528	-824	-1352	148	940	-1088	-419	525	-21	471	364	-265	0
956	0	0	303	-876	-1179	286	741	-1027	-541	285	-34	455	335	-393	0
957	0	0	149	-927	-1076	389	612	-1001	-659	413	1	422	114	-329	0
958	0	0	28	-1006	-1034	489	531	-1020	-708	677	-32	455	223	-397	0
959	0	0	89	-1063	-1152	487	620	-1107	-560	793	9	366	384	-265	0
960	0	0	-4	-1113	-1109	558	552	-1111	-512	789	-7	335	353	-304	0
961	0	0	8	-1136	-1144	564	576	-1140	-448	632	-56	508	292	-217	0
962	0	0	147	-1152	-1299	502	723	-1225	-391	450	-91	613	388	-213	0
963	0	0	344	-1175	-1519	415	931	-1347	-306	203	52	834	420	-48	0
964	0	0	425	-1185	-1610	380	1017	-1397	-291	52	-17	859	442	-15	0
965	0	0	559	-1171	-1730	306	1144	-1450	-213	-102	73	795	440	-71	0
966	0	0	380	-1193	-1573	406	976	-1383	-481	-62	52	644	382	-77	0
967	0	0	399	-1164	-1563	382	981	-1363	-562	52	-58	504	316	-192	0
968	0	0	472	-1138	-1610	333	1041	-1374	-440	323	15	529	409	-29	0
969	0	0	491	-1181	-1672	345	1081	-1426	-401	420	-40	653	341	62	0
970	0	0	712	-1185	-1897	236	1304	-1541	-395	504	97	667	417	104	0
971	0	0	564	-1131	-1695	283	1129	-1413	-360	349	114	696	432	75	0
972	0	0	666	-1105	-1771	219	1218	-1438	-269	407	13	634	440	162	0
973	0	0	758	-1092	-1850	167	1304	-1471	-147	395	135	657	543	248	0
974	0	0	757	-1134	-1891	188	1324	-1512	-155	519	58	595	514	298	0
975	0	0	735	-1208	-1943	236	1339	-1575	-225	644	135	585	498	256	0
976	0	0	580	-1239	-1819	329	1199	-1529	-368	756	7	558	397	194	0
977	0	0	489	-1301	-1790	406	1139	-1545	-455	735	44	397	457	176	0
978	0	0	419	-1350	-1769	465	1094	-1559	-446	927	0	382	486	213	0
979	0	0	535	-1373	-1908	419	1221	-1640	-314	1074	-9	389	549	248	0
980	0	0	562	-1453	-2015	445	1288	-1734	-256	1067	32	477	531	230	0
981	0	0	388	-1532	-1920	572	1154	-1726	-339	888	-34	358	492	186	0
982	0	0	440	-1583	-2023	571	1231	-1803	-207	822	40	473	463	351	0
983	0	0	524	-1621	-2145	548	1334	-1883	-155	801	-83	498	463	362	0
984	0	0	566	-1649	-2215	541	1390	-1932	-9	863	-9	547	624	358	0
985	0	0	446	-1707	-2153	630	1299	-1930	-217	661	-62	389	525	207	0
986	0	0	314	-1713	-2027	699	1170	-1870	-378	494	-81	498	434	81	0
987	0	0	264	-1652	-1916	694	1090	-1784	-465	283	-56	358	388	11	0
988	0	0	289	-1664	-1953	687	1121	-1808	-388	248	-34	450	430	93	0
989	0	0	335	-1647	-1982	656	1158	-1814	-347	236	-83	479	459	122	0
990	0	0	309	-1658	-1967	674	1138	-1812	-384	153	-58	471	349	65	0
991	0	0	188	-1670	-1858	741	1023	-1764	-333	164	-52	430	514	34	0
992	0	0	143	-1672	-1815	764	979	-1743	-310	131	-104	407	436	87	0
993	0	0	182	-1668	-1850	743	1016	-1759	-217	275	5	496	504	186	0
994	0	0	76	-1625	-1701	774	888	-1663	-269	60	-54	426	453	62	0
995	0	0	134	-1594	-1728	730	931	-1661	-300	157	-102	388	543	-75	0
996	0	0	-223	-1592	-1369	907	573	-1480	-531	-73	-104	380	343	-205	0
997	0	0	-265	-1590	-1325	927	530	-1457	-582	-34	-98	325	291	-120	0
998	0	0	-318	-1586	-1268	952	475	-1427	-552	38	-56	351	422	-58	0
999	0	0	-223	-1573	-1350	898	563	-1461	-436	203	-120	370	457	-153	0
1000	0	0	-378	-1553	-1175	965	398	-1364	-481	205	-157	355	320	-122	0
1001	0	0	-388	-1524	-1136	956	374	-1330	-494	164	-83	389	318	-54	0
1002	0	0	-337	-1528	-1191	932	427	-1359	-459	155	-46	413	413	-211	0
1003	0	0	-437	-1513	-1076	975	319	-1294	-399	116	-62	490	401	-131	0
1004	0	0	-269	-1530	-1261	899	496	-1395	-323	209	-31	438	436	-85	0
1005	0	0	-442	-1497	-1055	969	306	-1276	-508	3	-157	483	277	-316	0
1006	0	0	-559	-1480	-921	1019	181	-1200	-655	-114	-44	413	252	-308	0
1007	0	0	-645	-1486	-841	1065	98	-1163	-711	-188	-87	388	248	-358	0
1008	0	0	-695	-1509	-814	1102	59	-1161	-673	-234	-137	403	188	-391	0
1009	0	0	-714	-1552	-838	1133	62	-1195	-638	-60	-89	389	351	-339	0
1010	0	0	-690	-1561	-871	1125	90	-1216	-611	-114	-89	393	195	-298	0
1011	0	0	-789	-1524	-735	1156	-27	-1129	-545	-56	-44	378	298	-279	0
1012	0	0	-807	-1517	-710	1162	-48	-1113	-529	32	-31	323	230	-279	0
1013	0	0	-702	-1501	-799	1101	48	-1150	-409	182	23	438	273	-271	0
1014	0	0	-714	-1526	-812	1120	49	-1169	-388	376	3	378	353	-281	0
1015	0	0	-661	-1530	-869	1095	104	-1199	-415	453	17	405	281	-285	0
1016	0	0	-823	-1505	-682	1164	-70	-1093	-696	469	29	339	213	-391	0
1017	0	0	-800	-1484	-684	1142	-58	-1084	-711	356	7	360	242	-488	0
1018	0	0	-853	-1499	-646	1176	-103	-1072	-634	347	13	399	176	-281	0
1019	0	0	-664	-1507	-843	1085	89	-1175	-549	432	17	413	252	-236	0
1020	0	0	-561	-1476	-915	1018	177	-1195	-446	465	40	426	362	-228	0
1021	0	0	-635	-1455	-820	1045	92	-1137	-570	291	-89	382	240	-314	0
1022	0	0	-415	-1441	-1026	928	305	-1233	-395	401	52	420	331	-174	0
1023	0	0	-415	-1414	-999	914	292	-1206	-382	485	-31	378	372	-174	0
1024	0	0	-318	-1423	-1105	870	393	-1264	-378	446	5	426	308	-188	0
1025	0	0	-161	-1402	-1241	781	540	-1321	-314	502	58	498	360	-145	0
1026	0	0	-408	-1387	-979	897	285	-1183	-626	180	-73	261	261	-306	0
1027	0	0	-283	-1394	-1111	838	414	-1252	-661	217	-52	366	217	-308	0
1028	0	0	-419	-1418	-999	918	290	-1208	-646	89	5	207	228	-345	0
1029	0	0	-250	-1392	-1142	821	446	-1267	-514	337	13	316	310	-213	0
1030	0	0	-168	-1392	-1224	780	528	-1308	-409	339	-25	256	265	-201	0
1031	0	0	-354	-1389	-1035	871	340	-1212	-566	296	-62	209	337	-215	0
1032	0	0	-198	-1394	-1196	796	499	-1295	-399	393	-9	168	378	-242	0
1033	0	0	-159	-1377	-1218	768	529	-1297	-380	370	-46	358	302	-116	0
1034	0	0	-72	-1389	-1317	730	622	-1353	-323	388	-23	178	368	-108	0
1035	0	0	-105	-1433	-1328	769	611	-1380	-430	364	-25	244	322	-147	0
1036	0	0	-206	-1468	-1262	837	528	-1365	-533	168	-69	209	271	-230	0
1037	0	0	-308	-1466	-1158	887	425	-1312	-644	62	-73	176	197	-259	0
1038	0	0	-274	-1449	-1175	861	450	-1312	-605	100	-112	209	294	-215	0
1039	0	0	-237	-1443	-1206	840	484	-1324	-566	122	-5	73	269	-97	0
1040	0	0	-219	-1435	-1216	827	498	-1325	-552	176	-73	44	355	-126	0
1041	0	0	-221	-1468	-1247	844	513	-1357	-430	161	0	108	436	-79	0
1042	0	0	-310	-1499	-1189	904	439	-1344	-457	85	-27	48	316	-77	0
1043	0	0	-187	-1451	-1264	819	538	-1357	-331	182	-21	104	409	71	0
1044	0	0	-136	-1412	-1276	774	570	-1344	-333	201	-36	118	481	21	0
1045	0	0	-93	-1377	-1284	735	595	-1330	-409	56	-36	116	386	-60	0
1046	0	0	-210	-1387	-1177	798	483	-1282	-498	-60	-21	159	409	-83	0
1047	0	0	-235	-1385	-1150	810	457	-1267	-572	-75	-52	141	323	-52	0
1048	0	0	-299	-1389	-1090	844	395	-1239	-599	-205	-75	77	306	-98	0
1049	0	0	-178	-1369	-1191	773	506	-1280	-442	-98	-44	85	409	54	0
1050	0	0	-199	-1359	-1160	779	480	-1259	-405	-83	-73	100	475	-23	0
1051	0	0	-177	-1342	-1165	759	494	-1253	-395	-112	11	102	432	40	0
1052	0	0	-258	-1315	-1057	786	399	-1186	-370	-97	7	3	432	114	0
1053	0	0	-178	-1299	-1121	738	471	-1210	-325	-29	7	112	502	114	0
1054	0	0	-136	-1317	-1181	726	522	-1249	-256	5	13	141	492	79	0
1055	0	0	-163	-1340	-1177	751	507	-1258	-300	-31	-25	129	426	79	0
1056	0	0	-278	-1325	-1047	801	384	-1186	-519	-79	-60	131	453	-46	0
1057	0	0	-418	-1325	-907	871	244	-1116	-646	-219	-56	56	353	-64	0
1058	0	0	-398	-1346	-948	872	275	-1147	-543	-232	-64	116	327	-15	0
1059	0	0	-369	-1377	-1008	873	319	-1192	-426	-147	-114	186	430	19	0
1060	0	0	-388	-1371	-983	879	297	-1177	-409	-159	-38	147	411	19	0
1061	0	0	-413	-1361	-948	887	267	-1154	-438	-180	-32	151	438	95	0
1062	0	0	-481	-1365	-884	923	201	-1124	-477	-67	-19	157	391	97	0
1063	0	0	-353	-1359	-1006	856	326	-1182	-261	-13	-81	215	486	124	0
1064	0	0	-344	-1352	-1008	848	332	-1180	-263	-15	29	190	531	201	0
1065	0	0	-403	-1359	-956	881	276	-1157	-372	-180	-46	250	457	46	0
1066	0	0	-506	-1365	-859	935	176	-1112	-566	-203	-124	236	417	-62	0
1067	0	0	-685	-1402	-717	1043	16	-1059	-651	-384	-44	195	308	-11	0
1068	0	0	-615	-1425	-810	1020	97	-1117	-599	-240	-56	180	424	-58	0
1069	0	0	-632	-1423	-791	1027	79	-1107	-389	-240	-52	232	424	27	0
1070	0	0	-652	-1439	-787	1045	67	-1113	-436	-180	-108	263	380	-38	0
1071	0	0	-708	-1414	-706	1061	-1	-1060	-490	-164	-69	190	428	-21	0
1072	0	0	-677	-1410	-733	1043	28	-1071	-399	-176	-71	244	403	29	0
1073	0	0	-551	-1398	-847	974	148	-1122	-285	-36	25	327	448	147	0
1074	0	0	-646	-1389	-743	1017	48	-1066	-292	-98	-73	300	366	79	0
1075	0	0	-553	-1402	-849	977	148	-1125	-329	-5	-11	246	504	-21	0
1076	0	0	-725	-1394	-669	1059	-28	-1031	-539	-205	-48	219	444	-197	0
1077	0	0	-739	-1377	-638	1058	-50	-1007	-636	-314	-87	238	281	-186	0
1078	0	0	-716	-1365	-649	1040	-33	-1007	-609	-205	-11	244	358	-128	0
1079	0	0	-623	-1350	-727	986	52	-1038	-477	-174	-9	287	430	-73	0
1080	0	0	-590	-1369	-779	979	94	-1074	-490	-114	-73	275	345	-75	0
1081	0	0	-679	-1400	-721	1039	21	-1060	-506	-73	-19	322	419	-23	0
1082	0	0	-624	-1392	-768	1008	72	-1080	-411	-141	7	291	374	-50	0
1083	0	0	-516	-1367	-851	941	167	-1109	-283	1	-23	335	444	-32	0
1084	0	0	-479	-1367	-888	923	204	-1127	-254	54	100	349	434	19	0
1085	0	0	-456	-1338	-882	897	213	-1110	-388	19	-32	386	384	-182	0
1086	0	0	-576	-1352	-776	964	100	-1064	-585	-71	-50	388	335	-236	0
1087	0	0	-580	-1348	-768	964	94	-1058	-558	-141	-79	405	234	-246	0
1088	0	0	-641	-1387	-746	1014	52	-1066	-665	-34	-64	335	351	-300	0
1089	0	0	-502	-1367	-865	934	181	-1116	-457	32	67	366	341	-131	0
1090	0	0	-449	-1356	-907	902	229	-1131	-473	75	77	320	382	-97	0
1091	0	0	-446	-1328	-882	887	218	-1105	-420	126	-29	318	302	-139	0
1092	0	0	-335	-1305	-970	820	317	-1137	-360	195	-40	432	351	-40	0
1093	0	0	-177	-1261	-1084	719	453	-1172	-308	240	-32	438	364	-87	0
1094	0	0	-231	-1282	-1051	756	410	-1166	-250	211	93	397	372	-32	0
1095	0	0	-97	-1272	-1175	684	539	-1223	-378	228	91	419	362	-155	0
1096	0	0	-199	-1293	-1094	746	447	-1193	-417	56	38	405	345	-248	0
1097	0	0	-280	-1323	-1043	801	381	-1183	-603	31	-71	308	205	-236	0
1098	0	0	-198	-1356	-1158	777	480	-1257	-519	141	71	401	327	-195	0
1099	0	0	-128	-1408	-1280	768	576	-1344	-446	186	3	407	302	-73	0
1100	0	0	-122	-1398	-1276	760	577	-1337	-391	182	-52	384	331	-81	0
1101	0	0	-76	-1373	-1297	724	610	-1335	-450	256	79	353	409	-100	0
1102	0	0	-72	-1369	-1297	720	612	-1333	-386	325	46	364	399	36	0
1103	0	0	40	-1358	-1398	659	719	-1378	-310	329	98	341	368	23	0
1104	0	0	87	-1375	-1462	644	774	-1418	-240	399	91	452	407	104	0
1105	0	0	39	-1379	-1418	670	728	-1398	-341	386	21	442	376	-81	0
1106	0	0	-35	-1394	-1359	714	662	-1376	-527	192	38	405	273	-166	0
1107	0	0	-68	-1400	-1332	734	632	-1366	-519	215	23	403	291	-143	0
1108	0	0	-177	-1406	-1229	791	526	-1317	-607	122	-93	364	252	-166	0
1109	0	0	-38	-1425	-1387	731	674	-1406	-405	256	112	461	364	3	0
1110	0	0	-103	-1429	-1326	766	611	-1377	-399	256	-40	479	322	-108	0
1111	0	0	-51	-1416	-1365	733	657	-1390	-322	258	42	442	356	-128	0
1112	0	0	-156	-1385	-1229	770	536	-1307	-397	296	-1	395	372	-89	0
1113	0	0	-105	-1418	-1313	761	604	-1365	-331	263	1	494	345	-46	0
1114	0	0	-53	-1389	-1336	721	641	-1362	-269	409	29	549	442	-29	0
1115	0	0	-116	-1371	-1255	743	569	-1313	-327	298	13	455	351	-170	0
1116	0	0	-190	-1340	-1150	765	480	-1245	-529	226	-32	455	279	-209	0
1117	0	0	-306	-1334	-1028	820	361	-1181	-671	141	7	351	358	-219	0
1118	0	0	-291	-1317	-1026	804	367	-1171	-599	129	-58	372	318	-186	0
1119	0	0	-256	-1328	-1072	792	408	-1200	-502	238	-38	413	376	-157	0
1120	0	0	-297	-1319	-1022	808	362	-1170	-481	238	-13	343	318	-126	0
1121	0	0	-336	-1313	-977	824	320	-1145	-479	155	-79	343	306	-120	0
1122	0	0	-380	-1311	-931	845	275	-1121	-477	211	29	331	389	-104	0
1123	0	0	-427	-1317	-890	872	231	-1103	-457	188	-71	285	300	-98	0
1124	0	0	-239	-1348	-1109	793	435	-1228	-258	384	1	420	405	-25	0
1125	0	0	-407	-1361	-954	884	273	-1157	-430	172	-73	302	391	-225	0
1126	0	0	-421	-1344	-923	882	251	-1133	-568	95	-56	258	277	-259	0
1127	0	0	-626	-1328	-702	977	38	-1015	-702	-73	-36	254	269	-333	0
1128	0	0	-557	-1358	-801	957	122	-1079	-649	21	-64	258	221	-372	0
1129	0	0	-536	-1352	-816	944	140	-1084	-525	81	50	273	343	-541	0
1130	0	0	-557	-1336	-779	946	111	-1057	-607	5	9	186	226	-597	0
1131	0	0	-576	-1342	-766	959	95	-1054	-529	71	-5	166	320	-473	0
1132	0	0	-601	-1336	-735	968	67	-1035	-485	159	5	203	314	-368	0
1133	0	0	-557	-1338	-781	947	112	-1059	-450	135	-38	176	314	-403	0
1134	0	0	-438	-1326	-888	882	225	-1107	-329	155	-25	283	374	-246	0
1135	0	0	-555	-1319	-764	937	104	-1041	-450	65	-31	178	339	-320	0
1136	0	0	-625	-1311	-686	968	30	-998	-657	-46	-52	174	195	-356	0
1137	0	0	-695	-1323	-628	1009	-33	-975	-638	-91	-77	184	254	-444	0
1138	0	0	-630	-1309	-679	969	24	-994	-673	-23	-77	256	225	-329	0
1139	0	0	-561	-1305	-744	933	91	-1024	-494	17	-65	164	275	-258	0
1140	0	0	-576	-1301	-725	938	74	-1013	-502	-13	-1	246	285	-203	0
1141	0	0	-578	-1317	-739	947	80	-1028	-502	-29	-46	89	269	-267	0
1142	0	0	-619	-1342	-723	980	52	-1032	-486	-69	1	100	252	-131	0
1143	0	0	-495	-1346	-851	920	178	-1098	-430	34	-19	145	316	-108	0
1144	0	0	-370	-1338	-968	854	299	-1153	-265	153	-29	228	419	-44	0
1145	0	0	-390	-1309	-919	849	264	-1114	-424	-38	19	116	331	-207	0
1146	0	0	-411	-1303	-892	857	240	-1097	-580	-85	-29	116	256	-186	0
1147	0	0	-471	-1311	-840	891	184	-1075	-636	-164	-48	188	194	-211	0
1148	0	0	-480	-1321	-841	900	180	-1081	-638	-79	-23	62	254	-184	0
1149	0	0	-305	-1315	-1010	810	352	-1162	-463	52	9	129	376	-29	0
1150	0	0	-299	-1280	-981	789	341	-1130	-411	44	-50	188	269	-23	0
1151	0	0	-310	-1280	-970	795	330	-1125	-428	-27	-23	97	314	-1	0
1152	0	0	-200	-1325	-1125	762	462	-1225	-345	110	48	186	399	87	0
1153	0	0	-125	-1321	-1196	723	535	-1258	-277	124	54	250	341	161	0
1154	0	0	-25	-1293	-1268	659	621	-1280	-240	205	7	283	362	155	0
1155	0	0	-12	-1286	-1274	649	631	-1280	-355	159	32	238	362	67	0
1156	0	0	-36	-1262	-1226	649	595	-1244	-426	13	29	292	300	15	0
1157	0	0	-144	-1276	-1132	710	494	-1204	-560	-1	-1	258	279	13	0
1158	0	0	-108	-1303	-1195	705	543	-1249	-485	-44	-62	254	259	50	0
1159	0	0	-31	-1311	-1280	671	624	-1295	-409	81	5	217	362	108	0
1160	0	0	4	-1280	-1284	638	644	-1282	-325	100	40	287	337	186	0
1161	0	0	29	-1259	-1288	615	658	-1273	-261	95	0	230	289	118	0
1162	0	0	97	-1257	-1354	580	725	-1305	-267	238	83	215	510	168	0
1163	0	0	116	-1255	-1371	569	743	-1313	-285	244	42	226	461	126	0
1164	0	0	192	-1249	-1441	528	816	-1345	-190	298	95	341	428	151	0
1165	0	0	184	-1249	-1433	532	808	-1341	-155	277	36	289	384	161	0
1166	0	0	62	-1235	-1297	586	679	-1266	-403	126	13	279	358	126	0
1167	0	0	-50	-1239	-1189	644	569	-1214	-514	40	25	265	265	19	0
1168	0	0	-6	-1270	-1264	638	629	-1267	-413	58	83	261	316	23	0
1169	0	0	33	-1276	-1309	621	671	-1292	-308	219	65	343	432	118	0
1170	0	0	-55	-1261	-1206	658	575	-1233	-366	129	7	199	347	89	0
1171	0	0	19	-1257	-1276	619	647	-1266	-279	263	-9	296	314	106	0
1172	0	0	-54	-1216	-1162	635	554	-1189	-263	194	75	291	341	170	0
1173	0	0	35	-1222	-1257	593	646	-1239	-225	382	23	261	393	129	0
1174	0	0	35	-1237	-1272	601	653	-1254	-116	320	124	335	420	176	0
1175	0	0	37	-1235	-1272	599	654	-1253	-351	273	50	209	405	-15	0
1176	0	0	-121	-1226	-1105	673	492	-1165	-457	145	11	323	252	-17	0
1177	0	0	-305	-1216	-911	760	303	-1063	-585	-46	-118	178	182	-155	0
1178	0	0	-187	-1228	-1041	707	427	-1134	-519	100	1	306	269	-98	0
1179	0	0	-204	-1220	-1016	712	406	-1118	-419	190	-38	271	279	34	0
1180	0	0	-167	-1214	-1047	690	440	-1130	-360	178	-19	273	263	-71	0
1181	0	0	-225	-1233	-1008	729	391	-1120	-372	126	-27	283	252	-50	0
1182	0	0	-217	-1208	-991	712	387	-1099	-403	252	-9	294	335	-17	0
1183	0	0	-210	-1193	-983	701	386	-1088	-389	265	17	223	322	11	0
1184	0	0	-60	-1154	-1094	607	517	-1124	-205	337	54	318	395	60	0
1185	0	0	-141	-1111	-970	626	414	-1040	-351	182	-11	267	341	-83	0
1186	0	0	-163	-1063	-900	613	368	-981	-494	155	50	291	263	-186	0
1187	0	0	-287	-1041	-754	664	233	-897	-597	60	32	195	221	-194	0
1188	0	0	-281	-1047	-766	664	242	-906	-630	17	-23	199	192	-201	0
1189	0	0	-174	-1076	-902	625	364	-989	-409	161	64	323	228	-87	0
1190	0	0	-155	-1035	-880	595	362	-957	-358	126	83	236	184	-67	0
1191	0	0	-165	-1008	-843	586	339	-925	-452	147	77	215	273	-137	0
1192	0	0	-112	-1002	-890	557	389	-946	-386	133	19	242	184	-64	0
1193	0	0	-119	-1026	-907	572	394	-966	-364	314	46	258	337	13	0
1194	0	0	-37	-1051	-1014	544	488	-1032	-302	261	34	254	234	-7	0
1195	0	0	45	-1043	-1088	499	566	-1065	-225	258	100	318	335	-75	0
1196	0	0	-124	-997	-873	560	374	-935	-510	-17	46	211	186	-217	0
1197	0	0	-147	-1016	-869	581	361	-942	-550	-23	81	190	124	-201	0
1198	0	0	-147	-1068	-921	607	387	-994	-572	79	29	197	238	-116	0
1199	0	0	-105	-1113	-1008	609	451	-1060	-442	131	75	164	298	-13	0
1200	0	0	-113	-1181	-1068	647	477	-1124	-448	166	48	137	258	-23	0
1201	0	0	-96	-1195	-1099	645	501	-1147	-343	116	64	184	331	-34	0
1202	0	0	-134	-1204	-1070	669	468	-1137	-368	64	75	168	232	-5	0
1203	0	0	-77	-1200	-1123	638	523	-1161	-300	124	79	159	339	62	0
1204	0	0	-97	-1253	-1156	675	529	-1204	-228	265	-29	194	399	31	0
1205	0	0	-91	-1247	-1156	669	532	-1201	-345	58	27	174	308	-29	0
1206	0	0	-186	-1282	-1096	734	455	-1189	-362	-71	71	116	325	-62	0
1207	0	0	-322	-1307	-985	814	331	-1146	-558	-93	-95	188	211	-131	0
1208	0	0	-271	-1301	-1030	786	379	-1165	-461	-91	13	110	289	-48	0
1209	0	0	-252	-1278	-1026	765	387	-1152	-372	64	19	120	345	-44	0
1210	0	0	-239	-1226	-987	732	374	-1106	-323	17	23	91	306	54	0
1211	0	0	-270	-1224	-954	747	342	-1089	-360	38	19	170	329	85	0
1212	0	0	-258	-1224	-966	741	354	-1095	-289	25	3	73	325	54	0
1213	0	0	-223	-1191	-968	707	372	-1079	-209	65	27	197	349	168	0
1214	0	0	-170	-1200	-1030	685	430	-1115	-225	184	46	128	448	157	0
1215	0	0	-248	-1208	-960	728	356	-1084	-341	5	29	147	339	65	0
1216	0	0	-429	-1224	-795	826	183	-1009	-457	-110	34	71	242	-38	0
1217	0	0	-534	-1249	-715	891	90	-982	-597	-329	23	-5	199	-67	0
1218	0	0	-462	-1249	-787	855	162	-1018	-533	-164	48	151	322	-56	0
1219	0	0	-435	-1220	-785	827	175	-1002	-444	-151	77	131	378	42	0
1220	0	0	-430	-1198	-768	814	169	-983	-467	-162	7	116	281	73	0
1221	0	0	-433	-1187	-754	810	160	-970	-405	-182	-3	83	248	79	0
1222	0	0	-479	-1200	-721	839	121	-960	-341	-128	11	98	407	54	0
1223	0	0	-372	-1202	-830	787	229	-1016	-374	-60	25	42	372	83	0
1224	0	0	-312	-1214	-902	763	295	-1058	-289	-67	83	170	347	172	0
1225	0	0	-386	-1216	-830	801	222	-1023	-457	-65	-1	178	395	77	0
1226	0	0	-463	-1206	-743	834	140	-974	-529	-327	-23	133	203	-38	0
1227	0	0	-483	-1226	-743	854	130	-984	-632	-362	13	73	157	-95	0
1228	0	0	-543	-1253	-710	898	83	-981	-669	-337	25	120	182	-97	0
1229	0	0	-463	-1264	-801	863	169	-1032	-529	-267	-13	114	217	-93	0
1230	0	0	-402	-1257	-855	829	226	-1056	-603	-126	46	23	308	-31	0
1231	0	0	-429	-1224	-795	826	183	-1009	-665	-211	-27	93	174	-27	0
1232	0	0	-301	-1187	-886	744	292	-1036	-459	-180	32	104	240	19	0
1233	0	0	-300	-1169	-869	734	284	-1019	-527	-106	40	151	263	5	0
1234	0	0	-168	-1169	-1001	668	416	-1085	-382	-56	34	131	242	38	0
1235	0	0	-159	-1171	-1012	665	426	-1091	-572	-89	54	176	137	-75	0
1236	0	0	-340	-1189	-849	764	254	-1019	-828	-190	17	91	34	-236	0
1237	0	0	-345	-1270	-925	807	290	-1097	-820	-238	-17	180	31	-312	0
1238	0	0	-386	-1274	-888	830	251	-1081	-845	-190	34	89	34	-291	0
1239	0	0	-306	-1241	-935	773	314	-1088	-799	-137	-23	149	-50	-335	0
1240	0	0	-308	-1243	-935	775	313	-1089	-808	21	-38	89	1	-250	0
1241	0	0	-284	-1226	-942	755	329	-1084	-772	54	-23	67	50	-289	0
1242	0	0	-301	-1210	-909	755	304	-1059	-715	46	-71	120	40	-333	0
1243	0	0	-244	-1212	-968	728	362	-1090	-675	184	-36	118	1	-331	0
1244	0	0	-83	-1239	-1156	661	536	-1197	-632	285	73	192	79	-287	0
1245	0	0	-138	-1282	-1144	710	503	-1213	-675	327	-21	153	77	-310	0
1246	0	0	-670	-1422	-752	1046	41	-1087	-2281	-7	186	450	157	-401	0
1247	0	0	-976	-2419	-1443	1697	233	-1931	-997	-644	112	77	71	-382	0
1248	0	0	-1998	-4250	-2252	3124	127	-3251	-1055	-2254	-318	-145	77	-620	0
1249	0	0	-2307	-5011	-2704	3659	198	-3857	-1367	-3480	0	-356	419	-201	0
1250	0	0	-2427	-5492	-3065	3959	319	-4278	-1511	-3802	-155	-306	-21	-432	0
1251	0	0	-3412	-5957	-2545	4684	-433	-4251	-514	-1901	7	48	-182	-320	0
1252	0	0	-3725	-6312	-2587	5018	-569	-4449	-556	-624	201	471	-180	-434	0
1253	0	0	-3296	-6557	-3261	4926	-17	-4909	-867	294	256	343	-211	-314	0
1254	0	0	-3020	-6669	-3649	4844	314	-5159	-578	620	207	-188	23	-234	0
1255	0	0	-3393	-6691	-3298	5042	-47	-4994	-653	554	128	-440	475	-170	0
1256	0	0	-3715	-6623	-2908	5169	-403	-4765	-723	783	-52	-244	-34	-184	0
1257	0	0	-3635	-6473	-2838	5054	-398	-4655	-663	1936	-87	197	-120	-395	1
1258	0	0	-3257	-6258	-3001	4757	-128	-4629	-700	2589	267	492	-114	-178	0
1259	0	0	-2175	-5973	-3798	4074	811	-4885	-797	2048	201	603	7	-145	0
1260	0	0	-1509	-5658	-4149	3583	1320	-4903	-407	252	38	234	267	-31	0
1261	0	0	-1857	-5234	-3377	3545	760	-4305	-46	-799	-306	230	512	23	0
1262	0	0	-1951	-4791	-2840	3371	444	-3815	87	-884	-256	605	277	110	0
1263	0	0	-1495	-4273	-2778	2884	641	-3525	29	232	-143	789	242	-9	0
1264	0	0	-659	-3718	-3059	2188	1200	-3388	153	1885	-32	465	463	-81	0
1265	0	0	-403	-3177	-2774	1790	1185	-2975	203	3241	-64	50	554	-147	0
1266	0	0	-741	-2712	-1971	1726	615	-2341	250	4136	-186	-446	347	-62	0
1267	0	0	-731	-2401	-1670	1566	469	-2035	248	4339	-271	-504	298	1	0
1268	0	0	-529	-2362	-1833	1445	652	-2097	-3	3658	-417	-73	420	-40	0
1269	0	0	-159	-2436	-2277	1297	1059	-2356	120	2768	-353	733	533	36	0
1270	0	0	-70	-2568	-2498	1319	1214	-2533	19	1722	-306	1084	426	126	0
1271	0	0	-111	-2735	-2624	1423	1256	-2679	135	651	-244	1239	108	145	0
1272	0	0	-528	-3117	-2589	1822	1030	-2853	36	75	-170	971	424	221	0
1273	0	0	-962	-3643	-2681	2302	859	-3162	36	-401	-203	574	420	207	0
1274	0	0	-1238	-4105	-2867	2671	814	-3486	234	-545	-168	226	316	349	0
1275	0	0	-1528	-4562	-3034	3045	753	-3798	-21	-626	-190	-46	316	289	0
1276	0	0	-1917	-4960	-3043	3438	563	-4001	-250	-679	-95	38	358	252	0
1277	0	0	-2332	-5278	-2946	3805	307	-4112	-366	-591	-19	184	580	201	0
1278	0	0	-2458	-5459	-3001	3958	271	-4230	-329	-572	54	308	438	258	0
1279	0	0	-2161	-5484	-3323	3822	581	-4403	-71	-104	182	486	512	448	0
1280	0	0	-2134	-5453	-3319	3793	592	-4386	-52	463	294	364	531	444	0
1281	0	0	-2130	-5391	-3261	3760	565	-4326	69	1181	291	267	560	469	0
1282	0	0	-2286	-5331	-3045	3808	379	-4188	100	1571	306	320	642	517	0
1283	0	0	-2149	-5280	-3131	3714	491	-4205	162	1738	436	234	537	616	0
1284	0	0	-1996	-5216	-3220	3606	612	-4218	213	1790	304	327	517	593	0
1285	0	0	-1794	-5212	-3418	3503	812	-4315	17	1404	310	366	457	430	0
1286	0	0	-1946	-5133	-3187	3539	620	-4160	-89	888	188	543	455	308	0
1287	0	0	-1965	-5034	-3069	3499	552	-4051	-184	135	-65	477	345	271	0
1288	0	0	-1730	-4960	-3230	3345	750	-4095	-211	-217	129	727	432	296	0
1289	0	0	-1645	-4915	-3270	3280	812	-4092	-261	-632	21	580	395	184	0
1290	0	0	-1581	-4826	-3245	3203	832	-4035	-205	-904	75	397	448	166	0
1291	0	0	-1723	-4708	-2985	3215	631	-3846	-248	-834	-75	302	378	190	0
1292	0	0	-1746	-4603	-2857	3174	555	-3730	-244	-583	54	424	389	131	0
1293	0	0	-1519	-4504	-2985	3011	733	-3744	-108	-205	87	411	465	182	0
1294	0	0	-1383	-4421	-3038	2902	827	-3729	-194	65	89	444	403	147	0
1295	0	0	-1536	-4347	-2811	2941	637	-3579	-461	172	54	409	102	-100	0
1296	0	0	-1593	-4287	-2694	2940	550	-3490	-512	201	29	376	184	-155	0
1297	0	0	-1678	-4231	-2553	2954	437	-3392	-692	-40	21	424	81	-329	0
1298	0	0	-1590	-4174	-2584	2882	497	-3379	-630	-151	54	395	95	-285	0
1299	0	0	-1651	-4087	-2436	2869	392	-3261	-710	-261	21	448	137	-161	0
1300	0	0	-1576	-4033	-2457	2804	440	-3245	-358	-178	133	481	180	-159	0
1301	0	0	-1730	-3980	-2250	2855	260	-3115	-481	-384	157	374	164	-192	0
1302	0	0	-1595	-3903	-2308	2749	356	-3105	-420	-498	102	325	145	-199	0
1303	0	0	-1627	-3852	-2225	2739	299	-3038	-401	-415	73	248	242	-232	0
1304	0	0	-1647	-3777	-2130	2712	241	-2953	-374	3	124	258	285	-201	0
1305	0	0	-1645	-3759	-2114	2702	234	-2936	-605	442	186	374	182	-323	0
1306	0	0	-1828	-3748	-1920	2788	46	-2834	-762	347	11	242	114	-508	0
1307	0	0	-1750	-3744	-1994	2747	122	-2869	-810	178	-85	294	197	-537	0
1308	0	0	-1750	-3701	-1951	2725	100	-2826	-810	-36	-194	199	155	-506	0
1309	0	0	-1742	-3703	-1961	2722	109	-2832	-669	285	-56	362	108	-345	0
1310	0	0	-1723	-3647	-1924	2685	100	-2785	-535	777	-62	440	236	-341	0
1311	0	0	-1655	-3631	-1976	2643	160	-2803	-603	737	-46	370	232	-355	0
1312	0	0	-1453	-3550	-2097	2501	322	-2823	-353	576	-54	339	302	-356	0
1313	0	0	-1455	-3528	-2073	2491	309	-2800	-380	19	-147	351	259	-240	0
1314	0	0	-1300	-3523	-2223	2411	461	-2873	-166	-397	-147	422	389	-120	0
1315	0	0	-1377	-3509	-2132	2443	377	-2820	-333	-981	-131	424	271	-188	0
1316	0	0	-1464	-3497	-2033	2480	284	-2765	-426	-1303	-151	442	228	-374	0
1317	0	0	-1550	-3468	-1918	2509	184	-2693	-434	-1183	-106	345	215	-271	0
1318	0	0	-1670	-3439	-1769	2554	49	-2604	-483	-979	-137	108	201	-246	0
1319	0	0	-1636	-3414	-1778	2525	71	-2596	-283	-494	-21	40	323	-98	0
1320	0	0	-1696	-3381	-1685	2538	-5	-2533	-294	44	-27	-15	322	-77	0
1321	0	0	-1769	-3340	-1571	2554	-99	-2455	-296	644	-124	147	292	-27	0
1322	0	0	-1660	-3299	-1639	2479	-10	-2469	-283	1191	-5	137	329	116	0
1323	0	0	-1562	-3251	-1689	2406	63	-2470	-104	1538	87	294	417	143	0
1324	0	0	-1455	-3222	-1767	2338	156	-2494	9	1482	77	298	446	170	0
1325	0	0	-1483	-3168	-1685	2325	101	-2426	-40	1068	79	236	523	81	0
1326	0	0	-1529	-3166	-1637	2347	54	-2401	-285	549	-36	153	389	97	0
1327	0	0	-1439	-3152	-1713	2295	137	-2432	-205	186	-56	126	401	131	0
1328	0	0	-1470	-3109	-1639	2289	84	-2374	-234	-1	-97	178	401	172	0
1329	0	0	-1303	-3111	-1808	2207	252	-2459	-1	5	40	139	574	271	0
1330	0	0	-1341	-3100	-1759	2220	209	-2429	-95	-1	-36	87	508	215	0
1331	0	0	-1251	-3088	-1837	2169	293	-2462	-75	-97	38	85	485	360	0
1332	0	0	-1282	-3090	-1808	2186	263	-2449	-122	-147	50	36	494	327	0
1333	0	0	-1038	-3069	-2031	2053	496	-2550	-21	48	44	197	477	323	0
1334	0	0	-1044	-3061	-2017	2052	486	-2539	-77	190	114	192	552	419	0
1335	0	0	-1003	-3047	-2044	2025	520	-2545	-129	228	34	79	397	304	0
1336	0	0	-1024	-3012	-1988	2018	482	-2500	-197	329	153	120	483	273	0
1337	0	0	-1151	-3007	-1856	2079	352	-2431	-353	277	36	48	358	159	0
1338	0	0	-1007	-2993	-1986	2000	489	-2489	-300	452	133	116	393	291	0
1339	0	0	-1006	-2975	-1969	1990	481	-2472	-252	450	131	100	417	415	0
1340	0	0	-879	-2952	-2073	1915	597	-2512	-129	483	67	162	409	393	0
1341	0	0	-858	-2931	-2073	1894	607	-2502	-141	370	38	131	488	370	0
1342	0	0	-746	-2911	-2165	1828	709	-2538	-161	432	89	172	506	401	0
1343	0	0	-611	-2878	-2267	1744	828	-2572	-141	508	34	240	345	430	0
1344	0	0	-545	-2892	-2347	1718	901	-2619	-85	496	71	248	498	426	0
1345	0	0	-471	-2863	-2392	1667	960	-2627	-143	360	52	226	452	335	0
1346	0	0	-518	-2847	-2329	1682	905	-2588	-304	110	27	308	329	238	0
1347	0	0	-654	-2844	-2190	1749	768	-2517	-389	-13	-93	246	322	159	0
1348	0	0	-539	-2801	-2262	1670	861	-2531	-393	-79	-23	244	308	225	0
1349	0	0	-525	-2787	-2262	1656	868	-2524	-244	-13	7	289	424	195	0
1350	0	0	-515	-2778	-2263	1646	874	-2520	-223	-38	-77	294	327	248	0
1351	0	0	-559	-2768	-2209	1663	825	-2488	-292	58	-87	203	391	118	0
1352	0	0	-558	-2752	-2194	1655	818	-2473	-209	168	-3	289	389	203	0
1353	0	0	-512	-2772	-2260	1642	874	-2516	-256	333	-36	275	448	197	0
1354	0	0	-430	-2783	-2353	1606	961	-2568	-110	438	-112	374	465	164	0
1355	0	0	-587	-2783	-2196	1685	804	-2489	-314	378	-34	310	316	54	0
1356	0	0	-628	-2748	-2120	1688	746	-2434	-452	215	-85	331	269	-29	0
1357	0	0	-716	-2745	-2029	1730	656	-2387	-545	89	-31	285	287	-97	0
1358	0	0	-825	-2733	-1908	1779	541	-2320	-558	-3	-155	250	186	-143	0
1359	0	0	-700	-2698	-1998	1699	649	-2348	-420	9	-21	463	259	-114	0
1360	0	0	-807	-2655	-1848	1731	520	-2251	-409	-36	-118	273	246	-137	0
1361	0	0	-801	-2632	-1831	1716	515	-2231	-380	-81	-102	323	217	-137	0
1362	0	0	-960	-2624	-1664	1792	352	-2144	-467	-141	-71	242	226	-147	0
1363	0	0	-918	-2584	-1666	1751	374	-2125	-378	0	-11	302	234	-106	0
1364	0	0	-914	-2541	-1627	1727	356	-2084	-304	-3	-60	343	252	-89	0
1365	0	0	-995	-2502	-1507	1748	256	-2004	-380	-64	-93	343	225	-322	0
1366	0	0	-1197	-2452	-1255	1824	29	-1853	-599	-279	-102	250	124	-426	0
1367	0	0	-1342	-2463	-1121	1902	-110	-1792	-665	-201	-62	259	106	-395	0
1368	0	0	-1438	-2473	-1035	1955	-201	-1754	-675	-161	-73	164	58	-483	0
1369	0	0	-1434	-2469	-1035	1951	-199	-1752	-566	-11	0	283	108	-388	0
1370	0	0	-1445	-2457	-1012	1951	-216	-1734	-537	-77	0	151	23	-448	0
1371	0	0	-1432	-2405	-973	1918	-229	-1689	-473	38	-17	230	131	-397	0
1372	0	0	-1566	-2388	-822	1977	-372	-1605	-516	13	-27	139	87	-391	0
1373	0	0	-1383	-2378	-995	1880	-194	-1686	-382	71	-5	267	79	-345	0
1374	0	0	-1356	-2380	-1024	1868	-166	-1702	-294	128	114	343	207	-316	0
1375	0	0	-1447	-2364	-917	1905	-265	-1640	-399	1	-31	219	128	-488	0
1376	0	0	-1494	-2345	-851	1919	-321	-1598	-570	-67	-65	294	87	-516	0
1377	0	0	-1586	-2329	-743	1957	-421	-1536	-710	-174	7	242	44	-591	0
1378	0	0	-1469	-2283	-814	1876	-327	-1548	-616	-122	11	267	58	-554	0
1379	0	0	-1397	-2238	-841	1817	-278	-1539	-455	19	3	269	176	-452	0
1380	0	0	-1368	-2211	-843	1789	-262	-1527	-438	83	31	242	77	-345	0
1381	0	0	-1275	-2165	-890	1720	-192	-1527	-426	182	-9	285	104	-426	0
1382	0	0	-1269	-2120	-851	1694	-209	-1485	-407	176	85	279	153	-341	0
1383	0	0	-1084	-2042	-958	1563	-63	-1500	-207	277	42	320	182	-370	0
1384	0	0	-1014	-2005	-991	1509	-11	-1498	-211	426	19	409	197	-281	0
1385	0	0	-862	-1994	-1132	1428	135	-1563	-254	452	36	430	194	-314	0
1386	0	0	-983	-1949	-966	1466	-8	-1457	-455	256	-11	399	162	-417	0
1387	0	0	-813	-1918	-1105	1365	146	-1511	-481	289	67	310	135	-446	0
1388	0	0	-811	-1874	-1063	1342	126	-1468	-432	269	69	372	205	-331	0
1389	0	0	-712	-1885	-1173	1298	230	-1529	-378	376	48	353	147	-232	0
1390	0	0	-596	-1889	-1293	1242	348	-1591	-271	521	17	341	265	-246	0
1391	0	0	-649	-1844	-1195	1246	273	-1519	-289	424	23	335	238	-225	0
1392	0	0	-501	-1794	-1293	1147	396	-1543	-170	496	40	382	294	-106	0
1393	0	0	-363	-1746	-1383	1054	510	-1564	-104	585	62	389	310	-73	0
1394	0	0	-256	-1718	-1462	987	603	-1590	-56	618	118	426	294	-9	0
1395	0	0	-250	-1705	-1455	977	602	-1580	-120	576	159	401	316	-73	0
1396	0	0	-386	-1691	-1305	1038	459	-1498	-308	471	52	312	291	-254	0
1397	0	0	-316	-1718	-1402	1017	543	-1560	-343	455	40	347	184	-149	0
1398	0	0	-374	-1728	-1354	1051	490	-1541	-351	506	62	318	248	-162	0
1399	0	0	-374	-1755	-1381	1064	503	-1568	-287	529	87	265	320	-98	0
1400	0	0	-326	-1761	-1435	1043	554	-1598	-219	485	145	275	322	-77	0
1401	0	0	-359	-1802	-1443	1080	542	-1622	-226	488	42	283	287	-73	0
1402	0	0	-359	-1819	-1460	1089	550	-1639	-184	486	91	234	322	-67	0
1403	0	0	-324	-1806	-1482	1065	579	-1644	-116	543	67	316	310	0	0
1404	0	0	-281	-1850	-1569	1065	644	-1709	-164	576	81	213	413	25	0
1405	0	0	-252	-1881	-1629	1066	688	-1755	-252	471	71	277	349	-69	0
1406	0	0	-533	-1941	-1408	1237	437	-1674	-384	230	9	174	300	-232	0
1407	0	0	-560	-2009	-1449	1284	444	-1729	-500	213	-29	133	219	-275	0
1408	0	0	-586	-2048	-1462	1317	438	-1755	-506	199	1	161	256	-155	0
1409	0	0	-599	-2073	-1474	1336	437	-1773	-415	228	29	240	259	-124	0
1410	0	0	-524	-2122	-1598	1323	537	-1860	-345	261	-23	190	362	-168	0
1411	0	0	-596	-2163	-1567	1379	485	-1865	-382	298	100	141	347	-102	0
1412	0	0	-553	-2198	-1645	1375	546	-1921	-298	242	31	174	323	-60	0
1413	0	0	-590	-2221	-1631	1405	520	-1926	-287	242	3	161	279	3	0
1414	0	0	-545	-2244	-1699	1394	577	-1971	-263	329	32	174	343	64	0
1415	0	0	-506	-2246	-1740	1376	617	-1993	-300	292	52	192	325	-34	0
1416	0	0	-711	-2263	-1552	1487	420	-1907	-521	114	25	98	236	-172	0
1417	0	0	-714	-2308	-1594	1511	440	-1951	-562	7	-95	186	164	-205	0
1418	0	0	-764	-2370	-1606	1567	421	-1988	-517	81	-27	153	261	-147	0
1419	0	0	-815	-2415	-1600	1615	392	-2007	-473	141	-118	91	304	-58	0
1420	0	0	-722	-2444	-1722	1583	500	-2083	-430	157	0	126	325	-62	0
1421	0	0	-894	-2504	-1610	1699	358	-2057	-411	38	38	5	283	-25	0
1422	0	0	-801	-2527	-1726	1664	462	-2126	-312	147	0	95	298	34	0
1423	0	0	-784	-2566	-1782	1675	499	-2174	-306	116	-34	151	323	40	0
1424	0	0	-797	-2591	-1794	1694	498	-2192	-228	141	-3	137	358	81	0
1425	0	0	-805	-2611	-1806	1708	500	-2208	-382	98	-60	143	316	-71	0
1426	0	0	-941	-2617	-1676	1779	367	-2146	-486	-100	13	139	194	-133	0
1427	0	0	-1008	-2624	-1616	1816	304	-2120	-583	-153	-23	75	215	-275	0
1428	0	0	-1113	-2651	-1538	1882	212	-2094	-583	-155	-83	110	275	-252	0
1429	0	0	-1071	-2669	-1598	1870	263	-2133	-492	-65	-93	89	226	-139	0
1430	0	0	-1083	-2675	-1592	1879	254	-2133	-483	-32	-67	124	279	-93	0
1431	0	0	-1162	-2681	-1519	1921	178	-2100	-413	-50	-34	-21	329	-85	0
1432	0	0	-1096	-2663	-1567	1879	235	-2115	-314	0	-1	145	294	-126	0
1433	0	0	-1174	-2669	-1495	1921	160	-2082	-337	9	-9	83	318	-151	0
1434	0	0	-1133	-2702	-1569	1917	218	-2135	-335	137	-29	116	374	-89	0
1435	0	0	-1216	-2684	-1468	1950	126	-2076	-426	-3	0	102	333	-162	0
1436	0	0	-1247	-2688	-1441	1967	97	-2064	-448	-102	-79	102	267	-287	0
1437	0	0	-1265	-2688	-1423	1976	79	-2055	-558	-166	-1	79	267	-242	0
1438	0	0	-1335	-2677	-1342	2006	3	-2009	-583	-207	-40	114	244	-267	0
1439	0	0	-1274	-2684	-1410	1979	68	-2047	-498	-7	-40	100	285	-174	0
1440	0	0	-1273	-2679	-1406	1976	66	-2042	-434	-73	9	114	320	-159	0
1441	0	0	-1328	-2684	-1356	2006	14	-2020	-386	-58	-52	58	341	-263	0
1442	0	0	-1269	-2692	-1423	1980	77	-2057	-374	-15	-54	56	351	-122	0
1443	0	0	-1193	-2731	-1538	1962	172	-2134	-320	64	-58	129	372	-104	0
1444	0	0	-1166	-2766	-1600	1966	217	-2183	-195	104	-42	184	419	-36	0
1445	0	0	-1067	-2735	-1668	1901	300	-2201	-205	58	1	201	362	-147	0
1446	0	0	-1244	-2712	-1468	1978	112	-2090	-533	-56	-98	168	259	-209	0
1447	0	0	-1191	-2739	-1548	1965	178	-2143	-514	-128	-17	129	254	-219	0
1448	0	0	-1271	-2776	-1505	2023	117	-2140	-535	-93	-85	219	287	-221	0
1449	0	0	-1170	-2733	-1563	1951	196	-2148	-440	52	-100	95	333	-85	0
1450	0	0	-1084	-2727	-1643	1905	279	-2185	-316	52	7	215	424	-143	0
1451	0	0	-1224	-2727	-1503	1975	139	-2115	-473	-65	-87	77	230	-126	0
1452	0	0	-1056	-2710	-1654	1883	299	-2182	-325	95	-52	155	368	-106	0
1453	0	0	-1049	-2723	-1674	1886	312	-2198	-217	124	-27	215	395	15	0
1454	0	0	-937	-2731	-1794	1834	428	-2262	-180	166	1	207	407	-29	0
1455	0	0	-945	-2739	-1794	1842	424	-2266	-205	186	23	302	378	-27	0
1456	0	0	-1069	-2731	-1662	1900	296	-2196	-428	13	-50	209	347	-188	0
1457	0	0	-1043	-2719	-1676	1881	316	-2197	-490	48	0	192	337	-190	0
1458	0	0	-1124	-2714	-1590	1919	233	-2152	-541	62	27	182	322	-120	0
1459	0	0	-1104	-2700	-1596	1902	246	-2148	-407	79	-62	176	337	-83	0
1460	0	0	-1051	-2721	-1670	1886	309	-2195	-335	81	-5	244	248	-5	0
1461	0	0	-1042	-2729	-1687	1885	322	-2208	-395	141	17	240	341	-50	0
1462	0	0	-1036	-2716	-1680	1876	322	-2198	-285	176	23	232	368	-34	0
1463	0	0	-922	-2679	-1757	1800	417	-2218	-205	199	19	242	347	-3	0
1464	0	0	-871	-2669	-1798	1770	463	-2233	-89	244	17	308	444	102	0
1465	0	0	-917	-2626	-1709	1771	396	-2167	-209	199	3	254	374	-1	0
1466	0	0	-997	-2607	-1610	1802	306	-2108	-355	5	11	254	267	-67	0
1467	0	0	-1069	-2607	-1538	1838	234	-2072	-498	-85	-15	291	217	-133	0
1468	0	0	-1129	-2603	-1474	1866	172	-2038	-556	-100	-17	308	219	-81	0
1469	0	0	-1028	-2605	-1577	1816	274	-2091	-452	5	-27	240	341	-91	0
1470	0	0	-933	-2605	-1672	1769	369	-2138	-358	-19	77	228	308	50	0
1471	0	0	-1108	-2607	-1499	1857	195	-2053	-407	-48	-46	141	296	-81	0
1472	0	0	-970	-2622	-1652	1796	341	-2137	-327	-3	-15	213	370	-36	0
1473	0	0	-1030	-2651	-1621	1840	295	-2136	-294	7	7	225	380	9	0
1474	0	0	-960	-2690	-1730	1825	385	-2210	-226	15	15	273	333	69	0
1475	0	0	-1001	-2704	-1703	1852	351	-2203	-261	34	104	261	362	75	0
1476	0	0	-1053	-2686	-1633	1869	290	-2159	-469	-27	-71	256	238	-147	0
1477	0	0	-1141	-2675	-1534	1908	196	-2104	-529	-110	17	201	318	-79	0
1478	0	0	-1212	-2686	-1474	1949	131	-2080	-614	-166	-81	153	194	-197	0
1479	0	0	-1010	-2651	-1641	1830	315	-2146	-360	87	85	329	419	1	0
1480	0	0	-1118	-2673	-1555	1895	218	-2114	-349	-64	-46	197	325	-75	0
1481	0	0	-1041	-2655	-1614	1848	286	-2134	-320	11	0	174	197	-60	0
1482	0	0	-1115	-2626	-1511	1870	198	-2068	-289	87	-27	219	409	-64	0
1483	0	0	-966	-2615	-1649	1790	341	-2132	-252	106	-7	188	349	-56	0
1484	0	0	-908	-2640	-1732	1774	412	-2186	-228	226	38	211	417	75	0
1485	0	0	-964	-2651	-1687	1807	361	-2169	-275	114	-34	254	314	-67	0
1486	0	0	-1056	-2646	-1590	1851	267	-2118	-469	21	-42	258	277	-186	0
1487	0	0	-1145	-2638	-1493	1891	174	-2065	-591	-48	-58	174	149	-195	0
1488	0	0	-1216	-2630	-1414	1923	99	-2022	-605	-19	-106	217	157	-166	0
1489	0	0	-1079	-2599	-1520	1839	220	-2059	-452	-9	-64	221	184	-104	0
1490	0	0	-1102	-2593	-1491	1847	194	-2042	-432	54	-56	170	281	-122	0
1491	0	0	-1087	-2553	-1466	1820	189	-2009	-448	64	-97	215	194	-149	0
1492	0	0	-1030	-2543	-1513	1786	241	-2028	-380	106	25	242	234	-71	0
1493	0	0	-1028	-2514	-1486	1771	229	-2000	-345	81	-52	186	217	-65	0
1494	0	0	-919	-2533	-1614	1726	347	-2073	-273	292	-40	258	417	-38	0
1495	0	0	-922	-2580	-1658	1751	368	-2119	-318	151	-23	232	292	-141	0
1496	0	0	-1131	-2613	-1482	1872	175	-2047	-554	-5	-69	168	186	-238	0
1497	0	0	-1135	-2636	-1501	1885	183	-2068	-597	-5	-38	133	194	-258	0
1498	0	0	-1205	-2615	-1410	1910	102	-2012	-583	-64	-44	209	215	-203	0
1499	0	0	-1092	-2570	-1478	1831	193	-2024	-516	-15	-100	126	211	-240	0
1500	0	0	-1116	-2553	-1437	1834	160	-1995	-461	60	15	197	223	-116	0
1501	0	0	-1119	-2566	-1447	1842	164	-2006	-479	17	-65	91	199	-64	0
1502	0	0	-1119	-2566	-1447	1842	164	-2006	-376	-27	-38	151	240	-120	0
1503	0	0	-1054	-2580	-1526	1817	236	-2053	-355	91	19	124	281	-135	0
1504	0	0	-995	-2587	-1592	1791	298	-2089	-292	95	75	199	343	17	0
1505	0	0	-1017	-2615	-1598	1816	290	-2106	-312	-9	-21	172	294	-188	0
1506	0	0	-1075	-2562	-1487	1818	206	-2024	-508	-25	-50	135	203	-225	0
1507	0	0	-1199	-2551	-1352	1875	76	-1951	-688	-162	-65	100	217	-320	0
1508	0	0	-1164	-2531	-1367	1847	101	-1949	-574	-151	-34	100	174	-197	0
1509	0	0	-1100	-2504	-1404	1802	152	-1954	-473	-32	-17	184	234	-85	0
1510	0	0	-1053	-2523	-1470	1788	208	-1996	-430	36	-77	67	228	-162	0
1511	0	0	-1154	-2496	-1342	1825	94	-1919	-405	-23	-52	69	259	-151	0
1512	0	0	-1100	-2504	-1404	1802	152	-1954	-339	-71	-21	102	269	-95	0
1513	0	0	-1018	-2498	-1480	1758	231	-1989	-300	110	64	100	320	-5	0
1514	0	0	-1028	-2541	-1513	1784	242	-2027	-298	87	36	128	341	-98	0
1515	0	0	-1020	-2531	-1511	1775	245	-2021	-296	-9	-27	133	302	-114	0
1516	0	0	-1102	-2527	-1425	1814	161	-1976	-485	-65	-62	69	292	-207	0
1517	0	0	-1160	-2512	-1352	1836	96	-1932	-585	-269	5	65	178	-178	0
1518	0	0	-1108	-2551	-1443	1829	167	-1997	-572	-143	-1	100	199	-126	0
1519	0	0	-1084	-2562	-1478	1823	197	-2020	-483	-75	-31	110	308	-50	0
1520	0	0	-972	-2566	-1594	1769	311	-2080	-339	-40	0	91	318	3	0
1521	0	0	-1098	-2584	-1486	1841	194	-2035	-337	-153	7	93	252	-3	0
1522	0	0	-1018	-2554	-1536	1786	259	-2045	-337	-81	34	69	339	25	0
1523	0	0	-951	-2547	-1596	1749	322	-2071	-358	36	-27	172	312	75	0
1524	0	0	-865	-2533	-1668	1699	401	-2100	-254	-13	-7	162	349	21	0
1525	0	0	-869	-2574	-1705	1721	418	-2139	-289	81	19	228	343	36	0
1526	0	0	-1034	-2584	-1550	1809	258	-2067	-566	-118	-131	133	194	-135	0
1527	0	0	-955	-2574	-1619	1764	332	-2096	-525	-161	-32	151	238	-129	0
1528	0	0	-1086	-2593	-1507	1839	210	-2050	-570	-182	-44	102	219	-62	0
1529	0	0	-921	-2589	-1668	1755	373	-2128	-426	13	-73	159	345	19	0
1530	0	0	-908	-2566	-1658	1737	375	-2112	-347	48	40	102	279	44	0
1531	0	0	-830	-2527	-1697	1678	433	-2112	-341	52	-1	184	248	1	0
1532	0	0	-867	-2461	-1594	1664	363	-2027	-358	54	15	141	391	65	0
1533	0	0	-756	-2490	-1734	1623	489	-2112	-285	77	-17	172	343	128	0
1534	0	0	-631	-2508	-1877	1569	623	-2192	-157	201	42	252	455	145	0
1535	0	0	-694	-2490	-1796	1592	551	-2143	-308	85	-19	182	335	135	0
1536	0	0	-769	-2487	-1718	1628	474	-2102	-486	-58	-60	155	302	-116	0
1537	0	0	-756	-2500	-1744	1628	494	-2122	-500	-95	-7	213	279	-32	0
1538	0	0	-844	-2496	-1652	1670	404	-2074	-640	-147	-62	166	263	-58	0
1539	0	0	-660	-2483	-1823	1571	581	-2153	-393	-91	69	147	294	60	0
1540	0	0	-799	-2512	-1713	1655	457	-2112	-411	-54	-64	172	287	27	0
1541	0	0	-784	-2516	-1732	1650	474	-2124	-419	-13	-7	120	275	62	0
1542	0	0	-710	-2504	-1794	1607	542	-2149	-360	34	11	131	325	52	0
1543	0	0	-679	-2520	-1841	1599	581	-2180	-302	87	31	184	355	139	0
1544	0	0	-687	-2539	-1852	1613	582	-2195	-213	81	23	174	347	106	0
1545	0	0	-646	-2514	-1868	1580	611	-2191	-242	139	23	190	325	56	0
1546	0	0	-743	-2506	-1763	1624	510	-2134	-473	-46	40	149	261	-48	0
1547	0	0	-812	-2490	-1678	1651	433	-2084	-578	-48	23	129	287	-79	0
1548	0	0	-821	-2473	-1652	1647	415	-2062	-485	-131	1	102	263	-106	0
1549	0	0	-758	-2465	-1707	1611	474	-2086	-389	-21	-17	184	320	42	0
1550	0	0	-760	-2467	-1707	1613	473	-2087	-333	-31	77	159	294	36	0
1551	0	0	-809	-2448	-1639	1628	415	-2043	-351	-3	-89	81	318	-29	0
1552	0	0	-752	-2426	-1674	1589	461	-2050	-306	-3	46	120	329	172	0
1553	0	0	-708	-2409	-1701	1558	496	-2055	-199	27	9	149	370	38	0
1554	0	0	-652	-2444	-1792	1548	570	-2118	-213	120	23	176	428	118	0
1555	0	0	-663	-2436	-1773	1549	555	-2104	-329	75	32	207	399	5	0
1556	0	0	-813	-2440	-1627	1626	407	-2033	-386	-112	-17	207	318	-48	0
1557	0	0	-894	-2457	-1563	1675	334	-2010	-517	-190	-42	223	234	-64	0
1558	0	0	-854	-2444	-1590	1649	368	-2017	-469	-159	-42	180	269	-95	0
1559	0	0	-854	-2475	-1621	1664	383	-2048	-353	-19	-31	203	320	7	0
1560	0	0	-825	-2487	-1662	1656	418	-2074	-399	-44	-85	126	327	1	0
1561	0	0	-801	-2479	-1678	1640	438	-2078	-289	5	34	180	378	73	0
1562	0	0	-929	-2471	-1542	1700	306	-2006	-386	-52	-29	174	289	79	0
1563	0	0	-806	-2456	-1650	1631	422	-2053	-230	75	-44	162	420	38	0
1564	0	0	-748	-2457	-1709	1602	480	-2083	-194	159	0	254	422	184	0
1565	0	0	-757	-2475	-1718	1616	480	-2096	-269	97	11	211	353	21	0
1566	0	0	-912	-2479	-1567	1695	327	-2023	-374	7	0	149	312	-27	0
1567	0	0	-1043	-2494	-1451	1768	204	-1972	-508	-186	-32	116	291	-98	0
1568	0	0	-970	-2502	-1532	1736	281	-2017	-465	-155	-19	184	289	-60	0
1569	0	0	-992	-2489	-1497	1740	252	-1993	-323	-81	-9	242	333	62	0
1570	0	0	-912	-2498	-1586	1705	337	-2042	-269	11	1	192	366	38	0
1571	0	0	-1016	-2492	-1476	1754	230	-1984	-356	-137	-67	151	265	1	0
1572	0	0	-954	-2506	-1552	1730	299	-2029	-289	13	-15	133	349	75	0
1573	0	0	-948	-2500	-1552	1724	302	-2026	-287	69	0	141	368	79	0
1574	0	0	-890	-2442	-1552	1666	331	-1997	-213	73	54	178	368	108	0
1575	0	0	-825	-2388	-1563	1606	369	-1975	-291	58	-23	242	289	-7	0
1576	0	0	-973	-2395	-1422	1684	224	-1908	-413	-162	-62	151	275	-120	0
1577	0	0	-979	-2395	-1416	1687	218	-1905	-510	-133	-48	137	312	-223	0
1578	0	0	-935	-2413	-1478	1674	271	-1945	-419	-188	83	263	269	-102	0
1579	0	0	-972	-2392	-1420	1682	224	-1906	-434	-153	-69	242	267	-21	0
1580	0	0	-828	-2393	-1565	1610	368	-1979	-399	-21	13	194	298	-48	0
1581	0	0	-904	-2423	-1519	1663	307	-1971	-263	-34	25	217	308	-50	0
1582	0	0	-937	-2430	-1493	1683	278	-1961	-310	-69	-9	161	205	-34	0
1583	0	0	-805	-2440	-1635	1622	415	-2037	-259	97	83	228	388	38	0
1584	0	0	-752	-2432	-1680	1592	464	-2056	-186	98	9	252	304	34	0
1585	0	0	-685	-2434	-1749	1559	532	-2091	-230	135	102	261	343	-15	0
1586	0	0	-838	-2411	-1573	1624	367	-1992	-384	-81	50	219	211	-124	0
1587	0	0	-881	-2357	-1476	1619	297	-1916	-576	-166	-50	162	166	-273	0
1588	0	0	-883	-2349	-1466	1616	291	-1907	-514	-7	-1	180	215	-228	0
1589	0	0	-799	-2329	-1530	1564	365	-1929	-488	93	-56	217	248	-108	0
1590	0	0	-712	-2335	-1623	1523	455	-1979	-331	112	-1	269	256	-100	0
1591	0	0	-824	-2360	-1536	1592	356	-1948	-339	46	-52	182	161	-178	0
1592	0	0	-712	-2337	-1625	1524	456	-1981	-362	164	0	166	267	-58	0
1593	0	0	-760	-2341	-1581	1550	410	-1961	-327	192	3	215	283	-124	0
1594	0	0	-642	-2353	-1711	1497	534	-2032	-250	254	-38	289	269	3	0
1595	0	0	-638	-2370	-1732	1504	547	-2051	-325	230	-62	259	258	-147	0
1596	0	0	-776	-2353	-1577	1564	400	-1965	-475	122	-73	271	182	-153	0
1597	0	0	-807	-2341	-1534	1574	363	-1937	-576	46	-32	213	108	-256	0
1598	0	0	-819	-2322	-1503	1570	342	-1912	-564	-21	50	213	215	-232	0
1599	0	0	-783	-2360	-1577	1571	397	-1968	-508	116	-58	265	172	-174	0
1600	0	0	-787	-2393	-1606	1590	409	-1999	-452	164	-34	225	240	-172	0
1601	0	0	-804	-2388	-1584	1596	390	-1986	-444	145	-71	194	139	-159	0
1602	0	0	-866	-2326	-1460	1596	297	-1893	-391	151	-9	155	277	-62	0
1603	0	0	-739	-2296	-1557	1517	409	-1926	-397	211	-60	209	230	-133	0
1604	0	0	-685	-2242	-1557	1463	436	-1899	-275	238	36	304	298	7	0
1605	0	0	-647	-2166	-1519	1406	436	-1842	-405	178	-29	182	248	-141	0
1606	0	0	-662	-2066	-1404	1364	371	-1735	-486	60	-67	195	194	-219	0
1607	0	0	-770	-2048	-1278	1409	254	-1663	-591	-93	-162	242	97	-246	0
1608	0	0	-707	-2066	-1359	1386	326	-1712	-527	-71	-23	213	213	-162	0
1609	0	0	-747	-2085	-1338	1416	295	-1711	-492	-3	-131	120	228	-149	0
1610	0	0	-679	-2163	-1484	1421	402	-1823	-356	9	-25	230	294	-7	0
1611	0	0	-799	-2213	-1414	1506	307	-1813	-444	-85	-89	124	228	-93	0
1612	0	0	-724	-2250	-1526	1487	401	-1888	-322	-1	-13	182	322	-5	0
1613	0	0	-737	-2296	-1559	1516	411	-1927	-296	32	0	250	291	44	0
1614	0	0	-716	-2339	-1623	1527	453	-1981	-180	46	-9	263	372	56	0
1615	0	0	-633	-2349	-1716	1491	541	-2032	-242	7	-3	285	300	-19	1
1616	0	0	-830	-2426	-1596	1628	383	-2011	-393	-133	-23	271	258	-19	0
1617	0	0	-928	-2415	-1487	1671	279	-1951	-570	-192	-83	161	217	-172	0
1618	0	0	-882	-2395	-1513	1638	315	-1954	-420	-143	-13	223	182	-19	0
1619	0	0	-856	-2380	-1524	1618	334	-1952	-426	21	-50	242	300	73	0
1620	0	0	-781	-2393	-1612	1587	415	-2002	-292	-67	-42	205	281	-23	0
1621	0	0	-739	-2372	-1633	1555	447	-2002	-261	15	60	285	380	114	0
1622	0	0	-799	-2333	-1534	1566	367	-1933	-287	-7	-58	110	380	40	0
1623	0	0	-704	-2351	-1647	1527	471	-1999	-232	116	32	263	356	188	0
1624	0	0	-708	-2382	-1674	1545	483	-2028	-182	114	1	275	382	143	0
1625	0	0	-621	-2409	-1788	1515	583	-2098	-159	69	50	294	360	124	0
1626	0	0	-817	-2446	-1629	1631	406	-2037	-444	-97	17	174	296	-71	0
1627	0	0	-822	-2467	-1645	1644	411	-2056	-407	-116	-7	195	294	-73	0
1628	0	0	-926	-2481	-1555	1703	314	-2018	-459	-143	13	180	261	31	0
1629	0	0	-770	-2471	-1701	1620	465	-2086	-341	-38	56	242	386	85	0
1630	0	0	-770	-2450	-1680	1610	455	-2065	-308	-58	1	192	267	29	0
1631	0	0	-782	-2456	-1674	1619	446	-2065	-341	-44	62	232	393	7	0
1632	0	0	-824	-2498	-1674	1661	425	-2086	-310	31	-15	141	300	139	0
1633	0	0	-642	-2463	-1821	1552	589	-2142	-114	166	106	248	440	133	0
1634	0	0	-681	-2425	-1744	1553	531	-2084	-162	141	46	226	366	147	0
1635	0	0	-594	-2372	-1778	1483	592	-2075	-188	120	27	250	351	23	0
1636	0	0	-693	-2374	-1681	1533	494	-2027	-401	102	77	250	300	-44	0
1637	0	0	-787	-2428	-1641	1607	427	-2034	-517	-25	-38	188	275	-104	0
1638	0	0	-760	-2397	-1637	1578	438	-2017	-426	15	-25	242	322	-93	0
1639	0	0	-727	-2405	-1678	1566	475	-2041	-372	89	97	263	292	38	0
1640	0	0	-648	-2378	-1730	1513	541	-2054	-318	168	9	259	275	29	0
1641	0	0	-730	-2380	-1650	1555	460	-2015	-399	93	69	172	259	21	0
1642	0	0	-727	-2300	-1573	1513	423	-1936	-384	143	-7	131	242	-7	0
1643	0	0	-506	-2246	-1740	1376	617	-1993	-157	289	122	331	426	131	0
1644	0	0	-563	-2254	-1691	1408	564	-1972	-228	195	0	308	291	15	0
1645	0	0	-542	-2293	-1751	1417	604	-2022	-186	207	60	291	294	-23	0
1646	0	0	-770	-2308	-1538	1539	384	-1923	-498	1	19	259	139	-139	0
1647	0	0	-853	-2306	-1453	1579	300	-1879	-595	-11	15	188	153	-180	0
1648	0	0	-778	-2277	-1499	1527	360	-1888	-529	77	-31	339	126	-197	0
1649	0	0	-783	-2302	-1519	1542	368	-1910	-459	133	-29	337	155	-133	0
1650	0	0	-759	-2289	-1530	1524	385	-1909	-417	238	-21	228	199	-159	0
1651	0	0	-784	-2250	-1466	1517	341	-1858	-475	168	-15	176	151	-126	0
1652	0	0	-854	-2248	-1394	1551	270	-1821	-502	221	0	225	135	-157	0
1653	0	0	-785	-2232	-1447	1508	331	-1839	-413	176	-38	108	184	-133	0
1654	0	0	-716	-2304	-1588	1510	436	-1946	-304	347	34	217	306	-79	0
1655	0	0	-762	-2238	-1476	1500	357	-1857	-479	219	7	145	226	-155	0
1656	0	0	-768	-2166	-1398	1467	315	-1782	-591	104	-23	209	75	-291	0
1657	0	0	-935	-2137	-1202	1536	133	-1669	-682	3	-81	133	73	-360	0
1658	0	0	-941	-2130	-1189	1535	124	-1659	-756	-3	-182	120	83	-432	0
1659	0	0	-895	-2165	-1270	1530	187	-1717	-611	118	11	137	184	-258	0
1660	0	0	-920	-2161	-1241	1540	160	-1701	-647	131	-128	54	60	-248	0
1661	0	0	-893	-2163	-1270	1528	188	-1716	-519	145	-27	64	141	-203	0
1662	0	0	-960	-2118	-1158	1539	99	-1638	-609	174	-126	29	128	-273	0
1663	0	0	-791	-2135	-1344	1463	276	-1739	-417	304	-46	112	170	-81	0
1664	0	0	-853	-2135	-1282	1494	214	-1708	-475	384	-75	25	166	-122	0
1665	0	0	-906	-2170	-1264	1538	179	-1717	-502	209	-38	36	124	-219	0
1666	0	0	-982	-2178	-1196	1580	107	-1687	-680	108	-182	-17	32	-351	0
1667	0	0	-1084	-2182	-1098	1633	7	-1640	-779	-19	-75	-32	91	-370	0
1668	0	0	-1123	-2209	-1086	1666	-18	-1647	-768	79	-128	-31	65	-422	0
1669	0	0	-1668	-2409	-741	2038	-463	-1575	-772	-19	-236	-77	182	-194	0
1670	0	0	-1540	-2692	-1152	2116	-194	-1922	-432	-162	-178	-15	291	-69	0
1671	0	0	-2033	-3808	-1775	2920	-129	-2791	-824	-294	-195	-283	114	-215	0
1672	0	0	-2545	-5018	-2473	3781	-36	-3745	-616	-818	-46	-168	277	-91	0
1673	0	0	-2931	-5435	-2504	4183	-213	-3969	-667	-2110	-267	-190	337	-155	0
1674	0	0	-2707	-5686	-2979	4196	136	-4332	-502	-2688	15	-432	306	-38	0
1675	0	0	-3206	-5953	-2747	4579	-229	-4350	-783	-3008	-230	-362	137	-98	0
1676	0	0	-3780	-6270	-2490	5025	-645	-4380	-661	-2714	13	-89	161	-259	0
1677	0	0	-3853	-6448	-2595	5150	-629	-4521	-1243	-2217	104	-32	46	-304	0
1678	0	0	-3892	-6588	-2696	5240	-598	-4642	-1084	-1586	71	-188	-228	-405	0
1679	0	0	-3966	-6689	-2723	5327	-621	-4706	-1012	-1278	-83	-514	236	-236	0
1680	0	0	-3994	-6706	-2712	5350	-641	-4709	-744	-713	56	-442	195	-60	0
1681	0	0	-4266	-6704	-2438	5485	-914	-4571	-733	252	17	-285	159	-98	0
1682	0	0	-3899	-6675	-2776	5287	-561	-4725	-494	1431	172	5	254	42	0
1683	0	0	-3521	-6592	-3071	5056	-225	-4831	-459	1786	161	170	302	147	0
1684	0	0	-3144	-6469	-3325	4806	90	-4897	-116	1315	118	83	370	176	0
1685	0	0	-3026	-6322	-3296	4674	135	-4809	7	289	-5	-5	661	215	0
1686	0	0	-3093	-6138	-3045	4615	-24	-4591	-182	-574	-192	-7	737	174	0
1687	0	0	-2899	-5948	-3049	4423	75	-4498	-176	-320	-108	112	585	172	0
1688	0	0	-2757	-5810	-3053	4283	148	-4431	-40	711	-83	250	510	159	0
1689	0	0	-2541	-5641	-3100	4091	279	-4370	-85	1569	42	42	376	228	0
1690	0	0	-2262	-5480	-3218	3871	478	-4349	-151	1693	-15	-77	475	252	0
1691	0	0	-1934	-5272	-3338	3603	702	-4305	-219	1200	-164	-223	599	242	0
1692	0	0	-1761	-5113	-3352	3437	795	-4232	-329	395	-135	131	517	250	0
1693	0	0	-1606	-4927	-3321	3266	857	-4124	-36	-389	-353	694	549	366	0
1694	0	0	-1162	-4803	-3641	2982	1239	-4222	-91	-1001	-95	1305	459	372	0
1695	0	0	-1084	-4640	-3556	2862	1236	-4098	-52	-1350	-116	1224	541	331	0
1696	0	0	-1067	-4456	-3389	2761	1161	-3922	-267	-1299	114	816	424	263	0
1697	0	0	-1149	-4328	-3179	2738	1015	-3753	-161	-719	267	362	525	407	0
1698	0	0	-1284	-4159	-2875	2721	795	-3517	-178	-116	122	102	457	459	0
1699	0	0	-1448	-4103	-2655	2775	603	-3379	-141	457	147	-52	349	549	0
1700	0	0	-1367	-4077	-2710	2722	671	-3393	-114	1099	217	108	362	659	0
1701	0	0	-1457	-4056	-2599	2756	571	-3327	-5	1447	242	331	339	614	0
1702	0	0	-1379	-4046	-2667	2712	644	-3356	-38	1674	296	302	444	587	0
1703	0	0	-1228	-4044	-2816	2636	794	-3430	240	1963	347	376	593	655	0
1704	0	0	-1082	-4021	-2939	2551	928	-3480	277	2213	327	355	549	640	0
1705	0	0	-1042	-3988	-2946	2515	952	-3467	228	2345	232	428	481	547	0
1706	0	0	-1063	-3955	-2892	2509	914	-3423	52	2256	258	409	432	485	0
1707	0	0	-1102	-3916	-2814	2509	856	-3365	-211	1755	64	269	345	221	0
1708	0	0	-941	-3839	-2898	2390	978	-3368	-201	1072	-50	424	389	263	0
1709	0	0	-780	-3765	-2985	2272	1102	-3375	-126	312	-141	467	533	180	0
1710	0	0	-704	-3718	-3014	2211	1155	-3366	-128	-510	-126	628	512	95	0
1711	0	0	-650	-3666	-3016	2158	1183	-3341	-306	-1164	-145	669	415	81	0
1712	0	0	-595	-3654	-3059	2124	1232	-3356	-382	-1792	-258	717	226	-52	0
1713	0	0	-606	-3647	-3041	2126	1217	-3344	-285	-2073	-161	675	170	0	0
1714	0	0	-752	-3693	-2941	2222	1094	-3317	-285	-2267	-116	580	223	-5	0
1715	0	0	-885	-3732	-2847	2308	981	-3289	-273	-2060	13	671	318	-42	0
1716	0	0	-1166	-3717	-2551	2441	692	-3134	-420	-1951	13	552	159	-162	0
1717	0	0	-1414	-3707	-2293	2560	439	-3000	-477	-1701	128	304	194	-267	0
1718	0	0	-1647	-3658	-2011	2652	182	-2834	-479	-1228	176	166	192	-256	0
1719	0	0	-1791	-3618	-1827	2704	18	-2722	-378	-419	265	128	178	-135	0
1720	0	0	-1902	-3486	-1584	2694	-159	-2535	-339	298	195	129	104	-166	0
1721	0	0	-1866	-3365	-1499	2615	-183	-2432	-422	1464	273	168	213	-112	0
1722	0	0	-2118	-3249	-1131	2683	-493	-2190	-549	2632	225	178	129	-153	0
1723	0	0	-2022	-3125	-1103	2573	-459	-2114	-382	3825	316	308	188	-242	0
1724	0	0	-1889	-2882	-993	2385	-448	-1937	-347	4194	190	384	325	-147	0
1725	0	0	-1697	-2597	-900	2147	-398	-1748	-549	3557	1	380	205	-409	0
1726	0	0	-1428	-2242	-814	1835	-307	-1528	-649	2159	-71	494	40	-609	0
1727	0	0	-1360	-1817	-457	1588	-451	-1137	-713	572	-207	723	31	-677	0
1728	0	0	-884	-1394	-510	1139	-187	-952	-696	-793	-331	851	133	-717	0
1729	0	0	-454	-878	-424	666	-15	-651	-609	-1709	-337	867	269	-638	0
1730	0	0	-72	-386	-314	229	121	-350	-512	-2044	-388	739	298	-630	0
1731	0	0	37	141	104	-89	-33	122	-457	-2141	-341	647	298	-599	0
1732	0	0	95	525	430	-310	-167	477	-494	-1765	-318	624	199	-560	0
1733	0	0	234	808	574	-521	-170	691	-556	-1280	-225	655	122	-543	0
1734	0	0	263	812	549	-537	-143	680	-531	-822	-153	653	219	-583	0
1735	0	0	190	692	502	-441	-156	597	-486	-494	-195	630	207	-696	0
1736	0	0	-69	483	552	-207	-310	517	-665	-395	-122	525	56	-733	1
1737	0	0	-332	265	597	33	-464	431	-591	-161	-64	479	122	-779	0
1738	0	0	-515	-100	415	307	-465	157	-463	139	-75	436	180	-547	0
1739	0	0	-705	-618	87	661	-396	-265	-256	502	19	341	254	-358	0
1740	0	0	-950	-1099	-149	1024	-400	-624	-256	772	1	242	360	-197	0
1741	85	0	-1210	-1621	-411	1415	-399	-1016	-300	933	-44	205	333	-128	0
1742	85	0	-1331	-2056	-725	1693	-303	-1390	-139	1127	65	110	345	-32	0
1743	85	0	-1488	-2456	-968	1972	-260	-1712	-124	1286	27	114	448	-38	0
1744	85	0	-1425	-2686	-1261	2055	-82	-1973	-54	1179	29	135	471	-5	0
1745	85	0	-1431	-2787	-1356	2109	-37	-2071	-102	991	-21	87	459	-23	0
1746	85	0	-1322	-2809	-1487	2065	82	-2148	-232	550	1	64	436	-95	0
1747	85	0	-1389	-2789	-1400	2089	5	-2094	-339	97	-100	102	382	-106	0
1748	85	0	-1199	-2801	-1602	2000	201	-2201	-277	-225	-93	192	389	-17	0
1749	85	0	-1114	-2776	-1662	1945	274	-2219	-186	-246	-91	188	502	62	0
1750	85	0	-1019	-2799	-1780	1909	380	-2289	-129	-331	-48	174	436	180	0
1751	85	0	-976	-2805	-1829	1890	426	-2317	-118	-355	-52	124	450	242	0
1752	85	0	-849	-2818	-1969	1833	560	-2393	-23	-248	64	100	634	259	0
1753	85	0	-802	-2844	-2042	1823	620	-2443	62	-157	77	91	589	316	0
1754	85	0	-599	-2861	-2262	1730	831	-2561	176	71	147	126	580	434	0
1755	85	0	-632	-2894	-2262	1763	815	-2578	141	217	186	192	492	517	0
1756	85	0	-687	-2906	-2219	1796	766	-2562	7	217	98	106	457	380	0
1757	85	0	-644	-2892	-2248	1768	802	-2570	-29	453	129	192	492	401	0
1758	85	0	-675	-2894	-2219	1784	772	-2556	-48	510	143	145	446	386	0
1759	85	0	-431	-2873	-2442	1652	1005	-2657	77	762	184	124	543	488	0
1760	85	0	-351	-2845	-2494	1598	1071	-2669	184	808	234	141	578	640	0
1761	85	0	-303	-2857	-2554	1580	1125	-2705	145	799	155	60	576	578	0
1762	85	0	-209	-2915	-2706	1562	1248	-2810	234	789	186	97	585	715	0
1763	85	0	-118	-2898	-2780	1508	1331	-2839	244	696	133	176	595	719	0
1764	85	0	25	-2937	-2962	1456	1493	-2949	355	591	145	205	690	713	0
1765	85	0	77	-2941	-3018	1432	1547	-2979	289	562	85	207	686	632	0
1766	85	0	-6	-2931	-2925	1468	1459	-2928	106	308	64	304	539	568	0
1767	85	0	10	-2861	-2871	1425	1440	-2866	79	238	52	184	620	494	0
1768	85	0	10	-2894	-2904	1442	1457	-2899	11	209	23	209	583	485	0
1769	85	0	12	-2892	-2904	1440	1458	-2898	159	322	58	292	665	611	0
1770	85	0	138	-2898	-3036	1380	1587	-2967	209	397	-9	261	669	543	0
1771	85	0	35	-2857	-2892	1411	1463	-2874	258	302	89	308	622	568	0
1772	85	0	27	-2884	-2911	1428	1469	-2897	281	294	23	302	638	576	0
1773	85	0	-25	-2884	-2859	1454	1417	-2871	302	473	11	415	661	570	0
1774	85	0	15	-2863	-2878	1424	1446	-2870	364	506	29	378	680	570	0
1775	85	0	-48	-2880	-2832	1464	1392	-2856	417	463	52	386	725	459	0
1776	85	0	-146	-2844	-2698	1495	1276	-2771	207	277	34	450	554	395	0
1777	85	0	-386	-2840	-2454	1613	1034	-2647	133	213	-31	339	595	261	0
1778	85	0	-349	-2834	-2485	1591	1068	-2659	203	194	64	415	572	388	0
1779	85	0	-474	-2842	-2368	1658	947	-2605	135	302	-44	432	585	341	0
1780	85	0	-514	-2886	-2372	1700	929	-2629	275	335	23	364	636	393	0
1781	85	0	-582	-2894	-2312	1738	865	-2603	263	226	116	265	636	415	0
1782	85	0	-737	-2929	-2192	1833	727	-2560	238	306	83	285	642	483	0
1783	85	0	-736	-2908	-2172	1822	718	-2540	232	358	-17	265	570	333	0
1784	85	0	-778	-2910	-2132	1844	677	-2521	384	283	73	386	661	388	0
1785	85	0	-922	-2968	-2046	1945	562	-2507	226	176	60	325	578	199	0
1786	85	0	-1100	-2985	-1885	2042	392	-2435	108	-44	19	378	475	147	0
1787	85	0	-1259	-2950	-1691	2104	216	-2320	-120	-155	-25	331	438	-5	0
1788	85	0	-1233	-2913	-1680	2073	223	-2296	5	-192	0	372	469	21	0
1789	85	0	-1335	-2877	-1542	2106	103	-2209	13	-199	-34	393	498	-32	0
1790	85	0	-1294	-2880	-1586	2087	146	-2233	81	-75	36	422	502	32	0
1791	85	0	-1444	-2844	-1400	2144	-22	-2122	58	-149	3	316	448	64	0
1792	85	0	-1557	-2878	-1321	2217	-118	-2099	23	-238	110	329	432	87	0
1793	85	0	-1494	-2902	-1408	2198	-43	-2155	159	-23	65	362	550	60	0
1794	85	0	-1488	-2849	-1361	2168	-63	-2105	203	36	62	455	483	87	0
1795	85	0	-1338	-2853	-1515	2095	88	-2184	254	137	114	554	582	32	0
1796	85	0	-1653	-2875	-1222	2264	-215	-2048	-34	-17	36	376	452	-110	0
1797	85	0	-1594	-2882	-1288	2238	-153	-2085	-44	-25	116	415	483	-174	0
1798	85	0	-1676	-2840	-1164	2258	-256	-2002	-118	-21	25	485	444	-162	0
1799	85	0	-1525	-2809	-1284	2167	-120	-2046	128	110	91	492	457	-71	0
1800	85	0	-1430	-2778	-1348	2104	-41	-2063	137	285	128	552	512	0	0
1801	85	0	-1399	-2772	-1373	2085	-13	-2072	254	209	213	492	475	27	0
1802	85	0	-1298	-2737	-1439	2017	70	-2088	211	413	137	481	547	54	0
1803	85	0	-1218	-2737	-1519	1977	150	-2128	302	521	133	609	558	97	0
1804	85	0	-1010	-2717	-1707	1863	348	-2212	434	675	149	578	614	184	0
1805	85	0	-927	-2690	-1763	1808	418	-2226	444	646	182	690	587	194	0
1806	85	0	-970	-2712	-1742	1841	386	-2227	291	611	137	607	502	85	0
1807	85	0	-982	-2679	-1697	1830	357	-2188	168	566	112	721	465	79	0
1808	85	0	-855	-2665	-1810	1760	477	-2237	285	640	128	692	599	75	0
1809	85	0	-767	-2714	-1947	1740	590	-2330	302	756	162	595	580	164	0
1810	85	0	-607	-2700	-2093	1653	743	-2396	494	898	217	698	640	254	0
1811	85	0	-662	-2667	-2005	1664	671	-2336	420	766	182	653	618	267	0
1812	85	0	-504	-2655	-2151	1579	823	-2403	477	861	153	748	686	238	0
1813	85	0	-433	-2644	-2211	1538	889	-2427	601	1032	192	873	758	300	0
1814	85	0	-305	-2613	-2308	1459	1001	-2460	719	1103	213	849	710	428	0
1815	85	0	-155	-2589	-2434	1372	1139	-2511	665	1196	207	971	713	261	0
1816	85	0	-239	-2601	-2362	1420	1061	-2481	578	1072	246	915	698	254	0
1817	85	0	-316	-2601	-2285	1458	984	-2443	422	987	139	822	568	91	0
1818	85	0	-182	-2568	-2386	1375	1102	-2477	506	1185	217	938	737	279	0
1819	85	0	-204	-2576	-2372	1390	1084	-2474	582	1148	149	902	673	275	0
1820	85	0	7	-2549	-2556	1271	1281	-2552	748	1332	294	876	729	353	0
1821	85	0	-14	-2473	-2459	1243	1222	-2466	762	1195	248	847	710	337	0
1822	85	0	151	-2419	-2570	1134	1360	-2494	867	1315	285	921	758	475	0
1823	85	0	246	-2376	-2622	1065	1434	-2499	878	1326	341	987	849	543	0
1824	85	0	392	-2380	-2772	994	1582	-2576	1010	1445	347	1012	818	589	0
1825	85	0	392	-2370	-2762	989	1577	-2566	1035	1375	236	1067	743	525	0
1826	85	0	338	-2341	-2679	1001	1508	-2510	857	1270	217	923	698	389	0
1827	85	0	301	-2318	-2619	1008	1460	-2468	760	1259	256	865	614	395	0
1828	85	0	297	-2341	-2638	1022	1467	-2489	781	1387	298	859	746	461	0
1829	85	0	388	-2281	-2669	946	1528	-2475	820	1431	294	832	700	512	0
1830	85	0	466	-2378	-2844	956	1655	-2611	1022	1542	372	890	812	677	0
1831	85	0	334	-2370	-2704	1018	1519	-2537	894	1259	256	845	725	510	0
1832	85	0	430	-2351	-2781	960	1605	-2566	925	1342	215	873	873	611	0
1833	85	0	471	-2295	-2766	912	1618	-2530	948	1309	289	917	832	690	0
1834	85	0	570	-2285	-2855	857	1712	-2570	1026	1332	252	880	789	721	0
1835	85	0	636	-2312	-2948	838	1792	-2630	1026	1297	240	923	777	700	0
1836	85	0	486	-2295	-2781	904	1633	-2538	770	1127	131	818	797	539	0
1837	85	0	508	-2308	-2816	900	1662	-2562	762	1070	250	777	725	549	0
1838	85	0	419	-2275	-2694	928	1556	-2484	774	1103	221	793	710	620	0
1839	85	0	545	-2225	-2770	840	1657	-2497	828	1286	289	690	762	682	0
1840	85	0	679	-2141	-2820	731	1749	-2480	915	1385	240	717	731	750	0
1841	85	0	633	-2106	-2739	736	1686	-2422	921	1307	267	684	748	851	0
1842	85	0	700	-2068	-2768	684	1734	-2418	1055	1243	343	783	863	896	0
1843	85	0	710	-2143	-2853	716	1781	-2498	1053	1247	275	704	812	913	0
1844	85	0	787	-2155	-2942	684	1864	-2548	1179	1243	289	828	880	987	0
1845	85	0	760	-2087	-2847	663	1803	-2467	1061	1121	240	779	830	923	0
1846	85	0	757	-2040	-2797	641	1777	-2418	940	960	265	810	777	904	0
1847	85	0	689	-2009	-2698	660	1693	-2353	853	892	291	754	795	843	0
1848	85	0	655	-1940	-2595	642	1625	-2267	836	880	263	655	841	853	0
1849	85	0	716	-1868	-2584	576	1650	-2226	931	956	207	801	795	973	0
1850	85	0	801	-1864	-2665	531	1733	-2264	1022	1026	306	818	855	1041	0
1851	85	0	722	-1831	-2553	554	1637	-2192	1008	1096	225	725	935	1032	0
1852	85	0	805	-1782	-2587	488	1696	-2184	1076	1200	238	785	1008	1078	0
1853	85	0	807	-1784	-2591	488	1699	-2187	1103	1233	306	768	1043	1142	0
1854	85	0	886	-1746	-2632	430	1759	-2189	1125	1305	300	762	1144	1189	0
1855	85	0	863	-1701	-2564	419	1713	-2132	1002	1220	234	807	1167	1051	0
1856	85	0	747	-1650	-2397	451	1572	-2023	919	985	199	746	1090	987	0
1857	85	0	588	-1629	-2217	520	1402	-1923	779	874	232	826	1103	935	0
1858	85	0	545	-1649	-2194	552	1369	-1921	830	795	168	752	1134	826	0
1859	85	0	606	-1654	-2260	524	1433	-1957	1103	896	291	913	1189	1140	0
1860	85	0	555	-1641	-2196	543	1375	-1918	1092	913	203	768	1245	1094	0
1861	85	0	563	-1635	-2198	536	1380	-1916	1084	816	275	822	1204	1065	0
1862	85	0	475	-1649	-2124	587	1299	-1886	1119	828	250	777	1297	1117	0
1863	85	0	524	-1637	-2161	556	1342	-1899	1253	865	306	808	1303	1249	0
1864	85	0	590	-1625	-2215	517	1402	-1920	1274	979	294	789	1447	1206	0
1865	85	0	559	-1592	-2151	516	1355	-1871	1138	797	211	896	1328	1154	0
1866	85	0	413	-1598	-2011	592	1212	-1804	1008	667	291	834	1245	1047	0
1867	85	0	262	-1571	-1833	654	1047	-1702	826	539	234	869	1266	1010	0
1868	85	0	309	-1557	-1866	624	1087	-1711	814	485	250	890	1251	1026	0
1869	85	0	236	-1577	-1813	670	1024	-1695	940	568	242	843	1354	1142	0
1870	85	0	316	-1635	-1951	659	1133	-1793	1090	613	271	855	1307	1148	0
1871	85	0	209	-1678	-1887	734	1048	-1782	1084	562	287	931	1340	1121	0
1872	85	0	202	-1720	-1922	759	1062	-1821	1148	630	238	940	1295	1140	0
1873	85	0	260	-1759	-2019	749	1139	-1889	1284	694	360	979	1323	1251	0
1874	85	0	332	-1792	-2124	730	1228	-1958	1323	803	372	1028	1336	1169	0
1875	85	0	330	-1802	-2132	736	1231	-1967	1301	853	386	995	1431	1146	0
1876	85	0	241	-1889	-2130	824	1185	-2009	1200	777	318	968	1336	1032	0
1877	85	0	118	-1959	-2077	920	1097	-2018	1086	721	389	1002	1247	1045	0
1878	85	0	109	-2042	-2151	966	1130	-2096	1134	750	415	1030	1317	1072	0
1879	85	0	353	-2013	-2366	830	1359	-2189	1348	927	401	1070	1371	1154	0
1880	85	0	421	-2095	-2516	837	1468	-2305	1470	1072	426	1107	1394	1241	0
1881	85	0	481	-2116	-2597	817	1539	-2356	1538	1034	426	1189	1390	1278	0
1882	85	0	536	-2172	-2708	818	1622	-2440	1517	1154	434	1206	1396	1367	0
1883	85	0	648	-2232	-2880	792	1764	-2556	1746	1272	450	1266	1437	1534	0
1884	85	0	832	-2252	-3084	710	1958	-2668	1848	1412	488	1363	1555	1553	0
1885	85	0	952	-2283	-3235	665	2093	-2759	1874	1453	490	1379	1495	1509	0
1886	85	0	926	-2298	-3224	686	2075	-2761	1695	1390	479	1400	1474	1425	0
1887	85	0	809	-2322	-3131	756	1970	-2726	1596	1315	448	1354	1400	1328	0
1888	85	0	1024	-2324	-3348	650	2186	-2836	1654	1480	473	1350	1501	1557	0
1889	85	0	1133	-2333	-3466	600	2299	-2899	1714	1623	510	1474	1557	1724	0
1890	85	0	1329	-2362	-3691	516	2510	-3026	1757	1730	550	1427	1649	1732	0
1891	85	0	1358	-2392	-3750	517	2554	-3071	1891	1813	500	1509	1705	1761	0
1892	85	0	1476	-2442	-3918	483	2697	-3180	2004	1990	539	1563	1780	1891	0
1893	85	0	1628	-2492	-4120	432	2874	-3306	2110	2198	508	1627	1713	1941	0
1894	85	0	1744	-2531	-4275	393	3009	-3403	2217	2231	589	1680	1804	2073	0
1895	85	0	1797	-2632	-4429	417	3113	-3530	2283	2227	585	1652	1792	1928	0
1896	85	0	1764	-2587	-4351	411	3057	-3469	2240	2238	527	1697	1718	1920	0
1897	85	0	1794	-2508	-4302	357	3048	-3405	2108	2112	539	1604	1668	1782	0
1898	85	0	1860	-2514	-4374	327	3117	-3444	2242	2232	574	1695	1763	1872	0
1899	85	0	1953	-2522	-4475	284	3214	-3498	2403	2444	533	1674	1724	1998	0
1900	85	0	2087	-2545	-4632	229	3359	-3588	2553	2667	593	1740	1802	2087	0
1901	85	0	2098	-2554	-4652	228	3375	-3603	2527	2702	547	1732	1773	2079	0
1902	85	0	2175	-2558	-4733	191	3454	-3645	2651	2877	576	1726	1841	2056	0
1903	85	0	2264	-2570	-4834	153	3549	-3702	2750	3055	659	1831	1899	2161	0
1904	85	0	2345	-2603	-4948	129	3646	-3775	2838	3053	632	1778	1922	2159	0
1905	85	0	2452	-2599	-5051	73	3751	-3825	2900	3150	692	1916	1912	2145	0
1906	85	0	2250	-2615	-4865	182	3557	-3740	2754	3024	609	1856	1784	2118	0
1907	85	0	2202	-2587	-4789	192	3495	-3688	2607	2997	537	1860	1711	1986	0
1908	85	0	2278	-2597	-4875	159	3576	-3736	2692	3043	671	1891	1837	2017	0
1909	85	0	2231	-2609	-4840	189	3535	-3724	2816	3016	609	1930	1825	2075	0
1910	85	0	2367	-2624	-4991	128	3679	-3807	2962	3127	636	1905	1870	2155	0
1911	85	0	2202	-2640	-4842	219	3522	-3741	2863	3086	663	1903	1868	2118	0
1912	85	0	2242	-2644	-4886	201	3564	-3765	2877	3113	618	1897	1903	2037	0
1913	85	0	2390	-2584	-4974	97	3682	-3779	3022	3094	583	2002	1901	2128	0
1914	85	0	2284	-2591	-4875	153	3579	-3733	3067	3065	572	1941	1990	2137	0
1915	85	0	2262	-2640	-4902	189	3582	-3771	3039	2972	636	2017	1910	1984	0
1916	85	0	2004	-2622	-4626	309	3315	-3624	2764	2750	620	1965	1798	1870	0
1917	85	0	1812	-2632	-4444	410	3128	-3538	2638	2650	597	1907	1734	1778	0
1918	85	0	1562	-2657	-4219	547	2890	-3438	2500	2469	556	1870	1699	1850	0
1919	85	0	1618	-2630	-4248	506	2933	-3439	2485	2527	679	1893	1811	1817	0
1920	85	0	1538	-2609	-4147	535	2842	-3378	2490	2539	613	1912	1804	1885	0
1921	85	0	1397	-2624	-4021	613	2709	-3322	2390	2345	529	1769	1746	1709	0
1922	85	0	1335	-2570	-3905	617	2620	-3237	2393	2256	574	1782	1740	1728	0
1923	85	0	1232	-2529	-3761	648	2496	-3145	2314	2182	541	1811	1683	1730	0
1924	85	0	1185	-2537	-3722	676	2453	-3129	2380	2079	516	1695	1713	1674	0
1925	85	0	1048	-2570	-3618	761	2333	-3094	2213	1972	490	1641	1654	1608	0
1926	85	0	623	-2591	-3214	984	1918	-2902	1802	1532	287	1425	1365	1363	0
1927	85	0	502	-2605	-3107	1051	1804	-2856	1695	1193	323	1328	1398	1200	0
1928	85	0	151	-2572	-2723	1210	1437	-2647	1474	855	207	1206	1369	1158	0
1929	85	0	69	-2615	-2684	1273	1376	-2649	1460	611	192	1084	1332	1051	0
1930	85	0	0	-2609	-2609	1304	1304	-2609	1423	477	236	1014	1284	1067	0
1931	85	0	-300	-2653	-2353	1476	1026	-2503	1154	248	157	820	1191	896	0
1932	85	0	-433	-2644	-2211	1538	889	-2427	993	259	122	735	1096	869	0
1933	85	0	-640	-2591	-1951	1615	655	-2271	826	240	95	626	1012	818	0
1934	85	0	-669	-2566	-1897	1617	614	-2231	667	349	77	644	935	715	0
1935	85	0	-860	-2547	-1687	1703	413	-2117	432	306	131	500	834	591	0
1936	85	0	-1216	-2554	-1338	1885	61	-1946	36	60	46	228	601	323	0
1937	85	0	-1367	-2527	-1160	1947	-103	-1843	-184	-141	21	149	473	194	0
1938	85	0	-1504	-2481	-977	1992	-263	-1729	-395	-221	7	23	485	226	0
1939	85	0	-1574	-2545	-971	2059	-301	-1758	-281	-366	17	25	407	221	0
1940	85	0	-1595	-2516	-921	2055	-337	-1718	-399	-455	5	-73	250	199	0
1941	85	0	-1668	-2572	-904	2120	-382	-1738	-523	-611	-13	-124	254	95	0
1942	85	0	-1713	-2636	-923	2174	-395	-1779	-585	-754	-62	-265	176	87	0
1943	85	0	-1748	-2642	-894	2195	-427	-1768	-626	-768	-1	-215	184	205	0
1944	85	0	-1647	-2622	-975	2134	-336	-1798	-651	-911	-62	-300	174	81	0
1945	85	0	-1643	-2613	-970	2128	-336	-1791	-700	-884	-106	-254	67	46	0
1946	85	0	-1905	-2630	-725	2267	-590	-1677	-1057	-1233	-62	-422	-157	-129	0
1947	85	0	-1884	-2630	-746	2257	-569	-1688	-1204	-1288	-27	-479	-159	-164	0
1948	85	0	-1971	-2611	-640	2291	-665	-1625	-1255	-1348	-145	-444	-141	-242	0
1949	85	0	-1935	-2586	-651	2260	-642	-1618	-1152	-1274	-118	-475	-219	-128	0
1950	85	0	-1867	-2578	-711	2222	-578	-1644	-1080	-1119	-56	-438	-277	-79	0
1951	85	0	-1887	-2591	-704	2239	-591	-1647	-1131	-1074	-62	-393	-320	-19	0
1952	85	0	-1830	-2576	-746	2203	-542	-1661	-1146	-1068	-32	-589	-230	-97	0
1953	85	0	-1727	-2572	-845	2149	-441	-1708	-1037	-991	71	-494	-215	126	0
1954	85	0	-1715	-2545	-830	2130	-442	-1687	-935	-911	69	-613	-267	159	0
1955	85	0	-1759	-2523	-764	2141	-497	-1643	-968	-634	89	-364	-201	126	0
1956	85	0	-2035	-2543	-508	2289	-763	-1525	-1129	-834	31	-407	-343	-21	0
1957	85	0	-1878	-2498	-620	2188	-629	-1559	-1259	-772	44	-436	-269	-83	0
1958	85	0	-1792	-2463	-671	2127	-560	-1567	-1224	-774	81	-477	-304	-98	0
1959	85	0	-1738	-2512	-774	2125	-482	-1643	-1078	-655	95	-411	-230	-106	0
1960	85	0	-1645	-2539	-894	2092	-375	-1716	-902	-632	112	-331	-258	-58	0
1961	85	0	-1725	-2568	-843	2146	-441	-1705	-938	-686	83	-362	-238	-91	0
1962	85	0	-1635	-2587	-952	2111	-341	-1769	-915	-710	137	-246	-310	-62	0
1963	85	0	-1556	-2572	-1016	2064	-270	-1794	-828	-525	143	-203	-135	-81	0
1964	85	0	-1558	-2593	-1035	2075	-261	-1814	-748	-609	52	-164	-147	-69	0
1965	85	0	-1432	-2580	-1148	2006	-142	-1864	-731	-562	73	-133	-170	-155	0
1966	85	0	-1603	-2586	-983	2094	-310	-1784	-960	-711	69	-197	-236	-289	0
1967	85	0	-1729	-2578	-849	2153	-440	-1713	-1024	-733	29	-98	-246	-351	0
1968	85	0	-1682	-2576	-894	2129	-394	-1735	-995	-708	-7	-36	-230	-345	0
1969	85	0	-1620	-2580	-960	2100	-330	-1770	-873	-512	-38	-17	-161	-250	0
1970	85	0	-1507	-2554	-1047	2030	-230	-1800	-649	-413	-42	-5	-139	-292	0
1971	85	0	-1513	-2525	-1012	2019	-250	-1768	-642	-314	3	1	-44	-254	0
1972	85	0	-1202	-2494	-1292	1848	45	-1893	-517	-201	97	85	-40	-162	0
1973	85	0	-1239	-2494	-1255	1866	8	-1874	-539	-9	-1	60	91	-149	0
1974	85	0	-1067	-2500	-1433	1783	183	-1966	-450	186	32	81	77	-102	0
1975	85	0	-1127	-2533	-1406	1830	139	-1969	-409	261	75	192	85	-40	0
1976	85	0	-1238	-2533	-1295	1885	28	-1914	-618	128	77	95	19	-242	0
1977	85	0	-1277	-2539	-1262	1908	-7	-1900	-743	67	79	77	-52	-318	0
1978	85	0	-1259	-2518	-1259	1888	0	-1888	-607	162	-5	170	38	-176	0
1979	85	0	-1137	-2527	-1390	1832	126	-1958	-483	219	-56	143	75	-25	0
1980	85	0	-968	-2525	-1557	1746	294	-2041	-364	415	91	139	226	54	0
1981	85	0	-951	-2508	-1557	1729	303	-2032	-347	327	21	221	157	34	0
1982	85	0	-924	-2481	-1557	1702	316	-2019	-337	256	44	197	236	71	0
1983	85	0	-759	-2475	-1716	1617	478	-2095	-190	438	102	269	314	155	0
1984	85	0	-682	-2490	-1808	1586	563	-2149	-118	486	58	341	368	174	0
1985	85	0	-549	-2456	-1907	1502	679	-2181	-124	438	126	230	302	162	0
1986	85	0	-644	-2481	-1837	1562	596	-2159	-250	323	85	234	265	106	0
1987	85	0	-708	-2444	-1736	1576	514	-2090	-333	244	60	242	195	38	0
1988	85	0	-671	-2448	-1777	1559	553	-2112	-337	228	67	252	327	15	0
1989	85	0	-594	-2516	-1922	1555	664	-2219	-221	232	42	246	380	157	0
1990	85	0	-452	-2535	-2083	1493	815	-2309	-87	269	52	304	455	213	0
1991	85	0	-427	-2539	-2112	1483	842	-2325	-15	273	42	215	405	347	0
1992	85	0	-376	-2564	-2188	1470	906	-2376	-13	296	21	294	434	298	0
1993	85	0	-249	-2551	-2302	1400	1026	-2426	135	372	122	283	488	426	0
1994	85	0	-196	-2539	-2343	1367	1073	-2441	126	469	81	341	550	496	0
1995	85	0	-38	-2527	-2489	1282	1225	-2508	139	523	97	234	535	329	0
1996	85	0	-186	-2500	-2314	1343	1064	-2407	9	516	102	287	457	391	0
1997	85	0	-371	-2537	-2166	1454	897	-2351	-221	401	-27	207	399	178	0
1998	85	0	-376	-2562	-2186	1469	905	-2374	-190	397	89	219	333	302	0
1999	85	0	-277	-2589	-2312	1433	1017	-2450	-54	580	77	236	438	308	0
[truncated: 30,329 more rows]
