# Supplementary material for: A Robust and Real-Time Capable Envelope-Based Algorithm for Heart Sound Classification: Validation under Different Physiological Conditions
Source: Sensors (Basel). 2020 Feb 11;20(4):972. doi: 10.3390/s20040972 (PMC7070375; doi:10.3390/s20040972)
Supplement: Supplementary file 1 [file sensors-20-00972-s001.zip › Messungen/at/at06_unfiltered.csv]

Dataset No.	Pulse (bpm)	Pacer Bit	leadI (�V)	leadII (�V)	leadIII (�V)	lead_avR (�V)	lead_avL (�V)	lead_avF (�V)	V1 (�V)	V2 (�V)	V3 (�V)	V4 (�V)	V5 (�V)	V6 (�V)	R-Wave
1	0	0	8	5	-3	-6	5	1	-97	11	31	44	100	-93	0
2	0	0	-93	40	133	26	-113	86	-228	-52	-54	17	-79	-104	1
3	0	0	8	60	52	-34	-22	56	-85	65	9	87	15	-1	0
4	0	0	189	75	-114	-132	151	-19	139	170	42	75	81	197	0
5	0	0	319	48	-271	-183	295	-111	256	178	102	64	79	248	0
6	0	0	318	29	-289	-173	303	-130	271	223	52	69	79	230	0
7	0	0	160	32	-128	-96	144	-48	-9	93	15	3	64	85	0
8	0	0	73	60	-13	-66	43	23	-19	3	52	32	-54	75	0
9	0	0	201	73	-128	-137	164	-27	64	162	62	120	29	188	0
10	0	0	150	48	-102	-99	126	-27	15	3	52	25	11	108	0
11	0	0	96	46	-50	-71	73	-2	-91	21	-19	3	19	9	0
12	0	0	-17	56	73	-19	-45	64	-166	-58	13	-7	-87	25	0
13	0	0	81	64	-17	-72	49	23	-19	5	-21	52	5	83	0
14	0	0	286	38	-248	-162	267	-105	207	143	124	162	174	267	0
15	0	0	404	15	-389	-209	396	-187	263	240	128	129	157	337	0
16	0	0	362	13	-349	-187	355	-168	250	180	40	91	64	294	0
17	0	0	276	-9	-285	-133	280	-147	116	137	0	159	44	112	0
18	0	0	63	7	-56	-35	59	-24	-3	34	-19	48	91	93	0
19	0	0	189	38	-151	-113	170	-56	-11	21	9	110	19	137	0
20	0	0	139	23	-116	-81	127	-46	-36	64	110	77	64	164	0
21	0	0	-2	-40	-38	21	18	-39	-141	-42	-89	-23	9	-69	0
22	0	0	2	-54	-56	26	29	-55	-91	-31	60	46	42	0	0
23	0	0	-38	-9	29	23	-33	10	-75	-85	5	13	54	100	0
24	0	0	315	46	-269	-180	292	-111	211	114	168	116	184	306	0
25	0	0	408	81	-327	-244	367	-123	298	197	100	128	126	329	0
26	0	0	468	102	-366	-285	417	-132	207	159	124	108	159	329	0
27	0	0	327	114	-213	-220	270	-49	95	0	-7	56	98	143	0
28	0	0	249	147	-102	-198	175	22	-65	-50	73	38	81	162	0
29	0	0	332	166	-166	-249	249	0	23	69	-3	50	93	215	0
30	0	0	313	151	-162	-232	237	-5	-17	-48	40	69	-17	162	0
31	0	0	185	23	-162	-104	173	-69	-89	-38	-3	153	38	69	1
32	0	0	-17	-77	-60	47	21	-68	-153	-186	-143	-1	15	-27	0
33	0	0	159	-106	-265	-26	212	-185	-5	-67	-48	73	56	129	0
34	0	0	260	-168	-428	-46	344	-298	126	25	64	135	135	335	0
35	0	0	460	-151	-611	-154	535	-381	258	164	27	190	129	335	0
36	0	0	454	-110	-564	-172	509	-337	207	62	46	137	178	265	0
37	0	0	402	-50	-452	-176	427	-251	0	-3	15	64	95	161	0
38	0	0	331	31	-300	-181	315	-134	15	-54	-31	71	91	69	0
39	0	0	372	118	-254	-245	313	-68	31	-52	3	164	65	145	0
40	0	0	428	184	-244	-306	336	-30	7	-108	9	75	112	95	0
41	0	0	367	205	-162	-286	264	21	-106	-168	23	56	97	1	0
42	0	0	278	205	-73	-241	175	66	-188	-176	-67	36	15	-27	0
43	0	0	344	164	-180	-254	262	-8	-38	-126	36	38	124	93	0
44	0	0	418	95	-323	-256	370	-114	124	54	-77	102	112	259	0
45	0	0	616	29	-587	-322	601	-279	219	168	52	67	174	349	0
46	0	0	507	-73	-580	-217	543	-326	161	58	29	161	65	289	0
47	0	0	307	-178	-485	-64	396	-331	19	-54	-44	64	91	89	0
48	0	0	45	-203	-248	79	146	-225	-34	-217	-50	-9	42	38	0
49	0	0	209	-159	-368	-25	288	-263	-73	-38	-87	42	7	69	0
50	0	0	134	-77	-211	-28	172	-144	-79	-118	-67	44	40	67	0
51	0	0	194	-32	-226	-81	210	-129	-122	-225	-19	9	1	-32	0
52	0	0	12	-7	-19	-2	15	-13	-178	-281	-81	-1	-54	-93	0
53	0	0	71	23	-48	-47	59	-12	-186	-226	-36	-67	-46	-58	0
54	0	0	301	5	-296	-153	298	-145	151	-25	46	131	36	300	0
55	0	0	501	36	-465	-268	483	-214	203	17	-23	44	50	221	0
56	0	0	441	69	-372	-255	406	-151	176	-13	-5	44	64	159	0
57	0	0	233	3	-230	-118	231	-113	-65	-161	-29	-62	27	-79	0
58	0	0	146	-11	-157	-67	151	-84	-100	-261	40	1	-1	-21	0
59	0	0	149	-46	-195	-51	172	-120	-31	-232	-11	-46	-9	-64	0
60	0	0	52	-91	-143	19	97	-117	-137	-273	-34	-77	-65	-137	0
61	0	0	-35	-79	-44	57	4	-61	-256	-258	-50	-91	-116	-184	0
62	0	0	-156	-65	91	110	-123	13	-370	-292	-114	-62	-91	-252	0
63	0	0	-123	-56	67	89	-95	5	-184	-269	-48	-64	-42	-168	0
64	0	0	97	-21	-118	-38	107	-69	-27	-100	-29	-42	-27	52	0
65	0	0	205	31	-174	-118	189	-71	118	-56	42	5	-11	139	0
66	0	0	224	122	-102	-173	163	10	79	-110	-58	-36	-29	5	0
67	0	0	119	157	38	-138	40	97	-172	-159	-7	-62	-77	-155	0
68	0	0	-60	192	252	-66	-156	222	-201	-254	-46	-104	-102	-128	0
69	0	0	-18	174	192	-78	-105	183	-246	-188	-9	-128	-52	-188	0
70	0	0	-37	186	223	-74	-130	204	-209	-256	3	-147	-93	-168	0
71	0	0	-202	141	343	30	-272	242	-362	-341	-135	-149	-106	-285	0
72	0	0	-347	81	428	133	-387	254	-444	-345	-100	-155	-128	-355	0
73	0	0	-315	-23	292	169	-303	134	-300	-242	-124	-106	-42	-285	0
74	0	0	-154	-87	67	120	-110	-10	-56	-108	-36	-131	-27	-29	0
75	0	0	-95	-141	-46	118	-24	-93	93	-91	-58	-36	-64	58	0
76	0	0	-97	-155	-58	126	-19	-106	-31	-106	-15	-104	-40	-85	0
77	0	0	-269	-120	149	194	-209	14	-205	-159	-98	-124	-85	-211	0
78	0	0	-364	-9	355	186	-359	173	-275	-162	-102	-151	-21	-279	0
79	0	0	-240	58	298	91	-269	178	-254	-184	-73	-149	-31	-232	0
80	0	0	-287	79	366	104	-326	222	-318	-151	-50	-151	-102	-219	0
81	0	0	-380	122	502	129	-441	312	-325	-333	-126	-184	-129	-341	0
82	0	0	-466	108	574	179	-520	341	-422	-310	-91	-215	-147	-376	0
83	0	0	-514	77	591	218	-552	334	-380	-254	-126	-221	-131	-238	0
84	0	0	-304	58	362	123	-333	210	-44	-143	11	-147	-40	-128	0
85	0	0	-187	-19	168	103	-177	74	-19	-36	-34	-149	-7	44	0
86	0	0	-202	-69	133	135	-167	32	-29	-42	-131	-143	-34	-161	0
87	0	0	-399	-60	339	229	-369	139	-207	-102	-104	-178	-83	-178	0
88	0	0	-592	-98	494	345	-543	198	-347	-188	-161	-199	-155	-370	0
89	0	0	-459	-25	434	242	-446	204	-285	-147	-172	-161	-95	-281	0
90	0	0	-399	54	453	172	-426	253	-281	-194	-102	-114	-131	-275	0
91	0	0	-452	91	543	180	-497	317	-389	-242	-137	-207	-124	-358	0
92	0	0	-551	135	686	208	-618	410	-453	-283	-141	-209	-211	-364	0
93	0	0	-477	155	632	161	-554	393	-463	-192	-135	-172	-164	-291	0
94	0	0	-324	106	430	109	-377	268	-180	-38	-126	-133	-34	-135	0
95	0	0	-229	54	283	87	-256	168	-58	1	-89	-135	-44	58	0
96	0	0	-208	-32	176	120	-192	72	-83	-1	-97	-128	-25	-168	0
97	0	0	-475	-153	322	314	-398	84	-263	-85	-65	-234	-87	-209	0
98	0	0	-616	-281	335	448	-475	27	-353	-176	-77	-170	-97	-261	0
99	0	0	-620	-314	306	467	-463	-4	-291	-137	-97	-188	-83	-250	0
100	0	0	-596	-232	364	414	-480	66	-360	-172	-137	-162	-157	-300	0
101	0	0	-589	-180	409	384	-499	114	-333	-161	-93	-93	-89	-277	0
102	0	0	-643	-91	552	367	-597	230	-504	-225	-97	-190	-178	-428	0
103	0	0	-531	19	550	256	-540	284	-368	-56	-100	-141	-48	-201	0
104	0	0	-312	44	356	134	-334	200	-118	32	-19	-186	-50	-106	0
105	0	0	-138	34	172	52	-155	103	46	65	13	-126	-52	73	0
106	0	0	-126	19	145	53	-135	82	13	71	-50	-40	-116	23	0
107	0	0	-264	11	275	126	-269	143	-149	-31	-44	-89	-131	-170	0
108	0	0	-303	15	318	144	-310	166	-203	1	-77	-120	-71	-166	0
109	0	0	-278	11	289	133	-283	150	-166	-1	-83	-151	-110	-122	0
110	0	0	-250	9	259	120	-254	134	-213	-85	21	-71	-64	-155	0
111	0	0	-328	1	329	163	-328	165	-314	19	-19	-110	-106	-230	0
112	0	0	-401	-15	386	208	-393	185	-395	-120	-128	-116	-201	-351	0
113	0	0	-338	17	355	160	-346	186	-244	-1	29	-87	-64	-199	0
114	0	0	-140	44	184	48	-162	114	-3	46	-110	7	-118	-19	0
115	0	0	13	71	58	-42	-22	64	131	184	1	52	-44	106	0
116	0	0	100	62	-38	-81	69	12	129	141	-25	17	-32	60	0
117	0	0	-73	27	100	23	-86	63	-116	62	-29	-73	-48	-162	0
118	0	0	-237	21	258	108	-247	139	-234	-46	-54	-122	-102	-112	0
119	0	0	-159	5	164	77	-161	84	-124	0	-50	-42	-87	-126	0
120	0	0	-228	-17	211	122	-219	97	-168	-21	-108	-65	-93	-139	0
121	0	0	-328	13	341	157	-334	177	-294	-77	-145	-182	-102	-265	0
122	0	0	-263	62	325	100	-294	193	-302	-104	-81	-116	-100	-252	0
123	0	0	-330	112	442	109	-386	277	-259	-77	-69	-155	-27	-195	0
124	0	0	-35	172	207	-68	-121	189	-60	100	-81	-54	-93	36	0
125	0	0	87	195	108	-141	-10	151	77	75	-46	-48	5	3	0
126	0	0	124	180	56	-152	34	118	36	147	-56	-77	31	-40	0
127	0	0	-99	151	250	-26	-174	200	-143	-7	-75	-131	-34	-153	0
128	0	0	-309	104	413	102	-361	258	-213	-97	-155	-93	-100	-259	0
129	0	0	-200	13	213	93	-206	113	-44	-21	-56	-83	46	-184	0
130	0	0	-405	-89	316	247	-360	113	-248	-65	-133	-100	-89	-242	0
131	0	0	-365	-129	236	247	-300	53	-217	-79	-89	-87	-104	-259	0
132	0	0	-535	-151	384	343	-459	116	-355	-166	-81	-162	-133	-362	0
133	0	0	-548	-147	401	347	-474	127	-323	-141	-126	-128	-97	-275	0
134	0	0	-261	-87	174	174	-217	43	-46	60	-46	-97	21	-46	0
135	0	0	-119	-44	75	81	-97	15	77	85	-58	-50	-23	100	0
136	0	0	-77	-23	54	50	-65	15	75	64	-5	-64	52	13	0
137	0	0	-267	-11	256	139	-261	122	-95	13	-91	-151	-56	-133	0
138	0	0	-384	29	413	177	-398	221	-215	-71	-91	-135	-15	-184	0
139	0	0	-295	48	343	123	-319	195	-120	-67	-15	-71	-56	-170	0
140	0	0	-332	77	409	127	-370	243	-170	-54	-141	-60	-60	-236	0
141	0	0	-353	73	426	140	-389	249	-201	-124	-118	-139	-110	-195	0
142	0	0	-435	102	537	166	-486	319	-329	-124	-161	-128	-79	-316	0
143	0	0	-375	104	479	135	-427	291	-250	-104	-133	-178	-52	-182	0
144	0	0	-122	97	219	12	-170	158	34	62	-17	-44	-21	29	0
145	0	0	21	69	48	-45	-13	58	203	161	21	25	64	192	0
146	0	0	25	77	52	-51	-13	64	112	135	-67	-56	-32	31	0
147	0	0	-52	97	149	-22	-100	123	-73	21	-60	-89	34	-124	0
148	0	0	-212	135	347	38	-279	241	-135	-75	-104	-34	-46	-122	0
149	0	0	-175	114	289	30	-232	201	-137	-17	-81	-100	1	-79	0
150	0	0	-136	174	310	-19	-223	242	-98	-110	-60	-69	56	-157	0
151	0	0	-171	209	380	-19	-275	294	-182	-110	-192	-141	-25	-209	0
152	0	0	-260	186	446	37	-353	316	-291	-145	-31	-143	-81	-157	0
153	0	0	-272	170	442	51	-357	306	-192	-168	-102	-108	-87	-162	0
154	0	0	-37	145	182	-54	-109	163	-9	114	13	-44	40	102	0
155	0	0	62	110	48	-86	7	79	100	102	-50	-73	48	126	0
156	0	0	54	81	27	-67	13	54	75	124	-71	-38	15	40	0
157	0	0	-64	77	141	-6	-102	109	-89	1	-56	-40	-7	17	0
158	0	0	-277	52	329	112	-303	190	-304	-81	-128	-149	21	-137	0
159	0	0	-175	102	277	36	-226	189	-215	-29	-137	-52	34	-116	0
160	0	0	-190	137	327	26	-258	232	-155	-73	-120	-102	23	-48	0
161	0	0	-268	149	417	59	-342	283	-244	-221	-174	-97	-7	-153	0
162	0	0	-415	137	552	139	-483	344	-424	-135	-149	-149	60	-199	0
163	0	0	-347	108	455	119	-401	281	-271	-137	-120	-69	65	-106	0
164	0	0	-227	52	279	87	-253	165	-77	-27	-114	-71	15	-25	0
165	0	0	-99	11	110	44	-104	60	13	100	-60	-25	149	112	0
166	0	0	-154	-34	120	94	-137	43	-13	-9	-120	-1	93	89	0
167	0	0	-249	-40	209	144	-229	84	-114	-67	-69	-95	77	-81	0
168	0	0	-451	-58	393	254	-422	167	-296	-128	-118	-128	-15	-110	0
169	0	0	-404	-38	366	221	-385	164	-248	-100	-104	-147	81	-176	0
170	0	0	-426	-17	409	221	-417	196	-265	-112	-98	-128	-46	-139	0
171	0	0	-424	-23	401	223	-412	189	-314	-126	-100	-147	73	-120	0
172	0	0	-535	-25	510	280	-522	242	-399	-188	-195	-102	42	-244	0
173	0	0	-492	29	521	231	-506	275	-382	-192	-128	-145	3	-166	0
174	0	0	-231	25	256	103	-243	140	-60	3	-73	-25	31	147	0
175	0	0	-142	-5	137	73	-139	66	58	108	-128	-58	54	100	0
176	0	0	-24	40	64	-8	-44	52	95	60	-54	5	73	112	0
177	0	0	-130	108	238	11	-184	173	-100	-5	-97	-126	87	-46	0
178	0	0	-253	102	355	75	-304	228	-238	-46	-124	-56	-21	-110	0
179	0	0	-176	19	195	78	-185	107	-126	-102	48	-67	46	23	0
180	0	0	-210	-7	203	108	-206	98	-195	-31	-89	-17	15	-31	0
181	0	0	-235	-9	226	122	-230	108	-186	-69	-120	-21	-3	-176	0
182	0	0	-354	-95	259	224	-306	82	-221	-205	-83	-36	-17	-176	0
183	0	0	-283	-126	157	204	-220	15	-157	-3	-91	1	46	-58	0
184	0	0	-183	-151	32	167	-107	-59	-50	25	-29	-62	44	106	0
185	0	0	109	-145	-254	18	181	-199	236	164	73	58	149	230	0
186	0	0	42	-186	-228	72	135	-207	128	161	25	40	120	194	0
187	0	0	-64	-124	-60	94	-2	-92	13	-21	-64	0	31	-11	0
188	0	0	-152	-36	116	94	-134	40	-151	-69	-58	-1	-15	-126	0
189	0	0	-109	-9	100	59	-104	45	-205	-25	-31	-29	-75	19	0
190	0	0	-2	15	17	-6	-9	16	-44	-17	-69	54	38	-50	0
191	0	0	-109	9	118	50	-113	63	-211	-116	-29	7	-44	-128	0
192	0	0	-181	1	182	90	-181	91	-366	-100	-79	-48	-27	-186	0
193	0	0	-195	-31	164	113	-179	66	-258	-89	-21	-65	-69	-106	0
194	0	0	-19	-36	-17	27	-1	-26	-67	69	-23	-3	-15	97	0
195	0	0	190	-19	-209	-85	199	-114	100	77	110	166	-3	190	0
196	0	0	162	31	-131	-96	146	-50	38	38	60	23	7	203	0
197	0	0	179	81	-98	-130	138	-8	-91	-54	77	-17	-91	-21	0
198	0	0	-93	118	211	-12	-152	164	-279	-1	-65	-38	-25	-147	0
199	0	0	-13	120	133	-53	-73	126	-219	-67	-17	-32	19	-124	0
200	0	0	-93	75	168	9	-130	121	-382	-87	-118	-71	-83	-197	0
201	0	0	-166	29	195	68	-180	112	-364	-116	-52	3	-58	-228	0
202	0	0	-360	-11	349	185	-354	169	-589	-279	-129	-176	-145	-457	0
203	0	0	-340	-110	230	225	-285	60	-490	-145	-89	36	-95	-279	0
204	0	0	-298	-217	81	257	-189	-68	-258	-118	-112	3	-19	-145	0
205	0	0	-66	-258	-192	162	63	-225	-102	60	21	62	1	25	0
206	0	0	-125	-254	-129	189	2	-191	-182	-58	-1	50	-97	-85	0
207	0	0	-191	-174	17	182	-104	-78	-310	-180	-40	-7	-112	-273	0
208	0	0	-381	-71	310	226	-345	119	-479	-240	-168	-56	-194	-368	0
209	0	0	-178	180	358	-1	-268	269	-448	-188	-31	-7	-97	-258	0
210	0	0	-46	506	552	-230	-299	529	-426	-244	-98	-5	-153	-310	0
211	0	0	128	892	764	-510	-318	828	-463	-219	-110	-38	-118	-374	0
212	0	0	101	1309	1208	-705	-553	1258	-550	-366	-242	-77	-197	-473	0
213	0	0	456	1738	1282	-1097	-413	1510	-502	-250	-102	-83	-128	-413	0
214	0	0	852	2188	1336	-1520	-242	1762	-259	-97	-60	5	-44	-194	0
215	0	0	1312	2582	1270	-1947	21	1926	-56	9	34	83	-91	-104	0
216	0	0	1537	3189	1652	-2363	-57	2420	-151	32	-120	38	19	-176	0
217	0	0	1723	3798	2075	-2760	-176	2936	-244	-155	-50	-5	-184	-221	0
218	0	0	1953	4376	2423	-3164	-235	3399	-347	-213	-25	-60	-118	-320	0
219	0	0	2229	4834	2605	-3531	-188	3719	-275	-116	-3	-3	-104	-221	0
220	0	0	2376	5119	2743	-3747	-183	3931	-345	-135	-81	1	-180	-265	0
221	0	0	2282	5106	2824	-3694	-271	3965	-320	-166	-145	-54	-135	-258	0
222	0	0	2180	4952	2772	-3566	-296	3862	-411	-250	-104	-42	-128	-341	1
223	0	0	2136	4706	2570	-3421	-217	3638	-339	-102	-73	7	-40	-217	0
224	0	0	2260	4384	2124	-3322	68	3254	-46	54	7	44	-29	-19	0
225	0	0	2078	3775	1697	-2926	190	2736	139	164	62	44	73	164	0
226	0	0	1769	3074	1305	-2421	232	2189	44	85	-1	0	-1	89	0
227	0	0	1358	2397	1039	-1877	159	1718	-7	97	-87	114	-15	0	0
228	0	0	796	1649	853	-1222	-28	1251	-128	-89	-60	13	-40	-106	0
229	0	0	595	909	314	-752	140	611	-69	48	-32	73	13	-23	0
230	0	0	231	347	116	-289	57	231	-29	7	-71	27	-29	27	0
231	0	0	90	38	-52	-64	71	-7	-79	1	-29	34	-48	3	0
232	0	0	-13	27	40	-7	-26	33	-182	-19	-65	-11	-95	-67	0
233	0	0	20	151	131	-85	-55	141	-112	1	-79	-52	-29	-9	0
234	0	0	360	256	-104	-308	232	76	172	162	25	-34	120	252	0
235	0	0	498	312	-186	-405	342	63	320	289	13	81	135	391	0
236	0	0	584	323	-261	-453	422	31	360	225	1	25	100	258	0
237	0	0	486	331	-155	-408	320	88	291	188	19	77	106	176	0
238	0	0	335	358	23	-346	156	190	77	157	-40	1	29	176	0
239	0	0	455	446	-9	-450	232	218	159	131	5	-3	73	131	0
240	0	0	440	504	64	-472	188	284	219	129	-65	77	95	141	0
241	0	0	398	479	81	-438	158	280	60	89	31	9	13	100	0
242	0	0	301	450	149	-375	76	299	23	87	-9	17	48	95	0
243	0	0	357	438	81	-397	138	259	98	114	-38	-13	77	234	0
244	0	0	505	368	-137	-436	321	115	304	294	17	128	180	401	0
245	0	0	705	292	-413	-498	559	-60	446	399	95	114	139	467	0
246	0	0	585	184	-401	-384	493	-108	477	322	27	97	186	434	0
247	0	0	484	100	-384	-292	434	-142	339	281	34	69	141	316	0
248	0	0	261	23	-238	-142	249	-107	126	192	-13	-15	104	312	0
249	0	0	355	-3	-358	-176	356	-180	252	240	11	65	143	331	0
250	0	0	296	31	-265	-163	280	-117	201	143	36	13	149	285	0
251	0	0	340	102	-238	-221	289	-68	170	174	48	65	135	258	0
252	0	0	294	192	-102	-243	198	45	42	69	3	-50	97	195	0
253	0	0	371	296	-75	-333	223	110	149	157	17	120	83	228	0
254	0	0	599	382	-217	-490	408	82	331	294	60	126	104	444	0
255	0	0	829	432	-397	-630	613	17	547	440	83	258	219	609	0
256	0	0	790	323	-467	-556	628	-72	438	419	36	118	155	492	0
257	0	0	678	273	-405	-475	541	-66	323	356	97	93	102	420	0
258	0	0	478	281	-197	-379	337	42	124	172	87	116	141	337	0
259	0	0	533	188	-345	-360	439	-78	310	213	54	118	102	397	0
260	0	0	503	-5	-508	-249	505	-256	279	256	139	164	131	351	0
261	0	0	355	-67	-422	-144	388	-244	106	141	58	32	112	308	0
262	0	0	356	-32	-388	-162	372	-210	122	159	-19	166	106	225	0
263	0	0	389	17	-372	-203	380	-177	159	195	147	93	153	333	0
264	0	0	715	126	-589	-420	652	-231	411	347	172	197	223	591	0
265	0	0	984	205	-779	-594	881	-287	642	535	155	209	316	725	0
266	0	0	1002	256	-746	-629	874	-245	545	419	98	197	128	630	0
267	0	0	907	325	-582	-616	744	-128	459	322	159	213	93	488	0
268	0	0	787	306	-481	-546	634	-87	304	238	157	77	131	473	0
269	0	0	903	294	-609	-598	756	-157	397	331	180	188	129	490	0
270	0	0	818	238	-580	-528	699	-171	343	265	155	180	77	488	0
271	0	0	769	230	-539	-499	654	-154	281	211	219	153	102	409	0
272	0	0	698	182	-516	-440	607	-167	186	213	137	197	-48	335	0
273	0	0	734	145	-589	-439	661	-222	265	308	180	213	137	452	0
274	0	0	814	145	-669	-479	741	-262	430	325	129	174	40	591	0
275	0	0	1107	178	-929	-642	1018	-375	630	539	261	269	147	692	0
276	0	0	1059	225	-834	-642	946	-304	564	401	120	281	172	572	0
277	0	0	1039	285	-754	-662	896	-234	420	327	91	213	38	419	0
278	0	0	814	312	-502	-563	658	-95	250	246	137	141	124	331	0
279	0	0	847	320	-527	-583	687	-103	271	236	112	168	31	355	0
280	0	0	884	370	-514	-627	699	-72	337	197	93	147	34	298	0
281	0	0	822	403	-419	-612	620	-8	209	98	89	108	52	184	0
282	0	0	707	339	-368	-523	537	-14	122	141	77	139	7	219	0
283	0	0	676	329	-347	-502	511	-9	71	106	58	135	-3	267	0
284	0	0	934	368	-566	-651	750	-99	323	314	135	178	75	453	0
285	0	0	1094	351	-743	-722	918	-196	494	364	108	149	108	486	0
286	0	0	1008	320	-688	-664	848	-184	457	296	157	234	135	388	0
287	0	0	1023	356	-667	-689	845	-155	347	304	118	269	58	366	0
288	0	0	666	339	-327	-502	496	6	73	79	31	100	5	209	0
289	0	0	843	407	-436	-625	639	-14	279	128	64	199	23	331	0
290	0	0	773	486	-287	-629	530	99	155	42	50	97	-11	223	0
291	0	0	767	558	-209	-662	488	174	52	62	15	104	-15	83	0
292	0	0	641	642	1	-641	320	321	-25	-32	62	25	38	23	0
293	0	0	662	675	13	-668	324	344	-27	46	25	75	-73	149	0
294	0	0	853	667	-186	-760	519	240	250	186	81	149	32	296	0
295	0	0	874	545	-329	-709	601	108	323	118	100	104	-9	289	0
296	0	0	862	360	-502	-611	682	-71	415	174	83	217	56	267	0
297	0	0	504	190	-314	-347	409	-62	116	110	-31	44	17	46	0
298	0	0	323	102	-221	-212	272	-59	-40	29	-21	36	-29	21	0
299	0	0	274	112	-162	-193	218	-25	-85	7	-73	-32	-54	17	0
300	0	0	268	139	-129	-203	198	5	-93	-110	-11	-23	-87	-42	0
301	0	0	171	306	135	-238	18	220	-254	-133	-97	-9	-98	-122	0
302	0	0	60	389	329	-224	-134	359	-399	-291	-67	-126	-93	-331	0
303	0	0	41	444	403	-242	-181	423	-339	-275	-46	-89	-145	-252	0
304	0	0	238	492	254	-365	-8	373	-100	-116	-19	-95	-48	-98	0
305	0	0	284	543	259	-413	12	401	-97	-36	46	-157	-15	-48	0
306	0	0	260	589	329	-424	-34	459	-197	-118	-97	-48	-147	-258	0
307	0	0	52	550	498	-301	-223	524	-389	-285	-65	-164	-254	-355	0
308	0	0	-252	576	828	-162	-540	702	-636	-413	-141	-223	-265	-500	0
309	0	0	-233	622	855	-194	-544	738	-682	-422	-135	-291	-304	-554	0
310	0	0	-326	630	956	-152	-641	793	-739	-422	-102	-176	-269	-587	0
311	0	0	-505	626	1131	-60	-818	878	-843	-640	-129	-285	-355	-746	0
312	0	0	-599	669	1268	-35	-933	968	-1055	-583	-147	-281	-370	-857	0
313	0	0	-660	713	1373	-26	-1016	1043	-1039	-624	-133	-318	-356	-818	0
314	0	0	-493	822	1315	-164	-904	1068	-880	-494	-129	-250	-304	-679	0
315	0	0	-349	888	1237	-269	-793	1062	-789	-481	-174	-238	-281	-593	0
316	0	0	-346	909	1255	-281	-800	1082	-871	-483	-131	-339	-269	-729	0
317	0	0	-582	867	1449	-142	-1015	1158	-987	-673	-225	-360	-318	-909	0
318	0	0	-809	915	1724	-53	-1266	1319	-1301	-741	-215	-452	-380	-1037	0
319	0	0	-725	871	1596	-73	-1160	1233	-1185	-737	-226	-457	-356	-909	0
320	0	0	-849	805	1654	22	-1251	1229	-1330	-789	-271	-411	-339	-1041	0
321	0	0	-900	822	1722	39	-1311	1272	-1299	-878	-261	-399	-343	-1109	0
322	0	0	-1037	871	1908	83	-1472	1389	-1478	-1004	-320	-353	-428	-1206	0
323	0	0	-1160	799	1959	180	-1559	1379	-1495	-915	-287	-457	-362	-1119	0
324	0	0	-941	894	1835	23	-1388	1364	-1313	-834	-261	-360	-325	-962	0
325	0	0	-638	1090	1728	-226	-1183	1409	-1055	-739	-194	-300	-250	-818	0
326	0	0	-678	1132	1810	-227	-1244	1471	-1107	-766	-238	-312	-254	-927	0
327	0	0	-797	1160	1957	-181	-1377	1558	-1251	-886	-291	-372	-356	-1067	0
328	0	0	-929	1222	2151	-146	-1540	1686	-1342	-931	-244	-316	-372	-1041	0
329	0	0	-844	1224	2068	-190	-1456	1646	-1326	-867	-353	-395	-370	-1061	0
330	0	0	-825	1233	2058	-204	-1441	1645	-1255	-882	-283	-248	-327	-1028	0
331	0	0	-929	1195	2124	-133	-1526	1659	-1332	-929	-308	-382	-362	-1026	0
332	0	0	-908	1189	2097	-140	-1502	1643	-1344	-923	-368	-372	-405	-1171	0
333	0	0	-885	1206	2091	-160	-1488	1648	-1216	-799	-265	-273	-273	-935	0
334	0	0	-569	1303	1872	-367	-1220	1587	-909	-704	-258	-238	-263	-735	0
335	0	0	-188	1453	1641	-632	-914	1547	-630	-483	-188	-159	-106	-450	0
336	0	0	-35	1542	1577	-753	-806	1559	-614	-496	-225	-258	-75	-483	0
337	0	0	-31	1619	1650	-794	-840	1634	-560	-543	-197	-176	-161	-488	0
338	0	0	-35	1602	1637	-783	-836	1619	-653	-531	-182	-199	-108	-529	0
339	0	0	95	1579	1484	-837	-694	1531	-426	-409	-213	-77	-71	-372	0
340	0	0	186	1571	1385	-878	-599	1478	-415	-329	-141	-110	-89	-306	0
341	0	0	320	1548	1228	-934	-454	1388	-356	-316	-124	-122	0	-265	0
342	0	0	335	1520	1185	-927	-425	1352	-291	-211	-64	-27	44	-155	0
343	0	0	415	1511	1096	-963	-340	1303	-133	-143	-110	-50	116	-52	0
344	0	0	853	1520	667	-1186	93	1093	209	155	9	50	182	351	0
345	0	0	1170	1571	401	-1370	384	986	556	308	71	137	267	566	0
346	0	0	1426	1672	246	-1549	590	959	647	409	54	131	283	663	0
347	0	0	1529	1759	230	-1644	649	994	739	485	91	147	341	587	0
348	0	0	1401	1866	465	-1633	468	1165	597	432	29	164	267	632	0
349	0	0	1748	1833	85	-1790	831	959	915	475	145	203	213	832	0
350	0	0	1855	1866	11	-1860	922	938	1026	640	178	242	358	977	0
351	0	0	1934	1965	31	-1949	951	998	989	632	157	147	353	950	0
352	0	0	2001	1889	-112	-1945	1056	888	1117	694	258	217	320	1035	0
353	0	0	2040	1796	-244	-1918	1142	776	1229	717	254	242	397	1131	0
354	0	0	2422	1755	-667	-2088	1544	544	1530	1032	331	426	485	1486	0
355	0	0	2544	1538	-1006	-2041	1775	266	1843	1078	308	389	481	1610	0
356	0	0	2605	1292	-1313	-1948	1959	-10	1874	1226	353	384	490	1668	0
357	0	0	2501	1229	-1272	-1865	1886	-21	1796	1127	327	393	444	1596	0
358	0	0	2470	1175	-1295	-1822	1882	-60	1790	1105	337	477	494	1528	0
359	0	0	2575	1239	-1336	-1907	1955	-48	1862	1121	399	463	450	1672	0
360	0	0	2639	1208	-1431	-1923	2035	-111	1938	1198	356	473	488	1730	0
361	0	0	2721	1189	-1532	-1955	2126	-171	1930	1177	448	393	475	1749	0
362	0	0	2717	1210	-1507	-1963	2112	-148	1879	1187	446	407	477	1802	0
363	0	0	2717	1084	-1633	-1900	2175	-274	2056	1212	382	450	533	1825	0
364	0	0	3022	993	-2029	-2007	2525	-518	2351	1501	504	500	599	2161	0
365	0	0	3229	913	-2316	-2071	2772	-701	2529	1590	461	607	630	2285	0
366	0	0	3392	820	-2572	-2106	2982	-876	2683	1687	552	605	715	2364	0
367	0	0	3295	733	-2562	-2014	2928	-914	2667	1678	517	680	704	2397	0
368	0	0	3417	787	-2630	-2102	3023	-921	2683	1652	490	653	636	2403	0
369	0	0	3573	776	-2797	-2174	3185	-1010	2942	1837	580	744	791	2712	0
370	0	0	3749	760	-2989	-2254	3369	-1114	3100	1901	560	667	776	2725	0
371	0	0	3899	739	-3160	-2319	3529	-1210	3195	1982	642	646	797	2840	0
372	0	0	3957	694	-3263	-2325	3610	-1284	3233	2046	626	719	836	2974	0
373	0	0	4139	597	-3542	-2368	3840	-1472	3449	2194	622	688	888	3228	0
374	0	0	4482	550	-3932	-2516	4207	-1691	3815	2558	725	770	993	3579	0
375	0	0	4869	483	-4386	-2676	4627	-1951	4190	2729	776	927	1092	3837	0
376	0	0	5028	376	-4652	-2702	4840	-2138	4322	2816	713	975	1080	3914	0
377	0	0	5029	162	-4867	-2595	4948	-2352	4302	2900	791	999	1132	3945	0
378	0	0	4909	153	-4756	-2531	4832	-2301	4203	2704	715	1053	1067	3889	0
379	0	0	5175	170	-5005	-2672	5090	-2417	4363	2900	847	1004	1237	4081	0
380	0	0	5326	174	-5152	-2750	5239	-2489	4531	2917	826	1082	1212	4198	0
381	0	0	5429	246	-5183	-2837	5306	-2468	4555	3010	789	1065	1210	4273	0
382	0	0	5565	304	-5261	-2934	5413	-2478	4690	2985	898	1164	1196	4335	0
383	0	0	5695	252	-5443	-2973	5569	-2595	4753	3123	937	1138	1299	4467	0
384	0	0	5982	279	-5703	-3130	5842	-2712	5018	3294	960	1187	1350	4714	0
385	0	0	6269	244	-6025	-3256	6147	-2890	5329	3513	985	1264	1422	5007	0
386	0	0	6453	230	-6223	-3341	6338	-2996	5399	3530	997	1326	1404	5047	1
387	0	0	6428	155	-6273	-3291	6350	-3059	5319	3435	971	1204	1410	4892	0
388	0	0	6289	116	-6173	-3202	6231	-3028	5270	3468	999	1185	1447	4921	0
389	0	0	6375	98	-6277	-3236	6326	-3089	5389	3404	995	1245	1394	5075	0
390	0	0	6533	54	-6479	-3293	6506	-3212	5453	3462	1049	1158	1385	5030	0
391	0	0	6480	38	-6442	-3259	6461	-3202	5335	3484	1043	1109	1503	5024	0
392	0	0	6508	91	-6417	-3299	6462	-3163	5309	3464	1049	1165	1423	5084	0
393	0	0	6659	149	-6510	-3404	6584	-3180	5420	3505	1051	1196	1497	5154	0
394	0	0	6896	155	-6741	-3525	6818	-3293	5703	3608	1065	1332	1509	5447	0
395	0	0	7202	238	-6964	-3720	7083	-3363	5854	3643	1072	1325	1480	5486	0
396	0	0	7257	258	-6999	-3757	7128	-3370	5852	3715	1059	1336	1614	5420	0
397	0	0	7153	234	-6919	-3693	7036	-3342	5787	3575	1082	1387	1511	5367	0
398	0	0	6923	157	-6766	-3540	6844	-3304	5509	3464	1076	1226	1478	5305	0
399	0	0	7160	118	-7042	-3639	7101	-3462	5777	3536	1105	1315	1563	5486	0
400	0	0	7063	54	-7009	-3558	7036	-3477	5787	3575	1034	1278	1592	5515	0
401	0	0	7086	-62	-7148	-3512	7117	-3605	5746	3616	995	1284	1495	5416	0
402	0	0	7067	-161	-7228	-3453	7147	-3694	5833	3569	1117	1299	1577	5542	0
403	0	0	7169	-67	-7236	-3551	7202	-3651	5911	3658	1041	1284	1660	5497	0
404	0	0	7541	-21	-7562	-3760	7551	-3791	6244	3841	1131	1354	1672	5897	0
405	0	0	7871	32	-7839	-3951	7855	-3903	6475	4042	1206	1466	1829	6213	0
406	0	0	8026	100	-7926	-4063	7976	-3913	6541	4021	1193	1400	1839	6175	0
407	0	0	7969	190	-7779	-4079	7874	-3794	6514	3887	1148	1367	1811	6085	0
408	0	0	7967	277	-7690	-4122	7828	-3706	6442	3883	1189	1332	1821	6126	0
409	0	0	8017	252	-7765	-4134	7891	-3756	6512	3912	1210	1330	1806	6149	0
410	0	0	8105	254	-7851	-4179	7978	-3798	6650	3926	1212	1338	1817	6225	0
411	0	0	8017	201	-7816	-4109	7916	-3807	6547	3891	1150	1406	1790	6147	0
412	0	0	7889	44	-7845	-3966	7867	-3900	6423	3674	1183	1185	1713	5988	0
413	0	0	7739	-104	-7843	-3817	7791	-3973	6551	3687	1204	1325	1701	6188	0
414	0	0	7893	-161	-8054	-3866	7973	-4107	6700	3724	1134	1301	1810	6254	0
415	0	0	8000	-157	-8157	-3921	8078	-4157	6741	3810	1193	1299	1852	6266	0
416	0	0	7982	-129	-8111	-3926	8046	-4120	6751	3614	1202	1212	1819	6167	0
417	0	0	7847	-19	-7866	-3914	7856	-3942	6592	3536	1169	1185	1810	6085	0
418	0	0	7780	75	-7705	-3927	7742	-3815	6409	3460	1067	1136	1734	5996	0
419	0	0	7816	95	-7721	-3955	7768	-3813	6477	3441	1140	1103	1794	6033	0
420	0	0	7854	172	-7682	-4013	7768	-3755	6522	3391	1096	1224	1746	6074	0
421	0	0	7747	162	-7585	-3954	7666	-3711	6349	3286	1037	1123	1647	5934	0
422	0	0	7739	164	-7575	-3951	7657	-3705	6306	3321	1074	1216	1639	5839	0
423	0	0	7664	168	-7496	-3916	7580	-3664	6324	3251	1090	1164	1742	5981	0
424	0	0	8023	174	-7849	-4098	7936	-3837	6615	3668	1136	1216	1827	6310	0
425	0	0	8378	143	-8235	-4260	8306	-4046	7009	3819	1193	1371	1959	6570	0
426	0	0	8539	118	-8421	-4328	8480	-4151	7003	3959	1200	1354	1903	6615	0
427	0	0	8426	1	-8425	-4213	8425	-4212	6985	3905	1224	1183	1908	6568	0
428	0	0	8299	-77	-8376	-4111	8337	-4226	6881	3823	1257	1315	1926	6433	0
429	0	0	8245	-38	-8283	-4103	8264	-4160	6755	3715	1150	1185	1860	6423	0
430	0	0	8231	-21	-8252	-4105	8241	-4136	6766	3751	1183	1222	1862	6469	0
431	0	0	8095	21	-8074	-4058	8084	-4026	6543	3664	1082	1202	1788	6266	0
432	0	0	8042	131	-7911	-4086	7976	-3890	6499	3633	1117	1218	1829	6256	0
433	0	0	8019	178	-7841	-4098	7930	-3831	6467	3691	1111	1134	1804	6297	0
434	0	0	8281	182	-8099	-4231	8190	-3958	6821	3959	1187	1264	1941	6654	0
435	0	0	8500	205	-8295	-4352	8397	-4045	6894	4106	1115	1235	1974	6813	0
436	0	0	8649	199	-8450	-4424	8549	-4125	7121	4083	1268	1282	1990	6758	0
437	0	0	8194	151	-8043	-4172	8118	-3946	6675	3905	1086	1195	1972	6487	0
438	0	0	7816	95	-7721	-3955	7768	-3813	6202	3653	1006	1016	1806	6114	0
439	0	0	7385	-29	-7414	-3678	7399	-3721	5986	3408	1006	999	1823	5880	0
440	0	0	6920	-91	-7011	-3414	6965	-3551	5579	3045	820	869	1652	5554	0
441	0	0	6515	-46	-6561	-3234	6538	-3303	5168	2855	793	832	1664	5203	0
442	0	0	5933	-102	-6035	-2915	5984	-3068	4710	2539	634	607	1375	4838	0
443	0	0	5704	-9	-5713	-2847	5708	-2861	4483	2339	682	587	1466	4624	0
444	0	0	5538	44	-5494	-2791	5516	-2725	4378	2341	702	543	1377	4518	0
445	0	0	5553	116	-5437	-2834	5495	-2660	4462	2331	622	616	1404	4446	0
446	0	0	5264	234	-5030	-2749	5147	-2398	4077	2149	545	444	1249	4240	0
447	0	0	4865	223	-4642	-2544	4753	-2209	3697	1895	512	345	1136	3911	0
448	0	0	4401	161	-4240	-2281	4320	-2039	3360	1681	457	273	1070	3596	0
449	0	0	4151	143	-4008	-2147	4079	-1932	3290	1555	446	226	1098	3517	0
450	0	0	3941	104	-3837	-2022	3889	-1866	3082	1435	296	141	902	3336	0
451	0	0	3900	5	-3895	-1952	3897	-1945	2974	1325	355	184	956	3177	0
452	0	0	3535	-133	-3668	-1701	3601	-1900	2712	1175	279	118	867	2970	0
453	0	0	3461	-157	-3618	-1652	3539	-1887	2700	1226	349	133	917	2944	0
454	0	0	3422	-159	-3581	-1631	3501	-1870	2933	1241	376	211	1014	3152	0
455	0	0	3624	-62	-3686	-1781	3655	-1874	3022	1398	405	207	1006	3148	0
456	0	0	3621	1	-3620	-1811	3620	-1809	3049	1437	370	298	1030	3146	0
457	0	0	3385	58	-3327	-1721	3356	-1634	2840	1292	252	168	900	3045	0
458	0	0	3394	186	-3208	-1790	3301	-1511	2809	1233	238	234	873	2977	0
459	0	0	3317	289	-3028	-1803	3172	-1369	2750	1383	318	199	991	3028	0
460	0	0	3293	265	-3028	-1779	3160	-1381	2754	1257	217	205	915	2859	0
461	0	0	3264	197	-3067	-1730	3165	-1435	2696	1239	356	240	884	2886	0
462	0	0	2927	85	-2842	-1506	2884	-1378	2537	1119	201	209	836	2727	0
463	0	0	2864	-1	-2865	-1431	2864	-1433	2580	1131	221	236	892	2745	0
464	0	0	2986	-42	-3028	-1472	3007	-1535	2708	1202	289	178	909	2878	0
465	0	0	3034	-60	-3094	-1487	3064	-1577	2768	1352	283	265	1016	2877	0
466	0	0	2844	-58	-2902	-1393	2873	-1480	2560	1092	244	230	818	2696	0
467	0	0	2681	-25	-2706	-1328	2693	-1365	2310	1010	203	168	820	2454	0
468	0	0	2296	27	-2269	-1161	2282	-1121	2064	719	172	116	696	2229	0
469	0	0	2347	87	-2260	-1217	2303	-1086	2013	766	190	54	710	2291	0
470	0	0	2126	97	-2029	-1111	2077	-966	1887	554	145	58	646	2066	0
471	0	0	2073	133	-1940	-1103	2006	-903	1738	457	141	-3	595	1947	0
472	0	0	1926	118	-1808	-1022	1867	-845	1592	475	186	67	682	1955	0
473	0	0	1904	58	-1846	-981	1875	-894	1610	488	116	-9	593	1955	0
474	0	0	2176	29	-2147	-1102	2161	-1059	1938	754	304	157	756	2256	0
475	0	0	2312	-25	-2337	-1143	2324	-1181	2104	803	230	230	799	2384	0
476	0	0	2469	-62	-2531	-1203	2500	-1296	2205	795	188	162	793	2355	0
477	0	0	2417	-77	-2494	-1170	2455	-1285	2112	781	289	236	810	2262	0
478	0	0	2238	-64	-2302	-1087	2270	-1183	1893	630	126	153	702	2128	0
479	0	0	2416	46	-2370	-1231	2393	-1162	2087	723	182	194	816	2295	0
480	0	0	2542	116	-2426	-1329	2484	-1155	2085	743	240	236	793	2295	0
481	0	0	2545	153	-2392	-1349	2468	-1119	2004	700	159	145	770	2246	0
482	0	0	2474	162	-2312	-1318	2393	-1075	1980	614	176	223	787	2172	0
483	0	0	2434	172	-2262	-1303	2348	-1045	1988	603	194	195	743	2217	0
484	0	0	2627	166	-2461	-1396	2544	-1147	2118	772	228	168	838	2378	0
485	0	0	2837	186	-2651	-1511	2744	-1232	2328	869	252	197	956	2551	0
486	0	0	2761	69	-2692	-1415	2726	-1311	2157	838	217	221	849	2444	0
487	0	0	2611	-25	-2636	-1293	2623	-1330	2048	657	164	236	822	2188	0
488	0	0	2266	-21	-2287	-1122	2276	-1154	1769	391	108	120	727	2052	0
489	0	0	2362	36	-2326	-1199	2344	-1145	1874	514	186	106	820	2198	0
490	0	0	2490	13	-2477	-1251	2483	-1232	1969	529	172	244	900	2182	0
491	0	0	2381	65	-2316	-1223	2348	-1125	1908	490	106	116	818	2172	0
492	0	0	2451	139	-2312	-1295	2381	-1086	1875	419	149	194	814	2157	0
493	0	0	2358	192	-2166	-1275	2262	-987	1800	391	95	172	869	2091	0
494	0	0	2525	102	-2423	-1313	2474	-1160	2058	510	238	209	822	2333	0
495	0	0	2609	-56	-2665	-1276	2637	-1360	2221	611	263	232	956	2405	0
496	0	0	2495	-71	-2566	-1212	2530	-1318	2058	556	271	242	931	2232	0
497	0	0	2277	-153	-2430	-1062	2353	-1291	1846	415	172	114	853	2021	0
498	0	0	2043	-116	-2159	-963	2101	-1137	1713	370	182	153	791	2040	0
499	0	0	2231	-52	-2283	-1089	2257	-1167	1949	426	195	205	805	2069	0
500	0	0	2341	-19	-2360	-1161	2350	-1189	2060	490	226	226	896	2201	0
501	0	0	2460	1	-2459	-1230	2459	-1229	2083	560	174	236	855	2190	0
502	0	0	2466	-5	-2471	-1230	2468	-1238	2128	578	248	294	840	2393	0
503	0	0	2632	-52	-2684	-1290	2658	-1368	2343	690	211	380	888	2553	0
504	0	0	3122	-40	-3162	-1541	3142	-1601	2785	915	450	388	956	2884	0
505	0	0	3423	-69	-3492	-1677	3457	-1780	3043	1288	415	504	1109	3098	0
506	0	0	3591	-126	-3717	-1732	3654	-1921	3191	1315	362	537	1096	3168	0
507	0	0	3684	-89	-3773	-1797	3728	-1931	3233	1292	409	547	999	3166	0
508	0	0	3612	-116	-3728	-1748	3670	-1922	3100	1251	444	446	1063	3094	0
509	0	0	3757	-128	-3885	-1814	3821	-2006	3294	1412	550	589	1051	3342	0
510	0	0	3872	-110	-3982	-1881	3927	-2046	3336	1470	450	595	995	3321	0
511	0	0	3944	-93	-4037	-1925	3990	-2065	3383	1460	547	500	1051	3263	0
512	0	0	3963	-60	-4023	-1951	3993	-2041	3433	1555	549	618	1047	3393	0
513	0	0	3994	-15	-4009	-1989	4001	-2012	3460	1503	496	626	1006	3395	0
514	0	0	4391	56	-4335	-2223	4363	-2139	3744	1792	628	719	1111	3709	0
515	0	0	4595	79	-4516	-2337	4555	-2218	3936	1992	620	696	1059	3790	0
516	0	0	4810	106	-4704	-2458	4757	-2299	4000	2135	700	762	1160	3843	0
517	0	0	4582	93	-4489	-2337	4535	-2198	3728	1972	665	582	1010	3664	0
518	0	0	4459	89	-4370	-2274	4414	-2140	3674	1885	591	614	977	3474	0
519	0	0	4346	36	-4310	-2191	4328	-2137	3583	1866	618	616	915	3451	0
520	0	0	4270	-13	-4283	-2128	4276	-2148	3416	1810	541	545	855	3340	0
521	0	0	4092	-102	-4194	-1995	4143	-2148	3199	1691	543	488	808	3173	0
522	0	0	3814	-135	-3949	-1839	3881	-2042	2995	1617	523	448	777	3041	0
523	0	0	3684	-83	-3767	-1800	3725	-1925	2811	1458	442	358	700	2859	0
524	0	0	3741	-102	-3843	-1819	3792	-1972	2842	1528	535	490	756	2991	0
525	0	0	3669	-79	-3748	-1795	3708	-1913	2752	1507	453	432	607	2908	0
526	0	0	3742	-27	-3769	-1857	3755	-1898	2735	1383	516	426	663	2729	0
527	0	0	3334	54	-3280	-1694	3307	-1613	2401	1090	343	351	483	2483	0
528	0	0	3091	81	-3010	-1586	3050	-1464	2058	983	335	308	386	2211	0
529	0	0	2937	64	-2873	-1500	2905	-1404	2050	894	281	312	355	2166	0
530	0	0	2762	58	-2704	-1410	2733	-1323	1800	849	273	141	316	2046	0
531	0	0	2558	36	-2522	-1297	2540	-1243	1639	717	188	170	228	1813	0
532	0	0	2277	-56	-2333	-1110	2305	-1194	1456	663	166	129	162	1676	0
533	0	0	1997	-135	-2132	-931	2064	-1133	1175	566	180	-1	118	1552	0
534	0	0	1990	-155	-2145	-917	2067	-1150	1433	708	221	93	155	1670	0
535	0	0	2041	-195	-2236	-923	2138	-1215	1569	741	145	40	122	1672	0
536	0	0	1921	-230	-2151	-845	2036	-1190	1513	737	178	83	27	1656	0
537	0	0	1676	-172	-1848	-752	1762	-1010	1216	539	93	-67	-15	1313	0
538	0	0	1448	-129	-1577	-659	1512	-853	1014	504	77	-50	-73	1222	0
539	0	0	1294	-54	-1348	-620	1321	-701	944	455	106	-112	-62	1167	0
540	0	0	1210	25	-1185	-617	1197	-580	871	422	-13	-190	-147	1051	0
541	0	0	1107	17	-1090	-562	1098	-536	795	368	50	-139	-159	952	0
542	0	0	827	42	-785	-434	806	-371	537	269	-15	-244	-300	820	0
543	0	0	697	48	-649	-372	673	-300	521	263	0	-259	-360	776	1
544	0	0	781	73	-708	-427	744	-317	616	358	58	-188	-320	880	0
545	0	0	752	13	-739	-382	745	-363	601	483	19	-184	-236	919	0
546	0	0	591	-29	-620	-281	605	-324	545	368	42	-310	-323	744	0
547	0	0	305	-69	-374	-118	339	-221	258	194	-106	-382	-436	395	0
548	0	0	-165	-131	34	148	-99	-48	-159	-23	-106	-407	-452	145	0
549	0	0	-389	-197	192	293	-290	-2	-322	-56	-203	-463	-535	29	0
550	0	0	-611	-159	452	385	-531	146	-527	-259	-178	-461	-711	-178	0
551	0	0	-909	-124	785	516	-847	330	-752	-409	-213	-582	-646	-413	0
552	0	0	-1202	-159	1043	680	-1122	442	-997	-572	-333	-634	-768	-605	0
553	0	0	-1615	-126	1489	870	-1552	681	-1359	-793	-391	-717	-973	-940	0
554	0	0	-1652	-56	1596	854	-1624	770	-1313	-754	-314	-673	-849	-968	0
555	0	0	-1803	-13	1790	908	-1796	888	-1453	-830	-415	-766	-917	-1067	0
556	0	0	-2032	-7	2025	1019	-2028	1009	-1699	-946	-450	-812	-1047	-1268	0
557	0	0	-2509	11	2520	1249	-2514	1265	-2093	-1270	-516	-1012	-1181	-1680	0
558	0	0	-2991	-19	2972	1505	-2981	1476	-2467	-1445	-667	-968	-1344	-2038	0
559	0	0	-3412	-83	3329	1747	-3370	1623	-2791	-1637	-750	-1129	-1344	-2283	0
560	0	0	-3708	-32	3676	1870	-3692	1822	-3028	-1864	-704	-1202	-1404	-2543	0
561	0	0	-4110	-56	4054	2083	-4082	1999	-3369	-2046	-818	-1224	-1519	-2814	0
562	0	0	-4506	-48	4458	2277	-4482	2205	-3678	-2298	-818	-1344	-1584	-3154	0
563	0	0	-4924	-102	4822	2513	-4873	2360	-4004	-2425	-900	-1377	-1707	-3313	0
564	0	0	-5032	-126	4906	2579	-4969	2390	-4112	-2403	-915	-1435	-1728	-3330	0
565	0	0	-5142	-118	5024	2630	-5083	2453	-4066	-2465	-937	-1389	-1627	-3478	0
566	0	0	-5474	-128	5346	2801	-5410	2609	-4349	-2716	-971	-1472	-1778	-3662	0
567	0	0	-5808	-161	5647	2984	-5727	2743	-4683	-2900	-946	-1487	-1839	-3990	0
568	0	0	-6403	-201	6202	3302	-6302	3000	-5137	-3204	-1129	-1583	-1936	-4392	0
569	0	0	-6653	-281	6372	3467	-6512	3045	-5300	-3330	-1127	-1662	-2037	-4526	0
570	0	0	-6977	-252	6725	3614	-6851	3236	-5536	-3460	-1200	-1616	-1974	-4749	0
571	0	0	-7241	-201	7040	3721	-7140	3419	-5726	-3612	-1208	-1763	-2071	-4914	0
572	0	0	-7418	-178	7240	3798	-7329	3531	-5955	-3672	-1134	-1683	-2091	-5102	0
573	0	0	-7722	-131	7591	3926	-7656	3730	-6072	-3847	-1315	-1784	-2161	-5239	0
574	0	0	-7652	-98	7554	3875	-7603	3728	-5977	-3738	-1198	-1713	-2048	-5065	0
575	0	0	-7600	-95	7505	3847	-7552	3705	-5961	-3674	-1268	-1749	-2132	-5104	0
576	0	0	-7662	-120	7542	3891	-7602	3711	-5998	-3689	-1200	-1757	-2033	-5183	0
577	0	0	-8058	-118	7940	4088	-7999	3911	-6285	-3918	-1309	-1899	-2182	-5443	0
578	0	0	-8296	-106	8190	4201	-8243	4042	-6578	-4048	-1412	-1928	-2207	-5660	0
579	0	0	-8395	-52	8343	4223	-8369	4145	-6640	-4000	-1392	-1848	-2219	-5616	0
580	0	0	-8423	-81	8342	4252	-8382	4130	-6671	-4110	-1358	-1905	-2203	-5726	0
581	0	0	-8737	-151	8586	4444	-8661	4217	-6836	-4202	-1462	-2013	-2207	-5922	0
582	0	0	-8818	-176	8642	4497	-8730	4233	-6840	-4324	-1383	-1971	-2306	-5938	0
583	0	0	-8857	-151	8706	4504	-8781	4277	-6941	-4217	-1398	-1978	-2178	-5922	0
584	0	0	-8756	-141	8615	4448	-8685	4237	-6718	-4262	-1383	-1932	-2153	-5773	0
585	0	0	-8569	-129	8440	4349	-8504	4155	-6561	-4031	-1398	-1821	-2058	-5616	0
586	0	0	-8546	-75	8471	4310	-8508	4198	-6566	-4085	-1319	-1808	-2101	-5635	0
587	0	0	-8648	-62	8586	4355	-8617	4262	-6660	-4217	-1381	-1916	-2209	-5771	0
588	0	0	-8868	-67	8801	4467	-8834	4367	-6809	-4248	-1447	-1922	-2120	-5891	0
589	0	0	-8935	-97	8838	4516	-8886	4370	-6815	-4316	-1447	-1866	-2122	-5903	0
590	0	0	-8886	-40	8846	4463	-8866	4403	-6809	-4293	-1472	-1881	-2114	-5928	0
591	0	0	-9030	-141	8889	4585	-8959	4374	-6826	-4413	-1476	-1811	-2077	-6010	0
592	0	0	-9159	-195	8964	4677	-9061	4384	-6896	-4471	-1497	-1815	-2085	-6045	0
593	0	0	-9181	-75	9106	4628	-9143	4515	-6982	-4467	-1532	-1976	-2029	-6118	0
594	0	0	-8997	-141	8856	4569	-8926	4357	-6679	-4300	-1394	-1714	-1907	-5847	0
595	0	0	-8869	-209	8660	4539	-8764	4225	-6574	-4219	-1408	-1794	-1875	-5746	0
596	0	0	-8756	-201	8555	4478	-8655	4177	-6504	-4165	-1495	-1763	-1850	-5724	0
597	0	0	-8749	-91	8658	4420	-8703	4283	-6508	-4196	-1379	-1660	-1825	-5713	0
598	0	0	-8923	-114	8809	4518	-8866	4347	-6650	-4256	-1505	-1699	-1804	-5831	0
599	0	0	-8754	-85	8669	4419	-8711	4292	-6497	-4145	-1369	-1753	-1742	-5668	0
600	0	0	-8667	-23	8644	4345	-8655	4310	-6433	-4165	-1425	-1650	-1753	-5610	0
601	0	0	-8594	11	8605	4291	-8599	4308	-6512	-4120	-1433	-1685	-1687	-5637	0
602	0	0	-8608	21	8629	4293	-8618	4325	-6446	-4120	-1394	-1623	-1666	-5587	0
603	0	0	-8514	-29	8485	4271	-8499	4228	-6345	-4070	-1319	-1590	-1557	-5494	0
604	0	0	-8102	-40	8062	4071	-8082	4011	-5757	-3726	-1214	-1422	-1447	-5040	0
605	0	0	-7777	-217	7560	3997	-7668	3671	-5447	-3470	-1195	-1358	-1268	-4789	0
606	0	0	-7449	-308	7141	3878	-7295	3416	-5154	-3317	-1113	-1191	-1292	-4442	0
607	0	0	-7344	-314	7030	3829	-7187	3358	-5071	-3257	-1070	-1241	-1162	-4508	0
608	0	0	-7187	-289	6898	3738	-7042	3304	-5001	-3189	-1037	-1216	-1179	-4343	0
609	0	0	-6845	-199	6646	3522	-6745	3223	-4735	-3005	-966	-1111	-1047	-4062	0
610	0	0	-6556	-118	6438	3337	-6497	3160	-4436	-2807	-931	-1030	-979	-3812	0
611	0	0	-6196	21	6217	3087	-6206	3119	-4264	-2723	-938	-1043	-919	-3734	0
612	0	0	-5888	100	5988	2894	-5938	3044	-4064	-2566	-805	-948	-779	-3449	0
613	0	0	-5669	108	5777	2780	-5723	2942	-3783	-2457	-793	-925	-737	-3282	0
614	0	0	-5107	131	5238	2488	-5172	2684	-3301	-2073	-713	-871	-570	-2906	0
615	0	0	-4617	126	4743	2245	-4680	2434	-2807	-1792	-568	-653	-446	-2475	0
616	0	0	-4308	58	4366	2125	-4337	2212	-2564	-1656	-599	-607	-432	-2277	0
617	0	0	-4230	-32	4198	2131	-4214	2083	-2471	-1602	-601	-587	-327	-2242	0
618	0	0	-4191	-114	4077	2152	-4134	1981	-2411	-1546	-562	-568	-314	-2163	0
619	0	0	-3949	-215	3734	2082	-3841	1759	-2176	-1435	-479	-576	-230	-1978	0
620	0	0	-3766	-298	3468	2032	-3617	1585	-1881	-1352	-407	-529	-131	-1738	0
621	0	0	-3580	-244	3336	1912	-3458	1546	-1777	-1305	-426	-453	-232	-1666	0
622	0	0	-3408	-190	3218	1799	-3313	1514	-1683	-1229	-424	-469	-116	-1664	0
623	0	0	-3280	-87	3193	1683	-3236	1553	-1437	-1175	-413	-436	-87	-1418	0
624	0	0	-2943	36	2979	1453	-2961	1507	-1218	-1045	-388	-428	-17	-1181	0
625	0	0	-2576	149	2725	1213	-2650	1437	-886	-814	-320	-422	64	-952	0
626	0	0	-2440	180	2620	1130	-2530	1400	-777	-808	-339	-298	54	-902	0
627	0	0	-2514	124	2638	1195	-2576	1381	-841	-863	-351	-386	1	-981	0
628	0	0	-2767	9	2776	1379	-2771	1392	-985	-1001	-296	-452	15	-1049	0
629	0	0	-2779	-11	2768	1395	-2773	1378	-898	-983	-374	-461	85	-1034	0
630	0	0	-2808	-139	2669	1473	-2738	1265	-904	-997	-393	-469	153	-1018	0
631	0	0	-2992	-308	2684	1650	-2838	1188	-964	-1125	-401	-517	129	-1129	0
632	0	0	-3081	-329	2752	1705	-2916	1211	-1047	-1202	-446	-539	21	-1121	0
633	0	0	-3163	-275	2888	1719	-3025	1306	-1156	-1216	-419	-558	161	-1144	0
634	0	0	-3032	-254	2778	1643	-2905	1262	-954	-1160	-415	-479	178	-921	0
635	0	0	-2841	-213	2628	1527	-2734	1207	-752	-1090	-364	-485	230	-793	0
636	0	0	-2769	-131	2638	1450	-2703	1253	-810	-1014	-413	-490	256	-826	0
637	0	0	-2996	-112	2884	1554	-2940	1386	-975	-1229	-378	-475	223	-956	0
638	0	0	-3091	-38	3053	1564	-3072	1507	-1196	-1439	-450	-576	60	-1195	0
639	0	0	-3193	27	3220	1583	-3206	1623	-1274	-1369	-486	-587	164	-1119	0
640	0	0	-3110	42	3152	1534	-3131	1597	-1299	-1536	-467	-655	106	-1144	0
641	0	0	-3128	36	3164	1546	-3146	1600	-1323	-1569	-453	-583	73	-1189	0
642	0	0	-3231	-50	3181	1640	-3206	1565	-1410	-1606	-558	-547	116	-1293	0
643	0	0	-3303	-89	3214	1696	-3258	1562	-1470	-1658	-506	-570	91	-1154	0
644	0	0	-3006	-65	2941	1535	-2973	1438	-1187	-1429	-436	-473	184	-919	0
645	0	0	-2754	-77	2677	1415	-2715	1300	-1034	-1301	-366	-420	256	-748	0
646	0	0	-2692	-120	2572	1406	-2632	1226	-1018	-1371	-413	-461	164	-725	0
647	0	0	-2673	-58	2615	1365	-2644	1278	-1043	-1519	-343	-438	279	-873	0
648	0	0	-2767	-13	2754	1390	-2760	1370	-1290	-1664	-415	-397	81	-983	0
649	0	0	-2656	40	2696	1308	-2676	1368	-1218	-1579	-384	-331	194	-935	0
650	0	0	-2664	112	2776	1276	-2720	1444	-1356	-1672	-395	-453	141	-913	0
651	0	0	-2621	133	2754	1244	-2687	1443	-1420	-1759	-370	-366	48	-1047	0
652	0	0	-2751	162	2913	1294	-2832	1537	-1598	-1875	-405	-446	126	-1177	0
653	0	0	-2948	194	3142	1377	-3045	1668	-1895	-2132	-533	-510	-34	-1546	0
654	0	0	-3115	161	3276	1477	-3195	1718	-2071	-2262	-473	-560	-126	-1565	0
655	0	0	-3296	182	3478	1557	-3387	1830	-2366	-2537	-667	-506	-195	-1930	0
656	0	0	-3705	190	3895	1757	-3800	2042	-2851	-2960	-731	-702	-356	-2388	0
657	0	0	-4470	75	4545	2197	-4507	2310	-3579	-3435	-793	-876	-566	-3010	0
658	0	0	-5209	54	5263	2577	-5236	2658	-4318	-3922	-960	-1115	-620	-3724	0
659	0	0	-5661	29	5690	2816	-5675	2859	-4756	-4262	-1164	-1177	-820	-4099	0
660	0	0	-6232	-9	6223	3120	-6227	3107	-5249	-4712	-1284	-1288	-886	-4630	0
661	0	0	-7128	3	7131	3562	-7129	3567	-6101	-5375	-1526	-1590	-1164	-5443	0
662	0	0	-7995	46	8041	3974	-8018	4043	-7016	-6087	-1736	-1699	-1552	-6326	0
663	0	0	-9237	75	9312	4581	-9274	4693	-8202	-7104	-2000	-2004	-1800	-7397	0
664	0	0	-10633	83	10716	5275	-10674	5399	-9463	-8078	-2287	-2423	-2225	-8520	0
665	0	0	-11871	100	11971	5885	-11921	6035	-10483	-8937	-2523	-2624	-2471	-9459	0
666	0	0	-13008	143	13151	6432	-13079	6647	-11515	-9855	-2735	-2927	-2671	-10505	0
667	0	0	-14302	145	14447	7078	-14374	7296	-12734	-10770	-3109	-3197	-3028	-11737	0
668	0	0	-15823	73	15896	7875	-15859	7984	-14160	-11851	-3410	-3585	-3447	-12920	0
669	0	0	-17374	62	17436	8656	-17405	8749	-15521	-12889	-3802	-3885	-3845	-14156	0
670	0	0	-18911	-190	18721	9550	-18816	9265	-16928	-13841	-4039	-4233	-4155	-15399	0
671	0	0	-20654	-155	20499	10404	-20576	10172	-18365	-14932	-4518	-4669	-4642	-16623	0
672	0	0	-21675	378	22053	10648	-21864	11215	-19400	-15661	-4663	-4817	-4853	-17698	0
673	0	0	-22403	1517	23920	10443	-23161	12718	-20544	-16453	-4890	-5051	-5181	-18765	0
674	0	0	-23084	2549	25633	10267	-24358	14091	-21549	-17037	-5296	-5430	-5513	-19549	0
675	0	0	-23600	3305	26905	10147	-25252	15105	-22311	-17452	-5560	-5649	-5759	-20284	0
676	0	0	-24044	3767	27811	10138	-25927	15789	-22705	-17931	-5767	-5690	-5938	-20756	0
677	0	0	-24124	4035	28159	10044	-26141	16097	-22985	-18057	-5829	-5717	-5994	-20849	0
678	0	0	-23982	4157	28139	9912	-26060	16148	-22795	-17989	-5882	-5606	-5845	-20723	0
679	0	0	-23280	4205	27485	9537	-25382	15845	-22403	-17673	-5695	-5399	-5773	-20482	0
680	0	0	-22991	4223	27214	9384	-25102	15718	-22329	-17712	-5690	-5375	-5610	-20480	0
681	0	0	-22975	4266	27241	9354	-25108	15753	-22414	-17719	-5827	-5346	-5719	-20629	0
682	0	0	-22566	4339	26905	9113	-24735	15622	-22011	-17520	-5814	-5131	-5618	-20273	1
683	0	0	-21608	4415	26023	8596	-23815	15219	-21047	-16837	-5624	-4871	-5371	-19271	0
684	0	0	-19718	4467	24185	7625	-21951	14326	-19147	-15803	-5309	-4330	-4962	-17782	0
685	185	0	-17295	4524	21819	6385	-19557	13171	-16988	-14478	-4774	-3662	-4260	-15812	0
686	185	0	-14804	4479	19283	5162	-17043	11881	-14614	-12955	-4304	-2985	-3788	-13915	0
687	185	0	-12396	4456	16852	3970	-14624	10654	-12340	-11380	-3914	-2337	-3346	-11985	0
688	185	0	-10080	4444	14524	2818	-12302	9484	-10243	-9919	-3478	-1815	-2975	-10093	0
689	185	0	-7599	4514	12113	1542	-9856	8313	-8052	-8246	-2946	-1171	-2469	-8087	0
690	185	0	-5308	4473	9781	417	-7544	7127	-6132	-6679	-2425	-599	-2046	-6429	0
691	185	0	-2978	4537	7515	-779	-5246	6026	-4405	-4667	-1930	-314	-2110	-5044	0
692	185	0	-1019	4661	5680	-1821	-3349	5170	-2917	-2706	-1392	9	-2306	-3713	0
693	185	0	373	4803	4430	-2588	-2028	4616	-1621	-1051	-954	446	-2163	-2619	0
694	185	0	1525	4869	3344	-3197	-909	4106	-135	60	-638	890	-2044	-1526	0
695	185	0	2322	4873	2551	-3597	-114	3712	923	719	-320	1235	-1790	-768	0
696	185	0	2745	4776	2031	-3760	357	3403	1524	1051	-205	1379	-1371	-248	0
697	185	0	3056	4706	1650	-3881	703	3178	1817	1059	-207	1152	-1204	0	0
698	185	0	2925	4539	1614	-3732	655	3076	1943	1012	-213	1117	-886	62	0
699	185	0	2842	4378	1536	-3610	653	2957	1786	1051	-182	894	-655	89	0
700	185	0	2707	4458	1751	-3582	478	3104	1513	975	-283	907	-572	-29	0
701	185	0	2291	4644	2353	-3467	-31	3498	1111	504	-281	715	-469	-386	0
702	185	0	1645	4735	3090	-3190	-722	3912	327	157	-419	552	-496	-905	0
703	185	0	894	4801	3907	-2847	-1506	4354	-455	-176	-517	349	-514	-1462	0
704	185	0	344	4842	4498	-2593	-2077	4670	-956	-539	-580	265	-467	-1792	0
705	185	0	-277	4869	5146	-2296	-2711	5007	-1604	-869	-690	50	-436	-2298	0
706	185	0	-1063	4793	5856	-1865	-3459	5324	-2360	-1350	-770	-153	-667	-2853	0
707	185	0	-1872	4766	6638	-1447	-4255	5702	-3018	-1889	-847	-273	-710	-3530	0
708	185	0	-2676	4793	7469	-1058	-5072	6131	-3769	-2450	-1016	-521	-919	-4122	0
709	185	0	-3224	4848	8072	-812	-5648	6460	-4190	-2667	-971	-550	-964	-4378	0
710	185	0	-3651	4921	8572	-635	-6111	6746	-4597	-2871	-1127	-822	-979	-4708	0
711	185	0	-3921	5016	8937	-547	-6429	6976	-4727	-3053	-1189	-838	-1070	-4898	0
712	185	0	-4221	5203	9424	-491	-6822	7313	-4968	-3109	-1198	-940	-1098	-5028	0
713	185	0	-4154	5439	9593	-642	-6873	7516	-4896	-3063	-1142	-944	-1154	-4900	0
714	185	0	-3697	5754	9451	-1028	-6574	7602	-4448	-2873	-1063	-824	-973	-4545	0
715	185	0	-3174	6182	9356	-1504	-6265	7769	-4009	-2626	-1057	-904	-849	-4314	0
716	185	0	-2553	6650	9203	-2048	-5878	7926	-3542	-2296	-902	-688	-679	-3792	0
717	185	0	-2077	7081	9158	-2502	-5617	8119	-3369	-2151	-886	-741	-704	-3686	0
718	185	0	-1631	7564	9195	-2966	-5413	8379	-3152	-1978	-826	-657	-694	-3391	0
719	185	0	-953	8035	8988	-3541	-4970	8511	-2671	-1649	-746	-690	-490	-3034	0
720	185	0	-244	8588	8832	-4172	-4538	8710	-2174	-1476	-628	-514	-450	-2599	0
721	185	0	460	9259	8799	-4859	-4169	9029	-1862	-1332	-611	-498	-395	-2360	0
722	185	0	1131	9785	8654	-5458	-3761	9219	-1501	-1127	-521	-384	-306	-2112	0
723	185	0	1670	10074	8404	-5872	-3367	9239	-1150	-841	-438	-236	-161	-1771	0
724	185	0	2200	9969	7769	-6084	-2784	8869	-605	-556	-242	-116	-116	-1189	0
725	185	0	2798	9729	6931	-6263	-2066	8330	-21	-157	-62	95	0	-739	0
726	185	0	3199	9436	6237	-6317	-1519	7836	372	100	102	172	129	-471	0
727	185	0	3221	9019	5798	-6120	-1288	7408	562	273	219	234	192	-300	0
728	185	0	3024	8324	5300	-5674	-1138	6812	558	141	180	194	50	-341	0
729	185	0	3135	7585	4450	-5360	-657	6017	968	529	349	424	213	85	0
730	185	0	3179	6890	3711	-5034	-266	5300	1229	677	378	384	335	261	0
731	185	0	3007	6072	3065	-4539	-29	4568	1389	822	337	388	263	355	0
732	185	0	2991	5400	2409	-4195	291	3904	1522	1016	450	481	370	613	0
733	185	0	2871	4692	1821	-3781	525	3256	1755	1173	512	455	453	776	0
734	185	0	3133	4236	1103	-3684	1015	2669	2166	1416	605	585	564	1167	0
735	185	0	3517	4114	597	-3815	1460	2355	2465	1683	603	739	556	1552	0
736	185	0	3989	4153	164	-4071	1912	2158	2694	1883	659	838	727	1765	0
737	185	0	4101	4215	114	-4158	1993	2164	2686	1895	613	770	673	1798	0
738	185	0	4118	4275	157	-4196	1980	2216	2508	1837	570	760	614	1730	0
739	185	0	4250	4312	62	-4281	2094	2187	2619	1957	585	913	744	1891	0
740	185	0	4275	4268	-7	-4271	2141	2130	2510	1868	523	803	613	1872	0
741	185	0	4349	4256	-93	-4302	2221	2081	2485	1817	659	902	711	1778	0
742	185	0	4014	4308	294	-4161	1860	2301	2087	1676	483	686	607	1592	0
743	185	0	4014	4351	337	-4182	1838	2344	2002	1439	440	667	492	1495	0
744	185	0	3959	4339	380	-4149	1789	2359	2040	1557	521	762	570	1672	0
745	185	0	4066	4304	238	-4185	1914	2271	2060	1499	397	706	549	1588	0
746	185	0	4096	4227	131	-4161	1982	2179	1971	1600	452	746	585	1662	0
747	185	0	3809	4171	362	-3990	1723	2266	1658	1286	345	614	496	1425	0
748	185	0	3602	4112	510	-3857	1546	2311	1563	1193	337	614	523	1288	0
749	185	0	3659	4124	465	-3891	1597	2294	1486	1208	327	587	516	1303	0
750	185	0	3717	4143	426	-3930	1645	2284	1569	1247	310	614	512	1466	0
751	185	0	3721	4147	426	-3934	1647	2286	1480	1117	225	642	529	1332	0
752	185	0	3771	4172	401	-3971	1685	2286	1522	1061	271	657	504	1484	0
753	185	0	3785	4196	411	-3990	1687	2303	1548	1086	155	647	549	1458	0
754	185	0	4062	4147	85	-4104	1988	2116	1905	1259	339	766	694	1949	0
755	185	0	4420	4124	-296	-4272	2358	1914	2112	1375	296	772	636	2099	0
756	185	0	4573	4046	-527	-4309	2550	1759	2252	1447	374	760	704	2203	0
757	185	0	4506	3911	-595	-4208	2550	1658	2221	1429	378	789	746	2240	0
758	185	0	4292	3829	-463	-4060	2377	1683	2011	1292	314	694	667	2139	0
759	185	0	4485	3812	-673	-4148	2579	1569	2234	1400	287	803	834	2293	0
760	185	0	4661	3769	-892	-4215	2776	1438	2339	1528	331	867	801	2469	0
761	185	0	4729	3792	-937	-4260	2833	1427	2298	1548	323	843	801	2539	0
762	185	0	4866	3788	-1078	-4327	2972	1355	2425	1602	399	931	896	2632	0
763	185	0	4950	3812	-1138	-4381	3044	1337	2477	1526	475	892	820	2745	0
764	185	0	5336	3757	-1579	-4546	3457	1089	2840	1905	564	1057	1068	3138	0
765	185	0	5811	3742	-2069	-4776	3940	836	3265	2143	568	1191	1129	3443	0
766	185	0	6146	3718	-2428	-4932	4287	645	3422	2293	636	1282	1231	3670	0
767	185	0	6234	3734	-2500	-4984	4367	617	3426	2279	690	1237	1131	3664	0
768	185	0	6327	3753	-2574	-5040	4450	589	3360	2283	655	1282	1231	3651	0
769	185	0	6446	3800	-2646	-5123	4546	577	3441	2322	702	1305	1212	3738	0
770	185	0	6545	3804	-2741	-5174	4643	531	3447	2440	723	1390	1233	3767	0
771	185	0	6531	3781	-2750	-5156	4640	515	3365	2448	762	1344	1193	3736	0
772	185	0	6597	3794	-2803	-5195	4700	495	3272	2388	760	1305	1183	3621	0
773	185	0	6453	3722	-2731	-5087	4592	495	3154	2349	748	1336	1165	3579	0
774	185	0	6559	3750	-2809	-5154	4684	470	3265	2512	779	1377	1196	3701	0
775	185	0	6842	3773	-3069	-5307	4955	352	3426	2572	876	1431	1125	3769	0
776	185	0	6843	3701	-3142	-5272	4992	279	3396	2591	847	1379	1181	3676	0
777	185	0	6638	3763	-2875	-5200	4756	444	3142	2428	807	1383	983	3443	0
778	185	0	6415	3829	-2586	-5122	4500	621	2766	2166	820	1156	865	3102	0
779	185	0	6288	3883	-2405	-5085	4346	739	2737	2209	760	1262	861	3043	0
780	185	0	6191	3916	-2275	-5053	4233	820	2587	2054	741	1096	756	2838	0
781	185	0	6151	3891	-2260	-5021	4205	815	2492	2052	715	1125	777	2733	0
782	185	0	5914	3881	-2033	-4897	3973	924	2359	1839	632	1088	582	2516	0
783	185	0	5676	3845	-1831	-4760	3753	1007	2118	1747	624	999	552	2326	0
784	185	0	5800	3812	-1988	-4806	3894	912	2209	1837	597	1018	599	2405	0
785	185	0	5758	3753	-2005	-4755	3881	874	2328	1895	682	1024	591	2473	0
786	185	0	5753	3728	-2025	-4740	3889	851	2258	1866	603	966	477	2277	0
787	185	0	5598	3703	-1895	-4650	3746	904	2068	1742	580	898	453	2005	0
788	185	0	5313	3781	-1532	-4547	3422	1124	1831	1486	570	803	403	1718	0
789	185	0	5097	3751	-1346	-4424	3221	1202	1701	1394	494	679	254	1633	0
790	185	0	5055	3744	-1311	-4399	3183	1216	1724	1383	521	679	203	1610	0
791	185	0	4876	3775	-1101	-4325	2988	1337	1532	1280	457	570	98	1425	0
792	185	0	4691	3815	-876	-4253	2783	1469	1295	1101	479	473	71	1181	0
793	185	0	4475	3777	-698	-4126	2586	1539	1233	1057	399	485	36	1086	0
794	185	0	4535	3775	-760	-4155	2647	1507	1332	1187	376	545	32	1228	0
795	185	0	4589	3736	-853	-4162	2721	1441	1476	1196	397	572	38	1251	0
796	185	0	4648	3744	-904	-4196	2776	1420	1489	1228	407	514	42	1129	0
797	185	0	4413	3779	-634	-4096	2523	1572	1299	1164	399	502	38	1008	0
798	185	0	4211	3823	-388	-4017	2299	1717	1057	843	388	403	-100	791	0
799	185	0	4083	3878	-205	-3980	2144	1836	1018	970	329	428	-95	838	0
800	185	0	4096	3916	-180	-4006	2138	1868	1034	832	347	395	-118	715	0
801	185	0	4085	3932	-153	-4008	2119	1889	991	830	316	420	-97	593	0
802	185	0	3806	3895	89	-3850	1858	1992	719	739	263	378	-159	453	0
803	185	0	3704	3901	197	-3802	1753	2049	601	702	250	213	-149	349	0
804	185	0	3780	3911	131	-3845	1824	2021	857	845	246	399	-166	558	0
805	185	0	3867	3874	7	-3870	1930	1940	971	876	300	389	-162	669	0
806	185	0	3839	3854	15	-3846	1912	1934	915	855	292	279	-170	583	0
807	185	0	3672	3769	97	-3720	1787	1933	719	808	273	335	-234	428	0
808	185	0	3355	3777	422	-3566	1466	2099	376	646	279	137	-271	126	0
809	185	0	3313	3850	537	-3581	1388	2193	455	541	223	219	-316	168	0
810	185	0	3286	3833	547	-3559	1369	2190	259	680	195	168	-281	190	0
811	185	0	3184	3798	614	-3491	1285	2206	228	519	120	149	-378	15	0
812	185	0	3023	3769	746	-3396	1138	2257	124	554	143	162	-349	21	0
813	185	0	2938	3779	841	-3358	1048	2310	42	514	147	97	-370	15	0
814	185	0	3058	3806	748	-3432	1155	2277	285	634	164	199	-306	147	0
815	185	0	3298	3866	568	-3582	1365	2217	504	793	308	232	-213	461	0
816	185	0	3507	3918	411	-3712	1548	2164	599	857	223	331	-269	411	0
817	185	0	3403	3953	550	-3678	1426	2251	479	812	246	267	-170	322	0
818	185	0	3267	4002	735	-3634	1266	2368	246	680	205	221	-261	145	0
819	185	0	3254	4033	779	-3643	1237	2406	378	721	215	242	-211	275	0
820	185	0	3352	4009	657	-3680	1347	2333	382	770	164	226	-221	256	0
821	185	0	3213	4000	787	-3606	1213	2393	275	708	180	159	-228	263	0
822	185	0	3203	3994	791	-3598	1206	2392	271	675	240	166	-172	277	0
823	185	0	3147	4008	861	-3577	1143	2434	194	665	195	221	-258	283	0
824	185	0	3320	4033	713	-3676	1303	2373	459	735	279	168	-188	477	0
825	185	0	3602	4141	539	-3871	1531	2340	618	954	291	331	-65	642	0
826	185	0	3651	4200	549	-3925	1551	2374	688	927	207	312	-77	671	0
827	185	0	3618	4188	570	-3903	1524	2379	667	896	310	300	-106	603	0
828	185	0	3336	4172	836	-3754	1250	2504	422	682	110	230	-118	291	0
829	185	0	3486	4254	768	-3870	1359	2511	601	816	318	312	-69	582	0
830	185	0	3430	4341	911	-3885	1259	2626	467	702	157	194	-102	374	0
831	185	0	3422	4370	948	-3896	1237	2659	403	762	172	166	-71	438	0
832	185	0	3325	4465	1140	-3895	1092	2802	329	667	230	97	-97	442	0
833	185	0	3213	4483	1270	-3848	971	2876	292	622	93	137	-153	378	0
834	185	0	3300	4425	1125	-3862	1087	2775	525	748	149	176	23	585	0
835	185	0	3433	4399	966	-3916	1233	2682	711	801	129	289	54	752	0
836	185	0	3581	4454	873	-4017	1354	2663	808	900	126	236	114	704	0
837	185	0	3413	4545	1132	-3979	1140	2838	558	787	133	108	40	609	0
838	185	0	3207	4555	1348	-3881	929	2951	362	609	128	122	11	411	0
839	185	0	3108	4568	1460	-3838	824	3014	397	673	56	135	19	504	0
840	185	0	3052	4607	1555	-3829	748	3081	351	626	65	-7	65	444	0
841	185	0	2935	4628	1693	-3781	621	3160	291	549	1	104	5	316	0
842	185	0	2848	4642	1794	-3745	527	3218	304	471	91	124	75	279	0
843	185	0	2617	4599	1982	-3608	317	3290	27	465	7	-52	-38	211	0
844	185	0	2697	4586	1889	-3641	404	3237	267	545	44	48	97	397	0
845	185	0	2842	4615	1773	-3728	534	3194	426	585	100	40	141	539	0
846	185	0	3009	4634	1625	-3821	692	3129	613	692	97	133	205	630	0
847	185	0	2788	4696	1908	-3742	440	3302	432	434	46	19	60	488	0
848	185	0	2656	4729	2073	-3692	291	3401	275	457	46	1	131	294	0
849	185	0	2466	4766	2300	-3616	83	3533	199	314	-62	-5	-11	323	0
850	185	0	2638	4851	2213	-3744	212	3532	217	395	100	-38	139	339	0
851	185	0	2496	4851	2355	-3673	70	3603	128	335	52	-73	141	226	0
852	185	0	2431	4869	2438	-3650	-3	3653	85	246	13	-120	65	199	0
853	185	0	2332	4873	2541	-3602	-104	3707	73	217	-44	1	58	213	0
854	185	0	2427	4867	2440	-3647	-6	3653	302	327	54	-32	81	393	0
855	185	0	2597	4859	2262	-3728	167	3560	461	467	32	17	174	562	0
856	185	0	2642	4797	2155	-3719	243	3476	502	465	110	-75	176	560	0
857	185	0	2534	4720	2186	-3627	174	3453	388	413	42	1	170	358	0
858	185	0	2178	4694	2516	-3436	-169	3605	124	170	-7	-162	48	161	0
859	185	0	2154	4683	2529	-3418	-187	3606	205	217	21	-149	180	242	0
860	185	0	2194	4628	2434	-3411	-120	3531	203	234	100	-161	147	302	0
861	185	0	2067	4557	2490	-3312	-211	3523	155	199	-44	-168	168	149	0
862	185	0	1998	4438	2440	-3218	-221	3439	172	207	-7	-207	226	182	0
863	185	0	1703	4322	2619	-3012	-458	3470	-44	0	-31	-271	64	97	0
864	185	0	1810	4159	2349	-2984	-269	3254	228	228	7	-135	172	258	0
865	185	0	1857	4033	2176	-2945	-159	3104	360	273	-40	-106	252	384	0
866	185	0	1930	3926	1996	-2928	-33	2961	450	310	48	-91	283	382	0
867	185	0	1684	3839	2155	-2761	-235	2997	285	120	-15	-95	50	238	0
868	185	0	1478	3856	2378	-2667	-450	3117	17	83	-44	-228	139	122	0
869	185	0	1444	3874	2430	-2659	-493	3152	32	58	1	-240	153	118	0
870	185	0	1375	3854	2479	-2614	-552	3166	7	-56	-93	-230	161	-32	0
871	185	0	1276	3815	2539	-2545	-631	3177	-50	-89	-62	-302	75	-31	0
872	185	0	1146	3759	2613	-2452	-733	3186	-120	-98	-128	-331	100	-126	1
873	185	0	906	3682	2776	-2294	-935	3229	-248	-147	-194	-294	60	-170	0
874	185	0	1032	3530	2498	-2281	-733	3014	-95	-42	-54	-203	162	32	0
875	185	0	1080	3404	2324	-2242	-622	2864	13	73	-102	-244	104	95	0
876	185	0	1056	3325	2269	-2190	-606	2797	147	46	-79	-244	149	161	0
877	178	0	1003	3268	2265	-2135	-631	2766	9	-34	-89	-335	122	-11	0
878	178	0	729	3247	2518	-1988	-894	2882	-300	-184	-97	-323	-9	-244	0
879	178	0	615	3292	2677	-1953	-1031	2984	-306	-199	-100	-327	54	-217	0
880	178	0	652	3315	2663	-1983	-1005	2989	-343	-254	-124	-372	-13	-294	0
881	178	0	569	3290	2721	-1929	-1076	3005	-411	-298	-135	-405	27	-283	0
882	178	0	477	3268	2791	-1872	-1157	3029	-450	-388	-67	-349	44	-374	0
883	178	0	339	3247	2908	-1793	-1284	3077	-599	-448	-184	-407	-56	-475	0
884	178	0	437	3224	2787	-1830	-1175	3005	-481	-331	-129	-333	17	-279	0
885	178	0	693	3187	2494	-1940	-900	2840	-223	-153	-62	-236	145	-161	0
886	178	0	691	3154	2463	-1922	-886	2808	-182	-147	-79	-221	87	-137	0
887	178	0	630	3105	2475	-1867	-922	2790	-277	-203	-79	-211	58	-236	0
888	178	0	409	3059	2650	-1734	-1120	2854	-475	-292	-93	-252	-56	-401	0
889	178	0	287	3030	2743	-1658	-1228	2886	-516	-341	-108	-341	-38	-403	0
890	178	0	362	3045	2683	-1703	-1160	2864	-498	-265	-95	-355	-29	-351	0
891	178	0	277	2985	2708	-1631	-1215	2846	-554	-327	-75	-341	-73	-424	0
892	178	0	231	2956	2725	-1593	-1247	2840	-634	-395	-108	-374	-133	-473	0
893	178	0	111	2958	2847	-1534	-1368	2902	-671	-353	-155	-339	-62	-525	0
894	178	0	302	3016	2714	-1659	-1206	2865	-485	-226	-81	-337	-65	-273	0
895	178	0	613	2997	2384	-1805	-885	2690	-153	-32	-65	-174	52	-91	0
896	178	0	650	2948	2298	-1799	-824	2623	-38	29	32	-226	44	42	0
897	178	0	665	2981	2316	-1823	-825	2648	-147	-11	-58	-273	15	-143	0
898	178	0	428	2948	2520	-1688	-1046	2734	-343	-69	-56	-201	-62	-285	0
899	178	0	404	2902	2498	-1653	-1047	2700	-281	-64	-5	-166	73	-223	0
900	178	0	440	2882	2442	-1661	-1001	2662	-341	-56	-42	-209	-23	-281	0
901	178	0	456	2884	2428	-1670	-986	2656	-347	-27	-13	-203	34	-203	0
902	178	0	272	2840	2568	-1556	-1148	2704	-442	-180	-106	-283	-60	-364	0
903	178	0	351	2859	2508	-1605	-1078	2683	-438	-58	-44	-170	19	-285	0
904	178	0	258	2778	2520	-1518	-1131	2649	-426	-75	-118	-261	-65	-248	0
905	178	0	551	2813	2262	-1682	-855	2537	-71	145	3	-114	143	-69	0
906	178	0	634	2818	2184	-1726	-775	2501	-91	188	-1	-122	27	38	0
907	178	0	541	2764	2223	-1652	-841	2493	-261	100	-17	-164	-23	-195	0
908	178	0	308	2760	2452	-1534	-1072	2606	-424	-40	-48	-258	-48	-448	0
909	178	0	248	2830	2582	-1539	-1167	2706	-477	-87	-81	-258	-64	-382	0
910	178	0	275	2851	2576	-1563	-1150	2713	-475	-31	5	-246	-104	-325	0
911	178	0	212	2865	2653	-1538	-1220	2759	-502	-114	-42	-296	-145	-479	0
912	178	0	60	2896	2836	-1478	-1388	2866	-723	-89	-58	-318	-135	-552	0
913	178	0	-45	2851	2896	-1403	-1470	2873	-805	-228	-85	-378	-213	-657	0
914	178	0	-78	2816	2894	-1369	-1486	2855	-671	-151	-64	-300	-259	-558	0
915	178	0	143	2853	2710	-1498	-1283	2781	-475	-29	-19	-236	-205	-374	0
916	178	0	200	2776	2576	-1488	-1188	2676	-426	-40	-23	-256	-149	-405	0
917	178	0	49	2799	2750	-1424	-1350	2774	-614	-48	-52	-318	-188	-638	0
918	178	0	-94	2847	2941	-1376	-1517	2894	-867	-213	-120	-329	-300	-818	0
919	178	0	-101	2886	2987	-1392	-1544	2936	-795	-217	-50	-296	-223	-692	0
920	178	0	-60	2890	2950	-1415	-1505	2920	-826	-250	-58	-248	-275	-777	0
921	178	0	10	2970	2960	-1490	-1475	2965	-793	-300	9	-248	-308	-779	0
922	178	0	-167	2991	3158	-1412	-1662	3074	-929	-397	-102	-306	-355	-919	0
923	178	0	-105	2929	3034	-1412	-1569	2981	-873	-343	-75	-263	-259	-1012	0
924	178	0	-99	2896	2995	-1398	-1547	2945	-873	-213	-104	-238	-263	-851	0
925	178	0	194	2875	2681	-1534	-1243	2778	-556	-108	7	-186	-234	-533	0
926	178	0	196	2832	2636	-1514	-1220	2734	-502	-15	-73	-192	-166	-632	0
927	178	0	156	2714	2558	-1435	-1201	2636	-582	-194	-75	-155	-279	-814	0
928	178	0	-156	2651	2807	-1247	-1481	2729	-925	-393	-71	-226	-356	-956	0
929	178	0	-285	2619	2904	-1167	-1594	2761	-1022	-395	-108	-314	-345	-948	0
930	178	0	-246	2617	2863	-1185	-1554	2740	-1080	-409	-137	-261	-341	-1132	0
931	178	0	-452	2605	3057	-1076	-1754	2831	-1290	-580	-141	-335	-403	-1270	0
932	178	0	-596	2634	3230	-1019	-1913	2932	-1443	-719	-194	-318	-438	-1392	0
933	178	0	-855	2584	3439	-864	-2147	3011	-1695	-880	-271	-358	-595	-1639	0
934	178	0	-959	2651	3610	-846	-2284	3130	-1718	-921	-285	-453	-541	-1691	0
935	178	0	-867	2714	3581	-923	-2224	3147	-1701	-874	-312	-384	-531	-1629	0
936	178	0	-1042	2741	3783	-849	-2412	3262	-1893	-938	-322	-463	-574	-1848	0
937	178	0	-1300	2741	4041	-720	-2670	3391	-2229	-1212	-362	-533	-677	-2219	0
938	178	0	-1940	2694	4634	-377	-3287	3664	-2865	-1550	-411	-682	-772	-2702	0
939	178	0	-2361	2688	5049	-163	-3705	3868	-3263	-1806	-570	-746	-944	-3051	0
940	178	0	-2832	2716	5548	58	-4190	4132	-3740	-2134	-690	-921	-1070	-3443	0
941	178	0	-3424	2741	6165	341	-4794	4453	-4353	-2508	-766	-1078	-1226	-4000	0
942	178	0	-4112	2683	6795	714	-5453	4739	-4945	-2942	-923	-1162	-1367	-4626	0
943	178	0	-4916	2646	7562	1135	-6239	5104	-5602	-3373	-1045	-1377	-1522	-5269	0
944	178	0	-5591	2632	8223	1479	-6907	5427	-6215	-3848	-1096	-1598	-1755	-5670	0
945	178	0	-6117	2688	8805	1714	-7461	5746	-6663	-4192	-1241	-1693	-1808	-6237	0
946	178	0	-6910	2747	9657	2081	-8283	6202	-7548	-4667	-1377	-1846	-2064	-6943	0
947	178	0	-7952	2787	10739	2582	-9345	6763	-8473	-5369	-1631	-2102	-2341	-7839	0
948	178	0	-9167	2849	12016	3159	-10591	7432	-9729	-6186	-1825	-2388	-2686	-8993	0
949	178	0	-10427	2842	13269	3792	-11848	8055	-10708	-6939	-2050	-2636	-2975	-9911	0
950	178	0	-11552	2774	14326	4389	-12939	8550	-11707	-7550	-2254	-2877	-3201	-10741	0
951	178	0	-12827	2762	15589	5032	-14208	9175	-12902	-8353	-2572	-3276	-3546	-11806	0
952	178	0	-14115	2780	16895	5667	-15505	9837	-14066	-9143	-2729	-3534	-3810	-12904	0
953	178	0	-15547	2721	18268	6413	-16907	10494	-15271	-10045	-3032	-3750	-4200	-13971	0
954	178	0	-16882	2677	19559	7102	-18220	11118	-16482	-10786	-3311	-4060	-4514	-15003	0
955	178	0	-18065	2725	20790	7670	-19427	11757	-17558	-11469	-3532	-4248	-4753	-15966	0
956	178	0	-19528	2731	22259	8398	-20893	12495	-18788	-12410	-3790	-4685	-5113	-17178	0
957	178	0	-21136	2745	23881	9195	-22508	13313	-20290	-13335	-4052	-4972	-5488	-18497	0
958	178	0	-22817	2752	25569	10032	-24193	14160	-21782	-14404	-4434	-5325	-5977	-19861	0
959	178	0	-24279	2807	27086	10736	-25682	14946	-22983	-15170	-4667	-5583	-6206	-20971	0
960	178	0	-25652	2807	28459	11422	-27055	15633	-24197	-15972	-4915	-5878	-6514	-22053	0
961	178	0	-27171	2805	29976	12183	-28573	16390	-25540	-16907	-5228	-6250	-6900	-23318	0
962	178	0	-28904	2801	31705	13051	-30304	17253	-27014	-18005	-5571	-6541	-7383	-24715	0
963	178	0	-29040	2743	31783	13148	-30411	17263	-28712	-18891	-5864	-6906	-7715	-26170	0
964	178	0	-29110	2673	31783	13218	-30446	17228	-29992	-19875	-6204	-7350	-8070	-27375	0
965	178	0	-29064	2719	31783	13172	-30423	17251	-31261	-20773	-6489	-7598	-8404	-28593	0
966	178	0	-29069	2714	31783	13177	-30426	17248	-31784	-21673	-6826	-7855	-8780	-29808	0
967	178	0	-29155	2628	31783	13263	-30469	17205	-31784	-22798	-7117	-8365	-9267	-31358	0
968	178	0	-29170	2613	31783	13278	-30476	17198	-31784	-24717	-8248	-9506	-10460	-31784	0
969	178	0	-28742	3041	31783	12850	-30262	17412	-31784	-25604	-8268	-9379	-10388	-31784	0
970	178	0	-27587	4196	31783	11695	-29685	17989	-31784	-26651	-8450	-9764	-10782	-31784	0
971	178	0	-27145	4638	31783	11253	-29464	18210	-31784	-27714	-8962	-10266	-11215	-31784	0
972	178	0	-26875	4908	31783	10983	-29329	18345	-31784	-28444	-9232	-10528	-11478	-31784	0
973	178	0	-26753	5030	31783	10861	-29268	18406	-31784	-29251	-9451	-10666	-11756	-31784	0
974	178	0	-26755	5028	31783	10863	-29269	18405	-31784	-29406	-9601	-10759	-11822	-31784	0
975	178	0	-26738	5045	31783	10846	-29260	18414	-31784	-28919	-9494	-10551	-11682	-31784	0
976	178	0	-26635	5148	31783	10743	-29209	18465	-31784	-28294	-9284	-10196	-11397	-31784	0
977	178	0	-26545	5238	31783	10653	-29164	18510	-31784	-27468	-9069	-9845	-11032	-31784	0
978	178	0	-26472	5311	31783	10580	-29127	18547	-31784	-25796	-8549	-9100	-10363	-31784	1
979	178	0	-26313	5470	31783	10421	-29048	18626	-31784	-23155	-7800	-8132	-9275	-30211	0
980	178	0	-26291	5492	31783	10399	-29037	18637	-28232	-19890	-6764	-6791	-8093	-25689	0
981	178	0	-26291	5492	31783	10399	-29037	18637	-22742	-16416	-5691	-5519	-6881	-20961	0
982	178	0	-20897	5554	26451	7671	-23674	16002	-17397	-12827	-4526	-4077	-5558	-16098	0
983	178	0	-14835	5626	20461	4604	-17648	13043	-12037	-9457	-3375	-2502	-4215	-11347	0
984	178	0	-8783	5699	14482	1542	-11632	10090	-6650	-5899	-2192	-968	-2925	-6409	0
985	191	0	-2842	5682	8524	-1420	-5683	7103	-1317	-2335	-1125	448	-1546	-2000	0
986	191	0	2435	5550	3115	-3992	-340	4332	3274	861	-283	1732	-318	2066	0
987	191	0	7039	5441	-1598	-6240	4318	1921	7271	3526	479	2805	692	5523	0
988	191	0	10890	5437	-5453	-8163	8171	-8	10520	5626	1224	3662	1676	8219	0
989	191	0	14140	5391	-8749	-9765	11444	-1679	13203	7488	1722	4289	2496	10545	0
990	191	0	16790	5335	-11455	-11062	14122	-3060	15333	8984	2159	4867	3156	12293	0
991	191	0	18656	5333	-13323	-11994	15989	-3995	15578	9845	2390	5003	3557	13405	0
992	191	0	19917	5484	-14433	-12700	17175	-4474	15438	10363	2512	5160	3779	13475	0
993	191	0	20571	5529	-15042	-13050	17806	-4756	15393	10541	2562	5152	3870	13444	0
994	191	0	20905	5494	-15411	-13199	18158	-4958	15335	10598	2640	5073	4103	13341	0
995	191	0	20936	5430	-15506	-13183	18221	-5038	15275	10481	2646	5024	4058	13360	0
996	191	0	20753	5472	-15281	-13112	18017	-4904	15246	10210	2646	4851	4050	13254	0
997	191	0	20310	5501	-14809	-12905	17559	-4654	15163	9963	2580	4673	3996	13071	0
998	191	0	19661	5532	-14129	-12596	16895	-4298	14988	9560	2492	4479	3829	12458	0
999	191	0	19354	5600	-13754	-12477	16554	-4077	14926	9467	2554	4337	3810	12121	0
1000	191	0	19185	5596	-13589	-12390	16387	-3996	14868	9410	2632	4203	3817	11894	0
1001	191	0	19048	5567	-13481	-12307	16264	-3957	14778	9377	2716	4114	3668	11843	0
1002	191	0	19001	5540	-13461	-12270	16231	-3960	14767	9379	2653	4015	3682	11756	0
1003	191	0	18844	5554	-13290	-12199	16067	-3868	14662	9339	2750	3961	3635	11806	0
1004	191	0	19011	5494	-13517	-12252	16264	-4011	14621	9804	2704	3961	3709	12136	0
1005	191	0	19546	5503	-14043	-12524	16794	-4270	14536	10233	2962	4019	3872	12710	0
1006	191	0	20021	5561	-14460	-12791	17240	-4449	14447	10402	3041	4075	3914	12549	0
1007	191	0	20286	5626	-14660	-12956	17473	-4517	14425	10567	3057	4128	4052	12545	0
1008	191	0	20453	5620	-14833	-13036	17643	-4606	14268	10615	3078	4149	3969	12495	0
1009	191	0	20716	5581	-15135	-13148	17925	-4777	14218	10732	3162	4188	4095	12355	0
1010	191	0	20912	5476	-15436	-13194	18174	-4980	14183	10765	3224	4188	4167	12394	0
1011	191	0	21135	5433	-15702	-13284	18418	-5134	14086	10848	3127	4254	4233	12253	0
1012	191	0	21279	5311	-15968	-13295	18623	-5328	14037	10827	3206	4320	4171	12223	0
1013	191	0	21349	5257	-16092	-13303	18720	-5417	13935	10885	3193	4287	4318	12152	0
1014	191	0	21590	5230	-16360	-13410	18975	-5565	13859	11030	3261	4413	4341	12154	0
1015	191	0	21942	5181	-16761	-13561	19351	-5790	13805	11116	3327	4446	4473	12022	0
1016	191	0	21965	5142	-16823	-13553	19394	-5840	13806	11085	3369	4417	4465	12055	0
1017	191	0	21995	5073	-16922	-13534	19458	-5924	13638	11063	3441	4359	4343	11969	0
1018	191	0	21916	5009	-16907	-13462	19411	-5949	13715	10968	3571	4462	4382	11925	0
1019	191	0	21702	4943	-16759	-13322	19230	-5908	13535	10959	3385	4330	4266	11818	0
1020	191	0	21820	4898	-16922	-13359	19371	-6012	13405	11081	3538	4337	4262	11799	0
1021	191	0	21683	4842	-16841	-13262	19262	-5999	13399	10933	3575	4279	4254	11737	0
1022	191	0	21576	4766	-16810	-13171	19193	-6022	13312	10914	3552	4174	4130	11608	0
1023	191	0	21506	4681	-16825	-13093	19165	-6072	13261	10891	3606	4124	4091	11605	0
1024	191	0	21358	4640	-16718	-12999	19038	-6039	13244	10844	3590	3986	4068	11562	0
1025	191	0	21475	4611	-16864	-13043	19169	-6126	13131	10860	3645	4058	4004	11575	0
1026	191	0	21508	4524	-16984	-13016	19246	-6230	13112	10846	3627	4132	4044	11399	0
1027	191	0	21405	4493	-16912	-12949	19158	-6209	12951	10695	3521	4149	3961	11341	0
1028	191	0	21106	4438	-16668	-12772	18887	-6115	12992	10499	3507	3949	3949	11283	0
1029	191	0	20829	4376	-16453	-12602	18641	-6038	12833	10423	3400	3899	3817	11267	0
1030	191	0	20778	4308	-16470	-12543	18624	-6081	12792	10363	3369	3975	3829	11147	0
1031	191	0	20609	4246	-16363	-12427	18486	-6058	12736	10287	3237	3860	3781	11186	0
1032	191	0	20278	4275	-16003	-12276	18140	-5864	12672	9981	3251	3695	3653	11059	0
1033	191	0	19725	4312	-15413	-12018	17569	-5550	12571	9626	3071	3536	3589	11019	0
1034	191	0	19190	4297	-14893	-11743	17041	-5298	12557	9300	3001	3472	3464	10957	0
1035	191	0	18816	4332	-14484	-11574	16650	-5076	12443	9019	2832	3346	3389	10887	0
1036	191	0	18346	4285	-14061	-11315	16203	-4888	12381	8743	2820	3212	3288	10832	0
1037	191	0	17672	4219	-13453	-10945	15562	-4617	12214	8295	2642	3010	3131	10811	0
1038	191	0	16889	4202	-12687	-10545	14788	-4242	11432	7843	2551	2913	3016	10499	0
1039	191	0	16188	4192	-11996	-10190	14092	-3902	10768	7379	2328	2684	2842	10056	0
1040	191	0	15684	4101	-11583	-9892	13633	-3741	10276	7178	2289	2692	2863	9568	0
1041	191	0	14993	4097	-10896	-9545	12944	-3399	9573	6667	2137	2436	2642	9133	0
1042	191	0	14402	4060	-10342	-9231	12372	-3141	8984	6425	2021	2328	2543	8592	0
1043	191	0	13823	4079	-9744	-8951	11783	-2832	8466	6039	1889	2248	2411	8190	0
1044	191	0	13343	4074	-9269	-8708	11306	-2597	8111	5761	1844	2143	2351	7921	0
1045	191	0	12989	4044	-8945	-8516	10967	-2450	7727	5658	1775	2095	2337	7552	0
1046	191	0	12576	4054	-8522	-8315	10549	-2234	7346	5319	1643	2044	2229	7195	0
1047	191	0	11752	3963	-7789	-7857	9770	-1913	6566	4723	1497	1815	2064	6466	0
1048	191	0	10966	3975	-6991	-7470	8978	-1508	5924	4221	1406	1656	1829	5903	0
1049	191	0	10273	3988	-6285	-7130	8279	-1148	5243	3810	1309	1524	1701	5521	0
1050	191	0	9629	3916	-5713	-6772	7671	-898	4630	3536	1119	1460	1627	4958	0
1051	191	0	8983	3914	-5069	-6448	7026	-577	4011	3047	1045	1245	1476	4421	0
1052	191	0	8238	3850	-4388	-6044	6313	-269	3484	2661	878	1200	1301	3912	0
1053	191	0	7652	3848	-3804	-5750	5728	22	2906	2345	791	1045	1243	3433	0
1054	191	0	7125	3798	-3327	-5461	5226	235	2556	2033	717	981	1119	3292	0
1055	191	0	6913	3765	-3148	-5339	5030	308	2386	1848	655	987	1129	3034	0
1056	191	0	6504	3804	-2700	-5154	4602	552	2029	1641	640	927	1065	2822	0
1057	191	0	6093	3777	-2316	-4935	4204	730	1645	1231	607	787	929	2349	0
1058	191	0	5564	3751	-1813	-4657	3688	969	1146	979	566	651	793	2021	0
1059	191	0	5187	3748	-1439	-4467	3313	1154	851	750	477	715	750	1759	0
1060	191	0	5109	3767	-1342	-4438	3225	1212	793	711	467	677	787	1629	0
1061	191	0	4847	3755	-1092	-4301	2969	1331	585	533	444	568	673	1544	0
1062	191	0	4659	3781	-878	-4220	2768	1451	444	481	485	529	616	1418	0
1063	191	0	4417	3806	-611	-4111	2514	1597	285	349	428	424	589	1210	0
1064	191	0	4544	3829	-715	-4186	2629	1557	519	475	473	603	611	1379	0
1065	191	0	4713	3825	-888	-4269	2800	1468	692	696	490	667	700	1453	0
1066	191	0	4822	3800	-1022	-4311	2922	1389	851	733	483	640	671	1581	0
1067	191	0	4757	3817	-940	-4287	2848	1438	781	826	481	704	706	1509	0
1068	191	0	4647	3821	-826	-4234	2736	1497	657	717	510	640	488	1354	0
1069	191	0	4564	3808	-756	-4186	2660	1526	754	799	485	675	614	1321	0
1070	191	0	4571	3755	-816	-4163	2693	1469	783	915	506	733	556	1375	0
1071	191	0	4566	3769	-797	-4167	2681	1486	772	954	465	640	486	1245	0
1072	191	0	4520	3779	-741	-4149	2630	1519	752	952	541	657	591	1160	0
1073	191	0	4366	3779	-587	-4072	2476	1596	669	904	428	531	481	1065	0
1074	191	0	4541	3810	-731	-4175	2636	1539	966	1109	496	700	570	1187	0
1075	191	0	4560	3852	-708	-4206	2634	1572	1059	1266	420	671	514	1325	0
1076	191	0	4693	3881	-812	-4287	2752	1534	1181	1311	438	655	533	1264	0
1077	191	0	4612	3926	-686	-4269	2649	1620	1103	1348	419	659	446	1257	0
1078	191	0	4246	3903	-343	-4074	2294	1780	776	1099	310	448	353	843	0
1079	191	0	4217	3870	-347	-4043	2282	1761	694	1132	325	490	393	768	0
1080	191	0	3979	3850	-129	-3914	2054	1860	632	1018	232	434	277	680	0
1081	191	0	3846	3767	-79	-3806	1962	1844	591	995	248	337	292	550	0
1082	191	0	3659	3715	56	-3687	1801	1885	413	946	261	372	246	384	0
1083	191	0	3407	3649	242	-3528	1582	1945	232	826	58	300	174	176	0
1084	191	0	3354	3559	205	-3456	1574	1882	320	905	213	254	207	285	0
1085	191	0	3424	3538	114	-3481	1655	1826	527	884	139	374	162	362	0
1086	191	0	3405	3552	147	-3478	1629	1849	514	983	178	327	201	345	0
1087	191	0	3200	3492	292	-3346	1454	1892	358	793	164	170	118	87	0
1088	191	0	2974	3497	523	-3235	1225	2010	149	659	155	244	50	-52	0
1089	191	0	2738	3519	781	-3128	978	2150	-1	568	129	180	15	-143	0
1090	191	0	2644	3544	900	-3094	872	2222	-42	580	65	184	-67	-211	0
1091	191	0	2565	3567	1002	-3066	781	2284	-129	485	42	112	-52	-306	0
1092	191	0	2260	3528	1268	-2894	496	2398	-258	397	19	0	-89	-422	0
1093	191	0	2223	3538	1315	-2880	454	2426	-316	364	0	19	-97	-481	0
1094	191	0	2151	3534	1383	-2842	384	2458	-298	426	46	29	-133	-448	0
1095	191	0	2348	3484	1136	-2916	606	2310	-48	605	62	153	-73	-296	0
1096	191	0	2412	3492	1080	-2952	666	2286	89	642	108	145	-27	-254	0
1097	191	0	2345	3505	1160	-2925	592	2332	-77	638	67	73	-32	-269	0
1098	191	0	2112	3532	1420	-2822	346	2476	-246	463	89	1	-60	-500	0
1099	191	0	2057	3554	1497	-2805	280	2525	-281	508	81	67	-145	-372	0
1100	191	0	2109	3567	1458	-2838	325	2512	-172	564	128	54	-19	-391	0
1101	191	0	2107	3544	1437	-2825	335	2490	-166	568	120	1	-40	-372	0
1102	191	0	2054	3590	1536	-2822	259	2563	-197	593	81	91	-64	-388	0
1103	191	0	1982	3623	1641	-2802	170	2632	-273	477	69	21	-95	-504	0
1104	191	0	2025	3569	1544	-2797	240	2556	-87	620	182	141	-7	-221	0
1105	191	0	2251	3513	1262	-2882	494	2387	192	776	139	190	7	-48	0
1106	191	0	2437	3476	1039	-2956	699	2257	318	865	289	178	126	157	0
1107	191	0	2285	3493	1208	-2889	538	2350	157	853	135	141	52	-29	0
1108	191	0	2196	3517	1321	-2856	437	2419	-46	779	143	79	40	-145	0
1109	191	0	2019	3530	1511	-2774	254	2520	-89	725	155	83	75	-60	0
1110	191	0	2095	3565	1470	-2830	312	2517	-73	744	126	85	-3	-114	0
1111	191	0	2091	3590	1499	-2840	296	2544	-64	684	147	85	50	-141	0
1112	191	0	1940	3672	1732	-2806	104	2702	-141	605	36	91	-9	-279	0
1113	191	0	1922	3697	1775	-2809	73	2736	-135	630	42	79	-25	-170	0
1114	191	0	1961	3660	1699	-2810	131	2679	-3	663	83	135	137	-64	0
1115	191	0	2077	3623	1546	-2850	265	2584	42	799	168	48	118	143	0
1116	191	0	2245	3556	1311	-2900	467	2433	246	962	162	161	223	242	0
1117	191	0	2087	3503	1416	-2795	335	2459	164	776	139	141	213	87	0
1118	191	0	1899	3470	1571	-2684	164	2520	-54	657	15	58	143	-110	0
1119	191	0	1944	3431	1487	-2687	228	2459	32	760	137	139	234	114	0
1120	191	0	1899	3427	1528	-2663	185	2477	54	776	102	188	256	166	0
1121	191	0	1926	3478	1552	-2702	187	2515	15	803	-44	149	157	-42	0
1122	191	0	1905	3439	1534	-2672	185	2486	85	799	60	219	230	143	0
1123	191	0	1701	3404	1703	-2552	-1	2553	-42	704	13	149	166	17	0
1124	191	0	1841	3420	1579	-2630	131	2499	170	849	91	131	320	201	0
1125	191	0	2080	3426	1346	-2753	367	2386	360	1001	147	230	397	496	0
1126	191	0	2208	3393	1185	-2800	511	2289	467	1117	203	261	405	605	0
1127	191	0	2146	3379	1233	-2762	456	2306	413	1076	129	244	356	510	0
1128	191	0	1959	3398	1439	-2678	260	2418	228	921	128	236	335	277	0
1129	191	0	1838	3426	1588	-2632	125	2507	128	937	178	164	362	219	0
1130	191	0	1899	3435	1536	-2667	181	2485	213	937	145	199	372	337	0
1131	191	0	1791	3412	1621	-2601	85	2516	133	884	87	186	386	201	0
1132	191	0	1720	3431	1711	-2575	4	2571	32	859	135	159	355	124	0
1133	191	0	1554	3447	1893	-2500	-169	2670	-77	673	102	131	294	23	0
1134	191	0	1660	3464	1804	-2562	-72	2634	124	855	129	168	300	203	0
1135	191	0	1752	3435	1683	-2593	34	2559	269	816	223	161	310	300	0
1136	191	0	1903	3385	1482	-2644	210	2433	358	1035	234	287	417	376	0
1137	191	0	1641	3369	1728	-2505	-43	2548	162	836	211	106	351	209	0
1138	191	0	1595	3391	1796	-2493	-100	2593	27	750	176	91	314	-52	0
1139	191	0	1292	3379	2087	-2335	-397	2733	-116	721	116	-1	261	-38	0
1140	191	0	1280	3363	2083	-2321	-401	2723	-180	628	71	27	203	-145	0
1141	191	0	1307	3427	2120	-2367	-406	2773	-137	684	124	87	300	-128	0
1142	191	0	1088	3427	2339	-2257	-625	2883	-322	510	87	-11	226	-343	0
1143	191	0	1040	3404	2364	-2222	-662	2884	-372	388	89	-104	219	-438	0
1144	191	0	1063	3431	2368	-2247	-652	2899	-302	483	133	-29	217	-273	0
1145	191	0	1164	3459	2295	-2311	-565	2877	-44	585	124	-31	298	-79	0
1146	191	0	1274	3398	2124	-2336	-425	2761	34	609	83	-54	230	-95	0
1147	191	0	1252	3490	2238	-2371	-493	2864	-110	549	182	-98	176	-240	0
1148	191	0	969	3492	2523	-2230	-777	3007	-310	380	137	-151	168	-401	0
1149	191	0	869	3460	2591	-2164	-861	3025	-312	370	54	-172	151	-506	0
1150	191	0	821	3455	2634	-2138	-906	3044	-304	388	58	-100	184	-485	0
1151	191	0	837	3492	2655	-2164	-909	3073	-401	322	3	-143	56	-549	0
1152	191	0	693	3509	2816	-2101	-1061	3162	-434	258	13	-137	100	-628	0
1153	191	0	561	3536	2975	-2048	-1207	3255	-527	166	11	-287	64	-702	0
1154	191	0	646	3536	2890	-2091	-1122	3213	-426	203	71	-135	56	-521	0
1155	191	0	904	3569	2665	-2236	-880	3117	-162	461	100	-131	234	-413	0
1156	191	0	958	3493	2535	-2225	-788	3014	29	506	112	-79	209	-275	0
1157	191	0	836	3420	2584	-2128	-874	3002	-118	417	19	-190	157	-473	0
1158	191	0	646	3408	2762	-2027	-1058	3085	-393	360	67	-161	116	-583	0
1159	191	0	440	3268	2828	-1854	-1194	3048	-436	314	17	-203	112	-562	0
1160	191	0	382	3179	2797	-1780	-1207	2988	-413	258	34	-234	124	-583	0
1161	191	0	412	3162	2750	-1787	-1169	2956	-318	323	75	-129	157	-580	0
1162	191	0	250	3140	2890	-1695	-1320	3015	-450	304	23	-186	143	-647	0
1163	191	0	153	3245	3092	-1699	-1469	3168	-622	192	-98	-294	91	-830	0
1164	191	0	264	3286	3022	-1775	-1379	3154	-483	310	50	-217	95	-564	0
1165	191	0	385	3296	2911	-1840	-1263	3103	-322	407	44	-215	164	-488	0
1166	191	0	592	3327	2735	-1959	-1071	3031	-161	521	52	-182	178	-386	0
1167	191	0	443	3325	2882	-1884	-1219	3103	-201	492	50	-203	221	-450	1
1168	191	0	303	3317	3014	-1810	-1355	3165	-517	289	-48	-304	64	-781	0
1169	191	0	124	3319	3195	-1721	-1535	3257	-582	271	27	-296	71	-679	0
1170	191	0	109	3325	3216	-1717	-1553	3270	-644	285	-81	-349	108	-744	0
1171	191	0	158	3263	3105	-1710	-1473	3184	-585	219	-25	-322	65	-832	0
1172	191	0	-93	3199	3292	-1553	-1692	3245	-735	151	-31	-349	79	-861	0
1173	191	0	-171	3125	3296	-1477	-1733	3210	-892	128	-108	-401	-54	-948	0
1174	191	0	-152	3072	3224	-1460	-1688	3148	-704	232	11	-291	97	-731	0
1175	191	0	7	3039	3032	-1523	-1512	3035	-552	298	32	-316	56	-628	0
1176	191	0	194	3065	2871	-1629	-1338	2968	-382	407	1	-199	122	-556	0
1177	185	0	108	3144	3036	-1626	-1464	3090	-483	306	21	-291	166	-684	0
1178	185	0	17	3212	3195	-1614	-1589	3203	-659	225	-89	-292	-3	-840	0
1179	185	0	-85	3253	3338	-1584	-1711	3295	-814	129	7	-382	-83	-873	0
1180	185	0	-36	3298	3334	-1631	-1685	3316	-711	155	19	-279	-69	-803	0
1181	185	0	-53	3276	3329	-1611	-1691	3302	-785	159	34	-347	-9	-853	0
1182	185	0	-85	3263	3348	-1589	-1716	3305	-793	60	-1	-351	21	-902	0
1183	185	0	-171	3206	3377	-1517	-1774	3291	-840	172	-21	-343	-1	-979	0
1184	185	0	-171	3173	3344	-1501	-1757	3258	-776	201	-54	-320	-46	-849	0
1185	185	0	147	3148	3001	-1647	-1427	3074	-498	388	1	-236	-38	-543	0
1186	185	0	250	3152	2902	-1701	-1326	3027	-345	461	34	-145	85	-457	0
1187	185	0	137	3136	2999	-1636	-1431	3067	-461	384	-38	-228	7	-692	0
1188	185	0	86	3135	3049	-1610	-1481	3092	-616	316	-27	-291	19	-847	0
1189	185	0	-37	3140	3177	-1551	-1607	3158	-692	261	34	-351	-9	-776	0
1190	185	0	15	3136	3121	-1575	-1553	3128	-642	277	-23	-226	-50	-777	0
1191	185	0	55	3162	3107	-1608	-1526	3134	-646	240	-21	-232	-3	-785	0
1192	185	0	-94	3169	3263	-1537	-1678	3216	-828	201	-32	-372	-56	-911	0
1193	185	0	-149	3160	3309	-1505	-1729	3234	-820	114	0	-302	-77	-1053	0
1194	185	0	-155	3135	3290	-1490	-1722	3212	-772	118	-1	-351	-40	-869	0
1195	185	0	2	3100	3098	-1551	-1548	3099	-659	333	29	-320	40	-777	0
1196	185	0	190	3119	2929	-1654	-1369	3024	-463	374	52	-316	81	-684	0
1197	185	0	33	3113	3080	-1573	-1523	3096	-725	279	-32	-343	-131	-770	0
1198	185	0	-213	3026	3239	-1406	-1726	3132	-880	145	-29	-424	-195	-999	0
1199	185	0	-351	3018	3369	-1333	-1860	3193	-935	120	-75	-374	-137	-1034	0
1200	185	0	-400	2991	3391	-1295	-1895	3191	-989	-1	-62	-362	-153	-1049	0
1201	185	0	-326	3121	3447	-1397	-1886	3284	-938	48	-104	-323	-207	-1160	0
1202	185	0	-400	3284	3684	-1442	-2042	3484	-1082	-54	-81	-432	-259	-1191	0
1203	185	0	-371	3427	3798	-1528	-2084	3612	-1140	-54	-64	-430	-149	-1206	0
1204	185	0	-334	3573	3907	-1619	-2120	3740	-1051	21	-58	-446	-151	-1068	0
1205	185	0	93	3854	3761	-1973	-1834	3807	-830	135	-56	-407	-128	-1002	0
1206	185	0	452	4293	3841	-2372	-1694	4067	-669	331	-9	-287	-56	-795	0
1207	185	0	619	4700	4081	-2659	-1731	4390	-766	199	-110	-409	-97	-970	0
1208	185	0	736	5172	4436	-2954	-1850	4804	-900	58	-71	-298	-166	-1140	0
1209	185	0	783	5600	4817	-3191	-2017	5208	-1026	-1	-159	-389	-141	-1148	0
1210	185	0	1218	6066	4848	-3642	-1815	5457	-847	112	-98	-285	-112	-1001	0
1211	185	0	1453	6640	5187	-4046	-1867	5913	-948	25	-64	-310	-141	-1035	0
1212	185	0	1762	7333	5571	-4547	-1904	6452	-964	79	-116	-271	-145	-1047	0
1213	185	0	2053	7855	5802	-4954	-1874	6828	-1008	-7	-114	-298	-205	-1129	0
1214	185	0	2381	8233	5852	-5307	-1735	7042	-810	147	46	-215	-129	-845	0
1215	185	0	2612	8270	5658	-5441	-1523	6964	-595	248	-77	-178	-102	-731	0
1216	185	0	2734	8142	5408	-5438	-1337	6775	-488	323	21	-139	38	-609	0
1217	185	0	2738	7921	5183	-5329	-1222	6552	-516	347	0	-199	-102	-651	0
1218	185	0	2425	7560	5135	-4992	-1355	6347	-576	306	71	-238	-139	-713	0
1219	185	0	1989	6970	4981	-4479	-1496	5975	-698	203	-23	-230	-131	-758	0
1220	185	0	1940	6374	4434	-4157	-1247	5404	-547	323	17	-151	-114	-675	0
1221	185	0	1585	5779	4194	-3682	-1304	4986	-550	273	98	-122	-54	-609	0
1222	185	0	1177	4985	3808	-3081	-1315	4396	-684	296	-31	-225	-91	-725	0
1223	185	0	945	4353	3408	-2649	-1231	3880	-603	250	27	-174	-104	-733	0
1224	185	0	604	3620	3016	-2112	-1206	3318	-541	329	65	-174	-65	-506	0
1225	185	0	650	3249	2599	-1949	-974	2924	-347	393	93	-114	-48	-372	0
1226	185	0	838	3119	2281	-1978	-721	2700	-133	585	122	-15	50	-349	0
1227	185	0	754	3239	2485	-1996	-865	2862	-281	525	-1	-48	7	-401	0
1228	185	0	772	3344	2572	-2058	-900	2958	-415	372	17	-153	-65	-626	0
1229	185	0	648	3362	2714	-2005	-1033	3038	-411	296	29	-77	-56	-562	0
1230	185	0	642	3414	2772	-2028	-1065	3093	-436	256	54	-147	-46	-560	0
1231	185	0	586	3412	2826	-1999	-1120	3119	-545	271	42	-129	-145	-651	0
1232	185	0	512	3484	2972	-1998	-1230	3228	-603	153	27	-207	-184	-706	0
1233	185	0	459	3493	3034	-1976	-1287	3263	-752	153	56	-199	-106	-847	0
1234	185	0	343	3472	3129	-1907	-1393	3300	-713	120	36	-211	-126	-768	0
1235	185	0	592	3451	2859	-2021	-1133	3155	-514	331	58	-139	17	-630	0
1236	185	0	496	3371	2875	-1933	-1189	3123	-446	172	56	-139	-40	-630	0
1237	185	0	381	3292	2911	-1836	-1265	3101	-686	116	-31	-228	-91	-840	0
1238	185	0	101	3270	3169	-1685	-1534	3219	-962	-69	-19	-271	-190	-1010	0
1239	185	0	-147	3185	3332	-1519	-1739	3258	-1096	-141	-128	-281	-176	-1111	0
1240	185	0	-246	3152	3398	-1453	-1822	3275	-1268	-279	-25	-397	-318	-1255	0
1241	185	0	-437	3146	3583	-1354	-2010	3364	-1389	-335	-52	-444	-234	-1408	0
1242	185	0	-634	3156	3790	-1261	-2212	3473	-1614	-564	-155	-500	-358	-1649	0
1243	185	0	-916	3253	4169	-1168	-2542	3711	-1885	-725	-219	-490	-420	-1823	0
1244	185	0	-1044	3309	4353	-1132	-2698	3831	-1980	-737	-304	-432	-453	-1874	0
1245	185	0	-1075	3303	4378	-1114	-2726	3840	-1953	-770	-221	-490	-413	-1951	0
1246	185	0	-1265	3226	4491	-980	-2878	3858	-2112	-888	-291	-475	-444	-2075	0
1247	185	0	-1560	3169	4729	-804	-3144	3949	-2508	-1131	-372	-694	-535	-2487	0
1248	185	0	-2064	3100	5164	-518	-3614	4132	-2911	-1363	-372	-702	-661	-2818	0
1249	185	0	-2669	2974	5643	-152	-4156	4308	-3365	-1728	-560	-900	-847	-3150	0
1250	185	0	-2984	3008	5992	-12	-4488	4500	-3635	-1957	-459	-968	-913	-3391	0
1251	185	0	-3582	3010	6592	286	-5087	4801	-4130	-2353	-795	-1134	-1094	-3967	0
1252	185	0	-3981	3098	7079	441	-5530	5088	-4636	-2615	-781	-1228	-1189	-4427	0
1253	185	0	-4789	3133	7922	828	-6355	5527	-5391	-3179	-964	-1435	-1396	-5012	0
1254	185	0	-5452	3105	8557	1173	-7004	5831	-6037	-3614	-983	-1606	-1612	-5428	0
1255	185	0	-6054	3131	9185	1461	-7619	6158	-6561	-3866	-1162	-1664	-1689	-6068	0
1256	185	0	-6823	3158	9981	1832	-8402	6569	-7249	-4483	-1340	-1947	-2002	-6720	0
1257	185	0	-7880	3201	11081	2339	-9480	7141	-8365	-5135	-1596	-2198	-2258	-7620	0
1258	185	0	-9029	3235	12264	2897	-10646	7749	-9453	-5990	-1864	-2411	-2586	-8823	0
1259	185	0	-10443	3274	13717	3584	-12080	8495	-10623	-6826	-2064	-2780	-2911	-9721	0
1260	185	0	-11512	3327	14839	4092	-13175	9083	-11725	-7546	-2322	-3047	-3245	-10815	0
1261	185	0	-12806	3292	16098	4757	-14452	9695	-12838	-8355	-2479	-3303	-3519	-11758	0
1262	185	0	-14207	3315	17522	5446	-15864	10418	-14165	-9358	-2847	-3606	-4041	-12961	0
1263	185	0	-15659	3296	18955	6181	-17307	11125	-15366	-10128	-3096	-3936	-4273	-14070	0
1264	185	0	-17006	3307	20313	6849	-18659	11810	-16534	-10961	-3338	-4236	-4626	-15126	0
1265	185	0	-18112	3303	21415	7404	-19763	12359	-17619	-11645	-3552	-4411	-4966	-16026	0
1266	185	0	-19474	3276	22750	8099	-21112	13013	-18759	-12472	-3839	-4863	-5253	-17122	0
1267	185	0	-20878	3245	24123	8816	-22500	13684	-19980	-13517	-4008	-5144	-5647	-18288	0
1268	185	0	-22543	3319	25862	9612	-24202	14590	-21535	-14582	-4456	-5561	-6074	-19702	0
1269	185	0	-24161	3334	27495	10413	-25828	15414	-22882	-15531	-4747	-5858	-6479	-20950	0
1270	185	0	-25767	3313	29080	11227	-27423	16196	-24418	-16563	-5139	-6281	-6894	-22271	0
1271	185	0	-27557	3290	30847	12133	-29202	17068	-25922	-17648	-5470	-6782	-7323	-23603	0
1272	185	0	-28451	3332	31783	12559	-30117	17557	-27406	-18721	-5804	-7069	-7767	-24987	0
1273	185	0	-28394	3389	31783	12502	-30088	17586	-28898	-19875	-6128	-7472	-8182	-26448	0
1274	185	0	-28394	3389	31783	12502	-30088	17586	-30318	-20905	-6545	-7820	-8660	-27685	0
1275	185	0	-28468	3315	31783	12576	-30125	17549	-31614	-21753	-6821	-8159	-8939	-28923	0
1276	185	0	-28658	3125	31783	12766	-30220	17454	-31784	-23293	-7604	-9119	-9961	-30650	0
1277	185	0	-28759	3024	31783	12867	-30271	17403	-31784	-24281	-7924	-9377	-10208	-31784	0
1278	185	0	-27475	4308	31783	11583	-29629	18045	-31784	-24993	-7763	-9354	-10295	-31784	0
1279	185	0	-26802	4981	31783	10910	-29292	18382	-31784	-26129	-8357	-9824	-10724	-31784	0
1280	185	0	-26342	5441	31783	10450	-29062	18612	-31784	-26773	-8621	-10140	-11079	-31784	0
1281	185	0	-26231	5552	31783	10339	-29007	18667	-31784	-27208	-8710	-10214	-11205	-31784	0
1282	185	0	-26210	5573	31783	10318	-28996	18678	-31784	-27369	-8978	-10272	-11267	-31784	0
1283	185	0	-26157	5626	31783	10265	-28970	18704	-31784	-27006	-8852	-10089	-11213	-31784	0
1284	185	0	-26119	5664	31783	10227	-28951	18723	-31784	-26153	-8524	-9738	-10827	-31784	0
1285	185	0	-26117	5666	31783	10225	-28950	18724	-31784	-24814	-8175	-9203	-10214	-31761	0
1286	185	0	-26095	5688	31783	10203	-28939	18735	-31784	-22948	-7663	-8553	-9581	-29198	0
1287	185	0	-26088	5695	31783	10196	-28935	18739	-28712	-20534	-6960	-7498	-8621	-25959	1
1288	185	0	-26016	5767	31783	10124	-28899	18775	-24508	-17698	-6064	-6384	-7614	-22203	0
1289	185	0	-23647	5732	29379	8957	-26513	17555	-19729	-14615	-5179	-5276	-6530	-17977	0
1290	185	0	-17819	5744	23563	6037	-20691	14653	-14530	-11174	-3922	-3926	-5274	-13434	0
1291	185	0	-12011	5868	17879	3071	-14945	11873	-9531	-8029	-2795	-2401	-4050	-8891	0
1292	185	0	-6445	5992	12437	226	-9441	9214	-4688	-4733	-1763	-1150	-2898	-4673	0
1293	185	0	-1086	6101	7187	-2507	-4136	6644	34	-1416	-735	430	-1701	-525	0
1294	185	0	3837	6143	2306	-4990	765	4224	4277	1443	139	1557	-457	3319	0
1295	185	0	8698	6208	-2490	-7453	5594	1859	8353	4153	952	3010	847	6770	0
1296	185	0	12471	6186	-6285	-9328	9378	-49	11515	6120	1635	3718	1802	9506	0
1297	191	0	15411	6175	-9236	-10793	12323	-1530	13952	7659	2170	4444	2533	11506	0
1298	191	0	17707	6120	-11587	-11913	14647	-2733	15679	8782	2516	4820	3162	12947	0
1299	191	0	19203	6021	-13182	-12612	16192	-3580	16216	9610	2797	5051	3453	14026	0
1300	191	0	20218	5981	-14237	-13099	17227	-4128	16150	10167	2725	4999	3742	14276	0
1301	191	0	20780	5891	-14889	-13335	17834	-4499	16043	10322	2778	5045	3821	14200	0
1302	191	0	20825	5915	-14910	-13370	17867	-4497	15942	10188	2700	4884	3827	14146	0
1303	191	0	20856	6052	-14804	-13454	17830	-4376	15855	10126	2642	4626	3878	14092	0
1304	191	0	20790	6169	-14621	-13479	17705	-4226	15834	10066	2601	4665	3924	14018	0
1305	191	0	20961	6188	-14773	-13574	17867	-4292	15789	10177	2723	4535	3951	13911	0
1306	191	0	21068	6173	-14895	-13620	17981	-4361	15739	10328	2942	4603	4002	13882	0
1307	191	0	21005	6229	-14776	-13617	17890	-4273	15640	10377	2904	4562	4019	13812	0
1308	191	0	20984	6262	-14722	-13623	17853	-4230	15547	10532	2917	4403	3949	13772	0
1309	191	0	21012	6204	-14808	-13608	17910	-4302	15461	10720	3140	4463	4009	13684	0
1310	191	0	21294	6186	-15108	-13740	18201	-4461	15415	11122	3303	4471	4192	13612	0
1311	191	0	21721	6209	-15512	-13965	18616	-4651	15343	11220	3319	4522	4192	13574	0
1312	191	0	22127	6235	-15892	-14181	19009	-4828	15293	11558	3530	4494	4438	13494	0
1313	191	0	22626	6305	-16321	-14465	19473	-5008	15133	11762	3521	4586	4487	13446	0
1314	191	0	23351	6314	-17037	-14832	20194	-5361	15112	11785	3738	4787	4811	13335	0
1315	191	0	24319	6369	-17950	-15344	21134	-5790	15019	11719	3982	5001	5007	13312	0
1316	191	0	25122	6386	-18736	-15754	21929	-6175	14936	11758	4031	5148	5284	13199	0
1317	191	0	25801	6347	-19454	-16074	22627	-6553	14918	11735	4169	5245	5420	13131	0
1318	191	0	26283	6398	-19885	-16340	23084	-6743	14819	11690	4231	5249	5494	13182	0
1319	191	0	26604	6407	-20197	-16505	23400	-6895	14678	11748	4316	5366	5637	13040	0
1320	191	0	27253	6433	-20820	-16843	24036	-7193	14711	11684	4401	5544	5688	12966	0
1321	191	0	27686	6475	-21211	-17080	24448	-7368	14577	11702	4440	5560	5839	12932	0
1322	191	0	28065	6506	-21559	-17285	24812	-7526	14528	11669	4526	5629	5928	12893	0
1323	191	0	28358	6495	-21863	-17426	25110	-7684	14414	11731	4566	5657	5961	12741	0
1324	191	0	28827	6444	-22383	-17635	25605	-7969	14352	11719	4640	5682	6091	12685	0
1325	191	0	29415	6388	-23027	-17901	26221	-8319	14305	11672	4805	5821	6213	12625	0
1326	191	0	29984	6291	-23693	-18137	26838	-8701	14231	11653	5012	5924	6345	12575	0
1327	191	0	30517	6097	-24420	-18307	27468	-9161	14086	11684	5117	5938	6405	12493	0
1328	191	0	30723	5876	-24847	-18299	27785	-9485	14008	11657	5206	5979	6524	12431	0
1329	191	0	31171	5804	-25367	-18487	28269	-9781	14012	11678	5323	6089	6594	12371	0
1330	191	0	31764	5755	-26009	-18759	28886	-10127	13913	11674	5581	6268	6731	12315	0
1331	191	0	32125	5765	-26360	-18945	29242	-10297	13797	11665	5521	6275	6724	12194	0
1332	191	0	32286	5794	-26492	-19040	29389	-10349	13758	11657	5660	6343	6729	12198	0
1333	191	0	31804	5841	-25963	-18822	28883	-10061	13741	11647	5496	6074	6526	12070	0
1334	191	0	31164	5851	-25313	-18507	28238	-9731	13653	11678	5366	5870	6289	12060	0
1335	191	0	30243	5825	-24418	-18034	27330	-9296	13552	11672	5162	5606	6045	11975	0
1336	191	0	28957	5835	-23122	-17396	26039	-8643	13399	11659	4863	5278	5594	11907	0
1337	191	0	27578	5802	-21776	-16690	24677	-7987	13486	11564	4636	4947	5181	11892	0
1338	191	0	26047	5755	-20292	-15901	23169	-7268	13343	11552	4322	4481	4807	11812	0
1339	191	0	24724	5757	-18967	-15240	21845	-6605	13300	11515	4044	4312	4533	11702	0
1340	191	0	23667	5746	-17921	-14706	20794	-6087	13193	11451	3769	3965	4347	11626	0
1341	191	0	22641	5818	-16823	-14229	19732	-5502	13110	10726	3565	3740	4048	11610	0
1342	191	0	21465	5895	-15570	-13680	18517	-4837	13011	9969	3272	3441	3709	11515	0
1343	191	0	20256	5990	-14266	-13123	17261	-4138	13011	9158	3123	3235	3400	11496	0
1344	191	0	19108	5961	-13147	-12534	16127	-3593	12881	8471	2894	2935	3123	11482	0
1345	191	0	18204	5854	-12350	-12029	15277	-3248	12538	8115	2727	2752	3069	11364	0
1346	191	0	17445	5794	-11651	-11619	14548	-2928	11787	7694	2595	2510	2878	11279	0
1347	191	0	16604	5688	-10916	-11146	13760	-2614	11028	7164	2415	2279	2673	10671	0
1348	191	0	15632	5622	-10010	-10627	12821	-2194	10113	6679	2293	2165	2426	9940	0
1349	191	0	14646	5478	-9168	-10062	11907	-1845	9294	6175	2087	1940	2229	9199	0
1350	191	0	13934	5360	-8574	-9647	11254	-1607	8784	5777	2007	1794	2240	8803	0
1351	191	0	13189	5282	-7907	-9235	10548	-1312	8167	5402	1806	1693	2075	8243	0
1352	191	0	12578	5239	-7339	-8908	9958	-1050	7624	5055	1713	1606	1932	7746	0
1353	191	0	11948	5232	-6716	-8590	9332	-742	7176	4712	1491	1499	1844	7298	0
1354	191	0	11338	5175	-6163	-8256	8750	-494	6621	4394	1472	1365	1769	6904	0
1355	191	0	11057	5127	-5930	-8092	8493	-401	6415	4335	1443	1367	1716	6850	0
1356	191	0	10686	5028	-5658	-7857	8172	-315	6153	4114	1420	1243	1689	6568	0
1357	191	0	10297	4964	-5333	-7630	7815	-184	5839	3928	1377	1259	1658	6229	0
1358	191	0	9732	4879	-4853	-7305	7292	13	5383	3559	1214	1165	1503	5787	0
1359	191	0	9212	4793	-4419	-7002	6815	187	5038	3348	1098	1195	1486	5540	0
1360	191	0	8995	4708	-4287	-6851	6641	210	4842	3290	1101	1107	1489	5344	0
1361	191	0	8612	4632	-3980	-6622	6296	326	4543	3111	1067	1053	1422	5228	0
1362	191	0	8265	4564	-3701	-6414	5983	431	4285	2859	923	999	1377	4939	0
1363	191	0	8010	4524	-3486	-6267	5748	519	4052	2661	1002	1010	1344	4739	0
1364	191	0	7584	4463	-3121	-6023	5352	671	3841	2510	911	950	1297	4677	0
1365	191	0	7718	4407	-3311	-6062	5514	548	3982	2568	904	1043	1319	4720	0
1366	191	0	7678	4291	-3387	-5984	5532	452	4105	2675	818	1090	1394	4741	0
1367	191	0	7482	4260	-3222	-5871	5352	519	3899	2411	909	973	1359	4582	0
1368	191	0	7177	4219	-2958	-5698	5067	630	3643	2304	820	931	1278	4219	0
1369	191	0	6771	4215	-2556	-5493	4663	829	3299	2040	795	878	1220	4046	0
1370	191	0	6486	4174	-2312	-5330	4399	931	3030	1961	766	768	1162	3794	0
1371	191	0	6114	4101	-2013	-5107	4063	1044	2783	1730	768	836	1105	3497	0
1372	191	0	5609	4013	-1596	-4811	3602	1208	2339	1503	582	731	966	3133	0
1373	191	0	5280	3934	-1346	-4607	3313	1294	2130	1342	558	640	894	2865	0
1374	191	0	4837	3835	-1002	-4336	2919	1416	1866	1101	494	591	843	2611	0
1375	191	0	4700	3804	-896	-4252	2798	1454	1780	1111	477	607	814	2549	0
1376	191	0	4608	3784	-824	-4196	2716	1480	1693	1105	531	549	746	2475	0
1377	191	0	4263	3761	-502	-4012	2382	1629	1412	933	471	399	698	2157	0
1378	191	0	3923	3753	-170	-3838	2046	1791	1165	760	389	341	605	1821	0
1379	191	0	3436	3742	306	-3589	1565	2024	737	560	304	246	444	1513	0
1380	191	0	3279	3746	467	-3512	1406	2106	609	543	345	234	430	1383	0
1381	191	0	2877	3689	812	-3283	1032	2250	411	358	254	139	318	1111	0
1382	191	0	2669	3753	1084	-3211	792	2418	265	246	306	174	223	942	0
1383	191	0	2458	3788	1330	-3123	564	2559	31	256	135	104	164	638	0
1384	191	0	2178	3730	1552	-2954	313	2641	-17	194	137	-9	137	677	0
1385	191	0	2252	3718	1466	-2985	393	2592	128	380	118	64	221	649	0
1386	191	0	2286	3682	1396	-2984	445	2539	325	452	182	91	197	758	0
1387	191	0	2202	3651	1449	-2926	376	2550	195	384	151	46	58	634	0
1388	191	0	2115	3645	1530	-2880	292	2587	211	399	141	100	162	527	0
1389	191	0	1946	3686	1740	-2816	103	2713	112	401	71	5	116	442	0
1390	191	0	2103	3703	1600	-2903	251	2651	252	481	180	-7	153	580	0
1391	191	0	2198	3699	1501	-2948	348	2600	401	576	153	54	192	574	0
1392	191	0	2130	3668	1538	-2899	296	2603	504	585	135	71	114	560	0
1393	191	0	2266	3637	1371	-2951	447	2504	578	713	248	69	291	696	0
1394	191	0	2382	3602	1220	-2992	581	2411	789	882	254	174	292	921	0
1395	191	0	2679	3557	878	-3118	900	2217	1179	1134	277	294	355	1305	0
1396	191	0	3065	3534	469	-3299	1298	2001	1588	1404	391	316	494	1513	0
1397	191	0	3160	3507	347	-3333	1406	1927	1691	1489	434	323	494	1598	0
1398	191	0	3241	3497	256	-3369	1492	1876	1674	1567	356	388	446	1575	0
1399	191	0	3168	3513	345	-3340	1411	1929	1660	1548	395	349	521	1685	0
1400	191	0	3327	3528	201	-3427	1563	1864	1811	1579	405	345	549	1734	0
1401	191	0	3396	3590	194	-3493	1601	1892	1875	1627	428	372	556	1872	0
1402	191	0	3432	3643	211	-3537	1610	1927	1899	1577	467	345	605	1744	0
1403	191	0	3331	3651	320	-3491	1505	1985	1736	1588	473	298	638	1716	0
1404	191	0	3259	3590	331	-3424	1464	1960	1784	1579	349	356	558	1693	0
1405	191	0	3360	3567	207	-3463	1576	1887	1922	1716	477	393	682	1875	0
1406	191	0	3380	3575	195	-3477	1592	1885	1965	1711	401	388	624	1908	0
1407	191	0	3244	3538	294	-3391	1475	1916	1761	1695	413	318	620	1699	0
1408	191	0	2887	3482	595	-3184	1146	2038	1509	1427	335	242	523	1406	0
1409	191	0	2491	3433	942	-2962	774	2187	1181	1165	306	110	438	1278	0
1410	191	0	2338	3439	1101	-2888	618	2270	1018	1131	261	164	413	1204	0
1411	191	0	2091	3478	1387	-2784	352	2432	818	1039	184	65	409	871	0
1412	191	0	1779	3521	1742	-2650	18	2631	537	851	116	27	306	731	0
1413	191	0	1443	3495	2052	-2469	-304	2773	256	605	114	-118	277	465	0
1414	191	0	1268	3493	2225	-2380	-478	2859	159	622	106	-69	333	455	0
1415	191	0	1354	3470	2116	-2412	-381	2793	289	686	151	-122	250	626	0
1416	191	0	1447	3418	1971	-2432	-262	2694	490	876	155	23	366	743	0
1417	191	0	1430	3435	2005	-2432	-287	2720	384	787	178	-54	362	690	0
1418	191	0	1315	3439	2124	-2377	-404	2781	358	797	157	29	345	547	0
1419	191	0	1166	3443	2277	-2304	-555	2860	265	735	143	-73	370	572	0
1420	191	0	1319	3439	2120	-2379	-400	2779	452	942	102	27	419	669	0
1421	191	0	1389	3484	2095	-2436	-353	2789	488	973	190	-5	434	855	0
1422	191	0	1377	3466	2089	-2421	-356	2777	516	1012	155	-3	424	849	0
1423	191	0	1501	3464	1963	-2482	-231	2713	659	1086	188	77	537	878	0
1424	191	0	1499	3431	1932	-2465	-216	2681	746	1154	221	89	516	1092	0
1425	191	0	1956	3420	1464	-2688	246	2442	1191	1406	294	242	616	1470	0
1426	191	0	2186	3412	1226	-2799	480	2319	1439	1631	339	211	725	1736	0
1427	191	0	2454	3385	931	-2919	761	2158	1608	1722	405	225	799	1786	0
1428	191	0	2402	3377	975	-2889	713	2176	1530	1734	411	302	746	1757	0
1429	191	0	2425	3346	921	-2885	752	2133	1509	1761	376	232	729	1742	0
1430	191	0	2588	3377	789	-2982	899	2083	1701	1924	436	292	824	1976	0
1431	191	0	2722	3404	682	-3063	1020	2043	1726	1951	422	300	884	1974	0
1432	191	0	2836	3416	580	-3126	1128	1998	1740	1922	436	289	857	2013	0
1433	191	0	2873	3449	576	-3161	1148	2012	1811	1974	463	426	898	2054	0
1434	191	0	2926	3459	533	-3192	1196	1996	1856	2112	440	444	849	2205	0
1435	191	0	3207	3478	271	-3342	1468	1874	2139	2170	556	436	921	2328	0
1436	191	0	3434	3536	102	-3485	1666	1819	2333	2314	516	556	1063	2411	0
1437	191	0	3419	3581	162	-3500	1628	1871	2172	2269	452	442	960	2300	0
1438	191	0	3310	3604	294	-3457	1508	1949	1955	2196	541	461	938	2250	0
1439	191	0	3130	3589	459	-3359	1335	2024	1798	2037	459	409	836	2060	0
1440	191	0	3079	3519	440	-3299	1319	1979	1732	2139	531	389	919	2079	0
1441	191	0	2937	3497	560	-3217	1188	2028	1672	1947	463	374	834	1887	0
1442	191	0	2815	3418	603	-3116	1106	2010	1561	1955	514	318	739	1765	0
1443	191	0	2512	3305	793	-2908	859	2049	1377	1749	510	244	812	1583	0
1444	191	0	2330	3191	861	-2760	734	2026	1243	1718	388	205	770	1503	0
1445	191	0	2502	3140	638	-2821	932	1889	1466	1908	506	382	770	1751	0
1446	191	0	2444	3105	661	-2774	891	1883	1433	1780	442	291	754	1563	0
1447	191	0	2437	3100	663	-2768	887	1881	1367	1697	467	325	601	1480	0
1448	191	0	2188	3148	960	-2668	614	2054	1080	1557	459	166	632	1241	0
1449	191	0	1971	3208	1237	-2589	367	2222	878	1400	393	104	510	1039	0
1450	191	0	2016	3294	1278	-2655	369	2286	890	1439	397	170	603	1105	0
1451	191	0	1931	3296	1365	-2613	283	2330	876	1396	358	162	580	944	0
1452	191	0	1771	3268	1497	-2519	137	2382	671	1325	349	166	426	896	0
1453	191	0	1635	3251	1616	-2443	9	2433	607	1235	403	98	420	777	0
1454	191	0	1524	3233	1709	-2378	-92	2471	576	1224	374	162	422	789	0
1455	191	0	1704	3228	1524	-2466	90	2376	725	1358	411	98	504	907	0
1456	191	0	1834	3265	1431	-2549	201	2348	937	1423	434	225	537	1018	0
1457	191	0	1799	3296	1497	-2547	151	2396	787	1389	372	64	479	836	0
1458	191	0	1519	3268	1749	-2393	-115	2508	583	1212	382	34	434	661	0
1459	191	0	1243	3239	1996	-2241	-376	2617	259	981	320	-116	273	459	0
1460	191	0	1277	3255	1978	-2266	-350	2616	411	997	374	-19	356	550	0
1461	191	0	1185	3253	2068	-2219	-441	2660	248	983	273	-42	261	364	0
1462	191	0	1069	3239	2170	-2154	-550	2704	133	995	269	7	161	364	0
1463	191	0	893	3261	2368	-2077	-737	2814	52	847	236	-65	215	137	0
1464	191	0	794	3253	2459	-2023	-832	2856	21	820	285	-69	225	201	0
1465	191	0	1009	3261	2252	-2135	-621	2756	157	997	289	-27	203	345	0
1466	191	0	1028	3243	2215	-2135	-593	2729	287	966	335	46	234	405	0
1467	191	0	1021	3228	2207	-2124	-593	2717	182	869	279	-58	219	221	0
1468	191	0	782	3183	2401	-1982	-809	2792	71	750	258	-64	263	-5	0
1469	191	0	450	3177	2727	-1813	-1138	2952	-271	624	199	-118	54	-149	0
1470	191	0	551	3181	2630	-1866	-1039	2905	-228	616	203	-126	27	-122	0
1471	191	0	330	3183	2853	-1756	-1261	3018	-360	574	145	-182	67	-238	0
1472	191	0	326	3208	2882	-1767	-1278	3045	-417	477	120	-192	31	-415	0
1473	191	0	92	3201	3109	-1646	-1508	3155	-611	388	102	-162	-21	-517	0
1474	191	0	6	3228	3222	-1617	-1608	3225	-711	440	77	-240	-40	-510	0
1475	191	0	237	3294	3057	-1765	-1410	3175	-473	547	135	-228	77	-362	0
1476	191	0	267	3305	3038	-1786	-1385	3171	-450	614	168	-106	-3	-289	0
1477	191	0	233	3298	3065	-1765	-1416	3181	-525	444	112	-174	-85	-486	0
1478	191	0	87	3253	3166	-1670	-1539	3209	-760	415	129	-77	-64	-657	0
1479	191	0	-244	3187	3431	-1471	-1837	3309	-979	294	40	-128	-139	-752	0
1480	191	0	-242	3133	3375	-1445	-1808	3254	-1022	378	-9	-176	-87	-781	0
1481	191	0	-394	3080	3474	-1343	-1934	3277	-1150	329	-7	-110	-161	-898	0
1482	191	0	-534	3008	3542	-1237	-2038	3275	-1214	201	-69	-172	-145	-1016	0
1483	191	0	-651	2974	3625	-1161	-2138	3299	-1367	118	-54	-238	-184	-1136	0
1484	191	0	-751	2983	3734	-1116	-2242	3358	-1373	65	11	-292	-174	-1117	0
1485	191	0	-578	3047	3625	-1234	-2101	3336	-1202	248	58	-232	-145	-985	0
1486	191	0	-516	3063	3579	-1273	-2047	3321	-1196	335	-25	-205	-180	-896	0
1487	191	0	-419	3067	3486	-1324	-1952	3276	-1094	322	5	-225	-65	-956	0
1488	191	0	-607	3096	3703	-1244	-2155	3399	-1282	170	-69	-271	-197	-1158	0
1489	191	0	-718	3125	3843	-1203	-2280	3484	-1414	100	-31	-325	-265	-1185	0
1490	191	0	-700	3123	3823	-1211	-2261	3473	-1431	145	-73	-333	-186	-1239	0
1491	191	0	-686	3104	3790	-1209	-2238	3447	-1359	145	-21	-271	-215	-1132	0
1492	191	0	-701	3140	3841	-1219	-2271	3490	-1445	184	-42	-300	-215	-1187	0
1493	191	0	-675	3125	3800	-1225	-2237	3462	-1416	91	-44	-238	-228	-1255	0
1494	191	0	-702	3090	3792	-1194	-2247	3441	-1390	149	-17	-172	-161	-1119	0
1495	191	0	-415	3117	3532	-1351	-1973	3324	-1191	401	5	-186	-77	-975	0
1496	191	0	-186	3049	3235	-1431	-1710	3142	-807	519	151	-13	-27	-636	0
1497	191	0	-132	3008	3140	-1438	-1636	3074	-902	496	19	-58	-102	-694	0
1498	191	0	-141	3005	3146	-1432	-1643	3075	-851	465	98	-56	-83	-774	0
1499	191	0	-293	3020	3313	-1363	-1803	3166	-1117	368	42	-81	-71	-816	0
1500	191	0	-118	3024	3142	-1453	-1630	3083	-925	463	44	-135	-5	-791	0
1501	191	0	-56	2993	3049	-1468	-1552	3021	-820	523	85	-13	50	-661	0
1502	191	0	-56	3036	3092	-1490	-1574	3064	-973	442	46	-116	-67	-791	0
1503	191	0	14	3059	3045	-1536	-1515	3052	-892	552	65	-97	19	-700	0
1504	191	0	-60	3092	3152	-1516	-1606	3122	-935	492	-1	-34	-67	-669	0
1505	191	0	427	3154	2727	-1790	-1150	2940	-525	675	195	137	81	-391	0
1506	191	0	640	3150	2510	-1895	-935	2830	-302	805	232	161	122	-207	0
1507	191	0	702	3173	2471	-1937	-884	2822	-327	807	162	69	97	-246	0
1508	191	0	648	3166	2518	-1907	-935	2842	-438	746	188	69	106	-296	0
1509	191	0	557	3156	2599	-1856	-1021	2877	-547	715	159	-29	143	-399	0
1510	191	0	652	3144	2492	-1898	-920	2818	-428	679	234	75	126	-259	0
1511	191	0	640	3136	2496	-1888	-928	2816	-492	653	170	112	65	-399	0
1512	191	0	673	3127	2454	-1900	-890	2790	-453	618	176	83	110	-370	0
1513	191	0	485	3053	2568	-1769	-1041	2810	-614	481	120	25	11	-465	0
1514	191	0	566	2977	2411	-1771	-922	2694	-500	554	215	122	64	-259	0
1515	191	0	655	2942	2287	-1798	-816	2614	-382	692	100	106	149	-215	0
1516	191	0	823	2931	2108	-1877	-642	2519	-252	781	194	207	164	-46	0
1517	191	0	848	2950	2102	-1899	-627	2526	-205	690	178	87	131	-145	0
1518	191	0	786	2960	2174	-1873	-694	2567	-366	640	153	79	145	-322	0
1519	191	0	571	2964	2393	-1767	-911	2678	-500	444	161	69	87	-320	0
1520	191	0	730	2997	2267	-1863	-768	2632	-471	570	106	15	166	-316	0
1521	191	0	646	2997	2351	-1821	-852	2674	-459	452	87	15	131	-312	0
1522	191	0	712	2975	2263	-1843	-775	2619	-428	399	164	67	129	-310	0
1523	191	0	532	3005	2473	-1768	-970	2739	-622	298	65	1	-5	-428	0
1524	191	0	506	2993	2487	-1749	-990	2740	-527	388	145	56	162	-376	0
1525	191	0	698	2993	2295	-1845	-798	2644	-341	486	106	34	118	-172	0
1526	191	0	838	2991	2153	-1914	-657	2572	-155	560	271	50	209	-120	0
1527	191	0	848	2964	2116	-1906	-634	2540	-168	479	213	112	95	-124	0
1528	191	0	706	2983	2277	-1844	-785	2630	-335	325	126	29	102	-378	0
1529	191	0	521	2977	2456	-1749	-967	2716	-494	318	95	32	137	-393	0
1530	191	0	584	2985	2401	-1784	-908	2693	-506	279	126	-5	110	-420	0
1531	191	0	584	2989	2405	-1786	-910	2697	-389	281	153	9	186	-386	0
1532	191	0	431	2989	2558	-1710	-1063	2773	-605	133	85	-50	25	-525	0
1533	191	0	388	2991	2603	-1689	-1107	2797	-675	95	87	-91	69	-628	0
1534	191	0	301	2954	2653	-1627	-1176	2803	-647	98	95	7	19	-469	0
1535	191	0	495	2927	2432	-1711	-968	2679	-436	211	131	-9	75	-347	0
1536	191	0	653	2977	2324	-1815	-835	2650	-265	364	83	15	161	-294	0
1537	191	0	702	3012	2310	-1857	-804	2661	-254	294	151	62	135	-291	0
1538	191	0	561	3028	2467	-1794	-953	2747	-450	246	69	-67	44	-417	0
1539	191	0	436	3043	2607	-1739	-1085	2825	-574	98	164	-36	104	-479	0
1540	191	0	448	3049	2601	-1748	-1076	2825	-659	129	46	-50	42	-543	0
1541	191	0	419	2985	2566	-1702	-1073	2775	-576	170	85	-31	108	-463	0
1542	191	0	273	2944	2671	-1608	-1199	2807	-748	27	11	-159	54	-613	0
1543	191	0	187	2877	2690	-1532	-1251	2783	-810	19	29	-106	-23	-655	0
1544	191	0	54	2857	2803	-1455	-1374	2830	-818	-77	58	-135	50	-618	0
1545	191	0	340	2863	2523	-1601	-1091	2693	-467	95	67	-58	170	-360	0
1546	191	0	458	2877	2419	-1667	-980	2648	-374	223	131	-27	238	-248	0
1547	191	0	555	2861	2306	-1708	-875	2583	-312	219	36	-36	178	-356	0
1548	191	0	393	2911	2518	-1652	-1062	2714	-500	50	112	-62	83	-428	0
1549	191	0	140	2923	2783	-1531	-1321	2853	-741	-58	21	-205	5	-514	0
1550	191	0	332	2997	2665	-1664	-1166	2831	-576	-13	110	-40	106	-490	0
1551	191	0	206	3003	2797	-1604	-1295	2900	-795	-17	32	-194	87	-547	0
1552	191	0	186	3014	2828	-1600	-1321	2921	-789	-71	-7	-89	15	-552	0
1553	191	0	99	2977	2878	-1538	-1389	2927	-871	-149	-11	-139	108	-708	0
1554	191	0	42	2977	2935	-1509	-1446	2956	-935	-100	-23	-153	153	-620	0
1555	191	0	279	2950	2671	-1614	-1196	2810	-626	0	97	-81	192	-366	0
1556	191	0	376	2921	2545	-1648	-1084	2733	-537	110	67	-60	197	-291	0
1557	191	0	390	2859	2469	-1624	-1039	2664	-564	62	108	-50	131	-343	0
1558	191	0	91	2818	2727	-1454	-1318	2772	-793	-79	-19	-213	87	-517	0
1559	191	0	-72	2838	2910	-1383	-1491	2874	-923	-151	42	-221	75	-589	0
1560	191	0	6	2873	2867	-1439	-1430	2870	-896	-133	19	-118	19	-521	0
1561	191	0	-39	2888	2927	-1424	-1483	2907	-937	-221	-77	-116	75	-669	0
1562	191	0	-66	2933	2999	-1433	-1532	2966	-1030	-192	-23	-188	64	-651	0
1563	191	0	-167	2958	3125	-1395	-1646	3041	-1080	-314	-139	-232	29	-814	0
1564	191	0	-221	2952	3173	-1365	-1697	3062	-1094	-240	-77	-114	32	-690	0
1565	191	0	-8	2999	3007	-1495	-1507	3003	-935	-116	-50	-174	106	-512	0
1566	191	0	233	2970	2737	-1601	-1252	2853	-673	-25	-21	-128	98	-353	0
1567	191	0	268	3034	2766	-1651	-1249	2900	-711	-21	-1	-54	129	-337	0
1568	191	0	177	2993	2816	-1585	-1319	2904	-803	-31	-58	-128	149	-506	0
1569	191	0	43	2931	2888	-1487	-1422	2909	-878	-226	5	-32	44	-521	0
1570	191	0	-31	2871	2902	-1420	-1466	2886	-923	-120	-93	-79	122	-517	0
1571	191	0	72	2863	2791	-1467	-1359	2827	-836	-126	-58	-87	145	-508	0
1572	191	0	95	2836	2741	-1465	-1323	2788	-907	-166	1	-64	122	-494	0
1573	191	0	-37	2776	2813	-1369	-1425	2794	-973	-106	-64	-42	129	-574	0
1574	191	0	-21	2799	2820	-1389	-1420	2809	-933	-178	-1	-104	97	-471	0
1575	191	0	305	2834	2529	-1569	-1112	2681	-671	97	79	1	215	-186	0
1576	191	0	503	2832	2329	-1667	-913	2580	-481	157	27	89	194	-97	0
1577	191	0	596	2867	2271	-1731	-837	2569	-473	201	95	21	201	-85	0
1578	191	0	524	2875	2351	-1699	-913	2613	-564	75	-48	118	217	-234	0
1579	191	0	378	2921	2543	-1649	-1082	2732	-733	34	34	-9	219	-304	0
1580	191	0	491	2960	2469	-1725	-989	2714	-591	104	106	23	230	-87	0
1581	191	0	473	2927	2454	-1700	-990	2690	-682	7	21	-38	207	-228	0
1582	191	0	526	2935	2409	-1730	-941	2672	-671	56	42	48	195	-225	0
1583	191	0	351	2880	2529	-1615	-1089	2704	-884	1	62	-32	195	-223	0
1584	191	0	378	2834	2456	-1606	-1039	2645	-725	-75	11	-64	151	-256	0
1585	191	0	549	2803	2254	-1676	-852	2528	-494	201	85	112	343	-52	0
1586	191	0	707	2778	2071	-1742	-682	2424	-318	145	100	131	217	110	0
1587	191	0	834	2766	1932	-1800	-549	2349	-362	197	108	89	285	102	0
1588	191	0	667	2729	2062	-1698	-697	2395	-483	145	114	89	277	-73	0
1589	191	0	522	2756	2234	-1639	-856	2495	-661	31	81	-58	228	-180	0
1590	191	0	536	2801	2265	-1668	-864	2533	-649	34	62	-27	234	-162	0
1591	191	0	574	2847	2273	-1710	-849	2560	-671	91	71	58	188	-108	0
1592	191	0	592	2894	2302	-1743	-855	2598	-657	-31	44	21	91	-195	0
1593	191	0	555	2869	2314	-1712	-879	2591	-696	-23	118	-46	180	-275	0
1594	191	0	473	2853	2380	-1663	-953	2616	-743	-83	69	-71	139	-244	0
1595	191	0	733	2859	2126	-1796	-696	2492	-442	147	97	58	292	-32	0
1596	191	0	879	2842	1963	-1860	-542	2402	-306	256	46	141	256	97	0
1597	191	0	981	2824	1843	-1902	-431	2333	-228	205	155	188	186	87	0
1598	191	0	790	2776	1986	-1783	-598	2381	-420	147	95	89	135	-95	0
1599	191	0	626	2756	2130	-1691	-752	2443	-525	54	34	48	195	-186	0
1600	191	0	691	2768	2077	-1729	-693	2422	-477	36	161	-27	192	-110	0
1601	191	0	641	2811	2170	-1726	-764	2490	-562	-17	106	48	157	-155	0
1602	191	0	651	2849	2198	-1750	-773	2523	-622	-44	95	25	73	-298	0
1603	191	0	615	2896	2281	-1755	-833	2588	-622	-21	143	13	209	-226	0
1604	191	0	578	2894	2316	-1736	-869	2605	-698	-38	-1	83	149	-271	0
1605	191	0	862	2877	2015	-1869	-576	2446	-384	135	112	87	261	-73	0
1606	191	0	900	2840	1940	-1870	-520	2390	-267	126	64	170	221	38	0
1607	191	0	1067	2830	1763	-1948	-348	2296	-242	186	176	151	267	38	0
1608	191	0	911	2785	1874	-1848	-481	2329	-403	124	100	133	215	-155	0
1609	191	0	586	2764	2178	-1675	-796	2471	-667	-54	17	81	128	-263	0
1610	191	0	790	2774	1984	-1782	-597	2379	-611	81	81	17	162	-238	0
1611	191	0	729	2791	2062	-1760	-666	2426	-570	13	93	98	194	-172	0
1612	191	0	621	2793	2172	-1707	-775	2482	-713	-118	42	-133	69	-391	0
1613	191	0	605	2797	2192	-1701	-793	2494	-746	-89	77	19	93	-355	0
1614	191	0	551	2805	2254	-1678	-851	2529	-777	-161	-17	13	56	-403	1
1615	191	0	765	2844	2079	-1804	-657	2461	-554	52	81	58	137	-141	0
1616	191	0	924	2867	1943	-1895	-509	2405	-428	141	19	75	155	-112	0
1617	191	0	1061	2894	1833	-1977	-386	2363	-397	232	58	71	197	-97	0
1618	191	0	912	2873	1961	-1892	-524	2417	-504	162	87	44	170	-211	0
1619	191	0	811	2875	2064	-1843	-626	2469	-677	-27	5	-13	91	-358	0
1620	191	0	783	2851	2068	-1817	-642	2459	-659	69	36	46	108	-248	0
1621	172	0	823	2844	2021	-1833	-599	2432	-651	89	-1	126	145	-308	0
1622	172	0	829	2902	2073	-1865	-622	2487	-686	-54	73	-25	166	-358	0
1623	172	0	752	2944	2192	-1848	-720	2568	-785	-7	15	-11	85	-370	0
1624	172	0	743	2900	2157	-1821	-707	2528	-797	7	122	27	54	-314	0
1625	172	0	935	2867	1932	-1901	-498	2399	-541	147	141	83	168	-118	0
1626	172	0	1174	2844	1670	-2009	-248	2257	-263	292	38	178	172	-54	0
1627	172	0	1181	2855	1674	-2018	-246	2264	-275	250	64	131	195	-3	0
1628	172	0	1143	2836	1693	-1989	-275	2264	-461	225	102	159	118	-168	0
1629	172	0	983	2787	1804	-1885	-410	2295	-568	93	116	174	182	-263	0
1630	172	0	1062	2813	1751	-1937	-344	2282	-510	194	126	91	195	-162	0
1631	172	0	1137	2838	1701	-1987	-282	2269	-453	151	106	184	143	-161	0
1632	172	0	1096	2826	1730	-1961	-317	2278	-477	151	161	128	135	-120	0
1633	172	0	1127	2836	1709	-1981	-291	2272	-529	252	23	203	238	-240	0
1634	172	0	1102	2867	1765	-1984	-331	2316	-550	139	19	199	108	-240	0
1635	172	0	1393	2869	1476	-2131	-41	2172	-252	335	223	353	269	34	0
1636	172	0	1537	2873	1336	-2205	100	2104	-135	471	170	259	242	114	0
1637	172	0	1682	2869	1187	-2275	247	2028	-36	475	199	424	242	133	0
1638	172	0	1508	2875	1367	-2191	70	2121	-283	397	145	256	168	-11	0
1639	172	0	1398	2880	1482	-2139	-42	2181	-337	259	81	294	135	-34	0
1640	172	0	1478	2888	1410	-2183	34	2149	-292	360	203	306	186	54	0
1641	172	0	1466	2855	1389	-2160	38	2122	-322	343	75	308	174	-52	0
1642	172	0	1513	2861	1348	-2187	82	2104	-302	281	248	244	192	-21	0
1643	172	0	1356	2791	1435	-2073	-39	2113	-471	242	102	161	137	-151	0
1644	172	0	1385	2700	1315	-2042	35	2007	-389	273	182	291	133	9	0
1645	172	0	1523	2648	1125	-2085	199	1886	-203	486	219	316	300	199	0
1646	172	0	1728	2630	902	-2179	413	1766	-81	558	203	329	263	279	0
1647	172	0	1849	2650	801	-2249	524	1725	42	543	213	386	238	277	0
1648	172	0	1709	2700	991	-2204	359	1845	-108	440	219	294	176	36	0
1649	172	0	1526	2721	1195	-2123	165	1958	-205	310	131	275	114	-116	0
1650	172	0	1556	2739	1183	-2147	186	1961	-188	432	174	351	190	50	0
1651	172	0	1616	2745	1129	-2180	243	1937	-168	314	180	345	104	46	0
1652	172	0	1583	2752	1169	-2167	207	1960	-263	347	234	294	69	0	0
1653	172	0	1523	2764	1241	-2143	141	2002	-339	256	135	254	81	-85	0
1654	172	0	1465	2743	1278	-2104	93	2010	-289	289	143	323	100	-32	0
1655	172	0	1697	2754	1057	-2225	320	1905	-64	353	180	362	102	166	0
1656	172	0	1913	2708	795	-2310	559	1751	133	552	316	465	221	322	0
1657	172	0	1860	2698	838	-2279	511	1768	32	508	190	455	98	161	0
1658	172	0	1888	2677	789	-2282	549	1733	-23	510	215	320	159	153	0
1659	172	0	1632	2737	1105	-2184	263	1921	-221	349	238	374	116	71	0
1660	172	0	1729	2768	1039	-2248	345	1903	-238	349	155	351	112	11	0
1661	172	0	1756	2780	1024	-2268	366	1902	-110	343	190	395	93	108	0
1662	172	0	1690	2731	1041	-2210	324	1886	-192	267	178	312	89	-40	0
1663	172	0	1639	2727	1088	-2183	275	1907	-378	254	172	300	23	-40	0
1664	172	0	1493	2686	1193	-2089	150	1939	-388	178	102	232	31	40	0
1665	172	0	1772	2650	878	-2211	447	1764	-50	353	184	356	164	98	0
1666	172	0	1826	2584	758	-2205	534	1671	64	444	182	397	205	265	0
1667	172	0	1918	2589	671	-2253	623	1630	79	453	178	395	186	133	0
1668	172	0	1863	2609	746	-2236	558	1677	-75	411	186	364	124	38	0
1669	172	0	1577	2630	1053	-2103	262	1841	-281	188	79	310	75	-120	0
1670	172	0	1701	2671	970	-2186	365	1820	-126	333	77	388	143	-79	0
1671	172	0	1721	2675	954	-2198	383	1814	-129	325	192	300	106	-46	0
1672	172	0	1711	2696	985	-2203	363	1840	-182	238	153	308	21	-42	0
1673	172	0	1629	2684	1055	-2156	287	1869	-182	211	124	248	149	-157	0
1674	172	0	1719	2669	950	-2194	384	1809	-228	358	87	335	-50	-64	0
1675	172	0	1926	2684	758	-2305	584	1721	98	492	184	419	100	217	0
1676	172	0	2124	2735	611	-2429	756	1673	184	531	180	413	89	221	0
1677	172	0	2233	2743	510	-2488	861	1626	335	605	203	401	155	285	0
1678	172	0	2037	2706	669	-2371	684	1687	195	523	203	289	124	126	0
1679	172	0	1850	2653	803	-2251	523	1728	-9	463	162	296	162	-23	0
1680	172	0	1937	2584	647	-2260	645	1615	91	525	135	370	89	157	0
1681	172	0	1829	2502	673	-2165	578	1587	69	465	194	382	129	126	0
1682	172	0	1678	2405	727	-2041	475	1566	-19	386	104	258	27	-7	0
1683	172	0	1719	2359	640	-2039	539	1499	91	413	219	372	60	124	0
1684	172	0	1591	2349	758	-1970	416	1553	-36	273	192	294	27	64	0
1685	172	0	1853	2423	570	-2138	641	1496	197	428	151	323	73	161	0
1686	172	0	2124	2574	450	-2349	837	1512	490	657	279	399	209	376	0
1687	172	0	2202	2791	589	-2496	806	1690	420	500	238	339	95	304	0
1688	172	0	2173	2983	810	-2578	681	1896	318	457	221	197	11	172	0
1689	172	0	2019	3208	1189	-2613	415	2198	91	339	58	252	-48	19	0
1690	172	0	2242	3530	1288	-2886	477	2409	85	420	197	201	81	-25	0
1691	172	0	2314	3885	1571	-3099	371	2728	102	335	118	184	42	-3	0
1692	172	0	2522	4289	1767	-3405	377	3028	38	325	83	168	-27	-147	0
1693	172	0	2549	4818	2269	-3683	140	3543	-75	223	157	178	27	-182	0
1694	172	0	2721	5270	2549	-3995	86	3909	-139	199	50	159	-64	-234	0
1695	172	0	3214	5823	2609	-4518	302	4216	106	382	89	281	-27	-89	0
1696	172	0	3554	6425	2871	-4989	341	4648	221	380	143	265	38	67	0
1697	172	0	4109	7123	3014	-5616	547	5068	246	384	195	273	-64	13	0
1698	172	0	4150	7663	3513	-5906	318	5588	89	323	34	296	7	-168	0
1699	172	0	4082	7979	3897	-6030	92	5938	-170	116	29	62	-87	-269	0
1700	172	0	4152	7884	3732	-6018	210	5808	-58	234	143	236	-85	-213	0
1701	172	0	3872	7633	3761	-5752	55	5697	-161	155	44	38	-122	-292	0
1702	172	0	3750	7342	3592	-5546	79	5467	-116	203	106	83	-97	-298	0
1703	172	0	3442	6982	3540	-5212	-49	5261	-195	85	36	184	-81	-415	0
1704	172	0	3065	6343	3278	-4704	-106	4810	-322	120	118	131	-128	-345	0
1705	172	0	2868	5653	2785	-4260	41	4219	-69	248	116	102	15	-234	0
1706	172	0	2774	5065	2291	-3919	241	3678	69	388	145	213	17	-54	0
1707	172	0	2370	4310	1940	-3340	215	3125	-17	331	180	161	-13	-166	0
1708	172	0	1968	3587	1619	-2777	174	2603	-56	232	162	159	-79	-205	0
1709	172	0	1286	2975	1689	-2130	-201	2332	-333	52	153	29	-98	-323	0
1710	172	0	1263	2698	1435	-1980	-86	2066	-263	201	102	104	-118	-341	0
1711	172	0	1221	2710	1489	-1965	-134	2099	-176	219	98	85	-25	-320	0
1712	172	0	1106	2778	1672	-1942	-283	2225	-384	112	46	46	-180	-424	0
1713	172	0	1100	2882	1782	-1991	-341	2332	-395	118	34	-81	-139	-552	0
1714	172	0	1065	2937	1872	-2001	-403	2404	-374	60	81	9	-168	-432	0
1715	172	0	1263	2931	1668	-2097	-202	2299	-159	184	114	73	-89	-223	0
1716	172	0	1466	2921	1455	-2193	5	2188	73	308	161	64	-60	-73	0
1717	172	0	1504	2902	1398	-2203	53	2150	129	393	186	81	-27	-124	0
1718	172	0	1389	2933	1544	-2161	-77	2238	13	277	135	104	-85	-246	1
1719	172	0	1211	2933	1722	-2072	-255	2327	-168	195	79	97	-42	-358	0
1720	172	0	1131	2900	1769	-2015	-319	2334	-168	186	98	-21	-73	-300	0
1721	172	0	1205	2900	1695	-2052	-245	2297	-95	164	91	73	-118	-273	0
1722	172	0	1155	2939	1784	-2047	-314	2361	-195	178	122	-23	-108	-314	0
1723	172	0	1146	2944	1798	-2045	-326	2371	-203	149	100	-15	-77	-401	0
1724	172	0	1011	2925	1914	-1968	-451	2419	-281	42	46	-44	-129	-428	0
1725	172	0	1313	2911	1598	-2112	-142	2254	21	372	161	102	19	-151	0
1726	172	0	1381	2960	1579	-2170	-99	2269	85	364	203	32	0	-31	0
1727	172	0	1474	2952	1478	-2213	-2	2215	203	405	192	93	-1	-27	0
1728	172	0	1353	2906	1553	-2129	-100	2229	108	360	186	116	0	-129	0
1729	180	0	1112	2863	1751	-1987	-319	2307	-207	238	118	38	-56	-327	0
1730	180	0	1143	2809	1666	-1976	-261	2237	-97	298	161	65	-46	-329	0
1731	180	0	1079	2739	1660	-1909	-290	2199	-89	246	87	62	-52	-294	0
1732	180	0	956	2719	1763	-1837	-403	2241	-110	226	155	0	3	-370	0
1733	180	0	889	2704	1815	-1796	-463	2259	-267	151	120	-11	-65	-428	0
1734	180	0	743	2706	1963	-1724	-610	2334	-298	81	114	-42	-129	-440	0
1735	180	0	984	2698	1714	-1841	-365	2206	-93	294	116	17	-3	-180	0
1736	180	0	1044	2710	1666	-1877	-311	2188	98	358	168	67	1	-87	0
1737	180	0	1176	2698	1522	-1937	-173	2110	149	376	195	93	-29	-153	0
1738	180	0	1044	2694	1650	-1869	-303	2172	7	296	194	32	-40	-292	0
1739	180	0	724	2696	1972	-1710	-624	2334	-296	62	81	-52	-126	-417	0
1740	180	0	764	2735	1971	-1749	-603	2353	-277	137	79	-106	-97	-434	0
1741	180	0	756	2721	1965	-1738	-604	2343	-211	112	102	-77	-32	-477	0
1742	180	0	526	2735	2209	-1630	-841	2472	-444	67	-3	-85	-98	-539	0
1743	180	0	567	2766	2199	-1666	-816	2482	-496	31	64	-95	-199	-582	0
1744	180	0	422	2781	2359	-1601	-968	2570	-529	-65	62	-91	-217	-562	0
1745	180	0	618	2814	2196	-1716	-789	2505	-269	60	54	-77	-161	-477	0
1746	180	0	720	2826	2106	-1773	-693	2466	-40	176	110	-32	-29	-281	0
1747	180	0	746	2781	2035	-1763	-644	2408	-143	137	97	-87	-143	-409	0
1748	180	0	586	2752	2166	-1669	-790	2459	-195	56	40	-75	-97	-465	0
1749	180	0	342	2747	2405	-1544	-1031	2576	-514	-98	3	-170	-205	-673	0
1750	180	0	365	2729	2364	-1547	-999	2546	-395	-1	25	-211	-97	-517	0
1751	180	0	289	2725	2436	-1507	-1073	2580	-426	-89	38	-197	-184	-570	0
1752	180	0	310	2733	2423	-1521	-1056	2578	-469	-60	25	-217	-145	-667	0
1753	180	0	246	2766	2520	-1506	-1137	2643	-537	-110	46	-161	-174	-725	0
1754	180	0	159	2793	2634	-1476	-1237	2713	-560	-129	-31	-209	-133	-647	0
1755	180	0	450	2832	2382	-1641	-966	2607	-314	-38	87	-104	-98	-463	0
1756	180	0	568	2890	2322	-1729	-877	2606	-126	143	69	-176	-31	-366	0
1757	180	0	696	2892	2196	-1794	-750	2544	-79	201	129	-83	-40	-323	0
1758	180	0	592	2910	2318	-1751	-863	2614	-135	83	81	-93	27	-393	0
1759	180	0	429	2921	2492	-1675	-1031	2706	-320	-56	91	-162	-91	-558	0
1760	180	0	403	2917	2514	-1660	-1055	2715	-322	-13	50	-145	-122	-483	0
1761	180	0	403	2882	2479	-1642	-1038	2680	-279	34	73	-194	-60	-479	0
1762	180	0	310	2855	2545	-1582	-1117	2700	-335	5	38	-174	-98	-560	0
1763	180	0	211	2820	2609	-1515	-1199	2714	-485	-106	-44	-161	-172	-640	0
1764	180	0	181	2770	2589	-1475	-1204	2679	-417	-32	97	-184	-3	-517	0
1765	180	0	345	2797	2452	-1571	-1053	2624	-261	-5	73	-190	-36	-465	0
1766	180	0	565	2797	2232	-1681	-833	2514	36	219	135	-108	89	-285	0
1767	180	0	625	2809	2184	-1717	-779	2496	-25	296	110	-100	81	-263	0
1768	180	0	576	2915	2339	-1745	-881	2627	-93	64	83	-161	-48	-430	0
1769	180	0	392	2972	2580	-1682	-1094	2776	-329	0	69	-106	-79	-496	0
1770	180	0	388	2991	2603	-1689	-1107	2797	-316	-36	64	-199	-93	-461	0
1771	180	0	396	2997	2601	-1696	-1102	2799	-312	-23	42	-213	-36	-481	0
1772	180	0	394	3024	2630	-1709	-1118	2827	-347	-77	36	-178	-54	-525	0
1773	180	0	229	3014	2785	-1621	-1278	2899	-514	-190	13	-277	-93	-624	0
1774	180	0	245	3005	2760	-1625	-1257	2882	-471	-174	65	-205	-34	-529	0
1775	180	0	235	2937	2702	-1586	-1233	2819	-347	-106	-32	-213	-60	-419	0
1776	180	0	601	2882	2281	-1741	-840	2581	-36	85	232	-182	87	-234	0
1777	180	0	505	2869	2364	-1687	-929	2616	-108	100	116	-100	42	-225	0
1778	180	0	388	2842	2454	-1615	-1033	2648	-236	-44	48	-217	-108	-393	0
1779	180	0	229	2851	2622	-1540	-1196	2736	-403	-184	27	-180	-81	-564	0
1780	180	0	194	2886	2692	-1540	-1249	2789	-436	-178	-11	-170	-11	-568	0
1781	180	0	283	2946	2663	-1614	-1190	2804	-403	-149	17	-197	-83	-512	0
1782	180	0	151	2983	2832	-1567	-1340	2907	-440	-221	11	-219	-56	-552	0
1783	180	0	114	3014	2900	-1564	-1393	2957	-642	-234	-91	-275	-81	-756	0
1784	180	0	58	3022	2964	-1540	-1453	2993	-614	-292	-13	-236	-100	-636	0
1785	180	0	244	3012	2768	-1628	-1262	2890	-364	-100	-17	-192	-60	-403	0
1786	180	0	490	3039	2549	-1764	-1029	2794	-226	13	69	-89	25	-306	0
1787	180	0	598	3032	2434	-1815	-918	2733	-102	-5	122	-124	-11	-252	0
1788	180	0	469	3047	2578	-1758	-1054	2812	-244	-104	-34	-137	-15	-393	0
1789	180	0	310	3086	2776	-1698	-1233	2931	-448	-250	0	-238	-56	-483	0
1790	180	0	353	3123	2770	-1738	-1208	2946	-430	-149	-17	-178	23	-504	0
1791	180	0	376	3169	2793	-1772	-1208	2981	-436	-195	38	-263	-46	-514	0
1792	180	0	322	3195	2873	-1758	-1275	3034	-490	-277	13	-203	-62	-483	0
1793	180	0	314	3255	2941	-1784	-1313	3098	-550	-298	-36	-285	-97	-611	0
1794	180	0	322	3299	2977	-1810	-1327	3138	-531	-345	-1	-242	-95	-634	0
1795	180	0	493	3323	2830	-1908	-1168	3076	-356	-91	65	-131	-15	-333	0
1796	180	0	747	3342	2595	-2044	-924	2968	-161	9	-3	-157	85	-252	0
1797	180	0	848	3381	2533	-2114	-842	2957	-108	77	1	-58	44	-294	0
1798	180	0	815	3437	2622	-2126	-903	3029	-116	-54	97	-15	100	-277	0
1799	180	0	595	3468	2873	-2031	-1139	3170	-481	-197	-17	-194	-71	-512	0
1800	180	0	674	3457	2783	-2065	-1054	3120	-296	-139	21	-112	-13	-360	0
1801	180	0	646	3472	2826	-2059	-1090	3149	-345	-184	-34	-176	11	-457	0
1802	180	0	679	3565	2886	-2122	-1103	3225	-405	-232	31	-141	-50	-426	0
1803	180	0	644	3544	2900	-2094	-1128	3222	-461	-240	-44	-223	-79	-455	0
1804	180	0	561	3554	2993	-2057	-1216	3273	-486	-195	-1	-164	7	-403	0
1805	180	0	718	3596	2878	-2157	-1080	3237	-331	-201	-19	-166	-27	-358	0
1806	180	0	982	3575	2593	-2278	-805	3084	-95	21	62	-67	-23	-81	0
1807	180	0	1026	3542	2516	-2284	-745	3029	-62	-25	54	-52	34	-106	0
1808	180	0	948	3598	2650	-2273	-851	3124	-161	-97	13	-91	1	-298	0
1809	180	0	791	3656	2865	-2223	-1037	3260	-370	-256	15	-159	-40	-370	0
1810	180	0	760	3720	2960	-2240	-1100	3340	-389	-298	-106	-164	-71	-413	0
1811	180	0	881	3771	2890	-2326	-1004	3330	-320	-137	-67	-102	40	-364	0
1812	180	0	896	3837	2941	-2366	-1022	3389	-300	-197	-23	-139	-36	-374	0
1813	180	0	766	3858	3092	-2312	-1163	3475	-479	-263	-81	-188	-21	-574	0
1814	180	0	807	3911	3104	-2359	-1148	3507	-467	-271	-40	-197	-29	-479	0
1815	180	0	957	3938	2981	-2447	-1012	3459	-279	-116	-13	-135	44	-294	0
1816	180	0	1117	3957	2840	-2537	-861	3398	-112	-102	38	-48	36	-170	0
1817	180	0	1268	3947	2679	-2607	-705	3313	-42	79	-15	-75	65	-139	0
1818	180	0	1119	3949	2830	-2534	-855	3389	-248	-87	27	-159	27	-304	0
1819	180	0	899	3909	3010	-2404	-1055	3459	-386	-230	-32	-213	3	-407	0
1820	180	0	892	3953	3061	-2422	-1084	3507	-397	-244	-40	-116	-87	-415	0
1821	180	0	940	4011	3071	-2475	-1065	3541	-403	-209	-34	-213	-13	-422	0
1822	180	0	945	4066	3121	-2505	-1088	3593	-399	-277	-7	-225	-29	-372	0
1823	180	0	838	4161	3323	-2499	-1242	3742	-469	-389	-104	-258	-116	-477	0
1824	180	0	939	4213	3274	-2576	-1167	3743	-566	-265	-54	-205	67	-455	0
1825	180	0	1046	4248	3202	-2647	-1078	3725	-349	-194	-60	-106	15	-323	0
1826	180	0	1323	4250	2927	-2786	-802	3588	-83	-65	-3	-67	50	-176	0
1827	180	0	1298	4227	2929	-2762	-815	3578	-116	-29	32	-118	54	-194	0
1828	180	0	1220	4188	2968	-2704	-874	3578	-252	-131	-29	-133	13	-337	0
1829	180	0	1048	4171	3123	-2609	-1037	3647	-393	-242	-7	-135	-31	-329	0
1830	180	0	977	4108	3131	-2542	-1077	3619	-473	-327	-112	-271	-48	-457	0
1831	180	0	972	4108	3136	-2540	-1082	3622	-368	-240	27	-139	36	-349	0
1832	180	0	1019	4134	3115	-2576	-1048	3624	-422	-325	-48	-209	-11	-440	0
1833	180	0	898	4083	3185	-2490	-1143	3634	-452	-314	-128	-162	-64	-517	0
1834	180	0	819	4029	3210	-2424	-1195	3619	-568	-331	-65	-306	29	-455	0
1835	180	0	1044	3996	2952	-2520	-954	3474	-296	-201	-36	-139	21	-291	0
1836	180	0	1166	3955	2789	-2560	-811	3372	-77	-112	11	-120	54	-120	0
1837	180	0	1276	3949	2673	-2612	-698	3311	-7	-25	-13	-79	36	-174	0
1838	180	0	1178	3895	2717	-2536	-769	3306	-141	-85	44	-124	135	-254	0
1839	180	0	881	3880	2999	-2380	-1059	3439	-399	-329	-40	-168	38	-450	0
1840	180	0	929	3831	2902	-2380	-986	3366	-333	-209	-114	-215	15	-411	0
1841	180	0	904	3755	2851	-2329	-973	3303	-308	-197	-13	-141	52	-296	0
1842	180	0	807	3695	2888	-2251	-1040	3291	-399	-213	-93	-261	7	-407	0
1843	180	0	766	3633	2867	-2199	-1050	3250	-393	-291	-77	-143	3	-413	0
1844	180	0	605	3544	2939	-2074	-1167	3241	-498	-306	-71	-234	44	-457	0
1845	180	0	762	3437	2675	-2099	-956	3056	-302	-207	-36	-159	15	-267	0
1846	180	0	852	3327	2475	-2089	-811	2901	-44	-31	7	-100	203	-118	0
1847	180	0	888	3177	2289	-2032	-700	2733	-60	-62	-62	-108	9	-194	0
1848	180	0	764	3057	2293	-1910	-764	2675	-178	-93	3	-112	131	-197	0
1849	180	0	461	2981	2520	-1721	-1029	2750	-384	-314	-58	-250	-21	-409	0
1850	180	0	480	2941	2461	-1710	-990	2701	-314	-252	-44	-180	36	-337	0
1851	180	0	473	2888	2415	-1680	-971	2651	-320	-217	-46	-176	114	-232	0
1852	180	0	357	2826	2469	-1591	-1056	2647	-440	-325	-124	-234	-29	-440	0
1853	180	0	372	2797	2425	-1584	-1026	2611	-450	-285	-46	-139	-1	-455	0
1854	180	0	216	2747	2531	-1481	-1157	2639	-442	-333	-64	-147	-5	-397	0
1855	180	0	526	2813	2287	-1669	-880	2550	-250	-174	-15	-190	118	-221	0
1856	180	0	755	2836	2081	-1795	-663	2458	-19	-1	126	-89	197	-23	0
1857	180	0	708	2820	2112	-1764	-702	2466	-91	-75	-11	-135	0	-73	0
1858	180	0	739	2797	2058	-1768	-659	2427	-48	-104	89	-129	112	-124	0
1859	180	0	452	2747	2295	-1599	-921	2521	-306	-279	1	-159	7	-384	0
1860	180	0	480	2683	2203	-1581	-861	2443	-287	-172	-52	-135	67	-258	0
1861	180	0	444	2640	2196	-1542	-876	2418	-306	-188	-87	-145	31	-347	0
1862	180	0	413	2628	2215	-1520	-901	2421	-335	-244	-9	-139	56	-298	0
1863	180	0	279	2603	2324	-1441	-1022	2463	-529	-351	-50	-242	-58	-411	0
1864	180	0	244	2572	2328	-1408	-1042	2450	-440	-360	-60	-170	-9	-397	0
1865	180	0	388	2551	2163	-1469	-887	2357	-283	-159	-87	-147	-5	-283	0
1866	180	0	557	2502	1945	-1529	-694	2223	-69	-52	36	-17	108	-85	0
1867	180	0	650	2496	1846	-1573	-598	2171	21	-104	85	-75	56	-118	0
1868	180	0	555	2483	1928	-1519	-686	2205	-168	-145	-27	-95	46	-170	0
1869	180	0	373	2489	2116	-1431	-871	2302	-382	-312	-42	-172	15	-318	0
1870	180	0	297	2477	2180	-1387	-941	2328	-356	-273	-29	-161	-65	-356	0
1871	180	0	392	2423	2031	-1407	-819	2227	-298	-238	-85	-116	17	-333	0
1872	180	0	270	2446	2176	-1358	-953	2311	-463	-263	-52	-151	-60	-403	0
1873	180	0	304	2461	2157	-1382	-926	2309	-444	-384	-54	-85	-135	-382	0
1874	180	0	192	2457	2265	-1324	-1036	2361	-486	-341	-40	-164	-85	-413	0
1875	180	0	425	2450	2025	-1437	-800	2237	-213	-201	21	-77	17	-211	0
1876	180	0	648	2430	1782	-1539	-567	2106	-58	-79	7	-54	56	-52	0
1877	180	0	683	2386	1703	-1534	-510	2044	69	52	38	-50	120	-50	0
1878	180	0	561	2359	1798	-1460	-618	2078	-170	-118	-3	-89	-17	-194	0
1879	180	0	481	2374	1893	-1427	-706	2133	-234	-157	40	-73	-9	-277	0
1880	180	0	518	2434	1916	-1476	-699	2175	-236	-135	-54	-19	9	-221	0
1881	180	0	572	2477	1905	-1524	-666	2191	-184	-91	9	-157	5	-232	0
1882	180	0	471	2469	1998	-1470	-763	2233	-292	-205	-44	-112	3	-254	0
1883	180	0	491	2465	1974	-1478	-741	2219	-300	-215	-52	-131	-62	-376	0
1884	180	0	401	2500	2099	-1450	-849	2299	-355	-259	-83	-108	-58	-347	0
1885	180	0	615	2504	1889	-1559	-637	2196	-81	-100	-23	-83	7	-178	0
1886	180	0	755	2485	1730	-1620	-487	2107	87	-46	46	-155	108	-31	0
1887	180	0	919	2496	1577	-1707	-329	2036	118	25	79	-67	65	-25	0
1888	180	0	800	2483	1683	-1641	-441	2083	5	-27	-17	23	-7	-56	0
1889	180	0	591	2463	1872	-1527	-640	2167	-277	-248	-32	-124	-13	-327	0
1890	180	0	602	2487	1885	-1544	-641	2186	-223	-120	-40	-93	15	-228	0
1891	180	0	580	2438	1858	-1509	-639	2148	-194	-161	-52	-97	-54	-192	0
1892	180	0	553	2399	1846	-1476	-646	2122	-277	-151	-38	-122	-1	-368	0
1893	180	0	473	2374	1901	-1423	-714	2137	-285	-180	-31	-126	25	-370	0
1894	180	0	367	2380	2013	-1373	-823	2196	-428	-339	-29	-155	-95	-366	0
1895	180	0	652	2413	1761	-1532	-554	2087	-98	-95	67	-58	42	-199	0
1896	180	0	681	2438	1757	-1559	-538	2097	-13	1	-102	-21	-11	-95	0
1897	180	0	856	2454	1598	-1655	-371	2026	116	83	-1	27	98	-62	0
1898	180	0	791	2430	1639	-1610	-424	2034	-56	-21	23	-102	-36	-149	0
1899	180	0	483	2419	1936	-1451	-726	2177	-289	-164	-139	-79	-29	-426	0
1900	180	0	570	2459	1889	-1514	-659	2174	-172	-147	-42	-98	36	-285	0
1901	180	0	586	2432	1846	-1509	-630	2139	-213	-234	-7	-110	-87	-304	0
1902	180	0	590	2448	1858	-1519	-634	2153	-219	-81	34	-157	36	-335	0
1903	180	0	442	2411	1969	-1426	-763	2190	-347	-298	-104	-112	-162	-374	0
1904	180	0	388	2362	1974	-1375	-793	2168	-376	-300	-44	-122	-97	-405	0
1905	180	0	479	2337	1858	-1408	-689	2097	-228	-97	-62	-75	34	-275	0
1906	180	0	724	2312	1588	-1518	-432	1950	36	64	-9	13	93	-98	0
1907	180	0	738	2295	1557	-1516	-409	1926	48	13	-38	13	44	-32	0
1908	180	0	642	2306	1664	-1474	-511	1985	-108	-89	-3	-135	-34	-217	0
1909	180	0	487	2335	1848	-1411	-680	2091	-246	-145	-48	-87	56	-422	0
1910	180	0	408	2359	1951	-1383	-771	2155	-320	-170	-69	-145	-38	-380	0
1911	180	0	555	2359	1804	-1457	-624	2081	-236	-75	-25	-67	-3	-364	0
1912	180	0	349	2374	2025	-1361	-838	2199	-386	-254	-38	-184	-131	-413	0
1913	180	0	365	2423	2058	-1394	-846	2240	-386	-246	-85	-174	-85	-514	0
1914	180	0	309	2423	2114	-1366	-902	2268	-397	-333	-32	-176	-54	-512	0
1915	180	0	479	2415	1936	-1447	-728	2175	-186	-104	-5	-91	-54	-226	0
1916	180	0	690	2467	1777	-1578	-543	2122	-44	-9	-46	-64	-32	-164	0
1917	180	0	873	2496	1623	-1684	-375	2059	114	102	-27	-23	67	-131	0
1918	180	0	761	2508	1747	-1634	-493	2127	-97	-38	-21	-135	-27	-228	0
1919	180	0	553	2483	1930	-1518	-688	2206	-263	-145	-60	-184	-23	-294	0
1920	180	0	516	2481	1965	-1498	-724	2223	-219	-174	-77	-126	-60	-283	0
1921	180	0	567	2479	1912	-1523	-672	2195	-174	-67	-108	-67	13	-256	0
1922	180	0	522	2423	1901	-1472	-689	2162	-230	-207	-83	-139	-48	-320	0
1923	180	0	408	2355	1947	-1381	-769	2151	-323	-226	-67	-116	-58	-409	0
1924	180	0	281	2281	2000	-1281	-859	2140	-428	-298	-79	-213	-64	-405	0
1925	180	0	481	2277	1796	-1379	-657	2036	-213	-50	-91	-141	-7	-240	0
1926	180	0	704	2269	1565	-1486	-430	1917	-32	67	-48	-64	48	-114	0
1927	180	0	714	2277	1563	-1495	-424	1920	100	56	-9	-73	25	-54	0
1928	180	0	695	2316	1621	-1505	-463	1968	-27	-17	-104	-85	-13	-205	0
1929	180	0	516	2345	1829	-1430	-656	2087	-190	-190	-97	-135	-62	-310	0
1930	180	0	569	2384	1815	-1476	-623	2099	-195	-108	5	-213	-44	-244	0
1931	180	0	574	2362	1788	-1468	-607	2075	-162	-58	-40	-100	15	-254	0
1932	180	0	518	2341	1823	-1429	-652	2082	-223	-112	-69	-147	5	-296	0
1933	180	0	424	2362	1938	-1393	-757	2150	-356	-139	-77	-205	-106	-360	0
1934	180	0	392	2359	1967	-1375	-787	2163	-327	-236	-114	-180	-77	-353	0
1935	180	0	499	2359	1860	-1429	-680	2109	-162	-27	-34	-89	0	-139	0
1936	180	0	761	2328	1567	-1544	-403	1947	23	108	-23	-77	75	-69	0
1937	180	0	891	2328	1437	-1609	-273	1882	182	164	9	-11	48	19	0
1938	180	0	720	2326	1606	-1523	-443	1966	-31	-40	-52	-120	-91	-75	0
1939	180	0	590	2328	1738	-1459	-574	2033	-199	-93	-40	-95	3	-201	0
1940	180	0	533	2364	1831	-1448	-649	2097	-211	-128	-104	-133	-25	-217	0
1941	180	0	654	2384	1730	-1519	-538	2057	-190	-40	-91	-153	-54	-312	0
1942	180	0	547	2411	1864	-1479	-658	2137	-259	-116	-9	-162	-42	-250	0
1943	180	0	502	2428	1926	-1465	-712	2177	-275	-267	-29	-230	15	-424	0
1944	180	0	480	2454	1974	-1467	-747	2214	-329	-197	-135	-114	-60	-401	0
1945	180	0	615	2430	1815	-1522	-600	2122	-162	-60	-7	-120	-5	-211	0
1946	180	0	766	2397	1631	-1581	-432	2014	9	-9	-56	-67	-19	-91	0
1947	180	0	880	2366	1486	-1623	-303	1926	176	112	-19	-17	81	-58	0
1948	180	0	811	2316	1505	-1563	-347	1910	54	-31	11	-23	5	-164	0
1949	180	0	556	2302	1746	-1429	-595	2024	-269	-122	-104	-143	-56	-353	0
1950	180	0	567	2291	1724	-1429	-578	2007	-252	-75	-81	-118	-50	-234	0
1951	180	0	562	2267	1705	-1414	-571	1986	-131	-114	-100	-116	32	-292	0
1952	180	0	550	2296	1746	-1423	-598	2021	-188	-205	-85	-122	-83	-252	0
1953	180	0	565	2359	1794	-1462	-614	2076	-285	-199	0	-174	-56	-341	0
1954	180	0	436	2366	1930	-1401	-747	2148	-294	-265	-13	-188	-110	-246	0
1955	180	0	652	2312	1660	-1482	-504	1986	-73	-42	-42	-56	-71	-131	0
1956	180	0	856	2281	1425	-1568	-284	1853	50	83	46	-34	19	27	0
1957	180	0	939	2289	1350	-1614	-205	1819	197	97	48	1	-9	87	0
1958	180	0	923	2308	1385	-1615	-231	1846	87	48	50	-32	58	-108	0
1959	180	0	714	2355	1641	-1534	-463	1998	-133	-149	-64	-114	-40	-197	0
1960	180	0	778	2380	1602	-1579	-412	1991	-116	-29	-25	-104	-13	-141	0
1961	180	0	811	2347	1536	-1579	-362	1941	-83	-64	-17	-69	-25	-157	0
1962	180	0	691	2244	1553	-1467	-431	1898	-114	-65	3	-73	17	-180	0
1963	180	0	607	2256	1649	-1431	-521	1952	-230	-120	-98	-180	-29	-345	0
1964	180	0	586	2267	1681	-1426	-547	1974	-292	-126	17	-129	-131	-201	0
1965	180	0	679	2246	1567	-1462	-444	1906	-135	-44	-93	-81	-27	-159	0
1966	180	0	920	2217	1297	-1568	-188	1757	161	128	58	-11	52	52	0
1967	180	0	1048	2260	1212	-1654	-82	1736	246	155	100	11	83	79	0
1968	180	0	939	2277	1338	-1608	-199	1807	56	116	62	-116	79	-77	0
1969	180	0	751	2277	1526	-1514	-387	1901	-153	-77	-62	-69	-147	-261	0
1970	180	0	673	2296	1623	-1484	-475	1959	-182	-77	-19	-114	-83	-166	0
1971	180	0	825	2320	1495	-1572	-335	1907	-73	-71	11	-32	-48	-217	0
1972	180	0	710	2277	1567	-1493	-428	1922	-180	-100	-21	-87	-67	-228	0
1973	180	0	728	2262	1534	-1495	-403	1898	-149	-137	-60	-87	-93	-302	0
1974	180	0	613	2265	1652	-1439	-519	1958	-325	-153	38	-151	-83	-236	0
1975	180	0	786	2281	1495	-1533	-354	1888	-108	-15	-40	-100	-112	-91	0
1976	180	0	1086	2308	1222	-1697	-68	1765	203	112	71	75	-9	62	0
1977	180	0	1114	2320	1206	-1717	-46	1763	170	112	114	54	23	102	0
1978	180	0	1086	2271	1185	-1678	-49	1728	87	25	1	-141	-27	-122	0
1979	180	0	848	2238	1390	-1543	-271	1814	-112	3	-5	-48	-32	-151	0
1980	180	0	771	2231	1460	-1501	-344	1845	-133	-155	9	-112	-85	-213	0
1981	180	0	926	2221	1295	-1573	-184	1758	-110	-7	40	-52	-21	-155	0
1982	180	0	795	2147	1352	-1471	-278	1749	-141	-108	32	-58	-112	-97	0
1983	180	0	755	2159	1404	-1457	-324	1781	-323	-135	-54	-176	-126	-259	0
1984	180	0	719	2168	1449	-1443	-365	1808	-213	-226	-48	-87	-91	-254	0
1985	180	0	792	2227	1435	-1509	-321	1831	-133	-124	29	-79	-44	-77	0
1986	180	0	1115	2246	1131	-1680	-8	1688	215	81	34	-81	-11	106	0
1987	180	0	1166	2258	1092	-1712	37	1675	221	194	19	62	40	112	0
1988	180	0	1190	2291	1101	-1740	44	1696	89	15	48	-40	-42	-13	0
1989	180	0	1010	2265	1255	-1637	-122	1760	-89	50	-1	-44	-1	-100	0
1990	180	0	878	2267	1389	-1572	-255	1828	-161	-64	9	-15	-114	-135	0
1991	180	0	980	2256	1276	-1618	-148	1766	-69	-56	-13	-48	-89	-155	0
1992	180	0	894	2205	1311	-1549	-208	1758	-73	-31	-36	13	-19	-161	0
1993	180	0	767	2196	1429	-1481	-331	1812	-186	-108	-77	-62	-79	-178	0
1994	180	0	790	2223	1433	-1506	-321	1828	-213	-124	-77	-114	-7	-325	0
1995	180	0	885	2227	1342	-1556	-228	1784	-81	-48	-44	7	-32	-60	0
1996	180	0	1100	2229	1129	-1664	-14	1679	124	178	36	-9	38	85	0
1997	180	0	1226	2252	1026	-1739	100	1639	246	128	77	15	-17	112	0
1998	180	0	1083	2219	1136	-1651	-26	1677	31	62	-7	-52	-54	-19	0
1999	180	0	912	2180	1268	-1546	-178	1724	-42	-85	64	-32	-34	-129	0
[truncated: 34,565 more rows]
