# Supplementary material for: A Robust and Real-Time Capable Envelope-Based Algorithm for Heart Sound Classification: Validation under Different Physiological Conditions
Source: Sensors (Basel). 2020 Feb 11;20(4):972. doi: 10.3390/s20040972 (PMC7070375; doi:10.3390/s20040972)
Supplement: Supplementary file 1 [file sensors-20-00972-s001.zip › Messungen/at/at07_unfiltered.csv]

Dataset No.	Pulse (bpm)	Pacer Bit	leadI (�V)	leadII (�V)	leadIII (�V)	lead_avR (�V)	lead_avL (�V)	lead_avF (�V)	V1 (�V)	V2 (�V)	V3 (�V)	V4 (�V)	V5 (�V)	V6 (�V)	R-Wave
1	0	0	-906	-2353	-1447	1629	270	-1900	764	859	2869	3577	-1047	-599	0
2	0	0	-1195	-2337	-1142	1766	-26	-1739	907	952	2863	3476	-1063	-434	0
3	0	0	-1298	-2335	-1037	1816	-130	-1686	1125	973	2931	3447	-1096	-366	0
4	0	0	-1455	-2341	-886	1898	-284	-1613	1072	1055	2869	3391	-1099	-296	0
5	0	0	-1480	-2341	-861	1910	-309	-1601	1074	987	2830	3546	-1193	-444	0
6	0	0	-1300	-2351	-1051	1825	-124	-1701	820	890	2816	3427	-1113	-644	0
7	0	0	-1179	-2339	-1160	1759	-9	-1749	630	816	2770	3414	-1127	-781	0
8	0	0	-989	-2343	-1354	1666	182	-1848	521	727	2737	3362	-1065	-824	0
9	0	0	-902	-2331	-1429	1616	263	-1880	490	655	2632	3342	-1136	-807	1
10	0	0	-804	-2328	-1524	1566	360	-1926	638	834	2787	3412	-971	-649	0
11	0	0	-1040	-2326	-1286	1683	123	-1806	671	785	2675	3338	-1080	-560	0
12	0	0	-1110	-2322	-1212	1716	51	-1767	1001	979	2696	3329	-1037	-506	0
13	0	0	-1304	-2326	-1022	1815	-141	-1674	1140	991	2791	3332	-1063	-263	0
14	0	0	-1397	-2326	-929	1861	-234	-1627	1154	1061	2747	3327	-1191	-308	0
15	0	0	-1450	-2326	-876	1888	-287	-1601	1002	1034	2634	3228	-1138	-547	0
16	0	0	-1335	-2339	-1004	1837	-165	-1671	882	874	2700	3263	-1113	-502	0
17	0	0	-1173	-2331	-1158	1752	-7	-1744	591	781	2626	3253	-1140	-764	0
18	0	0	-950	-2335	-1385	1642	217	-1860	593	783	2611	3253	-1053	-793	0
19	0	0	-924	-2326	-1402	1625	239	-1864	506	704	2541	3197	-1067	-787	0
20	0	0	-909	-2331	-1422	1620	256	-1876	642	647	2570	3195	-987	-690	0
21	0	0	-941	-2326	-1385	1633	222	-1855	758	840	2615	3107	-1012	-562	0
22	0	0	-1153	-2328	-1175	1740	11	-1751	905	973	2607	3201	-983	-409	0
23	0	0	-1348	-2333	-985	1840	-181	-1659	1098	1047	2586	3115	-1055	-312	0
24	0	0	-1405	-2347	-942	1876	-231	-1644	1146	1059	2642	3158	-1117	-271	0
25	0	0	-1500	-2345	-845	1922	-327	-1595	1051	948	2580	3047	-1177	-355	0
26	0	0	-1352	-2331	-979	1841	-186	-1655	855	905	2529	3078	-1195	-574	0
27	0	0	-1089	-2324	-1235	1706	73	-1779	739	766	2527	3144	-1121	-731	0
28	0	0	-1001	-2324	-1323	1662	161	-1823	492	686	2386	3061	-1057	-826	0
29	0	0	-822	-2329	-1507	1575	342	-1918	531	721	2463	3072	-1006	-744	0
30	0	0	-829	-2328	-1499	1578	335	-1913	570	679	2492	3109	-1032	-665	0
31	0	0	-928	-2318	-1390	1623	231	-1854	756	789	2444	3005	-1099	-510	0
32	0	0	-1063	-2320	-1257	1691	97	-1788	1002	938	2485	3113	-1129	-252	0
33	0	0	-1339	-2324	-985	1831	-177	-1654	1041	952	2516	3007	-1078	-333	0
34	0	0	-1430	-2322	-892	1876	-269	-1607	1067	1070	2489	2977	-1119	-215	0
35	0	0	-1408	-2329	-921	1868	-243	-1625	1001	1047	2438	2979	-1131	-366	0
36	0	0	-1304	-2328	-1024	1816	-140	-1676	857	886	2487	2873	-1177	-477	0
37	0	0	-1087	-2322	-1235	1704	74	-1778	677	789	2434	2890	-1098	-649	0
38	0	0	-983	-2331	-1348	1657	182	-1839	500	731	2285	2873	-1115	-807	0
39	0	0	-809	-2322	-1513	1565	352	-1917	523	653	2328	2956	-1063	-777	0
40	0	0	-840	-2318	-1478	1579	319	-1898	585	735	2329	2894	-979	-613	0
41	0	0	-964	-2320	-1356	1642	196	-1838	717	843	2298	2865	-1047	-504	0
42	0	0	-1071	-2318	-1247	1694	88	-1782	880	995	2366	2892	-1032	-316	0
43	0	0	-1327	-2310	-983	1818	-172	-1646	1028	1020	2339	2824	-1076	-248	0
44	0	0	-1420	-2293	-873	1856	-273	-1583	1138	1004	2320	2813	-1195	-271	0
45	0	0	-1334	-2296	-962	1815	-186	-1629	1148	985	2395	2857	-1107	-415	0
46	0	0	-1371	-2304	-933	1837	-219	-1618	859	874	2248	2801	-1177	-508	0
47	0	0	-1102	-2302	-1200	1702	49	-1751	601	777	2188	2783	-1173	-667	0
48	0	0	-916	-2291	-1375	1603	229	-1833	525	758	2194	2838	-1010	-725	0
49	0	0	-823	-2295	-1472	1559	324	-1883	475	669	2176	2814	-1080	-710	0
50	0	0	-793	-2302	-1509	1547	358	-1905	626	711	2165	2877	-1020	-684	0
51	0	0	-949	-2295	-1346	1622	198	-1820	756	776	2192	2826	-1016	-502	0
52	0	0	-1071	-2300	-1229	1685	79	-1764	1016	855	2196	2758	-1055	-364	0
53	0	0	-1226	-2300	-1074	1763	-76	-1687	1164	1008	2287	2789	-987	-226	0
54	0	0	-1521	-2306	-785	1913	-368	-1545	1010	993	2201	2632	-1051	-339	0
55	0	0	-1369	-2304	-935	1836	-217	-1619	973	1032	2168	2719	-1206	-368	0
56	0	0	-1310	-2326	-1016	1818	-147	-1671	847	952	2180	2811	-1131	-448	0
57	0	0	-1193	-2333	-1140	1763	-26	-1736	587	713	1971	2646	-1181	-694	0
58	0	0	-898	-2335	-1437	1616	269	-1886	556	717	2205	2684	-1018	-653	0
59	0	0	-842	-2328	-1486	1585	322	-1907	496	671	2033	2650	-1032	-743	0
60	0	0	-827	-2320	-1493	1573	333	-1906	535	746	2033	2661	-1099	-516	0
61	0	0	-916	-2318	-1402	1617	243	-1860	739	787	2155	2717	-1010	-486	0
62	0	0	-1083	-2295	-1212	1689	64	-1753	938	970	2093	2659	-989	-281	0
63	0	0	-1212	-2308	-1096	1760	-58	-1702	1096	1024	2124	2721	-1061	-207	0
64	0	0	-1414	-2310	-896	1862	-259	-1603	1059	956	2116	2597	-1094	-275	0
65	0	0	-1408	-2310	-902	1859	-253	-1606	977	894	2110	2504	-1099	-411	0
66	0	0	-1319	-2296	-977	1807	-171	-1636	863	878	2046	2545	-1121	-494	0
67	0	0	-1159	-2293	-1134	1726	-12	-1713	560	715	1965	2529	-1140	-713	0
68	0	0	-974	-2289	-1315	1631	170	-1802	508	710	1926	2527	-1045	-744	0
69	0	0	-819	-2293	-1474	1556	327	-1883	467	756	1963	2554	-971	-713	0
70	0	0	-772	-2289	-1517	1530	372	-1903	578	725	1938	2516	-958	-605	0
71	0	0	-893	-2289	-1396	1591	251	-1842	737	770	1941	2554	-1010	-467	0
72	0	0	-1104	-2289	-1185	1696	40	-1737	929	902	2019	2469	-1070	-323	0
73	0	0	-1265	-2283	-1018	1774	-123	-1650	1072	950	2054	2426	-1127	-215	0
74	0	0	-1341	-2293	-952	1817	-194	-1622	1074	1057	2027	2529	-1068	-236	0
75	0	0	-1424	-2287	-863	1855	-280	-1575	968	995	1961	2378	-1109	-351	0
76	0	0	-1285	-2289	-1004	1787	-140	-1646	828	841	1965	2419	-1140	-523	0
77	0	0	-1118	-2289	-1171	1703	26	-1730	603	744	1949	2357	-1181	-599	0
78	0	0	-892	-2279	-1387	1585	247	-1833	512	741	1891	2461	-1032	-661	0
79	0	0	-794	-2285	-1491	1539	348	-1888	463	603	1819	2421	-1063	-632	0
80	0	0	-788	-2287	-1499	1537	355	-1893	603	692	1866	2461	-1080	-523	0
81	0	0	-864	-2291	-1427	1577	281	-1859	748	768	1891	2382	-999	-500	0
82	0	0	-1064	-2295	-1231	1679	83	-1763	886	919	1945	2335	-1008	-329	0
83	0	0	-1240	-2295	-1055	1767	-92	-1675	1080	971	1936	2376	-1055	-186	0
84	0	0	-1465	-2291	-826	1878	-319	-1558	1059	975	1908	2308	-1088	-211	0
85	0	0	-1362	-2291	-929	1826	-216	-1610	1022	948	1945	2258	-1165	-358	0
86	0	0	-1367	-2304	-937	1835	-215	-1620	758	826	1810	2293	-1193	-415	0
87	0	0	-1110	-2283	-1173	1696	31	-1728	665	717	1806	2302	-1061	-618	0
88	0	0	-890	-2277	-1387	1583	248	-1832	510	696	1819	2281	-1034	-570	0
89	0	0	-840	-2285	-1445	1562	302	-1865	393	661	1751	2194	-1101	-710	0
90	0	0	-759	-2287	-1528	1523	384	-1907	543	719	1722	2283	-960	-539	0
91	0	0	-877	-2267	-1390	1572	256	-1828	713	834	1777	2322	-993	-356	0
92	0	0	-1073	-2277	-1204	1675	65	-1740	851	942	1794	2163	-1039	-254	0
93	0	0	-1230	-2275	-1045	1752	-92	-1660	1037	958	1868	2260	-1053	-137	0
94	0	0	-1373	-2269	-896	1821	-238	-1582	1113	1034	1798	2143	-1134	-201	0
95	0	0	-1447	-2281	-834	1864	-306	-1557	979	960	1792	2213	-1111	-322	0
96	0	0	-1335	-2289	-954	1812	-190	-1621	826	824	1771	2126	-1146	-393	0
97	0	0	-1065	-2279	-1214	1672	74	-1746	634	791	1755	2217	-1012	-529	0
98	0	0	-972	-2279	-1307	1625	167	-1793	545	636	1666	2166	-1125	-628	0
99	0	0	-782	-2275	-1493	1528	355	-1884	502	708	1668	2089	-886	-661	0
100	0	0	-774	-2256	-1482	1515	354	-1869	543	752	1668	2165	-981	-488	0
101	0	0	-893	-2260	-1367	1576	237	-1813	715	779	1697	2147	-999	-347	0
102	0	0	-1044	-2248	-1204	1646	80	-1726	923	925	1815	2106	-942	-211	0
103	0	0	-1319	-2267	-948	1793	-185	-1607	958	946	1660	2029	-1080	-209	0
104	0	0	-1366	-2246	-880	1806	-243	-1563	1103	1039	1738	2099	-1086	-143	0
105	0	0	-1454	-2231	-777	1842	-338	-1504	962	913	1730	2015	-1098	-254	0
106	0	0	-1300	-2229	-929	1764	-185	-1579	791	849	1627	2038	-1165	-471	0
107	0	0	-1042	-2223	-1181	1632	69	-1702	688	841	1635	2122	-1022	-452	0
108	0	0	-1048	-2215	-1167	1631	59	-1691	360	570	1495	1969	-1070	-700	0
109	0	0	-741	-2201	-1460	1471	359	-1830	473	677	1586	2046	-1012	-572	0
110	0	0	-824	-2201	-1377	1512	276	-1789	566	692	1610	2139	-1004	-430	0
111	0	0	-879	-2174	-1295	1526	208	-1734	698	770	1579	2009	-1022	-436	0
112	0	0	-1069	-2151	-1082	1610	6	-1616	954	927	1672	2101	-1041	-159	0
113	0	0	-1228	-2137	-909	1682	-159	-1523	1034	927	1660	2056	-1072	-122	0
114	0	0	-1367	-2170	-803	1768	-282	-1486	1078	1014	1621	2056	-1164	-112	0
115	0	0	-1377	-2145	-768	1761	-304	-1456	979	929	1639	1887	-1134	-287	0
116	0	0	-1218	-2147	-929	1682	-144	-1538	855	878	1608	1982	-1086	-399	0
117	0	0	-1100	-2139	-1039	1619	-30	-1589	566	725	1507	1978	-1088	-572	0
118	0	0	-895	-2165	-1270	1530	187	-1717	479	737	1544	1961	-1045	-556	0
119	0	0	-743	-2165	-1422	1454	339	-1793	395	677	1546	2011	-1014	-564	0
120	0	0	-743	-2159	-1416	1451	336	-1787	603	690	1511	2009	-964	-452	0
121	0	0	-864	-2163	-1299	1513	217	-1731	743	744	1499	1980	-995	-341	0
122	0	0	-987	-2172	-1185	1579	99	-1678	913	935	1567	1926	-977	-168	0
123	0	0	-1267	-2176	-909	1721	-179	-1542	1028	952	1629	1846	-1053	-126	0
124	0	0	-1352	-2166	-814	1759	-269	-1490	1136	1018	1524	1941	-1082	-151	0
125	0	0	-1358	-2163	-805	1760	-276	-1484	985	950	1552	1843	-1113	-230	0
126	0	0	-1207	-2151	-944	1679	-131	-1547	830	921	1544	1852	-1084	-322	0
127	0	0	-1058	-2159	-1101	1608	21	-1630	628	754	1511	1864	-1101	-399	0
128	0	0	-784	-2157	-1373	1470	294	-1765	514	692	1499	1872	-1047	-564	0
129	0	0	-706	-2153	-1447	1429	370	-1800	498	642	1524	1868	-1018	-467	0
130	0	0	-691	-2159	-1468	1425	388	-1813	523	731	1439	1883	-950	-362	0
131	0	0	-803	-2192	-1389	1497	293	-1790	727	725	1515	1810	-1026	-246	0
132	0	0	-1015	-2186	-1171	1600	78	-1678	869	892	1493	1860	-964	-118	0
133	0	0	-1199	-2196	-997	1697	-101	-1596	1006	946	1499	1843	-1177	-91	0
134	0	0	-1306	-2196	-890	1751	-208	-1543	1072	950	1548	1829	-1053	-108	0
135	0	0	-1376	-2194	-818	1785	-279	-1506	927	886	1524	1738	-1152	-219	0
136	0	0	-1235	-2232	-997	1733	-119	-1614	840	900	1511	1852	-1158	-306	0
137	0	0	-1065	-2240	-1175	1652	55	-1707	696	721	1412	1796	-1076	-519	0
138	0	0	-935	-2273	-1338	1604	201	-1805	471	630	1396	1767	-1034	-568	0
139	0	0	-762	-2265	-1503	1513	370	-1884	547	653	1348	1833	-1001	-562	0
140	0	0	-789	-2263	-1474	1526	342	-1868	512	735	1389	1788	-933	-407	0
141	0	0	-873	-2277	-1404	1575	265	-1840	700	756	1373	1784	-1098	-277	0
142	0	0	-1099	-2263	-1164	1681	32	-1713	940	878	1484	1732	-1014	-116	0
143	0	0	-1314	-2262	-948	1788	-183	-1605	1001	921	1404	1755	-1107	-50	0
144	0	0	-1375	-2271	-896	1823	-239	-1583	1082	1022	1520	1691	-1084	-36	0
145	0	0	-1450	-2258	-808	1854	-321	-1533	944	948	1408	1654	-1125	-147	0
146	0	0	-1277	-2289	-1012	1783	-132	-1650	898	880	1396	1724	-1080	-271	0
147	0	0	-1143	-2279	-1136	1711	-3	-1707	564	764	1295	1619	-1047	-401	0
148	0	0	-873	-2267	-1394	1570	260	-1830	556	799	1340	1730	-948	-450	0
149	0	0	-824	-2265	-1441	1544	308	-1853	428	626	1255	1670	-1067	-463	0
150	0	0	-756	-2265	-1509	1510	376	-1887	554	746	1358	1656	-1026	-360	0
151	0	0	-922	-2260	-1338	1591	208	-1799	680	785	1292	1674	-925	-240	0
152	0	0	-1011	-2250	-1239	1630	114	-1744	973	805	1396	1643	-1043	-97	0
153	0	0	-1254	-2258	-1004	1756	-125	-1631	1034	933	1348	1619	-995	-104	0
154	0	0	-1342	-2263	-921	1802	-210	-1592	1113	1022	1336	1645	-1103	-38	0
155	0	0	-1393	-2269	-876	1831	-258	-1572	1053	960	1416	1524	-1065	-114	0
156	0	0	-1280	-2277	-997	1778	-141	-1637	791	890	1266	1579	-1158	-341	0
157	0	0	-1067	-2262	-1195	1664	64	-1728	644	793	1350	1584	-1061	-325	0
158	0	0	-873	-2244	-1371	1558	249	-1807	539	638	1268	1668	-1049	-420	0
159	0	0	-757	-2248	-1491	1502	367	-1869	498	669	1179	1664	-966	-438	0
160	0	0	-698	-2248	-1550	1473	426	-1899	525	752	1311	1612	-950	-399	0
161	0	0	-811	-2236	-1425	1523	307	-1830	746	711	1313	1676	-973	-184	0
162	0	0	-1057	-2248	-1191	1652	67	-1719	909	799	1284	1598	-1076	-73	0
163	0	0	-1172	-2240	-1068	1706	-52	-1654	1092	1028	1299	1621	-979	7	0
164	0	0	-1338	-2242	-904	1790	-217	-1573	1047	1082	1365	1610	-1063	69	0
165	0	0	-1391	-2258	-867	1824	-262	-1562	1024	966	1299	1569	-1086	-102	0
166	0	0	-1243	-2273	-1030	1758	-106	-1651	873	898	1266	1600	-1090	-174	0
167	0	0	-1123	-2283	-1160	1703	18	-1721	533	750	1235	1499	-1043	-362	0
168	0	0	-904	-2306	-1402	1605	249	-1854	560	735	1247	1581	-937	-389	0
169	0	0	-830	-2366	-1536	1598	353	-1951	481	659	1086	1520	-1039	-397	0
170	0	0	-805	-2405	-1600	1605	397	-2002	597	741	1160	1546	-935	-358	0
171	0	0	-928	-2417	-1489	1672	280	-1953	698	820	1253	1573	-954	-182	0
172	0	0	-1125	-2409	-1284	1767	79	-1846	902	851	1266	1499	-1034	-87	0
173	0	0	-1240	-2324	-1084	1782	-78	-1704	1090	1012	1303	1509	-1020	-7	0
174	0	0	-1389	-2207	-818	1798	-285	-1512	1115	995	1309	1495	-1113	29	0
175	0	0	-1325	-2102	-777	1713	-274	-1439	975	917	1224	1497	-1154	-162	0
176	0	0	-1090	-1943	-853	1516	-118	-1398	849	925	1212	1478	-1121	-192	0
177	0	0	-770	-1695	-925	1232	77	-1310	719	746	1220	1548	-1030	-360	0
178	0	0	-481	-1396	-915	938	217	-1155	510	711	1105	1480	-1028	-382	0
179	0	0	-138	-1088	-950	613	406	-1019	512	723	1173	1489	-979	-415	0
180	0	0	91	-700	-791	304	441	-745	539	766	1094	1462	-884	-376	0
181	0	0	48	-318	-366	135	207	-342	737	803	1183	1464	-1022	-194	0
182	0	0	164	114	-50	-139	107	32	929	878	1171	1422	-975	-147	0
183	0	0	196	624	428	-410	-116	526	1047	1063	1237	1418	-997	36	0
184	0	0	315	1158	843	-736	-264	1000	1140	995	1206	1425	-1026	27	0
185	0	0	520	1583	1063	-1051	-271	1323	1037	954	1220	1377	-1045	-48	0
186	0	0	768	1811	1043	-1289	-137	1427	828	840	1196	1373	-1067	-194	0
187	0	0	1015	1837	822	-1426	96	1329	698	873	1200	1453	-989	-323	0
188	0	0	1044	1705	661	-1374	191	1183	481	622	1123	1367	-991	-521	0
189	0	0	1123	1499	376	-1311	373	937	537	688	1107	1482	-979	-349	1
190	0	0	993	1206	213	-1099	390	709	562	679	1144	1375	-1006	-271	0
191	0	0	704	799	95	-751	304	447	684	869	1193	1365	-859	-172	0
192	0	0	281	339	58	-310	111	198	960	880	1237	1352	-944	-9	0
193	0	0	-180	-159	21	169	-100	-69	977	1059	1099	1406	-1061	56	0
194	0	0	-551	-737	-186	644	-182	-461	1030	1049	1171	1346	-1065	27	0
195	0	0	-920	-1278	-358	1099	-281	-818	952	937	1214	1323	-1167	-29	0
196	0	0	-1001	-1695	-694	1348	-153	-1194	820	938	1105	1323	-1032	-203	0
197	0	0	-896	-1941	-1045	1418	74	-1493	605	787	1117	1354	-1018	-310	0
198	0	0	-732	-1994	-1262	1363	265	-1628	527	698	1090	1365	-970	-434	0
199	0	0	-537	-1924	-1387	1230	425	-1655	492	741	1065	1358	-1012	-362	0
200	0	0	-526	-1858	-1332	1192	403	-1595	550	762	1065	1404	-925	-244	0
201	0	0	-652	-1825	-1173	1238	260	-1499	663	772	979	1334	-1016	-178	0
202	0	0	-790	-1825	-1035	1307	122	-1430	1012	923	1113	1325	-960	27	0
203	0	0	-1020	-1848	-828	1434	-96	-1338	1068	977	1144	1257	-1028	62	0
204	0	0	-1152	-1860	-708	1506	-222	-1284	1101	1035	1111	1257	-1107	19	0
205	0	0	-1295	-1877	-582	1586	-356	-1229	896	913	1131	1158	-1111	-31	0
206	0	0	-1040	-1901	-861	1470	-89	-1381	874	929	1103	1284	-1063	-151	0
207	0	0	-943	-1938	-995	1440	26	-1466	680	752	1086	1200	-1014	-291	0
208	0	0	-718	-1986	-1268	1352	275	-1627	496	692	1026	1233	-1037	-358	0
209	0	0	-651	-2005	-1354	1328	351	-1679	521	669	1018	1196	-956	-323	0
210	0	0	-706	-2023	-1317	1364	305	-1670	508	694	909	1165	-890	-289	0
211	0	0	-687	-2054	-1367	1370	340	-1710	756	828	1026	1259	-911	-114	0
212	0	0	-916	-2056	-1140	1486	112	-1598	853	925	1084	1210	-977	-38	0
213	0	0	-1176	-2062	-886	1619	-145	-1474	1037	1004	1022	1206	-1082	87	0
214	0	0	-1292	-2069	-777	1680	-257	-1423	1146	1012	1061	1216	-1047	32	0
215	0	0	-1341	-2066	-725	1703	-308	-1395	1018	1034	1006	1193	-1049	-50	0
216	0	0	-1263	-2075	-812	1669	-225	-1443	795	900	929	1189	-1080	-225	0
217	0	0	-999	-2073	-1074	1536	37	-1573	686	785	989	1171	-962	-289	0
218	0	0	-824	-2083	-1259	1453	217	-1671	510	640	975	1090	-952	-337	0
219	0	0	-706	-2091	-1385	1398	339	-1738	467	748	898	1264	-931	-353	0
220	0	0	-682	-2104	-1422	1393	370	-1763	550	692	874	1132	-925	-298	0
221	0	0	-803	-2118	-1315	1460	256	-1716	702	836	981	1220	-871	-139	0
222	0	0	-1009	-2132	-1123	1570	57	-1627	836	851	956	1138	-1002	-77	0
223	0	0	-1157	-2128	-971	1642	-93	-1549	1061	1034	1032	1181	-997	50	0
224	0	0	-1407	-2124	-717	1765	-345	-1420	1047	968	919	1152	-1127	65	0
225	0	0	-1317	-2114	-797	1715	-260	-1455	973	1045	1004	1121	-1088	-50	0
226	0	0	-1247	-2102	-855	1674	-196	-1478	894	937	946	1214	-1059	-145	0
227	0	0	-1092	-2114	-1022	1603	-35	-1568	570	741	857	1074	-1072	-413	0
228	0	0	-812	-2102	-1290	1457	239	-1696	488	690	851	1173	-989	-399	0
229	0	0	-736	-2099	-1363	1417	313	-1731	450	611	898	1096	-956	-380	0
230	0	0	-714	-2097	-1383	1405	334	-1740	498	620	894	1080	-991	-331	0
231	0	0	-776	-2091	-1315	1433	269	-1703	713	810	909	1181	-824	-219	0
232	0	0	-965	-2099	-1134	1532	84	-1616	911	882	907	1099	-1004	-3	0
233	0	0	-1210	-2077	-867	1643	-171	-1472	1035	1026	987	1177	-1014	69	0
234	0	0	-1327	-2071	-744	1699	-291	-1407	1061	999	905	1035	-1072	-48	0
235	0	0	-1333	-2068	-735	1700	-299	-1401	1018	987	857	1086	-1059	-60	0
236	0	0	-1189	-2062	-873	1625	-158	-1467	741	970	921	1082	-997	-190	0
237	0	0	-1067	-2056	-989	1561	-39	-1522	533	743	762	985	-1070	-461	0
238	0	0	-811	-2044	-1233	1427	211	-1638	492	750	855	1082	-845	-415	0
239	0	0	-776	-2054	-1278	1415	251	-1666	453	677	708	1086	-1022	-448	0
240	0	0	-576	-2058	-1482	1317	453	-1770	549	663	863	1119	-905	-335	0
241	0	0	-751	-2048	-1297	1399	273	-1672	679	779	890	1119	-890	-116	0
242	0	0	-953	-2029	-1076	1491	61	-1552	797	904	781	1082	-1028	-100	0
243	0	0	-1059	-2015	-956	1537	-51	-1485	1043	923	896	1065	-991	40	0
244	0	0	-1294	-2011	-717	1652	-288	-1364	1047	938	913	1057	-1035	7	0
245	0	0	-1302	-2046	-744	1674	-279	-1395	975	873	882	966	-1103	-120	0
246	0	0	-1159	-2037	-878	1598	-140	-1457	793	861	882	1028	-1084	-186	0
247	0	0	-1013	-2023	-1010	1518	-1	-1516	595	706	801	1028	-987	-407	0
248	0	0	-763	-2027	-1264	1395	250	-1645	496	646	783	1082	-1049	-417	0
249	0	0	-681	-2011	-1330	1346	324	-1670	343	661	774	1041	-948	-428	0
250	0	0	-620	-2009	-1389	1314	384	-1699	502	626	702	1057	-900	-395	0
251	0	0	-679	-1996	-1317	1337	319	-1656	739	776	805	1022	-931	-195	0
252	0	0	-898	-1974	-1076	1436	89	-1525	822	861	851	1068	-964	-85	0
253	0	0	-1119	-1974	-855	1546	-132	-1414	966	888	907	960	-985	3	0
254	0	0	-1217	-1969	-752	1593	-232	-1360	1032	970	917	929	-1088	27	0
255	0	0	-1261	-1963	-702	1612	-279	-1332	950	904	853	942	-1059	-139	0
256	0	0	-1218	-1953	-735	1585	-241	-1344	768	735	783	970	-1109	-236	0
257	0	0	-879	-1936	-1057	1407	89	-1496	677	739	760	1041	-1002	-345	0
258	0	0	-798	-1936	-1138	1367	170	-1537	477	626	688	975	-946	-436	0
259	0	0	-555	-1930	-1375	1242	410	-1652	469	667	669	1012	-931	-401	0
260	0	0	-640	-1930	-1290	1285	325	-1610	453	642	785	938	-886	-310	0
261	0	0	-652	-1928	-1276	1290	312	-1602	688	700	828	1020	-975	-128	0
262	0	0	-926	-1928	-1002	1427	38	-1465	820	857	680	958	-999	-21	0
263	0	0	-1104	-1922	-818	1513	-143	-1370	995	904	797	911	-1004	-1	0
264	0	0	-1281	-1938	-657	1609	-312	-1297	1001	892	713	904	-1067	-73	0
265	0	0	-1304	-1907	-603	1605	-350	-1255	975	940	797	956	-1059	-27	0
266	0	0	-1119	-1885	-766	1502	-176	-1325	789	820	719	890	-1096	-254	0
267	0	0	-944	-1877	-933	1410	-5	-1405	647	696	725	904	-987	-322	0
268	0	0	-776	-1844	-1068	1310	146	-1456	473	605	647	820	-962	-496	0
269	0	0	-615	-1841	-1226	1228	305	-1533	434	638	739	938	-960	-420	0
270	0	0	-538	-1835	-1297	1186	379	-1566	529	692	646	1010	-902	-306	0
271	0	0	-708	-1844	-1136	1276	214	-1490	647	727	601	948	-983	-221	0
272	0	0	-800	-1837	-1037	1318	118	-1437	942	873	770	900	-993	9	0
273	0	0	-1071	-1810	-739	1440	-166	-1274	1082	929	680	958	-1078	54	0
274	0	0	-1226	-1792	-566	1509	-330	-1179	938	927	725	896	-1082	-46	0
275	0	0	-1246	-1775	-529	1510	-358	-1152	1016	905	743	873	-1099	-36	0
276	0	0	-1162	-1778	-616	1470	-273	-1197	752	816	671	840	-1045	-205	0
277	0	0	-916	-1769	-853	1342	-31	-1311	601	721	642	911	-1080	-345	0
278	0	0	-741	-1755	-1014	1248	136	-1384	529	636	591	900	-942	-450	0
279	0	0	-563	-1734	-1171	1148	304	-1452	452	585	628	876	-1001	-409	0
280	0	0	-533	-1716	-1183	1124	325	-1449	508	636	624	878	-915	-277	0
281	0	0	-686	-1714	-1028	1200	171	-1371	626	653	603	851	-917	-273	0
282	0	0	-754	-1691	-937	1222	91	-1314	834	853	692	880	-997	-64	0
283	0	0	-1020	-1652	-632	1336	-194	-1142	909	962	710	787	-1028	46	0
284	0	0	-1228	-1658	-430	1443	-399	-1044	925	898	692	787	-1098	-62	0
285	0	0	-1151	-1643	-492	1397	-329	-1067	999	909	702	801	-1072	-122	0
286	0	0	-1096	-1629	-533	1362	-281	-1081	779	739	680	863	-1119	-199	0
287	0	0	-864	-1610	-746	1237	-59	-1178	614	651	589	826	-1142	-345	0
288	0	0	-699	-1573	-874	1136	87	-1223	409	618	570	836	-1037	-473	0
289	0	0	-454	-1569	-1115	1011	330	-1342	448	605	583	845	-935	-364	0
290	0	0	-425	-1565	-1140	995	357	-1352	488	642	521	888	-942	-360	0
291	0	0	-608	-1550	-942	1079	167	-1246	634	663	624	830	-966	-164	0
292	0	0	-782	-1540	-758	1161	-12	-1149	851	756	679	822	-1063	-67	0
293	0	0	-1011	-1507	-496	1259	-257	-1001	1001	865	647	762	-989	9	0
294	0	0	-1017	-1486	-469	1251	-274	-977	1012	954	644	801	-993	44	0
295	0	0	-1094	-1470	-376	1282	-359	-923	942	894	675	776	-1138	-62	0
296	0	0	-945	-1445	-500	1195	-222	-972	814	776	677	807	-1183	-122	0
297	0	0	-789	-1423	-634	1106	-77	-1028	535	710	531	834	-1101	-314	0
298	0	0	-494	-1396	-902	945	204	-1149	453	597	587	696	-1006	-370	0
299	0	0	-423	-1367	-944	895	260	-1155	424	583	583	832	-944	-374	0
300	0	0	-390	-1344	-954	867	282	-1149	430	597	614	739	-894	-277	0
301	0	0	-413	-1334	-921	873	254	-1127	618	675	636	830	-977	-197	0
302	0	0	-693	-1311	-618	1002	-37	-964	808	766	626	770	-964	-17	0
303	0	0	-755	-1290	-535	1022	-110	-912	985	909	657	772	-993	81	0
304	0	0	-1003	-1255	-252	1129	-375	-753	1022	940	599	789	-1067	79	0
305	0	0	-984	-1249	-265	1116	-359	-757	1012	807	638	690	-1096	-44	0
306	0	0	-916	-1245	-329	1080	-293	-787	760	787	543	711	-1067	-238	0
307	0	0	-760	-1237	-477	998	-141	-857	517	661	517	667	-1043	-351	0
308	0	0	-500	-1198	-698	849	99	-948	444	609	498	772	-1037	-430	0
309	0	0	-320	-1187	-867	753	273	-1027	453	609	455	805	-968	-401	0
310	0	0	-297	-1160	-863	728	283	-1011	401	638	521	715	-888	-341	0
311	0	0	-361	-1140	-779	750	209	-959	566	776	502	725	-923	-226	0
312	0	0	-580	-1119	-539	849	-20	-829	830	803	578	684	-937	-3	0
313	0	0	-801	-1111	-310	956	-245	-710	849	845	583	661	-1113	-19	0
314	0	0	-858	-1096	-238	977	-310	-667	1055	919	601	727	-1035	69	0
315	0	0	-984	-1098	-114	1041	-435	-606	942	851	562	669	-1053	-13	0
316	0	0	-774	-1074	-300	924	-237	-687	882	733	554	684	-1084	-234	0
317	0	0	-636	-1070	-434	853	-101	-752	560	799	523	760	-999	-281	0
318	0	0	-394	-1082	-688	738	147	-885	455	638	455	673	-1037	-413	0
319	0	0	-272	-1080	-808	676	268	-944	428	638	533	721	-931	-407	0
320	0	0	-337	-1101	-764	719	213	-932	422	599	483	663	-952	-298	0
321	0	0	-394	-1127	-733	760	169	-930	558	659	564	675	-927	-197	0
322	0	0	-520	-1156	-636	838	58	-896	828	832	640	700	-970	25	0
323	0	0	-840	-1169	-329	1004	-255	-749	915	824	568	733	-1043	54	0
324	0	0	-921	-1200	-279	1060	-321	-739	1018	892	597	717	-1105	69	0
325	0	0	-985	-1231	-246	1108	-369	-738	925	923	580	636	-1098	-1	0
326	0	0	-898	-1268	-370	1083	-264	-819	723	816	609	671	-1057	-157	0
327	0	0	-700	-1295	-595	997	-52	-945	574	702	510	684	-1041	-335	0
328	0	0	-546	-1356	-810	951	132	-1083	419	603	475	760	-979	-374	0
329	0	0	-444	-1400	-956	922	256	-1178	399	543	457	622	-923	-409	0
330	0	0	-424	-1458	-1034	941	305	-1246	453	582	508	719	-956	-259	0
331	0	0	-558	-1493	-935	1025	188	-1214	585	698	514	677	-904	-162	0
332	0	0	-683	-1534	-851	1108	84	-1192	836	793	514	746	-902	-19	0
333	0	0	-1007	-1583	-576	1295	-215	-1079	1016	873	523	644	-991	83	0
334	0	0	-1116	-1614	-498	1365	-309	-1056	1024	942	543	665	-1109	3	0
335	0	0	-1226	-1645	-419	1435	-403	-1032	964	886	552	669	-1076	23	0
336	0	0	-1115	-1685	-570	1400	-272	-1127	744	845	500	628	-1028	-194	0
337	0	0	-931	-1728	-797	1329	-67	-1262	593	686	492	620	-1006	-283	0
338	0	0	-789	-1759	-970	1274	90	-1364	450	591	459	667	-979	-341	0
339	0	0	-615	-1794	-1179	1204	282	-1486	453	547	395	620	-962	-339	0
340	0	0	-644	-1833	-1189	1238	272	-1511	428	605	455	673	-894	-188	0
341	0	0	-689	-1874	-1185	1281	248	-1529	640	698	508	638	-902	-64	0
342	0	0	-897	-1905	-1008	1401	55	-1456	845	826	512	649	-993	-38	0
343	0	0	-1139	-1922	-783	1530	-178	-1352	989	840	560	630	-971	126	0
344	0	0	-1232	-1930	-698	1581	-267	-1314	1063	971	597	601	-1012	135	0
345	0	0	-1331	-1945	-614	1638	-358	-1279	938	904	533	597	-1109	52	0
346	0	0	-1296	-1980	-684	1638	-306	-1332	836	820	486	578	-1086	-110	0
347	0	0	-1050	-2000	-950	1525	-50	-1475	574	713	430	653	-1026	-238	0
348	0	0	-894	-2005	-1111	1449	108	-1558	453	659	417	593	-975	-320	0
349	0	0	-751	-2023	-1272	1387	260	-1647	471	585	446	663	-971	-325	0
350	0	0	-730	-2035	-1305	1382	287	-1670	465	591	473	618	-851	-203	0
351	0	0	-840	-2050	-1210	1445	185	-1630	613	710	403	566	-921	-104	0
352	0	0	-1009	-2054	-1045	1531	18	-1549	808	828	486	599	-960	-3	0
353	0	0	-1233	-2069	-836	1651	-198	-1452	958	917	483	572	-925	106	0
354	0	0	-1400	-2073	-673	1736	-363	-1373	1016	816	514	550	-1115	32	0
355	0	0	-1389	-2089	-700	1739	-344	-1394	979	898	527	595	-1053	31	0
356	0	0	-1335	-2089	-754	1712	-290	-1421	789	884	378	508	-1008	-116	0
357	0	0	-1090	-2114	-1024	1602	-33	-1569	630	708	490	603	-968	-213	0
358	0	0	-886	-2104	-1218	1495	166	-1661	475	651	397	566	-975	-329	0
359	0	0	-797	-2110	-1313	1453	258	-1711	356	622	450	585	-948	-258	0
360	0	0	-778	-2114	-1336	1446	279	-1725	349	624	380	529	-954	-256	0
361	0	0	-780	-2106	-1326	1443	273	-1716	663	785	436	651	-902	-110	0
362	0	0	-1126	-2128	-1002	1627	-62	-1565	764	795	479	562	-958	71	0
363	0	0	-1168	-2120	-952	1644	-108	-1536	950	898	477	506	-942	19	0
364	0	0	-1378	-2128	-750	1753	-314	-1439	1006	956	591	564	-993	159	0
365	0	0	-1405	-2120	-715	1762	-345	-1417	892	944	430	580	-1138	62	0
366	0	0	-1246	-2126	-880	1686	-183	-1503	834	801	436	628	-1072	-40	0
367	0	0	-1124	-2126	-1002	1625	-61	-1564	591	679	444	504	-985	-228	0
368	0	0	-886	-2143	-1257	1514	185	-1700	463	576	453	583	-905	-267	0
369	0	0	-768	-2147	-1379	1457	305	-1763	374	616	452	545	-911	-325	0
370	0	0	-673	-2135	-1462	1404	394	-1798	490	620	399	647	-867	-283	0
371	0	0	-842	-2134	-1292	1488	225	-1713	580	698	374	558	-937	-143	0
372	0	0	-976	-2128	-1152	1552	88	-1640	838	849	488	603	-909	110	0
373	0	0	-1219	-2130	-911	1674	-154	-1520	938	867	432	570	-1049	143	0
374	0	0	-1358	-2118	-760	1738	-299	-1439	1034	940	475	517	-1047	174	0
375	0	0	-1335	-2116	-781	1725	-277	-1448	987	952	467	502	-989	67	0
376	0	0	-1232	-2126	-894	1679	-169	-1510	832	801	519	531	-1026	-31	0
377	0	0	-1089	-2128	-1039	1608	-25	-1583	591	727	374	531	-1004	-157	0
378	0	0	-897	-2132	-1235	1514	169	-1683	405	583	289	512	-1057	-360	0
379	0	0	-675	-2130	-1455	1402	390	-1792	479	671	413	556	-876	-197	0
380	0	0	-739	-2135	-1396	1437	328	-1765	403	624	391	550	-938	-112	0
381	0	0	-734	-2126	-1392	1430	329	-1759	642	748	382	613	-911	-67	0
382	0	0	-968	-2132	-1164	1550	98	-1648	799	834	419	618	-979	122	0
383	0	0	-1131	-2137	-1006	1634	-62	-1571	979	942	508	547	-962	118	0
384	0	0	-1354	-2128	-774	1741	-290	-1451	977	942	498	461	-956	93	0
385	0	0	-1360	-2118	-758	1739	-301	-1438	991	857	461	545	-1117	67	0
386	0	0	-1205	-2122	-917	1663	-144	-1519	865	867	514	552	-1018	-65	0
387	0	0	-1085	-2126	-1041	1605	-22	-1583	605	642	512	496	-991	-197	0
388	0	0	-830	-2135	-1305	1482	237	-1720	453	599	364	516	-966	-339	0
389	0	0	-698	-2114	-1416	1406	359	-1765	444	614	360	543	-962	-232	0
390	0	0	-652	-2114	-1462	1383	405	-1788	492	611	450	519	-944	-145	0
391	0	0	-753	-2118	-1365	1435	306	-1741	591	688	370	506	-880	-122	0
392	0	0	-996	-2132	-1136	1564	70	-1634	789	849	417	485	-915	13	0
393	0	0	-1161	-2132	-971	1646	-95	-1551	971	1002	461	545	-931	190	0
394	0	0	-1318	-2128	-810	1723	-254	-1469	1024	971	455	490	-1032	114	0
395	0	0	-1440	-2124	-684	1782	-378	-1404	896	997	351	438	-1032	81	0
396	0	0	-1247	-2120	-873	1683	-187	-1496	859	758	459	455	-1001	-65	0
397	0	0	-1085	-2122	-1037	1603	-24	-1579	611	717	395	481	-929	-197	0
398	0	0	-807	-2120	-1313	1463	253	-1716	438	649	403	510	-911	-238	0
399	0	0	-721	-2106	-1385	1413	332	-1745	401	611	302	471	-853	-337	0
400	0	0	-611	-2102	-1491	1356	440	-1796	467	700	407	512	-818	-122	0
401	0	0	-805	-2112	-1307	1458	251	-1709	601	700	356	444	-911	-133	0
402	0	0	-917	-2110	-1193	1513	138	-1651	820	849	413	564	-935	71	0
403	0	0	-1146	-2104	-958	1625	-94	-1531	981	902	448	409	-944	213	0
404	0	0	-1267	-2097	-830	1682	-218	-1463	981	929	417	471	-1072	141	0
405	0	0	-1356	-2106	-750	1731	-303	-1428	904	927	469	419	-997	85	0
406	0	0	-1261	-2108	-847	1684	-207	-1477	785	865	420	469	-1049	27	0
407	0	0	-1030	-2104	-1074	1567	22	-1589	605	754	455	486	-964	-116	0
408	0	0	-871	-2099	-1228	1485	178	-1663	413	564	329	358	-1030	-306	0
409	0	0	-623	-2095	-1472	1359	424	-1783	457	659	382	521	-909	-180	0
410	0	0	-722	-2097	-1375	1409	326	-1736	362	583	343	463	-952	-195	0
411	0	0	-703	-2093	-1390	1398	343	-1741	644	723	362	455	-824	-83	0
412	0	0	-968	-2102	-1134	1535	83	-1618	816	787	386	438	-905	34	0
413	0	0	-1156	-2091	-935	1623	-110	-1513	1020	892	374	452	-975	190	0
414	0	0	-1301	-2106	-805	1703	-248	-1455	1026	956	353	405	-1022	190	0
415	0	0	-1417	-2097	-680	1757	-368	-1388	989	925	388	370	-1082	75	0
416	0	0	-1252	-2099	-847	1675	-202	-1473	744	845	347	444	-1065	-79	0
417	0	0	-1091	-2099	-1008	1595	-41	-1553	508	717	356	397	-1049	-162	0
418	0	0	-838	-2097	-1259	1467	210	-1678	389	614	289	415	-962	-337	0
419	0	0	-701	-2091	-1390	1396	344	-1740	475	622	269	564	-944	-205	0
420	0	0	-677	-2099	-1422	1388	372	-1760	405	614	329	461	-999	-195	0
421	0	0	-759	-2095	-1336	1427	288	-1715	607	737	335	486	-845	-42	0
422	0	0	-982	-2093	-1111	1537	64	-1602	744	824	345	372	-874	50	0
423	0	0	-1094	-2093	-999	1593	-47	-1546	954	873	384	407	-1012	91	0
424	0	0	-1267	-2079	-812	1673	-227	-1445	1070	970	477	455	-1024	250	0
425	0	0	-1436	-2093	-657	1764	-389	-1375	861	869	292	304	-1053	38	0
426	0	0	-1144	-2102	-958	1623	-93	-1530	907	882	453	438	-975	58	0
427	0	0	-1100	-2101	-1001	1600	-49	-1551	543	634	294	395	-1059	-176	0
428	0	0	-863	-2102	-1239	1482	188	-1670	355	700	291	329	-995	-281	0
429	0	0	-741	-2091	-1350	1416	304	-1720	403	644	230	438	-861	-232	0
430	0	0	-650	-2085	-1435	1367	392	-1760	452	611	281	434	-900	-234	0
431	0	0	-747	-2093	-1346	1420	299	-1719	649	682	384	490	-970	-21	0
432	0	0	-970	-2095	-1125	1532	77	-1610	731	797	300	436	-966	38	0
433	0	0	-1166	-2101	-935	1633	-115	-1518	917	834	409	389	-956	116	0
434	0	0	-1300	-2108	-808	1704	-246	-1458	942	973	438	420	-1010	219	0
435	0	0	-1397	-2110	-713	1753	-342	-1411	865	950	318	366	-1061	50	0
436	0	0	-1185	-2116	-931	1650	-127	-1523	822	818	360	399	-1024	-65	0
437	0	0	-1063	-2120	-1057	1591	-3	-1588	616	675	372	417	-979	-184	0
438	0	0	-873	-2112	-1239	1492	183	-1675	386	583	254	399	-954	-376	0
439	0	0	-665	-2108	-1443	1386	389	-1775	391	564	291	450	-919	-273	0
440	0	0	-697	-2099	-1402	1398	352	-1750	420	541	300	477	-847	-250	0
441	0	0	-761	-2095	-1334	1428	286	-1714	552	680	339	452	-942	-87	0
442	0	0	-897	-2093	-1196	1495	149	-1644	855	785	341	533	-923	143	0
443	0	0	-1168	-2108	-940	1638	-114	-1524	983	900	405	424	-884	124	0
444	0	0	-1312	-2128	-816	1720	-248	-1472	1014	921	337	364	-1068	62	0
445	0	0	-1387	-2118	-731	1752	-328	-1424	940	888	409	419	-1014	141	0
446	0	0	-1321	-2114	-793	1717	-264	-1453	696	682	364	356	-1094	-147	0
447	0	0	-1077	-2118	-1041	1597	-18	-1579	651	743	310	488	-931	-182	0
448	0	0	-917	-2112	-1195	1514	139	-1653	420	640	234	407	-999	-269	0
449	0	0	-731	-2085	-1354	1408	311	-1719	407	616	310	446	-902	-302	0
450	0	0	-714	-2091	-1377	1402	331	-1734	347	582	221	422	-909	-279	0
451	0	0	-785	-2104	-1319	1444	267	-1711	605	653	287	448	-898	-50	0
452	0	0	-974	-2112	-1138	1543	82	-1625	797	797	329	378	-828	52	0
453	0	0	-1146	-2104	-958	1625	-94	-1531	944	942	283	479	-960	184	0
454	0	0	-1376	-2122	-746	1749	-315	-1434	973	925	372	388	-1026	174	0
455	0	0	-1354	-2124	-770	1739	-292	-1447	1002	853	389	388	-989	137	0
456	0	0	-1331	-2124	-793	1727	-269	-1458	791	803	314	335	-977	-1	0
457	0	0	-1116	-2122	-1006	1619	-55	-1564	533	725	291	386	-1001	-172	0
458	0	0	-869	-2116	-1247	1492	189	-1681	434	659	207	436	-975	-250	0
459	0	0	-737	-2114	-1377	1425	320	-1745	388	628	261	405	-869	-275	0
460	0	0	-714	-2106	-1392	1410	339	-1749	430	576	223	413	-900	-162	0
461	0	0	-854	-2120	-1266	1487	206	-1693	558	692	289	453	-838	-116	0
462	0	0	-943	-2118	-1175	1530	116	-1646	878	791	316	415	-830	23	0
463	0	0	-1253	-2124	-871	1688	-191	-1497	989	913	364	475	-927	186	0
464	0	0	-1364	-2122	-758	1743	-303	-1440	1030	896	246	386	-1014	207	0
465	0	0	-1366	-2118	-752	1742	-307	-1435	1004	917	353	448	-1002	194	0
466	0	0	-1333	-2112	-779	1722	-277	-1445	779	791	376	355	-1018	19	0
467	0	0	-1077	-2087	-1010	1582	-33	-1548	628	673	289	467	-1006	-219	0
468	0	0	-933	-2106	-1173	1519	120	-1639	409	649	259	426	-927	-292	0
469	0	0	-762	-2110	-1348	1436	293	-1729	360	537	287	386	-900	-254	0
470	0	0	-692	-2112	-1420	1402	364	-1766	469	647	322	442	-818	-145	0
471	0	0	-798	-2101	-1303	1449	252	-1702	597	750	279	376	-822	-34	0
472	0	0	-955	-2097	-1142	1526	93	-1619	803	766	291	452	-933	89	0
473	0	0	-1208	-2112	-904	1660	-152	-1508	894	911	331	444	-970	172	0
474	0	0	-1341	-2120	-779	1730	-281	-1449	989	938	304	461	-991	184	0
475	0	0	-1383	-2112	-729	1747	-327	-1420	956	954	395	343	-979	116	0
476	0	0	-1321	-2126	-805	1723	-258	-1465	719	841	298	413	-1061	-79	0
477	0	0	-1055	-2110	-1055	1582	0	-1582	570	752	291	380	-956	-137	0
478	0	0	-873	-2112	-1239	1492	183	-1675	483	667	360	411	-857	-240	0
479	0	0	-706	-2106	-1400	1406	347	-1753	366	605	285	358	-940	-240	0
480	0	0	-695	-2101	-1406	1398	355	-1753	426	657	335	446	-799	-102	0
481	0	0	-879	-2108	-1229	1493	175	-1668	578	638	289	355	-886	-139	0
482	0	0	-900	-2104	-1204	1502	152	-1654	855	840	356	496	-882	128	0
483	0	0	-1193	-2118	-925	1655	-134	-1521	956	917	391	417	-880	145	0
484	0	0	-1282	-2120	-838	1701	-222	-1479	1055	873	397	380	-1004	157	0
485	0	0	-1395	-2134	-739	1764	-328	-1436	954	878	349	415	-948	93	0
486	0	0	-1253	-2116	-863	1684	-195	-1489	898	795	391	413	-1037	13	0
487	0	0	-1107	-2102	-995	1604	-56	-1548	607	684	362	339	-944	-128	0
488	0	0	-869	-2118	-1249	1493	190	-1683	434	585	347	405	-964	-289	0
489	0	0	-782	-2122	-1340	1452	279	-1731	450	549	310	430	-869	-240	0
490	0	0	-640	-2110	-1470	1375	415	-1790	475	626	230	444	-896	-228	0
491	0	0	-809	-2116	-1307	1462	249	-1711	613	599	316	465	-851	-71	0
492	0	0	-964	-2104	-1140	1534	88	-1622	727	838	360	349	-869	77	0
493	0	0	-1244	-2087	-843	1665	-200	-1465	977	849	380	391	-931	139	0
494	0	0	-1352	-2102	-750	1727	-301	-1426	952	919	391	351	-979	151	0
495	0	0	-1413	-2101	-688	1757	-362	-1394	983	869	360	376	-995	164	0
496	0	0	-1248	-2099	-851	1673	-198	-1475	812	805	291	455	-1059	-73	0
497	0	0	-1145	-2101	-956	1623	-94	-1528	580	692	358	403	-919	-188	0
498	0	0	-924	-2095	-1171	1509	123	-1633	417	595	370	360	-975	-238	0
499	0	0	-766	-2112	-1346	1439	290	-1729	452	576	263	428	-847	-339	0
500	0	0	-768	-2106	-1338	1437	285	-1722	397	622	296	393	-816	-157	0
501	0	0	-794	-2095	-1301	1444	253	-1698	620	692	230	457	-882	-52	0
502	0	0	-1023	-2093	-1070	1558	23	-1581	723	725	296	388	-921	5	0
503	0	0	-1140	-2104	-964	1622	-88	-1534	937	987	316	395	-834	141	0
504	0	0	-1376	-2099	-723	1737	-326	-1411	1028	886	405	325	-950	205	0
505	0	0	-1340	-2104	-764	1722	-288	-1434	999	851	341	364	-1103	116	0
506	0	0	-1321	-2097	-776	1709	-272	-1436	764	768	388	397	-1022	-25	0
507	0	0	-1090	-2102	-1012	1596	-39	-1557	560	663	355	360	-935	-161	0
508	0	0	-860	-2101	-1241	1480	190	-1671	382	649	308	409	-977	-263	0
509	0	0	-747	-2108	-1361	1427	307	-1734	349	529	279	397	-865	-327	0
510	0	0	-675	-2102	-1427	1388	376	-1764	428	568	308	469	-791	-141	0
511	0	0	-791	-2110	-1319	1450	264	-1714	545	624	318	411	-915	-91	0
512	0	0	-929	-2104	-1175	1516	123	-1639	739	820	306	417	-869	19	0
513	0	0	-1269	-2091	-822	1680	-223	-1456	871	820	277	424	-1035	139	0
514	0	0	-1302	-2087	-785	1694	-258	-1436	997	973	331	479	-971	131	0
515	0	0	-1335	-2085	-750	1710	-292	-1417	968	849	316	393	-1024	118	0
516	0	0	-1278	-2085	-807	1681	-235	-1446	812	768	287	337	-1001	-27	0
517	0	0	-1083	-2087	-1004	1585	-39	-1545	582	700	316	347	-954	-207	0
518	0	0	-897	-2093	-1196	1495	149	-1644	452	603	341	355	-820	-250	0
519	0	0	-797	-2104	-1307	1450	255	-1705	399	483	219	428	-880	-333	0
520	0	0	-687	-2095	-1408	1391	360	-1751	349	607	228	426	-843	-159	0
521	0	0	-761	-2089	-1328	1425	283	-1708	576	721	304	430	-812	-48	0
522	0	0	-1050	-2093	-1043	1571	-3	-1568	723	725	250	409	-937	-7	0
523	0	0	-1154	-2077	-923	1615	-115	-1500	871	911	376	318	-904	226	0
524	0	0	-1368	-2089	-721	1728	-323	-1405	960	919	269	380	-995	147	0
525	0	0	-1387	-2091	-704	1739	-341	-1397	888	834	380	316	-1016	58	0
526	0	0	-1240	-2097	-857	1668	-191	-1477	849	830	349	417	-890	-62	0
527	0	0	-1159	-2097	-938	1628	-110	-1517	519	583	302	384	-1034	-194	0
528	0	0	-887	-2099	-1212	1493	162	-1655	483	578	217	374	-921	-323	0
529	0	0	-784	-2101	-1317	1442	266	-1709	331	529	291	417	-867	-302	0
530	0	0	-681	-2101	-1420	1391	369	-1760	446	502	325	426	-853	-197	0
531	0	0	-873	-2104	-1231	1488	179	-1667	500	628	263	411	-869	-122	0
532	0	0	-919	-2102	-1183	1510	132	-1642	820	826	341	453	-876	67	0
533	0	0	-1187	-2089	-902	1638	-142	-1495	907	838	413	430	-944	164	0
534	0	0	-1348	-2085	-737	1716	-305	-1411	991	904	267	355	-940	112	0
535	0	0	-1371	-2075	-704	1723	-333	-1389	991	859	399	358	-921	58	0
536	0	0	-1286	-2089	-803	1687	-241	-1446	789	777	322	403	-993	-48	0
537	0	0	-1080	-2081	-1001	1580	-39	-1541	675	649	289	407	-1028	-166	0
538	0	0	-924	-2095	-1171	1509	123	-1633	399	620	230	382	-919	-263	0
539	0	0	-765	-2097	-1332	1431	283	-1714	331	523	263	370	-822	-263	0
540	0	0	-615	-2099	-1484	1357	434	-1791	407	630	283	422	-855	-174	0
541	0	0	-860	-2093	-1233	1476	186	-1663	519	679	296	337	-789	-102	0
542	0	0	-988	-2087	-1099	1537	55	-1593	700	688	362	349	-917	97	0
543	0	0	-1151	-2066	-915	1608	-118	-1490	873	834	378	389	-933	102	0
544	0	0	-1401	-2083	-682	1742	-359	-1382	1004	832	291	368	-985	131	0
545	0	0	-1377	-2069	-692	1723	-342	-1380	971	878	393	374	-890	65	0
546	0	0	-1356	-2058	-702	1707	-327	-1380	750	719	281	432	-1092	-60	0
547	0	0	-1096	-2069	-973	1582	-61	-1521	613	647	298	401	-981	-225	0
548	0	0	-900	-2073	-1173	1486	136	-1623	397	605	327	419	-923	-209	0
549	0	0	-730	-2056	-1326	1393	298	-1691	401	506	240	453	-884	-291	0
550	0	0	-656	-2068	-1412	1362	378	-1740	405	601	304	356	-801	-259	0
551	0	0	-793	-2075	-1282	1434	244	-1678	512	651	289	426	-834	-122	0
552	0	0	-968	-2071	-1103	1519	67	-1587	776	791	333	399	-884	5	0
553	0	0	-1218	-2073	-855	1645	-181	-1464	923	890	316	415	-861	102	0
554	0	0	-1329	-2075	-746	1702	-291	-1410	977	880	325	444	-1018	114	0
555	0	0	-1381	-2069	-688	1725	-346	-1378	956	834	409	397	-985	131	0
556	0	0	-1307	-2073	-766	1690	-270	-1419	760	733	353	355	-968	-50	0
557	0	0	-1082	-2075	-993	1578	-44	-1534	572	731	259	368	-987	-240	0
558	0	0	-900	-2077	-1177	1488	138	-1627	413	613	289	419	-863	-267	0
559	0	0	-780	-2077	-1297	1428	258	-1687	310	539	211	397	-989	-372	0
560	0	0	-719	-2075	-1356	1397	318	-1715	426	578	283	465	-832	-168	0
561	0	0	-756	-2069	-1313	1412	278	-1691	638	692	366	463	-772	-58	0
562	0	0	-995	-2077	-1082	1536	43	-1579	752	758	244	420	-849	-58	0
563	0	0	-1086	-2073	-987	1579	-49	-1530	960	882	356	413	-863	64	0
564	0	0	-1376	-2064	-688	1720	-344	-1376	946	841	349	393	-911	108	0
565	0	0	-1396	-2069	-673	1732	-361	-1371	907	843	304	306	-999	102	0
566	0	0	-1301	-2073	-772	1687	-264	-1422	764	793	269	411	-1002	-93	0
567	0	0	-1056	-2062	-1006	1559	-25	-1534	574	682	382	415	-923	-170	0
568	0	0	-951	-2052	-1101	1501	75	-1576	384	609	261	372	-907	-228	0
569	0	0	-700	-2052	-1352	1376	326	-1702	413	580	188	473	-830	-312	0
570	0	0	-686	-2038	-1352	1362	333	-1695	401	624	240	440	-783	-226	0
571	0	0	-760	-2038	-1278	1399	259	-1658	562	580	269	419	-923	-126	0
572	0	0	-954	-2042	-1088	1498	67	-1565	731	772	360	453	-873	58	0
573	0	0	-1129	-2040	-911	1584	-109	-1475	890	840	331	428	-940	159	0
574	0	0	-1308	-2035	-727	1671	-290	-1381	1047	843	384	388	-931	174	0
575	0	0	-1409	-2027	-618	1718	-395	-1322	956	855	308	364	-983	141	0
576	0	0	-1249	-2023	-774	1636	-237	-1398	741	743	322	337	-968	-69	0
577	0	0	-1100	-2025	-925	1562	-87	-1475	545	611	380	397	-977	-211	0
578	0	0	-871	-2035	-1164	1453	146	-1599	434	589	226	481	-847	-263	0
579	0	0	-722	-2029	-1307	1375	292	-1668	341	616	213	436	-871	-339	0
580	0	0	-648	-2002	-1354	1325	353	-1678	432	582	213	419	-810	-182	0
581	0	0	-760	-1986	-1226	1373	233	-1606	613	624	320	405	-843	-85	0
582	0	0	-892	-1982	-1090	1437	99	-1536	671	892	238	356	-902	60	0
583	0	0	-1098	-1947	-849	1522	-124	-1398	896	896	291	391	-863	143	0
584	0	0	-1251	-1949	-698	1600	-276	-1323	940	909	265	343	-1012	129	0
585	0	0	-1276	-1945	-669	1610	-303	-1307	991	890	368	485	-876	64	0
586	0	0	-1209	-1934	-725	1571	-242	-1329	795	766	316	356	-948	-40	0
587	0	0	-968	-1934	-966	1451	-1	-1450	661	682	273	426	-905	-128	0
588	0	0	-778	-1938	-1160	1358	191	-1549	457	630	289	393	-890	-304	0
589	0	0	-685	-1961	-1276	1323	295	-1618	382	582	242	428	-793	-236	0
590	0	0	-638	-1953	-1315	1295	338	-1634	380	517	259	366	-828	-223	0
591	0	0	-735	-1963	-1228	1349	246	-1595	533	692	300	397	-797	-58	0
592	0	0	-951	-1965	-1014	1458	31	-1489	744	822	240	432	-845	54	0
593	0	0	-1092	-1972	-880	1532	-106	-1426	894	880	331	374	-896	114	0
594	0	0	-1252	-1965	-713	1608	-269	-1339	1008	843	395	403	-960	182	0
595	0	0	-1320	-1940	-620	1630	-350	-1280	931	863	378	370	-958	172	0
596	0	0	-1234	-1924	-690	1579	-272	-1307	781	805	265	395	-979	-91	0
597	0	0	-1023	-1934	-911	1478	-56	-1422	622	682	335	438	-909	-164	0
598	0	0	-852	-1938	-1086	1395	117	-1512	393	607	283	368	-840	-240	0
599	0	0	-803	-1947	-1144	1375	170	-1545	318	492	170	351	-849	-302	0
600	0	0	-644	-1965	-1321	1304	338	-1643	395	523	283	397	-826	-256	0
601	0	0	-745	-1974	-1229	1359	242	-1601	611	706	292	401	-805	-17	0
602	0	0	-958	-1978	-1020	1468	31	-1499	659	700	339	353	-981	77	0
603	0	0	-1131	-1992	-861	1561	-135	-1426	882	822	327	405	-894	161	0
604	0	0	-1272	-2007	-735	1639	-268	-1371	1032	1010	337	471	-807	201	0
605	0	0	-1377	-2007	-630	1692	-373	-1318	886	874	333	263	-1001	52	0
606	0	0	-1228	-2004	-776	1616	-226	-1390	871	781	413	374	-991	91	0
607	0	0	-1156	-2013	-857	1584	-149	-1435	525	679	267	296	-905	-258	0
608	0	0	-811	-2027	-1216	1419	202	-1621	409	618	221	382	-919	-312	0
609	0	0	-743	-2042	-1299	1392	278	-1670	345	570	279	403	-898	-254	0
610	0	0	-683	-2064	-1381	1373	349	-1722	432	632	195	407	-814	-195	0
611	0	0	-755	-2062	-1307	1408	276	-1684	613	667	240	469	-807	-79	0
612	0	0	-995	-2044	-1049	1519	27	-1546	694	702	240	397	-946	44	0
613	0	0	-1125	-2040	-915	1582	-105	-1477	874	880	386	360	-873	226	0
614	0	0	-1360	-2052	-692	1706	-334	-1372	946	834	322	388	-1032	195	0
615	0	0	-1350	-2052	-702	1701	-324	-1377	888	859	360	343	-1008	93	0
616	0	0	-1272	-2042	-770	1657	-251	-1406	723	871	322	382	-950	58	0
617	0	0	-1107	-2040	-933	1573	-87	-1486	587	613	304	393	-997	-124	0
618	0	0	-846	-2050	-1204	1448	179	-1627	452	580	238	450	-882	-236	0
619	0	0	-764	-2048	-1284	1406	260	-1666	384	582	314	349	-812	-236	0
620	0	0	-584	-2044	-1460	1314	438	-1752	422	558	225	378	-807	-219	0
621	0	0	-743	-2033	-1290	1388	273	-1661	556	651	325	407	-828	-116	0
622	0	0	-919	-2046	-1127	1482	104	-1586	708	723	300	440	-917	56	0
623	0	0	-1123	-2048	-925	1585	-99	-1486	896	810	401	294	-841	221	0
624	0	0	-1236	-2054	-818	1645	-209	-1436	1006	867	424	368	-931	133	0
625	0	0	-1459	-2050	-591	1754	-434	-1320	830	824	388	366	-1051	139	0
626	0	0	-1275	-2052	-777	1663	-249	-1414	762	758	366	374	-1001	-75	0
627	0	0	-1060	-2037	-977	1548	-41	-1507	646	690	283	411	-894	-170	0
628	0	0	-894	-2046	-1152	1470	129	-1599	389	607	242	362	-855	-240	0
629	0	0	-708	-2060	-1352	1384	322	-1706	358	576	223	393	-865	-345	0
630	0	0	-696	-2044	-1348	1370	326	-1696	380	572	238	420	-847	-184	0
631	0	0	-774	-2044	-1270	1409	248	-1657	502	667	343	368	-820	-25	0
632	0	0	-888	-2046	-1158	1467	135	-1602	783	723	323	407	-882	131	0
633	0	0	-1158	-2042	-884	1600	-137	-1463	902	834	366	393	-857	157	0
634	0	0	-1316	-2029	-713	1672	-301	-1371	954	855	327	382	-975	166	0
635	0	0	-1327	-2037	-710	1682	-308	-1373	919	904	335	415	-966	110	0
636	0	0	-1316	-2037	-721	1676	-297	-1379	725	785	281	459	-985	-3	0
637	0	0	-1116	-2056	-940	1586	-88	-1498	539	659	296	353	-956	-168	0
638	0	0	-860	-2058	-1198	1459	169	-1628	471	599	273	432	-873	-263	0
639	0	0	-757	-2097	-1340	1427	291	-1718	417	537	252	403	-843	-207	0
640	0	0	-652	-2132	-1480	1392	414	-1806	411	570	351	403	-770	-180	0
641	0	0	-890	-2180	-1290	1535	200	-1735	531	580	320	430	-779	-108	0
642	0	0	-928	-2223	-1295	1575	183	-1759	768	801	285	422	-845	95	0
643	0	0	-1201	-2186	-985	1693	-108	-1585	911	919	444	358	-777	205	0
644	0	0	-1319	-2155	-836	1737	-241	-1495	880	836	310	279	-1010	131	0
645	0	0	-1300	-2044	-744	1672	-278	-1394	985	890	424	457	-937	166	0
646	0	0	-1230	-1870	-640	1550	-295	-1255	725	739	289	347	-960	-32	0
647	0	0	-866	-1676	-810	1271	-28	-1243	651	626	356	386	-904	-201	0
648	0	0	-677	-1441	-764	1059	43	-1102	349	510	217	353	-971	-279	0
649	0	0	-250	-1154	-904	702	327	-1029	376	535	230	386	-865	-337	0
650	0	0	-149	-841	-692	495	271	-766	300	593	221	376	-702	-261	0
651	0	0	6	-488	-494	241	250	-491	514	686	203	380	-812	-145	0
652	0	0	81	-118	-199	18	140	-158	824	779	391	430	-859	157	0
653	0	0	-15	248	263	-116	-139	255	873	799	356	366	-925	95	0
654	0	0	107	661	554	-384	-223	607	1078	832	388	413	-962	201	0
655	0	0	202	1158	956	-680	-377	1057	944	805	376	386	-968	29	0
656	0	0	520	1581	1061	-1050	-270	1321	737	743	236	351	-1034	-120	0
657	0	0	842	1810	968	-1326	-63	1389	574	725	323	430	-905	-145	0
658	0	0	1022	1887	865	-1454	78	1376	360	556	223	337	-822	-351	0
659	0	0	1207	1732	525	-1469	341	1128	355	547	254	407	-857	-298	0
660	0	0	1112	1540	428	-1326	342	984	395	593	289	444	-777	-207	1
661	0	0	878	1330	452	-1104	213	891	516	587	211	347	-904	-161	0
662	0	0	693	1063	370	-878	161	716	777	758	364	479	-795	87	0
663	0	0	198	609	411	-403	-106	510	818	805	399	351	-884	106	0
664	0	0	-181	73	254	54	-217	163	938	830	341	415	-999	172	0
665	0	0	-505	-459	46	482	-275	-206	900	921	380	364	-958	56	0
666	0	0	-760	-1002	-242	881	-259	-622	706	768	310	351	-915	-52	0
667	0	0	-803	-1505	-702	1154	-50	-1103	556	591	323	459	-983	-203	0
668	0	0	-776	-1763	-987	1269	105	-1375	337	597	228	386	-948	-318	0
669	0	0	-619	-1825	-1206	1222	293	-1515	304	508	341	355	-824	-294	0
670	0	0	-572	-1817	-1245	1194	336	-1531	283	582	256	397	-847	-213	0
671	0	0	-582	-1790	-1208	1186	313	-1499	502	680	318	389	-832	-67	0
672	0	0	-747	-1734	-987	1240	120	-1360	758	702	320	438	-810	85	0
673	0	0	-966	-1714	-748	1340	-109	-1231	892	803	358	325	-873	114	0
674	0	0	-1172	-1699	-527	1435	-322	-1113	940	863	347	362	-931	139	0
675	0	0	-1113	-1691	-578	1402	-267	-1134	909	880	360	378	-952	104	0
676	0	0	-1080	-1718	-638	1399	-221	-1178	890	760	376	399	-884	50	0
677	0	0	-906	-1711	-805	1308	-50	-1258	576	661	273	353	-944	-219	0
678	0	0	-685	-1724	-1039	1204	177	-1381	516	572	289	428	-857	-205	0
679	0	0	-609	-1747	-1138	1178	264	-1442	388	523	256	409	-832	-234	0
680	0	0	-478	-1775	-1297	1126	409	-1536	426	527	215	459	-830	-168	0
681	0	0	-627	-1777	-1150	1202	261	-1463	562	583	372	471	-830	-40	0
682	0	0	-754	-1782	-1028	1268	137	-1405	700	735	269	415	-865	25	0
683	0	0	-992	-1800	-808	1396	-92	-1304	935	777	399	411	-847	112	0
684	0	0	-1164	-1821	-657	1492	-253	-1239	886	896	343	320	-921	137	0
685	0	0	-1183	-1846	-663	1514	-260	-1254	1014	892	411	409	-927	149	0
686	0	0	-1204	-1850	-646	1527	-279	-1248	756	752	306	302	-896	-114	0
687	0	0	-936	-1841	-905	1388	-15	-1373	593	715	341	407	-894	-122	0
688	0	0	-782	-1850	-1068	1316	143	-1459	380	613	250	405	-799	-221	0
689	0	0	-610	-1843	-1233	1226	311	-1538	389	510	254	419	-867	-230	0
690	0	0	-613	-1854	-1241	1233	314	-1547	391	564	188	434	-822	-226	0
691	0	0	-639	-1841	-1202	1240	281	-1521	574	692	246	407	-801	-34	0
692	0	0	-811	-1850	-1039	1330	114	-1444	721	758	207	448	-878	124	0
693	0	0	-1009	-1839	-830	1424	-89	-1334	935	787	302	483	-888	184	0
694	0	0	-1230	-1852	-622	1541	-304	-1237	944	880	376	376	-915	166	0
695	0	0	-1195	-1856	-661	1525	-267	-1258	940	824	355	391	-937	75	0
696	0	0	-1121	-1864	-743	1492	-189	-1303	795	743	347	331	-913	-3	0
697	0	0	-993	-1848	-855	1420	-69	-1351	529	636	304	376	-873	-174	0
698	0	0	-758	-1850	-1092	1304	167	-1471	492	630	234	446	-841	-238	0
699	0	0	-582	-1852	-1270	1217	344	-1561	331	568	273	386	-801	-250	0
700	0	0	-522	-1858	-1336	1190	407	-1597	450	556	234	415	-731	-213	0
701	0	0	-675	-1837	-1162	1256	243	-1499	547	642	271	378	-744	-106	0
702	0	0	-765	-1833	-1068	1299	151	-1450	719	696	382	374	-812	128	0
703	0	0	-984	-1827	-843	1405	-70	-1335	830	913	335	434	-826	126	0
704	0	0	-1162	-1811	-649	1486	-256	-1230	937	828	325	370	-952	151	0
705	0	0	-1205	-1804	-599	1504	-303	-1201	1006	884	428	417	-898	213	0
706	0	0	-1142	-1813	-671	1477	-235	-1242	764	777	318	337	-966	-38	0
707	0	0	-945	-1806	-861	1375	-42	-1333	649	713	331	409	-851	-79	0
708	0	0	-803	-1802	-999	1302	98	-1400	364	533	248	355	-847	-292	0
709	0	0	-547	-1790	-1243	1168	348	-1516	450	591	186	426	-810	-327	0
710	0	0	-578	-1786	-1208	1182	315	-1497	376	566	205	436	-766	-246	0
711	0	0	-652	-1786	-1134	1219	241	-1460	469	628	240	362	-874	-133	0
712	0	0	-756	-1790	-1034	1273	139	-1412	741	799	347	389	-777	97	0
713	0	0	-1047	-1786	-739	1416	-154	-1262	845	849	323	378	-871	168	0
714	0	0	-1124	-1771	-647	1447	-238	-1209	987	861	415	419	-946	176	0
715	0	0	-1157	-1771	-614	1464	-271	-1192	966	834	420	329	-890	172	0
716	0	0	-1176	-1769	-593	1472	-291	-1181	731	781	277	380	-1008	-1	0
717	0	0	-943	-1759	-816	1351	-63	-1287	626	715	300	380	-789	-217	0
718	0	0	-755	-1765	-1010	1260	127	-1387	444	576	333	430	-876	-209	0
719	0	0	-564	-1755	-1191	1159	313	-1473	329	529	345	422	-830	-209	0
720	0	0	-520	-1740	-1220	1130	350	-1480	325	591	287	388	-795	-161	0
721	0	0	-584	-1718	-1134	1151	275	-1426	566	601	232	378	-807	-153	0
722	0	0	-710	-1714	-1004	1212	147	-1359	774	725	366	465	-760	122	0
723	0	0	-999	-1714	-715	1356	-142	-1214	830	834	302	411	-892	93	0
724	0	0	-1093	-1713	-620	1403	-236	-1166	1001	909	378	401	-874	223	0
725	0	0	-1213	-1709	-496	1461	-358	-1102	890	812	372	351	-898	124	0
726	0	0	-1093	-1680	-587	1386	-253	-1133	708	754	358	323	-983	-50	0
727	0	0	-924	-1678	-754	1301	-85	-1216	570	690	302	403	-904	-151	0
728	0	0	-710	-1652	-942	1181	116	-1297	397	591	291	364	-774	-300	0
729	0	0	-569	-1649	-1080	1109	255	-1364	296	560	240	343	-843	-267	0
730	0	0	-493	-1649	-1156	1071	331	-1402	320	517	261	395	-818	-215	0
731	0	0	-524	-1641	-1117	1082	296	-1379	512	655	289	424	-766	-104	0
732	0	0	-732	-1649	-917	1190	92	-1283	686	682	349	407	-762	-5	0
733	0	0	-914	-1637	-723	1275	-95	-1180	832	822	386	374	-824	151	0
734	0	0	-1049	-1629	-580	1339	-234	-1104	940	907	366	380	-853	184	0
735	0	0	-1153	-1612	-459	1382	-347	-1035	942	845	362	393	-981	184	0
736	0	0	-1020	-1596	-576	1308	-222	-1086	764	774	325	318	-907	3	0
737	0	0	-867	-1596	-729	1231	-69	-1162	601	655	335	335	-874	-139	0
738	0	0	-687	-1563	-876	1125	94	-1219	376	539	291	388	-913	-244	0
739	0	0	-471	-1563	-1092	1017	310	-1327	302	500	285	391	-816	-273	0
740	0	0	-467	-1557	-1090	1012	311	-1323	356	552	258	366	-828	-164	0
741	0	0	-464	-1550	-1086	1007	311	-1318	519	616	302	424	-805	-77	0
742	0	0	-632	-1536	-904	1084	136	-1220	690	725	325	378	-847	129	0
743	0	0	-858	-1511	-653	1184	-102	-1082	909	838	401	420	-863	195	0
744	0	0	-1013	-1505	-492	1259	-260	-998	940	824	335	436	-938	139	0
745	0	0	-1084	-1499	-415	1291	-334	-957	902	911	339	430	-907	157	0
746	0	0	-1046	-1472	-426	1259	-310	-949	688	756	327	376	-973	-40	0
747	0	0	-795	-1456	-661	1125	-67	-1058	529	682	258	337	-923	-190	0
748	0	0	-518	-1451	-933	984	207	-1192	457	647	277	496	-737	-209	0
749	0	0	-462	-1433	-971	947	254	-1202	273	496	254	337	-808	-221	0
750	0	0	-338	-1420	-1082	879	372	-1251	382	556	197	347	-781	-215	0
751	0	0	-417	-1410	-993	913	288	-1201	591	659	265	467	-715	-104	0
752	0	0	-572	-1390	-818	981	123	-1104	741	679	296	452	-869	-11	0
753	0	0	-801	-1381	-580	1091	-110	-980	871	840	351	399	-838	162	0
754	0	0	-954	-1367	-413	1160	-270	-890	905	884	378	335	-915	176	0
755	0	0	-988	-1356	-368	1172	-310	-862	867	810	314	349	-966	73	0
756	0	0	-892	-1334	-442	1113	-225	-888	731	791	351	401	-937	-15	0
757	0	0	-748	-1295	-547	1021	-100	-921	562	636	265	378	-938	-194	0
758	0	0	-438	-1272	-834	855	198	-1053	413	601	254	424	-840	-269	0
759	0	0	-309	-1259	-950	784	320	-1104	417	556	279	347	-760	-252	0
760	0	0	-234	-1235	-1001	734	383	-1118	391	510	258	397	-721	-258	0
761	0	0	-317	-1222	-905	769	294	-1063	508	630	362	399	-762	-31	0
762	0	0	-492	-1200	-708	846	108	-954	719	702	353	386	-797	71	0
763	0	0	-706	-1177	-471	941	-117	-824	873	739	339	405	-919	172	0
764	0	0	-815	-1152	-337	983	-239	-744	975	853	403	386	-917	164	0
765	0	0	-898	-1115	-217	1006	-340	-666	855	783	420	384	-890	128	0
766	0	0	-784	-1098	-314	941	-235	-706	781	731	287	259	-886	5	0
767	0	0	-514	-1063	-549	788	17	-806	626	667	277	483	-890	-145	0
768	0	0	-448	-1043	-595	745	73	-819	339	572	236	362	-890	-271	0
769	0	0	-227	-1020	-793	623	283	-906	261	576	211	405	-785	-258	0
770	0	0	-131	-1002	-871	566	370	-936	351	516	322	403	-772	-194	0
771	0	0	-237	-989	-752	613	257	-870	486	597	267	376	-768	-77	0
772	0	0	-344	-968	-624	656	140	-796	702	702	333	403	-859	85	0
773	0	0	-585	-938	-353	761	-116	-645	814	855	333	436	-820	126	0
774	0	0	-766	-907	-141	836	-312	-524	873	756	289	316	-995	69	0
775	0	0	-782	-888	-106	835	-338	-497	843	838	370	355	-956	131	0
776	0	0	-774	-857	-83	815	-345	-470	711	754	294	360	-933	-29	0
777	0	0	-467	-845	-378	656	-44	-611	570	640	291	405	-921	-213	0
778	0	0	-322	-820	-498	571	88	-659	362	533	296	430	-853	-248	0
779	0	0	-88	-803	-715	445	313	-759	312	467	157	360	-855	-308	0
780	0	0	-48	-785	-737	416	344	-761	358	450	289	430	-845	-176	0
781	0	0	-169	-766	-597	467	214	-681	508	589	207	403	-847	-112	0
782	0	0	-248	-758	-510	503	131	-634	647	764	275	403	-888	3	0
783	0	0	-565	-743	-178	654	-193	-460	799	779	341	382	-890	145	0
784	0	0	-623	-735	-112	679	-255	-423	946	820	285	320	-946	44	0
785	0	0	-734	-725	9	729	-371	-358	832	832	386	374	-905	100	0
786	0	0	-625	-706	-81	665	-272	-393	717	737	302	306	-894	-21	0
787	0	0	-427	-708	-281	567	-73	-494	616	642	269	436	-865	-217	0
788	0	0	-235	-704	-469	469	117	-586	415	578	271	353	-793	-244	0
789	0	0	0	-713	-713	356	356	-713	341	514	234	405	-803	-275	0
790	0	0	-78	-729	-651	403	286	-690	327	488	320	368	-795	-223	0
791	0	0	-79	-748	-669	413	295	-708	492	618	236	419	-840	-161	0
792	0	0	-262	-760	-498	511	118	-629	706	711	337	455	-776	44	0
793	0	0	-545	-812	-267	678	-139	-539	857	818	349	302	-807	131	0
794	0	0	-646	-843	-197	744	-224	-520	859	847	355	337	-871	139	0
795	0	0	-764	-874	-110	819	-327	-492	857	849	226	356	-929	52	0
796	0	0	-734	-935	-201	834	-266	-568	706	752	395	238	-880	-38	0
797	0	0	-624	-979	-355	801	-134	-667	488	618	312	281	-952	-182	0
798	0	0	-388	-1020	-632	704	122	-826	395	587	302	366	-863	-275	0
799	0	0	-324	-1065	-741	694	208	-903	221	516	178	331	-884	-306	0
800	0	0	-167	-1098	-931	632	382	-1014	343	516	308	413	-781	-263	0
801	0	0	-396	-1146	-750	771	177	-948	488	562	215	424	-795	-79	0
802	0	0	-478	-1195	-717	836	119	-956	671	733	248	318	-836	-36	0
803	0	0	-809	-1243	-434	1026	-187	-838	828	822	296	314	-781	141	0
804	0	0	-1003	-1280	-277	1141	-363	-778	843	793	314	267	-942	85	0
805	0	0	-1038	-1344	-306	1191	-366	-825	917	822	399	364	-882	172	0
806	0	0	-1049	-1390	-341	1219	-354	-865	671	700	285	277	-919	-38	0
807	0	0	-817	-1435	-618	1126	-99	-1026	585	622	281	382	-841	-207	0
808	0	0	-656	-1468	-812	1062	78	-1140	424	570	238	407	-830	-267	0
809	0	0	-524	-1501	-977	1012	226	-1239	283	436	217	325	-807	-273	0
810	0	0	-411	-1540	-1129	975	359	-1334	368	556	273	411	-758	-213	0
811	0	0	-619	-1569	-950	1094	165	-1259	448	539	215	362	-820	-139	0
812	0	0	-722	-1604	-882	1163	80	-1243	622	692	294	395	-803	64	0
813	0	0	-970	-1637	-667	1303	-151	-1152	787	770	275	300	-909	89	0
814	0	0	-1168	-1656	-488	1412	-340	-1072	886	828	341	308	-892	240	0
815	0	0	-1172	-1674	-502	1423	-335	-1088	853	859	287	362	-948	69	0
816	0	0	-1183	-1693	-510	1438	-336	-1101	684	729	263	358	-929	-9	0
817	0	0	-989	-1718	-729	1353	-130	-1223	595	620	289	368	-925	-126	0
818	0	0	-780	-1740	-960	1260	90	-1350	380	496	221	351	-927	-256	0
819	0	0	-553	-1753	-1200	1153	323	-1476	389	508	296	409	-766	-211	0
820	0	0	-625	-1771	-1146	1198	260	-1458	275	483	192	337	-783	-291	0
821	0	0	-642	-1778	-1136	1210	247	-1457	527	574	246	457	-847	-155	0
822	0	0	-792	-1802	-1010	1297	109	-1406	655	704	254	401	-717	-1	0
823	0	0	-1061	-1815	-754	1438	-153	-1284	820	791	291	325	-849	124	0
824	0	0	-1255	-1833	-578	1544	-338	-1205	871	713	320	285	-942	118	0
825	0	0	-1282	-1829	-547	1555	-367	-1188	911	840	393	347	-909	52	0
826	0	0	-1222	-1835	-613	1528	-304	-1224	675	746	252	339	-911	-48	0
827	0	0	-1051	-1850	-799	1450	-126	-1324	516	647	230	368	-900	-194	0
828	0	0	-813	-1852	-1039	1332	113	-1445	428	512	242	343	-845	-228	0
829	0	0	-706	-1846	-1140	1276	217	-1493	287	459	215	320	-816	-254	0
830	0	0	-607	-1856	-1249	1231	321	-1552	349	506	230	426	-779	-194	0
831	0	0	-681	-1872	-1191	1276	255	-1531	488	580	242	366	-737	-157	0
832	0	0	-865	-1866	-1001	1365	68	-1433	642	688	304	389	-807	69	0
833	0	0	-1030	-1875	-845	1452	-92	-1360	830	711	316	294	-849	114	0
834	0	0	-1267	-1885	-618	1576	-324	-1251	917	805	388	389	-896	131	0
835	0	0	-1296	-1891	-595	1593	-350	-1243	882	760	322	356	-925	48	0
836	0	0	-1247	-1879	-632	1563	-307	-1255	694	824	325	366	-874	7	0
837	0	0	-1038	-1889	-851	1463	-93	-1370	593	653	308	323	-873	-135	0
838	0	0	-859	-1885	-1026	1372	83	-1455	401	574	184	356	-840	-283	0
839	0	0	-642	-1889	-1247	1265	302	-1568	312	595	250	389	-746	-263	0
840	0	0	-630	-1887	-1257	1258	313	-1572	275	512	184	349	-805	-248	0
841	0	0	-654	-1889	-1235	1271	290	-1562	539	616	308	436	-735	-77	0
842	0	0	-814	-1875	-1061	1344	123	-1468	673	710	292	345	-863	79	0
843	0	0	-1114	-1872	-758	1493	-178	-1315	774	793	283	358	-869	139	0
844	0	0	-1156	-1885	-729	1520	-213	-1307	890	822	370	353	-871	201	0
845	0	0	-1279	-1893	-614	1586	-332	-1253	902	797	273	376	-896	128	0
846	0	0	-1199	-1903	-704	1551	-247	-1303	774	772	248	389	-886	3	0
847	0	0	-1079	-1903	-824	1491	-127	-1363	496	593	254	294	-861	-244	0
848	0	0	-867	-1895	-1028	1381	80	-1461	347	508	174	364	-808	-277	0
849	0	0	-658	-1893	-1235	1275	288	-1564	312	483	271	327	-772	-314	0
850	0	0	-607	-1889	-1282	1248	337	-1585	304	461	248	349	-849	-269	0
851	0	0	-634	-1889	-1255	1261	310	-1572	492	614	201	463	-737	-112	0
852	0	0	-842	-1870	-1028	1356	93	-1449	655	638	325	331	-762	44	0
853	0	0	-994	-1870	-876	1432	-59	-1373	882	768	300	391	-882	194	0
854	0	0	-1212	-1858	-646	1535	-283	-1252	902	834	323	323	-931	188	0
855	0	0	-1181	-1879	-698	1530	-241	-1288	985	884	380	420	-851	186	0
856	0	0	-1276	-1887	-611	1581	-332	-1249	651	729	246	384	-1030	11	0
857	0	0	-984	-1870	-886	1427	-49	-1378	576	682	308	320	-847	-131	0
858	0	0	-782	-1862	-1080	1322	149	-1471	457	570	275	420	-807	-252	0
859	0	0	-663	-1881	-1218	1272	277	-1549	269	516	246	356	-783	-291	0
860	0	0	-592	-1870	-1278	1231	343	-1574	325	430	273	291	-820	-211	0
861	0	0	-683	-1862	-1179	1272	248	-1520	459	576	269	424	-789	-110	0
862	0	0	-771	-1870	-1099	1320	164	-1484	616	677	279	420	-814	50	0
863	0	0	-943	-1858	-915	1400	-14	-1386	814	836	318	358	-855	143	0
864	0	0	-1243	-1848	-605	1545	-319	-1226	838	822	300	388	-913	133	0
865	0	0	-1211	-1829	-618	1520	-296	-1223	888	816	298	413	-851	97	0
866	0	0	-1178	-1841	-663	1509	-257	-1252	723	725	341	393	-948	34	0
867	0	0	-979	-1844	-865	1411	-57	-1354	572	665	236	403	-909	-102	0
868	0	0	-799	-1854	-1055	1326	128	-1454	378	576	242	417	-830	-197	0
869	0	0	-629	-1833	-1204	1231	287	-1518	281	533	162	374	-801	-302	0
870	0	0	-530	-1856	-1326	1193	398	-1591	366	498	256	399	-721	-287	0
871	0	0	-595	-1854	-1259	1224	332	-1556	475	597	304	364	-694	-56	0
872	0	0	-797	-1846	-1049	1321	126	-1447	580	710	230	329	-818	-73	0
873	0	0	-933	-1852	-919	1392	-7	-1385	849	871	285	467	-760	143	0
874	0	0	-1288	-1852	-564	1570	-362	-1208	845	762	263	329	-929	159	0
875	0	0	-1201	-1864	-663	1532	-269	-1263	838	797	366	376	-888	129	0
876	0	0	-1149	-1862	-713	1505	-218	-1287	725	816	318	345	-904	15	0
877	0	0	-985	-1856	-871	1420	-57	-1363	537	646	312	360	-793	-162	0
878	0	0	-766	-1848	-1082	1307	158	-1465	395	583	265	434	-803	-190	0
879	0	0	-549	-1827	-1278	1188	364	-1552	364	521	234	349	-723	-320	0
880	0	0	-611	-1821	-1210	1216	299	-1515	281	490	304	444	-758	-226	0
881	0	0	-648	-1831	-1183	1239	267	-1507	440	552	230	343	-743	-87	0
882	0	0	-768	-1835	-1067	1301	149	-1451	675	704	263	436	-715	-23	0
883	0	0	-950	-1844	-894	1397	-28	-1369	873	828	279	388	-824	102	0
884	0	0	-1234	-1843	-609	1538	-312	-1226	859	865	248	376	-834	161	0
885	0	0	-1168	-1841	-673	1504	-247	-1257	896	795	345	434	-890	122	0
886	0	0	-1118	-1829	-711	1473	-203	-1270	663	851	271	353	-843	15	0
887	0	0	-966	-1819	-853	1392	-56	-1336	562	591	298	378	-882	-145	0
888	0	0	-784	-1835	-1051	1309	133	-1443	376	568	256	384	-843	-194	0
889	0	0	-584	-1848	-1264	1216	340	-1556	294	500	232	452	-801	-259	0
890	0	0	-462	-1841	-1379	1151	458	-1610	422	514	234	459	-729	-213	0
891	0	0	-638	-1844	-1206	1241	284	-1525	452	603	225	471	-717	-184	0
892	0	0	-714	-1819	-1105	1266	195	-1462	653	671	291	393	-776	-50	0
893	0	0	-912	-1823	-911	1367	0	-1367	886	793	263	519	-859	184	0
894	0	0	-1122	-1802	-680	1462	-221	-1241	871	828	325	364	-873	143	0
895	0	0	-1191	-1811	-620	1501	-285	-1215	857	812	343	399	-874	120	0
896	0	0	-1154	-1815	-661	1484	-246	-1238	744	774	285	372	-834	-25	0
897	0	0	-965	-1810	-845	1387	-60	-1327	547	616	322	343	-900	-174	0
898	0	0	-720	-1827	-1107	1273	193	-1467	399	475	279	438	-861	-271	0
899	0	0	-551	-1833	-1282	1192	365	-1557	331	566	271	504	-713	-258	0
900	0	0	-450	-1813	-1363	1131	456	-1588	318	533	244	411	-774	-186	0
901	0	0	-524	-1821	-1297	1172	386	-1559	508	583	325	492	-748	-97	0
902	0	0	-691	-1829	-1138	1260	223	-1483	653	723	362	471	-828	85	0
903	0	0	-941	-1841	-900	1391	-20	-1370	807	787	323	455	-768	159	0
904	0	0	-1083	-1839	-756	1461	-163	-1297	913	847	374	434	-876	188	0
905	0	0	-1169	-1846	-677	1507	-246	-1261	867	812	382	356	-892	143	0
906	0	0	-1119	-1846	-727	1482	-196	-1286	704	750	258	424	-921	13	0
907	0	0	-881	-1829	-948	1355	33	-1388	593	700	320	417	-822	-85	0
908	0	0	-718	-1821	-1103	1269	192	-1462	364	603	225	413	-832	-228	0
909	0	0	-597	-1821	-1224	1209	313	-1522	318	531	199	436	-748	-252	0
910	0	0	-472	-1831	-1359	1151	443	-1595	370	516	232	459	-754	-190	0
911	0	0	-611	-1837	-1226	1224	307	-1531	436	506	277	422	-810	-42	0
912	0	0	-623	-1823	-1200	1223	288	-1511	744	812	384	374	-719	65	0
913	0	0	-981	-1813	-832	1397	-74	-1322	805	772	351	438	-760	155	0
914	0	0	-1079	-1810	-731	1444	-174	-1270	886	843	341	417	-919	186	0
915	0	0	-1129	-1811	-682	1470	-223	-1246	853	880	389	370	-843	174	0
916	0	0	-1176	-1839	-663	1507	-256	-1251	694	743	339	362	-913	77	0
917	0	0	-966	-1854	-888	1410	-39	-1371	574	702	225	355	-801	-168	0
918	0	0	-745	-1866	-1121	1305	188	-1493	479	603	277	413	-807	-211	0
919	0	0	-656	-1858	-1202	1257	273	-1530	337	471	273	382	-838	-188	0
920	0	0	-518	-1833	-1315	1175	398	-1574	327	492	199	360	-719	-215	0
921	0	0	-543	-1813	-1270	1178	363	-1541	496	574	333	479	-729	-34	0
922	0	0	-807	-1831	-1024	1319	108	-1427	632	647	219	401	-754	32	0
923	0	0	-919	-1854	-935	1386	8	-1394	830	814	302	450	-723	161	0
924	0	0	-1168	-1860	-692	1514	-238	-1276	933	801	370	358	-822	226	0
925	0	0	-1179	-1846	-667	1512	-256	-1256	851	808	345	434	-931	153	0
926	0	0	-1172	-1835	-663	1503	-254	-1249	725	682	308	368	-909	11	0
927	0	0	-952	-1850	-898	1401	-27	-1374	566	675	285	372	-832	-118	0
928	0	0	-735	-1848	-1113	1291	189	-1480	475	545	323	419	-820	-232	0
929	0	0	-665	-1844	-1179	1254	257	-1511	228	552	194	333	-754	-384	0
930	0	0	-575	-1839	-1264	1207	344	-1551	306	469	283	428	-791	-259	0
931	0	0	-622	-1844	-1222	1233	300	-1533	490	593	300	360	-675	-176	0
932	0	0	-739	-1856	-1117	1297	189	-1486	669	721	316	438	-748	21	0
933	0	0	-1023	-1866	-843	1444	-90	-1354	824	853	291	488	-810	147	0
934	0	0	-1210	-1875	-665	1542	-272	-1270	851	851	283	374	-886	176	0
935	0	0	-1245	-1846	-601	1545	-322	-1223	832	847	345	333	-867	137	0
936	0	0	-1213	-1862	-649	1537	-282	-1255	741	710	300	370	-841	-27	0
937	0	0	-953	-1862	-909	1407	-22	-1385	665	644	302	463	-867	-128	0
938	0	0	-836	-1860	-1024	1348	94	-1442	391	547	221	370	-840	-275	0
939	0	0	-615	-1841	-1226	1228	305	-1533	337	562	197	411	-677	-271	0
940	0	0	-610	-1843	-1233	1226	311	-1538	368	498	273	376	-762	-219	0
941	0	0	-589	-1850	-1261	1219	336	-1555	490	580	283	452	-713	-67	0
942	0	0	-765	-1837	-1072	1301	153	-1454	649	673	294	372	-717	40	0
943	0	0	-1026	-1860	-834	1443	-96	-1347	826	711	281	380	-810	194	0
944	0	0	-1168	-1866	-698	1517	-235	-1282	956	814	304	430	-884	190	0
945	0	0	-1296	-1862	-566	1579	-365	-1214	880	770	331	362	-867	164	0
946	0	0	-1181	-1860	-679	1520	-251	-1269	760	743	273	362	-863	-3	0
947	0	0	-1061	-1875	-814	1468	-123	-1344	467	677	294	312	-859	-131	0
948	0	0	-844	-1858	-1014	1351	85	-1436	420	543	207	407	-818	-329	0
949	0	0	-649	-1844	-1195	1246	273	-1519	292	508	207	407	-799	-197	0
950	0	0	-553	-1839	-1286	1196	366	-1562	384	549	267	469	-781	-162	0
951	0	0	-712	-1837	-1125	1274	206	-1481	378	521	250	355	-748	-106	0
952	0	0	-737	-1835	-1098	1286	180	-1466	680	659	314	409	-717	21	0
953	0	0	-1005	-1864	-859	1434	-73	-1361	779	836	283	349	-762	139	0
954	0	0	-1230	-1850	-620	1540	-305	-1235	867	744	281	263	-882	170	0
955	0	0	-1214	-1844	-630	1529	-292	-1237	896	861	386	347	-820	194	0
956	0	0	-1236	-1850	-614	1543	-311	-1232	791	702	298	368	-909	42	0
957	0	0	-1030	-1852	-822	1441	-104	-1337	564	673	291	384	-795	-73	0
958	0	0	-784	-1837	-1053	1310	134	-1445	374	527	234	353	-795	-269	0
959	0	0	-633	-1841	-1208	1237	287	-1524	339	475	205	413	-826	-252	0
960	0	0	-561	-1866	-1305	1213	372	-1585	333	527	207	360	-762	-219	0
961	0	0	-734	-1866	-1132	1300	199	-1499	388	601	263	327	-739	-155	0
962	0	0	-710	-1864	-1154	1287	222	-1509	616	675	292	312	-741	38	0
963	0	0	-1060	-1868	-808	1464	-126	-1338	805	756	306	415	-834	232	0
964	0	0	-1107	-1877	-770	1492	-168	-1323	913	834	302	405	-857	106	0
965	0	0	-1236	-1850	-614	1543	-311	-1232	869	824	378	316	-841	114	0
966	0	0	-1193	-1848	-655	1520	-269	-1251	688	748	267	331	-884	7	0
967	0	0	-1005	-1866	-861	1435	-72	-1363	616	626	265	343	-744	-157	0
968	0	0	-844	-1858	-1014	1351	85	-1436	339	508	184	325	-865	-300	0
969	0	0	-684	-1844	-1160	1264	238	-1502	331	477	230	360	-750	-248	0
970	0	0	-605	-1860	-1255	1232	325	-1557	320	510	250	312	-739	-234	0
971	0	0	-652	-1860	-1208	1256	278	-1534	486	591	263	356	-694	-93	0
972	0	0	-836	-1850	-1014	1343	89	-1432	613	655	325	380	-702	-58	0
973	0	0	-975	-1848	-873	1411	-51	-1360	857	754	325	358	-781	184	0
974	0	0	-1202	-1877	-675	1539	-263	-1276	892	834	316	353	-793	180	0
975	0	0	-1214	-1860	-646	1537	-284	-1253	884	805	323	419	-927	112	0
976	0	0	-1197	-1887	-690	1542	-253	-1288	772	717	320	345	-888	-42	0
977	0	0	-1051	-1875	-824	1463	-113	-1349	570	607	368	384	-841	-129	0
978	0	0	-819	-1854	-1035	1336	108	-1444	411	556	180	345	-795	-279	0
979	0	0	-681	-1856	-1175	1268	247	-1515	273	481	180	364	-727	-302	0
980	0	0	-590	-1866	-1276	1228	343	-1571	399	483	250	420	-692	-205	0
981	0	0	-671	-1852	-1181	1261	255	-1516	419	543	201	298	-752	-211	0
982	0	0	-726	-1843	-1117	1284	195	-1480	717	659	265	459	-671	21	0
983	0	0	-1014	-1850	-836	1432	-89	-1343	797	760	366	364	-777	128	0
984	0	0	-1094	-1846	-752	1470	-171	-1299	950	812	298	343	-826	129	0
985	0	0	-1313	-1846	-533	1579	-390	-1189	799	808	289	314	-830	83	0
986	0	0	-1206	-1848	-642	1527	-282	-1245	684	659	281	343	-909	-48	0
987	0	0	-997	-1835	-838	1416	-79	-1336	533	682	327	362	-873	-135	0
988	0	0	-824	-1846	-1022	1335	99	-1434	389	597	147	442	-741	-238	0
989	0	0	-648	-1841	-1193	1244	272	-1517	283	521	207	384	-783	-285	0
990	0	0	-568	-1850	-1282	1209	357	-1566	426	498	261	417	-649	-149	0
991	0	0	-677	-1854	-1177	1265	250	-1515	436	477	174	366	-748	-176	0
992	0	0	-776	-1860	-1084	1318	154	-1472	609	636	246	467	-756	29	0
993	0	0	-1091	-1841	-750	1466	-170	-1295	758	657	287	349	-774	108	0
994	0	0	-1201	-1833	-632	1517	-284	-1232	867	810	289	312	-855	133	0
995	0	0	-1228	-1841	-613	1534	-307	-1227	882	869	353	329	-828	168	0
996	0	0	-1207	-1843	-636	1525	-285	-1239	779	692	292	294	-847	1	0
997	0	0	-1005	-1858	-853	1431	-76	-1355	580	655	281	395	-830	-83	0
998	0	0	-811	-1868	-1057	1339	123	-1462	397	535	178	355	-820	-230	0
999	0	0	-627	-1866	-1239	1246	306	-1552	331	455	273	353	-743	-271	0
1000	0	0	-568	-1856	-1288	1212	360	-1572	366	483	312	424	-673	-174	0
1001	0	0	-659	-1846	-1187	1252	264	-1516	450	556	143	380	-748	-203	0
1002	0	0	-723	-1844	-1121	1283	199	-1482	616	628	279	362	-791	-27	0
1003	0	0	-997	-1837	-840	1417	-78	-1338	770	711	351	376	-820	190	0
1004	0	0	-1194	-1841	-647	1517	-273	-1244	832	789	271	310	-849	118	0
1005	0	0	-1185	-1848	-663	1516	-261	-1255	874	781	376	349	-867	147	0
1006	0	0	-1174	-1868	-694	1521	-240	-1281	727	725	291	366	-855	75	0
1007	0	0	-1045	-1848	-803	1446	-121	-1325	459	626	192	314	-882	-139	0
1008	0	0	-739	-1852	-1113	1295	187	-1482	370	537	258	378	-735	-209	0
1009	0	0	-606	-1841	-1235	1223	314	-1538	318	483	213	347	-760	-223	0
1010	0	0	-558	-1850	-1292	1204	367	-1571	353	500	256	368	-694	-194	0
1011	0	0	-595	-1848	-1253	1221	329	-1550	475	547	205	339	-626	-128	0
1012	0	0	-685	-1843	-1158	1264	236	-1500	686	717	308	500	-737	34	0
1013	0	0	-1028	-1850	-822	1439	-103	-1336	766	729	259	347	-799	67	0
1014	0	0	-1089	-1839	-750	1464	-169	-1294	937	840	261	353	-830	108	0
1015	0	0	-1288	-1835	-547	1561	-370	-1191	867	810	339	337	-820	120	0
1016	0	0	-1205	-1831	-626	1518	-289	-1228	781	634	261	271	-940	7	0
1017	0	0	-991	-1844	-853	1417	-69	-1348	605	653	300	388	-754	-108	0
1018	0	0	-784	-1843	-1059	1313	137	-1451	374	587	234	362	-739	-238	0
1019	0	0	-603	-1846	-1243	1224	320	-1544	285	517	139	349	-743	-230	0
1020	0	0	-547	-1848	-1301	1197	377	-1574	306	558	238	386	-686	-141	0
1021	0	0	-594	-1843	-1249	1218	327	-1546	519	562	291	370	-677	-98	0
1022	0	0	-758	-1850	-1092	1304	167	-1471	659	605	263	341	-748	-34	0
1023	0	0	-1020	-1854	-834	1437	-93	-1344	853	702	331	329	-779	126	0
1024	0	0	-1172	-1839	-667	1505	-252	-1253	855	847	258	329	-820	118	0
1025	0	0	-1291	-1841	-550	1566	-370	-1195	847	777	279	364	-857	108	0
1026	0	0	-1133	-1850	-717	1491	-208	-1283	727	744	298	374	-822	38	0
1027	0	0	-1083	-1833	-750	1458	-166	-1291	541	578	230	362	-793	-192	0
1028	0	0	-744	-1843	-1099	1293	177	-1471	459	529	269	397	-754	-259	0
1029	0	0	-669	-1833	-1164	1251	247	-1498	325	541	180	353	-659	-230	0
1030	0	0	-596	-1831	-1235	1213	319	-1533	323	428	151	362	-743	-205	0
1031	0	0	-563	-1833	-1270	1198	353	-1551	457	632	215	374	-684	-98	0
1032	0	0	-770	-1825	-1055	1297	142	-1440	589	591	242	448	-733	0	0
1033	0	0	-956	-1817	-861	1386	-47	-1339	810	713	281	337	-797	180	0
1034	0	0	-1170	-1821	-651	1495	-259	-1236	859	719	277	316	-706	124	0
1035	0	0	-1263	-1833	-570	1548	-346	-1201	869	766	296	341	-851	44	0
1036	0	0	-1164	-1856	-692	1510	-236	-1274	706	739	197	386	-851	-46	0
1037	0	0	-1067	-1866	-799	1466	-134	-1332	549	663	254	358	-812	-188	0
1038	0	0	-795	-1856	-1061	1325	133	-1458	360	570	289	376	-756	-246	0
1039	0	0	-621	-1841	-1220	1231	299	-1530	306	469	166	360	-741	-195	0
1040	0	0	-588	-1829	-1241	1208	326	-1535	345	490	195	345	-725	-170	0
1041	0	0	-609	-1829	-1220	1219	305	-1524	473	578	223	389	-690	-129	0
1042	0	0	-751	-1831	-1080	1291	164	-1455	613	632	242	386	-776	34	0
1043	0	0	-976	-1823	-847	1399	-64	-1335	814	808	242	403	-781	133	0
1044	0	0	-1154	-1823	-669	1488	-242	-1246	876	772	263	310	-830	217	0
1045	0	0	-1311	-1825	-514	1568	-398	-1169	830	791	271	329	-859	69	0
1046	0	0	-1164	-1823	-659	1493	-252	-1241	731	748	263	376	-843	-9	0
1047	0	0	-1060	-1810	-750	1435	-155	-1280	593	640	252	413	-810	-97	0
1048	0	0	-823	-1806	-983	1314	80	-1394	395	473	128	343	-884	-291	0
1049	0	0	-594	-1800	-1206	1197	306	-1503	372	574	294	417	-663	-153	0
1050	0	0	-586	-1800	-1214	1193	314	-1507	250	419	176	325	-795	-223	0
1051	0	0	-553	-1790	-1237	1171	342	-1513	521	523	289	448	-708	-65	0
1052	0	0	-813	-1792	-979	1302	83	-1385	603	626	131	428	-725	-31	0
1053	0	0	-919	-1782	-863	1350	-28	-1322	841	630	291	353	-793	112	0
1054	0	0	-1164	-1777	-613	1470	-275	-1195	890	841	252	384	-760	100	0
1055	0	0	-1256	-1777	-521	1516	-367	-1149	710	783	244	318	-890	36	0
1056	0	0	-1210	-1780	-570	1495	-320	-1175	762	680	281	380	-818	0	0
1057	0	0	-955	-1767	-812	1361	-71	-1289	582	657	261	322	-863	-143	0
1058	0	0	-776	-1744	-968	1260	96	-1356	351	549	234	356	-692	-174	0
1059	0	0	-599	-1761	-1162	1180	281	-1461	298	531	166	349	-743	-300	0
1060	0	0	-516	-1742	-1226	1129	355	-1484	349	517	258	393	-613	-176	0
1061	0	0	-530	-1711	-1181	1120	325	-1446	440	535	213	376	-744	-118	0
1062	0	0	-702	-1699	-997	1200	147	-1348	589	634	279	366	-694	54	0
1063	0	0	-951	-1703	-752	1327	-99	-1227	797	706	236	323	-803	161	0
1064	0	0	-1100	-1711	-611	1405	-244	-1161	826	793	335	267	-843	126	0
1065	0	0	-1195	-1709	-514	1452	-340	-1111	832	725	279	323	-888	112	0
1066	0	0	-1176	-1711	-535	1443	-320	-1123	762	624	254	345	-820	-69	0
1067	0	0	-995	-1736	-741	1365	-127	-1238	628	583	240	300	-785	-133	0
1068	0	0	-747	-1713	-966	1230	109	-1339	388	494	271	314	-766	-201	0
1069	0	0	-587	-1718	-1131	1152	272	-1424	415	477	201	283	-642	-221	0
1070	0	0	-443	-1709	-1266	1076	411	-1487	333	488	178	395	-632	-182	0
1071	0	0	-622	-1720	-1098	1171	238	-1409	417	512	168	405	-727	-157	0
1072	0	0	-712	-1714	-1002	1213	145	-1358	634	609	197	351	-729	-34	0
1073	0	0	-968	-1695	-727	1331	-120	-1211	723	710	298	298	-764	95	0
1074	0	0	-1189	-1720	-531	1454	-329	-1125	830	735	259	318	-772	145	0
1075	0	0	-1257	-1736	-479	1496	-389	-1107	789	774	240	296	-884	83	0
1076	0	0	-1162	-1738	-576	1450	-293	-1157	723	746	318	329	-878	11	0
1077	0	0	-1065	-1711	-646	1388	-209	-1178	523	576	246	345	-826	-149	0
1078	0	0	-778	-1711	-933	1244	77	-1322	388	481	110	395	-828	-294	0
1079	0	0	-617	-1716	-1099	1166	241	-1407	292	442	207	376	-655	-219	0
1080	0	0	-582	-1738	-1156	1160	287	-1447	327	417	155	323	-688	-291	0
1081	0	0	-627	-1761	-1134	1194	253	-1447	413	485	213	320	-729	-129	0
1082	0	0	-766	-1763	-997	1264	115	-1380	595	626	314	333	-708	-7	0
1083	0	0	-996	-1773	-777	1384	-109	-1275	741	680	236	368	-857	27	0
1084	0	0	-1234	-1786	-552	1510	-341	-1169	836	713	261	333	-840	118	0
1085	0	0	-1323	-1804	-481	1563	-421	-1142	832	667	230	323	-909	23	0
1086	0	0	-1216	-1792	-576	1504	-320	-1184	752	688	258	298	-847	5	0
1087	0	0	-1092	-1823	-731	1457	-180	-1277	541	646	275	275	-781	-166	0
1088	0	0	-836	-1825	-989	1330	76	-1407	401	541	225	304	-774	-145	0
1089	0	0	-673	-1833	-1160	1253	243	-1496	308	502	135	351	-725	-267	0
1090	0	0	-598	-1841	-1243	1219	322	-1542	335	514	159	312	-636	-217	0
1091	0	0	-712	-1850	-1138	1281	213	-1494	463	490	252	393	-746	-56	0
1092	0	0	-842	-1846	-1004	1344	81	-1425	535	576	203	308	-739	-50	0
1093	0	0	-1094	-1835	-741	1464	-176	-1288	752	684	271	341	-793	149	0
1094	0	0	-1218	-1856	-638	1537	-290	-1247	807	758	318	292	-849	110	0
1095	0	0	-1339	-1866	-527	1602	-406	-1196	838	735	275	358	-863	58	0
1096	0	0	-1271	-1841	-570	1556	-350	-1205	673	710	287	281	-847	-32	0
1097	0	0	-1059	-1850	-791	1454	-134	-1320	564	704	232	306	-772	-164	0
1098	0	0	-915	-1848	-933	1381	9	-1390	355	516	228	267	-723	-353	0
1099	0	0	-744	-1843	-1099	1293	177	-1471	211	494	106	306	-752	-339	0
1100	0	0	-537	-1821	-1284	1179	373	-1552	399	535	178	362	-729	-131	0
1101	0	0	-697	-1833	-1136	1265	219	-1484	442	545	203	378	-677	-182	0
1102	0	0	-867	-1829	-962	1348	47	-1395	502	585	230	246	-810	-19	0
1103	0	0	-966	-1829	-863	1397	-51	-1346	744	768	279	347	-818	81	0
1104	0	0	-1358	-1860	-502	1609	-428	-1181	791	719	194	304	-888	126	0
1105	0	0	-1286	-1860	-574	1573	-356	-1217	787	840	277	325	-838	65	0
1106	0	0	-1201	-1835	-634	1518	-283	-1234	795	746	271	419	-847	97	0
1107	0	0	-1049	-1817	-768	1433	-140	-1292	552	613	205	339	-787	-172	0
1108	0	0	-849	-1819	-970	1334	60	-1394	442	477	252	281	-733	-250	0
1109	0	0	-682	-1811	-1129	1246	223	-1470	252	465	230	318	-700	-298	0
1110	0	0	-573	-1808	-1235	1190	331	-1521	275	479	182	347	-696	-180	0
1111	0	0	-683	-1819	-1136	1251	226	-1477	401	483	242	318	-711	-120	0
1112	0	0	-788	-1802	-1014	1295	113	-1408	547	570	236	314	-762	-58	0
1113	0	0	-1059	-1827	-768	1443	-145	-1297	673	665	261	296	-836	85	0
1114	0	0	-1190	-1843	-653	1516	-268	-1248	892	752	217	302	-828	95	0
1115	0	0	-1344	-1858	-514	1601	-415	-1186	758	690	389	234	-911	159	0
1116	0	0	-1278	-1875	-597	1576	-340	-1236	634	591	273	296	-944	-17	0
1117	0	0	-1097	-1905	-808	1501	-144	-1356	508	620	199	234	-805	-190	0
1118	0	0	-884	-1951	-1067	1417	91	-1509	389	537	197	306	-692	-215	0
1119	0	0	-688	-1974	-1286	1331	299	-1630	366	450	209	389	-756	-199	0
1120	0	0	-673	-1980	-1307	1326	317	-1643	292	453	236	325	-636	-225	0
1121	0	0	-710	-1959	-1249	1334	269	-1604	419	483	232	349	-756	-110	0
1122	0	0	-821	-1864	-1043	1342	111	-1453	541	634	271	281	-698	54	0
1123	0	0	-999	-1714	-715	1356	-142	-1214	717	632	285	219	-841	126	0
1124	0	0	-1065	-1586	-521	1325	-272	-1053	836	805	275	230	-867	79	0
1125	0	0	-1117	-1406	-289	1261	-414	-847	812	748	269	323	-824	135	0
1126	0	0	-919	-1132	-213	1025	-353	-672	657	585	219	172	-933	-75	0
1127	0	0	-524	-805	-281	664	-121	-543	653	696	256	355	-746	-38	0
1128	0	0	-204	-473	-269	338	32	-371	403	444	209	312	-762	-232	0
1129	0	0	241	-108	-349	-66	295	-228	312	415	230	333	-725	-263	0
1130	0	0	397	250	-147	-323	272	51	225	477	190	327	-713	-211	0
1131	0	0	675	733	58	-704	308	395	393	506	230	401	-692	-93	0
1132	0	0	694	1233	539	-963	77	886	611	609	294	314	-684	9	0
1133	0	0	760	1755	995	-1257	-117	1375	696	692	281	275	-884	62	0
1134	0	0	824	2137	1313	-1480	-244	1725	913	801	310	308	-789	178	0
1135	0	0	702	2316	1614	-1509	-456	1965	729	680	238	259	-818	65	0
1136	0	0	879	2275	1396	-1577	-258	1835	744	704	312	269	-840	-48	0
1137	0	0	925	2110	1185	-1517	-130	1647	550	614	279	292	-772	-108	0
1138	0	0	1028	1897	869	-1462	79	1383	364	506	155	287	-795	-172	1
1139	0	0	1086	1623	537	-1354	274	1080	355	446	254	356	-696	-174	0
1140	0	0	950	1144	194	-1047	378	669	292	473	261	415	-622	-159	0
1141	0	0	617	640	23	-628	297	331	440	523	178	370	-748	-122	0
1142	0	0	271	128	-143	-199	207	-7	636	587	240	384	-694	17	0
1143	0	0	-351	-465	-114	408	-118	-289	649	679	298	320	-789	149	0
1144	0	0	-706	-1022	-316	864	-195	-669	748	735	289	269	-807	93	0
1145	0	0	-982	-1404	-422	1193	-280	-913	838	770	318	368	-801	147	0
1146	0	0	-1138	-1586	-448	1362	-345	-1017	589	630	242	285	-923	48	0
1147	0	0	-884	-1656	-772	1270	-56	-1214	640	601	213	372	-789	-100	0
1148	0	0	-737	-1590	-853	1163	58	-1221	300	490	203	283	-694	-246	0
1149	0	0	-452	-1528	-1076	990	312	-1302	308	411	250	333	-758	-242	0
1150	0	0	-410	-1482	-1072	946	331	-1277	337	395	254	401	-682	-190	0
1151	0	0	-388	-1439	-1051	913	331	-1245	401	508	217	327	-704	-153	0
1152	0	0	-526	-1453	-927	989	200	-1190	566	669	265	391	-663	34	0
1153	0	0	-805	-1441	-636	1123	-84	-1038	737	661	226	314	-760	104	0
1154	0	0	-900	-1460	-560	1180	-170	-1010	845	779	323	403	-772	95	0
1155	0	0	-1096	-1505	-409	1300	-343	-957	816	713	362	267	-865	166	0
1156	0	0	-1050	-1552	-502	1301	-274	-1027	622	735	258	279	-828	-44	0
1157	0	0	-850	-1583	-733	1216	-58	-1158	618	634	300	285	-787	-102	0
1158	0	0	-706	-1594	-888	1150	91	-1241	353	541	184	304	-776	-256	0
1159	0	0	-503	-1612	-1109	1057	303	-1360	320	498	190	370	-717	-201	0
1160	0	0	-401	-1619	-1218	1010	408	-1418	337	517	258	339	-659	-184	0
1161	0	0	-506	-1602	-1096	1054	295	-1349	389	597	188	360	-622	-77	0
1162	0	0	-637	-1612	-975	1124	169	-1293	562	616	271	341	-723	-1	0
1163	0	0	-865	-1637	-772	1251	-46	-1204	731	787	285	327	-758	141	0
1164	0	0	-1070	-1652	-582	1361	-244	-1117	801	750	259	329	-818	180	0
1165	0	0	-1154	-1664	-510	1409	-322	-1087	812	799	337	314	-828	114	0
1166	0	0	-1092	-1662	-570	1377	-261	-1116	725	680	300	298	-898	-11	0
1167	0	0	-875	-1645	-770	1260	-52	-1207	521	626	252	294	-772	-79	0
1168	0	0	-737	-1668	-931	1202	97	-1299	405	550	199	362	-737	-195	0
1169	0	0	-576	-1670	-1094	1123	259	-1382	310	430	215	292	-690	-203	0
1170	0	0	-386	-1670	-1284	1028	449	-1477	355	531	225	360	-673	-166	0
1171	0	0	-586	-1691	-1105	1138	259	-1398	419	457	168	312	-717	-81	0
1172	0	0	-613	-1697	-1084	1155	235	-1390	607	659	242	339	-686	52	0
1173	0	0	-906	-1672	-766	1289	-70	-1219	721	711	312	285	-739	176	0
1174	0	0	-1118	-1676	-558	1397	-280	-1117	741	785	296	258	-776	120	0
1175	0	0	-1119	-1683	-564	1401	-277	-1123	888	787	368	308	-828	137	0
1176	0	0	-1139	-1662	-523	1400	-308	-1092	737	698	285	292	-783	27	0
1177	0	0	-927	-1658	-731	1292	-98	-1194	562	595	329	281	-832	-67	0
1178	0	0	-679	-1639	-960	1159	140	-1299	384	582	240	341	-671	-178	0
1179	0	0	-565	-1637	-1072	1101	253	-1354	312	448	221	306	-667	-118	0
1180	0	0	-401	-1650	-1249	1025	424	-1449	325	492	254	333	-694	-195	0
1181	0	0	-532	-1631	-1099	1081	283	-1365	389	523	236	356	-646	-79	0
1182	0	0	-687	-1633	-946	1160	129	-1289	547	566	252	322	-743	19	0
1183	0	0	-930	-1643	-713	1286	-108	-1178	735	663	246	263	-764	85	0
1184	0	0	-1071	-1641	-570	1356	-250	-1105	871	803	347	353	-797	184	0
1185	0	0	-1203	-1641	-438	1422	-382	-1039	851	710	316	283	-841	98	0
1186	0	0	-1071	-1625	-554	1348	-258	-1089	748	727	234	320	-859	17	0
1187	0	0	-1045	-1650	-605	1347	-220	-1127	589	574	318	273	-777	-44	0
1188	0	0	-696	-1627	-931	1161	117	-1279	434	539	129	312	-715	-223	0
1189	0	0	-520	-1614	-1094	1067	287	-1354	364	471	283	384	-665	-180	0
1190	0	0	-479	-1598	-1119	1038	320	-1358	298	461	228	347	-679	-168	0
1191	0	0	-408	-1606	-1198	1007	395	-1402	500	597	279	329	-647	-64	0
1192	0	0	-664	-1612	-948	1138	142	-1280	560	640	281	327	-688	13	0
1193	0	0	-896	-1606	-710	1251	-93	-1158	768	715	300	287	-700	124	0
1194	0	0	-1024	-1596	-572	1310	-226	-1084	812	808	356	366	-764	194	0
1195	0	0	-1147	-1602	-455	1374	-346	-1028	768	700	265	254	-867	108	0
1196	0	0	-1041	-1617	-576	1329	-232	-1096	711	725	318	298	-853	34	0
1197	0	0	-976	-1602	-626	1289	-175	-1114	500	593	283	281	-824	-135	0
1198	0	0	-628	-1563	-935	1095	153	-1249	393	537	226	304	-764	-203	0
1199	0	0	-432	-1563	-1131	997	349	-1347	438	554	298	391	-616	-93	0
1200	0	0	-487	-1561	-1074	1024	293	-1317	252	430	147	294	-682	-265	0
1201	0	0	-371	-1538	-1167	954	398	-1352	471	517	269	378	-611	-65	0
1202	0	0	-615	-1520	-905	1067	145	-1212	622	576	254	380	-731	147	0
1203	0	0	-780	-1544	-764	1162	-8	-1154	772	735	244	374	-756	79	0
1204	0	0	-994	-1550	-556	1272	-219	-1053	840	770	366	345	-816	203	0
1205	0	0	-1096	-1530	-434	1313	-331	-982	801	760	322	358	-841	170	0
1206	0	0	-1034	-1534	-500	1284	-267	-1017	729	741	228	312	-843	9	0
1207	0	0	-768	-1495	-727	1131	-20	-1111	593	684	256	347	-766	-122	0
1208	0	0	-679	-1486	-807	1082	64	-1146	382	576	217	318	-684	-195	0
1209	0	0	-459	-1491	-1032	975	286	-1261	292	446	180	360	-634	-155	0
1210	0	0	-278	-1478	-1200	878	461	-1339	304	523	176	397	-585	-209	0
1211	0	0	-409	-1487	-1078	948	334	-1282	504	521	223	405	-669	-36	0
1212	0	0	-542	-1453	-911	997	184	-1182	562	582	254	327	-706	5	0
1213	0	0	-778	-1451	-673	1114	-52	-1062	655	741	353	308	-774	155	0
1214	0	0	-917	-1429	-512	1173	-202	-970	878	752	356	308	-752	95	0
1215	0	0	-1041	-1425	-384	1233	-328	-904	814	719	320	265	-836	81	0
1216	0	0	-966	-1449	-483	1207	-241	-966	688	704	269	376	-843	-23	0
1217	0	0	-815	-1443	-628	1129	-93	-1035	599	523	285	331	-758	-135	0
1218	0	0	-532	-1422	-890	977	179	-1156	479	562	265	316	-638	-157	0
1219	0	0	-342	-1414	-1072	878	365	-1243	419	510	254	397	-700	-195	0
1220	0	0	-296	-1392	-1096	844	400	-1244	337	455	259	432	-661	-170	0
1221	0	0	-367	-1416	-1049	891	341	-1232	434	504	217	360	-661	-98	0
1222	0	0	-483	-1402	-919	942	218	-1160	620	638	308	316	-626	52	0
1223	0	0	-776	-1373	-597	1074	-89	-985	752	713	308	296	-659	44	0
1224	0	0	-928	-1350	-422	1139	-253	-886	882	787	275	329	-748	114	0
1225	0	0	-964	-1344	-380	1154	-292	-862	834	812	281	302	-781	91	0
1226	0	0	-974	-1338	-364	1156	-305	-851	704	677	339	329	-801	19	0
1227	0	0	-735	-1284	-549	1009	-93	-916	591	603	316	360	-713	-108	0
1228	0	0	-483	-1276	-793	879	155	-1034	370	537	279	356	-777	-174	0
1229	0	0	-264	-1272	-1008	768	372	-1140	358	475	242	419	-719	-236	0
1230	0	0	-270	-1272	-1002	771	366	-1137	389	496	124	461	-632	-126	0
1231	0	0	-269	-1237	-968	753	349	-1102	405	514	238	329	-686	-151	0
1232	0	0	-386	-1193	-807	789	210	-1000	550	684	230	422	-661	25	0
1233	0	0	-693	-1195	-502	944	-95	-848	644	665	236	312	-772	62	0
1234	0	0	-727	-1200	-473	963	-127	-836	865	801	279	386	-762	164	0
1235	0	0	-916	-1179	-263	1047	-326	-721	752	729	289	269	-832	89	0
1236	0	0	-873	-1173	-300	1023	-286	-736	651	743	232	263	-859	67	0
1237	0	0	-668	-1154	-486	911	-91	-820	576	640	271	275	-783	-104	0
1238	0	0	-471	-1140	-669	805	99	-904	434	527	205	273	-729	-100	0
1239	0	0	-233	-1107	-874	670	320	-990	335	463	176	358	-723	-238	0
1240	0	0	-176	-1076	-900	626	362	-988	322	469	128	333	-649	-203	0
1241	0	0	-191	-1032	-841	611	325	-936	475	492	207	388	-673	-60	0
1242	0	0	-408	-1030	-622	719	107	-826	479	570	201	343	-729	-64	0
1243	0	0	-599	-1004	-405	801	-97	-704	694	680	236	320	-776	44	0
1244	0	0	-801	-938	-137	869	-332	-537	692	704	269	259	-812	79	0
1245	0	0	-891	-960	-69	925	-411	-514	776	649	254	304	-876	91	0
1246	0	0	-846	-931	-85	888	-380	-508	655	642	194	265	-781	-34	0
1247	0	0	-565	-890	-325	727	-120	-607	614	585	252	349	-785	-46	0
1248	0	0	-380	-855	-475	617	47	-665	337	455	207	252	-686	-195	0
1249	0	0	-153	-845	-692	499	269	-768	308	428	217	296	-698	-219	0
1250	0	0	-97	-814	-717	455	310	-765	316	440	172	271	-634	-149	0
1251	0	0	-66	-768	-702	417	318	-735	395	558	238	327	-616	-83	0
1252	0	0	-246	-750	-504	498	129	-627	508	514	285	296	-698	27	0
1253	0	0	-427	-727	-300	577	-63	-513	696	677	263	323	-750	38	0
1254	0	0	-640	-729	-89	684	-275	-409	814	688	323	302	-812	114	0
1255	0	0	-755	-717	38	736	-396	-339	735	700	192	242	-812	-13	0
1256	0	0	-632	-717	-85	674	-273	-401	754	665	265	349	-808	21	0
1257	0	0	-551	-680	-129	615	-211	-404	527	527	192	296	-867	-170	0
1258	0	0	-254	-682	-428	468	87	-555	401	469	161	304	-727	-291	0
1259	0	0	-111	-644	-533	377	211	-588	296	523	188	316	-613	-205	0
1260	0	0	36	-613	-649	288	342	-631	298	436	159	327	-696	-265	0
1261	0	0	35	-599	-634	282	334	-616	384	543	192	358	-642	-174	0
1262	0	0	-207	-562	-355	384	74	-458	523	550	215	339	-700	32	0
1263	0	0	-373	-568	-195	470	-89	-381	692	649	234	292	-805	52	0
1264	0	0	-582	-583	-1	582	-290	-292	760	661	329	236	-826	87	0
1265	0	0	-713	-572	141	642	-427	-215	737	597	294	221	-871	29	0
1266	0	0	-612	-566	46	589	-329	-260	667	696	333	310	-787	5	0
1267	0	0	-522	-574	-52	548	-235	-313	494	560	153	302	-855	-170	0
1268	0	0	-152	-582	-430	367	139	-506	397	572	238	316	-715	-223	0
1269	0	0	-105	-595	-490	350	192	-542	343	428	207	378	-618	-258	0
1270	0	0	49	-595	-644	273	346	-619	281	409	213	275	-677	-263	0
1271	0	0	-25	-702	-677	363	326	-689	407	438	250	296	-603	-145	0
1272	0	0	-276	-733	-457	504	90	-595	500	550	217	277	-679	-17	0
1273	0	0	-430	-748	-318	589	-56	-533	741	636	291	316	-717	-9	0
1274	0	0	-752	-779	-27	765	-362	-403	717	659	250	261	-841	60	0
1275	0	0	-829	-828	1	828	-415	-413	719	688	258	298	-822	60	0
1276	0	0	-812	-874	-62	843	-375	-468	665	638	199	207	-781	-129	0
1277	0	0	-625	-933	-308	779	-158	-620	609	597	277	302	-721	-139	0
1278	0	0	-485	-993	-508	739	11	-750	360	417	205	250	-820	-143	0
1279	0	0	-302	-1037	-735	669	216	-886	283	568	149	329	-686	-182	0
1280	0	0	-197	-1068	-871	632	337	-969	312	475	194	195	-611	-188	0
1281	0	0	-320	-1111	-791	715	235	-951	419	506	217	337	-603	-104	0
1282	0	0	-479	-1152	-673	815	97	-912	589	550	225	296	-679	-23	0
1283	0	0	-656	-1195	-539	925	-58	-867	743	680	322	314	-758	67	0
1284	0	0	-960	-1272	-312	1116	-324	-792	727	684	228	356	-791	64	0
1285	0	0	-1087	-1313	-226	1200	-430	-769	776	636	244	254	-886	56	0
1286	0	0	-1056	-1356	-300	1206	-378	-828	706	640	240	318	-789	-17	0
1287	0	0	-912	-1398	-486	1155	-213	-942	523	556	131	322	-824	-178	0
1288	0	0	-700	-1423	-723	1061	11	-1073	353	483	172	265	-706	-192	0
1289	0	0	-493	-1455	-962	974	234	-1208	327	504	137	355	-655	-199	0
1290	0	0	-425	-1499	-1074	962	324	-1286	335	502	164	314	-572	-168	0
1291	0	0	-472	-1507	-1035	989	281	-1271	432	465	211	339	-591	-164	0
1292	0	0	-604	-1548	-944	1076	170	-1246	646	545	258	415	-646	46	0
1293	0	0	-896	-1588	-692	1242	-102	-1140	680	634	151	296	-795	34	0
1294	0	0	-1075	-1592	-517	1333	-279	-1054	777	735	265	327	-869	135	0
1295	0	0	-1308	-1631	-323	1469	-492	-977	679	640	230	205	-869	73	0
1296	0	0	-1100	-1641	-541	1370	-279	-1091	741	737	256	322	-812	-31	0
1297	0	0	-1032	-1664	-632	1348	-200	-1148	541	514	205	302	-812	-64	0
1298	0	0	-758	-1660	-902	1209	72	-1281	409	517	259	316	-715	-211	0
1299	0	0	-595	-1691	-1096	1143	250	-1393	337	440	180	325	-682	-252	0
1300	0	0	-483	-1734	-1251	1108	384	-1492	360	420	213	316	-601	-161	0
1301	0	0	-574	-1732	-1158	1153	292	-1445	325	527	246	331	-613	-48	0
1302	0	0	-733	-1761	-1028	1247	147	-1394	570	502	248	366	-700	9	0
1303	0	0	-931	-1763	-832	1347	-49	-1297	704	628	298	329	-684	48	0
1304	0	0	-1185	-1765	-580	1475	-302	-1172	756	702	281	314	-807	36	0
1305	0	0	-1184	-1771	-587	1477	-298	-1179	882	700	314	341	-838	87	0
1306	0	0	-1247	-1786	-539	1516	-354	-1162	624	692	244	292	-725	-120	0
1307	0	0	-1071	-1767	-696	1419	-187	-1231	510	642	223	327	-795	-151	0
1308	0	0	-751	-1744	-993	1247	121	-1368	424	459	201	362	-684	-194	0
1309	0	0	-632	-1792	-1160	1212	264	-1476	372	419	176	388	-614	-234	0
1310	0	0	-526	-1744	-1218	1135	346	-1481	320	411	122	355	-649	-104	0
1311	0	0	-477	-1701	-1224	1089	373	-1462	463	508	223	430	-570	-25	0
1312	0	0	-739	-1802	-1063	1270	162	-1432	498	533	184	312	-671	-46	0
1313	0	0	-896	-1780	-884	1338	-6	-1332	783	614	364	358	-727	151	0
1314	0	0	-1158	-1837	-679	1497	-239	-1258	770	694	252	308	-799	83	0
1315	0	0	-1217	-1804	-587	1510	-315	-1195	719	711	271	345	-853	120	0
1316	0	0	-1193	-1860	-667	1526	-263	-1263	725	696	364	275	-847	-46	0
1317	0	0	-1092	-1831	-739	1461	-176	-1285	607	624	195	413	-838	-38	0
1318	0	0	-813	-1804	-991	1308	89	-1397	325	471	168	285	-768	-186	0
1319	0	0	-529	-1786	-1257	1157	364	-1521	380	496	240	366	-550	-211	0
1320	0	0	-531	-1759	-1228	1145	348	-1493	273	430	143	356	-640	-153	0
1321	0	0	-476	-1738	-1262	1107	393	-1500	438	492	242	349	-622	-40	0
1322	0	0	-676	-1808	-1132	1242	228	-1470	566	601	248	378	-671	29	0
1323	0	0	-1058	-1839	-781	1448	-138	-1310	580	585	197	300	-818	56	0
1324	0	0	-1189	-1831	-642	1510	-273	-1236	725	715	296	281	-781	120	0
1325	0	0	-1282	-1798	-516	1540	-383	-1157	741	710	246	335	-847	108	0
1326	0	0	-1255	-1829	-574	1542	-340	-1201	673	626	275	339	-777	38	0
1327	0	0	-1114	-1858	-744	1486	-185	-1301	516	580	263	250	-793	-67	0
1328	0	0	-832	-1846	-1014	1339	91	-1430	426	488	178	285	-713	-151	0
1329	0	0	-615	-1831	-1216	1223	300	-1523	345	523	195	413	-566	-100	0
1330	0	0	-598	-1837	-1239	1217	320	-1538	252	409	161	302	-661	-172	0
1331	0	0	-508	-1829	-1321	1168	406	-1575	500	556	211	403	-572	-60	0
1332	0	0	-762	-1813	-1051	1287	144	-1432	550	529	228	310	-632	42	0
1333	0	0	-962	-1825	-863	1393	-49	-1344	696	651	287	327	-729	79	0
1334	0	0	-1158	-1823	-665	1490	-246	-1244	762	735	358	355	-731	182	0
1335	0	0	-1202	-1782	-580	1492	-311	-1181	781	758	209	219	-818	46	0
1336	0	0	-1217	-1810	-593	1513	-312	-1201	737	708	312	341	-828	112	0
1337	0	0	-1046	-1839	-793	1442	-126	-1316	498	611	155	322	-785	-104	0
1338	0	0	-785	-1815	-1030	1300	122	-1422	395	514	273	304	-684	-176	0
1339	0	0	-687	-1802	-1115	1244	214	-1458	275	471	182	310	-686	-240	0
1340	0	0	-497	-1808	-1311	1152	407	-1559	341	450	188	405	-614	-95	0
1341	0	0	-566	-1819	-1253	1192	343	-1536	345	473	199	341	-671	-42	0
1342	0	0	-685	-1829	-1144	1257	229	-1486	574	655	273	337	-597	98	0
1343	0	0	-1030	-1837	-807	1433	-111	-1322	589	667	164	277	-746	75	0
1344	0	0	-1154	-1833	-679	1493	-237	-1256	826	692	343	349	-830	159	0
1345	0	0	-1251	-1877	-626	1564	-312	-1251	777	744	294	316	-772	126	0
1346	0	0	-1207	-1833	-626	1520	-290	-1229	646	675	242	246	-812	64	0
1347	0	0	-1079	-1841	-762	1460	-158	-1301	568	657	217	310	-748	-56	0
1348	0	0	-787	-1844	-1057	1315	135	-1450	391	500	186	325	-665	-151	0
1349	0	0	-666	-1870	-1204	1268	269	-1537	298	459	221	376	-663	-139	0
1350	0	0	-582	-1877	-1295	1229	356	-1586	300	453	194	320	-597	-143	0
1351	0	0	-576	-1848	-1272	1212	348	-1560	413	498	215	337	-589	-137	0
1352	0	0	-714	-1827	-1113	1270	199	-1470	554	622	273	304	-578	-13	0
1353	0	0	-939	-1784	-845	1361	-47	-1314	673	636	273	263	-735	157	0
1354	0	0	-1143	-1769	-626	1456	-258	-1197	766	715	258	308	-725	157	0
1355	0	0	-1231	-1778	-547	1504	-342	-1162	744	746	283	281	-793	75	0
1356	0	0	-1236	-1827	-591	1531	-322	-1209	684	611	302	333	-808	42	0
1357	0	0	-1026	-1798	-772	1412	-127	-1285	626	576	263	308	-727	-97	0
1358	0	0	-823	-1831	-1008	1327	92	-1419	407	583	151	360	-669	-139	0
1359	0	0	-661	-1854	-1193	1257	266	-1523	302	498	225	312	-638	-124	0
1360	0	0	-557	-1885	-1328	1221	385	-1606	312	409	230	250	-613	-155	0
1361	0	0	-683	-1920	-1237	1301	277	-1578	382	477	213	281	-597	-100	0
1362	0	0	-751	-1897	-1146	1324	197	-1521	578	624	314	368	-603	83	0
1363	0	0	-987	-1852	-865	1419	-61	-1358	613	696	219	347	-704	106	0
1364	0	0	-1162	-1839	-677	1500	-242	-1258	713	770	292	242	-795	199	0
1365	0	0	-1288	-1821	-533	1554	-377	-1177	766	737	327	269	-793	164	0
1366	0	0	-1268	-1815	-547	1541	-360	-1181	659	682	164	289	-826	0	0
1367	0	0	-1097	-1843	-746	1470	-175	-1294	574	636	170	333	-694	-104	0
1368	0	0	-848	-1885	-1037	1366	94	-1461	440	504	226	304	-682	-178	0
1369	0	0	-702	-1856	-1154	1279	226	-1505	306	450	244	318	-636	-133	0
1370	0	0	-592	-1839	-1247	1215	327	-1543	329	426	149	415	-582	-250	0
1371	0	0	-611	-1839	-1228	1225	308	-1533	401	426	228	339	-630	-42	0
1372	0	0	-797	-1827	-1030	1312	116	-1428	564	516	188	320	-710	44	0
1373	0	0	-978	-1831	-853	1404	-62	-1342	655	622	246	265	-721	85	0
1374	0	0	-1216	-1811	-595	1513	-310	-1203	690	673	263	267	-830	124	0
1375	0	0	-1317	-1891	-574	1604	-371	-1232	760	684	254	292	-816	153	0
1376	0	0	-1311	-1856	-545	1583	-383	-1200	692	667	238	304	-779	79	0
1377	0	0	-1156	-1875	-719	1515	-218	-1297	603	486	221	316	-795	-50	0
1378	0	0	-819	-1870	-1051	1344	116	-1460	471	510	289	374	-731	-91	0
1379	0	0	-754	-1877	-1123	1315	184	-1500	273	486	170	302	-640	-186	0
1380	0	0	-565	-1872	-1307	1218	371	-1589	310	455	283	327	-613	-91	0
1381	0	0	-648	-1862	-1214	1255	283	-1538	422	467	258	296	-595	-93	0
1382	0	0	-811	-1850	-1039	1330	114	-1444	525	566	232	248	-609	15	0
1383	0	0	-983	-1856	-873	1419	-55	-1364	690	622	259	252	-735	56	0
1384	0	0	-1185	-1846	-661	1515	-262	-1253	754	733	339	312	-793	207	0
1385	0	0	-1329	-1858	-529	1593	-400	-1193	731	717	302	236	-843	124	0
1386	0	0	-1265	-1885	-620	1575	-322	-1252	698	680	259	304	-812	17	0
1387	0	0	-1191	-1891	-700	1541	-245	-1295	514	547	209	226	-743	-36	0
1388	0	0	-830	-1858	-1028	1344	99	-1443	463	527	256	304	-696	-147	0
1389	0	0	-702	-1854	-1152	1278	225	-1503	292	428	226	314	-688	-81	0
1390	0	0	-578	-1877	-1299	1227	360	-1588	337	448	172	368	-616	-135	0
1391	0	0	-602	-1905	-1303	1253	350	-1604	446	500	238	331	-539	-46	0
1392	0	0	-838	-1899	-1061	1368	111	-1480	537	523	318	273	-661	19	0
1393	0	0	-1067	-1912	-845	1489	-111	-1378	644	589	289	228	-752	62	0
1394	0	0	-1236	-1903	-667	1569	-284	-1285	743	737	376	314	-799	186	0
1395	0	0	-1482	-1918	-436	1700	-523	-1177	698	673	275	190	-855	58	0
1396	0	0	-1294	-1943	-649	1618	-322	-1296	787	680	364	343	-727	83	0
1397	0	0	-1240	-2037	-797	1638	-221	-1417	517	560	271	267	-713	-162	0
1398	0	0	-1595	-3253	-1658	2424	31	-2455	376	547	273	386	-603	-106	0
1399	0	0	-2103	-4683	-2580	3393	238	-3631	314	467	172	316	-710	-277	0
1400	0	0	-2629	-5800	-3171	4214	271	-4485	269	355	258	289	-655	-89	0
1401	0	0	-3312	-7096	-3784	5204	236	-5440	318	469	234	296	-583	-67	0
1402	0	0	-3804	-7740	-3936	5772	66	-5838	523	502	226	234	-659	-11	0
1403	0	0	-4186	-8056	-3870	6121	-158	-5963	710	694	298	265	-797	162	0
1404	0	0	-4485	-8248	-3763	6366	-361	-6005	766	661	302	240	-896	112	0
1405	0	0	-4691	-8347	-3656	6519	-517	-6001	799	803	374	358	-859	38	0
1406	0	0	-4613	-8388	-3775	6500	-419	-6081	743	843	483	327	-766	-114	0
1407	0	0	-4380	-8347	-3967	6363	-206	-6157	576	737	582	395	-630	-104	0
1408	0	0	-4156	-8268	-4112	6212	-22	-6190	271	512	473	289	-450	-232	1
1409	0	0	-3864	-8188	-4324	6026	230	-6256	320	486	453	329	-345	-166	0
1410	0	0	-3697	-8083	-4386	5890	344	-6234	331	547	312	413	-351	40	0
1411	0	0	-3725	-7985	-4260	5855	267	-6122	333	556	230	271	-448	-56	0
1412	0	0	-3870	-7864	-3994	5867	62	-5929	560	597	199	281	-508	-91	0
1413	0	0	-4132	-7750	-3618	5941	-257	-5684	725	667	226	213	-690	29	0
1414	0	0	-4336	-7639	-3303	5987	-516	-5471	781	731	403	203	-884	-34	0
1415	0	0	-4400	-7525	-3125	5962	-637	-5325	911	772	403	192	-880	-164	0
1416	0	0	-4309	-7389	-3080	5849	-614	-5234	739	721	442	147	-768	-155	0
1417	85	0	-3936	-7220	-3284	5578	-326	-5252	597	614	481	188	-923	-178	0
1418	85	0	-3614	-7063	-3449	5338	-82	-5256	440	527	452	153	-834	-217	0
1419	85	0	-3240	-6916	-3676	5078	218	-5296	300	547	391	337	-725	-93	0
1420	85	0	-2982	-6778	-3796	4880	407	-5287	289	502	219	302	-696	-147	0
1421	85	0	-2850	-6623	-3773	4736	461	-5198	471	537	197	376	-634	-38	0
1422	85	0	-3106	-6473	-3367	4789	130	-4920	516	519	56	275	-572	-9	0
1423	85	0	-3185	-6318	-3133	4751	-26	-4725	603	624	164	203	-601	31	0
1424	85	0	-3340	-6147	-2807	4743	-266	-4477	752	677	137	217	-618	69	0
1425	85	0	-3416	-5957	-2541	4686	-437	-4249	715	622	112	149	-706	-69	0
1426	85	0	-3282	-5691	-2409	4486	-436	-4050	626	550	178	192	-795	-1	0
1427	85	0	-2989	-5441	-2452	4215	-268	-3946	498	527	141	180	-704	-153	0
1428	85	0	-2652	-5251	-2599	3951	-26	-3925	376	481	145	174	-626	-180	0
1429	85	0	-2454	-5117	-2663	3785	104	-3890	226	296	128	246	-725	-225	0
1430	85	0	-2216	-4999	-2783	3607	283	-3891	225	448	98	298	-614	-129	0
1431	85	0	-2198	-4948	-2750	3573	276	-3849	318	453	161	302	-547	-17	0
1432	85	0	-2242	-4861	-2619	3551	188	-3740	512	479	102	401	-737	7	0
1433	85	0	-2470	-4805	-2335	3637	-67	-3570	568	607	32	372	-762	27	0
1434	85	0	-2648	-4770	-2122	3709	-263	-3446	607	539	15	355	-843	19	0
1435	85	0	-2671	-4762	-2091	3716	-290	-3426	684	618	112	353	-752	9	0
1436	85	0	-2662	-4708	-2046	3685	-308	-3377	525	485	-7	269	-907	-166	0
1437	85	0	-2413	-4673	-2260	3543	-76	-3466	533	572	65	413	-801	-100	0
1438	85	0	-2167	-4661	-2494	3414	163	-3577	259	384	42	325	-772	-364	0
1439	85	0	-1916	-4632	-2716	3274	400	-3674	275	403	17	399	-702	-279	0
1440	85	0	-1789	-4611	-2822	3200	516	-3716	221	395	15	465	-696	-246	0
1441	85	0	-1801	-4588	-2787	3194	493	-3687	337	376	104	415	-766	-139	0
1442	85	0	-1983	-4572	-2589	3277	303	-3580	488	519	161	483	-797	1	0
1443	85	0	-2119	-4557	-2438	3338	159	-3497	659	616	195	426	-983	106	0
1444	85	0	-2373	-4520	-2147	3446	-113	-3333	696	634	256	419	-1002	151	0
1445	85	0	-2417	-4510	-2093	3463	-162	-3301	677	723	275	422	-1131	91	0
1446	85	0	-2421	-4516	-2095	3468	-163	-3305	593	657	283	349	-1018	-64	0
1447	85	0	-2194	-4485	-2291	3339	48	-3388	514	574	201	424	-878	-135	0
1448	85	0	-1985	-4458	-2473	3221	244	-3465	382	477	226	426	-739	-190	0
1449	85	0	-1835	-4432	-2597	3133	381	-3514	223	300	170	397	-613	-289	0
1450	85	0	-1692	-4411	-2719	3051	513	-3565	316	322	186	467	-514	-279	0
1451	85	0	-1744	-4386	-2642	3065	449	-3514	362	422	81	432	-405	-147	0
1452	85	0	-1915	-4382	-2467	3148	276	-3424	502	504	118	420	-399	-139	0
1453	85	0	-2156	-4365	-2209	3260	26	-3287	667	601	199	337	-442	54	0
1454	85	0	-2401	-4370	-1969	3385	-216	-3169	535	657	197	291	-572	-17	0
1455	85	0	-2477	-4372	-1895	3424	-291	-3133	680	651	205	308	-597	-1	0
1456	85	0	-2468	-4365	-1897	3416	-285	-3131	583	595	207	372	-644	-21	0
1457	85	0	-2266	-4341	-2075	3303	-95	-3208	422	471	184	335	-675	-195	0
1458	85	0	-2054	-4345	-2291	3199	118	-3318	358	492	149	438	-636	-118	0
1459	85	0	-1806	-4337	-2531	3071	362	-3434	306	337	129	424	-616	-267	0
1460	85	0	-1634	-4324	-2690	2979	528	-3507	252	358	162	426	-636	-263	0
1461	85	0	-1672	-4316	-2644	2994	486	-3480	329	444	213	436	-690	-108	0
1462	85	0	-1820	-4316	-2496	3068	338	-3406	477	543	180	378	-646	-97	0
1463	85	0	-2041	-4318	-2277	3179	118	-3297	618	531	242	417	-743	-5	0
1464	85	0	-2315	-4293	-1978	3304	-168	-3135	630	560	209	362	-853	-29	0
1465	85	0	-2346	-4287	-1941	3316	-202	-3114	706	636	273	318	-799	-65	0
1466	85	0	-2361	-4279	-1918	3320	-221	-3098	636	580	209	318	-810	-44	0
1467	85	0	-2221	-4304	-2083	3262	-69	-3193	477	450	197	320	-785	-190	0
1468	85	0	-1913	-4293	-2380	3103	233	-3336	382	504	190	391	-702	-217	0
1469	85	0	-1841	-4283	-2442	3062	300	-3362	298	316	133	382	-679	-285	0
1470	85	0	-1568	-4297	-2729	2932	580	-3513	304	368	312	320	-616	-289	0
1471	85	0	-1678	-4293	-2615	2985	468	-3454	351	479	164	457	-665	-190	0
1472	85	0	-1826	-4293	-2467	3059	320	-3380	483	461	184	386	-849	-126	0
1473	85	0	-2025	-4287	-2262	3156	118	-3274	696	583	304	506	-878	46	0
1474	85	0	-2266	-4281	-2015	3273	-125	-3148	702	644	265	263	-944	50	0
1475	85	0	-2287	-4258	-1971	3272	-158	-3114	764	684	289	358	-927	64	0
1476	85	0	-2339	-4246	-1907	3292	-216	-3076	605	568	355	265	-923	-25	0
1477	85	0	-2101	-4248	-2147	3174	23	-3197	568	558	322	298	-822	-44	0
1478	85	0	-1950	-4250	-2300	3100	175	-3275	372	471	254	405	-727	-151	0
1479	85	0	-1771	-4238	-2467	3004	348	-3352	302	399	157	322	-611	-323	0
1480	85	0	-1721	-4233	-2512	2977	395	-3372	296	424	230	376	-508	-106	0
1481	85	0	-1751	-4238	-2487	2994	368	-3362	372	446	234	302	-481	-118	0
1482	85	0	-1808	-4252	-2444	3030	318	-3348	529	568	285	304	-537	62	0
1483	85	0	-2144	-4254	-2110	3199	-17	-3182	723	554	345	285	-549	95	0
1484	85	0	-2349	-4252	-1903	3300	-223	-3077	711	682	304	277	-585	58	0
1485	85	0	-2448	-4223	-1775	3335	-336	-2999	764	657	277	261	-698	77	0
1486	85	0	-2421	-4209	-1788	3315	-316	-2998	653	657	320	322	-700	31	0
1487	85	0	-2285	-4221	-1936	3253	-174	-3078	568	601	242	254	-667	-62	0
1488	85	0	-2018	-4217	-2199	3117	90	-3208	358	486	261	277	-554	-98	0
1489	85	0	-1779	-4202	-2423	2990	322	-3312	261	411	329	240	-512	-153	0
1490	85	0	-1630	-4196	-2566	2913	468	-3381	291	459	292	318	-535	-67	0
1491	85	0	-1755	-4203	-2448	2979	346	-3325	298	508	271	287	-580	38	0
1492	85	0	-1878	-4188	-2310	3033	216	-3249	512	597	201	355	-613	91	0
1493	85	0	-2081	-4176	-2095	3128	7	-3135	651	682	263	325	-735	164	0
1494	85	0	-2298	-4172	-1874	3235	-212	-3023	756	647	312	256	-789	190	0
1495	85	0	-2340	-4163	-1823	3251	-258	-2993	758	743	322	265	-808	201	0
1496	85	0	-2357	-4188	-1831	3272	-263	-3009	673	723	312	279	-781	147	0
1497	85	0	-2258	-4196	-1938	3227	-160	-3067	502	640	246	238	-739	3	0
1498	85	0	-1938	-4196	-2258	3067	160	-3227	442	533	215	314	-700	-50	0
1499	85	0	-1785	-4200	-2415	2992	315	-3307	366	479	273	368	-626	0	0
1500	85	0	-1654	-4207	-2553	2930	449	-3380	304	440	238	259	-702	-64	0
1501	85	0	-1651	-4200	-2549	2925	449	-3374	389	554	248	314	-616	56	0
1502	85	0	-1787	-4167	-2380	2977	296	-3273	642	603	275	411	-700	205	0
1503	85	0	-2002	-4151	-2149	3076	73	-3150	659	688	263	225	-787	124	0
1504	85	0	-2246	-4149	-1903	3197	-171	-3026	799	744	364	221	-843	283	0
1505	85	0	-2390	-4163	-1773	3276	-308	-2968	737	748	329	172	-805	180	0
1506	85	0	-2301	-4182	-1881	3241	-210	-3031	692	682	370	228	-824	106	0
1507	85	0	-2221	-4188	-1967	3204	-127	-3077	550	647	267	238	-715	69	0
1508	85	0	-1882	-4161	-2279	3021	198	-3220	393	607	269	256	-651	-31	0
1509	85	0	-1773	-4149	-2376	2961	301	-3262	353	517	275	339	-556	11	0
1510	85	0	-1684	-4151	-2467	2917	391	-3309	271	430	219	240	-531	-106	0
1511	85	0	-1618	-4134	-2516	2876	449	-3325	438	589	378	248	-382	36	0
1512	85	0	-1930	-4122	-2192	3026	131	-3157	453	587	201	157	-521	56	0
1513	85	0	-2054	-4141	-2087	3097	16	-3114	756	647	294	195	-607	265	0
1514	85	0	-2278	-4134	-1856	3206	-211	-2995	808	810	327	296	-601	314	0
1515	85	0	-2431	-4136	-1705	3283	-363	-2920	731	729	372	190	-675	292	0
1516	85	0	-2379	-4126	-1747	3252	-316	-2936	725	700	320	178	-702	151	0
1517	85	0	-2169	-4097	-1928	3133	-120	-3012	613	607	355	275	-620	52	0
1518	85	0	-1959	-4081	-2122	3020	81	-3101	391	570	250	287	-657	-25	0
1519	85	0	-1734	-4083	-2349	2908	307	-3216	378	533	213	269	-547	-58	0
1520	85	0	-1675	-4070	-2395	2872	360	-3232	298	502	129	296	-597	-95	0
1521	85	0	-1711	-4066	-2355	2888	322	-3210	393	558	223	325	-572	36	0
1522	85	0	-1928	-4062	-2134	2995	103	-3098	481	552	139	283	-760	50	0
1523	85	0	-2049	-4054	-2005	3051	-22	-3029	727	686	304	304	-684	228	0
1524	85	0	-2330	-4056	-1726	3193	-302	-2891	779	735	267	298	-797	248	0
1525	85	0	-2452	-4064	-1612	3258	-420	-2838	719	646	215	242	-904	120	0
1526	85	0	-2516	-4064	-1548	3290	-484	-2806	669	632	234	259	-717	118	0
1527	85	0	-2280	-4058	-1778	3169	-251	-2918	506	647	137	209	-721	-32	0
1528	85	0	-2016	-4023	-2007	3019	-4	-3015	446	550	199	339	-614	-93	0
1529	85	0	-1849	-4008	-2159	2928	155	-3083	374	393	170	372	-543	-164	0
1530	85	0	-1705	-3996	-2291	2850	293	-3143	263	531	79	228	-516	-145	0
1531	85	0	-1787	-3986	-2199	2886	206	-3092	384	496	203	358	-473	-77	0
1532	85	0	-1951	-3978	-2027	2964	38	-3002	380	550	155	219	-611	13	0
1533	85	0	-2142	-3967	-1825	3054	-158	-2896	647	680	248	265	-603	97	0
1534	85	0	-2413	-3980	-1567	3196	-423	-2773	628	671	166	250	-748	137	0
1535	85	0	-2456	-3992	-1536	3224	-460	-2764	710	671	289	250	-772	122	0
1536	85	0	-2500	-3986	-1486	3243	-507	-2736	587	671	205	219	-756	21	0
1537	85	0	-2246	-3951	-1705	3098	-270	-2828	500	576	199	263	-708	-93	0
1538	85	0	-2008	-3928	-1920	2968	-44	-2924	378	477	137	364	-632	-215	0
1539	85	0	-1802	-3916	-2114	2859	156	-3015	327	347	186	322	-599	-298	0
1540	85	0	-1639	-3949	-2310	2794	335	-3129	343	388	221	349	-521	-194	0
1541	85	0	-1814	-3971	-2157	2892	171	-3064	347	360	164	327	-562	-124	0
1542	85	0	-1897	-3959	-2062	2928	82	-3010	401	498	137	310	-688	-128	0
1543	85	0	-2157	-3963	-1806	3060	-175	-2884	591	578	201	339	-731	11	0
1544	85	0	-2272	-3965	-1693	3118	-289	-2829	752	583	263	341	-764	77	0
1545	85	0	-2425	-3957	-1532	3191	-446	-2744	669	605	250	316	-900	97	0
1546	85	0	-2345	-3920	-1575	3132	-385	-2747	622	632	296	281	-803	-54	0
1547	85	0	-2244	-3893	-1649	3068	-297	-2771	446	488	190	267	-723	-211	0
1548	85	0	-1924	-3914	-1990	2919	33	-2952	372	488	201	358	-684	-261	0
1549	85	0	-1804	-3916	-2112	2860	154	-3014	203	343	112	393	-717	-360	0
1550	85	0	-1601	-3940	-2339	2770	369	-3139	302	374	207	409	-661	-232	0
1551	85	0	-1665	-3930	-2265	2797	300	-3097	298	374	192	298	-609	-226	0
1552	85	0	-1825	-3947	-2122	2886	148	-3034	498	442	129	388	-710	-106	0
1553	85	0	-2033	-3945	-1912	2989	-60	-2928	634	545	242	300	-750	0	0
1554	85	0	-2291	-3984	-1693	3137	-299	-2838	661	583	192	312	-834	-25	0
1555	85	0	-2344	-4000	-1656	3172	-344	-2828	667	655	195	343	-801	-81	0
1556	85	0	-2390	-3988	-1598	3189	-396	-2793	597	552	261	320	-818	-87	0
1557	85	0	-2157	-3986	-1829	3071	-164	-2907	485	488	223	207	-746	-153	0
1558	85	0	-1956	-3998	-2042	2977	43	-3020	316	386	170	300	-659	-356	0
1559	85	0	-1723	-4006	-2283	2864	280	-3144	190	389	161	355	-560	-370	0
1560	85	0	-1682	-4029	-2347	2855	332	-3188	184	261	170	269	-558	-318	0
1561	85	0	-1630	-4041	-2411	2835	390	-3226	337	345	195	362	-657	-217	0
1562	85	0	-1897	-4050	-2153	2973	128	-3101	407	453	207	275	-614	-110	0
1563	85	0	-2067	-4039	-1972	3053	-47	-3005	527	562	228	269	-735	-9	0
1564	85	0	-2295	-4023	-1728	3159	-283	-2875	620	566	273	275	-774	-60	0
1565	85	0	-2396	-4033	-1637	3214	-379	-2835	595	599	228	308	-822	5	0
1566	85	0	-2381	-4033	-1652	3207	-364	-2842	554	488	236	195	-799	-97	0
1567	85	0	-2192	-4017	-1825	3104	-183	-2921	494	471	228	339	-717	-232	0
1568	85	0	-1985	-4004	-2019	2994	17	-3011	287	372	230	250	-616	-283	0
1569	85	0	-1785	-4033	-2248	2909	231	-3140	240	374	151	339	-651	-296	0
1570	85	0	-1686	-4021	-2335	2853	324	-3178	190	322	176	221	-620	-388	0
1571	85	0	-1662	-4019	-2357	2840	347	-3188	329	430	126	368	-543	-203	0
1572	85	0	-1895	-4027	-2132	2961	118	-3079	434	426	166	335	-642	-120	0
1573	85	0	-2097	-4029	-1932	3063	-82	-2980	549	514	226	256	-684	-58	0
1574	85	0	-2276	-4039	-1763	3157	-256	-2901	659	564	275	329	-799	89	0
1575	85	0	-2483	-4023	-1540	3253	-471	-2781	583	572	207	213	-834	-23	0
1576	85	0	-2342	-4006	-1664	3174	-339	-2835	657	578	271	287	-818	-81	0
1577	85	0	-2215	-4017	-1802	3116	-206	-2909	510	436	197	294	-779	-159	0
1578	85	0	-1958	-4000	-2042	2979	42	-3021	304	436	124	304	-731	-190	0
1579	85	0	-1791	-3992	-2201	2891	205	-3096	275	343	114	356	-624	-256	0
1580	85	0	-1680	-4009	-2329	2844	324	-3169	281	269	137	314	-628	-182	0
1581	85	0	-1631	-4013	-2382	2822	375	-3197	325	420	153	335	-576	-85	0
1582	85	0	-1901	-3998	-2097	2949	98	-3047	430	494	149	310	-667	-31	0
1583	85	0	-2064	-4017	-1953	3040	-55	-2985	580	510	209	256	-797	60	0
1584	85	0	-2300	-4009	-1709	3154	-295	-2859	589	657	203	259	-781	106	0
1585	85	0	-2432	-4009	-1577	3220	-427	-2793	682	636	149	246	-812	87	0
1586	85	0	-2340	-3992	-1652	3166	-344	-2822	675	583	283	258	-822	-19	0
1587	85	0	-2293	-3988	-1695	3140	-299	-2841	490	477	166	203	-783	-116	0
1588	85	0	-2016	-4000	-1984	3008	-16	-2992	325	391	120	246	-690	-230	0
1589	85	0	-1824	-4004	-2180	2914	178	-3092	329	378	180	339	-597	-172	0
1590	85	0	-1682	-4029	-2347	2855	332	-3188	215	353	124	246	-570	-248	0
1591	85	0	-1727	-4074	-2347	2900	310	-3210	285	411	182	353	-609	-131	0
1592	85	0	-1979	-4101	-2122	3040	71	-3111	366	461	118	238	-653	-58	0
1593	85	0	-2157	-4112	-1955	3134	-101	-3033	626	613	174	246	-628	102	0
1594	85	0	-2283	-4075	-1792	3179	-245	-2933	634	661	217	226	-754	120	0
1595	85	0	-2431	-4031	-1600	3231	-415	-2815	721	547	250	207	-791	73	0
1596	85	0	-2361	-3916	-1555	3138	-403	-2735	651	558	226	271	-878	27	0
1597	85	0	-2055	-3777	-1722	2916	-166	-2749	535	665	246	292	-642	27	0
1598	85	0	-1798	-3627	-1829	2712	15	-2728	327	420	182	275	-752	-267	0
1599	85	0	-1467	-3420	-1953	2443	243	-2686	287	450	157	267	-587	-207	0
1600	85	0	-1269	-3115	-1846	2192	288	-2480	230	395	182	267	-574	-100	0
1601	85	0	-1034	-2772	-1738	1903	352	-2255	271	419	153	277	-630	-157	0
1602	85	0	-1056	-2450	-1394	1753	169	-1922	465	496	215	335	-638	46	0
1603	85	0	-1084	-2075	-991	1579	-46	-1533	647	541	223	259	-723	38	0
1604	85	0	-1067	-1676	-609	1371	-229	-1142	737	578	254	170	-754	151	0
1605	85	0	-918	-1162	-244	1040	-337	-703	762	657	314	246	-791	180	0
1606	85	0	-643	-609	34	626	-338	-287	626	558	236	184	-772	-21	0
1607	85	0	-197	-155	42	176	-119	-56	516	642	258	271	-710	62	0
1608	85	0	142	161	19	-151	61	90	341	436	141	197	-655	-157	0
1609	85	0	455	256	-199	-355	327	28	287	448	236	273	-587	-143	0
1610	85	0	466	164	-302	-315	384	-69	238	374	153	223	-578	-199	0
1611	85	0	364	-27	-391	-168	377	-209	302	436	215	306	-572	-131	1
1612	85	0	62	-287	-349	112	205	-318	500	463	217	228	-644	58	0
1613	85	0	-239	-675	-436	457	98	-555	679	570	283	246	-647	137	0
1614	85	0	-803	-1165	-362	984	-220	-763	651	694	291	263	-764	211	0
1615	85	0	-1096	-1633	-537	1364	-279	-1085	723	622	250	230	-816	126	0
1616	85	0	-1310	-2192	-882	1751	-214	-1537	673	679	316	256	-680	27	0
1617	85	0	-1521	-2745	-1224	2133	-148	-1984	502	486	230	256	-723	-56	0
1618	85	0	-1507	-3253	-1746	2380	119	-2499	312	450	182	329	-721	-141	0
1619	85	0	-1500	-3585	-2085	2542	292	-2835	254	401	259	279	-611	-102	0
1620	85	0	-1531	-3746	-2215	2638	342	-2980	190	389	126	228	-549	-172	0
1621	93	0	-1435	-3724	-2289	2579	427	-3006	306	500	174	318	-521	-106	0
1622	93	0	-1605	-3649	-2044	2627	219	-2846	444	492	234	219	-585	38	0
1623	93	0	-1845	-3589	-1744	2717	-50	-2666	549	574	221	226	-748	67	0
1624	93	0	-2022	-3577	-1555	2799	-233	-2566	708	680	215	205	-694	64	0
1625	93	0	-2167	-3592	-1425	2879	-371	-2508	702	706	314	308	-698	106	0
1626	93	0	-2134	-3559	-1425	2846	-354	-2492	572	595	269	157	-729	13	0
1627	93	0	-1903	-3544	-1641	2723	-131	-2592	494	603	304	246	-655	-38	0
1628	93	0	-1715	-3563	-1848	2639	66	-2705	343	485	279	275	-620	-104	0
1629	93	0	-1473	-3589	-2116	2531	321	-2852	254	448	137	292	-632	-157	0
1630	93	0	-1455	-3614	-2159	2534	352	-2886	258	436	211	337	-539	-91	0
1631	93	0	-1471	-3649	-2178	2560	353	-2913	351	461	161	273	-552	-67	0
1632	93	0	-1591	-3684	-2093	2637	251	-2888	481	523	188	300	-655	9	0
1633	93	0	-1827	-3701	-1874	2764	23	-2787	671	647	203	366	-626	157	0
1634	93	0	-2163	-3697	-1534	2930	-314	-2615	603	638	215	261	-777	149	0
1635	93	0	-2083	-3699	-1616	2891	-233	-2657	744	669	252	248	-750	114	0
1636	93	0	-2211	-3693	-1482	2952	-364	-2587	642	597	252	221	-700	21	0
1637	93	0	-2002	-3707	-1705	2854	-148	-2706	498	609	219	314	-739	1	0
1638	93	0	-1758	-3736	-1978	2747	110	-2857	356	393	275	291	-713	-131	0
1639	93	0	-1548	-3724	-2176	2636	314	-2950	298	434	219	349	-535	-159	0
1640	93	0	-1448	-3713	-2265	2580	408	-2989	298	329	221	306	-506	-128	0
1641	93	0	-1511	-3724	-2213	2617	351	-2968	349	446	203	351	-512	-65	0
1642	93	0	-1655	-3742	-2087	2698	216	-2914	442	523	244	335	-630	15	0
1643	93	0	-1900	-3746	-1846	2823	-27	-2796	541	665	279	273	-657	97	0
1644	93	0	-2067	-3748	-1681	2907	-193	-2714	721	684	219	298	-700	124	0
1645	93	0	-2266	-3732	-1466	2999	-400	-2599	661	669	225	225	-772	62	0
1646	93	0	-2181	-3713	-1532	2947	-324	-2622	661	587	277	242	-754	31	0
1647	93	0	-2014	-3717	-1703	2865	-155	-2710	422	550	244	279	-764	-95	0
1648	93	0	-1792	-3730	-1938	2761	73	-2834	358	481	219	378	-711	-104	0
1649	93	0	-1649	-3740	-2091	2694	221	-2915	310	341	209	327	-580	-217	0
1650	93	0	-1389	-3724	-2335	2556	473	-3029	304	436	213	388	-545	-159	0
1651	93	0	-1574	-3717	-2143	2645	284	-2930	283	356	141	310	-566	-133	0
1652	93	0	-1573	-3705	-2132	2639	279	-2918	455	519	250	291	-502	11	0
1653	93	0	-1866	-3703	-1837	2784	-14	-2770	649	636	300	318	-616	126	0
1654	93	0	-2075	-3689	-1614	2882	-230	-2651	649	603	273	277	-746	89	0
1655	93	0	-2215	-3670	-1455	2942	-380	-2562	642	614	190	283	-766	-21	0
1656	93	0	-2216	-3686	-1470	2951	-373	-2578	603	599	283	331	-721	15	0
1657	93	0	-2076	-3684	-1608	2880	-234	-2646	502	492	203	265	-756	-120	0
1658	93	0	-1794	-3668	-1874	2731	40	-2771	322	496	277	325	-628	-174	0
1659	93	0	-1597	-3672	-2075	2634	239	-2873	195	372	238	283	-578	-170	0
1660	93	0	-1501	-3666	-2165	2583	332	-2915	192	364	182	393	-614	-203	0
1661	93	0	-1482	-3639	-2157	2560	337	-2898	298	450	178	296	-611	-151	0
1662	93	0	-1602	-3629	-2027	2615	212	-2828	436	475	267	325	-566	11	0
1663	93	0	-1866	-3625	-1759	2745	-53	-2692	583	517	238	273	-746	13	0
1664	93	0	-2072	-3614	-1542	2843	-265	-2578	628	669	258	298	-719	62	0
1665	93	0	-2219	-3604	-1385	2911	-417	-2494	649	651	248	267	-746	36	0
1666	93	0	-2166	-3589	-1423	2877	-371	-2506	626	552	223	226	-830	-15	0
1667	93	0	-2083	-3598	-1515	2840	-284	-2556	465	485	217	281	-733	-122	0
1668	93	0	-1853	-3600	-1747	2726	-53	-2673	244	440	162	203	-655	-230	0
1669	93	0	-1560	-3583	-2023	2571	231	-2803	240	368	143	273	-519	-275	0
1670	93	0	-1432	-3587	-2155	2509	361	-2871	256	370	192	345	-529	-192	0
1671	93	0	-1503	-3571	-2068	2537	282	-2819	323	378	201	236	-554	-129	0
1672	93	0	-1684	-3559	-1875	2621	95	-2717	395	436	126	300	-671	-64	0
1673	93	0	-1812	-3552	-1740	2682	-36	-2646	628	517	306	259	-665	9	0
1674	93	0	-2117	-3546	-1429	2831	-344	-2487	644	574	190	201	-744	71	0
1675	93	0	-2124	-3528	-1404	2826	-360	-2466	694	601	209	234	-803	46	0
1676	93	0	-2186	-3505	-1319	2845	-433	-2412	636	622	304	172	-642	11	0
1677	93	0	-1992	-3499	-1507	2745	-242	-2503	502	488	211	172	-768	-153	0
1678	93	0	-1850	-3499	-1649	2674	-100	-2574	364	500	120	246	-642	-190	0
1679	93	0	-1579	-3480	-1901	2529	161	-2690	298	351	56	207	-529	-329	0
1680	93	0	-1482	-3486	-2004	2484	261	-2745	225	345	151	279	-589	-252	0
1681	93	0	-1451	-3470	-2019	2460	284	-2744	353	389	159	312	-558	-182	0
1682	93	0	-1651	-3478	-1827	2564	88	-2652	376	516	116	271	-545	-60	0
1683	93	0	-1818	-3449	-1631	2633	-93	-2540	568	591	174	273	-700	1	0
1684	93	0	-2035	-3455	-1420	2745	-307	-2437	659	669	184	178	-646	91	0
1685	93	0	-2208	-3445	-1237	2826	-485	-2341	669	574	139	221	-832	11	0
1686	93	0	-2127	-3424	-1297	2775	-415	-2360	616	580	186	265	-770	-11	0
1687	93	0	-2057	-3416	-1359	2736	-349	-2387	490	498	106	238	-779	-155	0
1688	93	0	-1684	-3383	-1699	2533	7	-2541	407	436	215	267	-671	-102	0
1689	93	0	-1562	-3360	-1798	2461	118	-2579	228	351	164	285	-638	-192	0
1690	93	0	-1399	-3348	-1949	2373	275	-2648	258	353	116	261	-531	-215	0
1691	93	0	-1393	-3329	-1936	2361	271	-2632	320	362	215	248	-488	-137	0
1692	93	0	-1482	-3311	-1829	2396	173	-2570	442	455	188	267	-601	-34	0
1693	93	0	-1651	-3270	-1619	2460	-16	-2444	628	601	188	203	-568	34	0
1694	93	0	-1913	-3261	-1348	2587	-282	-2304	651	607	258	248	-739	120	0
1695	93	0	-2057	-3263	-1206	2660	-425	-2234	692	616	217	250	-801	64	0
1696	93	0	-1950	-3226	-1276	2588	-337	-2251	700	626	137	329	-814	-36	0
1697	93	0	-1864	-3206	-1342	2535	-261	-2274	508	517	223	248	-739	-91	0
1698	93	0	-1585	-3206	-1621	2395	18	-2413	355	422	195	291	-659	-219	0
1699	93	0	-1411	-3226	-1815	2318	202	-2520	250	368	192	244	-547	-252	0
1700	93	0	-1265	-3191	-1926	2228	330	-2558	190	323	225	217	-549	-194	0
1701	93	0	-1284	-3152	-1868	2218	292	-2510	302	364	139	298	-613	-180	0
1702	93	0	-1443	-3187	-1744	2315	150	-2465	432	498	159	320	-636	-67	0
1703	93	0	-1678	-3189	-1511	2433	-83	-2350	605	582	221	259	-651	65	0
1704	93	0	-1810	-3138	-1328	2474	-241	-2233	686	568	135	325	-779	42	0
1705	93	0	-1940	-3100	-1160	2520	-390	-2130	702	679	258	312	-754	91	0
1706	93	0	-1885	-3047	-1162	2466	-361	-2104	597	572	240	135	-814	19	0
1707	93	0	-1736	-3026	-1290	2381	-223	-2158	521	519	240	312	-744	-97	0
1708	93	0	-1548	-3022	-1474	2285	-37	-2248	325	343	199	225	-702	-226	0
1709	93	0	-1281	-3038	-1757	2159	238	-2397	240	403	190	335	-539	-240	0
1710	93	0	-1166	-3018	-1852	2092	343	-2435	273	341	124	353	-508	-244	0
1711	93	0	-1129	-2962	-1833	2045	352	-2397	341	384	211	287	-527	-141	0
1712	93	0	-1331	-2964	-1633	2147	151	-2298	388	420	155	240	-620	-98	0
1713	93	0	-1506	-3001	-1495	2253	-5	-2248	603	605	174	252	-704	95	0
1714	93	0	-1711	-2989	-1278	2350	-216	-2133	680	609	261	203	-684	91	0
1715	93	0	-1855	-3007	-1152	2431	-351	-2079	760	568	159	291	-783	13	0
1716	93	0	-1835	-2993	-1158	2414	-338	-2075	694	566	137	283	-760	9	0
1717	93	0	-1740	-3001	-1261	2370	-239	-2131	446	521	197	250	-710	-21	0
1718	93	0	-1466	-2975	-1509	2220	21	-2242	294	399	161	192	-694	-252	0
1719	93	0	-1226	-2904	-1678	2065	226	-2291	310	356	147	302	-595	-215	0
1720	93	0	-1056	-2834	-1778	1945	361	-2306	232	333	195	259	-465	-203	0
1721	93	0	-1139	-2813	-1674	1976	267	-2243	223	312	135	263	-632	-203	0
1722	93	0	-1224	-2752	-1528	1988	152	-2140	393	434	190	269	-613	-46	0
1723	93	0	-1470	-2731	-1261	2100	-104	-1996	583	537	190	199	-659	54	0
1724	93	0	-1628	-2727	-1099	2177	-264	-1913	682	647	164	244	-772	25	0
1725	93	0	-1769	-2704	-935	2236	-417	-1819	702	626	211	269	-737	133	0
1726	93	0	-1761	-2727	-966	2244	-397	-1846	599	580	213	188	-673	-46	0
1727	93	0	-1579	-2698	-1119	2138	-230	-1908	531	558	174	275	-793	19	0
1728	93	0	-1309	-2620	-1311	1964	1	-1965	424	436	129	277	-679	-112	0
1729	93	0	-1094	-2607	-1513	1850	209	-2060	248	318	155	225	-669	-155	0
1730	93	0	-958	-2574	-1616	1766	329	-2095	281	380	143	320	-531	-166	0
1731	93	0	-999	-2556	-1557	1777	279	-2056	240	374	98	258	-632	-79	0
1732	93	0	-1131	-2543	-1412	1837	140	-1977	415	403	252	238	-607	-71	0
1733	93	0	-1377	-2525	-1148	1951	-114	-1836	564	523	184	275	-686	85	0
1734	93	0	-1482	-2523	-1041	2002	-220	-1782	731	647	228	228	-694	133	0
1735	93	0	-1700	-2487	-787	2093	-456	-1637	686	564	226	230	-843	172	0
1736	93	0	-1692	-2506	-814	2099	-439	-1660	646	537	155	213	-832	77	0
1737	93	0	-1459	-2469	-1010	1964	-224	-1739	459	572	178	172	-673	-48	0
1738	93	0	-1267	-2425	-1158	1846	-54	-1791	347	496	124	207	-665	-97	0
1739	93	0	-1007	-2434	-1427	1720	210	-1930	289	356	93	203	-533	-205	0
1740	93	0	-958	-2430	-1472	1694	257	-1951	223	353	164	244	-576	-174	0
1741	93	0	-1036	-2487	-1451	1761	207	-1969	269	287	190	195	-708	-112	0
1742	93	0	-1135	-2508	-1373	1821	119	-1940	356	465	182	194	-570	-60	0
1743	93	0	-1428	-2545	-1117	1986	-155	-1831	628	498	162	217	-649	46	0
1744	93	0	-1587	-2560	-973	2073	-307	-1766	739	589	225	215	-715	110	0
1745	93	0	-1796	-2556	-760	2176	-518	-1658	667	597	205	139	-739	98	0
1746	93	0	-1725	-2601	-876	2163	-424	-1738	622	562	228	114	-783	44	0
1747	93	0	-1663	-2636	-973	2149	-345	-1804	508	514	263	178	-694	0	0
1748	93	0	-1439	-2653	-1214	2046	-112	-1933	294	424	71	164	-690	-205	0
1749	93	0	-1188	-2679	-1491	1933	151	-2085	306	405	139	195	-533	-141	0
1750	93	0	-1189	-2737	-1548	1963	179	-2142	258	347	159	197	-508	-178	0
1751	93	0	-1197	-2776	-1579	1986	191	-2177	292	325	133	153	-543	-182	0
1752	93	0	-1325	-2809	-1484	2067	79	-2146	430	529	186	188	-560	36	0
1753	93	0	-1676	-2851	-1175	2263	-250	-2013	498	492	166	126	-686	108	0
1754	93	0	-1760	-2935	-1175	2347	-292	-2055	690	582	263	186	-694	128	0
1755	93	0	-2029	-3018	-989	2523	-520	-2003	646	620	230	164	-743	60	0
1756	93	0	-2041	-3094	-1053	2567	-494	-2073	609	603	244	195	-702	42	0
1757	93	0	-1918	-2952	-1034	2435	-442	-1993	450	490	256	145	-680	-106	0
1758	93	0	-1890	-3519	-1629	2704	-130	-2574	318	397	203	151	-632	-133	0
1759	93	0	-2332	-4846	-2514	3589	91	-3680	246	341	246	203	-533	-164	0
1760	93	0	-3059	-6485	-3426	4772	183	-4955	159	261	201	190	-587	-201	0
1761	93	0	-3589	-7663	-4074	5626	242	-5868	267	463	246	221	-481	-62	0
1762	93	0	-4194	-8343	-4149	6268	-22	-6246	368	467	269	252	-601	-104	0
1763	93	0	-4489	-8786	-4297	6637	-96	-6541	618	607	318	182	-595	157	0
1764	93	0	-4864	-9083	-4219	6973	-322	-6651	760	667	403	223	-644	170	0
1765	93	0	-5092	-9251	-4159	7171	-466	-6705	744	680	335	159	-715	116	0
1766	93	0	-5151	-9335	-4184	7243	-483	-6759	762	562	430	263	-717	65	0
1767	93	0	-5036	-9331	-4295	7183	-370	-6813	597	533	335	281	-721	-97	0
1768	93	0	-4728	-9271	-4543	6999	-92	-6907	384	444	440	279	-632	-168	0
1769	93	0	-4360	-9145	-4785	6752	212	-6965	322	496	380	277	-452	-170	1
1770	93	0	-4175	-9036	-4861	6605	343	-6948	306	364	323	273	-405	-110	0
1771	93	0	-4148	-8908	-4760	6528	306	-6834	343	370	285	325	-426	-95	0
1772	93	0	-4268	-8774	-4506	6521	119	-6640	419	533	263	339	-481	44	0
1773	93	0	-4441	-8656	-4215	6548	-113	-6435	679	599	374	291	-552	13	0
1774	93	0	-4641	-8563	-3922	6602	-359	-6242	884	673	463	242	-646	62	0
1775	93	0	-4821	-8483	-3662	6652	-579	-6072	803	690	477	170	-673	29	0
1776	93	0	-4716	-8388	-3672	6552	-522	-6030	768	715	512	162	-640	93	0
1777	102	0	-4489	-8293	-3804	6391	-342	-6048	618	622	500	147	-547	-133	0
1778	102	0	-4171	-8210	-4039	6190	-66	-6124	517	481	463	292	-694	-116	0
1779	102	0	-3827	-8095	-4268	5961	220	-6181	351	543	486	261	-595	-75	0
1780	102	0	-3602	-7963	-4361	5782	379	-6162	356	529	382	269	-537	-176	0
1781	102	0	-3363	-7825	-4462	5594	549	-6143	492	574	407	378	-481	64	0
1782	102	0	-3568	-7676	-4108	5622	270	-5892	510	585	349	306	-438	97	0
1783	102	0	-3476	-7503	-4027	5489	275	-5765	787	803	273	351	-370	252	0
1784	102	0	-3787	-7403	-3616	5595	-85	-5509	882	768	238	259	-485	312	0
1785	102	0	-3863	-7178	-3315	5520	-274	-5246	838	760	252	129	-572	170	0
1786	102	0	-3979	-6999	-3020	5489	-479	-5009	601	601	141	1	-646	135	0
1787	102	0	-3744	-6811	-3067	5277	-338	-4939	564	589	17	153	-661	13	0
1788	102	0	-3366	-6648	-3282	5007	-42	-4965	442	432	-36	164	-618	-52	0
1789	102	0	-3098	-6471	-3373	4784	137	-4922	205	399	17	176	-607	-100	0
1790	102	0	-2927	-6343	-3416	4635	244	-4879	137	440	-106	225	-527	-69	0
1791	102	0	-2861	-6256	-3395	4558	267	-4825	236	372	-54	269	-485	32	0
1792	102	0	-3077	-6186	-3109	4631	16	-4647	300	483	-164	203	-488	77	0
1793	102	0	-3145	-6159	-3014	4652	-65	-4586	376	527	-100	269	-682	153	0
1794	102	0	-3386	-6105	-2719	4745	-333	-4412	572	533	1	244	-675	248	0
1795	102	0	-3465	-6076	-2611	4770	-427	-4343	566	483	-50	166	-777	126	0
1796	102	0	-3436	-6035	-2599	4735	-418	-4317	547	477	34	291	-768	-17	0
1797	102	0	-3271	-6000	-2729	4635	-271	-4364	372	512	-122	320	-744	-135	0
1798	102	0	-2995	-5957	-2962	4476	-16	-4459	254	419	-50	294	-680	-250	0
1799	102	0	-2726	-5915	-3189	4320	231	-4552	153	289	-15	384	-840	-252	0
1800	102	0	-2561	-5864	-3303	4212	371	-4583	98	298	0	432	-756	-283	0
1801	102	0	-2554	-5852	-3298	4203	372	-4575	153	252	-38	426	-900	-259	0
1802	102	0	-2534	-5835	-3301	4184	383	-4568	318	457	7	531	-973	-141	0
1803	102	0	-2766	-5802	-3036	4284	135	-4419	527	471	147	514	-1076	69	0
1804	102	0	-2823	-5767	-2944	4295	60	-4355	523	640	205	438	-1185	-36	0
1805	102	0	-2920	-5740	-2820	4330	-50	-4280	578	715	234	547	-1257	98	0
1806	102	0	-2860	-5723	-2863	4291	1	-4293	568	576	254	471	-1301	-85	0
1807	102	0	-2699	-5684	-2985	4191	143	-4334	393	521	298	614	-1239	-114	0
1808	102	0	-2398	-5672	-3274	4035	438	-4473	310	420	279	613	-1016	-225	0
1809	102	0	-2251	-5653	-3402	3952	575	-4527	192	356	174	529	-917	-343	0
1810	102	0	-2149	-5639	-3490	3894	670	-4564	110	403	271	525	-764	-277	0
1811	102	0	-2150	-5626	-3476	3888	663	-4551	259	407	254	605	-688	-291	0
1812	102	0	-2322	-5598	-3276	3960	477	-4437	399	405	219	512	-682	-162	0
1813	102	0	-2536	-5587	-3051	4061	257	-4319	562	550	436	477	-729	56	0
1814	102	0	-2819	-5546	-2727	4182	-46	-4136	587	550	370	395	-711	42	0
1815	102	0	-2934	-5523	-2589	4228	-172	-4056	729	587	391	327	-702	97	0
1816	102	0	-2991	-5497	-2506	4244	-242	-4001	595	655	341	364	-636	21	0
1817	102	0	-2889	-5490	-2601	4189	-144	-4045	506	424	333	289	-578	-139	0
1818	102	0	-2631	-5463	-2832	4047	100	-4147	366	318	318	318	-477	-292	0
1819	102	0	-2454	-5445	-2991	3949	268	-4218	279	349	265	353	-382	-310	0
1820	102	0	-2301	-5437	-3136	3869	417	-4286	161	254	205	294	-364	-316	0
1821	102	0	-2235	-5422	-3187	3828	476	-4304	289	335	242	380	-271	-234	0
1822	102	0	-2477	-5418	-2941	3947	232	-4179	312	388	184	219	-397	-149	0
1823	102	0	-2652	-5418	-2766	4035	57	-4092	583	407	263	178	-353	-27	0
1824	102	0	-2891	-5420	-2529	4155	-181	-3974	671	438	236	155	-331	-56	0
1825	102	0	-3013	-5422	-2409	4217	-302	-3915	746	455	186	184	-355	-50	0
1826	102	0	-3030	-5414	-2384	4222	-323	-3899	601	461	211	79	-333	-31	0
1827	102	0	-2832	-5377	-2545	4104	-143	-3961	517	502	186	141	-192	-104	0
1828	102	0	-2704	-5369	-2665	4036	-19	-4017	320	287	174	56	-170	-279	0
1829	102	0	-2446	-5369	-2923	3907	238	-4146	242	188	157	83	-178	-246	0
1830	102	0	-2340	-5350	-3010	3845	335	-4180	244	226	139	192	-83	-244	0
1831	102	0	-2297	-5358	-3061	3827	382	-4209	318	246	149	199	-178	-139	0
1832	102	0	-2444	-5344	-2900	3894	228	-4122	422	360	194	188	-244	-52	0
1833	102	0	-2679	-5350	-2671	4014	-4	-4010	568	486	141	192	-362	19	0
1834	102	0	-2831	-5333	-2502	4082	-164	-3917	700	525	143	157	-502	124	0
1835	102	0	-2963	-5327	-2364	4145	-299	-3845	669	558	240	89	-603	38	0
1836	102	0	-2945	-5327	-2382	4136	-281	-3854	665	452	265	157	-675	-23	0
1837	102	0	-2770	-5338	-2568	4054	-101	-3953	549	413	197	230	-700	-108	0
1838	102	0	-2555	-5335	-2780	3945	112	-4057	360	306	211	195	-706	-269	0
1839	102	0	-2310	-5313	-3003	3811	346	-4158	287	386	98	298	-580	-221	0
1840	102	0	-2248	-5315	-3067	3781	409	-4191	217	291	149	232	-677	-197	0
1841	102	0	-2167	-5305	-3138	3736	485	-4221	304	405	211	318	-642	-135	0
1842	102	0	-2392	-5311	-2919	3851	263	-4115	393	391	194	254	-651	0	0
1843	102	0	-2512	-5309	-2797	3910	142	-4053	502	603	248	261	-665	87	0
1844	102	0	-2852	-5300	-2448	4076	-202	-3874	554	541	254	209	-793	85	0
1845	102	0	-2927	-5284	-2357	4105	-285	-3820	651	680	267	283	-814	176	0
1846	102	0	-2910	-5282	-2372	4096	-269	-3827	572	578	370	211	-750	54	0
1847	102	0	-2791	-5276	-2485	4033	-153	-3880	477	471	323	327	-737	-42	0
1848	102	0	-2590	-5255	-2665	3922	37	-3960	287	469	164	294	-661	-161	0
1849	102	0	-2363	-5247	-2884	3805	260	-4065	201	366	219	258	-595	-197	0
1850	102	0	-2264	-5261	-2997	3762	366	-4129	162	411	226	368	-620	-100	0
1851	102	0	-2270	-5249	-2979	3759	354	-4114	250	442	194	318	-552	-100	0
1852	102	0	-2334	-5251	-2917	3792	291	-4084	370	519	259	366	-649	106	0
1853	102	0	-2636	-5270	-2634	3953	-1	-3952	531	692	345	343	-636	221	0
1854	102	0	-2759	-5259	-2500	4009	-129	-3879	626	601	289	292	-688	129	0
1855	102	0	-2978	-5249	-2271	4113	-353	-3760	704	731	331	358	-632	232	0
1856	102	0	-3011	-5247	-2236	4129	-387	-3741	541	711	242	267	-673	62	0
1857	102	0	-2767	-5228	-2461	3997	-153	-3844	556	562	314	302	-591	-5	0
1858	102	0	-2617	-5220	-2603	3918	-7	-3911	360	457	273	294	-547	-110	0
1859	102	0	-2386	-5222	-2836	3804	225	-4029	277	434	242	287	-473	-98	0
1860	102	0	-2309	-5226	-2917	3767	304	-4071	215	374	209	254	-481	-120	0
1861	102	0	-2324	-5232	-2908	3778	292	-4070	180	448	223	192	-436	-87	0
1862	102	0	-2359	-5224	-2865	3791	253	-4044	405	574	261	205	-525	93	0
1863	102	0	-2597	-5216	-2619	3906	11	-3917	591	671	337	219	-490	174	0
1864	102	0	-2877	-5212	-2335	4044	-271	-3773	611	673	234	112	-651	225	0
1865	102	0	-2910	-5208	-2298	4059	-306	-3753	746	739	273	195	-620	246	0
1866	102	0	-2970	-5230	-2260	4100	-355	-3745	576	743	308	67	-595	153	0
1867	102	0	-2771	-5205	-2434	3988	-168	-3819	547	671	244	135	-611	91	0
1868	102	0	-2578	-5183	-2605	3880	13	-3894	349	580	312	34	-496	27	0
1869	102	0	-2433	-5181	-2748	3807	157	-3964	248	413	199	104	-397	-40	0
1870	102	0	-2239	-5172	-2933	3705	347	-4052	248	450	205	95	-399	-56	0
1871	102	0	-2233	-5160	-2927	3696	347	-4043	320	537	184	180	-351	5	0
1872	102	0	-2443	-5170	-2727	3806	142	-3948	502	531	217	178	-483	236	0
1873	102	0	-2572	-5187	-2615	3879	21	-3901	620	657	240	124	-523	259	0
1874	102	0	-2834	-5179	-2345	4006	-244	-3762	727	731	292	137	-535	287	0
1875	102	0	-2966	-5154	-2188	4060	-389	-3671	774	723	314	100	-611	236	0
1876	102	0	-2983	-5142	-2159	4062	-412	-3650	669	696	296	83	-580	195	0
1877	102	0	-2776	-5133	-2357	3954	-209	-3745	649	616	322	219	-626	153	0
1878	102	0	-2598	-5152	-2554	3875	-22	-3853	405	562	205	215	-547	-17	0
1879	102	0	-2375	-5156	-2781	3765	203	-3968	294	436	207	143	-502	-85	0
1880	102	0	-2262	-5146	-2884	3704	311	-4015	289	391	207	219	-519	44	0
1881	102	0	-2277	-5154	-2877	3715	300	-4015	391	448	164	192	-455	110	0
1882	102	0	-2467	-5142	-2675	3804	104	-3908	405	589	184	203	-463	110	0
1883	102	0	-2581	-5137	-2556	3859	-12	-3846	578	653	285	194	-516	234	0
1884	102	0	-2908	-5137	-2229	4022	-339	-3683	776	694	159	248	-642	277	0
1885	102	0	-3011	-5131	-2120	4071	-445	-3625	715	657	232	192	-677	176	0
1886	102	0	-3054	-5125	-2071	4089	-491	-3598	696	663	248	203	-626	147	0
1887	102	0	-2948	-5142	-2194	4045	-377	-3668	549	620	139	195	-616	31	0
1888	102	0	-2712	-5135	-2423	3923	-144	-3779	407	506	170	254	-549	-58	0
1889	102	0	-2561	-5135	-2574	3848	6	-3854	296	366	114	291	-537	-116	0
1890	102	0	-2392	-5111	-2719	3751	163	-3915	281	403	143	323	-473	-34	0
1891	102	0	-2425	-5102	-2677	3763	126	-3889	213	477	133	228	-422	-71	0
1892	102	0	-2600	-5133	-2533	3866	-33	-3833	380	541	87	250	-498	9	0
1893	102	0	-2697	-5100	-2403	3898	-147	-3751	607	671	182	323	-519	209	0
1894	102	0	-3026	-5090	-2064	4058	-481	-3577	665	680	139	277	-597	157	0
1895	102	0	-3083	-5104	-2021	4093	-531	-3562	721	655	157	205	-675	98	0
1896	102	0	-3130	-5102	-1972	4116	-579	-3537	601	634	186	265	-737	29	0
1897	102	0	-2981	-5113	-2132	4047	-424	-3622	508	525	147	232	-700	-69	0
1898	102	0	-2767	-5098	-2331	3932	-218	-3714	232	477	141	209	-614	-126	0
1899	102	0	-2446	-5090	-2644	3768	99	-3867	225	461	157	360	-574	-157	0
1900	102	0	-2407	-5084	-2677	3745	135	-3880	174	353	93	258	-558	-244	0
1901	102	0	-2283	-5084	-2801	3683	259	-3942	316	401	133	310	-576	-157	0
1902	102	0	-2493	-5094	-2601	3793	54	-3847	399	397	129	343	-663	-60	0
1903	102	0	-2628	-5076	-2448	3852	-90	-3762	521	564	159	316	-750	27	0
1904	102	0	-2908	-5084	-2176	3996	-366	-3630	574	595	217	289	-838	77	0
1905	102	0	-2960	-5078	-2118	4019	-421	-3598	657	622	250	258	-878	91	0
1906	102	0	-2964	-5065	-2101	4014	-431	-3583	634	609	261	310	-853	11	0
1907	102	0	-2805	-5061	-2256	3933	-274	-3658	467	516	188	228	-869	-153	0
1908	102	0	-2528	-5057	-2529	3792	0	-3793	358	461	238	292	-768	-205	0
1909	102	0	-2443	-5065	-2622	3754	89	-3843	135	331	161	287	-770	-271	0
1910	102	0	-2163	-5069	-2906	3616	371	-3987	194	316	242	310	-723	-230	0
1911	102	0	-2223	-5057	-2834	3640	305	-3945	221	318	258	277	-684	-234	0
1912	102	0	-2336	-5061	-2725	3698	194	-3893	341	469	213	306	-706	-143	0
1913	102	0	-2555	-5044	-2489	3799	-33	-3766	578	502	296	327	-793	-27	0
1914	102	0	-2735	-5051	-2316	3893	-209	-3683	614	576	304	248	-807	17	0
1915	102	0	-2929	-5057	-2128	3993	-400	-3592	622	566	271	174	-894	56	0
1916	102	0	-2811	-5055	-2244	3933	-283	-3649	642	582	341	271	-898	-11	0
1917	102	0	-2799	-5059	-2260	3929	-269	-3659	504	444	225	248	-861	-110	0
1918	102	0	-2518	-5047	-2529	3782	5	-3788	265	308	308	194	-739	-250	0
1919	102	0	-2309	-5040	-2731	3674	211	-3885	151	388	207	242	-694	-256	0
1920	102	0	-2188	-5024	-2836	3606	324	-3930	106	238	170	194	-647	-302	0
1921	102	0	-2132	-5016	-2884	3574	376	-3950	223	337	190	316	-535	-221	0
1922	102	0	-2311	-4997	-2686	3654	187	-3841	353	382	246	240	-582	-48	0
1923	102	0	-2437	-5001	-2564	3719	63	-3782	529	514	215	238	-614	-7	0
1924	102	0	-2736	-5011	-2275	3873	-230	-3643	626	572	246	178	-667	73	0
1925	102	0	-2832	-5018	-2186	3925	-323	-3602	657	570	149	110	-661	-21	0
1926	102	0	-2871	-5024	-2153	3947	-359	-3588	576	541	248	120	-599	-25	0
1927	102	0	-2753	-5034	-2281	3893	-236	-3657	434	450	188	153	-609	-122	0
1928	102	0	-2567	-5036	-2469	3801	-49	-3752	281	370	129	153	-533	-252	0
1929	102	0	-2359	-5032	-2673	3695	157	-3852	186	285	157	147	-483	-238	0
1930	102	0	-2241	-5024	-2783	3632	271	-3903	157	267	159	159	-368	-310	0
1931	102	0	-2279	-4995	-2716	3637	218	-3855	143	320	139	95	-355	-192	0
1932	102	0	-2394	-5003	-2609	3698	107	-3806	329	380	141	133	-240	-87	0
1933	102	0	-2559	-4989	-2430	3774	-64	-3709	506	434	126	192	-481	-27	0
1934	102	0	-2811	-5001	-2190	3906	-310	-3595	665	535	145	184	-467	60	0
1935	102	0	-2995	-4981	-1986	3988	-504	-3483	613	500	178	180	-578	52	0
1936	102	0	-2918	-4972	-2054	3945	-432	-3513	560	529	219	98	-547	-91	0
1937	102	0	-2920	-5003	-2083	3961	-418	-3543	473	401	139	126	-533	-161	0
1938	102	0	-2565	-4972	-2407	3768	-79	-3689	271	374	81	126	-527	-240	0
1939	102	0	-2379	-4970	-2591	3674	106	-3780	203	292	87	263	-516	-246	0
1940	102	0	-2249	-4968	-2719	3608	235	-3843	122	226	77	174	-519	-289	0
1941	102	0	-2208	-4962	-2754	3585	273	-3858	265	322	207	228	-475	-135	0
1942	102	0	-2413	-4960	-2547	3686	67	-3753	296	323	69	234	-651	-137	0
1943	102	0	-2543	-4950	-2407	3746	-68	-3678	539	455	95	258	-696	-65	0
1944	102	0	-2764	-4960	-2196	3862	-284	-3578	626	529	228	217	-710	71	0
1945	102	0	-2947	-4954	-2007	3950	-470	-3480	671	545	192	184	-752	17	0
1946	102	0	-2929	-4950	-2021	3939	-454	-3485	682	448	141	209	-876	-83	0
1947	102	0	-2774	-4958	-2184	3866	-295	-3571	419	419	209	215	-841	-93	0
1948	102	0	-2608	-4943	-2335	3775	-136	-3639	248	310	102	162	-849	-166	0
1949	102	0	-2310	-4948	-2638	3629	164	-3793	226	362	108	236	-580	-296	0
1950	102	0	-2268	-4952	-2684	3610	208	-3818	139	254	102	234	-686	-273	0
1951	102	0	-2184	-4954	-2770	3569	293	-3862	225	386	67	327	-636	-91	0
1952	102	0	-2307	-4941	-2634	3624	163	-3787	329	335	219	244	-655	-60	0
1953	102	0	-2515	-4943	-2428	3729	-43	-3685	517	488	203	244	-607	3	0
1954	102	0	-2757	-4927	-2170	3842	-293	-3548	587	521	215	221	-735	54	0
1955	102	0	-2870	-4912	-2042	3891	-414	-3477	624	582	203	221	-783	54	0
1956	102	0	-2844	-4923	-2079	3883	-382	-3501	582	549	234	141	-723	-13	0
1957	102	0	-2800	-4914	-2114	3857	-343	-3514	481	450	120	273	-772	-102	0
1958	102	0	-2452	-4904	-2452	3678	0	-3678	302	374	114	261	-649	-225	0
1959	102	0	-2322	-4933	-2611	3627	144	-3772	155	325	149	228	-541	-246	0
1960	102	0	-2157	-4925	-2768	3541	305	-3846	170	259	56	312	-523	-267	0
1961	102	0	-2155	-4919	-2764	3537	304	-3841	248	281	95	236	-550	-197	0
1962	102	0	-2215	-4923	-2708	3569	246	-3815	389	397	174	325	-599	-17	0
1963	102	0	-2419	-4915	-2496	3667	38	-3705	455	531	186	234	-632	54	0
1964	102	0	-2640	-4921	-2281	3780	-179	-3601	601	601	240	201	-630	112	0
1965	102	0	-2813	-4912	-2099	3862	-357	-3505	599	504	151	215	-785	36	0
1966	102	0	-2725	-4886	-2161	3805	-282	-3523	671	572	263	267	-702	36	0
1967	102	0	-2677	-4900	-2223	3788	-227	-3561	424	494	184	164	-669	-77	0
1968	102	0	-2367	-4875	-2508	3621	70	-3691	335	333	147	232	-583	-186	0
1969	102	0	-2237	-4873	-2636	3555	199	-3754	159	349	155	226	-533	-223	0
1970	102	0	-2059	-4873	-2814	3466	377	-3843	110	316	190	219	-459	-261	0
1971	102	0	-1993	-4873	-2880	3433	443	-3876	192	378	141	310	-436	-194	0
1972	102	0	-2107	-4869	-2762	3488	327	-3815	335	417	213	285	-430	25	0
1973	102	0	-2326	-4890	-2564	3608	119	-3727	506	539	201	289	-599	133	0
1974	102	0	-2538	-4898	-2360	3718	-89	-3629	640	564	223	269	-574	56	0
1975	102	0	-2642	-4867	-2225	3754	-208	-3546	708	630	275	219	-591	95	0
1976	102	0	-2747	-4871	-2124	3809	-311	-3497	552	545	252	250	-638	34	0
1977	102	0	-2565	-4875	-2310	3720	-127	-3592	457	444	289	205	-710	0	0
1978	102	0	-2297	-4863	-2566	3580	134	-3714	345	401	207	265	-498	-141	0
1979	102	0	-2219	-4857	-2638	3538	209	-3747	176	292	87	252	-514	-226	0
1980	102	0	-1876	-4861	-2985	3368	554	-3923	174	331	188	256	-504	-170	0
1981	102	0	-1925	-4848	-2923	3386	499	-3885	265	422	213	316	-409	-48	0
1982	102	0	-2121	-4838	-2717	3479	298	-3777	335	376	106	219	-496	-98	0
1983	102	0	-2225	-4838	-2613	3531	194	-3725	541	510	182	277	-624	48	0
1984	102	0	-2483	-4834	-2351	3658	-66	-3592	578	626	287	287	-576	166	0
1985	102	0	-2637	-4840	-2203	3738	-217	-3521	642	609	228	232	-752	159	0
1986	102	0	-2652	-4842	-2190	3747	-231	-3516	626	552	232	211	-750	15	0
1987	102	0	-2502	-4826	-2324	3664	-89	-3575	422	545	186	248	-653	-48	0
1988	102	0	-2285	-4838	-2553	3561	134	-3695	312	397	238	188	-591	-137	0
1989	102	0	-2100	-4848	-2748	3474	324	-3798	238	318	170	263	-498	-172	0
1990	102	0	-1946	-4824	-2878	3385	466	-3851	122	343	164	273	-510	-197	0
1991	102	0	-1959	-4828	-2869	3393	455	-3848	199	343	147	261	-527	-93	0
1992	102	0	-2077	-4820	-2743	3448	333	-3781	411	424	298	304	-469	52	0
1993	102	0	-2347	-4799	-2452	3573	52	-3625	434	473	155	225	-723	75	0
1994	102	0	-2426	-4785	-2359	3605	-33	-3572	634	653	292	289	-618	190	0
1995	102	0	-2753	-4784	-2031	3768	-361	-3407	597	552	221	174	-785	122	0
1996	102	0	-2646	-4780	-2134	3713	-256	-3457	636	642	252	248	-649	67	0
1997	102	0	-2613	-4774	-2161	3693	-226	-3467	382	566	207	192	-616	-36	0
1998	102	0	-2250	-4760	-2510	3505	130	-3635	339	477	190	337	-578	-135	0
1999	102	0	-2128	-4762	-2634	3445	253	-3698	168	380	79	269	-535	-246	0
[truncated: 30,173 more rows]
