# Supplementary material for: A Robust and Real-Time Capable Envelope-Based Algorithm for Heart Sound Classification: Validation under Different Physiological Conditions
Source: Sensors (Basel). 2020 Feb 11;20(4):972. doi: 10.3390/s20040972 (PMC7070375; doi:10.3390/s20040972)
Supplement: Supplementary file 1 [file sensors-20-00972-s001.zip › Messungen/at/at08_unfiltered.csv]

Dataset No.	Pulse (bpm)	Pacer Bit	leadI (�V)	leadII (�V)	leadIII (�V)	lead_avR (�V)	lead_avL (�V)	lead_avF (�V)	V1 (�V)	V2 (�V)	V3 (�V)	V4 (�V)	V5 (�V)	V6 (�V)	R-Wave
1	0	0	-414	-1616	-1202	1015	394	-1409	-259	-166	-27	46	87	-219	0
2	0	0	-404	-1600	-1196	1002	396	-1398	-145	-157	-64	29	79	-147	0
3	0	0	-542	-1579	-1037	1060	247	-1308	-65	-67	-3	65	145	29	0
4	0	0	-746	-1553	-807	1149	30	-1180	114	11	-13	-50	3	40	0
5	0	0	-858	-1544	-686	1201	-86	-1115	285	190	50	65	-102	225	0
6	0	0	-1158	-1546	-388	1352	-385	-967	320	147	97	48	-114	219	0
7	0	0	-1097	-1552	-455	1324	-321	-1003	199	176	48	-73	-153	135	0
8	0	0	-1028	-1565	-537	1296	-245	-1051	44	71	67	-69	-42	-71	0
9	0	0	-852	-1573	-721	1212	-65	-1147	-129	-40	-65	25	-100	-139	1
10	0	0	-559	-1567	-1008	1063	224	-1287	-201	-147	-62	50	-40	-188	0
11	0	0	-445	-1548	-1103	996	329	-1325	-118	-153	3	64	161	-174	0
12	0	0	-324	-1524	-1200	924	438	-1362	-217	23	-67	-5	168	-73	0
13	0	0	-519	-1487	-968	1003	224	-1227	-122	-9	-40	-85	98	11	0
14	0	0	-669	-1466	-797	1067	64	-1131	188	54	42	3	52	207	0
15	0	0	-937	-1453	-516	1195	-210	-984	246	182	9	23	-52	219	0
16	0	0	-1034	-1437	-403	1235	-315	-920	306	106	87	-93	-147	164	0
17	0	0	-1201	-1433	-232	1317	-484	-832	166	114	89	-21	-147	166	0
18	0	0	-982	-1408	-426	1195	-278	-917	1	-21	25	-58	-139	11	0
19	0	0	-689	-1400	-711	1044	11	-1055	-97	-1	3	5	21	-65	0
20	0	0	-567	-1381	-814	974	123	-1097	-302	-153	-71	-7	-31	-161	0
21	0	0	-253	-1356	-1103	804	425	-1229	-195	-126	-67	48	81	-186	0
22	0	0	-266	-1321	-1055	793	394	-1188	-114	-124	-21	73	116	3	0
23	0	0	-378	-1307	-929	842	275	-1118	-100	-25	-40	-7	64	42	0
24	0	0	-551	-1290	-739	920	94	-1014	102	83	29	54	29	207	0
25	0	0	-838	-1266	-428	1052	-205	-847	215	145	52	-64	11	161	0
26	0	0	-1019	-1255	-236	1137	-391	-745	263	174	91	-27	-124	215	0
27	0	0	-1009	-1235	-226	1122	-391	-730	201	153	-50	-23	-128	25	0
28	0	0	-855	-1229	-374	1042	-240	-801	97	19	7	-36	-83	40	0
29	0	0	-642	-1218	-576	930	-33	-897	-161	-97	-85	79	-116	-159	0
30	0	0	-422	-1198	-776	810	177	-987	-199	-116	-75	71	-13	-164	0
31	0	0	-169	-1187	-1018	678	424	-1102	-170	-91	-52	54	139	-176	0
32	0	0	-209	-1175	-966	692	378	-1070	-213	-67	-91	32	118	-52	0
33	0	0	-224	-1131	-907	677	341	-1019	-19	-27	-31	40	36	32	0
34	0	0	-502	-1103	-601	802	49	-852	118	89	0	-81	118	162	0
35	0	0	-704	-1074	-370	889	-167	-722	182	192	25	-29	-29	209	0
36	0	0	-842	-1067	-225	954	-308	-646	287	194	38	-31	-122	199	0
37	0	0	-904	-1059	-155	981	-374	-607	287	110	81	-9	-174	226	0
38	0	0	-730	-1028	-298	879	-216	-663	31	38	-31	-5	-46	-27	0
39	0	0	-506	-1002	-496	754	-5	-749	-116	-34	-44	23	9	-139	0
40	0	0	-321	-1001	-680	661	179	-840	-192	-192	-106	23	-1	-230	0
41	0	0	-132	-991	-859	561	363	-925	-221	-95	-56	48	97	-102	0
42	0	0	-120	-979	-859	549	369	-919	-199	-145	-91	81	71	-120	0
43	0	0	-192	-960	-768	576	288	-864	-44	-67	13	-56	89	44	0
44	0	0	-456	-923	-467	689	5	-695	97	54	-17	73	-36	199	0
45	0	0	-635	-902	-267	768	-184	-584	232	137	52	-67	-69	199	0
46	0	0	-805	-909	-104	857	-350	-506	287	194	62	21	-118	228	0
47	0	0	-861	-884	-23	872	-419	-453	170	128	-3	-48	-195	100	0
48	0	0	-676	-904	-228	790	-224	-566	32	62	-7	-9	-29	-120	0
49	0	0	-526	-923	-397	724	-64	-660	-180	-89	32	-23	-52	-141	0
50	0	0	-326	-954	-628	640	151	-791	-285	-114	-124	27	-17	-170	0
51	0	0	-91	-948	-857	519	383	-902	-166	-147	-89	42	89	-217	0
52	0	0	-110	-977	-867	543	378	-922	-209	-98	-52	15	112	-104	0
53	0	0	-192	-977	-785	584	296	-881	29	-21	-9	36	93	31	0
54	0	0	-445	-997	-552	721	53	-774	135	7	-11	3	-19	141	0
55	0	0	-714	-1032	-318	873	-198	-675	263	118	52	13	-71	248	0
56	0	0	-919	-1035	-116	977	-401	-575	213	118	-38	-116	-188	168	0
57	0	0	-926	-1090	-164	1008	-381	-627	273	110	73	-32	-120	91	0
58	0	0	-849	-1136	-287	992	-281	-711	52	0	32	-3	-104	-1	0
59	0	0	-620	-1165	-545	892	-37	-855	-91	-89	-1	-21	-95	-135	0
60	0	0	-407	-1198	-791	802	192	-994	-168	-118	-79	7	100	-194	0
61	0	0	-301	-1243	-942	772	320	-1092	-277	-157	-50	-34	77	-89	0
62	0	0	-212	-1282	-1070	747	429	-1176	-164	-100	-9	15	116	-58	0
63	0	0	-368	-1326	-958	847	295	-1142	-9	-13	-17	60	93	25	0
64	0	0	-648	-1363	-715	1005	33	-1039	64	77	-69	0	-9	141	0
65	0	0	-850	-1414	-564	1132	-143	-989	190	226	19	-17	-17	184	0
66	0	0	-1067	-1447	-380	1257	-343	-913	236	178	83	-58	-83	164	0
67	0	0	-1133	-1493	-360	1313	-386	-926	234	199	-25	-44	-186	147	0
68	0	0	-1022	-1530	-508	1276	-257	-1019	11	29	13	-52	-135	-3	0
69	0	0	-791	-1559	-768	1175	-11	-1163	-168	-38	-56	-85	-27	-106	0
70	0	0	-555	-1583	-1028	1069	236	-1305	-192	-93	-97	-83	7	-153	0
71	0	0	-454	-1623	-1169	1038	357	-1396	-242	-195	13	-48	155	-118	0
72	0	0	-450	-1645	-1195	1047	372	-1420	-174	-135	-83	21	100	-71	0
73	0	0	-526	-1658	-1132	1092	303	-1395	-7	-21	5	-25	143	11	0
74	0	0	-824	-1685	-861	1254	18	-1273	155	71	21	-9	36	211	0
75	0	0	-1070	-1716	-646	1393	-212	-1181	211	118	-40	-87	-112	153	0
76	0	0	-1214	-1757	-543	1485	-335	-1150	308	209	73	-7	-89	281	0
77	0	0	-1309	-1782	-473	1545	-418	-1127	174	106	-21	-44	-141	100	0
78	0	0	-1156	-1798	-642	1477	-257	-1220	11	15	34	-40	-236	-25	0
79	0	0	-985	-1815	-830	1400	-77	-1322	-122	-58	-75	34	-79	-153	0
80	0	0	-733	-1825	-1092	1279	179	-1458	-215	-114	-98	-9	34	-240	0
81	0	0	-611	-1837	-1226	1224	307	-1531	-199	-116	-77	48	60	-97	0
82	0	0	-537	-1850	-1313	1193	388	-1581	-168	-118	-89	102	100	-81	0
83	0	0	-675	-1856	-1181	1265	253	-1518	-46	-34	-31	-17	104	1	0
84	0	0	-879	-1860	-981	1369	51	-1420	81	60	42	-29	34	178	0
85	0	0	-1114	-1866	-752	1490	-181	-1309	258	118	27	-27	-110	236	0
86	0	0	-1306	-1868	-562	1587	-372	-1215	226	143	34	-69	-110	159	0
87	0	0	-1371	-1875	-504	1623	-433	-1189	234	129	-1	-25	-159	124	0
88	0	0	-1177	-1877	-700	1527	-238	-1288	77	91	-56	-58	-124	-34	0
89	0	0	-1048	-1874	-826	1461	-111	-1350	-110	-118	-114	17	-128	-120	0
90	0	0	-694	-1889	-1195	1291	250	-1542	-221	-114	-32	7	34	-197	0
91	0	0	-606	-1899	-1293	1252	343	-1596	-221	-207	-91	17	65	-197	0
92	0	0	-520	-1910	-1390	1215	435	-1650	-195	-141	-15	-13	116	-131	0
93	0	0	-658	-1924	-1266	1291	304	-1595	-87	-19	17	21	31	100	0
94	0	0	-922	-1926	-1004	1424	41	-1465	83	34	0	21	36	48	0
95	0	0	-1176	-1930	-754	1553	-211	-1342	207	83	11	-25	-60	174	0
96	0	0	-1261	-1932	-671	1596	-295	-1301	304	118	56	17	-102	135	0
97	0	0	-1383	-1924	-541	1653	-421	-1232	259	89	54	-38	-114	54	0
98	0	0	-1219	-1907	-688	1563	-265	-1297	36	102	31	-85	-102	19	0
99	0	0	-950	-1908	-958	1429	4	-1433	-137	0	3	-11	-36	-124	0
100	0	0	-708	-1910	-1202	1309	247	-1556	-186	-129	-46	73	77	-135	0
101	0	0	-595	-1914	-1319	1254	362	-1616	-265	-205	-71	-62	79	-219	0
102	0	0	-564	-1920	-1356	1242	396	-1638	-124	-108	-15	48	128	-48	0
103	0	0	-665	-1924	-1259	1294	297	-1591	-46	-36	-75	-48	137	50	0
104	0	0	-898	-1924	-1026	1411	64	-1475	162	54	-42	58	13	162	0
105	0	0	-1137	-1924	-787	1530	-175	-1355	281	129	73	19	-23	188	0
106	0	0	-1371	-1910	-539	1640	-416	-1224	226	129	-11	-42	-209	203	0
107	0	0	-1311	-1920	-609	1615	-351	-1264	287	170	48	0	-128	93	0
108	0	0	-1337	-1928	-591	1632	-373	-1259	19	-13	-29	-31	-141	-34	0
109	0	0	-989	-1920	-931	1454	-29	-1425	-180	-11	-87	-38	31	-176	0
110	0	0	-736	-1901	-1165	1318	214	-1533	-159	-164	9	34	42	-194	0
111	0	0	-602	-1897	-1295	1249	346	-1596	-310	-190	-1	-52	108	-157	0
112	0	0	-557	-1893	-1336	1225	389	-1614	-236	-135	-21	15	135	-143	0
113	0	0	-630	-1887	-1257	1258	313	-1572	-50	-27	-19	48	102	31	0
114	0	0	-815	-1874	-1059	1344	122	-1466	124	143	32	25	48	131	0
115	0	0	-1103	-1879	-776	1491	-163	-1327	180	87	71	-7	-114	221	0
116	0	0	-1257	-1881	-624	1569	-316	-1252	211	195	93	-42	-60	176	0
117	0	0	-1369	-1883	-514	1626	-427	-1198	186	162	11	-65	-95	52	0
118	0	0	-1112	-1889	-777	1500	-167	-1333	75	64	23	-62	-34	-36	0
119	0	0	-948	-1908	-960	1428	6	-1434	-114	-81	40	15	-46	-77	0
120	0	0	-779	-1910	-1131	1344	176	-1520	-263	-195	-25	-36	42	-267	0
121	0	0	-555	-1903	-1348	1229	396	-1625	-292	-157	-100	-5	60	-213	0
122	0	0	-555	-1914	-1359	1234	402	-1636	-199	-149	-5	93	135	-15	0
123	0	0	-675	-1920	-1245	1297	285	-1582	-46	-98	-89	71	-1	65	0
124	0	0	-774	-1910	-1136	1342	181	-1523	131	65	31	42	27	162	0
125	0	0	-1162	-1905	-743	1533	-209	-1324	170	104	36	-34	-89	170	0
126	0	0	-1364	-1897	-533	1630	-415	-1215	240	149	-17	-60	-131	64	0
127	0	0	-1323	-1877	-554	1600	-384	-1215	143	205	-1	-21	-164	93	0
128	0	0	-1160	-1885	-725	1522	-217	-1305	114	34	79	52	-93	79	0
129	0	0	-964	-1885	-921	1424	-21	-1403	-168	-108	-7	0	-32	-141	0
130	0	0	-697	-1901	-1204	1299	253	-1552	-162	-164	-48	25	1	-129	0
131	0	0	-608	-1903	-1295	1255	343	-1599	-281	-195	-46	-48	120	-228	0
132	0	0	-485	-1910	-1425	1197	470	-1667	-126	-153	-60	9	217	-104	0
133	0	0	-720	-1903	-1183	1311	231	-1543	-65	-89	-67	13	73	11	0
134	0	0	-848	-1887	-1039	1367	95	-1463	44	83	50	-5	19	75	0
135	0	0	-1140	-1875	-735	1507	-202	-1305	223	155	48	-32	-23	186	0
136	0	0	-1300	-1885	-585	1592	-357	-1235	267	168	25	-104	-58	153	0
137	0	0	-1354	-1881	-527	1617	-413	-1204	102	124	-5	-42	-174	100	0
138	0	0	-1207	-1870	-663	1538	-272	-1266	46	7	42	-54	-85	-1	0
139	0	0	-999	-1844	-845	1421	-77	-1344	-219	-77	-75	15	-34	-184	0
140	0	0	-684	-1844	-1160	1264	238	-1502	-172	-199	21	36	-32	-85	0
141	0	0	-527	-1844	-1317	1185	395	-1580	-155	-65	-5	116	145	-135	0
142	0	0	-545	-1856	-1311	1200	383	-1583	-211	-184	-87	79	60	-89	0
143	0	0	-569	-1862	-1293	1215	362	-1577	11	-32	25	48	95	5	0
144	0	0	-945	-1883	-938	1414	-3	-1410	93	32	-13	58	65	93	0
145	0	0	-1158	-1908	-750	1533	-204	-1329	145	46	54	23	-129	155	0
146	0	0	-1292	-1924	-632	1608	-330	-1278	277	192	73	27	-120	161	0
147	0	0	-1387	-1934	-547	1660	-420	-1240	184	89	44	-34	-131	81	0
148	0	0	-1187	-1908	-721	1547	-233	-1314	58	65	87	-83	-42	-11	0
149	0	0	-1027	-1907	-880	1467	-73	-1393	-155	-31	-3	-65	17	-217	0
150	0	0	-685	-1889	-1204	1287	259	-1546	-213	-129	-62	19	25	-195	0
151	0	0	-495	-1889	-1394	1192	449	-1641	-238	-110	-27	44	168	-97	0
152	0	0	-535	-1881	-1346	1208	405	-1613	-265	-112	0	-5	118	0	0
153	0	0	-553	-1881	-1328	1217	387	-1604	-11	-56	-19	128	69	-19	0
154	0	0	-910	-1883	-973	1396	31	-1428	145	52	-9	114	3	147	0
155	0	0	-1104	-1885	-781	1494	-161	-1333	186	79	15	-71	-77	91	0
156	0	0	-1276	-1916	-640	1596	-318	-1278	254	230	65	106	-79	223	0
157	0	0	-1399	-1924	-525	1661	-437	-1224	213	102	29	5	-133	71	0
158	0	0	-1154	-1926	-772	1540	-191	-1349	87	46	83	-36	-48	-69	0
159	0	0	-987	-1924	-937	1455	-25	-1430	-87	-52	36	-36	25	-91	0
160	0	0	-712	-1918	-1206	1315	247	-1562	-190	-143	-56	-19	58	-263	0
161	0	0	-543	-1930	-1387	1236	422	-1658	-228	-188	-34	62	145	-180	0
162	0	0	-607	-1926	-1319	1266	356	-1622	-232	-114	-21	29	143	-153	0
163	0	0	-684	-1910	-1226	1297	271	-1568	-129	-81	1	27	122	-42	0
164	0	0	-842	-1914	-1072	1378	115	-1493	168	114	95	126	100	209	0
165	0	0	-1162	-1912	-750	1537	-206	-1331	234	106	34	-13	-95	178	0
166	0	0	-1248	-1903	-655	1575	-296	-1279	310	232	120	9	-36	190	0
167	0	0	-1366	-1899	-533	1632	-416	-1216	197	116	77	-19	-85	124	0
168	0	0	-1193	-1897	-704	1545	-244	-1300	56	34	21	9	-97	-17	0
169	0	0	-922	-1895	-973	1408	25	-1434	-31	15	36	95	58	-118	0
170	0	0	-739	-1897	-1158	1318	209	-1527	-310	-137	-67	5	19	-170	0
171	0	0	-491	-1907	-1416	1199	462	-1661	-213	-135	46	36	153	-116	0
172	0	0	-560	-1908	-1348	1234	394	-1628	-145	-188	-44	42	112	1	0
173	0	0	-613	-1877	-1264	1245	325	-1570	9	-46	21	60	91	31	0
174	0	0	-847	-1877	-1030	1362	91	-1453	128	25	46	85	11	178	0
175	0	0	-1069	-1885	-816	1477	-126	-1350	263	151	85	31	-62	157	0
176	0	0	-1298	-1885	-587	1591	-355	-1236	296	157	40	34	-124	129	0
177	0	0	-1292	-1893	-601	1592	-345	-1247	205	166	48	-62	-97	58	0
178	0	0	-1253	-1910	-657	1581	-298	-1283	58	58	11	29	-139	-100	0
179	0	0	-1038	-1922	-884	1480	-77	-1403	-199	-159	15	-114	-58	-221	0
180	0	0	-660	-1922	-1262	1291	301	-1592	-145	-114	-19	46	81	-98	0
181	0	0	-650	-1922	-1272	1286	311	-1597	-314	-259	-5	50	75	-159	0
182	0	0	-510	-1926	-1416	1218	453	-1671	-199	-50	0	-3	180	-67	0
183	0	0	-619	-1928	-1309	1273	345	-1618	-21	-62	52	60	71	112	0
184	0	0	-885	-1934	-1049	1409	82	-1491	40	108	19	98	69	102	0
185	0	0	-1180	-1926	-746	1553	-217	-1336	211	67	-1	-54	-25	188	0
186	0	0	-1280	-1916	-636	1598	-322	-1276	269	106	71	-11	-129	137	0
187	0	0	-1335	-1918	-583	1626	-376	-1250	246	149	65	62	-87	81	0
188	0	0	-1197	-1916	-719	1556	-239	-1317	56	15	-44	7	-124	-13	0
189	0	0	-922	-1924	-1002	1423	40	-1463	-98	1	-5	60	-9	-118	0
190	0	0	-698	-1924	-1226	1311	264	-1575	-236	-153	-91	48	85	-194	0
191	0	0	-579	-1940	-1361	1259	391	-1650	-294	-203	-50	65	97	-195	0
192	0	0	-465	-1943	-1478	1204	506	-1710	-157	-67	87	21	168	-93	0
193	0	0	-673	-1920	-1247	1296	287	-1583	-36	-56	9	58	102	104	0
194	0	0	-876	-1908	-1032	1392	78	-1470	108	56	-5	60	19	110	0
195	0	0	-1106	-1922	-816	1514	-145	-1369	234	124	137	75	-23	209	0
196	0	0	-1309	-1920	-611	1614	-349	-1265	244	131	52	-50	-162	116	0
197	0	0	-1357	-1907	-550	1632	-403	-1228	226	240	85	-27	-110	172	0
198	0	0	-1207	-1905	-698	1556	-254	-1301	97	38	-5	-52	-164	9	0
199	0	0	-962	-1910	-948	1436	-7	-1429	-122	-5	-21	40	1	-98	0
200	0	0	-736	-1905	-1169	1320	216	-1537	-248	-106	-11	-65	23	-108	0
201	0	0	-528	-1891	-1363	1209	417	-1627	-195	-114	19	110	159	-71	0
202	0	0	-514	-1885	-1371	1199	428	-1628	-182	-168	-79	-17	17	-114	0
203	0	0	-625	-1872	-1247	1248	311	-1559	-7	-3	65	42	128	104	0
204	0	0	-928	-1868	-940	1398	6	-1404	36	50	-23	23	-7	85	0
205	0	0	-1150	-1883	-733	1516	-208	-1308	248	164	42	31	-95	192	0
206	0	0	-1328	-1908	-580	1618	-374	-1244	215	199	44	-25	-164	139	0
207	0	0	-1327	-1936	-609	1631	-359	-1272	230	184	46	-15	-176	91	0
208	0	0	-1201	-1947	-746	1574	-227	-1346	-17	135	-9	5	-64	-15	0
209	0	0	-980	-1965	-985	1472	2	-1475	-145	-77	46	-36	5	-143	0
210	0	0	-741	-1951	-1210	1346	234	-1580	-199	-75	-32	116	104	-182	0
211	0	0	-628	-1941	-1313	1284	342	-1627	-279	-188	-23	71	0	-166	0
212	0	0	-551	-1932	-1381	1241	415	-1656	-137	-79	-64	69	106	-129	0
213	0	0	-694	-1918	-1224	1306	265	-1571	-95	11	-36	64	93	46	0
214	0	0	-890	-1920	-1030	1405	70	-1475	135	83	31	25	36	211	0
215	0	0	-1213	-1924	-711	1568	-251	-1317	234	170	9	-5	-42	232	0
216	0	0	-1352	-1920	-568	1636	-392	-1244	256	133	-13	-40	-205	143	0
217	0	0	-1347	-1930	-583	1638	-382	-1256	172	122	69	-40	-91	95	0
218	0	0	-1296	-1918	-622	1607	-337	-1270	27	52	-44	-81	-131	-9	0
219	0	0	-925	-1914	-989	1419	32	-1451	5	-89	-58	9	-25	-145	0
220	0	0	-724	-1930	-1206	1327	241	-1568	-190	-114	-71	15	5	-194	0
221	0	0	-586	-1930	-1344	1258	379	-1637	-211	-145	-38	25	93	-145	0
222	0	0	-551	-1943	-1392	1247	420	-1667	-209	-151	-13	36	97	-69	0
223	0	0	-660	-1940	-1280	1300	310	-1610	-52	-65	0	-9	89	83	0
224	0	0	-910	-1934	-1024	1422	57	-1479	108	34	23	-19	7	180	0
225	0	0	-1176	-1924	-748	1550	-214	-1336	190	137	-7	-77	-48	180	0
226	0	0	-1272	-1910	-638	1591	-317	-1274	343	192	81	-106	-75	114	0
227	0	0	-1341	-1891	-550	1616	-395	-1220	178	145	93	-52	-54	114	0
228	0	0	-1177	-1877	-700	1527	-238	-1288	81	-40	-1	-40	-176	15	0
229	0	0	-989	-1877	-888	1433	-50	-1382	-1	-58	34	-5	29	-178	0
230	0	0	-745	-1872	-1127	1308	191	-1499	-273	-174	-62	-56	-29	-199	0
231	0	0	-526	-1885	-1359	1205	416	-1622	-186	-116	7	19	124	-89	0
232	0	0	-557	-1895	-1338	1226	390	-1616	-199	-116	-54	38	83	-58	0
233	0	0	-679	-1912	-1233	1295	277	-1572	-25	-25	-155	79	54	5	0
234	0	0	-935	-1918	-983	1426	24	-1450	91	23	58	-17	-34	192	0
235	0	0	-1075	-1924	-849	1499	-113	-1386	281	182	60	-3	-102	209	0
236	0	0	-1393	-1912	-519	1652	-437	-1215	250	211	93	-58	-122	205	0
237	0	0	-1449	-1916	-467	1682	-491	-1191	157	42	9	-145	-170	36	0
238	0	0	-1243	-1912	-669	1577	-287	-1290	75	87	64	1	-56	48	0
239	0	0	-975	-1908	-933	1441	-21	-1420	-143	-19	-108	-69	1	-188	0
240	0	0	-729	-1908	-1179	1318	225	-1543	-166	-118	5	-5	44	-145	0
241	0	0	-607	-1922	-1315	1264	354	-1618	-242	-83	-38	-1	225	-128	0
242	0	0	-522	-1914	-1392	1218	435	-1653	-197	-75	-32	31	149	-17	0
243	0	0	-737	-1918	-1181	1327	222	-1549	-29	-62	-3	-3	77	75	0
244	0	0	-900	-1924	-1024	1412	62	-1474	100	40	71	-15	48	104	0
245	0	0	-1205	-1901	-696	1553	-254	-1298	240	133	21	0	-95	205	0
246	0	0	-1345	-1907	-562	1626	-391	-1234	228	133	-34	-32	-164	122	0
247	0	0	-1368	-1903	-535	1635	-416	-1219	234	176	40	46	-153	106	0
248	0	0	-1283	-1899	-616	1591	-333	-1257	7	-27	-36	-110	-89	-100	0
249	0	0	-934	-1905	-971	1419	18	-1438	-118	-65	3	17	-29	-131	0
250	0	0	-753	-1903	-1150	1328	198	-1526	-225	-97	-36	-5	77	-170	0
251	0	0	-572	-1910	-1338	1241	383	-1624	-256	-176	-79	-19	1	-168	0
252	0	0	-616	-1908	-1292	1262	338	-1600	-137	-157	-50	112	153	-36	0
253	0	0	-685	-1899	-1214	1292	264	-1556	-102	-64	-23	-13	15	-23	0
254	0	0	-871	-1885	-1014	1378	71	-1449	145	110	71	85	62	145	0
255	0	0	-1201	-1870	-669	1535	-266	-1269	153	133	-54	-64	-149	162	0
256	0	0	-1301	-1850	-549	1575	-376	-1199	230	197	89	-65	-75	205	0
257	0	0	-1349	-1874	-525	1611	-412	-1199	230	145	7	-81	-168	124	0
258	0	0	-1182	-1870	-688	1526	-247	-1279	112	34	11	-36	-62	5	0
259	0	0	-912	-1866	-954	1389	21	-1410	-54	1	-32	-58	-40	-44	0
260	0	0	-762	-1860	-1098	1311	168	-1479	-252	-162	-67	-46	0	-135	0
261	0	0	-545	-1881	-1336	1213	395	-1608	-269	-188	-149	-21	81	-166	0
262	0	0	-543	-1899	-1356	1221	406	-1627	-145	-102	7	42	172	13	0
263	0	0	-704	-1899	-1195	1301	245	-1547	-129	-100	-85	-98	42	-42	0
264	0	0	-860	-1895	-1035	1377	87	-1465	209	97	25	-19	40	133	0
265	0	0	-1236	-1901	-665	1568	-285	-1283	228	106	27	-64	-58	199	0
266	0	0	-1343	-1897	-554	1620	-394	-1225	275	145	52	-98	-164	114	0
267	0	0	-1391	-1889	-498	1640	-446	-1193	205	56	31	-52	-199	126	0
268	0	0	-1245	-1885	-640	1565	-302	-1262	46	11	-48	11	-141	-23	0
269	0	0	-1008	-1879	-871	1443	-68	-1375	-122	-73	5	-77	-42	-133	0
270	0	0	-755	-1874	-1119	1314	182	-1496	-248	-54	-64	-81	93	-161	0
271	0	0	-632	-1858	-1226	1245	297	-1542	-291	-186	-62	-31	98	-157	0
272	0	0	-546	-1843	-1297	1194	375	-1570	-155	-110	-58	-19	129	-17	0
273	0	0	-704	-1825	-1121	1264	208	-1473	-48	-71	-54	-5	60	5	0
274	0	0	-850	-1806	-956	1328	53	-1381	149	108	-27	38	34	143	0
275	0	0	-1189	-1784	-595	1486	-297	-1189	102	141	-17	-71	-139	265	0
276	0	0	-1233	-1778	-545	1505	-344	-1161	341	141	73	11	-124	252	0
277	0	0	-1421	-1777	-356	1599	-532	-1066	192	97	-11	-79	-100	62	0
278	0	0	-1166	-1782	-616	1474	-275	-1199	17	83	-1	-97	-79	15	0
279	0	0	-982	-1767	-785	1374	-98	-1276	-143	-65	-52	-32	13	-106	0
280	0	0	-629	-1740	-1111	1184	241	-1425	-155	-102	-87	73	77	-143	0
281	0	0	-529	-1753	-1224	1141	347	-1488	-269	-139	-87	9	69	-178	0
282	0	0	-522	-1757	-1235	1139	356	-1496	-283	-98	-97	5	180	-69	0
283	0	0	-596	-1763	-1167	1179	285	-1465	-93	-85	-5	-25	102	50	0
284	0	0	-846	-1757	-911	1301	32	-1334	133	48	3	-25	-25	128	0
285	0	0	-1110	-1771	-661	1440	-224	-1216	277	172	87	-42	-21	219	0
286	0	0	-1310	-1775	-465	1542	-422	-1120	248	164	69	-60	-137	182	0
287	0	0	-1284	-1767	-483	1525	-400	-1125	256	141	75	-23	-108	31	0
288	0	0	-1203	-1775	-572	1489	-315	-1173	-40	31	-13	-87	-120	-15	0
289	0	0	-913	-1780	-867	1346	-23	-1323	-133	-56	1	-29	-48	-112	0
290	0	0	-731	-1792	-1061	1261	165	-1426	-267	-133	-104	-56	60	-195	0
291	0	0	-584	-1786	-1202	1185	309	-1494	-331	-131	-34	-38	87	-180	0
292	0	0	-479	-1786	-1307	1132	414	-1546	-203	-155	-40	11	102	-122	0
293	0	0	-609	-1780	-1171	1194	281	-1475	-31	-27	23	-48	131	58	0
294	0	0	-881	-1798	-917	1339	18	-1357	65	85	-9	-38	40	91	0
295	0	0	-1092	-1798	-706	1445	-193	-1252	258	170	44	-19	-36	234	0
296	0	0	-1352	-1811	-459	1581	-446	-1135	164	124	23	-48	-135	98	0
297	0	0	-1366	-1819	-453	1592	-456	-1136	188	71	-29	-21	-209	58	0
298	0	0	-1202	-1815	-613	1508	-294	-1214	19	71	7	15	-83	-3	0
299	0	0	-916	-1823	-907	1369	-4	-1365	-58	-44	3	-27	15	-95	0
300	0	0	-776	-1837	-1061	1306	142	-1449	-242	-188	-62	-40	-7	-139	0
301	0	0	-527	-1848	-1321	1187	397	-1584	-213	-186	-77	-27	89	-228	0
302	0	0	-568	-1852	-1284	1210	358	-1568	-213	-151	-36	60	97	-5	0
303	0	0	-648	-1864	-1216	1256	284	-1540	-73	-9	-44	98	91	29	0
304	0	0	-871	-1866	-995	1368	62	-1430	195	46	32	9	65	151	0
305	0	0	-1168	-1881	-713	1524	-227	-1297	194	106	7	-40	-60	201	0
306	0	0	-1356	-1901	-545	1628	-405	-1223	250	139	15	-36	-108	205	0
307	0	0	-1449	-1908	-459	1678	-495	-1183	161	108	32	-153	-126	75	0
308	0	0	-1160	-1912	-752	1536	-204	-1332	73	54	67	-71	-65	15	0
309	0	0	-1051	-1910	-859	1480	-96	-1384	-106	-108	-75	21	-21	-225	0
310	0	0	-752	-1914	-1162	1333	205	-1538	-238	-155	-69	-17	7	-199	0
311	0	0	-561	-1905	-1344	1233	391	-1624	-168	-135	-11	102	176	-143	0
312	0	0	-541	-1914	-1373	1227	416	-1643	-203	-176	-32	31	98	-91	0
313	0	0	-722	-1903	-1181	1312	229	-1542	-137	-5	-67	-44	129	0	0
314	0	0	-956	-1891	-935	1423	-10	-1413	126	50	11	1	58	58	0
315	0	0	-1100	-1881	-781	1490	-159	-1331	267	172	64	29	-91	258	0
316	0	0	-1381	-1885	-504	1633	-438	-1194	252	100	31	13	-147	89	0
317	0	0	-1389	-1872	-483	1630	-453	-1177	205	48	-13	-83	-153	-19	0
318	0	0	-1210	-1877	-667	1543	-271	-1272	65	13	11	-42	-69	-85	0
319	0	0	-999	-1879	-880	1439	-59	-1379	-141	-58	-23	-81	-1	-139	0
320	0	0	-750	-1879	-1129	1314	189	-1504	-281	-180	-50	-25	17	-197	0
321	0	0	-584	-1885	-1301	1234	358	-1593	-263	-238	-31	11	81	-135	0
322	0	0	-576	-1895	-1319	1235	371	-1607	-145	-151	-67	56	98	-139	0
323	0	0	-641	-1907	-1266	1274	312	-1586	29	-58	83	36	203	23	0
324	0	0	-954	-1885	-931	1419	-11	-1408	106	-3	3	19	-9	122	0
325	0	0	-1135	-1864	-729	1499	-203	-1296	184	139	19	-11	-79	182	0
326	0	0	-1335	-1874	-539	1604	-398	-1206	228	199	19	1	-120	192	0
327	0	0	-1314	-1874	-560	1594	-377	-1217	277	116	31	-17	-62	102	0
328	0	0	-1228	-1874	-646	1551	-291	-1260	52	5	-46	-93	-147	-40	0
329	0	0	-971	-1875	-904	1423	-33	-1389	-172	-1	42	13	31	-108	0
330	0	0	-842	-1891	-1049	1366	103	-1470	-380	-209	-147	-65	-7	-275	0
331	0	0	-570	-1893	-1323	1231	376	-1608	-213	-149	-11	71	190	-141	0
332	0	0	-613	-1908	-1295	1260	341	-1601	-240	-180	-9	-11	54	-69	0
333	0	0	-747	-1926	-1179	1336	216	-1552	-75	-32	-19	-9	139	19	0
334	0	0	-892	-1945	-1053	1418	80	-1499	56	83	-1	-11	9	176	0
335	0	0	-1151	-1967	-816	1559	-167	-1391	244	195	29	-13	-40	201	0
336	0	0	-1393	-2004	-611	1698	-391	-1307	275	190	91	-27	-79	217	0
337	0	0	-1416	-1994	-578	1705	-419	-1286	166	98	36	-50	-242	36	0
338	0	0	-1234	-1984	-750	1609	-242	-1367	120	67	56	60	-98	-58	0
339	0	0	-1074	-1910	-836	1492	-119	-1373	-166	-83	-65	17	-69	-116	0
340	0	0	-626	-1780	-1154	1203	264	-1467	-240	-145	-73	50	40	-207	0
341	0	0	-440	-1627	-1187	1033	373	-1407	-267	-166	9	23	83	-93	0
342	0	0	-341	-1462	-1121	901	390	-1291	-209	-176	56	-129	122	-114	0
343	0	0	-386	-1214	-828	800	221	-1021	-114	-108	3	-21	65	-1	0
344	0	0	-417	-900	-483	658	33	-691	159	77	29	-89	-9	166	0
345	0	0	-518	-589	-71	553	-223	-330	267	161	27	-11	-65	223	0
346	0	0	-541	-225	316	383	-428	45	223	176	5	-34	-223	114	0
347	0	0	-316	118	434	99	-375	276	281	145	15	15	-128	73	0
348	0	0	-109	529	638	-210	-373	583	13	-1	-13	-79	-112	-67	0
349	0	0	468	1001	533	-734	-32	767	-153	-50	-31	-106	5	-98	0
350	0	0	990	1484	494	-1237	248	989	-219	-73	-36	5	124	-139	0
351	0	0	1251	1755	504	-1503	373	1129	-232	-228	-69	1	93	-143	0
352	0	0	1320	1874	554	-1597	383	1214	-215	-161	-91	46	102	-81	0
353	0	0	1189	1802	613	-1495	288	1207	-97	3	-75	1	170	-17	0
354	0	0	933	1654	721	-1293	106	1187	135	3	40	-3	-15	199	0
355	0	0	479	1460	981	-969	-251	1220	223	104	-31	-48	-60	159	1
356	0	0	214	1193	979	-703	-382	1086	242	203	81	-95	-149	110	0
357	0	0	-66	777	843	-355	-454	810	182	102	-48	1	-120	143	0
358	0	0	-101	314	415	-106	-258	364	-50	71	3	-87	-93	-91	0
359	0	0	-112	-197	-85	154	-13	-141	-131	-38	-9	-89	5	-155	0
360	0	0	-188	-733	-545	460	178	-639	-281	-186	-34	-29	81	-151	0
361	0	0	-225	-1243	-1018	734	396	-1130	-256	-114	-13	13	151	-143	0
362	0	0	-399	-1528	-1129	963	365	-1328	-325	-114	-89	-25	98	-110	0
363	0	0	-553	-1635	-1082	1094	264	-1358	-15	-97	11	69	69	29	0
364	0	0	-745	-1635	-890	1190	72	-1262	118	79	3	-17	46	120	0
365	0	0	-1009	-1532	-523	1270	-243	-1027	170	162	9	-42	-79	228	0
366	0	0	-1183	-1489	-306	1336	-438	-897	234	157	25	-91	-65	172	0
367	0	0	-1148	-1487	-339	1317	-404	-913	225	164	98	-120	-104	67	0
368	0	0	-1026	-1503	-477	1264	-274	-990	15	81	64	-5	-48	1	0
369	0	0	-747	-1534	-787	1140	20	-1160	-106	-58	-85	-13	-19	-131	0
370	0	0	-560	-1530	-970	1045	205	-1250	-256	-69	81	-31	64	-87	0
371	0	0	-392	-1532	-1140	962	374	-1336	-283	-199	-19	-69	110	-219	0
372	0	0	-357	-1573	-1216	965	429	-1394	-93	-104	-7	64	190	-17	0
373	0	0	-570	-1600	-1030	1085	230	-1315	-131	1	-46	-38	38	-17	0
374	0	0	-751	-1602	-851	1176	50	-1226	95	129	19	0	23	128	0
375	0	0	-1092	-1600	-508	1346	-292	-1054	184	104	21	-3	-77	141	0
376	0	0	-1160	-1623	-463	1391	-348	-1043	248	172	52	-21	-147	172	0
377	0	0	-1258	-1647	-389	1452	-434	-1018	226	122	48	-65	-77	126	0
378	0	0	-1092	-1654	-562	1373	-265	-1108	-11	69	73	-42	-81	-9	0
379	0	0	-898	-1654	-756	1276	-71	-1205	-98	-87	-75	-40	11	-182	0
380	0	0	-545	-1668	-1123	1106	289	-1395	-197	-60	3	23	93	-141	0
381	0	0	-530	-1670	-1140	1100	305	-1405	-302	-201	-67	1	46	-128	0
382	0	0	-400	-1664	-1264	1032	432	-1464	-213	-98	3	-69	149	-102	0
383	0	0	-572	-1666	-1094	1119	261	-1380	-36	-31	13	27	145	38	0
384	0	0	-813	-1662	-849	1237	18	-1255	100	60	-7	40	-64	161	0
385	0	0	-1034	-1678	-644	1356	-195	-1161	285	126	118	17	-23	232	0
386	0	0	-1203	-1697	-494	1450	-354	-1095	285	184	21	-93	-114	155	0
387	0	0	-1261	-1720	-459	1490	-401	-1089	182	211	23	-31	-232	141	0
388	0	0	-1185	-1724	-539	1454	-323	-1131	34	-11	42	-83	-95	-52	0
389	0	0	-848	-1724	-876	1286	14	-1300	-89	17	-13	-21	-25	-131	0
390	0	0	-646	-1709	-1063	1177	208	-1386	-213	-174	-104	-5	65	-166	0
391	0	0	-481	-1695	-1214	1088	366	-1454	-248	-164	-27	-64	106	-95	0
392	0	0	-428	-1681	-1253	1054	412	-1467	-166	-87	21	54	129	-106	0
393	0	0	-544	-1676	-1132	1110	294	-1404	-9	-19	-65	46	98	7	0
394	0	0	-828	-1685	-857	1256	14	-1271	137	34	27	-19	85	9	0
395	0	0	-1032	-1693	-661	1362	-185	-1177	219	242	50	40	13	207	0
396	0	0	-1311	-1683	-372	1497	-469	-1027	226	50	19	-77	-139	91	0
397	0	0	-1186	-1674	-488	1430	-349	-1081	289	85	102	-21	-143	102	0
398	0	0	-1125	-1681	-556	1403	-284	-1118	-13	38	32	-91	-93	-93	0
399	0	0	-858	-1674	-816	1266	-21	-1245	-108	-91	9	-62	-60	-124	0
400	0	0	-627	-1664	-1037	1145	205	-1350	-248	-155	-95	-40	58	-213	0
401	0	0	-485	-1666	-1181	1075	348	-1423	-271	-190	-67	-58	93	-211	0
402	0	0	-440	-1660	-1220	1050	390	-1440	-217	-162	29	-102	129	-27	0
403	0	0	-590	-1660	-1070	1125	240	-1365	-69	-73	-32	15	73	3	0
404	0	0	-784	-1647	-863	1215	39	-1255	149	79	-23	50	15	126	0
405	0	0	-1108	-1639	-531	1373	-288	-1085	184	168	-5	-32	-65	199	0
406	0	0	-1154	-1635	-481	1394	-336	-1058	323	199	81	-1	-81	145	0
407	0	0	-1267	-1635	-368	1451	-449	-1001	197	147	23	-104	-159	75	0
408	0	0	-1098	-1625	-527	1361	-285	-1076	19	56	-38	17	-38	-64	0
409	0	0	-832	-1623	-791	1227	-20	-1207	-182	-36	-27	-36	-65	-100	0
410	0	0	-522	-1623	-1101	1072	289	-1362	-114	-32	-29	7	186	-149	0
411	0	0	-446	-1610	-1164	1028	359	-1387	-283	-161	-81	54	137	-180	0
412	0	0	-399	-1588	-1189	993	395	-1388	-168	-143	-31	5	161	-128	0
413	0	0	-558	-1584	-1026	1071	234	-1305	-71	-97	-32	73	81	1	0
414	0	0	-771	-1579	-808	1175	18	-1193	112	-29	73	-62	-3	122	0
415	0	0	-952	-1563	-611	1257	-170	-1087	211	164	129	-7	7	258	0
416	0	0	-1164	-1552	-388	1358	-388	-970	238	75	0	-42	-205	135	0
417	0	0	-1149	-1548	-399	1348	-375	-973	250	182	69	3	-13	91	0
418	0	0	-1067	-1544	-477	1305	-295	-1010	-25	-100	1	-73	-211	-54	0
419	0	0	-720	-1540	-820	1130	50	-1180	-71	-31	42	46	-27	-91	0
420	0	0	-596	-1536	-940	1066	172	-1238	-254	-102	-54	42	58	-170	0
421	0	0	-384	-1542	-1158	963	387	-1350	-178	-131	-36	-42	124	-164	0
422	0	0	-363	-1552	-1189	957	413	-1370	-166	-83	-116	83	110	-69	0
423	0	0	-561	-1567	-1006	1064	222	-1286	-106	-58	-3	-5	112	19	0
424	0	0	-675	-1563	-888	1119	106	-1225	100	93	-7	-7	-5	174	0
425	0	0	-987	-1557	-570	1272	-208	-1063	271	116	50	-3	-27	172	0
426	0	0	-1182	-1544	-362	1363	-410	-953	254	139	9	-108	-162	170	0
427	0	0	-1159	-1517	-358	1338	-400	-937	188	100	40	-54	-137	44	0
428	0	0	-1054	-1511	-457	1282	-298	-984	77	19	3	-5	-135	54	0
429	0	0	-779	-1487	-708	1133	-35	-1097	-141	-137	-44	-118	-21	-195	0
430	0	0	-479	-1487	-1008	983	264	-1247	-166	-46	23	50	112	-93	0
431	0	0	-419	-1468	-1049	943	315	-1258	-300	-145	-102	-9	38	-188	0
432	0	0	-349	-1464	-1115	906	383	-1289	-223	-131	-13	87	71	-52	0
433	0	0	-440	-1456	-1016	948	288	-1236	60	-87	27	44	139	23	0
434	0	0	-666	-1445	-779	1055	56	-1112	199	34	11	42	-13	79	0
435	0	0	-962	-1447	-485	1204	-238	-966	259	143	58	34	-29	258	0
436	0	0	-1135	-1437	-302	1286	-416	-869	242	155	0	-54	-151	128	0
437	0	0	-1056	-1416	-360	1236	-348	-888	294	155	64	-34	-112	108	0
438	0	0	-1073	-1404	-331	1238	-371	-867	79	21	-1	-58	-120	0	0
439	0	0	-670	-1387	-717	1028	23	-1052	-118	-83	-17	5	-36	-205	0
440	0	0	-475	-1396	-921	935	223	-1158	-211	-77	-31	87	56	-114	0
441	0	0	-337	-1398	-1061	867	362	-1229	-267	-89	-21	-3	137	-219	0
442	0	0	-312	-1359	-1047	835	367	-1203	-197	-126	42	31	114	-133	0
443	0	0	-462	-1340	-878	901	208	-1109	-48	-46	-7	-17	126	-1	0
444	0	0	-615	-1326	-711	970	48	-1018	139	62	67	29	60	184	0
445	0	0	-819	-1292	-473	1055	-173	-882	230	97	114	-27	-42	248	0
446	0	0	-1067	-1282	-215	1174	-426	-748	283	162	17	-3	-73	164	0
447	0	0	-1045	-1268	-223	1156	-411	-745	145	102	83	-81	-164	95	0
448	0	0	-960	-1268	-308	1114	-326	-788	-17	44	-17	-38	-73	-3	0
449	0	0	-646	-1259	-613	952	-16	-936	-102	-67	-13	15	-9	-91	0
450	0	0	-390	-1239	-849	814	229	-1044	-263	-157	-34	65	1	-151	0
451	0	0	-254	-1218	-964	736	355	-1091	-285	-120	-98	31	85	-159	0
452	0	0	-247	-1218	-971	732	362	-1094	-172	-153	0	-31	159	-58	0
453	0	0	-320	-1208	-888	764	284	-1048	-11	-60	13	-29	79	73	0
454	0	0	-536	-1185	-649	860	56	-917	44	77	25	-11	36	102	0
455	0	0	-778	-1169	-391	973	-193	-780	269	116	64	48	-52	259	0
456	0	0	-957	-1154	-197	1055	-380	-675	248	194	1	-56	-69	128	0
457	0	0	-929	-1142	-213	1035	-358	-677	223	141	54	-32	-114	91	0
458	0	0	-818	-1138	-320	978	-249	-729	104	1	-44	21	-52	-23	0
459	0	0	-607	-1103	-496	855	-55	-799	-170	-71	-60	-42	-67	-153	0
460	0	0	-304	-1076	-772	690	234	-924	-203	-110	19	0	1	-126	0
461	0	0	-185	-1063	-878	624	346	-970	-275	-188	-54	42	44	-139	0
462	0	0	-97	-1032	-935	564	419	-983	-139	-153	-36	116	141	-91	0
463	0	0	-260	-1006	-746	633	243	-876	-65	-65	-67	25	56	32	0
464	0	0	-461	-973	-512	717	25	-742	149	58	79	-15	50	228	0
465	0	0	-695	-960	-265	827	-215	-612	209	131	11	9	-120	209	0
466	0	0	-838	-950	-112	894	-363	-531	269	232	-40	0	-118	97	0
467	0	0	-904	-921	-17	912	-443	-469	225	110	81	-36	-122	129	0
468	0	0	-749	-921	-172	835	-288	-546	60	-15	23	-95	-106	-52	0
469	0	0	-457	-909	-452	683	-2	-680	-131	-50	-44	-3	-100	-48	0
470	0	0	-218	-873	-655	545	218	-764	-166	-155	69	1	31	-120	0
471	0	0	-58	-851	-793	454	367	-822	-300	-106	-100	36	162	-145	0
472	0	0	0	-836	-836	418	418	-836	-205	-131	-48	-29	137	-79	0
473	0	0	-126	-818	-692	472	283	-755	-11	11	25	17	114	104	0
474	0	0	-399	-818	-419	608	10	-618	71	48	36	-73	-5	164	0
475	0	0	-629	-801	-172	715	-228	-486	250	77	48	-38	-25	139	0
476	0	0	-818	-805	13	811	-415	-396	285	168	48	15	-129	217	0
477	0	0	-835	-791	44	813	-439	-373	190	89	79	-56	-223	131	0
478	0	0	-659	-781	-122	720	-268	-451	65	46	38	-42	-184	32	0
479	0	0	-491	-750	-259	620	-116	-504	-149	-58	-106	-25	-52	-153	0
480	0	0	-172	-748	-576	460	202	-662	-265	-114	-85	-60	-25	-213	0
481	0	0	4	-733	-737	364	370	-735	-236	-128	-40	71	83	-118	0
482	0	0	-11	-715	-704	363	346	-709	-310	-81	-75	0	102	-112	0
483	0	0	-99	-713	-614	406	257	-663	-46	-23	-3	-25	54	46	0
484	0	0	-402	-743	-341	572	-30	-542	85	98	54	-56	42	147	0
485	0	0	-609	-770	-161	689	-224	-465	236	85	58	-46	-91	164	0
486	0	0	-787	-770	17	778	-402	-376	265	149	65	-56	-139	162	0
487	0	0	-811	-777	34	794	-422	-371	197	149	114	-17	-147	65	0
488	0	0	-774	-812	-38	793	-368	-425	-15	7	-50	-112	-114	-50	0
489	0	0	-458	-838	-380	648	-39	-609	-192	-77	25	-23	-42	-122	0
490	0	0	-245	-867	-622	556	188	-744	-263	-98	-15	17	52	-128	0
491	0	0	-99	-909	-810	504	355	-859	-254	-143	-32	40	93	-133	0
492	0	0	-64	-946	-882	505	409	-914	-174	-172	-27	13	79	-52	0
493	0	0	-235	-997	-762	616	263	-879	-48	9	38	34	157	65	0
494	0	0	-497	-1028	-531	762	17	-779	120	31	-11	1	19	116	0
495	0	0	-735	-1070	-335	902	-200	-702	129	91	65	-73	-64	174	0
496	0	0	-988	-1127	-139	1057	-424	-633	292	116	81	-60	-116	203	0
497	0	0	-974	-1171	-197	1072	-388	-684	120	153	34	-36	-128	75	0
498	0	0	-840	-1206	-366	1023	-237	-786	67	79	81	-50	-32	5	0
499	0	0	-622	-1231	-609	926	-6	-920	-186	-17	-36	-58	-25	-112	0
500	0	0	-322	-1259	-937	790	307	-1098	-199	-87	-56	77	79	-164	0
501	0	0	-306	-1299	-993	802	343	-1146	-263	-199	-46	-62	126	-182	0
502	0	0	-223	-1338	-1115	780	446	-1226	-143	-73	-7	56	182	-69	0
503	0	0	-446	-1390	-944	918	249	-1167	-77	-54	25	-15	79	46	0
504	0	0	-644	-1431	-787	1037	71	-1109	120	73	85	85	73	184	0
505	0	0	-958	-1458	-500	1208	-229	-979	197	102	19	-75	-69	180	0
506	0	0	-1100	-1493	-393	1296	-353	-943	263	244	27	-97	-114	182	0
507	0	0	-1265	-1501	-236	1383	-514	-868	161	129	23	-3	-87	137	0
508	0	0	-943	-1509	-566	1226	-188	-1037	11	54	19	-110	-104	-27	0
509	0	0	-771	-1517	-746	1144	-12	-1131	-149	-19	23	11	85	-85	0
510	0	0	-582	-1540	-958	1061	188	-1249	-246	-161	-73	-56	44	-139	0
511	0	0	-396	-1552	-1156	974	380	-1354	-337	-168	-34	69	69	-170	0
512	0	0	-388	-1586	-1198	987	405	-1392	-135	-143	-79	73	122	-71	0
513	0	0	-566	-1619	-1053	1092	243	-1336	-75	-116	-21	40	83	67	0
514	0	0	-712	-1639	-927	1175	107	-1283	151	116	44	-1	87	151	0
515	0	0	-1072	-1654	-582	1363	-245	-1118	254	131	67	-25	-3	256	0
516	0	0	-1150	-1666	-516	1408	-317	-1091	269	133	-17	-21	-153	112	0
517	0	0	-1269	-1672	-403	1470	-433	-1037	230	209	58	-11	-50	141	0
518	0	0	-1075	-1676	-601	1375	-237	-1138	31	42	-54	-87	-129	-65	0
519	0	0	-813	-1674	-861	1243	24	-1267	-21	-97	-27	13	-36	-164	0
520	0	0	-677	-1662	-985	1169	154	-1323	-157	-197	21	-21	124	-192	0
521	0	0	-448	-1701	-1253	1074	402	-1477	-263	-182	-11	-56	73	-178	0
522	0	0	-481	-1728	-1247	1104	383	-1487	-151	-83	54	46	184	-44	0
523	0	0	-661	-1722	-1061	1191	200	-1391	-34	-83	25	-64	62	64	0
524	0	0	-784	-1746	-962	1265	89	-1354	205	54	21	1	-3	199	0
525	0	0	-1118	-1746	-628	1432	-245	-1187	190	178	58	-91	21	164	0
526	0	0	-1259	-1724	-465	1491	-397	-1094	219	180	32	-85	-141	207	0
527	0	0	-1284	-1730	-446	1507	-419	-1088	120	118	23	-91	-188	58	0
528	0	0	-1106	-1730	-624	1418	-241	-1177	106	79	25	9	-48	-21	0
529	0	0	-929	-1722	-793	1325	-68	-1257	-83	-91	-48	-65	-1	-149	0
530	0	0	-628	-1718	-1090	1173	231	-1404	-275	-182	-27	-19	25	-159	0
531	0	0	-470	-1701	-1231	1085	380	-1466	-186	-145	5	-7	97	-137	0
532	0	0	-462	-1695	-1233	1078	385	-1464	-232	-126	11	36	108	-89	0
533	0	0	-623	-1722	-1099	1172	238	-1410	-75	-54	-31	15	93	36	0
534	0	0	-850	-1730	-880	1290	15	-1305	64	71	-5	-19	-9	102	0
535	0	0	-1042	-1724	-682	1383	-180	-1203	281	133	56	40	-85	161	0
536	0	0	-1319	-1732	-413	1525	-453	-1072	174	118	15	-116	-135	112	0
537	0	0	-1274	-1722	-448	1498	-413	-1085	192	62	56	-69	-137	5	0
538	0	0	-1222	-1720	-498	1471	-362	-1109	0	-3	32	-81	-93	-46	0
539	0	0	-893	-1711	-818	1302	-37	-1264	-143	-58	46	-13	-32	-116	0
540	0	0	-640	-1707	-1067	1173	213	-1387	-221	-166	31	19	58	-126	0
541	0	0	-448	-1699	-1251	1073	401	-1475	-254	-172	25	7	93	-186	0
542	0	0	-478	-1709	-1231	1093	376	-1470	-186	-153	-56	58	128	-162	0
543	0	0	-537	-1720	-1183	1128	323	-1451	-21	25	17	36	124	62	0
544	0	0	-815	-1711	-896	1263	40	-1303	71	85	15	7	50	155	0
545	0	0	-1073	-1722	-649	1397	-212	-1185	226	93	-31	-56	-64	157	0
546	0	0	-1249	-1732	-483	1490	-383	-1107	285	151	106	-46	-81	209	0
547	0	0	-1314	-1734	-420	1524	-447	-1077	170	58	40	-32	-147	50	0
548	0	0	-1067	-1734	-667	1400	-200	-1200	93	38	21	23	-104	-85	0
549	0	0	-873	-1716	-843	1294	-15	-1279	-157	-71	-42	-15	31	-164	0
550	0	0	-625	-1713	-1088	1169	231	-1400	-240	-69	-67	93	38	-182	0
551	0	0	-388	-1678	-1290	1033	451	-1484	-139	-184	3	97	110	-129	0
552	0	0	-415	-1637	-1222	1026	403	-1429	-184	-137	-58	-25	85	-50	0
553	0	0	-538	-1647	-1109	1092	285	-1378	-27	-87	62	-34	110	46	0
554	0	0	-788	-1674	-886	1231	49	-1280	87	42	31	-27	21	145	0
555	0	0	-1044	-1693	-649	1368	-197	-1171	246	83	46	-73	-75	159	0
556	0	0	-1182	-1707	-525	1444	-328	-1116	296	199	131	-38	-69	219	0
557	0	0	-1316	-1744	-428	1530	-444	-1086	122	42	29	-85	-162	71	0
558	0	0	-1063	-1753	-690	1408	-186	-1221	54	153	44	27	-46	-3	0
559	0	0	-902	-1761	-859	1331	-21	-1310	-97	-31	-21	44	34	-93	0
560	0	0	-685	-1759	-1074	1222	194	-1416	-232	-186	-31	-15	44	-194	0
561	0	0	-472	-1744	-1272	1108	400	-1508	-238	-203	11	106	93	-137	0
562	0	0	-490	-1749	-1259	1119	384	-1504	-226	-122	-19	50	145	-13	0
563	0	0	-619	-1744	-1125	1181	253	-1434	-102	-73	-50	3	52	46	0
564	0	0	-790	-1732	-942	1261	76	-1337	186	89	67	48	44	168	0
565	0	0	-1102	-1734	-632	1418	-235	-1183	161	182	36	-34	-73	153	0
566	0	0	-1272	-1722	-450	1497	-411	-1086	242	192	15	-62	-46	149	0
567	0	0	-1274	-1722	-448	1498	-413	-1085	174	221	15	7	-135	110	0
568	0	0	-1147	-1730	-583	1438	-282	-1156	25	40	-9	-21	-116	-56	0
569	0	0	-896	-1732	-836	1314	-30	-1284	-168	-31	-81	-5	-38	-174	0
570	0	0	-650	-1722	-1072	1186	211	-1397	-258	-153	-27	9	64	-157	0
571	0	0	-516	-1714	-1198	1115	341	-1456	-275	-153	-50	-77	168	-180	0
572	0	0	-456	-1730	-1274	1093	409	-1502	-172	-91	-62	13	75	-58	0
573	0	0	-589	-1716	-1127	1152	269	-1421	-29	-62	31	5	32	25	0
574	0	0	-817	-1701	-884	1259	33	-1292	143	62	62	-67	21	205	0
575	0	0	-1067	-1695	-628	1381	-219	-1161	215	114	36	-87	-95	145	0
576	0	0	-1286	-1672	-386	1479	-450	-1029	238	141	23	-36	-217	194	0
577	0	0	-1223	-1676	-453	1449	-385	-1064	236	89	81	-58	-155	124	0
578	0	0	-1151	-1674	-523	1412	-314	-1098	0	79	27	-19	-100	-64	0
579	0	0	-893	-1676	-783	1284	-55	-1229	-217	-128	-1	-110	-50	-168	0
580	0	0	-675	-1685	-1010	1180	167	-1347	-194	-145	17	5	62	-98	0
581	0	0	-489	-1687	-1198	1088	354	-1442	-223	-180	-71	38	23	-108	0
582	0	0	-435	-1680	-1245	1057	405	-1462	-120	-93	-34	-40	178	-31	0
583	0	0	-580	-1693	-1113	1136	266	-1403	-17	-46	-27	38	87	-31	0
584	0	0	-848	-1707	-859	1277	5	-1283	98	95	9	-31	29	209	0
585	0	0	-1034	-1705	-671	1369	-181	-1188	207	178	50	-36	-38	234	0
586	0	0	-1242	-1711	-469	1476	-386	-1090	269	226	106	-15	-95	271	0
587	0	0	-1301	-1718	-417	1509	-442	-1067	143	40	27	-91	-133	42	0
588	0	0	-1087	-1734	-647	1410	-220	-1190	58	50	27	-46	-40	-23	0
589	0	0	-1001	-1751	-750	1376	-125	-1250	-147	-100	-128	19	-98	-21	0
590	0	0	-644	-1753	-1109	1198	232	-1431	-258	-129	-106	-1	21	-157	0
591	0	0	-545	-1716	-1171	1130	313	-1443	-246	-199	-21	21	97	-162	0
592	0	0	-492	-1720	-1228	1106	368	-1474	-190	-89	-36	-46	182	-124	0
593	0	0	-580	-1722	-1142	1151	281	-1432	-38	-38	42	40	71	-27	0
594	0	0	-881	-1734	-853	1307	-14	-1293	153	42	-50	-32	-25	159	0
595	0	0	-1077	-1734	-657	1405	-210	-1195	232	170	34	-79	-71	194	0
596	0	0	-1251	-1720	-469	1485	-391	-1094	271	223	-3	-42	-98	166	0
597	0	0	-1333	-1705	-372	1519	-480	-1038	168	106	-36	-89	-172	32	0
598	0	0	-1096	-1714	-618	1405	-239	-1166	67	87	81	7	-34	-73	0
599	0	0	-982	-1711	-729	1346	-126	-1220	-184	-62	-54	-34	0	-164	0
600	0	0	-639	-1709	-1070	1174	215	-1389	-244	-118	-42	-44	21	-226	0
601	0	0	-508	-1722	-1214	1115	353	-1468	-192	-104	-40	108	145	-172	0
602	0	0	-501	-1734	-1233	1117	366	-1483	-228	-162	-25	-48	54	-106	0
603	0	0	-551	-1746	-1195	1148	322	-1470	25	25	34	108	62	67	0
604	0	0	-919	-1778	-859	1348	-30	-1318	120	38	-15	0	-9	168	0
605	0	0	-1006	-1747	-741	1376	-132	-1244	265	209	25	-29	-29	180	0
606	0	0	-1300	-1736	-436	1518	-432	-1086	261	170	126	-36	-75	261	0
607	0	0	-1269	-1742	-473	1505	-398	-1107	199	124	-31	-54	-139	-31	0
608	0	0	-1122	-1740	-618	1431	-252	-1179	98	44	83	11	-50	19	0
609	0	0	-931	-1736	-805	1333	-63	-1270	-186	-89	3	-77	-52	-170	0
610	0	0	-638	-1728	-1090	1183	226	-1409	-184	-133	-34	32	1	-141	0
611	0	0	-551	-1734	-1183	1142	316	-1458	-254	-203	-32	36	38	-151	0
612	0	0	-507	-1740	-1233	1123	363	-1486	-184	-97	-44	89	56	-133	0
613	0	0	-603	-1757	-1154	1180	275	-1455	-139	-42	-15	-25	34	1	0
614	0	0	-813	-1744	-931	1278	59	-1337	155	153	42	62	29	285	0
615	0	0	-1135	-1742	-607	1438	-264	-1174	168	77	-77	-62	-110	162	0
616	0	0	-1195	-1757	-562	1476	-316	-1159	345	172	67	-25	-48	234	0
617	0	0	-1261	-1757	-496	1509	-382	-1126	263	108	1	-48	-159	97	0
618	0	0	-1155	-1744	-589	1449	-283	-1166	-5	-1	-32	-15	-128	32	0
619	0	0	-823	-1730	-907	1276	42	-1318	-97	-112	9	-83	-29	-124	0
620	0	0	-722	-1738	-1016	1230	147	-1377	-273	-162	-112	23	32	-190	0
621	0	0	-452	-1718	-1266	1085	407	-1492	-250	-64	-60	71	161	-157	0
622	0	0	-514	-1718	-1204	1116	345	-1461	-259	-79	-36	23	137	-79	0
623	0	0	-564	-1716	-1152	1140	294	-1434	-60	-67	87	-81	178	46	0
624	0	0	-838	-1732	-894	1285	28	-1313	116	40	0	-64	77	87	0
625	0	0	-1075	-1726	-651	1400	-212	-1188	258	100	19	-23	3	161	0
626	0	0	-1253	-1736	-483	1494	-385	-1109	217	141	108	-75	-114	126	0
627	0	0	-1290	-1724	-434	1507	-428	-1079	252	164	73	-13	-141	182	0
628	0	0	-1100	-1732	-632	1416	-234	-1182	104	1	-15	0	-126	-23	0
629	0	0	-900	-1728	-828	1314	-36	-1278	-122	-77	-44	36	-42	-182	0
630	0	0	-694	-1728	-1034	1211	170	-1381	-194	-238	-15	-3	11	-209	0
631	0	0	-541	-1749	-1208	1145	333	-1478	-267	-149	-29	23	102	-116	0
632	0	0	-509	-1773	-1264	1141	377	-1518	-209	-159	-42	38	85	-38	0
633	0	0	-582	-1775	-1193	1178	305	-1484	65	-29	23	32	54	95	0
634	0	0	-837	-1746	-909	1291	36	-1327	108	100	21	27	-23	188	0
635	0	0	-1153	-1746	-593	1449	-280	-1169	265	112	-36	-19	-71	141	0
636	0	0	-1207	-1744	-537	1475	-335	-1140	289	215	19	15	-211	215	0
637	0	0	-1294	-1732	-438	1513	-428	-1085	230	126	60	-15	-7	116	0
638	0	0	-1146	-1728	-582	1437	-282	-1155	27	108	-54	-19	-93	-32	0
639	0	0	-888	-1747	-859	1317	-14	-1303	-98	-85	23	-5	-42	-164	0
640	0	0	-704	-1751	-1047	1227	171	-1399	-234	-112	-83	52	71	-217	0
641	0	0	-538	-1738	-1200	1138	331	-1469	-283	-186	-95	-15	110	-226	0
642	0	0	-430	-1718	-1288	1074	429	-1503	-143	-124	50	23	180	-25	0
643	0	0	-615	-1720	-1105	1167	245	-1412	-42	-56	-50	-54	64	19	0
644	0	0	-844	-1711	-867	1277	11	-1289	128	77	64	54	-36	242	0
645	0	0	-1085	-1709	-624	1397	-230	-1166	225	98	42	-58	25	126	0
646	0	0	-1243	-1724	-481	1483	-381	-1102	252	203	71	-89	-69	120	0
647	0	0	-1302	-1738	-436	1520	-433	-1087	147	73	29	-102	-164	32	0
648	0	0	-1148	-1747	-599	1447	-274	-1173	27	48	64	-32	-60	11	0
649	0	0	-906	-1747	-841	1326	-32	-1294	-172	-73	-48	-23	-98	-166	0
650	0	0	-656	-1761	-1105	1208	224	-1433	-178	-128	-9	-5	97	-131	0
651	0	0	-516	-1769	-1253	1142	368	-1511	-228	-172	-56	19	172	-194	0
652	0	0	-485	-1777	-1292	1131	403	-1534	-116	-93	-36	65	100	-71	0
653	0	0	-626	-1749	-1123	1187	248	-1436	-5	-44	11	48	58	67	0
654	0	0	-822	-1747	-925	1284	51	-1336	135	67	91	-23	58	209	0
655	0	0	-1141	-1742	-601	1441	-270	-1171	133	81	-11	-62	-110	209	0
656	0	0	-1234	-1728	-494	1481	-370	-1111	314	166	116	-44	-81	228	0
657	0	0	-1323	-1732	-409	1527	-457	-1070	184	64	52	-36	-137	5	0
658	0	0	-1123	-1728	-605	1425	-259	-1166	-34	29	64	-60	-71	-77	0
659	0	0	-843	-1714	-871	1278	14	-1292	-176	-7	38	-7	32	-147	0
660	0	0	-600	-1705	-1105	1152	252	-1405	-174	-166	-7	-23	106	-195	0
661	0	0	-397	-1714	-1317	1055	460	-1515	-168	-145	34	34	91	-120	0
662	0	0	-450	-1705	-1255	1077	402	-1480	-149	-91	-48	-25	217	-83	0
663	0	0	-498	-1716	-1218	1107	360	-1467	-31	-1	46	31	161	25	0
664	0	0	-729	-1724	-995	1226	133	-1359	110	145	75	38	65	217	0
665	0	0	-1124	-1746	-622	1435	-251	-1184	240	93	54	-17	-19	211	0
666	0	0	-1249	-1757	-508	1503	-370	-1132	275	172	29	-93	-3	89	0
667	0	0	-1244	-1740	-496	1492	-374	-1118	261	122	126	-21	-17	149	0
668	0	0	-1150	-1724	-574	1437	-288	-1149	-29	-9	56	-50	-176	-13	0
669	0	0	-792	-1740	-948	1266	78	-1344	-58	-3	85	23	-23	-23	0
670	0	0	-683	-1730	-1047	1206	182	-1388	-232	-168	-65	-40	54	-147	0
671	0	0	-423	-1734	-1311	1078	444	-1522	-194	-124	-19	56	176	-180	0
672	0	0	-464	-1732	-1268	1098	402	-1500	-143	-95	-34	97	147	-73	0
673	0	0	-572	-1716	-1144	1144	286	-1430	-110	0	-91	11	98	13	0
674	0	0	-793	-1697	-904	1245	55	-1300	104	104	-5	29	25	133	0
675	0	0	-991	-1697	-706	1344	-142	-1201	242	145	83	-9	-54	228	0
676	0	0	-1173	-1689	-516	1431	-328	-1102	316	174	58	-5	-65	164	0
677	0	0	-1321	-1687	-366	1504	-477	-1026	190	98	-62	-31	-124	36	0
678	0	0	-1040	-1676	-636	1358	-202	-1156	27	62	23	-13	-83	-21	0
679	0	0	-865	-1716	-851	1290	-7	-1283	-102	-93	-32	17	5	-159	0
680	0	0	-557	-1732	-1175	1144	309	-1453	-213	-108	-42	50	67	-188	0
681	0	0	-479	-1751	-1272	1115	396	-1511	-246	-44	-75	23	164	-145	0
682	0	0	-485	-1765	-1280	1125	397	-1522	-162	-141	-69	27	116	-95	0
683	0	0	-584	-1751	-1167	1167	291	-1459	-7	-64	21	7	126	17	0
684	0	0	-815	-1753	-938	1284	61	-1345	133	89	15	13	79	199	0
685	0	0	-1059	-1759	-700	1409	-179	-1229	197	172	17	-9	-40	126	0
686	0	0	-1247	-1751	-504	1499	-371	-1127	322	180	29	15	-108	178	0
687	0	0	-1314	-1744	-430	1529	-442	-1087	151	108	-25	-102	-100	64	0
688	0	0	-1075	-1730	-655	1402	-210	-1192	75	36	-58	25	-89	-77	0
689	0	0	-875	-1716	-841	1295	-17	-1278	-114	-79	-40	-21	-67	-97	0
690	0	0	-639	-1713	-1074	1176	217	-1393	-244	-104	-50	-64	69	-153	0
691	0	0	-499	-1703	-1204	1101	352	-1453	-232	-188	-46	-58	190	-184	0
692	0	0	-462	-1695	-1233	1078	385	-1464	-205	-108	5	19	168	-89	0
693	0	0	-604	-1705	-1101	1154	248	-1403	-93	-62	-7	5	69	5	0
694	0	0	-772	-1718	-946	1245	87	-1332	244	176	79	77	56	213	0
695	0	0	-1085	-1705	-620	1395	-232	-1162	194	65	40	-85	-108	192	0
696	0	0	-1191	-1714	-523	1452	-334	-1118	294	213	100	-17	-44	211	0
697	0	0	-1279	-1707	-428	1493	-425	-1067	131	176	-58	-50	-120	25	0
698	0	0	-1079	-1701	-622	1390	-228	-1161	73	17	5	34	-75	-38	0
699	0	0	-886	-1689	-803	1287	-41	-1246	-133	-135	-9	25	-15	-151	0
700	0	0	-575	-1676	-1101	1125	263	-1388	-254	-149	-17	0	52	-176	0
701	0	0	-498	-1654	-1156	1076	329	-1405	-186	-166	-93	65	44	-98	0
702	0	0	-436	-1654	-1218	1045	391	-1436	-219	-180	46	-7	81	-79	0
703	0	0	-537	-1660	-1123	1098	293	-1391	7	-5	-7	56	106	25	0
704	0	0	-768	-1658	-890	1213	61	-1274	118	46	1	-11	21	145	0
705	0	0	-1080	-1660	-580	1370	-250	-1120	194	139	48	-36	-77	157	0
706	0	0	-1253	-1637	-384	1445	-434	-1010	213	69	62	-71	-139	166	0
707	0	0	-1170	-1643	-473	1406	-348	-1058	325	205	27	17	-141	77	0
708	0	0	-1160	-1645	-485	1402	-337	-1065	-7	56	69	-79	-60	-60	0
709	0	0	-836	-1635	-799	1235	-18	-1217	-172	-81	25	-65	-11	-155	0
710	0	0	-534	-1614	-1080	1074	273	-1347	-120	-75	-27	73	52	-147	0
711	0	0	-491	-1592	-1101	1041	305	-1346	-277	-221	-85	-7	110	-157	0
712	0	0	-397	-1584	-1187	990	395	-1385	-197	-112	-38	9	108	-97	0
713	0	0	-523	-1617	-1094	1070	285	-1355	7	1	56	67	58	147	0
714	0	0	-773	-1616	-843	1194	35	-1229	133	25	79	-36	-42	161	0
715	0	0	-1067	-1617	-550	1342	-258	-1083	194	151	65	-73	-36	236	0
716	0	0	-1198	-1617	-419	1407	-389	-1018	265	213	-5	-25	-67	225	0
717	0	0	-1203	-1608	-405	1405	-399	-1006	194	87	56	-162	-118	102	0
718	0	0	-1077	-1602	-525	1339	-276	-1063	5	95	1	13	-124	34	0
719	0	0	-862	-1612	-750	1237	-56	-1181	-161	-135	-75	-67	-75	-137	0
720	0	0	-569	-1604	-1035	1086	233	-1319	-135	-114	-54	25	48	-133	0
721	0	0	-456	-1612	-1156	1034	350	-1384	-209	-174	-23	-11	102	-155	0
722	0	0	-394	-1631	-1237	1012	421	-1434	-161	-149	-19	-21	178	-110	0
723	0	0	-576	-1639	-1063	1107	243	-1351	-17	-31	-32	23	95	131	0
724	0	0	-813	-1647	-834	1230	10	-1240	87	9	-1	-21	-79	186	0
725	0	0	-1030	-1625	-595	1327	-217	-1110	252	232	13	13	-56	287	0
726	0	0	-1210	-1621	-411	1415	-399	-1016	258	139	-42	-44	-102	151	0
727	0	0	-1242	-1633	-391	1437	-425	-1012	170	176	-21	-46	-110	62	0
728	0	0	-1090	-1654	-564	1372	-263	-1109	-1	98	32	-65	-104	21	0
729	0	0	-791	-1660	-869	1225	39	-1264	-25	-85	-15	1	-11	-110	0
730	0	0	-625	-1664	-1039	1144	207	-1351	-230	-102	-102	73	50	-188	0
731	0	0	-474	-1670	-1196	1072	361	-1433	-199	-164	-98	89	5	-116	0
732	0	0	-435	-1680	-1245	1057	405	-1462	-182	-100	-65	7	13	-77	0
733	0	0	-615	-1703	-1088	1159	236	-1395	-75	-9	-52	-7	106	89	0
734	0	0	-838	-1709	-871	1273	16	-1290	114	5	13	-97	-3	87	0
735	0	0	-1053	-1718	-665	1385	-194	-1191	289	126	54	-31	-65	172	0
736	0	0	-1298	-1734	-436	1516	-431	-1085	176	207	-36	-73	-153	135	0
737	0	0	-1318	-1744	-426	1531	-446	-1085	195	155	-52	-67	-133	64	0
738	0	0	-1112	-1742	-630	1427	-241	-1186	17	122	-5	-69	-58	29	0
739	0	0	-852	-1742	-890	1297	19	-1316	-48	-69	-48	42	-11	-129	0
740	0	0	-591	-1749	-1158	1170	283	-1453	-225	-223	-62	-13	34	-172	0
741	0	0	-464	-1732	-1268	1098	402	-1500	-240	-54	-73	120	100	-81	0
742	0	0	-481	-1716	-1235	1098	377	-1475	-240	-128	-110	-1	25	-65	0
743	0	0	-549	-1714	-1165	1131	308	-1439	32	-56	50	17	114	137	0
744	0	0	-861	-1726	-865	1293	2	-1295	89	71	-23	0	-38	126	0
745	0	0	-1049	-1722	-673	1385	-188	-1197	263	199	104	-32	-62	250	0
746	0	0	-1316	-1713	-397	1514	-459	-1055	174	137	-64	-36	-188	135	0
747	0	0	-1187	-1720	-533	1453	-327	-1126	279	209	83	3	-112	162	0
748	0	0	-1131	-1728	-597	1429	-267	-1162	25	11	11	-31	-81	38	0
749	0	0	-898	-1734	-836	1316	-31	-1285	-145	-40	-65	-38	-1	-137	0
750	0	0	-623	-1730	-1107	1176	242	-1418	-226	-98	-5	-27	159	-213	0
751	0	0	-539	-1701	-1162	1120	311	-1431	-300	-153	-129	-29	56	-254	0
752	0	0	-485	-1711	-1226	1098	370	-1468	-137	-83	-31	98	131	-21	0
753	0	0	-597	-1695	-1098	1146	250	-1396	9	-79	-77	-52	38	25	0
754	0	0	-830	-1703	-873	1266	21	-1288	110	81	-34	23	-23	205	0
755	0	0	-1121	-1726	-605	1423	-258	-1165	211	197	-32	-21	-46	215	0
756	0	0	-1208	-1714	-506	1461	-351	-1110	304	228	48	-67	-60	190	0
757	0	0	-1319	-1703	-384	1511	-467	-1043	157	139	-38	-77	-166	58	0
758	0	0	-1149	-1705	-556	1427	-296	-1130	9	87	-85	-54	-131	-79	0
759	0	0	-945	-1709	-764	1327	-90	-1236	-145	-40	-25	-56	-17	-114	0
760	0	0	-591	-1716	-1125	1153	267	-1420	-168	-102	-27	56	104	-226	0
761	0	0	-584	-1728	-1144	1156	280	-1436	-378	-162	-143	-1	58	-162	0
762	0	0	-469	-1716	-1247	1092	389	-1481	-106	-131	-56	50	102	-64	0
763	0	0	-590	-1693	-1103	1141	256	-1398	-42	46	7	-13	108	19	0
764	0	0	-873	-1716	-843	1294	-15	-1279	128	42	52	-3	1	116	0
765	0	0	-1044	-1765	-721	1404	-161	-1243	314	155	73	36	-50	232	0
766	0	0	-1285	-1775	-490	1530	-397	-1132	230	228	93	-23	-112	190	0
767	0	0	-1334	-1811	-477	1572	-428	-1144	236	137	15	-71	-114	106	0
768	0	0	-1203	-1825	-622	1514	-290	-1223	-23	-42	0	-112	-106	-108	0
769	0	0	-894	-1811	-917	1352	11	-1364	-129	-71	-17	-1	1	-95	0
770	0	0	-722	-1736	-1014	1229	146	-1375	-339	-95	-75	-50	11	-228	0
771	0	0	-408	-1614	-1206	1011	399	-1410	-232	-106	-54	31	172	-157	0
772	0	0	-403	-1491	-1088	947	342	-1289	-182	-135	-46	-44	133	-93	0
773	0	0	-434	-1334	-900	884	233	-1117	27	-65	-44	7	69	87	0
774	0	0	-551	-1090	-539	820	-6	-814	190	108	-100	85	-46	166	0
775	0	0	-623	-785	-162	704	-230	-473	238	151	-40	-60	-31	145	0
776	0	0	-662	-494	168	578	-415	-163	232	199	85	-100	-166	153	0
777	0	0	-533	-145	388	339	-460	121	192	180	93	-15	-137	52	0
778	0	0	-218	199	417	9	-317	308	11	29	-23	-89	-147	-21	0
779	0	0	266	580	314	-423	-24	447	-159	-27	-46	-97	-58	-141	0
780	0	0	683	1084	401	-883	141	742	-242	-131	-50	-65	67	-209	0
781	0	0	1094	1573	479	-1333	307	1026	-294	-194	-73	-13	44	-116	0
782	0	0	1317	1912	595	-1614	361	1253	-155	-128	-79	-27	93	-87	0
783	0	0	1287	2068	781	-1677	253	1424	-31	0	-52	17	67	56	0
784	0	0	972	1976	1004	-1474	-16	1490	126	34	-71	-60	-54	164	0
785	0	0	652	1831	1179	-1241	-263	1505	300	129	-25	-85	-104	194	0
786	0	0	406	1647	1241	-1026	-417	1444	263	145	11	-77	-112	83	1
787	0	0	217	1377	1160	-797	-471	1268	135	157	-27	-124	-182	104	0
788	0	0	254	940	686	-597	-216	813	58	44	44	-77	-151	29	0
789	0	0	227	516	289	-371	-31	402	-137	-122	13	-104	-65	-89	0
790	0	0	236	64	-172	-150	204	-54	-230	-145	-36	17	27	-170	0
791	0	0	145	-485	-630	170	387	-557	-263	-155	-40	7	79	-194	0
792	0	0	-219	-1045	-826	632	303	-935	-263	-102	-27	-7	120	5	0
793	0	0	-459	-1359	-900	909	220	-1129	-87	-27	-122	0	-25	27	0
794	0	0	-774	-1489	-715	1131	-29	-1102	116	75	29	-11	42	195	0
795	0	0	-1015	-1538	-523	1276	-246	-1030	137	162	-17	-106	-87	232	0
796	0	0	-1147	-1484	-337	1315	-405	-910	271	188	65	-40	-116	201	0
797	0	0	-1123	-1381	-258	1252	-432	-819	168	133	-56	-83	-190	3	0
798	0	0	-984	-1354	-370	1169	-307	-862	32	83	-69	-73	-83	-36	0
799	0	0	-692	-1363	-671	1027	-10	-1017	-159	-87	-1	-21	-54	-124	0
800	0	0	-464	-1375	-911	919	223	-1143	-230	-145	13	-31	27	-124	0
801	0	0	-380	-1361	-981	870	300	-1171	-263	-126	-178	-46	83	-205	0
802	0	0	-287	-1363	-1076	825	394	-1219	-168	-120	-19	-7	126	-69	0
803	0	0	-427	-1375	-948	901	260	-1161	-62	-13	-36	-11	112	98	0
804	0	0	-692	-1396	-704	1044	6	-1050	93	46	-81	-38	-17	110	0
805	0	0	-939	-1431	-492	1185	-223	-961	285	162	-32	-46	-48	258	0
806	0	0	-1140	-1458	-318	1299	-411	-888	263	178	-19	-98	-116	100	0
807	0	0	-1189	-1458	-269	1323	-460	-863	211	151	50	-124	-137	116	0
808	0	0	-1001	-1476	-475	1238	-263	-975	36	62	-60	-75	-91	-42	0
809	0	0	-743	-1480	-737	1111	-3	-1108	-168	-56	-5	-23	-34	-124	0
810	0	0	-607	-1503	-896	1055	144	-1199	-300	-155	-77	-11	-46	-209	0
811	0	0	-344	-1509	-1165	926	410	-1337	-174	-159	-15	-17	73	-124	0
812	0	0	-462	-1532	-1070	997	304	-1301	-215	-147	-54	-15	87	-60	0
813	0	0	-547	-1563	-1016	1055	234	-1289	-93	-56	-29	-60	42	-17	0
814	0	0	-737	-1573	-836	1155	49	-1204	248	13	95	-50	85	199	0
815	0	0	-1063	-1559	-496	1311	-283	-1027	225	97	-9	-60	-19	186	0
816	0	0	-1154	-1538	-384	1346	-385	-961	308	180	56	-77	-118	186	0
817	0	0	-1168	-1536	-368	1352	-400	-952	205	161	52	-58	-106	164	0
818	0	0	-1040	-1532	-492	1286	-274	-1012	-3	62	-93	-106	-110	-42	0
819	0	0	-813	-1542	-729	1177	-42	-1135	-145	-65	-5	-58	36	-137	0
820	0	0	-613	-1553	-940	1083	163	-1246	-213	-178	-50	-56	56	-178	0
821	0	0	-429	-1563	-1134	996	352	-1348	-285	-228	-100	44	50	-184	0
822	0	0	-413	-1544	-1131	978	359	-1337	-289	-62	-38	3	126	-40	0
823	0	0	-515	-1517	-1002	1016	243	-1259	-114	-52	-71	-29	73	25	0
824	0	0	-785	-1495	-710	1140	-37	-1102	176	106	-44	9	69	131	0
825	0	0	-1020	-1526	-506	1273	-257	-1016	215	126	-32	-38	-56	207	0
826	0	0	-1172	-1546	-374	1359	-399	-960	343	186	75	-29	-98	248	0
827	0	0	-1285	-1544	-259	1414	-513	-901	168	135	-67	-64	-133	93	0
828	0	0	-1053	-1555	-502	1304	-275	-1028	65	67	5	-36	-100	25	0
829	0	0	-813	-1548	-735	1180	-39	-1141	-190	-112	-38	-54	-91	-147	0
830	0	0	-582	-1555	-973	1068	195	-1264	-225	-170	0	-67	-5	-93	0
831	0	0	-472	-1542	-1070	1007	299	-1306	-289	-110	-95	56	79	-135	0
832	0	0	-423	-1538	-1115	980	346	-1326	-197	-118	-143	-77	106	-100	0
833	0	0	-569	-1519	-950	1044	190	-1234	-40	77	15	19	100	54	0
834	0	0	-793	-1530	-737	1161	-28	-1133	95	64	40	-126	-7	192	0
835	0	0	-935	-1517	-582	1226	-176	-1049	347	192	40	-29	-52	234	0
836	0	0	-1155	-1519	-364	1337	-395	-941	259	207	38	-1	-108	242	0
837	0	0	-1218	-1520	-302	1369	-458	-911	151	91	-19	-131	-153	56	0
838	0	0	-1077	-1503	-426	1290	-325	-964	129	79	-69	-98	-23	29	0
839	0	0	-803	-1474	-671	1138	-66	-1072	-162	-91	-102	-58	9	-186	0
840	0	0	-459	-1458	-999	958	270	-1228	-147	-95	-36	77	50	-145	0
841	0	0	-452	-1451	-999	951	273	-1225	-267	-203	-135	-11	67	-141	0
842	0	0	-390	-1458	-1068	924	339	-1263	-157	-135	-21	-38	85	-95	0
843	0	0	-541	-1474	-933	1007	196	-1203	-77	-19	-85	-21	71	17	0
844	0	0	-712	-1462	-750	1087	19	-1106	195	95	3	-34	85	201	0
845	0	0	-965	-1451	-486	1208	-239	-968	238	139	36	-108	-36	242	0
846	0	0	-1050	-1449	-399	1249	-325	-924	310	271	69	-21	-81	298	0
847	0	0	-1232	-1472	-240	1352	-496	-856	182	108	-11	-75	-126	159	0
848	0	0	-891	-1455	-564	1173	-163	-1009	93	77	36	-48	-81	-34	0
849	0	0	-778	-1460	-682	1119	-48	-1071	-104	-56	-34	-31	27	-133	0
850	0	0	-506	-1443	-937	974	215	-1190	-180	-133	19	-77	67	-133	0
851	0	0	-371	-1439	-1068	905	348	-1253	-215	-161	-44	-38	139	-104	0
852	0	0	-423	-1437	-1014	930	295	-1225	-207	-155	-79	-100	157	-77	0
853	0	0	-497	-1410	-913	953	208	-1161	-15	-32	-64	-15	114	52	0
854	0	0	-675	-1369	-694	1022	9	-1031	211	91	81	-32	15	225	0
855	0	0	-920	-1348	-428	1134	-246	-888	333	102	3	-116	-58	188	0
856	0	0	-1055	-1369	-314	1212	-370	-841	335	254	87	-64	-27	242	0
857	0	0	-1102	-1389	-287	1245	-407	-838	174	161	166	-104	-128	137	0
858	0	0	-1003	-1398	-395	1200	-304	-896	32	-9	-29	-50	-73	-38	0
859	0	0	-696	-1361	-665	1028	-15	-1013	-122	-114	15	-110	5	-217	0
860	0	0	-541	-1375	-834	958	146	-1104	-285	-159	-34	-116	-27	-209	0
861	0	0	-421	-1344	-923	882	251	-1133	-351	-205	-89	-106	65	-263	0
862	0	0	-331	-1295	-964	813	316	-1129	-258	-151	-7	-38	139	-62	0
863	0	0	-510	-1315	-805	912	147	-1060	-211	-120	-31	-81	23	-27	0
864	0	0	-685	-1321	-636	1003	-24	-978	91	42	5	-40	-7	139	0
865	0	0	-1011	-1319	-308	1165	-351	-813	184	159	29	-71	-62	176	0
866	0	0	-1081	-1323	-242	1202	-419	-782	194	118	65	-141	-128	29	0
867	0	0	-1094	-1301	-207	1197	-443	-754	232	54	102	-13	-64	71	0
868	0	0	-1026	-1270	-244	1148	-391	-757	-89	-60	-29	-126	-114	-199	0
869	0	0	-710	-1272	-562	991	-74	-917	-263	-13	-29	-89	-1	-201	0
870	0	0	-582	-1342	-760	962	89	-1051	-289	-166	-64	-79	62	-238	0
871	0	0	-355	-1280	-925	817	285	-1102	-329	-223	-64	-64	81	-287	0
872	0	0	-287	-1239	-952	763	332	-1095	-153	-73	11	27	180	-46	0
873	0	0	-498	-1264	-766	881	134	-1015	-110	-89	-21	-89	31	36	0
874	0	0	-555	-1204	-649	879	47	-926	285	129	54	-38	112	277	0
875	0	0	-797	-1179	-382	988	-207	-780	252	238	32	-83	0	267	0
876	0	0	-954	-1165	-211	1059	-371	-688	292	240	56	-32	-116	283	0
877	0	0	-1024	-1169	-145	1096	-439	-657	246	135	42	-129	-73	110	0
878	0	0	-807	-1169	-362	988	-222	-765	164	116	29	-100	-52	81	0
879	0	0	-687	-1129	-442	908	-122	-785	-182	-188	-25	-126	-50	-168	0
880	0	0	-345	-1138	-793	741	224	-965	-168	-174	17	-73	67	-151	0
881	0	0	-322	-1121	-799	721	238	-960	-292	-157	-40	-151	83	-137	0
882	0	0	-209	-1103	-894	656	342	-998	-225	-124	-102	-36	56	-79	0
883	0	0	-425	-1125	-700	775	137	-912	-11	-110	-67	5	38	52	0
884	0	0	-538	-1055	-517	796	-10	-786	188	69	27	-44	52	203	0
885	0	0	-693	-1034	-341	863	-176	-687	403	162	71	0	-67	246	0
886	0	0	-906	-1065	-159	985	-373	-612	341	228	64	-31	-75	300	0
887	0	0	-950	-1072	-122	1011	-414	-597	242	89	13	-139	-100	108	0
888	0	0	-725	-1037	-312	881	-206	-674	157	135	108	-21	-29	139	0
889	0	0	-528	-983	-455	755	-36	-719	-157	-157	-46	-87	-38	-225	0
890	0	0	-271	-946	-675	608	202	-810	-256	-141	-25	-38	31	-178	0
891	0	0	-202	-923	-721	562	259	-822	-240	-199	-34	32	50	-195	0
892	0	0	-169	-900	-731	534	281	-815	-275	-194	-73	-126	67	-168	0
893	0	0	-241	-890	-649	565	204	-769	58	-50	50	36	83	102	0
894	0	0	-458	-869	-411	663	-23	-640	143	108	-29	-52	79	184	0
895	0	0	-621	-830	-209	725	-206	-519	333	128	62	-62	-62	273	0
896	0	0	-812	-791	21	801	-416	-385	327	153	91	-91	-42	277	0
897	0	0	-776	-812	-36	794	-370	-424	217	170	19	-116	-65	176	0
898	0	0	-685	-762	-77	723	-304	-419	-27	58	19	-106	-62	-38	0
899	0	0	-455	-777	-322	616	-66	-549	-120	-141	-83	-95	-91	-155	0
900	0	0	-188	-779	-591	483	201	-685	-248	-93	-64	19	42	-168	0
901	0	0	-124	-748	-624	436	250	-686	-316	-232	-112	-108	27	-221	0
902	0	0	-49	-743	-694	396	322	-718	-190	-106	-83	-31	77	-104	0
903	0	0	-287	-731	-444	509	78	-587	-31	-93	-54	-95	98	27	0
904	0	0	-279	-663	-384	471	52	-523	203	73	46	-85	-13	180	0
905	0	0	-559	-657	-98	608	-230	-377	341	162	31	-9	-42	339	0
906	0	0	-672	-651	21	661	-346	-315	310	161	91	-81	-89	339	0
907	0	0	-705	-630	75	667	-390	-277	258	143	67	-145	-65	176	0
908	0	0	-520	-605	-85	562	-217	-345	85	64	-60	-87	-87	-34	0
909	0	0	-373	-601	-228	487	-72	-414	-178	-118	-42	-143	23	-124	0
910	0	0	-82	-607	-525	344	221	-566	-281	-217	17	-100	36	-242	0
911	0	0	62	-572	-634	255	348	-603	-265	-126	-54	34	225	-122	0
912	0	0	-18	-580	-562	299	272	-571	-232	-161	-145	-106	19	-128	0
913	0	0	-93	-583	-490	338	198	-536	-71	11	-36	-65	133	58	0
914	0	0	-330	-556	-226	443	-52	-391	75	112	-67	-122	65	89	0
915	0	0	-478	-578	-100	528	-189	-339	366	207	56	-44	60	279	0
916	0	0	-715	-593	122	654	-418	-235	294	118	7	-182	-129	287	0
917	0	0	-631	-624	7	627	-319	-308	302	184	77	-83	-46	180	0
918	0	0	-600	-632	-32	616	-284	-332	13	62	-48	-97	-69	34	0
919	0	0	-332	-644	-312	488	-10	-478	-207	-104	9	-108	-3	-170	0
920	0	0	-169	-719	-550	444	190	-634	-244	-126	-50	-98	69	-172	0
921	0	0	-18	-731	-713	374	347	-722	-337	-213	-31	-110	31	-190	0
922	0	0	-86	-772	-686	429	300	-729	-234	-87	-108	-75	104	-89	0
923	0	0	-227	-826	-599	526	186	-712	-81	-91	-89	-38	34	-15	0
924	0	0	-405	-855	-450	630	22	-652	106	91	42	-93	44	133	0
925	0	0	-646	-896	-250	771	-198	-573	234	164	-1	-79	-23	254	0
926	0	0	-859	-971	-112	915	-373	-541	300	225	-42	-85	-81	195	0
927	0	0	-861	-1020	-159	940	-351	-589	197	195	31	-1	-104	159	0
928	0	0	-752	-1043	-291	897	-230	-667	15	64	-5	-110	-83	44	0
929	0	0	-590	-1053	-463	821	-63	-758	-221	-87	-44	-143	-54	-139	0
930	0	0	-366	-1132	-766	749	200	-949	-333	-168	-67	-40	-25	-201	0
931	0	0	-283	-1167	-884	725	300	-1025	-384	-137	-116	-50	60	-217	0
932	0	0	-348	-1222	-874	785	263	-1048	-292	-141	-81	-67	89	-145	0
933	0	0	-432	-1231	-799	831	183	-1015	-147	-126	-62	-71	-64	-11	0
934	0	0	-633	-1280	-647	956	7	-963	100	62	17	15	-52	199	0
935	0	0	-851	-1299	-448	1075	-201	-873	283	141	64	-75	-15	201	0
936	0	0	-1015	-1323	-308	1169	-353	-815	244	178	7	-48	-110	234	0
937	0	0	-1086	-1361	-275	1223	-405	-818	211	102	54	-106	-81	93	0
938	0	0	-939	-1404	-465	1171	-237	-934	17	50	-42	-131	-100	-42	0
939	0	0	-805	-1431	-626	1118	-89	-1028	-153	-129	-3	-46	-38	-236	0
940	0	0	-607	-1456	-849	1031	121	-1152	-370	-176	-98	-87	-17	-296	0
941	0	0	-378	-1495	-1117	936	369	-1306	-256	-186	-42	-5	38	-263	0
942	0	0	-508	-1493	-985	1000	238	-1239	-261	-186	-102	-69	36	-211	0
943	0	0	-543	-1511	-968	1027	212	-1239	-104	-79	-31	-56	67	-65	0
944	0	0	-779	-1553	-774	1166	-2	-1163	9	17	-9	-15	9	50	0
945	0	0	-990	-1546	-556	1268	-217	-1051	178	215	-60	-122	-50	172	0
946	0	0	-1149	-1573	-424	1361	-362	-998	306	232	54	-17	-69	143	0
947	0	0	-1253	-1594	-341	1423	-456	-967	79	83	-62	-151	-207	-13	0
948	0	0	-1020	-1631	-611	1325	-204	-1121	17	5	-52	-15	-106	-32	0
949	0	0	-933	-1641	-708	1287	-112	-1174	-325	-120	-48	-56	-75	-194	0
950	0	0	-626	-1621	-995	1123	184	-1308	-382	-203	-122	-79	-58	-360	0
951	0	0	-565	-1641	-1076	1103	255	-1358	-444	-281	-89	-46	5	-347	0
952	0	0	-603	-1631	-1028	1117	212	-1329	-331	-192	-122	-64	38	-294	0
953	0	0	-689	-1635	-946	1162	128	-1290	-223	-95	-118	-69	-1	-124	0
954	0	0	-825	-1641	-816	1233	-4	-1228	13	29	-58	-21	-69	34	0
955	0	0	-1061	-1652	-591	1356	-235	-1121	168	87	60	-122	-50	155	0
956	0	0	-1217	-1676	-459	1446	-379	-1067	182	129	69	-29	-124	147	0
957	0	0	-1276	-1689	-413	1482	-431	-1051	98	38	0	-110	-112	-1	0
958	0	0	-1110	-1707	-597	1408	-256	-1152	-64	-67	9	-120	-104	-168	0
959	0	0	-1005	-1709	-704	1357	-150	-1206	-378	-176	-98	-46	-118	-331	0
960	0	0	-772	-1697	-925	1234	76	-1311	-446	-298	-89	-95	-64	-380	0
961	0	0	-561	-1664	-1103	1112	271	-1383	-519	-277	-81	-15	-36	-353	0
962	0	0	-631	-1668	-1037	1149	203	-1352	-461	-256	-120	-21	-52	-343	0
963	0	0	-836	-1654	-818	1245	-9	-1236	-413	-217	-50	-46	-75	-238	0
964	0	0	-978	-1676	-698	1327	-140	-1187	-296	-75	-108	-83	-155	-217	0
965	0	0	-1282	-1652	-370	1467	-456	-1011	-267	-97	-77	-89	-291	-283	0
966	0	0	-1381	-1685	-304	1533	-538	-994	-201	-85	7	-153	-360	-199	0
967	0	0	-1426	-1689	-263	1557	-581	-976	-265	-52	-97	-97	-364	-207	0
968	0	0	-1221	-1674	-453	1447	-384	-1063	-325	-170	-71	-104	-215	-329	0
969	0	0	-993	-1687	-694	1340	-149	-1190	-401	-207	-124	-79	-114	-308	0
970	0	0	-737	-1726	-989	1231	126	-1357	-448	-228	-81	-23	-11	-312	0
971	0	0	-564	-1720	-1156	1142	296	-1438	-380	-219	-79	-38	-60	-294	0
972	0	0	-603	-1701	-1098	1152	247	-1399	-312	-133	-79	-1	7	-91	0
973	0	0	-665	-1689	-1024	1177	179	-1356	-164	-151	-44	-71	-13	-58	0
974	0	0	-873	-1678	-805	1275	-34	-1241	71	23	-1	-32	-29	83	0
975	0	0	-1131	-1635	-504	1383	-313	-1069	126	56	0	-75	-118	182	0
976	0	0	-1168	-1627	-459	1397	-354	-1043	203	122	5	-65	-139	110	0
977	0	0	-1222	-1674	-452	1448	-385	-1063	176	137	85	-73	-21	75	0
978	0	0	-1125	-1691	-566	1408	-279	-1128	-38	-52	-9	-77	-170	-104	0
979	0	0	-786	-1680	-894	1233	54	-1287	-199	-112	-17	-50	27	-157	0
980	0	0	-776	-1674	-898	1225	61	-1286	-382	-316	-38	-104	-38	-265	0
981	0	0	-606	-1674	-1068	1140	231	-1371	-457	-248	-129	-153	-58	-378	0
982	0	0	-631	-1670	-1039	1150	204	-1354	-273	-221	-60	-36	52	-195	0
983	0	0	-700	-1689	-989	1194	144	-1339	-190	-161	-46	-95	-1	-118	0
984	0	0	-906	-1683	-777	1294	-64	-1230	64	1	54	-5	-21	62	0
985	0	0	-1106	-1709	-603	1407	-251	-1156	192	87	-31	-89	-73	93	0
986	0	0	-1275	-1695	-420	1485	-427	-1057	205	114	48	-75	-85	97	0
987	0	0	-1366	-1724	-358	1545	-504	-1041	104	9	15	-77	-145	40	0
988	0	0	-1067	-1707	-640	1387	-213	-1173	9	-11	58	-85	-50	-87	0
989	0	0	-961	-1707	-746	1334	-107	-1226	-238	-155	1	-62	-64	-240	0
990	0	0	-710	-1693	-983	1201	136	-1338	-316	-225	-112	-46	-54	-358	0
991	0	0	-549	-1685	-1136	1117	293	-1410	-316	-174	-40	56	151	-275	0
992	0	0	-553	-1668	-1115	1110	281	-1391	-304	-225	1	-38	34	-192	0
993	0	0	-617	-1656	-1039	1136	211	-1347	-34	-71	-48	-9	36	-89	0
994	0	0	-838	-1666	-828	1252	-5	-1247	97	67	60	-17	62	153	0
995	0	0	-1166	-1683	-517	1424	-324	-1100	155	69	44	-67	-56	168	0
996	0	0	-1141	-1662	-521	1401	-310	-1091	240	168	62	1	-52	155	0
997	0	0	-1296	-1649	-353	1472	-471	-1001	7	38	13	-87	-155	15	0
998	0	0	-1164	-1662	-498	1413	-333	-1080	-151	-172	-110	-52	-149	-252	0
999	0	0	-917	-1660	-743	1288	-87	-1201	-426	-197	-85	-65	-95	-351	0
1000	0	0	-722	-1676	-954	1199	116	-1315	-517	-258	-89	-83	-67	-380	0
1001	0	0	-584	-1709	-1125	1146	270	-1417	-488	-256	-7	-52	-52	-331	0
1002	0	0	-726	-1730	-1004	1228	139	-1367	-481	-298	-52	-83	-17	-376	0
1003	0	0	-671	-1716	-1045	1193	187	-1380	-195	-151	-44	-89	-40	-153	0
1004	0	0	-980	-1691	-711	1335	-134	-1201	-3	-25	-23	-87	-67	97	0
1005	0	0	-1127	-1687	-560	1407	-283	-1123	145	25	3	-141	-135	128	0
1006	0	0	-1179	-1691	-512	1435	-333	-1101	188	151	25	-62	-102	83	0
1007	0	0	-1319	-1691	-372	1505	-473	-1031	97	102	-29	-131	-133	23	0
1008	0	0	-1073	-1699	-626	1386	-223	-1162	-56	21	-3	-157	-60	25	0
1009	0	0	-867	-1668	-801	1267	-33	-1234	-188	-46	-60	-157	31	-219	0
1010	0	0	-726	-1680	-954	1203	114	-1317	-355	-211	-42	-58	-46	-164	0
1011	0	0	-562	-1681	-1119	1121	278	-1400	-259	-254	-128	-69	128	-298	0
1012	0	0	-528	-1672	-1144	1100	308	-1408	-197	-106	-31	-1	98	-65	0
1013	0	0	-623	-1627	-1004	1125	190	-1315	-40	-38	-19	-46	83	102	0
1014	0	0	-795	-1662	-867	1228	36	-1264	217	110	-19	7	69	256	0
1015	0	0	-1001	-1666	-665	1333	-168	-1165	314	186	3	-65	98	230	0
1016	0	0	-1110	-1666	-556	1388	-277	-1111	411	207	19	56	7	271	0
1017	0	0	-1150	-1658	-508	1404	-321	-1083	322	215	34	-73	-23	236	0
1018	0	0	-974	-1720	-746	1347	-114	-1233	190	139	36	29	31	116	0
1019	0	0	-864	-1773	-909	1318	22	-1341	-54	-38	7	-79	50	-42	0
1020	0	0	-625	-1732	-1107	1178	241	-1419	-195	-112	-56	-56	126	-131	0
1021	0	0	-467	-1751	-1284	1109	408	-1517	-172	-98	-44	81	131	-83	0
1022	0	0	-458	-1705	-1247	1081	394	-1476	-104	13	-75	48	246	-71	0
1023	0	0	-496	-1689	-1193	1092	348	-1441	114	56	42	44	129	135	0
1024	0	0	-803	-1676	-873	1239	35	-1274	261	164	-40	13	64	353	0
1025	0	0	-872	-1680	-808	1276	-32	-1244	442	304	77	67	71	413	0
1026	0	0	-1168	-1697	-529	1432	-319	-1113	407	242	106	27	65	378	0
1027	0	0	-1112	-1728	-616	1420	-248	-1172	347	240	0	-60	-21	312	0
1028	0	0	-929	-1716	-787	1322	-71	-1251	188	159	21	7	52	151	0
1029	0	0	-833	-1709	-876	1271	21	-1292	-38	-79	-32	-9	1	1	0
1030	0	0	-556	-1687	-1131	1121	287	-1409	-85	-58	-11	-62	168	-32	0
1031	0	0	-547	-1701	-1154	1124	303	-1427	-118	-128	-124	25	182	-116	0
1032	0	0	-450	-1740	-1290	1095	420	-1515	-71	31	31	-9	277	65	0
1033	0	0	-636	-1728	-1092	1182	228	-1410	42	122	-27	31	139	122	0
1034	0	0	-887	-1740	-853	1313	-17	-1296	302	184	-23	-73	42	312	0
1035	0	0	-1063	-1730	-667	1396	-198	-1198	415	242	83	13	3	432	0
1036	0	0	-1096	-1695	-599	1395	-248	-1147	459	296	108	-62	58	312	0
1037	0	0	-1088	-1699	-611	1393	-238	-1155	465	304	116	7	31	320	0
1038	0	0	-1028	-1722	-694	1375	-167	-1208	240	139	19	-3	27	151	0
1039	0	0	-778	-1738	-960	1258	91	-1349	5	13	32	-31	32	-25	0
1040	0	0	-644	-1736	-1092	1190	224	-1414	-91	-40	-11	29	139	-104	0
1041	0	0	-533	-1724	-1191	1128	329	-1457	-161	-110	-60	-91	116	-79	0
1042	0	0	-512	-1736	-1224	1124	356	-1480	-42	-108	11	36	172	42	0
1043	0	0	-677	-1707	-1030	1192	176	-1368	27	29	-23	65	52	161	0
1044	0	0	-745	-1742	-997	1243	126	-1369	351	203	62	3	162	298	0
1045	0	0	-1009	-1701	-692	1355	-158	-1196	374	302	81	13	116	353	0
1046	0	0	-1174	-1705	-531	1439	-321	-1118	430	306	23	-52	-38	256	0
1047	0	0	-1183	-1681	-498	1432	-342	-1089	353	246	25	-36	-89	261	0
1048	0	0	-1032	-1732	-700	1382	-166	-1216	188	106	17	-5	36	199	0
1049	0	0	-850	-1771	-921	1310	35	-1346	17	-11	19	-34	36	-31	0
1050	0	0	-639	-1738	-1099	1188	230	-1418	-135	-98	-1	-13	112	-106	0
1051	0	0	-526	-1761	-1235	1143	354	-1498	-159	-29	-42	17	124	-81	0
1052	0	0	-527	-1753	-1226	1140	349	-1489	-118	-27	-54	-23	137	-36	0
1053	0	0	-587	-1749	-1162	1168	287	-1455	114	13	-32	-36	98	118	0
1054	0	0	-873	-1749	-876	1311	1	-1312	246	207	11	46	81	327	0
1055	0	0	-1005	-1765	-760	1385	-122	-1262	415	199	38	-5	73	310	0
1056	0	0	-1100	-1746	-646	1423	-227	-1196	457	409	85	60	67	399	0
1057	0	0	-1210	-1753	-543	1481	-333	-1148	310	211	50	-100	-15	186	0
1058	0	0	-1020	-1749	-729	1384	-145	-1239	269	81	93	-11	27	118	0
1059	0	0	-881	-1726	-845	1303	-18	-1285	-58	75	0	-62	159	19	0
1060	0	0	-619	-1724	-1105	1171	243	-1414	-48	-17	-48	36	93	-50	0
1061	0	0	-537	-1714	-1177	1125	320	-1445	-67	-98	60	-31	203	-100	0
1062	0	0	-520	-1728	-1208	1124	344	-1468	-36	19	21	-9	116	40	0
1063	0	0	-534	-1699	-1165	1116	315	-1432	275	155	60	38	277	277	0
1064	0	0	-770	-1695	-925	1232	77	-1310	537	188	85	27	197	492	0
1065	0	0	-904	-1691	-787	1297	-58	-1239	655	413	83	50	261	587	0
1066	0	0	-909	-1716	-807	1312	-51	-1261	803	436	236	34	221	655	0
1067	0	0	-1078	-1751	-673	1414	-202	-1212	618	453	114	83	137	527	0
1068	0	0	-900	-1778	-878	1339	-11	-1328	471	265	56	-44	155	289	0
1069	0	0	-697	-1765	-1068	1231	185	-1416	221	147	27	-23	217	120	0
1070	0	0	-621	-1775	-1154	1198	266	-1464	13	-42	9	-44	194	-17	0
1071	0	0	-465	-1778	-1313	1121	424	-1545	-54	-15	38	32	254	-64	0
1072	0	0	-520	-1736	-1216	1128	348	-1476	19	-42	-67	36	147	116	0
1073	0	0	-598	-1707	-1109	1152	255	-1408	135	98	19	-23	225	135	0
1074	0	0	-783	-1718	-935	1250	76	-1326	302	197	110	-62	201	306	0
1075	0	0	-964	-1689	-725	1326	-119	-1207	434	259	116	5	58	467	0
1076	0	0	-1139	-1724	-585	1431	-277	-1154	465	279	120	-15	69	393	0
1077	0	0	-1129	-1747	-618	1438	-255	-1182	442	261	71	-21	27	291	0
1078	0	0	-947	-1707	-760	1327	-93	-1233	279	203	54	-1	62	259	0
1079	0	0	-799	-1691	-892	1245	46	-1291	98	-50	27	-58	161	17	0
1080	0	0	-582	-1747	-1165	1164	291	-1456	38	-40	-1	75	190	-19	0
1081	0	0	-386	-1716	-1330	1051	472	-1523	15	-3	42	-5	331	50	0
1082	0	0	-396	-1705	-1309	1050	456	-1507	133	42	-11	100	275	197	0
1083	0	0	-435	-1732	-1297	1083	431	-1514	409	271	81	114	378	422	0
1084	0	0	-642	-1714	-1072	1178	215	-1393	603	323	182	25	333	644	0
1085	0	0	-813	-1722	-909	1267	48	-1315	834	496	135	106	273	702	0
1086	0	0	-927	-1767	-840	1347	-43	-1303	830	529	162	71	242	801	0
1087	0	0	-937	-1759	-822	1348	-57	-1290	785	483	145	-17	277	647	0
1088	0	0	-813	-1732	-919	1272	53	-1325	568	399	89	54	314	457	0
1089	0	0	-627	-1695	-1068	1161	220	-1381	401	192	38	56	316	263	0
1090	0	0	-481	-1728	-1247	1104	383	-1487	213	100	23	75	306	182	0
1091	0	0	-372	-1792	-1420	1082	524	-1606	131	83	15	75	349	168	0
1092	0	0	-456	-1796	-1340	1126	442	-1568	126	62	-36	-9	370	102	0
1093	0	0	-487	-1765	-1278	1126	395	-1521	335	184	71	-1	325	294	0
1094	0	0	-765	-1767	-1002	1266	118	-1384	395	294	131	9	170	419	0
1095	0	0	-881	-1759	-878	1320	-1	-1318	506	399	85	1	147	442	0
1096	0	0	-1005	-1734	-729	1369	-138	-1231	644	386	161	81	133	481	0
1097	0	0	-1045	-1720	-675	1382	-185	-1197	490	234	110	0	36	337	0
1098	0	0	-888	-1753	-865	1320	-11	-1309	343	225	31	29	128	192	0
1099	0	0	-770	-1714	-944	1242	87	-1329	52	71	104	-60	155	25	0
1100	0	0	-604	-1713	-1109	1158	252	-1411	-81	-7	-5	-31	182	-23	0
1101	0	0	-495	-1736	-1241	1115	373	-1488	-54	-3	40	15	192	-1	0
1102	0	0	-440	-1728	-1288	1084	424	-1508	91	81	64	69	304	157	0
1103	0	0	-519	-1681	-1162	1100	321	-1421	143	108	-56	40	149	155	0
1104	0	0	-793	-1753	-960	1273	83	-1356	368	275	95	46	263	360	0
1105	0	0	-962	-1786	-824	1374	-69	-1305	440	322	174	7	143	430	0
1106	0	0	-1075	-1722	-647	1398	-214	-1184	517	312	87	32	122	384	0
1107	0	0	-1085	-1738	-653	1411	-216	-1195	475	230	75	-32	122	300	0
1108	0	0	-995	-1685	-690	1340	-152	-1187	275	188	104	-7	44	166	0
1109	0	0	-796	-1707	-911	1251	57	-1309	32	32	71	-17	83	-17	0
1110	0	0	-588	-1738	-1150	1163	281	-1444	-7	13	32	19	225	-62	0
1111	0	0	-549	-1771	-1222	1160	336	-1496	-100	-15	25	17	209	-124	0
1112	0	0	-545	-1813	-1268	1179	361	-1540	-11	-25	-25	-38	180	0	0
1113	0	0	-687	-1786	-1099	1236	206	-1442	256	81	79	0	211	162	0
1114	0	0	-867	-1749	-882	1308	7	-1315	320	129	58	-48	95	279	0
1115	0	0	-986	-1746	-760	1366	-113	-1253	492	294	147	9	77	426	0
1116	0	0	-1142	-1691	-549	1416	-296	-1120	450	277	164	-102	124	364	0
1117	0	0	-1107	-1683	-576	1395	-265	-1129	411	244	118	-7	0	312	0
1118	0	0	-1009	-1711	-702	1360	-153	-1206	256	166	-11	31	52	116	0
1119	0	0	-850	-1744	-894	1297	22	-1319	1	162	29	7	151	17	0
1120	0	0	-650	-1695	-1045	1172	197	-1370	-32	-25	27	25	126	-65	0
1121	0	0	-555	-1649	-1094	1102	269	-1371	-116	-122	19	-25	112	-100	0
1122	0	0	-516	-1645	-1129	1080	306	-1387	36	27	87	-13	246	48	0
1123	0	0	-632	-1685	-1053	1158	210	-1369	114	46	69	27	188	217	0
1124	0	0	-780	-1722	-942	1251	81	-1332	331	207	50	36	143	339	0
1125	0	0	-976	-1693	-717	1334	-129	-1205	475	281	124	-52	170	448	0
1126	0	0	-1168	-1670	-502	1419	-333	-1086	446	306	118	-54	48	376	0
1127	0	0	-1055	-1654	-599	1354	-228	-1126	395	345	118	-21	131	238	0
1128	0	0	-1054	-1707	-653	1380	-200	-1180	205	128	85	-40	97	108	0
1129	0	0	-745	-1687	-942	1216	98	-1314	97	23	83	-54	77	46	0
1130	0	0	-644	-1654	-1010	1149	183	-1332	-46	-87	32	23	240	-36	0
1131	0	0	-483	-1668	-1185	1075	351	-1426	-97	-58	32	-65	178	-79	0
1132	0	0	-457	-1650	-1193	1053	368	-1421	-27	7	54	44	219	15	0
1133	0	0	-629	-1641	-1012	1135	191	-1326	87	93	21	-40	225	147	0
1134	0	0	-712	-1555	-843	1133	65	-1199	362	211	102	29	209	318	0
1135	0	0	-927	-1565	-638	1246	-144	-1101	434	277	153	-19	83	430	0
1136	0	0	-1017	-1548	-531	1282	-243	-1039	477	341	56	-25	102	384	0
1137	0	0	-1028	-1594	-566	1311	-231	-1080	407	322	65	-11	25	360	0
1138	0	0	-937	-1637	-700	1287	-118	-1168	236	176	42	-36	89	170	0
1139	0	0	-776	-1643	-867	1209	45	-1255	60	21	19	-56	97	36	0
1140	0	0	-617	-1645	-1028	1131	205	-1336	3	-44	-19	-85	186	-85	0
1141	0	0	-495	-1616	-1121	1055	313	-1368	-71	-58	-15	11	145	-17	0
1142	0	0	-442	-1621	-1179	1031	368	-1400	13	-36	-42	79	184	1	0
1143	0	0	-525	-1619	-1094	1072	284	-1356	172	151	48	38	213	221	0
1144	0	0	-742	-1583	-841	1162	49	-1212	360	194	38	-21	161	356	0
1145	0	0	-853	-1559	-706	1206	-73	-1132	560	269	145	52	112	436	0
1146	0	0	-1025	-1639	-614	1332	-205	-1126	514	296	114	-25	42	401	0
1147	0	0	-993	-1699	-706	1346	-143	-1202	452	256	168	3	83	417	0
1148	0	0	-923	-1650	-727	1286	-98	-1188	318	131	-5	-31	11	178	0
1149	0	0	-667	-1571	-904	1119	118	-1237	170	-9	-3	23	122	40	0
1150	0	0	-459	-1526	-1067	992	304	-1296	-5	-52	3	79	170	-38	0
1151	0	0	-384	-1536	-1152	960	384	-1344	-73	-32	-32	50	147	-40	0
1152	0	0	-352	-1614	-1262	983	455	-1438	89	27	9	69	230	62	0
1153	0	0	-608	-1676	-1068	1142	230	-1372	149	42	-5	93	170	164	0
1154	0	0	-659	-1720	-1061	1189	201	-1390	362	269	64	54	205	298	0
1155	0	0	-931	-1707	-776	1319	-77	-1241	455	263	95	64	128	452	0
1156	0	0	-1002	-1649	-647	1325	-177	-1148	461	316	54	-13	46	331	0
1157	0	0	-993	-1672	-679	1332	-157	-1175	395	240	89	31	75	273	0
1158	0	0	-887	-1676	-789	1281	-49	-1232	240	159	38	69	48	162	0
1159	0	0	-743	-1757	-1014	1250	135	-1385	9	5	-5	95	65	38	0
1160	0	0	-534	-1732	-1198	1133	332	-1465	-54	-50	-11	48	108	-98	0
1161	0	0	-438	-1683	-1245	1060	403	-1464	-67	-60	-114	116	124	-48	0
1162	0	0	-394	-1713	-1319	1053	462	-1516	-5	-23	-87	151	65	67	0
1163	0	0	-593	-1749	-1156	1171	281	-1452	147	27	-27	108	67	199	0
1164	0	0	-695	-1746	-1051	1220	178	-1398	335	161	58	69	143	304	0
1165	0	0	-734	-1645	-911	1189	88	-1278	527	248	122	172	98	475	0
1166	0	0	-1013	-1771	-758	1392	-127	-1264	477	289	19	110	42	345	0
1167	0	0	-1029	-1806	-777	1417	-126	-1291	424	197	58	42	7	236	0
1168	0	0	-979	-1749	-770	1364	-104	-1259	180	108	38	38	13	197	0
1169	0	0	-664	-1705	-1041	1184	188	-1373	71	19	-60	75	85	-87	0
1170	0	0	-499	-1701	-1202	1100	351	-1451	-15	-36	23	79	100	-9	0
1171	0	0	-434	-1689	-1255	1061	410	-1472	-100	-58	-77	56	135	-83	0
1172	0	0	-404	-1744	-1340	1074	468	-1542	164	44	-11	135	217	174	0
1173	0	0	-472	-1705	-1233	1088	380	-1469	372	71	34	81	221	252	0
1174	0	0	-606	-1744	-1138	1175	266	-1441	585	221	168	81	161	496	0
1175	0	0	-848	-1765	-917	1306	34	-1341	659	355	95	128	174	531	0
1176	0	0	-931	-1751	-820	1341	-55	-1285	614	422	75	104	62	479	0
1177	0	0	-1014	-1747	-733	1380	-140	-1240	587	345	87	77	180	442	0
1178	0	0	-848	-1738	-890	1293	21	-1314	490	199	128	69	114	252	0
1179	0	0	-632	-1780	-1148	1206	258	-1464	271	79	139	34	182	170	0
1180	0	0	-452	-1740	-1288	1096	418	-1514	281	29	17	194	215	180	0
1181	0	0	-316	-1606	-1290	961	487	-1448	114	75	-42	180	223	58	0
1182	0	0	-297	-1670	-1373	983	538	-1521	205	162	-7	188	219	242	0
1183	0	0	-371	-1744	-1373	1057	501	-1558	420	252	106	228	302	419	0
1184	0	0	-621	-1852	-1231	1236	305	-1541	597	289	67	232	184	510	0
1185	0	0	-661	-1722	-1061	1191	200	-1391	744	434	135	190	213	620	0
1186	0	0	-794	-1670	-876	1232	41	-1273	779	479	69	203	217	525	0
1187	0	0	-799	-1681	-882	1240	41	-1281	686	331	195	155	120	428	0
1188	0	0	-788	-1740	-952	1264	82	-1346	463	176	50	184	157	316	0
1189	0	0	-493	-1728	-1235	1110	371	-1481	341	135	75	194	203	178	0
1190	0	0	-427	-1734	-1307	1080	440	-1520	157	98	67	226	190	110	0
1191	0	0	-407	-1757	-1350	1082	471	-1553	-7	-65	93	157	176	75	0
1192	0	0	-367	-1868	-1501	1117	567	-1684	201	56	97	254	213	182	0
1193	0	0	-536	-1874	-1338	1205	401	-1606	310	89	25	159	182	294	0
1194	0	0	-613	-1788	-1175	1200	281	-1481	502	294	180	201	188	463	0
1195	0	0	-779	-1749	-970	1264	95	-1359	589	269	162	159	133	457	0
1196	0	0	-838	-1610	-772	1224	-33	-1191	646	395	151	166	100	523	0
1197	0	0	-793	-1394	-601	1093	-96	-997	471	275	104	143	73	356	0
1198	0	0	-456	-1187	-731	821	137	-959	389	195	85	236	36	201	0
1199	0	0	-278	-997	-719	637	220	-858	89	25	46	170	31	-17	0
1200	0	0	-26	-774	-748	400	361	-761	-65	-67	36	133	11	-87	0
1201	0	0	239	-463	-702	112	470	-582	-85	-108	67	157	75	-95	0
1202	0	0	388	-3	-391	-192	389	-197	-87	-120	-34	31	87	-54	0
1203	0	0	523	378	-145	-450	334	116	75	-23	69	139	23	29	0
1204	0	0	429	727	298	-578	65	512	164	21	-27	118	38	112	0
1205	0	0	598	1195	597	-896	0	896	320	75	31	139	-89	199	0
1206	0	0	601	1689	1088	-1145	-243	1388	271	9	64	54	-100	73	0
1207	0	0	807	2069	1262	-1438	-227	1665	95	65	-7	79	-197	-40	0
1208	0	0	941	2258	1317	-1599	-188	1787	-126	-126	17	13	-201	-159	0
1209	0	0	1075	2182	1107	-1628	-16	1644	-349	-180	-67	-31	-194	-345	0
1210	0	0	1242	2035	793	-1638	224	1414	-450	-240	-31	-27	-95	-382	0
1211	0	0	1165	1875	710	-1520	227	1292	-492	-333	-29	-11	-124	-389	1
1212	0	0	1164	1707	543	-1435	310	1125	-353	-277	-95	9	-95	-258	0
1213	0	0	824	1367	543	-1095	140	955	-201	-159	-27	143	7	-112	0
1214	0	0	457	810	353	-633	52	581	-23	-29	-85	60	-100	-17	0
1215	0	0	156	355	199	-255	-21	277	153	110	27	139	-65	118	0
1216	0	0	-457	-380	77	418	-267	-151	48	108	-50	31	-164	25	0
1217	0	0	-654	-993	-339	823	-157	-666	44	56	89	124	-118	-44	0
1218	0	0	-780	-1342	-562	1061	-109	-952	-126	-65	-93	-7	-133	-180	0
1219	0	0	-605	-1466	-861	1035	128	-1163	-256	-151	-19	15	-89	-343	0
1220	0	0	-531	-1528	-997	1029	233	-1262	-448	-263	-122	-19	-50	-376	0
1221	0	0	-357	-1480	-1123	918	383	-1301	-382	-259	-15	38	-21	-382	0
1222	0	0	-371	-1352	-981	861	305	-1166	-312	-225	-44	102	-81	-186	0
1223	0	0	-423	-1243	-820	833	198	-1031	-248	-155	3	34	-133	-36	0
1224	0	0	-611	-1295	-684	953	36	-989	52	52	-21	67	29	11	0
1225	0	0	-863	-1371	-508	1117	-177	-939	93	83	36	-7	-62	89	0
1226	0	0	-935	-1363	-428	1149	-253	-895	232	143	114	50	-108	197	0
1227	0	0	-993	-1379	-386	1186	-303	-882	180	139	44	81	-122	102	0
1228	0	0	-842	-1365	-523	1103	-159	-944	73	29	-36	106	-89	21	0
1229	0	0	-506	-1400	-894	953	194	-1147	104	133	122	91	112	135	0
1230	0	0	-431	-1348	-917	889	243	-1132	-5	-21	17	85	147	7	0
1231	0	0	-235	-1431	-1196	833	480	-1313	133	15	71	106	217	104	0
1232	0	0	-322	-1501	-1179	911	428	-1340	213	48	85	159	250	178	0
1233	0	0	-456	-1476	-1020	966	282	-1248	258	93	52	69	161	211	0
1234	0	0	-681	-1478	-797	1079	58	-1137	265	161	95	83	83	244	0
1235	0	0	-826	-1398	-572	1112	-127	-985	291	149	118	95	32	211	0
1236	0	0	-844	-1365	-521	1104	-161	-943	455	304	100	128	32	407	0
1237	0	0	-964	-1526	-562	1245	-201	-1044	452	271	106	112	110	327	0
1238	0	0	-768	-1536	-768	1152	0	-1152	448	162	147	106	77	337	0
1239	0	0	-582	-1598	-1016	1090	217	-1307	405	219	87	190	265	292	0
1240	0	0	-477	-1600	-1123	1038	323	-1361	242	46	-1	126	139	151	0
1241	0	0	-359	-1577	-1218	968	429	-1397	186	60	73	174	285	122	0
1242	0	0	-425	-1517	-1092	971	333	-1304	135	15	122	13	203	159	0
1243	0	0	-462	-1484	-1022	973	280	-1253	250	139	-9	48	128	182	0
1244	0	0	-578	-1474	-896	1026	159	-1185	380	256	124	62	195	393	0
1245	0	0	-910	-1460	-550	1185	-180	-1005	304	195	98	-31	21	294	0
1246	0	0	-869	-1458	-589	1163	-140	-1023	372	184	126	81	-5	318	0
1247	0	0	-998	-1484	-486	1241	-256	-985	147	100	32	9	-143	97	0
1248	0	0	-891	-1606	-715	1248	-88	-1160	19	-32	-19	23	-120	-93	0
1249	0	0	-793	-1557	-764	1175	-14	-1160	-287	-166	-29	-19	-120	-265	0
1250	0	0	-673	-1511	-838	1092	82	-1174	-838	-463	-221	-184	-399	-925	0
1251	0	0	-887	-1519	-632	1203	-127	-1075	-1482	-818	-207	-192	-568	-1245	0
1252	0	0	-978	-1503	-525	1240	-226	-1014	-1489	-789	-302	-217	-552	-1132	0
1253	0	0	-969	-1486	-517	1227	-226	-1001	-995	-603	-157	-135	-279	-797	0
1254	0	0	-1014	-1491	-477	1252	-268	-984	-488	-281	-143	-58	-289	-432	0
1255	0	0	-1104	-1497	-393	1300	-355	-945	-124	-91	-13	-27	-135	-143	0
1256	0	0	-1142	-1487	-345	1314	-398	-916	13	-38	17	-40	-230	5	0
1257	0	0	-1077	-1455	-378	1266	-349	-916	-67	-1	36	11	-182	-71	0
1258	0	0	-1034	-1553	-519	1293	-257	-1036	-149	-93	21	-3	-162	-188	0
1259	0	0	-892	-1501	-609	1196	-141	-1055	-455	-192	-67	-108	-194	-372	0
1260	0	0	-665	-1441	-776	1053	55	-1108	-521	-337	-46	-42	-100	-438	0
1261	0	0	-598	-1480	-882	1039	142	-1181	-560	-281	-87	27	-52	-448	0
1262	0	0	-660	-1441	-781	1050	60	-1111	-479	-341	-153	-79	-81	-349	0
1263	0	0	-732	-1447	-715	1089	-8	-1081	-413	-205	-71	-40	-100	-407	0
1264	0	0	-1038	-1429	-391	1233	-323	-910	-488	-246	1	-83	-236	-329	0
1265	0	0	-1061	-1414	-353	1237	-354	-883	-168	-91	29	-54	-190	-223	0
1266	0	0	-1144	-1402	-258	1273	-443	-830	-128	-17	104	-46	-155	-50	0
1267	0	0	-1251	-1497	-246	1374	-502	-871	-95	-102	-13	-25	-207	-135	0
1268	0	0	-970	-1487	-517	1228	-226	-1002	-133	5	42	0	-124	-120	0
1269	0	0	-757	-1414	-657	1085	-50	-1035	-230	-106	17	-31	-73	-232	0
1270	0	0	-623	-1381	-758	1002	67	-1069	-209	-151	-1	3	-7	-203	0
1271	0	0	-466	-1358	-892	912	213	-1125	-192	-230	-21	44	-29	-228	0
1272	0	0	-509	-1420	-911	964	201	-1165	-122	-93	116	62	108	-5	0
1273	0	0	-545	-1379	-834	962	144	-1106	13	-36	23	19	31	31	0
1274	0	0	-685	-1342	-657	1013	-14	-999	273	128	87	89	129	211	0
1275	0	0	-846	-1408	-562	1127	-142	-985	320	116	126	9	-3	232	0
1276	0	0	-980	-1387	-407	1183	-286	-897	382	157	178	69	-21	230	0
1277	0	0	-959	-1416	-457	1187	-251	-936	240	126	-5	64	-50	139	0
1278	0	0	-767	-1422	-655	1094	-56	-1038	89	27	139	54	36	64	0
1279	0	0	-638	-1342	-704	990	33	-1023	-118	-77	-21	29	-56	-114	0
1280	0	0	-396	-1241	-845	818	224	-1043	-151	-133	-69	56	58	-174	0
1281	0	0	-333	-1229	-896	781	281	-1062	-273	-225	-5	108	89	-199	0
1282	0	0	-287	-1286	-999	786	356	-1142	-180	-133	29	110	133	-126	0
1283	0	0	-484	-1422	-938	953	227	-1180	-60	-56	13	62	188	23	0
1284	0	0	-554	-1326	-772	940	109	-1049	133	58	122	114	81	178	0
1285	0	0	-702	-1313	-611	1007	-45	-962	259	118	131	102	11	188	0
1286	0	0	-830	-1303	-473	1066	-178	-888	190	124	122	133	5	184	0
1287	0	0	-782	-1288	-506	1035	-138	-897	180	27	166	122	-11	-58	0
1288	0	0	-946	-1262	-316	1104	-315	-789	-613	-320	-36	1	-273	-552	0
1289	0	0	-688	-1293	-605	990	-41	-949	-628	-339	-104	52	-221	-554	0
1290	0	0	-464	-1280	-816	872	176	-1048	-455	-376	38	162	-106	-457	0
1291	0	0	-429	-1259	-830	844	200	-1044	-543	-302	1	67	-17	-384	0
1292	0	0	-242	-1235	-993	738	375	-1114	-289	-133	42	141	38	-246	0
1293	0	0	-349	-1326	-977	837	314	-1151	-9	3	129	211	135	133	0
1294	0	0	-494	-1233	-739	863	122	-986	178	110	19	128	118	164	0
1295	0	0	-487	-1129	-642	808	77	-885	475	236	126	207	97	312	0
1296	0	0	-687	-1092	-405	889	-141	-748	384	153	137	153	42	298	0
1297	0	0	-607	-1072	-465	839	-71	-768	331	225	157	172	11	178	0
1298	0	0	-524	-1127	-603	825	39	-865	205	67	110	201	32	131	0
1299	0	0	-368	-1103	-735	735	183	-919	-65	-3	48	194	91	-98	0
1300	0	0	-208	-1065	-857	636	324	-961	-176	-135	98	174	122	-83	0
1301	0	0	-54	-1148	-1094	601	520	-1121	-102	-164	126	254	188	-50	0
1302	0	0	-126	-1105	-979	615	426	-1042	-114	-75	48	182	116	15	0
1303	0	0	-171	-1030	-859	600	344	-944	23	-48	139	244	97	114	0
1304	0	0	-264	-1014	-750	639	243	-882	188	149	133	246	149	192	0
1305	0	0	-538	-1129	-591	833	26	-860	325	155	170	176	50	178	0
1306	0	0	-617	-1078	-461	847	-78	-769	386	93	205	236	93	232	0
1307	0	0	-613	-1006	-393	809	-110	-699	223	139	73	180	11	40	0
1308	0	0	-479	-929	-450	704	-14	-689	27	29	170	176	62	19	0
1309	0	0	-324	-952	-628	638	152	-790	-230	-102	29	122	36	-129	0
1310	0	0	-180	-987	-807	583	313	-897	-225	-114	34	157	106	-151	0
1311	0	0	-45	-929	-884	487	419	-906	-176	-190	71	209	128	-188	0
1312	0	0	27	-873	-900	423	463	-886	-69	-128	164	213	141	-81	0
1313	0	0	-186	-894	-708	540	261	-801	-36	-56	157	116	118	-11	0
1314	0	0	-276	-863	-587	569	155	-725	157	40	182	126	95	114	0
1315	0	0	-497	-890	-393	693	-52	-641	271	56	246	166	120	199	0
1316	0	0	-584	-876	-292	730	-146	-584	223	97	151	194	11	100	0
1317	0	0	-469	-820	-351	644	-59	-585	120	149	133	182	54	93	0
1318	0	0	-398	-774	-376	586	-11	-575	7	-31	145	192	17	-54	0
1319	0	0	-236	-746	-510	491	137	-628	-289	-149	87	141	36	-234	0
1320	0	0	-35	-746	-711	390	338	-728	-291	-155	62	226	46	-248	0
1321	0	0	41	-686	-727	322	384	-706	-388	-153	56	79	52	-298	0
1322	0	0	84	-622	-706	269	395	-664	-186	-250	161	116	147	-228	0
1323	0	0	-66	-655	-589	360	261	-622	-186	-157	81	112	89	-141	0
1324	0	0	-178	-682	-504	430	163	-593	29	60	145	188	42	104	0
1325	0	0	-384	-624	-240	504	-72	-432	71	-31	162	31	9	100	0
1326	0	0	-497	-578	-81	537	-208	-329	106	48	139	32	-52	60	0
1327	0	0	-451	-549	-98	500	-176	-323	60	50	151	104	5	-3	0
1328	0	0	-383	-547	-164	465	-109	-355	-129	-52	131	112	-23	-122	0
1329	0	0	-183	-613	-430	398	123	-521	-271	-176	126	139	60	-254	0
1330	0	0	-54	-649	-595	351	270	-622	-323	-180	100	89	114	-300	0
1331	0	0	66	-587	-653	260	359	-620	-358	-197	104	112	116	-273	0
1332	0	0	99	-488	-587	194	343	-537	-285	-234	143	170	102	-203	0
1333	0	0	-6	-504	-498	255	246	-501	-93	-129	240	203	217	-13	0
1334	0	0	-190	-541	-351	365	80	-446	42	-34	164	151	81	0	0
1335	0	0	-382	-523	-141	452	-120	-332	166	112	248	223	129	135	0
1336	0	0	-495	-500	-5	497	-245	-252	75	141	131	228	31	36	0
1337	0	0	-410	-485	-75	447	-167	-280	98	23	242	145	9	-27	0
1338	0	0	-435	-541	-106	488	-164	-323	-46	-29	170	178	93	-149	0
1339	0	0	-221	-527	-306	374	42	-416	-252	-161	157	201	50	-254	0
1340	0	0	55	-486	-541	215	298	-513	-339	-157	139	192	124	-242	0
1341	0	0	97	-442	-539	172	318	-490	-384	-219	110	149	106	-277	0
1342	0	0	167	-465	-632	149	399	-548	-248	-143	180	166	139	-207	0
1343	0	0	15	-504	-519	244	267	-511	-124	-34	176	184	139	7	0
1344	0	0	-237	-640	-403	438	83	-521	-3	-15	145	131	38	-5	0
1345	0	0	-344	-644	-300	494	-22	-472	157	69	217	155	-13	143	0
1346	0	0	-597	-723	-126	660	-235	-424	114	137	192	141	58	97	0
1347	0	0	-489	-731	-242	610	-123	-486	67	56	143	95	-1	-17	0
1348	0	0	-398	-704	-306	551	-46	-505	-15	-27	184	112	40	-21	0
1349	0	0	-297	-725	-428	511	65	-576	-265	-207	89	98	3	-242	0
1350	0	0	-157	-826	-669	491	256	-747	-281	-151	77	159	91	-273	0
1351	0	0	-163	-925	-762	544	299	-843	-277	-153	87	126	162	-147	0
1352	0	0	-146	-958	-812	552	333	-885	-259	-129	77	69	164	-98	0
1353	0	0	-262	-975	-713	618	225	-844	-21	-44	168	139	151	93	0
1354	0	0	-436	-979	-543	707	53	-761	98	-7	168	62	95	151	0
1355	0	0	-625	-1084	-459	854	-83	-771	258	151	149	104	58	213	0
1356	0	0	-799	-1136	-337	967	-231	-736	228	98	242	95	-3	180	0
1357	0	0	-791	-1177	-386	984	-202	-781	195	98	240	87	48	95	0
1358	0	0	-751	-1237	-486	994	-132	-861	62	23	112	75	44	-100	0
1359	0	0	-512	-1212	-700	862	94	-956	-168	-133	141	48	-7	-155	0
1360	0	0	-338	-1214	-876	776	269	-1045	-164	-97	89	48	194	-143	0
1361	0	0	-260	-1224	-964	742	352	-1094	-122	-131	31	48	145	-149	0
1362	0	0	-266	-1356	-1090	811	412	-1223	-69	-81	52	56	112	-29	0
1363	0	0	-485	-1425	-940	955	227	-1182	54	9	128	108	106	128	0
1364	0	0	-660	-1468	-808	1064	74	-1138	147	81	21	48	81	131	0
1365	0	0	-685	-1369	-684	1027	0	-1026	339	207	168	38	71	242	0
1366	0	0	-966	-1394	-428	1180	-269	-911	254	131	106	11	65	133	0
1367	0	0	-887	-1420	-533	1153	-177	-976	221	131	29	17	-71	124	0
1368	0	0	-834	-1416	-582	1125	-126	-999	131	48	120	64	36	67	0
1369	0	0	-658	-1373	-715	1015	28	-1044	-151	-69	0	-42	9	-133	0
1370	0	0	-551	-1493	-942	1022	195	-1217	-129	-91	67	69	184	-100	0
1371	0	0	-466	-1575	-1109	1020	321	-1342	-184	-161	62	31	91	-133	0
1372	0	0	-458	-1534	-1076	996	309	-1305	-89	-69	-15	21	155	-38	0
1373	0	0	-613	-1598	-985	1105	186	-1291	93	-7	25	34	100	139	0
1374	0	0	-768	-1641	-873	1204	52	-1257	215	143	122	77	155	232	0
1375	0	0	-964	-1623	-659	1293	-152	-1141	279	217	60	-25	48	234	0
1376	0	0	-1047	-1553	-506	1300	-270	-1029	292	174	50	7	67	192	0
1377	0	0	-1048	-1536	-488	1292	-280	-1012	261	89	85	27	5	122	0
1378	0	0	-906	-1555	-649	1230	-128	-1102	124	58	15	17	-13	34	0
1379	0	0	-722	-1577	-855	1149	66	-1216	-34	-81	34	-3	102	-32	0
1380	0	0	-617	-1588	-971	1102	177	-1279	-98	-209	31	-17	77	-192	0
1381	0	0	-441	-1610	-1169	1025	364	-1389	-83	-87	42	83	161	-87	0
1382	0	0	-605	-1633	-1028	1119	211	-1330	-159	-126	-46	-58	87	-87	0
1383	0	0	-597	-1685	-1088	1141	245	-1386	147	40	31	93	143	120	0
1384	0	0	-844	-1662	-818	1253	-13	-1240	217	139	23	64	124	259	0
1385	0	0	-899	-1579	-680	1239	-109	-1129	304	141	46	-5	29	238	0
1386	0	0	-995	-1526	-531	1260	-232	-1028	291	207	147	21	46	151	0
1387	0	0	-1065	-1581	-516	1323	-274	-1048	230	112	3	-11	-81	157	0
1388	0	0	-906	-1623	-717	1264	-94	-1170	54	85	29	19	-25	31	0
1389	0	0	-756	-1627	-871	1191	57	-1249	-58	-50	17	-19	-5	-75	0
1390	0	0	-603	-1586	-983	1094	190	-1284	-128	-114	-54	17	97	-159	0
1391	0	0	-559	-1608	-1049	1083	245	-1328	-162	-149	-69	7	85	-129	0
1392	0	0	-518	-1588	-1070	1053	276	-1329	-64	-54	-15	1	174	-104	0
1393	0	0	-559	-1532	-973	1045	207	-1252	-9	7	34	-11	36	100	0
1394	0	0	-714	-1528	-814	1121	50	-1171	194	106	-5	1	9	203	0
1395	0	0	-1040	-1645	-605	1342	-217	-1125	203	129	7	13	-104	242	0
1396	0	0	-1152	-1755	-603	1453	-274	-1179	345	178	21	69	-77	184	0
1397	0	0	-1149	-1676	-527	1412	-311	-1101	213	116	38	-44	0	120	0
1398	0	0	-949	-1637	-688	1293	-130	-1162	36	-5	-7	-46	-36	-1	0
1399	0	0	-761	-1649	-888	1205	63	-1268	-147	-69	-17	79	-44	-110	0
1400	0	0	-645	-1647	-1002	1146	178	-1324	-207	-116	-34	19	-56	-97	0
1401	0	0	-594	-1629	-1035	1111	220	-1332	-279	-71	-52	-62	9	-135	0
1402	0	0	-532	-1573	-1041	1052	254	-1307	-120	-122	-1	-21	87	-128	0
1403	0	0	-636	-1555	-919	1095	141	-1237	-25	25	-15	-36	50	58	0
1404	0	0	-759	-1567	-808	1163	24	-1187	133	139	17	64	-56	219	0
1405	0	0	-964	-1606	-642	1285	-161	-1124	240	145	1	-27	-25	197	0
1406	0	0	-1123	-1635	-512	1379	-305	-1073	180	135	-40	-64	-120	95	0
1407	0	0	-1160	-1685	-525	1422	-317	-1105	145	135	34	-64	-128	83	0
1408	0	0	-1026	-1660	-634	1343	-196	-1147	-64	100	-13	-62	-42	0	0
1409	0	0	-803	-1631	-828	1217	12	-1229	-129	-32	-155	-9	-36	-147	0
1410	0	0	-638	-1600	-962	1119	162	-1281	-170	-60	-23	48	17	-145	0
1411	0	0	-555	-1530	-975	1042	210	-1252	-298	-151	-89	-13	7	-176	0
1412	0	0	-498	-1530	-1032	1014	267	-1281	-106	-118	-38	-5	34	-81	0
1413	0	0	-666	-1608	-942	1137	138	-1275	-3	42	-34	-1	108	36	0
1414	0	0	-826	-1553	-727	1189	-49	-1140	95	93	-50	-44	-7	98	0
1415	0	0	-978	-1598	-620	1288	-179	-1109	219	186	56	-46	-71	217	0
1416	0	0	-1176	-1596	-420	1386	-378	-1008	157	98	48	-106	-197	162	0
1417	0	0	-1086	-1619	-533	1352	-276	-1076	180	135	31	-54	-141	79	0
1418	0	0	-1026	-1639	-613	1332	-206	-1126	5	27	-15	-95	-162	-81	0
1419	0	0	-877	-1629	-752	1253	-62	-1190	-182	-85	-89	-77	-69	-164	0
1420	0	0	-693	-1635	-942	1164	124	-1288	-230	-133	-159	-11	-40	-289	0
1421	0	0	-571	-1612	-1041	1091	235	-1326	-267	-108	-75	-42	79	-155	0
1422	0	0	-498	-1553	-1055	1025	278	-1304	-184	-79	-64	-95	98	-67	0
1423	0	0	-662	-1552	-890	1107	114	-1221	36	-7	-15	21	77	27	0
1424	0	0	-803	-1546	-743	1174	-30	-1144	172	97	-87	-46	-13	108	0
1425	0	0	-1038	-1573	-535	1305	-251	-1054	184	100	-23	-29	-91	195	0
1426	0	0	-1176	-1639	-463	1407	-356	-1051	141	98	13	-100	-135	190	0
1427	0	0	-1157	-1674	-517	1415	-320	-1095	118	126	-5	-126	-104	75	0
1428	0	0	-1058	-1676	-618	1367	-220	-1147	-32	0	-54	-54	-122	52	0
1429	0	0	-800	-1608	-808	1204	4	-1208	-207	-79	-91	-83	-112	-201	0
1430	0	0	-672	-1552	-880	1112	104	-1216	-279	-143	-89	-7	-81	-141	0
1431	0	0	-514	-1528	-1014	1021	250	-1271	-240	-118	-89	-46	-32	-174	0
1432	0	0	-613	-1604	-991	1108	189	-1297	-161	-141	-91	-62	58	-75	0
1433	0	0	-671	-1623	-952	1147	140	-1287	-95	-67	-112	-98	-19	-15	0
1434	0	0	-824	-1588	-764	1206	-30	-1176	114	129	-31	-77	17	147	0
1435	0	0	-981	-1584	-603	1282	-189	-1093	192	170	-29	-87	-54	157	0
1436	0	0	-1073	-1577	-504	1325	-284	-1040	246	162	21	-58	-98	242	0
1437	0	0	-1030	-1538	-508	1284	-261	-1023	195	170	-13	-27	-104	95	0
1438	0	0	-1001	-1524	-523	1262	-239	-1023	-1	40	-116	-64	-87	-38	0
1439	0	0	-850	-1614	-764	1232	-43	-1189	-223	-116	-95	-164	-151	-194	0
1440	0	0	-688	-1617	-929	1152	120	-1273	-304	-56	-137	-44	-19	-194	0
1441	0	0	-649	-1683	-1034	1166	192	-1358	-294	-192	-93	-54	-42	-128	0
1442	0	0	-613	-1681	-1068	1147	227	-1374	-182	-89	-83	-44	-25	-98	0
1443	0	0	-754	-1656	-902	1205	74	-1279	-46	-3	-19	-29	81	19	0
1444	0	0	-886	-1629	-743	1257	-71	-1186	131	44	-60	-128	-40	145	0
1445	0	0	-1005	-1610	-605	1307	-200	-1107	217	188	48	-44	-34	197	0
1446	0	0	-1211	-1612	-401	1411	-405	-1006	215	87	19	-89	-194	242	0
1447	0	0	-1141	-1579	-438	1360	-351	-1008	139	77	13	-129	-151	100	0
1448	0	0	-1017	-1515	-498	1266	-259	-1006	-13	-11	9	-81	-122	5	0
1449	0	0	-836	-1557	-721	1196	-57	-1139	-201	-81	-77	-93	-124	-126	0
1450	0	0	-734	-1641	-907	1187	86	-1274	-337	-48	-89	-118	11	-207	0
1451	0	0	-611	-1619	-1008	1115	198	-1313	-306	-180	-153	-91	11	-186	0
1452	0	0	-629	-1602	-973	1115	172	-1287	-275	-67	-89	-131	5	-32	0
1453	0	0	-790	-1637	-847	1213	28	-1242	-91	-11	-21	-143	-34	-3	0
1454	0	0	-900	-1606	-706	1253	-97	-1156	124	135	-64	-95	44	155	0
1455	0	0	-1075	-1606	-531	1340	-272	-1068	252	64	-15	-97	-128	201	0
1456	0	0	-1207	-1641	-434	1424	-386	-1037	184	207	46	-67	-145	184	0
1457	0	0	-1246	-1666	-420	1456	-413	-1043	85	62	1	-155	-168	48	0
1458	0	0	-1063	-1637	-574	1350	-244	-1105	-9	27	38	-145	-67	-129	0
1459	0	0	-885	-1499	-614	1192	-135	-1056	-246	-44	-110	-176	-34	-172	0
1460	0	0	-668	-1484	-816	1076	74	-1150	-285	-114	-104	-75	-79	-269	0
1461	0	0	-654	-1596	-942	1125	144	-1269	-345	-106	-79	-124	-5	-188	0
1462	0	0	-737	-1703	-966	1220	114	-1334	-195	-157	-46	-75	-29	-85	0
1463	0	0	-760	-1652	-892	1206	66	-1272	-147	7	-50	-157	-46	13	0
1464	0	0	-978	-1602	-624	1290	-177	-1113	81	25	-32	-157	-38	131	0
1465	0	0	-1039	-1617	-578	1328	-230	-1097	182	182	13	-143	-46	197	0
1466	0	0	-1187	-1666	-479	1426	-354	-1072	199	186	19	-97	-104	170	0
1467	0	0	-1272	-1691	-419	1481	-426	-1055	62	93	-64	-201	-104	32	0
1468	0	0	-1120	-1705	-585	1412	-267	-1145	-122	7	23	-149	-73	-40	0
1469	0	0	-865	-1631	-766	1248	-49	-1198	-188	-64	-5	-62	-56	-128	0
1470	0	0	-691	-1550	-859	1120	84	-1204	-320	-178	-81	-85	-46	-226	0
1471	0	0	-574	-1561	-987	1067	206	-1274	-306	-102	-91	-102	48	-157	0
1472	0	0	-658	-1610	-952	1134	147	-1281	-209	-145	-46	-100	25	-106	0
1473	0	0	-737	-1641	-904	1189	83	-1272	-25	-65	-23	-106	85	-40	0
1474	0	0	-928	-1643	-715	1285	-106	-1179	81	75	-9	-85	-21	122	0
1475	0	0	-1073	-1596	-523	1334	-275	-1059	195	155	13	-77	-44	149	0
1476	0	0	-1151	-1643	-492	1397	-329	-1067	232	194	75	-128	-46	217	0
1477	0	0	-1214	-1650	-436	1432	-389	-1043	104	162	31	-48	-120	83	0
1478	0	0	-1035	-1649	-614	1342	-210	-1131	-34	15	-11	-126	-79	-106	0
1479	0	0	-889	-1610	-721	1249	-84	-1165	-172	-69	-11	-73	-87	-100	0
1480	0	0	-741	-1656	-915	1198	87	-1285	-322	-131	-75	-145	67	-256	0
1481	0	0	-594	-1676	-1082	1135	244	-1379	-259	-133	0	-52	50	-155	0
1482	0	0	-708	-1652	-944	1180	118	-1298	-277	-108	-44	-143	65	-102	0
1483	0	0	-696	-1629	-933	1162	118	-1281	-100	62	-34	-25	40	40	0
1484	0	0	-937	-1631	-694	1284	-121	-1162	9	54	-31	-98	3	106	0
1485	0	0	-1046	-1643	-597	1344	-224	-1120	164	128	31	-149	-29	192	0
1486	0	0	-1208	-1621	-413	1414	-397	-1017	197	192	128	-118	-60	186	0
1487	0	0	-1195	-1567	-372	1381	-411	-969	29	126	17	-137	-112	79	0
1488	0	0	-981	-1555	-574	1268	-203	-1064	-40	67	3	-65	-13	-77	0
1489	0	0	-884	-1656	-772	1270	-56	-1214	-234	-143	-21	-67	-89	-209	0
1490	0	0	-778	-1751	-973	1264	97	-1362	-333	-77	-98	-100	27	-180	0
1491	0	0	-640	-1656	-1016	1148	188	-1336	-327	-31	-32	-29	102	-226	0
1492	0	0	-662	-1637	-975	1149	156	-1306	-300	-67	-71	-69	52	-93	0
1493	0	0	-716	-1623	-907	1169	95	-1265	-116	7	-42	-95	32	-11	0
1494	0	0	-999	-1676	-677	1337	-161	-1176	77	124	-7	-64	13	209	0
1495	0	0	-1071	-1662	-591	1366	-240	-1126	131	155	1	-108	-110	176	0
1496	0	0	-1201	-1631	-430	1416	-385	-1030	159	178	65	-112	-129	153	0
1497	0	0	-1201	-1616	-415	1408	-393	-1015	97	118	38	-153	-162	89	0
1498	0	0	-1047	-1596	-549	1321	-249	-1072	-85	15	-44	-112	-124	-52	0
1499	0	0	-884	-1561	-677	1222	-103	-1119	-244	-93	-25	-141	-71	-225	0
1500	0	0	-726	-1610	-884	1168	79	-1247	-322	-114	-114	-112	0	-252	0
1501	0	0	-654	-1689	-1035	1171	190	-1362	-341	-166	-62	-180	3	-242	0
1502	0	0	-650	-1666	-1016	1158	183	-1341	-271	-100	-93	-75	69	-128	0
1503	0	0	-757	-1633	-876	1195	59	-1254	-143	-50	-71	-56	-25	-89	0
1504	0	0	-924	-1571	-647	1247	-138	-1109	34	25	-27	-126	-54	143	0
1505	0	0	-1046	-1631	-585	1338	-230	-1108	205	129	65	-69	-1	118	0
1506	0	0	-1238	-1680	-442	1459	-398	-1061	120	93	-21	-147	-164	56	0
1507	0	0	-1232	-1699	-467	1465	-382	-1083	67	176	32	-64	-46	79	0
1508	0	0	-1119	-1683	-564	1401	-277	-1123	-56	-44	-25	-209	-93	-170	0
1509	0	0	-896	-1619	-723	1257	-86	-1171	-232	-81	-75	-85	-31	-236	0
1510	0	0	-755	-1596	-841	1175	43	-1218	-397	-195	-15	-155	-75	-285	0
1511	0	0	-603	-1590	-987	1096	192	-1288	-283	-275	-79	-124	-50	-234	0
1512	0	0	-689	-1614	-925	1151	118	-1269	-240	-110	-85	-56	56	-100	0
1513	0	0	-704	-1633	-929	1168	112	-1281	-48	-31	-44	-104	58	-48	0
1514	0	0	-958	-1660	-702	1309	-128	-1181	75	-1	31	-81	-40	106	0
1515	0	0	-1082	-1660	-578	1371	-252	-1119	147	85	34	-151	-19	120	0
1516	0	0	-1230	-1631	-401	1430	-414	-1016	178	155	77	-161	-42	166	0
1517	0	0	-1172	-1637	-465	1404	-353	-1051	67	151	42	-182	-133	31	0
1518	0	0	-1063	-1635	-572	1349	-245	-1103	-46	52	56	-91	-13	-27	0
1519	0	0	-873	-1575	-702	1224	-85	-1138	-252	-98	-62	-126	-95	-294	0
1520	0	0	-736	-1577	-841	1156	52	-1209	-360	-162	3	-155	40	-219	0
1521	0	0	-553	-1616	-1063	1084	255	-1339	-275	-143	-50	-54	42	-168	0
1522	0	0	-603	-1625	-1022	1114	209	-1323	-207	-62	-93	-65	56	-89	0
1523	0	0	-696	-1561	-865	1128	84	-1213	-135	13	-62	-141	69	-13	0
1524	0	0	-819	-1542	-723	1180	-48	-1132	114	141	52	-44	42	178	0
1525	0	0	-1048	-1614	-566	1331	-241	-1090	145	219	81	-139	0	240	0
1526	0	0	-1177	-1621	-444	1399	-366	-1032	197	131	65	-155	-71	137	0
1527	0	0	-1145	-1548	-403	1346	-371	-975	151	106	67	-67	-143	114	0
1528	0	0	-1050	-1536	-486	1293	-282	-1011	-139	120	-9	-135	-52	-64	0
1529	0	0	-799	-1503	-704	1151	-47	-1103	-192	-85	-25	-170	-3	-166	0
1530	0	0	-711	-1519	-808	1115	48	-1163	-308	-108	-77	-116	-25	-211	0
1531	0	0	-559	-1544	-985	1051	213	-1264	-296	-73	-11	-25	73	-143	0
1532	0	0	-626	-1561	-935	1093	154	-1248	-232	-135	-129	-89	-1	-149	0
1533	0	0	-670	-1575	-905	1122	117	-1240	-23	38	31	-56	71	7	0
1534	0	0	-939	-1513	-574	1226	-182	-1043	44	23	-69	-201	15	112	0
1535	0	0	-995	-1511	-516	1253	-239	-1013	244	180	48	-147	-73	131	0
1536	0	0	-1160	-1456	-296	1308	-432	-876	159	135	32	-108	-114	186	0
1537	0	0	-1158	-1487	-329	1322	-414	-908	67	46	15	-184	-116	64	0
1538	0	0	-943	-1447	-504	1195	-219	-975	-32	54	69	-131	-1	-133	0
1539	0	0	-883	-1507	-624	1195	-129	-1065	-213	-159	-65	-184	-97	-195	0
1540	0	0	-718	-1542	-824	1130	53	-1183	-349	-151	-77	-192	44	-314	0
1541	0	0	-563	-1542	-979	1052	208	-1260	-292	-128	-58	-98	38	-244	0
1542	0	0	-601	-1528	-927	1064	163	-1227	-219	-135	-3	-116	65	-139	0
1543	0	0	-735	-1536	-801	1135	33	-1168	-147	-83	-79	-87	5	-131	0
1544	0	0	-821	-1532	-711	1176	-55	-1121	98	75	48	-98	-19	75	0
1545	0	0	-1192	-1552	-360	1372	-416	-956	54	77	-50	-128	-100	77	0
1546	0	0	-1195	-1573	-378	1384	-408	-975	31	56	-50	-151	-215	11	0
1547	0	0	-1224	-1499	-275	1361	-474	-887	7	95	-17	-95	-95	-69	0
1548	0	0	-1052	-1478	-426	1265	-313	-952	-124	-102	-100	-228	-174	-232	0
1549	0	0	-867	-1501	-634	1184	-116	-1067	-242	-139	3	-100	-34	-180	0
1550	0	0	-752	-1528	-776	1140	12	-1152	-424	-219	-77	-147	-79	-323	0
1551	0	0	-549	-1536	-987	1042	219	-1261	-343	-141	-29	-110	-13	-312	0
1552	0	0	-635	-1573	-938	1104	151	-1255	-258	-131	-106	-52	5	-174	0
1553	0	0	-727	-1590	-863	1158	68	-1226	-205	-7	-62	-79	-25	-79	0
1554	0	0	-1008	-1619	-611	1313	-198	-1115	1	9	31	-197	-52	65	0
1555	0	0	-1090	-1656	-566	1373	-262	-1111	153	159	-9	-46	-83	52	0
1556	0	0	-1273	-1664	-391	1468	-441	-1027	166	143	38	-120	-106	133	0
1557	0	0	-1265	-1654	-389	1459	-438	-1021	60	145	-50	-77	-97	9	0
1558	0	0	-1085	-1635	-550	1360	-267	-1092	-91	13	15	-153	-126	-151	0
1559	0	0	-842	-1586	-744	1214	-49	-1165	-217	31	-75	-98	5	-172	0
1560	0	0	-725	-1584	-859	1154	67	-1221	-409	-118	-91	-85	21	-219	0
1561	0	0	-582	-1656	-1074	1119	246	-1365	-343	-145	-60	-126	62	-230	0
1562	0	0	-669	-1699	-1030	1184	180	-1364	-254	-89	34	-50	40	-83	0
1563	0	0	-783	-1654	-871	1218	44	-1262	-141	-13	-44	-56	36	-5	0
1564	0	0	-906	-1635	-729	1270	-88	-1182	112	81	40	-69	52	112	0
1565	0	0	-1138	-1621	-483	1379	-327	-1052	168	114	15	-56	-104	137	0
1566	0	0	-1214	-1588	-374	1401	-420	-981	205	199	106	-60	-124	106	0
1567	0	0	-1303	-1590	-287	1446	-508	-938	-9	38	65	-112	-161	-32	0
1568	0	0	-1050	-1602	-552	1326	-249	-1077	5	36	3	-116	-73	-93	0
1569	0	0	-997	-1637	-640	1317	-178	-1138	-250	-118	-81	-112	-137	-186	0
1570	0	0	-671	-1627	-956	1149	142	-1291	-261	-139	-21	-91	21	-211	0
1571	0	0	-582	-1619	-1037	1100	227	-1328	-316	-195	-7	-34	25	-228	0
1572	0	0	-600	-1581	-981	1090	190	-1281	-254	-75	-17	-69	-5	-129	0
1573	0	0	-827	-1643	-816	1235	-5	-1229	-116	-64	-5	-98	13	-13	0
1574	0	0	-946	-1683	-737	1314	-104	-1210	73	40	13	-122	-23	102	0
1575	0	0	-1098	-1633	-535	1365	-281	-1084	201	157	97	-40	-42	226	0
1576	0	0	-1228	-1604	-376	1416	-426	-990	137	159	95	-172	-116	147	0
1577	0	0	-1274	-1596	-322	1435	-476	-959	46	124	13	-143	-188	85	0
1578	0	0	-1062	-1581	-519	1321	-271	-1050	27	54	13	-93	-60	-81	0
1579	0	0	-933	-1600	-667	1266	-133	-1133	-236	-122	-36	-77	-110	-161	0
1580	0	0	-671	-1594	-923	1132	126	-1258	-240	-110	-15	-77	-11	-194	0
1581	0	0	-578	-1584	-1006	1081	214	-1295	-294	-141	-44	-112	50	-190	0
1582	0	0	-732	-1637	-905	1184	86	-1271	-246	-114	-52	-151	161	-93	0
1583	0	0	-726	-1602	-876	1164	75	-1239	-58	-25	27	-95	-32	-11	0
1584	0	0	-997	-1641	-644	1319	-176	-1142	79	69	11	-87	-69	83	0
1585	0	0	-1189	-1670	-481	1429	-354	-1075	219	141	-25	-73	-139	182	0
1586	0	0	-1302	-1658	-356	1480	-473	-1007	166	139	25	-97	-122	106	0
1587	0	0	-1320	-1680	-360	1500	-480	-1020	120	73	-1	-155	-124	83	0
1588	0	0	-1160	-1730	-570	1445	-295	-1150	-13	25	-36	-172	-79	-91	0
1589	0	0	-993	-1769	-776	1381	-108	-1272	-269	-56	-52	-203	-7	-170	0
1590	0	0	-898	-1823	-925	1360	13	-1374	-343	-155	-93	-137	3	-285	0
1591	0	0	-673	-1856	-1183	1264	255	-1519	-302	-223	-40	-40	23	-205	0
1592	0	0	-704	-1765	-1061	1234	178	-1413	-226	-124	-48	-131	62	-137	0
1593	0	0	-780	-1625	-845	1202	32	-1235	-77	-29	-67	-161	38	-56	0
1594	0	0	-799	-1437	-638	1118	-80	-1037	139	75	73	-73	34	147	0
1595	0	0	-993	-1212	-219	1102	-387	-715	120	106	-46	-145	-129	143	0
1596	0	0	-923	-1020	-97	971	-413	-558	201	172	40	-106	-98	147	0
1597	0	0	-919	-898	21	908	-470	-438	161	32	1	-176	-143	21	0
1598	0	0	-579	-564	15	571	-297	-274	27	13	-25	-188	-97	-77	0
1599	0	0	-232	-205	27	218	-129	-89	-215	-91	-79	-174	-7	-147	0
1600	0	0	174	238	64	-206	55	151	-325	-180	-91	-128	-38	-195	0
1601	0	0	508	597	89	-552	209	343	-267	-139	-32	-69	46	-211	0
1602	0	0	675	1080	405	-877	135	742	-228	-161	-118	-147	-15	-197	0
1603	0	0	862	1583	721	-1222	70	1152	-31	3	-60	-75	60	-27	0
1604	0	0	834	2044	1210	-1439	-188	1627	97	85	-46	-164	-71	143	0
1605	0	0	815	2287	1472	-1551	-328	1879	258	170	-65	-89	-83	112	0
1606	0	0	683	2347	1664	-1515	-490	2005	254	143	-15	-151	-135	155	0
1607	0	0	669	2176	1507	-1422	-419	1841	195	98	0	-54	-116	91	0
1608	0	0	787	2112	1325	-1449	-269	1718	-44	-13	-25	-137	-97	1	1
1609	75	0	983	1918	935	-1450	24	1426	-205	-64	-44	-40	-48	-209	0
1610	75	0	950	1654	704	-1302	123	1179	-267	-164	-60	-71	34	-205	0
1611	75	0	870	1129	259	-999	305	694	-271	-108	-124	17	52	-250	0
1612	75	0	514	616	102	-565	206	359	-269	-131	-54	-11	-48	-93	0
1613	75	0	135	25	-110	-80	122	-42	-73	-36	-32	1	-32	7	0
1614	75	0	-311	-543	-232	427	-39	-387	133	128	-54	62	64	102	0
1615	75	0	-749	-997	-248	873	-250	-622	164	108	-34	-83	-56	97	0
1616	75	0	-966	-1202	-236	1084	-365	-719	174	182	32	-114	-98	180	0
1617	75	0	-982	-1255	-273	1118	-354	-764	104	188	34	-46	-147	145	0
1618	75	0	-859	-1264	-405	1061	-227	-834	1	44	-40	-62	-174	-29	0
1619	75	0	-667	-1210	-543	938	-62	-876	-238	5	3	-27	-19	-137	0
1620	75	0	-414	-1162	-748	788	167	-955	-294	-98	-161	-52	-23	-238	0
1621	75	0	-277	-1181	-904	729	313	-1042	-269	-141	-29	-73	15	-170	0
1622	75	0	-362	-1196	-834	779	236	-1015	-199	-93	-64	-50	-3	-110	0
1623	75	0	-543	-1196	-653	869	55	-924	-23	-34	-58	-79	-17	-52	0
1624	75	0	-663	-1237	-574	950	-44	-905	128	153	5	-15	-31	174	0
1625	75	0	-944	-1229	-285	1086	-329	-757	151	73	-13	-46	-170	203	0
1626	75	0	-986	-1226	-240	1106	-373	-733	155	242	100	-116	-89	219	0
1627	75	0	-1071	-1288	-217	1179	-427	-752	83	120	23	-83	-122	11	0
1628	75	0	-904	-1352	-448	1128	-228	-900	25	17	38	-9	-157	-93	0
1629	75	0	-738	-1389	-651	1063	-43	-1020	-164	-48	-65	-21	-38	-143	0
1630	75	0	-499	-1414	-915	956	208	-1164	-246	-124	-122	-48	-38	-184	0
1631	75	0	-456	-1387	-931	921	237	-1159	-263	-164	-98	-71	9	-178	0
1632	75	0	-451	-1389	-938	920	243	-1163	-155	-108	-64	-135	60	-110	0
1633	75	0	-664	-1447	-783	1055	59	-1115	-93	17	-32	-58	-42	-21	0
1634	75	0	-784	-1420	-636	1102	-74	-1028	143	110	-67	25	-54	124	0
1635	75	0	-916	-1433	-517	1174	-199	-975	225	232	11	-56	-36	157	0
1636	75	0	-1153	-1385	-232	1269	-460	-808	192	153	48	-139	-102	147	0
1637	75	0	-1118	-1418	-300	1268	-409	-859	225	85	67	-89	-75	97	0
1638	75	0	-995	-1439	-444	1217	-275	-941	-17	-56	-36	-85	-104	-124	0
1639	75	0	-724	-1412	-688	1068	-18	-1050	-172	-69	1	-17	-81	-110	0
1640	75	0	-555	-1412	-857	983	151	-1134	-254	-145	-44	-83	40	-197	0
1641	75	0	-396	-1408	-1012	902	308	-1210	-170	-190	5	-13	25	-168	0
1642	75	0	-512	-1390	-878	951	183	-1134	-217	-153	-29	-9	0	-73	0
1643	75	0	-568	-1392	-824	980	128	-1108	-95	-19	-46	-62	11	9	0
1644	75	0	-754	-1398	-644	1076	-55	-1021	131	133	-7	-3	5	143	0
1645	75	0	-1013	-1420	-407	1216	-303	-913	199	164	-42	7	-62	197	0
1646	75	0	-1058	-1453	-395	1255	-331	-924	230	240	-1	25	-162	133	0
1647	75	0	-1102	-1431	-329	1266	-386	-880	100	219	21	-62	-9	91	0
1648	75	0	-924	-1449	-525	1186	-199	-987	-56	17	-3	-75	-85	-69	0
1649	75	0	-731	-1433	-702	1082	-14	-1067	-147	-50	-11	23	23	-126	0
1650	75	0	-557	-1443	-886	1000	164	-1164	-318	-133	-56	-65	-9	-261	0
1651	75	0	-429	-1431	-1002	930	286	-1216	-234	-108	-147	64	83	-219	0
1652	75	0	-481	-1394	-913	937	216	-1153	-197	-174	-97	38	34	-118	0
1653	75	0	-560	-1400	-840	980	140	-1120	17	-73	-29	0	23	-36	0
1654	75	0	-792	-1408	-616	1100	-88	-1012	161	98	-25	3	-32	164	0
1655	75	0	-968	-1387	-419	1177	-274	-903	225	159	44	-5	-128	226	0
1656	75	0	-1100	-1365	-265	1232	-417	-815	291	149	17	-5	-102	174	0
1657	75	0	-1055	-1326	-271	1190	-392	-798	159	145	29	0	-153	64	0
1658	75	0	-919	-1326	-407	1122	-256	-866	-19	-25	-34	-32	-42	-95	0
1659	75	0	-662	-1356	-694	1009	16	-1025	-149	-67	-19	13	-58	-153	0
1660	75	0	-536	-1379	-843	957	153	-1111	-252	-215	-15	-25	7	-254	0
1661	75	0	-379	-1385	-1006	882	313	-1195	-289	-139	-143	9	56	-285	0
1662	75	0	-472	-1389	-917	930	222	-1153	-225	-186	-56	31	34	-155	0
1663	75	0	-561	-1369	-808	965	123	-1088	-79	-44	-120	-5	-17	-44	0
1664	75	0	-732	-1354	-622	1043	-55	-988	81	102	19	-5	0	155	0
1665	75	0	-962	-1363	-401	1162	-280	-882	201	48	91	-23	-69	186	0
1666	75	0	-1028	-1390	-362	1209	-333	-876	261	131	110	0	-102	182	0
1667	75	0	-1028	-1338	-310	1183	-359	-824	85	38	17	-25	-114	62	0
1668	75	0	-833	-1325	-492	1079	-170	-908	19	3	93	104	-60	0	0
1669	75	0	-672	-1288	-616	980	-28	-952	-240	-155	-89	-50	-60	-259	0
1670	75	0	-429	-1276	-847	852	209	-1061	-308	-120	-65	23	5	-194	0
1671	75	0	-308	-1264	-956	786	324	-1110	-289	-116	-44	40	108	-242	0
1672	75	0	-363	-1292	-929	827	283	-1110	-207	-133	-60	-21	85	-104	0
1673	75	0	-469	-1309	-840	889	185	-1074	-162	-3	27	-67	64	-9	0
1674	75	0	-638	-1272	-634	955	-2	-953	108	108	40	27	40	147	0
1675	75	0	-824	-1262	-438	1043	-193	-850	244	93	32	-23	-50	205	0
1676	75	0	-968	-1249	-281	1108	-343	-765	254	172	79	-25	-79	178	0
1677	75	0	-995	-1284	-289	1139	-353	-786	170	93	46	-17	-122	93	0
1678	75	0	-797	-1274	-477	1035	-160	-875	-15	44	38	0	-58	-100	0
1679	75	0	-623	-1226	-603	924	-10	-914	-217	-112	25	-60	19	-164	0
1680	75	0	-419	-1241	-822	830	201	-1031	-281	-118	-81	79	81	-329	0
1681	75	0	-357	-1243	-886	800	264	-1064	-310	-226	-32	50	93	-292	0
1682	75	0	-324	-1220	-896	772	286	-1058	-178	-129	25	44	58	-110	0
1683	75	0	-538	-1224	-686	881	74	-955	-126	-100	-3	36	34	-56	0
1684	75	0	-652	-1228	-576	940	-38	-902	116	73	85	5	91	184	0
1685	75	0	-842	-1181	-339	1011	-251	-760	225	172	100	71	-36	211	0
1686	75	0	-891	-1129	-238	1010	-326	-683	254	149	137	13	-48	161	0
1687	75	0	-956	-1132	-176	1044	-390	-654	147	73	91	1	-64	25	0
1688	75	0	-759	-1156	-397	957	-181	-776	-32	-44	32	11	-135	-77	0
1689	75	0	-632	-1171	-539	901	-46	-855	-155	-186	27	1	25	-205	0
1690	75	0	-390	-1129	-739	759	174	-934	-333	-240	19	0	5	-252	0
1691	75	0	-328	-1154	-826	741	249	-990	-329	-258	15	27	67	-201	0
1692	75	0	-328	-1210	-882	769	277	-1046	-221	-176	34	-9	149	-120	0
1693	75	0	-372	-1113	-741	742	184	-927	-17	-91	34	0	85	-21	0
1694	75	0	-530	-1094	-564	812	17	-829	209	58	126	75	58	166	0
1695	75	0	-757	-1090	-333	923	-212	-711	271	143	114	-21	95	164	0
1696	75	0	-848	-1067	-219	957	-314	-643	318	141	188	0	-81	228	0
1697	75	0	-815	-1016	-201	915	-307	-608	180	36	133	-5	-38	98	0
1698	75	0	-734	-1032	-298	883	-218	-665	-31	36	0	5	-56	-186	0
1699	75	0	-558	-1072	-514	815	-22	-793	-172	-195	46	69	-11	-186	0
1700	75	0	-361	-1059	-698	710	168	-878	-323	-219	9	34	11	-294	0
1701	75	0	-225	-1032	-807	628	291	-919	-356	-192	85	-1	143	-285	0
1702	75	0	-242	-1018	-776	630	267	-897	-192	-149	0	52	133	-124	0
1703	75	0	-364	-1037	-673	700	154	-855	-114	-89	-3	42	48	-75	0
1704	75	0	-625	-1034	-409	829	-108	-721	106	62	110	62	85	81	0
1705	75	0	-708	-948	-240	828	-234	-594	242	64	91	15	0	176	0
1706	75	0	-780	-857	-77	818	-351	-467	232	126	36	31	-64	98	0
1707	75	0	-813	-880	-67	846	-373	-473	164	102	69	27	-104	15	0
1708	75	0	-681	-888	-207	784	-237	-547	11	-32	46	7	-40	-122	0
1709	75	0	-415	-886	-471	650	28	-678	-155	-135	126	-15	34	-164	0
1710	75	0	-165	-830	-665	497	250	-747	-244	-209	83	60	42	-188	0
1711	75	0	-115	-826	-711	470	298	-768	-298	-256	-19	91	52	-246	0
1712	75	0	-118	-820	-702	469	292	-761	-223	-162	-34	32	89	-201	0
1713	75	0	-269	-814	-545	541	138	-679	-77	17	3	40	147	-5	0
1714	75	0	-491	-770	-279	630	-106	-524	50	23	7	91	-32	104	0
1715	75	0	-593	-746	-153	669	-220	-449	261	170	112	19	-40	157	0
1716	75	0	-752	-731	21	741	-386	-355	194	112	97	50	-81	137	0
1717	75	0	-746	-721	25	733	-385	-348	133	97	62	-17	-54	-42	0
1718	75	0	-540	-708	-168	624	-186	-438	17	25	81	21	44	-50	0
1719	75	0	-338	-679	-341	508	1	-510	-252	-184	56	1	-65	-267	0
1720	75	0	-101	-653	-552	377	225	-602	-327	-184	34	64	42	-267	0
1721	75	0	-77	-649	-572	363	247	-610	-318	-178	-32	32	85	-302	0
1722	75	0	-31	-642	-611	336	290	-626	-232	-141	-31	32	91	-205	0
1723	75	0	-159	-638	-479	398	160	-558	-34	-9	62	98	131	-38	0
1724	75	0	-432	-649	-217	540	-107	-433	159	-15	62	60	38	87	0
1725	75	0	-487	-636	-149	561	-169	-392	244	95	56	3	-21	135	0
1726	75	0	-631	-560	71	595	-351	-244	254	213	143	32	-9	164	0
1727	75	0	-647	-541	106	594	-376	-217	128	32	17	-17	-153	25	0
1728	75	0	-438	-517	-79	477	-179	-298	5	19	79	38	-73	-44	0
1729	75	0	-266	-510	-244	388	-11	-377	-194	-67	17	34	13	-149	0
1730	75	0	-110	-525	-415	317	152	-470	-302	-215	-42	23	71	-292	0
1731	75	0	12	-488	-500	238	256	-494	-323	-201	-23	87	93	-228	0
1732	75	0	87	-465	-552	189	319	-508	-145	-129	23	5	157	-44	0
1733	75	0	-109	-512	-403	310	147	-457	-7	-116	-3	-7	77	-58	0
1734	75	0	-301	-500	-199	400	-51	-349	135	75	67	95	9	172	0
1735	75	0	-493	-488	5	490	-249	-241	211	89	54	-65	-48	225	0
1736	75	0	-534	-502	32	518	-283	-235	242	205	120	65	-11	129	0
1737	75	0	-627	-525	102	576	-364	-211	139	56	58	17	-102	91	0
1738	75	0	-508	-599	-91	553	-208	-345	15	9	34	-83	13	-31	0
1739	75	0	-260	-574	-314	417	27	-444	-186	-85	13	32	69	-221	0
1740	75	0	-62	-541	-479	301	208	-510	-294	-234	-32	32	52	-182	0
1741	75	0	59	-587	-646	264	352	-616	-294	-129	3	5	104	-223	0
1742	75	0	-68	-630	-562	349	247	-596	-221	-161	-1	112	46	-104	0
1743	75	0	-202	-659	-457	430	127	-558	-91	-102	-31	-19	38	-89	0
1744	75	0	-367	-702	-335	534	-16	-518	155	145	77	19	69	129	0
1745	75	0	-710	-750	-40	730	-335	-395	256	64	21	-1	-102	145	0
1746	75	0	-700	-816	-116	758	-292	-466	291	207	95	36	-120	230	0
1747	75	0	-772	-843	-71	807	-350	-457	122	135	5	-58	-106	62	0
1748	75	0	-642	-905	-263	773	-189	-584	13	5	36	-5	-44	-64	0
1749	75	0	-444	-938	-494	691	25	-716	-174	-131	9	-17	-1	-174	0
1750	75	0	-305	-987	-682	646	188	-834	-289	-133	-34	-15	54	-192	0
1751	75	0	-254	-1028	-774	641	260	-901	-265	-182	-44	31	95	-242	0
1752	75	0	-277	-1113	-836	695	279	-974	-211	-129	-42	5	69	-85	0
1753	75	0	-322	-1115	-793	718	235	-954	-48	23	11	62	50	31	0
1754	75	0	-644	-1140	-496	892	-74	-818	155	36	-13	-1	11	116	0
1755	75	0	-794	-1160	-366	977	-214	-763	258	195	54	0	-19	195	0
1756	75	0	-925	-1183	-258	1054	-333	-720	287	131	62	0	-54	137	0
1757	75	0	-892	-1204	-312	1048	-290	-758	172	145	-9	-5	-81	64	0
1758	75	0	-778	-1228	-450	1003	-164	-839	75	0	-40	-62	-77	-153	0
1759	75	0	-593	-1264	-671	928	39	-967	-172	5	-40	62	-11	-129	0
1760	75	0	-468	-1292	-824	880	178	-1058	-267	-234	-77	21	5	-221	0
1761	75	0	-334	-1309	-975	821	320	-1142	-318	-131	-67	38	56	-195	0
1762	75	0	-328	-1363	-1035	845	353	-1199	-131	-93	-75	75	54	0	0
1763	75	0	-534	-1348	-814	941	140	-1081	-58	32	-81	-3	5	48	0
1764	75	0	-767	-1381	-614	1074	-76	-997	106	29	-67	-7	-40	124	0
1765	75	0	-924	-1385	-461	1154	-231	-923	232	145	-1	75	-60	279	0
1766	75	0	-1040	-1402	-362	1221	-339	-882	201	199	-52	31	-106	124	0
1767	75	0	-999	-1410	-411	1204	-294	-910	176	153	-25	34	-106	73	0
1768	75	0	-807	-1425	-618	1116	-94	-1021	67	100	-40	67	-67	-29	0
1769	75	0	-679	-1420	-741	1049	31	-1080	-195	-97	-114	-13	-27	-223	0
1770	75	0	-486	-1520	-1034	1003	274	-1277	-228	-139	-19	-15	75	-207	0
1771	75	0	-479	-1520	-1041	999	281	-1280	-370	-194	-46	17	44	-254	0
1772	75	0	-398	-1410	-1012	904	307	-1211	-205	-141	-50	-32	13	-137	0
1773	75	0	-496	-1363	-867	929	185	-1115	-42	-104	11	-11	54	56	0
1774	75	0	-673	-1416	-743	1044	35	-1079	110	31	1	7	-17	100	0
1775	75	0	-873	-1449	-576	1161	-148	-1012	250	190	75	15	-67	294	0
1776	75	0	-1116	-1482	-366	1299	-375	-924	190	242	-50	-36	-170	223	0
1777	75	0	-956	-1468	-512	1212	-222	-990	190	124	-25	87	-114	147	0
1778	75	0	-920	-1455	-535	1187	-192	-995	64	9	-9	0	-100	15	0
1779	75	0	-623	-1443	-820	1033	98	-1131	-174	-83	-116	79	-83	-170	0
1780	75	0	-508	-1472	-964	990	228	-1218	-261	-188	-161	93	67	-236	0
1781	75	0	-333	-1458	-1125	895	396	-1291	-298	-87	-91	102	36	-162	0
1782	75	0	-380	-1445	-1065	912	342	-1255	-170	-159	-73	89	46	-100	0
1783	75	0	-468	-1449	-981	958	256	-1215	-50	0	-29	32	50	27	0
1784	75	0	-820	-1423	-603	1121	-108	-1013	104	-5	19	19	-120	203	0
1785	75	0	-862	-1447	-585	1154	-138	-1016	263	197	104	52	3	289	0
1786	75	0	-1067	-1451	-384	1259	-341	-917	296	143	17	-34	-112	145	0
1787	75	0	-1009	-1431	-422	1220	-293	-926	217	182	25	-46	1	83	0
1788	75	0	-883	-1451	-568	1167	-157	-1009	75	91	-65	32	-5	-7	0
1789	75	0	-664	-1474	-810	1069	73	-1142	-205	-87	-60	-3	-65	-162	0
1790	75	0	-504	-1468	-964	986	230	-1216	-256	-102	-71	-27	0	-168	0
1791	75	0	-392	-1439	-1047	915	327	-1243	-273	-225	-98	38	0	-261	0
1792	75	0	-387	-1455	-1068	921	340	-1261	-188	-129	29	-29	91	-128	0
1793	75	0	-642	-1447	-805	1044	81	-1126	-89	-40	-100	1	13	-36	0
1794	75	0	-772	-1445	-673	1108	-49	-1059	137	79	5	-40	-54	188	0
1795	75	0	-953	-1445	-492	1199	-230	-968	250	182	50	46	-71	246	0
1796	75	0	-1106	-1447	-341	1276	-382	-894	289	170	-19	-23	-118	178	0
1797	75	0	-1044	-1480	-436	1262	-304	-958	110	182	56	-7	-89	52	0
1798	75	0	-980	-1468	-488	1224	-246	-978	-7	-36	-46	42	-114	-38	0
1799	75	0	-685	-1462	-777	1073	46	-1119	-217	-98	-40	-15	-29	-223	0
1800	75	0	-522	-1449	-927	985	202	-1188	-298	-176	-71	32	5	-292	0
1801	75	0	-419	-1458	-1039	938	310	-1248	-304	-221	-110	-3	40	-254	0
1802	75	0	-421	-1449	-1028	935	303	-1238	-223	-114	-5	19	52	-100	0
1803	75	0	-582	-1429	-847	1005	132	-1138	-75	-46	-19	-19	-50	19	0
1804	75	0	-675	-1435	-760	1055	42	-1097	180	126	42	17	-5	166	0
1805	75	0	-949	-1468	-519	1208	-215	-993	259	141	15	5	-62	236	0
1806	75	0	-1067	-1499	-432	1283	-317	-965	271	126	87	-27	-58	250	0
1807	75	0	-1079	-1468	-389	1273	-345	-928	139	102	15	-60	-73	81	0
1808	75	0	-894	-1464	-570	1179	-162	-1017	13	-32	64	-32	-42	-13	0
1809	75	0	-720	-1449	-729	1084	4	-1089	-186	-124	-83	-15	-50	-244	0
1810	75	0	-456	-1435	-979	945	261	-1207	-250	-85	44	5	56	-151	0
1811	75	0	-433	-1435	-1002	934	284	-1218	-302	-205	-48	5	50	-244	0
1812	75	0	-447	-1453	-1006	950	279	-1229	-217	-137	-46	-25	29	-118	0
1813	75	0	-558	-1431	-873	994	157	-1152	-64	19	46	36	75	5	0
1814	75	0	-793	-1497	-704	1145	-44	-1100	178	73	23	-1	-9	178	0
1815	75	0	-965	-1486	-521	1225	-222	-1003	265	153	95	23	-15	254	0
1816	75	0	-1135	-1493	-358	1314	-388	-925	287	122	65	17	-87	199	0
1817	75	0	-1005	-1433	-428	1219	-288	-930	147	153	34	0	-65	65	0
1818	75	0	-904	-1404	-500	1154	-202	-952	21	-15	36	-17	-52	-46	0
1819	75	0	-693	-1414	-721	1053	14	-1067	-190	-71	-58	1	0	-176	0
1820	75	0	-545	-1443	-898	994	176	-1170	-244	-213	32	13	7	-254	0
1821	75	0	-446	-1470	-1024	958	289	-1247	-248	-184	-89	0	25	-281	0
1822	75	0	-442	-1439	-997	940	277	-1218	-174	-93	-67	89	106	-112	0
1823	75	0	-582	-1402	-820	992	119	-1111	-54	-93	21	-48	11	-50	0
1824	75	0	-687	-1402	-715	1044	14	-1058	170	29	95	31	19	131	0
1825	75	0	-902	-1410	-508	1156	-197	-959	256	118	48	-25	-64	225	0
1826	75	0	-1042	-1412	-370	1227	-336	-891	230	135	97	-56	-81	194	0
1827	75	0	-1042	-1408	-366	1225	-338	-887	230	67	58	-1	-122	83	0
1828	75	0	-892	-1400	-508	1146	-192	-954	-15	-69	0	-118	-56	-79	0
1829	75	0	-642	-1412	-770	1027	64	-1091	-145	-112	-21	3	60	-170	0
1830	75	0	-528	-1412	-884	970	178	-1148	-275	-230	-67	38	7	-254	0
1831	75	0	-359	-1414	-1055	886	348	-1234	-244	-211	-73	52	67	-194	0
1832	75	0	-402	-1439	-1037	920	317	-1238	-197	-161	-25	29	97	-122	0
1833	75	0	-545	-1437	-892	991	173	-1164	-77	-93	15	7	56	32	0
1834	75	0	-640	-1425	-785	1032	72	-1105	170	93	32	98	17	159	0
1835	75	0	-931	-1445	-514	1188	-208	-979	213	95	71	-3	-56	234	0
1836	75	0	-1024	-1437	-413	1230	-305	-925	248	128	54	3	-67	199	0
1837	75	0	-1088	-1435	-347	1261	-370	-891	100	91	48	-11	-110	29	0
1838	75	0	-916	-1445	-529	1180	-193	-987	-31	-11	40	40	21	-83	0
1839	75	0	-586	-1451	-865	1018	139	-1158	-87	-128	-3	60	-44	-180	0
1840	75	0	-518	-1427	-909	972	195	-1168	-252	-180	-91	79	11	-265	0
1841	75	0	-328	-1429	-1101	878	386	-1265	-283	-170	19	-21	81	-199	0
1842	75	0	-403	-1435	-1032	919	314	-1233	-232	-114	3	67	67	-112	0
1843	75	0	-497	-1410	-913	953	208	-1161	-104	-48	17	21	44	7	0
1844	75	0	-704	-1412	-708	1058	2	-1060	155	69	75	34	42	126	0
1845	75	0	-961	-1451	-490	1206	-235	-970	228	157	135	-46	-1	197	0
1846	75	0	-1065	-1458	-393	1261	-336	-925	225	131	56	9	-128	85	0
1847	75	0	-1024	-1456	-432	1240	-296	-944	213	145	97	77	-13	141	0
1848	75	0	-887	-1455	-568	1171	-159	-1011	11	-42	32	-62	-64	-106	0
1849	75	0	-646	-1476	-830	1061	92	-1153	-116	-65	48	118	91	-145	0
1850	75	0	-455	-1425	-970	940	257	-1197	-343	-170	-54	-77	5	-271	0
1851	75	0	-403	-1404	-1001	903	299	-1202	-259	-164	56	116	120	-135	0
1852	75	0	-462	-1451	-989	956	263	-1220	-250	-223	-38	15	-15	-97	0
1853	75	0	-536	-1453	-917	994	190	-1185	-62	-65	56	19	104	46	0
1854	75	0	-774	-1468	-694	1121	-40	-1081	108	69	-15	71	58	157	0
1855	75	0	-948	-1487	-539	1217	-204	-1013	312	161	110	25	7	176	0
1856	75	0	-1057	-1487	-430	1272	-313	-958	275	186	118	60	-36	211	0
1857	75	0	-1014	-1495	-481	1254	-266	-988	178	124	87	64	-34	106	0
1858	75	0	-888	-1462	-574	1175	-157	-1018	-5	-7	32	19	-44	-11	0
1859	75	0	-712	-1453	-741	1082	14	-1097	-186	-153	-44	5	-102	-271	0
1860	75	0	-450	-1412	-962	931	256	-1187	-287	-178	56	-7	75	-213	0
1861	75	0	-409	-1406	-997	907	294	-1201	-312	-259	7	40	60	-242	0
1862	75	0	-366	-1392	-1026	879	330	-1209	-211	-145	0	-1	65	-161	0
1863	75	0	-550	-1423	-873	986	161	-1148	-93	-64	71	23	23	81	0
1864	75	0	-774	-1449	-675	1111	-49	-1062	157	13	13	42	44	157	0
1865	75	0	-972	-1484	-512	1228	-230	-998	263	135	83	-17	-44	194	0
1866	75	0	-1072	-1487	-415	1279	-328	-951	296	176	77	85	-95	182	0
1867	75	0	-1048	-1474	-426	1261	-311	-950	184	79	77	-50	-91	58	0
1868	75	0	-867	-1435	-568	1151	-149	-1001	-11	25	15	38	19	-64	0
1869	75	0	-633	-1453	-820	1043	93	-1136	-137	-75	67	23	83	-172	0
1870	75	0	-484	-1455	-971	969	243	-1213	-261	-215	-13	27	93	-265	0
1871	75	0	-382	-1466	-1084	924	351	-1275	-254	-174	-29	0	106	-228	0
1872	75	0	-381	-1455	-1074	918	346	-1264	-215	-91	27	9	56	-98	0
1873	75	0	-624	-1491	-867	1057	121	-1179	-25	-95	34	19	36	52	0
1874	75	0	-730	-1507	-777	1118	23	-1142	180	62	3	7	60	69	0
1875	75	0	-939	-1486	-547	1212	-196	-1016	271	209	89	44	50	277	0
1876	75	0	-1076	-1458	-382	1267	-347	-920	182	133	-15	-64	-52	79	0
1877	75	0	-947	-1416	-469	1181	-239	-942	242	135	56	19	-67	120	0
1878	75	0	-919	-1427	-508	1173	-205	-967	27	-38	-27	3	-83	-79	0
1879	75	0	-634	-1429	-795	1031	80	-1112	-143	-129	3	0	46	-209	0
1880	75	0	-489	-1427	-938	958	224	-1182	-372	-135	-108	-3	48	-269	0
1881	75	0	-351	-1433	-1082	892	365	-1257	-273	-153	-3	62	114	-118	0
1882	75	0	-394	-1443	-1049	918	327	-1246	-182	-157	-42	34	58	-126	0
1883	75	0	-456	-1441	-985	948	264	-1213	31	-58	85	50	95	19	0
1884	75	0	-780	-1478	-698	1129	-41	-1088	139	60	25	-25	-58	240	0
1885	75	0	-935	-1509	-574	1222	-180	-1041	283	178	52	9	-25	205	0
1886	75	0	-1026	-1474	-448	1250	-289	-961	287	157	77	95	-71	207	0
1887	75	0	-1042	-1482	-440	1262	-301	-961	162	149	25	25	-69	40	0
1888	75	0	-875	-1464	-589	1169	-143	-1026	-56	3	-38	36	-29	-60	0
1889	75	0	-686	-1456	-770	1071	42	-1113	-190	-137	9	42	36	-162	0
1890	75	0	-429	-1472	-1043	950	307	-1257	-267	-64	0	-5	65	-203	0
1891	75	0	-424	-1456	-1032	940	304	-1244	-308	-226	19	-1	118	-162	0
1892	75	0	-421	-1468	-1047	944	313	-1257	-261	-166	-89	7	-1	-131	0
1893	75	0	-520	-1462	-942	991	211	-1202	-1	52	7	98	147	87	0
1894	75	0	-732	-1480	-748	1106	8	-1114	190	21	27	38	-62	100	0
1895	75	0	-941	-1464	-523	1202	-209	-993	269	151	19	58	-5	188	0
1896	75	0	-1059	-1456	-397	1257	-331	-926	279	100	65	-15	-60	168	0
1897	75	0	-987	-1437	-450	1212	-268	-943	164	137	40	-5	-62	83	0
1898	75	0	-920	-1482	-562	1201	-179	-1022	62	42	19	27	-40	-32	0
1899	75	0	-661	-1456	-795	1058	67	-1125	-172	-170	-31	5	-58	-186	0
1900	75	0	-466	-1445	-979	955	256	-1212	-298	-83	-15	52	118	-209	0
1901	75	0	-404	-1480	-1076	942	336	-1278	-273	-174	-81	-15	69	-234	0
1902	75	0	-458	-1505	-1047	981	294	-1276	-219	-32	-60	-44	147	-129	0
1903	75	0	-557	-1468	-911	1012	177	-1189	-46	25	-141	17	-3	-36	0
1904	75	0	-829	-1482	-653	1155	-88	-1067	116	69	19	17	-5	172	0
1905	75	0	-921	-1468	-547	1194	-187	-1007	254	155	36	44	-71	178	0
1906	75	0	-1139	-1455	-316	1297	-411	-885	178	137	-3	-69	-85	110	0
1907	75	0	-998	-1422	-424	1210	-287	-923	182	151	64	32	-65	100	0
1908	75	0	-929	-1437	-508	1183	-210	-972	-64	21	-5	27	-98	-36	0
1909	75	0	-662	-1474	-812	1068	75	-1143	-188	-98	-34	0	7	-190	0
1910	75	0	-488	-1458	-970	973	241	-1214	-225	-122	-91	91	13	-176	0
1911	75	0	-528	-1478	-950	1003	211	-1214	-395	-192	-149	-3	-3	-182	0
1912	75	0	-355	-1466	-1111	910	378	-1288	-116	-118	-15	71	9	-75	0
1913	75	0	-644	-1474	-830	1059	93	-1152	-62	-13	-7	9	75	23	0
1914	75	0	-780	-1445	-665	1112	-57	-1055	153	0	79	-54	3	75	0
1915	75	0	-978	-1476	-498	1227	-240	-987	289	131	48	23	-52	219	0
1916	75	0	-1121	-1429	-308	1275	-406	-868	242	151	48	-13	-151	223	0
1917	75	0	-1007	-1441	-434	1224	-286	-937	164	114	-5	27	-166	93	0
1918	75	0	-932	-1455	-523	1193	-204	-989	67	-15	-21	42	29	-15	0
1919	75	0	-644	-1468	-824	1056	90	-1146	-194	-114	-52	3	-54	-217	0
1920	75	0	-461	-1462	-1001	961	270	-1231	-213	-65	-38	56	162	-219	0
1921	75	0	-431	-1435	-1004	933	286	-1219	-362	-261	-100	-7	-5	-230	0
1922	75	0	-376	-1410	-1034	893	329	-1222	-182	-108	-9	27	131	-85	0
1923	75	0	-576	-1416	-840	996	132	-1128	-67	-27	-27	32	34	34	0
1924	75	0	-699	-1443	-744	1071	22	-1093	205	67	79	91	-42	209	0
1925	75	0	-966	-1433	-467	1199	-249	-950	226	124	5	-11	-87	209	0
1926	75	0	-1063	-1414	-351	1238	-356	-882	228	151	79	-32	-95	126	0
1927	75	0	-983	-1425	-442	1204	-270	-933	199	188	85	-15	-50	65	0
1928	75	0	-937	-1416	-479	1176	-229	-947	-11	-81	0	13	-67	-5	0
1929	75	0	-585	-1423	-838	1004	126	-1130	-159	-85	-40	13	71	-223	0
1930	75	0	-516	-1435	-919	975	201	-1177	-250	-180	-36	-58	89	-188	0
1931	75	0	-385	-1422	-1037	903	326	-1229	-298	-209	-64	-27	46	-195	0
1932	75	0	-415	-1400	-985	907	285	-1192	-219	-67	-114	25	89	-128	0
1933	75	0	-527	-1359	-832	943	152	-1095	-104	-73	7	-36	-32	3	0
1934	75	0	-673	-1307	-634	990	-19	-970	100	153	9	9	19	133	0
1935	75	0	-871	-1243	-372	1057	-249	-807	246	124	50	-46	-69	250	0
1936	75	0	-933	-1245	-312	1089	-310	-778	323	205	44	58	-73	149	0
1937	75	0	-995	-1305	-310	1150	-342	-807	112	38	93	-44	-98	42	0
1938	75	0	-836	-1340	-504	1088	-166	-922	-15	71	19	27	-48	-27	0
1939	75	0	-690	-1367	-677	1028	-6	-1022	-192	-182	-73	32	-108	-263	0
1940	75	0	-454	-1377	-923	915	234	-1150	-292	-209	-5	-32	-7	-263	0
1941	75	0	-382	-1369	-987	875	302	-1178	-337	-226	-67	0	102	-188	0
1942	75	0	-390	-1387	-997	888	303	-1192	-259	-178	-17	-114	58	-75	0
1943	75	0	-512	-1412	-900	962	194	-1156	-21	-64	0	44	25	32	0
1944	75	0	-772	-1392	-620	1082	-76	-1006	149	75	21	31	-56	143	0
1945	75	0	-913	-1328	-415	1120	-249	-871	195	118	-44	-23	-95	178	0
1946	75	0	-993	-1348	-355	1170	-319	-851	230	172	44	52	-69	135	0
1947	75	0	-1052	-1356	-304	1204	-374	-830	133	64	71	-7	-129	69	0
1948	75	0	-795	-1340	-545	1067	-125	-942	32	27	21	65	5	-11	0
1949	75	0	-706	-1309	-603	1007	-51	-956	-201	-188	-60	-36	-91	-252	0
1950	75	0	-462	-1375	-913	918	225	-1144	-258	-203	-34	89	75	-263	0
1951	75	0	-428	-1398	-970	913	271	-1184	-252	-236	-44	9	69	-259	0
1952	75	0	-402	-1422	-1020	912	309	-1221	-298	-137	-13	21	62	-145	0
1953	75	0	-629	-1379	-750	1004	60	-1064	-161	-52	-87	-9	11	25	0
1954	75	0	-695	-1377	-682	1036	-6	-1029	129	52	-48	-23	-69	174	0
1955	75	0	-903	-1455	-552	1179	-175	-1003	287	226	139	46	-5	312	0
1956	75	0	-1126	-1451	-325	1288	-400	-888	223	178	27	-71	-137	153	0
1957	75	0	-1009	-1406	-397	1207	-306	-901	157	139	36	-9	-69	114	0
1958	75	0	-933	-1468	-535	1200	-199	-1001	7	-21	-25	-40	-17	-31	0
1959	75	0	-687	-1515	-828	1101	70	-1171	-159	-141	-79	-36	-3	-192	0
1960	75	0	-531	-1528	-997	1029	233	-1262	-298	-172	-25	-13	52	-201	0
1961	75	0	-424	-1520	-1096	972	336	-1308	-308	-209	-67	-48	75	-246	0
1962	75	0	-380	-1423	-1043	901	331	-1233	-221	-89	-32	29	87	3	0
1963	75	0	-569	-1377	-808	973	119	-1092	-85	-131	-48	-32	-27	-42	0
1964	75	0	-681	-1416	-735	1048	27	-1075	145	133	87	31	-29	225	0
1965	75	0	-999	-1478	-479	1238	-260	-978	236	153	62	-54	-11	252	0
1966	75	0	-1100	-1460	-360	1280	-370	-910	258	112	36	-36	-176	192	0
1967	75	0	-1117	-1491	-374	1304	-371	-932	209	87	42	-67	-40	116	0
1968	75	0	-999	-1491	-492	1245	-253	-991	-69	-25	-52	-85	-44	-97	0
1969	75	0	-714	-1493	-779	1103	32	-1136	-182	-108	-46	-102	52	-215	0
1970	75	0	-526	-1441	-915	983	194	-1178	-207	-161	-110	-50	44	-256	0
1971	75	0	-436	-1462	-1026	949	295	-1244	-358	-143	-98	-58	38	-211	0
1972	75	0	-388	-1499	-1111	943	361	-1305	-102	-124	-3	-17	141	-15	0
1973	75	0	-633	-1478	-845	1055	106	-1161	-79	-95	-58	-38	7	-25	0
1974	75	0	-803	-1495	-692	1149	-55	-1093	79	93	-85	-17	-38	155	0
1975	75	0	-1011	-1497	-486	1254	-262	-991	230	172	3	-85	3	201	0
1976	75	0	-1143	-1486	-343	1314	-400	-914	263	155	-46	-3	-122	108	0
1977	75	0	-1082	-1464	-382	1273	-350	-923	120	104	31	-112	-106	-13	0
1978	75	0	-928	-1422	-494	1175	-217	-958	-21	69	-17	0	-58	-36	0
1979	75	0	-740	-1548	-808	1144	34	-1178	-203	-95	-42	-27	-48	-145	0
1980	75	0	-563	-1542	-979	1052	208	-1260	-238	-161	-106	-46	69	-190	0
1981	75	0	-410	-1451	-1041	930	315	-1246	-232	-124	-139	62	79	-192	0
1982	75	0	-413	-1439	-1026	926	306	-1232	-215	-77	-120	-23	81	-108	0
1983	75	0	-553	-1513	-960	1033	203	-1236	-54	-71	-46	36	29	56	0
1984	75	0	-834	-1503	-669	1168	-82	-1086	161	147	1	21	-7	238	0
1985	75	0	-937	-1460	-523	1198	-207	-991	238	153	-54	-50	-98	192	0
1986	75	0	-1063	-1441	-378	1252	-342	-909	289	215	-40	62	-81	209	0
1987	75	0	-1065	-1441	-376	1253	-344	-908	135	149	-46	-19	-164	81	0
1988	75	0	-925	-1456	-531	1190	-197	-993	13	-52	-97	-52	-114	13	0
1989	75	0	-628	-1528	-900	1078	136	-1214	-159	-1	-79	-11	-13	-104	0
1990	75	0	-577	-1579	-1002	1078	212	-1290	-232	-172	-85	112	-15	-162	0
1991	75	0	-419	-1581	-1162	1000	371	-1371	-250	-149	-97	3	-1	-159	0
1992	75	0	-564	-1627	-1063	1095	249	-1345	-182	-188	-69	-64	75	-50	0
1993	75	0	-636	-1654	-1018	1145	191	-1336	-52	-50	-46	-29	48	21	0
1994	75	0	-789	-1594	-805	1191	8	-1199	186	151	-11	46	19	219	0
1995	75	0	-964	-1534	-570	1249	-197	-1052	256	166	-64	-38	-143	258	0
1996	75	0	-1024	-1462	-438	1243	-293	-950	360	199	-23	104	-95	221	0
1997	75	0	-982	-1371	-389	1176	-296	-880	153	75	-97	29	-203	91	0
1998	75	0	-751	-1185	-434	968	-158	-809	46	-40	-17	9	-149	31	0
1999	75	0	-458	-987	-529	722	35	-758	-203	-69	-151	-29	-7	-209	0
[truncated: 31,397 more rows]
