# Supplementary material for: A Robust and Real-Time Capable Envelope-Based Algorithm for Heart Sound Classification: Validation under Different Physiological Conditions
Source: Sensors (Basel). 2020 Feb 11;20(4):972. doi: 10.3390/s20040972 (PMC7070375; doi:10.3390/s20040972)
Supplement: Supplementary file 1 [file sensors-20-00972-s001.zip › Messungen/at/at09_unfiltered.csv]

Dataset No.	Pulse (bpm)	Pacer Bit	leadI (�V)	leadII (�V)	leadIII (�V)	lead_avR (�V)	lead_avL (�V)	lead_avF (�V)	V1 (�V)	V2 (�V)	V3 (�V)	V4 (�V)	V5 (�V)	V6 (�V)	R-Wave
1	0	0	-800	-2029	-1229	1414	214	-1629	-89	-79	5	77	65	-93	0
2	0	0	-598	-2035	-1437	1316	419	-1736	-161	-64	42	38	159	-79	0
3	0	0	-635	-2037	-1402	1336	383	-1719	-126	-77	0	-9	161	-27	0
4	0	0	-721	-2038	-1317	1379	298	-1677	-42	-97	34	-3	147	60	0
5	0	0	-950	-2038	-1088	1494	69	-1563	114	95	-9	9	19	139	0
6	0	0	-1245	-2052	-807	1648	-219	-1429	69	122	27	-65	-89	149	0
7	0	0	-1371	-2044	-673	1707	-349	-1358	172	81	69	-83	-174	75	0
8	0	0	-1464	-2044	-580	1754	-442	-1312	128	89	38	-62	-217	58	0
9	0	0	-1362	-2031	-669	1696	-346	-1350	15	11	62	-65	-128	-44	1
10	0	0	-1086	-2044	-958	1565	-64	-1501	-46	-73	-31	36	-58	-116	0
11	0	0	-776	-2029	-1253	1402	238	-1641	-97	-91	-27	60	129	-143	0
12	0	0	-687	-2027	-1340	1357	326	-1683	-126	-44	-56	83	126	-79	0
13	0	0	-522	-2029	-1507	1275	492	-1768	-71	-31	9	116	112	-27	0
14	0	0	-735	-2019	-1284	1377	274	-1651	23	-71	-9	65	98	81	0
15	0	0	-906	-2013	-1107	1459	100	-1560	122	17	48	-9	-1	81	0
16	0	0	-1156	-2009	-853	1582	-151	-1431	223	73	50	23	-38	170	0
17	0	0	-1393	-2031	-638	1712	-377	-1334	143	108	52	-19	-118	114	0
18	0	0	-1415	-2029	-614	1722	-400	-1321	131	112	-9	-81	-135	-17	0
19	0	0	-1265	-2035	-770	1650	-247	-1402	73	48	17	52	-60	-9	0
20	0	0	-1059	-2038	-979	1548	-40	-1508	-62	-32	-32	-1	-36	-67	0
21	0	0	-826	-2040	-1214	1433	194	-1627	-118	-95	-29	46	42	-98	0
22	0	0	-555	-2042	-1487	1298	466	-1764	-46	-32	-7	50	225	-19	0
23	0	0	-573	-2037	-1464	1305	445	-1750	-36	-48	-52	71	157	3	0
24	0	0	-662	-2023	-1361	1342	349	-1692	9	13	62	-9	157	25	0
25	0	0	-982	-2035	-1053	1508	35	-1544	77	11	-15	9	-58	122	0
26	0	0	-1155	-2035	-880	1595	-137	-1457	182	83	128	-65	-36	190	0
27	0	0	-1485	-2037	-552	1761	-466	-1294	56	65	1	-75	-164	54	0
28	0	0	-1418	-2031	-613	1724	-402	-1322	102	98	62	-81	-176	-13	0
29	0	0	-1325	-2054	-729	1689	-298	-1391	15	81	60	0	-108	67	0
30	0	0	-1065	-2050	-985	1557	-40	-1517	-38	-23	-34	11	-48	-128	0
31	0	0	-728	-2054	-1326	1391	299	-1690	9	-75	54	110	126	-9	0
32	0	0	-638	-2054	-1416	1346	389	-1735	-102	-137	3	17	139	-15	0
33	0	0	-508	-2054	-1546	1281	519	-1800	-75	-71	67	34	213	-25	0
34	0	0	-737	-2062	-1325	1399	294	-1693	15	-93	38	67	46	100	0
35	0	0	-873	-2056	-1183	1464	155	-1619	95	81	19	-11	98	131	0
36	0	0	-1191	-2042	-851	1616	-170	-1446	192	95	42	-7	-93	124	0
37	0	0	-1387	-2046	-659	1716	-364	-1352	79	85	89	-77	-186	79	0
38	0	0	-1460	-2040	-580	1750	-440	-1310	114	-25	62	-100	-225	-62	0
39	0	0	-1317	-2060	-743	1688	-287	-1401	44	13	36	-60	-87	-56	0
40	0	0	-1073	-2052	-979	1562	-47	-1515	-32	-56	40	-36	-1	-11	0
41	0	0	-797	-2044	-1247	1420	225	-1645	-69	-73	-54	46	60	-129	0
42	0	0	-613	-2029	-1416	1321	401	-1722	-116	-36	3	81	168	-19	0
43	0	0	-578	-2031	-1453	1304	437	-1742	-133	-157	1	50	114	-46	0
44	0	0	-702	-2038	-1336	1370	317	-1687	-11	60	62	17	188	54	0
45	0	0	-993	-2038	-1045	1515	26	-1541	85	1	-46	19	-38	139	0
46	0	0	-1158	-2021	-863	1589	-147	-1442	182	137	40	-3	-100	110	0
47	0	0	-1426	-2033	-607	1729	-409	-1320	104	100	50	-91	-139	77	0
48	0	0	-1513	-2042	-529	1777	-492	-1285	62	11	36	-31	-207	-25	0
49	0	0	-1373	-2042	-669	1707	-352	-1355	-15	-7	-38	-9	-170	-98	0
50	0	0	-1044	-2037	-993	1540	-25	-1515	-65	9	31	31	-36	-65	0
51	0	0	-774	-2035	-1261	1404	243	-1648	-110	-89	17	5	102	-29	0
52	0	0	-648	-2031	-1383	1339	367	-1707	-129	-133	7	58	75	-58	0
53	0	0	-574	-2029	-1455	1301	440	-1742	-170	40	-87	83	135	-106	0
54	0	0	-716	-2023	-1307	1369	295	-1665	-58	36	11	17	135	69	0
55	0	0	-924	-2027	-1103	1475	89	-1565	67	25	15	-15	15	42	0
56	0	0	-1203	-2031	-828	1617	-187	-1429	197	95	9	-60	-25	69	0
57	0	0	-1451	-2042	-591	1746	-430	-1316	126	71	38	-73	-137	60	0
58	0	0	-1498	-2035	-537	1766	-480	-1286	71	75	13	-118	-147	3	0
59	0	0	-1301	-2040	-739	1670	-281	-1389	-21	58	44	-91	-114	-34	0
60	0	0	-1085	-2025	-940	1555	-72	-1482	-108	-31	-42	85	-21	-106	0
61	0	0	-792	-2021	-1229	1406	218	-1625	-172	-77	0	29	67	-85	0
62	0	0	-627	-2033	-1406	1330	389	-1719	-137	-75	46	54	178	-97	0
63	0	0	-561	-2037	-1476	1299	457	-1756	-118	-135	11	19	131	-91	0
64	0	0	-716	-2037	-1321	1376	302	-1679	-32	36	1	44	91	114	0
65	0	0	-919	-2042	-1123	1480	102	-1582	85	-42	-29	-25	0	0	0
66	0	0	-1279	-2056	-777	1667	-251	-1416	110	77	9	-31	-95	141	0
67	0	0	-1426	-2064	-638	1745	-394	-1351	98	58	46	-64	-221	56	0
68	0	0	-1482	-2064	-582	1773	-450	-1323	147	83	15	-23	-207	3	0
69	0	0	-1409	-2056	-647	1732	-381	-1351	-62	-54	-32	-81	-205	-124	0
70	0	0	-1008	-2042	-1034	1525	13	-1538	-19	-1	9	19	-17	-91	0
71	0	0	-853	-2042	-1189	1447	168	-1615	-178	-116	-25	64	64	-155	0
72	0	0	-632	-2038	-1406	1335	387	-1722	-151	-114	-56	50	97	-129	0
73	0	0	-553	-2027	-1474	1290	460	-1750	-95	-36	32	58	159	50	0
74	0	0	-687	-2035	-1348	1361	330	-1691	-67	32	23	17	87	25	0
75	0	0	-859	-2019	-1160	1439	150	-1589	91	3	-56	79	-23	147	0
76	0	0	-1206	-2011	-805	1608	-200	-1408	108	67	-23	23	-116	67	0
77	0	0	-1348	-2025	-677	1686	-335	-1351	108	147	128	-64	-102	19	0
78	0	0	-1436	-2031	-595	1733	-420	-1313	65	100	0	-69	-128	-77	0
79	0	0	-1321	-2042	-721	1681	-300	-1381	-27	7	0	-29	-166	-38	0
80	0	0	-939	-2038	-1099	1488	80	-1568	-44	-42	36	23	-29	-93	0
81	0	0	-776	-2021	-1245	1398	234	-1633	-114	-106	17	52	67	-157	0
82	0	0	-600	-2002	-1402	1301	401	-1702	-147	-126	9	25	153	-62	0
83	0	0	-562	-2017	-1455	1289	446	-1736	-141	-124	-23	17	77	-64	0
84	0	0	-592	-2021	-1429	1306	418	-1725	46	9	3	95	120	32	0
85	0	0	-930	-2031	-1101	1480	85	-1566	29	-9	-19	-25	17	180	0
86	0	0	-1133	-2029	-896	1581	-118	-1462	83	52	29	21	-108	85	0
87	0	0	-1401	-2037	-636	1719	-382	-1336	56	64	77	-73	-147	32	0
88	0	0	-1461	-2044	-583	1752	-439	-1313	-21	95	69	-38	-205	25	0
89	0	0	-1327	-2048	-721	1687	-303	-1384	-56	-5	21	-11	-192	-116	0
90	0	0	-1106	-2037	-931	1571	-87	-1484	-159	-95	-110	-29	-104	-205	0
91	0	0	-766	-2025	-1259	1395	246	-1642	-128	-38	40	50	56	-93	0
92	0	0	-665	-2023	-1358	1344	346	-1690	-226	-157	-54	32	69	-162	0
93	0	0	-510	-2025	-1515	1267	502	-1770	-100	-95	0	52	67	-25	0
94	0	0	-661	-2017	-1356	1339	347	-1686	9	-21	-1	34	98	23	0
95	0	0	-904	-2038	-1134	1471	115	-1586	27	-27	-15	-19	-69	-11	0
96	0	0	-1184	-2037	-853	1610	-165	-1445	29	129	7	-54	-93	34	0
97	0	0	-1374	-2035	-661	1704	-356	-1348	83	87	46	0	-205	23	0
98	0	0	-1449	-2019	-570	1734	-439	-1294	-29	97	23	-58	-197	-104	0
99	0	0	-1265	-2009	-744	1637	-260	-1376	-44	-9	17	-79	-168	-83	0
100	0	0	-1058	-2004	-946	1531	-56	-1475	-159	-110	-7	-34	-75	-164	0
101	0	0	-774	-2000	-1226	1387	226	-1613	-155	-73	-3	-9	102	-225	0
102	0	0	-608	-2002	-1394	1305	393	-1698	-172	-97	-23	44	102	-104	0
103	0	0	-537	-2021	-1484	1279	473	-1752	-124	-62	-38	44	122	-102	0
104	0	0	-714	-2037	-1323	1375	304	-1680	-42	-50	-31	-21	85	-23	0
105	0	0	-882	-2007	-1125	1444	121	-1566	69	-11	19	36	-40	36	0
106	0	0	-1120	-2002	-882	1561	-119	-1442	129	64	27	-31	-114	83	0
107	0	0	-1412	-2007	-595	1709	-408	-1301	52	-13	-15	-50	-289	42	0
108	0	0	-1486	-1988	-502	1737	-492	-1245	-11	23	-52	-54	-304	-112	0
109	0	0	-1310	-2004	-694	1657	-308	-1349	9	9	46	32	-118	-13	0
110	0	0	-1060	-2002	-942	1531	-59	-1472	-118	-29	-48	0	-106	-85	0
111	0	0	-778	-2011	-1233	1394	227	-1622	-246	-36	-13	5	87	-151	0
112	0	0	-586	-2015	-1429	1300	421	-1722	-128	-102	-1	42	116	-36	0
113	0	0	-609	-2025	-1416	1317	403	-1720	-145	-170	-15	-9	52	-29	0
114	0	0	-627	-2025	-1398	1326	385	-1711	-23	5	56	122	135	69	0
115	0	0	-931	-2015	-1084	1473	76	-1549	42	13	-1	5	-23	50	0
116	0	0	-1160	-2019	-859	1589	-150	-1439	122	58	34	-87	-128	73	0
117	0	0	-1417	-2033	-616	1725	-400	-1324	89	104	-11	-1	-194	-15	0
118	0	0	-1465	-2031	-566	1748	-449	-1298	106	-19	34	-73	-250	-13	0
119	0	0	-1306	-2017	-711	1661	-297	-1364	-21	15	-3	-21	-184	-60	0
120	0	0	-1102	-2027	-925	1564	-88	-1476	-102	-135	36	-32	-40	-149	0
121	0	0	-838	-2031	-1193	1434	177	-1612	-143	-95	-50	-42	91	-149	0
122	0	0	-635	-2033	-1398	1334	381	-1715	-151	-110	3	65	128	-13	0
123	0	0	-545	-2015	-1470	1280	462	-1742	-137	-54	-56	126	91	-85	0
124	0	0	-687	-2017	-1330	1352	321	-1673	13	-23	-1	89	155	69	0
125	0	0	-901	-2004	-1103	1452	101	-1553	110	64	44	17	100	65	0
126	0	0	-1175	-2013	-838	1594	-168	-1425	153	71	32	-5	-85	139	0
127	0	0	-1329	-1998	-669	1663	-330	-1333	126	87	0	-46	-133	38	0
128	0	0	-1476	-1976	-500	1726	-488	-1238	131	58	42	5	-197	9	0
129	0	0	-1353	-1971	-618	1662	-367	-1294	-19	-9	1	-19	-225	-69	0
130	0	0	-1052	-1965	-913	1508	-69	-1439	-23	-54	-46	62	-27	-89	0
131	0	0	-726	-1965	-1239	1345	256	-1602	-120	25	9	65	118	-58	0
132	0	0	-586	-1971	-1385	1278	399	-1678	-131	-153	-104	7	75	-73	0
133	0	0	-526	-1984	-1458	1255	466	-1721	-128	52	-11	44	240	-1	0
134	0	0	-637	-1998	-1361	1317	362	-1679	-56	-7	62	15	129	40	0
135	0	0	-897	-2002	-1105	1449	104	-1553	38	-17	3	40	-1	87	0
136	0	0	-1201	-2021	-820	1611	-190	-1420	161	106	36	-34	-95	116	0
137	0	0	-1453	-2025	-572	1739	-440	-1298	31	54	40	-108	-238	52	0
138	0	0	-1385	-2011	-626	1698	-379	-1318	126	170	128	15	-83	38	0
139	0	0	-1360	-2019	-659	1689	-350	-1339	-5	-15	7	-27	-174	-23	0
140	0	0	-1005	-1996	-991	1500	-7	-1493	-67	-17	52	-36	-11	-95	0
141	0	0	-790	-1996	-1206	1393	208	-1601	-143	-31	23	34	83	-104	0
142	0	0	-543	-1980	-1437	1261	447	-1708	-164	-54	-11	31	194	-60	0
143	0	0	-487	-1965	-1478	1226	495	-1721	-64	-147	36	48	153	-36	0
144	0	0	-545	-1949	-1404	1247	429	-1676	60	1	29	178	161	141	0
145	0	0	-807	-1914	-1107	1360	150	-1510	85	31	-25	17	-40	143	0
146	0	0	-1078	-1910	-832	1494	-123	-1371	176	91	36	-3	-44	102	0
147	0	0	-1295	-1908	-613	1601	-341	-1260	114	48	40	-31	-215	32	0
148	0	0	-1347	-1901	-554	1624	-396	-1227	161	116	5	0	-155	-7	0
149	0	0	-1213	-1903	-690	1558	-261	-1296	25	3	15	-32	-112	-112	0
150	0	0	-951	-1893	-942	1422	-4	-1417	-9	-75	97	73	-54	-81	0
151	0	0	-675	-1901	-1226	1288	275	-1563	-93	-77	-9	65	56	-64	0
152	0	0	-473	-1895	-1422	1184	474	-1658	-95	-50	65	129	129	25	0
153	0	0	-473	-1922	-1449	1197	488	-1685	-75	-104	-71	91	116	-13	0
154	0	0	-483	-1897	-1414	1190	465	-1655	118	5	91	102	145	122	0
155	0	0	-813	-1891	-1078	1352	132	-1484	93	-29	48	67	11	124	0
156	0	0	-1009	-1891	-882	1450	-63	-1386	182	42	44	-27	-60	141	0
157	0	0	-1279	-1901	-622	1590	-328	-1261	203	73	50	79	-192	186	0
158	0	0	-1380	-1899	-519	1639	-430	-1209	69	56	34	-48	-306	34	0
159	0	0	-1127	-1903	-776	1515	-175	-1339	65	77	102	44	-100	11	0
160	0	0	-1086	-1918	-832	1502	-127	-1375	-116	-50	-60	-62	-25	-110	0
161	0	0	-592	-1924	-1332	1258	370	-1628	-46	-54	38	25	195	-97	0
162	0	0	-522	-1926	-1404	1224	441	-1665	-89	-58	25	69	178	38	0
163	0	0	-427	-1907	-1480	1167	526	-1693	-48	-97	13	81	129	54	0
164	0	0	-541	-1891	-1350	1216	404	-1620	-19	52	48	38	232	73	0
165	0	0	-761	-1903	-1142	1332	190	-1522	114	97	-5	81	50	162	0
166	0	0	-1073	-1914	-841	1493	-116	-1377	199	71	46	15	-1	77	0
167	0	0	-1335	-1926	-591	1630	-372	-1258	89	104	29	-65	-170	58	0
168	0	0	-1319	-1928	-609	1623	-355	-1268	164	98	50	23	-139	34	0
169	0	0	-1214	-1943	-729	1578	-242	-1336	73	112	71	-9	-62	38	0
170	0	0	-1050	-1955	-905	1502	-72	-1430	-69	-56	31	-42	-27	-75	0
171	0	0	-632	-1947	-1315	1289	341	-1631	-23	-5	108	95	104	-38	0
172	0	0	-592	-1953	-1361	1272	384	-1657	-131	-104	-11	17	190	-75	0
173	0	0	-380	-1951	-1571	1165	595	-1761	21	-15	87	93	252	50	0
174	0	0	-665	-1947	-1282	1306	308	-1614	64	-81	-1	40	182	52	0
175	0	0	-815	-1961	-1146	1388	165	-1553	56	89	27	-21	9	100	0
176	0	0	-1122	-1965	-843	1543	-139	-1404	161	114	46	-15	-93	73	0
177	0	0	-1341	-1992	-651	1666	-345	-1321	157	83	48	-64	-151	145	0
178	0	0	-1395	-1994	-599	1694	-398	-1296	128	23	13	-52	-178	3	0
179	0	0	-1255	-2027	-772	1641	-241	-1399	42	7	19	-40	-83	-13	0
180	0	0	-1028	-2040	-1012	1534	-8	-1526	-65	-7	89	13	46	-69	0
181	0	0	-733	-2025	-1292	1379	279	-1658	-42	-65	-15	40	128	-32	0
182	0	0	-553	-2025	-1472	1289	459	-1748	-71	-85	15	102	126	52	0
183	0	0	-471	-2009	-1538	1240	533	-1773	-17	-106	-29	89	137	-13	0
184	0	0	-637	-2000	-1363	1318	363	-1681	-34	15	7	31	174	65	0
185	0	0	-900	-2007	-1107	1453	103	-1557	128	50	0	27	13	147	0
186	0	0	-1108	-2000	-892	1554	-108	-1446	166	100	15	-25	-89	139	0
187	0	0	-1301	-2007	-706	1654	-297	-1356	190	147	11	3	-170	126	0
188	0	0	-1485	-2004	-519	1744	-483	-1261	73	29	79	-50	-180	58	0
189	0	0	-1230	-2013	-783	1621	-223	-1398	69	31	31	1	-91	17	0
190	0	0	-1059	-2019	-960	1539	-49	-1489	-9	-75	-1	48	-60	7	0
191	0	0	-742	-2037	-1295	1389	276	-1666	-71	-52	-34	42	73	3	0
192	0	0	-615	-2019	-1404	1317	394	-1711	-129	-44	-40	58	161	-1	0
193	0	0	-518	-2007	-1489	1262	485	-1748	-75	-85	-25	83	195	62	0
194	0	0	-594	-2004	-1410	1299	408	-1707	31	-40	-9	62	129	75	0
195	0	0	-860	-2004	-1144	1432	142	-1574	64	79	54	62	75	162	0
196	0	0	-1168	-2000	-832	1584	-168	-1416	124	40	-34	-110	-133	110	0
197	0	0	-1327	-2009	-682	1668	-322	-1345	261	153	95	34	-155	126	0
198	0	0	-1475	-2004	-529	1739	-473	-1266	129	1	3	-106	-201	-54	0
199	0	0	-1257	-1988	-731	1622	-263	-1359	69	93	17	-9	-98	-13	0
200	0	0	-1104	-1990	-886	1547	-109	-1438	-135	-69	-46	-64	-40	-145	0
201	0	0	-710	-1971	-1261	1340	275	-1616	-58	11	23	83	40	-32	0
202	0	0	-551	-1974	-1423	1262	436	-1698	-118	-19	-15	19	192	-87	0
203	0	0	-508	-1988	-1480	1248	486	-1734	-120	11	-23	1	252	7	0
204	0	0	-663	-2019	-1356	1341	346	-1687	29	-38	34	-13	114	46	0
205	0	0	-844	-2083	-1239	1463	197	-1661	97	89	23	1	32	106	0
206	0	0	-1209	-2126	-917	1667	-146	-1521	118	124	3	-17	-9	157	0
207	0	0	-1453	-2120	-667	1786	-393	-1393	67	93	-1	-65	-188	81	0
208	0	0	-1416	-2116	-700	1766	-358	-1408	188	73	-1	-15	-145	64	0
209	0	0	-1319	-2040	-721	1679	-299	-1380	5	29	15	-65	-114	-23	0
210	0	0	-997	-1941	-944	1469	-26	-1442	-79	-15	-23	-58	-31	-124	0
211	0	0	-665	-1788	-1123	1226	229	-1455	-29	-31	-44	98	112	-83	0
212	0	0	-384	-1579	-1195	981	405	-1387	-93	-67	-58	40	112	-54	0
213	0	0	-159	-1321	-1162	740	501	-1241	29	-67	-1	65	263	-32	0
214	0	0	-119	-1001	-882	560	381	-941	11	0	-67	79	91	32	0
215	0	0	-211	-686	-475	448	132	-580	159	9	31	44	-1	168	0
216	0	0	-289	-302	-13	295	-138	-157	162	42	-60	-36	-180	25	0
217	0	0	-285	38	323	123	-304	180	221	143	89	-27	-124	89	0
218	0	0	-192	523	715	-165	-453	619	112	67	-17	-97	-159	62	0
219	0	0	252	1076	824	-664	-286	950	34	-5	34	-122	-149	-32	0
220	0	0	710	1536	826	-1123	-58	1181	-3	-40	-9	17	31	-42	0
221	0	0	1155	1868	713	-1511	221	1290	-116	-3	-50	17	98	-75	0
222	0	0	1471	1996	525	-1733	473	1260	-118	-38	3	40	164	-3	0
223	0	0	1395	1874	479	-1634	458	1176	-108	-133	-5	25	161	13	0
224	0	0	1342	1761	419	-1551	461	1090	69	50	9	108	195	44	0
225	0	0	928	1581	653	-1254	137	1117	137	42	-36	-65	52	32	1
226	0	0	528	1245	717	-886	-94	981	128	137	-15	-73	-112	129	0
227	0	0	112	754	642	-433	-265	698	159	128	106	-13	-106	197	0
228	0	0	-287	308	595	-10	-441	451	52	98	15	-112	-190	11	0
229	0	0	-362	-287	75	324	-218	-106	69	69	50	-13	-108	1	0
230	0	0	-471	-822	-351	646	-60	-586	-120	-69	-9	-48	-81	-64	0
231	0	0	-340	-1342	-1002	841	331	-1172	-79	-27	40	46	100	1	0
232	0	0	-357	-1639	-1282	998	462	-1460	-166	-46	-15	67	116	17	0
233	0	0	-343	-1753	-1410	1048	533	-1581	-91	-9	29	83	114	21	0
234	0	0	-456	-1726	-1270	1091	407	-1498	-19	75	-29	-9	91	147	0
235	0	0	-652	-1647	-995	1149	171	-1321	73	65	46	1	29	157	0
236	0	0	-861	-1598	-737	1229	-62	-1167	126	157	19	-32	-75	95	0
237	0	0	-1164	-1596	-432	1380	-366	-1014	110	95	-11	-95	-145	89	0
238	0	0	-1104	-1604	-500	1354	-302	-1052	190	11	81	-95	-223	21	0
239	0	0	-1079	-1645	-566	1362	-256	-1105	85	31	75	-7	-126	50	0
240	0	0	-830	-1656	-826	1243	-2	-1241	-79	-120	-27	-58	-108	-104	0
241	0	0	-532	-1680	-1148	1106	308	-1414	-77	21	-9	62	155	3	0
242	0	0	-394	-1709	-1315	1051	460	-1512	-93	-91	-27	116	126	-34	0
243	0	0	-329	-1751	-1422	1040	546	-1586	-13	-21	21	29	157	-3	0
244	0	0	-522	-1775	-1253	1148	365	-1514	19	-11	34	58	194	122	0
245	0	0	-692	-1780	-1088	1236	198	-1434	120	50	-44	36	-5	58	0
246	0	0	-976	-1771	-795	1373	-90	-1283	192	145	19	34	-85	170	0
247	0	0	-1341	-1796	-455	1568	-443	-1125	71	100	-36	-46	-166	151	0
248	0	0	-1304	-1802	-498	1553	-403	-1150	141	71	34	-40	-157	29	0
249	0	0	-1201	-1802	-601	1501	-300	-1201	32	128	13	-7	-81	-7	0
250	0	0	-999	-1813	-814	1406	-92	-1313	-83	-31	-3	-17	-3	-31	0
251	0	0	-665	-1825	-1160	1245	247	-1492	-54	-44	-9	89	81	-79	0
252	0	0	-557	-1806	-1249	1181	346	-1527	-100	-93	1	52	170	23	0
253	0	0	-419	-1827	-1408	1123	494	-1617	-91	-54	1	-5	244	-5	0
254	0	0	-502	-1827	-1325	1164	411	-1576	-3	29	36	7	170	69	0
255	0	0	-832	-1833	-1001	1332	84	-1417	114	25	27	-34	60	170	0
256	0	0	-995	-1827	-832	1411	-81	-1329	166	145	40	15	-40	151	0
257	0	0	-1341	-1831	-490	1586	-425	-1160	141	54	-5	-48	-188	116	0
258	0	0	-1355	-1841	-486	1598	-434	-1163	139	34	89	-23	-174	23	0
259	0	0	-1278	-1848	-570	1563	-354	-1209	71	65	36	0	-106	1	0
260	0	0	-1013	-1835	-822	1424	-95	-1328	-65	-46	-19	-11	3	-100	0
261	0	0	-724	-1835	-1111	1279	193	-1473	-58	-1	-7	124	129	-21	0
262	0	0	-590	-1831	-1241	1210	325	-1536	-190	-54	-58	42	139	-56	0
263	0	0	-408	-1843	-1435	1125	513	-1639	-60	-62	44	73	192	31	0
264	0	0	-625	-1831	-1206	1228	290	-1518	-21	-7	31	52	137	42	0
265	0	0	-803	-1825	-1022	1314	109	-1423	98	31	15	77	77	122	0
266	0	0	-1077	-1837	-760	1457	-158	-1298	219	73	77	71	-97	166	0
267	0	0	-1337	-1841	-504	1589	-416	-1172	182	60	60	-19	-120	25	0
268	0	0	-1378	-1831	-453	1604	-462	-1142	128	81	89	-124	-108	15	0
269	0	0	-1263	-1829	-566	1546	-348	-1197	17	-31	75	-62	-145	7	0
270	0	0	-997	-1817	-820	1407	-88	-1318	-129	-58	56	-32	-21	-50	0
271	0	0	-665	-1813	-1148	1239	241	-1480	-58	-54	9	50	153	-34	0
272	0	0	-456	-1806	-1350	1131	447	-1578	-95	-65	19	56	166	-36	0
273	0	0	-456	-1804	-1348	1130	446	-1576	-85	-151	7	25	108	48	0
274	0	0	-560	-1778	-1218	1169	329	-1498	-64	-17	58	23	161	162	0
275	0	0	-768	-1778	-1010	1273	121	-1394	137	40	31	29	32	129	0
276	0	0	-1083	-1794	-711	1438	-186	-1252	155	48	9	-27	-67	71	0
277	0	0	-1236	-1790	-554	1513	-341	-1172	184	114	73	-40	-135	81	0
278	0	0	-1402	-1788	-386	1595	-508	-1087	83	91	-21	-73	-223	42	0
279	0	0	-1253	-1767	-514	1510	-369	-1140	50	19	-17	13	-151	-79	0
280	0	0	-923	-1755	-832	1339	-45	-1293	-27	25	-1	9	15	-81	0
281	0	0	-741	-1753	-1012	1247	135	-1382	-186	-139	75	-69	106	-73	0
282	0	0	-449	-1744	-1295	1096	423	-1519	-168	-40	-44	13	197	-67	0
283	0	0	-415	-1734	-1319	1074	452	-1526	-83	-31	-83	104	201	-11	0
284	0	0	-551	-1728	-1177	1139	313	-1452	-3	-15	-32	1	93	31	0
285	0	0	-720	-1746	-1026	1233	153	-1386	110	-23	7	-27	48	83	0
286	0	0	-1028	-1765	-737	1396	-145	-1251	161	77	52	-91	-11	131	0
287	0	0	-1261	-1757	-496	1509	-382	-1126	174	141	0	-48	-124	62	0
288	0	0	-1358	-1746	-388	1552	-485	-1067	48	54	-67	-120	-205	-17	0
289	0	0	-1157	-1746	-589	1451	-284	-1167	-7	83	-38	-65	-143	-19	0
290	0	0	-949	-1744	-795	1346	-77	-1269	-133	-29	-29	-69	-15	-65	0
291	0	0	-586	-1734	-1148	1160	281	-1441	-128	5	-62	15	180	-75	0
292	0	0	-370	-1716	-1346	1043	488	-1531	-79	-21	-48	48	199	15	0
293	0	0	-285	-1703	-1418	994	566	-1560	-36	-65	-19	75	151	-5	0
294	0	0	-466	-1705	-1239	1085	386	-1472	-23	-29	27	25	116	162	0
295	0	0	-632	-1695	-1063	1163	215	-1379	112	29	44	-48	13	129	0
296	0	0	-970	-1676	-706	1323	-132	-1191	174	89	-29	32	-56	182	0
297	0	0	-1162	-1666	-504	1414	-329	-1085	197	110	-29	-65	-199	31	0
298	0	0	-1238	-1676	-438	1457	-400	-1057	159	124	27	-44	-71	52	0
299	0	0	-1168	-1668	-500	1418	-334	-1084	-36	54	-71	-85	-188	-97	0
300	0	0	-925	-1650	-725	1287	-100	-1187	56	-69	-23	60	-48	-11	0
301	0	0	-576	-1639	-1063	1107	243	-1351	-65	-54	5	38	60	-32	0
302	0	0	-314	-1617	-1303	965	494	-1460	-75	-44	15	64	143	65	0
303	0	0	-353	-1610	-1257	981	452	-1433	-95	-69	-62	102	236	-23	0
304	0	0	-450	-1617	-1167	1033	358	-1392	-40	-34	-23	-21	73	31	0
305	0	0	-592	-1616	-1024	1104	216	-1320	164	126	27	126	75	219	0
306	0	0	-992	-1579	-587	1285	-202	-1083	166	102	-25	11	-81	112	0
307	0	0	-1172	-1573	-401	1372	-385	-987	178	195	-5	-40	-87	93	0
308	0	0	-1164	-1575	-411	1369	-376	-993	131	93	106	-21	-205	27	0
309	0	0	-1106	-1567	-461	1336	-322	-1014	36	124	23	40	-64	23	0
310	0	0	-814	-1557	-743	1185	-35	-1150	-64	21	11	-31	-17	0	0
311	0	0	-477	-1532	-1055	1004	289	-1293	-120	-11	38	0	98	-93	0
312	0	0	-336	-1519	-1183	927	423	-1351	-141	0	38	69	174	-27	0
313	0	0	-287	-1507	-1220	897	466	-1363	-85	-75	1	81	147	40	0
314	0	0	-396	-1505	-1109	950	356	-1307	0	-23	9	38	137	44	0
315	0	0	-582	-1487	-905	1034	161	-1196	89	71	31	-21	89	71	0
316	0	0	-908	-1462	-554	1185	-177	-1008	135	93	-36	-5	-106	69	0
317	0	0	-1162	-1447	-285	1304	-438	-866	64	95	62	-50	-137	73	0
318	0	0	-1125	-1435	-310	1280	-407	-872	129	100	32	-65	-178	50	0
319	0	0	-1054	-1416	-362	1235	-346	-889	9	38	5	-15	-139	-42	0
320	0	0	-760	-1390	-630	1075	-65	-1010	-52	-15	7	-9	-27	-65	0
321	0	0	-534	-1381	-847	957	156	-1114	-129	-75	7	-7	54	-67	0
322	0	0	-236	-1361	-1125	798	444	-1243	-85	-62	-13	11	126	-15	0
323	0	0	-202	-1338	-1136	770	467	-1237	-159	-89	29	0	201	-44	0
324	0	0	-273	-1336	-1063	804	395	-1199	15	-36	19	44	120	112	0
325	0	0	-491	-1338	-847	914	178	-1092	98	56	7	-3	71	81	0
326	0	0	-815	-1323	-508	1069	-153	-915	137	25	-5	-71	-159	73	0
327	0	0	-1057	-1301	-244	1179	-406	-772	89	116	32	-124	-110	40	0
328	0	0	-1078	-1266	-188	1172	-445	-727	106	48	-5	-31	-213	-15	0
329	0	0	-956	-1235	-279	1095	-338	-757	48	23	17	-50	-81	-5	0
330	0	0	-664	-1214	-550	939	-57	-882	-75	5	-17	-98	83	-73	0
331	0	0	-412	-1189	-777	800	182	-983	-100	-79	-56	7	166	-133	0
332	0	0	-122	-1171	-1049	646	463	-1110	-106	-106	21	19	258	-38	0
333	0	0	-105	-1154	-1049	629	472	-1101	-54	-100	-42	36	225	-52	0
334	0	0	-238	-1140	-902	689	332	-1021	-25	-98	-21	44	87	7	0
335	0	0	-382	-1101	-719	741	168	-910	98	34	44	31	95	124	0
336	0	0	-685	-1074	-389	879	-148	-731	195	46	13	-34	3	69	0
337	0	0	-943	-1067	-124	1005	-409	-595	180	19	25	-89	-184	91	0
338	0	0	-1028	-1055	-27	1041	-500	-541	32	67	-31	-50	-207	50	0
339	0	0	-809	-1028	-219	918	-295	-623	11	75	40	-17	-42	-38	0
340	0	0	-634	-985	-351	809	-141	-668	-104	-21	-36	-73	-13	-104	0
341	0	0	-211	-973	-762	592	275	-867	-21	-21	27	0	161	-79	0
342	0	0	-46	-950	-904	498	429	-927	-116	-71	13	48	182	38	0
343	0	0	37	-921	-958	442	497	-939	-100	-95	-36	31	122	-1	0
344	0	0	-20	-904	-884	462	432	-894	7	-38	21	34	100	133	0
345	0	0	-256	-867	-611	561	177	-739	98	44	112	21	112	178	0
346	0	0	-574	-859	-285	716	-144	-572	95	40	-11	-133	-124	110	0
347	0	0	-762	-847	-85	804	-338	-466	190	91	97	23	-128	81	0
348	0	0	-831	-836	-5	833	-413	-420	104	116	87	-93	-155	32	0
349	0	0	-739	-824	-85	781	-327	-454	27	52	73	-44	-93	-50	0
350	0	0	-459	-814	-355	636	-52	-584	-13	34	25	5	46	-93	0
351	0	0	-184	-816	-632	500	224	-724	-97	-36	9	71	143	-95	0
352	0	0	54	-803	-857	374	455	-830	-102	-104	40	71	155	-32	0
353	0	0	74	-797	-871	361	472	-834	-34	-38	17	120	236	48	0
354	0	0	-61	-805	-744	433	341	-774	-40	-137	-46	-27	114	23	0
355	0	0	-130	-795	-665	462	267	-730	151	174	83	48	135	108	0
356	0	0	-540	-807	-267	673	-136	-537	100	106	77	-17	-25	137	0
357	0	0	-768	-826	-58	797	-355	-442	83	71	69	-137	-135	31	0
358	0	0	-829	-830	-1	829	-414	-415	73	95	87	-60	-157	31	0
359	0	0	-657	-847	-190	752	-233	-518	46	110	83	-48	-141	-44	0
360	0	0	-540	-873	-333	706	-103	-603	-71	17	44	9	60	-44	0
361	0	0	-186	-913	-727	549	270	-820	-143	-67	-60	-13	85	-102	0
362	0	0	-10	-952	-942	481	466	-947	-102	-44	67	122	285	-64	0
363	0	0	-27	-1002	-975	514	474	-988	-100	-97	-62	60	161	-48	0
364	0	0	-134	-1061	-927	597	396	-994	-13	-5	56	91	172	7	0
365	0	0	-415	-1092	-677	753	131	-884	19	67	-52	17	100	79	0
366	0	0	-662	-1154	-492	908	-85	-823	203	79	44	-1	-21	81	0
367	0	0	-925	-1196	-271	1060	-327	-733	133	131	42	-21	-143	23	0
368	0	0	-1050	-1216	-166	1133	-442	-691	71	116	9	-79	-151	-34	0
369	0	0	-927	-1268	-341	1097	-293	-804	17	40	32	0	-95	-23	0
370	0	0	-723	-1305	-582	1014	-70	-943	-79	-56	54	-40	-27	-91	0
371	0	0	-392	-1336	-944	864	276	-1140	-50	-38	32	87	159	-110	0
372	0	0	-258	-1381	-1123	819	432	-1252	-69	-77	-32	-7	195	-110	0
373	0	0	-202	-1418	-1216	810	507	-1317	-42	-120	54	-36	209	36	0
374	0	0	-371	-1453	-1082	912	355	-1267	-56	-40	7	25	65	153	0
375	0	0	-593	-1491	-898	1042	152	-1194	89	81	-7	81	60	124	0
376	0	0	-867	-1542	-675	1204	-96	-1108	141	48	-40	-58	-104	64	0
377	0	0	-1133	-1552	-419	1342	-357	-985	180	65	7	-40	-199	147	0
378	0	0	-1207	-1573	-366	1390	-420	-969	114	64	42	-87	-213	97	0
379	0	0	-1133	-1608	-475	1370	-329	-1041	79	3	112	-93	-112	-36	0
380	0	0	-885	-1649	-764	1267	-60	-1206	-62	-29	-31	-50	-31	-21	0
381	0	0	-589	-1683	-1094	1136	252	-1388	-116	-48	-9	73	118	-79	0
382	0	0	-417	-1720	-1303	1068	443	-1511	-116	-75	-64	48	153	-87	0
383	0	0	-413	-1753	-1340	1083	463	-1546	-48	0	-67	112	118	-5	0
384	0	0	-541	-1784	-1243	1162	351	-1513	-11	-23	-34	52	159	60	0
385	0	0	-733	-1796	-1063	1264	165	-1429	54	56	54	-42	89	97	0
386	0	0	-1060	-1808	-748	1434	-156	-1278	139	54	29	48	-120	161	0
387	0	0	-1218	-1817	-599	1517	-309	-1208	131	81	11	17	-162	31	0
388	0	0	-1409	-1831	-422	1620	-493	-1126	81	13	44	-131	-203	19	0
389	0	0	-1199	-1823	-624	1511	-287	-1223	23	65	17	-1	-83	-65	0
390	0	0	-1005	-1831	-826	1418	-89	-1328	-42	-1	-9	56	-5	-97	0
391	0	0	-590	-1831	-1241	1210	325	-1536	-65	-52	85	23	60	9	0
392	0	0	-421	-1821	-1400	1121	489	-1610	-40	-11	93	182	265	15	0
393	0	0	-415	-1817	-1402	1116	493	-1609	-87	-95	-67	54	205	-17	0
394	0	0	-470	-1831	-1361	1150	445	-1596	46	-60	32	75	112	46	0
395	0	0	-684	-1848	-1164	1266	240	-1506	114	56	83	85	106	221	0
396	0	0	-1020	-1844	-824	1432	-98	-1334	145	75	-56	-13	-46	75	0
397	0	0	-1187	-1879	-692	1533	-247	-1285	217	180	60	-32	-56	65	0
398	0	0	-1393	-1874	-481	1633	-456	-1177	65	91	69	-48	-195	-15	0
399	0	0	-1241	-1887	-646	1564	-297	-1266	77	81	-25	31	-178	9	0
400	0	0	-976	-1862	-886	1419	-45	-1374	-44	-7	40	19	36	-65	0
401	0	0	-646	-1874	-1228	1260	291	-1551	-32	-46	65	40	83	-38	0
402	0	0	-464	-1872	-1408	1168	472	-1640	-69	-71	79	95	240	-81	0
403	0	0	-415	-1858	-1443	1136	514	-1650	-21	-31	83	58	265	27	0
404	0	0	-481	-1844	-1363	1162	441	-1603	40	-27	5	91	149	73	0
405	0	0	-719	-1817	-1098	1268	189	-1457	116	34	46	29	38	85	0
406	0	0	-1047	-1811	-764	1429	-141	-1287	186	58	58	77	-102	93	0
407	0	0	-1253	-1817	-564	1535	-344	-1190	159	104	9	-48	-145	120	0
408	0	0	-1294	-1833	-539	1563	-377	-1186	162	155	21	11	-162	-3	0
409	0	0	-1284	-1864	-580	1574	-352	-1222	81	81	-27	-27	-114	0	0
410	0	0	-1017	-1891	-874	1454	-71	-1382	-58	-13	-36	-23	19	-100	0
411	0	0	-710	-1899	-1189	1304	239	-1544	-98	-7	17	42	89	-1	0
412	0	0	-487	-1887	-1400	1187	456	-1643	-56	-91	40	52	199	-15	0
413	0	0	-421	-1889	-1468	1155	523	-1678	1	-81	62	42	155	15	0
414	0	0	-593	-1879	-1286	1236	346	-1582	-5	-62	-23	25	137	64	0
415	0	0	-712	-1870	-1158	1291	223	-1514	122	79	48	5	139	102	0
416	0	0	-1129	-1872	-743	1500	-193	-1307	151	100	23	-34	-100	149	0
417	0	0	-1284	-1883	-599	1583	-342	-1241	170	135	5	-87	-155	48	0
418	0	0	-1397	-1891	-494	1644	-451	-1192	124	75	15	-17	-203	-11	0
419	0	0	-1271	-1889	-618	1580	-326	-1253	27	50	-9	-31	-97	-83	0
420	0	0	-1020	-1846	-826	1433	-97	-1336	-62	25	-31	32	7	-60	0
421	0	0	-687	-1810	-1123	1248	218	-1466	-44	25	7	71	112	-65	0
422	0	0	-477	-1800	-1323	1138	423	-1561	-116	-73	54	75	108	-3	0
423	0	0	-398	-1777	-1379	1087	490	-1578	-97	-27	-23	50	250	-27	0
424	0	0	-516	-1763	-1247	1139	365	-1505	23	-21	-71	87	151	83	0
425	0	0	-767	-1810	-1043	1288	138	-1426	65	-19	-21	1	-19	52	0
426	0	0	-1087	-1864	-777	1475	-155	-1320	205	67	7	-13	-62	114	0
427	0	0	-1349	-1901	-552	1625	-398	-1226	128	17	5	-98	-151	-27	0
428	0	0	-1374	-1924	-550	1649	-412	-1237	159	91	71	-87	-188	46	0
429	0	0	-1358	-1961	-603	1659	-377	-1282	17	100	-32	-7	-141	-31	0
430	0	0	-1009	-1957	-948	1483	-30	-1452	83	0	-13	56	-11	-98	0
431	0	0	-778	-1936	-1158	1357	190	-1547	-104	-93	17	23	81	1	0
432	0	0	-520	-1918	-1398	1219	439	-1658	-71	-131	1	87	166	-73	0
433	0	0	-347	-1893	-1546	1120	599	-1719	-7	5	-34	184	263	-62	0
434	0	0	-588	-1870	-1282	1229	347	-1576	-56	-32	-5	77	170	52	0
435	0	0	-737	-1866	-1129	1301	196	-1497	87	-9	9	7	58	31	0
436	0	0	-1025	-1872	-847	1448	-89	-1359	172	139	15	36	-34	188	0
437	0	0	-1325	-1858	-533	1591	-396	-1195	95	46	-13	-19	-195	17	0
438	0	0	-1387	-1856	-469	1621	-459	-1162	133	95	11	-44	-170	1	0
439	0	0	-1286	-1858	-572	1572	-357	-1215	-25	56	31	-85	-87	-48	0
440	0	0	-1009	-1864	-855	1436	-77	-1359	-56	3	40	5	-48	-54	0
441	0	0	-710	-1874	-1164	1292	227	-1519	-71	-73	38	168	50	-27	0
442	0	0	-506	-1856	-1350	1181	422	-1603	-108	-19	-15	29	162	-32	0
443	0	0	-386	-1864	-1478	1125	546	-1671	-60	-50	79	95	172	32	0
444	0	0	-567	-1864	-1297	1215	365	-1580	46	-40	40	112	194	29	0
445	0	0	-784	-1864	-1080	1324	148	-1472	112	11	-36	21	29	112	0
446	0	0	-1067	-1860	-793	1463	-137	-1326	110	112	48	-19	-67	112	0
447	0	0	-1358	-1860	-502	1609	-428	-1181	182	31	54	-7	-122	95	0
448	0	0	-1292	-1870	-578	1581	-357	-1224	164	85	56	-3	-242	46	0
449	0	0	-1337	-1868	-531	1602	-403	-1199	11	67	31	-5	-81	19	0
450	0	0	-951	-1862	-911	1406	-20	-1386	-17	-34	25	25	-95	-87	0
451	0	0	-702	-1860	-1158	1281	228	-1509	-52	-25	48	69	128	-79	0
452	0	0	-589	-1877	-1288	1233	349	-1582	-170	-108	-34	50	161	-13	0
453	0	0	-305	-1872	-1567	1088	631	-1719	3	0	89	133	209	34	0
454	0	0	-609	-1864	-1255	1236	323	-1559	-11	-11	50	58	201	100	0
455	0	0	-742	-1841	-1099	1291	178	-1470	60	34	31	69	58	122	0
456	0	0	-1009	-1841	-832	1425	-88	-1336	192	77	77	29	-34	93	0
457	0	0	-1288	-1825	-537	1556	-375	-1181	83	52	58	-19	-155	114	0
458	0	0	-1309	-1821	-512	1565	-398	-1166	161	42	71	0	-234	-3	0
459	0	0	-1271	-1839	-568	1555	-351	-1203	122	50	93	29	-114	46	0
460	0	0	-989	-1846	-857	1417	-66	-1351	-5	0	-19	44	-11	-120	0
461	0	0	-654	-1866	-1212	1260	279	-1539	-44	0	81	110	139	-29	0
462	0	0	-503	-1874	-1371	1188	434	-1622	-40	-42	-42	124	174	-116	0
463	0	0	-342	-1866	-1524	1104	591	-1695	1	-25	46	32	250	-34	0
464	0	0	-601	-1883	-1282	1242	340	-1582	0	-31	17	116	170	95	0
465	0	0	-732	-1874	-1142	1303	205	-1508	44	60	23	48	42	67	0
466	0	0	-1031	-1872	-841	1451	-95	-1356	176	151	56	62	-27	199	0
467	0	0	-1288	-1864	-576	1576	-356	-1220	161	54	40	-34	-203	106	0
468	0	0	-1274	-1850	-576	1562	-349	-1213	161	50	174	9	-143	15	0
469	0	0	-1261	-1848	-587	1554	-337	-1217	79	-11	67	-25	-137	-34	0
470	0	0	-935	-1848	-913	1391	-11	-1380	-62	3	48	75	-21	-116	0
471	0	0	-690	-1848	-1158	1269	234	-1503	-81	-40	79	129	112	-23	0
472	0	0	-477	-1864	-1387	1170	455	-1625	-135	-131	-50	98	77	-83	0
473	0	0	-471	-1875	-1404	1173	466	-1639	-17	-110	27	133	168	31	0
474	0	0	-556	-1877	-1321	1216	382	-1599	32	-87	-58	5	97	62	0
475	0	0	-673	-1895	-1222	1284	274	-1558	135	77	131	168	31	162	0
476	0	0	-1121	-1897	-776	1509	-172	-1336	69	126	1	17	-54	85	0
477	0	0	-1247	-1893	-646	1570	-300	-1269	147	48	118	-21	-207	44	0
478	0	0	-1358	-1895	-537	1626	-410	-1216	129	95	139	5	-147	89	0
479	0	0	-1267	-1883	-616	1575	-325	-1249	58	40	-17	29	-188	-44	0
480	0	0	-976	-1889	-913	1432	-31	-1401	-106	-13	34	64	-56	-110	0
481	0	0	-677	-1885	-1208	1281	265	-1546	-110	-23	3	100	106	-65	0
482	0	0	-501	-1868	-1367	1184	433	-1617	-56	-104	40	137	195	-77	0
483	0	0	-428	-1879	-1451	1153	511	-1665	-85	-116	11	31	225	-79	0
484	0	0	-535	-1879	-1344	1207	404	-1611	3	0	91	91	180	100	0
485	0	0	-805	-1877	-1072	1341	133	-1474	-34	54	-38	31	13	64	0
486	0	0	-1001	-1879	-878	1440	-61	-1378	114	91	100	17	-69	143	0
487	0	0	-1342	-1885	-543	1613	-399	-1214	71	83	-23	-34	-141	23	0
488	0	0	-1270	-1879	-609	1574	-330	-1244	135	89	29	65	-190	36	0
489	0	0	-1232	-1879	-647	1555	-292	-1263	97	31	32	-17	-98	-5	0
490	0	0	-995	-1881	-886	1438	-54	-1383	-48	-46	-21	79	-87	-85	0
491	0	0	-613	-1881	-1268	1247	327	-1574	-46	-25	-7	60	48	-69	0
492	0	0	-496	-1879	-1383	1187	443	-1631	-27	-131	-13	124	124	-34	0
493	0	0	-400	-1866	-1466	1133	533	-1666	-27	-38	40	112	184	50	0
494	0	0	-488	-1875	-1387	1181	449	-1631	-17	1	23	52	58	141	0
495	0	0	-702	-1879	-1177	1290	237	-1528	145	62	-3	44	-31	145	0
496	0	0	-970	-1893	-923	1431	-23	-1408	219	106	102	48	29	162	0
497	0	0	-1267	-1897	-630	1582	-318	-1263	139	108	77	34	-159	106	0
498	0	0	-1294	-1893	-599	1593	-347	-1246	207	131	141	17	-129	104	0
499	0	0	-1307	-1885	-578	1596	-364	-1231	-64	56	75	-79	-93	-38	0
500	0	0	-939	-1885	-946	1412	3	-1415	1	-3	58	67	29	-48	0
501	0	0	-727	-1879	-1152	1303	212	-1515	-133	-112	36	89	139	-50	0
502	0	0	-555	-1883	-1328	1219	386	-1605	-98	-126	-54	141	192	-77	0
503	0	0	-427	-1874	-1447	1150	510	-1660	-56	-36	13	93	201	64	0
504	0	0	-530	-1872	-1342	1201	406	-1607	40	15	-7	108	217	87	0
505	0	0	-741	-1889	-1148	1315	203	-1518	67	19	54	0	3	143	0
506	0	0	-1011	-1891	-880	1451	-65	-1385	174	172	65	13	-69	188	0
507	0	0	-1354	-1893	-539	1623	-407	-1216	151	93	58	-108	-184	106	0
508	0	0	-1374	-1893	-519	1633	-427	-1206	147	97	17	-25	-203	75	0
509	0	0	-1280	-1885	-605	1582	-337	-1245	52	32	25	-50	-170	-21	0
510	0	0	-1016	-1879	-863	1447	-76	-1371	23	-1	73	64	-1	0	0
511	0	0	-819	-1889	-1070	1354	125	-1479	-108	-172	23	21	34	-75	0
512	0	0	-500	-1883	-1383	1191	441	-1633	-62	-95	81	129	188	-44	0
513	0	0	-444	-1883	-1439	1163	497	-1661	-52	-21	31	95	273	-97	0
514	0	0	-549	-1885	-1336	1217	393	-1610	-3	15	-46	106	159	34	0
515	0	0	-803	-1883	-1080	1343	138	-1481	-32	-38	27	-29	75	104	0
516	0	0	-1064	-1872	-808	1468	-128	-1340	164	85	131	-17	-3	93	0
517	0	0	-1314	-1874	-560	1594	-377	-1217	56	42	40	-79	-228	27	0
518	0	0	-1430	-1893	-463	1661	-483	-1178	102	112	34	-15	-178	25	0
519	0	0	-1273	-1889	-616	1581	-328	-1252	5	71	-9	-77	-147	-36	0
520	0	0	-1061	-1889	-828	1475	-116	-1358	9	-3	23	-29	31	-149	0
521	0	0	-743	-1877	-1134	1310	195	-1505	-65	-48	-71	110	3	-75	0
522	0	0	-535	-1879	-1344	1207	404	-1611	-106	-62	9	67	110	-38	0
523	0	0	-500	-1877	-1377	1188	438	-1627	-77	-32	-54	58	172	-34	0
524	0	0	-555	-1868	-1313	1211	379	-1590	-58	-62	-52	-60	64	0	0
525	0	0	-808	-1875	-1067	1341	129	-1471	81	-13	5	-7	0	97	0
526	0	0	-1116	-1862	-746	1489	-185	-1304	170	1	-23	-7	-143	81	0
527	0	0	-1311	-1875	-564	1593	-373	-1219	73	110	29	-58	-221	27	0
528	0	0	-1401	-1891	-490	1646	-455	-1190	118	56	5	-60	-289	29	0
529	0	0	-1302	-1895	-593	1598	-354	-1244	-1	56	0	-36	-128	29	0
530	0	0	-1038	-1893	-855	1465	-91	-1374	-122	-40	-38	-75	-34	-104	0
531	0	0	-721	-1885	-1164	1303	221	-1524	-83	11	-25	54	89	-95	0
532	0	0	-578	-1877	-1299	1227	360	-1588	-151	-102	-11	71	87	-62	0
533	0	0	-477	-1881	-1404	1179	463	-1642	-40	-120	-27	81	143	-112	0
534	0	0	-563	-1897	-1334	1230	385	-1615	-5	-108	9	60	52	71	0
535	0	0	-859	-1889	-1030	1374	85	-1459	42	-9	1	42	7	60	0
536	0	0	-1096	-1875	-779	1485	-158	-1327	126	-23	1	-69	-65	-19	0
537	0	0	-1306	-1862	-556	1584	-375	-1209	104	124	65	-62	-135	126	0
538	0	0	-1428	-1866	-438	1647	-495	-1152	-15	116	-3	-135	-201	44	0
539	0	0	-1226	-1858	-632	1542	-297	-1245	32	126	1	-17	-153	-11	0
540	0	0	-1065	-1819	-754	1442	-155	-1286	-106	-79	5	11	-95	5	0
541	0	0	-726	-1806	-1080	1266	177	-1443	-110	-83	-19	46	-21	-128	0
542	0	0	-553	-1825	-1272	1189	359	-1548	-89	-108	27	95	133	-65	0
543	0	0	-479	-1829	-1350	1154	435	-1589	-89	-133	25	58	137	-60	0
544	0	0	-553	-1837	-1284	1195	365	-1560	-23	-77	69	71	126	60	0
545	0	0	-811	-1866	-1055	1338	122	-1460	79	9	3	1	77	31	0
546	0	0	-1125	-1899	-774	1512	-175	-1336	135	40	29	-71	-23	44	0
547	0	0	-1327	-1903	-576	1615	-375	-1239	182	69	85	-73	-118	69	0
548	0	0	-1474	-1860	-386	1667	-544	-1123	71	44	85	-89	-178	-15	0
549	0	0	-1284	-1831	-547	1557	-368	-1189	13	42	42	-62	-118	-40	0
550	0	0	-1020	-1817	-797	1418	-111	-1307	-65	-5	9	9	-21	-106	0
551	0	0	-718	-1823	-1105	1270	193	-1464	-129	-54	60	73	79	-83	0
552	0	0	-580	-1813	-1233	1196	326	-1523	-151	-112	3	38	145	-126	0
553	0	0	-409	-1829	-1420	1119	505	-1624	-21	-71	1	164	180	-48	0
554	0	0	-633	-1872	-1239	1252	303	-1555	-64	-75	17	21	126	-31	0
555	0	0	-727	-1912	-1185	1319	229	-1548	73	73	91	46	106	31	0
556	0	0	-1092	-1930	-838	1511	-127	-1384	151	65	48	0	-64	95	0
557	0	0	-1305	-1910	-605	1607	-350	-1257	149	89	15	1	-182	89	0
558	0	0	-1383	-1887	-504	1635	-439	-1195	102	93	23	-25	-155	42	0
559	0	0	-1251	-1858	-607	1554	-322	-1232	114	48	52	-31	-112	-34	0
560	0	0	-1029	-1839	-810	1434	-109	-1324	-50	-27	15	-17	-75	-79	0
561	0	0	-688	-1850	-1162	1269	237	-1506	-114	-44	-7	62	32	-100	0
562	0	0	-531	-1844	-1313	1187	391	-1578	-81	-67	-19	116	122	-73	0
563	0	0	-404	-1839	-1435	1121	515	-1637	-48	-58	-56	38	188	-79	0
564	0	0	-511	-1810	-1299	1160	394	-1554	-15	25	-9	122	164	-5	0
565	0	0	-719	-1778	-1059	1248	170	-1418	83	36	-60	27	23	65	0
566	0	0	-1001	-1773	-772	1387	-114	-1272	159	27	-9	-17	-83	112	0
567	0	0	-1164	-1790	-626	1477	-269	-1208	176	137	29	-15	-133	56	0
568	0	0	-1376	-1810	-434	1593	-471	-1122	71	108	-25	-25	-195	58	0
569	0	0	-1162	-1821	-659	1491	-251	-1240	31	95	7	-75	-174	-32	0
570	0	0	-1039	-1846	-807	1442	-116	-1326	-17	-29	31	-34	-13	-7	0
571	0	0	-693	-1860	-1167	1276	237	-1513	-104	-38	-9	-34	52	-89	0
572	0	0	-456	-1821	-1365	1138	454	-1593	-91	-58	-3	73	161	29	0
573	0	0	-446	-1792	-1346	1119	450	-1569	-147	-85	-25	17	192	-21	0
574	0	0	-483	-1817	-1334	1150	425	-1575	42	-71	-65	93	64	64	0
575	0	0	-687	-1790	-1103	1238	208	-1446	85	48	60	100	100	178	0
576	0	0	-1007	-1777	-770	1392	-118	-1273	102	65	17	-65	-89	137	0
577	0	0	-1235	-1782	-547	1508	-344	-1164	164	54	-13	-13	-182	124	0
578	0	0	-1296	-1819	-523	1557	-386	-1171	149	100	11	-52	-135	64	0
579	0	0	-1239	-1879	-640	1559	-299	-1259	25	36	19	-67	-118	-3	0
580	0	0	-980	-1940	-960	1460	-10	-1450	9	9	11	-52	-13	15	0
581	0	0	-784	-1969	-1185	1376	200	-1577	-56	-32	-9	58	56	-52	0
582	0	0	-590	-1971	-1381	1280	395	-1676	-75	-139	-54	0	36	32	0
583	0	0	-425	-1934	-1509	1179	542	-1721	-17	1	25	85	232	58	0
584	0	0	-583	-1908	-1325	1245	371	-1616	-40	-64	-44	50	108	-19	0
585	0	0	-720	-1868	-1148	1294	214	-1508	77	44	65	19	97	168	0
586	0	0	-1030	-1856	-826	1443	-102	-1341	143	60	15	-71	-50	149	0
587	0	0	-1249	-1854	-605	1551	-322	-1229	116	145	-93	-83	-199	31	0
588	0	0	-1335	-1858	-523	1596	-406	-1190	116	161	19	-23	-232	108	0
589	0	0	-1267	-1860	-593	1563	-337	-1226	38	-1	25	-87	-106	-23	0
590	0	0	-987	-1858	-871	1422	-58	-1364	38	-9	15	9	-5	-11	0
591	0	0	-726	-1843	-1117	1284	195	-1480	-159	-31	-23	34	131	-104	0
592	0	0	-524	-1819	-1295	1171	385	-1557	-46	-112	56	89	164	-73	0
593	0	0	-450	-1788	-1338	1119	444	-1563	-79	-62	-62	65	176	-77	0
594	0	0	-559	-1794	-1235	1176	338	-1514	-1	-54	-7	56	170	48	0
595	0	0	-766	-1833	-1067	1299	150	-1450	75	-5	42	81	71	143	0
596	0	0	-1071	-1870	-799	1470	-136	-1334	141	13	-52	-48	-62	75	0
597	0	0	-1315	-1893	-578	1604	-368	-1235	157	97	7	-31	-186	102	0
598	0	0	-1406	-1881	-475	1643	-465	-1178	139	89	29	-65	-209	124	0
599	0	0	-1311	-1887	-576	1599	-367	-1231	-17	-7	-40	-79	-147	-48	0
600	0	0	-1050	-1874	-824	1462	-113	-1349	-34	32	-7	25	-32	-81	0
601	0	0	-759	-1858	-1099	1308	170	-1478	-81	5	34	54	32	-32	0
602	0	0	-540	-1839	-1299	1189	379	-1569	-89	-133	1	42	157	-19	0
603	0	0	-476	-1866	-1390	1171	457	-1628	-100	-116	-56	23	87	-27	0
604	0	0	-576	-1889	-1313	1232	368	-1601	46	-58	69	0	129	67	0
605	0	0	-844	-1858	-1014	1351	85	-1436	19	40	0	-21	17	93	0
606	0	0	-1022	-1856	-834	1439	-94	-1345	166	52	87	-11	-104	131	0
607	0	0	-1345	-1843	-498	1594	-423	-1170	112	73	54	-69	-149	60	0
608	0	0	-1438	-1835	-397	1636	-520	-1116	93	95	-31	-93	-232	27	0
609	0	0	-1195	-1819	-624	1507	-285	-1221	116	85	42	-17	-118	7	0
610	0	0	-1086	-1817	-731	1451	-177	-1274	-89	-50	29	-38	-31	-87	0
611	0	0	-710	-1823	-1113	1266	201	-1468	-15	-58	-17	36	110	-93	0
612	0	0	-518	-1811	-1293	1164	387	-1552	-91	-73	65	5	180	-77	0
613	0	0	-448	-1811	-1363	1129	457	-1587	-71	-93	15	91	172	5	0
614	0	0	-518	-1827	-1309	1172	395	-1568	-1	-27	32	42	139	75	0
615	0	0	-784	-1837	-1053	1310	134	-1445	29	40	44	-17	58	139	0
616	0	0	-1020	-1848	-828	1434	-96	-1338	213	145	62	29	-13	147	0
617	0	0	-1323	-1887	-564	1605	-379	-1225	207	58	31	-32	-128	50	0
618	0	0	-1335	-1905	-570	1620	-382	-1237	141	93	15	-9	-161	31	0
619	0	0	-1351	-1903	-552	1627	-399	-1227	-19	11	-64	-44	-87	-62	0
620	0	0	-968	-1875	-907	1421	-30	-1391	27	9	32	58	-31	-25	0
621	0	0	-767	-1870	-1103	1318	168	-1486	-108	-38	15	3	91	-67	0
622	0	0	-565	-1868	-1303	1216	369	-1585	-137	-81	13	87	166	34	0
623	0	0	-473	-1854	-1381	1163	454	-1617	-87	-64	-64	89	164	-25	0
624	0	0	-543	-1846	-1303	1194	380	-1574	-15	-15	13	3	228	85	0
625	0	0	-680	-1844	-1164	1262	242	-1504	60	23	44	3	81	128	0
626	0	0	-1021	-1833	-812	1427	-104	-1322	228	102	46	31	-36	145	0
627	0	0	-1261	-1817	-556	1539	-352	-1186	174	21	25	-46	-131	79	0
628	0	0	-1344	-1817	-473	1580	-435	-1145	170	64	42	15	-151	40	0
629	0	0	-1193	-1811	-618	1502	-287	-1214	93	157	-34	11	-87	-58	0
630	0	0	-988	-1802	-814	1395	-87	-1308	-25	21	5	34	42	-52	0
631	0	0	-659	-1790	-1131	1224	236	-1460	-73	-67	-7	3	87	-60	0
632	0	0	-473	-1761	-1288	1117	407	-1524	-17	-42	-1	102	190	-15	0
633	0	0	-437	-1740	-1303	1088	433	-1521	-100	-40	17	65	213	19	0
634	0	0	-476	-1744	-1268	1110	396	-1506	52	-42	15	93	131	77	0
635	0	0	-657	-1749	-1092	1203	217	-1420	122	13	87	44	60	128	0
636	0	0	-929	-1755	-826	1342	-51	-1290	141	-13	27	0	-77	77	0
637	0	0	-1211	-1746	-535	1478	-338	-1140	164	166	1	38	-97	108	0
638	0	0	-1333	-1728	-395	1530	-469	-1061	77	46	-48	-118	-211	-15	0
639	0	0	-1100	-1730	-630	1415	-235	-1180	95	166	87	25	-100	21	0
640	0	0	-1046	-1746	-700	1396	-173	-1223	0	-40	-56	-3	-34	-36	0
641	0	0	-607	-1730	-1123	1168	258	-1426	-32	-1	23	38	137	-73	0
642	0	0	-454	-1724	-1270	1089	408	-1497	-50	-85	36	69	195	-32	0
643	0	0	-394	-1730	-1336	1062	471	-1533	-100	-108	0	52	195	-34	0
644	0	0	-464	-1726	-1262	1095	399	-1494	29	-23	-64	71	89	79	0
645	0	0	-652	-1707	-1055	1179	201	-1381	85	46	50	23	135	71	0
646	0	0	-984	-1697	-713	1340	-135	-1205	93	65	-23	23	-93	83	0
647	0	0	-1152	-1689	-537	1420	-307	-1113	116	44	44	-50	-248	143	0
648	0	0	-1257	-1685	-428	1471	-414	-1056	176	108	-7	-44	-85	93	0
649	0	0	-1214	-1656	-442	1435	-386	-1049	-50	40	21	-126	-112	-38	0
650	0	0	-933	-1662	-729	1297	-102	-1195	-23	-11	21	1	-89	-32	0
651	0	0	-681	-1689	-1008	1185	163	-1348	-120	-91	-64	95	5	-67	0
652	0	0	-438	-1695	-1257	1066	409	-1476	-120	-13	-13	38	184	-38	0
653	0	0	-427	-1753	-1326	1090	449	-1539	-83	-77	-25	32	182	-56	0
654	0	0	-467	-1790	-1323	1128	428	-1556	73	-36	-11	100	161	50	0
655	0	0	-730	-1777	-1047	1253	158	-1412	85	-27	-11	5	48	128	0
656	0	0	-941	-1749	-808	1345	-66	-1278	89	56	32	11	5	52	0
657	0	0	-1175	-1755	-580	1465	-297	-1167	159	176	-7	-58	-89	69	0
658	0	0	-1335	-1757	-422	1546	-456	-1089	83	36	-27	-54	-176	29	0
659	0	0	-1175	-1780	-605	1477	-285	-1192	50	5	-15	-23	-139	-40	0
660	0	0	-1067	-1864	-797	1465	-135	-1330	-34	-17	34	-34	23	-3	0
661	0	0	-761	-1928	-1167	1344	203	-1547	-100	-54	-64	50	29	-118	0
662	0	0	-598	-1926	-1328	1262	365	-1627	-149	-56	-25	13	199	-44	0
663	0	0	-565	-1897	-1332	1231	383	-1614	-145	-182	5	23	128	-3	0
664	0	0	-485	-1887	-1402	1186	458	-1644	-1	-9	13	75	157	69	0
665	0	0	-827	-1895	-1068	1361	120	-1481	5	38	77	62	129	174	0
666	0	0	-1007	-1899	-892	1453	-57	-1395	95	60	-11	-21	-95	62	0
667	0	0	-1251	-1893	-642	1572	-304	-1267	145	234	58	-44	-77	159	0
668	0	0	-1400	-1877	-477	1638	-461	-1177	75	48	-1	-87	-149	62	0
669	0	0	-1243	-1889	-646	1566	-298	-1267	108	3	27	-38	-120	-32	0
670	0	0	-1069	-1883	-814	1476	-127	-1348	-11	27	29	29	-5	-32	0
671	0	0	-720	-1885	-1165	1302	222	-1525	-52	-67	-48	-9	120	-128	0
672	0	0	-578	-1862	-1284	1220	353	-1573	-124	-104	32	7	213	-38	0
673	0	0	-443	-1870	-1427	1156	492	-1648	-147	-31	-1	21	186	-11	0
674	0	0	-551	-1877	-1326	1214	387	-1601	27	40	19	54	254	23	0
675	0	0	-767	-1870	-1103	1318	168	-1486	17	-36	-25	-23	85	73	0
676	0	0	-1050	-1866	-816	1458	-117	-1341	116	87	54	19	-9	32	0
677	0	0	-1261	-1860	-599	1560	-331	-1229	166	85	-32	11	-155	25	0
678	0	0	-1381	-1862	-481	1621	-450	-1171	112	91	23	-79	-128	36	0
679	0	0	-1255	-1860	-605	1557	-325	-1232	-7	73	29	-73	-100	-25	0
680	0	0	-1010	-1850	-840	1430	-85	-1345	11	52	110	-48	122	-5	0
681	0	0	-757	-1843	-1086	1300	164	-1464	-83	-126	-9	-40	27	-98	0
682	0	0	-485	-1844	-1359	1164	437	-1601	-32	-65	-17	128	246	-69	0
683	0	0	-516	-1850	-1334	1183	409	-1592	-120	-106	29	-83	230	-42	0
684	0	0	-450	-1852	-1402	1151	476	-1627	36	9	25	106	116	60	0
685	0	0	-787	-1850	-1063	1318	138	-1456	5	-9	-15	-21	104	108	0
686	0	0	-962	-1848	-886	1405	-38	-1367	106	52	54	-104	-13	120	0
687	0	0	-1273	-1856	-583	1564	-345	-1219	172	108	135	-73	-120	240	0
688	0	0	-1325	-1862	-537	1593	-394	-1199	110	54	3	-75	-236	3	0
689	0	0	-1238	-1864	-626	1551	-306	-1245	87	98	65	3	-81	17	0
690	0	0	-1043	-1883	-840	1463	-101	-1361	13	-116	-3	-46	-13	-56	0
691	0	0	-774	-1924	-1150	1349	188	-1537	-73	-40	9	-15	83	-46	0
692	0	0	-681	-1971	-1290	1326	304	-1630	-176	-95	-11	46	147	-5	0
693	0	0	-454	-2002	-1548	1228	547	-1775	-71	-17	85	89	219	67	0
694	0	0	-652	-1994	-1342	1323	345	-1668	1	-48	-29	21	170	31	0
695	0	0	-788	-1959	-1171	1373	191	-1565	85	-3	27	-38	85	87	0
696	0	0	-1046	-1864	-818	1455	-114	-1341	87	112	42	-23	-17	145	0
697	0	0	-1195	-1747	-552	1471	-321	-1149	164	100	36	-110	-118	73	0
698	0	0	-1238	-1600	-362	1419	-438	-981	75	69	25	-77	-122	79	0
699	0	0	-1030	-1427	-397	1228	-316	-912	79	52	-32	-34	-116	-27	0
700	0	0	-708	-1158	-450	933	-129	-804	-32	34	23	-36	7	15	0
701	0	0	-236	-849	-613	542	188	-731	-46	-27	-40	11	116	38	0
702	0	0	201	-543	-744	171	472	-643	-67	7	-46	133	155	-19	0
703	0	0	287	-168	-455	-59	371	-311	-65	-71	-27	40	153	42	0
704	0	0	509	151	-358	-330	433	-103	-3	-17	7	58	135	102	0
705	0	0	444	620	176	-532	134	398	87	29	27	-23	116	153	0
706	0	0	508	1152	644	-830	-68	898	178	91	-38	-5	-23	145	0
707	0	0	421	1668	1247	-1044	-413	1457	151	67	1	-102	-161	93	0
708	0	0	629	2029	1400	-1329	-385	1714	170	65	38	-42	-145	79	0
709	0	0	762	2207	1445	-1484	-341	1826	58	60	-11	-108	-44	-42	0
710	0	0	978	2122	1144	-1550	-83	1633	-1	-100	-17	-3	-77	-56	0
711	0	0	1210	1984	774	-1597	218	1379	-91	23	-46	5	110	-23	0
712	0	0	1337	1800	463	-1568	437	1131	-19	-64	-7	83	192	29	1
713	0	0	1214	1534	320	-1374	447	927	-129	-65	-64	-9	188	-1	0
714	0	0	1032	1072	40	-1052	496	556	-19	60	56	64	246	153	0
715	0	0	491	593	102	-542	194	347	27	27	-38	-25	-1	120	0
716	0	0	-50	15	65	17	-57	40	186	64	5	7	-27	151	0
717	0	0	-528	-535	-7	531	-260	-271	129	77	93	-5	-126	178	0
718	0	0	-932	-1096	-164	1014	-384	-630	104	118	-23	-9	-225	77	0
719	0	0	-986	-1412	-426	1199	-280	-919	29	29	38	-87	-100	32	0
720	0	0	-808	-1552	-744	1180	-32	-1148	-31	81	7	71	42	58	0
721	0	0	-536	-1515	-979	1025	221	-1247	-44	-102	-42	9	60	-40	0
722	0	0	-281	-1458	-1177	869	448	-1317	-56	-46	-23	81	207	3	0
723	0	0	-149	-1423	-1274	786	562	-1348	-75	-34	38	50	296	67	0
724	0	0	-256	-1390	-1134	823	439	-1262	5	-27	34	104	159	98	0
725	0	0	-402	-1406	-1004	904	301	-1205	91	17	36	-1	100	91	0
726	0	0	-739	-1423	-684	1081	-27	-1053	116	120	17	-5	-48	201	0
727	0	0	-1086	-1437	-351	1261	-367	-894	69	161	-27	-29	-149	161	0
728	0	0	-994	-1420	-426	1207	-284	-923	184	118	36	-60	-97	162	0
729	0	0	-1075	-1447	-372	1261	-351	-909	50	31	58	-83	-64	83	0
730	0	0	-751	-1486	-735	1118	-8	-1110	-9	-34	-9	-56	-89	11	0
731	0	0	-478	-1546	-1068	1012	295	-1307	-3	71	25	126	143	69	0
732	0	0	-357	-1604	-1247	980	445	-1425	-106	-29	-112	-25	178	46	0
733	0	0	-192	-1672	-1480	932	644	-1576	46	-48	50	23	259	77	0
734	0	0	-386	-1718	-1332	1052	473	-1525	91	27	7	48	197	118	0
735	0	0	-574	-1705	-1131	1139	278	-1418	56	79	-21	-58	97	75	0
736	0	0	-842	-1670	-828	1256	-7	-1249	172	122	15	-38	-15	190	0
737	0	0	-1048	-1670	-622	1359	-213	-1146	190	91	3	-64	-162	205	0
738	0	0	-1166	-1693	-527	1429	-319	-1110	147	129	-5	-95	-128	36	0
739	0	0	-1129	-1687	-558	1408	-285	-1122	75	87	9	-50	-137	118	0
740	0	0	-819	-1676	-857	1247	19	-1266	106	56	-48	21	0	48	0
741	0	0	-582	-1670	-1088	1126	253	-1379	-67	-9	-13	-67	93	7	0
742	0	0	-229	-1672	-1443	950	607	-1557	15	44	62	106	194	178	0
743	0	0	-256	-1676	-1420	966	582	-1548	-42	-106	-27	-11	174	-5	0
744	0	0	-322	-1685	-1363	1003	520	-1524	52	32	1	27	129	209	0
745	0	0	-590	-1703	-1113	1146	261	-1408	128	52	5	-23	77	194	0
746	0	0	-786	-1697	-911	1241	62	-1304	265	170	-29	-19	36	164	0
747	0	0	-1143	-1699	-556	1421	-293	-1127	166	116	-67	-118	-157	184	0
748	0	0	-1191	-1703	-512	1447	-339	-1107	201	153	-15	-108	-162	97	0
749	0	0	-1112	-1711	-599	1411	-256	-1155	100	147	-13	-25	-182	116	0
750	0	0	-900	-1703	-803	1301	-48	-1253	17	17	-58	-128	-124	38	0
751	0	0	-553	-1689	-1136	1121	291	-1412	-13	0	-29	-81	64	95	0
752	0	0	-394	-1676	-1282	1035	444	-1479	-93	-27	-110	-77	116	13	0
753	0	0	-268	-1672	-1404	970	568	-1538	-31	17	-58	40	174	120	0
754	0	0	-481	-1672	-1191	1076	355	-1431	-31	58	-7	-143	157	153	0
755	0	0	-549	-1674	-1125	1111	288	-1399	133	168	-34	-62	25	205	0
756	0	0	-899	-1680	-781	1289	-59	-1230	242	186	-100	-97	-97	182	0
757	0	0	-1133	-1676	-543	1404	-295	-1109	228	203	-89	-174	-128	256	0
758	0	0	-1243	-1662	-419	1452	-412	-1040	207	145	-23	-164	-182	232	0
759	0	0	-1148	-1633	-485	1390	-331	-1059	124	133	-104	-215	-131	95	0
760	0	0	-926	-1643	-717	1284	-104	-1180	64	135	-106	-170	-9	155	0
761	0	0	-642	-1654	-1012	1148	185	-1333	17	67	-141	-120	58	69	0
762	0	0	-450	-1643	-1193	1046	371	-1418	-52	97	-108	-135	145	110	0
763	0	0	-386	-1650	-1264	1018	439	-1457	40	-15	-112	-104	122	122	0
764	0	0	-487	-1656	-1169	1071	341	-1412	42	104	-129	-168	131	232	0
765	0	0	-670	-1647	-977	1158	153	-1312	97	124	-129	-108	48	182	0
766	0	0	-902	-1631	-729	1266	-86	-1180	223	232	-85	-182	-27	316	0
767	0	0	-1210	-1627	-417	1418	-396	-1022	190	225	-116	-254	-112	234	0
768	0	0	-1290	-1627	-337	1458	-476	-982	244	199	-186	-256	-174	211	0
769	0	0	-1206	-1594	-388	1400	-409	-991	133	153	-81	-294	0	129	0
770	0	0	-933	-1594	-661	1263	-136	-1127	50	162	-155	-242	-1	7	0
771	0	0	-669	-1573	-904	1121	117	-1238	-71	116	-201	-203	29	145	0
772	0	0	-476	-1575	-1099	1025	311	-1337	52	1	-155	-225	194	170	0
773	0	0	-382	-1569	-1187	975	402	-1378	31	23	-129	-190	180	205	0
774	0	0	-423	-1577	-1154	1000	365	-1365	108	87	-104	-164	98	254	0
775	0	0	-652	-1550	-898	1101	123	-1224	139	149	-170	-211	85	296	0
776	0	0	-904	-1522	-618	1213	-143	-1070	226	242	-143	-322	48	329	0
777	0	0	-1175	-1520	-345	1347	-415	-932	248	186	-201	-353	-54	228	0
778	0	0	-1242	-1513	-271	1377	-485	-892	180	310	-139	-343	-38	215	0
779	0	0	-1216	-1497	-281	1356	-467	-889	203	197	-226	-353	-110	161	0
780	0	0	-1022	-1493	-471	1257	-275	-982	42	128	-267	-281	54	91	0
781	0	0	-746	-1522	-776	1134	15	-1149	-81	50	-228	-391	98	50	0
782	0	0	-500	-1530	-1030	1015	265	-1280	-34	128	-213	-254	254	131	0
783	0	0	-503	-1517	-1014	1010	255	-1265	-93	91	-232	-345	238	188	0
784	0	0	-498	-1466	-968	982	235	-1217	79	124	-197	-273	89	211	0
785	0	0	-828	-1464	-636	1146	-96	-1050	48	151	-250	-393	62	265	0
786	0	0	-985	-1468	-483	1226	-251	-975	335	209	-207	-323	-23	296	0
787	0	0	-1248	-1443	-195	1345	-526	-819	285	267	-176	-397	-3	287	0
788	0	0	-1322	-1420	-98	1371	-612	-759	256	199	-168	-471	-54	221	0
789	0	0	-1300	-1410	-110	1355	-595	-760	209	207	-244	-366	19	197	0
790	0	0	-1082	-1427	-345	1254	-368	-886	77	58	-246	-424	-44	79	0
791	0	0	-854	-1468	-614	1161	-120	-1041	11	58	-161	-419	135	129	0
792	0	0	-702	-1474	-772	1088	35	-1123	-85	0	-275	-413	166	27	0
793	0	0	-584	-1462	-878	1023	147	-1170	-54	174	-314	-370	320	120	0
794	0	0	-698	-1427	-729	1062	15	-1078	-15	58	-292	-448	203	192	0
795	0	0	-837	-1387	-550	1112	-143	-968	135	106	-277	-405	116	221	0
796	0	0	-1110	-1371	-261	1240	-424	-816	304	265	-275	-457	205	426	0
797	0	0	-1321	-1363	-42	1342	-639	-702	345	166	-228	-504	-21	298	0
798	0	0	-1468	-1346	122	1407	-795	-612	226	221	-285	-591	-102	259	0
799	0	0	-1421	-1346	75	1383	-748	-635	230	215	-176	-485	15	250	0
800	0	0	-1261	-1342	-81	1301	-590	-711	34	7	-322	-613	60	75	0
801	0	0	-879	-1332	-453	1105	-213	-892	97	56	-302	-504	157	83	0
802	0	0	-873	-1317	-444	1095	-214	-880	-62	0	-393	-564	209	147	0
803	0	0	-733	-1293	-560	1013	-86	-926	-60	-42	-376	-531	166	52	0
804	0	0	-802	-1288	-486	1045	-158	-887	58	73	-271	-562	147	192	0
805	0	0	-1005	-1278	-273	1141	-366	-775	213	155	-238	-558	219	339	0
806	0	0	-1287	-1272	15	1279	-651	-628	240	172	-329	-651	58	376	0
807	0	0	-1463	-1233	230	1348	-846	-501	374	267	-236	-632	32	339	0
808	0	0	-1613	-1206	407	1409	-1010	-399	347	230	-298	-708	-62	258	0
809	0	0	-1581	-1193	388	1387	-984	-402	304	139	-362	-686	9	157	0
810	0	0	-1365	-1183	182	1274	-773	-500	147	184	-283	-622	77	77	0
811	0	0	-1194	-1165	29	1179	-611	-568	15	52	-308	-564	32	126	0
812	0	0	-1009	-1162	-153	1085	-428	-657	-62	67	-335	-605	172	7	0
813	0	0	-929	-1146	-217	1037	-356	-681	-48	65	-376	-626	174	93	0
814	0	0	-1052	-1131	-79	1091	-486	-605	50	102	-345	-560	149	159	0
815	0	0	-1150	-1119	31	1134	-590	-544	184	184	-335	-659	91	279	0
816	0	0	-1423	-1068	355	1245	-889	-356	300	217	-209	-649	54	370	0
817	0	0	-1758	-1037	721	1397	-1239	-158	323	137	-304	-752	-124	298	0
818	0	0	-1712	-1018	694	1365	-1203	-162	436	213	-285	-727	-120	242	0
819	0	0	-1745	-995	750	1370	-1247	-122	259	194	-259	-649	-60	242	0
820	0	0	-1487	-968	519	1227	-1003	-224	161	89	-292	-673	-56	29	0
821	0	0	-1227	-940	287	1083	-757	-326	1	38	-312	-698	0	91	0
822	0	0	-1070	-913	157	991	-613	-378	-65	29	-323	-677	176	38	0
823	0	0	-1015	-882	133	948	-574	-374	-46	32	-333	-708	81	15	0
824	0	0	-1085	-857	228	971	-656	-314	21	23	-292	-682	60	87	0
825	0	0	-1252	-849	403	1050	-827	-223	226	75	-273	-630	31	194	0
826	0	0	-1466	-855	611	1160	-1038	-122	323	79	-294	-694	-122	244	0
827	0	0	-1652	-838	814	1245	-1233	-12	372	240	-182	-671	-85	358	0
828	0	0	-1739	-797	942	1268	-1340	72	374	236	-201	-737	-116	267	0
829	0	0	-1642	-766	876	1204	-1259	55	364	155	-263	-777	-71	135	0
830	0	0	-1479	-750	729	1114	-1104	-10	110	98	-287	-711	19	5	0
831	0	0	-1184	-729	455	956	-819	-137	-15	-118	-265	-696	-52	-46	0
832	0	0	-1025	-711	314	868	-669	-198	-11	-166	-256	-568	52	-9	0
833	0	0	-923	-704	219	813	-571	-242	-182	-100	-331	-618	100	-64	0
834	0	0	-930	-684	246	807	-588	-219	46	-64	-275	-589	100	116	0
835	0	0	-1025	-657	368	841	-696	-144	232	164	-261	-556	108	207	0
836	0	0	-1239	-630	609	934	-924	-10	405	139	-116	-655	44	308	0
837	0	0	-1413	-603	810	1008	-1111	103	465	232	-147	-492	-52	310	0
838	0	0	-1520	-589	931	1054	-1225	171	399	182	-238	-601	-69	225	0
839	0	0	-1390	-589	801	989	-1095	106	308	197	-145	-531	-25	184	0
840	0	0	-1229	-582	647	905	-938	32	98	97	-217	-556	7	3	0
841	0	0	-969	-591	378	780	-673	-106	-50	-21	-232	-494	71	-62	0
842	0	0	-737	-580	157	658	-447	-211	-44	-129	-285	-490	147	-73	0
843	0	0	-601	-580	21	590	-311	-279	-32	-34	-207	-426	166	1	0
844	0	0	-715	-599	116	657	-415	-241	128	-83	-83	-436	176	106	0
845	0	0	-837	-626	211	731	-524	-207	188	97	-110	-407	137	211	0
846	0	0	-1029	-647	382	838	-705	-132	389	131	-9	-287	40	370	0
847	0	0	-1169	-679	490	924	-829	-94	436	228	-44	-343	32	323	0
848	0	0	-1287	-713	574	1000	-930	-69	471	225	-9	-300	21	314	0
849	0	0	-1180	-744	436	962	-808	-154	232	135	-60	-310	-69	211	0
850	0	0	-903	-779	124	841	-513	-327	164	137	-67	-236	29	129	0
851	0	0	-738	-836	-98	787	-320	-467	-62	62	-42	-184	87	31	0
852	0	0	-506	-880	-374	693	-66	-627	-116	-118	-50	-106	100	-67	0
853	0	0	-345	-919	-574	632	114	-746	-65	-13	1	-118	195	11	0
854	0	0	-454	-968	-514	711	30	-741	-46	-52	-3	-141	201	151	0
855	0	0	-527	-1006	-479	766	-24	-742	95	153	-46	-87	143	292	0
856	0	0	-791	-1072	-281	931	-255	-676	358	197	67	-95	133	428	0
857	0	0	-947	-1121	-174	1034	-386	-647	486	194	108	-97	75	339	0
858	0	0	-1081	-1154	-73	1117	-504	-613	446	209	124	-133	27	323	0
859	0	0	-1040	-1202	-162	1121	-439	-682	256	217	83	-54	89	223	0
860	0	0	-861	-1233	-372	1047	-244	-802	83	36	-1	-5	36	69	0
861	0	0	-514	-1290	-776	902	131	-1033	-13	15	91	-25	151	17	0
862	0	0	-384	-1332	-948	858	282	-1140	-126	-64	17	91	151	-15	0
863	0	0	-297	-1365	-1068	831	385	-1216	-23	-91	11	69	246	15	0
864	0	0	-372	-1398	-1026	885	327	-1212	-3	-27	31	-32	182	93	0
865	0	0	-509	-1422	-913	965	202	-1167	118	155	91	91	164	341	0
866	0	0	-791	-1435	-644	1113	-73	-1039	269	217	85	1	97	403	0
867	0	0	-912	-1455	-543	1183	-184	-999	409	211	168	-52	54	327	0
868	0	0	-991	-1476	-485	1233	-253	-980	405	258	170	56	23	401	0
869	0	0	-982	-1499	-517	1240	-232	-1008	271	157	54	-25	-29	211	0
870	0	0	-813	-1517	-704	1165	-54	-1110	81	65	64	42	31	83	0
871	0	0	-564	-1553	-989	1058	212	-1271	-89	-83	62	-81	133	-50	0
872	0	0	-318	-1559	-1241	938	461	-1400	-95	-137	40	65	124	-56	0
873	0	0	-233	-1559	-1326	896	546	-1442	-128	-100	48	89	139	48	0
874	0	0	-250	-1586	-1336	918	543	-1461	-9	-50	110	-3	180	50	0
875	0	0	-441	-1612	-1171	1026	365	-1391	118	120	77	97	232	225	0
876	0	0	-718	-1627	-909	1172	95	-1268	279	106	65	23	13	275	0
877	0	0	-848	-1637	-789	1242	-29	-1213	444	263	149	108	75	409	0
878	0	0	-1046	-1645	-599	1345	-223	-1122	341	159	157	-77	48	236	0
879	0	0	-925	-1660	-735	1292	-95	-1197	236	124	71	34	-73	118	0
880	0	0	-749	-1656	-907	1202	79	-1281	81	-40	87	56	48	36	0
881	0	0	-526	-1672	-1146	1099	310	-1409	-211	-122	-54	27	108	-108	0
882	0	0	-289	-1689	-1400	989	555	-1544	-223	-139	21	79	186	-135	0
883	0	0	-250	-1687	-1437	968	593	-1562	-184	-168	40	36	114	-56	0
884	0	0	-200	-1670	-1470	935	635	-1570	-31	-1	-27	168	178	23	0
885	0	0	-452	-1683	-1231	1067	389	-1457	65	-9	81	124	118	203	0
886	0	0	-623	-1660	-1037	1141	207	-1348	287	139	79	97	52	258	0
887	0	0	-767	-1672	-905	1219	69	-1288	413	261	162	155	5	438	0
888	0	0	-989	-1691	-702	1340	-143	-1196	302	192	46	67	-71	292	0
889	0	0	-850	-1705	-855	1277	2	-1280	225	106	149	98	-58	195	0
890	0	0	-688	-1685	-997	1186	154	-1341	7	-31	27	135	-31	-64	0
891	0	0	-427	-1674	-1247	1050	410	-1460	-118	-69	0	176	54	-67	0
892	0	0	-208	-1670	-1462	939	627	-1566	-143	-155	36	161	133	-133	0
893	0	0	-110	-1681	-1571	895	730	-1626	-114	-168	36	157	194	-15	0
894	0	0	-229	-1676	-1447	952	609	-1561	-48	-104	-7	184	102	-23	0
895	0	0	-324	-1668	-1344	996	510	-1506	89	36	48	226	155	147	0
896	0	0	-557	-1680	-1123	1118	283	-1401	287	143	67	201	120	322	0
897	0	0	-855	-1687	-832	1271	-11	-1259	275	79	62	161	-100	267	0
898	0	0	-809	-1701	-892	1255	41	-1296	339	256	161	180	-11	258	0
899	0	0	-896	-1683	-787	1289	-54	-1235	129	40	44	42	42	128	0
900	0	0	-623	-1666	-1043	1144	210	-1354	0	-42	106	108	-75	-44	0
901	0	0	-394	-1699	-1305	1046	455	-1502	-186	-60	-36	232	29	-85	0
902	0	0	-182	-1714	-1532	948	675	-1623	-248	-157	27	116	145	-197	0
903	0	0	-79	-1714	-1635	896	778	-1674	-246	-155	-56	188	139	-75	0
904	0	0	-140	-1703	-1563	921	711	-1633	-93	-83	-15	139	129	-19	0
905	0	0	-266	-1678	-1412	972	573	-1545	116	-98	98	209	34	178	0
906	0	0	-532	-1674	-1142	1103	305	-1408	211	-13	104	157	-38	190	0
907	0	0	-733	-1658	-925	1195	96	-1291	355	42	162	186	-62	240	0
908	0	0	-834	-1650	-816	1242	-9	-1233	248	106	97	102	-122	77	0
909	0	0	-723	-1656	-933	1189	105	-1294	223	87	100	211	7	65	0
910	0	0	-613	-1664	-1051	1138	219	-1357	-19	-79	62	153	-91	-48	0
911	0	0	-332	-1676	-1344	1004	506	-1510	-190	-161	62	176	36	-155	0
912	0	0	-118	-1693	-1575	905	728	-1634	-194	-195	19	248	60	-194	0
913	0	0	-22	-1707	-1685	864	831	-1696	-236	-234	79	244	116	-126	0
914	0	0	-117	-1701	-1584	909	733	-1642	-100	-151	65	228	31	48	0
915	0	0	-194	-1687	-1493	940	649	-1590	17	5	38	230	64	100	0
916	0	0	-425	-1674	-1249	1049	412	-1461	325	69	250	228	21	194	0
917	0	0	-708	-1658	-950	1183	121	-1304	232	73	176	161	-97	228	0
918	0	0	-811	-1666	-855	1238	22	-1260	213	110	194	141	-159	155	0
919	0	0	-772	-1668	-896	1220	62	-1282	147	73	122	162	-19	48	0
920	0	0	-574	-1668	-1094	1121	260	-1381	-91	-77	110	162	-46	-48	0
921	0	0	-192	-1647	-1455	919	631	-1551	-102	-89	112	294	67	-118	0
922	0	0	-138	-1637	-1499	887	680	-1568	-219	-201	-5	240	75	-182	0
923	0	0	37	-1643	-1680	803	858	-1661	-236	-133	15	281	116	-162	0
924	0	0	-25	-1650	-1625	837	800	-1637	-79	-23	87	310	203	46	0
925	0	0	-227	-1647	-1420	937	596	-1533	27	-48	58	143	75	40	0
926	0	0	-429	-1647	-1218	1038	394	-1432	310	170	263	254	120	246	0
927	0	0	-807	-1635	-828	1221	10	-1231	143	149	141	170	-143	213	0
928	0	0	-842	-1641	-799	1241	-21	-1220	310	157	151	176	-133	83	0
929	0	0	-790	-1635	-845	1212	27	-1240	199	118	141	219	-81	104	0
930	0	0	-604	-1643	-1039	1123	217	-1341	9	-9	122	215	-87	-32	0
931	0	0	-320	-1668	-1348	994	514	-1508	-91	-64	65	265	50	-71	0
932	0	0	-188	-1658	-1470	923	641	-1564	-285	-197	1	192	-19	-180	0
933	0	0	-12	-1649	-1637	830	812	-1643	-174	-112	91	306	137	-87	0
934	0	0	-182	-1654	-1472	918	645	-1563	-116	-110	13	225	62	-79	0
935	0	0	-346	-1643	-1297	994	475	-1470	0	-9	69	230	71	62	0
936	0	0	-600	-1635	-1035	1117	217	-1335	180	54	58	201	-58	141	0
937	0	0	-869	-1635	-766	1252	-51	-1200	308	112	102	157	-83	93	0
938	0	0	-991	-1629	-638	1310	-176	-1133	294	157	201	85	-172	139	0
939	0	0	-931	-1625	-694	1278	-118	-1159	106	81	106	48	-67	5	0
940	0	0	-729	-1594	-865	1161	68	-1229	-3	-3	-11	122	50	-155	0
941	0	0	-493	-1602	-1109	1047	308	-1355	-230	-110	27	122	91	-213	0
942	0	0	-308	-1633	-1325	970	508	-1479	-254	-205	15	114	100	-178	0
943	0	0	-194	-1681	-1487	937	646	-1584	-240	-182	-7	141	155	-201	0
944	0	0	-410	-1707	-1297	1058	443	-1502	-201	-155	-17	81	128	-17	0
945	0	0	-458	-1707	-1249	1082	395	-1478	73	-52	7	71	42	5	0
946	0	0	-743	-1689	-946	1216	101	-1317	126	133	85	50	48	137	0
947	0	0	-1005	-1664	-659	1334	-173	-1161	225	172	135	83	-83	226	0
948	0	0	-1144	-1650	-506	1397	-319	-1078	197	77	64	-50	-104	42	0
949	0	0	-970	-1631	-661	1300	-154	-1146	195	106	112	83	-65	19	0
950	0	0	-845	-1619	-774	1232	-35	-1196	23	-54	46	42	-23	-44	0
951	0	0	-593	-1621	-1028	1107	217	-1324	-195	-93	31	64	-23	-188	0
952	0	0	-417	-1654	-1237	1035	410	-1445	-254	-145	-54	122	104	-275	0
953	0	0	-287	-1650	-1363	968	538	-1506	-291	-128	13	48	81	-172	0
954	0	0	-403	-1654	-1251	1028	424	-1452	-219	-71	23	83	21	-75	0
955	0	0	-601	-1664	-1063	1132	231	-1363	-46	0	48	100	87	-7	0
956	0	0	-879	-1658	-779	1268	-50	-1218	116	58	-11	62	-81	42	0
957	0	0	-1003	-1643	-640	1323	-181	-1141	310	188	126	50	-98	147	0
958	0	0	-1132	-1649	-517	1390	-307	-1083	240	128	124	81	-129	129	0
959	0	0	-1141	-1645	-504	1393	-318	-1074	114	58	-40	15	-149	-77	0
960	0	0	-875	-1627	-752	1251	-61	-1189	-38	56	60	56	-118	-98	0
961	0	0	-683	-1623	-940	1153	128	-1281	-258	-190	-11	-27	-81	-325	0
962	0	0	-421	-1627	-1206	1024	392	-1416	-246	-155	-7	122	40	-256	0
963	0	0	-340	-1635	-1295	987	477	-1465	-252	-170	-42	60	21	-232	0
964	0	0	-363	-1635	-1272	999	454	-1453	-180	-73	-1	75	29	-104	0
965	0	0	-617	-1658	-1041	1137	212	-1349	-40	0	-25	137	-48	54	0
966	0	0	-884	-1685	-801	1284	-41	-1243	172	52	0	9	-124	93	0
967	0	0	-1112	-1676	-564	1394	-274	-1120	261	182	157	23	-159	199	0
968	0	0	-1263	-1666	-403	1464	-430	-1034	161	188	13	-17	-178	0	0
969	0	0	-1138	-1652	-514	1395	-312	-1083	168	100	102	19	-155	-5	0
970	0	0	-1001	-1643	-642	1322	-179	-1142	-36	9	27	17	-170	-114	0
971	0	0	-714	-1654	-940	1184	113	-1297	-248	-93	-7	3	-95	-236	0
972	0	0	-494	-1654	-1160	1074	333	-1407	-248	-151	17	75	-3	-201	0
973	0	0	-469	-1662	-1193	1065	362	-1427	-358	-151	-40	5	38	-211	0
974	0	0	-450	-1668	-1218	1059	384	-1443	-176	-65	-21	126	62	-207	0
975	0	0	-682	-1681	-999	1181	158	-1340	-81	-21	-11	3	-73	13	0
976	0	0	-889	-1668	-779	1278	-55	-1223	182	64	48	48	-67	71	0
977	0	0	-1123	-1660	-537	1391	-293	-1098	269	201	67	32	-147	161	0
978	0	0	-1238	-1645	-407	1441	-415	-1026	263	149	-21	25	-192	83	0
979	0	0	-1160	-1641	-481	1400	-339	-1061	108	98	-31	34	-184	0	0
980	0	0	-1001	-1678	-677	1339	-162	-1177	-1	-46	13	56	-192	-77	0
981	0	0	-750	-1681	-931	1215	90	-1306	-226	-79	-73	56	-50	-259	0
982	0	0	-541	-1689	-1148	1115	303	-1418	-320	-122	-34	79	-46	-292	0
983	0	0	-516	-1681	-1165	1098	324	-1423	-314	-254	-36	-5	9	-240	0
984	0	0	-514	-1685	-1171	1099	328	-1428	-244	-69	-19	0	87	-195	0
985	0	0	-642	-1701	-1059	1171	208	-1380	44	7	-25	83	-15	44	0
986	0	0	-964	-1687	-723	1325	-120	-1205	209	95	67	65	-87	174	0
987	0	0	-1162	-1676	-514	1419	-324	-1095	225	149	36	9	-192	137	0
988	0	0	-1261	-1666	-405	1463	-428	-1035	283	145	-38	36	-203	71	0
989	0	0	-1207	-1670	-463	1438	-372	-1066	197	120	31	11	-128	-58	0
990	0	0	-1062	-1680	-618	1371	-222	-1149	-95	-29	-69	50	-157	-221	0
991	0	0	-787	-1689	-902	1238	57	-1295	-273	-184	-44	-21	-122	-351	0
992	0	0	-570	-1695	-1125	1132	277	-1410	-277	-157	-19	102	5	-226	0
993	0	0	-527	-1685	-1158	1106	315	-1421	-399	-205	-81	23	-19	-258	0
994	0	0	-532	-1668	-1136	1100	302	-1402	-219	-190	-1	-42	-38	-151	0
995	0	0	-696	-1693	-997	1194	150	-1345	-27	-50	-87	9	-60	-19	0
996	0	0	-929	-1716	-787	1322	-71	-1251	143	77	21	5	-91	114	0
997	0	0	-1236	-1699	-463	1467	-386	-1081	184	120	-73	-42	-209	133	0
998	0	0	-1309	-1689	-380	1499	-464	-1034	230	120	-73	-38	-226	93	0
999	0	0	-1308	-1705	-397	1506	-455	-1051	98	81	-21	-46	-176	-25	0
1000	0	0	-1023	-1705	-682	1364	-170	-1193	-38	-64	-79	-56	-129	-159	0
1001	0	0	-834	-1736	-902	1285	34	-1319	-190	-133	-85	11	-48	-226	0
1002	0	0	-660	-1709	-1049	1184	194	-1379	-413	-192	-112	-34	-1	-281	0
1003	0	0	-489	-1676	-1187	1082	349	-1431	-289	-269	-93	-15	54	-281	0
1004	0	0	-556	-1683	-1127	1119	285	-1405	-205	-147	-52	3	46	-141	0
1005	0	0	-733	-1695	-962	1214	114	-1328	-36	-21	-32	-31	5	19	0
1006	0	0	-984	-1709	-725	1346	-129	-1217	122	36	-75	-29	-91	69	0
1007	0	0	-1199	-1716	-517	1457	-341	-1116	162	184	-27	-15	-139	221	0
1008	0	0	-1257	-1701	-444	1479	-406	-1072	261	155	23	-54	-143	161	0
1009	0	0	-1328	-1683	-355	1505	-486	-1019	97	48	-27	-114	-197	-11	0
1010	0	0	-1096	-1683	-587	1389	-254	-1135	-83	-95	-21	-60	-161	-153	0
1011	0	0	-824	-1687	-863	1255	19	-1275	-195	-122	-1	-27	-81	-197	0
1012	0	0	-658	-1693	-1035	1175	188	-1364	-358	-172	-75	-5	-21	-325	0
1013	0	0	-617	-1691	-1074	1154	228	-1382	-393	-176	-112	9	-5	-174	0
1014	0	0	-590	-1678	-1088	1134	249	-1383	-283	-38	-75	-32	67	-147	0
1015	0	0	-776	-1691	-915	1233	69	-1303	-17	-19	46	5	15	52	0
1016	0	0	-1069	-1705	-636	1387	-216	-1170	182	87	-38	9	-87	128	0
1017	0	0	-1331	-1722	-391	1526	-470	-1056	164	265	9	-108	-50	182	0
1018	0	0	-1347	-1746	-399	1546	-474	-1072	269	213	21	-25	-159	197	0
1019	0	0	-1350	-1757	-407	1553	-471	-1082	79	180	-5	-201	-147	67	0
1020	0	0	-1130	-1744	-614	1437	-258	-1179	-27	97	25	-128	-32	-36	0
1021	0	0	-844	-1738	-894	1291	25	-1316	-277	-141	-56	-120	-147	-217	0
1022	0	0	-542	-1740	-1198	1141	328	-1469	-395	-176	-71	-110	-11	-285	0
1023	0	0	-458	-1740	-1282	1099	412	-1511	-395	-184	-65	-58	-52	-225	0
1024	0	0	-429	-1713	-1284	1071	427	-1498	-277	-93	-143	-102	-23	-149	0
1025	0	0	-578	-1691	-1113	1134	267	-1402	-122	-75	-87	-162	-108	-100	0
1026	0	0	-803	-1664	-861	1233	29	-1262	58	19	-32	-98	-168	73	0
1027	0	0	-1058	-1674	-616	1366	-221	-1145	62	15	-149	-201	-244	-36	0
1028	0	0	-1032	-1687	-655	1359	-188	-1171	97	7	-114	-108	-263	-27	0
1029	0	0	-974	-1691	-717	1332	-128	-1204	-89	-98	-238	-129	-382	-106	0
1030	0	0	-809	-1693	-884	1251	37	-1288	-213	-184	-329	-69	-308	-304	0
1031	0	0	-629	-1680	-1051	1154	211	-1365	-419	-331	-399	-91	-141	-496	0
1032	0	0	-524	-1699	-1175	1111	325	-1437	-455	-436	-356	-69	-67	-490	0
1033	0	0	-444	-1666	-1222	1055	389	-1444	-448	-258	-285	-19	46	-372	0
1034	0	0	-643	-1649	-1006	1146	181	-1327	-358	-244	-203	32	79	-126	0
1035	0	0	-822	-1629	-807	1225	-7	-1218	-190	-135	-143	60	11	-29	0
1036	0	0	-1097	-1647	-550	1372	-273	-1098	64	81	-21	145	1	176	0
1037	0	0	-1305	-1683	-378	1494	-463	-1030	147	155	23	79	-89	250	0
1038	0	0	-1365	-1716	-351	1540	-507	-1033	176	194	40	149	-31	217	0
1039	0	0	-1364	-1740	-376	1552	-494	-1058	44	153	89	120	-52	62	0
1040	0	0	-1158	-1716	-558	1437	-300	-1137	-118	17	-5	93	-67	-83	0
1041	0	0	-797	-1724	-927	1260	65	-1325	-281	-209	32	172	-46	-327	0
1042	0	0	-658	-1738	-1080	1198	211	-1409	-477	-261	-91	159	17	-467	0
1043	0	0	-477	-1747	-1270	1112	396	-1508	-382	-259	-40	108	38	-488	0
1044	0	0	-555	-1713	-1158	1134	301	-1435	-287	-300	-42	87	9	-360	0
1045	0	0	-731	-1697	-966	1214	117	-1331	-203	-139	-71	36	-27	-273	0
1046	0	0	-929	-1703	-774	1316	-77	-1238	27	9	81	36	-79	-58	0
1047	0	0	-1147	-1699	-552	1423	-297	-1125	155	3	-1	-5	-236	-102	0
1048	0	0	-1176	-1680	-504	1428	-336	-1092	215	98	139	89	-182	42	0
1049	0	0	-1270	-1689	-419	1479	-425	-1054	7	-11	19	11	-314	-79	0
1050	0	0	-957	-1680	-723	1318	-117	-1201	-77	-21	79	79	-197	-151	0
1051	0	0	-828	-1687	-859	1257	15	-1273	-291	-195	-32	65	-139	-310	0
1052	0	0	-586	-1701	-1115	1143	264	-1408	-364	-215	62	75	-168	-283	0
1053	0	0	-528	-1695	-1167	1111	319	-1431	-430	-273	62	64	-81	-382	0
1054	0	0	-598	-1699	-1101	1148	251	-1400	-217	-213	34	164	-87	-209	0
1055	0	0	-739	-1687	-948	1213	104	-1317	-159	-174	93	27	-155	-162	0
1056	0	0	-976	-1709	-733	1342	-121	-1221	67	48	104	102	-133	-38	0
1057	0	0	-1277	-1709	-432	1493	-422	-1070	87	17	-9	-36	-159	-17	0
1058	0	0	-1333	-1691	-358	1512	-487	-1024	116	36	65	-7	-213	-71	0
1059	0	0	-1354	-1681	-327	1517	-513	-1004	-29	-56	1	0	-195	-209	0
1060	0	0	-1104	-1691	-587	1397	-258	-1139	-223	-157	-62	-21	-190	-372	0
1061	0	0	-763	-1709	-946	1236	91	-1327	-360	-143	-17	67	-23	-393	0
1062	0	0	-666	-1709	-1043	1187	188	-1376	-448	-273	-85	106	-5	-473	0
1063	0	0	-492	-1683	-1191	1087	349	-1437	-409	-273	-52	83	-62	-343	0
1064	0	0	-559	-1674	-1115	1116	278	-1394	-252	-240	-7	71	-65	-215	0
1065	0	0	-687	-1678	-991	1182	152	-1334	-178	-93	-34	56	0	-77	0
1066	0	0	-988	-1711	-723	1349	-132	-1217	118	-23	50	60	-137	50	0
1067	0	0	-1210	-1716	-506	1463	-352	-1111	161	149	65	31	-166	182	0
1068	0	0	-1263	-1732	-469	1497	-397	-1100	170	153	3	13	-267	31	0
1069	0	0	-1257	-1720	-463	1488	-397	-1091	77	23	-23	-31	-162	-27	0
1070	0	0	-1026	-1701	-675	1363	-175	-1188	-122	-65	40	3	-230	-93	0
1071	0	0	-747	-1709	-962	1228	107	-1335	-269	-161	-100	65	-65	-254	0
1072	0	0	-565	-1705	-1140	1135	287	-1422	-391	-246	-141	46	-7	-339	0
1073	0	0	-405	-1691	-1286	1048	440	-1488	-273	-180	-128	77	71	-238	0
1074	0	0	-475	-1695	-1220	1085	372	-1457	-258	-168	-126	34	40	-168	0
1075	0	0	-668	-1703	-1035	1185	183	-1369	-93	-54	-54	44	19	-58	0
1076	0	0	-910	-1701	-791	1305	-59	-1246	0	15	-56	-31	-98	98	0
1077	0	0	-1119	-1681	-562	1400	-278	-1121	162	118	-11	-122	-29	102	0
1078	0	0	-1238	-1664	-426	1451	-406	-1045	186	100	-58	7	-232	133	0
1079	0	0	-1184	-1707	-523	1445	-330	-1115	69	71	0	-83	-155	15	0
1080	0	0	-974	-1713	-739	1343	-117	-1226	-69	-42	-54	-44	-91	-116	0
1081	0	0	-650	-1697	-1047	1173	198	-1372	-199	-147	-54	100	-81	-242	0
1082	0	0	-415	-1720	-1305	1067	445	-1512	-277	-155	-58	-5	58	-195	0
1083	0	0	-390	-1744	-1354	1067	482	-1549	-323	-197	-126	19	34	-258	0
1084	0	0	-364	-1718	-1354	1041	495	-1536	-157	-157	-95	145	100	-98	0
1085	0	0	-584	-1718	-1134	1151	275	-1426	-46	-77	-73	71	-38	83	0
1086	0	0	-706	-1720	-1014	1213	154	-1367	166	116	19	106	31	145	0
1087	0	0	-1049	-1728	-679	1388	-185	-1203	186	186	-21	50	-32	153	0
1088	0	0	-1054	-1713	-659	1383	-197	-1186	230	118	89	97	-110	180	0
1089	0	0	-1048	-1701	-653	1374	-197	-1177	93	71	7	13	-54	15	0
1090	0	0	-852	-1695	-843	1273	-4	-1269	-67	-27	-29	62	-15	-58	0
1091	0	0	-483	-1701	-1218	1092	367	-1459	-147	-145	-5	126	25	-192	0
1092	0	0	-335	-1685	-1350	1010	507	-1517	-287	-166	5	89	81	-89	0
1093	0	0	-198	-1685	-1487	941	644	-1586	-273	-166	-48	110	112	-133	0
1094	0	0	-225	-1681	-1456	953	615	-1568	-122	-104	7	188	126	-7	0
1095	0	0	-413	-1693	-1280	1053	433	-1486	-38	-1	9	176	44	120	0
1096	0	0	-617	-1672	-1055	1144	219	-1363	182	32	69	168	-58	164	0
1097	0	0	-846	-1635	-789	1240	-28	-1212	302	120	128	128	9	232	0
1098	0	0	-1010	-1621	-611	1315	-199	-1116	287	104	73	42	-102	182	0
1099	0	0	-885	-1612	-727	1248	-79	-1169	194	126	7	126	-120	114	0
1100	0	0	-638	-1590	-952	1114	157	-1271	46	-23	102	89	48	-38	0
1101	0	0	-413	-1559	-1146	986	366	-1352	-162	-83	15	151	112	-147	0
1102	0	0	-225	-1588	-1363	906	569	-1475	-259	-116	-65	157	120	-221	0
1103	0	0	-72	-1608	-1536	840	732	-1572	-236	-135	-29	159	197	-112	0
1104	0	0	-233	-1672	-1439	952	603	-1555	-178	-128	-32	100	155	-25	0
1105	0	0	-328	-1656	-1328	992	500	-1492	-31	9	-42	114	83	52	0
1106	0	0	-543	-1639	-1096	1091	276	-1367	190	137	182	162	102	203	0
1107	0	0	-900	-1598	-698	1249	-101	-1148	203	36	11	19	-159	176	0
1108	0	0	-916	-1583	-667	1249	-124	-1125	322	161	174	71	-29	182	0
1109	0	0	-936	-1583	-647	1259	-144	-1115	157	62	95	98	-95	112	0
1110	0	0	-662	-1600	-938	1131	138	-1269	25	-17	73	137	-54	13	0
1111	0	0	-456	-1596	-1140	1026	342	-1368	-128	-190	38	141	162	-91	0
1112	0	0	-210	-1583	-1373	896	581	-1478	-213	-168	-13	129	145	-172	0
1113	0	0	-64	-1610	-1546	837	741	-1578	-155	-143	38	184	199	-97	0
1114	0	0	-176	-1617	-1441	896	632	-1529	-81	-161	-5	213	95	15	0
1115	0	0	-312	-1633	-1321	972	504	-1477	36	15	17	129	124	106	0
1116	0	0	-626	-1627	-1001	1126	187	-1314	186	87	15	118	38	172	0
1117	0	0	-873	-1592	-719	1232	-77	-1155	236	124	21	89	-122	131	0
1118	0	0	-1085	-1614	-529	1349	-278	-1071	240	157	116	100	-149	263	0
1119	0	0	-980	-1649	-669	1314	-155	-1159	174	87	-25	60	-56	-36	0
1120	0	0	-780	-1656	-876	1218	48	-1266	44	77	89	151	29	5	0
1121	0	0	-507	-1674	-1167	1090	330	-1420	-145	-64	-65	87	40	-147	0
1122	0	0	-329	-1685	-1356	1007	513	-1520	-213	-81	-9	176	147	-164	0
1123	0	0	-191	-1649	-1458	920	633	-1553	-197	-149	-64	131	207	-203	0
1124	0	0	-212	-1643	-1431	927	609	-1537	-81	-52	27	120	192	11	0
1125	0	0	-498	-1652	-1154	1075	328	-1403	3	-122	44	110	21	102	0
1126	0	0	-703	-1678	-975	1190	136	-1326	190	176	34	85	21	139	0
1127	0	0	-1044	-1691	-647	1367	-198	-1169	188	147	-7	38	-91	188	0
1128	0	0	-1189	-1674	-485	1431	-352	-1079	236	50	31	9	-135	75	0
1129	0	0	-1137	-1680	-543	1408	-297	-1111	129	87	31	7	-180	1	0
1130	0	0	-952	-1683	-731	1317	-110	-1207	52	-34	11	93	-69	-1	0
1131	0	0	-716	-1705	-989	1210	136	-1347	-194	-141	-58	-15	-23	-151	0
1132	0	0	-461	-1720	-1259	1090	399	-1489	-131	-153	11	71	143	-112	0
1133	0	0	-390	-1738	-1348	1064	479	-1543	-250	-166	-65	50	118	-147	0
1134	0	0	-468	-1746	-1278	1107	405	-1512	-129	-64	-83	116	108	-31	0
1135	0	0	-658	-1728	-1070	1193	206	-1399	69	-50	-71	126	65	11	0
1136	0	0	-881	-1728	-847	1304	-17	-1287	131	50	75	3	9	221	0
1137	0	0	-1083	-1703	-620	1393	-231	-1161	267	205	52	29	-11	151	0
1138	0	0	-1190	-1709	-519	1449	-335	-1114	182	201	102	-27	-62	151	0
1139	0	0	-1238	-1713	-475	1475	-381	-1094	73	62	23	-67	-108	71	0
1140	0	0	-1001	-1716	-715	1358	-143	-1215	-46	-5	23	64	-44	-102	0
1141	0	0	-761	-1713	-952	1237	95	-1332	-199	-89	-75	-5	64	-129	0
1142	0	0	-512	-1718	-1206	1115	347	-1462	-248	-114	-97	32	100	-188	0
1143	0	0	-409	-1722	-1313	1065	452	-1517	-190	-174	3	-17	139	-147	0
1144	0	0	-450	-1724	-1274	1087	412	-1499	-141	-81	-23	108	186	-44	0
1145	0	0	-706	-1757	-1051	1231	172	-1404	-60	-15	23	27	52	44	0
1146	0	0	-892	-1726	-834	1309	-29	-1280	124	126	-32	32	-36	112	0
1147	0	0	-1195	-1732	-537	1463	-329	-1134	161	153	25	29	-60	201	0
1148	0	0	-1383	-1753	-370	1568	-506	-1061	176	102	-5	-46	-190	100	0
1149	0	0	-1152	-1728	-576	1440	-288	-1152	215	95	50	48	-91	54	0
1150	0	0	-1032	-1666	-634	1349	-199	-1150	-15	58	-19	-13	-27	-106	0
1151	0	0	-691	-1645	-954	1168	131	-1299	-93	-27	-95	42	85	-170	0
1152	0	0	-541	-1631	-1090	1086	274	-1360	-236	-114	-143	56	85	-211	0
1153	0	0	-396	-1693	-1297	1044	450	-1495	-197	-137	1	71	213	-100	0
1154	0	0	-516	-1765	-1249	1140	366	-1507	-106	-65	-13	67	147	-13	0
1155	0	0	-752	-1751	-999	1251	123	-1375	-34	-89	-34	9	19	3	0
1156	0	0	-906	-1744	-838	1325	-34	-1291	180	131	-9	64	56	126	0
1157	0	0	-1259	-1744	-485	1501	-387	-1114	195	75	-25	-58	-139	162	0
1158	0	0	-1335	-1726	-391	1530	-472	-1058	246	176	5	-60	-166	110	0
1159	0	0	-1411	-1767	-356	1589	-527	-1061	98	93	-29	-64	-98	3	0
1160	0	0	-1127	-1747	-620	1437	-253	-1183	-13	69	-79	-110	-40	-62	0
1161	0	0	-907	-1778	-871	1342	-18	-1324	-207	-62	-87	-23	62	-213	0
1162	0	0	-609	-1796	-1187	1202	289	-1491	-194	-170	-100	-9	110	-252	0
1163	0	0	-584	-1782	-1198	1183	307	-1490	-226	-126	-34	-5	186	-199	0
1164	0	0	-531	-1751	-1220	1141	344	-1485	-186	-97	-65	29	85	-36	0
1165	0	0	-674	-1647	-973	1160	149	-1310	46	-36	-32	42	106	-27	0
1166	0	0	-836	-1515	-679	1175	-78	-1097	126	17	-79	-17	-29	153	0
1167	0	0	-974	-1410	-436	1192	-269	-923	215	155	65	-29	-65	128	0
1168	0	0	-1092	-1212	-120	1152	-486	-666	213	83	31	-87	-184	75	0
1169	0	0	-881	-917	-36	899	-422	-476	129	31	-25	-38	-143	0	0
1170	0	0	-549	-620	-71	584	-239	-345	29	46	-126	17	-77	-124	0
1171	0	0	-23	-310	-287	166	132	-298	-145	-5	-95	9	97	-190	0
1172	0	0	335	64	-271	-199	303	-103	-238	-110	-73	23	112	-170	0
1173	0	0	643	395	-248	-519	445	73	-225	-56	-69	71	168	-118	0
1174	0	0	795	847	52	-821	371	449	-114	-77	-71	11	155	-91	0
1175	0	0	803	1332	529	-1067	137	930	-50	5	-64	13	77	48	0
1176	0	0	816	1815	999	-1315	-91	1407	217	23	-1	-5	-48	112	0
1177	0	0	700	2180	1480	-1440	-390	1830	219	29	52	-98	-102	106	0
1178	0	0	700	2283	1583	-1491	-441	1933	244	180	46	-32	-162	71	0
1179	0	0	646	2211	1565	-1428	-459	1888	104	40	69	-91	-201	34	0
1180	0	0	908	2073	1165	-1490	-128	1619	11	1	3	83	-114	-102	0
1181	0	0	1007	1856	849	-1431	79	1352	-188	-40	9	56	42	-172	1
1182	0	0	1087	1542	455	-1314	316	998	-250	-124	-19	67	36	-292	0
1183	0	0	960	1086	126	-1023	417	606	-275	-116	-36	34	87	-93	0
1184	0	0	640	547	-93	-593	366	227	-197	-110	-75	42	38	-85	0
1185	0	0	212	9	-203	-110	207	-97	-42	27	11	126	65	-5	0
1186	0	0	-425	-576	-151	500	-137	-363	42	147	-15	44	-7	44	0
1187	0	0	-867	-1086	-219	976	-324	-652	147	145	5	-32	-207	147	0
1188	0	0	-1292	-1464	-172	1378	-560	-818	164	176	87	11	-194	168	0
1189	0	0	-1239	-1592	-353	1415	-443	-972	133	89	-5	17	-159	-52	0
1190	0	0	-999	-1513	-514	1256	-242	-1013	-65	95	102	46	-40	-60	0
1191	0	0	-761	-1474	-713	1117	-24	-1093	-172	-97	-48	19	-58	-178	0
1192	0	0	-386	-1383	-997	884	305	-1190	-184	-56	-25	81	38	-192	0
1193	0	0	-273	-1297	-1024	785	375	-1160	-139	-124	-21	87	23	-238	0
1194	0	0	-285	-1270	-985	777	350	-1127	-174	-95	-42	147	64	-60	0
1195	0	0	-534	-1321	-787	927	126	-1054	75	-7	93	48	25	52	0
1196	0	0	-825	-1412	-587	1118	-119	-999	170	122	3	56	-48	87	0
1197	0	0	-1131	-1379	-248	1255	-441	-813	164	203	79	-5	-157	65	0
1198	0	0	-1168	-1453	-285	1310	-441	-869	263	209	126	54	-141	102	0
1199	0	0	-1328	-1553	-225	1440	-551	-889	104	100	46	-110	-172	25	0
1200	0	0	-1016	-1468	-452	1242	-282	-960	36	71	7	31	-85	-126	0
1201	0	0	-712	-1507	-795	1109	41	-1151	-104	-83	83	40	-23	-147	0
1202	0	0	-528	-1546	-1018	1037	245	-1282	-211	-129	-7	44	91	-219	0
1203	0	0	-430	-1561	-1131	995	350	-1346	-261	-155	34	44	100	-44	0
1204	0	0	-434	-1526	-1092	980	329	-1309	-141	-114	54	42	102	-7	0
1205	0	0	-642	-1503	-861	1072	109	-1182	-40	-1	75	-13	1	5	0
1206	0	0	-850	-1478	-628	1164	-111	-1053	147	97	124	-32	-23	135	0
1207	0	0	-1129	-1435	-306	1282	-411	-870	211	143	32	-42	-79	164	0
1208	0	0	-1267	-1466	-199	1366	-534	-832	209	110	62	-128	-186	48	0
1209	0	0	-1276	-1462	-186	1369	-545	-824	141	106	-11	-147	-91	-13	0
1210	0	0	-995	-1458	-463	1226	-266	-960	34	15	0	-48	-29	-128	0
1211	0	0	-712	-1456	-744	1084	16	-1100	-102	-48	-32	-15	79	-95	0
1212	0	0	-463	-1528	-1065	995	301	-1296	-172	-110	9	11	133	-209	0
1213	0	0	-388	-1489	-1101	938	356	-1295	-225	-174	-19	-23	168	-139	0
1214	0	0	-440	-1468	-1028	954	294	-1248	-120	-114	-58	-52	135	-143	0
1215	0	0	-576	-1491	-915	1033	169	-1203	-3	65	13	-11	93	67	0
1216	0	0	-900	-1487	-587	1193	-156	-1037	116	89	-7	-58	7	106	0
1217	0	0	-1067	-1439	-372	1253	-347	-905	186	116	65	5	-95	129	0
1218	0	0	-1228	-1478	-250	1353	-489	-864	327	110	60	-62	-102	131	0
1219	0	0	-1280	-1596	-316	1438	-482	-956	122	42	69	-36	-114	13	0
1220	0	0	-1011	-1530	-519	1270	-246	-1024	0	31	-17	-67	11	-34	0
1221	0	0	-698	-1526	-828	1112	65	-1177	-97	-87	5	-79	83	-91	0
1222	0	0	-505	-1577	-1072	1041	283	-1324	-192	-116	-15	52	133	-122	0
1223	0	0	-415	-1584	-1169	999	377	-1376	-172	-133	-87	40	217	-124	0
1224	0	0	-476	-1581	-1105	1028	314	-1343	-135	-147	-36	11	141	-52	0
1225	0	0	-507	-1544	-1037	1025	265	-1290	58	81	64	44	207	151	0
1226	0	0	-972	-1565	-593	1268	-189	-1079	87	42	25	-34	-7	137	0
1227	0	0	-1050	-1548	-498	1299	-276	-1023	259	159	71	-93	-56	213	0
1228	0	0	-1202	-1487	-285	1344	-458	-886	265	155	81	-19	-23	223	0
1229	0	0	-1127	-1472	-345	1299	-391	-908	190	162	46	-98	1	83	0
1230	0	0	-864	-1449	-585	1156	-139	-1017	104	97	60	13	60	62	0
1231	0	0	-705	-1515	-810	1110	52	-1162	-112	-56	-11	-69	170	-124	0
1232	0	0	-370	-1458	-1088	914	359	-1273	-108	-58	-5	56	221	-100	0
1233	0	0	-330	-1433	-1103	881	386	-1268	-259	-81	-25	-17	166	-147	0
1234	0	0	-252	-1456	-1204	854	476	-1330	11	9	75	60	337	9	0
1235	0	0	-611	-1511	-900	1061	144	-1205	-77	15	-38	-34	120	50	0
1236	0	0	-743	-1553	-810	1148	33	-1181	238	155	172	-25	139	234	0
1237	0	0	-1077	-1511	-434	1294	-321	-972	263	174	87	-38	-15	267	0
1238	0	0	-1087	-1482	-395	1284	-346	-938	372	194	155	-60	-36	221	0
1239	0	0	-1176	-1579	-403	1377	-386	-991	232	106	116	-83	-27	112	0
1240	0	0	-883	-1542	-659	1212	-112	-1100	75	-1	186	-71	71	17	0
1241	0	0	-582	-1456	-874	1019	146	-1165	-38	-9	98	-1	129	-9	0
1242	0	0	-454	-1460	-1006	957	276	-1233	-162	-100	36	-27	126	-145	0
1243	0	0	-241	-1416	-1175	828	467	-1295	-60	-102	155	89	263	-27	0
1244	0	0	-297	-1365	-1068	831	385	-1216	-56	-44	79	-19	197	-5	0
1245	0	0	-434	-1433	-999	933	282	-1216	58	42	139	1	166	133	0
1246	0	0	-745	-1422	-677	1083	-34	-1049	180	133	126	-19	135	149	0
1247	0	0	-939	-1342	-403	1140	-268	-872	314	162	219	-44	-32	292	0
1248	0	0	-1127	-1350	-223	1238	-452	-786	259	209	174	-71	-102	194	0
1249	0	0	-1030	-1439	-409	1234	-310	-924	188	118	215	-116	-13	91	0
1250	0	0	-846	-1385	-539	1115	-153	-962	161	11	129	-7	38	29	0
1251	0	0	-531	-1400	-869	965	169	-1134	-36	-31	137	17	131	-21	0
1252	0	0	-415	-1414	-999	914	292	-1206	-122	-79	122	-44	178	-38	0
1253	0	0	-150	-1358	-1208	754	529	-1283	-110	-71	195	-3	219	-62	0
1254	0	0	-269	-1332	-1063	800	397	-1197	46	-46	143	77	199	13	0
1255	0	0	-401	-1334	-933	867	266	-1133	81	3	186	-50	149	69	0
1256	0	0	-631	-1313	-682	972	25	-997	221	207	164	-67	85	252	0
1257	0	0	-913	-1301	-388	1107	-262	-844	382	197	188	7	21	310	0
1258	0	0	-966	-1313	-347	1139	-309	-830	384	209	126	-13	-67	263	0
1259	0	0	-906	-1243	-337	1074	-284	-790	267	178	197	-65	-29	228	0
1260	0	0	-700	-1212	-512	956	-94	-862	234	172	116	1	67	129	0
1261	0	0	-432	-1268	-836	850	202	-1052	-42	5	124	60	155	-50	0
1262	0	0	-227	-1276	-1049	751	411	-1162	-17	-5	85	69	217	62	0
1263	0	0	-101	-1288	-1187	694	543	-1237	44	9	126	60	287	42	0
1264	0	0	-145	-1268	-1123	706	489	-1195	98	-7	69	40	242	147	0
1265	0	0	-265	-1229	-964	747	349	-1096	240	124	135	52	246	285	0
1266	0	0	-565	-1259	-694	912	64	-976	370	194	108	67	110	364	0
1267	0	0	-778	-1259	-481	1018	-148	-870	438	277	186	21	118	415	0
1268	0	0	-891	-1218	-327	1054	-282	-772	541	283	108	27	67	333	0
1269	0	0	-807	-1222	-415	1014	-196	-818	552	300	195	81	161	353	0
1270	0	0	-702	-1181	-479	941	-111	-830	281	75	46	25	139	230	0
1271	0	0	-285	-1146	-861	715	288	-1003	228	100	116	135	267	133	0
1272	0	0	-177	-1150	-973	663	398	-1061	174	-23	98	112	320	104	0
1273	0	0	-31	-1181	-1150	606	559	-1165	151	17	89	114	308	184	0
1274	0	0	-42	-1136	-1094	589	526	-1115	242	129	93	199	358	298	0
1275	0	0	-276	-1098	-822	687	273	-960	364	116	108	91	304	393	0
1276	0	0	-514	-1113	-599	813	42	-856	405	261	182	27	190	407	0
1277	0	0	-807	-1082	-275	944	-266	-678	463	366	161	-7	161	510	0
1278	0	0	-886	-1068	-182	977	-352	-625	583	316	85	25	129	382	0
1279	0	0	-869	-1084	-215	976	-327	-649	556	298	219	50	126	407	0
1280	0	0	-671	-1016	-345	843	-163	-680	358	236	104	-3	232	258	0
1281	0	0	-376	-1006	-630	691	127	-818	285	122	95	67	294	161	0
1282	0	0	-168	-975	-807	571	319	-891	190	151	203	124	323	254	0
1283	0	0	-25	-927	-902	476	438	-914	131	145	100	67	372	203	0
1284	0	0	-40	-909	-869	474	414	-889	267	85	120	81	397	320	0
1285	0	0	-239	-952	-713	595	237	-832	372	209	180	38	374	403	0
1286	0	0	-578	-917	-339	747	-119	-628	473	325	87	-114	302	407	0
1287	0	0	-687	-882	-195	784	-246	-538	609	405	240	-65	219	496	0
1288	0	0	-822	-853	-31	837	-395	-442	659	399	213	-73	209	521	0
1289	0	0	-756	-818	-62	787	-347	-440	634	382	133	-54	182	444	0
1290	0	0	-596	-801	-205	698	-195	-503	419	215	199	-81	254	325	0
1291	0	0	-289	-733	-444	511	77	-588	333	122	151	-34	333	203	0
1292	0	0	-47	-741	-694	394	323	-717	259	159	135	-19	452	277	0
1293	0	0	68	-715	-783	323	425	-749	250	108	118	-15	420	213	0
1294	0	0	42	-706	-748	332	395	-727	304	201	108	5	479	345	0
1295	0	0	-169	-698	-529	433	180	-613	424	190	157	-157	395	384	0
1296	0	0	-310	-686	-376	498	33	-531	647	351	164	-75	331	531	0
1297	0	0	-645	-679	-34	662	-305	-356	665	345	122	-151	277	502	0
1298	0	0	-660	-624	36	642	-348	-294	723	417	215	-118	217	554	0
1299	0	0	-668	-562	106	615	-387	-228	614	223	166	-155	219	420	0
1300	0	0	-368	-587	-219	477	-74	-403	578	244	71	-60	252	374	0
1301	0	0	-86	-603	-517	344	215	-560	417	192	93	-5	411	294	0
1302	0	0	143	-506	-649	181	396	-577	320	110	71	-11	388	259	0
1303	0	0	337	-516	-853	89	595	-684	347	149	79	25	459	316	0
1304	0	0	279	-529	-808	125	543	-668	382	254	54	95	428	494	0
1305	0	0	177	-434	-611	128	394	-522	477	271	114	3	442	525	0
1306	0	0	0	-450	-450	225	225	-450	735	360	116	67	318	605	0
1307	0	0	-337	-457	-120	397	-108	-288	706	358	135	7	170	583	0
1308	0	0	-419	-459	-40	439	-189	-249	727	479	85	-69	240	585	0
1309	0	0	-410	-485	-75	447	-167	-280	737	389	145	52	205	545	0
1310	0	0	-245	-446	-201	345	-22	-323	488	244	58	-3	228	351	0
1311	0	0	127	-455	-582	164	354	-518	467	217	102	85	343	353	0
1312	0	0	251	-457	-708	103	479	-582	325	145	32	69	419	327	0
1313	0	0	436	-504	-940	34	688	-722	322	145	54	95	405	318	0
1314	0	0	365	-533	-898	84	631	-715	428	219	67	71	479	424	0
1315	0	0	163	-521	-684	179	423	-602	440	221	98	5	349	498	0
1316	0	0	-93	-587	-494	340	200	-540	723	395	139	38	312	713	0
1317	0	0	-412	-644	-232	528	-90	-438	632	399	23	-5	118	560	0
1318	0	0	-537	-717	-180	627	-178	-448	684	440	122	-9	176	556	0
1319	0	0	-531	-744	-213	637	-159	-478	626	339	133	-1	81	494	0
1320	0	0	-375	-774	-399	574	12	-586	391	314	118	-7	223	467	0
1321	0	0	-74	-836	-762	455	344	-799	263	234	44	65	258	308	0
1322	0	0	74	-925	-999	425	536	-962	221	188	65	27	388	285	0
1323	0	0	190	-911	-1101	360	645	-1006	261	145	46	93	368	419	0
1324	0	0	175	-948	-1123	386	649	-1035	345	199	77	89	349	430	0
1325	0	0	-114	-971	-857	542	371	-914	384	248	81	-11	273	426	0
1326	0	0	-390	-1018	-628	704	119	-823	512	323	118	-23	236	570	0
1327	0	0	-668	-1094	-426	881	-121	-760	616	403	116	23	143	549	0
1328	0	0	-845	-1167	-322	1006	-261	-744	533	347	64	-85	44	457	0
1329	0	0	-873	-1187	-314	1030	-279	-750	516	294	116	-1	159	422	0
1330	0	0	-683	-1233	-550	958	-66	-891	355	248	89	-32	122	341	0
1331	0	0	-412	-1259	-847	835	217	-1053	232	197	36	-7	226	294	0
1332	0	0	-241	-1282	-1041	761	400	-1161	180	50	25	36	252	221	0
1333	0	0	-180	-1332	-1152	756	486	-1242	180	50	3	-17	343	180	0
1334	0	0	-128	-1290	-1162	709	517	-1226	164	112	9	-64	351	265	0
1335	0	0	-444	-1392	-948	918	252	-1170	209	176	-13	13	275	353	0
1336	0	0	-586	-1379	-793	982	103	-1086	426	283	124	9	137	432	0
1337	0	0	-881	-1352	-471	1116	-205	-911	477	265	162	-65	100	422	0
1338	0	0	-1013	-1356	-343	1184	-335	-849	492	273	137	-114	0	366	0
1339	0	0	-999	-1367	-368	1183	-315	-867	291	254	-17	-46	21	234	0
1340	0	0	-780	-1383	-603	1081	-88	-993	296	157	77	-129	131	228	0
1341	0	0	-570	-1423	-853	996	141	-1138	112	67	1	-48	217	129	0
1342	0	0	-259	-1423	-1164	841	452	-1293	85	23	-48	64	269	93	0
1343	0	0	-175	-1443	-1268	809	546	-1355	27	23	7	-7	331	75	0
1344	0	0	-198	-1476	-1278	837	540	-1377	147	38	-17	42	304	104	0
1345	0	0	-485	-1546	-1061	1015	288	-1303	184	126	-1	-29	207	240	0
1346	0	0	-730	-1484	-754	1107	12	-1119	298	116	15	1	129	261	0
1347	0	0	-925	-1553	-628	1239	-148	-1090	415	232	69	-89	-15	337	0
1348	0	0	-1175	-1685	-510	1430	-332	-1097	345	213	64	-5	-42	275	0
1349	0	0	-1131	-1687	-556	1409	-287	-1121	248	151	77	-48	-91	133	0
1350	0	0	-876	-1619	-743	1247	-66	-1181	213	77	27	-48	23	116	0
1351	0	0	-644	-1629	-985	1136	170	-1307	-85	31	-48	-36	110	-31	0
1352	0	0	-370	-1662	-1292	1016	461	-1477	-1	-9	32	93	197	23	0
1353	0	0	-324	-1631	-1307	977	491	-1469	-69	-73	15	1	174	71	0
1354	0	0	-281	-1619	-1338	950	528	-1478	-1	-34	-23	19	190	102	0
1355	0	0	-459	-1588	-1129	1023	335	-1358	40	60	50	23	114	228	0
1356	0	0	-650	-1583	-933	1116	141	-1258	223	126	62	-1	62	223	0
1357	0	0	-962	-1625	-663	1293	-149	-1144	343	161	23	17	-64	209	0
1358	0	0	-1179	-1716	-537	1447	-321	-1126	252	192	50	-17	-83	186	0
1359	0	0	-1113	-1714	-601	1413	-256	-1157	124	159	-3	-38	-64	58	0
1360	0	0	-962	-1732	-770	1347	-96	-1251	-11	172	42	-5	27	60	0
1361	0	0	-633	-1701	-1068	1167	217	-1384	-116	-67	-116	9	52	-110	0
1362	0	0	-301	-1666	-1365	983	532	-1515	-36	-32	-44	95	192	-29	0
1363	0	0	-274	-1666	-1392	970	559	-1529	-178	-56	-46	21	180	-52	0
1364	0	0	-180	-1584	-1404	882	612	-1494	17	-69	60	79	230	85	0
1365	0	0	-285	-1569	-1284	927	499	-1426	104	44	65	143	120	168	0
1366	0	0	-745	-1639	-894	1192	74	-1266	102	81	-19	17	-29	87	0
1367	0	0	-883	-1600	-717	1241	-83	-1158	283	172	124	0	-32	153	0
1368	0	0	-1059	-1534	-475	1296	-292	-1004	116	192	110	-52	-102	195	0
1369	0	0	-946	-1487	-541	1216	-202	-1014	93	209	64	13	-58	23	0
1370	0	0	-679	-1423	-744	1051	32	-1083	52	118	54	93	-17	21	0
1371	0	0	-499	-1416	-917	957	209	-1166	-104	-60	-67	104	77	-73	0
1372	0	0	-270	-1474	-1204	872	467	-1339	-213	-23	-56	79	67	-64	0
1373	0	0	-192	-1520	-1328	856	568	-1424	-120	-38	25	116	215	17	0
1374	0	0	-217	-1542	-1325	879	554	-1433	-110	-31	-5	71	151	38	0
1375	0	0	-349	-1544	-1195	946	423	-1369	34	64	-29	149	21	104	0
1376	0	0	-694	-1534	-840	1114	73	-1187	81	100	60	21	-56	168	0
1377	0	0	-908	-1532	-624	1220	-142	-1078	228	112	11	17	-174	128	0
1378	0	0	-1028	-1540	-512	1284	-258	-1026	161	201	69	9	-104	135	0
1379	0	0	-1151	-1701	-550	1426	-300	-1125	-23	131	-29	-3	-124	-71	0
1380	0	0	-942	-1778	-836	1360	-53	-1307	-23	-15	93	67	-58	-17	0
1381	0	0	-695	-1699	-1004	1197	154	-1351	-223	-56	-27	-21	46	-164	0
1382	0	0	-341	-1724	-1383	1032	521	-1553	-108	-60	23	104	128	-135	0
1383	0	0	-284	-1581	-1297	932	506	-1439	-238	-77	3	89	118	-23	0
1384	0	0	-200	-1579	-1379	889	589	-1479	-168	-32	-23	106	56	-29	0
1385	0	0	-508	-1629	-1121	1068	306	-1375	-91	50	9	89	89	-15	0
1386	0	0	-782	-1674	-892	1228	55	-1283	48	15	-3	36	-106	62	0
1387	0	0	-1014	-1720	-706	1367	-154	-1213	108	128	71	21	-126	97	0
1388	0	0	-1211	-1765	-554	1488	-328	-1159	153	42	56	40	-164	-15	0
1389	0	0	-1181	-1782	-601	1481	-290	-1191	-29	67	50	42	-265	-44	0
1390	0	0	-941	-1699	-758	1320	-91	-1228	-106	21	38	15	-89	-102	0
1391	0	0	-601	-1629	-1028	1115	213	-1328	-162	-50	-27	95	116	-184	0
1392	0	0	-408	-1639	-1231	1023	411	-1435	-261	-133	50	139	52	-149	0
1393	0	0	-237	-1583	-1346	910	554	-1464	-285	-153	-31	161	129	-159	0
1394	0	0	-241	-1519	-1278	880	518	-1398	-174	-100	52	81	135	-120	0
1395	0	0	-478	-1548	-1070	1013	296	-1309	-188	-36	23	135	23	-98	0
1396	0	0	-652	-1546	-894	1099	121	-1220	36	155	64	126	-21	19	0
1397	0	0	-931	-1456	-525	1193	-203	-990	42	11	46	135	-153	-137	0
1398	0	0	-1007	-1435	-428	1221	-289	-931	-15	102	110	67	-199	-98	0
1399	0	0	-1053	-1460	-407	1256	-323	-933	-50	11	62	-1	-162	-139	0
1400	0	0	-807	-1449	-642	1128	-82	-1045	-100	-52	128	108	-124	-141	0
1401	0	0	-482	-1389	-907	935	212	-1148	-197	-126	141	149	17	-182	0
1402	0	0	-279	-1429	-1150	854	435	-1289	-316	-161	124	147	36	-172	0
1403	0	0	-116	-1501	-1385	808	634	-1443	-232	-75	85	254	126	-170	0
1404	0	0	-305	-1606	-1301	955	498	-1453	-283	-133	69	205	27	-116	0
1405	0	0	-501	-1639	-1138	1070	318	-1388	-184	-104	32	83	-9	-157	0
1406	0	0	-853	-1815	-962	1334	54	-1388	-83	128	85	178	-19	-11	0
1407	0	0	-1185	-1827	-642	1506	-271	-1234	-65	-3	79	108	-207	-1	0
1408	0	0	-1080	-1625	-545	1352	-267	-1085	81	145	184	54	-135	-42	0
1409	0	0	-1133	-1505	-372	1319	-380	-938	-69	25	83	129	-217	-58	0
1410	0	0	-897	-1513	-616	1205	-140	-1064	-184	-11	58	95	-159	-176	0
1411	0	0	-699	-1606	-907	1152	104	-1256	-267	-77	27	124	0	-269	0
1412	0	0	-401	-1555	-1154	978	376	-1354	-304	-116	19	157	87	-258	0
1413	0	0	-324	-1464	-1140	894	408	-1302	-345	-131	62	116	166	-271	0
1414	0	0	-245	-1507	-1262	876	508	-1384	-273	-126	87	170	64	-190	0
1415	0	0	-561	-1668	-1107	1114	273	-1387	-91	-60	100	240	-13	-21	0
1416	0	0	-940	-1877	-937	1408	-1	-1407	-118	1	73	104	-186	-50	0
1417	0	0	-1250	-2000	-750	1625	-250	-1375	79	87	159	122	-157	60	0
1418	0	0	-1451	-1936	-485	1693	-483	-1210	38	5	79	106	-310	-40	0
1419	0	0	-1354	-1815	-461	1584	-446	-1138	-9	21	-1	81	-308	-62	0
1420	0	0	-1001	-1666	-665	1333	-168	-1165	-110	-77	31	120	-306	-153	0
1421	0	0	-751	-1610	-859	1180	54	-1234	-199	-67	19	135	-83	-232	0
1422	0	0	-533	-1697	-1164	1115	315	-1430	-314	-153	42	27	-9	-230	0
1423	0	0	-384	-1586	-1202	985	409	-1394	-259	-168	-31	166	3	-228	0
1424	0	0	-311	-1478	-1167	894	428	-1322	-162	-133	-5	129	-9	-186	0
1425	0	0	-602	-1478	-876	1040	137	-1177	-155	-46	-23	62	-116	-102	1
1426	0	0	-768	-1445	-677	1106	-45	-1061	13	-21	64	83	-143	-11	0
1427	0	0	-1135	-1451	-316	1293	-409	-883	0	52	0	38	-314	-44	0
1428	0	0	-1230	-1425	-195	1327	-517	-810	1	102	56	0	-308	-38	0
1429	84	0	-1236	-1486	-250	1361	-493	-868	-77	29	19	-1	-275	-116	0
1430	84	0	-1057	-1526	-469	1291	-294	-997	-114	-108	19	73	-199	-153	0
1431	84	0	-836	-1633	-797	1234	-19	-1215	-279	-98	-19	54	-77	-256	0
1432	84	0	-693	-1903	-1210	1298	258	-1556	-296	-124	-102	110	-5	-310	0
1433	84	0	-673	-1922	-1249	1297	288	-1585	-306	-261	-108	34	-29	-201	0
1434	84	0	-578	-1844	-1266	1211	344	-1555	-194	-97	-21	38	65	-172	0
1435	84	0	-796	-1674	-878	1235	41	-1276	-126	-124	-32	15	-67	-129	0
1436	84	0	-1032	-1658	-626	1345	-203	-1142	-17	36	-29	17	-100	-106	0
1437	84	0	-1313	-1757	-444	1535	-434	-1100	-1	67	44	-38	-176	-23	0
1438	84	0	-1523	-1796	-273	1659	-625	-1034	15	50	42	-38	-267	-95	0
1439	84	0	-1470	-1780	-310	1625	-580	-1045	29	-5	104	-29	-258	-21	0
1440	84	0	-1173	-1716	-543	1444	-315	-1129	-83	-23	-56	36	-139	-240	0
1441	84	0	-987	-1780	-793	1383	-97	-1286	-180	-192	21	79	-77	-250	0
1442	84	0	-716	-1794	-1078	1255	181	-1436	-209	-157	-77	65	1	-265	0
1443	84	0	-646	-1833	-1187	1239	270	-1510	-277	-230	-89	15	21	-230	0
1444	84	0	-665	-1823	-1158	1244	246	-1490	-192	-141	-139	120	85	-199	0
1445	84	0	-749	-1701	-952	1225	101	-1326	-122	27	-32	32	5	-89	0
1446	84	0	-1003	-1641	-638	1322	-182	-1139	67	87	-32	-13	-29	23	0
1447	84	0	-1270	-1619	-349	1444	-460	-984	62	38	-42	-54	-207	-19	0
1448	84	0	-1449	-1672	-223	1560	-613	-947	112	164	-73	-15	-184	-75	0
1449	84	0	-1465	-1707	-242	1586	-611	-974	0	64	-23	-7	-289	-65	0
1450	84	0	-1209	-1699	-490	1454	-359	-1094	-3	46	23	36	-159	-75	0
1451	84	0	-966	-1875	-909	1420	-28	-1392	-69	-62	-54	93	11	-137	0
1452	84	0	-819	-1928	-1109	1373	145	-1518	-203	-172	-40	25	7	-221	0
1453	84	0	-623	-1841	-1218	1232	297	-1529	-225	-89	-73	120	65	-104	0
1454	84	0	-564	-1722	-1158	1143	297	-1440	-110	-87	-81	81	15	-110	0
1455	84	0	-697	-1573	-876	1135	89	-1224	-85	-75	-32	19	-19	-77	0
1456	84	0	-989	-1522	-533	1255	-228	-1027	27	-23	-67	-19	-120	-9	0
1457	84	0	-1168	-1532	-364	1350	-402	-948	135	56	-17	-23	-186	46	0
1458	84	0	-1343	-1579	-236	1461	-553	-907	137	186	-32	-56	-273	95	0
1459	84	0	-1335	-1610	-275	1472	-530	-942	52	38	-29	-21	-271	71	0
1460	84	0	-1168	-1629	-461	1398	-353	-1045	-29	21	-50	-40	-143	-64	0
1461	84	0	-830	-1652	-822	1241	-4	-1237	-108	-50	-25	77	-114	-15	0
1462	84	0	-590	-1674	-1084	1132	247	-1379	-128	-120	-93	36	36	-58	0
1463	84	0	-475	-1716	-1241	1095	383	-1478	-195	-62	-133	38	95	-106	0
1464	84	0	-541	-1714	-1173	1127	316	-1443	-149	-9	-120	48	60	-3	0
1465	84	0	-790	-1792	-1002	1291	106	-1397	-58	25	-131	-15	-89	3	0
1466	84	0	-1113	-1881	-768	1497	-172	-1324	48	89	-118	-56	-149	75	0
1467	84	0	-1376	-1959	-583	1667	-396	-1271	126	184	-54	-5	-221	159	0
1468	84	0	-1473	-1901	-428	1687	-522	-1164	141	228	-97	-147	-279	65	0
1469	84	0	-1379	-1726	-347	1552	-516	-1036	104	168	-89	-73	-238	-1	0
1470	84	0	-1207	-1709	-502	1458	-352	-1105	36	75	-21	-126	-85	-89	0
1471	84	0	-917	-1693	-776	1305	-70	-1234	-124	-17	-192	-87	-137	-128	0
1472	84	0	-657	-1619	-962	1138	152	-1290	-118	-54	-139	-9	54	-54	0
1473	84	0	-512	-1608	-1096	1060	292	-1352	-133	-91	-131	-21	17	-97	0
1474	84	0	-600	-1711	-1111	1155	255	-1411	-128	-85	-137	-91	21	-46	0
1475	84	0	-824	-1856	-1032	1340	104	-1444	-7	93	-97	-73	42	54	0
1476	84	0	-1251	-2075	-824	1663	-213	-1449	120	98	-135	-52	-178	133	0
1477	84	0	-1521	-2023	-502	1772	-509	-1262	201	110	-133	-151	-223	60	0
1478	84	0	-1626	-1854	-228	1740	-699	-1041	141	254	-98	-267	-223	83	0
1479	84	0	-1597	-1761	-164	1679	-716	-962	124	97	-81	-209	-234	46	0
1480	84	0	-1372	-1800	-428	1586	-472	-1114	-17	71	-159	-199	-104	-46	0
1481	84	0	-1060	-1806	-746	1433	-157	-1276	-69	-15	-91	-155	-7	-135	0
1482	84	0	-835	-1810	-975	1322	70	-1392	-147	-56	-145	-56	9	-83	0
1483	84	0	-702	-1829	-1127	1265	212	-1478	-215	-143	-126	-147	87	-104	0
1484	84	0	-739	-1740	-1001	1239	131	-1370	-147	-106	-102	-67	91	-64	0
1485	84	0	-793	-1662	-869	1227	38	-1265	11	-27	-65	-79	56	-7	0
1486	84	0	-1125	-1641	-516	1383	-304	-1078	97	116	-93	-155	-23	56	0
1487	84	0	-1356	-1654	-298	1505	-529	-976	194	129	-25	-149	-143	135	0
1488	84	0	-1480	-1631	-151	1555	-664	-891	232	149	-60	-275	-166	122	0
1489	84	0	-1479	-1647	-168	1563	-655	-907	98	159	17	-194	-149	64	0
1490	84	0	-1317	-1699	-382	1508	-467	-1040	0	17	-98	-244	-98	-155	0
1491	84	0	-1051	-1730	-679	1390	-186	-1204	-120	-29	-73	-162	-1	-85	0
1492	84	0	-908	-1994	-1086	1451	89	-1540	-155	-89	-85	-131	85	-151	0
1493	84	0	-753	-1992	-1239	1372	243	-1615	-126	-62	-114	-79	176	-34	0
1494	84	0	-738	-1969	-1231	1353	246	-1600	-91	-17	-62	-129	151	13	0
1495	84	0	-968	-1889	-921	1428	-23	-1405	34	-25	-75	-174	116	54	0
1496	84	0	-1162	-1901	-739	1531	-211	-1320	178	112	17	-124	73	153	0
1497	84	0	-1409	-1841	-432	1625	-488	-1136	213	230	-46	-118	-46	188	0
1498	84	0	-1461	-1660	-199	1560	-631	-929	238	168	46	-203	-93	97	0
1499	84	0	-1406	-1594	-188	1500	-609	-891	162	213	17	-133	-17	139	0
1500	84	0	-1158	-1586	-428	1372	-365	-1007	91	77	-44	-141	42	42	0
1501	84	0	-904	-1571	-667	1237	-118	-1119	-73	-36	-34	-126	228	-64	0
1502	84	0	-668	-1645	-977	1156	154	-1311	-116	-97	-31	-64	194	-91	0
1503	84	0	-499	-1534	-1035	1016	268	-1284	-93	-118	-9	-71	254	-85	0
1504	84	0	-601	-1598	-997	1099	198	-1297	-131	-29	-27	-71	258	-29	0
1505	84	0	-832	-1763	-931	1297	49	-1347	36	-17	100	-112	271	54	0
1506	84	0	-1153	-1905	-752	1529	-200	-1328	129	147	110	-157	91	168	0
1507	84	0	-1412	-1813	-401	1612	-505	-1107	215	159	153	-102	-7	188	0
1508	84	0	-1476	-1815	-339	1645	-568	-1077	201	192	95	-93	-42	116	0
1509	84	0	-1497	-1877	-380	1687	-558	-1128	263	166	147	-29	-11	95	0
1510	84	0	-1416	-2091	-675	1753	-370	-1383	52	60	122	-128	108	-50	0
1511	84	0	-1052	-2025	-973	1538	-39	-1499	-5	-19	159	0	223	25	0
1512	84	0	-710	-1821	-1111	1265	200	-1466	-23	-89	40	32	226	-73	0
1513	84	0	-574	-1738	-1164	1156	295	-1451	-9	-91	75	42	261	-56	0
1514	84	0	-537	-1685	-1148	1111	305	-1416	-32	-56	122	-11	314	-9	0
1515	84	0	-720	-1660	-940	1190	110	-1300	-19	3	159	-64	205	69	0
1516	84	0	-924	-1678	-754	1301	-85	-1216	217	128	271	-19	129	203	0
1517	84	0	-1182	-1742	-560	1462	-311	-1151	273	203	186	-44	83	104	0
1518	84	0	-1426	-1788	-362	1607	-532	-1075	207	188	180	-56	-21	116	0
1519	84	0	-1350	-1829	-479	1589	-435	-1154	219	133	166	11	-91	137	0
1520	84	0	-1090	-1726	-636	1408	-227	-1181	65	73	151	-60	5	48	0
1521	84	0	-844	-1746	-902	1295	29	-1324	-36	-73	89	13	73	-83	0
1522	84	0	-551	-1730	-1179	1140	314	-1454	-178	-29	126	25	209	-77	0
1523	84	0	-477	-1790	-1313	1133	418	-1551	-153	-141	141	7	238	-15	0
1524	84	0	-525	-1877	-1352	1201	413	-1614	-98	-129	188	-56	209	-17	0
1525	84	0	-687	-1889	-1202	1288	257	-1545	97	-46	162	32	236	67	0
1526	84	0	-900	-1697	-797	1298	-51	-1247	87	29	176	-98	3	129	0
1527	84	0	-1075	-1594	-519	1334	-278	-1056	207	199	211	-42	46	162	0
1528	84	0	-1263	-1701	-438	1482	-412	-1069	232	143	143	-29	-81	166	0
1529	84	0	-1230	-1680	-450	1455	-390	-1065	162	116	199	-36	-67	120	0
1530	84	0	-981	-1654	-673	1317	-154	-1163	31	81	98	-75	15	-50	0
1531	84	0	-733	-1695	-962	1214	114	-1328	-54	-75	195	-11	124	-15	0
1532	84	0	-617	-1899	-1282	1258	332	-1590	-157	-44	116	-17	199	-40	0
1533	84	0	-502	-2079	-1577	1290	537	-1828	-170	-95	98	-11	238	-62	0
1534	84	0	-464	-1856	-1392	1160	464	-1624	-87	-62	137	1	258	-67	0
1535	84	0	-658	-1678	-1020	1168	181	-1349	-38	-81	120	-15	126	50	0
1536	84	0	-816	-1718	-902	1267	43	-1310	221	87	135	0	168	139	0
1537	84	0	-1160	-1703	-543	1431	-308	-1123	174	141	129	-17	-56	228	0
1538	84	0	-1317	-1817	-500	1567	-408	-1158	203	129	182	-98	-85	141	0
1539	84	0	-1371	-1945	-574	1658	-398	-1259	151	122	112	-62	-64	135	0
1540	84	0	-1143	-1930	-787	1536	-178	-1358	71	46	40	38	36	73	0
1541	84	0	-836	-1817	-981	1326	72	-1399	-106	-60	77	-54	149	-112	0
1542	84	0	-505	-1744	-1239	1124	367	-1491	-131	-65	104	38	178	-31	0
1543	84	0	-377	-1738	-1361	1057	492	-1549	-161	-137	50	17	201	-83	0
1544	84	0	-366	-1656	-1290	1011	462	-1473	-32	-98	52	3	226	42	0
1545	84	0	-487	-1627	-1140	1057	326	-1383	-5	40	-17	-38	155	60	0
1546	84	0	-722	-1573	-851	1147	64	-1212	195	83	95	-44	75	188	0
1547	84	0	-981	-1559	-578	1270	-201	-1068	195	141	89	-58	-60	131	0
1548	84	0	-1164	-1658	-494	1411	-335	-1076	236	157	62	-29	-102	95	0
1549	84	0	-1250	-1839	-589	1544	-330	-1214	203	98	87	-124	-69	79	0
1550	84	0	-1022	-1765	-743	1393	-139	-1254	60	0	77	-56	60	-13	0
1551	84	0	-664	-1678	-1014	1171	175	-1346	-129	-54	65	-38	29	-69	0
1552	84	0	-471	-1730	-1259	1100	394	-1494	-147	-73	34	7	147	-64	0
1553	84	0	-461	-1945	-1484	1203	511	-1714	-199	-128	-42	-108	199	-133	0
1554	84	0	-359	-1961	-1602	1160	621	-1781	-108	-58	36	9	207	42	0
1555	84	0	-625	-1872	-1247	1248	311	-1559	-15	-52	3	-73	170	11	0
1556	84	0	-840	-1883	-1043	1361	101	-1463	104	38	46	-114	7	112	0
1557	84	0	-1067	-1763	-696	1415	-185	-1229	205	100	54	-133	-38	79	0
1558	84	0	-1191	-1662	-471	1426	-360	-1066	203	104	-40	-77	-114	58	0
1559	84	0	-1147	-1639	-492	1393	-327	-1065	153	100	31	-62	-62	48	0
1560	84	0	-953	-1701	-748	1327	-102	-1224	46	7	-58	-77	36	-114	0
1561	84	0	-638	-1757	-1119	1197	240	-1438	-100	-5	3	21	102	-116	0
1562	84	0	-516	-1767	-1251	1141	367	-1509	-197	-93	-73	-13	83	-131	0
1563	84	0	-254	-1728	-1474	991	610	-1601	-164	-89	-19	-1	194	-168	0
1564	84	0	-392	-1751	-1359	1071	483	-1555	-118	-95	13	23	131	-7	0
1565	84	0	-601	-1844	-1243	1222	321	-1543	-44	-54	-60	-31	137	-13	0
1566	84	0	-743	-1780	-1037	1261	147	-1408	203	95	69	73	32	172	0
1567	84	0	-1080	-1691	-611	1385	-234	-1151	161	81	-42	-50	-141	62	0
1568	84	0	-1153	-1670	-517	1411	-318	-1093	296	120	87	19	-135	69	0
1569	84	0	-1113	-1627	-514	1370	-299	-1070	91	79	58	-23	-182	23	0
1570	84	0	-958	-1637	-679	1297	-139	-1158	19	11	40	13	-21	-31	0
1571	84	0	-609	-1606	-997	1107	194	-1301	-139	-17	-31	0	40	-110	0
1572	84	0	-410	-1583	-1173	996	381	-1378	-159	-120	25	44	149	-46	0
1573	84	0	-307	-1606	-1299	956	496	-1452	-166	-64	-79	58	141	-40	0
1574	84	0	-278	-1674	-1396	976	559	-1535	-106	-40	1	-1	199	-38	0
1575	84	0	-574	-1691	-1117	1132	271	-1404	-97	-102	-5	-23	102	5	0
1576	84	0	-689	-1691	-1002	1190	156	-1346	120	114	58	-3	42	106	0
1577	84	0	-1081	-1730	-649	1405	-216	-1189	221	91	-34	-13	-79	151	0
1578	84	0	-1081	-1486	-405	1283	-338	-945	250	114	0	21	-217	100	0
1579	84	0	-1034	-1443	-409	1238	-312	-926	118	161	-19	-19	-176	60	0
1580	84	0	-875	-1435	-560	1155	-157	-997	-60	9	3	-34	-104	27	0
1581	84	0	-582	-1462	-880	1022	149	-1171	-64	-32	-65	65	11	-133	0
1582	84	0	-436	-1522	-1086	979	325	-1304	-145	-98	-85	120	25	-93	0
1583	84	0	-225	-1571	-1346	898	560	-1458	-131	-106	-79	106	25	-52	0
1584	84	0	-392	-1777	-1385	1084	496	-1581	-161	-27	-38	13	168	-19	0
1585	84	0	-622	-1848	-1226	1235	302	-1537	-44	-23	-147	31	31	-32	0
1586	84	0	-831	-1707	-876	1269	22	-1291	46	60	-95	19	-38	65	0
1587	84	0	-979	-1584	-605	1281	-187	-1094	141	172	-52	-21	-135	166	0
1588	84	0	-1138	-1619	-481	1378	-328	-1050	149	213	-102	9	-203	141	0
1589	84	0	-1141	-1550	-409	1345	-366	-979	128	129	-133	-65	-178	17	0
1590	84	0	-990	-1577	-587	1283	-201	-1082	-31	15	-104	-50	-172	-13	0
1591	84	0	-764	-1660	-896	1212	66	-1278	-131	-27	-195	19	-77	-93	0
1592	84	0	-530	-1728	-1198	1129	334	-1463	-135	-149	-75	135	-36	-52	0
1593	84	0	-425	-1722	-1297	1073	436	-1509	-223	-190	-182	48	-42	-159	0
1594	84	0	-397	-1683	-1286	1040	444	-1484	-166	-64	-195	93	48	-29	0
1595	84	0	-641	-1713	-1072	1177	215	-1392	-71	-93	-137	15	-62	-13	0
1596	84	0	-834	-1664	-830	1249	-2	-1247	27	65	-89	50	-145	79	0
1597	84	0	-1149	-1678	-529	1413	-310	-1103	131	71	-108	-73	-250	93	0
1598	84	0	-1339	-1707	-368	1523	-485	-1037	89	139	-110	-104	-250	50	0
1599	84	0	-1329	-1728	-399	1528	-465	-1063	110	135	-54	-71	-246	87	0
1600	84	0	-1185	-1790	-605	1487	-290	-1197	-77	46	-186	-25	-197	-79	0
1601	84	0	-916	-1767	-851	1341	-32	-1309	-205	-97	-186	-52	-153	-215	0
1602	84	0	-673	-1771	-1098	1222	212	-1434	-223	-31	-252	15	56	-120	0
1603	84	0	-568	-1763	-1195	1165	313	-1479	-263	-135	-228	32	-13	-151	0
1604	84	0	-504	-1697	-1193	1100	344	-1445	-254	-73	-180	-9	-48	-93	0
1605	84	0	-699	-1641	-942	1170	121	-1291	-164	-50	-67	-56	-122	73	0
1606	84	0	-859	-1592	-733	1225	-63	-1162	60	75	-122	-69	-162	126	0
1607	84	0	-1158	-1561	-403	1359	-377	-982	155	58	-131	-62	-254	79	0
1608	84	0	-1321	-1592	-271	1456	-525	-931	124	128	-106	-87	-310	32	0
1609	84	0	-1367	-1654	-287	1510	-540	-970	69	54	-122	-91	-256	-7	0
1610	84	0	-1274	-1850	-576	1562	-349	-1213	-87	-36	-143	-67	-261	-73	0
1611	84	0	-962	-1881	-919	1421	-21	-1400	-164	-52	-190	17	-85	-205	0
1612	84	0	-729	-1825	-1096	1277	183	-1460	-296	-112	-192	65	1	-147	0
1613	84	0	-535	-1883	-1348	1209	406	-1615	-273	-143	-190	23	-31	-199	0
1614	84	0	-549	-1839	-1290	1194	370	-1564	-170	-79	9	73	31	13	0
1615	84	0	-762	-1759	-997	1260	117	-1378	-172	-124	-234	13	-182	-40	0
1616	84	0	-929	-1765	-836	1347	-46	-1300	-73	98	-13	-27	-182	98	0
1617	84	0	-1302	-1755	-453	1528	-424	-1104	56	27	-102	-62	-207	93	0
1618	84	0	-1375	-1683	-308	1529	-533	-995	31	104	-71	-52	-314	-21	0
1619	84	0	-1412	-1691	-279	1551	-566	-985	11	46	-104	-71	-226	-75	0
1620	84	0	-1212	-1747	-535	1479	-338	-1141	-91	-67	-42	-58	-236	-124	0
1621	84	0	-951	-1829	-878	1390	-36	-1353	-244	-50	-139	-25	-106	-108	0
1622	84	0	-689	-1734	-1045	1211	178	-1389	-285	-118	-151	15	-50	-205	0
1623	84	0	-483	-1765	-1282	1124	399	-1523	-294	-75	-116	65	62	-172	0
1624	84	0	-530	-1730	-1200	1130	335	-1465	-265	-168	-137	71	21	-114	0
1625	84	0	-630	-1664	-1034	1147	202	-1349	-133	-42	-73	32	-46	-50	0
1626	84	0	-964	-1730	-766	1347	-99	-1248	-25	25	-73	122	-195	75	0
1627	84	0	-1224	-1716	-492	1470	-366	-1104	23	-1	-75	-108	-252	-13	0
1628	84	0	-1364	-1736	-372	1550	-496	-1054	147	114	-27	44	-230	29	0
1629	84	0	-1446	-1742	-296	1594	-575	-1019	-69	54	-60	-145	-296	-42	0
1630	84	0	-1190	-1775	-585	1482	-302	-1180	-102	-54	-69	-36	-213	-192	0
1631	84	0	-1010	-1875	-865	1442	-72	-1370	-252	-52	-87	5	-67	-232	0
1632	84	0	-749	-1864	-1115	1306	183	-1489	-325	-147	-91	-29	0	-279	0
1633	84	0	-502	-1819	-1317	1160	407	-1568	-223	-120	-17	97	85	-157	0
1634	84	0	-617	-1782	-1165	1199	274	-1473	-275	-166	-149	-1	-38	-213	0
1635	84	0	-648	-1697	-1049	1172	200	-1373	-159	-62	-32	64	-67	-114	0
1636	84	0	-976	-1561	-585	1268	-195	-1073	-67	-34	-71	11	-182	-1	0
1637	84	0	-1127	-1416	-289	1271	-419	-852	19	54	-77	23	-320	-48	0
1638	84	0	-1093	-1098	-5	1095	-544	-551	64	38	38	-64	-298	19	0
1639	84	0	-994	-812	182	903	-588	-315	5	-27	5	-97	-228	-98	0
1640	84	0	-547	-450	97	498	-322	-176	-91	-1	-73	7	-172	-124	0
1641	84	0	-112	-23	89	67	-100	33	-203	-87	-98	31	-50	-178	0
1642	84	0	322	370	48	-346	137	209	-345	-213	-95	3	34	-325	0
1643	84	0	722	826	104	-774	309	465	-279	-190	-75	54	64	-205	0
1644	84	0	1024	1400	376	-1212	324	888	-267	-168	-85	32	0	-147	0
1645	84	0	1067	1934	867	-1500	100	1400	-155	-106	-73	-15	-50	-131	0
1646	84	0	1065	2395	1330	-1730	-132	1862	67	1	0	9	-135	7	0
1647	84	0	832	2634	1802	-1733	-485	2218	62	-1	0	-151	-223	13	0
1648	84	0	689	2702	2013	-1695	-662	2357	81	62	-65	-69	-300	-79	0
1649	84	0	825	2799	1974	-1812	-574	2386	131	71	-36	65	-258	-42	0
1650	84	0	926	2648	1722	-1787	-398	2185	-5	-9	7	-25	-149	-118	1
1651	84	0	1071	2322	1251	-1696	-90	1786	-195	-75	-89	-1	-64	-188	0
1652	84	0	1122	1965	843	-1543	139	1404	-320	-159	-31	54	-11	-215	0
1653	84	0	1021	1515	494	-1268	263	1004	-277	-207	-131	46	17	-327	0
1654	84	0	747	896	149	-821	299	522	-230	-164	-42	54	44	-141	0
1655	84	0	248	304	56	-276	96	180	-207	-13	-34	23	-48	-42	0
1656	84	0	-291	-300	-9	295	-141	-154	0	79	17	13	-114	-31	0
1657	91	0	-943	-1020	-77	981	-433	-548	-5	108	-27	11	-174	17	0
1658	91	0	-1323	-1340	-17	1331	-653	-678	13	155	-46	-54	-294	27	0
1659	91	0	-1271	-1466	-195	1368	-538	-830	29	60	46	-75	-225	-54	0
1660	91	0	-1199	-1474	-275	1336	-462	-874	-58	13	25	13	-95	-89	0
1661	91	0	-853	-1369	-516	1111	-168	-942	-271	-223	-98	-38	-172	-318	0
1662	91	0	-526	-1313	-787	919	130	-1050	-258	-161	9	128	15	-281	0
1663	91	0	-459	-1264	-805	861	173	-1034	-337	-221	-54	31	48	-244	0
1664	91	0	-353	-1251	-898	802	272	-1074	-178	-190	-54	9	54	-188	0
1665	91	0	-628	-1241	-613	934	-7	-927	-186	-102	-54	34	44	-141	0
1666	91	0	-852	-1276	-424	1064	-214	-850	23	-56	-21	-9	-65	-85	0
1667	91	0	-1075	-1280	-205	1177	-435	-742	124	50	38	-5	-205	-29	0
1668	91	0	-1351	-1317	34	1334	-692	-641	62	64	19	-38	-302	27	0
1669	91	0	-1333	-1336	-3	1334	-665	-669	48	71	-25	-64	-213	-128	0
1670	91	0	-1118	-1354	-236	1236	-441	-795	-83	-32	-50	-73	-172	-153	0
1671	91	0	-852	-1354	-502	1103	-175	-928	-215	-124	-17	-1	-102	-180	0
1672	91	0	-533	-1359	-826	946	146	-1092	-287	-157	-31	9	1	-323	0
1673	91	0	-450	-1392	-942	921	246	-1167	-329	-199	-50	-1	21	-225	0
1674	91	0	-496	-1495	-999	995	251	-1247	-259	-221	-65	-38	79	-246	0
1675	91	0	-770	-1643	-873	1206	51	-1258	-205	-56	-81	-3	-25	-93	0
1676	91	0	-972	-1610	-638	1291	-167	-1124	0	-21	25	-62	-44	-145	0
1677	91	0	-1224	-1586	-362	1405	-431	-974	91	31	36	-11	-122	48	0
1678	91	0	-1353	-1519	-166	1436	-593	-842	62	65	-19	-50	-215	-91	0
1679	91	0	-1253	-1493	-240	1373	-506	-866	112	122	100	3	-126	-25	0
1680	91	0	-1162	-1511	-349	1336	-406	-930	-162	-32	-69	-58	-102	-201	0
1681	91	0	-828	-1534	-706	1181	-61	-1120	-190	-192	-54	27	-38	-277	0
1682	91	0	-599	-1588	-989	1093	195	-1288	-236	-95	-48	83	31	-230	0
1683	91	0	-491	-1596	-1105	1043	307	-1350	-304	-176	-50	67	116	-254	0
1684	91	0	-462	-1552	-1090	1007	314	-1321	-294	-207	-64	75	27	-246	0
1685	91	0	-677	-1594	-917	1135	120	-1255	-195	-126	-44	69	-23	-112	0
1686	91	0	-888	-1555	-667	1221	-110	-1111	0	-65	81	40	-116	27	0
1687	91	0	-1150	-1536	-386	1343	-382	-961	9	102	5	-44	-162	13	0
1688	91	0	-1290	-1561	-271	1425	-509	-916	77	-15	77	-44	-244	0	0
1689	91	0	-1273	-1536	-263	1404	-505	-899	58	71	-1	-1	-128	-5	0
1690	91	0	-1089	-1546	-457	1317	-316	-1001	-73	-79	-31	17	-139	-215	0
1691	91	0	-805	-1536	-731	1170	-37	-1133	-271	-73	-1	85	-19	-267	0
1692	91	0	-526	-1532	-1006	1029	240	-1269	-304	-170	9	164	-71	-164	0
1693	91	0	-384	-1532	-1148	958	382	-1340	-304	-259	-17	135	58	-258	0
1694	91	0	-401	-1520	-1119	960	359	-1319	-289	-178	3	60	89	-170	0
1695	91	0	-543	-1491	-948	1017	202	-1219	-184	-174	71	17	-1	-25	0
1696	91	0	-786	-1503	-717	1144	-34	-1110	-79	1	23	-27	-65	-69	0
1697	91	0	-1094	-1427	-333	1260	-380	-880	1	21	71	7	-131	7	0
1698	91	0	-1092	-1363	-271	1227	-410	-817	38	-21	116	7	-325	-56	0
1699	91	0	-1201	-1406	-205	1303	-498	-805	-9	-69	83	-13	-256	-23	0
1700	91	0	-947	-1441	-494	1194	-226	-967	-50	-32	5	19	-161	-155	0
1701	91	0	-661	-1433	-772	1047	55	-1102	-199	-172	32	40	-36	-159	0
1702	91	0	-458	-1437	-979	947	260	-1208	-327	-221	-81	104	23	-308	0
1703	91	0	-291	-1466	-1175	878	442	-1320	-376	-188	-52	147	79	-291	0
1704	91	0	-355	-1445	-1090	900	367	-1267	-386	-219	-36	77	-23	-219	0
1705	91	0	-518	-1534	-1016	1026	249	-1275	-170	-180	-25	77	13	-203	0
1706	91	0	-851	-1584	-733	1217	-59	-1158	-97	-77	21	100	-106	-98	0
1707	91	0	-1073	-1532	-459	1302	-307	-995	48	-25	-1	46	-228	-98	0
1708	91	0	-1191	-1491	-300	1341	-445	-895	1	3	38	-19	-226	-129	0
1709	91	0	-1215	-1480	-265	1347	-475	-872	-25	-5	9	27	-230	-108	0
1710	91	0	-1011	-1449	-438	1230	-286	-943	-166	-104	38	1	-188	-172	0
1711	91	0	-671	-1458	-787	1064	58	-1122	-213	-236	-31	98	-112	-273	0
1712	91	0	-478	-1486	-1008	982	265	-1247	-316	-184	-56	120	-7	-300	0
1713	91	0	-372	-1460	-1088	916	358	-1274	-430	-355	-106	-29	-1	-356	0
1714	91	0	-227	-1389	-1162	808	467	-1275	-223	-228	-5	91	48	-226	0
1715	91	0	-466	-1340	-874	903	204	-1107	-213	-195	5	-5	-34	-102	0
1716	91	0	-633	-1350	-717	991	42	-1033	-67	-36	-54	71	-149	-112	0
1717	91	0	-898	-1334	-436	1116	-231	-885	79	-44	58	-29	-122	-25	0
1718	91	0	-1089	-1350	-261	1219	-414	-805	25	38	-34	58	-310	-64	0
1719	91	0	-1085	-1387	-302	1236	-391	-844	0	15	-34	-54	-176	-147	0
1720	91	0	-883	-1371	-488	1127	-197	-929	-25	-67	-77	-67	-141	-215	0
1721	91	0	-629	-1340	-711	984	41	-1025	-263	-265	-67	-11	-64	-287	0
1722	91	0	-374	-1361	-987	867	306	-1174	-327	-281	-46	5	-5	-232	0
1723	91	0	-260	-1394	-1134	827	437	-1264	-380	-256	-81	100	-1	-250	0
1724	91	0	-217	-1398	-1181	807	482	-1289	-310	-145	-98	120	44	-180	0
1725	91	0	-380	-1381	-1001	880	310	-1191	-159	-151	9	48	-42	-128	0
1726	91	0	-580	-1326	-746	953	83	-1036	-60	-50	-13	71	-91	-85	0
1727	91	0	-883	-1284	-401	1083	-241	-842	56	-11	83	-27	-155	67	0
1728	91	0	-1021	-1290	-269	1155	-376	-779	13	65	-31	34	-248	-42	0
1729	91	0	-1013	-1311	-298	1162	-357	-804	32	75	-56	52	-205	-143	0
1730	91	0	-791	-1229	-438	1010	-176	-833	-95	-75	1	23	-192	-108	0
1731	91	0	-514	-1220	-706	867	96	-963	-287	-153	-29	40	-100	-217	0
1732	91	0	-238	-1198	-960	718	361	-1079	-356	-172	75	27	87	-172	0
1733	91	0	-70	-1193	-1123	631	526	-1158	-399	-166	-23	56	31	-238	0
1734	91	0	-163	-1214	-1051	688	444	-1132	-360	-141	-46	32	38	-133	0
1735	91	0	-341	-1243	-902	792	280	-1072	-244	-102	-48	23	5	-104	0
1736	91	0	-611	-1293	-682	952	35	-987	-42	-5	58	-36	-87	7	0
1737	91	0	-929	-1342	-413	1135	-258	-877	38	42	32	-60	-162	65	0
1738	91	0	-1076	-1297	-221	1186	-427	-759	29	69	60	-46	-203	5	0
1739	91	0	-1009	-1251	-242	1130	-383	-746	25	131	79	-27	-178	13	0
1740	91	0	-822	-1198	-376	1010	-223	-787	-36	-69	85	-17	-128	-133	0
1741	91	0	-602	-1222	-620	912	9	-921	-217	-106	-25	-27	-25	-240	0
1742	91	0	-302	-1198	-896	750	297	-1047	-283	-209	0	93	-31	-223	0
1743	91	0	-169	-1146	-977	657	404	-1061	-339	-236	17	5	-32	-207	0
1744	91	0	-108	-1107	-999	607	445	-1053	-219	-139	67	52	135	-230	0
1745	91	0	-398	-1094	-696	746	149	-895	-221	-203	-27	-15	-54	-139	0
1746	91	0	-545	-1107	-562	826	8	-834	-36	-7	44	-83	-106	-31	0
1747	91	0	-875	-1053	-178	964	-348	-615	52	50	65	-56	-225	21	0
1748	91	0	-951	-1034	-83	992	-434	-558	122	129	95	-62	-234	25	0
1749	91	0	-1047	-1020	27	1033	-537	-496	5	-32	69	-77	-242	-40	0
1750	91	0	-747	-1043	-296	895	-225	-669	-100	-50	106	-31	-162	-34	0
1751	91	0	-545	-1086	-541	815	-2	-813	-217	-83	-3	31	-58	-302	0
1752	91	0	-229	-1034	-805	631	288	-919	-291	-182	11	38	124	-236	0
1753	91	0	-153	-1016	-863	584	355	-939	-263	-248	-1	38	69	-248	0
1754	91	0	-58	-948	-890	503	416	-919	-285	-174	13	75	81	-201	0
1755	91	0	-239	-923	-684	581	222	-803	-97	-149	34	65	32	-46	0
1756	91	0	-508	-888	-380	698	-64	-634	7	-56	-19	27	-77	-106	0
1757	91	0	-714	-869	-155	791	-279	-512	147	50	133	29	-153	135	0
1758	91	0	-884	-834	50	859	-467	-392	168	98	87	-38	-162	7	0
1759	91	0	-819	-787	32	803	-425	-377	71	56	89	1	-203	-19	0
1760	91	0	-634	-787	-153	710	-240	-470	62	3	75	-67	-100	-62	0
1761	91	0	-331	-744	-413	537	41	-578	-104	-100	87	60	81	-184	0
1762	91	0	-64	-702	-638	383	287	-670	-203	-157	46	108	126	-226	0
1763	91	0	62	-677	-739	307	400	-708	-254	-211	42	79	126	-188	0
1764	91	0	99	-675	-774	288	436	-724	-211	-153	56	95	128	-93	0
1765	91	0	-29	-647	-618	338	294	-632	-104	-31	87	65	129	-58	0
1766	91	0	-278	-601	-323	439	22	-462	23	42	97	44	40	-31	0
1767	91	0	-487	-574	-87	530	-200	-330	176	110	143	-38	7	25	0
1768	91	0	-678	-537	141	607	-409	-198	254	118	168	60	-137	122	0
1769	91	0	-647	-514	133	580	-390	-190	114	71	131	-19	-83	122	0
1770	91	0	-427	-483	-56	455	-185	-269	77	106	114	42	25	-58	0
1771	91	0	-169	-477	-308	323	69	-392	-149	-9	106	108	133	-58	0
1772	91	0	109	-461	-570	176	339	-515	-128	-135	129	67	157	-116	0
1773	91	0	233	-469	-702	118	467	-585	-215	-135	40	40	186	-118	0
1774	91	0	293	-405	-698	56	495	-551	-143	-100	75	50	219	-168	0
1775	91	0	0	-438	-438	219	219	-438	-162	-34	0	-15	67	-67	0
1776	91	0	-258	-488	-230	373	-14	-359	65	62	110	-65	38	110	0
1777	91	0	-506	-525	-19	515	-243	-272	238	13	166	-31	-77	114	0
1778	91	0	-654	-492	162	573	-408	-165	226	207	153	7	-31	91	0
1779	91	0	-674	-453	221	563	-447	-116	133	100	118	-98	-89	44	0
1780	91	0	-486	-471	15	478	-250	-228	44	-31	147	-91	46	-85	0
1781	91	0	-175	-442	-267	308	46	-354	-60	-44	67	11	69	-50	0
1782	91	0	4	-440	-444	218	224	-442	-219	-128	13	21	159	-186	0
1783	91	0	149	-405	-554	128	351	-479	-281	-166	25	-100	197	-211	0
1784	91	0	110	-485	-595	187	352	-540	-211	-75	36	-106	217	-62	0
1785	91	0	-105	-531	-426	318	160	-478	-31	-46	129	-95	139	34	0
1786	91	0	-341	-587	-246	464	-47	-416	161	27	143	-129	73	116	0
1787	91	0	-563	-611	-48	587	-257	-329	259	172	118	-62	-13	180	0
1788	91	0	-769	-638	131	703	-450	-253	267	188	211	-205	-56	223	0
1789	91	0	-763	-694	69	728	-416	-312	258	170	100	-116	-52	201	0
1790	91	0	-569	-708	-139	638	-215	-423	141	77	244	-149	81	87	0
1791	91	0	-328	-752	-424	540	48	-588	32	-13	58	-126	186	48	0
1792	91	0	-101	-764	-663	432	281	-713	-7	-46	42	-100	271	-7	0
1793	91	0	-21	-855	-834	438	406	-844	-100	-56	34	-40	300	-5	0
1794	91	0	-29	-929	-900	479	435	-914	46	-48	56	3	341	54	0
1795	91	0	-265	-973	-708	619	221	-840	135	60	128	-137	234	182	0
1796	91	0	-436	-977	-541	706	52	-759	323	207	166	-13	236	285	0
1797	91	0	-792	-1057	-265	924	-263	-661	417	269	234	-102	219	355	0
1798	91	0	-935	-1086	-151	1010	-392	-618	469	275	151	-104	75	355	0
1799	91	0	-869	-1103	-234	986	-317	-668	496	308	199	-104	195	302	0
1800	91	0	-812	-1198	-386	1005	-213	-792	366	215	162	-126	265	192	0
1801	91	0	-481	-1249	-768	865	143	-1008	277	145	54	-27	269	190	0
1802	91	0	-304	-1270	-966	787	331	-1118	159	102	73	-46	312	135	0
1803	91	0	-152	-1325	-1173	738	510	-1249	162	27	69	40	323	174	0
1804	91	0	-281	-1410	-1129	845	424	-1269	157	85	77	-58	374	141	0
1805	91	0	-450	-1439	-989	944	269	-1214	199	176	147	-128	362	225	0
1806	91	0	-622	-1425	-803	1023	90	-1114	465	263	209	-15	213	397	0
1807	91	0	-996	-1453	-457	1224	-269	-955	415	273	155	-126	42	401	0
1808	91	0	-1119	-1536	-417	1327	-351	-976	599	388	230	-42	48	453	0
1809	91	0	-1184	-1513	-329	1348	-427	-921	502	291	159	-162	42	358	0
1810	91	0	-902	-1493	-591	1197	-155	-1042	523	259	248	-21	159	372	0
1811	91	0	-704	-1584	-880	1144	88	-1232	256	197	60	0	199	199	0
1812	91	0	-361	-1577	-1216	969	427	-1396	170	147	122	-56	314	151	0
1813	91	0	-260	-1573	-1313	916	526	-1443	128	15	15	-79	277	124	0
1814	91	0	-240	-1596	-1356	918	558	-1476	118	137	62	-60	236	184	0
1815	91	0	-435	-1571	-1136	1003	350	-1353	223	118	34	-110	201	252	0
1816	91	0	-541	-1532	-991	1036	225	-1261	424	277	120	-102	188	426	0
1817	91	0	-877	-1588	-711	1232	-83	-1149	580	219	38	-120	-44	527	0
1818	91	0	-987	-1654	-667	1320	-160	-1160	603	351	184	-124	54	461	0
1819	91	0	-1141	-1658	-517	1399	-312	-1087	486	283	56	-110	-52	422	0
1820	91	0	-948	-1687	-739	1317	-104	-1213	388	186	120	-149	81	302	0
1821	91	0	-772	-1674	-902	1223	65	-1288	205	46	31	-118	116	145	0
1822	91	0	-458	-1641	-1183	1049	362	-1412	83	106	60	-36	265	213	0
1823	91	0	-339	-1658	-1319	998	490	-1488	40	21	42	-29	281	89	0
1824	91	0	-340	-1647	-1307	993	483	-1477	131	7	118	-17	304	120	0
1825	91	0	-503	-1583	-1080	1043	288	-1331	126	100	79	-62	199	209	0
1826	91	0	-817	-1695	-878	1256	30	-1286	353	159	149	-71	186	285	0
1827	91	0	-1055	-1664	-609	1359	-223	-1136	440	289	108	-81	56	413	0
1828	91	0	-1276	-1753	-477	1514	-399	-1115	417	209	178	-116	-71	415	0
1829	91	0	-1238	-1709	-471	1473	-383	-1090	380	292	133	-135	69	267	0
1830	91	0	-1010	-1687	-677	1348	-166	-1182	292	161	116	-166	54	145	0
1831	91	0	-782	-1720	-938	1251	78	-1329	91	104	149	-42	225	116	0
1832	91	0	-588	-1746	-1158	1167	285	-1452	21	-34	15	-106	203	-32	0
1833	91	0	-373	-1709	-1336	1041	481	-1522	9	42	58	1	209	91	0
1834	91	0	-454	-1699	-1245	1076	395	-1472	-13	38	36	-102	213	71	0
1835	91	0	-524	-1672	-1148	1098	312	-1410	195	93	15	-91	149	122	0
1836	91	0	-811	-1641	-830	1226	9	-1235	312	287	73	-32	98	372	0
1837	91	0	-991	-1627	-636	1309	-177	-1131	469	277	89	-139	-15	337	0
1838	91	0	-1150	-1681	-531	1415	-309	-1106	541	386	207	-116	11	376	0
1839	91	0	-1258	-1746	-488	1502	-385	-1117	440	292	190	-151	-5	312	0
1840	91	0	-1012	-1689	-677	1350	-167	-1183	314	248	161	-54	147	217	0
1841	91	0	-831	-1674	-843	1252	6	-1258	124	83	131	-77	153	60	0
1842	91	0	-586	-1664	-1078	1125	246	-1371	31	-52	48	-77	238	-23	0
1843	91	0	-489	-1674	-1185	1081	348	-1429	11	44	40	27	287	-21	0
1844	91	0	-455	-1681	-1226	1068	385	-1453	83	-7	58	-58	302	34	0
1845	91	0	-605	-1685	-1080	1145	237	-1382	128	38	100	-133	192	135	0
1846	91	0	-832	-1652	-820	1242	-6	-1236	289	190	64	-93	120	223	0
1847	91	0	-1123	-1716	-593	1419	-265	-1154	388	275	110	-149	71	397	0
1848	91	0	-1243	-1689	-446	1466	-398	-1067	475	232	141	-178	-65	325	0
1849	91	0	-1247	-1693	-446	1470	-400	-1069	510	298	52	-62	97	358	0
1850	91	0	-979	-1722	-743	1350	-118	-1232	450	275	81	-157	67	291	0
1851	91	0	-780	-1672	-892	1226	56	-1282	285	135	116	-77	197	211	0
1852	91	0	-528	-1699	-1171	1113	321	-1435	157	5	19	-102	186	89	0
1853	91	0	-311	-1674	-1363	992	526	-1518	194	73	7	-9	283	108	0
1854	91	0	-435	-1736	-1301	1085	433	-1518	178	106	40	-128	333	211	0
1855	91	0	-475	-1714	-1239	1094	382	-1476	358	108	104	-27	246	318	0
1856	91	0	-739	-1714	-975	1226	118	-1344	572	226	52	-91	234	475	0
1857	91	0	-888	-1714	-826	1301	-31	-1270	663	378	131	-42	151	537	0
1858	91	0	-1150	-1695	-545	1422	-302	-1120	663	397	38	-85	44	535	0
1859	91	0	-999	-1720	-721	1359	-139	-1220	692	432	170	23	67	568	0
1860	91	0	-939	-1728	-789	1333	-75	-1258	498	312	106	-48	110	419	0
1861	91	0	-669	-1691	-1022	1180	176	-1356	372	145	11	23	141	275	0
1862	91	0	-450	-1674	-1224	1062	387	-1449	133	95	1	-1	207	89	0
1863	91	0	-384	-1691	-1307	1037	461	-1499	128	60	67	118	226	143	0
1864	91	0	-347	-1668	-1321	1007	487	-1494	69	100	-48	17	201	143	0
1865	91	0	-419	-1621	-1202	1020	391	-1411	368	223	50	87	273	356	0
1866	91	0	-743	-1623	-880	1183	68	-1251	372	277	13	13	137	395	0
1867	91	0	-927	-1617	-690	1272	-118	-1153	576	419	104	3	110	504	0
1868	91	0	-1114	-1664	-550	1389	-282	-1107	601	417	137	-7	0	508	0
1869	91	0	-1141	-1728	-587	1434	-277	-1157	618	355	120	11	17	500	0
1870	91	0	-978	-1794	-816	1386	-81	-1305	461	269	95	-48	64	391	0
1871	91	0	-743	-1722	-979	1232	118	-1350	201	110	42	46	116	145	0
1872	91	0	-574	-1703	-1129	1138	277	-1416	-1	11	11	7	157	29	0
1873	91	0	-362	-1685	-1323	1023	480	-1504	-1	5	13	23	147	56	0
1874	91	0	-448	-1699	-1251	1073	401	-1475	42	36	-23	13	147	124	0
1875	91	0	-570	-1662	-1092	1116	261	-1377	149	52	-32	-15	85	178	0
1876	91	0	-768	-1683	-915	1225	73	-1299	353	244	64	21	110	333	0
1877	91	0	-1011	-1670	-659	1340	-176	-1164	490	226	79	-42	1	399	0
1878	91	0	-1106	-1660	-554	1383	-276	-1107	597	323	124	-3	-50	479	0
1879	91	0	-1168	-1730	-562	1449	-303	-1146	537	289	112	-3	98	407	0
1880	91	0	-941	-1701	-760	1321	-90	-1230	471	289	56	27	81	279	0
1881	91	0	-691	-1699	-1008	1195	158	-1353	238	207	46	62	199	213	0
1882	91	0	-509	-1643	-1134	1076	312	-1388	98	32	15	-25	267	112	0
1883	91	0	-322	-1631	-1309	976	493	-1470	44	62	5	34	176	98	0
1884	91	0	-370	-1687	-1317	1028	473	-1502	56	89	-27	87	279	159	0
1885	91	0	-483	-1687	-1204	1085	360	-1445	228	104	-71	19	190	250	0
1886	91	0	-731	-1701	-970	1216	119	-1335	339	219	36	38	209	356	0
1887	91	0	-912	-1662	-750	1287	-81	-1206	453	232	69	-15	9	329	0
1888	91	0	-1067	-1656	-589	1361	-239	-1122	506	420	56	-19	98	380	0
1889	91	0	-1069	-1699	-630	1384	-219	-1164	444	298	62	-32	56	314	0
1890	91	0	-873	-1699	-826	1286	-23	-1262	428	122	44	17	65	244	0
1891	91	0	-634	-1681	-1047	1157	206	-1364	159	77	0	23	67	128	0
1892	91	0	-414	-1649	-1235	1031	410	-1442	34	7	48	17	159	149	0
1893	91	0	-277	-1602	-1325	939	524	-1463	29	-21	-95	13	213	-19	0
1894	91	0	-258	-1573	-1315	915	528	-1444	95	-1	9	23	164	120	0
1895	91	0	-485	-1606	-1121	1045	318	-1363	149	100	-77	46	149	131	0
1896	91	0	-648	-1678	-1030	1163	191	-1354	335	147	5	-3	40	287	0
1897	91	0	-867	-1691	-824	1279	-21	-1257	479	331	126	29	13	473	0
1898	91	0	-1141	-1759	-618	1450	-261	-1188	512	283	23	-25	-9	438	0
1899	91	0	-980	-1701	-721	1340	-129	-1211	560	376	120	31	77	413	0
1900	91	0	-858	-1672	-814	1265	-22	-1243	438	246	34	17	95	308	0
1901	91	0	-598	-1639	-1041	1118	221	-1340	215	176	52	-15	164	184	0
1902	91	0	-421	-1662	-1241	1041	410	-1451	60	60	38	23	215	186	0
1903	91	0	-310	-1726	-1416	1018	553	-1571	89	-7	38	25	314	81	0
1904	91	0	-330	-1730	-1400	1030	535	-1565	129	75	-36	110	228	153	0
1905	91	0	-452	-1784	-1332	1118	440	-1558	225	168	67	13	273	320	0
1906	91	0	-708	-1790	-1082	1249	187	-1436	453	240	40	19	141	430	0
1907	91	0	-898	-1722	-824	1310	-37	-1273	510	351	64	3	97	446	0
1908	91	0	-957	-1612	-655	1284	-151	-1133	587	351	128	17	25	446	0
1909	91	0	-1027	-1641	-614	1334	-206	-1127	547	320	58	5	64	372	0
1910	91	0	-894	-1660	-766	1277	-64	-1213	345	207	5	-5	85	277	0
1911	91	0	-632	-1627	-995	1129	181	-1311	192	118	5	19	69	128	0
1912	91	0	-471	-1654	-1183	1062	356	-1418	60	-34	17	69	176	118	0
1913	91	0	-304	-1650	-1346	977	521	-1498	19	-25	25	102	168	108	0
1914	91	0	-203	-1625	-1422	914	609	-1523	60	56	9	48	176	71	0
1915	91	0	-388	-1602	-1214	995	413	-1408	244	122	38	124	225	248	0
1916	91	0	-574	-1631	-1057	1102	241	-1344	314	155	-31	-3	91	320	0
1917	91	0	-867	-1683	-816	1275	-25	-1249	446	252	85	52	23	463	0
1918	91	0	-1166	-1753	-587	1459	-289	-1170	436	267	-5	-50	23	327	0
1919	91	0	-1046	-1773	-727	1409	-159	-1250	465	289	89	44	-44	322	0
1920	91	0	-955	-1744	-789	1349	-83	-1266	304	195	95	52	38	252	0
1921	91	0	-708	-1672	-964	1190	128	-1318	-3	64	-38	58	3	36	0
1922	91	0	-460	-1656	-1196	1058	368	-1426	31	54	-32	128	176	9	0
1923	91	0	-322	-1635	-1313	978	495	-1474	-38	-81	-46	85	149	1	0
1924	91	0	-316	-1602	-1286	959	485	-1444	-65	29	11	25	225	89	0
1925	91	0	-435	-1573	-1138	1004	351	-1355	85	73	15	71	197	164	0
1926	91	0	-602	-1647	-1045	1124	221	-1346	292	143	85	67	91	329	0
1927	91	0	-923	-1782	-859	1352	-32	-1320	333	194	93	-17	62	302	0
1928	91	0	-1055	-1778	-723	1416	-166	-1250	428	312	40	79	5	372	0
1929	91	0	-1063	-1722	-659	1392	-202	-1190	300	302	21	25	31	244	0
1930	91	0	-999	-1759	-760	1379	-119	-1259	230	186	23	21	120	149	0
1931	91	0	-741	-1759	-1018	1250	138	-1388	34	15	-29	71	34	38	0
1932	91	0	-375	-1647	-1272	1011	448	-1459	44	29	11	83	168	48	0
1933	91	0	-341	-1631	-1290	986	474	-1460	-129	-34	-34	23	192	15	0
1934	91	0	-343	-1664	-1321	1003	489	-1492	-87	-124	-1	23	174	-9	0
1935	91	0	-409	-1656	-1247	1032	419	-1451	129	31	9	159	170	137	0
1936	91	0	-676	-1616	-940	1146	132	-1278	213	3	32	21	83	186	0
1937	91	0	-865	-1621	-756	1243	-54	-1188	277	217	120	-3	42	267	0
1938	91	0	-1088	-1600	-512	1344	-288	-1056	184	217	67	-15	-58	226	0
1939	91	0	-1036	-1610	-574	1323	-231	-1092	254	124	83	-27	11	197	0
1940	91	0	-966	-1668	-702	1317	-132	-1185	104	104	56	5	27	0	0
1941	91	0	-783	-1650	-867	1216	42	-1258	-122	-81	17	38	23	-122	0
1942	91	0	-536	-1701	-1165	1118	314	-1433	-124	-186	48	-25	102	-172	0
1943	91	0	-481	-1736	-1255	1108	387	-1495	-261	-199	44	5	188	-56	0
1944	91	0	-431	-1736	-1305	1083	437	-1520	-190	-116	-56	21	139	-116	0
1945	91	0	-478	-1709	-1231	1093	376	-1470	-11	-32	75	85	147	-11	0
1946	91	0	-800	-1676	-876	1238	38	-1276	64	-3	-27	-17	65	112	0
1947	91	0	-893	-1645	-752	1269	-70	-1198	230	194	87	-3	-54	213	0
1948	91	0	-1053	-1695	-642	1374	-205	-1168	294	124	139	13	27	162	0
1949	91	0	-1150	-1695	-545	1422	-302	-1120	159	147	128	-83	-46	135	0
1950	91	0	-1005	-1699	-694	1352	-155	-1196	48	-5	36	5	25	-79	0
1951	91	0	-772	-1652	-880	1212	54	-1266	-135	-77	-5	46	19	-215	0
1952	91	0	-504	-1654	-1150	1079	323	-1402	-199	-131	-15	110	95	-192	0
1953	91	0	-436	-1652	-1216	1044	390	-1434	-345	-166	17	11	147	-234	0
1954	91	0	-404	-1680	-1276	1042	436	-1478	-281	-153	11	56	162	-213	0
1955	91	0	-415	-1676	-1261	1045	423	-1468	-9	-36	95	77	128	-48	0
1956	91	0	-642	-1621	-979	1131	168	-1300	21	62	38	102	38	93	0
1957	91	0	-890	-1532	-642	1211	-124	-1087	159	64	71	44	-58	174	0
1958	91	0	-966	-1610	-644	1288	-161	-1127	226	157	75	69	-118	174	0
1959	91	0	-1147	-1775	-628	1461	-259	-1201	161	172	67	27	-7	147	0
1960	91	0	-873	-1728	-855	1300	-9	-1291	100	38	54	108	40	25	0
1961	91	0	-570	-1664	-1094	1117	262	-1379	46	34	124	116	93	34	0
1962	91	0	-376	-1660	-1284	1018	454	-1472	-100	-36	64	153	207	-27	0
1963	91	0	-237	-1635	-1398	936	580	-1516	-126	-100	0	155	190	-50	0
1964	91	0	-135	-1553	-1418	844	641	-1485	-15	-19	162	176	312	64	0
1965	91	0	-301	-1594	-1293	947	496	-1443	100	77	73	131	213	124	0
1966	91	0	-567	-1678	-1111	1122	272	-1394	209	116	122	87	232	192	0
1967	91	0	-685	-1672	-987	1178	151	-1329	362	213	223	188	81	351	0
1968	91	0	-784	-1627	-843	1205	29	-1235	411	240	259	122	83	349	0
1969	91	0	-895	-1647	-752	1271	-71	-1199	325	236	192	19	65	258	0
1970	91	0	-770	-1681	-911	1225	70	-1296	211	164	131	145	85	149	0
1971	91	0	-514	-1635	-1121	1074	303	-1378	50	0	139	69	114	-21	0
1972	91	0	-268	-1478	-1210	873	471	-1344	-56	29	77	209	184	-3	0
1973	91	0	-87	-1536	-1449	811	681	-1492	-81	-44	135	168	217	-34	0
1974	91	0	-256	-1683	-1427	969	585	-1555	-129	-58	54	85	182	65	0
1975	91	0	-312	-1668	-1356	990	522	-1512	56	52	122	131	135	95	0
1976	91	0	-514	-1662	-1148	1088	317	-1405	252	157	190	106	145	275	0
1977	91	0	-778	-1588	-810	1183	16	-1199	271	157	176	48	3	180	0
1978	91	0	-909	-1584	-675	1246	-117	-1129	333	246	98	83	-5	238	0
1979	91	0	-1061	-1658	-597	1359	-232	-1127	246	199	161	25	50	147	0
1980	91	0	-906	-1678	-772	1292	-67	-1225	122	71	83	32	-9	98	0
1981	91	0	-617	-1629	-1012	1123	197	-1320	5	11	164	73	106	-114	0
1982	91	0	-508	-1660	-1152	1084	322	-1406	-67	-95	116	77	203	-93	0
1983	91	0	-396	-1641	-1245	1018	424	-1443	-166	-85	83	-1	174	-85	0
1984	91	0	-337	-1586	-1249	961	456	-1417	-3	-32	131	79	242	29	0
1985	91	0	-518	-1645	-1127	1081	304	-1386	19	-9	81	3	128	36	0
1986	91	0	-640	-1577	-937	1108	148	-1257	174	188	83	83	104	95	0
1987	91	0	-866	-1581	-715	1223	-75	-1148	287	174	128	-1	64	203	0
1988	91	0	-1060	-1676	-616	1368	-222	-1146	323	223	87	-15	56	182	0
1989	91	0	-1094	-1771	-677	1432	-208	-1224	244	217	87	-17	25	145	0
1990	91	0	-943	-1660	-717	1301	-113	-1188	155	178	85	118	7	65	0
1991	91	0	-709	-1616	-907	1162	99	-1261	-9	9	77	124	52	-64	0
1992	91	0	-488	-1617	-1129	1052	320	-1373	-106	-1	5	31	162	-137	0
1993	91	0	-415	-1637	-1222	1026	403	-1429	-106	-54	44	48	176	-102	0
1994	91	0	-422	-1553	-1131	987	354	-1342	-120	-114	-52	7	178	-81	0
1995	91	0	-412	-1552	-1140	982	364	-1346	40	75	83	71	182	9	0
1996	91	0	-617	-1472	-855	1044	119	-1163	242	135	32	19	159	172	0
1997	91	0	-885	-1548	-663	1216	-111	-1105	263	205	17	42	-44	159	0
1998	91	0	-1024	-1553	-529	1288	-247	-1041	306	285	89	60	65	213	0
1999	91	0	-1007	-1528	-521	1267	-243	-1024	300	213	50	-23	-27	182	0
[truncated: 31,385 more rows]
