# Supplementary material for: A Robust and Real-Time Capable Envelope-Based Algorithm for Heart Sound Classification: Validation under Different Physiological Conditions
Source: Sensors (Basel). 2020 Feb 11;20(4):972. doi: 10.3390/s20040972 (PMC7070375; doi:10.3390/s20040972)
Supplement: Supplementary file 1 [file sensors-20-00972-s001.zip › Messungen/at/at10_unfiltered.csv]

Dataset No.	Pulse (bpm)	Pacer Bit	leadI (�V)	leadII (�V)	leadIII (�V)	lead_avR (�V)	lead_avL (�V)	lead_avF (�V)	V1 (�V)	V2 (�V)	V3 (�V)	V4 (�V)	V5 (�V)	V6 (�V)	R-Wave
1	0	0	2966	8974	6008	-5970	-1521	7491	1	292	331	-283	362	331	0
2	0	0	3957	9022	5065	-6489	-554	7043	98	83	391	-170	277	151	0
3	0	0	5465	9003	3538	-7234	963	6270	238	-36	395	-21	347	-62	0
4	0	0	6340	9026	2686	-7683	1827	5856	192	-149	436	-40	304	-157	0
5	0	0	6832	9022	2190	-7927	2321	5606	195	-203	409	-73	269	-141	0
6	0	0	6553	9053	2500	-7803	2026	5776	234	-32	388	-137	343	-27	0
7	0	0	5609	9081	3472	-7345	1068	6276	238	114	223	-194	331	219	0
8	0	0	4347	9090	4743	-6718	-198	6916	112	296	263	-457	298	413	0
9	0	0	3131	9077	5946	-6104	-1407	7511	-1	355	166	-527	322	446	1
10	0	0	2634	9094	6460	-5864	-1913	7777	-17	302	178	-568	240	411	0
11	0	0	2941	9081	6140	-6011	-1599	7610	-13	234	190	-508	289	318	0
12	0	0	3977	9106	5129	-6541	-576	7117	58	46	254	-296	242	83	0
13	0	0	5322	9112	3790	-7217	766	6451	112	-85	314	-97	194	-120	0
14	0	0	6307	9129	2822	-7718	1742	5975	135	-238	298	23	112	-259	0
15	0	0	6802	9106	2304	-7954	2249	5705	145	-168	341	97	254	-188	0
16	0	0	6474	9069	2595	-7771	1939	5832	128	-110	223	-3	174	-139	0
17	0	0	5554	9139	3585	-7346	984	6362	157	-60	271	-93	195	60	0
18	0	0	4237	9102	4865	-6669	-314	6983	36	174	209	-211	244	258	0
19	0	0	3083	9065	5982	-6074	-1449	7523	-62	279	180	-217	203	325	0
20	0	0	2464	9028	6564	-5746	-2050	7796	-69	244	190	-75	143	329	0
21	0	0	2859	9059	6200	-5959	-1670	7629	-52	69	219	83	-13	192	0
22	0	0	3940	9034	5094	-6487	-577	7064	110	-5	345	234	98	60	0
23	0	0	5166	9040	3874	-7103	646	6457	5	-230	333	366	64	-207	0
24	0	0	6214	9007	2793	-7610	1710	5900	124	-250	374	483	81	-217	0
25	0	0	6660	9009	2349	-7834	2155	5679	170	-236	428	521	98	-230	0
26	0	0	6369	9030	2661	-7699	1854	5845	102	-159	376	440	104	-141	0
27	0	0	5410	8997	3587	-7203	911	6292	197	5	331	409	118	81	0
28	0	0	4101	9001	4900	-6551	-399	6950	38	240	254	298	153	335	0
29	0	0	2916	9007	6091	-5961	-1587	7549	11	285	287	153	141	463	0
30	0	0	2332	8976	6644	-5654	-2156	7810	-97	275	223	116	122	331	0
31	0	0	2638	8956	6318	-5797	-1840	7637	-42	207	269	232	162	250	0
32	0	0	3618	8931	5313	-6274	-847	7122	-5	62	279	510	65	23	0
33	0	0	5040	8956	3916	-6998	562	6436	153	-46	417	665	139	-69	0
34	0	0	5983	8941	2958	-7462	1512	5949	91	-211	405	704	164	-281	0
35	0	0	6542	8922	2380	-7732	2081	5651	197	-184	444	725	230	-265	0
36	0	0	6186	8900	2714	-7543	1736	5807	159	-114	463	599	219	-25	0
37	0	0	5180	8844	3664	-7012	758	6254	87	9	323	453	147	102	0
38	0	0	3840	8852	5012	-6346	-586	6932	-60	168	240	149	178	376	0
39	0	0	2755	8858	6103	-5806	-1674	7480	-27	337	176	106	170	455	0
40	0	0	2123	8819	6696	-5471	-2286	7757	-118	298	207	-141	170	376	0
41	0	0	2411	8801	6390	-5606	-1989	7595	-172	182	250	-129	141	199	0
42	0	0	3393	8759	5366	-6076	-986	7062	5	75	277	40	178	-9	0
43	0	0	4826	8801	3975	-6813	425	6388	79	-124	323	77	155	-172	0
44	0	0	5830	8728	2898	-7279	1466	5813	151	-219	339	320	102	-318	0
45	0	0	6286	8780	2494	-7533	1896	5637	155	-246	302	221	62	-322	0
46	0	0	5978	8761	2783	-7369	1597	5772	162	-143	323	102	184	-139	0
47	0	0	4976	8739	3763	-6857	606	6251	34	17	215	-143	58	98	0
48	0	0	3624	8689	5065	-6156	-720	6877	-17	145	197	-294	93	252	0
49	0	0	2475	8681	6206	-5578	-1865	7443	-23	263	228	-380	137	391	0
50	0	0	1985	8693	6708	-5339	-2361	7700	-27	364	145	-347	182	333	0
51	0	0	2323	8693	6370	-5508	-2023	7531	-17	172	267	-205	120	219	0
52	0	0	3335	8722	5387	-6028	-1026	7054	52	-13	298	52	69	1	0
53	0	0	4701	8718	4017	-6709	342	6367	110	-170	310	166	104	-199	0
54	0	0	5721	8712	2991	-7216	1365	5851	180	-225	337	285	108	-323	0
55	0	0	6124	8739	2615	-7431	1754	5677	209	-300	322	419	174	-246	0
56	0	0	5917	8722	2805	-7319	1556	5763	143	-128	389	364	114	-81	0
57	0	0	4959	8685	3726	-6822	616	6205	141	-77	298	225	128	85	0
58	0	0	3640	8695	5055	-6167	-707	6875	89	122	285	44	228	341	0
59	0	0	2448	8704	6256	-5576	-1904	7480	-46	190	116	-131	159	362	0
60	0	0	2004	8679	6675	-5341	-2335	7677	-46	248	194	-91	112	465	0
61	0	0	2274	8677	6403	-5475	-2064	7540	-9	110	199	-104	141	246	0
62	0	0	3348	8675	5327	-6011	-989	7001	89	-54	223	-29	228	0	0
63	0	0	4763	8656	3893	-6709	435	6274	162	-122	188	166	195	-209	0
64	0	0	5781	8683	2902	-7232	1439	5792	153	-296	298	87	172	-289	0
65	0	0	6317	8687	2370	-7502	1973	5528	145	-207	287	62	186	-258	0
66	0	0	6043	8691	2648	-7367	1697	5669	226	-153	195	-40	209	-32	0
67	0	0	5203	8687	3484	-6945	859	6085	143	29	159	-310	141	95	0
68	0	0	3838	8693	4855	-6265	-508	6774	77	190	91	-490	195	343	0
69	0	0	2710	8681	5971	-5695	-1630	7326	-5	304	62	-717	205	407	0
70	0	0	2226	8693	6467	-5459	-2120	7580	-83	275	40	-659	79	422	0
71	0	0	2532	8708	6176	-5620	-1822	7442	-69	162	15	-636	85	159	0
72	0	0	3628	8724	5096	-6176	-734	6910	42	29	104	-483	98	15	0
73	0	0	4926	8712	3786	-6819	570	6249	36	-161	73	-403	-7	-184	0
74	0	0	5958	8716	2758	-7337	1600	5737	56	-195	126	-234	73	-331	0
75	0	0	6433	8716	2283	-7574	2075	5499	108	-250	161	-166	-52	-207	0
76	0	0	6142	8708	2566	-7425	1788	5637	11	-87	159	-149	106	-71	0
77	0	0	5226	8700	3474	-6963	876	6087	145	-11	64	-170	155	69	0
78	0	0	3904	8664	4760	-6284	-428	6712	-23	155	58	-292	89	285	0
79	0	0	2749	8658	5909	-5703	-1580	7283	-34	289	87	-356	137	401	0
80	0	0	2130	8658	6528	-5394	-2199	7593	-83	209	1	-372	95	329	0
81	0	0	2549	8667	6118	-5608	-1784	7392	-56	164	122	-135	126	207	0
82	0	0	3554	8671	5117	-6112	-781	6894	29	31	155	124	180	-3	0
83	0	0	4887	8652	3765	-6769	561	6208	79	-184	180	366	40	-238	0
84	0	0	5798	8640	2842	-7219	1478	5741	93	-271	273	477	79	-292	0
85	0	0	6270	8638	2368	-7454	1951	5503	137	-275	292	465	67	-298	0
86	0	0	6063	8621	2558	-7342	1752	5589	205	-180	341	516	122	-106	0
87	0	0	5021	8586	3565	-6803	728	6075	166	-32	199	277	151	108	0
88	0	0	3796	8574	4778	-6185	-491	6676	106	126	209	69	126	267	0
89	0	0	2520	8570	6050	-5545	-1765	7310	9	316	159	62	217	386	0
90	0	0	1969	8547	6578	-5258	-2304	7562	-52	248	62	-89	135	294	0
91	0	0	2416	8565	6149	-5490	-1866	7357	13	213	252	34	205	242	0
92	0	0	3313	8580	5267	-5946	-977	6923	-11	46	232	197	137	46	0
93	0	0	4821	8561	3740	-6691	540	6150	197	-221	316	374	93	-170	0
94	0	0	5785	8590	2805	-7187	1490	5697	238	-252	312	407	159	-258	0
95	0	0	6220	8588	2368	-7404	1926	5478	98	-209	370	438	98	-211	0
96	0	0	5921	8596	2675	-7258	1623	5635	205	-135	366	258	192	-46	0
97	0	0	4980	8596	3616	-6788	682	6106	174	40	308	248	151	178	0
98	0	0	3671	8588	4917	-6129	-623	6752	50	98	238	23	129	312	0
99	0	0	2497	8567	6070	-5532	-1786	7318	-9	318	211	-46	213	413	0
100	0	0	1987	8557	6570	-5272	-2291	7563	15	341	223	-114	242	446	0
101	0	0	2303	8561	6258	-5432	-1977	7409	3	145	238	-87	118	195	0
102	0	0	3325	8547	5222	-5936	-948	6884	124	46	314	137	240	164	0
103	0	0	4654	8578	3924	-6616	365	6251	116	-211	248	215	108	-186	0
104	0	0	5739	8588	2849	-7163	1445	5718	184	-259	405	312	131	-244	0
105	0	0	6088	8592	2504	-7340	1792	5548	180	-248	389	343	157	-240	0
106	0	0	5960	8658	2698	-7309	1631	5678	234	-168	327	347	137	-149	0
107	0	0	4986	8714	3728	-6850	629	6221	116	5	281	164	215	112	0
108	0	0	3804	8739	4935	-6271	-565	6837	139	252	248	7	259	382	0
109	0	0	2704	8737	6033	-5720	-1664	7385	23	285	184	-58	162	426	0
110	0	0	2154	8724	6570	-5439	-2208	7647	-44	285	174	-77	116	356	0
111	0	0	2524	8708	6184	-5616	-1830	7446	-15	225	226	-3	188	246	0
112	0	0	3529	8689	5160	-6109	-815	6924	108	29	285	172	102	118	0
113	0	0	4945	8718	3773	-6831	586	6245	112	-201	267	312	73	-283	0
114	0	0	5975	8691	2716	-7333	1629	5703	217	-221	327	554	102	-215	0
115	0	0	6400	8671	2271	-7535	2064	5471	97	-271	399	576	73	-263	0
116	0	0	6149	8669	2520	-7409	1814	5594	122	-133	289	494	34	-178	0
117	0	0	5238	8640	3402	-6939	918	6021	122	25	312	378	104	108	0
118	0	0	3948	8652	4704	-6300	-378	6678	25	133	261	199	81	238	0
119	0	0	2780	8640	5860	-5710	-1540	7250	31	322	184	65	91	323	0
120	0	0	2335	8636	6301	-5485	-1983	7468	-11	285	285	21	114	461	0
121	0	0	2631	8615	5984	-5623	-1676	7299	-102	145	217	108	29	161	0
122	0	0	3662	8636	4974	-6149	-656	6805	9	9	283	203	60	23	0
123	0	0	5048	8609	3561	-6828	743	6085	91	-131	306	419	81	-203	0
124	0	0	6103	8603	2500	-7353	1801	5551	110	-203	343	517	97	-302	0
125	0	0	6575	8586	2011	-7580	2282	5298	116	-217	411	521	58	-180	0
126	0	0	6200	8549	2349	-7374	1925	5449	120	-188	329	419	56	-112	0
127	0	0	5319	8539	3220	-6929	1049	5879	133	36	258	254	131	87	0
128	0	0	3967	8518	4551	-6242	-292	6534	13	225	207	75	215	318	0
129	0	0	2858	8497	5639	-5677	-1390	7068	-50	391	228	-36	195	461	0
130	0	0	2287	8471	6184	-5379	-1948	7327	-1	269	168	-114	161	353	0
131	0	0	2597	8446	5849	-5521	-1626	7147	40	256	151	13	197	271	0
132	0	0	3628	8392	4764	-6010	-568	6578	110	-3	277	143	112	34	0
133	0	0	4998	8394	3396	-6696	801	5895	178	-87	347	420	199	-129	0
134	0	0	5952	8390	2438	-7171	1757	5414	135	-261	327	496	114	-285	0
135	0	0	6408	8340	1932	-7374	2238	5136	228	-197	372	516	232	-203	0
136	0	0	6157	8343	2186	-7250	1985	5264	246	-145	304	465	186	-83	0
137	0	0	5137	8343	3206	-6740	965	5774	182	-7	294	174	258	141	0
138	0	0	3852	8345	4493	-6098	-320	6419	102	159	151	-1	254	248	0
139	0	0	2734	8363	5629	-5548	-1447	6996	36	283	186	-153	238	424	0
140	0	0	2183	8359	6176	-5271	-1996	7267	-3	341	159	-151	267	368	0
141	0	0	2479	8392	5913	-5435	-1717	7152	-21	199	114	9	161	254	0
142	0	0	3566	8396	4830	-5981	-632	6613	69	-17	308	128	203	85	0
143	0	0	4889	8392	3503	-6640	693	5947	108	-159	300	347	186	-135	0
144	0	0	5869	8369	2500	-7119	1684	5434	164	-178	294	362	221	-316	0
145	0	0	6247	8324	2077	-7285	2085	5200	133	-261	316	355	153	-316	0
146	0	0	5913	8305	2392	-7109	1760	5348	157	-151	314	236	201	-129	0
147	0	0	4984	8276	3292	-6630	846	5784	128	-23	291	197	194	73	0
148	0	0	3628	8252	4624	-5940	-498	6438	85	137	215	-1	188	310	0
149	0	0	2475	8262	5787	-5368	-1656	7024	46	199	93	-11	180	374	0
150	0	0	1963	8258	6295	-5110	-2166	7276	3	337	159	-75	291	310	0
151	0	0	2196	8264	6068	-5230	-1936	7166	-50	145	139	36	192	213	0
152	0	0	3271	8274	5003	-5772	-866	6638	-23	17	273	201	120	25	0
153	0	0	4627	8289	3662	-6458	482	5975	112	-141	304	380	166	-106	0
154	0	0	5673	8293	2620	-6983	1526	5456	137	-240	296	455	135	-325	0
155	0	0	6049	8276	2227	-7162	1911	5251	133	-226	347	539	85	-197	0
156	0	0	5810	8256	2446	-7033	1682	5351	141	-161	232	473	85	-126	0
157	0	0	4809	8217	3408	-6513	700	5812	139	-44	151	302	133	44	0
158	0	0	3500	8171	4671	-5835	-585	6421	21	178	172	133	110	362	0
159	0	0	2352	8111	5759	-5231	-1703	6935	23	306	67	42	178	368	0
160	0	0	1694	8045	6351	-4869	-2328	7198	-182	287	102	-153	124	356	0
161	0	0	2103	8041	5938	-5072	-1917	6989	-126	271	195	65	122	248	0
162	0	0	3044	8016	4972	-5530	-964	6494	-13	-1	209	48	97	-42	0
163	0	0	4557	8087	3530	-6322	513	5808	122	-137	254	250	29	-149	0
164	0	0	5652	8179	2527	-6915	1562	5353	97	-180	287	376	9	-182	0
165	0	0	6126	8345	2219	-7235	1953	5282	147	-263	213	296	46	-327	0
166	0	0	5948	8586	2638	-7267	1655	5612	83	-178	254	112	1	-159	0
167	0	0	5187	8873	3686	-7030	750	6279	77	-21	217	-32	58	162	0
168	0	0	4075	9216	5141	-6645	-533	7178	-25	176	129	-339	21	335	0
169	0	0	3149	9583	6434	-6366	-1642	8008	-5	285	27	-442	60	415	0
170	0	0	2794	9975	7181	-6384	-2193	8578	-60	333	67	-500	36	415	0
171	0	0	3423	10476	7053	-6949	-1815	8764	-71	197	176	-485	69	246	0
172	0	0	4716	11067	6351	-7891	-817	8709	34	79	188	-374	77	-25	0
173	0	0	6398	11663	5265	-9030	566	8464	56	-100	145	-56	27	-190	0
174	0	0	7626	12109	4483	-9867	1571	8296	56	-223	236	-143	21	-238	0
175	0	0	8348	12462	4114	-10405	2117	8288	98	-178	300	-139	54	-190	0
176	0	0	8049	12520	4471	-10284	1789	8495	48	-40	244	-302	159	-97	0
177	0	0	7065	12365	5300	-9715	882	8832	17	114	159	-393	124	186	0
178	0	0	5634	12142	6508	-8888	-437	9325	19	316	145	-521	129	318	1
179	0	0	4377	11892	7515	-8134	-1569	9703	-56	366	93	-733	106	490	0
180	0	0	3573	11420	7847	-7496	-2137	9633	-77	411	104	-764	250	512	0
181	0	0	3618	10821	7203	-7219	-1792	9012	-112	281	93	-682	118	250	0
182	0	0	4345	10256	5911	-7300	-783	8083	17	58	141	-539	190	69	0
183	0	0	5411	9558	4147	-7484	632	6852	81	-81	259	-389	201	-79	0
184	0	0	6093	8925	2832	-7509	1630	5878	157	-186	265	-331	215	-199	0
185	0	0	6386	8508	2122	-7447	2132	5315	122	-122	250	-302	259	-195	0
186	0	0	5906	8276	2370	-7091	1768	5323	110	-81	259	-450	265	15	0
187	0	0	4999	8155	3156	-6577	921	5655	126	36	182	-646	223	124	0
188	0	0	3690	8163	4473	-5926	-391	6318	31	323	141	-760	306	405	0
189	0	0	2479	8186	5707	-5332	-1614	6946	-79	351	62	-933	308	426	0
190	0	0	2039	8190	6151	-5114	-2056	7170	-36	322	120	-1034	287	411	0
191	0	0	2376	8188	5812	-5282	-1718	7000	-7	333	139	-876	302	331	0
192	0	0	3421	8175	4754	-5798	-666	6464	50	129	151	-776	292	116	0
193	0	0	4775	8148	3373	-6461	701	5760	135	-1	166	-655	225	-98	0
194	0	0	5807	8140	2333	-6973	1737	5236	135	-215	242	-519	211	-161	0
195	0	0	6225	8122	1897	-7173	2164	5009	201	-108	226	-533	228	-184	0
196	0	0	5946	8116	2170	-7031	1888	5143	180	-83	246	-663	205	-62	0
197	0	0	5122	8099	2977	-6610	1072	5538	186	128	203	-791	287	168	0
198	0	0	3686	8058	4372	-5872	-343	6215	40	242	108	-985	306	347	0
199	0	0	2576	8056	5480	-5316	-1452	6768	-23	413	126	-1146	316	477	0
200	0	0	2090	8041	5951	-5065	-1930	6996	-42	316	89	-1090	275	479	0
201	0	0	2442	8023	5581	-5232	-1569	6802	-5	263	120	-1001	300	300	0
202	0	0	3495	8021	4526	-5758	-515	6273	87	133	211	-884	325	91	0
203	0	0	4825	8031	3206	-6428	809	5618	120	-62	213	-708	277	-95	0
204	0	0	5869	8037	2168	-6953	1850	5102	219	-221	238	-496	174	-242	0
205	0	0	6261	8049	1788	-7155	2236	4918	186	-232	265	-488	178	-139	0
206	0	0	6018	8051	2033	-7034	1992	5042	151	-106	219	-634	291	-108	0
207	0	0	5111	8019	2908	-6565	1101	5463	176	124	172	-638	267	172	0
208	0	0	3764	8012	4248	-5888	-242	6130	40	186	188	-828	211	353	0
209	0	0	2689	8018	5329	-5353	-1320	6673	29	395	129	-876	310	405	0
210	0	0	2099	8027	5928	-5063	-1914	6977	-50	302	137	-826	302	413	0
211	0	0	2526	8014	5488	-5270	-1481	6751	-19	265	133	-748	256	244	0
212	0	0	3502	8039	4537	-5770	-517	6288	65	81	201	-541	281	54	0
213	0	0	4860	8047	3187	-6453	836	5617	137	-65	267	-488	234	-110	0
214	0	0	5962	8064	2102	-7013	1930	5083	250	-133	267	-325	207	-149	0
215	0	0	6353	8060	1707	-7206	2323	4883	157	-207	279	-304	244	-209	0
216	0	0	6165	8072	1907	-7118	2129	4989	242	-95	271	-370	289	-116	0
217	0	0	5184	8070	2886	-6627	1149	5478	157	-3	225	-510	263	106	0
218	0	0	3858	8083	4225	-5970	-183	6154	85	244	203	-622	304	417	0
219	0	0	2802	8082	5280	-5442	-1239	6681	44	374	23	-721	291	391	0
220	0	0	2227	8068	5841	-5147	-1807	6954	-1	366	236	-677	314	527	0
221	0	0	2530	8064	5534	-5297	-1502	6799	-40	228	147	-576	240	292	0
222	0	0	3647	8076	4429	-5861	-391	6252	38	170	248	-304	203	112	0
223	0	0	4982	8076	3094	-6529	944	5585	157	-110	320	-97	221	-34	0
224	0	0	5992	8093	2101	-7042	1945	5097	116	-217	263	98	176	-258	0
225	0	0	6557	8122	1565	-7339	2496	4843	135	-114	341	112	273	-205	0
226	0	0	6237	8140	1903	-7188	2167	5021	161	-21	389	153	258	3	0
227	0	0	5422	8151	2729	-6786	1346	5440	226	48	312	77	246	159	0
228	0	0	4061	8173	4112	-6117	-25	6142	52	242	292	-13	314	399	0
229	0	0	2939	8184	5245	-5561	-1153	6714	-36	389	242	-137	263	494	0
230	0	0	2380	8200	5820	-5290	-1720	7010	-93	349	219	-15	221	479	0
231	0	0	2827	8229	5402	-5528	-1287	6815	-25	228	275	50	304	269	0
232	0	0	3788	8248	4460	-6018	-336	6354	81	50	368	329	261	85	0
233	0	0	5207	8262	3055	-6734	1076	5658	153	-100	413	450	209	-108	0
234	0	0	6165	8258	2093	-7211	2036	5175	147	-147	407	607	252	-194	0
235	0	0	6646	8256	1610	-7451	2518	4933	164	-124	455	677	161	-213	0
236	0	0	6385	8266	1881	-7325	2252	5073	244	-110	397	570	201	-91	0
237	0	0	5414	8277	2863	-6845	1275	5570	186	52	265	333	170	166	0
238	0	0	4161	8260	4099	-6210	31	6179	56	232	327	73	205	362	0
239	0	0	2963	8274	5311	-5618	-1174	6792	-112	362	219	-129	211	481	0
240	0	0	2427	8299	5872	-5363	-1722	7085	-32	291	205	-322	147	452	0
241	0	0	2778	8295	5517	-5536	-1369	6906	-15	205	289	-287	201	325	0
242	0	0	3775	8320	4545	-6047	-385	6432	-31	-15	327	-240	176	95	0
243	0	0	5288	8357	3069	-6822	1109	5713	230	-7	269	52	248	-85	0
244	0	0	6190	8378	2188	-7284	2001	5283	153	-320	318	62	164	-221	0
245	0	0	6763	8421	1658	-7592	2552	5039	118	-178	339	69	194	-192	0
246	0	0	6437	8458	2021	-7447	2208	5239	108	-126	269	-38	176	19	0
247	0	0	5551	8464	2913	-7007	1319	5688	162	-7	139	-89	203	166	0
248	0	0	4233	8477	4244	-6355	-5	6360	19	203	137	-209	230	345	0
249	0	0	3007	8477	5470	-5742	-1231	6973	-9	211	65	-351	230	399	0
250	0	0	2512	8487	5975	-5499	-1731	7231	-29	292	15	-300	143	407	0
251	0	0	2797	8483	5686	-5640	-1444	7084	-44	104	102	-162	174	263	0
252	0	0	3775	8518	4743	-6146	-484	6630	-13	-40	108	15	81	29	0
253	0	0	5185	8514	3329	-6849	928	5921	120	-215	195	267	164	-133	0
254	0	0	6191	8499	2308	-7345	1941	5403	168	-353	215	483	108	-250	0
255	0	0	6671	8512	1841	-7591	2415	5176	112	-401	188	434	48	-242	0
256	0	0	6340	8516	2176	-7428	2082	5346	197	-254	192	453	197	-110	0
257	0	0	5377	8506	3129	-6941	1124	5817	126	-201	155	308	184	65	0
258	0	0	4118	8512	4394	-6315	-138	6453	97	46	129	164	141	353	0
259	0	0	2901	8495	5594	-5698	-1346	7044	-11	145	75	-67	168	325	0
260	0	0	2401	8477	6076	-5439	-1837	7276	3	100	52	-48	162	389	0
261	0	0	2718	8489	5771	-5603	-1526	7130	-21	83	170	62	203	298	0
262	0	0	3717	8475	4758	-6096	-520	6616	29	-104	168	87	120	-36	0
263	0	0	5126	8470	3344	-6798	891	5907	207	-209	221	351	135	-155	0
264	0	0	5957	8473	2516	-7215	1720	5494	102	-370	209	294	155	-211	0
265	0	0	6583	8462	1879	-7522	2352	5170	230	-279	300	364	102	-205	0
266	0	0	6107	8460	2353	-7283	1877	5406	128	-225	195	197	176	-93	0
267	0	0	5272	8440	3168	-6856	1052	5804	153	-11	60	135	128	112	0
268	0	0	3888	8429	4541	-6158	-326	6485	83	131	98	-85	273	329	0
269	0	0	2684	8407	5723	-5545	-1519	7065	-81	195	19	-230	159	455	0
270	0	0	2190	8398	6208	-5294	-2009	7303	21	143	58	-269	151	430	0
271	0	0	2441	8373	5932	-5407	-1745	7152	-40	87	13	-102	153	271	0
272	0	0	3434	8359	4925	-5896	-745	6642	29	-27	71	54	118	77	0
273	0	0	4751	8326	3575	-6538	588	5950	135	-306	77	182	108	-104	0
274	0	0	5812	8314	2502	-7063	1655	5408	217	-281	207	312	184	-133	0
275	0	0	6189	8272	2083	-7230	2053	5177	155	-360	64	232	124	-250	0
276	0	0	5934	8260	2326	-7097	1804	5293	215	-232	157	188	211	-64	0
277	0	0	4889	8229	3340	-6559	774	5784	42	-52	65	32	143	178	0
278	0	0	3597	8225	4628	-5911	-515	6426	9	36	-23	-166	67	316	0
279	0	0	2448	8188	5740	-5318	-1646	6964	-21	184	42	-234	106	521	0
280	0	0	1795	8177	6382	-4986	-2293	7279	-139	48	-89	-405	-21	382	0
281	0	0	2254	8161	5907	-5207	-1826	7034	-95	102	-34	-265	40	312	0
282	0	0	3217	8132	4915	-5674	-849	6523	34	-135	100	-124	-29	-9	0
283	0	0	4511	8111	3600	-6311	455	5855	58	-285	-23	-71	-48	-230	0
284	0	0	5591	8095	2504	-6843	1543	5299	112	-308	128	17	-83	-269	0
285	0	0	5946	8103	2157	-7024	1894	5130	25	-457	110	85	-176	-289	0
286	0	0	5775	8083	2308	-6929	1733	5195	124	-234	133	65	-108	-133	0
287	0	0	4763	8066	3303	-6414	730	5684	1	-153	38	-79	-102	52	0
288	0	0	3447	8056	4609	-5751	-581	6332	-93	27	-19	-211	-145	242	0
289	0	0	2342	8037	5695	-5189	-1676	6866	-129	133	-3	-195	-126	343	0
290	0	0	1771	8033	6262	-4902	-2245	7147	-263	153	-149	-228	-225	267	0
291	0	0	2190	8031	5841	-5110	-1825	6936	-164	143	15	-133	-110	226	0
292	0	0	3184	8037	4853	-5610	-834	6445	-114	-114	21	46	-151	-31	0
293	0	0	4608	8039	3431	-6323	588	5735	38	-256	97	261	-83	-267	0
294	0	0	5648	8014	2366	-6831	1641	5190	79	-279	161	395	-79	-267	0
295	0	0	6085	8021	1936	-7053	2074	4978	-5	-471	120	409	-143	-277	0
296	0	0	5880	8033	2153	-6956	1863	5093	124	-205	116	366	-32	-122	0
297	0	0	4927	8019	3092	-6473	917	5555	-11	-192	64	258	-31	-5	0
298	0	0	3707	8025	4318	-5866	-305	6171	21	95	32	42	58	254	0
299	0	0	2515	8014	5499	-5264	-1492	6756	-50	141	5	-192	62	428	0
300	0	0	2052	7992	5940	-5022	-1944	6966	-135	118	-1	-289	38	376	0
301	0	0	2348	7983	5635	-5165	-1643	6809	-151	141	-135	-149	21	192	0
302	0	0	3358	7986	4628	-5672	-635	6307	-50	-31	9	-168	81	-9	0
303	0	0	4832	7996	3164	-6414	834	5580	104	-221	137	-1	-31	-62	0
304	0	0	5853	8000	2147	-6926	1853	5073	114	-258	131	-38	85	-217	0
305	0	0	6294	8014	1720	-7154	2287	4867	83	-242	133	-234	129	-219	0
306	0	0	6039	8019	1980	-7029	2029	4999	97	-93	56	-351	104	-83	0
307	0	0	5104	8002	2898	-6553	1103	5450	124	-60	79	-591	250	112	0
308	0	0	3793	8014	4221	-5903	-214	6117	3	159	-29	-818	207	316	0
309	0	0	2648	7990	5342	-5319	-1347	6666	-34	302	-50	-973	199	430	0
310	0	0	2114	7994	5880	-5054	-1883	6937	-87	273	-83	-1152	211	370	0
311	0	0	2423	7986	5563	-5204	-1570	6774	23	155	-100	-989	162	246	0
312	0	0	3454	7981	4527	-5717	-536	6254	13	1	1	-944	209	11	0
313	0	0	4854	7994	3140	-6424	857	5567	145	-147	19	-657	164	-108	0
314	0	0	5847	8004	2157	-6925	1845	5080	162	-213	93	-533	195	-143	0
315	0	0	6318	7994	1676	-7156	2321	4835	174	-228	143	-488	211	-256	0
316	0	0	5979	7971	1992	-6975	1993	4981	170	-155	58	-485	259	-106	0
317	0	0	5085	7969	2884	-6527	1100	5426	277	-73	87	-611	382	135	0
318	0	0	3692	7975	4283	-5833	-295	6129	50	97	-38	-739	285	261	0
319	0	0	2519	7952	5433	-5235	-1457	6692	93	190	-42	-781	275	353	0
320	0	0	1981	7971	5990	-4976	-2004	6980	71	100	-5	-723	261	411	0
321	0	0	2307	7975	5668	-5141	-1680	6821	3	100	21	-646	273	226	0
322	0	0	3343	7979	4636	-5661	-646	6307	106	13	79	-345	275	56	0
323	0	0	4705	7975	3270	-6340	717	5622	248	-254	151	-102	275	-188	0
324	0	0	5702	7965	2263	-6833	1719	5114	256	-316	201	-29	316	-242	0
325	0	0	6227	7961	1734	-7094	2246	4847	252	-366	225	-23	195	-221	0
326	0	0	5847	7959	2112	-6903	1867	5035	242	-240	201	31	252	-60	0
327	0	0	4963	7952	2989	-6457	987	5470	161	-112	176	-151	261	25	0
328	0	0	3637	7957	4320	-5797	-341	6138	147	46	145	-261	292	281	0
329	0	0	2481	7957	5476	-5219	-1497	6716	40	209	87	-337	246	386	0
330	0	0	1916	7924	6008	-4920	-2046	6966	19	188	27	-374	195	304	0
331	0	0	2239	7919	5680	-5079	-1720	6799	9	228	145	-153	236	254	0
332	0	0	3281	7940	4659	-5610	-689	6299	89	7	162	-54	182	-3	0
333	0	0	4733	7965	3232	-6349	750	5598	205	-168	267	252	164	-190	0
334	0	0	5647	7957	2310	-6802	1668	5133	126	-349	306	370	83	-318	0
335	0	0	6185	7946	1761	-7065	2212	4853	213	-234	291	461	131	-265	0
336	0	0	5810	7930	2120	-6870	1845	5025	219	-174	304	389	149	-129	0
337	0	0	4902	7909	3007	-6405	947	5458	145	-31	211	265	95	89	0
338	0	0	3609	7915	4306	-5762	-348	6110	40	192	261	147	159	265	0
339	0	0	2501	7907	5406	-5204	-1452	6656	19	225	180	-50	151	308	0
340	0	0	1956	7907	5951	-4931	-1997	6929	-60	294	170	52	79	380	0
341	0	0	2330	7950	5620	-5140	-1645	6785	-40	141	236	124	67	265	0
342	0	0	3409	7977	4568	-5693	-579	6272	85	1	306	407	46	27	0
343	0	0	4720	7992	3272	-6356	724	5632	131	-186	271	568	31	-190	0
344	0	0	5783	7992	2209	-6887	1787	5100	190	-263	415	640	54	-225	0
345	0	0	6220	8000	1780	-7110	2220	4890	85	-240	327	744	-17	-246	0
346	0	0	5996	8019	2023	-7007	1986	5021	164	-143	372	725	56	-75	0
347	0	0	5110	8047	2937	-6578	1086	5492	176	-64	479	620	85	124	0
348	0	0	3741	8051	4310	-5896	-284	6180	-29	199	234	397	89	254	0
349	0	0	2674	8051	5377	-5362	-1351	6714	-73	283	281	382	131	397	0
350	0	0	2132	8039	5907	-5085	-1887	6973	-48	236	238	393	44	411	0
351	0	0	2392	8025	5633	-5208	-1620	6829	-48	149	252	420	44	250	0
352	0	0	3451	8035	4584	-5743	-566	6309	38	29	327	700	58	62	0
353	0	0	4937	8035	3098	-6486	919	5566	135	-118	461	758	67	-62	0
354	0	0	5781	7992	2211	-6886	1785	5101	29	-269	391	781	42	-320	0
355	0	0	6307	7994	1687	-7150	2310	4840	180	-194	386	925	77	-172	0
356	0	0	5987	8002	2015	-6994	1986	5008	71	-205	337	700	5	-42	0
357	0	0	5161	7975	2814	-6568	1173	5394	131	5	395	628	174	100	0
358	0	0	3843	7955	4112	-5899	-134	6033	100	143	267	411	108	291	0
359	0	0	2613	7922	5309	-5267	-1348	6615	-79	308	194	370	147	455	0
360	0	0	2114	7928	5814	-5021	-1850	6871	-75	312	223	238	162	372	0
361	0	0	2489	7934	5445	-5211	-1478	6689	-89	246	244	188	69	322	0
362	0	0	3439	7926	4487	-5682	-524	6206	54	27	292	366	192	50	0
363	0	0	4888	7922	3034	-6405	927	5478	184	-197	252	512	106	-157	0
364	0	0	5852	7921	2069	-6886	1891	4995	104	-182	378	655	159	-236	0
365	0	0	6243	7884	1641	-7063	2301	4762	108	-219	306	537	143	-314	0
366	0	0	6022	7878	1856	-6950	2083	4867	182	-122	314	413	228	-147	0
367	0	0	5063	7864	2801	-6463	1131	5332	151	27	289	269	219	69	0
368	0	0	3785	7851	4066	-5818	-140	5958	58	129	186	-38	259	291	0
369	0	0	2642	7812	5170	-5227	-1264	6491	9	302	106	-62	188	457	0
370	0	0	2082	7781	5699	-4931	-1808	6740	-32	312	128	-172	182	380	0
371	0	0	2300	7761	5461	-5030	-1580	6611	7	120	155	-87	201	226	0
372	0	0	3379	7742	4363	-5560	-492	6052	75	21	226	-32	201	-3	0
373	0	0	4795	7728	2933	-6261	931	5330	188	-104	302	151	234	-199	0
374	0	0	5735	7721	1986	-6728	1874	4853	170	-223	259	263	178	-271	0
375	0	0	6241	7717	1476	-6979	2382	4596	209	-211	320	310	213	-230	0
376	0	0	5816	7684	1868	-6750	1974	4776	209	-226	273	205	273	-102	0
377	0	0	4951	7703	2752	-6327	1099	5227	133	11	219	-52	273	124	0
378	0	0	3735	7713	3978	-5724	-121	5845	124	201	157	-58	254	258	0
379	0	0	2485	7705	5220	-5095	-1367	6462	31	292	147	-236	370	432	0
380	0	0	1975	7690	5715	-4832	-1870	6702	9	230	106	-230	308	287	0
381	0	0	2278	7690	5412	-4984	-1567	6551	31	137	203	-108	296	294	0
382	0	0	3249	7707	4458	-5478	-604	6082	38	15	178	-42	226	-3	0
383	0	0	4677	7703	3026	-6190	825	5364	285	-155	259	265	221	-139	0
384	0	0	5734	7703	1969	-6718	1882	4836	225	-219	360	267	211	-273	0
385	0	0	6131	7686	1555	-6908	2288	4620	162	-211	259	269	298	-327	0
386	0	0	5833	7664	1831	-6748	2001	4747	302	-139	304	341	195	-73	0
387	0	0	4899	7657	2758	-6278	1070	5207	170	-15	232	219	265	118	0
388	0	0	3566	7653	4087	-5609	-260	5870	104	207	172	112	248	263	0
389	0	0	2398	7659	5261	-5028	-1431	6460	-13	226	124	-149	256	335	0
390	0	0	1944	7651	5707	-4797	-1881	6679	-27	277	201	-141	172	351	0
391	0	0	2280	7653	5373	-4966	-1546	6513	-32	190	164	9	194	228	0
392	0	0	3286	7643	4357	-5464	-535	6000	116	-3	275	147	137	0	0
393	0	0	4667	7637	2970	-6152	848	5303	225	-118	333	380	236	-81	0
394	0	0	5598	7602	2004	-6600	1797	4803	122	-238	265	403	75	-300	0
395	0	0	6076	7567	1491	-6821	2292	4529	170	-188	360	477	143	-269	0
396	0	0	5684	7521	1837	-6602	1923	4679	217	-211	259	337	143	-147	0
397	0	0	4856	7443	2587	-6149	1134	5015	197	13	283	298	120	89	0
398	0	0	3373	7348	3975	-5360	-301	5661	-5	195	205	64	139	226	0
399	0	0	2235	7311	5076	-4773	-1420	6193	-46	240	176	17	199	409	0
400	0	0	1810	7342	5532	-4576	-1861	6437	-58	285	145	-9	110	339	0
401	0	0	2035	7399	5364	-4717	-1664	6381	-75	180	114	83	122	151	0
402	0	0	3137	7531	4394	-5334	-628	5962	-62	-13	190	254	81	-27	0
403	0	0	4666	7686	3020	-6176	823	5353	166	-79	312	508	25	-254	0
404	0	0	5748	7938	2190	-6843	1779	5064	128	-194	347	562	50	-300	0
405	0	0	6307	8186	1879	-7246	2214	5032	97	-225	339	574	23	-316	0
406	0	0	6247	8491	2244	-7369	2001	5367	182	-87	331	519	25	-71	0
407	0	0	5407	8852	3445	-7129	981	6148	129	-17	252	362	19	73	0
408	0	0	4332	9261	4929	-6796	-298	7095	71	176	182	217	54	225	0
409	0	0	3358	9678	6320	-6518	-1481	7999	-25	370	159	93	153	331	0
410	0	0	3065	10208	7143	-6636	-2039	8675	-133	320	139	19	-34	347	0
411	0	0	3703	10801	7098	-7252	-1697	8949	-11	186	176	62	27	149	0
412	0	0	5030	11302	6272	-8166	-621	8787	106	29	310	223	-13	44	0
413	0	0	6513	11655	5142	-9084	685	8398	69	-199	323	407	-17	-209	0
414	0	0	7756	11868	4112	-9812	1822	7990	48	-139	339	471	42	-234	0
415	0	0	8103	11789	3686	-9946	2208	7737	174	-223	263	560	7	-207	0
416	0	0	7718	11574	3856	-9646	1931	7715	106	-116	285	368	36	-137	0
417	0	0	6705	11283	4578	-8994	1063	7930	153	0	285	256	34	120	1
418	0	0	5147	10914	5767	-8030	-310	8340	-23	184	192	75	21	316	0
419	0	0	3731	10346	6615	-7038	-1442	8480	-31	341	97	-73	100	329	0
420	0	0	2891	9713	6822	-6302	-1965	8267	-73	302	128	-120	44	331	0
421	0	0	2959	9048	6089	-6003	-1565	7568	-54	258	166	11	100	259	0
422	0	0	3527	8320	4793	-5923	-633	6556	25	32	209	143	83	-7	0
423	0	0	4662	7837	3175	-6249	743	5506	11	-153	236	221	38	-291	0
424	0	0	5529	7581	2052	-6555	1738	4816	112	-122	248	370	120	-296	0
425	0	0	5944	7511	1567	-6727	2188	4539	161	-279	302	382	7	-252	0
426	0	0	5607	7492	1885	-6549	1861	4688	170	-174	228	325	100	-133	0
427	0	0	4634	7505	2871	-6069	881	5188	81	-56	263	42	162	38	0
428	0	0	3399	7533	4134	-5466	-367	5833	21	137	71	-77	157	195	0
429	0	0	2258	7534	5276	-4896	-1509	6405	0	244	83	-207	234	327	0
430	0	0	1701	7519	5818	-4610	-2058	6668	-52	199	46	-349	126	304	0
431	0	0	2099	7529	5430	-4814	-1665	6479	-7	190	122	-174	176	277	0
432	0	0	3088	7548	4460	-5318	-686	6004	17	-56	195	-38	139	-46	0
433	0	0	4558	7533	2975	-6045	791	5254	195	-153	211	161	186	-168	0
434	0	0	5422	7515	2093	-6468	1664	4804	190	-283	240	269	141	-236	0
435	0	0	5950	7488	1538	-6719	2206	4513	151	-217	221	256	95	-236	0
436	0	0	5598	7472	1874	-6535	1862	4673	155	-164	232	102	155	-203	0
437	0	0	4697	7457	2760	-6077	968	5108	195	-73	228	-32	240	104	0
438	0	0	3317	7443	4126	-5380	-404	5784	48	137	116	-234	244	347	0
439	0	0	2184	7441	5257	-4812	-1536	6349	60	279	25	-261	213	335	0
440	0	0	1661	7430	5769	-4545	-2054	6599	48	285	106	-211	201	386	0
441	0	0	1982	7437	5455	-4709	-1736	6446	0	232	50	-199	230	192	0
442	0	0	2947	7451	4504	-5199	-778	5977	25	52	186	11	184	13	0
443	0	0	4386	7441	3055	-5913	665	5248	137	-155	197	176	182	-246	0
444	0	0	5399	7449	2050	-6424	1674	4749	195	-258	273	275	199	-285	0
445	0	0	5832	7459	1627	-6645	2102	4543	161	-265	302	327	141	-238	0
446	0	0	5613	7461	1848	-6537	1882	4654	240	-75	242	312	164	-34	0
447	0	0	4668	7436	2768	-6052	950	5102	223	-40	184	153	201	87	0
448	0	0	3449	7457	4008	-5453	-279	5732	100	236	145	9	225	320	0
449	0	0	2187	7430	5243	-4808	-1528	6336	-71	256	75	-110	170	335	0
450	0	0	1742	7457	5715	-4599	-1986	6586	-81	267	100	-166	120	356	0
451	0	0	2047	7461	5414	-4754	-1683	6437	23	149	79	42	112	314	0
452	0	0	3104	7474	4370	-5289	-633	5922	44	-3	201	133	98	19	0
453	0	0	4559	7480	2921	-6019	819	5200	145	-141	273	190	108	-139	0
454	0	0	5432	7484	2052	-6458	1690	4768	131	-265	221	320	50	-298	0
455	0	0	5969	7474	1505	-6721	2232	4489	120	-310	287	190	13	-306	0
456	0	0	5669	7451	1782	-6560	1943	4616	180	-104	242	234	180	-102	0
457	0	0	4738	7498	2760	-6118	989	5129	60	-95	162	-79	124	75	0
458	0	0	3497	7503	4006	-5500	-254	5754	81	170	168	-135	131	316	0
459	0	0	2324	7490	5166	-4907	-1421	6328	-79	265	116	-304	83	376	0
460	0	0	1849	7480	5631	-4664	-1891	6555	-32	283	149	-275	147	370	0
461	0	0	2165	7498	5333	-4831	-1584	6415	-44	178	58	-292	65	178	0
462	0	0	3214	7507	4293	-5360	-539	5900	62	42	213	-73	50	-1	0
463	0	0	4588	7540	2952	-6064	818	5246	97	-122	240	147	52	-161	0
464	0	0	5618	7554	1936	-6586	1841	4745	102	-234	261	153	122	-335	0
465	0	0	6097	7569	1472	-6833	2312	4520	85	-287	386	246	15	-211	0
466	0	0	5810	7604	1794	-6707	2008	4699	118	-120	287	197	79	3	0
467	0	0	4945	7620	2675	-6282	1135	5147	159	-1	207	98	73	67	0
468	0	0	3558	7618	4060	-5588	-251	5839	77	151	159	27	122	351	0
469	0	0	2510	7641	5131	-5075	-1310	6386	-85	353	139	-62	135	380	0
470	0	0	2014	7674	5660	-4844	-1823	6667	-25	277	137	9	120	382	0
471	0	0	2357	7653	5296	-5005	-1469	6474	-31	217	244	126	223	248	0
472	0	0	3366	7657	4291	-5511	-462	5974	69	52	228	380	79	58	0
473	0	0	4663	7668	3005	-6165	829	5336	139	-168	279	568	104	-219	0
474	0	0	5641	7676	2035	-6658	1803	4855	141	-254	291	719	64	-244	0
475	0	0	6145	7695	1550	-6920	2297	4622	153	-219	337	700	135	-232	0
476	0	0	5853	7721	1868	-6787	1992	4794	219	-168	232	502	114	-139	0
477	0	0	4965	7725	2760	-6345	1102	5242	81	56	287	186	170	98	0
478	0	0	3651	7752	4101	-5701	-225	5926	64	128	246	-9	137	389	0
479	0	0	2553	7781	5228	-5167	-1337	6504	-13	166	197	-265	110	426	0
480	0	0	2022	7781	5759	-4901	-1868	6770	11	333	166	-223	178	452	0
481	0	0	2303	7804	5501	-5053	-1599	6652	-3	174	155	-168	129	289	0
482	0	0	3419	7824	4405	-5621	-493	6114	147	3	259	-71	174	38	0
483	0	0	4689	7839	3150	-6264	769	5494	89	-110	285	81	166	-116	0
484	0	0	5711	7866	2155	-6788	1778	5010	106	-285	219	25	50	-265	0
485	0	0	6195	7911	1716	-7053	2239	4813	141	-323	261	135	106	-221	0
486	0	0	5878	7961	2083	-6919	1897	5022	166	-197	166	65	108	-79	0
487	0	0	5009	7971	2962	-6490	1023	5466	234	-102	161	-69	95	67	0
488	0	0	3709	7924	4215	-5816	-253	6069	116	162	69	-85	236	362	0
489	0	0	2512	7932	5420	-5222	-1454	6676	-27	244	-73	-211	201	349	0
490	0	0	2043	7942	5899	-4992	-1928	6920	83	252	75	-108	186	465	0
491	0	0	2303	7944	5641	-5123	-1669	6792	-56	79	40	-25	48	226	0
492	0	0	3387	7926	4539	-5656	-576	6232	161	-91	186	197	190	44	0
493	0	0	4743	7932	3189	-6337	777	5560	182	-310	172	325	69	-201	0
494	0	0	5657	7922	2265	-6789	1696	5093	56	-419	118	463	38	-304	0
495	0	0	6190	7928	1738	-7059	2226	4833	194	-362	269	583	95	-223	0
496	0	0	5842	7884	2042	-6863	1900	4963	124	-316	137	380	13	-126	0
497	0	0	5066	7917	2851	-6491	1107	5384	215	-114	213	384	180	93	0
498	0	0	3638	7919	4281	-5778	-321	6100	52	13	71	110	110	289	0
499	0	0	2578	7891	5313	-5234	-1367	6602	58	250	48	27	128	483	0
500	0	0	2008	7866	5858	-4937	-1925	6862	-7	159	32	-77	21	444	0
501	0	0	2363	7862	5499	-5112	-1568	6680	50	112	162	54	143	323	0
502	0	0	3279	7845	4566	-5562	-643	6205	-32	-34	85	116	64	42	0
503	0	0	4718	7849	3131	-6283	793	5490	178	-221	157	362	54	-168	0
504	0	0	5546	7872	2326	-6709	1610	5099	79	-339	197	442	48	-228	0
505	0	0	6062	7833	1771	-6947	2145	4802	71	-296	201	461	0	-258	0
506	0	0	5649	7835	2186	-6742	1731	5010	157	-201	219	485	95	-102	0
507	0	0	4767	7824	3057	-6295	855	5440	122	-38	128	259	89	77	0
508	0	0	3476	7808	4332	-5642	-428	6070	29	135	108	182	133	364	0
509	0	0	2322	7779	5457	-5050	-1567	6618	62	248	67	124	128	475	0
510	0	0	1825	7736	5911	-4780	-2043	6823	17	362	40	112	85	486	0
511	0	0	2109	7721	5612	-4915	-1751	6666	-50	263	56	244	100	356	0
512	0	0	3056	7715	4659	-5385	-801	6187	29	69	40	279	11	-3	0
513	0	0	4374	7701	3327	-6037	523	5514	166	-159	164	446	77	-95	0
514	0	0	5296	7680	2384	-6488	1456	5032	89	-296	155	486	-19	-219	0
515	0	0	5775	7666	1891	-6720	1942	4778	29	-343	199	436	-13	-271	0
516	0	0	5451	7639	2188	-6545	1631	4913	137	-159	188	345	29	-104	0
517	0	0	4437	7649	3212	-6043	612	5430	48	-114	81	120	-31	87	0
518	0	0	3257	7618	4361	-5437	-552	5989	141	195	79	-58	62	407	0
519	0	0	2054	7583	5529	-4818	-1737	6556	71	302	40	-192	29	477	0
520	0	0	1594	7567	5973	-4580	-2189	6770	36	318	15	-289	50	469	0
521	0	0	1906	7566	5660	-4736	-1877	6613	27	209	-7	-166	-56	292	0
522	0	0	2908	7550	4642	-5229	-867	6096	98	62	73	-60	-5	120	0
523	0	0	4198	7540	3342	-5869	428	5441	184	-87	128	42	0	-197	0
524	0	0	5163	7533	2370	-6348	1396	4951	157	-275	180	5	-46	-254	0
525	0	0	5626	7521	1895	-6573	1865	4708	252	-327	217	93	-52	-298	0
526	0	0	5237	7500	2263	-6368	1487	4881	190	-162	108	-17	-31	-122	0
527	0	0	4429	7496	3067	-5962	681	5281	131	-27	9	-131	-31	-1	0
528	0	0	3112	7490	4378	-5301	-633	5934	106	285	13	-234	129	345	0
529	0	0	2037	7472	5435	-4754	-1699	6453	69	316	-50	-424	73	512	0
530	0	0	1657	7463	5806	-4560	-2074	6634	151	413	44	-409	157	560	0
531	0	0	1959	7472	5513	-4715	-1777	6492	116	219	75	-382	85	426	0
532	0	0	2951	7463	4512	-5207	-780	5987	225	31	40	-261	118	116	0
533	0	0	4326	7472	3146	-5899	590	5309	236	-151	174	-153	114	-141	0
534	0	0	5289	7461	2172	-6375	1558	4816	161	-201	64	-50	145	-184	0
535	0	0	5780	7461	1681	-6620	2049	4571	195	-335	44	-91	32	-261	0
536	0	0	5496	7447	1951	-6471	1772	4699	314	-174	151	-147	190	-95	0
537	0	0	4583	7436	2853	-6009	865	5144	192	-89	34	-453	215	223	0
538	0	0	3368	7457	4089	-5412	-360	5773	209	195	-44	-671	269	415	0
539	0	0	2262	7434	5172	-4848	-1455	6303	137	322	-3	-845	236	564	0
540	0	0	1810	7463	5653	-4636	-1921	6558	168	419	-52	-1032	285	611	0
541	0	0	2140	7445	5305	-4792	-1582	6375	176	374	-69	-1049	304	374	0
542	0	0	3137	7455	4318	-5296	-590	5886	194	73	-34	-1043	246	93	0
543	0	0	4516	7470	2954	-5993	781	5212	244	-77	-34	-1063	199	-73	0
544	0	0	5455	7459	2004	-6457	1725	4731	225	-211	11	-956	192	-209	0
545	0	0	5859	7461	1602	-6660	2128	4531	128	-221	40	-1061	174	-164	0
546	0	0	5640	7467	1827	-6553	1906	4647	133	-38	42	-1131	186	-25	0
547	0	0	4759	7480	2721	-6119	1019	5100	168	168	-13	-1303	211	170	0
548	0	0	3499	7472	3973	-5485	-237	5722	228	339	-44	-1468	368	415	0
549	0	0	2343	7441	5098	-4892	-1377	6269	230	504	-23	-1645	391	616	0
550	0	0	1810	7434	5624	-4622	-1907	6529	89	469	-128	-1800	347	525	0
551	0	0	2196	7443	5247	-4819	-1525	6345	186	376	46	-1594	345	481	0
552	0	0	3036	7461	4425	-5248	-694	5943	184	162	32	-1474	312	108	0
553	0	0	4470	7461	2991	-5965	739	5226	207	-32	69	-1187	203	-172	0
554	0	0	5430	7467	2037	-6448	1696	4752	265	-89	170	-921	351	-184	0
555	0	0	5752	7445	1693	-6598	2029	4569	159	-273	124	-820	226	-314	0
556	0	0	5566	7428	1862	-6497	1852	4645	263	-29	168	-727	343	-75	0
557	0	0	4575	7420	2845	-5997	865	5132	219	-9	139	-746	368	234	0
558	0	0	3329	7426	4097	-5377	-384	5761	186	320	15	-795	384	376	0
559	0	0	2234	7404	5170	-4819	-1468	6287	184	424	44	-779	397	549	0
560	0	0	1640	7397	5757	-4518	-2058	6577	151	327	-1	-793	325	479	0
561	0	0	2004	7401	5397	-4702	-1696	6399	195	279	110	-539	333	413	0
562	0	0	3044	7412	4368	-5228	-662	5890	232	112	242	-269	300	188	0
563	0	0	4315	7422	3107	-5868	604	5264	314	-108	236	0	250	-85	0
564	0	0	5332	7436	2104	-6384	1614	4770	242	-211	236	58	250	-261	0
565	0	0	5688	7445	1757	-6566	1965	4601	225	-273	318	161	188	-244	0
566	0	0	5399	7416	2017	-6407	1691	4716	223	-135	248	116	186	-77	0
567	0	0	4543	7416	2873	-5979	835	5144	281	5	292	95	230	112	0
568	0	0	3269	7416	4147	-5342	-439	5781	219	287	213	-120	327	368	0
569	0	0	2163	7406	5243	-4784	-1540	6324	128	450	190	-147	248	516	0
570	0	0	1632	7401	5769	-4516	-2068	6585	79	440	217	-184	244	533	0
571	0	0	2008	7385	5377	-4696	-1684	6381	112	347	155	-50	215	310	0
572	0	0	3024	7412	4388	-5218	-682	5900	178	205	283	79	174	89	0
573	0	0	4332	7410	3078	-5871	627	5244	143	-36	194	194	110	-182	0
574	0	0	5411	7403	1992	-6407	1709	4697	157	-147	306	294	67	-168	0
575	0	0	5783	7391	1608	-6587	2087	4499	67	-122	261	273	71	-246	0
576	0	0	5502	7389	1887	-6445	1807	4638	79	-48	333	172	32	-139	0
577	0	0	4631	7397	2766	-6014	932	5081	203	131	347	110	164	174	0
578	0	0	3329	7430	4101	-5379	-386	5765	126	335	209	-83	129	403	0
579	0	0	2307	7424	5117	-4865	-1405	6270	81	516	258	-236	215	531	0
580	0	0	1755	7437	5682	-4596	-1963	6559	98	440	217	-188	124	552	0
581	0	0	2153	7451	5298	-4802	-1572	6374	85	417	238	-67	209	388	0
582	0	0	3168	7498	4330	-5333	-581	5914	133	234	302	110	129	114	0
583	0	0	4522	7515	2993	-6018	764	5254	174	-64	320	356	131	-213	0
584	0	0	5420	7511	2091	-6465	1664	4801	147	-161	258	434	87	-300	0
585	0	0	5874	7488	1614	-6681	2130	4551	126	-91	370	490	104	-267	0
586	0	0	5552	7484	1932	-6518	1810	4708	166	-19	386	465	162	-89	0
587	0	0	4698	7478	2780	-6088	959	5129	248	77	283	368	137	135	0
588	0	0	3362	7480	4118	-5421	-378	5799	166	322	265	267	213	333	0
589	0	0	2345	7476	5131	-4910	-1393	6303	71	471	199	161	236	521	0
590	0	0	1843	7467	5624	-4655	-1890	6545	129	568	232	221	230	601	0
591	0	0	2118	7447	5329	-4782	-1605	6388	67	355	236	283	228	322	0
592	0	0	3185	7449	4264	-5317	-539	5856	164	188	337	498	145	135	0
593	0	0	4471	7443	2972	-5957	749	5207	219	-31	351	647	168	-131	0
594	0	0	5322	7424	2102	-6373	1610	4763	122	-223	323	673	81	-310	0
595	0	0	5867	7432	1565	-6649	2151	4498	128	-97	401	624	153	-209	0
596	0	0	5475	7416	1941	-6445	1767	4678	162	-42	395	512	176	-67	0
597	0	0	4631	7397	2766	-6014	932	5081	213	9	236	341	186	-5	0
598	0	0	3308	7397	4089	-5352	-390	5743	126	285	217	155	261	343	0
599	0	0	2247	7372	5125	-4809	-1439	6248	155	457	250	0	292	552	0
600	0	0	1777	7350	5573	-4563	-1898	6461	106	514	219	-48	292	481	0
601	0	0	2057	7339	5282	-4698	-1612	6310	164	388	221	21	261	345	0
602	0	0	3056	7331	4275	-5193	-609	5803	131	211	238	34	172	34	0
603	0	0	4328	7315	2987	-5821	670	5151	162	5	304	174	199	-124	0
604	0	0	5207	7286	2079	-6246	1564	4682	151	-273	279	137	73	-306	0
605	0	0	5653	7249	1596	-6451	2028	4422	83	-166	244	-108	164	-351	0
606	0	0	5343	7228	1885	-6285	1729	4556	108	-100	256	-168	182	-172	0
607	0	0	4507	7224	2717	-5865	895	4970	166	36	234	-240	166	135	0
608	0	0	3166	7203	4037	-5184	-435	5620	83	256	238	-485	238	380	0
609	0	0	2128	7183	5055	-4655	-1463	6119	97	479	104	-599	273	463	0
610	0	0	1626	7164	5538	-4395	-1956	6351	100	465	141	-618	259	523	0
611	0	0	1998	7170	5172	-4584	-1587	6171	162	376	164	-560	298	306	0
612	0	0	2879	7168	4289	-5023	-705	5728	141	155	190	-459	219	48	0
613	0	0	4260	7170	2910	-5715	675	5040	195	-5	273	-277	203	-155	0
614	0	0	5191	7160	1969	-6175	1611	4564	217	-176	283	-230	161	-246	0
615	0	0	5628	7172	1544	-6400	2042	4358	139	-259	335	-254	116	-296	0
616	0	0	5296	7150	1854	-6223	1721	4502	213	-52	223	-265	223	-110	0
617	0	0	4406	7139	2733	-5772	836	4936	137	81	135	-465	186	21	0
618	0	0	3152	7148	3996	-5150	-422	5572	95	349	190	-461	310	407	0
619	0	0	2002	7135	5133	-4568	-1565	6134	44	345	112	-653	236	430	0
620	0	0	1575	7123	5548	-4349	-1986	6335	153	419	203	-609	256	506	0
621	0	0	1810	7121	5311	-4465	-1750	6216	112	287	126	-517	188	285	0
622	0	0	2885	7139	4254	-5012	-684	5696	164	174	207	-314	248	85	0
623	0	0	4167	7154	2987	-5660	590	5070	246	-98	225	-87	153	-199	0
624	0	0	5199	7146	1947	-6172	1626	4546	188	-211	283	-11	157	-337	0
625	0	0	5545	7133	1588	-6339	1978	4360	145	-310	339	-7	128	-329	0
626	0	0	5277	7141	1864	-6209	1706	4502	95	-110	308	-27	190	-240	0
627	0	0	4324	7127	2803	-5725	760	4965	112	-17	221	-137	176	60	0
628	0	0	3013	7121	4108	-5067	-547	5614	89	230	170	-275	226	308	0
629	0	0	1928	7094	5166	-4511	-1619	6130	141	333	145	-353	271	388	0
630	0	0	1314	7071	5757	-4192	-2221	6414	112	327	97	-370	194	430	0
631	0	0	1825	7026	5201	-4425	-1688	6113	190	271	248	-141	209	283	0
632	0	0	2656	6997	4341	-4826	-842	5669	157	112	168	34	149	25	0
633	0	0	4017	6958	2941	-5487	538	4949	112	-102	190	182	131	-246	0
634	0	0	4929	6863	1934	-5896	1497	4398	104	-195	263	322	104	-347	0
635	0	0	5286	6838	1552	-6062	1867	4195	104	-285	258	388	27	-322	0
636	0	0	5092	6824	1732	-5958	1680	4278	110	-161	296	368	129	-213	0
637	0	0	4155	6871	2716	-5513	719	4793	162	-102	184	252	75	54	0
638	0	0	2995	6991	3996	-4993	-500	5493	98	184	157	87	93	362	0
639	0	0	1966	7112	5146	-4539	-1590	6129	176	358	128	62	174	461	0
640	0	0	1544	7315	5771	-4429	-2113	6543	56	300	133	77	79	409	0
641	0	0	2039	7569	5530	-4804	-1745	6549	155	296	194	223	135	333	0
642	0	0	3106	7880	4774	-5493	-834	6327	126	48	209	382	135	-50	0
643	0	0	4635	8256	3621	-6445	507	5938	184	-207	291	566	64	-291	0
644	0	0	5830	8658	2828	-7244	1501	5743	52	-205	335	669	-23	-422	0
645	0	0	6408	9071	2663	-7739	1872	5867	62	-296	302	783	11	-405	0
646	0	0	6418	9595	3177	-8006	1620	6386	81	-141	302	669	-34	-217	0
647	0	0	5830	10152	4322	-7991	754	7237	147	13	215	665	89	64	0
648	0	0	4718	10656	5938	-7687	-610	8297	172	131	166	446	50	232	0
649	0	0	3973	11026	7053	-7499	-1540	9039	166	446	230	417	211	432	0
650	0	0	3478	11290	7812	-7384	-2167	9551	34	327	157	358	52	428	0
651	0	0	3894	11236	7342	-7565	-1724	9289	133	273	162	471	75	228	0
652	0	0	4654	11032	6378	-7843	-862	8705	157	67	258	616	56	44	0
653	0	0	5882	10749	4867	-8315	507	7808	67	-164	269	715	-17	-283	1
654	0	0	6709	10396	3687	-8552	1511	7041	48	-221	281	937	62	-366	0
655	0	0	6835	9909	3074	-8372	1880	6491	-40	-316	252	797	-42	-364	0
656	0	0	6360	9238	2878	-7799	1741	6058	128	-149	250	803	27	-122	0
657	0	0	5088	8634	3546	-6861	771	6090	75	-1	207	595	118	114	0
658	0	0	3537	7940	4403	-5738	-433	6171	7	203	211	409	124	343	0
659	0	0	2178	7383	5205	-4780	-1513	6294	83	378	203	312	211	512	0
660	0	0	1552	7084	5532	-4318	-1990	6308	54	325	147	192	149	471	0
661	0	0	1831	6997	5166	-4414	-1667	6081	91	310	112	366	157	287	0
662	0	0	2716	6951	4235	-4833	-759	5593	98	65	176	372	166	23	0
663	0	0	4113	6972	2859	-5542	627	4915	89	-120	244	603	-9	-211	0
664	0	0	5091	6982	1891	-6036	1600	4436	151	-316	323	657	31	-300	0
665	0	0	5495	6982	1487	-6238	2004	4234	85	-248	273	564	97	-345	0
666	0	0	5166	6972	1806	-6069	1680	4389	89	-194	254	486	46	-157	0
667	0	0	4312	6960	2648	-5636	832	4804	153	-64	161	380	147	50	0
668	0	0	3102	6952	3850	-5027	-374	5401	137	120	194	199	201	349	0
669	0	0	1979	6964	4985	-4471	-1503	5974	192	362	205	71	312	539	0
670	0	0	1449	6966	5517	-4207	-2034	6241	91	316	112	-29	180	473	0
671	0	0	1878	6949	5071	-4413	-1596	6010	176	308	230	64	277	374	0
672	0	0	2782	6937	4155	-4859	-686	5546	141	62	221	116	143	143	0
673	0	0	4117	6931	2814	-5524	651	4872	180	-164	310	166	199	-174	0
674	0	0	5073	6921	1848	-5997	1612	4384	176	-281	304	391	89	-261	0
675	0	0	5463	6916	1453	-6189	2005	4184	114	-265	312	320	180	-335	0
676	0	0	5120	6902	1782	-6011	1669	4342	182	-201	296	230	170	-56	0
677	0	0	4283	6900	2617	-5591	833	4758	176	-21	263	98	244	131	0
678	0	0	3003	6863	3860	-4933	-428	5361	131	271	174	-100	273	403	0
679	0	0	1989	6873	4884	-4431	-1447	5878	184	407	205	-137	343	525	0
680	0	0	1418	6869	5451	-4143	-2016	6160	147	347	135	-211	256	605	0
681	0	0	1810	6879	5069	-4344	-1629	5974	149	250	217	-133	265	362	0
682	0	0	2718	6887	4169	-4802	-725	5528	147	69	228	56	223	93	0
683	0	0	4126	6892	2766	-5509	680	4829	244	-128	238	194	149	-155	0
684	0	0	5053	6894	1841	-5973	1606	4367	151	-248	318	337	153	-197	0
685	0	0	5564	6910	1346	-6237	2109	4128	128	-323	265	289	128	-308	0
686	0	0	5284	6919	1635	-6101	1824	4277	176	-190	329	320	194	-65	0
687	0	0	4284	6916	2632	-5600	826	4774	161	-23	128	178	232	159	0
688	0	0	3168	6916	3748	-5042	-290	5332	116	277	192	32	234	356	0
689	0	0	2039	6906	4867	-4472	-1414	5886	155	302	120	-67	358	477	0
690	0	0	1570	6910	5340	-4240	-1885	6125	120	329	176	-131	327	562	0
691	0	0	1954	6918	4964	-4436	-1505	5941	126	287	197	-32	234	455	0
692	0	0	2832	6927	4095	-4879	-631	5511	159	11	139	102	137	112	0
693	0	0	4214	6933	2719	-5573	747	4826	166	-172	226	294	128	-174	0
694	0	0	5151	6933	1782	-6042	1684	4357	162	-343	318	415	164	-269	0
695	0	0	5533	6933	1400	-6233	2066	4166	116	-380	234	372	34	-318	0
696	0	0	5285	6941	1656	-6113	1814	4298	106	-182	320	302	95	-91	0
697	0	0	4382	6968	2586	-5675	898	4777	126	-17	294	226	149	159	0
698	0	0	3174	6980	3806	-5077	-316	5393	15	186	238	91	139	312	0
699	0	0	2126	6976	4850	-4551	-1362	5913	65	345	106	128	141	514	0
700	0	0	1571	6999	5428	-4285	-1928	6213	110	343	170	44	194	574	0
701	0	0	1942	7003	5061	-4472	-1559	6032	-23	230	178	184	44	285	0
702	0	0	2991	7024	4033	-5007	-521	5528	199	114	300	436	186	40	0
703	0	0	4252	7018	2766	-5635	743	4892	129	-217	314	556	67	-248	0
704	0	0	5265	7032	1767	-6148	1749	4399	128	-318	378	719	67	-376	0
705	0	0	5702	7044	1342	-6373	2180	4193	112	-320	368	929	60	-411	0
706	0	0	5376	7071	1695	-6223	1840	4383	100	-236	362	952	-15	-197	0
707	0	0	4576	7088	2512	-5832	1032	4800	128	32	333	888	143	32	0
708	0	0	3235	7082	3847	-5158	-306	5464	54	258	279	779	205	306	0
709	0	0	2194	7071	4877	-4632	-1341	5974	97	335	267	717	172	403	0
710	0	0	1706	7081	5375	-4393	-1834	6228	81	333	223	711	199	434	0
711	0	0	2063	7112	5049	-4587	-1493	6080	102	250	397	832	186	291	0
712	0	0	3030	7129	4099	-5079	-534	5614	166	25	393	894	131	38	0
713	0	0	4408	7162	2754	-5785	827	4958	213	-155	455	948	126	-215	0
714	0	0	5304	7170	1866	-6237	1719	4518	58	-291	380	927	34	-298	0
715	0	0	5842	7209	1367	-6525	2237	4288	106	-314	471	750	25	-349	0
716	0	0	5464	7210	1746	-6337	1859	4478	182	-195	424	684	166	-131	0
717	0	0	4568	7214	2646	-5891	961	4930	32	3	291	291	126	147	0
718	0	0	3387	7226	3839	-5306	-226	5532	139	244	283	178	230	395	0
719	0	0	2231	7245	5014	-4738	-1391	6129	42	358	159	1	232	506	0
720	0	0	1816	7253	5437	-4534	-1810	6345	131	459	153	-44	195	519	0
721	0	0	2136	7280	5144	-4708	-1504	6212	98	308	197	25	225	331	0
722	0	0	3065	7286	4221	-5175	-578	5753	153	42	221	184	124	44	0
723	0	0	4438	7315	2877	-5876	780	5096	164	-91	199	391	110	-209	0
724	0	0	5397	7304	1907	-6350	1745	4605	102	-273	310	438	83	-273	0
725	0	0	5790	7307	1517	-6548	2136	4412	62	-291	217	405	95	-349	0
726	0	0	5504	7333	1829	-6418	1837	4581	100	-188	246	374	129	-242	0
727	0	0	4650	7319	2669	-5984	990	4994	135	-29	213	292	155	11	0
728	0	0	3389	7315	3926	-5352	-268	5620	137	207	155	176	238	335	0
729	0	0	2400	7321	4921	-4860	-1260	6121	164	333	97	217	209	455	0
730	0	0	1797	7300	5503	-4548	-1853	6401	83	331	87	108	203	432	0
731	0	0	2188	7319	5131	-4753	-1471	6225	137	192	157	240	137	294	0
732	0	0	3130	7306	4176	-5218	-523	5741	194	1	226	446	195	73	0
733	0	0	4431	7300	2869	-5865	781	5084	157	-310	250	496	118	-285	0
734	0	0	5405	7298	1893	-6351	1756	4595	159	-325	388	642	87	-265	0
735	0	0	5783	7290	1507	-6536	2138	4398	149	-397	343	630	110	-366	0
736	0	0	5462	7273	1811	-6367	1825	4542	100	-281	351	436	62	-197	0
737	0	0	4505	7275	2770	-5890	867	5022	128	-69	236	382	149	75	0
738	0	0	3212	7247	4035	-5229	-411	5641	85	122	126	124	153	230	0
739	0	0	2247	7240	4993	-4743	-1373	6116	83	368	120	93	188	512	0
740	0	0	1631	7251	5620	-4441	-1994	6435	112	314	217	-15	240	479	0
741	0	0	1973	7232	5259	-4602	-1643	6245	95	188	118	11	199	331	0
742	0	0	2916	7201	4285	-5058	-684	5743	194	65	197	234	164	106	0
743	0	0	4268	7199	2931	-5733	668	5065	194	-112	194	329	149	-236	0
744	0	0	5110	7197	2087	-6153	1511	4642	120	-312	275	409	100	-267	0
745	0	0	5602	7179	1577	-6390	2012	4378	112	-300	213	430	71	-349	0
746	0	0	5279	7154	1875	-6216	1702	4514	164	-137	273	343	135	-120	0
747	0	0	4297	7127	2830	-5712	733	4978	54	-29	190	106	83	69	0
748	0	0	3119	7115	3996	-5117	-438	5555	95	246	135	21	190	407	0
749	0	0	1995	7112	5117	-4553	-1561	6114	-29	322	67	-159	149	514	0
750	0	0	1472	7094	5622	-4283	-2075	6358	73	382	32	-215	275	428	0
751	0	0	1787	7079	5292	-4433	-1752	6185	77	182	122	-211	162	287	0
752	0	0	2784	7061	4277	-4922	-746	5669	102	23	129	-102	69	42	0
753	0	0	4025	7018	2993	-5521	516	5005	89	-176	219	56	65	-186	0
754	0	0	4932	7009	2077	-5970	1427	4543	13	-397	176	-56	-81	-413	0
755	0	0	5341	6999	1658	-6170	1841	4328	54	-364	149	58	-27	-327	0
756	0	0	4998	6984	1986	-5991	1506	4485	50	-197	201	-95	7	-176	0
757	0	0	4196	6997	2801	-5596	697	4899	60	-34	137	-234	29	-54	0
758	0	0	2813	6962	4149	-4887	-668	5555	77	106	79	-376	-31	292	0
759	0	0	1758	6943	5185	-4350	-1713	6064	34	339	104	-477	54	393	0
760	0	0	1253	6927	5674	-4090	-2210	6300	62	298	102	-450	58	388	0
761	0	0	1591	6933	5342	-4262	-1875	6137	-7	217	89	-384	11	180	0
762	0	0	2514	6929	4415	-4721	-950	5672	7	34	145	-254	-54	-38	0
763	0	0	3885	6923	3038	-5404	423	4980	79	-139	250	-48	-40	-236	0
764	0	0	4829	6918	2089	-5873	1370	4503	56	-304	228	15	-93	-393	0
765	0	0	5261	6927	1666	-6094	1797	4296	-15	-291	263	73	-67	-395	0
766	0	0	4995	6921	1926	-5958	1534	4423	75	-205	259	104	-38	-184	0
767	0	0	4070	6929	2859	-5499	605	4894	46	3	180	-44	-1	29	0
768	0	0	2780	6918	4138	-4849	-679	5528	9	244	131	-203	166	289	0
769	0	0	1800	6927	5127	-4363	-1663	6027	-27	372	166	-300	106	531	0
770	0	0	1282	6894	5612	-4088	-2165	6253	0	417	116	-323	100	467	0
771	0	0	1565	6921	5356	-4243	-1895	6138	65	207	89	-182	133	384	0
772	0	0	2667	6921	4254	-4794	-793	5587	75	56	137	-95	143	85	0
773	0	0	3993	6918	2925	-5455	534	4921	112	-162	180	19	100	-118	0
774	0	0	4962	6919	1957	-5940	1502	4438	56	-285	143	69	95	-343	0
775	0	0	5448	6912	1464	-6180	1992	4188	65	-306	296	48	112	-271	0
776	0	0	5108	6939	1831	-6023	1638	4385	114	-238	71	-112	135	-153	0
777	0	0	4274	6933	2659	-5603	807	4796	102	-7	129	-436	195	137	0
778	0	0	3011	6923	3912	-4967	-450	5417	11	221	36	-636	219	323	0
779	0	0	1938	6910	4972	-4424	-1517	5941	36	337	73	-793	292	483	0
780	0	0	1478	6919	5441	-4198	-1981	6180	31	368	71	-913	238	545	0
781	0	0	1755	6896	5141	-4325	-1693	6018	7	337	77	-904	178	368	0
782	0	0	2810	6885	4075	-4847	-632	5480	98	85	83	-810	203	58	0
783	0	0	4115	6898	2783	-5506	666	4840	106	-166	129	-661	114	-166	0
784	0	0	5100	6894	1794	-5997	1653	4344	81	-192	131	-568	126	-320	0
785	0	0	5556	6910	1354	-6233	2101	4132	36	-201	143	-562	73	-254	0
786	0	0	5259	6931	1672	-6095	1793	4301	17	-120	56	-576	75	-162	0
787	0	0	4364	6918	2554	-5641	905	4736	102	-34	143	-661	87	54	0
788	0	0	3058	6910	3852	-4984	-397	5381	64	184	44	-838	166	275	0
789	0	0	2086	6918	4832	-4502	-1373	5875	87	469	73	-748	273	516	0
790	0	0	1463	6910	5447	-4186	-1992	6178	52	310	-40	-814	110	444	0
791	0	0	1872	6898	5026	-4385	-1577	5962	122	325	100	-640	211	320	0
792	0	0	2809	6904	4095	-4856	-643	5499	164	73	161	-341	195	73	0
793	0	0	4070	6902	2832	-5486	619	4867	143	-162	139	-180	106	-258	0
794	0	0	5073	6906	1833	-5989	1620	4369	69	-242	188	29	108	-422	0
795	0	0	5416	6902	1486	-6159	1965	4194	75	-308	250	62	106	-389	0
796	0	0	5131	6904	1773	-6017	1679	4338	97	-240	157	-9	52	-240	0
797	0	0	4350	6910	2560	-5630	895	4735	205	3	143	-5	155	128	0
798	0	0	3067	6900	3833	-4983	-383	5366	159	234	182	-67	250	353	0
799	0	0	1914	6892	4978	-4403	-1532	5935	85	302	65	-217	197	467	0
800	0	0	1504	6910	5406	-4207	-1951	6158	100	388	133	-195	248	459	0
801	0	0	1819	6894	5075	-4356	-1628	5984	114	219	162	-106	225	310	0
802	0	0	2840	6875	4035	-4857	-597	5455	215	85	232	81	217	71	0
803	0	0	4060	6863	2803	-5461	628	4833	211	-199	279	265	184	-197	0
804	0	0	5056	6867	1811	-5961	1622	4339	120	-327	362	314	52	-345	0
805	0	0	5543	6879	1336	-6211	2103	4107	159	-213	351	302	203	-298	0
806	0	0	5225	6875	1650	-6050	1787	4262	141	-155	314	265	184	-141	0
807	0	0	4301	6859	2558	-5580	871	4708	93	-9	263	159	155	98	0
808	0	0	3139	6859	3720	-4999	-290	5289	238	323	292	32	329	370	0
809	0	0	1942	6857	4915	-4399	-1486	5886	67	411	190	-83	184	537	0
810	0	0	1496	6871	5375	-4183	-1939	6123	100	401	236	-128	226	510	0
811	0	0	1872	6877	5005	-4374	-1566	5941	95	366	240	-34	271	364	0
812	0	0	2784	6881	4097	-4832	-656	5489	110	164	265	100	184	85	0
813	0	0	4140	6888	2748	-5514	696	4818	143	-108	308	316	87	-91	0
814	0	0	5073	6881	1808	-5977	1632	4344	71	-228	374	403	112	-269	0
815	0	0	5559	6918	1359	-6238	2100	4138	36	-248	409	432	98	-261	0
816	0	0	5121	6892	1771	-6006	1675	4331	91	-238	349	343	85	-143	0
817	0	0	4361	6921	2560	-5641	900	4740	97	-3	291	291	153	58	0
818	0	0	3085	6937	3852	-5011	-383	5394	116	192	281	182	161	345	0
819	0	0	2144	6966	4822	-4555	-1339	5894	151	409	207	124	250	469	0
820	0	0	1552	6974	5422	-4263	-1935	6198	118	453	172	108	246	475	0
821	0	0	1887	6956	5069	-4421	-1591	6012	110	258	291	232	213	368	0
822	0	0	2945	6956	4011	-4950	-533	5483	93	97	355	370	91	87	0
823	0	0	4228	6951	2723	-5589	752	4837	112	-114	391	589	98	-223	0
824	0	0	5137	6962	1825	-6049	1656	4393	48	-314	331	723	-98	-318	0
825	0	0	5653	6966	1313	-6309	2170	4139	1	-203	349	758	85	-314	0
826	0	0	5294	6995	1701	-6144	1796	4348	9	-182	304	622	13	-217	0
827	0	0	4392	6954	2562	-5673	915	4758	128	-40	325	500	83	104	0
828	0	0	3170	6927	3757	-5048	-293	5342	44	219	265	351	159	294	0
829	0	0	2079	6919	4840	-4499	-1380	5879	46	384	225	289	129	457	0
830	0	0	1521	6912	5391	-4216	-1935	6151	48	386	194	205	166	486	0
831	0	0	1922	6896	4974	-4409	-1526	5935	87	225	261	263	108	221	0
832	0	0	2927	6896	3969	-4911	-521	5432	124	65	306	389	110	42	0
833	0	0	4184	6898	2714	-5541	735	4806	112	-254	314	554	-62	-230	0
834	0	0	5152	6896	1744	-6024	1704	4320	50	-265	300	605	5	-413	0
835	0	0	5521	6873	1352	-6197	2084	4112	-11	-347	312	562	-40	-401	0
836	0	0	5279	6875	1596	-6077	1841	4235	38	-168	296	498	-25	-199	0
837	0	0	4357	6840	2483	-5598	937	4661	73	34	242	360	143	52	0
838	0	0	3079	6809	3730	-4944	-325	5269	75	178	166	180	178	256	0
839	0	0	2041	6807	4766	-4424	-1362	5786	46	391	186	81	97	494	0
840	0	0	1410	6807	5397	-4108	-1993	6102	11	302	190	23	122	386	0
841	0	0	1876	6772	4896	-4324	-1510	5834	48	296	258	91	194	283	0
842	0	0	2749	6743	3994	-4746	-622	5368	3	48	215	250	116	-17	0
843	0	0	4126	6725	2599	-5425	763	4662	73	-153	308	384	60	-232	0
844	0	0	4994	6712	1718	-5853	1638	4215	93	-314	267	465	97	-341	0
845	0	0	5471	6700	1229	-6085	2121	3964	69	-322	302	370	64	-386	0
846	0	0	5102	6675	1573	-5888	1764	4124	85	-219	333	215	75	-135	0
847	0	0	4258	6669	2411	-5463	923	4540	91	42	194	85	180	23	0
848	0	0	3026	6667	3641	-4846	-307	5154	60	186	164	-34	188	256	0
849	0	0	1911	6636	4725	-4273	-1407	5680	110	424	180	-186	337	500	0
850	0	0	1393	6632	5239	-4012	-1923	5935	46	355	141	-236	194	492	0
851	0	0	1703	6628	4925	-4165	-1611	5776	67	271	240	-168	298	343	0
852	0	0	2664	6615	3951	-4639	-643	5283	166	42	192	-25	194	25	0
853	0	0	4078	6679	2601	-5378	738	4640	203	-155	230	170	176	-207	0
854	0	0	4895	6658	1763	-5776	1566	4210	42	-298	234	261	93	-323	0
855	0	0	5346	6634	1288	-5990	2029	3961	77	-302	291	261	164	-405	0
856	0	0	5034	6607	1573	-5820	1730	4090	168	-232	306	182	151	-259	0
857	0	0	4111	6621	2510	-5366	800	4565	124	-56	242	34	240	29	0
858	0	0	2955	6619	3664	-4787	-354	5141	110	296	199	-25	279	283	0
859	0	0	1830	6615	4785	-4222	-1477	5700	64	318	213	-137	314	500	0
860	0	0	1316	6586	5270	-3951	-1977	5928	104	420	178	-151	296	422	0
861	0	0	1655	6617	4962	-4136	-1653	5789	145	230	184	23	221	281	0
862	0	0	2646	6617	3971	-4631	-662	5294	155	83	192	178	246	62	0
863	0	0	3954	6607	2653	-5280	650	4630	157	-188	294	318	116	-184	0
864	0	0	4928	6590	1662	-5759	1633	4126	106	-294	281	318	133	-347	0
865	0	0	5320	6590	1270	-5955	2025	3930	118	-366	300	358	50	-347	0
866	0	0	4999	6574	1575	-5786	1712	4074	129	-236	242	320	85	-195	0
867	0	0	4183	6592	2409	-5387	887	4500	172	-21	209	267	161	81	0
868	0	0	2834	6551	3717	-4692	-441	5134	73	137	139	129	190	236	0
869	0	0	1674	6485	4811	-4079	-1568	5648	34	382	112	32	201	444	0
870	0	0	1292	6411	5119	-3851	-1913	5765	137	362	178	95	192	446	0
871	0	0	1538	6343	4805	-3940	-1633	5574	79	168	172	129	108	259	0
872	0	0	2522	6324	3802	-4423	-640	5063	71	62	201	386	104	-23	0
873	0	0	3800	6337	2537	-5068	631	4437	128	-236	242	531	-5	-226	0
874	0	0	4865	6339	1474	-5602	1695	3906	67	-267	356	622	15	-378	0
875	0	0	5271	6444	1173	-5857	2049	3808	-27	-329	298	655	-56	-364	0
876	0	0	5014	6533	1519	-5773	1747	4026	13	-291	271	580	-38	-271	0
877	0	0	4266	6720	2454	-5493	906	4587	71	-15	283	539	46	32	0
878	0	0	3089	6951	3862	-5020	-386	5406	40	124	192	349	108	225	0
879	0	0	2163	7247	5084	-4705	-1460	6165	44	294	149	360	67	384	0
880	0	0	1923	7616	5693	-4769	-1885	6654	48	368	120	366	73	366	0
881	0	0	2346	8008	5662	-5177	-1658	6835	-25	194	176	457	54	248	0
882	0	0	3549	8433	4884	-5991	-667	6658	48	40	161	554	-87	-104	0
883	0	0	5253	9001	3748	-7127	752	6374	73	-176	358	808	11	-236	0
884	0	0	6407	9573	3166	-7990	1620	6369	-44	-308	261	902	-195	-384	0
885	0	0	7205	10136	2931	-8670	2137	6533	13	-355	422	851	-143	-345	0
886	0	0	7066	10540	3474	-8803	1796	7007	11	-234	292	824	-77	-279	0
887	0	0	6361	10904	4543	-8632	909	7723	48	-73	261	723	-29	42	0
888	0	0	5104	10852	5748	-7978	-322	8300	114	104	225	510	64	267	0
889	0	0	3915	10685	6770	-7300	-1427	8727	62	265	219	457	52	465	0
890	0	0	3372	10433	7061	-6902	-1844	8747	23	380	118	453	27	368	1
891	0	0	3430	10082	6652	-6756	-1611	8367	3	254	164	514	126	335	0
892	0	0	4198	9540	5342	-6869	-572	7441	25	79	180	603	58	-67	0
893	0	0	5231	8955	3724	-7093	753	6339	44	-149	312	777	29	-259	0
894	0	0	5787	8400	2613	-7093	1587	5506	7	-287	337	721	-3	-384	0
895	0	0	5888	7725	1837	-6806	2025	4781	-58	-277	310	694	32	-366	0
896	0	0	5339	7053	1714	-6196	1812	4383	38	-139	345	620	71	-211	0
897	0	0	4247	6677	2430	-5462	908	4553	-11	-46	254	475	100	34	0
898	0	0	2916	6508	3592	-4712	-338	5050	-7	161	188	314	162	244	0
899	0	0	1800	6415	4615	-4107	-1407	5515	31	302	211	182	137	428	0
900	0	0	1278	6481	5203	-3879	-1962	5842	97	325	147	58	291	407	0
901	136	0	1703	6481	4778	-4092	-1537	5629	120	287	265	180	225	285	0
902	136	0	2616	6530	3914	-4573	-649	5222	42	-1	258	184	178	60	0
903	136	0	3992	6537	2545	-5264	723	4541	149	-116	248	366	170	-287	0
904	136	0	4894	6471	1577	-5682	1658	4024	116	-285	322	386	114	-310	0
905	136	0	5306	6479	1173	-5892	2066	3826	95	-298	285	473	56	-289	0
906	136	0	5001	6434	1433	-5717	1784	3933	79	-254	234	355	56	-240	0
907	136	0	4138	6497	2359	-5317	889	4428	64	-9	261	151	228	91	0
908	136	0	2831	6460	3629	-4645	-399	5044	52	174	149	-27	209	343	0
909	136	0	1788	6409	4621	-4098	-1416	5515	38	417	192	-62	275	519	0
910	136	0	1290	6419	5129	-3854	-1919	5774	166	329	157	-135	302	419	0
911	136	0	1569	6405	4836	-3987	-1633	5620	108	240	149	-27	248	308	0
912	136	0	2572	6382	3810	-4477	-619	5096	141	25	213	145	149	21	0
913	136	0	3812	6380	2568	-5096	622	4474	135	-159	259	300	149	-207	0
914	136	0	4697	6365	1668	-5531	1514	4016	29	-424	201	331	102	-459	0
915	136	0	5221	6388	1167	-5804	2027	3777	114	-281	225	347	98	-384	0
916	136	0	4817	6382	1565	-5599	1626	3973	46	-258	258	281	118	-242	0
917	136	0	4070	6398	2328	-5234	871	4363	104	-112	172	153	32	67	0
918	136	0	2788	6361	3573	-4574	-392	4967	129	162	135	17	242	300	0
919	136	0	1652	6372	4720	-4012	-1534	5546	-3	221	67	-124	172	364	0
920	136	0	1247	6370	5123	-3808	-1938	5746	69	277	186	-126	112	434	0
921	136	0	1575	6376	4801	-3975	-1613	5588	52	285	151	97	162	269	0
922	136	0	2632	6372	3740	-4502	-554	5056	151	3	124	104	108	17	0
923	136	0	3895	6417	2522	-5156	686	4469	139	-246	283	333	46	-215	0
924	136	0	4852	6392	1540	-5622	1656	3966	21	-318	178	360	-36	-461	0
925	136	0	5325	6376	1051	-5850	2137	3713	71	-382	267	333	-3	-341	0
926	136	0	4990	6367	1377	-5678	1806	3872	27	-180	242	248	62	-217	0
927	136	0	4132	6407	2275	-5269	928	4341	44	-168	172	25	25	-15	0
928	136	0	2943	6421	3478	-4682	-267	4949	73	201	168	-48	157	331	0
929	136	0	1807	6367	4560	-4087	-1376	5463	19	312	108	-219	126	471	0
930	136	0	1414	6411	4997	-3912	-1791	5704	60	417	81	-197	98	440	0
931	136	0	1651	6398	4747	-4024	-1548	5572	15	211	60	-153	118	370	0
932	136	0	2739	6438	3699	-4588	-480	5068	48	120	172	32	67	21	0
933	136	0	3981	6452	2471	-5216	755	4461	64	-230	228	114	46	-246	0
934	136	0	4939	6448	1509	-5693	1715	3978	29	-283	283	213	11	-306	0
935	136	0	5436	6491	1055	-5963	2190	3773	-5	-329	300	161	25	-376	0
936	136	0	5087	6477	1390	-5782	1848	3933	44	-184	205	135	40	-225	0
937	136	0	4228	6495	2267	-5361	980	4381	17	5	166	40	166	98	0
938	136	0	3029	6493	3464	-4761	-217	4978	48	263	129	-71	104	358	0
939	136	0	1917	6497	4580	-4207	-1331	5538	29	405	147	-184	228	525	0
940	136	0	1500	6528	5028	-4014	-1764	5778	19	386	147	-205	184	479	0
941	136	0	1841	6489	4648	-4165	-1403	5568	95	341	217	5	261	308	0
942	136	0	2681	6518	3837	-4599	-578	5177	81	64	240	178	172	89	0
943	136	0	4142	6557	2415	-5349	863	4486	91	-190	252	366	17	-238	0
944	136	0	5060	6551	1491	-5805	1784	4021	65	-254	353	444	112	-312	0
945	136	0	5395	6559	1164	-5977	2115	3861	48	-343	223	510	46	-355	0
946	136	0	5152	6564	1412	-5858	1870	3988	98	-162	287	483	97	-211	0
947	136	0	4341	6597	2256	-5469	1042	4426	97	-11	267	292	149	65	0
948	136	0	3052	6580	3528	-4816	-238	5054	83	207	248	143	223	339	0
949	136	0	1905	6597	4692	-4251	-1393	5644	23	312	164	-48	182	386	0
950	136	0	1496	6611	5115	-4053	-1809	5863	36	438	195	-133	219	473	0
951	136	0	1764	6681	4917	-4222	-1576	5799	-5	226	203	-188	182	267	0
952	136	0	2753	6691	3938	-4722	-592	5314	29	85	155	-159	81	54	0
953	136	0	4140	6656	2516	-5398	812	4586	184	-155	308	19	143	-225	0
954	136	0	4967	6691	1724	-5829	1621	4207	48	-331	209	-21	23	-413	0
955	136	0	5448	6716	1268	-6082	2090	3992	32	-292	211	-60	19	-372	0
956	136	0	5159	6724	1565	-5941	1797	4144	52	-133	219	-128	114	-129	0
957	136	0	4318	6735	2417	-5526	950	4576	52	0	120	-314	164	1	0
958	136	0	3073	6770	3697	-4921	-312	5233	126	232	114	-391	182	343	0
959	136	0	1998	6795	4797	-4396	-1399	5796	75	362	126	-490	199	475	0
960	136	0	1506	6782	5276	-4144	-1885	6029	100	374	27	-568	168	453	0
961	136	0	1785	6743	4958	-4264	-1586	5850	46	353	50	-331	149	292	0
962	136	0	2706	6811	4105	-4758	-699	5458	95	-19	110	-223	77	-9	0
963	136	0	4134	6817	2683	-5475	725	4750	145	-188	195	44	62	-209	0
964	136	0	5019	6803	1784	-5911	1617	4293	5	-281	207	83	73	-444	0
965	136	0	5416	6803	1387	-6109	2014	4095	13	-339	139	300	27	-467	0
966	136	0	5116	6815	1699	-5965	1708	4257	21	-242	207	133	58	-211	0
967	136	0	4274	6809	2535	-5541	869	4672	133	-100	128	192	21	-13	0
968	136	0	3028	6797	3769	-4912	-370	5283	40	122	145	-83	166	226	0
969	136	0	2010	6807	4797	-4408	-1393	5802	25	267	128	-25	213	467	0
970	136	0	1517	6778	5261	-4147	-1872	6019	79	252	98	-3	106	424	0
971	136	0	1795	6743	4948	-4269	-1576	5845	29	232	159	95	161	236	0
972	136	0	2813	6776	3963	-4794	-575	5369	87	42	201	223	131	38	0
973	136	0	4129	6784	2655	-5456	737	4719	164	-203	261	430	104	-201	0
974	136	0	5039	6757	1718	-5898	1660	4237	31	-312	199	422	52	-393	0
975	136	0	5507	6758	1251	-6132	2128	4004	145	-362	312	463	23	-320	0
976	136	0	5046	6722	1676	-5884	1685	4199	38	-230	164	351	-36	-232	0
977	136	0	4218	6693	2475	-5455	871	4584	73	-15	195	168	106	-3	0
978	136	0	3009	6718	3709	-4863	-350	5213	151	215	265	-52	248	378	0
979	136	0	1872	6704	4832	-4288	-1480	5768	-3	351	38	-254	174	450	0
980	136	0	1411	6683	5272	-4047	-1930	5977	102	469	174	-162	291	504	0
981	136	0	1614	6644	5030	-4129	-1708	5837	56	263	166	-44	240	312	0
982	136	0	2615	6673	4058	-4644	-721	5365	73	60	180	-19	100	60	0
983	136	0	3946	6663	2717	-5304	614	4690	141	-128	279	172	124	-81	0
984	136	0	4865	6636	1771	-5750	1547	4203	50	-219	201	149	83	-279	0
985	136	0	5304	6640	1336	-5972	1984	3988	56	-312	285	36	118	-302	0
986	136	0	4986	6592	1606	-5789	1690	4099	75	-157	143	-44	143	-162	0
987	136	0	4021	6597	2576	-5309	722	4586	93	-52	91	-271	153	145	0
988	136	0	2757	6584	3827	-4670	-535	5205	27	215	7	-339	137	351	0
989	136	0	1676	6543	4867	-4109	-1595	5705	89	250	110	-523	157	562	0
990	136	0	1078	6506	5428	-3792	-2175	5967	-13	349	64	-661	207	502	0
991	136	0	1445	6539	5094	-3992	-1824	5816	93	203	83	-599	118	347	0
992	136	0	2363	6514	4151	-4438	-894	5332	17	67	108	-498	87	56	0
993	136	0	3653	6483	2830	-5068	411	4656	73	-157	110	-389	5	-195	0
994	136	0	4567	6477	1910	-5522	1328	4193	-50	-314	174	-310	-81	-364	0
995	136	0	4984	6475	1491	-5729	1746	3983	-21	-289	190	-308	-21	-374	0
996	136	0	4611	6434	1823	-5522	1394	4128	36	-232	184	-401	-13	-277	0
997	136	0	3762	6417	2655	-5089	553	4536	3	-34	170	-483	31	5	0
998	136	0	2522	6440	3918	-4481	-698	5179	108	205	122	-568	73	261	0
999	136	0	1454	6433	4979	-3943	-1762	5706	-17	339	77	-686	104	393	0
1000	136	0	912	6378	5466	-3645	-2277	5922	-13	401	46	-582	131	415	0
1001	136	0	1156	6407	5251	-3781	-2047	5829	-65	195	42	-533	13	186	0
1002	136	0	2284	6427	4143	-4355	-929	5285	42	112	106	-269	15	-9	0
1003	136	0	3560	6427	2867	-4993	346	4647	89	-139	174	-65	-1	-269	0
1004	136	0	4458	6413	1955	-5435	1251	4184	1	-292	155	-15	-93	-389	0
1005	136	0	4951	6433	1482	-5692	1734	3957	-5	-356	217	46	-67	-349	0
1006	136	0	4672	6427	1755	-5549	1458	4091	60	-190	139	32	-81	-178	0
1007	136	0	3810	6419	2609	-5114	600	4514	67	-141	129	-71	-23	62	0
1008	136	0	2594	6425	3831	-4509	-618	5128	77	159	81	-192	176	252	0
1009	136	0	1457	6409	4952	-3933	-1747	5680	15	285	-79	-388	131	389	0
1010	136	0	1145	6417	5272	-3781	-2063	5844	106	356	71	-335	215	554	0
1011	136	0	1344	6405	5061	-3874	-1858	5733	-44	182	23	-360	190	238	0
1012	136	0	2440	6403	3963	-4421	-761	5183	143	-44	141	-244	91	-7	0
1013	136	0	3779	6460	2681	-5119	549	4570	122	-192	166	-147	95	-137	0
1014	136	0	4708	6411	1703	-5559	1502	4057	58	-364	108	-110	-3	-358	0
1015	136	0	5229	6431	1202	-5830	2013	3816	93	-333	98	-95	77	-351	0
1016	136	0	4949	6427	1478	-5688	1735	3952	91	-277	73	-263	71	-228	0
1017	136	0	4140	6423	2283	-5281	928	4353	168	-60	102	-471	141	184	0
1018	136	0	2836	6390	3554	-4613	-359	4972	44	159	-40	-677	168	322	0
1019	136	0	1798	6403	4605	-4100	-1403	5504	93	389	11	-882	238	492	0
1020	136	0	1265	6423	5158	-3844	-1946	5790	-34	347	-54	-1047	192	444	0
1021	136	0	1655	6369	4714	-4012	-1529	5541	135	194	-11	-849	182	318	0
1022	136	0	2621	6436	3815	-4528	-597	5125	83	87	79	-717	195	110	0
1023	136	0	3979	6431	2452	-5205	763	4441	52	-143	23	-593	40	-225	0
1024	136	0	4931	6440	1509	-5685	1711	3974	71	-203	108	-481	52	-323	0
1025	136	0	5226	6440	1214	-5833	2006	3827	-67	-341	91	-514	54	-386	0
1026	136	0	5000	6433	1433	-5716	1783	3933	19	-155	100	-473	83	-172	0
1027	136	0	4066	6409	2343	-5237	861	4376	1	69	-27	-519	97	95	0
1028	136	0	2802	6427	3625	-4614	-411	5026	56	201	40	-651	161	368	0
1029	136	0	1729	6386	4657	-4057	-1464	5521	-27	424	-11	-638	273	504	0
1030	136	0	1212	6417	5205	-3814	-1996	5811	5	368	-46	-644	139	502	0
1031	136	0	1500	6365	4865	-3932	-1682	5615	9	258	73	-483	172	312	0
1032	136	0	2410	6390	3980	-4400	-785	5185	60	-44	44	-265	116	1	0
1033	136	0	3800	6438	2638	-5119	581	4538	133	-143	77	-97	104	-244	0
1034	136	0	4687	6384	1697	-5535	1495	4040	75	-395	194	29	19	-320	0
1035	136	0	5143	6382	1239	-5762	1952	3810	75	-283	228	36	110	-325	0
1036	136	0	4813	6405	1592	-5609	1610	3998	56	-232	197	-5	137	-188	0
1037	136	0	3984	6405	2421	-5194	781	4413	44	0	151	-98	147	50	0
1038	136	0	2669	6382	3713	-4525	-522	5047	98	192	95	-221	201	283	0
1039	136	0	1558	6361	4803	-3959	-1622	5582	118	320	124	-335	267	477	0
1040	136	0	1102	6372	5270	-3737	-2084	5821	62	374	95	-329	172	502	0
1041	136	0	1349	6365	5016	-3857	-1833	5690	65	261	159	-294	259	316	0
1042	136	0	2337	6370	4033	-4353	-848	5201	52	25	157	-42	31	-29	0
1043	136	0	3668	6380	2712	-5024	478	4546	145	-122	226	217	120	-201	0
1044	136	0	4594	6320	1726	-5457	1434	4023	50	-271	275	221	3	-296	0
1045	136	0	5050	6380	1330	-5715	1860	3855	13	-353	232	207	0	-364	0
1046	136	0	4740	6369	1629	-5554	1555	3999	54	-161	256	261	133	-164	0
1047	136	0	3911	6378	2467	-5144	722	4422	75	-17	223	195	137	54	0
1048	136	0	2646	6396	3750	-4521	-552	5073	56	213	234	23	64	397	0
1049	136	0	1523	6367	4844	-3945	-1660	5605	48	401	114	-83	178	448	0
1050	136	0	1026	6322	5296	-3674	-2135	5809	87	389	197	-87	244	411	0
1051	136	0	1354	6357	5003	-3855	-1824	5680	23	281	211	23	143	329	0
1052	136	0	2349	6357	4008	-4353	-829	5182	87	126	292	199	75	65	0
1053	136	0	3671	6398	2727	-5034	472	4562	91	-223	298	244	46	-211	0
1054	136	0	4652	6392	1740	-5522	1456	4066	81	-308	215	463	23	-341	0
1055	136	0	5088	6407	1319	-5747	1884	3863	-11	-351	289	393	-19	-376	0
1056	136	0	4852	6433	1581	-5642	1635	4007	7	-180	232	318	27	-203	0
1057	136	0	4014	6427	2413	-5220	800	4420	102	-5	306	283	118	118	0
1058	136	0	2677	6421	3744	-4549	-533	5082	-42	184	69	32	98	263	0
1059	136	0	1796	6481	4685	-4138	-1444	5583	122	329	240	1	228	486	0
1060	136	0	1193	6485	5292	-3839	-2049	5888	64	337	190	-54	199	463	0
1061	136	0	1601	6456	4855	-4028	-1627	5655	25	308	126	135	131	273	0
1062	136	0	2603	6481	3878	-4542	-637	5179	102	54	250	261	85	32	0
1063	136	0	3885	6500	2615	-5192	635	4557	91	-151	250	399	52	-277	0
1064	136	0	4821	6456	1635	-5638	1593	4045	-52	-320	271	494	34	-393	0
1065	136	0	5290	6438	1148	-5864	2071	3793	-32	-302	281	510	62	-448	0
1066	136	0	4975	6499	1524	-5737	1725	4011	13	-203	246	407	3	-221	0
1067	136	0	4181	6444	2263	-5312	959	4353	89	-9	223	302	161	21	0
1068	136	0	2893	6452	3559	-4672	-333	5005	65	254	129	217	194	318	0
1069	136	0	1825	6444	4619	-4134	-1397	5531	44	333	159	75	184	477	0
1070	136	0	1311	6411	5100	-3861	-1894	5755	79	376	102	151	153	459	0
1071	136	0	1664	6440	4776	-4052	-1556	5608	52	225	98	164	141	263	0
1072	136	0	2617	6425	3808	-4521	-595	5116	23	58	182	343	133	-48	0
1073	136	0	3876	6423	2547	-5149	664	4485	27	-151	178	407	83	-258	0
1074	136	0	4879	6419	1540	-5649	1669	3979	62	-285	285	560	38	-316	0
1075	136	0	5311	6405	1094	-5858	2108	3749	62	-250	246	562	17	-360	0
1076	136	0	4994	6388	1394	-5691	1800	3891	62	-225	331	510	98	-182	0
1077	136	0	4076	6367	2291	-5221	892	4329	17	17	164	395	75	15	0
1078	136	0	2840	6328	3488	-4584	-324	4908	122	240	207	238	194	320	0
1079	136	0	1640	6297	4657	-3968	-1508	5477	31	331	112	34	234	395	0
1080	136	0	1236	6283	5047	-3759	-1905	5665	95	341	197	79	223	450	0
1081	136	0	1427	6240	4813	-3833	-1693	5526	-21	291	192	137	211	296	0
1082	136	0	2462	6248	3786	-4355	-662	5017	104	85	197	258	104	-32	0
1083	136	0	3760	6239	2479	-4999	640	4359	149	-139	242	366	124	-184	0
1084	136	0	4693	6227	1534	-5460	1579	3880	54	-335	300	316	31	-498	0
1085	136	0	5083	6188	1105	-5635	1989	3646	46	-325	302	397	54	-405	0
1086	136	0	4779	6204	1425	-5491	1677	3814	-5	-161	254	240	64	-263	0
1087	136	0	3934	6188	2254	-5061	840	4221	91	-9	289	110	223	27	0
1088	136	0	2659	6180	3521	-4419	-431	4850	21	223	155	-87	186	337	0
1089	136	0	1593	6208	4615	-3900	-1511	5411	50	384	174	-149	250	517	0
1090	136	0	1040	6126	5086	-3583	-2023	5606	48	407	178	-201	228	459	0
1091	136	0	1337	6159	4822	-3748	-1742	5490	60	263	100	-77	217	240	0
1092	136	0	2407	6176	3769	-4291	-681	4972	157	87	217	-19	221	-65	0
1093	136	0	3591	6126	2535	-4858	528	4330	79	-180	275	126	157	-252	0
1094	136	0	4588	6165	1577	-5376	1505	3871	21	-302	318	197	91	-417	0
1095	136	0	4957	6130	1173	-5543	1892	3651	15	-304	275	294	129	-434	0
1096	136	0	4727	6145	1418	-5436	1654	3781	102	-137	291	242	128	-188	0
1097	136	0	3860	6116	2256	-4988	802	4186	168	34	197	174	176	104	0
1098	136	0	2572	6124	3552	-4348	-490	4838	52	230	221	-44	248	283	0
1099	136	0	1547	6171	4624	-3859	-1538	5397	91	376	129	-75	273	459	0
1100	136	0	954	6089	5135	-3521	-2090	5612	89	360	116	-124	228	500	0
1101	136	0	1341	6136	4795	-3738	-1727	5465	40	277	213	11	201	312	0
1102	136	0	2315	6105	3790	-4210	-737	4947	126	58	221	157	192	-17	0
1103	136	0	3653	6151	2498	-4902	577	4324	149	-182	298	323	128	-225	0
1104	136	0	4545	6118	1573	-5331	1486	3845	69	-316	240	393	46	-436	0
1105	136	0	5030	6151	1121	-5590	1954	3636	95	-294	318	415	108	-351	0
1106	136	0	4706	6120	1414	-5413	1646	3767	58	-190	238	349	75	-263	0
1107	136	0	3895	6112	2217	-5003	839	4164	170	1	232	273	232	71	0
1108	136	0	2520	6058	3538	-4289	-509	4798	44	157	139	48	164	258	0
1109	136	0	1384	5981	4597	-3682	-1606	5289	25	339	124	-75	236	434	0
1110	136	0	975	5953	4978	-3464	-2001	5465	128	386	176	-42	182	420	0
1111	136	0	1168	5870	4702	-3519	-1767	5286	-1	254	120	95	112	294	0
1112	136	0	2227	5841	3614	-4034	-693	4727	174	-1	184	252	98	15	0
1113	136	0	3422	5841	2419	-4631	501	4130	29	-223	265	292	17	-223	0
1114	136	0	4421	5887	1466	-5154	1477	3676	17	-279	296	432	-9	-356	0
1115	136	0	4885	5895	1010	-5390	1937	3452	46	-292	201	473	3	-424	0
1116	136	0	4679	6085	1406	-5382	1636	3745	69	-195	184	316	-34	-190	0
1117	136	0	3912	6240	2328	-5076	792	4284	42	-31	184	225	40	15	0
1118	136	0	2724	6518	3794	-4621	-535	5156	62	226	172	108	34	343	0
1119	136	0	1833	6828	4995	-4330	-1581	5911	50	240	40	-7	38	399	0
1120	136	0	1566	7160	5594	-4363	-2014	6377	147	351	135	-69	161	510	0
1121	136	0	2018	7589	5571	-4803	-1776	6580	38	155	122	1	54	221	0
1122	136	0	3317	8037	4720	-5677	-701	6378	141	54	213	131	98	13	0
1123	136	0	4811	8623	3812	-6717	499	6217	60	-197	205	296	-36	-238	0
1124	136	0	6082	9197	3115	-7639	1483	6156	-42	-347	221	401	-83	-417	0
1125	136	0	6728	9742	3014	-8235	1857	6378	1	-343	236	455	-44	-366	0
1126	136	0	6688	10185	3497	-8436	1595	6841	31	-250	192	265	-50	-174	0
1127	136	0	5895	10419	4524	-8157	685	7471	42	-87	108	157	-13	58	0
1128	136	0	4557	10283	5726	-7420	-584	8004	50	149	135	25	5	261	0
1129	136	0	3430	10109	6679	-6769	-1624	8394	89	275	170	-83	67	517	0
1130	136	0	2813	9857	7044	-6335	-2115	8450	-25	420	98	-172	114	459	1
1131	136	0	2990	9502	6512	-6246	-1761	8007	40	248	116	-73	128	281	0
1132	136	0	3698	8970	5272	-6334	-787	7121	21	52	153	-3	83	60	0
1133	136	0	4709	8439	3730	-6574	489	6084	83	-256	147	147	-67	-248	0
1134	136	0	5447	7800	2353	-6623	1547	5076	81	-294	269	236	29	-327	0
1135	136	0	5451	7156	1705	-6303	1873	4430	-25	-339	219	180	-5	-351	0
1136	136	0	4901	6563	1662	-5732	1619	4112	27	-201	215	108	48	-232	0
1137	136	0	3836	6237	2401	-5036	717	4319	15	-65	159	-19	110	60	0
1138	136	0	2524	6052	3528	-4288	-502	4790	-65	194	143	-271	120	298	0
1139	136	0	1473	6039	4566	-3756	-1546	5302	56	382	102	-294	213	457	0
1140	136	0	922	6076	5154	-3499	-2116	5615	29	310	110	-372	166	492	0
1141	133	0	1340	6050	4710	-3695	-1685	5380	60	271	32	-139	129	281	0
1142	133	0	2239	6078	3839	-4158	-800	4958	21	58	106	-110	73	62	0
1143	133	0	3551	6045	2494	-4798	528	4269	50	-164	194	11	91	-217	0
1144	133	0	4538	6043	1505	-5290	1516	3774	11	-232	223	73	38	-364	0
1145	133	0	4988	6031	1043	-5509	1972	3537	34	-166	240	122	108	-291	0
1146	133	0	4619	6017	1398	-5318	1610	3707	23	-230	180	11	36	-252	0
1147	133	0	3858	5986	2128	-4922	865	4057	118	27	153	-71	110	69	0
1148	133	0	2483	5971	3488	-4227	-502	4729	13	275	153	-281	139	393	0
1149	133	0	1395	5938	4543	-3666	-1574	5240	29	263	95	-481	128	477	0
1150	133	0	949	5946	4997	-3447	-2024	5471	60	391	93	-378	252	432	0
1151	133	0	1234	5932	4698	-3583	-1732	5315	34	186	155	-302	190	226	0
1152	133	0	2264	5924	3660	-4094	-698	4792	85	46	147	-172	153	44	0
1153	133	0	3500	5907	2407	-4703	546	4157	95	-271	164	-83	79	-244	0
1154	133	0	4463	5918	1455	-5190	1504	3686	118	-232	190	114	98	-343	0
1155	133	0	4872	5917	1045	-5394	1913	3481	29	-316	143	13	-3	-521	0
1156	133	0	4603	5920	1317	-5261	1643	3618	85	-190	201	-62	120	-273	0
1157	133	0	3650	5915	2265	-4782	692	4090	60	-137	122	-244	128	21	0
1158	133	0	2479	5895	3416	-4187	-468	4655	-7	219	83	-407	104	254	0
1159	133	0	1422	5891	4469	-3656	-1523	5180	73	411	40	-477	236	393	0
1160	133	0	887	5909	5022	-3398	-2067	5465	-27	386	71	-432	137	477	0
1161	133	0	1283	5909	4626	-3596	-1671	5267	15	364	46	-325	217	211	0
1162	133	0	2254	5897	3643	-4075	-694	4770	87	69	98	-145	85	0	0
1163	133	0	3604	5895	2291	-4749	656	4093	168	-172	164	114	98	-217	0
1164	133	0	4503	5905	1402	-5204	1550	3653	77	-370	166	161	-56	-411	0
1165	133	0	5002	5909	907	-5455	2047	3408	102	-226	162	139	31	-331	0
1166	133	0	4608	5909	1301	-5258	1653	3605	5	-325	147	-31	64	-248	0
1167	133	0	3882	5897	2015	-4889	933	3956	139	-62	141	-34	104	81	0
1168	133	0	2466	5913	3447	-4189	-490	4680	40	176	83	-302	205	192	0
1169	133	0	1424	5903	4479	-3663	-1527	5191	93	240	21	-294	172	415	0
1170	133	0	1024	5930	4906	-3477	-1941	5418	151	345	166	-176	223	461	0
1171	133	0	1238	5942	4704	-3590	-1733	5323	48	162	31	-184	102	194	0
1172	133	0	2246	5932	3686	-4089	-720	4809	128	27	228	77	102	-9	0
1173	133	0	3548	5940	2392	-4744	578	4166	161	-192	230	194	104	-294	0
1174	133	0	4501	5940	1439	-5220	1531	3689	97	-337	238	345	48	-374	0
1175	133	0	4887	5957	1070	-5422	1908	3513	5	-277	213	374	93	-450	0
1176	133	0	4645	5975	1330	-5310	1657	3652	114	-192	217	389	106	-302	0
1177	133	0	3849	5979	2130	-4914	859	4054	89	-3	219	323	120	-3	0
1178	133	0	2625	5971	3346	-4298	-360	4658	64	228	205	201	190	325	0
1179	133	0	1511	6000	4489	-3755	-1489	5244	15	339	155	188	201	452	0
1180	133	0	1038	5986	4948	-3512	-1955	5467	31	306	207	248	223	389	0
1181	133	0	1393	5998	4605	-3695	-1606	5301	73	197	269	382	162	211	0
1182	133	0	2435	6035	3600	-4235	-582	4817	100	7	232	601	46	15	0
1183	133	0	3797	6033	2236	-4915	780	4134	75	-159	351	731	89	-153	0
1184	133	0	4695	6058	1363	-5376	1666	3710	34	-360	366	847	17	-397	0
1185	133	0	5219	6078	859	-5648	2180	3468	87	-292	405	855	73	-289	0
1186	133	0	4880	6109	1229	-5494	1825	3669	19	-275	327	762	48	-244	0
1187	133	0	4138	6122	1984	-5130	1077	4053	110	46	310	647	124	73	0
1188	133	0	2784	6118	3334	-4451	-275	4726	93	176	246	436	155	339	0
1189	133	0	1733	6142	4409	-3937	-1338	5275	110	331	209	291	75	473	0
1190	133	0	1255	6159	4904	-3707	-1824	5531	1	364	211	112	145	471	0
1191	133	0	1587	6163	4576	-3875	-1494	5369	60	153	261	250	85	335	0
1192	133	0	2566	6180	3614	-4373	-524	4897	85	27	327	283	48	9	0
1193	133	0	3921	6227	2306	-5074	807	4266	71	-91	374	426	75	-265	0
1194	133	0	4865	6219	1354	-5542	1755	3786	-9	-322	355	415	9	-438	0
1195	133	0	5327	6250	923	-5788	2202	3586	-3	-252	343	434	108	-331	0
1196	133	0	5059	6273	1214	-5666	1922	3743	-21	-267	345	300	-83	-100	0
1197	133	0	4164	6299	2135	-5231	1014	4217	77	19	283	226	118	46	0
1198	133	0	2966	6312	3346	-4639	-190	4829	124	207	205	62	153	312	0
1199	133	0	1868	6320	4452	-4094	-1292	5386	60	310	157	9	188	452	0
1200	133	0	1422	6326	4904	-3874	-1741	5615	46	382	147	-69	190	473	0
1201	133	0	1702	6334	4632	-4018	-1465	5483	34	271	157	85	116	287	0
1202	133	0	2630	6345	3715	-4487	-542	5030	15	-9	201	188	116	7	0
1203	133	0	4049	6367	2318	-5208	865	4342	155	-232	161	426	65	-184	0
1204	133	0	4939	6361	1422	-5650	1758	3891	-7	-269	238	492	79	-343	0
1205	133	0	5352	6341	989	-5846	2181	3665	32	-411	267	550	-15	-349	0
1206	133	0	5055	6337	1282	-5696	1886	3809	-19	-244	168	481	-3	-215	0
1207	133	0	4210	6347	2137	-5278	1036	4242	139	-108	153	411	104	23	0
1208	133	0	2908	6351	3443	-4629	-267	4897	75	149	112	209	143	339	0
1209	133	0	1849	6326	4477	-4087	-1314	5401	-15	263	54	7	182	403	0
1210	133	0	1306	6336	5030	-3821	-1862	5683	60	316	120	104	203	426	0
1211	133	0	1601	6326	4725	-3963	-1562	5525	19	194	106	118	135	236	0
1212	133	0	2605	6314	3709	-4459	-552	5011	91	-40	164	197	85	-7	0
1213	133	0	3839	6320	2481	-5079	679	4400	131	-230	162	358	65	-228	0
1214	133	0	4780	6308	1528	-5544	1626	3918	147	-343	269	426	1	-265	0
1215	133	0	5214	6306	1092	-5760	2061	3699	32	-300	178	388	-40	-347	0
1216	133	0	4811	6291	1480	-5551	1665	3885	93	-306	223	225	1	-174	0
1217	133	0	3919	6299	2380	-5109	769	4339	104	-114	116	110	71	106	0
1218	133	0	2697	6270	3573	-4483	-438	4921	151	217	71	-29	215	362	0
1219	133	0	1529	6231	4702	-3880	-1586	5466	1	312	46	-162	248	506	0
1220	133	0	1089	6235	5146	-3662	-2028	5690	112	368	97	-172	244	490	0
1221	133	0	1321	6217	4896	-3769	-1787	5556	83	192	11	-73	250	327	0
1222	133	0	2287	6211	3924	-4249	-818	5067	89	27	79	81	172	27	0
1223	133	0	3629	6213	2584	-4921	522	4398	244	-186	238	265	219	-69	0
1224	133	0	4410	6198	1788	-5304	1311	3993	77	-424	112	291	97	-353	0
1225	133	0	4912	6159	1247	-5535	1832	3703	83	-388	168	376	67	-308	0
1226	133	0	4541	6151	1610	-5346	1465	3880	40	-261	48	273	118	-190	0
1227	133	0	3631	6112	2481	-4871	575	4296	85	-95	79	112	226	139	0
1228	133	0	2344	6095	3751	-4219	-703	4923	65	-11	40	-135	129	335	0
1229	133	0	1316	6074	4758	-3695	-1721	5416	91	322	31	-263	226	560	0
1230	133	0	739	6050	5311	-3394	-2286	5680	-21	267	-85	-380	106	426	0
1231	133	0	1131	6031	4900	-3581	-1884	5465	65	201	87	-310	164	399	0
1232	133	0	2031	6021	3990	-4026	-979	5005	-7	-25	42	-252	73	75	0
1233	133	0	3387	6015	2628	-4701	379	4321	50	-219	67	-27	7	-242	0
1234	133	0	4292	6014	1722	-5153	1285	3868	27	-355	77	-50	-116	-382	0
1235	133	0	4718	5996	1278	-5357	1720	3637	-25	-304	87	-93	-40	-300	0
1236	133	0	4420	5973	1553	-5196	1433	3763	0	-287	124	-164	-42	-149	0
1237	133	0	3533	5959	2426	-4746	553	4192	-15	-67	64	-356	-23	106	0
1238	133	0	2281	5949	3668	-4115	-693	4808	-17	168	0	-432	75	316	0
1239	133	0	1240	5946	4706	-3593	-1733	5326	-95	341	17	-531	7	422	0
1240	133	0	644	5940	5296	-3292	-2326	5618	-1	353	-36	-452	-38	426	0
1241	133	0	1075	5905	4830	-3490	-1877	5367	-62	223	-67	-438	-52	225	0
1242	133	0	2041	5901	3860	-3971	-909	4880	11	60	46	-244	15	15	0
1243	133	0	3422	5924	2502	-4673	460	4213	60	-232	91	-23	-145	-207	0
1244	133	0	4324	5922	1598	-5123	1363	3760	-91	-289	60	9	-166	-347	0
1245	133	0	4845	5917	1072	-5381	1886	3494	-46	-329	95	97	-166	-380	0
1246	133	0	4495	5926	1431	-5210	1532	3678	-87	-162	93	-5	-100	-180	0
1247	133	0	3655	5922	2267	-4788	694	4094	-29	-166	-23	-186	-112	9	0
1248	133	0	2443	5903	3460	-4173	-508	4681	-31	164	17	-273	-29	323	0
1249	133	0	1364	5891	4527	-3627	-1581	5209	-44	335	-100	-506	50	448	0
1250	133	0	912	5907	4995	-3409	-2041	5451	-38	318	-19	-529	29	473	0
1251	133	0	1259	5889	4630	-3574	-1685	5259	-29	190	-89	-457	-19	343	0
1252	133	0	2292	5913	3621	-4102	-664	4767	32	21	-15	-347	9	46	0
1253	133	0	3638	5913	2275	-4775	681	4094	31	-162	-15	-314	-79	-225	0
1254	133	0	4577	5903	1326	-5240	1625	3614	-3	-316	19	-347	-77	-372	0
1255	133	0	4953	5897	944	-5425	2004	3420	-54	-353	19	-521	-79	-335	0
1256	133	0	4772	5891	1119	-5331	1826	3505	-50	-178	19	-638	-3	-256	0
1257	133	0	3847	5895	2048	-4871	899	3971	19	-38	-58	-849	64	50	0
1258	133	0	2685	5913	3228	-4299	-271	4570	27	161	-110	-1132	77	304	0
1259	133	0	1618	5901	4283	-3759	-1332	5092	9	428	-147	-1200	194	455	0
1260	133	0	1174	5895	4721	-3534	-1773	5308	-46	283	-143	-1317	67	448	0
1261	133	0	1525	5915	4390	-3720	-1432	5152	-9	308	-106	-1162	151	341	0
1262	133	0	2493	5905	3412	-4199	-459	4658	50	83	-73	-1111	122	29	0
1263	133	0	3806	5899	2093	-4852	856	3996	110	-118	-7	-962	100	-215	0
1264	133	0	4684	5913	1229	-5298	1727	3571	11	-335	46	-923	-11	-292	0
1265	133	0	5224	5922	698	-5573	2263	3310	73	-263	60	-791	29	-292	0
1266	133	0	4815	5858	1043	-5336	1886	3450	91	-201	-1	-859	98	-205	0
1267	133	0	3902	5876	1974	-4889	964	3925	75	-3	-62	-923	190	29	0
1268	133	0	2683	5866	3183	-4274	-250	4524	110	242	-108	-954	180	320	0
1269	133	0	1521	5874	4353	-3697	-1416	5113	-17	337	-97	-1146	265	436	0
1270	133	0	1109	5852	4743	-3480	-1817	5297	114	382	-21	-985	236	500	0
1271	133	0	1319	5874	4555	-3596	-1618	5214	48	267	-108	-954	287	304	0
1272	133	0	2345	5866	3521	-4105	-588	4693	155	-17	-11	-760	164	-1	0
1273	133	0	3637	5862	2225	-4749	706	4043	38	-102	38	-556	168	-199	0
1274	133	0	4512	5860	1348	-5186	1582	3604	91	-382	60	-329	108	-446	0
1275	133	0	4982	5847	865	-5414	2058	3356	93	-322	114	-391	128	-428	0
1276	133	0	4578	5860	1282	-5219	1648	3571	83	-250	38	-422	174	-199	0
1277	133	0	3791	5851	2060	-4821	865	3955	133	-60	-29	-475	225	-42	0
1278	133	0	2483	5845	3362	-4164	-439	4603	112	176	-1	-574	273	306	0
1279	133	0	1417	5847	4430	-3632	-1506	5138	34	259	0	-704	289	426	0
1280	133	0	1021	5847	4826	-3434	-1902	5336	135	419	58	-704	325	411	0
1281	133	0	1224	5847	4623	-3535	-1699	5235	34	259	3	-582	250	277	0
1282	133	0	2313	5847	3534	-4080	-610	4690	102	17	98	-459	166	13	0
1283	133	0	3534	5858	2324	-4696	605	4091	79	-159	135	-250	172	-287	0
1284	133	0	4485	5841	1356	-5163	1564	3598	54	-339	137	-190	15	-411	0
1285	133	0	4984	5831	847	-5407	2068	3339	108	-256	164	-67	87	-384	0
1286	133	0	4605	5825	1220	-5215	1692	3522	73	-217	145	-93	62	-199	0
1287	133	0	3818	5810	1992	-4814	913	3901	31	-42	73	-197	166	-5	0
1288	133	0	2524	5808	3284	-4166	-380	4546	85	190	79	-267	176	306	0
1289	133	0	1476	5804	4328	-3640	-1426	5066	25	360	106	-411	203	417	0
1290	133	0	1055	5831	4776	-3443	-1860	5303	71	382	93	-420	155	419	0
1291	133	0	1345	5820	4475	-3582	-1565	5147	34	195	120	-325	112	269	0
1292	133	0	2405	5825	3420	-4115	-507	4622	118	149	162	-87	131	91	0
1293	133	0	3703	5835	2132	-4769	785	3983	110	-178	226	89	29	-213	0
1294	133	0	4676	5847	1171	-5261	1752	3509	-34	-197	203	155	-11	-325	0
1295	133	0	5091	5837	746	-5464	2172	3291	0	-219	199	176	3	-382	0
1296	133	0	4825	5839	1014	-5332	1905	3426	23	-225	242	137	-71	-116	0
1297	133	0	3935	5847	1912	-4891	1011	3879	38	-5	139	-5	-5	15	0
1298	133	0	2663	5854	3191	-4258	-264	4522	-17	226	116	-81	23	236	0
1299	133	0	1620	5880	4260	-3750	-1320	5070	21	386	133	-219	120	448	0
1300	133	0	1197	5897	4700	-3547	-1751	5298	-9	430	122	-203	128	455	0
1301	133	0	1496	5915	4419	-3705	-1461	5167	-44	380	145	-83	77	289	0
1302	133	0	2529	5918	3389	-4223	-430	4653	42	75	197	64	-62	83	0
1303	133	0	3825	5949	2124	-4887	850	4036	34	-97	234	283	-65	-168	0
1304	133	0	4772	5951	1179	-5361	1796	3565	9	-259	310	349	-32	-358	0
1305	133	0	5154	5953	799	-5553	2177	3376	-60	-322	277	298	-145	-386	0
1306	133	0	4875	5938	1063	-5406	1906	3500	-69	-184	230	285	-77	-211	0
1307	133	0	4084	5934	1850	-5009	1117	3892	93	31	256	230	34	114	0
1308	133	0	2687	5936	3249	-4311	-281	4592	-133	250	85	15	-1	275	0
1309	133	0	1725	5940	4215	-3832	-1245	5077	-17	409	209	-56	67	473	0
1310	133	0	1154	5918	4764	-3536	-1805	5341	-36	349	153	-58	114	463	0
1311	133	0	1496	5911	4415	-3703	-1459	5163	-7	219	180	40	65	289	0
1312	133	0	2471	5895	3424	-4183	-476	4659	13	135	256	164	65	46	0
1313	133	0	3779	5901	2122	-4840	828	4011	27	-64	256	358	-9	-217	0
1314	133	0	4728	5897	1169	-5312	1779	3533	0	-221	279	516	5	-341	0
1315	133	0	5120	5899	779	-5509	2170	3339	-71	-308	244	403	-25	-434	0
1316	133	0	4837	5884	1047	-5360	1895	3465	124	-197	267	467	56	-225	0
1317	133	0	3876	5880	2004	-4878	936	3942	62	-83	174	277	17	52	0
1318	133	0	2767	5843	3076	-4305	-154	4459	106	273	234	207	240	292	0
1319	133	0	1470	5821	4351	-3645	-1440	5086	-40	339	114	44	203	453	0
1320	133	0	1131	5810	4679	-3470	-1774	5244	85	347	131	31	176	424	0
1321	133	0	1407	5787	4380	-3597	-1486	5083	151	244	178	184	195	403	0
1322	133	0	2320	5788	3468	-4054	-574	4628	25	95	114	159	234	-54	0
1323	133	0	3696	5765	2069	-4730	813	3917	126	-67	244	320	203	-182	0
1324	133	0	4554	5752	1198	-5153	1678	3475	126	-279	263	426	199	-351	0
1325	133	0	4935	5701	766	-5318	2084	3233	46	-302	236	355	137	-345	0
1326	133	0	4611	5672	1061	-5141	1775	3366	149	-221	197	275	194	-221	0
1327	133	0	3777	5668	1891	-4722	943	3779	87	-15	178	106	256	52	0
1328	133	0	2506	5664	3158	-4085	-326	4411	128	225	56	52	252	285	0
1329	133	0	1386	5657	4271	-3521	-1442	4964	56	407	36	-79	335	488	0
1330	133	0	879	5655	4776	-3267	-1948	5215	52	417	54	-192	368	498	0
1331	133	0	1280	5645	4365	-3462	-1542	5005	129	271	100	-145	316	310	0
1332	133	0	2182	5662	3480	-3922	-649	4571	166	23	104	32	201	62	0
1333	133	0	3515	5637	2122	-4576	696	3879	137	-203	157	120	178	-205	0
1334	133	0	4501	5633	1132	-5067	1684	3382	120	-323	203	192	151	-310	0
1335	133	0	4920	5641	721	-5280	2099	3181	52	-341	258	168	135	-289	0
1336	133	0	4546	5622	1076	-5084	1735	3349	64	-225	197	67	129	-133	0
1337	133	0	3756	5620	1864	-4688	946	3742	192	-62	137	71	292	69	0
1338	133	0	2411	5608	3197	-4009	-393	4402	67	162	108	-131	283	306	0
1339	133	0	1348	5598	4250	-3473	-1451	4924	38	316	5	-205	232	473	0
1340	133	0	821	5581	4760	-3201	-1969	5170	52	353	71	-203	238	483	0
1341	133	0	1123	5594	4471	-3358	-1674	5032	42	184	40	-166	168	263	0
1342	133	0	2157	5583	3426	-3870	-634	4504	110	31	126	42	141	71	0
1343	133	0	3439	5598	2159	-4518	640	3878	102	-172	114	166	71	-273	0
1344	133	0	4377	5591	1214	-4984	1581	3402	27	-211	118	271	31	-391	0
1345	133	0	4809	5594	785	-5201	2012	3189	56	-291	225	304	23	-386	0
1346	133	0	4487	5616	1129	-5051	1679	3372	15	-261	126	178	-19	-279	0
1347	133	0	3585	5596	2011	-4590	787	3803	19	-67	159	81	0	139	0
1348	133	0	2433	5612	3179	-4022	-373	4395	38	129	83	-122	85	221	0
1349	133	0	1305	5604	4299	-3454	-1497	4951	-23	376	89	-174	83	475	0
1350	133	0	770	5594	4824	-3182	-2027	5209	-95	343	-7	-242	15	440	0
1351	133	0	1148	5534	4386	-3341	-1619	4960	15	283	60	-54	58	285	0
1352	133	0	2033	5474	3441	-3753	-704	4457	-50	3	137	-69	-102	29	0
1353	133	0	3364	5408	2044	-4386	660	3726	50	-199	139	194	-25	-259	0
1354	133	0	4263	5331	1068	-4797	1597	3199	-7	-335	141	281	-124	-347	0
1355	133	0	4738	5331	593	-5034	2072	2962	-9	-353	192	291	-203	-380	0
1356	133	0	4427	5331	904	-4879	1761	3117	-29	-190	221	230	-83	-137	0
1357	133	0	3544	5387	1843	-4465	850	3615	-19	-104	122	46	3	21	0
1358	133	0	2394	5509	3115	-3951	-360	4312	7	182	56	-60	-5	254	0
1359	133	0	1366	5676	4310	-3521	-1472	4993	1	302	29	-135	-1	486	0
1360	133	0	1032	5913	4881	-3472	-1924	5397	-116	413	36	-159	-31	440	0
1361	133	0	1539	6200	4661	-3869	-1561	5430	25	285	73	-38	15	335	0
1362	133	0	2603	6514	3911	-4558	-654	5212	5	29	106	100	-48	-13	0
1363	133	0	4188	6904	2716	-5546	736	4810	7	-147	161	265	-97	-184	0
1364	133	0	5304	7300	1996	-6302	1654	4648	-21	-372	143	343	-122	-323	0
1365	133	0	5950	7740	1790	-6845	2080	4765	-11	-331	281	380	-87	-256	0
1366	133	0	5964	8272	2308	-7118	1828	5290	-7	-277	155	232	-42	-242	0
1367	133	0	5384	8850	3466	-7117	959	6158	42	-40	139	194	54	85	0
1368	133	0	4332	9319	4987	-6825	-327	7153	-32	192	58	-73	-23	341	0
1369	133	0	3444	9632	6188	-6538	-1372	7910	64	366	48	-46	98	483	0
1370	133	0	2920	9785	6865	-6352	-1972	8325	-15	343	-19	-238	164	453	0
1371	133	0	3410	9709	6299	-6559	-1444	8004	87	325	36	-98	54	316	0
1372	133	0	4158	9500	5342	-6829	-592	7421	69	42	112	-73	110	81	1
1373	133	0	5425	9240	3815	-7332	805	6527	38	-209	143	62	15	-254	0
1374	133	0	6146	8871	2725	-7508	1710	5798	-7	-325	106	114	95	-296	0
1375	133	0	6313	8289	1976	-7301	2168	5132	34	-252	131	188	110	-304	0
1376	133	0	5758	7690	1932	-6724	1913	4811	-21	-240	100	-15	54	-161	0
1377	133	0	4557	7007	2450	-5782	1053	4728	89	-73	77	-71	120	120	0
1378	133	0	2944	6337	3393	-4640	-224	4865	-73	211	50	-339	159	292	0
1379	133	0	1619	5821	4202	-3720	-1291	5011	44	368	-1	-471	246	521	0
1380	133	0	947	5538	4591	-3242	-1822	5064	-1	314	15	-541	238	450	0
1381	132	0	1277	5424	4147	-3350	-1435	4785	81	207	7	-405	188	362	0
1382	132	0	2231	5391	3160	-3811	-464	4275	162	25	36	-304	180	19	0
1383	132	0	3573	5441	1868	-4507	852	3654	118	-147	93	-77	151	-184	0
1384	132	0	4470	5486	1016	-4978	1727	3251	-1	-358	98	-137	58	-304	0
1385	132	0	4984	5470	486	-5227	2249	2978	129	-304	137	-27	161	-351	0
1386	132	0	4613	5482	869	-5047	1872	3175	17	-215	15	-118	145	-188	0
1387	132	0	3789	5451	1662	-4620	1063	3556	155	-65	5	-168	197	93	0
1388	132	0	2553	5474	2921	-4013	-184	4197	110	157	3	-368	215	374	0
1389	132	0	1419	5461	4042	-3440	-1311	4751	85	302	23	-486	263	514	0
1390	132	0	947	5474	4527	-3210	-1790	5000	124	277	-25	-556	298	384	0
1391	132	0	1179	5472	4293	-3325	-1557	4882	56	153	-34	-475	246	242	0
1392	132	0	2206	5457	3251	-3831	-522	4354	108	42	-3	-234	166	-29	0
1393	132	0	3499	5464	1965	-4481	767	3714	89	-197	56	-91	97	-258	0
1394	132	0	4406	5449	1043	-4927	1681	3246	110	-374	77	25	19	-389	0
1395	132	0	4834	5439	605	-5136	2114	3022	118	-384	129	104	-27	-322	0
1396	132	0	4524	5408	884	-4966	1820	3146	11	-341	106	3	36	-281	0
1397	132	0	3680	5406	1726	-4543	977	3566	-19	-54	34	-122	98	-11	0
1398	132	0	2410	5397	2987	-3903	-288	4192	25	129	44	-246	168	238	0
1399	132	0	1356	5408	4052	-3382	-1348	4730	44	331	7	-310	100	419	0
1400	132	0	879	5408	4529	-3143	-1825	4968	114	279	0	-166	114	370	0
1401	132	0	1164	5402	4238	-3283	-1537	4820	-3	246	-9	-112	15	228	0
1402	132	0	2113	5430	3317	-3771	-602	4373	3	-9	13	3	-54	-23	0
1403	132	0	3504	5428	1924	-4466	790	3676	85	-209	149	238	-1	-242	0
1404	132	0	4454	5435	981	-4944	1736	3208	-50	-304	168	362	-75	-393	0
1405	132	0	4871	5437	566	-5154	2152	3001	7	-304	180	384	-36	-463	0
1406	132	0	4464	5428	964	-4946	1750	3196	-65	-337	110	370	-139	-273	0
1407	132	0	3709	5435	1726	-4572	991	3580	15	-89	81	322	-67	3	0
1408	132	0	2427	5439	3012	-3933	-292	4225	3	137	89	13	65	292	0
1409	132	0	1346	5447	4101	-3396	-1377	4774	21	209	9	-145	3	397	0
1410	132	0	916	5447	4531	-3181	-1807	4989	1	316	67	-108	62	403	0
1411	132	0	1244	5455	4211	-3349	-1483	4833	3	283	25	-31	69	242	0
1412	132	0	2214	5451	3237	-3832	-511	4344	31	31	120	67	38	19	0
1413	132	0	3498	5459	1961	-4478	768	3710	-31	-129	129	118	-42	-259	0
1414	132	0	4569	5484	915	-5026	1827	3199	27	-300	195	362	-15	-343	0
1415	132	0	4965	5484	519	-5224	2223	3001	-46	-312	188	273	-91	-337	0
1416	132	0	4638	5470	832	-5054	1903	3151	-17	-195	182	215	-32	-135	0
1417	132	0	3810	5490	1680	-4650	1065	3585	17	-56	139	17	91	38	0
1418	132	0	2555	5490	2935	-4022	-190	4212	-34	217	104	-110	100	376	0
1419	132	0	1448	5527	4079	-3487	-1315	4803	-42	318	3	-207	108	496	0
1420	132	0	1059	5546	4487	-3302	-1714	5016	38	364	54	-250	143	529	0
1421	132	0	1342	5534	4192	-3438	-1425	4863	46	347	102	-129	232	323	0
1422	132	0	2353	5565	3212	-3959	-429	4388	9	114	118	54	133	89	0
1423	132	0	3711	5577	1866	-4644	922	3721	40	-64	215	285	91	-153	0
1424	132	0	4677	5577	900	-5127	1888	3238	62	-351	277	397	85	-294	0
1425	132	0	5060	5589	529	-5324	2265	3059	60	-325	225	419	19	-316	0
1426	132	0	4848	5608	760	-5228	2044	3184	50	-240	236	343	195	-174	0
1427	132	0	3960	5612	1652	-4786	1154	3632	44	25	126	287	207	120	0
1428	132	0	2693	5639	2946	-4166	-126	4292	77	190	106	42	168	331	0
1429	132	0	1696	5674	3978	-3685	-1141	4826	75	440	81	32	267	500	0
1430	132	0	1152	5678	4526	-3415	-1687	5102	13	331	36	-141	221	500	0
1431	132	0	1524	5691	4167	-3607	-1321	4929	54	232	180	-75	230	413	0
1432	132	0	2421	5715	3294	-4068	-436	4504	17	-3	128	-54	166	83	0
1433	132	0	3839	5732	1893	-4785	973	3812	135	-240	207	118	126	-155	0
1434	132	0	4726	5761	1035	-5243	1845	3398	65	-271	221	25	161	-287	0
1435	132	0	5186	5775	589	-5480	2298	3182	60	-302	250	-64	122	-273	0
1436	132	0	4906	5788	882	-5347	2012	3335	71	-180	106	-180	192	-180	0
1437	132	0	3943	5787	1844	-4865	1049	3815	102	-69	85	-430	168	40	0
1438	132	0	2707	5814	3107	-4260	-200	4460	98	141	31	-539	254	333	0
1439	132	0	1722	5854	4132	-3788	-1205	4993	147	366	65	-673	281	496	0
1440	132	0	1156	5866	4710	-3511	-1777	5288	54	281	48	-671	223	504	0
1441	132	0	1512	5878	4366	-3695	-1427	5122	81	184	-38	-535	195	345	0
1442	132	0	2440	5897	3457	-4168	-508	4677	155	42	69	-397	180	58	0
1443	132	0	3826	5913	2087	-4869	869	4000	89	-240	67	-190	139	-277	0
1444	132	0	4763	5936	1173	-5349	1795	3554	124	-329	98	21	110	-411	0
1445	132	0	5145	5932	787	-5538	2179	3359	-19	-395	9	44	15	-403	0
1446	132	0	4863	5961	1098	-5412	1882	3529	182	-308	97	133	38	-178	0
1447	132	0	4076	5967	1891	-5021	1092	3929	120	-100	32	-11	166	-71	0
1448	132	0	2745	5973	3228	-4359	-241	4600	46	128	-62	-157	192	300	0
1449	132	0	1659	5959	4300	-3809	-1320	5129	143	244	-44	-135	199	426	0
1450	132	0	1141	5961	4820	-3551	-1839	5390	-15	287	-23	-110	106	444	0
1451	132	0	1458	5949	4491	-3703	-1516	5220	36	110	83	44	182	287	0
1452	132	0	2478	5944	3466	-4211	-494	4705	91	31	133	259	69	13	0
1453	132	0	3742	5934	2192	-4838	775	4063	128	-275	32	399	-7	-215	0
1454	132	0	4656	5949	1293	-5302	1681	3621	7	-345	48	477	-31	-366	0
1455	132	0	5071	5955	884	-5513	2093	3419	44	-370	180	535	21	-395	0
1456	132	0	4677	5957	1280	-5317	1698	3618	-1	-312	100	411	3	-211	0
1457	132	0	3924	5953	2029	-4938	947	3991	54	-81	91	226	23	25	0
1458	132	0	2537	5932	3395	-4234	-429	4663	27	133	93	98	44	401	0
1459	132	0	1513	5920	4407	-3716	-1447	5163	17	203	137	-40	40	434	0
1460	132	0	1015	5882	4867	-3448	-1926	5374	64	312	120	-75	131	537	0
1461	132	0	1257	5870	4613	-3563	-1678	5241	-42	149	38	9	102	283	0
1462	132	0	2336	5868	3532	-4102	-598	4700	89	50	97	151	65	102	0
1463	132	0	3546	5858	2312	-4702	617	4085	-3	-172	221	318	58	-108	0
1464	132	0	4485	5835	1350	-5160	1567	3592	-93	-258	133	304	3	-364	0
1465	132	0	4960	5825	865	-5392	2047	3345	1	-302	149	386	13	-306	0
1466	132	0	4598	5804	1206	-5201	1696	3505	27	-205	226	279	120	-110	0
1467	132	0	3696	5787	2091	-4741	802	3939	11	-69	9	114	11	151	0
1468	132	0	2439	5779	3340	-4109	-450	4559	-29	265	85	-157	180	417	0
1469	132	0	1311	5765	4454	-3538	-1571	5109	-62	409	-25	-335	95	609	0
1470	132	0	848	5748	4900	-3298	-2026	5324	15	399	40	-411	133	550	0
1471	132	0	1102	5717	4615	-3409	-1756	5166	-64	281	-21	-457	60	325	0
1472	132	0	2037	5686	3649	-3861	-806	4667	-65	-11	1	-393	-32	31	0
1473	132	0	3362	5666	2304	-4514	529	3985	-40	-139	114	-263	-67	-149	0
1474	132	0	4261	5657	1396	-4959	1432	3526	-40	-323	137	-341	-106	-312	0
1475	132	0	4626	5660	1034	-5143	1796	3347	-71	-362	50	-320	-126	-485	0
1476	132	0	4396	5622	1226	-5009	1585	3424	3	-192	219	-558	-19	-162	0
1477	132	0	3359	5593	2234	-4476	562	3913	-36	-69	0	-739	-38	3	0
1478	132	0	2190	5567	3377	-3878	-593	4472	-25	161	-17	-921	-11	296	0
1479	132	0	1069	5554	4485	-3311	-1708	5019	-44	349	27	-1045	83	409	0
1480	132	0	650	5546	4896	-3098	-2123	5221	-46	388	21	-1039	131	440	0
1481	132	0	956	5536	4580	-3246	-1812	5058	-52	248	-15	-942	-36	258	0
1482	132	0	1874	5532	3658	-3703	-892	4595	-29	19	27	-686	-36	-17	0
1483	132	0	3234	5534	2300	-4384	467	3917	52	-209	83	-535	-19	-281	0
1484	132	0	4149	5536	1387	-4842	1381	3461	-7	-265	139	-450	-71	-355	0
1485	132	0	4598	5529	931	-5063	1833	3230	17	-252	159	-368	-36	-351	0
1486	132	0	4258	5515	1257	-4886	1500	3386	48	-199	58	-341	-29	-254	0
1487	132	0	3377	5501	2124	-4439	626	3812	-21	-42	13	-492	19	-1	0
1488	132	0	2160	5492	3332	-3826	-586	4412	19	289	56	-614	197	281	0
1489	132	0	1077	5496	4419	-3286	-1671	4957	21	279	-62	-642	133	388	0
1490	132	0	702	5476	4774	-3089	-2036	5125	36	368	-44	-603	226	355	0
1491	132	0	965	5461	4496	-3213	-1765	4978	17	186	-118	-486	197	337	0
1492	132	0	1964	5461	3497	-3712	-766	4479	-1	89	-3	-535	149	7	0
1493	132	0	3308	5480	2172	-4394	568	3826	164	-201	-11	-300	168	-254	0
1494	132	0	4332	5497	1165	-4914	1583	3331	164	-356	56	-304	147	-323	0
1495	132	0	4780	5499	719	-5139	2030	3109	108	-366	77	-269	195	-341	0
1496	132	0	4474	5494	1020	-4984	1727	3257	168	-273	19	-508	172	-166	0
1497	132	0	3656	5499	1843	-4577	906	3671	161	40	38	-597	226	170	0
1498	132	0	2421	5517	3096	-3969	-337	4306	122	188	13	-935	281	345	0
1499	132	0	1313	5499	4186	-3406	-1436	4842	166	333	-116	-1146	306	481	0
1500	132	0	865	5488	4623	-3176	-1879	5055	97	397	-102	-1249	263	419	0
1501	132	0	1171	5499	4328	-3335	-1578	4913	44	271	-27	-1183	279	407	0
1502	132	0	2202	5490	3288	-3846	-543	4389	91	54	-52	-1146	186	-11	0
1503	132	0	3455	5490	2035	-4472	710	3762	124	-124	-67	-975	180	-265	0
1504	132	0	4474	5513	1039	-4993	1717	3276	141	-217	-11	-857	128	-364	0
1505	132	0	4827	5492	665	-5159	2081	3078	27	-291	-3	-902	137	-504	0
1506	132	0	4532	5482	950	-5007	1791	3216	40	-226	7	-902	155	-250	0
1507	132	0	3701	5464	1763	-4582	969	3613	81	-23	36	-997	172	83	0
1508	132	0	2399	5464	3065	-3931	-333	4264	85	192	-77	-1022	302	259	0
1509	132	0	1374	5463	4089	-3418	-1357	4776	64	374	-1	-1045	306	514	0
1510	132	0	836	5484	4648	-3160	-1906	5066	44	368	-60	-985	269	382	0
1511	132	0	1197	5484	4287	-3340	-1545	4885	114	314	42	-750	234	277	0
1512	132	0	2139	5497	3358	-3818	-609	4427	75	102	29	-490	182	106	0
1513	132	0	3486	5488	2002	-4487	742	3745	124	-151	95	-294	143	-223	0
1514	132	0	4415	5497	1082	-4956	1666	3289	100	-296	159	-149	110	-306	0
1515	132	0	4866	5484	618	-5175	2124	3051	79	-285	149	19	48	-316	0
1516	132	0	4520	5478	958	-4999	1781	3218	98	-234	95	13	34	-141	0
1517	132	0	3654	5464	1810	-4559	922	3637	118	-32	75	-77	188	42	0
1518	132	0	2326	5439	3113	-3882	-393	4276	67	124	108	-327	223	302	0
1519	132	0	1294	5445	4151	-3369	-1428	4798	65	366	77	-153	190	463	0
1520	132	0	774	5426	4652	-3100	-1939	5039	91	395	50	-215	226	486	0
1521	132	0	1051	5435	4384	-3243	-1666	4909	46	261	89	-118	129	329	0
1522	132	0	2052	5443	3391	-3747	-669	4417	73	118	223	133	104	93	0
1523	132	0	3364	5447	2083	-4405	640	3765	81	-188	211	364	-42	-207	0
1524	132	0	4290	5459	1169	-4874	1560	3314	54	-325	312	424	-104	-322	0
1525	132	0	4773	5455	682	-5114	2045	3068	1	-275	246	366	-7	-329	0
1526	132	0	4446	5447	1001	-4946	1722	3224	62	-126	294	351	106	-106	0
1527	132	0	3505	5433	1928	-4469	788	3680	9	-67	228	209	27	44	0
1528	132	0	2361	5424	3063	-3892	-351	4243	104	296	228	67	141	351	0
1529	132	0	1173	5441	4268	-3307	-1547	4854	64	382	192	91	128	537	0
1530	132	0	698	5418	4720	-3058	-2011	5069	-27	384	87	-1	83	467	0
1531	132	0	1092	5420	4328	-3256	-1618	4874	21	296	139	159	126	314	0
1532	132	0	1966	5430	3464	-3698	-749	4447	40	112	184	279	108	13	0
1533	132	0	3316	5426	2110	-4371	603	3768	19	-197	230	374	-81	-221	0
1534	132	0	4287	5435	1148	-4861	1569	3291	60	-217	304	516	9	-306	0
1535	132	0	4708	5435	727	-5071	1990	3081	42	-345	281	498	-42	-308	0
1536	132	0	4437	5420	983	-4928	1727	3201	21	-203	248	496	56	-209	0
1537	132	0	3554	5424	1870	-4489	842	3647	69	-13	180	347	-7	126	0
1538	132	0	2309	5420	3111	-3864	-401	4265	36	296	180	238	60	364	0
1539	132	0	1127	5424	4297	-3275	-1585	4860	-1	333	118	98	71	401	0
1540	132	0	712	5430	4718	-3071	-2003	5074	0	368	133	108	32	516	0
1541	132	0	1070	5433	4363	-3251	-1646	4898	11	285	128	162	157	279	0
1542	132	0	2040	5466	3426	-3753	-693	4446	75	62	122	355	79	15	0
1543	132	0	3451	5470	2019	-4460	716	3744	100	-186	240	492	54	-205	0
1544	132	0	4346	5523	1177	-4934	1584	3350	-5	-329	240	570	-67	-312	0
1545	132	0	4957	5540	583	-5248	2187	3061	89	-327	269	545	15	-331	0
1546	132	0	4572	5542	970	-5057	1801	3256	13	-168	149	477	67	-102	0
1547	132	0	3711	5552	1841	-4631	935	3696	110	-83	100	364	58	-3	0
1548	132	0	2411	5515	3104	-3963	-346	4309	77	161	60	221	124	384	0
1549	132	0	1383	5513	4130	-3448	-1373	4821	40	259	29	-77	114	461	0
1550	132	0	871	5525	4654	-3198	-1891	5089	32	353	97	-73	195	492	0
1551	132	0	1217	5519	4302	-3368	-1542	4910	54	219	67	-58	197	308	0
1552	132	0	2200	5513	3313	-3856	-556	4413	104	58	100	98	162	29	0
1553	132	0	3549	5529	1980	-4539	784	3754	71	-205	106	261	122	-252	0
1554	132	0	4434	5501	1067	-4967	1683	3284	42	-382	159	246	60	-329	0
1555	132	0	4918	5492	574	-5205	2172	3033	17	-329	186	258	85	-393	0
1556	132	0	4535	5437	902	-4986	1816	3169	75	-261	126	157	116	-188	0
1557	132	0	3715	5439	1724	-4577	995	3581	83	-60	52	-46	174	108	0
1558	132	0	2437	5420	2983	-3928	-273	4201	56	178	62	-188	349	294	0
1559	132	0	1323	5437	4114	-3380	-1395	4775	42	322	-5	-335	250	471	0
1560	132	0	877	5428	4551	-3152	-1837	4989	75	325	9	-304	256	564	0
1561	132	0	1232	5414	4182	-3323	-1475	4798	122	190	44	-281	254	308	0
1562	132	0	2184	5410	3226	-3797	-521	4318	174	64	126	-166	252	81	0
1563	132	0	3451	5410	1959	-4430	746	3684	122	-192	143	-87	170	-195	0
1564	132	0	4453	5399	946	-4926	1753	3172	102	-271	108	56	207	-312	0
1565	132	0	4813	5379	566	-5096	2123	2972	56	-302	170	-7	81	-331	0
1566	132	0	4441	5381	940	-4911	1750	3160	135	-329	120	-15	60	-126	0
1567	132	0	3578	5335	1757	-4456	910	3546	91	-73	83	-143	151	50	0
1568	132	0	2303	5319	3016	-3811	-356	4167	95	234	89	-294	285	277	0
1569	132	0	1180	5269	4089	-3224	-1454	4679	85	368	11	-347	172	564	0
1570	132	0	732	5261	4529	-2996	-1898	4895	50	397	-1	-419	223	560	0
1571	132	0	1030	5222	4192	-3126	-1581	4707	69	242	97	-308	215	335	0
1572	132	0	2042	5239	3197	-3640	-577	4218	108	137	141	-69	133	91	0
1573	132	0	3261	5239	1978	-4250	641	3608	137	-147	137	104	143	-174	0
1574	132	0	4279	5249	970	-4764	1654	3109	34	-316	203	151	40	-409	0
1575	132	0	4676	5265	589	-4970	2043	2927	44	-314	172	217	77	-310	0
1576	132	0	4361	5230	869	-4795	1746	3049	-5	-242	81	201	-9	-244	0
1577	132	0	3545	5230	1685	-4387	930	3457	133	-81	143	104	67	67	0
1578	132	0	2191	5201	3010	-3696	-409	4105	25	170	118	-91	153	329	0
1579	132	0	1141	5201	4060	-3171	-1459	4630	-11	360	85	-110	190	516	0
1580	132	0	656	5220	4564	-2938	-1954	4892	-44	343	11	-141	48	475	0
1581	132	0	947	5201	4254	-3074	-1653	4727	31	254	131	44	143	360	0
1582	132	0	1963	5206	3243	-3584	-640	4224	25	40	118	97	17	46	0
1583	132	0	3250	5201	1951	-4225	649	3576	58	-190	219	372	-7	-184	0
1584	132	0	4210	5170	960	-4690	1625	3065	-54	-277	199	327	-104	-310	0
1585	132	0	4636	5179	543	-4907	2046	2861	-27	-322	172	294	-83	-399	0
1586	132	0	4305	5185	880	-4745	1712	3032	-7	-219	258	283	-13	-213	0
1587	132	0	3457	5195	1738	-4326	859	3466	44	-95	91	217	-23	7	0
1588	132	0	2218	5203	2985	-3710	-383	4094	69	201	87	112	46	271	0
1589	132	0	1123	5197	4074	-3160	-1475	4635	-31	267	77	-79	77	388	0
1590	132	0	605	5160	4555	-2882	-1975	4857	-77	343	64	-67	36	397	0
1591	132	0	947	5172	4225	-3059	-1639	4698	-29	221	85	23	5	333	0
1592	132	0	1952	5191	3239	-3571	-643	4215	52	60	114	201	-1	-19	0
1593	132	0	3329	5164	1835	-4246	747	3499	-9	-159	205	248	-11	-283	0
1594	132	0	4200	5090	890	-4645	1655	2990	11	-322	269	306	-32	-384	0
1595	132	0	4522	5030	508	-4776	2007	2769	-71	-405	38	291	-129	-490	0
1596	132	0	4299	4956	657	-4627	1821	2806	5	-147	139	312	-13	-192	0
1597	132	0	3273	4925	1652	-4099	810	3288	-69	-65	62	155	-19	32	0
1598	132	0	2147	4919	2772	-3533	-312	3845	9	168	71	0	25	246	0
1599	132	0	1001	4952	3951	-2976	-1475	4451	38	273	21	-48	116	432	0
1600	132	0	625	5059	4434	-2842	-1904	4746	9	343	-48	-75	50	399	0
1601	132	0	984	5201	4217	-3092	-1616	4709	1	194	56	-64	102	292	0
1602	132	0	2043	5420	3377	-3731	-667	4398	38	60	116	143	73	15	0
1603	132	0	3535	5672	2137	-4603	699	3904	81	-153	106	252	52	-356	0
1604	132	0	4567	5971	1404	-5269	1581	3687	7	-351	162	258	-1	-463	0
1605	132	0	5153	6332	1179	-5742	1987	3755	0	-300	182	294	9	-407	0
1606	132	0	5028	6696	1668	-5862	1680	4182	17	-261	98	190	54	-221	0
1607	132	0	4451	7102	2651	-5776	900	4876	67	-52	131	100	137	58	0
1608	132	0	3372	7587	4215	-5479	-421	5901	108	184	97	-79	174	302	0
1609	132	0	2617	8159	5542	-5388	-1462	6850	64	370	-3	-273	228	457	0
1610	132	0	2393	8698	6305	-5545	-1956	7501	102	275	31	-230	194	366	0
1611	132	0	2883	9106	6223	-5994	-1670	7664	91	162	87	-104	147	333	0
1612	132	0	4070	9399	5329	-6734	-629	7364	159	-44	166	11	155	44	0
1613	132	0	5383	9383	4000	-7383	691	6691	62	-252	100	112	98	-308	0
1614	132	0	6210	9178	2968	-7694	1621	6073	67	-325	184	289	67	-323	0
1615	132	0	6501	8939	2438	-7720	2031	5688	-25	-370	135	122	69	-401	1
1616	132	0	6127	8594	2467	-7360	1830	5530	104	-201	155	197	120	-126	0
1617	132	0	4918	8124	3206	-6521	856	5665	19	-102	91	-67	205	15	0
1618	132	0	3443	7441	3998	-5442	-277	5719	54	188	-17	-182	215	298	0
1619	132	0	1979	6817	4838	-4398	-1429	5827	52	304	52	-411	252	527	0
1620	132	0	1077	6109	5032	-3593	-1977	5570	11	306	-32	-415	190	475	0
1621	131	0	1245	5534	4289	-3389	-1522	4911	42	283	85	-320	238	327	0
1622	131	0	2027	5228	3201	-3627	-587	4214	32	58	112	-182	124	135	0
1623	131	0	3236	5082	1846	-4159	695	3464	-23	-188	91	-129	126	-283	0
1624	131	0	4196	5061	865	-4628	1665	2963	1	-320	151	58	17	-337	0
1625	131	0	4569	5071	502	-4820	2033	2786	-27	-285	118	-23	97	-399	0
1626	131	0	4307	5092	785	-4699	1761	2938	81	-205	62	-64	91	-159	0
1627	131	0	3482	5082	1600	-4282	941	3341	42	-58	64	-240	48	73	0
1628	131	0	2188	5063	2875	-3625	-343	3969	102	190	40	-306	174	333	0
1629	131	0	1045	5080	4035	-3062	-1495	4557	7	318	-64	-486	126	448	0
1630	131	0	646	5069	4423	-2857	-1888	4746	139	415	9	-417	230	481	0
1631	131	0	889	5071	4182	-2980	-1646	4626	-48	225	3	-430	62	312	0
1632	131	0	1922	5084	3162	-3503	-620	4123	95	62	83	-226	77	67	0
1633	131	0	3133	5073	1940	-4103	596	3506	42	-215	141	-97	-1	-261	0
1634	131	0	4100	5044	944	-4572	1578	2994	-27	-331	141	-32	-29	-384	0
1635	131	0	4502	5012	510	-4757	1996	2761	0	-341	83	79	-100	-341	0
1636	131	0	4162	5011	849	-4586	1656	2930	-9	-259	65	42	-56	-188	0
1637	131	0	3284	5014	1730	-4149	777	3372	-29	-116	60	-166	-56	67	0
1638	131	0	2048	5012	2964	-3530	-458	3988	7	199	-25	-246	52	310	0
1639	131	0	949	5007	4058	-2978	-1554	4532	31	275	-36	-223	27	378	0
1640	131	0	480	5011	4531	-2745	-2025	4771	-15	285	0	-277	19	444	0
1641	131	0	805	4991	4186	-2898	-1690	4588	-29	225	1	-153	34	298	0
1642	131	0	1773	4993	3220	-3383	-723	4106	42	-31	21	21	-122	32	0
1643	131	0	3102	5016	1914	-4059	594	3465	-48	-217	93	108	-87	-269	0
1644	131	0	4002	5022	1020	-4512	1491	3021	-36	-368	108	143	-40	-399	0
1645	131	0	4517	5036	519	-4776	1999	2777	-23	-384	81	256	-159	-378	0
1646	131	0	4153	5024	871	-4588	1641	2947	23	-226	151	252	-67	-126	0
1647	131	0	3291	5009	1718	-4150	786	3363	-13	-95	-15	151	-102	-23	0
1648	131	0	2033	4991	2958	-3512	-462	3974	29	151	19	60	62	294	0
1649	131	0	968	5001	4033	-2984	-1532	4517	-87	320	21	-143	0	452	0
1650	131	0	453	5012	4559	-2732	-2053	4785	-60	323	-13	-153	29	432	0
1651	131	0	795	5018	4223	-2906	-1714	4620	-46	226	5	-31	81	258	0
1652	131	0	1763	5051	3288	-3407	-762	4169	11	-19	15	-1	-3	-11	0
1653	131	0	3135	5045	1910	-4090	612	3477	11	-217	108	104	-29	-207	0
1654	131	0	4006	5049	1043	-4527	1481	3046	-54	-388	42	124	-67	-463	0
1655	131	0	4599	5082	483	-4840	2058	2782	-29	-356	91	102	-69	-368	0
1656	131	0	4167	5076	909	-4621	1629	2992	40	-232	27	0	-32	-168	0
1657	131	0	3428	5123	1695	-4275	866	3409	71	-108	62	-205	50	-7	0
1658	131	0	2134	5117	2983	-3625	-424	4050	-31	176	-21	-312	133	318	0
1659	131	0	1043	5111	4068	-3077	-1512	4589	11	310	-60	-490	151	434	0
1660	131	0	713	5109	4396	-2911	-1841	4752	98	419	7	-420	168	521	0
1661	131	0	919	5115	4196	-3017	-1638	4655	17	217	0	-436	205	341	0
1662	131	0	1980	5111	3131	-3545	-575	4121	128	-1	44	-281	122	62	0
1663	131	0	3319	5144	1825	-4231	747	3484	128	-192	98	-159	157	-215	0
1664	131	0	4220	5141	921	-4680	1649	3031	52	-292	100	-83	104	-329	0
1665	131	0	4742	5168	426	-4955	2158	2797	3	-226	85	71	56	-291	0
1666	131	0	4336	5152	816	-4744	1760	2984	75	-180	85	-25	137	-147	0
1667	131	0	3539	5158	1619	-4348	960	3388	60	-69	95	-159	186	69	0
1668	131	0	2357	5191	2834	-3774	-238	4012	151	322	116	-209	308	424	0
1669	131	0	1214	5208	3994	-3211	-1390	4601	108	362	75	-300	279	500	0
1670	131	0	689	5216	4527	-2952	-1919	4871	9	343	-15	-364	232	483	0
1671	131	0	1129	5243	4114	-3186	-1492	4678	133	304	106	-223	273	364	0
1672	131	0	2033	5257	3224	-3645	-595	4240	151	54	141	-62	261	87	0
1673	131	0	3338	5270	1932	-4304	703	3601	141	-197	114	-36	135	-213	0
1674	131	0	4361	5288	927	-4824	1717	3107	93	-259	258	-65	182	-273	0
1675	131	0	4695	5323	628	-5009	2033	2975	0	-287	118	-73	157	-349	0
1676	131	0	4431	5348	917	-4889	1757	3132	67	-226	106	-149	164	-211	0
1677	131	0	3471	5352	1881	-4411	795	3616	83	-75	98	-391	164	79	0
1678	131	0	2357	5346	2989	-3851	-316	4167	147	259	56	-549	329	333	0
1679	131	0	1224	5391	4167	-3307	-1471	4779	38	343	-7	-774	256	504	0
1680	131	0	829	5395	4566	-3112	-1868	4980	91	370	108	-760	294	403	0
1681	131	0	1007	5428	4421	-3217	-1707	4924	67	184	0	-708	267	254	0
1682	131	0	2177	5455	3278	-3816	-550	4366	143	23	110	-533	128	81	0
1683	131	0	3287	5459	2172	-4373	557	3815	29	-162	48	-356	104	-289	0
1684	131	0	4357	5476	1119	-4916	1619	3297	97	-339	106	-294	-19	-485	0
1685	131	0	4753	5480	727	-5116	2013	3103	21	-259	129	-83	56	-339	0
1686	131	0	4368	5499	1131	-4933	1618	3315	-64	-263	46	-199	-91	-279	0
1687	131	0	3655	5519	1864	-4587	895	3691	36	11	7	-120	1	34	0
1688	131	0	2361	5517	3156	-3939	-397	4336	23	236	25	-244	110	291	0
1689	131	0	1236	5517	4281	-3376	-1522	4899	-60	269	-56	-399	58	246	0
1690	131	0	797	5513	4716	-3155	-1959	5114	44	316	-50	-306	75	349	0
1691	131	0	1076	5534	4458	-3305	-1691	4996	-56	254	23	-192	38	190	0
1692	131	0	2111	5509	3398	-3810	-643	4453	34	-118	62	54	-64	-112	0
1693	131	0	3457	5534	2077	-4495	690	3805	-31	-215	161	279	-100	-291	0
1694	131	0	4337	5561	1224	-4949	1556	3392	-38	-467	194	378	-164	-455	0
1695	131	0	4790	5529	739	-5159	2025	3134	-58	-448	126	415	-114	-512	0
1696	131	0	4484	5494	1010	-4989	1737	3252	48	-306	178	473	-98	-271	0
1697	131	0	3593	5488	1895	-4540	849	3691	56	-83	149	327	-60	-23	0
1698	131	0	2272	5488	3216	-3880	-472	4352	17	124	143	259	-56	281	0
1699	131	0	1255	5472	4217	-3363	-1481	4844	-73	269	73	116	-9	358	0
1700	131	0	730	5457	4727	-3093	-1998	5092	44	349	112	135	135	453	0
1701	131	0	1055	5451	4396	-3253	-1670	4923	46	223	118	161	-11	263	0
1702	131	0	1971	5430	3459	-3700	-744	4444	85	65	168	459	1	-5	0
1703	131	0	3275	5459	2184	-4367	545	3821	48	-195	219	537	-106	-281	0
1704	131	0	4268	5463	1195	-4865	1536	3329	58	-277	213	665	-32	-450	0
1705	131	0	4588	5424	836	-5006	1876	3130	-3	-294	244	729	-60	-353	0
1706	131	0	4330	5375	1045	-4852	1642	3210	-15	-164	219	589	-5	-244	0
1707	131	0	3453	5367	1914	-4410	769	3640	64	52	252	502	64	79	0
1708	131	0	2072	5364	3292	-3718	-610	4328	19	190	116	226	129	294	0
1709	131	0	1007	5354	4347	-3180	-1670	4850	27	351	100	159	118	422	0
1710	131	0	479	5340	4861	-2909	-2191	5100	9	403	54	102	56	529	0
1711	131	0	896	5313	4417	-3104	-1760	4865	29	292	129	118	124	353	0
1712	131	0	1829	5319	3490	-3574	-830	4404	56	65	129	126	38	29	0
1713	131	0	3118	5255	2137	-4186	490	3696	46	-95	118	261	13	-254	0
1714	131	0	4020	5251	1231	-4635	1394	3241	29	-277	126	263	5	-382	0
1715	131	0	4466	5255	789	-4860	1838	3022	-71	-296	162	147	-36	-436	0
1716	131	0	4147	5245	1098	-4696	1524	3171	31	-147	135	139	13	-207	0
1717	131	0	3290	5214	1924	-4252	683	3569	73	-60	147	-143	60	-9	0
1718	131	0	1963	5175	3212	-3569	-624	4193	-32	221	87	-382	102	252	0
1719	131	0	805	5168	4363	-2986	-1779	4765	-17	327	36	-578	126	405	0
1720	131	0	446	5158	4712	-2802	-2133	4935	31	455	58	-531	128	378	0
1721	131	0	673	5135	4462	-2904	-1894	4798	29	244	87	-519	126	240	0
1722	131	0	1682	5121	3439	-3401	-878	4280	29	77	79	-413	81	-81	0
1723	131	0	2946	5144	2198	-4045	374	3671	21	-128	221	-217	75	-353	0
1724	131	0	3855	5135	1280	-4495	1287	3207	-56	-327	110	-159	-85	-564	0
1725	131	0	4406	5141	735	-4773	1835	2938	36	-258	273	-118	-7	-407	0
1726	131	0	4009	5108	1099	-4558	1455	3103	65	-176	133	-149	50	-250	0
1727	131	0	3143	5086	1943	-4114	600	3514	42	-34	131	-318	19	-31	0
1728	131	0	1938	5084	3146	-3511	-604	4115	98	186	124	-368	164	265	0
1729	131	0	793	5059	4266	-2926	-1736	4662	1	358	42	-461	172	393	0
1730	131	0	349	5080	4731	-2714	-2191	4905	21	345	-34	-521	211	411	0
1731	131	0	739	5096	4357	-2917	-1809	4726	75	261	122	-356	161	341	0
1732	131	0	1757	5084	3327	-3420	-785	4205	64	89	58	-306	153	-44	0
1733	131	0	3081	5086	2005	-4083	538	3545	128	-104	122	-129	201	-248	0
1734	131	0	3961	5084	1123	-4522	1419	3103	19	-368	131	-116	7	-372	0
1735	131	0	4512	5111	599	-4811	1956	2855	34	-331	147	-83	31	-378	0
1736	131	0	4124	5076	952	-4600	1586	3014	73	-254	112	-271	91	-180	0
1737	131	0	3293	5073	1780	-4183	756	3426	69	-54	106	-413	157	69	0
1738	131	0	2027	5061	3034	-3544	-503	4047	56	192	-40	-711	209	223	0
1739	131	0	1028	5053	4025	-3040	-1498	4539	71	366	11	-777	269	502	0
1740	131	0	524	5063	4539	-2793	-2007	4801	122	331	-50	-783	219	378	0
1741	131	0	879	5071	4192	-2975	-1656	4631	122	267	34	-785	219	271	0
1742	131	0	1883	5076	3193	-3479	-655	4134	91	85	65	-756	192	-1	0
1743	131	0	3216	5086	1870	-4151	673	3478	104	-157	139	-642	126	-205	0
1744	131	0	4187	5098	911	-4642	1638	3004	83	-242	97	-552	98	-417	0
1745	131	0	4551	5084	533	-4817	2009	2808	40	-327	98	-541	114	-389	0
1746	131	0	4221	5090	869	-4655	1676	2979	3	-166	87	-539	145	-226	0
1747	131	0	3404	5080	1676	-4242	864	3378	34	23	-19	-642	81	-23	0
1748	131	0	2107	5092	2985	-3599	-439	4038	52	320	48	-688	277	343	0
1749	131	0	1048	5098	4050	-3073	-1501	4574	60	325	-15	-719	164	457	0
1750	131	0	613	5084	4471	-2848	-1929	4777	64	512	36	-609	263	483	0
1751	131	0	762	5084	4322	-2923	-1780	4703	-38	248	-64	-504	145	238	0
1752	131	0	1887	5076	3189	-3481	-651	4132	102	104	182	-246	215	34	0
1753	131	0	3055	5080	2025	-4067	515	3552	52	-182	300	13	81	-180	0
1754	131	0	4047	5090	1043	-4568	1502	3066	-13	-281	174	201	50	-413	0
1755	131	0	4462	5092	630	-4777	1916	2861	50	-259	263	349	40	-347	0
1756	131	0	4076	5073	997	-4574	1539	3035	-40	-246	176	292	3	-240	0
1757	131	0	3250	5094	1844	-4172	703	3469	97	-67	213	289	83	110	0
1758	131	0	1961	5086	3125	-3523	-582	4105	69	176	203	304	129	345	0
1759	131	0	931	5065	4134	-2998	-1601	4599	75	395	110	263	149	438	0
1760	131	0	375	5075	4700	-2725	-2162	4887	81	349	128	341	143	514	0
1761	131	0	720	5073	4353	-2896	-1816	4713	-21	203	211	364	79	337	0
1762	131	0	1676	5071	3395	-3373	-859	4233	69	97	277	572	15	77	0
1763	131	0	2972	5082	2110	-4027	431	3596	19	-232	271	677	-27	-277	0
1764	131	0	3948	5084	1136	-4516	1406	3110	85	-322	298	909	-23	-296	0
1765	131	0	4343	5076	733	-4709	1805	2904	-15	-343	254	783	-3	-389	0
1766	131	0	4086	5069	983	-4577	1551	3026	19	-172	285	708	13	-126	0
1767	131	0	3172	5069	1897	-4120	637	3483	-15	-9	236	603	67	93	0
1768	131	0	1998	5045	3047	-3521	-524	4046	137	244	248	490	85	389	0
1769	131	0	820	5016	4196	-2918	-1688	4606	19	314	182	267	79	494	0
1770	131	0	405	5018	4613	-2711	-2104	4815	69	422	176	248	131	488	0
1771	131	0	669	5016	4347	-2842	-1839	4681	1	296	223	256	151	318	0
1772	131	0	1643	5036	3393	-3339	-875	4214	40	21	240	422	32	40	0
1773	131	0	3009	5051	2042	-4030	483	3546	32	-161	331	527	34	-302	0
1774	131	0	3903	5047	1144	-4475	1379	3095	13	-248	240	601	-3	-341	0
1775	131	0	4353	5051	698	-4702	1827	2874	11	-333	298	657	-62	-300	0
1776	131	0	4122	5053	931	-4587	1595	2992	48	-176	256	508	27	-170	0
1777	131	0	3242	5055	1813	-4148	714	3434	102	-62	223	411	114	83	0
1778	131	0	1980	5047	3067	-3513	-543	4057	21	203	71	296	52	325	0
1779	131	0	889	5028	4139	-2958	-1625	4583	81	424	149	131	188	492	0
1780	131	0	382	5038	4656	-2710	-2137	4847	17	273	116	110	100	453	0
1781	131	0	774	5032	4258	-2903	-1742	4645	29	256	164	267	58	316	0
1782	131	0	1737	5042	3305	-3389	-784	4173	-3	95	161	411	91	73	0
1783	131	0	3064	5071	2007	-4067	528	3539	85	-190	211	420	36	-271	0
1784	131	0	4010	5108	1098	-4559	1456	3103	31	-333	259	580	13	-322	0
1785	131	0	4478	5094	616	-4786	1931	2855	52	-306	213	647	-25	-391	0
1786	131	0	4107	5109	1002	-4608	1552	3055	31	-285	190	461	-64	-199	0
1787	131	0	3405	5137	1732	-4271	836	3434	95	11	164	364	188	44	0
1788	131	0	2124	5154	3030	-3639	-453	4092	122	188	223	252	95	358	0
1789	131	0	1024	5150	4126	-3087	-1551	4638	17	296	168	54	166	419	0
1790	131	0	545	5144	4599	-2844	-2027	4871	21	411	85	62	176	419	0
1791	131	0	842	5115	4273	-2978	-1715	4694	11	271	228	89	129	296	0
1792	131	0	1897	5129	3232	-3513	-667	4180	104	62	236	261	98	64	0
1793	131	0	3217	5137	1920	-4177	648	3528	112	-205	219	349	60	-201	0
1794	131	0	4149	5117	968	-4633	1590	3042	40	-287	267	382	91	-327	0
1795	131	0	4606	5123	517	-4864	2044	2820	-65	-325	234	370	31	-405	0
1796	131	0	4288	5104	816	-4696	1736	2960	23	-162	261	306	137	-234	0
1797	131	0	3393	5090	1697	-4241	848	3393	62	-42	170	143	153	7	0
1798	131	0	2212	5075	2863	-3643	-325	3969	58	261	147	48	195	294	0
1799	131	0	1082	5045	3963	-3063	-1440	4504	5	376	157	-91	279	417	0
1800	131	0	570	5053	4483	-2811	-1956	4768	73	345	126	-151	225	434	0
1801	131	0	986	5071	4085	-3028	-1549	4578	56	283	192	-65	215	269	0
1802	131	0	1955	5055	3100	-3505	-572	4077	159	79	205	147	149	79	0
1803	131	0	3248	5075	1827	-4161	710	3451	71	-186	100	281	77	-353	0
1804	131	0	4175	5044	869	-4609	1653	2956	34	-279	192	370	71	-403	0
1805	131	0	4615	5012	397	-4813	2109	2704	9	-275	199	339	65	-376	0
1806	131	0	4245	5005	760	-4625	1742	2882	25	-267	197	269	69	-244	0
1807	131	0	3416	4987	1571	-4201	922	3279	112	-52	153	186	85	34	0
1808	131	0	2111	4970	2859	-3540	-374	3914	108	225	168	54	225	292	0
1809	131	0	1023	4941	3918	-2982	-1447	4429	60	347	122	-77	219	496	0
1810	131	0	507	4910	4403	-2708	-1948	4656	81	382	95	-95	228	380	0
1811	131	0	809	4906	4097	-2857	-1644	4501	62	291	205	69	194	306	0
1812	131	0	1779	4881	3102	-3330	-661	3991	32	106	207	188	77	-27	0
1813	131	0	3106	4855	1749	-3980	678	3302	131	-164	259	399	98	-240	0
1814	131	0	4000	4859	859	-4429	1570	2859	69	-347	314	483	29	-389	0
1815	131	0	4427	4846	419	-4636	2004	2632	31	-345	294	593	25	-442	0
1816	131	0	4113	4828	715	-4470	1699	2771	-42	-172	300	446	46	-199	0
1817	131	0	3280	4824	1544	-4052	868	3184	71	-46	281	399	129	48	0
1818	131	0	2022	4846	2824	-3434	-401	3835	36	161	190	215	162	258	0
1819	131	0	946	4824	3878	-2885	-1466	4351	83	378	172	225	192	446	0
1820	131	0	393	4822	4429	-2607	-2018	4625	-67	333	110	93	174	384	0
1821	131	0	877	4834	3957	-2855	-1540	4395	145	304	203	411	201	308	0
1822	131	0	1690	4817	3127	-3253	-718	3972	-32	48	232	436	9	-21	0
1823	131	0	3050	4805	1755	-3927	647	3280	85	-195	240	640	-62	-261	0
1824	131	0	3987	4811	824	-4399	1581	2817	-11	-287	358	655	15	-426	0
1825	131	0	4363	4826	463	-4594	1950	2644	31	-283	259	661	-46	-397	0
1826	131	0	4060	4799	739	-4429	1660	2769	-46	-271	302	634	-64	-267	0
1827	131	0	3279	4807	1528	-4043	875	3167	97	-52	234	512	56	-7	0
1828	131	0	1946	4811	2865	-3378	-459	3838	11	186	176	327	52	259	0
1829	131	0	955	4803	3848	-2879	-1446	4325	81	366	215	273	174	343	0
1830	131	0	415	4791	4376	-2603	-1980	4583	-38	376	120	207	122	360	0
1831	131	0	793	4799	4006	-2796	-1606	4402	1	242	209	283	67	250	0
1832	131	0	1690	4799	3109	-3244	-709	3954	17	58	240	393	23	-29	0
1833	131	0	2993	4791	1798	-3892	597	3294	34	-155	188	537	-40	-322	0
1834	131	0	3950	4809	859	-4379	1545	2834	44	-341	300	618	-110	-413	0
1835	131	0	4319	4772	453	-4545	1933	2612	-3	-304	277	574	-149	-405	0
1836	131	0	4080	4745	665	-4412	1707	2705	-15	-240	188	512	-29	-318	0
1837	131	0	3224	4702	1478	-3963	873	3090	65	-3	258	411	5	21	0
1838	131	0	1824	4654	2830	-3239	-503	3742	-3	87	126	110	48	178	0
1839	131	0	784	4576	3792	-2680	-1504	4184	-15	310	197	60	97	417	0
1840	131	0	288	4557	4269	-2422	-1990	4413	-67	380	149	65	102	401	0
1841	131	0	642	4533	3891	-2587	-1624	4212	-23	329	122	159	71	242	0
1842	131	0	1596	4591	2995	-3093	-699	3793	25	5	147	300	65	-23	0
1843	131	0	3005	4710	1705	-3857	650	3207	32	-174	217	438	-21	-339	0
1844	131	0	3953	4820	867	-4386	1543	2843	21	-399	283	576	-79	-428	0
1845	131	0	4581	5009	428	-4795	2076	2718	34	-312	261	636	-21	-428	0
1846	131	0	4305	5249	944	-4777	1680	3096	21	-221	211	498	32	-294	0
1847	131	0	3579	5550	1971	-4564	804	3760	21	-50	133	351	81	-56	0
1848	131	0	2516	5897	3381	-4206	-432	4639	135	118	116	190	95	246	0
1849	131	0	1641	6295	4654	-3968	-1506	5474	104	347	110	122	186	475	0
1850	131	0	1316	6683	5367	-3999	-2025	6025	36	318	31	-5	64	407	0
1851	131	0	1976	7210	5234	-4593	-1629	6222	89	203	201	135	128	337	0
1852	131	0	3148	7771	4623	-5459	-737	6197	79	-25	162	279	95	-75	0
1853	131	0	4827	8320	3493	-6573	667	5906	97	-164	166	403	98	-279	0
1854	131	0	6030	8716	2686	-7373	1672	5701	52	-261	252	488	106	-376	0
1855	131	0	6536	9015	2479	-7775	2028	5747	5	-298	213	382	91	-438	0
1856	131	0	6154	8988	2834	-7571	1660	5911	73	-228	162	356	40	-238	0
1857	131	0	5324	8792	3468	-7058	928	6130	102	-50	213	240	126	48	0
1858	131	0	3883	8506	4623	-6194	-370	6564	199	219	126	129	184	339	1
1859	131	0	2624	8182	5558	-5403	-1467	6870	93	333	131	-40	256	397	0
1860	131	0	1980	7666	5686	-4823	-1853	6676	81	405	106	-58	281	508	0
1861	129	0	1981	7034	5053	-4507	-1536	6043	112	337	215	21	246	353	0
1862	129	0	2590	6462	3872	-4526	-641	5167	64	40	157	25	168	-1	0
1863	129	0	3606	5800	2194	-4703	706	3997	135	-219	263	277	17	-178	0
1864	129	0	4302	5175	873	-4738	1714	3024	56	-325	386	296	-5	-242	0
1865	129	0	4525	4848	323	-4686	2101	2585	-7	-291	242	366	-73	-331	0
1866	129	0	4115	4704	589	-4409	1763	2646	40	-213	289	184	98	-174	0
1867	129	0	3225	4650	1425	-3937	900	3037	58	-54	143	17	67	112	0
1868	129	0	2006	4675	2669	-3340	-331	3672	65	219	213	-58	168	353	0
1869	129	0	912	4683	3771	-2797	-1429	4227	9	341	110	-166	188	562	0
1870	129	0	431	4700	4269	-2565	-1919	4484	58	364	75	-126	128	564	0
1871	129	0	817	4712	3895	-2764	-1539	4303	36	275	77	-50	116	296	0
1872	129	0	1655	4675	3020	-3165	-682	3847	3	15	248	79	69	56	0
1873	129	0	3032	4663	1631	-3847	700	3147	-7	-180	161	192	-52	-250	0
1874	129	0	4015	4688	673	-4351	1671	2680	91	-308	230	444	-23	-318	0
1875	129	0	4250	4698	448	-4474	1901	2573	-100	-349	135	312	-44	-475	0
1876	129	0	4126	4688	562	-4407	1782	2625	56	-149	190	325	58	-201	0
1877	129	0	3141	4669	1528	-3905	806	3098	-23	-85	126	145	17	44	0
1878	129	0	1940	4663	2723	-3301	-391	3693	-17	258	122	131	-19	362	0
1879	129	0	817	4652	3835	-2734	-1509	4243	-34	366	104	-75	104	374	0
1880	129	0	306	4630	4324	-2468	-2009	4477	1	331	89	-1	42	434	0
1881	129	0	735	4626	3891	-2680	-1578	4258	71	170	184	83	77	259	0
1882	129	0	1601	4621	3020	-3111	-709	3820	-36	34	97	316	-46	23	0
1883	129	0	3058	4617	1559	-3837	749	3088	36	-170	234	446	-50	-263	0
1884	129	0	3934	4605	671	-4269	1631	2638	15	-291	244	531	-58	-384	0
1885	129	0	4369	4623	254	-4496	2057	2438	-48	-388	213	420	-186	-446	0
1886	129	0	4041	4632	591	-4336	1725	2611	27	-232	211	440	-34	-226	0
1887	129	0	3188	4611	1423	-3899	882	3017	31	-95	157	306	21	-58	0
1888	129	0	1934	4601	2667	-3267	-366	3634	52	188	104	209	75	322	0
1889	129	0	823	4613	3790	-2718	-1483	4201	-52	329	129	73	118	444	0
1890	129	0	417	4632	4215	-2524	-1899	4423	52	380	129	178	85	395	0
1891	129	0	754	4630	3876	-2692	-1561	4253	7	252	139	364	129	234	0
1892	129	0	1671	4646	2975	-3158	-652	3810	15	5	151	393	1	-13	0
1893	129	0	2991	4634	1643	-3812	674	3138	32	-223	226	603	-52	-238	0
1894	129	0	3934	4636	702	-4285	1616	2669	19	-331	221	731	19	-382	0
1895	129	0	4409	4661	252	-4535	2078	2456	-95	-306	267	549	-27	-372	0
1896	129	0	4086	4652	566	-4369	1760	2609	128	-283	232	535	60	-296	0
1897	129	0	3152	4657	1505	-3904	823	3081	50	-87	180	333	93	19	0
1898	129	0	2021	4667	2646	-3344	-312	3656	56	174	118	217	104	279	0
1899	129	0	902	4677	3775	-2789	-1436	4226	36	341	116	131	190	403	0
1900	129	0	505	4677	4172	-2591	-1833	4424	131	329	145	124	238	469	0
1901	129	0	780	4685	3905	-2732	-1562	4295	85	263	137	203	234	273	0
1902	129	0	1788	4690	2902	-3239	-557	3796	118	50	159	329	145	-13	0
1903	129	0	3094	4688	1594	-3891	750	3141	42	-153	298	442	120	-192	0
1904	129	0	4045	4745	700	-4395	1672	2722	46	-263	211	556	3	-419	0
1905	129	0	4532	4749	217	-4640	2157	2483	25	-292	225	506	79	-403	0
1906	129	0	4129	4743	614	-4436	1757	2678	29	-215	258	442	93	-246	0
1907	129	0	3373	4785	1412	-4079	980	3098	62	-98	166	312	129	27	0
1908	129	0	2150	4809	2659	-3479	-254	3734	139	219	188	234	139	399	0
1909	129	0	1046	4780	3734	-2913	-1344	4257	100	294	112	73	252	506	0
1910	129	0	650	4784	4134	-2717	-1742	4459	91	407	166	159	252	457	0
1911	129	0	984	4801	3817	-2892	-1416	4309	147	304	153	401	201	289	0
1912	129	0	1898	4811	2913	-3354	-507	3862	116	15	221	549	217	11	0
1913	129	0	3278	4828	1550	-4053	864	3189	137	-221	209	746	106	-254	0
1914	129	0	4198	4840	642	-4519	1778	2741	120	-304	283	1006	110	-325	0
1915	129	0	4603	4853	250	-4728	2176	2551	60	-347	254	927	95	-419	0
1916	129	0	4395	4881	486	-4638	1954	2683	65	-176	283	867	93	-174	0
1917	129	0	3435	4884	1449	-4159	993	3166	91	-124	219	614	153	73	0
1918	129	0	2218	4902	2684	-3560	-233	3793	52	176	168	457	118	323	0
1919	129	0	1104	4919	3815	-3011	-1355	4367	44	289	135	258	192	506	0
1920	129	0	679	4935	4256	-2807	-1788	4595	36	351	126	56	221	430	0
1921	129	0	995	4968	3973	-2981	-1489	4470	95	201	225	83	215	314	0
1922	129	0	1985	4993	3008	-3489	-511	4000	89	-1	244	126	126	44	0
1923	129	0	3286	4995	1709	-4140	788	3352	122	-211	246	215	31	-226	0
1924	129	0	4235	5026	791	-4630	1722	2908	44	-316	261	226	19	-323	0
1925	129	0	4662	5026	364	-4844	2149	2695	69	-388	259	232	-69	-415	0
1926	129	0	4407	5053	646	-4730	1880	2849	118	-232	230	131	44	-223	0
1927	129	0	3471	5069	1598	-4270	936	3333	-77	15	122	-50	48	11	0
1928	129	0	2210	5071	2861	-3640	-325	3966	48	267	93	-131	69	327	0
1929	129	0	1127	5100	3973	-3113	-1423	4536	44	320	58	-285	71	473	0
1930	129	0	735	5113	4378	-2924	-1821	4745	-36	397	56	-248	77	430	0
1931	129	0	1024	5094	4070	-3059	-1523	4582	31	248	153	-64	79	304	0
1932	129	0	1971	5146	3175	-3558	-602	4160	-34	21	135	7	3	-21	0
1933	129	0	3331	5115	1784	-4223	773	3449	31	-98	153	211	-17	-314	0
1934	129	0	4202	5117	915	-4659	1643	3016	-42	-306	186	329	-52	-407	0
1935	129	0	4675	5119	444	-4897	2115	2781	-50	-358	207	281	-50	-411	0
1936	129	0	4317	5096	779	-4706	1769	2937	-31	-323	219	314	-95	-312	0
1937	129	0	3537	5139	1602	-4338	967	3370	46	-36	228	225	-27	36	0
1938	129	0	2159	5146	2987	-3652	-414	4066	-42	151	135	85	64	275	0
1939	129	0	1169	5144	3975	-3156	-1403	4559	0	300	120	-46	85	395	0
1940	129	0	654	5119	4465	-2886	-1905	4792	17	339	104	48	159	504	0
1941	129	0	888	5082	4194	-2985	-1653	4638	44	112	93	87	58	273	0
1942	129	0	1905	5084	3179	-3494	-637	4131	5	13	197	223	27	9	0
1943	129	0	3142	5082	1940	-4112	601	3511	89	-219	271	298	34	-207	0
1944	129	0	4037	5071	1034	-4554	1501	3052	-40	-331	219	318	-50	-432	0
1945	129	0	4371	5057	686	-4714	1842	2871	25	-310	256	355	13	-389	0
1946	129	0	4063	5038	975	-4550	1544	3006	62	-256	236	285	-15	-240	0
1947	129	0	3259	5053	1794	-4156	732	3423	79	-1	114	186	143	-31	0
1948	129	0	1940	5016	3076	-3478	-568	4046	52	143	180	9	104	310	0
1949	129	0	895	5011	4116	-2953	-1610	4563	38	448	95	-42	203	457	0
1950	129	0	258	4976	4718	-2617	-2230	4847	1	388	93	-209	162	508	0
1951	129	0	646	4976	4330	-2811	-1842	4653	9	217	131	-79	98	304	0
1952	129	0	1678	4968	3290	-3323	-806	4129	180	126	153	143	151	65	0
1953	129	0	2819	4929	2110	-3874	354	3519	100	-159	95	205	100	-232	0
1954	129	0	3860	4927	1067	-4393	1396	2997	50	-356	203	170	19	-405	0
1955	129	0	4183	4945	762	-4564	1710	2853	19	-320	153	259	17	-294	0
1956	129	0	3823	4884	1061	-4353	1381	2972	-13	-291	180	38	15	-207	0
1957	129	0	2986	4879	1893	-3932	546	3386	0	-116	54	-67	58	25	0
1958	129	0	1738	4826	3088	-3282	-675	3957	9	168	71	-265	170	298	0
1959	129	0	624	4826	4202	-2725	-1789	4514	-15	345	5	-426	108	488	0
1960	129	0	141	4818	4677	-2479	-2268	4747	48	267	0	-510	52	405	0
1961	129	0	573	4813	4240	-2693	-1833	4526	52	157	-36	-488	38	228	0
1962	129	0	1387	4813	3426	-3100	-1019	4119	60	-9	122	-438	71	79	0
1963	129	0	2722	4760	2038	-3741	342	3399	0	-217	56	-351	-32	-382	0
1964	129	0	3760	4768	1008	-4264	1376	2888	32	-320	192	-182	-44	-415	0
1965	129	0	4070	4754	684	-4412	1693	2719	-98	-461	168	-271	-182	-486	0
1966	129	0	3840	4745	905	-4292	1467	2825	27	-182	93	-256	-42	-225	0
1967	129	0	2913	4721	1808	-3817	552	3264	-27	-69	73	-475	-25	40	0
1968	129	0	1713	4710	2997	-3211	-642	3853	31	197	50	-521	56	250	0
1969	129	0	598	4708	4110	-2653	-1756	4409	-15	279	-3	-562	54	382	0
1970	129	0	81	4702	4621	-2391	-2270	4661	-29	327	62	-680	46	364	0
1971	129	0	485	4723	4238	-2604	-1876	4480	-3	250	56	-415	32	232	0
1972	129	0	1438	4673	3235	-3055	-898	3954	56	79	75	-234	29	-19	0
1973	129	0	2714	4731	2017	-3722	348	3374	-32	-226	168	-34	19	-281	0
1974	129	0	3696	4704	1008	-4200	1344	2856	-120	-281	54	48	-112	-461	0
1975	129	0	4171	4714	543	-4442	1814	2628	-62	-310	192	126	-3	-355	0
1976	129	0	3810	4692	882	-4251	1464	2787	-97	-256	79	27	-34	-279	0
1977	129	0	3096	4725	1629	-3910	733	3177	133	-23	52	-40	54	95	0
1978	129	0	1748	4714	2966	-3231	-609	3840	-21	201	11	-219	128	370	0
1979	129	0	787	4698	3911	-2742	-1562	4304	-38	362	-17	-327	122	457	0
1980	129	0	252	4690	4438	-2471	-2093	4564	58	393	13	-356	203	533	0
1981	129	0	559	4683	4124	-2621	-1782	4403	-48	182	-75	-403	25	273	0
1982	129	0	1754	4739	2985	-3246	-615	3862	95	73	114	-230	180	32	0
1983	129	0	2949	4702	1753	-3825	598	3227	13	-256	54	-228	-21	-242	0
1984	129	0	3982	4756	774	-4369	1604	2765	40	-320	133	-209	-11	-351	0
1985	129	0	4413	4731	318	-4572	2047	2524	-42	-320	31	-281	60	-382	0
1986	129	0	4163	4710	547	-4436	1808	2628	-54	-168	147	-415	-19	-178	0
1987	129	0	3230	4708	1478	-3969	876	3093	38	19	-29	-655	54	42	0
1988	129	0	2015	4725	2710	-3370	-347	3717	11	178	-21	-902	104	325	0
1989	129	0	880	4727	3847	-2803	-1483	4287	-32	393	-21	-995	143	510	0
1990	129	0	444	4731	4287	-2587	-1921	4509	7	366	-19	-1051	102	428	0
1991	129	0	793	4737	3944	-2765	-1575	4340	89	209	42	-878	71	265	0
1992	129	0	1725	4712	2987	-3218	-631	3849	21	93	75	-739	38	58	0
1993	129	0	3061	4727	1666	-3894	697	3196	58	-143	104	-661	29	-287	0
1994	129	0	3942	4723	781	-4332	1580	2752	-60	-292	60	-442	-83	-343	0
1995	129	0	4359	4733	374	-4546	1992	2553	-67	-254	110	-417	-38	-388	0
1996	129	0	4057	4720	663	-4388	1697	2691	9	-176	48	-424	3	-228	0
1997	129	0	3174	4727	1553	-3950	810	3140	21	5	176	-494	87	65	0
1998	129	0	1903	4721	2818	-3312	-457	3769	32	190	3	-490	110	271	0
1999	129	0	780	4733	3953	-2756	-1586	4343	-29	306	-21	-570	114	360	0
[truncated: 31,409 more rows]
