# Supplementary material for: A Robust and Real-Time Capable Envelope-Based Algorithm for Heart Sound Classification: Validation under Different Physiological Conditions
Source: Sensors (Basel). 2020 Feb 11;20(4):972. doi: 10.3390/s20040972 (PMC7070375; doi:10.3390/s20040972)
Supplement: Supplementary file 1 [file sensors-20-00972-s001.zip › Messungen/ia/ia01_unfiltered.csv]

Dataset No.	Pulse (bpm)	Pacer Bit	leadI (�V)	leadII (�V)	leadIII (�V)	lead_avR (�V)	lead_avL (�V)	lead_avF (�V)	V1 (�V)	V2 (�V)	V3 (�V)	V4 (�V)	V5 (�V)	V6 (�V)	R-Wave
1	0	0	-1912	0	1912	956	-1912	956	65	-110	-11	-283	-13	273	0
2	0	0	-3656	0	3656	1828	-3656	1828	-65	-801	-242	-1895	-962	-1117	0
3	0	0	-1704	-816	888	1260	-1296	36	1	-279	-34	-461	-128	-217	0
4	0	0	200	-799	-999	299	599	-899	219	161	201	838	407	684	0
5	0	0	1827	-770	-2597	-528	2212	-1683	312	657	273	2163	1156	1325	0
6	0	0	2904	-762	-3666	-1071	3285	-2214	232	776	388	2543	1377	1536	0
7	0	0	2350	-779	-3129	-785	2739	-1954	318	537	323	1823	905	1014	0
8	0	0	548	-810	-1358	131	953	-1084	157	46	75	453	197	166	0
9	0	0	-1371	-834	537	1102	-954	-148	-128	-322	-234	-938	-537	-655	0
10	0	0	-2917	-865	2052	1891	-2484	593	-135	-706	-238	-2159	-1051	-1359	0
11	0	0	-4092	-847	3245	2469	-3668	1199	-265	-987	-341	-2717	-1422	-1678	1
12	0	0	-3443	-793	2650	2118	-3046	928	-91	-692	-194	-1804	-900	-1006	0
13	0	0	-1671	-729	942	1200	-1306	106	25	-302	-48	-483	-172	-325	0
14	0	0	258	-696	-954	219	606	-825	209	201	131	909	477	558	0
15	0	0	1845	-644	-2489	-600	2167	-1566	230	607	283	2048	1088	1367	0
16	0	0	3079	-597	-3676	-1241	3377	-2136	360	764	430	2607	1418	1552	0
17	0	0	2413	-582	-2995	-915	2704	-1788	215	597	265	1786	977	997	0
18	0	0	733	-531	-1264	-101	998	-897	102	40	15	411	226	112	0
19	0	0	-1151	-492	659	821	-905	83	-110	-302	-110	-973	-465	-655	0
20	0	0	-2783	-467	2316	1625	-2549	924	-155	-779	-306	-2147	-1179	-1412	0
21	0	0	-3864	-446	3418	2155	-3641	1486	-122	-960	-351	-2688	-1365	-1662	0
22	0	0	-3290	-417	2873	1853	-3081	1228	-50	-702	-265	-1788	-843	-1103	0
23	0	0	-1613	-413	1200	1013	-1406	393	44	-318	-71	-506	-242	-221	0
24	0	0	386	-403	-789	8	587	-596	201	159	126	882	483	583	0
25	0	0	1961	-401	-2362	-780	2161	-1381	283	603	310	2116	1138	1332	0
26	0	0	3160	-399	-3559	-1380	3359	-1979	289	727	465	2589	1358	1641	0
27	0	0	2560	-388	-2948	-1086	2754	-1668	277	578	258	1707	956	981	0
28	0	0	843	-388	-1231	-227	1037	-809	157	155	46	467	273	226	0
29	0	0	-1089	-393	696	741	-892	151	-106	-382	-194	-964	-494	-715	0
30	0	0	-2663	-378	2285	1520	-2474	953	-207	-776	-256	-2190	-1107	-1431	0
31	0	0	-3829	-374	3455	2101	-3642	1540	-188	-935	-405	-2667	-1313	-1639	0
32	0	0	-3223	-368	2855	1795	-3039	1243	-141	-731	-333	-1893	-964	-1088	0
33	0	0	-1510	-364	1146	937	-1328	391	93	-283	-89	-473	-192	-217	0
34	0	0	413	-345	-758	-34	585	-551	170	133	100	785	409	568	0
35	0	0	2006	-349	-2355	-828	2180	-1352	275	527	345	2064	1156	1408	0
36	0	0	3203	-335	-3538	-1434	3370	-1936	292	748	308	2626	1330	1606	0
37	0	0	2648	-320	-2968	-1164	2808	-1644	234	605	252	1837	913	1065	0
38	0	0	877	-327	-1204	-275	1040	-765	122	137	-21	483	225	168	0
39	0	0	-988	-323	665	655	-826	171	-114	-333	-120	-983	-391	-694	0
40	0	0	-2616	-349	2267	1482	-2441	959	-166	-791	-246	-2135	-1146	-1379	0
41	0	0	-3821	-320	3501	2070	-3661	1590	-244	-964	-397	-2663	-1400	-1711	0
42	0	0	-3209	-296	2913	1752	-3061	1308	-126	-735	-211	-1899	-836	-1117	0
43	0	0	-1433	-285	1148	859	-1290	431	-3	-296	-42	-550	-269	-225	0
44	0	0	400	-304	-704	-48	552	-504	155	168	102	894	411	655	0
45	0	0	1981	-331	-2312	-825	2146	-1321	238	576	271	2097	1115	1392	0
46	0	0	3215	-296	-3511	-1459	3363	-1903	254	756	389	2681	1346	1524	0
47	0	0	2623	-285	-2908	-1169	2765	-1596	211	508	356	1790	983	1059	0
48	0	0	931	-277	-1208	-327	1069	-742	155	131	64	446	285	129	0
49	0	0	-934	-281	653	607	-793	186	-89	-331	-108	-913	-490	-649	0
50	0	0	-2649	-292	2357	1470	-2503	1032	-304	-739	-347	-2211	-1078	-1460	0
51	0	0	-3732	-283	3449	2007	-3590	1583	-199	-971	-291	-2723	-1358	-1740	0
52	0	0	-3239	-271	2968	1755	-3103	1348	-114	-713	-219	-1858	-946	-1080	0
53	0	0	-1441	-252	1189	846	-1315	468	52	-316	-25	-572	-333	-184	0
54	0	0	468	-232	-700	-118	584	-466	250	213	161	865	477	644	0
55	0	0	2053	-261	-2314	-896	2183	-1287	223	657	304	2116	1138	1387	0
56	0	0	3207	-273	-3480	-1467	3343	-1876	258	836	364	2549	1373	1606	0
57	0	0	2666	-240	-2906	-1213	2786	-1573	172	554	263	1796	938	1039	0
58	0	0	946	-256	-1202	-345	1074	-729	69	97	58	508	256	209	0
59	0	0	-907	-240	667	573	-787	213	-13	-362	-106	-905	-512	-665	0
60	0	0	-2521	-232	2289	1376	-2405	1028	-215	-717	-273	-2147	-1067	-1352	0
61	0	0	-3693	-219	3474	1956	-3583	1627	-234	-975	-320	-2704	-1338	-1654	0
62	0	0	-3146	-213	2933	1679	-3039	1360	-188	-744	-211	-1885	-944	-1057	0
63	0	0	-1444	-207	1237	825	-1340	515	0	-351	-58	-556	-285	-285	0
64	0	0	473	-188	-661	-142	567	-424	143	155	162	843	446	568	0
65	0	0	2062	-180	-2242	-941	2152	-1211	248	516	298	2054	1103	1328	0
66	0	0	3346	-178	-3524	-1584	3435	-1851	310	836	432	2661	1425	1631	0
67	0	0	2716	-174	-2890	-1271	2803	-1532	192	547	217	1780	909	946	0
68	0	0	1056	-172	-1228	-442	1142	-700	120	174	147	504	265	236	0
69	0	0	-876	-186	690	531	-783	252	-36	-323	-112	-968	-376	-719	0
70	0	0	-2399	-153	2246	1276	-2322	1046	-168	-711	-287	-2097	-1088	-1468	0
71	0	0	-3687	-153	3534	1920	-3610	1690	-339	-946	-327	-2747	-1280	-1697	0
72	0	0	-3126	-133	2993	1629	-3059	1430	-230	-785	-176	-1899	-954	-1177	0
73	0	0	-1440	-129	1311	784	-1375	591	1	-281	-34	-556	-184	-226	0
74	0	0	524	-116	-640	-204	582	-378	219	145	71	929	405	564	0
75	0	0	2166	-97	-2263	-1034	2214	-1180	296	593	356	2130	1146	1379	0
76	0	0	3315	-81	-3396	-1617	3355	-1738	242	812	347	2632	1352	1610	0
77	0	0	2788	-75	-2863	-1356	2825	-1469	219	589	323	1850	1008	1080	0
78	0	0	1064	-67	-1131	-498	1097	-599	112	126	106	494	252	203	0
79	0	0	-808	-40	768	424	-788	364	-23	-296	-104	-824	-444	-582	0
80	0	0	-2435	-42	2393	1238	-2414	1175	-174	-777	-275	-2112	-1136	-1480	0
81	0	0	-3631	-56	3575	1843	-3603	1759	-194	-966	-269	-2648	-1288	-1643	0
82	0	0	-3161	-25	3136	1593	-3148	1555	-203	-737	-246	-1877	-911	-1094	0
83	0	0	-1439	-17	1422	728	-1430	702	-50	-378	-56	-543	-269	-269	0
84	0	0	532	-5	-537	-263	534	-271	211	211	128	871	444	613	0
85	0	0	2115	9	-2106	-1062	2110	-1048	236	601	351	2058	1144	1385	0
86	0	0	3363	34	-3329	-1698	3346	-1647	283	851	378	2568	1437	1604	0
87	0	0	2839	52	-2787	-1445	2813	-1367	289	597	306	1862	1002	1074	0
88	0	0	1076	75	-1001	-575	1038	-463	141	106	89	471	281	223	0
89	0	0	-830	52	882	389	-856	467	-48	-401	-65	-911	-508	-558	0
90	0	0	-2419	56	2475	1181	-2447	1265	-168	-752	-316	-2069	-1160	-1367	0
91	0	0	-3685	65	3750	1810	-3717	1907	-172	-1014	-374	-2700	-1416	-1689	0
92	0	0	-3117	89	3206	1514	-3161	1647	-83	-731	-242	-1895	-956	-1123	0
93	0	0	-1393	83	1476	655	-1434	779	106	-316	-87	-564	-197	-263	0
94	0	0	519	93	-426	-306	472	-166	184	120	195	746	413	582	0
95	0	0	2106	118	-1988	-1112	2047	-935	244	572	279	1998	1148	1305	0
96	0	0	3361	135	-3226	-1748	3293	-1545	250	853	388	2615	1390	1612	0
97	0	0	2870	131	-2739	-1500	2804	-1304	197	582	267	1767	960	1125	0
98	0	0	1183	120	-1063	-651	1123	-471	116	164	104	516	312	304	0
99	0	0	-696	114	810	291	-753	462	-69	-248	-120	-867	-420	-574	0
100	0	0	-2382	120	2502	1131	-2442	1311	-217	-801	-296	-2145	-1096	-1390	0
101	0	0	-3580	133	3713	1723	-3646	1923	-236	-989	-358	-2671	-1423	-1641	0
102	0	0	-3071	131	3202	1470	-3136	1666	-141	-694	-250	-1874	-900	-1117	0
103	0	0	-1379	141	1520	619	-1449	830	-48	-339	-93	-556	-291	-339	0
104	0	0	558	122	-436	-340	497	-157	147	174	131	818	463	582	0
105	0	0	2078	131	-1947	-1104	2012	-908	205	545	292	2083	1140	1326	0
106	0	0	3391	126	-3265	-1758	3328	-1569	287	770	345	2661	1354	1614	0
107	0	0	2923	120	-2803	-1521	2863	-1341	300	578	320	1941	1041	1022	0
108	0	0	1076	116	-960	-596	1018	-422	149	83	15	562	291	176	0
109	0	0	-720	102	822	309	-771	462	-64	-323	-106	-828	-419	-574	0
110	0	0	-2367	83	2450	1142	-2408	1266	-143	-661	-230	-2101	-1067	-1278	0
111	0	0	-3739	65	3804	1837	-3771	1934	-283	-985	-444	-2729	-1363	-1738	0
112	0	0	-3097	71	3168	1513	-3132	1619	-155	-754	-207	-1908	-950	-1167	0
113	0	0	-1511	44	1555	733	-1533	799	-15	-393	-71	-626	-343	-292	0
114	0	0	495	40	-455	-267	475	-207	180	147	161	851	422	616	0
115	0	0	2019	48	-1971	-1033	1995	-961	263	504	318	2050	1028	1408	0
116	0	0	3322	19	-3303	-1670	3312	-1642	298	820	384	2626	1379	1670	0
117	0	0	2831	-9	-2840	-1411	2835	-1424	228	562	318	1811	973	1078	0
118	0	0	1067	-34	-1101	-516	1084	-567	114	65	128	570	285	230	0
119	0	0	-787	-54	733	420	-760	339	-71	-298	-120	-863	-465	-568	0
120	0	0	-2451	-77	2374	1264	-2412	1148	-213	-750	-300	-2021	-1094	-1383	0
121	0	0	-3644	-83	3561	1863	-3602	1739	-164	-973	-318	-2667	-1383	-1650	0
122	0	0	-3273	-102	3171	1687	-3222	1534	-108	-795	-329	-1947	-983	-1131	0
123	0	0	-1514	-108	1406	811	-1460	649	50	-323	-71	-508	-265	-281	0
124	0	0	373	-100	-473	-136	423	-286	133	174	143	743	386	626	0
125	0	0	1946	-118	-2064	-914	2005	-1091	248	562	194	2033	1111	1295	0
126	0	0	3230	-139	-3369	-1545	3299	-1754	232	838	358	2568	1404	1598	0
127	0	0	2743	-159	-2902	-1292	2822	-1530	246	558	310	1885	968	1158	0
128	0	0	1060	-195	-1255	-432	1157	-725	128	133	120	521	294	271	0
129	0	0	-861	-219	642	540	-751	211	-116	-269	-104	-841	-434	-550	0
130	0	0	-2449	-230	2219	1339	-2334	994	-186	-764	-261	-2062	-1101	-1344	0
131	0	0	-3782	-248	3534	2015	-3658	1643	-207	-950	-399	-2640	-1284	-1647	0
132	0	0	-3317	-254	3063	1785	-3190	1404	-180	-824	-285	-1986	-1006	-1175	0
133	0	0	-1541	-259	1282	900	-1411	511	15	-285	-9	-512	-271	-281	0
134	0	0	219	-279	-498	30	358	-388	129	17	69	789	374	535	0
135	0	0	1875	-291	-2166	-792	2020	-1228	277	647	244	2005	1129	1342	0
136	0	0	3176	-296	-3472	-1440	3324	-1884	370	731	409	2729	1365	1619	0
137	0	0	2755	-300	-3055	-1227	2905	-1677	296	578	314	1943	973	1121	0
138	0	0	970	-287	-1257	-341	1113	-772	73	155	162	566	302	283	0
139	0	0	-840	-323	517	581	-678	97	-21	-347	-27	-774	-364	-580	0
140	0	0	-2498	-314	2184	1406	-2341	935	-188	-741	-329	-2056	-1070	-1369	0
141	0	0	-3805	-337	3468	2071	-3636	1565	-267	-1026	-331	-2657	-1406	-1705	0
142	0	0	-3309	-347	2962	1828	-3135	1307	-71	-824	-252	-1914	-950	-1115	0
143	0	0	-1695	-351	1344	1023	-1519	496	0	-318	-73	-669	-296	-306	0
144	0	0	299	-345	-644	23	471	-494	244	168	149	888	405	568	0
145	0	0	1787	-362	-2149	-712	1968	-1255	322	508	294	2066	979	1332	0
146	0	0	3154	-355	-3509	-1399	3331	-1932	304	791	432	2741	1348	1647	0
147	0	0	2654	-368	-3022	-1143	2838	-1695	261	554	310	1926	968	1082	0
148	0	0	1042	-362	-1404	-340	1223	-883	190	211	168	587	351	269	0
149	0	0	-921	-355	566	638	-743	105	-93	-337	-133	-878	-378	-661	0
150	0	0	-2468	-366	2102	1417	-2285	868	-236	-774	-211	-2087	-1105	-1427	0
151	0	0	-3792	-403	3389	2097	-3590	1493	-203	-989	-320	-2686	-1326	-1658	0
152	0	0	-3330	-384	2946	1857	-3138	1281	-161	-746	-203	-1986	-964	-1183	0
153	0	0	-1623	-366	1257	994	-1440	445	13	-362	-79	-568	-300	-292	0
154	0	0	254	-364	-618	55	436	-491	174	143	137	783	432	576	0
155	0	0	1833	-370	-2203	-731	2018	-1286	296	486	316	2025	1121	1280	0
156	0	0	3135	-380	-3515	-1377	3325	-1947	271	807	329	2601	1423	1602	0
157	0	0	2769	-397	-3166	-1186	2967	-1781	308	665	322	2011	1055	1117	0
158	0	0	970	-405	-1375	-282	1172	-890	52	139	89	516	298	258	0
159	0	0	-854	-393	461	623	-657	34	-64	-322	-48	-797	-438	-597	0
160	0	0	-2525	-393	2132	1459	-2328	869	-281	-704	-289	-2106	-1074	-1389	0
161	0	0	-3735	-395	3340	2065	-3537	1472	-133	-937	-289	-2628	-1367	-1588	0
162	0	0	-3419	-393	3026	1906	-3222	1316	-145	-764	-240	-2000	-999	-1142	0
163	0	0	-1696	-393	1303	1044	-1499	455	-91	-343	-91	-673	-368	-322	0
164	0	0	202	-389	-591	93	396	-490	240	149	102	795	448	552	0
165	0	0	1790	-380	-2170	-705	1980	-1275	304	580	294	2079	1121	1416	0
166	0	0	3130	-389	-3519	-1370	3324	-1954	355	799	362	2630	1344	1660	0
167	0	0	2631	-358	-2989	-1136	2810	-1673	238	566	271	1949	989	1078	0
168	0	0	1028	-382	-1410	-323	1219	-896	149	131	71	669	289	226	0
169	0	0	-905	-389	516	647	-710	63	-48	-345	-77	-787	-355	-535	0
170	0	0	-2498	-380	2118	1439	-2308	869	-215	-746	-265	-2085	-1113	-1344	0
171	0	0	-3837	-386	3451	2111	-3644	1532	-223	-1020	-356	-2659	-1394	-1707	0
172	0	0	-3433	-376	3057	1904	-3245	1340	-137	-826	-261	-1930	-1070	-1160	0
173	0	0	-1697	-355	1342	1026	-1519	493	0	-358	-87	-657	-302	-267	0
174	0	0	161	-351	-512	95	336	-431	153	139	141	777	415	582	0
175	0	0	1781	-364	-2145	-708	1963	-1254	269	574	281	2015	1034	1326	0
176	0	0	3123	-347	-3470	-1388	3296	-1908	306	783	380	2646	1381	1629	0
177	0	0	2656	-358	-3014	-1149	2835	-1686	267	595	310	1897	1002	1167	0
178	0	0	939	-376	-1315	-281	1127	-845	91	98	98	601	223	269	0
179	0	0	-857	-384	473	620	-665	44	-23	-195	-62	-733	-329	-550	0
180	0	0	-2498	-384	2114	1441	-2306	865	-217	-675	-277	-2085	-1045	-1356	0
181	0	0	-3825	-378	3447	2101	-3636	1534	-151	-997	-353	-2634	-1365	-1652	0
182	0	0	-3501	-388	3113	1944	-3307	1362	-143	-810	-335	-1951	-1034	-1158	0
183	0	0	-1683	-372	1311	1027	-1497	469	-27	-314	-29	-731	-322	-349	0
184	0	0	110	-386	-496	138	303	-441	145	157	170	748	409	644	0
185	0	0	1802	-351	-2153	-725	1977	-1252	320	549	287	2017	1072	1264	0
186	0	0	3102	-349	-3451	-1376	3276	-1900	355	822	438	2684	1429	1676	0
187	0	0	2652	-362	-3014	-1145	2833	-1688	248	574	217	1852	989	1096	0
188	0	0	1009	-376	-1385	-316	1197	-880	135	184	145	653	316	318	0
189	0	0	-942	-355	587	648	-764	116	-52	-341	-184	-838	-407	-620	0
190	0	0	-2393	-360	2033	1376	-2213	836	-180	-669	-325	-2009	-987	-1365	0
191	0	0	-3782	-372	3410	2077	-3596	1519	-168	-962	-351	-2657	-1385	-1722	0
192	0	0	-3433	-366	3067	1899	-3250	1350	-172	-799	-261	-2009	-948	-1195	0
193	0	0	-1694	-358	1336	1026	-1515	489	-5	-335	-64	-636	-355	-322	0
194	0	0	127	-358	-485	115	306	-421	234	91	172	756	428	545	0
195	0	0	1734	-353	-2087	-690	1910	-1220	258	554	302	2011	1034	1280	0
196	0	0	3118	-358	-3476	-1380	3297	-1917	364	799	376	2673	1433	1606	0
197	0	0	2693	-366	-3059	-1163	2876	-1712	252	543	279	2009	1024	1035	0
198	0	0	1062	-360	-1422	-351	1242	-891	149	219	91	663	389	256	0
199	0	0	-797	-355	442	576	-619	43	58	-318	-93	-727	-388	-616	0
200	0	0	-2371	-356	2015	1363	-2193	829	-199	-677	-258	-1971	-1032	-1325	0
201	0	0	-3791	-360	3431	2075	-3611	1535	-110	-979	-370	-2624	-1381	-1666	0
202	0	0	-3392	-366	3026	1879	-3209	1330	-114	-880	-246	-2033	-1002	-1212	0
203	0	0	-1718	-378	1340	1048	-1529	481	40	-382	-141	-659	-304	-452	0
204	0	0	106	-380	-486	137	296	-433	197	85	155	659	471	512	0
205	0	0	1773	-351	-2124	-711	1948	-1237	298	527	296	2031	1028	1342	0
206	0	0	3173	-351	-3524	-1411	3348	-1937	300	855	343	2613	1433	1610	0
207	0	0	2765	-364	-3129	-1200	2947	-1746	265	651	244	1969	1063	1136	0
208	0	0	1057	-368	-1425	-344	1241	-896	133	161	108	682	310	333	0
209	0	0	-752	-372	380	562	-566	4	-27	-246	-100	-803	-399	-562	0
210	0	0	-2319	-372	1947	1345	-2133	787	-141	-711	-287	-1969	-1049	-1336	0
211	0	0	-3713	-388	3325	2050	-3519	1468	-190	-970	-355	-2632	-1330	-1654	0
212	0	0	-3375	-372	3003	1873	-3189	1315	-195	-764	-248	-2073	-966	-1196	0
213	0	0	-1720	-370	1350	1045	-1535	490	40	-289	-135	-626	-310	-325	0
214	0	0	180	-376	-556	98	368	-466	226	95	89	789	331	533	0
215	0	0	1719	-362	-2081	-678	1900	-1221	312	510	296	2004	1035	1280	0
216	0	0	3141	-364	-3505	-1388	3323	-1934	269	843	356	2675	1398	1594	0
217	0	0	2674	-362	-3036	-1156	2855	-1699	259	593	265	1957	991	1111	0
218	0	0	1071	-370	-1441	-350	1256	-905	236	126	133	661	353	312	0
219	0	0	-787	-382	405	584	-596	11	-36	-316	-93	-777	-407	-527	0
220	0	0	-2369	-391	1978	1380	-2173	793	-164	-684	-320	-1976	-975	-1334	0
221	0	0	-3773	-415	3358	2094	-3565	1471	-219	-948	-355	-2673	-1456	-1647	0
222	0	0	-3444	-397	3047	1920	-3245	1325	-128	-816	-269	-1992	-1096	-1181	0
223	0	0	-1740	-386	1354	1063	-1547	484	58	-382	-56	-634	-349	-254	0
224	0	0	145	-378	-523	116	334	-450	250	60	135	665	413	498	0
225	0	0	1668	-378	-2046	-645	1857	-1212	302	444	337	1978	1043	1344	0
226	0	0	3149	-360	-3509	-1394	3329	-1934	343	783	360	2657	1336	1619	0
227	0	0	2687	-351	-3038	-1168	2862	-1694	225	558	349	1972	960	1162	0
228	0	0	1055	-386	-1441	-334	1248	-913	180	135	184	665	320	327	0
229	0	0	-810	-419	391	614	-600	-14	-5	-287	-129	-721	-386	-549	0
230	0	0	-2369	-420	1949	1394	-2159	764	-159	-706	-230	-1963	-1034	-1326	0
231	0	0	-3772	-405	3367	2088	-3569	1481	-180	-975	-279	-2694	-1356	-1621	0
232	0	0	-3438	-395	3043	1916	-3240	1324	-174	-824	-228	-2077	-1065	-1195	0
233	0	0	-1733	-397	1336	1065	-1534	469	27	-345	-87	-663	-277	-300	0
234	0	0	91	-384	-475	146	283	-429	139	114	91	768	337	506	0
235	0	0	1703	-376	-2079	-663	1891	-1227	316	543	347	2023	1061	1286	0
236	0	0	3088	-382	-3470	-1353	3279	-1926	304	725	391	2630	1348	1614	0
237	0	0	2749	-393	-3142	-1178	2945	-1767	273	679	298	2037	1092	1235	0
238	0	0	1040	-422	-1462	-309	1251	-942	157	93	71	692	316	302	0
239	0	0	-756	-434	322	595	-539	-56	-56	-248	-112	-760	-345	-572	0
240	0	0	-2364	-438	1926	1401	-2145	744	-213	-735	-261	-1988	-1018	-1282	0
241	0	0	-3805	-438	3367	2121	-3586	1464	-234	-970	-393	-2665	-1375	-1695	0
242	0	0	-3422	-448	2974	1935	-3198	1263	-120	-758	-250	-2011	-1043	-1150	0
243	0	0	-1836	-428	1408	1132	-1622	490	-52	-329	-151	-700	-391	-287	0
244	0	0	59	-424	-483	182	271	-453	166	38	71	688	389	488	0
245	0	0	1622	-403	-2025	-609	1823	-1214	292	502	261	1936	1043	1276	0
246	0	0	3020	-413	-3433	-1303	3226	-1923	261	820	358	2644	1404	1662	0
247	0	0	2691	-434	-3125	-1128	2908	-1779	168	638	230	2027	987	1162	0
248	0	0	1102	-440	-1542	-331	1322	-991	155	234	180	669	349	378	0
249	0	0	-836	-448	388	642	-612	-30	-106	-341	-153	-725	-397	-527	0
250	0	0	-2357	-452	1905	1404	-2131	726	-232	-624	-265	-1941	-1008	-1319	0
251	0	0	-3815	-463	3352	2139	-3583	1444	-184	-931	-298	-2646	-1330	-1602	0
252	0	0	-3450	-438	3012	1944	-3231	1287	-207	-843	-283	-2095	-1067	-1204	0
253	0	0	-1833	-411	1422	1122	-1627	505	-11	-339	-56	-750	-308	-335	0
254	0	0	-53	-411	-358	232	152	-384	73	112	34	622	283	446	0
255	0	0	1662	-411	-2073	-625	1867	-1242	298	570	277	1955	1055	1332	0
256	0	0	3016	-417	-3433	-1299	3224	-1925	306	729	376	2607	1377	1621	0
257	0	0	2718	-426	-3144	-1146	2931	-1785	246	657	308	2035	1012	1216	0
258	0	0	1053	-436	-1489	-308	1271	-962	168	192	118	725	314	376	0
259	0	0	-845	-438	407	641	-626	-15	-56	-347	-52	-748	-391	-498	0
260	0	0	-2265	-438	1827	1351	-2046	694	-155	-727	-182	-1893	-975	-1235	0
261	0	0	-3839	-444	3395	2141	-3617	1475	-287	-907	-395	-2710	-1295	-1614	0
262	0	0	-3421	-442	2979	1931	-3200	1268	-139	-814	-259	-2069	-1051	-1222	0
263	0	0	-1819	-440	1379	1129	-1599	469	0	-304	-69	-733	-339	-325	0
264	0	0	-6	-428	-422	217	208	-425	184	69	15	665	353	504	0
265	0	0	1700	-424	-2124	-638	1912	-1274	374	531	331	1899	1109	1313	0
266	0	0	2959	-428	-3387	-1265	3173	-1907	244	777	298	2630	1321	1612	0
267	0	0	2728	-438	-3166	-1145	2947	-1802	277	591	254	2002	1026	1208	0
268	0	0	1092	-436	-1528	-328	1310	-982	159	256	135	704	403	386	0
269	0	0	-796	-430	366	613	-581	-32	-52	-310	-197	-708	-463	-547	0
270	0	0	-2244	-434	1810	1339	-2027	688	-166	-622	-194	-1910	-975	-1272	0
271	0	0	-3815	-450	3365	2132	-3590	1457	-252	-999	-353	-2719	-1332	-1629	0
272	0	0	-3446	-457	2989	1951	-3217	1266	-192	-776	-269	-2066	-1028	-1241	0
273	0	0	-1842	-434	1408	1138	-1625	487	-25	-322	-95	-733	-320	-291	0
274	0	0	-39	-415	-376	227	168	-395	155	44	58	669	331	521	0
275	0	0	1587	-432	-2019	-577	1803	-1225	335	442	240	1877	1018	1276	0
276	0	0	3035	-457	-3492	-1289	3263	-1974	316	801	393	2605	1350	1629	0
277	0	0	2694	-448	-3142	-1123	2918	-1795	223	636	254	2054	1076	1123	0
278	0	0	1069	-444	-1513	-312	1291	-978	143	226	126	675	368	415	0
279	0	0	-715	-465	250	590	-482	-107	-73	-256	-162	-744	-384	-572	0
280	0	0	-2294	-446	1848	1370	-2071	701	-192	-642	-285	-1874	-1008	-1249	0
281	0	0	-3848	-471	3377	2159	-3612	1453	-232	-999	-422	-2661	-1439	-1703	0
282	0	0	-3447	-442	3005	1944	-3226	1281	-157	-812	-252	-2114	-1148	-1210	0
283	0	0	-1832	-432	1400	1132	-1616	484	-29	-281	-48	-777	-320	-388	0
284	0	0	-62	-438	-376	250	157	-407	139	98	44	653	304	485	0
285	0	0	1633	-452	-2085	-590	1859	-1268	386	500	291	1905	1016	1348	0
286	0	0	2981	-446	-3427	-1267	3204	-1936	271	717	422	2611	1342	1612	0
287	0	0	2669	-438	-3107	-1115	2888	-1772	199	634	283	2015	1037	1183	0
288	0	0	1078	-448	-1526	-315	1302	-987	168	190	162	766	368	409	0
289	0	0	-793	-448	345	620	-569	-51	-60	-275	-172	-739	-362	-510	0
290	0	0	-2205	-444	1761	1324	-1983	658	-151	-636	-190	-1874	-960	-1253	0
291	0	0	-3871	-463	3408	2167	-3639	1472	-236	-1002	-432	-2679	-1422	-1693	0
292	0	0	-3502	-457	3045	1979	-3273	1294	-155	-900	-267	-2066	-1057	-1187	0
293	0	0	-1880	-457	1423	1168	-1651	483	-29	-397	-85	-754	-384	-389	0
294	0	0	-57	-450	-393	253	168	-421	213	120	81	708	347	490	0
295	0	0	1507	-440	-1947	-533	1727	-1193	197	485	209	1852	1051	1239	0
296	0	0	3020	-442	-3462	-1289	3241	-1952	271	768	442	2651	1389	1666	0
297	0	0	2726	-442	-3168	-1142	2947	-1805	250	669	258	2050	1061	1239	0
298	0	0	1104	-459	-1563	-322	1333	-1011	126	159	153	731	362	407	0
299	0	0	-743	-452	291	597	-517	-80	-77	-310	-87	-731	-360	-541	0
300	0	0	-2283	-450	1833	1366	-2058	691	-209	-690	-201	-1965	-979	-1251	0
301	0	0	-3767	-485	3282	2126	-3524	1398	-221	-1001	-380	-2692	-1363	-1697	0
302	0	0	-3530	-448	3082	1989	-3306	1317	-226	-820	-291	-2132	-1053	-1272	0
303	0	0	-1898	-432	1466	1165	-1682	517	-93	-405	-83	-871	-356	-420	0
304	0	0	-111	-438	-327	274	108	-382	102	87	-17	675	345	415	0
305	0	0	1540	-434	-1974	-553	1757	-1204	248	436	329	1866	987	1251	0
306	0	0	2994	-430	-3424	-1282	3209	-1927	306	768	413	2626	1402	1656	0
307	0	0	2739	-436	-3175	-1151	2957	-1805	188	653	312	2062	1047	1125	0
308	0	0	1145	-457	-1602	-344	1373	-1029	166	242	174	741	372	355	0
309	0	0	-699	-467	232	583	-465	-117	0	-207	-97	-725	-325	-485	0
310	0	0	-2230	-459	1771	1344	-2000	656	-151	-673	-230	-1850	-1024	-1200	0
311	0	0	-3827	-452	3375	2139	-3601	1461	-316	-1012	-436	-2651	-1414	-1654	0
312	0	0	-3482	-452	3030	1967	-3256	1289	-172	-843	-302	-2101	-1022	-1385	0
313	0	0	-1875	-440	1435	1157	-1655	497	27	-353	-62	-711	-376	-356	0
314	0	0	-116	-463	-347	289	115	-405	112	79	36	634	362	481	0
315	0	0	1572	-465	-2037	-553	1804	-1251	318	525	304	1831	1006	1245	0
316	0	0	2984	-455	-3439	-1264	3211	-1947	306	789	419	2650	1414	1685	0
317	0	0	2774	-442	-3216	-1166	2995	-1829	244	634	294	2075	1123	1245	0
318	0	0	1173	-446	-1619	-363	1396	-1032	188	192	128	698	450	376	0
319	0	0	-610	-453	157	531	-383	-148	54	-161	-58	-605	-292	-486	0
320	0	0	-2273	-463	1810	1368	-2041	673	-215	-679	-242	-1854	-1043	-1169	0
321	0	0	-3761	-481	3280	2121	-3520	1399	-226	-882	-409	-2700	-1317	-1687	0
322	0	0	-3522	-473	3049	1997	-3285	1288	-141	-832	-277	-2170	-1101	-1261	0
323	0	0	-1890	-459	1431	1174	-1660	486	13	-403	-38	-851	-320	-399	0
324	0	0	-75	-463	-388	269	156	-425	128	71	38	679	358	384	0
325	0	0	1485	-453	-1938	-516	1711	-1195	279	473	310	1794	1039	1249	0
326	0	0	3046	-420	-3466	-1313	3256	-1943	306	768	382	2651	1396	1569	0
327	0	0	2794	-432	-3226	-1181	3010	-1829	236	667	312	2038	1101	1237	0
328	0	0	1212	-440	-1652	-386	1432	-1046	180	172	128	764	459	450	0
329	0	0	-528	-457	71	492	-299	-193	81	-201	-34	-611	-248	-486	0
330	0	0	-2251	-453	1798	1352	-2024	672	-143	-721	-296	-1889	-1002	-1249	0
331	0	0	-3691	-450	3241	2070	-3466	1395	-223	-927	-345	-2706	-1307	-1676	0
332	0	0	-3485	-440	3045	1962	-3265	1302	-209	-803	-217	-2110	-1080	-1239	0
333	0	0	-1918	-452	1466	1185	-1692	507	-46	-455	-116	-834	-399	-424	0
334	0	0	-76	-450	-374	263	149	-412	170	46	145	661	417	459	0
335	0	0	1445	-438	-1883	-503	1664	-1160	195	485	240	1780	911	1243	0
336	0	0	3047	-413	-3460	-1317	3253	-1936	347	845	393	2640	1396	1584	0
337	0	0	2695	-430	-3125	-1132	2910	-1777	176	710	314	2132	1057	1226	0
338	0	0	1179	-438	-1617	-370	1398	-1027	131	230	87	816	356	420	0
339	0	0	-548	-440	108	494	-328	-166	-11	-236	-48	-647	-306	-424	0
340	0	0	-2275	-436	1839	1355	-2057	701	-205	-696	-225	-1868	-989	-1220	0
341	0	0	-3679	-446	3233	2062	-3456	1393	-211	-894	-420	-2624	-1390	-1703	0
342	0	0	-3472	-434	3038	1953	-3255	1302	-114	-797	-228	-2132	-1016	-1169	0
343	0	0	-1982	-432	1550	1207	-1766	559	-5	-492	-128	-985	-424	-452	0
344	0	0	-126	-428	-302	277	88	-365	213	81	137	646	384	432	0
345	0	0	1418	-417	-1835	-500	1626	-1126	259	415	285	1800	958	1243	0
346	0	0	3021	-405	-3426	-1308	3223	-1915	312	801	374	2607	1346	1586	0
347	0	0	2783	-419	-3202	-1182	2992	-1810	261	750	292	2118	1144	1284	0
348	0	0	1157	-422	-1579	-367	1368	-1000	120	232	104	776	444	378	0
349	0	0	-621	-422	199	521	-410	-111	-27	-186	-60	-626	-364	-463	0
350	0	0	-2258	-415	1843	1336	-2050	714	-192	-669	-298	-1862	-1024	-1249	0
351	0	0	-3739	-397	3342	2068	-3540	1472	-279	-843	-347	-2673	-1352	-1631	0
352	0	0	-3503	-374	3129	1938	-3316	1377	-238	-849	-341	-2180	-1082	-1301	0
353	0	0	-1817	-345	1472	1081	-1644	563	27	-391	-100	-787	-368	-388	0
354	0	0	-124	-337	-213	230	44	-275	114	21	102	512	322	442	0
355	0	0	1497	-320	-1817	-588	1657	-1068	267	467	248	1740	921	1169	0
356	0	0	3048	-298	-3346	-1375	3197	-1822	327	760	446	2628	1356	1645	0
357	0	0	2765	-327	-3092	-1219	2928	-1709	211	669	265	2035	1082	1214	0
358	0	0	1275	-366	-1641	-454	1458	-1003	192	226	172	776	388	395	0
359	0	0	-591	-366	225	478	-408	-70	-29	-228	-46	-614	-285	-485	0
360	0	0	-2122	-353	1769	1237	-1945	708	-164	-710	-217	-1848	-977	-1292	0
361	0	0	-3668	-345	3323	2006	-3495	1489	-213	-979	-355	-2624	-1394	-1633	0
362	0	0	-3415	-331	3084	1873	-3249	1376	-221	-824	-225	-2182	-1084	-1212	0
363	0	0	-1840	-331	1509	1085	-1674	589	13	-399	-128	-776	-450	-417	0
364	0	0	-58	-316	-258	187	100	-287	81	116	52	599	339	473	0
365	0	0	1449	-322	-1771	-563	1610	-1046	223	419	157	1771	865	1171	0
366	0	0	3101	-325	-3426	-1388	3263	-1875	376	836	391	2667	1429	1649	0
367	0	0	2829	-339	-3168	-1245	2998	-1753	219	580	347	2083	1080	1216	0
368	0	0	1387	-341	-1728	-523	1557	-1034	118	271	168	822	448	477	0
369	0	0	-531	-341	190	436	-360	-75	-114	-256	-71	-647	-283	-477	0
370	0	0	-2063	-360	1703	1211	-1883	671	-137	-696	-287	-1810	-904	-1200	0
371	0	0	-3633	-370	3263	2001	-3448	1446	-201	-929	-366	-2694	-1359	-1652	0
372	0	0	-3514	-364	3150	1939	-3332	1393	-201	-838	-362	-2219	-1127	-1276	0
373	0	0	-1891	-388	1503	1139	-1697	557	-15	-409	-97	-898	-432	-353	0
374	0	0	-122	-413	-291	267	84	-352	162	95	48	618	254	504	0
375	0	0	1405	-422	-1827	-491	1616	-1124	213	438	291	1778	923	1208	0
376	0	0	2988	-422	-3410	-1283	3199	-1916	211	770	378	2673	1299	1567	0
377	0	0	2772	-442	-3214	-1165	2993	-1828	258	702	391	2110	1136	1280	0
378	0	0	1159	-457	-1616	-351	1387	-1036	64	242	83	781	372	432	0
379	0	0	-546	-481	65	513	-305	-208	-9	-170	-38	-613	-291	-395	0
380	0	0	-2199	-488	1711	1343	-1955	611	-190	-644	-273	-1765	-927	-1220	0
381	0	0	-3720	-494	3226	2107	-3473	1366	-203	-1057	-349	-2690	-1381	-1722	0
382	0	0	-3535	-486	3049	2010	-3292	1281	-135	-783	-269	-2165	-1014	-1261	0
383	0	0	-1986	-483	1503	1234	-1744	510	-126	-360	-126	-933	-442	-488	0
384	0	0	-192	-486	-294	339	51	-390	213	85	108	543	308	442	0
385	0	0	1370	-488	-1858	-441	1614	-1173	248	490	269	1790	987	1179	0
386	0	0	2944	-483	-3427	-1230	3185	-1955	291	744	424	2589	1394	1577	0
387	0	0	2737	-473	-3210	-1132	2973	-1841	254	630	314	2168	1055	1290	0
388	0	0	1176	-486	-1662	-345	1419	-1074	161	209	120	758	393	432	0
389	0	0	-521	-500	21	510	-271	-239	9	-197	-21	-568	-277	-440	0
390	0	0	-2209	-514	1695	1361	-1952	590	-170	-613	-228	-1841	-878	-1195	0
391	0	0	-3710	-494	3216	2102	-3463	1361	-271	-911	-420	-2684	-1400	-1718	0
392	0	0	-3532	-481	3051	2006	-3291	1285	-170	-816	-271	-2166	-997	-1313	0
393	0	0	-1991	-504	1487	1247	-1739	491	-52	-442	-106	-886	-422	-496	0
394	0	0	-163	-531	-368	347	102	-449	182	93	126	525	376	498	0
395	0	0	1269	-541	-1810	-364	1539	-1175	147	496	209	1701	931	1138	0
396	0	0	2914	-500	-3414	-1207	3164	-1957	225	801	318	2586	1404	1573	0
397	0	0	2751	-492	-3243	-1129	2997	-1867	240	715	337	2168	1179	1237	0
398	0	0	1251	-498	-1749	-376	1500	-1123	170	242	112	853	436	380	0
399	0	0	-508	-508	0	508	-254	-254	-50	-197	-27	-611	-300	-409	0
400	0	0	-2129	-512	1617	1320	-1873	552	-259	-580	-320	-1788	-925	-1261	0
401	0	0	-3681	-519	3162	2100	-3421	1321	-153	-960	-351	-2650	-1326	-1666	0
402	0	0	-3549	-508	3041	2028	-3295	1266	-141	-886	-312	-2262	-1127	-1245	0
403	0	0	-1987	-498	1489	1242	-1738	495	-73	-417	-112	-909	-426	-452	0
404	0	0	-272	-498	-226	385	-23	-362	172	23	97	535	283	434	0
405	0	0	1324	-517	-1841	-403	1582	-1179	168	422	215	1676	820	1138	0
406	0	0	2871	-504	-3375	-1183	3123	-1939	308	816	382	2634	1402	1635	0
407	0	0	2682	-517	-3199	-1082	2940	-1858	201	632	287	2058	1055	1239	0
408	0	0	1234	-508	-1742	-363	1488	-1125	161	304	145	880	453	424	0
409	0	0	-538	-506	32	522	-285	-237	-34	-225	-95	-529	-308	-556	0
410	0	0	-2143	-512	1631	1327	-1887	559	-124	-564	-228	-1711	-905	-1127	0
411	0	0	-3707	-516	3191	2111	-3449	1337	-273	-995	-430	-2636	-1375	-1699	0
412	0	0	-3521	-514	3007	2017	-3264	1246	-87	-805	-294	-2135	-1096	-1261	0
413	0	0	-2073	-512	1561	1292	-1817	524	-89	-411	-110	-937	-428	-558	0
414	0	0	-293	-529	-236	411	-28	-382	97	32	64	430	287	366	0
415	0	0	1296	-533	-1829	-381	1562	-1181	205	504	261	1769	913	1134	0
416	0	0	2860	-521	-3381	-1169	3120	-1951	279	721	355	2570	1359	1561	0
417	0	0	2767	-529	-3296	-1119	3031	-1912	283	673	341	2182	1129	1295	0
418	0	0	1236	-523	-1759	-356	1497	-1141	89	343	174	871	473	481	0
419	0	0	-614	-539	75	576	-344	-232	-97	-273	-81	-601	-320	-465	0
420	0	0	-2107	-552	1555	1329	-1831	501	-102	-595	-180	-1755	-873	-1165	0
421	0	0	-3780	-552	3228	2166	-3504	1338	-211	-915	-360	-2648	-1377	-1623	0
422	0	0	-3518	-541	2977	2029	-3247	1218	-157	-863	-302	-2180	-1148	-1303	0
423	0	0	-2082	-494	1588	1288	-1835	547	-50	-481	-54	-913	-415	-517	0
424	0	0	-240	-424	-184	332	-28	-304	174	32	83	490	314	388	0
425	0	0	1412	-370	-1782	-521	1597	-1076	259	486	219	1815	919	1165	0
426	0	0	3034	-273	-3307	-1380	3170	-1790	327	822	370	2653	1371	1633	0
427	0	0	2884	-157	-3041	-1363	2962	-1599	281	669	306	2188	1117	1268	0
428	0	0	1498	-13	-1511	-742	1504	-762	124	201	155	849	380	463	0
429	0	0	-313	32	345	140	-329	188	-11	-217	-139	-554	-304	-467	0
430	0	0	-1826	102	1928	862	-1877	1015	-149	-694	-250	-1804	-971	-1154	0
431	0	0	-3335	164	3499	1585	-3417	1831	-259	-956	-323	-2642	-1346	-1652	0
432	0	0	-3172	203	3375	1484	-3273	1789	-153	-890	-244	-2238	-1107	-1259	0
433	0	0	-1663	269	1932	697	-1797	1100	-97	-432	-141	-938	-483	-463	0
434	0	0	167	366	199	-266	-16	282	120	19	95	477	292	389	0
435	0	0	1827	469	-1358	-1148	1592	-444	277	413	250	1718	970	1160	0
436	0	0	3295	457	-2838	-1876	3066	-1190	263	752	283	2650	1338	1649	1
437	0	0	3161	292	-2869	-1726	3015	-1288	265	680	310	2172	1144	1299	0
438	0	0	1593	73	-1520	-833	1556	-723	114	242	131	847	475	521	0
439	0	0	-281	-120	161	200	-221	20	-91	-211	-15	-620	-306	-401	0
440	0	0	-1987	-300	1687	1143	-1837	693	-232	-558	-155	-1806	-935	-1072	0
441	0	0	-3623	-461	3162	2042	-3392	1350	-174	-1041	-320	-2603	-1451	-1645	0
442	0	0	-3610	-580	3030	2095	-3320	1225	-259	-754	-405	-2221	-1144	-1313	0
443	0	0	-2164	-688	1476	1426	-1820	394	-118	-471	-180	-917	-455	-562	0
444	0	0	-415	-795	-380	605	-17	-587	211	87	36	616	277	422	0
445	0	0	1131	-904	-2035	-113	1583	-1469	263	508	228	1699	950	1156	0
446	0	0	2634	-931	-3565	-851	3099	-2248	194	756	395	2566	1369	1660	0
447	0	0	2605	-921	-3526	-842	3065	-2223	343	665	323	2176	1156	1253	0
448	0	0	1067	-878	-1945	-94	1506	-1411	194	287	137	921	490	502	0
449	0	0	-676	-871	-195	773	-240	-533	-23	-244	-75	-533	-325	-391	0
450	0	0	-2271	-871	1400	1571	-1835	264	-176	-601	-133	-1765	-902	-1140	0
451	0	0	-3891	-886	3005	2388	-3448	1059	-230	-985	-422	-2671	-1402	-1664	0
452	0	0	-3770	-880	2890	2325	-3330	1005	-178	-808	-271	-2231	-1171	-1317	0
453	0	0	-2285	-896	1389	1590	-1837	246	-65	-413	-95	-977	-397	-516	0
454	0	0	-526	-931	-405	728	-60	-668	122	5	36	388	259	345	0
455	0	0	1025	-909	-1934	-58	1479	-1421	180	453	320	1606	917	1156	0
456	0	0	2659	-840	-3499	-909	3079	-2169	279	768	364	2599	1363	1588	0
457	0	0	2636	-830	-3466	-903	3051	-2148	256	764	389	2170	1185	1332	0
458	0	0	1082	-801	-1883	-140	1482	-1342	65	333	95	890	469	420	0
459	0	0	-615	-777	-162	696	-226	-469	38	-259	-133	-486	-263	-448	0
460	0	0	-2174	-733	1441	1453	-1807	354	-120	-614	-236	-1697	-894	-1115	0
461	0	0	-3786	-682	3104	2234	-3445	1211	-261	-958	-413	-2630	-1367	-1625	0
462	0	0	-3646	-661	2985	2153	-3315	1162	-174	-915	-314	-2203	-1204	-1290	0
463	0	0	-2117	-616	1501	1366	-1809	442	-65	-438	-106	-940	-446	-554	0
464	0	0	-421	-578	-157	499	-132	-367	174	-38	27	461	250	409	0
465	0	0	1301	-543	-1844	-379	1572	-1193	186	448	223	1629	962	1082	0
466	0	0	2836	-504	-3340	-1166	3088	-1922	209	776	335	2566	1375	1571	0
467	0	0	2796	-488	-3284	-1154	3040	-1886	269	669	314	2229	1138	1307	0
468	0	0	1350	-481	-1831	-434	1590	-1156	141	269	157	919	496	483	0
469	0	0	-428	-459	-31	443	-198	-245	-42	-178	-56	-527	-188	-419	0
470	0	0	-2046	-452	1594	1249	-1820	571	-209	-597	-304	-1747	-1010	-1148	0
471	0	0	-3540	-436	3104	1988	-3322	1334	-184	-874	-294	-2591	-1303	-1590	0
472	0	0	-3596	-409	3187	2002	-3391	1389	-213	-933	-366	-2296	-1196	-1383	0
473	0	0	-1988	-405	1583	1196	-1785	589	-1	-415	-67	-960	-405	-457	0
474	0	0	-376	-405	-29	390	-173	-217	120	-5	0	419	234	306	0
475	0	0	1358	-388	-1746	-485	1552	-1067	279	432	244	1631	946	1037	0
476	0	0	2905	-389	-3294	-1258	3099	-1841	291	822	455	2619	1431	1610	0
477	0	0	2825	-397	-3222	-1214	3023	-1809	219	677	263	2122	1158	1247	0
478	0	0	1362	-403	-1765	-479	1563	-1084	145	351	97	935	541	479	0
479	0	0	-445	-393	52	419	-248	-170	-118	-197	-50	-616	-240	-438	0
480	0	0	-1943	-395	1548	1169	-1745	576	-180	-547	-248	-1639	-894	-1148	0
481	0	0	-3569	-401	3168	1985	-3368	1383	-314	-880	-370	-2661	-1321	-1668	0
482	0	0	-3539	-391	3148	1965	-3343	1378	-217	-876	-300	-2285	-1111	-1400	0
483	0	0	-2043	-389	1654	1216	-1848	632	-56	-420	-87	-966	-450	-552	0
484	0	0	-260	-353	-93	306	-83	-223	151	-15	56	490	261	351	0
485	0	0	1321	-368	-1689	-476	1505	-1028	277	339	209	1689	890	1080	0
486	0	0	2949	-368	-3317	-1290	3133	-1842	230	807	372	2562	1422	1616	0
487	0	0	2881	-356	-3237	-1262	3059	-1796	225	684	353	2198	1228	1319	0
488	0	0	1382	-362	-1744	-510	1563	-1053	120	240	104	900	405	508	0
489	0	0	-260	-372	-112	316	-74	-242	7	-161	-65	-500	-166	-415	0
490	0	0	-1929	-345	1584	1137	-1756	619	-174	-556	-320	-1672	-816	-1119	0
491	0	0	-3474	-351	3123	1912	-3298	1386	-308	-1002	-308	-2677	-1373	-1621	0
492	0	0	-3450	-339	3111	1894	-3280	1386	-201	-865	-256	-2275	-1109	-1334	0
493	0	0	-2047	-327	1720	1187	-1883	696	-48	-486	-133	-989	-477	-523	0
494	0	0	-250	-308	-58	279	-96	-183	102	9	54	405	244	372	0
495	0	0	1352	-302	-1654	-525	1503	-978	279	393	318	1600	863	1167	0
496	0	0	2972	-312	-3284	-1330	3128	-1798	291	776	382	2686	1422	1594	0
497	0	0	2914	-279	-3193	-1317	3053	-1736	240	624	316	2221	1162	1284	0
498	0	0	1478	-289	-1767	-594	1622	-1028	176	349	145	1008	517	593	0
499	0	0	-346	-273	73	309	-209	-100	-118	-162	-188	-531	-238	-409	0
500	0	0	-1832	-292	1540	1062	-1686	624	-172	-541	-213	-1552	-863	-1094	0
501	0	0	-3543	-308	3235	1925	-3389	1463	-281	-929	-335	-2584	-1307	-1662	0
502	0	0	-3433	-291	3142	1862	-3287	1425	-215	-822	-325	-2283	-1162	-1323	0
503	0	0	-1993	-271	1722	1132	-1857	725	-50	-465	-98	-931	-485	-465	0
504	0	0	-252	-261	-9	256	-121	-135	118	7	77	469	240	420	0
505	0	0	1408	-242	-1650	-583	1529	-946	267	434	232	1691	880	1099	0
506	0	0	2971	-226	-3197	-1372	3084	-1711	250	838	329	2655	1394	1579	0
507	0	0	2959	-234	-3193	-1362	3076	-1713	285	704	316	2227	1175	1326	0
508	0	0	1500	-232	-1732	-634	1616	-982	170	289	135	929	467	496	0
509	0	0	-224	-223	1	223	-112	-111	-7	-194	-60	-444	-254	-397	0
510	0	0	-1867	-244	1623	1055	-1745	689	-186	-589	-159	-1652	-907	-1092	0
511	0	0	-3437	-215	3222	1826	-3329	1503	-244	-966	-360	-2644	-1416	-1645	0
512	0	0	-3367	-180	3187	1773	-3277	1503	-180	-816	-283	-2236	-1136	-1293	0
513	0	0	-1946	-166	1780	1056	-1863	807	-102	-401	-176	-1028	-457	-529	0
514	0	0	-174	-161	13	167	-93	-74	221	0	102	554	221	393	0
515	0	0	1356	-178	-1534	-589	1445	-856	240	403	194	1676	836	1045	0
516	0	0	2997	-172	-3169	-1412	3083	-1670	310	776	300	2661	1371	1616	0
517	0	0	3001	-157	-3158	-1422	3079	-1657	277	706	312	2211	1204	1313	0
518	0	0	1515	-153	-1668	-681	1591	-910	129	244	75	977	550	461	0
519	0	0	-205	-155	50	180	-127	-52	-42	-178	-52	-461	-192	-415	0
520	0	0	-1757	-159	1598	958	-1677	719	-172	-593	-219	-1600	-884	-1107	0
521	0	0	-3381	-149	3232	1765	-3306	1541	-230	-993	-386	-2640	-1307	-1637	0
522	0	0	-3319	-124	3195	1721	-3257	1535	-199	-855	-281	-2229	-1165	-1361	0
523	0	0	-1978	-120	1858	1049	-1918	869	-126	-436	-170	-987	-446	-523	0
524	0	0	-189	-89	100	139	-144	5	122	-21	81	391	292	292	0
525	0	0	1392	-95	-1487	-648	1439	-791	258	415	223	1608	861	1099	0
526	0	0	3030	-50	-3080	-1490	3055	-1565	302	826	323	2624	1390	1627	0
527	0	0	3021	-34	-3055	-1493	3038	-1544	240	708	339	2242	1224	1278	0
528	0	0	1635	-52	-1687	-791	1661	-869	182	395	195	1020	545	554	0
529	0	0	-162	-48	114	105	-138	33	23	-197	56	-417	-221	-252	0
530	0	0	-1774	-27	1747	900	-1760	860	-145	-483	-258	-1600	-841	-1082	0
531	0	0	-3341	-11	3330	1676	-3335	1659	-190	-923	-349	-2558	-1371	-1614	0
532	0	0	-3446	1	3447	1722	-3446	1724	-228	-795	-275	-2269	-1167	-1326	0
533	0	0	-1934	23	1957	955	-1945	990	-48	-438	-122	-952	-461	-558	0
534	0	0	-221	27	248	97	-234	137	166	58	-19	455	296	353	0
535	0	0	1400	17	-1383	-708	1391	-683	298	436	329	1612	861	1134	0
536	0	0	3016	29	-2987	-1522	3001	-1479	341	733	384	2626	1326	1604	0
537	0	0	3018	48	-2970	-1533	2994	-1461	318	682	393	2252	1200	1326	0
538	0	0	1561	52	-1509	-806	1535	-728	213	277	81	1022	533	486	0
539	0	0	-64	60	124	2	-94	92	81	-110	-52	-415	-168	-269	0
540	0	0	-1742	60	1802	841	-1772	931	-254	-521	-246	-1635	-830	-1107	0
541	0	0	-3313	58	3371	1627	-3342	1714	-263	-911	-291	-2669	-1377	-1608	0
542	0	0	-3277	79	3356	1599	-3316	1717	-178	-812	-285	-2234	-1144	-1231	0
543	0	0	-1920	58	1978	931	-1949	1018	-44	-471	-114	-1010	-490	-459	0
544	0	0	-161	79	240	41	-200	159	110	25	32	372	203	364	0
545	0	0	1430	98	-1332	-764	1381	-617	265	457	149	1654	857	1049	0
546	0	0	3045	75	-2970	-1560	3007	-1447	360	843	380	2696	1404	1598	0
547	0	0	3101	75	-3026	-1588	3063	-1475	300	614	347	2199	1165	1315	0
548	0	0	1679	58	-1621	-868	1650	-781	192	333	168	1057	550	585	0
549	0	0	-70	67	137	1	-103	102	-40	-174	-46	-368	-228	-331	0
550	0	0	-1661	83	1744	789	-1702	913	-145	-647	-226	-1598	-917	-1092	0
551	0	0	-3224	64	3288	1580	-3256	1676	-195	-921	-323	-2595	-1295	-1670	0
552	0	0	-3331	65	3396	1633	-3363	1730	-232	-871	-388	-2223	-1193	-1412	0
553	0	0	-1872	73	1945	899	-1908	1009	-62	-494	-116	-1076	-525	-508	0
554	0	0	-153	46	199	53	-176	122	207	25	110	434	263	351	0
555	0	0	1438	32	-1406	-735	1422	-687	329	356	217	1623	818	1086	0
556	0	0	3012	25	-2987	-1518	2999	-1481	292	779	356	2615	1371	1602	0
557	0	0	3046	34	-3012	-1540	3029	-1489	291	634	327	2275	1148	1348	0
558	0	0	1675	25	-1650	-850	1662	-812	141	356	137	1001	537	543	0
559	0	0	-117	-9	108	63	-112	49	32	-186	5	-358	-143	-329	0
560	0	0	-1745	-50	1695	897	-1720	822	-168	-605	-219	-1635	-849	-1125	0
561	0	0	-3313	-64	3249	1688	-3281	1592	-223	-874	-320	-2568	-1365	-1608	0
562	0	0	-3365	-81	3284	1723	-3324	1601	-141	-843	-356	-2254	-1129	-1330	0
563	0	0	-1966	-81	1885	1023	-1925	902	-102	-467	-182	-1057	-529	-587	0
564	0	0	-288	-108	180	198	-234	36	71	-81	42	318	240	252	0
565	0	0	1350	-122	-1472	-614	1411	-797	310	368	333	1590	857	1101	0
566	0	0	2972	-139	-3111	-1416	3041	-1625	300	795	302	2578	1359	1573	0
567	0	0	3013	-155	-3168	-1429	3090	-1661	258	690	372	2231	1212	1336	0
568	0	0	1550	-170	-1720	-690	1635	-945	162	275	126	966	537	556	0
569	0	0	-95	-174	-79	134	-8	-126	40	-64	-32	-358	-217	-296	0
570	0	0	-1794	-213	1581	1003	-1687	684	-141	-568	-215	-1501	-787	-1030	0
571	0	0	-3428	-226	3202	1827	-3315	1488	-228	-946	-374	-2653	-1367	-1664	0
572	0	0	-3427	-234	3193	1830	-3310	1479	-168	-803	-219	-2260	-1127	-1309	0
573	0	0	-2133	-238	1895	1185	-2014	828	-147	-545	-149	-1076	-576	-582	0
574	0	0	-288	-230	58	259	-173	-86	199	52	65	409	242	382	0
575	0	0	1207	-263	-1470	-472	1338	-866	178	331	159	1503	760	958	0
576	0	0	2885	-271	-3156	-1307	3020	-1713	269	836	411	2609	1400	1608	0
577	0	0	2910	-308	-3218	-1301	3064	-1763	248	651	292	2238	1146	1325	0
578	0	0	1585	-325	-1910	-630	1747	-1117	139	339	164	977	527	516	0
579	0	0	-169	-339	-170	254	0	-254	7	-190	-27	-323	-147	-366	0
580	0	0	-1832	-333	1499	1082	-1665	583	-215	-609	-283	-1553	-797	-1049	0
581	0	0	-3425	-351	3074	1888	-3249	1361	-327	-966	-417	-2745	-1340	-1639	0
582	0	0	-3479	-362	3117	1920	-3298	1377	-195	-902	-269	-2289	-1119	-1356	0
583	0	0	-2137	-366	1771	1251	-1954	702	-131	-572	-188	-1086	-550	-638	0
584	0	0	-339	-370	-31	354	-154	-200	122	-7	38	333	213	281	0
585	0	0	1180	-395	-1575	-392	1377	-985	182	432	184	1522	843	1074	0
586	0	0	2874	-389	-3263	-1242	3068	-1826	269	727	259	2549	1383	1538	0
587	0	0	2937	-386	-3323	-1275	3130	-1854	230	799	341	2277	1200	1373	0
588	0	0	1498	-407	-1905	-545	1701	-1156	120	323	83	1049	512	562	0
589	0	0	-186	-395	-209	290	11	-302	-52	-100	-54	-323	-211	-242	0
590	0	0	-1832	-409	1423	1120	-1627	507	-162	-564	-190	-1559	-774	-1043	0
591	0	0	-3520	-395	3125	1957	-3322	1365	-296	-946	-384	-2681	-1301	-1742	0
592	0	0	-3571	-413	3158	1992	-3364	1372	-236	-859	-331	-2296	-1216	-1356	0
593	0	0	-2174	-405	1769	1289	-1971	682	-104	-444	-166	-1026	-490	-632	0
594	0	0	-510	-413	97	461	-303	-158	38	7	5	306	246	310	0
595	0	0	1182	-401	-1583	-390	1382	-992	234	411	176	1464	824	1026	0
596	0	0	2751	-405	-3156	-1173	2953	-1780	277	808	335	2644	1359	1600	0
597	0	0	2846	-419	-3265	-1213	3055	-1842	267	677	322	2236	1160	1363	0
598	0	0	1517	-399	-1916	-559	1716	-1157	155	320	192	1080	485	613	0
599	0	0	-212	-415	-203	313	-4	-309	13	-141	-25	-327	-172	-236	0
600	0	0	-1869	-403	1466	1136	-1667	531	-215	-549	-277	-1552	-808	-997	0
601	0	0	-3355	-393	2962	1874	-3158	1284	-195	-873	-331	-2549	-1328	-1548	0
602	0	0	-3590	-399	3191	1994	-3390	1396	-168	-838	-325	-2345	-1156	-1383	0
603	0	0	-2189	-411	1778	1300	-1983	683	-48	-529	-114	-1039	-562	-585	0
604	0	0	-502	-407	95	454	-298	-156	131	-54	93	289	197	341	0
605	0	0	1102	-407	-1509	-347	1305	-958	186	362	135	1451	772	954	0
606	0	0	2739	-419	-3158	-1160	2948	-1788	356	801	393	2667	1404	1645	0
607	0	0	2803	-436	-3239	-1183	3021	-1837	209	673	248	2283	1067	1342	0
608	0	0	1503	-415	-1918	-544	1710	-1166	195	360	153	1094	537	653	0
609	0	0	-199	-393	-194	296	-2	-293	-3	-155	-48	-323	-209	-353	0
610	0	0	-1980	-417	1563	1198	-1771	573	-186	-576	-267	-1567	-810	-1032	0
611	0	0	-3477	-426	3051	1951	-3264	1312	-248	-962	-360	-2642	-1315	-1709	0
612	0	0	-3600	-405	3195	2002	-3397	1395	-124	-876	-289	-2275	-1123	-1404	0
613	0	0	-2248	-407	1841	1327	-2044	717	-85	-413	-147	-1103	-527	-525	0
614	0	0	-542	-428	114	485	-328	-157	83	-3	65	269	151	273	0
615	0	0	1073	-457	-1530	-308	1301	-993	246	386	205	1474	845	973	0
616	0	0	2646	-438	-3084	-1104	2865	-1761	180	777	376	2518	1340	1553	0
617	0	0	2805	-430	-3235	-1187	3020	-1832	215	694	372	2236	1119	1342	0
618	0	0	1453	-399	-1852	-527	1652	-1125	238	300	180	1080	568	597	0
619	0	0	-275	-403	-128	339	-73	-265	-46	-197	-110	-358	-238	-335	0
620	0	0	-1888	-395	1493	1141	-1690	549	-166	-556	-228	-1522	-768	-1041	0
621	0	0	-3501	-407	3094	1954	-3297	1343	-244	-1002	-345	-2605	-1344	-1647	0
622	0	0	-3578	-407	3171	1992	-3374	1382	-153	-824	-337	-2322	-1259	-1344	0
623	0	0	-2224	-407	1817	1315	-2020	705	-91	-424	-87	-1113	-440	-552	0
624	0	0	-573	-407	166	490	-369	-120	69	-46	-54	234	89	236	0
625	0	0	1112	-405	-1517	-353	1314	-961	223	430	184	1464	760	962	0
626	0	0	2718	-407	-3125	-1155	2921	-1766	279	807	325	2599	1321	1623	0
627	0	0	2886	-386	-3272	-1250	3079	-1829	267	756	335	2295	1187	1451	0
628	0	0	1443	-403	-1846	-520	1644	-1124	122	275	124	931	537	500	0
629	0	0	-163	-376	-213	269	25	-294	27	-65	-34	-362	-201	-230	0
630	0	0	-1851	-393	1458	1122	-1654	532	-168	-496	-259	-1526	-781	-1014	0
631	0	0	-3464	-384	3080	1924	-3272	1348	-215	-935	-376	-2589	-1392	-1594	0
632	0	0	-3599	-397	3202	1998	-3400	1402	-207	-871	-351	-2337	-1224	-1410	0
633	0	0	-2234	-407	1827	1320	-2030	710	-58	-471	-102	-1113	-463	-661	0
634	0	0	-608	-411	197	509	-402	-107	31	7	-9	232	108	269	0
635	0	0	1109	-386	-1495	-361	1302	-940	205	444	209	1472	797	950	0
636	0	0	2590	-389	-2979	-1100	2784	-1684	263	710	353	2543	1276	1553	0
637	0	0	2920	-376	-3296	-1272	3108	-1836	300	690	341	2248	1111	1367	0
638	0	0	1498	-397	-1895	-550	1696	-1146	203	351	244	1090	585	632	0
639	0	0	-231	-403	-172	317	-29	-287	-67	-133	-54	-405	-166	-355	0
640	0	0	-1823	-388	1435	1105	-1629	523	-211	-512	-178	-1542	-774	-987	0
641	0	0	-3427	-393	3034	1910	-3230	1320	-250	-878	-388	-2570	-1313	-1588	0
642	0	0	-3565	-388	3177	1976	-3371	1394	-225	-863	-356	-2357	-1189	-1342	0
643	0	0	-2210	-389	1821	1299	-2015	716	-62	-452	-174	-1092	-535	-572	0
644	0	0	-538	-395	143	466	-340	-126	116	-36	-15	267	128	271	0
645	0	0	1126	-391	-1517	-367	1321	-954	172	407	219	1455	810	958	0
646	0	0	2714	-382	-3096	-1166	2905	-1739	240	781	318	2529	1330	1596	0
647	0	0	2881	-391	-3272	-1245	3076	-1831	228	692	333	2223	1264	1295	0
648	0	0	1590	-386	-1976	-602	1783	-1181	149	312	151	1028	603	560	0
649	0	0	-126	-397	-271	261	72	-334	13	-112	-38	-273	-145	-244	0
650	0	0	-1788	-411	1377	1099	-1582	483	-172	-576	-226	-1389	-715	-1008	0
651	0	0	-3386	-420	2966	1903	-3176	1273	-186	-940	-306	-2615	-1280	-1621	0
652	0	0	-3572	-430	3142	2001	-3357	1356	-207	-871	-254	-2335	-1185	-1350	0
653	0	0	-2269	-397	1872	1333	-2070	737	-133	-426	-155	-1080	-554	-531	0
654	0	0	-537	-413	124	475	-330	-144	122	-93	3	254	131	225	0
655	0	0	1137	-413	-1550	-362	1343	-981	228	382	219	1522	748	954	0
656	0	0	2663	-411	-3074	-1126	2868	-1742	246	764	341	2619	1352	1590	0
657	0	0	2886	-384	-3270	-1251	3078	-1827	254	688	368	2310	1175	1406	0
658	0	0	1577	-413	-1990	-582	1783	-1201	170	343	197	1026	543	566	0
659	0	0	-128	-419	-291	273	81	-355	27	-50	-34	-252	-95	-279	0
660	0	0	-1799	-403	1396	1101	-1597	496	-170	-488	-192	-1439	-760	-977	0
661	0	0	-3365	-399	2966	1882	-3165	1283	-192	-878	-356	-2541	-1330	-1617	0
662	0	0	-3578	-397	3181	1987	-3379	1392	-230	-880	-285	-2213	-1237	-1392	0
663	0	0	-2287	-417	1870	1352	-2078	726	-95	-525	-91	-1169	-603	-620	0
664	0	0	-522	-422	100	472	-311	-161	186	-11	89	364	114	275	0
665	0	0	1059	-405	-1464	-327	1261	-934	176	374	271	1468	754	975	0
666	0	0	2747	-417	-3164	-1165	2955	-1790	310	816	331	2543	1392	1565	0
667	0	0	2877	-413	-3290	-1232	3083	-1851	292	743	399	2310	1282	1416	0
668	0	0	1579	-413	-1992	-583	1785	-1202	91	331	131	1006	595	597	0
669	0	0	-83	-436	-353	259	135	-394	64	-100	15	-226	-48	-188	0
670	0	0	-1755	-434	1321	1094	-1538	443	-197	-562	-221	-1462	-758	-1004	0
671	0	0	-3333	-422	2911	1877	-3122	1244	-131	-905	-298	-2481	-1274	-1600	0
672	0	0	-3536	-413	3123	1974	-3329	1355	-228	-841	-320	-2329	-1187	-1387	0
673	0	0	-2199	-417	1782	1308	-1990	682	-93	-519	-157	-1076	-560	-595	0
674	0	0	-600	-424	176	512	-388	-124	79	-50	25	273	139	292	0
675	0	0	1166	-430	-1596	-368	1381	-1013	248	283	240	1453	797	948	0
676	0	0	2691	-434	-3125	-1128	2908	-1779	291	744	395	2549	1377	1627	0
677	0	0	2947	-461	-3408	-1243	3177	-1934	258	725	353	2322	1229	1418	0
678	0	0	1637	-438	-2075	-599	1856	-1256	145	386	170	1183	620	628	0
679	0	0	-70	-434	-364	252	147	-399	-9	-98	15	-265	-188	-217	0
680	0	0	-1759	-442	1317	1100	-1538	437	-153	-471	-174	-1456	-779	-950	0
681	0	0	-3315	-442	2873	1878	-3094	1215	-225	-907	-382	-2531	-1404	-1598	0
682	0	0	-3584	-444	3140	2014	-3362	1348	-223	-894	-304	-2368	-1171	-1422	0
683	0	0	-2281	-440	1841	1360	-2061	700	-102	-488	-69	-1098	-591	-583	0
684	0	0	-569	-428	141	498	-355	-143	60	-52	81	188	58	296	0
685	0	0	1078	-419	-1497	-329	1287	-958	199	325	238	1437	727	952	0
686	0	0	2640	-434	-3074	-1103	2857	-1754	230	783	368	2527	1274	1577	0
687	0	0	2873	-461	-3334	-1206	3103	-1897	275	642	331	2368	1129	1377	0
688	0	0	1622	-459	-2081	-581	1851	-1270	242	320	159	1160	533	657	0
689	0	0	-93	-428	-335	260	121	-381	1	-129	-27	-209	-102	-244	0
690	0	0	-1737	-430	1307	1083	-1522	438	-95	-587	-228	-1420	-743	-1041	0
691	0	0	-3312	-422	2890	1867	-3101	1234	-209	-882	-263	-2574	-1245	-1557	0
692	0	0	-3551	-424	3127	1987	-3339	1351	-143	-915	-384	-2262	-1220	-1369	0
693	0	0	-2271	-415	1856	1343	-2063	720	-91	-506	-141	-1131	-552	-657	0
694	0	0	-621	-457	164	539	-392	-146	83	-81	31	203	91	225	0
695	0	0	1144	-452	-1596	-346	1370	-1024	228	386	263	1398	863	915	0
696	0	0	2641	-463	-3104	-1089	2872	-1783	269	744	360	2512	1286	1577	0
697	0	0	2906	-463	-3369	-1221	3137	-1916	252	696	287	2262	1270	1348	0
698	0	0	1672	-467	-2139	-602	1905	-1303	151	316	201	1165	574	609	0
699	0	0	-128	-465	-337	296	104	-401	-13	-114	-98	-246	-124	-221	0
700	0	0	-1684	-455	1229	1069	-1456	387	-186	-504	-172	-1392	-733	-966	0
701	0	0	-3330	-448	2882	1889	-3106	1217	-250	-919	-343	-2562	-1354	-1534	0
702	0	0	-3547	-453	3094	2000	-3320	1320	-162	-913	-213	-2372	-1119	-1423	0
703	0	0	-2304	-461	1843	1382	-2073	691	-102	-543	-178	-1208	-595	-593	0
704	0	0	-579	-475	104	527	-341	-185	87	-52	93	126	126	256	0
705	0	0	1069	-490	-1559	-289	1314	-1024	287	380	159	1420	760	907	0
706	0	0	2650	-498	-3148	-1076	2899	-1823	298	799	356	2533	1359	1565	0
707	0	0	2921	-481	-3402	-1220	3161	-1941	211	729	360	2263	1216	1371	0
708	0	0	1662	-440	-2102	-611	1882	-1271	205	356	182	1146	583	541	0
709	0	0	-128	-448	-320	288	96	-384	9	-110	-27	-195	-48	-269	0
710	0	0	-1718	-465	1253	1091	-1485	394	-135	-523	-219	-1390	-791	-991	0
711	0	0	-3313	-440	2873	1876	-3093	1216	-228	-826	-306	-2514	-1278	-1544	0
712	0	0	-3622	-453	3169	2037	-3395	1358	-265	-923	-345	-2419	-1210	-1451	0
713	0	0	-2265	-444	1821	1354	-2043	688	-106	-521	-155	-1193	-558	-675	0
714	0	0	-629	-453	176	541	-402	-138	42	-133	31	161	106	176	0
715	0	0	1081	-459	-1540	-311	1310	-999	168	341	172	1406	673	886	0
716	0	0	2664	-461	-3125	-1101	2894	-1793	246	698	351	2502	1280	1604	0
717	0	0	2910	-442	-3352	-1234	3131	-1897	172	756	271	2345	1200	1367	0
718	0	0	1665	-453	-2118	-606	1891	-1285	124	358	52	1144	614	613	0
719	0	0	-35	-455	-420	245	192	-437	27	-52	-21	-219	-25	-186	0
720	0	0	-1710	-488	1222	1099	-1466	367	-159	-552	-178	-1385	-750	-886	0
721	0	0	-3247	-440	2807	1843	-3027	1183	-221	-900	-370	-2496	-1284	-1600	0
722	0	0	-3563	-463	3100	2013	-3331	1318	-192	-849	-351	-2316	-1160	-1396	0
723	0	0	-2347	-481	1866	1414	-2106	692	-180	-539	-75	-1146	-595	-649	0
724	0	0	-672	-498	174	585	-423	-162	131	-104	-34	194	155	190	0
725	0	0	1015	-502	-1517	-256	1266	-1009	190	364	147	1350	776	886	0
726	0	0	2570	-481	-3051	-1044	2810	-1766	250	787	269	2514	1336	1590	0
727	0	0	2877	-452	-3329	-1212	3103	-1890	256	723	347	2275	1189	1373	0
728	0	0	1573	-465	-2038	-554	1805	-1251	85	440	95	1117	580	582	0
729	0	0	-23	-453	-430	238	203	-441	-5	-133	-52	-186	-95	-234	0
730	0	0	-1773	-481	1292	1127	-1532	405	-102	-483	-207	-1342	-735	-884	0
731	0	0	-3350	-477	2873	1913	-3111	1198	-232	-950	-389	-2586	-1402	-1584	0
732	0	0	-3605	-467	3138	2036	-3371	1335	-199	-807	-306	-2370	-1146	-1418	0
733	0	0	-2314	-473	1841	1393	-2077	684	13	-477	-176	-1156	-603	-651	0
734	0	0	-693	-461	232	577	-462	-114	108	-58	-44	147	129	178	0
735	0	0	1025	-461	-1486	-282	1255	-973	211	370	199	1315	723	874	0
736	0	0	2621	-438	-3059	-1091	2840	-1748	219	812	347	2558	1311	1532	0
737	0	0	2914	-453	-3367	-1230	3140	-1910	238	723	384	2295	1253	1423	0
738	0	0	1638	-463	-2101	-587	1869	-1282	126	335	178	1099	622	611	0
739	0	0	-41	-498	-457	269	208	-477	98	-97	-23	-194	-110	-170	0
740	0	0	-1733	-496	1237	1114	-1485	370	-151	-529	-151	-1321	-797	-896	0
741	0	0	-3358	-481	2877	1919	-3117	1198	-329	-878	-347	-2551	-1383	-1588	0
742	0	0	-3634	-488	3146	2061	-3390	1329	-170	-882	-407	-2384	-1237	-1433	0
743	0	0	-2343	-452	1891	1397	-2117	719	-112	-469	-159	-1129	-585	-628	0
744	0	0	-691	-459	232	575	-461	-113	118	-188	93	95	145	164	0
745	0	0	1053	-471	-1524	-291	1288	-997	217	403	188	1363	750	923	0
746	0	0	2561	-453	-3014	-1054	2787	-1733	254	729	349	2520	1270	1616	0
747	0	0	2881	-477	-3358	-1202	3119	-1917	277	795	320	2386	1245	1416	0
748	0	0	1639	-467	-2106	-586	1872	-1286	182	372	133	1119	562	642	0
749	0	0	-43	-485	-442	264	199	-463	91	17	-32	-172	-122	-110	0
750	0	0	-1776	-492	1284	1134	-1530	396	-149	-514	-250	-1408	-783	-970	0
751	0	0	-3322	-486	2836	1904	-3079	1175	-228	-840	-384	-2473	-1297	-1559	0
752	0	0	-3711	-481	3230	2096	-3470	1374	-203	-904	-296	-2428	-1208	-1416	0
753	0	0	-2416	-457	1959	1436	-2187	751	-116	-479	-188	-1198	-605	-661	0
754	0	0	-810	-473	337	641	-573	-68	46	-15	-1	77	31	161	0
755	0	0	925	-465	-1390	-230	1157	-927	242	250	226	1330	706	950	0
756	0	0	2547	-463	-3010	-1042	2778	-1736	269	776	388	2502	1253	1637	0
757	0	0	2792	-461	-3253	-1165	3022	-1857	236	746	314	2295	1144	1356	0
758	0	0	1669	-459	-2128	-605	1898	-1293	221	397	209	1243	591	731	0
759	0	0	-101	-469	-368	285	133	-418	0	-64	-42	-178	-137	-199	0
760	0	0	-1761	-479	1282	1120	-1521	401	-104	-496	-205	-1377	-743	-933	0
761	0	0	-3361	-473	2888	1917	-3124	1207	-294	-915	-386	-2531	-1293	-1625	0
762	0	0	-3602	-448	3154	2025	-3378	1353	-135	-838	-273	-2376	-1235	-1325	0
763	0	0	-2481	-452	2029	1466	-2255	788	-135	-492	-166	-1259	-549	-684	0
764	0	0	-761	-459	302	610	-531	-78	118	-116	3	100	133	129	0
765	0	0	982	-473	-1455	-254	1218	-964	236	378	182	1284	694	888	0
766	0	0	2498	-477	-2975	-1010	2736	-1726	242	737	409	2502	1284	1542	0
767	0	0	2939	-492	-3431	-1223	3185	-1961	298	793	362	2351	1237	1394	0
768	0	0	1639	-475	-2114	-582	1876	-1294	157	356	174	1195	653	655	0
769	0	0	19	-444	-463	212	241	-453	5	-81	-91	-190	-60	-213	0
770	0	0	-1638	-432	1206	1035	-1422	387	-100	-388	-155	-1284	-628	-855	0
771	0	0	-3214	-438	2776	1826	-2995	1169	-238	-886	-401	-2487	-1332	-1598	0
772	0	0	-3588	-424	3164	2006	-3376	1370	-244	-871	-310	-2388	-1193	-1412	0
773	0	0	-2391	-434	1957	1412	-2174	761	-112	-533	-184	-1162	-521	-706	0
774	0	0	-639	-411	228	525	-433	-91	93	-102	11	97	62	180	0
775	0	0	997	-405	-1402	-296	1199	-903	221	370	190	1303	744	933	0
776	0	0	2548	-420	-2968	-1064	2758	-1694	254	739	325	2444	1266	1573	0
777	0	0	2887	-422	-3309	-1232	3098	-1865	281	696	291	2320	1202	1377	0
778	0	0	1710	-424	-2134	-643	1922	-1279	182	397	176	1229	587	741	0
779	0	0	-11	-430	-419	220	204	-424	36	-110	-11	-145	-164	-164	0
780	0	0	-1731	-438	1293	1084	-1512	427	-143	-613	-170	-1315	-776	-968	0
781	0	0	-3250	-424	2826	1837	-3038	1201	-194	-888	-289	-2522	-1266	-1550	0
782	0	0	-3641	-409	3232	2025	-3436	1411	-194	-911	-358	-2366	-1301	-1491	0
783	0	0	-2445	-401	2044	1423	-2244	821	-98	-514	-128	-1264	-562	-723	0
784	0	0	-732	-356	376	544	-554	10	64	-137	27	81	79	133	0
785	0	0	1017	-323	-1340	-347	1178	-831	258	341	258	1338	743	878	0
786	0	0	2611	-302	-2913	-1154	2762	-1607	316	713	337	2490	1297	1505	0
787	0	0	2970	-337	-3307	-1316	3138	-1822	337	675	358	2390	1198	1437	0
788	0	0	1753	-355	-2108	-699	1930	-1231	166	323	213	1224	618	702	0
789	0	0	56	-380	-436	162	246	-408	27	-81	-50	-128	-116	-139	0
790	0	0	-1617	-403	1214	1010	-1415	405	-100	-496	-159	-1280	-741	-919	0
791	0	0	-3233	-397	2836	1815	-3034	1219	-178	-946	-275	-2498	-1303	-1530	0
792	0	0	-3539	-368	3171	1953	-3355	1401	-162	-861	-343	-2360	-1193	-1418	0
793	0	0	-2385	-339	2046	1362	-2215	853	-102	-523	-176	-1220	-657	-642	0
794	0	0	-680	-335	345	507	-512	5	60	-143	60	54	65	197	0
795	0	0	1055	-380	-1435	-337	1245	-907	207	388	145	1315	698	836	0
796	0	0	2545	-384	-2929	-1080	2737	-1656	275	721	378	2537	1295	1536	0
797	0	0	2939	-353	-3292	-1293	3115	-1822	252	677	320	2390	1148	1348	0
798	0	0	1803	-360	-2163	-721	1983	-1261	133	337	221	1224	671	671	0
799	0	0	89	-384	-473	147	281	-428	50	-166	-1	-133	-120	-116	0
800	0	0	-1570	-368	1202	969	-1386	417	-147	-446	-226	-1268	-754	-890	0
801	0	0	-3214	-370	2844	1792	-3029	1237	-291	-888	-353	-2456	-1274	-1583	0
802	0	0	-3522	-397	3125	1959	-3323	1364	-223	-871	-304	-2386	-1181	-1437	0
803	0	0	-2412	-395	2017	1403	-2214	811	-135	-514	-199	-1241	-624	-677	0
804	0	0	-661	-411	250	536	-455	-80	93	-126	11	81	15	73	0
805	0	0	962	-405	-1367	-278	1164	-886	184	388	172	1313	750	878	0
806	0	0	2551	-405	-2956	-1073	2753	-1680	199	696	343	2428	1247	1526	0
807	0	0	3026	-436	-3462	-1295	3244	-1949	265	787	349	2359	1212	1400	0
808	0	0	1728	-444	-2172	-642	1950	-1308	147	349	176	1191	607	711	0
809	0	0	148	-457	-605	154	376	-531	13	-32	-19	-153	-50	-155	0
810	0	0	-1593	-459	1134	1026	-1363	337	-176	-428	-215	-1276	-711	-921	0
811	0	0	-3177	-475	2702	1826	-2939	1113	-250	-954	-403	-2502	-1346	-1645	0
812	0	0	-3602	-477	3125	2039	-3363	1324	-194	-925	-329	-2362	-1202	-1414	0
813	0	0	-2442	-483	1959	1462	-2200	738	-178	-593	-151	-1326	-649	-733	0
814	0	0	-721	-483	238	602	-479	-122	34	-137	40	34	56	168	0
815	0	0	979	-479	-1458	-250	1218	-968	124	353	95	1295	680	851	0
816	0	0	2533	-506	-3039	-1013	2786	-1772	221	677	333	2440	1292	1493	0
817	0	0	2965	-525	-3490	-1220	3227	-2007	238	774	355	2459	1224	1466	0
818	0	0	1712	-519	-2231	-596	1971	-1375	164	355	133	1171	626	669	0
819	0	0	109	-535	-644	213	376	-589	38	-11	-15	-27	-60	-114	0
820	0	0	-1719	-519	1200	1119	-1459	340	-291	-554	-159	-1375	-733	-859	0
821	0	0	-3155	-496	2659	1825	-2907	1081	-325	-915	-349	-2481	-1328	-1608	0
822	0	0	-3588	-512	3076	2050	-3332	1282	-230	-810	-300	-2331	-1138	-1390	0
823	0	0	-2507	-525	1982	1516	-2244	728	-176	-574	-192	-1280	-696	-717	0
824	0	0	-670	-529	141	599	-405	-194	95	-62	1	71	85	137	0
825	0	0	871	-523	-1394	-174	1132	-958	190	194	215	1280	737	865	0
826	0	0	2493	-514	-3007	-989	2750	-1760	207	671	345	2436	1189	1482	0
827	0	0	3004	-488	-3492	-1258	3248	-1990	283	781	422	2409	1299	1425	0
828	0	0	1746	-477	-2223	-634	1984	-1350	141	356	192	1229	647	688	0
829	0	0	144	-486	-630	171	387	-558	36	-60	-15	-81	1	-192	0
830	0	0	-1629	-473	1156	1051	-1392	341	-228	-471	-209	-1321	-696	-917	0
831	0	0	-3210	-500	2710	1855	-2960	1105	-252	-952	-356	-2500	-1303	-1542	0
832	0	0	-3597	-486	3111	2041	-3354	1312	-203	-921	-343	-2360	-1297	-1489	0
833	0	0	-2455	-492	1963	1473	-2209	735	-153	-554	-145	-1321	-647	-638	0
834	0	0	-709	-521	188	615	-448	-166	122	-77	65	40	50	149	0
835	0	0	917	-547	-1464	-185	1190	-1005	157	281	172	1193	669	884	0
836	0	0	2469	-539	-3008	-965	2738	-1773	300	698	370	2413	1185	1596	0
837	0	0	2936	-521	-3457	-1207	3196	-1989	184	752	339	2362	1243	1437	0
838	0	0	1783	-510	-2293	-636	2038	-1401	135	362	168	1284	657	700	0
839	0	0	54	-514	-568	230	311	-541	-13	-67	-32	-106	-64	-114	0
840	0	0	-1669	-517	1152	1093	-1410	317	-162	-504	-209	-1290	-605	-907	0
841	0	0	-3163	-506	2657	1834	-2910	1075	-226	-915	-358	-2448	-1286	-1602	0
842	0	0	-3650	-521	3129	2085	-3389	1304	-244	-948	-312	-2388	-1218	-1476	0
843	0	0	-2445	-494	1951	1469	-2198	728	-120	-628	-69	-1288	-636	-686	0
844	0	0	-823	-519	304	671	-563	-107	81	-145	-65	79	-9	110	0
845	0	0	881	-533	-1414	-174	1147	-973	153	232	234	1226	618	814	0
846	0	0	2456	-543	-2999	-956	2727	-1771	279	781	327	2518	1311	1536	0
847	0	0	2891	-529	-3420	-1181	3155	-1974	230	750	283	2397	1193	1406	0
848	0	0	1760	-519	-2279	-620	2019	-1399	263	450	246	1311	667	758	0
849	0	0	52	-539	-591	243	321	-565	-58	-87	-79	-52	-98	-106	0
850	0	0	-1603	-531	1072	1067	-1337	270	-174	-442	-143	-1243	-634	-869	0
851	0	0	-3157	-537	2620	1847	-2888	1041	-242	-841	-267	-2477	-1216	-1569	0
852	0	0	-3687	-541	3146	2114	-3416	1302	-291	-900	-389	-2374	-1274	-1453	0
853	0	0	-2476	-527	1949	1501	-2212	711	-83	-525	-149	-1264	-688	-616	0
854	0	0	-870	-457	413	663	-641	-22	-15	-215	36	-1	-79	62	0
855	0	0	976	-378	-1354	-299	1165	-866	225	296	147	1262	675	836	0
856	0	0	2496	-320	-2816	-1088	2656	-1568	215	700	397	2452	1259	1619	0
857	0	0	3072	-226	-3298	-1423	3185	-1762	221	735	314	2351	1200	1394	0
858	0	0	1973	-98	-2071	-937	2022	-1084	122	457	211	1259	679	700	0
859	0	0	306	-21	-327	-142	316	-174	0	-40	-104	-65	-27	-114	0
860	0	0	-1300	17	1317	641	-1308	667	-205	-479	-166	-1321	-576	-894	0
861	0	0	-2859	83	2942	1388	-2900	1512	-232	-859	-263	-2489	-1348	-1517	0
862	0	0	-3312	145	3457	1583	-3384	1801	-232	-888	-273	-2465	-1171	-1418	0
863	0	0	-2177	174	2351	1001	-2264	1262	-131	-572	-195	-1325	-667	-702	0
864	0	0	-476	232	708	122	-592	470	85	-112	87	3	77	164	0
865	0	0	1264	343	-921	-803	1092	-289	190	254	153	1195	651	785	0
866	0	0	2855	378	-2477	-1616	2666	-1049	248	682	353	2475	1224	1544	1
867	0	0	3288	188	-3100	-1738	3194	-1456	259	832	388	2440	1321	1445	0
868	0	0	1975	-104	-2079	-935	2027	-1091	147	386	172	1257	630	698	0
869	0	0	271	-254	-525	-8	398	-389	60	-25	65	-50	40	-126	0
870	0	0	-1571	-380	1191	975	-1381	405	-225	-533	-128	-1261	-764	-799	0
871	0	0	-3100	-481	2619	1790	-2859	1069	-256	-832	-397	-2432	-1259	-1542	0
872	0	0	-3708	-601	3107	2154	-3407	1253	-254	-944	-316	-2401	-1245	-1524	0
873	0	0	-2603	-704	1899	1653	-2251	597	-131	-494	-201	-1307	-671	-663	0
874	0	0	-1052	-818	234	935	-643	-292	-42	-201	-19	-62	21	60	0
875	0	0	696	-892	-1588	98	1142	-1240	180	368	159	1226	613	845	0
876	0	0	2201	-935	-3136	-633	2668	-2035	285	677	343	2446	1313	1507	0
877	0	0	2619	-942	-3561	-838	3090	-2251	157	669	333	2392	1212	1429	0
878	0	0	1649	-905	-2554	-372	2101	-1729	209	389	234	1274	661	758	0
879	0	0	-91	-841	-750	466	329	-795	-48	5	-17	-15	-50	-126	0
880	0	0	-1718	-729	989	1223	-1353	130	-110	-483	-128	-1222	-653	-865	0
881	0	0	-3016	-87	2929	1551	-2972	1421	-248	-878	-331	-2496	-1307	-1561	0
882	0	0	-3543	-296	3247	1919	-3395	1475	-225	-869	-133	-2316	-1301	-1472	0
883	0	0	-2725	-727	1998	1726	-2361	635	-128	-508	-382	-1292	-840	-677	0
884	0	0	-1165	-1162	3	1163	-584	-579	17	27	-256	118	64	256	0
885	0	0	353	-1540	-1893	593	1123	-1716	258	452	-114	1323	971	954	0
886	0	0	1872	-2027	-3899	77	2885	-2963	355	873	475	2807	1726	1623	0
887	0	0	2344	-2209	-4553	-67	3448	-3381	281	808	339	2572	1268	1371	0
888	0	0	1206	-2262	-3468	528	2337	-2865	137	620	-543	1522	576	799	0
889	0	0	-277	-2372	-2095	1324	909	-2233	133	333	-832	287	432	87	0
890	0	0	-2130	-2428	-298	2279	-916	-1363	-83	-300	-366	-777	-17	-622	0
891	0	0	-3580	-2473	1107	3026	-2343	-683	-145	-686	-372	-1875	-882	-1416	0
892	0	0	-4114	-2580	1534	3347	-2824	-523	-104	-603	-407	-1864	-900	-1222	0
893	0	0	-3086	-2698	388	2892	-1737	-1155	-32	-323	-339	-1082	-384	-657	0
894	0	0	-1474	-2783	-1309	2128	-82	-2046	221	215	-477	302	213	240	0
895	0	0	-9	-2853	-2844	1431	1417	-2848	261	496	-397	1330	828	857	0
896	0	0	1459	-2886	-4345	713	2902	-3615	298	770	-7	2560	1507	1466	0
897	0	0	1713	-2871	-4584	579	3148	-3727	252	750	182	2244	1441	1414	0
898	0	0	714	-2871	-3585	1078	2149	-3228	300	453	-9	1245	973	684	0
899	0	0	-964	-2884	-1920	1924	478	-2402	143	42	-188	36	248	-48	0
900	0	0	-2600	-2906	-306	2753	-1147	-1606	-27	-250	-405	-1111	-323	-787	0
901	0	0	-4020	-2917	1103	3468	-2561	-907	-116	-661	-599	-2139	-983	-1472	0
902	0	0	-4535	-2952	1583	3743	-3059	-684	-60	-748	-517	-2013	-937	-1311	0
903	0	0	-3670	-3003	667	3336	-2168	-1168	-29	-599	-353	-1115	-479	-700	0
904	0	0	-2163	-3012	-849	2587	-657	-1930	242	-285	-129	60	180	102	0
905	0	0	-716	-3018	-2302	1867	793	-2660	300	124	128	1239	667	719	0
906	0	0	700	-3092	-3792	1196	2246	-3442	448	539	419	2283	1078	1396	0
907	0	0	1061	-3111	-4172	1025	2616	-3641	225	723	240	2219	1002	1185	0
908	0	0	126	-3129	-3255	1501	1690	-3192	250	486	215	1363	671	673	0
909	0	0	-1350	-3185	-1835	2267	242	-2510	29	52	67	244	428	-65	0
910	0	0	-2926	-3230	-304	3078	-1311	-1767	-161	-595	-44	-968	-149	-686	0
911	0	0	-4267	-3263	1004	3765	-2635	-1129	-232	-1121	-194	-2168	-863	-1381	0
912	0	0	-4758	-3307	1451	4032	-3104	-928	-155	-1173	-411	-1864	-1053	-1284	0
913	0	0	-3875	-3321	554	3598	-2214	-1383	-114	-828	-213	-1035	-665	-618	0
914	0	0	-2372	-3336	-964	2854	-704	-2150	137	-376	7	-38	-83	137	0
915	0	0	-960	-3346	-2386	2153	713	-2866	325	-65	147	1092	442	721	0
916	0	0	443	-3363	-3806	1460	2124	-3584	420	401	261	2244	1142	1354	0
917	0	0	887	-3336	-4223	1224	2555	-3779	347	339	275	2178	1043	1284	0
918	0	0	27	-3323	-3350	1648	1688	-3336	221	114	186	1195	729	717	0
919	0	0	-1474	-3313	-1839	2393	182	-2576	42	-236	56	3	157	7	0
920	0	0	-3075	-3317	-242	3196	-1416	-1779	-217	-698	-184	-1045	-403	-735	0
921	0	0	-4372	-3298	1074	3835	-2723	-1112	-285	-1041	-351	-2104	-1002	-1361	0
922	0	0	-4827	-3307	1520	4067	-3173	-893	-211	-1024	-364	-2101	-942	-1226	0
923	0	0	-3954	-3336	618	3645	-2286	-1359	-149	-812	-283	-1264	-583	-710	0
924	0	0	-2407	-3334	-927	2870	-740	-2130	40	-374	-1	-95	-65	54	0
925	0	0	-892	-3334	-2442	2113	775	-2888	178	85	164	1061	535	680	0
926	0	0	456	-3330	-3786	1437	2121	-3558	180	308	248	2174	1080	1243	0
927	0	0	900	-3307	-4207	1203	2553	-3757	133	450	296	2149	1131	1196	0
928	0	0	37	-3268	-3305	1615	1671	-3286	112	131	168	1218	706	583	0
929	0	0	-1455	-3251	-1796	2353	170	-2523	-17	-215	44	46	129	-102	0
930	0	0	-2986	-3247	-261	3116	-1362	-1754	-162	-634	-87	-1078	-411	-776	0
931	0	0	-4442	-3228	1214	3835	-2828	-1007	-314	-1049	-230	-2180	-1014	-1387	0
932	0	0	-4888	-3226	1662	4057	-3275	-782	-159	-1035	-289	-2172	-1045	-1321	0
933	0	0	-3947	-3249	698	3598	-2322	-1275	-81	-713	-149	-1179	-591	-607	0
934	0	0	-2456	-3251	-795	2853	-830	-2023	5	-323	34	-42	-52	54	0
935	0	0	-891	-3259	-2368	2075	738	-2813	244	60	149	1088	558	824	0
936	0	0	533	-3261	-3794	1364	2163	-3527	335	496	327	2176	1233	1491	0
937	0	0	997	-3230	-4227	1116	2612	-3728	238	492	360	2215	1177	1371	0
938	0	0	159	-3152	-3311	1496	1735	-3231	215	283	219	1235	684	801	0
939	0	0	-1439	-3074	-1635	2256	98	-2354	133	-147	-149	69	-42	0	0
940	0	0	-3080	-3024	56	3052	-1568	-1484	-64	-562	-139	-1210	-490	-744	0
941	0	0	-4544	-2946	1598	3745	-3071	-674	-131	-956	-242	-2335	-1210	-1456	0
942	0	0	-5156	-2925	2231	4040	-3693	-347	-207	-1070	-380	-2329	-1274	-1505	0
943	0	0	-4135	-2979	1156	3557	-2645	-911	-77	-741	-188	-1290	-647	-849	0
944	0	0	-2487	-3001	-514	2744	-986	-1757	172	-323	75	-25	48	65	0
945	0	0	-796	-2999	-2203	1897	703	-2601	219	147	217	1181	669	725	0
946	0	0	758	-3036	-3794	1139	2276	-3415	349	549	457	2432	1309	1561	0
947	0	0	1401	-2979	-4380	789	2890	-3679	325	630	368	2407	1334	1365	0
948	0	0	382	-2842	-3224	1230	1803	-3033	110	164	283	1280	711	642	0
949	0	0	-1162	-2735	-1573	1948	205	-2154	32	-343	211	71	46	-98	0
950	0	0	-2867	-2642	225	2754	-1546	-1208	-161	-789	-25	-1173	-587	-834	0
951	0	0	-4294	-2514	1780	3404	-3037	-367	-238	-1259	-197	-2370	-1214	-1540	0
952	0	0	-4874	-2481	2393	3677	-3633	-44	-180	-1328	-159	-2376	-1255	-1447	0
953	0	0	-3947	-2506	1441	3226	-2694	-532	-155	-1008	-75	-1336	-729	-816	0
954	0	0	-2161	-2508	-347	2334	-907	-1427	83	-537	205	32	-75	5	0
955	0	0	-469	-2471	-2002	1470	766	-2236	232	-162	374	1235	483	762	0
956	0	0	1030	-2487	-3517	728	2273	-3002	325	302	562	2485	1202	1389	0
957	0	0	1699	-2382	-4081	341	2890	-3231	151	411	473	2426	1109	1365	0
958	0	0	778	-2223	-3001	722	1889	-2612	269	118	492	1447	630	717	0
959	0	0	-891	-2062	-1171	1476	140	-1616	-91	-351	159	124	-161	-157	0
960	0	0	-2532	-1885	647	2208	-1589	-619	-190	-642	60	-1125	-694	-799	0
961	0	0	-3967	-1672	2295	2819	-3131	311	-364	-1090	-97	-2392	-1361	-1563	0
962	0	0	-4510	-1546	2964	3028	-3737	709	-230	-1092	-112	-2415	-1338	-1517	0
963	0	0	-3549	-1526	2023	2537	-2786	248	-194	-764	54	-1359	-838	-812	0
964	0	0	-1755	-1480	275	1617	-1015	-602	108	-234	263	-89	-133	15	0
965	0	0	-60	-1425	-1365	742	652	-1395	135	263	556	1150	399	799	0
966	0	0	1511	-1387	-2898	-62	2204	-2142	258	725	795	2388	1026	1629	0
967	0	0	2268	-1303	-3571	-482	2919	-2437	271	923	772	2426	1041	1482	0
968	0	0	1290	-1173	-2463	-58	1876	-1818	170	620	626	1297	486	913	1
969	0	0	-426	-1039	-613	732	93	-826	71	201	355	38	-215	58	0
970	0	0	-1999	-964	1035	1481	-1517	35	-104	-174	283	-1160	-810	-673	0
971	0	0	-3615	-863	2752	2239	-3183	944	-252	-663	120	-2411	-1377	-1456	0
972	0	0	-4188	-840	3348	2514	-3768	1254	-265	-752	13	-2452	-1464	-1406	0
973	0	0	-3157	-845	2312	2001	-2734	733	-174	-417	91	-1340	-880	-787	0
974	0	0	-1425	-820	605	1122	-1015	-107	-25	7	333	-114	-184	87	0
975	0	0	266	-793	-1059	263	662	-926	71	471	424	1067	483	793	0
976	0	0	2010	-795	-2805	-607	2407	-1800	203	890	585	2469	1131	1505	0
977	0	0	2574	-737	-3311	-918	2942	-2024	79	979	556	2364	1255	1470	0
978	0	0	1676	-667	-2343	-504	2009	-1505	11	614	310	1344	622	727	0
979	0	0	18	-616	-634	299	326	-625	-56	135	143	79	7	-29	0
980	0	0	-1737	-568	1169	1152	-1453	300	-308	-380	-131	-1191	-665	-807	0
981	0	0	-3195	-549	2646	1872	-2920	1048	-331	-700	-329	-2314	-1164	-1522	0
982	0	0	-3918	-537	3381	2227	-3649	1422	-448	-830	-422	-2442	-1224	-1571	0
983	0	0	-2826	-543	2283	1684	-2554	870	-261	-545	-275	-1437	-661	-843	0
984	0	0	-1230	-550	680	890	-955	65	-93	-147	-114	-104	-34	-36	0
985	0	0	561	-550	-1111	-5	836	-830	98	320	87	1218	558	743	0
986	0	0	2095	-558	-2653	-768	2374	-1605	157	706	199	2333	1268	1464	0
987	0	0	2757	-541	-3298	-1108	3027	-1919	164	795	273	2498	1220	1590	0
988	0	0	1699	-535	-2234	-582	1966	-1384	56	444	120	1373	651	768	0
989	0	0	80	-519	-599	219	339	-559	54	65	-25	85	95	-27	0
990	0	0	-1725	-517	1208	1121	-1466	345	-190	-527	-219	-1173	-646	-733	0
991	0	0	-3200	-498	2702	1849	-2951	1102	-228	-853	-397	-2368	-1224	-1439	0
992	0	0	-3974	-514	3460	2244	-3717	1473	-250	-917	-469	-2378	-1257	-1476	0
993	0	0	-2936	-535	2401	1735	-2668	933	-118	-628	-316	-1474	-715	-743	0
994	0	0	-1262	-549	713	905	-987	82	48	-147	-95	-182	1	124	0
995	0	0	532	-554	-1086	11	809	-820	232	242	64	1150	566	799	0
996	0	0	2107	-562	-2669	-772	2388	-1615	329	743	287	2329	1214	1571	0
997	0	0	2722	-570	-3292	-1076	3007	-1931	269	779	182	2376	1274	1532	0
998	0	0	1810	-550	-2360	-630	2085	-1455	133	469	124	1332	764	779	0
999	0	0	132	-539	-671	203	401	-605	44	34	-52	95	69	54	0
1000	0	0	-1648	-550	1098	1099	-1373	274	-180	-389	-351	-1173	-531	-779	0
1001	0	0	-3221	-560	2661	1890	-2941	1050	-197	-888	-492	-2322	-1185	-1511	0
1002	0	0	-3842	-566	3276	2204	-3559	1355	-182	-907	-426	-2444	-1253	-1499	0
1003	0	0	-2927	-576	2351	1751	-2639	887	-168	-585	-333	-1427	-671	-789	0
1004	0	0	-1192	-589	603	890	-897	7	52	-223	-147	-131	3	-40	0
1005	0	0	623	-618	-1241	-2	932	-929	203	285	58	1177	673	764	0
1006	0	0	2027	-640	-2667	-693	2347	-1653	176	630	207	2388	1282	1422	0
1007	0	0	2819	-628	-3447	-1095	3133	-2037	215	797	226	2446	1303	1443	0
1008	0	0	1812	-611	-2423	-600	2117	-1517	157	448	133	1433	758	713	0
1009	0	0	76	-616	-692	270	384	-654	-58	-52	-149	172	65	-50	0
1010	0	0	-1611	-620	991	1115	-1301	185	-242	-430	-275	-1181	-549	-884	0
1011	0	0	-3162	-609	2553	1885	-2857	972	-250	-843	-397	-2320	-1067	-1565	0
1012	0	0	-3904	-626	3278	2265	-3591	1326	-331	-948	-440	-2457	-1286	-1565	0
1013	0	0	-2854	-620	2234	1737	-2544	807	-211	-665	-289	-1406	-679	-900	0
1014	0	0	-1253	-644	609	948	-931	-17	23	-219	-93	-145	17	-27	0
1015	0	0	546	-618	-1164	36	855	-891	143	157	118	1045	550	737	0
1016	0	0	2130	-640	-2770	-745	2450	-1705	261	680	314	2318	1235	1526	0
1017	0	0	2723	-644	-3367	-1039	3045	-2005	133	719	287	2359	1239	1534	0
1018	0	0	1907	-628	-2535	-639	2221	-1581	172	488	162	1342	756	824	0
1019	0	0	88	-616	-704	264	396	-660	17	-29	58	129	54	62	0
1020	0	0	-1559	-630	929	1094	-1244	149	-110	-440	-108	-1148	-630	-795	0
1021	0	0	-3203	-614	2589	1908	-2896	987	-261	-834	-358	-2390	-1237	-1466	0
1022	0	0	-3980	-624	3356	2302	-3668	1366	-306	-1014	-331	-2531	-1338	-1511	0
1023	0	0	-2917	-630	2287	1773	-2602	828	-118	-605	-205	-1429	-690	-812	0
1024	0	0	-1260	-628	632	944	-946	2	60	-223	32	-124	-69	54	0
1025	0	0	524	-630	-1154	53	839	-892	180	273	155	1146	558	834	0
1026	0	0	2070	-630	-2700	-720	2385	-1665	252	642	322	2306	1200	1472	0
1027	0	0	2786	-622	-3408	-1082	3097	-2015	192	758	419	2417	1229	1563	0
1028	0	0	1841	-616	-2457	-612	2149	-1536	159	389	159	1433	731	787	0
1029	0	0	139	-609	-748	235	443	-678	149	36	-15	151	85	13	0
1030	0	0	-1679	-632	1047	1155	-1363	207	-139	-417	-139	-1086	-628	-746	0
1031	0	0	-3230	-611	2619	1920	-2924	1004	-190	-859	-355	-2374	-1200	-1515	0
1032	0	0	-3964	-601	3363	2282	-3663	1381	-194	-966	-374	-2440	-1262	-1464	0
1033	0	0	-2966	-576	2390	1771	-2678	907	-77	-708	-201	-1453	-789	-838	0
1034	0	0	-1260	-585	675	922	-967	45	58	-259	13	-197	-11	-7	0
1035	0	0	518	-593	-1111	37	814	-852	211	298	164	1187	552	791	0
1036	0	0	2043	-585	-2628	-729	2335	-1606	192	690	320	2304	1169	1495	0
1037	0	0	2797	-578	-3375	-1109	3086	-1976	335	702	413	2471	1235	1546	0
1038	0	0	1819	-578	-2397	-620	2108	-1487	199	477	232	1501	764	861	0
1039	0	0	145	-566	-711	210	428	-638	50	-23	15	172	69	-21	0
1040	0	0	-1632	-552	1080	1092	-1356	264	-112	-393	-91	-1105	-537	-690	0
1041	0	0	-3256	-560	2696	1908	-2976	1068	-300	-876	-374	-2341	-1231	-1550	0
1042	0	0	-3987	-560	3427	2273	-3707	1433	-215	-915	-323	-2432	-1268	-1499	0
1043	0	0	-3076	-560	2516	1818	-2796	978	-151	-624	-294	-1455	-776	-896	0
1044	0	0	-1369	-564	805	966	-1087	120	25	-128	5	-89	-110	29	0
1045	0	0	446	-560	-1006	57	726	-783	190	226	225	1127	547	766	0
1046	0	0	1991	-552	-2543	-719	2267	-1547	298	682	428	2343	1264	1588	0
1047	0	0	2882	-545	-3427	-1168	3154	-1986	364	818	378	2533	1274	1517	0
1048	0	0	1750	-550	-2300	-600	2025	-1425	180	465	256	1489	700	820	0
1049	0	0	85	-531	-616	223	350	-573	124	62	-5	182	34	3	0
1050	0	0	-1663	-527	1136	1095	-1399	304	-135	-322	-114	-1094	-614	-727	0
1051	0	0	-3284	-539	2745	1911	-3014	1103	-314	-762	-355	-2368	-1220	-1569	0
1052	0	0	-3984	-529	3455	2256	-3719	1463	-186	-890	-289	-2434	-1198	-1495	0
1053	0	0	-3113	-514	2599	1813	-2856	1042	-201	-582	-252	-1487	-764	-793	0
1054	0	0	-1260	-521	739	890	-999	109	157	-93	17	-151	-19	-27	0
1055	0	0	396	-529	-925	66	660	-727	232	267	170	1177	547	737	0
1056	0	0	2039	-519	-2558	-760	2298	-1538	267	741	316	2333	1189	1480	0
1057	0	0	2784	-521	-3305	-1131	3044	-1913	331	795	353	2576	1202	1550	0
1058	0	0	1866	-498	-2364	-684	2115	-1431	242	541	234	1548	791	884	0
1059	0	0	111	-498	-609	193	360	-553	93	40	54	190	64	65	0
1060	0	0	-1643	-516	1127	1079	-1385	305	-85	-389	-192	-1123	-549	-803	0
1061	0	0	-3248	-523	2725	1885	-2986	1101	-149	-808	-362	-2242	-1191	-1464	0
1062	0	0	-4000	-516	3484	2258	-3742	1484	-149	-882	-333	-2483	-1245	-1489	0
1063	0	0	-3056	-521	2535	1788	-2795	1007	-79	-572	-215	-1489	-748	-807	0
1064	0	0	-1332	-527	805	929	-1068	139	97	-126	-19	-139	-25	5	0
1065	0	0	388	-523	-911	67	649	-717	310	217	157	1123	500	797	0
1066	0	0	2039	-514	-2553	-762	2296	-1533	230	808	345	2324	1229	1464	0
1067	0	0	2765	-486	-3251	-1139	3008	-1868	238	884	256	2506	1253	1534	0
1068	0	0	1799	-496	-2295	-651	2047	-1395	139	583	159	1486	764	789	0
1069	0	0	116	-500	-616	192	366	-558	102	77	5	118	110	81	0
1070	0	0	-1714	-496	1218	1105	-1466	361	-133	-389	-234	-1094	-597	-801	0
1071	0	0	-3221	-496	2725	1858	-2973	1114	-151	-710	-388	-2287	-1202	-1468	0
1072	0	0	-4067	-492	3575	2279	-3821	1541	-147	-894	-397	-2479	-1257	-1507	0
1073	0	0	-3088	-510	2578	1799	-2833	1034	-95	-556	-217	-1515	-715	-851	0
1074	0	0	-1520	-486	1034	1003	-1277	274	46	-184	-162	-199	-93	-112	0
1075	0	0	375	-494	-869	59	622	-681	240	306	95	1098	549	739	0
1076	0	0	1888	-494	-2382	-697	2135	-1438	211	717	261	2314	1179	1412	0
1077	0	0	2813	-490	-3303	-1161	3058	-1896	316	836	320	2512	1222	1546	0
1078	0	0	1779	-486	-2265	-646	2022	-1375	197	545	162	1540	741	882	0
1079	0	0	179	-494	-673	157	426	-583	168	112	-15	225	126	21	0
1080	0	0	-1644	-492	1152	1068	-1398	330	-21	-337	-126	-1047	-529	-679	0
1081	0	0	-3175	-494	2681	1834	-2928	1093	-145	-795	-351	-2343	-1200	-1522	0
1082	0	0	-4009	-488	3521	2248	-3765	1516	-133	-917	-380	-2397	-1259	-1497	0
1083	0	0	-3156	-481	2675	1818	-2915	1097	-166	-632	-226	-1569	-776	-834	0
1084	0	0	-1368	-455	913	911	-1140	229	114	-186	11	-246	-124	-1	0
1085	0	0	413	-469	-882	28	647	-675	258	316	164	1117	568	785	0
1086	0	0	2086	-465	-2551	-810	2318	-1508	259	785	314	2291	1249	1392	0
1087	0	0	2803	-483	-3286	-1160	3044	-1884	353	894	384	2512	1338	1647	0
1088	0	0	1891	-483	-2374	-704	2132	-1428	145	514	211	1441	702	847	0
1089	0	0	289	-488	-777	99	533	-632	159	135	97	259	166	75	0
1090	0	0	-1654	-496	1158	1075	-1406	331	-79	-388	-246	-1037	-570	-746	0
1091	0	0	-3157	-488	2669	1822	-2913	1090	-203	-690	-386	-2295	-1179	-1511	0
1092	0	0	-4059	-494	3565	2276	-3812	1535	-194	-888	-417	-2500	-1245	-1542	0
1093	0	0	-3045	-494	2551	1769	-2798	1028	-114	-609	-242	-1491	-774	-940	0
1094	0	0	-1409	-467	942	938	-1175	237	102	-174	-102	-219	-67	-52	0
1095	0	0	405	-481	-886	38	645	-683	236	244	147	1094	593	684	0
1096	0	0	2050	-479	-2529	-785	2289	-1504	291	700	343	2337	1198	1468	0
1097	0	0	2869	-467	-3336	-1201	3102	-1901	304	781	353	2578	1299	1528	0
1098	0	0	1952	-486	-2438	-733	2195	-1462	234	550	176	1515	822	840	0
1099	0	0	270	-502	-772	116	521	-637	67	56	-27	244	60	-77	0
1100	0	0	-1540	-477	1063	1008	-1301	293	-42	-366	-91	-1030	-490	-729	0
1101	0	0	-3117	-469	2648	1793	-2882	1089	-248	-752	-370	-2277	-1241	-1472	0
1102	0	0	-3915	-486	3429	2200	-3672	1471	-211	-873	-360	-2417	-1243	-1553	0
1103	0	0	-3055	-475	2580	1765	-2817	1052	-147	-572	-190	-1519	-789	-849	0
1104	0	0	-1311	-471	840	891	-1075	184	71	-143	13	-128	-100	-34	0
1105	0	0	497	-486	-983	-5	740	-734	201	261	151	1051	554	673	0
1106	0	0	2039	-500	-2539	-769	2289	-1519	304	710	298	2351	1119	1486	0
1107	0	0	2809	-516	-3325	-1146	3067	-1920	236	808	294	2510	1216	1550	0
1108	0	0	2064	-500	-2564	-782	2314	-1532	157	523	230	1507	744	797	0
1109	0	0	302	-506	-808	102	555	-657	112	118	5	242	104	124	0
1110	0	0	-1603	-496	1107	1049	-1355	305	-166	-393	-242	-1057	-605	-787	0
1111	0	0	-3080	-494	2586	1787	-2833	1046	-174	-772	-343	-2298	-1162	-1522	0
1112	0	0	-3984	-496	3488	2240	-3736	1496	-236	-871	-391	-2537	-1226	-1561	0
1113	0	0	-3068	-498	2570	1783	-2819	1036	-91	-663	-226	-1590	-791	-867	0
1114	0	0	-1324	-490	834	907	-1079	172	79	-149	-71	-244	-124	-23	0
1115	0	0	444	-498	-942	27	693	-720	238	223	153	1024	568	725	0
1116	0	0	2045	-496	-2541	-774	2293	-1518	277	647	322	2234	1154	1487	0
1117	0	0	2937	-502	-3439	-1217	3188	-1970	316	874	372	2500	1354	1544	0
1118	0	0	2027	-502	-2529	-762	2278	-1515	172	494	228	1544	772	950	0
1119	0	0	320	-523	-843	101	581	-683	64	85	11	244	139	29	0
1120	0	0	-1543	-490	1053	1016	-1298	281	-124	-364	-129	-999	-562	-692	0
1121	0	0	-3025	-488	2537	1756	-2781	1024	-228	-762	-259	-2335	-1152	-1437	0
1122	0	0	-3938	-483	3455	2210	-3696	1486	-215	-886	-322	-2541	-1253	-1507	0
1123	0	0	-3035	-504	2531	1769	-2783	1013	-184	-550	-164	-1575	-768	-898	0
1124	0	0	-1272	-485	787	878	-1029	151	81	-126	-15	-180	-58	-29	0
1125	0	0	496	-485	-981	-5	738	-733	230	219	228	1065	492	791	0
1126	0	0	2089	-485	-2574	-802	2331	-1529	304	684	376	2221	1220	1458	0
1127	0	0	2873	-485	-3358	-1194	3115	-1921	211	898	337	2450	1282	1497	0
1128	0	0	2068	-494	-2562	-787	2315	-1528	184	541	225	1509	776	909	0
1129	0	0	355	-490	-845	67	600	-667	71	147	1	242	155	141	0
1130	0	0	-1452	-486	966	969	-1209	240	-166	-333	-149	-1055	-539	-710	0
1131	0	0	-3021	-488	2533	1754	-2777	1022	-259	-770	-240	-2281	-1189	-1468	0
1132	0	0	-3879	-483	3396	2181	-3637	1456	-273	-894	-306	-2504	-1274	-1499	0
1133	0	0	-3023	-500	2523	1761	-2773	1011	-176	-599	-234	-1588	-801	-929	0
1134	0	0	-1318	-498	820	908	-1069	161	-11	-162	15	-294	-133	-56	0
1135	0	0	485	-502	-987	8	736	-744	151	351	172	993	597	795	0
1136	0	0	2037	-508	-2545	-764	2291	-1526	323	595	335	2203	1144	1503	0
1137	0	0	3018	-508	-3526	-1255	3272	-2017	384	826	403	2597	1301	1629	0
1138	0	0	2037	-490	-2527	-773	2282	-1508	180	504	203	1519	820	902	0
1139	0	0	435	-502	-937	33	686	-719	118	29	56	164	149	56	0
1140	0	0	-1414	-485	929	949	-1171	222	-69	-380	-40	-997	-510	-766	0
1141	0	0	-3061	-483	2578	1772	-2819	1047	-281	-791	-409	-2296	-1193	-1548	0
1142	0	0	-3912	-473	3439	2192	-3675	1483	-246	-929	-355	-2553	-1319	-1616	0
1143	0	0	-3020	-481	2539	1750	-2779	1029	-164	-601	-182	-1534	-787	-900	0
1144	0	0	-1283	-494	789	888	-1036	147	65	-250	-67	-213	-128	-129	0
1145	0	0	524	-504	-1028	-10	776	-766	164	275	110	1065	549	622	0
1146	0	0	2022	-519	-2541	-751	2281	-1530	259	640	310	2231	1167	1429	0
1147	0	0	2957	-496	-3453	-1230	3205	-1974	252	834	417	2498	1313	1460	0
1148	0	0	2198	-486	-2684	-856	2441	-1585	162	578	285	1614	851	888	0
1149	0	0	384	-502	-886	59	635	-694	36	64	50	225	180	46	0
1150	0	0	-1365	-496	869	930	-1117	186	-112	-368	-184	-1010	-473	-789	0
1151	0	0	-2949	-486	2463	1717	-2706	988	-285	-812	-234	-2248	-1198	-1418	0
1152	0	0	-3870	-479	3391	2174	-3630	1456	-246	-971	-362	-2485	-1299	-1550	0
1153	0	0	-3035	-471	2564	1753	-2799	1046	-122	-659	-197	-1590	-863	-838	0
1154	0	0	-1367	-483	884	925	-1125	200	7	-211	-44	-333	-155	-56	0
1155	0	0	436	-504	-940	34	688	-722	168	234	106	1020	492	646	0
1156	0	0	2049	-502	-2551	-773	2300	-1526	259	647	370	2221	1179	1517	0
1157	0	0	2873	-504	-3377	-1184	3125	-1940	250	826	256	2494	1297	1555	0
1158	0	0	2161	-514	-2675	-823	2418	-1594	170	510	263	1544	832	904	0
1159	0	0	348	-486	-834	69	591	-660	62	120	0	186	155	89	0
1160	0	0	-1404	-500	904	952	-1154	202	-118	-364	-170	-995	-527	-721	0
1161	0	0	-2973	-469	2504	1721	-2738	1017	-192	-711	-345	-2232	-1125	-1470	0
1162	0	0	-3929	-469	3460	2199	-3694	1495	-226	-940	-289	-2520	-1268	-1546	0
1163	0	0	-3129	-479	2650	1804	-2889	1085	-184	-700	-291	-1617	-892	-935	0
1164	0	0	-1337	-490	847	913	-1092	178	56	-120	-95	-209	-145	-83	0
1165	0	0	384	-492	-876	54	630	-684	178	217	194	985	485	690	0
1166	0	0	2059	-486	-2545	-786	2302	-1515	267	671	337	2201	1235	1484	0
1167	0	0	3003	-490	-3493	-1256	3248	-1991	279	925	444	2514	1336	1583	0
1168	0	0	2150	-486	-2636	-832	2393	-1561	215	566	279	1614	814	927	0
1169	0	0	476	-490	-966	7	721	-728	27	100	83	283	147	17	0
1170	0	0	-1388	-475	913	931	-1150	219	-172	-258	-168	-1037	-516	-704	0
1171	0	0	-2979	-469	2510	1724	-2744	1020	-287	-772	-296	-2314	-1165	-1511	0
1172	0	0	-3854	-471	3383	2162	-3618	1456	-199	-851	-358	-2522	-1229	-1544	0
1173	0	0	-3136	-500	2636	1818	-2886	1068	-157	-618	-170	-1606	-818	-962	0
1174	0	0	-1343	-492	851	917	-1097	179	7	-170	-69	-347	-174	-112	0
1175	0	0	443	-492	-935	24	689	-713	213	341	192	1020	550	729	0
1176	0	0	1959	-508	-2467	-725	2213	-1487	129	684	277	2163	1127	1416	0
1177	0	0	2963	-494	-3457	-1234	3210	-1975	207	834	417	2535	1255	1491	0
1178	0	0	2153	-504	-2657	-824	2405	-1580	209	671	250	1592	849	977	0
1179	0	0	462	-488	-950	13	706	-719	7	166	38	279	162	81	0
1180	0	0	-1347	-490	857	918	-1102	183	-56	-283	-178	-946	-496	-692	0
1181	0	0	-2916	-457	2459	1686	-2687	1001	-269	-756	-242	-2310	-1136	-1425	0
1182	0	0	-3906	-455	3451	2180	-3678	1498	-226	-929	-310	-2496	-1301	-1563	0
1183	0	0	-3088	-473	2615	1780	-2851	1071	-118	-669	-141	-1619	-801	-905	0
1184	0	0	-1421	-498	923	959	-1172	212	13	-215	-44	-314	-182	-133	0
1185	0	0	380	-500	-880	60	630	-690	129	283	77	946	457	661	0
1186	0	0	2052	-512	-2564	-770	2308	-1538	310	659	287	2238	1179	1435	0
1187	0	0	2995	-500	-3495	-1247	3245	-1997	271	834	424	2492	1323	1579	0
1188	0	0	2258	-498	-2756	-880	2507	-1627	205	587	205	1617	816	997	0
1189	0	0	470	-494	-964	12	717	-729	29	139	13	391	194	112	0
1190	0	0	-1297	-473	824	885	-1060	175	-91	-370	-58	-1006	-521	-713	0
1191	0	0	-2952	-481	2471	1716	-2711	995	-213	-750	-263	-2196	-1233	-1476	0
1192	0	0	-3821	-473	3348	2147	-3584	1437	-197	-952	-277	-2481	-1282	-1544	0
1193	0	0	-3051	-471	2580	1761	-2815	1054	-118	-614	-133	-1606	-715	-861	0
1194	0	0	-1398	-467	931	932	-1164	232	-32	-225	-89	-314	-223	-124	0
1195	0	0	509	-486	-995	-11	752	-740	244	256	174	1051	512	682	0
1196	0	0	2012	-473	-2485	-769	2248	-1479	269	661	325	2201	1171	1449	0
1197	0	0	3011	-481	-3492	-1265	3251	-1986	234	797	358	2479	1272	1466	0
1198	0	0	2236	-485	-2721	-875	2478	-1603	166	578	355	1666	845	927	0
1199	0	0	493	-469	-962	-12	727	-715	36	106	-13	310	124	40	0
1200	0	0	-1287	-457	830	872	-1058	186	-155	-366	-73	-1024	-469	-710	0
1201	0	0	-2870	-455	2415	1662	-2642	980	-226	-746	-246	-2246	-1171	-1476	0
1202	0	0	-3842	-459	3383	2150	-3612	1462	-242	-937	-287	-2570	-1319	-1575	0
1203	0	0	-3169	-461	2708	1815	-2938	1123	-267	-665	-287	-1707	-876	-995	0
1204	0	0	-1397	-459	938	928	-1167	239	13	-197	40	-275	-129	-73	0
1205	0	0	487	-453	-940	-17	713	-696	190	258	122	948	469	710	0
1206	0	0	2031	-459	-2490	-786	2260	-1474	242	682	380	2184	1204	1484	0
1207	0	0	2967	-459	-3426	-1254	3196	-1942	178	795	327	2438	1259	1530	0
1208	0	0	2318	-440	-2758	-939	2538	-1599	230	601	327	1590	847	950	0
1209	0	0	528	-428	-956	-50	742	-692	85	151	98	314	199	203	0
1210	0	0	-1258	-465	793	861	-1025	164	-118	-335	-223	-964	-589	-680	0
1211	0	0	-2901	-444	2457	1672	-2679	1006	-213	-653	-277	-2155	-1099	-1423	0
1212	0	0	-3842	-426	3416	2134	-3629	1495	-232	-907	-370	-2613	-1321	-1563	0
1213	0	0	-3081	-428	2653	1754	-2867	1112	-203	-576	-263	-1588	-834	-874	0
1214	0	0	-1361	-434	927	897	-1144	246	29	-215	-32	-388	-141	-133	0
1215	0	0	460	-424	-884	-18	672	-654	180	250	128	900	514	661	0
1216	0	0	2010	-432	-2442	-789	2226	-1437	259	690	341	2124	1138	1480	0
1217	0	0	3001	-430	-3431	-1285	3216	-1930	246	818	345	2500	1303	1571	0
1218	0	0	2357	-411	-2768	-973	2562	-1589	199	595	287	1641	888	979	0
1219	0	0	518	-399	-917	-59	717	-658	44	110	9	273	166	137	0
1220	0	0	-1260	-432	828	846	-1044	198	-110	-306	-95	-979	-475	-622	0
1221	0	0	-2862	-389	2473	1625	-2667	1042	-197	-801	-277	-2263	-1070	-1466	0
1222	0	0	-3804	-378	3426	2091	-3615	1524	-300	-869	-347	-2603	-1264	-1567	0
1223	0	0	-3089	-364	2725	1726	-2907	1180	-128	-680	-217	-1672	-774	-964	0
1224	0	0	-1421	-378	1043	899	-1232	332	-5	-170	-126	-430	-93	-151	0
1225	0	0	549	-370	-919	-89	734	-644	242	277	209	935	519	706	0
1226	0	0	2017	-355	-2372	-831	2194	-1363	236	680	341	2145	1148	1462	0
1227	0	0	3102	-337	-3439	-1382	3270	-1888	205	873	353	2516	1297	1542	0
1228	0	0	2301	-347	-2648	-977	2474	-1497	180	512	267	1594	805	995	0
1229	0	0	622	-388	-1010	-117	816	-699	110	166	5	380	195	110	0
1230	0	0	-1253	-384	869	818	-1061	242	-133	-368	-141	-1034	-541	-721	0
1231	0	0	-2833	-364	2469	1598	-2651	1052	-267	-690	-335	-2211	-1156	-1427	0
1232	0	0	-3846	-362	3484	2104	-3665	1561	-217	-913	-374	-2599	-1342	-1579	0
1233	0	0	-3065	-353	2712	1709	-2888	1179	-120	-669	-164	-1728	-812	-925	0
1234	0	0	-1426	-356	1070	891	-1248	357	-114	-161	-69	-399	-188	-149	0
1235	0	0	527	-353	-880	-87	703	-616	230	300	149	940	545	624	0
1236	0	0	2000	-349	-2349	-825	2174	-1349	234	713	291	2196	1179	1517	0
1237	0	0	3133	-343	-3476	-1395	3304	-1909	323	892	378	2572	1354	1548	0
1238	0	0	2370	-347	-2717	-1011	2543	-1532	308	642	246	1645	890	971	0
1239	0	0	611	-380	-991	-115	801	-685	52	133	71	289	194	151	0
1240	0	0	-1157	-376	781	766	-969	202	-108	-277	-116	-997	-492	-661	0
1241	0	0	-2888	-380	2508	1634	-2698	1064	-256	-768	-322	-2250	-1109	-1464	0
1242	0	0	-3850	-372	3478	2111	-3664	1553	-213	-964	-327	-2620	-1342	-1600	0
1243	0	0	-3140	-388	2752	1764	-2946	1182	-186	-597	-197	-1716	-810	-915	0
1244	0	0	-1477	-358	1119	917	-1298	380	-23	-331	-42	-448	-236	-184	0
1245	0	0	458	-382	-840	-38	649	-611	161	221	83	892	508	589	0
1246	0	0	1987	-395	-2382	-796	2184	-1388	269	663	356	2116	1140	1402	0
1247	0	0	3046	-393	-3439	-1326	3242	-1916	252	754	279	2477	1249	1507	0
1248	0	0	2394	-401	-2795	-996	2594	-1598	207	632	246	1685	925	917	0
1249	0	0	572	-417	-989	-77	780	-703	65	120	25	347	259	52	0
1250	0	0	-1212	-440	772	826	-992	166	-54	-345	-147	-948	-490	-711	0
1251	0	0	-2843	-475	2368	1659	-2605	946	-172	-723	-273	-2196	-1096	-1394	0
1252	0	0	-3928	-477	3451	2202	-3689	1487	-294	-900	-403	-2617	-1261	-1668	0
1253	0	0	-3177	-483	2694	1830	-2935	1105	-60	-649	-258	-1664	-797	-987	0
1254	0	0	-1483	-475	1008	979	-1245	266	-48	-265	-118	-380	-199	-265	0
1255	0	0	332	-486	-818	77	575	-652	141	238	219	981	523	659	0
1256	0	0	1940	-483	-2423	-728	2181	-1453	279	613	349	2130	1140	1422	0
1257	0	0	3011	-504	-3515	-1253	3263	-2009	256	828	382	2562	1286	1557	0
1258	0	0	2283	-483	-2766	-900	2524	-1624	157	603	211	1631	832	991	0
1259	0	0	514	-488	-1002	-13	758	-745	97	69	34	355	230	106	0
1260	0	0	-1272	-496	776	884	-1024	140	-133	-294	-79	-971	-440	-583	0
1261	0	0	-2845	-481	2364	1663	-2604	941	-281	-746	-376	-2198	-1162	-1412	0
1262	0	0	-3899	-479	3420	2189	-3659	1470	-131	-923	-393	-2514	-1282	-1534	0
1263	0	0	-3289	-492	2797	1890	-3043	1152	-197	-743	-226	-1784	-909	-977	0
1264	0	0	-1470	-502	968	986	-1219	233	73	-186	-71	-409	-151	-135	0
1265	0	0	408	-492	-900	42	654	-696	232	271	149	935	543	704	0
1266	0	0	1881	-485	-2366	-698	2123	-1425	240	626	273	2130	1068	1466	0
1267	0	0	2980	-463	-3443	-1258	3211	-1953	188	867	356	2520	1288	1546	0
1268	0	0	2274	-506	-2780	-884	2527	-1643	192	632	232	1612	913	989	0
1269	0	0	549	-510	-1059	-19	804	-784	38	155	112	273	277	151	0
1270	0	0	-1262	-508	754	885	-1008	123	-131	-283	-95	-1006	-459	-607	0
1271	0	0	-2812	-494	2318	1653	-2565	912	-207	-721	-353	-2168	-1103	-1422	0
1272	0	0	-3902	-504	3398	2203	-3650	1447	-209	-861	-399	-2489	-1326	-1552	0
1273	0	0	-3237	-490	2747	1863	-2992	1128	-186	-653	-203	-1736	-822	-942	0
1274	0	0	-1528	-504	1024	1016	-1276	260	-56	-248	-17	-446	-267	-149	0
1275	0	0	254	-512	-766	129	510	-639	184	275	71	975	463	661	0
1276	0	0	1957	-500	-2457	-728	2207	-1478	287	677	287	2165	1189	1381	0
1277	0	0	2942	-517	-3459	-1212	3200	-1988	225	855	413	2531	1354	1604	0
1278	0	0	2260	-498	-2758	-881	2509	-1628	186	578	234	1619	845	985	0
1279	0	0	619	-490	-1109	-64	864	-799	69	182	65	378	209	159	0
1280	0	0	-1302	-492	810	897	-1056	159	-129	-275	-162	-962	-525	-609	0
1281	0	0	-2857	-510	2347	1683	-2602	918	-188	-706	-304	-2147	-1037	-1505	0
1282	0	0	-3976	-496	3480	2236	-3728	1492	-205	-968	-327	-2578	-1338	-1687	0
1283	0	0	-3272	-512	2760	1892	-3016	1124	-201	-717	-209	-1744	-927	-1018	0
1284	0	0	-1586	-510	1076	1048	-1331	283	73	-242	-93	-407	-168	-228	0
1285	0	0	244	-506	-750	131	497	-628	122	128	114	867	405	549	0
1286	0	0	1936	-504	-2440	-716	2188	-1472	261	649	411	2106	1167	1406	0
1287	0	0	2883	-498	-3381	-1192	3132	-1939	353	729	397	2508	1309	1600	0
1288	0	0	2319	-492	-2811	-913	2565	-1651	188	593	287	1689	905	1001	0
1289	0	0	593	-481	-1074	-56	833	-777	32	197	71	424	226	246	0
1290	0	0	-1256	-471	785	863	-1020	157	-85	-308	-69	-970	-422	-640	0
1291	0	0	-2845	-483	2362	1664	-2603	939	-213	-781	-265	-2166	-1123	-1354	0
1292	0	0	-3992	-516	3476	2254	-3734	1480	-207	-1026	-358	-2615	-1323	-1528	0
1293	0	0	-3274	-477	2797	1875	-3035	1160	-192	-710	-195	-1777	-892	-1051	0
1294	0	0	-1524	-419	1105	971	-1314	343	52	-240	-48	-485	-188	-106	0
1295	0	0	364	-322	-686	-21	525	-504	217	230	128	884	469	574	0
1296	0	0	2004	-232	-2236	-886	2120	-1234	347	673	263	2120	1131	1356	0
1297	0	0	3108	-114	-3222	-1497	3165	-1668	289	814	393	2494	1315	1544	0
1298	0	0	2589	17	-2572	-1303	2580	-1277	192	624	250	1744	913	1010	0
1299	0	0	909	106	-803	-507	856	-348	98	192	79	415	230	194	0
1300	0	0	-930	164	1094	383	-1012	629	-128	-312	-141	-1032	-500	-636	0
1301	0	0	-2462	238	2700	1112	-2581	1469	-174	-686	-372	-2151	-1068	-1455	0
1302	0	0	-3566	327	3893	1619	-3729	2110	-271	-923	-329	-2677	-1297	-1571	0
1303	0	0	-2913	353	3266	1280	-3089	1809	-219	-626	-347	-1767	-861	-1103	0
1304	0	0	-1043	481	1524	281	-1283	1002	112	-273	25	-455	-209	-137	0
1305	0	0	779	568	-211	-673	495	178	184	236	104	807	541	640	0
1306	0	0	2437	618	-1819	-1527	2128	-600	201	601	248	2050	1080	1431	0
1307	0	0	3463	519	-2944	-1991	3203	-1212	244	843	325	2523	1356	1594	1
1308	0	0	2736	279	-2457	-1507	2596	-1089	215	611	194	1652	890	1018	0
1309	92	0	936	87	-849	-511	892	-381	122	143	129	426	194	252	0
1310	92	0	-1007	-100	907	553	-957	403	-89	-277	-108	-898	-490	-593	0
1311	92	0	-2676	-292	2384	1484	-2530	1046	-248	-741	-287	-2110	-1047	-1352	0
1312	92	0	-3914	-473	3441	2193	-3677	1484	-296	-915	-442	-2630	-1303	-1515	0
1313	92	0	-3373	-630	2743	2001	-3058	1056	-122	-679	-316	-1707	-927	-1001	0
1314	92	0	-1685	-743	942	1214	-1313	99	11	-194	-36	-475	-143	-128	0
1315	92	0	60	-845	-905	392	482	-875	182	192	110	849	420	568	0
1316	92	0	1655	-886	-2541	-384	2098	-1713	323	638	331	2141	1047	1340	0
1317	92	0	2785	-871	-3656	-957	3220	-2263	300	843	417	2553	1325	1641	0
1318	92	0	2018	-684	-2702	-667	2360	-1693	157	434	174	1703	743	917	0
1319	92	0	146	-913	-1059	383	602	-986	-97	151	-176	364	85	87	0
1320	92	0	-1714	-1472	242	1593	-978	-615	-137	-323	-155	-940	-407	-793	0
1321	92	0	-3481	-2275	1206	2878	-2343	-534	-170	-455	-438	-1732	-725	-1088	0
1322	92	0	-4027	-2811	1216	3419	-2621	-797	-232	-485	-570	-1862	-884	-1119	0
1323	92	0	-3755	-3164	591	3459	-2173	-1286	-168	-450	-306	-1146	-302	-698	0
1324	92	0	-2470	-3488	-1018	2979	-726	-2253	-38	-244	-73	-217	219	-172	0
1325	92	0	-1083	-3734	-2651	2408	784	-3192	110	294	-281	1098	486	572	0
1326	92	0	159	-3862	-4021	1851	2090	-3941	139	525	-23	2069	1292	1247	0
1327	92	0	1118	-3920	-5038	1401	3078	-4479	194	597	616	2419	1617	1435	0
1328	92	0	386	-3977	-4363	1795	2374	-4170	223	459	595	1678	871	944	0
1329	92	0	-1185	-4054	-2869	2619	842	-3461	97	87	368	455	77	277	0
1330	92	0	-2995	-4157	-1162	3576	-916	-2659	-23	-320	131	-1020	-471	-500	0
1331	92	0	-4343	-4254	89	4298	-2216	-2082	-69	-630	-162	-2128	-975	-1051	0
1332	92	0	-5485	-4376	1109	4930	-3297	-1633	-52	-851	-258	-2587	-1220	-1193	0
1333	92	0	-5025	-4498	527	4761	-2776	-1985	-162	-711	-289	-1864	-894	-777	0
1334	92	0	-3480	-4628	-1148	4054	-1166	-2888	-75	-137	-54	-566	-162	-5	0
1335	92	0	-1942	-4749	-2807	3345	432	-3778	-36	170	89	760	370	719	0
1336	92	0	-498	-4820	-4322	2659	1912	-4571	75	611	246	1862	1086	1206	0
1337	92	0	448	-4850	-5298	2201	2873	-5074	77	822	199	2236	1276	1295	0
1338	92	0	-79	-4861	-4782	2470	2351	-4821	102	539	11	1513	878	715	0
1339	92	0	-1598	-4923	-3325	3260	863	-4124	-85	240	-252	393	236	15	0
1340	92	0	-3269	-4985	-1716	4127	-776	-3350	-250	-228	-409	-830	-323	-684	0
1341	92	0	-4650	-5047	-397	4848	-2126	-2722	-259	-642	-519	-1771	-828	-1348	0
1342	92	0	-5813	-5131	682	5472	-3247	-2224	-405	-886	-677	-2256	-1043	-1592	0
1343	92	0	-5278	-5205	73	5241	-2675	-2566	-221	-696	-500	-1532	-599	-1024	0
1344	92	0	-3911	-5300	-1389	4605	-1261	-3344	-201	-339	-289	-432	-40	-248	0
1345	92	0	-2276	-5389	-3113	3832	418	-4251	75	54	-93	642	649	347	0
1346	92	0	-919	-5472	-4553	3195	1817	-5012	145	463	27	1691	1183	937	0
1347	92	0	70	-5478	-5548	2704	2809	-5513	292	525	209	2232	1288	1262	0
1348	92	0	-408	-5490	-5082	2949	2337	-5286	205	327	102	1474	921	789	0
1349	92	0	-1940	-5563	-3623	3751	841	-4593	118	-34	-29	329	388	21	0
1350	92	0	-3643	-5567	-1924	4605	-859	-3745	-54	-481	-221	-931	-308	-684	0
1351	92	0	-5037	-5593	-556	5315	-2240	-3074	-95	-863	-331	-2005	-828	-1299	0
1352	92	0	-6151	-5635	516	5893	-3333	-2559	-186	-1065	-409	-2522	-1109	-1406	0
1353	92	0	-5575	-5660	-85	5617	-2745	-2872	-17	-799	-294	-1746	-682	-797	0
1354	92	0	-4212	-5690	-1478	4951	-1367	-3584	-87	-374	-159	-682	-118	-62	0
1355	92	0	-2548	-5686	-3138	4117	295	-4412	153	95	29	595	496	746	0
1356	92	0	-1216	-5701	-4485	3458	1634	-5093	265	444	298	1635	1018	1247	0
1357	92	0	-151	-5701	-5550	2926	2699	-5625	318	649	333	2188	1160	1524	0
1358	92	0	-776	-5691	-4915	3233	2069	-5303	228	407	318	1431	739	917	0
1359	92	0	-2248	-5668	-3420	3958	586	-4544	120	95	110	380	161	207	0
1360	92	0	-3841	-5672	-1831	4756	-1005	-3751	-32	-372	-11	-952	-448	-585	0
1361	92	0	-5232	-5658	-426	5445	-2403	-3042	-157	-644	-190	-2021	-950	-1301	0
1362	92	0	-6242	-5664	578	5953	-3410	-2543	-139	-853	-327	-2463	-1208	-1456	0
1363	92	0	-5747	-5674	73	5710	-2910	-2800	-225	-727	-259	-1806	-787	-1030	0
1364	92	0	-4181	-5682	-1501	4931	-1340	-3591	-73	-252	-157	-582	-62	-238	0
1365	92	0	-2538	-5688	-3150	4113	306	-4419	11	149	-32	582	457	453	0
1366	92	0	-1032	-5686	-4654	3359	1811	-5170	128	512	141	1641	1063	1068	0
1367	92	0	10	-5676	-5686	2833	2848	-5681	79	725	269	2157	1241	1402	0
1368	92	0	-458	-5645	-5187	3051	2364	-5416	77	547	85	1431	781	830	0
1369	92	0	-1950	-5608	-3658	3779	854	-4633	-13	120	-9	337	219	137	0
1370	92	0	-3625	-5563	-1938	4594	-843	-3750	-161	-322	-238	-911	-552	-659	0
1371	92	0	-5104	-5505	-401	5304	-2351	-2953	-242	-717	-298	-1982	-1020	-1342	0
1372	92	0	-6166	-5482	684	5824	-3425	-2399	-230	-964	-386	-2432	-1259	-1542	0
1373	92	0	-5656	-5461	195	5558	-2925	-2633	-201	-772	-242	-1753	-900	-991	0
1374	92	0	-4115	-5459	-1344	4787	-1385	-3401	-5	-306	-124	-399	-267	-219	0
1375	92	0	-2460	-5435	-2975	3947	257	-4205	131	120	67	828	372	562	0
1376	92	0	-925	-5416	-4491	3170	1783	-4953	209	479	292	1963	940	1288	0
1377	92	0	163	-5360	-5523	2598	2843	-5441	273	673	389	2578	1193	1489	0
1378	92	0	-297	-5261	-4964	2779	2333	-5112	238	486	283	1786	805	971	0
1379	92	0	-1829	-5142	-3313	3485	742	-4227	85	65	71	562	223	159	0
1380	92	0	-3564	-5040	-1476	4302	-1044	-3258	-77	-374	-27	-750	-473	-560	0
1381	92	0	-5034	-4879	155	4956	-2594	-2362	-67	-845	-186	-1955	-1154	-1241	0
1382	92	0	-6174	-4770	1404	5472	-3789	-1683	-159	-1037	-230	-2543	-1352	-1596	0
1383	92	0	-5593	-4753	840	5173	-3216	-1956	-25	-814	-58	-1699	-960	-1057	0
1384	92	0	-4051	-4762	-711	4406	-1670	-2736	15	-475	3	-483	-322	-236	0
1385	92	0	-2109	-4729	-2620	3419	255	-3674	228	69	271	888	360	531	0
1386	92	0	-582	-4694	-4112	2638	1765	-4403	329	438	488	2073	979	1369	0
1387	92	0	674	-4626	-5300	1976	2987	-4963	331	651	465	2543	1167	1544	0
1388	92	0	277	-4460	-4737	2091	2507	-4598	273	479	411	1868	843	1125	0
1389	92	0	-1331	-4260	-2929	2795	799	-3594	129	-50	246	485	124	215	0
1390	92	0	-3032	-4081	-1049	3556	-991	-2565	29	-492	137	-876	-539	-541	0
1391	92	0	-4526	-3880	646	4203	-2586	-1617	-209	-913	-120	-2077	-1276	-1348	0
1392	92	0	-5592	-3738	1854	4665	-3723	-942	-149	-1086	-151	-2646	-1470	-1567	0
1393	92	0	-5091	-3691	1400	4391	-3245	-1145	-168	-836	-95	-1901	-1072	-1008	0
1394	92	0	-3366	-3662	-296	3514	-1535	-1979	40	-424	164	-591	-426	-234	0
1395	92	0	-1550	-3606	-2056	2578	253	-2831	190	62	424	799	182	587	0
1396	92	0	82	-3526	-3608	1722	1845	-3567	248	566	614	2007	820	1394	0
1397	92	0	1350	-3346	-4696	998	3023	-4021	283	836	721	2582	1010	1662	0
1398	92	0	1007	-3076	-4083	1034	2545	-3579	221	622	616	1811	519	1179	0
1399	92	0	-529	-2822	-2293	1675	882	-2557	97	188	434	545	-54	384	0
1400	92	0	-2295	-2599	-304	2447	-995	-1451	-13	-242	240	-770	-733	-502	0
1401	92	0	-3755	-2413	1342	3084	-2548	-535	-221	-657	79	-1990	-1406	-1257	0
1402	92	0	-4934	-2269	2665	3601	-3799	198	-283	-871	-19	-2518	-1660	-1517	0
1403	92	0	-4405	-2198	2207	3301	-3306	4	-182	-642	42	-1718	-1346	-971	0
1404	92	0	-2626	-2118	508	2372	-1567	-805	17	-147	161	-459	-613	-182	0
1405	92	0	-751	-2062	-1311	1406	280	-1686	172	337	335	933	108	675	0
1406	92	0	863	-1990	-2853	563	1858	-2421	188	785	519	2135	725	1400	0
1407	92	0	2152	-1889	-4041	-131	3096	-2965	182	991	545	2615	1035	1670	0
1408	92	0	1705	-1777	-3482	36	2593	-2629	87	783	353	1817	774	1185	0
1409	92	0	185	-1689	-1874	752	1029	-1781	46	391	194	663	213	376	0
1410	92	0	-1697	-1600	97	1648	-897	-751	-89	-149	-77	-686	-541	-558	0
1411	92	0	-3179	-1536	1643	2357	-2411	53	-300	-614	-337	-1959	-1123	-1429	0
1412	92	0	-4407	-1466	2941	2936	-3674	737	-318	-793	-368	-2448	-1338	-1569	0
1413	92	0	-3937	-1431	2506	2684	-3221	537	-335	-611	-333	-1777	-888	-1167	0
1414	92	0	-2152	-1390	762	1771	-1457	-314	-58	-184	-151	-564	-166	-364	0
1415	92	0	-347	-1344	-997	845	325	-1170	0	281	17	905	512	492	0
1416	92	0	1259	-1325	-2584	33	1921	-1954	62	758	157	1982	1224	1257	0
1417	92	0	2543	-1272	-3815	-635	3179	-2543	126	995	246	2593	1633	1550	0
1418	92	0	1993	-1235	-3228	-379	2610	-2231	67	700	46	1738	1070	960	0
1419	92	0	460	-1187	-1647	363	1053	-1417	79	353	-50	535	523	259	0
1420	92	0	-1449	-1164	285	1306	-867	-439	-164	-252	-228	-952	-230	-578	0
1421	92	0	-2981	-1127	1854	2054	-2417	363	-269	-541	-419	-2128	-884	-1385	0
1422	92	0	-4232	-1105	3127	2668	-3679	1011	-219	-824	-438	-2686	-1138	-1569	0
1423	92	0	-3780	-1099	2681	2439	-3230	791	-318	-601	-395	-2046	-766	-1090	0
1424	92	0	-2024	-1086	938	1555	-1481	-74	0	-211	-217	-710	-133	-310	0
1425	92	0	-161	-1076	-915	618	377	-995	135	261	-13	667	597	529	0
1426	92	0	1406	-1061	-2467	-172	1936	-1764	184	580	126	1854	1179	1321	0
1427	92	0	2801	-1057	-3858	-872	3329	-2457	244	855	259	2485	1468	1565	0
1428	92	0	2297	-1045	-3342	-626	2819	-2193	180	735	128	1778	1024	1150	0
1429	92	0	574	-1026	-1600	226	1087	-1313	42	170	-75	384	337	162	0
1430	92	0	-1192	-1028	164	1110	-678	-432	-29	-213	-277	-849	-368	-576	0
1431	92	0	-2806	-1022	1784	1914	-2295	381	-192	-688	-440	-2044	-1010	-1381	0
1432	92	0	-4052	-1032	3020	2542	-3536	994	-213	-905	-552	-2665	-1303	-1612	0
1433	92	0	-3553	-1043	2510	2298	-3031	733	-129	-727	-337	-1870	-948	-1010	0
1434	92	0	-1892	-1049	843	1470	-1367	-103	11	-219	-129	-593	-184	-294	0
1435	92	0	-35	-1045	-1010	540	487	-1027	162	211	-69	748	430	560	0
1436	92	0	1558	-1055	-2613	-251	2085	-1834	323	673	236	2058	1096	1307	0
1437	92	0	2786	-1043	-3829	-871	3307	-2436	250	795	291	2617	1282	1577	0
1438	92	0	2404	-1045	-3449	-679	2926	-2247	304	611	194	1862	904	1063	0
1439	92	0	598	-1076	-1674	239	1136	-1375	108	129	-19	556	259	289	0
1440	92	0	-1219	-1082	137	1150	-678	-472	-31	-254	-205	-799	-388	-628	0
1441	92	0	-2734	-1047	1687	1890	-2210	320	-133	-620	-304	-1971	-970	-1297	0
1442	92	0	-4124	-1059	3065	2591	-3594	1003	-174	-991	-516	-2607	-1336	-1732	0
1443	92	0	-3542	-1065	2477	2303	-3009	706	-116	-680	-360	-1891	-942	-1074	0
1444	92	0	-1920	-1055	865	1487	-1392	-95	29	-254	-79	-609	-162	-178	0
1445	92	0	10	-1074	-1084	532	547	-1079	240	203	1	731	496	566	0
1446	92	0	1482	-1076	-2558	-203	2020	-1817	277	613	263	1941	1129	1375	0
1447	92	0	2807	-1057	-3864	-875	3335	-2460	333	785	337	2591	1352	1625	0
1448	92	0	2361	-1049	-3410	-656	2885	-2229	294	628	300	1811	1065	1154	0
1449	92	0	632	-1057	-1689	212	1160	-1373	97	186	17	477	345	271	0
1450	92	0	-1144	-1059	85	1101	-614	-487	-32	-232	-102	-789	-228	-611	0
1451	92	0	-2779	-1043	1736	1911	-2257	346	-221	-661	-273	-2054	-950	-1311	0
1452	92	0	-4064	-1067	2997	2565	-3530	965	-265	-981	-376	-2721	-1311	-1660	0
1453	92	0	-3612	-1061	2551	2336	-3081	745	-213	-737	-258	-2000	-907	-1136	0
1454	92	0	-1904	-1041	863	1472	-1383	-89	21	-337	-52	-727	-180	-273	0
1455	92	0	-101	-1039	-938	570	418	-988	211	157	129	702	477	585	0
1456	92	0	1552	-1047	-2599	-252	2075	-1823	242	554	308	1839	1105	1295	0
1457	92	0	2751	-1053	-3804	-849	3277	-2428	213	849	419	2551	1334	1654	0
1458	92	0	2346	-1041	-3387	-652	2866	-2214	166	611	203	1722	1002	1039	0
1459	92	0	690	-1032	-1722	171	1206	-1377	141	157	129	539	298	279	0
1460	92	0	-1154	-1030	124	1092	-639	-453	-151	-300	-129	-913	-426	-609	0
1461	92	0	-2699	-1008	1691	1853	-2195	341	-219	-803	-256	-2060	-1094	-1363	0
1462	92	0	-4032	-1006	3026	2519	-3529	1010	-240	-1010	-306	-2679	-1363	-1602	0
1463	92	0	-3613	-1022	2591	2317	-3102	784	-143	-785	-285	-1941	-993	-1115	0
1464	92	0	-1901	-997	904	1449	-1402	-46	-34	-356	-77	-646	-368	-271	0
1465	92	0	-50	-971	-921	510	435	-946	176	166	194	772	364	599	0
1466	92	0	1513	-987	-2500	-263	2006	-1743	258	525	275	1976	874	1315	0
1467	92	0	2802	-981	-3783	-910	3292	-2382	275	812	440	2595	1303	1606	0
1468	92	0	2335	-964	-3299	-685	2817	-2131	176	593	300	1860	838	1082	0
1469	92	0	752	-970	-1722	109	1237	-1346	104	226	209	589	209	345	0
1470	92	0	-1128	-954	174	1041	-651	-390	-19	-298	-120	-692	-488	-547	0
1471	92	0	-2707	-938	1769	1822	-2238	415	-186	-735	-226	-1984	-1150	-1293	0
1472	92	0	-4009	-962	3047	2485	-3528	1042	-168	-919	-263	-2607	-1356	-1586	0
1473	92	0	-3623	-956	2667	2289	-3145	855	-118	-793	-285	-1914	-1098	-1088	0
1474	92	0	-1939	-958	981	1448	-1460	11	65	-405	31	-533	-364	-201	0
1475	92	0	-117	-937	-820	527	351	-878	201	108	174	758	291	517	0
1476	92	0	1490	-956	-2446	-267	1968	-1701	296	566	442	2000	970	1373	0
1477	92	0	2765	-907	-3672	-929	3218	-2289	287	826	442	2609	1276	1683	0
1478	92	0	2332	-919	-3251	-706	2791	-2085	279	607	382	1961	942	1111	0
1479	92	0	685	-913	-1598	114	1141	-1255	184	137	205	647	236	294	0
1480	92	0	-1093	-911	182	1002	-637	-364	7	-269	7	-772	-370	-552	0
1481	92	0	-2748	-888	1860	1818	-2304	486	-157	-649	-182	-1986	-1030	-1311	0
1482	92	0	-4067	-892	3175	2479	-3621	1141	-250	-938	-308	-2663	-1363	-1685	0
1483	92	0	-3617	-884	2733	2250	-3175	924	-104	-661	-223	-1949	-927	-1094	0
1484	92	0	-2030	-892	1138	1461	-1584	123	-9	-331	-46	-620	-279	-343	0
1485	92	0	-75	-876	-801	475	363	-838	192	228	168	787	453	589	0
1486	92	0	1432	-880	-2312	-276	1872	-1596	279	498	356	1926	1034	1313	0
1487	92	0	2803	-873	-3676	-965	3239	-2274	327	822	432	2607	1381	1674	0
1488	92	0	2376	-869	-3245	-753	2810	-2057	178	717	339	1883	1037	1195	0
1489	92	0	651	-871	-1522	110	1086	-1196	77	215	77	603	318	234	0
1490	92	0	-1107	-863	244	985	-675	-309	34	-184	-89	-719	-337	-514	0
1491	92	0	-2713	-834	1879	1773	-2296	522	-182	-667	-197	-1930	-960	-1325	0
1492	92	0	-4023	-824	3199	2423	-3611	1187	-256	-944	-395	-2599	-1321	-1664	0
1493	92	0	-3607	-824	2783	2215	-3195	979	-114	-727	-161	-1891	-964	-1026	0
1494	92	0	-2080	-851	1229	1465	-1654	189	-54	-310	-112	-675	-351	-382	0
1495	92	0	-126	-841	-715	483	294	-778	219	219	137	805	430	564	0
1496	92	0	1350	-828	-2178	-261	1764	-1503	263	626	219	1961	1012	1284	0
1497	92	0	2804	-810	-3614	-997	3209	-2212	256	892	370	2620	1332	1592	0
1498	92	0	2316	-805	-3121	-755	2718	-1963	201	698	275	2002	942	1140	0
1499	92	0	756	-803	-1559	23	1157	-1181	195	316	75	731	368	304	0
1500	92	0	-1091	-810	281	950	-686	-264	-9	-230	-93	-679	-424	-523	0
1501	92	0	-2717	-795	1922	1756	-2319	563	-133	-591	-275	-1846	-1014	-1282	0
1502	92	0	-4071	-793	3278	2432	-3674	1242	-246	-938	-438	-2632	-1394	-1631	0
1503	92	0	-3602	-774	2828	2188	-3215	1027	-71	-723	-310	-1833	-1012	-1088	0
1504	92	0	-2015	-762	1253	1388	-1634	245	-21	-277	-129	-595	-327	-300	0
1505	92	0	-143	-756	-613	449	235	-684	190	192	62	756	374	585	0
1506	92	0	1393	-746	-2139	-323	1766	-1442	265	708	186	1994	991	1301	0
1507	92	0	2766	-743	-3509	-1011	3137	-2126	368	896	322	2622	1340	1658	0
1508	92	0	2427	-746	-3173	-840	2800	-1959	261	694	279	2025	1032	1177	0
1509	92	0	709	-746	-1455	18	1082	-1100	172	238	60	616	399	283	0
1510	92	0	-1087	-752	335	919	-711	-208	-27	-170	-186	-741	-351	-607	0
1511	92	0	-2598	-744	1854	1671	-2226	555	-46	-595	-219	-1963	-890	-1237	0
1512	92	0	-4083	-756	3327	2419	-3705	1285	-188	-923	-436	-2549	-1338	-1676	0
1513	92	0	-3600	-762	2838	2181	-3219	1038	-58	-721	-318	-1959	-933	-1107	0
1514	92	0	-2011	-752	1259	1381	-1635	253	34	-226	-153	-647	-151	-298	0
1515	92	0	-130	-735	-605	432	237	-670	242	221	3	783	457	494	0
1516	92	0	1447	-723	-2170	-362	1808	-1446	230	655	256	1924	1111	1239	0
1517	92	0	2766	-729	-3495	-1018	3130	-2112	275	867	372	2551	1453	1553	0
1518	92	0	2458	-721	-3179	-868	2818	-1950	259	772	228	1980	1068	1138	0
1519	92	0	780	-706	-1486	-37	1133	-1096	149	242	34	661	452	351	0
1520	92	0	-1037	-690	347	863	-692	-171	-60	-263	-162	-733	-351	-582	0
1521	92	0	-2545	-702	1843	1623	-2194	570	-151	-628	-267	-1936	-971	-1292	0
1522	92	0	-4037	-739	3298	2388	-3667	1279	-230	-909	-422	-2626	-1325	-1577	0
1523	92	0	-3607	-752	2855	2179	-3231	1051	-104	-704	-370	-1974	-919	-1191	0
1524	92	0	-1991	-723	1268	1357	-1629	272	34	-265	-87	-667	-178	-306	0
1525	92	0	-164	-713	-549	438	192	-631	133	186	25	704	269	494	0
1526	92	0	1503	-702	-2205	-400	1854	-1453	292	583	310	1967	1035	1282	0
1527	92	0	2764	-696	-3460	-1034	3112	-2078	252	814	300	2601	1323	1649	0
1528	92	0	2539	-702	-3241	-918	2890	-1971	221	752	296	1955	1018	1245	0
1529	92	0	842	-698	-1540	-72	1191	-1119	73	314	40	673	318	283	0
1530	92	0	-987	-677	310	832	-648	-183	-3	-182	-135	-727	-349	-527	0
1531	92	0	-2560	-694	1866	1627	-2213	586	-126	-620	-281	-1848	-1010	-1292	0
1532	92	0	-4040	-694	3346	2367	-3693	1326	-226	-1004	-459	-2554	-1445	-1681	0
1533	92	0	-3580	-694	2886	2137	-3233	1096	-114	-746	-259	-1972	-962	-1127	0
1534	92	0	-2011	-694	1317	1352	-1664	311	27	-333	-100	-642	-380	-322	0
1535	92	0	-101	-686	-585	393	242	-635	211	197	56	783	341	486	0
1536	92	0	1405	-696	-2101	-354	1753	-1398	232	647	234	1893	1082	1284	0
1537	92	0	2828	-702	-3530	-1063	3179	-2116	265	869	368	2611	1299	1569	0
1538	92	0	2482	-686	-3168	-898	2825	-1927	296	710	310	1945	1008	1235	0
1539	92	0	848	-667	-1515	-90	1181	-1091	85	250	62	642	304	314	0
1540	92	0	-1009	-680	329	844	-669	-175	-62	-184	-133	-807	-201	-556	0
1541	92	0	-2595	-677	1918	1636	-2256	620	-157	-624	-263	-1963	-940	-1301	0
1542	92	0	-3925	-686	3239	2305	-3582	1276	-166	-828	-323	-2589	-1278	-1705	0
1543	92	0	-3629	-675	2954	2152	-3291	1139	-143	-715	-322	-1990	-1088	-1150	0
1544	92	0	-1951	-661	1290	1306	-1620	314	-11	-228	-159	-675	-310	-339	0
1545	92	0	-141	-651	-510	396	184	-580	176	159	40	671	353	483	0
1546	92	0	1404	-646	-2050	-379	1727	-1348	213	624	236	1808	1074	1220	0
1547	92	0	2910	-647	-3557	-1131	3233	-2102	329	820	364	2601	1288	1639	0
1548	92	0	2510	-663	-3173	-923	2841	-1918	285	613	300	1953	948	1200	0
1549	92	0	933	-667	-1600	-133	1266	-1133	60	302	98	649	393	347	0
1550	92	0	-942	-671	271	806	-606	-200	5	-232	-112	-684	-341	-488	0
1551	92	0	-2475	-675	1800	1575	-2137	562	-157	-572	-259	-1895	-948	-1251	0
1552	92	0	-3978	-684	3294	2331	-3636	1305	-223	-975	-343	-2719	-1371	-1689	0
1553	92	0	-3579	-679	2900	2129	-3239	1110	-126	-686	-287	-1990	-1010	-1167	0
1554	92	0	-2024	-682	1342	1353	-1683	330	-110	-358	-133	-744	-389	-380	0
1555	92	0	-156	-679	-523	417	183	-601	151	197	67	758	388	465	0
1556	92	0	1459	-686	-2145	-386	1802	-1415	285	582	294	1903	1059	1313	0
1557	92	0	2894	-677	-3571	-1108	3232	-2124	275	828	339	2628	1249	1617	0
1558	92	0	2616	-647	-3263	-984	2939	-1955	314	729	368	2064	989	1202	0
1559	92	0	852	-657	-1509	-97	1180	-1083	133	178	93	651	254	368	0
1560	92	0	-777	-649	128	713	-452	-260	44	-250	31	-655	-424	-459	0
1561	92	0	-2542	-657	1885	1599	-2213	614	-199	-665	-285	-1843	-1080	-1229	0
1562	92	0	-3885	-661	3224	2273	-3554	1281	-269	-964	-364	-2580	-1441	-1658	0
1563	92	0	-3578	-649	2929	2113	-3253	1140	-205	-723	-283	-2017	-1065	-1154	0
1564	92	0	-1970	-663	1307	1316	-1638	322	-9	-327	-106	-671	-453	-316	0
1565	92	0	-83	-653	-570	368	243	-611	203	178	143	719	372	568	0
1566	92	0	1476	-659	-2135	-408	1805	-1397	335	492	281	1908	979	1208	0
1567	92	0	2945	-657	-3602	-1144	3273	-2129	325	884	411	2626	1262	1668	0
1568	92	0	2602	-649	-3251	-976	2926	-1950	242	680	318	1992	1037	1239	0
1569	92	0	1040	-653	-1693	-193	1366	-1173	104	195	110	694	323	279	0
1570	92	0	-918	-651	267	784	-592	-192	-116	-197	-34	-688	-376	-473	0
1571	92	0	-2397	-642	1755	1519	-2076	556	-261	-640	-329	-1947	-987	-1303	0
1572	92	0	-3807	-630	3177	2218	-3492	1273	-180	-905	-254	-2657	-1290	-1550	0
1573	92	0	-3537	-616	2921	2076	-3229	1152	-240	-828	-316	-2157	-1020	-1241	0
1574	92	0	-1891	-632	1259	1261	-1575	313	-73	-325	-62	-799	-347	-378	0
1575	92	0	-70	-628	-558	349	244	-593	155	147	102	624	405	560	0
1576	92	0	1478	-642	-2120	-418	1799	-1381	254	539	281	1835	946	1220	0
1577	92	0	2973	-680	-3653	-1146	3313	-2166	271	851	452	2620	1373	1680	0
1578	92	0	2625	-665	-3290	-980	2957	-1977	213	661	292	1959	1006	1154	0
1579	92	0	1062	-651	-1713	-205	1387	-1182	112	205	102	665	397	386	0
1580	92	0	-830	-642	188	736	-509	-227	-81	-188	-180	-743	-296	-554	0
1581	92	0	-2329	-640	1689	1484	-2009	524	-147	-618	-349	-1891	-1006	-1251	0
1582	92	0	-3854	-632	3222	2243	-3538	1295	-244	-873	-345	-2665	-1241	-1557	0
1583	92	0	-3536	-646	2890	2091	-3213	1122	-267	-874	-368	-2135	-1041	-1274	0
1584	92	0	-1900	-636	1264	1268	-1582	314	48	-258	-118	-692	-331	-355	0
1585	92	0	-87	-634	-547	360	230	-590	174	108	153	651	366	504	0
1586	92	0	1507	-632	-2139	-437	1823	-1385	269	539	273	1852	968	1200	0
1587	92	0	2962	-632	-3594	-1165	3278	-2113	333	871	388	2655	1377	1699	0
1588	92	0	2681	-630	-3311	-1025	2996	-1970	219	723	333	1992	1034	1160	0
1589	92	0	1038	-651	-1689	-193	1363	-1170	93	291	91	744	399	372	0
1590	92	0	-761	-632	129	696	-445	-251	-116	-149	-75	-655	-347	-504	0
1591	92	0	-2354	-624	1730	1489	-2042	553	-209	-580	-180	-1872	-933	-1295	0
1592	92	0	-3803	-620	3183	2211	-3493	1281	-188	-917	-335	-2613	-1365	-1583	0
1593	92	0	-3545	-628	2917	2086	-3231	1144	-194	-808	-294	-2089	-1037	-1288	0
1594	92	0	-1904	-642	1262	1273	-1583	310	-13	-378	-38	-743	-306	-362	0
1595	92	0	-107	-638	-531	372	212	-584	145	135	128	603	376	488	0
1596	92	0	1513	-609	-2122	-452	1817	-1365	261	628	275	1910	1008	1239	0
1597	92	0	2919	-638	-3557	-1140	3238	-2097	327	826	339	2580	1317	1616	0
1598	92	0	2607	-644	-3251	-981	2929	-1947	221	677	256	1988	1016	1167	0
1599	92	0	1109	-609	-1718	-250	1413	-1163	215	236	180	694	401	426	0
1600	92	0	-686	-601	85	643	-385	-258	-36	-234	-67	-727	-339	-463	0
1601	92	0	-2221	-578	1643	1399	-1932	532	-126	-541	-190	-1875	-993	-1179	0
1602	92	0	-3819	-589	3230	2204	-3524	1320	-296	-979	-389	-2669	-1410	-1600	0
1603	92	0	-3406	-572	2834	1989	-3120	1131	-190	-727	-269	-2122	-1026	-1247	0
1604	92	0	-1957	-603	1354	1280	-1655	375	-5	-339	-75	-748	-378	-304	0
1605	92	0	-45	-609	-564	327	259	-586	159	73	131	516	323	457	0
1606	92	0	1501	-642	-2143	-429	1822	-1392	238	632	298	1841	983	1204	0
1607	92	0	2935	-663	-3598	-1136	3266	-2130	269	851	444	2479	1416	1616	0
1608	92	0	2691	-647	-3338	-1022	3014	-1992	203	719	302	1978	1006	1214	0
1609	92	0	1095	-616	-1711	-239	1403	-1163	172	294	137	737	434	417	0
1610	92	0	-740	-564	176	652	-458	-194	-9	-252	-110	-680	-391	-473	0
1611	92	0	-2294	-550	1744	1422	-2019	597	-209	-585	-261	-1941	-898	-1212	0
1612	92	0	-3763	-539	3224	2151	-3493	1342	-248	-987	-351	-2677	-1315	-1586	0
1613	92	0	-3433	-549	2884	1991	-3158	1167	-213	-739	-207	-2108	-968	-1204	0
1614	92	0	-1867	-572	1295	1219	-1581	361	-56	-327	-149	-770	-333	-374	0
1615	92	0	-97	-611	-514	354	208	-562	112	195	106	535	331	527	0
1616	92	0	1465	-620	-2085	-422	1775	-1352	195	583	320	1848	940	1299	0
1617	92	0	2953	-649	-3602	-1152	3277	-2125	259	876	323	2605	1323	1625	0
1618	92	0	2712	-626	-3338	-1043	3025	-1982	199	671	291	2031	1039	1228	0
1619	92	0	1084	-574	-1658	-255	1371	-1116	85	252	141	688	389	386	0
1620	92	0	-713	-568	145	640	-429	-211	-106	-265	-52	-704	-337	-457	0
1621	92	0	-2244	-566	1678	1405	-1961	556	-225	-599	-246	-1868	-989	-1204	0
1622	92	0	-3754	-552	3202	2153	-3478	1325	-256	-987	-376	-2648	-1330	-1656	0
1623	92	0	-3466	-580	2886	2023	-3176	1153	-174	-791	-271	-2071	-1028	-1189	0
1624	92	0	-1975	-614	1361	1294	-1668	373	-95	-322	-48	-785	-355	-384	0
1625	92	0	-128	-603	-475	365	173	-539	137	129	52	665	331	469	0
1626	92	0	1531	-583	-2114	-474	1822	-1348	298	566	219	1916	952	1229	0
1627	92	0	2931	-595	-3526	-1168	3228	-2060	329	869	428	2613	1352	1662	0
1628	92	0	2766	-576	-3342	-1095	3054	-1959	211	744	320	2073	1026	1210	0
1629	92	0	1174	-558	-1732	-308	1453	-1145	131	194	149	686	355	467	0
1630	92	0	-686	-566	120	626	-403	-223	-52	-178	-36	-642	-347	-467	0
1631	92	0	-2255	-566	1689	1410	-1972	561	-238	-566	-248	-1860	-946	-1233	0
1632	92	0	-3751	-556	3195	2153	-3473	1319	-178	-968	-372	-2681	-1305	-1672	0
1633	92	0	-3529	-552	2977	2040	-3253	1212	-250	-774	-292	-2219	-1047	-1243	0
1634	92	0	-1942	-552	1390	1247	-1666	419	-13	-358	-118	-777	-349	-415	0
1635	92	0	-122	-572	-450	347	164	-511	192	104	108	630	269	469	0
1636	92	0	1512	-583	-2095	-464	1803	-1339	256	517	341	1808	1018	1198	0
1637	92	0	2983	-578	-3561	-1202	3272	-2069	265	851	384	2551	1381	1577	0
1638	92	0	2701	-558	-3259	-1071	2980	-1908	250	710	230	2019	1057	1165	0
1639	92	0	1152	-574	-1726	-289	1439	-1150	104	267	155	725	411	364	0
1640	92	0	-724	-550	174	637	-449	-188	-34	-318	-50	-739	-362	-500	0
1641	92	0	-2239	-554	1685	1396	-1962	565	-145	-659	-219	-1821	-940	-1228	0
1642	92	0	-3786	-572	3214	2179	-3500	1321	-228	-925	-339	-2681	-1367	-1602	0
1643	92	0	-3506	-562	2944	2034	-3225	1191	-232	-816	-269	-2207	-1055	-1330	0
1644	92	0	-1964	-539	1425	1251	-1694	443	-62	-353	-81	-808	-370	-471	0
1645	92	0	-185	-549	-364	367	89	-456	95	116	89	508	269	463	0
1646	92	0	1476	-578	-2054	-449	1765	-1316	287	523	285	1843	964	1210	0
1647	92	0	2920	-572	-3492	-1174	3206	-2032	236	878	316	2576	1301	1623	0
1648	92	0	2748	-550	-3298	-1099	3023	-1924	236	711	341	2081	1059	1276	0
1649	92	0	1098	-533	-1631	-282	1364	-1082	52	325	75	719	426	380	0
1650	92	0	-654	-552	102	603	-378	-225	-116	-147	5	-688	-356	-498	0
1651	92	0	-2309	-529	1780	1419	-2044	625	-258	-616	-283	-1819	-999	-1253	0
1652	92	0	-3767	-537	3230	2152	-3498	1346	-238	-938	-355	-2620	-1412	-1676	0
1653	92	0	-3586	-564	3022	2075	-3304	1229	-219	-808	-244	-2165	-1039	-1262	0
1654	92	0	-1958	-583	1375	1270	-1666	396	-13	-356	-211	-766	-389	-481	0
1655	92	0	-198	-549	-351	373	76	-450	137	36	60	626	244	376	0
1656	92	0	1422	-547	-1969	-437	1695	-1258	211	531	254	1788	950	1202	0
1657	92	0	2964	-547	-3511	-1208	3237	-2029	285	816	362	2642	1297	1635	0
1658	92	0	2764	-537	-3301	-1113	3032	-1919	199	766	335	2137	1002	1259	0
1659	92	0	1158	-543	-1701	-307	1429	-1122	199	252	112	807	450	407	0
1660	92	0	-639	-527	112	583	-375	-207	-116	-147	-122	-655	-329	-459	0
1661	92	0	-2218	-562	1656	1390	-1937	547	-215	-550	-232	-1825	-909	-1224	0
1662	92	0	-3803	-564	3239	2183	-3521	1337	-225	-905	-424	-2646	-1363	-1643	0
1663	92	0	-3524	-554	2970	2039	-3247	1208	-211	-739	-310	-2120	-1094	-1255	0
1664	92	0	-2009	-537	1472	1273	-1740	467	-38	-424	-100	-840	-384	-434	0
1665	92	0	-153	-533	-380	343	113	-456	162	116	102	562	275	434	0
1666	92	0	1440	-521	-1961	-459	1700	-1241	242	529	325	1744	1001	1247	0
1667	92	0	2924	-529	-3453	-1197	3188	-1991	248	797	355	2508	1330	1641	0
1668	92	0	2805	-541	-3346	-1132	3075	-1943	291	754	339	2108	1051	1245	0
1669	92	0	1193	-541	-1734	-326	1463	-1137	106	360	128	754	422	498	0
1670	92	0	-605	-543	62	574	-333	-240	44	-194	-102	-601	-287	-467	0
1671	92	0	-2188	-543	1645	1365	-1916	551	-151	-616	-176	-1823	-944	-1231	0
1672	92	0	-3723	-521	3202	2122	-3462	1340	-209	-942	-337	-2636	-1317	-1629	0
1673	92	0	-3535	-521	3014	2028	-3274	1246	-131	-876	-277	-2213	-1059	-1303	0
1674	92	0	-2024	-517	1507	1270	-1765	495	-38	-399	-98	-828	-411	-432	0
1675	92	0	-126	-510	-384	318	129	-447	168	145	118	589	265	483	0
1676	92	0	1417	-517	-1934	-450	1675	-1225	267	514	298	1780	923	1229	0
1677	92	0	2973	-517	-3490	-1228	3231	-2003	304	855	372	2591	1299	1604	0
1678	92	0	2822	-508	-3330	-1157	3076	-1919	199	799	364	2135	1148	1356	0
1679	92	0	1144	-514	-1658	-315	1401	-1086	19	283	31	715	366	347	0
1680	92	0	-598	-531	67	564	-332	-232	-9	-188	-83	-599	-234	-492	0
1681	92	0	-2228	-537	1691	1382	-1959	577	-166	-580	-263	-1815	-999	-1214	0
1682	92	0	-3710	-521	3189	2115	-3449	1334	-279	-925	-358	-2686	-1392	-1664	0
1683	92	0	-3564	-523	3041	2043	-3302	1259	-188	-838	-285	-2135	-1049	-1249	0
1684	92	0	-1987	-529	1458	1258	-1722	464	-17	-333	-81	-832	-376	-424	0
1685	92	0	-196	-535	-339	365	71	-437	95	155	97	543	325	411	0
1686	92	0	1412	-504	-1916	-454	1664	-1210	217	578	219	1775	944	1193	0
1687	92	0	2982	-506	-3488	-1238	3235	-1997	325	853	438	2636	1326	1804	0
1688	92	0	2780	-510	-3290	-1135	3035	-1900	217	739	283	2095	1103	1268	0
1689	92	0	1184	-519	-1703	-332	1443	-1111	89	267	135	808	415	391	0
1690	92	0	-604	-519	85	561	-344	-217	-17	-186	-108	-587	-269	-483	0
1691	92	0	-2199	-514	1685	1356	-1942	585	-143	-597	-331	-1724	-971	-1249	0
1692	92	0	-3746	-516	3230	2131	-3488	1357	-263	-896	-300	-2747	-1323	-1650	0
1693	92	0	-3569	-512	3057	2040	-3313	1272	-186	-822	-300	-2170	-1065	-1249	0
1694	92	0	-1949	-527	1422	1238	-1685	447	-17	-364	-67	-869	-405	-496	0
1695	92	0	-246	-529	-283	387	18	-406	129	64	108	556	325	424	0
1696	92	0	1406	-508	-1914	-449	1660	-1211	190	508	298	1689	855	1107	0
1697	92	0	2923	-514	-3437	-1204	3180	-1975	267	824	364	2591	1369	1654	0
1698	92	0	2773	-519	-3292	-1127	3032	-1905	250	620	341	2128	1045	1249	0
1699	92	0	1223	-517	-1740	-353	1481	-1128	170	318	64	777	370	446	0
1700	92	0	-590	-521	69	555	-329	-226	-25	-143	-31	-649	-252	-453	0
1701	92	0	-2234	-506	1728	1370	-1981	611	-250	-630	-273	-1821	-886	-1249	0
1702	92	0	-3636	-517	3119	2076	-3377	1301	-201	-859	-316	-2638	-1266	-1641	0
1703	92	0	-3614	-510	3104	2062	-3359	1297	-188	-841	-238	-2231	-1109	-1212	0
1704	92	0	-2005	-481	1524	1243	-1764	521	-110	-333	-166	-925	-419	-541	0
1705	92	0	-181	-485	-304	333	61	-394	151	205	32	516	339	378	0
1706	92	0	1383	-512	-1895	-435	1639	-1203	195	494	322	1699	966	1160	0
1707	92	0	3002	-490	-3492	-1256	3247	-1991	351	882	384	2539	1307	1633	0
1708	92	0	2833	-492	-3325	-1170	3079	-1908	250	795	331	2161	1121	1352	0
1709	92	0	1243	-504	-1747	-369	1495	-1125	81	370	46	783	486	417	0
1710	92	0	-495	-492	3	493	-249	-244	-64	-159	-89	-583	-291	-465	0
1711	92	0	-2212	-486	1726	1349	-1969	620	-279	-583	-271	-1761	-921	-1218	0
1712	92	0	-3644	-498	3146	2071	-3395	1324	-236	-785	-353	-2586	-1317	-1664	0
1713	92	0	-3592	-477	3115	2034	-3353	1319	-236	-744	-327	-2186	-1099	-1193	0
1714	92	0	-1962	-473	1489	1217	-1725	508	-38	-436	-120	-907	-500	-461	0
1715	92	0	-180	-463	-283	321	51	-373	188	149	137	560	349	595	0
1716	92	0	1417	-453	-1870	-482	1643	-1161	174	485	267	1691	826	1140	0
1717	92	0	3038	-459	-3497	-1289	3267	-1978	355	958	434	2716	1363	1680	0
1718	92	0	2809	-457	-3266	-1176	3037	-1861	234	634	308	2101	1055	1237	0
1719	92	0	1366	-467	-1833	-449	1599	-1150	223	325	194	942	481	500	0
1720	92	0	-472	-455	17	463	-244	-219	-54	-147	-97	-539	-302	-438	0
1721	92	0	-2113	-457	1656	1285	-1884	599	-228	-642	-281	-1736	-948	-1253	0
1722	92	0	-3623	-393	3230	2008	-3426	1418	-205	-890	-314	-2644	-1319	-1594	0
1723	92	0	-3155	-83	3072	1619	-3113	1494	-143	-797	-258	-2151	-1119	-1336	0
1724	92	0	-2159	-384	1775	1271	-1967	695	-195	-531	-333	-1164	-682	-671	0
1725	92	0	-698	-1231	-533	964	-82	-882	143	141	112	529	358	436	0
1726	92	0	421	-2058	-2479	818	1450	-2268	118	345	141	1647	900	1028	0
1727	92	0	1820	-2750	-4570	465	3195	-3660	261	973	69	2362	1453	1513	0
1728	92	0	1591	-3321	-4912	865	3251	-4116	287	1063	87	2390	1253	1462	0
1729	92	0	21	-3674	-3695	1826	1858	-3684	106	508	-217	1067	970	490	0
1730	92	0	-1606	-3965	-2359	2785	376	-3162	-91	-442	-205	-347	380	-409	0
1731	92	0	-3461	-4188	-727	3824	-1367	-2457	-128	-492	-481	-1346	-801	-1076	0
1732	92	0	-4894	-4361	533	4627	-2713	-1914	-118	-655	-659	-1959	-853	-1538	0
1733	92	0	-4873	-4557	316	4715	-2594	-2120	-310	-787	-566	-1687	-310	-1204	0
1734	92	0	-3872	-4766	-894	4319	-1489	-2830	-19	-580	-56	-626	-52	-368	0
1735	92	0	-2446	-4952	-2506	3699	30	-3729	174	-312	205	434	325	413	0
1736	92	0	-985	-5111	-4126	3048	1570	-4618	345	153	275	1338	853	962	1
1737	92	0	232	-5238	-5470	2503	2851	-5354	444	647	506	2232	1187	1520	0
1738	92	0	62	-5317	-5379	2627	2720	-5348	413	582	463	1810	1032	1268	0
1739	92	0	-1263	-5397	-4134	3330	1435	-4765	232	223	124	613	296	605	0
1740	92	0	-2860	-5453	-2593	4156	-133	-4023	-141	-149	-60	-677	-221	-221	0
1741	86	0	-4454	-5507	-1053	4980	-1700	-3280	-281	-516	-292	-1627	-661	-905	0
1742	86	0	-5747	-5546	201	5646	-2974	-2672	-300	-779	-475	-2366	-909	-1375	0
1743	86	0	-5724	-5629	95	5676	-2909	-2767	-285	-708	-533	-1963	-816	-1171	0
1744	86	0	-4413	-5738	-1325	5075	-1544	-3531	-112	-291	-455	-873	-339	-570	0
1745	86	0	-2852	-5814	-2962	4333	55	-4388	172	151	-232	475	382	194	0
1746	86	0	-1479	-5911	-4432	3695	1476	-5171	304	477	27	1466	789	859	0
1747	86	0	-173	-6033	-5860	3103	2843	-5946	320	640	230	2209	1067	1259	0
1748	86	0	-324	-6120	-5796	3222	2736	-5958	164	661	151	1877	973	1065	0
1749	86	0	-1761	-6184	-4423	3972	1331	-5303	65	118	0	708	469	368	0
1750	86	0	-3333	-6227	-2894	4780	-219	-4560	-135	-277	-97	-415	-36	-407	0
1751	86	0	-4874	-6297	-1423	5585	-1725	-3860	-203	-741	-292	-1561	-634	-1098	0
1752	86	0	-6180	-6341	-161	6260	-3009	-3251	-207	-1014	-389	-2411	-946	-1524	0
1753	86	0	-6113	-6392	-279	6252	-2917	-3335	-98	-824	-320	-2017	-776	-1272	0
1754	86	0	-4829	-6450	-1621	5639	-1604	-4035	25	-519	-213	-859	-329	-568	0
1755	86	0	-3234	-6473	-3239	4853	2	-4856	228	-89	-1	374	254	238	0
1756	86	0	-1785	-6497	-4712	4141	1463	-5604	388	273	91	1435	787	911	0
1757	86	0	-474	-6530	-6056	3502	2791	-6293	393	485	190	2153	1103	1390	0
1758	86	0	-547	-6537	-5990	3542	2721	-6263	353	448	85	1759	1022	1231	0
1759	86	0	-1932	-6531	-4599	4231	1333	-5565	168	65	-60	673	436	512	0
1760	86	0	-3437	-6541	-3104	4989	-166	-4822	54	-316	-77	-549	-52	-258	0
1761	86	0	-4956	-6539	-1583	5747	-1686	-4061	-145	-710	-244	-1573	-605	-1014	0
1762	86	0	-6383	-6547	-164	6465	-3109	-3355	-83	-983	-401	-2374	-1008	-1408	0
1763	86	0	-6301	-6566	-265	6433	-3018	-3415	-172	-869	-323	-2069	-818	-1144	0
1764	86	0	-5028	-6574	-1546	5801	-1741	-4060	-1	-519	-161	-890	-304	-467	0
1765	86	0	-3439	-6574	-3135	5006	-152	-4854	135	-21	46	358	265	322	0
1766	86	0	-1990	-6570	-4580	4280	1295	-5575	285	240	172	1439	729	898	0
1767	86	0	-555	-6588	-6033	3571	2739	-6310	341	640	308	2271	1200	1398	0
1768	86	0	-656	-6578	-5922	3617	2633	-6250	248	516	192	1866	907	1123	0
1769	86	0	-1958	-6561	-4603	4259	1322	-5582	129	162	67	748	310	446	0
1770	86	0	-3480	-6535	-3055	5007	-212	-4795	-67	-355	-3	-545	-353	-376	0
1771	86	0	-4986	-6530	-1544	5758	-1721	-4037	-252	-694	-244	-1598	-911	-1098	0
1772	86	0	-6389	-6520	-131	6454	-3129	-3325	-267	-942	-300	-2419	-1222	-1542	0
1773	86	0	-6280	-6512	-232	6396	-3024	-3372	-277	-944	-300	-2013	-1103	-1198	0
1774	86	0	-4912	-6500	-1588	5706	-1662	-4044	-108	-500	-56	-873	-473	-463	0
1775	86	0	-3348	-6483	-3135	4915	-106	-4809	106	-195	172	366	75	322	0
1776	86	0	-1874	-6458	-4584	4166	1355	-5521	137	226	285	1472	640	962	0
1777	86	0	-557	-6431	-5874	3494	2658	-6152	180	465	300	2232	989	1293	0
1778	86	0	-522	-6369	-5847	3445	2662	-6108	174	351	432	1957	777	1076	0
1779	86	0	-1786	-6312	-4526	4049	1370	-5419	162	0	263	812	267	420	0
1780	86	0	-3354	-6262	-2908	4808	-223	-4585	-116	-372	1	-426	-405	-450	0
1781	86	0	-4805	-6221	-1416	5513	-1694	-3818	-145	-814	-120	-1458	-1002	-1086	0
1782	86	0	-6205	-6147	58	6176	-3131	-3044	-226	-1049	-232	-2333	-1301	-1478	0
1783	86	0	-6187	-6087	100	6137	-3143	-2993	-184	-999	-190	-1879	-1251	-1228	0
1784	86	0	-4771	-6039	-1268	5405	-1751	-3653	-31	-564	46	-651	-597	-413	0
1785	86	0	-3155	-5971	-2816	4563	-169	-4393	81	-85	184	578	87	296	0
1786	86	0	-1521	-5903	-4382	3712	1430	-5142	215	343	415	1792	733	1096	0
1787	86	0	12	-5852	-5864	2920	2938	-5858	294	679	547	2690	1115	1683	0
1788	86	0	27	-5674	-5701	2823	2864	-5687	252	644	488	2399	907	1313	0
1789	86	0	-1319	-5538	-4219	3428	1450	-4878	141	234	413	1099	252	508	0
1790	86	0	-3088	-5414	-2326	4251	-381	-3870	-73	-226	151	-405	-475	-372	0
1791	86	0	-4646	-5292	-646	4969	-2000	-2969	-176	-599	11	-1561	-1078	-1076	0
1792	86	0	-6110	-5113	997	5611	-3553	-2058	-194	-991	-114	-2549	-1540	-1697	0
1793	86	0	-6058	-5028	1030	5543	-3544	-1999	-135	-746	13	-2108	-1282	-1152	0
1794	86	0	-4555	-4925	-370	4740	-2092	-2647	-32	-391	277	-888	-711	-450	0
1795	86	0	-2675	-4826	-2151	3750	-262	-3488	219	153	508	582	-42	467	0
1796	86	0	-1018	-4667	-3649	2842	1315	-4158	283	647	750	1668	679	1218	0
1797	86	0	703	-4494	-5197	1895	2950	-4845	267	1094	882	2591	1109	1806	0
1798	86	0	827	-4213	-5040	1693	2933	-4626	265	970	776	2234	851	1480	0
1799	86	0	-507	-3907	-3400	2207	1446	-3653	166	593	504	931	219	688	0
1800	86	0	-2142	-3618	-1476	2880	-333	-2547	3	34	269	-585	-442	-250	0
1801	86	0	-3522	-3348	174	3435	-1848	-1587	-104	-351	93	-1666	-968	-1082	0
1802	86	0	-5095	-3088	2007	4091	-3551	-540	-364	-818	-192	-2671	-1584	-1647	0
1803	86	0	-4872	-2853	2019	3862	-3445	-417	-267	-721	-162	-2337	-1231	-1330	0
1804	86	0	-3210	-2613	597	2911	-1903	-1008	-62	-353	-79	-933	-642	-574	0
1805	86	0	-1385	-2386	-1001	1885	-192	-1693	5	135	246	353	157	368	0
1806	86	0	320	-2215	-2535	947	1427	-2375	56	417	322	1538	774	971	0
1807	86	0	2103	-2021	-4124	-41	3113	-3072	137	937	543	2570	1377	1540	0
1808	86	0	2138	-1823	-3961	-157	3049	-2892	166	702	430	2159	1109	1181	0
1809	86	0	745	-1683	-2428	469	1586	-2055	34	351	244	884	465	411	0
1810	86	0	-964	-1476	-512	1220	-226	-994	-104	-153	75	-504	-287	-465	0
1811	86	0	-2438	-1317	1121	1877	-1779	-98	-226	-459	-36	-1691	-789	-1152	0
1812	86	0	-4017	-1144	2873	2580	-3445	864	-335	-937	-287	-2832	-1319	-1755	0
1813	86	0	-3972	-1138	2834	2555	-3403	848	-316	-799	-166	-2421	-1099	-1414	0
1814	86	0	-2631	-1299	1332	1965	-1981	16	-122	-422	9	-1154	-475	-510	0
1815	86	0	-811	-1462	-651	1136	-80	-1056	71	87	159	339	248	292	0
1816	86	0	701	-1594	-2295	446	1498	-1944	149	488	281	1482	917	1043	0
1817	86	0	2261	-1747	-4008	-257	3134	-2877	114	937	407	2504	1468	1650	0
1818	86	0	2115	-1912	-4027	-101	3071	-2969	40	847	221	2145	1243	1261	0
1819	86	0	633	-2071	-2704	719	1668	-2387	1	440	106	878	582	461	0
1820	86	0	-1236	-2165	-929	1700	-153	-1547	-259	48	-116	-434	-65	-486	0
1821	86	0	-2855	-2225	630	2540	-1742	-797	-366	-444	-368	-1635	-704	-1255	0
1822	86	0	-4560	-2250	2310	3405	-3435	30	-351	-795	-547	-2578	-1216	-1771	0
1823	86	0	-4473	-2229	2244	3351	-3358	7	-325	-741	-500	-2188	-944	-1443	0
1824	86	0	-3014	-2184	830	2599	-1922	-677	-256	-335	-312	-977	-329	-591	0
1825	86	0	-1220	-2147	-927	1683	-146	-1537	44	188	-186	403	355	265	0
1826	86	0	396	-2147	-2543	875	1469	-2345	52	566	-64	1623	1059	1082	0
1827	86	0	2054	-2093	-4147	19	3100	-3120	79	975	58	2586	1491	1592	0
1828	86	0	2066	-2097	-4163	15	3114	-3130	75	836	-1	2252	1303	1288	0
1829	86	0	625	-2091	-2716	733	1670	-2403	5	436	-246	909	673	428	0
1830	86	0	-1141	-2099	-958	1620	-91	-1528	-207	7	-481	-517	-60	-508	0
1831	86	0	-2724	-2069	655	2396	-1689	-707	-223	-417	-686	-1718	-696	-1160	0
1832	86	0	-4279	-1996	2283	3137	-3281	143	-308	-762	-849	-2704	-1198	-1722	0
1833	86	0	-4232	-1922	2310	3077	-3271	194	-213	-801	-708	-2347	-946	-1449	0
1834	86	0	-2730	-1844	886	2287	-1808	-479	-145	-389	-549	-1022	-370	-599	0
1835	86	0	-947	-1788	-841	1367	-53	-1314	98	151	-273	351	341	339	0
1836	86	0	784	-1724	-2508	470	1646	-2116	238	566	-58	1557	917	1152	0
1837	86	0	2332	-1656	-3988	-338	3160	-2822	211	863	133	2444	1326	1546	0
1838	86	0	2425	-1575	-4000	-425	3212	-2787	265	785	155	2174	1196	1408	0
1839	86	0	978	-1534	-2512	278	1745	-2023	188	399	-40	904	463	527	0
1840	86	0	-716	-1493	-777	1104	30	-1135	62	-32	-209	-568	-225	-306	0
1841	86	0	-2414	-1491	923	1952	-1668	-284	-120	-436	-298	-1666	-828	-979	0
1842	86	0	-4005	-1478	2527	2741	-3266	524	-180	-948	-488	-2766	-1356	-1685	0
1843	86	0	-3972	-1443	2529	2707	-3250	543	-104	-777	-428	-2326	-1148	-1299	0
1844	86	0	-2525	-1404	1121	1964	-1823	-141	5	-479	-275	-1088	-539	-494	0
1845	86	0	-671	-1390	-719	1030	24	-1054	226	73	50	384	275	455	0
1846	86	0	957	-1367	-2324	205	1640	-1845	314	465	186	1604	793	1105	0
1847	86	0	2533	-1354	-3887	-589	3210	-2620	353	865	358	2574	1356	1637	0
1848	86	0	2610	-1330	-3940	-640	3275	-2635	310	717	356	2263	1132	1414	0
1849	86	0	1188	-1297	-2485	54	1836	-1891	161	294	147	938	490	566	0
1850	86	0	-580	-1278	-698	929	59	-988	32	-110	-27	-376	-225	-292	0
1851	86	0	-2220	-1264	956	1742	-1588	-154	-168	-580	-230	-1610	-886	-1138	0
1852	86	0	-3811	-1251	2560	2531	-3185	654	-128	-997	-294	-2611	-1292	-1641	0
1853	86	0	-3869	-1239	2630	2554	-3249	695	-226	-863	-376	-2260	-1127	-1344	0
1854	86	0	-2374	-1228	1146	1801	-1760	-41	-62	-554	-106	-1022	-413	-613	0
1855	86	0	-694	-1206	-512	950	-91	-859	108	27	98	411	285	322	0
1856	86	0	1007	-1171	-2178	82	1592	-1674	159	372	279	1631	865	1080	0
1857	86	0	2648	-1154	-3802	-747	3225	-2478	275	863	516	2667	1404	1652	0
1858	86	0	2656	-1150	-3806	-753	3231	-2478	112	744	308	2234	1132	1272	0
1859	86	0	1226	-1134	-2360	-46	1793	-1747	178	277	250	1047	500	613	0
1860	86	0	-578	-1117	-539	847	-19	-828	-48	-320	65	-453	-258	-306	0
1861	86	0	-2164	-1103	1061	1633	-1612	-21	-186	-675	-182	-1610	-849	-1146	0
1862	86	0	-3842	-1092	2750	2467	-3296	829	-248	-1043	-331	-2578	-1392	-1703	0
1863	86	0	-3875	-1070	2805	2472	-3340	867	-244	-933	-283	-2293	-1253	-1449	0
1864	86	0	-2441	-1049	1392	1745	-1916	171	-56	-574	-69	-987	-576	-574	0
1865	86	0	-627	-1024	-397	825	-115	-710	98	-40	143	428	93	388	0
1866	86	0	974	-1020	-1994	23	1484	-1507	244	368	325	1606	754	1065	0
1867	86	0	2661	-999	-3660	-831	3160	-2329	281	744	422	2650	1261	1693	0
1868	86	0	2681	-983	-3664	-849	3172	-2323	211	669	415	2217	1103	1431	0
1869	86	0	1297	-966	-2263	-165	1780	-1614	232	195	211	991	428	552	0
1870	86	0	-553	-964	-411	758	-71	-687	42	-226	-23	-450	-248	-356	0
1871	86	0	-2164	-960	1204	1562	-1684	122	-180	-618	-219	-1649	-942	-1115	0
1872	86	0	-3770	-946	2824	2358	-3297	939	-236	-975	-312	-2688	-1453	-1637	0
1873	86	0	-3806	-929	2877	2367	-3341	974	-209	-880	-244	-2320	-1222	-1352	0
1874	86	0	-2484	-929	1555	1706	-2019	313	-77	-589	-110	-1156	-582	-609	0
1875	86	0	-605	-915	-310	760	-147	-612	170	48	71	397	143	376	0
1876	86	0	968	-900	-1868	-34	1418	-1384	269	370	226	1509	849	1059	0
1877	86	0	2644	-849	-3493	-897	3068	-2171	329	717	417	2492	1196	1685	0
1878	86	0	2764	-836	-3600	-964	3182	-2218	335	706	457	2246	1173	1375	0
1879	86	0	1154	-859	-2013	-147	1583	-1436	69	323	157	907	452	541	0
1880	86	0	-472	-840	-368	656	-52	-604	44	-194	-29	-469	-252	-333	0
1881	86	0	-2215	-838	1377	1526	-1796	269	-207	-535	-157	-1571	-838	-1105	0
1882	86	0	-3803	-820	2983	2311	-3393	1081	-256	-935	-308	-2731	-1369	-1720	0
1883	86	0	-3817	-803	3014	2310	-3415	1105	-176	-807	-296	-2289	-1115	-1338	0
1884	86	0	-2507	-783	1724	1645	-2115	470	-128	-481	-168	-1092	-545	-591	0
1885	86	0	-716	-764	-48	740	-334	-406	77	17	87	442	207	312	0
1886	86	0	989	-760	-1749	-114	1369	-1254	238	514	244	1610	828	1053	0
1887	86	0	2584	-762	-3346	-911	2965	-2054	232	867	405	2607	1338	1598	0
1888	86	0	2677	-729	-3406	-974	3041	-2067	242	781	362	2382	1224	1390	0
1889	86	0	1232	-725	-1957	-253	1594	-1341	89	300	168	1018	455	485	0
1890	86	0	-480	-708	-228	594	-126	-468	-50	-42	7	-337	-242	-378	0
1891	86	0	-2224	-669	1555	1446	-1889	443	-178	-562	-226	-1466	-867	-1111	0
1892	86	0	-3790	-696	3094	2243	-3442	1199	-267	-886	-259	-2599	-1383	-1691	0
1893	86	0	-3925	-692	3233	2308	-3579	1270	-273	-857	-343	-2262	-1193	-1425	0
1894	86	0	-2451	-671	1780	1561	-2115	554	-100	-419	-69	-977	-517	-549	0
1895	86	0	-613	-651	-38	632	-287	-344	184	50	143	508	137	362	0
1896	86	0	1001	-630	-1631	-185	1316	-1130	221	411	292	1617	766	1030	0
1897	86	0	2691	-595	-3286	-1048	2988	-1940	312	861	426	2686	1278	1680	0
1898	86	0	2689	-574	-3263	-1057	2976	-1918	199	791	409	2372	1160	1402	0
1899	86	0	1335	-560	-1895	-387	1615	-1227	95	320	64	1160	347	512	0
1900	86	0	-432	-552	-120	492	-156	-336	25	-75	44	-226	-263	-275	0
1901	86	0	-2109	-550	1559	1329	-1834	504	-188	-516	-279	-1509	-911	-1107	0
1902	86	0	-3782	-541	3241	2161	-3511	1350	-184	-940	-327	-2535	-1375	-1664	0
1903	86	0	-3867	-550	3317	2208	-3592	1383	-197	-808	-322	-2329	-1181	-1408	0
1904	86	0	-2419	-514	1905	1466	-2162	695	-65	-413	-176	-1035	-582	-603	0
1905	86	0	-686	-483	203	584	-444	-140	172	124	83	389	242	388	0
1906	86	0	987	-473	-1460	-257	1223	-966	230	422	207	1487	785	1024	0
1907	86	0	2698	-442	-3140	-1128	2919	-1791	370	921	285	2636	1389	1606	0
1908	86	0	2679	-448	-3127	-1115	2903	-1787	312	708	308	2304	1107	1460	0
1909	86	0	1368	-438	-1806	-465	1587	-1122	242	389	143	1018	554	549	0
1910	86	0	-438	-419	19	428	-228	-200	40	-29	-29	-395	-114	-331	0
1911	86	0	-2106	-388	1718	1247	-1912	665	-120	-521	-256	-1612	-783	-1146	0
1912	86	0	-3763	-382	3381	2072	-3572	1499	-184	-878	-453	-2640	-1317	-1724	0
1913	86	0	-3885	-364	3521	2124	-3703	1578	-201	-892	-389	-2393	-1148	-1427	0
1914	86	0	-2412	-339	2073	1375	-2242	867	-29	-376	-190	-1132	-372	-583	0
1915	86	0	-620	-353	267	486	-443	-43	149	120	-29	250	207	285	0
1916	86	0	1073	-329	-1402	-372	1237	-865	265	550	199	1460	892	1121	0
1917	86	0	2694	-318	-3012	-1188	2853	-1665	256	871	294	2595	1359	1637	0
1918	86	0	2875	-322	-3197	-1276	3036	-1759	283	805	289	2260	1274	1361	0
1919	86	0	1387	-320	-1707	-533	1547	-1013	190	397	137	1049	574	539	0
1920	86	0	-395	-306	89	350	-242	-108	-11	-54	-162	-378	-128	-395	0
1921	86	0	-1951	-304	1647	1127	-1799	671	-97	-422	-236	-1563	-700	-1078	0
1922	86	0	-3704	-300	3404	2002	-3554	1552	-261	-853	-411	-2582	-1301	-1691	0
1923	86	0	-3782	-277	3505	2029	-3643	1614	-176	-797	-428	-2364	-1138	-1460	0
1924	86	0	-2313	-265	2048	1289	-2180	891	-44	-389	-207	-1057	-494	-607	0
1925	86	0	-627	-261	366	444	-496	52	131	36	-1	368	209	279	0
1926	86	0	1024	-269	-1293	-377	1158	-781	186	450	137	1513	801	1002	0
1927	86	0	2772	-254	-3026	-1259	2899	-1640	298	925	339	2675	1390	1629	0
1928	86	0	2850	-267	-3117	-1291	2983	-1692	209	838	337	2326	1259	1439	0
1929	86	0	1461	-263	-1724	-599	1592	-993	131	382	67	1099	504	473	0
1930	86	0	-364	-258	106	311	-235	-76	-42	-9	-75	-275	-199	-234	0
1931	86	0	-1964	-279	1685	1121	-1824	703	-217	-438	-205	-1548	-785	-1028	0
1932	86	0	-3681	-300	3381	1990	-3531	1540	-195	-865	-510	-2574	-1359	-1716	0
1933	86	0	-3794	-318	3476	2056	-3635	1579	-195	-785	-349	-2285	-1107	-1416	0
1934	86	0	-2401	-310	2091	1355	-2246	890	-118	-452	-201	-1061	-560	-614	0
1935	86	0	-507	-312	195	409	-351	-58	275	29	-9	455	176	308	0
1936	86	0	1098	-306	-1404	-396	1251	-855	232	500	172	1526	793	995	0
1937	86	0	2745	-308	-3053	-1218	2899	-1680	302	810	353	2624	1325	1658	0
1938	86	0	2895	-333	-3228	-1281	3061	-1780	265	797	395	2304	1094	1480	0
1939	86	0	1504	-389	-1893	-557	1698	-1141	172	430	135	1090	523	607	0
1940	86	0	-286	-386	-100	336	-93	-243	-21	17	-139	-393	-145	-353	0
1941	86	0	-1995	-411	1584	1203	-1789	586	-155	-424	-244	-1517	-789	-979	0
1942	86	0	-3674	-388	3286	2031	-3480	1449	-230	-896	-366	-2716	-1332	-1751	0
1943	86	0	-3839	-415	3424	2127	-3631	1504	-184	-799	-424	-2380	-1165	-1464	0
1944	86	0	-2357	-417	1940	1387	-2148	761	-60	-440	-100	-1196	-485	-552	0
1945	86	0	-632	-450	182	541	-407	-134	159	46	-44	209	242	219	0
1946	86	0	1024	-471	-1495	-276	1259	-983	141	432	246	1332	772	1028	0
1947	86	0	2712	-498	-3210	-1107	2961	-1854	331	832	353	2545	1359	1616	0
1948	86	0	2916	-498	-3414	-1209	3165	-1956	331	855	267	2364	1220	1420	0
1949	86	0	1521	-494	-2015	-513	1768	-1254	174	420	203	1032	562	646	0
1950	86	0	-210	-510	-300	360	45	-405	17	-67	-23	-323	-174	-225	0
1951	86	0	-1978	-535	1443	1256	-1710	454	-190	-479	-190	-1600	-737	-1045	0
1952	86	0	-3600	-564	3036	2082	-3318	1236	-203	-894	-378	-2650	-1326	-1681	0
1953	86	0	-3813	-560	3253	2186	-3533	1346	-192	-907	-312	-2380	-1204	-1381	0
1954	86	0	-2433	-552	1881	1492	-2157	664	-188	-407	-192	-1117	-618	-644	0
1955	86	0	-678	-572	106	625	-392	-233	87	17	-1	285	137	277	0
1956	86	0	1081	-589	-1670	-246	1375	-1129	209	483	211	1534	814	993	0
1957	86	0	2652	-576	-3228	-1038	2940	-1902	188	754	374	2560	1317	1602	0
1958	86	0	2892	-582	-3474	-1155	3183	-2028	230	803	294	2390	1136	1400	0
1959	86	0	1523	-583	-2106	-470	1814	-1344	159	337	240	1084	510	607	0
1960	86	0	-332	-603	-271	467	-30	-437	-93	-95	-40	-283	-232	-323	0
1961	86	0	-2011	-622	1389	1316	-1700	383	-135	-500	-172	-1501	-781	-1107	0
1962	86	0	-3666	-634	3032	2150	-3349	1199	-211	-876	-399	-2564	-1377	-1709	0
1963	86	0	-3807	-649	3158	2228	-3482	1254	-226	-843	-325	-2349	-1253	-1451	0
1964	86	0	-2461	-657	1804	1559	-2132	573	-98	-444	-114	-1105	-554	-543	0
1965	86	0	-711	-644	67	677	-389	-288	65	-31	-9	343	147	166	0
1966	86	0	1057	-638	-1695	-209	1376	-1166	232	463	320	1532	737	1041	0
1967	86	0	2700	-632	-3332	-1034	3016	-1982	182	869	358	2603	1286	1598	0
1968	86	0	2910	-626	-3536	-1142	3223	-2081	244	818	366	2349	1195	1478	0
1969	86	0	1523	-647	-2170	-438	1846	-1408	120	399	159	1127	554	614	0
1970	86	0	-215	-630	-415	422	100	-522	23	-23	-31	-285	-159	-296	0
1971	86	0	-1966	-628	1338	1297	-1652	355	-256	-471	-226	-1511	-791	-987	0
1972	86	0	-3561	-640	2921	2100	-3241	1140	-232	-921	-323	-2653	-1371	-1647	0
1973	86	0	-3766	-651	3115	2208	-3440	1232	-197	-793	-281	-2318	-1131	-1392	0
1974	86	0	-2432	-646	1786	1539	-2109	570	-131	-463	-226	-1152	-653	-655	0
1975	86	0	-621	-628	-7	624	-307	-317	77	106	27	304	217	302	0
1976	86	0	1063	-636	-1699	-213	1381	-1167	211	358	153	1462	690	973	0
1977	86	0	2799	-634	-3433	-1082	3116	-2033	269	855	459	2549	1375	1652	0
1978	86	0	2904	-642	-3546	-1131	3225	-2094	246	841	287	2366	1150	1466	0
1979	86	0	1630	-624	-2254	-503	1942	-1439	178	442	166	1061	490	638	0
1980	86	0	-242	-624	-382	433	70	-503	-13	-58	-58	-312	-128	-254	0
1981	86	0	-1888	-622	1266	1255	-1577	322	-164	-481	-223	-1579	-758	-1022	0
1982	86	0	-3594	-632	2962	2113	-3278	1165	-285	-861	-452	-2638	-1369	-1650	0
1983	86	0	-3803	-628	3175	2215	-3489	1273	-168	-886	-343	-2386	-1216	-1369	0
1984	86	0	-2386	-644	1742	1515	-2064	549	-54	-461	-135	-1196	-531	-609	0
1985	86	0	-578	-624	-46	601	-266	-335	118	-48	137	230	180	318	0
1986	86	0	1069	-632	-1701	-218	1385	-1166	161	432	182	1495	756	975	0
1987	86	0	2728	-616	-3344	-1056	3036	-1980	192	878	289	2611	1288	1641	0
1988	86	0	2974	-616	-3590	-1179	3282	-2103	215	865	345	2372	1228	1458	0
1989	86	0	1579	-609	-2188	-485	1883	-1398	124	382	155	1092	554	603	0
1990	86	0	-169	-613	-444	391	137	-528	25	-44	-44	-298	-141	-283	0
1991	86	0	-1943	-622	1321	1282	-1632	349	-223	-479	-323	-1468	-746	-1059	0
1992	86	0	-3497	-607	2890	2052	-3193	1141	-308	-845	-296	-2626	-1305	-1695	0
1993	86	0	-3730	-613	3117	2171	-3423	1252	-186	-880	-310	-2328	-1224	-1406	0
1994	86	0	-2447	-593	1854	1520	-2150	630	-174	-477	-199	-1123	-552	-661	0
1995	86	0	-605	-580	25	592	-315	-277	139	7	77	289	145	267	0
1996	86	0	1080	-576	-1656	-252	1368	-1116	166	397	228	1460	710	1010	0
1997	86	0	2740	-583	-3323	-1078	3031	-1953	223	715	417	2547	1276	1633	0
1998	86	0	2899	-614	-3513	-1142	3206	-2063	240	750	351	2326	1198	1458	0
1999	86	0	1537	-624	-2161	-456	1849	-1392	124	399	133	1134	523	568	0
[truncated: 30,581 more rows]
