# Supplementary material for: A Robust and Real-Time Capable Envelope-Based Algorithm for Heart Sound Classification: Validation under Different Physiological Conditions
Source: Sensors (Basel). 2020 Feb 11;20(4):972. doi: 10.3390/s20040972 (PMC7070375; doi:10.3390/s20040972)
Supplement: Supplementary file 1 [file sensors-20-00972-s001.zip › Messungen/ia/ia02_unfiltered.csv]

Dataset No.	Pulse (bpm)	Pacer Bit	leadI (�V)	leadII (�V)	leadIII (�V)	lead_avR (�V)	lead_avL (�V)	lead_avF (�V)	V1 (�V)	V2 (�V)	V3 (�V)	V4 (�V)	V5 (�V)	V6 (�V)	R-Wave
1	0	0	-52	479	531	-213	-291	505	21	87	58	15	93	95	0
2	0	0	478	481	3	-479	237	242	29	36	15	19	114	225	0
3	0	0	984	494	-490	-739	737	2	139	7	93	31	197	364	0
4	0	0	1359	496	-863	-927	1111	-183	79	29	131	25	291	446	0
5	0	0	1326	486	-840	-906	1083	-177	69	62	38	19	250	244	0
6	0	0	293	475	182	-384	55	328	-5	-15	-31	25	21	-21	0
7	0	0	-283	483	766	-100	-524	624	-83	-58	-87	-1	-52	-211	0
8	0	0	-722	473	1195	124	-958	834	-98	-75	-180	-104	-108	-403	0
9	0	0	-1201	475	1676	363	-1438	1075	-194	0	-254	-81	-226	-494	1
10	0	0	-1005	461	1466	272	-1235	963	-62	-52	-106	-1	-197	-226	0
11	0	0	-79	481	560	-201	-319	520	11	31	-15	27	79	97	0
12	0	0	436	490	54	-463	191	272	44	25	13	36	104	147	0
13	0	0	966	485	-481	-725	723	2	83	38	36	9	259	343	0
14	0	0	1285	488	-797	-886	1041	-154	31	-11	75	46	277	395	0
15	0	0	1225	496	-729	-860	977	-116	110	0	81	17	188	209	0
16	0	0	306	490	184	-398	61	337	-5	-56	-31	-13	13	-62	0
17	0	0	-322	479	801	-78	-561	640	-129	-19	-81	13	-176	-226	0
18	0	0	-813	469	1282	172	-1047	875	-194	-93	-155	-65	-279	-469	0
19	0	0	-1236	461	1697	387	-1466	1079	-164	-97	-135	-93	-285	-419	0
20	0	0	-1048	457	1505	295	-1276	981	-145	-81	-77	-23	-170	-263	0
21	0	0	-169	459	628	-145	-398	543	0	-38	-81	21	-31	38	0
22	0	0	463	490	27	-476	218	258	85	31	83	34	89	320	0
23	0	0	985	481	-504	-733	744	-11	122	7	60	65	217	339	0
24	0	0	1363	475	-888	-919	1125	-206	36	-42	69	77	174	432	0
25	0	0	1174	459	-715	-816	944	-128	38	50	79	-42	238	261	0
26	0	0	297	471	174	-384	61	322	-36	-60	-52	-44	-29	-48	0
27	0	0	-307	486	793	-89	-550	639	-135	-44	-48	-60	-118	-300	0
28	0	0	-790	490	1280	150	-1035	885	-162	-54	-110	-79	-275	-364	0
29	0	0	-1158	463	1621	347	-1389	1042	-108	-42	-168	-112	-265	-426	0
30	0	0	-1065	452	1517	306	-1291	984	-124	-62	-98	-7	-219	-180	0
31	0	0	-146	465	611	-159	-378	538	-32	-15	-65	-29	-54	32	0
32	0	0	498	477	-21	-487	259	228	98	89	100	9	162	259	0
33	0	0	918	492	-426	-705	672	33	58	34	69	-11	223	397	0
34	0	0	1384	488	-896	-936	1140	-204	87	11	83	65	228	430	0
35	0	0	1342	502	-840	-922	1091	-169	102	65	104	58	234	287	0
36	0	0	265	488	223	-376	21	355	-46	-85	-89	-69	-36	-147	0
37	0	0	-254	475	729	-110	-491	602	-46	-71	21	-71	-141	-205	0
38	0	0	-757	467	1224	145	-990	845	-91	-124	-93	-34	-184	-417	0
39	0	0	-1131	446	1577	342	-1354	1011	-207	62	-168	-102	-221	-444	0
40	0	0	-991	450	1441	270	-1216	945	-40	-29	-108	-27	-162	-219	0
41	0	0	-71	446	517	-187	-294	481	62	38	15	27	46	102	0
42	0	0	500	448	-52	-474	276	198	48	-5	21	-34	91	180	0
43	0	0	994	444	-550	-719	772	-53	194	29	93	87	190	417	0
44	0	0	1314	457	-857	-885	1085	-200	75	38	23	91	226	455	0
45	0	0	1300	453	-847	-876	1073	-197	129	54	139	40	197	337	0
46	0	0	342	452	110	-397	116	281	21	-5	13	44	0	-54	0
47	0	0	-270	459	729	-94	-499	594	-81	17	-87	-42	-108	-250	0
48	0	0	-670	453	1123	108	-896	788	-69	-32	-95	0	-180	-258	0
49	0	0	-1166	436	1602	365	-1384	1019	-170	-114	-147	-81	-259	-453	0
50	0	0	-964	417	1381	273	-1172	899	-110	-19	-89	-91	-131	-178	0
51	0	0	-134	432	566	-149	-350	499	-32	11	-32	-3	-5	23	0
52	0	0	480	455	-25	-467	252	215	102	9	15	44	122	203	0
53	0	0	1017	465	-552	-741	784	-43	95	38	151	42	242	388	0
54	0	0	1376	453	-923	-914	1149	-235	77	-31	131	23	234	457	0
55	0	0	1273	453	-820	-863	1046	-183	120	69	79	54	186	292	0
56	0	0	289	444	155	-366	67	299	-131	-19	-46	-40	-25	-19	0
57	0	0	-192	442	634	-125	-413	538	-62	-13	-15	5	-75	-213	0
58	0	0	-720	420	1140	150	-930	780	-129	-79	-116	-52	-184	-384	0
59	0	0	-1135	432	1567	351	-1351	999	-102	-69	-75	-58	-296	-409	0
60	0	0	-997	440	1437	278	-1217	938	-64	-27	-100	0	-184	-213	0
61	0	0	-56	444	500	-194	-278	472	83	-25	34	34	-9	126	0
62	0	0	513	432	-81	-472	297	175	112	23	60	120	172	162	0
63	0	0	971	428	-543	-699	757	-57	93	91	157	40	180	411	0
64	0	0	1355	432	-923	-893	1139	-245	32	36	65	9	217	419	0
65	0	0	1310	422	-888	-866	1099	-233	166	44	128	73	219	296	0
66	0	0	303	411	108	-357	97	259	-52	-58	9	-62	7	-29	0
67	0	0	-206	428	634	-111	-420	531	-69	38	-13	-21	-67	-102	0
68	0	0	-741	424	1165	158	-953	794	-108	-126	-46	-17	-234	-316	0
69	0	0	-1131	422	1553	354	-1342	987	-104	-34	-209	-25	-259	-442	0
70	0	0	-947	428	1375	259	-1161	901	-172	-58	-97	-87	-186	-207	0
71	0	0	-97	422	519	-162	-308	470	31	-15	17	27	38	69	0
72	0	0	513	424	-89	-468	301	167	25	-9	60	44	52	219	0
73	0	0	986	422	-564	-704	775	-71	98	52	118	60	166	397	0
74	0	0	1400	417	-983	-908	1191	-283	100	36	65	89	289	436	0
75	0	0	1256	403	-853	-829	1054	-225	21	73	17	44	170	211	0
76	0	0	271	393	122	-332	74	257	-13	-32	-62	25	-75	-71	0
77	0	0	-239	395	634	-78	-436	514	-13	-110	-3	17	-141	-263	0
78	0	0	-809	397	1206	206	-1007	801	-108	-77	-118	-56	-269	-310	0
79	0	0	-1120	399	1519	360	-1319	959	-168	-36	-141	-17	-267	-481	0
80	0	0	-943	389	1332	277	-1137	860	-54	-32	-62	-38	-126	-207	0
81	0	0	-95	397	492	-151	-293	444	-58	-106	-40	-17	-38	38	0
82	0	0	562	405	-157	-483	359	124	116	46	32	-5	139	339	0
83	0	0	975	405	-570	-690	772	-82	91	31	73	0	93	401	0
84	0	0	1466	413	-1053	-939	1259	-320	172	34	141	54	261	504	0
85	0	0	1264	417	-847	-840	1055	-215	122	-38	75	-9	114	242	0
86	0	0	345	395	50	-370	147	222	9	15	1	13	0	-15	0
87	0	0	-258	391	649	-66	-453	520	-133	-31	-23	-46	-151	-275	0
88	0	0	-660	391	1051	134	-855	721	-52	0	13	-9	-184	-254	0
89	0	0	-1152	384	1536	384	-1344	960	-157	-11	-192	-34	-263	-389	0
90	0	0	-958	401	1359	278	-1158	880	-75	-95	-75	-89	-209	-221	0
91	0	0	-60	405	465	-172	-262	435	62	-3	-11	3	83	31	0
92	0	0	442	411	-31	-426	236	190	-5	50	17	-40	170	166	0
93	0	0	1066	405	-661	-735	863	-128	131	75	147	31	263	331	0
94	0	0	1417	409	-1008	-913	1212	-299	60	5	170	15	261	547	0
95	0	0	1182	391	-791	-786	986	-200	60	-13	54	19	151	203	0
96	0	0	392	389	-3	-390	197	193	-23	32	-65	-48	0	19	0
97	0	0	-340	391	731	-25	-535	561	-135	-64	-153	-21	-122	-254	0
98	0	0	-703	391	1094	156	-898	742	-110	-7	-112	-65	-157	-310	0
99	0	0	-1137	389	1526	374	-1331	957	-118	-77	-131	-36	-261	-424	0
100	0	0	-994	395	1389	299	-1191	892	-147	-62	-128	-21	-147	-211	0
101	0	0	-19	403	422	-192	-220	412	44	1	7	21	62	64	0
102	0	0	515	401	-114	-458	314	143	91	-11	7	5	159	199	0
103	0	0	973	403	-570	-688	771	-83	116	36	91	60	285	407	0
104	0	0	1448	413	-1035	-930	1241	-311	73	-5	106	52	250	481	0
105	0	0	1254	409	-845	-831	1049	-218	159	50	87	91	145	322	0
106	0	0	231	407	176	-319	27	291	-36	-40	3	-13	-23	-114	0
107	0	0	-254	397	651	-71	-452	524	-93	-50	-131	-40	-69	-221	0
108	0	0	-722	405	1127	158	-924	766	-149	-65	-91	17	-236	-323	0
109	0	0	-1134	388	1522	373	-1328	955	-131	-21	-194	-50	-225	-430	0
110	0	0	-941	397	1338	272	-1139	867	-83	-67	-85	-40	-170	-186	0
111	0	0	-115	393	508	-139	-311	450	17	31	-46	100	46	46	0
112	0	0	457	384	-73	-420	265	155	25	15	11	-1	141	215	0
113	0	0	970	388	-582	-679	776	-97	65	36	46	-13	213	382	0
114	0	0	1419	380	-1039	-899	1229	-329	145	64	159	135	302	504	0
115	0	0	1165	389	-776	-777	970	-193	-9	9	71	-50	205	195	0
116	0	0	324	378	54	-351	135	216	5	-17	-29	15	17	-48	0
117	0	0	-264	366	630	-51	-447	498	-9	-60	-52	15	-81	-215	0
118	0	0	-807	380	1187	213	-997	783	-186	-44	-159	-54	-265	-393	0
119	0	0	-1112	366	1478	373	-1295	922	-147	-1	-97	-19	-232	-413	0
120	0	0	-1018	378	1396	320	-1207	887	-124	-64	-69	-56	-246	-129	0
121	0	0	-56	386	442	-165	-249	414	7	-1	-19	-3	-23	50	0
122	0	0	489	391	-98	-440	293	146	108	64	108	15	131	291	0
123	0	0	969	382	-587	-675	778	-102	135	25	114	25	190	401	0
124	0	0	1443	384	-1059	-913	1251	-337	184	104	166	48	283	475	0
125	0	0	1174	391	-783	-782	978	-196	23	5	97	69	102	300	0
126	0	0	305	378	73	-341	116	225	-62	-17	1	-7	-27	19	0
127	0	0	-316	378	694	-31	-505	536	-85	-50	-151	-46	-149	-244	0
128	0	0	-733	388	1121	172	-927	754	-73	-5	-85	54	-192	-310	0
129	0	0	-1218	376	1594	421	-1406	985	-151	-108	-186	-102	-308	-432	0
130	0	0	-937	368	1305	284	-1121	836	-25	-48	-50	38	-153	-209	0
131	0	0	-93	393	486	-150	-289	439	-21	-19	46	-36	48	79	0
132	0	0	463	382	-81	-422	272	150	34	-1	11	-9	73	230	0
133	0	0	989	382	-607	-685	798	-112	85	97	100	17	126	409	0
134	0	0	1353	380	-973	-866	1163	-296	104	27	149	40	265	481	0
135	0	0	1153	374	-779	-763	966	-202	31	32	48	0	122	228	0
136	0	0	180	362	182	-271	-1	272	-48	-50	-1	-32	-36	-75	0
137	0	0	-318	380	698	-31	-508	539	-162	42	-110	-95	-89	-250	0
138	0	0	-799	380	1179	209	-989	779	-129	-5	-118	-50	-135	-374	0
139	0	0	-1197	386	1583	405	-1390	984	-120	-139	-269	-3	-316	-525	0
140	0	0	-980	370	1350	305	-1165	860	-40	19	-108	52	-129	-248	0
141	0	0	-85	382	467	-148	-276	424	67	-23	42	56	0	157	0
142	0	0	525	376	-149	-450	337	113	126	-38	31	40	114	197	0
143	0	0	1000	380	-620	-690	810	-120	114	73	141	77	211	382	0
144	0	0	1318	391	-927	-854	1122	-268	112	54	3	27	258	393	0
145	0	0	1206	382	-824	-794	1015	-221	110	48	75	29	213	240	0
146	0	0	239	376	137	-307	51	256	-48	-5	-13	-19	13	-62	0
147	0	0	-332	360	692	-14	-512	526	-83	-34	-102	-60	-122	-225	0
148	0	0	-840	366	1206	237	-1023	786	-85	-7	-128	-32	-170	-370	0
149	0	0	-1191	368	1559	411	-1375	963	-143	-62	-205	-69	-226	-492	0
150	0	0	-1017	370	1387	323	-1202	878	-145	-36	-67	-5	-176	-159	0
151	0	0	-38	382	420	-172	-229	401	62	-32	64	36	87	75	0
152	0	0	498	384	-114	-441	306	135	38	40	-11	38	81	230	0
153	0	0	966	388	-578	-677	772	-95	120	-21	83	-13	205	393	0
154	0	0	1387	388	-999	-887	1193	-305	188	52	139	129	226	516	0
155	0	0	1127	388	-739	-757	933	-175	-27	21	9	29	114	170	0
156	0	0	272	372	100	-322	86	236	19	-27	-34	1	-9	-139	0
157	0	0	-355	374	729	-9	-542	551	-131	-46	-65	-34	-137	-215	0
158	0	0	-797	368	1165	214	-981	766	-126	-81	-145	-89	-263	-434	0
159	0	0	-1244	356	1600	444	-1422	978	-135	-126	-116	-93	-279	-411	0
160	0	0	-968	364	1332	302	-1150	848	-77	21	-131	1	-149	-205	0
161	0	0	-53	356	409	-151	-231	382	25	1	-7	11	1	135	0
162	0	0	511	364	-147	-437	329	108	114	-21	31	64	29	250	0
163	0	0	1004	362	-642	-683	823	-140	159	50	40	87	244	329	0
164	0	0	1326	374	-952	-850	1139	-289	44	31	81	71	250	436	0
165	0	0	1198	366	-832	-782	1015	-233	52	11	95	9	112	201	0
166	0	0	254	376	122	-315	66	249	-54	15	-23	-19	-91	-65	0
167	0	0	-363	366	729	-1	-546	547	-116	-89	-50	-85	-87	-261	0
168	0	0	-762	378	1140	192	-951	759	-54	-38	-122	-3	-244	-358	0
169	0	0	-1232	364	1596	434	-1414	980	-209	-85	-131	-64	-259	-459	0
170	0	0	-962	372	1334	295	-1148	853	-19	-87	-75	-44	-238	-159	0
171	0	0	-56	399	455	-171	-255	427	75	-108	38	-29	32	79	0
172	0	0	546	399	-147	-472	346	126	83	40	-9	5	162	184	0
173	0	0	1035	393	-642	-714	838	-124	168	73	164	-11	228	461	0
174	0	0	1422	388	-1034	-905	1228	-323	176	65	143	120	248	504	0
175	0	0	1176	389	-787	-782	981	-199	34	48	50	9	126	234	0
176	0	0	289	378	89	-333	100	233	-25	29	-50	-9	-44	-69	0
177	0	0	-419	355	774	32	-596	564	-71	-52	-67	-44	-133	-159	0
178	0	0	-791	355	1146	218	-968	750	-75	-65	-110	-25	-223	-370	0
179	0	0	-1184	356	1540	414	-1362	948	-226	-21	-118	-79	-316	-403	0
180	0	0	-1005	368	1373	318	-1189	870	-118	-104	-137	-77	-172	-252	0
181	0	0	-16	356	372	-170	-194	364	116	56	77	17	120	124	0
182	0	0	492	349	-143	-420	317	103	58	21	3	19	97	217	0
183	0	0	1043	374	-669	-708	856	-147	122	118	50	56	221	320	0
184	0	0	1314	372	-942	-843	1128	-285	104	81	114	71	223	446	0
185	0	0	1124	372	-752	-748	938	-190	87	29	64	32	65	256	0
186	0	0	225	380	155	-302	35	267	-34	-1	-29	-5	-62	-42	0
187	0	0	-376	368	744	4	-560	556	-60	-110	-93	-46	-161	-244	0
188	0	0	-796	368	1164	214	-980	766	-93	-85	-157	-31	-201	-360	0
189	0	0	-1228	376	1604	426	-1416	990	-166	-52	-174	-60	-308	-438	0
190	0	0	-997	388	1385	304	-1191	886	-93	-52	-114	-97	-122	-184	0
191	0	0	-45	393	438	-174	-241	415	9	36	3	42	-13	73	0
192	0	0	540	405	-135	-472	337	135	120	-13	77	1	108	215	0
193	0	0	944	413	-531	-678	737	-59	131	21	29	38	168	308	0
194	0	0	1346	417	-929	-881	1137	-256	145	62	114	98	267	415	0
195	0	0	1103	407	-696	-755	899	-144	62	-17	-19	-21	91	137	0
196	0	0	144	419	275	-281	-65	347	-32	29	-32	54	-44	-67	0
197	0	0	-355	422	777	-33	-566	599	-116	-29	-32	-71	-178	-258	0
198	0	0	-827	399	1226	214	-1026	812	-141	19	-116	-29	-155	-386	0
199	0	0	-1224	405	1629	409	-1426	1017	-168	-17	-162	-102	-285	-426	0
200	0	0	-1030	409	1439	310	-1234	924	-95	-27	-128	-29	-195	-256	0
201	0	0	-81	409	490	-164	-285	449	40	-38	-23	-40	-32	104	0
202	0	0	486	407	-79	-446	282	164	110	32	-7	64	139	234	0
203	0	0	938	415	-523	-676	730	-54	102	48	9	93	254	306	0
204	0	0	1316	432	-884	-874	1100	-226	25	48	133	48	252	409	0
205	0	0	1143	455	-688	-799	915	-116	83	77	75	36	98	213	0
206	0	0	185	481	296	-333	-55	388	-31	-11	-27	48	-73	-89	0
207	0	0	-386	488	874	-51	-630	681	-124	-19	-85	-64	-114	-252	0
208	0	0	-871	479	1350	196	-1110	914	-120	-91	-153	-11	-273	-436	0
209	0	0	-1228	471	1699	378	-1463	1085	-102	-95	-108	-56	-246	-496	0
210	0	0	-1017	467	1484	275	-1250	975	-124	-64	-73	21	-137	-242	0
211	0	0	-31	483	514	-226	-272	498	7	65	-60	-19	-27	83	0
212	0	0	491	494	3	-492	244	248	77	0	52	34	73	240	0
213	0	0	938	506	-432	-722	685	37	79	87	67	64	178	368	0
214	0	0	1320	492	-828	-906	1074	-168	137	13	112	65	234	463	0
215	0	0	1072	467	-605	-769	838	-69	27	17	17	54	168	108	0
216	0	0	91	457	366	-274	-137	411	-46	-38	-108	31	-69	-139	0
217	0	0	-390	459	849	-34	-619	654	-62	-31	-50	44	-106	-331	0
218	0	0	-883	463	1346	210	-1114	904	-176	-25	-137	-23	-213	-343	0
219	0	0	-1246	459	1705	393	-1475	1082	-157	-174	-141	-85	-403	-469	0
220	0	0	-1011	455	1466	278	-1238	960	-81	38	-124	-38	-162	-172	0
221	0	0	-64	459	523	-197	-293	491	79	-34	-87	-15	11	54	0
222	0	0	494	452	-42	-473	268	205	106	62	42	56	162	236	0
223	0	0	905	471	-434	-688	669	18	71	13	58	40	184	331	0
224	0	0	1273	459	-814	-866	1043	-177	50	69	139	-34	250	401	0
225	0	0	1085	438	-647	-761	866	-104	102	15	54	46	97	246	0
226	0	0	77	428	351	-252	-137	389	-77	-97	-65	32	-133	-120	0
227	0	0	-483	399	882	42	-682	640	-118	-17	-75	-67	-97	-283	0
228	0	0	-881	374	1255	253	-1068	814	-133	-52	-129	-36	-267	-384	0
229	0	0	-1312	362	1674	475	-1493	1018	-201	-3	-141	3	-316	-424	0
230	0	0	-1085	356	1441	364	-1263	898	-143	-56	-131	-46	-232	-238	0
231	0	0	-127	356	483	-114	-305	419	23	-9	29	-5	-56	77	0
232	0	0	441	358	-83	-399	262	137	58	75	27	91	93	291	0
233	0	0	916	358	-558	-637	737	-100	64	38	71	44	159	327	0
234	0	0	1293	358	-935	-825	1114	-288	64	97	108	50	221	401	0
235	0	0	969	370	-599	-669	784	-114	36	-65	48	42	128	162	0
236	0	0	85	329	244	-207	-79	286	-21	-126	-89	-13	-60	-211	0
237	0	0	-508	322	830	93	-669	576	-85	-25	-100	-17	-102	-285	0
238	0	0	-1030	322	1352	354	-1191	837	-153	-122	-151	-93	-329	-376	0
239	0	0	-1333	335	1668	499	-1500	1001	-122	-147	-159	-58	-327	-516	0
240	0	0	-1059	312	1371	373	-1215	841	-110	1	-46	-34	-145	-215	0
241	0	0	-140	327	467	-93	-303	397	27	-1	-27	-44	-11	36	0
242	0	0	461	337	-124	-399	292	106	118	27	31	40	97	199	0
243	0	0	878	335	-543	-606	710	-104	143	1	40	69	157	333	0
244	0	0	1225	323	-902	-774	1063	-289	60	102	106	9	283	420	0
245	0	0	969	325	-644	-647	806	-159	13	38	21	-13	100	159	0
246	0	0	33	316	283	-174	-125	299	-104	-34	-95	-77	-13	-155	0
247	0	0	-563	308	871	127	-717	589	-128	-3	-97	-48	-190	-228	0
248	0	0	-937	318	1255	309	-1096	786	-149	-67	-129	-38	-250	-345	0
249	0	0	-1332	318	1650	507	-1491	984	-126	-91	-145	-77	-254	-430	0
250	0	0	-1074	287	1361	393	-1217	824	-98	-97	-71	-32	-168	-242	0
251	0	0	-115	294	409	-89	-262	351	100	-9	5	64	44	85	0
252	0	0	366	302	-64	-334	215	119	25	-25	21	-23	184	184	0
253	0	0	926	312	-614	-619	770	-151	129	65	60	139	203	341	0
254	0	0	1204	312	-892	-758	1048	-290	73	-21	110	11	273	438	0
255	0	0	938	316	-622	-627	780	-153	48	-23	50	31	97	192	0
256	0	0	23	314	291	-168	-134	302	-62	-34	-17	-48	-11	-118	0
257	0	0	-586	308	894	139	-740	601	-120	-40	-120	-27	-104	-302	0
258	0	0	-966	312	1278	327	-1122	795	-195	-89	-139	-65	-162	-485	0
259	0	0	-1304	306	1610	499	-1457	958	-87	-56	-143	-21	-273	-459	0
260	0	0	-1096	302	1398	397	-1247	850	-106	-67	-184	-27	-170	-271	0
261	0	0	-37	312	349	-137	-193	330	29	27	17	-1	34	62	0
262	0	0	451	310	-141	-380	296	84	108	7	87	71	131	275	0
263	0	0	888	308	-580	-598	734	-136	75	-7	5	38	180	277	0
264	0	0	1264	314	-950	-789	1107	-318	52	69	106	91	302	486	0
265	0	0	950	320	-630	-635	790	-155	46	-60	13	-23	73	186	0
266	0	0	107	310	203	-208	-48	256	11	-38	-27	9	-58	-116	0
267	0	0	-545	300	845	122	-695	572	-116	-131	-95	-56	-170	-221	0
268	0	0	-964	273	1237	345	-1100	755	-122	-110	-54	-42	-256	-335	0
269	0	0	-1337	271	1608	533	-1472	939	-195	-129	-186	-104	-259	-479	0
270	0	0	-1018	279	1297	369	-1157	788	-48	-34	-17	7	-133	-192	0
271	0	0	-130	298	428	-84	-279	363	32	3	-7	-13	0	31	0
272	0	0	461	322	-139	-391	300	91	147	27	5	50	85	252	0
273	0	0	981	382	-599	-681	790	-108	114	89	58	85	188	362	0
274	0	0	1359	492	-867	-925	1113	-187	122	48	112	31	217	450	0
275	0	0	1124	589	-535	-856	829	27	11	7	19	83	106	168	0
276	0	0	266	733	467	-499	-100	600	-32	-38	-56	-48	-75	-151	0
277	0	0	-211	828	1039	-308	-625	933	-75	-73	-64	54	-190	-265	0
278	0	0	-622	904	1526	-141	-1074	1215	-159	-21	-95	-83	-267	-411	0
279	0	0	-977	995	1972	-9	-1474	1483	-129	-141	-95	-15	-356	-415	0
280	0	0	-646	1098	1744	-226	-1195	1421	-71	17	-161	7	-149	-250	0
281	0	0	382	1169	787	-775	-202	978	23	-64	13	0	-34	85	0
282	0	0	1034	1311	277	-1172	378	794	128	64	87	81	205	273	0
283	0	0	1481	1437	-44	-1459	762	696	62	19	13	9	135	343	0
284	0	0	1959	1579	-380	-1769	1169	599	170	73	178	60	283	459	0
285	0	0	1668	1616	-52	-1642	860	782	38	-5	46	21	93	161	0
286	0	0	697	1482	785	-1089	-44	1133	5	-102	-3	-38	-93	-124	0
287	0	0	17	1268	1251	-642	-617	1259	-52	-38	-60	1	-162	-195	1
288	0	0	-521	1067	1588	-273	-1054	1327	-164	-83	-69	-83	-228	-351	0
289	0	0	-974	876	1850	49	-1412	1363	-151	-9	-143	29	-314	-353	0
290	0	0	-884	669	1553	107	-1218	1111	-147	-50	-174	5	-149	-236	0
291	0	0	73	486	413	-279	-170	449	58	17	93	-5	25	98	0
292	0	0	505	323	-182	-414	343	70	73	9	71	-17	131	258	0
293	0	0	853	190	-663	-521	758	-236	89	36	56	54	221	370	0
294	0	0	1176	141	-1035	-658	1105	-447	87	-5	110	42	188	413	0
295	0	0	884	79	-805	-481	844	-363	93	40	73	17	118	197	0
296	0	0	-33	44	77	-5	-55	60	-89	19	-27	-54	-13	-93	0
297	0	0	-606	40	646	283	-626	343	-97	-15	-89	-40	-131	-275	0
298	0	0	-1106	38	1144	534	-1125	591	-122	-64	-182	-3	-203	-355	0
299	0	0	-1400	31	1431	684	-1415	731	-60	-42	-168	-21	-252	-415	0
300	0	0	-1136	0	1136	568	-1136	568	-116	-23	-95	-25	-153	-176	0
301	0	0	-224	-27	197	125	-210	85	38	-21	3	-11	73	36	0
302	0	0	280	-32	-312	-124	296	-172	69	38	75	73	164	201	0
303	0	0	710	-27	-737	-341	723	-382	192	27	69	54	209	343	0
304	0	0	1098	-1	-1099	-548	1098	-550	75	25	60	-9	252	399	0
305	0	0	924	42	-882	-483	903	-420	155	29	65	60	147	283	0
306	0	0	-118	58	176	30	-147	117	-95	-34	-91	-40	-48	-120	0
307	0	0	-586	108	694	239	-640	401	-40	-34	-64	-34	-147	-259	0
308	0	0	-1022	153	1175	434	-1098	664	-64	-48	-129	-71	-244	-376	0
309	0	0	-1347	197	1544	575	-1445	870	-162	-77	-141	-46	-271	-436	0
310	0	0	-992	226	1218	383	-1105	722	-93	-64	-100	3	-168	-172	0
311	0	0	-78	267	345	-94	-211	306	42	-11	7	34	62	69	0
312	0	0	484	322	-162	-403	323	80	112	42	-5	15	118	244	0
313	0	0	940	345	-595	-642	767	-125	143	48	143	48	250	430	0
314	0	0	1289	358	-931	-823	1110	-286	79	17	79	50	221	405	0
315	0	0	1025	372	-653	-698	839	-140	100	-15	36	9	112	147	0
316	0	0	39	372	333	-205	-147	352	-36	-31	-67	29	-17	-114	0
317	0	0	-504	378	882	63	-693	630	-64	-89	-110	15	-234	-285	0
318	0	0	-880	384	1264	248	-1072	824	-85	-44	-153	-56	-244	-395	0
319	0	0	-1251	386	1637	432	-1444	1011	-118	-25	-166	-11	-277	-399	0
320	0	0	-953	393	1346	280	-1149	869	-54	-64	-120	-21	-174	-219	0
321	0	0	18	407	389	-212	-185	398	143	23	56	-27	97	108	0
322	0	0	529	415	-114	-472	321	150	114	44	52	64	147	300	0
323	0	0	987	411	-576	-699	781	-82	52	81	40	69	221	314	0
324	0	0	1336	409	-927	-872	1131	-259	102	81	149	85	211	467	0
325	0	0	1051	411	-640	-731	845	-114	0	77	19	36	98	195	0
326	0	0	72	407	335	-239	-131	371	-46	-54	-71	-64	-36	-157	0
327	0	0	-481	411	892	35	-686	651	-116	-79	-46	-73	-176	-205	0
328	0	0	-881	436	1317	222	-1099	876	-81	-38	-143	-15	-232	-374	0
329	0	0	-1238	440	1678	399	-1458	1059	-106	-50	-126	-67	-209	-448	0
330	0	0	-957	463	1420	247	-1188	941	-69	-7	-116	48	-188	-174	0
331	0	0	71	486	415	-278	-172	450	128	58	-31	-27	48	83	0
332	0	0	528	490	-38	-509	283	226	65	13	52	5	139	176	0
333	0	0	975	506	-469	-740	722	18	56	38	-42	79	87	273	0
334	0	0	1386	477	-909	-931	1147	-216	172	98	112	75	244	485	0
335	0	0	1041	469	-572	-755	806	-51	64	-44	15	-3	143	170	0
336	0	0	200	473	273	-336	-36	373	64	-62	-98	-42	-131	-209	0
337	0	0	-526	436	962	45	-744	699	-106	-50	-40	-48	-174	-271	0
338	0	0	-894	446	1340	224	-1117	893	-207	-137	-248	-141	-314	-417	0
339	0	0	-1166	446	1612	360	-1389	1029	-120	-27	-131	-7	-225	-405	0
340	0	0	-937	438	1375	249	-1156	906	-81	-15	-147	34	-228	-172	0
341	0	0	62	442	380	-252	-159	411	131	0	5	36	15	128	0
342	0	0	573	459	-114	-516	343	172	129	-50	48	36	81	283	0
343	0	0	1052	461	-591	-756	821	-65	128	9	32	112	209	413	0
344	0	0	1361	483	-878	-922	1119	-197	60	50	75	27	236	374	0
345	0	0	1128	490	-638	-809	883	-74	91	73	48	62	225	170	0
346	0	0	147	492	345	-319	-99	418	-56	-58	-56	-42	-98	-153	0
347	0	0	-369	467	836	-49	-602	651	-9	-11	-15	46	-168	-129	0
348	0	0	-832	481	1313	175	-1072	897	-124	-52	-149	-98	-248	-388	0
349	0	0	-1220	496	1716	362	-1468	1106	-141	-27	-77	-21	-308	-397	0
350	0	0	-881	486	1367	197	-1124	926	-19	-29	-153	7	-139	-242	0
351	0	0	25	510	485	-267	-230	497	19	17	13	-5	60	159	0
352	0	0	614	516	-98	-565	356	209	131	58	102	77	201	230	0
353	0	0	1027	537	-490	-782	758	23	44	7	65	27	159	312	0
354	0	0	1401	527	-874	-964	1137	-173	190	42	128	128	302	370	0
355	0	0	1053	537	-516	-795	784	10	38	-46	-25	-23	129	180	0
356	0	0	237	549	312	-393	-37	430	38	44	-7	23	-1	-54	0
357	0	0	-382	549	931	-83	-656	740	-110	-31	-102	-48	-120	-248	0
358	0	0	-802	554	1356	124	-1079	955	-162	-87	-155	-32	-265	-380	0
359	0	0	-1135	556	1691	289	-1413	1123	-118	60	-58	-34	-155	-391	0
360	0	0	-846	562	1408	142	-1127	985	-56	-71	-110	7	-131	-248	0
361	0	0	121	576	455	-348	-167	515	3	56	31	-21	38	155	0
362	0	0	638	576	-62	-607	350	257	87	9	36	15	110	194	0
363	0	0	1081	587	-494	-834	787	46	97	40	120	-9	248	325	0
364	0	0	1444	599	-845	-1021	1144	-123	168	62	129	71	277	535	0
365	0	0	1132	605	-527	-868	829	39	54	-3	1	-1	149	155	0
366	0	0	266	595	329	-430	-31	462	31	9	-31	104	11	-108	0
367	0	0	-344	614	958	-135	-651	786	-124	-32	-100	-64	-151	-271	0
368	0	0	-747	630	1377	58	-1062	1003	-159	15	-87	-15	-207	-306	0
369	0	0	-1087	622	1709	232	-1398	1165	-176	-32	-168	-29	-246	-457	0
370	0	0	-756	646	1402	55	-1079	1024	-31	-1	-64	23	-139	-108	0
371	0	0	122	661	539	-391	-208	600	-9	52	34	0	89	108	0
372	0	0	707	671	-36	-689	371	317	87	79	17	21	122	285	0
373	0	0	1191	677	-514	-934	852	81	143	-17	122	91	225	370	0
374	0	0	1514	696	-818	-1105	1166	-61	110	75	65	7	327	405	0
375	0	0	1167	686	-481	-926	824	102	81	27	21	56	147	147	0
376	0	0	297	708	411	-502	-57	559	-25	-100	-135	5	-62	-118	0
377	0	0	-281	708	989	-213	-635	848	-75	-77	-19	-64	-56	-269	0
378	0	0	-661	731	1392	-35	-1026	1061	-149	-23	-164	-52	-234	-426	0
379	0	0	-1087	719	1806	184	-1446	1262	-81	-166	-122	-60	-261	-438	0
380	0	0	-714	731	1445	-8	-1079	1088	-87	-11	-182	15	-157	-172	0
381	0	0	224	741	517	-482	-146	629	54	-23	9	23	5	137	0
382	0	0	681	776	95	-728	293	435	34	5	73	-38	145	279	0
383	0	0	1249	774	-475	-1011	862	149	89	36	93	-1	162	308	0
384	0	0	1528	807	-721	-1167	1124	43	116	42	178	89	261	450	0
385	0	0	1254	830	-424	-1042	839	203	77	29	1	34	98	155	0
386	0	0	386	843	457	-614	-35	650	27	1	-77	15	-97	-102	0
387	0	0	-293	845	1138	-276	-715	991	-116	-36	-97	-31	-129	-267	0
388	0	0	-566	840	1406	-137	-986	1123	-120	-62	-126	-34	-246	-428	0
389	0	0	-1005	847	1852	79	-1428	1349	-178	-36	-126	-75	-339	-409	0
390	0	0	-671	867	1538	-98	-1104	1202	-95	-97	-98	-3	-186	-166	0
391	0	0	351	882	531	-616	-90	706	58	15	-1	58	93	65	0
392	0	0	827	894	67	-860	380	480	17	32	7	52	93	271	0
393	0	0	1310	915	-395	-1112	852	260	135	9	145	25	226	341	0
394	0	0	1565	921	-644	-1243	1104	138	23	-3	46	-21	186	376	0
395	0	0	1265	909	-356	-1087	810	276	97	3	-1	71	60	159	0
396	0	0	351	894	543	-622	-96	718	-3	-62	-38	11	-73	-100	0
397	0	0	-194	892	1086	-349	-640	989	-157	-46	-145	-65	-174	-271	0
398	0	0	-671	900	1571	-114	-1121	1235	-147	-44	-151	-71	-267	-333	0
399	0	0	-939	907	1846	16	-1392	1376	-201	-50	-194	-128	-291	-453	0
400	0	0	-657	900	1557	-121	-1107	1228	-102	5	-71	-13	-69	-129	0
401	0	0	271	909	638	-590	-183	773	-31	7	-42	-9	15	100	0
402	0	0	832	915	83	-873	374	499	44	19	65	29	89	265	0
403	0	0	1300	905	-395	-1102	847	255	120	3	95	-27	172	374	0
404	0	0	1600	923	-677	-1261	1138	123	67	31	157	52	292	455	0
405	0	0	1276	898	-378	-1087	827	260	64	-36	-25	11	40	155	0
406	0	0	347	890	543	-618	-98	716	-13	-42	-69	34	-48	-85	0
407	0	0	-274	884	1158	-305	-716	1021	-108	-38	-110	0	-172	-273	0
408	0	0	-600	886	1486	-143	-1043	1186	-159	-3	-172	-93	-184	-360	0
409	0	0	-941	863	1804	39	-1372	1333	-126	-56	-89	-60	-248	-417	0
410	0	0	-699	847	1546	-74	-1122	1196	-133	-17	-143	-27	-95	-199	0
411	0	0	310	826	516	-568	-103	671	77	58	21	52	19	176	0
412	0	0	712	807	95	-759	308	451	77	5	29	11	139	246	0
413	0	0	1196	820	-376	-1008	786	222	147	11	52	50	178	356	0
414	0	0	1562	818	-744	-1190	1153	37	73	100	188	44	265	506	0
415	0	0	1221	797	-424	-1009	822	186	48	34	-1	1	17	149	0
416	0	0	240	783	543	-511	-151	663	-11	-36	-29	-13	-34	-97	0
417	0	0	-301	785	1086	-242	-693	935	-157	-108	-91	-110	-93	-318	0
418	0	0	-679	760	1439	-40	-1059	1099	-122	-58	-95	-122	-155	-308	0
419	0	0	-1052	715	1767	168	-1409	1241	-155	-100	-112	-44	-291	-424	0
420	0	0	-686	706	1392	-10	-1039	1049	-97	-64	-93	34	-162	-182	0
421	0	0	190	684	494	-437	-152	589	52	25	129	-17	52	184	0
422	0	0	700	669	-31	-684	365	319	56	-21	29	-17	38	256	0
423	0	0	1126	630	-496	-878	811	67	133	23	93	91	232	382	0
424	0	0	1466	628	-838	-1047	1152	-105	98	104	114	64	291	479	0
425	0	0	1047	597	-450	-822	748	73	44	0	17	-32	91	147	0
426	0	0	171	580	409	-375	-119	494	-87	-25	-40	-9	-87	-42	0
427	0	0	-326	562	888	-118	-607	725	-65	3	-36	-40	-110	-223	0
428	0	0	-781	547	1328	117	-1054	937	-149	-36	-116	-79	-153	-457	0
429	0	0	-1092	537	1629	277	-1360	1083	-170	-83	-133	-58	-250	-461	0
430	0	0	-796	521	1317	137	-1056	919	-31	-38	-83	36	-108	-194	0
431	0	0	151	523	372	-337	-110	447	56	-21	9	-23	54	48	0
432	0	0	651	500	-151	-575	401	174	108	87	21	87	149	252	0
433	0	0	1068	494	-574	-781	821	-40	85	56	95	0	188	388	0
434	0	0	1456	488	-968	-972	1212	-240	192	97	81	34	291	403	0
435	0	0	1002	475	-527	-738	764	-26	-25	48	11	29	100	180	0
436	0	0	105	450	345	-277	-120	397	-25	-7	-31	-34	-50	-58	0
437	0	0	-425	453	878	-14	-651	665	-97	-40	-114	-5	-133	-226	0
438	0	0	-780	430	1210	175	-995	820	-64	-38	-135	13	-221	-296	0
439	0	0	-1184	420	1604	382	-1394	1012	-124	-73	-190	-1	-203	-397	0
440	0	0	-846	420	1266	213	-1056	843	-60	-104	-116	-46	-190	-211	0
441	0	0	148	419	271	-283	-61	345	87	79	21	77	73	122	0
442	0	0	585	424	-161	-504	373	131	112	7	23	23	143	242	0
443	0	0	1105	417	-688	-761	896	-135	100	19	98	-15	226	349	0
444	0	0	1326	417	-909	-871	1117	-246	104	32	149	100	283	432	0
445	0	0	1074	397	-677	-735	875	-140	97	-40	-34	-9	67	97	0
446	0	0	62	407	345	-234	-141	376	-118	32	-46	34	-15	-145	0
447	0	0	-535	386	921	74	-728	653	-133	-110	-114	-40	-258	-320	0
448	0	0	-871	370	1241	250	-1056	805	-98	-9	-126	-110	-126	-372	0
449	0	0	-1244	362	1606	441	-1425	984	-73	-3	-207	-104	-238	-463	0
450	0	0	-875	366	1241	254	-1058	803	-60	-38	-108	-73	-143	-168	0
451	0	0	56	374	318	-215	-131	346	85	81	19	32	21	143	0
452	0	0	564	347	-217	-455	390	65	54	9	64	11	58	259	0
453	0	0	987	345	-642	-666	814	-148	83	54	64	-15	281	304	0
454	0	0	1307	341	-966	-824	1136	-312	71	-3	151	54	240	405	0
455	0	0	979	337	-642	-658	810	-152	110	-32	-23	56	124	89	0
456	0	0	74	349	275	-211	-100	312	-21	-48	-23	-9	-48	-69	0
457	0	0	-530	343	873	93	-701	608	-62	-110	-170	25	-242	-263	0
458	0	0	-813	339	1152	237	-982	745	-71	-89	-133	9	-265	-327	0
459	0	0	-1218	347	1565	435	-1391	956	-126	-34	-116	-27	-259	-422	0
460	0	0	-933	360	1293	286	-1113	826	-203	-60	-159	-58	-209	-207	0
461	0	0	60	360	300	-210	-120	330	93	-77	65	25	-54	106	0
462	0	0	592	364	-228	-478	410	68	126	-21	124	77	71	273	0
463	0	0	1019	368	-651	-693	835	-141	116	0	62	40	192	351	0
464	0	0	1320	364	-956	-842	1138	-296	83	-25	151	36	211	483	0
465	0	0	1035	364	-671	-699	853	-153	64	-19	46	3	69	209	0
466	0	0	85	364	279	-224	-97	321	-102	3	-34	-40	-36	-104	0
467	0	0	-456	372	828	42	-642	600	-56	-87	-83	11	-248	-246	0
468	0	0	-871	370	1241	250	-1056	805	-153	-19	-213	-118	-267	-403	0
469	0	0	-1218	366	1584	426	-1401	975	-145	-38	-135	9	-234	-380	0
470	0	0	-802	362	1164	220	-983	763	-128	5	-89	54	-188	-89	0
471	0	0	174	366	192	-270	-9	279	114	-1	52	95	32	157	0
472	0	0	620	378	-242	-499	431	68	77	1	79	54	95	306	0
473	0	0	1075	364	-711	-719	893	-173	85	77	83	-15	283	380	0
474	0	0	1289	358	-931	-823	1110	-286	83	-23	60	98	226	374	0
475	0	0	1050	370	-680	-710	865	-155	106	-42	48	27	79	133	0
476	0	0	99	349	250	-224	-75	299	25	-58	-29	-11	-67	-91	0
477	0	0	-468	368	836	50	-652	602	-116	-64	-60	17	-89	-228	0
478	0	0	-852	362	1214	245	-1033	788	-205	-48	-170	-129	-225	-494	0
479	0	0	-1106	370	1476	368	-1291	923	-97	0	-89	15	-147	-422	0
480	0	0	-801	366	1167	217	-984	766	-85	-75	-98	-73	-207	-188	0
481	0	0	155	380	225	-267	-35	302	100	42	69	65	50	133	0
482	0	0	622	368	-254	-495	438	57	100	32	56	40	176	269	0
483	0	0	1093	368	-725	-730	909	-178	174	65	81	60	263	376	0
484	0	0	1357	374	-983	-865	1170	-304	77	38	129	17	314	440	0
485	0	0	1087	362	-725	-724	906	-181	124	48	50	34	108	188	0
486	0	0	99	370	271	-234	-86	320	-3	-19	-48	58	-44	-98	0
487	0	0	-470	366	836	52	-653	601	-79	-11	-157	9	-184	-269	0
488	0	0	-890	388	1278	251	-1084	833	-139	-48	-147	-81	-118	-405	0
489	0	0	-1144	378	1522	383	-1333	950	-147	-25	-143	-50	-186	-440	0
490	0	0	-873	391	1264	241	-1068	827	-106	-122	-106	-36	-120	-225	0
491	0	0	140	407	267	-273	-63	337	73	89	54	-9	87	194	0
492	0	0	589	407	-182	-498	385	112	77	77	15	42	170	166	0
493	0	0	1072	411	-661	-741	866	-125	145	19	124	15	234	364	0
494	0	0	1335	397	-938	-866	1136	-270	145	38	108	58	294	399	0
495	0	0	992	376	-616	-684	804	-120	44	9	11	87	77	124	0
496	0	0	62	343	281	-202	-109	312	-69	0	-54	-7	-44	-141	0
497	0	0	-528	362	890	83	-709	626	-38	-83	-23	-5	-116	-215	0
498	0	0	-945	366	1311	289	-1128	838	-170	29	-228	-73	-201	-471	0
499	0	0	-1250	366	1616	442	-1433	991	-139	-131	-170	-67	-292	-349	0
500	0	0	-846	360	1206	243	-1026	783	-71	32	-102	11	-95	-159	0
501	0	0	68	372	304	-220	-118	338	60	-23	-23	106	-13	155	0
502	0	0	616	374	-242	-495	429	66	112	23	38	46	85	279	0
503	0	0	996	391	-605	-693	800	-107	27	65	7	44	149	360	0
504	0	0	1321	386	-935	-853	1128	-274	141	54	75	91	248	440	0
505	0	0	897	376	-521	-636	709	-72	48	-54	-54	19	52	77	0
506	0	0	47	355	308	-201	-130	331	-25	-1	-21	54	-34	-102	0
507	0	0	-622	349	971	136	-796	660	-129	-110	-186	-56	-242	-316	0
508	0	0	-885	341	1226	272	-1055	783	-79	-60	-124	29	-188	-395	0
509	0	0	-1325	353	1678	486	-1501	1015	-223	-95	-143	-166	-258	-434	0
510	0	0	-885	335	1220	275	-1052	777	-89	-65	-112	-48	-230	-157	0
511	0	0	68	335	267	-201	-99	301	147	3	60	58	89	137	0
512	0	0	527	345	-182	-436	354	81	42	-58	-25	60	91	149	0
513	0	0	1000	339	-661	-669	830	-161	126	89	75	56	221	395	0
514	0	0	1242	333	-909	-787	1075	-288	71	1	108	-17	168	426	0
515	0	0	946	341	-605	-643	775	-132	97	-3	34	31	91	65	0
516	0	0	-41	335	376	-147	-208	355	-56	-36	-77	64	-89	-172	0
517	0	0	-602	323	925	139	-763	624	-122	-129	-120	-77	-184	-358	0
518	0	0	-916	327	1243	294	-1079	785	-118	-79	-126	-64	-244	-399	0
519	0	0	-1249	339	1588	455	-1418	963	-106	-85	-139	-7	-254	-424	0
520	0	0	-819	356	1175	231	-997	765	-46	-36	-31	-52	-133	-153	0
521	0	0	49	345	296	-197	-123	320	-15	56	17	34	23	153	0
522	0	0	617	356	-261	-486	439	47	56	9	64	42	95	294	0
523	0	0	998	345	-653	-671	825	-154	145	34	128	38	201	455	0
524	0	0	1299	339	-960	-819	1129	-310	98	38	71	-23	265	409	0
525	0	0	941	323	-618	-632	779	-147	32	23	62	40	104	133	0
526	0	0	6	316	310	-161	-152	313	-60	-75	-15	-73	-56	-157	0
527	0	0	-568	314	882	127	-725	598	-110	-1	-67	-91	-73	-304	0
528	0	0	-932	329	1261	301	-1096	795	-108	-126	-128	-11	-265	-356	0
529	0	0	-1261	343	1604	459	-1432	973	-151	-60	-192	-100	-316	-498	0
530	0	0	-877	331	1208	273	-1042	769	-87	-13	-65	-5	-108	-110	0
531	0	0	76	347	271	-211	-97	309	3	46	93	-19	100	137	0
532	0	0	612	327	-285	-469	448	21	65	91	23	69	120	238	0
533	0	0	1006	320	-686	-663	846	-183	97	31	93	-21	205	378	0
534	0	0	1321	320	-1001	-820	1161	-340	110	31	145	40	254	459	0
535	0	0	886	320	-566	-603	726	-123	38	-60	23	1	40	135	0
536	0	0	15	331	316	-173	-150	323	-64	21	-64	-58	-58	-143	0
537	0	0	-527	318	845	104	-686	581	-102	9	-65	-11	-168	-199	0
538	0	0	-947	323	1270	312	-1108	796	-153	-40	-157	-87	-287	-417	0
539	0	0	-1296	320	1616	488	-1456	968	-188	-46	-258	-54	-223	-485	0
540	0	0	-883	304	1187	289	-1035	745	-67	-65	-67	-7	-81	-190	0
541	0	0	60	292	232	-176	-86	262	23	-7	19	-1	46	89	0
542	0	0	572	281	-291	-426	431	-5	106	48	98	5	188	236	0
543	0	0	971	304	-667	-637	819	-181	95	7	85	3	186	358	0
544	0	0	1317	320	-997	-818	1157	-338	126	64	162	67	246	391	0
545	0	0	853	322	-531	-587	692	-104	42	-46	-1	31	-11	102	0
546	0	0	-24	327	351	-151	-187	339	17	3	-7	11	-38	-203	0
547	0	0	-664	304	968	180	-816	636	-116	-124	-95	-98	-184	-364	0
548	0	0	-1005	308	1313	348	-1159	810	-126	-124	-133	-56	-254	-455	0
549	0	0	-1338	289	1627	524	-1482	958	-256	-75	-149	-120	-325	-486	0
550	0	0	-894	291	1185	301	-1039	738	-42	21	-71	-11	-71	-168	0
551	0	0	23	296	273	-159	-125	284	9	-27	-36	-75	-23	126	0
552	0	0	598	298	-300	-448	449	-1	58	25	54	71	155	246	0
553	0	0	942	302	-640	-622	791	-169	13	1	67	-5	161	312	0
554	0	0	1258	285	-973	-771	1115	-344	118	-73	151	69	230	376	0
555	0	0	831	292	-539	-561	685	-123	15	-48	50	-36	64	114	0
556	0	0	-78	271	349	-96	-213	310	1	-73	-97	11	-95	-225	0
557	0	0	-652	285	937	183	-794	611	-93	-50	-149	-38	-172	-304	0
558	0	0	-974	304	1278	335	-1126	791	-129	-79	-166	-65	-316	-463	0
559	0	0	-1368	294	1662	537	-1515	978	-120	-91	-162	-42	-349	-395	0
560	0	0	-897	292	1189	302	-1043	740	-91	-42	-81	-52	-85	-153	0
561	0	0	88	291	203	-189	-57	247	60	19	7	-42	9	155	0
562	0	0	552	279	-273	-415	412	3	122	1	129	112	155	269	0
563	0	0	953	273	-680	-613	816	-203	83	91	15	75	157	318	0
564	0	0	1184	271	-913	-727	1048	-321	114	25	58	77	250	380	0
565	0	0	856	273	-583	-564	719	-155	58	-36	11	-21	69	62	0
566	0	0	-132	279	411	-73	-271	345	-56	-34	-77	-40	-122	-116	0
567	0	0	-741	281	1022	230	-881	651	-139	-108	-114	-79	-221	-341	0
568	0	0	-1058	294	1352	382	-1205	823	-211	-52	-174	-108	-296	-401	0
569	0	0	-1340	279	1619	530	-1479	949	-102	-67	-205	-7	-197	-453	0
570	0	0	-989	291	1280	349	-1134	785	-73	-15	-118	-62	-143	-188	0
571	0	0	33	279	246	-156	-106	262	21	25	7	56	93	79	0
572	0	0	548	289	-259	-418	403	15	95	52	71	67	164	308	0
573	0	0	893	279	-614	-586	753	-167	135	-9	32	52	161	386	0
574	0	0	1180	273	-907	-726	1043	-317	73	62	155	58	244	376	0
575	0	0	748	283	-465	-515	606	-91	-31	-5	23	-81	48	122	0
576	0	0	-147	281	428	-67	-287	354	-29	21	-40	19	-58	-234	0
577	0	0	-727	283	1010	222	-868	646	-110	-128	-93	-31	-188	-345	0
578	0	0	-1066	292	1358	387	-1212	825	-102	-42	-102	-48	-244	-356	0
579	0	0	-1337	300	1637	518	-1487	968	-114	-36	-131	-7	-323	-401	0
580	0	0	-916	302	1218	307	-1067	760	-58	27	-79	1	-81	-170	0
581	0	0	-23	300	323	-138	-173	311	77	-44	38	3	13	143	0
582	0	0	476	294	-182	-385	329	56	89	25	36	64	145	223	0
583	0	0	946	281	-665	-613	805	-192	36	97	91	-3	199	325	0
584	0	0	1185	281	-904	-733	1044	-311	141	19	129	29	283	440	0
585	0	0	806	275	-531	-540	668	-128	32	-73	-17	15	-29	-3	0
586	0	0	-111	267	378	-78	-244	322	-29	83	-87	65	-64	-139	0
587	0	0	-757	275	1032	241	-894	653	-178	-52	-100	-133	-166	-312	0
588	0	0	-1052	271	1323	390	-1187	797	-149	7	-108	-31	-279	-325	0
589	0	0	-1374	263	1637	555	-1505	950	-91	-69	-174	-21	-244	-479	0
590	0	0	-902	242	1144	330	-1023	693	-34	-25	-19	-52	-54	-172	0
591	0	0	4	246	242	-125	-119	244	13	-1	-32	46	-5	114	0
592	0	0	573	263	-310	-418	441	-23	110	65	21	48	104	339	0
593	0	0	957	277	-680	-617	818	-201	93	-19	54	54	178	318	0
594	0	0	1293	281	-1012	-787	1152	-365	157	27	126	56	322	329	0
595	0	0	725	279	-446	-502	585	-83	-17	-44	-58	-21	36	91	0
596	0	0	-157	248	405	-45	-281	326	-25	40	-131	23	-131	-211	0
597	0	0	-743	250	993	246	-868	621	-120	-71	-131	-9	-184	-360	0
598	0	0	-1102	263	1365	419	-1233	814	-174	-77	-153	-44	-298	-442	0
599	0	0	-1352	265	1617	543	-1484	941	-135	-64	-190	-36	-273	-485	0
600	0	0	-943	263	1206	340	-1074	734	-69	-40	-135	52	-161	-124	0
601	0	0	75	267	192	-171	-58	229	64	-15	48	65	21	178	0
602	0	0	592	269	-323	-430	457	-27	77	95	7	17	168	213	0
603	0	0	1017	259	-758	-638	887	-249	116	58	149	29	211	403	0
604	0	0	1225	259	-966	-742	1095	-353	0	7	95	17	232	372	0
605	0	0	813	263	-550	-538	681	-143	46	52	11	54	75	95	0
606	0	0	-134	254	388	-60	-261	321	-81	-5	-93	-54	-48	-184	0
607	0	0	-700	254	954	223	-827	604	-108	-81	-137	-48	-159	-292	0
608	0	0	-999	248	1247	375	-1123	747	-166	-1	-131	-60	-277	-417	0
609	0	0	-1340	246	1586	547	-1463	916	-155	-114	-155	-44	-267	-450	0
610	0	0	-853	289	1142	282	-997	715	-52	-54	-104	-36	-147	-120	0
611	0	0	109	275	166	-192	-28	220	32	27	98	5	-32	186	0
612	0	0	663	287	-376	-475	519	-44	131	36	112	87	128	312	0
613	0	0	973	281	-692	-627	832	-205	118	5	50	65	211	399	0
614	0	0	1345	304	-1041	-824	1193	-368	143	56	67	155	223	409	0
615	0	0	884	283	-601	-583	742	-159	9	122	5	64	128	108	0
616	0	0	-130	261	391	-65	-260	326	-19	0	-83	46	-110	-153	0
617	0	0	-630	254	884	188	-757	569	-97	-21	-120	-93	-162	-248	0
618	0	0	-985	248	1233	368	-1109	740	-89	-15	-67	-1	-178	-333	0
619	0	0	-1312	261	1573	525	-1442	917	-164	-118	-110	-56	-302	-467	0
620	0	0	-784	273	1057	255	-920	665	-9	-3	-87	58	-87	-73	0
621	0	0	128	275	147	-201	-9	211	91	-29	21	32	75	135	0
622	0	0	642	258	-384	-450	513	-63	147	40	19	128	151	341	0
623	0	0	997	254	-743	-625	870	-244	85	-13	108	34	240	370	0
624	0	0	1351	242	-1109	-796	1230	-433	81	114	122	32	320	376	0
625	0	0	827	228	-599	-527	713	-185	44	31	29	67	34	166	0
626	0	0	-138	242	380	-52	-259	311	-100	-81	-52	-46	-87	-197	0
627	0	0	-683	234	917	224	-800	575	-112	-38	-162	-58	-133	-358	0
628	0	0	-1009	244	1253	382	-1131	748	-129	-79	-64	-46	-219	-355	0
629	0	0	-1278	254	1532	512	-1405	893	-161	-83	-155	-91	-205	-448	0
630	0	0	-780	279	1059	250	-919	669	-73	-46	-89	-36	-69	-182	0
631	0	0	242	273	31	-257	105	152	95	102	71	81	149	242	0
632	0	0	649	258	-391	-453	520	-66	106	-31	50	19	124	269	0
633	0	0	1066	242	-824	-654	945	-291	141	79	122	95	275	448	0
634	0	0	1309	252	-1057	-780	1183	-402	102	81	124	-34	306	506	0
635	0	0	886	246	-640	-566	763	-197	11	31	7	52	122	89	0
636	0	0	-155	236	391	-40	-273	313	-102	-34	-29	-42	-44	-232	0
637	0	0	-634	256	890	189	-762	573	-56	-38	-93	34	-159	-283	0
638	0	0	-1024	258	1282	383	-1153	770	-151	-42	-118	-19	-269	-389	0
639	0	0	-1239	254	1493	492	-1366	873	-143	-7	-106	-15	-182	-420	0
640	0	0	-805	256	1061	274	-933	658	-56	-31	-73	-38	-60	-116	0
641	0	0	178	265	87	-221	45	176	52	-5	-13	-7	155	176	0
642	0	0	709	265	-444	-487	576	-89	139	31	52	25	168	349	0
643	0	0	1045	279	-766	-662	905	-243	120	34	129	46	244	347	0
644	0	0	1386	281	-1105	-833	1245	-412	95	106	118	124	230	419	0
645	0	0	814	273	-541	-543	677	-134	44	-36	56	0	48	188	0
646	0	0	-66	281	347	-107	-206	314	-50	-13	-58	15	-141	-176	0
647	0	0	-681	294	975	193	-828	634	-126	-32	-141	23	-151	-279	0
648	0	0	-969	292	1261	338	-1115	776	-126	-19	-162	-29	-153	-386	0
649	0	0	-1248	296	1544	476	-1396	920	-182	-44	-153	-87	-230	-426	0
650	0	0	-767	298	1065	234	-916	681	-56	-31	-87	-29	-42	-75	0
651	0	0	266	318	52	-292	107	185	38	56	83	27	64	238	0
652	0	0	750	320	-430	-535	590	-55	75	-25	97	110	159	304	0
653	0	0	1093	329	-764	-711	928	-217	118	38	97	52	261	368	0
654	0	0	1360	323	-1037	-841	1198	-357	83	42	54	15	254	391	0
655	0	0	893	304	-589	-598	741	-142	75	-5	31	54	141	153	0
656	0	0	-124	298	422	-87	-273	360	-118	34	-71	-54	-124	-232	0
657	0	0	-682	291	973	195	-827	632	-141	-69	-108	-95	-172	-323	0
658	0	0	-980	296	1276	342	-1128	786	-112	-36	-194	-38	-192	-409	0
659	0	0	-1265	308	1573	478	-1419	940	-172	-116	-180	-71	-240	-436	0
660	0	0	-710	312	1022	199	-866	667	-3	38	-64	5	-48	-42	0
661	0	0	229	339	110	-284	59	224	50	93	-29	32	67	265	0
662	0	0	862	339	-523	-600	692	-92	195	87	19	56	267	287	0
663	0	0	1109	345	-764	-727	936	-209	102	19	17	91	188	407	0
664	0	0	1394	337	-1057	-865	1225	-360	58	9	162	42	192	428	0
665	0	0	885	327	-558	-606	721	-115	52	7	40	65	60	153	0
666	0	0	-81	374	455	-146	-268	414	-64	-116	-44	19	-151	-211	0
667	0	0	-564	382	946	91	-755	664	-116	-27	-69	-34	-186	-281	0
668	0	0	-982	366	1348	308	-1165	857	-157	-52	-128	-137	-188	-417	0
669	0	0	-1195	353	1548	421	-1371	950	-192	-52	-135	-83	-246	-409	0
670	0	0	-721	349	1070	186	-895	709	-58	-73	-75	0	-159	-118	0
671	0	0	318	331	13	-324	152	172	118	65	95	44	120	213	0
672	0	0	740	333	-407	-536	573	-37	95	15	56	34	139	308	0
673	0	0	1136	339	-797	-737	966	-229	168	106	56	44	209	442	0
674	0	0	1413	358	-1055	-885	1234	-348	135	21	64	73	197	413	0
675	0	0	841	364	-477	-602	659	-56	-19	-65	32	-62	65	124	0
676	0	0	-56	355	411	-149	-233	383	-27	-23	-42	48	-116	-135	0
677	0	0	-652	366	1018	143	-835	692	-114	-50	-149	-91	-203	-298	0
678	0	0	-951	339	1290	306	-1120	814	-135	-79	-83	-58	-211	-395	0
679	0	0	-1239	347	1586	446	-1412	966	-151	-97	-145	-62	-312	-374	0
680	0	0	-702	349	1051	176	-876	700	-38	21	-23	1	-87	-133	0
681	0	0	281	335	54	-308	113	194	128	13	91	64	149	172	0
682	0	0	763	308	-455	-535	609	-73	149	42	13	27	147	322	0
683	0	0	1074	267	-807	-670	940	-270	98	7	104	77	236	355	0
684	0	0	1303	236	-1067	-769	1185	-415	114	56	97	17	322	397	0
685	0	0	827	228	-599	-527	713	-185	65	13	-15	13	67	112	0
686	0	0	-138	234	372	-48	-255	303	-32	1	0	-40	15	-155	0
687	0	0	-760	221	981	269	-870	601	-116	-108	-131	-48	-194	-323	0
688	0	0	-997	211	1208	393	-1102	709	-62	-13	-81	-50	-145	-395	0
689	0	0	-1286	215	1501	535	-1393	858	-159	-102	-151	-67	-291	-339	0
690	0	0	-712	219	931	246	-821	575	-21	38	-75	1	-73	-98	0
691	0	0	248	248	0	-248	124	124	83	64	5	60	124	273	0
692	0	0	729	246	-483	-487	606	-118	71	36	54	23	155	426	0
693	0	0	1134	232	-902	-683	1018	-335	131	110	93	124	250	401	0
694	0	0	1347	236	-1111	-791	1229	-437	89	73	133	40	283	490	0
695	0	0	806	240	-566	-523	686	-163	44	54	-42	-13	155	69	0
696	0	0	-181	201	382	-10	-281	291	-40	3	-112	31	-93	-141	0
697	0	0	-759	209	968	275	-863	588	-126	-128	-164	-38	-203	-380	0
698	0	0	-1040	207	1247	416	-1143	727	-139	-98	-129	-21	-190	-453	0
699	0	0	-1292	207	1499	542	-1395	853	-139	-34	-116	-97	-232	-374	0
700	0	0	-753	228	981	262	-867	604	-29	40	-106	-31	-29	-62	0
701	0	0	241	201	-40	-221	140	80	67	85	32	52	108	230	0
702	0	0	768	188	-580	-478	674	-196	153	34	77	34	211	308	0
703	0	0	1087	199	-888	-643	987	-344	186	13	79	56	252	455	0
704	0	0	1324	213	-1111	-768	1217	-449	112	25	151	71	279	430	0
705	0	0	825	199	-626	-512	725	-213	60	-48	-29	79	85	-1	0
706	0	0	-252	203	455	24	-353	329	-58	-60	-32	-21	-93	-201	0
707	0	0	-768	188	956	290	-862	572	-91	-114	-110	-25	-168	-353	0
708	0	0	-1034	194	1228	420	-1131	711	-93	-19	-75	-9	-192	-424	0
709	0	0	-1314	201	1515	556	-1414	858	-190	-46	-207	-23	-310	-428	0
710	0	0	-747	211	958	268	-852	584	-15	-52	-62	-27	-46	-75	0
711	0	0	213	194	-19	-203	116	87	69	48	-19	75	91	259	0
712	0	0	754	188	-566	-471	660	-189	164	60	116	42	238	300	0
713	0	0	1137	197	-940	-667	1038	-371	203	29	114	108	238	473	0
714	0	0	1293	211	-1082	-752	1187	-435	77	40	104	5	283	380	0
715	0	0	852	203	-649	-527	750	-223	34	1	9	67	38	145	0
716	0	0	-176	215	391	-19	-283	303	-64	31	-65	-7	-83	-195	0
717	0	0	-753	205	958	274	-855	581	-188	-34	-153	-114	-184	-331	0
718	0	0	-1006	223	1229	391	-1117	726	-122	-83	-124	-81	-267	-372	0
719	0	0	-1262	225	1487	518	-1374	856	-89	-81	-159	-40	-248	-397	0
720	0	0	-723	223	946	250	-834	584	-120	11	-83	-13	-114	-44	0
721	0	0	238	215	-23	-226	130	96	1	15	81	23	106	246	0
722	0	0	849	182	-667	-515	758	-242	114	-5	100	40	164	343	0
723	0	0	1128	172	-956	-650	1042	-392	116	65	104	62	221	498	0
724	0	0	1324	172	-1152	-748	1238	-490	128	-13	65	95	225	403	0
725	0	0	804	162	-642	-483	723	-240	-31	85	38	-1	87	122	0
726	0	0	-239	176	415	31	-327	295	-81	-73	-131	-69	-135	-211	0
727	0	0	-701	232	933	234	-817	582	-87	-13	-42	-1	-145	-322	0
728	0	0	-1005	302	1307	351	-1156	804	-102	-97	-118	-97	-195	-395	0
729	0	0	-1147	397	1544	375	-1345	970	-135	-15	-135	-71	-225	-356	0
730	0	0	-551	525	1076	13	-813	800	-36	17	5	-3	-48	-23	0
731	0	0	518	649	131	-583	193	390	141	17	52	50	102	164	0
732	0	0	1128	729	-399	-928	763	165	153	69	46	81	182	384	0
733	0	0	1404	801	-603	-1102	1003	99	131	69	42	85	195	479	0
734	0	0	1726	898	-828	-1312	1277	35	110	-34	112	17	184	401	0
735	0	0	1180	979	-201	-1079	690	389	0	25	46	50	137	97	0
736	0	0	196	999	803	-597	-303	901	-87	-65	-93	-9	-151	-207	0
737	0	0	-264	1049	1313	-392	-788	1181	-60	-46	-116	25	-168	-308	0
738	0	0	-579	1165	1744	-293	-1161	1454	-153	-25	-157	-56	-248	-434	0
739	0	0	-774	1169	1943	-197	-1358	1556	-159	-31	-168	-19	-252	-475	1
740	0	0	-297	1068	1365	-385	-831	1216	-29	17	-29	75	-65	-21	0
741	0	0	642	801	159	-721	241	480	31	25	-1	17	91	168	0
742	0	0	955	616	-339	-785	647	138	91	73	62	50	199	407	0
743	0	0	1254	432	-822	-843	1038	-195	42	-19	118	19	248	345	0
744	0	0	1437	320	-1117	-878	1277	-398	89	48	161	77	325	477	0
745	0	0	760	161	-599	-460	679	-219	15	-17	48	-31	104	60	0
746	0	0	-312	31	343	140	-327	187	-31	-23	-133	-13	-126	-147	0
747	0	0	-835	-71	764	453	-799	346	-69	-48	-56	-19	-126	-252	0
748	0	0	-1248	-137	1111	692	-1179	487	-176	-81	-176	-25	-304	-386	0
749	0	0	-1420	-159	1261	789	-1340	551	-54	-3	-100	21	-190	-341	0
750	0	0	-920	-170	750	545	-835	290	-93	-56	-75	1	-58	-65	0
751	0	0	172	-120	-292	-26	232	-206	58	42	71	38	186	242	0
752	0	0	683	-137	-820	-273	751	-478	157	54	64	62	201	362	0
753	0	0	951	-166	-1117	-392	1034	-641	126	110	104	69	259	471	0
754	0	0	1127	-186	-1313	-470	1220	-749	19	65	87	-25	283	399	0
755	0	0	623	-184	-807	-219	715	-495	75	32	-73	50	162	95	0
756	0	0	-410	-172	238	291	-324	33	-116	-65	-71	-79	-91	-289	0
757	0	0	-975	-188	787	581	-881	299	-153	-34	-81	-34	-176	-238	0
758	0	0	-1319	-161	1158	740	-1238	498	-219	-110	-126	-21	-265	-483	0
759	0	0	-1388	-104	1284	746	-1336	590	-116	-93	-116	-21	-232	-420	0
760	0	0	-878	-83	795	480	-836	356	-75	-19	-95	-40	-62	-102	0
761	0	0	178	-60	-238	-59	208	-149	23	42	106	1	226	176	0
762	0	0	696	-25	-721	-335	708	-373	162	-21	157	46	161	356	0
763	0	0	997	-27	-1024	-485	1010	-525	93	50	124	34	217	434	0
764	0	0	1250	11	-1239	-630	1244	-614	95	15	108	52	252	432	0
765	0	0	678	56	-622	-367	650	-283	27	0	5	-46	56	149	0
766	0	0	-295	83	378	106	-336	230	3	-56	-95	3	-93	-201	0
767	0	0	-792	143	935	324	-863	539	-124	-56	-85	-42	-141	-345	0
768	0	0	-1060	168	1228	446	-1144	698	-122	-42	-108	-58	-188	-417	0
769	0	0	-1284	186	1470	549	-1377	828	-155	-110	-143	-108	-277	-378	0
770	0	0	-637	226	863	205	-750	544	-29	13	-13	-27	-34	-38	0
771	0	0	337	256	-81	-296	209	87	21	69	32	67	139	263	0
772	0	0	839	275	-564	-557	701	-144	65	69	13	36	143	355	0
773	0	0	1233	287	-946	-760	1089	-329	131	155	75	87	234	517	0
774	0	0	1372	292	-1080	-832	1226	-394	38	54	139	58	259	455	0
775	0	0	841	281	-560	-561	700	-139	85	-25	9	83	27	87	0
776	0	0	-153	275	428	-61	-290	351	9	-42	-64	13	-100	-180	0
777	0	0	-860	261	1121	299	-990	691	-238	-162	-174	-79	-259	-380	0
778	0	0	-1010	285	1295	362	-1152	790	-118	-29	-133	-7	-308	-370	0
779	0	0	-1270	283	1553	493	-1411	918	-211	-91	-161	-56	-316	-403	0
780	0	0	-611	331	942	140	-776	636	-71	25	-52	56	-112	-64	0
781	0	0	340	323	-17	-331	178	153	95	44	48	40	162	217	0
782	0	0	917	347	-570	-632	743	-111	79	75	131	50	170	370	0
783	0	0	1159	339	-820	-749	989	-240	69	58	38	-29	256	430	0
784	0	0	1397	296	-1101	-846	1249	-402	100	75	65	32	254	347	0
785	0	0	804	306	-498	-555	651	-96	89	-3	54	65	52	137	0
786	0	0	-239	306	545	-33	-392	425	-122	-60	-164	-17	-188	-170	0
787	0	0	-736	325	1061	205	-898	693	-155	-73	-161	-19	-166	-366	0
788	0	0	-1054	323	1377	365	-1215	850	-162	-23	-172	-54	-226	-519	0
789	0	0	-1205	358	1563	423	-1384	960	-184	-7	-162	-58	-234	-382	0
790	0	0	-638	370	1008	134	-823	689	-62	-40	-3	-40	-32	-67	0
791	0	0	402	368	-34	-385	218	167	87	95	21	114	81	263	0
792	0	0	890	376	-514	-633	702	-69	110	46	114	27	188	388	0
793	0	0	1219	368	-851	-793	1035	-241	67	64	87	83	254	291	0
794	0	0	1357	366	-991	-861	1174	-312	65	5	114	31	261	459	0
795	0	0	815	356	-459	-585	637	-51	-50	-19	25	1	-11	17	0
796	0	0	-231	323	554	-46	-392	438	-73	-11	7	-27	-100	-182	0
797	0	0	-768	347	1115	210	-941	731	-199	-32	-124	-27	-157	-386	0
798	0	0	-1017	356	1373	330	-1195	864	-110	25	-106	-42	-168	-444	0
799	0	0	-1265	384	1649	440	-1457	1016	-203	-89	-153	-64	-248	-549	0
800	0	0	-592	407	999	92	-795	703	-44	-60	-97	-27	-87	-95	0
801	0	0	351	432	81	-391	135	256	32	-19	131	46	87	333	0
802	0	0	901	424	-477	-662	689	-26	85	-11	69	21	102	347	0
803	0	0	1188	426	-762	-807	975	-168	100	65	-9	81	225	399	0
804	0	0	1447	452	-995	-949	1221	-271	128	9	106	11	267	440	0
805	0	0	793	442	-351	-617	572	45	42	50	-15	58	58	71	0
806	0	0	-283	411	694	-64	-488	552	-194	-128	-145	-95	-151	-279	0
807	0	0	-706	403	1109	151	-907	756	-46	-85	-54	19	-166	-333	0
808	0	0	-1016	417	1433	299	-1224	925	-170	-73	-129	19	-283	-335	0
809	0	0	-1174	426	1600	374	-1387	1013	-120	-29	-143	-114	-180	-455	0
810	0	0	-621	455	1076	83	-848	765	-54	15	-1	-9	-29	38	0
811	0	0	449	481	32	-465	208	256	133	23	19	11	157	188	0
812	0	0	986	494	-492	-740	739	1	120	137	44	110	259	356	0
813	0	0	1249	477	-772	-863	1010	-147	104	69	79	77	294	411	0
814	0	0	1419	471	-948	-945	1183	-238	100	-29	62	3	180	393	0
815	0	0	828	444	-384	-636	606	30	27	-7	1	145	102	13	0
816	0	0	-242	452	694	-105	-468	573	-133	-38	-151	-54	-87	-244	0
817	0	0	-702	450	1152	126	-927	801	-124	-50	-87	-17	-178	-395	0
818	0	0	-1076	479	1555	298	-1315	1017	-192	-85	-207	-126	-281	-457	0
819	0	0	-1211	494	1705	358	-1458	1099	-91	-97	-166	23	-289	-409	0
820	0	0	-553	510	1063	21	-808	786	-3	-48	-34	79	-98	-13	0
821	0	0	460	545	85	-502	187	315	52	64	9	0	124	170	0
822	0	0	987	539	-448	-763	717	45	98	85	114	11	199	364	0
823	0	0	1206	537	-669	-871	937	-66	108	-23	60	135	228	366	0
824	0	0	1491	545	-946	-1018	1218	-200	133	93	75	-21	256	422	0
825	0	0	857	537	-320	-697	588	108	36	13	19	60	81	97	0
826	0	0	-198	554	752	-178	-475	653	-73	-98	-67	-9	-145	-269	0
827	0	0	-636	572	1208	32	-922	890	-56	-120	-124	-19	-226	-362	0
828	0	0	-914	591	1505	161	-1209	1048	-102	-60	-85	-40	-226	-432	0
829	0	0	-1125	603	1728	261	-1426	1165	-106	-100	-209	-27	-300	-434	0
830	0	0	-448	628	1076	-90	-762	852	71	5	11	93	21	75	0
831	0	0	487	653	166	-570	160	409	15	-50	7	-17	97	228	0
832	0	0	1142	671	-471	-906	806	100	162	91	93	108	205	380	0
833	0	0	1349	680	-669	-1014	1009	5	89	60	40	42	240	461	0
834	0	0	1575	706	-869	-1140	1222	-81	65	32	116	13	244	426	0
835	0	0	992	696	-296	-844	644	200	75	40	27	-60	112	23	0
836	0	0	-117	688	805	-285	-461	746	-83	-81	-141	-69	-95	-294	0
837	0	0	-561	713	1274	-76	-917	993	-139	-89	-87	-31	-221	-370	0
838	0	0	-838	735	1573	51	-1205	1154	-46	-58	-139	-7	-207	-401	0
839	0	0	-1044	746	1790	149	-1417	1268	-128	-137	-155	-71	-240	-486	0
840	0	0	-440	774	1214	-167	-827	994	-73	3	-73	13	-77	-23	0
841	0	0	673	787	114	-730	279	450	100	-3	44	5	155	217	0
842	0	0	1175	807	-368	-991	771	219	91	34	85	60	221	356	0
843	0	0	1487	838	-649	-1162	1068	94	54	44	48	100	232	393	0
844	0	0	1670	836	-834	-1253	1252	1	118	83	83	135	201	483	0
845	0	0	1025	797	-228	-911	626	284	-23	-5	56	-25	48	25	0
846	0	0	-47	783	830	-368	-438	806	-139	-73	-137	-48	-116	-358	0
847	0	0	-464	785	1249	-160	-856	1017	-93	-46	-93	3	-178	-302	0
848	0	0	-827	812	1639	7	-1233	1225	-112	-50	-155	-31	-190	-358	0
849	0	0	-937	836	1773	50	-1355	1304	-178	-40	-139	-58	-281	-450	0
850	0	0	-313	847	1160	-267	-736	1003	46	-25	-7	29	-13	-17	0
851	0	0	637	863	226	-750	205	544	19	40	27	-15	100	168	0
852	0	0	1286	869	-417	-1077	851	226	108	75	199	69	194	401	0
853	0	0	1481	863	-618	-1172	1049	122	83	50	42	79	207	380	0
854	0	0	1652	853	-799	-1252	1225	27	97	7	135	15	296	347	0
855	0	0	1036	841	-195	-938	615	323	23	36	13	32	-7	50	0
856	0	0	-49	789	838	-370	-443	813	-58	-40	-128	-50	-110	-308	0
857	0	0	-450	824	1274	-187	-862	1049	-114	-34	-108	-58	-178	-347	0
858	0	0	-824	838	1662	-7	-1243	1250	-174	-110	-195	-83	-314	-432	0
859	0	0	-952	836	1788	58	-1370	1312	-87	-50	-209	-11	-281	-358	0
860	0	0	-377	849	1226	-236	-801	1037	17	-31	-27	38	-95	-3	0
861	0	0	720	865	145	-792	287	505	100	71	85	42	48	310	0
862	0	0	1167	857	-310	-1012	738	273	106	69	81	-9	248	368	0
863	0	0	1477	843	-634	-1160	1055	104	75	93	120	91	215	479	0
864	0	0	1628	816	-812	-1222	1220	2	56	131	178	23	314	438	0
865	0	0	910	777	-133	-843	521	322	21	-48	-32	-54	73	71	0
866	0	0	-41	752	793	-355	-417	772	-50	-25	-81	-17	-106	-320	0
867	0	0	-620	743	1363	-61	-991	1053	-60	-23	-133	21	-180	-267	0
868	0	0	-838	731	1569	53	-1203	1150	-161	-64	-155	-87	-194	-419	0
869	0	0	-1059	727	1786	166	-1422	1256	-102	-11	-102	-1	-248	-380	0
870	0	0	-485	698	1183	-106	-834	940	-52	-13	-87	56	-85	-3	0
871	0	0	620	684	64	-652	278	374	126	-1	42	73	32	248	0
872	0	0	1077	649	-428	-863	752	110	118	64	95	87	211	378	0
873	0	0	1326	661	-665	-993	995	-2	124	65	110	58	244	446	0
874	0	0	1495	632	-863	-1063	1179	-115	11	67	93	15	246	436	0
875	0	0	895	589	-306	-742	600	141	27	60	-46	25	67	60	0
876	0	0	-161	537	698	-188	-429	617	-133	-83	-42	5	-174	-244	0
877	0	0	-702	514	1216	94	-959	865	-155	-67	-141	-52	-139	-403	0
878	0	0	-989	516	1505	236	-1247	1010	-172	-85	-164	-48	-325	-401	0
879	0	0	-1121	508	1629	306	-1375	1068	-161	-21	-114	-56	-225	-391	0
880	0	0	-604	488	1092	58	-848	790	-137	-34	5	-50	-52	-87	0
881	0	0	458	490	32	-474	213	261	36	31	29	21	108	176	0
882	0	0	1041	504	-537	-772	789	-16	197	56	38	73	178	380	0
883	0	0	1301	481	-820	-891	1060	-169	102	-9	112	62	211	382	0
884	0	0	1400	496	-904	-948	1152	-204	100	-25	87	42	291	399	0
885	0	0	812	446	-366	-629	589	40	34	-23	-25	17	52	-7	0
886	0	0	-215	409	624	-97	-419	516	-87	-73	-46	-15	-62	-211	0
887	0	0	-706	393	1099	156	-902	746	-145	-106	-93	-114	-124	-384	0
888	0	0	-976	360	1336	308	-1156	848	-133	-27	-93	36	-199	-399	0
889	0	0	-1249	351	1600	449	-1424	975	-133	-112	-178	-36	-296	-496	0
890	0	0	-555	378	933	88	-744	655	65	-9	-50	5	7	-40	0
891	0	0	429	362	-67	-395	248	147	122	52	-21	106	145	192	0
892	0	0	950	353	-597	-651	773	-122	170	40	106	54	223	384	0
893	0	0	1198	318	-880	-758	1039	-281	174	-17	97	31	308	430	0
894	0	0	1425	318	-1107	-871	1266	-394	56	44	91	27	254	430	0
895	0	0	789	322	-467	-555	628	-72	54	21	-15	69	126	-11	0
896	0	0	-268	331	599	-31	-433	465	-69	-67	-133	-3	-114	-327	0
897	0	0	-792	339	1131	226	-961	735	-126	-48	-141	-13	-197	-389	0
898	0	0	-1085	337	1422	374	-1253	879	-122	-17	-209	23	-166	-467	0
899	0	0	-1195	304	1499	445	-1347	901	-116	-118	-155	-71	-261	-430	0
900	0	0	-617	310	927	153	-772	618	23	-5	-13	9	58	7	0
901	0	0	424	300	-124	-362	274	88	32	34	-21	5	85	203	0
902	0	0	841	283	-558	-562	699	-137	141	27	143	48	230	353	0
903	0	0	1128	250	-878	-689	1003	-314	69	79	54	56	203	393	0
904	0	0	1355	246	-1109	-800	1232	-431	89	67	151	67	240	440	0
905	0	0	682	225	-457	-453	569	-116	-54	-46	-62	-46	-62	7	0
906	0	0	-305	234	539	35	-422	386	-87	-40	-128	50	-145	-223	0
907	0	0	-795	285	1080	255	-937	682	-44	-124	-118	-11	-217	-391	0
908	0	0	-1077	279	1356	399	-1216	817	-186	-7	-190	-56	-283	-432	0
909	0	0	-1335	292	1627	521	-1481	959	-188	-102	-131	-139	-265	-415	0
910	0	0	-625	300	925	162	-775	612	-27	7	-15	21	-71	-1	0
911	0	0	406	298	-108	-352	257	95	93	5	21	62	102	188	0
912	0	0	901	292	-609	-596	755	-158	180	139	69	102	131	364	0
913	0	0	1132	310	-822	-721	977	-256	64	29	89	-17	211	444	0
914	0	0	1349	312	-1037	-830	1193	-362	128	29	159	32	164	527	0
915	0	0	781	287	-494	-534	637	-103	38	-17	23	0	-32	7	0
916	0	0	-380	281	661	49	-520	471	-164	-9	-69	-73	-155	-236	0
917	0	0	-819	259	1078	280	-948	668	-118	9	-139	-32	-250	-436	0
918	0	0	-1087	271	1358	408	-1222	814	-100	-69	-75	-79	-265	-419	0
919	0	0	-1339	263	1602	538	-1470	932	-207	-25	-215	-83	-302	-420	0
920	0	0	-627	265	892	181	-759	578	3	17	-29	-1	-56	-42	0
921	0	0	313	261	-52	-287	182	104	15	15	87	13	102	254	0
922	0	0	870	252	-618	-561	744	-183	62	36	83	65	151	289	0
923	0	0	1099	273	-826	-686	962	-276	128	67	114	48	252	492	0
924	0	0	1363	283	-1080	-823	1221	-398	75	67	40	58	151	364	0
925	0	0	752	279	-473	-515	612	-97	102	-44	40	32	79	-1	0
926	0	0	-271	285	556	-7	-413	420	-69	-79	-98	-56	-166	-275	0
927	0	0	-795	287	1082	254	-938	684	-194	-40	-95	-17	-205	-325	0
928	0	0	-1081	273	1354	404	-1217	813	-174	-56	-194	-32	-234	-469	0
929	0	0	-1225	261	1486	482	-1355	873	-64	-29	-112	-64	-207	-356	0
930	0	0	-637	267	904	185	-770	585	-67	7	-17	52	-48	15	0
931	0	0	403	287	-116	-345	259	85	75	-19	40	40	25	225	0
932	0	0	833	300	-533	-566	683	-116	75	100	100	108	238	382	0
933	0	0	1128	314	-814	-721	971	-250	73	-3	42	-38	170	415	0
934	0	0	1429	318	-1111	-873	1270	-396	194	126	143	116	291	492	0
935	0	0	697	333	-364	-515	530	-15	-15	-77	-27	-34	34	11	0
936	0	0	-236	316	552	-40	-394	434	-71	-3	-83	-15	-75	-221	0
937	0	0	-805	308	1113	248	-959	710	-100	-9	-143	27	-124	-349	0
938	0	0	-1067	285	1352	391	-1209	818	-124	-67	-129	-42	-273	-422	0
939	0	0	-1230	296	1526	467	-1378	911	-112	-79	-91	-11	-226	-318	0
940	0	0	-675	281	956	197	-815	618	-67	-23	-58	34	-17	-100	0
941	0	0	408	263	-145	-335	276	59	151	65	7	135	199	252	0
942	0	0	828	287	-541	-557	684	-127	108	19	89	40	236	370	0
943	0	0	1227	292	-935	-759	1081	-321	155	46	161	15	358	483	0
944	0	0	1355	285	-1070	-820	1212	-392	54	100	129	77	287	461	0
945	0	0	695	269	-426	-482	560	-78	7	-44	-5	-9	60	-23	0
946	0	0	-258	298	556	-20	-407	427	-9	17	-60	19	-67	-199	0
947	0	0	-844	267	1111	288	-977	689	-64	-73	-153	-3	-195	-331	0
948	0	0	-1085	269	1354	408	-1219	811	-124	-106	-174	34	-203	-483	0
949	0	0	-1339	259	1598	540	-1468	928	-162	-112	-120	-71	-339	-419	0
950	0	0	-681	271	952	205	-816	611	-95	-46	-23	-34	-27	-13	0
951	0	0	364	281	-83	-322	223	99	106	52	52	31	102	314	0
952	0	0	888	275	-613	-581	750	-169	131	21	81	97	213	360	0
953	0	0	1114	240	-874	-677	994	-317	149	9	52	15	285	438	0
954	0	0	1379	281	-1098	-830	1238	-408	133	1	91	112	207	393	0
955	0	0	736	296	-440	-516	588	-72	110	-15	-42	29	60	93	0
956	0	0	-253	292	545	-19	-399	418	-83	-52	-81	0	-139	-258	0
957	0	0	-741	302	1043	219	-892	672	-112	-29	-48	-13	-194	-298	0
958	0	0	-1082	283	1365	399	-1223	824	-186	-112	-254	0	-294	-459	0
959	0	0	-1214	291	1505	461	-1359	898	-58	-58	-110	-52	-199	-353	0
960	0	0	-600	300	900	150	-750	600	-19	-27	-48	-71	-77	3	0
961	0	0	396	261	-135	-328	265	63	95	73	64	69	133	308	0
962	0	0	828	248	-580	-538	704	-166	83	71	65	25	205	360	0
963	0	0	1191	254	-937	-722	1064	-341	139	27	93	69	221	438	0
964	0	0	1338	271	-1067	-804	1202	-398	131	25	104	108	234	453	0
965	0	0	717	258	-459	-487	588	-100	-19	-52	9	-54	-15	-13	0
966	0	0	-188	283	471	-47	-329	377	-25	-1	-71	-21	-120	-192	0
967	0	0	-730	267	997	231	-863	632	-79	-87	-102	-58	-182	-298	0
968	0	0	-1059	275	1334	392	-1196	804	-131	-46	-223	-29	-323	-450	0
969	0	0	-1205	240	1445	482	-1325	842	-1	-50	-104	-38	-159	-446	0
970	0	0	-621	263	884	179	-752	573	-56	-29	-23	-19	-75	23	0
971	0	0	418	256	-162	-337	290	47	98	0	-11	50	32	194	0
972	0	0	905	248	-657	-576	781	-204	112	38	153	153	180	391	0
973	0	0	1169	240	-929	-704	1049	-344	62	44	137	64	215	457	0
974	0	0	1379	258	-1121	-818	1250	-431	56	73	110	58	256	327	0
975	0	0	769	250	-519	-509	644	-134	98	-54	-23	19	-11	36	0
976	0	0	-246	252	498	-3	-372	375	-52	-27	-89	-1	-120	-180	0
977	0	0	-743	277	1020	233	-881	648	-98	-11	-81	-42	-129	-428	0
978	0	0	-1065	291	1356	387	-1210	823	-178	-58	-172	-25	-300	-473	0
979	0	0	-1203	265	1468	469	-1335	866	-141	-36	-230	-5	-318	-391	0
980	0	0	-619	267	886	176	-752	576	-17	-40	-17	77	-67	-5	0
981	0	0	430	248	-182	-339	306	33	67	17	40	69	89	285	0
982	0	0	879	265	-614	-572	746	-174	56	87	77	64	205	382	0
983	0	0	1194	223	-971	-708	1082	-374	75	17	87	56	277	420	0
984	0	0	1359	240	-1119	-799	1239	-439	137	46	129	151	294	415	0
985	0	0	643	213	-430	-428	536	-108	5	-110	-97	-71	9	3	0
986	0	0	-312	207	519	52	-415	363	-97	17	-120	-1	-108	-242	0
987	0	0	-904	228	1132	338	-1018	680	-95	-106	-133	-36	-190	-370	0
988	0	0	-1166	215	1381	475	-1273	798	-126	-75	-129	-102	-258	-455	0
989	0	0	-1381	256	1637	562	-1509	946	-228	-234	-339	-248	-568	-808	0
990	0	0	-836	306	1142	265	-989	724	-149	-174	-217	-95	-188	-225	0
991	0	0	-236	-395	-159	315	-38	-277	60	83	-23	32	48	118	0
992	0	0	-642	-1553	-911	1097	134	-1232	-34	-126	-7	-75	17	155	0
993	0	0	-727	-2496	-1769	1611	521	-2132	-17	-58	19	3	108	162	0
994	0	0	-858	-3158	-2300	2008	721	-2729	46	-13	52	89	230	232	0
995	0	0	-1761	-3718	-1957	2739	98	-2837	-31	-93	-108	40	-81	-184	0
996	0	0	-2912	-4039	-1127	3475	-892	-2583	-73	-54	-71	9	-182	-419	0
997	0	0	-3500	-4155	-655	3827	-1422	-2405	-168	-126	-174	-15	-205	-461	0
998	0	0	-3625	-4203	-578	3914	-1523	-2390	-149	-81	-194	-34	-312	-494	0
999	0	0	-3591	-4207	-616	3899	-1487	-2411	-81	42	-112	27	-184	-329	0
1000	0	0	-2784	-4202	-1418	3493	-683	-2810	-128	5	-27	7	-104	98	0
1001	0	0	-1476	-4279	-2803	2877	663	-3541	155	77	155	85	197	446	1
1002	0	0	-1069	-4498	-3429	2783	1180	-3963	141	93	186	77	380	549	0
1003	0	0	-950	-4688	-3738	2819	1394	-4213	120	91	162	-32	240	655	0
1004	0	0	-981	-4890	-3909	2935	1464	-4399	147	100	129	79	287	523	0
1005	0	0	-2056	-5078	-3022	3567	483	-4050	23	11	5	42	67	21	0
1006	0	0	-3382	-5106	-1724	4244	-829	-3415	-221	-75	-102	-38	-223	-380	0
1007	0	0	-3915	-5082	-1167	4498	-1374	-3124	-149	-89	-81	-95	-263	-453	0
1008	0	0	-4002	-5061	-1059	4531	-1471	-3060	-168	-44	-164	-34	-223	-500	0
1009	0	0	-3934	-5063	-1129	4498	-1402	-3096	-81	58	-120	-52	-139	-323	0
1010	0	0	-3085	-4976	-1891	4030	-597	-3433	-79	-60	15	-69	58	93	0
1011	0	0	-1785	-4989	-3204	3387	709	-4096	149	97	98	100	292	442	0
1012	0	0	-1457	-5028	-3571	3242	1057	-4299	129	44	100	-5	331	564	0
1013	0	0	-1178	-5102	-3924	3140	1373	-4513	221	67	108	71	366	539	0
1014	0	0	-1211	-5108	-3897	3159	1343	-4502	104	50	129	36	341	514	0
1015	0	0	-2041	-5247	-3206	3644	582	-4226	71	13	-15	15	131	-11	0
1016	0	0	-3345	-5335	-1990	4340	-677	-3662	-199	-137	-195	-124	-83	-300	0
1017	0	0	-3725	-5245	-1520	4485	-1102	-3382	-176	-73	-184	-11	-104	-347	0
1018	0	0	-3970	-5135	-1165	4552	-1402	-3150	-267	-143	-205	-60	-192	-461	0
1019	0	0	-3868	-5061	-1193	4464	-1337	-3127	-147	-97	-283	-73	-168	-432	0
1020	0	0	-3097	-4947	-1850	4022	-623	-3398	-29	-29	-52	25	157	87	0
1021	0	0	-1920	-4958	-3038	3439	559	-3998	81	1	-46	-3	252	320	0
1022	0	0	-1460	-5014	-3554	3237	1047	-4284	147	27	13	95	358	475	0
1023	0	0	-1259	-5051	-3792	3155	1266	-4421	104	19	-21	38	430	438	0
1024	0	0	-1131	-5069	-3938	3100	1403	-4503	62	-7	25	11	333	426	0
1025	0	0	-1860	-5117	-3257	3488	698	-4187	-34	-7	-85	-1	147	-27	0
1026	0	0	-3027	-5034	-2007	4030	-510	-3520	-184	-137	-192	-58	-133	-329	0
1027	0	0	-3325	-4853	-1528	4089	-898	-3190	-194	-106	-186	-60	-126	-391	0
1028	0	0	-3471	-4751	-1280	4111	-1095	-3015	-114	-89	-205	-19	-219	-415	0
1029	0	0	-3525	-4590	-1065	4057	-1230	-2827	-131	-168	-194	-56	-281	-353	0
1030	0	0	-2724	-4392	-1668	3558	-528	-3030	-73	-54	-79	-34	-69	-13	0
1031	0	0	-1523	-4264	-2741	2893	609	-3502	141	-9	102	87	81	302	0
1032	0	0	-1073	-4264	-3191	2668	1059	-3727	128	-7	104	85	240	320	0
1033	0	0	-809	-4246	-3437	2527	1314	-3841	116	44	64	91	192	434	0
1034	0	0	-683	-4217	-3534	2450	1425	-3875	52	27	149	17	209	446	0
1035	0	0	-1395	-4277	-2882	2836	743	-3579	36	23	-27	71	1	0	0
1036	0	0	-2394	-4174	-1780	3284	-307	-2977	-7	-104	-17	-23	-250	-180	0
1037	0	0	-2865	-4011	-1146	3438	-859	-2578	-97	-36	-31	27	-351	-289	0
1038	0	0	-3003	-3815	-812	3409	-1095	-2313	-135	-114	-106	54	-384	-395	0
1039	0	0	-3025	-3672	-647	3348	-1189	-2159	-64	-19	-40	48	-341	-368	0
1040	0	0	-2330	-3476	-1146	2903	-592	-2311	-19	-29	-1	52	-149	79	0
1041	0	0	-1184	-3358	-2174	2271	495	-2766	137	52	100	83	5	298	0
1042	0	0	-715	-3332	-2617	2023	951	-2974	118	83	199	133	108	490	0
1043	0	0	-547	-3249	-2702	1898	1077	-2975	139	62	153	129	129	483	0
1044	0	0	-264	-3152	-2888	1708	1312	-3020	112	42	259	54	83	442	0
1045	0	0	-1001	-3119	-2118	2060	558	-2618	118	36	114	155	-106	223	0
1046	0	0	-1911	-3014	-1103	2462	-404	-2058	25	-31	-40	46	-258	-221	0
1047	0	0	-2433	-2822	-389	2627	-1022	-1605	-114	11	17	13	-320	-170	0
1048	0	0	-2616	-2603	13	2609	-1314	-1295	-110	-36	-97	-56	-453	-358	0
1049	0	0	-2669	-2421	248	2545	-1458	-1086	-32	31	-77	25	-327	-353	0
1050	0	0	-1897	-2265	-368	2081	-764	-1316	9	81	83	0	-112	38	0
1051	0	0	-892	-2166	-1274	1529	191	-1720	120	97	141	120	60	310	0
1052	0	0	-405	-2083	-1678	1244	636	-1880	106	69	120	-3	25	368	0
1053	0	0	-136	-1998	-1862	1067	863	-1930	56	54	77	-21	184	424	0
1054	0	0	170	-1932	-2102	881	1136	-2017	104	97	190	23	225	450	0
1055	0	0	-479	-1877	-1398	1178	459	-1637	17	42	-44	11	27	126	0
1056	0	0	-1397	-1833	-436	1615	-480	-1134	-46	-36	-91	-62	-178	-176	0
1057	0	0	-1917	-1780	137	1848	-1027	-821	-143	-11	-87	-42	-129	-302	0
1058	0	0	-2202	-1747	455	1974	-1328	-646	-129	-48	-129	-36	-225	-389	0
1059	0	0	-2325	-1689	636	2007	-1480	-526	-89	-38	-64	-67	-143	-368	0
1060	0	0	-1716	-1619	97	1667	-906	-761	-32	13	-93	-54	-60	-29	0
1061	0	0	-687	-1550	-863	1118	88	-1206	112	54	17	46	215	209	0
1062	0	0	-239	-1536	-1297	887	529	-1416	79	11	69	21	285	341	0
1063	0	0	117	-1530	-1647	706	882	-1588	122	67	75	21	364	351	0
1064	0	0	332	-1468	-1800	568	1066	-1634	120	54	108	67	411	356	0
1065	0	0	-353	-1472	-1119	912	383	-1295	67	-106	38	-40	128	-36	0
1066	0	0	-1286	-1425	-139	1355	-573	-782	-128	13	-67	-48	-9	-234	0
1067	0	0	-1723	-1396	327	1559	-1025	-534	-93	52	-116	7	32	-399	0
1068	0	0	-2106	-1340	766	1723	-1436	-287	-197	-60	-170	-44	-100	-525	0
1069	0	0	-2171	-1293	878	1732	-1524	-207	-151	56	-205	-29	-65	-483	0
1070	0	0	-1577	-1259	318	1418	-947	-470	-32	-31	-54	-46	178	-126	0
1071	0	0	-536	-1220	-684	878	74	-952	44	50	11	71	244	153	0
1072	0	0	-44	-1165	-1121	604	538	-1143	135	31	77	25	420	252	0
1073	0	0	281	-1127	-1408	423	844	-1267	17	-29	34	-29	347	269	0
1074	0	0	489	-1072	-1561	291	1025	-1316	31	7	48	11	407	221	0
1075	0	0	-88	-1065	-977	576	444	-1021	11	40	-44	44	225	-106	0
1076	0	0	-1085	-1070	15	1077	-550	-527	-79	-40	-155	-40	75	-382	0
1077	0	0	-1567	-1032	535	1299	-1051	-248	-110	-64	-178	-40	27	-496	0
1078	0	0	-1885	-1057	828	1471	-1356	-114	-112	-60	-226	-73	-73	-523	0
1079	0	0	-1970	-1026	944	1498	-1457	-41	-145	-19	-170	-25	-98	-475	0
1080	0	0	-1343	-1041	302	1192	-822	-369	-62	5	-89	54	64	-114	0
1081	0	0	-351	-993	-642	672	145	-817	81	-32	42	-7	162	128	0
1082	0	0	161	-971	-1132	405	646	-1051	135	1	58	25	285	306	0
1083	0	0	495	-956	-1451	230	973	-1203	44	34	65	31	300	296	0
1084	0	0	643	-971	-1614	164	1128	-1292	95	15	128	38	337	310	0
1085	0	0	58	-964	-1022	453	540	-993	-7	5	0	-25	110	-38	0
1086	0	0	-933	-979	-46	956	-443	-512	-79	-9	-153	-42	-137	-271	0
1087	0	0	-1363	-991	372	1177	-867	-309	-106	-9	-133	23	-141	-362	0
1088	0	0	-1674	-970	704	1322	-1189	-133	-137	-56	-145	-83	-203	-442	0
1089	0	0	-1844	-900	944	1372	-1394	22	-143	-58	-147	-83	-250	-405	0
1090	0	0	-1154	-863	291	1008	-722	-286	31	0	-32	17	0	-17	0
1091	0	0	-208	-865	-657	536	224	-761	67	75	-29	58	83	161	0
1092	0	0	274	-857	-1131	291	702	-994	124	44	36	42	149	391	0
1093	0	0	516	-820	-1336	152	926	-1078	60	-44	-3	-31	180	442	0
1094	0	0	851	-871	-1722	10	1286	-1296	137	100	182	89	291	485	0
1095	0	0	24	-938	-962	457	493	-950	36	-19	-32	0	-13	83	0
1096	0	0	-853	-950	-97	901	-378	-523	-91	-62	-106	-32	-188	-176	0
1097	0	0	-1308	-905	403	1106	-855	-251	-38	-23	-126	-11	-120	-267	0
1098	0	0	-1607	-890	717	1248	-1162	-86	-102	-64	-112	-48	-240	-378	0
1099	0	0	-1749	-886	863	1317	-1306	-11	-58	-58	-135	-75	-314	-366	0
1100	0	0	-1048	-849	199	948	-623	-325	-23	42	-48	93	-81	46	0
1101	0	0	-91	-863	-772	477	340	-817	83	118	42	44	60	238	0
1102	0	0	429	-884	-1313	227	871	-1098	168	83	126	54	81	419	0
1103	0	0	636	-917	-1553	140	1094	-1235	91	87	87	69	145	496	0
1104	0	0	896	-931	-1827	17	1361	-1379	73	89	67	1	174	452	0
1105	0	0	237	-927	-1164	345	700	-1045	52	5	48	62	46	95	0
1106	0	0	-731	-911	-180	821	-275	-545	-56	-56	-97	-25	-184	-209	0
1107	0	0	-1204	-888	316	1046	-760	-286	-97	-85	-31	-71	-201	-281	0
1108	0	0	-1502	-880	622	1191	-1062	-129	-151	-114	-65	-65	-355	-331	0
1109	0	0	-1650	-855	795	1252	-1222	-30	-75	-120	-116	9	-256	-323	0
1110	0	0	-1020	-834	186	927	-603	-324	-36	-87	-85	-54	-133	-79	0
1111	0	0	17	-834	-851	408	434	-842	102	50	73	110	159	261	0
1112	0	0	434	-836	-1270	201	852	-1053	93	15	-1	106	131	322	0
1113	0	0	745	-841	-1586	48	1165	-1213	29	7	48	29	162	450	0
1114	0	0	919	-840	-1759	-39	1339	-1299	69	0	139	54	145	481	0
1115	0	0	225	-836	-1061	305	643	-948	7	-83	-77	-32	-5	-56	0
1116	0	0	-698	-810	-112	754	-293	-461	-44	-64	-85	-64	-139	-186	0
1117	0	0	-1157	-812	345	984	-751	-233	-180	-44	-166	-38	-192	-351	0
1118	0	0	-1482	-807	675	1144	-1078	-66	-170	-95	-124	-31	-316	-413	0
1119	0	0	-1650	-793	857	1221	-1253	32	-149	-126	-172	-112	-279	-436	0
1120	0	0	-963	-756	207	859	-585	-274	-19	11	-62	25	38	-75	0
1121	0	0	14	-711	-725	348	369	-718	31	29	36	-32	77	242	0
1122	0	0	520	-708	-1228	94	874	-968	54	60	116	36	217	395	0
1123	0	0	813	-719	-1532	-47	1172	-1125	89	31	104	-7	258	430	0
1124	0	0	978	-729	-1707	-124	1342	-1218	79	-25	112	23	217	401	0
1125	0	0	328	-770	-1098	221	713	-934	-1	27	48	-112	126	21	0
1126	0	0	-634	-754	-120	694	-257	-437	-79	-46	-62	-58	-38	-250	0
1127	0	0	-1181	-737	444	959	-812	-146	-155	-15	-161	-19	-129	-349	0
1128	0	0	-1371	-731	640	1051	-1005	-45	-91	-29	-44	-44	-194	-479	0
1129	0	0	-1630	-688	942	1159	-1286	127	-153	-93	-124	-85	-252	-463	0
1130	0	0	-934	-638	296	786	-615	-171	-44	31	-65	13	-5	-48	0
1131	0	0	-2	-698	-696	350	347	-697	67	38	7	58	120	161	0
1132	0	0	538	-657	-1195	59	866	-926	87	75	60	67	310	318	0
1133	0	0	807	-671	-1478	-68	1142	-1074	73	-34	64	106	194	415	0
1134	0	0	1040	-657	-1697	-191	1368	-1177	155	29	157	89	261	388	0
1135	0	0	332	-667	-999	167	665	-833	13	-36	-3	29	32	73	0
1136	0	0	-588	-692	-104	640	-242	-398	-106	-56	-56	25	-102	-279	0
1137	0	0	-1122	-692	430	907	-776	-131	-64	-17	-85	44	-143	-275	0
1138	0	0	-1477	-690	787	1083	-1132	48	-184	-75	-118	-54	-312	-453	0
1139	0	0	-1544	-671	873	1107	-1208	101	-108	-3	-46	1	-236	-353	0
1140	0	0	-940	-622	318	781	-629	-152	-29	-44	-65	0	-95	-40	0
1141	0	0	55	-585	-640	265	347	-612	32	13	9	56	38	258	0
1142	0	0	678	-486	-1164	-96	921	-825	159	151	75	120	159	322	0
1143	0	0	902	-378	-1280	-262	1091	-829	89	34	174	23	194	459	0
1144	0	0	1164	-250	-1414	-457	1289	-832	87	9	143	91	172	384	0
1145	0	0	588	-162	-750	-213	669	-456	128	23	7	50	-48	-9	0
1146	0	0	-455	-108	347	281	-401	119	-129	-100	-77	-1	-283	-213	0
1147	0	0	-841	-64	777	452	-809	356	-62	-34	-64	-29	-314	-325	0
1148	0	0	-1151	5	1156	573	-1153	580	-124	-60	-120	-7	-343	-420	0
1149	0	0	-1269	85	1354	592	-1311	719	-170	-60	-133	-38	-430	-442	0
1150	0	0	-567	131	698	218	-632	414	-73	44	46	56	-122	118	0
1151	0	0	408	244	-164	-326	286	40	112	-13	110	-17	-42	242	0
1152	0	0	973	333	-640	-653	806	-153	143	77	147	110	97	413	0
1153	0	0	1202	331	-871	-766	1036	-270	36	5	110	27	9	492	0
1154	0	0	1320	118	-1202	-719	1261	-542	153	73	168	77	178	450	0
1155	0	0	450	-157	-607	-146	528	-382	-11	-44	-29	23	-126	42	0
1156	0	0	-515	-302	213	408	-364	-44	-77	0	-81	48	-256	-166	0
1157	0	0	-1208	-467	741	837	-974	137	-133	-38	-98	-11	-258	-271	0
1158	0	0	-1584	-616	968	1100	-1276	176	-151	11	-120	-120	-298	-401	0
1159	0	0	-1813	-756	1057	1284	-1435	150	-60	-67	-147	31	-358	-420	0
1160	0	0	-1186	-841	345	1013	-765	-248	-48	7	-69	-15	-97	-48	0
1161	0	0	-270	-902	-632	586	181	-767	114	58	89	5	116	273	0
1162	0	0	223	-929	-1152	353	687	-1040	225	62	145	83	236	325	0
1163	0	0	460	-954	-1414	247	937	-1184	100	9	104	91	225	399	0
1164	0	0	677	-937	-1614	130	1145	-1275	129	42	112	67	318	320	1
1165	104	0	-45	-935	-890	490	422	-912	5	-31	-34	48	64	-17	0
1166	104	0	-1006	-937	69	971	-537	-434	-62	-32	-104	3	-15	-205	0
1167	104	0	-1514	-919	595	1216	-1054	-162	-112	-69	-203	0	-162	-403	0
1168	104	0	-1714	-873	841	1293	-1277	-16	-97	-17	-215	50	-114	-399	0
1169	104	0	-1974	-904	1070	1439	-1522	83	-108	-58	-176	-87	-159	-426	0
1170	104	0	-1227	-886	341	1056	-784	-272	-1	-56	-42	-64	17	-104	0
1171	104	0	-335	-909	-574	622	119	-741	102	11	58	15	296	232	0
1172	104	0	190	-896	-1086	353	638	-991	104	34	-44	-7	322	291	0
1173	104	0	549	-863	-1412	157	980	-1137	180	110	85	161	440	368	0
1174	104	0	634	-838	-1472	102	1053	-1155	126	-21	36	56	399	325	0
1175	104	0	55	-785	-840	365	447	-812	-19	-15	-40	-40	209	-65	0
1176	104	0	-875	-744	131	809	-503	-306	-48	-31	-65	7	36	-225	0
1177	104	0	-1392	-708	684	1050	-1038	-12	-147	-69	-143	-46	-13	-355	0
1178	104	0	-1603	-653	950	1128	-1276	148	-139	58	-209	-21	-106	-535	0
1179	104	0	-1829	-605	1224	1217	-1526	309	-118	-83	-118	-31	-114	-360	0
1180	104	0	-986	-523	463	754	-724	-30	-32	-64	-7	-91	83	-97	0
1181	104	0	-14	-508	-494	261	240	-501	157	-27	129	102	279	219	0
1182	104	0	360	-448	-808	44	584	-628	65	1	-1	-67	356	277	0
1183	104	0	780	-440	-1220	-170	1000	-830	112	0	98	56	300	310	0
1184	104	0	894	-413	-1307	-240	1100	-860	75	-3	129	23	347	364	0
1185	104	0	247	-428	-675	90	461	-551	48	-7	-25	-1	157	-48	0
1186	104	0	-684	-434	250	559	-467	-92	-100	-52	-128	21	-83	-310	0
1187	104	0	-1253	-417	836	835	-1044	209	-139	-89	-102	-104	-186	-364	0
1188	104	0	-1541	-409	1132	975	-1336	361	-182	-122	-209	-98	-312	-494	0
1189	104	0	-1558	-358	1200	958	-1379	421	-91	-62	-48	5	-258	-368	0
1190	104	0	-963	-349	614	656	-788	132	-106	-25	-48	-29	-93	-21	0
1191	104	0	157	-281	-438	62	297	-359	151	77	23	75	122	157	0
1192	104	0	551	-248	-799	-151	675	-523	118	27	87	71	139	386	0
1193	104	0	935	-250	-1185	-342	1060	-717	77	36	133	62	133	436	0
1194	104	0	1025	-298	-1323	-363	1174	-810	69	29	131	81	209	417	0
1195	104	0	437	-300	-737	-68	587	-518	77	-15	34	104	-44	56	0
1196	104	0	-651	-302	349	476	-500	23	-164	-67	-102	-112	-271	-275	0
1197	104	0	-1118	-296	822	707	-970	263	-104	-38	-97	-79	-320	-285	0
1198	104	0	-1413	-325	1088	869	-1250	381	-217	-17	-118	-135	-355	-440	0
1199	104	0	-1568	-333	1235	950	-1401	451	-129	-44	-176	-44	-407	-384	0
1200	104	0	-884	-283	601	583	-742	159	-36	9	-15	13	-168	69	0
1201	104	0	123	-263	-386	70	254	-324	54	21	83	67	-67	273	0
1202	104	0	598	-273	-871	-162	734	-572	114	29	81	65	29	403	0
1203	104	0	904	-234	-1138	-335	1021	-686	141	32	139	100	143	463	0
1204	104	0	1098	-265	-1363	-416	1230	-814	60	44	95	29	50	467	0
1205	104	0	378	-258	-636	-60	507	-447	44	-36	19	1	-118	36	0
1206	104	0	-608	-252	356	430	-482	52	-83	-95	-135	-32	-261	-269	0
1207	104	0	-1056	-213	843	634	-949	315	-143	-44	-71	-64	-320	-285	0
1208	104	0	-1359	-190	1169	774	-1264	489	-168	-77	-106	-100	-360	-420	0
1209	104	0	-1461	-228	1233	844	-1347	502	-85	-58	-75	-13	-389	-376	0
1210	104	0	-742	-186	556	464	-649	185	-5	1	-52	67	-104	21	0
1211	104	0	163	-170	-333	3	248	-251	56	7	98	-3	21	223	0
1212	104	0	695	-162	-857	-266	776	-509	93	89	85	40	126	417	0
1213	104	0	991	-178	-1169	-406	1080	-673	104	186	143	52	234	490	0
1214	104	0	1094	-168	-1262	-463	1178	-715	75	40	95	-23	190	434	0
1215	104	0	505	-166	-671	-169	588	-418	75	114	60	58	-7	112	0
1216	104	0	-581	-174	407	377	-494	116	-145	17	-83	34	-122	-252	0
1217	104	0	-1012	-190	822	601	-917	316	-151	-98	-98	-110	-265	-368	0
1218	104	0	-1241	-120	1121	680	-1181	500	-19	-19	-58	54	-197	-409	0
1219	104	0	-1506	-108	1398	807	-1452	645	-176	-73	-209	-42	-238	-409	0
1220	104	0	-697	-104	593	400	-645	244	36	-1	-7	27	-25	-52	0
1221	104	0	157	-97	-254	-30	205	-175	139	67	38	40	174	271	0
1222	104	0	712	-38	-750	-337	731	-394	67	48	0	-17	188	312	0
1223	104	0	989	-62	-1051	-463	1020	-556	42	98	197	31	353	455	0
1224	104	0	1195	-79	-1274	-558	1234	-676	141	48	95	-42	312	393	0
1225	104	0	514	-52	-566	-231	540	-309	98	5	54	42	172	69	0
1226	104	0	-515	-75	440	295	-477	182	-98	-73	-62	-98	29	-277	0
1227	104	0	-968	-64	904	516	-936	420	-124	-56	-128	-141	-85	-353	0
1228	104	0	-1320	-106	1214	713	-1267	554	-201	-67	-137	-42	-192	-450	0
1229	104	0	-1384	-112	1272	748	-1328	580	-60	7	-98	-36	-83	-368	0
1230	104	0	-766	-93	673	429	-719	290	-46	-36	-23	38	60	-25	0
1231	104	0	199	-62	-261	-68	230	-161	64	54	9	13	232	87	0
1232	104	0	685	-67	-752	-309	718	-409	116	-17	85	52	327	244	0
1233	104	0	1061	-56	-1117	-502	1089	-586	128	60	62	98	347	343	0
1234	104	0	1178	-42	-1220	-568	1199	-631	85	73	104	54	372	372	0
1235	104	0	460	7	-453	-233	456	-223	-100	0	-89	-69	112	-73	0
1236	104	0	-428	31	459	198	-443	245	-100	-52	-87	-58	-29	-225	0
1237	104	0	-959	1	960	479	-959	480	-141	-108	-106	-118	-62	-393	0
1238	104	0	-1264	-29	1235	646	-1249	603	-143	-9	-168	5	-192	-399	0
1239	104	0	-1368	-5	1363	686	-1365	679	-93	-124	-166	-56	-254	-401	0
1240	104	0	-692	60	752	316	-722	406	-62	9	-42	-34	5	-13	0
1241	104	0	265	73	-192	-169	228	-59	128	-23	54	15	194	221	0
1242	104	0	828	97	-731	-462	779	-317	143	-40	15	87	151	300	0
1243	104	0	1129	128	-1001	-628	1065	-436	159	62	77	102	261	527	0
1244	104	0	1311	188	-1123	-749	1217	-467	97	65	29	29	230	335	0
1245	104	0	575	133	-442	-354	508	-154	114	-58	-19	-32	95	21	0
1246	104	0	-433	139	572	147	-502	355	-159	-97	-188	-32	-157	-269	0
1247	104	0	-757	170	927	293	-842	548	-32	-48	-120	-48	-201	-329	0
1248	104	0	-1170	215	1385	477	-1277	800	-161	-118	-164	-36	-281	-452	0
1249	104	0	-1342	180	1522	581	-1432	851	-120	-159	-159	-5	-366	-339	0
1250	104	0	-516	188	704	164	-610	446	-34	-17	-25	-21	-112	-36	0
1251	104	0	368	209	-159	-288	263	25	81	7	25	27	23	275	0
1252	104	0	841	213	-628	-527	734	-207	106	29	44	31	120	366	0
1253	104	0	1114	230	-884	-672	999	-327	48	-40	149	52	174	455	0
1254	104	0	1454	250	-1204	-852	1329	-477	89	29	143	32	213	391	0
1255	104	0	647	277	-370	-462	508	-46	-1	-5	1	67	3	91	0
1256	104	0	-270	292	562	-11	-416	427	-112	-147	-97	-48	-269	-312	0
1257	104	0	-733	308	1041	212	-887	674	-87	21	-97	23	-240	-310	0
1258	104	0	-1090	273	1363	408	-1226	818	-180	-116	-153	-38	-399	-469	0
1259	104	0	-1226	267	1493	479	-1359	880	-141	-97	-95	-79	-300	-424	0
1260	104	0	-603	312	915	145	-759	613	-97	-52	-21	-5	-114	11	0
1261	104	0	472	294	-178	-383	325	58	98	69	83	64	-13	162	0
1262	104	0	818	310	-508	-564	663	-99	83	9	69	40	137	325	0
1263	104	0	1250	358	-892	-804	1071	-267	122	50	65	36	219	393	0
1264	104	0	1454	440	-1014	-947	1234	-287	73	89	174	77	128	448	0
1265	104	0	653	351	-302	-502	477	24	5	-54	-19	-7	-64	40	0
1266	104	0	-236	351	587	-57	-411	469	-56	-34	-102	-60	-135	-287	0
1267	104	0	-742	389	1131	176	-936	760	-108	-23	-124	-11	-190	-287	0
1268	104	0	-1023	364	1387	329	-1205	875	-195	-48	-83	-133	-221	-422	0
1269	104	0	-1125	395	1520	365	-1322	957	-98	-65	-126	-27	-248	-395	0
1270	104	0	-431	401	832	15	-631	616	9	-21	-21	-21	-73	40	0
1271	104	0	484	420	-64	-452	274	178	65	54	95	-27	184	226	0
1272	104	0	971	438	-533	-704	752	-47	95	62	71	-17	228	329	0
1273	104	0	1227	442	-785	-834	1006	-171	106	34	120	-9	314	413	0
1274	104	0	1437	405	-1032	-921	1234	-313	52	25	42	29	287	430	0
1275	104	0	723	345	-378	-534	550	-16	44	50	120	65	124	9	0
1276	104	0	-320	337	657	-8	-488	497	-116	-44	-166	-122	-147	-283	0
1277	104	0	-738	261	999	238	-868	630	-112	32	-65	-11	-98	-310	0
1278	104	0	-1127	300	1427	413	-1277	863	-205	-122	-95	-124	-223	-452	0
1279	104	0	-1244	306	1550	469	-1397	928	-89	-104	-98	-5	-184	-368	0
1280	104	0	-539	273	812	133	-675	542	-3	42	-60	-7	91	9	0
1281	104	0	385	217	-168	-301	276	24	102	64	83	46	234	164	0
1282	104	0	837	252	-585	-544	711	-166	58	54	95	19	261	279	0
1283	104	0	1059	252	-807	-655	933	-277	36	44	31	-3	393	322	0
1284	104	0	1394	258	-1136	-826	1265	-439	184	13	174	97	316	419	0
1285	104	0	563	203	-360	-383	461	-78	54	-21	-71	-11	104	9	0
1286	104	0	-372	188	560	92	-466	374	-133	-69	-93	-42	-52	-300	0
1287	104	0	-848	178	1026	335	-937	602	-93	-67	-60	-38	-56	-370	0
1288	104	0	-1158	141	1299	508	-1228	720	-137	-11	-120	-65	-159	-444	0
1289	104	0	-1365	126	1491	619	-1428	808	-145	-112	-155	-87	-244	-368	0
1290	104	0	-542	131	673	205	-607	402	42	48	48	56	64	13	0
1291	104	0	280	131	-149	-205	214	-9	112	-46	9	67	145	213	0
1292	104	0	747	67	-680	-407	713	-306	93	-5	67	0	172	294	0
1293	104	0	1168	65	-1103	-616	1135	-519	203	143	137	137	384	450	0
1294	104	0	1107	42	-1065	-574	1086	-511	38	-11	36	31	168	358	0
1295	104	0	523	9	-514	-266	518	-252	50	27	-52	67	-3	27	0
1296	104	0	-559	23	582	268	-570	302	-170	-131	-108	-48	-178	-267	0
1297	104	0	-945	23	968	461	-956	495	-116	-108	-112	-83	-252	-349	0
1298	104	0	-1219	-15	1204	617	-1211	594	-50	-100	-135	13	-252	-378	0
1299	104	0	-1489	-44	1445	766	-1467	700	-203	-3	-269	-104	-275	-496	0
1300	104	0	-682	-15	667	348	-674	326	-42	71	-69	3	-98	-62	0
1301	104	0	225	-7	-232	-109	228	-119	87	7	52	89	93	225	0
1302	104	0	675	-15	-690	-330	682	-352	79	9	60	38	137	318	0
1303	104	0	999	-44	-1043	-477	1021	-543	141	25	79	65	232	397	0
1304	104	0	1172	-3	-1175	-584	1173	-589	36	46	102	21	149	386	0
1305	104	0	386	-46	-432	-170	409	-239	-13	-85	0	-25	-102	7	0
1306	104	0	-523	-58	465	290	-494	203	-83	-15	-143	13	-172	-263	0
1307	104	0	-1017	-77	940	547	-978	431	-118	-85	-128	15	-246	-440	0
1308	104	0	-1317	-95	1222	706	-1269	563	-184	-50	-174	-36	-374	-459	0
1309	104	0	-1493	-79	1414	786	-1453	667	-69	-97	-114	-34	-306	-374	0
1310	104	0	-794	-108	686	451	-740	289	-1	15	-65	56	-62	-54	0
1311	104	0	153	-108	-261	-22	207	-184	141	-19	21	32	-52	221	0
1312	104	0	613	-98	-711	-257	662	-404	161	9	58	54	95	372	0
1313	104	0	894	-91	-985	-401	939	-538	79	-13	46	44	159	362	0
1314	104	0	1059	-91	-1150	-484	1104	-620	129	29	42	124	145	355	0
1315	104	0	318	-124	-442	-97	380	-283	9	-7	-73	0	-5	-56	0
1316	104	0	-608	-122	486	365	-547	182	-95	-108	-64	-13	-248	-248	0
1317	104	0	-1058	-56	1002	557	-1030	473	-102	-110	-137	0	-259	-403	0
1318	104	0	-1363	-23	1340	693	-1351	658	-120	-153	-133	-62	-304	-448	0
1319	104	0	-1553	-19	1534	786	-1543	757	-164	-106	-102	0	-329	-397	0
1320	104	0	-649	-7	642	328	-645	317	-40	67	-1	-64	-83	25	0
1321	104	0	124	-42	-166	-41	145	-104	85	-9	13	42	159	159	0
1322	104	0	656	-87	-743	-284	699	-415	69	23	110	-1	151	254	0
1323	104	0	912	-85	-997	-413	954	-541	143	62	91	75	345	461	0
1324	104	0	1120	-100	-1220	-510	1170	-660	126	-38	114	-36	203	277	0
1325	104	0	316	-106	-422	-105	369	-264	32	-54	-44	71	87	-13	0
1326	104	0	-625	-133	492	379	-558	179	-192	-75	-147	-116	-56	-323	0
1327	104	0	-1043	-141	902	592	-972	380	-164	-64	-116	-56	-174	-382	0
1328	104	0	-1412	-124	1288	768	-1350	582	-159	-102	-155	-44	-277	-397	0
1329	104	0	-1481	-102	1379	791	-1430	638	-149	-131	-184	-116	-232	-419	0
1330	104	0	-767	-85	682	426	-724	298	42	-29	-1	65	75	65	0
1331	104	0	208	-69	-277	-69	242	-173	87	17	-27	3	157	180	0
1332	104	0	660	-81	-741	-289	700	-411	126	56	81	71	265	355	0
1333	104	0	960	-58	-1018	-451	989	-538	89	17	75	81	232	407	0
1334	104	0	1119	-21	-1140	-549	1129	-580	89	-9	112	-7	289	322	0
1335	104	0	421	-7	-428	-207	424	-217	69	-46	-38	-27	124	-106	0
1336	104	0	-566	-29	537	297	-551	254	-129	-104	-135	-60	-64	-339	0
1337	104	0	-989	-58	931	523	-960	436	-102	-9	-135	-67	-77	-405	0
1338	104	0	-1266	-13	1253	639	-1259	620	-97	-73	-186	-89	-153	-531	0
1339	104	0	-1419	3	1422	708	-1420	712	-190	-73	-118	-64	-195	-382	0
1340	104	0	-699	34	733	332	-716	383	-71	-36	-9	-48	-27	-34	0
1341	104	0	277	-19	-296	-129	286	-157	89	97	93	1	139	281	0
1342	104	0	703	-38	-741	-332	722	-389	161	-17	122	25	271	296	0
1343	104	0	997	-11	-1008	-493	1002	-509	143	-1	83	25	312	424	0
1344	104	0	1222	-7	-1229	-607	1225	-618	106	-31	149	34	277	420	0
1345	104	0	430	-64	-494	-183	462	-279	-62	15	15	58	-9	-11	0
1346	104	0	-573	-98	475	335	-524	188	-129	-114	-128	-54	-139	-285	0
1347	104	0	-967	-81	886	524	-926	402	-79	-67	-67	-48	-197	-277	0
1348	104	0	-1305	-64	1241	684	-1273	588	-159	-114	-207	-77	-254	-494	0
1349	104	0	-1458	-60	1398	759	-1428	669	-75	-83	-97	15	-285	-325	0
1350	104	0	-655	-64	591	359	-623	263	-17	11	-48	21	-19	-56	0
1351	104	0	258	-54	-312	-102	285	-183	110	50	64	122	71	275	0
1352	104	0	749	1	-748	-375	748	-373	133	-11	159	25	155	386	0
1353	104	0	1083	3	-1080	-543	1081	-538	110	95	83	106	225	407	0
1354	104	0	1198	0	-1198	-599	1198	-599	91	46	116	73	248	417	0
1355	104	0	503	-9	-512	-247	507	-260	40	11	9	42	-31	5	0
1356	104	0	-459	-58	401	258	-430	171	-104	-56	-106	-50	-114	-201	0
1357	104	0	-922	-42	880	482	-901	419	-91	-58	-54	-17	-178	-263	0
1358	104	0	-1221	7	1228	607	-1224	617	-122	-133	-110	-108	-306	-452	0
1359	104	0	-1341	38	1379	651	-1360	708	-112	-64	-236	-93	-327	-389	0
1360	104	0	-663	0	663	331	-663	331	11	-79	23	-7	-85	23	0
1361	104	0	260	-15	-275	-122	267	-145	77	-87	44	-3	0	217	0
1362	104	0	821	-40	-861	-390	841	-450	164	143	95	135	174	453	0
1363	104	0	1088	-15	-1103	-536	1095	-559	128	69	75	77	195	475	0
1364	104	0	1244	11	-1233	-627	1238	-611	75	34	141	19	168	382	0
1365	104	0	454	-23	-477	-215	465	-250	77	-54	-7	27	-62	11	0
1366	104	0	-481	13	494	234	-487	253	-129	-116	-85	-56	-226	-258	0
1367	104	0	-948	-23	925	485	-936	451	-98	-106	-153	19	-240	-333	0
1368	104	0	-1194	-19	1175	606	-1184	578	-186	-58	-149	-93	-271	-459	0
1369	104	0	-1348	-60	1288	704	-1318	614	-153	-25	-118	-52	-248	-304	0
1370	104	0	-618	-40	578	329	-598	269	32	-29	-27	11	17	3	0
1371	104	0	273	-52	-325	-110	299	-188	34	58	13	46	124	182	0
1372	104	0	758	-23	-781	-367	769	-402	128	3	131	-15	162	353	0
1373	104	0	1079	34	-1045	-556	1062	-505	149	25	64	34	240	405	0
1374	104	0	1320	71	-1249	-695	1284	-589	93	17	83	58	275	351	0
1375	104	0	495	71	-424	-283	459	-176	-27	11	-65	5	9	-40	0
1376	104	0	-426	0	426	213	-426	213	-120	-42	-65	-13	-122	-261	0
1377	104	0	-984	40	1024	472	-1004	532	-203	-102	-122	-75	-149	-422	0
1378	104	0	-1237	-50	1187	643	-1212	568	-139	-69	-223	-50	-285	-498	0
1379	104	0	-1470	-50	1420	760	-1445	685	-141	-44	-147	-1	-225	-389	0
1380	104	0	-600	-17	583	308	-591	283	-15	-17	-64	40	64	-56	0
1381	104	0	314	0	-314	-157	314	-157	69	71	40	97	137	199	0
1382	104	0	745	-23	-768	-361	756	-395	60	97	91	13	223	370	0
1383	104	0	999	-44	-1043	-477	1021	-543	170	-102	118	44	285	384	0
1384	104	0	1217	-34	-1251	-591	1234	-642	100	-21	164	38	281	391	0
1385	104	0	467	-29	-496	-219	481	-262	9	5	11	44	85	-29	0
1386	104	0	-509	-1	508	255	-508	253	-64	-95	-104	5	-91	-296	0
1387	104	0	-852	50	902	401	-877	476	-83	-67	-161	-62	-166	-419	0
1388	104	0	-1228	25	1253	601	-1240	639	-77	-89	-81	-17	-155	-395	0
1389	104	0	-1417	-13	1404	715	-1410	695	-166	-157	-164	-126	-182	-422	0
1390	104	0	-591	0	591	295	-591	295	7	5	-36	42	54	-44	0
1391	104	0	236	17	-219	-126	227	-101	87	-13	58	-23	225	195	0
1392	104	0	793	27	-766	-410	779	-369	73	91	44	34	215	349	0
1393	104	0	1102	1	-1101	-551	1101	-550	161	58	100	87	310	399	0
1394	104	0	1209	-3	-1212	-603	1210	-607	62	75	122	0	308	368	0
1395	104	0	459	11	-448	-235	453	-218	32	-56	19	15	87	-81	0
1396	104	0	-395	29	424	183	-409	226	-89	-40	-56	-9	-58	-254	0
1397	104	0	-939	11	950	464	-944	480	-159	-75	-83	-75	-207	-333	0
1398	104	0	-1210	19	1229	595	-1219	624	-197	-1	-151	-44	-228	-389	0
1399	104	0	-1354	0	1354	677	-1354	677	-83	-21	-161	-29	-190	-329	0
1400	104	0	-610	-1	609	305	-609	304	1	13	0	-50	-17	-34	0
1401	104	0	387	38	-349	-212	368	-155	114	11	58	110	102	238	0
1402	104	0	808	17	-791	-412	799	-387	137	34	131	-34	271	364	0
1403	104	0	1089	-1	-1090	-544	1089	-545	122	-15	100	-29	256	413	0
1404	104	0	1259	-3	-1262	-628	1260	-632	83	58	143	67	230	457	0
1405	104	0	500	17	-483	-258	491	-233	-5	-69	25	1	11	13	0
1406	104	0	-371	-1	370	186	-370	184	-83	-32	-58	-77	-147	-252	0
1407	104	0	-936	-36	900	486	-918	432	-157	-21	-85	-60	-207	-314	0
1408	104	0	-1167	-9	1158	588	-1162	574	-166	-44	-161	-54	-269	-401	0
1409	104	0	-1351	-7	1344	679	-1347	668	-168	-50	-192	17	-312	-368	0
1410	104	0	-569	-15	554	292	-561	269	40	-11	-77	-3	-71	29	0
1411	104	0	271	-23	-294	-124	282	-158	42	31	52	23	58	213	0
1412	104	0	749	-25	-774	-362	761	-399	110	58	25	29	89	325	0
1413	104	0	1131	-7	-1138	-562	1134	-572	81	110	126	106	285	442	0
1414	104	0	1194	21	-1173	-607	1183	-576	23	-1	112	50	168	399	0
1415	104	0	589	15	-574	-302	581	-279	93	-17	-1	31	34	-11	0
1416	104	0	-480	32	512	224	-496	272	-62	-118	-79	0	-217	-176	0
1417	104	0	-948	-21	927	484	-937	453	-137	-64	-166	-50	-298	-395	0
1418	104	0	-1219	-11	1208	615	-1213	598	-124	-58	-157	-27	-248	-389	0
1419	104	0	-1388	1	1389	693	-1388	695	-159	-118	-145	-79	-327	-378	0
1420	104	0	-593	23	616	285	-604	319	-3	54	-23	77	-69	48	0
1421	104	0	272	-7	-279	-132	275	-143	77	48	170	-19	95	267	0
1422	104	0	828	-15	-843	-406	835	-429	137	38	44	36	151	327	0
1423	104	0	1104	-1	-1105	-551	1104	-553	133	149	178	164	285	537	0
1424	104	0	690	46	-644	-368	667	-299	-287	-203	-151	-240	-87	83	0
1425	104	0	-655	-946	-291	800	-182	-618	-176	-85	-161	-27	-161	-225	0
1426	104	0	-2228	-2007	221	2117	-1224	-893	-118	-126	-265	-164	-335	-533	0
1427	104	0	-2913	-2832	81	2872	-1497	-1375	-199	-114	-106	-79	-306	-525	0
1428	104	0	-3201	-3334	-133	3267	-1534	-1733	-182	-116	-211	-114	-275	-452	0
1429	104	0	-3081	-3676	-595	3378	-1243	-2135	-104	-104	-126	-9	-161	-265	0
1430	104	0	-1742	-3881	-2139	2811	198	-3010	83	23	126	52	289	440	0
1431	104	0	-371	-4066	-3695	2218	1662	-3880	217	145	267	102	488	812	0
1432	104	0	-128	-4172	-4044	2150	1958	-4108	230	42	258	58	389	669	0
1433	104	0	-344	-4322	-3978	2333	1817	-4150	174	91	197	67	409	655	0
1434	104	0	-764	-4463	-3699	2613	1467	-4081	77	15	69	-3	314	366	0
1435	104	0	-2365	-4621	-2256	3493	-54	-3438	-186	-21	-106	-9	-135	-320	0
1436	104	0	-3950	-4764	-814	4357	-1568	-2789	-213	-172	-228	-91	-323	-628	1
1437	104	0	-4262	-4840	-578	4551	-1842	-2709	-211	-87	-129	-67	-372	-651	0
1438	104	0	-4340	-4896	-556	4618	-1892	-2726	-199	-42	-128	-62	-306	-564	0
1439	104	0	-3971	-4902	-931	4436	-1520	-2916	-141	85	-162	-52	-197	-289	0
1440	104	0	-2477	-4886	-2409	3681	-34	-3647	116	112	161	85	244	419	0
1441	105	0	-1020	-4888	-3868	2954	1424	-4378	211	137	265	25	403	692	0
1442	105	0	-697	-4902	-4205	2799	1754	-4553	300	77	265	83	485	686	0
1443	105	0	-836	-4898	-4062	2867	1613	-4480	108	120	194	62	382	614	0
1444	105	0	-1069	-4888	-3819	2978	1375	-4353	126	98	97	23	323	413	0
1445	105	0	-2667	-4921	-2254	3794	-206	-3587	-118	-120	-71	-65	-124	-335	0
1446	105	0	-4004	-4855	-851	4429	-1576	-2853	-271	-60	-225	-97	-232	-599	0
1447	105	0	-4351	-4758	-407	4554	-1972	-2582	-246	-172	-254	-159	-358	-659	0
1448	105	0	-4246	-4694	-448	4470	-1899	-2571	-190	-73	-289	-100	-292	-527	0
1449	105	0	-3915	-4663	-748	4289	-1583	-2705	-190	-95	-230	-65	-217	-380	0
1450	105	0	-2438	-4568	-2130	3503	-154	-3349	85	40	62	52	294	329	0
1451	105	0	-1055	-4527	-3472	2791	1208	-3999	141	81	93	23	436	580	0
1452	105	0	-615	-4452	-3837	2533	1611	-4144	194	27	120	48	461	636	0
1453	105	0	-604	-4454	-3850	2529	1623	-4152	129	1	81	21	479	529	0
1454	105	0	-640	-4448	-3808	2544	1584	-4128	104	29	9	100	444	512	0
1455	105	0	-1471	-4489	-3018	2980	773	-3753	11	-7	-42	3	124	81	0
1456	105	0	-2580	-4421	-1841	3500	-369	-3131	-108	-89	-147	-65	-21	-256	0
1457	105	0	-2884	-4240	-1356	3562	-764	-2798	-89	-97	-201	0	-157	-422	0
1458	105	0	-3137	-4027	-890	3582	-1123	-2458	-149	-95	-194	-36	-174	-477	0
1459	105	0	-3164	-3835	-671	3499	-1246	-2253	-192	-197	-335	-64	-298	-473	0
1460	105	0	-2107	-3565	-1458	2836	-324	-2511	-17	11	-21	-13	112	93	0
1461	105	0	-1157	-3486	-2329	2321	586	-2907	98	-3	-29	40	157	256	0
1462	105	0	-607	-3482	-2875	2044	1134	-3178	100	-1	67	64	178	403	0
1463	105	0	-382	-3484	-3102	1933	1360	-3293	114	42	42	129	258	469	0
1464	105	0	-267	-3493	-3226	1880	1479	-3359	44	-1	98	58	234	380	0
1465	105	0	-1058	-3556	-2498	2307	720	-3027	83	-32	48	23	-67	19	0
1466	105	0	-1996	-3443	-1447	2719	-274	-2445	-1	-83	58	32	-182	-244	0
1467	105	0	-2370	-3202	-832	2786	-769	-2017	-155	-29	-91	23	-403	-325	0
1468	105	0	-2507	-2995	-488	2751	-1009	-1741	-102	-77	-48	-5	-450	-368	0
1469	105	0	-2536	-2766	-230	2651	-1153	-1498	-40	1	-93	65	-457	-318	0
1470	105	0	-1623	-2494	-871	2058	-376	-1682	48	17	87	34	-188	141	0
1471	105	0	-523	-2298	-1775	1410	626	-2036	147	36	213	91	-69	333	0
1472	105	0	-220	-2262	-2042	1241	911	-2152	131	15	279	151	-60	473	0
1473	105	0	74	-2201	-2275	1063	1174	-2238	58	11	199	46	60	448	0
1474	105	0	268	-2124	-2392	928	1330	-2258	192	65	192	137	36	492	0
1475	105	0	-588	-2064	-1476	1326	444	-1770	32	-27	79	1	-279	32	0
1476	105	0	-1451	-1893	-442	1672	-504	-1167	-97	7	11	-50	-368	-137	0
1477	105	0	-1906	-1751	155	1828	-1030	-798	-36	-174	-1	-114	-450	-294	0
1478	105	0	-2096	-1641	455	1868	-1275	-593	-69	-9	-54	-40	-426	-386	0
1479	105	0	-2352	-1567	785	1959	-1568	-391	-205	-129	-79	-56	-496	-399	0
1480	105	0	-1452	-1445	7	1448	-729	-719	54	17	64	67	-186	151	0
1481	105	0	-473	-1433	-960	953	243	-1196	112	114	155	3	21	327	0
1482	105	0	39	-1350	-1389	655	714	-1369	182	120	205	34	46	452	0
1483	105	0	324	-1325	-1649	500	986	-1487	118	71	248	77	116	568	0
1484	105	0	482	-1231	-1713	374	1097	-1472	110	104	149	-29	178	452	0
1485	105	0	-253	-1224	-971	738	359	-1097	58	17	38	52	54	77	0
1486	105	0	-1174	-1179	-5	1176	-584	-592	-38	-5	-128	-87	-139	-186	0
1487	105	0	-1601	-1146	455	1373	-1028	-345	-69	-65	-62	-52	-176	-261	0
1488	105	0	-1987	-1146	841	1566	-1414	-152	-188	-46	-137	-145	-155	-380	0
1489	105	0	-2069	-1080	989	1574	-1529	-45	-100	-1	-118	1	-195	-368	0
1490	105	0	-1274	-1049	225	1161	-749	-412	19	-1	161	0	162	116	0
1491	105	0	-343	-981	-638	662	147	-809	15	27	98	23	275	203	0
1492	105	0	119	-973	-1092	427	605	-1032	153	50	100	42	452	308	0
1493	105	0	421	-954	-1375	266	898	-1164	73	62	71	38	469	358	0
1494	105	0	572	-898	-1470	163	1021	-1184	67	34	52	5	486	306	0
1495	105	0	-210	-900	-690	555	240	-795	-15	-85	-65	-83	289	-98	0
1496	105	0	-1019	-890	129	954	-574	-380	-46	-44	-112	-7	166	-349	0
1497	105	0	-1545	-857	688	1201	-1116	-84	-114	-50	-141	-44	141	-384	0
1498	105	0	-1751	-853	898	1302	-1324	22	-97	-69	-164	-81	3	-504	0
1499	105	0	-1853	-785	1068	1319	-1460	141	-77	19	-213	-9	122	-413	0
1500	105	0	-1151	-750	401	950	-776	-174	-27	-52	-48	-38	230	-25	0
1501	105	0	-158	-741	-583	449	212	-662	102	93	62	32	380	170	0
1502	105	0	295	-725	-1020	215	657	-872	50	7	-11	89	351	271	0
1503	105	0	640	-723	-1363	41	1001	-1043	114	29	131	40	430	434	0
1504	105	0	851	-743	-1594	-54	1222	-1168	83	23	65	81	516	358	0
1505	105	0	60	-756	-816	348	438	-786	-23	9	-110	17	236	-54	0
1506	105	0	-771	-748	23	759	-397	-362	-122	-73	-180	-48	3	-277	0
1507	105	0	-1272	-772	500	1022	-886	-136	-153	-69	-98	7	-40	-372	0
1508	105	0	-1595	-785	810	1190	-1202	12	-164	-139	-133	-164	-203	-539	0
1509	105	0	-1689	-776	913	1232	-1301	68	-87	-85	-147	-5	-166	-448	0
1510	105	0	-964	-774	190	869	-577	-292	-11	-5	-124	0	93	-60	0
1511	105	0	-80	-795	-715	437	317	-755	81	40	13	79	139	166	0
1512	105	0	380	-770	-1150	195	765	-960	77	62	31	83	215	273	0
1513	105	0	723	-735	-1458	6	1090	-1096	149	-23	91	13	248	320	0
1514	105	0	852	-762	-1614	-45	1233	-1188	114	36	98	83	209	436	0
1515	105	0	114	-772	-886	329	500	-829	-21	9	-34	-3	25	-85	0
1516	105	0	-791	-735	56	763	-423	-339	-15	-133	-104	-46	-128	-221	0
1517	105	0	-1242	-744	498	993	-870	-123	-116	-19	-155	-7	-250	-254	0
1518	105	0	-1560	-682	878	1121	-1219	98	-153	-65	-151	-54	-296	-434	0
1519	105	0	-1706	-680	1026	1193	-1366	173	-164	-77	-162	-128	-279	-405	0
1520	105	0	-917	-640	277	778	-597	-181	-19	65	-83	-42	-65	27	0
1521	105	0	-79	-680	-601	379	261	-640	128	-17	85	-7	31	155	0
1522	105	0	421	-667	-1088	123	754	-877	131	27	32	60	97	380	0
1523	105	0	807	-628	-1435	-89	1121	-1031	120	46	73	32	162	450	0
1524	105	0	927	-630	-1557	-148	1242	-1093	38	56	81	-19	137	457	0
1525	105	0	210	-628	-838	209	524	-733	44	-106	-31	-52	-69	-7	0
1526	105	0	-648	-649	-1	648	-323	-325	-81	3	-3	-1	-58	-145	0
1527	105	0	-1171	-642	529	906	-850	-56	-147	-77	-178	-69	-258	-320	0
1528	105	0	-1373	-630	743	1001	-1058	56	-174	0	-67	-46	-306	-366	0
1529	105	0	-1627	-607	1020	1117	-1323	206	-161	-52	-213	-9	-339	-355	0
1530	105	0	-796	-589	207	692	-501	-191	-46	-52	-23	-44	-112	21	0
1531	105	0	126	-587	-713	230	419	-650	118	133	85	46	122	294	0
1532	105	0	508	-599	-1107	45	807	-853	149	-9	67	67	145	335	0
1533	105	0	894	-611	-1505	-141	1199	-1058	120	31	67	100	238	506	0
1534	105	0	1005	-620	-1625	-192	1315	-1122	139	-31	155	31	174	477	0
1535	105	0	218	-620	-838	201	528	-729	11	-52	-13	65	-23	25	0
1536	105	0	-587	-614	-27	600	-280	-320	-60	-1	-81	40	-159	-164	0
1537	105	0	-1155	-564	591	859	-873	13	-143	-42	-207	-42	-281	-310	0
1538	105	0	-1413	-533	880	973	-1146	173	-131	-122	-145	-52	-327	-453	0
1539	105	0	-1594	-533	1061	1063	-1327	264	-122	-110	-162	-65	-292	-320	0
1540	105	0	-788	-525	263	656	-525	-131	-40	-5	-21	-83	-62	-15	0
1541	105	0	137	-545	-682	204	409	-613	188	48	52	83	116	320	0
1542	105	0	520	-517	-1037	-1	778	-777	42	-46	102	-44	71	347	0
1543	105	0	943	-471	-1414	-236	1178	-942	97	62	120	44	192	442	0
1544	105	0	1094	-446	-1540	-324	1317	-993	108	-5	145	-31	236	339	0
1545	105	0	340	-517	-857	88	598	-687	13	-54	-42	7	-56	31	0
1546	105	0	-544	-469	75	506	-309	-197	23	-50	-75	-71	-112	-209	0
1547	105	0	-971	-461	510	716	-740	24	-79	-95	-102	-79	-291	-323	0
1548	105	0	-1359	-516	843	937	-1101	163	-147	-141	-164	-56	-279	-498	0
1549	105	0	-1483	-525	958	1004	-1220	216	-112	-32	-116	-73	-329	-374	0
1550	105	0	-750	-514	236	632	-493	-139	1	-23	-23	19	-62	-27	0
1551	105	0	132	-494	-626	181	379	-560	108	34	89	-15	44	250	0
1552	105	0	634	-475	-1109	-79	871	-792	77	81	46	65	153	256	0
1553	105	0	834	-450	-1284	-192	1059	-867	56	44	120	-13	242	368	0
1554	105	0	1146	-345	-1491	-400	1318	-918	114	-9	145	32	234	327	0
1555	105	0	402	-263	-665	-69	533	-464	-32	-34	15	5	-31	-44	0
1556	105	0	-502	-149	353	325	-427	102	-145	-77	-69	-48	-118	-232	0
1557	105	0	-813	17	830	398	-821	423	-29	-112	-64	-29	-197	-411	0
1558	105	0	-1088	93	1181	497	-1134	637	-141	-48	-79	-89	-228	-411	0
1559	105	0	-1312	133	1445	589	-1378	789	-83	-116	-174	-73	-240	-399	0
1560	105	0	-483	131	614	176	-548	372	-9	-11	7	-17	-29	-31	0
1561	105	0	484	213	-271	-348	377	-29	102	73	106	52	147	207	0
1562	105	0	899	302	-597	-600	748	-147	135	-25	83	81	122	329	0
1563	105	0	1357	401	-956	-879	1156	-277	102	143	116	95	294	446	0
1564	105	0	1491	475	-1016	-983	1253	-270	87	29	89	13	287	399	0
1565	105	0	737	448	-289	-592	513	79	23	-21	23	67	56	9	0
1566	105	0	-267	287	554	-10	-410	420	-118	-71	-137	-67	-52	-256	0
1567	105	0	-875	87	962	394	-918	524	-124	-139	-81	-5	-170	-335	0
1568	105	0	-1262	-54	1208	658	-1235	577	-178	-73	-246	-85	-242	-496	0
1569	105	0	-1411	-149	1262	780	-1336	556	-192	-65	-85	-87	-230	-391	0
1570	105	0	-788	-300	488	544	-638	94	-58	19	-23	-64	-17	48	0
1571	105	0	22	-453	-475	215	248	-464	64	5	52	54	79	201	0
1572	105	0	421	-599	-1020	89	720	-809	124	36	83	-11	209	306	0
1573	105	0	625	-686	-1311	30	968	-998	153	97	133	60	279	529	0
1574	105	0	737	-795	-1532	29	1134	-1163	50	60	-19	71	143	279	0
1575	105	0	-5	-841	-836	423	415	-838	-9	85	5	44	52	-23	0
1576	105	0	-943	-845	98	894	-520	-373	-129	-77	-124	-62	-194	-256	0
1577	105	0	-1307	-735	572	1021	-939	-81	-60	-65	-50	27	-219	-341	1
1578	105	0	-1662	-731	931	1196	-1296	100	-120	-11	-180	-46	-265	-386	0
1579	105	0	-1828	-758	1070	1293	-1449	156	-188	-25	-192	-19	-325	-368	0
1580	105	0	-1019	-758	261	888	-640	-248	15	7	-44	54	-60	65	0
1581	105	0	-163	-706	-543	434	190	-624	73	52	36	32	17	246	0
1582	105	0	331	-675	-1006	172	668	-840	153	-21	133	27	120	372	0
1583	105	0	673	-688	-1361	7	1017	-1024	149	81	133	21	197	415	0
1584	105	0	776	-667	-1443	-54	1109	-1055	85	-65	180	-7	137	411	0
1585	114	0	7	-640	-647	316	327	-643	-58	-112	3	-56	-162	-73	0
1586	114	0	-864	-626	238	745	-551	-194	-131	5	-98	-34	-141	-217	0
1587	114	0	-1330	-622	708	976	-1019	43	-124	-75	-147	9	-291	-417	0
1588	114	0	-1629	-564	1065	1096	-1347	250	-95	-77	-197	-19	-347	-450	0
1589	114	0	-1720	-500	1220	1110	-1470	360	-87	-75	-145	-32	-370	-374	0
1590	114	0	-843	-483	360	663	-601	-61	19	-5	-60	40	-32	-44	0
1591	114	0	-21	-436	-415	228	197	-425	64	3	15	27	1	232	0
1592	114	0	472	-391	-863	-40	667	-627	155	36	110	44	77	291	0
1593	114	0	787	-378	-1165	-204	976	-771	98	21	120	65	145	372	0
1594	114	0	957	-358	-1315	-299	1136	-836	60	100	73	19	194	300	0
1595	114	0	95	-366	-461	135	278	-413	13	-71	27	17	-29	-98	0
1596	114	0	-684	-302	382	493	-533	40	-81	-69	-81	-34	-141	-296	0
1597	114	0	-1157	-339	818	748	-987	239	-91	-42	-147	27	-228	-366	0
1598	114	0	-1495	-279	1216	887	-1355	468	-240	-97	-186	-126	-267	-494	0
1599	114	0	-1576	-230	1346	903	-1461	558	-91	-79	-186	-62	-203	-473	0
1600	114	0	-715	-217	498	466	-606	140	23	52	-27	52	7	15	0
1601	114	0	91	-238	-329	73	210	-283	100	-75	13	75	50	147	0
1602	114	0	564	-194	-758	-185	661	-476	91	40	126	60	225	345	0
1603	114	0	964	-190	-1154	-387	1059	-672	106	69	164	34	353	453	0
1604	114	0	1052	-199	-1251	-426	1151	-725	56	1	52	17	308	291	0
1605	114	0	239	-234	-473	-2	356	-353	-25	21	-118	-27	110	-83	0
1606	114	0	-525	-219	306	372	-415	43	-93	-1	-97	-21	-1	-304	0
1607	114	0	-1012	-155	857	583	-934	351	-110	-95	-50	-5	-93	-366	0
1608	114	0	-1363	-172	1191	767	-1277	509	-162	-75	-199	-126	-168	-521	0
1609	114	0	-1487	-162	1325	824	-1406	581	-122	-122	-141	-21	-192	-335	0
1610	114	0	-637	-174	463	405	-550	144	-19	56	-42	54	176	-50	0
1611	114	0	161	-153	-314	-4	237	-233	60	71	89	7	207	149	0
1612	114	0	636	-143	-779	-246	707	-461	141	60	85	54	314	308	0
1613	114	0	959	-133	-1092	-413	1025	-612	106	104	106	40	360	370	0
1614	114	0	1150	-143	-1293	-503	1221	-718	69	27	122	34	302	318	0
1615	114	0	254	-178	-432	-38	343	-305	1	-29	13	-32	83	-65	0
1616	114	0	-563	-170	393	366	-478	111	-102	-34	-21	-54	-38	-246	0
1617	114	0	-1054	-133	921	593	-987	394	-40	-95	-98	50	-192	-325	0
1618	114	0	-1347	-133	1214	740	-1280	540	-147	-46	-139	-21	-250	-442	0
1619	114	0	-1475	-114	1361	794	-1418	623	-126	-64	-129	38	-252	-306	0
1620	114	0	-664	-71	593	367	-628	261	-29	48	-27	-23	-50	67	0
1621	114	0	264	-50	-314	-107	289	-182	102	17	104	23	71	261	0
1622	114	0	714	-77	-791	-318	752	-434	102	48	112	79	143	366	0
1623	114	0	1087	-104	-1191	-491	1139	-647	129	143	114	67	182	459	0
1624	114	0	1185	-91	-1276	-547	1230	-683	129	120	81	129	215	442	0
1625	114	0	314	-85	-399	-114	356	-242	-108	-7	-29	-40	-102	19	0
1626	114	0	-400	-32	368	216	-384	168	-11	52	-56	23	-199	-190	0
1627	114	0	-1101	-13	1088	557	-1094	537	-192	-75	-114	-17	-296	-308	0
1628	114	0	-1188	-15	1173	601	-1180	579	-133	-21	-120	-110	-395	-453	0
1629	114	0	-1402	-31	1371	716	-1386	670	-75	-64	-89	44	-368	-281	0
1630	114	0	-620	-25	595	322	-607	285	-36	-21	-87	-31	-252	15	0
1631	114	0	330	-3	-333	-163	331	-168	67	81	91	36	-19	300	0
1632	114	0	732	-11	-743	-360	737	-377	186	83	124	77	-25	446	0
1633	114	0	1040	-23	-1063	-508	1051	-543	114	52	126	48	52	475	0
1634	114	0	1195	-38	-1233	-578	1214	-635	164	58	172	79	128	465	0
1635	114	0	338	-11	-349	-163	343	-180	-38	-73	-69	-104	-246	-17	0
1636	114	0	-427	13	440	207	-433	226	-25	-62	17	-42	-162	-194	0
1637	114	0	-1003	7	1010	498	-1006	508	-133	-62	-161	-58	-388	-337	0
1638	114	0	-1207	40	1247	583	-1227	643	-178	-79	-106	-44	-360	-422	0
1639	114	0	-1341	44	1385	648	-1363	714	-118	-44	-46	-34	-312	-267	0
1640	114	0	-609	21	630	294	-619	325	-56	-21	-48	-25	-199	42	0
1641	114	0	370	21	-349	-195	359	-164	131	100	128	75	129	287	0
1642	114	0	750	58	-692	-404	721	-317	100	40	56	25	126	419	0
1643	114	0	1213	65	-1148	-639	1180	-541	195	153	155	60	323	510	0
1644	114	0	1246	77	-1169	-661	1207	-546	95	56	100	31	281	382	0
1645	114	0	505	85	-420	-295	462	-167	-7	23	34	-11	-1	1	0
1646	114	0	-453	97	550	178	-501	323	-13	-40	-87	-81	-114	-153	0
1647	114	0	-865	116	981	374	-923	548	-223	-60	-139	-120	-197	-389	0
1648	114	0	-1135	135	1270	500	-1202	702	-15	-85	-108	9	-176	-356	0
1649	114	0	-1296	155	1451	570	-1373	803	-168	-60	-153	-95	-195	-434	0
1650	114	0	-400	201	601	99	-500	401	77	19	15	52	139	58	0
1651	114	0	424	194	-230	-309	327	-18	79	65	27	64	291	246	0
1652	114	0	928	182	-746	-555	837	-282	137	-7	81	29	349	364	0
1653	114	0	1184	174	-1010	-679	1097	-418	118	27	205	13	420	490	0
1654	114	0	1357	209	-1148	-783	1252	-469	126	27	69	56	419	337	0
1655	114	0	535	190	-345	-362	440	-77	75	-32	-36	77	190	31	0
1656	114	0	-359	205	564	77	-461	384	-83	-46	-157	5	-5	-254	0
1657	114	0	-805	242	1047	281	-926	644	-172	-116	-205	-54	-91	-407	0
1658	114	0	-1084	275	1359	404	-1221	817	-97	-81	-172	-71	-98	-453	0
1659	114	0	-1236	304	1540	466	-1388	922	-137	-81	-186	-81	-139	-422	0
1660	114	0	-332	327	659	2	-495	493	-13	17	-85	-1	114	-11	0
1661	114	0	434	283	-151	-358	292	66	79	-25	32	-31	263	131	0
1662	114	0	901	294	-607	-597	754	-156	129	65	79	65	289	353	0
1663	114	0	1243	320	-923	-781	1083	-301	129	15	11	71	283	395	0
1664	114	0	1377	312	-1065	-844	1221	-376	141	-44	155	-40	291	347	0
1665	114	0	569	310	-259	-439	414	25	34	-23	-64	64	56	-77	0
1666	114	0	-271	347	618	-38	-444	482	-108	-83	-151	-95	-104	-306	0
1667	114	0	-733	366	1099	183	-916	732	-108	-71	-129	-65	-246	-395	0
1668	114	0	-1126	360	1486	383	-1306	923	-153	-54	-219	-48	-267	-527	0
1669	114	0	-1123	382	1505	370	-1314	943	-85	36	-203	-13	-217	-415	0
1670	114	0	-349	436	785	-43	-567	610	-36	3	0	-81	-13	11	0
1671	114	0	513	432	-81	-472	297	175	50	38	56	21	-50	219	0
1672	114	0	1014	446	-568	-730	791	-61	122	19	104	46	93	322	0
1673	114	0	1267	488	-779	-877	1023	-145	48	81	143	48	182	395	0
1674	114	0	1425	471	-954	-948	1189	-241	15	-7	87	7	166	302	0
1675	114	0	608	463	-145	-535	376	159	-19	-27	42	-31	-67	-21	0
1676	114	0	-279	452	731	-86	-505	591	-129	-44	-141	-46	-256	-273	0
1677	114	0	-746	452	1198	147	-972	825	-124	-112	-62	-11	-325	-382	0
1678	114	0	-1077	407	1484	335	-1280	945	-122	-62	-141	-85	-364	-380	0
1679	114	0	-1230	384	1614	423	-1422	999	-139	-21	-159	-36	-360	-292	0
1680	114	0	-278	461	739	-91	-508	600	-15	73	1	-29	-60	73	0
1681	114	0	597	471	-126	-534	361	172	131	42	147	31	25	281	0
1682	114	0	965	455	-510	-710	737	-27	112	-15	60	11	-13	358	0
1683	114	0	1297	461	-836	-879	1066	-187	122	116	104	97	166	422	0
1684	114	0	1450	457	-993	-953	1221	-268	104	79	133	122	194	389	0
1685	114	0	581	440	-141	-510	361	149	-3	-65	64	-46	-77	-44	0
1686	114	0	-296	417	713	-60	-504	565	-133	-27	-79	-31	-203	-230	0
1687	114	0	-813	432	1245	190	-1029	838	-124	-52	-104	-50	-318	-360	0
1688	114	0	-1106	430	1536	338	-1321	983	-188	-5	-108	-145	-273	-422	0
1689	114	0	-1144	382	1526	381	-1335	954	-124	-25	-46	-34	-273	-360	0
1690	114	0	-373	389	762	-8	-567	575	-23	27	-9	-32	-69	56	0
1691	114	0	497	364	-133	-430	315	115	137	69	110	42	93	256	0
1692	114	0	967	397	-570	-682	768	-86	112	19	95	32	205	395	0
1693	114	0	1296	391	-905	-843	1100	-257	40	95	108	29	252	463	0
1694	114	0	1357	343	-1014	-850	1185	-335	104	64	110	27	279	424	0
1695	114	0	518	323	-195	-420	356	64	13	-23	-64	27	58	9	0
1696	114	0	-289	329	618	-20	-453	473	-100	-52	-40	0	-64	-242	0
1697	114	0	-840	308	1148	266	-994	728	-166	-62	-166	-60	-143	-388	0
1698	114	0	-1051	316	1367	367	-1209	841	-106	-73	-161	-58	-217	-438	0
1699	114	0	-1292	285	1577	503	-1434	931	-164	-93	-145	-118	-128	-457	0
1700	114	0	-372	256	628	58	-500	442	-25	46	1	-11	71	1	0
1701	114	0	467	209	-258	-338	362	-24	122	17	106	135	147	298	0
1702	114	0	806	186	-620	-496	713	-217	3	7	62	-13	159	388	0
1703	114	0	1217	182	-1035	-699	1126	-426	137	79	71	108	316	430	0
1704	114	0	1241	178	-1063	-709	1152	-442	44	71	114	25	318	438	0
1705	114	0	521	172	-349	-346	435	-88	64	-34	-32	60	126	-40	0
1706	114	0	-413	149	562	132	-487	355	-38	-71	-64	17	-60	-261	0
1707	114	0	-941	141	1082	400	-1011	611	-192	-102	-131	-118	-139	-358	0
1708	114	0	-1175	126	1301	524	-1238	713	-137	-73	-108	-31	-174	-457	0
1709	114	0	-1351	102	1453	624	-1402	777	-153	-128	-161	-69	-259	-364	0
1710	114	0	-532	100	632	216	-582	366	-27	11	-46	29	42	32	0
1711	114	0	372	124	-248	-248	310	-62	71	-1	71	-25	153	215	0
1712	114	0	808	81	-727	-444	767	-323	104	7	52	58	194	323	0
1713	114	0	1020	56	-964	-538	992	-454	73	-3	89	40	310	395	0
1714	114	0	1269	34	-1235	-651	1252	-600	128	73	114	50	322	364	0
1715	114	0	338	38	-300	-188	319	-131	-9	-31	-42	-15	27	-67	0
1716	114	0	-542	-11	531	276	-536	260	-58	-124	-143	-7	-161	-223	0
1717	114	0	-1011	-5	1006	508	-1008	500	-170	-71	-102	-29	-131	-438	0
1718	114	0	-1300	34	1334	633	-1317	684	-157	-89	-180	-50	-242	-434	0
1719	114	0	-1387	46	1433	670	-1410	739	-155	-102	-124	-32	-320	-347	0
1720	114	0	-521	64	585	228	-553	324	46	-64	-23	36	-91	38	0
1721	114	0	333	79	-254	-206	293	-87	131	23	91	50	131	271	0
1722	114	0	812	36	-776	-424	794	-370	77	71	95	23	194	388	0
1723	114	0	1074	7	-1067	-540	1070	-530	139	-31	186	65	250	434	0
1724	114	0	1235	27	-1208	-631	1221	-590	128	-27	164	62	182	419	0
1725	114	0	289	-56	-345	-116	317	-200	3	-46	-29	13	-25	-23	0
1726	114	0	-548	-85	463	316	-505	189	-118	-60	-104	1	-197	-252	0
1727	114	0	-1044	-36	1008	540	-1026	486	-131	-64	-106	-52	-232	-327	0
1728	114	0	-1300	3	1303	648	-1301	653	-170	-98	-147	-46	-368	-457	0
1729	114	0	-1418	7	1425	705	-1421	716	-135	-42	-145	-46	-296	-366	0
1730	114	0	-500	54	554	223	-527	304	58	-69	-9	19	-42	36	0
1731	114	0	405	58	-347	-231	376	-144	112	50	46	79	87	267	0
1732	114	0	755	-1	-756	-377	755	-378	147	3	91	27	205	366	0
1733	114	0	1088	-13	-1101	-537	1094	-557	184	44	151	34	234	407	0
1734	114	0	1158	-23	-1181	-567	1169	-602	174	-58	129	21	141	388	0
1735	114	0	346	-36	-382	-155	364	-209	-54	11	-7	-44	-7	-38	0
1736	114	0	-519	-27	492	273	-505	232	-108	3	-87	-21	-112	-259	0
1737	114	0	-1040	-3	1037	521	-1038	517	-176	-100	-161	-95	-277	-430	0
1738	114	0	-1169	0	1169	584	-1169	584	-95	-48	-106	25	-287	-391	0
1739	114	0	-1422	0	1422	711	-1422	711	-159	-65	-172	-58	-279	-356	0
1740	114	0	-513	3	516	255	-514	259	-25	-17	-34	-13	-25	11	0
1741	114	0	391	46	-345	-218	368	-149	162	108	100	56	129	261	0
1742	114	0	822	19	-803	-420	812	-392	112	67	87	32	228	382	0
1743	114	0	1055	0	-1055	-527	1055	-527	73	87	79	25	159	401	0
1744	114	0	1204	44	-1160	-624	1182	-558	54	40	98	29	246	358	0
1745	114	0	321	32	-289	-176	305	-128	-31	-27	-89	-81	-7	-60	0
1746	114	0	-504	52	556	226	-530	304	-65	-13	-87	25	-104	-186	0
1747	114	0	-1003	5	1008	499	-1005	506	-151	-110	-166	-54	-254	-419	0
1748	114	0	-1232	25	1257	603	-1244	641	-93	-79	-114	11	-259	-461	0
1749	114	0	-1418	27	1445	695	-1431	736	-128	-139	-162	3	-263	-320	0
1750	114	0	-483	36	519	223	-501	277	23	44	-81	27	27	1	0
1751	114	0	299	34	-265	-166	282	-115	81	54	64	79	182	240	0
1752	114	0	763	-5	-768	-379	765	-386	149	93	21	27	228	358	0
1753	114	0	1085	-11	-1096	-537	1090	-553	122	-46	168	83	248	411	0
1754	114	0	1194	19	-1175	-606	1184	-578	97	48	38	89	310	370	0
1755	114	0	360	27	-333	-193	346	-153	27	-52	-17	-58	31	-75	0
1756	114	0	-487	19	506	234	-496	262	-83	-11	-56	7	-83	-221	0
1757	114	0	-940	64	1004	438	-972	534	-87	-69	-174	21	-234	-355	0
1758	114	0	-1217	75	1292	571	-1254	683	-85	-89	-95	-54	-223	-490	0
1759	114	0	-1346	54	1400	646	-1373	727	-110	-91	-81	-52	-213	-368	0
1760	114	0	-477	52	529	212	-503	290	29	-58	-58	-15	1	13	0
1761	114	0	284	44	-240	-164	262	-98	34	98	71	15	201	304	0
1762	114	0	805	62	-743	-433	774	-340	79	40	-5	42	178	325	0
1763	114	0	1105	54	-1051	-579	1078	-498	135	65	164	65	331	436	0
1764	114	0	1209	40	-1169	-624	1189	-564	69	75	114	-1	283	440	0
1765	114	0	403	31	-372	-217	387	-170	-7	23	-38	7	87	-83	0
1766	114	0	-489	17	506	236	-497	261	-77	-40	-73	15	-64	-236	0
1767	114	0	-991	58	1049	466	-1020	553	-110	-129	-166	-40	-226	-415	0
1768	114	0	-1172	77	1249	547	-1210	663	-98	-3	-64	-5	-186	-432	0
1769	114	0	-1367	60	1427	653	-1397	743	-155	-50	-219	-93	-211	-417	0
1770	114	0	-553	83	636	235	-594	359	-9	-42	-29	-19	-21	-50	0
1771	114	0	404	75	-329	-239	366	-127	128	11	71	13	69	240	0
1772	114	0	785	75	-710	-430	747	-317	77	71	159	42	244	407	0
1773	114	0	1076	52	-1024	-564	1050	-486	98	-17	3	27	225	434	0
1774	114	0	1276	60	-1216	-668	1246	-578	157	65	126	62	226	411	0
1775	114	0	317	40	-277	-178	297	-118	32	-81	-46	-3	15	-81	0
1776	114	0	-475	21	496	227	-485	258	-108	-17	-95	-42	-106	-283	0
1777	114	0	-941	21	962	460	-951	491	-129	-52	-58	-73	-157	-409	0
1778	114	0	-1263	27	1290	618	-1276	658	-190	-104	-162	-65	-318	-465	0
1779	114	0	-1305	58	1363	623	-1334	710	-52	-89	-112	-13	-232	-353	0
1780	114	0	-450	83	533	183	-491	308	11	-17	44	67	-19	62	0
1781	114	0	393	79	-314	-236	353	-117	60	23	135	-19	11	215	0
1782	114	0	890	83	-807	-486	848	-362	120	85	110	81	168	368	0
1783	114	0	1122	69	-1053	-595	1087	-492	124	42	178	67	199	519	0
1784	114	0	1291	77	-1214	-684	1252	-568	73	40	65	36	83	327	0
1785	114	0	385	85	-300	-235	342	-107	-34	-44	-50	-1	-64	3	0
1786	114	0	-442	81	523	180	-482	302	-87	-108	-62	-13	-133	-259	0
1787	114	0	-945	65	1010	440	-977	537	-190	-48	-81	-46	-380	-389	0
1788	114	0	-1226	48	1274	589	-1250	661	-133	-46	-162	0	-386	-399	0
1789	114	0	-1341	42	1383	649	-1362	712	-133	-54	-172	-25	-360	-384	0
1790	114	0	-459	62	521	198	-490	291	-31	-42	31	-25	-95	69	0
1791	114	0	385	62	-323	-223	354	-130	118	-13	-13	-5	0	209	0
1792	114	0	842	65	-777	-453	809	-356	124	65	133	25	145	391	0
1793	114	0	1158	62	-1096	-610	1127	-517	118	87	50	46	137	434	0
1794	114	0	1270	54	-1216	-662	1243	-581	116	58	93	71	199	364	0
1795	114	0	387	58	-329	-222	358	-135	-108	-42	-58	-36	-110	-25	0
1796	114	0	-372	52	424	160	-398	238	-58	19	-38	-15	-215	-192	0
1797	114	0	-930	36	966	447	-948	501	-102	-77	-195	-62	-271	-358	0
1798	114	0	-1192	36	1228	578	-1210	632	-106	-54	-159	-29	-356	-405	0
1799	114	0	-1312	40	1352	636	-1332	696	-145	-42	-153	-87	-240	-382	0
1800	114	0	-419	58	477	180	-448	267	7	73	-25	19	3	67	0
1801	114	0	356	69	-287	-212	321	-109	116	-13	62	56	13	230	0
1802	114	0	950	54	-896	-502	923	-421	170	93	149	40	300	333	0
1803	114	0	1068	23	-1045	-545	1056	-511	131	38	91	36	279	397	0
1804	114	0	1316	40	-1276	-678	1296	-618	46	141	149	9	322	378	0
1805	114	0	346	40	-306	-193	326	-133	-77	-11	-38	5	58	-42	0
1806	114	0	-433	38	471	197	-452	254	-58	-93	-114	25	-145	-265	0
1807	114	0	-960	60	1020	450	-990	540	-126	0	-137	-77	-149	-333	0
1808	114	0	-1266	31	1297	617	-1281	664	-141	-32	-143	-85	-209	-457	0
1809	114	0	-1271	36	1307	617	-1289	671	-188	19	-197	-56	-172	-428	0
1810	114	0	-448	23	471	212	-459	247	25	54	-7	85	100	83	0
1811	114	0	331	25	-306	-178	318	-140	91	-36	23	-13	128	180	0
1812	114	0	934	36	-898	-485	916	-431	188	120	122	128	302	389	0
1813	114	0	1146	62	-1084	-604	1115	-511	81	52	137	-25	323	461	0
1814	114	0	1293	65	-1228	-679	1260	-581	110	71	36	98	304	356	0
1815	114	0	412	65	-347	-238	379	-141	23	-56	-23	-9	87	-81	0
1816	114	0	-438	87	525	175	-481	306	-145	-40	-60	0	-126	-244	0
1817	114	0	-904	98	1002	403	-953	550	-122	-42	-153	-46	-83	-440	0
1818	114	0	-1145	77	1222	534	-1183	649	-108	9	-182	-97	-118	-417	0
1819	114	0	-1333	65	1398	634	-1365	731	-98	-42	-180	-95	-116	-386	0
1820	114	0	-373	40	413	166	-393	226	54	75	-29	42	93	71	0
1821	114	0	356	11	-345	-183	350	-167	118	36	65	21	197	197	0
1822	114	0	752	-29	-781	-361	766	-405	83	40	32	48	209	333	0
1823	114	0	1145	-3	-1148	-571	1146	-575	162	23	178	48	306	430	0
1824	114	0	1250	32	-1218	-641	1234	-593	64	17	120	65	261	372	0
1825	114	0	358	23	-335	-190	346	-156	7	-34	-52	-13	-31	-23	0
1826	114	0	-472	11	483	230	-477	247	-40	-65	-116	-34	-135	-234	0
1827	114	0	-897	34	931	431	-914	482	-32	-133	-139	-52	-207	-329	0
1828	114	0	-1224	7	1231	608	-1227	619	-159	-110	-178	-9	-308	-409	0
1829	114	0	-1346	19	1365	663	-1355	692	-151	-77	-98	-87	-244	-322	0
1830	114	0	-502	27	529	237	-515	278	-38	29	-32	-21	-3	27	0
1831	114	0	375	42	-333	-208	354	-145	36	32	69	3	85	195	0
1832	114	0	812	29	-783	-420	797	-377	93	29	85	40	108	277	0
1833	114	0	1048	36	-1012	-542	1030	-488	87	42	151	52	172	430	0
1834	114	0	1264	17	-1247	-640	1255	-615	69	79	114	50	137	389	0
1835	114	0	343	25	-318	-184	330	-146	-38	5	-1	-23	15	-40	0
1836	114	0	-460	11	471	224	-465	241	-135	0	-21	-110	-83	-226	0
1837	114	0	-986	-3	983	494	-984	490	-106	-116	-79	-85	-302	-362	0
1838	114	0	-1168	5	1173	581	-1170	589	-102	0	-122	15	-287	-436	0
1839	114	0	-1446	5	1451	720	-1448	728	-205	-60	-178	-75	-289	-374	0
1840	114	0	-504	46	550	229	-527	298	-23	-42	-98	27	-116	-58	0
1841	114	0	408	32	-376	-220	392	-172	83	73	129	73	98	271	0
1842	114	0	816	11	-805	-413	810	-397	89	0	106	0	139	374	0
1843	114	0	1194	50	-1144	-622	1169	-547	153	29	102	54	254	481	0
1844	114	0	1229	36	-1193	-632	1211	-578	159	42	95	77	199	351	0
1845	114	0	361	32	-329	-196	345	-148	-48	-29	71	-31	-42	-48	0
1846	114	0	-435	7	442	214	-438	224	-50	-52	-21	-48	-129	-178	0
1847	114	0	-990	32	1022	479	-1006	527	-153	-112	-174	-46	-240	-366	0
1848	114	0	-1172	38	1210	567	-1191	624	-135	-60	-91	-58	-275	-355	0
1849	114	0	-1371	23	1394	674	-1382	708	-143	-69	-126	-40	-242	-302	0
1850	114	0	-481	29	510	226	-495	269	-5	0	1	-9	31	13	0
1851	114	0	395	29	-366	-212	380	-168	120	38	23	50	85	194	0
1852	114	0	759	11	-748	-385	753	-368	75	7	87	48	234	318	0
1853	114	0	1090	29	-1061	-559	1075	-516	93	7	174	29	306	374	0
1854	114	0	1183	27	-1156	-605	1169	-564	-32	38	65	-3	226	312	0
1855	114	0	381	40	-341	-210	361	-150	81	3	-54	60	67	-21	0
1856	114	0	-475	21	496	227	-485	258	-58	-42	-77	9	-129	-236	0
1857	114	0	-914	17	931	448	-922	474	-120	-58	-126	5	-201	-380	0
1858	114	0	-1211	15	1226	598	-1218	620	-93	-7	-31	-54	-207	-355	0
1859	114	0	-1323	46	1369	638	-1346	707	-116	-65	-126	-64	-259	-327	0
1860	114	0	-456	56	512	200	-484	284	54	25	31	67	64	67	0
1861	114	0	370	58	-312	-214	341	-127	29	65	-11	-15	98	205	0
1862	114	0	763	36	-727	-399	745	-345	95	31	81	-46	180	378	0
1863	114	0	1017	13	-1004	-515	1010	-495	46	54	104	-19	302	372	0
1864	114	0	1296	-9	-1305	-643	1300	-657	161	58	131	106	230	374	0
1865	114	0	256	-27	-283	-114	269	-155	-5	17	-9	-15	89	-60	0
1866	114	0	-546	-7	539	276	-542	266	-137	-106	-100	-112	-137	-296	0
1867	114	0	-1015	-11	1004	513	-1009	496	-124	-69	-67	-11	-186	-322	0
1868	114	0	-1361	-9	1352	685	-1356	671	-197	-118	-182	-95	-289	-543	0
1869	114	0	-1424	-1	1423	712	-1423	711	-81	-108	-116	-44	-242	-356	0
1870	114	0	-865	116	981	374	-923	548	-463	-486	-479	-453	-537	-422	0
1871	114	0	12	5	-7	-8	9	-1	-62	-116	-67	-186	29	69	0
1872	114	0	64	-1266	-1330	601	697	-1298	106	40	23	3	108	279	0
1873	114	0	-448	-2770	-2322	1609	937	-2546	46	118	133	31	302	471	0
1874	114	0	-687	-3767	-3080	2227	1196	-3423	40	81	69	21	149	269	0
1875	114	0	-2262	-4423	-2161	3342	-50	-3292	-64	27	-15	-46	-50	-205	0
1876	114	0	-3638	-4712	-1074	4175	-1282	-2893	-178	-104	-176	7	-287	-582	0
1877	114	0	-4274	-4931	-657	4602	-1808	-2794	-234	-180	-197	-106	-450	-711	0
1878	114	0	-4342	-5040	-698	4691	-1822	-2869	-184	-21	-254	-95	-349	-642	0
1879	114	0	-4285	-5115	-830	4700	-1727	-2972	-271	-112	-238	-133	-314	-403	0
1880	114	0	-2665	-5148	-2483	3906	-91	-3815	52	1	27	7	118	271	0
1881	114	0	-1513	-5255	-3742	3384	1114	-4498	153	75	168	98	213	512	0
1882	114	0	-1168	-5356	-4188	3262	1510	-4772	217	89	201	85	261	628	1
1883	114	0	-1189	-5455	-4266	3322	1538	-4860	149	50	124	104	263	547	0
1884	114	0	-1566	-5558	-3992	3562	1213	-4775	93	-13	114	-5	176	322	0
1885	112	0	-3100	-5662	-2562	4381	-269	-4112	-110	19	-85	19	-221	-310	0
1886	112	0	-4414	-5707	-1293	5060	-1560	-3500	-153	-143	-95	-118	-370	-545	0
1887	112	0	-4703	-5688	-985	5195	-1859	-3336	-184	-133	-215	-58	-362	-609	0
1888	112	0	-4677	-5658	-981	5167	-1848	-3319	-128	9	-207	-19	-302	-481	0
1889	112	0	-4351	-5604	-1253	4977	-1549	-3428	-77	-40	-176	-67	-182	-360	0
1890	112	0	-2881	-5509	-2628	4195	-126	-4068	60	143	-3	69	258	312	0
1891	112	0	-1849	-5511	-3662	3680	906	-4586	118	52	164	25	296	483	0
1892	112	0	-1504	-5521	-4017	3512	1256	-4769	207	60	118	31	335	550	0
1893	112	0	-1315	-5530	-4215	3422	1450	-4872	199	48	69	54	436	516	0
1894	112	0	-1290	-5497	-4207	3393	1458	-4852	190	67	145	85	457	527	0
1895	112	0	-2349	-5594	-3245	3971	448	-4419	-13	-52	-124	-13	104	-42	0
1896	112	0	-3217	-5453	-2236	4335	-490	-3844	-149	-112	-110	-97	56	-296	0
1897	112	0	-3581	-5249	-1668	4415	-956	-3458	-166	-219	-226	-93	-58	-426	0
1898	112	0	-3655	-5044	-1389	4349	-1133	-3216	-178	-25	-267	-73	-75	-422	0
1899	112	0	-3643	-4871	-1228	4257	-1207	-3049	-205	-98	-186	-126	-91	-337	0
1900	112	0	-2599	-4597	-1998	3598	-300	-3297	-97	-31	-110	-62	153	50	0
1901	112	0	-1604	-4531	-2927	3067	661	-3729	178	32	-15	46	314	388	0
1902	112	0	-1280	-4533	-3253	2906	986	-3893	116	19	50	67	273	450	0
1903	112	0	-923	-4504	-3581	2713	1329	-4042	126	-3	73	5	331	514	0
1904	112	0	-896	-4444	-3548	2670	1326	-3996	52	-15	91	-21	320	329	0
1905	112	0	-1835	-4469	-2634	3152	399	-3551	-11	-50	-64	-31	-17	-40	0
1906	112	0	-2599	-4345	-1746	3472	-426	-3045	-52	-81	-128	-50	-79	-252	0
1907	112	0	-2997	-4139	-1142	3568	-927	-2640	-143	-126	-116	1	-203	-446	0
1908	112	0	-3092	-3947	-855	3519	-1118	-2401	-56	-135	-151	-31	-287	-506	0
1909	112	0	-3079	-3800	-721	3439	-1179	-2260	-83	-87	-32	-32	-300	-310	0
1910	112	0	-2113	-3569	-1456	2841	-328	-2512	-3	-104	-7	64	-131	85	0
1911	112	0	-1081	-3515	-2434	2298	676	-2974	108	73	176	108	40	306	0
1912	112	0	-619	-3511	-2892	2065	1136	-3201	114	54	201	133	137	436	0
1913	112	0	-342	-3478	-3136	1910	1397	-3307	159	44	225	65	215	432	0
1914	112	0	-209	-3431	-3222	1820	1506	-3326	172	100	223	137	85	471	0
1915	112	0	-1216	-3435	-2219	2325	501	-2827	3	-31	67	29	-98	-23	0
1916	112	0	-1934	-3268	-1334	2601	-300	-2301	40	-11	64	46	-258	-203	0
1917	112	0	-2373	-3059	-686	2716	-843	-1872	-56	-42	38	46	-407	-277	0
1918	112	0	-2442	-2851	-409	2646	-1016	-1630	-13	-7	83	-13	-434	-329	0
1919	112	0	-2522	-2679	-157	2600	-1182	-1418	-19	13	34	27	-360	-277	0
1920	112	0	-1602	-2500	-898	2051	-352	-1699	81	112	159	-9	-209	126	0
1921	112	0	-767	-2386	-1619	1576	426	-2002	147	143	232	126	-67	335	0
1922	112	0	-337	-2296	-1959	1316	811	-2127	151	75	246	65	-27	411	0
1923	112	0	0	-2201	-2201	1100	1100	-2201	131	137	192	83	21	485	0
1924	112	0	48	-2124	-2172	1038	1110	-2148	133	79	244	89	34	438	0
1925	112	0	-893	-2066	-1173	1479	140	-1619	29	-58	15	-54	-318	-44	0
1926	112	0	-1662	-1978	-316	1820	-673	-1147	-60	-29	3	-31	-320	-194	0
1927	112	0	-2157	-1899	258	2028	-1207	-820	-190	-197	-34	-153	-411	-389	0
1928	112	0	-2369	-1817	552	2093	-1460	-632	-106	-46	-135	-98	-426	-393	0
1929	112	0	-2430	-1761	669	2095	-1549	-546	-106	-5	-159	-62	-298	-296	0
1930	112	0	-1484	-1703	-219	1593	-632	-961	32	-15	73	13	-110	162	0
1931	112	0	-529	-1656	-1127	1092	299	-1391	161	135	244	27	147	279	0
1932	112	0	-156	-1645	-1489	900	666	-1567	159	122	213	67	209	436	0
1933	112	0	202	-1575	-1777	686	989	-1676	141	110	89	-5	273	424	0
1934	112	0	350	-1553	-1903	601	1126	-1728	168	137	93	114	374	339	0
1935	112	0	-661	-1528	-867	1094	103	-1197	-155	31	-56	-67	79	-25	0
1936	112	0	-1307	-1522	-215	1414	-546	-868	-31	15	-5	-40	64	-190	0
1937	112	0	-1883	-1478	405	1680	-1144	-536	-207	-56	-108	-137	-118	-397	0
1938	112	0	-2092	-1429	663	1760	-1377	-383	-104	-85	-178	-42	-122	-455	0
1939	112	0	-2222	-1369	853	1795	-1537	-258	-129	-56	-153	-116	-102	-316	0
1940	112	0	-1298	-1340	-42	1319	-628	-691	-15	44	-48	11	151	21	0
1941	112	0	-400	-1286	-886	843	243	-1086	9	112	27	69	265	236	0
1942	112	0	-105	-1286	-1181	695	538	-1233	38	31	29	-44	327	329	0
1943	112	0	339	-1253	-1592	457	965	-1422	79	147	145	21	481	353	0
1944	112	0	394	-1212	-1606	409	1000	-1409	73	89	75	44	389	335	0
1945	112	0	-366	-1206	-840	786	237	-1023	-3	-5	3	-38	176	-83	0
1946	112	0	-1225	-1196	29	1210	-627	-583	-50	-7	-73	-9	93	-211	0
1947	112	0	-1693	-1189	504	1441	-1098	-342	-174	-25	-168	-114	-19	-471	0
1948	112	0	-1915	-1171	744	1543	-1329	-213	-149	-7	-131	1	-97	-514	0
1949	112	0	-2114	-1156	958	1635	-1536	-99	-170	-60	-186	-73	-48	-403	0
1950	112	0	-1120	-1125	-5	1122	-557	-565	21	-58	-71	-69	98	-87	0
1951	112	0	-266	-1053	-787	659	260	-920	149	3	5	64	308	143	0
1952	112	0	140	-1020	-1160	440	650	-1090	-27	-38	-29	-62	298	166	0
1953	112	0	626	-997	-1623	185	1124	-1310	143	81	151	54	471	339	0
1954	112	0	588	-981	-1569	196	1078	-1275	-42	-7	79	-32	300	246	0
1955	112	0	-144	-962	-818	553	337	-890	-40	-27	-67	-21	50	-69	0
1956	112	0	-900	-954	-54	927	-423	-504	-1	-93	-118	-44	-38	-306	0
1957	112	0	-1439	-958	481	1198	-960	-238	-143	-98	-168	-13	-188	-366	0
1958	112	0	-1704	-942	762	1323	-1233	-90	-137	-79	-219	-149	-205	-475	0
1959	112	0	-1683	-898	785	1290	-1234	-56	-65	-98	-42	-9	-192	-345	0
1960	112	0	-932	-886	46	909	-489	-420	-15	-60	3	-19	27	-17	0
1961	112	0	-37	-880	-843	458	403	-861	116	-58	21	-7	73	182	0
1962	112	0	407	-840	-1247	216	827	-1043	120	36	52	42	211	362	0
1963	112	0	696	-832	-1528	68	1112	-1180	124	-5	42	23	269	399	0
1964	112	0	844	-824	-1668	-10	1256	-1246	19	64	89	-54	250	281	0
1965	112	0	-113	-836	-723	474	305	-779	19	-46	-46	-50	-19	-114	0
1966	112	0	-886	-865	21	875	-453	-422	-104	-54	-104	-60	-203	-225	0
1967	112	0	-1326	-851	475	1088	-900	-188	-122	13	-147	-27	-244	-265	0
1968	112	0	-1603	-824	779	1213	-1191	-22	-114	-137	-131	-56	-335	-442	0
1969	112	0	-1681	-814	867	1247	-1274	26	-87	-31	-190	-19	-230	-308	0
1970	112	0	-823	-816	7	819	-415	-404	11	-29	-32	11	-73	54	0
1971	112	0	50	-795	-845	372	447	-820	60	29	48	7	0	265	0
1972	112	0	501	-787	-1288	143	894	-1037	153	40	128	32	180	453	0
1973	112	0	780	-781	-1561	0	1170	-1171	65	67	64	-11	195	512	0
1974	112	0	908	-791	-1699	-58	1303	-1245	93	1	159	71	108	457	0
1975	112	0	48	-797	-845	374	446	-821	31	46	-19	-25	17	-44	0
1976	112	0	-787	-774	13	780	-400	-380	-120	-81	-106	-106	-141	-159	0
1977	112	0	-1138	-774	364	956	-751	-205	-48	-48	-60	-77	-228	-287	0
1978	112	0	-1582	-801	781	1191	-1181	-10	-145	-89	-112	-98	-298	-386	0
1979	112	0	-1630	-783	847	1206	-1238	32	-60	-32	-131	-83	-323	-281	0
1980	112	0	-841	-805	36	823	-438	-384	-79	-5	-29	-27	-64	56	0
1981	112	0	-8	-797	-789	402	390	-793	98	11	67	-25	77	238	0
1982	112	0	446	-801	-1247	177	846	-1024	25	104	3	62	135	337	0
1983	112	0	776	-776	-1552	0	1164	-1164	104	64	157	7	164	498	0
1984	112	0	878	-772	-1650	-53	1264	-1211	40	15	73	17	211	376	0
1985	112	0	16	-779	-795	381	405	-787	-7	-64	-21	5	-120	-58	0
1986	112	0	-709	-776	-67	742	-321	-421	-64	-23	21	-17	-149	-166	0
1987	112	0	-1273	-754	519	1013	-896	-117	-151	-67	-128	-58	-294	-366	0
1988	112	0	-1500	-748	752	1124	-1126	2	-176	-44	-155	-34	-335	-424	0
1989	112	0	-1633	-743	890	1188	-1261	73	-114	-7	-56	-38	-302	-223	0
1990	112	0	-720	-725	-5	722	-357	-365	-9	-3	9	42	-116	81	0
1991	112	0	23	-723	-746	350	384	-734	77	-5	65	48	64	226	0
1992	112	0	541	-723	-1264	91	902	-993	50	25	122	-23	124	333	0
1993	112	0	804	-715	-1519	-44	1161	-1117	141	-31	85	60	252	384	0
1994	112	0	1034	-661	-1695	-186	1364	-1178	95	75	143	73	118	372	0
1995	112	0	90	-680	-770	295	430	-725	17	-5	-27	-13	-46	23	0
1996	112	0	-721	-677	44	699	-382	-316	-108	-11	-50	-5	-93	-306	0
1997	112	0	-1198	-733	465	965	-831	-134	-168	32	-83	-85	-203	-353	0
1998	112	0	-1553	-717	836	1135	-1194	59	-141	-29	-116	-79	-298	-475	0
1999	112	0	-1697	-739	958	1218	-1327	109	-149	-110	-62	-34	-273	-428	0
[truncated: 30,977 more rows]
