# Supplementary material for: A Robust and Real-Time Capable Envelope-Based Algorithm for Heart Sound Classification: Validation under Different Physiological Conditions
Source: Sensors (Basel). 2020 Feb 11;20(4):972. doi: 10.3390/s20040972 (PMC7070375; doi:10.3390/s20040972)
Supplement: Supplementary file 1 [file sensors-20-00972-s001.zip › Messungen/ia/ia03_unfiltered.csv]

Dataset No.	Pulse (bpm)	Pacer Bit	leadI (�V)	leadII (�V)	leadIII (�V)	lead_avR (�V)	lead_avL (�V)	lead_avF (�V)	V1 (�V)	V2 (�V)	V3 (�V)	V4 (�V)	V5 (�V)	V6 (�V)	R-Wave
1	0	0	-1787	131	1918	828	-1852	1024	-137	-97	-337	-446	-413	-853	0
2	0	0	-1522	128	1650	697	-1586	889	-71	13	-91	-258	-141	-302	0
3	0	0	-501	141	642	180	-571	391	17	65	52	-31	199	217	0
4	0	0	709	139	-570	-424	639	-215	110	159	432	285	448	781	0
5	0	0	1716	147	-1569	-931	1642	-711	98	277	442	492	647	942	0
6	0	0	2112	145	-1967	-1128	2039	-911	38	128	417	403	508	814	0
7	0	0	1832	141	-1691	-986	1761	-775	25	48	333	192	252	440	0
8	0	0	853	147	-706	-500	779	-279	-48	-93	-60	-69	-73	-188	0
9	0	0	-268	133	401	67	-334	267	-93	-186	-263	-291	-405	-680	1
10	0	0	-1129	135	1264	497	-1196	699	-139	-195	-399	-465	-504	-931	0
11	0	0	-1570	131	1701	719	-1635	916	-244	-250	-393	-440	-452	-793	0
12	0	0	-1227	131	1358	548	-1292	744	-131	-145	-244	-217	-186	-333	0
13	0	0	-276	139	415	68	-345	277	-73	-153	29	50	97	267	0
14	0	0	971	143	-828	-557	899	-342	50	9	250	283	510	702	0
15	0	0	1757	145	-1612	-951	1684	-733	25	-40	374	318	560	985	0
16	0	0	2350	149	-2201	-1249	2275	-1026	118	-17	353	407	485	859	0
17	0	0	1952	135	-1817	-1043	1884	-841	27	-143	162	219	217	488	0
18	0	0	967	133	-834	-550	900	-350	23	-306	-27	-73	-159	-48	0
19	0	0	-258	122	380	68	-319	251	-118	-376	-405	-384	-467	-595	0
20	0	0	-1080	126	1206	477	-1143	666	-190	-386	-446	-457	-537	-830	0
21	0	0	-1670	120	1790	775	-1730	955	-207	-477	-434	-457	-469	-609	0
22	0	0	-1294	128	1422	583	-1358	775	-172	-378	-285	-399	-213	-384	0
23	0	0	-306	128	434	89	-370	281	15	-188	52	91	242	316	0
24	0	0	702	126	-576	-414	639	-225	0	-236	143	259	380	762	0
25	0	0	1714	124	-1590	-919	1652	-733	19	-69	374	428	653	952	0
26	0	0	2063	129	-1934	-1096	1998	-902	56	-44	355	407	521	931	0
27	0	0	1714	131	-1583	-922	1648	-726	-38	-242	143	145	135	438	0
28	0	0	727	118	-609	-422	668	-245	34	-221	-143	-48	-29	-69	0
29	0	0	-481	112	593	184	-537	352	-292	-368	-372	-463	-291	-667	0
30	0	0	-1366	116	1482	625	-1424	799	-190	-403	-510	-547	-545	-869	0
31	0	0	-1843	118	1961	862	-1902	1039	-252	-314	-471	-523	-405	-698	0
32	0	0	-1589	114	1703	737	-1646	908	-186	-360	-345	-382	-168	-374	0
33	0	0	-526	118	644	204	-585	381	29	-147	50	40	217	320	0
34	0	0	482	116	-366	-299	424	-125	-25	-126	250	199	442	737	0
35	0	0	1421	122	-1299	-771	1360	-588	19	-27	306	325	591	983	0
36	0	0	1877	124	-1753	-1000	1815	-814	42	-42	258	292	547	805	0
37	0	0	1495	116	-1379	-805	1437	-631	36	-172	157	151	199	426	0
38	0	0	532	108	-424	-320	478	-158	-23	-287	-184	-157	-174	-190	0
39	0	0	-662	104	766	279	-714	435	-157	-331	-391	-360	-498	-593	0
40	0	0	-1498	106	1604	696	-1551	855	-232	-300	-477	-566	-587	-836	0
41	0	0	-1948	112	2060	918	-2004	1086	-192	-234	-512	-519	-455	-762	0
42	0	0	-1690	116	1806	787	-1748	961	-199	-306	-294	-380	-201	-353	0
43	0	0	-587	124	711	231	-649	417	-17	-168	-21	-67	172	318	0
44	0	0	535	118	-417	-326	476	-149	-36	-25	199	139	450	783	0
45	0	0	1542	120	-1422	-831	1482	-651	89	50	329	308	601	952	0
46	0	0	1869	114	-1755	-991	1812	-820	-38	-23	228	304	473	826	0
47	0	0	1601	108	-1493	-854	1547	-692	-1	-219	126	157	230	422	0
48	0	0	604	110	-494	-357	549	-192	-81	-273	-139	-137	-162	-102	0
49	0	0	-596	108	704	244	-650	406	-135	-333	-452	-397	-442	-583	0
50	0	0	-1391	106	1497	642	-1444	801	-161	-316	-539	-486	-461	-801	0
51	0	0	-1989	102	2091	943	-2040	1096	-236	-358	-471	-533	-438	-696	0
52	0	0	-1632	108	1740	762	-1686	924	-207	-205	-258	-345	-155	-294	0
53	0	0	-708	114	822	297	-765	468	-108	-161	-17	-56	199	349	0
54	0	0	461	108	-353	-284	407	-122	40	-54	217	230	508	805	0
55	0	0	1377	118	-1259	-747	1318	-570	50	31	341	292	624	1016	0
56	0	0	1776	124	-1652	-950	1714	-764	69	25	386	325	523	840	0
57	0	0	1415	118	-1297	-766	1356	-589	87	-135	71	232	184	473	0
58	0	0	468	104	-364	-286	416	-130	25	-180	-159	-126	-118	-67	0
59	0	0	-776	102	878	337	-827	490	-112	-351	-378	-360	-378	-644	0
60	0	0	-1676	106	1782	785	-1729	944	-162	-325	-514	-568	-467	-874	0
61	0	0	-2091	110	2201	990	-2146	1155	-170	-263	-422	-583	-409	-731	0
62	0	0	-1868	110	1978	879	-1923	1044	-201	-267	-269	-446	-164	-341	0
63	0	0	-842	120	962	361	-902	541	-100	-131	-29	-110	219	182	0
64	0	0	347	124	-223	-235	285	-49	83	62	230	275	525	760	0
65	0	0	1254	112	-1142	-683	1198	-515	87	141	341	368	679	987	0
66	0	0	1691	114	-1577	-902	1634	-731	81	149	329	360	572	816	0
67	0	0	1347	108	-1239	-727	1293	-565	17	-48	135	128	242	420	0
68	0	0	437	104	-333	-270	385	-114	44	-73	-97	-89	-32	-108	0
69	0	0	-756	95	851	330	-803	473	-128	-108	-391	-356	-426	-634	0
70	0	0	-1700	100	1800	800	-1750	950	-157	-186	-479	-504	-469	-801	0
71	0	0	-2085	97	2182	994	-2133	1139	-168	-104	-465	-446	-393	-713	0
72	0	0	-1870	106	1976	882	-1923	1041	-199	-69	-176	-389	-122	-372	0
73	0	0	-817	112	929	352	-873	520	-13	83	-25	-3	161	228	0
74	0	0	325	114	-211	-219	268	-48	75	147	296	279	502	768	0
75	0	0	1194	124	-1070	-659	1132	-473	81	135	459	417	576	977	0
76	0	0	1615	118	-1497	-866	1556	-689	143	145	337	422	539	826	0
77	0	0	1336	128	-1208	-732	1272	-540	36	129	207	159	261	450	0
78	0	0	344	129	-215	-236	279	-43	89	-34	7	-9	-40	-5	0
79	0	0	-878	124	1002	377	-940	563	-151	-145	-382	-318	-432	-607	0
80	0	0	-1710	133	1843	788	-1776	988	-184	-166	-368	-428	-413	-874	0
81	0	0	-2315	131	2446	1092	-2380	1288	-261	-221	-479	-459	-442	-768	0
82	0	0	-1965	145	2110	910	-2037	1127	-126	-73	-261	-242	-161	-296	0
83	0	0	-1028	153	1181	437	-1104	667	-77	21	-52	17	205	283	0
84	0	0	111	159	48	-135	31	103	48	102	203	258	578	770	0
85	0	0	1014	157	-857	-585	935	-350	25	149	364	444	616	995	0
86	0	0	1376	166	-1210	-771	1293	-522	-3	13	370	378	521	799	0
87	0	0	1147	170	-977	-658	1062	-403	73	15	188	180	308	446	0
88	0	0	83	168	85	-125	-1	126	-46	-143	-203	-44	-65	-133	0
89	0	0	-1087	168	1255	459	-1171	711	-145	-236	-322	-325	-353	-611	0
90	0	0	-2016	174	2190	921	-2103	1182	-242	-302	-438	-485	-488	-820	0
91	0	0	-2474	170	2644	1152	-2559	1407	-166	-329	-516	-500	-430	-692	0
92	0	0	-2189	166	2355	1011	-2272	1260	-176	-195	-265	-318	-131	-380	0
93	0	0	-1139	180	1319	479	-1229	749	-73	-104	-1	-32	285	277	0
94	0	0	-13	190	203	-88	-108	196	3	-21	234	230	523	719	0
95	0	0	988	199	-789	-593	888	-295	44	65	405	347	741	993	0
96	0	0	1397	228	-1169	-812	1283	-470	97	-11	254	428	556	888	0
97	0	0	1120	244	-876	-682	998	-316	98	-83	71	182	302	446	0
98	0	0	204	242	38	-223	83	140	-32	-120	-110	-141	-48	-98	0
99	0	0	-1020	242	1262	389	-1141	752	-116	-287	-343	-417	-323	-622	0
100	0	0	-1911	223	2134	844	-2022	1178	-217	-331	-450	-550	-490	-832	0
101	0	0	-2332	205	2537	1063	-2434	1371	-223	-263	-422	-545	-411	-682	0
102	0	0	-2002	205	2207	898	-2104	1206	-128	-147	-248	-341	-199	-223	0
103	0	0	-1053	211	1264	421	-1158	737	-89	-83	17	-29	205	323	0
104	0	0	172	226	54	-199	59	140	21	79	228	209	473	783	0
105	0	0	1130	240	-890	-685	1010	-325	159	149	389	415	686	1055	0
106	0	0	1493	246	-1247	-869	1370	-500	36	-3	382	265	603	900	0
107	0	0	1291	230	-1061	-760	1176	-415	64	54	182	192	236	525	0
108	0	0	230	230	0	-230	115	115	-11	-89	-83	-95	-34	-58	0
109	0	0	-964	223	1187	370	-1075	705	-133	-164	-308	-428	-397	-593	0
110	0	0	-1847	217	2064	815	-1955	1140	-230	-194	-444	-646	-492	-793	0
111	0	0	-2270	209	2479	1030	-2374	1344	-118	-128	-384	-512	-386	-644	0
112	0	0	-2018	211	2229	903	-2123	1220	-182	-62	-242	-391	-145	-271	0
113	0	0	-1026	209	1235	408	-1130	722	-106	31	15	-73	215	294	0
114	0	0	128	211	83	-169	22	147	15	207	312	234	529	857	0
115	0	0	1087	209	-878	-648	982	-334	62	217	391	343	661	971	0
116	0	0	1561	203	-1358	-882	1459	-577	114	211	430	366	574	983	0
117	0	0	1241	182	-1059	-711	1150	-438	-21	93	157	110	337	455	0
118	0	0	330	164	-166	-247	248	-1	95	65	34	-87	32	15	0
119	0	0	-910	135	1045	387	-977	590	-118	-114	-306	-424	-362	-554	0
120	0	0	-1661	114	1775	773	-1718	944	-157	-32	-355	-473	-430	-748	0
121	0	0	-2214	98	2312	1058	-2263	1205	-172	-104	-380	-498	-351	-684	0
122	0	0	-1815	97	1912	859	-1863	1004	-71	-50	-217	-258	-129	-263	0
123	0	0	-875	87	962	394	-918	524	13	32	-32	23	254	333	0
124	0	0	426	89	-337	-257	381	-124	137	170	405	374	582	905	0
125	0	0	1297	97	-1200	-697	1248	-551	118	174	452	440	686	1096	0
126	0	0	1766	85	-1681	-925	1723	-798	58	118	345	407	545	935	0
127	0	0	1497	75	-1422	-786	1459	-673	75	64	265	228	403	490	0
128	0	0	532	77	-455	-304	493	-189	7	-135	-98	-40	-50	-67	0
129	0	0	-506	64	570	221	-538	317	-131	-205	-230	-329	-316	-500	0
130	0	0	-1501	64	1565	718	-1533	814	-147	-261	-450	-362	-455	-717	0
131	0	0	-1837	73	1910	882	-1873	991	-217	-186	-434	-444	-343	-713	0
132	0	0	-1568	69	1637	749	-1602	853	-128	-155	-226	-219	-85	-217	0
133	0	0	-503	67	570	218	-536	318	-29	0	58	64	256	341	0
134	0	0	658	69	-589	-363	623	-260	77	67	261	259	609	869	0
135	0	0	1708	69	-1639	-888	1673	-785	128	13	434	469	620	1076	0
136	0	0	2148	69	-2079	-1108	2113	-1005	97	65	399	428	589	1001	0
137	0	0	1911	67	-1844	-989	1877	-888	71	-79	277	271	302	630	0
138	0	0	958	60	-898	-509	928	-419	50	-69	-87	11	-13	60	0
139	0	0	-172	58	230	57	-201	144	7	-197	-271	-275	-296	-485	0
140	0	0	-1084	56	1140	514	-1112	598	-155	-242	-366	-417	-420	-711	0
141	0	0	-1447	48	1495	699	-1471	771	-124	-190	-372	-417	-308	-626	0
142	0	0	-1207	50	1257	578	-1232	653	-89	-110	-195	-147	-79	-161	0
143	0	0	-114	52	166	31	-140	109	7	64	31	112	259	389	0
144	0	0	1105	64	-1041	-584	1073	-488	186	201	401	372	692	921	0
145	0	0	1970	62	-1908	-1016	1939	-923	95	162	448	510	669	1067	0
146	0	0	2517	54	-2463	-1285	2490	-1204	172	211	380	562	634	1045	0
147	0	0	2228	52	-2176	-1140	2202	-1062	38	77	244	291	339	566	0
148	0	0	1272	46	-1226	-659	1249	-590	58	25	46	-17	-1	44	0
149	0	0	98	42	-56	-70	77	-7	-13	-46	-287	-256	-250	-479	0
150	0	0	-730	36	766	347	-748	401	-64	-44	-386	-401	-372	-688	0
151	0	0	-1178	34	1212	572	-1195	623	-64	-91	-360	-366	-335	-636	0
152	0	0	-941	46	987	447	-964	516	-104	-42	-162	-170	-110	-230	0
153	0	0	139	48	-91	-93	115	-21	93	131	91	135	250	327	0
154	0	0	1272	52	-1220	-662	1246	-584	188	195	353	372	562	869	0
155	0	0	2116	64	-2052	-1090	2084	-994	102	232	450	438	646	1008	0
156	0	0	2614	50	-2564	-1332	2589	-1257	159	192	405	488	516	935	0
157	0	0	2372	52	-2320	-1212	2346	-1134	182	77	323	325	360	541	0
158	0	0	1293	38	-1255	-665	1274	-608	15	-44	-151	1	-114	-108	0
159	0	0	183	38	-145	-110	164	-53	-32	-240	-234	-310	-376	-531	0
160	0	0	-716	13	729	351	-722	371	-95	-149	-312	-368	-508	-669	0
161	0	0	-1248	9	1257	619	-1252	633	-162	-174	-397	-424	-436	-704	0
162	0	0	-935	21	956	457	-945	488	-112	-64	-217	-263	-180	-242	0
163	0	0	54	31	-23	-42	38	4	-3	-19	13	50	221	283	0
164	0	0	1236	71	-1165	-653	1200	-547	135	95	323	310	486	843	0
165	0	0	2113	137	-1976	-1125	2044	-919	126	50	401	455	597	966	0
166	0	0	2622	219	-2403	-1420	2512	-1092	151	31	292	519	492	841	0
167	0	0	2383	325	-2058	-1354	2220	-866	112	-62	238	275	234	498	0
168	0	0	1435	465	-970	-950	1202	-252	9	-79	-159	7	-23	-129	0
169	0	0	258	560	302	-409	-22	431	-112	-300	-452	-374	-473	-688	0
170	0	0	-529	636	1165	-53	-847	900	-34	-287	-397	-380	-473	-758	0
171	0	0	-1075	746	1821	164	-1448	1283	-126	-341	-496	-366	-498	-696	0
172	0	0	-685	851	1536	-83	-1110	1193	-19	-254	-302	-225	-232	-345	0
173	0	0	293	929	636	-611	-171	782	32	-114	25	77	178	341	0
174	0	0	1466	1059	-407	-1262	936	326	83	-65	228	273	494	743	0
175	0	0	2482	1204	-1278	-1843	1880	-37	139	-52	391	496	537	1014	0
176	0	0	2923	1325	-1598	-2124	2260	-136	25	-42	370	438	481	898	0
177	0	0	2618	1309	-1309	-1963	1963	0	87	-91	166	225	250	485	0
178	0	0	1523	1103	-420	-1313	971	341	64	-153	-126	-50	7	-77	0
179	0	0	192	880	688	-536	-248	784	-95	-386	-337	-364	-419	-578	1
180	0	0	-831	684	1515	73	-1173	1099	-151	-320	-541	-393	-514	-754	0
181	0	0	-1395	486	1881	454	-1638	1183	-122	-294	-463	-407	-438	-609	0
182	0	0	-1310	298	1608	506	-1459	953	-172	-217	-325	-294	-201	-312	0
183	0	0	-437	137	574	150	-505	355	-67	-133	3	-58	170	322	0
184	0	0	646	0	-646	-323	646	-323	46	-15	230	215	572	803	0
185	0	0	1480	-95	-1575	-692	1527	-835	95	-25	300	343	535	1012	0
186	0	0	1841	-161	-2002	-840	1921	-1081	164	-31	389	428	498	1024	0
187	0	0	1508	-201	-1709	-653	1608	-955	-7	-110	166	118	195	541	0
188	0	0	527	-219	-746	-154	636	-482	5	-114	-50	-79	-23	-13	0
189	0	0	-701	-197	504	449	-602	153	-97	-325	-382	-353	-397	-552	0
190	0	0	-1567	-219	1348	893	-1457	564	-126	-355	-444	-485	-492	-737	0
191	0	0	-2188	-248	1940	1218	-2064	846	-149	-261	-453	-529	-386	-616	0
192	0	0	-1916	-254	1662	1085	-1789	704	-137	-205	-277	-351	-209	-236	0
193	0	0	-887	-271	616	579	-751	172	7	-91	3	-73	256	337	0
194	0	0	151	-306	-457	77	304	-381	23	-34	207	157	483	892	0
195	0	0	1172	-310	-1482	-431	1327	-896	137	50	393	372	671	1059	0
196	0	0	1644	-294	-1938	-675	1791	-1116	67	65	349	323	589	958	0
197	0	0	1424	-259	-1683	-582	1553	-971	137	-62	271	170	306	630	0
198	0	0	460	-230	-690	-115	575	-460	5	-236	-52	-135	3	0	0
199	0	0	-624	-205	419	414	-521	107	-104	-199	-316	-353	-331	-424	0
200	0	0	-1539	-166	1373	852	-1456	603	-180	-269	-417	-411	-428	-611	0
201	0	0	-1954	-129	1825	1041	-1889	848	-213	-192	-413	-564	-386	-595	0
202	0	0	-1660	-81	1579	870	-1619	749	-62	-176	-155	-279	-29	-209	0
203	0	0	-765	-38	727	401	-746	344	-13	-186	15	-48	203	374	0
204	0	0	571	-3	-574	-284	572	-288	157	98	341	331	589	942	0
205	0	0	1405	40	-1365	-722	1385	-662	69	56	485	397	679	1103	0
206	0	0	1949	77	-1872	-1013	1910	-897	170	100	448	440	653	1072	0
207	0	0	1625	93	-1532	-859	1578	-719	153	-79	273	300	368	626	0
208	0	0	777	104	-673	-440	725	-284	83	-85	-79	56	29	46	0
209	0	0	-485	112	597	186	-541	354	-128	-190	-232	-267	-320	-444	0
210	0	0	-1371	126	1497	622	-1434	811	-178	-261	-337	-463	-455	-675	0
211	0	0	-1740	135	1875	802	-1807	1005	-143	-217	-362	-341	-316	-613	0
212	0	0	-1545	135	1680	705	-1612	907	-157	-129	-178	-254	-102	-164	0
213	0	0	-522	151	673	185	-597	412	-67	36	102	65	333	360	0
214	0	0	688	161	-527	-424	607	-183	122	145	419	389	589	938	0
215	0	0	1598	184	-1414	-891	1506	-615	87	135	483	508	649	1148	0
216	0	0	2069	194	-1875	-1131	1972	-840	100	161	504	463	614	1030	0
217	0	0	1730	194	-1536	-962	1633	-671	98	141	294	355	399	638	0
218	0	0	810	190	-620	-500	715	-215	46	-17	36	-56	-17	25	0
219	0	0	-355	192	547	81	-451	369	-73	-25	-232	-186	-230	-446	0
220	0	0	-1259	192	1451	533	-1355	821	-174	-106	-341	-424	-448	-667	0
221	0	0	-1755	194	1949	780	-1852	1071	-122	-32	-331	-320	-368	-574	0
222	0	0	-1459	201	1660	629	-1559	930	-151	83	-116	-217	-110	-153	0
223	0	0	-464	207	671	128	-567	439	-1	85	155	15	310	345	0
224	0	0	731	215	-516	-473	623	-150	157	244	415	393	624	900	0
225	0	0	1611	217	-1394	-914	1502	-588	91	230	457	372	651	1084	0
226	0	0	2164	230	-1934	-1197	2049	-852	180	364	492	597	653	981	0
227	0	0	1772	226	-1546	-999	1659	-660	34	228	339	234	368	512	0
228	0	0	838	225	-613	-531	725	-194	50	29	-11	17	-42	13	0
229	0	0	-388	223	611	82	-499	417	3	-46	-259	-211	-292	-517	0
230	0	0	-1308	234	1542	537	-1425	888	-91	-104	-366	-448	-419	-756	0
231	0	0	-1729	228	1957	750	-1843	1092	-38	0	-331	-399	-331	-644	0
232	0	0	-1500	234	1734	633	-1617	984	-83	104	-188	-207	-122	-248	0
233	0	0	-514	236	750	139	-632	493	42	180	133	67	269	329	0
234	0	0	548	240	-308	-394	428	-34	52	201	386	300	525	921	0
235	0	0	1549	259	-1290	-904	1419	-515	149	341	457	444	713	1026	0
236	0	0	1859	265	-1594	-1062	1726	-664	62	172	434	450	552	892	0
237	0	0	1624	261	-1363	-942	1493	-551	161	174	242	291	312	554	0
238	0	0	594	263	-331	-428	462	-34	36	60	79	40	0	-34	0
239	0	0	-573	265	838	154	-705	551	23	-106	-244	-304	-389	-564	0
240	0	0	-1606	275	1881	665	-1743	1078	-129	-13	-388	-376	-465	-711	0
241	0	0	-2085	277	2362	904	-2223	1319	-166	-124	-333	-521	-413	-694	0
242	0	0	-1806	281	2087	762	-1946	1184	-93	-38	-147	-265	-23	-205	0
243	0	0	-829	296	1125	266	-977	710	75	87	95	62	273	386	0
244	0	0	256	310	54	-283	101	182	139	93	364	271	574	851	0
245	0	0	1109	308	-801	-708	955	-246	157	32	465	446	628	1035	0
246	0	0	1598	306	-1292	-952	1445	-493	170	69	419	486	585	861	0
247	0	0	1307	314	-993	-810	1150	-339	133	-29	269	242	356	543	0
248	0	0	345	320	-25	-332	185	147	97	-108	25	-27	27	36	0
249	0	0	-797	316	1113	240	-955	714	-21	-285	-296	-291	-320	-535	0
250	0	0	-1721	323	2044	699	-1882	1183	-38	-294	-409	-372	-409	-673	0
251	0	0	-2194	339	2533	927	-2363	1436	-151	-283	-362	-492	-380	-657	0
252	0	0	-1862	341	2203	760	-2032	1272	-40	-159	-215	-217	-161	-192	0
253	0	0	-849	355	1204	247	-1026	779	44	-168	75	97	197	302	0
254	0	0	277	362	85	-319	96	223	149	-83	289	279	545	785	0
255	0	0	1242	368	-874	-805	1058	-253	118	-27	356	386	665	1032	0
256	0	0	1755	378	-1377	-1066	1566	-499	112	-23	401	448	593	944	0
257	0	0	1505	388	-1117	-946	1311	-364	32	-83	114	240	287	539	0
258	0	0	654	389	-265	-521	459	62	112	-197	-122	-21	25	-17	0
259	0	0	-462	397	859	32	-660	628	-29	-310	-289	-291	-362	-424	0
260	0	0	-1337	403	1740	467	-1538	1071	-172	-314	-459	-525	-469	-659	0
261	0	0	-1777	424	2201	676	-1989	1312	-48	-322	-388	-364	-372	-651	0
262	0	0	-1556	428	1984	564	-1770	1206	-102	-190	-244	-310	-135	-213	0
263	0	0	-454	446	900	4	-677	673	25	-89	58	17	244	391	0
264	0	0	600	459	-141	-529	370	159	112	23	356	296	521	933	0
265	0	0	1615	467	-1148	-1041	1381	-340	42	112	417	384	677	1084	0
266	0	0	2100	486	-1614	-1293	1857	-564	112	110	407	434	614	1030	0
267	0	0	1710	486	-1224	-1098	1467	-369	147	31	252	252	376	710	0
268	0	0	895	496	-399	-695	647	48	44	-89	29	-128	-29	44	0
269	0	0	-344	488	832	-72	-588	660	27	-110	-190	-316	-258	-349	0
270	0	0	-1242	498	1740	372	-1491	1119	-139	-162	-356	-552	-362	-750	0
271	0	0	-1687	512	2199	587	-1943	1355	-114	-52	-267	-463	-226	-529	0
272	0	0	-1498	529	2027	484	-1762	1278	-83	87	-145	-289	25	-170	0
273	0	0	-524	552	1076	-14	-800	814	3	102	135	-110	308	388	0
274	0	0	637	562	-75	-599	356	243	106	294	471	310	684	964	0
275	0	0	1404	570	-834	-987	1119	-132	87	246	512	351	748	1074	0
276	0	0	1961	580	-1381	-1270	1671	-400	172	238	562	300	644	956	0
277	0	0	1595	585	-1010	-1090	1302	-212	77	225	372	190	477	624	0
278	0	0	627	593	-34	-610	330	279	87	79	-15	-31	46	-23	0
279	0	0	-475	595	1070	-60	-772	832	-64	44	-159	-312	-289	-399	0
280	0	0	-1484	603	2087	440	-1785	1345	-102	-108	-228	-502	-370	-688	0
281	0	0	-1798	605	2403	596	-2100	1504	-46	-36	-225	-498	-279	-595	0
282	0	0	-1607	616	2223	495	-1915	1419	-93	73	-31	-306	-15	-178	0
283	0	0	-580	626	1206	-23	-893	916	46	186	215	-7	242	399	0
284	0	0	572	630	58	-601	257	344	118	248	446	283	616	905	0
285	0	0	1512	647	-865	-1079	1188	-109	114	238	517	452	715	1032	0
286	0	0	2092	655	-1437	-1373	1764	-391	188	289	568	473	655	933	0
287	0	0	1749	646	-1103	-1197	1426	-228	62	62	308	269	374	541	0
288	0	0	909	651	-258	-780	583	196	102	147	147	32	93	23	0
289	0	0	-363	653	1016	-145	-689	834	-131	-40	-207	-283	-322	-479	0
290	0	0	-1229	646	1875	291	-1552	1260	-201	-54	-236	-473	-391	-779	0
291	0	0	-1680	649	2329	515	-2004	1489	-102	-64	-145	-343	-279	-554	0
292	0	0	-1490	647	2137	421	-1813	1392	-205	-62	-110	-236	-106	-256	0
293	0	0	-485	646	1131	-80	-808	888	-3	97	184	79	345	333	0
294	0	0	584	640	56	-612	264	348	110	172	492	422	640	859	0
295	0	0	1514	640	-874	-1077	1194	-117	85	162	450	498	614	1072	0
296	0	0	1918	636	-1282	-1277	1600	-323	147	157	444	587	539	989	0
297	0	0	1658	624	-1034	-1141	1346	-205	110	116	343	364	395	702	0
298	0	0	569	605	36	-587	266	320	-91	-27	-40	-31	21	42	0
299	0	0	-563	593	1156	-15	-859	874	-157	-65	-265	-242	-275	-564	0
300	0	0	-1470	580	2050	445	-1760	1315	-120	-186	-310	-283	-376	-677	0
301	0	0	-2000	564	2564	718	-2282	1564	-162	-190	-438	-335	-386	-649	0
302	0	0	-1801	556	2357	622	-2079	1456	-56	-149	-205	-197	-75	-197	0
303	0	0	-848	529	1377	159	-1112	953	-42	-23	85	79	226	420	0
304	0	0	252	537	285	-394	-16	411	83	46	318	378	595	869	0
305	0	0	1099	512	-587	-805	843	-37	21	31	335	444	642	1051	0
306	0	0	1667	490	-1177	-1078	1422	-343	141	135	355	514	599	1018	0
307	0	0	1315	477	-838	-896	1076	-180	46	-46	232	327	389	719	0
308	0	0	409	459	50	-434	179	254	-58	-184	-135	-40	-34	27	0
309	0	0	-737	428	1165	154	-951	796	-205	-325	-258	-252	-232	-391	0
310	0	0	-1627	415	2042	606	-1834	1228	-228	-358	-521	-372	-393	-700	0
311	0	0	-2026	393	2419	816	-2222	1406	-246	-335	-384	-419	-323	-496	0
312	0	0	-1818	380	2198	719	-2008	1289	-180	-333	-329	-281	-87	-116	0
313	0	0	-811	368	1179	221	-995	773	-77	-217	69	-13	360	492	0
314	0	0	231	349	118	-290	56	233	-48	-153	244	203	562	991	0
315	0	0	1252	333	-919	-792	1085	-293	149	-131	405	372	762	1202	0
316	0	0	1683	304	-1379	-993	1531	-537	65	-221	430	281	640	1099	0
317	0	0	1466	291	-1175	-878	1320	-442	64	-261	180	108	452	719	0
318	0	0	480	265	-215	-372	347	25	-38	-355	-75	-155	48	168	0
319	0	0	-702	250	952	226	-827	601	-215	-450	-389	-535	-302	-424	0
320	0	0	-1645	240	1885	702	-1765	1062	-192	-535	-508	-647	-407	-616	0
321	0	0	-2092	234	2326	929	-2209	1280	-221	-535	-397	-754	-376	-486	0
322	0	0	-1864	219	2083	822	-1973	1151	-151	-465	-401	-467	-120	-199	0
323	0	0	-842	209	1051	316	-946	630	-54	-259	15	-190	316	461	0
324	0	0	212	211	-1	-211	106	105	13	-248	242	25	580	865	0
325	0	0	1139	195	-944	-667	1041	-374	64	-52	358	236	717	1094	0
326	0	0	1542	190	-1352	-866	1447	-581	44	-87	355	126	589	1034	0
327	0	0	1307	178	-1129	-742	1218	-475	71	-166	225	7	351	702	0
328	0	0	293	164	-129	-228	211	17	-36	-223	-67	-275	-38	69	0
329	0	0	-791	161	952	315	-871	556	-135	-226	-230	-576	-337	-411	0
330	0	0	-1748	149	1897	799	-1822	1023	-178	-246	-409	-698	-424	-686	0
331	0	0	-2254	141	2395	1056	-2324	1268	-226	-226	-355	-667	-339	-593	0
332	0	0	-1996	139	2135	928	-2065	1137	-114	-122	-199	-531	-73	-172	0
333	0	0	-1141	139	1280	501	-1210	709	-52	46	60	-162	329	409	0
334	0	0	35	137	102	-86	-33	119	67	153	341	62	549	915	0
335	0	0	953	133	-820	-543	886	-343	69	207	488	312	758	1173	0
336	0	0	1425	141	-1284	-783	1354	-571	100	157	500	219	677	1020	0
337	0	0	1106	133	-973	-619	1039	-420	83	149	374	159	428	663	0
338	0	0	226	128	-98	-177	162	15	65	13	75	-217	-1	52	0
339	0	0	-855	116	971	369	-913	543	-104	23	-139	-420	-176	-395	0
340	0	0	-1886	116	2002	885	-1944	1059	-137	-77	-279	-444	-364	-618	0
341	0	0	-2258	106	2364	1076	-2311	1235	-108	-58	-265	-463	-331	-593	0
342	0	0	-2058	116	2174	971	-2116	1145	-65	44	-104	-261	-44	-217	0
343	0	0	-1121	122	1243	499	-1182	682	-32	118	116	32	244	316	0
344	0	0	113	122	9	-117	52	65	137	296	508	374	607	907	0
345	0	0	930	133	-797	-531	863	-332	120	275	452	440	688	1022	0
346	0	0	1487	133	-1354	-810	1420	-610	58	372	519	496	673	944	0
347	0	0	1130	124	-1006	-627	1068	-441	116	203	343	331	432	510	0
348	0	0	259	122	-137	-190	198	-7	17	58	31	36	23	-73	0
349	0	0	-937	114	1051	411	-994	582	-64	-5	-228	-129	-302	-463	0
350	0	0	-1831	118	1949	856	-1890	1033	-139	-91	-318	-329	-459	-725	0
351	0	0	-2345	122	2467	1111	-2406	1294	-116	-67	-349	-296	-391	-741	0
352	0	0	-2128	118	2246	1005	-2187	1182	-112	-29	-141	-215	-197	-388	0
353	0	0	-1090	116	1206	487	-1148	661	34	145	139	176	219	308	0
354	0	0	11	129	118	-70	-53	123	93	207	331	440	535	721	0
355	0	0	956	118	-838	-537	897	-360	170	252	475	572	640	931	0
356	0	0	1470	118	-1352	-794	1411	-617	149	318	483	550	622	950	0
357	0	0	1183	126	-1057	-654	1120	-465	48	161	273	397	327	490	0
358	0	0	332	131	-201	-231	266	-35	98	95	19	139	17	-85	0
359	0	0	-867	124	991	371	-929	557	-50	-34	-240	-250	-327	-616	0
360	0	0	-1645	135	1780	755	-1712	957	-162	-15	-386	-345	-461	-704	0
361	0	0	-2174	128	2302	1023	-2238	1215	-174	-38	-356	-345	-382	-655	0
362	0	0	-1805	135	1940	835	-1872	1037	-48	11	-172	-240	-190	-207	0
363	0	0	-883	143	1026	370	-954	584	85	46	153	135	244	335	0
364	0	0	280	133	-147	-206	213	-7	106	188	314	374	488	818	0
365	0	0	1163	141	-1022	-652	1092	-440	112	225	422	485	640	1024	0
366	0	0	1659	139	-1520	-899	1589	-690	89	145	452	420	568	822	0
367	0	0	1512	141	-1371	-826	1441	-615	129	126	304	331	296	570	0
368	0	0	482	143	-339	-312	410	-98	9	-67	-27	-73	-54	-75	0
369	0	0	-593	128	721	232	-657	424	-110	-176	-258	-323	-353	-558	0
370	0	0	-1510	135	1645	687	-1577	890	-106	-265	-370	-549	-452	-808	0
371	0	0	-1911	139	2050	886	-1980	1094	-184	-203	-353	-488	-452	-721	0
372	0	0	-1542	141	1683	700	-1612	912	-50	-89	-203	-207	-120	-254	0
373	0	0	-698	143	841	277	-769	492	-25	-124	40	-95	207	232	0
374	0	0	552	143	-409	-347	480	-133	77	11	389	230	488	808	0
375	0	0	1369	145	-1224	-757	1296	-539	79	32	327	370	630	911	0
376	0	0	1941	149	-1792	-1045	1866	-821	114	11	413	349	481	876	0
377	0	0	1588	145	-1443	-866	1515	-649	65	-75	246	182	232	521	0
378	0	0	719	143	-576	-431	647	-216	27	-261	-65	-172	-120	-83	0
379	0	0	-429	139	568	145	-498	353	-1	-345	-285	-356	-409	-539	0
380	0	0	-1370	143	1513	613	-1441	828	-174	-310	-444	-603	-554	-764	0
381	0	0	-1852	128	1980	862	-1916	1054	-133	-345	-362	-535	-498	-663	0
382	0	0	-1643	139	1782	752	-1712	960	-112	-339	-323	-395	-263	-331	0
383	0	0	-646	151	797	247	-721	474	17	-147	36	-64	151	298	0
384	0	0	484	145	-339	-314	411	-97	83	-36	283	195	442	694	0
385	0	0	1382	143	-1239	-762	1310	-548	133	-54	397	376	562	919	0
386	0	0	1801	147	-1654	-974	1727	-753	32	-44	399	329	399	919	0
387	0	0	1516	143	-1373	-829	1444	-615	62	-116	236	182	279	523	0
388	0	0	602	141	-461	-371	531	-160	-19	-180	-126	-164	-126	-56	0
389	0	0	-588	143	731	222	-659	437	-44	-343	-308	-368	-397	-587	0
390	0	0	-1521	129	1650	696	-1585	889	-207	-279	-378	-490	-475	-768	0
391	0	0	-2072	133	2205	969	-2138	1169	-209	-378	-453	-582	-500	-713	0
392	0	0	-1837	128	1965	854	-1901	1046	-203	-149	-199	-362	-182	-294	0
393	0	0	-927	124	1051	401	-989	587	-21	-147	-27	-133	100	287	0
394	0	0	212	139	-73	-175	142	33	81	9	312	213	533	776	0
395	0	0	1079	141	-938	-610	1008	-398	112	42	407	345	609	989	0
396	0	0	1533	143	-1390	-838	1461	-623	104	32	378	353	455	911	0
397	0	0	1333	137	-1196	-735	1264	-529	83	19	323	230	221	589	0
398	0	0	378	122	-256	-250	317	-67	-29	-149	-21	-157	-75	-81	0
399	0	0	-673	124	797	274	-735	460	-114	-226	-292	-380	-374	-562	0
400	0	0	-1560	120	1680	720	-1620	900	-91	-263	-333	-452	-486	-723	0
401	0	0	-2010	118	2128	946	-2069	1123	-203	-258	-322	-488	-492	-624	0
402	0	0	-1761	120	1881	820	-1821	1000	-81	-161	-259	-267	-219	-234	0
403	0	0	-743	118	861	312	-802	489	42	-44	91	77	182	273	0
404	0	0	374	122	-252	-248	313	-65	106	3	223	269	502	781	0
405	0	0	1449	126	-1323	-787	1386	-598	184	81	582	388	605	1109	0
406	0	0	1782	124	-1658	-953	1720	-767	71	38	389	440	492	968	0
407	0	0	1668	122	-1546	-895	1607	-712	95	-52	292	261	225	591	0
408	0	0	761	104	-657	-432	709	-276	54	-98	64	17	-31	13	0
409	0	0	-396	98	494	149	-445	296	-50	-219	-304	-339	-322	-550	0
410	0	0	-1242	100	1342	571	-1292	721	-100	-292	-360	-432	-475	-779	0
411	0	0	-1798	93	1891	852	-1844	992	-162	-252	-327	-508	-436	-696	0
412	0	0	-1499	89	1588	705	-1543	838	-27	-162	-180	-228	-149	-302	0
413	0	0	-584	91	675	246	-629	383	-36	-9	85	3	192	261	0
414	0	0	577	98	-479	-337	528	-190	104	137	438	273	523	779	0
415	0	0	1466	91	-1375	-778	1420	-642	114	64	479	415	562	997	0
416	0	0	1945	91	-1854	-1018	1899	-881	174	93	420	479	533	898	0
417	0	0	1744	97	-1647	-920	1695	-775	139	128	380	256	345	574	0
418	0	0	802	81	-721	-441	761	-320	50	-48	29	-131	-19	-81	0
419	0	0	-365	75	440	145	-402	257	-73	-153	-182	-273	-393	-616	0
420	0	0	-1255	77	1332	589	-1293	704	-104	-176	-265	-457	-519	-781	0
421	0	0	-1729	81	1810	824	-1769	945	-100	-91	-252	-407	-370	-715	0
422	0	0	-1493	93	1586	700	-1539	839	-50	21	-73	-271	-168	-316	0
423	0	0	-549	98	647	225	-598	372	-31	147	234	15	128	269	0
424	0	0	601	95	-506	-348	553	-205	112	265	570	250	504	807	0
425	0	0	1470	95	-1375	-782	1422	-640	67	291	564	374	599	968	0
426	0	0	2067	93	-1974	-1080	2020	-940	225	333	605	529	533	925	0
427	0	0	1743	75	-1668	-909	1705	-796	159	112	419	285	234	597	0
428	0	0	909	83	-826	-496	867	-371	21	195	161	-21	-7	-19	0
429	0	0	-178	83	261	47	-219	172	-25	95	-194	-234	-349	-595	0
430	0	0	-1044	73	1117	485	-1080	595	-56	81	-273	-304	-473	-781	0
431	0	0	-1548	79	1627	734	-1587	853	-32	27	-155	-391	-337	-638	0
432	0	0	-1220	79	1299	570	-1259	689	-85	149	-69	-242	-95	-331	0
433	0	0	-326	77	403	124	-364	240	71	221	242	104	277	308	0
434	0	0	771	83	-688	-427	729	-302	135	271	446	351	440	832	0
435	0	0	1710	81	-1629	-895	1669	-774	172	393	583	632	585	956	0
436	0	0	2187	79	-2108	-1133	2147	-1014	180	318	564	519	550	938	0
437	0	0	1908	71	-1837	-989	1872	-883	184	246	386	407	314	469	0
438	0	0	1041	71	-970	-556	1005	-449	118	104	137	73	-44	-95	0
439	0	0	-136	77	213	29	-174	145	-1	67	-126	-153	-397	-496	0
440	0	0	-1067	71	1138	498	-1102	604	-91	-19	-265	-314	-504	-746	0
441	0	0	-1544	62	1606	741	-1575	834	-104	0	-308	-337	-420	-719	0
442	0	0	-1378	69	1447	654	-1412	758	-54	21	-164	-161	-190	-347	0
443	0	0	-392	69	461	161	-426	265	52	178	170	85	205	215	0
444	0	0	674	73	-601	-373	637	-264	195	190	459	409	492	737	0
445	0	0	1541	71	-1470	-806	1505	-699	192	221	415	549	601	884	0
446	0	0	1990	64	-1926	-1027	1958	-931	219	184	537	560	549	925	0
447	0	0	1676	64	-1612	-870	1644	-774	108	77	304	304	273	446	0
448	0	0	706	62	-644	-384	675	-291	149	-116	81	40	-69	-75	0
449	0	0	-434	62	496	186	-465	279	-31	-151	-250	-199	-384	-535	0
450	0	0	-1433	58	1491	687	-1462	774	-126	-213	-343	-382	-457	-756	0
451	0	0	-1940	52	1992	944	-1966	1022	-69	-250	-353	-397	-517	-698	0
452	0	0	-1820	50	1870	885	-1845	960	-93	-174	-182	-254	-194	-322	0
453	0	0	-906	56	962	425	-934	509	-65	-50	7	1	168	188	0
454	0	0	261	58	-203	-159	232	-72	182	-3	289	279	492	777	0
455	0	0	1112	65	-1047	-588	1079	-491	97	40	407	438	510	956	0
456	0	0	1562	71	-1491	-816	1526	-710	120	1	384	360	523	898	0
457	0	0	1375	62	-1313	-718	1344	-625	110	0	246	269	314	554	0
458	0	0	271	54	-217	-162	244	-81	-7	-217	0	-73	-95	-29	0
459	0	0	-725	52	777	336	-751	414	-73	-308	-320	-323	-453	-613	0
460	0	0	-1713	48	1761	832	-1737	904	-166	-318	-374	-403	-455	-789	0
461	0	0	-2212	40	2252	1086	-2232	1146	-207	-343	-432	-558	-444	-756	0
462	0	0	-1918	56	1974	931	-1946	1015	-131	-201	-252	-389	-149	-302	0
463	0	0	-968	58	1026	455	-997	542	19	-100	23	-13	172	306	0
464	0	0	33	54	21	-43	6	37	71	-7	312	112	533	770	0
465	0	0	1066	60	-1006	-563	1036	-473	120	79	473	312	618	971	0
466	0	0	1470	60	-1410	-765	1440	-675	176	54	420	296	589	865	0
467	0	0	1136	62	-1074	-599	1105	-506	29	-77	232	153	269	500	0
468	0	0	323	58	-265	-190	294	-103	75	-137	-29	-128	-69	-79	0
469	0	0	-861	60	921	400	-891	490	-40	-256	-291	-399	-323	-527	0
470	0	0	-1713	42	1755	835	-1734	898	-170	-203	-428	-574	-463	-772	0
471	0	0	-2142	50	2192	1046	-2167	1121	-195	-209	-372	-514	-473	-698	0
472	0	0	-1924	48	1972	938	-1948	1010	-172	-112	-221	-351	-180	-230	0
473	0	0	-1034	54	1088	490	-1061	571	32	-27	19	-100	201	291	0
474	0	0	216	54	-162	-135	189	-54	120	21	322	153	492	719	0
475	0	0	1062	58	-1004	-560	1033	-473	77	162	455	386	646	964	0
476	0	0	1565	62	-1503	-813	1534	-720	141	91	401	358	527	849	0
477	0	0	1329	65	-1264	-697	1296	-599	60	44	258	133	302	496	0
478	0	0	362	60	-302	-211	332	-121	-23	-46	-95	-120	-102	-34	0
479	0	0	-708	52	760	328	-734	406	-5	-122	-292	-333	-302	-550	0
480	0	0	-1698	40	1738	829	-1718	889	-234	-180	-380	-523	-531	-785	0
481	0	0	-2136	44	2180	1046	-2158	1112	-135	-122	-300	-510	-391	-684	0
482	0	0	-1901	46	1947	927	-1924	996	-110	-36	-228	-308	-120	-335	0
483	0	0	-995	44	1039	475	-1017	541	-52	42	46	1	226	217	0
484	0	0	17	44	27	-30	-5	35	13	95	275	269	424	772	0
485	0	0	954	54	-900	-504	927	-423	77	190	483	368	657	960	0
486	0	0	1386	52	-1334	-719	1360	-641	170	126	463	475	485	861	0
487	0	0	1132	50	-1082	-591	1107	-516	116	31	294	258	306	539	0
488	0	0	179	40	-139	-109	159	-49	98	-65	-46	-1	-25	-118	0
489	0	0	-1063	48	1111	507	-1087	579	-128	-85	-322	-355	-370	-556	0
490	0	0	-1963	42	2005	960	-1984	1023	-159	-176	-314	-360	-516	-869	0
491	0	0	-2541	48	2589	1246	-2565	1318	-238	-135	-426	-492	-382	-824	0
492	0	0	-2241	40	2281	1100	-2261	1160	-95	-48	-126	-240	-97	-287	0
493	0	0	-1490	42	1532	724	-1511	787	-122	-34	17	11	149	155	0
494	0	0	-299	50	349	124	-324	199	122	120	389	337	481	774	0
495	0	0	482	54	-428	-268	455	-187	91	120	444	426	638	915	0
496	0	0	982	44	-938	-513	960	-447	133	64	401	436	438	855	0
497	0	0	674	52	-622	-363	648	-285	153	38	242	263	335	490	0
498	0	0	-316	44	360	136	-338	202	-1	-161	-85	-73	-79	-126	0
499	0	0	-1405	40	1445	682	-1425	742	21	-194	-298	-226	-362	-535	0
500	0	0	-2425	40	2465	1192	-2445	1252	-180	-209	-523	-452	-537	-861	0
501	0	0	-2943	44	2987	1449	-2965	1515	-128	-124	-483	-415	-380	-783	0
502	0	0	-2724	40	2764	1342	-2744	1402	-93	-205	-269	-343	-259	-422	0
503	0	0	-1808	50	1858	879	-1833	954	25	-17	-7	44	176	213	0
504	0	0	-677	54	731	311	-704	392	114	75	219	232	512	704	0
505	0	0	207	48	-159	-127	183	-55	149	48	355	442	603	950	0
506	0	0	734	44	-690	-389	712	-323	135	83	413	368	467	847	0
507	0	0	492	46	-446	-269	469	-200	159	54	162	234	258	422	0
508	0	0	-374	50	424	162	-399	237	32	-42	-77	-108	-89	-71	0
509	0	0	-1480	42	1522	719	-1501	782	-122	-225	-360	-399	-417	-661	0
510	0	0	-2289	42	2331	1123	-2310	1186	-143	-149	-459	-479	-481	-838	0
511	0	0	-2718	54	2772	1332	-2745	1413	-166	-186	-450	-498	-434	-688	0
512	0	0	-2533	62	2595	1235	-2564	1328	-128	-182	-376	-320	-230	-294	0
513	0	0	-1513	64	1577	724	-1545	820	112	-65	31	-110	164	287	0
514	0	0	-400	71	471	164	-435	271	73	93	261	108	440	805	0
515	0	0	560	75	-485	-317	522	-205	174	25	374	312	558	865	0
516	0	0	1023	81	-942	-552	982	-430	178	15	411	325	500	894	0
517	0	0	802	79	-723	-440	762	-322	126	-5	147	135	238	477	0
518	0	0	-76	79	155	-1	-115	117	157	-56	-102	-97	-56	-79	0
519	0	0	-1180	75	1255	552	-1217	665	-29	-186	-341	-343	-391	-562	0
520	0	0	-2107	83	2190	1012	-2148	1136	-108	-277	-455	-545	-502	-869	0
521	0	0	-2559	89	2648	1235	-2603	1368	-116	-182	-388	-446	-422	-729	0
522	0	0	-2376	83	2459	1146	-2417	1271	-91	-182	-201	-415	-207	-308	0
523	0	0	-1487	97	1584	695	-1535	840	17	-3	-44	-67	180	188	0
524	0	0	-366	95	461	135	-413	278	75	62	314	182	378	721	0
525	0	0	577	104	-473	-340	525	-184	81	155	430	331	582	968	0
526	0	0	992	102	-890	-547	941	-394	172	114	372	333	504	799	0
527	0	0	804	104	-700	-454	752	-298	112	46	246	129	269	438	0
528	0	0	-126	110	236	8	-181	173	100	-64	-77	-87	-161	-124	0
529	0	0	-1185	114	1299	535	-1242	706	-5	-97	-296	-333	-434	-634	0
530	0	0	-2146	135	2281	1005	-2213	1208	-58	-153	-440	-554	-583	-882	0
531	0	0	-2565	166	2731	1199	-2648	1448	-203	-110	-446	-554	-498	-834	0
532	0	0	-2301	166	2467	1067	-2384	1316	13	-58	-351	-376	-225	-479	0
533	0	0	-1420	180	1600	620	-1510	890	-36	83	36	-42	97	104	0
534	0	0	-300	190	490	55	-395	340	104	147	230	207	279	661	0
535	0	0	616	182	-434	-399	525	-126	186	197	331	393	399	851	0
536	0	0	1095	157	-938	-626	1016	-390	58	155	395	273	417	723	0
537	0	0	1031	157	-874	-594	952	-358	137	176	217	263	188	403	0
538	0	0	117	157	40	-137	38	98	0	-56	-91	-159	-215	-277	0
539	0	0	-807	161	968	323	-887	564	-29	-9	-236	-261	-467	-640	0
540	0	0	-1716	161	1877	777	-1796	1019	-203	-135	-490	-444	-624	-964	0
541	0	0	-2035	151	2186	942	-2110	1168	-112	-62	-395	-452	-504	-783	0
542	0	0	-1692	145	1837	773	-1764	991	-81	-36	-234	-294	-320	-434	0
543	0	0	-747	155	902	296	-824	528	-34	122	-40	-19	-7	131	0
544	0	0	508	159	-349	-333	428	-95	172	184	327	283	422	644	0
545	0	0	1417	155	-1262	-786	1339	-553	15	186	300	422	430	888	0
546	0	0	1974	155	-1819	-1064	1896	-832	85	149	436	436	376	777	0
547	0	0	1760	164	-1596	-962	1678	-716	114	50	87	327	178	405	0
548	0	0	946	145	-801	-545	873	-328	89	-36	-11	9	-129	-186	0
549	0	0	-126	139	265	-6	-195	202	-38	-114	-333	-271	-455	-739	0
550	0	0	-1115	122	1237	496	-1176	679	-85	-228	-395	-411	-572	-847	0
551	0	0	-1534	120	1654	707	-1594	887	-50	-176	-463	-384	-504	-826	0
552	0	0	-1319	112	1431	603	-1375	771	-81	-114	-302	-203	-225	-483	0
553	0	0	-414	98	512	158	-463	305	54	-32	46	40	77	155	0
554	0	0	756	85	-671	-420	713	-293	182	73	261	322	436	667	0
555	0	0	1623	64	-1559	-843	1591	-747	77	91	370	393	479	807	0
556	0	0	2059	50	-2009	-1054	2034	-979	128	89	314	446	386	741	0
557	0	0	1958	44	-1914	-1001	1936	-935	192	42	186	289	188	368	0
558	0	0	1008	40	-968	-524	988	-464	40	-100	-71	-25	-209	-137	0
559	0	0	-120	17	137	51	-128	77	-25	-314	-356	-358	-521	-725	0
560	0	0	-968	19	987	474	-977	503	-48	-153	-419	-405	-582	-855	0
561	0	0	-1533	13	1546	760	-1539	779	-118	-275	-475	-496	-521	-841	0
562	0	0	-1300	15	1315	642	-1307	665	-44	-184	-370	-320	-341	-485	0
563	0	0	-419	17	436	201	-427	226	-38	-58	-52	-87	42	64	0
564	0	0	672	9	-663	-340	667	-327	135	-42	151	207	331	580	0
565	0	0	1617	11	-1606	-814	1611	-797	195	11	333	368	397	797	0
566	0	0	2011	17	-1994	-1014	2002	-988	34	75	298	331	318	655	0
567	0	0	1850	13	-1837	-931	1843	-912	110	-62	124	106	102	279	0
568	0	0	827	3	-824	-415	825	-410	34	-135	-155	-87	-207	-228	0
569	0	0	-276	5	281	135	-278	143	-36	-316	-465	-368	-663	-793	0
570	0	0	-1195	5	1200	595	-1197	602	-126	-308	-527	-560	-698	-971	0
571	0	0	-1686	-5	1681	845	-1683	838	-203	-275	-471	-576	-597	-938	0
572	0	0	-1533	1	1534	766	-1533	767	-174	-166	-370	-442	-386	-469	0
573	0	0	-522	-1	521	261	-521	260	-79	15	-60	-58	15	89	0
574	0	0	505	7	-498	-256	501	-245	77	67	186	168	308	545	0
575	0	0	1477	15	-1462	-746	1469	-723	93	131	281	285	389	777	0
576	0	0	1946	3	-1943	-974	1944	-970	98	120	302	360	323	752	0
577	0	0	1758	9	-1749	-883	1753	-870	54	56	137	221	126	279	0
578	0	0	843	0	-843	-421	843	-421	13	-44	-126	-126	-236	-289	0
579	0	0	-276	5	281	135	-278	143	-29	-174	-382	-370	-527	-719	0
580	0	0	-1137	-3	1134	570	-1135	565	-182	-168	-424	-535	-595	-966	0
581	0	0	-1599	-9	1590	804	-1594	790	-184	-102	-409	-549	-502	-882	0
582	0	0	-1434	-7	1427	720	-1430	710	-168	-50	-254	-368	-370	-525	0
583	0	0	-534	3	537	265	-535	270	-52	122	-69	5	11	40	0
584	0	0	617	-3	-620	-307	618	-311	77	141	217	230	370	543	0
585	0	0	1565	0	-1565	-782	1565	-782	128	190	455	422	494	797	0
586	0	0	2113	-3	-2116	-1055	2114	-1059	131	195	413	395	360	665	0
587	0	0	1841	0	-1841	-920	1841	-920	87	137	294	258	157	368	0
588	0	0	1031	-3	-1034	-514	1032	-518	25	48	-31	-64	-225	-215	0
589	0	0	-143	0	143	71	-143	71	-85	-34	-351	-219	-498	-708	0
590	0	0	-1012	-13	999	512	-1005	493	-133	-149	-413	-440	-655	-952	0
591	0	0	-1426	3	1429	711	-1427	716	-225	-31	-413	-434	-558	-896	0
592	0	0	-1221	-5	1216	613	-1218	605	-116	-3	-252	-170	-325	-485	0
593	0	0	-286	-7	279	146	-282	136	-87	116	-42	65	21	23	0
594	0	0	869	-13	-882	-428	875	-447	71	170	304	370	316	611	0
595	0	0	1722	-27	-1749	-847	1735	-888	1	199	353	448	450	768	0
596	0	0	2323	-34	-2357	-1144	2340	-1195	21	226	409	424	378	626	0
597	0	0	2006	-38	-2044	-984	2025	-1041	-13	192	201	289	166	291	0
598	0	0	1108	-36	-1144	-536	1126	-590	-31	46	-89	19	-221	-238	0
599	0	0	6	-13	-19	3	12	-16	-166	-15	-358	-325	-564	-762	0
600	0	0	-912	38	950	437	-931	494	-159	-143	-452	-395	-624	-1001	0
601	0	0	-1342	118	1460	612	-1401	789	-147	-151	-366	-337	-605	-940	0
602	0	0	-1088	219	1307	434	-1197	763	-182	60	-292	-195	-355	-463	0
603	0	0	-128	345	473	-108	-300	409	-85	147	5	128	-23	69	0
604	0	0	1010	479	-531	-744	770	-26	23	246	320	320	360	508	0
605	0	0	1937	560	-1377	-1248	1657	-408	128	170	403	469	442	741	0
606	0	0	2424	640	-1784	-1532	2104	-572	44	209	442	382	329	688	0
607	0	0	2222	729	-1493	-1475	1857	-382	81	157	246	388	194	335	0
608	0	0	1366	816	-550	-1091	958	133	27	58	-21	77	-172	-312	0
609	0	0	261	905	644	-583	-191	774	-44	-32	-201	-271	-549	-677	0
610	0	0	-713	1034	1747	-160	-1230	1390	-190	-73	-479	-395	-669	-1026	0
611	0	0	-1150	1179	2329	-14	-1739	1754	-184	-48	-426	-304	-646	-917	0
612	0	0	-991	1216	2207	-112	-1599	1711	-162	-23	-273	-294	-298	-607	0
613	0	0	-196	1113	1309	-458	-752	1211	13	135	1	91	-19	17	0
614	0	0	751	857	106	-804	322	481	83	203	292	325	318	448	1
615	0	0	1515	675	-840	-1095	1177	-82	110	291	310	510	436	713	0
616	0	0	1912	463	-1449	-1187	1680	-493	126	226	436	452	376	595	0
617	0	0	1582	285	-1297	-933	1439	-506	44	308	261	240	192	240	0
618	0	0	532	110	-422	-321	477	-156	-81	104	13	31	-211	-281	0
619	0	0	-635	-44	591	339	-613	273	-190	7	-312	-207	-519	-904	0
620	0	0	-1749	-168	1581	958	-1665	706	-240	31	-426	-409	-634	-1020	0
621	0	0	-2194	-254	1940	1224	-2067	843	-120	17	-368	-308	-589	-1026	0
622	0	0	-2087	-287	1800	1187	-1943	756	-106	79	-215	-234	-349	-599	0
623	0	0	-1128	-308	820	718	-974	256	-77	234	29	42	116	-38	0
624	0	0	-6	-279	-273	142	133	-276	81	294	329	298	388	490	0
625	0	0	937	-281	-1218	-328	1077	-749	89	355	446	514	405	710	0
626	0	0	1389	-294	-1683	-547	1536	-988	126	230	463	531	347	692	0
627	0	0	1199	-331	-1530	-434	1364	-930	50	226	259	306	292	271	0
628	0	0	364	-347	-711	-8	537	-529	36	110	-13	83	-221	-252	0
629	0	0	-851	-370	481	610	-666	55	-159	-54	-232	-242	-452	-777	0
630	0	0	-1706	-380	1326	1043	-1516	473	-228	-112	-370	-337	-609	-1002	0
631	0	0	-2176	-382	1794	1279	-1985	706	-151	-81	-325	-291	-527	-859	0
632	0	0	-1994	-345	1649	1169	-1821	652	-120	-128	-190	-184	-347	-550	0
633	0	0	-971	-304	667	637	-819	181	-34	60	106	182	126	36	0
634	0	0	99	-263	-362	82	230	-312	52	106	294	442	378	566	0
635	0	0	1086	-223	-1309	-431	1197	-766	44	95	422	508	463	797	0
636	0	0	1635	-194	-1829	-720	1732	-1011	98	97	430	611	438	752	0
637	0	0	1426	-155	-1581	-635	1503	-868	91	9	258	473	259	378	0
638	0	0	617	-122	-739	-247	678	-430	34	-133	3	112	-129	-223	0
639	0	0	-453	-91	362	272	-407	135	-64	-217	-232	-174	-368	-677	0
640	0	0	-1320	-46	1274	683	-1297	614	-143	-302	-323	-289	-510	-890	0
641	0	0	-1733	-15	1718	874	-1725	851	-172	-320	-310	-246	-461	-805	0
642	0	0	-1445	17	1462	714	-1453	739	-91	-170	-186	-85	-149	-391	0
643	0	0	-528	48	576	240	-552	312	-52	-106	73	151	106	242	0
644	0	0	628	58	-570	-343	599	-256	122	-42	343	475	504	715	0
645	0	0	1514	75	-1439	-794	1476	-682	106	27	452	531	607	995	0
646	0	0	2091	87	-2004	-1089	2047	-958	34	21	525	614	572	874	0
647	0	0	1863	100	-1763	-981	1813	-831	73	-58	358	465	316	488	0
648	0	0	976	102	-874	-539	925	-386	102	-172	102	178	-58	-40	0
649	0	0	-68	98	166	-15	-117	132	23	-254	-180	-48	-339	-599	0
650	0	0	-1145	108	1253	518	-1199	680	-38	-376	-331	-267	-465	-803	0
651	0	0	-1571	114	1685	728	-1628	899	-170	-325	-300	-277	-428	-795	0
652	0	0	-1431	124	1555	653	-1493	839	-98	-283	-124	-112	-164	-358	0
653	0	0	-482	131	613	175	-547	372	-13	-238	46	124	151	116	0
654	0	0	643	133	-510	-388	576	-188	161	-50	389	442	521	746	0
655	0	0	1456	143	-1313	-799	1384	-585	124	-95	481	516	521	845	0
656	0	0	2005	145	-1860	-1075	1932	-857	180	-98	440	531	405	828	0
657	0	0	1772	145	-1627	-958	1699	-741	151	-135	355	374	353	453	0
658	0	0	823	143	-680	-483	751	-268	60	-292	-21	-3	-133	-207	0
659	0	0	-291	151	442	70	-366	296	-122	-323	-192	-207	-419	-665	0
660	0	0	-1257	157	1414	550	-1335	785	-131	-391	-366	-403	-506	-927	0
661	0	0	-1748	153	1901	797	-1824	1027	-75	-337	-465	-347	-438	-865	0
662	0	0	-1526	159	1685	683	-1605	922	-27	-395	-215	-149	-304	-473	0
663	0	0	-604	168	772	218	-688	470	38	-259	40	54	176	73	0
664	0	0	538	178	-360	-358	449	-91	188	-192	292	355	415	589	0
665	0	0	1485	178	-1307	-831	1396	-564	110	-135	455	457	430	836	0
666	0	0	2042	180	-1862	-1111	1952	-841	194	-174	440	512	417	783	0
667	0	0	1879	180	-1699	-1029	1789	-759	205	-234	289	366	250	436	0
668	0	0	1002	178	-824	-590	913	-323	91	-430	-67	60	-170	-201	0
669	0	0	-44	184	228	-70	-136	206	85	-448	-242	-172	-477	-721	0
670	0	0	-1022	188	1210	417	-1116	699	-42	-496	-393	-318	-566	-902	0
671	0	0	-1472	192	1664	640	-1568	928	-157	-545	-432	-380	-566	-970	0
672	0	0	-1283	203	1486	540	-1384	844	-17	-422	-110	-259	-225	-444	0
673	0	0	-380	205	585	87	-482	395	21	-318	23	114	87	40	0
674	0	0	793	211	-582	-502	687	-185	155	-263	382	364	391	585	0
675	0	0	1732	221	-1511	-976	1621	-645	217	-192	450	580	529	803	0
676	0	0	2201	221	-1980	-1211	2090	-879	170	-219	479	535	358	739	0
677	0	0	2028	230	-1798	-1129	1913	-784	176	-232	325	345	170	395	0
678	0	0	1141	230	-911	-685	1026	-340	106	-353	58	104	-126	-207	0
679	0	0	-10	230	240	-110	-125	235	40	-461	-172	-186	-440	-710	0
680	0	0	-1007	232	1239	387	-1123	735	-50	-430	-378	-304	-630	-985	0
681	0	0	-1449	236	1685	606	-1567	960	-71	-438	-376	-300	-558	-869	0
682	0	0	-1238	244	1482	497	-1360	863	42	-287	-209	-65	-269	-471	0
683	0	0	-414	259	673	77	-543	466	27	-213	71	124	58	7	0
684	0	0	759	267	-492	-513	625	-112	294	-89	401	426	362	580	0
685	0	0	1602	279	-1323	-940	1462	-522	256	-118	469	527	419	754	0
686	0	0	2093	283	-1810	-1188	1951	-763	263	-77	516	541	356	669	0
687	0	0	1871	292	-1579	-1081	1725	-643	236	-75	320	376	168	358	0
688	0	0	892	289	-603	-590	747	-157	159	-197	91	36	-213	-261	0
689	0	0	-220	294	514	-37	-367	404	44	-182	-137	-141	-514	-805	0
690	0	0	-1197	304	1501	446	-1349	902	9	-236	-292	-279	-630	-954	0
691	0	0	-1719	306	2025	706	-1872	1165	-15	-238	-347	-341	-614	-909	0
692	0	0	-1573	316	1889	628	-1731	1102	-5	3	-186	-147	-376	-523	0
693	0	0	-708	329	1037	189	-872	683	112	62	176	104	7	56	0
694	0	0	422	337	-85	-379	253	126	162	190	452	374	277	591	0
695	0	0	1361	351	-1010	-856	1185	-329	226	190	587	519	446	774	0
696	0	0	1803	358	-1445	-1080	1624	-543	238	238	566	554	391	711	0
697	0	0	1615	368	-1247	-991	1431	-439	265	178	331	395	128	405	0
698	0	0	670	368	-302	-519	486	33	176	40	188	52	-190	-275	0
699	0	0	-448	374	822	37	-635	598	50	-91	-89	-256	-506	-686	0
700	0	0	-1424	386	1810	519	-1617	1098	-46	-44	-221	-453	-570	-987	0
701	0	0	-1981	391	2372	795	-2176	1381	-65	-56	-294	-388	-506	-973	0
702	0	0	-1767	411	2178	678	-1972	1294	-56	-40	-52	-296	-318	-545	0
703	0	0	-902	426	1328	238	-1115	877	-11	116	135	29	97	40	0
704	0	0	244	438	194	-341	25	316	128	166	413	304	323	483	0
705	0	0	1266	448	-818	-857	1042	-185	263	232	624	485	465	776	0
706	0	0	1753	461	-1292	-1107	1522	-415	155	215	688	465	424	774	0
707	0	0	1491	461	-1030	-976	1260	-284	116	102	376	267	98	291	0
708	0	0	653	475	-178	-564	415	148	137	52	155	44	-226	-221	0
709	0	0	-506	483	989	11	-747	736	1	-44	-46	-226	-498	-711	0
710	0	0	-1492	490	1982	501	-1737	1236	-77	-153	-281	-483	-657	-1063	0
711	0	0	-1954	494	2448	730	-2201	1471	-71	-7	-217	-403	-531	-921	0
712	0	0	-1952	502	2454	725	-2203	1478	-100	-50	-135	-267	-393	-595	0
713	0	0	-951	517	1468	217	-1209	992	67	64	203	0	50	-46	0
714	0	0	17	527	510	-272	-246	518	149	124	469	221	306	469	0
715	0	0	1031	545	-486	-788	758	29	168	234	607	362	428	686	0
716	0	0	1518	550	-968	-1034	1243	-209	209	252	642	455	438	679	0
717	0	0	1258	552	-706	-905	982	-77	124	131	339	223	98	194	0
718	0	0	349	554	205	-451	72	379	242	52	205	-13	-145	-252	0
719	0	0	-829	560	1389	134	-1109	974	7	-79	-108	-370	-556	-855	0
720	0	0	-1760	564	2324	598	-2042	1444	-9	-64	-162	-485	-669	-1080	0
721	0	0	-2365	568	2933	898	-2649	1750	-11	-38	-248	-465	-558	-1055	0
722	0	0	-2136	580	2716	778	-2426	1648	-147	-11	-97	-341	-452	-741	0
723	0	0	-1265	587	1852	339	-1558	1219	-32	195	166	17	-56	-139	0
724	0	0	-187	587	774	-200	-480	680	91	170	413	246	236	368	0
725	0	0	849	591	-258	-720	553	166	258	248	512	469	318	609	0
726	0	0	1270	599	-671	-934	970	-36	149	203	597	374	238	504	0
727	0	0	1095	591	-504	-843	799	43	89	159	300	259	13	65	0
728	0	0	180	587	407	-383	-113	497	29	-1	9	46	-351	-541	0
729	0	0	-926	583	1509	171	-1217	1046	-62	-75	-230	-281	-731	-1022	0
730	0	0	-1866	572	2438	647	-2152	1505	-164	-42	-417	-389	-822	-1233	0
731	0	0	-2346	560	2906	893	-2626	1733	-174	-128	-366	-494	-715	-1226	0
732	0	0	-2119	552	2671	783	-2395	1611	-97	-40	-230	-190	-613	-830	0
733	0	0	-1279	550	1829	364	-1554	1189	-27	83	-3	7	-161	-269	0
734	0	0	-132	539	671	-203	-401	605	54	190	236	341	108	292	0
735	0	0	883	527	-356	-705	619	85	71	223	486	467	256	457	0
736	0	0	1293	514	-779	-903	1036	-132	56	73	333	488	77	384	0
737	0	0	1175	496	-679	-835	927	-91	52	93	226	327	-124	64	0
738	0	0	225	475	250	-350	-12	362	-34	-133	-112	23	-440	-597	0
739	0	0	-831	455	1286	188	-1058	870	-126	-240	-419	-312	-746	-1162	0
740	0	0	-1794	442	2236	676	-2015	1339	-258	-244	-523	-333	-888	-1313	0
741	0	0	-2382	415	2797	983	-2589	1606	-296	-292	-568	-475	-911	-1233	0
742	0	0	-2107	403	2510	852	-2308	1456	-205	-294	-382	-287	-642	-826	0
743	0	0	-1186	389	1575	398	-1380	982	-38	-157	-143	-64	-199	-273	0
744	0	0	-147	374	521	-113	-334	447	-5	-164	38	226	-7	219	0
745	0	0	847	362	-485	-604	666	-61	23	-69	211	351	188	483	0
746	0	0	1311	345	-966	-828	1138	-310	19	-133	287	362	118	358	0
747	0	0	1128	325	-803	-726	965	-239	21	-223	60	170	-118	52	0
748	0	0	196	302	106	-249	45	204	-50	-343	-275	-143	-587	-558	0
749	0	0	-904	285	1189	309	-1046	737	-112	-483	-463	-403	-715	-1049	0
750	0	0	-1938	265	2203	836	-2070	1234	-285	-543	-708	-653	-950	-1282	0
751	0	0	-2401	252	2653	1074	-2527	1452	-190	-556	-663	-582	-830	-1243	0
752	0	0	-2237	236	2473	1000	-2355	1354	-240	-485	-550	-457	-644	-873	0
753	0	0	-1316	228	1544	544	-1430	886	-3	-329	-221	-182	-244	-199	0
754	0	0	-190	219	409	-14	-299	314	-13	-308	31	-9	25	162	0
755	0	0	742	197	-545	-469	643	-174	7	-197	197	250	180	446	0
756	0	0	1173	190	-983	-681	1078	-396	54	-325	209	190	166	360	0
757	0	0	1037	172	-865	-604	951	-346	67	-314	-17	32	-124	-13	0
758	0	0	89	166	77	-127	6	121	3	-389	-248	-246	-502	-521	0
759	0	0	-1063	145	1208	459	-1135	676	-168	-467	-611	-578	-760	-1059	0
760	0	0	-1917	133	2050	892	-1983	1091	-161	-481	-661	-696	-824	-1245	0
761	0	0	-2493	124	2617	1184	-2555	1370	-174	-525	-657	-711	-822	-1208	0
762	0	0	-2231	118	2349	1056	-2290	1233	-166	-380	-519	-558	-634	-894	0
763	0	0	-1389	108	1497	640	-1443	802	-50	-269	-265	-225	-246	-242	0
764	0	0	-237	106	343	65	-290	224	67	-141	13	17	15	341	0
765	0	0	736	106	-630	-421	683	-262	131	-27	137	201	298	452	0
766	0	0	1143	102	-1041	-622	1092	-469	29	-174	170	135	48	341	0
767	0	0	919	93	-826	-506	872	-366	15	-122	-54	71	-102	67	0
768	0	0	89	89	0	-89	44	44	-40	-258	-300	-182	-527	-527	0
769	0	0	-1083	75	1158	504	-1120	616	-69	-358	-498	-453	-762	-1076	0
770	0	0	-1985	71	2056	957	-2020	1063	-209	-347	-702	-558	-919	-1332	0
771	0	0	-2577	65	2642	1256	-2609	1353	-291	-325	-719	-663	-838	-1233	0
772	0	0	-2303	69	2372	1117	-2337	1220	-188	-178	-580	-469	-585	-857	0
773	0	0	-1428	65	1493	681	-1460	779	-60	-157	-287	-166	-244	-254	0
774	0	0	-313	73	386	120	-349	229	-1	11	-40	153	54	254	0
775	0	0	641	73	-568	-357	604	-247	89	40	69	358	180	442	0
776	0	0	1109	75	-1034	-592	1071	-479	31	-25	157	300	162	384	0
777	0	0	1005	67	-938	-536	971	-435	3	-50	34	180	-97	7	0
778	0	0	-13	64	77	-25	-45	70	-42	-194	-261	-85	-413	-547	0
779	0	0	-1057	60	1117	498	-1087	588	-91	-291	-613	-378	-808	-1138	0
780	0	0	-2058	58	2116	1000	-2087	1087	-201	-234	-756	-488	-816	-1266	0
781	0	0	-2574	60	2634	1257	-2604	1347	-234	-271	-768	-611	-913	-1342	0
782	0	0	-2374	60	2434	1157	-2404	1247	-145	-145	-467	-320	-587	-871	0
783	0	0	-1581	64	1645	758	-1613	854	-151	-81	-356	-116	-246	-389	0
784	0	0	-359	69	428	145	-393	248	58	91	3	147	159	217	0
785	0	0	490	71	-419	-280	454	-174	46	50	149	294	166	461	0
786	0	0	1004	75	-929	-539	966	-427	106	149	108	353	128	351	0
787	0	0	742	75	-667	-408	704	-296	62	3	-38	114	-38	-1	0
788	0	0	-80	69	149	5	-114	109	31	-52	-341	-149	-407	-614	0
789	0	0	-1223	65	1288	579	-1255	676	-97	-228	-607	-420	-711	-1134	0
790	0	0	-2247	69	2316	1089	-2281	1192	-159	-283	-690	-521	-820	-1313	0
791	0	0	-2652	65	2717	1293	-2684	1391	-151	-192	-684	-560	-816	-1270	0
792	0	0	-2571	69	2640	1251	-2605	1354	-122	-131	-537	-374	-549	-896	0
793	0	0	-1579	79	1658	750	-1618	868	-40	42	-259	-100	-205	-298	0
794	0	0	-504	81	585	211	-544	333	91	120	15	170	176	199	0
795	0	0	484	81	-403	-282	443	-161	129	242	116	343	325	417	0
796	0	0	995	93	-902	-544	948	-404	176	223	230	368	248	382	0
797	0	0	810	85	-725	-447	767	-320	93	159	32	124	-36	29	0
798	0	0	-73	91	164	-9	-118	127	46	1	-252	-126	-417	-500	0
799	0	0	-1131	81	1212	525	-1171	646	-108	-67	-560	-341	-706	-1129	0
800	0	0	-2097	83	2180	1007	-2138	1131	-186	-161	-630	-519	-834	-1340	0
801	0	0	-2514	79	2593	1217	-2553	1336	-159	-164	-708	-576	-768	-1295	0
802	0	0	-2371	85	2456	1143	-2413	1270	-178	-77	-523	-419	-510	-869	0
803	0	0	-1331	98	1429	616	-1380	763	9	64	-213	-95	-128	-271	0
804	0	0	-204	100	304	52	-254	202	56	95	21	178	128	287	0
805	0	0	806	93	-713	-449	759	-310	40	162	91	331	232	401	0
806	0	0	1373	95	-1278	-734	1325	-591	93	139	176	419	291	457	0
807	0	0	1207	98	-1109	-652	1158	-505	38	7	-38	174	-32	79	0
808	0	0	356	91	-265	-223	310	-87	-25	-141	-296	-100	-351	-488	0
809	0	0	-665	89	754	288	-709	421	-91	-230	-568	-304	-663	-1020	0
810	0	0	-1635	95	1730	770	-1682	912	-155	-351	-638	-492	-857	-1175	0
811	0	0	-2037	87	2124	975	-2080	1105	-188	-318	-700	-411	-711	-1158	0
812	0	0	-1819	95	1914	862	-1866	1004	-77	-211	-591	-279	-477	-801	0
813	0	0	-984	100	1084	442	-1034	592	-34	-162	-254	-9	-149	-244	0
814	0	0	201	97	-104	-149	152	-3	54	-85	110	197	159	364	0
815	0	0	1153	106	-1047	-629	1100	-470	69	-5	124	353	353	486	0
816	0	0	1566	106	-1460	-836	1513	-677	106	-98	141	422	188	502	0
817	0	0	1388	98	-1290	-743	1339	-596	46	-129	1	234	29	161	0
818	0	0	589	93	-496	-341	542	-201	40	-164	-333	-46	-271	-467	0
819	0	0	-471	91	562	190	-516	326	-36	-265	-514	-320	-607	-913	0
820	0	0	-1519	87	1606	716	-1562	846	-162	-380	-647	-483	-808	-1152	0
821	0	0	-1930	91	2021	919	-1975	1056	-151	-273	-690	-494	-677	-1067	0
822	0	0	-1839	91	1930	874	-1884	1010	-120	-221	-543	-306	-413	-711	0
823	0	0	-935	93	1028	421	-981	560	-23	-38	-188	29	-62	-79	0
824	0	0	184	95	-89	-139	136	3	110	27	15	240	180	415	0
825	0	0	1017	102	-915	-559	966	-406	100	106	211	331	434	636	0
826	0	0	1520	89	-1431	-804	1475	-671	116	199	118	333	333	508	0
827	0	0	1258	89	-1169	-673	1213	-540	110	-31	0	219	36	157	0
828	0	0	434	85	-349	-259	391	-132	95	-97	-275	-87	-335	-341	0
829	0	0	-611	79	690	266	-650	384	62	-145	-556	-236	-587	-882	0
830	0	0	-1591	75	1666	758	-1628	870	-83	-230	-680	-419	-741	-1059	0
831	0	0	-1994	75	2069	959	-2031	1072	-149	-168	-599	-488	-704	-1002	0
832	0	0	-1896	75	1971	910	-1933	1023	-116	-162	-463	-312	-411	-675	0
833	0	0	-978	81	1059	448	-1018	570	-95	-19	-263	-87	-29	-116	0
834	0	0	121	83	-38	-102	79	22	145	44	60	205	259	467	0
835	0	0	1128	77	-1051	-602	1089	-487	114	137	205	360	384	667	0
836	0	0	1602	83	-1519	-842	1560	-718	114	122	203	393	401	597	0
837	0	0	1473	77	-1396	-775	1434	-659	71	31	40	170	64	271	0
838	0	0	645	71	-574	-358	609	-251	104	-112	-226	-3	-263	-281	0
839	0	0	-419	69	488	175	-453	278	-42	-199	-477	-302	-549	-768	0
840	0	0	-1358	64	1422	647	-1390	743	-176	-213	-682	-477	-677	-1096	0
841	0	0	-1810	62	1872	874	-1841	967	-168	-219	-613	-430	-659	-913	0
842	0	0	-1641	64	1705	788	-1673	884	-122	-172	-529	-331	-413	-634	0
843	0	0	-716	65	781	325	-748	423	32	-133	-232	-54	0	-77	0
844	0	0	374	64	-310	-219	342	-123	11	93	27	209	343	455	0
845	0	0	1256	65	-1191	-660	1223	-563	58	-27	194	380	384	711	0
846	0	0	1842	64	-1778	-953	1810	-857	131	75	225	384	388	618	0
847	0	0	1580	54	-1526	-817	1553	-736	69	-54	-17	149	126	234	0
848	0	0	825	48	-777	-436	801	-364	195	-62	-176	-3	-116	-292	0
849	0	0	-376	50	426	163	-401	238	-149	-250	-519	-351	-541	-855	0
850	0	0	-1308	46	1354	631	-1331	700	-17	-263	-562	-490	-585	-1098	0
851	0	0	-1903	46	1949	928	-1926	997	-166	-190	-574	-488	-601	-960	0
852	0	0	-1696	42	1738	827	-1717	890	-97	-133	-457	-362	-261	-659	0
853	0	0	-852	52	904	400	-878	478	36	-50	-118	-48	31	-64	0
854	0	0	168	50	-118	-109	143	-34	56	75	126	223	329	552	0
855	0	0	1192	54	-1138	-623	1165	-542	207	149	256	420	481	700	0
856	0	0	1547	46	-1501	-796	1524	-727	201	106	364	432	378	694	0
857	0	0	1363	38	-1325	-700	1344	-643	87	-62	174	190	133	275	0
858	0	0	494	42	-452	-268	473	-205	110	15	-69	-17	-182	-207	0
859	0	0	-635	38	673	298	-654	355	-75	-143	-405	-337	-529	-838	0
860	0	0	-1510	36	1546	737	-1528	791	-83	-102	-436	-403	-549	-954	0
861	0	0	-2106	31	2137	1037	-2121	1084	-155	-114	-514	-461	-574	-983	0
862	0	0	-1855	34	1889	910	-1872	961	7	-5	-308	-240	-277	-556	0
863	0	0	-1063	36	1099	513	-1081	567	95	32	-69	-23	7	-62	0
864	0	0	-18	38	56	-10	-37	47	106	188	258	186	351	452	0
865	0	0	944	40	-904	-492	924	-432	149	273	351	455	422	696	0
866	0	0	1380	38	-1342	-709	1361	-652	155	252	304	457	432	582	0
867	0	0	1178	42	-1136	-610	1157	-547	128	155	157	271	124	240	0
868	0	0	402	32	-370	-217	386	-169	153	85	-23	133	-131	-261	0
869	0	0	-811	21	832	395	-821	426	-52	-135	-289	-283	-543	-849	0
870	0	0	-1686	19	1705	833	-1695	862	-38	-27	-492	-316	-649	-1055	0
871	0	0	-2283	15	2298	1134	-2290	1156	-122	-145	-500	-329	-566	-1088	0
872	0	0	-2050	25	2075	1012	-2062	1050	-126	-128	-310	-199	-405	-649	0
873	0	0	-1175	23	1198	576	-1186	610	42	120	-42	186	79	-83	0
874	0	0	-169	21	190	74	-179	105	5	120	194	325	289	424	0
875	0	0	866	23	-843	-444	854	-410	157	188	386	504	419	677	0
876	0	0	1266	23	-1243	-644	1254	-610	120	172	378	498	422	611	0
877	0	0	1126	23	-1103	-574	1114	-540	15	52	170	403	64	226	0
878	0	0	292	21	-271	-156	281	-125	54	1	-128	116	-197	-335	0
879	0	0	-902	17	919	442	-910	468	-91	-168	-382	-188	-560	-874	0
880	0	0	-1723	17	1740	853	-1731	878	-77	-188	-514	-236	-632	-1107	0
881	0	0	-2328	15	2343	1156	-2335	1179	-153	-279	-469	-388	-618	-1006	0
882	0	0	-2049	15	2064	1017	-2056	1039	-67	-122	-327	-159	-382	-647	0
883	0	0	-1238	19	1257	609	-1247	638	-23	-42	-23	75	98	-17	0
884	0	0	-105	19	124	43	-114	71	65	3	234	382	265	419	0
885	0	0	872	21	-851	-446	861	-415	155	89	382	473	492	737	0
886	0	0	1278	21	-1257	-649	1267	-618	120	48	304	444	329	603	0
887	0	0	1184	13	-1171	-598	1177	-579	131	-13	180	308	145	325	0
888	0	0	373	11	-362	-192	367	-175	71	-106	-122	-52	-186	-366	0
889	0	0	-784	11	795	386	-789	403	-67	-240	-351	-271	-461	-840	0
890	0	0	-1634	7	1641	813	-1637	824	-116	-261	-442	-444	-622	-977	0
891	0	0	-2154	9	2163	1072	-2158	1086	-182	-226	-486	-450	-591	-940	0
892	0	0	-1893	0	1893	946	-1893	946	-77	-139	-325	-281	-364	-585	0
893	0	0	-1050	5	1055	522	-1052	530	-34	-93	-58	-58	87	-5	0
894	0	0	131	5	-126	-68	128	-60	131	65	242	217	364	512	0
895	0	0	943	5	-938	-474	940	-466	42	32	228	323	362	634	0
896	0	0	1512	11	-1501	-761	1506	-745	151	44	327	374	331	677	0
897	0	0	1287	11	-1276	-649	1281	-632	64	-42	188	153	149	291	0
898	0	0	462	5	-457	-233	459	-226	17	-131	-122	-145	-207	-356	0
899	0	0	-602	-1	601	301	-601	300	-19	-250	-310	-333	-471	-822	0
900	0	0	-1630	-1	1629	815	-1629	814	-221	-310	-566	-585	-715	-1074	0
901	0	0	-1964	-3	1961	983	-1962	979	-145	-188	-556	-531	-609	-944	0
902	0	0	-1801	3	1804	899	-1802	903	-124	-166	-320	-294	-382	-549	0
903	0	0	-858	5	863	426	-860	434	-23	-60	-128	-31	3	-69	0
904	0	0	290	5	-285	-147	287	-140	77	42	112	291	271	457	0
905	0	0	1258	7	-1251	-632	1254	-622	19	97	323	355	455	682	0
906	0	0	1717	1	-1716	-859	1716	-857	46	91	323	407	302	653	0
907	0	0	1662	0	-1662	-831	1662	-831	7	23	108	221	108	261	0
908	0	0	808	0	-808	-404	808	-404	48	-164	-79	-62	-258	-296	0
909	0	0	-245	-1	244	123	-244	121	-75	-304	-356	-244	-514	-828	0
910	0	0	-1215	-3	1212	609	-1213	604	-172	-281	-607	-403	-665	-1043	0
911	0	0	-1692	-1	1691	846	-1691	845	-182	-242	-543	-459	-517	-1020	0
912	0	0	-1452	-3	1449	727	-1450	723	-139	-153	-343	-323	-325	-568	0
913	0	0	-526	5	531	260	-528	268	3	-110	-69	0	34	-44	0
914	0	0	561	3	-558	-282	559	-277	31	60	213	308	364	549	0
915	0	0	1572	7	-1565	-789	1568	-779	124	139	279	510	465	776	0
916	0	0	2117	1	-2116	-1059	2116	-1057	129	112	335	498	467	717	0
917	0	0	1931	-3	-1934	-964	1932	-968	-13	77	110	265	166	279	0
918	0	0	1073	-5	-1078	-534	1075	-541	62	-162	-1	11	-174	-118	0
919	0	0	35	-5	-40	-15	37	-22	-104	-230	-461	-242	-531	-731	0
920	0	0	-825	-7	818	416	-821	405	-110	-199	-438	-327	-576	-962	0
921	0	0	-1430	-5	1425	717	-1427	710	-209	-209	-467	-370	-582	-859	0
922	0	0	-1256	-9	1247	632	-1251	619	-135	-133	-376	-306	-318	-585	0
923	0	0	-381	-5	376	193	-378	185	25	27	-126	153	87	60	0
924	0	0	613	-5	-618	-304	615	-311	100	60	145	312	384	496	0
925	0	0	1626	-7	-1633	-809	1629	-820	162	192	300	502	516	684	0
926	0	0	2010	-3	-2013	-1003	2011	-1008	38	100	263	444	358	647	0
927	0	0	1797	-3	-1800	-897	1798	-901	54	48	153	273	197	275	0
928	0	0	1011	-7	-1018	-502	1014	-512	89	-13	-106	71	-197	-333	0
929	0	0	-191	-9	182	100	-186	86	-56	-166	-349	-298	-504	-865	0
930	0	0	-1078	-13	1065	545	-1071	526	-87	-168	-516	-413	-624	-1138	0
931	0	0	-1650	-5	1645	827	-1647	820	-164	-128	-605	-442	-543	-1032	0
932	0	0	-1547	-7	1540	777	-1543	766	-112	-77	-426	-306	-323	-638	0
933	0	0	-635	-5	630	320	-632	312	-25	44	-83	32	-29	-73	0
934	0	0	274	-3	-277	-135	275	-140	15	98	209	285	285	438	0
935	0	0	1325	-7	-1332	-659	1328	-669	124	215	312	527	382	646	0
936	0	0	1696	-5	-1701	-845	1698	-853	162	172	275	498	364	601	0
937	0	0	1449	-9	-1458	-720	1453	-733	83	83	209	252	128	277	0
938	0	0	603	-19	-622	-292	612	-320	-5	0	-207	-19	-271	-368	0
939	0	0	-476	-13	463	244	-469	225	29	-83	-281	-197	-417	-702	0
940	0	0	-1543	-11	1532	777	-1537	760	-159	-199	-564	-455	-713	-1080	0
941	0	0	-1948	-7	1941	977	-1944	967	-71	-46	-444	-351	-533	-979	0
942	0	0	-1968	-7	1961	987	-1964	977	-201	-38	-397	-273	-395	-582	0
943	0	0	-998	-1	997	499	-997	498	40	64	-77	64	83	-58	0
944	0	0	41	-15	-56	-13	48	-35	65	153	238	261	362	479	0
945	0	0	937	-11	-948	-463	942	-479	124	211	345	486	508	717	0
946	0	0	1430	-13	-1443	-708	1436	-728	116	176	271	452	362	576	0
947	0	0	1164	-15	-1179	-574	1171	-597	159	155	161	283	223	244	0
948	0	0	211	-15	-226	-98	218	-120	25	-44	-93	-23	-184	-331	0
949	0	0	-862	-17	845	439	-853	414	-46	-126	-372	-242	-539	-865	0
950	0	0	-1858	-19	1839	938	-1848	910	-106	-131	-508	-422	-644	-1001	0
951	0	0	-2203	-21	2182	1112	-2192	1080	-75	-120	-475	-403	-578	-1028	0
952	0	0	-1986	-15	1971	1000	-1978	978	-7	-27	-314	-215	-242	-591	0
953	0	0	-1151	-15	1136	583	-1143	560	-32	-50	-65	27	-50	-58	0
954	0	0	35	-11	-46	-12	40	-28	172	114	228	261	335	523	0
955	0	0	898	-15	-913	-441	905	-464	122	141	252	453	401	698	0
956	0	0	1503	-17	-1520	-743	1511	-768	213	201	393	486	450	708	0
957	0	0	1251	-17	-1268	-617	1259	-642	106	71	172	265	137	310	0
958	0	0	413	-21	-434	-196	423	-227	131	-64	-174	-52	-199	-351	0
959	0	0	-678	-23	655	350	-666	316	11	-124	-382	-244	-438	-733	0
960	0	0	-1656	-23	1633	839	-1644	805	-106	-252	-570	-409	-667	-1043	0
961	0	0	-2112	-13	2099	1062	-2105	1043	-91	-168	-504	-432	-527	-977	0
962	0	0	-2019	-21	1998	1020	-2008	988	-151	-226	-349	-368	-401	-591	0
963	0	0	-1076	-13	1063	544	-1069	525	-21	-58	-114	-34	-21	-31	0
964	0	0	21	-15	-36	-3	28	-25	67	-54	180	184	289	512	0
965	0	0	993	-13	-1006	-490	999	-509	182	54	263	407	455	696	0
966	0	0	1542	-15	-1557	-763	1549	-786	195	46	337	351	440	663	0
967	0	0	1405	-11	-1416	-697	1410	-713	213	-32	149	287	256	267	0
968	0	0	555	-19	-574	-268	564	-296	62	-147	-145	-141	-98	-248	0
969	0	0	-459	-15	444	237	-451	214	32	-215	-403	-356	-395	-696	0
970	0	0	-1438	-15	1423	726	-1430	704	-75	-335	-514	-490	-591	-944	0
971	0	0	-1923	-13	1910	968	-1916	948	-149	-298	-525	-560	-531	-859	0
972	0	0	-1768	-9	1759	888	-1763	875	-122	-277	-366	-393	-343	-516	0
973	0	0	-856	-11	845	433	-850	417	-15	-145	-71	-9	42	139	0
974	0	0	249	-7	-256	-121	252	-131	100	-15	159	172	355	655	0
975	0	0	1323	-7	-1330	-658	1326	-668	172	73	444	353	601	915	0
976	0	0	1729	-13	-1742	-858	1735	-877	128	40	345	337	483	787	0
977	0	0	1707	-9	-1716	-849	1711	-862	87	-42	182	230	322	485	0
978	0	0	867	-19	-886	-424	876	-452	58	-128	-58	-87	-81	-97	0
979	0	0	-232	-11	221	121	-226	105	-122	-219	-337	-312	-434	-521	0
980	0	0	-1113	-17	1096	565	-1104	539	-172	-300	-446	-517	-483	-847	0
981	0	0	-1549	-3	1546	776	-1547	771	-97	-300	-424	-413	-444	-735	0
982	0	0	-1415	3	1418	706	-1416	710	-93	-157	-209	-225	-151	-362	0
983	0	0	-543	17	560	263	-551	288	-97	-77	-27	-52	102	236	0
984	0	0	550	25	-525	-287	537	-250	15	129	219	232	554	630	0
985	0	0	1565	29	-1536	-797	1550	-753	95	116	436	461	659	898	0
986	0	0	2005	25	-1980	-1015	1992	-977	153	89	477	461	609	880	0
987	0	0	1941	31	-1910	-986	1925	-939	137	46	267	269	285	485	0
988	0	0	1072	31	-1041	-551	1056	-505	64	-21	29	58	-50	-36	0
989	0	0	-45	34	79	5	-62	56	-3	-104	-374	-180	-323	-609	0
990	0	0	-961	40	1001	460	-981	520	-81	-135	-337	-312	-502	-770	0
991	0	0	-1556	44	1600	756	-1578	822	-164	-141	-341	-397	-405	-760	0
992	0	0	-1383	42	1425	670	-1404	733	-73	-11	-211	-157	-118	-343	0
993	0	0	-574	48	622	263	-598	335	0	65	64	135	159	203	0
994	0	0	523	58	-465	-290	494	-203	153	186	337	370	527	706	0
995	0	0	1361	56	-1305	-708	1333	-624	91	252	415	506	628	902	0
996	0	0	1852	60	-1792	-956	1822	-866	161	223	397	552	498	779	0
997	0	0	1642	65	-1577	-853	1609	-756	143	168	296	432	287	463	0
998	0	0	746	69	-677	-407	711	-304	44	89	38	19	-52	-126	0
999	0	0	-376	79	455	148	-415	267	42	-3	-215	-139	-364	-611	0
1000	0	0	-1440	100	1540	670	-1490	820	-71	-102	-360	-316	-490	-880	0
1001	0	0	-1958	110	2068	924	-2013	1089	-77	-13	-314	-308	-405	-744	0
1002	0	0	-1899	112	2011	893	-1955	1061	-67	13	-240	-166	-252	-411	0
1003	0	0	-1096	112	1208	492	-1152	660	-25	118	46	182	114	97	0
1004	0	0	-25	93	118	-34	-71	105	73	234	322	426	531	609	0
1005	0	0	851	93	-758	-472	804	-332	155	263	461	527	647	803	0
1006	0	0	1198	89	-1109	-643	1153	-510	114	199	442	473	582	696	0
1007	0	0	1070	95	-975	-582	1022	-440	97	170	289	285	366	399	0
1008	0	0	140	106	-34	-123	87	36	1	67	40	110	-5	-81	0
1009	0	0	-992	100	1092	446	-1042	596	-52	-114	-285	-213	-442	-744	0
1010	0	0	-1924	95	2019	914	-1971	1057	-213	-104	-312	-322	-554	-892	0
1011	0	0	-2567	98	2665	1234	-2616	1381	-236	-122	-405	-428	-479	-861	0
1012	0	0	-2320	95	2415	1112	-2367	1255	-118	-62	-207	-226	-211	-506	0
1013	0	0	-1542	89	1631	726	-1586	860	-104	42	-48	42	126	182	0
1014	0	0	-365	100	465	132	-415	282	50	100	199	271	430	550	0
1015	0	0	511	102	-409	-306	460	-153	38	157	362	444	595	803	0
1016	0	0	962	97	-865	-529	913	-384	83	129	325	341	446	719	0
1017	0	0	891	81	-810	-486	850	-364	75	40	232	238	320	438	0
1018	0	0	-66	67	133	0	-99	100	-128	-65	-104	-112	-128	-162	0
1019	0	0	-1003	64	1067	469	-1035	565	-110	-184	-329	-355	-430	-679	0
1020	0	0	-2103	65	2168	1019	-2135	1116	-250	-304	-428	-550	-552	-886	0
1021	0	0	-2498	62	2560	1218	-2529	1311	-211	-333	-440	-582	-514	-863	0
1022	0	0	-2357	52	2409	1152	-2383	1230	-166	-176	-370	-356	-312	-422	0
1023	0	0	-1428	32	1460	698	-1444	746	-65	-67	9	-166	58	104	0
1024	0	0	-340	9	349	165	-344	179	-9	19	246	159	405	593	0
1025	0	0	677	-7	-684	-335	680	-345	52	64	329	248	521	752	0
1026	0	0	1107	-27	-1134	-540	1120	-580	15	153	351	252	469	744	0
1027	0	0	957	-40	-997	-458	977	-518	7	-7	203	97	133	419	0
1028	0	0	109	-44	-153	-32	131	-98	-29	-52	-44	-215	-184	-139	0
1029	0	0	-981	-52	929	516	-955	438	-64	-131	-242	-356	-444	-659	0
1030	0	0	-1904	-60	1844	982	-1874	892	-114	-201	-428	-603	-630	-948	0
1031	0	0	-2372	-64	2308	1218	-2340	1122	-122	-38	-285	-550	-428	-791	0
1032	0	0	-2292	-67	2225	1179	-2258	1079	-116	-31	-238	-376	-159	-397	0
1033	0	0	-1526	-48	1478	787	-1502	715	-75	67	-36	-292	-34	-168	0
1034	0	0	-1248	-292	956	770	-1102	332	-393	-225	-87	-203	98	333	0
1035	0	0	-107	-1053	-946	580	419	-999	110	205	388	135	514	746	0
1036	0	0	-291	-1594	-1303	942	506	-1448	100	155	100	62	155	298	0
1037	0	0	-1129	-2000	-871	1564	-129	-1435	131	48	42	62	-87	-54	0
1038	0	0	-2137	-2395	-258	2266	-939	-1326	-46	-139	-155	-164	-407	-444	0
1039	0	0	-2840	-2929	-89	2884	-1375	-1509	-114	-21	-219	-316	-389	-776	0
1040	0	0	-3250	-3445	-195	3347	-1527	-1820	-87	-21	-36	-162	-112	-485	0
1041	0	0	-3241	-3850	-609	3545	-1316	-2229	-36	110	155	81	73	13	0
1042	0	0	-2815	-4211	-1396	3513	-709	-2803	-9	159	494	242	397	500	0
1043	0	0	-2422	-4493	-2071	3457	-175	-3282	5	269	570	446	680	843	0
1044	0	0	-2098	-4720	-2622	3409	262	-3671	29	302	583	492	735	950	0
1045	0	0	-2136	-4908	-2772	3522	318	-3840	108	271	395	444	663	808	0
1046	0	0	-2564	-5047	-2483	3805	-40	-3765	-32	11	77	44	263	188	0
1047	0	0	-3224	-5160	-1936	4192	-644	-3548	-71	-89	-102	-112	-48	-285	1
1048	0	0	-4008	-5259	-1251	4633	-1378	-3255	-178	-184	-370	-273	-413	-663	0
1049	0	0	-4423	-5340	-917	4881	-1753	-3128	-190	-329	-267	-275	-616	-843	0
1050	0	0	-4613	-5400	-787	5006	-1913	-3093	-207	-139	-244	-256	-302	-632	0
1051	0	0	-4327	-5463	-1136	4895	-1595	-3299	-209	-166	-9	-15	-178	-155	0
1052	0	0	-3744	-5517	-1773	4630	-985	-3645	-102	23	213	133	263	401	0
1053	0	0	-3214	-5573	-2359	4393	-427	-3966	-7	-40	368	292	535	727	0
1054	0	0	-2741	-5610	-2869	4175	64	-4239	-226	17	294	343	502	756	0
1055	0	0	-2664	-5647	-2983	4155	159	-4315	-236	46	207	320	440	616	0
1056	0	0	-3023	-5684	-2661	4353	-181	-4172	-312	-100	-100	-62	-25	-67	0
1057	0	0	-3521	-5717	-2196	4619	-662	-3956	-147	-226	-248	-81	-269	-395	0
1058	0	0	-4184	-5726	-1542	4955	-1321	-3634	-195	-333	-485	-347	-582	-865	0
1059	0	0	-4506	-5734	-1228	5120	-1639	-3481	-174	-184	-347	-341	-679	-915	0
1060	0	0	-4642	-5759	-1117	5200	-1762	-3438	-77	-161	-289	-186	-485	-661	0
1061	0	0	-4281	-5765	-1484	5023	-1398	-3624	-133	-58	3	-44	-139	-197	0
1062	0	0	-3640	-5781	-2141	4710	-749	-3961	-7	95	234	201	230	341	0
1063	0	0	-3036	-5808	-2772	4422	-132	-4290	62	128	347	409	430	694	0
1064	0	0	-2582	-5833	-3251	4207	334	-4542	114	236	345	388	657	642	0
1065	0	0	-2435	-5837	-3402	4136	483	-4619	170	242	283	296	483	545	0
1066	0	0	-2772	-5829	-3057	4300	142	-4443	225	118	38	124	141	-3	0
1067	0	0	-3252	-5785	-2533	4518	-359	-4159	209	81	-190	-73	-194	-424	0
1068	0	0	-3884	-5713	-1829	4798	-1027	-3771	205	-38	-325	-170	-452	-847	0
1069	0	0	-4278	-5639	-1361	4958	-1458	-3500	182	3	-267	-215	-531	-886	0
1070	0	0	-4367	-5529	-1162	4948	-1602	-3345	211	52	-143	-50	-356	-710	0
1071	0	0	-4118	-5377	-1259	4747	-1429	-3318	141	77	-36	95	-194	-258	0
1072	0	0	-3492	-5158	-1666	4325	-913	-3412	306	217	234	397	213	240	0
1073	0	0	-2704	-4931	-2227	3817	-238	-3579	386	267	461	562	580	667	0
1074	0	0	-2033	-4727	-2694	3380	330	-3710	364	265	450	634	671	741	0
1075	0	0	-1568	-4483	-2915	3025	673	-3699	481	314	407	768	622	710	0
1076	0	0	-1441	-4248	-2807	2844	683	-3527	409	248	428	599	380	436	0
1077	0	0	-1488	-3988	-2500	2738	506	-3244	481	168	279	576	102	77	0
1078	0	0	-2029	-3732	-1703	2880	-163	-2717	448	166	112	333	-110	-349	0
1079	0	0	-2745	-3420	-675	3082	-1035	-2047	395	83	-42	176	-463	-764	0
1080	0	0	-3465	-3140	325	3302	-1895	-1407	347	1	-102	81	-550	-956	0
1081	0	0	-3702	-2921	781	3311	-2241	-1070	254	157	-137	124	-397	-810	0
1082	0	0	-3342	-2890	452	3116	-1897	-1219	380	283	58	366	-124	-347	0
1083	0	0	-2672	-2997	-325	2834	-1173	-1661	494	355	275	630	207	194	0
1084	0	0	-1466	-3045	-1579	2255	56	-2312	649	426	529	905	467	706	0
1085	0	0	-470	-3096	-2626	1783	1078	-2861	731	552	611	1098	647	975	0
1086	0	0	-27	-3140	-3113	1583	1543	-3126	620	434	560	1076	502	909	0
1087	0	0	-83	-3138	-3055	1610	1486	-3096	655	353	273	958	232	556	0
1088	0	0	-920	-3125	-2205	2022	642	-2665	574	291	48	614	-23	-3	0
1089	0	0	-1973	-3074	-1101	2523	-436	-2087	481	116	-310	197	-341	-647	0
1090	0	0	-2877	-3018	-141	2947	-1368	-1579	452	153	-271	124	-486	-702	0
1091	0	0	-3460	-2929	531	3194	-1995	-1199	409	52	-382	69	-519	-659	0
1092	0	0	-3185	-2836	349	3010	-1767	-1243	419	182	-238	176	-228	-331	0
1093	0	0	-2293	-2729	-436	2511	-928	-1582	517	250	-48	345	143	275	0
1094	0	0	-1238	-2640	-1402	1939	82	-2021	570	155	207	582	461	752	0
1095	0	0	-297	-2582	-2285	1439	994	-2433	566	162	184	622	531	892	0
1096	0	0	190	-2520	-2710	1165	1450	-2615	574	102	258	514	488	888	0
1097	0	0	15	-2479	-2494	1232	1254	-2486	611	-40	52	397	225	465	0
1098	0	0	-906	-2444	-1538	1675	316	-1991	527	-147	-172	89	-217	-34	0
1099	0	0	-2006	-2390	-384	2198	-811	-1387	415	-164	-490	-258	-566	-640	0
1100	0	0	-2936	-2329	607	2632	-1771	-861	298	-201	-543	-488	-496	-847	0
1101	0	0	-3487	-2234	1253	2860	-2370	-490	207	-258	-510	-609	-510	-777	0
1102	0	0	-3237	-2149	1088	2693	-2162	-530	256	-64	-333	-457	-316	-310	0
1103	0	0	-2368	-2062	306	2215	-1337	-878	320	-11	-129	-259	131	172	0
1104	0	0	-1311	-1984	-673	1647	-319	-1328	376	-95	147	-161	395	614	0
1105	0	0	-287	-1910	-1623	1098	668	-1766	399	-15	240	-9	560	861	0
1106	0	0	130	-1844	-1974	857	1052	-1909	304	-199	145	-46	341	783	0
1107	0	0	56	-1769	-1825	856	940	-1797	223	-263	-87	-312	137	401	0
1108	0	0	-706	-1693	-987	1199	140	-1340	186	-399	-378	-680	-221	-178	0
1109	0	0	-1716	-1623	93	1669	-904	-765	95	-568	-591	-944	-432	-673	0
1110	0	0	-2511	-1565	946	2038	-1728	-309	27	-632	-725	-1045	-632	-871	0
1111	0	0	-3023	-1520	1503	2271	-2263	-8	-143	-644	-812	-1185	-597	-799	0
1112	0	0	-2705	-1474	1231	2089	-1968	-121	-97	-624	-570	-1032	-366	-364	0
1113	0	0	-1786	-1433	353	1609	-1069	-540	-50	-510	-391	-702	48	141	0
1114	0	0	-644	-1394	-750	1019	53	-1072	-38	-389	-65	-469	322	741	0
1115	0	0	326	-1363	-1689	518	1007	-1526	-65	-320	11	-289	457	942	0
1116	0	0	879	-1338	-2217	229	1548	-1777	-106	-370	54	-277	405	921	0
1117	0	0	747	-1311	-2058	282	1402	-1684	-153	-388	-34	-502	248	574	0
1118	0	0	-55	-1292	-1237	673	591	-1264	-265	-504	-248	-754	-195	17	0
1119	0	0	-1189	-1264	-75	1226	-557	-669	-271	-477	-552	-931	-413	-533	0
1120	0	0	-2152	-1245	907	1698	-1529	-169	-508	-539	-644	-1142	-595	-762	0
1121	0	0	-2574	-1224	1350	1899	-1962	63	-389	-517	-605	-1115	-436	-688	0
1122	0	0	-2439	-1202	1237	1820	-1838	17	-486	-461	-428	-937	-310	-292	0
1123	0	0	-1495	-1179	316	1337	-905	-431	-372	-248	-170	-541	141	259	0
1124	0	0	-361	-1152	-791	756	215	-971	-347	-133	161	-358	550	816	0
1125	0	0	530	-1136	-1666	303	1098	-1401	-316	-145	298	-248	634	938	0
1126	0	0	1145	-1113	-2258	-16	1701	-1685	-331	-3	389	-114	628	894	0
1127	0	0	981	-1098	-2079	58	1530	-1588	-370	-29	197	-244	353	558	0
1128	0	0	190	-1084	-1274	447	732	-1179	-382	-141	-27	-556	-1	-11	0
1129	0	0	-934	-1067	-133	1000	-400	-600	-488	-151	-302	-704	-285	-519	0
1130	0	0	-1807	-1043	764	1425	-1285	-139	-444	-153	-322	-810	-372	-719	0
1131	0	0	-2383	-1024	1359	1703	-1871	167	-545	-11	-355	-814	-283	-686	0
1132	0	0	-2170	-1001	1169	1585	-1669	84	-355	77	-131	-556	21	-370	0
1133	0	0	-1378	-981	397	1179	-887	-292	-316	190	197	-211	370	263	0
1134	0	0	-334	-966	-632	650	149	-799	-190	327	430	114	677	754	0
1135	0	0	615	-952	-1567	168	1091	-1259	-42	345	517	323	812	942	0
1136	0	0	997	-931	-1928	-33	1462	-1429	-11	362	642	347	731	919	0
1137	0	0	861	-917	-1778	28	1319	-1347	-58	296	426	283	473	506	0
1138	0	0	-45	-902	-857	473	406	-879	-15	252	184	106	145	34	0
1139	0	0	-1111	-888	223	999	-667	-332	-98	95	-141	-221	-225	-566	0
1140	0	0	-1985	-874	1111	1429	-1548	118	-60	95	-133	-195	-248	-688	0
1141	0	0	-2607	-861	1746	1734	-2176	442	-166	27	-234	-226	-312	-725	0
1142	0	0	-2408	-843	1565	1625	-1986	361	-89	213	-19	15	-85	-378	0
1143	0	0	-1623	-828	795	1225	-1209	-16	50	256	155	281	302	145	0
1144	0	0	-419	-810	-391	614	-14	-600	151	401	382	661	556	624	0
1145	0	0	495	-791	-1286	148	890	-1038	194	399	514	830	719	933	0
1146	0	0	1034	-777	-1811	-128	1422	-1294	207	320	523	849	593	789	0
1147	0	0	894	-764	-1658	-65	1276	-1211	205	162	360	684	391	407	0
1148	0	0	147	-758	-905	305	526	-831	248	87	38	504	0	-120	0
1149	0	0	-909	-741	168	825	-538	-286	106	-1	-226	232	-345	-562	0
1150	0	0	-1817	-721	1096	1269	-1456	187	23	-162	-479	81	-585	-886	0
1151	0	0	-2174	-704	1470	1439	-1822	383	139	-207	-420	221	-461	-822	0
1152	0	0	-2052	-700	1352	1376	-1702	326	133	-209	-244	292	-285	-413	0
1153	0	0	-1099	-673	426	886	-762	-123	252	-71	-44	521	143	137	0
1154	0	0	56	-663	-719	303	387	-691	393	-19	244	915	393	731	0
1155	0	0	1101	-646	-1747	-227	1424	-1196	442	-58	331	907	516	937	0
1156	0	0	1616	-634	-2250	-491	1933	-1442	397	-89	335	923	483	863	0
1157	0	0	1603	-624	-2227	-489	1915	-1425	481	-230	159	762	252	459	0
1158	0	0	797	-607	-1404	-95	1100	-1005	440	-366	-52	510	-56	-40	0
1159	0	0	-256	-589	-333	422	38	-461	310	-490	-391	186	-562	-568	0
1160	0	0	-1195	-582	613	888	-904	15	287	-490	-403	21	-539	-717	0
1161	0	0	-1732	-568	1164	1150	-1448	298	170	-397	-550	-29	-562	-805	0
1162	0	0	-1531	-550	981	1040	-1256	215	267	-399	-355	141	-316	-407	0
1163	0	0	-686	-533	153	609	-419	-190	409	-283	-23	413	23	223	0
1164	0	0	466	-517	-983	25	724	-750	483	-128	215	616	362	665	0
1165	0	0	1445	-502	-1947	-471	1696	-1224	485	34	471	741	620	1006	0
1166	0	0	1973	-486	-2459	-743	2216	-1472	473	-21	364	700	448	783	0
1167	0	0	1983	-467	-2450	-758	2216	-1458	537	-36	407	616	325	506	0
1168	0	0	1042	-465	-1507	-288	1274	-986	343	-120	89	244	-106	46	0
1169	0	0	39	-446	-485	203	262	-465	335	-161	-211	27	-399	-525	0
1170	0	0	-880	-434	446	657	-663	6	291	-46	-302	-133	-426	-731	0
1171	0	0	-1369	-413	956	891	-1162	271	116	9	-232	-298	-471	-595	0
1172	0	0	-1262	-393	869	827	-1065	238	277	135	-34	-31	-131	-271	0
1173	0	0	-401	-376	25	388	-213	-175	248	230	238	151	325	318	0
1174	0	0	679	-351	-1030	-164	854	-690	360	415	457	442	519	830	0
1175	0	0	1665	-339	-2004	-663	1834	-1171	434	440	653	616	694	1034	0
1176	0	0	2184	-318	-2502	-933	2343	-1410	316	521	630	486	688	940	0
1177	0	0	1996	-302	-2298	-847	2147	-1300	308	440	512	393	388	634	0
1178	0	0	1215	-292	-1507	-461	1361	-899	320	341	355	139	106	69	0
1179	0	0	35	-279	-314	122	174	-296	77	211	-89	-201	-250	-496	0
1180	0	0	-823	-261	562	542	-692	150	67	259	-65	-296	-374	-659	0
1181	0	0	-1394	-246	1148	820	-1271	451	1	267	-79	-360	-292	-614	0
1182	0	0	-1261	-226	1035	743	-1148	404	-50	436	60	-211	-29	-248	0
1183	0	0	-381	-215	166	298	-273	-24	71	496	335	-5	343	273	0
1184	0	0	677	-199	-876	-239	776	-537	120	545	550	197	601	756	0
1185	0	0	1643	-190	-1833	-726	1738	-1011	203	640	805	415	857	997	0
1186	0	0	2097	-168	-2265	-964	2181	-1216	184	545	679	391	737	913	0
1187	0	0	1939	-162	-2101	-888	2020	-1131	155	485	527	219	502	523	0
1188	0	0	1073	-155	-1228	-459	1150	-691	147	333	246	-38	162	7	0
1189	0	0	35	-149	-184	57	109	-166	-19	230	0	-314	-203	-517	0
1190	0	0	-1037	-139	898	588	-967	379	-91	236	-184	-539	-314	-704	0
1191	0	0	-1478	-122	1356	800	-1417	617	-62	203	-248	-517	-194	-679	0
1192	0	0	-1408	-116	1292	762	-1350	588	-98	281	-46	-374	13	-258	0
1193	0	0	-575	-98	477	336	-526	189	1	355	168	-97	302	269	0
1194	0	0	549	-93	-642	-228	595	-367	139	490	397	225	609	838	0
1195	0	0	1484	-91	-1575	-696	1529	-833	190	488	570	374	861	1086	0
1196	0	0	1955	-83	-2038	-936	1996	-1060	145	353	453	428	679	921	0
1197	0	0	1856	-87	-1943	-884	1899	-1015	203	258	380	244	473	663	0
1198	0	0	921	-89	-1010	-416	965	-549	106	120	21	-21	139	48	0
1199	0	0	-193	-91	102	142	-147	5	56	27	-230	-261	-289	-432	0
1200	0	0	-1194	-93	1101	643	-1147	504	-23	-114	-318	-420	-351	-669	0
1201	0	0	-1759	-97	1662	928	-1710	782	-98	-91	-442	-407	-362	-657	0
1202	0	0	-1589	-98	1491	843	-1540	696	-11	-69	-215	-259	-153	-261	0
1203	0	0	-763	-104	659	433	-711	277	87	-44	-25	87	207	157	0
1204	0	0	293	-110	-403	-91	348	-256	129	31	213	353	537	727	0
1205	0	0	1235	-124	-1359	-555	1297	-741	238	17	308	539	644	1043	0
1206	0	0	1742	-135	-1877	-803	1809	-1006	219	-87	366	465	543	814	0
1207	0	0	1678	-145	-1823	-766	1750	-984	248	-89	256	388	378	519	0
1208	0	0	743	-157	-900	-293	821	-528	201	-287	-143	108	-97	48	0
1209	0	0	-214	-180	34	197	-124	-73	135	-360	-384	-110	-366	-539	0
1210	0	0	-1293	-192	1101	742	-1197	454	-29	-533	-514	-246	-578	-748	0
1211	0	0	-1832	-205	1627	1018	-1729	711	-32	-514	-554	-388	-455	-758	0
1212	0	0	-1582	-219	1363	900	-1472	572	56	-420	-403	-110	-246	-401	0
1213	0	0	-813	-230	583	521	-698	176	97	-269	-159	159	164	228	0
1214	0	0	359	-242	-601	-58	480	-421	232	-182	157	438	483	638	0
1215	0	0	1232	-261	-1493	-485	1362	-877	230	-155	285	541	613	890	0
1216	0	0	1785	-279	-2064	-753	1924	-1171	320	-180	281	533	438	876	0
1217	0	0	1614	-291	-1905	-661	1759	-1098	277	-194	182	401	308	574	0
1218	0	0	704	-306	-1010	-199	857	-658	219	-327	-225	102	-122	-56	0
1219	0	0	-298	-323	-25	310	-136	-174	128	-366	-360	-120	-500	-576	0
1220	0	0	-1468	-341	1127	904	-1297	393	19	-403	-514	-323	-576	-762	0
1221	0	0	-1819	-351	1468	1085	-1643	558	23	-386	-477	-337	-549	-808	0
1222	0	0	-1718	-364	1354	1041	-1536	495	139	-205	-294	-141	-240	-364	0
1223	0	0	-905	-382	523	643	-714	70	195	-143	-40	56	102	124	0
1224	0	0	307	-395	-702	44	504	-548	263	29	308	316	485	708	0
1225	0	0	1253	-403	-1656	-425	1454	-1029	376	67	467	533	558	973	0
1226	0	0	1802	-415	-2217	-693	2009	-1316	401	65	512	463	529	933	0
1227	0	0	1618	-422	-2040	-598	1829	-1231	250	-40	306	199	314	527	0
1228	0	0	885	-428	-1313	-228	1099	-870	302	-155	79	75	-23	25	0
1229	0	0	-243	-438	-195	340	-24	-316	232	-225	-221	-269	-283	-568	0
1230	0	0	-1216	-446	770	831	-993	162	114	-230	-384	-450	-521	-754	0
1231	0	0	-1713	-452	1261	1082	-1487	404	77	-194	-312	-455	-422	-682	0
1232	0	0	-1619	-457	1162	1038	-1390	352	116	-172	-213	-327	-211	-327	0
1233	0	0	-825	-457	368	641	-596	-44	277	-64	77	-23	192	250	0
1234	0	0	336	-461	-797	62	566	-629	283	182	368	236	527	741	0
1235	0	0	1189	-467	-1656	-361	1422	-1061	269	162	521	341	593	973	0
1236	0	0	1717	-467	-2184	-625	1950	-1325	349	157	494	308	566	911	0
1237	0	0	1498	-471	-1969	-513	1733	-1220	285	104	322	161	420	510	0
1238	0	0	687	-475	-1162	-106	924	-818	250	13	124	-180	-1	13	0
1239	0	0	-449	-481	-32	465	-208	-256	141	-137	-217	-316	-283	-613	0
1240	0	0	-1475	-473	1002	974	-1238	264	-7	-137	-364	-496	-525	-832	0
1241	0	0	-2036	-471	1565	1253	-1800	547	21	-75	-362	-519	-393	-744	0
1242	0	0	-1898	-469	1429	1183	-1663	480	62	-21	-211	-362	-145	-405	0
1243	0	0	-1066	-467	599	766	-832	66	40	-1	54	-108	176	161	0
1244	0	0	147	-469	-616	161	381	-542	263	188	428	219	566	659	0
1245	0	0	997	-473	-1470	-262	1233	-971	170	141	461	438	630	836	0
1246	0	0	1610	-473	-2083	-568	1846	-1278	242	172	448	471	665	795	0
1247	0	0	1525	-471	-1996	-527	1760	-1233	172	85	347	314	355	471	0
1248	0	0	776	-465	-1241	-155	1008	-853	194	32	21	102	-23	23	0
1249	0	0	-285	-467	-182	376	-51	-324	-23	-141	-186	-190	-353	-473	0
1250	0	0	-1258	-461	797	859	-1027	168	-128	-209	-388	-341	-535	-793	0
1251	0	0	-1654	-463	1191	1058	-1422	364	-36	-149	-422	-228	-473	-801	0
1252	0	0	-1541	-455	1086	998	-1313	315	-50	-133	-205	-110	-174	-339	0
1253	0	0	-576	-448	128	512	-352	-160	-31	56	91	147	180	267	0
1254	0	0	586	-448	-1034	-69	810	-741	157	112	310	543	525	772	0
1255	0	0	1614	-446	-2060	-584	1837	-1253	137	118	428	626	686	956	0
1256	0	0	2132	-444	-2576	-844	2354	-1510	166	149	494	696	601	960	0
1257	0	0	2064	-444	-2508	-810	2286	-1476	141	87	318	647	393	585	0
1258	0	0	1305	-442	-1747	-431	1526	-1094	108	54	17	271	64	79	0
1259	0	0	237	-436	-673	99	455	-554	-27	-95	-234	-17	-250	-508	0
1260	0	0	-728	-432	296	580	-512	-68	-71	-190	-333	-9	-399	-739	0
1261	0	0	-1219	-426	793	822	-1006	183	-108	-128	-450	-54	-469	-657	0
1262	0	0	-1060	-422	638	741	-849	108	-71	-147	-267	17	-120	-343	0
1263	0	0	-235	-419	-184	327	-25	-301	-17	-54	11	248	161	265	0
1264	0	0	842	-415	-1257	-213	1049	-836	60	3	269	568	535	783	0
1265	0	0	1833	-415	-2248	-709	2040	-1331	197	69	473	682	659	1086	0
1266	0	0	2293	-409	-2702	-942	2497	-1555	93	42	411	659	562	884	0
1267	0	0	2182	-407	-2589	-887	2385	-1498	102	-38	283	539	386	545	0
1268	0	0	1280	-401	-1681	-439	1480	-1041	40	-176	-75	197	-23	-40	0
1269	0	0	217	-397	-614	90	415	-505	5	-252	-240	-77	-296	-498	0
1270	0	0	-804	-395	409	599	-606	7	-102	-283	-463	-298	-516	-834	0
1271	0	0	-1284	-388	896	836	-1090	254	-71	-244	-393	-273	-370	-704	0
1272	0	0	-1266	-382	884	824	-1075	251	-98	-248	-343	-186	-269	-349	0
1273	0	0	-340	-376	-36	358	-152	-206	48	-73	29	120	161	143	0
1274	0	0	695	-370	-1065	-162	880	-717	46	-46	273	261	506	719	0
1275	0	0	1736	-370	-2106	-683	1921	-1238	168	44	372	455	632	956	0
1276	0	0	2243	-374	-2617	-934	2430	-1495	225	32	395	417	591	921	0
1277	0	0	2185	-368	-2553	-908	2369	-1460	129	-13	213	263	353	589	0
1278	0	0	1315	-366	-1681	-474	1498	-1023	81	-184	-36	-19	-64	19	0
1279	0	0	295	-364	-659	34	477	-511	52	-261	-254	-283	-312	-506	0
1280	0	0	-687	-358	329	522	-508	-14	19	-351	-419	-434	-459	-744	0
1281	0	0	-1119	-349	770	734	-944	210	-27	-184	-432	-436	-360	-655	0
1282	0	0	-1014	-345	669	679	-841	162	32	-159	-320	-300	-242	-335	0
1283	0	0	-188	-345	-157	266	-15	-251	135	-153	-36	-124	213	174	0
1284	0	0	964	-341	-1305	-311	1134	-823	215	71	298	188	578	793	0
1285	0	0	1971	-335	-2306	-818	2138	-1320	199	104	360	277	675	964	0
1286	0	0	2522	-335	-2857	-1093	2689	-1596	337	69	450	362	659	989	0
1287	0	0	2433	-333	-2766	-1050	2599	-1549	203	-13	223	166	378	547	0
1288	0	0	1599	-333	-1932	-633	1765	-1132	217	-54	-56	-106	34	81	0
1289	0	0	588	-333	-921	-127	754	-627	116	-116	-244	-362	-263	-457	0
1290	0	0	-493	-325	168	409	-330	-78	-65	-176	-452	-471	-473	-729	0
1291	0	0	-866	-323	543	594	-704	110	71	-180	-422	-424	-452	-661	0
1292	0	0	-773	-323	450	548	-611	63	54	-23	-263	-232	-153	-205	0
1293	0	0	-21	-325	-304	173	141	-314	118	-1	-27	-95	166	195	0
1294	0	0	1167	-320	-1487	-423	1327	-903	236	133	296	256	568	777	0
1295	0	0	2063	-325	-2388	-869	2225	-1356	285	223	422	417	616	968	0
1296	0	0	2610	-325	-2935	-1142	2772	-1630	236	188	395	426	560	890	0
1297	0	0	2493	-327	-2820	-1083	2656	-1573	275	256	287	275	434	622	0
1298	0	0	1582	-325	-1907	-628	1744	-1116	236	5	-27	5	9	21	0
1299	0	0	600	-329	-929	-135	764	-629	174	-58	-306	-159	-343	-512	0
1300	0	0	-520	-325	195	422	-357	-65	81	-56	-426	-355	-516	-711	0
1301	0	0	-1008	-322	686	665	-847	182	38	-83	-415	-386	-490	-686	0
1302	0	0	-936	-320	616	628	-776	148	122	-9	-230	-149	-166	-341	0
1303	0	0	-119	-320	-201	219	41	-260	151	67	-17	97	120	230	0
1304	0	0	986	-323	-1309	-331	1147	-816	296	188	302	395	494	820	0
1305	0	0	1914	-318	-2232	-798	2073	-1275	316	223	389	479	657	968	0
1306	0	0	2398	-318	-2716	-1040	2557	-1517	283	199	444	527	618	931	0
1307	0	0	2322	-318	-2640	-1002	2481	-1479	322	87	258	401	323	560	0
1308	0	0	1405	-325	-1730	-540	1567	-1027	294	1	-29	153	-31	9	0
1309	0	0	325	-322	-647	-1	486	-484	151	-93	-246	-75	-389	-448	0
1310	0	0	-743	-323	420	533	-581	48	102	-232	-417	-223	-517	-750	0
1311	0	0	-1236	-323	913	779	-1074	295	81	-180	-436	-236	-483	-727	0
1312	0	0	-1222	-318	904	770	-1063	293	85	-128	-248	-143	-182	-353	0
1313	0	0	-345	-318	27	331	-186	-145	122	3	-13	190	110	217	0
1314	0	0	739	-320	-1059	-209	899	-689	265	128	261	452	488	756	0
1315	0	0	1672	-320	-1992	-676	1832	-1156	323	108	432	580	649	1018	0
1316	0	0	2209	-322	-2531	-943	2370	-1426	238	106	409	582	529	859	0
1317	0	0	2103	-320	-2423	-891	2263	-1371	318	54	325	455	397	566	0
1318	0	0	1222	-322	-1544	-450	1383	-933	176	-71	-11	110	-36	11	0
1319	0	0	210	-327	-537	58	373	-432	207	-135	-211	-79	-314	-461	0
1320	0	0	-947	-323	624	635	-785	150	0	-205	-409	-304	-469	-731	0
1321	0	0	-1376	-325	1051	850	-1213	363	172	-159	-296	-226	-370	-682	0
1322	0	0	-1374	-325	1049	849	-1211	362	62	-85	-155	-131	-102	-291	0
1323	0	0	-480	-327	153	403	-316	-87	203	104	108	135	238	232	0
1324	0	0	456	-325	-781	-65	618	-553	256	145	337	320	525	764	0
1325	0	0	1467	-323	-1790	-572	1628	-1056	384	203	537	533	680	1076	0
1326	0	0	1936	-320	-2256	-808	2096	-1288	329	176	580	488	609	937	0
1327	0	0	1777	-327	-2104	-725	1940	-1215	339	133	308	382	415	562	0
1328	0	0	978	-323	-1301	-327	1139	-812	221	166	106	-5	87	25	0
1329	0	0	-238	-323	-85	280	-76	-204	102	-77	-215	-228	-221	-504	0
1330	0	0	-1202	-329	873	765	-1037	272	9	-29	-331	-386	-452	-717	0
1331	0	0	-1731	-323	1408	1027	-1569	542	69	-7	-285	-372	-384	-702	0
1332	0	0	-1673	-323	1350	998	-1511	513	65	15	-128	-329	-164	-300	0
1333	0	0	-808	-323	485	565	-646	81	157	209	128	-7	228	201	0
1334	0	0	165	-327	-492	81	328	-409	261	172	327	320	488	679	0
1335	0	0	1185	-320	-1505	-432	1345	-912	294	261	422	397	616	886	0
1336	0	0	1673	-323	-1996	-675	1834	-1159	300	182	434	428	545	925	0
1337	0	0	1602	-318	-1920	-642	1761	-1119	275	219	331	289	382	533	0
1338	0	0	692	-322	-1014	-185	853	-668	149	44	34	13	-48	-27	0
1339	0	0	-331	-318	13	324	-172	-152	60	-50	-195	-281	-370	-566	0
1340	0	0	-1398	-318	1080	858	-1239	381	-3	-100	-475	-424	-504	-824	0
1341	0	0	-1912	-318	1594	1115	-1753	638	-25	-102	-388	-453	-523	-801	0
1342	0	0	-1773	-322	1451	1047	-1612	564	46	-25	-302	-285	-306	-434	0
1343	0	0	-1022	-314	708	668	-865	197	40	32	-32	-102	93	69	0
1344	0	0	42	-320	-362	139	202	-341	126	60	217	186	409	512	0
1345	0	0	1048	-325	-1373	-361	1210	-849	267	98	376	399	566	834	0
1346	0	0	1537	-331	-1868	-603	1702	-1099	209	89	386	355	488	719	0
1347	0	0	1408	-322	-1730	-543	1569	-1026	221	-50	236	211	238	366	0
1348	0	0	534	-331	-865	-101	699	-598	174	-108	-108	64	-164	-131	0
1349	0	0	-620	-335	285	477	-452	-25	-71	-355	-368	-384	-519	-812	0
1350	0	0	-1539	-333	1206	936	-1372	436	-1	-213	-467	-420	-603	-898	0
1351	0	0	-2209	-339	1870	1274	-2039	765	-64	-296	-593	-453	-640	-902	0
1352	0	0	-1921	-304	1617	1112	-1769	656	89	-98	-343	-281	-261	-541	0
1353	0	0	-1557	-611	946	1084	-1251	167	21	-225	-209	-230	-81	-271	0
1354	0	0	-1796	-1290	506	1543	-1151	-392	-516	-564	-386	-265	-228	-89	0
1355	0	0	-641	-2163	-1522	1402	440	-1842	52	-32	89	192	281	403	0
1356	0	0	-825	-2716	-1891	1770	533	-2303	60	-184	9	-34	-46	-31	0
1357	0	0	-1430	-3086	-1656	2258	113	-2371	129	-147	-137	7	-343	-329	0
1358	0	0	-2421	-3416	-995	2918	-713	-2205	-3	-287	-388	-322	-655	-832	0
1359	0	0	-3154	-3796	-642	3475	-1256	-2219	-97	-323	-438	-386	-673	-1063	0
1360	0	0	-3581	-4149	-568	3865	-1506	-2358	-67	-232	-291	-292	-587	-882	0
1361	0	0	-3644	-4454	-810	4049	-1417	-2632	23	-104	-73	-108	-283	-386	0
1362	0	0	-3280	-4721	-1441	4000	-919	-3081	85	60	97	48	89	-13	0
1363	0	0	-2769	-4943	-2174	3856	-297	-3558	77	60	325	100	380	368	0
1364	0	0	-2414	-5135	-2721	3774	153	-3928	67	149	358	314	401	754	0
1365	0	0	-2334	-5284	-2950	3809	308	-4117	62	106	273	166	323	589	0
1366	0	0	-2612	-5399	-2787	4005	87	-4093	178	-46	-34	-32	-15	131	1
1367	0	0	-3312	-5478	-2166	4395	-573	-3822	-11	-126	-320	-267	-289	-355	0
1368	0	0	-3981	-5544	-1563	4762	-1209	-3553	27	-186	-512	-411	-552	-843	0
1369	88	0	-4537	-5596	-1059	5066	-1739	-3327	60	-318	-506	-471	-754	-1125	0
1370	88	0	-4706	-5639	-933	5172	-1886	-3286	75	-252	-362	-347	-649	-894	0
1371	88	0	-4518	-5670	-1152	5094	-1683	-3411	15	-98	-112	-192	-300	-461	0
1372	88	0	-3977	-5715	-1738	4846	-1119	-3726	7	89	141	34	44	54	0
1373	88	0	-3300	-5740	-2440	4520	-430	-4090	-54	285	252	164	380	494	0
1374	88	0	-2733	-5769	-3036	4251	151	-4402	0	269	378	287	430	694	0
1375	88	0	-2532	-5775	-3243	4153	355	-4509	62	69	209	228	419	475	0
1376	88	0	-2796	-5787	-2991	4291	97	-4389	-58	-31	-15	40	52	-1	0
1377	88	0	-3177	-5792	-2615	4484	-281	-4203	-106	-174	-277	-170	-304	-498	0
1378	88	0	-3837	-5788	-1951	4812	-943	-3869	-141	-294	-494	-318	-657	-851	0
1379	88	0	-4270	-5781	-1511	5025	-1379	-3646	-120	-378	-580	-360	-731	-1026	0
1380	88	0	-4355	-5788	-1433	5071	-1461	-3610	-95	-316	-442	-273	-578	-830	0
1381	88	0	-4092	-5781	-1689	4936	-1201	-3735	-62	-226	-273	-19	-306	-391	0
1382	88	0	-3509	-5790	-2281	4649	-614	-4035	-143	-157	-65	116	31	133	0
1383	88	0	-2717	-5788	-3071	4252	177	-4429	21	42	149	409	386	609	0
1384	88	0	-2209	-5790	-3581	3999	686	-4685	-7	-11	172	314	490	702	0
1385	88	0	-1855	-5767	-3912	3811	1028	-4839	42	149	116	289	488	564	0
1386	88	0	-2142	-5752	-3610	3947	734	-4681	-1	-67	-104	108	77	62	0
1387	88	0	-2481	-5707	-3226	4094	372	-4466	32	-64	-314	-40	-285	-349	0
1388	88	0	-3116	-5643	-2527	4379	-294	-4085	-75	-112	-304	-259	-479	-698	0
1389	88	0	-3591	-5573	-1982	4582	-804	-3777	-5	-176	-419	-331	-611	-933	0
1390	88	0	-3760	-5478	-1718	4619	-1021	-3598	0	-143	-246	-281	-467	-793	0
1391	88	0	-3730	-5377	-1647	4553	-1041	-3512	-13	-58	-199	-128	-258	-533	0
1392	88	0	-3122	-5288	-2166	4205	-478	-3727	269	-19	137	100	85	122	0
1393	88	0	-2127	-5199	-3072	3663	472	-4135	386	118	455	494	527	657	0
1394	88	0	-1158	-5133	-3975	3145	1408	-4554	500	203	686	723	847	1160	0
1395	88	0	-285	-5049	-4764	2667	2239	-4906	519	329	768	855	975	1290	0
1396	88	0	233	-4939	-5172	2353	2702	-5055	647	333	766	838	911	1210	0
1397	88	0	48	-4807	-4855	2379	2451	-4831	646	254	632	613	558	874	0
1398	88	0	-644	-4659	-4015	2651	1685	-4337	812	186	351	535	230	353	0
1399	88	0	-1752	-4514	-2762	3133	505	-3638	682	83	100	228	-87	-221	0
1400	88	0	-2579	-4361	-1782	3470	-398	-3071	725	100	-3	141	-226	-401	0
1401	88	0	-3005	-4219	-1214	3612	-895	-2716	799	182	29	151	-58	-320	0
1402	88	0	-2869	-4112	-1243	3490	-813	-2677	878	230	95	308	114	-62	0
1403	88	0	-2008	-3994	-1986	3001	-11	-2990	1018	351	335	514	463	492	0
1404	88	0	-834	-3883	-3049	2358	1107	-3466	1175	461	556	876	700	907	0
1405	88	0	190	-3738	-3928	1774	2059	-3833	1239	523	636	1020	894	1136	0
1406	88	0	763	-3536	-4299	1386	2531	-3917	1181	453	471	923	710	970	0
1407	88	0	867	-3313	-4180	1223	2523	-3746	1309	399	285	803	549	661	0
1408	88	0	124	-3094	-3218	1485	1671	-3156	1200	186	-56	322	118	89	0
1409	88	0	-794	-2900	-2106	1847	656	-2503	1191	102	-355	147	-304	-389	0
1410	88	0	-1721	-2729	-1008	2225	-356	-1868	1035	-114	-498	-166	-459	-607	0
1411	88	0	-2125	-2582	-457	2353	-834	-1519	1034	-120	-603	-234	-384	-644	0
1412	88	0	-1947	-2459	-512	2203	-717	-1485	1012	-48	-516	-81	-182	-296	0
1413	88	0	-1100	-2349	-1249	1724	74	-1799	1032	-87	-164	112	178	289	0
1414	88	0	83	-2254	-2337	1085	1210	-2295	1152	-54	27	343	490	791	0
1415	88	0	1211	-2168	-3379	478	2295	-2773	1165	50	213	550	618	1065	0
1416	88	0	1717	-2091	-3808	187	2762	-2949	1117	-36	259	409	455	973	0
1417	88	0	1717	-2023	-3740	153	2728	-2881	1198	-114	168	370	362	614	0
1418	88	0	896	-1967	-2863	535	1879	-2415	979	-176	-112	13	-48	83	0
1419	88	0	-121	-1907	-1786	1014	832	-1846	954	-275	-275	-287	-430	-403	0
1420	88	0	-1222	-1858	-636	1540	-293	-1247	762	-302	-372	-465	-516	-558	0
1421	88	0	-1775	-1800	-25	1787	-875	-912	655	-281	-343	-593	-455	-597	0
1422	88	0	-1744	-1753	-9	1748	-867	-881	644	-199	-186	-368	-205	-230	0
1423	88	0	-1102	-1718	-616	1410	-243	-1167	580	-180	38	-244	153	300	0
1424	88	0	5	-1678	-1683	836	844	-1680	657	-69	322	-42	461	754	0
1425	88	0	855	-1641	-2496	393	1675	-2068	523	-52	469	48	630	1024	0
1426	88	0	1323	-1610	-2933	143	2128	-2271	463	-128	411	-60	539	882	0
1427	88	0	1257	-1575	-2832	159	2044	-2203	496	-161	298	-157	267	679	0
1428	88	0	318	-1544	-1862	613	1090	-1703	366	-438	-97	-426	-147	31	0
1429	88	0	-720	-1509	-789	1114	34	-1149	157	-479	-329	-777	-407	-469	0
1430	88	0	-1889	-1480	409	1684	-1149	-535	19	-556	-554	-973	-653	-766	0
1431	88	0	-2425	-1455	970	1940	-1697	-242	31	-564	-533	-1010	-564	-698	0
1432	88	0	-2495	-1423	1072	1959	-1783	-175	-77	-568	-428	-973	-246	-417	0
1433	88	0	-1564	-1396	168	1480	-866	-614	52	-343	-143	-564	-23	161	0
1434	88	0	-659	-1369	-710	1014	25	-1039	147	-174	56	-298	415	653	0
1435	88	0	297	-1346	-1643	524	970	-1494	29	-238	135	-232	473	816	0
1436	88	0	742	-1326	-2068	292	1405	-1697	-42	-122	228	-195	448	818	0
1437	88	0	609	-1305	-1914	348	1261	-1609	1	-182	126	-269	273	500	0
1438	88	0	-194	-1286	-1092	740	449	-1189	-97	-355	-195	-593	-93	-102	0
1439	88	0	-1308	-1266	42	1287	-675	-612	-289	-347	-393	-779	-436	-496	0
1440	88	0	-2356	-1257	1099	1806	-1727	-79	-403	-483	-479	-966	-651	-760	0
1441	88	0	-2909	-1237	1672	2073	-2290	217	-444	-417	-461	-907	-459	-820	0
1442	88	0	-2948	-1228	1720	2088	-2334	246	-471	-323	-331	-810	-331	-494	0
1443	88	0	-2047	-1202	845	1624	-1446	-178	-364	-186	36	-434	159	79	0
1444	88	0	-1112	-1193	-81	1152	-515	-637	-386	-184	190	-102	424	618	0
1445	88	0	-13	-1167	-1154	590	570	-1160	-310	-108	364	40	572	857	0
1446	88	0	440	-1154	-1594	357	1017	-1374	-368	-137	481	114	583	826	0
1447	88	0	478	-1136	-1614	329	1046	-1375	-337	-174	314	122	289	506	0
1448	88	0	-346	-1129	-783	737	218	-956	-422	-246	60	-162	0	-97	0
1449	88	0	-1438	-1111	327	1274	-882	-392	-531	-289	-234	-384	-333	-587	0
1450	88	0	-2355	-1098	1257	1726	-1806	79	-543	-267	-430	-457	-496	-822	0
1451	88	0	-2973	-1084	1889	2028	-2431	402	-582	-230	-407	-438	-356	-808	0
1452	88	0	-2841	-1068	1773	1954	-2307	352	-593	-256	-236	-283	-170	-574	0
1453	88	0	-2061	-1055	1006	1558	-1533	-24	-422	-77	44	-23	261	93	0
1454	88	0	-989	-1041	-52	1015	-468	-546	-382	-31	265	314	523	564	0
1455	88	0	48	-1024	-1072	488	560	-1048	-232	29	488	550	686	874	0
1456	88	0	538	-1014	-1552	238	1045	-1283	-226	67	481	570	611	849	0
1457	88	0	491	-1006	-1497	257	994	-1251	-147	-38	351	492	368	471	0
1458	88	0	-347	-993	-646	670	149	-819	-178	-151	188	250	54	-36	0
1459	88	0	-1407	-983	424	1195	-915	-279	-209	-242	-170	-77	-302	-624	0
1460	88	0	-2303	-973	1330	1638	-1816	178	-184	-228	-279	-89	-411	-799	0
1461	88	0	-2913	-958	1955	1935	-2434	498	-215	-133	-263	-161	-355	-774	0
1462	88	0	-2779	-950	1829	1864	-2304	439	-184	-135	-203	-48	-219	-494	0
1463	88	0	-1945	-935	1010	1440	-1477	37	-36	137	118	281	271	139	0
1464	88	0	-944	-919	25	931	-484	-447	-1	164	380	479	537	646	0
1465	88	0	192	-913	-1105	360	648	-1009	195	256	481	692	673	898	0
1466	88	0	712	-909	-1621	98	1166	-1265	155	312	564	702	653	894	0
1467	88	0	514	-902	-1416	194	965	-1159	38	209	378	473	322	481	0
1468	88	0	-66	-888	-822	477	378	-855	71	77	118	294	71	-93	0
1469	88	0	-1209	-882	327	1045	-768	-277	-11	-32	-141	46	-339	-525	0
1470	88	0	-2133	-874	1259	1503	-1696	192	-89	-149	-450	-256	-607	-890	0
1471	88	0	-2599	-871	1728	1735	-2163	428	-65	-21	-372	-155	-527	-803	0
1472	88	0	-2399	-865	1534	1632	-1966	334	54	-100	-254	-67	-314	-452	0
1473	88	0	-1500	-851	649	1175	-1074	-101	114	5	-19	217	67	184	0
1474	88	0	-240	-845	-605	542	182	-725	308	149	327	494	391	741	0
1475	88	0	750	-838	-1588	44	1169	-1213	343	69	362	570	463	944	0
1476	88	0	1433	-832	-2265	-300	1849	-1548	329	139	386	589	486	944	0
1477	88	0	1399	-824	-2223	-287	1811	-1523	351	-44	281	502	209	547	0
1478	88	0	691	-810	-1501	59	1096	-1155	333	-147	-7	141	-120	38	0
1479	88	0	-327	-812	-485	569	79	-648	281	-234	-271	-60	-444	-483	0
1480	88	0	-1252	-808	444	1030	-848	-182	275	-283	-316	-190	-537	-698	0
1481	88	0	-1753	-795	958	1274	-1355	81	195	-333	-446	-199	-583	-696	0
1482	88	0	-1557	-787	770	1172	-1163	-8	388	-248	-186	-40	-242	-263	0
1483	88	0	-833	-787	46	810	-439	-370	349	-240	-31	145	67	184	0
1484	88	0	426	-774	-1200	174	813	-987	558	-31	316	436	413	849	0
1485	88	0	1404	-766	-2170	-319	1787	-1468	616	-52	543	607	618	1068	0
1486	88	0	2008	-760	-2768	-624	2388	-1764	613	-95	578	535	587	1016	0
1487	88	0	1975	-760	-2735	-607	2355	-1747	675	-85	374	494	411	646	0
1488	88	0	1304	-750	-2054	-277	1679	-1402	682	-248	124	259	5	170	0
1489	88	0	268	-748	-1016	240	642	-882	609	-318	-60	9	-294	-325	0
1490	88	0	-680	-744	-64	712	-308	-404	578	-333	-182	-93	-391	-583	0
1491	88	0	-1171	-739	432	955	-801	-153	574	-197	-205	-81	-333	-488	0
1492	88	0	-1093	-731	362	912	-727	-184	541	-213	-60	9	-166	-205	0
1493	88	0	-188	-719	-531	453	171	-625	665	23	248	302	267	436	0
1494	88	0	811	-713	-1524	-49	1167	-1118	758	89	494	607	550	911	0
1495	88	0	1878	-708	-2586	-585	2232	-1647	836	197	715	723	746	1181	0
1496	88	0	2372	-704	-3076	-834	2724	-1890	686	192	618	713	634	1119	0
1497	88	0	2357	-702	-3059	-827	2708	-1880	682	246	554	630	535	822	0
1498	88	0	1449	-704	-2153	-372	1801	-1428	574	58	277	347	83	230	0
1499	88	0	394	-698	-1092	152	743	-895	455	27	-46	1	-230	-337	0
1500	88	0	-545	-690	-145	617	-200	-417	405	0	-102	-157	-289	-564	0
1501	88	0	-1147	-686	461	916	-804	-112	298	-7	-128	-170	-254	-498	0
1502	88	0	-1050	-682	368	866	-709	-157	234	122	-67	-44	7	-252	0
1503	88	0	-229	-677	-448	453	109	-562	376	234	271	285	455	349	0
1504	88	0	840	-671	-1511	-84	1175	-1091	265	337	428	405	700	826	0
1505	88	0	1934	-661	-2595	-636	2264	-1628	450	438	644	698	905	1136	0
1506	88	0	2289	-659	-2948	-815	2618	-1803	267	397	564	628	812	1037	0
1507	88	0	2311	-655	-2966	-828	2638	-1810	273	339	428	473	570	719	0
1508	88	0	1362	-657	-2019	-352	1690	-1338	118	234	83	232	207	102	0
1509	88	0	300	-646	-946	173	623	-796	79	31	-44	-176	-151	-372	0
1510	88	0	-750	-640	110	695	-430	-265	-139	48	-188	-261	-289	-550	0
1511	88	0	-1320	-638	682	979	-1001	22	-155	102	-356	-343	-308	-636	0
1512	88	0	-1231	-638	593	934	-912	-22	-23	139	-93	-201	-3	-265	0
1513	88	0	-520	-624	-104	572	-208	-364	-21	228	128	19	355	236	0
1514	88	0	497	-622	-1119	62	808	-870	56	353	393	252	613	826	0
1515	88	0	1568	-620	-2188	-474	1878	-1404	174	360	519	446	777	1063	0
1516	88	0	1977	-616	-2593	-680	2285	-1604	170	335	568	372	795	1043	0
1517	88	0	1779	-613	-2392	-583	2085	-1502	141	112	327	205	424	713	0
1518	88	0	1038	-611	-1649	-213	1343	-1130	164	81	48	-36	116	194	0
1519	88	0	-244	-616	-372	430	64	-494	29	-118	-289	-323	-252	-403	0
1520	88	0	-1350	-611	739	980	-1044	64	-71	-244	-378	-537	-382	-746	0
1521	88	0	-2007	-605	1402	1306	-1704	398	-95	-209	-477	-601	-403	-663	0
1522	88	0	-1935	-607	1328	1271	-1631	360	-36	-106	-277	-455	-143	-347	0
1523	88	0	-1272	-595	677	933	-974	41	-27	-56	-112	-178	168	199	0
1524	88	0	-234	-587	-353	410	59	-470	116	-1	85	50	576	675	0
1525	88	0	682	-582	-1264	-50	973	-923	228	77	250	287	675	954	0
1526	88	0	1176	-585	-1761	-295	1468	-1173	178	25	289	242	591	874	0
1527	88	0	1082	-582	-1664	-250	1373	-1123	197	-40	112	157	424	630	0
1528	88	0	230	-580	-810	175	520	-695	112	-145	-192	-102	9	143	0
1529	88	0	-863	-576	287	719	-575	-144	89	-323	-475	-419	-362	-453	0
1530	88	0	-1959	-572	1387	1265	-1673	407	32	-333	-566	-593	-442	-721	0
1531	88	0	-2515	-570	1945	1542	-2230	687	3	-347	-618	-566	-459	-690	0
1532	88	0	-2383	-564	1819	1473	-2101	627	147	-217	-405	-391	-168	-283	0
1533	88	0	-1687	-560	1127	1123	-1407	283	114	-153	-178	-192	108	145	0
1534	88	0	-488	-552	-64	520	-212	-308	283	32	157	184	483	711	0
1535	88	0	355	-554	-909	99	632	-731	370	-27	226	258	677	971	0
1536	88	0	1006	-547	-1553	-229	1279	-1050	351	-5	271	331	523	909	0
1537	88	0	964	-549	-1513	-207	1238	-1031	316	-17	178	197	310	673	0
1538	88	0	110	-547	-657	218	383	-602	161	-77	-135	-110	-1	52	0
1539	88	0	-868	-543	325	705	-596	-109	149	-240	-273	-291	-366	-411	0
1540	88	0	-1885	-543	1342	1214	-1613	399	50	-246	-434	-496	-452	-735	0
1541	88	0	-2420	-537	1883	1478	-2151	673	13	-190	-395	-494	-514	-628	0
1542	88	0	-2341	-535	1806	1438	-2073	635	40	-71	-182	-337	-316	-358	0
1543	88	0	-1467	-521	946	994	-1206	212	203	23	48	-11	178	225	0
1544	88	0	-392	-527	-135	459	-128	-331	269	93	306	291	380	677	0
1545	88	0	578	-521	-1099	-28	838	-810	261	275	519	312	708	944	0
1546	88	0	1176	-519	-1695	-328	1435	-1107	246	236	533	415	529	909	0
1547	88	0	1181	-514	-1695	-333	1438	-1104	285	182	341	246	374	504	0
1548	88	0	341	-514	-855	86	598	-684	120	89	120	-9	3	-7	0
1549	88	0	-744	-512	232	628	-488	-140	52	-3	-217	-333	-275	-570	0
1550	88	0	-1602	-510	1092	1056	-1347	291	-32	93	-298	-420	-362	-713	0
1551	88	0	-2222	-508	1714	1365	-1968	603	-95	-116	-349	-504	-465	-744	0
1552	88	0	-1991	-498	1493	1244	-1742	497	-17	73	-182	-323	-149	-432	0
1553	88	0	-1322	-496	826	909	-1074	165	-25	188	81	-60	203	149	0
1554	88	0	-81	-490	-409	285	164	-449	161	285	349	203	527	717	0
1555	88	0	920	-492	-1412	-214	1166	-952	108	347	453	333	657	927	0
1556	88	0	1605	-486	-2091	-559	1848	-1288	100	296	568	376	673	841	0
1557	88	0	1543	-488	-2031	-527	1787	-1259	93	223	413	209	405	620	0
1558	88	0	850	-492	-1342	-179	1096	-917	65	141	129	31	27	17	0
1559	88	0	-210	-485	-275	347	32	-380	-38	-110	-168	-269	-368	-568	0
1560	88	0	-1166	-486	680	826	-923	97	-124	-77	-306	-420	-467	-814	0
1561	88	0	-1749	-481	1268	1115	-1508	393	-221	-71	-362	-465	-438	-698	0
1562	88	0	-1532	-477	1055	1004	-1293	289	-162	-17	-228	-308	-180	-432	0
1563	88	0	-719	-469	250	594	-484	-109	-62	29	137	34	164	174	0
1564	88	0	353	-469	-822	58	587	-645	46	62	318	242	498	669	0
1565	88	0	1331	-459	-1790	-436	1560	-1124	38	91	494	442	634	921	0
1566	88	0	1975	-457	-2432	-759	2203	-1444	98	114	457	519	614	816	0
1567	88	0	1757	-448	-2205	-654	1981	-1326	25	3	310	304	364	483	0
1568	88	0	1051	-440	-1491	-305	1271	-965	3	-54	-36	143	-11	-116	0
1569	88	0	-46	-428	-382	237	168	-405	-67	-211	-223	-133	-360	-492	0
1570	88	0	-986	-424	562	705	-774	69	-106	-201	-409	-223	-527	-859	0
1571	88	0	-1578	-413	1165	995	-1371	376	-186	-271	-407	-312	-457	-828	0
1572	88	0	-1530	-407	1123	968	-1326	358	-219	-219	-219	-180	-234	-463	0
1573	88	0	-649	-409	240	529	-444	-84	-73	-5	-5	145	209	65	0
1574	88	0	388	-405	-793	8	590	-599	3	-9	347	419	490	578	0
1575	88	0	1408	-413	-1821	-497	1614	-1117	11	186	471	605	647	892	0
1576	88	0	1918	-419	-2337	-749	2127	-1378	5	40	455	613	587	843	0
1577	88	0	1847	-413	-2260	-717	2053	-1336	-13	36	329	467	358	541	0
1578	88	0	1040	-401	-1441	-319	1240	-921	-21	-137	11	232	15	27	0
1579	88	0	78	-395	-473	158	275	-434	-85	-192	-234	83	-292	-469	0
1580	88	0	-966	-388	578	677	-772	95	-213	-252	-434	-131	-492	-797	0
1581	88	0	-1530	-378	1152	954	-1341	387	-238	-261	-333	-223	-409	-743	0
1582	88	0	-1464	-374	1090	919	-1277	358	-244	-141	-205	-73	-176	-353	0
1583	88	0	-740	-370	370	555	-555	0	-137	-71	-11	155	168	188	0
1584	88	0	322	-360	-682	19	502	-521	-29	19	294	397	444	717	0
1585	88	0	1185	-355	-1540	-415	1362	-947	-1	-23	407	533	564	950	0
1586	88	0	1711	-339	-2050	-686	1880	-1194	25	-5	370	533	514	886	0
1587	88	0	1612	-333	-1945	-639	1778	-1139	-50	-31	258	347	384	595	0
1588	88	0	741	-331	-1072	-205	906	-701	-89	-194	-32	83	-15	25	0
1589	88	0	-412	-333	79	372	-245	-127	-234	-358	-356	-304	-477	-566	0
1590	88	0	-1373	-343	1030	858	-1201	343	-217	-298	-496	-386	-512	-741	0
1591	88	0	-2100	-351	1749	1225	-1924	699	-337	-389	-566	-539	-504	-820	0
1592	88	0	-2058	-355	1703	1206	-1880	674	-298	-277	-413	-391	-291	-486	0
1593	88	0	-1370	-356	1014	863	-1192	329	-228	-267	-226	-139	11	95	0
1594	88	0	-310	-360	-50	335	-130	-205	-153	-93	69	-1	376	529	0
1595	88	0	687	-362	-1049	-162	868	-705	-5	9	242	157	566	803	0
1596	88	0	1178	-372	-1550	-403	1364	-961	-65	-129	221	56	415	677	0
1597	88	0	1129	-372	-1501	-378	1315	-936	-27	-153	77	-75	242	417	0
1598	88	0	304	-384	-688	40	496	-536	-95	-259	-97	-349	-162	-102	0
1599	88	0	-781	-376	405	578	-593	14	-135	-333	-508	-537	-521	-640	0
1600	88	0	-1882	-362	1520	1122	-1701	579	-188	-356	-593	-822	-636	-867	0
1601	88	0	-2432	-351	2081	1391	-2256	865	-228	-294	-572	-888	-634	-907	0
1602	88	0	-2395	-355	2040	1375	-2217	842	-188	-186	-442	-727	-333	-440	0
1603	88	0	-1653	-360	1293	1006	-1473	466	-178	-89	-209	-465	-34	-5	0
1604	88	0	-579	-382	197	480	-388	-92	-1	52	137	-199	372	547	0
1605	88	0	386	-405	-791	9	588	-598	21	83	267	-118	471	762	0
1606	88	0	948	-413	-1361	-267	1154	-887	100	141	362	-52	527	799	0
1607	88	0	830	-415	-1245	-207	1037	-830	25	40	197	-215	265	419	0
1608	88	0	70	-413	-483	171	276	-448	44	-31	-23	-428	-27	-38	0
1609	88	0	-1072	-413	659	742	-865	123	-64	-91	-353	-628	-391	-576	0
1610	88	0	-2123	-407	1716	1265	-1919	654	-114	-170	-465	-814	-554	-894	0
1611	88	0	-2754	-403	2351	1578	-2552	974	-137	-85	-517	-783	-562	-915	0
1612	88	0	-2744	-399	2345	1571	-2544	973	-180	23	-388	-710	-318	-556	0
1613	88	0	-1908	-393	1515	1150	-1711	561	-48	151	-9	-393	139	83	0
1614	88	0	-885	-393	492	639	-688	49	98	151	133	-104	409	486	0
1615	88	0	124	-395	-519	135	321	-457	197	219	388	153	576	849	0
1616	88	0	590	-393	-983	-98	786	-688	131	162	382	161	415	710	0
1617	88	0	578	-384	-962	-97	770	-673	174	201	265	87	209	411	0
1618	88	0	-296	-389	-93	342	-101	-241	44	93	-83	-149	-141	-143	0
1619	88	0	-1334	-388	946	861	-1140	279	-44	-34	-304	-422	-473	-772	0
1620	88	0	-2424	-393	2031	1408	-2227	819	-133	-31	-473	-529	-649	-892	0
1621	88	0	-2884	-388	2496	1636	-2690	1054	-93	-1	-440	-483	-549	-915	0
1622	88	0	-2840	-386	2454	1613	-2647	1034	-129	25	-318	-333	-327	-593	0
1623	88	0	-1945	-378	1567	1161	-1756	594	32	166	1	34	81	23	0
1624	88	0	-946	-374	572	660	-759	99	83	225	203	378	358	498	0
1625	88	0	122	-380	-502	129	312	-441	85	318	453	519	554	791	0
1626	88	0	803	-378	-1181	-212	992	-779	199	322	475	657	498	816	0
1627	88	0	700	-372	-1072	-164	886	-722	172	221	306	485	296	426	0
1628	88	0	-12	-372	-360	192	174	-366	151	87	34	306	5	-73	0
1629	88	0	-1099	-374	725	736	-912	175	-19	3	-209	56	-349	-593	0
1630	88	0	-2102	-368	1734	1235	-1918	683	-69	-60	-386	-95	-591	-822	0
1631	88	0	-2616	-366	2250	1491	-2433	942	-60	5	-343	-79	-490	-814	0
1632	88	0	-2676	-364	2312	1520	-2494	974	-129	13	-166	19	-302	-506	0
1633	88	0	-1834	-360	1474	1097	-1654	557	-27	145	46	236	62	133	0
1634	88	0	-782	-358	424	570	-603	33	129	172	374	566	477	642	0
1635	88	0	152	-358	-510	103	331	-434	21	312	405	622	595	810	0
1636	88	0	749	-356	-1105	-196	927	-730	182	226	465	694	576	814	0
1637	88	0	641	-360	-1001	-140	821	-680	149	104	267	568	279	469	0
1638	88	0	-134	-380	-246	257	56	-313	201	-21	-34	312	-73	-69	0
1639	88	0	-1184	-395	789	789	-986	197	-48	-11	-215	71	-339	-545	0
1640	88	0	-2257	-405	1852	1331	-2054	723	-27	-108	-368	-141	-512	-843	0
1641	88	0	-2785	-401	2384	1593	-2584	991	-93	-95	-370	-192	-523	-826	0
1642	88	0	-2768	-376	2392	1572	-2580	1008	1	-79	-310	-81	-267	-490	0
1643	88	0	-2033	-322	1711	1177	-1872	694	-7	56	21	137	89	75	0
1644	88	0	-825	-261	564	543	-694	151	95	162	327	405	420	576	0
1645	88	0	213	-184	-397	-14	305	-290	180	197	473	453	624	884	0
1646	88	0	826	-62	-888	-382	857	-475	166	186	430	446	514	824	0
1647	88	0	814	75	-739	-444	776	-332	174	52	349	325	322	523	0
1648	88	0	82	190	108	-136	-13	149	157	-71	42	21	-19	13	0
1649	88	0	-885	292	1177	296	-1031	734	1	-83	-279	-263	-417	-574	0
1650	88	0	-1781	446	2227	667	-2004	1336	-15	-120	-362	-409	-488	-777	0
1651	88	0	-2312	574	2886	869	-2599	1730	-71	-190	-444	-572	-498	-814	0
1652	88	0	-2015	675	2690	670	-2352	1682	64	-32	-199	-335	-256	-316	0
1653	88	0	-1261	832	2093	214	-1677	1462	97	-27	-23	-133	50	228	0
1654	88	0	18	995	977	-506	-479	986	141	133	287	95	490	646	0
1655	88	0	1070	1134	64	-1102	503	599	166	137	403	184	644	987	0
1656	88	0	1745	1148	-597	-1446	1171	275	217	188	446	197	630	958	0
1657	88	0	1556	973	-583	-1264	1069	195	184	42	254	77	351	558	0
1658	88	0	727	754	27	-740	350	390	207	-60	-9	-195	65	131	0
1659	88	0	-411	541	952	-65	-681	746	137	-207	-349	-473	-364	-444	1
1660	88	0	-1486	347	1833	569	-1659	1090	-36	-217	-479	-622	-564	-719	0
1661	88	0	-2179	145	2324	1017	-2251	1234	-27	-228	-525	-640	-494	-739	0
1662	88	0	-2137	-42	2095	1089	-2116	1026	32	-110	-345	-514	-170	-366	0
1663	88	0	-1444	-195	1249	819	-1346	527	87	36	-236	-240	118	118	0
1664	88	0	-436	-316	120	376	-278	-98	234	42	106	44	483	597	0
1665	88	0	458	-391	-849	-33	653	-620	184	102	273	67	589	886	0
1666	88	0	1049	-415	-1464	-317	1256	-939	176	128	261	141	626	859	0
1667	88	0	980	-440	-1420	-270	1200	-930	258	44	110	15	355	547	0
1668	88	0	137	-479	-616	171	376	-547	122	-131	-217	-236	-62	-50	0
1669	90	0	-959	-517	442	738	-700	-37	36	-292	-440	-486	-388	-523	0
1670	90	0	-1981	-550	1431	1265	-1706	440	-77	-269	-636	-675	-533	-849	0
1671	90	0	-2548	-585	1963	1566	-2255	689	-46	-261	-622	-667	-440	-816	0
1672	90	0	-2564	-628	1936	1596	-2250	654	-65	-228	-504	-595	-263	-490	0
1673	90	0	-1658	-636	1022	1147	-1340	193	73	-64	-252	-254	85	67	0
1674	90	0	-627	-642	-15	634	-306	-328	155	36	77	67	422	607	0
1675	90	0	375	-618	-993	121	684	-805	114	31	145	135	521	853	0
1676	90	0	1101	-582	-1683	-259	1392	-1132	199	75	312	197	626	801	0
1677	90	0	950	-541	-1491	-204	1220	-1016	67	34	42	69	323	485	0
1678	90	0	297	-498	-795	100	546	-646	100	-131	-147	-98	-29	-42	0
1679	90	0	-765	-463	302	614	-533	-80	-19	-209	-401	-378	-329	-554	0
1680	90	0	-1679	-426	1253	1052	-1466	413	-69	-230	-583	-486	-564	-898	0
1681	90	0	-2348	-399	1949	1373	-2148	775	-141	-267	-523	-632	-430	-807	0
1682	90	0	-2266	-356	1910	1311	-2088	777	-87	-271	-488	-467	-285	-527	0
1683	90	0	-1411	-312	1099	861	-1255	393	21	-27	-116	-93	106	44	0
1684	90	0	-343	-279	64	311	-203	-107	79	25	122	97	407	521	0
1685	90	0	711	-259	-970	-226	840	-614	93	178	304	287	632	810	0
1686	90	0	1162	-242	-1404	-460	1283	-823	102	75	197	308	477	743	0
1687	90	0	1215	-226	-1441	-494	1328	-833	104	67	145	201	252	397	0
1688	90	0	349	-219	-568	-65	458	-393	102	-87	-112	-147	-75	-133	0
1689	90	0	-791	-221	570	506	-680	174	-32	-300	-450	-337	-529	-777	0
1690	90	0	-1759	-207	1552	983	-1655	672	-25	-157	-554	-438	-589	-954	0
1691	90	0	-2404	-201	2203	1302	-2303	1001	-166	-219	-605	-595	-626	-971	0
1692	90	0	-2364	-199	2165	1281	-2264	983	-143	-131	-430	-411	-358	-634	0
1693	90	0	-1604	-188	1416	896	-1510	614	-95	50	-277	-153	-3	-108	0
1694	90	0	-548	-184	364	366	-456	90	129	91	23	91	351	388	0
1695	90	0	388	-194	-582	-97	485	-388	71	155	228	217	543	603	0
1696	90	0	873	-205	-1078	-334	975	-641	65	118	190	203	428	550	0
1697	90	0	727	-223	-950	-252	838	-586	67	67	56	114	161	197	0
1698	90	0	-178	-267	-89	222	-44	-178	-34	-31	-182	-228	-281	-298	0
1699	90	0	-1768	-471	1297	1119	-1532	413	-388	-337	-785	-735	-958	-1352	0
1700	90	0	-3961	-865	3096	2413	-3528	1115	-729	-675	-1152	-1148	-1350	-1763	0
1701	90	0	-4253	-1753	2500	3003	-3376	373	-310	-172	-865	-785	-902	-1371	0
1702	90	0	-4331	-2339	1992	3335	-3161	-173	-382	-283	-679	-756	-770	-1086	0
1703	90	0	-3561	-2877	684	3219	-2122	-1096	-225	-40	-331	-277	-277	-448	0
1704	90	0	-3199	-3360	-161	3279	-1519	-1760	-221	-34	-124	-190	-184	-174	0
1705	90	0	-2970	-3829	-859	3399	-1055	-2344	-145	-21	-207	-223	-62	-322	0
1706	90	0	-3263	-4238	-975	3750	-1144	-2606	-267	-186	-471	-254	-436	-696	0
1707	90	0	-3734	-4535	-801	4134	-1466	-2668	-170	-203	-636	-525	-783	-1037	0
1708	90	0	-4497	-4762	-265	4629	-2116	-2513	-192	-240	-605	-727	-1010	-1412	0
1709	90	0	-5097	-4933	164	5015	-2630	-2384	-252	-366	-632	-748	-1233	-1633	0
1710	90	0	-5290	-5071	219	5180	-2754	-2426	-186	-256	-459	-673	-1020	-1340	0
1711	90	0	-5147	-5181	-34	5164	-2556	-2607	-143	-71	-298	-413	-688	-834	0
1712	90	0	-4681	-5257	-576	4969	-2052	-2916	-161	-118	-164	-292	-368	-323	0
1713	90	0	-3919	-5323	-1404	4621	-1257	-3363	-135	131	97	-112	106	226	0
1714	90	0	-3492	-5391	-1899	4441	-796	-3645	-91	-67	149	-44	225	444	0
1715	90	0	-3154	-5443	-2289	4298	-432	-3866	-64	-77	-23	-85	116	178	0
1716	90	0	-3278	-5470	-2192	4374	-543	-3831	-34	-178	-186	-211	-104	-263	0
1717	90	0	-3781	-5490	-1709	4635	-1036	-3599	-190	-281	-446	-382	-572	-717	0
1718	90	0	-4315	-5488	-1173	4901	-1571	-3330	-234	-228	-455	-519	-803	-1074	0
1719	90	0	-4803	-5482	-679	5142	-2062	-3080	-298	-329	-519	-582	-1008	-1229	0
1720	90	0	-4844	-5486	-642	5165	-2101	-3064	-244	-267	-395	-508	-816	-1047	0
1721	90	0	-4572	-5470	-898	5021	-1837	-3184	-199	-147	-209	-312	-488	-508	0
1722	90	0	-3992	-5478	-1486	4735	-1253	-3482	-256	-135	-58	-182	-98	-164	0
1723	90	0	-3181	-5470	-2289	4325	-446	-3879	-155	-34	168	-21	345	432	0
1724	90	0	-2449	-5457	-3008	3953	279	-4232	-73	-56	153	137	409	696	0
1725	90	0	-1973	-5445	-3472	3709	749	-4458	-71	-133	77	87	327	578	0
1726	90	0	-1800	-5408	-3608	3604	904	-4508	-50	-85	58	21	197	312	0
1727	90	0	-2109	-5366	-3257	3737	574	-4311	-95	-197	-174	-139	-217	-7	0
1728	90	0	-2499	-5319	-2820	3909	160	-4069	-89	-248	-306	-259	-436	-539	0
1729	90	0	-3147	-5253	-2106	4200	-520	-3679	-190	-283	-368	-378	-715	-843	0
1730	90	0	-3711	-5179	-1468	4445	-1121	-3323	-215	-281	-533	-457	-762	-977	0
1731	90	0	-3901	-5084	-1183	4492	-1359	-3133	-234	-269	-446	-453	-634	-832	0
1732	90	0	-3629	-5012	-1383	4320	-1123	-3197	-118	-201	-294	-223	-384	-446	0
1733	90	0	-2561	-4927	-2366	3744	-97	-3646	25	13	17	46	133	120	0
1734	90	0	-1406	-4830	-3424	3118	1009	-4127	-40	100	376	259	463	655	0
1735	90	0	-296	-4723	-4427	2509	2065	-4575	64	238	403	549	628	882	0
1736	90	0	412	-4591	-5003	2089	2707	-4797	32	223	591	539	570	911	0
1737	90	0	563	-4440	-5003	1938	2783	-4721	89	265	419	537	473	646	0
1738	90	0	-62	-4269	-4207	2165	2072	-4238	44	157	223	258	141	145	0
1739	90	0	-809	-4089	-3280	2449	1235	-3684	112	124	98	131	-151	-289	0
1740	90	0	-1706	-3909	-2203	2807	248	-3056	25	87	-52	48	-308	-527	0
1741	90	0	-2033	-3734	-1701	2883	-166	-2717	120	155	-40	128	-242	-506	0
1742	90	0	-1921	-3583	-1662	2752	-129	-2622	203	277	133	283	79	-124	0
1743	90	0	-1069	-3424	-2355	2246	643	-2889	256	265	430	609	320	393	0
1744	90	0	23	-3243	-3266	1610	1644	-3254	444	531	754	886	706	905	0
1745	90	0	1091	-3047	-4138	978	2614	-3592	426	682	886	1131	902	1146	0
1746	90	0	1754	-2805	-4559	525	3156	-3682	572	651	923	1099	840	1123	0
1747	90	0	1775	-2537	-4312	381	3043	-3424	517	719	741	1008	595	710	0
1748	90	0	1073	-2320	-3393	623	2233	-2856	494	566	498	704	201	223	0
1749	90	0	10	-2137	-2147	1063	1078	-2142	452	506	188	461	-135	-238	0
1750	90	0	-883	-1969	-1086	1426	101	-1527	461	455	52	384	-337	-647	0
1751	90	0	-1488	-1833	-345	1660	-571	-1089	494	461	38	345	-349	-599	0
1752	90	0	-1424	-1701	-277	1562	-573	-989	446	471	46	372	-184	-386	0
1753	90	0	-626	-1588	-962	1107	168	-1275	620	550	405	686	263	197	0
1754	90	0	448	-1495	-1943	523	1195	-1719	589	630	440	853	498	626	0
1755	90	0	1585	-1412	-2997	-86	2291	-2204	715	665	659	1006	713	940	0
1756	90	0	2080	-1330	-3410	-375	2745	-2370	702	519	686	1028	543	884	0
1757	90	0	1982	-1261	-3243	-360	2612	-2252	655	380	440	808	211	566	0
1758	90	0	1193	-1193	-2386	0	1789	-1789	653	256	77	461	-42	-17	0
1759	90	0	69	-1129	-1198	530	633	-1163	599	97	-281	153	-370	-523	0
1760	90	0	-927	-1076	-149	1001	-389	-612	417	-23	-426	-118	-622	-855	0
1761	90	0	-1563	-1026	537	1294	-1050	-244	481	11	-417	-141	-558	-748	0
1762	90	0	-1578	-975	603	1276	-1090	-186	450	-95	-417	-120	-450	-552	0
1763	90	0	-786	-925	-139	855	-323	-532	558	102	-81	155	-11	60	0
1764	90	0	124	-892	-1016	384	570	-954	543	48	85	213	265	516	0
1765	90	0	1129	-853	-1982	-138	1555	-1417	529	153	168	376	514	772	0
1766	90	0	1604	-807	-2411	-398	2007	-1609	620	67	166	254	415	750	0
1767	90	0	1532	-770	-2302	-381	1917	-1536	679	48	42	120	234	492	0
1768	90	0	639	-744	-1383	52	1011	-1063	566	-170	-312	-300	-182	-87	0
1769	90	0	-450	-715	-265	582	-92	-490	405	-353	-614	-583	-514	-669	0
1770	90	0	-1471	-690	781	1080	-1126	45	341	-388	-694	-828	-663	-857	0
1771	90	0	-2110	-665	1445	1387	-1777	390	133	-430	-754	-973	-613	-902	0
1772	90	0	-2075	-646	1429	1360	-1752	391	184	-465	-550	-840	-426	-519	0
1773	90	0	-1341	-630	711	985	-1026	40	195	-422	-345	-661	-162	-62	0
1774	90	0	-122	-605	-483	363	180	-544	273	-118	5	-386	329	560	0
1775	90	0	831	-591	-1422	-120	1126	-1006	269	-153	230	-192	372	828	0
1776	90	0	1517	-572	-2089	-472	1803	-1330	223	-71	194	-207	343	768	0
1777	90	0	1449	-568	-2017	-440	1733	-1292	269	-114	145	-380	195	539	0
1778	90	0	670	-552	-1222	-59	946	-887	180	-388	-75	-659	-256	60	0
1779	90	0	-377	-547	-170	462	-103	-358	83	-323	-415	-886	-531	-494	0
1780	90	0	-1507	-545	962	1026	-1234	208	-46	-467	-583	-1074	-715	-824	0
1781	90	0	-2085	-537	1548	1311	-1816	505	-244	-356	-576	-1127	-632	-840	0
1782	90	0	-2034	-535	1499	1284	-1766	482	-48	-228	-382	-938	-355	-430	0
1783	90	0	-1300	-519	781	909	-1040	131	-79	-192	-190	-692	-40	81	0
1784	90	0	-205	-517	-312	361	53	-414	-73	25	164	-327	281	554	0
1785	90	0	788	-517	-1305	-135	1046	-911	62	-23	388	-98	479	882	0
1786	90	0	1417	-517	-1934	-450	1675	-1225	50	15	347	-42	438	814	0
1787	90	0	1329	-523	-1852	-403	1590	-1187	-60	0	240	-172	261	506	0
1788	90	0	478	-517	-995	19	736	-756	-192	-259	-7	-512	-60	-129	0
1789	90	0	-654	-523	131	588	-392	-196	-285	-292	-306	-647	-382	-673	0
1790	90	0	-1751	-527	1224	1139	-1487	348	-380	-413	-488	-772	-626	-979	0
1791	90	0	-2273	-533	1740	1403	-2006	603	-366	-389	-391	-760	-545	-907	0
1792	90	0	-2356	-539	1817	1447	-2086	639	-409	-450	-341	-583	-339	-622	0
1793	90	0	-1559	-539	1020	1049	-1289	240	-436	-246	-162	-230	1	-145	0
1794	90	0	-472	-543	-71	507	-200	-307	-174	-168	225	118	386	457	0
1795	90	0	502	-543	-1045	20	773	-794	-161	-153	281	298	485	607	0
1796	90	0	1110	-552	-1662	-279	1386	-1107	-128	-128	376	389	446	611	0
1797	90	0	1058	-554	-1612	-252	1335	-1083	-69	-153	236	417	238	306	0
1798	90	0	258	-568	-826	155	542	-697	-213	-232	-97	95	-124	-331	0
1799	90	0	-789	-566	223	677	-506	-171	-128	-306	-281	-1	-436	-789	0
1800	90	0	-1879	-582	1297	1230	-1588	357	-244	-244	-469	-87	-580	-999	0
1801	90	0	-2434	-582	1852	1508	-2143	635	-263	-263	-386	-205	-591	-1061	0
1802	90	0	-2445	-583	1862	1514	-2153	639	-238	-5	-287	42	-292	-680	0
1803	90	0	-1756	-587	1169	1171	-1462	291	-48	46	1	370	-5	-137	0
1804	90	0	-565	-578	-13	571	-276	-295	118	292	329	704	469	486	0
1805	90	0	331	-582	-913	125	622	-747	133	226	452	816	535	719	0
1806	90	0	909	-582	-1491	-163	1200	-1036	194	306	554	905	519	690	0
1807	90	0	915	-576	-1491	-169	1203	-1033	174	308	368	789	366	401	0
1808	90	0	145	-582	-727	218	436	-654	100	190	77	585	-38	-40	0
1809	90	0	-859	-582	277	720	-568	-152	-13	75	-128	256	-376	-578	0
1810	90	0	-1857	-583	1274	1220	-1565	345	5	36	-308	161	-444	-904	0
1811	90	0	-2470	-585	1885	1527	-2177	650	-62	108	-393	149	-479	-793	0
1812	90	0	-2310	-576	1734	1443	-2022	579	52	79	-275	207	-248	-413	0
1813	90	0	-1495	-574	921	1034	-1208	173	87	217	54	424	170	149	0
1814	90	0	-289	-568	-279	428	-5	-423	258	292	197	774	424	682	0
1815	90	0	863	-562	-1425	-150	1144	-993	397	306	504	871	727	1051	0
1816	90	0	1447	-558	-2005	-444	1726	-1281	345	147	426	822	636	987	0
1817	90	0	1636	-554	-2190	-541	1913	-1372	401	151	339	793	446	743	0
1818	90	0	848	-556	-1404	-146	1126	-980	411	-131	-29	455	85	139	0
1819	90	0	-118	-562	-444	340	163	-503	366	-213	-259	244	-300	-355	0
1820	90	0	-1126	-560	566	843	-846	3	300	-308	-422	9	-492	-531	0
1821	90	0	-1632	-556	1076	1094	-1354	260	366	-386	-424	-48	-516	-560	0
1822	90	0	-1535	-556	979	1045	-1257	211	388	-323	-300	25	-197	-114	0
1823	90	0	-714	-552	162	633	-438	-195	504	-314	50	279	124	362	0
1824	90	0	459	-545	-1004	43	731	-774	554	-139	308	494	490	873	0
1825	90	0	1649	-537	-2186	-556	1917	-1361	710	-143	578	667	706	1181	0
1826	90	0	2179	-527	-2706	-826	2442	-1616	717	-197	529	605	688	1165	0
1827	90	0	2307	-527	-2834	-890	2570	-1680	700	-178	459	483	508	909	0
1828	90	0	1630	-519	-2149	-555	1889	-1334	696	-296	197	261	100	430	0
1829	90	0	508	-514	-1022	3	765	-768	671	-469	7	-69	-182	-97	0
1830	90	0	-554	-510	44	532	-299	-233	411	-481	-106	-312	-314	-415	0
1831	90	0	-1097	-506	591	801	-844	42	504	-529	-153	-335	-345	-407	0
1832	90	0	-924	-500	424	712	-674	-38	492	-397	205	-192	-116	75	0
1833	90	0	-213	-490	-277	351	32	-383	436	-345	306	-17	242	543	0
1834	90	0	1199	-486	-1685	-356	1442	-1085	663	-110	702	366	729	1132	0
1835	90	0	2260	-473	-2733	-893	2496	-1603	640	-178	917	486	807	1513	0
1836	90	0	3025	-467	-3492	-1279	3258	-1979	591	-34	882	574	820	1416	0
1837	90	0	3186	-467	-3653	-1359	3419	-2060	671	0	894	481	741	1214	0
1838	90	0	2484	-455	-2939	-1014	2711	-1697	523	-223	578	232	263	715	0
1839	90	0	1595	-459	-2054	-568	1824	-1256	517	-166	446	-9	1	203	0
1840	90	0	516	-452	-968	-32	742	-710	347	-252	258	-159	-97	-116	0
1841	90	0	19	-450	-469	215	244	-459	141	-122	234	-269	-129	-77	0
1842	90	0	194	-438	-632	122	413	-535	289	32	442	-29	205	285	0
1843	90	0	949	-430	-1379	-259	1164	-904	244	21	812	190	560	873	0
1844	90	0	2175	-420	-2595	-877	2385	-1507	329	230	1082	450	931	1363	0
1845	90	0	3251	-409	-3660	-1421	3455	-2034	320	308	1346	644	1132	1652	0
1846	90	0	3843	-407	-4250	-1718	4046	-2328	296	388	1282	710	1117	1687	0
1847	90	0	3921	-399	-4320	-1761	4120	-2359	267	244	1276	599	892	1460	0
1848	90	0	3281	-397	-3678	-1442	3479	-2037	199	302	993	308	688	853	0
1849	90	0	2012	-397	-2409	-807	2210	-1403	102	147	768	15	347	389	0
1850	90	0	1092	-397	-1489	-347	1290	-943	87	147	624	-100	168	79	0
1851	90	0	335	-384	-719	24	527	-551	-73	172	609	-159	238	54	0
1852	90	0	411	-382	-793	-14	602	-587	25	226	812	64	519	405	0
1853	90	0	1131	-378	-1509	-376	1320	-943	93	339	1132	300	851	991	0
1854	90	0	2193	-360	-2553	-916	2373	-1456	145	488	1379	667	1113	1519	0
1855	90	0	3192	-362	-3554	-1415	3373	-1958	176	640	1573	799	1390	1810	0
1856	90	0	3758	-356	-4114	-1701	3936	-2235	226	667	1790	861	1315	1790	0
1857	90	0	3626	-358	-3984	-1634	3805	-2171	184	545	1674	764	1134	1559	0
1858	90	0	2817	-356	-3173	-1230	2995	-1764	186	463	1468	504	750	973	0
1859	90	0	1734	-355	-2089	-689	1911	-1222	168	401	1313	312	490	545	0
1860	90	0	481	-355	-836	-63	658	-595	-42	258	1086	100	246	174	0
1861	90	0	-97	-351	-254	224	78	-302	56	337	1257	170	413	219	0
1862	90	0	-237	-349	-112	293	-62	-230	60	341	1346	366	611	550	0
1863	90	0	576	-333	-909	-121	742	-621	192	531	1649	632	1014	1096	0
1864	90	0	1628	-335	-1963	-646	1795	-1149	265	661	2112	1002	1418	1819	0
1865	90	0	2650	-318	-2968	-1166	2809	-1643	339	649	2285	1109	1592	2071	0
1866	90	0	3309	-318	-3627	-1495	3468	-1972	422	677	2452	1309	1693	2170	0
1867	90	0	3228	-322	-3550	-1453	3389	-1936	300	601	2382	1253	1451	1881	0
1868	90	0	2476	-329	-2805	-1073	2640	-1567	287	560	2203	1002	1162	1340	0
1869	90	0	1362	-329	-1691	-516	1526	-1010	207	349	1998	797	808	892	0
1870	90	0	335	-322	-657	-6	496	-489	108	391	1953	756	682	694	0
1871	90	0	-260	-333	-73	296	-93	-203	122	434	2062	733	743	750	0
1872	90	0	-244	-325	-81	284	-81	-203	271	469	2229	993	962	1072	0
1873	90	0	594	-323	-917	-135	755	-620	252	558	2630	1282	1363	1802	0
1874	90	0	1872	-312	-2184	-780	2028	-1248	428	739	3045	1681	1872	2463	0
1875	90	0	3013	-308	-3321	-1352	3167	-1814	448	818	3346	1951	2011	2838	0
1876	90	0	3742	-308	-4050	-1717	3896	-2179	502	845	3544	2134	2069	3001	0
1877	90	0	3825	-314	-4139	-1755	3982	-2226	450	781	3559	1978	1934	2811	0
1878	90	0	3153	-304	-3457	-1424	3305	-1880	442	688	3404	1827	1608	2326	0
1879	90	0	2118	-314	-2432	-902	2275	-1373	320	605	3195	1647	1317	1879	0
1880	90	0	1156	-318	-1474	-419	1315	-896	302	562	3107	1557	1185	1619	0
1881	90	0	580	-320	-900	-130	740	-610	209	529	3235	1544	1218	1742	0
1882	90	0	698	-320	-1018	-189	858	-669	349	566	3468	1786	1524	2137	0
1883	90	0	1569	-312	-1881	-628	1725	-1096	477	711	3835	2145	1972	2743	0
1884	90	0	2741	-304	-3045	-1218	2893	-1674	539	770	4223	2368	2353	3389	0
1885	90	0	3936	-300	-4236	-1818	4086	-2268	549	824	4551	2646	2619	3750	0
1886	90	0	4722	-300	-5022	-2211	4872	-2661	636	890	4754	2721	2673	3932	0
1887	90	0	4860	-298	-5158	-2281	5009	-2728	601	750	4712	2741	2541	3751	0
1888	90	0	4210	-302	-4512	-1954	4361	-2407	591	698	4450	2535	2242	3230	0
1889	90	0	3257	-302	-3559	-1477	3408	-1930	558	593	4281	2254	1932	2716	0
1890	90	0	2314	-308	-2622	-1003	2468	-1465	514	502	4198	2215	1829	2605	0
1891	90	0	1907	-308	-2215	-799	2061	-1261	554	609	4211	2182	1858	2700	0
1892	90	0	2086	-296	-2382	-895	2234	-1339	597	636	4440	2401	2151	3094	0
1893	90	0	3027	-292	-3319	-1367	3173	-1805	723	719	4784	2727	2601	3794	0
1894	90	0	4369	-292	-4661	-2038	4515	-2476	783	888	5108	3036	3014	4382	0
1895	90	0	5713	-291	-6004	-2711	5858	-3147	849	925	5364	3375	3212	4817	0
1896	90	0	6629	-285	-6914	-3172	6771	-3599	915	913	5422	3540	3222	4923	0
1897	90	0	6984	-289	-7273	-3347	7128	-3781	952	894	5333	3513	3169	4720	0
1898	90	0	6438	-291	-6729	-3073	6583	-3510	962	744	5045	3338	2760	4223	0
1899	90	0	5695	-289	-5984	-2703	5839	-3136	981	595	4760	3107	2401	3769	0
1900	90	0	4865	-291	-5156	-2287	5010	-2723	973	603	4485	3065	2310	3544	0
1901	90	0	4658	-287	-4945	-2185	4801	-2616	1016	516	4374	3049	2194	3563	0
1902	90	0	5013	-281	-5294	-2366	5153	-2787	1018	657	4390	3317	2539	3984	0
1903	90	0	6060	-279	-6339	-2890	6199	-3309	1086	638	4458	3596	2911	4475	0
1904	90	0	7634	-275	-7909	-3679	7771	-4092	1202	795	4720	4091	3284	5047	0
1905	90	0	9002	-275	-9277	-4363	9139	-4776	1220	723	4718	4264	3441	5338	0
1906	90	0	10230	-269	-10499	-4980	10364	-5384	1303	791	4679	4425	3396	5400	0
1907	90	0	10559	-273	-10832	-5143	10695	-5552	1255	700	4231	4326	3129	5187	0
1908	90	0	10185	-271	-10456	-4957	10320	-5363	1292	506	3687	4089	2747	4454	0
1909	90	0	9337	-271	-9608	-4533	9472	-4939	1185	327	3105	3728	2312	3897	0
1910	90	0	8662	-267	-8929	-4197	8795	-4598	1177	211	2556	3608	2054	3414	0
1911	90	0	8529	-263	-8792	-4133	8660	-4527	1255	246	2215	3571	2004	3365	0
1912	90	0	8846	-256	-9102	-4295	8974	-4679	1134	209	1949	3618	2118	3542	0
1913	90	0	10163	-256	-10419	-4953	10291	-5337	1237	256	1972	3852	2298	3982	0
1914	90	0	11702	-246	-11948	-5728	11825	-6097	1167	281	1874	4000	2566	4366	0
1915	90	0	13289	-246	-13535	-6521	13412	-6890	1171	244	1703	4002	2642	4429	0
1916	90	0	14372	-240	-14612	-7066	14492	-7426	1150	174	1293	3998	2469	4180	0
1917	90	0	14647	-252	-14899	-7197	14773	-7575	1035	58	803	3654	2085	3691	0
1918	90	0	14245	-246	-14491	-6999	14368	-7368	1034	-166	238	3113	1559	2877	0
1919	90	0	13227	-252	-13479	-6487	13353	-6865	888	-397	-471	2591	981	2017	0
1920	90	0	12210	-248	-12458	-5981	12334	-6353	758	-413	-1010	2118	624	1356	0
1921	90	0	11539	-250	-11789	-5644	11664	-6019	642	-554	-1451	1693	424	878	0
1922	90	0	11492	-248	-11740	-5622	11616	-5994	673	-517	-1672	1590	411	938	0
1923	90	0	12014	-246	-12260	-5884	12137	-6253	494	-508	-1804	1398	516	1018	0
1924	90	0	13006	-238	-13244	-6384	13125	-6741	471	-519	-1827	1330	733	1222	0
1925	90	0	13829	-232	-14061	-6798	13945	-7146	368	-564	-1951	1226	599	1140	0
1926	90	0	14118	-238	-14356	-6940	14237	-7297	300	-622	-2170	962	331	750	0
1927	90	0	13720	-240	-13960	-6740	13840	-7100	221	-754	-2628	500	-153	97	0
1928	90	0	12422	-240	-12662	-6091	12542	-6451	149	-1010	-3094	-147	-694	-762	0
1929	90	0	10724	-254	-10978	-5235	10851	-5616	-102	-1053	-3598	-614	-1210	-1676	0
1930	90	0	8864	-248	-9112	-4308	8988	-4680	-275	-1183	-3920	-1121	-1581	-2360	0
1931	90	0	7509	-252	-7761	-3628	7635	-4006	-389	-1295	-4031	-1487	-1777	-2679	0
1932	90	0	6772	-258	-7030	-3257	6901	-3644	-372	-1136	-3835	-1497	-1701	-2500	0
1933	90	0	6638	-250	-6888	-3194	6763	-3569	-543	-1070	-3707	-1573	-1451	-2163	0
1934	90	0	7050	-244	-7294	-3403	7172	-3769	-422	-851	-3472	-1354	-1162	-1777	0
1935	90	0	7195	-248	-7443	-3473	7319	-3845	-506	-880	-3305	-1361	-1185	-1635	0
1936	90	0	6963	-246	-7209	-3358	7086	-3727	-512	-853	-3338	-1612	-1220	-1891	0
1937	90	0	5940	-250	-6190	-2845	6065	-3220	-541	-907	-3515	-1936	-1592	-2320	0
1938	90	0	4159	-252	-4411	-1953	4285	-2331	-611	-1096	-3792	-2388	-2163	-3156	0
1939	90	0	1864	-252	-2116	-806	1990	-1184	-696	-1138	-4174	-2845	-2572	-3963	0
1940	90	0	-519	-265	254	392	-386	-5	-830	-1231	-4396	-3263	-2948	-4551	0
1941	90	0	-2294	-263	2031	1278	-2162	884	-865	-1245	-4446	-3418	-3026	-4739	0
1942	90	0	-3336	-267	3069	1801	-3202	1401	-865	-1099	-4235	-3441	-2867	-4498	0
1943	90	0	-3547	-265	3282	1906	-3414	1508	-818	-983	-3831	-3237	-2564	-4077	0
1944	90	0	-3396	-261	3135	1828	-3265	1437	-851	-836	-3464	-3039	-2229	-3604	0
1945	90	0	-3085	-265	2820	1675	-2952	1277	-847	-725	-3074	-2861	-2073	-3206	0
1946	90	0	-3058	-261	2797	1659	-2927	1268	-803	-665	-2865	-2783	-2011	-3201	0
1947	90	0	-3658	-265	3393	1961	-3525	1564	-731	-675	-2849	-2754	-2304	-3309	0
1948	90	0	-4926	-267	4659	2596	-4792	2196	-816	-710	-2960	-3034	-2523	-3792	0
1949	90	0	-6484	-271	6213	3377	-6348	2971	-876	-774	-3117	-3325	-2900	-4269	0
1950	90	0	-8107	-283	7824	4195	-7965	3770	-900	-791	-3261	-3462	-3018	-4438	0
1951	90	0	-9086	-277	8809	4681	-8947	4266	-869	-797	-3282	-3503	-2999	-4529	0
1952	90	0	-9268	-277	8991	4772	-9129	4357	-772	-636	-2975	-3307	-2613	-4062	0
1953	90	0	-8744	-261	8483	4502	-8613	4111	-810	-589	-2745	-2917	-2302	-3466	0
1954	90	0	-7635	-267	7368	3951	-7501	3550	-661	-409	-2335	-2601	-1912	-2723	0
1955	90	0	-6505	-263	6242	3384	-6373	2989	-657	-232	-2071	-2306	-1619	-2166	0
1956	90	0	-5755	-254	5501	3004	-5628	2623	-630	-199	-1953	-2145	-1507	-2087	0
1957	90	0	-5598	-267	5331	2932	-5464	2532	-597	-296	-1961	-2099	-1608	-2118	0
1958	90	0	-6131	-267	5864	3199	-5997	2798	-545	-422	-2075	-2260	-1841	-2473	0
1959	90	0	-7025	-259	6766	3642	-6895	3253	-646	-386	-2258	-2395	-2087	-2803	0
1960	90	0	-7889	-263	7626	4076	-7757	3681	-655	-461	-2260	-2438	-2147	-2956	0
1961	90	0	-8310	-267	8043	4288	-8176	3888	-636	-420	-2207	-2421	-1965	-2756	0
1962	90	0	-8008	-258	7750	4133	-7879	3746	-564	-275	-1949	-2099	-1579	-2314	0
1963	90	0	-7003	-256	6747	3629	-6875	3245	-576	-157	-1633	-1695	-1185	-1489	0
1964	90	0	-5478	-250	5228	2864	-5353	2489	-351	-71	-1237	-1295	-729	-834	0
1965	90	0	-4083	-250	3833	2166	-3958	1791	-312	-13	-1037	-948	-440	-327	0
1966	90	0	-3078	-242	2836	1660	-2957	1297	-271	54	-909	-892	-298	-199	0
1967	90	0	-2754	-238	2516	1496	-2635	1139	-287	-13	-964	-793	-471	-378	0
1968	90	0	-3324	-242	3082	1783	-3203	1420	-300	-161	-1035	-1032	-719	-766	0
1969	90	0	-4240	-250	3990	2245	-4115	1870	-415	-190	-1290	-1231	-1014	-1262	0
1970	90	0	-5286	-248	5038	2767	-5162	2395	-432	-291	-1369	-1278	-1105	-1439	0
1971	90	0	-5792	-248	5544	3020	-5668	2648	-514	-120	-1389	-1313	-1016	-1437	0
1972	90	0	-5767	-252	5515	3009	-5641	2631	-483	-100	-1131	-1094	-667	-1086	0
1973	90	0	-5039	-236	4803	2637	-4921	2283	-389	-131	-935	-923	-455	-510	0
1974	90	0	-3912	-236	3676	2074	-3794	1720	-178	81	-593	-521	11	50	0
1975	90	0	-2990	-236	2754	1613	-2872	1259	-225	-11	-580	-362	29	242	0
1976	90	0	-2426	-232	2194	1329	-2310	981	-176	64	-535	-430	151	242	0
1977	90	0	-2626	-236	2390	1431	-2508	1077	-269	42	-713	-533	-147	-128	0
1978	90	0	-3493	-232	3261	1862	-3377	1514	-252	-147	-964	-752	-486	-748	0
1979	90	0	-4899	-238	4661	2568	-4780	2211	-382	-254	-1274	-1070	-874	-1342	0
1980	90	0	-6155	-238	5917	3196	-6036	2839	-444	-335	-1420	-1293	-1132	-1685	0
1981	90	0	-7080	-234	6846	3657	-6963	3306	-473	-391	-1398	-1396	-1173	-1761	0
1982	90	0	-7280	-242	7038	3761	-7159	3398	-469	-259	-1303	-1292	-952	-1524	0
1983	90	0	-6746	-236	6510	3491	-6628	3137	-384	-159	-1117	-1092	-609	-1092	0
1984	90	0	-5879	-234	5645	3056	-5762	2705	-391	-135	-973	-876	-419	-735	0
1985	90	0	-4977	-223	4754	2600	-4865	2265	-232	-21	-830	-731	-236	-494	0
1986	90	0	-4672	-230	4442	2451	-4557	2106	-296	-77	-989	-836	-360	-665	0
1987	90	0	-4806	-234	4572	2520	-4689	2169	-285	-209	-1136	-975	-750	-1127	0
1988	90	0	-5784	-228	5556	3006	-5670	2664	-341	-314	-1429	-1338	-1094	-1693	0
1989	90	0	-7154	-236	6918	3695	-7036	3341	-450	-469	-1775	-1711	-1567	-2419	0
1990	90	0	-8514	-238	8276	4376	-8395	4019	-568	-403	-2079	-1881	-1810	-2801	0
1991	90	0	-9272	-232	9040	4752	-9156	4404	-572	-467	-2015	-2019	-1843	-2783	0
1992	90	0	-9384	-232	9152	4808	-9268	4460	-552	-343	-1879	-1862	-1575	-2450	0
1993	90	0	-8667	-221	8446	4444	-8556	4112	-500	-256	-1670	-1598	-1208	-1928	0
1994	90	0	-7476	-219	7257	3847	-7366	3519	-345	-108	-1295	-1313	-847	-1323	0
1995	90	0	-6403	-221	6182	3312	-6292	2980	-351	-77	-1061	-1138	-665	-935	0
1996	90	0	-5653	-221	5432	2937	-5542	2605	-215	-118	-1030	-1014	-651	-812	0
1997	90	0	-5519	-223	5296	2871	-5407	2536	-195	-110	-1055	-1090	-739	-1055	0
1998	90	0	-6101	-221	5880	3161	-5990	2829	-386	-147	-1231	-1313	-1057	-1493	0
1999	90	0	-7095	-228	6867	3661	-6981	3319	-434	-273	-1371	-1528	-1328	-1854	0
[truncated: 30,917 more rows]
