# Supplementary material for: A Robust and Real-Time Capable Envelope-Based Algorithm for Heart Sound Classification: Validation under Different Physiological Conditions
Source: Sensors (Basel). 2020 Feb 11;20(4):972. doi: 10.3390/s20040972 (PMC7070375; doi:10.3390/s20040972)
Supplement: Supplementary file 1 [file sensors-20-00972-s001.zip › Messungen/ia/ia04_unfiltered.csv]

Dataset No.	Pulse (bpm)	Pacer Bit	leadI (�V)	leadII (�V)	leadIII (�V)	lead_avR (�V)	lead_avL (�V)	lead_avF (�V)	V1 (�V)	V2 (�V)	V3 (�V)	V4 (�V)	V5 (�V)	V6 (�V)	R-Wave
1	0	0	-1524	-1030	494	1277	-1009	-268	52	116	261	203	110	248	0
2	0	0	113	-1012	-1125	449	619	-1068	114	161	382	217	300	479	0
3	0	0	1686	-960	-2646	-363	2166	-1803	195	126	378	292	192	463	0
4	0	0	2425	-923	-3348	-751	2886	-2135	108	118	238	203	116	322	0
5	0	0	2107	-911	-3018	-598	2562	-1964	-69	-3	0	5	-106	110	0
6	0	0	1031	-907	-1938	-62	1484	-1422	-201	-133	-370	-110	-355	-322	0
7	0	0	-776	-886	-110	831	-333	-498	-343	-205	-446	-269	-380	-479	0
8	0	0	-2255	-880	1375	1567	-1815	247	-500	-176	-502	-395	-378	-601	0
9	0	0	-2930	-884	2046	1907	-2488	581	-399	-120	-254	-312	-289	-452	1
10	0	0	-2699	-921	1778	1810	-2238	428	-252	-60	21	-122	-178	-13	0
11	0	0	-1522	-911	611	1216	-1066	-150	-87	11	232	31	85	147	0
12	0	0	202	-892	-1094	345	648	-993	157	122	382	112	228	448	0
13	0	0	1599	-913	-2512	-343	2055	-1712	182	65	420	172	176	463	0
14	0	0	2363	-925	-3288	-719	2825	-2106	131	195	197	217	71	376	0
15	0	0	2029	-898	-2927	-565	2478	-1912	-52	-21	-58	15	-147	21	0
16	0	0	914	-892	-1806	-11	1360	-1349	-199	-48	-364	-159	-296	-389	0
17	0	0	-934	-876	58	905	-496	-409	-430	-184	-485	-339	-403	-562	0
18	0	0	-2412	-882	1530	1647	-1971	324	-517	-159	-504	-356	-457	-547	0
19	0	0	-3142	-882	2260	2012	-2701	689	-446	-110	-291	-261	-335	-411	0
20	0	0	-2931	-896	2035	1913	-2483	569	-275	-23	-3	-87	-122	-126	0
21	0	0	-1805	-863	942	1334	-1373	39	-69	48	182	19	67	128	0
22	0	0	-56	-855	-799	455	371	-827	226	143	384	256	238	426	0
23	0	0	1414	-840	-2254	-287	1834	-1547	207	116	343	283	133	391	0
24	0	0	2076	-814	-2890	-631	2483	-1852	62	62	199	155	48	242	0
25	0	0	1835	-818	-2653	-508	2244	-1735	-25	7	-64	11	-131	34	0
26	0	0	613	-838	-1451	112	1032	-1144	-256	-120	-409	-172	-356	-370	0
27	0	0	-1076	-865	211	970	-643	-327	-457	-182	-502	-314	-467	-560	0
28	0	0	-2668	-847	1821	1757	-2244	487	-562	-228	-459	-409	-461	-533	0
29	0	0	-3233	-816	2417	2024	-2825	800	-434	-176	-353	-331	-343	-496	0
30	0	0	-3008	-795	2213	1901	-2610	709	-283	-13	-52	-50	-64	-188	0
31	0	0	-1901	-776	1125	1338	-1513	174	-62	13	155	-15	25	166	0
32	0	0	4	-777	-781	386	392	-779	190	149	473	238	232	415	0
33	0	0	1346	-770	-2116	-288	1731	-1443	34	67	296	256	100	415	0
34	0	0	2105	-783	-2888	-661	2496	-1835	71	147	211	147	46	248	0
35	0	0	1741	-808	-2549	-466	2145	-1678	-129	11	-211	29	-168	25	0
36	0	0	688	-801	-1489	56	1088	-1145	-228	-73	-411	-269	-370	-318	0
37	0	0	-1043	-795	248	919	-645	-273	-428	-118	-459	-304	-483	-477	0
38	0	0	-2564	-764	1800	1664	-2182	518	-517	-188	-504	-393	-450	-539	0
39	0	0	-3124	-721	2403	1922	-2763	841	-461	-71	-341	-285	-271	-512	0
40	0	0	-2920	-680	2240	1800	-2580	780	-242	-40	-73	-114	-118	-93	0
41	0	0	-1718	-644	1074	1181	-1396	215	-98	27	238	21	17	133	0
42	0	0	97	-667	-764	285	430	-715	129	141	339	217	188	397	0
43	0	0	1500	-661	-2161	-419	1830	-1411	155	91	374	238	145	426	0
44	0	0	2200	-665	-2865	-767	2532	-1765	56	42	195	112	36	230	0
45	0	0	1942	-657	-2599	-642	2270	-1628	-40	44	-85	23	-168	48	0
46	0	0	809	-628	-1437	-90	1123	-1032	-294	-93	-457	-172	-403	-300	0
47	0	0	-907	-626	281	766	-594	-172	-539	-195	-502	-428	-496	-626	0
48	0	0	-2446	-646	1800	1546	-2123	577	-516	-114	-485	-347	-407	-547	0
49	0	0	-3033	-603	2430	1818	-2731	913	-407	-223	-310	-310	-333	-424	0
50	0	0	-2783	-576	2207	1679	-2495	815	-273	-64	-29	-110	-147	-100	0
51	0	0	-1615	-558	1057	1086	-1336	249	-50	65	174	-1	93	157	0
52	0	0	126	-582	-708	228	417	-645	50	137	339	178	155	353	0
53	0	0	1622	-589	-2211	-516	1916	-1400	207	162	411	215	192	512	0
54	0	0	2217	-566	-2783	-825	2500	-1674	17	21	180	81	29	248	0
55	0	0	2015	-549	-2564	-733	2289	-1556	-188	9	-230	-15	-159	-52	0
56	0	0	805	-558	-1363	-123	1084	-960	-287	-106	-372	-232	-291	-351	0
57	0	0	-944	-556	388	750	-666	-84	-541	-215	-593	-397	-488	-661	0
58	0	0	-2453	-531	1922	1492	-2187	695	-502	-254	-488	-347	-527	-585	0
59	0	0	-3121	-516	2605	1818	-2863	1044	-465	-188	-391	-285	-273	-494	0
60	0	0	-2888	-510	2378	1699	-2633	934	-347	-67	-91	-112	-133	-190	0
61	0	0	-1698	-490	1208	1094	-1453	359	-36	89	213	46	108	209	0
62	0	0	22	-490	-512	234	267	-501	97	97	355	176	197	358	0
63	0	0	1436	-488	-1924	-474	1680	-1206	147	110	302	172	151	409	0
64	0	0	2107	-494	-2601	-806	2354	-1547	32	79	137	149	71	246	0
65	0	0	1841	-479	-2320	-681	2080	-1399	-131	-44	-135	-17	-155	-38	0
66	0	0	679	-455	-1134	-112	906	-794	-265	-120	-455	-230	-374	-424	0
67	0	0	-1064	-446	618	755	-841	86	-436	-194	-502	-370	-444	-550	0
68	0	0	-2622	-450	2172	1536	-2397	861	-568	-275	-517	-475	-448	-682	0
69	0	0	-3299	-457	2842	1878	-3070	1192	-469	-108	-374	-263	-263	-467	0
70	0	0	-3078	-475	2603	1776	-2840	1064	-322	-58	-93	-228	-190	-217	0
71	0	0	-1883	-477	1406	1180	-1644	464	-162	118	186	-29	110	104	0
72	0	0	-200	-461	-261	330	30	-361	98	64	279	205	131	364	0
73	0	0	1307	-442	-1749	-432	1528	-1095	135	114	314	180	166	366	0
74	0	0	1914	-452	-2366	-731	2140	-1409	-17	89	174	46	44	223	0
75	0	0	1567	-471	-2038	-548	1802	-1254	-219	-23	-195	-52	-178	-166	0
76	0	0	518	-502	-1020	-8	769	-761	-281	-85	-358	-310	-289	-428	0
77	0	0	-1290	-516	774	903	-1032	129	-494	-170	-576	-316	-444	-640	0
78	0	0	-2829	-552	2277	1690	-2553	862	-601	-261	-554	-473	-461	-711	0
79	0	0	-3425	-591	2834	2008	-3129	1121	-420	-62	-353	-386	-300	-428	0
80	0	0	-3264	-613	2651	1938	-2957	1019	-312	-60	-157	-209	-89	-221	0
81	0	0	-2074	-614	1460	1344	-1767	423	-58	-36	77	-32	27	71	0
82	0	0	-295	-622	-327	458	16	-474	104	139	316	205	213	329	0
83	0	0	1098	-605	-1703	-246	1400	-1154	116	81	304	166	73	329	0
84	0	0	1814	-611	-2425	-601	2119	-1518	-44	118	137	129	34	228	0
85	0	0	1510	-622	-2132	-444	1821	-1377	-153	48	-209	-52	-176	-23	0
86	0	0	431	-649	-1080	109	755	-864	-372	-79	-442	-267	-405	-368	0
87	0	0	-1398	-677	721	1037	-1059	22	-599	-205	-529	-430	-436	-642	0
88	0	0	-2781	-715	2066	1748	-2423	675	-500	-230	-554	-395	-492	-578	0
89	0	0	-3479	-727	2752	2103	-3115	1012	-444	-190	-329	-349	-285	-426	0
90	0	0	-3218	-739	2479	1978	-2848	870	-366	-85	-159	-223	-122	-209	0
91	0	0	-1919	-748	1171	1333	-1545	211	-97	98	182	133	98	178	0
92	0	0	-317	-774	-457	545	70	-615	108	83	254	215	188	320	0
93	0	0	1205	-797	-2002	-204	1603	-1399	73	46	244	174	135	388	0
94	0	0	1864	-857	-2721	-503	2292	-1789	7	159	129	190	13	261	0
95	0	0	1546	-855	-2401	-345	1973	-1628	-98	-40	-116	-46	-186	-17	0
96	0	0	477	-826	-1303	174	890	-1064	-269	-91	-325	-267	-401	-349	0
97	0	0	-1241	-826	415	1033	-828	-205	-504	-120	-541	-331	-389	-552	0
98	0	0	-2812	-861	1951	1836	-2381	545	-589	-273	-556	-469	-514	-647	0
99	0	0	-3404	-890	2514	2147	-2959	812	-420	-153	-308	-296	-302	-463	0
100	0	0	-3218	-904	2314	2061	-2766	705	-329	-128	-69	-147	-137	-178	0
101	0	0	-1945	-892	1053	1418	-1499	80	-95	13	182	-27	31	124	0
102	0	0	-194	-876	-682	535	244	-779	205	114	382	250	164	434	0
103	0	0	1265	-898	-2163	-183	1714	-1530	95	145	333	182	184	393	0
104	0	0	1894	-911	-2805	-491	2349	-1858	5	133	176	108	38	275	0
105	0	0	1585	-888	-2473	-348	2029	-1680	-168	15	-217	23	-184	-36	0
106	0	0	425	-892	-1317	233	871	-1104	-271	-67	-455	-242	-333	-393	0
107	0	0	-1408	-931	477	1169	-942	-227	-566	-240	-624	-473	-422	-646	0
108	0	0	-2818	-962	1856	1890	-2337	447	-506	-190	-521	-356	-450	-644	0
109	0	0	-3482	-970	2512	2226	-2997	771	-531	-162	-372	-327	-291	-527	0
110	0	0	-3199	-970	2229	2084	-2714	629	-318	-71	-118	-131	-149	-122	0
111	0	0	-1982	-962	1020	1472	-1501	29	-71	50	215	118	58	147	0
112	0	0	-357	-975	-618	666	130	-796	85	48	356	157	147	325	0
113	0	0	1173	-966	-2139	-103	1656	-1552	139	48	308	205	155	426	0
114	0	0	1768	-942	-2710	-413	2239	-1826	19	32	122	143	23	306	0
115	0	0	1497	-966	-2463	-265	1980	-1714	-145	-85	-147	-21	-201	-58	0
116	0	0	349	-968	-1317	309	833	-1142	-269	-38	-325	-186	-304	-325	0
117	0	0	-1443	-964	479	1203	-961	-242	-519	-248	-642	-395	-512	-624	0
118	0	0	-2903	-950	1953	1926	-2428	501	-582	-186	-543	-382	-434	-611	0
119	0	0	-3576	-971	2605	2273	-3090	817	-461	-188	-409	-302	-254	-492	0
120	0	0	-3254	-971	2283	2112	-2768	656	-320	-19	-56	-157	-85	-155	0
121	0	0	-2120	-958	1162	1539	-1641	102	-102	23	155	-7	36	87	0
122	0	0	-353	-981	-628	667	137	-804	164	128	329	184	217	388	0
123	0	0	1047	-995	-2042	-26	1544	-1518	81	60	250	211	124	356	0
124	0	0	1727	-979	-2706	-374	2216	-1842	9	114	153	149	89	232	0
125	0	0	1356	-970	-2326	-193	1841	-1648	-151	-48	-155	-91	-161	-58	0
126	0	0	227	-973	-1200	373	713	-1086	-325	-67	-438	-271	-366	-448	0
127	0	0	-1539	-975	564	1257	-1051	-205	-500	-195	-562	-333	-440	-622	0
128	0	0	-2956	-989	1967	1972	-2461	489	-613	-133	-572	-481	-384	-684	0
129	0	0	-3586	-1002	2584	2294	-3085	791	-413	-135	-275	-300	-226	-450	0
130	0	0	-3327	-970	2357	2148	-2842	693	-322	-7	-161	-151	-159	-182	0
131	0	0	-2141	-968	1173	1554	-1657	102	-52	133	162	137	87	221	0
132	0	0	-376	-971	-595	673	109	-783	112	69	316	170	161	308	0
133	0	0	1120	-971	-2091	-74	1605	-1531	161	190	358	256	221	453	0
134	0	0	1672	-962	-2634	-355	2153	-1798	50	25	162	75	15	248	0
135	0	0	1440	-973	-2413	-233	1926	-1693	-58	27	-162	-44	-118	-7	0
136	0	0	217	-985	-1202	384	709	-1093	-271	-122	-430	-259	-376	-370	0
137	0	0	-1535	-985	550	1260	-1042	-217	-517	-149	-545	-424	-452	-572	0
138	0	0	-2993	-991	2002	1992	-2497	505	-646	-213	-665	-436	-547	-564	0
139	0	0	-3596	-977	2619	2286	-3107	821	-521	-87	-376	-351	-205	-366	0
140	0	0	-3392	-971	2421	2181	-2906	725	-388	-129	-197	-283	5	-176	0
141	0	0	-2183	-975	1208	1579	-1695	116	-147	27	155	42	67	131	0
142	0	0	-452	-946	-494	699	21	-720	97	97	318	178	256	419	0
143	0	0	1016	-931	-1947	-42	1481	-1439	64	106	263	207	238	473	0
144	0	0	1630	-905	-2535	-362	2082	-1720	-118	81	65	93	100	199	0
145	0	0	1356	-904	-2260	-226	1808	-1582	-195	-60	-153	-31	-42	-50	0
146	0	0	169	-948	-1117	389	643	-1032	-347	-69	-432	-232	-281	-337	0
147	0	0	-1510	-975	535	1242	-1022	-220	-496	-129	-566	-364	-376	-521	0
148	0	0	-2963	-991	1972	1977	-2467	490	-630	-164	-541	-436	-413	-609	0
149	0	0	-3541	-979	2562	2260	-3051	791	-453	-168	-384	-256	-281	-453	0
150	0	0	-3280	-968	2312	2124	-2796	672	-331	-21	-153	-116	-133	-128	0
151	0	0	-2081	-968	1113	1524	-1597	72	-110	1	180	-36	44	194	0
152	0	0	-413	-977	-564	695	75	-770	58	118	277	168	219	316	0
153	0	0	1038	-927	-1965	-55	1501	-1446	81	135	226	294	114	420	0
154	0	0	1682	-898	-2580	-392	2131	-1739	-23	112	110	83	60	211	0
155	0	0	1374	-911	-2285	-231	1829	-1598	-135	5	-108	-108	-166	-56	0
156	0	0	171	-942	-1113	385	642	-1027	-343	-34	-407	-197	-378	-331	0
157	0	0	-1485	-946	539	1215	-1012	-203	-475	-155	-578	-405	-417	-564	0
158	0	0	-2973	-940	2033	1956	-2503	546	-539	-151	-580	-378	-395	-696	0
159	0	0	-3531	-938	2593	2234	-3062	827	-510	-116	-376	-292	-322	-438	0
160	0	0	-3281	-942	2339	2111	-2810	698	-339	-108	-100	-223	-108	-112	0
161	0	0	-2087	-931	1156	1509	-1621	112	-25	40	184	32	102	159	0
162	0	0	-335	-915	-580	625	122	-747	25	106	341	149	240	403	0
163	0	0	1057	-890	-1947	-83	1502	-1418	110	97	271	188	217	405	0
164	0	0	1746	-904	-2650	-421	2198	-1777	21	23	122	110	34	211	0
165	0	0	1411	-913	-2324	-249	1867	-1618	-155	13	-176	9	-131	-27	0
166	0	0	188	-919	-1107	365	647	-1013	-318	-219	-405	-316	-337	-438	0
167	0	0	-1436	-946	490	1191	-963	-228	-436	-159	-467	-347	-335	-525	0
168	0	0	-2958	-962	1996	1960	-2477	517	-578	-184	-591	-378	-446	-609	0
169	0	0	-3582	-954	2628	2268	-3105	837	-502	-149	-413	-358	-298	-459	0
170	0	0	-3271	-942	2329	2106	-2800	693	-273	-21	-34	-126	-11	-128	0
171	0	0	-2081	-933	1148	1507	-1614	107	-100	11	147	19	91	106	0
172	0	0	-388	-896	-508	642	60	-702	64	139	316	197	232	360	0
173	0	0	1040	-900	-1940	-70	1490	-1420	52	118	277	188	172	360	0
174	0	0	1697	-927	-2624	-385	2160	-1775	62	67	141	114	40	225	0
175	0	0	1319	-946	-2265	-186	1792	-1605	-153	1	-232	-9	-141	-44	0
176	0	0	221	-962	-1183	370	702	-1072	-308	-15	-450	-174	-263	-351	0
177	0	0	-1518	-971	547	1244	-1032	-212	-552	-238	-597	-420	-457	-570	0
178	0	0	-2888	-970	1918	1929	-2403	474	-587	-159	-550	-372	-376	-591	0
179	0	0	-3543	-973	2570	2258	-3056	798	-519	-184	-372	-302	-287	-486	0
180	0	0	-3127	-964	2163	2045	-2645	599	-230	-85	-79	-114	-97	-147	0
181	0	0	-2110	-968	1142	1539	-1626	87	-139	-65	87	-13	13	131	0
182	0	0	-245	-960	-715	602	235	-837	159	139	380	170	259	393	0
183	0	0	1115	-960	-2075	-77	1595	-1517	40	162	265	170	141	362	0
184	0	0	1849	-956	-2805	-446	2327	-1880	48	153	155	97	110	248	0
185	0	0	1418	-954	-2372	-232	1895	-1663	-252	89	-211	-73	-131	-27	0
186	0	0	353	-950	-1303	298	828	-1126	-337	-89	-380	-215	-353	-374	0
187	0	0	-1469	-971	498	1220	-983	-236	-549	-223	-564	-448	-420	-564	0
188	0	0	-2741	-964	1777	1852	-2259	406	-599	-147	-517	-475	-386	-595	0
189	0	0	-3394	-956	2438	2175	-2916	741	-428	-162	-322	-318	-195	-477	0
190	0	0	-3066	-954	2112	2010	-2589	579	-261	-73	-52	-168	-65	-102	0
191	0	0	-1789	-938	851	1363	-1320	-43	-131	106	159	40	93	256	0
192	0	0	-194	-944	-750	569	278	-847	34	93	279	162	168	405	0
193	0	0	1296	-944	-2240	-176	1768	-1592	108	178	325	172	195	422	0
194	0	0	1859	-952	-2811	-453	2335	-1881	27	89	95	120	-1	211	0
195	0	0	1566	-942	-2508	-312	2037	-1725	-143	11	-135	19	-203	75	0
196	0	0	401	-958	-1359	278	880	-1158	-347	-124	-434	-190	-415	-376	0
197	0	0	-1334	-999	335	1166	-834	-332	-446	-161	-554	-337	-438	-514	0
198	0	0	-2834	-1001	1833	1917	-2333	416	-603	-217	-537	-483	-395	-626	0
199	0	0	-3332	-985	2347	2158	-2839	681	-504	-108	-345	-275	-236	-490	0
200	0	0	-3031	-985	2046	2008	-2538	530	-384	-54	-110	-102	-159	-106	0
201	0	0	-1794	-962	832	1378	-1313	-65	-67	95	230	93	81	248	0
202	0	0	-182	-952	-770	567	294	-861	58	110	314	168	155	428	0
203	0	0	1277	-950	-2227	-163	1752	-1588	44	122	263	234	54	384	0
204	0	0	1814	-981	-2795	-416	2304	-1888	48	126	137	97	81	281	0
205	0	0	1540	-989	-2529	-275	2034	-1759	-176	48	-207	-60	-153	-93	0
206	0	0	438	-952	-1390	257	914	-1171	-312	-67	-364	-226	-314	-370	0
207	0	0	-1361	-964	397	1162	-879	-283	-564	-139	-549	-323	-498	-514	0
208	0	0	-2670	-975	1695	1822	-2182	360	-508	-174	-539	-384	-401	-630	0
209	0	0	-3241	-985	2256	2113	-2748	635	-438	-141	-312	-335	-267	-355	0
210	0	0	-2985	-1001	1984	1993	-2484	491	-261	-52	-40	-168	-31	-97	0
211	0	0	-1766	-983	783	1374	-1274	-100	-50	-34	213	71	56	242	0
212	0	0	-19	-1008	-989	513	485	-998	188	97	366	126	192	424	0
213	0	0	1368	-977	-2345	-195	1856	-1661	168	151	362	306	203	496	0
214	0	0	1890	-975	-2865	-457	2377	-1920	1	25	120	60	42	174	0
215	0	0	1637	-960	-2597	-338	2117	-1778	-85	36	-62	-27	-93	31	0
216	0	0	413	-956	-1369	271	891	-1162	-287	-108	-444	-209	-391	-289	0
217	0	0	-1357	-968	389	1162	-873	-289	-566	-180	-438	-444	-434	-550	0
218	0	0	-2845	-989	1856	1917	-2350	433	-576	-207	-554	-413	-318	-591	0
219	0	0	-3318	-981	2337	2149	-2827	678	-430	-93	-341	-258	-267	-467	0
220	0	0	-3105	-1012	2093	2058	-2599	540	-263	-67	-48	-62	-85	-108	0
221	0	0	-1996	-999	997	1497	-1496	-1	-95	-29	186	27	95	141	0
222	0	0	-313	-1001	-688	657	187	-844	87	95	327	170	226	343	0
223	0	0	1098	-1004	-2102	-47	1600	-1553	172	161	320	263	114	436	0
224	0	0	1494	-1012	-2506	-241	2000	-1759	69	21	64	122	32	238	0
225	0	0	1232	-979	-2211	-126	1721	-1595	-87	-27	-209	-98	-186	-129	0
226	0	0	-58	-971	-913	514	427	-942	-327	-155	-335	-306	-388	-372	0
227	0	0	-1745	-977	768	1361	-1256	-104	-442	-197	-622	-372	-432	-636	0
228	0	0	-3255	-993	2262	2124	-2758	634	-659	-195	-601	-539	-405	-696	0
229	0	0	-3782	-985	2797	2383	-3289	906	-477	-147	-413	-292	-310	-420	0
230	0	0	-3540	-987	2553	2263	-3046	783	-403	-131	-161	-199	-116	-195	0
231	0	0	-2277	-968	1309	1622	-1793	170	-128	46	118	52	145	139	0
232	0	0	-699	-970	-271	834	-214	-620	65	116	318	112	168	391	0
233	0	0	723	-968	-1691	122	1207	-1329	71	73	226	215	145	422	0
234	0	0	1325	-985	-2310	-170	1817	-1647	50	137	21	149	19	199	0
235	0	0	842	-1001	-1843	79	1342	-1422	-172	-54	-292	-69	-201	-162	0
236	0	0	-261	-971	-710	616	224	-840	-337	-166	-432	-291	-362	-430	0
237	0	0	-1925	-971	954	1448	-1439	-8	-545	-162	-603	-374	-391	-646	0
238	0	0	-3344	-962	2382	2153	-2863	710	-634	-238	-640	-452	-455	-688	0
239	0	0	-3804	-937	2867	2370	-3335	965	-471	-157	-372	-308	-300	-486	0
240	0	0	-3510	-944	2566	2227	-3038	811	-329	-133	-186	-131	-178	-194	0
241	0	0	-2294	-942	1352	1618	-1823	205	-162	69	95	-23	126	46	0
242	0	0	-637	-898	-261	767	-188	-579	100	106	252	116	141	349	0
243	0	0	784	-925	-1709	70	1246	-1317	31	77	176	100	65	254	0
244	0	0	1453	-919	-2372	-267	1912	-1645	67	52	34	184	11	155	0
245	0	0	1144	-894	-2038	-125	1591	-1466	-207	19	-294	-58	-207	-137	0
246	0	0	-2	-894	-892	448	445	-893	-283	-147	-502	-228	-389	-393	0
247	0	0	-1657	-876	781	1266	-1219	-47	-510	-172	-659	-415	-448	-667	0
248	0	0	-3049	-900	2149	1974	-2599	624	-605	-263	-675	-388	-498	-702	0
249	0	0	-3557	-915	2642	2236	-3099	863	-496	-157	-492	-325	-283	-496	0
250	0	0	-3221	-919	2302	2070	-2761	691	-329	-29	-114	-128	-69	-64	0
251	0	0	-1968	-888	1080	1428	-1524	96	-135	-21	81	19	93	122	0
252	0	0	-227	-840	-613	533	193	-726	9	197	236	166	199	382	0
253	0	0	1205	-810	-2015	-197	1610	-1412	54	128	226	242	188	351	0
254	0	0	1746	-808	-2554	-469	2150	-1681	-54	81	25	89	44	174	0
255	0	0	1461	-826	-2287	-317	1874	-1556	-186	48	-223	-48	-124	-129	0
256	0	0	190	-853	-1043	331	616	-948	-366	-62	-525	-343	-310	-492	0
257	0	0	-1440	-876	564	1158	-1002	-156	-521	-203	-649	-411	-457	-597	0
258	0	0	-2870	-876	1994	1873	-2432	559	-564	-211	-572	-488	-407	-692	0
259	0	0	-3445	-869	2576	2157	-3010	853	-498	-137	-413	-355	-279	-436	0
260	0	0	-3111	-871	2240	1991	-2675	684	-329	-89	-159	-217	-69	-182	0
261	0	0	-1927	-849	1078	1388	-1502	114	-65	-11	168	13	97	207	0
262	0	0	-245	-859	-614	552	184	-736	62	114	221	114	199	353	0
263	0	0	1114	-855	-1969	-129	1541	-1412	67	87	252	174	98	432	0
264	0	0	1593	-882	-2475	-355	2034	-1678	-11	-1	83	108	27	188	0
265	0	0	1373	-890	-2263	-241	1818	-1576	-100	-64	-137	-56	-124	-36	0
266	0	0	13	-904	-917	445	465	-910	-360	-137	-452	-370	-314	-386	0
267	0	0	-1685	-896	789	1290	-1237	-53	-572	-194	-570	-419	-434	-675	0
268	0	0	-3192	-880	2312	2036	-2752	716	-580	-226	-605	-473	-426	-711	0
269	0	0	-3718	-900	2818	2309	-3268	959	-473	-100	-407	-337	-347	-393	0
270	0	0	-3522	-927	2595	2224	-3058	834	-347	-100	-166	-201	-128	-172	0
271	0	0	-2313	-923	1390	1618	-1851	233	-137	56	166	-17	114	135	0
272	0	0	-682	-907	-225	794	-228	-566	31	44	314	52	201	275	0
273	0	0	748	-902	-1650	77	1199	-1276	112	126	263	176	153	347	0
274	0	0	1241	-925	-2166	-158	1703	-1545	38	25	42	122	5	203	0
275	0	0	824	-964	-1788	70	1306	-1376	-192	-135	-236	-149	-252	-155	0
276	0	0	-378	-975	-597	676	109	-786	-298	-54	-517	-300	-349	-411	0
277	0	0	-2042	-991	1051	1516	-1546	30	-467	-265	-661	-353	-452	-706	0
278	0	0	-3443	-987	2456	2215	-2949	734	-601	-172	-611	-422	-450	-696	0
279	0	0	-4082	-1004	3078	2543	-3580	1037	-477	-174	-391	-424	-337	-541	0
280	0	0	-3735	-979	2756	2357	-3245	888	-325	-143	-180	-217	-116	-312	0
281	0	0	-2527	-979	1548	1753	-2037	284	-157	93	122	17	114	124	0
282	0	0	-856	-987	-131	921	-362	-559	9	102	162	118	147	176	0
283	0	0	626	-991	-1617	182	1121	-1304	141	122	275	164	215	355	0
284	0	0	1164	-1006	-2170	-79	1667	-1588	-56	44	58	34	-32	79	0
285	0	0	852	-1022	-1874	85	1363	-1448	-190	1	-213	-65	-194	-97	0
286	0	0	-378	-1012	-634	695	128	-823	-310	-190	-537	-333	-378	-459	0
287	0	0	-2040	-1034	1006	1537	-1523	-14	-498	-168	-605	-426	-434	-613	0
288	0	0	-3442	-1039	2403	2240	-2922	682	-529	-238	-560	-422	-395	-673	0
289	0	0	-3989	-1045	2944	2517	-3466	949	-477	-195	-399	-374	-322	-424	0
290	0	0	-3705	-1057	2648	2381	-3176	795	-362	-102	-131	-209	-44	-287	0
291	0	0	-2455	-1043	1412	1749	-1933	184	-143	17	180	-7	17	120	0
292	0	0	-782	-1024	-242	903	-270	-633	108	95	275	219	159	411	0
293	0	0	669	-1012	-1681	171	1175	-1346	46	112	199	106	195	228	0
294	0	0	1290	-999	-2289	-145	1789	-1644	38	67	118	98	21	246	0
295	0	0	943	-1010	-1953	33	1448	-1481	-159	-65	-232	-120	-205	-137	0
296	0	0	-255	-1034	-779	644	262	-906	-351	-133	-436	-271	-358	-403	0
297	0	0	-1938	-1065	873	1501	-1405	-96	-452	-162	-566	-378	-444	-589	0
298	0	0	-3410	-1096	2314	2253	-2862	609	-556	-244	-523	-436	-463	-620	0
299	0	0	-3965	-1063	2902	2514	-3433	919	-512	-60	-432	-335	-335	-467	0
300	0	0	-3692	-1035	2657	2363	-3174	811	-362	-69	-114	-155	-162	-135	0
301	0	0	-2422	-1012	1410	1717	-1916	199	-102	71	116	87	67	209	0
302	0	0	-793	-1006	-213	899	-290	-609	89	147	304	217	164	351	0
303	0	0	665	-987	-1652	161	1158	-1319	122	112	221	184	124	287	0
304	0	0	1251	-991	-2242	-130	1746	-1616	23	89	97	166	65	170	0
305	0	0	834	-1016	-1850	91	1342	-1433	-174	-71	-81	-32	-155	-98	0
306	0	0	-283	-993	-710	638	213	-851	-289	-157	-434	-256	-318	-483	0
307	0	0	-2133	-1002	1131	1567	-1632	64	-502	-219	-572	-368	-537	-622	0
308	0	0	-3573	-1020	2553	2296	-3063	766	-554	-188	-547	-401	-461	-624	0
309	0	0	-4160	-1022	3138	2591	-3649	1058	-504	-176	-366	-368	-306	-440	0
310	0	0	-3831	-1024	2807	2427	-3319	891	-240	-5	-9	-161	-110	-83	0
311	0	0	-2756	-1061	1695	1908	-2225	317	-141	60	149	-13	106	114	0
312	0	0	-1042	-1059	-17	1050	-512	-538	112	87	356	93	248	358	0
313	0	0	353	-1018	-1371	332	862	-1194	190	104	277	199	116	393	0
314	0	0	968	-1022	-1990	27	1479	-1506	-112	174	118	89	44	161	0
315	0	0	601	-1034	-1635	216	1118	-1334	-133	-34	-178	-89	-141	-95	0
316	0	0	-634	-1078	-444	856	-95	-761	-372	-168	-337	-323	-364	-428	0
317	0	0	-2329	-1103	1226	1716	-1777	61	-486	-124	-531	-407	-419	-644	0
318	0	0	-3867	-1140	2727	2503	-3297	793	-597	-223	-531	-440	-488	-729	0
319	0	0	-4484	-1117	3367	2800	-3925	1125	-496	-135	-353	-370	-337	-531	0
320	0	0	-4162	-1074	3088	2618	-3625	1007	-339	-54	-93	-248	-116	-199	0
321	0	0	-3037	-1016	2021	2026	-2529	502	-201	25	182	-98	77	75	0
322	0	0	-1149	-944	205	1046	-677	-369	122	159	329	147	151	335	0
323	0	0	345	-820	-1165	237	755	-992	139	147	358	217	164	442	0
324	0	0	997	-679	-1676	-159	1336	-1177	34	54	93	79	-17	141	0
325	0	0	726	-556	-1282	-85	1004	-919	-153	-27	-161	-48	-186	-176	0
326	0	0	-463	-442	21	452	-242	-210	-358	-102	-475	-263	-353	-424	0
327	0	0	-2135	-388	1747	1261	-1941	679	-545	-155	-583	-455	-481	-675	0
328	0	0	-3563	-306	3257	1934	-3410	1475	-647	-230	-547	-463	-498	-682	0
329	0	0	-4160	-240	3920	2200	-4040	1840	-535	-207	-353	-364	-320	-519	0
330	0	0	-3853	-195	3658	2024	-3755	1731	-302	-95	-166	-211	-104	-275	0
331	0	0	-2543	-58	2485	1300	-2514	1213	-108	15	100	-3	42	97	0
332	0	0	-710	42	752	334	-731	397	62	110	351	170	188	304	0
333	0	0	748	143	-605	-445	676	-231	102	147	232	223	180	320	0
334	0	0	1383	58	-1325	-720	1354	-633	-21	38	79	15	-11	137	1
335	0	0	935	-194	-1129	-370	1032	-661	-114	29	-192	-50	-131	-164	0
336	0	0	-355	-372	-17	363	-169	-194	-351	-161	-473	-302	-355	-519	0
337	0	0	-2109	-525	1584	1317	-1846	529	-539	-155	-589	-388	-446	-653	0
338	0	0	-3671	-653	3018	2162	-3344	1182	-646	-209	-537	-545	-388	-702	0
339	0	0	-4296	-812	3484	2554	-3890	1336	-475	-118	-434	-331	-256	-568	0
340	0	0	-4108	-985	3123	2546	-3615	1069	-386	-64	-211	-186	-145	-230	0
341	0	0	-2880	-1115	1765	1997	-2322	325	-145	32	126	19	87	114	0
342	0	0	-1137	-1226	-89	1181	-524	-657	129	60	267	129	190	323	0
343	0	0	318	-1274	-1592	478	955	-1433	42	65	347	170	116	380	0
344	0	0	990	-1303	-2293	156	1641	-1798	-83	0	50	79	-13	155	0
345	0	0	748	-1292	-2040	272	1394	-1666	-199	-106	-174	-87	-157	-122	0
346	0	0	-388	-1262	-874	825	243	-1068	-292	-170	-461	-263	-403	-514	0
347	0	0	-2148	-1274	874	1711	-1511	-200	-582	-199	-649	-413	-490	-649	0
348	0	0	-3540	-1309	2231	2424	-2885	461	-624	-180	-533	-444	-446	-667	0
349	0	0	-4133	-1340	2793	2736	-3463	726	-486	-180	-349	-362	-273	-485	0
350	0	0	-3755	-1383	2372	2569	-3063	494	-417	-29	-141	-194	-170	-226	0
351	0	0	-2463	-1396	1067	1929	-1765	-164	-143	133	254	13	38	190	0
352	0	0	-608	-1416	-808	1012	100	-1112	112	139	318	170	194	368	0
353	0	0	923	-1383	-2306	230	1614	-1844	83	143	320	137	205	384	0
354	0	0	1629	-1348	-2977	-140	2303	-2162	-17	116	112	133	32	250	0
355	0	0	1380	-1336	-2716	-22	2048	-2026	-195	-21	-79	-91	-182	-62	0
356	0	0	344	-1295	-1639	475	991	-1467	-236	-106	-382	-234	-325	-347	0
357	0	0	-1268	-1261	7	1264	-637	-627	-399	-162	-420	-376	-420	-471	0
358	0	0	-2753	-1196	1557	1974	-2155	180	-578	-207	-506	-419	-455	-570	0
359	0	0	-3232	-1131	2101	2181	-2666	485	-463	-176	-263	-316	-267	-401	0
360	0	0	-2837	-1099	1738	1968	-2287	319	-217	-91	-15	-170	-98	-89	0
361	0	0	-1596	-1059	537	1327	-1066	-261	-65	42	308	0	89	225	0
362	0	0	310	-1024	-1334	357	822	-1179	151	85	337	254	178	420	0
363	0	0	1764	-1014	-2778	-375	2271	-1896	108	143	339	269	162	473	0
364	0	0	2476	-1002	-3478	-737	2977	-2240	48	137	128	114	87	271	0
365	0	0	2237	-962	-3199	-637	2718	-2080	-46	17	21	25	-114	64	0
366	0	0	1010	-935	-1945	-37	1477	-1440	-205	-137	-397	-157	-279	-345	0
367	0	0	-683	-956	-273	819	-205	-614	-399	-118	-436	-372	-382	-498	0
368	0	0	-2215	-954	1261	1584	-1738	153	-545	-211	-413	-384	-411	-556	0
369	0	0	-2704	-900	1804	1802	-2254	452	-372	-153	-151	-279	-263	-360	0
370	0	0	-2450	-902	1548	1676	-1999	323	-252	17	69	-95	-34	1	0
371	0	0	-1169	-917	252	1043	-710	-332	11	100	226	69	73	182	0
372	0	0	607	-919	-1526	156	1066	-1222	195	172	452	304	234	504	0
373	0	0	2039	-898	-2937	-570	2488	-1917	104	151	440	240	155	461	0
374	0	0	2752	-873	-3625	-939	3188	-2249	118	147	230	205	77	372	0
375	0	0	2404	-859	-3263	-772	2833	-2061	-67	-32	-29	-15	-139	69	0
376	0	0	1273	-845	-2118	-214	1695	-1481	-161	-48	-285	-153	-230	-283	0
377	0	0	-553	-867	-314	710	-119	-590	-436	-164	-372	-306	-455	-448	0
378	0	0	-2013	-886	1127	1449	-1570	120	-525	-133	-393	-329	-426	-471	0
379	0	0	-2743	-900	1843	1821	-2293	471	-413	-126	-258	-211	-310	-366	0
380	0	0	-2439	-880	1559	1659	-1999	339	-209	15	21	-89	-23	-46	0
381	0	0	-1140	-888	252	1014	-696	-318	-27	122	372	48	116	279	0
382	0	0	522	-880	-1402	179	962	-1141	215	75	481	258	147	537	0
383	0	0	2050	-869	-2919	-590	2484	-1894	225	143	481	228	194	465	0
384	0	0	2705	-847	-3552	-929	3128	-2199	126	133	331	197	157	372	0
385	0	0	2387	-843	-3230	-772	2808	-2036	-104	5	-77	-40	-145	-58	0
386	0	0	1217	-849	-2066	-184	1641	-1457	-211	-58	-250	-100	-283	-234	0
387	0	0	-650	-849	-199	749	-225	-524	-488	-197	-455	-291	-407	-527	0
388	0	0	-2011	-849	1162	1430	-1586	156	-477	-153	-388	-393	-393	-512	0
389	0	0	-2709	-824	1885	1766	-2297	530	-364	-91	-126	-275	-168	-236	0
390	0	0	-2405	-861	1544	1633	-1974	341	-240	-5	-23	-149	-137	-135	0
391	0	0	-1093	-841	252	967	-672	-294	64	106	399	180	207	254	0
392	0	0	557	-822	-1379	132	968	-1100	106	153	376	271	161	494	0
393	0	0	2148	-826	-2974	-661	2561	-1900	250	161	488	291	180	527	0
394	0	0	2728	-808	-3536	-960	3132	-2172	137	71	275	219	100	343	0
395	0	0	2499	-797	-3296	-851	2897	-2046	-44	-23	-34	69	-168	19	0
396	0	0	1240	-797	-2037	-221	1638	-1417	-246	-25	-232	-143	-298	-273	0
397	0	0	-562	-814	-252	688	-155	-533	-430	-137	-492	-256	-442	-504	0
398	0	0	-2018	-845	1173	1431	-1595	164	-403	-184	-376	-269	-407	-543	0
399	0	0	-2719	-818	1901	1768	-2310	541	-397	-83	-223	-267	-246	-366	0
400	0	0	-2451	-820	1631	1635	-2041	405	-240	-13	75	-129	-95	-71	0
401	0	0	-1149	-812	337	980	-743	-237	38	34	405	161	162	329	0
402	0	0	484	-808	-1292	162	888	-1050	114	106	442	238	203	444	0
403	0	0	2059	-750	-2809	-654	2434	-1779	162	139	471	226	147	465	0
404	0	0	2735	-731	-3466	-1002	3100	-2098	120	97	318	228	38	376	0
405	0	0	2485	-729	-3214	-878	2849	-1971	-122	38	-7	50	-207	81	0
406	0	0	1276	-700	-1976	-288	1626	-1338	-164	-44	-265	-190	-273	-213	0
407	0	0	-573	-710	-137	641	-218	-423	-391	-213	-388	-343	-397	-494	0
408	0	0	-2028	-694	1334	1361	-1681	320	-471	-170	-411	-327	-409	-488	0
409	0	0	-2688	-696	1992	1692	-2340	648	-360	-151	-209	-205	-312	-391	0
410	0	0	-2346	-711	1635	1528	-1990	462	-170	27	56	-60	-42	-75	0
411	0	0	-1253	-708	545	980	-899	-81	-48	67	285	149	151	168	0
412	0	0	615	-700	-1315	42	965	-1007	215	126	417	300	153	498	0
413	0	0	2054	-671	-2725	-691	2389	-1698	168	176	444	316	248	580	0
414	0	0	2691	-655	-3346	-1018	3018	-2000	97	23	192	192	85	258	0
415	0	0	2420	-649	-3069	-885	2744	-1859	-13	65	36	85	-62	23	0
416	0	0	1170	-669	-1839	-250	1504	-1254	-244	-116	-259	-194	-341	-322	0
417	0	0	-591	-688	-97	639	-247	-392	-417	-172	-370	-329	-364	-500	0
418	0	0	-2191	-680	1511	1435	-1851	415	-461	-246	-422	-370	-411	-582	0
419	0	0	-2829	-651	2178	1740	-2503	763	-419	-139	-289	-302	-341	-345	0
420	0	0	-2473	-609	1864	1541	-2168	627	-236	1	79	-38	7	-21	0
421	0	0	-1281	-593	688	937	-984	47	-114	-23	246	95	23	263	0
422	0	0	578	-580	-1158	1	868	-869	281	157	440	281	254	420	0
423	0	0	1961	-574	-2535	-693	2248	-1554	126	129	409	182	213	525	0
424	0	0	2659	-549	-3208	-1055	2933	-1878	168	122	261	182	102	258	0
425	0	0	2242	-547	-2789	-847	2515	-1668	-95	-11	-60	-5	-126	40	0
426	0	0	1129	-578	-1707	-275	1418	-1142	-209	-97	-300	-219	-356	-285	0
427	0	0	-732	-564	168	648	-450	-198	-356	-184	-477	-292	-409	-481	0
428	0	0	-2273	-535	1738	1404	-2005	601	-583	-213	-545	-438	-417	-618	0
429	0	0	-2792	-521	2271	1656	-2531	875	-360	-71	-238	-273	-240	-372	0
430	0	0	-2620	-500	2120	1560	-2370	810	-287	-122	1	-172	-89	-64	0
431	0	0	-1304	-496	808	900	-1056	156	23	75	256	139	120	271	0
432	0	0	471	-446	-917	-12	694	-681	219	87	358	271	203	463	0
433	0	0	1979	-420	-2399	-779	2189	-1409	149	79	353	221	203	436	0
434	0	0	2592	-453	-3045	-1069	2818	-1749	69	56	192	209	-1	362	0
435	0	0	2262	-450	-2712	-906	2487	-1581	-71	-3	-77	7	-62	-67	0
436	0	0	1059	-436	-1495	-311	1277	-965	-211	-192	-388	-161	-337	-325	0
437	0	0	-676	-434	242	555	-459	-96	-316	-166	-422	-269	-391	-531	0
438	0	0	-2303	-422	1881	1362	-2092	729	-519	-176	-469	-407	-374	-576	0
439	0	0	-2847	-407	2440	1627	-2643	1016	-403	-102	-269	-232	-261	-391	0
440	0	0	-2597	-401	2196	1499	-2396	897	-217	-42	5	-65	34	-75	0
441	0	0	-1388	-403	985	895	-1186	291	-95	-9	195	44	128	226	0
442	0	0	475	-384	-859	-45	667	-621	221	129	397	296	271	479	0
443	0	0	1829	-403	-2232	-713	2030	-1317	147	124	403	213	269	506	0
444	0	0	2596	-405	-3001	-1095	2798	-1703	87	40	275	162	73	287	0
445	0	0	2266	-411	-2677	-927	2471	-1544	7	23	-71	85	-116	87	0
446	0	0	958	-388	-1346	-285	1152	-867	-252	-143	-353	-180	-351	-308	0
447	0	0	-752	-372	380	562	-566	4	-463	-184	-512	-368	-428	-556	0
448	0	0	-2271	-378	1893	1324	-2082	757	-481	-166	-424	-310	-384	-539	0
449	0	0	-2970	-388	2582	1679	-2776	1097	-500	-157	-341	-347	-296	-465	0
450	0	0	-2593	-411	2182	1502	-2387	885	-201	-7	-52	-11	-32	-60	0
451	0	0	-1414	-386	1028	900	-1221	321	1	13	162	36	85	155	0
452	0	0	377	-362	-739	-7	558	-550	141	128	335	232	217	438	0
453	0	0	1764	-360	-2124	-702	1944	-1242	133	60	320	178	161	440	0
454	0	0	2543	-382	-2925	-1080	2734	-1653	87	98	162	182	98	308	0
455	0	0	2084	-420	-2504	-832	2294	-1462	-151	-3	-164	19	-108	-62	0
456	0	0	920	-453	-1373	-233	1146	-913	-275	-135	-403	-225	-353	-430	0
457	0	0	-908	-486	422	697	-665	-32	-463	-182	-504	-382	-428	-514	0
458	0	0	-2395	-502	1893	1448	-2144	695	-492	-194	-506	-337	-399	-514	0
459	0	0	-3053	-481	2572	1767	-2812	1045	-461	-81	-343	-318	-230	-399	0
460	0	0	-2719	-502	2217	1610	-2468	857	-275	-58	-64	-42	-64	-98	0
461	0	0	-1489	-514	975	1001	-1232	230	-40	85	230	116	151	221	0
462	0	0	250	-543	-793	146	521	-668	164	79	329	203	203	440	0
463	0	0	1719	-564	-2283	-577	2001	-1423	164	75	436	240	180	434	0
464	0	0	2381	-552	-2933	-914	2657	-1742	91	79	164	97	133	258	0
465	0	0	2048	-547	-2595	-750	2321	-1571	-104	40	-79	3	-157	58	0
466	0	0	891	-593	-1484	-149	1187	-1038	-226	-93	-329	-252	-271	-353	0
467	0	0	-977	-624	353	800	-665	-135	-490	-139	-535	-339	-331	-550	0
468	0	0	-2491	-647	1844	1569	-2167	598	-508	-217	-450	-419	-407	-560	0
469	0	0	-3105	-640	2465	1872	-2785	912	-461	-145	-292	-329	-228	-401	0
470	0	0	-2800	-661	2139	1730	-2469	739	-234	-79	-27	-69	-31	-87	0
471	0	0	-1526	-673	853	1099	-1189	90	-29	11	228	65	89	209	0
472	0	0	212	-688	-900	238	556	-794	129	133	378	172	211	498	0
473	0	0	1744	-698	-2442	-523	2093	-1570	168	108	325	259	240	455	0
474	0	0	2390	-719	-3109	-835	2749	-1914	89	73	122	192	79	310	0
475	0	0	2057	-723	-2780	-667	2418	-1751	-133	31	-192	-56	-126	9	0
476	0	0	889	-746	-1635	-71	1262	-1190	-199	-157	-389	-139	-254	-283	0
477	0	0	-924	-758	166	841	-545	-296	-506	-188	-605	-337	-409	-570	0
478	0	0	-2319	-783	1536	1551	-1927	376	-477	-131	-475	-343	-325	-549	0
479	0	0	-3045	-801	2244	1923	-2644	721	-448	-106	-325	-333	-242	-347	0
480	0	0	-2690	-820	1870	1755	-2280	525	-244	-17	-65	-114	-58	-95	0
481	0	0	-1473	-814	659	1143	-1066	-77	-50	32	170	108	155	182	0
482	0	0	240	-836	-1076	298	658	-956	147	153	296	205	279	430	0
483	0	0	1772	-845	-2617	-463	2194	-1731	110	166	277	275	205	389	0
484	0	0	2361	-865	-3226	-748	2793	-2045	67	27	162	176	38	329	0
485	0	0	2074	-865	-2939	-604	2506	-1902	-147	-7	-174	-5	-120	-36	0
486	0	0	912	-874	-1786	-19	1349	-1330	-205	-71	-294	-201	-294	-306	0
487	0	0	-862	-898	-36	880	-413	-467	-422	-254	-485	-302	-403	-494	0
488	0	0	-2315	-876	1439	1595	-1877	281	-488	-188	-527	-329	-399	-593	0
489	0	0	-2950	-838	2112	1894	-2531	637	-502	-147	-267	-360	-186	-420	0
490	0	0	-2622	-851	1771	1736	-2196	460	-263	-38	-40	-124	-11	-98	0
491	0	0	-1328	-849	479	1088	-903	-185	15	1	246	98	118	250	0
492	0	0	386	-847	-1233	230	809	-1040	153	147	389	228	273	504	0
493	0	0	1962	-816	-2778	-573	2370	-1797	118	207	343	238	226	529	0
494	0	0	2576	-807	-3383	-884	2979	-2095	65	93	194	192	83	318	0
495	0	0	2266	-826	-3092	-720	2679	-1959	-85	-36	-77	-9	-95	1	0
496	0	0	1017	-845	-1862	-86	1439	-1353	-213	-67	-368	-157	-273	-234	0
497	0	0	-724	-865	-141	794	-291	-503	-453	-184	-531	-279	-419	-486	0
498	0	0	-2247	-917	1330	1582	-1788	206	-465	-178	-430	-358	-366	-541	0
499	0	0	-2903	-923	1980	1913	-2441	528	-432	-135	-341	-226	-306	-353	0
500	0	0	-2567	-911	1656	1739	-2111	372	-252	3	-54	-100	42	-100	0
501	0	0	-1301	-902	399	1101	-850	-251	-67	73	283	155	114	254	0
502	0	0	397	-898	-1295	250	846	-1096	184	116	335	194	289	436	0
503	0	0	1919	-905	-2824	-507	2371	-1864	147	161	355	244	232	459	0
504	0	0	2500	-896	-3396	-802	2948	-2146	23	141	133	223	81	281	0
505	0	0	2163	-890	-3053	-636	2608	-1971	-89	11	-180	34	-139	-15	0
506	0	0	948	-898	-1846	-25	1397	-1372	-159	-83	-329	-209	-252	-252	0
507	0	0	-854	-931	-77	892	-388	-504	-393	-153	-582	-322	-341	-568	0
508	0	0	-2378	-927	1451	1652	-1914	262	-523	-108	-535	-370	-360	-570	0
509	0	0	-2922	-940	1982	1931	-2452	521	-378	-164	-308	-283	-219	-386	0
510	0	0	-2715	-950	1765	1832	-2240	407	-217	19	-32	-112	9	-40	0
511	0	0	-1444	-938	506	1191	-975	-216	-67	81	188	77	102	242	0
512	0	0	264	-938	-1202	337	733	-1070	188	73	432	226	259	461	0
513	0	0	1779	-919	-2698	-430	2238	-1808	176	128	258	194	223	426	0
514	0	0	2433	-894	-3327	-769	2880	-2110	145	48	221	219	162	308	0
515	0	0	2120	-871	-2991	-624	2555	-1931	-110	-32	-95	-67	-120	27	0
516	0	0	896	-857	-1753	-19	1324	-1305	-194	-91	-356	-124	-325	-232	0
517	0	0	-888	-863	25	875	-456	-419	-393	-240	-508	-323	-378	-506	0
518	0	0	-2357	-840	1517	1598	-1937	338	-550	-172	-479	-358	-327	-545	0
519	0	0	-3043	-849	2194	1946	-2618	672	-516	-178	-337	-347	-228	-417	0
520	0	0	-2694	-873	1821	1783	-2257	474	-242	13	-36	-34	-44	-13	0
521	0	0	-1510	-878	632	1194	-1071	-123	-114	52	161	44	126	223	0
522	0	0	299	-886	-1185	293	742	-1035	120	159	331	225	244	407	0
523	0	0	1748	-874	-2622	-437	2185	-1748	168	98	388	252	217	477	0
524	0	0	2361	-843	-3204	-759	2782	-2023	89	13	118	135	60	279	0
525	0	0	2084	-824	-2908	-630	2496	-1866	-93	-32	-89	-40	-104	17	0
526	0	0	792	-822	-1614	15	1203	-1218	-256	-139	-444	-166	-292	-358	0
527	0	0	-944	-849	95	896	-519	-377	-486	-207	-574	-376	-389	-620	0
528	0	0	-2377	-853	1524	1615	-1950	335	-500	-155	-552	-322	-362	-609	0
529	0	0	-2976	-841	2135	1908	-2555	647	-380	-157	-285	-292	-199	-318	0
530	0	0	-2631	-816	1815	1723	-2223	499	-300	-135	46	-170	-27	-77	0
531	0	0	-1318	-820	498	1069	-908	-161	34	64	271	145	104	349	0
532	0	0	339	-836	-1175	248	757	-1005	112	60	362	120	230	463	0
533	0	0	1843	-841	-2684	-501	2263	-1762	133	147	388	238	205	483	0
534	0	0	2532	-824	-3356	-854	2944	-2090	97	108	168	203	131	353	0
535	0	0	2155	-795	-2950	-680	2552	-1872	-118	-48	-83	-25	-168	106	0
536	0	0	946	-832	-1778	-57	1362	-1305	-304	-77	-420	-197	-289	-409	0
537	0	0	-912	-878	34	895	-473	-422	-504	-223	-529	-329	-415	-506	0
538	0	0	-2325	-880	1445	1602	-1885	282	-547	-192	-539	-341	-374	-556	0
539	0	0	-2874	-841	2033	1857	-2453	596	-422	-98	-242	-234	-228	-341	0
540	0	0	-2554	-838	1716	1696	-2135	439	-236	36	-11	-42	-31	-122	0
541	0	0	-1341	-845	496	1093	-918	-174	-21	31	217	42	159	230	0
542	0	0	401	-838	-1239	218	820	-1038	133	174	401	225	265	492	0
543	0	0	1929	-818	-2747	-555	2338	-1782	108	120	364	271	248	428	0
544	0	0	2506	-828	-3334	-839	2920	-2081	75	67	184	145	65	223	0
545	0	0	2219	-836	-3055	-691	2637	-1945	-58	3	-110	-15	-137	9	0
546	0	0	910	-847	-1757	-31	1333	-1302	-250	-110	-349	-228	-298	-302	0
547	0	0	-831	-865	-34	848	-398	-449	-471	-188	-459	-372	-399	-541	0
548	0	0	-2257	-865	1392	1561	-1824	263	-519	-162	-397	-419	-296	-580	0
549	0	0	-2848	-874	1974	1861	-2411	550	-430	-139	-312	-302	-213	-442	0
550	0	0	-2434	-867	1567	1650	-2000	350	-195	13	-19	-46	-11	-54	0
551	0	0	-1335	-843	492	1089	-913	-175	3	48	248	139	118	275	0
552	0	0	592	-853	-1445	130	1018	-1149	184	137	446	205	277	420	0
553	0	0	1932	-832	-2764	-550	2348	-1798	195	118	341	265	194	422	0
554	0	0	2590	-832	-3422	-879	3006	-2127	44	145	159	108	19	331	0
555	0	0	2272	-830	-3102	-721	2687	-1966	-58	69	-89	13	-102	-5	0
556	0	0	968	-836	-1804	-66	1386	-1320	-263	-120	-356	-190	-327	-269	0
557	0	0	-733	-830	-97	781	-318	-463	-417	-215	-469	-312	-419	-498	0
558	0	0	-2160	-849	1311	1504	-1735	231	-488	-194	-403	-312	-351	-566	0
559	0	0	-2796	-843	1953	1819	-2374	555	-413	-120	-263	-283	-285	-376	0
560	0	0	-2465	-865	1600	1665	-2032	367	-153	15	151	-60	-19	-29	0
561	0	0	-1258	-855	403	1056	-830	-226	36	73	207	170	120	254	0
562	0	0	527	-863	-1390	168	958	-1126	211	114	397	254	232	486	0
563	0	0	1897	-857	-2754	-520	2325	-1805	178	170	349	259	238	446	0
564	0	0	2580	-824	-3404	-878	2992	-2114	118	42	188	102	38	201	0
565	0	0	2159	-820	-2979	-669	2569	-1899	-60	-17	-60	17	-155	32	0
566	0	0	929	-818	-1747	-55	1338	-1282	-291	-83	-417	-203	-370	-318	0
567	0	0	-644	-820	-176	732	-234	-498	-411	-176	-488	-308	-370	-527	0
568	0	0	-2250	-834	1416	1542	-1833	291	-535	-209	-510	-345	-399	-525	0
569	0	0	-2777	-902	1875	1839	-2326	486	-422	-108	-271	-302	-238	-353	0
570	0	0	-2422	-915	1507	1668	-1964	296	-195	-36	42	-114	-15	-69	0
571	0	0	-1186	-888	298	1037	-742	-295	0	9	302	89	83	339	0
572	0	0	622	-873	-1495	125	1058	-1184	259	178	461	238	221	500	0
573	0	0	1996	-838	-2834	-579	2415	-1836	118	108	417	174	219	502	0
574	0	0	2613	-826	-3439	-893	3026	-2132	112	97	153	211	64	353	0
575	0	0	2246	-861	-3107	-692	2676	-1984	-95	11	-62	-25	-85	-1	0
576	0	0	1021	-853	-1874	-84	1447	-1363	-252	-110	-337	-197	-345	-308	0
577	0	0	-697	-871	-174	784	-261	-522	-422	-141	-465	-320	-393	-529	0
578	0	0	-2240	-863	1377	1551	-1808	257	-481	-178	-459	-306	-343	-485	0
579	0	0	-2763	-874	1889	1818	-2326	507	-368	-168	-302	-248	-271	-310	0
580	0	0	-2474	-882	1592	1678	-2033	355	-211	1	67	-27	-79	7	0
581	0	0	-1330	-884	446	1107	-888	-219	-56	58	223	100	75	265	0
582	0	0	505	-876	-1381	185	943	-1128	246	100	436	263	254	444	0
583	0	0	1800	-869	-2669	-465	2234	-1769	116	93	415	248	203	535	0
584	0	0	2467	-873	-3340	-797	2903	-2106	44	65	242	118	27	296	0
585	0	0	2061	-874	-2935	-593	2498	-1904	-114	85	-89	9	-89	25	0
586	0	0	767	-874	-1641	53	1204	-1257	-287	-184	-372	-248	-316	-401	0
587	0	0	-871	-888	-17	879	-427	-452	-432	-176	-444	-298	-420	-508	0
588	0	0	-2467	-904	1563	1685	-2015	329	-541	-215	-502	-362	-388	-539	0
589	0	0	-3002	-923	2079	1962	-2540	578	-426	-110	-256	-322	-244	-382	0
590	0	0	-2659	-929	1730	1794	-2194	400	-199	-21	-50	-91	-54	-50	0
591	0	0	-1479	-919	560	1199	-1019	-179	-83	52	329	71	83	256	0
592	0	0	317	-847	-1164	265	740	-1005	215	162	347	207	267	389	0
593	0	0	1671	-849	-2520	-411	2095	-1684	186	166	411	250	242	537	0
594	0	0	2265	-871	-3136	-697	2700	-2003	40	85	97	135	97	232	0
595	0	0	1833	-871	-2704	-481	2268	-1787	-110	-64	-110	-64	-114	3	0
596	0	0	560	-873	-1433	156	996	-1153	-312	-40	-325	-215	-273	-281	0
597	0	0	-1173	-857	316	1015	-744	-270	-475	-261	-531	-380	-492	-539	0
598	0	0	-2597	-869	1728	1733	-2162	429	-444	-143	-508	-358	-349	-570	0
599	0	0	-3303	-886	2417	2094	-2860	765	-422	-164	-312	-308	-283	-389	0
600	0	0	-2872	-876	1996	1874	-2434	560	-273	9	-48	-139	-7	-91	0
601	0	0	-1728	-861	867	1294	-1297	3	-81	9	236	13	155	186	0
602	0	0	27	-857	-884	415	455	-870	93	64	384	184	240	409	0
603	0	0	1450	-876	-2326	-287	1888	-1601	135	106	322	279	178	475	0
604	0	0	1994	-863	-2857	-565	2425	-1860	71	11	143	112	46	289	0
605	0	0	1657	-847	-2504	-405	2080	-1675	-102	-40	-135	-44	-126	-42	0
606	0	0	302	-871	-1173	284	737	-1022	-310	-188	-415	-263	-355	-391	0
607	0	0	-1247	-861	386	1054	-816	-237	-506	-120	-543	-273	-397	-537	0
608	0	0	-2755	-843	1912	1799	-2333	534	-502	-252	-486	-430	-419	-556	0
609	0	0	-3212	-853	2359	2032	-2785	753	-422	-69	-304	-296	-213	-366	0
610	0	0	-3034	-840	2194	1937	-2614	677	-320	-71	-87	-199	-3	-147	0
611	0	0	-1696	-841	855	1268	-1275	7	-40	-7	170	38	100	168	0
612	0	0	85	-820	-905	367	495	-862	155	81	455	209	258	465	0
613	0	0	1448	-783	-2231	-332	1839	-1507	93	38	298	186	97	382	0
614	0	0	2068	-793	-2861	-637	2464	-1827	65	13	178	124	32	281	0
615	0	0	1713	-776	-2489	-468	2101	-1632	-128	-44	-104	-21	-131	-98	0
616	0	0	541	-762	-1303	110	922	-1032	-263	-95	-452	-211	-323	-358	0
617	0	0	-1252	-789	463	1020	-857	-163	-426	-207	-564	-271	-455	-550	0
618	0	0	-2690	-803	1887	1746	-2288	542	-605	-168	-525	-453	-448	-523	0
619	0	0	-3123	-774	2349	1948	-2736	787	-415	-46	-248	-246	-223	-358	0
620	0	0	-2907	-785	2122	1846	-2514	668	-261	-5	-19	-36	-32	-67	0
621	0	0	-1609	-750	859	1179	-1234	54	-73	5	203	56	31	213	0
622	0	0	186	-727	-913	270	549	-820	184	176	508	254	287	432	0
623	0	0	1488	-717	-2205	-385	1846	-1461	102	83	316	221	147	453	0
624	0	0	2181	-729	-2910	-726	2545	-1819	34	77	176	147	83	226	0
625	0	0	1650	-743	-2393	-453	2021	-1568	-166	-71	-124	-11	-176	-56	0
626	0	0	469	-766	-1235	148	852	-1000	-304	-126	-380	-244	-320	-479	0
627	0	0	-1296	-779	517	1037	-906	-131	-498	-172	-547	-360	-405	-597	0
628	0	0	-2798	-787	2011	1792	-2404	612	-585	-258	-523	-438	-426	-624	0
629	0	0	-3330	-791	2539	2060	-2934	874	-391	-106	-318	-281	-271	-477	0
630	0	0	-2934	-783	2151	1858	-2542	684	-296	-19	-65	-128	-40	-85	0
631	0	0	-1651	-777	874	1214	-1262	48	27	-5	263	64	75	240	0
632	0	0	-23	-766	-743	394	360	-754	135	13	333	168	135	355	0
633	0	0	1474	-760	-2234	-357	1854	-1497	157	91	347	226	190	430	0
634	0	0	1962	-746	-2708	-608	2335	-1727	-9	58	155	104	3	234	0
635	0	0	1652	-743	-2395	-454	2023	-1569	-112	-7	-164	-17	-149	-32	0
636	0	0	392	-758	-1150	183	771	-954	-261	-153	-407	-226	-329	-382	0
637	0	0	-1299	-785	514	1042	-906	-135	-450	-151	-531	-407	-419	-525	0
638	0	0	-2746	-795	1951	1770	-2348	578	-545	-168	-541	-337	-444	-521	0
639	0	0	-3301	-820	2481	2060	-2891	830	-446	-153	-291	-345	-277	-376	0
640	0	0	-2985	-830	2155	1907	-2570	662	-252	-44	29	-85	-42	-69	0
641	0	0	-1731	-841	890	1286	-1310	24	-93	29	223	62	89	228	0
642	0	0	-52	-874	-822	463	385	-848	149	147	327	135	230	302	0
643	0	0	1302	-874	-2176	-214	1739	-1525	133	129	312	188	197	419	0
644	0	0	1905	-888	-2793	-508	2349	-1840	56	91	56	112	67	236	0
645	0	0	1488	-857	-2345	-315	1916	-1601	-203	11	-112	-93	-151	-9	0
646	0	0	273	-863	-1136	295	704	-999	-258	-97	-415	-194	-331	-355	0
647	0	0	-1481	-880	601	1180	-1041	-139	-494	-182	-566	-353	-485	-611	0
648	0	0	-2843	-902	1941	1872	-2392	519	-463	-170	-428	-415	-401	-556	0
649	0	0	-3517	-937	2580	2227	-3048	821	-465	-155	-370	-333	-267	-391	0
650	0	0	-3086	-956	2130	2021	-2608	587	-226	-67	-3	-128	-106	-122	0
651	0	0	-1868	-933	935	1400	-1401	1	-104	46	287	75	124	254	0
652	0	0	-188	-905	-717	546	264	-811	65	87	333	100	190	388	0
653	0	0	1302	-890	-2192	-206	1747	-1541	170	98	335	246	186	426	0
654	0	0	1806	-898	-2704	-454	2255	-1801	-23	95	87	151	110	159	0
655	0	0	1457	-894	-2351	-281	1904	-1622	-131	-54	-122	-62	-213	-93	0
656	0	0	201	-935	-1136	367	668	-1035	-234	-129	-364	-192	-250	-380	0
657	0	0	-1557	-946	611	1251	-1084	-167	-465	-263	-535	-428	-492	-547	0
658	0	0	-2872	-950	1922	1911	-2397	486	-535	-180	-533	-329	-498	-531	0
659	0	0	-3489	-952	2537	2220	-3013	792	-393	-91	-261	-312	-234	-380	0
660	0	0	-3113	-958	2155	2035	-2634	598	-226	-89	-17	-199	-31	-225	0
661	0	0	-1863	-940	923	1401	-1393	-8	-40	95	234	137	95	248	0
662	0	0	-131	-907	-776	519	322	-841	203	118	374	180	217	337	0
663	0	0	1319	-894	-2213	-212	1766	-1553	155	120	355	234	178	420	0
664	0	0	1779	-909	-2688	-435	2233	-1798	36	50	118	79	32	232	0
665	0	0	1537	-915	-2452	-311	1994	-1683	-31	-38	-69	-48	-151	-60	0
666	0	0	182	-935	-1117	376	649	-1026	-256	-102	-339	-259	-331	-362	0
667	0	0	-1479	-944	535	1211	-1007	-204	-500	-252	-570	-428	-488	-679	0
668	0	0	-2940	-977	1963	1958	-2451	493	-485	-149	-446	-403	-415	-545	0
669	0	0	-3441	-964	2477	2202	-2959	756	-368	-100	-273	-289	-250	-395	0
670	0	0	-3123	-937	2186	2030	-2654	624	-252	-87	-40	-143	-31	-124	0
671	0	0	-1871	-915	956	1393	-1413	20	5	-17	195	56	95	186	0
672	0	0	-144	-896	-752	520	304	-824	128	128	386	225	168	452	0
673	0	0	1143	-894	-2037	-124	1590	-1465	34	120	308	172	184	355	0
674	0	0	1803	-911	-2714	-446	2258	-1812	13	46	62	120	-46	192	0
675	0	0	1379	-888	-2267	-245	1823	-1577	-42	-31	-164	17	-184	-102	0
676	0	0	167	-894	-1061	363	614	-977	-318	-114	-438	-213	-345	-364	0
677	0	0	-1483	-913	570	1198	-1026	-171	-386	-159	-564	-327	-477	-543	0
678	0	0	-2975	-913	2062	1944	-2518	574	-523	-259	-521	-358	-481	-622	0
679	0	0	-3501	-952	2549	2226	-3025	798	-405	-85	-360	-281	-225	-426	0
680	0	0	-3121	-925	2196	2023	-2658	635	-184	1	17	-89	-128	-77	0
681	0	0	-1830	-938	892	1384	-1361	-23	40	73	258	79	180	194	0
682	0	0	-211	-942	-731	576	260	-836	147	77	325	197	215	353	0
683	0	0	1251	-927	-2178	-162	1714	-1552	195	145	312	378	149	417	0
684	0	0	1751	-937	-2688	-407	2219	-1812	21	71	91	81	1	207	0
685	0	0	1451	-946	-2397	-252	1924	-1671	-91	-9	-56	-15	-168	-64	0
686	0	0	85	-962	-1047	438	566	-1004	-304	-137	-479	-242	-335	-395	0
687	0	0	-1544	-964	580	1254	-1062	-192	-428	-151	-541	-329	-413	-597	0
688	0	0	-2963	-950	2013	1956	-2488	531	-516	-217	-492	-364	-419	-593	0
689	0	0	-3517	-902	2615	2209	-3066	856	-428	-162	-292	-316	-256	-438	0
690	0	0	-3130	-849	2281	1989	-2705	716	-263	-93	-38	-155	-104	-139	0
691	0	0	-1737	-733	1004	1235	-1370	135	-87	137	211	71	141	180	0
692	0	0	13	-547	-560	267	286	-553	110	114	413	184	176	356	0
693	0	0	1517	-424	-1941	-546	1729	-1182	194	149	318	258	192	370	0
694	0	0	2074	-362	-2436	-856	2255	-1399	69	11	135	98	9	215	0
695	0	0	1754	-267	-2021	-743	1887	-1144	-143	-97	-166	-108	-259	-164	0
696	0	0	576	-203	-779	-186	677	-491	-263	-126	-347	-209	-320	-388	0
697	0	0	-1090	-157	933	623	-1011	388	-436	-205	-609	-353	-514	-572	0
698	0	0	-2333	-75	2258	1204	-2295	1091	-479	-106	-413	-389	-331	-564	0
699	0	0	-3019	38	3057	1490	-3038	1547	-488	-194	-329	-380	-325	-436	0
700	0	0	-2388	106	2494	1141	-2441	1300	-199	13	-40	-93	-42	-112	0
701	0	0	-1282	79	1361	601	-1321	720	-23	-19	230	9	87	195	1
702	0	0	396	-46	-442	-175	419	-244	95	40	413	215	172	349	0
703	0	0	1725	-226	-1951	-749	1838	-1088	143	170	372	265	128	467	0
704	0	0	2221	-341	-2562	-940	2391	-1451	155	31	186	122	34	265	0
705	0	0	1723	-508	-2231	-607	1977	-1369	-112	-34	-164	-145	-118	-95	0
706	0	0	476	-649	-1125	86	800	-887	-292	-114	-384	-228	-298	-376	0
707	0	0	-1314	-785	529	1049	-921	-128	-473	-194	-516	-335	-436	-603	0
708	0	0	-2841	-964	1877	1902	-2359	456	-545	-151	-506	-415	-384	-601	0
709	0	0	-3456	-1099	2357	2277	-2906	629	-426	-155	-296	-283	-232	-417	0
710	0	0	-3043	-1208	1835	2125	-2439	313	-277	32	-25	-81	60	-65	0
711	0	0	-1827	-1224	603	1525	-1215	-310	-13	36	254	85	128	252	0
712	0	0	-74	-1216	-1142	645	534	-1179	149	110	415	172	215	419	0
713	0	0	1259	-1185	-2444	-37	1851	-1814	151	81	267	252	170	356	0
714	0	0	1895	-1164	-3059	-365	2477	-2111	-40	106	176	100	36	248	0
715	0	0	1439	-1187	-2626	-126	2032	-1906	-69	-100	-98	-79	-98	-62	0
716	0	0	262	-1241	-1503	489	882	-1372	-259	-151	-289	-256	-325	-409	0
717	0	0	-1485	-1272	213	1378	-849	-529	-492	-188	-589	-337	-420	-632	0
718	0	0	-2942	-1290	1652	2116	-2297	181	-554	-234	-512	-382	-432	-591	0
719	0	0	-3414	-1325	2089	2369	-2751	382	-420	-124	-261	-312	-246	-393	0
720	0	0	-3048	-1330	1718	2189	-2383	194	-269	-58	-21	-157	-112	-62	0
721	0	0	-1702	-1305	397	1503	-1049	-454	-9	108	269	89	81	279	0
722	0	0	-94	-1259	-1165	676	535	-1212	199	42	250	236	166	362	0
723	0	0	1368	-1202	-2570	-83	1969	-1886	151	71	349	192	129	374	0
724	0	0	1979	-1177	-3156	-401	2567	-2166	50	29	120	133	13	213	0
725	0	0	1647	-1142	-2789	-252	2218	-1965	-124	58	-151	-46	-135	-3	0
726	0	0	374	-1084	-1458	355	916	-1271	-289	-128	-395	-242	-355	-374	0
727	0	0	-1236	-1074	162	1155	-699	-456	-399	-184	-550	-339	-469	-516	0
728	0	0	-2705	-1024	1681	1864	-2193	328	-508	-180	-521	-453	-389	-523	0
729	0	0	-3105	-968	2137	2036	-2621	584	-403	-147	-291	-287	-347	-329	0
730	0	0	-2692	-925	1767	1808	-2229	421	-258	-34	62	-81	-73	-56	0
731	0	0	-1460	-904	556	1182	-1008	-174	-91	31	254	73	137	240	0
732	0	0	283	-873	-1156	295	719	-1014	143	135	339	178	304	389	0
733	0	0	1691	-836	-2527	-427	2109	-1681	143	62	422	234	242	479	0
734	0	0	2225	-828	-3053	-698	2639	-1940	25	15	73	126	19	211	0
735	0	0	1867	-841	-2708	-513	2287	-1774	-176	1	-85	-46	-31	-106	0
736	0	0	646	-836	-1482	95	1064	-1159	-273	-162	-389	-300	-397	-360	0
737	0	0	-991	-838	153	914	-572	-342	-376	-135	-444	-306	-337	-486	0
738	0	0	-2443	-847	1596	1645	-2019	374	-529	-197	-523	-370	-399	-614	0
739	0	0	-2927	-836	2091	1881	-2509	627	-395	-120	-258	-277	-271	-302	0
740	0	0	-2532	-816	1716	1674	-2124	450	-292	79	42	-147	-42	-67	0
741	0	0	-1260	-808	452	1034	-856	-178	25	64	259	122	172	258	0
742	0	0	405	-776	-1181	185	793	-978	93	120	358	203	217	393	0
743	0	0	1925	-756	-2681	-584	2303	-1718	184	149	391	277	230	477	0
744	0	0	2382	-770	-3152	-806	2767	-1961	27	106	133	139	19	308	0
745	0	0	2021	-807	-2828	-607	2424	-1817	-34	-34	-128	-21	-114	5	0
746	0	0	838	-820	-1658	-9	1248	-1239	-236	-42	-308	-230	-221	-337	0
747	0	0	-1016	-795	221	905	-618	-287	-498	-217	-558	-291	-422	-568	0
748	0	0	-2306	-795	1511	1550	-1908	358	-517	-157	-430	-310	-376	-568	0
749	0	0	-2929	-764	2165	1846	-2547	700	-393	-85	-226	-215	-180	-351	0
750	0	0	-2474	-727	1747	1600	-2110	510	-215	-67	19	-104	-60	-95	0
751	0	0	-1194	-733	461	963	-827	-136	25	17	360	120	143	225	0
752	0	0	506	-758	-1264	126	885	-1011	155	203	473	242	240	473	0
753	0	0	1946	-735	-2681	-605	2313	-1708	178	98	360	217	147	419	0
754	0	0	2454	-758	-3212	-848	2833	-1985	62	97	157	205	135	306	0
755	0	0	2115	-781	-2896	-667	2505	-1838	-83	11	-186	-25	-149	-32	0
756	0	0	853	-770	-1623	-41	1238	-1196	-182	-131	-318	-269	-289	-256	0
757	0	0	-795	-733	62	764	-428	-335	-452	-81	-521	-318	-374	-558	0
758	0	0	-2207	-690	1517	1448	-1862	413	-473	-182	-411	-378	-339	-481	0
759	0	0	-2719	-696	2023	1707	-2371	663	-397	-128	-318	-269	-240	-432	0
760	0	0	-2356	-702	1654	1529	-2005	476	-261	-21	23	-25	-93	-52	0
761	0	0	-1118	-713	405	915	-761	-154	-7	-15	258	73	40	261	0
762	0	0	730	-686	-1416	-22	1073	-1051	205	170	500	298	291	510	0
763	0	0	2043	-665	-2708	-689	2375	-1686	157	79	376	219	225	465	0
764	0	0	2698	-669	-3367	-1014	3032	-2018	104	102	182	159	83	248	0
765	0	0	2235	-686	-2921	-774	2578	-1803	-110	40	-71	9	-143	-1	0
766	0	0	1014	-706	-1720	-154	1367	-1213	-252	-110	-312	-258	-316	-355	0
767	0	0	-681	-706	-25	693	-328	-365	-384	-110	-452	-318	-327	-549	0
768	0	0	-2216	-692	1524	1454	-1870	416	-465	-114	-512	-411	-382	-523	0
769	0	0	-2674	-688	1986	1681	-2330	649	-347	-77	-244	-261	-201	-322	0
770	0	0	-2226	-686	1540	1456	-1883	427	-228	58	50	-29	-17	-58	0
771	0	0	-988	-663	325	825	-656	-169	-27	54	322	64	112	219	0
772	0	0	733	-634	-1367	-49	1050	-1000	147	102	420	194	207	498	0
773	0	0	2122	-644	-2766	-739	2444	-1705	98	192	351	261	211	531	0
774	0	0	2756	-646	-3402	-1055	3079	-2024	141	116	98	230	73	335	0
775	0	0	2350	-624	-2974	-863	2662	-1799	-48	36	-166	52	-166	42	0
776	0	0	1071	-642	-1713	-214	1392	-1177	-215	-89	-349	-182	-261	-304	0
777	0	0	-667	-638	29	652	-348	-304	-492	-114	-568	-320	-403	-529	0
778	0	0	-2069	-651	1418	1360	-1743	383	-475	-102	-397	-368	-353	-477	0
779	0	0	-2690	-630	2060	1660	-2375	715	-372	-118	-250	-269	-188	-333	0
780	0	0	-2290	-605	1685	1447	-1987	540	-228	-5	-5	-50	-133	-65	0
781	0	0	-1029	-587	442	808	-735	-72	19	95	304	129	242	265	0
782	0	0	706	-556	-1262	-75	984	-909	194	93	419	166	230	417	0
783	0	0	2109	-564	-2673	-772	2391	-1618	242	129	380	273	197	490	0
784	0	0	2592	-554	-3146	-1019	2869	-1850	93	56	106	164	48	366	0
785	0	0	2295	-535	-2830	-880	2562	-1682	-23	38	-149	-48	-129	-3	0
786	0	0	1020	-535	-1555	-242	1287	-1045	-283	-50	-289	-176	-325	-298	0
787	0	0	-790	-519	271	654	-530	-124	-422	-213	-535	-356	-384	-519	0
788	0	0	-2250	-578	1672	1414	-1961	547	-549	-223	-453	-366	-434	-494	0
789	0	0	-2805	-549	2256	1677	-2530	853	-374	-182	-256	-273	-298	-420	0
790	0	0	-2347	-481	1866	1414	-2106	692	-228	-3	40	-58	1	0	0
791	0	0	-1150	-452	698	801	-924	123	-95	81	188	122	161	267	0
792	0	0	671	-450	-1121	-110	896	-785	170	104	388	281	215	452	0
793	0	0	2040	-419	-2459	-810	2249	-1439	168	112	372	271	279	533	0
794	0	0	2580	-419	-2999	-1080	2789	-1709	67	81	238	135	48	306	0
795	0	0	2222	-426	-2648	-898	2435	-1537	-73	27	-124	73	-116	-19	0
796	0	0	884	-444	-1328	-220	1106	-886	-265	-199	-360	-215	-339	-289	0
797	0	0	-773	-442	331	607	-552	-55	-436	-116	-496	-234	-446	-549	0
798	0	0	-2335	-405	1930	1370	-2132	762	-547	-168	-517	-430	-345	-587	0
799	0	0	-2804	-395	2409	1599	-2606	1007	-325	-122	-228	-263	-244	-368	0
800	0	0	-2517	-351	2166	1434	-2341	907	-254	-52	25	-110	-58	-5	0
801	0	0	-1151	-333	818	742	-984	242	11	52	333	81	133	291	0
802	0	0	505	-325	-830	-90	667	-577	128	151	355	207	234	432	0
803	0	0	1930	-310	-2240	-810	2085	-1275	157	176	409	259	283	475	0
804	0	0	2522	-306	-2828	-1108	2675	-1567	0	75	83	164	62	254	0
805	0	0	2072	-314	-2386	-879	2229	-1350	-60	81	-118	-15	-48	23	0
806	0	0	774	-283	-1057	-245	915	-670	-300	-129	-467	-211	-316	-320	0
807	0	0	-950	-308	642	629	-796	167	-486	-143	-568	-298	-424	-543	0
808	0	0	-2471	-345	2126	1408	-2298	890	-502	-234	-525	-353	-323	-562	0
809	0	0	-3008	-364	2644	1686	-2826	1140	-452	-155	-289	-306	-292	-401	0
810	0	0	-2748	-368	2380	1558	-2564	1006	-252	-50	-31	-131	19	-69	0
811	0	0	-1408	-341	1067	874	-1237	363	-50	25	221	98	141	192	0
812	0	0	260	-314	-574	27	417	-444	157	135	378	254	188	488	0
813	0	0	1600	-281	-1881	-659	1740	-1081	129	48	292	194	172	386	0
814	0	0	2163	-275	-2438	-944	2300	-1356	0	161	149	112	135	256	0
815	0	0	1725	-300	-2025	-712	1875	-1162	-102	-23	-240	-62	-168	-93	0
816	0	0	285	-329	-614	22	449	-471	-306	-95	-467	-176	-347	-380	0
817	0	0	-1464	-285	1179	874	-1321	447	-537	-250	-634	-337	-500	-649	0
818	0	0	-2855	-258	2597	1556	-2726	1169	-514	-147	-523	-382	-378	-613	0
819	0	0	-3543	-304	3239	1923	-3391	1467	-420	-122	-386	-314	-291	-438	0
820	0	0	-3173	-314	2859	1743	-3016	1272	-333	-50	-95	-124	-64	-161	0
821	0	0	-2012	-329	1683	1170	-1847	677	-133	25	151	58	135	182	0
822	0	0	-428	-312	116	370	-272	-98	38	128	153	166	145	325	0
823	0	0	949	-306	-1255	-321	1102	-780	71	104	225	151	219	310	0
824	0	0	1366	-312	-1678	-527	1522	-995	-13	36	-1	42	7	157	0
825	0	0	900	-310	-1210	-295	1055	-760	-178	-65	-271	-161	-207	-168	0
826	0	0	-444	-316	128	380	-286	-94	-360	-225	-533	-256	-411	-473	0
827	0	0	-2270	-323	1947	1296	-2108	812	-618	-190	-721	-517	-417	-812	0
828	0	0	-3708	-358	3350	2033	-3529	1496	-516	-244	-620	-492	-459	-756	0
829	0	0	-4394	-355	4039	2374	-4216	1842	-512	-192	-483	-413	-287	-572	0
830	0	0	-4096	-366	3730	2231	-3913	1682	-374	-69	-190	-211	-139	-261	0
831	0	0	-3062	-378	2684	1720	-2873	1153	-254	-32	-9	-128	21	-54	0
832	0	0	-1902	-409	1493	1155	-1697	542	0	-31	133	62	65	170	0
833	0	0	-1056	-341	715	698	-885	187	-46	40	-62	1	29	11	0
834	0	0	-853	-256	597	554	-725	170	-180	-77	-356	-145	-215	-199	0
835	0	0	-1350	15	1365	667	-1357	690	-450	-164	-426	-356	-314	-461	0
836	0	0	-2653	-199	2454	1426	-2553	1127	-541	-308	-966	-516	-618	-680	0
837	0	0	-3986	-937	3049	2461	-3517	1056	-733	-333	-878	-554	-436	-770	0
838	0	0	-4114	-1726	2388	2920	-3251	331	-640	-174	-492	-498	-306	-494	0
839	0	0	-3431	-2215	1216	2823	-2323	-499	-351	-9	-269	-269	-36	-256	0
840	0	0	-2579	-2459	120	2519	-1349	-1169	-67	110	217	-9	-50	213	0
841	0	0	-1552	-2494	-942	2023	-305	-1718	124	170	618	329	100	343	0
842	0	0	-958	-2329	-1371	1643	206	-1850	190	201	585	347	172	353	0
843	0	0	-1047	-2199	-1152	1623	52	-1675	182	91	172	104	50	174	0
844	0	0	-1868	-2083	-215	1975	-826	-1149	-215	-135	-271	-108	-133	-327	0
845	0	0	-2907	-1957	950	2432	-1928	-503	-374	-194	-698	-455	-434	-675	0
846	0	0	-4023	-1860	2163	2941	-3093	151	-521	-362	-886	-485	-613	-1004	1
847	0	0	-4501	-1778	2723	3139	-3612	472	-459	-292	-781	-562	-680	-944	0
848	0	0	-4395	-1701	2694	3048	-3544	496	-310	-219	-500	-298	-490	-679	0
849	0	0	-3392	-1617	1775	2504	-2583	79	-143	-48	-98	-98	-98	-58	0
850	0	0	-2210	-1526	684	1868	-1447	-421	-106	9	-248	65	281	267	0
851	0	0	-1324	-1422	-98	1373	-613	-760	-128	69	327	174	574	434	0
852	0	0	-376	-1311	-935	843	279	-1123	-9	211	298	143	504	325	0
853	0	0	-522	-1237	-715	879	96	-976	56	54	17	11	7	27	0
854	0	0	-1217	-1173	44	1195	-630	-564	-211	-135	-320	-95	-337	-583	0
855	0	0	-2430	-1090	1340	1760	-1885	125	-706	-133	-657	-508	-535	-816	0
856	0	0	-3357	-1022	2335	2189	-2846	656	-935	-137	-948	-657	-665	-933	0
857	0	0	-3910	-952	2958	2431	-3434	1003	-863	-192	-999	-582	-607	-857	0
858	0	0	-3632	-882	2750	2257	-3191	934	-514	-97	-628	-502	-475	-547	0
859	0	0	-2694	-820	1874	1757	-2284	527	-223	122	-42	-275	-190	-114	0
860	0	0	-1432	-746	686	1089	-1059	-30	145	73	339	7	23	232	0
861	0	0	-310	-694	-384	502	37	-539	320	69	601	182	58	477	0
862	0	0	337	-646	-983	154	660	-814	318	98	679	281	-5	469	0
863	0	0	256	-556	-812	150	534	-684	133	-21	413	139	-126	209	0
864	0	0	-371	-475	-104	423	-133	-289	-5	-48	-29	-11	-312	-205	0
865	0	0	-1520	-430	1090	975	-1305	330	-300	-213	-479	-343	-506	-572	0
866	0	0	-2401	-380	2021	1390	-2211	820	-498	-310	-762	-463	-549	-841	0
867	0	0	-2814	-325	2489	1569	-2651	1082	-549	-275	-834	-494	-521	-874	0
868	0	0	-2577	-261	2316	1419	-2446	1027	-506	-273	-655	-358	-277	-646	0
869	0	0	-1609	-197	1412	903	-1510	607	-205	-87	-238	-48	-32	-114	0
870	0	0	-280	-133	147	206	-213	7	-143	91	172	128	180	256	0
871	0	0	1104	-58	-1162	-523	1133	-610	118	161	380	362	308	506	0
872	0	0	2279	19	-2260	-1149	2269	-1120	265	172	550	382	409	721	0
873	0	0	2814	93	-2721	-1453	2767	-1314	126	153	366	271	248	533	0
874	0	0	2663	161	-2502	-1412	2582	-1170	77	46	174	114	73	232	0
875	0	0	1925	178	-1747	-1051	1836	-784	-106	-48	-155	-48	-180	-9	0
876	0	0	1421	207	-1214	-814	1317	-503	-188	-64	-225	-166	-318	-151	0
877	0	0	785	238	-547	-511	666	-154	-296	-79	-259	-195	-318	-164	0
878	0	0	528	263	-265	-395	396	-1	-217	-13	-13	-139	-168	-13	0
879	0	0	750	302	-448	-526	599	-73	-17	93	162	77	60	159	0
880	0	0	1427	355	-1072	-891	1249	-358	71	205	531	250	316	496	0
881	0	0	2915	430	-2485	-1672	2700	-1027	207	269	727	382	444	810	0
882	0	0	4468	521	-3947	-2494	4207	-1713	322	419	865	583	657	1053	0
883	0	0	5611	595	-5016	-3103	5313	-2210	197	277	791	485	358	983	0
884	0	0	6034	649	-5385	-3341	5709	-2368	192	267	541	436	382	746	0
885	0	0	5481	647	-4834	-3064	5157	-2093	65	87	258	248	170	430	0
886	0	0	4141	626	-3515	-2383	3828	-1444	-114	-32	-5	-3	-56	97	0
887	0	0	2397	605	-1792	-1501	2094	-593	-209	-54	-116	-118	-209	-56	0
888	0	0	995	607	-388	-801	691	109	-391	-58	-217	-131	-213	137	0
889	0	0	-79	669	748	-295	-413	708	-500	-75	-225	-50	205	223	0
890	0	0	163	721	558	-442	-197	639	-539	50	296	102	488	494	0
891	0	0	1698	820	-878	-1259	1288	-29	40	170	452	298	688	649	0
892	0	0	3111	896	-2215	-2003	2663	-659	376	60	554	399	607	611	0
893	0	0	4312	933	-3379	-2622	3845	-1223	291	102	535	430	463	562	0
894	0	0	4508	933	-3575	-2720	4041	-1321	-69	7	296	269	401	358	0
895	0	0	3848	876	-2972	-2362	3410	-1048	-401	-27	-184	81	161	139	0
896	0	0	2459	816	-1643	-1637	2051	-413	-430	-42	-457	-42	56	-133	0
897	0	0	784	807	23	-795	380	415	-560	-166	-517	-188	-201	-329	0
898	0	0	-483	822	1305	-169	-894	1063	-407	-65	-298	-228	-164	-368	0
899	0	0	-1046	822	1868	112	-1457	1345	-209	-77	17	-176	-147	-159	0
900	0	0	-819	816	1635	1	-1227	1225	-95	-67	413	-38	-52	203	0
901	0	0	378	861	483	-619	-52	672	23	118	661	203	137	420	0
902	0	0	1869	898	-971	-1383	1420	-36	285	254	698	388	275	554	0
903	0	0	3189	991	-2198	-2090	2693	-603	308	157	770	376	91	587	0
904	0	0	3576	1014	-2562	-2295	3069	-774	287	95	545	314	32	318	0
905	0	0	3105	1006	-2099	-2055	2602	-546	-75	91	69	-21	-201	-11	0
906	0	0	1783	1006	-777	-1394	1280	114	-176	-95	-147	-133	-436	-292	0
907	0	0	54	979	925	-516	-435	952	-341	-164	-426	-333	-463	-568	0
908	0	0	-1356	981	2337	187	-1846	1659	-417	-106	-368	-335	-485	-434	0
909	0	0	-1940	966	2906	487	-2423	1936	-269	-143	-201	-197	-298	-316	0
910	0	0	-1564	987	2551	288	-2057	1769	-118	-48	-19	-112	-40	-52	0
911	0	0	-262	973	1235	-355	-748	1104	71	65	263	139	87	226	0
912	0	0	1468	987	-481	-1227	974	253	356	128	395	226	192	448	0
913	0	0	2729	999	-1730	-1864	2229	-365	285	100	322	226	221	415	0
914	0	0	3252	1014	-2238	-2133	2745	-612	126	38	79	100	9	327	0
915	0	0	2804	1014	-1790	-1909	2297	-388	0	-73	-170	-48	-129	-42	0
916	0	0	1531	1004	-527	-1267	1029	238	-308	-155	-420	-273	-358	-310	0
917	0	0	-148	979	1127	-415	-637	1053	-467	-195	-527	-351	-415	-531	0
918	0	0	-1451	956	2407	247	-1929	1681	-444	-172	-475	-304	-453	-481	0
919	0	0	-2002	935	2937	533	-2469	1936	-271	-133	-155	-176	-273	-310	0
920	0	0	-1574	938	2512	318	-2043	1725	-91	56	178	54	-19	60	0
921	0	0	-330	950	1280	-310	-805	1115	56	170	508	81	190	364	0
922	0	0	1349	956	-393	-1152	871	281	269	89	626	244	296	510	0
923	0	0	2698	956	-1742	-1827	2220	-393	192	143	568	234	215	502	0
924	0	0	3217	944	-2273	-2080	2745	-664	114	50	259	217	-5	358	0
925	0	0	2783	935	-1848	-1859	2315	-456	-32	-34	-83	-11	-81	-1	0
926	0	0	1443	904	-539	-1173	991	182	-240	-164	-403	-157	-256	-310	0
927	0	0	-157	896	1053	-369	-605	974	-469	-304	-550	-353	-337	-550	0
928	0	0	-1545	878	2423	333	-1984	1650	-521	-170	-576	-312	-314	-589	0
929	0	0	-2146	861	3007	642	-2576	1934	-376	-201	-345	-209	-194	-378	0
930	0	0	-1674	873	2547	400	-2110	1710	-244	-73	-69	-131	67	-114	0
931	0	0	-470	886	1356	-208	-913	1121	-29	-40	291	97	166	298	0
932	0	0	1248	882	-366	-1065	807	258	147	48	366	199	302	422	0
933	0	0	2614	907	-1707	-1760	2160	-400	182	79	306	304	178	450	0
934	0	0	3167	902	-2265	-2034	2716	-681	116	31	147	197	100	234	0
935	0	0	2762	896	-1866	-1829	2314	-485	0	-48	-79	-31	-209	-32	0
936	0	0	1479	874	-605	-1176	1042	134	-221	-110	-329	-240	-391	-386	0
937	0	0	-227	880	1107	-326	-667	993	-384	-116	-401	-306	-453	-560	0
938	0	0	-1643	863	2506	390	-2074	1684	-337	-116	-358	-331	-409	-492	0
939	0	0	-2085	865	2950	610	-2517	1907	-207	-87	-129	-234	-316	-329	0
940	0	0	-1820	880	2700	470	-2260	1790	-65	1	186	-19	-50	-25	0
941	0	0	-572	892	1464	-160	-1018	1178	32	36	327	-3	98	258	0
942	0	0	1144	859	-285	-1001	714	287	341	116	438	314	252	444	0
943	0	0	2504	888	-1616	-1696	2060	-364	225	128	337	289	244	393	0
944	0	0	3070	871	-2199	-1970	2634	-664	87	32	201	215	64	192	0
945	0	0	2544	851	-1693	-1697	2118	-421	-60	-95	-98	-15	-75	-73	0
946	0	0	1301	840	-461	-1070	881	189	-275	-182	-401	-240	-273	-424	0
947	0	0	-487	818	1305	-165	-896	1061	-457	-230	-574	-283	-306	-566	0
948	0	0	-1905	816	2721	544	-2313	1768	-459	-195	-556	-316	-329	-496	0
949	0	0	-2442	803	3245	819	-2843	2024	-388	-139	-277	-258	-161	-320	0
950	0	0	-2053	789	2842	632	-2447	1815	-178	-108	46	-118	-23	-75	0
951	0	0	-836	752	1588	42	-1212	1170	-3	-5	265	85	114	242	0
952	0	0	850	717	-133	-783	491	292	287	44	419	232	209	477	0
953	0	0	2308	772	-1536	-1540	1922	-382	232	120	395	225	207	407	0
954	0	0	2810	750	-2060	-1780	2435	-655	133	42	221	120	34	267	0
955	0	0	2397	717	-1680	-1557	2038	-481	-15	29	-106	-34	-100	-38	0
956	0	0	1008	735	-273	-871	640	231	-248	-162	-349	-254	-356	-444	0
957	0	0	-594	746	1340	-76	-967	1043	-409	-126	-481	-287	-364	-585	0
958	0	0	-2090	746	2836	672	-2463	1791	-459	-195	-442	-329	-420	-554	0
959	0	0	-2571	756	3327	907	-2949	2041	-386	-50	-180	-252	-244	-388	0
960	0	0	-2177	781	2958	698	-2567	1869	-209	-89	-13	-65	-81	-100	0
961	0	0	-802	777	1579	12	-1190	1178	25	85	267	104	180	215	0
962	0	0	854	779	-75	-816	464	352	126	174	370	226	258	436	0
963	0	0	2258	776	-1482	-1517	1870	-353	120	112	244	166	215	405	0
964	0	0	2787	764	-2023	-1775	2405	-629	81	81	77	145	89	250	0
965	0	0	2437	756	-1681	-1596	2059	-462	-126	-91	-197	-50	-118	-52	0
966	0	0	1134	729	-405	-931	769	162	-283	-195	-463	-228	-362	-372	0
967	0	0	-632	706	1338	-37	-985	1022	-407	-277	-580	-331	-455	-558	0
968	0	0	-1958	690	2648	634	-2303	1669	-479	-221	-585	-403	-360	-582	0
969	0	0	-2487	669	3156	909	-2821	1912	-370	-89	-244	-217	-184	-397	0
970	0	0	-2179	649	2828	765	-2503	1738	-364	-104	-50	-207	-71	-215	0
971	0	0	-784	659	1443	62	-1113	1051	62	81	219	112	236	225	0
972	0	0	850	684	-166	-767	508	259	75	153	259	110	263	372	0
973	0	0	2329	663	-1666	-1496	1997	-501	153	170	258	256	190	440	0
974	0	0	2789	665	-2124	-1727	2456	-729	62	83	98	118	106	269	0
975	0	0	2449	651	-1798	-1550	2123	-573	-129	-13	-275	-73	-97	-93	0
976	0	0	1089	622	-467	-855	778	77	-298	-98	-465	-192	-355	-356	0
977	0	0	-580	624	1204	-22	-892	914	-510	-186	-490	-376	-411	-510	0
978	0	0	-1965	694	2659	635	-2312	1676	-543	-207	-535	-442	-355	-601	0
979	0	0	-2549	684	3233	932	-2891	1958	-419	-116	-343	-292	-155	-360	0
980	0	0	-2102	679	2781	711	-2441	1730	-281	-73	-23	-118	46	-71	0
981	0	0	-838	671	1509	83	-1173	1090	-77	56	228	31	287	285	0
982	0	0	926	682	-244	-804	585	219	178	89	294	190	298	471	0
983	0	0	2290	669	-1621	-1479	1955	-476	102	139	246	292	263	492	0
984	0	0	2851	661	-2190	-1756	2520	-764	-11	73	79	190	124	256	0
985	0	0	2443	684	-1759	-1563	2101	-537	-129	-25	-221	-5	-83	-34	0
986	0	0	1062	649	-413	-855	737	118	-341	-110	-459	-226	-298	-358	0
987	0	0	-604	620	1224	-8	-914	922	-434	-120	-587	-372	-349	-558	0
988	0	0	-1973	614	2587	679	-2280	1600	-552	-145	-533	-370	-353	-479	0
989	0	0	-2605	607	3212	999	-2908	1909	-450	-141	-279	-292	-172	-327	0
990	0	0	-2173	583	2756	795	-2464	1669	-269	-34	-135	-77	21	-29	0
991	0	0	-865	558	1423	153	-1144	990	17	79	283	71	223	296	0
992	0	0	847	593	-254	-720	550	169	151	145	372	221	296	459	0
993	0	0	2193	576	-1617	-1384	1905	-520	93	122	265	254	194	450	0
994	0	0	2738	601	-2137	-1669	2437	-768	25	95	56	161	83	316	0
995	0	0	2319	618	-1701	-1468	2010	-541	-174	-25	-195	-110	-77	-38	0
996	0	0	1054	622	-432	-838	743	95	-316	-60	-432	-190	-283	-306	0
997	0	0	-698	582	1280	58	-989	931	-469	-250	-595	-355	-407	-506	0
998	0	0	-2089	580	2669	754	-2379	1624	-521	-194	-469	-405	-358	-545	0
999	0	0	-2709	587	3296	1061	-3002	1941	-463	-178	-314	-327	-221	-306	0
1000	0	0	-2243	589	2832	827	-2537	1710	-211	13	-168	-65	17	-122	0
1001	0	0	-970	589	1559	190	-1264	1074	-98	91	170	77	205	254	0
1002	0	0	810	595	-215	-702	512	190	106	188	289	213	271	465	0
1003	0	0	2131	597	-1534	-1364	1832	-468	178	135	258	256	256	444	0
1004	0	0	2688	558	-2130	-1623	2409	-786	79	54	89	168	104	287	0
1005	0	0	2239	554	-1685	-1396	1962	-565	-147	-54	-162	-32	-116	3	0
1006	0	0	977	545	-432	-761	704	56	-240	-129	-389	-250	-230	-279	0
1007	0	0	-789	545	1334	122	-1061	939	-469	-219	-622	-333	-465	-508	0
1008	0	0	-2118	533	2651	792	-2384	1592	-485	-129	-498	-343	-386	-467	0
1009	0	0	-2720	545	3265	1087	-2992	1905	-432	-95	-382	-308	-141	-384	0
1010	0	0	-2227	566	2793	830	-2510	1679	-236	-52	44	-188	25	23	0
1011	0	0	-916	614	1530	151	-1223	1072	9	135	209	106	172	329	0
1012	0	0	771	628	-143	-699	457	242	131	97	273	176	291	397	0
1013	0	0	2186	636	-1550	-1411	1868	-457	155	110	289	230	225	481	0
1014	0	0	2712	613	-2099	-1662	2405	-743	-25	38	104	149	124	223	0
1015	0	0	2290	583	-1707	-1436	1998	-562	-126	9	-135	-21	-141	-17	0
1016	0	0	1002	591	-411	-796	706	90	-281	-102	-459	-258	-250	-378	0
1017	0	0	-702	572	1274	65	-988	923	-448	-182	-523	-395	-325	-566	0
1018	0	0	-2122	564	2686	779	-2404	1625	-496	-172	-494	-362	-316	-519	0
1019	0	0	-2615	593	3208	1011	-2911	1900	-395	-95	-378	-306	-226	-358	0
1020	0	0	-2202	632	2834	785	-2518	1733	-341	-32	-11	-120	44	-95	0
1021	0	0	-889	616	1505	136	-1197	1060	-110	95	228	60	133	331	0
1022	0	0	785	636	-149	-710	467	243	129	155	261	207	279	459	0
1023	0	0	2234	677	-1557	-1455	1895	-440	124	110	232	215	228	380	0
1024	0	0	2701	663	-2038	-1682	2369	-687	34	52	46	133	40	304	0
1025	0	0	2321	638	-1683	-1479	2002	-522	-116	-106	-215	-85	-149	-67	0
1026	0	0	1079	624	-455	-851	767	84	-213	-120	-382	-213	-291	-378	0
1027	0	0	-692	603	1295	44	-993	949	-490	-170	-585	-343	-360	-603	0
1028	0	0	-2011	609	2620	701	-2315	1614	-517	-133	-430	-356	-360	-566	0
1029	0	0	-2594	603	3197	995	-2895	1900	-388	-100	-353	-256	-217	-337	0
1030	0	0	-2127	618	2745	754	-2436	1681	-298	-106	19	-141	-52	-50	0
1031	0	0	-836	607	1443	114	-1139	1025	-56	93	197	73	184	170	0
1032	0	0	891	614	-277	-752	584	168	213	97	362	223	166	426	0
1033	0	0	2205	628	-1577	-1416	1891	-474	162	128	335	259	234	450	0
1034	0	0	2704	613	-2091	-1658	2397	-739	50	32	65	106	-25	141	0
1035	0	0	2331	601	-1730	-1466	2030	-564	-58	31	-116	-46	-133	-56	0
1036	0	0	951	560	-391	-755	671	84	-374	-97	-442	-215	-331	-389	0
1037	0	0	-657	543	1200	57	-928	871	-494	-203	-475	-335	-473	-560	0
1038	0	0	-2153	535	2688	809	-2420	1611	-585	-201	-481	-442	-407	-564	0
1039	0	0	-2600	517	3117	1041	-2858	1817	-405	-114	-306	-269	-194	-436	0
1040	0	0	-2146	504	2650	821	-2398	1577	-217	21	-5	-106	-5	-56	0
1041	0	0	-846	531	1377	157	-1111	954	-34	-3	246	50	151	258	0
1042	0	0	938	527	-411	-732	674	58	197	106	391	289	267	399	0
1043	0	0	2222	539	-1683	-1380	1952	-572	157	170	306	194	248	452	0
1044	0	0	2859	547	-2312	-1703	2585	-882	36	13	81	46	42	234	0
1045	0	0	2360	523	-1837	-1441	2098	-657	-112	-13	-217	31	-131	-38	0
1046	0	0	1085	494	-591	-789	838	-48	-296	-116	-496	-168	-339	-320	0
1047	0	0	-557	473	1030	42	-793	751	-428	-186	-539	-347	-450	-517	0
1048	0	0	-1945	450	2395	747	-2170	1422	-566	-149	-537	-331	-405	-562	0
1049	0	0	-2469	448	2917	1010	-2693	1682	-372	-166	-302	-327	-221	-382	0
1050	0	0	-2097	446	2543	825	-2320	1494	-267	-23	-38	-124	-71	-48	0
1051	0	0	-668	426	1094	121	-881	760	62	87	296	128	176	298	0
1052	0	0	862	432	-430	-647	646	1	147	108	386	207	234	492	0
1053	0	0	2401	463	-1938	-1432	2169	-737	226	98	345	217	209	411	0
1054	0	0	2752	444	-2308	-1598	2530	-932	17	95	145	168	83	273	0
1055	0	0	2372	436	-1936	-1404	2154	-750	-54	-56	-182	-48	-178	-81	0
1056	0	0	1049	419	-630	-734	839	-105	-302	-120	-378	-184	-294	-343	0
1057	0	0	-673	376	1049	148	-861	712	-446	-143	-595	-291	-422	-570	0
1058	0	0	-1996	376	2372	810	-2184	1374	-490	-168	-446	-440	-337	-582	0
1059	0	0	-2526	362	2888	1082	-2707	1625	-409	-129	-267	-289	-219	-407	0
1060	0	0	-2090	329	2419	880	-2254	1374	-201	3	64	-102	3	-67	0
1061	0	0	-805	351	1156	227	-980	753	36	-5	275	9	128	273	0
1062	0	0	951	366	-585	-658	768	-109	285	128	440	213	281	486	0
1063	0	0	2248	376	-1872	-1312	2060	-748	114	91	271	172	161	368	0
1064	0	0	2878	403	-2475	-1640	2676	-1036	81	126	147	190	7	279	0
1065	0	0	2393	391	-2002	-1392	2197	-805	-65	11	-124	52	-114	-42	0
1066	0	0	1140	370	-770	-755	955	-200	-226	-139	-393	-283	-339	-372	0
1067	0	0	-582	341	923	120	-752	632	-417	-133	-517	-353	-327	-566	0
1068	0	0	-2031	322	2353	854	-2192	1337	-566	-162	-504	-420	-419	-603	0
1069	0	0	-2497	335	2832	1081	-2664	1583	-380	-73	-217	-254	-259	-372	0
1070	0	0	-2027	335	2362	846	-2194	1348	-190	17	58	-44	-69	-31	0
1071	0	0	-813	343	1156	235	-984	749	3	40	291	-19	190	263	0
1072	0	0	993	386	-607	-689	800	-110	261	139	411	219	217	444	0
1073	0	0	2309	389	-1920	-1349	2114	-765	228	143	452	223	211	432	0
1074	0	0	2781	370	-2411	-1575	2596	-1020	97	58	118	100	36	258	0
1075	0	0	2381	370	-2011	-1375	2196	-820	3	-54	-118	1	-219	-89	0
1076	0	0	1097	364	-733	-730	915	-184	-242	-48	-331	-83	-397	-360	0
1077	0	0	-634	341	975	146	-804	658	-539	-151	-527	-366	-467	-632	0
1078	0	0	-2043	310	2353	866	-2198	1331	-494	-176	-485	-316	-430	-560	0
1079	0	0	-2509	323	2832	1093	-2670	1577	-419	-100	-195	-320	-273	-399	0
1080	0	0	-1994	353	2347	820	-2170	1350	-135	58	48	-17	-32	-73	0
1081	0	0	-801	368	1169	216	-985	768	11	54	248	48	108	219	0
1082	0	0	978	362	-616	-670	797	-127	221	164	384	203	232	413	0
1083	0	0	2333	368	-1965	-1350	2149	-798	205	199	351	244	170	461	0
1084	0	0	2823	362	-2461	-1592	2642	-1049	91	87	112	151	-9	205	0
1085	0	0	2408	331	-2077	-1369	2242	-873	-27	-17	-137	-31	-166	-67	0
1086	0	0	1086	314	-772	-700	929	-229	-197	-114	-333	-275	-312	-360	0
1087	0	0	-611	343	954	134	-782	648	-463	-120	-521	-378	-417	-624	0
1088	0	0	-1938	312	2250	813	-2094	1281	-459	-170	-434	-356	-422	-535	0
1089	0	0	-2470	298	2768	1086	-2619	1533	-349	-135	-269	-347	-273	-372	0
1090	0	0	-2021	322	2343	849	-2182	1332	-176	-48	75	-166	-79	-62	0
1091	0	0	-704	316	1020	194	-862	668	106	97	304	69	100	283	0
1092	0	0	990	362	-628	-676	809	-133	166	79	391	194	174	395	0
1093	0	0	2439	424	-2015	-1431	2227	-795	252	184	434	279	104	498	0
1094	0	0	2849	510	-2339	-1679	2594	-914	83	75	182	149	-29	197	0
1095	0	0	2536	616	-1920	-1576	2228	-652	-44	-75	-81	-34	-277	-67	0
1096	0	0	1306	715	-591	-1010	948	62	-166	-95	-327	-178	-378	-353	0
1097	0	0	-318	785	1103	-233	-710	944	-356	-195	-519	-325	-485	-519	0
1098	0	0	-1659	859	2518	400	-2088	1688	-516	-124	-452	-376	-341	-537	0
1099	0	0	-2099	970	3069	564	-2584	2019	-335	-157	-225	-263	-314	-401	0
1100	0	0	-1572	1072	2644	250	-2108	1858	-112	17	106	-77	-73	29	0
1101	0	0	-299	1173	1472	-437	-885	1322	36	17	376	9	91	285	0
1102	0	0	1442	1262	-180	-1352	811	541	213	128	413	232	182	413	0
1103	0	0	2874	1402	-1472	-2138	2173	-35	178	164	403	298	194	475	0
1104	0	0	3441	1482	-1959	-2461	2700	-238	135	73	221	104	-32	300	0
1105	0	0	2918	1456	-1462	-2187	2190	-3	-73	-31	-102	-64	-203	-110	0
1106	0	0	1518	1293	-225	-1405	871	534	-244	-131	-333	-234	-355	-384	0
1107	0	0	-200	1045	1245	-422	-722	1145	-384	-147	-469	-355	-446	-523	1
1108	0	0	-1727	888	2615	419	-2171	1751	-483	-254	-442	-393	-370	-578	0
1109	0	0	-2250	710	2960	770	-2605	1835	-304	-178	-129	-258	-207	-378	0
1110	0	0	-2004	580	2584	712	-2294	1582	-300	-87	0	-118	-108	-190	0
1111	0	0	-640	430	1070	105	-855	750	44	29	306	162	98	223	0
1112	0	0	876	279	-597	-577	736	-159	246	128	469	267	256	434	0
1113	0	0	2146	166	-1980	-1156	2063	-907	131	23	298	221	79	347	0
1114	0	0	2721	93	-2628	-1407	2674	-1267	98	91	240	207	38	217	0
1115	0	0	2133	89	-2044	-1111	2088	-977	-93	-85	-164	-23	-192	-106	0
1116	0	0	963	73	-890	-518	926	-408	-228	-71	-337	-244	-335	-399	0
1117	109	0	-830	56	886	387	-858	471	-422	-194	-488	-320	-411	-527	0
1118	109	0	-2105	46	2151	1029	-2128	1098	-496	-217	-452	-428	-422	-550	0
1119	109	0	-2655	29	2684	1313	-2669	1356	-271	-128	-213	-182	-226	-378	0
1120	109	0	-2182	27	2209	1077	-2195	1118	-226	-67	0	-104	-97	-56	0
1121	109	0	-895	3	898	446	-896	450	21	48	302	102	166	250	0
1122	109	0	804	-36	-840	-384	822	-438	223	157	434	228	221	477	0
1123	109	0	2088	-69	-2157	-1009	2122	-1113	170	56	368	292	168	388	0
1124	109	0	2644	-40	-2684	-1302	2664	-1362	93	50	174	195	7	205	0
1125	109	0	2175	-21	-2196	-1077	2185	-1108	-67	-67	-168	-29	-219	-44	0
1126	109	0	911	25	-886	-468	898	-430	-199	-81	-415	-141	-345	-403	0
1127	109	0	-789	64	853	362	-821	458	-453	-246	-531	-378	-488	-599	0
1128	109	0	-2068	69	2137	999	-2102	1103	-599	-139	-457	-341	-417	-574	0
1129	109	0	-2528	102	2630	1213	-2579	1366	-356	-184	-211	-296	-236	-356	0
1130	109	0	-2014	141	2155	936	-2084	1148	-180	-29	67	-46	-71	9	0
1131	109	0	-683	186	869	248	-776	527	73	15	333	116	215	250	0
1132	109	0	980	259	-721	-619	850	-231	209	97	347	225	180	391	0
1133	109	0	2519	298	-2221	-1408	2370	-961	252	234	376	351	292	494	0
1134	109	0	2880	341	-2539	-1610	2709	-1099	58	9	143	97	38	250	0
1135	109	0	2571	356	-2215	-1463	2393	-929	-44	-58	-91	7	-221	-3	0
1136	109	0	1169	349	-820	-759	994	-235	-285	-97	-345	-207	-318	-304	0
1137	109	0	-475	351	826	62	-650	588	-417	-215	-492	-388	-465	-554	0
1138	109	0	-1725	368	2093	678	-1909	1230	-453	-108	-339	-302	-314	-504	0
1139	109	0	-2293	331	2624	981	-2458	1477	-386	-131	-238	-211	-292	-380	0
1140	109	0	-1808	347	2155	730	-1981	1251	-164	29	69	-29	-19	1	0
1141	109	0	-448	360	808	44	-628	584	54	-17	275	162	112	308	0
1142	109	0	1295	380	-915	-837	1105	-267	269	159	479	263	304	529	0
1143	109	0	2502	382	-2120	-1442	2311	-869	172	32	273	215	162	428	0
1144	109	0	3214	407	-2807	-1810	3010	-1200	145	98	215	184	95	323	0
1145	109	0	2618	405	-2213	-1511	2415	-904	-93	-139	-184	-48	-141	-5	0
1146	109	0	1510	426	-1084	-968	1297	-329	-110	-110	-322	-93	-277	-289	0
1147	109	0	-349	401	750	-26	-549	575	-481	-174	-529	-349	-393	-566	0
1148	109	0	-1595	407	2002	594	-1798	1204	-455	-118	-389	-314	-296	-582	0
1149	109	0	-2141	413	2554	864	-2347	1483	-368	-120	-188	-238	-244	-333	0
1150	109	0	-1642	424	2066	609	-1854	1245	-166	11	54	-58	-100	34	0
1151	109	0	-410	420	830	-5	-620	625	52	56	258	164	215	275	0
1152	109	0	1313	440	-873	-876	1093	-216	182	178	397	201	265	465	0
1153	109	0	2729	444	-2285	-1586	2507	-920	149	164	436	252	226	496	0
1154	109	0	3102	452	-2650	-1777	2876	-1099	77	87	178	166	102	310	0
1155	109	0	2651	436	-2215	-1543	2433	-889	-143	-89	-221	-102	-236	-97	0
1156	109	0	1430	422	-1008	-926	1219	-293	-141	-87	-339	-129	-263	-296	0
1157	109	0	-380	438	818	-29	-599	628	-488	-259	-488	-380	-465	-525	0
1158	109	0	-1634	428	2062	603	-1848	1245	-438	-149	-395	-302	-323	-446	0
1159	109	0	-2208	420	2628	894	-2418	1524	-428	-87	-279	-287	-159	-335	0
1160	109	0	-1744	430	2174	657	-1959	1302	-194	-46	34	-52	-60	36	0
1161	109	0	-404	457	861	-26	-632	659	60	64	238	143	145	269	0
1162	109	0	1316	455	-861	-885	1088	-203	308	100	473	300	258	574	0
1163	109	0	2629	494	-2135	-1561	2382	-820	141	151	325	261	246	516	0
1164	109	0	3169	486	-2683	-1827	2926	-1098	85	31	166	139	50	322	0
1165	109	0	2657	483	-2174	-1570	2415	-845	-52	29	-124	1	-112	-50	0
1166	109	0	1307	485	-822	-896	1064	-168	-358	-81	-446	-213	-376	-353	0
1167	109	0	-254	492	746	-119	-500	619	-382	-151	-457	-310	-353	-541	0
1168	109	0	-1726	483	2209	621	-1967	1346	-475	-215	-419	-351	-362	-473	0
1169	109	0	-2118	483	2601	817	-2359	1542	-329	-110	-166	-242	-188	-384	0
1170	109	0	-1721	510	2231	605	-1976	1370	-234	-21	73	-31	1	1	0
1171	109	0	-359	504	863	-72	-611	683	13	100	316	122	211	273	0
1172	109	0	1303	510	-793	-906	1048	-141	267	159	358	283	223	506	0
1173	109	0	2649	533	-2116	-1591	2382	-791	149	135	333	300	207	498	0
1174	109	0	3229	562	-2667	-1895	2948	-1052	104	5	194	188	91	300	0
1175	109	0	2739	574	-2165	-1656	2452	-795	-81	-67	-97	32	-172	5	0
1176	109	0	1495	547	-948	-1021	1221	-200	-153	-104	-331	-153	-298	-252	0
1177	109	0	-231	539	770	-154	-500	654	-399	-155	-521	-339	-349	-492	0
1178	109	0	-1570	562	2132	504	-1851	1347	-457	-151	-450	-287	-287	-492	0
1179	109	0	-2097	535	2632	781	-2364	1583	-349	-112	-240	-230	-213	-316	0
1180	109	0	-1626	529	2155	548	-1890	1342	-172	38	-3	-11	-34	17	0
1181	109	0	-347	543	890	-98	-618	716	-19	21	248	145	129	298	0
1182	109	0	1401	558	-843	-979	1122	-142	135	166	450	188	296	461	0
1183	109	0	2759	554	-2205	-1656	2482	-825	232	67	395	277	238	531	0
1184	109	0	3235	558	-2677	-1896	2956	-1059	98	-1	100	161	23	273	0
1185	109	0	2827	591	-2236	-1709	2531	-822	-46	-32	-44	-31	-174	67	0
1186	109	0	1537	626	-911	-1081	1224	-142	-242	-42	-409	-205	-203	-289	0
1187	109	0	-201	640	841	-219	-521	740	-389	-248	-485	-294	-459	-525	0
1188	109	0	-1562	632	2194	465	-1878	1413	-448	-197	-452	-353	-364	-514	0
1189	109	0	-2054	644	2698	705	-2376	1671	-368	-116	-325	-250	-238	-331	0
1190	109	0	-1612	669	2281	471	-1946	1475	-162	-23	44	15	-11	58	0
1191	109	0	-295	667	962	-186	-628	814	91	36	306	174	192	316	0
1192	109	0	1385	677	-708	-1031	1046	-15	226	102	386	302	168	479	0
1193	109	0	2754	696	-2058	-1725	2406	-681	221	149	339	259	248	490	0
1194	109	0	3264	711	-2553	-1987	2908	-921	77	81	145	256	106	275	0
1195	109	0	2796	713	-2083	-1754	2439	-685	-87	-48	-124	19	-122	-64	0
1196	109	0	1458	698	-760	-1078	1109	-31	-254	-81	-407	-201	-256	-360	0
1197	109	0	-254	696	950	-221	-602	823	-459	-151	-459	-298	-341	-504	0
1198	109	0	-1602	731	2333	435	-1967	1532	-481	-170	-419	-407	-376	-488	0
1199	109	0	-2140	737	2877	701	-2508	1807	-360	-91	-215	-271	-162	-254	0
1200	109	0	-1769	743	2512	513	-2140	1627	-226	-52	-11	-114	-21	-31	0
1201	109	0	-352	777	1129	-212	-740	953	58	143	298	129	312	294	0
1202	109	0	1163	797	-366	-980	764	215	104	83	320	151	228	366	0
1203	109	0	2566	789	-1777	-1677	2171	-494	151	170	318	318	199	523	0
1204	109	0	3064	799	-2265	-1931	2664	-733	81	46	129	131	95	275	0
1205	109	0	2539	797	-1742	-1668	2140	-472	-52	46	-225	-52	-67	-71	0
1206	109	0	1235	818	-417	-1026	826	200	-207	-174	-448	-250	-322	-372	0
1207	109	0	-530	818	1348	-144	-939	1083	-448	-128	-634	-349	-397	-514	0
1208	109	0	-1895	799	2694	548	-2294	1746	-463	-128	-492	-372	-323	-585	0
1209	109	0	-2522	803	3325	859	-2923	2064	-393	-114	-314	-283	-182	-314	0
1210	109	0	-2076	857	2933	609	-2504	1895	-254	-60	-102	-104	-42	-124	0
1211	109	0	-695	880	1575	-92	-1135	1227	7	116	252	95	244	236	0
1212	109	0	924	888	-36	-906	480	426	108	97	322	176	252	388	0
1213	109	0	2259	861	-1398	-1560	1828	-268	194	147	244	228	240	389	0
1214	109	0	2701	886	-1815	-1793	2258	-464	67	60	29	124	38	166	0
1215	109	0	2213	904	-1309	-1558	1761	-202	-85	-52	-215	-58	-97	-145	0
1216	109	0	881	900	19	-890	431	459	-248	-77	-417	-298	-232	-432	0
1217	109	0	-892	890	1782	1	-1337	1336	-463	-296	-554	-391	-457	-601	0
1218	109	0	-2210	886	3096	662	-2653	1991	-485	-104	-535	-393	-312	-550	0
1219	109	0	-2745	886	3631	929	-3188	2258	-378	-170	-261	-320	-254	-341	0
1220	109	0	-2310	904	3214	703	-2762	2059	-244	-56	-21	-108	-64	-147	0
1221	109	0	-1071	921	1992	75	-1531	1456	-44	-64	242	25	104	228	0
1222	109	0	553	931	378	-742	87	654	124	153	244	182	263	339	0
1223	109	0	1858	933	-925	-1395	1391	4	161	118	242	211	209	322	0
1224	109	0	2226	929	-1297	-1577	1761	-184	40	54	21	89	60	131	0
1225	109	0	1640	927	-713	-1283	1176	107	-120	-98	-306	-56	-244	-89	0
1226	109	0	295	902	607	-598	-156	754	-325	-141	-597	-289	-347	-477	0
1227	109	0	-1488	907	2395	290	-1941	1651	-601	-180	-688	-457	-471	-725	0
1228	109	0	-2899	876	3775	1011	-3337	2325	-519	-197	-651	-411	-407	-692	0
1229	109	0	-3457	865	4322	1296	-3889	2593	-440	-141	-459	-310	-289	-537	0
1230	109	0	-3096	855	3951	1120	-3523	2403	-283	-83	-102	-168	-87	-211	0
1231	109	0	-1905	888	2793	508	-2349	1840	-166	15	118	-21	133	112	0
1232	109	0	-392	933	1325	-270	-858	1129	56	40	192	91	106	195	0
1233	109	0	704	927	223	-815	240	575	93	0	129	87	50	147	0
1234	109	0	743	884	141	-813	301	512	-87	-100	-129	-73	-137	-126	0
1235	109	0	-275	836	1111	-280	-693	973	-331	-285	-560	-327	-428	-562	0
1236	109	0	-1886	808	2694	539	-2290	1751	-494	-269	-781	-558	-593	-828	0
1237	109	0	-3748	737	4485	1505	-4116	2611	-667	-362	-898	-644	-669	-1022	0
1238	109	0	-5199	675	5874	2262	-5536	3274	-663	-325	-931	-723	-717	-1074	0
1239	109	0	-6142	710	6852	2716	-6497	3781	-603	-273	-845	-671	-504	-931	0
1240	109	0	-5642	663	6305	2489	-5973	3484	-568	-180	-498	-422	-168	-426	0
1241	109	0	-3203	595	3798	1304	-3500	2196	-234	-64	-91	-327	-110	-199	0
1242	109	0	-2067	519	2586	774	-2326	1552	-135	13	-62	-120	-143	-36	0
1243	109	0	-1253	483	1736	385	-1494	1109	-85	-25	-62	-67	-393	-141	0
1244	109	0	-1273	471	1744	401	-1508	1107	-195	-15	-116	-161	-457	-335	0
1245	109	0	-2095	432	2527	831	-2311	1479	-461	-168	-793	-298	-556	-628	0
1246	109	0	-3267	368	3635	1449	-3451	2001	-746	-314	-1171	-467	-349	-812	0
1247	109	0	-4029	287	4316	1871	-4172	2301	-884	-401	-1253	-510	-205	-894	0
1248	109	0	-4024	269	4293	1877	-4158	2281	-663	-341	-937	-333	9	-774	0
1249	109	0	-3362	256	3618	1553	-3490	1937	-292	-157	-434	-254	89	-566	0
1250	109	0	-2115	273	2388	921	-2251	1330	-3	32	133	-48	108	-263	0
1251	109	0	-609	320	929	144	-769	624	106	217	535	0	195	93	0
1252	109	0	385	349	-36	-367	210	156	-98	203	389	-50	19	234	0
1253	109	0	797	386	-411	-591	604	-12	-81	258	38	46	-164	95	0
1254	109	0	335	428	93	-381	121	260	-244	199	-258	-178	-461	-137	0
1255	109	0	-871	444	1315	213	-1093	879	-372	-7	-667	-490	-694	-444	0
1256	109	0	-1967	405	2372	781	-2169	1388	-436	-116	-795	-630	-781	-554	0
1257	109	0	-2725	417	3142	1154	-2933	1779	-335	-221	-729	-572	-737	-628	0
1258	109	0	-2875	430	3305	1222	-3090	1867	-104	-236	-434	-378	-531	-452	0
1259	109	0	-2361	459	2820	951	-2590	1639	9	-135	-100	-21	-267	73	0
1260	109	0	-1362	488	1850	437	-1606	1169	36	-71	450	133	118	225	0
1261	109	0	-23	510	533	-243	-278	521	164	139	867	386	281	353	0
1262	109	0	847	558	-289	-702	568	134	256	213	657	333	225	386	0
1263	109	0	1178	591	-587	-884	882	2	133	93	448	236	108	238	0
1264	109	0	996	626	-370	-811	683	128	-238	-52	-17	-69	-153	-122	0
1265	109	0	175	669	494	-422	-159	581	-490	-137	-661	-335	-275	-455	0
1266	109	0	-574	692	1266	-59	-920	979	-686	-192	-1057	-465	-438	-659	0
1267	109	0	-1164	706	1870	229	-1517	1288	-667	-159	-968	-580	-428	-665	0
1268	109	0	-1305	675	1980	315	-1642	1327	-574	-137	-665	-517	-432	-428	0
1269	109	0	-485	706	1191	-110	-838	948	-172	54	36	-139	-164	48	0
1270	109	0	652	770	118	-711	267	444	91	93	457	164	93	384	0
1271	109	0	2372	871	-1501	-1621	1936	-315	304	205	820	380	407	826	0
1272	109	0	3830	917	-2913	-2373	3371	-998	450	238	991	595	556	1006	0
1273	109	0	4810	995	-3815	-2902	4312	-1410	362	294	880	517	498	921	0
1274	109	0	5078	1037	-4041	-3057	4559	-1502	318	180	582	298	294	603	0
1275	109	0	4736	1068	-3668	-2902	4202	-1300	176	166	263	166	52	259	0
1276	109	0	4067	1049	-3018	-2558	3542	-984	25	69	64	52	-71	98	0
1277	109	0	3159	991	-2168	-2075	2663	-588	-52	-15	-75	-11	-182	32	0
1278	109	0	2243	944	-1299	-1593	1771	-177	-85	9	83	95	-98	129	0
1279	109	0	1823	929	-894	-1376	1358	17	44	124	155	246	106	347	0
1280	109	0	2127	954	-1173	-1540	1650	-109	89	194	525	304	430	554	0
1281	109	0	3312	1016	-2296	-2164	2804	-640	316	259	787	504	640	803	0
1282	109	0	4545	1059	-3486	-2802	4015	-1213	356	238	700	599	618	1030	0
1283	109	0	5640	1111	-4529	-3375	5084	-1709	353	232	680	564	597	902	0
1284	109	0	5732	1123	-4609	-3427	5170	-1743	135	149	384	453	488	665	0
1285	109	0	5049	1078	-3971	-3063	4510	-1446	-77	-42	-40	139	147	345	0
1286	109	0	3563	981	-2582	-2272	3072	-800	-194	-85	-213	31	-36	87	0
1287	109	0	1825	859	-966	-1342	1395	-53	-304	-151	-277	-104	-135	-182	0
1288	109	0	485	684	199	-584	143	441	-405	-60	-46	-153	-108	-67	0
1289	109	0	-87	535	622	-224	-354	578	-289	67	197	3	9	81	0
1290	109	0	369	444	75	-406	147	259	-104	168	580	166	252	442	0
1291	109	0	1540	481	-1059	-1010	1299	-289	128	194	721	308	300	700	0
1292	109	0	3059	541	-2518	-1800	2788	-988	308	271	890	519	525	902	0
1293	109	0	4114	642	-3472	-2378	3793	-1415	211	168	626	376	360	727	0
1294	109	0	4473	762	-3711	-2617	4092	-1474	157	221	422	312	327	614	0
1295	109	0	3877	770	-3107	-2323	3492	-1168	-108	38	13	81	89	145	0
1296	109	0	2509	727	-1782	-1618	2145	-527	-256	-11	-221	-77	-73	-157	1
1297	116	0	718	680	-38	-699	378	321	-465	-180	-438	-133	-217	-335	0
1298	116	0	-689	669	1358	10	-1023	1013	-483	-201	-401	-219	-170	-395	0
1299	116	0	-1261	694	1955	283	-1608	1324	-356	-190	-242	-79	97	-215	0
1300	116	0	-821	721	1542	50	-1181	1131	-250	-40	-46	-21	281	124	0
1301	116	0	516	756	240	-636	138	498	0	81	223	139	496	527	0
1302	116	0	2115	822	-1293	-1468	1704	-235	161	95	277	246	438	502	0
1303	116	0	3423	886	-2537	-2154	2980	-825	275	93	395	213	300	475	0
1304	116	0	3667	882	-2785	-2274	3226	-951	186	34	308	209	46	318	0
1305	116	0	3109	888	-2221	-1998	2665	-666	-5	-60	54	11	-300	-52	0
1306	116	0	1823	894	-929	-1358	1376	-17	-93	-71	-38	-135	-384	-258	0
1307	116	0	-8	876	884	-434	-446	880	-310	-153	-178	-312	-467	-485	0
1308	116	0	-1319	873	2192	223	-1755	1532	-368	-147	-89	-232	-415	-471	0
1309	116	0	-1744	890	2634	427	-2189	1762	-79	-58	139	-102	-283	-157	0
1310	116	0	-1334	904	2238	215	-1786	1571	3	40	250	-1	-69	56	0
1311	116	0	35	911	876	-473	-420	893	161	168	450	174	137	362	0
1312	116	0	1570	913	-657	-1241	1113	128	320	91	521	246	194	562	0
1313	116	0	2866	950	-1916	-1908	2391	-483	403	71	415	331	139	477	0
1314	116	0	3225	954	-2271	-2089	2748	-658	164	67	157	215	40	238	0
1315	116	0	2779	966	-1813	-1872	2296	-423	-32	-7	-170	-36	-100	-87	0
1316	116	0	1388	960	-428	-1174	908	266	-310	-108	-539	-98	-199	-391	0
1317	116	0	-215	935	1150	-360	-682	1042	-483	-265	-659	-366	-197	-566	0
1318	116	0	-1508	909	2417	299	-1962	1663	-486	-215	-616	-353	-209	-529	0
1319	116	0	-1977	931	2908	523	-2442	1919	-345	-236	-407	-232	-98	-263	0
1320	116	0	-1579	915	2494	332	-2036	1704	-207	-141	-83	-27	-15	36	0
1321	116	0	-283	902	1185	-309	-734	1043	36	-65	254	85	234	347	0
1322	116	0	1465	878	-587	-1171	1026	145	242	42	471	225	289	531	0
1323	116	0	2675	898	-1777	-1786	2226	-439	192	120	415	273	161	607	0
1324	116	0	3295	954	-2341	-2124	2818	-693	285	93	285	226	25	316	0
1325	116	0	2762	952	-1810	-1857	2286	-429	62	-65	5	-93	-65	-56	0
1326	116	0	1413	919	-494	-1166	953	212	-126	-143	-176	-267	-393	-308	0
1327	116	0	-262	905	1167	-321	-714	1036	-294	-145	-420	-358	-469	-506	0
1328	116	0	-1572	907	2479	332	-2025	1693	-389	-164	-322	-287	-488	-477	0
1329	116	0	-1963	902	2865	530	-2414	1883	-232	32	-112	-201	-211	-289	0
1330	116	0	-1629	902	2531	363	-2080	1716	-201	-3	104	-23	11	-31	0
1331	116	0	-262	894	1156	-316	-709	1025	60	81	349	143	180	207	0
1332	116	0	1373	927	-446	-1150	909	240	261	164	550	254	327	471	0
1333	116	0	2585	940	-1645	-1762	2115	-352	159	95	323	153	162	368	0
1334	116	0	3125	935	-2190	-2030	2657	-627	34	27	153	133	44	226	0
1335	116	0	2550	931	-1619	-1740	2084	-344	-102	-135	-219	-5	-157	-135	0
1336	116	0	1330	917	-413	-1123	871	252	-230	-176	-459	-176	-353	-391	0
1337	116	0	-428	873	1301	-222	-864	1087	-504	-221	-558	-372	-428	-636	0
1338	116	0	-1739	845	2584	447	-2161	1714	-411	-203	-469	-386	-298	-595	0
1339	116	0	-2305	859	3164	723	-2734	2011	-391	-180	-333	-244	-291	-382	0
1340	116	0	-1773	863	2636	455	-2204	1749	-100	-46	3	-52	17	-23	0
1341	116	0	-464	843	1307	-189	-885	1075	15	128	250	151	143	265	0
1342	116	0	1241	871	-370	-1056	805	250	335	122	446	203	267	436	0
1343	116	0	2500	884	-1616	-1692	2058	-366	329	137	388	302	194	419	0
1344	116	0	2972	871	-2101	-1921	2536	-615	207	17	209	141	-11	201	0
1345	116	0	2494	863	-1631	-1678	2062	-384	17	27	-17	73	-180	-79	0
1346	116	0	1068	869	-199	-968	633	335	-205	-133	-397	-174	-335	-420	0
1347	116	0	-578	855	1433	-138	-1005	1144	-356	-246	-405	-291	-488	-554	0
1348	116	0	-1986	838	2824	574	-2405	1831	-453	-192	-362	-341	-384	-558	0
1349	116	0	-2431	799	3230	816	-2830	2014	-329	-161	-215	-292	-219	-384	0
1350	116	0	-1963	785	2748	589	-2355	1766	-122	-31	122	-46	62	-29	0
1351	116	0	-761	820	1581	-29	-1171	1200	-64	29	279	83	166	248	0
1352	116	0	1006	836	-170	-921	588	333	201	95	389	194	248	420	0
1353	116	0	2293	840	-1453	-1566	1873	-306	192	95	376	265	215	453	0
1354	116	0	2766	834	-1932	-1800	2349	-549	168	-69	124	116	-5	211	0
1355	116	0	2286	830	-1456	-1558	1871	-313	-100	-62	-129	-62	-139	-77	0
1356	116	0	921	830	-91	-875	506	369	-304	-230	-360	-271	-355	-415	0
1357	116	0	-778	816	1594	-19	-1186	1205	-477	-228	-589	-304	-508	-618	0
1358	116	0	-2115	812	2927	651	-2521	1869	-444	-248	-483	-389	-382	-663	0
1359	116	0	-2611	801	3412	905	-3011	2106	-331	-120	-203	-240	-248	-372	0
1360	116	0	-2138	772	2910	683	-2524	1841	-190	11	23	-95	-25	-29	0
1361	116	0	-757	752	1509	2	-1133	1130	67	112	238	112	184	236	0
1362	116	0	911	787	-124	-849	517	331	263	95	415	261	234	436	0
1363	116	0	2220	791	-1429	-1505	1824	-319	209	108	320	258	143	386	0
1364	116	0	2801	801	-2000	-1801	2400	-599	139	116	217	184	34	325	0
1365	116	0	2278	810	-1468	-1544	1873	-329	-42	-73	-180	-75	-166	-95	0
1366	116	0	934	830	-104	-882	519	363	-221	-159	-419	-162	-364	-356	0
1367	116	0	-766	797	1563	-15	-1164	1180	-481	-256	-558	-401	-434	-603	0
1368	116	0	-2092	783	2875	654	-2483	1829	-405	-215	-496	-356	-291	-545	0
1369	116	0	-2553	801	3354	876	-2953	2077	-351	-157	-339	-265	-226	-399	0
1370	116	0	-2097	803	2900	647	-2498	1851	-166	-95	-73	-83	-64	-147	0
1371	116	0	-730	820	1550	-45	-1140	1185	48	9	256	108	172	232	0
1372	116	0	1010	818	-192	-914	601	313	248	155	374	186	254	407	0
1373	116	0	2228	779	-1449	-1503	1838	-335	168	31	277	219	203	430	0
1374	116	0	2763	781	-1982	-1772	2372	-600	65	29	9	131	54	162	0
1375	116	0	2245	808	-1437	-1526	1841	-314	-147	-62	-217	-58	-161	-87	0
1376	116	0	947	781	-166	-864	556	307	-250	-232	-397	-285	-366	-405	0
1377	116	0	-792	744	1536	24	-1164	1140	-438	-192	-496	-353	-419	-549	0
1378	116	0	-2161	735	2896	713	-2528	1815	-541	-168	-523	-424	-382	-585	0
1379	116	0	-2532	733	3265	899	-2898	1999	-349	-102	-281	-271	-219	-345	0
1380	116	0	-2107	746	2853	680	-2480	1799	-176	-42	58	-50	27	-65	0
1381	116	0	-789	770	1559	9	-1174	1164	19	25	228	122	133	186	0
1382	116	0	953	781	-172	-867	562	304	203	157	415	172	323	444	0
1383	116	0	2182	772	-1410	-1477	1796	-319	129	65	343	195	226	440	0
1384	116	0	2733	772	-1961	-1752	2347	-594	54	29	209	62	58	234	0
1385	116	0	2210	781	-1429	-1495	1819	-324	-118	-46	-201	-44	-180	-27	0
1386	116	0	806	758	-48	-782	427	355	-314	-230	-397	-275	-312	-452	0
1387	116	0	-764	758	1522	3	-1143	1140	-485	-106	-582	-372	-349	-574	0
1388	116	0	-2151	733	2884	709	-2517	1808	-500	-217	-527	-389	-322	-502	0
1389	116	0	-2588	741	3329	923	-2958	2035	-382	-143	-318	-246	-203	-384	0
1390	116	0	-2165	727	2892	719	-2528	1809	-199	-29	-3	-71	-40	19	0
1391	116	0	-745	713	1458	16	-1101	1085	52	106	246	110	223	211	0
1392	116	0	833	721	-112	-777	472	304	108	118	327	195	244	422	0
1393	116	0	2273	754	-1519	-1513	1896	-382	120	108	271	242	170	337	0
1394	116	0	2668	750	-1918	-1709	2293	-584	69	29	97	139	83	199	0
1395	116	0	2172	729	-1443	-1450	1807	-357	-129	-85	-226	-83	-67	-147	0
1396	116	0	907	710	-197	-808	552	256	-250	-112	-473	-209	-302	-409	0
1397	116	0	-791	706	1497	42	-1144	1101	-426	-265	-535	-300	-393	-500	0
1398	116	0	-2145	679	2824	733	-2484	1751	-543	-261	-523	-382	-316	-622	0
1399	116	0	-2595	675	3270	960	-2932	1972	-374	-153	-287	-201	-203	-337	0
1400	116	0	-2078	717	2795	680	-2436	1756	-168	-31	15	-56	-7	-32	0
1401	116	0	-656	764	1420	-54	-1038	1092	50	0	279	128	197	221	0
1402	116	0	1043	754	-289	-898	666	232	199	137	388	279	304	420	0
1403	116	0	2280	748	-1532	-1514	1906	-392	137	71	256	213	164	428	0
1404	116	0	2795	735	-2060	-1765	2427	-662	108	23	131	195	93	234	0
1405	116	0	2274	717	-1557	-1495	1915	-420	-137	-32	-250	-5	-192	-9	0
1406	116	0	930	684	-246	-807	588	219	-289	-178	-514	-186	-368	-366	0
1407	116	0	-735	698	1433	18	-1084	1065	-477	-102	-576	-329	-302	-564	0
1408	116	0	-2092	680	2772	706	-2432	1726	-558	-213	-566	-384	-424	-556	0
1409	116	0	-2539	677	3216	931	-2877	1946	-450	-83	-318	-254	-170	-370	0
1410	116	0	-2055	713	2768	671	-2411	1740	-248	17	-19	-102	34	-54	0
1411	116	0	-648	711	1359	-31	-1003	1035	13	62	261	67	205	273	0
1412	116	0	973	729	-244	-851	608	242	166	141	360	234	279	465	0
1413	116	0	2236	725	-1511	-1480	1873	-393	188	75	279	170	190	401	0
1414	116	0	2727	725	-2002	-1726	2364	-638	19	83	124	114	60	263	0
1415	116	0	2211	725	-1486	-1468	1848	-380	-182	-36	-230	-60	-197	-65	0
1416	116	0	859	733	-126	-796	492	303	-294	-153	-417	-312	-250	-339	0
1417	116	0	-716	721	1437	-2	-1076	1079	-467	-135	-508	-372	-343	-570	0
1418	116	0	-2114	710	2824	702	-2469	1767	-543	-129	-512	-333	-335	-506	0
1419	116	0	-2502	733	3235	884	-2868	1984	-347	-133	-308	-283	-178	-316	0
1420	116	0	-2082	717	2799	682	-2440	1758	-199	7	-15	-65	69	11	0
1421	116	0	-710	710	1420	0	-1065	1065	1	23	289	32	178	273	0
1422	116	0	902	710	-192	-806	547	259	114	141	329	182	217	420	0
1423	116	0	2158	733	-1425	-1445	1791	-346	122	129	275	244	236	467	0
1424	116	0	2606	756	-1850	-1681	2228	-547	-23	5	46	56	-7	205	0
1425	116	0	2180	772	-1408	-1476	1794	-318	-128	-108	-166	-89	-184	-44	0
1426	116	0	717	744	27	-730	345	385	-325	-159	-560	-221	-335	-409	0
1427	116	0	-869	717	1586	76	-1227	1151	-463	-164	-618	-298	-380	-541	0
1428	116	0	-2213	708	2921	752	-2567	1814	-574	-108	-583	-339	-329	-531	0
1429	116	0	-2634	737	3371	948	-3002	2054	-380	-79	-244	-254	-149	-314	0
1430	116	0	-2212	752	2964	730	-2588	1858	-217	-52	-75	-93	7	-38	0
1431	116	0	-809	744	1553	32	-1181	1148	-32	85	246	27	275	195	0
1432	116	0	816	731	-85	-773	450	323	124	137	291	203	252	413	0
1433	116	0	2186	741	-1445	-1463	1815	-352	219	108	351	252	312	475	0
1434	116	0	2529	752	-1777	-1640	2153	-512	-52	9	-58	54	32	89	0
1435	116	0	2166	781	-1385	-1473	1775	-302	-56	0	-219	-31	-149	-7	0
1436	116	0	796	781	-15	-788	405	383	-310	-174	-490	-246	-353	-395	0
1437	116	0	-838	774	1612	32	-1225	1193	-471	-176	-570	-389	-401	-587	0
1438	116	0	-2171	787	2958	692	-2564	1872	-500	-197	-527	-339	-318	-620	0
1439	116	0	-2495	803	3298	846	-2896	2050	-287	-133	-261	-277	-159	-358	0
1440	116	0	-2021	797	2818	612	-2419	1807	-217	46	15	-54	34	-19	0
1441	116	0	-693	793	1486	-50	-1089	1139	-48	83	188	77	215	219	0
1442	116	0	1029	781	-248	-905	638	266	176	170	322	186	273	370	0
1443	116	0	2269	805	-1464	-1537	1866	-329	153	100	263	209	236	432	0
1444	116	0	2725	797	-1928	-1761	2326	-565	-7	97	-11	56	31	184	0
1445	116	0	2247	785	-1462	-1516	1854	-338	-126	-52	-269	-104	-147	-64	0
1446	116	0	973	772	-201	-872	587	285	-252	-162	-465	-192	-298	-376	0
1447	116	0	-772	764	1536	4	-1154	1150	-453	-267	-574	-399	-446	-649	0
1448	116	0	-1971	781	2752	595	-2361	1766	-386	-145	-519	-294	-335	-514	0
1449	116	0	-2458	762	3220	848	-2839	1991	-428	-85	-322	-300	-213	-362	0
1450	116	0	-1915	754	2669	580	-2292	1711	-182	38	5	-65	5	-71	0
1451	116	0	-586	744	1330	-79	-958	1037	122	93	279	153	234	388	0
1452	116	0	1052	754	-298	-903	675	228	122	126	283	203	238	300	0
1453	116	0	2333	772	-1561	-1552	1947	-394	128	215	304	213	318	399	0
1454	116	0	2759	781	-1978	-1770	2368	-598	38	75	36	126	40	182	0
1455	116	0	2271	770	-1501	-1520	1886	-365	-31	-46	-213	-95	-161	-83	0
1456	116	0	854	750	-104	-802	479	323	-277	-141	-486	-205	-300	-420	0
1457	116	0	-811	725	1536	43	-1173	1130	-448	-217	-599	-384	-483	-587	0
1458	116	0	-2051	696	2747	677	-2399	1721	-452	-186	-465	-362	-314	-560	0
1459	116	0	-2558	675	3233	941	-2895	1954	-356	-172	-294	-256	-263	-378	0
1460	116	0	-1985	651	2636	667	-2310	1643	-149	36	54	3	60	-25	0
1461	116	0	-733	677	1410	28	-1071	1043	-31	-13	252	69	166	213	0
1462	116	0	982	653	-329	-817	655	162	153	133	323	192	242	401	0
1463	116	0	2304	646	-1658	-1475	1981	-506	168	98	368	238	133	395	0
1464	116	0	2641	649	-1992	-1645	2316	-671	11	-1	108	120	46	205	0
1465	116	0	2250	646	-1604	-1448	1927	-479	32	-83	-211	-34	-135	-71	0
1466	116	0	794	626	-168	-710	481	229	-252	-157	-401	-234	-403	-343	0
1467	116	0	-854	624	1478	115	-1166	1051	-422	-174	-614	-343	-386	-614	0
1468	116	0	-2087	578	2665	754	-2376	1621	-455	-226	-419	-353	-405	-519	0
1469	116	0	-2534	554	3088	990	-2811	1821	-337	-126	-172	-256	-155	-372	0
1470	116	0	-2045	562	2607	741	-2326	1584	-168	-87	9	-85	-32	-97	0
1471	116	0	-695	558	1253	68	-974	905	-5	116	292	106	157	209	0
1472	116	0	901	587	-314	-744	607	136	188	77	370	230	258	382	0
1473	116	0	2275	605	-1670	-1440	1972	-532	159	147	271	221	209	384	0
1474	116	0	2719	636	-2083	-1677	2401	-723	56	17	110	153	-52	157	0
1475	116	0	2176	613	-1563	-1394	1869	-475	-91	-77	-162	-87	-207	-145	0
1476	116	0	844	616	-228	-730	536	194	-275	-153	-362	-238	-384	-419	0
1477	116	0	-762	597	1359	82	-1060	978	-446	-143	-498	-372	-399	-587	0
1478	116	0	-2109	589	2698	760	-2403	1643	-455	-129	-545	-364	-343	-585	0
1479	116	0	-2513	550	3063	981	-2788	1806	-341	-77	-244	-304	-230	-312	0
1480	116	0	-2028	552	2580	738	-2304	1566	-180	-29	46	-116	0	-11	0
1481	116	0	-557	574	1131	-8	-844	852	60	79	339	128	164	298	0
1482	116	0	981	578	-403	-779	692	87	162	75	368	213	211	356	0
1483	116	0	2374	566	-1808	-1470	2091	-621	219	141	314	184	172	432	0
1484	116	0	2787	572	-2215	-1679	2501	-821	79	58	116	139	60	236	0
1485	116	0	2215	572	-1643	-1393	1929	-535	-81	-56	-228	-85	-161	-93	0
1486	116	0	998	572	-426	-785	712	73	-226	-114	-395	-240	-356	-382	0
1487	116	0	-792	562	1354	115	-1073	958	-453	-174	-562	-395	-413	-583	0
1488	116	0	-1948	556	2504	696	-2226	1530	-463	-168	-481	-331	-362	-572	0
1489	116	0	-2453	550	3003	951	-2728	1776	-351	-67	-219	-236	-213	-322	0
1490	116	0	-1895	549	2444	673	-2169	1496	-178	-25	34	-108	-15	-106	0
1491	116	0	-500	549	1049	-24	-774	799	42	129	374	157	209	302	0
1492	116	0	1033	572	-461	-802	747	55	131	129	292	215	242	374	0
1493	116	0	2420	587	-1833	-1503	2126	-623	258	157	327	279	209	442	0
1494	116	0	2742	585	-2157	-1663	2449	-786	5	65	87	64	54	234	0
1495	116	0	2430	603	-1827	-1516	2128	-612	-60	-19	-85	-40	-108	-106	0
1496	116	0	883	587	-296	-735	589	145	-285	-112	-374	-298	-306	-380	0
1497	116	0	-652	570	1222	41	-937	896	-389	-217	-580	-388	-384	-620	0
1498	116	0	-1987	550	2537	718	-2262	1543	-397	-118	-498	-300	-256	-556	0
1499	116	0	-2421	537	2958	942	-2689	1747	-310	-129	-294	-273	-223	-353	0
1500	116	0	-1876	558	2434	659	-2155	1496	-114	-21	77	-15	42	-19	0
1501	116	0	-559	566	1125	-3	-842	845	-31	38	246	60	102	236	0
1502	116	0	1062	597	-465	-829	763	66	172	129	393	219	188	409	0
1503	116	0	2354	583	-1771	-1468	2062	-594	207	153	246	263	201	382	0
1504	116	0	2791	562	-2229	-1676	2510	-833	62	93	110	124	27	190	0
1505	116	0	2275	562	-1713	-1418	1994	-575	-77	-32	-203	-21	-120	-87	0
1506	116	0	967	545	-422	-756	694	61	-209	-126	-401	-180	-353	-393	0
1507	116	0	-693	529	1222	82	-957	875	-395	-223	-496	-347	-413	-572	0
1508	116	0	-1998	531	2529	733	-2263	1530	-477	-190	-370	-355	-296	-517	0
1509	116	0	-2412	583	2995	914	-2703	1789	-368	-89	-263	-291	-238	-397	0
1510	116	0	-1851	682	2533	584	-2192	1607	-174	25	93	-36	56	-17	0
1511	116	0	-458	816	1274	-179	-866	1045	21	54	256	137	77	254	0
1512	116	0	1373	925	-448	-1149	910	238	207	225	422	289	267	442	0
1513	116	0	2595	1061	-1534	-1828	2064	-236	135	118	308	186	129	401	0
1514	116	0	3138	1136	-2002	-2137	2570	-433	95	97	129	166	34	164	0
1515	116	0	2608	1200	-1408	-1904	2008	-104	-50	-79	-133	-13	-228	-69	0
1516	116	0	1295	1253	-42	-1274	668	605	-258	-147	-434	-275	-382	-483	0
1517	116	0	-330	1317	1647	-493	-988	1482	-401	-184	-502	-355	-407	-533	0
1518	116	0	-1593	1392	2985	100	-2289	2188	-453	-256	-420	-320	-378	-566	0
1519	116	0	-1919	1503	3422	208	-2670	2462	-339	-110	-215	-258	-217	-331	0
1520	116	0	-1366	1627	2993	-130	-2179	2310	-116	15	11	-89	-7	-7	0
1521	116	0	8	1629	1621	-818	-806	1625	3	19	322	83	114	215	1
1522	116	0	1650	1464	-186	-1557	918	639	234	166	436	292	292	465	0
1523	116	0	2771	1247	-1524	-2009	2147	-138	100	213	335	308	162	473	0
1524	116	0	3152	1123	-2029	-2137	2590	-453	58	34	122	124	13	232	0
1525	119	0	2648	968	-1680	-1808	2164	-356	-126	13	-116	-116	-131	-67	0
1526	119	0	1132	799	-333	-965	732	233	-259	-174	-364	-211	-331	-353	0
1527	119	0	-555	618	1173	-31	-864	895	-395	-161	-585	-333	-453	-483	0
1528	119	0	-1915	469	2384	723	-2149	1426	-459	-217	-420	-312	-459	-455	0
1529	119	0	-2371	370	2741	1000	-2556	1555	-314	-106	-226	-207	-155	-312	0
1530	119	0	-1911	283	2194	814	-2052	1238	-209	19	56	-126	48	-32	0
1531	119	0	-505	265	770	120	-637	517	73	95	374	137	223	248	0
1532	119	0	1029	248	-781	-638	905	-266	215	73	376	291	190	492	0
1533	119	0	2374	287	-2087	-1330	2230	-900	180	129	323	267	180	380	0
1534	119	0	2726	265	-2461	-1495	2593	-1098	67	5	102	114	52	215	0
1535	119	0	2247	201	-2046	-1224	2146	-922	-73	25	-153	-50	-164	-52	0
1536	119	0	901	172	-729	-536	815	-278	-267	-69	-475	-232	-273	-388	0
1537	119	0	-801	155	956	323	-878	555	-467	-162	-477	-407	-409	-566	0
1538	119	0	-2027	174	2201	926	-2114	1187	-424	-110	-442	-256	-351	-525	0
1539	119	0	-2514	184	2698	1165	-2606	1441	-424	-122	-261	-320	-203	-316	0
1540	119	0	-1895	184	2079	855	-1987	1131	-131	65	159	-19	89	7	0
1541	119	0	-625	195	820	215	-722	507	42	34	261	106	184	335	0
1542	119	0	1093	230	-863	-661	978	-316	236	128	463	292	263	467	0
1543	119	0	2309	259	-2050	-1284	2179	-895	126	81	364	217	199	407	0
1544	119	0	2810	316	-2494	-1563	2652	-1089	56	106	131	195	60	226	0
1545	119	0	2287	349	-1938	-1318	2112	-794	-147	-106	-91	-100	-194	-98	0
1546	119	0	934	399	-535	-666	734	-68	-267	-143	-436	-219	-355	-420	0
1547	119	0	-646	422	1068	112	-857	745	-388	-190	-477	-389	-391	-550	0
1548	119	0	-2074	436	2510	819	-2292	1473	-488	-159	-525	-294	-362	-516	0
1549	119	0	-2417	477	2894	970	-2655	1685	-349	-104	-318	-261	-236	-362	0
1550	119	0	-1847	519	2366	664	-2106	1442	-190	15	122	-46	42	25	0
1551	119	0	-452	552	1004	-50	-728	778	97	110	298	114	223	339	0
1552	119	0	1110	587	-523	-848	816	32	176	106	455	213	306	422	0
1553	119	0	2439	618	-1821	-1528	2130	-601	137	71	329	232	97	444	0
1554	119	0	2902	611	-2291	-1756	2596	-840	65	65	133	124	15	226	0
1555	119	0	2385	630	-1755	-1507	2070	-562	-44	-77	-141	-52	-197	-71	0
1556	119	0	977	593	-384	-785	680	104	-250	-168	-374	-291	-368	-302	0
1557	119	0	-640	593	1233	23	-936	913	-401	-248	-547	-331	-440	-585	0
1558	119	0	-1987	589	2576	699	-2281	1582	-444	-219	-471	-337	-399	-545	0
1559	119	0	-2429	595	3024	917	-2726	1809	-378	-97	-277	-248	-159	-405	0
1560	119	0	-1909	595	2504	657	-2206	1549	-188	-85	89	-52	25	-32	0
1561	119	0	-516	620	1136	-52	-826	878	46	38	256	69	215	129	0
1562	119	0	1113	605	-508	-859	810	48	182	129	444	192	294	483	0
1563	119	0	2430	636	-1794	-1533	2112	-579	178	73	308	170	172	481	0
1564	119	0	2909	665	-2244	-1787	2576	-789	124	60	128	106	87	182	0
1565	119	0	2441	684	-1757	-1562	2099	-536	-29	-58	-129	-7	-207	-21	0
1566	119	0	1053	700	-353	-876	703	173	-213	-188	-473	-242	-374	-355	0
1567	119	0	-611	686	1297	-37	-954	991	-355	-248	-444	-312	-343	-504	0
1568	119	0	-1937	680	2617	628	-2277	1648	-481	-168	-446	-438	-358	-537	0
1569	119	0	-2376	665	3041	855	-2708	1853	-318	-56	-211	-211	-217	-263	0
1570	119	0	-1917	659	2576	629	-2246	1617	-279	-52	46	-159	-17	-104	0
1571	119	0	-434	679	1113	-122	-773	896	122	120	358	168	215	273	0
1572	119	0	1140	690	-450	-915	795	120	221	77	364	244	188	452	0
1573	119	0	2513	694	-1819	-1603	2166	-562	180	118	366	221	143	455	0
1574	119	0	2886	696	-2190	-1791	2538	-747	75	97	124	129	65	258	0
1575	119	0	2450	708	-1742	-1579	2096	-517	-122	-9	-162	-9	-151	-118	0
1576	119	0	1134	725	-409	-929	771	158	-240	-133	-422	-213	-292	-422	0
1577	119	0	-632	700	1332	-34	-982	1016	-372	-211	-494	-277	-407	-545	0
1578	119	0	-1870	696	2566	587	-2218	1631	-504	-159	-516	-378	-434	-564	0
1579	119	0	-2309	719	3028	795	-2668	1873	-343	-54	-207	-197	-162	-310	0
1580	119	0	-1806	727	2533	539	-2169	1630	-205	-31	48	-64	13	-56	0
1581	119	0	-436	737	1173	-150	-804	955	19	65	292	87	201	275	0
1582	119	0	1293	748	-545	-1020	919	101	240	120	378	292	259	492	0
1583	119	0	2587	746	-1841	-1666	2214	-547	250	104	302	184	217	415	0
1584	119	0	3097	748	-2349	-1922	2723	-800	161	147	131	174	29	291	0
1585	119	0	2446	737	-1709	-1591	2077	-486	-114	-27	-161	7	-199	-67	0
1586	119	0	1194	735	-459	-964	826	138	-161	-131	-432	-217	-302	-372	0
1587	119	0	-540	721	1261	-90	-900	991	-432	-164	-446	-316	-417	-496	0
1588	119	0	-1808	727	2535	540	-2171	1631	-434	-194	-467	-382	-308	-574	0
1589	119	0	-2285	735	3020	775	-2652	1877	-380	-129	-195	-221	-118	-339	0
1590	119	0	-1750	746	2496	502	-2123	1621	-197	44	65	-32	-7	23	0
1591	119	0	-322	768	1090	-223	-706	929	133	85	345	149	188	287	0
1592	119	0	1260	768	-492	-1014	876	138	228	62	432	215	211	465	0
1593	119	0	2647	787	-1860	-1717	2253	-536	197	116	378	294	174	459	0
1594	119	0	3030	801	-2229	-1915	2629	-714	81	65	147	186	-9	244	0
1595	119	0	2642	801	-1841	-1721	2241	-520	-79	-1	-129	15	-151	-71	0
1596	119	0	1152	764	-388	-958	770	188	-248	-93	-335	-221	-275	-368	0
1597	119	0	-537	729	1266	-96	-901	997	-504	-205	-560	-413	-452	-558	0
1598	119	0	-1769	735	2504	517	-2136	1619	-434	-128	-420	-287	-318	-467	0
1599	119	0	-2330	801	3131	764	-2730	1966	-452	-195	-306	-263	-277	-312	0
1600	119	0	-1711	826	2537	442	-2124	1681	-188	-15	11	-83	21	-56	0
1601	119	0	-345	851	1196	-253	-770	1023	11	29	310	151	192	335	0
1602	119	0	1331	845	-486	-1088	908	179	195	97	395	226	194	440	0
1603	119	0	2603	863	-1740	-1733	2171	-438	195	34	349	277	195	415	0
1604	119	0	3070	898	-2172	-1984	2621	-637	-27	69	184	89	31	285	0
1605	119	0	2612	888	-1724	-1750	2168	-418	-81	-73	-128	-97	-104	-95	0
1606	119	0	1126	898	-228	-1012	677	335	-256	-195	-430	-254	-399	-411	0
1607	119	0	-413	925	1338	-256	-875	1131	-486	-192	-529	-401	-360	-578	0
1608	119	0	-1804	925	2729	439	-2266	1827	-444	-250	-411	-355	-360	-485	0
1609	119	0	-2290	905	3195	692	-2742	2050	-370	-108	-318	-234	-215	-426	0
1610	119	0	-1684	925	2609	379	-2146	1767	-180	-31	-19	-71	-13	27	0
1611	119	0	-359	919	1278	-280	-818	1098	-1	97	252	137	186	306	0
1612	119	0	1324	948	-376	-1136	850	286	126	153	316	226	223	459	0
1613	119	0	2684	954	-1730	-1819	2207	-388	261	141	345	248	170	485	0
1614	119	0	3025	948	-2077	-1986	2551	-564	0	69	129	100	9	265	0
1615	119	0	2657	962	-1695	-1809	2176	-366	-71	42	-168	13	-153	-64	0
1616	119	0	1194	968	-226	-1081	710	371	-279	-147	-419	-287	-258	-353	0
1617	119	0	-467	964	1431	-248	-949	1197	-486	-168	-562	-360	-461	-614	0
1618	119	0	-1821	995	2816	413	-2318	1905	-434	-145	-473	-347	-331	-576	0
1619	119	0	-2204	1024	3228	590	-2716	2126	-320	-166	-246	-230	-238	-345	0
1620	119	0	-1783	1016	2799	383	-2291	1907	-157	-46	31	-95	19	15	0
1621	119	0	-355	1043	1398	-344	-876	1220	65	27	182	147	155	236	0
1622	119	0	1297	1051	-246	-1174	771	402	186	180	380	199	265	417	0
1623	119	0	2589	1041	-1548	-1815	2068	-253	174	98	384	281	184	436	0
1624	119	0	3115	1026	-2089	-2070	2602	-531	116	48	141	145	29	240	0
1625	119	0	2564	1047	-1517	-1805	2040	-235	-56	-17	-201	-23	-159	-56	0
1626	119	0	1165	1049	-116	-1107	640	466	-226	-166	-440	-203	-302	-389	0
1627	119	0	-502	1057	1559	-277	-1030	1308	-504	-135	-514	-312	-401	-514	0
1628	119	0	-1901	1063	2964	419	-2432	2013	-562	-128	-556	-372	-320	-601	0
1629	119	0	-2309	1074	3383	617	-2846	2228	-362	-141	-279	-168	-180	-388	0
1630	119	0	-1841	1074	2915	383	-2378	1994	-265	17	-19	-114	21	-89	0
1631	119	0	-390	1082	1472	-346	-931	1277	7	64	292	87	219	285	0
1632	119	0	1297	1094	-203	-1195	750	445	236	64	420	267	269	430	0
1633	119	0	2571	1082	-1489	-1826	2030	-203	172	60	325	228	209	399	0
1634	119	0	3019	1107	-1912	-2063	2465	-402	133	21	97	97	145	190	0
1635	119	0	2569	1109	-1460	-1839	2014	-175	-71	-46	-174	-98	-166	-153	0
1636	119	0	1130	1099	-31	-1114	580	534	-250	-159	-329	-292	-360	-300	0
1637	119	0	-603	1094	1697	-245	-1150	1395	-517	-217	-651	-409	-386	-642	0
1638	119	0	-1886	1074	2960	406	-2423	2017	-483	-151	-485	-358	-335	-550	0
1639	119	0	-2359	1098	3457	630	-2908	2277	-395	-124	-261	-281	-170	-393	0
1640	119	0	-1810	1107	2917	351	-2363	2012	-234	-40	1	-126	-7	-62	0
1641	119	0	-401	1125	1526	-362	-963	1325	7	100	292	143	217	225	0
1642	119	0	1252	1099	-153	-1175	702	473	194	164	304	263	223	426	0
1643	119	0	2528	1072	-1456	-1800	1992	-192	151	143	281	217	230	370	0
1644	119	0	3079	1070	-2009	-2074	2544	-469	126	19	112	83	69	184	0
1645	119	0	2441	1047	-1394	-1744	1917	-173	-110	-50	-159	-25	-164	-7	0
1646	119	0	1109	1026	-83	-1067	596	471	-230	-139	-457	-287	-329	-469	0
1647	119	0	-644	1020	1664	-188	-1154	1342	-471	-141	-485	-386	-411	-566	0
1648	119	0	-1952	977	2929	487	-2440	1953	-514	-192	-465	-382	-366	-550	0
1649	119	0	-2336	946	3282	695	-2809	2114	-323	-52	-242	-259	-116	-236	0
1650	119	0	-1915	907	2822	504	-2368	1864	-256	-1	5	-95	-62	-71	0
1651	119	0	-489	874	1363	-192	-926	1118	73	83	271	116	199	353	0
1652	119	0	1175	890	-285	-1032	730	302	135	124	356	195	263	382	0
1653	119	0	2525	882	-1643	-1703	2084	-380	259	155	320	265	228	426	0
1654	119	0	2924	915	-2009	-1919	2466	-547	54	-3	44	149	-11	209	0
1655	119	0	2550	907	-1643	-1728	2096	-368	-75	21	-178	-31	-215	-48	0
1656	119	0	1002	892	-110	-947	556	391	-225	-192	-409	-195	-366	-347	0
1657	119	0	-697	876	1573	-89	-1135	1224	-517	-277	-587	-492	-490	-566	0
1658	119	0	-1919	828	2747	545	-2333	1787	-389	-149	-481	-310	-323	-516	0
1659	119	0	-2535	807	3342	864	-2938	2074	-397	-143	-287	-341	-217	-386	0
1660	119	0	-1963	785	2748	589	-2355	1766	-170	-34	0	-122	-38	-7	0
1661	119	0	-561	785	1346	-112	-953	1065	1	1	236	108	143	252	0
1662	119	0	1114	785	-329	-949	721	228	236	27	467	294	190	494	0
1663	119	0	2424	781	-1643	-1602	2033	-431	190	95	368	248	211	364	0
1664	119	0	2798	746	-2052	-1772	2425	-653	44	38	120	98	-19	188	0
1665	119	0	2329	700	-1629	-1514	1979	-464	-77	-15	-186	-52	-128	-81	0
1666	119	0	876	651	-225	-763	550	213	-221	-106	-424	-234	-310	-370	0
1667	119	0	-825	618	1443	103	-1134	1030	-461	-145	-618	-323	-556	-578	0
1668	119	0	-2128	620	2748	754	-2438	1684	-422	-137	-440	-316	-333	-547	0
1669	119	0	-2672	624	3296	1024	-2984	1960	-318	-149	-242	-304	-289	-415	0
1670	119	0	-2084	628	2712	728	-2398	1670	-114	34	31	-13	-17	-56	0
1671	119	0	-774	692	1466	41	-1120	1079	27	52	225	126	95	258	0
1672	119	0	949	686	-263	-817	606	211	174	133	388	155	252	428	0
1673	119	0	2265	663	-1602	-1464	1933	-469	234	195	304	277	190	422	0
1674	119	0	2552	657	-1895	-1604	2223	-619	64	3	40	1	7	176	0
1675	119	0	2098	599	-1499	-1348	1798	-450	5	-50	-159	-79	-250	-52	0
1676	119	0	461	616	155	-538	153	385	-382	-145	-510	-296	-347	-467	0
1677	119	0	-1065	620	1685	222	-1375	1152	-477	-221	-585	-370	-452	-640	0
1678	119	0	-2456	649	3105	903	-2780	1877	-539	-188	-560	-368	-355	-636	0
1679	119	0	-2968	622	3590	1173	-3279	2106	-405	-139	-320	-300	-176	-436	0
1680	119	0	-2448	607	3055	920	-2751	1831	-199	-46	7	-102	11	-108	0
1681	119	0	-1158	599	1757	279	-1457	1178	42	-75	246	32	143	221	0
1682	119	0	450	636	186	-543	132	411	186	62	308	164	209	378	0
1683	119	0	1741	630	-1111	-1185	1426	-240	91	58	174	143	161	349	0
1684	119	0	2081	636	-1445	-1358	1763	-404	32	15	-9	83	-25	153	0
1685	119	0	1496	647	-849	-1071	1172	-101	-162	-44	-300	-85	-145	-226	0
1686	119	0	41	607	566	-324	-262	586	-366	-197	-541	-339	-358	-492	0
1687	119	0	-1626	605	2231	510	-1928	1418	-498	-186	-580	-401	-452	-642	0
1688	119	0	-2970	620	3590	1175	-3280	2105	-510	-223	-620	-434	-391	-708	0
1689	119	0	-3393	624	4017	1384	-3705	2320	-415	-93	-351	-349	-238	-440	0
1690	119	0	-3044	630	3674	1207	-3359	2152	-246	-44	-131	-190	-98	-182	0
1691	119	0	-1670	675	2345	497	-2007	1510	-50	54	228	27	44	168	0
1692	119	0	-157	702	859	-272	-508	780	81	91	263	110	162	230	0
1693	119	0	790	758	-32	-774	411	363	65	23	67	129	15	174	0
1694	119	0	987	801	-186	-894	586	307	-50	-69	-168	-69	-52	-100	0
1695	119	0	83	843	760	-463	-338	801	-327	-176	-475	-314	-335	-492	0
1696	119	0	-1862	830	2692	516	-2277	1761	-622	-362	-824	-545	-607	-845	0
1697	119	0	-3692	760	4452	1466	-4072	2606	-706	-318	-948	-677	-589	-1049	0
1698	119	0	-5197	632	5829	2282	-5513	3230	-838	-426	-979	-781	-607	-1080	0
1699	119	0	-4128	628	4756	1750	-4442	2692	-440	-250	-496	-426	-320	-395	0
1700	119	0	-1697	667	2364	515	-2030	1515	-126	13	19	-108	108	95	0
1701	119	0	-77	770	847	-346	-462	808	-3	110	310	23	271	302	0
1702	119	0	681	787	106	-734	287	446	46	110	203	114	254	380	0
1703	119	0	702	783	81	-742	310	432	-50	81	81	52	19	27	0
1704	119	0	155	810	655	-482	-250	732	-143	-69	-110	-161	-333	-442	0
1705	119	0	-914	808	1722	53	-1318	1265	-207	-149	-485	-337	-576	-517	1
1706	119	0	-1915	845	2760	535	-2337	1802	-368	-219	-585	-426	-830	-642	0
1707	119	0	-2482	905	3387	788	-2934	2146	-430	-155	-541	-405	-405	-647	0
1708	119	0	-2489	940	3429	774	-2959	2184	-564	-162	-605	-329	-91	-434	0
1709	119	0	-1450	942	2392	254	-1921	1667	-318	-9	-473	-195	271	-85	0
1710	119	0	20	1001	981	-510	-480	991	162	-38	-60	21	471	137	0
1711	119	0	1336	1088	-248	-1212	792	420	269	87	322	162	337	302	0
1712	119	0	1923	1146	-777	-1534	1350	184	331	79	549	246	48	234	0
1713	119	0	1545	1152	-393	-1348	969	379	52	85	419	9	-372	-13	0
1714	119	0	619	1189	570	-904	24	879	-234	21	13	-258	-611	-256	0
1715	119	0	-592	1241	1833	-324	-1212	1537	-618	5	-289	-442	-719	-448	0
1716	119	0	-1693	1249	2942	222	-2317	2095	-651	-42	-506	-640	-710	-550	0
1717	123	0	-2233	1245	3478	494	-2855	2361	-448	-42	-638	-543	-642	-519	0
1718	123	0	-2128	1218	3346	455	-2737	2282	-320	-149	-370	-438	-485	-372	0
1719	123	0	-1151	1208	2359	-28	-1755	1783	46	-73	-285	-38	-126	164	0
1720	123	0	-268	1251	1519	-491	-893	1385	-15	-65	100	170	269	397	0
1721	123	0	761	1255	494	-1008	133	874	21	52	490	349	380	440	0
1722	123	0	1439	1261	-178	-1350	808	541	194	95	523	496	494	527	0
1723	123	0	1522	1292	-230	-1407	876	531	199	-38	279	316	128	263	0
1724	123	0	1113	1266	153	-1189	480	709	-15	-139	-83	95	62	-178	0
1725	123	0	252	1272	1020	-762	-384	1146	-498	-182	-329	-337	-58	-609	0
1726	123	0	-326	1274	1600	-474	-963	1437	-706	-133	-708	-298	-188	-634	0
1727	123	0	-811	1311	2122	-250	-1466	1716	-828	-73	-772	-475	-267	-580	0
1728	123	0	-596	1311	1907	-357	-1251	1609	-521	17	-483	-422	-277	-320	0
1729	123	0	8	1292	1284	-650	-638	1288	-292	166	-38	-201	-73	-27	0
1730	123	0	1125	1326	201	-1225	462	763	77	164	395	67	-77	434	0
1731	123	0	2670	1361	-1309	-2015	1989	26	304	234	801	386	135	816	0
1732	123	0	4255	1398	-2857	-2826	3556	-729	517	248	935	500	180	1059	0
1733	123	0	5349	1460	-3889	-3404	4619	-1214	591	248	989	572	339	1016	0
1734	123	0	5543	1464	-4079	-3503	4811	-1307	531	184	859	459	201	748	0
1735	123	0	4929	1437	-3492	-3183	4210	-1027	434	95	589	320	83	360	0
1736	123	0	3540	1387	-2153	-2463	2846	-383	209	-60	228	3	-116	-46	0
1737	123	0	2234	1303	-931	-1768	1582	186	126	21	93	-21	-176	-232	0
1738	123	0	963	1226	263	-1094	350	744	-153	-29	-116	-141	-120	-289	0
1739	123	0	691	1187	496	-939	97	841	-135	93	5	-5	-36	-100	0
1740	123	0	1175	1200	25	-1187	575	612	5	133	267	120	73	277	0
1741	123	0	2337	1216	-1121	-1776	1729	47	287	110	395	351	205	545	0
1742	123	0	3817	1204	-2613	-2510	3215	-704	438	108	543	386	343	690	0
1743	123	0	4833	1179	-3654	-3006	4243	-1237	356	120	527	512	388	661	0
1744	123	0	5003	1164	-3839	-3083	4421	-1337	271	56	318	331	240	428	0
1745	123	0	4230	1119	-3111	-2674	3670	-996	126	-110	-176	203	122	298	0
1746	123	0	2461	1065	-1396	-1763	1928	-165	-244	-192	-463	46	238	-17	0
1747	123	0	674	1001	327	-837	173	664	-618	-250	-457	-166	93	-424	0
1748	123	0	-518	966	1484	-224	-1001	1225	-457	-157	-397	-153	215	-223	0
1749	123	0	-997	933	1930	32	-1463	1431	-304	-164	-137	-79	176	-19	0
1750	123	0	-347	966	1313	-309	-830	1139	-186	-50	110	27	188	108	0
1751	123	0	879	1001	122	-940	378	561	-122	106	389	180	403	424	0
1752	123	0	2381	1020	-1361	-1700	1871	-170	-50	190	314	285	364	533	0
1753	123	0	3454	1022	-2432	-2238	2943	-705	-143	256	259	316	217	409	0
1754	123	0	3861	1039	-2822	-2450	3341	-891	-147	242	137	133	108	172	0
1755	123	0	3249	1034	-2215	-2141	2732	-590	-149	166	-85	-21	-176	-13	0
1756	123	0	1716	995	-721	-1355	1218	137	-223	7	-287	-194	-298	-356	0
1757	123	0	12	989	977	-500	-482	983	-370	-170	-223	-391	-461	-498	0
1758	123	0	-1311	987	2298	162	-1804	1642	-242	-226	-141	-259	-333	-397	0
1759	123	0	-1814	997	2811	408	-2312	1904	-118	-36	-5	-126	-219	-129	0
1760	123	0	-1318	971	2289	173	-1803	1630	54	-50	306	40	-62	114	0
1761	123	0	31	979	948	-505	-458	963	281	79	543	232	275	407	0
1762	123	0	1634	1014	-620	-1324	1127	197	415	71	510	265	194	465	0
1763	123	0	2864	1039	-1825	-1951	2344	-393	333	102	360	263	238	488	0
1764	123	0	3084	1059	-2025	-2071	2554	-483	112	-32	-58	79	54	126	0
1765	123	0	2577	1049	-1528	-1813	2052	-239	-58	-79	-240	-87	-139	-131	0
1766	123	0	1042	1041	-1	-1041	521	520	-296	-240	-488	-207	-382	-384	0
1767	123	0	-648	1037	1685	-194	-1166	1361	-554	-174	-593	-331	-465	-673	0
1768	123	0	-1990	1001	2991	494	-2490	1996	-452	-129	-471	-339	-254	-514	0
1769	123	0	-2472	979	3451	746	-2961	2215	-370	-67	-238	-250	-147	-323	0
1770	123	0	-1917	989	2906	464	-2411	1947	-155	52	13	-56	106	-40	0
1771	123	0	-639	977	1616	-169	-1127	1296	36	79	259	129	256	347	0
1772	123	0	1002	975	-27	-988	514	474	215	120	356	265	320	514	0
1773	123	0	2259	975	-1284	-1617	1771	-154	213	95	259	254	225	438	0
1774	123	0	2688	962	-1726	-1825	2207	-382	31	67	112	108	83	203	0
1775	123	0	2187	956	-1231	-1571	1709	-137	-7	-114	-147	-40	-128	-166	0
1776	123	0	753	921	168	-837	292	544	-252	-112	-417	-267	-316	-376	0
1777	123	0	-858	919	1777	-30	-1317	1348	-397	-283	-541	-360	-459	-578	0
1778	123	0	-2177	905	3082	636	-2629	1993	-471	-110	-417	-333	-312	-560	0
1779	123	0	-2539	935	3474	802	-3006	2204	-327	-98	-273	-269	-106	-424	0
1780	123	0	-2060	952	3012	554	-2536	1982	-164	-15	83	-67	-13	-29	0
1781	123	0	-585	935	1520	-175	-1052	1227	79	46	211	155	81	205	0
1782	123	0	1030	937	-93	-983	561	422	265	58	376	217	221	370	0
1783	123	0	2318	964	-1354	-1641	1836	-195	199	17	252	205	71	320	0
1784	123	0	2897	977	-1920	-1937	2408	-471	184	25	77	141	-58	170	0
1785	123	0	2327	966	-1361	-1646	1844	-197	-44	-73	-203	-145	-194	-83	0
1786	123	0	976	944	-32	-960	504	456	-211	-209	-450	-298	-444	-457	0
1787	123	0	-689	938	1627	-124	-1158	1282	-399	-147	-549	-343	-457	-659	0
1788	123	0	-2006	944	2950	531	-2478	1947	-455	-180	-436	-426	-490	-578	0
1789	123	0	-2412	946	3358	733	-2885	2152	-310	-151	-186	-331	-306	-337	0
1790	123	0	-1916	929	2845	493	-2380	1887	-170	-13	56	-62	-110	-46	0
1791	123	0	-409	904	1313	-247	-861	1108	42	122	252	87	56	230	0
1792	123	0	1305	902	-403	-1103	854	249	209	155	481	178	213	465	0
1793	123	0	2605	904	-1701	-1754	2153	-398	261	153	298	248	98	485	0
1794	123	0	3128	909	-2219	-2018	2673	-655	112	122	50	149	-60	199	0
1795	123	0	2584	871	-1713	-1727	2148	-421	31	-3	-159	-69	-172	-102	0
1796	123	0	1113	857	-256	-985	684	300	-252	-195	-424	-310	-399	-374	0
1797	123	0	-565	882	1447	-158	-1006	1164	-417	-213	-636	-304	-442	-486	0
1798	123	0	-1934	894	2828	520	-2381	1861	-461	-182	-467	-415	-325	-506	0
1799	123	0	-2347	900	3247	723	-2797	2073	-391	-129	-254	-273	-238	-345	0
1800	123	0	-1902	911	2813	495	-2357	1862	-199	-25	36	-50	-32	-17	0
1801	123	0	-504	888	1392	-192	-948	1140	-7	5	291	118	129	250	0
1802	123	0	1266	886	-380	-1076	823	253	254	108	401	248	236	496	0
1803	123	0	2498	890	-1608	-1694	2053	-359	194	23	358	209	174	432	0
1804	123	0	3032	840	-2192	-1936	2612	-676	64	-1	186	48	48	147	0
1805	123	0	2447	849	-1598	-1648	2022	-374	-77	11	-69	-69	-52	-137	0
1806	123	0	939	841	-98	-890	518	371	-331	-124	-477	-279	-389	-430	0
1807	123	0	-700	830	1530	-65	-1115	1180	-467	-75	-483	-393	-376	-640	0
1808	123	0	-2198	824	3022	687	-2610	1923	-510	-151	-461	-364	-395	-578	0
1809	123	0	-2631	851	3482	890	-3056	2166	-444	-89	-325	-327	-219	-438	0
1810	123	0	-2057	849	2906	604	-2481	1877	-178	42	62	-52	-13	-42	0
1811	123	0	-591	900	1491	-154	-1041	1195	31	79	217	91	161	195	0
1812	123	0	1104	907	-197	-1005	650	355	182	98	432	178	304	420	0
1813	123	0	2531	884	-1647	-1707	2089	-381	166	207	347	201	225	467	0
1814	123	0	2909	863	-2046	-1886	2477	-591	75	40	112	60	108	211	0
1815	123	0	2548	894	-1654	-1721	2101	-380	-100	-34	-114	-75	-133	-108	0
1816	123	0	1030	904	-126	-967	578	389	-221	-122	-440	-232	-269	-360	0
1817	123	0	-714	878	1592	-82	-1153	1235	-465	-219	-591	-333	-384	-585	0
1818	123	0	-2095	888	2983	603	-2539	1935	-475	-190	-527	-417	-409	-531	0
1819	123	0	-2539	873	3412	833	-2975	2142	-296	-116	-258	-244	-122	-353	0
1820	123	0	-2024	884	2908	570	-2466	1896	-128	-108	-38	-54	27	-52	0
1821	123	0	-485	869	1354	-192	-919	1111	95	67	209	151	161	296	0
1822	123	0	1196	845	-351	-1020	773	247	151	166	378	197	267	502	0
1823	123	0	2609	836	-1773	-1722	2191	-468	186	153	312	250	256	399	0
1824	123	0	3136	822	-2314	-1979	2725	-746	95	122	81	180	62	291	0
1825	123	0	2622	814	-1808	-1718	2215	-497	-87	50	-217	-27	-110	-11	0
1826	123	0	1184	810	-374	-997	779	218	-238	-87	-450	-211	-287	-397	0
1827	123	0	-621	793	1414	-86	-1017	1103	-549	-141	-613	-364	-424	-626	0
1828	123	0	-1936	805	2741	565	-2338	1773	-547	-180	-488	-341	-337	-440	0
1829	123	0	-2372	834	3206	769	-2789	2020	-384	-120	-322	-192	-192	-275	0
1830	123	0	-1876	816	2692	530	-2284	1754	-223	-46	-7	-50	5	-31	0
1831	123	0	-376	799	1175	-211	-775	987	29	5	230	118	188	254	0
1832	123	0	1506	812	-694	-1159	1100	59	197	126	420	246	267	558	0
1833	123	0	2940	845	-2095	-1892	2517	-625	176	184	308	292	306	448	0
1834	123	0	3443	793	-2650	-2118	3046	-928	40	73	102	147	141	215	0
1835	123	0	2973	799	-2174	-1886	2573	-687	-32	-38	-157	54	-5	-19	0
1836	123	0	1476	799	-677	-1137	1076	61	-285	-164	-477	-240	-263	-333	0
1837	123	0	-243	816	1059	-286	-651	937	-465	-184	-591	-360	-316	-554	0
1838	123	0	-1657	816	2473	420	-2065	1644	-506	-164	-475	-355	-355	-448	0
1839	123	0	-2174	801	2975	686	-2574	1888	-393	-129	-252	-209	-42	-298	0
1840	123	0	-1668	824	2492	422	-2080	1658	-292	15	-112	-104	31	-108	0
1841	123	0	-35	834	869	-399	-452	851	65	25	310	118	250	323	0
1842	123	0	1642	834	-808	-1238	1225	13	83	147	366	215	419	564	0
1843	123	0	3266	830	-2436	-2048	2851	-803	203	98	323	261	300	506	0
1844	123	0	3670	803	-2867	-2236	3268	-1032	69	104	36	141	205	434	0
1845	123	0	3165	797	-2368	-1981	2766	-785	-151	-32	-244	-85	46	0	0
1846	123	0	1685	770	-915	-1227	1300	-72	-261	-67	-471	-207	-192	-291	0
1847	123	0	-145	760	905	-307	-525	832	-498	-230	-628	-349	-312	-545	0
1848	123	0	-1520	776	2296	372	-1908	1536	-576	-112	-550	-308	-207	-465	0
1849	123	0	-2047	797	2844	625	-2445	1820	-401	-93	-302	-273	-77	-230	0
1850	123	0	-1486	789	2275	348	-1880	1532	-203	7	-31	0	149	64	0
1851	123	0	45	774	729	-409	-342	751	52	87	252	201	397	335	0
1852	123	0	1898	785	-1113	-1341	1505	-164	172	157	362	308	368	630	0
1853	123	0	3386	779	-2607	-2082	2996	-914	256	129	310	370	292	556	0
1854	123	0	3869	808	-3061	-2338	3465	-1126	112	79	182	248	23	362	0
1855	123	0	3390	816	-2574	-2103	2982	-879	25	11	-62	104	-25	9	0
1856	123	0	1712	770	-942	-1241	1327	-86	-254	-50	-349	-174	-240	-323	0
1857	123	0	-83	760	843	-338	-463	801	-417	-120	-469	-384	-399	-471	0
1858	123	0	-1522	776	2298	373	-1910	1537	-331	-153	-455	-267	-308	-508	0
1859	123	0	-2014	791	2805	611	-2409	1798	-304	-110	-242	-275	-186	-333	0
1860	123	0	-1439	797	2236	321	-1837	1516	-98	27	58	-17	-40	-36	0
1861	123	0	84	803	719	-443	-317	761	67	110	329	97	69	364	0
1862	123	0	1873	785	-1088	-1329	1480	-151	238	184	486	275	252	519	0
1863	123	0	3293	810	-2483	-2051	2888	-836	166	201	413	314	273	537	0
1864	123	0	3797	810	-2987	-2303	3392	-1088	161	124	168	197	77	294	0
1865	123	0	3241	816	-2425	-2028	2833	-804	-108	104	-77	0	-77	62	0
1866	123	0	1706	791	-915	-1248	1310	-62	-176	-110	-358	-199	-331	-320	0
1867	123	0	-133	772	905	-319	-519	838	-436	-128	-568	-341	-422	-611	0
1868	123	0	-1562	766	2328	398	-1945	1547	-479	-143	-417	-314	-386	-475	0
1869	123	0	-2048	768	2816	640	-2432	1792	-341	-36	-279	-201	-161	-259	0
1870	123	0	-1459	762	2221	348	-1840	1491	-168	54	15	32	44	114	0
1871	123	0	97	779	682	-438	-292	730	65	65	370	174	325	380	0
1872	123	0	1966	799	-1167	-1382	1566	-184	259	131	411	308	275	576	0
1873	123	0	3485	801	-2684	-2143	3084	-941	285	135	461	339	362	688	0
1874	123	0	3945	791	-3154	-2368	3549	-1181	98	75	217	174	112	384	0
1875	123	0	3421	781	-2640	-2101	3030	-929	-3	25	-137	23	36	83	0
1876	123	0	1854	799	-1055	-1326	1454	-128	-201	-73	-428	-128	-238	-234	0
1877	123	0	73	777	704	-425	-315	740	-424	-118	-566	-333	-353	-508	0
1878	123	0	-1422	789	2211	316	-1816	1500	-432	-137	-516	-320	-308	-419	0
1879	123	0	-1963	787	2750	588	-2356	1768	-380	-104	-285	-166	-141	-310	0
1880	123	0	-1321	797	2118	262	-1719	1457	-197	58	114	9	91	81	0
1881	123	0	159	793	634	-476	-237	713	38	155	345	137	252	384	0
1882	123	0	2102	787	-1315	-1444	1708	-264	219	203	452	333	329	622	0
1883	123	0	3522	801	-2721	-2161	3121	-960	246	223	403	304	329	636	0
1884	123	0	4077	818	-3259	-2447	3668	-1220	141	91	199	213	77	442	0
1885	123	0	3532	818	-2714	-2175	3123	-948	-15	-1	-98	0	-58	114	0
1886	123	0	2015	834	-1181	-1424	1598	-173	-192	-91	-366	-129	-207	-192	0
1887	123	0	156	838	682	-497	-263	760	-353	-164	-537	-269	-360	-417	0
1888	123	0	-1253	816	2069	218	-1661	1442	-388	-100	-380	-298	-256	-430	0
1889	123	0	-1731	816	2547	457	-2139	1681	-308	-149	-190	-250	-87	-184	0
1890	123	0	-1290	830	2120	230	-1705	1475	-174	0	42	-25	118	52	0
1891	123	0	341	843	502	-592	-80	672	48	81	291	225	199	434	0
1892	123	0	2236	828	-1408	-1532	1822	-290	304	203	486	349	393	737	0
1893	123	0	3652	836	-2816	-2244	3234	-990	304	215	419	289	360	620	0
1894	123	0	4127	828	-3299	-2477	3713	-1235	221	60	232	240	102	393	0
1895	123	0	3536	861	-2675	-2198	3105	-907	-44	50	-166	3	-46	83	0
1896	123	0	1937	853	-1084	-1395	1510	-115	-126	-192	-397	-211	-269	-256	0
1897	123	0	58	861	803	-459	-372	832	-407	-166	-527	-291	-327	-434	0
1898	123	0	-1387	869	2256	259	-1821	1562	-411	-149	-504	-349	-263	-448	0
1899	123	0	-1905	857	2762	524	-2333	1809	-259	-85	-205	-129	-106	-176	0
1900	123	0	-1428	886	2314	271	-1871	1600	-188	-73	9	-42	17	81	0
1901	123	0	258	896	638	-577	-190	767	129	223	318	279	341	430	0
1902	123	0	2054	900	-1154	-1477	1604	-127	244	143	453	353	323	599	0
1903	123	0	3504	911	-2593	-2207	3048	-841	302	108	465	374	265	657	0
1904	123	0	4007	890	-3117	-2448	3562	-1113	135	168	145	271	159	473	0
1905	123	0	3416	873	-2543	-2144	2979	-835	-25	34	-172	77	15	40	0
1906	123	0	1762	851	-911	-1306	1336	-30	-195	-135	-397	-128	-292	-186	0
1907	123	0	-56	849	905	-396	-480	877	-436	-110	-514	-283	-287	-397	0
1908	123	0	-1523	849	2372	337	-1947	1610	-415	-166	-479	-378	-236	-420	0
1909	123	0	-2018	847	2865	585	-2441	1856	-281	-149	-265	-143	-133	-211	0
1910	123	0	-1517	805	2322	356	-1919	1563	-161	69	42	-9	71	162	0
1911	123	0	124	793	669	-458	-272	731	44	153	308	159	296	461	0
1912	123	0	2011	824	-1187	-1417	1599	-181	294	182	525	310	358	663	0
1913	123	0	3478	836	-2642	-2157	3060	-903	300	153	422	306	271	634	0
1914	123	0	3953	822	-3131	-2387	3542	-1154	172	145	225	279	157	483	0
1915	123	0	3357	789	-2568	-2073	2962	-889	-21	-69	-141	17	-38	87	0
1916	123	0	1834	777	-1057	-1305	1445	-140	-246	-36	-393	-203	-228	-219	0
1917	123	0	-41	733	774	-346	-407	753	-279	-100	-473	-230	-310	-442	0
1918	123	0	-1547	715	2262	416	-1904	1488	-450	-104	-510	-296	-294	-448	0
1919	123	0	-1997	684	2681	656	-2339	1682	-271	-126	-145	-236	-112	-174	0
1920	123	0	-1521	661	2182	430	-1851	1421	-110	36	102	29	50	139	0
1921	123	0	95	626	531	-360	-218	578	89	97	362	137	186	403	0
1922	123	0	1929	622	-1307	-1275	1618	-342	306	285	492	366	479	665	0
1923	123	0	3435	671	-2764	-2053	3099	-1046	248	192	378	304	283	585	0
1924	123	0	3879	698	-3181	-2288	3530	-1241	211	112	182	205	129	457	0
1925	123	0	3421	719	-2702	-2070	3061	-991	23	65	-85	75	-36	77	0
1926	123	0	1809	694	-1115	-1251	1462	-210	-199	-98	-389	-176	-223	-256	0
1927	123	0	-75	708	783	-316	-429	745	-438	-120	-516	-310	-277	-415	1
1928	123	0	-1498	698	2196	400	-1847	1447	-428	-195	-422	-289	-277	-442	0
1929	123	0	-1953	700	2653	626	-2303	1676	-275	-65	-242	-149	-31	-192	0
1930	123	0	-1398	679	2077	359	-1737	1378	-108	83	120	-46	145	95	0
1931	123	0	183	677	494	-430	-155	585	54	19	337	133	197	428	0
1932	123	0	2127	690	-1437	-1408	1782	-373	310	259	496	388	461	684	0
1933	125	0	3499	694	-2805	-2096	3152	-1055	209	104	438	323	291	688	0
1934	125	0	4034	694	-3340	-2364	3687	-1323	186	145	159	263	139	382	0
1935	125	0	3408	663	-2745	-2035	3076	-1041	-1	32	-62	91	11	186	0
1936	125	0	1864	669	-1195	-1266	1529	-263	-137	-124	-345	-139	-190	-199	0
1937	125	0	-76	616	692	-270	-384	654	-368	-143	-492	-215	-221	-358	0
1938	125	0	-1548	657	2205	445	-1876	1431	-438	-168	-500	-291	-244	-465	0
1939	125	0	-1960	657	2617	651	-2288	1637	-238	-21	-159	-110	-40	-192	0
1940	125	0	-1474	642	2116	416	-1795	1379	-120	15	98	-27	129	124	0
1941	125	0	194	624	430	-409	-118	527	145	192	419	225	314	463	0
1942	125	0	1941	649	-1292	-1295	1616	-321	298	126	438	399	397	698	0
1943	125	0	3466	675	-2791	-2070	3128	-1058	335	172	393	300	329	626	0
1944	125	0	3819	690	-3129	-2254	3474	-1219	153	100	195	209	139	455	0
1945	125	0	3239	655	-2584	-1947	2911	-964	-38	-27	-81	-15	-42	93	0
1946	125	0	1685	669	-1016	-1177	1350	-173	-159	-60	-325	-120	-159	-217	0
1947	125	0	-235	667	902	-216	-568	784	-401	-116	-475	-306	-281	-420	0
1948	125	0	-1637	632	2269	502	-1953	1450	-405	-97	-353	-292	-225	-376	0
1949	125	0	-2124	663	2787	730	-2455	1725	-271	-97	-129	-139	-73	-85	0
1950	125	0	-1492	655	2147	418	-1819	1401	-133	58	166	-7	168	128	0
1951	125	0	12	642	630	-327	-309	636	129	87	428	201	316	438	0
1952	125	0	1895	634	-1261	-1264	1578	-313	337	242	547	374	420	725	0
1953	125	0	3275	622	-2653	-1948	2964	-1015	312	186	483	314	355	622	0
1954	125	0	3741	653	-3088	-2197	3414	-1217	232	120	258	223	250	389	0
1955	125	0	3212	671	-2541	-1941	2876	-935	79	7	-104	19	36	44	0
1956	125	0	1565	667	-898	-1116	1231	-115	-145	-58	-292	-207	-164	-209	0
1957	125	0	-219	624	843	-202	-531	733	-353	-135	-477	-273	-269	-409	0
1958	125	0	-1656	611	2267	522	-1961	1439	-287	-91	-391	-256	-184	-442	0
1959	125	0	-2136	628	2764	754	-2450	1696	-283	-83	-205	-174	-64	-133	0
1960	125	0	-1558	630	2188	464	-1873	1409	-120	19	95	-31	104	112	0
1961	125	0	77	649	572	-363	-247	610	161	170	395	250	335	444	0
1962	125	0	1933	659	-1274	-1296	1603	-307	351	149	560	265	444	661	0
1963	125	0	3417	657	-2760	-2037	3088	-1051	258	176	516	366	331	601	0
1964	125	0	3928	735	-3193	-2331	3560	-1229	223	141	320	323	197	527	0
1965	125	0	3369	787	-2582	-2078	2975	-897	13	-11	-52	21	-69	67	0
1966	125	0	1941	867	-1074	-1404	1507	-103	-102	-17	-230	-106	-166	-225	0
1967	125	0	51	1001	950	-526	-449	975	-393	-151	-419	-269	-292	-395	0
1968	125	0	-1197	1098	2295	49	-1746	1696	-353	-116	-304	-279	-230	-331	0
1969	125	0	-1659	1208	2867	225	-2263	2037	-291	-64	-62	-170	-58	-116	0
1970	125	0	-943	1266	2209	-161	-1576	1737	-67	44	91	-15	186	40	0
1971	125	0	634	1307	673	-970	-19	990	244	93	525	267	372	552	0
1972	125	0	2537	1379	-1158	-1958	1847	110	248	203	576	351	438	597	0
1973	125	0	4036	1499	-2537	-2767	3286	-519	322	178	564	372	399	647	0
1974	125	0	4480	1567	-2913	-3023	3696	-673	133	126	308	188	209	452	0
1975	125	0	4015	1668	-2347	-2841	3181	-339	77	-5	-32	73	-34	153	0
1976	125	0	2442	1709	-733	-2075	1587	488	-120	-98	-298	-153	-110	-182	0
1977	125	0	600	1552	952	-1076	-176	1252	-287	-184	-436	-256	-232	-298	0
1978	125	0	-900	1321	2221	-210	-1560	1771	-335	-124	-302	-221	-199	-335	0
1979	125	0	-1369	1185	2554	92	-1961	1869	-205	-62	-85	-98	-38	-97	0
1980	125	0	-757	1070	1827	-156	-1292	1448	-73	118	261	71	219	259	0
1981	125	0	727	944	217	-835	255	580	234	116	486	267	376	537	0
1982	125	0	2552	795	-1757	-1673	2154	-481	345	269	657	444	444	743	0
1983	125	0	3753	636	-3117	-2194	3435	-1240	292	180	514	424	335	694	0
1984	125	0	4153	479	-3674	-2316	3913	-1597	314	116	376	300	250	494	0
1985	125	0	3527	391	-3136	-1959	3331	-1372	77	52	36	62	93	153	0
1986	125	0	1929	397	-1532	-1163	1730	-567	-120	-83	-188	-95	-166	-137	0
1987	125	0	154	382	228	-268	-37	305	-312	-64	-366	-188	-184	-329	0
1988	125	0	-1232	415	1647	408	-1439	1031	-320	-106	-180	-188	-145	-252	0
1989	125	0	-1652	417	2069	617	-1860	1243	-281	-13	-32	-149	-21	-32	0
1990	125	0	-1150	347	1497	401	-1323	922	-32	122	271	89	201	285	0
1991	125	0	395	345	-50	-370	222	147	199	143	506	291	345	508	0
1992	125	0	2240	343	-1897	-1291	2068	-777	420	275	616	475	446	710	0
1993	125	0	3541	308	-3233	-1924	3387	-1462	351	170	552	368	388	715	0
1994	125	0	3990	277	-3713	-2133	3851	-1718	199	129	325	275	281	457	0
1995	125	0	3392	261	-3131	-1826	3261	-1435	85	42	52	172	0	149	0
1996	125	0	1846	267	-1579	-1056	1712	-656	-44	-46	-256	-56	-102	-118	0
1997	125	0	46	302	256	-174	-105	279	-207	-69	-374	-221	-162	-331	0
1998	125	0	-1293	356	1649	468	-1471	1002	-296	-124	-265	-153	-207	-304	0
1999	125	0	-1748	372	2120	688	-1934	1246	-221	-54	-9	-87	5	-97	0
[truncated: 31,829 more rows]
