# Supplementary material for: A Robust and Real-Time Capable Envelope-Based Algorithm for Heart Sound Classification: Validation under Different Physiological Conditions
Source: Sensors (Basel). 2020 Feb 11;20(4):972. doi: 10.3390/s20040972 (PMC7070375; doi:10.3390/s20040972)
Supplement: Supplementary file 1 [file sensors-20-00972-s001.zip › Messungen/ia/ia05_unfiltered.csv]

Dataset No.	Pulse (bpm)	Pacer Bit	leadI (�V)	leadII (�V)	leadIII (�V)	lead_avR (�V)	lead_avL (�V)	lead_avF (�V)	V1 (�V)	V2 (�V)	V3 (�V)	V4 (�V)	V5 (�V)	V6 (�V)	R-Wave
1	0	0	596	-50	-646	-273	621	-348	176	-11089	91	-29	143	-122	0
2	0	0	-1406	-62	1344	734	-1375	641	9	-10716	56	-108	9	-122	0
3	0	0	-2805	-60	2745	1432	-2775	1342	-65	-10413	129	-141	71	-143	0
4	0	0	-3181	-64	3117	1622	-3149	1526	36	-10373	250	73	137	21	0
5	0	0	-2572	-50	2522	1311	-2547	1236	139	-10456	405	168	215	161	0
6	0	0	-1095	-54	1041	574	-1068	493	339	-10875	587	277	349	347	0
7	0	0	805	-46	-851	-379	828	-448	374	-11207	663	397	358	360	0
8	0	0	2231	-32	-2263	-1099	2247	-1147	335	-11517	611	318	289	386	0
9	0	0	2677	-21	-2698	-1328	2687	-1359	337	-11587	494	298	203	306	0
10	0	0	1951	-27	-1978	-962	1964	-1002	164	-11420	325	85	143	106	0
11	0	0	565	-38	-603	-263	584	-320	190	-11110	149	62	89	-36	0
12	0	0	-1382	-44	1338	713	-1360	647	13	-10629	54	-11	48	-205	0
13	0	0	-2909	-48	2861	1478	-2885	1406	-38	-10363	67	-46	13	-137	0
14	0	0	-3245	-27	3218	1636	-3231	1595	29	-10268	240	36	100	-3	0
15	0	0	-2643	-17	2626	1330	-2634	1304	124	-10411	459	151	225	203	0
16	0	0	-1217	-13	1204	615	-1210	595	217	-10776	580	244	283	308	0
17	0	0	767	-7	-774	-380	770	-390	395	-11125	647	364	428	329	0
18	0	0	2166	0	-2166	-1083	2166	-1083	391	-11473	541	351	259	393	0
19	0	0	2589	0	-2589	-1294	2589	-1294	322	-11475	428	273	234	316	0
20	0	0	1917	5	-1912	-961	1914	-953	199	-11304	269	42	133	161	0
21	0	0	604	3	-601	-303	602	-299	128	-10972	116	29	87	-56	0
22	0	0	-1429	0	1429	714	-1429	714	-50	-10586	73	-65	13	-120	0
23	0	0	-2821	-7	2814	1414	-2817	1403	-44	-10264	180	-110	137	-135	0
24	0	0	-3261	0	3261	1630	-3261	1630	17	-10295	256	29	120	-21	0
25	0	0	-2631	7	2638	1312	-2634	1322	159	-10456	455	174	176	197	0
26	0	0	-1203	21	1224	591	-1213	622	277	-10782	562	271	304	337	0
27	0	0	746	31	-715	-388	730	-342	409	-11153	663	312	364	407	0
28	0	0	2212	44	-2168	-1128	2190	-1062	395	-11449	659	356	355	424	0
29	0	0	2640	54	-2586	-1347	2613	-1266	353	-11508	504	246	261	269	0
30	0	0	2048	60	-1988	-1054	2018	-964	242	-11368	259	170	128	114	0
31	0	0	577	71	-506	-324	541	-217	118	-10982	137	-38	54	-54	0
32	0	0	-1282	77	1359	602	-1320	718	-58	-10547	21	-56	5	-128	0
33	0	0	-2796	81	2877	1357	-2836	1479	-95	-10295	98	-91	67	-77	0
34	0	0	-3164	69	3233	1547	-3198	1651	-27	-10245	267	42	87	-69	0
35	0	0	-2523	64	2587	1229	-2555	1325	190	-10410	477	203	211	180	0
36	0	0	-1166	52	1218	557	-1192	635	265	-10695	523	322	279	370	0
37	0	0	799	60	-739	-429	769	-339	428	-11100	688	322	366	455	0
38	0	0	2245	71	-2174	-1158	2209	-1051	401	-11444	605	333	306	465	0
39	0	0	2694	75	-2619	-1384	2656	-1272	277	-11550	500	300	265	273	0
40	0	0	2121	83	-2038	-1102	2079	-977	230	-11364	279	114	145	126	0
41	0	0	643	69	-574	-356	608	-252	97	-10976	69	23	116	-52	0
42	0	0	-1266	64	1330	601	-1298	697	-50	-10580	-19	-85	48	-232	0
43	0	0	-2753	54	2807	1349	-2780	1430	-64	-10365	126	-95	-1	-122	0
44	0	0	-3102	54	3156	1524	-3129	1605	58	-10231	277	11	182	60	0
45	0	0	-2491	56	2547	1217	-2519	1301	170	-10415	485	213	215	195	0
46	0	0	-1106	48	1154	529	-1130	601	234	-10751	537	271	240	294	0
47	0	0	934	52	-882	-493	908	-415	420	-11189	764	358	391	523	0
48	0	0	2352	56	-2296	-1204	2324	-1120	358	-11451	653	341	250	452	0
49	0	0	2787	50	-2737	-1418	2762	-1343	279	-11500	498	157	258	238	0
50	0	0	2261	34	-2227	-1147	2244	-1096	250	-11374	291	215	182	184	0
51	0	0	771	5	-766	-388	768	-380	129	-11026	118	1	25	-19	0
52	0	0	-1083	-5	1078	544	-1080	536	36	-10640	56	-44	93	-184	0
53	0	0	-2628	-15	2613	1321	-2620	1299	-11	-10357	139	-15	60	-137	0
54	0	0	-3028	-31	2997	1529	-3012	1483	42	-10250	244	5	93	-31	0
55	0	0	-2383	-40	2343	1211	-2363	1151	145	-10359	455	232	234	223	0
56	0	0	-1060	-50	1010	555	-1035	480	225	-10687	541	259	259	331	0
57	0	0	982	-40	-1022	-471	1002	-531	473	-11158	710	399	292	465	0
58	0	0	2384	-44	-2428	-1170	2406	-1236	386	-11364	599	370	263	446	0
59	0	0	2925	-52	-2977	-1436	2951	-1514	353	-11459	479	271	209	343	0
60	0	0	2270	-71	-2341	-1099	2305	-1206	228	-11316	306	73	133	135	0
61	0	0	879	-73	-952	-403	915	-512	135	-10995	139	34	100	0	0
62	0	0	-1039	-83	956	561	-997	436	65	-10631	85	-69	40	-135	0
63	0	0	-2501	-98	2403	1299	-2452	1152	-48	-10311	112	-75	143	-166	0
64	0	0	-3008	-95	2913	1551	-2960	1409	0	-10235	252	1	118	-1	0
65	0	0	-2333	-97	2236	1215	-2284	1069	161	-10322	483	238	289	248	0
66	0	0	-942	-87	855	514	-898	384	287	-10691	519	236	397	296	0
67	0	0	976	-89	-1065	-443	1020	-577	378	-11106	653	353	285	465	0
68	0	0	2464	-79	-2543	-1192	2503	-1311	428	-11446	646	347	277	457	0
69	0	0	3001	-83	-3084	-1459	3042	-1583	349	-11444	506	259	285	275	0
70	0	0	2324	-91	-2415	-1116	2369	-1253	217	-11240	246	139	122	131	0
71	0	0	1038	-93	-1131	-472	1084	-612	162	-10984	143	62	48	-38	0
72	0	0	-981	-112	869	546	-925	378	69	-10635	137	-27	112	-184	0
73	0	0	-2420	-110	2310	1265	-2365	1100	-25	-10280	104	-36	31	-126	0
74	0	0	-2876	-98	2778	1487	-2827	1340	56	-10175	258	56	131	-29	0
75	0	0	-2318	-97	2221	1207	-2269	1062	162	-10363	494	161	300	161	0
76	0	0	-835	-91	744	463	-789	326	304	-10691	603	308	234	335	0
77	0	0	1012	-93	-1105	-459	1058	-599	368	-11104	710	413	428	440	0
78	0	0	2510	-79	-2589	-1215	2549	-1334	294	-11281	589	358	263	411	0
79	0	0	3079	-77	-3156	-1501	3117	-1616	397	-11486	572	296	236	341	0
80	0	0	2495	-81	-2576	-1207	2535	-1328	281	-11321	351	135	159	186	0
81	0	0	1022	-91	-1113	-465	1067	-602	87	-10988	149	-54	19	-36	0
82	0	0	-831	-104	727	467	-779	311	-29	-10561	106	-34	71	-139	0
83	0	0	-2323	-104	2219	1213	-2271	1057	-56	-10233	50	-50	38	-91	0
84	0	0	-2845	-98	2747	1471	-2796	1324	50	-10190	213	31	159	19	0
85	0	0	-2268	-102	2166	1185	-2217	1032	114	-10351	492	168	203	207	0
86	0	0	-843	-95	748	469	-795	326	265	-10644	562	275	283	382	0
87	0	0	1012	-89	-1101	-461	1056	-595	364	-11059	638	320	292	452	0
88	0	0	2557	-79	-2636	-1239	2596	-1357	424	-11323	698	422	380	485	0
89	0	0	3077	-79	-3156	-1499	3116	-1617	358	-11461	477	252	226	318	0
90	0	0	2534	-81	-2615	-1226	2574	-1348	219	-11296	372	110	166	135	0
91	0	0	1071	-89	-1160	-491	1115	-624	157	-10972	157	44	77	32	0
92	0	0	-802	-106	696	454	-749	295	-31	-10553	89	-56	-23	-137	0
93	0	0	-2348	-108	2240	1228	-2294	1066	-5	-10245	131	-42	118	-89	0
94	0	0	-2822	-106	2716	1464	-2769	1305	87	-10175	232	-15	162	-9	0
95	0	0	-2317	-108	2209	1212	-2263	1050	145	-10346	415	145	242	143	0
96	0	0	-959	-108	851	533	-905	371	287	-10623	609	306	259	353	0
97	0	0	1019	-108	-1127	-455	1073	-617	353	-11025	727	370	322	455	0
98	0	0	2469	-124	-2593	-1172	2531	-1358	341	-11267	686	331	302	471	0
99	0	0	3038	-141	-3179	-1448	3108	-1660	335	-11279	488	285	287	306	0
100	0	0	2448	-153	-2601	-1147	2524	-1377	281	-11269	316	194	89	242	0
101	0	0	1044	-135	-1179	-454	1111	-657	197	-10902	213	1	143	-17	0
102	0	0	-896	-126	770	511	-833	322	-38	-10462	67	-83	9	-129	0
103	0	0	-2412	-71	2341	1241	-2376	1135	-15	-10159	116	-1	62	-159	0
104	0	0	-2889	-7	2882	1448	-2885	1437	27	-10064	230	17	122	1	0
105	0	0	-2255	67	2322	1094	-2288	1194	157	-10264	545	192	254	205	0
106	0	0	-916	180	1096	368	-1006	638	254	-10638	556	294	240	310	0
107	0	0	1167	310	-857	-738	1012	-273	436	-11042	636	488	339	477	0
108	0	0	2675	415	-2260	-1545	2467	-922	349	-11424	562	318	300	382	0
109	0	0	3309	545	-2764	-1927	3036	-1109	339	-11477	550	281	256	314	0
110	0	0	2833	684	-2149	-1758	2491	-732	238	-11387	244	108	180	126	0
111	0	0	1530	828	-702	-1179	1116	63	190	-11120	122	85	50	-54	0
112	0	0	-338	940	1278	-301	-808	1109	-17	-10732	114	-75	-3	-100	0
113	0	0	-1806	1109	2915	348	-2360	2012	-114	-10394	85	-133	71	-102	0
114	0	0	-2212	1239	3451	486	-2831	2345	73	-10349	213	95	98	104	0
115	0	0	-1746	1365	3111	190	-2428	2238	58	-10526	389	151	162	151	0
116	0	0	-211	1354	1565	-571	-888	1459	353	-10761	516	308	351	347	0
117	0	0	1586	1193	-393	-1389	989	400	401	-11116	671	403	356	471	1
118	0	0	3020	1020	-2000	-2020	2510	-490	356	-11370	550	279	283	388	0
119	0	0	3472	861	-2611	-2166	3041	-875	281	-11405	616	258	228	415	0
120	0	0	2841	675	-2166	-1758	2503	-745	186	-11220	337	180	129	102	0
121	0	0	1451	483	-968	-967	1209	-242	162	-10836	157	25	44	-44	0
122	0	0	-664	296	960	184	-812	628	13	-10375	36	-52	77	-128	0
123	0	0	-2179	135	2314	1022	-2246	1224	-21	-10130	141	-83	17	-149	0
124	0	0	-2835	1	2836	1417	-2835	1418	38	-9996	258	91	97	34	0
125	0	0	-2335	-79	2256	1207	-2295	1088	139	-10105	397	162	234	195	0
126	0	0	-950	-114	836	532	-893	361	337	-10456	583	312	318	306	0
127	0	0	877	-131	-1008	-373	942	-569	397	-10809	644	358	393	389	0
128	0	0	2456	-135	-2591	-1160	2523	-1363	384	-11141	585	351	289	403	0
129	0	0	2935	-182	-3117	-1376	3026	-1649	327	-11298	502	294	292	261	0
130	0	0	2444	-215	-2659	-1114	2551	-1437	174	-11015	318	118	215	83	0
131	0	0	944	-256	-1200	-344	1072	-728	69	-10819	106	-23	29	-120	0
132	0	0	-962	-318	644	640	-803	163	-38	-10365	97	-79	73	-155	0
133	0	0	-2556	-368	2188	1462	-2372	910	-46	-10041	58	-93	42	-254	0
134	0	0	-3103	-397	2706	1750	-2904	1154	60	-9992	232	69	95	-13	0
135	0	0	-2605	-388	2217	1496	-2411	914	106	-10136	426	133	207	143	0
136	0	0	-1153	-364	789	758	-971	212	267	-10411	632	323	298	318	0
137	0	0	675	-322	-997	-176	836	-659	347	-10805	677	322	306	409	0
138	0	0	2285	-283	-2568	-1001	2426	-1425	384	-11092	620	347	308	407	0
139	0	0	2840	-267	-3107	-1286	2973	-1687	308	-11220	525	230	308	298	0
140	0	0	2346	-234	-2580	-1056	2463	-1407	141	-11054	271	97	151	50	0
141	0	0	976	-201	-1177	-387	1076	-689	118	-10788	149	5	48	-54	0
142	0	0	-891	-174	717	532	-804	271	48	-10369	97	-58	-1	-98	0
143	0	0	-2451	-137	2314	1294	-2382	1088	-38	-9979	85	-71	31	-153	0
144	0	0	-2962	-97	2865	1529	-2913	1384	5	-9919	238	3	195	-17	0
145	0	0	-2519	-75	2444	1297	-2481	1184	122	-10070	486	97	213	192	0
146	0	0	-1126	-58	1068	592	-1097	505	345	-10373	533	323	254	302	0
147	0	0	732	-44	-776	-344	754	-410	372	-10798	680	355	333	368	0
148	0	0	2246	-29	-2275	-1108	2260	-1152	347	-11056	679	322	339	422	0
149	0	0	2858	-17	-2875	-1420	2866	-1446	275	-11143	519	205	215	273	0
150	0	0	2265	3	-2262	-1134	2263	-1129	221	-11001	298	139	180	174	0
151	0	0	953	-11	-964	-471	958	-487	143	-10697	172	-19	42	-42	0
152	0	0	-1021	-15	1006	518	-1013	495	-52	-10272	44	-83	116	-184	0
153	0	0	-2614	-19	2595	1316	-2604	1288	-23	-9973	54	-114	83	-129	0
154	0	0	-3161	-17	3144	1589	-3152	1563	-36	-9816	182	-19	153	-112	0
155	0	0	-2682	-11	2671	1346	-2676	1330	102	-9996	380	116	256	60	0
156	0	0	-1362	5	1367	678	-1364	686	194	-10347	564	234	250	360	0
157	0	0	643	23	-620	-333	631	-298	422	-10714	626	318	333	407	0
158	0	0	2087	27	-2060	-1057	2073	-1016	331	-11019	665	329	341	389	0
159	0	0	2659	27	-2632	-1343	2645	-1302	258	-11116	475	223	203	261	0
160	0	0	2226	27	-2199	-1126	2212	-1086	238	-11009	308	100	143	133	0
161	0	0	847	29	-818	-438	832	-394	95	-10660	172	-13	38	-46	0
162	0	0	-1069	27	1096	521	-1082	561	-13	-10268	56	-9	32	-223	0
163	0	0	-2646	25	2671	1310	-2658	1348	-15	-9909	19	-64	147	-155	0
164	0	0	-3249	17	3266	1616	-3257	1641	13	-9847	211	-77	135	3	0
165	0	0	-2754	31	2785	1361	-2769	1408	97	-10002	399	69	292	133	0
166	0	0	-1350	42	1392	654	-1371	717	298	-10346	603	254	362	333	0
167	0	0	504	54	-450	-279	477	-198	453	-10687	620	306	353	302	0
168	0	0	2106	60	-2046	-1083	2076	-993	463	-10992	638	370	341	370	0
169	0	0	2598	73	-2525	-1335	2561	-1226	287	-11114	430	250	238	219	0
170	0	0	2208	65	-2143	-1136	2175	-1039	199	-10916	252	149	195	67	0
171	0	0	746	56	-690	-401	718	-317	145	-10642	122	-44	52	-73	0
172	0	0	-1149	42	1191	553	-1170	616	13	-10231	44	-104	64	-228	0
173	0	0	-2714	48	2762	1333	-2738	1405	-48	-9979	62	-104	50	-143	0
174	0	0	-3337	56	3393	1640	-3365	1724	5	-9874	143	0	97	-112	0
175	0	0	-2869	64	2933	1402	-2901	1498	25	-9940	405	93	223	141	0
176	0	0	-1426	79	1505	673	-1465	792	283	-10243	597	223	279	335	0
177	0	0	480	102	-378	-291	429	-138	434	-10592	647	384	419	434	0
178	0	0	1952	108	-1844	-1030	1898	-868	327	-10959	541	263	322	312	0
179	0	0	2629	104	-2525	-1366	2577	-1210	322	-10992	494	238	279	316	0
180	0	0	2052	116	-1936	-1084	1994	-910	155	-10848	343	64	120	114	0
181	0	0	703	104	-599	-403	651	-247	131	-10571	71	-77	44	-108	0
182	0	0	-1208	95	1303	556	-1255	699	-42	-10111	13	-172	118	-252	0
183	0	0	-2755	104	2859	1325	-2807	1481	-64	-9787	64	-133	147	-157	0
184	0	0	-3310	104	3414	1603	-3362	1759	91	-9717	199	44	207	-98	0
185	0	0	-2879	116	2995	1381	-2937	1555	161	-9861	292	116	232	52	0
186	0	0	-1534	122	1656	706	-1595	889	275	-10101	510	250	312	304	0
187	0	0	416	139	-277	-277	346	-69	432	-10644	626	329	335	362	0
188	0	0	1916	141	-1775	-1028	1845	-817	372	-10858	597	347	399	378	0
189	0	0	2488	155	-2333	-1321	2410	-1089	351	-10997	403	195	155	228	0
190	0	0	2122	157	-1965	-1139	2043	-904	271	-10842	277	116	182	145	0
191	0	0	651	153	-498	-402	574	-172	135	-10600	46	-27	38	-89	0
192	0	0	-1129	153	1282	488	-1205	717	31	-10200	-1	-77	81	-263	0
193	0	0	-2696	149	2845	1273	-2770	1497	-7	-9826	73	-56	97	-135	0
194	0	0	-3253	161	3414	1546	-3333	1787	34	-9777	135	17	106	-104	0
195	0	0	-2747	164	2911	1291	-2829	1537	147	-9882	450	73	271	197	0
196	0	0	-1449	182	1631	633	-1540	906	221	-10274	576	236	232	279	0
197	0	0	460	201	-259	-330	359	-29	395	-10642	611	339	289	378	0
198	0	0	2007	211	-1796	-1109	1901	-792	397	-10922	599	355	320	389	0
199	0	0	2581	221	-2360	-1401	2470	-1069	304	-11058	424	325	199	320	0
200	0	0	2124	217	-1907	-1170	2015	-845	213	-10939	283	157	83	209	0
201	0	0	851	221	-630	-536	740	-204	118	-10670	106	-17	91	-54	0
202	0	0	-1200	225	1425	487	-1312	825	-108	-10190	-48	-83	83	-211	0
203	0	0	-2613	236	2849	1188	-2731	1542	-65	-9866	52	-133	21	-180	0
204	0	0	-3283	238	3521	1522	-3402	1879	-32	-9833	176	11	65	-52	0
205	0	0	-2823	242	3065	1290	-2944	1653	153	-9969	382	112	67	114	0
206	0	0	-1467	267	1734	600	-1600	1000	223	-10249	485	236	182	362	0
207	0	0	471	281	-190	-376	330	45	358	-10699	688	291	320	384	0
208	0	0	1962	296	-1666	-1129	1814	-685	271	-10978	527	310	159	339	0
209	0	0	2676	316	-2360	-1496	2518	-1022	291	-11034	389	306	161	376	0
210	0	0	2093	320	-1773	-1206	1933	-726	118	-10918	188	110	38	112	0
211	0	0	825	327	-498	-576	661	-85	104	-10654	95	-62	25	-65	0
212	0	0	-1021	327	1348	347	-1184	837	-17	-10177	83	-19	-23	-81	0
213	0	0	-2703	325	3028	1189	-2865	1676	-91	-9925	-48	-83	-122	-95	0
214	0	0	-3176	331	3507	1422	-3341	1919	19	-9837	129	21	-23	-48	0
215	0	0	-2842	347	3189	1247	-3015	1768	93	-9965	335	135	97	174	0
216	0	0	-1371	353	1724	509	-1547	1038	265	-10245	523	263	234	273	0
217	0	0	355	368	13	-361	171	190	335	-10697	587	259	190	397	0
218	0	0	2018	389	-1629	-1203	1823	-620	322	-10959	647	339	226	485	0
219	0	0	2530	391	-2139	-1460	2334	-874	258	-11063	401	188	195	285	0
220	0	0	2108	397	-1711	-1252	1909	-657	126	-10937	242	34	73	87	0
221	0	0	771	405	-366	-588	568	19	19	-10569	54	5	29	-38	0
222	0	0	-1108	407	1515	350	-1311	961	-100	-10200	1	-128	-34	-141	0
223	0	0	-2724	397	3121	1163	-2922	1759	-87	-9861	-1	-153	27	-197	0
224	0	0	-3286	401	3687	1442	-3486	2044	52	-9775	129	-25	149	-58	0
225	0	0	-2908	417	3325	1245	-3116	1871	40	-9923	323	64	147	124	0
226	0	0	-1463	422	1885	520	-1674	1153	289	-10214	529	281	347	275	0
227	0	0	314	442	128	-378	93	285	382	-10536	568	217	364	349	0
228	0	0	1935	457	-1478	-1196	1706	-510	329	-10902	593	355	250	471	0
229	0	0	2533	448	-2085	-1490	2309	-818	256	-11001	382	219	192	256	0
230	0	0	2036	444	-1592	-1240	1814	-574	209	-10902	242	176	69	141	0
231	0	0	657	444	-213	-550	435	115	60	-10524	15	-67	27	-100	0
232	0	0	-1179	440	1619	369	-1399	1029	-58	-10091	19	-120	-23	-199	0
233	0	0	-2794	434	3228	1180	-3011	1831	0	-9779	-34	-52	-21	-219	0
234	0	0	-3267	430	3697	1418	-3482	2063	27	-9713	176	7	60	-87	0
235	0	0	-2881	428	3309	1226	-3095	1868	98	-9765	407	89	159	178	0
236	0	0	-1527	428	1955	549	-1741	1191	242	-10091	411	281	176	292	0
237	0	0	396	438	42	-417	177	240	376	-10545	679	360	283	413	0
238	0	0	1844	432	-1412	-1138	1628	-490	360	-10786	525	372	291	320	0
239	0	0	2466	428	-2038	-1447	2252	-805	242	-10848	420	211	190	226	0
240	0	0	2057	420	-1637	-1238	1847	-608	195	-10838	291	79	89	122	0
241	0	0	684	403	-281	-543	482	61	58	-10468	56	-50	-40	-85	0
242	0	0	-1154	382	1536	386	-1345	959	-50	-10055	1	-129	-21	-141	0
243	0	0	-2784	370	3154	1207	-2969	1762	-124	-9707	3	-135	0	-129	0
244	0	0	-3246	360	3606	1443	-3426	1983	1	-9655	159	13	52	-54	0
245	0	0	-2898	355	3253	1271	-3075	1804	143	-9736	343	124	211	194	0
246	0	0	-1560	345	1905	607	-1732	1125	170	-10115	494	203	199	207	0
247	0	0	310	331	21	-320	144	176	376	-10483	630	322	323	364	0
248	0	0	1906	333	-1573	-1119	1739	-620	287	-10794	578	279	296	401	0
249	0	0	2486	312	-2174	-1399	2330	-931	300	-10850	370	261	155	234	0
250	0	0	2007	302	-1705	-1154	1856	-701	256	-10765	201	91	110	116	0
251	0	0	699	277	-422	-488	560	-72	129	-10429	87	19	60	-71	0
252	0	0	-1162	252	1414	455	-1288	833	-56	-10010	17	-106	-15	-182	0
253	0	0	-2759	234	2993	1262	-2876	1613	-17	-9725	-46	-71	95	-219	0
254	0	0	-3381	213	3594	1584	-3487	1903	-52	-9595	114	-108	65	-98	0
255	0	0	-2898	207	3105	1345	-3001	1656	114	-9686	360	122	203	161	0
256	0	0	-1664	194	1858	735	-1761	1026	190	-10006	498	244	248	314	0
257	0	0	170	170	0	-170	85	85	316	-10380	582	271	242	314	0
258	0	0	1752	166	-1586	-959	1669	-710	341	-10701	620	314	275	331	0
259	0	0	2323	164	-2159	-1243	2241	-997	228	-10763	382	215	209	230	0
260	0	0	1974	153	-1821	-1063	1897	-834	197	-10633	252	98	153	114	0
261	0	0	561	131	-430	-346	495	-149	102	-10361	29	-9	-5	-100	0
262	0	0	-1360	116	1476	622	-1418	796	-60	-9934	34	-110	23	-213	0
263	0	0	-2919	95	3014	1412	-2966	1554	-124	-9630	-7	-131	-3	-285	0
264	0	0	-3469	83	3552	1693	-3510	1817	42	-9519	151	-19	170	-73	0
265	0	0	-3100	77	3177	1511	-3138	1627	75	-9653	337	114	172	122	0
266	0	0	-1832	65	1897	883	-1864	981	174	-9998	514	217	161	221	0
267	0	0	113	75	-38	-94	75	18	360	-10328	669	261	259	353	0
268	0	0	1632	71	-1561	-851	1596	-745	337	-10704	589	310	285	380	0
269	0	0	2249	75	-2174	-1162	2211	-1049	292	-10782	391	250	242	242	0
270	0	0	1891	64	-1827	-977	1859	-881	244	-10640	203	116	164	110	0
271	0	0	509	48	-461	-278	485	-206	65	-10324	126	-34	69	-114	0
272	0	0	-1345	36	1381	654	-1363	708	-31	-9907	13	-95	5	-168	0
273	0	0	-2933	29	2962	1452	-2947	1495	-170	-9577	-1	-91	-36	-267	0
274	0	0	-3597	19	3616	1789	-3606	1817	-52	-9428	143	-58	108	-126	0
275	0	0	-3158	15	3173	1571	-3165	1594	65	-9632	360	102	211	27	0
276	0	0	-1800	13	1813	893	-1806	913	238	-9876	446	252	263	184	0
277	0	0	40	17	-23	-28	31	-3	368	-10332	578	322	318	411	0
278	0	0	1604	25	-1579	-814	1591	-777	355	-10561	543	294	316	283	0
279	0	0	2215	17	-2198	-1116	2206	-1090	337	-10660	465	289	292	259	0
280	0	0	1730	19	-1711	-874	1720	-846	184	-10574	211	56	131	-36	0
281	0	0	562	19	-543	-290	552	-262	143	-10250	87	-17	106	-114	0
282	0	0	-1425	0	1425	712	-1425	712	-54	-9884	21	-184	73	-230	0
283	0	0	-2868	9	2877	1429	-2872	1443	-162	-9457	19	-166	-7	-221	0
284	0	0	-3659	3	3662	1828	-3660	1832	-27	-9519	124	-17	98	-139	0
285	0	0	-3110	11	3121	1549	-3115	1566	83	-9626	368	81	180	89	0
286	0	0	-1820	7	1827	906	-1823	917	219	-9851	562	232	261	250	0
287	0	0	22	15	-7	-18	14	4	323	-10334	545	259	267	300	0
288	0	0	1663	11	-1652	-837	1657	-820	358	-10586	659	339	310	442	0
289	0	0	2219	25	-2194	-1122	2206	-1084	269	-10671	430	197	205	306	0
290	0	0	1850	29	-1821	-939	1835	-896	234	-10547	273	155	141	44	0
291	0	0	482	21	-461	-251	471	-220	93	-10260	54	-75	17	-89	0
292	0	0	-1315	17	1332	649	-1323	674	-69	-9835	-7	-77	-31	-164	0
293	0	0	-2906	15	2921	1445	-2913	1468	-104	-9480	56	-98	5	-155	0
294	0	0	-3525	29	3554	1748	-3539	1791	-85	-9379	143	-98	38	-162	0
295	0	0	-3089	15	3104	1537	-3096	1559	166	-9537	393	124	240	118	0
296	0	0	-1843	21	1864	911	-1853	942	201	-9829	506	219	234	259	0
297	0	0	106	23	-83	-64	94	-30	430	-10229	552	355	230	362	0
298	0	0	1592	19	-1573	-805	1582	-777	335	-10481	595	298	283	378	0
299	0	0	2290	27	-2263	-1158	2276	-1118	298	-10675	525	219	205	279	0
300	0	0	1856	29	-1827	-942	1841	-899	147	-10540	254	91	124	44	0
301	0	0	567	32	-535	-299	551	-251	79	-10194	106	-64	5	-139	0
302	0	0	-1267	21	1288	623	-1277	654	-44	-9816	56	-164	-7	-128	0
303	0	0	-2854	23	2877	1415	-2865	1450	-153	-9469	21	-161	-40	-164	0
304	0	0	-3420	21	3441	1699	-3430	1731	11	-9410	116	-69	120	-52	0
305	0	0	-3022	23	3045	1499	-3033	1534	104	-9519	362	32	225	110	0
306	0	0	-1709	25	1734	842	-1721	879	174	-9828	455	302	217	256	0
307	0	0	148	44	-104	-96	126	-30	327	-10256	651	281	230	366	0
308	0	0	1724	48	-1676	-886	1700	-814	341	-10522	564	405	230	434	0
309	0	0	2327	44	-2283	-1185	2305	-1119	240	-10662	467	240	195	252	0
310	0	0	1926	52	-1874	-989	1900	-911	170	-10495	197	69	69	143	0
311	0	0	693	42	-651	-367	672	-304	116	-10227	83	-5	15	-116	0
312	0	0	-1249	27	1276	611	-1262	651	-34	-9812	-67	-102	-5	-161	0
313	0	0	-2733	27	2760	1353	-2746	1393	-87	-9473	-29	-120	-36	-263	0
314	0	0	-3418	31	3449	1693	-3433	1740	17	-9374	147	-9	102	-106	0
315	0	0	-2974	29	3003	1472	-2988	1516	-19	-9496	259	79	126	23	0
316	0	0	-1682	44	1726	819	-1704	885	188	-9793	457	269	279	254	0
317	0	0	214	52	-162	-133	188	-55	300	-10198	529	294	261	250	0
318	0	0	1739	65	-1674	-902	1706	-804	329	-10472	533	345	323	411	0
319	0	0	2389	73	-2316	-1231	2352	-1121	131	-10605	388	223	190	254	0
320	0	0	2029	64	-1965	-1046	1997	-950	186	-10501	273	166	77	79	0
321	0	0	690	46	-644	-368	667	-299	64	-10146	52	-87	79	-71	0
322	0	0	-1127	46	1173	540	-1150	609	-87	-9779	-15	-139	31	-242	0
323	0	0	-2670	40	2710	1315	-2690	1375	-52	-9445	-34	-116	52	-199	0
324	0	0	-3327	40	3367	1643	-3347	1703	-69	-9372	120	-62	27	-89	0
325	0	0	-2929	46	2975	1441	-2952	1510	83	-9488	259	102	190	44	0
326	0	0	-1736	46	1782	845	-1759	914	184	-9808	424	178	219	223	0
327	0	0	298	60	-238	-179	268	-89	325	-10086	580	411	345	337	0
328	0	0	1666	64	-1602	-865	1634	-769	275	-10524	523	300	259	292	0
329	0	0	2488	69	-2419	-1278	2453	-1175	382	-10609	417	256	256	325	0
330	0	0	1939	60	-1879	-999	1909	-909	192	-10516	265	108	145	211	0
331	0	0	740	40	-700	-390	720	-330	137	-10208	77	-81	48	-122	0
332	0	0	-1162	40	1202	561	-1182	621	-46	-9719	-40	-102	77	-234	0
333	0	0	-2673	31	2704	1321	-2688	1367	-110	-9424	31	-151	60	-211	0
334	0	0	-3307	25	3332	1641	-3319	1678	0	-9362	133	-75	116	-71	0
335	0	0	-3009	29	3038	1490	-3023	1533	98	-9463	302	129	168	168	0
336	0	0	-1645	31	1676	807	-1660	853	180	-9814	473	104	211	242	0
337	0	0	259	38	-221	-148	240	-91	428	-10198	618	341	370	420	0
338	0	0	1712	44	-1668	-878	1690	-812	310	-10540	523	259	236	430	0
339	0	0	2474	36	-2438	-1255	2456	-1201	320	-10644	485	176	234	294	0
340	0	0	2013	50	-1963	-1031	1988	-956	271	-10528	291	190	128	95	0
341	0	0	738	38	-700	-388	719	-331	91	-10192	67	-56	-50	-54	0
342	0	0	-1020	25	1045	497	-1032	535	11	-9773	32	19	42	-91	0
343	0	0	-2704	19	2723	1342	-2713	1371	-133	-9502	-36	-133	-19	-228	0
344	0	0	-3220	19	3239	1600	-3229	1629	-5	-9333	244	-9	85	-34	0
345	0	0	-2968	15	2983	1476	-2975	1499	5	-9445	234	110	102	73	0
346	0	0	-1554	13	1567	770	-1560	790	209	-9734	529	174	205	271	0
347	0	0	206	9	-197	-107	201	-94	331	-10153	614	351	259	442	0
348	0	0	1727	11	-1716	-869	1721	-852	339	-10497	562	329	213	413	0
349	0	0	2510	27	-2483	-1268	2496	-1228	267	-10567	516	201	209	353	0
350	0	0	2009	27	-1982	-1018	1995	-977	124	-10388	271	65	110	135	0
351	0	0	798	11	-787	-404	792	-388	100	-10173	126	-29	48	-77	0
352	0	0	-1065	3	1068	531	-1066	535	-95	-9696	5	-135	-21	-172	0
353	0	0	-2579	5	2584	1287	-2581	1294	-85	-9405	29	-77	-58	-69	0
354	0	0	-3303	0	3303	1651	-3303	1651	-87	-9226	147	-64	98	-69	0
355	0	0	-2870	7	2877	1431	-2873	1442	89	-9416	331	110	172	166	0
356	0	0	-1624	11	1635	806	-1629	823	221	-9754	463	291	223	209	0
357	0	0	238	13	-225	-125	231	-106	432	-10163	646	318	335	405	0
358	0	0	1801	21	-1780	-911	1790	-879	285	-10419	618	267	285	413	0
359	0	0	2372	17	-2355	-1194	2363	-1169	306	-10607	545	230	258	291	0
360	0	0	2034	17	-2017	-1025	2025	-1000	226	-10435	172	112	71	79	0
361	0	0	775	15	-760	-395	767	-372	79	-10150	124	-5	1	-85	0
362	0	0	-1157	-5	1152	581	-1154	573	-81	-9748	-23	-149	-46	-215	0
363	0	0	-2709	-3	2706	1356	-2707	1351	-139	-9445	17	-135	0	-225	0
364	0	0	-3318	-5	3313	1661	-3315	1654	-52	-9263	100	-75	118	-75	0
365	0	0	-2988	-5	2983	1496	-2985	1489	65	-9451	312	71	151	75	0
366	0	0	-1716	-11	1705	863	-1710	847	256	-9767	405	240	170	232	0
367	0	0	138	-7	-145	-65	141	-76	358	-10128	580	355	292	436	0
368	0	0	1698	1	-1697	-849	1697	-848	395	-10476	582	343	248	420	0
369	0	0	2389	1	-2388	-1195	2388	-1193	294	-10505	488	213	267	283	0
370	0	0	1937	5	-1932	-971	1934	-963	155	-10460	236	44	129	95	0
371	0	0	761	3	-758	-382	759	-377	139	-10080	52	-7	87	-73	0
372	0	0	-1155	-3	1152	579	-1153	574	-67	-9731	-29	-104	-17	-161	0
373	0	0	-2637	-5	2632	1321	-2634	1313	-93	-9410	62	-91	-15	-114	0
374	0	0	-3386	-1	3385	1693	-3385	1692	0	-9308	89	-56	83	-133	0
375	0	0	-2947	-1	2946	1474	-2946	1472	83	-9430	322	85	190	83	0
376	0	0	-1781	-3	1778	892	-1779	887	145	-9659	457	250	287	244	0
377	0	0	185	13	-172	-99	178	-79	380	-10138	649	296	283	399	0
378	0	0	1597	3	-1594	-800	1595	-795	413	-10390	539	339	283	440	0
379	0	0	2385	5	-2380	-1195	2382	-1187	273	-10493	413	230	203	238	0
380	0	0	1963	0	-1963	-981	1963	-981	242	-10342	273	197	153	199	0
381	0	0	634	0	-634	-317	634	-317	133	-10130	79	-106	-29	-112	0
382	0	0	-1218	-23	1195	620	-1206	586	-36	-9657	0	-120	48	-145	0
383	0	0	-2700	-27	2673	1363	-2686	1323	-100	-9381	-9	-143	7	-153	0
384	0	0	-3398	-36	3362	1717	-3380	1663	29	-9277	135	75	89	-73	0
385	0	0	-3050	-32	3018	1541	-3034	1493	13	-9379	312	79	104	67	0
386	0	0	-1761	-21	1740	891	-1750	859	240	-9707	483	236	190	258	0
387	0	0	33	-23	-56	-5	44	-39	366	-10047	614	310	287	426	0
388	0	0	1610	-11	-1621	-799	1615	-816	362	-10419	570	358	269	312	0
389	0	0	2278	-5	-2283	-1136	2280	-1144	283	-10508	500	223	201	370	0
390	0	0	1948	3	-1945	-975	1946	-971	215	-10365	292	106	166	79	0
391	0	0	577	-5	-582	-286	579	-293	97	-10076	-32	19	81	-139	0
392	0	0	-1159	-17	1142	588	-1150	562	-83	-9616	-31	-98	9	-199	0
393	0	0	-2746	-19	2727	1382	-2736	1354	-149	-9395	5	-93	-9	-153	0
394	0	0	-3484	-25	3459	1754	-3471	1717	1	-9310	182	-77	50	-29	0
395	0	0	-3060	-21	3039	1540	-3049	1509	34	-9422	283	104	112	67	0
396	0	0	-1819	-23	1796	921	-1807	886	281	-9670	514	294	273	273	0
397	0	0	-2	-11	-9	6	3	-10	405	-10086	578	291	294	422	0
398	0	0	1583	-7	-1590	-788	1586	-798	388	-10373	595	294	300	323	0
399	0	0	2260	0	-2260	-1130	2260	-1130	279	-10547	535	248	225	312	0
400	0	0	1919	-3	-1922	-958	1920	-962	211	-10351	242	97	147	153	0
401	0	0	586	-19	-605	-283	595	-312	81	-10078	75	32	7	-77	0
402	0	0	-1276	-23	1253	649	-1264	615	-29	-9670	91	-161	-48	-162	0
403	0	0	-2739	-31	2708	1385	-2723	1338	-116	-9310	-3	-164	36	-205	0
404	0	0	-3487	-25	3462	1756	-3474	1718	42	-9273	205	-71	40	-87	0
405	0	0	-3076	-29	3047	1552	-3061	1509	46	-9337	370	48	180	85	0
406	0	0	-1895	-23	1872	959	-1883	924	195	-9571	498	172	259	281	0
407	0	0	58	-21	-79	-18	68	-50	368	-10012	630	283	300	339	0
408	0	0	1554	-9	-1563	-772	1558	-786	386	-10353	562	318	308	417	0
409	0	0	2276	-13	-2289	-1131	2282	-1151	312	-10460	444	256	186	261	0
410	0	0	1865	-9	-1874	-928	1869	-941	292	-10299	258	186	120	149	0
411	0	0	605	-21	-626	-292	615	-323	129	-10010	56	-42	5	-58	0
412	0	0	-1216	-29	1187	622	-1201	579	29	-9604	42	-116	25	-161	0
413	0	0	-2741	-31	2710	1386	-2725	1339	-106	-9381	73	-122	44	-246	0
414	0	0	-3495	-40	3455	1767	-3475	1707	-11	-9222	133	17	81	-93	0
415	0	0	-3085	-38	3047	1561	-3066	1504	54	-9286	296	95	211	135	0
416	0	0	-1871	-27	1844	949	-1857	908	225	-9535	514	207	267	226	0
417	0	0	-10	-7	3	8	-6	-2	370	-9928	539	372	277	432	0
418	0	0	1504	-3	-1507	-750	1505	-755	339	-10241	512	308	279	372	0
419	0	0	2165	-11	-2176	-1077	2170	-1093	207	-10386	516	207	197	238	0
420	0	0	1778	-32	-1810	-873	1794	-921	230	-10266	211	137	36	147	0
421	0	0	578	-31	-609	-273	593	-320	143	-9930	116	13	62	-5	0
422	0	0	-1272	-29	1243	650	-1257	607	-40	-9589	-19	-93	-19	-259	0
423	0	0	-2781	-34	2747	1407	-2764	1356	-64	-9302	64	-77	44	-186	0
424	0	0	-3449	-31	3418	1740	-3433	1693	-60	-9125	126	-95	97	-69	0
425	0	0	-3107	-19	3088	1563	-3097	1534	54	-9277	339	77	143	147	0
426	0	0	-1898	-13	1885	955	-1891	936	228	-9626	504	186	221	349	0
427	0	0	-75	-15	60	45	-67	22	368	-10000	614	316	314	366	0
428	0	0	1459	-11	-1470	-724	1464	-740	372	-10297	539	209	294	358	0
429	0	0	2264	-13	-2277	-1125	2270	-1145	316	-10379	527	228	205	281	0
430	0	0	1886	-7	-1893	-939	1889	-950	312	-10291	250	128	180	184	0
431	0	0	642	-11	-653	-315	647	-332	124	-10053	153	-48	54	-52	0
432	0	0	-1124	-21	1103	572	-1113	541	54	-9604	44	-87	91	-207	0
433	0	0	-2725	-31	2694	1378	-2709	1331	-157	-9226	-27	-176	40	-238	0
434	0	0	-3412	-29	3383	1720	-3397	1677	7	-9170	159	-71	133	-75	0
435	0	0	-3026	-21	3005	1523	-3015	1492	56	-9290	292	139	215	42	0
436	0	0	-1819	-23	1796	921	-1807	886	217	-9548	533	213	291	281	0
437	0	0	14	-11	-25	-1	19	-18	316	-9905	585	248	289	291	0
438	0	0	1494	-9	-1503	-742	1498	-756	302	-10212	539	230	273	372	0
439	0	0	2277	0	-2277	-1138	2277	-1138	312	-10392	516	246	215	292	0
440	0	0	1900	-5	-1905	-947	1902	-955	129	-10299	228	67	141	97	0
441	0	0	631	-9	-640	-311	635	-324	93	-9965	104	-13	34	-52	0
442	0	0	-1111	-29	1082	570	-1096	526	-9	-9643	-25	-52	-32	-178	0
443	0	0	-2674	-42	2632	1358	-2653	1295	-118	-9269	0	-137	44	-275	0
444	0	0	-3369	-40	3329	1704	-3349	1644	-42	-9141	170	-46	75	-60	0
445	0	0	-2944	-44	2900	1494	-2922	1428	155	-9222	312	73	174	116	0
446	0	0	-1761	-25	1736	893	-1748	855	289	-9562	483	207	310	285	0
447	0	0	43	-21	-64	-11	53	-42	378	-9950	640	308	279	337	0
448	0	0	1585	-15	-1600	-785	1592	-807	355	-10313	564	360	250	353	0
449	0	0	2290	-5	-2295	-1142	2292	-1150	285	-10369	488	170	258	312	0
450	0	0	1936	-13	-1949	-961	1942	-981	170	-10262	285	114	145	89	0
451	0	0	710	-11	-721	-349	715	-366	93	-9954	120	19	52	-58	0
452	0	0	-1116	-9	1107	562	-1111	549	-60	-9513	-38	-205	-34	-234	0
453	0	0	-2603	-23	2580	1313	-2591	1278	-58	-9247	97	-104	93	-104	0
454	0	0	-3339	-32	3307	1685	-3323	1637	-5	-9121	91	-32	65	-98	0
455	0	0	-3006	-19	2987	1512	-2996	1484	95	-9201	353	38	133	172	0
456	0	0	-1807	-23	1784	915	-1795	880	176	-9471	510	164	236	252	0
457	0	0	40	0	-40	-20	40	-20	360	-9874	677	236	329	403	0
458	0	0	1576	3	-1573	-789	1574	-785	355	-10150	558	333	289	364	0
459	0	0	2173	3	-2170	-1088	2171	-1083	323	-10303	417	219	159	300	0
460	0	0	1940	0	-1940	-970	1940	-970	294	-10262	302	126	106	108	0
461	0	0	669	-11	-680	-329	674	-345	102	-9878	67	-79	91	-71	0
462	0	0	-1159	-21	1138	590	-1148	558	-17	-9519	42	-95	-36	-192	0
463	0	0	-2669	-25	2644	1347	-2656	1309	-102	-9185	15	-122	-27	-205	0
464	0	0	-3369	-31	3338	1700	-3353	1653	36	-9100	186	-3	77	-21	0
465	0	0	-3063	-31	3032	1547	-3047	1500	21	-9191	273	83	190	1	0
466	0	0	-1800	-27	1773	913	-1786	873	143	-9399	510	267	207	308	0
467	0	0	0	-21	-21	10	10	-21	356	-9804	616	298	287	424	0
468	0	0	1521	-11	-1532	-755	1526	-771	417	-10192	585	318	296	364	0
469	0	0	2245	-5	-2250	-1120	2247	-1127	372	-10289	504	269	244	388	0
470	0	0	1832	-3	-1835	-914	1833	-919	153	-10152	166	23	126	25	0
471	0	0	691	-5	-696	-343	693	-350	209	-9899	194	19	147	11	0
472	0	0	-1183	-25	1158	604	-1170	566	-69	-9447	-42	-112	3	-151	0
473	0	0	-2556	-29	2527	1292	-2541	1249	-71	-9211	11	-128	-17	-153	0
474	0	0	-3347	-34	3313	1690	-3330	1639	-36	-9030	85	-25	56	-50	0
475	0	0	-3040	-32	3008	1536	-3024	1488	75	-9183	316	95	205	64	0
476	0	0	-1776	-32	1744	904	-1760	856	188	-9416	455	277	192	246	0
477	0	0	-44	-19	25	31	-34	3	337	-9845	607	302	258	364	0
478	0	0	1552	-1	-1553	-775	1552	-777	415	-10136	618	261	333	362	0
479	0	0	2321	-1	-2322	-1160	2321	-1161	289	-10305	521	236	205	333	0
480	0	0	1962	-7	-1969	-977	1965	-988	192	-10126	318	98	149	95	0
481	0	0	734	-1	-735	-366	734	-368	79	-9859	79	-52	85	-62	0
482	0	0	-1051	-29	1022	540	-1036	496	-34	-9416	0	-122	19	-162	0
483	0	0	-2568	-27	2541	1297	-2554	1257	-65	-9170	38	-110	5	-223	0
484	0	0	-3226	-31	3195	1628	-3210	1582	-9	-9036	135	9	67	-85	0
485	0	0	-2888	-31	2857	1459	-2872	1413	114	-9205	316	129	269	110	0
486	0	0	-1680	-31	1649	855	-1664	809	254	-9515	521	186	283	213	0
487	0	0	81	-21	-102	-30	91	-61	370	-9861	649	238	382	356	0
488	0	0	1605	-3	-1608	-801	1606	-805	364	-10188	589	273	195	417	0
489	0	0	2328	-1	-2329	-1163	2328	-1165	225	-10237	448	234	211	323	0
490	0	0	2009	0	-2009	-1004	2009	-1004	176	-10124	275	89	143	98	0
491	0	0	774	-15	-789	-379	781	-402	153	-9866	58	-31	104	-62	0
492	0	0	-977	-21	956	499	-966	467	-9	-9445	-27	-128	25	-188	0
493	0	0	-2557	-32	2525	1294	-2541	1246	-102	-9166	-21	-137	15	-186	0
494	0	0	-3256	-34	3222	1645	-3239	1594	-7	-8993	110	-75	102	-60	0
495	0	0	-2954	-27	2927	1490	-2940	1450	81	-9156	316	62	141	108	0
496	0	0	-1697	-21	1676	859	-1686	827	223	-9405	595	195	197	351	0
497	0	0	101	-11	-112	-45	106	-61	308	-9740	547	265	322	291	0
498	0	0	1554	1	-1553	-777	1553	-776	356	-10099	583	322	318	395	0
499	0	0	2319	19	-2300	-1169	2309	-1140	225	-10196	413	209	234	302	0
500	0	0	2038	5	-2033	-1021	2035	-1014	192	-10093	287	112	95	128	0
501	0	0	763	5	-758	-384	760	-376	172	-9818	106	-13	112	-64	0
502	0	0	-1064	1	1065	531	-1064	533	-95	-9397	11	-172	-21	-240	0
503	0	0	-2505	3	2508	1251	-2506	1255	-97	-9071	21	-166	21	-211	0
504	0	0	-3318	-9	3309	1663	-3313	1650	-21	-9001	112	-34	87	-29	0
505	0	0	-2985	0	2985	1492	-2985	1492	-27	-8995	292	-38	129	58	0
506	0	0	-1758	15	1773	871	-1765	894	254	-9354	535	240	285	331	0
507	0	0	51	32	-19	-41	35	6	351	-9765	512	304	271	343	0
508	0	0	1560	40	-1520	-800	1540	-740	287	-10039	626	316	287	378	0
509	0	0	2311	38	-2273	-1174	2292	-1117	323	-10249	500	258	190	343	0
510	0	0	2007	46	-1961	-1026	1984	-957	205	-10064	205	71	129	60	0
511	0	0	798	44	-754	-421	776	-355	48	-9729	48	-15	102	-40	0
512	0	0	-1007	34	1041	486	-1024	537	-46	-9453	-3	-161	-1	-159	0
513	0	0	-2505	32	2537	1236	-2521	1284	-129	-9147	19	-225	73	-230	0
514	0	0	-3236	29	3265	1603	-3250	1647	-15	-9001	122	-3	56	-77	0
515	0	0	-2962	27	2989	1467	-2975	1508	21	-9088	283	36	186	50	0
516	0	0	-1763	48	1811	857	-1787	929	197	-9374	494	112	190	248	0
517	0	0	-2	73	75	-35	-38	74	391	-9828	628	287	225	356	0
518	0	0	1604	91	-1513	-847	1558	-711	428	-10140	632	283	283	343	0
519	0	0	2325	108	-2217	-1216	2271	-1054	294	-10167	399	197	265	207	0
520	0	0	2073	137	-1936	-1105	2004	-899	226	-10031	217	108	166	56	0
521	0	0	882	147	-735	-514	808	-294	93	-9835	153	-64	48	-87	0
522	0	0	-856	141	997	357	-926	569	34	-9434	19	-69	64	-159	0
523	0	0	-2456	108	2564	1174	-2510	1336	-100	-9125	-79	-131	50	-234	0
524	0	0	-3168	87	3255	1540	-3211	1671	31	-8964	104	-27	124	-52	0
525	0	0	-2920	85	3005	1417	-2962	1545	5	-9110	331	-1	108	155	0
526	0	0	-1716	95	1811	810	-1763	953	242	-9377	479	151	190	267	0
527	0	0	74	106	32	-90	21	69	384	-9812	661	323	351	419	0
528	0	0	1598	118	-1480	-858	1539	-681	343	-10091	533	335	219	341	0
529	0	0	2356	129	-2227	-1242	2291	-1049	310	-10214	523	292	244	263	0
530	0	0	2050	128	-1922	-1089	1986	-897	199	-10146	316	56	126	71	0
531	0	0	907	118	-789	-512	848	-335	190	-9878	145	-7	73	-40	0
532	0	0	-964	97	1061	433	-1012	579	-102	-9440	-21	-139	19	-201	0
533	0	0	-2442	87	2529	1177	-2485	1308	-77	-9176	1	-135	71	-172	0
534	0	0	-3257	87	3344	1585	-3300	1715	-13	-9065	174	-67	93	-52	0
535	0	0	-2956	83	3039	1436	-2997	1561	27	-9059	207	21	114	62	0
536	0	0	-1756	75	1831	840	-1793	953	184	-9416	525	129	298	285	0
537	0	0	-97	79	176	9	-136	127	366	-9773	560	263	252	376	0
538	0	0	1607	85	-1522	-846	1564	-718	364	-10072	630	294	269	430	0
539	0	0	2253	85	-2168	-1169	2210	-1041	302	-10192	459	228	261	320	0
540	0	0	2034	81	-1953	-1057	1993	-936	250	-10109	221	87	188	50	0
541	0	0	793	64	-729	-428	761	-332	114	-9861	98	3	67	-95	0
542	0	0	-985	23	1008	481	-996	515	-7	-9416	9	-95	9	-139	0
543	0	0	-2572	15	2587	1278	-2579	1301	-128	-9129	-56	-162	-64	-256	0
544	0	0	-3325	7	3332	1659	-3328	1669	5	-9013	133	-58	65	-52	0
545	0	0	-3013	-3	3010	1508	-3011	1503	15	-9061	289	17	128	42	0
546	0	0	-1813	-15	1798	914	-1805	891	217	-9393	504	201	232	285	0
547	0	0	-73	-11	62	42	-67	25	333	-9775	554	242	259	351	0
548	0	0	1534	0	-1534	-767	1534	-767	393	-10056	587	388	300	463	0
549	0	0	2199	1	-2198	-1100	2198	-1098	283	-10219	403	159	238	316	0
550	0	0	783	-27	-810	-378	796	-418	201	-9756	192	36	102	-11	0
551	0	0	-1747	-36	1711	891	-1729	837	-50	-9339	-69	-159	-25	-217	0
552	0	0	-3252	-40	3212	1646	-3232	1586	-128	-8993	-124	-232	-58	-335	0
553	0	0	-3636	-46	3590	1841	-3613	1772	-129	-8945	-104	-153	-50	-259	0
554	0	0	-2730	-38	2692	1384	-2711	1327	64	-9172	147	-38	159	-42	0
555	0	0	-1031	-34	997	532	-1014	481	203	-9544	397	207	192	238	0
556	0	0	898	-27	-925	-435	911	-476	376	-9958	595	248	292	310	0
557	0	0	2258	-25	-2283	-1116	2270	-1154	360	-10239	713	327	353	446	0
558	0	0	2479	-21	-2500	-1229	2489	-1260	320	-10208	624	323	327	393	0
559	0	0	1708	-32	-1740	-838	1724	-886	271	-9973	442	184	250	228	0
560	0	0	-55	-42	13	48	-34	-14	91	-9634	195	-48	133	-42	0
561	0	0	-1849	-34	1815	941	-1832	890	-52	-9298	-3	-141	-40	-192	0
562	0	0	-3285	-48	3237	1666	-3261	1594	-155	-8956	-58	-166	-21	-323	0
563	0	0	-3454	-48	3406	1751	-3430	1679	-32	-8943	-46	-151	-36	-194	0
564	0	0	-2655	-44	2611	1349	-2633	1283	-29	-9152	192	-21	114	-42	0
565	0	0	-996	-42	954	519	-975	456	180	-9517	374	133	244	223	0
566	0	0	947	-34	-981	-456	964	-507	401	-9913	620	320	312	420	0
567	0	0	2212	-36	-2248	-1088	2230	-1142	366	-10165	647	360	292	498	0
568	0	0	2520	-42	-2562	-1239	2541	-1302	374	-10185	673	360	211	442	0
569	0	0	1651	-46	-1697	-802	1674	-871	343	-10060	469	248	232	312	0
570	0	0	-4	-54	-50	29	23	-52	159	-9635	192	-50	29	-71	0
571	0	0	-1873	-52	1821	962	-1847	884	-58	-9180	5	-91	-15	-145	0
572	0	0	-3262	-60	3202	1661	-3232	1571	-162	-8943	-25	-170	-48	-289	0
573	0	0	-3524	-62	3462	1793	-3493	1700	-110	-8898	-67	-153	-87	-157	0
574	0	0	-2673	-58	2615	1365	-2644	1278	-25	-9147	87	-36	102	-87	0
575	0	0	-981	-62	919	521	-950	428	261	-9498	327	162	250	168	0
576	0	0	826	-58	-884	-384	855	-471	256	-9845	475	283	285	426	0
577	0	0	2247	-69	-2316	-1089	2281	-1192	405	-10161	688	409	331	510	0
578	0	0	2512	-60	-2572	-1226	2542	-1316	339	-10186	552	265	339	341	0
579	0	0	1720	-58	-1778	-831	1749	-918	287	-9923	448	143	258	232	0
580	0	0	25	-77	-102	26	63	-89	93	-9589	176	17	31	-46	0
581	0	0	-1861	-75	1786	968	-1823	855	-54	-9222	-32	-141	-50	-172	0
582	0	0	-3245	-87	3158	1666	-3201	1535	-131	-8898	-141	-217	-9	-298	0
583	0	0	-3652	-93	3559	1872	-3605	1733	-149	-8830	-77	-232	7	-258	0
584	0	0	-2911	-85	2826	1498	-2868	1370	3	-9019	69	-23	104	-15	0
585	0	0	-2027	-95	1932	1061	-1979	918	145	-9286	337	29	147	126	0
586	0	0	-916	-100	816	508	-866	358	232	-9478	463	267	236	304	0
587	0	0	576	-106	-682	-235	629	-394	362	-9810	572	325	331	399	0
588	0	0	2041	-106	-2147	-967	2094	-1126	329	-10107	537	265	271	308	0
589	0	0	2712	-95	-2807	-1308	2759	-1451	292	-10202	508	308	273	289	0
590	0	0	2295	-81	-2376	-1107	2335	-1228	209	-10179	219	102	124	60	0
591	0	0	1240	-52	-1292	-594	1266	-672	176	-9870	174	-46	-3	-25	0
592	0	0	-571	-7	564	289	-567	278	29	-9455	38	-89	89	-184	0
593	0	0	-2134	48	2182	1043	-2158	1115	-157	-9110	-40	-143	-19	-275	0
594	0	0	-2976	151	3127	1412	-3051	1639	-7	-9001	161	-11	81	-67	0
595	0	0	-2675	271	2946	1202	-2810	1608	34	-9168	304	31	83	89	0
596	0	0	-1480	388	1868	546	-1674	1128	192	-9445	521	190	265	230	0
597	0	0	293	471	178	-382	57	324	351	-9826	601	283	294	409	0
598	0	0	1955	607	-1348	-1281	1651	-370	380	-10216	671	281	277	494	0
599	0	0	2783	735	-2048	-1759	2415	-656	259	-10398	502	184	190	308	0
600	0	0	2706	832	-1874	-1769	2290	-521	209	-10342	368	151	135	219	0
601	0	0	1577	970	-607	-1273	1092	181	139	-10055	97	-11	58	-52	0
602	0	0	-126	1105	1231	-489	-678	1168	-23	-9729	0	-114	5	-161	0
603	0	0	-1699	1226	2925	236	-2312	2075	-120	-9358	48	-98	-25	-180	0
604	0	0	-2456	1241	3697	607	-3076	2469	-52	-9143	108	-79	42	-81	0
605	0	0	-2407	1121	3528	643	-2967	2324	42	-9203	271	75	180	137	0
606	0	0	-1297	935	2232	181	-1764	1583	232	-9416	521	184	211	302	0
607	0	0	374	814	440	-594	-33	627	393	-9680	616	279	275	380	1
608	0	0	1921	659	-1262	-1290	1591	-301	389	-9880	582	323	304	413	0
609	0	0	2688	498	-2190	-1593	2439	-846	320	-10089	529	232	259	329	0
610	0	0	2376	347	-2029	-1361	2202	-841	164	-9985	230	48	62	58	0
611	0	0	1194	190	-1004	-692	1099	-407	192	-9717	161	79	50	-42	0
612	0	0	-731	54	785	338	-758	419	-79	-9259	-42	-192	23	-199	0
613	0	0	-2277	-56	2221	1166	-2249	1082	-100	-8935	-29	-162	7	-184	0
614	0	0	-3271	-131	3140	1701	-3205	1504	15	-8784	122	-64	116	-60	0
615	0	0	-3090	-153	2937	1621	-3013	1392	-31	-8852	250	-11	91	91	0
616	0	0	-1867	-145	1722	1006	-1794	788	246	-9104	541	203	306	273	0
617	0	0	-263	-159	104	211	-183	-27	252	-9525	545	250	236	403	0
618	0	0	1403	-201	-1604	-601	1503	-902	376	-9853	541	325	298	399	0
619	0	0	2284	-228	-2512	-1028	2398	-1370	362	-10029	496	263	281	327	0
620	0	0	2058	-252	-2310	-903	2184	-1281	195	-9959	230	56	172	128	0
621	0	0	988	-296	-1284	-346	1136	-790	93	-9754	149	-50	-9	-50	0
622	0	0	-783	-339	444	561	-613	52	7	-9344	40	-73	0	-133	0
623	0	0	-2443	-374	2069	1408	-2256	847	-46	-9116	5	-65	44	-162	0
624	0	0	-3353	-366	2987	1859	-3170	1310	-23	-8889	81	-77	97	-95	0
625	0	0	-3241	-337	2904	1789	-3072	1283	36	-8943	225	-3	137	97	0
626	0	0	-2104	-302	1802	1203	-1953	750	190	-9228	502	166	184	318	0
627	0	0	-303	-259	44	281	-173	-107	302	-9573	516	252	261	376	0
628	0	0	1420	-223	-1643	-598	1531	-933	362	-9965	620	420	230	465	0
629	0	0	2357	-192	-2549	-1082	2453	-1370	339	-10107	450	281	228	310	0
630	0	0	2198	-157	-2355	-1020	2276	-1256	176	-10049	258	100	122	102	0
631	0	0	1095	-129	-1224	-483	1159	-676	120	-9812	104	13	48	-54	0
632	0	0	-633	-114	519	373	-576	202	60	-9424	-1	-34	-71	-116	0
633	0	0	-2354	-79	2275	1216	-2314	1098	-131	-9044	-79	-182	21	-275	0
634	0	0	-3220	-54	3166	1637	-3193	1556	-54	-8805	36	-36	40	-120	0
635	0	0	-3031	-32	2999	1531	-3015	1483	67	-8945	291	65	172	95	0
636	0	0	-1976	-21	1955	998	-1965	967	236	-9133	436	226	261	337	0
637	0	0	-218	-15	203	116	-210	94	366	-9550	576	289	236	308	0
638	0	0	1533	-7	-1540	-763	1536	-773	430	-9903	601	335	355	389	0
639	0	0	2434	9	-2425	-1221	2429	-1208	351	-10078	481	221	308	294	0
640	0	0	2364	27	-2337	-1195	2350	-1155	271	-9961	320	85	263	97	0
641	0	0	1246	17	-1229	-631	1237	-606	180	-9637	79	-9	157	-65	0
642	0	0	-531	25	556	253	-543	290	50	-9244	9	-85	13	-128	0
643	0	0	-2253	32	2285	1110	-2269	1158	-85	-8920	-118	-89	36	-275	0
644	0	0	-3201	38	3239	1581	-3220	1638	-29	-8834	186	-122	44	-54	0
645	0	0	-2998	36	3034	1481	-3016	1535	141	-8832	256	73	234	32	0
646	0	0	-1913	38	1951	937	-1932	994	234	-9065	448	137	345	236	0
647	0	0	-186	50	236	68	-211	143	428	-9519	636	228	349	358	0
648	0	0	1520	60	-1460	-790	1490	-700	393	-9876	630	281	300	432	0
649	0	0	2497	67	-2430	-1282	2463	-1181	343	-9983	469	219	283	279	0
650	0	0	2422	75	-2347	-1248	2384	-1136	201	-9870	294	108	180	143	0
651	0	0	1320	81	-1239	-700	1279	-579	162	-9647	143	-42	89	-5	0
652	0	0	-442	60	502	191	-472	281	36	-9236	-42	-77	40	-143	0
653	0	0	-2111	71	2182	1020	-2146	1126	-133	-8877	13	-174	-7	-172	0
654	0	0	-3144	62	3206	1541	-3175	1634	-79	-8764	46	-34	62	-87	0
655	0	0	-2955	67	3022	1444	-2988	1544	131	-8790	244	85	174	102	0
656	0	0	-1909	81	1990	914	-1949	1035	168	-9009	401	234	250	184	0
657	0	0	-126	93	219	16	-172	156	370	-9467	622	304	291	382	0
658	0	0	1494	104	-1390	-799	1442	-643	364	-9818	554	318	300	391	0
659	0	0	2468	104	-2364	-1286	2416	-1130	291	-9954	479	281	252	318	0
660	0	0	2422	104	-2318	-1263	2370	-1107	271	-9928	289	161	168	95	0
661	0	0	1357	106	-1251	-731	1304	-572	172	-9696	182	36	73	-34	0
662	0	0	-472	108	580	182	-526	344	44	-9244	-13	-106	17	-153	0
663	0	0	-2143	97	2240	1023	-2191	1168	-62	-8852	-31	-131	95	-205	0
664	0	0	-3174	104	3278	1535	-3226	1691	1	-8762	118	-60	36	-129	0
665	0	0	-3055	120	3175	1467	-3115	1647	15	-8786	298	-67	213	65	0
666	0	0	-1955	126	2081	914	-2018	1103	178	-9059	411	236	302	244	0
667	0	0	-212	133	345	39	-278	239	376	-9428	539	339	285	378	0
668	0	0	1483	149	-1334	-816	1408	-592	422	-9756	593	246	384	378	0
669	0	0	2481	153	-2328	-1317	2404	-1087	417	-9954	521	275	329	351	0
670	0	0	2376	153	-2223	-1264	2299	-1035	273	-9897	291	124	135	201	0
671	0	0	1332	151	-1181	-741	1256	-515	188	-9585	104	67	106	-34	0
672	0	0	-470	137	607	166	-538	372	97	-9253	-15	-34	62	-174	0
673	0	0	-2189	137	2326	1026	-2257	1231	-81	-8885	23	-164	114	-203	0
674	0	0	-3152	157	3309	1497	-3230	1733	19	-8689	83	-126	102	-178	0
675	0	0	-3070	162	3232	1454	-3151	1697	128	-8766	267	135	147	73	0
676	0	0	-2041	166	2207	937	-2124	1186	213	-8997	374	176	275	164	0
677	0	0	-287	170	457	58	-372	313	368	-9381	605	283	364	356	0
678	0	0	1466	192	-1274	-829	1370	-541	426	-9781	632	273	287	378	0
679	0	0	2402	203	-2199	-1302	2300	-998	312	-9905	496	215	308	314	0
680	0	0	2340	203	-2137	-1271	2238	-967	281	-9905	312	145	197	58	0
681	0	0	1283	209	-1074	-746	1178	-432	215	-9591	139	5	166	29	0
682	0	0	-462	209	671	126	-566	440	71	-9178	11	-81	85	-287	0
683	0	0	-2202	215	2417	993	-2309	1316	-34	-8797	31	-141	27	-211	0
684	0	0	-3162	213	3375	1474	-3268	1794	-32	-8619	44	-108	87	-180	0
685	0	0	-3001	219	3220	1391	-3110	1719	172	-8714	285	131	213	98	0
686	0	0	-2053	236	2289	908	-2171	1262	182	-9001	494	128	263	225	0
687	0	0	-234	254	488	-10	-361	371	388	-9372	556	298	258	341	0
688	0	0	1394	275	-1119	-834	1256	-422	393	-9696	601	320	271	399	0
689	0	0	2384	283	-2101	-1333	2242	-909	341	-9930	516	240	209	341	0
690	0	0	2280	294	-1986	-1287	2133	-846	246	-9818	190	159	128	81	0
691	0	0	1202	308	-894	-755	1048	-293	166	-9603	91	-7	162	-106	0
692	0	0	-562	320	882	121	-722	601	54	-9193	32	-124	40	-118	0
693	0	0	-2316	335	2651	990	-2483	1493	-75	-8852	25	-133	-3	-236	0
694	0	0	-3327	362	3689	1482	-3508	2025	44	-8691	97	-108	54	-106	0
695	0	0	-3201	397	3598	1402	-3399	1997	75	-8741	254	50	168	77	0
696	0	0	-2142	424	2566	859	-2354	1495	135	-8958	492	188	248	170	0
697	0	0	-483	401	884	41	-683	642	304	-9354	570	217	269	360	0
698	0	0	808	291	-517	-549	662	-113	322	-9591	543	291	230	333	0
699	0	0	1398	285	-1113	-841	1255	-414	273	-9705	372	228	159	213	0
700	0	0	1077	453	-624	-765	850	-85	190	-9608	259	87	135	69	0
701	0	0	49	737	688	-393	-319	712	164	-9449	67	13	46	-34	0
702	0	0	-2491	993	3484	749	-2987	2238	-97	-8960	-155	-221	-17	-157	0
703	0	0	-2974	1330	4304	822	-3639	2817	-168	-9021	-46	-215	-19	-228	0
704	0	0	-2123	1625	3748	249	-2935	2686	-27	-9269	104	-83	54	-32	0
705	0	0	-471	1862	2333	-695	-1402	2097	166	-9736	370	188	73	259	0
706	0	0	1519	2052	533	-1785	493	1292	289	-10122	459	323	234	327	0
707	0	0	2911	2182	-729	-2546	1820	726	289	-10493	603	432	157	490	0
708	0	0	3431	2279	-1152	-2855	2291	563	292	-10518	620	294	277	399	0
709	0	0	2678	2368	-310	-2523	1494	1029	180	-10369	393	205	219	139	0
710	0	0	1239	2432	1193	-1835	23	1812	32	-10039	162	-65	9	-64	0
711	0	0	-655	2485	3140	-915	-1897	2812	-36	-9787	75	-131	-87	-65	1
712	0	0	-2142	2527	4669	-192	-3405	3598	-228	-9484	-192	-287	-203	-294	0
713	0	0	-2568	2545	5113	11	-3840	3829	-190	-9352	-48	-246	-135	-188	0
714	0	0	-2864	2531	5395	166	-4129	3963	-240	-9410	46	-190	-190	-81	0
715	0	0	-2247	2525	4772	-139	-3509	3648	-102	-9506	190	-21	-23	34	0
716	0	0	-847	2549	3396	-851	-2121	2972	126	-9876	450	219	100	325	0
717	0	0	1034	2593	1559	-1813	-262	2076	157	-10314	450	248	17	314	0
718	0	0	2884	2665	-219	-2774	1551	1223	254	-10767	611	356	145	504	0
719	0	0	3885	2714	-1171	-3299	2528	771	141	-10910	405	230	71	378	0
720	0	0	3889	2747	-1142	-3318	2515	802	106	-10920	252	190	-31	205	0
721	0	0	2843	2735	-108	-2789	1475	1313	19	-10631	48	44	32	36	0
722	0	0	1270	2690	1420	-1980	-75	2055	-34	-10311	-73	-124	-104	-50	0
723	0	0	-361	2640	3001	-1139	-1681	2820	-164	-9874	-219	-71	-155	-40	0
724	0	0	-1178	2562	3740	-692	-2459	3151	-83	-9668	-11	32	54	1	0
725	0	0	-1032	2510	3542	-739	-2287	3026	64	-9748	184	153	139	230	0
726	0	0	-20	2490	2510	-1235	-1265	2500	91	-9936	370	182	195	221	0
727	0	0	1690	2510	820	-2100	435	1665	382	-10301	541	372	360	475	0
728	0	0	3250	2533	-717	-2891	1983	908	331	-10596	496	353	261	444	0
729	0	0	4247	2562	-1685	-3404	2966	438	368	-10654	485	403	374	424	0
730	0	0	3919	2560	-1359	-3239	2639	600	221	-10617	211	182	161	197	0
731	0	0	2921	2533	-388	-2727	1654	1072	186	-10324	75	34	133	34	0
732	0	0	1120	2479	1359	-1799	-119	1919	98	-9965	25	-52	131	-67	0
733	0	0	-567	2393	2960	-913	-1763	2676	-25	-9542	-100	-149	44	-143	0
734	0	0	-1453	2324	3777	-435	-2615	3050	0	-9329	100	-58	118	-104	0
735	0	0	-1444	2263	3707	-409	-2575	2985	153	-9443	287	73	240	145	0
736	0	0	-261	2231	2492	-985	-1376	2361	223	-9538	517	248	271	271	0
737	0	0	1410	2234	824	-1822	293	1529	519	-9987	527	337	356	341	0
738	0	0	2987	2248	-739	-2617	1863	754	479	-10293	640	331	362	496	0
739	0	0	3966	2252	-1714	-3109	2840	269	409	-10386	490	242	195	345	0
740	0	0	3902	2242	-1660	-3072	2781	291	405	-10326	372	259	230	194	0
741	0	0	2647	2209	-438	-2428	1542	885	211	-10066	155	-9	54	3	0
742	0	0	1100	2139	1039	-1619	30	1589	118	-9591	27	-32	128	-147	0
743	0	0	-766	2062	2828	-648	-1797	2445	-11	-9269	13	-98	104	-213	0
744	0	0	-1688	1980	3668	-146	-2678	2824	17	-9065	97	-36	85	-182	0
745	0	0	-1630	1910	3540	-140	-2585	2725	182	-9071	384	69	277	122	0
746	0	0	-726	1858	2584	-566	-1655	2221	192	-9302	444	145	292	137	0
747	0	0	1086	1846	760	-1466	163	1303	364	-9649	512	345	341	331	0
748	0	0	2688	1819	-869	-2253	1778	475	419	-10031	607	345	320	413	0
749	0	0	3706	1792	-1914	-2749	2810	-61	335	-10196	475	252	329	275	0
750	0	0	3615	1747	-1868	-2681	2741	-60	213	-10177	389	98	265	89	0
751	0	0	2581	1681	-900	-2131	1740	390	199	-9855	155	5	157	-50	0
752	0	0	805	1606	801	-1205	2	1203	38	-9428	52	-118	102	-180	0
753	0	0	-836	1536	2372	-350	-1604	1954	-102	-9044	62	-104	139	-258	0
754	0	0	-2017	1482	3499	267	-2758	2490	-31	-8842	81	-108	124	-259	0
755	0	0	-1916	1447	3363	234	-2639	2405	79	-8898	320	-17	195	-48	0
756	0	0	-1014	1412	2426	-199	-1720	1919	155	-9098	440	114	267	147	0
757	0	0	764	1402	638	-1083	63	1020	337	-9490	469	298	316	143	0
758	0	0	2478	1396	-1082	-1937	1780	157	415	-9824	651	327	306	356	0
759	0	0	3497	1387	-2110	-2442	2803	-361	370	-10002	587	246	267	308	0
760	0	0	3489	1377	-2112	-2433	2800	-367	240	-9926	327	161	252	52	0
761	0	0	2368	1348	-1020	-1858	1694	164	129	-9719	168	-75	170	-100	0
762	0	0	588	1323	735	-955	-73	1029	0	-9323	-29	-102	65	-289	0
763	0	0	-1130	1295	2425	-82	-1777	1860	-104	-8980	1	-147	42	-292	0
764	0	0	-2183	1272	3455	455	-2819	2363	-46	-8724	110	-40	27	-129	0
765	0	0	-2246	1253	3499	496	-2872	2376	133	-8797	269	36	91	-71	0
766	0	0	-1201	1251	2452	-25	-1826	1851	215	-9036	473	234	283	170	0
767	0	0	386	1243	857	-814	-235	1050	325	-9416	634	296	345	281	0
768	0	0	2115	1235	-880	-1675	1497	177	380	-9686	576	376	341	246	0
769	0	0	3148	1228	-1920	-2188	2534	-346	337	-9917	502	228	298	223	0
770	0	0	3118	1229	-1889	-2173	2503	-330	263	-9909	419	126	226	60	0
771	0	0	2044	1204	-840	-1624	1442	182	141	-9624	182	-3	97	-52	0
772	0	0	417	1175	758	-796	-170	966	52	-9230	65	-65	36	-166	0
773	0	0	-1332	1162	2494	85	-1913	1828	-11	-8848	48	-52	83	-205	0
774	0	0	-2512	1148	3660	682	-3086	2404	-73	-8681	151	-93	40	-197	0
775	0	0	-2522	1146	3668	688	-3095	2407	60	-8697	236	85	106	19	0
776	0	0	-1533	1136	2669	198	-2101	1902	184	-8964	523	159	287	199	0
777	0	0	190	1134	944	-662	-377	1039	341	-9393	616	223	256	271	0
778	0	0	1945	1144	-801	-1544	1373	171	413	-9703	630	347	314	415	0
779	0	0	2989	1150	-1839	-2069	2414	-344	285	-9905	488	256	213	205	0
780	0	0	2985	1144	-1841	-2064	2413	-348	252	-9826	287	186	209	120	0
781	0	0	1988	1117	-871	-1552	1429	123	166	-9663	126	-27	102	-108	0
782	0	0	267	1103	836	-685	-284	969	-73	-9164	73	-114	79	-230	0
783	0	0	-1457	1088	2545	184	-2001	1816	-110	-8842	3	-129	-46	-242	0
784	0	0	-2572	1088	3660	742	-3116	2374	-64	-8627	104	-153	114	-159	0
785	0	0	-2553	1078	3631	737	-3092	2354	56	-8687	298	32	180	5	0
786	0	0	-1573	1084	2657	244	-2115	1870	139	-8918	504	139	275	143	0
787	0	0	72	1074	1002	-573	-465	1038	292	-9251	562	244	291	252	0
788	0	0	1941	1080	-861	-1510	1401	109	401	-9620	659	335	341	417	0
789	0	0	2882	1067	-1815	-1974	2348	-374	292	-9861	469	184	256	300	0
790	0	0	3013	1072	-1941	-2042	2477	-434	240	-9800	306	128	161	25	0
791	0	0	1881	1061	-820	-1471	1350	120	73	-9566	89	36	75	-46	0
792	0	0	332	1049	717	-690	-192	883	0	-9168	-97	-65	19	-263	0
793	0	0	-1510	1035	2545	237	-2027	1790	-106	-8803	-29	-112	54	-203	0
794	0	0	-2687	1020	3707	833	-3197	2363	-62	-8578	9	-153	58	-250	0
795	0	0	-2588	1016	3604	786	-3096	2310	102	-8613	364	44	186	-11	0
796	0	0	-1727	1014	2741	356	-2234	1877	3	-8811	382	221	194	161	0
797	0	0	64	1022	958	-543	-447	990	320	-9240	545	302	215	287	0
798	0	0	1794	1026	-768	-1410	1281	129	323	-9601	547	335	228	382	0
799	0	0	2911	1022	-1889	-1966	2400	-433	267	-9822	463	256	151	285	0
800	0	0	2884	1012	-1872	-1948	2378	-430	195	-9773	285	124	137	122	0
801	0	0	1950	1008	-942	-1479	1446	33	118	-9490	129	-1	87	-116	0
802	0	0	244	1006	762	-625	-259	884	0	-9145	-25	-91	-3	-223	0
803	0	0	-1547	1004	2551	271	-2049	1777	-172	-8741	-50	-170	-60	-223	0
804	0	0	-2615	997	3612	809	-3113	2304	-85	-8574	44	-102	48	-203	0
805	0	0	-2736	971	3707	882	-3221	2339	50	-8586	174	52	116	-17	0
806	0	0	-1688	985	2673	351	-2180	1829	182	-8858	432	139	308	201	0
807	0	0	-37	977	1014	-470	-525	995	240	-9193	541	209	302	242	0
808	0	0	1774	975	-799	-1374	1286	88	333	-9552	614	308	296	327	0
809	0	0	2833	977	-1856	-1905	2344	-439	263	-9884	453	259	277	244	0
810	0	0	2959	971	-1988	-1965	2473	-508	176	-9862	318	126	182	65	0
811	0	0	1928	968	-960	-1448	1444	4	122	-9682	83	93	145	-71	0
812	0	0	283	962	679	-622	-198	820	-1	-9183	15	-135	1	-201	0
813	0	0	-1521	946	2467	287	-1994	1706	-159	-8809	5	-164	-1	-246	0
814	0	0	-2690	931	3621	879	-3155	2276	-56	-8609	48	-98	56	-209	0
815	0	0	-2676	938	3614	869	-3145	2276	7	-8644	228	48	112	-58	0
816	0	0	-1721	940	2661	390	-2191	1800	188	-8869	426	157	277	172	0
817	0	0	-15	933	948	-459	-481	940	300	-9174	560	289	314	318	0
818	0	0	1702	944	-758	-1323	1230	93	327	-9601	634	242	252	409	0
819	0	0	2880	937	-1943	-1908	2411	-503	358	-9777	473	238	254	323	0
820	0	0	2892	935	-1957	-1913	2424	-511	234	-9754	325	180	164	203	0
821	0	0	1950	915	-1035	-1432	1492	-60	145	-9538	108	5	56	-21	0
822	0	0	244	907	663	-575	-209	785	50	-9145	40	-40	25	-143	0
823	0	0	-1629	900	2529	364	-2079	1714	-85	-8801	-77	-133	-60	-228	0
824	0	0	-2673	890	3563	891	-3118	2226	-62	-8518	25	-110	56	-161	0
825	0	0	-2825	890	3715	967	-3270	2302	52	-8576	289	46	174	79	0
826	0	0	-1831	888	2719	471	-2275	1803	182	-8759	353	137	287	176	0
827	0	0	-143	904	1047	-380	-595	975	339	-9182	521	207	256	378	0
828	0	0	1545	898	-647	-1221	1096	125	339	-9550	580	343	308	420	0
829	0	0	2732	888	-1844	-1810	2288	-478	360	-9746	490	271	168	339	0
830	0	0	2797	892	-1905	-1844	2351	-506	217	-9657	325	97	195	166	0
831	0	0	1857	880	-977	-1368	1417	-48	102	-9507	110	38	83	-58	0
832	0	0	181	873	692	-527	-255	782	71	-9104	5	-54	46	-71	0
833	0	0	-1618	847	2465	385	-2041	1656	-172	-8718	-50	-118	-19	-194	0
834	0	0	-2842	834	3676	1004	-3259	2255	-25	-8586	79	-77	-15	-149	0
835	0	0	-2906	838	3744	1034	-3325	2291	36	-8526	186	9	129	-32	0
836	0	0	-1934	838	2772	548	-2353	1805	100	-8811	391	166	162	269	0
837	0	0	-294	840	1134	-273	-714	987	362	-9244	506	258	289	325	0
838	0	0	1483	849	-634	-1166	1058	107	302	-9589	582	226	248	450	0
839	0	0	2664	847	-1817	-1755	2240	-485	277	-9833	496	316	279	356	0
840	0	0	2752	847	-1905	-1799	2328	-529	209	-9866	333	159	141	168	0
841	0	0	1753	832	-921	-1292	1337	-44	110	-9601	164	-50	62	27	0
842	0	0	76	828	752	-452	-338	790	15	-9201	-48	-213	42	-178	0
843	0	0	-1665	818	2483	423	-2074	1650	-32	-8852	56	-159	36	-108	0
844	0	0	-2813	808	3621	1002	-3217	2214	-44	-8537	-19	-89	34	-73	0
845	0	0	-2887	793	3680	1047	-3283	2236	95	-8605	250	-5	170	87	0
846	0	0	-1987	787	2774	600	-2380	1780	38	-8797	314	153	110	186	0
847	0	0	-353	795	1148	-221	-750	971	279	-9201	593	199	232	353	0
848	0	0	1465	812	-653	-1138	1059	79	308	-9562	547	285	256	438	0
849	0	0	2669	805	-1864	-1737	2266	-529	263	-9740	479	271	244	333	0
850	0	0	2678	801	-1877	-1739	2277	-538	201	-9775	275	71	112	182	0
851	0	0	1770	783	-987	-1276	1378	-102	118	-9504	135	9	79	-13	0
852	0	0	101	764	663	-432	-281	713	-13	-9102	-52	-102	-54	-102	0
853	0	0	-1742	758	2500	492	-2121	1629	-143	-8776	-110	-176	-32	-271	0
854	0	0	-2831	754	3585	1038	-3208	2169	-95	-8534	98	-174	5	-100	0
855	0	0	-2932	752	3684	1090	-3308	2218	-34	-8561	258	7	52	56	0
856	0	0	-1952	748	2700	602	-2326	1724	114	-8817	438	112	106	267	0
857	0	0	-379	748	1127	-184	-753	937	258	-9106	450	219	246	296	0
858	0	0	1474	768	-706	-1121	1090	31	341	-9548	549	287	203	325	0
859	0	0	2646	776	-1870	-1711	2258	-547	329	-9777	504	277	209	300	0
860	0	0	2721	768	-1953	-1744	2337	-592	155	-9698	325	118	60	238	0
861	0	0	1844	766	-1078	-1305	1461	-156	172	-9513	81	-9	69	9	0
862	0	0	126	744	618	-435	-246	681	-1	-9121	-29	-155	-13	-176	0
863	0	0	-1666	731	2397	467	-2031	1564	-69	-8762	-69	-98	-32	-244	0
864	0	0	-2876	711	3587	1082	-3231	2149	-128	-8504	36	-143	-13	-110	0
865	0	0	-2817	717	3534	1050	-3175	2125	56	-8584	129	42	40	-13	0
866	0	0	-1996	723	2719	636	-2357	1721	133	-8720	393	161	195	199	0
867	0	0	-392	717	1109	-162	-750	913	207	-9154	521	327	180	329	0
868	0	0	1528	733	-795	-1130	1161	-31	368	-9490	597	333	178	382	0
869	0	0	2669	741	-1928	-1705	2298	-593	308	-9703	492	318	258	323	0
870	0	0	2667	733	-1934	-1700	2300	-600	172	-9643	279	170	157	155	0
871	0	0	1807	721	-1086	-1264	1446	-182	137	-9535	139	46	7	0	0
872	0	0	41	710	669	-375	-314	689	-13	-9085	-11	-102	-32	-188	0
873	0	0	-1736	702	2438	517	-2087	1570	-147	-8735	-62	-161	-128	-184	0
874	0	0	-2877	692	3569	1092	-3223	2130	-100	-8439	27	-67	21	-104	0
875	0	0	-3019	686	3705	1166	-3362	2195	-40	-8510	174	21	32	7	0
876	0	0	-1985	690	2675	647	-2330	1682	139	-8766	318	174	201	164	0
877	0	0	-458	694	1152	-118	-805	923	256	-9118	613	289	228	424	0
878	0	0	1322	702	-620	-1012	971	41	289	-9478	485	228	246	360	0
879	0	0	2635	715	-1920	-1675	2277	-602	368	-9645	448	335	199	353	0
880	0	0	2596	713	-1883	-1654	2239	-585	178	-9655	294	166	149	122	0
881	0	0	1687	702	-985	-1194	1336	-141	118	-9405	65	0	21	-1	0
882	0	0	56	688	632	-372	-288	660	-27	-9026	-75	-98	29	-180	0
883	0	0	-1831	671	2502	580	-2166	1586	-139	-8691	-128	-201	-23	-271	0
884	0	0	-2881	663	3544	1109	-3212	2103	-67	-8398	9	-71	11	-106	0
885	0	0	-3050	657	3707	1196	-3378	2182	-11	-8421	161	36	137	-3	0
886	0	0	-2122	661	2783	730	-2452	1722	13	-8644	380	118	126	164	0
887	0	0	-444	667	1111	-111	-777	889	314	-9030	516	215	234	347	0
888	0	0	1305	673	-632	-989	968	20	374	-9362	543	289	308	329	0
889	0	0	2556	686	-1870	-1621	2213	-592	327	-9599	446	273	139	289	0
890	0	0	2631	682	-1949	-1656	2290	-633	203	-9570	308	149	197	143	0
891	0	0	1646	671	-975	-1158	1310	-152	52	-9335	52	-5	-56	-27	0
892	0	0	108	647	539	-377	-215	593	38	-8999	50	-112	-58	-79	0
893	0	0	-1707	644	2351	531	-2029	1497	-85	-8582	-56	-186	-15	-221	0
894	0	0	-2904	638	3542	1133	-3223	2090	-139	-8415	42	-174	-5	-153	0
895	0	0	-2883	638	3521	1122	-3202	2079	48	-8402	302	-5	161	32	0
896	0	0	-2062	636	2698	713	-2380	1667	91	-8634	378	118	166	184	0
897	0	0	-378	640	1018	-131	-698	829	279	-8958	531	236	306	337	0
898	0	0	1413	647	-766	-1030	1089	-59	351	-9377	539	261	269	415	0
899	0	0	2534	653	-1881	-1593	2207	-614	289	-9620	426	292	188	269	0
900	0	0	2719	659	-2060	-1689	2389	-700	271	-9542	351	104	190	178	0
901	0	0	1731	647	-1084	-1189	1407	-218	118	-9313	73	-19	93	-73	0
902	0	0	157	628	471	-392	-157	549	-3	-8927	-85	-147	-32	-184	0
903	0	0	-1647	624	2271	511	-1959	1447	-54	-8549	-67	-112	-7	-203	0
904	0	0	-2879	614	3493	1132	-3186	2053	-129	-8386	29	-176	-17	-176	0
905	0	0	-2883	609	3492	1137	-3187	2050	27	-8367	197	-5	108	-23	0
906	0	0	-2025	611	2636	707	-2330	1623	151	-8596	395	197	228	192	0
907	0	0	-421	616	1037	-97	-729	826	271	-9050	514	192	234	164	0
908	0	0	1498	618	-880	-1058	1189	-131	384	-9310	628	291	339	391	0
909	0	0	2564	630	-1934	-1597	2249	-652	320	-9560	391	213	197	360	0
910	0	0	2767	626	-2141	-1696	2454	-757	259	-9587	289	143	174	147	0
911	0	0	1828	628	-1200	-1228	1514	-286	159	-9348	133	-5	81	-42	0
912	0	0	190	626	436	-408	-123	531	-42	-8925	-3	-77	27	-143	0
913	0	0	-1616	609	2225	503	-1920	1417	-71	-8586	-62	-141	-104	-225	0
914	0	0	-2796	599	3395	1098	-3095	1997	-46	-8406	77	-85	-1	-149	0
915	0	0	-2914	603	3517	1155	-3215	2060	-7	-8322	205	69	106	-11	0
916	0	0	-1977	593	2570	692	-2273	1581	102	-8522	341	120	126	194	0
917	0	0	-497	601	1098	-52	-797	849	277	-8989	504	246	180	277	0
918	0	0	1440	616	-824	-1028	1132	-104	362	-9329	558	273	298	308	0
919	0	0	2633	622	-2011	-1627	2322	-694	320	-9531	455	304	242	370	0
920	0	0	2773	618	-2155	-1695	2464	-768	275	-9519	265	141	52	166	0
921	0	0	1856	611	-1245	-1233	1550	-317	145	-9282	122	50	85	11	0
922	0	0	245	609	364	-427	-59	486	40	-8943	-7	-149	27	-174	0
923	0	0	-1614	591	2205	511	-1909	1398	-81	-8522	-64	-110	-29	-258	0
924	0	0	-2769	583	3352	1093	-3060	1967	-29	-8326	19	-118	1	-166	0
925	0	0	-2966	578	3544	1194	-3255	2061	62	-8357	213	69	110	54	0
926	0	0	-2012	591	2603	710	-2307	1597	60	-8504	384	102	161	151	0
927	0	0	-404	587	991	-91	-697	789	279	-8935	564	209	294	252	0
928	0	0	1384	593	-791	-988	1087	-99	337	-9275	582	314	203	325	0
929	0	0	2616	601	-2015	-1608	2315	-707	316	-9463	438	281	242	310	0
930	0	0	2754	613	-2141	-1683	2447	-764	213	-9548	312	190	100	122	0
931	0	0	1828	597	-1231	-1212	1529	-317	106	-9255	108	-9	98	-31	0
932	0	0	266	589	323	-427	-28	456	0	-8892	-32	-83	-23	-141	0
933	0	0	-1503	568	2071	467	-1787	1319	-67	-8557	17	-110	1	-161	0
934	0	0	-2774	560	3334	1107	-3054	1947	-126	-8256	-27	-71	-15	-120	0
935	0	0	-2819	570	3389	1124	-3104	1979	7	-8252	197	-1	124	-65	0
936	0	0	-1963	570	2533	696	-2248	1551	118	-8464	380	155	300	201	0
937	0	0	-419	582	1001	-81	-710	791	184	-8873	490	238	221	300	0
938	0	0	1501	580	-921	-1040	1211	-170	395	-9240	583	325	302	403	0
939	0	0	2662	585	-2077	-1623	2369	-746	261	-9523	512	248	194	335	0
940	0	0	2822	591	-2231	-1706	2526	-820	194	-9447	306	83	67	180	0
941	0	0	1964	583	-1381	-1273	1672	-399	135	-9211	172	9	137	46	0
942	0	0	305	572	267	-438	19	419	-44	-8912	-38	-203	-64	-211	0
943	0	0	-1445	560	2005	442	-1725	1282	-71	-8458	-11	-126	-40	-182	0
944	0	0	-2718	541	3259	1088	-2988	1900	-56	-8289	1	-143	-5	-172	0
945	0	0	-2795	541	3336	1127	-3065	1938	54	-8254	190	13	108	54	0
946	0	0	-1990	541	2531	724	-2260	1536	110	-8475	422	116	207	151	0
947	0	0	-359	554	913	-97	-636	733	294	-8922	514	209	226	238	0
948	0	0	1489	562	-927	-1025	1208	-182	291	-9216	580	267	287	370	0
949	0	0	2694	572	-2122	-1633	2408	-775	283	-9476	452	323	252	308	0
950	0	0	2859	574	-2285	-1716	2572	-855	248	-9540	347	112	168	192	0
951	0	0	1918	564	-1354	-1241	1636	-395	62	-9234	44	-62	23	-17	0
952	0	0	374	556	182	-465	96	369	-21	-8844	73	-89	65	-77	0
953	0	0	-1493	547	2040	473	-1766	1293	-147	-8501	-44	-213	46	-265	0
954	0	0	-2720	533	3253	1093	-2986	1893	-5	-8270	31	-126	-1	-135	0
955	0	0	-2834	541	3375	1146	-3104	1958	-27	-8208	230	-29	95	-21	0
956	0	0	-2014	537	2551	738	-2282	1544	100	-8493	356	85	106	192	0
957	0	0	-401	539	940	-69	-670	739	349	-8892	580	232	343	333	0
958	0	0	1371	543	-828	-957	1099	-142	314	-9164	541	248	197	353	0
959	0	0	2697	560	-2137	-1628	2417	-788	279	-9432	550	287	176	411	0
960	0	0	2771	560	-2211	-1665	2491	-825	226	-9401	322	166	23	168	0
961	0	0	1950	558	-1392	-1254	1671	-417	182	-9150	137	19	95	-7	0
962	0	0	338	547	209	-442	64	378	29	-8825	-44	-98	-11	-188	0
963	0	0	-1515	537	2052	489	-1783	1294	-112	-8471	-83	-164	0	-195	0
964	0	0	-2714	523	3237	1095	-2975	1880	-54	-8192	-3	-73	-11	-201	0
965	0	0	-2888	514	3402	1187	-3145	1958	-15	-8146	230	48	141	69	0
966	0	0	-2017	514	2531	751	-2274	1522	42	-8326	339	65	166	122	0
967	0	0	-423	527	950	-52	-686	738	318	-8772	558	259	294	236	0
968	0	0	1365	535	-830	-950	1097	-147	320	-9119	558	228	248	401	0
969	0	0	2715	556	-2159	-1635	2437	-801	310	-9325	527	310	254	349	0
970	0	0	2728	550	-2178	-1639	2453	-814	205	-9329	287	112	141	207	0
971	0	0	1895	547	-1348	-1221	1621	-400	131	-9110	128	-11	48	-17	0
972	0	0	311	541	230	-426	40	385	23	-8803	-9	-19	-50	-178	0
973	0	0	-1508	527	2035	490	-1771	1281	-83	-8468	-21	-162	-19	-252	0
974	0	0	-2706	512	3218	1097	-2962	1865	-38	-8262	64	-118	42	-182	0
975	0	0	-2928	517	3445	1205	-3186	1981	-25	-8175	98	42	75	15	0
976	0	0	-1973	517	2490	728	-2231	1503	178	-8394	419	153	225	213	0
977	0	0	-456	531	987	-37	-721	759	304	-8693	422	258	289	294	0
978	0	0	1426	552	-874	-989	1150	-161	413	-9108	556	378	302	364	0
979	0	0	2595	572	-2023	-1583	2309	-725	294	-9393	444	289	100	370	0
980	0	0	2829	589	-2240	-1709	2534	-825	261	-9329	378	159	228	211	0
981	0	0	1873	578	-1295	-1225	1584	-358	58	-9100	46	19	5	-91	0
982	0	0	414	580	166	-497	124	373	64	-8782	0	-83	34	-164	0
983	0	0	-1570	558	2128	506	-1849	1343	-108	-8351	-100	-139	13	-291	0
984	0	0	-2726	535	3261	1095	-2993	1898	-124	-8132	62	-168	50	-178	0
985	0	0	-2885	537	3422	1174	-3153	1979	31	-8087	219	-19	162	36	0
986	0	0	-2057	552	2609	752	-2333	1580	97	-8250	306	188	143	184	0
987	0	0	-406	562	968	-78	-687	765	291	-8685	547	267	259	289	0
988	0	0	1343	585	-758	-964	1050	-86	329	-9028	564	325	376	415	0
989	0	0	2643	614	-2029	-1628	2336	-707	329	-9290	453	252	230	265	0
990	0	0	2708	613	-2095	-1660	2401	-741	225	-9261	341	114	228	180	0
991	0	0	1823	609	-1214	-1216	1518	-302	93	-9050	60	-42	-52	-50	0
992	0	0	359	599	240	-479	59	419	104	-8691	17	-60	52	-131	0
993	0	0	-1590	580	2170	505	-1880	1375	-110	-8289	-85	-151	-40	-217	0
994	0	0	-2772	566	3338	1103	-3055	1952	-106	-8049	19	-114	71	-128	0
995	0	0	-2916	554	3470	1181	-3193	2012	-75	-8058	170	-62	91	-102	0
996	0	0	-2052	568	2620	742	-2336	1594	85	-8241	382	162	225	215	0
997	0	0	-493	585	1078	-46	-785	831	289	-8617	477	283	232	238	0
998	0	0	1338	607	-731	-972	1034	-62	304	-8993	595	244	312	372	0
999	0	0	2593	644	-1949	-1618	2271	-652	291	-9216	502	298	248	275	0
1000	0	0	2734	680	-2054	-1707	2394	-687	207	-9222	250	215	139	153	0
1001	0	0	1918	690	-1228	-1304	1573	-269	172	-9030	110	67	54	-11	0
1002	0	0	301	667	366	-484	-32	516	-87	-8671	-3	-184	42	-161	0
1003	0	0	-1457	630	2087	413	-1772	1358	-40	-8349	-58	-126	29	-244	0
1004	0	0	-2821	583	3404	1119	-3112	1993	-131	-8095	-48	-83	-32	-164	0
1005	0	0	-2883	562	3445	1160	-3164	2003	13	-7959	112	27	122	-1	0
1006	0	0	-2015	582	2597	716	-2306	1589	71	-8281	333	188	129	151	0
1007	0	0	-513	585	1098	-36	-805	841	261	-8631	519	302	250	343	0
1008	0	0	1295	611	-684	-953	989	-36	327	-9028	523	261	201	419	0
1009	0	0	2567	626	-1941	-1596	2254	-657	347	-9247	428	248	287	316	0
1010	0	0	2744	632	-2112	-1688	2428	-740	254	-9275	411	166	186	238	0
1011	0	0	1927	632	-1295	-1279	1611	-331	122	-9032	143	17	34	-48	0
1012	0	0	309	609	300	-459	4	454	-17	-8638	-73	-93	60	-174	0
1013	0	0	-1540	576	2116	482	-1828	1346	-145	-8276	-162	-176	-67	-298	0
1014	0	0	-2726	556	3282	1085	-3004	1919	-50	-8031	42	-77	79	-168	0
1015	0	0	-2947	531	3478	1208	-3212	2004	-118	-7985	180	-141	124	-77	0
1016	0	0	-2026	527	2553	749	-2289	1540	108	-8227	316	151	223	56	0
1017	0	0	-501	529	1030	-14	-765	779	291	-8675	558	314	254	349	0
1018	0	0	1326	543	-783	-934	1054	-120	378	-9102	552	271	261	304	0
1019	0	0	2575	552	-2023	-1563	2299	-735	386	-9280	467	271	263	304	0
1020	0	0	2759	550	-2209	-1654	2484	-829	256	-9284	376	164	194	141	0
1021	0	0	1912	537	-1375	-1224	1643	-419	128	-9059	162	11	-5	29	0
1022	0	0	326	494	168	-410	79	331	-23	-8654	-69	-153	27	-252	0
1023	0	0	-1517	463	1980	527	-1748	1221	-129	-8274	-69	-141	93	-207	0
1024	0	0	-2716	432	3148	1142	-2932	1790	-52	-8087	-25	-110	25	-238	0
1025	0	0	-2925	419	3344	1253	-3134	1881	13	-7996	174	44	129	29	0
1026	0	0	-2134	411	2545	861	-2339	1478	67	-8246	294	110	197	87	0
1027	0	0	-471	407	878	32	-674	642	298	-8584	527	296	289	314	0
1028	0	0	1283	420	-863	-851	1073	-221	378	-9021	543	296	273	337	0
1029	0	0	2594	428	-2166	-1511	2380	-869	325	-9213	475	246	291	306	0
1030	0	0	2730	428	-2302	-1579	2516	-937	228	-9249	314	122	112	170	0
1031	0	0	1924	411	-1513	-1167	1718	-551	133	-9024	162	44	161	-44	0
1032	0	0	390	403	13	-396	188	208	60	-8665	25	-186	31	-97	0
1033	0	0	-1446	395	1841	525	-1643	1118	-71	-8237	-58	-145	-1	-221	0
1034	0	0	-2698	388	3086	1155	-2892	1737	-141	-7985	7	-145	38	-213	0
1035	0	0	-2960	382	3342	1289	-3151	1862	7	-7957	157	-73	139	-65	0
1036	0	0	-2077	384	2461	846	-2269	1422	137	-8200	384	207	166	184	0
1037	0	0	-588	391	979	98	-783	685	232	-8543	533	271	228	259	0
1038	0	0	1314	403	-911	-858	1112	-254	310	-8949	597	327	223	413	0
1039	0	0	2534	393	-2141	-1463	2337	-874	300	-9215	469	271	213	322	0
1040	0	0	2790	391	-2399	-1590	2594	-1004	269	-9253	339	190	174	153	0
1041	0	0	1956	393	-1563	-1174	1759	-585	186	-9011	153	32	93	-1	0
1042	0	0	397	384	-13	-390	205	185	21	-8662	-1	-128	-13	-133	0
1043	0	0	-1459	366	1825	546	-1642	1095	-106	-8266	-85	-131	21	-254	0
1044	0	0	-2718	374	3092	1172	-2905	1733	-27	-8064	58	-95	5	-166	0
1045	0	0	-2937	372	3309	1282	-3123	1840	58	-8025	201	-31	85	-58	0
1046	0	0	-2132	376	2508	878	-2320	1442	65	-8095	356	87	221	122	0
1047	0	0	-589	386	975	101	-782	680	279	-8594	549	203	234	331	0
1048	0	0	1268	403	-865	-835	1066	-231	310	-8883	585	279	269	380	0
1049	0	0	2552	405	-2147	-1478	2349	-871	360	-9131	428	244	248	333	0
1050	0	0	2791	411	-2380	-1601	2585	-984	242	-9199	333	162	128	219	0
1051	0	0	2005	407	-1598	-1206	1801	-595	145	-8986	79	104	75	-19	0
1052	0	0	412	393	-19	-402	215	187	1	-8669	-31	-27	-7	-199	0
1053	0	0	-1450	393	1843	528	-1646	1118	-186	-8245	-79	-174	-21	-242	0
1054	0	0	-2725	382	3107	1171	-2916	1744	-112	-8010	-73	-85	25	-226	0
1055	0	0	-2904	382	3286	1261	-3095	1834	-17	-7979	100	38	58	-17	0
1056	0	0	-2095	378	2473	858	-2284	1425	60	-8182	310	106	234	168	0
1057	0	0	-571	389	960	91	-765	674	304	-8551	467	254	188	331	0
1058	0	0	1353	403	-950	-878	1151	-273	382	-8910	537	353	279	428	0
1059	0	0	2604	399	-2205	-1501	2404	-903	283	-9193	465	294	238	378	0
1060	0	0	2888	386	-2502	-1637	2695	-1058	261	-9203	312	226	172	157	0
1061	0	0	2080	397	-1683	-1238	1881	-643	161	-8988	188	95	118	81	0
1062	0	0	486	391	-95	-438	290	148	-34	-8681	-89	-64	-38	-213	0
1063	0	0	-1313	386	1699	463	-1506	1042	-58	-8279	-27	-69	13	-207	0
1064	0	0	-2699	368	3067	1165	-2883	1717	-124	-8002	5	-77	25	-180	0
1065	0	0	-2900	380	3280	1260	-3090	1830	34	-7977	131	-44	77	-50	0
1066	0	0	-2142	368	2510	887	-2326	1439	155	-8167	434	153	190	161	0
1067	0	0	-609	353	962	128	-785	657	306	-8499	490	302	279	294	0
1068	0	0	1220	347	-873	-783	1046	-263	368	-8902	535	267	232	291	0
1069	0	0	2544	341	-2203	-1442	2373	-931	271	-9114	506	211	273	312	0
1070	0	0	2781	374	-2407	-1577	2594	-1016	228	-9137	358	133	141	258	0
1071	0	0	2055	395	-1660	-1225	1857	-632	205	-9001	170	54	93	27	0
1072	0	0	567	453	-114	-510	340	169	25	-8652	-7	-97	7	-157	0
1073	0	0	-1276	510	1786	383	-1531	1148	-27	-8260	-93	-100	-11	-194	0
1074	0	0	-2522	597	3119	962	-2820	1858	-118	-8018	-23	-79	-13	-157	0
1075	0	0	-2685	723	3408	981	-3046	2065	21	-7996	174	-27	67	-15	0
1076	0	0	-1900	843	2743	528	-2321	1793	44	-8283	291	184	112	102	0
1077	0	0	-305	942	1247	-318	-776	1094	250	-8617	477	277	250	298	0
1078	0	0	1633	1098	-535	-1365	1084	281	294	-9063	549	273	252	419	0
1079	0	0	3037	1229	-1808	-2133	2422	-289	259	-9352	446	283	238	308	0
1080	0	0	3378	1359	-2019	-2368	2698	-330	211	-9436	405	143	178	226	0
1081	0	0	2680	1511	-1169	-2095	1924	171	133	-9236	126	98	21	21	0
1082	0	0	1206	1681	475	-1443	365	1078	54	-8891	-71	-34	-48	-153	0
1083	0	0	-539	1798	2337	-629	-1438	2067	-9	-8493	-54	-137	-15	-219	0
1084	0	0	-1854	1837	3691	8	-2772	2764	-56	-8276	19	-112	-3	-161	0
1085	0	0	-2227	1732	3959	247	-3093	2845	3	-8149	170	19	174	29	0
1086	0	0	-1490	1548	3038	-29	-2264	2293	106	-8283	370	83	168	145	0
1087	0	0	-28	1425	1453	-698	-740	1439	322	-8601	488	215	201	339	1
1088	0	0	1743	1257	-486	-1500	1114	385	329	-8982	659	236	291	401	0
1089	0	0	3024	1090	-1934	-2057	2479	-422	283	-9141	463	349	141	399	0
1090	0	0	3128	894	-2234	-2011	2681	-670	221	-9137	292	186	112	197	0
1091	0	0	2306	698	-1608	-1502	1957	-455	118	-8871	139	3	104	29	0
1092	0	0	699	566	-133	-632	416	216	21	-8553	11	-65	-83	-133	0
1093	0	0	-1280	442	1722	419	-1501	1082	-157	-8109	-85	-176	38	-197	0
1094	0	0	-2586	378	2964	1104	-2775	1671	-102	-7878	42	-137	15	-118	0
1095	0	0	-2873	331	3204	1271	-3038	1767	-17	-7853	174	65	104	-54	0
1096	0	0	-2165	327	2492	919	-2328	1409	81	-8041	345	104	195	164	0
1097	0	0	-617	306	923	155	-770	614	244	-8388	566	209	209	329	0
1098	0	0	1149	265	-884	-707	1016	-309	308	-8772	547	291	252	378	0
1099	0	0	2534	232	-2302	-1383	2418	-1035	306	-9021	498	296	221	393	0
1100	0	0	2701	197	-2504	-1449	2602	-1153	292	-9086	333	174	236	195	0
1101	0	0	2007	153	-1854	-1080	1930	-850	176	-8877	108	122	108	32	0
1102	0	0	408	102	-306	-255	357	-102	38	-8549	-38	-52	-21	-151	0
1103	0	0	-1537	65	1602	736	-1569	833	-137	-8130	-44	-139	-36	-184	0
1104	0	0	-2803	87	2890	1358	-2846	1488	-36	-7901	-9	-153	11	-135	0
1105	0	0	-3156	110	3266	1523	-3211	1688	-32	-7761	135	-64	155	-3	0
1106	0	0	-2320	153	2473	1083	-2396	1313	126	-8043	341	133	110	172	0
1107	0	0	-809	182	991	313	-900	586	250	-8322	552	250	267	294	0
1108	0	0	1011	232	-779	-621	895	-273	289	-8778	516	232	242	339	0
1109	0	0	2492	267	-2225	-1379	2358	-979	388	-8991	465	298	263	345	0
1110	0	0	2572	285	-2287	-1428	2429	-1001	298	-9040	341	128	153	240	0
1111	0	0	1821	318	-1503	-1069	1662	-592	194	-8914	108	48	64	-11	0
1112	0	0	318	349	31	-333	143	190	29	-8473	-46	-56	13	-161	0
1113	0	0	-1561	384	1945	588	-1753	1164	-104	-8105	-36	-197	-46	-261	0
1114	0	0	-2873	401	3274	1236	-3073	1837	-153	-7732	48	-126	73	-126	0
1115	0	0	-3170	438	3608	1366	-3389	2023	-7	-7765	145	-98	85	-69	0
1116	0	0	-2490	485	2975	1002	-2732	1730	71	-7934	294	98	159	124	0
1117	0	0	-1062	521	1583	270	-1322	1052	232	-8274	450	174	244	256	0
1118	0	0	637	560	-77	-598	357	241	341	-8640	521	277	316	364	0
1119	0	0	1450	463	-987	-956	1218	-262	291	-8704	417	226	178	254	0
1120	0	0	703	162	-541	-432	622	-189	168	-8611	228	-60	75	-48	0
1121	0	0	-553	263	816	145	-684	539	-46	-8316	-15	-166	-85	-180	0
1122	0	0	-2181	457	2638	862	-2409	1547	-108	-7955	-139	-186	-21	-238	0
1123	0	0	-3777	688	4465	1544	-4121	2576	-112	-7678	-69	-355	5	-337	0
1124	0	0	-4803	888	5691	1957	-5247	3289	-126	-7575	-141	-184	-1	-277	0
1125	0	0	-4515	1099	5614	1708	-5064	3356	11	-7752	98	-164	40	-106	0
1126	0	0	-3344	1257	4601	1043	-3972	2929	104	-8078	374	79	188	141	0
1127	0	0	-1605	1425	3030	90	-2317	2227	151	-8534	415	145	157	194	0
1128	0	0	620	1584	964	-1102	-172	1274	244	-9015	422	199	170	207	0
1129	0	0	2058	1709	-349	-1883	1203	680	201	-9372	329	203	71	285	0
1130	0	0	2519	1788	-731	-2153	1625	528	149	-9360	223	100	168	87	0
1131	0	0	1906	1852	-54	-1879	980	899	67	-9306	133	-98	-50	-34	0
1132	0	0	684	1848	1164	-1266	-240	1506	-69	-8925	-50	-192	-81	-246	0
1133	0	0	-929	1810	2739	-440	-1834	2274	-91	-8700	-122	-157	-176	-240	0
1134	0	0	-1938	1780	3718	79	-2828	2749	-180	-8497	25	-176	-128	-110	0
1135	0	0	-1921	1765	3686	78	-2803	2725	-40	-8526	147	0	-120	93	0
1136	0	0	-1054	1747	2801	-346	-1927	2274	-9	-8728	292	97	3	168	0
1137	0	0	634	1788	1154	-1211	-260	1471	131	-9079	463	217	79	320	0
1138	0	0	2569	1854	-715	-2211	1642	569	234	-9550	517	320	81	343	0
1139	0	0	3924	1932	-1992	-2928	2958	-30	79	-9849	438	201	48	366	0
1140	0	0	4238	1980	-2258	-3109	3248	-139	141	-9839	287	308	36	378	0
1141	0	0	3546	1998	-1548	-2772	2547	225	-52	-9571	-9	102	-116	19	0
1142	0	0	2116	1959	-157	-2037	1136	901	-29	-9240	-83	-17	-97	-42	0
1143	0	0	295	1905	1610	-1100	-657	1757	-139	-8801	-139	-75	-56	-108	0
1144	0	0	-853	1833	2686	-490	-1769	2259	-131	-8504	-81	-36	-9	-32	0
1145	0	0	-1067	1796	2863	-364	-1965	2329	-3	-8454	97	81	67	141	0
1146	0	0	-336	1757	2093	-710	-1214	1925	161	-8633	376	254	192	351	0
1147	0	0	1119	1751	632	-1435	243	1191	337	-8912	467	312	306	498	0
1148	0	0	2852	1782	-1070	-2317	1961	356	409	-9298	560	436	291	568	0
1149	0	0	3906	1821	-2085	-2863	2995	-132	310	-9461	442	388	294	481	0
1150	0	0	4094	1856	-2238	-2975	3166	-191	292	-9414	380	159	215	283	0
1151	0	0	3192	1860	-1332	-2526	2262	264	246	-9114	139	129	199	131	0
1152	0	0	1645	1839	194	-1742	725	1016	159	-8782	-11	-118	126	-131	0
1153	0	0	-199	1773	1972	-787	-1085	1872	64	-8378	77	-89	139	-100	0
1154	0	0	-1558	1718	3276	-80	-2417	2497	-13	-8051	-38	-137	54	-131	0
1155	0	0	-1775	1662	3437	56	-2606	2549	190	-8051	133	36	254	-56	0
1156	0	0	-1061	1627	2688	-283	-1874	2157	244	-8227	345	135	318	162	0
1157	0	0	498	1617	1119	-1057	-310	1368	453	-8545	574	213	403	349	0
1158	0	0	2274	1652	-622	-1963	1448	515	516	-8951	591	275	351	376	0
1159	0	0	3542	1676	-1866	-2609	2704	-95	444	-9197	574	285	347	325	0
1160	0	0	3755	1678	-2077	-2716	2916	-199	335	-9150	370	112	318	118	0
1161	0	0	3096	1678	-1418	-2387	2257	130	302	-9017	289	25	199	32	0
1162	0	0	1505	1650	145	-1577	680	897	124	-8559	-3	-162	161	-186	0
1163	0	0	-241	1602	1843	-680	-1042	1722	52	-8173	-42	-133	137	-250	0
1164	0	0	-1547	1588	3135	-20	-2341	2361	13	-7973	52	-129	131	-228	0
1165	0	0	-1758	1561	3319	98	-2538	2440	104	-7961	232	23	192	-60	0
1166	0	0	-986	1555	2541	-284	-1763	2048	256	-8165	384	110	337	21	0
1167	0	0	465	1555	1090	-1010	-312	1322	349	-8442	523	343	399	217	0
1168	0	0	2290	1563	-727	-1926	1508	418	382	-8850	568	289	308	203	0
1169	0	0	3600	1538	-2062	-2569	2831	-262	405	-9112	537	289	275	275	0
1170	0	0	3888	1489	-2399	-2688	3143	-455	314	-9139	452	174	281	124	0
1171	0	0	3076	1451	-1625	-2263	2350	-87	116	-8889	151	17	118	-98	0
1172	0	0	1644	1410	-234	-1527	939	588	98	-8568	77	-46	34	-153	0
1173	0	0	-279	1350	1629	-535	-954	1489	-91	-8140	-52	-91	1	-256	0
1174	0	0	-1601	1326	2927	137	-2264	2126	-71	-7880	54	-91	15	-172	0
1175	0	0	-1863	1303	3166	280	-2514	2234	21	-7810	242	100	164	17	0
1176	0	0	-1255	1303	2558	-24	-1906	1930	58	-8019	388	97	192	73	0
1177	0	0	250	1305	1055	-777	-402	1180	327	-8312	576	323	287	298	0
1178	0	0	2026	1311	-715	-1668	1370	298	405	-8751	589	302	265	397	0
1179	0	0	3342	1315	-2027	-2328	2684	-356	382	-8956	537	339	178	426	0
1180	0	0	3559	1317	-2242	-2438	2900	-462	244	-9017	382	170	172	236	0
1181	0	0	2791	1321	-1470	-2056	2130	-74	199	-8834	114	81	25	114	0
1182	0	0	1359	1311	-48	-1335	703	631	50	-8427	-38	-36	-50	-143	0
1183	0	0	-600	1305	1905	-352	-1252	1605	-64	-8083	-25	-52	-25	-108	0
1184	0	0	-1939	1293	3232	323	-2585	2262	-42	-7806	52	-50	-1	-131	0
1185	0	0	-2349	1290	3639	529	-2994	2464	-5	-7787	114	-9	67	-36	0
1186	0	0	-1691	1292	2983	199	-2337	2137	126	-7954	395	180	230	168	0
1187	0	0	-284	1297	1581	-506	-932	1439	172	-8285	450	217	256	182	0
1188	0	0	1594	1309	-285	-1451	939	512	391	-8726	535	312	263	370	0
1189	0	0	2901	1309	-1592	-2105	2246	-141	374	-8960	465	323	230	382	0
1190	0	0	3247	1321	-1926	-2284	2586	-302	275	-8968	368	213	184	199	0
1191	0	0	2508	1323	-1185	-1915	1846	69	182	-8795	106	141	79	23	0
1192	0	0	1024	1305	281	-1164	371	793	-23	-8392	23	-128	31	-126	0
1193	0	0	-895	1295	2190	-200	-1542	1742	-64	-8058	-21	-67	-79	-164	0
1194	0	0	-2268	1282	3550	493	-2909	2416	-17	-7744	21	-128	52	-174	0
1195	0	0	-2630	1284	3914	673	-3272	2599	11	-7744	170	-1	56	-42	0
1196	0	0	-1958	1274	3232	342	-2595	2253	75	-7872	345	207	209	143	0
1197	0	0	-421	1286	1707	-432	-1064	1496	223	-8202	452	296	213	302	0
1198	0	0	1319	1290	-29	-1304	674	630	300	-8636	549	312	261	308	0
1199	0	0	2694	1288	-1406	-1991	2050	-59	312	-8858	457	240	256	304	0
1200	0	0	3066	1284	-1782	-2175	2424	-249	256	-8885	265	267	180	170	0
1201	0	0	2354	1272	-1082	-1813	1718	95	147	-8761	116	79	75	-11	0
1202	0	0	869	1266	397	-1067	236	831	81	-8359	13	-50	40	-116	0
1203	0	0	-1021	1237	2258	-108	-1639	1747	-95	-7926	-75	-194	-34	-277	0
1204	0	0	-2387	1231	3618	578	-3002	2424	-97	-7676	-1	-110	-9	-178	0
1205	0	0	-2745	1222	3967	761	-3356	2594	-9	-7647	147	-58	104	-40	0
1206	0	0	-2019	1218	3237	400	-2628	2227	60	-7843	322	164	176	75	0
1207	0	0	-565	1208	1773	-321	-1169	1490	296	-8186	502	250	296	217	0
1208	0	0	1314	1212	-102	-1263	708	555	325	-8644	564	248	320	318	0
1209	0	0	2713	1198	-1515	-1955	2114	-158	271	-8867	494	265	296	300	0
1210	0	0	3083	1175	-1908	-2129	2495	-366	258	-8953	333	184	188	147	0
1211	0	0	2420	1165	-1255	-1792	1837	-45	192	-8720	195	64	139	7	0
1212	0	0	948	1134	186	-1041	381	660	62	-8342	27	-104	15	-226	0
1213	0	0	-951	1109	2060	-79	-1505	1584	-65	-7901	-147	-114	21	-186	0
1214	0	0	-2341	1090	3431	625	-2886	2260	-147	-7651	-36	-131	29	-267	0
1215	0	0	-2647	1068	3715	789	-3181	2391	-9	-7657	157	-54	83	-44	0
1216	0	0	-2027	1047	3074	490	-2550	2060	42	-7792	386	126	197	124	0
1217	0	0	-582	1041	1623	-229	-1102	1332	170	-8116	422	174	209	180	0
1218	0	0	1404	1030	-374	-1217	889	328	498	-8582	628	358	312	428	0
1219	0	0	2717	1016	-1701	-1866	2209	-342	300	-8817	475	281	261	254	0
1220	0	0	3105	999	-2106	-2052	2605	-553	254	-8848	341	161	133	195	0
1221	0	0	2420	975	-1445	-1697	1932	-235	69	-8712	230	-11	65	-9	0
1222	0	0	941	952	11	-946	465	481	50	-8369	-7	-40	9	-194	0
1223	0	0	-929	923	1852	3	-1390	1387	-133	-7932	-62	-205	13	-197	0
1224	0	0	-2266	898	3164	684	-2715	2031	-81	-7643	25	-93	7	-159	0
1225	0	0	-2662	884	3546	889	-3104	2215	-54	-7606	110	-11	81	-79	0
1226	0	0	-2039	871	2910	584	-2474	1890	141	-7874	386	131	161	128	0
1227	0	0	-543	861	1404	-159	-973	1132	281	-8190	517	232	265	246	0
1228	0	0	1314	853	-461	-1083	887	196	366	-8508	562	275	323	306	0
1229	0	0	2693	845	-1848	-1769	2270	-501	339	-8828	547	372	225	331	0
1230	0	0	3057	830	-2227	-1943	2642	-698	244	-8859	389	199	145	162	0
1231	0	0	2393	812	-1581	-1602	1987	-384	172	-8619	190	110	116	54	0
1232	0	0	942	785	-157	-863	549	314	75	-8330	-25	-48	46	-145	0
1233	0	0	-1005	768	1773	118	-1389	1270	-157	-7905	-89	-209	-50	-273	0
1234	0	0	-2319	744	3063	787	-2691	1903	-58	-7690	7	-83	27	-178	0
1235	0	0	-2766	735	3501	1015	-3133	2118	-31	-7573	81	-32	145	-29	0
1236	0	0	-2012	733	2745	639	-2378	1739	110	-7717	393	182	161	180	0
1237	0	0	-667	731	1398	-32	-1032	1064	186	-8045	459	261	252	316	0
1238	0	0	1297	731	-566	-1014	931	82	372	-8473	494	353	271	393	0
1239	0	0	2637	725	-1912	-1681	2274	-593	399	-8825	527	277	259	378	0
1240	0	0	3004	711	-2293	-1857	2648	-791	300	-8825	263	205	223	203	0
1241	0	0	2384	706	-1678	-1545	2031	-486	131	-8636	180	93	52	73	0
1242	0	0	861	702	-159	-781	510	271	36	-8270	3	-34	-7	-98	0
1243	0	0	-1024	677	1701	173	-1362	1189	-93	-7882	-64	-166	17	-207	0
1244	0	0	-2425	677	3102	874	-2763	1889	-116	-7606	-29	-104	-23	-178	0
1245	0	0	-2786	663	3449	1061	-3117	2056	0	-7498	124	-13	83	-48	0
1246	0	0	-2186	665	2851	760	-2518	1758	83	-7738	296	75	124	219	0
1247	0	0	-727	669	1396	29	-1061	1032	205	-8035	486	232	246	335	0
1248	0	0	1148	679	-469	-913	808	105	362	-8421	535	314	238	358	0
1249	0	0	2503	682	-1821	-1592	2162	-569	322	-8728	438	335	226	306	0
1250	0	0	2881	680	-2201	-1780	2541	-760	203	-8792	356	164	223	176	0
1251	0	0	2287	673	-1614	-1480	1950	-470	225	-8654	168	48	147	5	0
1252	0	0	728	661	-67	-694	397	297	95	-8246	-19	-81	40	-126	0
1253	0	0	-1090	646	1736	222	-1413	1191	-64	-7876	-118	-180	-40	-186	0
1254	0	0	-2431	626	3057	902	-2744	1841	-44	-7628	-29	-71	97	-139	0
1255	0	0	-2834	630	3464	1102	-3149	2047	-34	-7571	75	-73	48	-114	0
1256	0	0	-2192	634	2826	779	-2509	1730	87	-7744	391	149	161	155	0
1257	0	0	-797	628	1425	84	-1111	1026	178	-8008	457	213	236	358	0
1258	0	0	1127	644	-483	-885	805	80	399	-8485	564	306	211	380	0
1259	0	0	2507	655	-1852	-1581	2179	-598	287	-8745	502	285	228	323	0
1260	0	0	2878	653	-2225	-1765	2551	-786	302	-8850	372	199	143	242	0
1261	0	0	2352	655	-1697	-1503	2024	-521	207	-8640	166	44	186	98	0
1262	0	0	763	649	-114	-706	438	267	-3	-8305	44	-50	-19	-108	0
1263	0	0	-1014	636	1650	189	-1332	1143	-102	-7909	-27	-153	-60	-209	0
1264	0	0	-2462	630	3092	916	-2777	1861	-56	-7585	9	-168	27	-106	0
1265	0	0	-2830	632	3462	1099	-3146	2047	21	-7643	143	-25	69	-65	0
1266	0	0	-2198	620	2818	789	-2508	1719	137	-7769	306	67	120	170	0
1267	0	0	-786	622	1408	82	-1097	1015	180	-8062	500	211	201	349	0
1268	0	0	1099	644	-455	-871	777	94	250	-8503	485	252	186	380	0
1269	0	0	2577	655	-1922	-1616	2249	-633	287	-8749	473	292	221	364	0
1270	0	0	2898	638	-2260	-1768	2579	-811	192	-8782	347	176	110	312	0
1271	0	0	2304	644	-1660	-1474	1982	-508	71	-8700	114	-9	11	25	0
1272	0	0	891	626	-265	-758	578	180	81	-8343	87	-46	-1	50	0
1273	0	0	-1065	607	1672	229	-1368	1139	-197	-7884	-124	-149	-155	-240	0
1274	0	0	-2384	603	2987	890	-2685	1795	-116	-7628	29	-112	-44	-133	0
1275	0	0	-2863	601	3464	1131	-3163	2032	-112	-7503	54	-42	42	-65	0
1276	0	0	-2130	605	2735	762	-2432	1670	13	-7734	316	120	81	161	0
1277	0	0	-844	614	1458	115	-1151	1036	139	-8082	419	151	151	273	0
1278	0	0	1138	626	-512	-882	825	57	349	-8435	533	331	254	360	0
1279	0	0	2494	628	-1866	-1561	2180	-619	246	-8797	506	209	168	351	0
1280	0	0	2886	634	-2252	-1760	2569	-809	159	-8776	316	135	75	215	0
1281	0	0	2344	630	-1714	-1487	2029	-542	166	-8613	180	112	108	64	0
1282	0	0	767	638	-129	-702	448	254	5	-8326	-11	-93	-62	-157	0
1283	0	0	-1030	613	1643	208	-1336	1128	-95	-7882	-60	-120	-56	-217	0
1284	0	0	-2454	613	3067	920	-2760	1840	-133	-7595	-46	-112	-42	-182	0
1285	0	0	-2877	618	3495	1129	-3186	2056	-69	-7573	50	-50	1	-85	0
1286	0	0	-2256	601	2857	827	-2556	1729	85	-7738	323	147	89	178	0
1287	0	0	-906	613	1519	146	-1212	1066	213	-8062	465	226	246	259	0
1288	0	0	988	620	-368	-804	678	126	265	-8425	477	226	223	213	0
1289	0	0	2478	634	-1844	-1556	2161	-605	353	-8776	517	347	223	351	0
1290	0	0	2760	636	-2124	-1698	2442	-744	197	-8815	345	118	108	197	0
1291	0	0	2166	638	-1528	-1402	1847	-445	180	-8697	184	34	56	5	0
1292	0	0	739	613	-126	-676	432	243	44	-8270	-19	-44	-21	-114	0
1293	0	0	-1114	597	1711	258	-1412	1154	-131	-7847	-13	-166	-23	-203	0
1294	0	0	-2617	587	3204	1015	-2910	1895	-93	-7600	-116	-85	15	-252	0
1295	0	0	-2970	599	3569	1185	-3269	2084	-21	-7498	93	-69	64	-116	0
1296	0	0	-2278	599	2877	839	-2577	1738	95	-7684	275	137	174	81	0
1297	0	0	-882	609	1491	136	-1186	1050	265	-8047	486	219	283	221	0
1298	0	0	996	607	-389	-801	692	109	341	-8411	558	320	287	370	0
1299	0	0	2336	616	-1720	-1476	2028	-552	277	-8681	401	289	192	320	0
1300	0	0	2765	622	-2143	-1693	2454	-760	248	-8751	339	244	234	211	0
1301	0	0	2115	620	-1495	-1367	1805	-437	124	-8524	118	-9	71	-23	0
1302	0	0	727	605	-122	-666	424	241	133	-8248	50	11	46	-174	0
1303	0	0	-1215	595	1810	310	-1512	1202	-172	-7777	-91	-172	-38	-265	0
1304	0	0	-2565	583	3148	991	-2856	1865	-128	-7500	-67	-137	-42	-298	0
1305	0	0	-3047	580	3627	1233	-3337	2103	-9	-7469	87	-46	48	29	0
1306	0	0	-2388	564	2952	912	-2670	1758	58	-7672	279	116	162	128	0
1307	0	0	-966	570	1536	198	-1251	1053	170	-7917	453	194	256	300	0
1308	0	0	907	589	-318	-748	612	135	294	-8320	512	335	232	345	0
1309	0	0	2308	597	-1711	-1452	2009	-557	236	-8619	461	298	230	409	0
1310	0	0	2713	589	-2124	-1651	2418	-767	192	-8708	310	164	83	151	0
1311	0	0	2077	595	-1482	-1336	1779	-443	120	-8473	161	133	83	77	0
1312	0	0	663	578	-85	-620	374	246	79	-8192	-58	-112	-54	-184	0
1313	0	0	-1082	570	1652	256	-1367	1111	-23	-7754	-29	-116	58	-250	0
1314	0	0	-2648	554	3202	1047	-2925	1878	-95	-7478	-75	-34	-23	-209	0
1315	0	0	-2988	554	3542	1217	-3265	2048	-65	-7426	56	-65	31	-81	0
1316	0	0	-2398	543	2941	927	-2669	1742	143	-7657	378	126	126	180	0
1317	0	0	-1135	543	1678	296	-1406	1110	104	-7917	372	71	180	242	0
1318	0	0	891	552	-339	-721	615	106	292	-8295	519	283	316	347	0
1319	0	0	2166	564	-1602	-1365	1884	-519	215	-8545	461	256	197	384	0
1320	0	0	2645	566	-2079	-1605	2362	-756	225	-8662	341	118	168	141	0
1321	0	0	2065	568	-1497	-1316	1781	-464	139	-8460	174	60	89	114	0
1322	0	0	549	549	0	-549	274	274	-21	-8138	-71	-116	-46	-190	0
1323	0	0	-1211	533	1744	339	-1477	1138	-93	-7715	-44	-145	-46	-182	0
1324	0	0	-2697	529	3226	1084	-2961	1877	-95	-7505	-29	-102	38	-219	0
1325	0	0	-3080	516	3596	1282	-3338	2056	-52	-7439	110	-29	0	-166	0
1326	0	0	-2439	519	2958	960	-2698	1738	52	-7536	294	46	145	114	0
1327	0	0	-1124	519	1643	302	-1383	1081	199	-7909	353	199	215	168	0
1328	0	0	808	533	-275	-670	541	129	283	-8227	465	246	275	331	0
1329	0	0	2269	543	-1726	-1406	1997	-591	366	-8565	486	296	226	384	0
1330	0	0	2628	541	-2087	-1584	2357	-773	273	-8636	358	178	176	201	0
1331	0	0	2025	543	-1482	-1284	1753	-469	126	-8470	124	19	52	-44	0
1332	0	0	608	521	-87	-564	347	217	69	-8101	-100	-17	-81	-128	0
1333	0	0	-1282	502	1784	390	-1533	1143	-77	-7723	-104	-108	-40	-211	0
1334	0	0	-2642	481	3123	1080	-2882	1802	-126	-7476	13	-168	-21	-168	0
1335	0	0	-3044	496	3540	1274	-3292	2018	-31	-7385	100	-50	48	-52	0
1336	0	0	-2493	498	2991	997	-2742	1744	5	-7523	234	65	71	71	0
1337	0	0	-1024	508	1532	258	-1278	1020	287	-7849	438	164	236	283	0
1338	0	0	768	516	-252	-642	510	132	287	-8299	519	248	190	384	0
1339	0	0	2278	525	-1753	-1401	2015	-614	291	-8590	492	234	182	325	0
1340	0	0	2557	519	-2038	-1538	2297	-759	197	-8563	283	172	161	195	0
1341	0	0	2081	539	-1542	-1310	1811	-501	81	-8460	166	65	62	-58	0
1342	0	0	667	510	-157	-588	412	176	110	-8103	1	-31	85	-164	0
1343	0	0	-1232	492	1724	370	-1478	1108	-118	-7717	-79	-176	-97	-258	0
1344	0	0	-2599	473	3072	1063	-2835	1772	-149	-7366	-38	-162	-17	-186	0
1345	0	0	-3044	467	3511	1288	-3277	1989	-54	-7333	27	-29	48	-100	0
1346	0	0	-2423	467	2890	978	-2656	1678	42	-7525	281	139	137	137	0
1347	0	0	-1020	469	1489	275	-1254	979	145	-7822	477	199	197	267	0
1348	0	0	932	494	-438	-713	685	28	343	-8276	525	314	302	341	0
1349	0	0	2257	494	-1763	-1375	2010	-634	269	-8598	517	250	207	388	0
1350	0	0	2706	510	-2196	-1608	2451	-843	145	-8596	232	151	9	162	0
1351	0	0	2044	512	-1532	-1278	1788	-510	73	-8394	85	81	1	19	0
1352	0	0	678	500	-178	-589	428	161	-1	-8109	-5	-54	-21	-159	0
1353	0	0	-1121	473	1594	324	-1357	1033	-133	-7651	-114	-100	-38	-197	0
1354	0	0	-2592	467	3059	1062	-2825	1763	-147	-7439	-83	-128	-71	-180	0
1355	0	0	-2976	450	3426	1263	-3201	1938	-32	-7375	69	-5	31	-73	0
1356	0	0	-2392	450	2842	971	-2617	1646	71	-7540	343	79	178	180	0
1357	0	0	-1028	463	1491	282	-1259	977	190	-7888	438	157	172	242	0
1358	0	0	864	469	-395	-666	629	37	296	-8258	502	304	242	362	0
1359	0	0	2304	485	-1819	-1394	2061	-667	337	-8561	486	300	236	388	0
1360	0	0	2670	496	-2174	-1583	2422	-839	170	-8629	318	159	112	217	0
1361	0	0	2102	486	-1616	-1294	1859	-565	188	-8471	85	97	21	29	0
1362	0	0	678	469	-209	-573	443	130	-29	-8099	-85	-114	-65	-135	0
1363	0	0	-1185	452	1637	366	-1411	1044	-93	-7721	-98	-143	-60	-190	0
1364	0	0	-2537	440	2977	1048	-2757	1708	-166	-7373	-85	-122	-48	-199	0
1365	0	0	-2953	436	3389	1258	-3171	1912	-17	-7399	114	-71	52	5	0
1366	0	0	-2420	422	2842	999	-2631	1632	1	-7507	308	89	108	246	0
1367	0	0	-983	442	1425	270	-1204	933	141	-7825	403	226	234	323	0
1368	0	0	852	455	-397	-653	624	29	323	-8258	521	310	236	477	0
1369	0	0	2313	469	-1844	-1391	2078	-687	287	-8545	475	281	217	327	0
1370	0	0	2750	483	-2267	-1616	2508	-892	215	-8586	302	184	126	322	0
1371	0	0	2108	485	-1623	-1296	1865	-569	83	-8409	126	77	129	69	0
1372	0	0	697	457	-240	-577	468	108	42	-8142	-60	-106	-42	-178	0
1373	0	0	-1090	444	1534	323	-1312	989	-110	-7663	-95	-110	-75	-265	0
1374	0	0	-2572	419	2991	1076	-2781	1705	-172	-7342	-73	-155	17	-201	0
1375	0	0	-2958	419	3377	1269	-3167	1898	-44	-7354	93	-126	-73	-67	0
1376	0	0	-2357	409	2766	974	-2561	1587	73	-7472	269	131	122	180	0
1377	0	0	-1040	422	1462	309	-1251	942	172	-7794	333	207	157	211	0
1378	0	0	868	438	-430	-653	649	4	327	-8159	537	250	219	409	0
1379	0	0	2247	455	-1792	-1351	2019	-668	279	-8539	403	304	135	337	0
1380	0	0	2799	485	-2314	-1642	2556	-914	258	-8553	325	219	83	273	0
1381	0	0	2091	483	-1608	-1287	1849	-562	137	-8423	203	40	38	155	0
1382	0	0	792	465	-327	-628	559	69	54	-8095	-75	-98	-48	-126	0
1383	0	0	-1145	455	1600	345	-1372	1027	-79	-7668	-149	-126	-131	-225	0
1384	0	0	-2578	438	3016	1070	-2797	1727	-178	-7373	-81	-223	3	-135	0
1385	0	0	-2848	420	3268	1214	-3058	1844	-19	-7323	98	-54	60	-89	0
1386	0	0	-2430	419	2849	1005	-2639	1634	-42	-7436	263	75	131	122	0
1387	0	0	-933	428	1361	252	-1147	894	176	-7822	432	149	192	279	0
1388	0	0	897	455	-442	-676	669	6	345	-8182	531	248	281	349	0
1389	0	0	2275	481	-1794	-1378	2034	-656	244	-8487	483	236	197	343	0
1390	0	0	2779	486	-2293	-1632	2536	-903	265	-8561	323	226	108	244	0
1391	0	0	2154	492	-1662	-1323	1908	-585	149	-8400	155	131	44	56	0
1392	0	0	767	492	-275	-629	521	108	85	-8116	-44	-44	-67	-110	0
1393	0	0	-1048	471	1519	288	-1283	995	-46	-7649	-97	-166	5	-219	0
1394	0	0	-2528	428	2956	1050	-2742	1692	-172	-7399	-50	-161	-44	-228	0
1395	0	0	-2945	411	3356	1267	-3150	1883	-5	-7278	52	-38	83	-116	0
1396	0	0	-2369	405	2774	982	-2571	1589	5	-7410	250	71	135	129	0
1397	0	0	-972	403	1375	284	-1173	889	161	-7742	455	258	190	353	0
1398	0	0	853	434	-419	-643	636	7	298	-8124	483	250	184	339	0
1399	0	0	2282	457	-1825	-1369	2053	-684	265	-8466	457	259	232	341	0
1400	0	0	2760	481	-2279	-1620	2519	-899	219	-8532	366	145	114	242	0
1401	0	0	2193	488	-1705	-1340	1949	-608	102	-8367	157	62	38	32	0
1402	0	0	754	481	-273	-617	513	104	31	-8054	-77	-122	-52	-108	0
1403	0	0	-1063	448	1511	307	-1287	979	-114	-7631	-112	-180	-36	-236	0
1404	0	0	-2505	426	2931	1039	-2718	1678	-124	-7333	-106	-141	-42	-192	0
1405	0	0	-2949	399	3348	1275	-3148	1873	1	-7243	60	-19	131	-87	0
1406	0	0	-2328	384	2712	972	-2520	1548	64	-7447	291	67	129	116	0
1407	0	0	-998	391	1389	303	-1193	890	197	-7779	453	248	168	318	0
1408	0	0	816	403	-413	-609	614	-5	250	-8138	537	279	246	409	0
1409	0	0	2248	440	-1808	-1344	2028	-684	226	-8402	465	252	258	275	0
1410	0	0	2833	467	-2366	-1650	2599	-949	256	-8460	380	207	164	258	0
1411	0	0	2116	479	-1637	-1297	1876	-579	106	-8328	97	67	100	-19	0
1412	0	0	833	465	-368	-649	600	48	65	-8008	-3	-93	-40	-120	0
1413	0	0	-1058	428	1486	315	-1272	957	-126	-7630	-21	-112	-48	-217	0
1414	0	0	-2474	401	2875	1036	-2674	1638	-168	-7319	-124	-133	-104	-252	0
1415	0	0	-2900	384	3284	1258	-3092	1834	-7	-7218	122	-32	25	-17	0
1416	0	0	-2377	362	2739	1007	-2558	1550	19	-7422	275	56	159	118	0
1417	0	0	-947	372	1319	287	-1133	845	201	-7707	434	219	232	250	0
1418	0	0	839	399	-440	-619	639	-20	308	-8047	500	314	232	388	0
1419	0	0	2344	436	-1908	-1390	2126	-736	221	-8342	471	240	209	302	0
1420	0	0	2812	432	-2380	-1622	2596	-974	211	-8471	389	166	128	263	0
1421	0	0	2191	428	-1763	-1309	1977	-667	166	-8293	182	65	58	81	0
1422	0	0	887	424	-463	-655	675	-19	38	-7990	25	-139	38	-172	0
1423	0	0	-949	391	1340	279	-1144	865	-56	-7614	-65	-131	-15	-230	0
1424	0	0	-2417	370	2787	1023	-2602	1578	-176	-7232	-83	-128	7	-298	0
1425	0	0	-2927	353	3280	1287	-3103	1816	-38	-7218	64	-58	48	-176	0
1426	0	0	-2355	353	2708	1001	-2531	1530	67	-7350	254	93	164	79	0
1427	0	0	-959	366	1325	296	-1142	845	234	-7637	419	246	172	197	0
1428	0	0	929	388	-541	-658	735	-76	353	-8066	483	308	228	323	0
1429	0	0	2342	389	-1953	-1365	2147	-782	252	-8396	467	242	221	355	0
1430	0	0	2779	405	-2374	-1592	2576	-984	244	-8471	281	209	151	238	0
1431	0	0	2304	401	-1903	-1352	2103	-751	56	-8301	182	42	21	81	0
1432	0	0	977	388	-589	-682	783	-100	141	-8012	7	-81	11	-131	0
1433	0	0	-956	370	1326	293	-1141	848	-104	-7585	-58	-166	40	-199	0
1434	0	0	-2361	353	2714	1004	-2537	1533	-161	-7273	-50	-159	-60	-273	0
1435	0	0	-2858	339	3197	1259	-3027	1768	-15	-7102	93	-23	162	-73	0
1436	0	0	-2347	341	2688	1003	-2517	1514	81	-7313	205	54	128	-7	0
1437	0	0	-952	341	1293	305	-1122	817	205	-7595	485	172	275	232	0
1438	0	0	814	349	-465	-581	639	-58	308	-8018	479	327	182	399	0
1439	0	0	2395	355	-2040	-1375	2217	-842	366	-8309	498	217	277	316	0
1440	0	0	2761	368	-2393	-1564	2577	-1012	223	-8406	351	209	112	211	0
1441	0	0	2271	364	-1907	-1317	2089	-771	95	-8318	182	-23	11	-21	0
1442	0	0	1037	355	-682	-696	859	-163	159	-7959	129	-62	27	-100	0
1443	0	0	-1009	335	1344	337	-1176	839	-114	-7523	-145	-174	-17	-223	0
1444	0	0	-2307	325	2632	991	-2469	1478	-126	-7253	1	-149	1	-190	0
1445	0	0	-2898	308	3206	1295	-3052	1757	-42	-7195	108	-52	1	-62	0
1446	0	0	-2436	322	2758	1057	-2597	1540	73	-7319	236	38	153	31	0
1447	0	0	-980	335	1315	322	-1147	825	161	-7591	463	157	248	240	0
1448	0	0	769	343	-426	-556	597	-41	298	-8052	457	232	192	312	0
1449	0	0	2267	353	-1914	-1310	2090	-780	287	-8307	506	246	240	300	0
1450	0	0	2815	356	-2459	-1585	2637	-1051	252	-8371	333	188	228	159	0
1451	0	0	2306	353	-1953	-1329	2129	-800	124	-8241	194	54	133	9	0
1452	0	0	948	353	-595	-650	771	-121	89	-7891	7	-27	1	-131	0
1453	0	0	-881	345	1226	268	-1053	785	-116	-7513	-67	-195	-71	-242	0
1454	0	0	-2493	333	2826	1080	-2659	1579	-190	-7195	-67	-195	23	-265	0
1455	0	0	-2846	337	3183	1254	-3014	1760	-46	-7073	71	-15	131	-56	0
1456	0	0	-2375	341	2716	1017	-2545	1528	91	-7203	252	97	190	95	0
1457	0	0	-1117	347	1464	385	-1290	905	186	-7597	452	201	182	223	0
1458	0	0	750	368	-382	-559	566	-7	339	-7963	500	302	289	306	0
1459	0	0	2243	391	-1852	-1317	2047	-730	323	-8287	475	285	184	337	0
1460	0	0	2804	391	-2413	-1597	2608	-1011	236	-8343	358	215	145	219	0
1461	0	0	2299	389	-1910	-1344	2104	-760	116	-8241	219	31	120	89	0
1462	0	0	994	401	-593	-697	793	-96	56	-7822	-79	-54	-46	-155	0
1463	0	0	-850	393	1243	228	-1046	818	-81	-7509	0	-172	32	-186	0
1464	0	0	-2353	374	2727	989	-2540	1550	-182	-7121	-97	-228	32	-287	0
1465	0	0	-2902	374	3276	1264	-3089	1825	-44	-7090	91	-129	97	-120	0
1466	0	0	-2473	384	2857	1044	-2665	1620	-11	-7146	244	77	147	131	0
1467	0	0	-1069	401	1470	334	-1269	935	166	-7507	463	129	197	248	0
1468	0	0	754	419	-335	-586	544	42	403	-7919	514	329	271	378	0
1469	0	0	2329	428	-1901	-1378	2115	-736	310	-8190	488	304	207	306	0
1470	0	0	2812	440	-2372	-1626	2592	-966	219	-8299	360	205	178	291	0
1471	0	0	2335	430	-1905	-1382	2120	-737	116	-8136	110	62	0	32	0
1472	0	0	985	417	-568	-701	776	-75	71	-7837	17	23	-1	-172	0
1473	0	0	-877	403	1280	237	-1078	841	-69	-7447	-104	-168	-48	-168	0
1474	0	0	-2332	395	2727	968	-2529	1561	-93	-7100	-106	-161	-91	-232	0
1475	0	0	-2989	407	3396	1291	-3192	1901	-97	-6984	87	-17	56	-133	0
1476	0	0	-2447	426	2873	1010	-2660	1649	9	-7112	223	42	102	118	0
1477	0	0	-1096	432	1528	332	-1312	980	168	-7443	438	246	252	213	0
1478	0	0	719	444	-275	-581	497	84	271	-7851	442	329	166	374	0
1479	0	0	2253	463	-1790	-1358	2021	-663	263	-8148	463	273	234	335	0
1480	0	0	2823	463	-2360	-1643	2591	-948	238	-8295	337	232	194	168	0
1481	0	0	2366	477	-1889	-1421	2127	-706	91	-8144	161	77	0	75	0
1482	0	0	1081	494	-587	-787	834	-46	93	-7808	11	-93	31	-104	0
1483	0	0	-873	498	1371	187	-1122	934	-122	-7457	-79	-174	-25	-296	0
1484	0	0	-2310	485	2795	912	-2552	1640	-139	-7117	0	-162	-75	-153	0
1485	0	0	-2945	461	3406	1242	-3175	1933	-40	-7007	-15	-44	19	-126	0
1486	0	0	-2501	463	2964	1019	-2732	1713	91	-7117	250	58	139	97	0
1487	0	0	-1168	463	1631	352	-1399	1047	180	-7478	450	213	195	259	0
1488	0	0	713	483	-230	-598	471	126	349	-7827	519	366	244	323	0
1489	0	0	2203	494	-1709	-1348	1956	-607	254	-8241	481	308	170	287	0
1490	0	0	2858	494	-2364	-1676	2611	-935	225	-8312	399	223	155	322	0
1491	0	0	2329	486	-1843	-1407	2086	-678	79	-8126	106	31	79	31	0
1492	0	0	1113	481	-632	-797	872	-75	153	-7897	31	-31	62	-29	0
1493	0	0	-904	469	1373	217	-1138	921	-161	-7467	-95	-137	-95	-230	0
1494	0	0	-2291	461	2752	915	-2521	1606	-85	-7143	-25	-93	31	-203	0
1495	0	0	-3009	453	3462	1278	-3235	1957	-98	-7020	36	-87	67	-110	0
1496	0	0	-2507	453	2960	1027	-2733	1706	36	-7160	246	50	161	75	0
1497	0	0	-1204	452	1656	376	-1430	1054	168	-7531	419	197	164	246	0
1498	0	0	609	448	-161	-528	385	143	256	-7901	485	228	209	318	0
1499	0	0	2143	432	-1711	-1287	1927	-639	320	-8169	488	256	199	366	0
1500	0	0	2744	428	-2316	-1586	2530	-944	230	-8293	300	139	129	192	0
1501	0	0	2352	420	-1932	-1386	2142	-756	114	-8175	194	25	40	97	0
1502	0	0	938	407	-531	-672	734	-62	21	-7853	-31	-97	0	-133	0
1503	0	0	-867	370	1237	248	-1052	803	-95	-7449	-56	-176	-73	-155	0
1504	0	0	-2431	368	2799	1031	-2615	1583	-147	-7113	-91	-195	-15	-259	0
1505	0	0	-3014	353	3367	1330	-3190	1860	-81	-6952	13	-42	64	-104	0
1506	0	0	-2561	356	2917	1102	-2739	1636	85	-7181	238	79	151	62	0
1507	0	0	-1290	341	1631	474	-1460	986	201	-7496	479	271	203	252	0
1508	0	0	624	343	-281	-483	452	31	323	-7855	547	312	223	329	0
1509	0	0	2153	343	-1810	-1248	1981	-733	343	-8248	582	285	205	362	0
1510	0	0	2748	343	-2405	-1545	2576	-1031	244	-8303	360	182	215	240	0
1511	0	0	2327	339	-1988	-1333	2157	-824	197	-8190	145	54	56	31	0
1512	0	0	991	320	-671	-655	831	-175	17	-7812	38	-141	46	-139	0
1513	0	0	-844	312	1156	266	-1000	734	-77	-7478	-95	-85	-81	-207	0
1514	0	0	-2466	310	2776	1078	-2621	1543	-192	-7071	-89	-170	-58	-209	0
1515	0	0	-2997	302	3299	1347	-3148	1800	-31	-7022	139	-36	13	-46	0
1516	0	0	-2539	312	2851	1113	-2695	1581	85	-7162	294	71	102	110	0
1517	0	0	-1302	304	1606	499	-1454	955	143	-7439	391	197	161	242	0
1518	0	0	606	314	-292	-460	449	11	356	-7870	562	240	318	360	0
1519	0	0	2094	327	-1767	-1210	1930	-720	300	-8256	432	180	211	318	0
1520	0	0	2810	318	-2492	-1564	2651	-1087	256	-8268	347	180	139	279	0
1521	0	0	2306	308	-1998	-1307	2152	-845	145	-8138	168	50	32	73	0
1522	0	0	1064	310	-754	-687	909	-222	62	-7771	-62	-32	-17	-110	0
1523	0	0	-869	298	1167	285	-1018	732	-102	-7457	-77	-153	-89	-199	0
1524	0	0	-2411	289	2700	1061	-2555	1494	-151	-7077	-102	-95	-31	-176	0
1525	0	0	-3041	291	3332	1375	-3186	1811	-25	-6982	1	-81	21	-112	0
1526	0	0	-2590	287	2877	1151	-2733	1582	64	-7104	269	102	188	62	0
1527	0	0	-1440	300	1740	570	-1590	1020	100	-7436	378	201	110	265	0
1528	0	0	558	304	-254	-431	406	25	323	-7816	543	300	211	302	0
1529	0	0	2059	308	-1751	-1183	1905	-721	234	-8037	450	287	219	386	0
1530	0	0	2719	312	-2407	-1515	2563	-1047	197	-8210	341	133	147	203	0
1531	0	0	2356	308	-2048	-1332	2202	-870	226	-8101	176	97	145	110	0
1532	0	0	1048	304	-744	-676	896	-220	81	-7810	5	-21	-7	-159	0
1533	0	0	-825	302	1127	261	-976	714	-126	-7331	-108	-137	-67	-108	0
1534	0	0	-2395	291	2686	1052	-2540	1488	-164	-7071	-100	-151	17	-230	0
1535	0	0	-3073	285	3358	1394	-3215	1821	-34	-6904	95	-89	-5	-91	0
1536	0	0	-2635	298	2933	1168	-2784	1615	40	-7053	238	124	133	157	0
1537	0	0	-1393	296	1689	548	-1541	992	155	-7329	417	159	201	234	0
1538	0	0	504	312	-192	-408	348	60	294	-7748	485	252	258	300	0
1539	0	0	2036	300	-1736	-1168	1886	-718	310	-8047	494	259	308	397	0
1540	0	0	2731	308	-2423	-1519	2577	-1057	230	-8194	273	153	153	242	0
1541	0	0	2327	300	-2027	-1313	2177	-863	149	-8109	192	172	48	106	0
1542	0	0	1068	292	-776	-680	922	-242	48	-7820	11	0	-77	-100	0
1543	0	0	-908	283	1191	312	-1049	737	-97	-7339	-75	-170	-52	-221	0
1544	0	0	-2425	277	2702	1074	-2563	1489	-112	-7036	-38	-145	-9	-172	0
1545	0	0	-3063	281	3344	1391	-3203	1812	-110	-6904	62	-102	58	-159	0
1546	0	0	-2745	279	3024	1233	-2884	1651	19	-7049	320	13	155	100	0
1547	0	0	-1449	291	1740	579	-1594	1015	139	-7307	434	162	159	240	0
1548	0	0	424	271	-153	-347	288	59	250	-7752	461	277	135	360	0
1549	0	0	1995	267	-1728	-1131	1861	-730	285	-8076	529	234	263	393	0
1550	0	0	2593	252	-2341	-1422	2467	-1044	226	-8134	333	178	151	209	0
1551	0	0	2291	258	-2033	-1274	2162	-887	151	-8035	116	56	60	32	0
1552	0	0	1006	269	-737	-637	871	-234	75	-7771	75	-25	-19	-42	0
1553	0	0	-886	310	1196	288	-1041	753	-128	-7288	-159	-161	-29	-203	0
1554	0	0	-2436	386	2822	1025	-2629	1604	-182	-7003	-56	-207	-13	-236	0
1555	0	0	-3073	473	3546	1300	-3309	2009	-42	-7003	21	-13	1	-93	0
1556	0	0	-2673	568	3241	1052	-2957	1904	29	-7133	153	71	100	17	0
1557	0	0	-1275	688	1963	293	-1619	1325	195	-7449	461	258	174	238	0
1558	0	0	572	785	213	-678	179	499	304	-7878	504	230	221	316	0
1559	0	0	2174	894	-1280	-1534	1727	-193	337	-8223	475	269	248	310	0
1560	0	0	2899	1024	-1875	-1961	2387	-425	192	-8363	341	155	186	221	0
1561	0	0	2566	1150	-1416	-1858	1991	-133	98	-8287	155	50	98	0	0
1562	0	0	1349	1235	-114	-1292	731	560	79	-7884	40	-38	23	-133	0
1563	0	0	-509	1398	1907	-444	-1208	1652	-110	-7538	-161	-215	-32	-223	0
1564	0	0	-1971	1536	3507	217	-2739	2521	-139	-7209	-114	-108	-23	-246	0
1565	0	0	-2644	1647	4291	498	-3467	2969	-64	-7129	11	-56	56	-69	0
1566	0	0	-2237	1598	3835	319	-3036	2716	38	-7224	186	25	77	93	0
1567	0	0	-1124	1429	2553	-152	-1838	1991	143	-7424	378	159	223	192	0
1568	0	0	712	1264	552	-988	80	908	323	-7775	448	312	240	285	1
1569	0	0	2040	1131	-909	-1585	1474	111	228	-8039	490	256	151	323	0
1570	0	0	2689	975	-1714	-1832	2201	-369	232	-8089	335	151	197	226	0
1571	0	0	2112	820	-1292	-1466	1702	-236	73	-7909	91	34	108	-32	0
1572	0	0	609	684	75	-646	267	379	48	-7585	-3	-91	3	-137	0
1573	82	0	-1294	570	1864	362	-1579	1217	-172	-7117	-139	-195	-77	-287	0
1574	82	0	-3087	523	3610	1282	-3348	2066	-122	-6822	-75	-143	-44	-228	0
1575	82	0	-3993	368	4361	1812	-4177	2364	-112	-6706	-44	-168	-77	-161	0
1576	82	0	-4029	157	4186	1936	-4107	2171	11	-6685	110	-34	67	-133	0
1577	82	0	-3670	87	3757	1791	-3713	1922	13	-6784	203	3	71	27	0
1578	82	0	-2749	337	3086	1206	-2917	1711	100	-7040	279	139	102	106	0
1579	82	0	-2220	717	2937	751	-2578	1827	131	-7278	250	56	93	79	0
1580	82	0	-1994	1183	3177	405	-2585	2180	73	-7457	52	-67	-40	-11	0
1581	82	0	-2020	1491	3511	264	-2765	2501	-67	-7505	-120	-203	-42	-304	0
1582	82	0	-182	1775	1957	-796	-1069	1866	32	-8068	-137	-195	-34	-153	0
1583	82	0	-82	1747	1829	-832	-955	1788	-21	-7992	-228	-151	-120	-215	0
1584	82	0	-295	1736	2031	-720	-1163	1883	-13	-8014	-73	-153	-40	-114	0
1585	82	0	545	1765	1220	-1155	-337	1492	36	-8281	155	1	48	133	0
1586	82	0	2158	1835	-323	-1996	1240	756	98	-8601	316	75	112	281	0
1587	82	0	3792	1920	-1872	-2856	2832	24	230	-9003	554	287	195	430	0
1588	82	0	4754	2009	-2745	-3381	3749	-368	166	-9170	620	300	153	570	0
1589	82	0	5231	2120	-3111	-3675	4171	-495	228	-9240	585	298	91	622	0
1590	82	0	5276	2238	-3038	-3757	4157	-400	100	-9259	469	180	7	457	0
1591	82	0	4502	2345	-2157	-3423	3329	94	50	-9096	289	75	-157	271	0
1592	82	0	3024	2380	-644	-2702	1834	868	-19	-8764	-9	-106	-161	46	0
1593	82	0	1152	2409	1257	-1780	-52	1833	-161	-8326	-98	-120	-164	-170	0
1594	82	0	-347	2413	2760	-1033	-1553	2586	-254	-8021	-122	-137	-267	-85	0
1595	82	0	-677	2576	3253	-949	-1965	2914	-151	-8027	-15	-32	-85	29	0
1596	82	0	-147	2838	2985	-1345	-1566	2911	0	-8175	178	100	32	277	0
1597	82	0	1477	3228	1751	-2352	-137	2489	153	-8572	389	157	145	415	0
1598	82	0	3444	3552	108	-3498	1668	1830	252	-8989	419	382	327	562	0
1599	82	0	4950	3616	-1334	-4283	3142	1141	285	-9098	358	345	258	585	0
1600	82	0	5144	2725	-2419	-3934	3781	153	215	-8991	302	298	205	463	0
1601	82	0	4696	2725	-1971	-3710	3333	377	203	-8836	120	133	186	226	0
1602	82	0	3393	2683	-710	-3038	2051	986	97	-8510	17	89	93	129	0
1603	82	0	1589	2626	1037	-2107	276	1831	7	-8012	-56	-102	23	-114	0
1604	82	0	167	2570	2403	-1368	-1118	2486	-54	-7661	-50	11	151	-124	0
1605	82	0	-495	2512	3007	-1008	-1751	2759	-21	-7486	60	5	178	40	0
1606	82	0	-115	2461	2576	-1173	-1345	2518	126	-7577	287	164	316	155	0
1607	82	0	1084	2461	1377	-1772	-146	1919	287	-7798	481	281	401	347	0
1608	82	0	2810	2492	-318	-2651	1564	1087	409	-8066	576	283	486	465	0
1609	82	0	4164	2525	-1639	-3344	2901	443	448	-8497	517	368	300	399	0
1610	82	0	4681	2549	-2132	-3615	3406	208	368	-8470	444	199	366	312	0
1611	82	0	4203	2566	-1637	-3384	2920	464	277	-8378	174	114	213	97	0
1612	82	0	2870	2541	-329	-2705	1599	1106	182	-8029	71	-67	91	-7	0
1613	82	0	1097	2489	1392	-1793	-147	1940	73	-7620	-21	-143	65	-155	0
1614	82	0	-364	2425	2789	-1030	-1576	2607	17	-7276	71	-143	197	-108	0
1615	82	0	-920	2372	3292	-726	-2106	2832	65	-7115	114	-11	176	-15	0
1616	82	0	-518	2324	2842	-903	-1680	2583	188	-7346	376	89	215	151	0
1617	82	0	866	2322	1456	-1594	-295	1889	389	-7626	582	285	302	358	0
1618	82	0	2673	2353	-320	-2513	1496	1016	413	-7969	607	331	345	486	0
1619	82	0	4106	2364	-1742	-3235	2924	311	386	-8252	550	285	358	380	0
1620	82	0	4783	2390	-2393	-3586	3588	-1	316	-8328	465	254	275	337	0
1621	82	0	4374	2376	-1998	-3375	3186	189	269	-8219	226	139	256	73	0
1622	82	0	3028	2355	-673	-2691	1850	841	145	-7905	112	13	170	-83	0
1623	82	0	1198	2296	1098	-1747	50	1697	56	-7494	7	-110	64	-250	0
1624	82	0	-441	2236	2677	-897	-1559	2456	-87	-7086	9	-56	120	-157	0
1625	82	0	-1155	2170	3325	-507	-2240	2747	-67	-6960	100	-81	168	-153	0
1626	82	0	-846	2110	2956	-632	-1901	2533	69	-7036	310	62	178	95	0
1627	82	0	295	2062	1767	-1178	-736	1914	149	-7269	450	195	294	176	0
1628	82	0	2069	2027	-42	-2048	1055	992	353	-7750	583	296	287	318	0
1629	82	0	3565	1988	-1577	-2776	2571	205	341	-7986	607	302	343	275	0
1630	82	0	4187	1945	-2242	-3066	3214	-148	250	-8056	448	234	318	106	0
1631	82	0	3724	1895	-1829	-2809	2776	33	172	-7926	201	114	157	5	0
1632	82	0	2360	1866	-494	-2113	1427	686	42	-7593	71	-62	85	-162	0
1633	82	0	468	1831	1363	-1149	-447	1597	-75	-7156	36	-52	36	-312	0
1634	82	0	-1197	1788	2985	-295	-2091	2386	-97	-6855	-34	-97	38	-296	0
1635	82	0	-1897	1769	3666	64	-2781	2717	0	-6650	110	-32	112	-228	0
1636	82	0	-1806	1775	3581	15	-2693	2678	27	-6755	267	11	162	-42	0
1637	82	0	-522	1769	2291	-623	-1406	2030	106	-7069	444	209	254	120	0
1638	82	0	1209	1773	564	-1491	322	1168	289	-7414	583	271	285	292	0
1639	82	0	2769	1780	-989	-2274	1879	395	337	-7760	539	312	287	230	0
1640	82	0	3442	1782	-1660	-2612	2551	61	316	-7866	467	240	234	199	0
1641	82	0	3034	1777	-1257	-2405	2145	260	182	-7843	199	131	145	-44	0
1642	82	0	1869	1757	-112	-1813	990	822	155	-7515	36	-71	56	-157	0
1643	82	0	-127	1747	1874	-810	-1000	1810	-85	-6997	-120	-65	0	-250	0
1644	82	0	-1680	1730	3410	-25	-2545	2570	-110	-6739	-62	-151	-85	-300	0
1645	82	0	-2435	1728	4163	353	-3299	2945	7	-6615	149	-15	81	-118	0
1646	82	0	-2256	1734	3990	261	-3123	2862	23	-6733	203	102	79	9	0
1647	82	0	-962	1728	2690	-383	-1826	2209	164	-6997	475	192	174	188	0
1648	82	0	832	1728	896	-1280	-32	1312	298	-7340	535	281	221	304	0
1649	82	0	2420	1732	-688	-2076	1554	522	374	-7769	593	322	219	292	0
1650	82	0	3218	1746	-1472	-2482	2345	137	289	-7833	399	161	203	267	0
1651	82	0	2938	1736	-1202	-2337	2070	267	180	-7771	205	97	98	-7	0
1652	82	0	1612	1738	126	-1675	743	932	114	-7478	52	-38	-1	-102	0
1653	82	0	-229	1711	1940	-741	-1084	1825	-100	-7073	-64	-81	-36	-240	0
1654	82	0	-1796	1709	3505	43	-2650	2607	-159	-6801	23	-201	-54	-238	0
1655	82	0	-2572	1705	4277	433	-3424	2991	-9	-6636	128	-60	-1	-60	0
1656	82	0	-2266	1699	3965	283	-3115	2832	-50	-6660	244	83	104	52	0
1657	82	0	-1109	1705	2814	-298	-1961	2259	95	-7071	389	112	186	153	0
1658	82	0	840	1720	880	-1280	-20	1300	294	-7436	463	302	259	331	0
1659	82	0	2377	1728	-649	-2052	1513	539	267	-7802	562	205	205	308	0
1660	82	0	3223	1728	-1495	-2475	2359	116	242	-7909	374	238	135	201	0
1661	82	0	2934	1730	-1204	-2332	2069	263	166	-7858	114	73	95	69	0
1662	82	0	1741	1728	-13	-1734	877	857	104	-7542	44	-131	32	-145	0
1663	82	0	-82	1724	1806	-821	-944	1765	-29	-7187	-95	-168	-1	-287	0
1664	82	0	-1727	1718	3445	4	-2586	2581	-110	-6793	-139	-112	5	-269	0
1665	82	0	-2460	1714	4174	373	-3317	2944	-65	-6646	7	-118	25	-226	0
1666	82	0	-2161	1724	3885	218	-3023	2804	-17	-6774	304	65	102	42	0
1667	82	0	-896	1740	2636	-422	-1766	2188	188	-7088	401	176	228	116	0
1668	82	0	923	1747	824	-1335	49	1285	265	-7486	504	275	246	258	0
1669	82	0	2614	1747	-867	-2180	1740	440	345	-7882	463	316	159	308	0
1670	82	0	3408	1744	-1664	-2576	2536	40	199	-7955	323	258	153	186	0
1671	82	0	3191	1736	-1455	-2463	2323	140	197	-7889	157	145	89	-21	0
1672	82	0	1995	1728	-267	-1861	1131	730	15	-7558	-7	-11	-15	-168	0
1673	82	0	149	1732	1583	-940	-717	1657	-106	-7160	-48	-114	-65	-271	0
1674	82	0	-1462	1711	3173	-124	-2317	2442	-162	-6780	-44	-209	-19	-258	0
1675	82	0	-2318	1709	4027	304	-3172	2868	-65	-6691	13	-34	-21	-162	0
1676	82	0	-2017	1705	3722	156	-2869	2713	34	-6799	259	21	159	-25	0
1677	82	0	-766	1709	2475	-471	-1620	2092	131	-7040	428	139	215	192	0
1678	82	0	1098	1714	616	-1406	241	1165	267	-7474	537	277	225	306	0
1679	82	0	2746	1714	-1032	-2230	1889	341	335	-7855	496	269	199	285	0
1680	82	0	3681	1716	-1965	-2698	2823	-124	244	-7934	314	238	168	252	0
1681	82	0	3325	1711	-1614	-2518	2469	48	164	-7919	234	85	46	91	0
1682	82	0	2176	1707	-469	-1941	1322	619	32	-7573	-38	13	-17	-100	0
1683	82	0	297	1687	1390	-992	-546	1538	-38	-7113	-131	-60	-9	-213	0
1684	82	0	-1309	1678	2987	-184	-2148	2332	-236	-6838	-114	-149	-91	-246	0
1685	82	0	-2154	1660	3814	247	-2984	2737	-5	-6710	102	-54	58	-110	0
1686	82	0	-1976	1647	3623	164	-2799	2635	7	-6757	159	81	58	23	0
1687	82	0	-801	1637	2438	-418	-1619	2037	149	-7036	358	168	195	180	0
1688	82	0	1162	1637	475	-1399	343	1056	298	-7397	506	215	242	356	0
1689	82	0	2711	1625	-1086	-2168	1898	269	205	-7791	485	298	147	331	0
1690	82	0	3534	1612	-1922	-2573	2728	-155	182	-7928	341	151	124	248	0
1691	82	0	3332	1586	-1746	-2459	2539	-80	143	-7843	205	110	104	50	0
1692	82	0	2170	1575	-595	-1872	1382	490	85	-7550	-36	62	-40	-93	0
1693	82	0	234	1557	1323	-895	-544	1440	-95	-7145	-52	-195	-46	-242	0
1694	82	0	-1531	1526	3057	2	-2294	2291	-143	-6749	-149	-153	-52	-215	0
1695	82	0	-2345	1509	3854	418	-3099	2681	-95	-6537	-48	-106	42	-149	0
1696	82	0	-2109	1487	3596	311	-2852	2541	-3	-6700	248	69	131	40	0
1697	82	0	-1055	1470	2525	-207	-1790	1997	120	-6943	349	73	170	197	0
1698	82	0	953	1449	496	-1201	228	972	362	-7278	467	304	265	343	0
1699	82	0	2381	1439	-942	-1910	1661	248	194	-7651	366	267	141	337	0
1700	82	0	3487	1418	-2069	-2452	2778	-325	285	-7825	355	271	153	254	0
1701	82	0	3120	1394	-1726	-2257	2423	-166	128	-7787	112	133	23	75	0
1702	82	0	2028	1381	-647	-1704	1337	367	100	-7469	-3	-60	-1	-116	0
1703	82	0	43	1348	1305	-695	-631	1326	-83	-6980	-149	-120	5	-230	0
1704	82	0	-1626	1334	2960	146	-2293	2147	-201	-6681	-203	-114	-44	-294	0
1705	82	0	-2478	1305	3783	586	-3130	2544	-73	-6535	27	-75	34	-98	0
1706	82	0	-2419	1288	3707	565	-3063	2497	11	-6615	135	-7	81	15	0
1707	82	0	-1177	1282	2459	-52	-1818	1870	151	-6877	329	188	91	168	0
1708	82	0	694	1272	578	-983	58	925	327	-7306	512	273	230	322	0
1709	82	0	2366	1253	-1113	-1809	1739	70	256	-7645	440	275	211	366	0
1710	82	0	3248	1239	-2009	-2243	2628	-385	298	-7835	388	223	129	263	0
1711	82	0	3004	1224	-1780	-2114	2392	-278	126	-7707	110	104	71	44	0
1712	82	0	1857	1196	-661	-1526	1259	267	52	-7449	-5	-64	3	-159	0
1713	82	0	-60	1179	1239	-559	-649	1209	-54	-7049	-73	-157	-48	-192	0
1714	82	0	-1742	1164	2906	289	-2324	2035	-126	-6706	-15	-188	-11	-157	0
1715	82	0	-2665	1150	3815	757	-3240	2482	-131	-6487	21	-87	-9	-207	0
1716	82	0	-2505	1138	3643	683	-3074	2390	29	-6638	203	13	112	21	0
1717	82	0	-1360	1127	2487	116	-1923	1807	83	-6939	399	143	197	213	0
1718	82	0	613	1127	514	-870	49	820	265	-7298	549	261	199	401	0
1719	82	0	2263	1121	-1142	-1692	1702	-10	271	-7631	453	190	186	403	0
1720	82	0	3243	1113	-2130	-2178	2686	-508	291	-7841	422	230	166	310	0
1721	82	0	2934	1101	-1833	-2017	2383	-366	44	-7684	54	75	34	104	0
1722	82	0	1895	1090	-805	-1492	1350	142	46	-7453	-9	-81	11	-112	0
1723	82	0	-37	1078	1115	-520	-576	1096	-62	-7026	-143	-161	13	-207	0
1724	82	0	-1760	1053	2813	353	-2286	1933	-118	-6702	-147	-176	-27	-244	0
1725	82	0	-2677	1047	3724	815	-3200	2385	-97	-6483	44	-124	91	-124	0
1726	82	0	-2514	1047	3561	733	-3037	2304	73	-6615	232	34	100	79	0
1727	82	0	-1376	1043	2419	166	-1897	1731	153	-6865	384	159	184	215	0
1728	82	0	526	1045	519	-785	3	782	343	-7278	516	221	244	337	0
1729	82	0	2228	1045	-1183	-1636	1705	-69	273	-7608	504	269	240	399	0
1730	82	0	3215	1037	-2178	-2126	2696	-570	254	-7761	358	246	149	275	0
1731	82	0	3010	1026	-1984	-2018	2497	-479	192	-7740	248	48	114	79	0
1732	82	0	1813	1016	-797	-1414	1305	109	89	-7395	-71	-36	-1	-97	0
1733	82	0	-47	1016	1063	-484	-555	1039	-110	-6958	-153	-56	-32	-209	0
1734	82	0	-1738	999	2737	369	-2237	1868	-194	-6609	-133	-137	-21	-209	0
1735	82	0	-2724	989	3713	867	-3218	2351	-29	-6499	46	-58	-3	-102	0
1736	82	0	-2586	989	3575	798	-3080	2282	-27	-6526	186	-46	75	77	0
1737	82	0	-1418	987	2405	215	-1911	1696	91	-6788	405	75	180	277	0
1738	82	0	394	1008	614	-701	-110	811	238	-7214	473	213	201	353	0
1739	82	0	2199	1001	-1198	-1600	1698	-98	277	-7567	432	254	151	289	0
1740	82	0	3114	1004	-2110	-2059	2612	-553	254	-7800	386	223	215	238	0
1741	82	0	2962	999	-1963	-1980	2462	-482	106	-7682	98	104	1	46	0
1742	82	0	1867	983	-884	-1425	1375	49	97	-7437	17	13	-15	-83	0
1743	82	0	-97	977	1074	-440	-585	1025	-159	-7003	-71	-141	-65	-219	0
1744	82	0	-1804	979	2783	412	-2293	1881	-184	-6665	-97	-207	-46	-275	0
1745	82	0	-2752	970	3722	891	-3237	2346	-112	-6452	13	-48	15	-162	0
1746	82	0	-2632	970	3602	831	-3117	2286	-19	-6566	168	5	87	52	0
1747	82	0	-1471	973	2444	249	-1957	1708	161	-6859	389	141	236	194	0
1748	82	0	347	981	634	-664	-143	807	221	-7218	415	199	201	265	0
1749	82	0	2139	983	-1156	-1561	1647	-86	291	-7645	486	308	157	331	0
1750	82	0	3072	987	-2085	-2029	2578	-549	238	-7785	320	209	232	226	0
1751	82	0	3006	977	-2029	-1991	2517	-526	126	-7750	159	89	34	60	0
1752	82	0	1887	966	-921	-1426	1404	22	95	-7416	44	36	15	-89	0
1753	82	0	-27	958	985	-465	-506	971	-98	-6972	-106	-60	-85	-205	0
1754	82	0	-1808	956	2764	426	-2286	1860	-207	-6665	-58	-195	-110	-211	0
1755	82	0	-2759	950	3709	904	-3234	2329	-100	-6466	65	-118	38	-145	0
1756	82	0	-2712	948	3660	882	-3186	2304	-56	-6514	126	27	38	93	0
1757	82	0	-1538	954	2492	292	-2015	1723	135	-6834	323	211	122	192	0
1758	82	0	338	954	616	-646	-139	785	236	-7191	426	285	145	277	0
1759	82	0	2160	973	-1187	-1566	1673	-107	347	-7577	510	316	192	413	0
1760	82	0	3092	960	-2132	-2026	2612	-586	246	-7746	329	226	71	285	0
1761	82	0	2987	962	-2025	-1974	2506	-531	137	-7670	151	131	79	98	0
1762	82	0	1879	954	-925	-1416	1402	14	48	-7389	-11	5	9	-98	0
1763	82	0	-138	942	1080	-402	-609	1011	-79	-6952	-178	-128	-71	-172	0
1764	82	0	-1779	942	2721	418	-2250	1831	-60	-6605	-139	-110	-15	-294	0
1765	82	0	-2852	925	3777	963	-3314	2351	-89	-6353	-75	-91	5	-258	0
1766	82	0	-2704	935	3639	884	-3171	2287	-9	-6446	174	21	131	5	0
1767	82	0	-1610	923	2533	343	-2071	1728	97	-6751	384	192	168	164	0
1768	82	0	300	938	638	-619	-169	788	279	-7158	459	283	172	273	0
1769	82	0	2127	954	-1173	-1540	1650	-109	343	-7558	473	360	209	300	0
1770	82	0	3035	944	-2091	-1989	2563	-573	230	-7672	382	186	176	242	0
1771	82	0	3014	948	-2066	-1981	2540	-559	157	-7618	143	44	56	38	0
1772	82	0	1968	950	-1018	-1459	1493	-34	131	-7375	106	11	79	-11	0
1773	82	0	-10	938	948	-464	-479	943	-58	-6951	-145	-153	-48	-215	0
1774	82	0	-1725	940	2665	392	-2195	1802	-110	-6559	-71	-182	-21	-246	0
1775	82	0	-2760	931	3691	914	-3225	2311	-32	-6347	-15	-9	13	-85	0
1776	82	0	-2739	921	3660	909	-3199	2290	-48	-6403	89	-58	62	-50	0
1777	82	0	-1571	925	2496	323	-2033	1710	97	-6675	389	207	137	194	0
1778	82	0	280	933	653	-606	-186	793	312	-7098	409	186	265	291	0
1779	82	0	2170	923	-1247	-1546	1708	-162	345	-7472	444	265	263	382	0
1780	82	0	3103	921	-2182	-2012	2642	-630	120	-7666	306	149	190	240	0
1781	82	0	3097	919	-2178	-2008	2637	-629	151	-7624	172	128	40	93	0
1782	82	0	1997	919	-1078	-1458	1537	-79	75	-7333	108	-23	44	-50	0
1783	82	0	52	907	855	-479	-401	881	-98	-6890	-108	-182	-77	-135	0
1784	82	0	-1670	898	2568	386	-2119	1733	-85	-6563	-97	-162	-27	-230	0
1785	82	0	-2735	890	3625	922	-3180	2257	-102	-6396	-36	-120	-15	-129	0
1786	82	0	-2698	896	3594	901	-3146	2245	-25	-6427	170	42	122	7	0
1787	82	0	-1546	904	2450	321	-1998	1677	122	-6731	389	129	147	182	0
1788	82	0	356	905	549	-630	-96	727	292	-7158	461	273	217	322	0
1789	82	0	2166	898	-1268	-1532	1717	-185	322	-7511	485	283	168	370	0
1790	82	0	3227	886	-2341	-2056	2784	-727	273	-7663	331	283	188	292	0
1791	82	0	3120	884	-2236	-2002	2678	-676	261	-7587	186	85	126	116	0
1792	82	0	2049	882	-1167	-1465	1608	-142	93	-7395	1	44	106	-89	0
1793	82	0	130	876	746	-503	-308	811	-65	-6908	-52	-197	-21	-168	0
1794	82	0	-1649	873	2522	388	-2085	1697	-143	-6530	-108	-145	-71	-110	0
1795	82	0	-2797	865	3662	966	-3229	2263	-87	-6283	-31	-114	7	-91	0
1796	82	0	-2594	851	3445	871	-3019	2148	32	-6402	207	-50	89	67	0
1797	82	0	-1523	861	2384	331	-1953	1622	93	-6700	395	133	141	186	0
1798	82	0	377	865	488	-621	-55	676	298	-7071	560	226	238	366	0
1799	82	0	2185	855	-1330	-1520	1757	-237	283	-7432	409	263	232	296	0
1800	82	0	3221	845	-2376	-2033	2798	-765	285	-7620	393	267	120	306	0
1801	82	0	3244	847	-2397	-2045	2820	-775	184	-7581	199	135	79	97	0
1802	82	0	2059	847	-1212	-1453	1635	-182	50	-7269	-50	-9	1	-77	0
1803	82	0	157	841	684	-499	-263	762	-104	-6896	-164	-124	-89	-258	0
1804	82	0	-1587	822	2409	382	-1998	1615	-139	-6508	-81	-114	-44	-170	0
1805	82	0	-2759	820	3579	969	-3169	2199	-145	-6305	-62	-131	-40	-194	0
1806	82	0	-2592	810	3402	891	-2997	2106	13	-6390	194	21	27	56	0
1807	82	0	-1537	812	2349	362	-1943	1580	56	-6628	316	137	159	201	0
1808	82	0	386	814	428	-600	-21	621	310	-7086	452	296	240	320	0
1809	82	0	2181	818	-1363	-1499	1772	-272	258	-7439	450	267	207	343	0
1810	82	0	3359	816	-2543	-2087	2951	-863	335	-7734	428	287	137	271	0
1811	82	0	3227	818	-2409	-2022	2818	-795	199	-7633	203	98	93	126	0
1812	82	0	2195	810	-1385	-1502	1790	-287	17	-7339	-27	40	-9	-95	0
1813	82	0	305	807	502	-556	-98	654	-11	-6914	-87	-56	-67	-174	0
1814	82	0	-1550	791	2341	379	-1945	1566	-116	-6543	-178	-180	-95	-248	0
1815	82	0	-2528	795	3323	866	-2925	2059	-71	-6415	79	-131	87	-153	0
1816	82	0	-2530	789	3319	870	-2924	2054	3	-6469	162	71	120	9	0
1817	82	0	-1342	797	2139	272	-1740	1468	147	-6718	407	137	170	219	0
1818	82	0	493	801	308	-647	92	554	323	-7135	446	203	236	322	0
1819	82	0	2333	801	-1532	-1567	1932	-365	356	-7515	494	289	207	393	0
1820	82	0	3404	787	-2617	-2095	3010	-915	285	-7709	351	199	135	356	0
1821	82	0	3433	795	-2638	-2114	3035	-921	256	-7645	258	159	128	197	0
1822	82	0	2350	781	-1569	-1565	1959	-394	145	-7387	54	0	-15	-15	0
1823	82	0	429	776	347	-602	41	561	31	-6972	-131	-95	-112	-137	0
1824	82	0	-1414	768	2182	323	-1798	1475	-215	-6582	-143	-190	-110	-201	0
1825	82	0	-2494	776	3270	859	-2882	2023	-81	-6392	52	-100	7	-29	0
1826	82	0	-2497	766	3263	865	-2880	2014	-19	-6427	188	3	13	83	0
1827	82	0	-1354	766	2120	294	-1737	1443	221	-6693	401	133	199	211	0
1828	82	0	510	766	256	-638	127	511	335	-7079	496	234	261	389	0
1829	82	0	2280	760	-1520	-1520	1900	-380	252	-7501	564	228	213	356	0
1830	82	0	3454	770	-2684	-2112	3069	-957	228	-7604	440	184	236	195	0
1831	82	0	3427	756	-2671	-2091	3049	-957	230	-7602	223	129	145	205	0
1832	82	0	2329	741	-1588	-1535	1958	-423	100	-7372	67	-48	31	-91	0
1833	82	0	481	731	250	-606	115	490	19	-6939	-75	-114	-54	-143	0
1834	82	0	-1349	719	2068	315	-1708	1393	-110	-6506	-139	-58	-79	-221	0
1835	82	0	-2512	725	3237	893	-2874	1981	-112	-6258	-62	-126	-1	-106	0
1836	82	0	-2484	715	3199	884	-2841	1957	15	-6376	236	11	98	46	0
1837	82	0	-1482	717	2199	382	-1840	1458	118	-6679	436	128	174	178	0
1838	82	0	498	719	221	-608	138	470	355	-7088	519	221	174	366	0
1839	82	0	2284	729	-1555	-1506	1919	-413	337	-7422	502	296	192	430	0
1840	82	0	3350	735	-2615	-2042	2982	-940	335	-7612	424	192	211	279	0
1841	82	0	3371	737	-2634	-2054	3002	-948	246	-7575	168	159	56	186	0
1842	82	0	2343	743	-1600	-1543	1971	-428	128	-7329	114	11	52	19	0
1843	82	0	332	725	393	-528	-30	559	21	-6985	-95	-199	-56	-205	0
1844	82	0	-1476	727	2203	374	-1839	1465	-116	-6512	-54	-178	-25	-174	0
1845	82	0	-2649	711	3360	969	-3004	2035	-3	-6306	7	-75	52	-95	0
1846	82	0	-2581	713	3294	934	-2937	2003	83	-6421	207	0	114	0	0
1847	82	0	-1649	713	2362	468	-2005	1537	131	-6551	395	195	226	238	0
1848	82	0	211	711	500	-461	-144	605	246	-7065	533	213	201	360	0
1849	82	0	2086	719	-1367	-1402	1726	-324	368	-7414	465	323	195	378	0
1850	82	0	3085	715	-2370	-1900	2727	-827	339	-7633	331	217	161	292	0
1851	82	0	3151	713	-2438	-1932	2794	-862	194	-7515	242	62	122	110	0
1852	82	0	2075	704	-1371	-1389	1723	-333	133	-7249	52	38	52	3	0
1853	82	0	142	698	556	-420	-207	627	-73	-6871	-120	-225	-62	-190	0
1854	82	0	-1665	688	2353	488	-2009	1520	-60	-6427	-122	-153	21	-172	0
1855	82	0	-2867	679	3546	1094	-3206	2112	-60	-6242	79	-102	54	-112	0
1856	82	0	-2924	690	3614	1117	-3269	2152	0	-6303	184	-31	104	-50	0
1857	82	0	-1873	680	2553	596	-2213	1616	151	-6547	353	174	195	170	0
1858	82	0	-2	677	679	-337	-340	678	298	-6978	498	240	291	339	0
1859	82	0	1764	688	-1076	-1226	1420	-194	259	-7276	459	248	234	333	0
1860	82	0	2995	702	-2293	-1848	2644	-795	368	-7529	397	275	172	259	0
1861	82	0	2911	692	-2219	-1801	2565	-763	195	-7562	188	110	36	79	0
1862	82	0	1935	682	-1253	-1308	1594	-285	159	-7259	98	-65	-7	-40	0
1863	82	0	-2	675	677	-336	-339	676	-83	-6801	-95	-176	7	-195	0
1864	82	0	-1848	675	2523	586	-2185	1599	-108	-6425	-106	-124	-50	-190	0
1865	82	0	-3047	673	3720	1187	-3383	2196	-58	-6225	-32	-56	15	-112	0
1866	82	0	-3086	675	3761	1205	-3423	2218	62	-6270	164	7	23	13	0
1867	82	0	-1977	688	2665	644	-2321	1676	145	-6456	376	197	254	215	0
1868	82	0	-190	694	884	-252	-537	789	238	-6890	409	147	153	226	0
1869	82	0	1698	688	-1010	-1193	1354	-161	345	-7296	517	331	215	347	0
1870	82	0	2818	688	-2130	-1753	2474	-721	254	-7509	420	219	174	238	0
1871	82	0	2876	688	-2188	-1782	2532	-750	178	-7478	252	137	104	93	0
1872	82	0	1834	684	-1150	-1259	1492	-233	71	-7201	1	-44	3	-153	0
1873	82	0	-50	671	721	-310	-385	696	-13	-6776	-29	-95	25	-226	0
1874	82	0	-1917	649	2566	634	-2241	1607	-83	-6415	-73	-211	-62	-275	0
1875	82	0	-3001	644	3645	1178	-3323	2144	-44	-6196	58	-21	17	-135	0
1876	82	0	-3209	636	3845	1286	-3527	2240	-48	-6192	79	-36	102	-147	0
1877	82	0	-2099	642	2741	728	-2420	1691	151	-6487	320	207	176	87	0
1878	82	0	-231	657	888	-213	-559	772	291	-6943	506	296	137	302	0
1879	82	0	1607	661	-946	-1134	1276	-142	240	-7255	508	250	279	267	0
1880	82	0	2861	669	-2192	-1765	2526	-761	327	-7515	430	256	263	294	0
1881	82	0	2853	655	-2198	-1754	2525	-771	178	-7422	157	137	71	29	0
1882	82	0	1898	636	-1262	-1267	1580	-313	161	-7170	32	40	60	-48	0
1883	82	0	-77	634	711	-278	-394	672	-7	-6790	-137	-95	-36	-164	0
1884	82	0	-1932	634	2566	649	-2249	1600	-182	-6409	-168	-170	-75	-314	0
1885	82	0	-3086	638	3724	1224	-3405	2181	-27	-6215	17	-104	81	-174	0
1886	82	0	-3211	647	3858	1282	-3534	2252	-34	-6246	155	-65	46	-40	0
1887	82	0	-2068	646	2714	711	-2391	1680	213	-6452	349	184	190	149	0
1888	82	0	-324	655	979	-165	-651	817	300	-6873	399	215	256	223	0
1889	82	0	1663	651	-1012	-1157	1337	-180	347	-7265	481	318	258	320	0
1890	82	0	2802	659	-2143	-1730	2472	-742	308	-7426	386	184	283	261	0
1891	82	0	2864	655	-2209	-1759	2536	-777	259	-7443	225	40	116	75	0
1892	82	0	1819	655	-1164	-1237	1491	-254	110	-7164	65	-25	25	-60	0
1893	82	0	-107	630	737	-261	-422	683	-73	-6720	-120	-203	-23	-258	0
1894	82	0	-1905	630	2535	637	-2220	1582	-81	-6320	-32	-178	27	-246	0
1895	82	0	-3127	626	3753	1250	-3440	2189	-48	-6128	-65	-129	34	-217	0
1896	82	0	-3123	636	3759	1243	-3441	2197	64	-6161	223	42	149	-69	0
1897	82	0	-2134	634	2768	750	-2451	1701	122	-6456	368	201	168	170	0
1898	82	0	-245	651	896	-203	-570	773	302	-6865	457	265	168	306	0
1899	82	0	1636	657	-979	-1146	1307	-161	364	-7230	494	322	269	388	0
1900	82	0	2849	667	-2182	-1758	2515	-757	263	-7463	335	197	164	197	0
1901	82	0	2940	669	-2271	-1804	2605	-801	228	-7381	258	137	124	151	0
1902	82	0	1879	661	-1218	-1270	1548	-278	104	-7143	31	-15	71	-91	0
1903	82	0	85	659	574	-372	-244	616	40	-6760	-67	-112	-3	-176	0
1904	82	0	-1882	663	2545	609	-2213	1604	-149	-6303	-133	-155	-54	-252	0
1905	82	0	-3025	647	3672	1189	-3348	2159	-19	-6122	-31	-153	-50	-184	0
1906	82	0	-3124	653	3777	1235	-3450	2215	-54	-6050	133	3	85	-15	0
1907	82	0	-2080	661	2741	709	-2410	1701	137	-6417	356	110	151	118	0
1908	82	0	-192	663	855	-235	-523	759	318	-6790	419	236	275	296	0
1909	82	0	1700	665	-1035	-1182	1367	-185	318	-7224	517	279	263	360	0
1910	82	0	2929	671	-2258	-1800	2593	-793	261	-7443	467	236	230	281	0
1911	82	0	3029	665	-2364	-1847	2696	-849	205	-7377	197	102	93	194	0
1912	82	0	2028	657	-1371	-1342	1699	-357	42	-7121	-23	-79	0	-114	0
1913	82	0	196	657	461	-426	-132	559	83	-6724	-50	-77	-21	-120	0
1914	82	0	-1688	655	2343	516	-2015	1499	-124	-6337	-133	-186	-32	-259	0
1915	82	0	-2928	647	3575	1140	-3251	2111	-112	-6138	1	-87	-27	-223	0
1916	82	0	-2978	675	3653	1151	-3315	2164	-31	-6114	112	-5	79	3	0
1917	82	0	-1940	688	2628	626	-2284	1658	147	-6386	349	120	258	116	0
1918	82	0	-107	696	803	-294	-455	749	258	-6817	393	258	188	230	0
1919	82	0	1869	725	-1144	-1297	1506	-209	323	-7199	512	258	294	331	0
1920	82	0	2969	735	-2234	-1852	2601	-749	294	-7447	401	242	250	269	0
1921	82	0	3233	760	-2473	-1996	2853	-856	248	-7447	203	104	42	139	0
1922	82	0	2093	739	-1354	-1416	1723	-307	69	-7162	42	-27	3	-95	0
1923	82	0	287	723	436	-505	-74	579	5	-6747	-151	-89	-7	-213	0
1924	82	0	-1575	706	2281	434	-1928	1493	-67	-6359	-174	-67	-19	-225	0
1925	82	0	-2801	700	3501	1050	-3151	2100	-98	-6142	21	-106	-9	-184	0
1926	82	0	-2865	702	3567	1081	-3216	2134	-34	-6143	162	-9	79	-31	0
1927	82	0	-1892	717	2609	587	-2250	1663	118	-6394	275	168	190	166	0
1928	82	0	23	723	700	-373	-338	711	261	-6801	488	184	225	320	0
1929	82	0	1875	723	-1152	-1299	1513	-214	281	-7209	502	258	234	306	0
1930	82	0	3082	727	-2355	-1904	2718	-814	188	-7467	370	168	219	197	0
1931	82	0	3161	704	-2457	-1932	2809	-876	217	-7412	199	162	106	197	0
1932	82	0	2201	692	-1509	-1446	1855	-408	73	-7156	25	0	5	-56	0
1933	82	0	382	694	312	-538	35	503	-23	-6743	-62	-147	-97	-162	0
1934	82	0	-1556	671	2227	442	-1891	1449	-124	-6370	-223	-147	-64	-244	0
1935	82	0	-2713	682	3395	1015	-3054	2038	-83	-6136	-85	-104	-3	-265	0
1936	82	0	-2851	675	3526	1088	-3188	2100	-7	-6140	79	13	161	-64	0
1937	82	0	-1871	649	2520	611	-2195	1584	73	-6405	246	124	143	98	0
1938	82	0	-54	657	711	-301	-382	684	298	-6799	370	226	242	298	0
1939	82	0	1902	653	-1249	-1277	1575	-298	355	-7224	389	285	228	368	0
1940	82	0	3063	640	-2423	-1851	2743	-891	199	-7430	333	230	155	219	0
1941	82	0	3216	640	-2576	-1928	2896	-968	147	-7408	213	141	133	120	0
1942	82	0	2286	620	-1666	-1453	1976	-523	106	-7168	-5	0	27	-75	0
1943	82	0	380	603	223	-491	78	413	-32	-6685	-85	-141	-69	-100	0
1944	82	0	-1463	583	2046	440	-1754	1314	-93	-6396	-108	-240	-52	-194	0
1945	82	0	-2786	562	3348	1112	-3067	1955	-164	-6103	-69	-104	-32	-203	0
1946	82	0	-2850	558	3408	1146	-3129	1983	-42	-6116	141	17	44	-23	0
1947	82	0	-1874	554	2428	660	-2151	1491	135	-6394	341	155	232	137	0
1948	82	0	12	549	537	-280	-262	543	254	-6793	424	265	153	327	0
1949	82	0	1911	550	-1361	-1230	1636	-405	356	-7263	490	345	259	335	0
1950	82	0	3109	543	-2566	-1826	2837	-1011	316	-7503	358	242	87	327	0
1951	82	0	3206	541	-2665	-1873	2935	-1062	223	-7397	273	102	120	129	0
1952	82	0	2294	531	-1763	-1412	2028	-616	40	-7115	31	31	1	-52	0
1953	82	0	396	531	135	-463	130	333	-7	-6722	-174	-19	-91	-149	0
1954	82	0	-1487	517	2004	485	-1745	1260	-32	-6398	-27	-133	-120	-190	0
1955	82	0	-2712	510	3222	1101	-2967	1866	-75	-6078	-25	-75	25	-135	0
1956	82	0	-2805	508	3313	1148	-3059	1910	40	-6074	153	-3	69	34	0
1957	82	0	-1886	506	2392	690	-2139	1449	83	-6310	339	131	194	114	0
1958	82	0	-83	510	593	-213	-338	551	279	-6811	415	252	120	341	0
1959	82	0	1956	527	-1429	-1241	1692	-451	323	-7123	448	331	289	356	0
1960	82	0	3089	523	-2566	-1806	2827	-1021	209	-7443	370	195	124	296	0
1961	82	0	3320	523	-2797	-1921	3058	-1137	201	-7449	225	124	139	110	0
1962	82	0	2257	523	-1734	-1390	1995	-605	79	-7181	-1	-9	46	-52	0
1963	82	0	445	510	65	-477	190	287	-36	-6762	-100	-114	-112	-122	0
1964	82	0	-1424	510	1934	457	-1679	1222	-120	-6291	-162	-153	-1	-192	0
1965	82	0	-2696	512	3208	1092	-2952	1860	-120	-6093	0	-87	-13	-106	0
1966	82	0	-2803	508	3311	1147	-3057	1909	3	-6194	194	-32	62	7	0
1967	82	0	-1810	500	2310	655	-2060	1405	209	-6415	364	135	213	221	0
1968	82	0	-4	510	514	-253	-259	512	258	-6786	479	223	195	339	0
1969	82	0	1858	504	-1354	-1181	1606	-425	337	-7150	411	285	219	337	0
1970	82	0	3136	510	-2626	-1823	2881	-1058	246	-7313	386	197	168	355	0
1971	82	0	3160	512	-2648	-1836	2904	-1068	118	-7362	190	102	83	116	0
1972	82	0	2263	504	-1759	-1383	2011	-627	36	-7123	56	-31	46	-52	0
1973	82	0	471	500	29	-485	221	264	15	-6665	-106	-102	71	-116	0
1974	82	0	-1475	492	1967	491	-1721	1229	-135	-6359	-128	-133	-95	-234	0
1975	82	0	-2691	486	3177	1102	-2934	1831	-108	-6041	-60	-106	19	-151	0
1976	82	0	-2881	494	3375	1193	-3128	1934	32	-6124	114	17	17	0	0
1977	82	0	-1832	490	2322	671	-2077	1406	159	-6372	341	133	164	188	0
1978	82	0	-33	498	531	-232	-282	514	296	-6702	428	296	230	358	0
1979	82	0	1782	506	-1276	-1144	1529	-385	333	-7199	450	236	197	384	0
1980	82	0	3181	506	-2675	-1843	2928	-1084	323	-7356	432	279	176	349	0
1981	82	0	3204	502	-2702	-1853	2953	-1100	131	-7335	190	149	137	155	0
1982	82	0	2276	494	-1782	-1385	2029	-644	118	-7137	-9	-31	19	-114	0
1983	82	0	436	488	52	-462	192	270	-38	-6679	-38	-89	44	-155	0
1984	82	0	-1480	477	1957	501	-1718	1217	-194	-6303	-145	-139	-67	-331	0
1985	82	0	-2673	475	3148	1099	-2910	1811	-106	-6099	7	-106	42	-184	0
1986	82	0	-2909	453	3362	1228	-3135	1907	-19	-6111	207	23	77	79	0
1987	82	0	-1938	450	2388	744	-2163	1419	87	-6281	269	67	188	81	0
1988	82	0	-152	453	605	-150	-378	529	294	-6739	422	244	242	244	0
1989	82	0	1772	455	-1317	-1113	1544	-431	277	-7117	523	236	281	424	0
1990	82	0	3029	473	-2556	-1751	2792	-1041	281	-7381	393	283	137	256	0
1991	82	0	3256	490	-2766	-1873	3011	-1138	232	-7335	213	186	124	166	0
1992	82	0	2228	554	-1674	-1391	1951	-560	73	-7094	50	-40	23	-23	0
1993	82	0	479	622	143	-550	168	382	-54	-6681	-81	-186	-69	-184	0
1994	82	0	-1369	702	2071	333	-1720	1386	-147	-6306	-170	-209	-29	-203	0
1995	82	0	-2580	816	3396	882	-2988	2106	-97	-6215	32	-145	19	-180	0
1996	82	0	-2644	931	3575	856	-3109	2253	-11	-6155	126	-19	102	-42	0
1997	82	0	-1682	991	2673	345	-2177	1832	108	-6475	368	104	110	230	0
1998	82	0	113	1096	983	-604	-435	1039	252	-6857	415	265	236	325	0
1999	82	0	2174	1208	-966	-1691	1570	121	343	-7323	521	258	213	364	0
[truncated: 31,733 more rows]
