# Supplementary material for: A Robust and Real-Time Capable Envelope-Based Algorithm for Heart Sound Classification: Validation under Different Physiological Conditions
Source: Sensors (Basel). 2020 Feb 11;20(4):972. doi: 10.3390/s20040972 (PMC7070375; doi:10.3390/s20040972)
Supplement: Supplementary file 1 [file sensors-20-00972-s001.zip › Messungen/ia/ia06_unfiltered.csv]

Dataset No.	Pulse (bpm)	Pacer Bit	leadI (�V)	leadII (�V)	leadIII (�V)	lead_avR (�V)	lead_avL (�V)	lead_avF (�V)	V1 (�V)	V2 (�V)	V3 (�V)	V4 (�V)	V5 (�V)	V6 (�V)	R-Wave
1	0	0	1335	-341	-1676	-497	1505	-1008	27	31783	614	2077	1317	1338	0
2	0	0	793	-322	-1115	-235	954	-718	-11	31783	409	1055	626	634	0
3	0	0	31	-304	-335	136	183	-319	-250	31783	46	-366	-308	-378	0
4	0	0	-864	-292	572	578	-718	140	-329	31742	-209	-1631	-1295	-1348	0
5	0	0	-1704	-298	1406	1001	-1555	554	-362	30696	-316	-2450	-1804	-2042	0
6	0	0	-1962	-298	1664	1130	-1813	683	-442	30636	-294	-2114	-1680	-1757	0
7	0	0	-1353	-302	1051	827	-1202	374	-244	31398	7	-999	-913	-968	0
8	0	0	-554	-287	267	420	-410	-10	-3	31783	246	355	-172	23	0
9	0	0	302	-283	-585	-9	443	-434	85	31783	519	1664	843	983	0
10	0	0	1121	-283	-1404	-419	1262	-843	44	31783	704	2421	1458	1573	0
11	0	0	1290	-279	-1569	-505	1429	-924	13	31783	597	2099	1198	1336	0
12	0	0	724	-275	-999	-224	861	-637	-19	31783	221	993	471	543	0
13	0	0	103	-281	-384	89	243	-332	-180	31274	27	-407	-370	-440	0
14	0	0	-903	-267	636	585	-769	184	-376	29965	-244	-1650	-1307	-1400	0
15	0	0	-1786	-246	1540	1016	-1663	647	-463	28841	-525	-2584	-1957	-2153	0
16	0	0	-1751	-234	1517	992	-1634	641	-320	28970	-335	-2118	-1681	-1810	0
17	0	0	-1413	-232	1181	822	-1297	474	-291	29552	-135	-1121	-1103	-1002	0
18	0	0	-596	-226	370	411	-483	72	-153	30535	65	201	-242	-67	0
19	0	0	349	-203	-552	-73	450	-377	-52	31674	265	1586	711	929	0
20	0	0	1201	-207	-1408	-497	1304	-807	-17	31783	368	2419	1315	1577	0
21	0	0	1222	-225	-1447	-498	1334	-836	-71	31783	302	1947	1063	1264	0
22	0	0	836	-207	-1043	-314	939	-625	-149	30869	97	956	343	510	0
23	0	0	93	-184	-277	45	185	-230	-259	29614	-226	-444	-380	-360	0
24	0	0	-808	-172	636	490	-722	232	-500	28232	-554	-1835	-1381	-1412	0
25	0	0	-1549	-174	1375	861	-1462	600	-521	27305	-644	-2578	-1992	-2048	0
26	0	0	-1758	-174	1584	966	-1671	705	-506	27231	-585	-2209	-1883	-1852	0
27	0	0	-1339	-168	1171	753	-1255	501	-291	27759	-372	-1480	-1290	-1319	0
28	0	0	-1000	-155	845	577	-922	345	-273	28277	-226	-665	-807	-793	0
29	0	0	-455	-151	304	303	-379	76	-259	28952	-73	149	-298	-232	0
30	0	0	105	-135	-240	15	172	-187	-42	29315	46	638	149	240	0
31	0	0	339	-114	-453	-112	396	-283	-42	29171	69	667	85	265	0
32	0	0	254	-102	-356	-76	305	-229	-93	28735	-73	273	-118	42	0
33	0	0	171	-73	-244	-49	207	-158	-135	28133	-128	-300	-378	-215	0
34	0	0	-89	-60	29	74	-59	-15	-166	27551	-190	-882	-727	-646	0
35	0	0	-476	-69	407	272	-441	169	-199	27020	-263	-1241	-937	-937	0
36	0	0	-477	-60	417	268	-447	178	-184	27008	-174	-950	-907	-840	0
37	0	0	-346	-36	310	191	-328	137	-54	27321	-58	-434	-721	-485	0
38	0	0	-116	-21	95	68	-105	37	-73	27771	77	114	-238	-128	0
39	0	0	293	-27	-320	-133	306	-173	54	28201	261	677	176	364	0
40	0	0	619	-17	-636	-301	627	-326	89	28580	316	1086	486	593	0
41	0	0	838	-40	-878	-399	858	-459	102	28438	388	931	521	642	0
42	0	0	739	-17	-756	-361	747	-386	83	27829	285	496	199	386	0
43	0	0	594	-1	-595	-296	594	-298	149	27253	161	-112	-46	15	0
44	0	0	224	11	-213	-117	218	-101	83	26546	44	-646	-465	-401	0
45	0	0	-62	5	67	28	-64	36	19	26096	50	-1078	-772	-634	0
46	0	0	-236	0	236	118	-236	118	-32	25957	60	-956	-729	-638	0
47	0	0	-85	17	102	34	-93	59	106	26230	211	-382	-426	-364	0
48	0	0	137	19	-118	-78	127	-49	184	26593	316	176	-153	40	0
49	0	0	459	29	-430	-244	444	-200	203	27063	337	801	277	388	0
50	0	0	883	32	-851	-457	867	-409	294	27328	535	1204	545	824	0
51	0	0	1008	52	-956	-530	982	-452	289	27097	459	1010	580	700	0
52	0	0	1019	67	-952	-543	985	-442	318	26702	399	599	405	506	0
53	0	0	744	75	-669	-409	706	-297	209	25856	269	44	-65	151	0
54	0	0	572	89	-483	-330	527	-197	172	25293	147	-673	-384	-207	0
55	0	0	117	73	-44	-95	80	14	65	24748	3	-995	-651	-587	0
56	0	0	-2	60	62	-29	-32	61	131	24624	38	-911	-638	-549	0
57	0	0	113	44	-69	-78	91	-12	143	24929	184	-358	-415	-300	0
58	0	0	292	48	-244	-170	268	-98	126	25311	217	147	-83	137	0
59	0	0	682	31	-651	-356	666	-310	277	25741	384	785	389	450	0
60	0	0	1006	17	-989	-511	997	-486	269	25941	349	1107	671	808	0
61	0	0	1220	27	-1193	-623	1206	-583	261	25782	378	960	675	711	0
62	0	0	1078	44	-1034	-561	1056	-495	277	25264	256	580	477	611	0
63	0	0	901	44	-857	-472	879	-406	162	24599	42	-120	73	77	0
64	0	0	645	15	-630	-330	637	-307	147	23968	-25	-560	-213	-199	0
65	0	0	223	-11	-234	-106	228	-122	77	23406	-95	-1028	-576	-539	0
66	0	0	33	-29	-62	-2	47	-45	54	23305	-87	-917	-568	-535	0
67	0	0	255	-36	-291	-109	273	-163	199	23584	-25	-409	-273	-339	0
68	0	0	359	-60	-419	-149	389	-239	149	23997	38	180	48	50	0
69	0	0	720	-69	-789	-325	754	-429	261	24347	194	776	442	572	0
70	0	0	1138	-95	-1233	-521	1185	-664	304	24674	223	1167	770	799	0
71	0	0	1247	-89	-1336	-579	1291	-712	275	24482	211	1059	721	797	0
72	0	0	1166	-83	-1249	-541	1207	-666	225	23978	112	558	413	554	0
73	0	0	941	-124	-1065	-408	1003	-594	157	23388	-46	-36	126	168	0
74	0	0	671	-108	-779	-281	725	-443	131	22713	-110	-583	-271	-182	0
75	0	0	277	-116	-393	-80	335	-254	48	22197	-265	-1067	-543	-601	0
76	0	0	170	-124	-294	-23	232	-209	143	22114	-157	-896	-459	-393	0
77	0	0	204	-137	-341	-33	272	-239	168	22368	-135	-450	-267	-240	0
78	0	0	444	-147	-591	-148	517	-369	195	22798	-5	182	124	114	0
79	0	0	683	-174	-857	-254	770	-515	223	23223	85	688	545	558	0
80	0	0	1079	-182	-1261	-448	1170	-721	236	23559	112	1109	766	776	0
81	0	0	1144	-194	-1338	-475	1241	-766	137	23359	106	977	735	698	0
82	0	0	1079	-226	-1305	-426	1192	-765	232	22845	52	547	529	572	0
83	0	0	843	-256	-1099	-293	971	-677	71	22201	-34	-95	178	223	0
84	0	0	470	-327	-797	-71	633	-562	40	21590	-250	-663	-172	-287	0
85	0	0	147	-341	-488	97	317	-414	46	21126	-211	-1028	-391	-574	0
86	0	0	-64	-374	-310	219	123	-342	46	21000	-240	-900	-426	-486	0
87	0	0	46	-353	-399	153	222	-376	21	21310	-145	-471	-197	-287	0
88	0	0	293	-351	-644	29	468	-497	112	21718	-40	110	252	42	0
89	0	0	454	-372	-826	-41	640	-599	128	22094	38	659	486	517	0
90	0	0	925	-370	-1295	-277	1110	-832	151	22370	157	1090	744	758	0
91	0	0	914	-372	-1286	-271	1100	-829	184	22195	102	971	760	756	0
92	0	0	964	-370	-1334	-297	1149	-852	139	21865	60	549	566	582	0
93	0	0	710	-360	-1070	-175	890	-715	102	21147	-98	-42	240	168	0
94	0	0	368	-376	-744	4	556	-560	-23	20517	-213	-640	-139	-314	0
95	0	0	33	-370	-403	168	218	-386	-5	20042	-291	-1004	-461	-486	0
96	0	0	-185	-382	-197	283	6	-289	-50	19927	-225	-892	-490	-512	0
97	0	0	-57	-380	-323	218	133	-351	87	20201	-102	-422	-201	-273	0
98	0	0	83	-355	-438	136	260	-396	65	20614	-15	190	40	98	0
99	0	0	332	-368	-700	18	516	-534	91	20990	124	679	440	475	0
100	0	0	692	-376	-1068	-158	880	-722	104	21376	176	1115	752	748	0
101	0	0	768	-401	-1169	-183	968	-785	71	21157	114	1094	669	721	0
102	0	0	727	-405	-1132	-161	929	-768	98	20794	75	535	481	479	0
103	0	0	477	-415	-892	-31	684	-653	60	20179	-71	58	182	209	0
104	0	0	165	-411	-576	123	370	-493	-77	19467	-213	-552	-306	-250	0
105	0	0	-177	-378	-201	277	12	-289	-25	18918	-234	-900	-527	-601	0
106	0	0	-371	-372	-1	371	-185	-186	-100	18916	-188	-857	-506	-517	0
107	0	0	-349	-405	-56	377	-146	-230	-85	19136	-118	-459	-358	-376	0
108	0	0	-145	-399	-254	272	54	-326	21	19561	-3	176	7	27	0
109	0	0	176	-388	-564	106	370	-476	118	19968	145	743	448	446	0
110	0	0	534	-397	-931	-68	732	-664	91	20319	178	1195	669	690	0
111	0	0	601	-405	-1006	-98	803	-705	60	20164	178	995	744	649	0
112	0	0	535	-405	-940	-65	737	-672	42	19714	50	593	417	420	0
113	0	0	309	-434	-743	62	526	-588	-81	19114	-155	31	27	67	0
114	0	0	46	-452	-498	203	272	-475	-93	18437	-159	-490	-256	-409	0
115	0	0	-365	-430	-65	397	-150	-247	-151	17925	-265	-927	-582	-601	0
116	0	0	-521	-428	93	474	-307	-167	-128	17855	-252	-807	-609	-673	0
117	0	0	-435	-428	7	431	-221	-210	-108	18171	-164	-353	-318	-426	0
118	0	0	-283	-432	-149	357	-67	-290	-81	18587	-40	234	-40	-46	0
119	0	0	31	-403	-434	186	232	-418	-62	19006	71	731	335	273	0
120	0	0	416	-391	-807	-12	611	-599	65	19341	168	1237	682	723	0
121	0	0	497	-401	-898	-48	697	-649	-21	19225	81	1067	620	642	0
122	0	0	440	-401	-841	-19	640	-621	-93	18719	-23	547	306	323	0
123	0	0	237	-397	-634	80	435	-515	-60	18137	-7	31	104	89	0
124	0	0	-104	-395	-291	249	93	-343	-188	17425	-285	-605	-384	-430	0
125	0	0	-289	-384	-95	336	-97	-239	-91	17066	-279	-867	-512	-653	0
126	0	0	-656	-397	259	526	-457	-69	-310	16930	-281	-878	-605	-663	0
127	0	0	-423	-391	32	407	-227	-179	-118	17246	-190	-386	-399	-409	0
128	0	0	-320	-384	-64	352	-128	-224	-91	17589	-69	248	-50	-104	0
129	0	0	2	-351	-353	174	177	-352	-110	18043	-29	822	308	283	0
130	0	0	396	-366	-762	-15	579	-564	-81	18367	170	1132	595	568	0
131	0	0	562	-382	-944	-90	753	-663	-65	18307	85	1098	603	669	0
132	0	0	452	-376	-828	-38	640	-602	-205	17830	-21	562	355	345	0
133	0	0	324	-374	-698	25	511	-536	-135	17217	-97	139	69	60	0
134	0	0	-60	-372	-312	216	126	-342	-215	16540	-250	-549	-411	-411	0
135	0	0	-405	-374	31	389	-218	-171	-219	16070	-333	-902	-671	-684	0
136	0	0	-542	-389	153	465	-347	-118	-205	16051	-331	-787	-636	-717	0
137	0	0	-584	-389	195	486	-389	-97	-226	16191	-190	-397	-444	-465	0
138	0	0	-351	-407	-56	379	-147	-231	-215	16691	-73	155	-97	-141	0
139	0	0	-55	-386	-331	220	138	-358	-126	17242	13	818	265	322	0
140	0	0	301	-362	-663	30	482	-512	-95	17522	168	1195	535	632	0
141	0	0	514	-349	-863	-82	688	-606	-13	17331	174	1068	525	578	0
142	0	0	401	-349	-750	-26	575	-549	-95	16961	23	622	362	310	0
143	0	0	293	-343	-636	25	464	-489	-62	16383	-87	102	25	-36	0
144	0	0	-122	-370	-248	246	63	-309	-211	15756	-188	-611	-368	-450	0
145	0	0	-537	-378	159	457	-348	-109	-234	15277	-269	-993	-626	-741	0
146	0	0	-622	-388	234	505	-428	-77	-194	15252	-246	-698	-690	-708	0
147	0	0	-574	-417	157	495	-365	-130	-195	15454	-104	-415	-549	-453	0
148	0	0	-412	-407	5	409	-208	-201	-83	15896	1	147	-180	-93	0
149	0	0	-148	-374	-226	261	39	-300	-129	16321	73	754	207	261	0
150	0	0	284	-389	-673	52	478	-531	-120	16726	89	1067	510	473	0
151	0	0	392	-393	-785	0	588	-589	3	16602	217	1088	512	607	0
152	0	0	411	-370	-781	-20	596	-575	-95	16160	15	558	238	329	0
153	0	0	165	-366	-531	100	348	-448	-120	15535	-108	89	-104	0	0
154	0	0	-223	-370	-147	296	-38	-258	-261	14926	-143	-614	-453	-457	0
155	0	0	-426	-376	50	401	-238	-163	-186	14460	-252	-940	-777	-702	0
156	0	0	-699	-395	304	547	-501	-45	-192	14319	-207	-832	-772	-791	0
157	0	0	-616	-393	223	504	-419	-85	-225	14635	-157	-479	-533	-508	0
158	0	0	-474	-403	71	438	-272	-166	-207	15069	-65	11	-215	-201	0
159	0	0	-167	-384	-217	275	25	-300	-129	15518	-11	677	155	168	0
160	0	0	265	-384	-649	59	457	-516	-77	15845	180	1026	463	603	0
161	0	0	414	-389	-803	-12	608	-596	-52	15733	199	993	388	481	0
162	0	0	327	-386	-713	29	520	-549	-32	15339	17	537	261	256	0
163	0	0	136	-372	-508	118	322	-440	-178	14709	-110	-81	-182	-98	0
164	0	0	-93	-374	-281	233	94	-327	-184	14163	-232	-611	-465	-496	0
165	0	0	-587	-372	215	479	-401	-78	-355	13651	-356	-1074	-748	-849	0
166	0	0	-620	-374	246	497	-433	-64	-151	13576	-238	-942	-777	-799	0
167	0	0	-594	-397	197	495	-395	-100	-184	13880	-298	-475	-616	-516	0
168	0	0	-463	-401	62	432	-262	-169	-129	14317	-73	52	-355	-159	0
169	0	0	-107	-386	-279	246	86	-332	-168	14794	-15	566	164	106	0
170	0	0	296	-386	-682	45	489	-534	42	15151	166	1132	432	597	0
171	0	0	427	-389	-816	-19	621	-602	-23	15003	120	878	376	483	0
172	0	0	339	-384	-723	22	531	-553	-79	14660	-21	481	225	236	0
173	0	0	242	-380	-622	69	432	-501	-25	14065	-5	-56	-73	-42	0
174	0	0	-89	-380	-291	234	101	-335	-155	13413	-102	-636	-477	-426	0
175	0	0	-492	-372	120	432	-306	-126	-226	13003	-248	-1094	-799	-810	0
176	0	0	-618	-366	252	492	-435	-57	-168	12947	-195	-1006	-774	-814	0
177	0	0	-661	-382	279	521	-470	-51	-155	13182	-120	-609	-595	-564	0
178	0	0	-406	-403	3	404	-204	-200	-124	13717	42	-7	-174	-149	0
179	0	0	-139	-430	-291	284	76	-360	-17	14136	110	611	157	219	0
180	0	0	300	-419	-719	59	509	-569	42	14487	240	981	446	498	0
181	0	0	431	-391	-822	-20	626	-606	85	14406	236	968	475	471	0
182	0	0	296	-417	-713	60	504	-565	42	14026	69	496	256	279	0
183	0	0	180	-419	-599	119	389	-509	48	13504	54	-58	-58	-21	0
184	0	0	-180	-426	-246	303	33	-336	-128	12848	-120	-696	-502	-420	0
185	0	0	-411	-430	-19	420	-196	-224	-95	12384	-151	-1037	-797	-721	0
186	0	0	-613	-419	194	516	-403	-112	-32	12313	-79	-880	-702	-692	0
187	0	0	-628	-438	190	533	-409	-124	-153	12584	-58	-576	-552	-535	0
188	0	0	-394	-448	-54	421	-170	-251	58	13027	100	54	-215	-203	0
189	0	0	-66	-438	-372	252	153	-405	46	13560	143	618	205	176	0
190	0	0	188	-428	-616	120	402	-522	58	13820	281	975	473	599	0
191	0	0	528	-440	-968	-44	748	-704	205	13814	335	935	554	537	0
192	0	0	390	-444	-834	27	612	-639	93	13364	79	568	192	335	0
193	0	0	182	-440	-622	129	402	-531	-32	12778	60	-60	-131	23	0
194	0	0	-37	-419	-382	228	172	-400	-5	12266	-44	-576	-444	-380	0
195	0	0	-509	-432	77	470	-293	-177	-91	11688	-219	-999	-791	-735	0
196	0	0	-600	-438	162	519	-381	-138	-46	11595	-93	-987	-772	-793	0
197	0	0	-517	-432	85	474	-301	-173	21	11958	-129	-506	-550	-516	0
198	0	0	-386	-432	-46	409	-170	-239	34	12386	38	124	-192	-133	0
199	0	0	-37	-419	-382	228	172	-400	62	12833	83	593	164	242	0
200	0	0	363	-428	-791	32	577	-609	126	13199	244	1065	519	580	0
201	0	0	443	-430	-873	-6	658	-651	64	13155	128	876	490	554	0
202	0	0	400	-430	-830	15	615	-630	73	12670	95	510	265	333	0
203	0	0	246	-438	-684	96	465	-561	0	12177	29	-124	3	-13	0
204	0	0	-37	-428	-391	232	177	-409	-71	11492	-97	-694	-467	-356	0
205	0	0	-363	-446	-83	404	-140	-264	-44	11036	-232	-1026	-725	-735	0
206	0	0	-631	-455	176	543	-403	-139	-97	10966	-232	-1004	-731	-710	0
207	0	0	-480	-434	46	457	-263	-194	-48	11252	-106	-620	-601	-514	0
208	0	0	-223	-428	-205	325	-9	-316	62	11785	25	75	-141	-83	0
209	0	0	-35	-446	-411	240	188	-428	56	12105	143	469	112	246	0
210	0	0	426	-448	-874	11	650	-661	159	12565	259	1045	498	589	0
211	0	0	492	-446	-938	-23	715	-692	67	12450	164	873	453	550	0
212	0	0	469	-450	-919	-9	694	-684	85	12078	46	448	197	353	0
213	0	0	371	-428	-799	28	585	-613	102	11628	-9	27	3	81	0
214	0	0	18	-389	-407	185	212	-398	-64	10951	-166	-636	-450	-358	0
215	0	0	-178	-389	-211	283	16	-300	-7	10559	-215	-1002	-696	-663	0
216	0	0	-501	-395	106	448	-303	-144	-32	10408	-182	-970	-649	-667	0
217	0	0	-449	-405	44	427	-246	-180	-31	10683	-147	-605	-595	-486	0
218	0	0	-250	-422	-172	336	-39	-297	52	11168	65	31	-217	-60	0
219	0	0	-14	-442	-428	228	207	-435	34	11643	71	576	159	238	0
220	0	0	436	-419	-855	-8	645	-637	205	12014	294	1020	506	649	0
221	0	0	578	-407	-985	-85	781	-696	89	11929	166	913	473	614	0
222	0	0	541	-401	-942	-70	741	-671	135	11583	168	486	300	389	0
223	0	0	281	-440	-721	79	501	-580	44	10995	-25	-110	-38	-7	0
224	0	0	19	-477	-496	229	257	-486	42	10462	-124	-599	-393	-353	0
225	0	0	-367	-444	-77	405	-145	-260	-69	9917	-273	-1055	-694	-688	0
226	0	0	-494	-436	58	465	-276	-189	-69	9946	-129	-935	-708	-628	0
227	0	0	-466	-420	46	443	-256	-187	-23	10140	-126	-533	-558	-488	0
228	0	0	-277	-438	-161	357	-58	-299	42	10538	87	71	-258	-91	0
229	0	0	-64	-459	-395	261	165	-427	52	11133	52	545	197	322	0
230	0	0	300	-485	-785	92	542	-635	75	11473	197	968	556	599	0
231	0	0	505	-486	-991	-9	748	-738	129	11492	161	985	516	589	0
232	0	0	419	-471	-890	26	654	-680	91	11021	1	597	263	353	0
233	0	0	279	-450	-729	85	504	-589	32	10474	-40	-11	-36	71	0
234	0	0	-8	-448	-440	228	216	-444	7	9909	-120	-613	-397	-275	0
235	0	0	-326	-424	-98	375	-114	-261	-65	9449	-240	-1074	-692	-725	0
236	0	0	-583	-442	141	512	-362	-150	-137	9327	-195	-970	-770	-647	0
237	0	0	-534	-455	79	494	-306	-188	-60	9550	-106	-609	-525	-467	0
238	0	0	-313	-475	-162	394	-75	-318	-23	10144	-48	21	-131	-145	0
239	0	0	-41	-467	-426	254	192	-446	-36	10629	106	646	209	304	0
240	0	0	347	-471	-818	62	582	-644	56	10840	164	997	483	599	0
241	0	0	514	-473	-987	-20	750	-730	71	10949	161	960	587	560	0
242	0	0	413	-463	-876	25	644	-669	40	10476	48	529	318	368	0
243	0	0	264	-461	-725	98	494	-593	-5	9940	-135	-62	-34	-38	0
244	0	0	-31	-461	-430	246	199	-445	-60	9395	-168	-564	-457	-358	0
245	0	0	-405	-457	-52	431	-176	-254	-129	8861	-219	-1109	-715	-719	0
246	0	0	-583	-452	131	517	-357	-160	-137	8825	-232	-1008	-690	-719	0
247	0	0	-556	-446	110	501	-333	-168	-46	9102	-145	-535	-574	-527	0
248	0	0	-283	-438	-155	360	-64	-296	-25	9488	-29	29	-248	-141	0
249	0	0	-64	-440	-376	252	156	-408	50	10035	64	517	166	279	0
250	0	0	357	-411	-768	27	562	-589	98	10421	129	1018	395	630	0
251	0	0	480	-420	-900	-30	690	-660	106	10367	62	1014	529	564	0
252	0	0	518	-419	-937	-49	727	-678	112	10012	-3	566	292	341	0
253	0	0	225	-417	-642	96	433	-529	-98	9443	-81	-87	-71	38	0
254	0	0	-6	-432	-426	219	210	-429	-58	8846	-141	-599	-436	-331	0
255	0	0	-411	-426	-15	418	-198	-220	-211	8342	-254	-1037	-758	-686	0
256	0	0	-589	-442	147	515	-368	-147	-180	8310	-256	-993	-733	-772	0
257	0	0	-534	-434	100	484	-317	-167	-95	8588	-151	-566	-483	-471	0
258	0	0	-357	-413	-56	385	-150	-234	-89	9059	-114	-21	-275	-250	0
259	0	0	-19	-422	-403	220	192	-412	-9	9548	91	636	100	347	0
260	0	0	269	-446	-715	88	492	-580	52	9911	162	1030	488	636	0
261	0	0	491	-467	-958	-12	724	-712	65	9913	-5	1026	500	562	0
262	0	0	452	-448	-900	-2	676	-674	25	9523	85	657	300	417	0
263	0	0	225	-430	-655	102	440	-542	-48	8956	-147	-52	-5	32	0
264	0	0	27	-434	-461	203	244	-447	-161	8437	-240	-609	-434	-393	0
265	0	0	-417	-461	-44	439	-186	-252	-137	7928	-248	-1012	-713	-547	0
266	0	0	-559	-488	71	523	-315	-208	-124	7849	-308	-985	-748	-743	0
267	0	0	-466	-461	5	463	-235	-228	-108	8212	-190	-483	-498	-494	0
268	0	0	-402	-438	-36	420	-183	-237	-38	8568	-46	38	-184	-137	0
269	0	0	0	-438	-438	219	219	-438	-25	9059	69	614	126	306	0
270	0	0	390	-436	-826	23	608	-631	64	9548	137	1119	552	713	0
271	0	0	547	-442	-989	-52	768	-715	-58	9476	133	997	531	578	0
272	0	0	448	-450	-898	1	673	-674	-27	9106	-21	593	312	347	0
273	0	0	319	-457	-776	69	547	-616	-102	8669	-69	17	75	27	0
274	0	0	2	-448	-450	223	226	-449	-207	7950	-248	-601	-399	-298	0
275	0	0	-394	-444	-50	419	-172	-247	-213	7494	-300	-993	-690	-743	0
276	0	0	-525	-448	77	486	-301	-185	-217	7486	-283	-950	-649	-671	0
277	0	0	-497	-428	69	462	-283	-179	-104	7732	-141	-504	-533	-475	0
278	0	0	-252	-459	-207	355	-22	-333	-131	8173	-106	52	-168	-157	0
279	0	0	-25	-461	-436	243	205	-448	-34	8683	75	601	242	252	0
280	0	0	282	-461	-743	89	512	-602	-44	8986	112	1018	475	611	0
281	0	0	553	-438	-991	-57	772	-714	65	9048	93	1051	514	636	0
282	0	0	531	-413	-944	-59	737	-678	-21	8749	73	644	351	483	0
283	0	0	303	-426	-729	61	516	-577	-91	8186	-139	34	79	52	0
284	0	0	42	-452	-494	205	268	-473	-133	7717	-223	-517	-325	-389	0
285	0	0	-324	-457	-133	390	-95	-295	-174	7166	-277	-977	-628	-698	0
286	0	0	-543	-452	91	497	-317	-180	-108	7042	-246	-857	-698	-614	0
287	0	0	-484	-436	48	460	-266	-194	-91	7385	-114	-453	-529	-420	0
288	0	0	-328	-436	-108	382	-110	-272	-34	7855	-34	122	-118	-102	0
289	0	0	-45	-452	-407	248	181	-429	9	8310	38	647	258	199	0
290	0	0	396	-459	-855	31	625	-657	46	8741	172	1088	653	578	0
291	0	0	495	-440	-935	-27	715	-687	52	8724	129	1030	525	614	0
292	0	0	503	-428	-931	-37	717	-679	32	8376	100	680	405	514	0
293	0	0	240	-413	-653	86	446	-533	-81	7798	-93	-7	17	42	0
294	0	0	48	-440	-488	196	268	-464	-27	7269	-161	-494	-240	-318	0
295	0	0	-434	-434	0	434	-217	-217	-157	6772	-259	-927	-646	-597	0
296	0	0	-562	-448	114	505	-338	-167	-133	6675	-221	-915	-675	-671	0
297	0	0	-455	-446	9	450	-232	-218	-27	7067	-118	-419	-459	-382	0
298	0	0	-402	-438	-36	420	-183	-237	-110	7455	-48	69	-162	-139	0
299	0	0	27	-446	-473	209	250	-459	5	7986	116	669	265	267	0
300	0	0	225	-455	-680	115	452	-567	-64	8334	209	1119	512	669	0
301	0	0	529	-450	-979	-39	754	-714	54	8301	143	1067	463	702	0
302	0	0	446	-440	-886	-3	666	-663	-5	7988	67	680	417	370	0
303	0	0	212	-434	-646	111	429	-540	-38	7395	-87	118	-29	71	0
304	0	0	52	-417	-469	182	260	-443	25	6859	-139	-479	-337	-281	0
305	0	0	-422	-407	15	414	-218	-196	-184	6328	-252	-925	-665	-632	0
306	0	0	-505	-403	102	454	-303	-150	-153	6347	-209	-905	-715	-620	0
307	0	0	-560	-415	145	487	-352	-135	-131	6673	-81	-500	-461	-438	0
308	0	0	-355	-407	-52	381	-151	-229	-97	7046	-62	13	-182	-157	0
309	0	0	-113	-405	-292	259	89	-348	-1	7515	143	682	166	236	0
310	0	0	295	-407	-702	56	498	-554	19	7985	197	1107	529	642	0
311	0	0	463	-419	-882	-22	672	-650	-23	7957	166	1049	502	607	0
312	0	0	418	-420	-838	1	628	-629	64	7608	106	669	325	436	0
313	0	0	225	-438	-663	106	444	-550	-60	7079	-56	104	0	44	0
314	0	0	-48	-424	-376	236	164	-400	-145	6491	-194	-512	-374	-341	0
315	0	0	-426	-403	23	414	-224	-190	-151	6045	-244	-859	-710	-630	0
316	0	0	-649	-413	236	531	-442	-88	-174	5934	-246	-935	-789	-647	0
317	0	0	-592	-395	197	493	-394	-99	-120	6256	-203	-384	-599	-434	0
318	0	0	-408	-401	7	404	-207	-197	-97	6710	-62	120	-283	-137	0
319	0	0	-77	-389	-312	233	117	-350	-15	7243	54	659	244	267	0
320	0	0	223	-362	-585	69	404	-473	9	7577	126	1001	527	558	0
321	0	0	533	-353	-886	-90	709	-619	50	7676	182	1103	483	626	0
322	0	0	402	-356	-758	-23	580	-557	-34	7228	100	628	304	356	0
323	0	0	310	-345	-655	17	482	-500	38	6758	11	95	50	77	0
324	0	0	-17	-333	-316	175	149	-324	-133	6184	-122	-498	-436	-339	0
325	0	0	-389	-310	79	349	-234	-115	-89	5709	-192	-937	-680	-710	0
326	0	0	-578	-291	287	434	-432	-2	-120	5585	-215	-966	-793	-770	0
327	0	0	-591	-283	308	437	-449	12	-98	5870	-143	-500	-556	-510	0
328	0	0	-358	-291	67	324	-212	-112	-7	6361	3	81	-258	-162	0
329	0	0	-83	-337	-254	210	85	-295	0	6885	118	679	135	275	0
330	0	0	278	-358	-636	40	457	-497	5	7280	199	1020	477	485	0
331	0	0	502	-380	-882	-61	692	-631	89	7344	186	1094	502	667	0
332	0	0	415	-370	-785	-22	600	-577	-31	6916	85	595	289	355	0
333	0	0	289	-333	-622	22	455	-477	-17	6452	21	27	13	21	0
334	0	0	23	-302	-325	139	174	-313	-83	5868	-54	-535	-314	-314	0
335	0	0	-412	-302	110	357	-261	-96	-209	5321	-238	-1065	-814	-713	0
336	0	0	-488	-318	170	403	-329	-74	-64	5367	-141	-880	-727	-692	0
337	0	0	-608	-337	271	472	-439	-33	-112	5583	-197	-580	-574	-529	0
338	0	0	-297	-335	-38	316	-129	-186	-42	6165	0	108	-205	-178	0
339	0	0	-112	-337	-225	224	56	-281	0	6524	-3	601	133	192	1
340	0	0	383	-323	-706	-30	544	-514	32	7038	197	1053	510	562	0
341	0	0	591	-318	-909	-136	750	-613	114	7015	133	1074	481	710	0
342	0	0	539	-291	-830	-124	684	-560	13	6617	106	580	277	450	0
343	0	0	404	-298	-702	-53	553	-500	71	6186	-54	137	42	87	0
344	0	0	27	-316	-343	144	185	-329	-60	5461	-172	-533	-376	-298	0
345	0	0	-279	-331	-52	305	-113	-191	-97	5098	-250	-952	-696	-671	0
346	0	0	-469	-374	95	421	-282	-139	-106	4966	-230	-927	-733	-750	0
347	0	0	-436	-378	58	407	-247	-160	-87	5344	-128	-527	-539	-428	0
348	0	0	-202	-382	-180	292	-11	-281	-54	5750	64	-64	-246	-42	0
349	0	0	58	-386	-444	164	251	-415	-17	6223	46	595	203	230	0
350	0	0	405	-409	-814	2	609	-611	54	6627	155	1039	492	580	0
351	0	0	561	-409	-970	-76	765	-689	93	6661	225	1084	492	663	0
352	0	0	551	-438	-989	-56	770	-713	5	6372	69	609	401	409	0
353	0	0	407	-440	-847	16	627	-643	34	5851	-5	15	58	85	0
354	0	0	41	-434	-475	196	258	-454	-102	5206	-83	-556	-430	-263	0
355	0	0	-247	-409	-162	328	-42	-285	-122	4811	-244	-909	-640	-636	0
356	0	0	-558	-434	124	496	-341	-155	-79	4607	-184	-1004	-754	-700	0
357	0	0	-452	-465	-13	458	-219	-239	-128	5014	-102	-535	-597	-477	0
358	0	0	-352	-485	-133	418	-109	-309	-1	5435	-11	-5	-192	-153	0
359	0	0	-99	-467	-368	283	134	-417	-13	5872	29	516	128	232	0
360	0	0	406	-461	-867	27	636	-664	44	6409	149	1034	568	603	0
361	0	0	520	-475	-995	-22	757	-735	56	6458	133	983	533	628	0
362	0	0	532	-463	-995	-34	763	-729	97	6039	112	585	360	428	0
363	0	0	375	-461	-836	43	605	-648	52	5585	-15	40	56	89	0
364	0	0	28	-457	-485	214	256	-471	-69	4933	-164	-558	-374	-335	0
365	0	0	-283	-463	-180	373	-51	-321	-36	4506	-261	-940	-651	-640	0
366	0	0	-552	-463	89	507	-320	-187	-106	4351	-182	-950	-758	-704	0
367	0	0	-400	-444	-44	422	-178	-244	15	4723	-116	-583	-547	-506	0
368	0	0	-322	-457	-135	389	-93	-296	-93	5269	-54	-44	-135	-128	0
369	0	0	-60	-465	-405	262	172	-435	34	5604	50	461	110	211	0
370	0	0	419	-469	-888	25	653	-678	178	6124	275	1026	473	706	0
371	0	0	520	-490	-1010	-15	765	-750	65	6157	164	1084	494	616	0
372	0	0	605	-481	-1086	-62	845	-783	60	5835	153	583	372	401	0
373	0	0	335	-479	-814	72	574	-646	-69	5333	-25	60	11	97	0
374	0	0	110	-485	-595	187	352	-540	38	4832	-207	-512	-341	-254	0
375	0	0	-248	-461	-213	354	-17	-337	-23	4269	-182	-927	-585	-620	0
376	0	0	-401	-457	-56	429	-172	-256	-65	4188	-180	-913	-754	-723	0
377	0	0	-413	-436	-23	424	-195	-229	13	4485	-58	-562	-502	-403	0
378	0	0	-260	-436	-176	348	-42	-306	-62	4941	-27	-21	-197	-182	0
379	0	0	82	-465	-547	191	314	-506	93	5439	201	560	215	287	0
380	0	0	399	-485	-884	43	641	-684	110	5854	199	1045	531	547	0
381	0	0	621	-486	-1107	-67	864	-796	155	5955	172	1059	605	626	0
382	0	0	543	-469	-1012	-37	777	-740	133	5513	151	582	391	419	0
383	0	0	423	-450	-873	13	648	-661	36	5051	-3	50	17	112	0
384	0	0	70	-440	-510	185	290	-475	-36	4535	-120	-576	-329	-285	0
385	0	0	-190	-438	-248	314	29	-343	-64	3998	-131	-1022	-632	-595	0
386	0	0	-448	-471	-23	459	-212	-247	-40	3928	-106	-1004	-696	-646	0
387	0	0	-474	-481	-7	477	-233	-244	-34	4229	-137	-543	-498	-389	0
388	0	0	-231	-496	-265	363	17	-380	34	4613	67	-3	-199	-97	0
389	0	0	-12	-508	-496	260	242	-502	54	5203	64	622	285	236	0
390	0	0	322	-504	-826	91	574	-665	67	5558	244	1035	525	653	0
391	0	0	600	-496	-1096	-52	848	-796	79	5705	190	1037	605	620	0
392	0	0	421	-506	-927	42	674	-716	-11	5329	120	568	467	368	0
393	0	0	351	-492	-843	70	597	-667	27	4803	1	40	62	89	0
394	0	0	29	-506	-535	238	282	-520	0	4231	-141	-500	-300	-217	0
395	0	0	-336	-498	-162	417	-87	-330	-112	3740	-207	-993	-675	-655	0
396	0	0	-527	-496	31	511	-279	-232	-65	3627	-219	-925	-679	-741	0
397	0	0	-515	-500	15	507	-265	-242	-126	4023	-65	-585	-479	-422	0
398	0	0	-308	-424	-116	366	-96	-270	-42	4423	-29	-27	-265	-162	0
399	0	0	16	-333	-349	158	182	-341	19	4981	106	595	137	252	0
400	0	0	394	-252	-646	-71	520	-449	27	5379	164	991	500	618	0
401	0	0	654	-120	-774	-267	714	-447	93	5381	190	985	516	636	0
402	0	0	728	-15	-743	-356	735	-379	67	5096	62	640	374	481	0
403	0	0	553	67	-486	-310	519	-209	-36	4500	-97	34	52	69	0
404	0	0	378	184	-194	-281	286	-5	-5	4008	-155	-455	-333	-269	0
405	0	0	-2	292	294	-145	-148	293	-124	3509	-294	-975	-700	-692	0
406	0	0	-130	368	498	-119	-314	433	-180	3490	-207	-991	-682	-698	0
407	0	0	-68	461	529	-196	-298	495	-141	3720	-98	-597	-523	-407	0
408	0	0	250	599	349	-424	-49	474	-21	4171	13	40	-176	-205	0
409	0	0	512	713	201	-612	155	457	21	4741	27	626	153	174	0
410	0	0	903	717	-186	-810	544	265	91	5115	114	1051	519	601	0
411	0	0	1057	609	-448	-833	752	80	52	5218	141	1074	583	626	0
412	0	0	912	395	-517	-653	714	-61	56	4828	114	632	399	397	0
413	0	0	665	246	-419	-455	542	-86	-40	4463	-44	48	71	97	0
414	0	0	349	62	-287	-205	318	-112	-56	3866	-75	-498	-248	-240	0
415	0	0	-116	-93	23	104	-69	-35	-116	3362	-217	-938	-657	-591	0
416	0	0	-399	-258	141	328	-270	-58	-147	3230	-221	-871	-711	-723	0
417	0	0	-480	-422	58	451	-269	-182	-93	3466	-143	-535	-527	-508	0
418	0	0	-338	-512	-174	425	-82	-343	-31	4074	-56	114	-279	-50	0
419	0	0	-74	-607	-533	340	229	-570	73	4483	42	620	157	254	0
420	0	0	281	-640	-921	179	601	-780	60	4970	207	1061	494	622	0
421	0	0	447	-651	-1098	102	772	-874	95	4948	161	1059	552	657	0
422	0	0	452	-634	-1086	91	769	-860	89	4690	9	731	287	485	0
423	0	0	243	-653	-896	205	569	-774	-34	4128	-36	60	44	143	0
424	0	0	-77	-690	-613	383	268	-651	-100	3538	-174	-519	-345	-294	0
425	0	0	-444	-713	-269	578	-87	-491	-65	3082	-331	-882	-702	-628	0
426	0	0	-730	-735	-5	732	-362	-370	-126	2937	-320	-973	-715	-711	0
427	0	0	-662	-743	-81	702	-290	-412	-97	3266	-161	-549	-539	-452	0
428	0	0	-547	-760	-213	653	-167	-486	-46	3720	-31	-58	-203	-137	0
429	0	0	-192	-777	-585	484	196	-681	23	4328	34	570	145	250	0
430	0	0	132	-770	-902	319	517	-836	27	4690	95	1047	486	607	0
431	0	0	357	-744	-1101	193	729	-922	64	4702	201	1039	607	690	0
432	0	0	297	-737	-1034	220	665	-885	-19	4436	25	603	364	388	0
433	0	0	186	-708	-894	261	540	-801	-27	3905	-31	97	46	147	0
434	0	0	-179	-667	-488	423	154	-577	-141	3352	-133	-587	-353	-265	0
435	0	0	-423	-628	-205	525	-109	-416	-97	2906	-217	-983	-692	-665	0
436	0	0	-727	-572	155	649	-441	-208	-151	2809	-271	-997	-704	-673	0
437	0	0	-550	-521	29	535	-289	-246	-97	3088	-83	-572	-582	-469	0
438	0	0	-419	-486	-67	452	-176	-276	-73	3581	-38	-7	-221	-172	0
439	0	0	-150	-452	-302	301	76	-377	0	4052	131	556	131	250	0
440	0	0	299	-440	-739	70	519	-589	38	4545	116	987	541	535	0
441	0	0	510	-399	-909	-55	709	-654	93	4644	182	1063	535	667	0
442	0	0	506	-382	-888	-62	697	-635	62	4271	95	649	386	417	0
443	0	0	252	-382	-634	65	443	-508	-15	3792	-60	50	81	73	0
444	0	0	56	-368	-424	156	240	-396	-97	3195	-114	-517	-265	-322	0
445	0	0	-373	-378	-5	375	-184	-191	-69	2646	-273	-1032	-636	-702	0
446	0	0	-542	-356	186	449	-364	-85	-195	2650	-219	-975	-679	-723	0
447	0	0	-517	-374	143	445	-330	-115	-104	2896	-190	-611	-510	-517	0
448	0	0	-331	-360	-29	345	-151	-194	5	3437	7	32	-159	-79	0
449	0	0	-28	-353	-325	190	148	-339	-1	3986	40	556	215	184	0
450	0	0	416	-356	-772	-30	594	-564	104	4316	153	1028	517	609	0
451	0	0	509	-360	-869	-74	689	-614	29	4444	126	1008	595	589	0
452	0	0	528	-341	-869	-93	698	-605	-5	4085	-5	591	312	426	0
453	0	0	364	-322	-686	-21	525	-504	-19	3554	-60	87	-34	116	0
454	0	0	29	-337	-366	154	197	-351	-67	2977	-184	-547	-327	-265	0
455	0	0	-231	-331	-100	281	-65	-215	-60	2578	-238	-970	-638	-653	0
456	0	0	-525	-318	207	421	-366	-55	-139	2425	-226	-1032	-762	-711	0
457	0	0	-449	-292	157	370	-303	-67	-52	2712	-147	-640	-527	-498	0
458	0	0	-270	-308	-38	289	-116	-173	-1	3298	97	-1	-232	-85	0
459	0	0	-84	-316	-232	200	74	-274	-25	3794	32	591	188	298	0
460	0	0	361	-314	-675	-23	518	-494	102	4145	219	1061	486	593	0
461	0	0	534	-294	-828	-120	681	-561	143	4302	209	1051	640	682	0
462	0	0	493	-271	-764	-111	628	-517	79	3901	77	673	388	366	0
463	0	0	435	-292	-727	-71	581	-509	64	3509	-15	145	89	104	0
464	0	0	0	-292	-292	146	146	-292	-44	2828	-157	-531	-261	-250	0
465	0	0	-235	-267	-32	251	-101	-149	-100	2411	-248	-956	-721	-634	0
466	0	0	-444	-252	192	348	-318	-30	-48	2411	-145	-962	-576	-605	0
467	0	0	-513	-240	273	376	-393	16	-129	2485	-199	-646	-552	-521	0
468	0	0	-152	-252	-100	202	-26	-176	75	3076	29	17	-131	-114	0
469	0	0	-27	-269	-242	148	107	-255	54	3583	93	630	141	226	0
470	0	0	452	-281	-733	-85	592	-507	81	4006	186	1004	525	589	0
471	0	0	623	-300	-923	-161	773	-611	129	4132	219	1068	723	682	0
472	0	0	572	-289	-861	-141	716	-575	65	3759	124	640	428	448	0
473	0	0	427	-279	-706	-74	566	-492	54	3299	1	85	108	106	0
474	0	0	152	-267	-419	57	285	-343	-38	2735	-145	-467	-246	-275	0
475	0	0	-179	-256	-77	217	-51	-166	-75	2310	-168	-958	-589	-543	0
476	0	0	-420	-250	170	335	-295	-40	-83	2180	-172	-937	-649	-682	0
477	0	0	-337	-250	87	293	-212	-81	15	2516	-155	-539	-434	-426	0
478	0	0	-186	-250	-64	218	-61	-157	13	2977	15	40	-147	-112	0
479	0	0	54	-248	-302	97	178	-275	7	3416	11	582	197	232	0
480	0	0	514	-225	-739	-144	626	-482	114	3847	263	1092	467	719	0
481	0	0	710	-201	-911	-254	810	-556	44	3934	254	1053	669	661	0
482	0	0	710	-186	-896	-262	803	-541	71	3585	89	661	426	442	0
483	0	0	516	-180	-696	-168	606	-438	0	3175	25	89	184	128	0
484	0	0	157	-186	-343	14	250	-264	-79	2522	-256	-574	-240	-291	0
485	0	0	-128	-186	-58	157	-35	-122	-83	2050	-254	-900	-686	-644	0
486	0	0	-465	-192	273	328	-369	40	-147	1959	-285	-968	-632	-675	0
487	0	0	-335	-186	149	260	-242	-18	-110	2157	-205	-636	-576	-481	0
488	0	0	-140	-190	-50	165	-45	-120	-31	2836	-40	73	-199	-69	0
489	0	0	19	-184	-203	82	111	-193	-69	3127	-104	638	48	151	0
490	0	0	613	-151	-764	-231	688	-457	79	3722	151	1132	595	611	0
491	0	0	671	-128	-799	-271	735	-463	-60	3689	106	981	556	647	0
492	0	0	718	-108	-826	-305	772	-467	-75	3383	-7	646	331	436	0
493	0	0	557	-129	-686	-214	621	-407	-77	2933	-83	64	81	85	0
494	0	0	253	-135	-388	-59	320	-261	-124	2345	-143	-479	-345	-291	0
495	0	0	-145	-97	48	121	-96	-24	-139	1788	-325	-1002	-735	-680	0
496	0	0	-296	-75	221	185	-258	73	-172	1794	-219	-958	-731	-677	0
497	0	0	-306	-97	209	201	-257	56	-252	2083	-244	-647	-626	-665	0
498	0	0	-88	-87	1	87	-44	-43	-38	2572	-81	-21	-166	-213	0
499	0	0	31	-77	-108	23	69	-92	-161	3034	-13	428	65	186	0
500	0	0	630	-62	-692	-284	661	-377	21	3538	190	1032	514	552	0
501	0	0	745	-69	-814	-338	779	-441	7	3701	168	1088	545	644	0
502	0	0	759	-34	-793	-362	776	-413	-9	3396	97	640	389	415	0
503	0	0	555	-5	-560	-275	557	-282	-3	2894	-7	95	56	159	0
504	0	0	212	13	-199	-112	205	-93	-129	2326	-176	-415	-376	-314	0
505	0	0	-83	25	108	29	-95	66	-50	1908	-128	-931	-682	-589	0
506	0	0	-395	29	424	183	-409	226	-118	1701	-151	-1004	-764	-715	0
507	0	0	-322	34	356	144	-339	195	-79	2095	0	-609	-550	-479	0
508	0	0	-159	38	197	60	-178	117	-64	2597	98	-19	-221	-141	0
509	0	0	147	50	-97	-98	122	-23	91	3069	174	595	188	213	0
510	0	0	420	34	-386	-227	403	-176	114	3610	285	1030	568	630	0
511	0	0	608	15	-593	-311	600	-289	91	3631	300	1004	549	605	0
512	0	0	573	44	-529	-308	551	-242	91	3418	178	737	417	488	0
513	0	0	306	21	-285	-163	295	-132	31	2838	135	73	13	81	0
514	0	0	208	32	-176	-120	192	-72	56	2351	48	-386	-329	-215	0
515	0	0	-347	62	409	142	-378	235	-9	1868	-77	-991	-651	-692	0
516	0	0	-527	56	583	235	-555	319	-110	1738	-139	-1030	-735	-812	0
517	0	0	-450	69	519	190	-484	294	-29	2027	89	-601	-549	-506	0
518	0	0	-301	77	378	112	-339	227	34	2504	135	-25	-215	-157	0
519	0	0	2	83	81	-42	-39	82	93	2956	201	483	157	252	0
520	0	0	474	108	-366	-291	420	-129	161	3460	355	1045	556	582	0
521	0	0	664	108	-556	-386	610	-224	118	3528	294	1034	550	659	0
522	0	0	711	128	-583	-419	647	-227	126	3197	256	591	409	448	0
523	0	0	465	112	-353	-288	409	-120	46	2684	118	108	27	139	0
524	0	0	181	81	-100	-131	140	-9	-40	2143	-75	-471	-374	-302	0
525	0	0	-111	75	186	18	-148	130	-31	1561	-104	-989	-741	-746	0
526	0	0	-435	77	512	179	-473	294	-73	1455	-87	-1078	-777	-717	0
527	0	0	-375	73	448	151	-411	260	-38	1730	-56	-708	-587	-539	0
528	0	0	-130	83	213	23	-171	148	77	2227	50	-168	-178	-168	0
529	0	0	60	73	13	-66	23	43	-3	2716	137	448	77	197	0
530	0	0	523	52	-471	-287	497	-209	106	3206	201	975	521	531	0
531	0	0	742	58	-684	-400	713	-313	81	3222	195	987	490	647	0
532	0	0	752	60	-692	-406	722	-316	42	2927	102	677	325	459	0
533	0	0	528	34	-494	-281	511	-230	-50	2328	-3	27	0	44	0
534	0	0	274	38	-236	-156	255	-99	-60	1786	-225	-541	-382	-343	0
535	0	0	-155	25	180	65	-167	102	-164	1363	-308	-1026	-799	-653	0
536	0	0	-415	11	426	202	-420	218	-217	1148	-337	-1142	-830	-865	0
537	0	0	-286	3	289	141	-287	146	-108	1519	-203	-680	-554	-510	0
538	0	0	-179	-11	168	95	-173	78	-110	1943	-102	-62	-294	-221	0
539	0	0	88	-34	-122	-27	105	-78	-23	2386	-75	471	38	209	0
540	0	0	579	-34	-613	-272	596	-323	46	2942	95	960	459	545	0
541	0	0	635	-36	-671	-299	653	-353	5	2962	58	1024	494	560	0
542	0	0	751	-46	-797	-352	774	-421	-62	2698	-34	570	254	411	0
543	0	0	553	-56	-609	-248	581	-332	-64	2279	-126	50	50	172	0
544	0	0	124	-97	-221	-13	172	-159	-188	1643	-304	-550	-353	-424	0
545	0	0	-191	-118	73	154	-132	-22	-197	1177	-322	-1074	-746	-723	0
546	0	0	-476	-137	339	306	-407	101	-157	1057	-333	-1045	-840	-836	0
547	0	0	-449	-172	277	310	-363	52	-236	1400	-184	-665	-630	-605	0
548	0	0	-246	-192	54	219	-150	-69	-42	1901	-135	-62	-291	-192	0
549	0	0	-41	-180	-139	110	49	-159	-50	2399	-48	502	77	141	0
550	0	0	393	-194	-587	-99	490	-390	-56	2886	52	1001	500	554	0
551	0	0	593	-215	-808	-189	700	-511	56	2970	133	1084	510	578	0
552	0	0	546	-226	-772	-160	659	-499	-25	2714	104	560	422	430	0
553	0	0	391	-223	-614	-84	502	-418	-56	2269	-112	114	27	67	0
554	0	0	83	-225	-308	71	195	-266	-95	1761	-122	-481	-294	-296	0
555	0	0	-398	-234	164	316	-281	-35	-106	1195	-238	-1039	-696	-684	0
556	0	0	-544	-244	300	394	-422	28	-112	1152	-178	-977	-776	-758	0
557	0	0	-589	-244	345	416	-467	50	-71	1435	-64	-626	-566	-519	0
558	0	0	-356	-258	98	307	-227	-80	-9	2021	-17	-31	-190	-197	0
559	0	0	-113	-248	-135	180	11	-191	44	2432	162	510	129	267	0
560	0	0	205	-250	-455	22	330	-352	52	2939	287	1032	527	601	0
561	0	0	495	-294	-789	-100	642	-541	120	3059	318	993	611	711	0
562	0	0	404	-325	-729	-39	566	-527	116	2768	254	721	417	510	0
563	0	0	179	-368	-547	94	363	-457	32	2248	83	58	93	114	0
564	0	0	-47	-372	-325	209	139	-348	42	1802	0	-420	-258	-258	0
565	0	0	-500	-353	147	426	-323	-103	-91	1290	-87	-1020	-669	-616	0
566	0	0	-665	-349	316	507	-490	-16	-32	1094	-62	-971	-754	-684	0
567	0	0	-620	-341	279	480	-449	-31	7	1489	38	-576	-512	-457	0
568	0	0	-492	-345	147	418	-319	-99	15	1928	58	-15	-279	-135	0
569	0	0	-148	-378	-230	263	41	-304	170	2432	246	585	133	259	0
570	0	0	200	-366	-566	83	383	-466	161	2824	300	1002	488	642	0
571	0	0	442	-378	-820	-32	631	-599	174	2993	296	1034	597	710	0
572	0	0	444	-374	-818	-35	631	-596	89	2638	242	665	374	469	0
573	0	0	204	-362	-566	79	385	-464	56	2104	112	151	71	79	0
574	0	0	-35	-364	-329	199	147	-346	54	1588	-34	-510	-277	-236	0
575	0	0	-406	-366	40	386	-223	-163	-93	1074	-112	-1006	-671	-694	0
576	0	0	-586	-356	230	471	-408	-63	-120	993	-157	-1024	-744	-764	0
577	0	0	-601	-380	221	490	-411	-79	-42	1264	-79	-626	-521	-552	0
578	0	0	-385	-351	34	368	-209	-158	11	1693	52	-56	-312	-137	0
579	0	0	-106	-356	-250	231	72	-303	58	2147	106	465	116	217	0
580	0	0	277	-353	-630	38	453	-491	75	2617	242	1078	479	614	0
581	0	0	535	-372	-907	-81	721	-639	79	2760	225	1047	595	702	0
582	0	0	533	-386	-919	-73	726	-652	93	2508	157	669	420	477	0
583	0	0	306	-384	-690	39	498	-537	-3	1961	-69	161	31	77	0
584	0	0	122	-380	-502	129	312	-441	32	1410	-153	-391	-331	-221	0
585	0	0	-328	-386	-58	357	-135	-222	-91	917	-197	-971	-719	-624	0
586	0	0	-505	-362	143	433	-324	-109	-81	774	-197	-1107	-783	-752	0
587	0	0	-567	-356	211	461	-389	-72	-108	1016	-277	-696	-671	-545	0
588	0	0	-320	-374	-54	347	-133	-214	-81	1520	-75	-120	-306	-176	0
589	0	0	-4	-366	-362	185	179	-364	32	2031	81	479	135	250	0
590	0	0	355	-362	-717	3	536	-539	5	2461	85	987	436	549	0
591	0	0	641	-358	-999	-141	820	-678	67	2593	174	1006	521	626	0
592	0	0	570	-349	-919	-110	744	-634	60	2256	-3	634	403	420	0
593	0	0	437	-329	-766	-54	601	-547	-44	1773	-116	60	-36	81	0
594	0	0	236	-314	-550	39	393	-432	-46	1259	-151	-446	-322	-273	0
595	0	0	-174	-302	-128	238	-23	-215	-122	739	-219	-1037	-772	-644	0
596	0	0	-442	-281	161	361	-301	-60	-149	603	-312	-1096	-739	-762	0
597	0	0	-387	-285	102	336	-244	-91	-102	874	-203	-661	-642	-595	0
598	0	0	-209	-296	-87	252	-61	-191	-38	1389	-79	-128	-294	-172	0
599	0	0	-4	-318	-314	161	155	-316	-11	1802	-71	517	71	230	0
600	0	0	508	-333	-841	-87	674	-587	176	2407	122	1076	490	636	0
601	0	0	640	-341	-981	-149	810	-661	77	2436	75	1018	564	628	0
602	0	0	673	-339	-1012	-167	842	-675	48	2252	23	715	405	450	0
603	0	0	450	-327	-777	-61	613	-552	-11	1755	-21	124	89	155	0
604	0	0	281	-320	-601	19	441	-460	-29	1218	-73	-481	-259	-197	0
605	0	0	-186	-323	-137	254	-24	-230	-118	733	-228	-1020	-626	-655	0
606	0	0	-398	-331	67	364	-232	-132	-116	721	-203	-1117	-698	-675	0
607	0	0	-388	-356	32	372	-210	-162	-7	884	-102	-671	-552	-508	0
608	0	0	-157	-366	-209	261	26	-287	34	1480	-19	-25	-190	-166	0
609	0	0	79	-382	-461	151	270	-421	89	2017	102	483	188	327	0
610	0	0	427	-380	-807	-23	617	-593	139	2395	188	1006	533	640	0
611	0	0	711	-356	-1067	-177	889	-711	256	2504	258	1129	692	706	0
612	0	0	683	-316	-999	-183	841	-657	174	2254	131	642	465	572	0
613	0	0	547	-316	-863	-115	705	-589	65	1815	29	174	128	162	0
614	0	0	227	-310	-537	41	382	-423	48	1229	-58	-442	-236	-166	0
615	0	0	-104	-292	-188	198	42	-240	54	766	-263	-905	-593	-613	0
616	0	0	-344	-327	17	335	-180	-155	-23	614	-164	-1002	-692	-727	0
617	0	0	-345	-356	-11	350	-167	-183	9	913	-77	-657	-483	-452	0
618	0	0	-210	-372	-162	291	-24	-267	46	1350	-3	-89	-95	-180	0
619	0	0	141	-353	-494	106	317	-423	153	1899	114	514	215	312	0
620	0	0	495	-362	-857	-66	676	-609	131	2328	207	997	550	605	0
621	0	0	749	-366	-1115	-191	932	-740	250	2434	252	1049	667	779	0
622	0	0	741	-347	-1088	-197	914	-717	137	2168	153	659	492	517	0
623	0	0	609	-331	-940	-139	774	-635	83	1689	31	87	209	283	0
624	0	0	318	-329	-647	5	482	-488	48	1134	-188	-448	-195	-172	0
625	0	0	-62	-329	-267	195	102	-298	-38	593	-192	-1020	-517	-593	0
626	0	0	-338	-325	13	331	-175	-156	-100	446	-283	-1032	-682	-647	0
627	0	0	-229	-327	-98	278	-65	-212	-13	739	-147	-618	-457	-463	0
628	0	0	-166	-327	-161	246	-2	-244	-50	1239	-126	-137	-180	-139	0
629	0	0	221	-298	-519	38	370	-408	31	1707	73	450	246	225	0
630	0	0	550	-258	-808	-146	679	-533	38	2188	114	935	537	636	0
631	0	0	885	-263	-1148	-311	1016	-705	149	2357	114	1094	677	741	0
632	0	0	774	-287	-1061	-243	917	-674	23	2000	-32	692	488	477	0
633	0	0	613	-306	-919	-153	766	-612	-11	1456	-110	97	153	143	0
634	0	0	316	-331	-647	7	481	-489	-77	1010	-254	-407	-192	-184	0
635	0	0	-63	-386	-323	224	130	-354	-192	508	-279	-999	-636	-614	0
636	0	0	-349	-403	-54	376	-147	-228	-128	360	-325	-1008	-680	-651	0
637	0	0	-334	-399	-65	366	-134	-232	-114	684	-322	-626	-549	-485	0
638	0	0	-141	-393	-252	267	55	-322	-69	1059	-153	-118	-225	-209	0
639	0	0	89	-384	-473	147	281	-428	-46	1666	-42	488	211	265	0
640	0	0	591	-384	-975	-103	783	-679	97	2151	100	1053	580	589	0
641	0	0	756	-384	-1140	-186	948	-762	27	2275	29	1117	690	706	0
642	0	0	749	-368	-1117	-190	933	-742	54	1990	25	733	479	498	0
643	0	0	605	-337	-942	-134	773	-639	31	1478	-71	128	170	155	0
644	0	0	306	-314	-620	4	463	-467	-118	937	-122	-417	-236	-135	0
645	0	0	-21	-335	-314	178	146	-324	-135	446	-304	-907	-626	-564	0
646	0	0	-304	-366	-62	335	-121	-214	-151	355	-254	-1022	-642	-739	0
647	0	0	-391	-374	17	382	-204	-178	-151	704	-223	-684	-496	-479	0
648	0	0	-115	-380	-265	247	75	-322	19	1115	-40	-112	-161	-126	0
649	0	0	73	-386	-459	156	266	-422	36	1619	21	506	258	281	0
650	0	0	576	-382	-958	-97	767	-670	87	2199	188	1088	589	599	0
651	0	0	665	-378	-1043	-143	854	-710	85	2232	147	1156	628	744	0
652	0	0	733	-368	-1101	-182	917	-734	52	1936	98	704	514	502	0
653	0	0	568	-380	-948	-94	758	-664	69	1522	13	157	244	126	0
654	0	0	208	-366	-574	79	391	-470	-5	962	-83	-378	-149	-157	0
655	0	0	-91	-368	-277	229	93	-322	-129	537	-219	-942	-574	-545	0
656	0	0	-345	-376	-31	360	-157	-203	5	320	-120	-919	-614	-679	0
657	0	0	-426	-386	40	406	-233	-173	-87	622	-184	-647	-481	-552	0
658	0	0	-197	-389	-192	293	-2	-290	-1	1088	-11	-69	-159	-151	0
659	0	0	5	-384	-389	189	197	-386	44	1604	77	562	226	221	0
660	0	0	392	-362	-754	-15	573	-558	48	2040	159	1045	529	560	0
661	0	0	666	-360	-1026	-153	846	-693	89	2316	209	1204	764	731	0
662	0	0	604	-364	-968	-120	786	-666	17	1961	159	743	516	465	0
663	0	0	464	-360	-824	-52	644	-592	27	1431	21	172	166	186	0
664	0	0	229	-372	-601	71	415	-486	-5	919	-69	-325	-174	-184	0
665	0	0	-295	-399	-104	347	-95	-251	-131	345	-162	-944	-616	-595	0
666	0	0	-453	-384	69	418	-261	-157	-93	283	-195	-946	-698	-760	0
667	0	0	-537	-382	155	459	-346	-113	-120	568	-139	-634	-481	-514	0
668	0	0	-355	-370	-15	362	-170	-192	-133	1035	-71	-120	-147	-188	0
669	0	0	-45	-368	-323	206	139	-345	9	1522	64	576	230	178	0
670	0	0	311	-393	-704	41	507	-548	36	2066	131	1041	552	558	0
671	0	0	623	-378	-1001	-122	812	-689	54	2199	242	1078	702	700	0
672	0	0	508	-376	-884	-66	696	-630	-3	1852	11	797	490	483	0
673	0	0	415	-362	-777	-26	596	-569	-44	1437	21	205	135	176	0
674	0	0	39	-366	-405	163	222	-385	-139	874	-137	-353	-201	-242	0
675	0	0	-301	-372	-71	336	-115	-221	-151	308	-279	-948	-653	-725	0
676	0	0	-604	-409	195	506	-399	-107	-166	190	-172	-954	-710	-708	0
677	0	0	-674	-428	246	551	-460	-91	-137	434	-157	-601	-601	-541	0
678	0	0	-476	-428	48	452	-262	-190	-85	999	-102	15	-322	-182	0
679	0	0	-237	-438	-201	337	-18	-319	13	1348	77	490	75	221	0
680	0	0	167	-420	-587	126	377	-503	-29	2013	147	1059	535	562	0
681	0	0	434	-413	-847	-10	640	-630	79	2035	287	1030	607	717	0
682	0	0	351	-397	-748	23	549	-572	-73	1755	64	663	358	442	0
683	0	0	229	-397	-626	84	427	-511	-19	1280	15	172	135	203	0
684	0	0	-132	-409	-277	270	72	-343	-129	721	-174	-444	-335	-236	0
685	0	0	-443	-411	32	427	-237	-189	-192	248	-201	-968	-669	-649	0
686	0	0	-769	-409	360	589	-564	-24	-248	112	-281	-1055	-756	-721	0
687	0	0	-779	-413	366	596	-572	-23	-166	366	-137	-682	-636	-550	0
688	0	0	-635	-401	234	518	-434	-83	-145	851	-112	-190	-298	-215	0
689	0	0	-402	-409	-7	405	-197	-208	-58	1315	-38	465	-25	145	0
690	0	0	91	-413	-504	161	297	-458	71	1897	170	1067	498	583	0
691	0	0	221	-411	-632	95	426	-521	27	1922	104	1037	562	638	0
692	0	0	302	-388	-690	43	496	-539	40	1652	91	704	389	405	0
693	0	0	43	-376	-419	166	231	-397	-141	1233	-17	112	38	135	0
694	0	0	-122	-358	-236	240	57	-297	-116	702	-178	-440	-306	-217	0
695	0	0	-583	-370	213	476	-398	-78	-250	166	-234	-999	-727	-675	0
696	0	0	-795	-382	413	588	-604	15	-207	38	-246	-1057	-847	-791	0
697	0	0	-852	-399	453	625	-652	27	-114	258	-188	-744	-605	-593	0
698	0	0	-702	-417	285	559	-493	-66	-135	710	-141	-153	-345	-349	0
699	0	0	-392	-428	-36	410	-178	-232	-44	1340	87	459	56	129	0
700	0	0	-48	-420	-372	234	162	-396	-42	1753	112	1008	358	510	0
701	0	0	273	-419	-692	73	482	-555	-11	1918	215	1057	523	549	0
702	0	0	202	-401	-603	99	402	-502	-5	1610	164	723	327	492	0
703	0	0	74	-395	-469	160	271	-432	-56	1152	-27	93	5	60	0
704	0	0	-196	-382	-186	289	-5	-284	-114	735	-108	-469	-353	-242	0
705	0	0	-566	-384	182	475	-374	-101	-116	131	-170	-1010	-779	-638	0
706	0	0	-790	-389	401	589	-595	6	-102	27	-77	-1053	-777	-731	0
707	0	0	-841	-395	446	618	-643	25	-131	269	-153	-772	-593	-704	0
708	0	0	-644	-388	256	516	-450	-66	-15	781	54	-147	-308	-254	0
709	0	0	-455	-405	50	430	-252	-177	3	1245	126	378	71	97	0
710	0	0	-70	-401	-331	235	130	-366	79	1778	250	954	420	502	0
711	0	0	217	-368	-585	75	401	-476	87	1965	320	1057	508	706	0
712	0	0	213	-380	-593	83	403	-486	58	1641	161	680	269	434	0
713	0	0	64	-389	-453	162	258	-421	0	1198	188	155	40	100	0
714	0	0	-260	-403	-143	331	-58	-273	-58	605	-9	-426	-393	-219	0
715	0	0	-610	-411	199	510	-404	-106	-97	168	-95	-985	-698	-634	0
716	0	0	-887	-399	488	643	-687	44	-104	-69	-161	-1072	-874	-781	0
717	0	0	-883	-424	459	653	-671	17	-52	244	-81	-677	-665	-599	0
718	0	0	-709	-417	292	563	-500	-62	-5	785	87	-97	-337	-281	0
719	0	0	-537	-419	118	478	-327	-150	44	1152	182	353	-1	110	0
720	0	0	-57	-417	-360	237	151	-388	48	1755	244	1024	318	554	0
721	0	0	149	-415	-564	133	356	-489	40	1905	335	1012	574	582	0
722	0	0	233	-420	-653	93	443	-536	155	1635	238	700	395	389	0
723	0	0	6	-420	-426	207	216	-423	42	1096	135	133	-9	81	0
724	0	0	-269	-422	-153	345	-58	-287	-81	572	-83	-452	-391	-341	0
725	0	0	-637	-424	213	530	-425	-105	-100	131	-112	-997	-723	-644	0
726	0	0	-897	-436	461	666	-679	12	-62	-79	-69	-1162	-902	-729	0
727	0	0	-860	-424	436	642	-648	6	-54	234	-110	-717	-684	-614	0
728	0	0	-680	-426	254	553	-467	-86	-52	649	120	-155	-362	-244	0
729	0	0	-353	-417	-64	385	-144	-240	62	1164	141	430	-15	97	0
730	0	0	7	-419	-426	206	216	-422	44	1631	242	923	388	496	0
731	0	0	250	-413	-663	81	456	-538	79	1784	310	1010	562	626	0
732	0	0	235	-395	-630	80	432	-512	64	1505	89	673	310	424	0
733	0	0	192	-384	-576	96	384	-480	97	1049	180	131	29	190	0
734	0	0	-206	-401	-195	303	-5	-298	-73	517	-102	-492	-339	-291	0
735	0	0	-455	-401	54	428	-254	-173	-48	9	-180	-966	-766	-587	0
736	0	0	-821	-401	420	611	-620	9	-131	-149	-145	-1150	-857	-805	0
737	0	0	-779	-413	366	596	-572	-23	-87	141	-120	-838	-665	-585	0
738	0	0	-507	-405	102	456	-304	-151	-32	642	-11	-168	-279	-300	0
739	0	0	-300	-424	-124	362	-88	-274	11	1096	124	407	-3	131	0
740	0	0	114	-419	-533	152	323	-476	145	1542	203	940	374	502	0
741	0	0	386	-428	-814	21	600	-621	98	1798	219	1086	558	694	0
742	0	0	370	-417	-787	23	578	-602	89	1396	162	649	306	467	0
743	0	0	245	-393	-638	74	441	-515	54	995	75	135	75	120	0
744	0	0	21	-384	-405	181	213	-394	9	508	-34	-550	-254	-292	0
745	0	0	-422	-382	40	402	-231	-171	-58	-102	-242	-995	-743	-743	0
746	0	0	-614	-393	221	503	-417	-86	-161	-97	-143	-1092	-768	-781	0
747	0	0	-645	-397	248	521	-446	-74	-112	67	-120	-729	-657	-585	0
748	0	0	-443	-397	46	420	-244	-175	-11	525	23	-226	-341	-265	0
749	0	0	-142	-388	-246	265	52	-317	32	1076	164	345	124	149	0
750	0	0	326	-401	-727	37	526	-564	145	1649	194	1002	521	537	0
751	0	0	533	-384	-917	-74	725	-650	50	1782	271	1037	512	698	0
752	0	0	582	-397	-979	-92	780	-688	13	1429	102	620	355	419	0
753	0	0	411	-409	-820	-1	615	-614	15	1026	77	122	143	178	0
754	0	0	169	-393	-562	112	365	-477	1	502	-120	-485	-244	-277	0
755	0	0	-222	-384	-162	303	-30	-273	-44	-95	-122	-1035	-669	-628	0
756	0	0	-501	-403	98	452	-299	-152	-56	-298	-143	-1216	-824	-743	0
757	0	0	-424	-403	21	413	-222	-191	31	122	-77	-715	-500	-556	0
758	0	0	-297	-415	-118	356	-89	-266	5	490	-21	-172	-292	-265	0
759	0	0	56	-407	-463	175	259	-435	100	1030	131	422	131	207	0
760	0	0	454	-409	-863	-22	658	-636	157	1542	226	999	519	647	0
761	0	0	716	-376	-1092	-170	904	-734	139	1627	162	1006	628	614	0
762	0	0	733	-341	-1074	-196	903	-707	174	1480	135	688	560	496	0
763	0	0	571	-358	-929	-106	750	-643	118	966	65	135	182	188	0
764	0	0	251	-391	-642	70	446	-516	-42	376	-11	-485	-242	-203	0
765	0	0	-68	-397	-329	232	130	-363	-44	-11	-126	-1024	-545	-605	0
766	0	0	-355	-409	-54	382	-150	-231	-118	-252	-203	-1226	-764	-748	0
767	0	0	-287	-407	-120	347	-83	-263	-19	73	-102	-754	-543	-549	0
768	0	0	-134	-399	-265	266	65	-332	17	446	19	-213	-238	-162	0
769	0	0	183	-389	-572	103	377	-480	98	1098	149	382	228	203	0
770	0	0	598	-389	-987	-104	792	-688	145	1536	211	975	576	628	0
771	0	0	854	-403	-1257	-225	1055	-830	149	1732	176	1076	758	731	0
772	0	0	844	-415	-1259	-214	1051	-837	161	1367	176	679	510	580	0
773	0	0	660	-403	-1063	-128	861	-733	129	853	23	197	180	230	0
774	0	0	483	-388	-871	-47	677	-629	34	477	-1	-444	-128	-197	0
775	0	0	15	-384	-399	184	207	-391	-46	-95	-162	-1034	-628	-583	0
776	0	0	-206	-376	-170	291	-18	-273	-40	-176	-178	-1047	-636	-764	0
777	0	0	-233	-341	-108	287	-62	-224	-29	46	-100	-733	-504	-560	0
778	0	0	-19	-331	-312	175	146	-321	60	483	19	-145	-139	-159	0
779	0	0	189	-323	-512	67	350	-417	83	909	93	415	195	151	0
780	0	0	724	-337	-1061	-193	892	-699	203	1565	244	1051	692	682	0
781	0	0	873	-347	-1220	-263	1046	-783	98	1658	195	1113	758	719	0
782	0	0	906	-331	-1237	-287	1071	-784	112	1361	236	706	512	535	0
783	0	0	772	-335	-1107	-218	939	-721	205	977	126	226	269	308	0
784	0	0	400	-300	-700	-50	550	-500	-29	384	-188	-413	-180	-242	0
785	0	0	121	-265	-386	72	253	-325	13	3	-170	-960	-514	-550	0
786	0	0	-176	-263	-87	219	-44	-175	-9	-230	-128	-1049	-570	-667	0
787	0	0	-182	-271	-89	226	-46	-180	-106	-5	-97	-748	-448	-601	0
788	0	0	51	-267	-318	108	184	-292	0	506	21	-162	-151	-131	0
789	0	0	236	-258	-494	11	365	-376	81	1024	139	459	287	240	0
790	0	0	714	-275	-989	-219	851	-632	186	1532	263	970	711	682	0
791	0	0	924	-296	-1220	-314	1072	-758	137	1683	269	1142	841	702	0
792	0	0	915	-285	-1200	-315	1057	-742	110	1437	110	776	638	490	0
793	0	0	793	-252	-1045	-270	919	-648	36	995	106	182	289	269	0
794	0	0	440	-252	-692	-94	566	-472	21	368	-104	-401	-69	-166	0
795	0	0	140	-279	-419	69	279	-349	-34	0	-164	-909	-455	-531	0
796	0	0	-229	-285	-56	257	-86	-170	-83	-279	-209	-1067	-692	-743	0
797	0	0	-192	-302	-110	247	-41	-206	-54	31	-110	-684	-453	-481	0
798	0	0	-64	-308	-244	186	90	-276	-42	463	19	-135	-143	-126	0
799	0	0	227	-314	-541	43	384	-427	50	1053	81	450	269	199	0
800	0	0	619	-323	-942	-148	780	-632	143	1441	207	1026	647	655	0
801	0	0	920	-337	-1257	-291	1088	-797	205	1728	240	1177	801	826	0
802	0	0	890	-314	-1204	-288	1047	-759	98	1433	197	717	574	601	0
803	0	0	718	-308	-1026	-205	872	-667	9	954	-9	155	285	275	0
804	0	0	355	-310	-665	-22	510	-487	-77	415	-75	-403	-114	-161	0
805	0	0	41	-325	-366	142	203	-345	-25	-118	-197	-968	-539	-578	0
806	0	0	-251	-322	-71	286	-90	-196	-23	-308	-143	-1022	-585	-653	0
807	0	0	-295	-349	-54	322	-120	-201	-108	-46	-162	-704	-455	-622	0
808	0	0	-93	-362	-269	227	88	-315	50	422	-17	-170	-106	-159	0
809	0	0	124	-393	-517	134	320	-455	19	917	27	510	244	205	0
810	0	0	508	-415	-923	-46	715	-669	67	1509	197	971	661	605	0
811	0	0	790	-430	-1220	-180	1005	-825	135	1623	207	1206	779	776	0
812	0	0	785	-413	-1198	-186	991	-805	153	1282	159	744	535	607	0
813	0	0	642	-426	-1068	-108	855	-747	75	863	0	192	312	217	0
814	0	0	330	-430	-760	50	545	-595	-11	341	-54	-399	-19	-139	0
815	0	0	-118	-424	-306	271	94	-365	-104	-205	-205	-954	-459	-599	0
816	0	0	-337	-430	-93	383	-122	-261	-102	-296	-242	-1086	-614	-663	0
817	0	0	-435	-436	-1	435	-217	-218	-54	-108	-108	-789	-391	-535	0
818	0	0	-167	-419	-252	293	42	-335	36	395	-48	-89	-161	-161	0
819	0	0	118	-415	-533	148	325	-474	42	968	75	432	322	287	0
820	0	0	434	-415	-849	-9	641	-632	48	1453	141	1016	669	653	0
821	0	0	832	-419	-1251	-206	1041	-835	151	1738	254	1158	859	915	0
822	0	0	654	-430	-1084	-112	869	-757	-7	1359	102	713	568	597	0
823	0	0	576	-442	-1018	-67	797	-730	52	888	120	242	289	306	0
824	0	0	110	-446	-556	168	333	-501	-98	283	-40	-455	-100	-110	0
825	0	0	-103	-417	-314	260	105	-365	-34	-147	-195	-944	-450	-585	0
826	0	0	-453	-411	42	432	-247	-184	-124	-318	-207	-970	-638	-665	0
827	0	0	-469	-415	54	442	-261	-180	-52	-81	-159	-760	-521	-564	0
828	0	0	-351	-422	-71	386	-140	-246	1	351	1	-128	-172	-166	0
829	0	0	-49	-448	-399	248	175	-423	7	884	120	419	232	182	0
830	0	0	345	-475	-820	65	582	-647	116	1418	248	1055	622	717	0
831	0	0	636	-481	-1117	-77	876	-799	195	1577	294	1243	719	810	0
832	0	0	602	-463	-1065	-69	833	-764	38	1340	197	795	564	574	0
833	0	0	428	-452	-880	12	654	-666	64	878	77	275	256	259	0
834	0	0	165	-411	-576	123	370	-493	-1	323	-46	-386	-143	-168	0
835	0	0	-192	-422	-230	307	19	-326	-104	-184	-110	-1018	-552	-545	0
836	0	0	-521	-430	91	475	-306	-169	-104	-409	-137	-1055	-710	-655	0
837	0	0	-507	-428	79	467	-293	-174	-100	-108	-112	-744	-492	-547	0
838	0	0	-321	-450	-129	385	-96	-289	29	370	13	-79	-205	-178	0
839	0	0	-116	-471	-355	293	119	-413	-13	915	112	473	205	259	0
840	0	0	281	-481	-762	100	521	-621	71	1476	259	1067	640	684	0
841	0	0	584	-463	-1047	-60	815	-755	102	1538	327	1113	719	789	0
842	0	0	525	-448	-973	-38	749	-710	48	1272	223	731	531	572	0
843	0	0	396	-422	-818	13	607	-620	106	847	23	314	194	261	0
844	0	0	165	-422	-587	128	376	-504	42	320	0	-339	-124	-124	0
845	0	0	-250	-407	-157	328	-46	-282	-54	-162	-174	-874	-531	-616	0
846	0	0	-562	-401	161	481	-361	-120	-137	-362	-178	-1049	-669	-758	0
847	0	0	-559	-428	131	493	-345	-148	-97	-139	-87	-642	-570	-434	0
848	0	0	-344	-446	-102	395	-121	-274	-27	329	54	-174	-201	-178	0
849	0	0	-95	-444	-349	269	127	-396	56	909	87	438	225	256	0
850	0	0	285	-477	-762	96	523	-619	114	1423	277	1026	624	733	0
851	0	0	495	-502	-997	3	746	-749	97	1526	248	1146	719	816	0
852	0	0	512	-506	-1018	-3	765	-762	77	1342	159	758	558	582	0
853	0	0	330	-506	-836	88	583	-671	56	768	71	308	273	240	0
854	0	0	45	-498	-543	226	294	-520	-108	256	-141	-368	-182	-207	0
855	0	0	-261	-453	-192	357	-34	-322	-85	-223	-157	-871	-556	-560	0
856	0	0	-584	-389	195	486	-389	-97	-89	-417	-199	-1070	-706	-682	0
857	0	0	-537	-322	215	429	-376	-53	-71	-194	-89	-677	-585	-475	0
858	0	0	-358	-205	153	281	-255	-26	-7	265	-60	-124	-228	-161	0
859	0	0	-23	-98	-75	60	26	-86	-31	805	102	419	161	170	0
860	0	0	472	7	-465	-239	468	-229	120	1371	240	1090	591	659	0
861	0	0	775	85	-690	-430	732	-302	13	1478	234	1125	684	781	0
862	0	0	779	184	-595	-481	687	-205	98	1295	124	801	556	566	0
863	0	0	718	292	-426	-505	572	-67	56	812	98	194	232	238	0
864	0	0	416	376	-40	-396	228	168	-34	162	-71	-325	-225	-194	0
865	0	0	99	465	366	-282	-133	415	-100	-320	-155	-871	-607	-531	0
866	0	0	-118	580	698	-231	-408	639	-166	-485	-223	-1049	-785	-708	0
867	0	0	-57	682	739	-312	-398	710	-40	-236	-83	-667	-549	-517	0
868	0	0	91	686	595	-388	-252	640	-69	234	-89	-164	-279	-244	0
869	0	0	378	562	184	-470	97	373	91	694	116	475	116	159	1
870	0	0	632	316	-316	-474	474	0	34	1290	275	1016	547	715	0
871	0	0	899	217	-682	-558	790	-232	120	1472	316	1204	715	805	0
872	0	0	828	52	-776	-440	802	-362	166	1212	192	781	601	568	0
873	0	0	576	-83	-659	-246	617	-371	3	696	67	219	250	221	0
874	0	0	251	-226	-477	-12	364	-351	-23	267	-31	-368	-273	-112	0
875	0	0	-252	-376	-124	314	-64	-250	-87	-341	-95	-944	-545	-580	0
876	0	0	-573	-525	48	549	-310	-238	-93	-452	-166	-997	-758	-692	0
877	0	0	-676	-605	71	640	-373	-267	-48	-254	-100	-737	-609	-568	0
878	0	0	-464	-644	-180	554	-142	-412	-48	230	23	-95	-230	-157	0
879	0	0	-333	-682	-349	507	8	-515	40	729	104	389	75	194	0
880	0	0	184	-667	-851	241	517	-759	73	1241	230	1030	488	603	0
881	0	0	442	-671	-1113	114	777	-892	149	1441	281	1156	710	760	0
882	0	0	397	-673	-1070	138	733	-871	79	1134	133	743	452	523	0
883	0	0	262	-659	-921	198	591	-790	19	725	71	281	184	228	0
884	0	0	-32	-679	-647	355	307	-663	-46	139	-15	-420	-164	-159	0
885	0	0	-456	-725	-269	590	-93	-497	-15	-298	-174	-950	-568	-585	0
886	0	0	-759	-764	-5	761	-377	-384	-77	-587	-131	-1080	-760	-700	0
887	0	0	-768	-777	-9	772	-379	-393	-36	-292	-64	-805	-566	-552	0
888	0	0	-580	-758	-178	669	-201	-468	-3	174	60	-184	-197	-215	0
889	0	0	-343	-752	-409	547	33	-580	73	655	139	370	164	178	0
890	0	0	103	-713	-816	305	459	-764	98	1208	258	983	541	601	0
891	0	0	440	-669	-1109	114	774	-889	230	1468	300	1154	772	746	0
892	0	0	392	-620	-1012	114	702	-816	195	1115	211	797	539	568	0
893	0	0	285	-560	-845	137	565	-702	73	659	69	221	151	261	0
894	0	0	149	-512	-661	181	405	-586	69	263	42	-345	-108	-110	0
895	0	0	-324	-461	-137	392	-93	-299	-50	-395	-114	-884	-589	-578	0
896	0	0	-526	-453	73	489	-299	-190	-17	-525	-186	-1098	-682	-739	0
897	0	0	-533	-440	93	486	-313	-173	-52	-225	-75	-711	-587	-549	0
898	0	0	-425	-432	-7	428	-209	-219	0	182	120	-217	-258	-197	0
899	0	0	-109	-417	-308	263	99	-362	122	704	91	349	128	157	0
900	0	0	324	-419	-743	47	533	-581	199	1255	308	1002	582	646	0
901	0	0	549	-422	-971	-63	760	-696	174	1427	327	1158	743	711	0
902	0	0	693	-391	-1084	-151	888	-737	197	1228	279	808	613	504	0
903	0	0	403	-382	-785	-10	594	-583	85	630	126	201	178	228	0
904	0	0	223	-353	-576	65	399	-464	54	180	25	-403	-60	-192	0
905	0	0	-126	-343	-217	234	45	-280	0	-438	-32	-940	-583	-583	0
906	0	0	-470	-333	137	401	-303	-98	-36	-572	-157	-1080	-727	-743	0
907	0	0	-472	-331	141	401	-306	-95	-1	-382	-79	-744	-552	-541	0
908	0	0	-203	-325	-122	264	-40	-223	29	98	15	-213	-238	-215	0
909	0	0	-2	-316	-314	159	156	-315	67	616	93	442	129	207	0
910	0	0	456	-306	-762	-75	609	-534	219	1202	287	1051	552	673	0
911	0	0	710	-306	-1016	-202	863	-661	195	1379	256	1183	661	758	0
912	0	0	716	-292	-1008	-212	862	-650	120	1125	217	828	521	562	0
913	0	0	628	-289	-917	-169	772	-603	124	682	71	236	211	186	0
914	0	0	307	-294	-601	-6	454	-447	56	116	-17	-337	-153	-25	0
915	0	0	-175	-287	-112	231	-31	-199	-93	-450	-168	-975	-614	-568	0
916	0	0	-435	-302	133	368	-284	-84	-85	-616	-172	-1082	-616	-702	0
917	0	0	-424	-304	120	364	-272	-92	-9	-388	-67	-735	-537	-510	0
918	0	0	-216	-283	-67	249	-74	-175	21	126	23	-226	-205	-201	0
919	0	0	31	-296	-327	132	179	-311	108	616	110	368	201	199	0
920	0	0	374	-273	-647	-50	510	-460	153	1177	252	995	543	673	0
921	0	0	753	-281	-1034	-236	893	-657	238	1334	273	1187	776	772	0
922	0	0	668	-265	-933	-201	800	-599	141	1063	102	845	585	578	0
923	0	0	656	-277	-933	-189	794	-605	139	647	110	265	258	279	0
924	0	0	299	-281	-580	-9	439	-430	38	149	-56	-362	-58	-145	0
925	0	0	-25	-265	-240	145	107	-252	23	-399	-48	-933	-562	-521	0
926	0	0	-337	-246	91	291	-214	-77	-27	-616	-161	-1037	-661	-686	0
927	0	0	-300	-250	50	275	-175	-100	64	-341	-27	-692	-545	-463	0
928	0	0	-221	-269	-48	245	-86	-158	34	87	42	-186	-199	-178	0
929	0	0	163	-248	-411	42	287	-329	166	599	219	475	217	197	0
930	0	0	561	-205	-766	-178	663	-485	162	1245	294	1078	667	711	0
931	0	0	812	-192	-1004	-310	908	-598	166	1392	277	1162	768	797	0
932	0	0	906	-172	-1078	-367	992	-625	267	1179	306	855	686	673	0
933	0	0	716	-184	-900	-266	808	-542	124	708	128	256	234	281	0
934	0	0	433	-195	-628	-119	530	-411	106	164	114	-300	-81	-52	0
935	0	0	6	-203	-209	98	107	-206	13	-366	-83	-933	-475	-550	0
936	0	0	-312	-217	95	264	-203	-61	31	-611	-162	-1020	-700	-675	0
937	0	0	-305	-207	98	256	-201	-54	64	-269	-21	-659	-358	-448	0
938	0	0	-159	-203	-44	181	-57	-123	65	0	95	-190	-192	-161	0
939	0	0	87	-217	-304	65	195	-260	135	675	166	469	285	223	0
940	0	0	555	-197	-752	-179	653	-474	168	1276	289	1014	677	704	0
941	0	0	834	-194	-1028	-320	931	-611	215	1460	294	1228	822	803	0
942	0	0	712	-182	-894	-265	803	-538	98	1098	176	770	622	675	0
943	0	0	660	-174	-834	-243	747	-504	56	642	97	271	234	304	0
944	0	0	287	-170	-457	-58	372	-313	34	145	-29	-230	-11	0	0
945	0	0	-73	-164	-91	118	9	-127	-126	-506	-195	-973	-597	-585	0
946	0	0	-362	-151	211	256	-286	30	-50	-640	-188	-1020	-622	-661	0
947	0	0	-461	-155	306	308	-383	75	-112	-407	-157	-746	-545	-461	0
948	0	0	-179	-131	48	155	-113	-41	-25	32	-77	-242	-188	-151	0
949	0	0	66	-129	-195	31	130	-162	-19	622	85	446	277	232	0
950	0	0	487	-114	-601	-186	544	-357	1	1080	157	1078	640	595	0
951	0	0	755	-112	-867	-321	811	-489	85	1255	230	1167	744	754	0
952	0	0	780	-98	-878	-341	829	-488	9	1032	157	836	510	603	0
953	0	0	584	-75	-659	-254	621	-367	-54	523	-83	256	213	213	0
954	0	0	334	-54	-388	-140	361	-221	-129	25	-46	-269	-97	-114	0
955	0	0	33	-19	-52	-7	42	-35	-91	-521	-283	-938	-519	-554	0
956	0	0	-239	1	240	119	-239	120	-180	-679	-209	-1067	-673	-640	0
957	0	0	-375	-3	372	189	-373	184	-228	-562	-217	-760	-566	-578	0
958	0	0	-92	-21	71	56	-81	25	-31	32	-21	-213	-120	-230	0
959	0	0	83	-58	-141	-12	112	-99	-100	531	40	419	137	213	0
960	0	0	526	-71	-597	-227	561	-334	44	1024	230	983	552	580	0
961	0	0	851	-58	-909	-396	880	-483	91	1359	240	1247	725	824	0
962	0	0	765	-36	-801	-364	783	-418	-42	1142	118	805	543	644	0
963	0	0	726	-11	-737	-357	731	-374	40	684	54	283	329	281	0
964	0	0	395	25	-370	-210	382	-172	-44	89	-31	-273	-110	-151	0
965	0	0	-23	56	79	-16	-51	67	-108	-419	-118	-970	-564	-591	0
966	0	0	-239	67	306	86	-272	186	-40	-647	-69	-1045	-680	-690	0
967	0	0	-345	52	397	146	-371	224	-25	-322	-75	-702	-475	-469	0
968	0	0	-151	60	211	45	-181	135	-73	147	46	-176	-242	-184	0
969	0	0	129	56	-73	-92	101	-8	25	698	188	417	228	225	0
970	0	0	461	58	-403	-259	432	-172	73	1179	325	1092	510	748	0
971	0	0	808	71	-737	-439	772	-333	197	1437	298	1326	743	810	0
972	0	0	756	95	-661	-425	708	-283	145	1276	275	900	653	597	0
973	0	0	665	124	-541	-394	603	-208	65	781	203	388	269	366	0
974	0	0	319	147	-172	-233	245	-12	87	174	108	-246	-133	-60	0
975	0	0	2	139	137	-70	-67	138	34	-374	48	-977	-477	-620	0
976	0	0	-322	141	463	90	-392	302	-17	-582	-11	-1063	-704	-700	0
977	0	0	-475	128	603	173	-539	365	-58	-337	23	-746	-481	-554	0
978	0	0	-208	79	287	64	-247	183	34	85	192	-120	-292	-203	0
979	0	0	22	54	32	-38	-5	43	147	622	256	488	205	201	0
980	0	0	434	64	-370	-249	402	-153	153	1233	364	1111	603	626	0
981	0	0	740	79	-661	-409	700	-291	164	1418	407	1268	735	803	0
982	0	0	886	97	-789	-491	837	-346	188	1196	355	892	636	556	0
983	0	0	662	145	-517	-403	589	-186	147	682	182	358	291	228	0
984	0	0	399	159	-240	-279	319	-40	83	124	89	-298	-36	-79	0
985	0	0	73	162	89	-117	-8	125	0	-448	-17	-898	-498	-535	0
986	0	0	-256	155	411	50	-333	283	-62	-675	-69	-1111	-603	-715	0
987	0	0	-287	93	380	97	-333	236	-11	-444	-13	-711	-506	-597	0
988	0	0	-155	58	213	48	-184	135	40	-52	98	-232	-197	-162	0
989	0	0	217	58	-159	-137	188	-50	114	572	153	481	178	244	0
990	0	0	521	21	-500	-271	510	-239	91	1032	323	1068	636	675	0
991	0	0	848	3	-845	-425	846	-421	128	1313	294	1171	746	836	0
992	0	0	868	17	-851	-442	859	-417	118	1026	246	855	597	632	0
993	0	0	765	54	-711	-409	738	-328	64	599	149	343	283	374	0
994	0	0	443	54	-389	-248	416	-167	-23	0	-85	-327	-122	-155	0
995	0	0	80	42	-38	-61	59	2	-40	-547	-155	-859	-492	-541	0
996	0	0	-275	25	300	125	-287	162	-31	-843	-225	-1096	-684	-787	0
997	0	0	-339	-31	308	185	-323	138	-91	-603	-155	-812	-531	-613	0
998	0	0	-185	-54	131	119	-158	38	-40	-40	-44	-203	-162	-252	0
999	0	0	130	-69	-199	-30	164	-134	15	457	15	422	186	157	0
1000	0	0	477	-128	-605	-174	541	-366	36	1035	161	1061	595	618	0
1001	0	0	737	-128	-865	-304	801	-496	85	1210	213	1127	777	781	0
1002	0	0	861	-95	-956	-383	908	-525	201	985	81	869	593	647	0
1003	0	0	605	-91	-696	-257	650	-393	81	502	-27	256	267	252	0
1004	0	0	347	-85	-432	-131	389	-258	-27	-73	-122	-351	-100	-133	0
1005	0	0	-10	-95	-85	52	37	-90	-75	-609	-192	-944	-572	-537	0
1006	0	0	-402	-137	265	269	-333	64	-203	-812	-225	-1082	-721	-677	0
1007	0	0	-437	-168	269	302	-353	50	-64	-601	-192	-710	-541	-535	0
1008	0	0	-224	-180	44	202	-134	-68	-38	-149	-114	-234	-174	-240	0
1009	0	0	-35	-213	-178	124	71	-195	65	386	60	339	141	223	0
1010	0	0	443	-232	-675	-105	559	-453	36	1004	248	1067	630	657	0
1011	0	0	681	-236	-917	-222	799	-576	83	1280	211	1253	764	849	0
1012	0	0	697	-203	-900	-247	798	-551	44	1001	112	795	554	597	0
1013	0	0	572	-192	-764	-190	668	-478	71	562	77	327	306	248	0
1014	0	0	196	-174	-370	-11	283	-272	-73	-5	-98	-351	-147	-112	0
1015	0	0	-66	-176	-110	121	22	-143	-46	-510	-143	-935	-450	-549	0
1016	0	0	-489	-195	294	342	-391	49	-159	-764	-143	-1136	-675	-686	0
1017	0	0	-548	-267	281	407	-414	7	-157	-537	-129	-820	-572	-589	0
1018	0	0	-418	-351	67	384	-242	-142	17	-36	-21	-221	-166	-161	0
1019	0	0	-213	-372	-159	292	-27	-265	-3	512	71	386	162	174	0
1020	0	0	250	-378	-628	64	439	-503	44	985	304	985	580	620	0
1021	0	0	493	-376	-869	-58	681	-622	102	1303	289	1233	764	774	0
1022	0	0	543	-347	-890	-98	716	-618	65	1055	161	865	543	634	0
1023	0	0	419	-333	-752	-43	585	-542	73	587	199	320	356	355	0
1024	0	0	154	-292	-446	69	300	-369	5	100	-23	-320	-116	-114	0
1025	0	0	-179	-277	-98	228	-40	-187	-36	-426	-65	-818	-587	-494	0
1026	0	0	-622	-291	331	456	-476	20	-81	-721	-164	-1101	-702	-741	0
1027	0	0	-575	-314	261	444	-418	-26	31	-488	-106	-824	-572	-605	0
1028	0	0	-500	-347	153	423	-326	-97	-19	9	44	-153	-172	-238	0
1029	0	0	-242	-366	-124	304	-59	-245	25	550	48	467	126	118	0
1030	0	0	272	-374	-646	51	459	-510	164	1107	279	1018	638	585	0
1031	0	0	444	-382	-826	-31	635	-604	162	1313	291	1266	741	816	0
1032	0	0	576	-378	-954	-99	765	-666	110	1148	240	876	690	599	0
1033	0	0	345	-366	-711	10	528	-538	58	560	108	384	248	298	0
1034	0	0	59	-358	-417	149	238	-387	-46	-1	-15	-228	-164	-122	0
1035	0	0	-307	-349	-42	328	-132	-195	-38	-558	-126	-940	-564	-624	0
1036	0	0	-616	-351	265	483	-440	-43	-129	-849	-114	-1107	-772	-785	0
1037	0	0	-682	-331	351	506	-516	10	-83	-613	-122	-818	-607	-614	0
1038	0	0	-479	-355	124	417	-301	-115	-85	-106	-7	-207	-345	-209	0
1039	0	0	-218	-349	-131	283	-43	-240	-34	388	67	351	67	52	0
1040	0	0	211	-374	-585	81	398	-479	52	995	281	1026	475	638	0
1041	0	0	518	-382	-900	-68	709	-641	129	1264	236	1198	710	867	0
1042	0	0	549	-358	-907	-95	728	-632	9	989	176	894	529	570	0
1043	0	0	394	-337	-731	-28	562	-534	31	498	110	351	170	236	0
1044	0	0	60	-320	-380	130	220	-350	-122	-75	-87	-323	-209	-170	0
1045	0	0	-219	-306	-87	262	-66	-196	-31	-655	-215	-894	-688	-603	0
1046	0	0	-577	-296	281	436	-429	-7	-166	-915	-263	-1132	-725	-746	0
1047	0	0	-523	-310	213	416	-368	-48	-40	-667	-188	-752	-642	-564	0
1048	0	0	-459	-322	137	390	-298	-92	-126	-197	-48	-298	-302	-213	0
1049	0	0	-137	-356	-219	246	41	-287	-25	318	62	360	34	120	0
1050	0	0	206	-360	-566	77	386	-463	93	874	149	1010	492	616	0
1051	0	0	522	-343	-865	-89	693	-604	56	1055	184	1103	657	657	0
1052	0	0	615	-320	-935	-147	775	-627	64	964	157	836	517	614	0
1053	0	0	398	-310	-708	-44	553	-509	32	446	11	294	213	157	0
1054	0	0	200	-312	-512	56	356	-412	-54	-102	-108	-306	-50	-166	0
1055	0	0	-196	-306	-110	251	-43	-208	-104	-694	-211	-942	-568	-599	0
1056	0	0	-492	-291	201	391	-346	-45	-87	-859	-215	-1111	-752	-808	0
1057	0	0	-548	-269	279	408	-413	5	-122	-688	-166	-840	-620	-679	0
1058	0	0	-351	-291	60	321	-205	-115	-21	-192	-73	-277	-279	-323	0
1059	0	0	-146	-320	-174	233	14	-247	-3	226	104	283	75	93	0
1060	0	0	255	-325	-580	35	417	-452	17	834	230	882	452	560	0
1061	0	0	640	-343	-983	-148	811	-663	153	1158	225	1156	715	725	0
1062	0	0	586	-333	-919	-126	752	-626	85	958	223	853	595	572	0
1063	0	0	489	-292	-781	-98	635	-536	34	419	118	225	205	263	0
1064	0	0	213	-312	-525	49	369	-418	34	-1	40	-271	-64	-65	0
1065	0	0	-180	-327	-147	253	-16	-237	-116	-624	-131	-991	-550	-593	0
1066	0	0	-537	-320	217	428	-377	-51	-102	-857	-164	-1142	-838	-725	0
1067	0	0	-605	-349	256	477	-430	-46	-31	-622	-34	-830	-560	-521	0
1068	0	0	-449	-345	104	397	-276	-120	-44	-155	56	-277	-269	-250	0
1069	0	0	-75	-356	-281	215	103	-318	122	428	188	428	118	184	0
1070	0	0	225	-353	-578	64	401	-465	186	977	287	999	527	634	0
1071	0	0	565	-335	-900	-115	732	-617	203	1136	339	1098	686	810	0
1072	0	0	634	-322	-956	-156	795	-639	232	966	219	878	622	583	0
1073	0	0	405	-308	-713	-48	559	-510	122	471	174	302	236	254	0
1074	0	0	179	-294	-473	57	326	-383	36	-15	44	-285	-126	-65	0
1075	0	0	-212	-289	-77	250	-67	-183	25	-543	-64	-929	-521	-537	0
1076	0	0	-511	-294	217	402	-364	-38	-36	-828	-126	-1111	-731	-748	0
1077	0	0	-602	-292	310	447	-456	9	-25	-572	-102	-793	-585	-597	0
1078	0	0	-427	-327	100	377	-263	-113	0	-170	17	-234	-356	-211	0
1079	0	0	-91	-349	-258	220	83	-303	71	405	155	374	128	188	0
1080	0	0	236	-355	-591	59	413	-473	145	853	275	923	525	580	0
1081	0	0	568	-339	-907	-114	737	-623	149	1129	194	1121	702	735	0
1082	0	0	623	-339	-962	-142	792	-650	168	962	197	805	636	640	0
1083	0	0	462	-308	-770	-77	616	-539	19	461	3	252	302	263	0
1084	0	0	221	-271	-492	25	356	-381	67	-42	-102	-259	-110	-69	0
1085	0	0	-171	-256	-85	213	-43	-170	-89	-725	-256	-1037	-554	-556	0
1086	0	0	-498	-308	190	403	-344	-59	-114	-917	-240	-1173	-754	-721	0
1087	0	0	-505	-310	195	407	-350	-57	-83	-733	-240	-799	-653	-516	0
1088	0	0	-322	-325	-3	323	-159	-164	-44	-252	-25	-230	-318	-176	0
1089	0	0	-118	-343	-225	230	53	-284	13	236	-54	273	34	91	0
1090	0	0	339	-355	-694	8	516	-524	13	859	118	975	471	613	0
1091	0	0	572	-370	-942	-101	757	-656	48	1070	89	1113	719	721	0
1092	0	0	675	-337	-1012	-169	843	-674	91	886	147	822	552	644	0
1093	0	0	495	-335	-830	-80	662	-582	36	376	-62	329	223	240	0
1094	0	0	181	-327	-508	73	344	-417	0	-137	-217	-327	-108	-149	0
1095	0	0	-128	-318	-190	223	31	-254	-89	-663	-246	-904	-585	-541	0
1096	0	0	-477	-316	161	396	-319	-77	-102	-911	-265	-1195	-684	-758	0
1097	0	0	-527	-312	215	419	-371	-48	-143	-677	-211	-840	-607	-582	0
1098	0	0	-352	-316	36	334	-194	-140	-97	-277	-149	-323	-275	-263	0
1099	0	0	-35	-327	-292	181	128	-309	65	287	64	420	91	116	0
1100	0	0	281	-347	-628	33	454	-487	40	954	195	962	589	585	0
1101	0	0	576	-355	-931	-110	753	-643	85	1136	230	1132	682	752	0
1102	0	0	677	-341	-1018	-168	847	-679	143	907	197	834	603	618	0
1103	0	0	512	-329	-841	-91	676	-585	54	498	104	304	298	292	0
1104	0	0	202	-339	-541	68	371	-440	-27	-32	-40	-306	-42	-27	0
1105	0	0	-196	-327	-131	261	-32	-229	-91	-607	-221	-979	-504	-591	0
1106	0	0	-480	-347	133	413	-306	-107	-102	-781	-197	-1088	-642	-762	0
1107	0	0	-583	-337	246	460	-414	-45	-135	-690	-112	-836	-578	-539	0
1108	0	0	-350	-347	3	348	-176	-172	0	-106	-9	-225	-162	-256	0
1109	0	0	-132	-364	-232	248	50	-298	64	356	97	273	147	91	0
1110	0	0	274	-366	-640	46	457	-503	83	931	283	1059	516	636	0
1111	0	0	623	-356	-979	-133	801	-667	174	1183	308	1158	764	764	0
1112	0	0	635	-362	-997	-136	816	-679	77	1030	265	915	644	647	0
1113	0	0	492	-353	-845	-69	668	-599	114	453	124	318	306	292	0
1114	0	0	241	-368	-609	63	425	-488	93	15	-9	-236	-95	-27	0
1115	0	0	-165	-353	-188	259	11	-270	-64	-616	-112	-950	-512	-514	0
1116	0	0	-397	-335	62	366	-229	-136	-5	-801	-112	-1096	-649	-665	0
1117	0	0	-515	-343	172	429	-343	-85	-69	-638	-141	-748	-481	-636	0
1118	0	0	-324	-370	-46	347	-139	-208	46	-217	-27	-215	-267	-271	0
1119	0	0	-72	-380	-308	226	118	-344	62	329	126	386	128	153	0
1120	0	0	281	-384	-665	51	473	-524	75	867	168	1002	498	599	0
1121	0	0	636	-380	-1016	-128	826	-698	180	1146	161	1144	756	781	0
1122	0	0	665	-353	-1018	-156	841	-685	116	970	172	896	646	614	0
1123	0	0	522	-347	-869	-87	695	-608	62	483	19	312	314	316	0
1124	0	0	242	-351	-593	54	417	-472	50	3	-67	-217	-27	-11	0
1125	0	0	-188	-343	-155	265	-16	-249	-153	-700	-219	-884	-494	-566	0
1126	0	0	-441	-362	79	401	-260	-141	-118	-853	-225	-1101	-675	-863	0
1127	0	0	-554	-360	194	457	-374	-83	-87	-611	-129	-840	-510	-566	0
1128	0	0	-409	-378	31	393	-220	-173	-64	-232	-60	-190	-333	-267	0
1129	0	0	-95	-391	-296	243	100	-343	29	226	97	380	67	116	0
1130	0	0	237	-393	-630	78	433	-511	143	847	244	913	564	624	0
1131	0	0	566	-388	-954	-89	760	-671	95	1148	265	1191	704	871	0
1132	0	0	654	-364	-1018	-145	836	-691	69	915	176	890	572	657	0
1133	0	0	555	-349	-904	-103	729	-626	114	488	102	362	320	438	0
1134	0	0	221	-322	-543	50	382	-432	-40	-95	-5	-314	-91	-91	0
1135	0	0	-124	-312	-188	218	32	-250	-44	-576	-186	-909	-494	-490	0
1136	0	0	-533	-347	186	440	-359	-80	-116	-865	-219	-1115	-684	-667	0
1137	0	0	-548	-384	164	466	-356	-110	-93	-713	-223	-857	-587	-587	0
1138	0	0	-408	-389	19	398	-213	-185	-58	-310	-34	-259	-277	-201	0
1139	0	0	-149	-393	-244	271	47	-318	-3	327	112	335	128	108	0
1140	0	0	248	-376	-624	64	436	-500	104	828	271	1063	556	605	0
1141	0	0	593	-382	-975	-105	784	-678	151	1107	221	1206	630	764	0
1142	0	0	586	-378	-964	-104	775	-671	95	970	209	958	636	646	0
1143	0	0	473	-376	-849	-48	661	-612	73	467	91	335	244	285	0
1144	0	0	114	-384	-498	135	306	-441	-1	-29	-122	-261	-40	-36	0
1145	0	0	-142	-374	-232	258	45	-303	-106	-649	-71	-979	-527	-568	0
1146	0	0	-548	-368	180	458	-364	-94	-50	-960	-184	-1068	-698	-756	0
1147	0	0	-579	-382	197	480	-388	-92	-77	-739	-143	-810	-549	-607	0
1148	0	0	-430	-386	44	408	-237	-171	-100	-197	-25	-403	-223	-308	0
1149	0	0	-163	-407	-244	285	40	-325	36	294	133	308	104	176	0
1150	0	0	221	-403	-624	91	422	-513	40	888	176	931	589	552	0
1151	0	0	582	-401	-983	-90	782	-692	114	1103	246	1198	692	886	0
1152	0	0	601	-401	-1002	-100	801	-701	118	904	170	940	603	651	0
1153	0	0	475	-376	-851	-49	663	-613	104	485	44	337	329	356	0
1154	0	0	127	-356	-483	114	305	-419	-54	-131	-11	-254	-116	-40	0
1155	0	0	-110	-329	-219	219	54	-274	-75	-634	-147	-859	-502	-506	0
1156	0	0	-523	-333	190	428	-356	-71	-159	-905	-197	-1032	-653	-737	0
1157	0	0	-606	-376	230	491	-418	-73	-176	-737	-172	-791	-620	-605	0
1158	0	0	-394	-391	3	392	-198	-194	-32	-252	-15	-281	-170	-281	0
1159	0	0	-190	-405	-215	297	12	-310	0	259	110	391	108	106	0
1160	0	0	237	-401	-638	82	437	-519	40	871	180	925	613	558	0
1161	0	0	545	-407	-952	-69	748	-679	129	1117	277	1206	744	764	0
1162	0	0	611	-382	-993	-114	802	-687	81	900	137	888	642	572	0
1163	0	0	425	-358	-783	-33	604	-570	-27	514	58	351	386	339	0
1164	0	0	175	-333	-508	79	341	-420	-17	-67	-77	-283	-116	-15	0
1165	0	0	-185	-347	-162	266	-11	-254	-60	-624	-161	-855	-450	-549	0
1166	0	0	-546	-366	180	456	-363	-93	-145	-898	-199	-1032	-702	-702	0
1167	0	0	-628	-386	242	507	-435	-72	-143	-754	-139	-874	-578	-599	0
1168	0	0	-406	-395	11	400	-208	-192	15	-234	3	-176	-244	-254	0
1169	0	0	-256	-399	-143	327	-56	-271	-36	205	166	285	93	91	0
1170	0	0	204	-407	-611	101	407	-509	102	867	147	1049	517	622	0
1171	0	0	503	-401	-904	-51	703	-652	108	1074	250	1193	735	820	0
1172	0	0	523	-386	-909	-68	716	-647	60	834	141	913	461	618	0
1173	0	0	419	-376	-795	-21	607	-585	21	471	75	364	292	337	0
1174	0	0	113	-362	-475	124	294	-418	-52	-128	-44	-281	-95	-135	0
1175	0	0	-175	-355	-180	265	2	-267	-64	-591	-98	-836	-450	-494	0
1176	0	0	-634	-378	256	506	-445	-61	-157	-977	-263	-1107	-731	-793	0
1177	0	0	-666	-389	277	527	-471	-56	-145	-744	-182	-733	-642	-580	0
1178	0	0	-468	-368	100	418	-284	-134	-54	-209	-54	-172	-316	-289	0
1179	0	0	-150	-349	-199	249	24	-274	73	271	60	440	23	145	0
1180	0	0	117	-368	-485	125	301	-426	-29	871	248	915	560	628	0
1181	0	0	535	-380	-915	-77	725	-647	126	1148	230	1198	752	797	0
1182	0	0	483	-370	-853	-56	668	-611	32	873	143	845	562	516	0
1183	0	0	421	-345	-766	-38	593	-555	11	461	27	370	302	337	0
1184	0	0	130	-323	-453	96	291	-388	7	-176	-93	-221	-141	-100	0
1185	0	0	-188	-333	-145	260	-21	-239	-40	-704	-118	-911	-533	-549	0
1186	0	0	-601	-355	246	478	-423	-54	-188	-911	-248	-1119	-686	-743	0
1187	0	0	-589	-378	211	483	-400	-83	-128	-777	-112	-902	-574	-599	0
1188	0	0	-490	-434	56	462	-273	-189	-19	-292	-75	-234	-281	-201	0
1189	0	0	-210	-436	-226	323	8	-331	3	242	58	351	116	120	0
1190	0	0	232	-415	-647	91	439	-531	145	880	151	1030	523	562	0
1191	0	0	510	-401	-911	-54	710	-656	129	1115	259	1226	702	741	0
1192	0	0	553	-380	-933	-86	743	-656	104	828	145	909	541	576	0
1193	0	0	427	-378	-805	-24	616	-591	64	452	60	407	267	351	0
1194	0	0	152	-364	-516	106	334	-440	-62	-137	0	-248	-87	-93	0
1195	0	0	-221	-314	-93	267	-64	-203	-120	-721	-182	-830	-580	-564	0
1196	0	0	-604	-329	275	466	-439	-27	-98	-966	-180	-1146	-717	-762	0
1197	0	0	-621	-356	265	488	-443	-45	-50	-820	-203	-869	-669	-628	0
1198	0	0	-342	-388	-46	365	-148	-217	11	-250	-65	-226	-265	-275	0
1199	0	0	-239	-409	-170	324	-34	-289	64	164	67	329	46	98	0
1200	0	0	158	-422	-580	132	369	-501	100	805	201	907	537	593	0
1201	0	0	479	-411	-890	-34	684	-650	75	1092	207	1216	665	762	0
1202	0	0	553	-393	-946	-80	749	-669	83	904	178	935	568	688	0
1203	0	0	413	-382	-795	-15	604	-588	46	502	40	343	292	279	0
1204	0	0	161	-380	-541	109	351	-460	29	-9	-32	-242	-62	-46	0
1205	0	0	-256	-366	-110	311	-73	-238	-116	-710	-176	-861	-642	-568	0
1206	0	0	-569	-360	209	464	-389	-75	-143	-927	-269	-1117	-711	-781	0
1207	0	0	-642	-355	287	498	-464	-34	-164	-793	-190	-878	-679	-677	0
1208	0	0	-435	-356	79	395	-257	-138	-25	-360	-60	-300	-314	-310	0
1209	0	0	-241	-384	-143	312	-49	-263	-19	223	27	329	52	83	0
1210	0	0	138	-399	-537	130	337	-468	38	801	114	921	436	549	0
1211	0	0	538	-399	-937	-69	737	-668	100	1086	256	1187	723	708	0
1212	0	0	553	-366	-919	-93	736	-642	19	933	215	938	531	628	0
1213	0	0	403	-345	-748	-29	575	-546	-38	438	42	279	275	254	0
1214	0	0	97	-308	-405	105	251	-356	-133	-194	-128	-291	-151	-157	0
1215	0	0	-153	-242	-89	197	-32	-165	-118	-702	-95	-960	-587	-570	0
1216	0	0	-598	-199	399	398	-498	100	-159	-1030	-246	-1272	-826	-882	0
1217	0	0	-632	-215	417	423	-524	101	-114	-859	-145	-950	-595	-696	0
1218	0	0	-447	-207	240	327	-343	16	-36	-349	-85	-341	-372	-294	0
1219	0	0	-130	-184	-54	157	-38	-119	31	143	137	263	31	29	0
1220	0	0	93	-329	-422	118	257	-375	34	690	145	861	453	452	0
1221	0	0	473	-273	-746	-100	609	-509	29	1055	228	1198	554	690	0
1222	0	0	726	-69	-795	-328	760	-432	100	801	133	785	558	430	0
1223	0	0	572	225	-347	-398	459	-61	15	327	50	312	244	180	0
1224	0	0	406	549	143	-477	131	346	31	-380	-120	-547	-331	-320	0
1225	0	0	233	886	653	-559	-210	769	5	-896	-197	-1123	-694	-874	0
1226	0	0	-138	1076	1214	-469	-676	1145	-129	-1325	-310	-1402	-979	-1080	0
1227	0	0	-215	1098	1313	-441	-764	1205	-223	-1032	-259	-1103	-840	-886	0
1228	0	0	-47	1068	1115	-510	-581	1091	7	-444	-38	-481	-479	-395	0
1229	0	0	323	1002	679	-662	-178	840	56	180	50	289	-81	1	0
1230	0	0	752	911	159	-831	296	535	106	824	178	1123	411	721	0
1231	0	0	1111	962	-149	-1036	630	406	48	1212	271	1340	731	894	0
1232	0	0	1419	1220	-199	-1319	809	510	192	968	219	964	589	715	1
1233	0	0	1345	1486	141	-1415	602	813	137	407	34	322	192	355	0
1234	0	0	1040	1724	684	-1382	178	1204	-3	-232	-153	-386	-300	-137	0
1235	0	0	799	1924	1125	-1361	-163	1524	81	-919	-205	-1140	-801	-727	0
1236	0	0	369	1963	1594	-1166	-612	1778	-62	-1321	-325	-1447	-1039	-991	0
1237	0	0	260	1806	1546	-1033	-643	1676	-126	-1078	-273	-1156	-923	-814	0
1238	0	0	434	1658	1224	-1046	-395	1441	-23	-574	-166	-444	-461	-415	0
1239	0	0	685	1534	849	-1109	-82	1191	-23	32	-40	291	-120	56	0
1240	0	0	1149	1408	259	-1278	445	833	65	713	91	1032	500	638	0
1241	0	0	1617	1447	-170	-1532	893	638	137	1070	174	1311	791	828	0
1242	0	0	1757	1647	-110	-1702	933	768	155	861	157	960	647	653	0
1243	0	0	1751	1844	93	-1797	829	968	153	298	97	399	277	312	0
1244	0	0	1513	2013	500	-1763	506	1256	69	-259	-62	-323	-93	-102	0
1245	0	0	1193	2190	997	-1691	98	1593	58	-898	-176	-1018	-636	-669	0
1246	0	0	860	2198	1338	-1529	-239	1768	-7	-1249	-149	-1342	-880	-894	0
1247	0	0	758	2046	1288	-1402	-265	1667	34	-971	-87	-1020	-611	-576	0
1248	0	0	878	1875	997	-1376	-59	1436	42	-506	9	-364	-339	-294	0
1249	0	0	1278	1747	469	-1512	404	1108	174	275	203	382	248	306	0
1250	0	0	1560	1575	15	-1567	772	795	180	931	279	1049	733	783	0
1251	0	0	2071	1563	-508	-1817	1289	527	318	1392	422	1363	942	1084	0
1252	0	0	2084	1714	-370	-1899	1227	672	300	1132	298	1049	760	913	0
1253	0	0	2061	1848	-213	-1954	1137	817	411	669	258	516	436	574	0
1254	0	0	1758	1990	232	-1874	763	1111	213	60	155	-252	25	182	0
1255	0	0	1449	2093	644	-1771	402	1368	267	-583	-81	-902	-471	-486	0
1256	0	0	999	2058	1059	-1528	-30	1558	217	-905	-75	-1162	-647	-609	0
1257	0	0	904	1893	989	-1398	-42	1441	164	-647	-65	-921	-500	-500	0
1258	0	0	1056	1705	649	-1380	203	1177	232	-174	122	-244	-145	-133	0
1259	0	0	1278	1534	256	-1406	511	895	184	514	131	459	271	337	0
1260	0	0	1652	1406	-246	-1529	949	580	322	1115	263	1249	743	896	0
1261	0	0	1947	1387	-560	-1667	1253	413	238	1389	333	1412	1034	1024	0
1262	0	0	2040	1503	-537	-1771	1288	483	242	1117	256	1047	853	880	0
1263	0	0	1778	1584	-194	-1681	986	695	180	665	159	475	554	545	0
1264	0	0	1484	1641	157	-1562	663	899	-36	-3	-147	-215	52	3	0
1265	0	0	1094	1695	601	-1394	246	1148	-34	-663	-184	-937	-329	-430	0
1266	0	0	582	1680	1098	-1131	-258	1389	-194	-1053	-347	-1140	-698	-711	0
1267	0	0	528	1542	1014	-1035	-243	1278	-145	-828	-258	-871	-486	-521	0
1268	0	0	570	1359	789	-964	-109	1074	-159	-388	-164	-263	-166	-190	0
1269	0	0	747	1181	434	-964	156	807	-157	269	-69	366	228	199	0
1270	0	0	1012	1012	0	-1012	506	506	-128	841	-21	1113	653	688	0
1271	0	0	1297	915	-382	-1106	839	266	-15	1088	120	1280	865	871	0
1272	0	0	1332	950	-382	-1141	857	284	-75	966	19	940	777	684	0
1273	0	0	1141	1008	-133	-1074	637	437	-122	516	-133	389	452	283	0
1274	0	0	904	1024	120	-964	392	572	-93	-50	-194	-215	69	-58	0
1275	0	0	508	1002	494	-755	7	748	-116	-622	-300	-878	-391	-521	0
1276	0	0	64	919	855	-491	-395	887	-197	-938	-353	-1179	-649	-764	0
1277	0	0	-49	779	828	-365	-438	803	-188	-706	-238	-814	-432	-646	0
1278	0	0	64	649	585	-356	-260	617	-87	-281	-108	-223	-184	-267	0
1279	0	0	296	550	254	-423	21	402	-21	234	-54	353	236	64	0
1280	0	0	684	471	-213	-577	448	129	81	962	213	1068	706	661	0
1281	0	0	996	436	-560	-716	778	-62	52	1212	273	1286	884	855	0
1282	0	0	1144	446	-698	-795	921	-126	56	1121	234	1010	849	626	0
1283	0	0	975	481	-494	-728	734	-6	48	677	178	488	483	415	0
1284	0	0	707	496	-211	-601	459	142	31	106	-21	-190	79	0	0
1285	0	0	311	477	166	-394	72	321	-29	-504	-116	-750	-457	-549	0
1286	0	0	-97	446	543	-174	-320	494	-128	-729	-97	-1006	-599	-725	0
1287	0	0	-229	378	607	-74	-418	492	-116	-632	-27	-801	-492	-516	0
1288	0	0	-33	308	341	-137	-187	324	5	-137	11	-236	-244	-263	0
1289	0	0	155	267	112	-211	21	189	141	415	162	459	192	172	0
1290	0	0	575	248	-327	-411	451	-39	126	977	298	1030	609	634	0
1291	0	0	901	244	-657	-572	779	-206	166	1264	380	1290	900	818	0
1292	0	0	1001	258	-743	-629	872	-242	62	1191	347	1014	710	781	0
1293	0	0	762	254	-508	-508	635	-127	34	663	203	479	382	376	0
1294	0	0	515	256	-259	-385	387	-1	-34	126	19	-112	29	-56	0
1295	0	0	118	261	143	-189	-12	202	-147	-568	-89	-779	-397	-467	0
1296	0	0	-222	259	481	-18	-351	370	-234	-836	-129	-1072	-622	-671	0
1297	0	0	-361	221	582	70	-471	401	-279	-731	-112	-776	-508	-589	0
1298	0	0	-159	190	349	-15	-254	269	-172	-244	-34	-261	-170	-345	0
1299	0	0	-39	176	215	-68	-127	195	-172	285	67	351	256	5	0
1300	0	0	365	135	-230	-250	297	-47	-98	779	161	1010	583	492	0
1301	0	0	678	129	-549	-403	613	-210	-122	1183	240	1290	867	760	0
1302	0	0	713	145	-568	-429	640	-211	-161	966	155	1018	661	601	0
1303	0	0	616	161	-455	-388	535	-147	-161	486	-118	500	335	252	0
1304	0	0	298	153	-145	-225	221	4	-298	-54	-100	-135	1	-126	0
1305	0	0	-119	172	291	-26	-205	231	-366	-750	-296	-795	-502	-688	0
1306	0	0	-400	205	605	97	-502	405	-341	-975	-306	-1008	-620	-838	0
1307	0	0	-616	225	841	195	-728	533	-395	-979	-366	-882	-653	-776	0
1308	0	0	-375	300	675	37	-525	487	-322	-446	-172	-353	-322	-417	0
1309	0	0	-33	403	436	-185	-234	419	-246	110	-102	323	42	-81	0
1310	0	0	447	512	65	-479	191	288	-147	651	197	911	479	467	0
1311	0	0	770	582	-188	-676	479	197	-114	917	97	1226	684	618	0
1312	0	0	890	696	-194	-793	542	251	-83	795	69	977	570	539	0
1313	0	0	806	803	-3	-804	404	400	-122	306	-7	413	314	129	0
1314	0	0	588	915	327	-751	130	621	-258	-199	-95	-252	-151	-226	0
1315	0	0	289	981	692	-635	-201	836	-228	-789	-232	-803	-614	-578	0
1316	0	0	53	1152	1099	-602	-523	1125	-273	-1154	-322	-1164	-822	-954	0
1317	0	0	51	1290	1239	-670	-594	1264	-234	-907	-234	-888	-704	-758	0
1318	0	0	245	1348	1103	-796	-429	1225	-139	-525	-131	-279	-465	-452	0
1319	0	0	583	1229	646	-906	-31	937	-98	104	29	261	1	-42	0
1320	0	0	718	979	261	-848	228	620	-71	642	131	874	292	386	0
1321	0	0	975	791	-184	-883	579	303	13	890	242	1158	564	634	0
1322	0	0	934	587	-347	-760	640	120	42	768	178	938	453	552	0
1323	0	0	779	436	-343	-607	561	46	-58	327	52	397	180	197	0
1324	0	0	343	256	-87	-299	215	84	-118	-203	-40	-265	-267	-106	0
1325	0	0	63	95	32	-79	15	63	-98	-727	-135	-884	-614	-593	0
1326	0	0	-398	-7	391	202	-394	192	-176	-1049	-129	-1096	-890	-826	0
1327	0	0	-583	-114	469	348	-526	177	-120	-991	-131	-861	-744	-770	0
1328	0	0	-385	-147	238	266	-311	45	-108	-500	-17	-386	-455	-391	0
1329	0	0	-189	-162	27	175	-108	-67	-42	40	93	275	-13	-27	0
1330	0	0	230	-192	-422	-19	326	-307	23	653	164	917	436	395	0
1331	0	0	504	-217	-721	-143	612	-469	93	966	347	1113	702	655	0
1332	0	0	590	-248	-838	-171	714	-543	120	814	219	841	529	603	0
1333	0	0	516	-267	-783	-124	649	-525	58	314	95	417	166	223	0
1334	0	0	254	-271	-525	8	389	-398	69	-89	38	-168	-1	-3	0
1335	0	0	-157	-283	-126	220	-15	-204	-129	-764	-203	-909	-601	-667	0
1336	0	0	-505	-298	207	401	-356	-45	-85	-1043	-129	-1140	-743	-793	0
1337	0	0	-652	-325	327	488	-489	1	-147	-828	-104	-911	-686	-731	0
1338	0	0	-481	-320	161	400	-321	-79	-145	-327	-31	-366	-360	-314	0
1339	0	0	-163	-308	-145	235	-9	-226	-7	252	56	310	65	48	0
1340	0	0	164	-291	-455	63	309	-373	52	725	236	888	539	523	0
1341	0	0	621	-265	-886	-178	753	-575	166	1061	289	1200	686	721	0
1342	0	0	621	-228	-849	-196	735	-538	79	954	186	929	622	669	0
1343	0	0	553	-197	-750	-178	651	-473	75	562	120	384	322	426	0
1344	0	0	297	-164	-461	-66	379	-312	-9	7	-58	-197	-7	13	0
1345	0	0	-44	-137	-93	90	24	-115	-31	-591	-106	-797	-463	-463	0
1346	0	0	-351	-97	254	224	-302	78	-62	-832	-166	-1105	-686	-653	0
1347	0	0	-362	-75	287	218	-324	106	-3	-700	-54	-814	-539	-527	0
1348	0	0	-312	-54	258	183	-285	102	-36	-323	64	-403	-281	-271	0
1349	0	0	89	-27	-116	-31	102	-71	106	261	223	226	112	124	0
1350	0	0	353	-15	-368	-169	360	-191	124	789	289	938	531	601	0
1351	0	0	710	-9	-719	-350	714	-364	199	1084	281	1132	661	768	0
1352	0	0	841	5	-836	-423	838	-415	201	1022	283	993	644	708	0
1353	0	0	672	19	-653	-345	662	-317	120	570	149	368	349	397	0
1354	0	0	514	29	-485	-271	499	-228	93	-11	85	-246	-25	13	0
1355	0	0	5	34	29	-19	-12	31	13	-556	-120	-828	-440	-430	0
1356	0	0	-198	42	240	78	-219	141	-62	-873	-195	-1175	-690	-768	0
1357	0	0	-301	34	335	133	-318	184	-69	-698	-19	-818	-550	-529	0
1358	0	0	-268	38	306	115	-287	172	-60	-366	-69	-389	-351	-337	0
1359	0	0	80	38	-42	-59	61	-2	48	194	83	232	97	64	0
1360	0	0	389	3	-386	-196	387	-191	108	814	223	907	527	599	0
1361	0	0	743	-5	-748	-369	745	-376	100	1065	269	1142	723	733	0
1362	0	0	780	-9	-789	-385	784	-399	151	987	246	911	679	727	0
1363	0	0	724	-5	-729	-359	726	-367	71	510	81	407	337	386	0
1364	0	0	418	19	-399	-218	408	-190	58	-67	17	-211	-21	5	0
1365	0	0	6	27	21	-16	-7	24	-34	-653	-145	-873	-457	-477	0
1366	0	0	-255	34	289	110	-272	161	-46	-902	-77	-1156	-679	-632	0
1367	0	0	-481	36	517	222	-499	276	-106	-748	-182	-937	-552	-572	0
1368	0	0	-239	42	281	98	-260	161	-65	-356	-19	-411	-325	-331	0
1369	0	0	-49	36	85	6	-67	60	40	234	46	277	69	75	0
1370	0	0	323	40	-283	-181	303	-121	46	688	195	865	452	492	0
1371	0	0	724	36	-688	-380	706	-326	207	1078	356	1187	799	805	0
1372	0	0	742	38	-704	-390	723	-333	77	919	219	925	609	651	0
1373	0	0	676	54	-622	-365	649	-284	71	523	81	388	339	335	0
1374	0	0	403	60	-343	-231	373	-141	108	-38	38	-124	-29	50	0
1375	0	0	42	67	25	-54	8	46	-52	-636	-93	-847	-469	-448	0
1376	0	0	-267	62	329	102	-298	195	-29	-917	-168	-1070	-698	-613	0
1377	0	0	-384	50	434	167	-409	242	-44	-857	-64	-861	-605	-630	0
1378	0	0	-226	32	258	97	-242	145	5	-372	77	-405	-259	-250	0
1379	0	0	12	48	36	-30	-12	42	21	182	170	219	62	81	0
1380	0	0	399	50	-349	-224	374	-149	112	770	248	902	486	490	0
1381	0	0	637	36	-601	-336	619	-282	95	1010	273	1193	723	781	0
1382	0	0	828	54	-774	-441	801	-360	184	927	281	940	665	647	0
1383	0	0	712	65	-647	-388	679	-291	168	483	176	481	411	380	0
1384	0	0	426	75	-351	-250	388	-138	29	-56	-56	-141	40	-69	0
1385	0	0	86	97	11	-91	37	54	-69	-607	-102	-812	-483	-488	0
1386	0	0	-258	108	366	75	-312	237	-83	-913	-98	-1051	-646	-729	0
1387	0	0	-348	100	448	124	-398	274	-50	-867	-62	-861	-605	-549	0
1388	0	0	-211	81	292	65	-251	186	-40	-386	64	-372	-271	-323	0
1389	0	0	19	67	48	-43	-14	57	50	190	75	287	75	126	0
1390	0	0	369	65	-304	-217	336	-119	13	791	164	818	549	508	0
1391	0	0	694	91	-603	-392	648	-256	172	1034	283	1187	715	783	0
1392	0	0	829	116	-713	-472	771	-298	114	933	157	927	675	640	0
1393	0	0	685	133	-552	-409	618	-209	71	438	87	356	364	397	0
1394	0	0	432	157	-275	-294	353	-59	-19	-52	-50	-273	-56	-77	0
1395	0	0	106	170	64	-138	21	117	-56	-636	-178	-845	-442	-459	0
1396	0	0	-266	135	401	65	-333	268	-186	-1018	-166	-1123	-744	-702	0
1397	0	0	-433	108	541	162	-487	324	-143	-865	-207	-818	-634	-622	0
1398	0	0	-227	108	335	59	-281	221	-93	-496	-32	-370	-356	-364	0
1399	0	0	46	110	64	-78	-9	87	-36	124	56	292	151	81	0
1400	0	0	318	124	-194	-221	256	-35	-54	680	48	818	461	415	0
1401	0	0	802	143	-659	-472	730	-258	75	1074	209	1150	686	710	0
1402	0	0	792	166	-626	-479	709	-230	-19	892	50	919	576	638	0
1403	0	0	709	176	-533	-442	621	-178	-19	417	-46	420	300	289	0
1404	0	0	515	221	-294	-368	404	-36	36	-73	-60	-151	-9	-13	0
1405	0	0	111	258	147	-184	-18	202	-221	-653	-219	-871	-531	-500	0
1406	0	0	-44	287	331	-121	-187	309	-54	-898	-131	-1055	-663	-599	0
1407	0	0	-243	269	512	-13	-377	390	-170	-828	-221	-913	-611	-680	0
1408	0	0	-111	211	322	-50	-216	266	-95	-409	-118	-323	-382	-265	0
1409	0	0	132	205	73	-168	29	139	-83	170	58	250	19	50	0
1410	0	0	453	195	-258	-324	355	-31	-25	717	164	803	434	609	0
1411	0	0	905	197	-708	-551	806	-255	133	1072	252	1226	713	766	0
1412	0	0	942	217	-725	-579	833	-254	155	944	211	962	591	690	0
1413	0	0	795	221	-574	-508	684	-176	67	576	126	471	351	386	0
1414	0	0	519	236	-283	-377	401	-23	-36	-38	15	-205	-29	0	0
1415	0	0	132	261	129	-196	1	195	-27	-624	-135	-795	-488	-438	0
1416	0	0	-194	269	463	-37	-328	366	-81	-873	-104	-1090	-684	-679	0
1417	0	0	-308	279	587	14	-447	433	-7	-840	-69	-867	-655	-636	0
1418	0	0	-169	275	444	-53	-306	359	-64	-308	-1	-457	-347	-314	0
1419	0	0	89	277	188	-183	-49	232	83	207	199	226	36	122	0
1420	0	0	378	283	-95	-330	236	94	81	797	213	886	481	504	0
1421	0	0	786	296	-490	-541	638	-97	120	1146	339	1189	688	836	0
1422	0	0	872	333	-539	-602	705	-103	118	1002	308	898	591	737	0
1423	0	0	790	358	-432	-574	611	-37	95	632	225	467	358	444	0
1424	0	0	440	347	-93	-393	266	127	-32	-23	60	-180	-100	-5	0
1425	0	0	207	366	159	-286	24	262	36	-486	-34	-715	-440	-481	0
1426	0	0	-312	380	692	-34	-502	536	-87	-801	-188	-1119	-690	-725	0
1427	0	0	-265	386	651	-60	-458	518	-38	-665	-25	-859	-580	-560	0
1428	0	0	-175	370	545	-97	-360	457	-81	-217	-19	-306	-360	-323	0
1429	0	0	41	347	306	-194	-132	326	19	215	102	304	-25	71	0
1430	0	0	374	347	-27	-360	200	160	73	766	296	818	422	494	0
1431	0	0	837	341	-496	-589	666	-77	161	1243	389	1156	818	781	0
1432	0	0	794	358	-436	-576	615	-39	73	999	168	900	618	682	0
1433	0	0	781	345	-436	-563	608	-45	89	616	122	510	314	331	0
1434	0	0	401	347	-54	-374	227	146	-17	-3	-27	-221	-89	7	0
1435	0	0	140	351	211	-245	-35	281	-32	-539	-149	-735	-411	-514	0
1436	0	0	-215	349	564	-67	-389	456	-122	-919	-228	-1125	-711	-715	0
1437	0	0	-285	331	616	-23	-450	473	-131	-814	-104	-880	-624	-597	0
1438	0	0	-210	294	504	-42	-357	399	-128	-417	-9	-417	-434	-349	0
1439	0	0	33	267	234	-150	-100	250	-5	129	91	273	25	58	0
1440	0	0	455	263	-192	-359	323	35	1	708	186	896	440	411	0
1441	0	0	801	258	-543	-529	672	-142	95	1030	250	1198	719	770	0
1442	0	0	827	240	-587	-533	707	-173	5	907	166	900	562	669	0
1443	0	0	781	254	-527	-517	654	-136	77	508	48	490	366	323	0
1444	0	0	447	252	-195	-349	321	28	-79	-120	-93	-190	-65	-116	0
1445	0	0	135	259	124	-197	5	191	-135	-636	-234	-874	-550	-521	0
1446	0	0	-219	254	473	-17	-346	363	-155	-971	-256	-1195	-653	-713	0
1447	0	0	-297	226	523	35	-410	374	-139	-826	-211	-913	-626	-622	0
1448	0	0	-214	195	409	9	-311	302	-143	-407	-207	-370	-455	-331	0
1449	0	0	115	182	67	-148	24	124	-13	112	25	201	36	58	0
1450	0	0	345	186	-159	-265	252	13	-81	646	46	777	446	405	0
1451	0	0	831	168	-663	-499	747	-247	110	1053	174	1131	764	665	0
1452	0	0	818	147	-671	-482	744	-262	-40	948	135	958	632	725	0
1453	0	0	746	141	-605	-443	675	-232	-64	401	31	372	248	287	0
1454	0	0	493	131	-362	-312	427	-115	95	-91	-64	-182	-32	67	0
1455	0	0	82	91	9	-86	36	50	-192	-684	-201	-890	-450	-510	0
1456	0	0	-266	36	302	115	-284	169	-110	-1043	-269	-1123	-717	-719	0
1457	0	0	-482	1	483	240	-482	242	-244	-904	-254	-933	-649	-779	0
1458	0	0	-261	-23	238	142	-249	107	-112	-457	-141	-389	-353	-389	0
1459	0	0	46	-23	-69	-11	57	-46	-7	205	-1	339	69	48	0
1460	0	0	296	-31	-327	-132	311	-179	-69	624	93	808	444	422	0
1461	0	0	784	-44	-828	-370	806	-436	104	1072	246	1235	743	793	0
1462	0	0	740	-36	-776	-352	758	-406	-23	894	162	940	665	609	0
1463	0	0	704	-48	-752	-328	728	-400	-9	508	13	461	376	345	0
1464	0	0	367	-46	-413	-160	390	-229	-104	32	-110	-182	81	-97	0
1465	0	0	90	-34	-124	-28	107	-79	-145	-572	-186	-849	-389	-486	0
1466	0	0	-315	-50	265	182	-290	107	-135	-925	-188	-1105	-607	-634	0
1467	0	0	-447	-67	380	257	-413	156	-147	-867	-184	-962	-585	-541	0
1468	0	0	-276	-65	211	170	-243	73	-36	-397	-64	-405	-291	-294	0
1469	0	0	-12	-81	-69	46	28	-75	25	145	77	238	62	118	0
1470	0	0	289	-118	-407	-85	348	-262	85	708	199	803	463	531	0
1471	0	0	640	-128	-768	-256	704	-448	5	1024	263	1140	737	719	0
1472	0	0	782	-131	-913	-325	847	-522	108	1018	219	1043	764	663	0
1473	0	0	589	-128	-717	-230	653	-422	79	525	95	432	370	386	0
1474	0	0	402	-135	-537	-133	469	-336	-5	-15	38	-97	31	56	0
1475	0	0	-70	-135	-65	102	-2	-100	-95	-607	-116	-797	-337	-479	0
1476	0	0	-325	-139	186	232	-255	23	-129	-946	-205	-1117	-727	-688	0
1477	0	0	-498	-159	339	328	-418	90	-54	-797	-129	-830	-539	-570	0
1478	0	0	-373	-168	205	270	-289	18	-100	-347	-126	-380	-316	-389	0
1479	0	0	-134	-172	-38	153	-48	-105	27	128	79	287	65	98	0
1480	0	0	239	-172	-411	-33	325	-291	32	746	192	863	492	469	0
1481	0	0	624	-161	-785	-231	704	-473	137	1076	304	1212	715	810	0
1482	0	0	708	-153	-861	-277	784	-507	95	921	226	952	628	669	0
1483	0	0	603	-155	-758	-224	680	-456	69	523	203	465	366	444	0
1484	0	0	291	-143	-434	-74	362	-288	-36	-87	-1	-232	-40	-50	0
1485	0	0	22	-133	-155	55	88	-144	-31	-547	-65	-766	-455	-401	0
1486	0	0	-413	-128	285	270	-349	78	-176	-952	-207	-1096	-700	-797	0
1487	0	0	-475	-157	318	316	-396	80	-135	-867	-131	-958	-708	-620	0
1488	0	0	-434	-184	250	309	-342	33	-48	-426	-87	-391	-322	-294	0
1489	0	0	-159	-197	-38	178	-60	-117	25	81	60	190	36	-36	0
1490	0	0	192	-211	-403	9	297	-307	100	644	145	843	452	467	0
1491	0	0	563	-195	-758	-184	660	-476	139	1076	275	1204	686	727	0
1492	0	0	623	-203	-826	-210	724	-514	93	999	223	944	609	688	0
1493	0	0	580	-168	-748	-206	664	-458	81	543	114	508	310	380	0
1494	0	0	326	-145	-471	-90	398	-308	-21	-38	-3	-201	-34	-27	0
1495	0	0	-95	-129	-34	112	-30	-81	-139	-630	-162	-869	-452	-475	0
1496	0	0	-343	-122	221	232	-282	49	-56	-940	-203	-1047	-748	-694	0
1497	0	0	-593	-120	473	356	-533	176	-104	-876	-186	-909	-750	-636	0
1498	0	0	-346	-102	244	224	-295	71	-58	-434	-64	-453	-372	-405	0
1499	0	0	-115	-126	-11	120	-52	-68	19	110	46	203	3	75	0
1500	0	0	124	-147	-271	11	197	-209	5	601	126	785	395	448	0
1501	0	0	570	-188	-758	-191	664	-473	219	956	236	1142	667	717	0
1502	0	0	628	-186	-814	-221	721	-500	60	946	223	973	572	692	0
1503	0	0	502	-192	-694	-155	598	-443	48	558	77	409	312	333	0
1504	0	0	308	-186	-494	-61	401	-340	5	-7	5	-141	27	27	0
1505	0	0	-49	-153	-104	101	27	-128	-36	-593	-155	-795	-512	-500	0
1506	0	0	-378	-161	217	269	-297	28	-87	-997	-124	-1107	-845	-727	0
1507	0	0	-606	-182	424	394	-515	121	-112	-925	-133	-942	-603	-686	0
1508	0	0	-391	-188	203	289	-297	7	-62	-492	-116	-490	-424	-405	0
1509	0	0	-198	-201	-3	199	-97	-102	36	95	77	226	-3	7	0
1510	0	0	161	-186	-347	12	254	-266	64	640	157	808	450	485	0
1511	0	0	605	-155	-760	-225	682	-457	129	1039	296	1109	657	748	0
1512	0	0	582	-131	-713	-225	647	-422	60	970	188	927	673	595	0
1513	0	0	549	-126	-675	-211	612	-400	73	471	77	426	250	325	0
1514	0	0	244	-151	-395	-46	319	-273	48	-17	-1	-168	34	-9	0
1515	0	0	-106	-164	-58	135	-24	-111	-81	-649	-176	-923	-463	-465	0
1516	0	0	-389	-176	213	282	-301	18	-17	-865	-153	-1090	-626	-735	0
1517	0	0	-596	-172	424	384	-510	126	-157	-890	-188	-919	-772	-667	0
1518	0	0	-420	-155	265	287	-342	55	11	-440	-52	-452	-391	-397	0
1519	0	0	-149	-162	-13	155	-68	-87	5	141	62	180	56	-13	0
1520	0	0	157	-166	-323	4	240	-244	56	661	211	830	403	477	0
1521	0	0	556	-161	-717	-197	636	-439	102	971	259	1084	675	661	0
1522	0	0	663	-157	-820	-253	741	-488	135	985	263	981	628	688	0
1523	0	0	479	-147	-626	-166	552	-386	-21	510	46	388	355	356	0
1524	0	0	310	-159	-469	-75	389	-314	44	-21	17	-164	-62	73	0
1525	0	0	-99	-161	-62	130	-18	-111	-25	-661	-75	-741	-500	-483	0
1526	0	0	-407	-153	254	280	-330	50	-19	-925	-197	-1144	-723	-746	0
1527	0	0	-562	-157	405	359	-483	124	-129	-905	-217	-952	-677	-741	0
1528	0	0	-414	-164	250	289	-332	43	-108	-424	-143	-384	-405	-378	0
1529	0	0	-220	-172	48	196	-134	-62	13	29	7	116	-27	-60	0
1530	0	0	243	-168	-411	-37	327	-289	126	677	234	810	444	558	0
1531	0	0	531	-190	-721	-170	626	-455	60	1026	153	1115	628	692	0
1532	0	0	636	-172	-808	-232	722	-490	73	855	230	927	570	644	0
1533	0	0	527	-157	-684	-185	605	-420	-36	403	27	438	261	275	0
1534	0	0	318	-149	-467	-84	392	-308	-42	-118	-151	-192	-81	-42	0
1535	0	0	-21	-145	-124	83	51	-134	7	-692	-180	-805	-461	-488	0
1536	0	0	-440	-149	291	294	-365	71	-168	-1074	-291	-1175	-808	-723	0
1537	0	0	-520	-164	356	342	-438	96	-151	-904	-308	-940	-692	-607	0
1538	0	0	-389	-159	230	274	-309	35	-161	-531	-124	-452	-430	-393	0
1539	0	0	-195	-153	42	174	-118	-55	-58	-32	-62	176	-108	-13	0
1540	0	0	245	-135	-380	-55	312	-257	58	531	36	824	356	481	0
1541	0	0	560	-159	-719	-200	639	-439	64	892	93	1127	673	698	0
1542	0	0	700	-153	-853	-273	776	-503	87	927	116	915	659	706	0
1543	0	0	574	-190	-764	-192	669	-477	40	420	-67	465	314	356	0
1544	0	0	287	-176	-463	-55	375	-319	-95	-77	-135	-164	-36	44	0
1545	0	0	103	-176	-279	36	191	-227	-97	-632	-215	-746	-465	-485	0
1546	0	0	-409	-155	254	282	-331	49	-139	-1090	-302	-1138	-739	-682	0
1547	0	0	-455	-164	291	309	-373	63	-147	-905	-269	-966	-704	-663	0
1548	0	0	-327	-182	145	254	-236	-18	-67	-471	-65	-407	-376	-277	0
1549	0	0	-159	-217	-58	188	-50	-137	-85	5	-116	184	-40	23	0
1550	0	0	231	-217	-448	-7	339	-332	-7	647	124	838	432	508	0
1551	0	0	528	-228	-756	-150	642	-492	75	956	137	1173	669	632	0
1552	0	0	766	-219	-985	-273	875	-602	77	975	219	1035	684	735	0
1553	0	0	547	-213	-760	-167	653	-486	-17	552	27	459	362	362	0
1554	0	0	336	-199	-535	-68	435	-367	31	-69	-52	-188	25	11	0
1555	0	0	-58	-209	-151	133	46	-180	-75	-611	-161	-803	-403	-467	0
1556	0	0	-308	-211	97	259	-202	-57	-87	-909	-221	-1086	-642	-704	0
1557	0	0	-511	-215	296	363	-403	40	-149	-797	-164	-915	-516	-599	0
1558	0	0	-295	-228	67	261	-181	-80	-75	-422	-106	-432	-325	-395	0
1559	0	0	-101	-252	-151	176	25	-201	48	137	180	228	77	34	0
1560	0	0	124	-256	-380	66	252	-318	9	671	164	853	446	514	0
1561	0	0	648	-246	-894	-201	771	-570	108	1169	289	1167	766	721	0
1562	0	0	667	-221	-888	-223	777	-554	135	968	240	1043	715	642	0
1563	0	0	580	-201	-781	-189	680	-491	13	576	69	477	341	364	0
1564	0	0	419	-207	-626	-106	522	-416	118	34	60	-31	77	93	0
1565	0	0	-17	-203	-186	110	84	-194	-67	-564	-172	-735	-370	-424	0
1566	0	0	-240	-182	58	211	-149	-62	0	-886	-95	-1018	-576	-618	0
1567	0	0	-573	-184	389	378	-481	102	-213	-855	-207	-937	-653	-669	0
1568	0	0	-290	-209	81	249	-185	-64	-31	-436	-3	-393	-351	-374	0
1569	0	0	-147	-226	-79	186	-34	-152	-48	151	60	277	87	40	0
1570	0	0	257	-259	-516	1	386	-387	32	636	157	836	475	417	0
1571	0	0	541	-248	-789	-146	665	-518	137	1012	269	1253	735	766	0
1572	0	0	642	-238	-880	-202	761	-559	40	944	186	973	583	657	0
1573	0	0	564	-223	-787	-170	675	-505	50	459	122	498	343	440	0
1574	0	0	310	-213	-523	-48	416	-368	-60	-38	-54	-143	-17	54	0
1575	0	0	33	-226	-259	96	146	-242	-65	-566	-151	-743	-395	-467	0
1576	0	0	-393	-207	186	300	-289	-10	-143	-987	-273	-1107	-680	-682	0
1577	0	0	-517	-217	300	367	-408	41	-118	-929	-223	-923	-646	-634	0
1578	0	0	-404	-207	197	305	-300	-5	-112	-519	-143	-463	-393	-389	0
1579	0	0	-122	-226	-104	174	-9	-165	-21	13	83	230	-9	34	0
1580	0	0	186	-240	-426	27	306	-333	67	607	46	801	481	483	0
1581	0	0	524	-252	-776	-136	650	-514	27	968	147	1154	694	715	0
1582	0	0	676	-261	-937	-207	806	-599	102	894	97	1006	646	659	0
1583	0	0	480	-263	-743	-108	611	-503	9	422	21	500	372	413	0
1584	0	0	349	-265	-614	-42	481	-439	27	-58	-64	-42	-44	87	0
1585	0	0	-33	-258	-225	145	96	-241	-83	-632	-170	-770	-457	-420	0
1586	0	0	-434	-248	186	341	-310	-31	-174	-1034	-323	-1144	-715	-781	0
1587	0	0	-612	-259	353	435	-482	47	-178	-911	-230	-983	-630	-708	0
1588	0	0	-493	-261	232	377	-362	-14	-87	-582	-172	-450	-463	-411	0
1589	0	0	-198	-244	-46	221	-76	-145	7	-31	83	162	-3	50	0
1590	0	0	128	-223	-351	47	239	-287	0	578	120	770	415	424	0
1591	0	0	570	-225	-795	-172	682	-510	98	989	252	1132	688	713	0
1592	0	0	607	-240	-847	-183	727	-543	71	929	151	1061	647	671	0
1593	0	0	574	-248	-822	-163	698	-535	36	481	44	465	353	395	0
1594	0	0	265	-252	-517	-6	391	-384	9	-31	-62	-126	-42	-9	0
1595	0	0	-75	-259	-184	167	54	-221	-83	-578	-176	-741	-355	-469	0
1596	0	0	-455	-240	215	347	-335	-12	-182	-942	-244	-1144	-706	-743	0
1597	0	0	-660	-259	401	459	-530	71	-221	-907	-269	-948	-686	-727	0
1598	0	0	-521	-291	230	406	-375	-30	-89	-459	-192	-397	-382	-368	0
1599	0	0	-233	-275	-42	254	-95	-158	-50	133	104	182	5	48	0
1600	0	0	45	-275	-320	115	182	-297	-50	570	164	776	331	409	0
1601	0	0	479	-271	-750	-104	614	-510	108	1020	209	1195	682	700	0
1602	0	0	543	-242	-785	-150	664	-513	56	882	153	1051	607	611	0
1603	0	0	425	-246	-671	-89	548	-458	3	527	114	457	304	382	0
1604	0	0	86	-261	-347	87	216	-304	-95	-104	-71	-195	-112	-65	0
1605	0	0	-132	-275	-143	203	5	-209	-29	-599	-157	-721	-426	-490	0
1606	0	0	-514	-258	256	386	-385	-1	-100	-968	-201	-1068	-729	-748	0
1607	0	0	-663	-250	413	456	-538	81	-162	-960	-238	-973	-776	-710	0
1608	0	0	-524	-259	265	391	-394	3	-114	-486	-38	-436	-434	-347	0
1609	0	0	-365	-294	71	329	-218	-111	-56	21	56	139	-29	0	0
1610	0	0	29	-322	-351	146	190	-336	1	624	143	754	337	455	0
1611	0	0	405	-308	-713	-48	559	-510	58	1067	230	1169	680	727	0
1612	0	0	528	-294	-822	-117	675	-558	91	896	141	942	653	583	0
1613	0	0	376	-291	-667	-42	521	-479	-31	541	69	446	314	329	0
1614	0	0	95	-269	-364	87	229	-316	-118	-89	-126	-178	-50	-62	0
1615	0	0	-150	-256	-106	203	-22	-181	-149	-597	-104	-729	-539	-479	0
1616	0	0	-575	-252	323	413	-449	35	-153	-981	-252	-1140	-787	-754	0
1617	0	0	-616	-252	364	434	-490	56	-85	-867	-157	-944	-613	-647	0
1618	0	0	-578	-256	322	417	-450	33	-23	-500	-118	-426	-399	-374	0
1619	0	0	-296	-258	38	277	-167	-110	-5	34	11	199	-64	-128	0
1620	0	0	-24	-258	-234	141	105	-246	15	516	79	779	323	370	0
1621	0	0	341	-287	-628	-27	484	-457	34	840	182	1121	508	636	0
1622	0	0	464	-279	-743	-92	603	-511	58	902	195	997	607	611	0
1623	0	0	375	-267	-642	-54	508	-454	-11	502	27	432	335	355	0
1624	0	0	192	-256	-448	32	320	-352	-77	-52	-128	-128	-81	-89	0
1625	0	0	-204	-256	-52	230	-76	-154	-114	-601	-139	-727	-469	-496	0
1626	0	0	-560	-256	304	408	-432	24	-139	-1028	-236	-1103	-859	-754	0
1627	0	0	-701	-259	442	480	-571	91	-199	-892	-176	-968	-729	-741	0
1628	0	0	-664	-263	401	463	-532	69	-170	-599	-176	-469	-506	-450	0
1629	0	0	-373	-259	114	316	-243	-72	-65	-11	-116	114	-32	-114	0
1630	0	0	-68	-267	-199	167	65	-233	-21	550	19	781	232	411	0
1631	0	0	336	-277	-613	-29	474	-445	-3	929	213	1123	523	752	0
1632	0	0	454	-277	-731	-88	592	-504	5	894	122	942	568	603	0
1633	0	0	361	-277	-638	-42	499	-457	-65	552	0	531	192	391	0
1634	0	0	161	-273	-434	56	297	-353	-29	-85	-114	-128	-44	-19	0
1635	0	0	-221	-281	-60	251	-80	-170	-110	-634	-207	-713	-510	-525	0
1636	0	0	-622	-281	341	451	-481	30	-186	-1117	-327	-1109	-888	-820	0
1637	0	0	-682	-287	395	484	-538	54	-188	-944	-312	-971	-686	-741	0
1638	0	0	-620	-287	333	453	-476	23	-151	-554	-149	-527	-510	-426	0
1639	0	0	-387	-289	98	338	-242	-95	-108	-50	-31	93	-141	-69	0
1640	0	0	-2	-289	-287	145	142	-288	48	490	34	774	308	331	0
1641	0	0	421	-296	-717	-62	569	-506	-7	981	188	1160	587	723	0
1642	0	0	500	-291	-791	-104	645	-541	46	838	182	999	552	651	0
1643	0	0	399	-254	-653	-72	526	-453	-62	446	-29	461	230	265	0
1644	0	0	159	-238	-397	39	278	-317	-102	-73	-108	-87	-89	-64	0
1645	0	0	-217	-230	-13	223	-102	-121	-98	-628	-228	-843	-504	-471	0
1646	0	0	-540	-226	314	383	-427	44	-201	-1072	-291	-1067	-832	-841	0
1647	0	0	-671	-254	417	462	-544	81	-151	-1008	-162	-1030	-721	-698	0
1648	0	0	-579	-302	277	440	-428	-12	-133	-607	-116	-498	-560	-459	0
1649	0	0	-329	-329	0	329	-164	-164	-73	-25	81	172	-85	-36	0
1650	0	0	28	-325	-353	148	190	-339	-17	529	126	764	376	393	0
1651	0	0	353	-329	-682	-12	517	-505	46	942	164	1210	560	723	0
1652	0	0	549	-306	-855	-121	702	-580	75	861	221	981	560	564	0
1653	0	0	427	-296	-723	-65	575	-509	71	500	69	535	271	409	0
1654	0	0	194	-277	-471	41	332	-374	21	-122	-83	-184	-172	-58	0
1655	0	0	-174	-263	-89	218	-42	-176	-79	-603	-217	-754	-506	-448	0
1656	0	0	-603	-254	349	428	-476	47	-126	-1123	-273	-1198	-861	-841	0
1657	0	0	-670	-261	409	465	-539	74	-126	-1018	-176	-1001	-762	-688	0
1658	0	0	-544	-259	285	401	-414	13	-42	-585	-116	-523	-498	-422	0
1659	0	0	-336	-263	73	299	-204	-95	-102	-54	48	93	-128	-64	0
1660	0	0	39	-261	-300	111	169	-280	-9	545	131	787	323	356	0
1661	0	0	431	-294	-725	-68	578	-509	77	1018	263	1171	677	727	0
1662	0	0	549	-275	-824	-137	686	-549	83	871	98	989	496	531	0
1663	0	0	497	-238	-735	-129	616	-486	48	469	135	475	289	380	0
1664	0	0	227	-230	-457	1	342	-343	-48	-89	-27	-176	-9	38	0
1665	0	0	-85	-203	-118	144	16	-160	-65	-679	-263	-855	-587	-564	0
1666	0	0	-451	-178	273	314	-362	47	-62	-1084	-153	-1152	-803	-793	0
1667	0	0	-723	-192	531	457	-627	169	-184	-1045	-287	-1059	-892	-803	0
1668	0	0	-488	-219	269	353	-378	25	-58	-609	-108	-527	-477	-471	0
1669	0	0	-288	-242	46	265	-167	-98	9	-67	36	87	-131	-29	0
1670	0	0	35	-242	-277	103	156	-259	-31	582	79	669	349	380	0
1671	0	0	466	-238	-704	-114	585	-471	89	958	199	1146	675	698	0
1672	0	0	590	-201	-791	-194	690	-496	104	873	161	985	552	655	0
1673	0	0	549	-102	-651	-223	600	-376	81	467	-1	428	275	308	0
1674	0	0	260	-58	-318	-101	289	-188	-97	-236	-164	-310	-248	-186	0
1675	0	0	-87	159	246	-36	-166	202	-139	-820	-232	-970	-735	-677	0
1676	0	0	-423	391	814	16	-618	602	-162	-1344	-368	-1515	-1099	-1127	0
1677	0	0	-683	391	1074	146	-878	732	-219	-1431	-275	-1344	-1043	-1214	0
1678	0	0	-493	296	789	98	-641	542	-112	-1010	-281	-758	-700	-828	0
1679	0	0	-242	281	523	-19	-382	402	-116	-391	-228	-112	-226	-405	0
1680	0	0	208	306	98	-257	55	202	-62	327	-54	682	380	337	0
1681	0	0	1083	531	-552	-807	817	-10	120	1142	236	1493	853	985	0
1682	0	0	1306	711	-595	-1008	950	58	110	1127	277	1348	655	851	0
1683	0	0	1079	851	-228	-965	653	311	124	446	108	566	215	333	0
1684	0	0	384	975	591	-679	-103	783	-52	-419	-162	-673	-500	-283	0
1685	0	0	-254	1078	1332	-412	-793	1205	-102	-1466	-292	-1771	-1278	-1175	0
1686	0	0	-949	1113	2062	-82	-1505	1587	-122	-2157	-479	-2446	-1792	-1705	0
1687	0	0	-1106	1090	2196	8	-1651	1643	-137	-2035	-417	-2178	-1616	-1536	0
1688	0	0	-650	1055	1705	-202	-1177	1380	-93	-1243	-296	-1280	-944	-944	0
1689	0	0	154	1032	878	-593	-362	955	13	-285	-149	91	-277	-71	0
1690	0	0	964	1016	52	-990	456	534	46	647	75	1251	599	725	1
1691	0	0	1679	1055	-624	-1367	1151	215	108	1536	118	2054	1121	1249	0
1692	0	0	1860	1129	-731	-1494	1295	199	98	1441	85	1606	913	1088	0
1693	0	0	1430	1198	-232	-1314	831	483	56	607	-64	624	248	450	0
1694	0	0	877	1286	409	-1081	234	847	29	-471	-314	-527	-547	-388	0
1695	0	0	140	1375	1235	-757	-547	1305	5	-1528	-420	-1713	-1301	-1189	0
1696	0	0	-617	1398	2015	-390	-1316	1706	-143	-2428	-539	-2570	-1864	-1777	0
1697	0	0	-650	1396	2046	-373	-1348	1721	-9	-2079	-446	-2120	-1552	-1482	0
1698	0	0	-218	1390	1608	-586	-913	1499	85	-1295	-172	-995	-940	-733	0
1699	0	0	470	1375	905	-922	-217	1140	141	-300	64	75	-153	83	0
1700	0	0	1390	1338	-52	-1364	721	643	325	830	347	1410	721	981	0
1701	0	0	2109	1326	-783	-1717	1446	271	304	1579	469	2085	1301	1581	0
1702	0	0	2397	1363	-1034	-1880	1715	164	341	1526	384	1841	1187	1292	0
1703	0	0	2110	1443	-667	-1776	1388	388	244	799	161	859	618	808	0
1704	0	0	1669	1561	-108	-1615	888	726	289	-166	23	-145	-81	112	0
1705	0	0	1125	1658	533	-1391	296	1095	209	-948	-95	-1274	-715	-733	0
1706	0	0	471	1720	1249	-1095	-389	1484	149	-1569	-261	-1848	-1196	-1134	0
1707	0	0	396	1645	1249	-1020	-426	1447	248	-1295	-71	-1447	-956	-857	0
1708	0	0	718	1526	808	-1122	-45	1167	277	-514	1	-587	-488	-192	0
1709	0	0	1313	1404	91	-1358	611	747	442	467	333	483	271	521	0
1710	0	0	1829	1255	-574	-1542	1201	340	523	1286	420	1404	880	1138	0
1711	0	0	2393	1156	-1237	-1774	1815	-40	597	1773	539	1889	1206	1548	0
1712	0	0	2554	1261	-1293	-1907	1923	-16	607	1746	508	1610	1154	1408	0
1713	0	0	2422	1456	-966	-1939	1694	245	550	1109	372	952	754	1028	0
1714	0	0	2201	1666	-535	-1933	1368	565	430	479	159	143	320	393	0
1715	0	0	1799	1837	38	-1818	880	937	333	-141	38	-614	-58	-73	0
1716	0	0	1334	1879	545	-1606	394	1212	184	-702	-79	-1098	-481	-545	0
1717	0	0	1057	1701	644	-1379	206	1172	176	-684	-69	-869	-368	-420	0
1718	0	0	992	1447	455	-1219	268	951	87	-294	-5	-356	-97	-137	0
1719	0	0	1069	1175	106	-1122	481	640	102	300	91	364	343	292	0
1720	0	0	1345	911	-434	-1128	889	238	65	919	277	1028	814	793	0
1721	0	0	1562	750	-812	-1156	1187	-31	143	1282	209	1476	1158	1074	0
1722	0	0	1730	805	-925	-1267	1327	-60	139	1181	112	1237	985	954	0
1723	0	0	1584	917	-667	-1250	1125	125	85	661	85	725	647	611	0
1724	0	0	1231	999	-232	-1115	731	383	-40	-7	-137	-38	178	223	0
1725	0	0	811	1006	195	-908	308	600	-147	-630	-426	-698	-325	-391	0
1726	0	0	301	970	669	-635	-184	819	-256	-1105	-422	-1148	-649	-663	0
1727	0	0	-24	816	840	-396	-432	828	-329	-1074	-467	-1016	-657	-609	0
1728	0	0	-16	651	667	-317	-341	659	-250	-624	-403	-440	-356	-339	0
1729	0	0	134	516	382	-325	-124	449	-244	-85	-279	128	46	34	0
1730	0	0	443	391	-52	-417	247	169	-259	566	-147	855	496	473	0
1731	0	0	782	356	-426	-569	604	-35	-221	1047	-102	1243	816	816	0
1732	0	0	891	422	-469	-656	680	-23	-161	1006	-93	1061	762	776	0
1733	0	0	837	457	-380	-647	608	38	-223	599	-153	502	527	457	0
1734	0	0	519	477	-42	-498	280	217	-265	48	-261	-145	137	34	0
1735	0	0	117	481	364	-299	-123	422	-362	-486	-345	-816	-304	-450	0
1736	0	0	-229	475	704	-123	-466	589	-322	-931	-320	-1243	-638	-743	0
1737	0	0	-431	424	855	3	-643	639	-232	-781	-283	-966	-564	-667	0
1738	0	0	-304	380	684	-38	-494	532	-128	-436	-102	-521	-345	-291	0
1739	0	0	14	322	308	-168	-147	315	-36	184	106	162	128	54	0
1740	0	0	238	269	31	-253	103	150	-77	890	246	861	508	587	0
1741	0	0	763	263	-500	-513	631	-118	21	1299	366	1270	888	812	0
1742	0	0	878	271	-607	-574	742	-168	27	1423	263	1086	948	597	0
1743	0	0	798	269	-529	-533	663	-130	102	954	265	642	651	471	0
1744	0	0	517	322	-195	-419	356	63	-19	335	162	-71	261	13	0
1745	0	0	225	329	104	-277	60	216	-91	-296	62	-692	-186	-457	0
1746	0	0	-176	322	498	-73	-337	410	-116	-682	-79	-1039	-603	-828	0
1747	0	0	-378	281	659	48	-518	470	-141	-665	-19	-882	-550	-783	0
1748	0	0	-294	225	519	34	-406	372	-112	-325	93	-440	-279	-486	0
1749	0	0	-22	199	221	-88	-121	210	-7	246	246	242	161	13	0
1750	0	0	263	180	-83	-221	173	48	-40	828	386	861	585	403	0
1751	0	0	694	211	-483	-452	588	-136	60	1251	355	1280	859	690	0
1752	0	0	781	242	-539	-511	660	-148	-23	1181	335	1233	807	725	0
1753	0	0	660	236	-424	-448	542	-94	-40	783	242	667	585	415	0
1754	0	0	307	232	-75	-269	191	78	-225	149	83	-42	164	-69	0
1755	0	0	-22	236	258	-107	-140	247	-302	-481	-85	-632	-302	-463	0
1756	0	0	-516	213	729	151	-622	471	-386	-944	-259	-1065	-591	-874	0
1757	0	0	-708	207	915	250	-811	561	-415	-909	-285	-968	-620	-756	0
1758	0	0	-563	174	737	194	-650	455	-401	-461	-145	-424	-287	-541	0
1759	0	0	-460	143	603	158	-531	373	-401	-31	-87	143	-3	-139	0
1760	0	0	-25	137	162	-56	-93	149	-316	591	27	884	459	277	0
1761	0	0	212	137	-75	-174	143	31	-388	1014	98	1179	725	632	0
1762	0	0	369	131	-238	-250	303	-53	-386	933	-31	1109	616	504	0
1763	0	0	226	131	-95	-178	160	18	-356	450	-145	690	349	195	0
1764	0	0	-11	124	135	-56	-73	129	-463	-44	-353	38	-52	-221	0
1765	0	0	-426	128	554	149	-490	341	-531	-721	-397	-675	-512	-580	0
1766	0	0	-848	139	987	354	-917	563	-620	-1262	-461	-1152	-931	-958	0
1767	0	0	-1021	133	1154	444	-1087	643	-657	-1208	-473	-989	-882	-1018	0
1768	0	0	-915	126	1041	394	-978	583	-589	-834	-486	-500	-618	-735	0
1769	0	0	-638	182	820	228	-729	501	-510	-333	-318	126	-273	-285	0
1770	0	0	-274	236	510	19	-392	373	-506	147	-135	665	102	139	0
1771	0	0	180	325	145	-252	17	235	-368	601	-81	1165	413	419	0
1772	0	0	361	440	79	-400	141	259	-372	452	-228	971	304	364	0
1773	0	0	375	574	199	-474	88	386	-339	139	-219	473	29	133	0
1774	0	0	142	636	494	-389	-176	565	-351	-504	-279	-248	-302	-283	0
1775	0	0	-101	729	830	-314	-465	779	-353	-1140	-380	-832	-777	-717	0
1776	0	0	-450	814	1264	-182	-857	1039	-426	-1557	-475	-1268	-1138	-1103	0
1777	0	0	-580	919	1499	-169	-1039	1209	-403	-1522	-407	-1113	-1165	-997	0
1778	0	0	-357	989	1346	-316	-851	1167	-360	-1191	-267	-727	-925	-729	0
1779	0	0	-11	1092	1103	-540	-557	1097	-263	-580	-143	3	-508	-374	0
1780	0	0	343	1208	865	-775	-261	1036	-178	1	34	659	-54	120	0
1781	0	0	925	1299	374	-1112	275	836	-60	413	116	1061	203	356	0
1782	0	0	1052	1257	205	-1154	423	731	-56	459	159	946	269	434	0
1783	0	0	807	1061	254	-934	276	657	-137	50	-15	356	-34	97	0
1784	0	0	648	892	244	-770	202	568	-95	-388	-122	-203	-413	-213	0
1785	0	0	234	717	483	-475	-124	600	-75	-975	-151	-793	-840	-603	0
1786	0	0	-255	552	807	-148	-531	679	-128	-1390	-203	-1293	-1171	-954	0
1787	0	0	-404	368	772	18	-588	570	-50	-1305	-199	-1103	-1001	-927	0
1788	0	0	-423	190	613	116	-518	401	15	-958	-46	-646	-855	-582	0
1789	0	0	-130	75	205	27	-167	140	116	-269	65	95	-426	-131	0
1790	0	0	157	-29	-186	-64	171	-107	201	300	230	669	9	269	0
1791	0	0	538	-106	-644	-216	591	-375	135	744	217	1084	393	554	0
1792	0	0	716	-143	-859	-286	787	-501	194	729	333	991	380	725	0
1793	0	0	627	-131	-758	-248	692	-444	161	409	161	558	226	448	0
1794	0	0	444	-124	-568	-160	506	-346	110	-147	89	-147	-242	-19	1
1795	0	0	167	-141	-308	-13	237	-224	112	-653	-7	-671	-632	-411	0
1796	0	0	-345	-161	184	253	-264	11	-1	-1030	-149	-1167	-834	-808	0
1797	0	0	-451	-178	273	314	-362	47	34	-944	-124	-948	-781	-700	0
1798	0	0	-391	-236	155	313	-273	-40	0	-597	-27	-527	-587	-432	0
1799	0	0	-122	-263	-141	192	9	-202	48	13	100	118	-129	-44	0
1800	0	0	105	-265	-370	80	237	-317	126	556	263	682	360	356	0
1801	82	0	630	-244	-874	-193	752	-559	192	1084	343	1127	744	758	0
1802	82	0	755	-205	-960	-275	857	-582	131	1006	325	1004	644	710	0
1803	82	0	617	-168	-785	-224	701	-476	97	661	205	498	358	422	0
1804	82	0	390	-157	-547	-116	468	-352	50	58	118	-81	46	29	0
1805	82	0	146	-133	-279	-6	212	-206	25	-407	-48	-729	-391	-325	0
1806	82	0	-319	-93	226	206	-272	66	-42	-793	-52	-1175	-649	-609	0
1807	82	0	-449	-69	380	259	-414	155	-64	-913	-128	-1061	-727	-702	0
1808	82	0	-323	-46	277	184	-300	115	-19	-399	9	-543	-372	-382	0
1809	82	0	-74	-1	73	37	-73	36	-11	199	110	19	-32	46	0
1810	82	0	228	38	-190	-133	209	-76	128	682	226	704	420	403	0
1811	82	0	680	62	-618	-371	649	-278	190	1119	339	1084	783	758	0
1812	82	0	841	73	-768	-457	804	-347	168	1041	285	975	694	725	0
1813	82	0	771	77	-694	-424	732	-308	166	739	223	523	516	514	0
1814	82	0	498	97	-401	-297	449	-152	-27	62	42	-162	-1	23	0
1815	82	0	208	110	-98	-159	153	6	-25	-393	-98	-783	-337	-339	0
1816	82	0	-171	100	271	35	-221	185	-50	-950	-159	-1131	-671	-717	0
1817	82	0	-377	98	475	139	-426	286	-91	-841	-149	-1061	-640	-698	0
1818	82	0	-280	75	355	102	-317	215	-42	-477	-64	-640	-413	-364	0
1819	82	0	-89	83	172	3	-130	127	-71	13	-5	-100	-87	3	0
1820	82	0	290	67	-223	-178	256	-78	44	620	145	576	322	463	0
1821	82	0	706	93	-613	-399	659	-260	48	1039	230	1059	653	748	0
1822	82	0	867	91	-776	-479	821	-342	129	981	219	973	614	706	0
1823	82	0	785	118	-667	-451	726	-274	60	601	50	391	391	432	0
1824	82	0	602	129	-473	-365	537	-172	31	-1	-81	-93	40	87	0
1825	82	0	249	162	-87	-205	168	37	-60	-580	-230	-776	-430	-417	0
1826	82	0	-185	162	347	11	-266	254	-116	-1002	-306	-1259	-737	-686	0
1827	82	0	-344	137	481	103	-412	309	-149	-964	-302	-1111	-743	-669	0
1828	82	0	-293	112	405	90	-349	258	-44	-628	-203	-599	-453	-362	0
1829	82	0	-33	110	143	-38	-88	126	-13	-64	-48	-60	-157	-83	0
1830	82	0	195	106	-89	-150	142	8	38	457	58	655	322	461	0
1831	82	0	651	128	-523	-389	587	-197	56	861	159	1002	591	686	0
1832	82	0	835	141	-694	-488	764	-276	108	871	157	933	679	708	0
1833	82	0	721	153	-568	-437	644	-207	71	461	-40	502	382	428	0
1834	82	0	469	161	-308	-315	388	-73	-60	9	-62	-124	-50	32	0
1835	82	0	163	172	9	-167	77	90	-58	-607	-234	-760	-413	-399	0
1836	82	0	-184	190	374	-3	-279	282	-153	-991	-343	-1175	-754	-797	0
1837	82	0	-423	166	589	128	-506	377	-64	-1070	-221	-1026	-711	-686	0
1838	82	0	-339	161	500	89	-419	330	-135	-700	-195	-568	-541	-510	0
1839	82	0	-12	149	161	-68	-86	155	1	-129	0	9	-133	-64	0
1840	82	0	255	149	-106	-202	180	21	102	477	110	735	277	380	0
1841	82	0	667	157	-510	-412	588	-176	104	905	225	1162	611	744	0
1842	82	0	870	184	-686	-527	778	-251	174	843	89	997	576	655	0
1843	82	0	808	201	-607	-504	707	-203	122	521	135	622	403	465	0
1844	82	0	548	217	-331	-382	439	-57	52	-126	11	-42	11	0	0
1845	82	0	273	225	-48	-249	160	88	38	-605	-42	-587	-467	-403	0
1846	82	0	-178	256	434	-39	-306	345	-36	-1010	-228	-1045	-739	-746	0
1847	82	0	-355	252	607	51	-481	429	-27	-1002	-93	-1024	-715	-715	0
1848	82	0	-217	242	459	-12	-338	350	32	-655	1	-531	-463	-422	0
1849	82	0	-7	223	230	-108	-118	226	118	-60	102	114	-73	-13	0
1850	82	0	255	184	-71	-219	163	56	141	413	195	702	279	323	0
1851	82	0	723	149	-574	-436	648	-212	238	975	316	1220	605	758	0
1852	82	0	822	145	-677	-483	749	-266	219	855	273	1148	601	634	0
1853	82	0	748	180	-568	-464	658	-194	184	452	122	646	362	432	0
1854	82	0	602	207	-395	-404	498	-94	98	69	64	-32	65	110	0
1855	82	0	210	219	9	-214	100	114	-3	-570	-155	-651	-411	-465	0
1856	82	0	-156	226	382	-35	-269	304	-5	-1002	-159	-1065	-698	-735	0
1857	82	0	-369	230	599	69	-484	414	-36	-1035	-149	-946	-750	-669	0
1858	82	0	-295	203	498	46	-396	350	-56	-614	-176	-519	-461	-525	0
1859	82	0	-10	213	223	-101	-116	218	54	-129	54	112	-48	-50	0
1860	82	0	327	203	-124	-265	225	39	85	382	164	682	329	388	0
1861	82	0	762	225	-537	-493	649	-156	124	828	256	1144	620	710	0
1862	82	0	843	230	-613	-536	728	-191	-56	822	98	1101	574	655	0
1863	82	0	781	271	-510	-526	645	-119	38	409	56	550	302	360	0
1864	82	0	575	281	-294	-428	434	-6	1	-147	-102	-71	40	3	0
1865	82	0	283	294	11	-288	136	152	-112	-688	-273	-665	-436	-407	0
1866	82	0	-132	310	442	-89	-287	376	-199	-1115	-360	-1094	-832	-715	0
1867	82	0	-305	327	632	-11	-468	479	-267	-1067	-294	-1049	-739	-752	0
1868	82	0	-208	323	531	-57	-369	427	-153	-783	-226	-585	-494	-562	0
1869	82	0	22	316	294	-169	-136	305	-170	-203	-69	3	-219	-87	0
1870	82	0	314	314	0	-314	157	157	-54	292	-32	663	252	252	0
1871	82	0	764	314	-450	-539	607	-68	17	882	75	1119	659	647	0
1872	82	0	889	335	-554	-612	721	-109	-40	847	73	989	609	661	0
1873	82	0	905	366	-539	-635	722	-86	-67	446	29	539	329	366	0
1874	82	0	622	384	-238	-503	430	73	-91	-64	-174	-124	0	48	0
1875	82	0	347	391	44	-369	151	217	-178	-550	-159	-727	-424	-358	0
1876	82	0	-157	395	552	-119	-354	473	-275	-1063	-240	-1212	-808	-719	0
1877	82	0	-365	407	772	-21	-568	589	-246	-989	-302	-1039	-785	-735	0
1878	82	0	-241	401	642	-80	-441	521	-223	-568	-153	-582	-473	-419	0
1879	82	0	-14	399	413	-192	-213	406	-139	-9	-36	-1	-77	-67	0
1880	82	0	169	403	234	-286	-32	318	-182	521	25	626	261	333	0
1881	82	0	717	409	-308	-563	512	50	3	948	256	1127	618	665	0
1882	82	0	730	420	-310	-575	520	55	-11	983	186	1039	634	665	0
1883	82	0	695	459	-236	-577	465	111	-93	646	114	562	341	347	0
1884	82	0	391	488	97	-439	147	292	-38	102	42	-58	34	11	0
1885	82	0	180	498	318	-339	-69	408	-108	-457	-112	-694	-426	-362	0
1886	82	0	-225	504	729	-139	-477	616	-108	-812	-110	-1099	-735	-710	0
1887	82	0	-446	500	946	-27	-696	723	-95	-888	-135	-1006	-830	-696	0
1888	82	0	-384	477	861	-46	-622	669	-141	-494	-48	-552	-550	-424	0
1889	82	0	-111	471	582	-180	-346	526	67	58	141	124	-145	23	0
1890	82	0	163	465	302	-314	-69	383	-1	636	244	680	269	422	0
1891	82	0	533	448	-85	-490	309	181	27	1020	329	1107	516	657	0
1892	82	0	723	479	-244	-601	483	117	67	1068	296	1080	616	756	0
1893	82	0	639	504	-135	-571	387	184	85	607	271	574	333	514	0
1894	82	0	558	500	-58	-529	308	221	93	194	120	1	5	89	0
1895	82	0	161	477	316	-319	-77	396	-1	-351	-73	-570	-310	-327	0
1896	82	0	-218	488	706	-135	-462	597	-184	-853	-135	-1119	-754	-768	0
1897	82	0	-405	475	880	-35	-642	677	-100	-808	-56	-1004	-725	-713	0
1898	82	0	-306	473	779	-83	-542	626	-145	-529	-97	-582	-453	-535	0
1899	82	0	-37	467	504	-215	-270	485	34	-17	145	137	-151	-83	0
1900	82	0	215	453	238	-334	-11	345	-52	481	120	661	263	283	0
1901	82	0	691	457	-234	-574	462	111	116	964	230	1177	587	748	0
1902	82	0	887	453	-434	-670	660	9	-31	968	209	1026	607	636	0
1903	82	0	777	432	-345	-604	561	43	0	552	81	568	345	440	0
1904	82	0	556	432	-124	-494	340	154	-44	-83	-50	-29	-46	-67	0
1905	82	0	331	420	89	-375	121	254	-54	-527	-133	-624	-343	-465	0
1906	82	0	-181	426	607	-122	-394	516	-199	-1107	-277	-1154	-840	-797	0
1907	82	0	-312	378	690	-33	-501	534	-186	-1092	-316	-1001	-808	-770	0
1908	82	0	-213	339	552	-63	-382	445	-122	-688	-259	-580	-471	-521	0
1909	82	0	-99	329	428	-115	-263	378	-166	-261	-166	-44	-159	-221	0
1910	82	0	291	306	15	-298	138	160	-21	325	-15	620	273	281	0
1911	82	0	705	292	-413	-498	559	-60	-36	791	25	1068	533	582	0
1912	82	0	805	289	-516	-547	660	-113	-34	814	5	1030	566	667	0
1913	82	0	742	306	-436	-524	589	-65	-149	463	-81	517	333	259	0
1914	82	0	552	304	-248	-428	400	28	-100	-145	-205	-104	-19	-13	0
1915	82	0	278	287	9	-282	134	148	-172	-659	-291	-675	-424	-459	0
1916	82	0	-140	267	407	-63	-273	337	-250	-1107	-378	-1107	-735	-820	0
1917	82	0	-371	242	613	64	-492	427	-298	-1154	-353	-1134	-834	-729	0
1918	82	0	-219	207	426	6	-322	316	-168	-830	-242	-587	-589	-477	0
1919	82	0	-23	186	209	-81	-116	197	-102	-234	-174	11	-201	-124	0
1920	82	0	224	164	-60	-194	142	52	-153	322	-29	582	234	277	0
1921	82	0	670	139	-531	-404	600	-196	9	801	15	1101	591	591	0
1922	82	0	798	137	-661	-467	729	-262	-52	845	67	987	642	665	0
1923	82	0	823	133	-690	-478	756	-278	36	448	-3	558	401	335	0
1924	82	0	544	118	-426	-331	485	-154	-11	-36	-203	-7	-25	17	0
1925	82	0	230	114	-116	-172	173	-1	-65	-580	-265	-649	-345	-360	0
1926	82	0	-253	100	353	76	-303	226	-203	-1022	-335	-1152	-746	-888	0
1927	82	0	-432	85	517	173	-474	301	-194	-995	-277	-1074	-733	-807	0
1928	82	0	-361	85	446	138	-403	265	-139	-607	-192	-644	-452	-477	0
1929	82	0	-77	62	139	7	-108	100	-100	-120	27	31	-89	-122	0
1930	82	0	228	62	-166	-145	197	-52	19	554	98	669	384	349	0
1931	82	0	599	54	-545	-326	572	-245	95	907	168	1107	591	661	0
1932	82	0	880	42	-838	-461	859	-398	176	1030	320	1078	700	785	0
1933	82	0	659	23	-636	-341	647	-306	64	585	118	593	393	483	0
1934	82	0	626	23	-603	-324	614	-290	58	170	73	-40	147	79	0
1935	82	0	220	7	-213	-113	216	-103	25	-450	-62	-583	-364	-322	0
1936	82	0	-204	21	225	91	-214	123	-13	-832	-137	-1094	-620	-696	0
1937	82	0	-473	25	498	224	-485	261	-106	-927	-194	-1088	-744	-810	0
1938	82	0	-279	21	300	129	-289	160	147	-475	11	-467	-382	-389	0
1939	82	0	-147	0	147	73	-147	73	60	3	133	-15	-79	-91	0
1940	82	0	279	-15	-294	-132	286	-154	203	614	230	663	446	386	0
1941	82	0	588	-1	-589	-293	588	-295	182	1047	335	1084	675	708	0
1942	82	0	811	3	-808	-407	809	-402	244	1088	273	1132	752	754	0
1943	82	0	665	-17	-682	-324	673	-349	112	663	219	587	481	434	0
1944	82	0	498	-27	-525	-235	511	-276	104	180	91	-21	141	149	0
1945	82	0	235	-7	-242	-114	238	-124	13	-446	-25	-680	-318	-333	0
1946	82	0	-227	11	238	108	-232	124	-25	-882	-122	-1117	-568	-760	0
1947	82	0	-461	-11	450	236	-455	219	-64	-946	-141	-1098	-696	-663	0
1948	82	0	-301	-36	265	168	-283	114	73	-572	-40	-554	-417	-372	0
1949	82	0	-127	-42	85	84	-106	21	15	-73	87	44	-81	-40	0
1950	82	0	206	-44	-250	-81	228	-147	97	490	143	618	294	368	0
1951	82	0	545	-54	-599	-245	572	-326	174	849	190	1061	653	647	0
1952	82	0	757	-38	-795	-359	776	-416	178	907	133	1080	651	702	0
1953	82	0	704	-27	-731	-338	717	-379	87	574	98	564	415	477	0
1954	82	0	444	-15	-459	-214	451	-237	131	-17	-81	-48	1	38	0
1955	82	0	167	-19	-186	-74	176	-102	-13	-516	-217	-638	-389	-386	0
1956	82	0	-277	-29	248	153	-262	109	-122	-1039	-261	-1156	-700	-694	0
1957	82	0	-484	-25	459	254	-471	217	-104	-1099	-226	-1127	-822	-708	0
1958	82	0	-358	-36	322	197	-340	143	-110	-659	-149	-651	-523	-498	0
1959	82	0	-158	-11	147	84	-152	68	-25	-120	-131	-27	-164	-131	0
1960	82	0	237	-32	-269	-102	253	-150	44	341	104	620	184	353	0
1961	82	0	547	-44	-591	-251	569	-317	120	789	131	1125	578	682	0
1962	82	0	774	-44	-818	-365	796	-431	65	797	52	1016	566	568	0
1963	82	0	624	-23	-647	-300	635	-335	-34	498	-50	558	401	335	0
1964	82	0	516	0	-516	-258	516	-258	44	-75	-112	-52	-29	29	0
1965	82	0	111	1	-110	-56	110	-54	-36	-655	-149	-667	-444	-393	0
1966	82	0	-284	-1	283	142	-283	141	-164	-1113	-279	-1183	-803	-762	0
1967	82	0	-385	-9	376	197	-380	183	-60	-1016	-194	-1004	-727	-692	0
1968	82	0	-422	-21	401	221	-411	190	-120	-667	-289	-562	-558	-473	0
1969	82	0	-158	-44	114	101	-136	35	-7	-228	-77	21	-141	-116	0
1970	82	0	119	-32	-151	-43	135	-91	-52	329	89	665	180	372	0
1971	82	0	572	-13	-585	-279	578	-299	31	810	166	997	646	622	0
1972	82	0	718	-15	-733	-351	725	-374	102	880	141	1020	644	682	0
1973	82	0	637	1	-636	-319	636	-317	104	562	-27	496	391	428	0
1974	82	0	484	19	-465	-251	474	-223	-29	-1	-29	-52	-17	23	0
1975	82	0	127	25	-102	-76	114	-38	-44	-510	-195	-583	-405	-395	0
1976	82	0	-290	-17	273	153	-281	128	-166	-983	-285	-1099	-781	-756	0
1977	82	0	-554	-15	539	284	-546	262	-145	-1096	-248	-1094	-820	-822	0
1978	82	0	-404	-40	364	222	-384	162	-19	-614	-118	-566	-467	-537	0
1979	82	0	-232	-50	182	141	-207	66	65	-120	-29	64	-194	-219	0
1980	82	0	89	-54	-143	-17	116	-98	44	453	91	638	275	325	0
1981	82	0	487	-67	-554	-210	520	-310	139	931	172	1105	646	589	0
1982	82	0	700	-64	-764	-318	732	-414	190	995	219	1080	694	651	0
1983	82	0	576	-21	-597	-277	586	-309	69	638	162	560	448	453	0
1984	82	0	447	15	-432	-231	439	-208	97	75	40	-40	73	97	0
1985	82	0	129	11	-118	-70	123	-53	89	-399	-56	-589	-364	-333	0
1986	82	0	-330	25	355	152	-342	190	-56	-900	-106	-1067	-680	-688	0
1987	82	0	-489	17	506	236	-497	261	-34	-909	-176	-1074	-750	-801	0
1988	82	0	-459	-21	438	240	-448	208	-52	-593	-36	-595	-492	-424	0
1989	82	0	-222	-54	168	138	-195	57	73	-98	-3	25	-126	-65	0
1990	82	0	84	-71	-155	-6	119	-113	104	422	164	603	267	287	0
1991	82	0	505	-69	-574	-218	539	-321	170	995	242	1167	634	708	0
1992	82	0	632	-56	-688	-288	660	-372	93	915	277	1088	583	702	0
1993	82	0	619	-50	-669	-284	644	-359	67	514	120	601	285	322	0
1994	82	0	382	-54	-436	-164	409	-245	64	87	21	116	83	141	0
1995	82	0	74	-46	-120	-14	97	-83	-36	-545	-197	-568	-403	-413	0
1996	82	0	-327	-38	289	182	-308	125	-65	-927	-197	-1177	-667	-746	0
1997	82	0	-560	-29	531	294	-545	251	-97	-1022	-256	-1049	-791	-682	0
1998	82	0	-476	-15	461	245	-468	223	-110	-725	-170	-642	-560	-521	0
1999	82	0	-222	-19	203	120	-212	92	-56	-120	-13	3	-145	-79	0
[truncated: 31,145 more rows]
