# Supplementary material for: A Robust and Real-Time Capable Envelope-Based Algorithm for Heart Sound Classification: Validation under Different Physiological Conditions
Source: Sensors (Basel). 2020 Feb 11;20(4):972. doi: 10.3390/s20040972 (PMC7070375; doi:10.3390/s20040972)
Supplement: Supplementary file 1 [file sensors-20-00972-s001.zip › Messungen/ia/ia07_unfiltered.csv]

Dataset No.	Pulse (bpm)	Pacer Bit	leadI (�V)	leadII (�V)	leadIII (�V)	lead_avR (�V)	lead_avL (�V)	lead_avF (�V)	V1 (�V)	V2 (�V)	V3 (�V)	V4 (�V)	V5 (�V)	V6 (�V)	R-Wave
13	0	0	-336	795	1131	-229	-733	963	-85	-110	-40	-65	79	-126	0
14	0	0	-735	803	1538	-34	-1136	1170	-116	-157	-172	-108	-174	-353	0
15	0	0	-780	793	1573	-6	-1176	1183	-21	-17	-52	11	-79	-343	0
16	0	0	-898	795	1693	51	-1295	1244	-93	-161	-145	-71	-199	-393	0
17	0	0	-81	764	845	-341	-463	804	13	-9	9	40	46	-42	0
18	0	0	647	744	97	-695	275	420	143	11	104	64	190	289	0
19	0	0	1047	743	-304	-895	675	219	95	-34	118	83	279	341	0
20	0	0	1241	741	-500	-991	870	120	194	-36	238	62	374	539	0
21	0	0	1146	743	-403	-944	774	170	56	31	135	58	325	415	0
22	0	0	510	715	205	-612	152	460	85	-31	42	38	166	-1	0
23	0	0	-442	704	1146	-131	-794	925	-73	-122	-5	-23	27	-166	0
24	0	0	-687	723	1410	-18	-1048	1066	-162	-129	-108	-128	-38	-310	0
25	0	0	-888	708	1596	90	-1242	1152	-64	-91	-128	21	-139	-368	0
26	0	0	-941	698	1639	121	-1290	1168	-182	-97	-89	-98	-126	-448	0
27	0	0	-161	702	863	-270	-512	782	-48	-52	-31	-5	67	-65	0
28	0	0	654	710	56	-682	299	383	60	-7	110	32	155	244	0
29	0	0	1000	723	-277	-861	638	223	73	-27	67	62	287	310	0
30	0	0	1202	725	-477	-963	839	124	159	-19	120	112	261	483	0
31	0	0	1198	702	-496	-950	847	103	166	-54	116	85	355	434	0
32	0	0	452	688	236	-570	108	462	44	-54	21	21	166	102	0
33	0	0	-338	696	1034	-179	-686	865	-122	-77	-38	-58	-23	-168	0
34	0	0	-765	690	1455	37	-1110	1072	-135	-110	-153	-38	-120	-300	0
35	0	0	-876	677	1553	99	-1214	1115	-102	-164	-102	-85	-197	-452	0
36	0	0	-914	692	1606	111	-1260	1149	-73	-83	-153	-42	-149	-335	0
37	0	0	-181	682	863	-250	-522	772	1	-106	-54	-31	-17	3	0
38	0	0	632	684	52	-658	290	368	139	-69	153	52	178	190	0
39	0	0	961	692	-269	-826	615	211	116	-67	97	29	298	259	0
40	0	0	1196	677	-519	-936	857	79	100	-11	194	64	349	446	0
41	0	0	1195	710	-485	-952	840	112	91	19	164	58	343	477	0
42	0	0	496	680	184	-588	156	432	81	5	-48	67	104	112	0
43	0	0	-365	686	1051	-160	-708	868	-44	-118	-64	-1	-29	-65	0
44	0	0	-735	692	1427	21	-1081	1059	-126	-126	-116	-46	-71	-296	0
45	0	0	-832	708	1540	62	-1186	1124	-120	-64	-116	1	-166	-399	0
46	0	0	-863	698	1561	82	-1212	1129	-83	-77	-112	58	-112	-310	0
47	0	0	-121	682	803	-280	-462	742	11	-93	-9	-1	-62	-29	0
48	0	0	593	688	95	-640	249	391	97	-1	67	81	190	271	0
49	0	0	1013	717	-296	-865	654	210	46	-29	120	-64	267	289	0
50	0	0	1250	715	-535	-982	892	90	197	100	128	143	351	517	0
51	0	0	1273	717	-556	-995	914	80	106	19	166	25	339	422	0
52	0	0	423	698	275	-560	74	486	-27	-69	44	-17	89	-32	0
53	0	0	-650	698	1348	-24	-999	1023	-159	-50	-98	9	-54	-261	0
54	0	0	-1080	733	1813	173	-1446	1273	-162	-106	-131	-97	-157	-432	0
55	0	0	-1201	744	1945	228	-1573	1344	-199	-31	-186	-73	-168	-529	0
56	0	0	-1131	743	1874	194	-1502	1308	-176	-164	-118	-91	-133	-401	0
57	0	0	-72	725	797	-326	-434	761	95	-17	27	71	194	106	0
58	0	0	977	696	-281	-836	629	207	89	36	93	-7	296	397	0
59	0	0	1544	675	-869	-1109	1206	-97	180	93	149	108	422	492	0
60	0	0	1512	661	-851	-1086	1181	-95	145	3	98	46	378	583	0
61	0	0	1441	669	-772	-1055	1106	-51	112	19	186	9	370	506	0
62	0	0	357	677	320	-517	18	498	31	-23	50	-31	166	9	0
63	0	0	-704	698	1402	3	-1053	1050	-93	-114	-102	-21	-128	-358	0
64	0	0	-1166	719	1885	223	-1525	1302	-147	-172	-126	-67	-139	-516	0
65	0	0	-1286	725	2011	280	-1648	1368	-188	-120	-199	-89	-259	-531	0
66	0	0	-1088	733	1821	177	-1454	1277	-110	-104	-108	-73	-164	-370	0
67	0	0	-44	743	787	-349	-415	765	46	-65	3	-31	85	44	0
68	0	0	1068	752	-316	-910	692	218	62	69	69	7	358	323	0
69	0	0	1549	739	-810	-1144	1179	-35	199	-11	168	118	395	531	0
70	0	0	1557	698	-859	-1127	1208	-80	139	1	178	62	436	535	0
71	0	0	1403	680	-723	-1041	1063	-21	135	-38	195	69	358	469	0
72	0	0	430	684	254	-557	88	469	34	-56	9	58	77	-50	0
73	0	0	-805	673	1478	66	-1141	1075	-225	-69	-65	-77	-100	-355	0
74	0	0	-1181	677	1858	252	-1519	1267	-157	-178	-108	-104	-228	-440	0
75	0	0	-1292	679	1971	306	-1631	1325	-141	-155	-176	21	-256	-508	0
76	0	0	-1098	680	1778	209	-1438	1229	-172	-118	-157	-3	-194	-461	0
77	0	0	-89	677	766	-294	-427	721	50	-97	87	34	106	87	0
78	0	0	1058	696	-362	-877	710	167	120	-23	153	64	273	411	0
79	0	0	1547	719	-828	-1133	1187	-54	166	27	186	108	424	521	0
80	0	0	1629	725	-904	-1177	1266	-89	184	31	244	15	391	655	0
81	0	0	1446	715	-731	-1080	1088	-8	120	32	108	71	281	477	0
82	0	0	436	717	281	-576	77	499	-32	-21	5	25	34	36	0
83	0	0	-604	711	1315	-53	-959	1013	-129	-110	-122	-77	-153	-323	0
84	0	0	-1116	690	1806	213	-1461	1248	-195	-139	-104	-100	-190	-424	0
85	0	0	-1206	675	1881	265	-1543	1278	-166	-124	-126	-83	-250	-485	0
86	0	0	-1150	675	1825	237	-1487	1250	-118	-161	-205	-69	-252	-446	0
87	0	0	-168	710	878	-271	-523	794	21	-40	48	5	87	29	0
88	0	0	889	721	-168	-805	528	276	124	0	73	104	199	349	0
89	0	0	1439	739	-700	-1089	1069	19	209	34	95	128	384	428	0
90	0	0	1476	735	-741	-1105	1108	-3	143	-17	180	67	399	601	0
91	0	0	1438	717	-721	-1077	1079	-2	129	34	149	79	360	430	0
92	0	0	623	706	83	-664	270	394	64	-23	-13	71	106	69	0
93	0	0	-442	690	1132	-124	-787	911	-114	-157	-19	-129	-21	-228	0
94	0	0	-929	655	1584	137	-1256	1119	-135	-133	-137	11	-133	-411	0
95	0	0	-1135	661	1796	237	-1465	1228	-128	-147	-162	29	-244	-471	0
96	0	0	-1008	673	1681	167	-1344	1177	-139	-104	-126	-62	-199	-432	0
97	0	0	-289	679	968	-195	-628	823	-97	-23	-42	42	85	-79	0
98	0	0	731	675	-56	-703	393	309	126	-42	65	42	223	215	0
99	0	0	1179	673	-506	-926	842	83	75	46	97	34	323	452	0
100	0	0	1405	688	-717	-1046	1061	-14	133	75	124	64	388	486	0
101	0	0	1413	684	-729	-1048	1071	-22	199	7	159	32	415	506	0
102	0	0	605	694	89	-649	258	391	32	-15	0	-1	240	75	0
103	0	0	-413	694	1107	-140	-760	900	-133	-56	-42	-60	-17	-199	0
104	0	0	-912	684	1596	114	-1254	1140	-131	-131	-93	-97	-168	-353	0
105	0	0	-1057	696	1753	180	-1405	1224	-147	-60	-114	-46	-141	-521	0
106	0	0	-1092	686	1778	203	-1435	1232	-129	-211	-174	-110	-242	-469	0
107	0	0	-190	684	874	-247	-532	779	-48	-56	-25	-60	114	-13	0
108	0	0	943	651	-292	-797	617	179	145	40	69	97	329	374	0
109	0	0	1400	636	-764	-1018	1082	-64	124	9	172	98	366	585	0
110	0	0	1589	649	-940	-1119	1264	-145	172	87	223	126	438	618	0
111	0	0	1417	634	-783	-1025	1100	-74	79	21	194	-3	372	537	0
112	0	0	504	616	112	-560	196	364	65	-54	-27	42	151	21	0
113	0	0	-660	614	1274	23	-967	944	-137	-69	-118	-71	-114	-329	0
114	0	0	-1184	616	1800	284	-1492	1208	-219	-170	-137	-102	-141	-413	0
115	0	0	-1217	624	1841	296	-1529	1232	-186	-129	-141	-93	-238	-494	0
116	0	0	-1146	605	1751	270	-1448	1178	-126	-73	-110	-25	-145	-395	0
117	0	0	-152	624	776	-236	-464	700	-17	-85	-65	-27	87	-3	0
118	0	0	1052	649	-403	-850	727	123	135	29	159	135	273	380	0
119	0	0	1477	665	-812	-1071	1144	-73	170	5	147	65	397	572	0
120	0	0	1609	669	-940	-1139	1274	-135	137	38	106	50	488	512	0
121	0	0	1526	675	-851	-1100	1188	-88	182	79	215	48	395	517	0
122	0	0	417	647	230	-532	93	438	-13	-95	65	-85	65	-64	0
123	0	0	-716	642	1358	37	-1037	1000	-95	-174	-52	-40	-110	-318	0
124	0	0	-1259	638	1897	310	-1578	1267	-190	-186	-170	-81	-236	-486	0
125	0	0	-1269	622	1891	323	-1580	1256	-153	-161	-159	-151	-221	-550	0
126	0	0	-1178	630	1808	274	-1493	1219	-126	-91	-172	-50	-211	-391	0
127	0	0	-130	616	746	-243	-438	681	69	-159	-19	32	98	-15	0
128	0	0	1062	626	-436	-844	749	95	217	40	205	114	269	481	0
129	0	0	1438	647	-791	-1042	1114	-72	124	-32	184	40	335	531	0
130	0	0	1687	663	-1024	-1175	1355	-180	170	69	213	116	415	583	0
131	0	0	1429	679	-750	-1054	1089	-35	104	21	116	75	356	541	0
132	0	0	516	667	151	-591	182	409	62	-13	-25	13	108	-15	0
133	0	0	-693	649	1342	22	-1017	995	-116	-87	-131	15	-186	-273	0
134	0	0	-1117	640	1757	238	-1437	1198	-133	-98	-162	-73	-164	-411	0
135	0	0	-1250	624	1874	313	-1562	1249	-139	-83	-199	-54	-209	-508	0
136	0	0	-1133	630	1763	251	-1448	1196	-215	-143	-157	-81	-265	-401	0
137	0	0	33	624	591	-328	-279	607	85	21	73	85	131	147	0
138	0	0	979	624	-355	-801	667	134	143	-32	143	25	314	389	0
139	0	0	1644	618	-1026	-1131	1335	-204	211	77	188	34	417	549	0
140	0	0	1600	605	-995	-1102	1297	-195	147	36	223	71	486	647	0
141	0	0	1415	597	-818	-1006	1116	-110	141	-7	129	15	358	527	0
142	0	0	501	605	104	-553	198	354	40	-52	34	-17	46	7	0
143	0	0	-803	640	1443	81	-1123	1041	-97	-199	-81	-3	-102	-325	0
144	0	0	-1100	665	1765	217	-1432	1215	-129	-135	-128	-104	-223	-428	0
145	0	0	-1267	653	1920	307	-1593	1286	-3	-124	-159	31	-124	-446	0
146	0	0	-1119	634	1753	242	-1436	1193	-112	-164	-133	-65	-195	-475	0
147	0	0	12	626	614	-319	-301	620	60	9	75	-1	112	147	0
148	0	0	1016	574	-442	-795	729	66	97	-5	143	102	289	405	0
149	0	0	1561	580	-981	-1070	1271	-200	139	97	197	83	351	568	0
150	0	0	1594	574	-1020	-1084	1307	-223	168	73	168	164	430	671	0
151	0	0	1479	593	-886	-1036	1182	-146	122	-17	197	25	335	517	0
152	0	0	413	599	186	-506	113	392	5	-87	-31	-27	38	-21	0
153	0	0	-722	603	1325	59	-1023	964	-116	-108	-46	-81	-91	-316	0
154	0	0	-1154	601	1755	276	-1454	1178	-159	-110	-194	-38	-192	-444	0
155	0	0	-1282	630	1912	326	-1597	1271	-166	-195	-174	-52	-219	-496	0
156	0	0	-1057	636	1693	210	-1375	1164	-69	-114	-100	-95	-219	-347	0
157	0	0	-33	646	679	-306	-356	662	56	-31	36	0	168	114	0
158	0	0	1107	636	-471	-871	789	82	131	-5	157	-3	310	401	0
159	0	0	1555	628	-927	-1091	1241	-149	162	42	145	106	374	549	0
160	0	0	1599	595	-1004	-1097	1301	-204	162	135	263	40	457	636	0
161	0	0	1417	614	-803	-1015	1110	-94	116	9	174	52	333	504	0
162	0	0	433	613	180	-523	126	396	58	-60	56	-23	71	-5	0
163	0	0	-786	595	1381	95	-1083	988	-95	-135	-50	-67	-131	-312	0
164	0	0	-1201	599	1800	301	-1500	1199	-139	-157	-135	-122	-226	-483	0
165	0	0	-1276	601	1877	337	-1576	1239	-145	-64	-199	-67	-162	-531	0
166	0	0	-1102	618	1720	242	-1411	1169	-75	-118	-186	-7	-98	-444	0
167	0	0	-12	647	659	-317	-335	653	19	-34	34	-7	131	100	0
168	0	0	1109	644	-465	-876	787	89	114	65	182	126	356	409	0
169	0	0	1555	628	-927	-1091	1241	-149	184	5	180	116	420	533	0
170	0	0	1597	624	-973	-1110	1285	-174	147	-29	201	13	428	574	0
171	0	0	1481	597	-884	-1039	1182	-143	133	31	199	77	337	514	0
172	0	0	289	580	291	-434	-1	435	21	-17	-97	-67	91	-25	0
173	0	0	-786	591	1377	97	-1081	984	-168	-131	-120	-116	-104	-370	0
174	0	0	-1232	574	1806	329	-1519	1190	-178	-93	-106	-69	-205	-457	0
175	0	0	-1294	587	1881	353	-1587	1234	-141	-120	-155	-34	-223	-471	0
176	0	0	-1127	597	1724	265	-1425	1160	-133	-188	-85	-58	-234	-417	0
177	0	0	-78	630	708	-276	-393	669	-5	-23	58	34	122	108	0
178	0	0	1097	609	-488	-853	792	60	116	52	133	15	281	337	0
179	0	0	1523	618	-905	-1070	1214	-143	194	120	182	143	444	556	0
180	0	0	1650	609	-1041	-1129	1345	-216	195	13	141	149	417	642	0
181	0	0	1504	626	-878	-1065	1191	-126	195	62	118	32	455	442	0
182	0	0	355	614	259	-484	48	436	-56	-64	91	-54	97	21	0
183	0	0	-725	609	1334	58	-1029	971	-129	-116	-50	-32	-110	-304	0
184	0	0	-1240	589	1829	325	-1534	1209	-133	-133	-159	-50	-184	-459	0
185	0	0	-1310	562	1872	374	-1591	1217	-166	-122	-137	-52	-258	-545	0
186	0	0	-1086	564	1650	261	-1368	1107	-188	-91	-147	-87	-126	-452	0
187	0	0	-81	574	655	-246	-368	614	-11	9	-1	77	118	131	0
188	0	0	1101	589	-512	-845	806	38	155	32	149	38	327	378	0
189	0	0	1487	603	-884	-1045	1185	-140	151	-1	149	56	393	508	0
190	0	0	1617	599	-1018	-1108	1317	-209	166	-5	178	13	378	605	0
191	0	0	1456	609	-847	-1032	1151	-119	159	73	155	73	374	453	0
192	0	0	375	609	234	-492	70	421	-27	-27	13	-50	65	-19	0
193	0	0	-745	605	1350	70	-1047	977	-133	-85	-65	-83	-108	-310	0
194	0	0	-1180	614	1794	283	-1487	1204	-128	-114	-81	-79	-236	-494	0
195	0	0	-1294	591	1885	351	-1589	1238	-172	-124	-126	-54	-209	-508	0
196	0	0	-1174	587	1761	293	-1467	1174	-157	-131	-128	-102	-201	-457	0
197	0	0	-88	591	679	-251	-383	635	-15	-58	13	-21	112	97	0
198	0	0	1128	583	-545	-855	836	19	194	9	221	159	314	459	0
199	0	0	1528	591	-937	-1059	1232	-173	164	-25	162	162	364	605	0
200	0	0	1592	568	-1024	-1080	1308	-228	91	77	135	114	446	572	0
201	0	0	1468	572	-896	-1020	1182	-162	89	34	195	29	420	479	0
202	0	0	479	585	106	-532	186	345	60	-23	60	5	50	40	0
203	0	0	-801	605	1406	98	-1103	1005	-166	-116	-139	-122	-124	-323	0
204	0	0	-1168	609	1777	279	-1472	1193	-151	-36	-166	-98	-104	-486	0
205	0	0	-1356	616	1972	370	-1664	1294	-256	-131	-207	-128	-263	-583	0
206	0	0	-1115	601	1716	257	-1415	1158	-110	-124	-124	-67	-143	-438	0
207	0	0	-25	593	618	-284	-321	605	110	-38	32	58	65	182	0
208	0	0	1078	599	-479	-838	778	60	122	-1	128	48	314	413	0
209	0	0	1563	597	-966	-1080	1264	-184	192	100	147	118	397	624	0
210	0	0	1611	605	-1006	-1108	1308	-200	180	5	172	97	393	595	0
211	0	0	1419	618	-801	-1018	1110	-91	128	31	135	17	457	477	0
212	0	0	435	611	176	-523	129	393	-15	-65	15	-23	56	-62	0
213	0	0	-788	601	1389	93	-1088	995	-97	-182	-83	-52	-104	-349	0
214	0	0	-1246	585	1831	330	-1538	1208	-221	-137	-112	-97	-219	-430	0
215	0	0	-1300	558	1858	371	-1579	1208	-209	-114	-201	-108	-259	-568	0
216	0	0	-1114	554	1668	280	-1391	1111	-83	-102	-120	31	-58	-399	0
217	0	0	-165	535	700	-185	-432	617	-62	-89	-17	-71	36	65	0
218	0	0	1103	554	-549	-828	826	2	188	126	213	104	366	475	0
219	0	0	1434	554	-880	-994	1157	-163	139	7	159	27	440	531	0
220	0	0	1578	576	-1002	-1077	1290	-213	131	1	203	52	436	554	0
221	0	0	1425	568	-857	-996	1141	-144	149	100	141	124	362	517	0
222	0	0	332	566	234	-449	49	400	-36	-91	60	-3	73	-56	0
223	0	0	-764	566	1330	99	-1047	948	-118	-102	-67	34	-188	-329	0
224	0	0	-1255	597	1852	329	-1553	1224	-213	-174	-143	-118	-209	-494	0
225	0	0	-1325	595	1920	365	-1622	1257	-110	-143	-162	-44	-258	-463	0
226	0	0	-1164	597	1761	283	-1462	1179	-104	-114	-172	-97	-172	-438	0
227	0	0	-76	585	661	-254	-368	623	-11	-11	17	32	153	73	0
228	0	0	1035	580	-455	-807	745	62	64	85	194	23	323	488	0
229	0	0	1531	587	-944	-1059	1237	-178	122	60	192	71	409	547	0
230	0	0	1586	585	-1001	-1085	1293	-208	135	54	168	58	380	669	0
231	0	0	1438	589	-849	-1013	1143	-130	137	27	228	71	397	545	0
232	0	0	373	576	203	-474	85	389	1	-52	-9	29	0	48	0
233	0	0	-784	591	1375	96	-1079	983	-120	-112	-135	-71	-64	-339	0
234	0	0	-1237	582	1819	327	-1528	1200	-180	-128	-166	-29	-234	-444	0
235	0	0	-1338	572	1910	383	-1624	1241	-207	-164	-209	-116	-302	-539	0
236	0	0	-1210	582	1792	314	-1501	1187	-157	-133	-135	-73	-205	-442	0
237	0	0	-79	568	647	-244	-363	607	31	-34	17	44	120	81	0
238	0	0	990	583	-407	-786	698	88	164	-48	97	42	238	434	0
239	0	0	1452	589	-863	-1020	1157	-137	106	50	139	50	347	614	0
240	0	0	1587	614	-973	-1100	1280	-179	122	36	151	62	395	572	0
241	0	0	1479	624	-855	-1051	1167	-115	213	79	131	91	378	473	0
242	0	0	365	630	265	-497	50	447	-34	-31	-11	-34	75	-38	0
243	0	0	-766	630	1396	68	-1081	1013	-135	-155	-102	-69	-95	-347	0
244	0	0	-1228	616	1844	306	-1536	1230	-147	-172	-209	-40	-261	-502	0
245	0	0	-1352	622	1974	365	-1663	1298	-252	-131	-178	-65	-250	-564	0
246	0	0	-1074	642	1716	216	-1395	1179	-108	-137	-95	-73	-176	-444	0
247	0	0	-12	651	663	-319	-337	657	44	-5	40	25	135	168	0
248	0	0	1103	669	-434	-886	768	117	97	19	149	13	298	452	0
249	0	0	1617	682	-935	-1149	1276	-126	126	46	242	128	349	630	0
250	0	0	1618	711	-907	-1164	1262	-98	161	0	203	112	442	607	0
251	0	0	1471	715	-756	-1093	1113	-20	95	-44	145	42	250	529	0
252	0	0	458	671	213	-564	122	442	44	-48	42	34	65	27	0
253	0	0	-702	646	1348	28	-1025	997	-67	-110	-116	-42	-137	-362	0
254	0	0	-1153	647	1800	253	-1476	1223	-145	-98	-124	-52	-203	-452	0
255	0	0	-1327	632	1959	347	-1643	1295	-236	-151	-168	-100	-300	-599	0
256	0	0	-1119	628	1747	245	-1433	1187	-69	-104	-108	-34	-223	-391	0
257	0	0	-50	644	694	-297	-372	669	73	-95	46	34	147	118	0
258	0	0	1130	669	-461	-899	795	104	48	58	164	48	323	339	0
259	0	0	1545	663	-882	-1104	1213	-109	137	27	201	81	419	547	0
260	0	0	1637	671	-966	-1154	1301	-147	73	29	149	44	316	609	0
261	0	0	1563	694	-869	-1128	1216	-87	141	106	176	106	358	644	0
262	0	0	368	688	320	-528	24	504	-34	-65	-83	-17	75	-21	0
263	0	0	-737	667	1404	35	-1070	1035	-85	-120	-188	-25	-203	-331	0
264	0	0	-1195	665	1860	265	-1527	1262	-93	-112	-188	5	-209	-485	0
265	0	0	-1269	665	1934	302	-1601	1299	-79	-135	-135	-5	-259	-543	0
266	0	0	-1090	665	1755	212	-1422	1210	-133	-102	-141	-91	-213	-430	0
267	0	0	-54	673	727	-309	-390	700	58	-7	58	-56	170	145	0
268	0	0	1101	671	-430	-886	765	120	147	56	108	5	289	428	0
269	0	0	1566	647	-919	-1106	1242	-136	207	54	147	19	360	523	0
270	0	0	1596	667	-929	-1131	1262	-131	135	56	215	116	459	680	0
271	0	0	1473	661	-812	-1067	1142	-75	102	-40	147	50	275	444	0
272	0	0	431	661	230	-546	100	445	3	21	-23	-3	85	1	0
273	0	0	-725	669	1394	28	-1059	1031	-143	-153	-118	-73	-192	-331	0
274	0	0	-1174	661	1835	256	-1504	1248	-174	-69	-170	-65	-203	-442	0
275	0	0	-1271	649	1920	311	-1595	1284	-149	-91	-166	-38	-209	-510	0
276	0	0	-1120	649	1769	235	-1444	1209	-135	-114	-180	-75	-238	-500	0
277	0	0	-134	624	758	-245	-446	691	5	-50	79	23	162	60	0
278	0	0	1038	618	-420	-828	729	99	79	15	145	-21	267	353	0
279	0	0	1508	603	-905	-1055	1206	-151	178	3	217	104	393	541	0
280	0	0	1534	578	-956	-1056	1245	-189	108	44	271	29	463	560	0
281	0	0	1415	556	-859	-985	1137	-151	102	34	170	73	388	448	0
282	0	0	375	572	197	-473	89	384	9	-15	3	36	95	-42	0
283	0	0	-838	560	1398	139	-1118	979	-174	-128	-83	-87	-133	-308	0
284	0	0	-1216	539	1755	338	-1485	1147	-164	-128	-143	13	-122	-543	0
285	0	0	-1397	521	1918	438	-1657	1219	-223	-108	-188	-120	-240	-556	0
286	0	0	-1118	519	1637	299	-1377	1078	-81	-124	-89	-25	-153	-405	0
287	0	0	-151	500	651	-174	-401	575	95	-17	79	67	145	199	0
288	0	0	1033	517	-516	-775	774	0	112	-5	180	-9	234	440	0
289	0	0	1457	517	-940	-987	1198	-211	188	56	131	29	372	587	0
290	0	0	1514	525	-989	-1019	1251	-232	199	-13	197	62	444	529	0
291	0	0	1423	529	-894	-976	1158	-182	207	-9	205	77	322	523	0
292	0	0	366	525	159	-445	103	342	1	-85	54	13	29	25	0
293	0	0	-747	521	1268	113	-1007	894	-83	-106	-104	40	-122	-335	0
294	0	0	-1272	547	1819	362	-1545	1183	-174	-131	-190	-95	-149	-483	0
295	0	0	-1296	560	1856	368	-1576	1208	-124	-131	-192	-32	-275	-510	0
296	0	0	-1150	572	1722	289	-1436	1147	-67	-112	-176	-52	-186	-419	0
297	0	0	-112	574	686	-231	-399	630	-7	-50	32	-147	195	-11	0
298	0	0	1048	531	-517	-789	782	7	172	40	161	32	351	450	0
299	0	0	1462	512	-950	-987	1206	-219	129	48	128	60	351	485	0
300	0	0	1584	508	-1076	-1046	1330	-284	184	9	236	174	368	642	0
301	0	0	1396	531	-865	-963	1130	-167	133	34	106	64	364	521	0
302	0	0	384	545	161	-464	111	353	23	0	-34	-36	73	-85	0
303	0	0	-792	525	1317	133	-1054	921	-83	-143	-77	-71	-133	-275	0
304	0	0	-1323	521	1844	401	-1583	1182	-201	-176	-131	-143	-197	-512	0
305	0	0	-1300	498	1798	401	-1549	1148	-97	-122	-170	-114	-248	-611	0
306	0	0	-1248	486	1734	381	-1491	1110	-145	-64	-89	-58	-172	-415	0
307	0	0	-179	488	667	-154	-423	577	21	-67	-5	-34	48	79	0
308	0	0	1000	475	-525	-737	762	-25	141	11	162	65	263	486	0
309	0	0	1419	473	-946	-946	1182	-236	194	-21	139	114	380	467	0
310	0	0	1531	494	-1037	-1012	1284	-271	199	40	207	122	440	605	0
311	0	0	1374	486	-888	-930	1131	-201	166	19	137	87	397	500	0
312	0	0	347	500	153	-423	97	326	50	-29	75	13	73	21	0
313	0	0	-795	508	1303	143	-1049	905	-170	-79	-83	-19	-106	-360	0
314	0	0	-1333	506	1839	413	-1586	1172	-265	-172	-203	-67	-219	-490	0
315	0	0	-1234	512	1746	361	-1490	1129	-52	-81	-166	-50	-153	-554	0
316	0	0	-1283	488	1771	397	-1527	1129	-219	-85	-201	-52	-151	-504	0
317	0	0	-215	475	690	-130	-452	582	31	-46	-54	-13	64	54	0
318	0	0	1021	465	-556	-743	788	-45	162	106	176	34	366	448	0
319	0	0	1417	467	-950	-942	1183	-241	162	25	199	21	306	593	0
320	0	0	1578	473	-1105	-1025	1341	-316	215	42	219	87	409	655	0
321	0	0	1351	498	-853	-924	1102	-177	60	-15	201	52	386	465	0
322	0	0	479	570	91	-524	194	330	67	-48	40	48	29	11	0
323	0	0	-698	644	1342	27	-1020	993	-153	-106	-112	-60	-69	-341	0
324	0	0	-1104	752	1856	176	-1480	1304	-159	-129	-166	-118	-207	-477	0
325	0	0	-1153	909	2062	122	-1607	1485	-118	-145	-149	-56	-236	-492	0
326	0	0	-960	1022	1982	-31	-1471	1502	-89	-124	-199	-56	-215	-512	0
327	0	0	146	1090	944	-618	-399	1017	118	-83	54	38	50	91	0
328	0	0	1268	1210	-58	-1239	663	576	128	-25	137	65	281	401	0
329	0	0	1838	1299	-539	-1568	1188	380	118	32	180	91	296	504	0
330	0	0	1986	1356	-630	-1671	1308	363	133	44	265	118	411	599	0
331	0	0	1856	1437	-419	-1646	1137	509	131	-17	201	0	399	488	0
332	0	0	1014	1553	539	-1283	237	1046	29	-17	13	75	81	50	0
333	0	0	-130	1672	1802	-771	-966	1737	-161	-77	-93	-9	-137	-296	0
334	0	0	-573	1720	2293	-573	-1433	2006	-108	-106	-112	-32	-259	-481	0
335	0	0	-786	1631	2417	-422	-1601	2024	-213	-120	-182	-44	-273	-527	1
336	0	0	-669	1408	2077	-369	-1373	1742	-151	-106	-135	11	-207	-450	0
337	0	0	157	1245	1088	-701	-465	1166	-1	7	23	21	129	48	0
338	0	0	1172	1101	-71	-1136	621	515	73	11	91	54	228	335	0
339	0	0	1598	931	-667	-1264	1132	132	188	36	149	85	341	527	0
340	0	0	1617	735	-882	-1176	1249	-73	110	85	225	50	401	614	0
341	0	0	1437	578	-859	-1007	1148	-140	118	25	203	50	362	545	0
342	0	0	457	442	-15	-449	236	213	58	-17	44	32	141	19	0
343	0	0	-768	331	1099	218	-933	715	-106	-38	-120	-3	-110	-298	0
344	0	0	-1294	279	1573	507	-1433	926	-194	-126	-188	-95	-170	-465	0
345	0	0	-1441	250	1691	595	-1566	970	-91	-139	-157	-13	-259	-519	0
346	0	0	-1360	250	1610	555	-1485	930	-149	-108	-112	-120	-199	-459	0
347	0	0	-351	248	599	51	-475	423	52	77	36	-11	124	31	0
348	0	0	622	246	-376	-434	499	-65	122	-21	77	67	184	294	0
349	0	0	1219	236	-983	-727	1101	-373	141	19	174	29	300	422	0
350	0	0	1285	205	-1080	-745	1182	-437	172	7	205	97	407	680	0
351	0	0	1249	153	-1096	-701	1172	-471	122	-23	135	29	339	481	0
352	0	0	536	143	-393	-339	464	-125	71	40	81	77	238	254	0
353	0	0	-411	143	554	134	-482	348	-91	-32	-56	-50	40	-46	0
354	0	0	-735	178	913	278	-824	545	-40	-104	1	-38	-126	-192	0
355	0	0	-952	246	1198	353	-1075	722	-97	-56	-100	-13	-73	-335	0
356	0	0	-949	294	1243	327	-1096	768	-118	-110	-215	-36	-209	-413	0
357	0	0	-348	325	673	11	-510	499	81	-67	13	65	91	-1	0
358	0	0	565	370	-195	-467	380	87	182	-46	44	52	133	217	0
359	0	0	934	407	-527	-670	730	-60	133	31	100	71	323	393	0
360	0	0	1099	459	-640	-779	869	-90	147	-11	91	67	316	453	0
361	0	0	1171	498	-673	-834	922	-87	112	-21	199	83	275	444	0
362	0	0	605	545	-60	-575	332	242	102	-17	75	62	174	73	0
363	0	0	-263	578	841	-157	-552	709	5	-87	29	-50	13	-75	0
364	0	0	-656	653	1309	1	-982	981	-143	-128	-110	-81	-85	-269	0
365	0	0	-842	657	1499	92	-1170	1078	-110	-137	-77	1	-172	-341	0
366	0	0	-883	634	1517	124	-1200	1075	-178	-120	-161	-25	-250	-430	0
367	0	0	-223	605	828	-191	-525	716	11	1	1	-34	77	-56	0
368	0	0	586	583	-3	-584	294	290	75	-17	73	23	141	192	0
369	0	0	969	550	-419	-759	694	65	124	-48	85	7	228	368	0
370	0	0	1162	549	-613	-855	887	-32	199	29	161	32	339	510	0
371	0	0	1161	550	-611	-855	886	-30	131	-25	174	64	364	331	0
372	0	0	526	543	17	-534	254	280	40	-17	-13	29	184	54	0
373	0	0	-299	552	851	-126	-575	701	-110	-34	-32	-21	25	-155	0
374	0	0	-766	564	1330	101	-1048	947	-149	-145	-104	-46	-93	-318	0
375	0	0	-856	564	1420	146	-1138	992	-79	-153	-77	-31	-114	-492	0
376	0	0	-984	558	1542	213	-1263	1050	-170	-116	-75	-71	-135	-419	0
377	0	0	-194	599	793	-202	-493	696	-27	-64	29	-25	79	-71	0
378	0	0	607	624	17	-615	295	320	108	11	79	54	217	294	0
379	0	0	969	611	-358	-790	663	126	60	-23	21	32	242	302	0
380	0	0	1231	607	-624	-919	927	-8	157	93	135	110	327	494	0
381	0	0	1225	618	-607	-921	916	5	93	69	147	91	362	461	0
382	0	0	620	649	29	-634	295	339	69	-5	32	-11	161	87	0
383	0	0	-281	646	927	-182	-604	786	-42	-85	-31	19	-11	-137	0
384	0	0	-674	647	1321	13	-997	984	-178	-126	-65	-139	-143	-331	0
385	0	0	-795	667	1462	64	-1128	1064	-36	-73	-124	40	-141	-366	0
386	0	0	-902	675	1577	113	-1239	1126	-164	-118	-131	-75	-209	-364	0
387	0	0	-122	694	816	-286	-469	755	31	-23	23	3	-7	-25	0
388	0	0	619	671	52	-645	283	361	104	31	83	129	184	207	0
389	0	0	989	638	-351	-813	670	143	73	0	21	52	230	283	0
390	0	0	1173	632	-541	-902	857	45	118	-31	190	42	308	485	0
391	0	0	1253	640	-613	-946	933	13	116	58	162	40	380	471	0
392	0	0	565	634	69	-599	248	351	25	-73	27	54	116	108	0
393	0	0	-246	642	888	-198	-567	765	21	-52	-13	-11	34	-124	0
394	0	0	-720	659	1379	30	-1049	1019	-128	-102	-97	-79	-161	-265	0
395	0	0	-817	682	1499	67	-1158	1090	-170	-89	-176	-27	-197	-424	0
396	0	0	-784	686	1470	49	-1127	1078	-31	-64	-17	48	-194	-306	0
397	0	0	-262	692	954	-215	-608	823	-13	-71	-64	-25	32	-98	0
398	0	0	700	717	17	-708	341	367	164	52	62	104	194	201	0
399	0	0	1078	758	-320	-918	699	219	91	-13	106	65	226	403	0
400	0	0	1207	779	-428	-993	817	175	83	-46	145	60	302	422	0
401	0	0	1332	783	-549	-1057	940	117	147	3	159	120	347	467	0
402	0	0	613	770	157	-691	228	463	-1	-97	89	25	137	118	0
403	0	0	-182	762	944	-290	-563	853	-95	-69	-34	-31	-44	-93	0
404	0	0	-586	735	1321	-74	-953	1028	-54	-79	-42	9	-48	-242	0
405	0	0	-807	719	1526	44	-1166	1122	-151	-131	-104	-120	-238	-403	0
406	0	0	-797	725	1522	36	-1159	1123	-79	-67	-116	-38	-120	-327	0
407	0	0	-215	741	956	-263	-585	848	-100	-91	-38	-1	-3	-32	0
408	0	0	716	729	13	-722	351	371	104	-1	62	50	129	194	0
409	0	0	1007	713	-294	-860	650	209	44	-36	159	19	273	360	0
410	0	0	1258	733	-525	-995	891	104	128	9	102	110	312	360	0
411	0	0	1326	774	-552	-1050	939	111	73	-7	205	64	300	508	0
412	0	0	628	808	180	-718	224	494	0	-79	65	3	89	46	0
413	0	0	-111	847	958	-368	-534	902	-58	-62	9	5	-19	-62	0
414	0	0	-562	861	1423	-149	-992	1142	-116	-79	-122	-69	-100	-294	0
415	0	0	-729	836	1565	-53	-1147	1200	-110	-104	-54	-48	-124	-405	0
416	0	0	-810	807	1617	1	-1213	1212	-106	-89	-89	-102	-164	-366	0
417	0	0	-161	816	977	-327	-569	896	-13	-69	-32	-44	-23	-124	0
418	0	0	700	824	124	-762	288	474	91	-54	141	-21	195	213	0
419	0	0	1070	851	-219	-960	644	316	91	15	120	73	259	364	0
420	0	0	1318	847	-471	-1082	894	188	155	-21	174	40	304	475	0
421	0	0	1303	867	-436	-1085	869	215	122	23	147	81	329	483	0
422	0	0	683	882	199	-782	242	540	19	-58	71	-38	129	141	0
423	0	0	-134	865	999	-365	-566	932	-40	-108	-15	-7	23	-124	0
424	0	0	-537	855	1392	-159	-964	1123	-100	-75	-36	-46	-114	-310	0
425	0	0	-758	863	1621	-52	-1189	1242	-178	-83	-201	-97	-170	-428	0
426	0	0	-770	871	1641	-50	-1205	1256	-190	-108	-131	-56	-135	-442	0
427	0	0	-161	863	1024	-351	-592	943	-15	-118	-17	0	38	-58	0
428	0	0	666	865	199	-765	233	532	89	-50	42	13	147	128	0
429	0	0	1151	907	-244	-1029	697	331	223	-60	97	131	296	294	0
430	0	0	1340	956	-384	-1148	862	286	89	81	91	73	277	424	0
431	0	0	1390	979	-411	-1184	900	284	50	-17	129	81	263	419	0
432	0	0	766	991	225	-878	270	608	62	-13	91	46	166	137	0
433	0	0	-62	987	1049	-462	-555	1018	-25	-69	-27	-32	44	-192	0
434	0	0	-362	1028	1390	-333	-876	1209	-77	-9	-50	1	-62	-226	0
435	0	0	-669	1032	1701	-181	-1185	1366	-139	-54	-159	-11	-186	-341	0
436	0	0	-666	1043	1709	-188	-1187	1376	-69	-100	-149	7	-151	-422	0
437	0	0	-56	1063	1119	-503	-587	1091	-38	-87	-9	25	0	-32	0
438	0	0	802	1061	259	-931	271	660	62	7	3	34	133	232	0
439	0	0	1181	1063	-118	-1122	649	472	27	-27	161	-1	226	333	0
440	0	0	1383	1063	-320	-1223	851	371	155	-67	143	77	304	401	0
441	0	0	1462	1065	-397	-1263	929	334	131	17	178	110	320	485	0
442	0	0	765	1063	298	-914	233	680	54	-106	38	11	118	29	0
443	0	0	-39	1076	1115	-518	-577	1095	-27	-46	-77	50	60	-221	0
444	0	0	-411	1078	1489	-333	-950	1283	-79	-93	-21	-38	-52	-199	0
445	0	0	-633	1080	1713	-223	-1173	1396	-159	-52	-147	-36	-139	-420	0
446	0	0	-652	1101	1753	-224	-1202	1427	-120	-131	-38	-38	-151	-378	0
447	0	0	-19	1123	1142	-552	-580	1132	-34	-62	50	34	87	-64	0
448	0	0	813	1136	323	-974	245	729	81	-1	7	31	143	62	0
449	0	0	1262	1144	-118	-1203	690	513	166	50	83	110	244	351	0
450	0	0	1316	1121	-195	-1218	755	463	120	-31	77	31	267	440	0
451	0	0	1486	1131	-355	-1308	920	388	159	-3	182	87	304	448	0
452	0	0	822	1109	287	-965	267	698	17	3	13	23	147	225	0
453	0	0	11	1099	1088	-555	-538	1093	-48	-131	-32	-71	-23	-162	0
454	0	0	-373	1103	1476	-365	-924	1289	-98	-112	60	-7	-93	-238	0
455	0	0	-675	1107	1782	-216	-1228	1444	-155	-170	-106	-54	-215	-405	0
456	0	0	-574	1115	1689	-270	-1131	1402	-71	-93	-126	-34	-192	-380	0
457	0	0	-40	1131	1171	-545	-605	1151	-7	-64	7	-54	7	-40	0
458	0	0	822	1134	312	-978	255	723	110	29	-29	104	133	188	0
459	0	0	1183	1121	-62	-1152	622	529	89	-25	120	50	248	300	0
460	0	0	1398	1094	-304	-1246	851	395	118	21	161	97	302	463	0
461	0	0	1370	1078	-292	-1224	831	393	124	9	157	65	258	463	0
462	0	0	776	1070	294	-923	241	682	50	-5	29	58	81	83	0
463	0	0	-82	1070	1152	-494	-617	1111	-34	-91	27	0	-1	-137	0
464	0	0	-471	1020	1491	-274	-981	1255	-98	-128	-106	81	-112	-306	0
465	0	0	-683	952	1635	-134	-1159	1293	-110	-85	-29	5	-155	-325	0
466	0	0	-824	890	1714	-33	-1269	1302	-118	-139	-143	-102	-194	-442	0
467	0	0	-219	859	1078	-320	-648	968	-15	1	-83	23	9	-17	0
468	0	0	634	851	217	-742	208	534	95	-21	60	15	168	194	0
469	0	0	977	826	-151	-901	564	337	145	-31	106	-19	199	287	0
470	0	0	1252	820	-432	-1036	842	194	159	-40	201	67	312	430	0
471	0	0	1235	795	-440	-1015	837	177	112	-15	164	69	283	455	0
472	0	0	588	756	168	-672	210	462	34	-77	-9	13	25	116	0
473	0	0	-299	731	1030	-216	-664	880	-73	-73	-79	-52	-3	-137	0
474	0	0	-667	723	1390	-28	-1028	1056	-131	-135	-62	-52	-131	-267	0
475	0	0	-842	723	1565	59	-1203	1144	-106	-141	-67	-77	-112	-446	0
476	0	0	-832	702	1534	65	-1183	1118	-60	-81	-153	-9	-207	-405	0
477	0	0	-256	706	962	-225	-609	834	0	-36	-73	-15	-23	-52	0
478	0	0	597	713	116	-655	240	414	85	7	69	13	178	190	0
479	0	0	914	688	-226	-801	570	231	133	-71	89	29	232	271	0
480	0	0	1206	704	-502	-955	854	101	197	67	135	110	343	477	0
481	0	0	1202	702	-500	-952	851	101	106	-15	143	85	250	442	0
482	0	0	567	675	108	-621	229	391	32	-27	1	19	159	58	0
483	0	0	-239	659	898	-210	-568	778	-133	-56	-3	-46	0	-124	0
484	0	0	-646	657	1303	-5	-974	980	-128	-71	-116	1	-102	-259	0
485	0	0	-825	649	1474	88	-1149	1061	-116	-75	-100	-40	-95	-368	0
486	0	0	-877	636	1513	120	-1195	1074	-98	-73	-147	23	-147	-372	0
487	0	0	-240	603	843	-181	-541	723	15	40	-40	71	129	-58	0
488	0	0	526	611	85	-568	220	348	-15	52	50	44	180	188	0
489	0	0	946	630	-316	-788	631	157	131	-7	73	11	273	281	0
490	0	0	1127	611	-516	-869	821	47	192	9	164	50	401	452	0
491	0	0	1148	599	-549	-873	848	25	129	-17	147	-1	349	403	0
492	0	0	590	603	13	-596	288	308	25	-25	112	-23	186	104	0
493	0	0	-250	591	841	-170	-545	716	-62	-46	36	17	44	-87	0
494	0	0	-727	576	1303	75	-1015	939	-110	-201	-52	-42	-145	-292	0
495	0	0	-826	576	1402	125	-1114	989	-114	-73	-67	-73	-31	-341	0
496	0	0	-999	572	1571	213	-1285	1071	-166	-120	-106	-95	-188	-347	0
497	0	0	-275	576	851	-150	-563	713	-19	-32	-5	13	60	-98	0
498	0	0	470	576	106	-523	182	341	36	-5	48	38	157	133	0
499	0	0	983	578	-405	-780	694	86	157	48	128	91	263	362	0
500	0	0	1072	576	-496	-824	784	40	54	-46	95	81	238	512	0
501	0	0	1198	593	-605	-895	901	-6	81	11	170	52	380	403	0
502	0	0	510	591	81	-550	214	336	46	-64	77	44	110	98	0
503	0	0	-221	578	799	-178	-510	688	-15	-32	1	23	-34	-83	0
504	0	0	-664	597	1261	33	-962	929	-48	-93	-48	-3	-19	-172	0
505	0	0	-828	646	1474	91	-1151	1060	-149	-131	-118	-102	-258	-347	0
506	0	0	-793	640	1433	76	-1113	1036	-9	-46	-46	-58	-65	-337	0
507	0	0	-301	630	931	-164	-616	780	-56	-100	-31	-40	-42	38	0
508	0	0	580	607	27	-593	276	317	98	-11	34	83	149	258	0
509	0	0	882	570	-312	-726	597	129	108	44	112	104	273	353	0
510	0	0	1111	529	-582	-820	846	-26	120	5	141	91	244	475	0
511	0	0	1189	512	-677	-850	933	-82	203	50	141	50	325	516	0
512	0	0	468	506	38	-487	215	272	21	-40	64	27	128	124	0
513	0	0	-249	521	770	-136	-509	645	-40	-48	0	-48	29	-110	0
514	0	0	-728	519	1247	104	-987	883	-124	-108	-58	-42	-118	-306	0
515	0	0	-921	535	1456	193	-1188	995	-97	-83	-151	-7	-182	-411	0
516	0	0	-963	556	1519	203	-1241	1037	-207	-131	-195	-106	-157	-467	0
517	0	0	-281	568	849	-143	-565	708	9	-69	23	-21	17	-60	0
518	0	0	514	605	91	-559	211	348	73	-19	60	27	104	234	0
519	0	0	1014	663	-351	-838	682	156	172	-31	87	83	182	372	0
520	0	0	1169	729	-440	-949	804	144	89	25	97	91	304	465	0
521	0	0	1291	725	-566	-1008	928	79	172	-9	201	98	192	500	0
522	0	0	605	665	60	-635	272	362	54	-42	19	23	168	73	0
523	0	0	-231	597	828	-183	-529	712	-9	-100	-36	-50	-62	-95	0
524	0	0	-708	506	1214	101	-961	860	-195	-77	-106	-131	-83	-292	0
525	0	0	-889	494	1383	197	-1136	938	-91	-106	-58	-9	-168	-285	0
526	0	0	-946	510	1456	218	-1201	983	-147	-50	-184	-7	-168	-448	0
527	0	0	-332	500	832	-84	-582	666	-25	-23	23	-34	1	3	0
528	0	0	534	521	-13	-527	273	254	147	-17	79	71	131	149	0
529	0	0	826	514	-312	-670	569	101	102	-5	52	32	248	339	0
530	0	0	1175	541	-634	-858	904	-46	122	31	153	98	273	485	1
531	0	0	1139	550	-589	-844	864	-19	159	-7	137	114	339	444	0
532	0	0	576	585	9	-580	283	297	11	-67	58	-31	155	97	0
533	0	0	-254	531	785	-138	-519	658	-48	-13	1	3	15	-15	0
534	0	0	-720	552	1272	84	-996	912	-131	-131	-75	-124	-77	-232	0
535	0	0	-803	580	1383	111	-1093	981	11	-42	-153	-11	-100	-440	0
536	0	0	-871	578	1449	146	-1160	1013	-19	-176	-75	-52	-135	-399	0
537	0	0	-336	593	929	-128	-632	761	-89	-120	-52	-85	-17	-100	0
538	0	0	520	603	83	-561	218	343	112	-13	89	0	205	180	0
539	0	0	918	591	-327	-754	622	132	93	-17	89	-34	256	323	0
540	0	0	1186	591	-595	-888	890	-2	168	32	141	100	358	453	0
541	0	0	1159	591	-568	-875	863	11	145	13	116	17	294	436	0
542	0	0	549	587	38	-568	255	312	42	-62	75	-21	110	228	0
543	0	0	-260	580	840	-160	-550	710	-120	-46	-27	13	-9	-19	0
544	0	0	-731	576	1307	77	-1019	941	-188	-64	-36	-36	-77	-246	0
545	0	0	-869	572	1441	148	-1155	1006	-135	-157	-27	-129	-166	-314	0
546	0	0	-924	558	1482	183	-1203	1020	-83	-48	-69	13	-147	-353	0
547	0	0	-332	568	900	-118	-616	734	-19	-128	-81	-5	-25	-77	0
548	0	0	565	582	17	-573	274	299	93	-3	162	46	186	259	0
549	0	0	902	580	-322	-741	612	129	141	-13	71	81	258	356	0
550	0	0	1138	576	-562	-857	850	7	120	-32	166	31	310	384	0
551	0	0	1185	576	-609	-880	897	-16	166	23	83	102	345	442	0
552	0	0	518	568	50	-543	234	309	25	0	32	9	205	128	0
553	0	0	-322	572	894	-125	-608	733	-114	-95	-75	-3	-13	-201	0
554	0	0	-646	550	1196	48	-921	873	-36	-65	-34	38	-93	-190	0
555	0	0	-939	566	1505	186	-1222	1035	-141	-170	-128	-87	-209	-372	0
556	0	0	-887	556	1443	165	-1165	999	-93	-104	-71	-5	-157	-453	0
557	0	0	-258	566	824	-154	-541	695	5	-17	7	-7	95	-89	0
558	0	0	477	552	75	-514	201	313	64	-21	9	31	157	118	0
559	0	0	940	572	-368	-756	654	102	186	-27	104	23	281	322	0
560	0	0	1122	558	-564	-840	843	-3	145	36	93	38	374	467	0
561	0	0	1241	564	-677	-902	959	-56	87	23	110	64	333	388	0
562	0	0	606	554	-52	-580	329	251	40	-38	79	50	168	106	0
563	0	0	-155	562	717	-203	-436	639	11	5	-54	71	-7	-31	0
564	0	0	-652	560	1212	46	-932	886	-91	-52	-67	-5	-110	-240	0
565	0	0	-832	574	1406	129	-1119	990	-110	-93	-110	-95	-151	-345	0
566	0	0	-824	601	1425	111	-1124	1013	-87	-110	-97	-52	-155	-376	0
567	0	0	-320	585	905	-132	-612	745	-83	-91	-17	7	62	-114	0
568	0	0	578	589	11	-583	283	300	89	-34	50	27	141	190	0
569	0	0	980	556	-424	-768	702	66	159	3	145	75	345	395	0
570	0	0	1169	529	-640	-849	904	-55	178	34	65	98	337	442	0
571	0	0	1205	525	-680	-865	942	-77	122	71	176	104	345	514	0
572	0	0	523	510	-13	-516	268	248	34	-54	5	15	91	100	0
573	0	0	-229	521	750	-146	-489	635	7	-32	-64	-42	32	-106	0
574	0	0	-609	545	1154	32	-881	849	-67	-73	-21	-3	-62	-194	0
575	0	0	-865	560	1425	152	-1145	992	-143	-46	-118	-62	-147	-339	0
576	0	0	-949	562	1511	193	-1230	1036	-170	-141	-168	-81	-225	-388	0
577	0	0	-252	570	822	-159	-537	696	-11	-23	34	25	62	-73	0
578	0	0	454	549	95	-501	179	322	56	-122	56	-25	161	188	0
579	0	0	998	525	-473	-761	735	26	104	15	114	48	242	380	0
580	0	0	1103	498	-605	-800	854	-53	151	-25	164	81	302	455	0
581	0	0	1149	486	-663	-817	906	-88	93	-25	98	114	316	366	0
582	0	0	597	481	-116	-539	356	182	46	54	126	52	197	203	0
583	0	0	-330	465	795	-67	-562	630	-85	-97	-60	11	1	-166	0
584	0	0	-644	461	1105	91	-874	783	-108	-40	-64	-21	-89	-250	0
585	0	0	-921	473	1394	224	-1157	933	-64	-145	-104	-56	-176	-339	0
586	0	0	-966	477	1443	244	-1204	960	-151	-112	-145	-38	-211	-405	0
587	0	0	-245	523	768	-139	-506	645	-9	-13	69	-17	32	-23	0
588	0	0	487	521	34	-504	226	277	-11	-34	0	-83	161	31	0
589	0	0	954	504	-450	-729	702	27	180	67	170	116	283	411	0
590	0	0	1089	492	-597	-790	843	-52	129	-11	91	21	285	465	0
591	0	0	1173	514	-659	-843	916	-72	137	21	162	9	318	446	0
592	0	0	519	498	-21	-508	270	238	19	-64	-17	42	85	164	0
593	0	0	-219	477	696	-129	-457	586	-93	-32	-25	-95	13	-118	0
594	0	0	-714	479	1193	117	-953	836	-95	-52	-131	13	-42	-250	0
595	0	0	-863	471	1334	196	-1098	902	-155	-104	-110	-31	-199	-424	0
596	0	0	-883	471	1354	206	-1118	912	-131	-95	-124	-36	-124	-428	0
597	0	0	-397	483	880	-43	-638	681	-56	-19	-42	58	52	-106	0
598	0	0	546	494	-52	-520	299	221	98	-9	129	93	172	194	0
599	0	0	946	516	-430	-731	688	43	110	9	85	38	240	327	0
600	0	0	1130	535	-595	-832	862	-30	133	-21	137	27	349	496	0
601	0	0	1130	531	-599	-830	864	-34	46	34	135	42	258	471	0
602	0	0	614	531	-83	-572	348	224	67	-60	75	62	120	164	0
603	0	0	-273	516	789	-121	-531	652	-95	-75	-5	-58	-21	-54	0
604	0	0	-677	483	1160	97	-918	821	-87	-116	-118	-32	-126	-213	0
605	0	0	-904	486	1390	209	-1147	938	-89	-67	-135	-11	-178	-331	0
606	0	0	-923	485	1408	219	-1165	946	-77	-97	-124	-40	-162	-380	0
607	0	0	-341	475	816	-67	-578	645	-48	-7	-25	-31	46	-36	0
608	0	0	470	471	1	-470	234	236	32	-42	77	-9	161	157	0
609	0	0	895	469	-426	-682	660	21	110	19	97	9	259	358	0
610	0	0	1033	461	-572	-747	802	-55	83	-15	159	-5	263	434	0
611	0	0	1115	483	-632	-799	873	-74	69	36	195	31	351	450	0
612	0	0	565	496	-69	-530	317	213	46	-27	114	19	161	83	0
613	0	0	-268	500	768	-116	-518	634	-3	-52	44	-52	64	-145	0
614	0	0	-689	502	1191	93	-940	846	-120	-56	-97	-46	-64	-226	0
615	0	0	-842	506	1348	168	-1095	927	-157	-7	-83	3	-85	-380	0
616	0	0	-985	506	1491	239	-1238	998	-137	-129	-184	-77	-166	-432	0
617	0	0	-262	488	750	-113	-506	619	-15	3	13	42	-31	-73	0
618	0	0	409	500	91	-454	159	295	98	15	17	-17	166	153	0
619	0	0	909	508	-401	-708	655	53	122	11	77	79	277	259	0
620	0	0	1061	514	-547	-787	804	-16	159	38	143	40	380	452	0
621	0	0	1196	521	-675	-858	935	-77	77	67	118	-73	353	452	0
622	0	0	591	500	-91	-545	341	204	135	-23	52	71	226	221	0
623	0	0	-258	475	733	-108	-495	604	-67	-52	-40	36	1	-190	0
624	0	0	-716	459	1175	128	-945	817	-137	-60	-116	-79	-42	-279	0
625	0	0	-952	440	1392	256	-1172	916	-203	-52	-87	-19	-164	-347	0
626	0	0	-976	426	1402	275	-1189	914	-129	-110	-110	-104	-155	-479	0
627	0	0	-366	444	810	-39	-588	627	-13	25	-46	1	65	-93	0
628	0	0	447	452	5	-449	221	228	46	-52	110	-9	162	213	0
629	0	0	880	450	-430	-665	655	10	174	-60	89	75	217	323	0
630	0	0	1107	461	-646	-784	876	-92	135	27	149	19	304	502	0
631	0	0	1145	463	-682	-804	913	-109	89	42	199	31	291	490	0
632	0	0	521	473	-48	-497	284	212	11	7	34	-50	164	174	0
633	0	0	-272	469	741	-98	-506	605	-50	-56	-46	-36	15	-60	0
634	0	0	-650	490	1140	80	-895	815	-83	-102	-46	21	-77	-236	0
635	0	0	-877	486	1363	195	-1120	924	-112	-128	-120	-62	-147	-391	0
636	0	0	-886	483	1369	201	-1127	926	-62	-58	-116	-67	-161	-422	0
637	0	0	-322	494	816	-86	-569	655	15	-71	19	-29	23	-69	0
638	0	0	483	510	27	-496	228	268	44	-65	58	-17	97	149	0
639	0	0	938	523	-415	-730	676	54	106	31	83	21	263	283	0
640	0	0	1066	525	-541	-795	803	-8	50	31	143	-19	285	500	0
641	0	0	1216	539	-677	-877	946	-69	108	21	203	17	302	455	0
642	0	0	572	514	-58	-543	315	228	21	-3	46	46	159	122	0
643	0	0	-237	486	723	-124	-480	604	-40	-98	44	-71	9	-89	0
644	0	0	-722	455	1177	133	-949	816	-126	-42	-98	-15	-93	-246	0
645	0	0	-916	432	1348	242	-1132	890	-98	-110	-164	29	-178	-353	0
646	0	0	-986	430	1416	278	-1201	923	-124	-172	-161	-64	-226	-453	0
647	0	0	-382	428	810	-23	-596	619	21	-52	-79	34	34	-38	0
648	0	0	471	446	-25	-458	248	210	13	-46	60	-21	54	153	0
649	0	0	891	463	-428	-677	659	17	129	31	157	21	287	374	0
650	0	0	1002	490	-512	-746	757	-11	-5	-62	102	-50	238	440	0
651	0	0	1175	498	-677	-836	926	-89	116	-15	252	31	267	469	0
652	0	0	571	488	-83	-529	327	202	52	-13	89	15	139	151	0
653	0	0	-227	486	713	-129	-470	599	-52	-11	-11	3	42	-97	0
654	0	0	-691	467	1158	112	-924	812	-69	-95	-116	-93	-97	-343	0
655	0	0	-890	450	1340	220	-1115	895	-104	-102	-118	-50	-161	-380	0
656	0	0	-1023	457	1480	283	-1251	968	-122	-106	-145	-44	-188	-479	0
657	0	0	-349	442	791	-46	-570	616	-5	-81	-62	-5	62	-141	0
658	0	0	476	465	-11	-470	243	227	110	-21	21	71	221	124	0
659	0	0	866	471	-395	-668	630	38	120	-15	114	-32	240	269	0
660	0	0	1015	486	-529	-750	772	-21	98	0	118	52	298	446	0
661	0	0	1114	500	-614	-807	864	-57	120	-48	118	62	341	388	0
662	0	0	550	488	-62	-519	306	213	58	15	97	23	162	164	0
663	0	0	-263	485	748	-111	-505	616	-62	-25	7	-9	-17	-95	0
664	0	0	-729	467	1196	131	-962	831	-110	-97	-44	-7	-137	-246	0
665	0	0	-957	453	1410	252	-1183	931	-149	-149	-95	-89	-139	-424	0
666	0	0	-925	448	1373	238	-1149	910	-50	-106	-44	-15	-164	-322	0
667	0	0	-378	465	843	-43	-610	654	-7	-106	-9	-25	-13	-69	0
668	0	0	431	465	34	-448	198	249	112	11	56	-21	159	122	0
669	0	0	874	481	-393	-677	633	44	73	-50	44	44	155	259	0
670	0	0	1022	485	-537	-753	779	-26	65	25	118	32	343	419	0
671	0	0	1113	485	-628	-799	870	-71	102	1	151	52	316	492	0
672	0	0	475	492	17	-483	229	254	-38	-65	112	-65	75	58	0
673	0	0	-303	504	807	-100	-555	655	-60	-89	0	-1	17	-126	0
674	0	0	-716	488	1204	114	-960	846	-108	-13	-67	-60	-67	-285	0
675	0	0	-902	483	1385	209	-1143	934	-114	-104	-91	25	-217	-424	0
676	0	0	-995	469	1464	263	-1229	966	-106	-120	-95	-93	-188	-345	0
677	0	0	-388	477	865	-44	-626	671	-58	-91	-54	-60	29	-153	0
678	0	0	442	467	25	-454	208	246	60	29	73	-13	190	147	0
679	0	0	849	452	-397	-650	623	27	108	-60	186	3	240	358	0
680	0	0	1033	461	-572	-747	802	-55	85	91	122	71	294	467	0
681	0	0	1150	479	-671	-814	910	-96	114	36	166	87	337	494	0
682	0	0	487	453	-34	-470	260	209	0	-38	93	21	166	93	0
683	0	0	-310	469	779	-79	-544	624	-44	-77	-106	-23	-3	-129	0
684	0	0	-694	471	1165	111	-929	818	-102	-60	-29	-71	-27	-225	0
685	0	0	-920	463	1383	228	-1151	923	-159	-81	-126	-91	-147	-411	0
686	0	0	-962	461	1423	250	-1192	942	-112	-137	-83	-95	-116	-386	0
687	0	0	-404	469	873	-32	-638	671	-48	-64	-23	-7	-29	-27	0
688	0	0	484	473	-11	-478	247	231	141	-89	87	40	149	168	0
689	0	0	938	486	-452	-712	695	17	162	69	166	98	271	362	0
690	0	0	1059	481	-578	-770	818	-48	79	11	79	25	316	393	0
691	0	0	1173	496	-677	-834	925	-90	170	27	201	62	323	496	0
692	0	0	479	500	21	-489	229	260	42	-71	-1	-36	118	129	0
693	0	0	-241	527	768	-143	-504	647	-62	-58	-60	-17	42	-219	0
694	0	0	-685	506	1191	89	-938	848	-87	-93	-44	-38	-46	-236	0
695	0	0	-918	504	1422	207	-1170	963	-145	-124	-124	-137	-164	-450	0
696	0	0	-939	498	1437	220	-1188	967	-108	-122	-118	-27	-126	-380	0
697	0	0	-404	490	894	-43	-649	692	-87	-81	-19	-71	-48	-91	0
698	0	0	478	479	1	-478	238	240	108	-32	133	0	215	161	0
699	0	0	818	502	-316	-660	567	93	67	-29	71	27	228	362	0
700	0	0	1089	535	-554	-812	821	-9	141	3	178	3	325	537	0
701	0	0	1149	529	-620	-839	884	-45	137	15	176	60	287	494	0
702	0	0	599	541	-58	-570	328	241	116	-23	122	17	157	155	0
703	0	0	-309	525	834	-108	-571	679	-46	-54	-1	9	13	-60	0
704	0	0	-720	519	1239	100	-979	879	-168	-110	-54	-81	-89	-287	0
705	0	0	-892	498	1390	197	-1141	944	-95	-100	-58	-13	-116	-312	0
706	0	0	-1026	473	1499	276	-1262	986	-135	-93	-135	-73	-184	-378	0
707	0	0	-394	461	855	-33	-624	658	-21	-25	19	-29	34	-17	0
708	0	0	447	485	38	-466	204	261	87	-27	9	23	209	174	0
709	0	0	860	492	-368	-676	614	62	93	17	137	87	242	399	0
710	0	0	1068	498	-570	-783	819	-36	83	48	102	34	318	395	0
711	0	0	1147	529	-618	-838	882	-44	118	19	194	11	331	490	0
712	0	0	581	556	-25	-568	303	265	50	48	44	44	141	143	0
713	0	0	-242	566	808	-162	-525	687	-31	-46	-38	-5	52	-141	0
714	0	0	-700	580	1280	60	-990	930	-81	-116	-79	-19	-120	-223	0
715	0	0	-807	582	1389	112	-1098	985	-42	-58	-104	-25	-102	-413	0
716	0	0	-914	566	1480	174	-1197	1023	-98	-145	-157	7	-256	-434	0
717	0	0	-416	552	968	-68	-692	760	27	-129	15	-44	11	-97	0
718	0	0	543	568	25	-555	259	296	98	-23	38	32	129	133	0
719	0	0	942	572	-370	-757	656	101	147	-1	168	77	277	388	0
720	0	0	1126	599	-527	-862	826	36	112	-64	131	9	244	514	0
721	0	0	1200	601	-599	-900	899	1	56	19	124	73	360	419	0
722	0	0	614	607	-7	-610	310	300	58	17	87	19	170	122	0
723	0	0	-200	599	799	-199	-499	699	-60	-52	-54	-13	-77	-133	0
724	0	0	-714	591	1305	61	-1009	948	-143	-40	-81	-38	-69	-267	0
725	0	0	-906	595	1501	155	-1203	1048	-139	-79	-143	-98	-192	-366	0
726	0	0	-861	603	1464	129	-1162	1033	-157	-93	-128	-52	-195	-442	0
727	0	0	-367	595	962	-114	-664	778	0	-46	-13	19	-44	-97	0
728	0	0	518	591	73	-554	222	332	120	-11	29	3	116	153	0
729	0	0	934	591	-343	-762	638	124	102	50	87	83	244	318	0
730	0	0	1121	582	-539	-851	830	21	153	-5	124	97	318	469	0
731	0	0	1245	572	-673	-908	959	-50	162	87	128	79	327	455	0
732	0	0	559	570	11	-564	274	290	58	-34	65	-46	159	112	0
733	0	0	-258	512	770	-127	-514	641	-58	-58	38	-50	21	-81	0
734	0	0	-648	523	1171	62	-909	847	-87	-120	0	-3	-143	-300	0
735	0	0	-847	514	1361	166	-1104	937	-133	-65	-77	-104	-168	-337	0
736	0	0	-933	496	1429	218	-1181	962	-162	-149	-52	-104	-217	-364	0
737	0	0	-379	488	867	-54	-623	677	-91	-25	-25	-40	-40	-19	0
738	0	0	434	496	62	-465	186	279	67	-23	48	-40	91	209	0
739	0	0	911	494	-417	-702	664	38	116	-5	131	23	292	372	0
740	0	0	1109	479	-630	-794	869	-75	108	15	149	38	292	475	0
741	0	0	1169	463	-706	-816	937	-121	110	112	97	108	314	471	0
742	0	0	511	471	-40	-491	275	215	98	-65	67	81	178	151	0
743	0	0	-301	455	756	-77	-528	605	-29	-95	-36	9	11	-172	0
744	0	0	-714	450	1164	132	-939	807	-77	-77	5	-31	-19	-234	0
745	0	0	-921	469	1390	226	-1155	929	-159	-98	-137	-116	-137	-453	0
746	0	0	-930	459	1389	235	-1159	924	-77	-106	-64	-36	-139	-384	0
747	0	0	-402	465	867	-31	-634	666	-17	-73	-44	46	-100	-19	0
748	0	0	512	448	-64	-480	288	192	118	-23	54	9	147	195	0
749	0	0	794	432	-362	-613	578	35	81	-11	60	38	230	351	0
750	0	0	1072	436	-636	-754	854	-100	75	-17	162	29	228	444	0
751	0	0	1126	434	-692	-780	909	-129	135	36	188	38	296	525	0
752	0	0	495	420	-75	-457	285	172	-31	-31	89	-17	87	182	0
753	0	0	-252	430	682	-89	-467	556	-52	-118	-15	-7	-50	-157	0
754	0	0	-700	440	1140	130	-920	790	-73	-56	31	-54	-75	-223	0
755	0	0	-921	450	1371	235	-1146	910	-98	-110	-69	-100	-162	-349	0
756	0	0	-978	473	1451	252	-1214	962	-122	-145	-128	-25	-172	-384	0
757	0	0	-388	490	878	-51	-633	684	-62	-50	-48	3	-13	-77	0
758	0	0	489	510	21	-499	234	265	128	-11	118	34	201	201	0
759	0	0	913	506	-407	-709	660	49	95	-38	25	38	238	296	0
760	0	0	1092	483	-609	-787	850	-63	112	25	182	62	296	502	0
761	0	0	1152	452	-700	-802	926	-124	131	-44	164	34	331	430	0
762	0	0	579	438	-141	-508	360	148	38	25	112	-19	211	186	0
763	0	0	-269	417	686	-74	-477	551	-81	-52	-27	-79	-40	-135	0
764	0	0	-711	388	1099	161	-905	743	-40	-67	-104	-50	3	-271	0
765	0	0	-979	388	1367	295	-1173	877	-174	-112	-162	-27	-223	-407	0
766	0	0	-966	395	1361	285	-1163	878	-126	-75	-75	-36	-195	-308	0
767	0	0	-425	422	847	1	-636	634	-7	-131	-21	-1	-29	-112	0
768	0	0	443	434	-9	-438	226	212	27	7	31	79	159	194	0
769	0	0	855	438	-417	-646	636	10	64	-23	73	5	256	318	0
770	0	0	1058	442	-616	-750	837	-87	85	3	137	42	292	465	0
771	0	0	1122	453	-669	-787	895	-108	81	-67	141	46	287	399	0
772	0	0	577	438	-139	-507	358	149	65	7	56	25	213	184	0
773	0	0	-277	452	729	-87	-503	590	-114	-112	-32	-34	-48	-110	0
774	0	0	-689	434	1123	127	-906	778	-102	-3	-124	58	-46	-164	0
775	0	0	-885	395	1280	245	-1082	837	-91	-77	-100	-52	-147	-386	0
776	0	0	-993	378	1371	307	-1182	874	-201	-91	-73	-23	-157	-401	0
777	0	0	-411	380	791	15	-601	585	-17	-122	-38	-91	32	-131	0
778	0	0	504	419	-85	-461	294	167	81	27	83	15	178	166	0
779	0	0	858	428	-430	-643	644	-1	131	-23	60	67	221	316	0
780	0	0	1083	453	-630	-768	856	-88	120	50	102	52	267	459	0
781	0	0	1233	535	-698	-884	965	-81	122	67	137	60	337	483	0
782	0	0	619	630	11	-624	304	320	50	17	54	48	180	64	0
783	0	0	-157	750	907	-296	-532	828	-106	-93	-65	-21	7	-137	0
784	0	0	-438	898	1336	-230	-887	1117	-71	-44	-52	-1	-75	-263	0
785	0	0	-560	997	1557	-218	-1058	1277	-64	-149	-89	-36	-188	-333	0
786	0	0	-621	1082	1703	-230	-1162	1392	-95	-62	-52	-40	-174	-403	0
787	0	0	-10	1177	1187	-583	-598	1182	-77	-77	-27	-34	-116	-149	0
788	0	0	875	1270	395	-1072	240	832	110	-13	128	7	190	203	0
789	0	0	1366	1326	-40	-1346	703	643	131	34	97	5	261	343	0
790	0	0	1621	1470	-151	-1545	886	659	178	60	147	122	316	471	0
791	0	0	1735	1590	-145	-1662	940	722	56	27	155	23	277	473	0
792	0	0	1210	1662	452	-1436	379	1057	50	-17	67	87	106	192	0
793	0	0	396	1668	1272	-1032	-438	1470	0	-93	-9	40	-56	-79	0
794	0	0	-134	1472	1606	-669	-870	1539	-108	-44	-118	-15	-118	-275	1
795	0	0	-396	1284	1680	-444	-1038	1482	-64	-54	-112	-3	-172	-306	0
796	0	0	-582	1103	1685	-260	-1133	1394	-65	-102	-131	0	-197	-292	0
797	0	0	-23	958	981	-467	-502	969	-69	-79	-13	-100	3	-91	0
798	0	0	661	711	50	-686	305	380	13	38	79	3	157	209	0
799	0	0	920	521	-399	-720	659	61	48	-27	135	65	209	343	0
800	0	0	1128	411	-717	-769	922	-153	143	48	124	27	283	397	0
801	0	0	1097	312	-785	-704	941	-236	93	19	129	38	298	481	0
802	0	0	513	259	-254	-386	383	2	34	62	133	48	149	184	0
803	0	0	-367	195	562	86	-464	378	-62	-104	-89	-9	-17	-141	0
804	0	0	-767	162	929	302	-848	545	-60	-91	-34	-58	-60	-213	0
805	0	0	-993	157	1150	418	-1071	653	-91	-91	-50	-15	-128	-256	0
806	0	0	-966	161	1127	402	-1046	644	-153	-110	-52	-139	-164	-417	0
807	0	0	-543	174	717	184	-630	445	-52	-100	-21	-50	-34	-29	0
808	0	0	358	145	-213	-251	285	-34	98	-93	29	13	98	184	0
809	0	0	793	120	-673	-456	733	-276	104	73	168	-9	258	376	0
810	0	0	977	108	-869	-542	923	-380	106	-7	192	21	314	475	0
811	0	0	1057	128	-929	-592	993	-400	145	17	184	44	322	539	0
812	0	0	471	161	-310	-316	390	-74	79	-36	56	-15	172	197	0
813	0	0	-276	205	481	35	-378	343	-50	-67	-56	-15	1	-172	0
814	0	0	-772	256	1028	258	-900	642	-79	-93	-36	-25	-50	-157	0
815	0	0	-919	289	1208	315	-1063	748	-114	-164	-170	-54	-164	-389	0
816	0	0	-968	296	1264	336	-1116	780	-56	-104	-97	11	-87	-393	0
817	0	0	-427	335	762	46	-594	548	-38	-83	-58	-56	34	-91	0
818	0	0	529	378	-151	-453	340	113	100	54	133	60	289	226	0
819	0	0	934	415	-519	-674	726	-52	91	38	108	15	248	314	0
820	0	0	1169	461	-708	-815	938	-123	120	31	170	69	380	496	0
821	0	0	1258	517	-741	-887	999	-112	131	11	145	62	440	422	0
822	0	0	768	545	-223	-656	495	161	32	46	0	98	228	137	0
823	0	0	-149	535	684	-193	-416	609	-40	-36	23	-3	27	-25	0
824	0	0	-627	486	1113	70	-870	799	-164	-21	-44	-64	-19	-252	0
825	0	0	-794	492	1286	151	-1040	889	-89	-65	-46	-13	-139	-362	0
826	0	0	-897	486	1383	205	-1140	934	-131	-120	-122	-108	-161	-419	0
827	0	0	-245	488	733	-121	-489	610	-13	-36	-11	58	54	-71	0
828	0	0	548	502	-46	-525	297	228	40	23	75	38	223	162	0
829	0	0	995	510	-485	-752	740	12	151	13	128	-31	306	323	0
830	0	0	1171	531	-640	-851	905	-54	67	36	118	71	337	450	0
831	0	0	1257	549	-708	-903	982	-79	58	-25	143	32	364	397	0
832	0	0	695	554	-141	-624	418	206	116	11	62	126	153	221	0
833	0	0	-155	549	704	-197	-429	626	11	-98	23	-32	21	-73	0
834	0	0	-561	537	1098	12	-829	817	-62	-58	-97	7	-67	-306	0
835	0	0	-755	531	1286	112	-1020	908	-98	-93	-75	34	-124	-386	0
836	0	0	-901	552	1453	174	-1177	1002	-153	-106	-131	-52	-195	-448	0
837	0	0	-273	547	820	-137	-546	683	-56	-87	-21	-44	13	-77	0
838	0	0	628	580	-48	-604	338	266	143	52	56	192	131	259	0
839	0	0	1013	593	-420	-803	716	86	67	36	83	-23	228	275	0
840	0	0	1239	593	-646	-916	942	-26	128	27	252	73	322	531	0
841	0	0	1194	585	-609	-889	901	-12	50	17	116	79	335	339	0
842	0	0	660	587	-73	-623	366	257	54	-91	34	3	100	7	0
843	0	0	-192	589	781	-198	-486	685	-79	-83	-1	-27	11	-112	0
844	0	0	-627	597	1224	15	-925	910	-124	-104	-75	-7	-131	-209	0
845	0	0	-787	605	1392	91	-1089	998	-194	-91	-112	-50	-170	-376	0
846	0	0	-848	597	1445	125	-1146	1021	-85	-52	-168	-34	-182	-364	0
847	0	0	-279	603	882	-162	-580	742	7	-3	-102	29	17	-32	0
848	0	0	564	620	56	-592	254	338	95	-40	87	71	112	291	0
849	0	0	1070	630	-440	-850	755	95	194	13	131	11	256	380	0
850	0	0	1207	624	-583	-915	895	20	118	27	157	15	376	432	0
851	0	0	1278	634	-644	-956	961	-5	98	-7	195	34	291	479	0
852	0	0	703	634	-69	-668	386	282	120	-50	110	19	147	174	0
853	0	0	-89	640	729	-275	-409	684	-1	-58	-46	-36	11	-139	0
854	0	0	-528	636	1164	-54	-846	900	-44	-25	-31	11	-122	-258	0
855	0	0	-787	638	1425	74	-1106	1031	-147	-87	-100	-62	-151	-360	0
856	0	0	-854	647	1501	103	-1177	1074	-75	-118	-141	13	-226	-351	0
857	0	0	-281	667	948	-193	-614	807	-52	-102	-25	-46	-62	-131	0
858	0	0	576	649	73	-612	251	361	93	31	104	52	124	226	0
859	0	0	1004	657	-347	-830	675	155	87	-19	23	67	250	310	0
860	0	0	1210	661	-549	-935	879	56	147	62	170	98	314	399	0
861	0	0	1272	675	-597	-973	934	39	116	58	116	34	296	446	0
862	0	0	737	677	-60	-707	398	308	112	21	129	19	164	164	0
863	0	0	-95	682	777	-293	-436	729	-64	-67	-13	-5	21	-102	0
864	0	0	-613	680	1293	-33	-953	986	-114	-81	-106	-62	-91	-209	0
865	0	0	-761	682	1443	39	-1102	1062	-97	-81	-124	-56	-126	-413	0
866	0	0	-821	692	1513	64	-1167	1102	-124	-27	-50	-29	-155	-318	0
867	0	0	-250	700	950	-225	-600	825	-27	-69	-44	-71	17	-137	0
868	0	0	662	702	40	-682	311	371	145	0	137	46	180	217	0
869	0	0	1048	719	-329	-883	688	195	149	-21	120	48	226	347	0
870	0	0	1279	754	-525	-1016	902	114	87	27	153	-15	343	453	0
871	0	0	1338	768	-570	-1053	954	99	65	-11	155	67	376	434	0
872	0	0	773	776	3	-774	385	389	108	-62	79	25	207	108	0
873	0	0	-105	793	898	-344	-501	845	-87	17	-62	-19	1	-122	0
874	0	0	-524	808	1332	-142	-928	1070	-91	-91	-56	-73	-97	-292	0
875	0	0	-757	814	1571	-28	-1164	1192	-124	-128	-91	-27	-207	-325	0
876	0	0	-793	795	1588	-1	-1190	1191	-190	-79	-114	-85	-114	-397	0
877	0	0	-174	807	981	-316	-577	894	3	-81	-13	-64	-29	-91	0
878	0	0	617	830	213	-723	202	521	91	-62	135	71	178	217	0
879	0	0	1073	808	-265	-940	669	271	81	1	120	11	267	310	0
880	0	0	1351	812	-539	-1081	945	136	184	69	141	110	366	463	0
881	0	0	1275	808	-467	-1041	871	170	48	15	162	48	294	453	0
882	0	0	835	822	-13	-828	424	404	56	-19	73	32	83	161	0
883	0	0	-50	797	847	-373	-448	822	21	-69	44	73	77	-95	0
884	0	0	-507	816	1323	-154	-915	1069	-97	-77	-98	-25	-112	-267	0
885	0	0	-673	824	1497	-75	-1085	1160	-114	-32	-64	-34	-149	-356	0
886	0	0	-786	847	1633	-30	-1209	1240	-137	-147	-133	-85	-221	-467	0
887	0	0	-136	855	991	-359	-563	923	19	-64	58	-1	1	7	0
888	0	0	685	882	197	-783	244	539	40	3	58	-19	205	174	0
889	0	0	1169	913	-256	-1041	712	328	129	-1	104	31	230	292	0
890	0	0	1336	917	-419	-1126	877	249	108	-17	192	52	306	448	0
891	0	0	1373	933	-440	-1153	906	246	108	-17	141	50	304	477	0
892	0	0	925	950	25	-937	450	487	71	15	114	11	137	116	0
893	0	0	-99	956	1055	-428	-577	1005	-77	-65	-137	21	3	-100	0
894	0	0	-417	991	1408	-287	-912	1199	-79	-110	-77	-42	-145	-343	0
895	0	0	-624	997	1621	-186	-1122	1309	-135	-100	-128	-11	-151	-452	0
896	0	0	-739	997	1736	-129	-1237	1366	-83	-180	-95	-102	-124	-380	0
897	0	0	-116	1034	1150	-459	-633	1092	-3	-110	-56	-29	-67	-83	0
898	0	0	811	1030	219	-920	296	624	149	-5	157	19	178	176	0
899	0	0	1150	1055	-95	-1102	622	480	89	15	137	42	250	337	0
900	0	0	1347	1055	-292	-1201	819	381	36	9	56	-21	252	395	0
901	0	0	1495	1055	-440	-1275	967	307	143	85	180	106	386	537	0
902	0	0	842	1045	203	-943	319	624	21	-19	-13	-19	137	25	0
903	0	0	8	1047	1039	-527	-515	1043	-7	-58	0	31	75	-122	0
904	0	0	-428	1034	1462	-303	-945	1248	-69	-38	-114	17	-38	-316	0
905	0	0	-591	1030	1621	-219	-1106	1325	-149	-36	-110	19	-147	-353	0
906	0	0	-658	1043	1701	-192	-1179	1372	-87	-65	-135	-50	-221	-438	0
907	0	0	-161	1049	1210	-444	-685	1129	-44	-48	-40	-3	-44	-112	0
908	0	0	751	1045	294	-898	228	669	133	-17	56	65	166	147	0
909	0	0	1207	1072	-135	-1139	671	468	133	-19	124	25	205	341	0
910	0	0	1386	1072	-314	-1229	850	379	97	15	145	46	215	459	0
911	0	0	1431	1043	-388	-1237	909	327	116	-15	192	40	275	473	0
912	0	0	873	1034	161	-953	356	597	58	-38	48	11	100	172	0
913	0	0	-2	1010	1012	-504	-507	1011	-46	-52	-11	-3	-69	-131	0
914	0	0	-465	997	1462	-266	-963	1229	-110	-50	-126	-48	-75	-285	0
915	0	0	-714	995	1709	-140	-1211	1352	-131	-120	-114	-38	-195	-358	0
916	0	0	-718	985	1703	-133	-1210	1344	-153	-93	-178	-25	-285	-463	0
917	0	0	-237	979	1216	-371	-726	1097	-62	-25	-36	-89	-58	-91	0
918	0	0	677	973	296	-825	190	634	48	-29	87	-25	67	180	0
919	0	0	1103	952	-151	-1027	627	400	118	44	89	60	213	294	0
920	0	0	1219	954	-265	-1086	742	344	52	-36	174	19	258	422	0
921	0	0	1320	931	-389	-1125	854	271	77	54	159	-1	254	459	0
922	0	0	772	917	145	-844	313	531	21	-29	133	17	118	120	0
923	0	0	-103	896	999	-396	-551	947	-108	-95	29	-91	-44	-77	0
924	0	0	-501	886	1387	-192	-944	1136	-62	-110	3	-9	-83	-294	0
925	0	0	-756	865	1621	-54	-1188	1243	-168	-75	-120	-129	-108	-473	0
926	0	0	-822	873	1695	-25	-1258	1284	-149	-91	-122	-64	-180	-380	0
927	0	0	-233	859	1092	-313	-662	975	-25	-52	-31	-69	36	-110	0
928	0	0	601	853	252	-727	174	552	58	-23	79	-9	118	176	0
929	0	0	1072	834	-238	-953	655	298	186	36	129	52	221	413	0
930	0	0	1212	795	-417	-1003	814	189	137	5	95	87	380	411	0
931	0	0	1338	772	-566	-1055	952	103	124	58	197	7	316	455	0
932	0	0	667	764	97	-715	285	430	-17	-19	46	-34	145	182	0
933	0	0	-70	748	818	-339	-444	783	25	27	-19	46	38	-71	0
934	0	0	-635	744	1379	-54	-1007	1061	-120	-131	-112	-91	-73	-320	0
935	0	0	-712	690	1402	11	-1057	1046	-62	-15	-91	17	-100	-347	0
936	0	0	-923	665	1588	129	-1255	1126	-159	-56	-122	-38	-176	-438	0
937	0	0	-345	634	979	-144	-662	806	-19	-58	-62	-23	-23	-75	0
938	0	0	452	609	157	-530	147	383	-32	-40	29	-46	114	120	0
939	0	0	986	597	-389	-791	687	104	106	48	100	95	273	349	0
940	0	0	1113	580	-533	-846	823	23	159	-5	128	40	312	457	0
941	0	0	1144	595	-549	-869	846	23	25	17	95	13	294	424	0
942	0	0	682	574	-108	-628	395	233	104	19	56	104	153	170	0
943	0	0	-287	558	845	-135	-566	701	-69	-44	-97	-79	71	-141	0
944	0	0	-656	560	1216	48	-936	888	-25	-120	-31	-19	-17	-273	0
945	0	0	-896	580	1476	158	-1186	1028	-188	-129	-168	-129	-170	-409	0
946	0	0	-943	556	1499	193	-1221	1027	-114	-87	-164	-50	-147	-426	0
947	0	0	-392	558	950	-83	-671	754	23	-108	-15	29	-13	-108	0
948	0	0	470	541	71	-505	199	306	36	-60	69	-31	184	162	0
949	0	0	970	550	-420	-760	695	65	170	17	65	108	254	281	0
950	0	0	1097	550	-547	-823	822	1	122	-29	126	64	312	399	0
951	0	0	1138	562	-576	-850	857	-7	124	-17	118	27	310	393	0
952	0	0	668	556	-112	-612	390	222	77	29	100	17	230	98	0
953	0	0	-267	547	814	-140	-540	680	-100	-29	-104	38	-21	-164	0
954	0	0	-651	549	1200	51	-925	874	-147	-65	-50	-27	-116	-277	0
955	0	0	-918	531	1449	193	-1183	990	-139	-91	-147	-77	-192	-490	0
956	0	0	-951	523	1474	214	-1212	998	-124	-19	-137	-52	-106	-407	0
957	0	0	-364	541	905	-88	-634	723	-27	-71	-34	-69	1	-106	0
958	0	0	494	556	62	-525	216	309	85	-32	52	21	139	135	0
959	0	0	914	558	-356	-736	635	101	129	17	143	58	273	335	0
960	0	0	1142	562	-580	-852	861	-9	106	-36	89	3	323	401	0
961	0	0	1224	549	-675	-886	949	-63	192	1	159	110	279	498	0
962	0	0	629	556	-73	-592	351	241	114	-21	38	50	151	143	0
963	0	0	-232	512	744	-140	-488	628	-64	7	-40	-23	23	-143	0
964	0	0	-644	498	1142	73	-893	820	-48	-73	-73	-73	-81	-341	0
965	0	0	-921	502	1423	209	-1172	962	-161	-34	-128	-44	-77	-434	0
966	0	0	-902	541	1443	180	-1172	992	-161	-108	-168	-79	-221	-450	0
967	0	0	-388	525	913	-68	-650	719	15	21	5	15	85	-65	0
968	0	0	508	525	17	-516	245	271	77	-114	-27	-25	71	155	0
969	0	0	992	519	-473	-755	732	23	176	60	170	122	310	401	0
970	0	0	1095	519	-576	-807	835	-28	64	-29	75	13	211	444	0
971	0	0	1252	535	-717	-893	984	-91	166	-32	95	54	285	471	0
972	0	0	626	514	-112	-570	369	201	5	25	73	48	110	199	0
973	0	0	-225	514	739	-144	-482	626	-38	-93	-19	-95	-50	-120	0
974	0	0	-654	523	1177	65	-915	850	-75	-75	-15	-11	-131	-203	0
975	0	0	-945	525	1470	210	-1207	997	-110	-197	-98	-69	-259	-403	0
976	0	0	-947	537	1484	205	-1215	1010	-110	-161	-124	-31	-203	-452	0
977	0	0	-378	537	915	-79	-646	726	-5	-104	25	7	-32	0	0
978	0	0	467	558	91	-512	188	324	-7	-13	87	-87	143	131	0
979	0	0	1004	539	-465	-771	734	37	180	7	197	114	312	314	0
980	0	0	1157	541	-616	-849	886	-37	118	44	139	40	351	397	0
981	0	0	1169	556	-613	-862	891	-28	52	44	126	-11	314	436	0
982	0	0	713	549	-164	-631	438	192	128	-29	124	19	197	118	0
983	0	0	-287	566	853	-139	-570	709	-40	-114	-19	1	-73	-73	0
984	0	0	-593	582	1175	5	-884	878	-129	-21	-58	-56	-108	-294	0
985	0	0	-852	589	1441	131	-1146	1015	-106	-131	-98	-15	-137	-395	0
986	0	0	-982	583	1565	199	-1273	1074	-221	-159	-133	-97	-261	-469	0
987	0	0	-338	591	929	-126	-633	760	38	-50	31	-32	7	-73	0
988	0	0	520	593	73	-556	223	333	124	23	58	54	114	207	0
989	0	0	907	603	-304	-755	605	149	79	27	62	7	228	329	0
990	0	0	1194	583	-611	-888	902	-14	124	9	211	50	296	469	0
991	0	0	1196	547	-649	-871	922	-51	71	-19	195	25	279	508	0
992	0	0	641	508	-133	-574	387	187	19	-29	87	34	157	180	0
993	0	0	-201	485	686	-142	-443	585	-79	21	-17	-5	-9	-102	0
994	0	0	-722	500	1222	111	-972	861	-162	-62	-75	-64	-100	-298	0
995	0	0	-918	494	1412	212	-1165	953	-122	-137	-137	-46	-149	-444	0
996	0	0	-974	504	1478	235	-1226	991	-104	-91	-112	-38	-161	-376	0
997	0	0	-369	517	886	-74	-627	701	0	-21	-83	-19	-29	-106	0
998	0	0	438	525	87	-481	175	306	15	-15	69	31	157	188	0
999	0	0	917	539	-378	-728	647	80	65	-15	65	42	221	269	0
1000	0	0	1110	486	-624	-798	867	-69	147	48	149	9	345	374	0
1001	0	0	1058	475	-583	-766	820	-54	89	-25	93	0	325	444	0
1002	0	0	618	490	-128	-554	373	181	44	32	126	5	203	129	0
1003	0	0	-266	496	762	-115	-514	629	-56	-75	50	-32	31	-135	0
1004	0	0	-792	492	1284	150	-1038	888	-145	-131	-85	-85	-110	-331	0
1005	0	0	-856	498	1354	179	-1105	926	-118	-7	-116	-65	-83	-388	0
1006	0	0	-955	517	1472	219	-1213	994	-112	-98	-112	38	-164	-436	0
1007	0	0	-379	550	929	-85	-654	739	-77	-46	-7	-31	-23	-83	0
1008	0	0	489	549	60	-519	214	304	126	-13	32	-25	178	199	0
1009	0	0	890	545	-345	-717	617	100	69	3	93	-27	298	283	0
1010	0	0	1140	543	-597	-841	868	-27	112	-48	141	60	320	450	0
1011	0	0	1227	556	-671	-891	949	-57	151	-40	159	23	279	469	0
1012	0	0	616	537	-79	-576	347	229	95	-1	29	-5	174	190	0
1013	0	0	-235	527	762	-146	-498	644	-52	-38	-73	-17	-29	-71	0
1014	0	0	-677	535	1212	71	-944	873	-143	-98	-64	-73	-139	-279	0
1015	0	0	-865	535	1400	165	-1132	967	-91	-129	-21	-48	-112	-374	0
1016	0	0	-950	549	1499	200	-1224	1024	-153	-162	-135	-91	-207	-477	0
1017	0	0	-337	539	876	-101	-606	707	56	27	-71	48	9	-83	0
1018	0	0	434	521	87	-477	173	304	50	-25	56	-17	145	186	0
1019	0	0	936	510	-426	-723	681	42	168	-29	106	62	213	320	0
1020	0	0	1033	516	-517	-774	775	0	65	-48	168	32	258	452	0
1021	0	0	1218	516	-702	-867	960	-93	120	73	166	27	267	378	0
1022	0	0	647	508	-139	-577	393	184	77	-50	126	32	157	155	0
1023	0	0	-223	535	758	-156	-490	646	-91	-135	-112	-52	-81	-166	0
1024	0	0	-660	523	1183	68	-921	853	-106	19	-93	-65	-97	-271	0
1025	0	0	-837	521	1358	158	-1097	939	-135	-67	-75	-38	-129	-403	0
1026	0	0	-985	506	1491	239	-1238	998	-124	-126	-174	-52	-238	-364	0
1027	0	0	-394	498	892	-52	-643	695	17	-102	-62	-44	0	-147	0
1028	0	0	450	490	40	-470	205	265	36	3	60	60	120	153	0
1029	0	0	882	502	-380	-692	631	61	87	1	106	15	157	298	0
1030	0	0	1169	500	-669	-834	919	-84	176	25	199	77	337	502	0
1031	0	0	1136	514	-622	-825	879	-54	95	-60	67	1	250	360	0
1032	0	0	701	519	-182	-610	441	168	85	50	62	5	170	205	0
1033	0	0	-252	504	756	-126	-504	630	-83	-34	-42	27	1	-100	0
1034	0	0	-644	494	1138	75	-891	816	-83	-128	-120	-9	-106	-333	0
1035	0	0	-898	481	1379	208	-1138	930	-95	-79	-79	-44	-178	-339	0
1036	0	0	-1069	459	1528	305	-1298	993	-178	-71	-161	-44	-166	-430	0
1037	0	0	-437	459	896	-11	-666	677	-44	-97	-95	9	-87	-108	0
1038	0	0	509	469	-40	-489	274	214	137	69	124	9	194	182	0
1039	0	0	864	488	-376	-676	620	56	97	-9	124	13	250	238	0
1040	0	0	1103	485	-618	-794	860	-66	102	15	126	69	275	444	0
1041	0	0	1146	481	-665	-813	905	-92	87	25	162	23	325	483	0
1042	0	0	649	469	-180	-559	414	144	69	0	85	7	143	137	0
1043	0	0	-282	461	743	-89	-512	602	-34	-31	-3	-48	7	-118	0
1044	0	0	-692	475	1167	108	-929	821	-133	-56	-58	-62	-62	-300	0
1045	0	0	-910	490	1400	210	-1155	945	-114	-116	-135	-83	-186	-382	0
1046	0	0	-945	510	1455	217	-1200	982	-162	-79	-93	-77	-174	-403	0
1047	0	0	-428	543	971	-57	-699	757	-46	-21	-98	-1	-32	-110	0
1048	0	0	489	533	44	-511	222	288	65	3	164	34	230	221	0
1049	0	0	878	510	-368	-694	623	71	67	-34	27	-7	271	277	0
1050	0	0	1165	475	-690	-820	927	-107	151	100	100	75	294	475	0
1051	0	0	1103	457	-646	-780	874	-94	34	97	122	50	366	428	0
1052	0	0	566	442	-124	-504	345	159	-7	-108	-21	11	77	52	0
1053	0	0	-235	440	675	-102	-455	557	-27	-11	32	-42	15	-106	0
1054	0	0	-693	455	1148	119	-920	801	-135	-44	-97	-83	-75	-271	0
1055	0	0	-904	452	1356	226	-1130	904	-120	-77	-91	-52	-184	-343	0
1056	0	0	-956	467	1423	244	-1189	945	-131	-93	-116	-56	-135	-436	0
1057	0	0	-444	471	915	-13	-679	693	-21	0	-65	25	-40	-65	0
1058	0	0	519	502	-17	-510	268	242	128	-29	81	32	124	174	0
1059	0	0	860	486	-374	-673	617	56	73	17	46	-17	265	296	0
1060	0	0	1123	485	-638	-804	880	-76	120	-5	137	-19	267	428	0
1061	0	0	1105	450	-655	-777	880	-102	114	36	97	46	368	486	0
1062	0	0	616	452	-164	-534	390	144	126	-7	-21	27	114	129	0
1063	0	0	-273	446	719	-86	-496	582	-21	-100	-44	-9	-67	-110	0
1064	0	0	-713	452	1165	130	-939	808	-129	-17	-21	-62	-110	-265	0
1065	0	0	-899	453	1352	223	-1125	902	-116	-135	-60	-83	-186	-372	0
1066	0	0	-939	479	1418	230	-1178	948	-124	-91	-162	-9	-162	-465	0
1067	0	0	-428	479	907	-25	-667	693	-23	-79	-13	-54	1	-67	0
1068	0	0	496	477	-19	-486	257	229	67	58	5	69	172	151	0
1069	0	0	903	469	-434	-686	668	17	62	97	83	11	281	306	0
1070	0	0	1173	444	-729	-808	951	-142	153	42	141	62	310	477	0
1071	0	0	1168	457	-711	-812	939	-127	65	64	60	89	382	403	0
1072	0	0	630	446	-184	-538	407	131	-3	-54	36	-81	116	100	0
1073	0	0	-222	420	642	-99	-432	531	-50	-5	-34	0	9	-97	0
1074	0	0	-662	436	1098	113	-880	767	-40	-83	-44	-7	-79	-234	0
1075	0	0	-916	461	1377	227	-1146	919	-164	-95	-143	-69	-188	-424	0
1076	0	0	-976	465	1441	255	-1208	953	-83	-116	-192	-1	-211	-428	0
1077	0	0	-443	459	902	-8	-672	680	-102	-64	-50	15	-50	-122	0
1078	0	0	503	463	-40	-483	271	211	91	-19	95	67	149	199	0
1079	0	0	871	483	-388	-677	629	47	95	0	42	56	244	341	0
1080	0	0	1215	498	-717	-856	966	-109	168	32	170	34	331	417	0
1081	0	0	1154	477	-677	-815	915	-100	73	-9	149	-5	316	492	0
1082	0	0	674	473	-201	-573	437	136	40	9	87	25	104	188	0
1083	0	0	-232	448	680	-108	-456	564	-118	-54	-65	-48	-3	-126	0
1084	0	0	-669	432	1101	118	-885	766	-93	-69	-54	-67	-114	-207	0
1085	0	0	-890	440	1330	225	-1110	885	-159	-38	-114	-75	-162	-382	0
1086	0	0	-939	442	1381	248	-1160	911	-133	-131	-131	-9	-161	-382	0
1087	0	0	-438	442	880	-2	-659	661	-7	-44	-50	-58	3	-114	0
1088	0	0	453	444	-9	-448	231	217	54	-58	19	23	65	153	0
1089	0	0	903	453	-450	-678	676	1	159	5	91	79	211	285	0
1090	0	0	1128	469	-659	-798	893	-95	155	56	102	100	240	461	0
1091	0	0	1211	457	-754	-834	982	-148	112	77	91	46	349	483	0
1092	0	0	620	465	-155	-542	387	155	44	0	38	46	176	151	0
1093	0	0	-221	465	686	-122	-453	575	-40	-87	-81	-25	-9	-170	0
1094	0	0	-697	461	1158	118	-927	809	-100	-155	-31	-17	-110	-250	0
1095	0	0	-920	455	1375	232	-1147	915	-126	-159	-69	-81	-126	-399	0
1096	0	0	-932	455	1387	238	-1159	921	-89	-62	-100	0	-128	-407	0
1097	0	0	-408	465	873	-28	-640	669	-71	-60	-60	1	-44	-75	0
1098	0	0	475	475	0	-475	237	237	87	-11	0	77	112	147	0
1099	0	0	899	467	-432	-683	665	17	73	21	77	27	226	302	0
1100	0	0	1099	457	-642	-778	870	-92	98	69	89	13	244	448	0
1101	0	0	1219	459	-760	-839	989	-150	192	56	170	129	370	508	0
1102	0	0	606	444	-162	-525	384	141	9	-34	38	-32	108	124	0
1103	0	0	-186	452	638	-133	-412	545	5	-36	-11	29	71	-122	0
1104	0	0	-737	479	1216	129	-976	847	-128	-118	-83	-85	-124	-256	0
1105	0	0	-776	477	1253	149	-1014	865	-91	-13	-36	-54	-104	-353	0
1106	0	0	-999	457	1456	271	-1227	956	-106	-89	-188	-38	-203	-452	0
1107	0	0	-396	436	832	-20	-614	634	-5	-62	-23	-44	25	-176	0
1108	0	0	395	426	31	-410	182	228	81	-58	50	52	120	162	0
1109	0	0	864	401	-463	-632	663	-31	93	23	87	5	250	366	0
1110	0	0	1115	411	-704	-763	909	-146	89	106	161	46	327	488	0
1111	0	0	1118	403	-715	-760	916	-156	71	29	149	-11	306	448	0
1112	0	0	658	422	-236	-540	447	93	46	85	62	32	147	141	0
1113	0	0	-225	409	634	-92	-429	521	-46	-36	34	-65	21	-69	0
1114	0	0	-716	434	1150	141	-933	792	-112	-106	-54	-58	-95	-283	0
1115	0	0	-923	436	1359	243	-1141	897	-120	-91	-32	-75	-170	-327	0
1116	0	0	-979	450	1429	264	-1204	939	-112	-97	-133	-56	-178	-488	0
1117	0	0	-455	450	905	2	-680	677	21	-67	19	13	-27	-95	0
1118	0	0	436	461	25	-448	205	243	87	-116	-17	29	91	133	0
1119	0	0	942	467	-475	-704	708	-4	124	-36	279	71	256	411	0
1120	0	0	1124	465	-659	-794	891	-97	141	-42	174	29	267	411	0
1121	0	0	1176	463	-713	-819	944	-125	174	36	141	126	351	397	0
1122	0	0	619	457	-162	-538	390	147	65	-48	120	40	236	75	0
1123	0	0	-247	461	708	-107	-477	584	-31	-98	-44	40	-50	-104	0
1124	0	0	-729	436	1165	146	-947	800	-128	-120	-81	-29	-106	-351	0
1125	0	0	-931	436	1367	247	-1149	901	-139	-73	-75	-95	-139	-360	0
1126	0	0	-1006	450	1456	278	-1231	953	-172	-85	-106	-126	-161	-391	0
1127	0	0	-425	444	869	-9	-647	656	-21	-54	-13	27	-17	-112	0
1128	0	0	402	440	38	-421	182	239	69	-32	44	19	176	131	0
1129	0	0	858	430	-428	-644	643	1	11	-5	91	29	159	277	0
1130	0	0	1115	438	-677	-776	896	-119	161	19	161	79	343	485	0
1131	0	0	1163	438	-725	-800	944	-143	106	-19	98	52	322	475	0
1132	0	0	645	434	-211	-539	428	111	65	-11	56	64	52	211	0
1133	0	0	-249	461	710	-106	-479	585	-93	-54	-23	-73	7	-65	0
1134	0	0	-677	450	1127	113	-902	788	-93	-73	-89	23	-139	-261	0
1135	0	0	-913	448	1361	232	-1137	904	-87	-166	-122	52	-203	-395	0
1136	0	0	-982	438	1420	272	-1201	929	-197	-85	-108	-62	-240	-419	0
1137	0	0	-464	440	904	12	-684	672	-25	-25	-54	-42	11	-73	0
1138	0	0	431	442	11	-436	210	226	0	25	27	-42	145	110	0
1139	0	0	899	438	-461	-668	680	-11	104	75	147	87	228	356	0
1140	0	0	1074	446	-628	-760	851	-91	54	21	102	-25	256	397	0
1141	0	0	1208	452	-756	-830	982	-152	145	13	157	38	252	420	0
1142	0	0	528	453	-75	-490	301	189	-3	-19	-1	-1	143	151	0
1143	0	0	-142	459	601	-158	-371	530	-9	34	-48	-52	7	-128	0
1144	0	0	-702	465	1167	118	-934	816	-153	-27	-73	-29	-69	-217	0
1145	0	0	-934	455	1389	239	-1161	922	-91	-93	-141	-25	-205	-450	0
1146	0	0	-964	442	1406	261	-1185	924	-135	-73	-65	-56	-195	-440	0
1147	0	0	-514	452	966	31	-740	709	-34	-31	-85	-34	-40	-62	0
1148	0	0	470	436	-34	-453	252	201	77	-13	11	-7	102	126	0
1149	0	0	870	446	-424	-658	647	11	153	36	104	81	269	325	0
1150	0	0	1111	450	-661	-780	886	-105	56	-3	126	56	240	424	0
1151	0	0	1136	448	-688	-792	912	-120	52	34	114	44	343	424	0
1152	0	0	651	434	-217	-542	434	108	77	15	129	-62	201	114	0
1153	0	0	-289	444	733	-77	-511	588	-129	-27	-11	-40	-17	-153	0
1154	0	0	-675	444	1119	115	-897	781	-60	-11	-89	-52	-62	-225	0
1155	0	0	-1009	442	1451	283	-1230	946	-217	-100	-155	-83	-118	-403	0
1156	0	0	-955	467	1422	244	-1188	944	-116	-143	-112	-62	-157	-508	0
1157	0	0	-493	453	946	20	-719	699	-1	1	-19	23	-23	-91	0
1158	0	0	478	436	-42	-457	260	197	102	-9	56	-25	149	197	0
1159	0	0	874	430	-444	-652	659	-7	98	48	178	48	269	304	0
1160	0	0	1079	430	-649	-754	864	-109	42	-29	87	46	273	378	0
1161	0	0	1151	420	-731	-785	941	-155	112	44	168	95	304	475	0
1162	0	0	597	409	-188	-503	392	110	3	-5	40	5	110	190	0
1163	0	0	-227	403	630	-88	-428	516	-42	-9	1	-38	67	-106	0
1164	0	0	-699	420	1119	139	-909	769	-64	-176	-87	-36	-120	-296	0
1165	0	0	-937	432	1369	252	-1153	900	-108	-54	-93	-7	-157	-384	0
1166	0	0	-1071	415	1486	328	-1278	950	-159	-143	-110	-124	-128	-455	0
1167	0	0	-425	438	863	-6	-644	650	-25	-44	-5	15	40	-133	0
1168	0	0	425	463	38	-444	193	250	52	-25	40	13	129	137	0
1169	0	0	905	485	-420	-695	662	32	93	-29	110	38	225	285	0
1170	0	0	1068	496	-572	-782	820	-38	147	-9	151	34	294	457	0
1171	0	0	1237	506	-731	-871	984	-112	108	-9	141	23	308	438	0
1172	0	0	660	494	-166	-577	413	164	108	-3	58	67	188	159	0
1173	0	0	-250	465	715	-107	-482	590	-73	-100	-5	-58	-23	-83	0
1174	0	0	-661	446	1107	107	-884	776	-79	-89	-64	0	-77	-318	0
1175	0	0	-951	465	1416	243	-1183	940	-108	-108	-98	-48	-203	-320	0
1176	0	0	-978	461	1439	258	-1208	950	-62	-114	-100	-7	-159	-469	0
1177	0	0	-464	471	935	-3	-699	703	-75	-65	-21	-15	-77	-102	0
1178	0	0	394	467	73	-430	160	270	42	-13	9	11	176	75	0
1179	0	0	888	477	-411	-682	649	33	128	-7	126	62	195	289	0
1180	0	0	1087	463	-624	-775	855	-80	126	9	178	65	267	388	0
1181	0	0	1119	475	-644	-797	881	-84	67	7	135	9	300	407	0
1182	0	0	682	477	-205	-579	443	136	77	44	75	-17	168	174	0
1183	0	0	-250	496	746	-123	-498	621	-11	-50	-79	-5	27	-145	0
1184	0	0	-677	504	1181	86	-929	842	-40	-110	-54	-40	-151	-277	0
1185	0	0	-933	514	1447	209	-1190	980	-128	-100	-151	-102	-149	-457	0
1186	0	0	-906	496	1402	205	-1154	949	-122	-27	-54	-36	-155	-430	0
1187	0	0	-535	504	1039	15	-787	771	-79	-69	-31	-48	-52	-129	0
1188	0	0	429	502	73	-465	178	287	50	-11	23	13	100	79	0
1189	0	0	920	521	-399	-720	659	61	124	25	102	79	211	331	0
1190	0	0	1101	545	-556	-823	828	-5	170	-17	81	54	242	442	0
1191	0	0	1242	554	-688	-898	965	-67	95	60	143	79	258	428	0
1192	0	0	635	552	-83	-593	359	234	89	-29	48	-19	211	54	0
1193	0	0	-245	558	803	-156	-524	680	-60	-71	29	-48	-11	-195	0
1194	0	0	-634	510	1144	62	-889	827	-89	-91	-42	-91	-52	-223	0
1195	0	0	-951	517	1468	217	-1209	992	-149	-81	-104	-91	-155	-306	0
1196	0	0	-960	527	1487	216	-1223	1007	-137	-67	-137	-38	-199	-407	0
1197	0	0	-421	549	970	-64	-695	759	3	-93	27	-1	-52	-9	0
1198	0	0	522	587	65	-554	228	326	73	-42	95	13	147	172	0
1199	0	0	934	601	-333	-767	633	134	114	-40	64	50	128	322	0
1200	0	0	1117	582	-535	-849	826	23	58	-29	170	48	310	428	0
1201	0	0	1246	552	-694	-899	970	-71	128	15	186	25	370	465	0
1202	0	0	758	547	-211	-652	484	168	77	-19	116	32	137	184	0
1203	0	0	-188	547	735	-179	-461	641	-87	-69	-23	-17	-25	-62	0
1204	0	0	-614	550	1164	32	-889	857	-5	-97	-95	29	-112	-267	0
1205	0	0	-842	556	1398	143	-1120	977	-112	-112	-124	-79	-62	-438	0
1206	0	0	-935	535	1470	200	-1202	1002	-106	-89	-157	-46	-172	-399	0
1207	0	0	-460	525	985	-32	-722	755	-56	-54	-79	-32	-23	-149	0
1208	0	0	507	547	40	-527	233	293	64	-36	97	77	151	98	0
1209	0	0	951	554	-397	-752	674	78	108	64	62	65	240	355	0
1210	0	0	1123	549	-574	-836	848	-12	85	58	75	31	263	475	0
1211	0	0	1188	539	-649	-863	918	-55	75	5	114	98	339	407	0
1212	0	0	728	523	-205	-625	466	159	60	21	77	-9	172	151	0
1213	0	0	-194	481	675	-143	-434	578	-38	-85	-25	-44	7	-110	0
1214	0	0	-646	473	1119	86	-882	796	-93	-58	-62	-52	-29	-246	0
1215	0	0	-871	452	1323	209	-1097	887	-100	-110	-89	-56	-162	-376	0
1216	0	0	-991	446	1437	272	-1214	941	-116	-114	-149	-13	-151	-432	0
1217	0	0	-483	436	919	23	-701	677	0	-124	-44	-9	5	-97	0
1218	0	0	435	424	-11	-429	223	206	52	7	3	3	153	145	0
1219	0	0	876	419	-457	-647	666	-19	106	19	164	21	271	308	0
1220	0	0	1082	405	-677	-743	879	-136	89	23	112	46	329	395	0
1221	0	0	1178	432	-746	-805	962	-157	116	-1	139	62	298	514	0
1222	0	0	694	438	-256	-566	475	91	85	-62	91	71	151	141	0
1223	0	0	-265	419	684	-77	-474	551	-118	-73	-64	-60	-54	-122	0
1224	0	0	-638	413	1051	112	-844	732	-100	-31	-40	-19	-81	-275	0
1225	0	0	-931	411	1342	260	-1136	876	-166	-108	-62	-112	-192	-366	0
1226	0	0	-1001	430	1431	285	-1216	930	-139	-106	-85	-93	-215	-386	0
1227	0	0	-433	453	886	-10	-659	669	73	-46	-40	64	-23	-77	0
1228	0	0	394	467	73	-430	160	270	25	-27	-11	36	42	106	0
1229	0	0	896	483	-413	-689	654	35	102	15	147	7	236	374	0
1230	0	0	1093	461	-632	-777	862	-85	83	40	85	19	267	419	0
1231	0	0	1252	444	-808	-848	1030	-182	147	126	182	71	287	467	0
1232	0	0	587	388	-199	-487	393	94	73	-129	60	9	114	145	0
1233	0	0	-152	362	514	-105	-333	438	-31	-56	42	1	9	-108	0
1234	0	0	-708	362	1070	173	-889	716	-44	-93	-40	19	-104	-219	0
1235	0	0	-1013	335	1348	339	-1180	841	-217	-145	-38	-118	-174	-415	0
1236	0	0	-987	353	1340	317	-1163	846	-98	-38	-131	-62	-143	-409	0
1237	0	0	-524	360	884	82	-704	622	-48	-5	-73	-25	-58	-58	0
1238	0	0	330	382	52	-356	139	217	44	-73	-23	38	110	131	0
1239	0	0	893	395	-498	-644	695	-51	149	-21	153	46	254	327	0
1240	0	0	1062	403	-659	-732	860	-128	124	77	155	62	300	492	0
1241	0	0	1187	415	-772	-801	979	-178	129	32	60	27	296	428	0
1242	0	0	647	395	-252	-521	449	71	73	19	48	71	201	192	0
1243	0	0	-196	380	576	-92	-386	478	38	-89	-1	-11	-29	-48	0
1244	0	0	-707	389	1096	159	-901	742	-25	-91	-67	-58	-32	-225	0
1245	0	0	-921	419	1340	251	-1130	879	-137	-131	-89	-34	-166	-444	0
1246	0	0	-1032	417	1449	307	-1240	933	-164	-116	-87	-11	-213	-380	0
1247	0	0	-516	395	911	60	-713	653	-42	-29	-48	5	-3	-159	0
1248	0	0	361	415	54	-388	153	234	50	-87	32	-19	71	164	0
1249	0	0	864	409	-455	-636	659	-23	129	15	192	48	238	316	0
1250	0	0	1035	389	-646	-712	840	-128	108	-1	87	31	281	407	0
1251	0	0	1198	393	-805	-795	1001	-206	139	52	192	48	320	510	0
1252	0	0	655	401	-254	-528	454	73	91	36	135	17	201	213	0
1253	0	0	-300	386	686	-43	-493	536	-81	-52	-64	1	-38	-89	0
1254	0	0	-616	355	971	130	-793	663	-31	-40	-21	-21	-31	-250	0
1255	0	0	-939	372	1311	283	-1125	841	-91	-104	-83	-65	-128	-314	0
1256	0	0	-933	395	1328	269	-1130	861	-145	-106	-60	-106	-186	-490	0
1257	0	0	-537	438	975	49	-756	706	-97	0	-32	-83	3	-100	0
1258	0	0	538	500	-38	-519	288	231	114	21	75	17	97	151	0
1259	0	0	946	572	-374	-759	660	99	104	60	65	15	230	333	0
1260	0	0	1291	673	-618	-982	954	27	108	44	161	40	308	370	0
1261	0	0	1306	808	-498	-1057	902	155	108	9	176	46	322	475	0
1262	0	0	912	929	17	-920	447	473	73	-89	31	-44	141	110	0
1263	0	0	134	1030	896	-582	-381	963	-29	-27	-32	3	5	-133	0
1264	0	0	-380	1117	1497	-368	-938	1307	-124	-27	-25	-62	-106	-283	0
1265	0	0	-467	1226	1693	-379	-1080	1459	-133	-64	-159	-97	-153	-382	0
1266	0	0	-524	1313	1837	-394	-1180	1575	-73	-126	-110	-56	-192	-376	0
1267	0	0	21	1468	1447	-744	-713	1457	-17	-69	-67	-7	-44	-149	0
1268	0	0	1067	1586	519	-1326	274	1052	93	25	46	83	209	162	0
1269	0	0	1494	1755	261	-1624	616	1008	38	0	137	0	267	252	0
1270	0	0	1797	1804	7	-1800	895	905	71	-11	116	17	217	465	0
1271	0	0	1842	1705	-137	-1773	989	784	93	21	159	126	323	510	0
1272	0	0	1160	1468	308	-1314	426	888	62	-3	9	42	172	139	0
1273	0	0	242	1239	997	-740	-377	1118	-44	-73	25	-23	32	-106	0
1274	0	0	-338	1043	1381	-352	-859	1212	-129	-69	-36	-38	-129	-230	0
1275	0	0	-697	843	1540	-73	-1118	1191	-128	-128	-81	-3	-226	-353	0
1276	0	0	-867	657	1524	105	-1195	1090	-93	-81	-85	-52	-164	-386	0
1277	0	0	-477	506	983	-14	-730	744	-69	-108	-102	-40	-73	-145	0
1278	0	0	446	388	-58	-417	252	165	69	64	73	50	225	184	0
1279	0	0	752	287	-465	-519	608	-89	64	-77	100	48	201	287	0
1280	0	0	1088	223	-865	-655	976	-321	139	71	139	9	263	422	0
1281	0	0	1076	174	-902	-625	989	-364	124	31	228	71	388	506	0
1282	0	0	581	168	-413	-374	497	-122	52	-62	17	42	166	114	1
1283	0	0	-297	151	448	73	-372	299	-1	-7	-46	34	9	-98	0
1284	0	0	-826	149	975	338	-900	562	-133	-89	-27	-42	-141	-230	0
1285	94	0	-1035	129	1164	453	-1099	646	-192	-54	-135	-75	-182	-382	0
1286	94	0	-1108	106	1214	501	-1161	660	-124	-104	-67	-31	-176	-323	0
1287	94	0	-640	110	750	265	-695	430	-79	-21	-60	-54	-87	-79	0
1288	94	0	303	135	-168	-219	235	-16	87	-52	19	56	69	102	0
1289	94	0	748	161	-587	-454	667	-213	168	-42	42	-7	190	312	0
1290	94	0	1026	192	-834	-609	930	-321	129	-3	128	42	283	391	0
1291	94	0	1154	219	-935	-686	1044	-358	157	42	174	56	316	496	0
1292	94	0	606	236	-370	-421	488	-67	46	29	69	46	100	192	0
1293	94	0	-297	267	564	15	-430	415	-46	-60	-25	-32	-27	-97	0
1294	94	0	-749	345	1094	202	-921	719	-106	-81	-104	-19	-195	-269	0
1295	94	0	-867	364	1231	251	-1049	797	-81	-23	-38	-29	-162	-308	0
1296	94	0	-979	380	1359	299	-1169	869	-139	-129	-118	-46	-234	-366	0
1297	94	0	-421	397	818	12	-619	607	9	11	40	-13	-62	-69	0
1298	94	0	434	409	-25	-421	229	192	3	11	108	3	145	195	0
1299	94	0	878	428	-450	-653	664	-11	98	34	114	-27	281	310	0
1300	94	0	1146	448	-698	-797	922	-125	112	93	81	44	250	424	0
1301	94	0	1152	446	-706	-799	929	-130	128	-19	190	34	289	438	0
1302	94	0	724	492	-232	-608	478	130	62	15	50	44	192	108	0
1303	94	0	-192	483	675	-145	-433	579	-85	-36	-7	7	17	-95	0
1304	94	0	-634	475	1109	79	-871	792	-143	-79	-95	19	-137	-292	0
1305	94	0	-888	473	1361	207	-1124	917	-106	-102	-64	-44	-182	-320	0
1306	94	0	-912	494	1406	209	-1159	950	-98	-81	-87	-89	-172	-413	0
1307	94	0	-460	517	977	-28	-718	747	-106	-34	-11	-52	-48	-164	0
1308	94	0	476	510	34	-493	221	272	98	-17	23	-7	170	126	0
1309	94	0	911	498	-413	-704	662	42	106	50	58	77	250	411	0
1310	94	0	1140	516	-624	-828	882	-54	178	-7	147	52	343	388	0
1311	94	0	1243	502	-741	-872	992	-119	153	-62	192	34	331	457	0
1312	94	0	781	483	-298	-632	539	92	114	5	60	13	143	211	0
1313	94	0	-150	490	640	-170	-395	565	-77	11	-32	17	40	-65	0
1314	94	0	-658	498	1156	80	-907	827	-112	-17	-139	-32	-120	-275	0
1315	94	0	-852	486	1338	183	-1095	912	-56	-81	-54	-46	-161	-279	0
1316	94	0	-944	485	1429	229	-1186	957	-162	-34	-161	-139	-176	-473	0
1317	94	0	-465	510	975	-22	-720	742	-95	-50	-58	-34	11	-120	0
1318	94	0	454	521	67	-487	193	294	97	-7	-50	108	69	186	0
1319	94	0	993	545	-448	-769	720	48	133	-15	141	17	232	360	0
1320	94	0	1134	541	-593	-837	863	-26	32	52	129	3	312	432	0
1321	94	0	1276	543	-733	-909	1004	-95	102	23	162	34	275	479	0
1322	94	0	777	549	-228	-663	502	160	116	-11	69	91	170	215	0
1323	94	0	-177	533	710	-178	-443	621	-56	-89	44	-23	-56	-79	0
1324	94	0	-573	552	1125	10	-849	838	-62	0	-56	21	-83	-279	0
1325	94	0	-776	580	1356	98	-1066	968	-91	-106	-100	-110	-161	-358	0
1326	94	0	-926	587	1513	169	-1219	1050	-131	-97	-137	-97	-250	-438	0
1327	94	0	-427	603	1030	-88	-728	816	-21	-67	-29	27	25	-159	0
1328	94	0	494	616	122	-555	186	369	38	0	25	-44	157	112	0
1329	94	0	998	607	-391	-802	694	108	159	1	75	25	306	304	0
1330	94	0	1181	582	-599	-881	890	-8	54	1	137	56	250	422	0
1331	94	0	1334	568	-766	-951	1050	-99	149	-42	209	50	312	453	0
1332	94	0	705	574	-131	-639	418	221	38	-114	116	-17	118	97	0
1333	94	0	-134	550	684	-208	-409	617	-31	-60	1	5	38	-73	0
1334	94	0	-605	591	1196	7	-900	893	-122	-116	-52	-77	-112	-289	0
1335	94	0	-830	601	1431	114	-1130	1016	-139	-83	-108	-62	-201	-362	0
1336	94	0	-900	630	1530	135	-1215	1080	-133	-110	-157	-58	-234	-461	0
1337	94	0	-388	659	1047	-135	-717	853	-104	-64	-29	-17	-58	-137	0
1338	94	0	543	657	114	-600	214	385	137	9	91	69	106	129	0
1339	94	0	986	626	-360	-806	673	133	102	-27	108	-7	211	345	0
1340	94	0	1271	647	-624	-959	947	11	145	64	133	64	271	492	0
1341	94	0	1303	624	-679	-963	991	-27	65	48	126	29	347	442	0
1342	94	0	827	620	-207	-723	517	206	52	0	85	34	192	147	0
1343	94	0	-118	599	717	-240	-417	658	-73	-52	-25	-54	15	-112	0
1344	94	0	-603	603	1206	0	-904	904	-157	-38	-98	-100	-81	-327	0
1345	94	0	-763	616	1379	73	-1071	997	-112	-71	-31	15	-162	-399	0
1346	94	0	-883	628	1511	127	-1197	1069	-159	-112	-147	-46	-238	-384	0
1347	94	0	-374	671	1045	-148	-709	858	-77	-52	50	-48	-147	-129	0
1348	94	0	543	715	172	-629	185	443	79	-44	75	32	166	137	0
1349	94	0	1009	715	-294	-862	651	210	102	-5	79	62	168	333	0
1350	94	0	1287	723	-564	-1005	925	79	213	7	170	75	329	490	0
1351	94	0	1291	698	-593	-994	942	52	124	-32	110	54	267	486	0
1352	94	0	878	655	-223	-766	550	216	122	11	137	104	188	291	0
1353	94	0	-84	659	743	-287	-413	701	3	-15	-13	-29	58	-116	0
1354	94	0	-469	671	1140	-101	-804	905	-71	-27	-7	-19	-27	-261	0
1355	94	0	-803	673	1476	65	-1139	1074	-118	-79	-97	-71	-203	-370	0
1356	94	0	-896	694	1590	101	-1243	1142	-151	-79	-155	7	-230	-448	0
1357	94	0	-275	733	1008	-229	-641	870	62	-25	-17	5	56	-172	0
1358	94	0	576	766	190	-671	193	478	54	31	7	-1	143	137	0
1359	94	0	1095	772	-323	-933	709	224	110	69	120	81	221	323	0
1360	94	0	1307	791	-516	-1049	911	137	129	77	120	114	333	436	0
1361	94	0	1413	808	-605	-1110	1009	101	93	36	155	1	261	436	0
1362	94	0	890	807	-83	-848	486	362	36	1	50	1	153	157	0
1363	94	0	-58	822	880	-382	-469	851	-52	-83	-17	-9	-13	-77	0
1364	94	0	-452	847	1299	-197	-875	1073	-54	-116	-98	-69	-137	-314	0
1365	94	0	-689	859	1548	-85	-1118	1203	-162	-56	-93	-62	-141	-376	0
1366	94	0	-735	861	1596	-63	-1165	1228	-91	-75	-141	-60	-176	-459	0
1367	94	0	-254	871	1125	-308	-689	998	32	-69	21	-15	11	-137	0
1368	94	0	636	888	252	-762	192	570	89	-64	1	-3	87	182	0
1369	94	0	1109	892	-217	-1000	663	337	100	-31	133	25	209	378	0
1370	94	0	1353	890	-463	-1121	908	213	122	-9	182	98	211	463	0
1371	94	0	1508	890	-618	-1199	1063	136	133	32	149	110	291	494	0
1372	94	0	940	892	-48	-916	494	422	21	-91	42	-17	87	122	0
1373	94	0	21	880	859	-450	-419	869	-98	-73	-32	-83	-13	-178	0
1374	94	0	-374	904	1278	-265	-826	1091	-1	-48	-5	7	-29	-201	0
1375	94	0	-636	933	1569	-148	-1102	1251	-186	-36	-139	-97	-137	-481	0
1376	94	0	-741	956	1697	-107	-1219	1326	-108	-128	-77	13	-205	-426	0
1377	94	0	-190	970	1160	-390	-675	1065	-11	-52	-93	-29	-31	-188	0
1378	94	0	671	983	312	-827	179	647	52	-1	29	62	124	161	0
1379	94	0	1175	985	-190	-1080	682	397	122	-40	81	52	172	267	0
1380	94	0	1442	983	-459	-1212	950	262	91	108	151	95	292	444	0
1381	94	0	1487	993	-494	-1240	990	249	100	15	139	21	254	481	0
1382	94	0	1080	983	-97	-1031	588	443	147	62	133	108	234	287	0
1383	94	0	71	975	904	-523	-416	939	-48	-129	-46	-27	-71	-73	0
1384	94	0	-336	971	1307	-317	-821	1139	-54	-100	3	13	-102	-300	0
1385	94	0	-584	999	1583	-207	-1083	1291	-58	-69	-159	-27	-147	-325	0
1386	94	0	-673	1022	1695	-174	-1184	1358	-77	-131	-102	-44	-186	-389	0
1387	94	0	-150	1045	1195	-447	-672	1120	-29	11	-85	56	-71	-110	0
1388	94	0	720	1059	339	-889	190	699	29	-36	69	-15	98	157	0
1389	94	0	1145	1047	-98	-1096	621	474	50	11	71	36	122	364	0
1390	94	0	1419	1030	-389	-1224	904	320	135	-11	155	75	259	432	0
1391	94	0	1493	1016	-477	-1254	985	269	108	-17	184	93	267	502	0
1392	94	0	1013	979	-34	-996	523	472	21	-25	81	34	91	182	0
1393	94	0	112	946	834	-529	-361	890	-13	-44	0	21	0	-120	0
1394	94	0	-419	874	1293	-227	-856	1083	-25	-89	-3	-46	-71	-273	0
1395	94	0	-743	859	1602	-58	-1172	1230	-195	-108	-114	-102	-265	-351	0
1396	94	0	-727	869	1596	-71	-1161	1232	-60	-97	-106	-25	-203	-436	0
1397	94	0	-355	853	1208	-249	-781	1030	-81	-106	-27	-32	-93	-129	0
1398	94	0	603	828	225	-715	189	526	81	-60	89	44	54	182	0
1399	94	0	1025	845	-180	-935	602	332	77	-73	42	-27	161	304	0
1400	94	0	1361	849	-512	-1105	936	168	102	106	149	60	343	409	0
1401	94	0	1319	834	-485	-1076	902	174	110	-31	93	46	205	409	0
1402	94	0	944	820	-124	-882	534	348	42	0	100	5	108	159	0
1403	94	0	-66	810	876	-372	-471	843	-100	-71	-64	32	-15	-83	0
1404	94	0	-510	787	1297	-138	-903	1042	-151	-102	-114	-52	-170	-335	0
1405	94	0	-787	737	1524	25	-1155	1130	-203	-21	-145	-81	-133	-384	0
1406	94	0	-859	758	1617	50	-1238	1187	-162	-91	-97	-67	-192	-407	0
1407	94	0	-353	733	1086	-190	-719	909	0	-64	-25	-73	-95	-91	0
1408	94	0	506	719	213	-612	146	466	64	-34	97	65	69	137	0
1409	94	0	955	717	-238	-836	596	239	112	-31	69	50	166	296	0
1410	94	0	1213	711	-502	-962	857	104	65	31	182	75	265	477	0
1411	94	0	1302	680	-622	-991	962	29	108	48	102	40	296	450	0
1412	94	0	817	651	-166	-734	491	242	91	-1	-11	-7	184	106	0
1413	94	0	-138	624	762	-243	-450	693	-3	-25	-32	79	-25	-65	0
1414	94	0	-561	624	1185	-31	-873	904	-143	-32	-81	-29	-108	-331	0
1415	94	0	-847	580	1427	133	-1137	1003	-133	-83	-137	-44	-145	-419	0
1416	94	0	-945	568	1513	188	-1229	1040	-135	-46	-87	-50	-176	-401	0
1417	94	0	-537	574	1111	-18	-824	842	-81	-75	-114	-19	-48	-271	0
1418	94	0	522	566	44	-544	239	305	122	29	102	52	213	194	0
1419	94	0	874	552	-322	-713	598	115	81	21	7	50	209	279	0
1420	94	0	1185	545	-640	-865	912	-47	174	67	161	81	327	475	0
1421	94	0	1209	552	-657	-880	933	-52	83	7	97	34	327	473	0
1422	94	0	811	550	-261	-680	536	144	0	71	1	-40	238	120	0
1423	94	0	-147	539	686	-196	-416	612	-32	-17	29	46	1	-3	0
1424	94	0	-605	527	1132	39	-868	829	-139	-139	-162	-65	-174	-296	0
1425	94	0	-878	512	1390	183	-1134	951	-108	-71	-17	7	-122	-331	0
1426	94	0	-945	490	1435	227	-1190	962	-85	-126	-133	-128	-116	-498	0
1427	94	0	-470	486	956	-8	-713	721	-75	-75	-19	9	15	-141	0
1428	94	0	452	498	46	-475	203	272	46	-48	67	-23	168	159	0
1429	94	0	944	504	-440	-724	692	32	95	-32	157	3	294	378	0
1430	94	0	1154	481	-673	-817	913	-96	166	-19	133	108	356	417	0
1431	94	0	1204	485	-719	-844	961	-117	50	69	87	-5	356	372	0
1432	94	0	754	485	-269	-619	511	108	11	-23	19	9	201	170	0
1433	94	0	-169	475	644	-153	-406	559	-48	-36	-38	5	56	-93	0
1434	94	0	-658	467	1125	95	-891	796	-95	-79	-100	21	-81	-318	0
1435	94	0	-828	479	1307	174	-1067	893	-85	-102	-85	-93	-170	-300	0
1436	94	0	-944	485	1429	229	-1186	957	-77	-110	-120	-64	-162	-479	0
1437	94	0	-495	523	1018	-14	-756	770	-42	-23	-98	60	-60	-122	0
1438	94	0	526	547	21	-536	252	284	50	23	44	64	42	176	0
1439	94	0	960	547	-413	-753	686	67	32	67	135	71	277	337	0
1440	94	0	1198	552	-646	-875	922	-47	89	19	145	31	219	422	0
1441	94	0	1291	506	-785	-898	1038	-139	170	32	184	97	250	506	0
1442	94	0	666	467	-199	-566	432	134	17	-67	52	34	108	225	0
1443	94	0	-124	438	562	-157	-343	500	-89	-71	-21	-73	-98	-65	0
1444	94	0	-669	442	1111	113	-890	776	-112	-77	-54	-19	-159	-217	0
1445	94	0	-902	469	1371	216	-1136	920	-89	-184	-110	-62	-207	-384	0
1446	94	0	-892	467	1359	212	-1125	913	-118	-44	-139	-42	-162	-432	0
1447	94	0	-539	452	991	43	-765	721	-21	-77	-73	-23	-73	-145	0
1448	94	0	463	463	0	-463	231	231	32	15	64	13	34	174	0
1449	94	0	810	442	-368	-626	589	37	60	-65	172	-32	180	318	0
1450	94	0	1097	442	-655	-769	876	-106	3	36	95	-9	248	345	0
1451	94	0	1233	467	-766	-850	999	-149	122	25	114	89	211	498	0
1452	94	0	742	504	-238	-623	490	133	36	-42	95	15	97	182	0
1453	94	0	-126	514	640	-194	-383	577	-60	-5	-40	-31	-23	-60	0
1454	94	0	-633	490	1123	71	-878	806	-114	-56	-69	-1	-170	-201	0
1455	94	0	-881	455	1336	213	-1108	895	-168	-54	-137	-56	-242	-424	0
1456	94	0	-993	465	1458	264	-1225	961	-174	-93	-116	-89	-205	-382	0
1457	94	0	-478	486	964	-4	-721	725	-67	17	-17	-29	-75	-126	0
1458	94	0	382	498	116	-440	133	307	56	-34	15	7	106	75	0
1459	94	0	917	475	-442	-696	679	16	104	21	104	34	223	310	0
1460	94	0	1062	471	-591	-766	826	-60	44	-32	54	21	269	386	0
1461	94	0	1242	490	-752	-866	997	-131	91	13	91	32	318	461	0
1462	94	0	723	469	-254	-596	488	107	65	27	75	60	211	254	0
1463	94	0	-149	485	634	-168	-391	559	-81	-69	-31	-11	9	-114	0
1464	94	0	-673	479	1152	97	-912	815	-124	-126	-87	-120	-124	-302	0
1465	94	0	-803	467	1270	168	-1036	868	25	-73	-83	34	-147	-277	0
1466	94	0	-1026	477	1503	274	-1264	990	-174	-120	-188	-85	-209	-457	0
1467	94	0	-458	494	952	-18	-705	723	-19	11	-67	-9	-27	-147	0
1468	94	0	371	481	110	-426	130	295	15	-23	60	-17	161	147	0
1469	94	0	907	492	-415	-699	661	38	147	-27	124	56	221	263	0
1470	94	0	1138	506	-632	-822	885	-63	104	46	79	58	337	450	0
1471	94	0	1206	498	-708	-852	957	-105	110	7	145	11	329	395	0
1472	94	0	752	510	-242	-631	497	134	0	-32	91	-73	155	147	0
1473	94	0	-205	506	711	-150	-458	608	-25	-67	-17	44	13	-44	0
1474	94	0	-590	504	1094	43	-842	799	-79	-112	-77	-91	-106	-322	0
1475	94	0	-856	517	1373	169	-1114	945	-110	-25	-38	19	-124	-333	0
1476	94	0	-1010	516	1526	247	-1268	1021	-151	-149	-166	-164	-194	-469	0
1477	94	0	-461	512	973	-25	-717	742	-7	7	-67	7	-11	-192	0
1478	94	0	365	500	135	-432	115	317	19	-50	-3	-15	170	159	0
1479	94	0	859	477	-382	-668	620	47	58	17	52	-21	221	232	0
1480	94	0	1111	477	-634	-794	872	-78	98	100	166	75	349	465	0
1481	94	0	1262	469	-793	-865	1027	-162	151	3	112	60	331	514	0
1482	94	0	715	500	-215	-607	465	142	13	5	73	-5	190	226	0
1483	94	0	-136	502	638	-183	-387	570	-32	-85	-29	-38	1	-106	0
1484	94	0	-608	521	1129	43	-868	825	-145	-34	-174	-120	-79	-304	0
1485	94	0	-891	517	1408	187	-1149	962	-162	-91	-141	-56	-159	-457	0
1486	94	0	-966	494	1460	236	-1213	977	-155	-98	-133	-87	-178	-407	0
1487	94	0	-512	473	985	19	-748	729	-27	-38	-48	-3	-106	-110	0
1488	94	0	376	469	93	-422	141	281	48	-31	46	23	116	145	0
1489	94	0	880	440	-440	-660	660	0	149	42	11	110	197	323	0
1490	94	0	1142	442	-700	-792	921	-129	149	58	151	95	380	432	0
1491	94	0	1194	444	-750	-819	972	-153	91	34	161	-7	279	465	0
1492	94	0	794	455	-339	-624	566	58	133	-62	91	46	137	258	0
1493	94	0	-221	436	657	-107	-439	546	-108	-38	-85	-48	-29	-143	0
1494	94	0	-637	428	1065	104	-851	746	-106	-102	-108	-60	-126	-323	0
1495	94	0	-898	432	1330	233	-1114	881	-145	-71	-91	-5	-209	-300	0
1496	94	0	-972	483	1455	244	-1213	969	-120	-153	-64	-131	-234	-477	0
1497	94	0	-510	508	1018	1	-764	763	-23	-56	-77	-46	-87	-180	0
1498	94	0	370	529	159	-449	105	344	25	-25	5	32	97	143	0
1499	94	0	875	517	-358	-696	616	79	56	-5	-11	27	178	240	0
1500	94	0	1167	494	-673	-830	920	-89	157	25	201	48	304	469	0
1501	94	0	1153	455	-698	-804	925	-121	50	-102	162	-9	242	405	0
1502	94	0	808	446	-362	-627	585	42	100	-34	141	17	178	159	0
1503	94	0	-229	415	644	-93	-436	529	-48	-25	-25	-83	-50	-71	0
1504	94	0	-628	411	1039	108	-833	725	-44	-77	-50	-27	-131	-279	0
1505	94	0	-931	397	1328	267	-1129	862	-155	-141	-116	-38	-223	-358	0
1506	94	0	-995	413	1408	291	-1201	910	-137	-64	-120	-91	-223	-453	0
1507	94	0	-534	453	987	40	-760	720	3	-56	-32	-7	-17	-89	0
1508	94	0	339	467	128	-403	105	297	36	3	-21	-7	52	81	0
1509	94	0	932	463	-469	-697	700	-3	226	9	192	60	252	364	0
1510	94	0	1021	455	-566	-738	793	-55	29	-29	139	19	230	486	0
1511	94	0	1231	459	-772	-845	1001	-156	118	-31	120	56	226	434	0
1512	94	0	761	457	-304	-609	532	76	54	-7	133	9	201	190	0
1513	94	0	-249	457	706	-104	-477	581	-112	-102	-58	-52	-27	-77	0
1514	94	0	-599	450	1049	74	-824	749	-79	-13	-141	-67	-128	-343	0
1515	94	0	-960	434	1394	263	-1177	914	-128	-108	-89	15	-207	-413	0
1516	94	0	-939	448	1387	245	-1163	917	-106	-95	-104	-83	-217	-455	0
1517	94	0	-540	424	964	58	-752	694	-29	-50	-91	-48	-21	-149	0
1518	94	0	380	438	58	-409	161	248	32	-19	-13	-31	153	102	0
1519	94	0	905	430	-475	-667	690	-22	164	3	81	65	240	318	0
1520	94	0	1078	448	-630	-763	854	-91	128	-23	135	-75	320	389	0
1521	94	0	1264	448	-816	-856	1040	-184	143	42	174	34	304	506	0
1522	94	0	806	444	-362	-625	584	41	137	-19	38	110	151	195	0
1523	94	0	-246	436	682	-95	-464	559	-93	-139	-87	-19	-118	-77	0
1524	94	0	-555	428	983	63	-769	705	-36	-42	-17	1	-27	-197	0
1525	94	0	-918	428	1346	245	-1132	887	-213	-110	-73	-126	-137	-413	0
1526	94	0	-951	424	1375	263	-1163	899	-133	-67	-58	-32	-164	-488	0
1527	94	0	-565	436	1001	64	-783	718	-69	-126	-7	-71	-31	-275	0
1528	94	0	347	455	108	-401	119	281	69	7	27	21	128	102	0
1529	94	0	853	479	-374	-666	613	52	48	87	60	46	195	304	0
1530	94	0	1077	488	-589	-782	833	-50	97	-44	176	50	230	388	0
1531	94	0	1206	580	-626	-893	916	-23	48	-62	172	-25	302	366	0
1532	94	0	549	719	170	-634	189	444	-42	-98	-48	-34	58	-27	0
1533	94	0	-787	-62	725	424	-756	331	-209	-97	-170	-75	-38	-291	0
1534	94	0	-1577	-545	1032	1061	-1304	243	-215	-192	-194	-34	-215	-473	0
1535	94	0	-2194	-1034	1160	1614	-1677	63	-197	-135	-207	-128	-294	-651	0
1536	94	0	-2496	-1484	1012	1990	-1754	-236	-153	-180	-215	-64	-345	-713	0
1537	94	0	-2172	-1773	399	1972	-1285	-687	-135	-143	-108	-93	-97	-325	0
1538	94	0	-1199	-1998	-799	1598	-200	-1398	-11	-69	-65	-60	23	29	0
1539	94	0	-640	-2203	-1563	1421	461	-1883	108	-36	89	42	221	306	0
1540	94	0	-469	-2395	-1926	1432	728	-2160	112	-34	1	-7	256	329	0
1541	94	0	-407	-2556	-2149	1481	871	-2352	91	13	44	64	269	411	0
1542	94	0	-1083	-2770	-1687	1926	302	-2228	-91	-58	29	-7	129	81	0
1543	94	0	-2080	-2927	-847	2503	-616	-1887	-77	-60	-36	-7	-58	-184	0
1544	94	0	-2634	-3051	-417	2842	-1108	-1734	-118	-40	-85	-38	-211	-312	1
1545	94	0	-2873	-3164	-291	3018	-1291	-1727	-131	-190	-85	-131	-304	-504	0
1546	94	0	-2958	-3202	-244	3080	-1357	-1723	-168	-89	-122	-131	-238	-403	0
1547	94	0	-2462	-3181	-719	2821	-871	-1950	-38	-114	-29	-69	-128	-151	0
1548	94	0	-1451	-3214	-1763	2332	156	-2488	95	-17	50	48	62	219	0
1549	97	0	-1013	-3255	-2242	2134	614	-2748	126	15	54	31	207	327	0
1550	97	0	-640	-3276	-2636	1958	998	-2956	164	79	147	95	329	504	0
1551	97	0	-653	-3299	-2646	1976	996	-2972	62	44	157	31	300	547	0
1552	97	0	-1065	-3367	-2302	2216	618	-2834	161	27	95	91	176	242	0
1553	97	0	-2149	-3410	-1261	2779	-444	-2335	-65	-64	-65	-36	23	-79	0
1554	97	0	-2529	-3369	-840	2949	-844	-2104	-81	-75	-75	-21	-135	-265	0
1555	97	0	-2754	-3334	-580	3044	-1087	-1957	-116	-64	-126	-60	-159	-347	0
1556	97	0	-2821	-3278	-457	3049	-1182	-1867	-147	-161	-201	-102	-230	-405	0
1557	97	0	-2190	-3160	-970	2675	-610	-2065	7	-40	-50	62	19	-65	0
1558	97	0	-1187	-3086	-1899	2136	356	-2492	71	-1	-48	23	161	172	0
1559	97	0	-688	-3047	-2359	1867	835	-2703	83	-21	67	44	275	424	0
1560	97	0	-493	-3055	-2562	1774	1034	-2808	95	13	71	56	325	473	0
1561	97	0	-334	-3036	-2702	1685	1184	-2869	112	-34	159	128	323	549	0
1562	97	0	-832	-3053	-2221	1942	694	-2637	95	-7	40	56	174	289	0
1563	97	0	-1866	-3039	-1173	2452	-346	-2106	-145	-81	-85	-15	5	-95	0
1564	97	0	-2318	-2962	-644	2640	-837	-1803	-95	-168	-143	15	-161	-258	0
1565	97	0	-2520	-2867	-347	2693	-1086	-1607	-164	-108	-180	-31	-128	-386	0
1566	97	0	-2507	-2799	-292	2653	-1107	-1545	-108	-120	-219	-13	-201	-415	0
1567	97	0	-1992	-2667	-675	2329	-658	-1671	-9	-46	-79	23	1	-91	0
1568	97	0	-908	-2576	-1668	1742	380	-2122	104	-64	93	42	153	153	0
1569	97	0	-472	-2551	-2079	1511	803	-2315	95	15	147	52	256	384	0
1570	97	0	-196	-2553	-2357	1374	1080	-2455	97	-19	188	19	298	417	0
1571	97	0	-58	-2533	-2475	1295	1208	-2504	195	34	153	139	333	510	0
1572	97	0	-561	-2545	-1984	1553	711	-2264	108	11	40	64	133	195	0
1573	97	0	-1484	-2541	-1057	2012	-213	-1799	34	-54	27	31	-27	-83	0
1574	97	0	-1978	-2463	-485	2220	-746	-1474	-162	-64	-85	-56	-155	-312	0
1575	97	0	-2142	-2382	-240	2262	-951	-1311	-93	-34	-91	-54	-143	-395	0
1576	97	0	-2264	-2298	-34	2281	-1115	-1166	-135	-65	-139	-77	-271	-465	0
1577	97	0	-1718	-2168	-450	1943	-634	-1309	23	69	-83	15	-56	-91	0
1578	97	0	-735	-2048	-1313	1391	289	-1680	126	-15	77	-11	36	164	0
1579	97	0	-238	-1984	-1746	1111	754	-1865	135	23	100	52	147	300	0
1580	97	0	-25	-1920	-1895	972	935	-1907	97	50	188	129	238	516	0
1581	97	0	152	-1844	-1996	846	1074	-1920	126	83	219	38	316	492	0
1582	97	0	-258	-1796	-1538	1027	640	-1667	106	75	137	-21	166	194	0
1583	97	0	-1226	-1718	-492	1472	-367	-1105	-34	7	106	-48	3	-52	0
1584	97	0	-1639	-1581	58	1610	-848	-761	-46	-60	-44	-7	-149	-232	0
1585	97	0	-1827	-1449	378	1638	-1102	-535	-77	-104	-58	-87	-232	-351	0
1586	97	0	-1946	-1332	614	1639	-1280	-359	-188	-102	-102	-54	-310	-374	0
1587	97	0	-1382	-1212	170	1297	-776	-521	-40	-52	65	-83	-79	-102	0
1588	97	0	-508	-1117	-609	812	50	-863	42	-9	58	17	114	190	0
1589	97	0	128	-1020	-1148	446	638	-1084	85	-42	141	44	153	347	0
1590	97	0	337	-956	-1293	309	815	-1124	97	-48	135	65	188	479	0
1591	97	0	518	-867	-1385	174	951	-1126	38	-17	223	38	178	521	0
1592	97	0	178	-828	-1006	325	592	-917	128	-7	166	65	95	292	0
1593	97	0	-789	-770	19	779	-404	-375	-56	-112	-11	-93	-129	-48	0
1594	97	0	-1155	-702	453	928	-804	-124	-7	-141	64	-38	-129	-159	0
1595	97	0	-1433	-690	743	1061	-1088	26	-108	-89	-25	42	-209	-308	0
1596	97	0	-1561	-657	904	1109	-1232	123	-186	-85	-209	-124	-258	-399	0
1597	97	0	-1064	-649	415	856	-739	-117	-95	-56	32	-58	-64	-77	0
1598	97	0	-161	-620	-459	390	149	-539	17	-36	54	19	157	131	0
1599	97	0	310	-640	-950	165	630	-795	116	-15	159	31	207	323	0
1600	97	0	578	-578	-1156	0	867	-867	67	5	141	83	279	471	0
1601	97	0	638	-533	-1171	-52	904	-852	81	11	44	97	279	413	0
1602	97	0	312	-508	-820	98	566	-664	77	13	25	50	215	168	0
1603	97	0	-694	-504	190	599	-442	-157	-54	-180	-19	-64	36	-164	0
1604	97	0	-1090	-547	543	818	-816	-2	-29	-64	-155	-17	-29	-347	0
1605	97	0	-1425	-568	857	996	-1141	144	-151	-120	-199	-23	-93	-469	0
1606	97	0	-1535	-595	940	1065	-1237	172	-184	-65	-207	-25	-95	-521	0
1607	97	0	-1047	-578	469	812	-758	-54	0	-133	-50	-11	64	-182	0
1608	97	0	-82	-537	-455	309	186	-496	77	7	-60	-29	215	62	0
1609	97	0	382	-494	-876	56	629	-685	62	-42	-17	-3	312	232	0
1610	97	0	654	-461	-1115	-96	884	-788	143	-17	87	56	349	397	0
1611	97	0	789	-444	-1233	-172	1011	-838	62	13	29	75	345	370	0
1612	97	0	378	-415	-793	18	585	-604	58	42	64	48	277	195	0
1613	97	0	-548	-415	133	481	-340	-141	-65	-11	-135	-32	27	-190	0
1614	97	0	-1012	-382	630	697	-821	124	-62	-89	-116	-48	-58	-355	0
1615	97	0	-1254	-368	886	811	-1070	259	-137	-19	-145	-73	-91	-452	0
1616	97	0	-1381	-347	1034	864	-1207	343	-79	-79	-201	-25	-188	-434	0
1617	97	0	-930	-341	589	635	-759	124	-1	-91	-58	-15	-62	-162	0
1618	97	0	-41	-318	-277	179	118	-297	56	-58	36	-106	81	62	0
1619	97	0	438	-318	-756	-60	597	-537	65	40	67	44	221	296	0
1620	97	0	729	-277	-1006	-226	867	-641	64	44	104	27	236	362	0
1621	97	0	881	-265	-1146	-308	1013	-705	129	0	180	52	252	537	0
1622	97	0	446	-273	-719	-86	582	-496	11	65	75	75	159	201	0
1623	97	0	-502	-250	252	376	-377	1	-1	-34	32	-5	-54	-81	0
1624	97	0	-964	-256	708	610	-836	226	-73	-87	-42	-34	-143	-184	0
1625	97	0	-1171	-256	915	713	-1043	329	-129	-34	-21	-137	-188	-306	0
1626	97	0	-1359	-240	1119	799	-1239	439	-157	-83	-133	-73	-269	-397	0
1627	97	0	-841	-244	597	542	-719	176	-62	-56	-38	-62	-135	-157	0
1628	97	0	9	-221	-230	106	119	-225	38	50	131	-23	97	211	0
1629	97	0	553	-226	-779	-163	666	-502	83	-7	199	-71	141	353	0
1630	97	0	809	-225	-1034	-292	921	-629	129	46	261	73	277	549	0
1631	97	0	926	-195	-1121	-365	1023	-658	135	42	168	27	267	475	0
1632	97	0	500	-188	-688	-156	594	-438	87	-5	118	36	97	275	0
1633	97	0	-424	-168	256	296	-340	44	-85	-27	-3	-38	-25	-21	0
1634	97	0	-872	-126	746	499	-809	310	-100	-69	-31	-98	-141	-205	0
1635	97	0	-1068	-48	1020	558	-1044	486	-56	-36	-104	-75	-131	-347	0
1636	97	0	-1168	21	1189	573	-1178	605	-157	-3	-73	-36	-118	-376	0
1637	97	0	-729	31	760	349	-744	395	-67	-54	-85	-67	-50	-162	0
1638	97	0	157	-7	-164	-75	160	-85	65	-48	83	-11	141	221	0
1639	97	0	572	-89	-661	-241	616	-375	69	-98	64	-27	213	306	0
1640	97	0	859	-151	-1010	-354	934	-580	75	3	151	25	327	450	0
1641	97	0	910	-203	-1113	-353	1011	-658	46	87	102	58	405	448	0
1642	97	0	599	-221	-820	-189	709	-520	128	-42	116	-21	261	232	0
1643	97	0	-381	-213	168	297	-274	-22	-9	1	-23	7	56	-60	0
1644	97	0	-948	-186	762	567	-855	288	-122	-85	-161	-81	-106	-316	0
1645	97	0	-1123	-157	966	640	-1044	404	-89	-98	-161	-77	-112	-424	0
1646	97	0	-1213	-114	1099	663	-1156	492	-106	-93	-174	-42	-147	-467	0
1647	97	0	-831	-110	721	470	-776	305	-69	-50	-124	-42	-62	-135	0
1648	97	0	110	-95	-205	-7	157	-150	112	-29	-40	81	106	157	0
1649	97	0	630	-97	-727	-266	678	-412	79	29	9	95	230	310	0
1650	97	0	917	-93	-1010	-412	963	-551	83	79	71	32	339	308	0
1651	97	0	1049	-60	-1109	-494	1079	-584	128	25	159	75	339	465	0
1652	97	0	568	-50	-618	-259	593	-334	5	13	44	0	192	129	0
1653	97	0	-323	-69	254	196	-288	92	-21	-93	-89	40	0	-131	0
1654	97	0	-796	-38	758	417	-777	360	-81	-131	-98	-5	-182	-269	0
1655	97	0	-1056	-1	1055	528	-1055	527	-58	-108	-124	-69	-155	-353	0
1656	97	0	-1108	9	1117	549	-1112	563	-139	-95	-145	-48	-246	-436	0
1657	97	0	-670	40	710	315	-690	375	-17	17	-44	-36	-11	-172	0
1658	97	0	228	89	-139	-158	183	-25	31	-73	-3	38	77	56	0
1659	97	0	744	71	-673	-407	708	-301	128	46	108	104	203	318	0
1660	97	0	954	64	-890	-509	922	-413	106	-38	114	50	228	376	0
1661	97	0	1113	50	-1063	-581	1088	-506	143	54	197	46	318	490	0
1662	97	0	598	40	-558	-319	578	-259	36	-46	0	40	100	166	0
1663	97	0	-248	56	304	96	-276	180	-48	-116	-36	-40	-65	-116	0
1664	97	0	-763	73	836	345	-799	454	-149	-67	-73	5	-141	-232	0
1665	97	0	-974	71	1045	451	-1009	558	-159	-104	-42	-58	-199	-415	0
1666	97	0	-1071	102	1173	484	-1122	637	-73	-85	-159	-42	-261	-419	0
1667	97	0	-754	97	851	328	-802	474	-48	-112	-120	3	-108	-176	0
1668	97	0	290	108	-182	-199	236	-37	42	-29	71	-34	44	118	0
1669	97	0	651	114	-537	-382	594	-211	31	-36	58	34	116	366	0
1670	97	0	954	122	-832	-538	893	-355	34	-7	124	19	306	368	0
1671	97	0	1053	128	-925	-590	989	-398	131	-32	133	62	275	457	0
1672	97	0	673	124	-549	-398	611	-212	73	-32	89	81	135	265	0
1673	97	0	-248	126	374	61	-311	250	-31	-19	-40	-56	-9	-114	0
1674	97	0	-795	122	917	336	-856	519	-145	-29	-62	-48	-97	-273	0
1675	97	0	-966	120	1086	423	-1026	603	-85	-124	-151	-65	-182	-420	0
1676	97	0	-1117	120	1237	498	-1177	678	-44	-54	-106	25	-207	-353	0
1677	97	0	-805	116	921	344	-863	518	-27	-91	-73	-69	11	-205	0
1678	97	0	262	98	-164	-180	213	-33	100	-11	-15	50	100	77	0
1679	97	0	570	60	-510	-315	540	-225	87	-31	60	1	184	259	0
1680	97	0	903	48	-855	-475	879	-403	85	-7	126	40	252	351	0
1681	97	0	1033	71	-962	-552	997	-445	116	19	164	46	331	469	0
1682	97	0	630	81	-549	-355	589	-234	56	-50	79	-11	209	135	0
1683	97	0	-316	60	376	128	-346	218	-7	-46	-31	-27	21	-102	0
1684	97	0	-842	56	898	393	-870	477	-102	-58	-194	-50	-124	-271	0
1685	97	0	-1059	17	1076	521	-1067	546	-89	-110	-79	-32	-232	-397	0
1686	97	0	-1196	-7	1189	601	-1192	591	-139	-102	-143	-5	-244	-422	0
1687	97	0	-847	-27	820	437	-833	396	-79	-71	-62	-21	-135	-192	0
1688	97	0	132	-36	-168	-48	150	-102	50	9	32	-13	62	83	0
1689	97	0	596	-44	-640	-276	618	-342	168	27	161	56	203	333	0
1690	97	0	835	-34	-869	-400	852	-451	118	-25	135	79	161	382	0
1691	97	0	972	-17	-989	-477	980	-503	100	9	159	40	279	405	0
1692	97	0	541	-23	-564	-259	552	-293	114	9	172	97	195	195	0
1693	97	0	-424	-31	393	227	-408	181	-114	-48	-65	-27	-87	-120	0
1694	97	0	-812	-21	791	416	-801	385	-52	-42	-11	-73	-108	-197	0
1695	97	0	-1182	-13	1169	597	-1175	578	-145	-110	-137	-48	-217	-345	0
1696	97	0	-1189	0	1189	594	-1189	594	-129	-50	-120	-83	-271	-465	0
1697	97	0	-795	13	808	391	-801	410	-56	-23	-50	1	-58	-126	0
1698	97	0	127	23	-104	-75	115	-40	1	36	40	-11	64	79	0
1699	97	0	612	32	-580	-322	596	-274	83	42	126	65	188	322	0
1700	97	0	845	9	-836	-427	840	-413	120	36	149	81	250	442	0
1701	97	0	998	1	-997	-499	997	-498	176	-27	277	50	347	452	0
1702	97	0	474	13	-461	-243	467	-224	65	-83	89	0	95	207	0
1703	97	0	-346	-1	345	173	-345	172	-11	36	-114	-17	23	-194	0
1704	97	0	-815	19	834	398	-824	426	13	-32	-17	5	25	-271	0
1705	97	0	-1191	7	1198	592	-1194	602	-176	-135	-182	-166	-209	-448	0
1706	97	0	-1180	9	1189	585	-1184	599	-129	-83	-17	-60	-129	-426	0
1707	97	0	-822	27	849	397	-835	438	17	-62	-40	-29	-1	-159	0
1708	97	0	121	77	-44	-99	82	16	29	-21	52	-62	118	110	0
1709	97	0	643	87	-556	-365	599	-234	139	34	124	56	341	333	0
1710	97	0	888	83	-805	-485	846	-361	85	-67	79	3	347	343	0
1711	97	0	1072	77	-995	-574	1033	-459	120	29	97	93	386	477	0
1712	97	0	585	54	-531	-319	558	-238	93	-40	157	100	261	238	0
1713	97	0	-339	50	389	144	-364	219	-52	-116	-67	-21	40	-116	0
1714	97	0	-758	27	785	365	-771	406	0	-67	-85	46	-34	-258	0
1715	97	0	-1164	23	1187	570	-1175	605	-178	-159	-213	-67	-104	-362	0
1716	97	0	-1139	42	1181	548	-1160	611	-128	-32	-145	-5	-98	-448	0
1717	97	0	-805	64	869	370	-837	466	-83	-54	-118	3	40	-164	0
1718	97	0	178	64	-114	-121	146	-25	25	-7	19	1	153	168	0
1719	97	0	585	40	-545	-312	565	-252	126	-46	58	73	256	302	0
1720	97	0	885	40	-845	-462	865	-402	112	23	118	-17	277	384	0
1721	97	0	984	38	-946	-511	965	-454	95	13	178	58	360	450	0
1722	97	0	554	29	-525	-291	539	-248	52	-36	27	29	225	161	0
1723	97	0	-291	56	347	117	-319	201	-15	-73	-5	-23	3	-69	0
1724	97	0	-821	129	950	346	-885	539	-97	-87	-151	29	-124	-242	0
1725	97	0	-999	223	1222	388	-1110	722	-71	-114	-192	-62	-170	-391	0
1726	97	0	-1040	362	1402	339	-1221	882	-182	-77	-135	-46	-188	-391	0
1727	97	0	-593	512	1105	40	-849	808	-34	-137	-27	-40	-145	-131	0
1728	97	0	450	624	174	-537	138	399	50	3	1	-62	89	118	0
1729	97	0	938	677	-261	-807	599	208	116	32	60	65	190	298	0
1730	97	0	1248	785	-463	-1016	855	161	44	-1	71	67	143	372	0
1731	97	0	1438	882	-556	-1160	997	163	32	50	124	19	275	494	0
1732	97	0	1020	923	-97	-971	558	413	56	0	71	-50	110	164	0
1733	97	0	142	1022	880	-582	-369	951	-79	-52	-36	32	-64	-102	0
1734	97	0	-307	1138	1445	-415	-876	1291	-108	-64	-184	-36	-135	-291	0
1735	97	0	-483	1257	1740	-387	-1111	1498	-137	-75	-143	-81	-275	-353	0
1736	97	0	-555	1253	1808	-349	-1181	1530	-97	-110	-89	-44	-279	-389	1
1737	97	0	-234	1127	1361	-446	-797	1244	-67	15	-32	-3	-122	-195	0
1738	97	0	607	938	331	-772	138	634	17	-11	-7	108	-44	104	0
1739	97	0	1029	758	-271	-893	650	243	54	25	77	85	110	316	0
1740	97	0	1185	572	-613	-878	899	-20	95	29	108	73	180	434	0
1741	104	0	1151	356	-795	-753	973	-219	135	-15	151	73	242	389	0
1742	104	0	698	153	-545	-425	621	-196	-38	42	91	31	69	162	0
1743	104	0	-337	-31	306	184	-321	137	-21	-29	-27	27	-108	-129	0
1744	104	0	-934	-124	810	529	-872	343	-112	-62	-48	-42	-182	-254	0
1745	104	0	-1206	-186	1020	696	-1113	417	-186	-104	-149	-79	-258	-420	0
1746	104	0	-1318	-205	1113	761	-1215	454	-164	-52	-106	-23	-234	-444	0
1747	104	0	-901	-219	682	560	-791	231	-71	-75	-34	-23	-83	-188	0
1748	104	0	82	-205	-287	61	184	-246	7	95	21	-19	81	153	0
1749	104	0	500	-221	-721	-139	610	-471	102	31	108	32	190	370	0
1750	104	0	831	-199	-1030	-316	930	-614	100	56	95	25	329	362	0
1751	104	0	914	-201	-1115	-356	1014	-658	62	124	114	73	320	483	0
1752	104	0	479	-211	-690	-134	584	-450	13	9	31	69	128	186	0
1753	104	0	-440	-250	190	345	-315	-30	-38	-42	44	-56	13	-85	0
1754	104	0	-934	-252	682	593	-808	215	-174	-69	-95	-67	-98	-217	0
1755	104	0	-1130	-230	900	680	-1015	335	-81	-116	-98	-89	-172	-351	0
1756	104	0	-1289	-174	1115	731	-1202	470	-100	-75	-128	-44	-194	-370	0
1757	104	0	-870	-137	733	503	-801	298	-98	-100	-42	-56	-116	-213	0
1758	104	0	101	-91	-192	-5	146	-141	97	44	65	42	157	223	0
1759	104	0	617	-71	-688	-273	652	-379	149	-79	91	52	242	320	0
1760	104	0	896	-54	-950	-421	923	-502	155	-21	137	46	337	419	0
1761	104	0	1042	-5	-1047	-518	1044	-526	95	40	184	54	335	485	0
1762	104	0	595	23	-572	-309	583	-274	44	3	62	29	180	242	0
1763	104	0	-268	73	341	97	-304	207	-25	-31	17	-52	0	-27	0
1764	104	0	-757	102	859	327	-808	480	-176	-42	-46	-104	-48	-205	0
1765	104	0	-970	157	1127	406	-1048	642	-135	-85	-120	-85	-129	-417	0
1766	104	0	-1094	180	1274	457	-1184	727	-97	-27	-100	-60	-114	-380	0
1767	104	0	-689	205	894	242	-791	549	-75	-50	-62	-114	-52	-98	0
1768	104	0	346	213	-133	-279	239	40	110	27	104	-15	120	126	0
1769	104	0	653	203	-450	-428	551	-123	17	-3	42	-3	250	347	0
1770	104	0	1070	219	-851	-644	960	-316	77	58	85	44	271	376	0
1771	104	0	1124	219	-905	-671	1014	-343	114	36	178	67	430	452	0
1772	104	0	665	223	-442	-444	553	-109	36	7	15	-13	201	211	0
1773	104	0	-145	217	362	-36	-253	289	5	-42	-34	3	17	-15	0
1774	104	0	-728	242	970	243	-849	606	-50	-48	-60	1	-32	-205	0
1775	104	0	-875	273	1148	301	-1011	710	-97	-128	-129	-48	-207	-399	0
1776	104	0	-1075	275	1350	400	-1212	812	-106	-87	-104	-81	-145	-444	0
1777	104	0	-705	265	970	220	-837	617	-110	-60	-95	-67	-31	-209	0
1778	104	0	236	236	0	-236	118	118	60	-89	36	13	97	104	0
1779	104	0	734	226	-508	-480	621	-141	100	-42	48	64	172	271	0
1780	104	0	1049	256	-793	-652	921	-268	83	32	174	32	263	422	0
1781	104	0	1103	248	-855	-675	979	-303	110	13	89	58	353	477	0
1782	104	0	744	244	-500	-494	622	-128	126	-42	128	-44	225	221	0
1783	104	0	-235	232	467	1	-351	349	-79	11	-19	-21	-31	-65	0
1784	104	0	-695	236	931	229	-813	583	-85	-79	-143	-25	-178	-252	0
1785	104	0	-966	225	1191	370	-1078	708	-108	-69	-106	-19	-162	-351	0
1786	104	0	-1036	248	1284	394	-1160	766	-122	-52	-166	-31	-254	-473	0
1787	104	0	-695	273	968	211	-831	620	-50	-106	-95	3	-23	-164	0
1788	104	0	268	285	17	-276	125	151	-52	-56	25	-21	48	172	0
1789	104	0	809	323	-486	-566	647	-81	67	54	145	32	172	279	0
1790	104	0	1000	341	-659	-670	829	-159	98	-1	73	83	207	370	0
1791	104	0	1159	329	-830	-744	994	-250	83	36	161	42	329	485	0
1792	104	0	765	306	-459	-535	612	-76	104	-40	65	77	192	230	0
1793	104	0	-155	304	459	-74	-307	381	-13	-64	-50	-75	-23	-133	0
1794	104	0	-675	289	964	193	-819	626	-102	-25	-114	31	-116	-252	0
1795	104	0	-968	294	1262	337	-1115	778	-178	-110	-161	-87	-225	-341	0
1796	104	0	-1017	337	1354	340	-1185	845	-110	-25	-168	-34	-205	-413	0
1797	104	0	-638	353	991	142	-814	672	-38	-64	-15	32	-91	-118	0
1798	104	0	312	360	48	-336	132	204	64	-1	54	1	122	155	0
1799	104	0	831	366	-465	-598	648	-49	97	-46	73	81	192	296	0
1800	104	0	1060	374	-686	-717	873	-156	42	19	114	31	213	337	0
1801	104	0	1176	391	-785	-783	980	-197	81	11	211	60	261	424	0
1802	104	0	751	362	-389	-556	570	-13	79	-56	52	31	176	188	0
1803	104	0	-103	331	434	-114	-268	382	25	-1	29	-42	44	-133	0
1804	104	0	-687	370	1057	158	-872	713	-104	-77	-91	-9	-81	-296	0
1805	104	0	-873	386	1259	243	-1066	822	-133	-81	-89	-98	-135	-353	0
1806	104	0	-1022	409	1431	306	-1226	920	-118	-32	-155	32	-194	-430	0
1807	104	0	-644	436	1080	104	-862	758	-83	-93	-184	-5	-168	-174	0
1808	104	0	348	452	104	-400	122	278	5	-58	44	-34	73	139	0
1809	104	0	789	450	-339	-619	564	55	23	19	25	71	159	294	0
1810	104	0	1159	446	-713	-802	936	-133	97	54	157	21	302	405	0
1811	104	0	1227	446	-781	-836	1004	-167	98	23	217	17	325	481	0
1812	104	0	868	440	-428	-654	648	6	79	-40	73	23	128	213	0
1813	104	0	-95	438	533	-171	-314	485	17	-15	-11	0	44	-104	0
1814	104	0	-654	442	1096	106	-875	769	-157	-38	-60	-137	-75	-279	0
1815	104	0	-796	465	1261	165	-1028	863	-58	-91	-50	-58	-168	-335	0
1816	104	0	-974	494	1468	240	-1221	981	-100	-77	-147	0	-182	-442	0
1817	104	0	-494	549	1043	-27	-768	796	-29	-85	-19	-77	-75	-225	0
1818	104	0	384	591	207	-487	88	399	120	25	62	31	129	188	0
1819	104	0	870	558	-312	-714	591	123	40	-25	73	25	209	320	0
1820	104	0	1198	554	-644	-876	921	-45	139	17	161	112	279	475	0
1821	104	0	1299	527	-772	-913	1035	-122	29	77	129	79	322	417	0
1822	104	0	934	519	-415	-726	674	52	100	-15	120	21	252	263	0
1823	104	0	-58	514	572	-228	-315	543	-79	-31	-17	-31	5	-108	0
1824	104	0	-537	516	1053	10	-795	784	-56	-34	-100	-32	-48	-269	0
1825	104	0	-784	537	1321	123	-1052	929	-98	-32	-89	-48	-102	-289	0
1826	104	0	-935	572	1507	181	-1221	1039	-104	-139	-98	-89	-159	-457	0
1827	104	0	-485	587	1072	-51	-778	829	-36	-73	-73	-36	-69	-147	0
1828	104	0	413	636	223	-524	95	429	58	-17	73	23	137	174	0
1829	104	0	988	655	-333	-821	660	161	77	21	27	-1	157	267	0
1830	104	0	1231	649	-582	-940	906	33	131	79	87	73	302	426	0
1831	104	0	1312	661	-651	-986	981	5	97	38	139	83	306	442	0
1832	104	0	963	640	-323	-801	643	158	186	-27	122	40	184	151	0
1833	104	0	-33	647	680	-307	-356	663	-48	-62	21	-91	44	-75	0
1834	104	0	-400	682	1082	-141	-741	882	-19	-64	-11	-3	-73	-230	0
1835	104	0	-764	694	1458	35	-1111	1076	-104	-58	-131	-112	-133	-372	0
1836	104	0	-798	715	1513	41	-1155	1114	-114	-81	-120	-65	-211	-446	0
1837	104	0	-506	735	1241	-114	-873	988	-97	-65	-102	-11	-50	-246	0
1838	104	0	507	741	234	-624	136	487	46	-65	-36	31	48	141	0
1839	104	0	1062	758	-304	-910	683	227	186	7	67	112	267	360	0
1840	104	0	1235	772	-463	-1003	849	154	104	-1	73	21	277	448	0
1841	104	0	1448	764	-684	-1106	1066	40	135	100	137	118	310	494	0
1842	104	0	1020	766	-254	-893	637	256	50	44	52	3	201	172	0
1843	104	0	154	774	620	-464	-233	697	11	-71	100	32	7	-98	0
1844	104	0	-510	795	1305	-142	-907	1050	-145	-83	-95	-97	-116	-217	0
1845	104	0	-659	801	1460	-71	-1059	1130	-110	-124	-100	-60	-258	-351	0
1846	104	0	-760	797	1557	-18	-1158	1177	-54	-19	-52	1	-135	-360	0
1847	104	0	-471	799	1270	-164	-870	1034	-56	-60	-124	-48	-98	-194	0
1848	104	0	543	826	283	-684	130	554	126	19	-5	15	104	116	0
1849	104	0	1037	849	-188	-943	612	330	116	7	133	7	137	325	0
1850	104	0	1227	849	-378	-1038	802	235	91	-5	128	48	207	471	0
1851	104	0	1408	840	-568	-1124	988	136	95	-7	155	46	223	391	0
1852	104	0	1002	849	-153	-925	577	348	75	23	120	40	151	258	0
1853	104	0	132	863	731	-497	-299	797	-3	-29	-54	-7	-108	-44	0
1854	104	0	-483	847	1330	-182	-906	1088	-178	-95	-81	-29	-168	-267	0
1855	104	0	-722	830	1552	-54	-1137	1191	-178	-139	-83	-95	-308	-393	0
1856	104	0	-815	828	1643	-6	-1229	1235	-147	-52	-122	-50	-230	-389	0
1857	104	0	-448	840	1288	-196	-868	1064	-81	-60	-27	-15	-126	-180	0
1858	104	0	533	814	281	-673	126	547	81	21	87	-31	112	129	0
1859	104	0	971	797	-174	-884	572	311	112	19	81	46	192	283	0
1860	104	0	1204	766	-438	-985	821	164	110	19	114	9	287	353	0
1861	104	0	1355	762	-593	-1058	974	84	209	122	226	139	287	547	0
1862	104	0	913	735	-178	-824	545	278	71	-85	91	-38	162	184	0
1863	104	0	4	686	682	-345	-339	684	-44	-11	9	23	38	-108	0
1864	104	0	-531	673	1204	-71	-867	938	-106	-83	-73	-54	-114	-261	0
1865	104	0	-782	682	1464	50	-1123	1073	-159	-19	-67	-60	-162	-339	0
1866	104	0	-933	671	1604	131	-1268	1137	-83	-71	-98	-36	-168	-496	0
1867	104	0	-621	671	1292	-25	-956	981	-131	-100	-133	-114	-85	-316	0
1868	104	0	384	655	271	-519	56	463	58	1	112	34	166	135	0
1869	104	0	750	622	-128	-686	439	247	104	21	-9	32	207	300	0
1870	104	0	1163	597	-566	-880	864	15	75	48	161	-9	294	370	0
1871	104	0	1221	562	-659	-891	940	-48	91	48	213	97	343	508	0
1872	104	0	816	545	-271	-680	543	137	83	-34	128	3	166	124	0
1873	104	0	-144	535	679	-195	-411	607	-112	-75	-7	-67	40	-135	0
1874	104	0	-663	508	1171	77	-917	839	-77	-124	-71	-104	-32	-298	0
1875	104	0	-873	498	1371	187	-1122	934	-135	-131	-85	-100	-114	-374	0
1876	104	0	-993	502	1495	245	-1244	998	-108	-104	-164	-85	-184	-434	0
1877	104	0	-649	483	1132	83	-890	807	-64	-52	5	-11	-46	-106	0
1878	104	0	293	473	180	-383	56	326	44	-42	-36	3	42	104	0
1879	104	0	856	463	-393	-659	624	35	126	93	83	100	304	320	0
1880	104	0	1019	469	-550	-744	784	-40	95	-95	54	40	254	353	0
1881	104	0	1217	459	-758	-838	987	-149	159	40	159	110	399	432	0
1882	104	0	775	442	-333	-608	554	54	54	-5	52	48	151	261	0
1883	104	0	-111	422	533	-155	-322	477	-46	-46	-38	-54	42	-128	0
1884	104	0	-594	401	995	96	-794	698	-42	-42	36	-64	-34	-164	0
1885	104	0	-911	353	1264	279	-1087	808	-114	-122	-108	-100	-149	-409	0
1886	104	0	-1017	358	1375	329	-1196	866	-129	-77	-98	-60	-166	-448	0
1887	104	0	-632	351	983	140	-807	667	9	-29	-98	11	-60	-244	0
1888	104	0	264	345	81	-304	91	213	34	54	-9	9	100	83	0
1889	104	0	794	337	-457	-565	625	-60	126	21	110	65	207	322	0
1890	104	0	967	318	-649	-642	808	-165	44	-79	108	67	219	411	0
1891	104	0	1264	308	-956	-786	1110	-324	145	118	242	38	455	438	0
1892	104	0	799	314	-485	-556	642	-85	23	44	69	29	225	302	0
1893	104	0	-64	329	393	-132	-228	361	-9	-34	38	7	34	-62	0
1894	104	0	-615	322	937	146	-776	629	-126	-52	-13	-50	-87	-203	0
1895	104	0	-871	322	1193	274	-1032	757	-147	-77	-69	-104	-108	-415	0
1896	104	0	-999	316	1315	341	-1157	815	-110	-44	-104	9	-172	-382	0
1897	104	0	-701	329	1030	186	-865	679	-60	-75	-46	-44	-64	-145	0
1898	104	0	362	355	-7	-358	184	174	114	-19	137	-11	131	155	0
1899	104	0	767	362	-405	-564	586	-21	77	29	124	48	133	308	0
1900	104	0	1072	351	-721	-711	896	-185	112	5	91	46	217	337	0
1901	104	0	1244	325	-919	-784	1081	-297	85	85	199	73	386	459	0
1902	104	0	754	314	-440	-534	597	-63	71	-27	50	-17	91	213	0
1903	104	0	-66	306	372	-120	-219	339	-21	-25	-64	-17	-11	-108	0
1904	104	0	-601	310	911	145	-756	610	-75	-23	-23	-17	-100	-240	0
1905	104	0	-900	300	1200	300	-1050	750	-131	-129	-79	-48	-263	-318	0
1906	104	0	-959	302	1261	328	-1110	781	-77	-19	-87	-31	-164	-362	0
1907	104	0	-677	291	968	193	-822	629	-116	-32	-64	-15	-95	-250	0
1908	104	0	331	306	-25	-318	178	140	89	0	56	67	62	194	0
1909	104	0	790	302	-488	-546	639	-93	155	44	79	85	217	269	0
1910	104	0	1039	343	-696	-691	867	-176	46	-9	95	9	159	399	0
1911	104	0	1221	333	-888	-777	1054	-277	143	83	176	176	304	461	0
1912	104	0	802	333	-469	-567	635	-68	27	-69	62	71	73	219	0
1913	104	0	-105	294	399	-94	-252	346	-102	-62	-27	-23	-23	-36	0
1914	104	0	-602	296	898	153	-750	597	-81	-44	-44	9	-98	-209	0
1915	104	0	-925	312	1237	306	-1081	774	-178	-29	-102	-50	-182	-364	0
1916	104	0	-1011	314	1325	348	-1168	819	-151	-64	-139	-31	-275	-452	0
1917	104	0	-687	312	999	187	-843	655	-52	-50	-42	-5	-106	-162	0
1918	104	0	293	296	3	-294	145	149	5	-58	34	-31	58	118	0
1919	104	0	766	287	-479	-526	622	-96	67	-38	168	3	252	298	0
1920	104	0	982	267	-715	-624	848	-224	108	-116	118	56	223	388	0
1921	104	0	1198	312	-886	-755	1042	-287	128	97	176	71	347	479	0
1922	104	0	806	308	-498	-557	652	-95	36	34	75	-21	192	201	0
1923	104	0	-66	296	362	-115	-214	329	-75	-65	56	-40	19	-100	0
1924	104	0	-645	292	937	176	-791	614	-120	-34	-21	-83	-56	-221	0
1925	104	0	-883	304	1187	289	-1035	745	-106	-97	-3	-83	-124	-384	0
1926	104	0	-1048	304	1352	372	-1200	828	-149	-110	-143	-38	-176	-494	0
1927	104	0	-621	312	933	154	-777	622	-5	-21	-62	9	-64	-248	0
1928	104	0	248	323	75	-285	86	199	85	-40	50	-3	81	67	0
1929	104	0	792	325	-467	-558	629	-71	91	-3	85	-34	236	259	0
1930	104	0	1038	323	-715	-680	876	-196	102	-44	176	17	258	393	0
1931	104	0	1215	325	-890	-770	1052	-282	98	42	147	60	314	475	0
1932	104	0	814	339	-475	-576	644	-68	133	0	128	1	252	221	0
1933	104	0	-116	337	453	-110	-284	395	-110	-29	-50	-60	-17	-112	0
1934	104	0	-611	316	927	147	-769	621	-124	-32	-75	-58	-7	-320	0
1935	104	0	-937	327	1264	305	-1100	795	-178	-100	-153	-60	-112	-444	0
1936	104	0	-1017	341	1358	338	-1187	849	-166	-95	-79	-104	-141	-448	0
1937	104	0	-671	349	1020	161	-845	684	-73	-38	-62	-73	-7	-232	0
1938	104	0	256	353	97	-304	79	225	23	13	58	-34	108	143	0
1939	104	0	773	347	-426	-560	599	-39	83	104	75	42	178	366	0
1940	104	0	1039	329	-710	-684	874	-190	93	-52	186	-50	320	364	0
1941	104	0	1095	333	-762	-714	928	-214	108	21	87	102	291	463	0
1942	104	0	730	308	-422	-519	576	-57	65	-60	67	15	162	104	0
1943	104	0	-190	376	566	-93	-378	471	-48	-64	-104	-79	-126	-186	0
1944	104	0	-972	374	1346	299	-1159	860	-273	-226	-228	-122	-261	-455	0
1945	104	0	-1638	-391	1247	1014	-1442	428	-238	-186	-106	-106	-296	-529	0
1946	104	0	-2257	-781	1476	1519	-1866	347	-250	-300	-323	-219	-424	-667	0
1947	104	0	-1931	-1251	680	1591	-1305	-285	-118	-133	-131	-77	-159	-401	0
1948	104	0	-1147	-1606	-459	1376	-344	-1032	-27	-79	-15	-23	32	3	0
1949	104	0	-598	-1899	-1301	1248	351	-1600	34	-95	-15	-40	100	149	0
1950	104	0	-434	-2174	-1740	1304	653	-1957	27	7	97	-11	242	291	0
1951	104	0	-431	-2421	-1990	1426	779	-2205	56	-77	91	-64	263	399	0
1952	104	0	-805	-2640	-1835	1722	515	-2237	17	25	64	17	118	259	0
1953	104	0	-1973	-2824	-851	2398	-561	-1837	-118	-114	-85	-75	-11	-172	0
1954	104	0	-2504	-2915	-411	2709	-1046	-1663	-153	-65	-69	-89	-176	-358	0
1955	104	0	-2778	-3020	-242	2899	-1268	-1631	-98	-95	-83	-3	-180	-415	0
1956	104	0	-2954	-3142	-188	3048	-1383	-1665	-161	-95	-190	-44	-273	-512	1
1957	107	0	-2507	-3189	-682	2848	-912	-1935	-77	-52	-69	-75	-83	-223	0
1958	107	0	-1537	-3199	-1662	2368	62	-2430	42	-29	27	21	108	147	0
1959	107	0	-1007	-3284	-2277	2145	635	-2780	137	-23	162	17	184	289	0
1960	107	0	-710	-3274	-2564	1992	927	-2919	199	15	207	56	343	444	0
1961	107	0	-668	-3288	-2620	1978	976	-2954	126	32	102	34	298	475	0
1962	107	0	-929	-3348	-2419	2138	745	-2883	164	31	75	87	228	275	0
1963	107	0	-2000	-3363	-1363	2681	-318	-2363	-46	-21	15	-17	-17	-5	0
1964	107	0	-2516	-3340	-824	2928	-846	-2082	-110	-27	-38	-71	-91	-254	0
1965	107	0	-2603	-3268	-665	2935	-969	-1966	-1	-56	-75	-29	-67	-339	0
1966	107	0	-2786	-3245	-459	3015	-1163	-1852	-126	-65	-126	-15	-234	-368	0
1967	107	0	-2244	-3171	-927	2707	-658	-2049	42	-25	-56	19	-42	-85	0
1968	107	0	-1168	-3092	-1924	2130	378	-2508	104	-29	147	13	258	240	0
1969	107	0	-712	-3069	-2357	1890	822	-2713	124	-3	97	64	275	417	0
1970	107	0	-405	-3041	-2636	1723	1115	-2838	120	36	182	52	368	535	0
1971	107	0	-305	-3024	-2719	1664	1207	-2871	60	31	180	34	424	517	0
1972	107	0	-693	-3071	-2378	1882	842	-2724	50	54	58	116	209	320	0
1973	107	0	-1690	-3096	-1406	2393	-142	-2251	-77	-91	11	7	42	-27	0
1974	107	0	-2153	-3018	-865	2585	-644	-1941	-58	-141	-81	-42	-27	-207	0
1975	107	0	-2395	-2944	-549	2669	-923	-1746	-112	-110	-91	-38	-141	-312	0
1976	107	0	-2466	-2867	-401	2666	-1032	-1634	-155	-38	-79	-27	-98	-356	0
1977	107	0	-2121	-2737	-616	2429	-752	-1676	-93	-143	-89	-79	-64	-143	0
1978	107	0	-957	-2609	-1652	1783	347	-2130	112	-69	95	52	126	174	0
1979	107	0	-475	-2562	-2087	1518	806	-2324	60	46	95	91	292	393	0
1980	107	0	-140	-2553	-2413	1346	1136	-2483	91	52	135	100	298	442	0
1981	107	0	-52	-2523	-2471	1287	1209	-2497	122	56	205	85	345	529	0
1982	107	0	-446	-2533	-2087	1489	820	-2310	15	25	44	91	100	240	0
1983	107	0	-1300	-2547	-1247	1923	-26	-1897	29	0	67	31	-60	-81	0
1984	107	0	-1917	-2469	-552	2193	-682	-1510	-71	-71	25	0	-97	-232	0
1985	107	0	-2023	-2372	-349	2197	-837	-1360	-75	-79	-114	-32	-248	-444	0
1986	107	0	-2218	-2283	-65	2250	-1076	-1174	-93	-42	-141	-64	-225	-428	0
1987	107	0	-1717	-2147	-430	1932	-643	-1288	-34	-5	-77	50	-102	-213	0
1988	107	0	-684	-2009	-1325	1346	320	-1667	54	73	46	11	17	151	0
1989	107	0	-188	-1914	-1726	1051	769	-1820	85	56	98	29	155	384	0
1990	107	0	101	-1823	-1924	861	1012	-1873	124	139	164	56	310	516	0
1991	107	0	231	-1722	-1953	745	1092	-1837	95	50	157	31	273	481	0
1992	107	0	-51	-1645	-1594	848	771	-1619	131	52	114	32	155	296	0
1993	107	0	-1089	-1583	-494	1336	-297	-1038	29	-38	-21	-11	-106	-52	0
1994	107	0	-1559	-1443	116	1501	-837	-663	-69	-147	-31	-184	-248	-269	0
1995	107	0	-1796	-1313	483	1554	-1139	-415	-176	-60	-81	-102	-207	-351	0
1996	107	0	-1896	-1212	684	1554	-1290	-264	-137	-122	-145	-58	-289	-436	0
1997	107	0	-1423	-1111	312	1267	-867	-399	15	-67	-48	13	-155	-120	0
1998	107	0	-448	-1016	-568	732	60	-792	-5	-46	9	-27	15	46	0
1999	107	0	102	-970	-1072	434	587	-1021	129	-5	203	44	155	417	0
2000	107	0	380	-927	-1307	273	843	-1117	62	-1	157	13	120	444	0
2001	107	0	572	-873	-1445	150	1008	-1159	128	7	219	42	242	531	0
2002	107	0	267	-834	-1101	283	684	-967	87	1	116	29	52	306	0
2003	107	0	-665	-789	-124	727	-270	-456	-29	-62	0	19	-122	-23	0
2004	107	0	-1225	-770	455	997	-840	-157	-77	-93	114	15	-174	-71	0
2005	107	0	-1396	-729	667	1062	-1031	-31	-129	-98	-32	-65	-246	-275	0
2006	107	0	-1509	-708	801	1108	-1155	46	-79	-114	-17	-54	-197	-386	0
2007	107	0	-1212	-665	547	938	-879	-59	-71	-174	23	-81	-108	-128	0
2008	107	0	-231	-628	-397	429	83	-512	77	-58	62	7	46	153	0
2009	107	0	256	-607	-863	175	559	-735	106	-3	172	48	234	374	0
2010	107	0	591	-580	-1171	-5	881	-875	29	31	112	-5	256	343	0
2011	107	0	735	-545	-1280	-95	1007	-912	155	64	242	102	306	502	0
[truncated: 32,129 more rows]
