# Supplementary material for: A Robust and Real-Time Capable Envelope-Based Algorithm for Heart Sound Classification: Validation under Different Physiological Conditions
Source: Sensors (Basel). 2020 Feb 11;20(4):972. doi: 10.3390/s20040972 (PMC7070375; doi:10.3390/s20040972)
Supplement: Supplementary file 1 [file sensors-20-00972-s001.zip › Messungen/ia/ia08_unfiltered.csv]

Dataset No.	Pulse (bpm)	Pacer Bit	leadI (�V)	leadII (�V)	leadIII (�V)	lead_avR (�V)	lead_avL (�V)	lead_avF (�V)	V1 (�V)	V2 (�V)	V3 (�V)	V4 (�V)	V5 (�V)	V6 (�V)	R-Wave
1	0	0	-740	583	1323	78	-1031	953	-197	13	-19	56	-25	-314	0
2	0	0	-2217	576	2793	820	-2505	1684	-434	32	-100	75	-161	-516	0
3	0	0	-2165	597	2762	784	-2463	1679	-333	9	-44	122	-108	-360	0
4	0	0	-1129	603	1732	263	-1430	1167	-213	13	-32	118	-52	-294	0
5	0	0	-747	618	1365	64	-1056	991	-126	54	54	46	1	-182	0
6	0	0	-134	626	760	-246	-447	693	-7	-40	7	65	-36	-11	0
7	0	0	1423	640	-783	-1031	1103	-71	112	27	93	5	172	137	0
8	0	0	1403	649	-754	-1026	1078	-52	40	-56	15	23	-21	44	0
9	0	0	390	640	250	-515	70	445	52	-11	-11	19	3	-58	1
10	0	0	77	624	547	-350	-235	585	-128	-1	-31	9	-54	-124	0
11	0	0	-522	647	1169	-62	-845	908	-215	48	-17	60	-17	-226	0
12	0	0	-1954	653	2607	650	-2280	1630	-405	-29	-69	67	-60	-504	0
13	0	0	-1979	659	2638	660	-2308	1648	-351	48	-67	100	-60	-393	0
14	0	0	-815	667	1482	74	-1148	1074	-203	67	21	110	-36	-232	0
15	0	0	-496	677	1173	-90	-834	925	-75	-46	-25	143	60	-203	0
16	0	0	143	684	541	-413	-199	612	-118	-69	-19	58	17	-65	0
17	0	0	1772	698	-1074	-1235	1423	-188	131	25	106	129	95	250	0
18	0	0	1887	702	-1185	-1294	1536	-241	71	-27	64	-1	83	166	0
19	0	0	769	690	-79	-729	424	305	-19	3	-32	-13	71	-31	0
20	0	0	578	696	118	-637	230	407	-56	-56	-83	58	-7	-56	0
21	0	0	-124	702	826	-289	-475	764	-87	-23	-65	128	0	-151	0
22	0	0	-1555	710	2265	422	-1910	1487	-374	-69	-129	-11	-89	-471	0
23	0	0	-1521	721	2242	400	-1881	1481	-318	9	-71	124	-52	-209	0
24	0	0	-403	741	1144	-169	-773	942	-195	7	-71	162	-3	-145	0
25	0	0	2	750	748	-376	-373	749	-129	34	11	126	-34	-29	0
26	0	0	722	756	34	-739	344	395	79	-7	-13	162	42	135	0
27	0	0	2246	772	-1474	-1509	1860	-351	161	-7	40	13	151	347	0
28	0	0	2455	779	-1676	-1617	2065	-448	157	-29	3	-7	91	209	0
29	0	0	1411	783	-628	-1097	1019	77	153	-64	11	-48	108	223	0
30	0	0	1047	791	-256	-919	651	267	-17	-67	-38	-71	81	93	0
31	0	0	398	801	403	-599	-2	602	-112	-98	-71	-27	48	-114	0
32	0	0	-1051	799	1850	126	-1450	1324	-314	-5	-110	19	-44	-302	0
33	0	0	-1123	805	1928	159	-1525	1366	-314	-52	-98	58	0	-174	0
34	0	0	34	810	776	-422	-371	793	-102	-38	-23	97	-25	-48	0
35	0	0	340	826	486	-583	-73	656	-83	-135	-15	36	-3	27	0
36	0	0	1062	834	-228	-948	645	303	87	-131	-21	17	71	215	0
37	0	0	2554	845	-1709	-1699	2131	-432	180	-131	106	-21	155	428	0
38	0	0	2732	853	-1879	-1792	2305	-513	135	-38	-50	-69	170	248	0
39	0	0	1562	851	-711	-1206	1136	70	31	-71	-71	-95	118	186	0
40	0	0	1283	855	-428	-1069	855	213	-5	-116	-159	-17	44	-25	0
41	0	0	644	853	209	-748	217	531	-73	-124	-98	-50	23	-129	0
42	0	0	-931	857	1788	37	-1359	1322	-331	-29	-114	-64	-3	-283	0
43	0	0	-1020	863	1883	78	-1451	1373	-263	-133	-122	-71	-40	-223	0
44	0	0	95	876	781	-485	-343	828	-73	-87	-83	23	83	-48	0
45	0	0	372	884	512	-628	-70	698	-54	-108	-67	31	42	5	0
46	0	0	1105	911	-194	-1008	649	358	87	-118	-60	-52	79	166	0
47	0	0	2573	919	-1654	-1746	2113	-367	261	-166	42	-15	147	479	0
48	0	0	2717	921	-1796	-1819	2256	-437	131	-184	7	-139	122	283	0
49	0	0	1651	907	-744	-1279	1197	81	133	-145	-58	-75	73	155	0
50	0	0	1238	905	-333	-1071	785	286	-11	-162	-128	-143	-1	129	0
51	0	0	671	911	240	-791	215	575	-79	-44	-93	-11	19	-65	0
52	0	0	-947	915	1862	16	-1404	1388	-325	-128	-199	-69	-62	-254	0
53	0	0	-906	911	1817	-2	-1361	1364	-166	-67	-168	9	-31	-217	0
54	0	0	31	921	890	-476	-429	905	-124	-106	-71	-44	93	-75	0
55	0	0	419	925	506	-672	-43	715	-25	-79	-143	-21	13	-19	0
56	0	0	1084	931	-153	-1007	618	389	46	-64	21	-73	98	194	0
57	0	0	2564	937	-1627	-1750	2095	-345	133	-128	31	-81	27	391	0
58	0	0	2837	923	-1914	-1880	2375	-495	246	-64	60	-73	131	316	0
59	0	0	1609	919	-690	-1264	1149	114	118	-75	-42	-114	46	215	0
60	0	0	1378	913	-465	-1145	921	224	-21	-97	-9	-116	29	77	0
61	0	0	586	909	323	-747	131	616	-89	-44	-112	44	5	-23	0
62	0	0	-867	886	1753	-9	-1310	1319	-289	-65	-147	-25	-71	-283	0
63	0	0	-1054	874	1928	90	-1491	1401	-252	-137	-48	-21	-42	-201	0
64	0	0	71	874	803	-472	-366	838	-46	-120	-1	17	-31	-104	0
65	0	0	363	867	504	-615	-70	685	-13	-85	25	0	36	-25	0
66	0	0	1014	869	-145	-941	579	362	67	-139	15	-17	34	174	0
67	0	0	2560	863	-1697	-1711	2128	-417	250	-52	81	21	120	500	0
68	0	0	2715	840	-1875	-1777	2295	-517	252	-83	15	-79	143	240	0
69	0	0	1636	816	-820	-1226	1228	-2	137	3	34	-52	44	261	0
70	0	0	1185	805	-380	-995	782	212	32	-9	-32	-25	9	106	0
71	0	0	510	789	279	-649	115	534	9	7	-25	-13	-31	-21	0
72	0	0	-1005	766	1771	119	-1388	1268	-273	-3	-60	-13	-69	-259	0
73	0	0	-1263	760	2023	251	-1643	1391	-265	-46	-19	-15	-48	-162	0
74	0	0	-210	758	968	-274	-589	863	-124	-9	-56	50	-50	-87	0
75	0	0	135	748	613	-441	-239	680	93	27	19	141	19	21	0
76	0	0	718	725	7	-721	355	366	3	-38	23	0	0	141	0
77	0	0	2379	719	-1660	-1549	2019	-470	300	60	166	93	166	395	0
78	0	0	2385	702	-1683	-1543	2034	-490	197	-112	151	-31	-5	322	0
79	0	0	1307	671	-636	-989	971	17	168	-34	71	11	54	159	0
80	0	0	934	651	-283	-792	608	184	9	1	13	-1	42	106	0
81	0	0	293	638	345	-465	-26	491	-3	7	77	62	3	-129	0
82	0	0	-1368	616	1984	376	-1676	1300	-296	-52	17	19	7	-333	0
83	0	0	-1519	603	2122	458	-1820	1362	-230	-54	-60	50	-73	-273	0
84	0	0	-415	603	1018	-94	-716	810	-50	-17	106	178	-7	-97	0
85	0	0	-260	587	847	-163	-553	717	-81	-58	0	64	-32	-38	0
86	0	0	560	583	23	-571	268	303	64	1	48	128	27	95	0
87	0	0	2050	564	-1486	-1307	1768	-461	228	54	141	77	170	353	0
88	0	0	2158	558	-1600	-1358	1879	-521	182	-93	42	-27	38	166	0
89	0	0	1109	539	-570	-824	839	-15	81	27	67	46	95	81	0
90	0	0	631	527	-104	-579	367	211	3	-75	32	23	-31	44	0
91	0	0	20	510	490	-265	-235	500	-73	29	36	65	-3	-170	0
92	0	0	-1573	496	2069	538	-1821	1282	-308	15	9	91	-13	-386	0
93	0	0	-1715	486	2201	614	-1958	1343	-267	3	-7	71	38	-302	0
94	0	0	-633	496	1129	68	-881	812	-201	44	11	102	21	-186	0
95	0	0	-320	494	814	-87	-567	654	-29	1	67	176	27	-81	0
96	0	0	372	490	118	-431	127	304	48	-36	93	128	31	62	0
97	0	0	1933	488	-1445	-1210	1689	-478	199	89	155	131	98	323	0
98	0	0	2043	486	-1557	-1264	1800	-535	289	-62	135	29	116	236	0
99	0	0	968	483	-485	-725	726	-1	139	-38	79	-3	110	75	0
100	0	0	657	479	-178	-568	417	150	58	44	141	52	64	141	0
101	0	0	-50	477	527	-213	-288	502	-73	46	13	-52	95	-194	0
102	0	0	-1500	465	1965	517	-1732	1215	-250	102	62	62	34	-356	0
103	0	0	-1807	455	2262	676	-2034	1358	-289	34	-42	95	-31	-298	0
104	0	0	-611	463	1074	74	-842	768	-147	54	124	133	13	-77	0
105	0	0	-318	469	787	-75	-552	628	-3	71	176	50	106	5	0
106	0	0	374	465	91	-419	141	278	-13	5	143	5	131	54	0
107	0	0	1992	475	-1517	-1233	1754	-521	261	44	244	116	104	417	0
108	0	0	2086	465	-1621	-1275	1853	-578	155	27	128	-38	56	162	0
109	0	0	1095	459	-636	-777	865	-88	153	-40	145	25	145	139	0
110	0	0	736	457	-279	-596	507	89	56	1	108	34	95	69	0
111	0	0	5	455	450	-230	-222	452	-100	31	118	67	17	-162	0
112	0	0	-1385	469	1854	458	-1619	1161	-250	91	-15	83	-38	-388	0
113	0	0	-1641	467	2108	587	-1874	1287	-285	29	100	42	5	-192	0
114	0	0	-477	463	940	7	-708	701	-38	36	141	128	91	-124	0
115	0	0	-278	457	735	-89	-506	596	-108	40	75	31	-17	-69	0
116	0	0	442	461	19	-451	211	240	46	-5	137	32	42	133	0
117	0	0	1978	467	-1511	-1222	1744	-522	242	-21	201	75	36	372	0
118	0	0	2170	473	-1697	-1321	1933	-612	215	23	176	-23	176	203	0
119	0	0	1130	469	-661	-799	895	-96	118	-21	102	-38	25	112	0
120	0	0	695	469	-226	-582	460	121	32	100	110	29	50	102	0
121	0	0	66	463	397	-264	-165	430	-54	131	0	81	-27	-112	0
122	0	0	-1523	461	1984	531	-1753	1222	-261	7	83	-52	-69	-312	0
123	0	0	-1638	453	2091	592	-1864	1272	-302	116	1	87	-44	-275	0
124	0	0	-635	459	1094	88	-864	776	-126	40	81	112	-34	-135	0
125	0	0	-310	475	785	-82	-547	630	-104	13	1	73	-46	-98	0
126	0	0	425	481	56	-453	184	268	114	110	180	60	73	133	0
127	0	0	1859	486	-1373	-1172	1616	-443	201	44	108	11	73	291	0
128	0	0	2099	483	-1616	-1291	1857	-566	199	17	133	-27	83	225	0
129	0	0	925	475	-450	-700	687	12	52	-15	52	21	62	50	0
130	0	0	634	477	-157	-555	395	160	46	17	17	-52	-83	13	0
131	0	0	-25	471	496	-223	-260	483	-87	120	54	29	-13	-118	0
132	0	0	-1620	465	2085	577	-1852	1275	-292	32	-97	46	-133	-370	0
133	0	0	-1734	469	2203	632	-1968	1336	-310	48	-73	54	-83	-271	0
134	0	0	-642	475	1117	83	-879	796	-17	67	31	124	-40	-108	0
135	0	0	-298	481	779	-91	-538	630	-44	95	-36	141	-27	-98	0
136	0	0	474	477	3	-475	235	240	141	129	77	65	79	135	0
137	0	0	1875	477	-1398	-1176	1636	-460	225	44	114	44	77	337	0
138	0	0	2092	488	-1604	-1290	1848	-558	230	69	48	44	42	267	0
139	0	0	1010	471	-539	-740	774	-34	85	69	-27	-9	-62	199	0
140	0	0	736	471	-265	-603	500	103	124	17	-32	5	-13	108	0
141	0	0	35	469	434	-252	-199	451	-102	11	0	31	-29	-40	0
142	0	0	-1455	455	1910	500	-1682	1182	-226	79	-93	-7	-58	-289	0
143	0	0	-1618	467	2085	575	-1851	1276	-271	32	-25	25	-25	-161	0
144	0	0	-535	467	1002	34	-768	734	-91	-17	-40	83	-36	-46	0
145	0	0	-186	467	653	-140	-419	560	-65	58	-19	58	27	23	0
146	0	0	382	465	83	-423	149	274	89	13	85	-7	62	215	0
147	0	0	1982	473	-1509	-1227	1745	-518	261	-31	106	15	97	514	0
148	0	0	2120	473	-1647	-1296	1883	-587	207	25	77	-21	114	283	0
149	0	0	1041	467	-574	-754	807	-53	225	-23	-32	5	89	143	0
150	0	0	728	467	-261	-597	494	103	122	-1	-21	50	50	97	0
151	0	0	-70	459	529	-194	-299	494	-120	17	-114	3	34	-120	0
152	0	0	-1464	448	1912	508	-1688	1180	-287	60	-52	-15	58	-294	0
153	0	0	-1713	444	2157	634	-1935	1300	-281	93	-98	129	-1	-197	0
154	0	0	-666	461	1127	102	-896	794	-162	-11	-9	23	46	-98	0
155	0	0	-264	465	729	-100	-496	597	-97	65	-1	38	128	-29	0
156	0	0	283	469	186	-376	48	327	15	25	32	-5	100	164	0
157	0	0	1879	469	-1410	-1174	1644	-470	230	5	131	52	186	327	0
158	0	0	1953	467	-1486	-1210	1719	-509	172	31	21	-9	126	250	0
159	0	0	883	463	-420	-673	651	21	46	13	-5	-79	69	108	0
160	0	0	596	453	-143	-524	369	155	64	1	126	5	91	25	0
161	0	0	-198	453	651	-127	-424	552	-194	-54	-5	-77	-17	-157	0
162	0	0	-1577	440	2017	568	-1797	1228	-279	50	-44	11	-9	-401	0
163	0	0	-1819	452	2271	683	-2045	1361	-333	-15	-27	1	7	-228	0
164	0	0	-696	450	1146	123	-921	798	-205	71	-67	-7	54	-195	0
165	0	0	-390	446	836	-28	-613	641	-58	31	-23	56	25	-32	0
166	0	0	258	452	194	-355	32	323	65	-60	-1	-5	34	151	0
167	0	0	1776	463	-1313	-1119	1544	-425	190	-67	65	-5	21	320	0
168	0	0	1871	455	-1416	-1163	1643	-480	143	-108	54	-62	91	281	0
169	0	0	820	442	-378	-631	599	32	77	-31	-65	-52	65	120	0
170	0	0	467	444	-23	-455	245	210	11	-100	-17	-83	89	-7	0
171	0	0	-184	440	624	-128	-404	532	-141	3	0	-56	75	-110	0
172	0	0	-1640	424	2064	608	-1852	1244	-240	-56	-110	-23	1	-339	0
173	0	0	-1779	419	2198	680	-1988	1308	-285	-5	-44	-11	-36	-172	0
174	0	0	-714	440	1154	137	-934	797	-194	-29	-11	5	-13	-194	0
175	0	0	-423	442	865	-9	-644	653	-40	-40	-42	-21	11	7	0
176	0	0	332	444	112	-388	110	278	48	-23	-67	-50	40	83	0
177	0	0	1809	444	-1365	-1126	1587	-460	296	-46	118	-15	120	376	0
178	0	0	1961	452	-1509	-1206	1735	-528	194	-102	44	-108	34	265	0
179	0	0	952	446	-506	-699	729	-30	131	-17	-3	-62	83	176	0
180	0	0	587	432	-155	-509	371	138	27	-40	3	-145	87	100	0
181	0	0	-115	426	541	-155	-328	483	-98	-13	-23	-48	-27	-110	0
182	0	0	-1565	415	1980	575	-1772	1197	-304	5	-60	-97	3	-347	0
183	0	0	-1810	413	2223	698	-2016	1318	-294	52	-52	-25	5	-289	0
184	0	0	-682	419	1101	131	-891	760	-168	-15	-75	13	-11	-114	0
185	0	0	-382	415	797	-16	-589	606	-34	9	-27	87	3	-42	0
186	0	0	270	419	149	-344	60	284	69	17	-52	-21	81	46	0
187	0	0	1786	444	-1342	-1115	1564	-449	223	13	151	42	131	397	0
188	0	0	1904	436	-1468	-1170	1686	-516	166	-7	-62	-120	36	225	0
189	0	0	967	432	-535	-699	751	-51	168	83	1	46	81	176	0
190	0	0	431	430	-1	-430	216	214	67	-60	-13	-48	17	29	0
191	0	0	-97	424	521	-163	-309	472	23	1	-29	-58	-9	-129	0
192	0	0	-1750	420	2170	665	-1960	1295	-289	19	-174	19	-112	-353	0
193	0	0	-1904	420	2324	742	-2114	1372	-294	64	-71	19	-25	-259	0
194	0	0	-838	411	1249	213	-1043	830	-139	-1	5	13	-17	-149	0
195	0	0	-591	419	1010	86	-800	714	-67	-29	-46	19	0	-67	0
196	0	0	170	426	256	-298	-43	341	122	13	65	-11	23	147	0
197	0	0	1593	424	-1169	-1008	1381	-372	259	-19	81	23	85	327	0
198	0	0	1729	430	-1299	-1079	1514	-434	240	-56	32	-81	95	180	0
199	0	0	660	422	-238	-541	449	92	137	-40	95	-95	3	122	0
200	0	0	284	417	133	-350	75	275	65	32	-42	-60	44	11	0
201	0	0	-448	411	859	18	-653	635	-75	-62	-5	25	-110	-98	0
202	0	0	-1892	393	2285	749	-2088	1339	-281	-7	-91	-50	-133	-368	0
203	0	0	-2121	397	2518	862	-2319	1457	-176	79	-97	31	-3	-176	0
204	0	0	-997	405	1402	296	-1199	903	-147	9	-95	25	-69	-124	0
205	0	0	-653	417	1070	118	-861	743	7	5	-29	17	-5	-44	0
206	0	0	-70	415	485	-172	-277	450	48	-17	-54	-32	38	50	0
207	0	0	1483	430	-1053	-956	1268	-311	294	27	56	-23	120	327	0
208	0	0	1702	430	-1272	-1066	1487	-421	176	0	25	-64	34	223	0
209	0	0	610	420	-190	-515	400	115	128	-17	-50	-98	54	201	0
210	0	0	274	415	141	-344	66	278	-3	-1	-129	-58	-5	-11	0
211	0	0	-382	413	795	-15	-588	604	31	19	-36	0	56	-65	0
212	0	0	-1926	403	2329	761	-2127	1366	-279	-38	-137	-69	-100	-327	0
213	0	0	-2054	409	2463	822	-2258	1436	-226	50	-122	81	-25	-182	0
214	0	0	-1017	403	1420	307	-1218	911	-93	-1	-15	21	-60	-91	0
215	0	0	-687	403	1090	142	-888	746	-34	89	-75	-19	-1	-25	0
216	0	0	14	411	397	-212	-191	404	135	-9	15	48	-13	151	0
217	0	0	1510	422	-1088	-966	1299	-333	234	29	32	-60	97	372	0
218	0	0	1743	417	-1326	-1080	1534	-454	209	9	44	-95	87	265	0
219	0	0	628	413	-215	-520	421	99	153	15	-38	-91	120	211	0
220	0	0	295	411	116	-353	89	263	19	7	-69	-98	13	42	0
221	0	0	-320	415	735	-47	-527	575	-56	21	-11	-38	54	-73	0
222	0	0	-1892	401	2293	745	-2092	1347	-333	-7	-75	-129	-46	-275	0
223	0	0	-2078	409	2487	834	-2282	1448	-306	36	-110	-29	-48	-195	0
224	0	0	-962	403	1365	279	-1163	884	-67	62	-34	17	-42	-60	0
225	0	0	-719	413	1132	153	-925	772	-98	7	-40	-56	34	-36	0
226	0	0	90	413	323	-251	-116	368	143	62	104	7	98	145	0
227	0	0	1525	420	-1105	-972	1315	-342	261	-21	54	-13	151	337	0
228	0	0	1793	420	-1373	-1106	1583	-476	159	40	29	34	83	275	0
229	0	0	688	413	-275	-550	481	69	141	-5	-36	-31	64	131	0
230	0	0	371	407	36	-389	167	221	3	-21	-75	-9	38	32	0
231	0	0	-252	407	659	-77	-455	533	-52	32	-11	-1	65	-122	0
232	0	0	-1805	391	2196	707	-2000	1293	-341	29	-60	-19	-1	-399	0
233	0	0	-2010	395	2405	807	-2207	1400	-259	32	-36	21	-38	-205	0
234	0	0	-850	403	1253	223	-1051	828	-73	54	-60	143	87	-126	0
235	0	0	-561	407	968	77	-764	687	-60	-19	-27	15	17	-79	0
236	0	0	216	419	203	-317	6	311	97	7	40	87	120	108	0
237	0	0	1733	422	-1311	-1077	1522	-444	213	25	31	46	97	296	0
238	0	0	1999	426	-1573	-1212	1786	-573	186	62	67	15	124	318	0
239	0	0	969	422	-547	-695	758	-62	174	15	67	-9	91	174	0
240	0	0	648	422	-226	-535	437	98	15	13	34	-65	58	52	0
241	0	0	50	424	374	-237	-162	399	5	52	42	46	120	-40	0
242	0	0	-1418	419	1837	499	-1627	1128	-322	73	-31	1	-9	-329	0
243	0	0	-1602	417	2019	592	-1810	1218	-184	71	-56	116	83	-205	0
244	0	0	-487	428	915	29	-701	671	-54	62	7	112	32	-52	0
245	0	0	-134	432	566	-149	-350	499	9	23	5	104	11	7	0
246	0	0	509	440	-69	-474	289	185	110	87	112	81	79	201	0
247	0	0	2003	461	-1542	-1232	1772	-540	201	-9	69	124	108	376	0
248	0	0	2319	457	-1862	-1388	2090	-702	203	44	108	0	67	314	0
249	0	0	1249	452	-797	-850	1023	-172	141	-11	100	3	54	195	0
250	0	0	926	455	-471	-690	698	-8	5	87	118	100	137	81	0
251	0	0	240	459	219	-349	10	339	-128	83	-32	44	108	-149	0
252	0	0	-1184	465	1649	359	-1416	1057	-306	106	-7	100	-32	-283	0
253	0	0	-1373	473	1846	450	-1609	1159	-203	-11	0	100	-23	-155	0
254	0	0	-299	477	776	-89	-537	626	-97	95	65	106	27	-52	0
255	0	0	71	486	415	-278	-172	450	25	106	56	114	32	38	0
256	0	0	697	490	-207	-593	452	141	44	135	50	114	34	161	0
257	0	0	2207	506	-1701	-1356	1954	-597	219	27	188	67	93	475	0
258	0	0	2405	516	-1889	-1460	2147	-686	137	-9	46	32	36	244	0
259	0	0	1389	516	-873	-952	1131	-178	131	120	40	95	87	256	0
260	0	0	949	521	-428	-735	688	46	32	-5	9	34	7	85	0
261	0	0	384	529	145	-456	119	337	-118	153	-15	153	-3	-77	0
262	0	0	-1147	529	1676	309	-1411	1102	-287	58	64	131	-29	-306	0
263	0	0	-1319	537	1856	391	-1587	1196	-271	100	42	87	-62	-221	0
264	0	0	-204	539	743	-167	-473	641	-104	141	60	135	-21	-110	0
265	0	0	145	529	384	-337	-119	456	-17	69	64	129	-23	15	0
266	0	0	717	514	-203	-615	460	155	48	56	83	81	25	178	0
267	0	0	2218	535	-1683	-1376	1950	-574	131	29	155	104	44	366	0
268	0	0	2545	547	-1998	-1546	2271	-725	176	149	178	71	46	322	0
269	0	0	1388	545	-843	-966	1115	-149	104	67	91	-7	7	172	0
270	0	0	1024	545	-479	-784	751	33	67	15	17	32	-48	91	0
271	0	0	405	556	151	-480	127	353	19	87	17	106	-3	-34	0
272	0	0	-1135	552	1687	291	-1411	1119	-259	58	-79	-32	-62	-327	0
273	0	0	-1259	541	1800	359	-1529	1170	-217	91	1	112	-31	-225	0
274	0	0	-227	545	772	-159	-499	658	-188	48	52	100	7	-131	0
275	0	0	156	545	389	-350	-116	467	-54	95	65	87	-71	-13	0
276	0	0	793	543	-250	-668	521	146	60	34	97	46	67	145	0
277	0	0	2219	539	-1680	-1379	1949	-570	153	-9	126	-15	93	337	0
278	0	0	2544	531	-2013	-1537	2278	-741	197	87	153	69	89	341	0
279	0	0	1374	521	-853	-947	1113	-166	79	69	38	-34	25	164	0
280	0	0	1082	504	-578	-793	830	-37	118	1	40	1	48	93	0
281	0	0	398	496	98	-447	150	297	-60	89	46	29	-32	-9	0
282	0	0	-1152	467	1619	342	-1385	1043	-304	98	-83	-15	-44	-287	0
283	0	0	-1299	448	1747	425	-1523	1097	-275	69	-13	34	-129	-215	0
284	0	0	-280	428	708	-74	-494	568	-95	97	-21	48	-13	-25	0
285	0	0	66	405	339	-235	-136	372	-73	65	-19	23	-19	-64	0
286	0	0	682	403	-279	-542	480	62	87	19	131	56	32	186	0
287	0	0	2197	409	-1788	-1303	1992	-689	195	36	126	7	131	356	0
288	0	0	2401	409	-1992	-1405	2196	-791	203	-36	157	-5	112	308	0
289	0	0	1340	403	-937	-871	1138	-267	145	25	32	-44	54	188	0
290	0	0	955	393	-562	-674	758	-84	-3	9	52	3	-25	106	0
291	0	0	285	389	104	-337	90	246	-50	69	-31	3	73	-124	0
292	0	0	-1199	378	1577	410	-1388	977	-265	131	1	71	-3	-236	0
293	0	0	-1490	378	1868	556	-1679	1123	-296	87	-116	112	-118	-258	0
294	0	0	-316	380	696	-32	-506	538	-36	79	0	141	-69	-50	0
295	0	0	-21	378	399	-178	-210	388	69	32	83	69	95	9	0
296	0	0	616	380	-236	-498	426	72	91	21	-3	67	29	149	0
297	0	0	2096	391	-1705	-1243	1900	-657	238	38	98	42	170	442	0
298	0	0	2360	395	-1965	-1377	2162	-785	219	71	114	-15	201	337	0
299	0	0	1279	391	-888	-835	1083	-248	128	31	46	-3	124	188	0
300	0	0	913	374	-539	-643	726	-82	58	25	36	36	19	141	0
301	0	0	247	380	133	-313	57	256	-52	67	-29	1	50	-15	0
302	0	0	-1352	362	1714	495	-1533	1038	-300	36	-69	42	-50	-236	0
303	0	0	-1566	362	1928	602	-1747	1145	-285	5	-98	69	-42	-287	0
304	0	0	-413	372	785	20	-599	578	-65	126	-27	180	7	-79	0
305	0	0	-124	366	490	-121	-307	428	-52	0	36	23	42	-17	0
306	0	0	527	368	-159	-447	343	104	106	-23	40	77	60	223	0
307	0	0	2017	380	-1637	-1198	1827	-628	275	46	50	116	178	510	0
308	0	0	2282	374	-1908	-1328	2095	-767	285	3	0	7	197	217	0
309	0	0	1204	380	-824	-792	1014	-222	128	-42	52	27	50	170	0
310	0	0	868	372	-496	-620	682	-62	95	48	-5	54	89	114	0
311	0	0	194	376	182	-285	6	279	-42	34	-65	58	9	-56	0
312	0	0	-1302	358	1660	472	-1481	1009	-182	65	-77	44	-9	-248	0
313	0	0	-1657	358	2015	649	-1836	1186	-306	85	-100	64	36	-194	0
314	0	0	-404	368	772	18	-588	570	-67	108	-21	159	-15	-62	0
315	0	0	-194	372	566	-89	-380	469	-11	46	52	100	44	81	0
316	0	0	455	370	-85	-412	270	142	52	-60	-58	17	29	116	0
317	0	0	1964	378	-1586	-1171	1775	-604	248	102	73	151	69	457	0
318	0	0	2213	376	-1837	-1294	2025	-730	161	13	-67	44	15	236	0
319	0	0	1184	372	-812	-778	998	-220	161	-44	-34	36	67	221	0
320	0	0	759	360	-399	-559	579	-19	15	7	-60	-13	110	126	0
321	0	0	184	345	161	-264	11	253	-36	38	-81	-27	60	-91	0
322	0	0	-1461	316	1777	572	-1619	1046	-285	29	-159	71	-110	-292	0
323	0	0	-1600	316	1916	642	-1758	1116	-190	87	-21	81	-9	-230	0
324	0	0	-557	316	873	120	-715	594	-139	36	-32	104	-9	-104	0
325	0	0	-202	329	531	-63	-366	430	-25	-1	9	67	-9	32	0
326	0	0	420	368	-52	-394	236	158	93	-65	21	69	31	129	0
327	0	0	2064	448	-1616	-1256	1840	-584	252	-23	95	64	62	386	0
328	0	0	2350	529	-1821	-1439	2085	-646	275	-17	25	-108	195	304	0
329	0	0	1280	634	-646	-957	963	-6	118	-48	-17	-73	50	147	0
330	0	0	1050	744	-306	-897	678	219	77	7	-27	3	56	81	0
331	0	0	388	822	434	-605	-23	628	-17	25	-89	34	-67	-137	0
332	0	0	-1180	874	2054	153	-1617	1464	-215	17	-170	58	-104	-267	0
333	0	0	-1395	954	2349	220	-1872	1651	-283	-46	-133	-71	-58	-244	0
334	0	0	-147	1032	1179	-442	-663	1105	-31	48	-52	75	-25	-95	0
335	0	0	29	1092	1063	-560	-517	1077	-89	-31	-145	-17	-7	-29	0
336	0	0	917	1173	256	-1045	330	714	87	5	-48	9	-79	149	0
337	0	0	2404	1332	-1072	-1868	1738	130	159	-93	40	-56	104	391	0
338	0	0	2942	1455	-1487	-2198	2214	-16	291	21	13	-52	75	331	0
339	0	0	1767	1486	-281	-1626	1024	602	141	-13	-104	-27	71	194	0
340	0	0	1426	1293	-133	-1359	779	580	100	77	-97	-69	87	27	0
341	0	0	458	1030	572	-744	-57	801	-135	29	-131	-64	-7	-65	0
342	0	0	-1151	785	1936	183	-1543	1360	-327	3	-157	-98	-69	-388	0
343	0	0	-1512	589	2101	461	-1806	1345	-172	44	-122	64	-15	-232	0
344	0	0	-536	399	935	68	-735	667	-153	-5	-69	56	-40	-129	0
345	0	0	-334	205	539	64	-436	372	-48	11	-104	-23	13	1	0
346	0	0	311	73	-238	-192	274	-82	100	44	-91	-29	64	199	0
347	0	0	1822	-21	-1843	-900	1832	-932	188	40	-50	25	69	312	0
348	0	0	2046	-56	-2102	-995	2074	-1079	300	-3	-27	-32	65	347	0
349	0	0	968	-79	-1047	-444	1007	-563	147	-9	-29	-153	38	159	0
350	0	0	648	-65	-713	-291	680	-389	91	-1	-102	-52	42	77	0
351	0	0	-37	-71	-34	54	-1	-52	-44	60	-46	-153	3	-46	1
352	0	0	-1563	-62	1501	812	-1532	719	-207	95	-192	-5	-31	-258	0
353	0	0	-1957	-56	1901	1006	-1929	922	-248	-31	-124	-60	-77	-201	0
354	0	0	-725	-54	671	389	-698	308	-116	85	-62	62	-19	-129	0
355	0	0	-488	-64	424	276	-456	180	-77	46	-135	34	-11	32	0
356	0	0	306	-50	-356	-128	331	-203	129	52	-48	13	-3	188	0
357	0	0	1898	11	-1887	-954	1892	-938	254	1	48	7	139	395	0
358	0	0	2145	58	-2087	-1101	2116	-1014	254	-46	-9	-114	42	271	0
359	0	0	1132	98	-1034	-615	1083	-468	172	75	-81	-65	91	161	0
360	0	0	796	135	-661	-465	728	-263	128	-19	-44	-7	122	91	0
361	0	0	72	174	102	-123	-15	138	-100	-48	-91	-77	-21	-65	0
362	0	0	-1443	213	1656	615	-1549	934	-263	143	-155	36	-19	-254	0
363	0	0	-1721	269	1990	726	-1855	1129	-259	7	-170	-48	9	-201	0
364	0	0	-555	325	880	115	-717	602	-50	13	-67	48	-36	25	0
365	0	0	-194	364	558	-85	-376	461	-31	1	-34	48	11	27	0
366	0	0	532	395	-137	-463	334	129	159	-13	-40	5	46	201	0
367	0	0	2131	440	-1691	-1285	1911	-625	207	44	38	25	145	463	0
368	0	0	2449	467	-1982	-1458	2215	-757	244	-25	17	-38	170	312	0
369	0	0	1334	473	-861	-903	1097	-194	139	-75	-11	-69	97	236	0
370	0	0	938	483	-455	-710	696	14	97	-64	-75	-56	75	116	0
371	0	0	336	485	149	-410	93	317	-3	-29	-54	1	62	15	0
372	0	0	-1334	485	1819	424	-1576	1152	-320	-27	-170	-25	-23	-318	0
373	0	0	-1475	494	1969	490	-1722	1231	-194	71	-129	106	-7	-120	0
374	0	0	-444	502	946	-29	-695	724	-89	48	11	81	85	25	0
375	0	0	-62	504	566	-221	-314	535	-27	-73	-48	56	56	1	0
376	0	0	597	514	-83	-555	340	215	48	0	-52	21	151	153	0
377	0	0	2269	529	-1740	-1399	2004	-605	273	23	-21	137	166	403	0
378	0	0	2459	531	-1928	-1495	2193	-698	254	-50	50	-9	147	302	0
379	0	0	1431	531	-900	-981	1165	-184	155	-15	-36	15	100	248	0
380	0	0	1128	535	-593	-831	860	-29	71	1	46	-65	135	172	0
381	0	0	388	529	141	-458	123	335	-62	7	-7	17	106	-44	0
382	0	0	-1160	523	1683	318	-1421	1103	-246	27	-102	69	-50	-223	0
383	0	0	-1450	521	1971	464	-1710	1246	-226	5	-97	34	5	-294	0
384	0	0	-374	531	905	-78	-639	718	-48	40	-25	67	87	-58	0
385	0	0	-62	535	597	-236	-329	566	-65	29	5	67	31	-29	0
386	0	0	655	545	-110	-600	382	217	100	17	46	87	77	166	0
387	0	0	2243	560	-1683	-1401	1963	-561	339	27	60	85	221	358	0
388	0	0	2552	560	-1992	-1556	2272	-716	250	-9	-32	50	128	244	0
389	0	0	1403	558	-845	-980	1124	-143	114	29	21	-54	102	240	0
390	0	0	1119	570	-549	-844	834	10	128	1	23	19	54	73	0
391	0	0	283	583	300	-433	-8	441	-120	38	-7	29	34	-58	0
392	0	0	-1181	572	1753	304	-1467	1162	-271	13	-120	-13	-31	-362	0
393	0	0	-1475	583	2058	446	-1766	1320	-236	141	1	89	108	-176	0
394	0	0	-447	585	1032	-69	-739	808	-102	31	-19	89	5	-87	0
395	0	0	-43	595	638	-276	-340	616	-65	-48	50	46	-3	-23	0
396	0	0	641	595	-46	-618	343	274	52	85	77	98	143	197	0
397	0	0	2190	611	-1579	-1400	1884	-484	213	31	100	-25	178	351	0
398	0	0	2532	618	-1914	-1575	2223	-648	258	31	89	-11	159	347	0
399	0	0	1397	618	-779	-1007	1088	-80	180	-17	5	-62	110	252	0
400	0	0	1118	622	-496	-870	807	63	102	15	64	9	64	110	0
401	0	0	324	616	292	-470	16	454	-32	79	21	17	15	-50	0
402	0	0	-1203	622	1825	290	-1514	1223	-226	46	-17	-91	-32	-287	0
403	0	0	-1482	626	2108	428	-1795	1367	-240	31	-19	-31	-21	-275	0
404	0	0	-295	630	925	-167	-610	777	-54	126	-5	64	-7	-120	0
405	0	0	-30	649	679	-309	-354	664	-44	56	5	83	19	52	0
406	0	0	678	663	-15	-670	346	324	77	25	62	108	-34	116	0
407	0	0	2240	671	-1569	-1455	1904	-449	279	98	128	32	118	471	0
408	0	0	2563	680	-1883	-1621	2223	-601	250	42	75	56	95	275	0
409	0	0	1433	679	-754	-1056	1093	-37	141	77	71	-13	58	281	0
410	0	0	1079	682	-397	-880	738	142	71	32	23	3	-11	62	0
411	0	0	440	682	242	-561	99	462	-7	100	79	50	110	15	0
412	0	0	-1116	680	1796	218	-1456	1238	-306	89	-40	0	-93	-291	0
413	0	0	-1380	686	2066	347	-1723	1376	-232	116	81	114	-29	-143	0
414	0	0	-314	698	1012	-192	-663	855	-98	38	-15	13	-34	-199	0
415	0	0	68	706	638	-387	-285	672	-1	104	19	98	62	34	0
416	0	0	718	715	-3	-716	360	356	91	73	89	50	89	112	0
417	0	0	2366	723	-1643	-1544	2004	-460	329	67	159	54	199	397	0
418	0	0	2587	737	-1850	-1662	2218	-556	258	-40	137	32	60	259	0
419	0	0	1536	743	-793	-1139	1164	-25	203	81	77	21	108	188	0
420	0	0	1145	750	-395	-947	770	177	-1	29	60	-23	46	60	0
421	0	0	464	758	294	-611	85	526	-64	17	73	87	0	-62	0
422	0	0	-1067	762	1829	152	-1448	1295	-258	50	-38	71	-65	-261	0
423	0	0	-1284	776	2060	254	-1672	1418	-236	184	17	141	32	-197	0
424	0	0	-260	781	1041	-260	-650	911	-87	114	81	126	48	-83	0
425	0	0	108	781	673	-444	-282	727	-38	91	9	141	-50	25	0
426	0	0	802	799	-3	-800	402	398	120	27	91	114	46	139	0
427	0	0	2373	814	-1559	-1593	1966	-372	219	65	157	83	118	436	0
428	0	0	2746	822	-1924	-1784	2335	-551	289	85	143	104	137	333	0
429	0	0	1596	828	-768	-1212	1182	30	178	34	15	36	116	176	0
430	0	0	1227	828	-399	-1027	813	214	27	36	-32	85	31	23	0
431	0	0	567	840	273	-703	147	556	15	112	89	77	110	-19	0
432	0	0	-1036	843	1879	96	-1457	1361	-300	40	-73	29	-32	-335	0
433	0	0	-1327	845	2172	241	-1749	1508	-281	98	38	50	-9	-128	0
434	0	0	-235	855	1090	-310	-662	972	-97	110	-21	151	-25	-98	0
435	0	0	150	865	715	-507	-282	790	-58	71	32	114	31	7	0
436	0	0	768	878	110	-823	329	494	27	17	27	48	62	124	0
437	0	0	2387	892	-1495	-1639	1941	-301	190	98	106	122	44	434	0
438	0	0	2690	900	-1790	-1795	2240	-445	248	-3	85	40	126	362	0
439	0	0	1531	905	-626	-1218	1078	139	87	5	-46	50	-3	139	0
440	0	0	1257	904	-353	-1080	805	275	34	91	-11	27	151	25	0
441	0	0	494	907	413	-700	40	660	-81	48	31	120	25	-23	0
442	0	0	-1088	900	1988	94	-1538	1444	-314	32	-56	-15	-60	-327	0
443	0	0	-1434	892	2326	271	-1880	1609	-273	29	13	52	-36	-209	0
444	0	0	-298	900	1198	-301	-748	1049	-83	34	15	83	13	-133	0
445	0	0	-35	907	942	-436	-488	924	-3	40	-29	44	34	-21	0
446	0	0	675	923	248	-799	213	585	73	34	-25	100	54	85	0
447	0	0	2240	923	-1317	-1581	1778	-197	197	-40	104	65	54	306	0
448	0	0	2624	933	-1691	-1778	2157	-379	269	-62	126	32	81	277	0
449	0	0	1448	927	-521	-1187	984	203	155	-65	25	-36	-3	199	0
450	0	0	1181	925	-256	-1053	718	334	62	124	-15	-13	75	110	0
451	0	0	369	919	550	-644	-90	734	-110	0	5	0	3	-73	0
452	0	0	-1085	907	1992	89	-1538	1449	-298	1	-40	-54	-81	-337	0
453	0	0	-1470	900	2370	285	-1920	1635	-223	38	54	60	-62	-217	0
454	0	0	-386	904	1290	-259	-838	1097	-170	-40	0	54	-40	-79	0
455	0	0	88	902	814	-495	-363	858	-1	15	34	71	21	-9	0
456	0	0	617	909	292	-763	162	600	58	-52	-36	81	-13	147	0
457	0	0	2267	913	-1354	-1590	1810	-220	226	-85	118	42	32	403	0
458	0	0	2630	896	-1734	-1763	2182	-419	230	13	116	-69	223	292	0
459	0	0	1501	890	-611	-1195	1056	139	98	-46	9	-77	36	215	0
460	0	0	1173	865	-308	-1019	740	278	13	9	60	-40	-9	62	0
461	0	0	437	857	420	-647	8	638	-91	-34	29	23	62	-87	0
462	0	0	-1133	838	1971	147	-1552	1404	-254	-1	-48	-46	-42	-341	0
463	0	0	-1401	822	2223	289	-1812	1522	-242	102	-40	38	56	-258	0
464	0	0	-382	814	1196	-216	-789	1005	-128	31	11	-19	-3	-48	0
465	0	0	-18	810	828	-396	-423	819	-46	-42	56	7	-5	-25	0
466	0	0	619	795	176	-707	221	485	1	-19	38	13	-25	126	0
467	0	0	2253	793	-1460	-1523	1856	-333	244	31	89	69	139	378	0
468	0	0	2587	781	-1806	-1684	2196	-512	207	-9	81	-89	137	327	0
469	0	0	1487	762	-725	-1124	1106	18	143	-11	17	9	97	133	0
470	0	0	1101	750	-351	-925	726	199	97	-27	19	23	48	44	0
471	0	0	334	725	391	-529	-28	558	-54	7	17	-81	44	-85	0
472	0	0	-1210	700	1910	255	-1560	1305	-254	52	-52	-3	-44	-345	0
473	0	0	-1614	690	2304	462	-1959	1497	-261	38	-56	32	-29	-252	0
474	0	0	-491	673	1164	-91	-827	918	-98	-3	-19	44	-85	-73	0
475	0	0	-121	653	774	-266	-447	713	52	102	23	182	-44	81	0
476	0	0	472	642	170	-557	151	406	120	-27	44	-19	36	104	0
477	0	0	2034	638	-1396	-1336	1715	-379	281	13	42	69	129	374	0
478	0	0	2434	636	-1798	-1535	2116	-581	188	-48	91	-56	64	329	0
479	0	0	1292	613	-679	-952	985	-33	168	81	1	-48	161	197	0
480	0	0	926	599	-327	-762	626	136	93	-29	34	-93	62	102	0
481	0	0	194	585	391	-389	-98	488	-27	79	-29	-29	65	-102	0
482	0	0	-1424	552	1976	436	-1700	1264	-298	13	-44	-46	-128	-232	0
483	0	0	-1802	547	2349	627	-2075	1448	-277	-11	-25	-13	-98	-213	0
484	0	0	-704	543	1247	80	-975	895	-25	0	-56	98	5	-166	0
485	0	0	-405	543	948	-69	-676	745	-147	-9	-73	-54	-65	-73	0
486	0	0	313	543	230	-428	41	386	98	-40	-42	54	40	147	0
487	0	0	1941	539	-1402	-1240	1671	-431	267	-27	85	-31	98	473	0
488	0	0	2341	547	-1794	-1444	2067	-623	287	0	36	7	69	289	0
489	0	0	1220	541	-679	-880	949	-69	162	-21	-19	-83	-7	176	0
490	0	0	839	525	-314	-682	576	105	104	-71	7	-52	-5	93	0
491	0	0	95	510	415	-302	-160	462	-89	15	-19	-60	15	-42	0
492	0	0	-1401	506	1907	447	-1654	1206	-186	21	-141	-11	-64	-322	0
493	0	0	-1787	496	2283	645	-2035	1389	-164	-13	-52	75	17	-168	0
494	0	0	-716	508	1224	104	-970	866	-128	-19	-42	62	-67	-100	0
495	0	0	-281	506	787	-112	-534	646	-60	40	29	13	73	-77	0
496	0	0	380	508	128	-444	126	318	27	-29	-5	38	60	69	0
497	0	0	1953	506	-1447	-1229	1700	-470	256	-44	108	-7	129	420	0
498	0	0	2411	508	-1903	-1459	2157	-697	285	-21	85	1	135	362	0
499	0	0	1328	498	-830	-913	1079	-166	162	21	42	-71	100	236	0
500	0	0	924	496	-428	-710	676	34	48	19	-77	11	32	122	0
501	0	0	254	500	246	-377	4	373	-36	13	32	31	77	3	0
502	0	0	-1298	490	1788	404	-1543	1139	-296	40	-79	1	0	-362	0
503	0	0	-1724	477	2201	623	-1962	1339	-194	7	-50	75	7	-228	0
504	0	0	-551	492	1043	29	-797	767	-89	23	-65	93	-32	-114	0
505	0	0	-247	490	737	-121	-492	613	-1	-48	-34	67	69	-48	0
506	0	0	438	496	58	-467	190	277	118	-7	11	50	87	108	0
507	0	0	2032	506	-1526	-1269	1779	-510	287	-21	85	65	182	384	0
508	0	0	2473	508	-1965	-1490	2219	-728	234	7	48	56	129	343	0
509	0	0	1312	504	-808	-908	1060	-152	131	67	-25	-5	161	174	0
510	0	0	969	502	-467	-735	718	17	97	-36	1	7	93	102	0
511	0	0	365	500	135	-432	115	317	-5	46	100	17	159	7	0
512	0	0	-1288	500	1788	394	-1538	1144	-261	7	-29	-73	-13	-254	0
513	0	0	-1571	512	2083	529	-1827	1297	-223	52	-9	31	-13	-259	0
514	0	0	-530	504	1034	13	-782	769	-172	-1	11	89	52	-77	0
515	0	0	-97	508	605	-205	-351	556	-42	29	62	77	85	-38	0
516	0	0	521	508	-13	-514	267	247	97	-15	81	75	79	133	0
517	0	0	2092	517	-1575	-1304	1833	-529	186	64	62	36	120	362	0
518	0	0	2502	514	-1988	-1508	2245	-737	259	19	75	9	95	368	0
519	0	0	1301	508	-793	-904	1047	-142	143	17	13	-54	89	174	0
520	0	0	993	508	-485	-750	739	11	48	65	5	-7	9	89	0
521	0	0	332	514	182	-423	75	348	-40	44	50	15	73	-34	0
522	0	0	-1317	510	1827	403	-1572	1168	-271	17	-42	11	-71	-261	0
523	0	0	-1672	510	2182	581	-1927	1346	-308	42	-5	-36	-42	-263	0
524	0	0	-564	516	1080	24	-822	798	-161	-29	46	112	91	-194	0
525	0	0	-264	512	776	-124	-520	644	-42	-46	29	3	-42	-85	0
526	0	0	431	508	77	-469	177	292	38	21	79	36	58	77	0
527	0	0	1954	521	-1433	-1237	1693	-456	128	65	164	69	21	368	0
528	0	0	2375	523	-1852	-1449	2113	-664	263	3	56	65	126	318	0
529	0	0	1266	508	-758	-887	1012	-125	176	-17	60	-89	46	159	0
530	0	0	847	508	-339	-677	593	84	77	42	50	0	89	106	0
531	0	0	196	504	308	-350	-56	406	-52	7	60	-15	15	-106	0
532	0	0	-1366	504	1870	431	-1618	1187	-265	44	73	40	-79	-366	0
533	0	0	-1787	496	2283	645	-2035	1389	-327	64	-1	-104	-83	-232	0
534	0	0	-640	500	1140	70	-890	820	-110	0	116	110	-54	-176	0
535	0	0	-320	494	814	-87	-567	654	-44	11	5	58	-64	-73	0
536	0	0	342	516	174	-429	84	345	50	-62	73	25	-58	102	0
537	0	0	1942	517	-1425	-1229	1683	-454	194	54	139	62	44	335	0
538	0	0	2320	516	-1804	-1418	2062	-644	230	56	60	-13	118	238	0
539	0	0	1175	496	-679	-835	927	-91	106	3	11	-31	36	95	0
540	0	0	833	508	-325	-670	579	91	31	11	-1	27	-50	67	0
541	0	0	235	502	267	-368	-16	384	44	73	73	3	34	-73	0
542	0	0	-1451	492	1943	479	-1697	1217	-263	56	-46	38	-71	-376	0
543	0	0	-1814	494	2308	660	-2061	1401	-240	17	-11	62	-87	-331	0
544	0	0	-623	498	1121	62	-872	809	-102	118	108	139	-19	-151	0
545	0	0	-419	492	911	-36	-665	701	-120	-7	44	56	27	-54	0
546	0	0	363	500	137	-431	113	318	91	36	32	25	-48	67	0
547	0	0	1933	508	-1425	-1220	1679	-458	306	106	145	108	97	417	0
548	0	0	2271	508	-1763	-1389	2017	-627	166	-11	71	5	62	320	0
549	0	0	1256	504	-752	-880	1004	-124	180	-11	-48	-1	11	141	0
550	0	0	868	496	-372	-682	620	62	98	21	13	44	75	60	0
551	0	0	217	486	269	-351	-26	377	-13	58	-13	9	0	-58	0
552	0	0	-1305	481	1786	412	-1545	1133	-228	67	25	23	-13	-261	0
553	0	0	-1742	481	2223	630	-1982	1352	-258	31	-44	58	-60	-211	0
554	0	0	-685	473	1158	106	-921	815	-108	104	-32	102	21	-64	0
555	0	0	-376	477	853	-50	-614	665	15	-7	93	114	-5	17	0
556	0	0	303	483	180	-393	61	331	34	36	-25	31	-44	153	0
557	0	0	1978	506	-1472	-1242	1725	-483	310	97	73	186	155	419	0
558	0	0	2269	506	-1763	-1387	2016	-628	174	-5	5	0	97	248	0
559	0	0	1206	506	-700	-856	953	-97	166	-7	23	-9	36	188	0
560	0	0	796	490	-306	-643	551	92	116	60	17	11	81	122	0
561	0	0	95	483	388	-289	-146	435	-52	-44	42	17	29	-56	0
562	0	0	-1515	473	1988	521	-1751	1230	-250	23	-46	9	-3	-296	0
563	0	0	-1847	463	2310	692	-2078	1386	-232	64	-52	129	-69	-234	0
564	0	0	-797	465	1262	166	-1029	863	-97	31	11	102	-3	-85	0
565	0	0	-555	471	1026	42	-790	748	-106	31	11	19	0	1	0
566	0	0	179	473	294	-326	-57	383	73	29	-1	87	13	64	0
567	0	0	1734	485	-1249	-1109	1491	-382	275	-32	120	25	87	436	0
568	0	0	2106	481	-1625	-1293	1865	-572	217	-9	25	34	116	300	0
569	0	0	990	467	-523	-728	756	-28	170	21	-15	-56	128	195	0
570	0	0	575	465	-110	-520	342	177	116	-64	-21	17	44	75	0
571	0	0	12	469	457	-240	-222	463	-71	27	21	32	54	-64	0
572	0	0	-1626	465	2091	580	-1858	1278	-285	-15	-50	13	-52	-312	0
573	0	0	-1938	457	2395	740	-2166	1426	-294	23	-42	114	-31	-273	0
574	0	0	-822	452	1274	185	-1048	863	-153	13	0	149	17	-110	0
575	0	0	-526	453	979	36	-752	716	1	-54	-19	34	-19	-116	0
576	0	0	186	459	273	-322	-43	366	7	64	-15	75	89	64	0
577	0	0	1743	473	-1270	-1108	1506	-398	217	-25	58	77	129	304	0
578	0	0	2217	473	-1744	-1345	1980	-635	223	29	27	42	135	292	0
579	0	0	1087	465	-622	-776	854	-78	89	-73	58	-110	36	168	0
580	0	0	802	473	-329	-637	565	72	73	15	83	1	71	38	0
581	0	0	50	463	413	-256	-181	438	-102	-7	15	-62	52	-124	0
582	0	0	-1440	457	1897	491	-1668	1177	-209	-91	-36	71	-81	-362	0
583	0	0	-1785	444	2229	670	-2007	1336	-211	23	-29	110	-19	-244	0
584	0	0	-737	446	1183	145	-960	814	-188	-46	-21	23	-56	-166	0
585	0	0	-243	457	700	-107	-471	578	13	21	129	65	9	48	0
586	0	0	374	461	87	-417	143	274	-5	36	15	48	36	108	0
587	0	0	2019	473	-1546	-1246	1782	-536	248	-3	54	21	126	335	0
588	0	0	2426	479	-1947	-1452	2186	-734	283	-44	73	3	137	314	0
589	0	0	1301	467	-834	-884	1067	-183	143	-32	25	-112	110	137	0
590	0	0	1073	459	-614	-766	843	-77	133	15	69	81	38	145	0
591	0	0	317	452	135	-384	91	293	-118	-1	65	-54	31	-46	0
592	0	0	-1172	442	1614	365	-1393	1028	-186	65	1	-21	11	-236	0
593	0	0	-1668	440	2108	614	-1888	1274	-287	-31	-19	62	-56	-277	0
594	0	0	-510	442	952	34	-731	697	-112	114	81	42	52	-34	0
595	0	0	-232	450	682	-109	-457	566	-83	40	-48	11	-44	-67	0
596	0	0	499	455	-44	-477	271	205	31	7	13	44	-7	71	0
597	0	0	2057	467	-1590	-1262	1823	-561	211	-3	131	56	126	391	0
598	0	0	2516	479	-2037	-1497	2276	-779	225	-56	67	7	-19	310	0
599	0	0	1408	473	-935	-940	1171	-231	164	40	38	-27	79	172	0
600	0	0	1089	467	-622	-778	855	-77	87	-7	-5	-102	-64	81	0
601	0	0	351	453	102	-402	124	277	-25	104	36	23	27	-25	0
602	0	0	-1306	438	1744	434	-1525	1091	-195	15	-79	9	-102	-335	0
603	0	0	-1616	444	2060	586	-1838	1252	-215	81	38	69	-85	-217	0
604	0	0	-549	448	997	50	-773	722	-50	25	0	95	-9	-145	0
605	0	0	-262	448	710	-93	-486	579	-5	0	-3	54	19	-71	0
606	0	0	415	457	42	-436	186	249	7	-52	29	-69	44	64	0
607	0	0	2048	471	-1577	-1259	1812	-553	269	-21	155	40	133	341	0
608	0	0	2396	455	-1941	-1425	2168	-743	192	0	15	-56	54	254	0
609	0	0	1363	463	-900	-913	1131	-218	137	-40	60	-69	0	188	0
610	0	0	1018	469	-549	-743	783	-40	118	-5	38	-27	36	139	0
611	0	0	330	463	133	-396	98	298	-89	-1	-19	-75	-29	-56	0
612	0	0	-1272	448	1720	412	-1496	1084	-228	54	-120	-27	-73	-300	0
613	0	0	-1690	457	2147	616	-1918	1302	-219	-5	-67	42	-118	-238	0
614	0	0	-538	453	991	42	-764	722	-60	50	1	77	0	-77	0
615	0	0	-224	455	679	-115	-451	567	-40	58	17	95	-40	-19	0
616	0	0	394	461	67	-427	163	264	58	-5	-21	44	19	95	0
617	0	0	2009	465	-1544	-1237	1776	-539	306	-75	71	-25	71	285	0
618	0	0	2445	465	-1980	-1455	2212	-757	296	-34	143	-15	91	395	0
619	0	0	1307	469	-838	-888	1072	-184	166	-85	-1	-91	58	147	0
620	0	0	1043	469	-574	-756	808	-52	58	15	29	-44	62	172	0
621	0	0	233	452	219	-342	7	335	-77	-52	17	-69	-40	-124	0
622	0	0	-1241	440	1681	400	-1461	1060	-246	-42	-32	-42	-56	-269	0
623	0	0	-1717	438	2155	639	-1936	1296	-298	19	-73	31	-77	-170	0
624	0	0	-594	440	1034	77	-814	737	-162	-77	-58	23	-32	-153	0
625	0	0	-159	444	603	-142	-381	523	27	32	-23	64	-31	23	0
626	0	0	393	455	62	-424	165	258	65	-7	-58	58	9	201	0
627	0	0	2054	471	-1583	-1262	1818	-556	246	-77	69	-13	91	393	0
628	0	0	2486	477	-2009	-1481	2247	-766	240	-27	-3	-46	77	397	0
629	0	0	1376	465	-911	-920	1143	-223	149	-21	-97	-122	25	236	0
630	0	0	1019	465	-554	-742	786	-44	79	-64	11	-85	13	159	0
631	0	0	336	465	129	-400	103	297	75	-5	-52	-29	32	-153	0
632	0	0	-1268	450	1718	409	-1493	1084	-155	-11	-67	17	-67	-267	0
633	0	0	-1666	446	2112	610	-1889	1279	-225	34	-131	-23	-40	-281	0
634	0	0	-490	450	940	20	-715	695	-62	25	-7	141	5	-67	0
635	0	0	-218	461	679	-121	-448	570	-3	11	-73	-1	64	-52	0
636	0	0	517	467	-50	-492	283	208	108	-69	5	-56	104	128	0
637	0	0	2115	492	-1623	-1303	1869	-565	318	-42	-40	17	108	362	0
638	0	0	2465	502	-1963	-1483	2214	-730	254	-29	-161	-58	62	320	0
639	0	0	1384	502	-882	-943	1133	-190	172	-21	9	-77	36	300	0
640	0	0	994	494	-500	-744	747	-3	118	-44	-112	-50	-21	104	0
641	0	0	248	502	254	-375	-3	378	-25	-44	-102	-42	32	-27	0
642	0	0	-1292	506	1798	393	-1545	1152	-271	-21	-128	-108	-44	-273	0
643	0	0	-1701	506	2207	597	-1954	1356	-207	50	-128	69	40	-188	0
644	0	0	-615	512	1127	51	-871	819	-151	-27	-91	-17	23	-110	0
645	0	0	-256	516	772	-130	-514	644	-21	-21	-85	97	5	-40	0
646	0	0	409	523	114	-466	147	318	71	-23	17	-38	62	192	0
647	0	0	2040	543	-1497	-1291	1768	-477	302	-48	60	-58	203	405	0
648	0	0	2439	550	-1889	-1494	2164	-669	238	13	-48	-106	176	360	0
649	0	0	1330	549	-781	-939	1055	-116	186	-73	-23	-108	83	197	0
650	0	0	976	556	-420	-766	698	68	104	-60	-54	-23	56	118	0
651	0	0	237	560	323	-398	-43	441	-79	-67	-114	-71	50	-118	0
652	0	0	-1298	560	1858	369	-1578	1209	-244	0	-108	-19	-3	-265	0
653	0	0	-1663	566	2229	548	-1946	1397	-267	58	-89	-19	44	-176	0
654	0	0	-688	576	1264	56	-976	920	-157	-56	-110	73	-27	-135	0
655	0	0	-225	574	799	-174	-512	686	31	-19	-15	79	-5	11	0
656	0	0	361	572	211	-466	75	391	69	-36	-50	67	27	110	0
657	0	0	1964	562	-1402	-1263	1683	-420	246	32	21	27	178	401	0
658	0	0	2395	564	-1831	-1479	2113	-633	314	-3	46	5	170	347	0
659	0	0	1147	556	-591	-851	869	-17	77	-44	-73	-73	29	149	0
660	0	0	913	562	-351	-737	632	105	100	23	-58	-64	64	69	0
661	0	0	188	568	380	-378	-96	474	9	-5	0	-40	75	-11	0
662	0	0	-1399	560	1959	419	-1679	1259	-246	-46	-178	-21	-71	-415	0
663	0	0	-1756	566	2322	595	-2039	1444	-228	60	-21	62	13	-259	0
664	0	0	-777	582	1359	97	-1068	970	-209	-11	-34	116	-104	-172	0
665	0	0	-322	583	905	-130	-613	744	-77	25	1	97	-38	-21	0
666	0	0	283	570	287	-426	-2	428	40	-5	-73	58	13	-5	0
667	0	0	1871	576	-1295	-1223	1583	-359	207	46	102	98	75	366	0
668	0	0	2268	585	-1683	-1426	1975	-549	186	17	60	-29	48	341	0
669	0	0	1173	570	-603	-871	888	-16	143	56	5	-29	52	213	0
670	0	0	796	562	-234	-679	515	164	73	95	-3	56	118	52	0
671	0	0	110	550	440	-330	-165	495	-102	19	-9	32	13	-172	0
672	0	0	-1453	514	1967	469	-1710	1240	-225	64	-17	-9	-75	-318	0
673	0	0	-2001	488	2489	756	-2245	1488	-335	40	-23	75	-44	-320	0
674	0	0	-814	479	1293	167	-1053	886	-149	32	114	79	-56	-147	0
675	0	0	-536	455	991	40	-763	723	-77	42	17	135	-81	-159	0
676	0	0	130	436	306	-283	-88	371	77	67	44	83	31	54	0
677	0	0	1675	430	-1245	-1052	1460	-407	164	34	102	67	7	296	0
678	0	0	2199	424	-1775	-1311	1987	-675	261	65	95	120	120	248	0
679	0	0	1006	424	-582	-715	794	-79	133	50	122	-44	79	120	0
680	0	0	635	424	-211	-529	423	106	29	17	9	-9	-15	-64	0
681	0	0	-8	405	413	-198	-210	409	-54	77	126	69	27	-112	0
682	0	0	-1682	395	2077	643	-1879	1236	-366	81	-60	7	-85	-403	0
683	0	0	-2043	374	2417	834	-2230	1395	-333	62	-3	108	-129	-356	0
684	0	0	-960	374	1334	293	-1147	854	-201	79	97	133	-83	-166	0
685	0	0	-632	372	1004	130	-818	688	-129	46	3	87	-50	-203	0
686	0	0	97	382	285	-239	-94	333	11	122	52	110	46	1	0
687	0	0	1733	393	-1340	-1063	1536	-473	188	100	201	98	89	329	0
688	0	0	2146	395	-1751	-1270	1948	-678	170	102	161	44	108	209	0
689	0	0	1017	393	-624	-705	820	-115	126	-23	114	7	-27	58	0
690	0	0	714	391	-323	-552	518	34	97	42	112	89	-9	-5	0
691	0	0	-18	389	407	-185	-212	398	-110	83	48	97	-34	-172	0
692	0	0	-1529	376	1905	576	-1717	1140	-279	69	69	40	-137	-364	0
693	0	0	-1969	362	2331	803	-2150	1346	-250	135	106	114	-36	-333	0
694	0	0	-900	368	1268	266	-1084	818	-190	62	108	69	-13	-207	0
695	0	0	-514	370	884	72	-699	627	-11	83	141	162	-13	-124	0
696	0	0	165	374	209	-269	-22	291	11	65	122	50	13	54	0
697	0	0	1623	382	-1241	-1002	1432	-429	209	34	128	81	75	294	0
698	0	0	2199	388	-1811	-1293	2005	-711	192	56	129	67	46	137	0
699	0	0	1019	372	-647	-695	833	-137	139	85	131	-13	95	95	0
700	0	0	764	376	-388	-570	576	-6	42	67	112	31	77	-17	0
701	0	0	74	380	306	-227	-116	343	-116	174	143	81	120	-126	0
702	0	0	-1572	368	1940	602	-1756	1154	-335	32	34	36	-58	-469	0
703	0	0	-1975	362	2337	806	-2156	1349	-298	32	58	131	-60	-320	0
704	0	0	-869	362	1231	253	-1050	796	-203	71	87	114	38	-203	0
705	0	0	-539	374	913	82	-726	643	-85	-13	104	73	-7	-129	0
706	0	0	146	382	236	-264	-45	309	100	-31	151	77	-5	77	0
707	0	0	1686	393	-1293	-1039	1489	-450	275	-50	176	110	65	300	0
708	0	0	2119	397	-1722	-1258	1920	-662	203	-40	190	-29	124	267	0
709	0	0	965	391	-574	-678	769	-91	62	0	126	-15	-40	118	0
710	0	0	736	380	-356	-558	546	12	89	31	81	56	32	50	0
711	0	0	-74	376	450	-151	-262	413	-143	3	36	34	-11	-106	0
712	0	0	-1641	370	2011	635	-1826	1190	-320	-27	-5	-3	-114	-376	0
713	0	0	-1989	358	2347	815	-2168	1352	-256	73	34	85	-17	-267	0
714	0	0	-950	353	1303	298	-1126	828	-147	-7	50	114	-27	-159	0
715	0	0	-495	345	840	75	-667	592	-44	44	120	141	40	-69	0
716	0	0	58	345	287	-201	-114	316	25	-46	15	93	23	0	0
717	0	0	1724	349	-1375	-1036	1549	-513	223	15	211	124	174	370	0
718	0	0	2221	378	-1843	-1299	2032	-732	149	-9	98	-48	126	246	0
719	0	0	1091	407	-684	-749	887	-138	120	5	56	-29	42	201	0
720	0	0	791	475	-316	-633	553	79	60	-3	36	-9	15	110	0
721	0	0	212	547	335	-379	-61	441	-46	17	19	-1	83	-46	0
722	0	0	-1346	646	1992	350	-1669	1319	-302	-31	-46	17	-31	-308	0
723	0	0	-1735	777	2512	479	-2123	1644	-302	5	-3	44	-34	-244	0
724	0	0	-524	859	1383	-167	-953	1121	-79	5	69	89	7	-60	0
725	0	0	-176	935	1111	-379	-643	1023	-58	-31	73	93	11	23	0
726	0	0	532	1030	498	-781	17	764	-27	-62	5	-62	17	104	0
727	0	0	2193	1119	-1074	-1656	1633	22	250	15	85	159	133	436	0
728	0	0	2666	1175	-1491	-1920	2078	-158	205	-102	108	89	56	349	0
729	0	0	1666	1282	-384	-1474	1025	449	166	-7	44	-38	137	149	0
730	0	0	1389	1427	38	-1408	675	732	89	-65	155	-25	129	164	0
731	0	0	747	1550	803	-1148	-28	1176	36	-56	-56	58	25	-155	0
732	0	0	-814	1583	2397	-384	-1605	1990	-320	1	-104	-15	-19	-438	0
733	0	0	-1348	1373	2721	-12	-2034	2047	-310	17	-58	73	-15	-275	0
734	0	0	-325	1131	1456	-403	-890	1293	-157	48	9	153	21	-65	1
735	0	0	-49	909	958	-430	-503	933	-15	17	5	147	54	15	0
736	0	0	532	702	170	-617	181	436	54	-77	108	42	126	131	0
737	0	0	1986	506	-1480	-1246	1733	-487	254	-7	141	85	174	378	0
738	0	0	2395	300	-2095	-1347	2245	-897	246	-112	139	-52	118	296	0
739	0	0	1237	153	-1084	-695	1160	-465	108	-31	25	15	95	128	0
740	0	0	738	32	-706	-385	722	-337	48	-46	83	-29	118	95	0
741	0	0	132	-25	-157	-53	144	-91	-5	-19	73	52	81	-13	0
742	0	0	-1466	-64	1402	765	-1434	669	-254	-36	-40	31	-3	-391	0
743	0	0	-1929	-69	1860	999	-1894	895	-213	-19	60	110	-54	-190	0
744	0	0	-798	-46	752	422	-775	353	-112	-29	38	129	15	-93	0
745	0	0	-467	-31	436	249	-451	202	-64	-31	106	69	-9	-11	0
746	0	0	297	-32	-329	-132	313	-180	60	64	95	71	155	162	0
747	0	0	1810	-44	-1854	-883	1832	-949	271	-17	116	67	131	372	0
748	0	0	2285	-44	-2329	-1120	2307	-1186	256	-93	137	-56	164	329	0
749	0	0	1255	0	-1255	-627	1255	-627	159	5	81	-42	133	139	0
750	0	0	932	38	-894	-485	913	-428	97	62	42	-25	77	188	0
751	0	0	230	93	-137	-161	183	-22	21	1	34	81	7	58	0
752	0	0	-1244	135	1379	554	-1311	757	-182	3	-23	-1	-38	-356	0
753	0	0	-1765	186	1951	789	-1858	1068	-271	3	23	145	-15	-186	0
754	0	0	-609	240	849	184	-729	544	-164	-46	64	31	42	-164	0
755	0	0	-214	292	506	-39	-360	399	-95	60	69	-15	27	-40	0
756	0	0	482	351	-131	-416	306	110	106	27	133	54	122	190	0
757	0	0	2104	393	-1711	-1248	1907	-659	219	3	162	13	73	333	0
758	0	0	2570	446	-2124	-1508	2347	-839	223	29	166	-34	133	386	0
759	0	0	1485	461	-1024	-973	1254	-281	141	-29	69	-75	50	120	0
760	0	0	1153	473	-680	-813	916	-103	38	-46	98	-13	32	83	0
761	0	0	493	490	-3	-491	248	243	-25	31	85	-23	23	-32	0
762	0	0	-1131	483	1614	324	-1372	1048	-215	-15	-81	-40	-89	-347	0
763	0	0	-1570	486	2056	542	-1813	1271	-164	3	17	50	-52	-205	0
764	0	0	-471	502	973	-15	-722	737	-67	34	50	58	0	-114	0
765	0	0	-168	516	684	-174	-426	600	-52	-34	89	75	11	-73	0
766	0	0	534	523	-11	-528	272	256	106	-120	168	-69	40	79	0
767	0	0	2118	543	-1575	-1330	1846	-516	273	-1	122	64	71	422	0
768	0	0	2531	541	-1990	-1536	2260	-724	215	-42	104	-139	38	310	0
769	0	0	1491	537	-954	-1014	1222	-208	180	32	77	-44	11	108	0
770	0	0	1068	543	-525	-805	796	9	56	-17	79	-100	34	21	0
771	0	0	438	529	91	-483	173	310	58	-3	48	5	11	-81	0
772	0	0	-1205	531	1736	337	-1470	1133	-246	-5	-3	-104	-116	-316	0
773	0	0	-1636	529	2165	553	-1900	1347	-246	71	15	-19	-93	-281	0
774	0	0	-611	541	1152	35	-881	846	-164	-9	56	58	-42	-174	0
775	0	0	-313	550	863	-118	-588	706	-67	25	3	-23	-50	-42	0
776	0	0	481	554	73	-517	204	313	83	56	97	23	23	79	0
777	0	0	1926	576	-1350	-1251	1638	-387	141	-65	104	-50	-15	265	0
778	0	0	2448	580	-1868	-1514	2158	-644	223	67	108	-27	42	306	0
779	0	0	1313	570	-743	-941	1028	-86	129	-11	48	-89	-11	186	0
780	0	0	936	568	-368	-752	652	100	40	-7	-1	-87	-21	102	0
781	0	0	351	568	217	-459	67	392	-34	87	31	21	34	-42	0
782	0	0	-1382	552	1934	415	-1658	1243	-306	-7	-52	-69	-155	-343	0
783	0	0	-1779	566	2345	606	-2062	1455	-225	46	-15	27	-83	-226	0
784	0	0	-665	570	1235	47	-950	902	-147	46	-9	67	-27	-149	0
785	0	0	-296	580	876	-142	-586	728	48	19	58	15	15	32	0
786	0	0	361	593	232	-477	64	412	-13	17	62	19	0	69	0
787	0	0	1984	609	-1375	-1296	1679	-383	221	56	67	-19	164	316	0
788	0	0	2488	613	-1875	-1550	2181	-631	292	36	42	38	67	343	0
789	0	0	1192	609	-583	-900	887	13	172	-31	-32	-65	67	162	0
790	0	0	973	607	-366	-790	669	120	64	25	-1	-54	46	73	0
791	0	0	251	613	362	-432	-55	487	-11	71	-15	1	21	-79	0
792	0	0	-1385	607	1992	389	-1688	1299	-322	3	-58	-95	-50	-327	0
793	0	0	-1796	605	2401	595	-2098	1503	-230	15	-67	40	-9	-259	0
794	0	0	-743	609	1352	67	-1047	980	-77	3	-9	27	9	-87	0
795	0	0	-429	616	1045	-93	-737	830	-48	-44	-23	-25	1	-58	0
796	0	0	303	628	325	-465	-11	476	137	50	-17	52	126	98	0
797	0	0	1798	640	-1158	-1219	1478	-259	217	-56	-17	-9	64	333	0
798	0	0	2387	667	-1720	-1527	2053	-526	275	79	-5	-15	122	362	0
799	0	0	1144	659	-485	-901	814	87	162	-67	-67	-87	168	108	0
800	0	0	862	657	-205	-759	533	226	87	32	-9	-81	64	139	0
801	0	0	155	651	496	-403	-170	573	31	19	19	-27	67	9	0
802	0	0	-1425	644	2069	390	-1747	1356	-289	79	-106	-77	-21	-261	0
803	0	0	-1980	646	2626	667	-2303	1636	-275	-3	-77	-50	-29	-285	0
804	0	0	-786	661	1447	62	-1116	1054	-79	11	5	114	-5	-56	0
805	0	0	-483	661	1144	-89	-813	902	-124	25	-11	-1	44	-100	0
806	0	0	202	665	463	-433	-130	564	77	67	52	110	32	164	0
807	0	0	1722	677	-1045	-1199	1383	-184	248	-11	91	-62	168	349	0
808	0	0	2203	690	-1513	-1446	1858	-411	192	-23	3	11	93	230	0
809	0	0	1114	694	-420	-904	767	137	135	-56	60	-42	48	170	0
810	0	0	727	696	-31	-711	379	332	69	-31	-25	-75	91	116	0
811	0	0	130	698	568	-414	-219	633	-31	31	-50	65	21	-85	0
812	0	0	-1453	698	2151	377	-1802	1424	-252	23	-36	19	-1	-292	0
813	0	0	-2006	708	2714	649	-2360	1711	-273	40	-71	32	-11	-343	0
814	0	0	-792	719	1511	36	-1151	1115	-98	44	-46	85	3	-129	0
815	0	0	-536	725	1261	-94	-898	993	-36	-15	56	46	52	-56	0
816	0	0	122	727	605	-424	-241	666	93	-44	48	15	40	58	0
817	0	0	1663	750	-913	-1206	1288	-81	176	-83	151	9	118	283	0
818	0	0	2236	764	-1472	-1500	1854	-354	147	19	44	-65	143	269	0
819	0	0	1091	758	-333	-924	712	212	186	3	85	73	62	133	0
820	0	0	796	760	-36	-778	416	362	69	19	56	52	48	7	0
821	0	0	140	772	632	-456	-246	702	56	-13	23	77	75	-116	0
822	0	0	-1492	766	2258	363	-1875	1512	-261	-25	-56	-38	-11	-380	0
823	0	0	-1920	764	2684	578	-2302	1724	-277	83	-11	137	-31	-308	0
824	0	0	-791	772	1563	9	-1177	1167	-197	-46	48	85	-67	-180	0
825	0	0	-491	793	1284	-151	-887	1038	-67	1	58	97	3	-79	0
826	0	0	200	807	607	-503	-203	707	7	-54	69	42	-54	-34	0
827	0	0	1774	822	-952	-1298	1363	-65	232	-11	180	69	112	370	0
828	0	0	2296	836	-1460	-1566	1878	-312	254	-44	129	-48	79	291	0
829	0	0	1239	838	-401	-1038	820	218	133	0	102	-48	141	129	0
830	0	0	903	845	-58	-874	480	393	9	-34	100	-93	69	89	0
831	0	0	244	843	599	-543	-177	721	-36	-9	23	34	19	-112	0
832	0	0	-1299	840	2139	229	-1719	1489	-258	48	11	-29	-32	-386	0
833	0	0	-1805	843	2648	481	-2226	1745	-322	48	0	31	-42	-300	0
834	0	0	-603	853	1456	-125	-1029	1154	-151	93	52	143	-27	-104	0
835	0	0	-272	874	1146	-301	-709	1010	-77	31	71	81	-40	-124	0
836	0	0	442	892	450	-667	-4	671	7	73	48	91	36	97	0
837	0	0	2092	919	-1173	-1505	1632	-127	186	71	199	21	151	339	0
838	0	0	2611	937	-1674	-1774	2142	-368	219	19	143	-54	71	339	0
839	0	0	1476	935	-541	-1205	1008	197	106	36	19	-91	11	133	0
840	0	0	1157	946	-211	-1051	684	367	87	23	40	3	58	112	0
841	0	0	584	946	362	-765	111	654	21	21	-17	-34	1	-27	0
842	0	0	-1009	944	1953	32	-1481	1448	-244	38	-75	-23	-9	-269	0
843	0	0	-1527	925	2452	301	-1989	1688	-283	3	-69	9	-95	-192	0
844	0	0	-342	938	1280	-298	-811	1109	-25	44	19	62	-15	-38	0
845	0	0	-8	950	958	-471	-483	954	-9	11	34	32	0	9	0
846	0	0	693	952	259	-822	217	605	69	25	27	-32	-3	120	0
847	0	0	2298	968	-1330	-1633	1814	-181	197	15	67	-1	52	417	0
848	0	0	2827	971	-1856	-1899	2341	-442	178	7	73	-60	48	360	0
849	0	0	1755	966	-789	-1360	1272	88	126	-3	38	-122	46	221	0
850	0	0	1437	958	-479	-1197	958	239	56	7	-34	-65	17	75	0
851	0	0	753	950	197	-851	278	573	0	110	11	27	46	31	0
852	0	0	-812	937	1749	-62	-1280	1343	-188	50	-21	-34	-50	-296	0
853	0	0	-1265	942	2207	161	-1736	1574	-228	56	-62	52	-64	-230	0
854	0	0	-190	929	1119	-369	-654	1024	-89	67	64	110	38	-7	0
855	0	0	140	927	787	-533	-323	857	-71	46	-52	23	-21	-5	0
856	0	0	851	913	62	-882	394	487	147	-5	-54	106	25	108	0
857	0	0	2369	911	-1458	-1640	1913	-273	201	56	48	87	112	440	0
858	0	0	2971	896	-2075	-1933	2523	-589	312	44	19	34	120	411	0
859	0	0	1828	874	-954	-1351	1391	-40	159	-29	29	-27	3	244	0
860	0	0	1503	863	-640	-1183	1071	111	129	3	0	67	52	159	0
861	0	0	792	840	48	-816	372	444	5	5	-7	1	9	32	0
862	0	0	-778	810	1588	-16	-1183	1199	-172	108	-100	71	-9	-228	0
863	0	0	-1345	785	2130	280	-1737	1457	-259	-19	-36	73	-95	-188	0
864	0	0	-153	776	929	-311	-541	852	-7	13	31	168	19	38	0
865	0	0	122	764	642	-443	-260	703	19	-17	-7	108	-31	21	0
866	0	0	747	756	9	-751	369	382	48	-9	71	40	17	153	0
867	0	0	2349	737	-1612	-1543	1980	-437	261	48	100	106	137	426	0
868	0	0	2818	723	-2095	-1770	2456	-686	192	-29	60	7	108	320	0
869	0	0	1683	698	-985	-1190	1334	-143	174	11	-9	34	73	203	0
870	0	0	1334	688	-646	-1011	990	21	29	-19	17	-5	44	118	0
871	0	0	572	665	93	-618	239	379	-40	13	3	98	21	-15	0
872	0	0	-972	644	1616	164	-1294	1130	-259	60	-62	62	9	-277	0
873	0	0	-1515	620	2135	447	-1825	1377	-285	29	-40	93	-110	-221	0
874	0	0	-419	622	1041	-101	-730	831	-147	25	-83	234	31	-118	0
875	0	0	-70	609	679	-269	-374	644	-34	-29	-23	116	34	-54	0
876	0	0	531	595	64	-563	233	329	64	-11	-23	147	7	87	0
877	0	0	2127	601	-1526	-1364	1826	-462	180	-1	54	87	161	353	0
878	0	0	2679	582	-2097	-1630	2388	-757	238	7	48	60	104	360	0
879	0	0	1450	570	-880	-1010	1165	-155	112	-102	3	29	62	153	0
880	0	0	1108	556	-552	-832	830	2	71	-50	-19	29	135	44	0
881	0	0	450	556	106	-503	172	331	-56	0	50	73	83	-85	0
882	0	0	-1203	527	1730	338	-1466	1128	-223	-54	-38	19	-32	-316	0
883	0	0	-1725	517	2242	604	-1983	1379	-327	7	-34	81	13	-294	0
884	0	0	-495	521	1016	-13	-755	768	-120	-67	52	118	-9	-48	0
885	0	0	-269	516	785	-123	-527	650	-44	-1	50	108	89	-34	0
886	0	0	458	510	52	-484	203	281	3	7	-75	83	23	64	0
887	0	0	2057	519	-1538	-1288	1797	-509	178	-27	102	-15	166	306	0
888	0	0	2551	516	-2035	-1533	2293	-759	192	-46	42	93	141	252	0
889	0	0	1514	517	-997	-1015	1255	-240	170	-3	-9	-21	126	112	0
890	0	0	1097	519	-578	-808	837	-29	58	-116	44	9	52	29	0
891	0	0	359	506	147	-432	106	326	-116	-25	-91	-17	46	-91	0
892	0	0	-1244	500	1744	372	-1494	1122	-304	54	-50	0	-1	-331	0
893	0	0	-1746	490	2236	628	-1991	1363	-263	3	9	25	50	-236	0
894	0	0	-551	506	1057	22	-804	781	-100	-36	-7	65	44	-73	0
895	0	0	-291	498	789	-103	-540	643	-100	-60	-13	32	71	-62	0
896	0	0	462	494	32	-478	215	263	106	-73	11	19	97	58	0
897	0	0	2030	510	-1520	-1270	1775	-505	259	-25	97	7	141	360	0
898	0	0	2488	508	-1980	-1498	2234	-736	176	-75	32	-42	155	226	0
899	0	0	1435	500	-935	-967	1185	-217	104	15	21	-21	135	205	0
900	0	0	1070	500	-570	-785	820	-35	85	-19	1	23	67	112	0
901	0	0	299	502	203	-400	48	352	-73	-21	29	-56	98	-67	0
902	0	0	-1235	485	1720	375	-1477	1102	-279	-9	-62	-85	-44	-310	0
903	0	0	-1819	477	2296	671	-2057	1386	-256	-7	1	-25	34	-201	0
904	0	0	-722	494	1216	114	-969	855	-126	-62	-13	77	-56	-162	0
905	0	0	-450	485	935	-17	-692	710	-50	-3	19	50	-3	-25	0
906	0	0	273	496	223	-384	25	359	19	-29	-29	-21	23	93	0
907	0	0	1854	502	-1352	-1178	1603	-425	228	-32	116	62	71	424	0
908	0	0	2396	519	-1877	-1457	2136	-679	124	-64	-11	-89	44	252	0
909	0	0	1341	500	-841	-920	1091	-170	143	42	-3	-62	58	166	0
910	0	0	847	502	-345	-674	596	78	44	-81	-69	-95	3	58	0
911	0	0	186	498	312	-342	-63	405	-69	-34	-44	-58	-36	-79	0
912	0	0	-1415	488	1903	463	-1659	1195	-314	79	-172	-62	-44	-349	0
913	0	0	-1992	485	2477	753	-2234	1481	-314	100	-81	-7	-42	-258	0
914	0	0	-869	492	1361	188	-1115	926	-106	25	-52	91	-67	-104	0
915	0	0	-511	488	999	11	-755	743	9	11	-7	71	-36	15	0
916	0	0	227	490	263	-358	-18	376	29	48	5	62	25	73	0
917	0	0	1737	496	-1241	-1116	1489	-372	205	-11	108	-9	85	389	0
918	0	0	2393	494	-1899	-1443	2146	-702	300	13	-52	-13	13	246	0
919	0	0	1224	485	-739	-854	981	-127	116	112	-7	-11	85	147	0
920	0	0	798	488	-310	-643	554	89	17	21	-65	-56	-21	104	0
921	0	0	167	481	314	-324	-73	397	-56	5	-27	-5	-58	-29	0
922	0	0	-1453	463	1916	495	-1684	1189	-267	27	23	27	-52	-327	0
923	0	0	-2101	465	2566	818	-2333	1515	-316	-19	-128	1	-137	-269	0
924	0	0	-877	481	1358	198	-1117	919	-133	38	-13	58	-69	-112	0
925	0	0	-592	467	1059	62	-825	763	-32	50	-19	143	46	-85	0
926	0	0	64	475	411	-269	-173	443	27	25	-98	46	-58	91	0
927	0	0	1771	485	-1286	-1128	1528	-400	265	32	50	108	87	355	0
928	0	0	2203	481	-1722	-1342	1962	-620	230	1	52	21	50	273	0
929	0	0	1179	479	-700	-829	939	-110	157	-9	-19	-89	-29	159	0
930	0	0	795	477	-318	-636	556	79	46	114	-17	-19	52	36	0
931	0	0	47	469	422	-258	-187	445	-27	29	-71	54	9	-126	0
932	0	0	-1546	463	2009	541	-1777	1236	-285	56	-112	44	-95	-333	0
933	0	0	-2093	448	2541	822	-2317	1494	-157	-13	29	157	-29	-269	0
934	0	0	-1007	457	1464	275	-1235	960	-184	31	-93	75	0	-139	0
935	0	0	-620	452	1072	84	-846	762	-15	40	58	129	0	-32	0
936	0	0	-9	450	459	-220	-234	454	1	-9	52	67	97	29	0
937	0	0	1683	477	-1206	-1080	1444	-364	215	-27	40	100	52	246	0
938	0	0	2288	475	-1813	-1381	2050	-669	294	62	69	89	161	304	0
939	0	0	1167	467	-700	-817	933	-116	122	-50	67	-48	112	164	0
940	0	0	825	469	-356	-647	590	56	13	69	62	79	126	36	0
941	0	0	58	463	405	-260	-173	434	-93	-19	23	-19	-3	-75	0
942	0	0	-1430	467	1897	481	-1663	1182	-283	21	-50	79	-83	-356	0
943	0	0	-2090	455	2545	817	-2317	1500	-291	-52	9	73	-23	-298	0
944	0	0	-848	461	1309	193	-1078	885	-89	5	67	209	-46	-145	0
945	0	0	-541	467	1008	37	-774	737	-46	21	102	73	131	-27	0
946	0	0	194	471	277	-332	-41	374	-7	-64	42	97	56	42	0
947	0	0	1917	486	-1431	-1201	1674	-472	223	-9	178	114	153	281	0
948	0	0	2468	486	-1982	-1477	2225	-748	230	-60	97	40	143	254	0
949	0	0	1380	488	-892	-934	1136	-202	73	-23	104	-56	65	172	0
950	0	0	1095	488	-607	-791	851	-59	85	5	73	-32	149	62	0
951	0	0	387	485	98	-436	144	291	-40	-13	9	36	44	-89	0
952	0	0	-1218	483	1701	367	-1459	1092	-314	52	21	36	3	-283	0
953	0	0	-1781	490	2271	645	-2026	1380	-335	89	36	31	13	-256	0
954	0	0	-666	498	1164	84	-915	831	-137	38	65	139	81	-93	0
955	0	0	-247	492	739	-122	-493	615	-58	-62	31	118	-75	-60	0
956	0	0	464	500	36	-482	214	268	124	19	203	112	100	182	0
957	0	0	2060	512	-1548	-1286	1804	-518	221	-93	217	-15	85	428	0
958	0	0	2747	516	-2231	-1631	2489	-857	223	9	75	17	77	273	0
959	0	0	1536	508	-1028	-1022	1282	-260	162	-118	58	-44	97	180	0
960	0	0	1307	506	-801	-906	1054	-147	85	-15	85	-81	79	106	0
961	0	0	460	506	46	-483	207	276	-11	9	67	-34	56	-40	0
962	0	0	-1057	485	1542	286	-1299	1013	-192	7	3	-23	-58	-261	0
963	0	0	-1618	490	2108	564	-1863	1299	-197	29	-42	95	52	-291	0
964	0	0	-520	498	1018	11	-769	758	-209	-5	46	58	-32	-135	0
965	0	0	-184	498	682	-157	-433	590	17	34	65	69	42	-42	0
966	0	0	505	500	-5	-502	255	247	13	-52	52	-46	48	0	0
967	0	0	2215	506	-1709	-1360	1962	-601	252	44	129	44	89	409	0
968	0	0	2707	502	-2205	-1604	2456	-851	242	-15	182	-97	178	401	0
969	0	0	1644	500	-1144	-1072	1394	-322	91	-17	27	-139	60	114	0
970	0	0	1306	494	-812	-900	1059	-159	124	40	131	-25	81	141	0
971	0	0	545	485	-60	-515	302	212	-5	-60	38	-3	-23	-36	0
972	0	0	-1044	473	1517	285	-1280	995	-197	1	-54	-54	-60	-366	0
973	0	0	-1684	473	2157	605	-1920	1315	-285	34	-1	27	-46	-238	0
974	0	0	-467	475	942	-4	-704	708	-93	11	58	-3	-52	-120	0
975	0	0	-229	467	696	-119	-462	581	-60	36	42	67	-19	-11	0
976	0	0	565	467	-98	-516	331	184	91	9	54	38	-3	159	0
977	0	0	2139	481	-1658	-1310	1898	-588	256	-58	114	-29	46	343	0
978	0	0	2688	471	-2217	-1579	2452	-873	244	21	85	36	110	419	0
979	0	0	1545	459	-1086	-1002	1315	-313	77	-32	44	-77	-7	141	0
980	0	0	1268	465	-803	-866	1035	-169	124	5	98	9	38	197	0
981	0	0	467	467	0	-467	233	233	9	19	-9	-52	-29	-38	0
982	0	0	-1143	453	1596	345	-1369	1024	-261	7	-34	-50	-62	-306	0
983	0	0	-1706	455	2161	625	-1933	1308	-236	23	-3	69	-19	-244	0
984	0	0	-569	457	1026	56	-797	741	-93	44	15	69	29	-58	0
985	0	0	-284	457	741	-86	-512	599	-40	-5	-11	38	-52	-58	0
986	0	0	494	465	-29	-479	261	218	79	-17	112	-46	46	93	0
987	0	0	2009	463	-1546	-1236	1777	-541	135	-1	104	65	81	413	0
988	0	0	2639	467	-2172	-1553	2405	-852	275	-7	85	-108	79	304	0
989	0	0	1414	452	-962	-933	1188	-255	162	-7	48	-40	110	232	0
990	0	0	1062	448	-614	-755	838	-83	77	-91	15	-34	0	135	0
991	0	0	421	450	29	-435	196	239	0	48	58	7	79	-36	0
992	0	0	-1213	434	1647	389	-1430	1040	-250	-58	-60	-32	-108	-285	0
993	0	0	-1845	430	2275	707	-2060	1352	-294	-3	-27	104	-87	-215	0
994	0	0	-638	438	1076	100	-857	757	-102	32	-73	110	-19	-137	0
995	0	0	-314	446	760	-66	-537	603	0	0	75	81	19	36	0
996	0	0	345	442	97	-393	124	269	-13	-38	-27	-91	44	69	0
997	0	0	2011	448	-1563	-1229	1787	-557	252	75	133	40	135	401	0
998	0	0	2521	450	-2071	-1485	2296	-810	219	-46	75	-52	100	337	0
999	0	0	1353	442	-911	-897	1132	-234	147	-58	-89	-120	50	151	0
1000	0	0	1025	432	-593	-728	809	-80	166	-34	106	-21	32	205	0
1001	0	0	256	428	172	-342	42	300	-79	-98	-46	-97	3	-52	0
1002	0	0	-1297	419	1716	439	-1506	1067	-184	-29	-29	0	9	-219	0
1003	0	0	-1922	417	2339	752	-2130	1378	-271	-15	-118	-17	0	-323	0
1004	0	0	-732	428	1160	152	-946	794	-67	-38	77	73	21	-65	0
1005	0	0	-460	424	884	18	-672	654	-29	-67	-17	40	60	-95	0
1006	0	0	211	420	209	-315	1	314	42	-40	-25	-25	98	40	0
1007	0	0	1861	428	-1433	-1144	1647	-502	287	-79	73	34	102	294	0
1008	0	0	2360	426	-1934	-1393	2147	-754	236	-79	-15	-71	87	320	0
1009	0	0	1223	426	-797	-824	1010	-185	159	-71	25	-178	135	151	0
1010	0	0	926	428	-498	-677	712	-35	73	-54	15	-89	64	116	0
1011	0	0	155	426	271	-290	-58	348	-75	-21	-36	-32	13	-79	0
1012	0	0	-1476	415	1891	530	-1683	1153	-320	-29	-36	-131	-36	-329	0
1013	0	0	-2021	417	2438	802	-2229	1427	-215	-1	11	25	-7	-170	0
1014	0	0	-904	409	1313	247	-1108	861	-102	-50	-50	-11	7	-143	0
1015	0	0	-576	397	973	89	-774	685	-3	17	34	52	91	-25	0
1016	0	0	74	401	327	-237	-126	364	19	-71	7	-77	60	56	0
1017	0	0	1603	426	-1177	-1014	1390	-375	137	-46	17	-54	112	306	0
1018	0	0	2205	417	-1788	-1311	1996	-685	318	-85	50	-19	100	265	0
1019	0	0	1027	393	-634	-710	830	-120	131	-36	29	-180	120	147	0
1020	0	0	643	393	-250	-518	446	71	15	-36	-15	-149	93	104	0
1021	0	0	-118	388	506	-135	-312	447	-29	-62	-44	-83	65	-5	0
1022	0	0	-1800	374	2174	713	-1987	1274	-316	-40	-116	-71	-23	-388	0
1023	0	0	-2315	358	2673	978	-2494	1515	-265	23	-27	-77	9	-296	0
1024	0	0	-1323	368	1691	477	-1507	1029	-164	-19	-100	-36	11	-161	0
1025	0	0	-1003	356	1359	323	-1181	857	-112	36	-65	-54	7	-56	0
1026	0	0	-444	349	793	47	-618	571	31	-38	-40	-31	29	32	0
1027	0	0	1206	339	-867	-772	1036	-264	203	32	46	-36	155	310	0
1028	0	0	1628	335	-1293	-981	1460	-479	166	-73	-32	-145	62	300	0
1029	0	0	463	316	-147	-389	305	84	67	-106	-34	-164	25	77	0
1030	0	0	124	296	172	-210	-24	234	73	23	-21	-25	36	67	0
1031	0	0	-786	259	1045	263	-915	652	-54	-5	-65	-85	-19	-178	0
1032	0	0	-2545	221	2766	1162	-2655	1493	-281	-25	-174	-126	-102	-459	0
1033	0	0	-3263	155	3418	1554	-3340	1786	-316	15	-79	-29	-81	-417	0
1034	0	0	-2472	67	2539	1202	-2505	1303	-279	-23	-104	-25	-56	-300	0
1035	0	0	-2424	-110	2314	1267	-2369	1102	-188	17	-93	-77	-27	-232	0
1036	0	0	-2403	-467	1936	1435	-2169	734	-151	36	-93	-52	11	-242	0
1037	0	0	-2674	-2300	374	2487	-1524	-963	-44	162	5	17	108	-139	0
1038	0	0	-25765	-774	24991	13269	-25378	12108	-3389	1645	-2756	-4372	-3511	-9668	0
1039	0	0	-30697	1086	31783	14805	-31240	16434	-5990	-475	-4372	-3629	-3024	-10995	0
1040	0	0	-31743	40	31783	15851	-31763	15911	-5148	-816	-3043	-3148	-2902	-9116	0
1041	0	0	-32547	-764	31783	16655	-32165	15509	-4128	-715	-1746	-2615	-2141	-7372	0
1042	0	0	-33053	-1270	31783	17161	-32418	15256	-4240	-1047	-1105	-2143	-1119	-7141	0
1043	0	0	-33418	-1635	31783	17526	-32600	15074	-3575	-1220	-1571	-1557	-73	-6142	0
1044	0	0	-32523	-1941	30582	17232	-31552	14320	-2966	-1455	-1910	-1216	-97	-5119	0
1045	0	0	-26866	-2211	24655	14538	-25760	11222	-2564	-1484	-1235	-1032	-700	-4316	0
1046	0	0	-21560	-2430	19130	11995	-20345	8350	-2079	-1371	-915	-582	-632	-3513	0
1047	0	0	-15748	-2603	13145	9175	-14446	5271	-1262	-1330	-853	-646	-479	-2599	0
1048	0	0	-11814	-2737	9077	7275	-10445	3170	-479	-997	-810	-688	-512	-1660	0
1049	0	0	-10118	-2863	7255	6490	-8686	2196	-694	-760	-898	-743	-646	-1076	1
1050	0	0	-8752	-2956	5796	5854	-7274	1420	-793	-595	-661	-636	-655	-713	0
1051	0	0	-8443	-3043	5400	5743	-6921	1178	-318	-389	-318	-448	-525	-715	0
1052	0	0	-9480	-3100	6380	6290	-7930	1640	-209	-349	-157	-529	-682	-774	0
1053	0	0	-10002	-3154	6848	6578	-8425	1847	-240	-384	-83	-517	-890	-698	0
1054	0	0	-8983	-3179	5804	6081	-7393	1312	-112	-558	292	-483	-1162	-723	0
1055	0	0	-7532	-3218	4314	5375	-5923	548	13	-570	591	-463	-1187	-843	0
1056	0	0	-5446	-3247	2199	4346	-3822	-524	118	-397	799	-521	-1202	-446	0
1057	0	0	-2148	-3257	-1109	2702	-519	-2183	87	-19	797	-607	-816	124	0
1058	0	0	4	-3286	-3290	1641	1647	-3288	254	320	1016	-469	-649	715	0
1059	0	0	426	-3325	-3751	1449	2088	-3538	236	360	851	-364	-554	719	0
1060	0	0	617	-3352	-3969	1367	2293	-3660	145	176	632	-230	-358	490	0
1061	0	0	-457	-3398	-2941	1927	1242	-3169	-77	-27	461	-112	-23	203	0
1062	0	0	-2621	-3420	-799	3020	-911	-2109	-244	-79	312	-3	694	17	0
1063	0	0	-4045	-3429	616	3737	-2330	-1406	-388	-129	87	182	865	-5	0
1064	0	0	-3738	-3420	318	3579	-2028	-1551	-444	-155	29	543	989	141	0
1065	0	0	-3349	-3420	-71	3384	-1639	-1745	-514	-306	-102	519	896	73	0
1066	0	0	-1899	-3408	-1509	2653	-195	-2458	-225	-477	-1	428	801	312	0
1067	0	0	611	-3385	-3996	1387	2303	-3690	-36	-428	100	353	609	461	0
1068	0	0	2301	-3350	-5651	524	3976	-4500	126	-370	325	409	395	351	0
1069	0	0	2285	-3323	-5608	519	3946	-4465	195	-376	306	242	-195	215	0
1070	0	0	2161	-3278	-5439	558	3800	-4358	230	-355	320	77	-570	11	0
1071	0	0	1152	-3230	-4382	1039	2767	-3806	19	-174	199	-1	-865	-240	0
1072	0	0	-988	-3187	-2199	2087	605	-2693	-302	-205	-7	-116	-727	-723	0
1073	0	0	-2219	-3140	-921	2679	-649	-2030	-467	-108	-100	-31	-527	-772	0
1074	0	0	-1975	-3055	-1080	2515	-447	-2067	-434	0	-213	-7	-289	-729	0
1075	0	0	-1711	-2987	-1276	2349	-217	-2131	-358	13	-238	-36	-85	-694	0
1076	0	0	-542	-2904	-2362	1723	910	-2633	-143	-17	-250	-44	60	-337	0
1077	0	0	1612	-2805	-4417	596	3014	-3611	65	-93	-184	-69	184	0	0
1078	0	0	3001	-2692	-5693	-154	4347	-4192	209	-52	-174	0	287	118	0
1079	0	0	2760	-2611	-5371	-74	4065	-3991	147	-153	-256	-77	256	230	0
1080	0	0	2497	-2525	-5022	14	3759	-3773	100	-215	-349	-135	246	129	0
1081	0	0	1193	-2454	-3647	630	2420	-3050	-56	-188	-461	-73	256	131	0
1082	0	0	-1005	-2382	-1377	1693	186	-1879	-122	-337	-473	-116	312	-197	0
1083	0	0	-2280	-2293	-13	2286	-1133	-1153	-296	-362	-401	-71	450	-244	0
1084	0	0	-1798	-2168	-370	1983	-714	-1269	-256	-388	-465	-81	481	-178	0
1085	0	0	-1266	-2007	-741	1636	-262	-1374	-176	-370	-281	-102	506	-54	0
1086	0	0	-99	-1813	-1714	956	807	-1763	-151	-457	-184	-269	781	256	0
1087	0	0	1946	-1600	-3546	-173	2746	-2573	178	-440	0	-234	1041	669	0
1088	0	0	2941	-1420	-4361	-760	3651	-2890	106	-508	73	-362	822	675	0
1089	0	0	2342	-1274	-3616	-534	2979	-2445	65	-434	21	-388	710	583	0
1090	0	0	2190	-1177	-3367	-506	2778	-2272	162	-523	-79	-461	512	504	0
1091	0	0	1793	-1101	-2894	-346	2343	-1997	176	-504	65	-382	405	223	0
1092	0	0	470	-1043	-1513	286	991	-1278	81	-438	87	-391	248	-197	0
1093	0	0	111	-977	-1088	433	599	-1032	-60	-397	95	-213	-40	-194	0
1094	0	0	1440	-907	-2347	-266	1893	-1627	13	-397	128	-211	-5	-151	0
1095	0	0	1820	-843	-2663	-488	2241	-1753	-27	-386	62	-116	-120	-122	0
1096	0	0	2606	-785	-3391	-910	2998	-2088	32	-492	44	-232	-126	-42	0
1097	0	0	4229	-721	-4950	-1754	4589	-2835	190	-424	131	-87	-25	265	0
1098	0	0	4764	-679	-5443	-2042	5103	-3061	211	-498	166	-192	-19	306	0
1099	0	0	3715	-665	-4380	-1525	4047	-2522	250	-428	164	-102	21	155	0
1100	0	0	3428	-649	-4077	-1389	3752	-2363	358	-355	27	-56	56	197	0
1101	0	0	2700	-632	-3332	-1034	3016	-1982	267	-368	-52	-135	-11	91	0
1102	0	0	1201	-634	-1835	-283	1518	-1234	27	-310	-120	-133	-15	-93	0
1103	0	0	607	-634	-1241	13	924	-937	-122	-310	-219	-85	-17	-207	0
1104	0	0	1669	-616	-2285	-526	1977	-1450	75	-283	-40	46	192	-15	0
1105	0	0	1988	-603	-2591	-692	2289	-1597	69	-271	34	-23	172	-9	0
1106	0	0	2588	-585	-3173	-1001	2880	-1879	106	-225	184	50	207	164	0
1107	0	0	4035	-558	-4593	-1738	4314	-2575	155	-195	277	110	238	310	0
1108	0	0	4480	-531	-5011	-1974	4745	-2771	98	-244	388	-38	147	236	0
1109	0	0	3294	-533	-3827	-1380	3560	-2180	32	-170	405	-9	129	104	0
1110	0	0	2930	-517	-3447	-1206	3188	-1982	-19	-166	407	32	95	21	0
1111	0	0	2264	-516	-2780	-874	2522	-1648	-36	-128	440	-21	38	-110	0
1112	0	0	726	-500	-1226	-113	976	-863	-269	-137	364	-93	0	-314	0
1113	0	0	161	-485	-646	162	403	-565	-323	-98	333	65	-25	-269	0
1114	0	0	1337	-469	-1806	-434	1571	-1137	-168	-201	397	50	-48	-73	0
1115	0	0	1628	-463	-2091	-582	1859	-1277	-52	-236	362	13	-31	5	0
1116	0	0	2359	-446	-2805	-956	2582	-1625	77	-291	401	52	-65	182	0
1117	0	0	3993	-434	-4427	-1779	4210	-2430	190	-287	393	21	50	389	0
1118	0	0	4607	-409	-5016	-2099	4811	-2712	236	-306	316	-75	-71	424	0
1119	0	0	3544	-411	-3955	-1566	3749	-2183	190	-273	308	-64	-75	213	0
1120	0	0	3241	-415	-3656	-1413	3448	-2035	112	-246	209	-71	-141	56	0
1121	0	0	2571	-401	-2972	-1085	2771	-1686	110	-170	197	-60	-246	9	0
1122	0	0	914	-405	-1319	-254	1116	-862	-345	-118	34	-149	-399	-271	0
1123	0	0	417	-399	-816	-9	616	-607	-261	-15	174	-54	-269	-143	0
1124	0	0	1488	-382	-1870	-553	1679	-1126	-131	-13	118	-32	-322	-79	0
1125	0	0	1777	-380	-2157	-698	1967	-1268	31	54	118	-27	-250	23	0
1126	0	0	2355	-370	-2725	-992	2540	-1547	83	25	302	-143	-215	209	0
1127	0	0	3845	-339	-4184	-1753	4014	-2261	246	-5	244	-141	-79	465	0
1128	0	0	4551	-318	-4869	-2116	4710	-2593	269	1	261	-153	-71	432	0
1129	0	0	3232	-333	-3565	-1449	3398	-1949	151	-46	244	-205	-73	384	0
1130	0	0	2943	-335	-3278	-1304	3110	-1806	124	-27	221	-157	-106	302	0
1131	0	0	2224	-325	-2549	-949	2386	-1437	-13	-1	209	-69	-118	118	0
1132	0	0	575	-327	-902	-124	738	-614	-219	-58	170	-176	-203	-91	0
1133	0	0	-85	-329	-244	207	79	-286	-226	1	225	-69	-114	-141	0
1134	0	0	1040	-318	-1358	-361	1199	-838	-110	-27	254	13	-168	7	0
1135	0	0	1360	-316	-1676	-522	1518	-996	32	-79	250	-38	-114	106	0
1136	0	0	2076	-279	-2355	-898	2215	-1317	126	-122	217	-89	-151	228	0
1137	0	0	3626	-269	-3895	-1678	3760	-2082	267	-106	353	21	-44	512	0
1138	0	0	4165	-269	-4434	-1948	4299	-2351	244	-240	225	-77	-164	378	0
1139	0	0	3073	-292	-3365	-1390	3219	-1828	215	-120	240	-9	-89	337	0
1140	0	0	2588	-302	-2890	-1143	2739	-1596	85	-221	250	-93	-143	192	0
1141	0	0	1983	-312	-2295	-835	2139	-1303	81	-201	304	7	-102	-46	0
1142	0	0	169	-333	-502	82	335	-417	-209	-199	195	-11	-155	-188	0
1143	0	0	-404	-325	79	364	-241	-123	-289	-213	184	56	-135	-207	0
1144	0	0	817	-281	-1098	-268	957	-689	-71	-131	287	168	65	54	0
1145	0	0	1067	-215	-1282	-426	1174	-748	-85	-174	254	75	-1	58	0
1146	0	0	1884	-143	-2027	-870	1955	-1085	139	-234	320	81	65	217	0
1147	0	0	3543	-34	-3577	-1754	3560	-1805	281	-333	496	141	133	481	0
1148	0	0	4276	98	-4178	-2187	4227	-2040	304	-246	463	38	188	411	0
1149	0	0	3198	207	-2991	-1702	3094	-1392	259	-263	376	114	131	225	0
1150	0	0	2810	275	-2535	-1542	2672	-1130	126	-294	339	97	106	170	0
1151	0	0	2007	339	-1668	-1173	1837	-664	13	-300	296	75	56	-13	0
1152	0	0	457	405	-52	-431	254	176	-159	-267	259	58	19	-291	0
1153	0	0	-233	469	702	-118	-467	585	-242	-221	201	190	91	-170	0
1154	0	0	982	552	-430	-767	706	61	-42	-250	215	192	65	-120	0
1155	0	0	1361	690	-671	-1025	1016	9	-46	-250	246	128	174	17	0
1156	0	0	2114	830	-1284	-1472	1699	-227	42	-285	213	64	157	141	0
1157	0	0	3935	944	-2991	-2439	3463	-1023	238	-250	339	168	279	492	0
1158	0	0	4508	855	-3653	-2681	4080	-1399	219	-281	232	102	275	333	0
1159	0	0	3242	589	-2653	-1915	2947	-1032	170	-215	153	60	244	201	1
1160	0	0	2832	378	-2454	-1605	2643	-1038	52	-159	180	64	300	226	0
1161	0	0	1941	170	-1771	-1055	1856	-800	-65	-240	128	64	213	-40	0
1162	0	0	157	-40	-197	-58	177	-118	-306	-215	89	36	73	-205	0
1163	0	0	-579	-236	343	407	-461	53	-273	-124	52	147	106	-168	0
1164	0	0	463	-380	-843	-41	653	-611	-164	-258	77	143	118	-64	0
1165	104	0	769	-523	-1292	-123	1030	-907	-7	-228	122	186	143	11	0
1166	104	0	1402	-582	-1984	-410	1693	-1283	46	-279	122	89	155	174	0
1167	104	0	3139	-605	-3744	-1267	3441	-2174	258	-168	161	159	289	426	0
1168	104	0	3768	-620	-4388	-1574	4078	-2504	267	-207	149	42	353	417	0
1169	104	0	2652	-628	-3280	-1012	2966	-1954	184	-248	23	19	223	236	0
1170	104	0	2310	-609	-2919	-850	2614	-1764	166	-192	143	3	263	291	0
1171	104	0	1490	-607	-2097	-441	1793	-1352	1	-190	23	-48	211	7	0
1172	104	0	-149	-630	-481	389	166	-555	-166	-157	-19	38	69	-155	0
1173	104	0	-913	-634	279	773	-596	-177	-230	-172	-50	71	100	-221	0
1174	104	0	269	-613	-882	172	575	-747	-65	-172	5	120	58	21	0
1175	104	0	592	-568	-1160	-12	876	-864	-15	-236	46	-13	60	62	0
1176	104	0	1405	-502	-1907	-451	1656	-1204	170	-250	34	23	122	199	0
1177	104	0	3087	-436	-3523	-1325	3305	-1979	252	-209	44	25	85	452	0
1178	104	0	3822	-372	-4194	-1725	4008	-2283	310	-190	110	23	124	508	0
1179	104	0	2623	-335	-2958	-1144	2790	-1646	269	-170	-98	-27	114	269	0
1180	104	0	2340	-292	-2632	-1024	2486	-1462	149	-176	5	-71	139	261	0
1181	104	0	1484	-248	-1732	-618	1608	-990	29	-159	-67	-36	93	85	0
1182	104	0	-182	-203	-21	192	-80	-112	-211	-159	-162	-112	-29	-261	0
1183	104	0	-804	-170	634	487	-719	232	-213	-155	-52	5	54	-116	0
1184	104	0	315	-131	-446	-92	380	-288	-102	-145	-62	44	-31	98	0
1185	104	0	702	-112	-814	-295	758	-463	-7	-95	-87	56	5	83	0
1186	104	0	1451	-89	-1540	-681	1495	-814	56	-174	-128	-67	44	180	0
1187	104	0	3115	-64	-3179	-1525	3147	-1621	254	-147	-89	17	67	531	0
1188	104	0	3746	-42	-3788	-1852	3767	-1915	289	-176	-126	-149	81	461	0
1189	104	0	2652	-32	-2684	-1310	2668	-1358	182	-145	-190	-192	48	345	0
1190	104	0	2254	-23	-2277	-1115	2265	-1150	128	-141	-176	-62	-3	327	0
1191	104	0	1494	-32	-1526	-731	1510	-779	-27	-120	-236	-153	-44	27	0
1192	104	0	-150	-42	108	96	-129	33	-131	-180	-292	-135	-75	-207	0
1193	104	0	-846	-38	808	442	-827	385	-263	-139	-347	-89	-89	-186	0
1194	104	0	370	-25	-395	-172	382	-210	42	-133	-230	-87	-36	65	0
1195	104	0	607	-11	-618	-298	612	-314	-56	-275	-242	-180	-110	118	0
1196	104	0	1488	-3	-1491	-742	1489	-747	147	-64	-314	-124	19	265	0
1197	104	0	2990	9	-2981	-1499	2985	-1486	219	-244	-302	-120	46	467	0
1198	104	0	3782	27	-3755	-1904	3768	-1864	360	-166	-184	-184	25	496	0
1199	104	0	2604	34	-2570	-1319	2587	-1268	232	-133	-314	-166	-5	422	0
1200	104	0	2214	40	-2174	-1127	2194	-1067	149	-162	-292	-178	-54	265	0
1201	104	0	1516	42	-1474	-779	1495	-716	60	-100	-302	-75	-108	118	0
1202	104	0	-196	29	225	83	-210	127	-133	-110	-386	-203	-120	-147	0
1203	104	0	-816	29	845	393	-830	437	-182	-87	-345	-112	-102	-40	0
1204	104	0	344	42	-302	-193	323	-130	-155	-81	-353	-21	-133	5	0
1205	104	0	660	36	-624	-348	642	-294	62	-25	-300	-50	-23	75	0
1206	104	0	1413	52	-1361	-732	1387	-654	135	-89	-197	17	-21	267	0
1207	104	0	2994	67	-2927	-1530	2960	-1430	269	-122	-194	-34	-21	541	0
1208	104	0	3683	85	-3598	-1884	3640	-1756	279	83	-250	-21	65	434	0
1209	104	0	2527	89	-2438	-1308	2482	-1174	232	21	-174	-60	104	378	0
1210	104	0	2232	87	-2145	-1159	2188	-1029	149	-3	-314	-50	17	203	0
1211	104	0	1427	93	-1334	-760	1380	-620	29	21	-201	-1	-19	27	0
1212	104	0	-207	85	292	61	-249	188	-223	32	-331	23	-50	-192	0
1213	104	0	-830	83	913	373	-871	498	-236	56	-277	79	21	-188	0
1214	104	0	373	100	-273	-236	323	-86	-56	36	-281	159	36	-36	0
1215	104	0	728	102	-626	-415	677	-262	17	42	-246	223	-13	-7	0
1216	104	0	1338	128	-1210	-733	1274	-541	62	52	-176	137	46	232	0
1217	104	0	3084	155	-2929	-1619	3006	-1387	291	31	-106	155	168	366	0
1218	104	0	3631	159	-3472	-1895	3551	-1656	267	13	-116	157	145	483	0
1219	104	0	2525	153	-2372	-1339	2448	-1109	180	40	-93	100	139	289	0
1220	104	0	2155	161	-1994	-1158	2074	-916	159	40	-93	98	149	211	0
1221	104	0	1381	155	-1226	-768	1303	-535	13	15	-100	143	65	-23	0
1222	104	0	-151	147	298	2	-224	222	-194	97	-190	128	81	-186	0
1223	104	0	-741	155	896	293	-818	525	-234	87	-223	186	164	-205	0
1224	104	0	402	164	-238	-283	320	-37	-71	31	-182	298	73	-62	0
1225	104	0	674	174	-500	-424	587	-163	-44	62	-122	207	102	97	0
1226	104	0	1363	194	-1169	-778	1266	-487	108	40	-79	223	62	164	0
1227	104	0	2909	205	-2704	-1557	2806	-1249	203	52	-69	192	100	455	0
1228	104	0	3535	205	-3330	-1870	3432	-1562	223	60	-128	184	145	389	0
1229	104	0	2335	215	-2120	-1275	2227	-952	162	50	-116	112	182	226	0
1230	104	0	1978	219	-1759	-1098	1868	-770	50	-17	-83	106	77	190	0
1231	104	0	1307	217	-1090	-762	1198	-436	21	69	-54	147	128	32	0
1232	104	0	-373	209	582	82	-477	395	-316	19	-207	52	25	-259	0
1233	104	0	-851	217	1068	317	-959	642	-271	65	-133	116	67	-296	0
1234	104	0	247	228	-19	-237	133	104	-91	-17	-1	172	149	-87	0
1235	104	0	490	244	-246	-367	368	-1	-91	-19	-46	129	-21	-15	0
1236	104	0	1223	259	-964	-741	1093	-352	110	-1	-60	128	40	186	0
1237	104	0	2690	289	-2401	-1489	2545	-1056	225	7	7	124	192	422	0
1238	104	0	3338	300	-3038	-1819	3188	-1369	254	-23	-3	19	131	271	0
1239	104	0	2061	312	-1749	-1186	1905	-718	139	-23	-27	11	114	201	0
1240	104	0	1788	304	-1484	-1046	1636	-590	31	-46	-25	1	69	141	0
1241	104	0	1126	312	-814	-719	970	-251	-23	1	-31	64	25	36	0
1242	104	0	-448	312	760	68	-604	536	-246	-11	-116	54	-58	-232	0
1243	104	0	-1034	320	1354	357	-1194	837	-192	-89	-44	102	11	-320	0
1244	104	0	188	327	139	-257	24	233	-58	-1	-19	153	-34	-77	0
1245	104	0	385	335	-50	-360	217	142	-44	-73	-27	21	-7	-60	0
1246	104	0	1084	355	-729	-719	906	-187	98	-46	19	97	7	161	0
1247	104	0	2661	376	-2285	-1518	2473	-954	302	15	118	40	87	372	0
1248	104	0	3263	388	-2875	-1825	3069	-1243	281	32	58	-15	50	360	0
1249	104	0	2009	388	-1621	-1198	1815	-616	195	-77	13	-46	-29	230	0
1250	104	0	1716	395	-1321	-1055	1518	-463	129	-40	124	-11	83	91	0
1251	104	0	1035	397	-638	-716	836	-120	-67	1	-31	-52	-56	-87	0
1252	104	0	-516	399	915	58	-715	657	-263	5	-77	-64	-29	-356	0
1253	104	0	-1081	401	1482	340	-1281	941	-228	48	-32	71	-17	-230	0
1254	104	0	31	420	389	-225	-179	404	-178	-93	-25	21	-73	-133	0
1255	104	0	463	419	-44	-441	253	187	67	-25	89	71	60	-44	0
1256	104	0	1025	440	-585	-732	805	-72	87	-3	-23	23	19	129	0
1257	104	0	2672	455	-2217	-1563	2444	-881	296	-21	170	27	100	316	0
1258	104	0	3118	461	-2657	-1789	2887	-1098	269	11	69	9	58	382	0
1259	104	0	2026	463	-1563	-1244	1794	-550	172	-58	21	-133	65	168	0
1260	104	0	1720	461	-1259	-1090	1489	-399	128	-23	75	-17	79	184	0
1261	104	0	1099	471	-628	-785	863	-78	15	40	67	-7	29	17	0
1262	104	0	-481	473	954	4	-717	713	-258	3	-93	-19	-46	-213	0
1263	104	0	-966	471	1437	247	-1201	954	-277	52	15	29	-17	-223	0
1264	104	0	191	485	294	-338	-51	389	-60	77	67	141	23	44	0
1265	104	0	416	483	67	-449	174	275	-15	-116	106	25	15	19	0
1266	104	0	1247	508	-739	-877	993	-115	64	34	108	56	42	174	0
1267	104	0	2573	494	-2079	-1533	2326	-792	256	-21	232	98	180	486	0
1268	104	0	3297	506	-2791	-1901	3044	-1142	287	-112	106	-48	114	325	0
1269	104	0	2096	504	-1592	-1300	1844	-544	182	-65	56	36	201	188	0
1270	104	0	1708	504	-1204	-1106	1456	-350	65	-143	31	19	122	172	0
1271	104	0	1180	498	-682	-839	931	-92	-3	-56	100	58	64	50	0
1272	104	0	-417	473	890	-28	-653	681	-250	-36	7	19	71	-194	0
1273	104	0	-1044	467	1511	288	-1277	989	-263	-110	-19	64	34	-277	0
1274	104	0	179	475	296	-327	-58	385	-104	-19	67	108	124	-73	0
1275	104	0	361	469	108	-415	126	288	-116	-60	62	104	91	-7	0
1276	104	0	1156	477	-679	-816	917	-101	137	-112	67	137	46	139	0
1277	104	0	2562	481	-2081	-1521	2321	-800	199	-129	69	116	116	391	0
1278	104	0	3256	473	-2783	-1864	3019	-1155	291	-157	129	104	172	360	0
1279	104	0	1995	463	-1532	-1229	1763	-534	147	-124	77	31	139	248	0
1280	104	0	1756	459	-1297	-1107	1526	-419	42	-108	77	65	85	131	0
1281	104	0	1006	430	-576	-718	791	-73	-75	-56	44	97	85	50	0
1282	104	0	-456	409	865	23	-660	637	-238	-116	48	145	32	-228	0
1283	104	0	-1069	401	1470	334	-1269	935	-252	-58	-48	81	77	-211	0
1284	104	0	165	393	228	-279	-31	310	-11	-31	75	184	83	77	0
1285	104	0	381	374	-7	-377	194	183	-46	-89	48	170	122	1	0
1286	104	0	1099	372	-727	-735	913	-177	116	-110	108	87	60	172	0
1287	104	0	2527	370	-2157	-1448	2342	-893	242	-83	161	116	188	459	0
1288	104	0	3154	351	-2803	-1752	2978	-1226	300	-131	133	120	195	388	0
1289	104	0	1970	331	-1639	-1150	1804	-654	168	-65	124	60	118	310	0
1290	104	0	1635	314	-1321	-974	1478	-503	147	-85	27	27	131	176	0
1291	104	0	947	294	-653	-620	800	-179	-91	-106	17	44	36	34	0
1292	104	0	-609	267	876	171	-742	571	-176	-17	-73	31	58	-168	0
1293	104	0	-1148	256	1404	446	-1276	830	-234	-29	-83	93	-36	-159	0
1294	104	0	31	244	213	-137	-91	228	27	-62	3	166	67	-40	0
1295	104	0	247	230	-17	-238	132	106	-13	-87	23	44	23	-27	0
1296	104	0	963	217	-746	-590	854	-264	91	-29	77	62	42	182	0
1297	104	0	2436	215	-2221	-1325	2328	-1003	281	-133	95	0	100	364	0
1298	104	0	3050	203	-2847	-1626	2948	-1322	320	-126	77	65	60	409	0
1299	104	0	1912	188	-1724	-1050	1818	-768	223	-62	56	-98	100	240	0
1300	104	0	1580	168	-1412	-874	1496	-622	174	-56	56	-83	102	221	0
1301	104	0	874	151	-723	-512	798	-286	-69	-46	-9	-65	-31	7	0
1302	104	0	-557	143	700	207	-628	421	-145	21	3	-5	-19	-244	0
1303	104	0	-1255	126	1381	564	-1318	753	-298	-15	-67	11	1	-201	0
1304	104	0	24	122	98	-73	-37	110	-60	-9	42	50	-25	38	0
1305	104	0	278	110	-168	-194	223	-29	-9	-23	31	42	-54	108	0
1306	104	0	979	116	-863	-547	921	-373	159	-44	54	65	25	180	0
1307	104	0	2445	114	-2331	-1279	2388	-1108	244	-31	114	-56	93	436	0
1308	104	0	3033	114	-2919	-1573	2976	-1402	296	7	5	67	95	386	0
1309	104	0	1877	118	-1759	-997	1818	-820	240	-15	-17	-13	50	279	0
1310	104	0	1628	108	-1520	-868	1574	-706	161	7	52	-36	97	238	0
1311	104	0	845	97	-748	-471	796	-325	11	-69	-38	27	-31	54	0
1312	104	0	-621	87	708	267	-664	397	-209	15	7	29	-13	-211	0
1313	104	0	-1226	85	1311	570	-1268	698	-182	32	-9	32	-34	-135	0
1314	104	0	-41	77	118	-18	-79	97	-54	-36	-44	7	-48	-58	0
1315	104	0	216	67	-149	-141	182	-41	3	-15	42	97	44	102	0
1316	104	0	850	73	-777	-461	813	-352	73	-64	-85	-5	-46	77	0
1317	104	0	2452	95	-2357	-1273	2404	-1131	355	-23	176	34	174	469	0
1318	104	0	3039	108	-2931	-1573	2985	-1411	259	-32	29	-27	91	366	0
1319	104	0	1863	102	-1761	-982	1812	-829	211	-29	60	-34	95	215	0
1320	104	0	1509	97	-1412	-803	1460	-657	172	-38	62	-89	58	149	0
1321	104	0	876	95	-781	-485	828	-343	42	9	19	-23	32	27	0
1322	104	0	-700	85	785	307	-742	435	-225	-50	-42	-15	-65	-184	0
1323	104	0	-1249	83	1332	583	-1290	707	-147	-25	-19	27	-21	-180	0
1324	104	0	-134	87	221	23	-177	154	-29	17	27	65	38	-46	0
1325	104	0	172	85	-87	-128	129	-1	40	-60	1	17	19	-40	0
1326	104	0	807	97	-710	-452	758	-306	42	36	38	-21	71	213	0
1327	104	0	2329	102	-2227	-1215	2278	-1062	230	-23	93	9	97	436	0
1328	104	0	2930	106	-2824	-1518	2877	-1359	283	15	110	19	122	417	0
1329	104	0	1745	95	-1650	-920	1697	-777	133	-65	-9	-139	46	230	0
1330	104	0	1465	98	-1367	-781	1416	-634	172	19	98	40	87	234	0
1331	104	0	692	91	-601	-391	646	-255	-32	-13	27	-1	-11	25	0
1332	104	0	-799	83	882	358	-840	482	-232	-77	-52	-97	-112	-244	0
1333	104	0	-1395	71	1466	662	-1430	768	-248	-1	-56	-13	-15	-219	0
1334	104	0	-220	102	322	59	-271	212	-145	-5	60	34	40	-21	0
1335	104	0	90	95	5	-92	42	50	-62	1	29	34	42	56	0
1336	104	0	660	102	-558	-381	609	-228	32	11	-44	-21	54	147	0
1337	104	0	2205	106	-2099	-1155	2152	-996	250	21	120	52	143	411	0
1338	104	0	2810	102	-2708	-1456	2759	-1303	265	48	40	-32	36	382	0
1339	104	0	1533	102	-1431	-817	1482	-664	176	-56	73	-91	27	207	0
1340	104	0	1281	110	-1171	-695	1226	-530	110	64	32	-23	139	186	0
1341	104	0	631	106	-525	-368	578	-209	38	15	87	-23	34	29	0
1342	104	0	-966	106	1072	430	-1019	589	-195	17	-62	-108	-56	-184	0
1343	104	0	-1507	97	1604	705	-1555	850	-289	93	-31	23	-29	-143	0
1344	104	0	-318	108	426	105	-372	267	-65	97	-3	67	-3	-40	0
1345	104	0	-103	108	211	-2	-157	159	-29	15	23	56	-5	-40	0
1346	104	0	476	104	-372	-290	424	-134	-1	-21	27	-75	-21	100	0
1347	104	0	2022	102	-1920	-1062	1971	-909	329	-7	118	36	62	403	0
1348	104	0	2587	116	-2471	-1351	2529	-1177	267	21	56	-31	13	430	0
1349	104	0	1371	116	-1255	-743	1313	-569	124	71	0	-58	29	151	0
1350	104	0	1062	108	-954	-585	1008	-423	108	75	-29	-7	71	166	0
1351	104	0	290	104	-186	-197	238	-41	-44	21	-100	-52	-71	-34	0
1352	104	0	-1038	89	1127	474	-1082	608	-110	133	-77	60	19	-259	0
1353	104	0	-1783	89	1872	847	-1827	980	-331	50	-21	-9	7	-223	0
1354	104	0	-481	110	591	185	-536	350	-85	97	-65	97	-5	-128	0
1355	104	0	-237	110	347	63	-292	228	-3	118	1	75	19	97	0
1356	104	0	399	116	-283	-257	341	-83	126	5	-36	73	-5	108	0
1357	104	0	1916	118	-1798	-1017	1857	-840	306	79	69	122	131	450	0
1358	104	0	2483	128	-2355	-1305	2419	-1113	261	52	114	64	102	335	0
1359	104	0	1254	106	-1148	-680	1201	-521	116	46	-5	-11	48	159	0
1360	104	0	938	106	-832	-522	885	-363	159	54	19	-5	131	162	0
1361	104	0	236	93	-143	-164	189	-25	-75	133	-73	42	15	-60	0
1362	104	0	-1224	81	1305	571	-1264	693	-234	141	-40	83	-17	-273	0
1363	104	0	-1812	93	1905	859	-1858	999	-275	54	-93	38	-54	-261	0
1364	104	0	-608	102	710	253	-659	406	-27	98	31	145	-42	-40	0
1365	104	0	-279	89	368	95	-323	228	-5	50	25	137	15	-58	0
1366	104	0	311	102	-209	-206	260	-53	7	85	31	48	58	73	0
1367	104	0	1859	112	-1747	-985	1803	-817	279	54	83	120	145	333	0
1368	104	0	2352	112	-2240	-1232	2296	-1064	254	-19	58	21	126	312	0
1369	104	0	1194	118	-1076	-656	1135	-479	79	32	-89	-44	161	64	0
1370	104	0	821	102	-719	-461	770	-308	-34	46	-77	31	34	85	0
1371	104	0	208	104	-104	-156	156	0	-11	77	0	50	106	3	0
1372	104	0	-1312	100	1412	606	-1362	756	-195	29	-182	40	-64	-258	0
1373	104	0	-1806	95	1901	855	-1853	998	-221	133	-93	149	-15	-203	0
1374	104	0	-691	102	793	294	-742	447	-116	98	-19	112	7	-83	0
1375	104	0	-460	87	547	186	-503	317	-42	73	-60	143	-42	-17	0
1376	104	0	176	83	-93	-129	134	-5	95	40	83	67	104	106	0
1377	104	0	1767	93	-1674	-930	1720	-790	261	89	73	135	131	312	0
1378	104	0	2215	89	-2126	-1152	2170	-1018	219	87	-1	79	38	300	0
1379	104	0	1103	81	-1022	-592	1062	-470	190	54	60	52	50	211	0
1380	104	0	744	89	-655	-416	699	-283	108	58	-3	-21	98	64	0
1381	104	0	82	77	-5	-79	43	36	5	149	-11	-17	58	-48	0
1382	104	0	-1453	58	1511	697	-1482	784	-271	52	-31	44	-58	-302	0
1383	104	0	-2051	44	2095	1003	-2073	1069	-306	64	-67	87	-48	-236	0
1384	104	0	-917	25	942	446	-929	483	-168	81	3	118	32	-106	0
1385	104	0	-711	-15	696	363	-703	340	-104	122	50	174	11	-54	0
1386	104	0	-145	-91	54	118	-99	-18	52	85	58	62	23	75	0
1387	104	0	1001	-452	-1453	-274	1227	-952	430	254	128	97	52	207	0
1388	104	0	798	-653	-1451	-72	1124	-1052	351	126	-580	-580	-263	258	0
1389	104	0	-1049	-1266	-217	1157	-416	-741	479	38	-909	-141	-655	517	0
1390	104	0	-941	-2320	-1379	1630	219	-1849	56	-36	574	-312	-841	-118	0
1391	104	0	-6907	-2696	4211	4801	-5559	757	-535	13	1090	-756	-766	-832	0
1392	104	0	-9616	-3346	6270	6481	-7943	1462	-657	-195	878	-741	-215	-1268	0
1393	104	0	-10659	-3815	6844	7237	-8751	1514	-783	-182	254	-708	273	-1451	0
1394	104	0	-10072	-4132	5940	7102	-8006	904	-919	199	-640	-760	246	-1542	0
1395	104	0	-8952	-4355	4597	6653	-6774	121	-1022	543	-1226	-966	535	-1817	0
1396	104	0	-6972	-4524	2448	5748	-4710	-1038	-182	104	-1451	-1158	541	-1567	0
1397	104	0	-4328	-4640	-312	4484	-2008	-2476	329	129	-1237	-2426	-725	-1742	0
1398	104	0	-2731	-4735	-2004	3733	-363	-3369	60	-95	-1045	-2463	-2021	-1734	0
1399	104	0	-2674	-4842	-2168	3758	-253	-3505	54	-110	-1129	-3581	-2446	-1210	1
1400	104	0	-3003	-4954	-1951	3978	-526	-3452	228	-374	-1004	-3307	-1354	-362	0
1401	104	0	-4433	-5034	-601	4733	-1916	-2817	242	-2044	-797	-2882	81	-366	0
1402	104	0	-6570	-5096	1474	5833	-4022	-1811	362	-2737	-485	-2401	671	-141	0
1403	104	0	-8132	-5170	2962	6651	-5547	-1104	-54	-3241	3	-1466	931	1	0
1404	104	0	-7870	-5234	2636	6552	-5253	-1299	-486	-4745	853	-190	1065	104	0
1405	107	0	-7829	-5292	2537	6560	-5183	-1377	-329	-6134	1581	1191	1158	686	0
1406	107	0	-6979	-5342	1637	6160	-4308	-1852	-81	-6941	1649	2250	593	981	0
1407	107	0	-4709	-5391	-682	5050	-2013	-3036	213	-6947	1680	2543	176	1134	0
1408	107	0	-2886	-5437	-2551	4161	-167	-3994	465	-6625	1610	2064	343	1228	0
1409	107	0	-2538	-5490	-2952	4014	207	-4221	673	-6609	1394	1400	265	826	0
1410	107	0	-2084	-5550	-3466	3817	691	-4508	700	-6603	1257	1169	318	591	0
1411	107	0	-2741	-5606	-2865	4173	62	-4235	725	-6149	1065	1292	370	312	0
1412	107	0	-4546	-5647	-1101	5096	-1722	-3374	413	-5428	772	1478	87	58	0
1413	107	0	-5811	-5691	120	5751	-2965	-2785	44	-4652	386	1546	-230	118	0
1414	107	0	-5399	-5705	-306	5552	-2546	-3005	-85	-4046	21	1453	-576	95	0
1415	107	0	-5060	-5713	-653	5386	-2203	-3183	27	-3817	-256	1218	-781	60	0
1416	107	0	-3971	-5715	-1744	4843	-1113	-3729	256	-3647	-535	1278	-764	122	0
1417	107	0	-2031	-5709	-3678	3870	823	-4693	413	-3220	-655	1204	-448	333	0
1418	107	0	-725	-5693	-4968	3209	2121	-5330	356	-2723	-682	1140	-161	259	0
1419	107	0	-937	-5680	-4743	3308	1903	-5211	426	-2411	-793	1061	-155	213	0
1420	107	0	-1146	-5660	-4514	3403	1684	-5087	316	-2029	-919	1059	-287	116	0
1421	107	0	-1782	-5629	-3847	3705	1032	-4738	195	-1755	-828	905	-364	-217	0
1422	107	0	-3485	-5591	-2106	4538	-689	-3848	-126	-1377	-733	919	-568	-246	0
1423	107	0	-4219	-5565	-1346	4892	-1436	-3455	-432	-1290	-578	690	-591	-378	0
1424	107	0	-3184	-5513	-2329	4348	-427	-3921	-428	-905	-360	840	-473	-56	0
1425	107	0	-2596	-5424	-2828	4010	116	-4126	-554	-719	-205	708	69	-19	0
1426	107	0	-1393	-5307	-3914	3350	1260	-4610	-353	-242	3	613	118	178	0
1427	107	0	545	-5179	-5724	2317	3134	-5451	-219	651	162	572	250	166	0
1428	107	0	1469	-5026	-6495	1778	3982	-5760	-93	2033	285	382	323	-221	0
1429	107	0	576	-4888	-5464	2156	3020	-5176	221	1156	-1	372	463	-550	0
1430	107	0	168	-4844	-5012	2338	2590	-4928	234	1051	-108	386	285	-688	0
1431	107	0	-611	-4789	-4178	2700	1783	-4483	203	857	-250	273	69	-638	0
1432	107	0	-2163	-4749	-2586	3456	211	-3667	-184	591	-452	153	223	-512	0
1433	107	0	-2824	-4696	-1872	3760	-476	-3284	-281	223	-642	151	393	-143	0
1434	107	0	-2002	-4617	-2615	3309	306	-3616	-50	-230	-657	182	537	184	0
1435	107	0	-1825	-4467	-2642	3146	408	-3554	180	-810	-547	56	609	360	0
1436	107	0	-1508	-4326	-2818	2917	655	-3572	110	-1422	-382	-100	649	492	0
1437	107	0	-179	-4161	-3982	2170	1901	-4071	240	-1623	-226	-182	797	665	0
1438	107	0	371	-3953	-4324	1791	2347	-4138	178	-1528	-230	-287	795	626	0
1439	107	0	-683	-3777	-3094	2230	1205	-3435	-7	-1662	-616	-349	735	292	0
1440	107	0	-753	-3651	-2898	2202	1072	-3274	-174	-1932	-711	-300	640	114	0
1441	107	0	-1209	-3472	-2263	2340	527	-2867	-380	-1889	-471	-320	556	-44	0
1442	107	0	-2446	-3276	-830	2861	-808	-2053	-603	-1740	-106	-490	246	-182	0
1443	107	0	-2782	-3057	-275	2919	-1253	-1666	-772	-1338	-7	-440	457	108	0
1444	107	0	-1519	-2915	-1396	2217	-61	-2155	-710	-876	186	-308	708	360	0
1445	107	0	-1059	-2733	-1674	1896	307	-2203	-572	-626	106	-316	659	254	0
1446	107	0	-242	-2558	-2316	1400	1037	-2437	-450	-391	378	-459	787	325	0
1447	107	0	1368	-2415	-3783	523	2575	-3099	-128	-176	535	-333	884	442	0
1448	107	0	2006	-2277	-4283	135	3144	-3280	-27	298	475	-335	890	298	0
1449	107	0	856	-2178	-3034	661	1945	-2606	19	758	292	-292	514	141	0
1450	107	0	613	-2097	-2710	742	1661	-2403	-91	766	263	-353	226	-17	0
1451	107	0	207	-2035	-2242	914	1224	-2138	-114	779	104	-223	5	-114	0
1452	107	0	-1140	-1980	-840	1560	-150	-1410	-289	558	44	-236	-129	-415	0
1453	107	0	-1595	-1924	-329	1759	-633	-1126	-386	452	87	-188	-186	-599	0
1454	107	0	-406	-1870	-1464	1138	529	-1667	-256	316	128	-149	-221	-413	0
1455	107	0	-31	-1821	-1790	926	879	-1805	-211	153	133	-143	-195	-397	0
1456	107	0	444	-1769	-2213	662	1328	-1991	-248	29	64	-248	11	-197	0
1457	107	0	1946	-1703	-3649	-121	2797	-2676	-65	-58	149	-164	203	122	0
1458	107	0	2433	-1654	-4087	-389	3260	-2870	-141	-114	258	-215	201	60	0
1459	107	0	1316	-1619	-2935	151	2125	-2277	-194	-149	283	-199	106	-40	0
1460	107	0	901	-1588	-2489	343	1695	-2038	-273	-292	314	-151	75	-172	0
1461	107	0	295	-1563	-1858	634	1076	-1710	-157	-207	374	-46	219	-145	0
1462	107	0	-1307	-1555	-248	1431	-529	-901	-155	-194	252	-104	207	-539	0
1463	107	0	-1919	-1526	393	1722	-1156	-566	-85	-192	302	-54	120	-323	0
1464	107	0	-853	-1491	-638	1172	-107	-1064	147	-139	397	60	203	-166	0
1465	107	0	-578	-1476	-898	1027	160	-1187	217	-83	448	54	240	-100	0
1466	107	0	-116	-1439	-1323	777	603	-1381	230	-164	519	25	246	34	0
1467	107	0	1407	-1404	-2811	-1	2109	-2107	345	-166	626	131	85	362	0
1468	107	0	1971	-1381	-3352	-295	2661	-2366	250	-19	603	50	87	386	0
1469	107	0	755	-1359	-2114	302	1434	-1736	81	23	500	-15	-31	135	0
1470	107	0	518	-1326	-1844	404	1181	-1585	-122	131	453	-32	-176	5	0
1471	107	0	-128	-1311	-1183	719	527	-1247	-283	159	469	40	-137	-199	0
1472	107	0	-1662	-1307	355	1484	-1008	-476	-671	77	178	-19	-281	-506	0
1473	107	0	-2161	-1288	873	1724	-1517	-207	-725	180	186	40	-232	-420	0
1474	107	0	-1003	-1264	-261	1133	-371	-762	-566	69	155	15	-188	-277	0
1475	107	0	-701	-1251	-550	976	-75	-900	-471	0	153	-13	-275	-126	0
1476	107	0	-62	-1235	-1173	648	555	-1204	-331	1	36	-17	-325	87	0
1477	107	0	1467	-1210	-2677	-128	2072	-1943	-60	-195	172	-15	-279	428	0
1478	107	0	2118	-1181	-3299	-468	2708	-2240	50	-170	104	-73	-281	397	0
1479	107	0	1021	-1171	-2192	75	1606	-1681	-3	-223	-42	-67	-296	170	0
1480	107	0	722	-1165	-1887	221	1304	-1526	17	-207	21	3	-335	89	0
1481	107	0	50	-1158	-1208	554	629	-1183	-108	-327	73	-50	-428	-128	0
1482	107	0	-1466	-1160	306	1313	-886	-427	-209	-225	-29	32	-506	-347	0
1483	107	0	-2213	-1150	1063	1681	-1638	-43	-258	-345	-56	98	-580	-252	0
1484	107	0	-966	-1136	-170	1051	-398	-653	-97	-368	38	62	-481	-199	0
1485	107	0	-689	-1131	-442	910	-123	-786	-5	-259	83	195	-424	-17	0
1486	107	0	-87	-1101	-1014	594	463	-1057	-19	-424	31	34	-417	25	0
1487	107	0	1674	-1076	-2750	-299	2212	-1913	221	-254	166	221	-194	370	0
1488	107	0	2335	-1061	-3396	-637	2865	-2228	213	-263	213	106	-248	302	0
1489	107	0	1134	-1067	-2201	-33	1667	-1634	166	-265	83	104	-234	161	0
1490	107	0	857	-1053	-1910	98	1383	-1481	182	-194	139	256	-112	221	0
1491	107	0	6	-1035	-1041	514	523	-1038	-17	-258	102	194	-221	-56	0
1492	107	0	-1579	-1030	549	1304	-1064	-240	-209	-195	83	258	-298	-116	0
1493	107	0	-2363	-1035	1328	1699	-1845	146	-248	-234	31	320	-230	-129	0
1494	107	0	-1223	-1010	213	1116	-718	-398	-104	-263	97	323	-170	-87	0
1495	107	0	-877	-999	-122	938	-377	-560	-54	-192	188	376	-149	17	0
1496	107	0	-188	-991	-803	589	307	-897	118	-215	139	374	-162	162	0
1497	107	0	1501	-970	-2471	-265	1986	-1720	285	-254	308	389	-23	345	0
1498	107	0	2262	-946	-3208	-658	2735	-2077	310	-252	331	360	-56	351	0
1499	107	0	1126	-938	-2064	-94	1595	-1501	263	-271	271	370	-131	153	0
1500	107	0	739	-923	-1662	92	1200	-1292	162	-275	291	226	-118	98	0
1501	107	0	-8	-935	-927	471	459	-931	-7	-217	292	292	-128	-98	0
1502	107	0	-1757	-929	828	1343	-1292	-50	-188	-281	298	327	-91	-252	0
1503	107	0	-2484	-925	1559	1704	-2021	317	-166	-294	242	308	-118	-294	0
1504	107	0	-1379	-904	475	1141	-927	-214	-147	-318	382	364	-1	-178	0
1505	107	0	-1031	-882	149	956	-590	-366	-128	-279	285	310	25	-172	0
1506	107	0	-118	-859	-741	488	311	-800	89	-337	318	343	114	11	0
1507	107	0	1602	-836	-2438	-383	2020	-1637	226	-343	242	314	194	265	0
1508	107	0	2470	-820	-3290	-825	2880	-2055	157	-267	267	238	244	238	0
1509	107	0	1339	-820	-2159	-259	1749	-1489	128	-351	271	126	197	164	0
1510	107	0	994	-810	-1804	-92	1399	-1307	44	-277	145	155	128	0	0
1511	107	0	192	-799	-991	303	591	-895	-32	-312	246	174	205	-91	0
1512	107	0	-1607	-797	810	1202	-1208	6	-258	-263	58	176	118	-440	0
1513	107	0	-2346	-791	1555	1568	-1950	382	-294	-261	110	118	67	-355	0
1514	107	0	-1229	-781	448	1005	-838	-166	-170	-281	129	124	153	-131	0
1515	107	0	-876	-770	106	823	-491	-332	-116	-225	56	135	153	9	0
1516	107	0	-14	-764	-750	389	368	-757	52	-230	106	97	285	153	0
1517	107	0	1795	-756	-2551	-519	2173	-1653	128	-285	153	-13	376	283	0
1518	107	0	2628	-735	-3363	-946	2995	-2049	207	-281	114	-38	376	370	0
1519	107	0	1486	-723	-2209	-381	1847	-1466	108	-316	67	-263	384	225	0
1520	107	0	1234	-727	-1961	-253	1597	-1344	131	-283	139	-135	320	143	0
1521	107	0	297	-731	-1028	217	662	-879	-95	-320	102	-172	236	13	0
1522	107	0	-1494	-717	777	1105	-1135	30	-256	-246	-1	-108	188	-252	0
1523	107	0	-2259	-702	1557	1480	-1908	427	-308	-230	-13	-97	232	-217	0
1524	107	0	-1175	-694	481	934	-828	-106	-184	-277	-3	-149	155	-44	0
1525	107	0	-816	-704	112	760	-464	-296	-95	-291	19	-100	180	-65	0
1526	107	0	62	-710	-772	324	417	-741	9	-219	69	-174	213	128	0
1527	107	0	1926	-694	-2620	-616	2273	-1657	153	-188	135	-199	226	452	0
1528	107	0	2728	-686	-3414	-1021	3071	-2050	217	-217	137	-250	248	386	0
1529	107	0	1643	-688	-2331	-477	1987	-1509	151	-213	-93	-232	197	186	0
1530	107	0	1290	-692	-1982	-299	1636	-1337	85	-161	13	-310	186	145	0
1531	107	0	317	-715	-1032	199	674	-873	-85	-248	13	-331	129	-36	0
1532	107	0	-1543	-717	826	1130	-1184	54	-312	-129	-131	-188	13	-269	0
1533	107	0	-2443	-729	1714	1586	-2078	492	-360	-199	-120	-211	-29	-298	0
1534	107	0	-1287	-744	543	1015	-915	-100	-137	-38	19	-133	71	-89	0
1535	107	0	-1045	-756	289	900	-667	-233	-137	-133	-48	-197	1	-75	0
1536	107	0	-78	-766	-688	422	305	-727	38	-159	40	-172	-54	139	0
1537	107	0	1703	-768	-2471	-467	2087	-1619	242	-159	11	-161	29	401	0
1538	107	0	2592	-766	-3358	-913	2975	-2062	194	-166	-7	-215	0	339	0
1539	107	0	1462	-774	-2236	-344	1849	-1505	170	-182	-89	-294	-31	242	0
1540	107	0	1114	-777	-1891	-168	1502	-1334	89	-164	-32	-201	-71	147	0
1541	107	0	159	-787	-946	314	552	-866	29	-137	-135	-182	-135	48	0
1542	107	0	-1703	-803	900	1253	-1301	48	-298	-32	-320	-203	-178	-265	0
1543	107	0	-2572	-807	1765	1689	-2168	479	-252	-65	-302	-141	-139	-157	0
1544	107	0	-1510	-795	715	1152	-1112	-40	-223	-71	-294	-112	-259	15	0
1545	107	0	-1115	-797	318	956	-716	-239	-38	-27	-302	-118	-236	79	0
1546	107	0	-232	-781	-549	506	158	-665	42	-97	-323	-228	-172	228	0
1547	107	0	1602	-760	-2362	-421	1982	-1561	213	-77	-320	-159	-133	580	0
1548	107	0	2485	-752	-3237	-866	2861	-1994	327	-131	-320	-168	-153	521	0
1549	107	0	1440	-750	-2190	-345	1815	-1470	157	-27	-461	-225	-166	349	0
1550	107	0	976	-760	-1736	-108	1356	-1248	106	-180	-440	-250	-259	285	0
1551	107	0	184	-774	-958	295	571	-866	60	-64	-477	-112	-209	137	0
1552	107	0	-1656	-772	884	1214	-1270	56	-207	-65	-545	-182	-298	-77	0
1553	107	0	-2534	-779	1755	1656	-2144	488	-277	-114	-663	-194	-304	-139	0
1554	107	0	-1307	-766	541	1036	-924	-112	-108	-32	-578	-75	-211	34	0
1555	107	0	-954	-770	184	862	-569	-293	71	-77	-477	36	-161	223	0
1556	107	0	-97	-760	-663	428	283	-711	95	-155	-593	-91	-242	184	0
1557	107	0	1828	-744	-2572	-542	2200	-1658	304	-31	-395	-9	-95	549	0
1558	107	0	2475	-733	-3208	-871	2841	-1970	248	-155	-488	-108	-133	479	0
1559	107	0	1589	-737	-2326	-426	1957	-1531	230	-42	-440	-32	-118	347	0
1560	107	0	1055	-741	-1796	-157	1425	-1268	195	-95	-444	-19	-69	271	0
1561	107	0	161	-737	-898	288	529	-817	48	-42	-543	-40	-153	34	0
1562	107	0	-1619	-741	878	1180	-1248	68	-184	-54	-541	-40	-197	-209	0
1563	107	0	-2376	-741	1635	1558	-2005	447	-209	29	-481	100	-143	-135	0
1564	107	0	-1326	-739	587	1032	-956	-76	-77	-32	-453	97	-162	-44	0
1565	107	0	-868	-729	139	798	-503	-295	-38	-11	-300	104	23	-91	0
1566	107	0	-93	-725	-632	409	269	-678	89	-40	-388	157	-79	93	0
1567	107	0	1764	-713	-2477	-525	2120	-1595	310	42	-207	124	97	438	0
1568	107	0	2530	-700	-3230	-915	2880	-1965	358	-3	-256	197	48	389	0
1569	107	0	1465	-700	-2165	-382	1815	-1432	258	44	-335	120	44	273	0
1570	107	0	982	-719	-1701	-131	1341	-1210	151	77	-273	131	106	207	0
1571	107	0	84	-721	-805	318	444	-763	-3	62	-358	184	19	-42	0
1572	107	0	-1625	-723	902	1174	-1263	89	-161	81	-273	176	25	-285	0
1573	107	0	-2481	-735	1746	1608	-2113	505	-240	31	-322	168	34	-215	0
1574	107	0	-1374	-750	624	1062	-999	-63	-100	114	-323	279	114	-19	0
1575	107	0	-1103	-748	355	925	-729	-196	-46	62	-265	232	87	32	0
1576	107	0	-282	-737	-455	509	86	-596	52	-15	-172	122	124	153	0
1577	107	0	1488	-715	-2203	-386	1845	-1459	194	100	-95	135	219	500	0
1578	107	0	2244	-675	-2919	-784	2581	-1797	211	60	-145	52	277	358	0
1579	107	0	1196	-614	-1810	-291	1503	-1212	180	3	-120	114	141	225	0
1580	107	0	827	-550	-1377	-138	1102	-963	145	15	-153	91	104	213	0
1581	107	0	-35	-452	-417	243	191	-434	71	-15	-166	40	162	-93	0
1582	107	0	-1669	-323	1346	996	-1507	511	-188	46	-250	108	73	-207	0
1583	107	0	-2364	-258	2106	1311	-2235	924	-269	32	-174	56	52	-195	0
1584	107	0	-1190	-211	979	700	-1084	384	-79	129	-151	89	176	-110	0
1585	107	0	-872	-135	737	503	-804	301	-46	93	-145	69	203	-17	0
1586	107	0	-38	-65	-27	51	-5	-46	106	71	-85	50	226	182	0
1587	107	0	1706	3	-1703	-854	1704	-850	322	-32	29	71	234	386	0
1588	107	0	2521	77	-2444	-1299	2482	-1183	312	137	32	5	201	413	0
1589	107	0	1359	209	-1150	-784	1254	-470	213	77	-58	-54	273	219	0
1590	107	0	1095	314	-781	-704	938	-233	131	155	-65	-38	213	176	0
1591	107	0	278	289	11	-283	133	150	-38	62	-34	-19	100	-17	0
1592	107	0	-1523	52	1575	735	-1549	813	-213	65	-151	-104	98	-277	0
1593	107	0	-2335	-184	2151	1259	-2243	983	-199	184	-56	-19	135	-230	0
1594	107	0	-1229	-362	867	795	-1048	252	-75	106	-19	3	87	-98	0
1595	107	0	-1021	-519	502	770	-761	-8	-64	98	-5	-15	129	-38	0
1596	107	0	-412	-671	-259	541	-76	-465	19	112	-60	-75	34	50	0
1597	107	0	1154	-826	-1980	-164	1567	-1403	230	174	58	-31	128	358	0
1598	107	0	1841	-933	-2774	-454	2307	-1853	351	31	81	-1	54	323	0
1599	107	0	597	-1034	-1631	218	1114	-1332	166	71	-23	-126	102	188	0
1600	107	0	291	-1084	-1375	396	833	-1229	143	89	34	-155	126	75	0
1601	107	0	-516	-1103	-587	809	35	-845	5	118	-5	-58	-5	-56	0
1602	107	0	-2196	-1098	1098	1647	-1647	0	-289	100	-106	-116	-23	-343	1
1603	107	0	-2797	-1088	1709	1942	-2253	310	-263	120	-31	-46	-27	-252	0
1604	107	0	-1712	-1072	640	1392	-1176	-216	-116	174	-17	3	34	-149	0
1605	107	0	-1403	-1070	333	1236	-868	-368	-87	192	-58	-3	-62	-48	0
1606	107	0	-675	-1061	-386	868	-144	-723	71	62	23	-3	-81	62	0
1607	107	0	958	-1047	-2005	44	1481	-1526	269	126	114	-3	48	393	0
1608	107	0	1672	-1049	-2721	-311	2196	-1885	300	129	141	-118	19	345	0
1609	113	0	509	-1037	-1546	264	1027	-1291	197	145	13	-104	3	104	0
1610	113	0	184	-995	-1179	405	681	-1087	120	153	137	-153	-3	180	0
1611	113	0	-529	-946	-417	737	-56	-681	-1	85	52	-114	-106	3	0
1612	113	0	-1994	-902	1092	1448	-1543	95	-162	205	-69	-5	-77	-289	0
1613	113	0	-2725	-869	1856	1797	-2290	493	-300	129	1	-17	-157	-271	0
1614	113	0	-1543	-832	711	1187	-1127	-60	-75	108	-27	-13	-182	-143	0
1615	113	0	-1149	-789	360	969	-754	-214	-31	176	19	75	-64	-56	0
1616	113	0	-501	-731	-230	616	-135	-480	120	44	3	-21	-27	27	0
1617	113	0	1197	-667	-1864	-265	1530	-1265	256	71	137	89	-110	378	0
1618	113	0	1888	-622	-2510	-633	2199	-1566	236	153	207	3	17	318	0
1619	113	0	813	-593	-1406	-110	1109	-999	192	69	71	-21	-34	184	0
1620	113	0	531	-568	-1099	18	815	-833	145	126	38	-21	32	46	0
1621	113	0	-180	-554	-374	367	97	-464	-3	166	69	71	23	-13	0
1622	113	0	-1753	-558	1195	1155	-1474	318	-238	87	-50	25	-114	-393	0
1623	113	0	-2418	-550	1868	1484	-2143	659	-230	69	-56	89	-44	-368	0
1624	113	0	-1237	-537	700	887	-968	81	-31	128	34	93	-23	-54	0
1625	113	0	-922	-519	403	720	-662	-58	-65	97	108	52	-17	-114	0
1626	113	0	-204	-500	-296	352	46	-398	118	77	79	172	-29	67	0
1627	113	0	1345	-490	-1835	-427	1590	-1162	265	120	178	98	-3	312	0
1628	113	0	2045	-477	-2522	-784	2283	-1499	263	124	114	110	23	318	0
1629	113	0	954	-469	-1423	-242	1188	-946	180	126	133	52	81	242	0
1630	113	0	648	-463	-1111	-92	879	-787	162	27	124	65	27	116	0
1631	113	0	-68	-469	-401	268	166	-435	17	168	97	122	7	15	0
1632	113	0	-1549	-471	1078	1010	-1313	303	-199	69	31	67	-104	-366	0
1633	113	0	-2244	-469	1775	1356	-2009	653	-207	155	143	147	-27	-221	0
1634	113	0	-1157	-453	704	805	-930	125	-176	81	83	157	-71	-93	0
1635	113	0	-729	-446	283	587	-506	-81	27	124	186	174	-13	-71	0
1636	113	0	-109	-438	-329	273	110	-383	42	98	164	168	-1	126	0
1637	113	0	1502	-422	-1924	-540	1713	-1173	195	73	289	65	89	323	0
1638	113	0	2213	-407	-2620	-903	2416	-1513	314	52	250	128	100	370	0
1639	113	0	1075	-411	-1486	-332	1280	-948	180	85	137	89	23	172	0
1640	113	0	782	-399	-1181	-191	981	-790	135	40	205	36	25	114	0
1641	113	0	74	-397	-471	161	272	-434	7	91	182	112	-21	5	0
1642	113	0	-1508	-399	1109	953	-1308	355	-164	31	162	46	-50	-281	0
1643	113	0	-2100	-401	1699	1250	-1899	649	-234	166	186	217	36	-203	0
1644	113	0	-996	-401	595	698	-795	97	-79	32	159	128	-15	-147	0
1645	113	0	-655	-407	248	531	-451	-79	7	100	250	145	52	-3	0
1646	113	0	-6	-386	-380	196	187	-383	19	-29	234	46	7	75	0
1647	113	0	1672	-368	-2040	-652	1856	-1204	244	95	302	141	128	347	0
1648	113	0	2264	-358	-2622	-953	2443	-1490	203	73	285	5	108	358	0
1649	113	0	1245	-355	-1600	-445	1422	-977	192	-29	254	5	60	159	0
1650	113	0	799	-343	-1142	-228	970	-742	135	87	188	-3	77	172	0
1651	113	0	184	-355	-539	85	361	-447	9	145	147	34	-3	5	0
1652	113	0	-1365	-364	1001	864	-1183	318	-186	31	190	21	15	-236	0
1653	113	0	-2034	-364	1670	1199	-1852	653	-209	87	180	23	36	-164	0
1654	113	0	-932	-360	572	646	-752	106	-141	67	151	17	5	-100	0
1655	113	0	-560	-345	215	452	-387	-65	-48	85	217	42	87	-42	0
1656	113	0	112	-343	-455	115	283	-399	34	17	182	13	44	116	0
1657	113	0	1777	-325	-2102	-726	1939	-1213	294	64	329	71	151	420	0
1658	113	0	2353	-304	-2657	-1024	2505	-1480	287	-9	294	-56	126	331	0
1659	113	0	1320	-294	-1614	-513	1467	-954	164	52	308	-46	100	230	0
1660	113	0	883	-292	-1175	-295	1029	-733	128	17	176	-9	46	126	0
1661	113	0	254	-298	-552	22	403	-425	108	-11	192	7	65	-44	0
1662	113	0	-1322	-314	1008	818	-1165	347	-172	114	178	13	36	-141	0
1663	113	0	-2079	-322	1757	1200	-1918	717	-320	52	135	-46	-65	-279	0
1664	113	0	-918	-323	595	620	-756	136	-91	135	269	77	73	-27	0
1665	113	0	-639	-304	335	471	-487	15	-100	58	129	5	15	-46	0
1666	113	0	192	-283	-475	45	333	-379	170	85	223	36	141	137	0
1667	113	0	1749	-256	-2005	-746	1877	-1130	225	52	291	36	120	345	0
1668	113	0	2478	-226	-2704	-1126	2591	-1465	252	40	261	-62	36	333	0
1669	113	0	1349	-201	-1550	-574	1449	-875	197	77	178	-36	62	195	0
1670	113	0	1063	-190	-1253	-436	1158	-721	95	81	194	-50	-27	108	0
1671	113	0	434	-188	-622	-123	528	-405	135	73	203	-1	23	-56	0
1672	113	0	-1252	-195	1057	723	-1154	431	-226	172	60	-27	-93	-271	0
1673	113	0	-1875	-197	1678	1036	-1776	740	-199	106	118	-17	-52	-244	0
1674	113	0	-744	-184	560	464	-652	188	-67	139	116	36	-87	-100	0
1675	113	0	-430	-159	271	294	-350	56	-31	87	129	25	-38	-3	0
1676	113	0	425	-118	-543	-153	484	-330	147	93	223	87	21	195	0
1677	113	0	1955	-89	-2044	-933	1999	-1066	236	89	174	29	69	353	0
1678	113	0	2801	-48	-2849	-1376	2825	-1448	246	91	250	-50	91	370	0
1679	113	0	1645	-48	-1693	-798	1669	-870	151	85	194	-29	36	256	0
1680	113	0	1352	-44	-1396	-654	1374	-720	131	7	124	-98	-3	126	0
1681	113	0	619	-44	-663	-287	641	-353	40	95	147	9	-34	46	0
1682	113	0	-1015	-42	973	528	-994	465	-271	58	85	-67	-102	-366	0
1683	113	0	-1671	-40	1631	855	-1651	795	-228	128	27	65	-93	-182	0
1684	113	0	-511	-25	486	268	-498	230	-110	104	135	42	-73	71	0
1685	113	0	-183	-9	174	96	-178	82	27	44	65	31	-7	-17	0
1686	113	0	492	11	-481	-251	486	-235	106	27	67	44	-114	211	0
1687	113	0	2119	36	-2083	-1077	2101	-1023	217	21	56	23	0	388	0
1688	113	0	2892	50	-2842	-1471	2867	-1396	351	91	178	42	129	467	0
1689	113	0	1716	48	-1668	-882	1692	-810	161	-9	3	-91	9	209	0
1690	113	0	1497	48	-1449	-772	1473	-700	225	143	93	-5	79	296	0
1691	113	0	503	44	-459	-273	481	-207	-38	-25	-11	-67	-46	46	0
1692	113	0	-939	40	979	449	-959	509	-155	77	-93	-25	-75	-263	0
1693	113	0	-1704	38	1742	833	-1723	890	-190	65	-13	50	-75	-110	0
1694	113	0	-576	44	620	266	-598	332	-126	60	-56	-9	-87	-126	0
1695	113	0	-272	48	320	112	-296	184	-9	71	32	54	-54	108	0
1696	113	0	378	60	-318	-219	348	-129	108	32	-56	42	-102	120	0
1697	113	0	2028	67	-1961	-1047	1994	-947	323	67	3	44	15	486	0
1698	113	0	2798	77	-2721	-1437	2759	-1322	287	54	110	-27	15	403	0
1699	113	0	1553	73	-1480	-813	1516	-703	135	11	-13	-31	-21	269	0
1700	113	0	1219	79	-1140	-649	1179	-530	129	128	-100	-85	-58	126	0
1701	113	0	424	77	-347	-250	385	-135	-23	102	-36	-38	-21	110	0
1702	113	0	-1224	71	1295	576	-1259	683	-192	46	-184	-60	-161	-261	0
1703	113	0	-1884	54	1938	915	-1911	996	-194	126	-110	0	-62	-182	0
1704	113	0	-869	79	948	395	-908	513	-166	56	-223	-69	-106	-120	0
1705	113	0	-512	75	587	218	-549	331	-23	64	-9	-15	-91	54	0
1706	113	0	183	65	-118	-124	150	-26	1	118	-54	-102	-1	128	0
1707	113	0	1803	73	-1730	-938	1766	-828	246	-17	40	-85	58	401	0
1708	113	0	2471	79	-2392	-1275	2431	-1156	327	81	-36	-71	1	413	0
1709	113	0	1319	62	-1257	-690	1288	-597	192	89	-110	-85	-13	269	0
1710	113	0	1006	64	-942	-535	974	-439	180	195	-50	-85	-3	143	0
1711	113	0	164	60	-104	-112	134	-22	5	168	-137	-65	-17	-15	0
1712	113	0	-1490	36	1526	727	-1508	781	-254	207	-135	-67	-64	-285	0
1713	113	0	-2184	29	2213	1077	-2198	1121	-217	195	-217	-31	-114	-234	0
1714	113	0	-1022	21	1043	500	-1032	532	-56	166	-97	15	-60	-40	0
1715	113	0	-805	5	810	400	-807	407	-97	205	-98	-91	-13	-15	0
1716	113	0	-55	-5	50	30	-52	22	75	168	-106	-69	-83	161	0
1717	113	0	1574	-3	-1577	-785	1575	-790	302	225	-5	-13	75	500	0
1718	113	0	2227	-19	-2246	-1104	2236	-1132	269	124	-52	-98	-3	372	0
1719	113	0	1093	-34	-1127	-529	1110	-580	182	248	-67	-29	69	213	0
1720	113	0	706	-50	-756	-328	731	-403	137	157	-79	-73	1	172	0
1721	113	0	-109	-75	34	92	-71	-20	17	240	-135	-56	-29	0	0
1722	113	0	-1747	-97	1650	922	-1698	776	-192	225	-162	-58	-56	-273	0
1723	113	0	-2442	-114	2328	1278	-2385	1107	-174	232	-151	-36	13	-263	0
1724	113	0	-1279	-108	1171	693	-1225	531	-79	265	-211	50	-3	-91	0
1725	113	0	-1037	-128	909	582	-973	390	-60	256	-108	32	1	-77	0
1726	113	0	-288	-141	147	214	-217	3	95	221	-34	-9	-25	102	0
1727	113	0	1358	-139	-1497	-609	1427	-818	275	267	23	65	159	411	0
1728	113	0	2083	-153	-2236	-965	2159	-1194	232	312	-25	-75	124	294	0
1729	113	0	883	-172	-1055	-355	969	-613	244	302	-27	11	143	195	0
1730	113	0	442	-188	-630	-127	536	-409	97	273	-120	-73	15	98	0
1731	113	0	-311	-197	114	254	-212	-41	-77	323	-77	-75	-17	-79	0
1732	113	0	-1984	-225	1759	1104	-1871	767	-294	329	-242	-31	-83	-291	0
1733	113	0	-2616	-240	2376	1428	-2496	1068	-230	250	-135	32	-81	-246	0
1734	113	0	-1514	-240	1274	877	-1394	517	-168	271	-124	122	-50	-141	0
1735	113	0	-1231	-258	973	744	-1102	357	-102	273	-44	27	-54	11	0
1736	113	0	-443	-259	184	351	-313	-37	83	250	-19	54	23	135	0
1737	113	0	1131	-265	-1396	-433	1263	-830	192	236	54	42	98	331	0
1738	113	0	1849	-269	-2118	-790	1983	-1193	265	254	62	23	93	304	0
1739	113	0	689	-279	-968	-205	828	-623	172	228	-29	23	172	190	0
1740	113	0	343	-275	-618	-34	480	-446	52	277	-25	-34	64	116	0
1741	113	0	-406	-275	131	340	-268	-72	7	269	-40	62	52	-67	0
1742	113	0	-2048	-281	1767	1164	-1907	743	-252	228	-106	87	-27	-323	0
1743	113	0	-2738	-304	2434	1521	-2586	1065	-343	277	-98	34	-17	-341	0
1744	113	0	-1574	-298	1276	936	-1425	489	-69	248	-44	112	44	-110	0
1745	113	0	-1318	-308	1010	813	-1164	351	-141	145	-9	85	-44	-60	0
1746	113	0	-511	-306	205	408	-358	-50	17	232	-56	157	44	15	0
1747	113	0	1098	-300	-1398	-399	1248	-849	246	126	77	124	186	281	0
1748	113	0	1849	-285	-2134	-782	1991	-1209	254	166	118	110	120	304	0
1749	113	0	617	-298	-915	-159	766	-606	129	126	-77	38	29	137	0
1750	113	0	339	-310	-649	-14	494	-479	25	174	34	38	38	38	0
1751	113	0	-436	-312	124	374	-280	-94	-98	221	-11	139	79	-60	0
1752	113	0	-1986	-322	1664	1154	-1825	671	-228	145	-100	60	-65	-467	0
1753	113	0	-2653	-316	2337	1484	-2495	1010	-207	180	11	147	62	-267	0
1754	113	0	-1537	-304	1233	920	-1385	464	-174	223	-62	116	-11	-190	0
1755	113	0	-1190	-298	892	744	-1041	297	-91	153	0	126	-5	-120	0
1756	113	0	-457	-302	155	379	-306	-73	31	225	42	164	-1	62	0
1757	113	0	1131	-302	-1433	-414	1282	-867	137	230	93	52	164	283	0
1758	113	0	1950	-294	-2244	-828	2097	-1269	217	176	164	25	106	250	0
1759	113	0	658	-292	-950	-183	804	-621	104	188	34	-54	159	149	0
1760	113	0	351	-298	-649	-26	500	-473	19	174	91	31	73	46	0
1761	113	0	-331	-287	44	309	-187	-121	-1	232	-3	135	11	-131	0
1762	113	0	-1982	-304	1678	1143	-1830	687	-285	168	-36	95	-13	-405	0
1763	113	0	-2624	-304	2320	1464	-2472	1008	-370	151	9	25	-44	-327	0
1764	113	0	-1475	-294	1181	884	-1328	443	-151	211	17	194	23	-159	0
1765	113	0	-1089	-292	797	690	-943	252	-131	139	25	102	-42	-83	0
1766	113	0	-354	-283	71	318	-212	-106	32	133	126	161	48	87	0
1767	113	0	1182	-271	-1453	-455	1317	-862	172	135	135	62	157	291	0
1768	113	0	1938	-267	-2205	-835	2071	-1236	226	184	112	44	110	261	0
1769	113	0	770	-275	-1045	-247	907	-660	153	164	27	31	56	100	0
1770	113	0	405	-279	-684	-63	544	-481	64	207	40	-34	50	62	0
1771	113	0	-244	-275	-31	259	-106	-153	-19	192	60	58	32	-93	0
1772	113	0	-1951	-281	1670	1116	-1810	694	-343	124	-83	-13	-143	-397	0
1773	113	0	-2488	-285	2203	1386	-2345	959	-351	176	46	79	-32	-364	0
1774	113	0	-1350	-283	1067	816	-1208	392	-81	159	69	153	-11	-75	0
1775	113	0	-1085	-277	808	681	-946	265	-151	149	50	64	-83	-192	0
1776	113	0	-309	-277	32	293	-170	-122	-1	232	141	95	46	36	0
1777	113	0	1219	-267	-1486	-476	1352	-876	232	50	197	77	62	323	0
1778	113	0	2020	-265	-2285	-877	2152	-1275	225	188	182	31	64	318	0
1779	113	0	796	-269	-1065	-263	930	-667	116	139	114	-69	19	139	0
1780	113	0	502	-277	-779	-112	640	-528	31	159	79	21	23	65	0
1781	113	0	-215	-277	-62	246	-76	-169	-29	81	85	13	-108	-118	0
1782	113	0	-1852	-312	1540	1082	-1696	614	-244	194	-44	32	-56	-370	0
1783	113	0	-2550	-374	2176	1462	-2363	901	-300	190	17	65	-21	-341	0
1784	113	0	-1567	-547	1020	1057	-1293	236	-52	304	168	356	197	-302	0
1785	113	0	-2141	-803	1338	1472	-1739	267	-300	100	-34	-159	-64	-322	0
1786	113	0	-2149	-1860	289	2004	-1219	-785	554	-85	-370	-886	-865	514	0
1787	113	0	-487	-3074	-2587	1780	1050	-2830	807	-630	298	-552	-1127	570	0
1788	113	0	-2076	-3732	-1656	2904	-210	-2694	236	-746	1557	-768	-766	180	0
1789	113	0	-3209	-4394	-1185	3801	-1012	-2789	-234	-533	1503	-333	81	71	0
1790	113	0	-3153	-4782	-1629	3967	-762	-3205	-236	-1136	42	-256	739	54	0
1791	113	0	-3339	-5040	-1701	4189	-819	-3370	-137	-832	-991	-556	987	-558	0
1792	113	0	-4894	-5247	-353	5070	-2270	-2800	-905	-669	-1586	-940	748	-1226	0
1793	113	0	-5563	-5391	172	5477	-2867	-2609	-785	-673	-2085	-694	764	-987	0
1794	113	0	-5024	-5476	-452	5250	-2286	-2964	-583	-523	-1804	-1664	-118	-1196	0
1795	113	0	-4633	-5540	-907	5086	-1863	-3223	-490	-151	-2093	-2913	-364	-1462	0
1796	113	0	-3897	-5594	-1697	4745	-1100	-3645	-308	5	-1835	-2745	-58	-1330	1
1797	113	0	-2370	-5627	-3257	3998	443	-4442	-97	-434	-1212	-2863	161	-795	0
1798	113	0	-1426	-5653	-4227	3539	1400	-4940	616	-1105	-304	-1988	-298	-378	0
1799	113	0	-2415	-5693	-3278	4054	431	-4485	1210	-1784	320	-1109	-737	420	0
1800	113	0	-3292	-5740	-2448	4516	-422	-4094	952	-2244	739	64	-1086	999	0
1801	117	0	-4671	-5788	-1117	5229	-1777	-3452	415	-2425	1136	1472	-915	1072	0
1802	117	0	-7063	-5820	1243	6441	-4153	-2288	302	-2489	1321	2289	-807	727	0
1803	117	0	-8269	-5858	2411	7063	-5340	-1723	312	-2393	1478	2050	-776	364	0
1804	117	0	-7284	-5882	1402	6583	-4343	-2240	413	-2694	1617	1317	-700	75	0
1805	117	0	-6251	-5856	395	6053	-3323	-2730	471	-2931	1668	661	-393	77	0
1806	117	0	-4599	-5825	-1226	5212	-1686	-3525	517	-3036	1441	492	-205	285	0
1807	117	0	-2199	-5755	-3556	3977	678	-4655	830	-2913	1319	793	44	820	0
1808	117	0	-923	-5668	-4745	3295	1911	-5206	834	-2586	927	898	149	896	0
1809	117	0	-1412	-5596	-4184	3504	1386	-4890	748	-2104	611	1041	155	1039	0
1810	117	0	-1529	-5558	-4029	3543	1250	-4793	673	-1780	426	1051	335	1226	0
1811	117	0	-2229	-5552	-3323	3890	547	-4437	531	-1610	34	1162	564	1072	0
1812	117	0	-3618	-5556	-1938	4587	-840	-3747	362	-1369	-85	1350	486	754	0
1813	117	0	-4348	-5560	-1212	4954	-1568	-3386	203	-1460	-327	1425	630	661	0
1814	117	0	-3312	-5521	-2209	4416	-551	-3865	265	-1359	-479	1451	333	659	0
1815	117	0	-3135	-5389	-2254	4262	-440	-3821	407	-1400	-665	1456	139	492	0
1816	117	0	-2520	-5243	-2723	3881	101	-3983	386	-1406	-566	1325	-32	407	0
1817	117	0	-807	-5096	-4289	2951	1741	-4692	692	-1406	-426	1280	-298	560	0
1818	117	0	-66	-4929	-4863	2497	2398	-4896	580	-1326	-465	1253	-492	440	0
1819	117	0	-849	-4785	-3936	2817	1543	-4360	380	-1338	-789	1123	-783	13	0
1820	117	0	-945	-4729	-3784	2837	1419	-4256	360	-1323	-907	1084	-863	-137	0
1821	117	0	-1513	-4681	-3168	3097	827	-3924	223	-1276	-865	888	-820	-415	0
1822	117	0	-2692	-4597	-1905	3644	-393	-3251	-77	-1072	-744	760	-733	-632	0
1823	117	0	-2916	-4506	-1590	3711	-663	-3048	-283	-1206	-653	708	-578	-564	0
1824	117	0	-1308	-4318	-3010	2813	851	-3664	-485	-1117	-706	607	-424	-419	0
1825	117	0	-506	-4139	-3633	2322	1563	-3886	-793	-1233	-933	360	-294	-285	0
1826	117	0	673	-4027	-4700	1677	2686	-4363	-865	-1179	-1251	184	-168	46	0
1827	117	0	2670	-3732	-6402	531	4536	-5067	-791	-1499	-1239	65	-469	120	0
1828	117	0	3649	-3414	-7063	-117	5356	-5238	-779	-1493	-1115	-25	126	-205	0
1829	117	0	2619	-3185	-5804	283	4211	-4494	-888	-1652	-1127	-240	108	-927	0
1830	117	0	2132	-2910	-5042	389	3587	-3976	-453	-1827	-1321	-325	275	-1437	0
1831	117	0	1164	-2729	-3893	782	2528	-3311	-207	-1969	-1425	-453	184	-1627	0
1832	117	0	-652	-2584	-1932	1618	640	-2258	-238	-2139	-1338	-696	269	-1398	0
1833	117	0	-1744	-2457	-713	2100	-515	-1585	-289	-2190	-1107	-653	504	-556	0
1834	117	0	-1088	-2335	-1247	1711	79	-1791	-13	-2083	-558	-527	-188	422	0
1835	117	0	-1303	-2234	-931	1768	-186	-1582	15	-1773	-269	-481	-310	774	0
1836	117	0	-1072	-2139	-1067	1605	-2	-1603	333	-962	149	-537	580	1028	0
1837	117	0	81	-2058	-2139	988	1110	-2098	545	-543	195	-618	898	894	0
1838	117	0	622	-1969	-2591	673	1606	-2280	440	-343	265	-768	1072	471	0
1839	117	0	-580	-1908	-1328	1244	374	-1618	190	-281	331	-892	1317	139	0
1840	117	0	-682	-1846	-1164	1264	241	-1505	164	-178	479	-715	1385	97	0
1841	117	0	-1195	-1784	-589	1489	-303	-1186	23	-186	624	-667	1055	-93	0
1842	117	0	-2572	-1740	832	2156	-1702	-454	-205	-139	721	-634	657	-201	0
1843	117	0	-3221	-1697	1524	2459	-2372	-86	-302	-161	754	-624	467	-137	0
1844	117	0	-2030	-1641	389	1835	-1209	-626	-147	108	715	-525	358	7	0
1845	117	0	-1811	-1598	213	1704	-1012	-692	98	141	607	-547	483	0	0
1846	117	0	-1147	-1552	-405	1349	-371	-978	265	188	702	-510	355	116	0
1847	117	0	401	-1511	-1912	555	1156	-1711	310	325	582	-475	353	277	0
1848	117	0	1179	-1474	-2653	147	1916	-2063	287	308	583	-486	318	106	0
1849	117	0	29	-1435	-1464	703	746	-1449	1	244	543	-502	322	1	0
1850	117	0	-190	-1394	-1204	792	507	-1299	-197	161	502	-372	382	-110	0
1851	117	0	-840	-1369	-529	1104	-155	-949	-603	-27	444	-304	560	19	0
1852	117	0	-2307	-1367	940	1837	-1623	-213	-1032	-40	389	-273	221	-329	0
1853	117	0	-2756	-1346	1410	2051	-2083	32	-1142	-139	355	-236	246	-244	0
1854	117	0	-1510	-1305	205	1407	-857	-550	-841	-261	226	-225	1	-192	0
1855	117	0	-1021	-1290	-269	1155	-376	-779	-634	-312	139	-219	-325	-370	0
1856	117	0	-281	-1266	-985	773	352	-1125	-409	-430	77	-215	-162	-225	0
1857	117	0	1292	-1237	-2529	-27	1910	-1883	-168	-453	197	-277	-124	23	0
1858	117	0	2105	-1208	-3313	-448	2709	-2260	-298	-453	114	-296	-347	52	0
1859	117	0	965	-1196	-2161	115	1563	-1678	-452	-589	40	-186	-308	11	0
1860	117	0	617	-1177	-1794	280	1205	-1485	-632	-628	38	-302	-234	-108	0
1861	117	0	-99	-1167	-1068	633	484	-1117	-523	-616	-1	-145	-228	-238	0
1862	117	0	-1842	-1165	677	1503	-1259	-244	-807	-845	-60	-159	-259	-535	0
1863	117	0	-2675	-1158	1517	1916	-2096	179	-700	-929	-139	-151	-236	-613	0
1864	117	0	-1622	-1132	490	1377	-1056	-321	-473	-919	40	-25	-95	-310	0
1865	117	0	-1417	-1117	300	1267	-858	-408	-353	-975	29	-60	-211	-98	0
1866	117	0	-929	-1105	-176	1017	-376	-640	-289	-1049	-77	-62	-95	89	0
1867	117	0	735	-1088	-1823	176	1279	-1455	-108	-968	21	5	44	401	0
1868	117	0	1370	-1074	-2444	-148	1907	-1759	-83	-779	-50	135	85	552	0
1869	117	0	35	-1068	-1103	516	569	-1085	-225	-785	-213	-42	-102	256	0
1870	117	0	-122	-1049	-927	585	402	-988	-135	-537	-60	217	-36	322	0
1871	117	0	-1044	-1051	-7	1047	-518	-529	-174	-607	-29	246	-75	159	0
1872	117	0	-2651	-1041	1610	1846	-2130	284	-380	-537	-178	322	-162	-199	0
1873	117	0	-3259	-1030	2229	2144	-2744	599	-343	-483	-100	438	-225	-131	0
1874	117	0	-2158	-1008	1150	1583	-1654	71	-230	-566	17	483	-223	-81	0
1875	117	0	-1771	-1001	770	1386	-1270	-115	-172	-529	-23	492	-240	-93	0
1876	117	0	-1037	-981	56	1009	-546	-462	-5	-560	27	459	-151	87	0
1877	117	0	646	-966	-1612	160	1129	-1289	168	-642	19	453	-153	238	0
1878	117	0	1548	-946	-2494	-301	2021	-1720	271	-622	192	446	-42	226	0
1879	117	0	437	-948	-1385	255	911	-1166	320	-651	116	422	-159	34	0
1880	117	0	163	-948	-1111	392	637	-1029	147	-667	34	420	-269	9	0
1881	117	0	-566	-946	-380	756	-93	-663	65	-576	98	463	-285	-95	0
1882	117	0	-2209	-950	1259	1579	-1734	154	-159	-603	-21	450	-403	-316	0
1883	117	0	-2915	-935	1980	1925	-2447	522	-145	-562	7	374	-417	-267	0
1884	117	0	-1811	-921	890	1366	-1350	-15	-7	-680	54	455	-494	-81	0
1885	117	0	-1425	-911	514	1168	-969	-198	64	-558	85	514	-432	23	0
1886	117	0	-675	-894	-219	784	-228	-556	230	-599	116	413	-337	95	0
1887	117	0	1011	-878	-1889	-66	1450	-1383	335	-597	192	358	-277	440	0
1888	117	0	1863	-876	-2739	-493	2301	-1807	403	-609	195	380	-285	415	0
1889	117	0	629	-876	-1505	123	1067	-1190	223	-585	178	314	-205	261	0
1890	117	0	312	-871	-1183	279	747	-1027	100	-562	174	205	-157	230	0
1891	117	0	-483	-867	-384	675	-49	-625	110	-523	192	374	-118	112	0
1892	117	0	-2310	-869	1441	1589	-1875	286	-219	-657	85	263	-234	-217	0
1893	117	0	-3002	-861	2141	1931	-2571	640	-256	-453	135	329	-32	-223	0
1894	117	0	-1985	-851	1134	1418	-1559	141	-135	-566	135	343	-77	-21	0
1895	117	0	-1586	-847	739	1216	-1162	-54	-7	-521	151	358	-11	-15	0
1896	117	0	-831	-832	-1	831	-415	-416	56	-374	120	403	67	168	0
1897	117	0	815	-818	-1633	1	1224	-1225	126	-473	102	162	9	310	0
1898	117	0	1783	-812	-2595	-485	2189	-1703	238	-370	238	252	161	380	0
1899	117	0	528	-822	-1350	147	939	-1086	36	-358	50	112	131	180	0
1900	117	0	331	-803	-1134	236	732	-968	65	-273	131	168	137	77	0
1901	117	0	-613	-818	-205	715	-204	-511	-161	-318	9	194	110	-62	0
1902	117	0	-2200	-808	1392	1504	-1796	292	-389	-221	-65	188	50	-366	0
1903	117	0	-2993	-807	2186	1900	-2589	689	-496	-275	-36	223	71	-275	0
1904	117	0	-1761	-795	966	1278	-1363	85	-391	-217	-64	157	129	-174	0
1905	117	0	-1343	-787	556	1065	-949	-115	-213	-283	-15	207	166	-81	0
1906	117	0	-452	-781	-329	616	-61	-555	-112	-351	-60	151	190	-29	0
1907	117	0	1327	-764	-2091	-281	1709	-1427	100	-428	11	71	291	205	0
1908	117	0	2212	-760	-2972	-726	2592	-1866	110	-457	79	23	265	312	0
1909	117	0	1239	-766	-2005	-236	1622	-1385	73	-481	13	-91	277	141	0
1910	117	0	881	-762	-1643	-59	1262	-1202	97	-510	34	-13	170	118	0
1911	117	0	25	-762	-787	368	406	-774	-97	-552	-79	-97	79	-100	0
1912	117	0	-1640	-764	876	1202	-1258	56	-267	-541	-100	-67	27	-356	0
1913	117	0	-2451	-758	1693	1604	-2072	467	-271	-549	-27	-64	162	-263	0
1914	117	0	-1412	-739	673	1075	-1042	-33	-161	-554	-62	-104	65	-166	0
1915	117	0	-901	-739	162	820	-531	-288	-25	-481	29	-75	137	13	0
1916	117	0	-172	-719	-547	445	187	-633	-9	-496	-9	-153	129	190	0
1917	117	0	1748	-715	-2463	-516	2105	-1589	221	-471	195	-225	294	356	0
1918	117	0	2522	-698	-3220	-912	2871	-1959	269	-356	102	-256	279	391	0
1919	117	0	1401	-696	-2097	-352	1749	-1396	145	-510	67	-325	201	157	0
1920	117	0	1098	-690	-1788	-204	1443	-1239	166	-397	207	-296	292	141	0
1921	117	0	169	-686	-855	258	512	-770	-5	-426	114	-258	192	-29	0
1922	117	0	-1535	-680	855	1107	-1195	87	-289	-358	5	-341	81	-356	0
1923	117	0	-2402	-682	1720	1542	-2061	519	-302	-292	40	-230	85	-246	0
1924	117	0	-1258	-661	597	959	-927	-32	-104	-341	67	-203	118	-116	0
1925	117	0	-906	-647	259	776	-582	-194	-73	-238	-3	-219	102	-9	0
1926	117	0	-24	-638	-614	331	295	-626	38	-259	52	-300	168	85	0
1927	117	0	1863	-622	-2485	-620	2174	-1553	188	-155	164	-261	199	409	0
1928	117	0	2675	-613	-3288	-1031	2981	-1950	223	-166	91	-234	114	399	0
1929	117	0	1517	-620	-2137	-448	1827	-1378	85	-157	44	-341	147	207	0
1930	117	0	1134	-613	-1747	-260	1440	-1180	143	-79	5	-304	48	203	0
1931	117	0	235	-605	-840	185	537	-722	-34	-110	3	-199	-7	9	0
1932	117	0	-1666	-607	1059	1136	-1362	226	-265	-64	-77	-252	-81	-279	0
1933	117	0	-2448	-582	1866	1515	-2157	642	-289	-95	-34	-263	-162	-180	0
1934	117	0	-1357	-570	787	963	-1072	108	-89	-62	-44	-122	-60	-48	0
1935	117	0	-1033	-552	481	792	-757	-35	7	3	-159	-161	-60	9	0
1936	117	0	-124	-527	-403	325	139	-465	128	23	-97	-186	-147	197	0
1937	117	0	1608	-514	-2122	-547	1865	-1318	345	-71	-95	-159	-65	419	0
1938	117	0	2540	-521	-3061	-1009	2800	-1791	417	-65	-60	-197	-64	467	0
1939	117	0	1385	-535	-1920	-425	1652	-1227	322	-21	-114	-252	-108	327	0
1940	117	0	968	-545	-1513	-211	1240	-1029	161	-9	-234	-238	-252	291	0
1941	117	0	73	-547	-620	237	346	-583	102	-19	-225	-162	-168	97	0
1942	117	0	-1753	-545	1208	1149	-1480	331	-219	5	-366	-172	-250	-170	0
1943	117	0	-2647	-543	2104	1595	-2375	780	-230	-108	-386	-162	-347	-259	0
1944	117	0	-1498	-519	979	1008	-1238	230	-17	-23	-263	-19	-213	25	0
1945	117	0	-1138	-508	630	823	-884	61	-38	-17	-306	-120	-246	19	0
1946	117	0	-268	-483	-215	375	-26	-349	91	-108	-343	-100	-341	147	0
1947	117	0	1560	-477	-2037	-541	1798	-1257	306	-13	-190	-1	-164	525	0
1948	117	0	2415	-477	-2892	-969	2653	-1684	213	-11	-244	-118	-194	420	0
1949	117	0	1343	-486	-1829	-428	1586	-1157	190	21	-296	-29	-153	215	0
1950	117	0	858	-488	-1346	-185	1102	-917	60	-1	-345	-58	-256	168	0
1951	117	0	35	-496	-531	230	283	-513	-50	3	-296	-42	-159	-13	0
1952	117	0	-1780	-514	1266	1147	-1523	376	-207	-75	-345	23	-213	-281	0
1953	117	0	-2571	-517	2054	1544	-2312	768	-267	42	-382	27	-221	-236	0
1954	117	0	-1454	-517	937	985	-1195	210	-126	-69	-308	170	-225	-149	0
1955	117	0	-1165	-529	636	847	-900	53	-31	-67	-298	211	-201	-17	0
1956	117	0	-258	-535	-277	396	9	-406	56	-108	-256	153	-162	129	0
1957	117	0	1513	-535	-2048	-489	1780	-1291	289	-27	-209	131	-34	323	0
1958	117	0	2214	-564	-2778	-825	2496	-1671	256	-73	-205	178	-54	366	0
1959	117	0	1188	-587	-1775	-300	1481	-1181	199	-67	-159	95	-25	178	0
1960	117	0	747	-593	-1340	-77	1043	-966	83	-13	-232	184	3	141	0
1961	117	0	-144	-613	-469	378	162	-541	44	-89	-195	180	-110	7	0
1962	117	0	-1813	-620	1193	1216	-1503	286	-174	25	-271	211	-67	-221	0
1963	117	0	-2740	-628	2112	1684	-2426	742	-283	-110	-304	203	-102	-201	0
1964	117	0	-1513	-611	902	1062	-1207	145	-128	-64	-201	228	-58	-106	0
1965	117	0	-1225	-618	607	921	-916	-5	50	-104	-149	314	-50	54	0
1966	117	0	-379	-611	-232	495	-73	-421	54	-137	-147	195	19	95	0
1967	117	0	1292	-591	-1883	-350	1587	-1237	259	-131	-186	219	98	393	0
1968	117	0	2111	-587	-2698	-762	2404	-1642	316	-182	-83	182	48	339	0
1969	117	0	984	-591	-1575	-196	1279	-1083	166	-174	-116	95	104	199	0
1970	117	0	566	-605	-1171	19	868	-888	137	-141	-194	112	31	157	0
1971	117	0	-307	-601	-294	454	-6	-447	-42	-38	-265	151	97	-44	0
1972	117	0	-2067	-611	1456	1339	-1761	422	-267	-46	-265	11	67	-252	0
1973	117	0	-2755	-616	2139	1685	-2447	761	-207	-149	-236	69	-17	-219	0
1974	117	0	-1703	-611	1092	1157	-1397	240	-50	-93	-155	246	128	-91	0
1975	117	0	-1361	-609	752	985	-1056	71	-104	-67	-248	135	118	19	0
1976	117	0	-441	-603	-162	522	-139	-382	164	-97	-118	87	172	137	0
1977	117	0	1096	-597	-1693	-249	1394	-1145	275	-162	-17	52	194	395	0
1978	117	0	1971	-578	-2549	-696	2260	-1563	269	-52	-67	97	194	343	0
1979	117	0	796	-591	-1387	-102	1091	-989	174	-81	-46	-77	232	180	0
1980	117	0	444	-593	-1037	74	740	-815	118	-69	-108	38	223	135	0
1981	117	0	-430	-585	-155	507	-137	-370	-31	-100	-98	81	128	-38	0
1982	117	0	-2073	-597	1476	1335	-1774	439	-236	-77	-153	23	15	-234	0
1983	117	0	-2777	-593	2184	1685	-2480	795	-269	-27	-38	13	114	-269	0
1984	117	0	-1731	-587	1144	1159	-1437	278	-252	13	7	56	162	-118	0
1985	117	0	-1326	-585	741	955	-1033	78	-89	52	-118	32	139	-60	0
1986	117	0	-532	-582	-50	557	-241	-316	64	27	11	95	201	54	0
1987	117	0	1135	-574	-1709	-280	1422	-1141	248	-13	38	52	188	343	0
1988	117	0	1901	-574	-2475	-663	2188	-1524	226	65	75	-67	242	242	0
1989	117	0	721	-578	-1299	-71	1010	-938	215	102	64	-25	180	128	0
1990	117	0	318	-574	-892	128	605	-733	69	58	-7	-83	102	54	0
1991	117	0	-464	-574	-110	519	-177	-342	-77	157	-29	-60	83	-50	0
1992	117	0	-2086	-585	1501	1335	-1793	458	-192	102	-9	-21	-29	-246	0
1993	117	0	-2776	-582	2194	1679	-2485	806	-226	122	-65	-42	15	-246	0
1994	117	0	-1644	-564	1080	1104	-1362	258	-62	81	112	42	56	-81	0
1995	117	0	-1307	-572	735	939	-1021	81	7	40	17	25	27	-100	0
1996	117	0	-559	-572	-13	565	-273	-292	85	106	137	-79	44	128	0
1997	117	0	1013	-583	-1596	-215	1304	-1089	250	60	97	7	85	304	0
1998	117	0	1839	-591	-2430	-624	2134	-1510	302	-11	149	-34	34	360	0
1999	117	0	619	-603	-1222	-8	920	-912	172	15	168	-97	36	234	0
[truncated: 43,181 more rows]
