# Supplementary material for: A Robust and Real-Time Capable Envelope-Based Algorithm for Heart Sound Classification: Validation under Different Physiological Conditions
Source: Sensors (Basel). 2020 Feb 11;20(4):972. doi: 10.3390/s20040972 (PMC7070375; doi:10.3390/s20040972)
Supplement: Supplementary file 1 [file sensors-20-00972-s001.zip › Messungen/ia/ia09_unfiltered.csv]

Dataset No.	Pulse (bpm)	Pacer Bit	leadI (�V)	leadII (�V)	leadIII (�V)	lead_avR (�V)	lead_avL (�V)	lead_avF (�V)	V1 (�V)	V2 (�V)	V3 (�V)	V4 (�V)	V5 (�V)	V6 (�V)	R-Wave
1	0	0	-332	42	374	145	-353	208	-13	46	137	-36	-15	-182	0
2	0	0	-2095	29	2124	1033	-2109	1076	-310	79	3	-31	-64	-465	0
3	0	0	-2276	34	2310	1121	-2293	1172	-190	106	81	110	38	-250	0
4	0	0	-1110	38	1148	536	-1129	593	-133	83	100	151	13	-157	0
5	0	0	-943	42	985	450	-964	513	-120	83	87	44	-31	-104	0
6	0	0	-231	50	281	90	-256	165	13	62	112	-69	40	21	0
7	0	0	1423	56	-1367	-739	1395	-655	110	67	91	-60	1	250	0
8	0	0	1569	54	-1515	-811	1542	-730	162	87	81	-170	31	120	0
9	0	0	507	40	-467	-273	487	-213	89	58	52	-256	-27	-27	0
10	0	0	312	54	-258	-183	285	-102	7	102	106	-161	38	-62	0
11	0	0	-365	65	430	150	-397	247	-58	95	60	-44	-56	-114	0
12	0	0	-1967	54	2021	956	-1994	1037	-221	58	73	-83	-69	-341	0
13	0	0	-2116	54	2170	1031	-2143	1112	-149	120	79	85	38	-161	0
14	0	0	-1074	62	1136	506	-1105	599	-162	50	93	97	21	-116	0
15	0	0	-830	62	892	384	-861	477	-95	116	19	112	9	-58	0
16	0	0	-151	48	199	51	-175	123	50	69	3	-9	75	21	0
17	0	0	1441	58	-1383	-749	1412	-662	137	7	83	-75	42	281	0
18	0	0	1662	58	-1604	-860	1633	-773	197	32	-7	-226	-23	122	0
19	0	0	466	32	-434	-249	450	-201	91	23	21	-254	0	-65	0
20	0	0	218	13	-205	-115	211	-96	23	29	0	-168	17	-77	0
21	0	0	-383	1	384	191	-383	192	-69	100	38	-64	23	-141	0
22	0	0	-2102	0	2102	1051	-2102	1051	-292	77	-58	-29	-29	-403	0
23	0	0	-2206	9	2215	1098	-2210	1112	-240	98	7	87	3	-182	0
24	0	0	-1141	42	1183	549	-1162	612	-87	93	3	184	-29	-120	0
25	0	0	-959	100	1059	429	-1009	579	-151	50	17	87	-79	-75	0
26	0	0	-184	174	358	5	-271	266	23	23	-32	13	-56	64	0
27	0	0	1361	285	-1076	-823	1218	-395	133	58	-9	-60	19	289	0
28	0	0	1681	409	-1272	-1045	1476	-431	100	67	-17	-131	-31	112	0
29	0	0	653	498	-155	-575	404	171	9	65	7	-221	3	34	0
30	0	0	361	576	215	-468	73	395	-19	65	-100	-188	-9	-25	0
31	0	0	-179	649	828	-235	-503	738	-1	79	-38	-9	-56	-147	0
32	0	0	-1835	723	2558	556	-2196	1640	-201	-38	-65	-54	-137	-358	0
33	0	0	-2006	783	2789	611	-2397	1786	-230	11	-69	50	-83	-277	0
34	0	0	-833	880	1713	-23	-1273	1296	-124	38	-104	120	-102	-135	0
35	0	0	-590	1006	1596	-208	-1093	1301	-1	34	-91	93	-85	-131	1
36	0	0	153	1150	997	-651	-422	1073	25	38	-91	-36	-44	52	0
37	0	0	1782	1245	-537	-1513	1159	354	95	15	-98	-83	-81	261	0
38	0	0	1930	1127	-803	-1528	1366	162	172	-1	-40	-145	0	89	0
39	0	0	763	834	71	-798	346	452	135	-27	-50	-254	-69	-114	0
40	0	0	377	607	230	-492	73	418	21	27	-112	-194	23	-65	0
41	0	0	-368	376	744	-4	-556	560	-19	29	-124	-65	-54	-194	0
42	0	0	-2132	166	2298	983	-2215	1232	-296	-7	-157	-21	-104	-372	0
43	0	0	-2428	-56	2372	1242	-2400	1158	-318	64	-71	-1	-65	-250	0
44	0	0	-1365	-205	1160	785	-1262	477	-89	3	-85	100	-50	-162	0
45	0	0	-1268	-335	933	801	-1100	299	-116	7	-85	40	-42	-98	0
46	0	0	-585	-397	188	491	-386	-104	-15	-52	-137	-40	-34	-34	0
47	0	0	1014	-419	-1433	-297	1223	-926	254	13	-135	-38	62	296	0
48	0	0	1279	-430	-1709	-424	1494	-1069	147	7	-186	-261	11	69	0
49	0	0	194	-424	-618	115	406	-521	52	-21	-110	-296	-56	-48	0
50	0	0	2	-403	-405	200	203	-404	87	-25	-149	-215	-5	-77	0
51	0	0	-597	-407	190	502	-393	-108	1	-11	-71	-118	-40	-157	0
52	0	0	-2261	-422	1839	1341	-2050	708	-300	-21	-164	-102	-153	-461	0
53	0	0	-2430	-417	2013	1423	-2221	798	-221	7	-85	67	-65	-131	0
54	0	0	-1355	-380	975	867	-1165	297	-97	-21	-75	89	-87	-71	0
55	0	0	-1071	-323	748	697	-909	212	-89	23	-98	-13	-9	-62	0
56	0	0	-383	-259	124	321	-253	-67	9	-36	-98	-114	-32	73	0
57	0	0	1268	-192	-1460	-538	1364	-826	197	27	-65	-162	85	256	0
58	0	0	1540	-145	-1685	-697	1612	-915	225	-64	-97	-217	11	97	0
59	0	0	503	-108	-611	-197	557	-359	137	-9	-126	-362	-83	3	0
60	0	0	244	-54	-298	-95	271	-176	73	-42	29	-194	42	-58	0
61	0	0	-404	-3	401	203	-402	199	-58	21	-98	-192	-65	-164	0
62	0	0	-1957	25	1982	966	-1969	1003	-199	145	-199	11	-19	-380	0
63	0	0	-2299	65	2364	1117	-2331	1214	-236	114	-93	58	-29	-184	0
64	0	0	-1112	108	1220	502	-1166	664	-95	25	-102	98	-75	-100	0
65	0	0	-945	129	1074	408	-1009	601	-62	54	-83	3	7	-69	0
66	0	0	-305	145	450	80	-377	297	48	-15	7	-71	-36	32	0
67	0	0	1314	162	-1152	-738	1233	-495	232	5	17	-104	19	188	0
68	0	0	1611	176	-1435	-893	1523	-629	190	-44	27	-131	15	93	0
69	0	0	538	174	-364	-356	451	-95	182	-19	40	-287	9	0	0
70	0	0	298	184	-114	-241	206	35	83	93	32	-149	58	-25	0
71	0	0	-436	180	616	128	-526	398	-73	83	-81	-110	19	-199	0
72	0	0	-2004	172	2176	916	-2090	1174	-209	54	-77	-67	-73	-376	0
73	0	0	-2256	182	2438	1037	-2347	1310	-161	29	15	147	-65	-287	0
74	0	0	-1173	194	1367	489	-1270	780	-100	79	19	162	-60	-91	0
75	0	0	-968	197	1165	385	-1066	681	-114	23	42	15	-52	-128	0
76	0	0	-285	205	490	40	-387	347	46	-23	98	-40	67	48	0
77	0	0	1342	225	-1117	-783	1229	-446	182	23	42	-34	36	277	0
78	0	0	1726	223	-1503	-974	1614	-640	128	0	46	-168	7	133	0
79	0	0	690	221	-469	-455	579	-124	102	79	79	-151	62	27	0
80	0	0	343	225	-118	-284	230	53	50	-25	79	-108	-48	-52	0
81	0	0	-217	225	442	-4	-329	333	-15	52	110	-79	-98	-186	0
82	0	0	-1895	219	2114	838	-2004	1166	-238	77	23	-15	-56	-333	0
83	0	0	-2090	226	2316	932	-2203	1271	-281	81	77	129	-102	-291	0
84	0	0	-922	230	1152	346	-1037	691	-7	69	85	207	69	-93	0
85	0	0	-753	238	991	257	-872	614	-34	-25	56	75	-48	-106	0
86	0	0	-13	254	267	-120	-140	260	79	62	122	77	31	97	0
87	0	0	1576	267	-1309	-921	1442	-521	176	83	128	13	116	302	0
88	0	0	1943	269	-1674	-1106	1808	-702	190	11	155	-77	-52	147	0
89	0	0	845	265	-580	-555	712	-157	81	102	213	-106	85	83	0
90	0	0	493	267	-226	-380	359	20	34	-15	42	-155	-31	-34	0
91	0	0	-31	269	300	-119	-165	284	58	95	180	25	17	-122	0
92	0	0	-1760	265	2025	747	-1892	1145	-242	1	48	52	-128	-386	0
93	0	0	-1981	275	2256	853	-2118	1265	-188	85	110	166	-31	-298	0
94	0	0	-908	281	1189	313	-1048	735	-73	62	112	246	1	-52	0
95	0	0	-611	289	900	161	-755	594	-60	38	116	137	-73	-116	0
96	0	0	10	291	281	-150	-135	286	89	116	83	114	67	71	0
97	0	0	1528	312	-1216	-920	1372	-452	133	-54	67	9	36	155	0
98	0	0	1949	310	-1639	-1129	1794	-664	252	67	114	-118	133	106	0
99	0	0	771	312	-459	-541	615	-73	114	91	131	-145	-9	60	0
100	0	0	467	316	-151	-391	309	82	5	54	44	-91	-67	1	0
101	0	0	-16	323	339	-153	-177	331	77	83	174	50	77	-149	0
102	0	0	-1790	318	2108	736	-1949	1213	-246	-42	64	52	-58	-384	0
103	0	0	-1987	331	2318	828	-2152	1324	-242	87	42	151	-11	-252	0
104	0	0	-915	347	1262	284	-1088	804	-29	75	97	306	75	-69	0
105	0	0	-710	347	1057	181	-883	702	-79	5	27	75	-21	-131	0
106	0	0	-19	343	362	-162	-190	352	100	77	162	-27	170	38	0
107	0	0	1625	364	-1261	-994	1443	-448	190	1	100	-7	157	267	0
108	0	0	1925	370	-1555	-1147	1740	-592	197	85	60	-137	46	155	0
109	0	0	901	372	-529	-636	715	-78	126	27	226	-168	54	77	0
110	0	0	610	378	-232	-494	421	73	7	19	62	-124	23	-97	0
111	0	0	72	384	312	-228	-120	348	23	168	143	3	131	-120	0
112	0	0	-1631	380	2011	625	-1821	1195	-209	36	17	15	-62	-366	0
113	0	0	-1897	399	2296	749	-2096	1347	-207	69	54	147	-23	-230	0
114	0	0	-842	413	1255	214	-1048	834	-69	42	32	279	-31	-54	0
115	0	0	-589	417	1006	86	-797	711	-31	36	83	162	-1	-25	0
116	0	0	95	432	337	-263	-121	384	46	54	87	44	25	-3	0
117	0	0	1778	450	-1328	-1114	1553	-439	223	75	129	-3	100	335	0
118	0	0	2021	446	-1575	-1233	1798	-564	223	1	114	-83	67	168	0
119	0	0	969	461	-508	-715	738	-23	91	36	67	-141	15	-32	0
120	0	0	682	469	-213	-575	447	128	62	91	87	-69	36	-31	0
121	0	0	29	473	444	-251	-207	458	-11	9	7	-27	65	-207	0
122	0	0	-1567	471	2038	548	-1802	1254	-197	7	126	60	-36	-325	0
123	0	0	-1920	477	2397	721	-2158	1437	-199	95	62	149	5	-267	0
124	0	0	-823	496	1319	163	-1071	907	-71	65	85	258	13	-108	0
125	0	0	-599	506	1105	46	-852	805	-110	29	65	98	-21	-126	0
126	0	0	77	517	440	-297	-181	478	38	9	108	116	75	31	0
127	0	0	1609	531	-1078	-1070	1343	-273	151	-7	122	-69	141	250	0
128	0	0	2013	533	-1480	-1273	1746	-473	97	46	102	-161	102	172	0
129	0	0	928	539	-389	-733	658	75	65	31	143	-176	-56	-23	0
130	0	0	558	545	-13	-551	285	266	-3	52	149	-135	29	-52	0
131	0	0	-91	545	636	-227	-363	590	-116	15	81	0	-67	-221	0
132	0	0	-1684	539	2223	572	-1953	1381	-236	73	164	67	-60	-362	0
133	0	0	-2110	547	2657	781	-2383	1602	-254	32	38	65	-38	-329	0
134	0	0	-980	556	1536	212	-1258	1046	-122	153	108	178	15	-149	0
135	0	0	-792	562	1354	115	-1073	958	-116	67	56	91	-64	-192	0
136	0	0	-64	578	642	-257	-353	610	-44	89	79	77	-19	-42	0
137	0	0	1572	587	-985	-1079	1278	-199	135	75	89	52	29	168	0
138	0	0	1959	580	-1379	-1269	1669	-399	145	87	91	-161	9	170	0
139	0	0	931	582	-349	-756	640	116	77	100	162	-137	38	19	0
140	0	0	571	582	11	-576	280	296	-19	25	131	-166	-13	-65	0
141	0	0	-109	583	692	-237	-400	637	-65	147	65	15	-3	-182	0
142	0	0	-1773	580	2353	596	-2063	1466	-292	17	100	36	-186	-378	0
143	0	0	-2107	574	2681	766	-2394	1627	-306	87	89	108	-116	-252	0
144	0	0	-924	583	1507	170	-1215	1045	-118	116	40	254	-9	-137	0
145	0	0	-710	583	1293	63	-1001	938	-118	85	79	122	-58	-108	0
146	0	0	-64	583	647	-259	-355	615	-48	118	31	52	-38	58	0
147	0	0	1706	593	-1113	-1149	1409	-260	209	100	168	17	58	322	0
148	0	0	2133	591	-1542	-1362	1837	-475	194	112	91	-48	21	168	0
149	0	0	940	578	-362	-759	651	108	77	114	95	-155	-36	44	0
150	0	0	705	583	-122	-644	413	230	85	38	-21	-133	-129	-65	0
151	0	0	14	568	554	-291	-270	561	29	89	102	-19	-7	-131	0
152	0	0	-1734	543	2277	595	-2005	1410	-269	73	-38	56	-155	-422	0
153	0	0	-2105	535	2640	785	-2372	1587	-230	139	-13	215	-71	-240	0
154	0	0	-1007	525	1532	241	-1269	1028	-104	91	46	230	-75	-178	0
155	0	0	-743	521	1264	111	-1003	892	-143	108	54	147	15	-17	0
156	0	0	-106	516	622	-205	-364	569	-17	93	23	71	-79	81	0
157	0	0	1598	512	-1086	-1055	1342	-287	164	52	60	56	-3	285	0
158	0	0	2001	486	-1515	-1243	1758	-514	122	75	-5	-110	-1	131	0
159	0	0	936	463	-473	-699	704	-5	67	172	79	-178	1	64	0
160	0	0	510	452	-58	-481	284	197	-11	48	-75	-139	-27	-29	0
161	0	0	-93	434	527	-170	-310	480	-65	135	-15	-34	-15	-182	0
162	0	0	-1971	411	2382	780	-2176	1396	-261	32	-9	23	-199	-366	0
163	0	0	-2369	391	2760	989	-2564	1575	-294	114	-40	106	-75	-356	0
164	0	0	-1266	386	1652	440	-1459	1019	-145	50	-17	149	-83	-141	0
165	0	0	-1098	366	1464	366	-1281	915	-79	102	-89	157	-17	-122	0
166	0	0	-388	355	743	16	-565	549	-67	27	-69	-31	-56	-5	0
167	0	0	1386	349	-1037	-867	1211	-344	153	13	46	-29	42	228	0
168	0	0	1758	335	-1423	-1046	1590	-544	162	34	13	-83	-34	182	0
169	0	0	635	308	-327	-471	481	-9	64	64	-23	-230	-42	1	0
170	0	0	360	302	-58	-331	209	122	73	135	-126	-93	11	-83	0
171	0	0	-454	287	741	83	-597	514	-73	13	-87	-36	-46	-172	0
172	0	0	-2101	259	2360	921	-2230	1309	-316	75	-56	-71	-128	-465	0
173	0	0	-2666	242	2908	1212	-2787	1575	-273	65	-17	116	-188	-250	0
174	0	0	-1573	240	1813	666	-1693	1026	-133	87	-122	153	-69	-199	0
175	0	0	-1265	230	1495	517	-1380	862	-95	98	-50	122	-67	-98	0
176	0	0	-608	228	836	190	-722	532	-52	-27	-104	-15	-46	-98	0
177	0	0	1262	221	-1041	-741	1151	-410	195	124	-23	-38	71	267	0
178	0	0	1668	213	-1455	-940	1561	-621	131	25	-95	-197	-50	89	0
179	0	0	594	195	-399	-394	496	-102	95	81	11	-201	7	-40	0
180	0	0	273	186	-87	-229	180	49	-67	36	-159	-137	-124	-133	0
181	0	0	-417	168	585	124	-501	376	-34	192	-46	-60	36	-153	0
182	0	0	-2250	161	2411	1044	-2330	1286	-304	95	-228	-60	-118	-440	0
183	0	0	-2659	159	2818	1250	-2738	1488	-209	67	-128	170	-139	-298	0
184	0	0	-1611	164	1775	723	-1693	969	-180	17	-85	166	-91	-159	0
185	0	0	-1266	159	1425	553	-1345	792	-240	190	-194	77	-85	-195	0
186	0	0	-526	153	679	186	-602	416	23	40	-128	29	-32	67	0
187	0	0	1307	157	-1150	-732	1228	-496	104	85	-60	-48	-77	213	0
188	0	0	1757	153	-1604	-955	1680	-725	143	60	-118	-91	-54	221	0
189	0	0	663	155	-508	-409	585	-176	87	75	-135	-329	21	-11	0
190	0	0	412	149	-263	-280	337	-57	79	52	-23	-153	-73	-19	0
191	0	0	-373	135	508	119	-440	321	-122	170	-145	-75	-89	-157	0
192	0	0	-2221	128	2349	1046	-2285	1238	-289	50	-190	-44	-122	-488	0
193	0	0	-2714	133	2847	1290	-2780	1490	-314	27	-141	87	-131	-283	0
194	0	0	-1554	133	1687	710	-1620	910	-137	60	-137	141	-91	-168	0
195	0	0	-1345	139	1484	603	-1414	811	-166	60	-120	52	-60	-161	0
196	0	0	-473	141	614	166	-543	377	-25	106	-141	-71	-13	-5	0
197	0	0	1342	159	-1183	-750	1262	-512	151	110	0	56	114	312	0
198	0	0	1852	155	-1697	-1003	1774	-771	172	-7	-44	-178	-83	143	0
199	0	0	746	149	-597	-447	671	-224	106	93	-91	-184	-79	38	0
200	0	0	424	143	-281	-283	352	-69	21	126	-100	-149	-1	7	0
201	0	0	-355	137	492	109	-423	314	-114	122	-97	-178	-60	-128	0
202	0	0	-2101	128	2229	986	-2165	1178	-271	133	-129	-50	-83	-407	0
203	0	0	-2703	133	2836	1285	-2769	1484	-252	87	-58	52	-81	-310	0
204	0	0	-1540	143	1683	698	-1611	913	-174	60	-126	166	-79	-236	0
205	0	0	-1279	143	1422	568	-1350	782	-25	118	-75	135	-60	-81	0
206	0	0	-570	143	713	213	-641	428	-64	-1	-104	-60	-104	21	0
207	0	0	1382	153	-1229	-767	1305	-538	225	126	5	17	97	261	0
208	0	0	1866	155	-1711	-1010	1788	-778	106	17	-23	-149	-38	250	0
209	0	0	810	147	-663	-478	736	-258	15	159	-40	-256	5	-95	0
210	0	0	502	153	-349	-327	425	-98	83	118	-40	-100	17	-15	0
211	0	0	-308	147	455	80	-381	301	-85	42	-34	-110	-62	-205	0
212	0	0	-2087	145	2232	971	-2159	1188	-275	87	-38	46	-139	-347	0
213	0	0	-2689	147	2836	1271	-2762	1491	-329	75	-89	110	-15	-316	0
214	0	0	-1490	149	1639	670	-1564	894	-139	131	-23	159	-19	-203	0
215	0	0	-1212	157	1369	527	-1290	763	-60	77	-21	135	-17	-122	0
216	0	0	-438	161	599	138	-518	380	-11	44	-7	3	54	-34	0
217	0	0	1440	174	-1266	-807	1353	-546	186	110	69	42	137	267	0
218	0	0	2044	176	-1868	-1110	1956	-846	225	58	91	-40	116	149	0
219	0	0	878	172	-706	-525	792	-267	91	-9	31	-250	-42	-17	0
220	0	0	656	166	-490	-411	573	-162	126	79	83	-75	52	-15	0
221	0	0	-212	162	374	25	-293	268	-126	106	27	-42	32	-199	0
222	0	0	-1982	157	2139	912	-2060	1148	-254	133	-13	27	-89	-424	0
223	0	0	-2572	157	2729	1207	-2650	1443	-300	91	11	120	-67	-291	0
224	0	0	-1465	166	1631	649	-1548	898	-161	131	44	223	-3	-135	0
225	0	0	-1131	170	1301	480	-1216	735	-73	137	25	174	40	-137	0
226	0	0	-388	178	566	105	-477	372	-23	50	13	31	-9	-50	0
227	0	0	1462	188	-1274	-825	1368	-543	234	98	157	58	139	267	0
228	0	0	2040	188	-1852	-1114	1946	-832	133	87	128	-67	32	182	0
229	0	0	870	180	-690	-525	780	-255	145	114	32	-197	32	-9	0
230	0	0	573	174	-399	-373	486	-112	31	83	73	-97	-77	-25	0
231	0	0	-186	172	358	7	-272	265	-38	129	69	50	5	-166	0
232	0	0	-2130	159	2289	985	-2209	1224	-337	91	-69	-3	-129	-442	0
233	0	0	-2593	157	2750	1218	-2671	1453	-261	184	65	145	-34	-244	0
234	0	0	-1607	166	1773	720	-1690	969	-149	62	54	172	-40	-157	0
235	0	0	-1232	174	1406	529	-1319	790	-83	112	106	162	-21	-145	0
236	0	0	-493	172	665	160	-579	418	34	50	166	31	23	23	0
237	0	0	1338	184	-1154	-761	1246	-485	166	32	95	100	-25	205	0
238	0	0	2046	186	-1860	-1116	1953	-837	221	69	135	-93	85	215	0
239	0	0	814	180	-634	-497	724	-227	81	79	42	-155	9	-13	0
240	0	0	527	184	-343	-355	435	-79	69	31	110	-180	13	-25	0
241	0	0	-285	176	461	54	-373	318	-73	60	91	-50	-83	-149	0
242	0	0	-2126	159	2285	983	-2205	1222	-351	98	15	-58	-77	-452	0
243	0	0	-2667	161	2828	1253	-2747	1494	-318	122	7	108	-54	-323	0
244	0	0	-1589	164	1753	712	-1671	958	-145	17	-11	258	-62	-244	0
245	0	0	-1251	172	1423	539	-1337	797	-170	64	71	91	-13	-186	0
246	0	0	-394	176	570	109	-482	373	29	64	133	36	38	65	0
247	0	0	1454	184	-1270	-819	1362	-543	166	3	38	79	79	275	0
248	0	0	2082	174	-1908	-1128	1995	-867	195	48	98	-118	91	188	0
249	0	0	907	168	-739	-537	823	-285	122	-69	145	-201	34	42	0
250	0	0	670	168	-502	-419	586	-167	60	-9	38	-168	-17	-15	0
251	0	0	-103	155	258	-26	-180	206	3	73	91	32	9	-157	0
252	0	0	-2064	149	2213	957	-2138	1181	-294	5	3	-50	-203	-380	0
253	0	0	-2563	145	2708	1209	-2635	1426	-335	141	3	116	-19	-345	0
254	0	0	-1488	149	1637	669	-1562	893	-207	89	3	252	-67	-137	0
255	0	0	-1123	155	1278	484	-1200	716	-166	73	58	58	13	-128	0
256	0	0	-320	159	479	80	-399	319	120	42	137	-11	65	69	0
257	0	0	1557	168	-1389	-862	1473	-610	182	77	64	27	67	273	0
258	0	0	2168	174	-1994	-1171	2081	-910	219	27	15	-97	64	166	0
259	0	0	991	161	-830	-576	910	-334	67	15	38	-197	-17	1	0
260	0	0	729	155	-574	-442	651	-209	98	108	-9	-112	7	11	0
261	0	0	-99	149	248	-25	-173	198	-23	67	44	-5	9	-87	0
262	0	0	-1971	133	2104	919	-2037	1118	-380	73	29	-87	-54	-467	0
263	0	0	-2583	129	2712	1227	-2647	1420	-248	155	-34	139	-7	-275	0
264	0	0	-1581	139	1720	721	-1650	929	-188	85	-36	153	-40	-161	0
265	0	0	-1179	149	1328	515	-1253	738	-129	91	15	3	29	-180	0
266	0	0	-495	145	640	175	-567	392	38	95	32	-3	42	69	0
267	0	0	1515	159	-1356	-837	1435	-598	162	71	118	-38	54	304	0
268	0	0	2027	157	-1870	-1092	1948	-856	118	-32	120	-225	-15	215	0
269	0	0	926	137	-789	-531	857	-326	112	87	71	-223	54	75	0
270	0	0	567	133	-434	-350	500	-150	38	15	1	-174	-89	1	0
271	0	0	-203	124	327	39	-265	225	-25	106	42	-62	-73	-79	0
272	0	0	-2180	116	2296	1032	-2238	1206	-356	87	11	-110	-128	-419	0
273	0	0	-2755	112	2867	1321	-2811	1489	-312	139	-21	79	-65	-316	0
274	0	0	-1664	124	1788	770	-1726	956	-98	60	32	129	-17	-131	0
275	0	0	-1402	128	1530	637	-1466	829	-98	118	13	27	-77	-129	0
276	0	0	-549	135	684	207	-616	409	7	126	-11	56	-29	71	0
277	0	0	1233	139	-1094	-686	1163	-477	174	17	36	-56	5	289	0
278	0	0	2003	141	-1862	-1072	1932	-860	184	104	27	-62	29	178	0
279	0	0	934	143	-791	-538	862	-324	147	60	102	-180	1	36	0
280	0	0	486	139	-347	-312	416	-104	-15	67	29	-226	-23	-50	0
281	0	0	-283	139	422	72	-352	280	-65	124	44	-7	-29	-91	0
282	0	0	-2186	122	2308	1032	-2247	1215	-273	21	-69	-38	-131	-395	0
283	0	0	-2759	118	2877	1320	-2818	1497	-256	124	1	93	-81	-312	0
284	0	0	-1682	124	1806	779	-1744	965	-178	93	-23	131	-17	-174	0
285	0	0	-1313	120	1433	596	-1373	776	-85	87	-25	110	-58	-102	0
286	0	0	-483	116	599	183	-541	357	42	85	-38	50	-13	40	0
287	0	0	1356	128	-1228	-742	1292	-550	129	40	9	-54	-13	246	0
288	0	0	2131	122	-2009	-1126	2070	-943	246	91	54	-104	48	232	0
289	0	0	961	114	-847	-537	904	-366	112	21	13	-225	-56	42	0
290	0	0	637	114	-523	-375	580	-204	50	116	-27	-114	-32	-60	0
291	0	0	-179	110	289	34	-234	199	-13	42	7	-36	-69	-104	0
292	0	0	-2022	110	2132	956	-2077	1121	-300	69	-64	0	-162	-395	0
293	0	0	-2699	100	2799	1299	-2749	1449	-267	139	3	168	-36	-302	0
294	0	0	-1509	112	1621	698	-1565	866	-155	97	17	213	-106	-83	0
295	0	0	-1226	110	1336	558	-1281	723	-147	67	-21	100	-27	-93	0
296	0	0	-378	112	490	133	-434	301	15	65	54	89	-52	60	0
297	0	0	1526	120	-1406	-823	1466	-643	129	75	89	46	54	281	0
298	0	0	2269	120	-2149	-1194	2209	-1014	168	-3	44	-71	-83	259	0
299	0	0	1190	110	-1080	-650	1135	-485	120	44	60	-126	60	77	0
300	0	0	886	110	-776	-498	831	-333	102	97	40	21	13	29	0
301	0	0	-62	106	168	-22	-115	137	-89	85	21	-19	-46	-145	0
302	0	0	-1863	98	1961	882	-1912	1029	-273	164	19	52	-114	-331	0
303	0	0	-2666	98	2764	1284	-2715	1431	-302	46	54	149	-7	-306	0
304	0	0	-1504	106	1610	699	-1557	858	-172	71	-1	205	7	-281	0
305	0	0	-1246	100	1346	573	-1296	723	-137	172	-3	104	0	-97	0
306	0	0	-451	98	549	176	-500	323	-31	50	-21	116	-50	-17	0
307	0	0	1588	120	-1468	-854	1528	-674	238	56	106	91	93	275	0
308	0	0	2244	116	-2128	-1180	2186	-1006	188	58	97	-139	56	225	0
309	0	0	1159	108	-1051	-633	1105	-471	102	62	79	-211	65	-11	0
310	0	0	742	110	-632	-426	687	-261	83	60	46	-162	-3	-25	0
311	0	0	-29	100	129	-35	-79	114	-5	44	58	-1	32	-162	0
312	0	0	-2027	95	2122	966	-2074	1108	-325	87	-77	-15	-139	-469	0
313	0	0	-2778	95	2873	1341	-2825	1484	-327	139	29	170	-46	-292	0
314	0	0	-1608	114	1722	747	-1665	918	-126	97	5	223	-50	-162	0
315	0	0	-1325	112	1437	606	-1381	774	-139	44	1	176	-83	-129	0
316	0	0	-501	108	609	196	-555	358	5	147	48	27	-15	52	0
317	0	0	1423	126	-1297	-774	1360	-585	205	108	9	135	65	267	0
318	0	0	2185	129	-2056	-1157	2120	-963	151	60	110	-93	5	207	0
319	0	0	1031	114	-917	-572	974	-401	65	48	25	-221	-42	42	0
320	0	0	804	122	-682	-463	743	-280	161	67	120	-58	38	54	0
321	0	0	-150	108	258	21	-204	183	-112	54	1	-56	-38	-199	0
322	0	0	-2022	104	2126	959	-2074	1115	-267	100	1	-65	-31	-388	0
323	0	0	-2782	104	2886	1339	-2834	1495	-265	141	-38	71	34	-331	0
324	0	0	-1610	118	1728	746	-1669	923	-186	58	-36	153	-52	-232	0
325	0	0	-1230	131	1361	549	-1295	746	-64	141	5	124	-31	-69	0
326	0	0	-372	128	500	122	-436	314	38	108	65	36	40	120	0
327	0	0	1514	137	-1377	-825	1445	-620	201	-9	71	-3	29	337	0
328	0	0	2323	147	-2176	-1235	2249	-1014	199	29	50	-131	38	223	0
329	0	0	1256	147	-1109	-701	1182	-481	178	62	56	-205	-7	143	0
330	0	0	866	153	-713	-509	789	-280	46	69	-25	-149	-5	42	0
331	0	0	147	147	0	-147	73	73	58	114	1	-15	27	-32	0
332	0	0	-1808	139	1947	834	-1877	1043	-265	7	-38	-83	-116	-353	0
333	0	0	-2485	141	2626	1172	-2555	1383	-236	34	56	44	-77	-254	0
334	0	0	-1418	155	1573	631	-1495	864	-194	40	-91	139	-17	-143	0
335	0	0	-1071	162	1233	454	-1152	697	-87	91	-23	71	-13	-32	0
336	0	0	-192	164	356	14	-274	260	11	71	-42	-29	42	129	0
337	0	0	1710	190	-1520	-950	1615	-665	203	71	-56	-3	89	277	0
338	0	0	2509	203	-2306	-1356	2407	-1051	232	25	29	-104	58	283	0
339	0	0	1361	199	-1162	-780	1261	-481	91	32	-40	-291	-69	143	0
340	0	0	1056	211	-845	-633	950	-317	126	54	-36	-135	9	50	0
341	0	0	124	207	83	-165	20	145	-52	5	-75	-56	-64	-108	0
342	0	0	-1639	205	1844	717	-1741	1024	-194	5	-44	-50	-114	-356	0
343	0	0	-2450	211	2661	1119	-2555	1436	-271	36	-38	93	-71	-236	0
344	0	0	-1231	225	1456	503	-1343	840	-42	42	-19	143	-71	-89	0
345	0	0	-1044	207	1251	418	-1147	729	-52	44	-54	52	-62	-64	0
346	0	0	-126	203	329	-38	-227	266	104	34	-36	29	-40	108	0
347	0	0	1741	213	-1528	-977	1634	-657	265	56	5	-36	151	395	0
348	0	0	2533	219	-2314	-1376	2423	-1047	269	-97	-9	-213	34	259	0
349	0	0	1408	217	-1191	-812	1299	-487	168	5	-13	-195	23	120	0
350	0	0	1012	221	-791	-616	901	-285	52	-25	-71	-184	0	13	0
351	0	0	253	221	-32	-237	142	94	13	44	-34	-81	-42	-93	0
352	0	0	-1669	226	1895	721	-1782	1060	-199	13	1	-40	0	-314	0
353	0	0	-2349	221	2570	1064	-2459	1395	-226	0	-56	52	-81	-267	0
354	0	0	-1209	228	1437	490	-1323	832	-100	58	17	153	31	-79	0
355	0	0	-943	219	1162	362	-1052	690	-151	42	-71	48	-5	-89	0
356	0	0	-81	217	298	-68	-189	257	54	-25	-87	-1	11	104	0
357	0	0	1869	230	-1639	-1049	1754	-704	209	-48	95	-93	106	370	0
358	0	0	2643	217	-2426	-1430	2534	-1104	190	-48	-36	-226	46	275	0
359	0	0	1563	207	-1356	-885	1459	-574	203	69	-15	-207	62	164	0
360	0	0	1146	194	-952	-670	1049	-379	89	-36	11	-149	-29	81	0
361	0	0	393	180	-213	-286	303	-16	-15	-1	1	-67	1	-71	0
362	0	0	-1569	153	1722	708	-1645	937	-261	-17	-67	-118	-77	-411	0
363	0	0	-2390	137	2527	1126	-2458	1332	-149	25	-27	104	-112	-223	0
364	0	0	-1242	131	1373	555	-1307	752	-122	9	-34	135	-36	-64	0
365	0	0	-890	114	1004	388	-947	559	-83	29	-50	149	15	-52	0
366	0	0	-108	93	201	7	-154	147	32	-38	-52	79	-1	15	0
367	0	0	1789	100	-1689	-944	1739	-794	192	3	17	-73	126	347	0
368	0	0	2587	83	-2504	-1335	2545	-1210	242	-81	36	-209	60	190	0
369	0	0	1365	73	-1292	-719	1328	-609	145	-27	-3	-215	34	64	0
370	0	0	1099	75	-1024	-587	1061	-474	23	60	27	-176	48	67	0
371	0	0	265	62	-203	-163	234	-70	11	64	34	-42	7	-27	0
372	0	0	-1641	44	1685	798	-1663	864	-263	7	-32	-40	-58	-370	0
373	0	0	-2371	48	2419	1161	-2395	1233	-190	38	-17	36	-1	-230	0
374	0	0	-1268	62	1330	603	-1299	696	-128	19	-15	98	-67	-60	0
375	0	0	-1006	62	1068	472	-1037	565	-85	-21	21	46	29	-52	0
376	0	0	-70	67	137	1	-103	102	50	25	9	13	11	48	0
377	0	0	1722	73	-1649	-897	1685	-788	161	1	-23	-7	98	294	0
378	0	0	2523	69	-2454	-1296	2488	-1192	192	0	11	-122	65	263	0
379	0	0	1410	62	-1348	-736	1379	-643	141	36	95	-265	52	141	0
380	0	0	1020	54	-966	-537	993	-456	110	5	-34	-153	7	44	0
381	0	0	139	44	-95	-91	117	-25	-9	32	-81	-153	69	-141	0
382	0	0	-1630	32	1662	799	-1646	847	-246	46	-69	-67	-118	-351	0
383	0	0	-2491	29	2520	1231	-2505	1274	-195	21	-42	73	-69	-230	0
384	0	0	-1217	40	1257	588	-1237	648	-162	36	-1	95	9	-201	0
385	0	0	-1027	38	1065	494	-1046	551	-58	91	-3	108	36	-79	0
386	0	0	-165	46	211	59	-188	128	-48	-7	-23	-112	-27	40	0
387	0	0	1737	54	-1683	-895	1710	-814	217	71	95	-44	122	337	0
388	0	0	2418	54	-2364	-1236	2391	-1155	172	-11	0	-194	67	232	0
389	0	0	1384	46	-1338	-715	1361	-646	197	65	32	-118	-15	85	0
390	0	0	911	46	-865	-478	888	-409	65	-9	69	-168	54	128	0
391	0	0	189	44	-145	-116	167	-50	-34	21	29	-122	-17	-126	0
392	0	0	-1705	29	1734	838	-1719	881	-199	110	23	-23	-13	-314	0
393	0	0	-2504	29	2533	1237	-2518	1281	-271	83	-75	46	-48	-312	0
394	0	0	-1343	36	1379	653	-1361	707	-161	29	-81	108	-44	-180	0
395	0	0	-1108	32	1140	538	-1124	586	-133	46	-32	79	-34	-83	0
396	0	0	-256	38	294	109	-275	166	64	5	-25	7	-19	-3	0
397	0	0	1503	56	-1447	-779	1475	-695	201	-3	38	-52	98	314	0
398	0	0	2317	50	-2267	-1183	2292	-1108	178	11	58	-234	-19	277	0
399	0	0	1163	50	-1113	-606	1138	-531	151	-1	38	-261	5	98	0
400	0	0	783	50	-733	-416	758	-341	91	-31	23	-147	40	93	0
401	0	0	0	46	46	-23	-23	46	-87	-44	-23	-159	-32	-178	0
402	0	0	-1839	29	1868	905	-1853	948	-192	65	17	-21	-87	-267	0
403	0	0	-2738	3	2741	1367	-2739	1372	-333	1	-98	75	-98	-453	0
404	0	0	-1494	-7	1487	750	-1490	740	-129	42	-52	234	3	-178	0
405	0	0	-1347	-15	1332	681	-1339	658	-157	-48	-75	-3	-98	-143	0
406	0	0	-457	-7	450	232	-453	221	-19	60	-50	-29	-85	-3	0
407	0	0	1332	11	-1321	-671	1326	-655	205	7	9	-9	89	271	0
408	0	0	2102	65	-2037	-1083	2069	-986	186	-83	-11	-258	15	145	0
409	0	0	1041	126	-915	-583	978	-394	195	17	-3	-192	48	11	0
410	0	0	695	207	-488	-451	591	-140	89	-19	-71	-199	-15	31	0
411	0	0	31	329	298	-180	-133	313	-15	34	-36	-77	-40	-85	0
412	0	0	-1785	446	2231	669	-2008	1338	-261	-25	-122	-64	-145	-405	0
413	0	0	-2573	521	3094	1026	-2833	1807	-314	-44	-166	29	-131	-391	0
414	0	0	-1274	613	1887	330	-1580	1250	-147	31	-98	164	13	-131	0
415	0	0	-1088	692	1780	198	-1434	1236	-186	-17	-139	19	40	-118	0
416	0	0	-114	774	888	-330	-501	831	83	21	-64	-56	29	-27	0
417	0	0	1658	822	-836	-1240	1247	-7	201	-60	-93	-40	58	259	0
418	0	0	2556	933	-1623	-1744	2089	-345	203	-54	-106	-199	67	143	0
419	0	0	1429	1053	-376	-1241	902	338	131	-73	-98	-213	3	42	0
420	0	0	1297	1191	-106	-1244	701	542	157	-21	-79	-225	3	-29	0
421	0	0	437	1214	777	-825	-170	995	21	-31	-17	-93	-11	-122	0
422	0	0	-1497	964	2461	266	-1979	1712	-201	-31	-135	-91	-199	-440	1
423	0	0	-2310	729	3039	790	-2674	1884	-232	32	-106	67	-79	-347	0
424	0	0	-1328	516	1844	406	-1586	1180	-180	27	-149	143	-58	-67	0
425	0	0	-1143	310	1453	416	-1298	881	-114	-56	-203	32	-38	-225	0
426	0	0	-432	122	554	155	-493	338	52	-34	-197	23	-54	44	0
427	0	0	1259	-79	-1338	-590	1298	-708	168	-19	-7	-98	36	310	0
428	0	0	1987	-228	-2215	-879	2101	-1221	145	-31	-71	-211	17	217	0
429	0	0	799	-343	-1142	-228	970	-742	159	-32	-38	-203	7	48	0
430	0	0	398	-397	-795	0	596	-596	27	-98	-118	-180	-36	-60	0
431	0	0	-330	-444	-114	387	-108	-279	-79	52	-58	-3	-38	-124	0
432	0	0	-2197	-455	1742	1326	-1969	643	-281	-29	-230	-60	-112	-469	0
433	0	0	-2938	-438	2500	1688	-2719	1031	-275	-3	-75	-25	-60	-261	0
434	0	0	-1728	-413	1315	1070	-1521	451	-106	-21	-112	52	5	-180	0
435	0	0	-1481	-426	1055	953	-1268	314	-122	19	-108	95	25	-128	0
436	0	0	-682	-438	244	560	-463	-97	-38	-19	-98	-65	-23	25	0
437	0	0	1189	-403	-1592	-393	1390	-997	240	-54	-13	-56	27	261	0
438	0	0	1980	-349	-2329	-815	2154	-1339	184	-71	-11	-211	17	159	0
439	0	0	906	-308	-1214	-299	1060	-761	141	85	-42	-242	13	54	0
440	0	0	586	-244	-830	-171	708	-537	67	-36	-139	-155	-46	-3	0
441	0	0	-153	-197	-44	175	-54	-120	-32	54	-23	-75	-46	-85	0
442	0	0	-1937	-153	1784	1045	-1860	815	-209	-58	-116	-13	-116	-413	0
443	0	0	-2686	-100	2586	1393	-2636	1243	-279	79	-98	27	-62	-283	0
444	0	0	-1458	-38	1420	748	-1439	691	-124	-5	-21	131	-29	-71	0
445	0	0	-1230	17	1247	606	-1238	632	-91	-5	-89	56	-52	-155	0
446	0	0	-448	56	504	196	-476	280	21	-85	11	-19	-38	-32	0
447	0	0	1462	108	-1354	-785	1408	-623	164	56	-81	-58	65	267	0
448	0	0	2332	133	-2199	-1232	2265	-1033	176	-13	-17	-131	19	261	0
449	0	0	1101	137	-964	-619	1032	-413	161	-46	-62	-213	-15	11	0
450	0	0	864	145	-719	-504	791	-287	108	-9	13	-139	-7	-13	0
451	0	0	39	153	114	-96	-37	133	-27	-19	-7	-124	3	-128	0
452	0	0	-1724	151	1875	786	-1799	1013	-300	19	-98	-126	-58	-360	0
453	0	0	-2510	155	2665	1177	-2587	1410	-271	5	-40	21	-34	-368	0
454	0	0	-1318	166	1484	576	-1401	825	-129	71	-42	205	13	-162	0
455	0	0	-1073	172	1245	450	-1159	708	-133	93	-75	87	-36	-73	0
456	0	0	-279	184	463	47	-371	323	73	-11	-64	23	-25	15	0
457	0	0	1582	190	-1392	-886	1487	-601	225	-81	-27	-40	116	182	0
458	0	0	2332	197	-2135	-1264	2233	-969	194	48	-31	-69	15	256	0
459	0	0	1169	194	-975	-681	1072	-390	75	1	-52	-267	-31	56	0
460	0	0	868	203	-665	-535	766	-231	48	29	-17	-153	7	13	0
461	0	0	95	199	104	-147	-4	151	-31	71	-34	-194	-34	-124	0
462	0	0	-1753	188	1941	782	-1847	1064	-310	98	-116	-60	-102	-405	0
463	0	0	-2650	194	2844	1228	-2747	1519	-302	100	-73	34	-38	-343	0
464	0	0	-1527	213	1740	657	-1633	976	-242	3	-69	120	-151	-194	0
465	0	0	-1245	223	1468	511	-1356	845	-139	46	-71	56	-44	-149	0
466	0	0	-505	232	737	136	-621	484	36	9	-13	-29	-1	-40	0
467	0	0	1312	238	-1074	-775	1193	-418	190	-7	-15	-106	62	236	0
468	0	0	2127	244	-1883	-1185	2005	-819	180	3	46	-137	75	211	0
469	0	0	876	234	-642	-555	759	-204	58	-32	-79	-275	-50	-118	0
470	0	0	569	246	-323	-407	446	-38	42	-7	9	-207	-9	-3	0
471	0	0	-167	234	401	-33	-284	317	1	23	-97	-85	-73	-186	0
472	0	0	-2039	226	2265	906	-2152	1245	-225	0	-122	-95	-100	-428	0
473	0	0	-2906	236	3142	1335	-3024	1689	-353	52	-195	42	-67	-422	0
474	0	0	-1635	250	1885	692	-1760	1067	-128	42	-108	207	-97	-170	0
475	0	0	-1482	252	1734	615	-1608	993	-102	73	-56	32	-19	-199	0
476	0	0	-672	263	935	204	-803	599	-32	25	-46	-62	-40	-64	0
477	0	0	1163	281	-882	-722	1022	-300	170	-3	7	-17	17	273	0
478	0	0	1934	291	-1643	-1112	1788	-676	184	-131	64	-145	-58	234	0
479	0	0	856	298	-558	-577	707	-130	77	-48	17	-238	-44	36	0
480	0	0	573	302	-271	-437	422	15	116	9	-5	-213	31	-23	0
481	0	0	-144	296	440	-76	-292	368	-29	-21	-17	-114	15	-195	0
482	0	0	-1991	294	2285	848	-2138	1289	-256	-23	-65	-124	-69	-434	0
483	0	0	-2664	296	2960	1184	-2812	1628	-259	71	7	79	-50	-333	0
484	0	0	-1533	306	1839	613	-1686	1072	-151	32	-21	135	-65	-176	0
485	0	0	-1193	306	1499	443	-1346	902	-93	71	31	69	79	-174	0
486	0	0	-475	318	793	78	-634	555	40	-38	1	23	23	-19	0
487	0	0	1390	339	-1051	-864	1220	-356	157	-71	149	9	58	207	0
488	0	0	2248	341	-1907	-1294	2077	-783	281	3	95	-23	89	178	0
489	0	0	1084	345	-739	-714	911	-197	166	-9	56	-135	1	-3	0
490	0	0	905	351	-554	-628	729	-101	104	-40	56	-97	7	0	0
491	0	0	31	347	316	-189	-142	331	36	11	21	-3	25	-153	0
492	0	0	-1546	347	1893	599	-1719	1120	-207	58	91	38	-64	-382	0
493	0	0	-2467	349	2816	1059	-2641	1582	-302	67	11	159	-38	-333	0
494	0	0	-1123	368	1491	377	-1307	929	-87	71	-9	323	-17	-147	0
495	0	0	-904	372	1276	266	-1090	824	-104	48	106	190	58	-25	0
496	0	0	-22	389	411	-183	-216	400	32	23	77	91	56	15	0
497	0	0	1753	407	-1346	-1080	1549	-469	174	44	133	81	98	267	0
498	0	0	2630	409	-2221	-1519	2425	-906	254	-15	194	34	116	308	0
499	0	0	1528	415	-1113	-971	1320	-349	108	50	120	-170	85	34	0
500	0	0	1265	424	-841	-844	1053	-208	145	95	129	-25	64	46	0
501	0	0	525	438	-87	-481	306	175	48	0	176	44	64	-67	0
502	0	0	-1170	430	1600	370	-1385	1015	-213	184	108	98	44	-316	0
503	0	0	-2027	436	2463	795	-2245	1449	-248	40	31	168	-38	-312	0
504	0	0	-663	450	1113	106	-888	781	-23	149	141	424	64	-42	0
505	0	0	-561	465	1026	48	-793	745	-42	54	73	287	-3	15	0
506	0	0	402	473	71	-437	165	272	91	71	172	182	-5	87	0
507	0	0	2069	483	-1586	-1276	1827	-551	221	15	230	124	180	442	0
508	0	0	2955	494	-2461	-1724	2708	-983	211	46	164	-29	17	294	0
509	0	0	1848	504	-1344	-1176	1596	-420	180	85	217	-58	137	112	0
510	0	0	1563	510	-1053	-1036	1308	-271	153	29	275	-32	128	122	0
511	0	0	843	512	-331	-677	587	90	13	75	236	85	81	-17	0
512	0	0	-970	504	1474	233	-1222	989	-254	141	166	110	-29	-277	0
513	0	0	-1810	506	2316	652	-2063	1411	-205	44	97	226	11	-236	0
514	0	0	-553	525	1078	14	-815	801	-112	162	195	312	87	-32	0
515	0	0	-436	545	981	-54	-708	763	-91	42	106	250	58	-46	0
516	0	0	419	550	131	-484	144	340	52	89	184	161	58	110	0
517	0	0	2168	558	-1610	-1363	1889	-526	238	93	261	141	178	388	0
518	0	0	3021	564	-2457	-1792	2739	-946	207	34	166	-52	89	261	0
519	0	0	1898	564	-1334	-1231	1616	-385	209	93	217	-104	104	118	0
520	0	0	1590	564	-1026	-1077	1308	-231	106	143	199	-32	95	67	0
521	0	0	798	568	-230	-683	514	169	-38	124	170	-44	58	-27	0
522	0	0	-963	554	1517	204	-1240	1035	-203	180	161	9	54	-263	0
523	0	0	-1935	552	2487	691	-2211	1519	-244	161	85	129	27	-265	0
524	0	0	-718	572	1290	73	-1004	931	-135	102	162	240	-42	-98	0
525	0	0	-541	574	1115	-16	-828	844	-38	60	161	199	-1	-1	0
526	0	0	194	583	389	-388	-97	486	25	-3	178	29	-9	85	0
527	0	0	2026	587	-1439	-1306	1732	-426	209	122	168	58	164	312	0
528	0	0	2782	583	-2199	-1682	2490	-808	170	23	184	-118	62	192	0
529	0	0	1637	578	-1059	-1107	1348	-240	194	75	143	-135	21	17	0
530	0	0	1371	582	-789	-976	1080	-103	157	93	102	-98	44	40	0
531	0	0	534	576	42	-555	246	309	13	75	124	-98	-17	-56	0
532	0	0	-1259	558	1817	350	-1538	1187	-226	87	79	-13	23	-316	0
533	0	0	-2210	552	2762	829	-2486	1657	-314	81	54	19	-38	-341	0
534	0	0	-1069	545	1614	262	-1341	1079	-155	77	89	205	-62	-131	0
535	0	0	-845	547	1392	149	-1118	969	-95	56	13	93	44	-118	0
536	0	0	-126	539	665	-206	-395	602	23	17	-27	25	-42	110	0
537	0	0	1668	539	-1129	-1103	1398	-295	192	44	52	-40	32	358	0
538	0	0	2527	525	-2002	-1526	2264	-738	225	36	151	-100	36	362	0
539	0	0	1404	510	-894	-957	1149	-192	110	15	32	-221	-65	56	0
540	0	0	1079	494	-585	-786	832	-45	128	5	120	-184	25	110	0
541	0	0	223	473	250	-348	-13	361	-89	17	27	-81	-44	-91	0
542	0	0	-1519	452	1971	533	-1745	1211	-209	-25	-17	-29	-126	-335	0
543	0	0	-2503	430	2933	1036	-2718	1681	-265	48	-21	83	-73	-265	0
544	0	0	-1290	426	1716	432	-1503	1071	-209	34	-34	151	-102	-108	0
545	0	0	-1121	417	1538	352	-1329	977	-106	-21	67	75	-60	-87	0
546	0	0	-392	401	793	-4	-592	597	-19	9	-31	17	-25	-7	0
547	0	0	1479	395	-1084	-937	1281	-344	176	11	23	7	27	325	0
548	0	0	2448	382	-2066	-1415	2257	-842	267	-1	110	-65	62	287	0
549	0	0	1155	358	-797	-756	976	-219	184	-34	-29	-248	13	19	0
550	0	0	973	337	-636	-655	804	-149	128	104	-32	-104	-31	15	0
551	0	0	97	310	213	-203	-58	261	-36	-58	-1	-42	-71	-124	0
552	0	0	-1647	281	1928	683	-1787	1104	-230	56	-122	11	-116	-314	0
553	0	0	-2606	261	2867	1172	-2736	1564	-246	50	-141	32	-129	-267	0
554	0	0	-1366	261	1627	552	-1496	944	-108	0	-83	215	-106	-98	0
555	0	0	-1115	252	1367	431	-1241	809	-83	25	-58	98	-17	-29	0
556	0	0	-304	248	552	28	-428	400	19	-21	-226	31	-81	13	0
557	0	0	1561	242	-1319	-901	1440	-538	207	48	-48	-21	13	378	0
558	0	0	2451	228	-2223	-1339	2337	-997	259	-75	-98	-145	-79	259	0
559	0	0	1388	215	-1173	-801	1280	-479	203	21	-118	-244	-54	108	0
560	0	0	1144	207	-937	-675	1040	-365	141	58	-135	-157	3	15	0
561	0	0	316	192	-124	-254	220	34	7	62	-122	-114	-56	23	0
562	0	0	-1525	174	1699	675	-1612	936	-310	104	-219	-83	-87	-304	0
563	0	0	-2377	164	2541	1106	-2459	1352	-195	7	-184	112	-110	-242	0
564	0	0	-1242	166	1408	538	-1325	787	-244	75	-168	199	-56	-56	0
565	0	0	-968	161	1129	403	-1048	645	-108	31	-164	118	-54	-75	0
566	0	0	-134	155	289	-10	-211	222	-17	-11	-67	-13	36	62	0
567	0	0	1661	166	-1495	-913	1578	-664	151	-71	-106	-91	73	318	0
568	0	0	2762	151	-2611	-1456	2686	-1230	238	36	-98	-83	153	228	0
569	0	0	1522	139	-1383	-830	1452	-622	141	31	-145	-236	0	161	0
570	0	0	1268	143	-1125	-705	1196	-491	52	48	-147	-180	-5	25	0
571	0	0	465	126	-339	-295	402	-106	-50	100	-143	-36	7	-64	0
572	0	0	-1411	106	1517	652	-1464	811	-246	67	-223	-5	-104	-269	0
573	0	0	-2321	98	2419	1111	-2370	1258	-296	120	-201	81	-124	-291	0
574	0	0	-1257	108	1365	574	-1311	736	-147	73	-172	199	-11	-85	0
575	0	0	-1050	108	1158	471	-1104	633	-164	-23	-192	67	-87	-73	0
576	0	0	-212	106	318	53	-265	212	5	27	-110	65	1	58	0
577	0	0	1580	124	-1456	-852	1518	-666	102	-25	-85	-40	36	294	0
578	0	0	2607	120	-2487	-1363	2547	-1183	197	42	-62	-116	71	281	0
579	0	0	1355	108	-1247	-731	1301	-569	40	81	-73	-221	5	89	0
580	0	0	1120	116	-1004	-618	1062	-444	73	60	-93	-219	-15	9	0
581	0	0	255	108	-147	-181	201	-19	-38	100	-34	-67	-1	-48	0
582	0	0	-1696	102	1798	797	-1747	950	-215	40	-209	-75	-69	-413	0
583	0	0	-2648	104	2752	1272	-2700	1428	-277	116	-104	151	-52	-360	0
584	0	0	-1599	106	1705	746	-1652	905	-207	21	-77	145	-50	-149	0
585	0	0	-1356	114	1470	621	-1413	792	-116	38	-108	95	-42	-102	0
586	0	0	-601	116	717	242	-659	416	-21	-52	-85	-62	5	-91	0
587	0	0	1328	126	-1202	-727	1265	-538	166	7	-65	-56	29	238	0
588	0	0	2266	131	-2135	-1198	2200	-1002	174	77	29	-153	60	223	0
589	0	0	1092	124	-968	-608	1030	-422	112	44	0	-267	67	-17	0
590	0	0	936	118	-818	-527	877	-350	62	161	-15	-145	40	-48	0
591	0	0	-33	112	145	-39	-89	128	-87	19	-29	-182	-32	-164	0
592	0	0	-1831	116	1947	857	-1889	1031	-186	91	-77	-128	-32	-426	0
593	0	0	-2869	108	2977	1380	-2923	1542	-360	98	-56	38	-73	-420	0
594	0	0	-1668	122	1790	773	-1729	956	-199	106	-19	129	-67	-170	0
595	0	0	-1418	116	1534	651	-1476	825	-67	64	-32	42	-11	-116	0
596	0	0	-541	122	663	209	-602	392	-54	34	3	48	-75	54	0
597	0	0	1376	131	-1245	-753	1310	-557	242	17	48	-58	118	252	0
598	0	0	2397	135	-2262	-1266	2329	-1063	226	11	69	-172	31	275	0
599	0	0	1362	129	-1233	-745	1297	-552	186	36	50	-176	-32	81	0
600	0	0	1081	129	-952	-605	1016	-411	122	67	64	-234	42	13	0
601	0	0	315	129	-186	-222	250	-28	40	64	48	-97	-27	-48	0
602	0	0	-1484	126	1610	679	-1547	868	-240	112	3	-36	-50	-384	0
603	0	0	-2497	118	2615	1189	-2556	1366	-265	77	38	29	-69	-261	0
604	0	0	-1235	124	1359	555	-1297	741	-128	139	106	145	-11	-122	0
605	0	0	-1011	129	1140	441	-1075	634	-93	62	75	79	-48	-29	0
606	0	0	-141	128	269	6	-205	198	29	29	13	36	36	65	0
607	0	0	1801	141	-1660	-971	1730	-759	166	56	102	-29	100	308	0
608	0	0	2855	143	-2712	-1499	2783	-1284	265	15	164	-31	15	322	0
609	0	0	1813	137	-1676	-975	1744	-769	159	46	137	-159	31	120	0
610	0	0	1541	141	-1400	-841	1470	-629	157	17	124	-69	56	133	0
611	0	0	736	135	-601	-435	668	-233	44	54	141	21	-27	23	0
612	0	0	-1093	131	1224	481	-1158	677	-155	73	79	71	0	-254	0
613	0	0	-2037	135	2172	951	-2104	1153	-225	36	95	168	5	-213	0
614	0	0	-900	147	1047	376	-973	597	-128	32	128	225	-32	-11	0
615	0	0	-635	137	772	249	-703	454	-52	54	98	176	97	-19	0
616	0	0	216	141	-75	-178	145	33	64	89	149	114	67	211	0
617	0	0	2162	157	-2005	-1159	2083	-924	259	11	228	190	161	389	0
618	0	0	3200	164	-3036	-1682	3118	-1436	323	19	207	44	153	403	0
619	0	0	2001	149	-1852	-1075	1926	-851	182	54	161	-108	116	236	0
620	0	0	1844	149	-1695	-996	1769	-773	174	77	209	19	71	164	0
621	0	0	907	139	-768	-523	837	-314	-11	75	143	50	93	21	0
622	0	0	-839	129	968	355	-903	548	-164	98	143	145	40	-302	0
623	0	0	-1930	124	2054	903	-1992	1089	-248	54	116	207	11	-201	0
624	0	0	-757	133	890	312	-823	511	-141	126	40	343	36	-79	0
625	0	0	-549	133	682	208	-615	407	-79	56	91	327	129	23	0
626	0	0	243	141	-102	-192	172	19	67	65	180	228	73	207	0
627	0	0	2187	149	-2038	-1168	2112	-944	279	34	234	141	190	393	0
628	0	0	3183	153	-3030	-1668	3106	-1438	277	71	279	79	182	426	0
629	0	0	1959	149	-1810	-1054	1884	-830	129	27	172	-11	114	135	0
630	0	0	1854	147	-1707	-1000	1780	-780	194	151	195	95	81	188	0
631	0	0	872	141	-731	-506	801	-295	60	153	215	120	100	69	0
632	0	0	-1009	129	1138	440	-1073	633	-244	93	91	40	15	-256	0
633	0	0	-2031	124	2155	953	-2093	1139	-161	133	83	174	62	-302	0
634	0	0	-961	133	1094	414	-1027	613	-164	104	176	355	60	-56	0
635	0	0	-693	129	822	282	-757	475	-93	110	120	194	23	-32	0
636	0	0	62	135	73	-98	-5	104	-13	126	145	159	157	83	0
637	0	0	1951	147	-1804	-1049	1877	-828	252	36	211	100	168	351	0
638	0	0	3035	143	-2892	-1589	2963	-1374	271	42	250	9	166	420	0
639	0	0	1927	133	-1794	-1030	1860	-830	232	114	258	-21	143	230	0
640	0	0	1646	139	-1507	-892	1576	-684	124	75	252	-40	48	108	0
641	0	0	796	129	-667	-462	731	-269	40	83	112	75	36	-60	0
642	0	0	-1061	114	1175	473	-1118	644	-190	184	172	27	54	-252	0
643	0	0	-2157	106	2263	1025	-2210	1184	-285	129	40	153	-21	-304	0
644	0	0	-867	118	985	374	-926	551	-114	162	199	285	85	-46	0
645	0	0	-730	110	840	310	-785	475	-164	108	124	199	97	-85	0
646	0	0	113	118	5	-115	54	61	36	67	213	116	50	197	0
647	0	0	2042	124	-1918	-1083	1980	-897	314	110	234	126	133	502	0
648	0	0	3107	133	-2974	-1620	3040	-1420	256	77	250	-9	174	312	0
649	0	0	1990	126	-1864	-1058	1927	-869	143	104	240	-159	137	219	0
650	0	0	1753	116	-1637	-934	1695	-760	135	75	232	-114	11	135	0
651	0	0	876	112	-764	-494	820	-326	77	52	215	-11	62	-5	0
652	0	0	-1003	102	1105	450	-1054	603	-178	44	114	-9	-58	-291	0
653	0	0	-2035	97	2132	969	-2083	1114	-197	69	71	116	-5	-259	0
654	0	0	-920	106	1026	407	-973	566	-267	71	95	137	0	-93	0
655	0	0	-637	106	743	265	-690	424	-32	69	186	199	29	58	0
656	0	0	148	106	-42	-127	95	32	-106	83	73	-54	31	64	0
657	0	0	2081	116	-1965	-1098	2023	-924	263	157	180	64	194	409	0
658	0	0	3165	110	-3055	-1637	3110	-1472	234	-15	145	-73	108	382	0
659	0	0	2062	93	-1969	-1077	2015	-938	128	36	226	-192	32	252	0
660	0	0	1743	89	-1654	-916	1698	-782	157	23	217	-139	118	203	0
661	0	0	816	79	-737	-447	776	-329	7	19	170	-62	7	-5	0
662	0	0	-1608	64	1672	772	-1640	868	-250	52	69	-116	-124	-401	0
663	0	0	-3583	50	3633	1766	-3608	1841	-428	-44	25	-48	-180	-622	0
664	0	0	-3318	71	3389	1623	-3353	1730	-310	-23	3	3	-159	-562	0
665	0	0	-4288	75	4363	2106	-4325	2219	-450	15	0	-186	-182	-781	0
666	0	0	-4862	65	4927	2398	-4894	2496	-415	-31	-9	-380	-296	-834	0
667	0	0	-4668	81	4749	2293	-4708	2415	-356	-44	-69	-502	-333	-946	0
668	0	0	-6179	73	6252	3053	-6215	3162	-556	-11	-128	-822	-399	-1453	0
669	0	0	-10154	44	10198	5055	-10176	5121	-820	-83	-300	-1245	-628	-2058	0
670	0	0	-11646	50	11696	5798	-11671	5873	-818	-21	-258	-1129	-618	-2128	0
671	0	0	-12195	48	12243	6073	-12219	6145	-878	-60	-287	-1109	-618	-2172	0
672	0	0	-13421	42	13463	6689	-13442	6752	-890	23	-349	-898	-653	-2339	0
673	0	0	-14310	38	14348	7136	-14329	7193	-958	-25	-265	-799	-609	-2250	0
674	0	0	-13016	44	13060	6486	-13038	6552	-892	-29	-320	-630	-593	-2122	0
675	0	0	-12589	34	12623	6277	-12606	6328	-873	-36	-300	-733	-582	-1910	0
676	0	0	-11048	46	11094	5501	-11071	5570	-741	-69	-259	-721	-517	-1697	0
677	0	0	-7977	60	8037	3958	-8007	4048	-450	-60	-188	-616	-362	-1181	0
678	0	0	-5546	56	5602	2745	-5574	2829	-199	-54	-139	-582	-370	-878	0
679	0	0	-5273	58	5331	2607	-5302	2694	-176	-75	-135	-599	-362	-892	0
680	0	0	-4126	62	4188	2032	-4157	2125	-62	-34	-67	-415	-168	-679	0
681	0	0	-4190	54	4244	2068	-4217	2149	-223	-81	-166	-263	-298	-708	0
682	0	0	-5273	46	5319	2613	-5296	2682	-291	44	-190	-230	-304	-892	0
683	0	0	-6020	50	6070	2985	-6045	3060	-323	31	-149	-104	-225	-805	0
684	0	0	-4945	64	5009	2440	-4977	2536	-380	46	-155	-65	-195	-671	0
685	0	0	-4507	65	4572	2221	-4539	2318	-261	-5	-46	-79	-161	-578	0
686	0	0	-3457	75	3532	1691	-3494	1803	-197	13	-159	-122	-108	-407	0
687	0	0	-1123	81	1204	521	-1163	642	-36	-48	-180	-128	-13	-95	0
688	0	0	595	85	-510	-340	552	-212	75	11	-48	-124	-31	31	0
689	0	0	68	73	5	-70	31	39	3	29	-79	-265	-1	-25	0
690	0	0	350	75	-275	-212	312	-100	-31	46	-71	-151	-75	46	0
691	0	0	-214	69	283	72	-248	176	21	40	-89	-64	31	-129	0
692	0	0	-1986	58	2044	964	-2015	1051	-151	9	-172	11	-137	-345	0
693	0	0	-3125	56	3181	1534	-3153	1618	-194	29	-164	46	-131	-397	0
694	0	0	-2309	67	2376	1121	-2342	1221	-232	97	-141	95	-7	-256	0
695	0	0	-2126	64	2190	1031	-2158	1127	-192	1	-155	62	-87	-263	0
696	0	0	-1256	65	1321	595	-1288	693	-87	60	-137	-9	7	-23	0
697	0	0	876	79	-797	-477	836	-359	25	1	-112	-34	67	242	0
698	0	0	2467	79	-2388	-1273	2427	-1154	95	75	15	-131	126	351	0
699	0	0	1778	65	-1713	-921	1745	-824	73	3	-67	-126	15	195	0
700	0	0	1795	65	-1730	-930	1762	-832	69	25	-71	-64	34	135	0
701	0	0	945	65	-880	-505	912	-407	38	0	-143	-34	11	89	0
702	0	0	-1059	52	1111	503	-1085	581	-50	102	-190	65	-38	-221	0
703	0	0	-2427	50	2477	1188	-2452	1263	-256	91	-209	69	-75	-296	0
704	0	0	-1810	64	1874	873	-1842	969	-211	77	-164	124	-29	-283	0
705	0	0	-1821	56	1877	882	-1849	966	-126	31	-267	161	-65	-188	0
706	0	0	-869	56	925	406	-897	490	1	15	-104	-7	48	-31	0
707	0	0	1231	71	-1160	-651	1195	-544	93	-5	-178	-17	-7	285	0
708	0	0	2822	75	-2747	-1448	2784	-1336	225	67	-69	11	108	378	0
709	0	0	2077	54	-2023	-1065	2050	-984	192	-69	-104	-149	-60	221	0
710	0	0	2096	52	-2044	-1074	2070	-996	137	75	-13	-46	34	238	0
711	0	0	967	56	-911	-511	939	-427	19	58	-145	-54	-17	31	0
712	0	0	-1139	36	1175	551	-1157	605	-228	79	-217	-54	-112	-323	0
713	0	0	-2735	46	2781	1344	-2758	1413	-397	83	-226	19	-52	-419	0
714	0	0	-2192	44	2236	1074	-2214	1140	-298	42	-147	52	-97	-318	0
715	0	0	-2218	40	2258	1089	-2238	1149	-219	48	-192	85	-91	-275	0
716	0	0	-1288	40	1328	624	-1308	684	-133	1	-126	-149	-29	-149	0
717	0	0	814	48	-766	-431	790	-359	100	32	-44	-102	25	263	0
718	0	0	2566	56	-2510	-1311	2538	-1227	234	42	9	-81	81	296	0
719	0	0	1968	56	-1912	-1012	1940	-928	195	21	-5	-162	19	190	0
720	0	0	1887	50	-1837	-968	1862	-893	114	40	1	-98	-15	246	0
721	0	0	800	52	-748	-426	774	-348	31	7	-69	-56	-46	-48	0
722	0	0	-1467	50	1517	708	-1492	783	-188	34	-83	-11	-83	-285	0
723	0	0	-3126	38	3164	1544	-3145	1601	-292	-36	-100	5	-170	-465	0
724	0	0	-2679	60	2739	1309	-2709	1399	-345	62	-114	5	-58	-409	0
725	0	0	-2708	62	2770	1323	-2739	1416	-358	85	-162	-5	-137	-331	0
726	0	0	-1616	73	1689	771	-1652	881	-195	36	-112	-65	-124	-143	0
727	0	0	727	85	-642	-406	684	-278	124	27	-7	-77	34	223	0
728	0	0	2410	102	-2308	-1256	2359	-1103	131	-21	-23	-155	85	316	0
729	0	0	2206	100	-2106	-1153	2156	-1003	178	31	-13	-112	87	176	0
730	0	0	2110	106	-2004	-1108	2057	-949	225	34	32	-52	0	281	0
731	0	0	1002	106	-896	-554	949	-395	-19	50	-32	-42	-118	19	0
732	0	0	-1204	97	1301	553	-1252	699	-129	153	-42	5	-11	-230	0
733	0	0	-3005	89	3094	1458	-3049	1591	-351	48	-48	-44	-128	-424	0
734	0	0	-2513	104	2617	1204	-2565	1360	-322	126	-87	73	-75	-304	0
735	0	0	-2575	106	2681	1234	-2628	1393	-314	100	-13	-17	11	-271	0
736	0	0	-1317	116	1433	600	-1375	774	-124	71	-48	-15	-1	-151	0
737	0	0	1123	124	-999	-623	1061	-437	147	54	60	-54	73	234	0
738	0	0	3009	129	-2880	-1569	2944	-1375	285	34	104	29	168	403	0
739	0	0	2757	129	-2628	-1443	2692	-1249	226	42	129	-122	112	296	0
740	0	0	2769	141	-2628	-1455	2698	-1243	197	83	139	-44	65	283	0
741	0	0	1646	153	-1493	-899	1569	-670	147	-25	114	46	81	155	0
742	0	0	-621	145	766	238	-693	455	-128	60	-13	77	-44	-300	0
743	0	0	-2427	147	2574	1140	-2500	1360	-292	-3	-11	46	-93	-366	0
744	0	0	-2045	162	2207	941	-2126	1184	-238	38	56	161	-38	-184	0
745	0	0	-1977	162	2139	907	-2058	1150	-250	-1	11	-19	11	-248	0
746	0	0	-690	155	845	267	-767	500	-69	27	50	-31	13	-11	0
747	0	0	1797	145	-1652	-971	1724	-753	252	-13	118	110	124	413	0
748	0	0	3732	147	-3585	-1939	3658	-1719	306	50	50	32	170	562	0
749	0	0	3479	147	-3332	-1813	3405	-1592	250	-42	155	-11	50	517	0
750	0	0	3480	151	-3329	-1815	3404	-1589	306	-40	120	0	122	353	0
751	0	0	2187	149	-2038	-1168	2112	-944	164	0	128	89	157	217	0
752	0	0	-239	147	386	46	-312	266	-91	-42	-29	56	-38	-238	0
753	0	0	-2070	157	2227	956	-2148	1192	-263	81	-1	73	19	-300	0
754	0	0	-1962	164	2126	899	-2044	1145	-294	-15	-46	56	-62	-170	0
755	0	0	-1846	161	2007	842	-1926	1084	-192	27	-23	69	-5	-190	0
756	0	0	-733	176	909	278	-821	542	-40	-19	-79	85	1	-17	0
757	0	0	1749	188	-1561	-968	1655	-686	294	-1	67	60	209	364	0
758	0	0	3528	186	-3342	-1857	3435	-1578	298	-44	128	32	180	541	0
759	0	0	3221	170	-3051	-1695	3136	-1440	230	-89	64	-34	122	444	0
760	0	0	3217	164	-3053	-1690	3135	-1444	300	31	108	44	166	432	0
761	0	0	1834	141	-1693	-987	1763	-776	126	-44	0	-13	67	153	0
762	0	0	-638	120	758	259	-698	439	-161	67	-15	38	27	-230	0
763	0	0	-2656	98	2754	1279	-2705	1426	-322	5	-182	-1	-62	-413	0
764	0	0	-2427	91	2518	1168	-2472	1304	-329	7	-79	67	-13	-347	0
765	0	0	-2425	81	2506	1172	-2465	1293	-250	0	-129	11	-77	-308	0
766	0	0	-1155	65	1220	545	-1187	642	-95	11	-71	-29	114	-54	0
767	0	0	1254	58	-1196	-656	1225	-569	172	-17	-73	3	145	322	0
768	0	0	3188	48	-3140	-1618	3164	-1546	327	-46	34	-5	137	434	0
769	0	0	2910	32	-2878	-1471	2894	-1423	256	3	-9	-85	186	424	0
770	0	0	2864	32	-2832	-1448	2848	-1400	291	-50	42	0	122	355	0
771	0	0	1611	13	-1598	-812	1604	-792	186	-64	-50	5	131	62	0
772	0	0	-937	3	940	467	-938	471	-139	-64	-164	-95	-42	-325	0
773	0	0	-2862	-7	2855	1434	-2858	1424	-314	-54	-135	-11	-126	-409	0
774	0	0	-2639	9	2648	1315	-2643	1328	-294	15	-95	-7	3	-409	0
775	0	0	-2637	7	2644	1315	-2640	1325	-294	0	-174	-91	-7	-358	0
776	0	0	-1420	13	1433	703	-1426	723	-124	-54	-79	-97	-17	-126	0
777	0	0	1126	13	-1113	-569	1119	-550	188	-32	-31	-29	52	347	0
778	0	0	3004	27	-2977	-1515	2990	-1475	314	-36	34	-29	180	502	0
779	0	0	2837	17	-2820	-1427	2828	-1401	325	-44	56	-161	157	376	0
780	0	0	2759	9	-2750	-1384	2754	-1370	289	-58	-25	-91	85	320	0
781	0	0	1548	-5	-1553	-771	1550	-779	112	23	-79	-27	118	40	0
782	0	0	-932	-19	913	475	-922	447	-153	-62	-91	-81	-65	-273	0
783	0	0	-2816	-17	2799	1416	-2807	1391	-337	44	-120	-36	-34	-527	0
784	0	0	-2604	-3	2601	1303	-2602	1299	-275	-27	-162	-21	-25	-391	0
785	0	0	-2561	-7	2554	1284	-2557	1273	-254	-93	-153	-54	-27	-329	0
786	0	0	-1175	0	1175	587	-1175	587	-32	-5	-31	-44	44	-52	0
787	0	0	1254	21	-1233	-637	1243	-606	155	-118	-27	0	98	320	0
788	0	0	3311	21	-3290	-1666	3300	-1634	292	-31	46	-89	143	554	0
789	0	0	3208	11	-3197	-1609	3202	-1593	292	-23	98	-62	98	455	0
790	0	0	3305	9	-3296	-1657	3300	-1643	300	-60	42	-11	100	438	0
791	0	0	2121	-5	-2126	-1058	2123	-1065	190	-15	-46	108	64	246	0
792	0	0	-195	-17	178	106	-186	80	-137	97	-83	1	-13	-172	0
793	0	0	-2032	-27	2005	1029	-2018	989	-246	9	1	50	-83	-258	0
794	0	0	-1749	-15	1734	882	-1741	859	-201	0	-79	48	-38	-254	0
795	0	0	-1582	-5	1577	793	-1579	786	-252	-1	-81	32	-65	-195	0
796	0	0	-274	-1	273	137	-273	136	-38	-1	13	-42	-19	135	0
797	0	0	2331	5	-2326	-1168	2328	-1160	306	64	21	129	87	475	0
798	0	0	4368	7	-4361	-2187	4364	-2177	325	-21	38	56	118	630	0
799	0	0	4294	3	-4291	-2148	4292	-2144	388	60	194	104	164	684	0
800	0	0	4216	7	-4209	-2111	4212	-2101	298	17	31	75	112	562	0
801	0	0	2992	1	-2991	-1496	2991	-1495	172	56	100	129	52	322	0
802	0	0	516	0	-516	-258	516	-258	-19	93	3	110	-9	-100	0
803	0	0	-1526	-13	1513	769	-1519	750	-291	85	-87	62	-110	-285	0
804	0	0	-1367	-25	1342	696	-1354	658	-234	44	-38	129	-83	-176	0
805	0	0	-1441	-52	1389	746	-1415	668	-310	65	-112	64	-155	-194	0
806	0	0	-189	-67	122	128	-155	27	-13	60	-5	36	-3	102	0
807	0	0	2140	-52	-2192	-1044	2166	-1122	182	0	11	83	-32	475	0
808	0	0	4111	-34	-4145	-2038	4128	-2089	349	67	91	27	153	614	0
809	0	0	3790	9	-3781	-1899	3785	-1886	292	15	79	13	36	535	0
810	0	0	3648	77	-3571	-1862	3609	-1747	283	11	0	46	77	424	0
811	0	0	2296	162	-2134	-1229	2215	-986	176	-17	15	116	-9	213	0
812	0	0	-293	265	558	14	-425	411	-95	0	-85	19	-174	-195	0
813	0	0	-2392	395	2787	998	-2589	1591	-376	21	-108	46	-190	-407	0
814	0	0	-2221	469	2690	876	-2455	1579	-174	5	-58	13	-149	-368	0
815	0	0	-2385	525	2910	930	-2647	1717	-312	0	-137	-31	-126	-273	0
816	0	0	-1213	620	1833	296	-1523	1226	-133	-65	-145	-118	-79	-211	0
817	0	0	1242	686	-556	-964	899	65	95	11	-67	25	-1	269	0
818	0	0	3154	739	-2415	-1946	2784	-838	263	-54	-44	-7	65	374	0
819	0	0	3029	824	-2205	-1926	2617	-690	291	-13	19	-128	69	289	0
820	0	0	2862	942	-1920	-1902	2391	-489	252	34	-7	-9	67	254	0
821	0	0	1512	1020	-492	-1266	1002	264	15	-48	-133	-81	-29	-87	0
822	0	0	-1017	973	1990	22	-1503	1481	-180	23	-93	-3	-102	-322	1
823	0	0	-3354	706	4060	1324	-3707	2383	-397	-137	-188	-108	-131	-568	0
824	0	0	-3236	471	3707	1382	-3471	2089	-302	-29	-192	13	-110	-543	0
825	0	0	-3477	259	3736	1609	-3606	1997	-277	-27	-292	79	-192	-438	0
826	0	0	-2353	126	2479	1113	-2416	1302	-225	-217	-153	-143	-164	-261	0
827	0	0	60	-48	-108	-6	84	-78	110	-17	-67	-56	38	112	0
828	0	0	1948	-209	-2157	-869	2052	-1183	318	-93	-98	-79	97	228	0
829	0	0	1660	-349	-2009	-655	1834	-1179	269	-145	-11	-186	42	203	0
830	0	0	1527	-440	-1967	-543	1747	-1203	186	-116	-9	-188	15	87	0
831	0	0	122	-483	-605	180	363	-544	31	-38	-147	-27	-40	-93	0
832	0	0	-2432	-485	1947	1458	-2189	731	-263	-190	-226	-188	-213	-510	0
833	0	0	-4304	-479	3825	2391	-4064	1673	-355	-77	-238	-100	-139	-677	0
834	0	0	-4189	-455	3734	2322	-3961	1639	-380	-71	-234	-79	-102	-556	0
835	0	0	-4152	-434	3718	2293	-3935	1642	-430	-122	-221	-116	-190	-519	0
836	0	0	-2827	-434	2393	1630	-2610	979	-195	-131	-147	-124	-81	-283	0
837	0	0	-326	-436	-110	381	-108	-273	149	-120	-133	-42	9	155	0
838	0	0	1802	-419	-2221	-691	2011	-1320	263	-71	-50	-135	91	360	0
839	0	0	1682	-422	-2104	-630	1893	-1263	252	-168	-77	-131	27	275	0
840	0	0	1824	-370	-2194	-727	2009	-1282	261	-7	-100	-31	36	252	0
841	0	0	584	-327	-911	-128	747	-619	114	-75	-42	-7	-31	40	0
842	0	0	-1805	-285	1520	1045	-1662	617	-122	-40	-205	-13	-153	-362	0
843	0	0	-3753	-256	3497	2004	-3625	1620	-333	-75	-221	-25	-201	-607	0
844	0	0	-3524	-203	3321	1863	-3422	1559	-230	-46	-252	-32	-27	-442	0
845	0	0	-3408	-159	3249	1783	-3328	1545	-292	-114	-248	-79	-128	-430	0
846	0	0	-1997	-108	1889	1052	-1943	890	-133	-77	-129	-73	1	-159	0
847	0	0	549	-31	-580	-259	564	-305	161	-145	-143	15	19	225	0
848	0	0	2767	15	-2752	-1391	2759	-1368	337	-85	-11	-17	89	374	0
849	0	0	2610	38	-2572	-1324	2591	-1267	258	-58	-79	-34	143	349	0
850	0	0	2752	64	-2688	-1408	2720	-1312	291	-23	-85	-11	32	283	0
851	0	0	1568	71	-1497	-819	1532	-713	267	-21	-58	46	65	149	0
852	0	0	-902	79	981	411	-941	530	-126	-50	-170	-56	-114	-265	0
853	0	0	-2776	73	2849	1351	-2812	1461	-296	5	-168	-31	-162	-419	0
854	0	0	-2642	85	2727	1278	-2684	1406	-289	34	-226	56	-50	-329	0
855	0	0	-2492	97	2589	1197	-2540	1343	-244	-60	-186	-42	-65	-291	0
856	0	0	-1187	112	1299	537	-1243	705	-40	-54	-149	-46	-32	-42	0
857	0	0	1395	131	-1264	-763	1329	-566	203	-32	25	-5	110	415	0
858	0	0	3574	137	-3437	-1855	3505	-1650	399	-60	65	29	129	572	0
859	0	0	3392	135	-3257	-1763	3324	-1561	213	-71	-31	-65	114	453	0
860	0	0	3532	147	-3385	-1839	3458	-1619	353	17	29	52	100	415	0
861	0	0	2199	139	-2060	-1169	2129	-960	155	9	-27	65	69	250	0
862	0	0	-196	129	325	33	-260	227	-52	40	-52	36	-38	-228	0
863	0	0	-2239	135	2374	1052	-2306	1254	-304	48	-58	75	-83	-364	0
864	0	0	-2161	141	2302	1010	-2231	1221	-252	5	-60	38	-79	-355	0
865	0	0	-2043	143	2186	950	-2114	1164	-246	60	-93	73	-46	-215	0
866	0	0	-879	149	1028	365	-953	588	-73	3	-85	15	-23	-21	0
867	0	0	1704	168	-1536	-936	1620	-684	178	102	-3	56	77	440	0
868	0	0	3829	180	-3649	-2004	3739	-1734	360	48	120	141	157	583	0
869	0	0	3666	180	-3486	-1923	3576	-1653	337	-19	91	48	149	469	0
870	0	0	3682	190	-3492	-1936	3587	-1651	356	110	129	81	149	453	0
871	0	0	2360	182	-2178	-1271	2269	-998	195	95	54	116	52	242	0
872	0	0	-138	180	318	-21	-228	249	-129	97	-32	40	-58	-223	0
873	0	0	-2297	172	2469	1062	-2383	1320	-327	67	-5	81	-79	-407	0
874	0	0	-2087	194	2281	946	-2184	1237	-211	112	-23	133	-42	-356	0
875	0	0	-2160	195	2355	982	-2257	1275	-302	118	-21	71	9	-252	0
876	0	0	-931	205	1136	363	-1033	670	-44	108	-23	64	46	-126	0
877	0	0	1502	226	-1276	-864	1389	-525	221	-11	98	71	97	341	0
878	0	0	3493	228	-3265	-1860	3379	-1518	322	85	116	110	141	554	0
879	0	0	3423	232	-3191	-1827	3307	-1479	318	67	147	79	213	393	0
880	0	0	3256	232	-3024	-1744	3140	-1396	234	126	151	112	180	405	0
881	0	0	1997	242	-1755	-1119	1876	-756	126	184	102	118	23	129	0
882	0	0	-547	230	777	158	-662	503	-118	182	58	112	9	-279	0
883	0	0	-2627	238	2865	1194	-2746	1551	-312	180	21	106	-77	-417	0
884	0	0	-2570	248	2818	1161	-2694	1533	-306	159	-65	226	-188	-376	0
885	0	0	-2545	246	2791	1149	-2668	1518	-219	102	42	83	-71	-281	0
886	0	0	-1356	248	1604	554	-1480	926	-128	143	60	36	9	-157	0
887	0	0	1052	271	-781	-661	916	-255	108	166	141	-11	5	300	0
888	0	0	3156	289	-2867	-1722	3011	-1289	291	112	157	48	102	434	0
889	0	0	3036	289	-2747	-1662	2891	-1229	238	174	124	23	128	384	0
890	0	0	3008	292	-2716	-1650	2862	-1212	267	182	168	32	128	312	0
891	0	0	1765	287	-1478	-1026	1621	-595	131	184	145	124	77	128	0
892	0	0	-644	285	929	179	-786	607	-228	199	19	5	-34	-337	0
893	0	0	-2729	291	3020	1219	-2874	1655	-388	168	-38	34	-89	-438	0
894	0	0	-2575	302	2877	1136	-2726	1589	-316	226	54	38	-32	-426	0
895	0	0	-2460	308	2768	1076	-2614	1538	-261	104	54	77	-133	-312	0
896	0	0	-1253	318	1571	467	-1412	944	-95	81	100	110	-32	-56	0
897	0	0	1215	339	-876	-777	1045	-268	164	62	31	77	46	283	0
898	0	0	3411	356	-3055	-1883	3233	-1349	360	151	180	118	133	560	0
899	0	0	3299	362	-2937	-1830	3118	-1287	304	124	159	-44	192	422	0
900	0	0	3307	370	-2937	-1838	3122	-1283	240	207	164	129	89	370	0
901	0	0	2156	374	-1782	-1265	1969	-704	182	141	131	149	27	273	0
902	0	0	-264	372	636	-54	-450	504	-145	186	87	25	-87	-176	0
903	0	0	-2297	376	2673	960	-2485	1524	-358	108	58	15	-3	-403	0
904	0	0	-2110	388	2498	861	-2304	1443	-267	133	-7	124	-81	-304	0
905	0	0	-2086	401	2487	842	-2286	1444	-213	104	-19	85	-21	-279	0
906	0	0	-827	422	1249	202	-1038	835	-29	129	46	29	114	11	0
907	0	0	1563	438	-1125	-1000	1344	-343	184	-11	128	91	106	353	0
908	0	0	3658	463	-3195	-2060	3426	-1366	302	106	161	89	195	517	0
909	0	0	3458	465	-2993	-1961	3225	-1264	347	-7	139	5	147	455	0
910	0	0	3443	477	-2966	-1960	3204	-1244	246	-3	153	27	128	388	0
911	0	0	2288	471	-1817	-1379	2052	-673	228	110	95	170	141	182	0
912	0	0	-219	475	694	-128	-456	584	-205	27	5	32	-25	-232	0
913	0	0	-2096	455	2551	820	-2323	1503	-186	162	23	139	0	-355	0
914	0	0	-1992	471	2463	760	-2227	1467	-263	135	-31	190	1	-308	0
915	0	0	-1930	483	2413	723	-2171	1448	-203	38	-42	157	-106	-308	0
916	0	0	-967	488	1455	239	-1211	971	-149	56	-32	143	15	-64	0
917	0	0	1297	500	-797	-898	1047	-148	159	31	89	36	98	250	0
918	0	0	3145	517	-2628	-1831	2886	-1055	285	54	3	81	110	419	0
919	0	0	2722	517	-2205	-1619	2463	-844	174	-5	42	-27	176	265	0
920	0	0	2725	514	-2211	-1619	2468	-848	197	114	50	-9	131	223	0
921	0	0	1774	519	-1255	-1146	1514	-368	137	106	79	91	128	133	0
922	0	0	-369	521	890	-76	-629	705	-157	98	-1	54	29	-234	0
923	0	0	-2138	523	2661	807	-2399	1592	-291	58	-100	77	-91	-372	0
924	0	0	-1443	531	1974	456	-1708	1252	-261	149	9	172	15	-199	0
925	0	0	-1480	537	2017	471	-1748	1277	-261	95	-129	135	-65	-182	0
926	0	0	-508	547	1055	-19	-781	801	-102	77	-87	46	0	7	0
927	0	0	1479	562	-917	-1020	1198	-177	192	77	-3	19	226	267	0
928	0	0	3074	572	-2502	-1823	2788	-965	283	46	25	-54	110	413	0
929	0	0	2311	564	-1747	-1437	2029	-591	250	-3	11	-194	56	258	0
930	0	0	2168	560	-1608	-1364	1888	-524	252	89	44	-17	87	188	0
931	0	0	1308	552	-756	-930	1032	-102	38	48	-42	-89	-27	44	0
932	0	0	-464	531	995	-33	-729	763	-126	54	-7	-15	-60	-246	0
933	0	0	-1964	517	2481	723	-2222	1499	-254	106	-85	40	-122	-232	0
934	0	0	-962	525	1487	218	-1224	1006	-91	122	13	147	-7	-73	0
935	0	0	-1541	517	2058	512	-1799	1287	-219	23	-104	-25	-131	-240	0
936	0	0	-1179	516	1695	331	-1437	1105	-100	58	-97	-73	-11	-170	0
937	0	0	890	514	-376	-702	633	69	188	67	3	-1	73	263	0
938	0	0	2960	504	-2456	-1732	2708	-976	292	67	44	-89	168	370	0
939	0	0	2966	485	-2481	-1725	2723	-998	320	75	58	-120	91	393	0
940	0	0	2919	467	-2452	-1693	2685	-992	349	9	85	-44	52	314	0
941	0	0	1712	453	-1259	-1082	1485	-403	149	36	-40	-42	-83	135	0
942	0	0	-768	417	1185	175	-976	801	-131	110	-3	-79	-40	-281	0
943	0	0	-3040	403	3443	1318	-3241	1923	-374	-5	-73	-135	-184	-566	0
944	0	0	-2932	389	3321	1271	-3126	1855	-250	128	31	-19	-110	-356	0
945	0	0	-2978	382	3360	1298	-3169	1871	-289	-50	-77	-153	-108	-417	0
946	0	0	-1590	384	1974	603	-1782	1179	-129	-62	-19	-98	-143	-147	0
947	0	0	913	366	-547	-639	730	-90	178	46	71	-48	54	322	0
948	0	0	3194	374	-2820	-1784	3007	-1223	358	-79	81	-54	56	442	0
949	0	0	3251	351	-2900	-1801	3075	-1274	351	-36	67	-75	135	399	0
950	0	0	3134	331	-2803	-1732	2968	-1236	283	38	71	-44	38	415	0
951	0	0	1648	310	-1338	-979	1493	-514	141	19	40	-1	-50	128	0
952	0	0	-818	285	1103	266	-960	694	-108	32	-42	-36	-64	-356	0
953	0	0	-3168	258	3426	1455	-3297	1842	-343	5	-73	-44	-155	-549	0
954	0	0	-3195	256	3451	1469	-3323	1853	-339	104	-65	25	-110	-498	0
955	0	0	-3211	238	3449	1486	-3330	1843	-287	-7	-79	3	-126	-355	0
956	0	0	-1867	234	2101	816	-1984	1167	-46	-83	-7	-75	-69	-234	0
957	0	0	663	213	-450	-438	556	-118	223	56	21	139	38	254	0
958	0	0	2866	199	-2667	-1532	2766	-1234	302	-62	124	13	91	442	0
959	0	0	3053	184	-2869	-1618	2961	-1342	320	52	52	7	104	362	0
960	0	0	2820	178	-2642	-1499	2731	-1232	246	36	38	-11	95	298	0
961	0	0	1499	153	-1346	-826	1422	-596	162	77	60	-5	100	48	0
962	0	0	-1171	128	1299	521	-1235	713	-275	-1	5	-73	-110	-428	0
963	0	0	-3343	116	3459	1613	-3401	1787	-353	75	-13	-21	-81	-585	0
964	0	0	-3350	114	3464	1618	-3407	1789	-296	128	-56	62	-60	-488	0
965	0	0	-3279	104	3383	1587	-3331	1743	-376	108	-87	-17	-31	-362	0
966	0	0	-2012	102	2114	955	-2063	1108	-203	-31	25	-13	-71	-190	0
967	0	0	604	102	-502	-353	553	-200	176	58	124	-11	164	192	0
968	0	0	2851	110	-2741	-1480	2796	-1315	289	42	97	114	149	428	0
969	0	0	2974	97	-2877	-1535	2925	-1390	242	48	95	-27	147	384	0
970	0	0	2791	93	-2698	-1442	2744	-1302	201	9	124	-36	97	219	0
971	0	0	1553	89	-1464	-821	1508	-687	195	77	102	95	110	71	0
972	0	0	-943	75	1018	434	-980	546	-157	83	97	7	-110	-265	0
973	0	0	-3204	62	3266	1571	-3235	1664	-368	120	11	-9	-64	-554	0
974	0	0	-3091	65	3156	1513	-3123	1610	-294	166	-17	77	-118	-442	0
975	0	0	-3050	65	3115	1492	-3082	1590	-275	62	77	64	-27	-353	0
976	0	0	-1907	64	1971	921	-1939	1017	-279	29	17	-42	-116	-195	0
977	0	0	469	54	-415	-261	442	-180	178	67	112	71	145	153	0
978	0	0	2608	71	-2537	-1339	2572	-1233	261	40	124	31	172	291	0
979	0	0	2492	62	-2430	-1277	2461	-1184	250	52	201	-81	126	226	0
980	0	0	2511	52	-2459	-1281	2485	-1203	238	102	190	38	89	275	0
981	0	0	1458	46	-1412	-752	1435	-683	106	93	261	54	40	170	0
982	0	0	-569	38	607	265	-588	322	-50	143	213	91	40	-254	0
983	0	0	-2592	38	2630	1277	-2611	1334	-327	145	114	75	-34	-323	0
984	0	0	-1917	48	1965	934	-1941	1006	-230	133	182	141	7	-236	0
985	0	0	-1722	58	1780	832	-1751	919	-164	81	155	108	19	-166	0
986	0	0	-917	64	981	426	-949	522	-85	104	170	100	36	-77	0
987	0	0	990	73	-917	-531	953	-422	129	34	258	98	116	226	0
988	0	0	2684	75	-2609	-1379	2646	-1267	306	34	252	11	104	298	0
989	0	0	1970	69	-1901	-1019	1935	-916	205	100	228	-38	97	184	0
990	0	0	1732	60	-1672	-896	1702	-806	81	118	225	-34	7	157	0
991	0	0	907	54	-853	-480	880	-399	133	100	207	85	112	9	0
992	0	0	-1054	34	1088	510	-1071	561	-228	97	143	25	27	-384	0
993	0	0	-2800	32	2832	1384	-2816	1432	-263	106	135	89	-7	-434	0
994	0	0	-2278	48	2326	1115	-2302	1187	-248	116	209	161	3	-325	0
995	0	0	-2122	64	2186	1029	-2154	1125	-254	110	87	69	-27	-292	0
996	0	0	-1331	65	1396	633	-1363	730	-155	44	166	36	-38	-38	0
997	0	0	709	83	-626	-396	667	-271	79	126	203	-23	129	131	0
998	0	0	2525	89	-2436	-1307	2480	-1173	250	67	258	32	124	302	0
999	0	0	2012	65	-1947	-1038	1979	-941	186	-5	258	-151	95	178	0
1000	0	0	1847	69	-1778	-958	1812	-854	186	71	252	-64	87	211	0
1001	0	0	1013	65	-948	-539	980	-441	147	50	209	19	13	-62	0
1002	0	0	-1078	60	1138	509	-1108	599	-157	85	194	29	1	-269	0
1003	0	0	-2910	60	2970	1425	-2940	1515	-312	40	89	-13	-112	-481	0
1004	0	0	-2370	62	2432	1154	-2401	1247	-252	135	178	91	-44	-279	0
1005	0	0	-2343	62	2405	1140	-2374	1233	-254	87	124	56	19	-283	0
1006	0	0	-1378	75	1453	651	-1415	764	-46	81	128	5	0	-186	0
1007	0	0	601	85	-516	-343	558	-215	153	23	139	87	0	228	0
1008	0	0	2530	102	-2428	-1316	2479	-1163	232	36	174	-93	75	339	0
1009	0	0	2040	95	-1945	-1067	1992	-925	242	31	252	-161	71	308	0
1010	0	0	1971	97	-1874	-1034	1922	-888	197	21	194	-102	1	201	0
1011	0	0	1078	91	-987	-584	1032	-448	226	34	194	-11	114	151	0
1012	0	0	-1094	71	1165	511	-1129	618	-207	31	31	-19	-79	-279	0
1013	0	0	-2913	62	2975	1425	-2944	1518	-308	42	52	1	-145	-356	0
1014	0	0	-2493	69	2562	1212	-2527	1315	-289	56	58	131	-83	-275	0
1015	0	0	-2400	71	2471	1164	-2435	1271	-240	42	64	17	-102	-162	0
1016	0	0	-1517	81	1598	718	-1557	839	-98	-27	77	52	-91	-56	0
1017	0	0	486	100	-386	-293	436	-143	118	-5	67	-29	0	199	0
1018	0	0	2317	100	-2217	-1208	2267	-1058	188	5	91	-48	73	273	0
1019	0	0	1835	93	-1742	-964	1788	-824	281	-56	116	-174	65	197	0
1020	0	0	1751	93	-1658	-922	1704	-782	197	89	48	-85	65	104	0
1021	0	0	767	77	-690	-422	728	-306	91	15	21	-75	5	13	0
1022	0	0	-1188	69	1257	559	-1222	663	-178	38	36	-54	-9	-304	0
1023	0	0	-3011	73	3084	1469	-3047	1578	-294	11	-110	-42	-157	-457	0
1024	0	0	-2522	81	2603	1220	-2562	1342	-281	32	7	31	-40	-389	0
1025	0	0	-2435	77	2512	1179	-2473	1294	-339	-9	-100	0	-32	-275	0
1026	0	0	-1598	93	1691	752	-1644	892	-131	-13	-54	-58	-29	-217	0
1027	0	0	449	100	-349	-274	399	-124	93	-5	5	-112	75	209	0
1028	0	0	2174	114	-2060	-1144	2117	-973	197	-58	85	-129	95	323	0
1029	0	0	1851	102	-1749	-976	1800	-823	219	58	23	-201	77	170	0
1030	0	0	1616	97	-1519	-856	1567	-711	228	-23	75	-56	85	135	0
1031	0	0	773	85	-688	-429	730	-301	122	5	-19	-46	13	-7	0
1032	0	0	-1240	81	1321	579	-1280	701	-194	38	-108	-106	-50	-366	0
1033	0	0	-3155	77	3232	1539	-3193	1654	-358	69	-118	-36	-31	-450	0
1034	0	0	-2660	79	2739	1290	-2699	1409	-298	-32	-112	11	-64	-413	0
1035	0	0	-2530	75	2605	1227	-2567	1340	-197	1	-23	19	-38	-219	0
1036	0	0	-1707	77	1784	815	-1745	930	-58	-64	-54	-137	-21	-149	0
1037	0	0	437	81	-356	-259	396	-137	275	-95	29	-58	54	164	0
1038	0	0	2331	89	-2242	-1210	2286	-1076	318	-73	58	-54	135	370	0
1039	0	0	1982	87	-1895	-1034	1938	-904	261	-44	17	-263	11	188	0
1040	0	0	1937	85	-1852	-1011	1894	-883	246	-5	52	-135	110	203	0
1041	0	0	920	77	-843	-498	881	-383	120	-64	9	-186	5	-3	0
1042	0	0	-1065	58	1123	503	-1094	590	-151	11	-31	-162	-126	-308	0
1043	0	0	-3027	44	3071	1491	-3049	1557	-327	-27	-93	-17	-133	-393	0
1044	0	0	-2660	56	2716	1302	-2688	1386	-322	-62	-85	3	-172	-325	0
1045	0	0	-2565	54	2619	1255	-2592	1336	-225	19	-83	-62	-21	-310	0
1046	0	0	-1641	54	1695	793	-1668	874	-64	-83	7	-52	-108	-104	0
1047	0	0	505	67	-438	-286	471	-185	135	-40	40	-54	-17	275	0
1048	0	0	2496	64	-2432	-1280	2464	-1184	331	-5	155	-89	52	426	0
1049	0	0	2159	64	-2095	-1111	2127	-1015	186	1	-5	-155	69	223	0
1050	0	0	2125	52	-2073	-1088	2099	-1010	252	1	48	-133	79	176	0
1051	0	0	1153	46	-1107	-599	1130	-530	162	40	102	-42	75	108	0
1052	0	0	-935	31	966	452	-950	498	-180	-34	21	-124	-64	-320	0
1053	0	0	-2883	25	2908	1429	-2895	1466	-234	7	-7	-9	-83	-448	0
1054	0	0	-2656	34	2690	1311	-2673	1362	-246	23	44	85	-91	-405	0
1055	0	0	-2493	32	2525	1230	-2509	1278	-168	-19	-54	-34	-52	-388	0
1056	0	0	-1583	44	1627	769	-1605	835	-75	-56	89	-23	-29	-69	0
1057	0	0	638	58	-580	-348	609	-261	162	1	128	-27	75	203	0
1058	0	0	2627	71	-2556	-1349	2591	-1242	310	-5	135	-29	44	362	0
1059	0	0	2292	67	-2225	-1179	2258	-1079	232	42	100	-128	15	355	0
1060	0	0	2302	52	-2250	-1177	2276	-1099	265	46	166	-73	81	197	0
1061	0	0	1278	52	-1226	-665	1252	-587	104	75	133	-71	60	83	0
1062	0	0	-823	36	859	393	-841	447	-75	7	95	-27	-65	-273	0
1063	0	0	-2830	29	2859	1400	-2844	1444	-310	64	29	1	-65	-448	0
1064	0	0	-2572	29	2601	1271	-2586	1315	-228	-44	73	60	-122	-360	0
1065	0	0	-2542	32	2574	1255	-2558	1303	-238	62	58	11	-9	-277	0
1066	0	0	-1568	36	1604	766	-1586	820	-161	-17	31	-36	-73	-213	0
1067	0	0	670	48	-622	-359	646	-287	190	64	124	60	62	298	0
1068	0	0	2684	56	-2628	-1370	2656	-1286	281	-13	114	-3	60	444	0
1069	0	0	2560	50	-2510	-1305	2535	-1230	223	81	155	-102	155	258	0
1070	0	0	2475	50	-2425	-1262	2450	-1187	211	48	155	-34	77	325	0
1071	0	0	1496	34	-1462	-765	1479	-714	155	83	131	73	85	120	0
1072	0	0	-685	25	710	330	-697	367	-145	100	21	23	-52	-252	0
1073	0	0	-2744	3	2747	1370	-2745	1375	-265	87	67	67	-97	-341	0
1074	0	0	-2575	5	2580	1285	-2577	1292	-285	87	65	124	-120	-403	0
1075	0	0	-2507	5	2512	1251	-2509	1258	-211	85	42	77	-44	-318	0
1076	0	0	-1488	21	1509	733	-1498	765	-85	46	91	-11	23	-137	0
1077	0	0	725	25	-700	-375	712	-337	221	-25	77	36	64	285	0
1078	0	0	2915	31	-2884	-1473	2899	-1426	306	114	180	110	98	473	0
1079	0	0	2733	31	-2702	-1382	2717	-1335	343	97	71	27	149	391	0
1080	0	0	2715	29	-2686	-1372	2700	-1328	263	106	122	54	192	298	0
1081	0	0	1720	21	-1699	-870	1709	-839	108	139	137	98	73	186	0
1082	0	0	-553	5	558	274	-555	281	-118	60	56	42	-34	-209	0
1083	0	0	-2748	-7	2741	1377	-2744	1367	-234	95	-71	114	-40	-440	0
1084	0	0	-2649	-9	2640	1329	-2644	1315	-302	91	-42	166	-36	-360	0
1085	0	0	-2580	0	2580	1290	-2580	1290	-195	91	0	95	-77	-265	0
1086	0	0	-1646	-5	1641	825	-1643	818	-98	13	-32	9	3	-100	0
1087	0	0	738	-3	-741	-367	739	-372	207	93	116	83	54	323	0
1088	0	0	2860	3	-2857	-1431	2858	-1427	335	29	100	102	122	436	0
1089	0	0	2817	-5	-2822	-1406	2819	-1413	374	170	147	17	120	399	0
1090	0	0	2688	0	-2688	-1344	2688	-1344	252	118	145	5	114	339	0
1091	0	0	1613	3	-1610	-808	1611	-803	184	31	65	25	-7	161	0
1092	0	0	-617	5	622	306	-619	313	-104	95	44	-25	-50	-281	0
1093	0	0	-2810	-5	2805	1407	-2807	1400	-250	95	-38	9	-54	-376	0
1094	0	0	-2712	0	2712	1356	-2712	1356	-256	85	9	71	-83	-360	0
1095	0	0	-2702	21	2723	1340	-2712	1372	-265	42	-9	64	-129	-279	0
1096	0	0	-1598	25	1623	786	-1610	824	-151	69	23	-7	-15	-147	0
1097	0	0	625	32	-593	-328	609	-280	164	60	60	7	-9	197	0
1098	0	0	2763	38	-2725	-1400	2744	-1343	283	11	25	7	52	386	0
1099	0	0	2740	23	-2717	-1381	2728	-1347	250	112	170	-73	64	403	0
1100	0	0	2634	21	-2613	-1327	2623	-1296	252	62	91	-31	97	322	0
1101	0	0	1524	15	-1509	-769	1516	-747	91	64	-15	-52	67	100	0
1102	0	0	-675	11	686	332	-680	348	-122	58	56	25	-54	-252	0
1103	0	0	-2982	-7	2975	1494	-2978	1484	-323	52	-32	-48	-133	-428	0
1104	0	0	-2932	-3	2929	1467	-2930	1463	-358	21	-73	36	-190	-479	0
1105	0	0	-2738	-1	2737	1369	-2737	1368	-219	116	69	23	-71	-259	0
1106	0	0	-1909	3	1912	953	-1910	957	-230	-48	-62	-128	-110	-234	0
1107	0	0	508	25	-483	-266	495	-229	147	91	1	-7	25	228	0
1108	0	0	2644	25	-2619	-1334	2631	-1297	236	15	40	-44	95	420	0
1109	0	0	2670	17	-2653	-1343	2661	-1318	261	27	65	-151	-23	374	0
1110	0	0	2571	13	-2558	-1292	2564	-1272	228	46	108	-29	126	347	0
1111	0	0	1463	-1	-1464	-731	1463	-732	124	64	60	0	19	137	0
1112	0	0	-856	15	871	420	-863	443	-172	19	-93	-69	-151	-292	0
1113	0	0	-3106	11	3117	1547	-3111	1564	-337	56	-38	-46	-170	-473	0
1114	0	0	-3075	9	3084	1533	-3079	1546	-337	48	-89	11	-131	-424	0
1115	0	0	-3028	15	3043	1506	-3035	1529	-205	-27	-83	11	-143	-333	0
1116	0	0	-1963	25	1988	969	-1975	1006	-178	-38	-93	-73	-129	-188	0
1117	0	0	343	54	-289	-198	316	-117	225	-9	-5	-17	19	221	0
1118	0	0	2644	62	-2582	-1353	2613	-1260	331	79	36	-36	83	459	0
1119	0	0	2589	58	-2531	-1323	2560	-1236	291	-40	135	-100	29	442	0
1120	0	0	2486	54	-2432	-1270	2459	-1189	221	65	-17	-13	54	289	0
1121	0	0	1400	46	-1354	-723	1377	-654	58	17	-25	-19	-71	106	0
1122	0	0	-937	36	973	450	-955	504	-143	87	-13	-25	-71	-236	0
1123	0	0	-3191	27	3218	1582	-3204	1622	-358	46	-97	-62	-114	-593	0
1124	0	0	-3139	48	3187	1545	-3163	1617	-308	75	-102	46	-124	-442	0
1125	0	0	-3083	50	3133	1516	-3108	1591	-236	58	-131	15	-118	-463	0
1126	0	0	-1973	64	2037	954	-2005	1050	-176	19	-145	-67	-67	-197	0
1127	0	0	354	79	-275	-216	314	-98	151	56	-56	29	46	273	0
1128	0	0	2653	97	-2556	-1375	2604	-1229	228	31	-25	-13	48	411	0
1129	0	0	2791	108	-2683	-1449	2737	-1287	291	32	58	-31	67	351	0
1130	0	0	2771	114	-2657	-1442	2714	-1271	254	62	106	-58	100	341	0
1131	0	0	1580	112	-1468	-846	1524	-678	110	87	-34	9	27	153	0
1132	0	0	-630	91	721	269	-675	406	-151	97	50	-36	-25	-250	0
1133	0	0	-2976	85	3061	1445	-3018	1573	-343	60	-112	-15	-95	-506	0
1134	0	0	-2869	77	2946	1396	-2907	1511	-221	-19	-21	13	-83	-469	0
1135	0	0	-2825	81	2906	1372	-2865	1493	-333	87	-77	-21	-95	-343	0
1136	0	0	-1692	98	1790	797	-1741	944	-170	77	-95	-31	-77	-170	0
1137	0	0	713	131	-582	-422	647	-225	170	69	-7	71	85	242	0
1138	0	0	3118	135	-2983	-1626	3050	-1424	320	60	83	89	128	463	0
1139	0	0	3167	131	-3036	-1649	3101	-1452	250	124	44	-65	131	419	0
1140	0	0	3121	151	-2970	-1636	3045	-1409	291	34	100	-34	162	368	0
1141	0	0	2040	141	-1899	-1090	1969	-879	199	21	40	13	85	141	0
1142	0	0	-219	112	331	53	-275	221	-11	67	60	46	54	-192	0
1143	0	0	-2553	89	2642	1232	-2597	1365	-281	124	-79	9	-133	-382	0
1144	0	0	-2477	97	2574	1190	-2525	1335	-205	40	-13	110	-87	-273	0
1145	0	0	-2483	97	2580	1193	-2531	1338	-329	75	-75	48	-87	-322	0
1146	0	0	-1277	102	1379	587	-1328	740	-106	44	38	-15	-27	-75	0
1147	0	0	1081	102	-979	-591	1030	-438	213	3	161	46	81	399	0
1148	0	0	3398	104	-3294	-1751	3346	-1595	364	-32	46	71	79	502	0
1149	0	0	3526	91	-3435	-1808	3480	-1672	291	81	147	-25	133	502	0
1150	0	0	3458	91	-3367	-1774	3412	-1638	259	122	54	-23	153	446	0
1151	0	0	2302	56	-2246	-1179	2274	-1095	230	93	83	97	97	232	0
1152	0	0	-117	32	149	42	-133	90	-141	62	-77	-9	-118	-259	0
1153	0	0	-2296	0	2296	1148	-2296	1148	-250	75	21	50	-89	-395	0
1154	0	0	-2478	-11	2467	1244	-2472	1228	-302	9	-32	87	-129	-343	0
1155	0	0	-2378	-21	2357	1199	-2367	1168	-226	3	-60	-11	-69	-318	0
1156	0	0	-1231	-19	1212	625	-1221	596	-135	67	21	-83	-48	-38	0
1157	0	0	1098	-13	-1111	-542	1104	-562	207	27	81	23	73	298	0
1158	0	0	3467	-11	-3478	-1728	3472	-1744	281	64	98	48	46	574	0
1159	0	0	3596	-27	-3623	-1784	3609	-1825	325	11	213	13	108	574	0
1160	0	0	3453	-25	-3478	-1714	3465	-1751	263	-5	153	-93	131	389	0
1161	0	0	2386	-27	-2413	-1179	2399	-1220	246	93	161	50	116	306	0
1162	0	0	16	-36	-52	10	34	-44	-133	3	1	-62	-36	-157	0
1163	0	0	-2325	-44	2281	1184	-2303	1118	-252	54	40	19	-48	-347	0
1164	0	0	-2426	-42	2384	1234	-2405	1171	-312	9	-34	62	-184	-292	0
1165	0	0	-2300	-40	2260	1170	-2280	1110	-168	-25	-54	-5	-143	-322	0
1166	0	0	-1274	-50	1224	662	-1249	587	-149	32	0	-79	11	11	0
1167	0	0	1125	-46	-1171	-539	1148	-608	178	27	65	29	114	333	0
1168	0	0	3486	-25	-3511	-1730	3498	-1768	358	0	133	32	143	582	0
1169	0	0	3622	-38	-3660	-1792	3641	-1849	327	9	135	7	147	521	0
1170	0	0	3405	-40	-3445	-1682	3425	-1742	298	-34	58	-1	56	442	0
1171	0	0	2328	-42	-2370	-1143	2349	-1206	153	104	102	40	93	223	0
1172	0	0	-14	-60	-46	37	16	-53	-56	38	75	3	29	-116	0
1173	0	0	-2344	-71	2273	1207	-2308	1101	-259	81	9	-27	-79	-372	0
1174	0	0	-2494	-58	2436	1276	-2465	1189	-254	36	-17	65	-79	-341	0
1175	0	0	-2410	-67	2343	1238	-2376	1138	-178	36	-46	54	-114	-281	0
1176	0	0	-1342	-52	1290	697	-1316	619	-161	-7	17	-9	-21	-65	0
1177	0	0	1003	-46	-1049	-478	1026	-547	188	3	-3	5	89	259	0
1178	0	0	3409	-34	-3443	-1687	3426	-1738	403	79	143	56	184	636	0
1179	0	0	3465	-54	-3519	-1705	3492	-1786	261	62	58	-52	89	514	0
1180	0	0	3395	-56	-3451	-1669	3423	-1753	337	89	135	60	133	450	0
1181	0	0	2167	-58	-2225	-1054	2196	-1141	157	27	98	-9	133	240	0
1182	0	0	-131	-64	67	97	-99	1	-97	42	-19	-65	34	-225	0
1183	0	0	-2505	-69	2436	1287	-2470	1183	-261	71	-29	60	-151	-382	0
1184	0	0	-2595	-50	2545	1322	-2570	1247	-291	112	1	97	9	-281	0
1185	0	0	-2579	-52	2527	1315	-2553	1237	-339	-1	-95	-11	-166	-279	0
1186	0	0	-1415	-42	1373	728	-1394	665	-100	42	-11	54	-19	-79	0
1187	0	0	790	-34	-824	-378	807	-429	91	-79	3	-19	23	236	0
1188	0	0	3270	-29	-3299	-1620	3284	-1664	345	34	133	85	153	496	0
1189	0	0	3362	-42	-3404	-1660	3383	-1723	370	9	106	7	120	529	0
1190	0	0	3275	-52	-3327	-1611	3301	-1689	256	85	102	34	100	426	0
1191	0	0	2094	-69	-2163	-1012	2128	-1116	250	104	64	120	89	316	0
1192	0	0	-296	-91	205	193	-250	57	-116	52	1	50	-97	-246	0
1193	0	0	-2731	-93	2638	1412	-2684	1272	-320	91	-106	-7	-98	-432	0
1194	0	0	-2857	-85	2772	1471	-2814	1343	-263	-25	-75	64	-73	-415	0
1195	0	0	-2833	-79	2754	1456	-2793	1337	-275	32	-25	1	-205	-333	0
1196	0	0	-1608	-25	1583	816	-1595	779	-188	75	-40	-5	-21	-157	0
1197	0	0	639	44	-595	-341	617	-275	155	-7	0	-7	120	254	0
1198	0	0	3180	141	-3039	-1660	3109	-1449	343	62	120	67	124	529	0
1199	0	0	3359	252	-3107	-1805	3233	-1427	244	36	9	1	-29	496	0
1200	0	0	3332	366	-2966	-1849	3149	-1300	296	124	93	116	91	459	0
1201	0	0	2185	424	-1761	-1304	1973	-668	124	29	81	-46	3	129	0
1202	0	0	-84	459	543	-187	-313	501	-69	126	-36	50	-31	-223	0
1203	0	0	-2487	508	2995	989	-2741	1751	-308	75	-65	-75	-108	-434	0
1204	0	0	-2652	566	3218	1043	-2935	1892	-327	50	-73	23	-93	-463	0
1205	0	0	-2506	603	3109	951	-2807	1856	-244	56	-29	-58	-137	-341	0
1206	0	0	-1315	694	2009	310	-1662	1351	-114	60	-7	-25	-17	-114	0
1207	0	0	1074	834	-240	-954	657	297	186	54	19	-17	71	228	0
1208	0	0	3465	911	-2554	-2188	3009	-821	273	29	62	-11	44	519	0
1209	0	0	3648	822	-2826	-2235	3237	-1002	236	56	122	7	65	446	1
1210	0	0	3406	547	-2859	-1976	3132	-1156	283	141	58	29	114	424	0
1211	0	0	2109	323	-1786	-1216	1947	-731	195	67	52	93	91	147	0
1212	0	0	-339	124	463	107	-401	293	-234	108	-25	-67	-100	-205	0
1213	0	0	-2781	-17	2764	1399	-2772	1373	-333	184	-34	-44	-32	-434	0
1214	0	0	-3124	-170	2954	1647	-3039	1392	-322	32	-44	31	-87	-500	0
1215	0	0	-2954	-310	2644	1632	-2799	1167	-306	104	-34	15	-77	-388	0
1216	0	0	-1979	-424	1555	1201	-1767	565	-137	87	5	-64	-46	-100	0
1217	0	0	253	-490	-743	118	498	-616	164	13	46	11	48	234	0
1218	0	0	2769	-519	-3288	-1125	3028	-1903	318	77	128	52	116	564	0
1219	0	0	2872	-521	-3393	-1175	3132	-1957	215	62	97	-11	58	372	0
1220	0	0	2836	-498	-3334	-1169	3085	-1916	294	97	172	-31	172	422	0
1221	0	0	1579	-492	-2071	-543	1825	-1281	67	178	91	32	67	178	0
1222	0	0	-686	-481	205	583	-445	-138	-182	104	36	-64	-87	-238	0
1223	0	0	-3149	-488	2661	1818	-2905	1086	-277	188	-89	17	-118	-475	0
1224	0	0	-3363	-486	2877	1924	-3120	1195	-275	102	-46	11	-104	-374	0
1225	0	0	-3222	-485	2737	1853	-2979	1126	-292	161	-58	19	-126	-409	0
1226	0	0	-2182	-485	1697	1333	-1939	606	-174	131	-73	65	-120	-106	0
1227	0	0	200	-442	-642	121	421	-542	108	164	29	-1	29	211	0
1228	0	0	2634	-380	-3014	-1127	2824	-1697	281	126	159	79	120	508	0
1229	0	0	2869	-337	-3206	-1266	3037	-1771	182	102	67	-15	9	389	0
1230	0	0	2751	-300	-3051	-1225	2901	-1675	294	199	97	75	151	426	0
1231	0	0	1624	-267	-1891	-678	1757	-1079	157	157	75	95	40	73	0
1232	0	0	-693	-230	463	461	-578	116	-145	143	31	116	-79	-205	0
1233	0	0	-3051	-184	2867	1617	-2959	1341	-358	180	-17	31	-102	-508	0
1234	0	0	-3253	-120	3133	1686	-3193	1506	-358	219	-42	145	-114	-483	0
1235	0	0	-3186	-65	3121	1625	-3153	1528	-395	112	-64	60	-188	-415	0
1236	0	0	-1912	-23	1889	967	-1900	933	-192	168	52	3	-42	-182	0
1237	0	0	424	7	-417	-215	420	-205	104	93	93	75	77	240	0
1238	0	0	2870	25	-2845	-1447	2857	-1410	277	151	112	83	112	508	0
1239	0	0	3106	34	-3072	-1570	3089	-1519	246	149	124	42	77	399	0
1240	0	0	2998	50	-2948	-1524	2973	-1449	259	159	149	65	172	420	0
1241	0	0	1869	52	-1817	-960	1843	-882	197	108	168	46	71	116	0
1242	0	0	-438	50	488	194	-463	269	-153	141	118	32	-5	-236	0
1243	0	0	-2914	56	2970	1429	-2942	1513	-353	108	34	23	-170	-401	0
1244	0	0	-3078	64	3142	1507	-3110	1603	-316	168	9	197	-46	-413	0
1245	0	0	-2989	64	3053	1462	-3021	1558	-358	98	-29	50	-157	-422	0
1246	0	0	-1777	75	1852	851	-1814	963	-44	131	93	131	-11	-147	0
1247	0	0	475	89	-386	-282	430	-148	133	32	159	79	79	197	0
1248	0	0	2969	104	-2865	-1536	2917	-1380	333	143	223	110	157	436	0
1249	0	0	3194	102	-3092	-1648	3143	-1495	285	106	178	64	184	364	0
1250	0	0	3023	102	-2921	-1562	2972	-1409	265	58	207	-5	153	362	0
1251	0	0	1913	98	-1815	-1005	1864	-858	149	110	164	69	40	184	0
1252	0	0	-398	106	504	146	-451	305	-112	151	151	15	-46	-151	0
1253	0	0	-2949	108	3057	1420	-3003	1582	-353	69	112	-42	-141	-508	0
1254	0	0	-3131	118	3249	1506	-3190	1683	-370	159	-5	54	-56	-473	0
1255	0	0	-3013	122	3135	1445	-3074	1628	-327	110	120	34	-60	-289	0
1256	0	0	-1843	128	1971	857	-1907	1049	-205	98	5	-15	-89	-219	0
1257	0	0	441	145	-296	-293	368	-75	147	58	172	135	83	279	0
1258	0	0	2940	157	-2783	-1548	2861	-1313	296	13	217	116	108	485	0
1259	0	0	3175	153	-3022	-1664	3098	-1434	294	-5	201	44	135	333	0
1260	0	0	2919	149	-2770	-1534	2844	-1310	228	-13	153	-13	114	345	0
1261	0	0	1939	155	-1784	-1047	1861	-814	190	116	211	133	89	98	0
1262	0	0	-487	153	640	167	-563	396	-159	19	95	46	-81	-211	0
1263	0	0	-2871	147	3018	1362	-2944	1582	-300	71	46	-73	-95	-521	0
1264	0	0	-3095	164	3259	1465	-3177	1711	-327	137	118	122	-56	-391	0
1265	0	0	-2939	176	3115	1381	-3027	1645	-316	-21	5	-13	-192	-475	0
1266	0	0	-1859	172	2031	843	-1945	1101	-201	89	42	67	-38	-131	0
1267	0	0	380	194	-186	-287	283	4	139	1	108	93	34	252	0
1268	0	0	2922	203	-2719	-1562	2820	-1258	271	11	143	135	81	434	0
1269	0	0	3167	203	-2964	-1685	3065	-1380	279	60	246	65	135	438	0
1270	0	0	2895	203	-2692	-1549	2793	-1244	219	0	184	27	98	397	0
1271	0	0	1935	213	-1722	-1074	1828	-754	151	71	205	110	77	116	0
1272	0	0	-415	207	622	104	-518	414	-162	-9	56	85	-44	-306	0
1273	0	0	-2827	201	3028	1313	-2927	1614	-283	54	17	21	-116	-500	0
1274	0	0	-3058	207	3265	1425	-3161	1736	-356	73	46	27	-69	-389	0
1275	0	0	-2832	221	3053	1305	-2942	1637	-283	75	-7	52	-145	-356	0
1276	0	0	-1833	236	2069	798	-1951	1152	-234	-11	42	-31	-32	-258	0
1277	0	0	523	258	-265	-390	394	-3	135	25	180	32	87	221	0
1278	0	0	2889	263	-2626	-1576	2757	-1181	186	-3	180	38	95	428	0
1279	0	0	3175	267	-2908	-1721	3041	-1320	226	58	225	-23	186	376	0
1280	0	0	2930	267	-2663	-1598	2796	-1198	226	29	209	29	95	440	0
1281	0	0	1896	275	-1621	-1085	1758	-673	166	-3	151	46	52	161	0
1282	0	0	-404	259	663	72	-533	461	-65	126	13	42	-32	-285	0
1283	0	0	-2928	261	3189	1333	-3058	1725	-325	3	-54	-42	-159	-490	0
1284	0	0	-2999	279	3278	1360	-3138	1778	-234	112	27	50	-46	-391	0
1285	0	0	-2949	298	3247	1325	-3098	1772	-358	54	-44	-23	-114	-446	0
1286	0	0	-1848	318	2166	765	-2007	1242	-110	42	7	13	-19	-228	0
1287	0	0	360	331	-29	-345	194	151	54	79	27	32	54	190	0
1288	0	0	2822	355	-2467	-1588	2644	-1056	258	-62	93	32	97	360	0
1289	0	0	2959	356	-2603	-1657	2781	-1123	273	31	71	87	95	339	0
1290	0	0	2785	362	-2423	-1573	2604	-1030	221	-19	60	-36	122	296	0
1291	0	0	1761	353	-1408	-1057	1584	-527	159	98	44	44	116	75	0
1292	0	0	-533	353	886	90	-709	619	-178	-1	56	-42	-48	-246	0
1293	0	0	-2974	355	3329	1309	-3151	1842	-323	75	-79	-116	-118	-591	0
1294	0	0	-3114	368	3482	1373	-3298	1925	-269	44	-23	36	-89	-378	0
1295	0	0	-2952	384	3336	1284	-3144	1860	-306	42	-85	0	-131	-450	0
1296	0	0	-1876	393	2269	741	-2072	1331	-157	58	-38	-77	-17	-209	0
1297	0	0	301	415	114	-358	93	264	122	-23	-25	5	1	238	0
1298	0	0	2841	434	-2407	-1637	2624	-986	333	-1	38	-7	110	446	0
1299	0	0	3016	438	-2578	-1727	2797	-1070	215	9	143	-56	46	368	0
1300	0	0	2837	440	-2397	-1638	2617	-978	244	56	118	27	141	368	0
1301	0	0	1809	446	-1363	-1127	1586	-458	58	-7	40	-67	25	69	0
1302	0	0	-516	446	962	35	-739	704	-174	17	-65	-77	-102	-275	0
1303	0	0	-2867	452	3319	1207	-3093	1885	-358	95	-129	-77	-166	-473	0
1304	0	0	-3025	465	3490	1280	-3257	1977	-304	50	-145	34	-164	-388	0
1305	0	0	-2898	465	3363	1216	-3130	1914	-281	54	-122	-29	-87	-434	0
1306	0	0	-1819	479	2298	670	-2058	1388	-192	65	-162	-31	-124	-244	0
1307	0	0	376	486	110	-431	133	298	73	71	-56	19	-71	203	0
1308	0	0	2821	488	-2333	-1654	2577	-922	279	-25	-50	5	71	428	0
1309	0	0	3006	498	-2508	-1752	2757	-1005	207	36	-73	-77	13	331	0
1310	0	0	2876	500	-2376	-1688	2626	-938	197	93	-64	-38	36	355	0
1311	0	0	1881	492	-1389	-1186	1635	-448	141	56	-69	79	-69	170	0
1312	0	0	-416	488	904	-36	-660	696	-170	60	-124	-56	-112	-306	0
1313	0	0	-2925	479	3404	1223	-3164	1941	-300	65	-240	-52	-180	-444	0
1314	0	0	-3036	481	3517	1277	-3276	1999	-294	87	-190	-67	-213	-370	0
1315	0	0	-2905	488	3393	1208	-3149	1940	-358	65	-238	-67	-240	-430	0
1316	0	0	-1731	492	2223	619	-1977	1357	-91	32	-153	-36	-145	-149	0
1317	0	0	396	496	100	-446	148	298	164	13	-145	-46	17	197	0
1318	0	0	2901	502	-2399	-1701	2650	-948	230	0	-139	-110	-48	411	0
1319	0	0	3103	492	-2611	-1797	2857	-1059	252	36	-108	-64	29	426	0
1320	0	0	2955	486	-2469	-1720	2712	-991	201	65	-65	-100	-3	401	0
1321	0	0	1890	467	-1423	-1178	1656	-478	106	65	-120	-81	-44	155	0
1322	0	0	-283	446	729	-81	-506	587	-58	157	-195	-46	-174	-161	0
1323	0	0	-2873	436	3309	1218	-3091	1872	-389	128	-197	-131	-236	-469	0
1324	0	0	-2968	430	3398	1269	-3183	1914	-221	36	-192	-15	-217	-420	0
1325	0	0	-2863	417	3280	1223	-3071	1848	-226	108	-232	-31	-141	-351	0
1326	0	0	-1860	415	2275	722	-2067	1345	-199	0	-228	-141	-162	-271	0
1327	0	0	346	411	65	-378	140	238	162	-1	-159	-42	13	223	0
1328	0	0	3016	401	-2615	-1708	2815	-1107	287	-3	-31	-89	91	477	0
1329	0	0	3499	384	-3115	-1941	3307	-1365	300	3	9	-40	106	514	0
1330	0	0	3396	358	-3038	-1877	3217	-1340	304	11	-48	-83	131	415	0
1331	0	0	2172	339	-1833	-1255	2002	-747	149	64	-48	-36	11	174	0
1332	0	0	-281	320	601	-19	-441	460	-112	77	-180	-58	-116	-211	0
1333	0	0	-3007	304	3311	1351	-3159	1807	-364	19	-219	-36	-157	-514	0
1334	0	0	-3370	296	3666	1537	-3518	1981	-360	46	-188	-126	-141	-463	0
1335	0	0	-3261	287	3548	1487	-3404	1917	-304	44	-162	-71	-207	-424	0
1336	0	0	-2020	269	2289	875	-2154	1279	-225	19	-174	-21	-83	-254	0
1337	0	0	482	269	-213	-375	347	28	106	-38	-114	-27	25	170	0
1338	0	0	3260	250	-3010	-1755	3135	-1380	380	83	38	31	153	580	0
1339	0	0	3636	236	-3400	-1936	3518	-1582	318	-77	-32	-15	114	450	0
1340	0	0	3612	219	-3393	-1915	3502	-1587	331	38	19	100	65	459	0
1341	0	0	2243	205	-2038	-1224	2140	-916	188	48	7	60	73	221	0
1342	0	0	-239	180	419	29	-329	299	-161	48	-102	-25	-120	-292	0
1343	0	0	-2916	151	3067	1382	-2991	1609	-250	118	-81	3	-110	-457	0
1344	0	0	-3529	143	3672	1693	-3600	1907	-337	13	-170	-46	-137	-576	0
1345	0	0	-3259	141	3400	1559	-3329	1770	-225	46	-64	-38	-54	-514	0
1346	0	0	-2123	135	2258	994	-2190	1196	-195	-46	-52	42	-69	-246	0
1347	0	0	424	133	-291	-278	357	-79	133	-36	-58	17	50	159	0
1348	0	0	3109	122	-2987	-1615	3048	-1432	329	5	65	102	135	457	0
1349	0	0	3665	108	-3557	-1886	3611	-1724	355	-29	-3	42	133	430	0
1350	0	0	3451	97	-3354	-1774	3402	-1628	205	81	-52	40	56	386	0
1351	0	0	2184	83	-2101	-1133	2142	-1009	221	-1	23	137	-7	197	0
1352	0	0	-291	62	353	114	-322	207	-91	52	-60	3	-27	-246	0
1353	0	0	-3032	50	3082	1491	-3057	1566	-384	29	-91	-64	-168	-597	0
1354	0	0	-3616	50	3666	1783	-3641	1858	-389	75	-254	-38	-157	-504	0
1355	0	0	-3403	65	3468	1669	-3435	1766	-277	31	-192	-112	-168	-535	0
1356	0	0	-2177	65	2242	1056	-2209	1153	-205	21	-186	-3	-108	-236	0
1357	0	0	301	65	-236	-183	268	-85	162	-19	-178	-1	21	114	0
1358	0	0	3029	67	-2962	-1548	2995	-1447	283	-23	-62	0	97	490	0
1359	0	0	3623	64	-3559	-1843	3591	-1747	333	32	-93	-36	164	417	0
1360	0	0	3437	50	-3387	-1743	3412	-1668	333	-27	-27	-25	87	490	0
1361	0	0	2162	40	-2122	-1101	2142	-1041	205	-9	-85	-19	42	207	0
1362	0	0	-289	19	308	135	-298	163	-44	32	-129	-46	-73	-267	0
1363	0	0	-3083	7	3090	1538	-3086	1548	-341	-34	-232	-137	-164	-582	0
1364	0	0	-3500	5	3505	1747	-3502	1755	-291	-54	-207	-11	-161	-514	0
1365	0	0	-3467	5	3472	1731	-3469	1738	-376	-106	-190	-104	-178	-477	0
1366	0	0	-2066	15	2081	1025	-2073	1048	-147	-69	-186	-38	-100	-217	0
1367	0	0	273	21	-252	-147	262	-115	143	-21	-172	13	54	194	0
1368	0	0	3027	34	-2993	-1530	3010	-1479	294	-131	-64	-97	147	556	0
1369	0	0	3616	29	-3587	-1822	3601	-1779	399	-95	-69	15	172	533	0
1370	0	0	3449	25	-3424	-1737	3436	-1699	283	-93	-13	-5	141	469	0
1371	0	0	2242	29	-2213	-1135	2227	-1092	240	-65	-64	7	114	209	0
1372	0	0	-146	11	157	67	-151	84	-128	-75	-133	-48	-31	-228	0
1373	0	0	-2885	-5	2880	1445	-2882	1437	-294	-62	-93	-75	-56	-471	0
1374	0	0	-3380	1	3381	1689	-3380	1691	-413	-27	-250	-50	-161	-527	0
1375	0	0	-3131	15	3146	1558	-3138	1580	-316	27	-194	58	-98	-471	0
1376	0	0	-1977	21	1998	978	-1987	1009	-211	-85	-108	-98	25	-269	0
1377	0	0	533	31	-502	-282	517	-235	195	-73	-73	38	85	267	0
1378	0	0	3217	44	-3173	-1630	3195	-1564	325	-87	11	32	248	545	0
1379	0	0	3840	34	-3806	-1937	3823	-1886	339	-97	38	5	213	516	0
1380	0	0	3697	31	-3666	-1864	3681	-1817	339	69	23	89	302	508	0
1381	0	0	2500	31	-2469	-1265	2484	-1219	267	-50	13	46	131	217	0
1382	0	0	18	13	-5	-15	11	4	-52	32	-44	25	9	-141	0
1383	0	0	-2600	5	2605	1297	-2602	1305	-269	-5	-15	-44	-95	-341	0
1384	0	0	-3071	9	3080	1531	-3075	1544	-263	42	-3	48	-27	-312	0
1385	0	0	-2968	21	2989	1473	-2978	1505	-351	-9	-5	-9	-54	-432	0
1386	0	0	-1708	36	1744	836	-1726	890	-153	69	-25	52	-27	-42	0
1387	0	0	691	44	-647	-367	669	-301	207	89	159	73	157	364	0
1388	0	0	3373	60	-3313	-1716	3343	-1626	341	100	211	79	174	576	0
1389	0	0	3937	52	-3885	-1994	3911	-1916	360	95	254	21	209	673	0
1390	0	0	3648	50	-3598	-1849	3623	-1774	252	46	199	27	215	537	0
1391	0	0	2612	50	-2562	-1331	2587	-1256	289	108	254	143	118	232	0
1392	0	0	181	32	-149	-106	165	-58	-15	164	164	128	-7	-69	0
1393	0	0	-2551	21	2572	1265	-2561	1296	-275	135	67	-32	-108	-417	0
1394	0	0	-2956	23	2979	1466	-2967	1501	-238	145	87	27	-77	-403	0
1395	0	0	-2901	36	2937	1432	-2919	1486	-271	77	147	19	-124	-316	0
1396	0	0	-1639	48	1687	795	-1663	867	-164	141	145	7	-77	-166	0
1397	0	0	575	56	-519	-315	547	-231	128	83	190	23	155	234	0
1398	0	0	3301	71	-3230	-1686	3265	-1579	347	5	304	75	5	601	0
1399	0	0	3818	67	-3751	-1942	3784	-1842	333	137	335	13	226	560	0
1400	0	0	3552	64	-3488	-1808	3520	-1712	310	104	323	32	124	537	0
1401	0	0	2473	64	-2409	-1268	2441	-1172	250	98	407	54	97	289	0
1402	0	0	21	46	25	-33	-2	35	-42	133	192	38	64	-176	0
1403	0	0	-2697	44	2741	1326	-2719	1392	-368	79	234	-42	-69	-459	0
1404	0	0	-3141	56	3197	1542	-3169	1626	-195	122	256	29	-54	-399	0
1405	0	0	-3082	60	3142	1511	-3112	1601	-283	64	133	31	-137	-455	0
1406	0	0	-2063	69	2132	997	-2097	1100	-172	50	147	-93	-9	-236	0
1407	0	0	375	69	-306	-222	340	-118	199	38	306	25	106	178	0
1408	0	0	2898	85	-2813	-1491	2855	-1364	360	62	399	5	238	452	0
1409	0	0	3373	79	-3294	-1726	3333	-1607	399	29	279	21	201	424	0
1410	0	0	3198	67	-3131	-1632	3164	-1532	289	91	275	52	203	345	0
1411	0	0	1959	64	-1895	-1011	1927	-915	157	58	294	27	135	209	0
1412	0	0	-281	56	337	112	-309	196	-27	23	135	-29	-31	-277	0
1413	0	0	-2924	46	2970	1439	-2947	1508	-306	21	153	-64	-77	-549	0
1414	0	0	-3529	44	3573	1742	-3551	1808	-308	13	25	-69	-161	-465	0
1415	0	0	-3292	56	3348	1618	-3320	1702	-267	-77	153	-44	-124	-442	0
1416	0	0	-2256	64	2320	1096	-2288	1192	-155	-79	97	-83	42	-271	0
1417	0	0	48	69	21	-58	13	45	129	-97	157	-44	54	118	0
1418	0	0	2694	85	-2609	-1389	2651	-1262	287	-112	209	-13	174	426	0
1419	0	0	3175	79	-3096	-1627	3135	-1508	331	-79	178	-65	170	403	0
1420	0	0	2969	71	-2898	-1520	2933	-1413	291	-100	131	-31	164	298	0
1421	0	0	1825	62	-1763	-943	1794	-850	137	-54	195	0	129	118	0
1422	0	0	-341	62	403	139	-372	232	-69	-23	91	-1	-7	-314	0
1423	0	0	-3059	52	3111	1503	-3085	1581	-277	-58	-110	-106	25	-593	0
1424	0	0	-3486	48	3534	1719	-3510	1791	-261	-36	44	-58	-38	-500	0
1425	0	0	-3389	46	3435	1671	-3412	1740	-281	-52	-137	-65	-44	-490	0
1426	0	0	-2219	52	2271	1083	-2245	1161	-186	-46	-93	-97	-34	-298	0
1427	0	0	44	73	29	-58	7	51	91	-77	-69	0	110	178	0
1428	0	0	2670	81	-2589	-1375	2629	-1254	242	-170	-19	-100	60	389	0
1429	0	0	3221	75	-3146	-1648	3183	-1535	386	-106	-32	-46	147	467	0
1430	0	0	3034	64	-2970	-1549	3002	-1453	277	-71	-32	-114	170	358	0
1431	0	0	1901	62	-1839	-981	1870	-888	147	-77	-100	-110	17	195	0
1432	0	0	-340	46	386	147	-363	216	-95	-93	-234	-122	-38	-322	0
1433	0	0	-2953	38	2991	1457	-2972	1514	-277	-93	-281	-97	-139	-562	0
1434	0	0	-3455	40	3495	1707	-3475	1767	-399	-50	-314	-186	-174	-492	0
1435	0	0	-3145	54	3199	1545	-3172	1626	-226	-60	-201	-97	-174	-382	0
1436	0	0	-2184	60	2244	1062	-2214	1152	-166	-174	-289	-195	-153	-248	0
1437	0	0	188	64	-124	-126	156	-30	228	-155	-267	-182	-25	199	0
1438	0	0	2777	67	-2710	-1422	2743	-1321	355	-102	-166	-106	71	566	0
1439	0	0	3371	64	-3307	-1717	3339	-1621	389	-141	-246	-267	21	465	0
1440	0	0	3173	54	-3119	-1613	3146	-1532	322	-32	-221	-131	77	428	0
1441	0	0	2067	52	-2015	-1059	2041	-981	219	-141	-211	-186	-73	252	0
1442	0	0	-158	34	192	62	-175	113	-98	-64	-360	-258	-122	-205	0
1443	0	0	-2863	15	2878	1424	-2870	1446	-310	-126	-234	-291	-135	-465	0
1444	0	0	-3263	23	3286	1620	-3274	1654	-329	-114	-405	-203	-296	-440	0
1445	0	0	-3086	21	3107	1532	-3096	1564	-254	-67	-420	-137	-261	-351	0
1446	0	0	-2029	29	2058	1000	-2043	1043	-201	-172	-397	-279	-209	-215	0
1447	0	0	286	36	-250	-161	268	-107	157	-170	-296	-219	-114	285	0
1448	0	0	2919	46	-2873	-1482	2896	-1413	358	-118	-273	-137	44	556	0
1449	0	0	3590	46	-3544	-1818	3567	-1749	374	-145	-197	-174	-3	564	0
1450	0	0	3235	36	-3199	-1635	3217	-1581	343	-155	-279	-188	3	508	0
1451	0	0	2168	34	-2134	-1101	2151	-1050	217	-143	-331	-195	-114	215	0
1452	0	0	-71	29	100	21	-85	64	-97	-114	-355	-207	-164	-190	0
1453	0	0	-2679	15	2694	1332	-2686	1354	-287	-120	-335	-172	-238	-436	0
1454	0	0	-3114	21	3135	1546	-3124	1578	-366	-48	-325	-211	-279	-428	0
1455	0	0	-2968	19	2987	1474	-2977	1503	-207	-112	-322	-104	-225	-343	0
1456	0	0	-1894	32	1926	931	-1910	979	-194	-145	-287	-209	-168	-178	0
1457	0	0	323	32	-291	-177	307	-129	147	-112	-176	-161	-23	242	0
1458	0	0	2971	32	-2939	-1501	2955	-1453	329	-168	-174	-34	-13	549	0
1459	0	0	3520	27	-3493	-1773	3506	-1733	393	-143	-120	-149	36	504	0
1460	0	0	3350	21	-3329	-1685	3339	-1654	322	-164	-104	-9	-25	488	0
1461	0	0	2232	17	-2215	-1124	2223	-1099	226	-182	-110	-89	13	333	0
1462	0	0	14	15	1	-14	6	8	-65	-145	-219	-104	-170	-234	0
1463	0	0	-2608	-1	2607	1304	-2607	1303	-333	-60	-230	-153	-194	-483	0
1464	0	0	-3148	0	3148	1574	-3148	1574	-339	-58	-188	-67	-225	-436	0
1465	0	0	-2935	9	2944	1463	-2939	1476	-302	-116	-159	-182	-184	-391	0
1466	0	0	-1938	11	1949	963	-1943	980	-283	-164	-131	-126	-201	-157	0
1467	0	0	310	19	-291	-164	300	-136	145	-197	-62	-17	-102	203	0
1468	0	0	2989	29	-2960	-1509	2974	-1465	349	11	11	3	133	541	0
1469	0	0	3393	31	-3362	-1712	3377	-1665	314	-153	-17	-97	98	506	0
1470	0	0	3241	23	-3218	-1632	3229	-1597	250	-67	34	-62	29	446	0
1471	0	0	2106	17	-2089	-1061	2097	-1036	137	-19	38	15	0	320	0
1472	0	0	-117	3	120	57	-118	61	-147	-31	-100	-9	-108	-174	0
1473	0	0	-2738	-5	2733	1371	-2735	1364	-335	-102	-100	-25	-100	-527	0
1474	0	0	-3302	-3	3299	1652	-3300	1648	-345	-1	-166	42	-71	-506	0
1475	0	0	-3082	0	3082	1541	-3082	1541	-244	-46	-184	77	-104	-483	0
1476	0	0	-2072	1	2073	1035	-2072	1037	-236	40	-112	9	-60	-176	0
1477	0	0	67	5	-62	-36	64	-28	89	13	-40	7	-25	184	0
1478	0	0	2731	17	-2714	-1374	2722	-1348	275	118	85	141	85	516	0
1479	0	0	3276	17	-3259	-1646	3267	-1621	323	58	36	104	129	516	0
1480	0	0	3079	7	-3072	-1543	3075	-1532	347	122	64	197	166	481	0
1481	0	0	1906	11	-1895	-958	1900	-942	126	65	-1	180	100	170	0
1482	0	0	-196	13	209	91	-202	111	-124	124	9	67	-3	-238	0
1483	0	0	-2922	-1	2921	1461	-2921	1460	-356	153	-54	87	-129	-541	0
1484	0	0	-3380	-1	3379	1690	-3379	1689	-356	131	-32	221	-226	-506	0
1485	0	0	-3219	1	3220	1609	-3219	1610	-345	126	40	168	-93	-496	0
1486	0	0	-2231	5	2236	1113	-2233	1120	-279	141	1	102	-34	-283	0
1487	0	0	-39	9	48	15	-43	28	93	207	149	213	205	186	0
1488	0	0	2535	13	-2522	-1274	2528	-1254	226	155	166	197	122	407	0
1489	0	0	3146	11	-3135	-1578	3140	-1562	356	157	209	223	213	424	0
1490	0	0	2749	-1	-2750	-1374	2749	-1375	192	129	190	242	126	331	0
1491	0	0	1783	-1	-1784	-891	1783	-892	62	223	141	281	40	77	0
1492	0	0	-428	-13	415	220	-421	201	-186	195	141	285	46	-287	0
1493	0	0	-3076	-19	3057	1547	-3066	1519	-409	199	93	250	-128	-616	0
1494	0	0	-3541	-11	3530	1776	-3535	1759	-322	252	162	289	-98	-550	0
1495	0	0	-3421	-5	3416	1713	-3418	1705	-372	133	93	215	-69	-547	0
1496	0	0	-2314	0	2314	1157	-2314	1157	-151	211	174	269	71	-376	0
1497	0	0	-264	17	281	123	-272	149	17	120	240	174	112	137	0
1498	0	0	2428	27	-2401	-1227	2414	-1187	225	180	259	304	151	428	0
1499	0	0	2987	29	-2958	-1508	2972	-1464	275	205	258	254	153	479	0
1500	0	0	2696	21	-2675	-1358	2685	-1327	190	318	254	258	162	426	0
1501	0	0	1695	23	-1672	-859	1683	-824	40	302	221	254	143	97	0
1502	0	0	-497	9	506	244	-501	257	-277	275	291	124	-36	-322	0
1503	0	0	-3145	1	3146	1572	-3145	1573	-376	349	186	161	-71	-519	0
1504	0	0	-3677	1	3678	1838	-3677	1839	-415	298	79	221	-205	-582	0
1505	0	0	-3488	13	3501	1737	-3494	1757	-343	322	168	180	-133	-492	0
1506	0	0	-2497	23	2520	1237	-2508	1271	-325	308	65	40	-87	-337	0
1507	0	0	-295	38	333	128	-314	185	118	246	172	213	64	114	0
1508	0	0	2281	60	-2221	-1170	2251	-1080	164	289	213	116	120	399	0
1509	0	0	2923	62	-2861	-1492	2892	-1399	252	265	188	89	75	343	0
1510	0	0	2719	58	-2661	-1388	2690	-1301	228	341	368	170	170	417	0
1511	0	0	1619	56	-1563	-837	1591	-753	17	389	182	159	65	71	0
1512	0	0	-391	62	453	164	-422	257	-213	378	135	32	-112	-426	0
1513	0	0	-3073	58	3131	1507	-3102	1594	-419	399	104	89	-149	-632	0
1514	0	0	-3630	52	3682	1789	-3656	1867	-407	362	29	73	-197	-616	0
1515	0	0	-3398	64	3462	1667	-3430	1763	-419	285	23	11	-194	-560	0
1516	0	0	-2433	79	2512	1177	-2472	1295	-240	269	126	21	-38	-273	0
1517	0	0	-305	102	407	101	-356	254	-58	182	153	-46	-19	79	0
1518	0	0	2494	122	-2372	-1308	2433	-1125	279	300	302	95	131	486	0
1519	0	0	2966	126	-2840	-1546	2903	-1357	188	197	211	-89	104	372	0
1520	0	0	2795	124	-2671	-1459	2733	-1273	252	223	259	64	81	364	0
1521	0	0	1687	122	-1565	-904	1626	-721	73	273	201	69	62	190	0
1522	0	0	-407	126	533	140	-470	329	-108	176	128	-83	-108	-391	0
1523	0	0	-3152	95	3247	1528	-3199	1671	-403	162	122	-120	-100	-549	0
1524	0	0	-3717	79	3796	1819	-3756	1937	-409	174	73	-60	-104	-568	0
1525	0	0	-3480	85	3565	1697	-3522	1825	-355	48	50	-129	-60	-471	0
1526	0	0	-2473	93	2566	1190	-2519	1329	-236	-32	1	-64	-124	-283	0
1527	0	0	-345	108	453	118	-399	280	31	-95	126	-58	-116	205	0
1528	0	0	2440	126	-2314	-1283	2377	-1094	273	9	151	-9	17	471	0
1529	0	0	3015	129	-2886	-1572	2950	-1378	372	27	89	-21	126	436	0
1530	0	0	2788	135	-2653	-1461	2720	-1259	289	42	174	27	83	382	0
1531	0	0	1686	131	-1555	-908	1620	-712	85	-9	124	-133	-79	118	0
1532	0	0	-390	112	502	139	-446	307	-116	89	112	-54	-186	-203	0
1533	0	0	-3180	100	3280	1540	-3230	1690	-316	52	29	-108	-149	-591	0
1534	0	0	-3731	102	3833	1814	-3782	1967	-366	17	58	-27	-186	-475	0
1535	0	0	-3395	98	3493	1648	-3444	1795	-265	42	54	-129	-131	-436	0
1536	0	0	-2401	93	2494	1154	-2447	1293	-190	-34	-64	-128	-77	-256	0
1537	0	0	-123	102	225	10	-174	163	116	-29	54	19	-1	252	0
1538	0	0	2561	102	-2459	-1331	2510	-1178	265	-65	124	19	42	611	0
1539	0	0	3255	91	-3164	-1673	3209	-1536	302	-56	-54	-9	-32	413	0
1540	0	0	3047	75	-2972	-1561	3009	-1448	275	42	128	0	89	574	0
1541	0	0	1908	50	-1858	-979	1883	-904	205	-65	25	7	-64	162	0
1542	0	0	-205	31	236	87	-220	133	3	-34	38	-56	-122	-135	0
1543	0	0	-3035	1	3036	1517	-3035	1518	-279	-17	-65	-95	-180	-471	0
1544	0	0	-3608	-23	3585	1815	-3596	1781	-314	-7	-40	-38	-228	-453	0
1545	0	0	-3499	-19	3480	1759	-3489	1730	-283	-40	-120	27	-180	-419	0
1546	0	0	-2480	-17	2463	1248	-2471	1223	-230	-116	-209	-31	-145	-217	0
1547	0	0	-152	-17	135	84	-143	59	133	-79	-95	-32	40	203	0
1548	0	0	2524	-11	-2535	-1256	2529	-1273	353	-85	-40	31	106	560	0
1549	0	0	3211	-21	-3232	-1595	3221	-1626	339	-161	-40	-3	44	481	0
1550	0	0	2960	-21	-2981	-1469	2970	-1501	263	-112	13	13	102	512	0
1551	0	0	1824	-36	-1860	-894	1842	-948	102	-64	-77	0	27	226	0
1552	0	0	-327	-42	285	184	-306	121	-71	-79	-106	54	-36	-230	0
1553	0	0	-3089	-48	3041	1568	-3065	1496	-271	-31	-141	73	-135	-483	0
1554	0	0	-3736	-54	3682	1895	-3709	1814	-325	-3	-236	128	-139	-506	0
1555	0	0	-3444	-46	3398	1745	-3421	1676	-259	1	-151	13	-114	-450	0
1556	0	0	-2463	-40	2423	1251	-2443	1191	-234	-64	-135	-15	-64	-298	0
1557	0	0	-237	-36	201	136	-219	82	98	-60	-139	52	15	157	0
1558	0	0	2500	-31	-2531	-1234	2515	-1281	259	-50	-60	100	100	436	0
1559	0	0	3214	-31	-3245	-1591	3229	-1638	285	-44	11	56	114	506	0
1560	0	0	2968	-29	-2997	-1469	2982	-1513	252	-91	-17	44	112	389	0
1561	0	0	1948	-52	-2000	-948	1974	-1026	166	32	-85	145	197	186	0
1562	0	0	-341	-54	287	197	-314	116	-195	-21	-161	1	83	-306	0
1563	0	0	-3050	-75	2975	1562	-3012	1450	-275	38	-166	15	7	-580	0
1564	0	0	-3694	-67	3627	1880	-3660	1780	-345	112	-162	147	-31	-537	0
1565	0	0	-3477	-65	3412	1771	-3444	1673	-289	23	-197	42	-98	-521	0
1566	0	0	-2388	-60	2328	1224	-2358	1134	-184	102	-128	31	29	-298	0
1567	0	0	-244	-54	190	149	-217	68	44	19	-118	40	11	85	0
1568	0	0	2639	-44	-2683	-1297	2661	-1363	322	48	25	110	143	420	0
1569	0	0	3269	-46	-3315	-1611	3292	-1680	300	52	5	-5	100	432	0
1570	0	0	3026	-46	-3072	-1490	3049	-1559	312	31	-11	-25	95	304	0
1571	0	0	2052	-52	-2104	-1000	2078	-1078	209	100	118	95	106	265	0
1572	0	0	-207	-58	149	132	-178	45	-118	129	-3	-19	7	-267	0
1573	0	0	-2977	-71	2906	1524	-2941	1417	-333	85	-81	-64	-89	-599	0
1574	0	0	-3617	-69	3548	1843	-3582	1739	-378	116	-77	-3	-67	-444	0
1575	0	0	-3276	-50	3226	1663	-3251	1588	-248	128	-1	-5	-71	-475	0
1576	0	0	-2298	-52	2246	1175	-2272	1097	-180	46	-15	-38	-44	-215	0
1577	0	0	-55	-44	11	49	-33	-16	77	162	-25	-9	122	139	0
1578	0	0	2712	-38	-2750	-1337	2731	-1394	197	155	17	-48	170	386	0
1579	0	0	3356	-46	-3402	-1655	3379	-1724	333	114	93	-32	114	485	0
1580	0	0	3055	-54	-3109	-1500	3082	-1581	213	79	62	-69	46	339	0
1581	0	0	2068	-73	-2141	-997	2104	-1107	199	137	19	27	106	161	0
1582	0	0	-157	-97	60	127	-108	-18	-124	225	-5	-36	-3	-300	0
1583	0	0	-2903	-118	2785	1510	-2844	1333	-335	186	23	-114	-73	-564	0
1584	0	0	-3446	-114	3332	1780	-3389	1609	-413	159	-42	-54	-157	-500	0
1585	0	0	-3252	-100	3152	1676	-3202	1526	-322	199	-77	13	-116	-453	0
1586	0	0	-2192	-58	2134	1125	-2163	1038	-223	184	46	-122	-164	-211	0
1587	0	0	12	17	5	-14	3	11	98	164	100	-34	36	178	0
1588	0	0	2752	85	-2667	-1418	2709	-1291	228	197	120	-17	129	393	0
1589	0	0	3427	192	-3235	-1809	3331	-1521	213	172	91	-112	71	370	0
1590	0	0	3212	318	-2894	-1765	3053	-1288	279	153	118	-48	95	388	0
1591	0	0	2186	419	-1767	-1302	1976	-674	91	110	153	-128	19	221	0
1592	0	0	142	479	337	-310	-97	408	-170	159	32	-97	-89	-302	0
1593	0	0	-2514	543	3057	985	-2785	1800	-378	279	38	-143	-102	-413	0
1594	0	0	-3174	622	3796	1276	-3485	2209	-405	91	-89	-25	-135	-562	0
1595	0	0	-2759	692	3451	1033	-3105	2071	-345	199	-91	-25	-172	-453	0
1596	0	0	-1836	779	2615	528	-2225	1697	-265	114	31	-36	-87	-281	0
1597	0	0	319	904	585	-611	-133	744	31	19	62	-67	-54	192	0
1598	0	0	3085	1037	-2048	-2061	2566	-505	205	108	75	-56	118	459	0
1599	0	0	3670	1123	-2547	-2396	3108	-712	254	157	93	-69	108	300	0
1600	0	0	3227	1012	-2215	-2119	2721	-601	116	87	64	-182	162	273	0
1601	0	0	2222	715	-1507	-1468	1864	-396	108	56	3	-34	19	157	1
1602	0	0	128	486	358	-307	-115	422	-106	83	29	-46	-38	-190	0
1603	0	0	-2510	252	2762	1129	-2636	1507	-360	97	7	-38	-122	-486	0
1604	0	0	-2648	54	2702	1297	-2675	1378	-386	131	-65	77	-48	-364	0
1605	0	0	-2135	-159	1976	1147	-2055	908	-242	67	-71	162	-133	-230	0
1606	0	0	-1466	-310	1156	888	-1311	423	-226	75	-145	29	-40	-122	0
1607	0	0	64	-440	-504	188	284	-472	100	79	-54	44	87	116	0
1608	0	0	2154	-492	-2646	-831	2400	-1569	143	40	11	-60	73	440	0
1609	76	0	1987	-525	-2512	-731	2249	-1518	178	23	19	-174	44	159	0
1610	76	0	1226	-543	-1769	-341	1497	-1156	81	21	-97	-118	97	108	0
1611	76	0	590	-523	-1113	-33	851	-818	81	0	-46	9	3	-3	0
1612	76	0	-893	-502	391	697	-642	-55	-213	-31	-89	-46	-40	-306	0
1613	76	0	-2946	-508	2438	1727	-2692	965	-296	38	-131	110	-58	-413	0
1614	76	0	-2612	-517	2095	1564	-2353	789	-323	-44	-199	234	-58	-269	0
1615	76	0	-1853	-517	1336	1185	-1594	409	-147	-52	-54	164	-69	-153	0
1616	76	0	-1336	-477	859	906	-1097	191	-174	-17	-155	38	-11	-209	0
1617	76	0	274	-422	-696	74	485	-559	166	-5	31	85	87	230	0
1618	76	0	2262	-360	-2622	-951	2442	-1491	188	19	-75	85	54	405	0
1619	76	0	2062	-306	-2368	-878	2215	-1337	176	64	-83	-110	-7	162	0
1620	76	0	1463	-259	-1722	-602	1592	-990	162	102	-23	-40	114	137	0
1621	76	0	862	-226	-1088	-318	975	-657	73	67	-149	-31	-13	62	0
1622	76	0	-511	-182	329	346	-420	73	-62	-25	-133	32	-50	-215	0
1623	76	0	-2736	-141	2595	1438	-2665	1227	-294	83	-195	23	15	-397	0
1624	76	0	-2709	-81	2628	1395	-2668	1273	-376	73	-252	69	-36	-422	0
1625	76	0	-2185	-44	2141	1114	-2163	1048	-238	141	-85	162	25	-209	0
1626	76	0	-1605	-1	1604	803	-1604	801	-106	0	-172	89	-60	-178	0
1627	76	0	191	29	-162	-110	176	-66	50	98	-137	126	48	149	0
1628	76	0	2525	50	-2475	-1287	2500	-1212	221	54	7	48	151	436	0
1629	76	0	2855	54	-2801	-1454	2828	-1373	215	13	-81	-52	89	349	0
1630	76	0	2893	69	-2824	-1481	2858	-1377	159	31	-120	-23	106	331	0
1631	76	0	2016	75	-1941	-1045	1978	-933	110	147	-3	5	95	291	0
1632	76	0	-157	71	228	43	-192	149	-87	29	-87	-21	-75	-258	0
1633	76	0	-3009	67	3076	1471	-3042	1571	-358	85	-203	-98	-97	-626	0
1634	76	0	-3847	73	3920	1887	-3883	1996	-372	172	-159	-3	3	-537	0
1635	76	0	-3552	81	3633	1735	-3592	1857	-329	87	-192	-46	-143	-541	0
1636	76	0	-2500	91	2591	1204	-2545	1341	-211	-9	-176	-44	-62	-283	0
1637	76	0	-274	102	376	86	-325	239	91	69	-73	29	-34	199	0
1638	76	0	2581	116	-2465	-1348	2523	-1174	296	13	-15	-5	85	500	0
1639	76	0	3412	126	-3286	-1769	3349	-1580	298	44	31	-11	52	393	0
1640	76	0	3053	124	-2929	-1588	2991	-1402	219	9	-11	-54	83	380	0
1641	76	0	2075	128	-1947	-1101	2011	-909	228	-13	7	31	83	182	0
1642	76	0	-235	129	364	53	-299	246	-118	36	-124	-44	-58	-254	0
1643	76	0	-3062	129	3191	1466	-3126	1660	-325	89	-143	-31	-131	-626	0
1644	76	0	-3946	133	4079	1906	-4012	2106	-345	19	-186	-52	-228	-647	0
1645	76	0	-3671	143	3814	1764	-3742	1978	-335	81	-112	-25	-58	-490	0
1646	76	0	-2599	155	2754	1222	-2676	1454	-273	23	-85	-159	-108	-362	0
1647	76	0	-372	159	531	106	-451	345	93	-29	81	-23	15	131	0
1648	76	0	2513	170	-2343	-1341	2428	-1086	355	38	81	34	164	415	0
1649	76	0	3413	170	-3243	-1791	3328	-1536	335	38	194	-56	157	382	0
1650	76	0	3136	168	-2968	-1652	3052	-1400	248	95	199	56	153	382	0
1651	76	0	2111	166	-1945	-1138	2028	-889	120	62	85	75	85	137	0
1652	76	0	-62	172	234	-55	-148	203	-32	81	110	-9	13	-252	0
1653	76	0	-2830	159	2989	1335	-2909	1574	-275	139	65	69	-58	-568	0
1654	76	0	-3696	168	3864	1764	-3780	2016	-343	129	106	19	-42	-560	0
1655	76	0	-3486	176	3662	1655	-3574	1919	-316	46	118	-83	-34	-545	0
1656	76	0	-2309	178	2487	1065	-2398	1332	-110	97	232	5	0	-230	0
1657	76	0	-262	190	452	36	-357	321	58	1	207	11	38	100	0
1658	76	0	2769	197	-2572	-1483	2670	-1187	362	-21	310	29	141	415	0
1659	76	0	3654	201	-3453	-1927	3553	-1626	372	21	374	-62	184	411	0
1660	76	0	3392	203	-3189	-1797	3290	-1493	380	-19	378	15	145	434	0
1661	76	0	2375	205	-2170	-1290	2272	-982	325	42	364	-40	143	182	0
1662	76	0	147	201	54	-174	46	127	54	11	246	-58	-58	-186	0
1663	76	0	-2672	195	2867	1238	-2769	1531	-203	27	199	-131	-110	-514	0
1664	76	0	-3603	199	3802	1702	-3702	2000	-223	-7	254	-95	-161	-486	0
1665	76	0	-3288	215	3503	1536	-3395	1859	-217	40	217	-110	-192	-483	0
1666	76	0	-2291	232	2523	1029	-2407	1377	-110	60	246	-102	-97	-194	0
1667	76	0	-101	248	349	-73	-225	298	184	19	291	-54	13	184	0
1668	76	0	2793	275	-2518	-1534	2655	-1121	360	19	320	-23	54	533	0
1669	76	0	3639	281	-3358	-1960	3498	-1538	376	87	267	-120	64	537	0
1670	76	0	3301	283	-3018	-1792	3159	-1367	292	-25	246	-54	52	479	0
1671	76	0	2384	291	-2093	-1337	2238	-901	322	19	291	56	31	250	0
1672	76	0	8	277	269	-142	-130	273	-3	-110	110	-159	-168	-225	0
1673	76	0	-2794	277	3071	1258	-2932	1674	-221	3	31	-21	-188	-492	0
1674	76	0	-3682	287	3969	1697	-3825	2128	-351	-95	141	-54	-172	-469	0
1675	76	0	-3444	302	3746	1571	-3595	2024	-304	-129	-17	-77	-250	-531	0
1676	76	0	-2368	320	2688	1024	-2528	1504	-174	-67	65	-27	-91	-186	0
1677	76	0	-177	337	514	-80	-345	425	116	-197	-31	-3	-56	122	0
1678	76	0	2756	355	-2401	-1555	2578	-1023	322	-122	108	106	69	444	0
1679	76	0	3648	360	-3288	-2004	3468	-1464	211	-31	89	-40	124	506	0
1680	76	0	3462	368	-3094	-1915	3278	-1363	269	-87	5	106	73	461	0
1681	76	0	2393	372	-2021	-1382	2207	-824	199	-137	-48	126	81	203	0
1682	76	0	214	386	172	-300	21	279	-81	-118	-120	102	-36	-226	0
1683	76	0	-2648	378	3026	1135	-2837	1702	-318	-98	-190	93	-188	-545	0
1684	76	0	-3549	389	3938	1580	-3743	2163	-291	-197	-153	141	-102	-537	0
1685	76	0	-3250	397	3647	1426	-3448	2022	-285	-97	-256	65	-110	-525	0
1686	76	0	-2130	411	2541	859	-2335	1476	-174	-46	-246	81	25	-271	0
1687	76	0	81	430	349	-255	-134	389	52	-139	-118	131	46	124	0
1688	76	0	3063	444	-2619	-1753	2841	-1087	325	-44	-87	172	194	455	0
1689	76	0	4005	453	-3552	-2229	3778	-1549	250	-50	-64	83	153	504	0
1690	76	0	3820	457	-3363	-2138	3591	-1453	256	-27	-116	170	221	419	0
1691	76	0	2802	457	-2345	-1629	2573	-944	155	34	-81	250	157	287	0
1692	76	0	596	461	-135	-528	365	163	-31	-48	-170	97	73	-147	0
1693	76	0	-2235	455	2690	890	-2462	1572	-312	67	-203	81	54	-471	0
1694	76	0	-3273	457	3730	1408	-3501	2093	-428	-48	-263	23	-21	-525	0
1695	76	0	-2852	473	3325	1189	-3088	1899	-337	62	-265	112	-62	-533	0
1696	76	0	-1920	483	2403	718	-2161	1443	-226	32	-238	9	7	-219	0
1697	76	0	339	496	157	-417	91	326	85	-36	-143	83	128	151	0
1698	76	0	3251	514	-2737	-1882	2994	-1111	238	77	-77	69	172	547	0
1699	76	0	4156	519	-3637	-2337	3896	-1559	182	120	-137	-71	62	442	0
1700	76	0	3952	519	-3433	-2235	3692	-1457	322	102	-25	-9	149	446	0
1701	76	0	2868	521	-2347	-1694	2607	-913	141	122	-104	15	64	232	0
1702	76	0	733	510	-223	-621	478	143	13	172	-162	-52	44	-168	0
1703	76	0	-2219	510	2729	854	-2474	1619	-316	184	-161	-60	-87	-471	0
1704	76	0	-3220	514	3734	1353	-3477	2124	-341	36	-188	-54	-203	-465	0
1705	76	0	-2904	516	3420	1194	-3162	1968	-308	118	-155	-27	-215	-405	0
1706	76	0	-1938	521	2459	708	-2198	1490	-230	100	-67	-155	-81	-168	0
1707	76	0	312	527	215	-419	48	371	91	77	-151	-73	-83	188	0
1708	76	0	3165	533	-2632	-1849	2898	-1049	277	64	95	-64	98	554	0
1709	76	0	4114	537	-3577	-2325	3845	-1520	271	60	-73	-77	-11	453	0
1710	76	0	3838	529	-3309	-2183	3573	-1390	188	141	17	-97	9	504	0
1711	76	0	2744	519	-2225	-1631	2484	-853	159	118	1	-65	-64	242	0
1712	76	0	542	504	-38	-523	290	233	-98	128	-56	-232	-164	-159	0
1713	76	0	-2283	479	2762	902	-2522	1620	-271	153	-19	-129	-279	-384	0
1714	76	0	-3323	465	3788	1429	-3555	2126	-259	141	-67	-131	-205	-409	0
1715	76	0	-3143	459	3602	1342	-3372	2030	-316	87	-137	-190	-261	-436	0
1716	76	0	-2101	453	2554	824	-2327	1503	-110	71	-89	-184	-201	-147	0
1717	76	0	31	453	422	-242	-195	437	54	44	-21	-209	-69	172	0
1718	76	0	3033	453	-2580	-1743	2806	-1063	347	54	50	-137	65	533	0
1719	76	0	3928	442	-3486	-2185	3707	-1522	267	-32	93	-252	-71	436	0
1720	76	0	3599	422	-3177	-2010	3388	-1377	238	-5	95	-244	11	504	0
1721	76	0	2643	393	-2250	-1518	2446	-928	188	5	79	-250	-38	289	0
1722	76	0	513	374	-139	-443	326	117	-5	34	-32	-161	-139	-83	0
1723	76	0	-2378	349	2727	1014	-2552	1538	-248	-29	-102	-201	-236	-453	0
1724	76	0	-3209	331	3540	1439	-3374	1935	-228	23	-108	-102	-174	-360	0
1725	76	0	-3044	316	3360	1364	-3202	1838	-306	-7	-133	-203	-168	-368	0
1726	76	0	-1977	308	2285	834	-2131	1296	-161	-64	-128	-201	-128	-184	0
1727	76	0	215	298	83	-256	66	190	141	-87	-31	-170	-52	261	0
1728	76	0	3091	292	-2799	-1691	2945	-1253	306	-102	58	-141	114	574	0
1729	76	0	4023	273	-3750	-2148	3886	-1738	304	-81	52	-281	114	504	0
1730	76	0	3757	252	-3505	-2004	3631	-1626	302	-120	44	-236	128	455	0
1731	76	0	2819	230	-2589	-1524	2704	-1179	188	-85	-19	-188	174	320	0
1732	76	0	742	205	-537	-473	639	-166	38	-95	-79	-141	85	-71	0
1733	76	0	-2126	176	2302	975	-2214	1239	-259	-164	-143	-195	-106	-411	0
1734	76	0	-2949	166	3115	1391	-3032	1640	-269	-137	-215	-126	29	-401	0
1735	76	0	-2668	162	2830	1253	-2749	1496	-209	-209	-184	-100	-54	-374	0
1736	76	0	-1725	149	1874	788	-1799	1011	-83	-184	-190	-153	-23	-209	0
1737	76	0	302	149	-153	-225	227	-2	203	-277	-110	-110	124	170	0
1738	76	0	3154	147	-3007	-1650	3080	-1430	327	-250	-131	-56	219	465	0
1739	76	0	4065	133	-3932	-2099	3998	-1899	413	-254	-34	-98	254	453	0
1740	76	0	3854	128	-3726	-1991	3790	-1799	413	-275	-116	-60	242	552	0
1741	76	0	2876	104	-2772	-1490	2824	-1334	289	-219	-194	-31	234	289	0
1742	76	0	841	85	-756	-463	798	-335	64	-275	-190	-65	122	-116	0
1743	76	0	-1958	73	2031	942	-1994	1052	-242	-155	-269	-141	19	-444	0
1744	76	0	-2829	67	2896	1381	-2862	1481	-129	-242	-341	-31	52	-424	0
1745	76	0	-2590	73	2663	1258	-2626	1368	-199	-256	-269	-79	44	-419	0
1746	76	0	-1653	69	1722	792	-1687	895	-114	-287	-343	-102	98	-190	0
1747	76	0	373	65	-308	-219	340	-121	238	-316	-159	-56	221	211	0
1748	76	0	3056	75	-2981	-1565	3018	-1453	399	-304	-162	-25	223	554	0
1749	76	0	3960	77	-3883	-2018	3921	-1903	442	-294	-104	-85	234	413	0
1750	76	0	3578	65	-3513	-1821	3545	-1724	397	-320	-112	-42	279	531	0
1751	76	0	2725	62	-2663	-1393	2694	-1300	331	-226	-223	-50	161	250	0
1752	76	0	717	42	-675	-379	696	-316	147	-236	-194	-62	126	-108	0
1753	76	0	-2053	38	2091	1007	-2072	1064	-118	-223	-281	-97	-60	-415	0
1754	76	0	-2936	32	2968	1452	-2952	1500	-248	-205	-353	-19	-25	-415	0
1755	76	0	-2679	48	2727	1315	-2703	1387	-124	-256	-275	32	-112	-325	0
1756	76	0	-1839	42	1881	898	-1860	961	-21	-207	-170	-46	-23	-116	0
1757	76	0	112	54	-58	-83	85	-2	219	-304	-192	-19	23	149	0
1758	76	0	2742	56	-2686	-1399	2714	-1315	380	-333	-69	-9	234	531	0
1759	76	0	3516	48	-3468	-1782	3492	-1710	430	-298	-54	-46	137	554	0
1760	76	0	3206	46	-3160	-1626	3183	-1557	419	-312	-170	-75	62	494	0
1761	76	0	2350	46	-2304	-1198	2327	-1129	355	-252	-178	3	100	279	0
1762	76	0	391	31	-360	-211	375	-164	65	-323	-174	-128	-112	-79	0
1763	76	0	-2266	23	2289	1121	-2277	1156	-172	-226	-240	-64	-124	-372	0
1764	76	0	-3104	25	3129	1539	-3116	1577	-188	-351	-221	-21	-172	-370	0
1765	76	0	-2808	32	2840	1388	-2824	1436	-77	-426	-211	23	-143	-339	0
1766	76	0	-2012	34	2046	989	-2029	1040	-87	-397	-108	-102	-87	-124	0
1767	76	0	-188	44	232	72	-210	138	162	-432	-29	-15	-23	172	0
1768	76	0	2407	56	-2351	-1231	2379	-1147	376	-444	-77	-15	95	498	0
1769	76	0	3196	52	-3144	-1624	3170	-1546	459	-440	-46	-75	-5	545	0
1770	76	0	2933	56	-2877	-1494	2905	-1410	388	-374	-38	-65	83	523	0
1771	76	0	2077	50	-2027	-1063	2052	-988	228	-382	-135	-17	-48	259	0
1772	76	0	241	44	-197	-142	219	-76	40	-269	-120	-27	-25	-162	0
1773	76	0	-2375	40	2415	1167	-2395	1227	-298	-269	-273	-97	-164	-471	0
1774	76	0	-3054	34	3088	1510	-3071	1561	-263	-244	-300	-91	-97	-415	0
1775	76	0	-2790	44	2834	1373	-2812	1439	-325	-203	-246	0	-162	-353	0
1776	76	0	-2041	44	2085	998	-2063	1064	-256	-279	-273	-108	-137	-139	0
1777	76	0	-229	58	287	85	-258	172	54	-223	-174	-38	71	230	0
1778	76	0	2366	62	-2304	-1214	2335	-1121	261	-215	-155	19	157	483	0
1779	76	0	3124	65	-3059	-1594	3091	-1497	287	-122	-195	-54	141	442	0
1780	76	0	2785	54	-2731	-1419	2758	-1338	258	-141	-172	-25	133	424	0
1781	76	0	2174	60	-2114	-1117	2144	-1027	209	19	-108	23	149	292	0
1782	76	0	372	50	-322	-211	347	-136	-32	-9	-199	58	42	-186	0
1783	76	0	-2128	46	2174	1041	-2151	1110	-325	48	-225	1	-36	-496	0
1784	76	0	-2894	50	2944	1422	-2919	1497	-376	21	-283	-11	-27	-415	0
1785	76	0	-2603	56	2659	1273	-2631	1357	-335	64	-238	112	-104	-440	0
1786	76	0	-1874	67	1941	903	-1907	1004	-232	-9	-153	-48	50	-265	0
1787	76	0	-161	67	228	47	-194	147	-3	-5	-60	9	56	188	0
1788	76	0	2353	91	-2262	-1222	2307	-1085	215	-23	34	104	170	455	0
1789	76	0	3135	97	-3038	-1616	3086	-1470	215	36	100	21	122	523	0
1790	76	0	2801	89	-2712	-1445	2756	-1311	194	17	81	60	197	508	0
1791	76	0	2065	83	-1982	-1074	2023	-949	58	118	31	73	143	226	0
1792	76	0	321	83	-238	-202	279	-77	-147	17	36	58	-50	-205	0
1793	76	0	-2198	71	2269	1063	-2233	1170	-411	44	-5	-3	-135	-533	0
1794	76	0	-2926	75	3001	1425	-2963	1538	-430	67	-1	116	-65	-508	0
1795	76	0	-2646	79	2725	1283	-2685	1402	-430	0	13	27	-50	-614	0
1796	76	0	-1876	81	1957	897	-1916	1019	-217	69	79	81	64	-327	0
1797	76	0	-188	93	281	47	-234	187	15	9	176	48	46	60	0
1798	76	0	2340	106	-2234	-1223	2287	-1064	252	83	215	219	194	360	0
1799	76	0	3039	106	-2933	-1572	2986	-1413	312	52	291	238	135	434	0
1800	76	0	2815	98	-2717	-1456	2766	-1309	333	79	300	184	205	331	0
1801	76	0	1996	93	-1903	-1044	1949	-905	170	83	267	168	143	207	0
1802	76	0	294	83	-211	-188	252	-64	3	93	269	215	31	-203	0
1803	76	0	-2208	75	2283	1066	-2245	1179	-302	159	157	97	-58	-562	0
1804	76	0	-2968	77	3045	1445	-3006	1561	-298	54	151	199	-29	-560	0
1805	76	0	-2718	83	2801	1317	-2759	1442	-287	27	265	182	-64	-533	0
1806	76	0	-2107	81	2188	1013	-2147	1134	-240	-7	256	124	-21	-335	0
1807	76	0	-376	87	463	144	-419	275	65	-75	366	230	17	116	0
1808	76	0	2118	95	-2023	-1106	2070	-964	263	32	465	269	190	446	0
1809	76	0	2793	95	-2698	-1444	2745	-1301	310	-27	353	199	141	407	0
1810	76	0	2539	85	-2454	-1312	2496	-1184	298	11	397	240	131	366	0
1811	76	0	1751	79	-1672	-915	1711	-796	265	-1	448	277	114	279	0
1812	76	0	35	79	44	-57	-4	61	-71	-36	306	104	-29	-296	0
1813	76	0	-2468	65	2533	1201	-2500	1299	-281	108	380	246	-172	-483	0
1814	76	0	-3388	65	3453	1661	-3420	1759	-440	-58	242	176	-95	-574	0
1815	76	0	-3040	69	3109	1485	-3074	1589	-335	-42	289	153	-128	-527	0
1816	76	0	-2329	64	2393	1132	-2361	1228	-151	-102	368	161	-48	-331	0
1817	76	0	-629	65	694	282	-661	379	23	-102	409	205	60	129	0
1818	76	0	1923	77	-1846	-1000	1884	-884	300	-201	405	263	54	485	0
1819	76	0	2763	77	-2686	-1420	2724	-1304	308	-129	494	242	126	523	0
1820	76	0	2422	75	-2347	-1248	2384	-1136	265	-151	333	157	-60	415	0
1821	76	0	1768	67	-1701	-917	1734	-817	207	46	331	263	-180	277	0
1822	76	0	-77	62	139	7	-108	100	-32	32	285	166	-207	-166	0
1823	76	0	-2706	50	2756	1328	-2731	1403	-353	129	203	81	-184	-574	0
1824	76	0	-3538	56	3594	1741	-3566	1825	-393	176	161	114	-252	-512	0
1825	76	0	-3265	54	3319	1605	-3292	1686	-353	232	176	192	-248	-587	0
1826	76	0	-2533	60	2593	1236	-2563	1326	-368	194	188	81	-246	-327	0
1827	76	0	-712	67	779	322	-745	423	15	271	188	170	7	126	0
1828	76	0	1902	83	-1819	-992	1860	-868	161	178	226	151	201	457	0
1829	76	0	2802	67	-2735	-1434	2768	-1334	232	60	213	129	147	477	0
1830	76	0	2528	65	-2463	-1296	2495	-1199	192	-19	190	87	-46	448	0
1831	76	0	1869	58	-1811	-963	1840	-876	223	98	164	213	-69	238	0
1832	76	0	25	56	31	-40	-3	43	-15	25	58	126	-186	-294	0
1833	76	0	-2598	52	2650	1273	-2624	1351	-289	137	-3	93	-170	-580	0
1834	76	0	-3459	54	3513	1702	-3486	1783	-316	34	-126	100	-190	-582	0
1835	76	0	-3183	50	3233	1566	-3208	1641	-356	87	-3	161	-207	-582	0
1836	76	0	-2330	60	2390	1135	-2360	1225	-207	60	3	31	-186	-355	0
1837	76	0	-506	58	564	224	-535	311	83	21	133	128	-32	176	0
1838	76	0	2246	62	-2184	-1154	2215	-1061	238	-116	164	161	11	481	0
1839	76	0	3235	60	-3175	-1647	3205	-1557	310	-19	192	116	98	438	0
1840	76	0	2900	56	-2844	-1478	2872	-1394	213	-89	194	91	120	438	0
1841	76	0	2120	54	-2066	-1087	2093	-1006	168	-100	102	176	-7	207	0
1842	76	0	139	42	-97	-90	118	-27	-116	-124	-11	42	-31	-248	0
1843	76	0	-2539	31	2570	1254	-2554	1300	-291	-83	-60	75	-102	-531	0
1844	76	0	-3572	36	3608	1768	-3590	1822	-428	-199	-81	106	-226	-481	0
1845	76	0	-3277	38	3315	1619	-3296	1676	-289	-133	-108	75	-234	-517	0
1846	76	0	-2489	40	2529	1224	-2509	1284	-199	-186	19	81	-42	-333	0
1847	76	0	-566	50	616	258	-591	333	69	-141	-23	85	25	7	0
1848	76	0	2287	58	-2229	-1172	2258	-1085	258	-228	114	87	-27	420	0
1849	76	0	3283	50	-3233	-1666	3258	-1591	351	-137	122	73	147	475	0
1850	76	0	2964	54	-2910	-1509	2937	-1428	230	-153	40	-9	110	446	0
1851	76	0	2113	38	-2075	-1075	2094	-1018	170	-98	-54	108	112	244	0
1852	76	0	24	29	5	-26	9	17	-89	-104	-83	44	52	-209	0
1853	76	0	-2846	19	2865	1413	-2855	1442	-242	-67	-143	-19	-95	-554	0
1854	76	0	-3893	23	3916	1935	-3904	1969	-395	-46	-141	93	-50	-523	0
1855	76	0	-3563	27	3590	1768	-3576	1808	-300	-71	-129	36	-131	-457	0
1856	76	0	-2764	31	2795	1366	-2779	1413	-221	-50	-172	79	-100	-267	0
1857	76	0	-662	36	698	313	-680	367	58	-56	-69	65	-3	151	0
1858	76	0	2230	48	-2182	-1139	2206	-1067	254	32	-112	225	124	453	0
1859	76	0	3303	44	-3259	-1673	3281	-1607	298	-23	-56	48	153	426	0
1860	76	0	2971	42	-2929	-1506	2950	-1443	259	67	-60	139	135	488	0
1861	76	0	2056	31	-2025	-1043	2040	-997	174	62	-100	79	52	153	0
1862	76	0	-21	27	48	-3	-34	37	-9	120	-42	69	112	-263	0
1863	76	0	-3040	3	3043	1518	-3041	1523	-322	126	-67	1	-100	-525	0
1864	76	0	-4098	5	4103	2046	-4100	2054	-349	178	-118	52	-50	-508	0
1865	76	0	-3899	13	3912	1943	-3905	1962	-333	207	-176	13	-118	-545	0
1866	76	0	-2959	15	2974	1472	-2966	1494	-259	232	-65	-17	44	-314	0
1867	76	0	-884	21	905	431	-894	463	32	168	-81	21	11	112	0
1868	76	0	2191	42	-2149	-1116	2170	-1053	209	166	-85	71	182	382	0
1869	76	0	3278	46	-3232	-1662	3255	-1593	209	341	32	87	244	448	0
1870	76	0	2986	36	-2950	-1511	2968	-1457	226	228	-5	36	133	360	0
1871	76	0	2098	21	-2077	-1059	2087	-1028	145	360	-17	135	93	184	0
1872	76	0	-80	7	87	36	-83	47	-50	403	-21	73	17	-205	0
1873	76	0	-3169	-1	3168	1585	-3168	1583	-393	355	-147	-81	-65	-611	0
1874	76	0	-4179	-5	4174	2092	-4176	2084	-323	415	-56	69	7	-452	0
1875	76	0	-3970	1	3971	1984	-3970	1986	-322	345	-157	1	-69	-508	0
1876	76	0	-2986	3	2989	1491	-2987	1496	-277	409	-89	13	32	-279	0
1877	76	0	-846	13	859	416	-852	436	-3	320	-100	25	44	141	0
1878	76	0	2217	27	-2190	-1122	2203	-1081	258	265	11	93	137	504	0
1879	76	0	3436	36	-3400	-1736	3418	-1682	232	302	15	11	174	409	0
1880	76	0	3126	36	-3090	-1581	3108	-1527	242	279	38	-31	168	455	0
1881	76	0	2170	27	-2143	-1098	2156	-1058	133	351	0	108	81	250	0
1882	76	0	34	23	-11	-28	22	6	-1	294	-40	85	-9	-161	0
1883	76	0	-3065	9	3074	1528	-3069	1541	-302	298	-54	-95	-32	-549	0
1884	76	0	-4177	5	4182	2086	-4179	2093	-291	285	-174	15	-135	-434	0
1885	76	0	-3908	3	3911	1952	-3909	1957	-300	271	-95	40	-112	-459	0
1886	76	0	-2920	5	2925	1457	-2922	1465	-194	265	-164	54	-23	-269	0
1887	76	0	-811	11	822	400	-816	416	19	203	-13	-21	15	98	0
1888	76	0	2380	25	-2355	-1202	2367	-1165	265	250	0	83	197	479	0
1889	76	0	3551	25	-3526	-1788	3538	-1750	289	258	17	-23	147	424	0
1890	76	0	3189	21	-3168	-1605	3178	-1573	211	199	34	23	153	519	0
1891	76	0	2259	19	-2240	-1139	2249	-1110	157	232	-91	-67	46	228	0
1892	76	0	107	3	-104	-55	105	-50	52	199	-17	19	1	-102	0
1893	76	0	-2968	0	2968	1484	-2968	1484	-335	267	-98	-42	-139	-481	0
1894	76	0	-4086	5	4091	2040	-4088	2048	-320	213	-118	19	-131	-461	0
1895	76	0	-3764	11	3775	1876	-3769	1893	-289	201	-31	-48	-151	-494	0
1896	76	0	-2846	11	2857	1417	-2851	1434	-217	219	-87	-7	-95	-242	0
1897	76	0	-704	17	721	343	-712	369	-11	145	-9	-23	-62	110	0
1898	76	0	2483	31	-2452	-1257	2467	-1210	261	161	5	-44	104	411	0
1899	76	0	3652	31	-3621	-1841	3636	-1795	310	248	21	13	190	494	0
1900	76	0	3387	27	-3360	-1707	3373	-1666	281	174	-40	-52	139	382	0
1901	76	0	2424	21	-2403	-1222	2413	-1191	223	207	11	17	46	287	0
1902	76	0	241	5	-236	-123	238	-115	23	221	-65	25	-1	-161	0
1903	76	0	-2871	0	2871	1435	-2871	1435	-283	131	-112	-73	-141	-486	0
1904	76	0	-3915	1	3916	1957	-3915	1958	-263	232	-62	31	-112	-444	0
1905	76	0	-3655	1	3656	1827	-3655	1828	-221	248	-93	-3	3	-442	0
1906	76	0	-2720	11	2731	1354	-2725	1371	-265	112	-89	-139	-162	-289	0
1907	76	0	-533	19	552	257	-542	285	124	164	-21	9	31	213	0
1908	76	0	2461	31	-2430	-1246	2445	-1199	225	95	7	-23	52	434	0
1909	76	0	3745	23	-3722	-1884	3733	-1849	343	180	44	13	135	504	0
1910	76	0	3332	23	-3309	-1677	3320	-1643	217	207	-9	-3	104	434	0
1911	76	0	2453	17	-2436	-1235	2444	-1209	164	131	31	-81	87	238	0
1912	76	0	369	5	-364	-187	366	-179	-5	149	-54	9	0	-162	0
1913	76	0	-2676	-1	2675	1338	-2675	1337	-192	195	-23	-54	-27	-473	0
1914	76	0	-3788	-5	3783	1896	-3785	1889	-329	110	-118	-29	-161	-446	0
1915	76	0	-3457	0	3457	1728	-3457	1728	-217	110	-128	-77	-172	-407	0
1916	76	0	-2547	7	2554	1270	-2550	1280	-223	141	-93	-32	-112	-182	0
1917	76	0	-402	13	415	194	-408	214	81	58	-79	-27	5	137	0
1918	76	0	2626	25	-2601	-1325	2613	-1288	225	162	-23	27	131	455	0
1919	76	0	3628	32	-3596	-1830	3612	-1782	314	11	-40	-97	124	345	0
1920	76	0	3352	31	-3321	-1691	3336	-1645	304	91	5	-42	190	405	0
1921	76	0	2457	25	-2432	-1241	2444	-1203	120	151	-114	0	11	232	0
1922	76	0	440	27	-413	-233	426	-193	29	83	65	-27	32	-108	0
1923	76	0	-2535	23	2558	1256	-2546	1290	-275	131	-110	-120	-38	-490	0
1924	76	0	-3514	32	3546	1741	-3530	1789	-269	116	-112	-56	-91	-444	0
1925	76	0	-3149	40	3189	1554	-3169	1614	-256	203	-172	3	-19	-492	0
1926	76	0	-2320	48	2368	1136	-2344	1208	-240	64	-129	-56	-75	-248	0
1927	76	0	-244	62	306	91	-275	184	110	67	-13	-11	73	79	0
1928	76	0	2645	77	-2568	-1361	2606	-1245	192	83	-7	15	141	494	0
1929	76	0	3737	79	-3658	-1908	3697	-1789	240	44	25	-23	135	403	0
1930	76	0	3262	71	-3191	-1666	3226	-1560	188	29	-29	-69	166	366	0
1931	76	0	2474	69	-2405	-1271	2439	-1168	97	50	-91	-44	54	176	0
1932	76	0	562	64	-498	-313	530	-217	5	81	-69	-50	31	-159	0
1933	76	0	-2387	36	2423	1175	-2405	1229	-329	38	-79	-126	-42	-457	0
1934	76	0	-3176	48	3224	1564	-3200	1636	-256	71	-102	-69	-69	-426	0
1935	76	0	-2906	62	2968	1422	-2937	1515	-250	48	-91	-118	21	-329	0
1936	76	0	-2002	85	2087	958	-2044	1086	-190	52	-79	-137	32	-170	0
1937	76	0	-110	91	201	9	-155	146	15	9	34	-40	85	133	0
1938	76	0	2781	116	-2665	-1448	2723	-1274	223	-44	-23	-118	129	413	0
1939	76	0	3708	112	-3596	-1910	3652	-1742	306	73	5	-116	205	477	0
1940	76	0	3315	97	-3218	-1706	3266	-1560	194	-32	-1	-155	77	382	0
1941	76	0	2638	91	-2547	-1364	2592	-1228	168	85	46	-29	143	194	0
1942	76	0	708	95	-613	-401	660	-259	23	29	0	-40	32	-116	0
1943	76	0	-2157	95	2252	1031	-2204	1173	-347	46	-129	-197	-77	-486	0
1944	76	0	-2953	112	3065	1420	-3009	1588	-306	75	-93	-34	-48	-353	0
1945	76	0	-2619	129	2748	1245	-2683	1438	-285	60	-104	-46	-104	-380	0
1946	76	0	-1820	145	1965	837	-1892	1055	-201	21	-129	-87	-75	-207	0
1947	76	0	6	153	147	-79	-70	150	69	27	-67	-114	71	112	0
1948	76	0	2800	166	-2634	-1483	2717	-1234	223	-60	-25	1	79	432	0
1949	76	0	3723	164	-3559	-1943	3641	-1697	308	50	27	-52	159	382	0
1950	76	0	3359	149	-3210	-1754	3284	-1530	186	50	65	-139	129	360	0
1951	76	0	2588	129	-2459	-1358	2523	-1165	137	58	65	-1	102	291	0
1952	76	0	748	116	-632	-432	690	-258	-23	58	-32	-29	-15	-166	0
1953	76	0	-2006	95	2101	955	-2053	1098	-269	44	-21	-170	-64	-488	0
1954	76	0	-2807	106	2913	1350	-2860	1509	-277	71	-34	-34	-128	-300	0
1955	76	0	-2367	112	2479	1127	-2423	1295	-316	87	-77	-19	-129	-397	0
1956	76	0	-1731	108	1839	811	-1785	973	-174	-31	-34	-95	-56	-211	0
1957	76	0	28	97	69	-62	-20	83	44	21	-44	-67	15	89	0
1958	76	0	2710	97	-2613	-1403	2661	-1258	279	-15	19	-15	44	481	0
1959	76	0	3506	75	-3431	-1790	3468	-1678	259	79	83	-143	135	438	0
1960	76	0	3045	58	-2987	-1551	3016	-1464	275	29	112	-118	42	459	0
1961	76	0	2354	36	-2318	-1195	2336	-1141	71	56	-29	-120	13	143	0
1962	76	0	612	19	-593	-315	602	-287	9	120	54	-34	32	-62	0
1963	76	0	-2131	-9	2122	1070	-2126	1056	-327	112	-145	-124	-236	-514	0
1964	76	0	-2806	-17	2789	1411	-2797	1386	-215	172	-104	31	-98	-382	0
1965	76	0	-2411	-19	2392	1215	-2401	1186	-248	83	-128	40	-126	-374	0
1966	76	0	-1758	-9	1749	883	-1753	870	-184	71	-65	-91	-48	-153	0
1967	76	0	-55	-15	40	35	-47	12	38	71	-56	-79	-7	91	0
1968	76	0	2658	-9	-2667	-1324	2662	-1338	312	81	36	32	131	492	0
1969	76	0	3432	-11	-3443	-1710	3437	-1727	254	71	42	-46	0	452	0
1970	76	0	2982	-11	-2993	-1485	2987	-1502	236	129	71	-110	116	457	0
1971	76	0	2334	-21	-2355	-1156	2344	-1188	159	64	9	-69	25	199	0
1972	76	0	578	-29	-607	-274	592	-318	-58	71	27	-95	13	-157	0
1973	76	0	-2104	-38	2066	1071	-2085	1014	-279	155	-79	-13	-106	-430	0
1974	76	0	-2792	-32	2760	1412	-2776	1364	-269	128	-89	9	-164	-349	0
1975	76	0	-2471	-19	2452	1245	-2461	1216	-283	128	-15	-17	-89	-287	0
1976	76	0	-1826	-11	1815	918	-1820	902	-205	104	-25	-75	-102	-205	0
1977	76	0	-53	-15	38	34	-45	11	67	11	32	-40	15	194	0
1978	76	0	2666	-13	-2679	-1326	2672	-1346	331	93	98	40	126	479	0
1979	76	0	3488	-11	-3499	-1738	3493	-1755	267	77	40	-50	77	465	0
1980	76	0	3277	-19	-3296	-1629	3286	-1657	347	108	102	52	32	428	0
1981	76	0	2506	-29	-2535	-1238	2520	-1282	153	116	124	50	48	254	0
1982	76	0	644	-38	-682	-303	663	-360	-46	91	-42	-11	-95	-58	0
1983	76	0	-2038	-44	1994	1041	-2016	975	-308	85	-32	46	-50	-453	0
1984	76	0	-3023	-42	2981	1532	-3002	1469	-331	236	-62	64	-64	-370	0
1985	76	0	-2676	-34	2642	1355	-2659	1304	-277	141	-114	29	-108	-426	0
1986	76	0	-2062	-31	2031	1046	-2046	1000	-221	91	23	25	-58	-252	0
1987	76	0	-228	-23	205	125	-216	91	62	48	-38	15	19	157	0
1988	76	0	2695	-15	-2710	-1340	2702	-1362	355	31	95	7	40	519	0
1989	76	0	3527	-9	-3536	-1759	3531	-1772	240	131	34	-31	178	496	0
1990	76	0	3325	-15	-3340	-1655	3332	-1677	240	91	79	-46	42	448	0
1991	76	0	2539	-23	-2562	-1258	2550	-1292	190	139	93	98	129	242	0
1992	76	0	551	-36	-587	-257	569	-311	-145	149	-23	13	-69	-166	0
1993	76	0	-2309	-42	2267	1175	-2288	1112	-263	129	-3	-124	-100	-486	0
1994	76	0	-3400	-52	3348	1726	-3374	1648	-335	228	-102	32	-89	-453	0
1995	76	0	-3134	-40	3094	1587	-3114	1527	-320	110	-21	62	-170	-415	0
1996	76	0	-2322	-27	2295	1174	-2308	1134	-211	31	110	-23	-85	-263	0
1997	76	0	-505	-17	488	261	-496	235	29	124	15	5	62	126	0
1998	76	0	2458	-17	-2475	-1220	2466	-1246	236	166	83	42	118	457	0
1999	76	0	3548	-19	-3567	-1764	3557	-1793	376	73	236	23	203	517	0
[truncated: 30,449 more rows]
