# Supplementary material for: A Robust and Real-Time Capable Envelope-Based Algorithm for Heart Sound Classification: Validation under Different Physiological Conditions
Source: Sensors (Basel). 2020 Feb 11;20(4):972. doi: 10.3390/s20040972 (PMC7070375; doi:10.3390/s20040972)
Supplement: Supplementary file 1 [file sensors-20-00972-s001.zip › Messungen/ia/ia10_unfiltered.csv]

Dataset No.	Pulse (bpm)	Pacer Bit	leadI (�V)	leadII (�V)	leadIII (�V)	lead_avR (�V)	lead_avL (�V)	lead_avF (�V)	V1 (�V)	V2 (�V)	V3 (�V)	V4 (�V)	V5 (�V)	V6 (�V)	R-Wave
1	0	0	1926	4933	3007	-3429	-540	3970	166	128	23	58	71	27	0
2	0	0	2096	4941	2845	-3518	-374	3893	19	-85	17	-7	-29	-87	0
3	0	0	2532	4939	2407	-3735	62	3673	-62	-129	23	42	-85	-211	0
4	0	0	2827	4945	2118	-3886	354	3531	-172	-145	34	11	-23	-217	0
5	0	0	3137	4947	1810	-4042	663	3378	-118	-122	27	95	-69	-42	0
6	0	0	3131	4954	1823	-4042	654	3388	-34	-34	89	143	89	137	0
7	0	0	2881	4964	2083	-3922	399	3523	50	13	60	143	104	155	0
8	0	0	2526	4976	2450	-3751	38	3713	296	106	93	192	188	345	0
9	0	0	2109	4974	2865	-3541	-378	3919	242	93	-89	87	131	228	1
10	0	0	1960	4976	3016	-3468	-528	3996	250	87	-11	50	65	153	0
11	0	0	1855	4960	3105	-3407	-625	4032	114	75	-34	27	48	15	0
12	0	0	2136	4972	2836	-3554	-350	3904	-32	-77	-133	-19	-162	-188	0
13	0	0	2543	4958	2415	-3750	64	3686	-65	-110	31	50	-11	-114	0
14	0	0	2842	4956	2114	-3899	364	3535	-238	-180	-32	29	-129	-223	0
15	0	0	3173	4948	1775	-4060	699	3361	-122	-97	83	114	-31	38	0
16	0	0	3081	4941	1860	-4011	610	3400	-129	-106	75	81	-25	75	0
17	0	0	2929	4966	2037	-3947	446	3501	65	25	77	106	106	203	0
18	0	0	2487	5001	2514	-3744	-13	3757	159	65	65	135	164	283	0
19	0	0	2142	5032	2890	-3587	-374	3961	197	137	-19	120	161	217	0
20	0	0	1880	5057	3177	-3468	-648	4117	211	91	-34	38	-13	36	0
21	0	0	1921	5067	3146	-3494	-612	4106	69	46	56	-19	50	-15	0
22	0	0	2210	5069	2859	-3639	-324	3964	-34	-56	13	-56	-17	-137	0
23	0	0	2616	5073	2457	-3844	79	3765	-194	-95	-17	0	-100	-238	0
24	0	0	2929	5082	2153	-4005	388	3617	-194	-93	42	42	-19	-180	0
25	0	0	3205	5065	1860	-4135	672	3462	-201	-161	-19	17	-36	-157	0
26	0	0	3224	5076	1852	-4150	686	3464	-77	-126	50	170	3	79	0
27	0	0	2908	5084	2176	-3996	366	3630	21	-17	31	91	128	195	0
28	0	0	2582	5092	2510	-3837	36	3801	223	31	44	19	174	254	0
29	0	0	2190	5090	2900	-3640	-355	3995	289	129	-25	118	215	273	0
30	0	0	1959	5082	3123	-3520	-582	4102	203	81	0	32	69	143	0
31	0	0	1942	5073	3131	-3507	-594	4102	120	15	-58	29	-31	-27	0
32	0	0	2148	5059	2911	-3603	-381	3985	-139	-9	-17	3	-29	-100	0
33	0	0	2654	5051	2397	-3852	128	3724	-164	-87	0	54	-31	-320	0
34	0	0	2885	5040	2155	-3962	365	3597	-228	-178	32	40	-56	-223	0
35	0	0	3133	5036	1903	-4084	615	3469	-238	-166	32	5	-21	-98	0
36	0	0	3195	5024	1829	-4109	683	3426	23	-40	40	180	131	124	0
37	0	0	2901	5007	2106	-3954	397	3556	60	42	0	122	137	211	0
38	0	0	2518	4983	2465	-3750	26	3724	217	0	77	100	217	259	0
39	0	0	2181	4964	2783	-3572	-301	3873	259	166	-7	128	223	333	0
40	0	0	1818	4933	3115	-3375	-648	4024	254	-9	-56	7	52	124	0
41	0	0	1883	4921	3038	-3402	-577	3979	139	1	-71	5	124	-50	0
42	0	0	2206	4896	2690	-3551	-242	3793	79	9	-32	54	85	-98	0
43	0	0	2499	4871	2372	-3685	63	3621	-162	-168	-31	42	-126	-184	0
44	0	0	2841	4846	2005	-3843	418	3425	-232	-108	21	-9	-44	-213	0
45	0	0	3098	4822	1724	-3960	687	3273	-164	-58	7	52	44	46	0
46	0	0	3077	4817	1740	-3947	668	3278	-32	-87	34	124	120	62	0
47	0	0	2869	4822	1953	-3845	458	3387	95	54	15	151	128	213	0
48	0	0	2407	4822	2415	-3614	-4	3618	205	29	-11	77	162	331	0
49	0	0	2150	4813	2663	-3481	-256	3738	304	170	19	100	207	254	0
50	0	0	1804	4799	2995	-3301	-595	3897	275	58	-31	38	153	147	0
51	0	0	1825	4787	2962	-3306	-568	3874	54	62	-54	-104	17	-19	0
52	0	0	2058	4770	2712	-3414	-327	3741	64	-114	0	42	-100	-27	0
53	0	0	2450	4772	2322	-3611	64	3547	-170	-93	-65	-48	-102	-259	0
54	0	0	2795	4754	1959	-3774	418	3356	-178	-228	50	-19	-62	-155	0
55	0	0	3014	4754	1740	-3884	637	3247	-188	-97	-60	48	-40	-71	0
56	0	0	3098	4764	1666	-3931	716	3215	36	-87	81	161	65	199	0
57	0	0	2809	4766	1957	-3787	426	3361	62	-71	-21	32	174	161	0
58	0	0	2497	4753	2256	-3625	120	3504	277	124	-11	133	166	391	0
59	0	0	2097	4754	2657	-3425	-280	3705	314	126	-34	25	147	370	0
60	0	0	1893	4766	2873	-3329	-490	3819	277	65	-40	3	87	100	0
61	0	0	1854	4760	2906	-3307	-526	3833	100	54	-73	-19	34	-83	0
62	0	0	2074	4758	2684	-3416	-305	3721	31	-126	-44	27	-1	-170	0
63	0	0	2435	4753	2318	-3594	58	3535	-226	-118	-112	-36	-141	-244	0
64	0	0	2798	4739	1941	-3768	428	3340	-141	-174	67	52	-73	-166	0
65	0	0	2960	4729	1769	-3844	595	3249	-211	-155	-44	5	-106	-65	0
66	0	0	3104	4729	1625	-3916	739	3177	-19	-42	23	87	21	44	0
67	0	0	2774	4725	1951	-3749	411	3338	50	15	-7	85	137	203	0
68	0	0	2377	4714	2337	-3545	20	3525	186	11	-67	48	178	172	0
69	0	0	2118	4702	2584	-3410	-233	3643	242	199	-29	108	128	287	0
70	0	0	1696	4704	3008	-3200	-656	3856	151	52	-71	-50	153	85	0
71	0	0	1786	4692	2906	-3239	-560	3799	97	0	-56	11	-11	-137	0
72	0	0	2068	4665	2597	-3366	-264	3631	19	-38	9	-7	-54	-62	0
73	0	0	2340	4623	2283	-3481	28	3453	-170	-248	-67	-48	-149	-285	0
74	0	0	2803	4574	1771	-3688	516	3172	-232	-178	-9	48	-168	-304	0
75	0	0	2984	4545	1561	-3764	711	3053	-124	-131	-1	155	-17	-52	0
76	0	0	2979	4560	1581	-3769	699	3070	-112	-159	-34	73	1	-46	0
77	0	0	2784	4603	1819	-3693	482	3211	19	1	31	69	110	168	0
78	0	0	2371	4644	2273	-3507	49	3458	234	75	-7	161	166	271	0
79	0	0	2110	4760	2650	-3435	-270	3705	275	48	13	19	168	219	0
80	0	0	1973	4861	2888	-3417	-457	3874	275	100	38	73	87	145	0
81	0	0	1847	4921	3074	-3384	-613	3997	83	-1	-64	-32	67	-71	0
82	0	0	2196	4991	2795	-3593	-299	3893	7	-65	-106	23	7	-168	0
83	0	0	2643	5102	2459	-3872	92	3780	-139	-89	-52	3	-29	-240	0
84	0	0	2996	5201	2205	-4098	395	3703	-234	-170	42	-5	-32	-195	0
85	0	0	3340	5272	1932	-4306	704	3602	-182	-137	29	89	58	-118	0
86	0	0	3395	5399	2004	-4397	695	3701	-25	-106	-9	112	114	3	0
87	0	0	3245	5596	2351	-4420	447	3973	52	27	48	126	135	228	0
88	0	0	2896	5732	2836	-4314	30	4284	225	25	17	137	211	263	0
89	0	0	2617	5684	3067	-4150	-225	4375	339	112	-69	157	209	250	0
90	0	0	2136	5482	3346	-3809	-605	4414	137	87	-69	-11	174	50	0
91	0	0	2062	5272	3210	-3667	-574	4241	15	29	-102	-31	-29	-71	0
92	0	0	2282	5104	2822	-3693	-270	3963	1	-13	29	21	23	-62	0
93	0	0	2446	4929	2483	-3687	-18	3706	-223	-223	-102	-114	-135	-380	0
94	0	0	2823	4716	1893	-3769	465	3304	-129	-174	62	93	-60	-188	0
95	0	0	2947	4553	1606	-3750	670	3079	-97	-197	-56	67	15	-58	0
96	0	0	2856	4396	1540	-3626	658	2968	-38	-137	-27	108	25	11	0
97	0	0	2580	4322	1742	-3451	419	3032	48	19	3	118	126	184	0
98	0	0	2169	4275	2106	-3222	31	3190	252	32	-11	79	209	259	0
99	0	0	1802	4240	2438	-3021	-318	3339	349	65	1	164	209	252	0
100	0	0	1468	4213	2745	-2840	-638	3479	188	15	-32	-31	151	25	0
101	0	0	1519	4203	2684	-2861	-582	3443	139	64	25	-7	56	-23	0
102	0	0	1719	4186	2467	-2952	-374	3326	-32	-93	-69	-62	-3	-197	0
103	0	0	2126	4157	2031	-3141	47	3094	-124	-161	11	27	-79	-294	0
104	0	0	2375	4136	1761	-3255	307	2948	-273	-180	-36	-48	-106	-252	0
105	0	0	2757	4192	1435	-3474	661	2813	-151	-157	19	97	-21	-71	0
106	0	0	2749	4277	1528	-3513	610	2902	7	-128	-71	151	129	19	0
107	0	0	2605	4345	1740	-3475	432	3042	129	-77	-1	137	137	114	0
108	0	0	2186	4407	2221	-3296	-17	3314	236	73	5	135	197	248	0
109	0	0	1889	4430	2541	-3159	-326	3485	240	151	-36	79	217	203	0
110	0	0	1615	4462	2847	-3038	-616	3654	194	67	-118	-38	112	46	0
111	0	0	1619	4529	2910	-3074	-645	3719	85	-31	-77	-21	17	-97	0
112	0	0	1876	4572	2696	-3224	-410	3634	-75	-106	-36	-102	-27	-145	0
113	0	0	2341	4628	2287	-3484	27	3457	-168	-153	-58	-5	-238	-261	0
114	0	0	2680	4652	1972	-3666	354	3312	-225	-145	-65	9	-64	-225	0
115	0	0	2948	4688	1740	-3818	604	3214	-195	-192	1	58	-23	-126	0
116	0	0	2920	4714	1794	-3817	563	3254	-157	-62	-27	42	58	-31	0
117	0	0	2685	4712	2027	-3698	329	3369	27	-40	34	40	129	100	0
118	0	0	2293	4725	2432	-3509	-69	3578	124	34	-62	116	139	267	0
119	0	0	2031	4727	2696	-3379	-332	3711	238	7	-17	48	60	155	0
120	0	0	1708	4720	3012	-3214	-652	3866	180	-7	-102	44	34	11	1
121	0	0	1684	4708	3024	-3196	-670	3866	25	7	-124	-93	-7	-141	0
122	0	0	1977	4710	2733	-3343	-378	3721	-9	-91	-67	31	-75	-232	0
123	0	0	2315	4718	2403	-3516	-44	3560	-201	-174	-85	-36	-128	-318	0
124	0	0	2687	4720	2033	-3703	327	3376	-310	-197	-21	-11	-79	-360	0
125	0	0	2912	4737	1825	-3824	543	3281	-176	-155	1	9	15	-155	0
126	0	0	2996	4751	1755	-3873	620	3253	-129	-168	21	17	-7	-36	0
127	0	0	2716	4754	2038	-3735	339	3396	31	1	-1	69	135	77	0
128	0	0	2330	4745	2415	-3537	-42	3580	120	32	-58	91	155	172	0
129	0	0	1971	4716	2745	-3343	-387	3730	153	62	-56	100	97	135	0
130	0	0	1680	4716	3036	-3198	-678	3876	137	3	-25	-11	69	13	0
131	0	0	1693	4723	3030	-3208	-668	3876	29	-91	-71	-27	-50	-151	0
132	0	0	1980	4727	2747	-3353	-383	3737	-54	-79	-79	-81	-60	-258	0
133	0	0	2328	4737	2409	-3532	-40	3573	-197	-226	0	-54	-102	-273	0
134	0	0	2693	4749	2056	-3721	318	3402	-323	-279	-31	-29	-244	-355	0
135	0	0	2976	4756	1780	-3866	598	3268	-217	-226	-32	52	-9	-159	0
136	0	0	2965	4778	1813	-3871	576	3295	-131	-151	1	161	5	-25	0
137	0	0	2720	4770	2050	-3745	335	3410	-17	-65	-7	98	128	44	0
138	0	0	2334	4766	2432	-3550	-49	3599	126	-64	-34	83	131	166	0
139	0	0	1911	4743	2832	-3327	-460	3787	176	91	-69	89	157	176	0
140	0	0	1704	4753	3049	-3228	-672	3901	155	25	-131	85	-9	-25	0
141	0	0	1758	4768	3010	-3263	-626	3889	95	-71	11	-69	13	-129	0
142	0	0	1975	4766	2791	-3370	-408	3778	-89	-108	-100	-64	-112	-291	0
143	0	0	2361	4780	2419	-3570	-29	3599	-172	-122	-21	-60	-83	-292	0
144	0	0	2672	4807	2135	-3739	268	3471	-234	-236	-46	-7	-91	-345	0
145	0	0	2976	4803	1827	-3889	574	3315	-194	-153	-15	-29	-1	-145	0
146	0	0	2931	4793	1862	-3862	534	3327	-118	-151	19	81	5	-54	0
147	0	0	2644	4807	2163	-3725	240	3485	58	-93	-62	131	126	31	0
148	0	0	2314	4797	2483	-3555	-84	3640	164	62	-21	5	143	143	0
149	0	0	1965	4807	2842	-3386	-438	3824	192	120	34	11	161	159	0
150	0	0	1697	4795	3098	-3246	-700	3946	67	73	-38	-122	97	-36	0
151	0	0	1668	4797	3129	-3232	-730	3963	-13	9	-104	-77	-27	-176	0
152	0	0	1924	4801	2877	-3362	-476	3839	-29	-79	-114	-31	-100	-256	0
153	0	0	2307	4815	2508	-3561	-100	3661	-228	-120	-50	-87	-162	-419	0
154	0	0	2634	4826	2192	-3730	221	3509	-275	-184	-42	-106	-52	-368	0
155	0	0	2877	4818	1941	-3847	468	3379	-174	-178	-79	27	-32	-184	0
156	0	0	2933	4840	1907	-3886	513	3373	-71	-108	27	58	1	-38	0
157	0	0	2633	4846	2213	-3739	210	3529	-3	-46	-50	71	110	15	0
158	0	0	2240	4822	2582	-3531	-171	3702	97	62	-91	7	102	106	0
159	0	0	1971	4818	2847	-3394	-438	3832	256	114	-62	93	128	114	0
160	0	0	1580	4846	3266	-3213	-843	4056	137	-1	-100	-42	73	-79	0
161	0	0	1709	4851	3142	-3280	-716	3996	64	27	-38	-85	-23	-244	0
162	0	0	1898	4848	2950	-3373	-526	3899	-77	-139	-19	-126	-62	-279	0
163	0	0	2337	4857	2520	-3597	-91	3688	-219	-178	-58	-73	-102	-419	0
164	0	0	2658	4859	2201	-3758	228	3530	-304	-201	-62	-112	-81	-370	0
165	0	0	2904	4851	1947	-3877	478	3399	-242	-182	-44	-46	9	-285	0
166	0	0	2922	4875	1953	-3898	484	3414	-126	-166	-56	56	13	-106	0
167	0	0	2703	4879	2176	-3791	263	3527	34	-100	-7	31	69	-23	0
168	0	0	2271	4890	2619	-3580	-174	3754	77	-23	-118	9	56	98	0
169	0	0	1985	4906	2921	-3445	-468	3913	273	77	-65	56	102	85	0
170	0	0	1682	4900	3218	-3291	-768	4059	124	40	-110	-139	40	-98	0
171	0	0	1721	4900	3179	-3310	-729	4039	58	-58	-110	-50	-120	-217	0
172	0	0	1873	4881	3008	-3377	-567	3944	-205	-124	-93	-91	-172	-382	0
173	0	0	2303	4900	2597	-3601	-147	3748	-327	-240	-104	-128	-246	-440	0
174	0	0	2646	4904	2258	-3775	194	3581	-312	-209	25	-27	-201	-351	0
175	0	0	2831	4904	2073	-3867	379	3488	-289	-258	-29	-42	-145	-285	0
176	0	0	2871	4933	2062	-3902	404	3497	-217	-155	-73	-34	-65	-203	0
177	0	0	2625	4947	2322	-3786	151	3634	-15	-64	-38	1	73	-48	0
178	0	0	2211	4952	2741	-3581	-265	3846	60	-58	-100	-52	67	-11	0
179	0	0	1898	4978	3080	-3438	-591	4029	197	34	-97	17	104	-79	0
180	0	0	1660	4981	3321	-3320	-830	4151	145	-11	-71	-77	36	-211	0
181	0	0	1635	4995	3360	-3315	-862	4177	-9	-83	-11	-147	-71	-285	0
182	0	0	1924	4991	3067	-3457	-571	4029	-149	-126	-124	-65	-182	-399	0
183	0	0	2324	4989	2665	-3656	-170	3827	-277	-215	-50	-54	-240	-461	0
184	0	0	2582	4999	2417	-3790	82	3708	-360	-273	-27	-95	-186	-490	0
185	0	0	2815	4993	2178	-3904	318	3585	-296	-248	-21	-29	-168	-341	0
186	0	0	2813	5005	2192	-3909	310	3598	-240	-192	0	-19	-100	-188	0
187	0	0	2648	5005	2357	-3826	145	3681	-81	-162	5	19	-19	-79	0
188	0	0	2268	5024	2756	-3646	-244	3890	69	75	13	40	106	52	0
189	0	0	1878	5020	3142	-3449	-632	4081	129	-52	-48	-46	19	-5	0
190	0	0	1653	5016	3363	-3334	-855	4189	139	9	-32	-32	-21	-133	0
191	0	0	1559	5012	3453	-3285	-947	4232	-65	-126	-89	-194	-159	-285	0
192	0	0	1961	5026	3065	-3493	-552	4045	-106	-48	3	-106	-75	-339	0
193	0	0	2314	5061	2747	-3687	-216	3904	-219	-228	-64	-62	-159	-446	0
194	0	0	2620	5045	2425	-3832	97	3735	-283	-203	-29	-50	-182	-438	0
195	0	0	2870	5038	2168	-3954	351	3603	-219	-153	11	38	-110	-213	0
196	0	0	2788	5036	2248	-3912	270	3642	-180	-190	-9	5	-58	-155	0
197	0	0	2650	5040	2390	-3845	130	3715	11	17	17	42	102	-1	0
198	0	0	2144	5022	2878	-3583	-367	3950	100	-27	27	-3	97	77	0
199	0	0	1892	4997	3105	-3444	-606	4051	192	83	-97	64	50	21	0
200	0	0	1628	4976	3348	-3302	-860	4162	162	93	-44	-54	71	-137	0
201	0	0	1558	4962	3404	-3260	-923	4183	32	-3	-124	-83	-104	-199	0
202	0	0	1874	4950	3076	-3412	-601	4013	-44	-108	-100	11	-135	-362	0
203	0	0	2194	4921	2727	-3557	-266	3824	-203	-199	-73	-69	-199	-450	0
204	0	0	2545	4898	2353	-3721	96	3625	-242	-203	-13	-13	-190	-347	0
205	0	0	2811	4910	2099	-3860	356	3504	-236	-223	-85	38	-203	-226	0
206	0	0	2817	4906	2089	-3861	364	3497	-85	-139	0	118	-1	-81	0
207	0	0	2542	4904	2362	-3723	90	3633	-34	-44	-34	38	89	7	0
208	0	0	2147	4884	2737	-3515	-295	3810	149	54	-17	7	69	114	0
209	0	0	1820	4869	3049	-3344	-614	3959	155	126	-91	23	97	19	0
210	0	0	1573	4855	3282	-3214	-854	4068	129	50	-139	-67	-27	-182	0
211	0	0	1477	4844	3367	-3160	-945	4105	-3	-56	-25	-166	-21	-217	0
212	0	0	1790	4828	3038	-3309	-624	3933	-102	-155	-19	-104	-176	-327	0
213	0	0	2099	4803	2704	-3451	-302	3753	-335	-192	-23	-32	-232	-457	0
214	0	0	2509	4774	2265	-3641	122	3519	-256	-195	-17	-65	-131	-446	0
215	0	0	2657	4787	2130	-3722	263	3458	-388	-230	-1	-87	-151	-296	0
216	0	0	2664	4801	2137	-3732	263	3469	-143	-192	46	0	-7	-195	0
217	0	0	2446	4772	2326	-3609	60	3549	-75	-145	32	-13	-17	-85	0
218	0	0	2017	4758	2741	-3387	-362	3749	87	-36	-54	42	102	-7	0
219	0	0	1727	4737	3010	-3232	-641	3873	188	62	-40	1	5	31	0
220	0	0	1406	4723	3317	-3064	-955	4020	108	-1	-120	-100	-67	-184	0
221	0	0	1405	4708	3303	-3056	-949	4005	-42	-46	-44	-153	-116	-221	0
222	0	0	1707	4704	2997	-3205	-645	3850	-174	-56	-29	-157	-126	-397	0
223	0	0	2036	4687	2651	-3361	-307	3669	-304	-254	-58	-153	-246	-543	0
224	0	0	2402	4671	2269	-3536	66	3470	-267	-333	106	-102	-205	-419	0
225	0	0	2601	4669	2068	-3635	266	3368	-327	-242	-29	65	-205	-366	0
226	0	0	2681	4661	1980	-3671	350	3320	-100	-155	25	-25	-77	-263	0
227	0	0	2343	4659	2316	-3501	13	3487	-75	-104	60	5	-48	-97	0
228	0	0	1915	4654	2739	-3284	-412	3696	34	-100	-11	-54	-40	-71	0
229	0	0	1633	4640	3007	-3136	-687	3823	161	95	-34	-67	32	15	0
230	0	0	1287	4619	3332	-2953	-1022	3975	36	-27	-71	-118	-87	-197	0
231	0	0	1358	4599	3241	-2978	-941	3920	-34	11	-83	-188	-199	-339	0
232	0	0	1525	4613	3088	-3069	-781	3850	-168	-126	-75	-176	-184	-399	0
233	0	0	1914	4595	2681	-3254	-383	3638	-283	-294	-58	-97	-337	-564	0
234	0	0	2264	4590	2326	-3427	-31	3458	-374	-271	-36	-110	-246	-554	0
235	0	0	2543	4580	2037	-3561	253	3308	-275	-178	9	-7	-203	-291	0
236	0	0	2479	4576	2097	-3527	191	3336	-226	-232	29	-64	-162	-230	0
237	0	0	2299	4576	2277	-3437	11	3426	-46	-85	-15	-29	-29	-151	0
238	0	0	1839	4564	2725	-3201	-443	3644	120	-11	-25	-7	36	-36	0
239	0	0	1544	4570	3026	-3057	-741	3798	137	7	-64	-40	-69	-69	0
240	0	0	1230	4559	3329	-2894	-1049	3944	91	-29	-17	-69	-112	-232	0
241	0	0	1286	4543	3257	-2914	-985	3900	-19	52	-31	-133	-166	-308	0
242	0	0	1561	4529	2968	-3045	-703	3748	-135	-40	-62	-166	-162	-479	0
243	0	0	1946	4535	2589	-3240	-321	3562	-287	-166	-79	-168	-240	-533	0
244	0	0	2264	4545	2281	-3404	-8	3413	-351	-254	15	-97	-213	-519	0
245	0	0	2498	4560	2062	-3529	218	3311	-298	-232	13	-48	-170	-355	0
246	0	0	2497	4572	2075	-3534	211	3323	-166	-166	-19	-17	-79	-271	0
247	0	0	2229	4574	2345	-3401	-58	3459	-73	-104	21	-23	-42	-31	0
248	0	0	1903	4564	2661	-3233	-379	3612	83	-1	-71	-27	36	9	0
249	0	0	1566	4557	2991	-3061	-712	3774	161	-11	-50	-31	13	-62	0
250	0	0	1337	4559	3222	-2948	-942	3890	108	-9	-118	-118	-69	-170	0
251	0	0	1329	4541	3212	-2935	-941	3876	-15	-31	-97	-159	-122	-294	0
252	0	0	1651	4557	2906	-3104	-627	3731	-124	-131	-77	-135	-209	-364	0
253	0	0	2071	4560	2489	-3315	-209	3524	-246	-137	-64	-128	-188	-545	0
254	0	0	2231	4555	2324	-3393	-46	3439	-331	-250	-102	-172	-281	-486	0
255	0	0	2645	4555	1910	-3600	367	3232	-242	-170	1	-17	-170	-355	0
256	0	0	2565	4541	1976	-3553	294	3258	-126	-102	15	17	-67	-114	0
257	0	0	2355	4568	2213	-3461	71	3390	1	-56	-5	-1	-31	-100	0
258	0	0	1983	4580	2597	-3281	-307	3588	135	40	-42	3	42	98	0
259	0	0	1610	4562	2952	-3086	-671	3757	174	65	-7	-5	29	19	0
260	0	0	1365	4562	3197	-2963	-916	3879	174	-21	-98	-95	-64	-219	0
261	0	0	1442	4555	3113	-2998	-835	3834	52	64	-62	-83	-56	-236	0
262	0	0	1607	4551	2944	-3079	-668	3747	-178	-139	-75	-174	-164	-386	0
263	0	0	2139	4531	2392	-3335	-126	3461	-190	-157	-50	-64	-207	-438	0
264	0	0	2323	4524	2201	-3423	61	3362	-316	-147	-85	-36	-232	-434	0
265	0	0	2654	4549	1895	-3601	379	3222	-263	-197	5	-7	-215	-302	0
266	0	0	2670	4547	1877	-3608	396	3212	-97	-73	27	62	-11	-129	0
267	0	0	2319	4582	2263	-3450	28	3422	-100	-143	-77	-23	-75	-124	0
268	0	0	2064	4624	2560	-3344	-248	3592	147	44	-56	31	102	137	0
269	0	0	1763	4657	2894	-3210	-565	3775	157	106	-13	-17	93	60	0
270	0	0	1519	4663	3144	-3091	-812	3903	120	42	-25	-124	11	-79	0
271	0	0	1488	4661	3173	-3074	-842	3917	-50	-58	-58	-170	-131	-244	0
272	0	0	1816	4654	2838	-3235	-511	3746	-85	-112	-34	-77	-197	-261	0
273	0	0	2182	4690	2508	-3436	-163	3599	-269	-124	-56	-108	-164	-403	0
274	0	0	2543	4690	2147	-3616	198	3418	-263	-195	-42	-32	-149	-347	0
275	0	0	2824	4694	1870	-3759	477	3282	-267	-157	108	-67	-122	-240	0
276	0	0	2756	4694	1938	-3725	409	3316	-124	-139	91	62	-38	-44	0
277	0	0	2502	4694	2192	-3598	155	3443	-32	-124	-19	-9	-36	9	0
278	0	0	2203	4690	2487	-3446	-142	3588	116	85	50	46	102	110	0
279	0	0	1769	4665	2896	-3217	-563	3780	205	64	-40	23	77	89	0
280	0	0	1605	4656	3051	-3130	-723	3853	145	44	-29	-79	-11	-104	0
281	0	0	1576	4648	3072	-3112	-748	3860	71	-40	-15	-79	-29	-153	0
282	0	0	1833	4644	2811	-3238	-489	3727	-133	-104	-91	-118	-83	-291	0
283	0	0	2293	4634	2341	-3463	-24	3487	-155	-184	93	-38	-106	-360	0
284	0	0	2518	4611	2093	-3564	212	3352	-325	-223	-27	-124	-188	-358	0
285	0	0	2784	4636	1852	-3710	466	3244	-226	-199	31	-9	-62	-232	0
286	0	0	2824	4595	1771	-3709	526	3183	-40	-52	77	-15	58	-48	0
287	0	0	2520	4586	2066	-3553	227	3326	7	-5	31	7	48	31	0
288	0	0	2178	4560	2382	-3369	-102	3471	197	54	52	60	168	184	0
289	0	0	1777	4522	2745	-3149	-484	3633	219	93	-11	29	40	149	0
290	0	0	1550	4506	2956	-3028	-703	3731	157	91	-91	3	-65	27	0
291	0	0	1463	4485	3022	-2974	-779	3753	5	27	-46	-67	-93	-143	0
292	0	0	1781	4485	2704	-3133	-461	3594	-79	-15	-77	-69	-75	-226	0
293	0	0	2177	4479	2302	-3328	-62	3390	-248	-145	1	-34	-122	-386	0
294	0	0	2481	4444	1963	-3462	259	3203	-246	-143	29	-13	-112	-250	0
295	0	0	2756	4436	1680	-3596	538	3058	-194	-128	36	65	-62	-197	0
296	0	0	2736	4425	1689	-3580	523	3057	-85	-3	60	40	48	-27	0
297	0	0	2406	4413	2007	-3409	199	3210	9	48	25	79	71	79	0
298	0	0	2108	4403	2295	-3255	-93	3349	238	32	60	48	65	205	0
299	0	0	1740	4382	2642	-3061	-451	3512	228	226	25	91	100	180	0
300	0	0	1393	4368	2975	-2880	-791	3671	219	81	-44	-29	58	34	0
301	0	0	1461	4363	2902	-2912	-720	3632	65	87	-62	-48	-91	-151	0
302	0	0	1704	4355	2651	-3029	-473	3503	-15	-67	62	-64	-29	-159	0
303	0	0	2114	4345	2231	-3229	-58	3288	-122	-124	-32	-79	-190	-320	0
304	0	0	2509	4355	1846	-3432	331	3100	-166	-60	52	79	-98	-252	0
305	0	0	2613	4359	1746	-3486	433	3052	-234	-65	23	1	-71	-178	0
306	0	0	2683	4370	1687	-3526	498	3028	-87	-27	98	50	-15	-29	0
307	0	0	2434	4370	1936	-3402	249	3153	62	40	36	3	52	137	0
308	0	0	2070	4353	2283	-3211	-106	3318	215	166	-27	73	56	271	0
309	0	0	1738	4353	2615	-3045	-438	3484	285	164	7	83	116	215	0
310	0	0	1524	4366	2842	-2945	-659	3604	219	106	-58	-13	11	-1	0
311	0	0	1494	4390	2896	-2942	-701	3643	60	77	-52	-97	-3	-149	0
312	0	0	1810	4380	2570	-3095	-380	3475	-38	-25	11	-69	-93	-180	0
313	0	0	2145	4376	2231	-3260	-43	3303	-209	-114	-1	-79	-161	-252	0
314	0	0	2516	4359	1843	-3437	336	3101	-195	-122	129	21	-110	-102	0
315	0	0	2747	4345	1598	-3546	574	2971	-180	-65	42	85	-85	-108	0
316	0	0	2720	4353	1633	-3536	543	2993	15	13	97	95	67	52	0
317	0	0	2470	4347	1877	-3408	296	3112	65	38	27	56	42	133	0
318	0	0	2119	4332	2213	-3225	-47	3272	226	178	9	81	133	300	0
319	0	0	1767	4335	2568	-3051	-400	3451	213	203	-15	110	95	203	0
320	0	0	1526	4302	2776	-2914	-625	3539	225	153	-25	-5	65	71	0
321	0	0	1475	4268	2793	-2871	-659	3530	44	83	46	-65	-19	-64	0
322	0	0	1756	4219	2463	-2987	-353	3341	-40	-11	-29	-38	-133	-217	0
323	0	0	2116	4184	2068	-3150	24	3126	-178	-64	83	-79	-48	-230	0
324	0	0	2436	4172	1736	-3304	350	2954	-205	-128	34	-15	-139	-228	0
325	0	0	2727	4203	1476	-3465	625	2839	-192	-69	85	9	-32	-56	0
326	0	0	2708	4256	1548	-3482	580	2902	-67	9	85	97	60	19	0
327	0	0	2543	4287	1744	-3415	399	3015	97	36	83	62	106	155	0
328	0	0	2161	4403	2242	-3282	-40	3322	178	151	15	97	195	238	0
329	0	0	1928	4494	2566	-3211	-319	3530	275	129	83	54	162	254	0
330	0	0	1769	4568	2799	-3168	-515	3683	250	174	3	44	29	50	0
331	0	0	1725	4613	2888	-3169	-581	3750	110	29	60	-31	42	-73	0
332	0	0	2050	4694	2644	-3372	-297	3669	-17	-83	44	-27	-32	-129	0
333	0	0	2400	4782	2382	-3591	9	3582	-215	-64	-34	-23	-104	-279	0
334	0	0	2806	4850	2044	-3828	381	3447	-209	-188	34	-34	-153	-219	0
335	0	0	3133	4970	1837	-4051	648	3403	-151	-85	64	27	-58	-11	0
336	0	0	3070	5108	2038	-4089	516	3573	-108	-97	23	40	-25	-42	0
337	0	0	2959	5236	2277	-4097	341	3756	54	-1	52	54	85	106	0
338	0	0	2564	5144	2580	-3854	-8	3862	232	58	97	69	188	250	0
339	0	0	2101	4892	2791	-3496	-345	3841	261	137	-7	32	122	230	0
340	0	0	1804	4667	2863	-3235	-529	3765	236	112	83	-34	64	98	0
341	0	0	1610	4471	2861	-3040	-625	3666	7	44	-44	-64	-21	-143	0
342	0	0	1917	4328	2411	-3122	-247	3369	31	-42	0	9	-38	-133	0
343	0	0	2175	4153	1978	-3164	98	3065	-155	-46	-36	-5	-75	-318	0
344	0	0	2405	4021	1616	-3213	394	2818	-230	-44	56	-3	-83	-151	0
345	0	0	2642	3926	1284	-3284	679	2605	-201	-71	48	54	-27	-60	0
346	0	0	2584	3864	1280	-3224	652	2572	-67	3	81	166	11	112	0
347	0	0	2238	3854	1616	-3046	311	2735	31	15	40	29	71	133	0
348	0	0	1913	3856	1943	-2884	-15	2899	265	116	23	85	199	267	0
349	0	0	1620	3831	2211	-2725	-295	3021	314	139	77	56	131	341	1
350	0	0	1278	3829	2551	-2553	-636	3190	207	62	-42	-46	36	81	0
351	0	0	1300	3831	2531	-2565	-615	3181	91	40	-97	-17	-38	-77	0
352	0	0	1577	3806	2229	-2691	-326	3017	-89	-29	-34	-60	-118	-124	0
353	0	0	1990	3796	1806	-2893	92	2801	-143	-34	-15	-50	-83	-217	0
354	0	0	2322	3804	1482	-3063	420	2643	-184	-153	50	-42	-71	-112	0
355	0	0	2571	3866	1295	-3218	638	2580	-129	-93	48	42	1	9	0
356	0	0	2627	3928	1301	-3277	663	2614	-44	-9	100	75	62	81	0
357	0	0	2311	3973	1662	-3142	324	2817	19	58	79	38	100	211	0
358	0	0	2023	4025	2002	-3024	10	3013	178	143	13	50	190	250	0
359	0	0	1680	4037	2357	-2858	-338	3197	259	161	32	42	182	203	0
360	0	0	1447	4077	2630	-2762	-591	3353	178	139	-9	-126	131	73	0
361	0	0	1521	4095	2574	-2808	-526	3334	137	21	19	-34	11	-60	0
362	0	0	1754	4153	2399	-2953	-322	3276	9	-23	17	-44	-54	-139	0
363	0	0	2190	4207	2017	-3198	86	3112	-194	-85	-85	-73	-87	-190	0
364	0	0	2498	4244	1746	-3371	376	2995	-234	-89	27	-46	-85	-118	0
365	0	0	2840	4304	1464	-3572	688	2884	-128	-83	42	3	-3	-17	0
366	0	0	2828	4333	1505	-3580	661	2919	-40	-64	44	25	-7	164	0
367	0	0	2607	4374	1767	-3490	420	3070	46	-17	1	56	95	203	0
368	0	0	2218	4384	2166	-3301	26	3275	157	52	-42	17	133	308	0
369	0	0	1967	4370	2403	-3168	-218	3386	310	174	32	48	242	234	0
370	0	0	1646	4365	2719	-3005	-536	3542	176	110	-48	-98	3	129	0
371	0	0	1711	4370	2659	-3040	-474	3514	139	75	-65	-81	58	-21	0
372	0	0	1974	4366	2392	-3170	-209	3379	5	-98	17	-67	-44	-32	0
373	0	0	2323	4363	2040	-3343	141	3201	-166	-161	-91	-124	-112	-292	0
374	0	0	2689	4339	1650	-3514	519	2994	-217	-157	48	-17	-21	-166	0
375	0	0	2897	4332	1435	-3614	731	2883	-162	-145	112	-21	1	-3	0
376	0	0	2892	4335	1443	-3613	724	2889	-71	-48	27	60	44	27	0
377	0	0	2582	4339	1757	-3460	412	3048	-7	3	44	46	118	230	0
378	0	0	2273	4341	2068	-3307	102	3204	190	38	17	29	178	232	0
379	0	0	1948	4353	2405	-3150	-228	3379	223	112	17	34	162	258	0
380	0	0	1628	4363	2735	-2995	-553	3549	168	-31	-38	-71	46	40	0
381	0	0	1731	4384	2653	-3057	-461	3518	75	69	-48	-60	23	7	0
382	0	0	1878	4376	2498	-3127	-310	3437	-50	-124	-137	-100	-128	-104	0
383	0	0	2331	4399	2068	-3365	131	3233	-230	-62	-62	-38	-131	-250	0
384	0	0	2623	4401	1778	-3512	422	3089	-225	-176	-3	-9	-93	-164	0
385	0	0	2908	4403	1495	-3655	706	2949	-170	-151	48	3	-13	-1	0
386	0	0	2918	4421	1503	-3669	707	2962	-91	-48	64	-32	95	124	0
387	0	0	2645	4429	1784	-3537	430	3106	38	31	-21	128	106	211	0
388	0	0	2264	4427	2163	-3345	50	3295	174	106	3	139	143	312	0
389	0	0	1872	4430	2558	-3151	-343	3494	188	77	-95	-7	65	161	0
390	0	0	1682	4423	2741	-3052	-529	3582	197	95	-7	34	116	77	0
391	0	0	1610	4450	2840	-3030	-615	3645	40	-1	-50	-89	42	-77	0
392	0	0	2020	4450	2430	-3235	-205	3440	-21	-98	-23	-34	-19	-161	0
393	0	0	2290	4429	2139	-3359	75	3284	-151	-149	34	-42	-58	-232	0
394	0	0	2673	4444	1771	-3558	451	3107	-182	-188	-46	-29	-54	-238	0
395	0	0	2943	4463	1520	-3703	711	2991	-155	-75	52	50	-29	23	0
396	0	0	2856	4448	1592	-3652	632	3020	-110	-50	-25	108	108	114	0
397	0	0	2625	4438	1813	-3531	406	3125	69	-27	-3	36	83	170	0
398	0	0	2247	4452	2205	-3349	21	3328	194	104	42	87	209	376	0
399	0	0	1921	4456	2535	-3188	-307	3495	267	85	21	89	168	275	0
400	0	0	1682	4448	2766	-3065	-542	3607	232	98	5	-19	85	108	0
401	0	0	1655	4456	2801	-3055	-573	3628	75	-17	-46	-97	32	-62	0
402	0	0	1917	4448	2531	-3182	-307	3489	-27	-44	-13	-48	-19	-126	0
403	0	0	2332	4448	2116	-3390	108	3282	-98	-108	42	-67	-83	-153	0
404	0	0	2689	4454	1765	-3571	462	3109	-205	-159	-3	-50	-15	-211	0
405	0	0	2817	4450	1633	-3633	592	3041	-174	-114	67	-3	23	-21	0
406	0	0	2883	4448	1565	-3665	659	3006	-79	-54	102	118	54	75	0
407	0	0	2561	4454	1893	-3507	334	3173	69	-34	56	27	159	164	0
408	0	0	2247	4479	2232	-3363	7	3355	213	110	1	129	147	248	0
409	0	0	1922	4473	2551	-3197	-314	3512	306	164	-29	97	192	259	0
410	0	0	1694	4493	2799	-3093	-552	3646	273	89	-73	46	69	129	0
411	0	0	1664	4504	2840	-3084	-588	3672	56	15	-77	-44	1	-29	0
412	0	0	2002	4522	2520	-3262	-259	3521	21	-36	-56	0	11	-98	0
413	0	0	2390	4539	2149	-3464	120	3344	-143	-104	-19	29	-104	-209	0
414	0	0	2714	4520	1806	-3617	454	3163	-147	-149	34	21	11	-209	0
415	0	0	2922	4539	1617	-3730	652	3078	-135	-118	81	-1	21	-9	0
416	0	0	2903	4520	1617	-3711	643	3068	-36	-106	85	89	0	106	0
417	0	0	2624	4527	1903	-3575	360	3215	56	-15	29	124	124	164	0
418	0	0	2262	4535	2273	-3398	-5	3404	137	83	-23	52	197	254	0
419	0	0	1953	4529	2576	-3241	-311	3552	267	98	0	102	176	271	0
420	0	0	1663	4514	2851	-3088	-594	3682	205	-11	-62	13	-11	38	0
421	0	0	1762	4520	2758	-3141	-498	3639	157	108	-9	69	-9	-56	0
422	0	0	1913	4539	2626	-3226	-356	3582	-81	-46	-71	-93	-27	-236	0
423	0	0	2367	4524	2157	-3445	105	3340	-182	-122	23	-54	-34	-285	0
424	0	0	2600	4545	1945	-3572	327	3245	-232	-199	58	-9	-93	-162	0
425	0	0	2950	4564	1614	-3757	668	3089	-106	-153	87	34	-69	-36	0
426	0	0	2929	4570	1641	-3749	644	3105	-13	-54	11	93	98	106	0
427	0	0	2606	4582	1976	-3594	315	3279	98	-116	69	46	106	174	0
428	0	0	2332	4613	2281	-3472	25	3447	207	104	1	85	153	277	0
429	0	0	1996	4640	2644	-3318	-324	3642	279	155	17	31	151	271	0
430	0	0	1795	4650	2855	-3222	-530	3752	242	128	-23	-31	67	159	0
431	0	0	1750	4621	2871	-3185	-560	3746	131	-19	-32	-46	1	38	0
432	0	0	2070	4632	2562	-3351	-246	3597	-38	-5	-9	-60	1	-116	0
433	0	0	2384	4605	2221	-3494	81	3413	-178	-120	64	-27	-110	-184	0
434	0	0	2716	4636	1920	-3676	398	3278	-139	-236	-31	27	-93	-226	0
435	0	0	2994	4646	1652	-3820	671	3149	-108	-118	77	62	29	-31	0
436	0	0	2927	4640	1713	-3783	607	3176	-11	-40	112	29	93	197	0
437	0	0	2652	4646	1994	-3649	329	3320	31	-29	40	5	106	192	0
438	0	0	2371	4646	2275	-3508	48	3460	236	155	69	69	124	374	0
439	0	0	1942	4656	2714	-3299	-386	3685	246	65	29	-3	128	213	0
440	0	0	1795	4644	2849	-3219	-527	3746	211	126	-17	-19	116	120	0
441	0	0	1729	4640	2911	-3184	-591	3775	-3	54	-19	-118	5	-11	0
442	0	0	2061	4652	2591	-3356	-265	3621	-38	-31	-1	-44	7	0	0
443	0	0	2419	4650	2231	-3534	94	3440	-194	-87	-15	-118	-73	-186	0
444	0	0	2801	4634	1833	-3717	484	3233	-161	-60	50	23	-21	-38	0
445	0	0	2997	4663	1666	-3830	665	3164	-145	-114	0	7	48	25	0
446	0	0	3067	4661	1594	-3864	736	3127	44	32	64	27	60	195	0
447	0	0	2699	4642	1943	-3670	378	3292	58	25	98	42	194	287	0
448	0	0	2419	4640	2221	-3529	99	3430	213	98	48	50	120	252	0
449	0	0	2047	4642	2595	-3344	-274	3618	323	124	9	110	162	331	0
450	0	0	1805	4652	2847	-3228	-521	3749	184	128	-48	19	-36	192	0
451	0	0	1783	4613	2830	-3198	-523	3721	87	40	-71	-81	25	-36	0
452	0	0	2105	4611	2506	-3358	-200	3558	9	15	52	-91	3	-34	0
453	0	0	2424	4590	2166	-3507	129	3378	-143	-52	15	-3	-91	-226	0
454	0	0	2811	4584	1773	-3697	519	3178	-153	-85	67	-7	1	-77	0
455	0	0	3005	4578	1573	-3791	716	3075	-170	-44	19	13	11	17	0
456	0	0	3007	4551	1544	-3779	731	3047	36	-69	124	58	172	201	0
457	0	0	2743	4529	1786	-3636	478	3157	93	23	-17	15	120	273	0
458	0	0	2413	4533	2120	-3473	146	3326	308	73	64	56	203	384	0
459	0	0	2041	4559	2518	-3300	-238	3538	271	116	34	36	157	374	0
460	0	0	1907	4553	2646	-3230	-369	3599	337	114	15	-56	149	166	0
461	0	0	1872	4514	2642	-3193	-385	3578	139	-9	7	-44	25	48	0
462	0	0	2095	4506	2411	-3300	-158	3458	29	19	17	-11	-9	-56	0
463	0	0	2479	4504	2025	-3491	227	3264	-129	-145	-34	-85	-108	-161	0
464	0	0	2788	4487	1699	-3637	544	3093	-155	-128	52	-52	-52	-48	0
465	0	0	3014	4465	1451	-3739	781	2958	-110	-79	29	23	-64	54	0
466	0	0	2958	4440	1482	-3699	738	2961	-5	-69	129	60	69	166	0
467	0	0	2734	4452	1718	-3593	508	3085	69	75	31	36	128	230	0
468	0	0	2386	4438	2052	-3412	167	3245	291	164	98	161	228	432	0
469	0	0	2076	4452	2376	-3264	-150	3414	223	172	-11	89	120	323	0
470	0	0	1771	4436	2665	-3103	-447	3550	221	145	-1	3	73	122	0
471	0	0	1786	4401	2615	-3093	-414	3508	124	62	54	-100	21	73	0
472	0	0	2006	4378	2372	-3192	-183	3375	-7	15	-15	-52	36	-104	0
473	0	0	2382	4376	1994	-3379	194	3185	-182	-29	-17	13	-7	-213	0
474	0	0	2699	4349	1650	-3524	524	2999	-157	-149	102	9	-25	-147	0
475	0	0	2846	4343	1497	-3594	674	2920	-133	-172	118	60	-64	-11	0
476	0	0	2926	4332	1406	-3629	760	2869	-77	-5	48	79	36	114	0
477	0	0	2586	4314	1728	-3450	429	3021	81	58	112	75	162	345	0
478	0	0	2238	4339	2101	-3288	68	3220	211	31	1	-27	174	327	0
479	0	0	1988	4316	2328	-3152	-170	3322	393	159	106	54	209	353	0
480	0	0	1655	4343	2688	-2999	-516	3515	217	38	-9	-91	19	137	0
481	0	0	1762	4326	2564	-3044	-401	3445	114	114	9	-32	9	27	0
482	0	0	1990	4349	2359	-3169	-184	3354	7	23	-13	13	-13	-122	0
483	0	0	2306	4370	2064	-3338	121	3217	-182	-246	60	-102	-124	-161	0
484	0	0	2730	4363	1633	-3546	548	2998	-149	-194	112	-67	-64	-114	0
485	0	0	2951	4349	1398	-3650	776	2873	-104	-67	60	75	0	36	0
486	0	0	2780	4308	1528	-3544	626	2918	-95	-108	44	38	3	153	0
487	0	0	2675	4312	1637	-3493	519	2974	139	-29	83	133	114	252	0
488	0	0	2235	4310	2075	-3272	80	3192	223	46	36	98	153	302	0
489	0	0	1907	4320	2413	-3113	-253	3366	320	166	69	25	172	267	0
490	0	0	1690	4285	2595	-2987	-452	3440	291	128	-23	-52	98	56	0
491	0	0	1640	4293	2653	-2966	-506	3473	112	98	-112	-52	58	-25	0
492	0	0	1967	4295	2328	-3131	-180	3311	17	9	21	-44	-69	-48	0
493	0	0	2270	4308	2038	-3289	116	3173	-211	-75	-73	-62	-48	-186	0
494	0	0	2538	4293	1755	-3415	391	3024	-285	-79	-34	-40	-81	-211	0
495	0	0	2810	4297	1487	-3553	661	2892	-133	-89	13	27	11	-15	0
496	0	0	2856	4316	1460	-3586	698	2888	-91	-13	50	21	77	157	0
497	0	0	2584	4295	1711	-3439	436	3003	60	-21	93	-13	141	176	0
498	0	0	2203	4271	2068	-3237	67	3169	263	58	36	97	147	362	0
499	0	0	1895	4304	2409	-3099	-257	3356	269	172	-13	17	170	267	0
500	0	0	1641	4279	2638	-2960	-498	3458	168	64	-95	-89	71	79	0
501	0	0	1614	4281	2667	-2947	-526	3474	102	-7	-38	-91	-52	17	0
502	0	0	1894	4289	2395	-3091	-250	3342	-93	-23	9	-54	-56	-77	0
503	0	0	2285	4287	2002	-3286	141	3144	-190	-126	-38	-98	-139	-215	0
504	0	0	2557	4320	1763	-3438	397	3041	-186	-79	11	-58	-48	-143	0
505	0	0	2855	4333	1478	-3594	688	2905	-122	-89	7	3	-13	-52	0
506	0	0	2836	4333	1497	-3584	669	2915	0	-124	85	97	106	145	0
507	0	0	2574	4337	1763	-3455	405	3050	77	42	102	77	151	261	0
508	0	0	2204	4361	2157	-3282	23	3259	118	97	-23	15	112	265	0
509	0	0	1853	4345	2492	-3099	-319	3418	302	81	-60	56	126	203	0
510	0	0	1585	4316	2731	-2950	-573	3523	108	62	-97	-64	60	54	0
511	0	0	1691	4300	2609	-2995	-459	3454	172	3	-40	-116	-3	-81	0
512	0	0	1891	4304	2413	-3097	-261	3358	32	-42	-23	-38	-19	-46	0
513	0	0	2281	4312	2031	-3296	125	3171	-225	-126	-50	-62	-110	-226	0
514	0	0	2639	4299	1660	-3469	489	2979	-139	-124	23	-40	5	-122	0
515	0	0	2800	4326	1526	-3563	637	2926	-225	-81	9	0	56	-42	0
516	0	0	2865	4366	1501	-3615	682	2933	-64	-34	27	1	126	54	0
517	0	0	2548	4394	1846	-3471	351	3120	48	-38	71	62	108	209	0
518	0	0	2237	4427	2190	-3332	23	3308	131	182	-27	36	205	219	0
519	0	0	1918	4436	2518	-3177	-300	3477	285	73	-36	62	184	211	0
520	0	0	1664	4438	2774	-3051	-555	3606	190	29	-75	-5	46	106	0
521	0	0	1653	4409	2756	-3031	-551	3582	98	-25	-126	7	-21	-93	0
522	0	0	1986	4407	2421	-3196	-217	3414	-31	-77	-1	-102	38	-98	0
523	0	0	2306	4401	2095	-3353	105	3248	-190	-190	-34	-178	-79	-225	0
524	0	0	2652	4401	1749	-3526	451	3075	-195	-153	-48	-42	-34	-106	0
525	0	0	2963	4454	1491	-3708	736	2972	-161	-79	13	50	-1	-5	0
526	0	0	2859	4465	1606	-3662	626	3035	-110	-73	11	25	29	100	0
527	0	0	2650	4481	1831	-3565	409	3156	48	-3	7	21	124	180	0
528	0	0	2295	4452	2157	-3373	69	3304	221	83	-15	62	207	238	0
529	0	0	1901	4432	2531	-3166	-315	3481	279	52	-81	56	170	161	0
530	0	0	1686	4423	2737	-3054	-525	3580	188	77	-50	-21	87	42	0
531	0	0	1688	4425	2737	-3056	-524	3581	67	29	-9	-93	93	-52	0
532	0	0	2033	4415	2382	-3224	-174	3398	-54	-98	3	-21	-50	-151	0
533	0	0	2287	4413	2126	-3350	80	3269	-267	-120	-58	-52	-62	-232	0
534	0	0	2714	4436	1722	-3575	496	3079	-145	-166	15	-3	-23	-159	0
535	0	0	2978	4421	1443	-3699	767	2932	-128	-64	15	25	36	-1	0
536	0	0	2842	4368	1526	-3605	658	2947	-64	-54	19	73	75	147	0
537	0	0	2576	4353	1777	-3464	399	3065	38	17	58	5	100	205	0
538	0	0	2182	4310	2128	-3246	27	3219	219	15	-21	112	124	302	0
539	0	0	1895	4283	2388	-3089	-246	3335	195	108	-60	0	168	213	0
540	0	0	1733	4262	2529	-2997	-398	3395	228	168	3	-13	98	118	0
541	0	0	1579	4250	2671	-2914	-546	3460	15	-7	-110	-38	-38	-62	0
542	0	0	2002	4231	2229	-3116	-113	3230	-15	-48	13	-67	13	-75	0
543	0	0	2286	4233	1947	-3259	169	3090	-174	-147	-48	-32	-13	-217	0
544	0	0	2628	4207	1579	-3417	524	2893	-232	-124	91	3	-36	-129	0
545	0	0	2752	4203	1451	-3477	650	2827	-273	-114	15	-1	-58	-27	0
546	0	0	2774	4207	1433	-3490	670	2820	-67	-25	93	67	93	157	0
547	0	0	2542	4202	1660	-3372	441	2931	62	5	98	54	106	265	0
548	0	0	2138	4186	2048	-3162	45	3117	178	64	-65	-5	159	248	0
549	0	0	1866	4172	2306	-3019	-220	3239	298	176	42	100	161	370	0
550	0	0	1597	4155	2558	-2876	-480	3356	133	91	-48	-32	15	56	0
551	0	0	1742	4165	2423	-2953	-340	3294	159	31	40	-50	62	11	0
552	0	0	1911	4174	2263	-3042	-176	3218	-13	-81	48	-17	34	-151	0
553	0	0	2272	4153	1881	-3212	195	3017	-133	-151	-48	-34	-40	-273	0
554	0	0	2620	4139	1519	-3379	550	2829	-219	-75	40	-60	-155	-155	0
555	0	0	2784	4116	1332	-3450	726	2724	-151	-114	34	25	13	-21	0
556	0	0	2795	4151	1356	-3473	719	2753	-122	-36	5	60	58	97	0
557	0	0	2566	4118	1552	-3342	507	2835	137	15	0	124	153	203	0
558	0	0	2079	4110	2031	-3094	24	3070	188	58	-52	89	98	298	0
559	0	0	1836	4134	2298	-2985	-231	3216	250	95	-23	60	102	201	0
560	0	0	1613	4136	2523	-2874	-455	3329	184	128	-23	11	122	73	0
561	0	0	1628	4169	2541	-2898	-456	3355	71	7	-60	-9	34	-79	0
562	0	0	1928	4203	2275	-3065	-173	3239	44	-71	19	11	-1	-36	0
563	0	0	2307	4219	1912	-3263	197	3065	-182	-133	5	29	-89	-157	0
564	0	0	2619	4205	1586	-3412	516	2895	-184	-124	69	42	-13	-151	0
565	0	0	2845	4203	1358	-3524	743	2780	-168	-131	93	83	-15	-1	0
566	0	0	2794	4196	1402	-3495	696	2799	-79	-50	58	64	73	106	0
567	0	0	2454	4176	1722	-3315	366	2949	106	-3	-5	3	192	232	0
568	0	0	2204	4155	1951	-3179	126	3053	275	71	73	126	236	294	0
569	0	0	1781	4169	2388	-2975	-303	3278	184	170	-54	19	188	207	0
570	0	0	1583	4149	2566	-2866	-491	3357	182	79	-95	-62	85	62	0
571	0	0	1546	4097	2551	-2821	-502	3324	102	-11	-77	-64	48	-67	0
572	0	0	1843	4087	2244	-2965	-200	3165	-13	-79	-21	-114	-38	-157	0
573	0	0	2177	4068	1891	-3122	143	2979	-170	-184	-5	7	-110	-209	0
574	0	0	2456	4060	1604	-3258	426	2832	-294	-174	-11	-108	-147	-162	0
575	0	0	2687	4083	1396	-3385	645	2739	-170	-194	77	-1	-42	0	0
576	0	0	2672	4095	1423	-3383	624	2759	-116	-122	38	-29	27	-5	0
577	0	0	2532	4200	1668	-3366	432	2934	21	-75	40	29	71	118	0
578	0	0	2243	4328	2085	-3285	79	3206	213	81	-17	91	192	275	0
579	0	0	1967	4403	2436	-3185	-234	3419	238	-27	-15	-13	106	168	0
580	0	0	1820	4446	2626	-3133	-403	3536	259	60	-64	5	77	36	0
581	0	0	1800	4514	2714	-3157	-457	3614	126	-60	-40	-9	-32	-27	0
582	0	0	2053	4555	2502	-3304	-224	3528	-44	-124	-73	-19	-143	-174	0
583	0	0	2461	4626	2165	-3543	148	3395	-155	-124	23	-23	-81	-219	0
584	0	0	2821	4706	1885	-3763	468	3295	-242	-159	36	42	-104	-157	0
585	0	0	3090	4830	1740	-3960	675	3285	-174	-178	15	-11	-98	-25	0
586	0	0	3150	4954	1804	-4052	673	3379	-9	-60	9	95	124	97	0
587	0	0	2906	4896	1990	-3901	458	3443	124	-40	-46	79	36	201	0
588	0	0	2529	4663	2134	-3596	197	3398	314	0	89	164	137	312	0
589	0	0	1972	4397	2425	-3184	-226	3411	226	118	-11	98	97	240	0
590	0	0	1711	4198	2487	-2954	-388	3342	215	34	-139	21	-5	81	0
591	0	0	1726	4085	2359	-2905	-316	3222	83	29	-46	79	-21	-25	0
592	0	0	1904	3977	2073	-2940	-84	3025	-89	-36	-143	36	-62	-174	0
593	0	0	2178	3848	1670	-3013	254	2759	-184	-217	-98	36	-100	-291	0
594	0	0	2506	3718	1212	-3112	647	2465	-190	-108	95	60	-19	-91	0
595	0	0	2602	3672	1070	-3137	766	2371	-234	-219	-5	32	19	-69	0
596	0	0	2615	3641	1026	-3128	794	2333	-83	-131	29	172	-19	118	0
597	0	0	2347	3672	1325	-3009	511	2498	-11	-31	-3	106	141	225	0
598	0	0	2047	3707	1660	-2877	193	2683	225	9	25	64	178	238	1
599	0	0	1684	3726	2042	-2705	-179	2884	318	64	-23	42	186	277	0
600	0	0	1482	3728	2246	-2605	-382	2987	225	48	-15	-89	73	27	0
601	0	0	1427	3751	2324	-2589	-448	3037	95	-21	13	-190	50	-19	0
602	0	0	1774	3750	1976	-2762	-101	2863	-65	-98	7	-250	32	-188	0
603	0	0	2107	3734	1627	-2920	240	2680	-195	-155	36	-141	-89	-157	0
604	0	0	2415	3734	1319	-3074	548	2526	-246	-162	3	-176	0	-128	0
605	0	0	2679	3775	1096	-3227	791	2435	-133	-164	93	-5	-71	-44	0
606	0	0	2641	3847	1206	-3244	717	2526	-128	-73	81	3	58	104	0
607	0	0	2371	3860	1489	-3115	441	2674	83	-85	75	7	81	176	0
608	0	0	2010	3895	1885	-2952	62	2890	213	81	56	95	176	267	0
609	0	0	1711	3918	2207	-2814	-248	3062	221	67	36	44	54	217	0
610	0	0	1480	3926	2446	-2703	-483	3186	190	124	-91	34	17	75	0
611	0	0	1418	3967	2549	-2692	-565	3258	-9	-19	-97	-50	-56	-93	0
612	0	0	1876	4052	2176	-2964	-150	3114	42	-38	-25	-11	23	-145	0
613	0	0	2155	4110	1955	-3132	100	3032	-161	-194	-34	-73	-67	-217	0
614	0	0	2588	4161	1573	-3374	507	2867	-151	-126	5	-9	-44	-135	0
615	0	0	2776	4207	1431	-3491	672	2819	-104	-48	-11	77	71	42	0
616	0	0	2766	4217	1451	-3491	657	2834	-71	-151	-46	-15	7	60	0
617	0	0	2545	4236	1691	-3390	427	2963	129	19	73	73	190	279	0
618	0	0	2183	4233	2050	-3208	66	3141	244	95	-40	60	221	279	0
619	0	0	1865	4233	2368	-3049	-251	3300	285	91	-110	32	118	195	0
620	0	0	1597	4235	2638	-2916	-520	3436	213	36	-83	-112	104	93	0
621	0	0	1649	4269	2620	-2959	-485	3444	137	54	-108	-65	-25	-31	0
622	0	0	1971	4252	2281	-3111	-155	3266	-17	-15	-36	-69	-38	-40	0
623	0	0	2272	4295	2023	-3283	124	3159	-157	-155	-106	-73	-129	-207	0
624	0	0	2700	4269	1569	-3484	565	2919	-114	-67	34	29	-65	-46	0
625	0	0	2774	4275	1501	-3524	636	2888	-151	-172	5	91	23	-1	0
626	0	0	2875	4295	1420	-3585	727	2857	-85	-98	15	42	48	118	0
627	0	0	2648	4333	1685	-3490	481	3009	64	-38	87	143	166	246	0
628	0	0	2219	4337	2118	-3278	50	3227	155	48	-25	67	211	279	0
629	0	0	2031	4351	2320	-3191	-144	3335	281	71	1	81	209	287	0
630	0	0	1785	4349	2564	-3067	-389	3456	168	3	11	-50	56	100	0
631	0	0	1793	4316	2523	-3054	-365	3419	137	15	34	-54	98	38	0
632	0	0	2068	4341	2273	-3204	-102	3307	-3	-124	-21	-11	-54	-95	0
633	0	0	2435	4318	1883	-3376	276	3100	-129	-207	69	3	-102	-203	0
634	0	0	2691	4283	1592	-3487	549	2937	-184	-261	-5	-17	-108	-139	0
635	0	0	2947	4299	1352	-3623	797	2825	-203	-91	15	83	15	-32	0
636	0	0	2913	4300	1387	-3606	763	2843	-62	-87	15	100	73	172	0
637	0	0	2691	4332	1641	-3511	525	2986	36	-7	5	56	32	226	0
638	0	0	2363	4370	2007	-3366	178	3188	195	95	19	71	203	320	0
639	0	0	2000	4355	2355	-3177	-177	3355	240	9	-17	13	155	223	0
640	0	0	1839	4366	2527	-3102	-344	3446	244	112	-93	32	95	124	0
641	0	0	1750	4365	2615	-3057	-432	3490	118	13	-73	-29	3	-5	0
642	0	0	2132	4363	2231	-3247	-49	3297	-27	-46	-122	-58	-48	-65	0
643	0	0	2505	4386	1881	-3445	312	3133	-75	-141	-75	29	-11	-170	0
644	0	0	2729	4335	1606	-3532	561	2970	-273	-176	-58	19	-38	-124	0
645	0	0	3044	4328	1284	-3686	880	2806	-106	-151	56	104	77	-36	0
646	0	0	2939	4376	1437	-3657	751	2906	-75	-64	7	-15	114	141	0
647	0	0	2759	4384	1625	-3571	567	3004	44	71	-83	129	147	201	0
648	0	0	2365	4409	2044	-3387	160	3226	213	34	-60	93	139	322	0
649	0	0	2054	4405	2351	-3229	-148	3378	291	65	-93	46	174	252	0
650	0	0	1754	4392	2638	-3073	-442	3515	195	58	-131	52	83	161	0
651	0	0	1793	4357	2564	-3075	-385	3460	89	-58	-71	-36	9	-83	0
652	0	0	2076	4355	2279	-3215	-101	3317	-75	-104	-23	-42	3	-98	0
653	0	0	2423	4380	1957	-3401	233	3168	-180	-244	-40	-75	-87	-252	0
654	0	0	2699	4396	1697	-3547	501	3046	-234	-279	-11	17	-149	-176	0
655	0	0	2992	4396	1404	-3694	794	2900	-223	-192	77	50	32	0	0
656	0	0	2902	4430	1528	-3666	687	2979	-129	-135	73	31	100	155	0
657	0	0	2647	4425	1778	-3536	434	3101	38	-83	27	124	141	162	0
658	0	0	2271	4434	2163	-3352	54	3298	180	-11	42	91	215	252	0
659	0	0	1945	4432	2487	-3188	-271	3459	219	-5	-19	42	166	155	0
660	0	0	1726	4440	2714	-3083	-494	3577	174	-13	-75	40	71	19	0
661	0	0	1794	4440	2646	-3117	-426	3543	62	-106	-58	-40	17	-64	0
662	0	0	2004	4425	2421	-3214	-208	3423	-93	-75	-164	9	-17	-87	0
663	0	0	2423	4438	2015	-3430	204	3226	-170	-184	-58	-62	-32	-246	0
664	0	0	2689	4460	1771	-3574	459	3115	-252	-211	-110	15	-83	-153	0
665	0	0	2881	4510	1629	-3695	626	3069	-248	-259	-52	27	-108	-98	0
666	0	0	2899	4452	1553	-3675	673	3002	-106	-95	27	38	38	93	0
667	0	0	2663	4506	1843	-3584	410	3174	1	-9	5	71	67	164	0
668	0	0	2312	4496	2184	-3404	64	3340	197	40	-7	60	164	219	0
669	0	0	1987	4456	2469	-3221	-241	3462	304	38	-62	106	83	240	0
670	0	0	1747	4463	2716	-3105	-484	3589	155	15	-95	-67	13	-13	0
671	0	0	1784	4465	2681	-3124	-448	3573	106	9	-13	-15	34	-62	0
672	0	0	1934	4494	2560	-3214	-313	3527	-110	-164	-40	-32	-81	-153	0
673	0	0	2369	4483	2114	-3426	127	3298	-168	-246	-139	-19	-139	-281	0
674	0	0	2650	4477	1827	-3563	411	3152	-186	-232	-1	44	-79	-112	0
675	0	0	2871	4504	1633	-3687	619	3068	-226	-203	-11	-19	-7	-143	0
676	0	0	2867	4510	1643	-3688	612	3076	-73	-149	-7	128	38	64	0
677	0	0	2555	4555	2000	-3555	277	3277	-32	-60	-11	50	93	184	0
678	0	0	2260	4584	2324	-3422	-32	3454	155	25	-31	34	143	225	0
679	0	0	1897	4547	2650	-3222	-376	3598	261	83	-5	11	209	238	0
680	0	0	1573	4543	2970	-3058	-698	3756	83	23	-89	-98	52	77	0
681	0	0	1711	4537	2826	-3124	-557	3681	104	-25	-52	-79	-34	-79	0
682	0	0	1907	4541	2634	-3224	-363	3587	-91	-100	-114	-58	-89	-100	0
683	0	0	2326	4545	2219	-3435	53	3382	-157	-195	13	-131	-56	-269	0
684	0	0	2603	4543	1940	-3573	331	3241	-232	-180	-9	-46	-75	-215	0
685	0	0	2793	4570	1777	-3681	508	3173	-199	-213	52	-23	-31	-48	0
686	0	0	2817	4570	1753	-3693	532	3161	-21	-153	56	29	85	71	0
687	0	0	2547	4562	2015	-3554	266	3288	23	-69	-40	89	56	194	0
688	0	0	2211	4601	2390	-3406	-89	3495	135	89	-17	58	209	166	0
689	0	0	1856	4601	2745	-3228	-444	3673	256	7	-64	58	126	190	0
690	0	0	1771	4628	2857	-3199	-543	3742	215	50	-54	-34	40	0	0
691	0	0	1764	4644	2880	-3204	-558	3762	62	15	-25	-38	36	-64	0
692	0	0	2031	4603	2572	-3317	-270	3587	-42	-60	-31	-139	-77	-182	0
693	0	0	2368	4597	2229	-3482	69	3413	-192	-85	21	-145	-116	-228	0
694	0	0	2662	4582	1920	-3622	371	3251	-217	-124	1	-85	-50	-242	0
695	0	0	2801	4576	1775	-3688	513	3175	-213	-139	15	-34	-81	-135	0
696	0	0	2791	4562	1771	-3676	510	3166	-48	-54	-19	52	-15	32	0
697	0	0	2479	4547	2068	-3513	205	3307	5	-34	-48	38	106	71	0
698	0	0	2212	4555	2343	-3383	-65	3449	186	120	-27	69	201	199	0
699	0	0	1833	4568	2735	-3200	-451	3651	182	83	-31	7	162	69	0
700	0	0	1603	4559	2956	-3081	-676	3757	172	0	-126	-36	1	-32	0
701	0	0	1653	4553	2900	-3103	-623	3726	60	50	-62	-27	5	-95	0
702	0	0	1870	4531	2661	-3200	-395	3596	-54	-114	-52	-9	-153	-190	0
703	0	0	2276	4559	2283	-3417	-3	3421	-228	-180	-75	-126	-159	-310	0
704	0	0	2576	4562	1986	-3569	295	3274	-221	-230	-29	27	-145	-265	0
705	0	0	2766	4570	1804	-3668	481	3187	-197	-172	-31	42	-151	-116	0
706	0	0	2815	4549	1734	-3682	540	3141	-110	-114	31	65	-7	36	0
707	0	0	2515	4522	2007	-3518	254	3264	13	-42	27	54	-5	145	0
708	0	0	2103	4496	2393	-3299	-145	3444	166	-21	15	56	77	215	0
709	0	0	1895	4508	2613	-3201	-359	3560	213	102	21	81	81	192	0
710	0	0	1552	4477	2925	-3014	-686	3701	133	40	-46	32	58	-15	0
711	0	0	1670	4471	2801	-3070	-565	3636	44	52	-15	-85	-91	-166	0
712	0	0	1881	4430	2549	-3155	-334	3489	11	46	-3	7	-36	-89	0
713	0	0	2177	4454	2277	-3315	-50	3365	-263	-228	-100	-11	-215	-393	0
714	0	0	2514	4409	1895	-3461	309	3152	-238	-151	15	-29	-129	-230	0
715	0	0	2650	4427	1777	-3538	436	3102	-215	-178	11	87	-56	-91	0
716	0	0	2681	4436	1755	-3558	463	3095	-32	-102	-34	112	-32	0	0
717	0	0	2431	4450	2019	-3440	206	3234	48	-52	-40	64	64	180	0
718	0	0	2049	4411	2362	-3230	-156	3386	164	7	-13	31	58	225	0
719	0	0	1746	4421	2675	-3083	-464	3548	228	124	-21	11	162	168	0
720	0	0	1470	4370	2900	-2920	-715	3635	126	85	-102	-95	73	-42	0
721	0	0	1556	4351	2795	-2953	-619	3573	77	79	-98	31	-64	-54	0
722	0	0	1777	4378	2601	-3077	-412	3489	-85	-89	-25	-73	-124	-201	0
723	0	0	2125	4396	2271	-3260	-73	3333	-267	-184	-19	-48	-228	-273	0
724	0	0	2450	4436	1986	-3443	232	3211	-269	-170	-23	-67	-161	-259	0
725	0	0	2659	4465	1806	-3562	426	3135	-159	-147	-1	-7	-75	-145	0
726	0	0	2594	4419	1825	-3506	384	3122	-168	-89	77	64	-3	21	0
727	0	0	2332	4394	2062	-3363	135	3228	1	-89	-3	-23	7	17	0
728	0	0	2070	4401	2331	-3235	-130	3366	226	85	69	73	116	248	0
729	0	0	1598	4374	2776	-2986	-589	3575	137	71	-108	-69	44	93	0
730	0	0	1583	4359	2776	-2971	-596	3567	236	164	-44	44	34	17	0
731	0	0	1431	4366	2935	-2898	-752	3650	50	17	-104	-48	-29	-180	0
732	0	0	1767	4335	2568	-3051	-400	3451	-108	-102	-11	-124	-170	-250	0
733	0	0	2128	4343	2215	-3235	-43	3279	-190	-172	-19	-36	-182	-331	0
734	0	0	2409	4333	1924	-3371	242	3128	-228	-129	-73	34	-118	-267	0
735	0	0	2635	4326	1691	-3480	472	3008	-267	-170	-1	-32	-124	-184	0
736	0	0	2598	4320	1722	-3459	438	3021	-153	-5	75	114	32	67	0
737	0	0	2258	4335	2077	-3296	90	3206	-31	-81	-11	-73	-3	42	0
738	0	0	1975	4306	2331	-3140	-178	3318	180	85	34	91	129	178	0
739	0	0	1620	4277	2657	-2948	-518	3467	221	50	-29	-34	54	93	0
740	0	0	1430	4281	2851	-2855	-710	3566	164	79	-42	-73	52	-44	0
741	0	0	1486	4320	2834	-2903	-674	3577	65	-1	-120	11	-75	-135	0
742	0	0	1796	4308	2512	-3052	-358	3410	-87	-100	0	-114	-87	-269	0
743	0	0	2112	4337	2225	-3224	-56	3281	-174	-207	-40	-65	-159	-372	0
744	0	0	2361	4349	1988	-3355	186	3168	-244	-347	-38	-120	-234	-285	0
745	0	0	2718	4330	1612	-3524	553	2971	-203	-112	15	83	-42	-137	0
746	0	0	2623	4287	1664	-3455	479	2975	-97	-190	50	54	54	-15	0
747	0	0	2477	4310	1833	-3393	322	3071	-7	-46	-13	34	46	95	0
748	0	0	2085	4316	2231	-3200	-73	3273	174	-7	25	56	184	211	0
749	0	0	1754	4293	2539	-3023	-392	3416	129	81	-118	-36	120	25	0
750	0	0	1554	4287	2733	-2920	-589	3510	186	79	-77	-31	-3	-11	0
751	0	0	1577	4306	2729	-2941	-576	3517	17	-42	-93	-54	-38	-201	0
752	0	0	1898	4299	2401	-3098	-251	3350	-81	-31	-50	-157	-27	-228	0
753	0	0	2253	4324	2071	-3288	91	3197	-228	-234	-118	-60	-135	-322	0
754	0	0	2539	4333	1794	-3436	372	3063	-265	-102	-48	32	-64	-265	0
755	0	0	2788	4357	1569	-3572	609	2963	-221	-261	-5	-29	-60	-207	0
756	0	0	2807	4359	1552	-3583	627	2955	-73	-83	25	60	89	17	0
757	0	0	2472	4355	1883	-3413	294	3119	-13	-87	-98	-11	143	71	0
758	0	0	2202	4328	2126	-3265	38	3227	166	106	-19	85	180	230	0
759	0	0	1843	4300	2457	-3071	-307	3378	230	25	-11	87	116	128	0
760	0	0	1717	4339	2622	-3028	-452	3480	192	65	-97	-25	23	1	0
761	0	0	1653	4324	2671	-2988	-509	3497	75	-34	-157	-89	-36	-176	0
762	0	0	1934	4357	2423	-3145	-244	3390	-85	-58	-79	-89	-21	-240	0
763	0	0	2307	4357	2050	-3332	128	3203	-207	-209	-52	-143	-131	-378	0
764	0	0	2615	4413	1798	-3514	408	3105	-306	-147	-91	-32	-122	-256	0
765	0	0	2850	4413	1563	-3631	643	2988	-238	-162	40	7	-52	-168	0
766	0	0	2794	4452	1658	-3623	568	3055	-137	-104	-17	104	-40	5	0
767	0	0	2553	4440	1887	-3496	333	3163	7	-69	3	83	108	97	0
768	0	0	2235	4446	2211	-3340	12	3328	190	23	-1	166	166	197	0
769	0	0	1901	4444	2543	-3172	-321	3493	182	52	-7	-9	128	157	0
770	0	0	1798	4438	2640	-3118	-421	3539	203	108	-89	-31	48	11	0
771	0	0	1622	4427	2805	-3024	-591	3616	-46	-52	-46	-95	-52	-83	0
772	0	0	1994	4440	2446	-3217	-226	3443	-122	-128	-118	-85	-91	-275	0
773	0	0	2359	4448	2089	-3403	135	3268	-277	-194	-11	-69	-64	-269	0
774	0	0	2605	4465	1860	-3535	372	3162	-368	-192	-95	-93	-27	-312	0
775	0	0	2939	4489	1550	-3714	694	3019	-172	-188	9	56	-17	-108	0
776	0	0	2856	4481	1625	-3668	615	3053	-100	-151	-23	23	-9	91	0
777	0	0	2619	4452	1833	-3535	393	3142	-36	-87	-5	15	48	75	0
778	0	0	2252	4436	2184	-3344	34	3310	252	52	-13	93	205	186	0
779	0	0	1929	4423	2494	-3176	-282	3458	209	48	-108	17	114	118	0
780	0	0	1759	4430	2671	-3094	-456	3550	215	-5	-97	-13	83	-5	0
781	0	0	1742	4446	2704	-3094	-481	3575	19	-5	-166	-21	-15	-83	0
782	0	0	2099	4432	2333	-3265	-117	3382	-71	-27	-58	-29	-62	-194	0
783	0	0	2369	4448	2079	-3408	145	3263	-267	-168	-97	-83	-128	-273	0
784	0	0	2718	4448	1730	-3583	494	3089	-213	-223	-7	-79	-58	-271	0
785	0	0	2906	4440	1534	-3673	686	2987	-223	-199	9	87	-81	-128	0
786	0	0	2782	4380	1598	-3581	592	2989	-56	-225	0	58	31	-36	0
787	0	0	2636	4347	1711	-3491	462	3029	97	7	-27	161	151	166	0
788	0	0	2140	4297	2157	-3218	-8	3227	180	-11	-133	120	98	114	0
789	0	0	1882	4281	2399	-3081	-258	3340	226	73	-38	-32	157	141	0
790	0	0	1670	4304	2634	-2987	-482	3469	172	38	-67	-54	97	21	0
791	0	0	1672	4302	2630	-2987	-479	3466	40	-5	-64	-71	-34	-89	0
792	0	0	1934	4287	2353	-3110	-209	3320	-79	-135	-114	-54	-104	-236	0
793	0	0	2284	4289	2005	-3286	139	3147	-228	-197	-145	-3	-114	-370	0
794	0	0	2565	4316	1751	-3440	407	3033	-238	-219	-36	9	-97	-157	0
795	0	0	2790	4312	1522	-3551	634	2917	-197	-186	-56	48	-58	-135	0
796	0	0	2869	4281	1412	-3575	728	2846	-62	-176	60	124	-5	67	0
797	0	0	2449	4235	1786	-3342	331	3010	-42	-87	-19	9	60	102	0
798	0	0	2138	4194	2056	-3166	41	3125	195	29	-58	73	161	203	0
799	0	0	1783	4200	2417	-2991	-317	3308	188	7	-34	32	44	205	0
800	0	0	1593	4192	2599	-2892	-503	3395	188	25	-95	-23	38	21	0
801	0	0	1641	4217	2576	-2929	-467	3396	81	-19	-25	-31	17	-157	0
802	0	0	1865	4231	2366	-3048	-250	3298	-50	-97	-108	-110	-15	-219	0
803	0	0	2198	4194	1996	-3196	101	3095	-265	-223	-77	-89	-131	-358	0
804	0	0	2551	4240	1689	-3395	431	2964	-302	-143	29	-25	-21	-161	0
805	0	0	2701	4229	1528	-3465	586	2878	-244	-207	-21	-1	-15	-166	0
806	0	0	2697	4229	1532	-3463	582	2880	-97	-128	38	95	64	23	0
807	0	0	2352	4229	1877	-3290	237	3053	-34	-100	-79	77	54	71	0
808	0	0	2058	4240	2182	-3149	-62	3211	139	71	-15	69	192	211	0
809	0	0	1738	4250	2512	-2994	-387	3381	238	13	-93	27	46	104	0
810	0	0	1513	4238	2725	-2875	-606	3481	124	17	-23	-77	95	-46	0
811	0	0	1512	4235	2723	-2873	-605	3479	-23	-25	-69	-75	-58	-180	0
812	0	0	1785	4182	2397	-2983	-306	3289	-122	-77	-102	-71	-69	-244	0
813	0	0	2136	4153	2017	-3144	59	3085	-153	-236	-40	-58	-104	-300	0
814	0	0	2359	4184	1825	-3271	267	3004	-345	-310	-85	-62	-131	-261	0
815	0	0	2659	4207	1548	-3433	555	2877	-219	-162	15	36	-32	-128	0
816	0	0	2582	4231	1649	-3406	466	2940	-122	-170	11	67	9	-15	0
817	0	0	2472	4250	1778	-3361	347	3014	65	-64	-93	71	73	19	0
818	0	0	2056	4236	2180	-3146	-62	3208	174	46	95	95	211	192	0
819	0	0	1635	4184	2549	-2909	-457	3366	174	-15	-102	-87	98	89	0
820	0	0	1535	4163	2628	-2849	-546	3395	159	69	-38	-67	112	-46	0
821	0	0	1440	4163	2723	-2801	-641	3443	29	-38	-129	-98	-17	-199	0
822	0	0	1723	4159	2436	-2941	-356	3297	-77	-172	-62	-56	-116	-242	0
823	0	0	2086	4159	2073	-3122	6	3116	-178	-143	-60	-56	-100	-294	0
824	0	0	2386	4203	1817	-3294	284	3010	-263	-201	-50	-69	-79	-300	0
825	0	0	2691	4268	1577	-3479	557	2922	-162	-221	56	44	5	-137	0
826	0	0	2611	4380	1769	-3495	421	3074	-162	-71	0	-46	77	-34	0
827	0	0	2450	4454	2004	-3452	223	3229	32	1	38	44	48	104	0
828	0	0	2078	4555	2477	-3316	-199	3516	223	-34	-17	69	110	149	0
829	0	0	1851	4570	2719	-3210	-434	3644	205	-13	-42	15	62	83	0
830	0	0	1662	4591	2929	-3126	-633	3760	85	131	-50	-91	100	-58	0
831	0	0	1711	4663	2952	-3187	-620	3807	31	7	-65	-65	-44	-151	0
832	0	0	2055	4712	2657	-3383	-301	3684	-58	-108	-89	-9	-143	-298	0
833	0	0	2384	4760	2376	-3572	4	3568	-232	-203	-34	-62	-219	-320	0
834	0	0	2745	4896	2151	-3820	297	3523	-277	-143	44	-81	-112	-207	0
835	0	0	3044	4921	1877	-3982	583	3399	-223	-149	-15	-9	-54	-141	0
836	0	0	2949	4801	1852	-3875	548	3326	-75	-34	75	40	-36	13	1
837	0	0	2483	4527	2044	-3505	219	3285	-1	-5	-36	15	34	120	0
838	0	0	2101	4316	2215	-3208	-57	3265	213	58	42	-11	153	149	0
839	0	0	1568	4122	2554	-2845	-493	3338	162	106	-98	-34	15	149	0
840	0	0	1459	4062	2603	-2760	-572	3332	102	71	-77	-60	-25	-89	0
841	145	0	1312	3975	2663	-2643	-675	3319	0	-42	-131	-36	-38	-126	0
842	145	0	1604	3856	2252	-2730	-324	3054	-93	-131	-71	-73	-118	-281	0
843	145	0	1950	3775	1825	-2862	62	2800	-162	-203	-36	-106	-100	-300	0
844	145	0	2159	3767	1608	-2963	275	2687	-296	-236	-79	-54	-133	-285	0
845	145	0	2526	3777	1251	-3151	637	2514	-205	-161	69	29	-75	-83	0
846	145	0	2369	3759	1390	-3064	489	2574	-124	-143	-25	38	1	-5	0
847	145	0	2177	3773	1596	-2975	290	2684	-21	-9	-3	19	112	48	0
848	145	0	1805	3814	2009	-2809	-102	2911	172	50	-69	73	166	161	0
849	145	0	1453	3769	2316	-2611	-431	3042	172	-19	-87	-42	42	87	0
850	145	0	1315	3784	2469	-2549	-577	3126	135	81	-93	-23	106	-89	0
851	145	0	1288	3759	2471	-2523	-591	3115	36	-21	-122	-38	-58	-271	0
852	145	0	1614	3788	2174	-2701	-280	2981	-93	-69	-108	-67	-102	-225	0
853	145	0	1965	3817	1852	-2891	56	2834	-118	-135	-141	-7	-85	-304	0
854	145	0	2328	3870	1542	-3099	393	2706	-207	-195	17	23	-83	-199	0
855	145	0	2526	3938	1412	-3232	557	2675	-228	-110	-25	56	-67	-106	0
856	145	0	2530	3959	1429	-3244	550	2694	-100	-83	-5	60	17	31	0
857	145	0	2322	3988	1666	-3155	328	2827	64	23	-32	60	133	203	0
858	145	0	1984	4050	2066	-3017	-41	3058	147	-25	-64	139	46	236	0
859	145	0	1736	4108	2372	-2922	-318	3240	259	100	-7	58	108	149	0
860	145	0	1591	4153	2562	-2872	-485	3357	182	71	-104	-3	48	3	0
861	145	0	1573	4188	2615	-2880	-521	3401	71	0	-166	-73	-56	-112	0
862	145	0	1943	4269	2326	-3106	-191	3297	-89	-75	-67	-19	-62	-129	0
863	145	0	2238	4238	2000	-3238	119	3119	-223	-126	-67	-15	-67	-168	0
864	145	0	2619	4279	1660	-3449	479	2969	-190	-151	-50	69	-81	-197	0
865	145	0	2786	4289	1503	-3537	641	2896	-85	-89	-9	128	50	-54	0
866	145	0	2743	4281	1538	-3512	602	2909	-64	-97	-9	85	27	106	0
867	145	0	2644	4306	1662	-3475	491	2984	67	77	7	151	157	271	0
868	145	0	2202	4316	2114	-3259	44	3215	176	56	-65	106	137	217	0
869	145	0	1959	4347	2388	-3153	-214	3367	242	69	-36	110	195	199	0
870	145	0	1684	4355	2671	-3019	-493	3513	223	118	-64	15	151	83	0
871	145	0	1774	4396	2622	-3085	-424	3509	85	71	-116	-23	48	-83	0
872	145	0	1981	4396	2415	-3188	-217	3405	-21	-93	-27	-48	-25	-93	0
873	145	0	2423	4380	1957	-3401	233	3168	-157	-182	-5	19	-75	-168	0
874	145	0	2693	4388	1695	-3540	499	3041	-192	-232	34	56	-34	-87	0
875	145	0	3024	4382	1358	-3703	833	2870	-56	-64	54	166	122	32	0
876	145	0	2883	4405	1522	-3644	680	2963	-62	-64	5	52	71	141	0
877	145	0	2633	4413	1780	-3523	426	3096	112	-13	46	112	174	207	0
878	145	0	2219	4405	2186	-3312	16	3295	194	116	-1	79	215	256	0
879	145	0	1940	4405	2465	-3172	-262	3435	325	108	-27	32	195	215	0
880	145	0	1736	4440	2704	-3088	-484	3572	186	56	-93	-5	124	-5	0
881	145	0	1785	4436	2651	-3110	-433	3543	95	-11	-73	73	48	-48	0
882	145	0	2080	4421	2341	-3250	-130	3381	-75	-85	-36	-36	-9	-98	0
883	145	0	2510	4442	1932	-3476	289	3187	-54	-176	102	60	-19	-131	0
884	145	0	2660	4423	1763	-3541	448	3093	-258	-197	21	34	-91	-91	0
885	145	0	2972	4403	1431	-3687	770	2917	-97	-93	60	128	-27	97	0
886	145	0	2877	4409	1532	-3643	672	2970	3	-118	81	77	95	161	0
887	145	0	2642	4417	1775	-3529	433	3096	141	27	-17	79	194	287	0
888	145	0	2320	4450	2130	-3385	95	3290	205	98	31	118	209	316	0
889	145	0	2039	4479	2440	-3259	-200	3459	302	131	7	40	205	360	0
890	145	0	1857	4489	2632	-3173	-387	3560	182	91	-100	17	159	79	0
891	145	0	1940	4500	2560	-3220	-310	3530	203	91	1	42	54	98	0
892	145	0	2117	4514	2397	-3315	-140	3455	-42	-122	-48	-32	-36	-48	0
893	145	0	2543	4504	1961	-3523	291	3232	-87	-137	-23	50	7	-100	0
894	145	0	2836	4500	1664	-3668	586	3082	-162	-153	-19	67	-89	-9	0
895	145	0	3084	4506	1422	-3795	831	2964	-155	-100	65	104	46	13	0
896	145	0	3019	4520	1501	-3769	759	3010	-19	-19	36	145	128	275	0
897	145	0	2780	4537	1757	-3658	511	3147	112	-3	29	143	157	308	0
898	145	0	2439	4547	2108	-3493	165	3327	252	126	-9	85	215	333	0
899	145	0	2053	4543	2490	-3298	-218	3516	223	100	-23	58	139	314	0
900	145	0	1903	4543	2640	-3223	-368	3591	242	48	-9	42	122	110	0
901	145	0	1934	4529	2595	-3231	-330	3562	151	31	-56	-11	75	77	0
902	145	0	2198	4537	2339	-3367	-70	3438	29	-114	0	-9	17	-15	0
903	145	0	2535	4535	2000	-3535	267	3267	-108	-159	27	64	-31	-69	0
904	145	0	2794	4526	1732	-3660	531	3129	-205	-188	-31	126	-15	-75	0
905	145	0	3057	4529	1472	-3793	792	3000	-124	-174	36	168	5	13	0
906	145	0	3023	4526	1503	-3774	760	3014	-46	-77	31	157	188	199	0
907	145	0	2759	4551	1792	-3655	483	3171	83	-52	-25	145	223	201	0
908	145	0	2404	4570	2166	-3487	119	3368	275	-34	-3	199	195	327	0
909	145	0	2062	4572	2510	-3317	-224	3541	211	65	-118	116	106	250	0
910	145	0	1907	4568	2661	-3237	-377	3614	170	36	-122	62	135	97	0
911	145	0	1940	4574	2634	-3257	-347	3604	81	-40	-81	48	48	29	0
912	145	0	2218	4580	2362	-3399	-72	3471	0	-172	-60	64	62	-87	0
913	145	0	2520	4595	2075	-3557	222	3335	-184	-248	-79	91	-38	-124	0
914	145	0	2819	4609	1790	-3714	514	3199	-240	-192	-32	50	-42	-114	0
915	145	0	3011	4628	1617	-3819	697	3122	-164	-226	40	145	56	65	0
916	145	0	3023	4646	1623	-3834	700	3134	-19	-124	-85	139	95	168	0
917	145	0	2784	4665	1881	-3724	451	3273	135	-15	1	151	230	250	0
918	145	0	2382	4669	2287	-3525	47	3478	265	46	-89	147	294	322	0
919	145	0	2088	4652	2564	-3370	-238	3608	246	110	-54	83	225	184	0
920	145	0	1769	4636	2867	-3202	-549	3751	221	85	-110	104	234	38	0
921	145	0	1795	4644	2849	-3219	-527	3746	73	-128	-100	-17	34	-71	0
922	145	0	2209	4626	2417	-3417	-104	3521	32	-3	-54	73	122	15	0
923	145	0	2425	4615	2190	-3520	117	3402	-143	-201	-151	44	83	-118	0
924	145	0	2869	4611	1742	-3740	563	3176	-79	-143	-46	182	1	-62	0
925	145	0	2963	4623	1660	-3793	651	3141	-85	-91	-71	199	162	188	0
926	145	0	3025	4644	1619	-3834	703	3131	-44	-13	-67	126	168	203	0
927	145	0	2738	4652	1914	-3695	412	3283	149	73	-73	164	261	281	0
928	145	0	2384	4671	2287	-3527	48	3479	275	79	-79	215	248	372	0
929	145	0	2081	4659	2578	-3370	-248	3618	322	153	-64	137	298	310	0
930	145	0	1850	4659	2809	-3254	-479	3734	207	54	-56	60	118	170	0
931	145	0	1988	4665	2677	-3326	-344	3671	285	-52	-32	44	188	50	0
932	145	0	2223	4667	2444	-3445	-110	3555	-48	-31	-145	54	77	31	0
933	145	0	2660	4665	2005	-3662	327	3335	-29	-97	-201	27	161	-120	0
934	145	0	2860	4675	1815	-3767	522	3245	-215	-219	-97	-25	100	-50	0
935	145	0	3123	4661	1538	-3892	792	3099	-56	-62	-65	176	147	139	0
936	145	0	2960	4665	1705	-3812	627	3185	15	-95	-81	159	236	289	0
937	145	0	2853	4692	1839	-3772	507	3265	172	9	-85	120	263	316	0
938	145	0	2487	4692	2205	-3589	141	3448	304	104	23	159	236	490	0
939	145	0	2151	4692	2541	-3421	-195	3616	308	159	-65	135	157	422	0
940	145	0	2010	4681	2671	-3345	-330	3676	209	129	-93	104	116	174	0
941	145	0	1936	4673	2737	-3304	-400	3705	118	65	-95	25	126	116	0
942	145	0	2307	4683	2376	-3495	-34	3529	67	-62	-114	23	95	29	0
943	145	0	2681	4692	2011	-3686	335	3351	-95	-44	-83	118	75	52	0
944	145	0	2945	4698	1753	-3821	596	3225	-133	-91	-58	106	21	25	0
945	145	0	3216	4700	1484	-3958	866	3092	19	-42	-44	131	97	128	0
946	145	0	3170	4687	1517	-3928	826	3102	110	25	15	184	172	304	0
947	145	0	2949	4712	1763	-3830	593	3237	228	-11	-69	106	159	384	0
948	145	0	2576	4708	2132	-3642	222	3420	265	201	-21	201	281	442	0
949	145	0	2188	4692	2504	-3440	-158	3598	283	155	-36	139	201	434	0
950	145	0	2064	4690	2626	-3377	-281	3658	285	141	-131	91	100	178	0
951	145	0	2074	4669	2595	-3371	-260	3632	205	143	-137	135	153	135	0
952	145	0	2306	4659	2353	-3482	-23	3506	0	-32	-159	21	-21	-29	0
953	145	0	2677	4657	1980	-3667	348	3318	-58	-85	-27	106	-15	-17	0
954	145	0	3009	4656	1647	-3832	681	3151	-153	-50	-50	93	60	-1	0
955	145	0	3180	4644	1464	-3912	858	3054	-116	-147	-32	124	52	91	0
956	145	0	3126	4650	1524	-3888	801	3087	5	-40	-15	176	161	298	0
957	145	0	2869	4638	1769	-3753	550	3203	145	19	-13	197	159	316	0
958	145	0	2524	4634	2110	-3579	207	3372	250	116	-85	209	226	469	0
959	145	0	2247	4623	2376	-3435	-64	3499	347	126	-38	157	240	300	0
960	145	0	2006	4623	2617	-3314	-305	3620	258	60	-91	131	207	168	0
961	145	0	1985	4613	2628	-3299	-321	3620	71	19	-93	19	54	23	0
962	145	0	2318	4601	2283	-3459	17	3442	-9	44	-141	31	83	-3	0
963	145	0	2679	4586	1907	-3632	386	3246	-50	-85	23	153	81	-46	0
964	145	0	2924	4582	1658	-3753	633	3120	-176	-162	-27	89	48	-36	0
965	145	0	3146	4566	1420	-3856	863	2993	-97	-83	48	120	77	155	0
966	145	0	3037	4559	1522	-3798	757	3040	-11	-23	13	203	153	263	0
967	145	0	2815	4572	1757	-3693	529	3164	89	91	-40	87	236	211	0
968	145	0	2409	4560	2151	-3484	129	3355	322	120	-31	232	259	356	0
969	145	0	2066	4549	2483	-3307	-208	3516	254	29	-97	126	128	263	0
970	145	0	1868	4529	2661	-3198	-396	3595	238	147	-147	118	161	176	0
971	145	0	1867	4522	2655	-3194	-394	3588	213	1	-129	40	56	65	0
972	145	0	2152	4483	2331	-3317	-89	3407	89	-9	-52	85	93	0	0
973	145	0	2493	4506	2013	-3499	240	3259	-83	-129	-91	3	118	-141	0
974	145	0	2835	4493	1658	-3664	588	3075	-104	-93	3	112	48	1	0
975	145	0	2980	4514	1534	-3747	723	3024	-50	-157	29	104	38	124	0
976	145	0	2896	4527	1631	-3711	632	3079	40	-44	-5	190	153	234	0
977	145	0	2681	4524	1843	-3602	419	3183	87	25	-40	122	155	273	0
978	145	0	2254	4498	2244	-3376	5	3371	273	100	-19	149	271	399	0
979	145	0	1934	4518	2584	-3226	-325	3551	267	149	-67	40	174	228	0
980	145	0	1772	4526	2754	-3149	-491	3640	308	122	-54	17	135	182	0
981	145	0	1737	4518	2781	-3127	-522	3649	192	81	-122	48	21	23	0
982	145	0	2105	4506	2401	-3305	-148	3453	31	-34	-7	15	42	-110	0
983	145	0	2392	4514	2122	-3453	135	3318	-166	-151	-38	58	-13	-100	0
984	145	0	2770	4496	1726	-3633	522	3111	-143	-151	-15	64	48	-155	0
985	145	0	2968	4500	1532	-3734	718	3016	-77	-58	58	161	114	79	0
986	145	0	2862	4479	1617	-3670	622	3048	-50	-83	-9	97	77	93	0
987	145	0	2700	4467	1767	-3583	466	3117	213	25	40	157	236	277	0
988	145	0	2264	4487	2223	-3375	20	3355	240	81	-65	108	219	300	0
989	145	0	2010	4483	2473	-3246	-231	3478	294	118	-58	-13	174	223	0
990	145	0	1746	4481	2735	-3113	-494	3608	221	58	-75	60	155	89	0
991	145	0	1837	4498	2661	-3167	-412	3579	122	40	-108	3	44	-17	0
992	145	0	2083	4506	2423	-3294	-170	3464	42	-60	-81	46	48	-108	0
993	145	0	2413	4502	2089	-3457	162	3295	-110	-131	-60	9	-19	-170	0
994	145	0	2742	4493	1751	-3617	495	3122	-221	-124	-79	62	-75	-118	0
995	145	0	2920	4485	1565	-3702	677	3025	-124	-71	-11	126	11	31	0
996	145	0	2843	4493	1650	-3668	596	3071	-98	-104	-7	104	81	133	0
997	145	0	2654	4489	1835	-3571	409	3162	56	-56	-114	137	104	153	0
998	145	0	2167	4485	2318	-3326	-75	3401	166	73	-89	141	151	151	0
999	145	0	1934	4506	2572	-3220	-319	3539	197	98	-153	83	153	100	0
1000	145	0	1711	4506	2795	-3108	-542	3650	195	91	-164	3	89	-65	0
1001	145	0	1682	4506	2824	-3094	-571	3665	77	31	-162	11	1	-186	0
1002	145	0	2049	4516	2467	-3282	-209	3491	-32	-79	-162	0	-42	-240	0
1003	145	0	2402	4516	2114	-3459	144	3315	-182	-108	-52	-17	-36	-349	0
1004	145	0	2650	4529	1879	-3589	385	3204	-248	-182	-79	-58	-25	-341	0
1005	145	0	2852	4537	1685	-3694	583	3111	-205	-180	-9	13	21	-102	0
1006	145	0	2813	4520	1707	-3666	553	3113	-60	-129	-21	85	36	56	0
1007	145	0	2551	4537	1986	-3544	282	3261	58	-32	-27	83	106	60	0
1008	145	0	2162	4522	2360	-3342	-99	3441	184	34	-95	159	102	166	0
1009	145	0	1835	4535	2700	-3185	-432	3617	91	-27	-120	11	60	56	0
1010	145	0	1625	4535	2910	-3080	-642	3722	129	0	-129	-9	15	-60	0
1011	145	0	1620	4547	2927	-3083	-653	3737	-19	-89	-238	-46	-69	-289	0
1012	145	0	1954	4605	2651	-3279	-348	3628	-77	-157	-85	-11	-58	-277	0
1013	145	0	2351	4638	2287	-3494	32	3462	-252	-203	-98	-65	-147	-362	0
1014	145	0	2586	4634	2048	-3610	269	3341	-225	-221	-131	5	-91	-287	0
1015	145	0	2862	4644	1782	-3753	540	3213	-294	-147	-71	-17	-50	-205	0
1016	145	0	2832	4628	1796	-3730	518	3212	-38	-120	-27	143	91	-46	0
1017	145	0	2447	4617	2170	-3532	138	3393	-19	-54	-104	79	73	42	0
1018	145	0	2175	4603	2428	-3389	-126	3515	180	-3	-97	126	143	52	0
1019	145	0	1768	4615	2847	-3191	-539	3731	162	3	-188	3	133	-11	0
1020	145	0	1587	4623	3036	-3105	-724	3829	87	42	-205	-9	15	-135	0
1021	145	0	1690	4634	2944	-3162	-627	3789	44	-11	-172	-13	-3	-250	0
1022	145	0	1882	4634	2752	-3258	-435	3693	-65	-151	-197	-40	-73	-312	0
1023	145	0	2284	4656	2372	-3470	-44	3514	-259	-242	-114	-69	-137	-422	0
1024	145	0	2600	4656	2056	-3628	272	3356	-271	-172	-64	52	-67	-277	0
1025	145	0	2699	4644	1945	-3671	377	3294	-248	-265	-120	48	-131	-192	0
1026	145	0	2770	4630	1860	-3700	455	3245	-98	-106	-58	129	102	-69	0
1027	145	0	2468	4621	2153	-3544	157	3387	0	-161	-139	56	3	9	0
1028	145	0	2123	4619	2496	-3371	-186	3557	157	17	-27	114	159	131	0
1029	145	0	1691	4591	2900	-3141	-604	3745	172	-64	-122	54	11	3	0
1030	145	0	1599	4590	2991	-3094	-696	3790	157	-34	-110	-15	15	-174	0
1031	145	0	1562	4572	3010	-3067	-724	3791	67	-81	-112	19	-9	-194	0
1032	145	0	1806	4551	2745	-3178	-469	3648	-85	-108	-137	-48	-83	-298	0
1033	145	0	2246	4541	2295	-3393	-24	3418	-242	-225	-91	-27	-153	-403	0
1034	145	0	2456	4502	2046	-3479	205	3274	-217	-269	7	23	-3	-409	0
1035	145	0	2690	4494	1804	-3592	443	3149	-205	-172	-108	102	-42	-230	0
1036	145	0	2656	4460	1804	-3558	426	3132	-104	-85	1	129	27	1	0
1037	145	0	2348	4450	2102	-3399	123	3276	5	-52	-104	137	25	48	0
1038	145	0	1998	4442	2444	-3220	-223	3443	172	17	-38	98	192	106	0
1039	145	0	1678	4407	2729	-3042	-525	3568	184	60	-106	79	122	-1	0
1040	145	0	1446	4394	2948	-2920	-751	3671	133	38	-54	54	77	-32	0
1041	145	0	1552	4386	2834	-2969	-641	3610	93	13	-145	-7	-50	-110	0
1042	145	0	1781	4370	2589	-3075	-404	3479	-64	-95	-162	110	-73	-225	0
1043	145	0	2159	4384	2225	-3271	-33	3304	-240	-207	-21	-15	-31	-353	0
1044	145	0	2487	4392	1905	-3439	291	3148	-180	-296	-71	56	-135	-261	0
1045	145	0	2739	4382	1643	-3560	548	3012	-162	-209	-21	91	-11	-97	0
1046	145	0	2599	4374	1775	-3486	412	3074	-93	-91	-38	122	75	38	0
1047	145	0	2407	4376	1969	-3391	219	3172	81	-7	-110	133	87	50	0
1048	145	0	1973	4378	2405	-3175	-216	3391	201	27	-17	71	170	232	0
1049	145	0	1711	4361	2650	-3036	-469	3505	283	38	-79	106	116	110	0
1050	145	0	1461	4351	2890	-2906	-714	3620	252	42	-93	21	27	38	0
1051	145	0	1550	4357	2807	-2953	-628	3582	176	19	-21	11	-13	-100	0
1052	145	0	1794	4335	2541	-3064	-373	3438	15	-56	-89	-9	-46	-205	0
1053	145	0	2209	4337	2128	-3273	40	3232	-126	-91	-44	93	-58	-192	0
1054	145	0	2462	4332	1870	-3397	296	3101	-254	-124	-50	38	5	-157	0
1055	145	0	2720	4339	1619	-3529	550	2979	-65	-67	48	104	81	-15	0
1056	145	0	2560	4337	1777	-3448	391	3057	-67	-83	-118	77	60	44	0
1057	145	0	2412	4324	1912	-3368	250	3118	151	31	-36	176	85	110	0
1058	145	0	1954	4324	2370	-3139	-208	3347	190	161	-23	116	192	273	0
1059	145	0	1674	4324	2650	-2999	-488	3487	273	71	-97	122	83	194	0
1060	145	0	1570	4328	2758	-2949	-594	3543	246	58	-124	98	5	-21	0
1061	145	0	1523	4324	2801	-2923	-639	3562	71	36	-5	0	1	-38	0
1062	145	0	1830	4328	2498	-3079	-334	3413	-7	-98	-126	-29	-87	-186	0
1063	145	0	2171	4314	2143	-3242	14	3228	-77	-172	-62	36	-58	-201	0
1064	145	0	2539	4304	1765	-3421	387	3034	-155	-172	1	17	-112	-137	0
1065	145	0	2714	4300	1586	-3507	564	2943	-75	-118	23	147	-13	36	0
1066	145	0	2630	4279	1649	-3454	490	2964	-67	-29	-27	64	77	60	0
1067	145	0	2404	4262	1858	-3333	273	3060	104	44	-9	108	118	192	0
1068	145	0	1996	4252	2256	-3124	-130	3254	221	131	-65	128	153	258	0
1069	145	0	1680	4203	2523	-2941	-421	3363	252	108	-98	36	104	178	0
1070	145	0	1505	4203	2698	-2854	-596	3450	244	60	-48	-21	25	100	0
1071	145	0	1505	4217	2712	-2861	-603	3464	75	7	-114	-34	-44	-62	0
1072	145	0	1940	4277	2337	-3108	-198	3307	64	-97	-81	-3	-9	-151	0
1073	145	0	2240	4368	2128	-3304	56	3248	-197	-209	-62	-44	-104	-277	0
1074	145	0	2703	4491	1788	-3597	457	3139	-174	-151	-40	25	-46	-197	0
1075	145	0	2962	4597	1635	-3779	663	3116	-153	-52	5	91	29	-27	0
1076	145	0	2892	4663	1771	-3777	560	3217	-120	-83	15	87	17	46	0
1077	145	0	2725	4721	1996	-3723	364	3358	104	7	-19	102	85	180	0
1078	145	0	2377	4813	2436	-3595	-29	3624	209	112	-27	54	141	192	0
1079	145	0	2080	4906	2826	-3493	-373	3866	234	112	-124	58	110	162	0
1080	145	0	2006	4945	2939	-3475	-466	3942	205	129	-11	9	110	31	0
1081	145	0	2064	5088	3024	-3576	-480	4056	23	73	-122	-31	31	-58	0
1082	145	0	2405	5216	2811	-3810	-203	4013	-34	-100	-65	54	-17	-199	0
1083	145	0	2786	5249	2463	-4017	161	3856	-192	-139	-87	0	-110	-285	0
1084	145	0	3032	5094	2062	-4063	485	3578	-236	-143	-100	44	-64	-172	0
1085	145	0	3061	4789	1728	-3925	666	3258	-188	-128	7	67	-15	1	1
1086	145	0	2916	4524	1608	-3720	654	3066	5	-172	11	131	32	131	0
1087	145	0	2590	4345	1755	-3467	417	3050	69	21	-42	98	141	182	0
1088	145	0	2158	4196	2038	-3177	60	3117	234	62	-73	102	182	250	0
1089	145	0	1717	4050	2333	-2883	-308	3191	254	38	-139	122	83	110	0
1090	145	0	1453	3914	2461	-2683	-504	3187	110	77	-110	-29	91	44	0
1091	145	0	1439	3831	2392	-2635	-476	3111	42	-38	-116	-79	34	-93	0
1092	145	0	1699	3823	2124	-2761	-212	2973	-3	-40	-36	13	-46	-83	0
1093	139	0	2138	3821	1683	-2979	227	2752	-199	-108	-81	36	-52	-279	0
1094	139	0	2441	3843	1402	-3142	519	2622	-223	-102	-50	56	-40	-159	0
1095	139	0	2563	3833	1270	-3198	646	2551	-168	-157	-27	108	-9	15	0
1096	139	0	2573	3845	1272	-3209	650	2558	-62	-67	-29	178	95	13	0
1097	139	0	2269	3819	1550	-3044	359	2684	17	-3	-60	116	97	180	0
1098	139	0	1940	3802	1862	-2871	39	2832	213	120	-11	184	170	294	0
1099	139	0	1624	3812	2188	-2718	-282	3000	269	83	-50	58	159	159	0
1100	139	0	1499	3852	2353	-2675	-427	3102	232	116	-104	50	162	89	0
1101	139	0	1486	3914	2428	-2700	-471	3171	91	7	-19	9	40	-54	0
1102	139	0	1868	3967	2099	-2917	-115	3033	-13	3	-87	9	38	-153	0
1103	139	0	2276	4029	1753	-3152	261	2891	-137	-120	-77	71	-58	-195	0
1104	139	0	2548	4072	1524	-3310	512	2798	-236	-143	-116	73	-21	-182	0
1105	139	0	2709	4103	1394	-3406	657	2748	-219	-159	-25	1	-31	32	0
1106	139	0	2807	4151	1344	-3479	731	2747	21	-19	31	184	133	126	0
1107	139	0	2431	4198	1767	-3314	332	2982	102	-9	-93	128	135	188	0
1108	139	0	2154	4235	2081	-3194	36	3158	259	81	-122	106	170	258	0
1109	139	0	1857	4289	2432	-3073	-287	3360	335	143	31	141	207	325	0
1110	139	0	1671	4322	2651	-2996	-490	3486	129	44	-114	-42	29	-1	0
1111	139	0	1742	4333	2591	-3037	-424	3462	178	116	-65	83	42	48	0
1112	139	0	2004	4345	2341	-3174	-168	3343	-36	-77	-69	40	-9	-87	0
1113	139	0	2404	4363	1959	-3383	222	3161	-108	-71	-79	48	-40	-194	0
1114	139	0	2691	4372	1681	-3531	505	3026	-155	-205	48	44	13	-83	0
1115	139	0	2916	4376	1460	-3646	728	2918	-114	-129	1	161	-17	5	0
1116	139	0	2842	4386	1544	-3614	649	2965	-52	-13	-40	133	174	168	0
1117	139	0	2544	4388	1844	-3466	350	3116	65	3	-5	147	122	273	0
1118	139	0	2234	4397	2163	-3315	35	3280	252	114	-17	139	228	312	0
1119	139	0	1901	4378	2477	-3139	-288	3427	195	168	-31	71	164	205	0
1120	139	0	1734	4374	2640	-3054	-453	3507	246	126	-36	-15	192	69	0
1121	139	0	1721	4382	2661	-3051	-470	3521	65	-3	-149	3	48	-85	0
1122	139	0	2007	4399	2392	-3203	-192	3395	-13	-65	-36	9	23	-67	0
1123	139	0	2467	4397	1930	-3432	268	3163	-151	-91	-23	38	-19	-141	0
1124	139	0	2685	4388	1703	-3536	491	3045	-170	-197	5	42	-67	-89	0
1125	139	0	2897	4423	1526	-3660	685	2974	-135	-65	50	170	69	118	0
1126	139	0	2865	4411	1546	-3638	659	2978	-108	-139	17	38	91	110	0
1127	139	0	2644	4415	1771	-3529	436	3093	122	44	36	199	199	236	0
1128	139	0	2243	4423	2180	-3333	31	3301	258	58	-32	246	199	300	0
1129	139	0	1964	4425	2461	-3194	-248	3443	275	174	-5	184	194	291	0
1130	139	0	1839	4423	2584	-3131	-372	3503	244	162	-65	93	170	97	0
1131	139	0	1808	4419	2611	-3113	-401	3515	98	87	-81	52	27	100	0
1132	139	0	2111	4421	2310	-3266	-99	3365	40	-64	-19	36	5	-17	0
1133	139	0	2450	4403	1953	-3426	248	3178	-141	-122	-40	25	-32	-201	0
1134	139	0	2732	4419	1687	-3575	522	3053	-182	-139	54	40	-9	-38	0
1135	139	0	2978	4429	1451	-3703	763	2940	-124	-98	38	118	58	77	0
1136	139	0	2919	4432	1513	-3675	703	2972	-13	-91	7	81	93	205	0
1137	139	0	2714	4460	1746	-3587	484	3103	170	34	62	133	182	370	0
1138	139	0	2273	4469	2196	-3371	38	3332	203	135	-65	133	205	345	0
1139	139	0	2025	4471	2446	-3248	-210	3458	310	166	-44	126	279	275	0
1140	139	0	1773	4463	2690	-3118	-458	3576	215	79	-21	50	114	129	0
1141	139	0	1841	4481	2640	-3161	-399	3560	133	9	-97	3	32	-27	0
1142	139	0	2157	4483	2326	-3320	-84	3404	108	-11	-62	85	67	-50	0
1143	139	0	2369	4489	2120	-3429	124	3304	-178	-157	-71	1	-36	-174	0
1144	139	0	2906	4481	1575	-3693	665	3028	-108	-60	58	100	17	-122	0
1145	139	0	2914	4493	1579	-3703	667	3036	-170	-131	-85	91	-11	65	0
1146	139	0	3034	4500	1466	-3767	784	2983	77	-5	98	137	155	225	0
1147	139	0	2632	4502	1870	-3567	381	3186	110	5	-5	164	186	261	0
1148	139	0	2347	4512	2165	-3429	91	3338	226	139	-15	116	219	302	0
1149	139	0	2077	4498	2421	-3287	-172	3459	345	205	-44	178	285	353	0
1150	139	0	1763	4496	2733	-3129	-485	3614	219	34	-133	73	75	126	0
1151	139	0	1971	4510	2539	-3240	-284	3524	215	36	-19	93	77	44	0
1152	139	0	2144	4506	2362	-3325	-109	3434	40	-98	-83	128	31	-128	0
1153	139	0	2454	4510	2056	-3482	199	3283	-159	-174	1	11	-3	-178	0
1154	139	0	2873	4512	1639	-3692	617	3075	-172	-137	-48	97	27	-104	0
1155	139	0	2955	4508	1553	-3731	701	3030	-69	-143	29	143	91	9	0
1156	139	0	2968	4502	1534	-3735	717	3018	3	-93	-56	180	83	83	0
1157	139	0	2671	4506	1835	-3588	418	3170	102	-29	-9	194	151	238	0
1158	139	0	2359	4498	2139	-3428	110	3318	215	69	-7	135	250	289	0
1159	139	0	2015	4504	2489	-3259	-237	3496	267	143	-52	170	223	211	0
1160	139	0	1750	4502	2752	-3126	-501	3627	147	17	-75	-32	89	141	0
1161	139	0	1911	4498	2587	-3204	-338	3542	124	79	-85	-21	23	-19	0
1162	139	0	2132	4502	2370	-3317	-119	3436	42	-85	-17	69	19	-3	0
1163	139	0	2516	4502	1986	-3509	265	3244	-203	-114	3	-40	-52	-201	0
1164	139	0	2805	4502	1697	-3653	554	3099	-155	-252	15	-1	-71	-110	0
1165	139	0	2976	4496	1520	-3736	728	3008	-122	-69	11	114	19	60	0
1166	139	0	2951	4510	1559	-3730	696	3034	-46	-25	31	164	83	153	0
1167	139	0	2804	4518	1714	-3661	545	3116	195	85	58	192	219	308	0
1168	139	0	2318	4539	2221	-3428	48	3380	226	36	-38	31	252	322	0
1169	139	0	2120	4543	2423	-3331	-151	3483	353	170	40	79	147	296	0
1170	139	0	1787	4535	2748	-3161	-480	3641	162	32	-34	19	79	75	0
1171	139	0	1806	4537	2731	-3171	-462	3634	116	-52	-91	3	-27	3	0
1172	139	0	2177	4541	2364	-3359	-93	3452	44	-60	-64	23	-13	-93	0
1173	139	0	2468	4541	2073	-3504	197	3307	-182	-81	1	-19	0	-108	0
1174	139	0	2757	4547	1790	-3652	483	3168	-217	-211	-23	-15	-50	-194	0
1175	139	0	2983	4566	1583	-3774	700	3074	-67	-133	23	161	58	89	0
1176	139	0	2919	4568	1649	-3743	635	3108	-38	-77	-1	52	102	120	0
1177	139	0	2712	4562	1850	-3637	431	3206	77	67	159	129	201	333	0
1178	139	0	2256	4576	2320	-3416	-32	3448	240	54	-9	116	139	291	0
1179	139	0	2027	4562	2535	-3294	-254	3548	275	155	15	81	182	316	0
1180	139	0	1726	4568	2842	-3147	-558	3705	225	87	67	21	129	197	0
1181	139	0	1789	4576	2787	-3182	-499	3681	124	29	3	-87	95	27	0
1182	139	0	2148	4588	2440	-3368	-146	3514	29	-3	-27	13	40	-110	0
1183	139	0	2435	4584	2149	-3509	143	3366	-168	-157	-31	1	-64	-180	0
1184	139	0	2756	4564	1808	-3660	474	3186	-147	-126	-7	91	-31	-11	0
1185	139	0	2920	4574	1654	-3747	633	3114	-120	-95	52	77	56	52	0
1186	139	0	2889	4590	1701	-3739	594	3145	-25	-40	0	75	104	195	0
1187	139	0	2677	4601	1924	-3639	376	3262	221	54	67	174	242	296	0
1188	139	0	2334	4599	2265	-3466	34	3432	353	195	-34	151	273	327	0
1189	139	0	1979	4590	2611	-3284	-316	3600	331	269	-23	83	184	405	0
1190	139	0	1771	4578	2807	-3174	-518	3692	263	131	-120	40	87	133	0
1191	139	0	1850	4591	2741	-3220	-445	3666	186	168	-31	-5	27	75	0
1192	139	0	2031	4595	2564	-3313	-266	3579	13	-15	-93	7	-40	-3	0
1193	139	0	2520	4582	2062	-3551	229	3322	-98	-54	42	-11	-11	-118	0
1194	139	0	2735	4595	1860	-3665	437	3227	-143	-102	-58	98	-56	-95	0
1195	139	0	2982	4590	1608	-3786	687	3099	-65	-29	3	46	42	81	0
1196	139	0	2947	4584	1637	-3765	655	3110	-15	1	73	87	112	186	0
1197	139	0	2668	4576	1908	-3622	380	3242	135	124	60	81	234	306	0
1198	139	0	2345	4566	2221	-3455	62	3393	275	194	-5	75	219	329	0
1199	139	0	2037	4553	2516	-3295	-239	3534	331	223	60	151	161	364	0
1200	139	0	1743	4559	2816	-3151	-536	3687	188	93	-36	-50	71	106	0
1201	139	0	1828	4524	2696	-3176	-434	3610	162	62	-65	-58	25	42	0
1202	139	0	2080	4518	2438	-3299	-179	3478	48	69	-13	5	-25	-75	0
1203	139	0	2413	4506	2093	-3459	160	3299	-186	-116	-21	-75	-147	-197	0
1204	139	0	2770	4483	1713	-3626	528	3098	-126	-25	15	44	-32	-95	0
1205	139	0	2879	4477	1598	-3678	640	3037	-108	-120	75	32	-60	81	0
1206	139	0	2863	4473	1610	-3668	626	3041	-1	-21	81	97	32	122	0
1207	139	0	2549	4483	1934	-3516	307	3208	52	52	-34	69	139	246	0
1208	139	0	2318	4469	2151	-3393	83	3310	273	143	75	75	178	356	0
1209	139	0	1930	4446	2516	-3188	-293	3481	211	180	11	-32	174	256	0
1210	139	0	1751	4432	2681	-3091	-465	3556	199	93	-11	40	19	112	0
1211	139	0	1733	4423	2690	-3078	-478	3556	81	0	-62	-69	-44	1	0
1212	139	0	2041	4407	2366	-3224	-162	3386	-48	5	-27	-3	-58	-104	0
1213	139	0	2355	4407	2052	-3381	151	3229	-137	-85	11	29	-114	-271	0
1214	139	0	2702	4409	1707	-3555	497	3058	-261	-52	-5	19	-95	-248	0
1215	139	0	2810	4429	1619	-3619	595	3024	-151	-95	-40	73	-17	-87	0
1216	139	0	2735	4405	1670	-3570	532	3037	-67	-83	-31	129	-34	34	0
1217	139	0	2503	4392	1889	-3447	307	3140	122	3	23	73	128	89	0
1218	139	0	2120	4376	2256	-3248	-68	3316	97	129	3	77	116	261	0
1219	139	0	1880	4382	2502	-3131	-311	3442	213	97	-31	110	108	137	0
1220	139	0	1602	4370	2768	-2986	-583	3569	145	89	-91	-32	-13	36	0
1221	139	0	1639	4366	2727	-3002	-544	3546	56	-9	-114	-65	1	-149	0
1222	139	0	1929	4357	2428	-3143	-249	3392	-85	-77	-91	-91	-87	-168	0
1223	139	0	2284	4359	2075	-3321	104	3217	-246	-135	-15	-71	-100	-258	0
1224	139	0	2565	4361	1796	-3463	384	3078	-226	-199	-100	-32	-248	-263	0
1225	139	0	2687	4365	1678	-3526	504	3021	-155	-157	-48	65	-38	-69	0
1226	139	0	2674	4357	1683	-3515	495	3020	-95	-89	-54	-11	32	75	0
1227	139	0	2499	4326	1827	-3412	336	3076	52	-25	-13	151	40	145	0
1228	139	0	2076	4324	2248	-3200	-86	3286	180	122	-15	77	118	296	0
1229	139	0	1787	4322	2535	-3054	-374	3428	190	106	-65	40	81	106	0
1230	139	0	1561	4335	2774	-2948	-606	3554	209	34	-95	-1	-21	21	0
1231	139	0	1558	4349	2791	-2953	-616	3570	52	3	-129	19	-44	-108	0
1232	139	0	1839	4347	2508	-3093	-334	3427	-89	-77	-139	-32	-100	-209	0
1233	139	0	2243	4345	2102	-3294	70	3223	-139	-120	-21	-19	-159	-322	0
1234	139	0	2462	4339	1877	-3400	292	3108	-246	-149	-1	34	-126	-242	0
1235	139	0	2634	4343	1709	-3488	462	3026	-205	-166	-133	-7	-13	-194	0
1236	139	0	2652	4322	1670	-3487	491	2996	-36	-32	-52	91	40	31	0
1237	139	0	2349	4318	1969	-3333	190	3143	58	-23	-27	108	79	182	0
1238	139	0	2006	4310	2304	-3158	-149	3307	263	102	-95	126	97	203	0
1239	139	0	1754	4297	2543	-3025	-394	3420	306	145	-48	85	122	184	0
1240	139	0	1504	4293	2789	-2898	-642	3541	236	71	-79	89	34	83	0
1241	139	0	1499	4312	2813	-2905	-657	3562	50	-87	-126	-112	-65	-122	0
1242	139	0	1890	4322	2432	-3106	-271	3377	27	5	-54	-17	17	-219	0
1243	139	0	2119	4328	2209	-3223	-45	3268	-159	-141	-106	3	-79	-248	0
1244	139	0	2429	4337	1908	-3383	260	3122	-180	-226	-124	48	-149	-291	0
1245	139	0	2569	4326	1757	-3447	406	3041	-153	-176	-95	36	-62	-170	0
1246	139	0	2595	4335	1740	-3465	427	3037	-77	-85	-5	147	-32	-17	0
1247	139	0	2354	4328	1974	-3341	190	3151	46	-75	-31	131	75	131	0
1248	139	0	1945	4337	2392	-3141	-223	3364	133	3	-58	62	77	205	0
1249	139	0	1685	4333	2648	-3009	-481	3490	194	46	-87	129	108	87	0
1250	139	0	1424	4316	2892	-2870	-734	3604	89	75	-75	17	52	-23	0
1251	139	0	1472	4316	2844	-2894	-686	3580	-42	-9	-194	-56	-15	-213	0
1252	139	0	1773	4324	2551	-3048	-389	3437	-42	-155	-133	-36	-54	-310	0
1253	139	0	2046	4335	2289	-3190	-121	3312	-323	-238	-135	-98	-131	-531	0
1254	139	0	2367	4322	1955	-3344	206	3138	-269	-281	-131	13	-98	-370	0
1255	139	0	2557	4328	1771	-3442	393	3049	-263	-192	-75	-1	-60	-273	0
1256	139	0	2508	4347	1839	-3427	334	3093	-91	-137	-13	102	19	-31	0
1257	139	0	2337	4366	2029	-3351	154	3197	-1	-54	3	21	75	27	0
1258	139	0	1946	4407	2461	-3176	-257	3434	124	48	-89	36	186	98	0
1259	139	0	1694	4423	2729	-3058	-517	3576	207	36	-60	-9	153	54	0
1260	139	0	1519	4430	2911	-2974	-696	3670	108	95	-87	-17	58	-29	0
1261	139	0	1439	4432	2993	-2935	-777	3712	-7	-110	-190	-15	-56	-252	0
1262	139	0	1856	4430	2574	-3143	-359	3502	-114	-89	-69	-89	-108	-333	0
1263	139	0	2062	4446	2384	-3254	-161	3415	-271	-190	-89	-31	-172	-376	0
1264	139	0	2444	4442	1998	-3443	223	3220	-345	-312	-137	-3	-238	-413	0
1265	139	0	2667	4444	1777	-3555	445	3110	-244	-131	0	62	-54	-147	0
1266	139	0	2547	4442	1895	-3494	326	3168	-143	-184	-38	91	-52	-79	0
1267	139	0	2378	4434	2056	-3406	161	3245	-44	-23	-60	64	34	54	0
1268	139	0	1928	4432	2504	-3180	-288	3468	124	32	-102	29	83	93	0
1269	139	0	1737	4425	2688	-3081	-475	3556	157	40	-114	-54	81	9	0
1270	139	0	1550	4417	2867	-2983	-658	3642	188	71	-85	38	-7	-25	0
1271	139	0	1464	4401	2937	-2932	-736	3669	31	-46	-180	31	-71	-219	0
1272	139	0	1872	4403	2531	-3137	-329	3467	-9	-44	-91	-38	-50	-298	0
1273	139	0	2056	4384	2328	-3220	-136	3356	-320	-259	-106	-135	-110	-473	0
1274	139	0	2421	4384	1963	-3402	229	3173	-232	-263	-102	-46	-87	-356	0
1275	139	0	2574	4382	1808	-3478	383	3095	-205	-188	-13	60	-42	-203	0
1276	139	0	2607	4397	1790	-3502	408	3093	-135	-122	-5	27	-19	-50	0
1277	139	0	2365	4378	2013	-3371	176	3195	98	-62	13	83	56	93	0
1278	139	0	1975	4363	2388	-3169	-206	3375	135	15	-44	40	77	197	0
1279	139	0	1668	4335	2667	-3001	-499	3501	333	102	-67	116	102	114	0
1280	139	0	1517	4335	2818	-2926	-650	3576	182	15	-23	-81	36	-95	0
1281	139	0	1503	4306	2803	-2904	-650	3554	77	-7	-118	-19	7	-157	0
1282	139	0	1684	4266	2582	-2975	-449	3424	-87	-112	-29	-100	-102	-228	0
1283	139	0	2068	4236	2168	-3152	-50	3202	-197	-209	-79	-46	-213	-327	0
1284	139	0	2425	4205	1780	-3315	322	2992	-197	-188	-19	1	-161	-256	0
1285	139	0	2515	4198	1683	-3356	416	2940	-234	-91	-85	5	-34	-232	0
1286	139	0	2526	4184	1658	-3355	434	2921	3	-5	13	56	31	34	0
1287	139	0	2225	4165	1940	-3195	142	3052	34	-58	-56	75	34	9	0
1288	139	0	1922	4141	2219	-3031	-148	3180	289	151	-11	161	164	203	0
1289	139	0	1527	4126	2599	-2826	-536	3362	230	40	29	-5	85	110	0
1290	139	0	1374	4105	2731	-2739	-678	3418	126	143	-64	13	-19	75	0
1291	139	0	1391	4116	2725	-2753	-667	3420	79	50	-102	-75	-34	-122	0
1292	139	0	1665	4132	2467	-2898	-401	3299	-108	-17	-91	-93	-145	-149	0
1293	139	0	2039	4149	2110	-3094	-35	3129	-201	-166	-81	-67	-209	-358	0
1294	139	0	2285	4149	1864	-3217	210	3006	-226	-147	0	-38	-133	-269	0
1295	139	0	2608	4132	1524	-3370	542	2828	-108	-83	-3	75	-52	-102	0
1296	139	0	2448	4124	1676	-3286	386	2900	-131	-40	23	108	3	77	0
1297	139	0	2264	4130	1866	-3197	199	2998	-27	77	-133	89	-21	77	0
1298	139	0	1944	4130	2186	-3037	-121	3158	232	91	21	180	133	263	0
1299	139	0	1542	4124	2582	-2833	-520	3353	209	112	-62	29	89	131	0
1300	139	0	1409	4126	2717	-2767	-654	3421	192	54	-60	-15	9	50	0
1301	139	0	1391	4116	2725	-2753	-667	3420	62	-25	-25	-52	-73	-159	0
1302	139	0	1694	4099	2405	-2896	-355	3252	-91	-31	-97	-75	-69	-259	0
1303	139	0	2039	4095	2056	-3067	-8	3075	-145	-124	-19	-7	-108	-269	0
1304	139	0	2320	4091	1771	-3205	274	2931	-261	-98	-31	3	-149	-310	0
1305	139	0	2441	4095	1654	-3268	393	2874	-153	-116	-25	58	-46	-137	0
1306	139	0	2437	4099	1662	-3268	387	2880	-71	-112	17	89	-34	-21	0
1307	139	0	2229	4097	1868	-3163	180	2982	110	0	19	137	13	155	0
1308	139	0	1890	4095	2205	-2992	-157	3150	203	85	54	104	110	174	0
1309	139	0	1556	4105	2549	-2830	-496	3327	236	50	-31	29	67	190	0
1310	139	0	1422	4087	2665	-2754	-621	3376	219	143	-56	11	85	62	0
1311	139	0	1369	4077	2708	-2723	-669	3392	38	40	-110	44	-52	-106	0
1312	139	0	1647	4037	2390	-2842	-371	3213	-157	-38	-34	-11	-89	-259	0
1313	139	0	1984	4015	2031	-2999	-23	3023	-238	-141	-29	-69	-149	-349	0
1314	139	0	2254	3988	1734	-3121	260	2861	-283	-230	9	-31	-129	-300	0
1315	139	0	2446	3957	1511	-3201	467	2734	-162	-170	25	23	-69	-69	0
1316	139	0	2431	3965	1534	-3198	448	2749	-9	-42	40	100	19	77	0
1317	139	0	2136	4000	1864	-3068	136	2932	93	5	-64	95	67	126	0
1318	139	0	1922	4054	2132	-2988	-105	3093	300	118	-1	85	106	263	0
1319	139	0	1598	4143	2545	-2870	-473	3344	232	81	-21	52	114	197	0
1320	139	0	1482	4254	2772	-2868	-645	3513	211	77	-64	-42	5	27	0
1321	139	0	1529	4353	2824	-2941	-647	3588	188	-3	-19	46	5	-98	0
1322	139	0	1835	4419	2584	-3127	-374	3501	-126	-126	-100	-71	-201	-223	0
1323	139	0	2267	4496	2229	-3381	19	3362	-170	-71	-36	-23	-71	-356	0
1324	139	0	2537	4605	2068	-3571	234	3336	-244	-174	-40	5	-135	-292	0
1325	139	0	2795	4702	1907	-3748	444	3304	-182	-182	71	29	-98	-116	0
1326	139	0	2813	4785	1972	-3799	420	3378	-79	-110	87	77	-62	110	0
1327	139	0	2714	4968	2254	-3841	230	3611	124	-36	75	25	100	131	0
1328	139	0	2407	5142	2735	-3774	-164	3938	269	44	27	64	129	226	0
1329	139	0	2086	5197	3111	-3641	-512	4154	250	116	27	34	110	162	0
1330	139	0	1806	5038	3232	-3422	-713	4135	205	108	-27	-25	42	15	0
1331	139	0	1742	4739	2997	-3240	-627	3868	60	65	-73	-44	-85	-120	0
1332	139	0	1876	4481	2605	-3178	-364	3543	-27	-29	15	-21	-102	-124	0
1333	139	0	2082	4266	2184	-3174	-51	3225	-281	-122	-62	-91	-128	-388	0
1334	139	0	2268	4025	1757	-3146	255	2891	-258	-178	52	-71	-131	-258	0
1335	139	0	2339	3825	1486	-3082	426	2655	-194	-116	77	97	-131	-122	0
1336	139	0	2258	3680	1422	-2969	418	2551	-97	-73	-7	112	13	48	0
1337	139	0	1925	3589	1664	-2757	130	2626	64	1	7	106	67	186	0
1338	139	0	1633	3559	1926	-2596	-146	2742	188	161	-3	124	85	298	0
1339	139	0	1296	3567	2271	-2431	-487	2919	197	176	-79	95	112	137	0
1340	139	0	1132	3557	2425	-2344	-646	2991	215	114	-64	17	44	27	0
1341	139	0	1205	3548	2343	-2376	-569	2945	135	71	-48	31	-36	-95	1
1342	139	0	1465	3523	2058	-2494	-296	2790	-38	-27	-19	-32	-67	-100	0
1343	139	0	1783	3515	1732	-2649	25	2623	-170	-128	-65	-56	-71	-374	0
1344	139	0	2025	3536	1511	-2780	257	2523	-252	-225	-21	52	-147	-242	0
1345	135	0	2313	3587	1274	-2950	519	2430	-112	-116	50	67	-25	-73	0
1346	135	0	2152	3647	1495	-2899	328	2571	-129	-91	-31	87	-5	40	0
1347	135	0	2095	3724	1629	-2909	233	2676	56	-15	13	50	65	161	0
1348	135	0	1794	3788	1994	-2791	-100	2891	283	95	83	69	223	335	0
1349	135	0	1414	3831	2417	-2622	-501	3124	240	52	-100	29	34	161	0
1350	135	0	1327	3878	2551	-2602	-612	3214	256	79	-23	-13	106	-19	0
1351	135	0	1344	3920	2576	-2632	-616	3248	58	9	-52	-5	-58	-112	0
1352	135	0	1699	3959	2260	-2829	-280	3109	-13	-58	-40	-77	-91	-248	0
1353	135	0	2080	4006	1926	-3043	77	2966	-159	-81	-21	-17	-15	-306	0
1354	135	0	2338	4056	1718	-3197	310	2887	-275	-164	15	-81	-69	-263	0
1355	135	0	2578	4056	1478	-3317	550	2767	-161	-110	-56	23	-40	-65	0
1356	135	0	2483	4052	1569	-3267	457	2810	-95	-93	-50	87	15	38	0
1357	135	0	2307	4072	1765	-3189	271	2918	110	3	44	112	85	170	0
1358	135	0	1979	4068	2089	-3023	-55	3078	215	102	11	64	197	246	0
1359	135	0	1649	4075	2426	-2862	-388	3250	285	120	-44	-32	108	190	0
1360	135	0	1498	4085	2587	-2791	-544	3336	164	137	-100	40	62	27	0
1361	135	0	1478	4091	2613	-2784	-567	3352	79	-27	-91	-97	-34	-89	0
1362	135	0	1821	4106	2285	-2963	-232	3195	-62	-97	-34	-52	-108	-246	0
1363	135	0	2090	4101	2011	-3095	39	3056	-238	-164	-147	-21	-131	-349	0
1364	135	0	2421	4087	1666	-3254	377	2876	-300	-190	-31	21	-176	-238	0
1365	135	0	2673	4077	1404	-3375	634	2740	-215	-174	54	0	52	-122	0
1366	135	0	2561	4062	1501	-3311	530	2781	-104	-75	-19	60	0	-17	0
1367	135	0	2332	4056	1724	-3194	304	2890	7	11	-7	56	42	79	0
1368	135	0	1901	4060	2159	-2980	-129	3109	131	67	-46	89	79	182	0
1369	135	0	1684	4077	2393	-2880	-354	3235	161	188	-87	81	124	192	0
1370	135	0	1453	4089	2636	-2771	-591	3362	151	-9	-48	-60	-21	0	0
1371	135	0	1531	4105	2574	-2818	-521	3339	40	46	-133	-9	-31	-151	0
1372	135	0	1796	4118	2322	-2957	-263	3220	-60	-135	-38	23	-102	-258	0
1373	135	0	2132	4112	1980	-3122	76	3046	-258	-128	-85	-77	-180	-353	0
1374	135	0	2427	4122	1695	-3274	366	2908	-265	-207	-32	15	-155	-277	0
1375	135	0	2638	4139	1501	-3388	568	2820	-209	-184	-5	21	-135	-112	0
1376	135	0	2607	4143	1536	-3375	535	2839	-131	-116	62	83	-36	64	0
1377	135	0	2318	4143	1825	-3230	246	2984	-19	-31	-40	129	-7	161	0
1378	135	0	2111	4161	2050	-3136	30	3105	240	60	32	118	182	197	0
1379	135	0	1645	4143	2498	-2894	-426	3320	176	141	-65	126	135	153	0
1380	135	0	1570	4134	2564	-2852	-497	3349	184	21	-3	17	11	-32	0
1381	135	0	1588	4139	2551	-2863	-481	3345	77	71	-42	-38	-21	-73	0
1382	135	0	1780	4139	2359	-2959	-289	3249	-133	-79	-102	56	-104	-219	0
1383	135	0	2161	4149	1988	-3155	86	3068	-221	-143	-36	-34	-161	-391	0
1384	135	0	2454	4141	1687	-3297	383	2914	-294	-170	-1	27	-38	-287	0
1385	135	0	2631	4157	1526	-3394	552	2841	-201	-131	-19	91	-54	-162	0
1386	135	0	2594	4178	1584	-3386	505	2881	-114	-87	13	-5	-7	17	0
1387	135	0	2323	4169	1846	-3246	238	3007	77	3	0	129	75	161	0
1388	135	0	1951	4176	2225	-3063	-137	3200	203	129	3	79	186	176	0
1389	135	0	1626	4192	2566	-2909	-470	3379	213	126	-67	-5	112	67	0
1390	135	0	1455	4194	2739	-2824	-642	3466	194	71	-65	60	34	-17	0
1391	135	0	1555	4203	2648	-2879	-546	3425	29	29	-104	-25	-56	-159	0
1392	135	0	1856	4207	2351	-3031	-247	3279	7	-87	-65	9	-77	-215	0
1393	135	0	2101	4211	2110	-3156	-4	3160	-186	-178	-91	-50	-124	-368	0
1394	135	0	2419	4188	1769	-3303	325	2978	-252	-143	0	25	-131	-294	0
1395	135	0	2590	4184	1594	-3387	498	2889	-155	-126	-23	95	-60	-118	0
1396	135	0	2650	4192	1542	-3421	554	2867	-38	-19	50	81	65	-46	0
1397	135	0	2337	4174	1837	-3255	250	3005	95	-40	-145	128	79	75	0
1398	135	0	1988	4172	2184	-3080	-98	3178	188	104	-133	79	172	145	0
1399	135	0	1639	4186	2547	-2912	-454	3366	234	73	-122	62	128	162	0
1400	135	0	1583	4178	2595	-2880	-506	3386	180	106	-100	7	100	-31	0
1401	135	0	1564	4188	2624	-2876	-530	3406	17	54	-129	-38	7	-159	0
1402	135	0	1857	4202	2345	-3029	-244	3273	-77	-104	-48	-73	-32	-223	0
1403	135	0	2167	4196	2029	-3181	69	3112	-219	-188	-100	-38	-114	-389	0
1404	135	0	2530	4188	1658	-3359	436	2923	-240	-180	-9	-1	-81	-314	0
1405	135	0	2663	4178	1515	-3420	574	2846	-188	-126	-46	58	-36	-186	0
1406	135	0	2634	4178	1544	-3406	545	2861	-114	-69	-21	62	-9	64	0
1407	135	0	2477	4178	1701	-3327	388	2939	60	-9	-13	71	106	77	0
1408	135	0	2024	4190	2166	-3107	-71	3178	182	102	-54	133	228	201	0
1409	135	0	1734	4205	2471	-2969	-368	3338	190	44	-93	9	69	52	0
1410	135	0	1567	4213	2646	-2890	-539	3429	225	67	-141	29	64	13	0
1411	135	0	1587	4207	2620	-2897	-516	3413	75	-95	-217	-62	-85	-190	0
1412	135	0	1973	4202	2229	-3087	-128	3215	-102	-46	-97	-25	-36	-308	0
1413	135	0	2312	4211	1899	-3261	206	3055	-230	-164	-120	-60	-131	-409	0
1414	135	0	2555	4215	1660	-3385	447	2937	-310	-178	-164	-38	-149	-254	0
1415	135	0	2809	4207	1398	-3508	705	2802	-234	-116	-42	60	-13	-155	0
1416	135	0	2730	4196	1466	-3463	632	2831	-95	-135	-67	108	44	-50	0
1417	135	0	2499	4192	1693	-3345	403	2942	-27	27	11	153	87	137	0
1418	135	0	2099	4198	2099	-3148	0	3148	147	34	-135	64	161	161	0
1419	135	0	1880	4190	2310	-3035	-215	3250	230	65	-40	100	71	133	0
1420	135	0	1613	4202	2589	-2907	-488	3395	83	32	-159	19	27	-48	0
1421	135	0	1762	4221	2459	-2991	-348	3340	23	-34	-106	-71	-7	-225	0
1422	135	0	2002	4221	2219	-3111	-108	3220	-102	-124	-91	-5	-23	-343	0
1423	135	0	2371	4231	1860	-3301	255	3045	-250	-155	-73	21	-100	-393	0
1424	135	0	2683	4258	1575	-3470	554	2916	-312	-261	-11	7	-139	-304	0
1425	135	0	2897	4258	1361	-3577	768	2809	-240	-104	-9	38	38	-161	0
1426	135	0	2855	4269	1414	-3562	720	2841	-176	-112	-17	87	-32	0	0
1427	135	0	2608	4266	1658	-3437	475	2962	25	-11	-58	87	91	77	0
1428	135	0	2241	4279	2038	-3260	101	3158	118	15	-31	104	147	256	0
1429	135	0	1944	4266	2322	-3105	-189	3294	244	29	-60	62	118	211	0
1430	135	0	1845	4262	2417	-3053	-286	3339	190	48	-38	21	98	36	0
1431	135	0	1781	4260	2479	-3020	-349	3369	75	31	-69	-58	42	-102	0
1432	135	0	2117	4266	2149	-3191	-16	3207	-131	-69	-81	-9	-23	-207	0
1433	135	0	2508	4269	1761	-3388	373	3015	-162	-180	-67	3	-120	-294	0
1434	135	0	2710	4271	1561	-3490	574	2916	-269	-153	32	69	-122	-254	0
1435	135	0	2945	4268	1323	-3606	811	2795	-205	-67	-52	114	-31	-106	0
1436	135	0	2924	4260	1336	-3592	794	2798	-77	-19	9	77	141	83	0
1437	135	0	2599	4246	1647	-3422	476	2946	23	-36	-98	104	95	133	0
1438	135	0	2301	4242	1941	-3271	180	3091	244	116	-42	145	252	308	0
1439	135	0	2015	4236	2221	-3125	-103	3228	292	131	-48	145	164	211	0
1440	135	0	1785	4221	2436	-3003	-325	3328	174	108	-79	-21	178	64	0
1441	135	0	1917	4227	2310	-3072	-196	3268	135	34	-67	42	128	-32	0
1442	135	0	2117	4231	2114	-3174	1	3172	-44	11	-42	56	-48	-114	0
1443	135	0	2473	4215	1742	-3344	365	2978	-209	-116	-116	-36	-116	-300	0
1444	135	0	2805	4211	1406	-3508	699	2808	-159	-62	-1	164	-73	-32	0
1445	135	0	2904	4205	1301	-3554	801	2753	-141	-178	-11	54	-25	-58	0
1446	135	0	2998	4198	1200	-3598	899	2699	38	5	118	164	95	271	0
1447	135	0	2580	4182	1602	-3381	489	2892	19	23	23	79	164	252	0
1448	135	0	2371	4171	1800	-3271	285	2985	275	188	65	106	234	331	0
1449	135	0	1953	4172	2219	-3062	-133	3195	331	199	-42	112	137	370	0
1450	135	0	1760	4161	2401	-2960	-320	3281	195	120	-95	25	31	106	0
1451	135	0	1819	4141	2322	-2980	-251	3231	199	71	15	60	-11	1	0
1452	135	0	2051	4134	2083	-3092	-16	3108	-23	34	1	25	-62	-25	0
1453	135	0	2477	4118	1641	-3297	418	2879	-102	-64	-23	-15	-89	-186	0
1454	135	0	2708	4114	1406	-3411	651	2760	-162	-102	60	19	-60	-89	0
1455	135	0	2840	4093	1253	-3466	793	2673	-133	-38	83	62	-11	25	0
1456	135	0	2811	4087	1276	-3449	767	2681	-7	-32	42	93	95	195	0
1457	135	0	2596	4072	1476	-3334	560	2774	141	122	31	166	60	314	0
1458	135	0	2250	4054	1804	-3152	223	2929	320	143	-19	91	236	393	0
1459	135	0	1907	4060	2153	-2983	-123	3106	291	236	-56	176	201	279	0
1460	135	0	1732	4060	2328	-2896	-298	3194	215	219	-122	29	98	197	0
1461	135	0	1708	4041	2333	-2874	-312	3187	17	145	-93	-25	34	25	0
1462	135	0	2076	4017	1941	-3046	67	2979	46	23	3	69	-48	-15	0
1463	135	0	2345	3992	1647	-3168	349	2819	-153	-95	13	-21	-60	-168	0
1464	135	0	2722	4006	1284	-3364	719	2645	-139	-112	46	81	-31	-128	0
1465	135	0	2828	3988	1160	-3408	834	2574	-120	-97	65	100	29	19	0
1466	135	0	2792	3990	1198	-3391	797	2594	-40	-21	71	108	65	182	0
1467	135	0	2539	3988	1449	-3263	545	2718	118	42	11	182	184	331	0
1468	135	0	2208	3986	1778	-3097	215	2882	302	170	50	145	252	360	0
1469	135	0	1899	3990	2091	-2944	-96	3040	374	162	19	129	145	356	0
1470	135	0	1708	3977	2269	-2842	-280	3123	306	182	7	87	100	254	0
1471	135	0	1705	3984	2279	-2844	-287	3131	120	31	5	-17	-48	21	0
1472	135	0	2020	3977	1957	-2998	31	2967	-7	40	9	79	3	-40	0
1473	135	0	2293	3959	1666	-3126	313	2812	-124	-87	58	58	-79	-135	0
1474	135	0	2634	3949	1315	-3291	659	2632	-199	-133	112	110	-62	-93	0
1475	135	0	2798	3942	1144	-3370	827	2543	-62	-65	31	143	7	32	0
1476	135	0	2735	3947	1212	-3341	761	2579	71	-36	46	141	79	199	0
1477	135	0	2449	3940	1491	-3194	479	2715	162	75	122	143	201	294	0
1478	135	0	2150	3942	1792	-3046	179	2867	240	159	0	87	172	380	0
1479	135	0	1737	3942	2205	-2839	-234	3073	318	172	36	60	209	362	0
1480	135	0	1620	3951	2331	-2785	-355	3141	289	147	29	32	81	269	0
1481	135	0	1639	3932	2293	-2785	-327	3112	164	3	69	27	46	46	0
1482	135	0	1899	3926	2027	-2912	-64	2976	-29	13	-9	-36	-13	-11	0
1483	135	0	2342	3928	1586	-3135	378	2757	-73	-85	135	44	-65	-120	0
1484	135	0	2534	3899	1365	-3216	584	2632	-184	-50	48	54	-3	3	0
1485	135	0	2762	3916	1154	-3339	804	2535	-135	0	85	54	1	9	0
1486	135	0	2629	3926	1297	-3277	666	2611	-21	-108	91	42	83	244	0
1487	135	0	2450	3949	1499	-3199	475	2724	194	135	108	162	159	312	0
1488	135	0	2004	3938	1934	-2971	35	2936	225	145	65	141	194	370	0
1489	135	0	1791	3926	2135	-2858	-172	3030	364	195	0	106	180	323	0
1490	135	0	1499	3920	2421	-2709	-461	3170	289	168	17	71	182	226	0
1491	135	0	1592	3914	2322	-2753	-365	3118	108	162	0	-65	44	116	0
1492	135	0	1889	3926	2037	-2907	-74	2981	29	29	32	60	-9	-38	0
1493	135	0	2270	3934	1664	-3102	303	2799	-91	-98	-15	38	38	-203	0
1494	135	0	2549	3928	1379	-3238	585	2653	-120	-135	34	38	-23	-58	0
1495	135	0	2757	3944	1187	-3350	785	2565	-112	-31	54	141	36	87	0
1496	135	0	2696	3947	1251	-3321	722	2599	19	54	-32	69	122	159	0
1497	135	0	2502	3945	1443	-3223	529	2694	182	110	50	114	211	370	0
1498	135	0	2130	3928	1798	-3029	166	2863	304	234	-15	106	283	397	0
1499	135	0	1814	3934	2120	-2874	-153	3027	349	143	-27	67	192	364	0
1500	135	0	1659	3936	2277	-2797	-309	3106	289	207	-32	85	225	211	0
1501	135	0	1691	3920	2229	-2805	-269	3074	162	1	-58	-29	60	50	0
1502	135	0	1973	3918	1945	-2945	14	2931	69	9	5	19	44	-71	0
1503	135	0	2326	3920	1594	-3123	366	2757	-137	-60	-5	3	-34	-145	0
1504	135	0	2568	3926	1358	-3247	605	2642	-168	-170	1	34	-29	-137	0
1505	135	0	2800	3944	1144	-3372	828	2544	-120	-15	-7	131	71	52	0
1506	135	0	2726	3977	1251	-3351	737	2614	3	-27	5	194	133	186	0
1507	135	0	2515	4004	1489	-3259	513	2746	98	64	17	133	190	397	0
1508	135	0	2216	4029	1813	-3122	201	2921	355	269	1	188	331	465	0
1509	135	0	1833	4048	2215	-2940	-191	3131	314	153	-23	159	190	376	0
1510	135	0	1759	4050	2291	-2904	-266	3170	289	192	-65	48	201	192	0
1511	135	0	1735	4037	2302	-2886	-283	3169	207	73	7	38	126	112	0
1512	135	0	1938	4031	2093	-2984	-77	3062	-27	-48	-83	13	-36	-95	0
1513	135	0	2375	4039	1664	-3207	355	2851	-91	-110	-15	7	-32	-149	0
1514	135	0	2580	4029	1449	-3304	565	2739	-164	-151	-23	75	-27	-95	0
1515	135	0	2827	4056	1229	-3441	799	2642	-131	-149	-27	71	-5	32	0
1516	135	0	2804	4039	1235	-3421	784	2637	34	19	75	172	157	228	0
1517	135	0	2456	4033	1577	-3244	439	2805	91	13	-19	75	199	292	0
1518	135	0	2105	4029	1924	-3067	90	2976	279	133	-17	197	339	360	0
1519	135	0	1822	4025	2203	-2923	-190	3114	316	174	-32	64	166	337	0
1520	135	0	1641	4027	2386	-2834	-372	3206	213	157	-89	81	178	195	0
1521	135	0	1690	4029	2339	-2859	-324	3184	213	52	52	62	98	79	0
1522	135	0	1944	4000	2056	-2972	-56	3028	3	-27	-112	9	65	-89	0
1523	135	0	2311	3998	1687	-3154	312	2842	-114	-56	9	32	21	-81	0
1524	135	0	2514	4000	1486	-3257	514	2743	-157	-215	-21	38	-34	-126	0
1525	135	0	2825	3994	1169	-3409	828	2581	-56	-79	58	79	34	52	0
1526	135	0	2662	3988	1326	-3325	668	2657	9	-65	-40	190	128	248	0
1527	135	0	2493	3955	1462	-3224	515	2708	188	48	-29	184	190	351	0
1528	135	0	2028	3909	1881	-2968	73	2895	248	73	-95	153	221	347	0
1529	135	0	1785	3895	2110	-2840	-162	3002	384	131	-69	141	157	430	0
1530	135	0	1604	3862	2258	-2733	-327	3060	236	176	-44	87	205	230	0
1531	135	0	1643	3833	2190	-2738	-273	3011	161	102	-93	89	85	128	0
1532	135	0	1812	3817	2005	-2814	-96	2911	-67	-73	-139	58	-36	-73	0
1533	135	0	2211	3794	1583	-3002	314	2688	-141	-93	-71	60	64	-195	0
1534	135	0	2385	3777	1392	-3081	496	2584	-221	-145	-9	60	-56	9	0
1535	135	0	2658	3769	1111	-3213	773	2440	-89	-120	-34	98	-17	-11	0
1536	135	0	2619	3757	1138	-3188	740	2447	36	-56	-17	195	155	186	0
1537	135	0	2284	3746	1462	-3015	411	2604	122	17	-42	157	98	285	0
1538	135	0	1948	3750	1802	-2849	73	2776	244	52	34	145	223	318	0
1539	135	0	1612	3728	2116	-2670	-252	2922	275	162	-75	205	153	285	0
1540	135	0	1451	3734	2283	-2592	-416	3008	194	166	-67	97	89	236	0
1541	135	0	1602	3726	2124	-2664	-261	2925	240	116	23	102	145	73	0
1542	135	0	1744	3718	1974	-2731	-115	2846	-31	-29	-75	73	-3	-52	0
1543	135	0	2147	3728	1581	-2937	283	2654	-128	-60	-54	62	-3	-104	0
1544	135	0	2403	3718	1315	-3060	544	2516	-137	-87	-62	126	29	-116	0
1545	135	0	2574	3701	1127	-3137	723	2414	-120	-58	36	73	-9	48	0
1546	135	0	2530	3703	1173	-3116	678	2438	40	-85	62	126	100	209	0
1547	135	0	2337	3691	1354	-3014	491	2522	205	64	128	166	246	343	0
1548	135	0	1909	3701	1792	-2805	58	2746	217	139	-23	128	292	382	0
1549	135	0	1626	3715	2089	-2670	-231	2902	386	116	-3	230	225	337	0
1550	135	0	1383	3699	2316	-2541	-466	3007	240	149	-71	29	153	213	0
1551	135	0	1447	3703	2256	-2575	-404	2979	159	93	-40	69	69	118	0
1552	135	0	1817	3689	1872	-2753	-27	2780	46	23	31	95	83	3	0
1553	135	0	2072	3672	1600	-2872	236	2636	-73	-157	-27	98	-93	-81	0
1554	135	0	2469	3662	1193	-3065	638	2427	-77	-73	38	118	-52	-36	0
1555	135	0	2520	3662	1142	-3091	689	2402	-91	-38	23	176	81	95	0
1556	135	0	2561	3670	1109	-3115	726	2389	-27	-21	44	100	102	226	0
1557	135	0	2319	3682	1363	-3000	478	2522	271	58	60	269	223	405	0
1558	135	0	1847	3682	1835	-2764	6	2758	238	102	-46	131	164	512	0
1559	135	0	1620	3670	2050	-2645	-215	2860	399	161	56	199	124	531	0
1560	135	0	1387	3633	2246	-2510	-429	2939	283	170	-17	131	162	279	0
1561	135	0	1404	3596	2192	-2500	-394	2894	149	46	9	36	73	110	0
1562	135	0	1634	3556	1922	-2595	-144	2739	40	13	-100	60	7	-46	0
1563	135	0	1963	3515	1552	-2739	205	2533	-126	-81	-29	48	-36	-122	0
1564	135	0	2291	3528	1237	-2909	527	2382	-155	-126	48	23	-5	-13	0
1565	135	0	2512	3563	1051	-3037	730	2307	-120	-40	31	149	15	89	0
1566	135	0	2477	3608	1131	-3042	673	2369	27	-21	91	149	100	215	0
1567	135	0	2266	3689	1423	-2977	421	2556	162	-17	64	184	151	345	0
1568	135	0	1953	3786	1833	-2869	60	2809	281	201	73	217	298	467	0
1569	135	0	1750	3887	2137	-2818	-193	3012	362	256	7	128	256	405	0
1570	135	0	1550	3988	2438	-2769	-444	3213	298	215	81	69	188	314	0
1571	135	0	1657	4087	2430	-2872	-386	3258	81	131	-25	17	42	102	0
1572	135	0	2047	4194	2147	-3120	-50	3170	85	-17	40	97	27	-54	0
1573	135	0	2357	4293	1936	-3325	210	3114	-114	-170	42	52	3	-213	0
1574	135	0	2753	4372	1619	-3562	567	2995	-139	-102	91	38	-60	-62	0
1575	135	0	2984	4559	1575	-3771	704	3067	-23	-120	141	93	13	97	0
1576	135	0	2969	4751	1782	-3860	593	3266	-19	-100	79	0	100	147	0
1577	135	0	2848	4842	1994	-3845	427	3418	190	54	69	201	178	337	0
1578	135	0	2439	4772	2333	-3605	53	3552	327	186	44	93	283	512	0
1579	135	0	1985	4485	2500	-3235	-257	3492	289	166	15	67	221	339	0
1580	135	0	1744	4240	2496	-2992	-376	3368	323	199	19	15	161	269	0
1581	135	0	1583	4025	2442	-2804	-429	3233	159	48	-21	56	69	141	0
1582	135	0	1845	3788	1943	-2816	-49	2865	46	52	-29	0	21	-38	0
1583	135	0	2010	3581	1571	-2795	219	2576	-128	-102	44	27	-9	-209	0
1584	135	0	2175	3377	1202	-2776	486	2289	-205	-40	21	69	-56	-124	0
1585	135	0	2350	3255	905	-2802	722	2080	-131	-32	126	110	29	48	0
1586	135	0	2311	3197	886	-2754	712	2041	-21	-15	104	166	56	259	0
1587	135	0	2026	3201	1175	-2613	425	2188	199	97	52	164	162	355	0
1588	135	0	1612	3179	1567	-2395	22	2373	234	195	56	172	203	370	0
1589	135	0	1414	3171	1757	-2292	-171	2464	411	248	21	116	162	417	1
1590	135	0	1113	3144	2031	-2128	-459	2587	265	207	-19	95	108	302	0
1591	135	0	1139	3119	1980	-2129	-420	2549	106	-13	-9	-15	5	58	0
1592	135	0	1501	3109	1608	-2305	-53	2358	40	32	73	46	19	-40	0
1593	135	0	1763	3152	1389	-2457	187	2270	-128	-120	-9	-40	-21	-157	0
1594	135	0	2164	3199	1035	-2681	564	2117	-133	-60	36	81	5	-81	0
1595	135	0	2322	3284	962	-2803	680	2123	-108	-56	118	93	58	-7	0
1596	135	0	2345	3344	999	-2844	673	2171	48	-65	126	58	87	252	0
1597	133	0	2128	3373	1245	-2750	441	2309	223	60	69	112	159	391	0
1598	133	0	1694	3418	1724	-2556	-15	2571	343	180	-7	77	199	426	0
1599	133	0	1451	3464	2013	-2457	-281	2738	347	213	-44	36	147	378	0
1600	133	0	1336	3524	2188	-2430	-426	2856	289	162	85	62	122	287	0
1601	133	0	1396	3592	2196	-2494	-400	2894	195	120	-83	27	46	87	0
1602	133	0	1707	3631	1924	-2669	-108	2777	15	-32	9	-11	11	-75	0
1603	133	0	2077	3660	1583	-2868	247	2621	-112	-100	-7	56	-141	-129	0
1604	133	0	2303	3664	1361	-2983	471	2512	-269	-120	32	97	-137	-106	0
1605	133	0	2538	3678	1140	-3108	699	2409	-38	-5	-69	147	-21	9	0
1606	133	0	2468	3670	1202	-3069	633	2436	0	3	87	164	108	236	0
1607	133	0	2202	3670	1468	-2936	367	2569	110	104	-32	100	147	356	0
1608	133	0	1925	3676	1751	-2800	87	2713	292	238	77	180	197	549	0
1609	133	0	1535	3676	2141	-2605	-303	2908	314	159	50	81	155	345	0
1610	133	0	1418	3670	2252	-2544	-417	2961	327	172	-40	38	112	252	0
1611	133	0	1465	3672	2207	-2568	-371	2939	190	153	7	42	164	128	0
1612	133	0	1647	3670	2023	-2658	-188	2846	31	-5	-89	5	-32	-89	0
1613	133	0	2110	3687	1577	-2898	266	2632	-44	-85	-11	87	-69	-137	0
1614	133	0	2328	3709	1381	-3018	473	2545	-199	-98	120	-3	-75	-34	0
1615	133	0	2541	3693	1152	-3117	694	2422	-116	-56	25	100	-13	-17	0
1616	133	0	2510	3693	1183	-3101	663	2438	-1	67	75	168	75	215	0
1617	133	0	2129	3684	1555	-2906	287	2619	112	87	-5	93	126	364	0
1618	133	0	1874	3689	1815	-2781	29	2752	225	217	52	120	199	417	0
1619	133	0	1589	3693	2104	-2641	-257	2898	382	205	44	139	256	426	0
1620	133	0	1362	3711	2349	-2536	-493	3030	271	139	-29	48	153	120	0
1621	133	0	1488	3705	2217	-2596	-364	2961	176	126	-7	77	73	180	0
1622	133	0	1711	3705	1994	-2708	-141	2849	-17	-19	-9	19	-40	-46	0
1623	133	0	2134	3718	1584	-2926	275	2651	-62	-67	36	5	-9	-135	0
1624	133	0	2404	3713	1309	-3058	547	2511	-133	-135	32	85	-36	-95	0
1625	133	0	2561	3711	1150	-3136	705	2430	-149	-40	46	48	48	-9	0
1626	133	0	2470	3703	1233	-3086	618	2468	-31	-46	120	60	128	213	0
1627	133	0	2229	3715	1486	-2972	371	2600	137	79	27	69	180	323	0
1628	133	0	1909	3726	1817	-2817	46	2771	355	124	-5	155	176	399	0
1629	133	0	1604	3703	2099	-2653	-247	2901	374	244	-9	135	188	426	0
1630	133	0	1418	3705	2287	-2561	-434	2996	298	129	-54	151	89	178	0
1631	133	0	1376	3707	2331	-2541	-477	3019	116	65	-67	32	46	34	0
1632	133	0	1725	3703	1978	-2714	-126	2840	-25	40	-83	54	-25	-52	0
1633	133	0	2106	3718	1612	-2912	247	2665	-112	-60	13	32	-1	-180	0
1634	133	0	2347	3730	1383	-3038	482	2556	-176	-131	27	44	-64	-69	0
1635	133	0	2519	3748	1229	-3133	645	2488	-162	-131	29	36	69	1	0
1636	133	0	2528	3740	1212	-3134	658	2476	-42	-1	85	129	155	205	0
1637	133	0	2235	3740	1505	-2987	365	2622	149	62	25	126	145	263	0
1638	133	0	1866	3757	1891	-2811	-12	2824	291	87	44	110	244	415	0
1639	133	0	1614	3775	2161	-2694	-273	2968	325	95	60	87	209	250	0
1640	133	0	1360	3759	2399	-2559	-519	3079	258	97	-36	7	178	93	0
1641	133	0	1480	3761	2281	-2620	-400	3021	122	60	9	-13	13	19	0
1642	133	0	1637	3767	2130	-2702	-246	2948	-34	-65	-75	11	-15	-98	0
1643	133	0	2060	3751	1691	-2905	184	2721	-190	-155	-9	-9	-205	-209	0
1644	133	0	2333	3751	1418	-3042	457	2584	-226	-79	7	11	-23	-135	0
1645	133	0	2476	3750	1274	-3113	601	2512	-145	-137	-65	46	-42	-46	0
1646	133	0	2470	3769	1299	-3119	585	2534	7	-104	52	118	17	155	0
1647	133	0	2182	3753	1571	-2967	305	2662	126	62	27	164	188	296	0
1648	133	0	1802	3767	1965	-2784	-81	2866	217	32	-40	83	172	335	0
1649	133	0	1552	3781	2229	-2666	-338	3005	353	129	-38	122	265	358	0
1650	133	0	1372	3800	2428	-2586	-528	3114	279	60	-75	62	95	124	0
1651	133	0	1466	3788	2322	-2627	-428	3055	85	71	-25	104	116	3	0
1652	133	0	1680	3796	2116	-2738	-218	2956	3	-87	-87	-27	-52	-201	0
1653	133	0	2095	3792	1697	-2943	199	2744	-157	-95	-65	29	-95	-207	0
1654	133	0	2278	3806	1528	-3042	375	2667	-244	-192	-89	52	-172	-155	0
1655	133	0	2559	3812	1253	-3185	653	2532	-201	-95	77	81	-73	-5	0
1656	133	0	2444	3802	1358	-3123	543	2580	-1	-62	-9	102	54	64	0
1657	133	0	2093	3804	1711	-2948	191	2757	0	9	-15	60	139	213	0
1658	133	0	1812	3800	1988	-2806	-88	2894	242	122	-3	155	118	323	0
1659	133	0	1496	3804	2308	-2650	-406	3056	226	157	3	77	194	194	0
1660	133	0	1276	3792	2516	-2534	-620	3154	265	102	-58	79	-1	135	0
1661	133	0	1311	3792	2481	-2551	-585	3136	29	38	-106	-21	-38	-3	0
1662	133	0	1656	3819	2163	-2737	-253	2991	-54	11	-65	-11	0	-195	0
1663	133	0	2027	3817	1790	-2922	118	2803	-203	-141	-29	11	-87	-234	0
1664	133	0	2338	3812	1474	-3075	432	2643	-174	-211	21	34	-95	-254	0
1665	133	0	2487	3825	1338	-3156	574	2581	-159	-112	64	71	93	-44	0
1666	133	0	2448	3835	1387	-3141	530	2611	-73	-122	1	25	13	102	0
1667	133	0	2223	3837	1614	-3030	304	2725	91	77	13	112	126	281	0
1668	133	0	1789	3839	2050	-2814	-130	2944	157	23	-5	85	147	287	0
1669	133	0	1602	3848	2246	-2725	-322	3047	256	246	-27	87	186	312	0
1670	133	0	1350	3837	2487	-2593	-568	3162	135	89	-11	1	100	135	0
1671	133	0	1471	3841	2370	-2656	-449	3105	85	-27	-25	-38	-29	-67	0
1672	133	0	1676	3837	2161	-2756	-242	2999	-91	-23	0	-42	-34	-64	0
1673	133	0	2028	3839	1811	-2933	108	2825	-159	-199	-21	-69	-126	-296	0
1674	133	0	2334	3854	1520	-3094	407	2687	-184	-172	79	-36	-87	-217	0
1675	133	0	2549	3862	1313	-3205	618	2587	-174	-85	5	118	-46	-56	0
1676	133	0	2446	3893	1447	-3169	499	2670	-64	-95	29	85	46	112	0
1677	133	0	2213	3883	1670	-3048	271	2776	102	17	85	93	135	242	0
1678	133	0	1841	3876	2035	-2858	-97	2955	261	114	-19	114	161	308	0
1679	133	0	1496	3891	2395	-2693	-449	3143	225	168	-1	69	174	217	0
1680	133	0	1364	3897	2533	-2630	-584	3215	190	137	-32	-64	145	172	0
1681	133	0	1457	3918	2461	-2687	-502	3189	108	104	48	-56	89	5	0
1682	133	0	1736	3893	2157	-2814	-210	3025	-71	-29	-1	-34	-11	-137	0
1683	133	0	2072	3885	1813	-2978	129	2849	-164	-62	19	-5	-64	-199	0
1684	133	0	2305	3895	1590	-3100	357	2742	-170	-186	29	-71	-73	-133	0
1685	133	0	2512	3893	1381	-3202	565	2637	-91	-116	-69	11	-7	-40	0
1686	133	0	2531	3889	1358	-3210	586	2623	9	38	114	81	124	242	0
1687	133	0	2167	3883	1716	-3025	225	2799	65	67	9	60	161	279	0
1688	133	0	1931	3874	1943	-2902	-6	2908	386	176	50	108	242	459	0
1689	133	0	1519	3876	2357	-2697	-419	3116	323	232	7	87	207	364	0
1690	133	0	1339	3878	2539	-2608	-600	3208	211	188	-75	11	91	209	0
1691	133	0	1422	3866	2444	-2644	-511	3155	155	79	-5	-17	52	97	0
1692	133	0	1698	3864	2166	-2781	-234	3015	65	11	-44	42	-17	-64	0
1693	133	0	2069	3847	1778	-2958	145	2812	-102	-25	23	-5	-116	-131	0
1694	133	0	2310	3821	1511	-3065	399	2666	-186	-54	-23	15	-56	-120	0
1695	133	0	2592	3821	1229	-3206	681	2525	-100	-29	31	89	42	-52	0
1696	133	0	2438	3796	1358	-3117	540	2577	-5	-17	69	40	124	213	0
1697	133	0	2231	3779	1548	-3005	341	2663	170	58	13	79	108	370	0
1698	133	0	1814	3779	1965	-2796	-75	2872	287	128	-13	69	176	455	0
1699	133	0	1579	3751	2172	-2665	-296	2961	395	180	71	62	164	384	0
1700	133	0	1331	3738	2407	-2534	-538	3072	230	149	-52	71	112	209	0
1701	133	0	1423	3718	2295	-2570	-436	3006	128	97	-36	-17	25	21	0
1702	133	0	1705	3724	2019	-2714	-157	2871	0	-52	-25	-34	-38	-71	0
1703	133	0	1987	3701	1714	-2844	136	2707	-195	-100	-21	-32	-93	-226	0
1704	133	0	2306	3693	1387	-2999	459	2540	-188	-135	-23	-23	-108	-133	0
1705	133	0	2559	3670	1111	-3114	724	2390	-120	-110	-25	71	-83	60	0
1706	133	0	2472	3647	1175	-3059	648	2411	-71	48	31	108	69	128	0
1707	133	0	2196	3678	1482	-2937	357	2580	129	38	-46	85	128	279	0
1708	133	0	1857	3670	1813	-2763	22	2741	226	137	-19	91	176	389	0
1709	133	0	1513	3670	2157	-2591	-322	2913	343	124	54	56	108	440	0
1710	133	0	1393	3649	2256	-2521	-431	2952	226	114	5	-34	118	180	0
1711	133	0	1402	3633	2231	-2517	-414	2932	141	7	7	-13	3	64	0
1712	133	0	1683	3621	1938	-2652	-127	2779	-42	-91	-42	17	-73	-137	0
1713	133	0	2043	3614	1571	-2828	236	2592	-219	-124	-36	-44	-120	-275	0
1714	133	0	2297	3602	1305	-2949	496	2453	-219	-153	50	3	-147	-116	0
1715	133	0	2431	3596	1165	-3013	633	2380	-170	-178	36	65	-98	9	0
1716	133	0	2466	3600	1134	-3033	666	2367	-62	-5	60	91	40	151	0
1717	133	0	2157	3598	1441	-2877	358	2519	79	5	21	157	67	271	0
1718	133	0	1805	3585	1780	-2695	12	2682	207	69	-62	106	126	329	0
1719	133	0	1498	3550	2052	-2524	-277	2801	277	151	-3	85	234	217	0
1720	133	0	1296	3542	2246	-2419	-475	2894	232	98	-67	44	71	161	0
1721	133	0	1354	3546	2192	-2450	-419	2869	102	-7	3	-1	-29	23	0
1722	133	0	1581	3548	1967	-2564	-193	2757	-56	-21	-36	5	-42	-79	0
1723	133	0	2027	3538	1511	-2782	258	2524	-124	-73	-29	-5	-97	-223	0
1724	133	0	2209	3530	1321	-2869	444	2425	-192	-137	0	135	-69	-162	0
1725	133	0	2497	3536	1039	-3016	729	2287	-155	-83	7	71	-46	-69	0
1726	133	0	2379	3511	1132	-2945	623	2321	-83	-17	38	60	97	215	0
1727	133	0	2111	3523	1412	-2817	349	2467	50	69	21	85	104	261	0
1728	133	0	1768	3519	1751	-2643	8	2635	289	131	25	50	267	341	0
1729	133	0	1478	3511	2033	-2494	-277	2772	322	129	34	97	195	356	0
1730	133	0	1236	3499	2263	-2367	-513	2881	203	116	-31	-19	147	192	0
1731	133	0	1277	3509	2232	-2393	-477	2870	129	83	29	38	48	137	0
1732	133	0	1629	3501	1872	-2565	-121	2686	75	-13	0	9	-25	-69	0
1733	133	0	1937	3492	1555	-2714	191	2523	-174	-93	25	-73	0	-230	0
1734	133	0	2227	3495	1268	-2861	479	2381	-108	-157	-27	42	-46	-128	0
1735	133	0	2405	3493	1088	-2949	658	2290	-126	-50	-13	42	60	19	0
1736	133	0	2322	3495	1173	-2908	574	2334	-38	-44	65	95	27	118	0
1737	133	0	2081	3499	1418	-2790	331	2458	104	73	75	118	236	318	0
1738	133	0	1715	3497	1782	-2606	-33	2639	318	143	75	54	265	446	0
1739	133	0	1398	3493	2095	-2445	-348	2794	353	164	-3	112	254	337	0
1740	133	0	1241	3493	2252	-2367	-505	2872	312	95	-21	-23	120	197	0
1741	133	0	1230	3488	2258	-2359	-514	2873	118	89	-36	7	143	29	0
1742	133	0	1579	3486	1907	-2532	-164	2696	3	-54	-95	31	-110	-110	0
1743	133	0	1944	3497	1553	-2720	195	2525	-73	-81	21	52	-87	-102	0
1744	133	0	2175	3513	1338	-2844	418	2425	-226	-73	-31	-3	-21	-139	0
1745	133	0	2536	3523	987	-3029	774	2255	-77	-52	100	98	81	-21	0
1746	133	0	2304	3528	1224	-2916	540	2376	-44	-19	11	62	182	190	0
1747	133	0	2145	3534	1389	-2839	378	2461	128	42	50	129	174	273	0
1748	133	0	1781	3521	1740	-2651	20	2630	287	211	91	126	238	459	0
1749	133	0	1361	3526	2165	-2443	-402	2845	273	168	-48	62	228	275	0
1750	133	0	1344	3505	2161	-2424	-408	2833	341	188	-93	124	145	164	0
1751	133	0	1238	3503	2265	-2370	-513	2884	110	60	-83	-7	91	77	0
1752	133	0	1649	3505	1856	-2577	-103	2680	29	-52	-36	32	-69	-83	0
1753	133	0	1984	3499	1515	-2741	234	2507	-129	-52	-19	85	-52	-108	0
1754	133	0	2158	3517	1359	-2837	399	2438	-166	-203	-64	13	-38	-223	0
1755	133	0	2495	3532	1037	-3013	729	2284	-102	-44	9	54	34	3	0
1756	133	0	2388	3592	1204	-2990	592	2398	-50	-36	-54	124	77	178	0
1757	133	0	2190	3608	1418	-2899	386	2513	120	36	79	114	195	347	0
1758	133	0	1835	3629	1794	-2732	20	2711	256	149	-38	112	238	351	0
1759	133	0	1558	3631	2073	-2594	-257	2852	306	176	-52	149	192	355	0
1760	133	0	1393	3633	2240	-2513	-423	2936	368	126	17	129	126	261	0
1761	133	0	1408	3625	2217	-2516	-404	2921	122	87	-97	44	36	25	0
1762	133	0	1678	3647	1969	-2662	-145	2808	-46	17	9	-48	7	-56	0
1763	133	0	1994	3635	1641	-2814	176	2638	-143	-194	-9	-11	-44	-180	0
1764	133	0	2289	3637	1348	-2963	470	2492	-240	-157	21	23	-97	-139	0
1765	133	0	2495	3633	1138	-3064	678	2385	-157	-69	27	131	-67	-38	0
1766	133	0	2440	3627	1187	-3033	626	2407	0	-3	13	178	153	203	0
1767	133	0	2130	3621	1491	-2875	319	2556	129	21	-17	106	133	258	0
1768	133	0	1818	3631	1813	-2724	2	2722	259	110	21	89	174	368	0
1769	133	0	1387	3612	2225	-2499	-419	2918	258	147	-54	54	221	325	0
1770	133	0	1307	3602	2295	-2454	-494	2948	190	93	-15	0	85	182	0
1771	133	0	1397	3581	2184	-2489	-393	2882	161	112	29	64	126	38	0
1772	133	0	1583	3573	1990	-2578	-203	2781	-64	-17	-71	5	-31	-44	0
1773	133	0	2033	3573	1540	-2803	246	2556	-188	-91	-9	-9	-32	-258	0
1774	133	0	2276	3585	1309	-2930	483	2447	-153	-122	29	65	3	-195	0
1775	133	0	2408	3548	1140	-2978	634	2344	-97	-182	-25	85	-29	1	0
1776	133	0	2415	3536	1121	-2975	647	2328	-38	32	52	124	116	122	0
1777	133	0	2064	3511	1447	-2787	308	2479	46	50	29	126	155	258	0
1778	133	0	1742	3476	1734	-2609	4	2605	242	79	17	104	188	378	0
1779	133	0	1378	3447	2069	-2412	-345	2758	242	83	-38	60	203	226	0
1780	133	0	1208	3431	2223	-2319	-507	2827	211	122	-27	-17	170	207	0
1781	133	0	1191	3396	2205	-2293	-507	2800	-3	34	-102	5	15	-40	0
1782	133	0	1560	3385	1825	-2472	-132	2605	-1	-38	-23	32	-15	-31	0
1783	133	0	1876	3377	1501	-2626	187	2439	-161	-147	-71	-32	-100	-184	0
1784	133	0	2190	3373	1183	-2781	503	2278	-217	-170	-34	69	-93	-188	0
1785	133	0	2363	3354	991	-2858	686	2172	-168	-25	54	73	32	-3	0
1786	133	0	2311	3350	1039	-2830	636	2194	-52	-85	60	19	79	137	0
1787	133	0	2035	3344	1309	-2689	363	2326	147	19	-9	122	77	259	0
1788	133	0	1620	3362	1742	-2491	-61	2552	226	128	-23	164	168	382	0
1789	133	0	1323	3367	2044	-2345	-360	2705	194	83	-25	79	81	267	0
1790	133	0	1193	3338	2145	-2265	-476	2741	195	184	-36	19	108	242	0
1791	133	0	1202	3330	2128	-2266	-463	2729	77	34	-85	62	-15	7	0
1792	133	0	1543	3321	1778	-2432	-117	2549	7	-27	21	108	-25	-77	0
1793	133	0	1769	3315	1546	-2542	111	2430	-250	-164	3	-75	-137	-201	0
1794	133	0	2186	3309	1123	-2747	531	2216	-143	-104	58	52	-77	-75	0
1795	133	0	2249	3298	1049	-2773	600	2173	-176	-182	65	48	-65	-32	0
1796	133	0	2248	3303	1055	-2775	596	2179	-64	-56	31	77	0	155	0
1797	133	0	1909	3299	1390	-2604	259	2344	126	87	15	155	100	323	0
1798	133	0	1562	3311	1749	-2436	-93	2530	192	122	19	106	174	345	0
1799	133	0	1261	3305	2044	-2283	-391	2674	285	242	-9	139	145	273	0
1800	133	0	1062	3298	2236	-2180	-587	2767	242	139	-64	-15	95	135	0
1801	133	0	1145	3290	2145	-2217	-500	2717	62	172	-38	-15	58	34	0
1802	133	0	1380	3292	1912	-2336	-266	2602	-25	-19	-42	-29	-89	-75	0
1803	133	0	1808	3292	1484	-2550	162	2388	-137	-83	44	-27	-89	-178	0
1804	133	0	2050	3276	1226	-2663	412	2251	-133	-87	0	83	-118	-120	0
1805	133	0	2219	3274	1055	-2746	582	2164	-184	1	17	34	-17	38	0
1806	133	0	2246	3266	1020	-2756	613	2143	36	0	93	91	100	137	0
1807	133	0	1821	3270	1449	-2545	186	2359	98	36	19	114	73	277	0
1808	133	0	1548	3261	1713	-2404	-82	2487	242	100	52	102	174	339	0
1809	133	0	1215	3226	2011	-2220	-398	2618	316	194	5	93	149	302	0
1810	133	0	1003	3189	2186	-2096	-591	2687	226	118	-58	21	106	83	0
1811	133	0	983	3138	2155	-2060	-586	2646	79	69	-108	-38	40	-60	0
1812	133	0	1325	3096	1771	-2210	-223	2433	5	46	-31	34	19	-67	0
1813	133	0	1597	3096	1499	-2346	49	2297	-209	-172	-36	-9	-126	-306	0
1814	133	0	2029	3136	1107	-2582	461	2121	-170	-46	133	38	3	-73	0
1815	133	0	2140	3168	1028	-2654	556	2098	-178	-166	1	67	-81	-102	0
1816	133	0	2179	3247	1068	-2713	555	2157	17	3	21	106	172	122	0
1817	133	0	1834	3360	1526	-2597	154	2443	46	-34	-91	25	75	205	0
1818	133	0	1699	3468	1769	-2583	-35	2618	283	166	44	102	205	310	0
1819	133	0	1290	3519	2229	-2404	-469	2874	219	162	7	23	221	277	0
1820	133	0	1255	3594	2339	-2424	-542	2966	248	87	-112	25	133	67	0
1821	133	0	1301	3722	2421	-2511	-560	3071	31	-19	-65	-60	-27	42	0
1822	133	0	1682	3835	2153	-2758	-235	2994	9	-93	-91	-19	-25	-199	0
1823	133	0	2091	3916	1825	-3003	133	2870	-170	-135	-73	-85	15	-353	0
1824	133	0	2446	4114	1668	-3280	389	2891	-248	-178	-3	3	23	-199	0
1825	133	0	2805	4279	1474	-3542	665	2876	-184	-143	-77	75	-81	-85	0
1826	133	0	2703	4324	1621	-3513	541	2972	9	-32	-7	219	118	98	0
1827	133	0	2331	4203	1872	-3267	229	3037	19	-69	-114	34	112	149	0
1828	133	0	2000	3959	1959	-2979	20	2959	259	184	-19	157	192	364	0
1829	133	0	1424	3738	2314	-2581	-445	3026	225	104	-110	46	122	219	0
1830	133	0	1263	3554	2291	-2408	-514	2922	168	116	-85	15	60	56	0
1831	133	0	1162	3334	2172	-2248	-505	2753	83	-7	-128	58	29	-145	0
1832	133	0	1364	3129	1765	-2246	-200	2447	-102	15	-75	-29	19	-124	0
1833	133	0	1556	2956	1400	-2256	78	2178	-314	-186	-85	-87	-97	-364	0
1834	133	0	1880	2851	971	-2365	454	1911	-240	-192	-34	75	-40	-273	0
1835	133	0	1961	2820	859	-2390	551	1839	-215	-194	-27	13	-23	-143	0
1836	133	0	1936	2797	861	-2366	537	1829	-81	-97	-81	89	23	64	0
1837	133	0	1666	2785	1119	-2225	273	1952	87	7	-62	155	176	178	0
1838	133	0	1288	2764	1476	-2026	-94	2120	153	5	-71	151	168	221	1
1839	133	0	971	2748	1777	-1859	-403	2262	240	44	-108	27	201	228	0
1840	133	0	805	2717	1912	-1761	-553	2314	157	95	-114	85	190	126	0
1841	133	0	865	2704	1839	-1784	-487	2271	-9	-15	-137	-27	46	-91	0
1842	133	0	1199	2719	1520	-1959	-160	2119	-98	-65	-166	-19	-23	-201	0
1843	133	0	1499	2787	1288	-2143	105	2037	-213	-217	-73	-29	-3	-271	0
1844	133	0	1897	2845	948	-2371	474	1896	-308	-226	-114	-67	-108	-267	0
1845	133	0	2145	2917	772	-2531	686	1844	-159	-159	-137	159	50	-240	0
1846	133	0	2031	2946	915	-2488	558	1930	-114	-122	-69	95	147	52	0
1847	133	0	1847	2981	1134	-2414	356	2057	-36	-60	-124	21	104	153	0
1848	133	0	1517	3043	1526	-2280	-4	2284	182	118	-44	230	267	356	0
1849	131	0	1133	3084	1951	-2108	-409	2517	122	79	-145	-7	118	151	0
1850	131	0	1055	3152	2097	-2103	-521	2624	207	65	-106	46	114	85	0
1851	131	0	1035	3201	2166	-2118	-565	2683	-23	-40	-170	-27	9	-5	0
1852	131	0	1438	3224	1786	-2331	-174	2505	-122	-67	-108	-17	-27	-184	0
1853	131	0	1761	3237	1476	-2499	142	2356	-201	-186	-81	-13	-100	-351	0
1854	131	0	2046	3237	1191	-2641	427	2214	-337	-261	-42	-19	-122	-211	0
1855	131	0	2225	3241	1016	-2733	604	2128	-318	-128	-27	-19	21	-157	0
1856	131	0	2175	3261	1086	-2718	544	2173	-176	-164	52	32	106	64	0
1857	131	0	1862	3276	1414	-2569	224	2345	-50	-1	-42	40	149	120	0
1858	131	0	1589	3265	1676	-2427	-43	2470	116	114	-50	100	184	310	0
1859	131	0	1191	3274	2083	-2232	-446	2678	162	104	-69	40	124	234	0
1860	131	0	1038	3263	2225	-2150	-593	2744	89	114	7	15	118	75	0
1861	131	0	1149	3265	2116	-2207	-483	2690	-56	44	-81	46	29	-77	0
1862	131	0	1374	3284	1910	-2329	-268	2597	-205	-32	-29	50	-50	-263	0
1863	131	0	1763	3266	1503	-2514	130	2384	-296	-143	-9	21	-32	-401	0
1864	131	0	2004	3270	1266	-2637	369	2268	-426	-188	42	-64	-112	-316	0
1865	131	0	2152	3261	1109	-2706	521	2185	-345	-71	97	13	-5	-135	0
1866	131	0	2097	3253	1156	-2675	470	2204	-244	46	29	7	73	-110	0
1867	131	0	1782	3268	1486	-2525	148	2377	-116	87	75	38	197	157	0
1868	131	0	1428	3263	1835	-2345	-203	2549	77	110	170	79	182	298	0
1869	131	0	1090	3253	2163	-2171	-536	2708	108	170	186	13	159	279	0
1870	131	0	877	3278	2401	-2077	-762	2839	23	213	157	3	145	85	0
1871	131	0	928	3290	2362	-2109	-717	2826	-91	75	131	-44	36	-120	0
1872	131	0	1142	3276	2134	-2209	-496	2705	-226	42	46	-5	-31	-197	0
1873	131	0	1540	3272	1732	-2406	-96	2502	-382	71	102	56	-40	-296	0
1874	131	0	1700	3286	1586	-2493	57	2436	-386	-77	98	-11	-48	-273	0
1875	131	0	1940	3292	1352	-2616	294	2322	-329	-52	137	38	17	-97	0
1876	131	0	1847	3311	1464	-2579	191	2387	-112	67	172	133	108	87	0
1877	131	0	1565	3309	1744	-2437	-89	2526	-25	155	139	-3	155	230	0
1878	131	0	1312	3321	2009	-2316	-348	2665	248	261	153	98	252	339	0
1879	131	0	912	3307	2395	-2109	-741	2851	223	275	192	-3	240	296	0
1880	131	0	694	3309	2615	-2001	-960	2962	141	219	211	-21	120	153	0
1881	131	0	780	3309	2529	-2044	-874	2919	29	232	192	-44	135	-13	0
1882	131	0	1059	3309	2250	-2184	-595	2779	-195	128	298	-19	46	-110	0
1883	131	0	1418	3313	1895	-2365	-238	2604	-289	67	226	-73	0	-221	0
1884	131	0	1794	3307	1513	-2550	140	2410	-289	95	320	25	58	-116	0
1885	131	0	1930	3319	1389	-2624	270	2354	-291	17	207	83	56	-50	0
1886	131	0	1938	3319	1381	-2628	278	2350	-54	114	285	73	168	155	0
1887	131	0	1647	3332	1685	-2489	-19	2508	52	302	292	104	258	353	0
1888	131	0	1300	3354	2054	-2327	-377	2704	225	285	244	100	304	393	0
1889	131	0	1026	3340	2314	-2183	-644	2827	304	325	211	44	254	337	0
1890	131	0	811	3342	2531	-2076	-860	2936	188	306	118	25	164	223	0
1891	131	0	939	3336	2397	-2137	-729	2866	131	277	137	-65	87	108	0
1892	131	0	1319	3332	2013	-2325	-347	2672	-1	199	190	-67	89	-31	0
1893	131	0	1719	3344	1625	-2531	47	2484	-106	128	133	-5	-21	-100	0
1894	131	0	1985	3350	1365	-2667	310	2357	-174	56	221	3	21	-67	0
1895	131	0	2182	3367	1185	-2774	498	2276	-116	89	149	-50	102	21	0
1896	131	0	2102	3363	1261	-2732	420	2312	21	159	164	62	188	215	0
1897	131	0	1827	3375	1548	-2601	139	2461	95	174	118	40	201	285	0
1898	131	0	1538	3377	1839	-2457	-150	2608	252	296	114	60	296	459	0
1899	131	0	1271	3379	2108	-2325	-418	2743	259	240	65	32	219	327	0
1900	131	0	1162	3377	2215	-2269	-526	2796	277	254	40	97	240	296	0
1901	131	0	1197	3377	2180	-2287	-491	2778	108	95	27	-36	-46	93	0
1902	131	0	1490	3377	1887	-2433	-198	2632	38	93	64	-19	110	-34	0
1903	131	0	1839	3389	1550	-2614	144	2469	-133	-52	50	-25	-19	-108	0
1904	131	0	2153	3400	1247	-2776	453	2323	-207	-19	56	27	-19	-164	0
1905	131	0	2252	3410	1158	-2831	547	2284	-184	-73	126	67	29	-1	0
1906	131	0	2202	3418	1216	-2810	493	2317	-67	32	128	52	13	184	0
1907	131	0	1921	3424	1503	-2672	209	2463	64	102	112	-1	194	250	0
1908	131	0	1594	3431	1837	-2512	-121	2634	215	258	98	135	178	384	0
1909	131	0	1295	3427	2132	-2361	-418	2779	294	234	-1	40	155	246	0
1910	131	0	1135	3437	2302	-2286	-583	2869	203	250	-44	46	81	225	0
1911	131	0	1152	3447	2295	-2299	-571	2871	69	23	-31	-77	-44	-48	0
1912	131	0	1491	3460	1969	-2475	-239	2714	-27	23	38	-75	25	-64	0
1913	131	0	1746	3457	1711	-2601	17	2584	-184	-104	-13	-58	-97	-221	0
1914	131	0	2152	3457	1305	-2804	423	2381	-194	-128	5	-11	-106	-192	0
1915	131	0	2258	3468	1210	-2863	524	2339	-228	-50	-1	13	-1	-56	0
1916	131	0	2236	3462	1226	-2849	505	2344	-58	-36	11	58	27	114	0
1917	131	0	1922	3474	1552	-2698	185	2513	19	3	-40	97	98	217	0
1918	131	0	1610	3470	1860	-2540	-125	2665	232	124	0	112	184	304	0
1919	131	0	1370	3474	2104	-2422	-367	2789	215	279	-36	71	199	308	0
1920	131	0	1174	3486	2312	-2330	-569	2899	236	116	-40	-1	87	126	0
1921	131	0	1255	3503	2248	-2379	-496	2875	108	-29	-25	48	-7	-21	0
1922	131	0	1508	3515	2007	-2511	-249	2761	-184	-116	-48	-27	-73	-186	0
1923	131	0	1874	3521	1647	-2697	113	2584	-223	-131	-89	15	-77	-281	0
1924	131	0	2208	3521	1313	-2864	447	2417	-211	-238	-25	25	-157	-133	0
1925	131	0	2355	3530	1175	-2942	590	2352	-265	-164	-42	58	-102	-40	0
1926	131	0	2356	3552	1196	-2954	580	2374	11	-60	23	110	73	176	0
1927	131	0	2012	3550	1538	-2781	237	2544	95	-38	-56	81	126	314	0
1928	131	0	1705	3540	1835	-2622	-65	2687	228	34	-50	87	93	312	0
1929	131	0	1424	3528	2104	-2476	-340	2816	277	48	-52	65	126	279	0
1930	131	0	1160	3528	2368	-2344	-604	2948	126	71	-112	-106	102	192	0
1931	131	0	1331	3532	2201	-2431	-435	2866	62	21	-126	-11	15	-17	0
1932	131	0	1618	3526	1908	-2572	-145	2717	1	-48	-108	-19	-34	-46	0
1933	131	0	1887	3524	1637	-2705	125	2580	-190	-213	-89	-71	-131	-232	0
1934	131	0	2206	3515	1309	-2860	448	2412	-287	-162	-145	5	-141	-139	0
1935	131	0	2417	3513	1096	-2965	660	2304	-162	-73	-44	89	9	-1	0
1936	131	0	2353	3507	1154	-2930	599	2330	-32	-112	-67	58	21	157	0
1937	131	0	2111	3501	1390	-2806	360	2445	188	5	-50	79	211	281	0
1938	131	0	1718	3495	1777	-2606	-29	2636	292	36	-52	112	188	376	0
1939	131	0	1492	3482	1990	-2487	-249	2736	318	147	-166	116	184	318	0
1940	131	0	1230	3466	2236	-2348	-503	2851	308	29	-209	75	112	141	0
1941	131	0	1358	3453	2095	-2405	-368	2774	201	-40	-118	13	44	25	0
1942	131	0	1596	3439	1843	-2517	-123	2641	44	-91	-147	3	-19	-124	0
1943	131	0	1950	3412	1462	-2681	244	2437	-217	-197	-201	-42	-133	-217	0
1944	131	0	2272	3408	1136	-2840	568	2272	-120	-188	-120	50	-27	-159	0
1945	131	0	2350	3389	1039	-2869	655	2214	-110	-195	-143	81	-9	3	0
1946	131	0	2332	3375	1043	-2853	644	2209	48	-143	-79	104	34	192	0
1947	131	0	2078	3354	1276	-2716	401	2315	159	-1	-87	85	67	294	0
1948	131	0	1657	3342	1685	-2499	-14	2513	294	52	-120	116	114	391	0
1949	131	0	1383	3336	1953	-2359	-285	2644	308	21	-137	67	149	320	0
1950	131	0	1234	3315	2081	-2274	-423	2698	259	67	-137	-5	64	248	0
1951	131	0	1303	3307	2004	-2305	-350	2655	139	17	-118	-73	40	11	0
1952	131	0	1616	3278	1662	-2447	-23	2470	62	-71	-108	62	-98	-46	0
1953	131	0	1816	3282	1466	-2549	175	2374	-188	-213	-159	-9	-226	-137	0
1954	131	0	2291	3268	977	-2779	657	2122	-114	-147	-60	34	-95	-143	0
1955	131	0	2301	3255	954	-2778	673	2104	-67	-215	-44	91	-54	-58	0
1956	131	0	2266	3230	964	-2748	651	2097	-25	-112	-122	112	-50	98	0
1957	131	0	1940	3220	1280	-2580	330	2250	164	-9	-124	135	79	304	0
1958	131	0	1616	3222	1606	-2419	5	2414	388	32	-60	126	118	386	0
1959	131	0	1276	3216	1940	-2246	-332	2578	335	108	-170	131	100	337	0
1960	131	0	1143	3193	2050	-2168	-453	2621	310	98	-184	54	67	73	0
1961	131	0	1193	3191	1998	-2192	-402	2594	190	-135	-182	-38	-34	1	0
1962	131	0	1431	3175	1744	-2303	-156	2459	-17	-91	-141	-29	-120	-128	0
1963	131	0	1843	3160	1317	-2501	263	2238	-178	-110	-242	-29	-124	-312	0
1964	131	0	2080	3158	1078	-2619	501	2118	-149	-228	-102	13	-159	-180	0
1965	131	0	2334	3148	814	-2741	760	1981	-172	-259	-62	29	-87	-87	0
1966	131	0	2241	3160	919	-2700	661	2039	42	-106	-67	133	50	112	0
1967	131	0	1935	3133	1198	-2534	368	2165	65	-73	-128	60	98	184	0
1968	131	0	1643	3142	1499	-2392	72	2320	234	58	-64	112	168	397	0
1969	131	0	1218	3113	1895	-2165	-338	2504	145	69	-145	-31	36	283	0
1970	131	0	1154	3115	1961	-2134	-403	2538	302	31	-155	23	75	116	0
1971	131	0	1158	3111	1953	-2134	-397	2532	64	-58	-122	-100	-60	-13	0
1972	131	0	1457	3109	1652	-2283	-97	2380	-85	-178	-135	-75	-190	-195	0
1973	131	0	1833	3090	1257	-2461	288	2173	-153	-236	-89	-42	-147	-236	0
1974	131	0	2142	3098	956	-2620	593	2027	-190	-211	-81	-9	-120	-151	0
1975	131	0	2262	3092	830	-2677	716	1961	-228	-259	-118	13	-129	-54	0
1976	131	0	2213	3084	871	-2648	671	1977	-13	-97	-69	-15	67	50	0
1977	131	0	1868	3082	1214	-2475	327	2148	54	-139	-73	58	21	244	0
1978	131	0	1626	3069	1443	-2347	91	2256	236	91	-56	126	131	349	0
1979	131	0	1285	3071	1786	-2178	-250	2428	314	65	-58	0	141	292	0
1980	131	0	1111	3072	1961	-2091	-425	2516	192	19	-79	0	42	93	0
1981	131	0	1169	3076	1907	-2122	-369	2491	110	-40	-56	-38	-48	-15	0
1982	131	0	1473	3067	1594	-2270	-60	2330	-9	-114	-100	-67	-64	-164	0
1983	131	0	1771	3051	1280	-2411	245	2165	-205	-151	-147	-25	-106	-234	0
1984	131	0	2014	3069	1055	-2541	479	2062	-192	-254	-97	21	-153	-273	0
1985	131	0	2328	3061	733	-2694	797	1897	-162	-97	-7	-60	21	-67	0
1986	131	0	2141	3078	937	-2609	602	2007	-52	3	-32	64	3	108	0
1987	131	0	1968	3069	1101	-2518	433	2085	114	-34	-60	42	122	182	0
1988	131	0	1556	3063	1507	-2309	24	2285	232	174	-81	91	203	325	0
1989	131	0	1230	3063	1833	-2146	-301	2448	223	40	-77	23	95	219	0
1990	131	0	1054	3067	2013	-2060	-479	2540	170	75	-114	-7	67	145	0
1991	131	0	1120	3071	1951	-2095	-415	2511	81	-1	-131	-54	-13	-31	0
1992	131	0	1370	3067	1697	-2218	-163	2382	-29	-102	-64	-81	-77	-126	0
1993	131	0	1676	3065	1389	-2370	143	2227	-244	-195	-143	-81	-81	-308	0
1994	131	0	2018	3071	1053	-2544	482	2062	-283	-188	-50	-31	-71	-225	0
1995	131	0	2186	3086	900	-2636	643	1993	-149	-122	-65	29	-36	-50	0
1996	131	0	2058	3084	1026	-2571	516	2055	-120	-81	-93	77	-11	131	0
1997	131	0	1885	3080	1195	-2482	345	2137	122	-1	-1	54	79	327	0
1998	131	0	1459	3076	1617	-2267	-79	2346	298	62	-79	62	166	353	0
1999	131	0	1164	3086	1922	-2125	-379	2504	341	164	-75	46	149	275	0
[truncated: 31,565 more rows]
