# Supplementary material for: A Robust and Real-Time Capable Envelope-Based Algorithm for Heart Sound Classification: Validation under Different Physiological Conditions
Source: Sensors (Basel). 2020 Feb 11;20(4):972. doi: 10.3390/s20040972 (PMC7070375; doi:10.3390/s20040972)
Supplement: Supplementary file 1 [file sensors-20-00972-s001.zip › Messungen/jk/jk01_unfiltered.csv]

Dataset No.	Pulse (bpm)	Pacer Bit	leadI (�V)	leadII (�V)	leadIII (�V)	lead_avR (�V)	lead_avL (�V)	lead_avF (�V)	V1 (�V)	V2 (�V)	V3 (�V)	V4 (�V)	V5 (�V)	V6 (�V)	R-Wave
1	0	0	-1421	-1422	-1	1421	-710	-711	176	124	71	180	64	-1	0
2	0	0	-1007	-1705	-698	1356	-154	-1201	197	81	97	275	71	60	0
3	0	0	-365	-1841	-1476	1103	555	-1658	217	75	42	207	60	7	0
4	0	0	-42	-1974	-1932	1008	945	-1953	254	89	56	318	19	64	0
5	0	0	-180	-2102	-1922	1141	871	-2012	300	34	81	300	3	-27	0
6	0	0	-743	-2217	-1474	1480	365	-1845	147	34	110	209	-9	36	0
7	0	0	-1474	-2331	-857	1902	-308	-1594	52	23	19	221	-23	-42	0
8	0	0	-2227	-2401	-174	2314	-1026	-1287	91	73	21	298	0	62	0
9	0	0	-2548	-2450	98	2499	-1323	-1176	131	5	85	310	-31	69	0
10	0	0	-2508	-2456	52	2482	-1280	-1202	114	81	-23	234	-3	-17	1
11	0	0	-2019	-2428	-409	2223	-805	-1418	159	17	97	252	31	5	0
12	0	0	-1337	-2384	-1047	1860	-145	-1715	217	-21	3	207	23	-54	0
13	0	0	-584	-2359	-1775	1471	595	-2067	267	98	91	269	0	64	0
14	0	0	-247	-2322	-2075	1284	914	-2198	261	56	75	279	19	17	0
15	0	0	-288	-2295	-2007	1291	859	-2151	180	15	13	230	-34	-7	0
16	0	0	-759	-2281	-1522	1520	381	-1901	217	52	79	215	21	98	0
17	0	0	-1400	-2273	-873	1836	-263	-1573	129	58	46	178	36	-21	0
18	0	0	-2016	-2227	-211	2121	-902	-1219	118	67	44	271	56	-9	0
19	0	0	-2397	-2196	201	2296	-1299	-997	65	50	23	223	7	54	0
20	0	0	-2329	-2157	172	2243	-1250	-992	91	-11	69	223	-11	19	0
21	0	0	-1796	-2114	-318	1955	-739	-1216	166	98	29	244	65	40	0
22	0	0	-1180	-2087	-907	1633	-136	-1497	207	23	32	201	-25	-15	0
23	0	0	-454	-2058	-1604	1256	575	-1831	234	64	69	228	-7	36	0
24	0	0	-91	-2046	-1955	1068	932	-2000	178	32	7	254	-58	-52	0
25	0	0	-170	-2042	-1872	1106	851	-1957	182	9	114	230	-42	34	0
26	0	0	-530	-2033	-1503	1281	486	-1768	254	48	100	291	3	62	0
27	0	0	-1228	-2044	-816	1636	-206	-1430	182	0	126	304	54	77	0
28	0	0	-1916	-2038	-122	1977	-897	-1080	139	77	36	254	-65	-13	0
29	0	0	-2279	-2021	258	2150	-1268	-881	65	62	56	162	-71	50	0
30	0	0	-2217	-2025	192	2121	-1204	-916	104	56	97	314	-13	71	0
31	0	0	-1703	-2015	-312	1859	-695	-1163	157	-32	58	234	-25	0	0
32	0	0	-994	-2002	-1008	1498	7	-1505	273	11	77	232	36	1	0
33	0	0	-417	-1996	-1579	1206	581	-1787	153	11	44	180	19	-60	0
34	0	0	25	-2002	-2027	988	1026	-2014	230	71	9	228	9	-17	0
35	0	0	-83	-2005	-1922	1044	919	-1963	192	13	73	228	-31	-3	0
36	0	0	-442	-1994	-1552	1218	555	-1773	213	40	89	225	44	46	0
37	0	0	-1127	-1982	-855	1554	-136	-1418	116	149	162	223	91	93	0
38	0	0	-1833	-1988	-155	1910	-839	-1071	112	9	0	162	-106	3	0
39	0	0	-2104	-1990	114	2047	-1109	-938	102	83	48	248	42	38	0
40	0	0	-2130	-2004	126	2067	-1128	-939	38	-19	11	261	-116	67	0
41	0	0	-1591	-1994	-403	1792	-594	-1198	151	48	42	219	-50	-44	0
42	0	0	-997	-1998	-1001	1497	2	-1499	104	128	21	205	65	114	0
43	0	0	-246	-1976	-1730	1111	742	-1853	269	-1	21	205	31	11	0
44	0	0	136	-1965	-2101	914	1118	-2033	221	73	133	308	128	23	0
45	0	0	-2	-1965	-1963	983	980	-1964	178	75	0	252	-69	11	0
46	0	0	-373	-1971	-1598	1172	612	-1784	223	44	36	329	50	9	0
47	0	0	-1119	-1982	-863	1550	-128	-1422	186	32	21	269	-29	54	0
48	0	0	-1745	-1971	-226	1858	-759	-1098	77	32	97	213	-1	13	0
49	0	0	-2150	-1972	178	2061	-1164	-897	108	23	54	230	25	48	0
50	0	0	-2081	-1969	112	2025	-1096	-928	137	13	62	316	-1	29	0
51	0	0	-1595	-1971	-376	1783	-609	-1173	151	32	48	248	-40	9	0
52	0	0	-908	-1969	-1061	1438	76	-1515	209	73	27	273	-21	-3	0
53	0	0	-287	-1967	-1680	1127	696	-1823	275	31	3	291	-42	23	0
54	0	0	176	-1961	-2137	892	1156	-2049	273	38	54	273	17	48	0
55	0	0	74	-1957	-2031	941	1052	-1994	314	17	122	275	50	32	0
56	0	0	-359	-1976	-1617	1167	629	-1796	246	29	139	250	-17	137	0
57	0	0	-1025	-1967	-942	1496	-41	-1454	155	98	73	263	52	50	0
58	0	0	-1758	-1961	-203	1859	-777	-1082	73	91	87	201	34	65	0
59	0	0	-2114	-1953	161	2033	-1137	-896	36	3	62	228	-73	9	0
60	0	0	-1978	-1953	25	1965	-1001	-964	131	46	65	345	-31	40	0
61	0	0	-1633	-1941	-308	1787	-662	-1124	118	21	15	221	17	5	0
62	0	0	-868	-1936	-1068	1402	100	-1502	192	118	-50	273	-52	-54	0
63	0	0	-256	-1930	-1674	1093	709	-1802	234	67	73	250	62	-17	0
64	0	0	143	-1936	-2079	896	1111	-2007	236	29	50	232	-15	32	0
65	0	0	41	-1918	-1959	938	1000	-1938	209	65	58	176	-11	40	0
66	0	0	-375	-1930	-1555	1152	590	-1742	170	126	46	244	-5	73	0
67	0	0	-1021	-1926	-905	1473	-58	-1415	131	112	52	232	77	-13	0
68	0	0	-1734	-1922	-188	1828	-773	-1055	77	54	9	225	50	-29	0
69	0	0	-2106	-1912	194	2009	-1150	-859	67	46	126	209	7	23	0
70	0	0	-1985	-1908	77	1946	-1031	-915	124	7	73	269	29	-5	0
71	0	0	-1594	-1912	-318	1753	-638	-1115	133	15	104	292	75	73	0
72	0	0	-937	-1905	-968	1421	15	-1436	184	17	-11	279	-9	-32	0
73	0	0	-258	-1903	-1645	1080	693	-1774	207	120	110	226	77	54	0
74	0	0	97	-1908	-2005	905	1051	-1956	215	42	64	279	42	-73	0
75	0	0	19	-1893	-1912	937	965	-1902	259	-1	13	325	34	-11	0
76	0	0	-411	-1889	-1478	1150	533	-1683	174	-27	34	211	69	-15	0
77	0	0	-1038	-1879	-841	1458	-98	-1360	137	1	131	302	27	25	0
78	0	0	-1820	-1870	-50	1845	-885	-960	97	-56	93	265	-79	-65	0
79	0	0	-2115	-1856	259	1985	-1187	-798	104	102	11	291	52	-25	0
80	0	0	-2057	-1860	197	1958	-1127	-831	62	34	25	256	65	65	0
81	0	0	-1560	-1858	-298	1709	-631	-1078	91	64	29	248	25	-32	0
82	0	0	-966	-1844	-878	1405	-44	-1361	174	93	87	230	58	-13	0
83	0	0	-351	-1829	-1478	1090	563	-1653	219	25	3	240	15	17	0
84	0	0	41	-1821	-1862	890	951	-1841	252	48	13	256	-1	36	0
85	0	0	-25	-1825	-1800	925	887	-1812	168	5	52	236	-11	13	0
86	0	0	-530	-1800	-1270	1165	370	-1535	182	-44	36	289	-87	11	0
87	0	0	-1113	-1792	-679	1452	-217	-1235	137	133	-56	327	-11	25	0
88	0	0	-1803	-1782	21	1792	-912	-880	170	-34	89	327	-13	77	0
89	0	0	-2239	-1753	486	1996	-1362	-633	75	-1	114	232	-3	110	0
90	0	0	-2125	-1747	378	1936	-1251	-684	104	122	-46	265	67	25	0
91	0	0	-1739	-1744	-5	1741	-867	-874	199	58	91	304	42	98	0
92	0	0	-1139	-1734	-595	1436	-272	-1164	205	15	-31	267	40	-19	0
93	0	0	-429	-1742	-1313	1085	442	-1527	232	5	27	281	-40	5	0
94	0	0	-114	-1722	-1608	918	747	-1665	230	79	11	331	-32	15	0
95	0	0	-169	-1726	-1557	947	694	-1641	195	23	34	213	-7	19	0
96	0	0	-575	-1711	-1136	1143	280	-1423	248	62	79	296	110	62	0
97	0	0	-1302	-1697	-395	1499	-453	-1046	81	52	-65	219	-19	-36	0
98	0	0	-1834	-1695	139	1764	-986	-778	174	112	112	285	69	44	0
99	0	0	-2362	-1674	688	2018	-1525	-493	56	75	19	230	-15	13	0
100	0	0	-2214	-1664	550	1939	-1382	-557	100	79	73	242	-52	81	0
101	0	0	-1821	-1649	172	1735	-996	-738	199	25	29	296	9	15	0
102	0	0	-1065	-1635	-570	1350	-247	-1102	242	19	29	195	-25	-17	0
103	0	0	-489	-1635	-1146	1062	328	-1390	182	56	13	172	-21	38	0
104	0	0	-62	-1629	-1567	845	752	-1598	192	27	7	147	-64	98	0
105	0	0	13	-1616	-1629	801	821	-1622	265	95	81	209	25	81	0
106	0	0	-563	-1602	-1039	1082	238	-1320	174	15	58	170	-64	83	0
107	0	0	-1197	-1602	-405	1399	-396	-1003	91	67	31	184	-44	-5	0
108	0	0	-1788	-1596	192	1692	-990	-702	153	108	11	246	13	13	0
109	0	0	-2226	-1577	649	1901	-1437	-464	36	-1	13	151	-27	3	0
110	0	0	-2125	-1561	564	1843	-1344	-498	56	69	-11	188	-7	-56	0
111	0	0	-1666	-1552	114	1609	-890	-719	164	58	97	230	-42	50	0
112	0	0	-1085	-1546	-461	1315	-312	-1003	162	5	-42	184	-48	-7	0
113	0	0	-363	-1530	-1167	946	402	-1348	285	-9	67	153	-19	40	0
114	0	0	101	-1532	-1633	715	867	-1582	240	3	-3	232	-27	46	0
115	0	0	-4	-1530	-1526	767	761	-1528	194	42	-15	261	7	38	0
116	0	0	-423	-1524	-1101	973	339	-1312	161	106	13	153	-32	-5	0
117	0	0	-1065	-1536	-471	1300	-297	-1003	131	58	60	188	11	40	0
118	0	0	-1730	-1536	194	1633	-962	-671	149	9	19	234	15	-36	0
119	0	0	-2191	-1530	661	1860	-1426	-434	36	38	-50	180	7	-21	0
120	0	0	-2073	-1534	539	1803	-1306	-497	89	29	89	192	-52	34	0
121	0	0	-1632	-1530	102	1581	-867	-714	137	25	48	184	-50	-13	0
122	0	0	-982	-1519	-537	1250	-222	-1028	194	34	25	197	-15	29	0
123	0	0	-332	-1519	-1187	925	427	-1353	182	42	-5	174	-83	-23	0
124	0	0	90	-1520	-1610	715	850	-1565	308	83	17	219	42	77	0
125	0	0	83	-1515	-1598	716	840	-1556	172	38	5	211	-29	-58	0
126	0	0	-363	-1532	-1169	947	403	-1350	223	77	-9	184	13	29	0
127	0	0	-1121	-1540	-419	1330	-351	-979	83	-7	38	151	3	-56	0
128	0	0	-1656	-1548	108	1602	-882	-720	133	110	106	259	11	62	0
129	0	0	-2129	-1559	570	1844	-1349	-494	83	-9	11	188	-95	-38	0
130	0	0	-2023	-1575	448	1799	-1235	-563	93	73	15	194	7	56	0
131	0	0	-1568	-1604	-36	1586	-766	-820	98	75	46	248	-3	23	0
132	0	0	-958	-1625	-667	1291	-145	-1146	164	-34	29	176	-54	-40	0
133	0	0	-242	-1629	-1387	935	572	-1508	234	83	67	219	11	42	0
134	0	0	93	-1645	-1738	776	915	-1691	250	77	34	195	-9	52	0
135	0	0	62	-1664	-1726	801	894	-1695	215	67	89	207	56	13	0
136	0	0	-402	-1674	-1272	1038	435	-1473	192	77	5	226	42	58	0
137	0	0	-1102	-1697	-595	1399	-253	-1146	69	147	1	230	-60	85	0
138	0	0	-1768	-1720	48	1744	-908	-836	64	89	64	211	17	0	0
139	0	0	-2158	-1736	422	1947	-1290	-657	89	52	15	209	-11	-13	0
140	0	0	-2059	-1749	310	1904	-1184	-719	91	38	65	176	9	52	0
141	0	0	-1646	-1775	-129	1710	-758	-952	139	77	54	225	-3	67	0
142	0	0	-1007	-1792	-785	1399	-111	-1288	192	-62	-7	248	-31	-9	0
143	0	0	-340	-1806	-1466	1073	563	-1636	261	62	23	252	-13	32	0
144	0	0	54	-1821	-1875	883	964	-1848	184	58	-11	205	-44	50	0
145	0	0	31	-1843	-1874	906	952	-1858	331	46	75	217	77	17	0
146	0	0	-448	-1835	-1387	1141	469	-1611	114	7	9	143	-27	9	0
147	0	0	-1113	-1852	-739	1482	-187	-1295	71	100	126	209	54	29	0
148	0	0	-1839	-1862	-23	1850	-908	-942	31	21	-46	252	9	-58	0
149	0	0	-2103	-1875	228	1989	-1165	-823	143	46	67	162	-23	95	0
150	0	0	-2114	-1889	225	2001	-1169	-832	93	40	67	176	-3	85	0
151	0	0	-1731	-1893	-162	1812	-784	-1027	83	11	48	145	-36	32	0
152	0	0	-934	-1905	-971	1419	18	-1438	228	69	9	258	-40	-23	0
153	0	0	-394	-1899	-1505	1146	555	-1702	217	-36	104	197	-27	91	0
154	0	0	38	-1905	-1943	933	990	-1924	246	44	-11	170	-9	32	0
155	0	0	-35	-1918	-1883	976	924	-1900	203	-19	56	217	-11	-5	0
156	0	0	-458	-1936	-1478	1197	510	-1707	135	95	40	238	-9	52	0
157	0	0	-1090	-1941	-851	1515	-119	-1396	178	17	13	244	40	40	0
158	0	0	-1795	-1932	-137	1863	-829	-1034	87	34	46	219	-19	77	0
159	0	0	-2244	-1922	322	2083	-1283	-800	52	-23	38	129	-32	1	0
160	0	0	-2125	-1920	205	2022	-1165	-857	122	-7	29	225	11	56	0
161	0	0	-1694	-1920	-226	1807	-734	-1073	93	46	79	252	-62	58	0
162	0	0	-989	-1914	-925	1451	-32	-1419	135	52	56	180	-9	17	0
163	0	0	-266	-1922	-1656	1094	695	-1789	248	38	71	226	17	67	0
164	0	0	33	-1924	-1957	945	995	-1940	197	11	19	137	17	-62	0
165	0	0	69	-1936	-2005	933	1037	-1970	225	13	60	207	23	13	0
166	0	0	-364	-1945	-1581	1154	608	-1763	207	3	32	217	5	46	0
167	0	0	-1032	-1965	-933	1498	-49	-1449	93	110	25	131	52	31	0
168	0	0	-1766	-1967	-201	1866	-782	-1084	31	15	-31	221	-19	-9	0
169	0	0	-2078	-1976	102	2027	-1090	-937	95	0	32	153	-7	-42	0
170	0	0	-2077	-1988	89	2032	-1083	-949	110	58	85	246	65	77	0
171	0	0	-1620	-1978	-358	1799	-631	-1168	93	65	34	153	7	9	0
172	0	0	-844	-1959	-1115	1401	135	-1537	225	54	27	230	3	75	0
173	0	0	-275	-1943	-1668	1109	696	-1805	161	40	46	172	58	-42	0
174	0	0	196	-1934	-2130	869	1163	-2032	279	52	27	277	-44	5	0
175	0	0	118	-1932	-2050	907	1084	-1991	166	79	-1	223	-21	11	0
176	0	0	-260	-1932	-1672	1096	706	-1802	188	38	21	240	-31	75	0
177	0	0	-947	-1922	-975	1434	14	-1448	139	100	108	182	29	38	0
178	0	0	-1575	-1918	-343	1746	-616	-1130	126	79	79	252	21	36	0
179	0	0	-2053	-1922	131	1987	-1092	-895	62	1	44	213	17	19	0
180	0	0	-1905	-1922	-17	1913	-944	-969	114	124	15	225	52	81	0
181	0	0	-1500	-1924	-424	1712	-538	-1174	162	100	-1	265	58	32	0
182	0	0	-811	-1926	-1115	1368	152	-1520	184	71	58	223	40	-52	0
183	0	0	-88	-1934	-1846	1011	879	-1890	161	131	93	252	31	69	0
184	0	0	221	-1930	-2151	854	1186	-2040	230	75	62	190	-34	104	0
185	0	0	320	-1936	-2256	808	1288	-2096	289	62	46	275	-7	64	0
186	0	0	-175	-1936	-1761	1055	793	-1848	205	83	40	215	106	52	0
187	0	0	-850	-1928	-1078	1389	114	-1503	131	56	32	236	34	56	0
188	0	0	-1568	-1928	-360	1748	-604	-1144	34	52	73	226	32	32	0
189	0	0	-1886	-1930	-44	1908	-921	-987	73	52	25	240	56	40	0
190	0	0	-1897	-1920	-23	1908	-937	-971	104	81	27	258	98	17	0
191	0	0	-1424	-1916	-492	1670	-466	-1204	102	44	-21	250	-13	69	0
192	0	0	-699	-1903	-1204	1301	252	-1553	174	71	116	273	83	65	0
193	0	0	-77	-1908	-1831	992	877	-1869	197	91	67	192	23	-25	0
194	0	0	333	-1899	-2232	783	1282	-2065	232	67	91	292	81	69	0
195	0	0	337	-1907	-2244	785	1290	-2075	279	34	36	302	69	-29	0
196	0	0	-161	-1918	-1757	1039	798	-1837	143	71	95	246	15	64	0
197	0	0	-856	-1926	-1070	1391	107	-1498	161	114	50	252	87	13	0
198	0	0	-1558	-1924	-366	1741	-596	-1145	102	46	19	263	25	13	0
199	0	0	-1876	-1932	-56	1904	-910	-994	174	87	161	226	102	133	0
200	0	0	-1861	-1932	-71	1896	-895	-1001	102	67	48	234	17	34	0
201	0	0	-1404	-1920	-516	1662	-444	-1218	141	67	64	219	112	-17	0
202	0	0	-731	-1895	-1164	1313	216	-1529	259	29	40	304	52	104	0
203	0	0	-145	-1887	-1742	1016	798	-1814	188	64	32	213	-27	-48	0
204	0	0	367	-1875	-2242	754	1304	-2058	298	104	100	285	110	143	0
205	0	0	272	-1881	-2153	804	1212	-2017	188	85	-17	197	42	54	0
206	0	0	-143	-1879	-1736	1011	796	-1807	199	137	79	310	93	73	0
207	0	0	-941	-1889	-948	1415	3	-1418	128	83	15	240	114	17	0
208	0	0	-1554	-1893	-339	1723	-607	-1116	161	85	-1	347	52	-17	0
209	0	0	-2007	-1885	122	1946	-1064	-881	34	110	46	267	75	71	0
210	0	0	-1919	-1887	32	1903	-975	-927	122	64	42	310	48	31	0
211	0	0	-1453	-1875	-422	1664	-515	-1148	197	79	38	333	77	42	0
212	0	0	-867	-1875	-1008	1371	70	-1441	217	-7	38	217	25	7	0
213	0	0	-138	-1864	-1726	1001	794	-1795	302	89	112	316	83	147	0
214	0	0	194	-1870	-2064	838	1129	-1967	287	13	-21	279	79	-50	0
215	0	0	171	-1879	-2050	854	1110	-1964	180	40	58	228	69	67	0
216	0	0	-324	-1897	-1573	1110	624	-1735	201	44	36	322	52	75	0
217	0	0	-887	-1891	-1004	1389	58	-1447	223	34	79	308	34	29	0
218	0	0	-1690	-1899	-209	1794	-740	-1054	174	48	131	345	56	100	0
219	0	0	-2086	-1891	195	1988	-1140	-848	36	25	15	226	21	52	0
220	0	0	-1952	-1887	65	1919	-1008	-911	182	106	32	316	65	56	0
221	0	0	-1641	-1877	-236	1759	-702	-1056	164	3	-3	265	50	-3	0
222	0	0	-867	-1868	-1001	1367	67	-1434	310	71	77	294	31	87	0
223	0	0	-278	-1868	-1590	1073	656	-1729	242	46	9	226	-9	-25	0
224	0	0	185	-1875	-2060	845	1122	-1967	244	85	52	254	67	-27	0
225	0	0	148	-1875	-2023	863	1085	-1949	205	89	118	219	79	67	0
226	0	0	-265	-1875	-1610	1070	672	-1742	259	34	124	300	38	81	0
227	0	0	-962	-1885	-923	1423	-19	-1404	143	56	85	277	-15	64	0
228	0	0	-1620	-1885	-265	1752	-677	-1075	143	120	65	261	46	48	0
229	0	0	-2075	-1883	192	1979	-1133	-845	69	54	67	269	93	19	0
230	0	0	-2031	-1874	157	1952	-1094	-858	73	-1	13	205	77	-69	0
231	0	0	-1511	-1877	-366	1694	-572	-1121	232	95	97	258	83	69	0
232	0	0	-975	-1879	-904	1427	-35	-1391	143	-7	36	176	85	-21	0
233	0	0	-124	-1875	-1751	999	813	-1813	302	79	9	258	0	54	0
234	0	0	161	-1883	-2044	861	1102	-1963	219	44	54	195	36	95	0
235	0	0	150	-1883	-2033	866	1091	-1958	149	83	87	211	-38	54	0
236	0	0	-263	-1875	-1612	1069	674	-1743	161	149	58	242	95	3	0
237	0	0	-1016	-1879	-863	1447	-76	-1371	124	-46	48	133	7	-27	0
238	0	0	-1618	-1881	-263	1749	-677	-1072	114	91	108	225	34	118	0
239	0	0	-2088	-1891	197	1989	-1142	-847	54	-7	46	209	36	56	0
240	0	0	-1970	-1887	83	1928	-1026	-902	48	124	42	166	98	36	0
241	0	0	-1569	-1875	-306	1722	-631	-1090	112	126	91	246	124	77	0
242	0	0	-869	-1879	-1010	1374	70	-1444	180	137	52	223	67	46	0
243	0	0	-203	-1877	-1674	1040	735	-1775	298	67	108	199	46	77	0
244	0	0	173	-1877	-2050	852	1111	-1963	226	83	91	230	38	116	0
245	0	0	194	-1883	-2077	844	1135	-1980	234	54	56	197	32	91	0
246	0	0	-240	-1881	-1641	1060	700	-1761	201	147	38	228	97	100	0
247	0	0	-995	-1889	-894	1442	-50	-1391	135	46	-1	259	-9	95	0
248	0	0	-1659	-1895	-236	1777	-711	-1065	112	71	32	207	34	112	0
249	0	0	-2092	-1885	207	1988	-1149	-839	27	42	19	291	-25	52	0
250	0	0	-2032	-1887	145	1959	-1088	-871	65	93	104	190	83	13	0
251	0	0	-1620	-1883	-263	1751	-678	-1073	118	34	21	182	15	34	0
252	0	0	-918	-1895	-977	1406	29	-1436	178	129	40	298	31	91	0
253	0	0	-202	-1893	-1691	1047	744	-1792	219	207	32	197	95	31	0
254	0	0	146	-1887	-2033	870	1089	-1960	246	67	29	254	38	-31	0
255	0	0	161	-1891	-2052	865	1106	-1971	267	91	85	209	64	73	0
256	0	0	-332	-1895	-1563	1113	615	-1729	190	100	27	234	19	29	0
257	0	0	-1009	-1905	-896	1457	-56	-1400	64	143	42	296	73	81	0
258	0	0	-1674	-1912	-238	1793	-718	-1075	151	54	71	236	-1	73	0
259	0	0	-2136	-1908	228	2022	-1182	-840	81	3	15	182	9	-7	0
260	0	0	-2026	-1912	114	1969	-1070	-899	32	62	75	207	1	50	0
261	0	0	-1631	-1910	-279	1770	-676	-1094	112	15	3	176	-13	71	0
262	0	0	-881	-1895	-1014	1388	66	-1454	232	91	77	310	58	77	0
263	0	0	-235	-1891	-1656	1063	710	-1773	180	60	71	205	3	5	0
264	0	0	134	-1887	-2021	876	1077	-1954	226	46	62	234	21	38	0
265	0	0	167	-1891	-2058	862	1112	-1974	195	73	34	207	104	62	0
266	0	0	-360	-1879	-1519	1119	579	-1699	153	48	58	147	34	102	0
267	0	0	-979	-1879	-900	1429	-39	-1389	221	19	93	246	54	93	0
268	0	0	-1696	-1895	-199	1795	-748	-1047	87	87	38	215	19	60	0
269	0	0	-2081	-1905	176	1993	-1128	-864	19	79	42	217	60	-23	0
270	0	0	-2013	-1893	120	1953	-1066	-886	133	48	104	244	85	52	0
271	0	0	-1655	-1893	-238	1774	-708	-1065	184	3	54	232	5	87	0
272	0	0	-902	-1889	-987	1395	42	-1438	267	32	44	203	23	3	0
273	0	0	-305	-1893	-1588	1099	641	-1740	240	128	97	258	97	3	0
274	0	0	76	-1887	-1963	905	1019	-1925	199	102	-9	322	-5	122	0
275	0	0	62	-1883	-1945	910	1003	-1914	129	-21	52	159	-48	83	0
276	0	0	-264	-1893	-1629	1078	682	-1761	287	184	100	201	81	77	0
277	0	0	-1156	-1897	-741	1526	-207	-1319	98	-15	58	215	-40	50	0
278	0	0	-1726	-1910	-184	1818	-771	-1047	38	110	25	234	25	62	0
279	0	0	-2145	-1891	254	2018	-1199	-818	131	46	81	238	13	69	0
280	0	0	-2147	-1905	242	2026	-1194	-831	58	27	-7	168	-21	-15	0
281	0	0	-1616	-1895	-279	1755	-668	-1087	178	147	52	267	71	42	0
282	0	0	-1077	-1903	-826	1490	-125	-1364	89	-23	13	176	-77	-60	0
283	0	0	-322	-1912	-1590	1117	634	-1751	201	145	15	250	79	25	0
284	0	0	23	-1918	-1941	947	982	-1929	289	56	58	263	-15	25	0
285	0	0	58	-1914	-1972	928	1015	-1943	182	102	73	252	19	126	0
286	0	0	-375	-1903	-1528	1139	576	-1715	207	-3	62	194	23	25	0
287	0	0	-1038	-1907	-869	1472	-84	-1388	184	67	73	246	34	34	0
288	0	0	-1769	-1912	-143	1840	-813	-1027	65	44	85	263	5	79	0
289	0	0	-2160	-1899	261	2029	-1210	-819	83	135	-3	226	110	-116	0
290	0	0	-2170	-1885	285	2027	-1227	-800	60	-1	81	203	42	89	0
291	0	0	-1639	-1879	-240	1759	-699	-1059	188	1	-67	248	-19	-15	0
292	0	0	-1049	-1883	-834	1466	-107	-1358	223	58	112	281	73	64	0
293	0	0	-361	-1883	-1522	1122	580	-1702	273	42	89	164	19	-15	0
294	0	0	113	-1881	-1994	884	1053	-1937	296	112	60	273	29	50	0
295	0	0	16	-1883	-1899	933	957	-1891	203	-7	7	180	46	9	0
296	0	0	-324	-1885	-1561	1104	618	-1723	248	46	34	252	32	48	0
297	0	0	-1046	-1893	-847	1469	-99	-1370	201	91	87	209	36	114	0
298	0	0	-1744	-1893	-149	1818	-797	-1021	40	21	95	215	15	5	0
299	0	0	-2145	-1903	242	2024	-1193	-830	87	87	58	197	31	5	0
300	0	0	-2163	-1907	256	2035	-1209	-825	83	13	-21	234	17	48	0
301	0	0	-1729	-1897	-168	1813	-780	-1032	56	60	7	168	-97	46	0
302	0	0	-1019	-1899	-880	1459	-69	-1389	242	1	112	279	48	40	0
303	0	0	-336	-1889	-1553	1112	608	-1721	168	36	44	174	-27	44	0
304	0	0	95	-1887	-1982	896	1038	-1934	279	104	31	236	19	23	0
305	0	0	-29	-1891	-1862	960	916	-1876	164	21	7	184	34	9	0
306	0	0	-349	-1893	-1544	1121	597	-1718	178	13	62	184	9	-19	0
307	0	0	-1083	-1893	-810	1488	-136	-1351	104	100	21	209	44	79	0
308	0	0	-1730	-1887	-157	1808	-786	-1022	77	71	38	162	3	21	0
309	0	0	-2129	-1893	236	2011	-1182	-828	67	69	91	194	44	56	0
310	0	0	-2119	-1885	234	2002	-1176	-825	106	44	-15	203	-7	9	0
311	0	0	-1688	-1889	-201	1788	-743	-1045	126	133	9	281	87	50	0
312	0	0	-1005	-1895	-890	1450	-57	-1392	145	9	65	197	-27	19	0
313	0	0	-336	-1893	-1557	1114	610	-1725	242	64	38	221	75	44	0
314	0	0	60	-1897	-1957	918	1008	-1927	190	60	23	197	-31	34	0
315	0	0	46	-1901	-1947	927	996	-1924	172	75	-46	230	-1	-9	0
316	0	0	-363	-1897	-1534	1130	585	-1715	195	5	65	201	-7	56	0
317	0	0	-1046	-1889	-843	1467	-101	-1366	44	77	32	197	-17	27	0
318	0	0	-1687	-1879	-192	1783	-747	-1035	116	73	118	194	50	112	0
319	0	0	-2146	-1877	269	2011	-1207	-804	98	46	81	180	40	21	0
320	0	0	-2031	-1870	161	1950	-1096	-854	168	-46	62	236	1	17	0
321	0	0	-1706	-1872	-166	1789	-770	-1019	137	15	36	164	38	42	0
322	0	0	-1001	-1872	-871	1436	-65	-1371	186	89	-27	232	-5	5	0
323	0	0	-285	-1868	-1583	1076	649	-1725	230	50	64	176	-56	1	0
324	0	0	103	-1864	-1967	880	1035	-1915	236	69	81	201	69	77	0
325	0	0	119	-1877	-1996	879	1057	-1936	209	40	-3	283	-60	-36	0
326	0	0	-355	-1901	-1546	1128	595	-1723	166	73	29	213	54	23	0
327	0	0	-1015	-1897	-882	1456	-66	-1389	54	75	23	197	-23	1	0
328	0	0	-1738	-1897	-159	1817	-789	-1028	29	67	-17	192	5	-27	0
329	0	0	-2081	-1887	194	1984	-1137	-846	91	110	-32	162	31	32	0
330	0	0	-2131	-1885	246	2008	-1188	-819	58	60	0	207	-75	95	0
331	0	0	-1651	-1881	-230	1766	-710	-1055	128	64	15	147	36	19	0
332	0	0	-1003	-1895	-892	1449	-55	-1393	120	87	-17	155	32	-19	0
333	0	0	-305	-1864	-1559	1084	627	-1711	197	83	42	252	40	112	0
334	0	0	137	-1868	-2005	865	1071	-1936	186	-17	0	131	-31	-23	0
335	0	0	161	-1872	-2033	855	1097	-1952	263	112	36	217	-23	188	0
336	0	0	-386	-1868	-1482	1127	548	-1675	89	67	-32	128	-46	9	0
337	0	0	-889	-1872	-983	1380	47	-1427	166	98	129	186	-5	106	0
338	0	0	-1691	-1875	-184	1783	-753	-1029	102	32	5	205	7	27	0
339	0	0	-2051	-1879	172	1965	-1111	-853	65	60	25	242	-3	7	0
340	0	0	-1998	-1872	126	1935	-1062	-873	159	81	60	205	79	25	0
341	0	0	-1640	-1870	-230	1755	-705	-1050	85	38	1	124	58	56	0
342	0	0	-974	-1883	-909	1428	-32	-1396	182	32	-21	186	31	-23	0
343	0	0	-236	-1877	-1641	1056	702	-1759	246	195	83	238	97	-19	0
344	0	0	120	-1872	-1992	876	1056	-1932	226	17	29	170	42	9	0
345	0	0	221	-1874	-2095	826	1158	-1984	223	129	-36	248	17	3	0
346	0	0	-278	-1868	-1590	1073	656	-1729	190	52	36	223	60	97	0
347	0	0	-929	-1875	-946	1402	8	-1410	143	-21	25	240	-13	11	0
348	0	0	-1649	-1866	-217	1757	-716	-1041	89	69	89	296	-3	89	0
349	0	0	-2077	-1883	194	1980	-1135	-844	102	46	93	178	29	79	0
350	0	0	-2102	-1885	217	1993	-1159	-834	79	-7	1	201	48	-5	0
351	0	0	-1641	-1875	-234	1758	-703	-1054	65	77	-1	184	-73	17	0
352	0	0	-993	-1864	-871	1428	-61	-1367	223	23	9	252	38	42	0
353	0	0	-241	-1872	-1631	1056	695	-1751	246	-42	116	131	19	-50	0
354	0	0	157	-1881	-2038	862	1097	-1959	232	83	36	248	3	65	0
355	0	0	173	-1883	-2056	855	1114	-1969	195	13	-11	201	-48	46	0
356	0	0	-198	-1866	-1668	1032	735	-1767	223	164	-1	277	104	81	0
357	0	0	-937	-1850	-913	1393	-12	-1381	124	81	21	238	-13	42	0
358	0	0	-1604	-1862	-258	1733	-673	-1060	143	42	100	174	54	19	0
359	0	0	-2093	-1868	225	1980	-1159	-821	62	100	-3	226	29	-3	0
360	0	0	-2067	-1870	197	1968	-1132	-836	77	44	9	213	-15	17	0
361	0	0	-1636	-1862	-226	1749	-705	-1044	36	65	17	209	77	-36	0
362	0	0	-1027	-1841	-814	1434	-106	-1327	157	40	44	188	73	-79	0
363	0	0	-277	-1827	-1550	1052	636	-1688	207	65	34	236	-71	-36	0
364	0	0	161	-1813	-1974	826	1067	-1893	248	58	3	240	100	-11	0
365	0	0	178	-1808	-1986	815	1082	-1897	223	64	-32	232	-36	32	0
366	0	0	-231	-1796	-1565	1013	667	-1680	199	73	-21	256	42	23	0
367	0	0	-879	-1769	-890	1324	5	-1329	155	116	60	258	11	44	0
368	0	0	-1626	-1773	-147	1699	-739	-960	104	42	34	236	-23	89	0
369	0	0	-1961	-1767	194	1864	-1077	-786	77	11	40	246	-7	-42	0
370	0	0	-2005	-1765	240	1885	-1122	-762	104	25	29	242	58	60	0
371	0	0	-1626	-1777	-151	1701	-737	-964	87	42	44	129	34	-17	0
372	0	0	-891	-1775	-884	1333	-3	-1329	174	106	38	275	58	-29	0
373	0	0	-238	-1786	-1548	1012	655	-1667	232	44	38	232	13	21	0
374	0	0	198	-1786	-1984	794	1091	-1885	157	120	25	176	50	25	0
375	0	0	207	-1777	-1984	785	1095	-1880	277	87	17	273	44	46	0
376	0	0	-260	-1771	-1511	1015	625	-1641	240	7	3	258	-15	50	0
377	0	0	-887	-1746	-859	1316	-14	-1302	97	25	13	114	48	-46	0
378	0	0	-1546	-1757	-211	1651	-667	-984	100	166	87	143	149	31	0
379	0	0	-2086	-1757	329	1921	-1207	-714	48	31	-62	143	0	-3	0
380	0	0	-1891	-1730	161	1810	-1026	-784	180	118	-11	238	-1	50	0
381	0	0	-1608	-1705	-97	1656	-755	-901	102	7	-25	242	95	60	0
382	0	0	-861	-1695	-834	1278	-13	-1264	159	19	-62	197	5	-44	0
383	0	0	-124	-1695	-1571	909	723	-1633	258	97	52	248	73	-27	0
384	0	0	155	-1693	-1848	769	1001	-1770	207	50	-15	226	75	32	0
385	0	0	326	-1689	-2015	681	1170	-1852	269	98	-44	248	23	-34	0
386	0	0	-209	-1681	-1472	945	631	-1576	248	11	36	207	46	42	0
387	0	0	-812	-1685	-873	1248	30	-1279	87	56	56	186	52	83	0
388	0	0	-1484	-1683	-199	1583	-642	-941	110	89	-1	263	21	29	0
389	0	0	-1989	-1687	302	1838	-1145	-692	-29	34	32	197	17	98	0
390	0	0	-1890	-1716	174	1803	-1032	-771	122	65	54	236	100	25	0
391	0	0	-1498	-1736	-238	1617	-630	-987	182	93	-38	296	77	60	0
392	0	0	-799	-1753	-954	1276	77	-1353	141	65	-13	230	-7	11	0
393	0	0	-151	-1757	-1606	954	727	-1681	248	100	36	238	81	25	0
394	0	0	240	-1773	-2013	766	1126	-1893	166	75	-21	197	-25	-32	0
395	0	0	268	-1782	-2050	757	1159	-1916	252	151	91	269	110	108	0
396	0	0	-141	-1778	-1637	959	748	-1707	143	60	-17	188	64	38	0
397	0	0	-766	-1765	-999	1265	116	-1382	209	110	69	337	17	1	0
398	0	0	-1523	-1771	-248	1647	-637	-1009	108	83	42	209	100	-19	0
399	0	0	-1941	-1777	164	1859	-1052	-806	79	0	40	182	-32	9	0
400	0	0	-1999	-1784	215	1891	-1107	-784	36	15	13	201	-1	56	0
401	0	0	-1530	-1786	-256	1658	-637	-1021	114	-1	44	230	-13	71	0
402	0	0	-892	-1790	-898	1341	3	-1344	155	64	32	197	67	-3	0
403	0	0	-204	-1794	-1590	999	693	-1692	180	75	-13	172	64	-15	0
404	0	0	281	-1827	-2108	773	1194	-1967	219	100	25	271	56	38	0
405	0	0	235	-1833	-2068	799	1151	-1950	129	100	67	261	15	67	0
406	0	0	-187	-1843	-1656	1015	734	-1749	157	75	25	223	-7	42	0
407	0	0	-844	-1841	-997	1342	76	-1419	168	81	-27	250	40	50	0
408	0	0	-1635	-1858	-223	1746	-706	-1040	69	40	9	242	67	-29	0
409	0	0	-2063	-1852	211	1957	-1137	-820	81	32	17	240	75	-9	0
410	0	0	-2005	-1854	151	1929	-1078	-851	73	62	11	273	60	36	0
411	0	0	-1635	-1848	-213	1741	-711	-1030	60	73	-31	197	62	-9	0
412	0	0	-853	-1844	-991	1348	69	-1417	184	97	95	223	81	106	0
413	0	0	-258	-1856	-1598	1057	670	-1727	149	40	-25	182	-36	38	0
414	0	0	206	-1844	-2050	819	1128	-1947	205	91	50	153	-32	64	0
415	0	0	212	-1846	-2058	817	1135	-1952	182	108	-13	256	112	25	0
416	0	0	-213	-1850	-1637	1031	712	-1743	155	75	-19	170	36	-58	0
417	0	0	-873	-1862	-989	1367	58	-1425	108	79	73	219	89	60	0
418	0	0	-1645	-1862	-217	1753	-714	-1039	1	11	7	190	21	-54	0
419	0	0	-1961	-1866	95	1913	-1028	-885	108	5	75	223	31	40	0
420	0	0	-2079	-1868	211	1973	-1145	-828	40	50	11	244	60	15	0
421	0	0	-1566	-1864	-298	1715	-634	-1081	91	44	46	197	77	25	0
422	0	0	-935	-1868	-933	1401	-1	-1400	172	32	77	273	85	69	0
423	0	0	-229	-1870	-1641	1049	706	-1755	197	81	9	195	46	-11	0
424	0	0	153	-1856	-2009	851	1081	-1932	230	85	40	259	60	116	0
425	0	0	233	-1846	-2079	806	1156	-1962	232	93	89	259	15	25	0
426	0	0	-254	-1852	-1598	1053	672	-1725	155	129	36	254	98	-9	0
427	0	0	-997	-1856	-859	1426	-69	-1357	46	42	-3	180	50	46	0
428	0	0	-1546	-1848	-302	1697	-622	-1075	112	89	60	291	46	87	0
429	0	0	-2088	-1850	238	1969	-1163	-806	91	7	-48	271	38	-38	0
430	0	0	-2029	-1839	190	1934	-1109	-824	124	34	-9	265	3	73	0
431	0	0	-1711	-1844	-133	1777	-789	-988	62	46	0	195	11	31	0
432	0	0	-980	-1831	-851	1405	-64	-1341	159	122	5	254	44	19	0
433	0	0	-320	-1846	-1526	1083	603	-1686	221	71	44	197	-1	11	0
434	0	0	76	-1891	-1967	907	1021	-1929	211	64	17	172	98	87	0
435	0	0	49	-1920	-1969	935	1009	-1944	164	65	23	234	64	1	0
436	0	0	-361	-1953	-1592	1157	615	-1772	215	48	25	205	91	-13	0
437	0	0	-1083	-2004	-921	1543	-81	-1462	143	-15	75	226	100	-32	0
438	0	0	-1845	-2009	-164	1927	-840	-1086	25	34	25	219	23	9	0
439	0	0	-2197	-1959	238	2078	-1217	-860	77	85	-36	209	-32	48	0
440	0	0	-2205	-1901	304	2053	-1254	-798	79	7	25	226	-1	29	0
441	0	0	-1732	-1790	-58	1761	-837	-924	102	32	-5	141	36	-5	0
442	0	0	-1014	-1656	-642	1335	-186	-1149	211	85	-21	335	13	34	0
443	0	0	-297	-1534	-1237	915	470	-1385	215	25	42	252	-19	23	0
444	0	0	225	-1420	-1645	597	935	-1532	172	5	-36	221	-42	13	0
445	0	0	332	-1278	-1610	473	971	-1444	267	38	69	242	81	15	0
446	0	0	-66	-1096	-1030	581	482	-1063	184	38	29	232	-27	-31	0
447	0	0	-648	-863	-215	755	-216	-539	108	98	34	213	19	46	0
448	0	0	-1206	-696	510	951	-858	-93	60	73	73	223	32	-13	0
449	0	0	-1571	-543	1028	1057	-1299	242	100	-7	58	236	46	-29	0
450	0	0	-1547	-366	1181	956	-1364	407	-7	64	-9	207	-42	31	0
451	0	0	-932	-267	665	599	-798	199	178	149	32	230	112	-48	0
452	0	0	-441	-323	118	382	-279	-102	162	23	38	226	3	1	0
453	0	0	235	-537	-772	151	503	-654	230	56	87	197	25	-3	0
454	0	0	438	-832	-1270	197	854	-1051	226	71	81	164	31	-1	0
455	0	0	295	-1150	-1445	427	870	-1297	122	65	-5	184	1	9	0
456	0	0	-293	-1472	-1179	882	443	-1325	126	-34	58	240	-77	15	0
457	0	0	-985	-1619	-634	1302	-175	-1126	126	116	67	306	11	102	0
458	0	0	-1776	-1761	15	1768	-895	-873	69	77	29	178	-36	77	0
459	0	0	-2261	-1881	380	2071	-1320	-750	81	52	100	232	79	11	0
460	0	0	-2294	-1992	302	2143	-1298	-845	85	27	56	184	9	32	0
461	0	0	-1997	-2101	-104	2049	-946	-1102	100	60	9	203	19	0	0
462	0	0	-1343	-2184	-841	1763	-251	-1512	174	13	75	234	44	-21	0
463	0	0	-729	-2209	-1480	1469	375	-1844	248	21	32	203	-71	-11	1
464	0	0	-248	-2207	-1959	1227	855	-2083	275	15	31	217	17	25	0
465	0	0	-165	-2174	-2009	1169	922	-2091	322	29	139	223	-17	100	0
466	0	0	-646	-2124	-1478	1385	416	-1801	147	42	-44	217	21	36	0
467	0	0	-1228	-2102	-874	1665	-177	-1488	131	98	58	197	73	38	0
468	0	0	-1948	-2087	-139	2017	-904	-1113	34	122	79	215	56	71	0
469	0	0	-2379	-2069	310	2224	-1344	-879	67	9	-31	197	9	-13	0
470	0	0	-2322	-2064	258	2193	-1290	-903	102	75	11	207	32	29	0
471	0	0	-1933	-2037	-104	1985	-914	-1070	135	38	60	192	79	38	0
472	0	0	-1212	-2019	-807	1615	-202	-1413	225	62	-64	223	34	67	0
473	0	0	-518	-1971	-1453	1244	467	-1712	194	128	89	141	67	40	0
474	0	0	-64	-1920	-1856	992	896	-1888	184	81	-1	207	89	44	0
475	0	0	60	-1856	-1916	898	988	-1886	265	75	67	232	42	13	0
476	0	0	-407	-1825	-1418	1116	505	-1621	145	93	98	120	50	25	0
477	0	0	-1046	-1806	-760	1426	-143	-1283	203	52	85	188	40	13	0
478	0	0	-1787	-1782	5	1784	-896	-888	46	87	-1	209	1	42	0
479	0	0	-2171	-1780	391	1975	-1281	-694	56	19	71	180	-15	60	0
480	0	0	-2171	-1782	389	1976	-1280	-696	110	11	-23	223	17	15	0
481	0	0	-1775	-1784	-9	1779	-883	-896	259	-34	1	228	-21	-29	0
482	0	0	-1089	-1771	-682	1430	-203	-1226	164	83	102	135	23	97	0
483	0	0	-375	-1777	-1402	1076	513	-1589	236	91	67	197	29	34	0
484	0	0	48	-1767	-1815	859	931	-1791	234	40	36	112	38	29	0
485	0	0	60	-1773	-1833	856	946	-1803	226	110	46	180	91	81	0
486	0	0	-389	-1778	-1389	1083	500	-1583	145	21	-62	219	7	0	0
487	0	0	-1021	-1777	-756	1399	-132	-1266	176	25	46	215	32	71	0
488	0	0	-1775	-1788	-13	1781	-881	-900	31	100	32	194	75	5	0
489	0	0	-2148	-1782	366	1965	-1257	-708	31	31	-25	201	48	-38	0
490	0	0	-2106	-1771	335	1938	-1220	-718	75	71	31	242	67	79	0
491	0	0	-1744	-1775	-31	1759	-856	-903	95	-29	-5	137	-48	-62	0
492	0	0	-1028	-1763	-735	1395	-146	-1249	195	50	71	221	114	85	0
493	0	0	-340	-1740	-1400	1040	530	-1570	205	-34	-21	174	-54	-19	0
494	0	0	105	-1734	-1839	814	972	-1786	161	106	64	230	77	-36	0
495	0	0	142	-1732	-1874	795	1008	-1803	223	15	69	209	38	27	0
496	0	0	-309	-1732	-1423	1020	557	-1577	149	17	-25	201	0	-44	0
497	0	0	-970	-1724	-754	1347	-108	-1239	178	56	98	234	29	54	0
498	0	0	-1682	-1740	-58	1711	-812	-899	38	44	0	98	36	-25	0
499	0	0	-2158	-1738	420	1948	-1289	-659	108	5	5	182	71	-56	0
500	0	0	-2133	-1738	395	1935	-1264	-671	75	52	29	285	-1	65	0
501	0	0	-1761	-1744	17	1752	-889	-863	97	65	-40	157	-27	-38	0
502	0	0	-1034	-1747	-713	1390	-160	-1230	137	73	54	226	-11	-11	0
503	0	0	-458	-1738	-1280	1098	411	-1509	124	34	44	213	-9	-5	0
504	0	0	87	-1726	-1813	819	950	-1769	217	79	3	176	25	-89	0
505	0	0	99	-1711	-1810	806	954	-1760	261	50	79	186	56	50	0
506	0	0	-340	-1713	-1373	1026	516	-1543	182	31	19	201	-32	31	0
507	0	0	-964	-1714	-750	1339	-107	-1232	122	85	-3	182	-1	-56	0
508	0	0	-1710	-1713	-3	1711	-853	-858	118	52	48	267	23	15	0
509	0	0	-2057	-1716	341	1886	-1199	-687	56	93	-67	199	9	-32	0
510	0	0	-2055	-1699	356	1877	-1205	-671	100	91	36	236	9	67	0
511	0	0	-1680	-1697	-17	1688	-831	-857	97	-9	48	228	-34	44	0
512	0	0	-962	-1689	-727	1325	-117	-1208	174	15	104	145	67	36	0
513	0	0	-339	-1697	-1358	1018	509	-1527	104	56	79	114	56	9	0
514	0	0	132	-1691	-1823	779	977	-1757	201	23	29	176	-40	48	0
515	0	0	158	-1685	-1843	763	1000	-1764	232	69	83	203	56	25	0
516	0	0	-299	-1693	-1394	996	547	-1543	108	3	42	162	67	-46	0
517	0	0	-918	-1695	-777	1306	-70	-1236	97	52	65	211	-32	-11	0
518	0	0	-1708	-1681	27	1694	-867	-827	44	-3	65	190	23	19	0
519	0	0	-2071	-1691	380	1881	-1225	-655	-5	1	5	168	-1	-50	0
520	0	0	-2011	-1680	331	1845	-1171	-674	161	112	56	215	79	104	0
521	0	0	-1741	-1672	69	1706	-905	-801	36	73	-25	162	-17	7	0
522	0	0	-906	-1666	-760	1286	-73	-1213	203	106	69	271	-36	0	0
523	0	0	-335	-1656	-1321	995	493	-1488	223	131	0	207	1	54	0
524	0	0	107	-1650	-1757	771	932	-1703	184	62	15	145	-40	15	0
525	0	0	163	-1650	-1813	743	988	-1731	230	108	46	221	31	34	0
526	0	0	-307	-1649	-1342	978	517	-1495	126	42	-9	252	7	-21	0
527	0	0	-972	-1649	-677	1310	-147	-1163	162	56	34	248	3	27	0
528	0	0	-1650	-1639	11	1644	-830	-814	120	64	91	199	-7	23	0
529	0	0	-2036	-1635	401	1835	-1218	-617	93	40	71	296	9	32	0
530	0	0	-2135	-1621	514	1878	-1324	-553	133	-48	75	223	65	71	0
531	0	0	-1636	-1629	7	1632	-821	-811	141	60	11	230	-40	-25	0
532	0	0	-1119	-1623	-504	1371	-307	-1063	182	-15	79	234	25	48	0
533	0	0	-370	-1617	-1247	993	438	-1432	186	9	36	188	-21	-25	0
534	0	0	134	-1617	-1751	741	942	-1684	258	110	60	267	62	60	0
535	0	0	73	-1608	-1681	767	877	-1644	129	65	9	201	7	-17	0
536	0	0	-330	-1592	-1262	961	466	-1427	267	31	54	194	38	60	0
537	0	0	-989	-1588	-599	1288	-195	-1093	139	42	1	129	85	-31	0
538	0	0	-1837	-1579	258	1708	-1047	-660	21	-25	-3	170	-5	-17	0
539	0	0	-2131	-1559	572	1845	-1351	-493	58	34	25	143	48	-15	0
540	0	0	-2190	-1552	638	1871	-1414	-457	58	3	131	219	110	42	0
541	0	0	-1861	-1532	329	1696	-1095	-601	67	-65	-52	112	15	-91	0
542	0	0	-1046	-1517	-471	1281	-287	-994	190	98	97	147	97	-5	0
543	0	0	-543	-1493	-950	1018	203	-1221	174	52	-58	162	-29	-21	0
544	0	0	45	-1495	-1540	725	792	-1517	256	32	48	190	-85	-95	0
545	0	0	-36	-1491	-1455	763	709	-1473	178	54	25	213	23	38	0
546	0	0	-434	-1493	-1059	963	312	-1276	91	56	-48	131	-34	-52	0
547	0	0	-1032	-1493	-461	1262	-285	-977	162	141	100	226	77	40	0
548	0	0	-1817	-1474	343	1645	-1080	-565	-1	3	-62	164	-77	-40	0
549	0	0	-2223	-1455	768	1839	-1495	-343	81	1	69	228	-48	-27	0
550	0	0	-2287	-1455	832	1871	-1559	-311	-13	-7	13	221	-36	-1	0
551	0	0	-1825	-1445	380	1635	-1102	-532	112	21	64	157	32	-7	0
552	0	0	-1152	-1441	-289	1296	-431	-865	116	114	69	110	-5	-25	0
553	0	0	-421	-1431	-1010	926	294	-1220	291	46	19	269	13	-21	0
554	0	0	56	-1412	-1468	678	762	-1440	221	58	1	234	34	-54	0
555	0	0	57	-1394	-1451	668	754	-1422	213	0	46	162	-23	-36	0
556	0	0	-272	-1381	-1109	826	418	-1245	261	71	34	199	58	-5	0
557	0	0	-1038	-1379	-341	1208	-348	-860	50	-15	64	228	-15	27	0
558	0	0	-1697	-1375	322	1536	-1009	-526	46	32	29	128	-17	11	0
559	0	0	-2100	-1365	735	1732	-1417	-315	81	122	17	182	-23	42	0
560	0	0	-2210	-1359	851	1784	-1530	-254	-40	0	-21	131	-75	-48	0
561	0	0	-1629	-1346	283	1487	-956	-531	159	75	13	209	23	36	0
562	0	0	-1014	-1330	-316	1172	-349	-823	145	60	15	182	-36	13	0
563	0	0	-277	-1309	-1032	793	377	-1170	188	75	-11	180	-38	-15	0
564	0	0	140	-1305	-1445	582	792	-1375	172	34	64	95	-40	31	0
565	0	0	217	-1280	-1497	531	857	-1388	162	32	32	108	-5	-32	0
566	0	0	-171	-1284	-1113	727	471	-1198	149	64	-50	149	-38	-31	0
567	0	0	-792	-1284	-492	1038	-150	-888	133	81	-3	192	7	-36	0
568	0	0	-1551	-1280	271	1415	-911	-504	46	27	-3	128	-15	54	0
569	0	0	-1933	-1272	661	1602	-1297	-305	23	50	-29	129	-73	-42	0
570	0	0	-1916	-1270	646	1593	-1281	-312	75	98	23	178	40	75	0
571	0	0	-1617	-1262	355	1439	-986	-453	104	-19	-7	168	-83	-42	0
572	0	0	-879	-1255	-376	1067	-251	-815	133	25	5	147	-46	31	0
573	0	0	-146	-1261	-1115	703	484	-1188	248	71	48	190	9	-1	0
574	0	0	262	-1253	-1515	495	888	-1384	141	-52	-19	120	-62	21	0
575	0	0	343	-1257	-1600	457	971	-1428	184	95	81	209	52	56	0
576	0	0	-103	-1261	-1158	682	527	-1209	100	71	-36	172	-19	-17	0
577	0	0	-697	-1261	-564	979	-66	-912	166	58	-1	157	1	-25	0
578	0	0	-1460	-1272	188	1366	-824	-542	54	126	-36	215	27	42	0
579	0	0	-1858	-1284	574	1571	-1216	-355	79	40	7	228	-3	-29	0
580	0	0	-1968	-1276	692	1622	-1330	-292	-11	21	-42	143	-17	-34	0
581	0	0	-1480	-1292	188	1386	-834	-552	85	54	17	221	-67	40	0
582	0	0	-820	-1293	-473	1056	-173	-883	133	64	-19	269	-40	54	0
583	0	0	-58	-1303	-1245	680	593	-1274	221	-7	44	174	-32	-32	0
584	0	0	385	-1328	-1713	471	1049	-1520	217	32	-3	201	-69	91	0
585	0	0	365	-1342	-1707	488	1036	-1524	225	106	-3	184	50	36	0
586	0	0	-53	-1356	-1303	704	625	-1329	174	9	-60	195	-62	-48	0
587	0	0	-710	-1383	-673	1046	-18	-1028	172	112	42	263	9	89	0
588	0	0	-1429	-1408	21	1418	-725	-693	97	-52	27	161	-106	9	0
589	0	0	-1824	-1423	401	1623	-1112	-511	52	73	48	168	48	31	0
590	0	0	-1886	-1433	453	1659	-1169	-490	52	40	-40	252	-32	-36	0
591	0	0	-1497	-1443	54	1470	-775	-694	25	29	-38	240	-46	-32	0
592	0	0	-816	-1460	-644	1138	-86	-1052	145	19	31	188	-44	23	0
593	0	0	-102	-1491	-1389	796	643	-1440	168	83	54	174	50	9	0
594	0	0	316	-1503	-1819	593	1067	-1661	226	32	-21	261	7	0	0
595	0	0	318	-1532	-1850	607	1084	-1691	211	32	46	192	3	1	0
596	0	0	-113	-1544	-1431	828	659	-1487	201	52	-77	176	11	-1	0
597	0	0	-788	-1546	-758	1167	-15	-1152	155	54	25	248	31	-40	0
598	0	0	-1477	-1548	-71	1512	-703	-809	106	67	-11	199	27	3	0
599	0	0	-1867	-1536	331	1701	-1099	-602	32	116	17	178	69	34	0
600	0	0	-1886	-1563	323	1724	-1104	-620	32	83	5	135	52	21	0
601	0	0	-1550	-1577	-27	1563	-761	-802	87	38	48	114	21	11	0
602	0	0	-840	-1584	-744	1212	-48	-1164	128	-23	87	190	-1	-1	0
603	0	0	-144	-1600	-1456	872	656	-1528	226	65	29	228	5	-5	0
604	0	0	298	-1614	-1912	658	1105	-1763	159	48	42	162	3	7	0
605	0	0	346	-1619	-1965	636	1155	-1792	215	87	17	217	62	44	0
606	0	0	-107	-1627	-1520	867	706	-1573	192	17	21	215	-27	25	0
607	0	0	-736	-1641	-905	1188	84	-1273	116	124	27	228	-1	116	0
608	0	0	-1472	-1650	-178	1561	-647	-914	110	62	-9	194	56	-9	0
609	0	0	-1921	-1650	271	1785	-1096	-689	75	91	54	188	32	81	0
610	0	0	-1945	-1660	285	1802	-1115	-687	52	87	1	194	36	-19	0
611	0	0	-1525	-1676	-151	1600	-687	-913	87	56	50	201	38	32	0
612	0	0	-902	-1676	-774	1289	-64	-1225	126	62	36	162	32	-60	0
613	0	0	-228	-1683	-1455	955	613	-1569	164	83	-11	157	60	-75	0
614	0	0	245	-1691	-1936	723	1090	-1813	254	95	75	176	19	0	0
615	0	0	194	-1689	-1883	747	1038	-1786	145	48	-9	116	-5	40	0
616	0	0	-21	-1687	-1666	854	822	-1676	178	100	69	197	91	5	0
617	0	0	-772	-1701	-929	1236	78	-1315	83	77	79	197	89	85	0
618	0	0	-1517	-1703	-186	1610	-665	-944	118	46	13	180	27	17	0
619	0	0	-1926	-1680	246	1803	-1086	-717	60	48	15	225	-1	9	0
620	0	0	-2024	-1697	327	1860	-1175	-685	58	-25	71	217	-1	19	0
621	0	0	-1536	-1689	-153	1612	-691	-921	89	34	29	168	-7	-36	0
622	0	0	-914	-1678	-764	1296	-75	-1221	137	52	36	213	19	48	0
623	0	0	-182	-1681	-1499	931	658	-1590	194	114	64	269	34	-79	0
624	0	0	274	-1683	-1957	704	1115	-1820	219	73	15	197	40	3	0
625	0	0	309	-1685	-1994	688	1151	-1839	145	29	44	135	38	23	0
626	0	0	-105	-1670	-1565	887	730	-1617	197	87	15	279	108	0	0
627	0	0	-783	-1683	-900	1233	58	-1291	58	-15	23	141	-38	-17	0
628	0	0	-1402	-1683	-281	1542	-560	-982	155	46	62	304	42	95	0
629	0	0	-1949	-1676	273	1812	-1111	-701	5	15	-27	225	0	-1	0
630	0	0	-1886	-1687	199	1786	-1042	-744	75	126	95	184	15	83	0
631	0	0	-1540	-1691	-151	1615	-694	-921	145	36	-44	219	-15	-50	0
632	0	0	-823	-1707	-884	1265	30	-1295	135	122	56	267	120	60	0
633	0	0	-118	-1693	-1575	905	728	-1634	209	25	21	228	50	-69	0
634	0	0	299	-1689	-1988	695	1143	-1838	209	60	48	252	46	83	0
635	0	0	367	-1693	-2060	663	1213	-1876	199	15	3	180	36	19	0
636	0	0	9	-1678	-1687	834	848	-1682	223	67	83	263	77	77	0
637	0	0	-753	-1676	-923	1214	85	-1299	159	21	-3	221	50	-42	0
638	0	0	-1389	-1676	-287	1532	-551	-981	62	98	13	192	44	0	0
639	0	0	-1857	-1685	172	1771	-1014	-756	65	95	-15	170	77	-32	0
640	0	0	-1871	-1676	195	1773	-1033	-740	112	50	31	219	114	44	0
641	0	0	-1433	-1681	-248	1557	-592	-964	110	98	40	254	50	5	0
642	0	0	-780	-1676	-896	1228	58	-1286	102	40	67	164	11	-21	0
643	0	0	-54	-1670	-1616	862	781	-1643	205	98	73	242	104	-3	0
644	0	0	398	-1660	-2058	631	1228	-1859	271	7	52	194	71	-15	0
645	0	0	439	-1654	-2093	607	1266	-1873	254	100	56	254	36	62	0
646	0	0	37	-1650	-1687	806	862	-1668	201	13	23	213	71	-71	0
647	0	0	-685	-1649	-964	1167	139	-1306	135	126	25	221	71	48	0
648	0	0	-1364	-1639	-275	1501	-544	-957	124	95	46	273	77	95	0
649	0	0	-1893	-1639	254	1766	-1073	-692	46	67	0	188	1	62	0
650	0	0	-1765	-1639	126	1702	-945	-756	135	81	58	279	141	100	0
651	0	0	-1478	-1637	-159	1557	-659	-898	145	42	31	292	58	-29	0
652	0	0	-774	-1643	-869	1208	47	-1256	238	5	7	287	7	48	0
653	0	0	-105	-1647	-1542	876	718	-1594	244	50	-3	256	93	48	0
654	0	0	353	-1645	-1998	646	1175	-1821	226	-17	36	209	64	-29	0
655	0	0	399	-1643	-2042	622	1220	-1842	279	62	67	302	153	-23	0
656	0	0	-10	-1649	-1639	829	814	-1644	258	-17	64	248	9	48	0
657	0	0	-675	-1643	-968	1159	146	-1305	129	87	75	281	81	23	0
658	0	0	-1415	-1649	-234	1532	-590	-941	93	1	48	192	85	38	0
659	0	0	-1855	-1650	205	1752	-1030	-722	64	36	46	263	48	46	0
660	0	0	-1901	-1645	256	1773	-1078	-694	85	36	46	281	85	25	0
661	0	0	-1529	-1635	-106	1582	-711	-870	137	48	36	223	44	5	0
662	0	0	-877	-1631	-754	1254	-61	-1192	176	21	62	180	5	5	0
663	0	0	-138	-1633	-1495	885	678	-1564	236	52	87	259	62	81	0
664	0	0	297	-1619	-1916	661	1106	-1767	178	13	48	143	79	-31	0
665	0	0	355	-1639	-1994	642	1174	-1816	219	48	87	219	40	-3	0
666	0	0	-79	-1629	-1550	854	735	-1589	83	31	36	153	69	-17	0
667	0	0	-734	-1641	-907	1187	86	-1274	203	137	73	261	48	126	0
668	0	0	-1459	-1635	-176	1547	-641	-905	83	1	13	263	83	-65	0
669	0	0	-1859	-1629	230	1744	-1044	-699	64	93	-21	302	21	23	0
670	0	0	-1952	-1625	327	1788	-1139	-649	71	19	-3	310	21	-15	0
671	0	0	-1527	-1608	-81	1567	-723	-844	97	93	40	236	-5	36	0
672	0	0	-931	-1604	-673	1267	-129	-1138	232	15	21	304	17	97	0
673	0	0	-154	-1616	-1462	885	654	-1539	166	31	97	232	27	-3	0
674	0	0	242	-1608	-1850	683	1046	-1729	199	129	58	258	128	29	0
675	0	0	182	-1614	-1796	716	989	-1705	168	44	-23	190	23	-21	0
676	0	0	-118	-1621	-1503	869	692	-1562	192	118	52	312	50	60	0
677	0	0	-875	-1637	-762	1256	-56	-1199	116	29	129	223	34	-21	0
678	0	0	-1574	-1643	-69	1608	-752	-856	85	95	52	281	34	1	0
679	0	0	-2057	-1625	432	1841	-1244	-596	64	50	15	211	60	-13	0
680	0	0	-1946	-1623	323	1784	-1134	-650	44	114	42	291	29	85	0
681	0	0	-1622	-1617	5	1619	-813	-806	62	60	-32	314	34	23	0
682	0	0	-979	-1623	-644	1301	-167	-1133	147	60	69	232	73	-3	0
683	0	0	-281	-1623	-1342	952	530	-1482	271	50	75	285	25	21	0
684	0	0	208	-1596	-1804	694	1006	-1700	261	79	-29	267	52	50	0
685	0	0	231	-1610	-1841	689	1036	-1725	168	64	-13	155	-1	23	0
686	0	0	-134	-1616	-1482	875	674	-1549	188	71	50	248	34	29	0
687	0	0	-871	-1617	-746	1244	-62	-1181	120	54	17	110	83	-25	0
688	0	0	-1577	-1617	-40	1597	-768	-828	71	112	48	153	110	65	0
689	0	0	-1991	-1627	364	1809	-1177	-631	104	65	77	217	58	-15	0
690	0	0	-2051	-1627	424	1839	-1237	-601	25	31	-48	194	38	36	0
691	0	0	-1620	-1617	3	1618	-811	-807	83	141	73	190	85	15	0
692	0	0	-989	-1619	-630	1304	-179	-1124	129	23	64	203	34	-11	0
693	0	0	-279	-1631	-1352	955	536	-1491	269	56	62	263	19	7	0
694	0	0	140	-1633	-1773	746	956	-1703	194	46	-3	186	-29	-17	0
695	0	0	247	-1627	-1874	690	1060	-1750	176	106	60	211	34	32	0
696	0	0	-187	-1645	-1458	916	635	-1551	180	-25	71	215	-58	65	0
697	0	0	-850	-1664	-814	1257	-18	-1239	124	21	13	108	-15	52	0
698	0	0	-1615	-1649	-34	1632	-790	-841	54	38	-5	162	-17	32	0
699	0	0	-2038	-1658	380	1848	-1209	-639	-3	27	23	170	-5	62	0
700	0	0	-2048	-1662	386	1855	-1217	-638	56	44	44	226	-25	46	0
701	0	0	-1683	-1668	15	1675	-849	-826	104	65	67	170	27	58	0
702	0	0	-1026	-1668	-642	1347	-192	-1155	131	-42	97	164	-19	29	0
703	0	0	-336	-1662	-1326	999	495	-1494	168	40	42	184	5	15	0
704	0	0	151	-1668	-1819	758	985	-1743	166	73	25	124	69	-7	0
705	0	0	190	-1664	-1854	737	1022	-1759	186	89	118	176	62	77	0
706	0	0	-239	-1680	-1441	959	601	-1560	141	40	-40	199	-48	-1	0
707	0	0	-852	-1709	-857	1280	2	-1283	157	116	83	205	126	48	0
708	0	0	-1664	-1726	-62	1695	-801	-894	29	32	-23	178	-5	-38	0
709	0	0	-2127	-1751	376	1939	-1251	-687	85	89	58	269	87	50	0
710	0	0	-2236	-1767	469	2001	-1352	-649	3	9	-13	95	0	-38	0
711	0	0	-1867	-1796	71	1831	-969	-862	100	79	67	199	46	13	0
712	0	0	-1280	-1813	-533	1546	-373	-1173	197	77	3	281	40	34	0
713	0	0	-576	-1769	-1193	1172	308	-1481	174	11	38	217	-69	0	0
714	0	0	-140	-1412	-1272	776	566	-1342	38	-201	-180	-104	-279	-337	0
715	0	0	-1780	-552	1228	1166	-1504	338	-1759	-1262	-562	-168	-700	-783	0
716	0	0	-1061	-1123	-62	1092	-499	-592	-120	-166	-108	67	-73	34	0
717	0	0	-1691	-1573	118	1632	-904	-727	-122	-71	-197	-27	-209	-161	0
718	0	0	-2579	-1790	789	2184	-1684	-500	-48	34	-67	219	-46	-126	0
719	0	0	-3386	-1957	1429	2671	-2407	-264	-219	-139	-217	0	-182	-223	0
720	0	0	-3427	-2044	1383	2735	-2405	-330	-209	-19	-192	62	-161	-242	0
721	0	0	-3347	-2110	1237	2728	-2292	-436	-87	-58	-194	147	-108	-201	0
722	0	0	-2764	-2196	568	2480	-1666	-814	-69	-209	-168	77	-137	-258	0
723	0	0	-1893	-2306	-413	2099	-740	-1359	139	38	-13	159	-31	-60	0
724	0	0	-1519	-2395	-876	1957	-321	-1635	-25	-31	-145	50	-116	-91	1
725	0	0	-1178	-2489	-1311	1833	66	-1900	106	44	-46	176	32	-56	0
726	0	0	-1728	-2591	-863	2159	-432	-1727	77	27	-81	207	128	-73	0
727	0	0	-2227	-2690	-463	2458	-882	-1576	11	1	-7	168	-19	-135	0
728	0	0	-2891	-2793	98	2842	-1494	-1347	-11	7	-1	104	-60	-58	0
729	0	0	-3186	-2878	308	3032	-1747	-1285	-5	32	-67	81	-155	-120	0
730	0	0	-3124	-2948	176	3036	-1650	-1386	-38	-44	-87	116	-108	-83	0
731	0	0	-2685	-3014	-329	2849	-1178	-1671	5	-69	-21	120	62	-52	0
732	0	0	-1942	-3053	-1111	2497	-415	-2082	64	29	15	83	64	25	0
733	0	0	-1306	-3094	-1788	2200	241	-2441	137	32	-32	131	67	3	0
734	0	0	-852	-3129	-2277	1990	712	-2703	186	83	3	147	56	-17	0
735	0	0	-741	-3189	-2448	1965	853	-2818	118	180	-32	116	75	-34	0
736	0	0	-1038	-3239	-2201	2138	581	-2720	207	79	-23	240	126	38	0
737	0	0	-1733	-3298	-1565	2515	-84	-2431	137	32	17	205	42	133	0
738	0	0	-2410	-3327	-917	2868	-746	-2122	58	29	17	135	19	100	0
739	0	0	-2904	-3367	-463	3135	-1220	-1915	-25	-40	-9	52	-93	87	0
740	0	0	-2882	-3396	-514	3139	-1184	-1955	77	-71	1	194	-106	128	0
741	0	0	-2543	-3408	-865	2975	-839	-2136	147	-71	-25	211	-124	98	0
742	0	0	-1828	-3414	-1586	2621	-121	-2500	159	21	19	238	-85	85	0
743	0	0	-1175	-3435	-2260	2305	542	-2847	180	65	60	195	-17	87	0
744	0	0	-662	-3455	-2793	2058	1065	-3124	199	114	-5	182	-17	83	0
745	0	0	-594	-3507	-2913	2050	1159	-3210	244	91	32	192	-19	77	0
746	0	0	-1067	-3521	-2454	2294	693	-2987	153	32	11	153	29	0	0
747	0	0	-1647	-3544	-1897	2595	125	-2720	83	201	69	42	36	50	0
748	0	0	-2481	-3598	-1117	3039	-682	-2357	97	135	77	151	36	170	0
749	0	0	-2801	-3608	-807	3204	-997	-2207	85	145	52	98	139	62	0
750	0	0	-2852	-3602	-750	3227	-1051	-2176	108	135	34	223	143	91	0
751	0	0	-2450	-3598	-1148	3024	-651	-2373	143	73	17	238	40	75	0
752	0	0	-1666	-3592	-1926	2629	130	-2759	213	164	128	285	100	126	0
753	0	0	-1025	-3581	-2556	2303	765	-3068	201	102	27	188	69	19	0
754	0	0	-383	-3587	-3204	1985	1410	-3395	283	141	69	207	102	38	0
755	0	0	-277	-3604	-3327	1940	1525	-3465	281	194	209	209	162	151	0
756	0	0	-661	-3631	-2970	2146	1154	-3300	209	102	17	129	87	17	0
757	0	0	-1096	-3641	-2545	2368	724	-3093	298	232	126	215	135	180	0
758	0	0	-1779	-3670	-1891	2724	56	-2780	186	168	110	273	89	186	0
759	0	0	-2070	-3664	-1594	2867	-238	-2629	120	184	50	217	112	217	0
760	0	0	-1930	-3637	-1707	2783	-111	-2672	205	164	106	259	159	197	0
761	0	0	-1597	-3602	-2005	2599	204	-2803	238	182	176	261	133	291	0
762	0	0	-841	-3589	-2748	2215	953	-3168	322	188	215	261	151	314	0
763	0	0	-66	-3519	-3453	1792	1693	-3486	353	250	147	388	226	323	0
764	0	0	345	-3441	-3786	1548	2065	-3613	362	145	147	256	180	236	0
765	0	0	355	-3350	-3705	1497	2030	-3527	364	256	197	283	207	356	0
766	0	0	4	-3268	-3272	1632	1638	-3270	374	228	184	279	230	228	0
767	0	0	-582	-3201	-2619	1891	1018	-2910	355	337	271	250	341	271	0
768	0	0	-1284	-3080	-1796	2182	256	-2438	339	386	259	347	298	294	0
769	0	0	-1719	-2991	-1272	2355	-223	-2131	211	213	225	277	195	195	0
770	0	0	-1781	-2917	-1136	2349	-322	-2026	228	263	157	248	176	209	0
771	0	0	-1442	-2840	-1398	2141	-22	-2119	188	184	124	256	151	124	0
772	0	0	-802	-2776	-1974	1789	586	-2375	283	93	83	93	133	32	0
773	0	0	-14	-2706	-2692	1360	1339	-2699	323	124	120	195	155	131	0
774	0	0	287	-2659	-2946	1186	1616	-2802	197	17	15	17	38	73	0
775	0	0	487	-2622	-3109	1067	1798	-2865	252	56	46	106	58	48	0
776	0	0	-8	-2578	-2570	1293	1281	-2574	194	87	23	65	81	21	0
777	0	0	-698	-2558	-1860	1628	581	-2209	133	50	21	71	34	17	0
778	0	0	-1488	-2516	-1028	2002	-230	-1772	-25	83	-9	102	0	38	0
779	0	0	-1903	-2481	-578	2192	-662	-1529	-29	54	89	147	3	-9	0
780	0	0	-2033	-2457	-424	2245	-804	-1440	15	64	-48	223	21	7	0
781	0	0	-1575	-2432	-857	2003	-359	-1644	73	186	34	209	83	32	0
782	0	0	-936	-2425	-1489	1680	276	-1957	203	91	42	228	95	19	0
783	0	0	-301	-2380	-2079	1340	889	-2229	217	71	3	244	23	3	0
784	0	0	159	-2333	-2492	1087	1325	-2412	226	65	-31	168	42	-17	0
785	0	0	213	-2293	-2506	1040	1359	-2399	201	124	7	221	17	67	0
786	0	0	-281	-2283	-2002	1282	860	-2142	126	-23	-32	128	-34	-13	0
787	0	0	-849	-2269	-1420	1559	285	-1844	42	58	-48	188	-32	-34	0
788	0	0	-1755	-2240	-485	1997	-635	-1362	5	11	25	203	-58	95	0
789	0	0	-2167	-2225	-58	2196	-1054	-1141	11	7	-27	166	29	3	0
790	0	0	-2248	-2223	25	2235	-1136	-1099	-21	36	-34	170	100	73	0
791	0	0	-1911	-2213	-302	2062	-804	-1257	44	5	-17	164	44	81	0
792	0	0	-1127	-2203	-1076	1665	-25	-1639	180	52	110	267	108	118	0
793	0	0	-503	-2219	-1716	1361	606	-1967	159	27	36	265	75	29	0
794	0	0	31	-2215	-2246	1092	1138	-2230	287	93	93	261	145	71	0
795	0	0	6	-2219	-2225	1106	1115	-2222	221	31	71	178	141	58	0
796	0	0	-333	-2236	-1903	1284	785	-2069	172	75	116	149	168	34	0
797	0	0	-1079	-2246	-1167	1662	44	-1706	112	58	52	232	104	29	0
798	0	0	-1793	-2258	-465	2025	-664	-1361	93	79	-38	203	98	38	0
799	0	0	-2243	-2262	-19	2252	-1112	-1140	85	56	-27	155	89	-27	0
800	0	0	-2211	-2275	-64	2243	-1073	-1169	168	102	93	219	131	46	0
801	0	0	-1957	-2269	-312	2113	-822	-1290	29	17	-5	145	34	-69	0
802	0	0	-1166	-2248	-1082	1707	-42	-1665	137	29	79	97	21	29	0
803	0	0	-508	-2248	-1740	1378	616	-1994	186	15	71	81	17	29	0
804	0	0	-101	-2250	-2149	1175	1024	-2199	172	56	5	85	5	-40	0
805	0	0	-35	-2248	-2213	1141	1089	-2230	207	67	52	209	44	32	0
806	0	0	-417	-2258	-1841	1337	712	-2049	180	67	31	244	23	83	0
807	0	0	-1005	-2242	-1237	1623	116	-1739	205	155	102	349	60	137	0
808	0	0	-1812	-2254	-442	2033	-685	-1348	50	67	46	170	-31	75	0
809	0	0	-2237	-2250	-13	2243	-1112	-1131	44	137	23	244	89	-42	0
810	0	0	-2329	-2229	100	2279	-1214	-1064	27	83	67	213	21	79	0
811	0	0	-1956	-2217	-261	2086	-847	-1239	83	40	67	141	-7	11	0
812	0	0	-1308	-2194	-886	1751	-211	-1540	166	-7	19	277	-58	21	0
813	0	0	-603	-2170	-1567	1386	482	-1868	275	79	89	263	71	36	0
814	0	0	-174	-2178	-2004	1176	915	-2091	180	-25	42	164	77	-52	0
815	0	0	-105	-2165	-2060	1135	977	-2112	267	71	106	291	85	75	0
816	0	0	-499	-2159	-1660	1329	580	-1909	207	44	42	143	17	-13	0
817	0	0	-1211	-2159	-948	1685	-131	-1553	100	23	46	102	11	-17	0
818	0	0	-1975	-2143	-168	2059	-903	-1155	9	-17	-19	91	19	-23	0
819	0	0	-2348	-2143	205	2245	-1276	-969	32	-5	-38	89	17	9	0
820	0	0	-2347	-2128	219	2237	-1283	-954	129	38	23	174	114	-5	0
821	0	0	-2035	-2122	-87	2078	-974	-1104	-3	-29	-42	52	15	67	0
822	0	0	-1272	-2137	-865	1704	-203	-1501	192	15	89	170	-48	67	0
823	0	0	-576	-2128	-1552	1352	488	-1840	238	7	81	180	-11	46	0
824	0	0	-68	-2126	-2058	1097	995	-2092	184	31	46	110	7	38	0
825	0	0	-37	-2134	-2097	1085	1030	-2115	240	62	73	209	95	58	0
826	0	0	-378	-2135	-1757	1256	689	-1946	184	114	65	126	29	87	0
827	0	0	-1013	-2134	-1121	1573	54	-1627	188	131	75	265	64	60	0
828	0	0	-1777	-2130	-353	1953	-712	-1241	60	91	48	207	-40	95	0
829	0	0	-2175	-2137	38	2156	-1106	-1049	122	162	48	252	21	95	0
830	0	0	-2299	-2135	164	2217	-1231	-985	21	81	42	223	-5	54	0
831	0	0	-1895	-2120	-225	2007	-835	-1172	114	215	11	337	110	19	0
832	0	0	-1306	-2116	-810	1711	-248	-1463	128	46	-9	164	-21	50	0
833	0	0	-499	-2116	-1617	1307	559	-1866	246	166	3	242	48	46	0
834	0	0	-64	-2114	-2050	1089	993	-2082	182	69	-13	252	-25	31	0
835	0	0	4	-2112	-2116	1054	1060	-2114	176	73	23	213	19	5	0
836	0	0	-423	-2116	-1693	1269	635	-1904	112	17	27	120	64	5	0
837	0	0	-991	-2116	-1125	1553	67	-1620	190	23	87	129	0	38	0
838	0	0	-1738	-2114	-376	1926	-681	-1245	98	7	129	205	-1	100	0
839	0	0	-2206	-2106	100	2156	-1153	-1003	32	67	73	116	62	48	0
840	0	0	-2197	-2102	95	2149	-1146	-1003	44	46	11	131	15	-27	0
841	0	0	-1843	-2081	-238	1962	-802	-1159	124	118	-9	186	112	50	0
842	0	0	-1215	-2095	-880	1655	-167	-1487	135	3	34	118	69	-34	0
843	0	0	-483	-2073	-1590	1278	553	-1831	205	-13	110	133	-9	-38	0
844	0	0	-58	-2085	-2027	1071	984	-2056	153	64	38	118	-13	-31	0
845	0	0	26	-2069	-2095	1021	1060	-2082	139	129	3	129	27	-3	0
846	0	0	-348	-2068	-1720	1208	686	-1894	116	79	23	161	-11	48	0
847	0	0	-970	-2062	-1092	1516	61	-1577	178	46	11	219	-7	17	0
848	0	0	-1694	-2054	-360	1874	-667	-1207	36	62	126	168	-58	3	0
849	0	0	-2149	-2064	85	2106	-1117	-989	64	-9	81	161	25	17	0
850	0	0	-2197	-2054	143	2125	-1170	-955	23	36	40	180	-17	46	0
851	0	0	-1812	-2062	-250	1937	-781	-1156	112	56	73	258	-58	-13	0
852	0	0	-1157	-2062	-905	1609	-126	-1483	228	5	100	207	7	48	0
853	0	0	-425	-2058	-1633	1241	604	-1845	188	-1	104	252	-36	0	0
854	0	0	33	-2042	-2075	1004	1054	-2058	230	25	31	236	48	32	0
855	0	0	91	-2044	-2135	976	1113	-2089	180	-21	75	285	-7	-15	0
856	0	0	-276	-2033	-1757	1154	740	-1895	236	25	50	285	21	-5	0
857	0	0	-945	-2017	-1072	1481	63	-1544	155	-7	19	256	0	-5	0
858	0	0	-1686	-2025	-339	1855	-673	-1182	93	60	60	271	56	85	0
859	0	0	-2125	-1994	131	2059	-1128	-931	67	-13	-15	197	42	-36	0
860	0	0	-2153	-1971	182	2062	-1167	-894	64	52	62	265	40	71	0
861	0	0	-1841	-1947	-106	1894	-867	-1026	19	-15	-36	230	-7	7	0
862	0	0	-1032	-1943	-911	1487	-60	-1427	246	-7	95	250	108	-7	0
863	0	0	-384	-1930	-1546	1157	581	-1738	269	44	95	263	38	-21	0
864	0	0	77	-1938	-2015	930	1046	-1976	194	89	34	219	-9	-25	0
865	0	0	148	-1945	-2093	898	1120	-2019	219	104	69	292	75	87	0
866	0	0	-269	-1947	-1678	1108	704	-1812	81	-5	32	190	13	-42	0
867	0	0	-904	-1926	-1022	1415	59	-1474	122	52	110	240	-29	48	0
868	0	0	-1626	-1918	-292	1772	-667	-1105	89	27	32	182	-81	34	0
869	0	0	-2084	-1908	176	1996	-1130	-866	135	23	38	263	7	0	0
870	0	0	-2176	-1903	273	2039	-1224	-815	58	-31	0	209	-17	-64	0
871	0	0	-1761	-1885	-124	1823	-818	-1004	46	54	44	199	-17	25	0
872	0	0	-1195	-1872	-677	1533	-259	-1274	157	-29	34	230	-21	-19	0
873	0	0	-441	-1874	-1433	1157	496	-1653	226	48	118	228	-34	27	0
874	0	0	24	-1846	-1870	911	947	-1858	190	29	71	287	-60	34	0
875	0	0	116	-1866	-1982	875	1049	-1924	261	50	93	265	-11	23	0
876	0	0	-258	-1870	-1612	1064	677	-1741	197	-32	108	221	-23	-7	0
877	0	0	-994	-1872	-878	1433	-58	-1375	110	44	83	238	-13	112	0
878	0	0	-1762	-1862	-100	1812	-831	-981	91	-9	42	190	-64	-25	0
879	0	0	-2150	-1846	304	1998	-1227	-771	95	75	0	217	71	27	0
880	0	0	-2251	-1844	407	2047	-1329	-718	54	-29	29	230	13	5	0
881	0	0	-1835	-1852	-17	1843	-909	-934	108	81	-44	298	13	-40	0
882	0	0	-1230	-1874	-644	1552	-293	-1259	124	32	7	238	27	-44	0
883	0	0	-477	-1879	-1402	1178	462	-1640	194	-5	38	199	-25	17	0
884	0	0	-16	-1907	-1891	961	937	-1899	178	126	38	240	48	31	0
885	0	0	24	-1916	-1940	946	982	-1928	201	93	-23	207	-21	-5	0
886	0	0	-284	-1907	-1623	1095	669	-1765	188	87	40	192	7	46	0
887	0	0	-999	-1926	-927	1462	-36	-1426	112	67	44	184	-3	77	0
888	0	0	-1748	-1932	-184	1840	-782	-1058	67	-42	65	153	-110	-40	0
889	0	0	-2208	-1914	294	2061	-1251	-810	27	34	75	141	-31	17	0
890	0	0	-2288	-1918	370	2103	-1329	-774	-1	65	-9	151	-19	-13	0
891	0	0	-1893	-1916	-23	1904	-935	-969	65	-25	32	230	-48	-32	0
892	0	0	-1178	-1903	-725	1540	-226	-1314	172	97	29	310	-44	-58	0
893	0	0	-549	-1903	-1354	1226	402	-1628	178	-31	-40	155	-95	-23	0
894	0	0	-39	-1914	-1875	976	918	-1894	203	-19	34	170	-19	-21	0
895	0	0	-33	-1930	-1897	981	932	-1913	155	40	38	225	-77	29	0
896	0	0	-342	-1938	-1596	1140	627	-1767	157	-32	71	149	15	-46	0
897	0	0	-1003	-1961	-958	1482	-22	-1459	137	67	56	176	-5	-25	0
898	0	0	-1759	-1972	-213	1865	-773	-1092	91	0	71	182	21	-44	0
899	0	0	-2195	-1980	215	2087	-1205	-882	32	15	67	118	75	1	0
900	0	0	-2300	-1984	316	2142	-1308	-834	60	46	13	213	1	52	0
901	0	0	-1878	-1990	-112	1934	-883	-1051	141	-15	1	217	1	-25	0
902	0	0	-1294	-1992	-698	1643	-298	-1345	145	81	50	296	42	52	0
903	0	0	-557	-1990	-1433	1273	438	-1711	221	-25	77	199	-34	-7	0
904	0	0	-33	-1984	-1951	1008	959	-1967	192	100	42	248	21	11	0
905	0	0	-2	-1974	-1972	988	985	-1973	205	-13	34	228	-62	73	0
906	0	0	-318	-1961	-1643	1139	662	-1802	223	-5	97	182	9	32	0
907	0	0	-1036	-1965	-929	1500	-53	-1447	116	3	54	176	36	-23	0
908	0	0	-1698	-1965	-267	1831	-715	-1116	75	58	9	232	11	17	0
909	0	0	-2279	-1971	308	2125	-1293	-831	17	-17	36	190	-50	42	0
910	0	0	-2206	-1972	234	2089	-1220	-869	75	48	52	230	-25	11	0
911	0	0	-1909	-1965	-56	1937	-926	-1010	114	-5	69	137	0	48	0
912	0	0	-1261	-1978	-717	1619	-272	-1347	126	60	50	263	-7	-29	0
913	0	0	-562	-1972	-1410	1267	424	-1691	195	27	0	228	54	-73	0
914	0	0	-66	-1971	-1905	1018	919	-1938	209	27	69	162	36	-17	0
915	0	0	-51	-1971	-1920	1011	934	-1945	186	-1	25	244	-21	17	0
916	0	0	-332	-1953	-1621	1142	644	-1787	219	32	3	178	-13	5	0
917	0	0	-1017	-1961	-944	1489	-36	-1452	168	44	120	190	5	48	0
918	0	0	-1781	-1947	-166	1864	-807	-1056	85	-1	23	199	-38	-3	0
919	0	0	-2137	-1943	194	2040	-1165	-874	112	108	44	285	36	-5	0
920	0	0	-2314	-1963	351	2138	-1332	-806	0	73	15	162	-19	11	0
921	0	0	-1960	-1957	3	1958	-981	-977	-1	23	36	139	-21	-50	0
922	0	0	-1300	-1963	-663	1631	-318	-1313	153	29	64	240	-19	5	0
923	0	0	-567	-1957	-1390	1262	411	-1673	211	58	-64	289	-65	9	0
924	0	0	-109	-1953	-1844	1031	867	-1898	149	50	13	126	15	34	0
925	0	0	43	-1941	-1984	949	1013	-1962	234	62	32	252	-79	-42	0
926	0	0	-364	-1974	-1610	1169	623	-1792	195	15	89	281	48	-11	0
927	0	0	-1118	-1994	-876	1556	-121	-1435	60	56	-23	120	-50	-27	0
928	0	0	-1820	-2029	-209	1924	-805	-1119	31	34	-3	120	-50	-27	0
929	0	0	-2345	-2064	281	2204	-1313	-891	13	19	69	133	73	-17	0
930	0	0	-2432	-2101	331	2266	-1381	-885	23	-48	1	77	-36	-27	0
931	0	0	-2029	-2083	-54	2056	-987	-1068	126	-36	126	201	19	-36	0
932	0	0	-1405	-2019	-614	1712	-395	-1316	77	0	-46	135	-3	-73	0
933	0	0	-599	-1976	-1377	1287	389	-1676	217	67	75	151	-1	-13	0
934	0	0	-132	-1874	-1742	1003	805	-1808	244	23	27	197	-36	7	0
935	0	0	6	-1761	-1767	877	886	-1764	195	15	29	186	-1	3	0
936	0	0	-312	-1650	-1338	981	513	-1494	128	34	95	172	-9	-34	0
937	0	0	-931	-1534	-603	1232	-164	-1068	87	52	-3	176	62	-21	0
938	0	0	-1600	-1383	217	1491	-908	-583	83	42	-25	161	-34	-25	0
939	0	0	-1929	-1179	750	1554	-1339	-214	126	-31	97	275	29	77	0
940	0	0	-1914	-960	954	1437	-1434	-3	5	36	-42	230	-7	19	0
941	0	0	-1436	-752	684	1094	-1060	-34	48	-11	23	155	-34	-62	0
942	0	0	-660	-587	73	623	-366	-257	248	64	38	199	40	54	0
943	0	0	77	-409	-486	166	281	-447	168	-17	23	226	-7	9	0
944	0	0	693	-292	-985	-200	839	-638	232	13	29	277	-38	5	0
945	0	0	687	-356	-1043	-165	865	-699	157	36	44	195	102	25	0
946	0	0	223	-574	-797	175	510	-685	213	-48	56	203	52	-40	0
947	0	0	-493	-884	-391	688	-51	-637	190	-11	56	201	52	79	0
948	0	0	-1444	-1200	244	1322	-844	-478	21	19	108	186	-38	83	0
949	0	0	-2096	-1528	568	1812	-1332	-480	-13	25	69	259	50	34	0
950	0	0	-2164	-1687	477	1925	-1320	-605	13	11	23	192	0	29	0
951	0	0	-1885	-1835	50	1860	-967	-892	73	46	65	223	31	56	0
952	0	0	-1381	-1943	-562	1662	-409	-1252	56	-23	-3	211	-50	0	0
953	0	0	-560	-2069	-1509	1314	474	-1789	205	110	83	194	50	-21	0
954	0	0	-327	-2170	-1843	1248	758	-2006	108	3	0	192	-9	38	0
955	0	0	-138	-2242	-2104	1190	983	-2173	230	-7	54	151	-21	-36	0
956	0	0	-543	-2298	-1755	1420	606	-2026	230	60	108	273	91	98	1
957	0	0	-1325	-2298	-973	1811	-176	-1635	1	-32	-1	64	-79	-32	0
958	0	0	-1883	-2265	-382	2074	-750	-1323	110	38	91	258	-9	58	0
959	0	0	-2449	-2234	215	2341	-1332	-1009	11	21	21	203	-19	13	0
960	0	0	-2403	-2223	180	2313	-1291	-1021	44	19	128	137	-34	19	0
961	0	0	-2049	-2198	-149	2123	-950	-1173	110	32	42	213	52	-17	0
962	0	0	-1457	-2161	-704	1809	-376	-1432	77	21	38	230	-29	19	0
963	0	0	-596	-2128	-1532	1362	468	-1830	207	21	128	252	-56	46	0
964	0	0	-161	-2095	-1934	1128	886	-2014	275	17	36	285	-19	60	0
965	0	0	-89	-2060	-1971	1074	941	-2015	174	-19	54	166	-40	23	0
966	0	0	-388	-2019	-1631	1203	621	-1825	259	29	91	162	11	19	0
967	0	0	-1117	-1988	-871	1552	-123	-1429	110	-32	71	162	-13	19	0
968	0	0	-1744	-1953	-209	1848	-767	-1081	106	38	95	195	-60	5	0
969	0	0	-2218	-1908	310	2063	-1264	-799	15	5	64	129	19	-3	0
970	0	0	-2267	-1893	374	2080	-1320	-759	67	34	85	197	31	48	0
971	0	0	-1859	-1870	-11	1864	-924	-940	153	46	-3	199	69	-54	0
972	0	0	-1195	-1858	-663	1526	-266	-1260	215	77	64	201	46	21	0
973	0	0	-504	-1848	-1344	1176	420	-1596	180	0	27	184	-52	-77	0
974	0	0	-11	-1850	-1839	930	914	-1844	287	5	11	209	-48	40	0
975	0	0	-22	-1843	-1821	932	899	-1832	172	-23	5	199	1	31	0
976	0	0	-277	-1854	-1577	1065	650	-1715	180	40	69	211	-17	36	0
977	0	0	-941	-1858	-917	1399	-12	-1387	114	9	77	230	27	13	0
978	0	0	-1740	-1856	-116	1798	-812	-986	9	13	38	161	-58	1	0
979	0	0	-2137	-1850	287	1993	-1212	-781	62	48	27	143	60	-56	0
980	0	0	-2201	-1825	376	2013	-1288	-724	65	13	21	203	-3	-46	0
981	0	0	-1852	-1827	25	1839	-938	-901	52	-7	-11	244	0	-23	0
982	0	0	-1145	-1825	-680	1485	-232	-1252	124	85	0	166	17	-79	0
983	0	0	-469	-1815	-1346	1142	438	-1580	228	11	34	225	-27	38	0
984	0	0	71	-1810	-1881	869	976	-1845	166	62	0	124	-11	-52	0
985	0	0	114	-1808	-1922	847	1018	-1865	184	95	-5	186	-54	89	0
986	0	0	-233	-1810	-1577	1021	672	-1693	145	50	31	211	11	17	0
987	0	0	-904	-1804	-900	1354	-2	-1352	157	60	44	137	19	3	0
988	0	0	-1631	-1821	-190	1726	-720	-1005	36	29	77	151	31	42	0
989	0	0	-2016	-1817	199	1916	-1107	-809	71	52	15	265	-21	50	0
990	0	0	-2121	-1815	306	1968	-1213	-754	77	81	54	120	17	60	0
991	0	0	-1838	-1804	34	1821	-936	-885	58	3	-21	95	-17	31	0
992	0	0	-1131	-1796	-665	1463	-233	-1230	207	52	42	211	42	25	0
993	0	0	-437	-1796	-1359	1116	461	-1577	162	58	48	168	21	27	0
994	0	0	52	-1792	-1844	870	948	-1818	205	17	91	166	-44	-7	0
995	0	0	119	-1788	-1907	834	1013	-1847	170	81	-5	192	-34	60	0
996	0	0	-194	-1782	-1588	988	697	-1685	201	46	38	211	21	0	0
997	0	0	-881	-1773	-892	1327	5	-1332	98	17	85	226	-34	64	0
998	0	0	-1635	-1782	-147	1708	-744	-964	-11	-1	56	131	-71	-42	0
999	0	0	-2075	-1784	291	1929	-1183	-746	110	-7	75	250	-11	-13	0
1000	0	0	-2166	-1780	386	1973	-1276	-697	104	1	42	186	-27	58	0
1001	0	0	-1758	-1777	-19	1767	-869	-898	137	89	-7	168	-5	1	0
1002	0	0	-1131	-1777	-646	1454	-242	-1211	164	42	1	252	0	81	0
1003	0	0	-472	-1769	-1297	1120	412	-1533	219	13	40	129	-25	-21	0
1004	0	0	142	-1780	-1922	819	1032	-1851	250	56	48	197	13	19	0
1005	0	0	170	-1771	-1941	800	1055	-1856	124	62	11	131	77	56	0
1006	0	0	-126	-1780	-1654	953	764	-1717	195	95	69	194	56	3	0
1007	0	0	-787	-1778	-991	1282	102	-1384	164	71	3	199	-32	67	0
1008	0	0	-1543	-1775	-232	1659	-655	-1003	104	62	100	192	31	5	0
1009	0	0	-2009	-1759	250	1884	-1129	-754	52	58	15	166	27	-34	0
1010	0	0	-2035	-1746	289	1890	-1162	-728	122	36	91	259	40	60	0
1011	0	0	-1753	-1740	13	1746	-883	-863	108	27	-36	225	7	29	0
1012	0	0	-1034	-1718	-684	1376	-175	-1201	128	44	19	184	-27	11	0
1013	0	0	-394	-1722	-1328	1058	467	-1525	174	13	-3	203	-46	50	0
1014	0	0	168	-1711	-1879	771	1023	-1795	205	85	93	182	73	71	0
1015	0	0	244	-1707	-1951	731	1097	-1829	201	38	1	182	95	7	0
1016	0	0	-118	-1701	-1583	909	732	-1642	180	38	62	122	-56	42	0
1017	0	0	-770	-1714	-944	1242	87	-1329	116	87	91	252	54	85	0
1018	0	0	-1519	-1713	-194	1616	-662	-953	91	0	48	166	-13	17	0
1019	0	0	-2022	-1716	306	1869	-1164	-705	3	56	64	129	91	-32	0
1020	0	0	-2040	-1701	339	1870	-1189	-681	124	36	81	170	40	83	0
1021	0	0	-1690	-1683	7	1686	-848	-838	124	122	-3	174	79	1	0
1022	0	0	-1072	-1685	-613	1378	-229	-1149	151	-1	42	221	-21	15	0
1023	0	0	-295	-1676	-1381	985	543	-1528	205	-3	62	176	52	64	0
1024	0	0	73	-1676	-1749	801	911	-1712	180	27	7	244	81	21	0
1025	0	0	281	-1670	-1951	694	1116	-1810	186	71	31	211	5	-54	0
1026	0	0	-84	-1668	-1584	876	750	-1626	201	151	38	261	48	44	0
1027	0	0	-840	-1660	-820	1250	-10	-1240	145	-58	11	161	-34	36	0
1028	0	0	-1506	-1641	-135	1573	-685	-888	118	31	29	226	34	15	0
1029	0	0	-2026	-1637	389	1831	-1207	-624	19	1	60	174	21	36	0
1030	0	0	-2012	-1619	393	1815	-1202	-613	58	58	-23	164	7	-9	0
1031	0	0	-1761	-1614	147	1687	-954	-733	54	23	-23	223	97	-1	0
1032	0	0	-1073	-1596	-523	1334	-275	-1059	139	-32	48	182	-71	27	0
1033	0	0	-343	-1586	-1243	964	450	-1414	209	145	36	209	79	25	0
1034	0	0	56	-1583	-1639	763	847	-1611	184	-31	-15	194	-32	1	0
1035	0	0	190	-1573	-1763	691	976	-1668	228	17	110	195	3	85	0
1036	0	0	-172	-1559	-1387	865	607	-1473	178	13	23	236	13	-3	0
1037	0	0	-807	-1561	-754	1184	-26	-1157	129	17	118	236	34	7	0
1038	0	0	-1589	-1555	34	1572	-811	-760	48	5	27	182	31	-38	0
1039	0	0	-2046	-1538	508	1792	-1277	-515	48	81	38	195	31	21	0
1040	0	0	-2160	-1540	620	1850	-1390	-460	75	-67	52	201	5	-25	0
1041	0	0	-1769	-1519	250	1644	-1009	-634	122	19	9	188	23	-19	0
1042	0	0	-1176	-1515	-339	1345	-418	-927	120	-15	81	141	19	17	0
1043	0	0	-368	-1495	-1127	931	379	-1311	248	-7	137	232	3	54	0
1044	0	0	58	-1484	-1542	713	800	-1513	129	98	-48	174	19	-9	0
1045	0	0	171	-1466	-1637	647	904	-1551	226	-36	-32	211	-108	25	0
1046	0	0	-99	-1460	-1361	779	631	-1410	170	40	38	221	48	36	0
1047	0	0	-708	-1429	-721	1068	6	-1075	137	11	77	199	58	7	0
1048	0	0	-1456	-1418	38	1437	-747	-690	122	118	77	250	5	1	0
1049	0	0	-1951	-1408	543	1679	-1247	-432	11	-1	21	141	11	5	0
1050	0	0	-2024	-1402	622	1713	-1323	-390	89	23	25	199	-11	-9	0
1051	0	0	-1688	-1396	292	1542	-990	-552	100	32	15	190	1	17	0
1052	0	0	-951	-1383	-432	1167	-259	-907	131	36	93	155	-15	19	0
1053	0	0	-268	-1375	-1107	821	419	-1241	186	-23	54	126	25	67	0
1054	0	0	198	-1363	-1561	582	879	-1462	209	34	40	141	-31	75	0
1055	0	0	320	-1348	-1668	514	994	-1508	201	40	34	120	79	-46	0
1056	0	0	-49	-1348	-1299	698	625	-1323	143	27	32	164	-52	-15	0
1057	0	0	-710	-1352	-642	1031	-34	-997	112	71	-5	166	36	13	0
1058	0	0	-1437	-1350	87	1393	-762	-631	23	62	-9	162	-15	-50	0
1059	0	0	-1951	-1354	597	1652	-1274	-378	-5	27	60	65	-27	19	0
1060	0	0	-2036	-1342	694	1689	-1365	-324	-13	-1	17	131	-7	23	0
1061	0	0	-1582	-1328	254	1455	-918	-537	83	50	93	143	19	48	0
1062	0	0	-985	-1334	-349	1159	-318	-841	62	-31	-19	205	-29	-25	0
1063	0	0	-253	-1321	-1068	787	407	-1194	174	23	-7	81	23	21	0
1064	0	0	196	-1328	-1524	566	860	-1426	240	44	-17	162	-58	11	0
1065	0	0	217	-1338	-1555	560	886	-1446	161	-36	40	143	-48	77	0
1066	0	0	0	-1340	-1340	670	670	-1340	126	-67	31	102	-69	-44	0
1067	0	0	-691	-1358	-667	1024	-12	-1012	112	118	21	207	38	17	0
1068	0	0	-1448	-1367	81	1407	-764	-643	-5	-9	-11	98	-42	-21	0
1069	0	0	-1888	-1392	496	1640	-1192	-448	44	65	44	149	-23	93	0
1070	0	0	-1995	-1402	593	1698	-1294	-404	23	36	67	141	-17	-27	0
1071	0	0	-1728	-1439	289	1583	-1008	-575	67	-13	-42	131	-27	-27	0
1072	0	0	-1049	-1458	-409	1253	-320	-933	172	15	32	159	-1	17	0
1073	0	0	-341	-1427	-1086	884	372	-1256	201	19	7	161	-34	19	0
1074	0	0	-146	-968	-822	557	338	-895	-201	-428	-440	-391	-653	-663	0
1075	0	0	-176	-323	-147	249	-14	-235	-316	-442	-498	-308	-488	-496	0
1076	0	0	-273	-1295	-1022	784	374	-1158	201	120	85	250	108	180	0
1077	0	0	-1197	-1577	-380	1387	-408	-978	-159	-87	-205	-65	-207	-230	0
1078	0	0	-1960	-1848	112	1904	-1036	-868	-81	40	54	93	-151	-52	0
1079	0	0	-2647	-2052	595	2349	-1621	-728	-195	-120	-170	-58	-137	-147	0
1080	0	0	-2680	-2215	465	2447	-1572	-875	-129	-122	-149	-34	-139	-135	0
1081	0	0	-2410	-2366	44	2388	-1227	-1161	-131	-48	-149	52	-166	-143	0
1082	0	0	-1711	-2494	-783	2102	-464	-1638	50	-7	-93	89	-52	-87	0
1083	0	0	-906	-2603	-1697	1754	395	-2150	112	44	-17	164	-31	-17	0
1084	0	0	-415	-2725	-2310	1570	947	-2517	184	25	-27	192	-19	71	0
1085	0	0	-483	-2851	-2368	1667	942	-2609	100	29	21	118	62	83	0
1086	0	0	-883	-2966	-2083	1924	600	-2524	116	62	-31	151	44	-17	1
1087	0	0	-1548	-3088	-1540	2318	-4	-2314	62	-21	-40	108	-7	9	0
1088	0	0	-2372	-3175	-803	2773	-784	-1989	-69	-1	-17	93	54	-27	0
1089	0	0	-2776	-3261	-485	3018	-1145	-1873	-50	-23	31	106	-120	-48	0
1090	0	0	-2943	-3338	-395	3140	-1274	-1866	-7	-3	-56	124	129	-7	0
1091	0	0	-2631	-3412	-781	3021	-925	-2096	-3	1	-56	79	-15	0	0
1092	0	0	-1986	-3468	-1482	2727	-252	-2475	118	0	1	77	69	0	0
1093	111	0	-1365	-3530	-2165	2447	400	-2847	176	83	-15	95	-9	-3	0
1094	111	0	-796	-3585	-2789	2190	996	-3187	164	60	1	180	58	1	0
1095	111	0	-680	-3654	-2974	2167	1147	-3314	164	13	73	195	64	79	0
1096	111	0	-1017	-3717	-2700	2367	841	-3208	176	-11	32	178	-3	64	0
1097	111	0	-1756	-3771	-2015	2763	129	-2893	29	44	-46	135	-38	131	0
1098	111	0	-2542	-3835	-1293	3188	-624	-2564	-34	-34	-42	104	-97	65	0
1099	111	0	-3012	-3885	-873	3448	-1069	-2379	-23	-19	-21	44	-75	3	0
1100	111	0	-3141	-3918	-777	3529	-1182	-2347	-65	-34	-36	161	-97	93	0
1101	111	0	-2770	-3949	-1179	3359	-795	-2564	7	11	-5	89	-32	38	0
1102	111	0	-2234	-3980	-1746	3107	-244	-2863	64	1	-48	147	-77	75	0
1103	111	0	-1500	-4004	-2504	2752	502	-3254	133	73	-46	168	-29	-50	0
1104	111	0	-1032	-4042	-3010	2537	989	-3526	230	31	15	137	-13	-29	0
1105	111	0	-961	-4097	-3136	2529	1087	-3616	213	133	17	145	7	69	0
1106	111	0	-1337	-4128	-2791	2732	727	-3459	83	81	-19	95	31	19	0
1107	111	0	-2040	-4174	-2134	3107	47	-3154	75	32	71	69	67	79	0
1108	111	0	-2730	-4200	-1470	3465	-630	-2835	-23	120	7	112	44	77	0
1109	111	0	-3331	-4233	-902	3782	-1214	-2567	21	71	5	116	91	38	0
1110	111	0	-3337	-4252	-915	3794	-1211	-2583	-27	75	29	135	62	-11	0
1111	111	0	-3058	-4264	-1206	3661	-926	-2735	89	116	-29	205	77	9	0
1112	111	0	-2374	-4271	-1897	3322	-238	-3084	176	60	62	184	97	13	0
1113	111	0	-1659	-4268	-2609	2963	475	-3438	178	71	13	153	31	-50	0
1114	111	0	-1149	-4266	-3117	2707	984	-3691	157	21	-21	176	44	-21	0
1115	111	0	-1069	-4293	-3224	2681	1077	-3758	213	-17	25	91	91	-65	0
1116	111	0	-1371	-4312	-2941	2841	785	-3626	190	15	-38	23	-3	46	0
1117	111	0	-1936	-4335	-2399	3135	231	-3367	143	97	21	98	89	124	0
1118	111	0	-2761	-4361	-1600	3561	-580	-2980	21	7	-69	133	64	93	0
1119	111	0	-3106	-4372	-1266	3739	-920	-2819	40	97	46	151	56	137	0
1120	111	0	-3210	-4374	-1164	3792	-1023	-2769	21	112	1	223	62	252	0
1121	111	0	-2823	-4382	-1559	3602	-632	-2970	69	97	0	147	85	124	0
1122	111	0	-2118	-4378	-2260	3248	71	-3319	106	164	77	199	81	161	0
1123	111	0	-1377	-4378	-3001	2877	812	-3689	188	97	75	135	93	161	0
1124	111	0	-782	-4378	-3596	2580	1407	-3987	256	139	31	168	153	151	0
1125	111	0	-700	-4384	-3684	2542	1492	-4034	234	178	7	194	223	143	0
1126	111	0	-1026	-4405	-3379	2715	1176	-3892	168	98	34	114	205	116	0
1127	111	0	-1556	-4427	-2871	2991	657	-3649	256	143	69	199	205	188	0
1128	111	0	-2322	-4417	-2095	3369	-113	-3256	124	100	56	54	155	242	0
1129	111	0	-2724	-4415	-1691	3569	-516	-3053	133	131	40	190	143	128	0
1130	111	0	-2781	-4397	-1616	3589	-582	-3006	112	112	120	170	225	176	0
1131	111	0	-2381	-4355	-1974	3368	-203	-3164	228	141	67	162	149	153	0
1132	111	0	-1693	-4300	-2607	2996	457	-3453	263	166	162	133	184	106	0
1133	111	0	-908	-4250	-3342	2579	1217	-3796	292	131	110	81	149	174	0
1134	111	0	-435	-4202	-3767	2318	1666	-3984	358	135	81	143	108	153	0
1135	111	0	-287	-4165	-3878	2226	1795	-4021	281	106	87	164	261	31	0
1136	111	0	-553	-4120	-3567	2336	1507	-3843	314	205	242	98	232	186	0
1137	111	0	-1261	-4056	-2795	2658	767	-3425	261	275	122	176	190	120	0
1138	111	0	-1888	-3998	-2110	2943	111	-3054	228	155	104	217	192	97	0
1139	111	0	-2412	-3942	-1530	3177	-441	-2736	155	164	162	195	201	89	0
1140	111	0	-2507	-3835	-1328	3171	-589	-2581	162	135	124	215	128	159	0
1141	111	0	-2083	-3757	-1674	2920	-204	-2715	246	205	153	316	238	161	0
1142	111	0	-1282	-3689	-2407	2485	562	-3048	388	351	258	436	323	329	0
1143	111	0	-440	-3604	-3164	2022	1362	-3384	413	269	252	391	292	201	0
1144	111	0	-35	-3497	-3462	1766	1713	-3479	318	252	219	310	291	213	0
1145	111	0	70	-3385	-3455	1657	1762	-3420	341	145	147	219	184	126	0
1146	111	0	-257	-3296	-3039	1776	1391	-3167	248	197	124	343	188	135	0
1147	111	0	-954	-3237	-2283	2095	664	-2760	141	194	69	164	162	102	0
1148	111	0	-1667	-3166	-1499	2416	-84	-2332	104	166	65	240	145	85	0
1149	111	0	-2169	-3094	-925	2631	-622	-2009	42	73	-71	226	137	-32	0
1150	111	0	-2165	-3026	-861	2595	-652	-1943	15	27	-11	248	199	15	0
1151	111	0	-1923	-2970	-1047	2446	-438	-2008	114	7	25	261	87	52	0
1152	111	0	-1232	-2908	-1676	2070	222	-2292	100	-1	-64	133	106	-65	0
1153	111	0	-474	-2875	-2401	1674	963	-2638	230	29	-13	277	79	11	0
1154	111	0	-6	-2822	-2816	1414	1405	-2819	147	-3	27	296	-48	67	0
1155	111	0	153	-2799	-2952	1323	1552	-2875	164	112	-32	228	112	-97	0
1156	111	0	-234	-2754	-2520	1494	1143	-2637	184	65	52	281	31	79	0
1157	111	0	-914	-2714	-1800	1814	443	-2257	104	21	-38	178	-17	-79	0
1158	111	0	-1711	-2667	-956	2189	-377	-1811	69	-3	19	199	27	-44	0
1159	111	0	-2264	-2626	-362	2445	-951	-1494	-42	34	-25	166	-100	-62	0
1160	111	0	-2297	-2578	-281	2437	-1008	-1429	-7	1	-100	128	-91	-116	0
1161	111	0	-1965	-2537	-572	2251	-696	-1554	34	-7	-19	184	34	-104	0
1162	111	0	-1377	-2506	-1129	1941	-124	-1817	69	-42	7	145	-40	-48	0
1163	111	0	-683	-2473	-1790	1578	553	-2131	128	29	-100	225	-17	-69	0
1164	111	0	-260	-2465	-2205	1362	972	-2335	110	7	-62	131	48	-48	0
1165	111	0	-33	-2454	-2421	1243	1194	-2437	164	139	-1	232	118	-13	0
1166	111	0	-349	-2461	-2112	1405	881	-2286	194	42	75	269	34	174	0
1167	111	0	-1100	-2471	-1371	1785	135	-1921	85	79	15	256	93	-11	0
1168	111	0	-1763	-2471	-708	2117	-527	-1589	75	50	58	225	129	0	0
1169	111	0	-2326	-2461	-135	2393	-1095	-1298	50	-9	52	192	81	56	0
1170	111	0	-2425	-2479	-54	2452	-1185	-1266	60	40	29	186	71	58	0
1171	111	0	-2085	-2471	-386	2278	-849	-1428	62	9	40	192	46	21	0
1172	111	0	-1418	-2461	-1043	1939	-187	-1752	217	81	31	238	98	19	0
1173	111	0	-813	-2456	-1643	1634	415	-2049	164	25	31	122	50	-27	0
1174	111	0	-308	-2440	-2132	1374	912	-2286	273	85	48	143	54	29	0
1175	111	0	-164	-2426	-2262	1295	1049	-2344	258	137	48	153	79	7	0
1176	111	0	-539	-2411	-1872	1475	666	-2141	112	48	-13	137	3	-29	0
1177	111	0	-1170	-2423	-1253	1796	41	-1838	104	54	-5	62	7	32	0
1178	111	0	-1956	-2421	-465	2188	-745	-1443	73	98	166	135	85	77	0
1179	111	0	-2381	-2423	-42	2402	-1169	-1232	-32	87	46	106	52	29	0
1180	111	0	-2538	-2426	112	2482	-1325	-1157	116	110	69	258	87	73	0
1181	111	0	-2243	-2425	-182	2334	-1030	-1303	-13	71	29	95	23	0	0
1182	111	0	-1539	-2415	-876	1977	-331	-1645	192	106	112	190	118	23	0
1183	111	0	-835	-2392	-1557	1613	361	-1974	201	81	71	137	81	-27	0
1184	111	0	-357	-2366	-2009	1361	826	-2187	199	93	98	186	52	25	0
1185	111	0	-217	-2345	-2128	1281	955	-2236	149	159	7	97	116	-34	0
1186	111	0	-613	-2326	-1713	1469	550	-2019	129	5	77	118	17	0	0
1187	111	0	-1205	-2308	-1103	1756	-51	-1705	106	77	9	64	-7	0	0
1188	111	0	-1909	-2306	-397	2107	-756	-1351	34	-5	-31	126	-5	-34	0
1189	111	0	-2436	-2293	143	2364	-1289	-1075	36	-5	9	97	44	75	0
1190	111	0	-2539	-2283	256	2411	-1397	-1013	42	-87	3	83	-56	5	0
1191	111	0	-2134	-2273	-139	2203	-997	-1206	31	60	-34	135	44	5	0
1192	111	0	-1534	-2273	-739	1903	-397	-1506	71	29	40	89	79	-7	0
1193	111	0	-706	-2267	-1561	1486	427	-1914	209	-23	58	124	-21	64	0
1194	111	0	-279	-2271	-1992	1275	856	-2131	106	13	32	77	0	108	0
1195	111	0	-105	-2279	-2174	1192	1034	-2226	155	71	85	75	36	54	0
1196	111	0	-448	-2289	-1841	1368	696	-2065	188	54	69	180	32	77	0
1197	111	0	-1051	-2298	-1247	1674	98	-1772	139	56	102	91	21	15	0
1198	111	0	-1799	-2291	-492	2045	-653	-1391	87	75	65	199	62	58	0
1199	111	0	-2251	-2291	-40	2271	-1105	-1165	31	87	93	128	-34	17	0
1200	111	0	-2325	-2273	52	2299	-1188	-1110	110	85	44	246	27	73	0
1201	111	0	-1997	-2260	-263	2128	-867	-1261	67	60	-9	232	11	-3	0
1202	111	0	-1362	-2252	-890	1807	-236	-1571	131	50	36	176	25	11	0
1203	111	0	-632	-2236	-1604	1434	486	-1920	124	69	75	155	-13	27	0
1204	111	0	-122	-2248	-2126	1185	1002	-2187	168	40	48	201	-11	-17	0
1205	111	0	16	-2234	-2250	1109	1133	-2242	149	-19	77	219	1	5	0
1206	111	0	-356	-2231	-1875	1293	759	-2053	157	-7	21	161	-31	42	0
1207	111	0	-972	-2234	-1262	1603	145	-1748	110	0	83	143	81	58	0
1208	111	0	-1660	-2234	-574	1947	-543	-1404	93	67	25	197	-48	-15	0
1209	111	0	-2234	-2225	9	2229	-1121	-1108	91	13	7	240	32	3	0
1210	111	0	-2252	-2225	27	2238	-1139	-1099	91	62	-29	197	11	42	0
1211	111	0	-2029	-2215	-186	2122	-921	-1200	17	19	13	172	27	-67	0
1212	111	0	-1292	-2213	-921	1752	-185	-1567	265	-54	60	250	17	-21	0
1213	111	0	-654	-2221	-1567	1437	456	-1894	126	34	42	182	0	-21	0
1214	111	0	-83	-2201	-2118	1142	1017	-2159	128	67	42	174	-64	-1	0
1215	111	0	9	-2198	-2207	1094	1108	-2202	112	50	-7	159	-23	-38	0
1216	111	0	-304	-2199	-1895	1251	795	-2047	244	32	40	217	42	36	0
1217	111	0	-968	-2196	-1228	1582	130	-1712	104	17	75	112	11	19	0
1218	111	0	-1709	-2213	-504	1961	-602	-1358	116	83	110	147	34	13	0
1219	111	0	-2245	-2203	42	2224	-1143	-1080	44	-1	42	120	-50	-9	0
1220	111	0	-2261	-2178	83	2219	-1172	-1047	75	-5	48	159	-27	-1	0
1221	111	0	-2002	-2182	-180	2092	-911	-1181	129	62	25	153	-11	60	0
1222	111	0	-1385	-2172	-787	1778	-299	-1479	164	-1	1	172	-27	-19	0
1223	111	0	-626	-2168	-1542	1397	458	-1855	164	-5	83	108	13	-13	0
1224	111	0	-72	-2163	-2091	1117	1009	-2127	211	29	48	230	-15	-9	0
1225	111	0	0	-2166	-2166	1083	1083	-2166	192	52	71	141	-40	29	0
1226	111	0	-270	-2163	-1893	1216	811	-2028	271	75	89	192	54	-3	0
1227	111	0	-991	-2172	-1181	1581	95	-1676	133	44	17	246	38	58	0
1228	111	0	-1742	-2182	-440	1962	-651	-1311	100	-34	0	180	-23	-67	0
1229	111	0	-2226	-2174	52	2200	-1139	-1061	98	79	17	217	1	93	0
1230	111	0	-2352	-2172	180	2262	-1266	-996	48	-25	38	195	91	46	0
1231	111	0	-1956	-2165	-209	2060	-873	-1187	81	44	50	194	-27	60	0
1232	111	0	-1413	-2165	-752	1789	-330	-1458	143	25	29	279	7	11	0
1233	111	0	-697	-2159	-1462	1428	382	-1810	147	-19	73	250	56	-21	0
1234	111	0	-130	-2151	-2021	1140	945	-2086	226	64	44	213	48	32	0
1235	111	0	-49	-2165	-2116	1107	1033	-2140	162	62	42	223	-5	75	0
1236	111	0	-336	-2165	-1829	1250	746	-1997	172	3	67	230	-15	-27	0
1237	111	0	-1019	-2163	-1144	1591	62	-1653	139	5	-13	234	-3	7	0
1238	111	0	-1796	-2151	-355	1973	-720	-1253	62	-21	11	122	-58	-11	0
1239	111	0	-2295	-2134	161	2214	-1228	-986	1	-5	27	157	31	34	0
1240	111	0	-2362	-2114	248	2238	-1305	-933	25	0	7	207	-9	27	0
1241	111	0	-2049	-2114	-65	2081	-992	-1089	102	17	-44	228	-36	-54	0
1242	111	0	-1412	-2108	-696	1760	-358	-1402	98	-19	34	170	-40	-25	0
1243	111	0	-718	-2114	-1396	1416	339	-1755	122	17	19	203	-102	52	0
1244	111	0	-219	-2116	-1897	1167	839	-2006	184	11	65	112	-42	-23	0
1245	111	0	-33	-2118	-2085	1075	1026	-2101	211	85	56	159	3	100	0
1246	111	0	-445	-2126	-1681	1285	618	-1903	135	-52	5	100	-60	-77	0
1247	111	0	-1003	-2116	-1113	1559	55	-1614	85	75	73	192	-46	36	0
1248	111	0	-1776	-2101	-325	1938	-725	-1213	-17	11	19	149	-7	19	0
1249	111	0	-2212	-2106	106	2159	-1159	-1000	83	7	-1	205	-29	32	0
1250	111	0	-2330	-2104	226	2217	-1278	-939	36	25	36	176	-31	0	0
1251	111	0	-2008	-2095	-87	2051	-960	-1091	67	60	83	153	27	112	0
1252	111	0	-1377	-2087	-710	1732	-333	-1398	124	5	46	81	-81	36	0
1253	111	0	-576	-2083	-1507	1329	465	-1795	188	52	122	195	21	19	0
1254	111	0	-221	-2079	-1858	1150	818	-1968	129	-34	38	110	-60	32	0
1255	111	0	-21	-2081	-2060	1051	1019	-2070	205	60	46	221	-31	-1	0
1256	111	0	-337	-2073	-1736	1205	699	-1904	162	7	-23	203	-65	15	0
1257	111	0	-964	-2077	-1113	1520	74	-1595	120	15	40	197	21	69	0
1258	111	0	-1699	-2071	-372	1885	-663	-1221	120	29	44	261	-50	-31	0
1259	111	0	-2238	-2081	157	2159	-1197	-962	-7	27	25	215	13	46	0
1260	111	0	-2341	-2089	252	2215	-1296	-918	-3	-52	75	166	-73	-46	0
1261	111	0	-2023	-2075	-52	2049	-985	-1063	60	73	46	159	15	-21	0
1262	111	0	-1389	-2071	-682	1730	-353	-1376	137	-69	114	182	-46	50	0
1263	111	0	-607	-2052	-1445	1329	419	-1748	269	-15	83	246	-50	-32	0
1264	111	0	-161	-2056	-1895	1108	867	-1975	230	32	48	174	-54	13	0
1265	111	0	4	-2058	-2062	1027	1033	-2060	213	9	19	250	-31	-5	0
1266	111	0	-339	-2069	-1730	1204	695	-1899	151	42	44	188	-38	-3	0
1267	111	0	-987	-2077	-1090	1532	51	-1583	161	9	100	164	-13	21	0
1268	111	0	-1698	-2064	-366	1881	-666	-1215	50	-15	56	186	-23	3	0
1269	111	0	-2182	-2060	122	2121	-1152	-969	25	56	104	116	0	25	0
1270	111	0	-2296	-2066	230	2181	-1263	-918	29	-11	122	133	-15	46	0
1271	111	0	-1946	-2066	-120	2006	-913	-1093	15	11	69	182	-15	-23	0
1272	111	0	-1327	-2044	-717	1685	-305	-1380	91	40	71	195	13	-19	0
1273	111	0	-577	-2035	-1458	1306	440	-1746	207	23	21	219	-38	-32	0
1274	111	0	-146	-2021	-1875	1083	864	-1948	151	21	48	98	13	3	0
1275	111	0	110	-2025	-2135	957	1122	-2080	250	21	100	155	13	23	0
1276	111	0	-303	-2033	-1730	1168	713	-1881	129	64	42	168	29	-19	0
1277	111	0	-935	-2031	-1096	1483	80	-1563	89	17	44	178	15	-23	0
1278	111	0	-1614	-2031	-417	1822	-598	-1224	79	110	122	178	64	31	0
1279	111	0	-2166	-2038	128	2102	-1147	-955	36	34	11	213	-34	-9	0
1280	111	0	-2244	-2037	207	2140	-1225	-915	38	19	79	178	-32	71	0
1281	111	0	-1992	-2038	-46	2015	-973	-1042	91	-13	81	203	-21	15	0
1282	111	0	-1352	-2029	-677	1690	-337	-1353	34	-42	21	139	-85	-60	0
1283	111	0	-582	-2023	-1441	1302	429	-1732	166	54	44	184	27	-69	0
1284	111	0	-51	-2023	-1972	1037	960	-1997	151	38	67	124	-3	-9	0
1285	111	0	51	-2017	-2068	983	1059	-2042	168	34	-25	201	-23	-11	0
1286	111	0	-205	-2013	-1808	1109	801	-1910	209	31	46	205	-42	17	0
1287	111	0	-943	-2013	-1070	1478	63	-1541	5	13	93	135	-5	-46	0
1288	111	0	-1596	-2007	-411	1801	-592	-1209	50	77	13	128	-46	-46	0
1289	111	0	-2139	-2019	120	2079	-1129	-949	17	-25	46	159	9	3	0
1290	111	0	-2216	-2019	197	2117	-1206	-911	-11	9	79	186	3	25	0
1291	111	0	-1901	-2009	-108	1955	-896	-1058	48	7	23	147	-29	-13	0
1292	111	0	-1292	-2000	-708	1646	-292	-1354	46	87	-19	157	34	-5	0
1293	111	0	-541	-1992	-1451	1266	455	-1721	155	79	56	110	48	-97	0
1294	111	0	-58	-1990	-1932	1024	937	-1961	182	23	-1	232	-42	21	0
1295	111	0	122	-1988	-2110	933	1116	-2049	263	23	64	194	19	11	0
1296	111	0	-194	-1998	-1804	1096	805	-1901	207	56	0	209	32	42	0
1297	111	0	-907	-2005	-1098	1456	95	-1551	133	-21	58	157	-13	27	0
1298	111	0	-1649	-2000	-351	1824	-649	-1175	69	27	0	203	-9	-21	0
1299	111	0	-2124	-2004	120	2064	-1122	-942	-13	-1	85	188	-13	9	0
1300	111	0	-2259	-1990	269	2124	-1264	-860	42	11	52	186	-3	-44	0
1301	111	0	-1928	-1982	-54	1955	-937	-1018	34	-58	46	213	1	-32	0
1302	111	0	-1284	-1980	-696	1632	-294	-1338	114	77	3	195	31	-13	0
1303	111	0	-597	-1978	-1381	1287	392	-1679	197	21	79	155	13	-75	0
1304	111	0	-102	-1974	-1872	1038	885	-1923	139	23	3	108	27	-114	0
1305	111	0	24	-1978	-2002	977	1013	-1990	207	34	-1	230	-7	23	0
1306	111	0	-235	-1965	-1730	1100	747	-1847	205	-7	95	226	11	15	0
1307	111	0	-871	-1972	-1101	1421	115	-1536	129	-1	98	170	48	46	0
1308	111	0	-1624	-1982	-358	1803	-633	-1170	60	27	21	213	-17	-27	0
1309	111	0	-2159	-1998	161	2078	-1160	-918	7	38	17	174	97	42	0
1310	111	0	-2228	-2005	223	2116	-1225	-891	42	60	-19	211	-9	21	0
1311	111	0	-1918	-1976	-58	1947	-930	-1017	91	3	85	172	11	54	0
1312	111	0	-1349	-1971	-622	1660	-363	-1296	29	40	-1	172	-5	-23	0
1313	111	0	-578	-1947	-1369	1262	395	-1658	195	19	44	209	17	-7	0
1314	111	0	-117	-1963	-1846	1040	864	-1904	172	-3	46	178	-27	114	0
1315	111	0	14	-1947	-1961	966	987	-1954	182	60	83	248	1	-3	0
1316	111	0	-299	-1949	-1650	1124	675	-1799	205	75	-23	221	17	-21	0
1317	111	0	-978	-1949	-971	1463	-3	-1460	64	3	52	141	27	34	0
1318	111	0	-1672	-1955	-283	1813	-694	-1119	67	-36	62	145	13	-40	0
1319	111	0	-2201	-1947	254	2074	-1227	-846	7	46	-11	192	-1	56	0
1320	111	0	-2236	-1947	289	2091	-1262	-829	58	-42	87	153	-3	7	0
1321	111	0	-1984	-1936	48	1960	-1016	-944	79	34	62	143	25	-11	0
1322	111	0	-1301	-1947	-646	1624	-327	-1296	145	-11	75	194	-3	25	0
1323	111	0	-615	-1947	-1332	1281	358	-1639	176	15	50	143	1	-34	0
1324	111	0	-104	-1945	-1841	1024	868	-1893	219	7	95	170	-19	42	0
1325	111	0	31	-1940	-1971	954	1001	-1955	217	58	69	194	7	31	0
1326	111	0	-318	-1953	-1635	1135	658	-1794	180	-21	60	174	1	23	0
1327	111	0	-988	-1961	-973	1474	-7	-1467	139	13	48	178	25	-36	0
1328	111	0	-1622	-1953	-331	1787	-645	-1142	95	32	0	195	27	9	0
1329	111	0	-2158	-1941	217	2049	-1187	-862	42	62	104	226	-52	34	0
1330	111	0	-2277	-1934	343	2105	-1310	-795	29	17	-3	192	-21	38	0
1331	111	0	-2021	-1924	97	1972	-1059	-913	50	-54	15	178	-114	-60	0
1332	111	0	-1323	-1916	-593	1619	-365	-1254	122	19	69	211	13	52	0
1333	111	0	-638	-1924	-1286	1281	324	-1605	114	5	42	149	-21	-29	0
1334	111	0	-13	-1914	-1901	963	944	-1907	159	95	34	178	-69	0	0
1335	111	0	27	-1918	-1945	945	986	-1931	203	93	62	186	50	73	0
1336	111	0	-273	-1914	-1641	1093	684	-1777	102	5	-60	180	-44	-31	0
1337	111	0	-892	-1924	-1032	1408	70	-1478	151	29	62	205	-27	60	0
1338	111	0	-1636	-1930	-294	1783	-671	-1112	64	-34	11	131	-44	-5	0
1339	111	0	-2119	-1914	205	2016	-1162	-854	-3	25	25	168	-60	-27	0
1340	111	0	-2249	-1922	327	2085	-1288	-797	-9	23	-3	155	9	-44	0
1341	111	0	-1982	-1922	60	1952	-1021	-931	-11	-5	3	211	42	19	0
1342	111	0	-1228	-1914	-686	1571	-271	-1300	174	38	42	180	11	-1	0
1343	111	0	-593	-1908	-1315	1250	361	-1611	112	129	25	141	54	11	0
1344	111	0	-85	-1910	-1825	997	870	-1867	141	25	-27	151	34	-23	0
1345	111	0	126	-1905	-2031	889	1078	-1968	252	64	77	170	9	106	0
1346	111	0	-339	-1891	-1552	1115	606	-1721	149	-27	9	147	-11	7	0
1347	111	0	-805	-1903	-1098	1354	146	-1500	139	31	23	217	1	-5	0
1348	111	0	-1600	-1916	-316	1758	-642	-1116	87	98	0	246	40	9	0
1349	111	0	-2125	-1922	203	2023	-1164	-859	-11	36	58	122	19	-17	0
1350	111	0	-2176	-1918	258	2047	-1217	-830	34	7	0	213	-44	5	0
1351	111	0	-1937	-1908	29	1922	-983	-939	69	-34	29	151	5	-34	0
1352	111	0	-1279	-1905	-626	1592	-326	-1265	133	21	11	170	7	15	0
1353	111	0	-495	-1895	-1400	1195	452	-1647	211	58	58	215	1	-19	0
1354	111	0	0	-1895	-1895	947	947	-1895	197	83	56	219	38	7	0
1355	111	0	93	-1895	-1988	901	1040	-1941	147	25	-50	186	-32	-17	0
1356	111	0	-169	-1891	-1722	1030	776	-1806	219	-32	79	188	36	46	0
1357	111	0	-846	-1889	-1043	1367	98	-1466	100	50	29	145	9	19	0
1358	111	0	-1598	-1877	-279	1737	-659	-1078	5	5	34	147	-15	-3	0
1359	111	0	-2017	-1889	128	1953	-1072	-880	98	100	60	192	54	21	0
1360	111	0	-2252	-1872	380	2062	-1316	-746	-15	32	-25	141	48	5	0
1361	111	0	-1810	-1866	-56	1838	-877	-961	133	44	3	161	-32	42	0
1362	111	0	-1282	-1856	-574	1569	-354	-1215	98	-5	15	182	19	38	0
1363	111	0	-483	-1844	-1361	1163	439	-1602	207	-58	91	108	-11	-17	0
1364	111	0	-5	-1846	-1841	925	918	-1843	223	124	34	180	67	42	0
1365	111	0	217	-1843	-2060	813	1138	-1951	192	34	-11	188	-83	40	0
1366	111	0	-83	-1823	-1740	953	828	-1781	203	69	27	172	83	5	0
1367	111	0	-769	-1808	-1039	1288	135	-1423	44	7	1	211	11	-15	0
1368	111	0	-1406	-1813	-407	1609	-499	-1110	110	62	69	186	56	0	0
1369	111	0	-1949	-1790	159	1869	-1054	-815	83	-11	114	145	122	5	0
1370	111	0	-2071	-1786	285	1928	-1178	-750	60	1	42	97	-3	17	0
1371	111	0	-1727	-1767	-40	1747	-843	-903	79	67	42	226	83	64	0
1372	111	0	-1143	-1757	-614	1450	-264	-1185	102	0	46	137	-34	65	0
1373	111	0	-398	-1759	-1361	1078	481	-1560	174	-17	133	184	17	81	0
1374	111	0	102	-1744	-1846	821	974	-1795	170	23	58	236	-52	54	0
1375	111	0	248	-1736	-1984	744	1116	-1860	131	25	29	145	-36	7	0
1376	111	0	-74	-1732	-1658	903	792	-1695	172	100	15	283	73	40	0
1377	111	0	-716	-1726	-1010	1221	147	-1368	79	-13	-25	162	-64	-65	0
1378	111	0	-1391	-1718	-327	1554	-532	-1022	135	46	91	236	93	25	0
1379	111	0	-1949	-1705	244	1827	-1096	-730	58	17	-25	143	-1	48	0
1380	111	0	-2019	-1707	312	1863	-1165	-697	91	40	52	211	-25	79	0
1381	111	0	-1716	-1697	19	1706	-867	-839	77	77	98	141	52	62	0
1382	111	0	-1140	-1685	-545	1412	-297	-1115	133	62	-36	153	38	23	0
1383	111	0	-380	-1685	-1305	1032	462	-1495	182	-3	11	174	-46	15	0
1384	111	0	103	-1670	-1773	783	938	-1721	194	56	46	211	-1	95	0
1385	111	0	246	-1676	-1922	715	1084	-1799	128	-29	-23	195	-3	-5	0
1386	111	0	-44	-1652	-1608	848	782	-1630	201	17	27	203	-19	54	0
1387	111	0	-675	-1656	-981	1165	153	-1318	120	62	69	192	56	124	0
1388	111	0	-1420	-1668	-248	1544	-586	-958	137	7	54	186	40	-50	0
1389	111	0	-1926	-1676	250	1801	-1088	-713	-7	44	19	145	32	40	0
1390	111	0	-2049	-1683	366	1866	-1207	-658	58	-9	83	122	32	5	0
1391	111	0	-1727	-1683	44	1705	-885	-819	95	106	34	209	36	58	0
1392	111	0	-1149	-1680	-531	1414	-309	-1105	116	-3	25	182	25	25	0
1393	111	0	-366	-1714	-1348	1040	491	-1531	205	31	79	199	34	-31	0
1394	111	0	58	-1728	-1786	835	922	-1757	186	54	42	215	-40	29	0
1395	111	0	140	-1730	-1870	795	1005	-1800	170	-29	-7	172	-81	32	0
1396	111	0	-46	-1726	-1680	886	817	-1703	186	-1	137	230	89	29	0
1397	111	0	-758	-1724	-966	1241	104	-1345	102	17	40	161	64	-44	0
1398	111	0	-1521	-1713	-192	1617	-664	-952	3	58	67	174	-9	-5	0
1399	111	0	-1988	-1742	246	1865	-1117	-748	3	3	15	168	11	-91	0
1400	111	0	-2050	-1761	289	1905	-1169	-736	81	21	62	178	34	15	0
1401	111	0	-1805	-1773	32	1789	-918	-870	89	58	-17	172	81	15	0
1402	111	0	-1191	-1782	-591	1486	-300	-1186	64	50	38	145	1	1	0
1403	111	0	-481	-1769	-1288	1125	403	-1528	164	27	83	133	27	27	0
1404	111	0	41	-1769	-1810	864	925	-1789	155	48	29	155	62	-11	0
1405	111	0	258	-1788	-2046	765	1152	-1917	143	83	44	201	38	38	0
1406	111	0	-103	-1784	-1681	943	789	-1732	129	58	40	149	17	52	0
1407	111	0	-776	-1796	-1020	1286	122	-1408	120	-7	-1	95	-1	-9	0
1408	111	0	-1480	-1802	-322	1641	-579	-1062	97	-29	19	128	19	-13	0
1409	111	0	-2009	-1821	188	1915	-1098	-816	52	54	29	194	-40	-1	0
1410	111	0	-2139	-1837	302	1988	-1220	-767	62	60	-15	203	9	36	0
1411	111	0	-1860	-1839	21	1849	-940	-909	58	-5	31	149	-54	71	0
1412	111	0	-1187	-1833	-646	1510	-270	-1239	131	52	75	176	9	62	0
1413	111	0	-456	-1837	-1381	1146	462	-1609	192	89	-13	180	7	11	0
1414	111	0	4	-1846	-1850	921	927	-1848	252	102	67	149	1	91	0
1415	111	0	161	-1858	-2019	848	1090	-1938	110	52	34	97	15	13	0
1416	111	0	-157	-1850	-1693	1003	768	-1771	211	56	19	215	97	-25	0
1417	111	0	-856	-1874	-1018	1365	81	-1446	114	7	27	145	-5	5	0
1418	111	0	-1571	-1881	-310	1726	-630	-1095	32	15	56	139	65	-5	0
1419	111	0	-2092	-1864	228	1978	-1160	-818	-13	23	46	141	-11	-5	0
1420	111	0	-2176	-1862	314	2019	-1245	-774	27	102	3	126	15	31	0
1421	111	0	-1939	-1860	79	1899	-1009	-890	15	40	-17	240	9	23	0
1422	111	0	-1279	-1868	-589	1573	-345	-1228	116	64	25	174	48	58	0
1423	111	0	-497	-1862	-1365	1179	434	-1613	131	108	15	155	46	52	0
1424	111	0	-101	-1870	-1769	985	834	-1819	120	34	19	145	54	-56	0
1425	111	0	10	-1891	-1901	940	955	-1896	93	-5	3	102	34	-13	0
1426	111	0	-274	-1924	-1650	1099	688	-1787	170	-15	32	147	5	19	0
1427	111	0	-943	-1957	-1014	1450	35	-1485	81	44	-42	153	25	1	0
1428	111	0	-1770	-1996	-226	1883	-772	-1111	-5	32	-25	102	73	-56	0
1429	111	0	-2230	-1945	285	2087	-1257	-830	-58	-44	-46	-1	-81	-135	0
1430	111	0	-2971	-1394	1577	2182	-2274	91	-700	-682	-783	-634	-865	-874	0
1431	111	0	-2680	-1290	1390	1985	-2035	50	-463	-444	-481	-265	-376	-378	0
1432	111	0	-1805	-2099	-294	1952	-755	-1196	42	98	19	209	-1	-58	0
1433	111	0	-1513	-2415	-902	1964	-305	-1658	-81	-42	-232	79	-145	-195	0
1434	111	0	-797	-2731	-1934	1764	568	-2332	139	56	-161	87	-36	-145	0
1435	111	0	-823	-2970	-2147	1896	662	-2558	100	-151	-126	108	-1	-38	0
1436	111	0	-1048	-3195	-2147	2121	549	-2671	-32	-93	-69	38	-128	-129	0
1437	111	0	-1845	-3404	-1559	2624	-143	-2481	-42	-21	0	100	-69	-106	0
1438	111	0	-2749	-3594	-845	3171	-952	-2219	-122	-98	-155	5	-199	-56	0
1439	111	0	-3228	-3736	-508	3482	-1360	-2122	-34	-65	-13	83	-27	-38	0
1440	111	0	-3424	-3897	-473	3660	-1475	-2185	-34	-5	34	60	5	44	0
1441	111	0	-3092	-3994	-902	3543	-1095	-2448	-56	32	-85	81	-21	-34	0
1442	111	0	-2481	-4044	-1563	3262	-459	-2803	69	50	-56	129	69	-52	1
1443	111	0	-1608	-4050	-2442	2829	417	-3246	137	29	-31	190	178	-17	0
1444	111	0	-1083	-4029	-2946	2556	931	-3487	147	3	42	129	-81	-42	0
1445	111	0	-785	-3978	-3193	2381	1204	-3585	209	-50	19	81	-116	-13	0
1446	111	0	-1069	-3899	-2830	2484	880	-3364	176	56	85	91	-27	-17	0
1447	111	0	-1802	-3796	-1994	2799	96	-2895	50	-21	7	46	-15	17	0
1448	111	0	-2445	-3653	-1208	3049	-618	-2430	-48	-7	-9	15	-73	-91	0
1449	111	0	-2857	-3431	-574	3144	-1141	-2002	-56	9	58	9	-9	32	0
1450	111	0	-2842	-3226	-384	3034	-1229	-1805	11	-32	-13	124	44	5	0
1451	111	0	-2342	-3036	-694	2689	-824	-1865	42	36	15	145	-7	-9	0
1452	111	0	-1589	-2861	-1272	2225	-158	-2066	98	98	-29	133	69	13	0
1453	104	0	-687	-2667	-1980	1677	646	-2323	110	23	62	62	-25	0	0
1454	104	0	-31	-2556	-2525	1293	1247	-2540	139	87	79	-5	-5	124	0
1455	104	0	74	-2587	-2661	1256	1367	-2624	139	108	-38	93	-54	50	0
1456	104	0	-402	-2805	-2403	1603	1000	-2604	137	1	-21	91	-9	100	0
1457	104	0	-1218	-3084	-1866	2151	324	-2475	46	3	-21	69	-79	13	0
1458	104	0	-2262	-3400	-1138	2831	-562	-2269	-85	135	21	106	19	32	0
1459	104	0	-2999	-3734	-735	3366	-1132	-2234	-31	64	-83	100	-17	11	0
1460	104	0	-3181	-3920	-739	3550	-1221	-2329	-9	182	-65	145	-25	135	0
1461	104	0	-2972	-4081	-1109	3526	-931	-2595	-40	153	-100	128	-89	85	0
1462	104	0	-2334	-4223	-1889	3278	-222	-3056	77	89	21	11	0	31	0
1463	104	0	-1675	-4361	-2686	3018	505	-3523	120	97	-11	87	-25	58	0
1464	104	0	-1158	-4514	-3356	2836	1099	-3935	168	54	-79	91	-40	44	0
1465	104	0	-1102	-4652	-3550	2877	1224	-4101	145	95	-25	56	69	32	0
1466	104	0	-1541	-4751	-3210	3146	834	-3980	73	40	-50	64	-36	42	0
1467	104	0	-2303	-4836	-2533	3569	115	-3684	48	149	-106	93	-27	7	0
1468	104	0	-3148	-4859	-1711	4003	-718	-3285	-3	95	-77	40	-73	-15	0
1469	104	0	-3640	-4838	-1198	4239	-1221	-3018	-34	65	-36	166	-48	23	0
1470	104	0	-3810	-4824	-1014	4317	-1398	-2919	-108	73	-42	-65	11	-11	0
1471	104	0	-3492	-4836	-1344	4164	-1074	-3090	-34	58	-64	5	-34	-9	0
1472	104	0	-2757	-4848	-2091	3802	-333	-3469	0	75	-95	-5	-36	-5	0
1473	104	0	-1954	-4834	-2880	3394	463	-3857	93	124	-15	129	3	58	0
1474	104	0	-1428	-4824	-3396	3126	984	-4110	108	149	-116	21	-21	112	0
1475	104	0	-1193	-4846	-3653	3019	1230	-4249	145	172	-73	91	67	110	0
1476	104	0	-1594	-4851	-3257	3222	831	-4054	73	151	-54	-27	62	56	0
1477	104	0	-2245	-4832	-2587	3538	171	-3709	54	44	-71	69	52	83	0
1478	104	0	-3003	-4830	-1827	3916	-588	-3328	-15	129	-46	102	13	133	0
1479	104	0	-3566	-4809	-1243	4187	-1161	-3026	-77	-19	-89	9	-7	38	0
1480	104	0	-3556	-4811	-1255	4183	-1150	-3033	36	129	-31	108	135	40	0
1481	104	0	-3331	-4818	-1487	4074	-922	-3152	44	29	-79	-42	7	67	0
1482	104	0	-2516	-4828	-2312	3672	-102	-3570	36	137	-38	-42	15	64	0
1483	104	0	-1692	-4846	-3154	3269	731	-4000	180	110	-32	-38	36	40	0
1484	104	0	-1112	-4879	-3767	2995	1327	-4323	190	137	-21	-48	95	95	0
1485	104	0	-931	-4898	-3967	2914	1518	-4432	159	124	-44	-27	93	75	0
1486	104	0	-1259	-4931	-3672	3095	1206	-4301	120	83	23	-73	65	67	0
1487	104	0	-1855	-4993	-3138	3424	641	-4065	112	174	27	-153	81	116	0
1488	104	0	-2664	-5026	-2362	3845	-151	-3694	25	62	23	-95	77	58	0
1489	104	0	-3179	-5049	-1870	4114	-654	-3459	3	62	-36	-52	-25	54	0
1490	104	0	-3289	-5069	-1780	4179	-754	-3424	87	126	1	-81	71	1	0
1491	104	0	-3074	-5078	-2004	4076	-535	-3541	36	73	-1	-100	-17	23	0
1492	104	0	-2408	-5075	-2667	3741	129	-3871	186	133	9	-27	42	29	0
1493	104	0	-1736	-5109	-3373	3422	818	-4241	162	120	48	-60	-34	-3	0
1494	104	0	-1241	-5121	-3880	3181	1319	-4500	217	172	23	-79	112	56	0
1495	104	0	-1089	-5131	-4042	3110	1476	-4586	159	178	54	23	1	-15	0
1496	104	0	-1339	-5137	-3798	3238	1229	-4467	236	161	139	-11	19	83	0
1497	104	0	-1981	-5150	-3169	3565	594	-4159	104	190	112	89	-15	104	0
1498	104	0	-2761	-5131	-2370	3946	-195	-3750	112	211	13	122	118	106	0
1499	104	0	-3252	-5106	-1854	4179	-699	-3480	89	75	65	65	75	7	0
1500	104	0	-3306	-5065	-1759	4185	-773	-3412	135	180	79	143	124	79	0
1501	104	0	-3127	-4999	-1872	4063	-627	-3435	23	46	17	60	-27	-27	0
1502	104	0	-2341	-4925	-2584	3633	121	-3754	223	87	73	120	75	85	0
1503	104	0	-1688	-4879	-3191	3283	751	-4035	254	48	52	118	44	52	0
1504	104	0	-985	-4824	-3839	2904	1427	-4331	267	129	34	147	97	60	0
1505	104	0	-776	-4766	-3990	2771	1607	-4378	329	234	69	258	149	166	0
1506	104	0	-1156	-4725	-3569	2940	1206	-4147	207	108	56	186	79	75	0
1507	104	0	-1727	-4671	-2944	3199	608	-3807	256	141	62	228	77	122	0
1508	104	0	-2605	-4640	-2035	3622	-285	-3337	42	67	38	93	19	-15	0
1509	104	0	-3040	-4601	-1561	3820	-739	-3081	95	176	65	209	110	79	0
1510	104	0	-3189	-4568	-1379	3878	-905	-2973	75	190	27	219	69	141	0
1511	104	0	-2691	-4539	-1848	3615	-421	-3193	246	296	168	304	234	234	0
1512	104	0	-2106	-4498	-2392	3302	143	-3445	327	259	155	289	180	151	0
1513	104	0	-1298	-4425	-3127	2861	914	-3776	318	335	176	360	172	188	0
1514	104	0	-760	-4314	-3554	2537	1397	-3934	355	234	192	238	157	153	0
1515	104	0	-644	-4203	-3559	2423	1457	-3881	223	159	3	225	97	50	0
1516	104	0	-914	-4130	-3216	2522	1151	-3673	190	217	85	211	79	143	0
1517	104	0	-1583	-4054	-2471	2818	444	-3262	83	131	29	265	64	54	0
1518	104	0	-2310	-3986	-1676	3148	-317	-2831	48	54	-32	172	1	-25	0
1519	104	0	-2825	-3938	-1113	3381	-856	-2525	5	91	38	221	52	93	0
1520	104	0	-3001	-3881	-880	3441	-1060	-2380	-67	36	-56	93	56	-46	0
1521	104	0	-2599	-3852	-1253	3225	-673	-2552	126	161	-31	275	19	60	0
1522	104	0	-1973	-3798	-1825	2885	-74	-2811	110	73	-29	164	29	44	0
1523	104	0	-1247	-3736	-2489	2491	621	-3112	135	97	-38	120	21	-54	0
1524	104	0	-761	-3682	-2921	2221	1080	-3301	180	9	32	100	-38	40	0
1525	104	0	-512	-3623	-3111	2067	1299	-3367	209	27	-34	106	-60	-32	0
1526	104	0	-830	-3557	-2727	2193	948	-3142	174	62	1	62	5	-15	0
1527	104	0	-1473	-3515	-2042	2494	284	-2778	34	-1	-21	64	-29	-60	0
1528	104	0	-2237	-3472	-1235	2854	-501	-2353	-50	-1	-50	87	-133	-17	0
1529	104	0	-2714	-3443	-729	3078	-992	-2086	-100	-3	-46	11	-87	-54	0
1530	104	0	-2968	-3414	-446	3191	-1261	-1930	-155	-36	3	69	-97	7	0
1531	104	0	-2613	-3396	-783	3004	-915	-2089	40	-11	-44	13	-25	-40	0
1532	104	0	-2121	-3385	-1264	2753	-428	-2324	83	0	-36	23	-131	-67	0
1533	104	0	-1259	-3379	-2120	2319	430	-2749	131	64	44	54	-29	-19	0
1534	104	0	-809	-3365	-2556	2087	873	-2960	157	40	81	60	3	-21	0
1535	104	0	-595	-3367	-2772	1981	1088	-3069	159	124	38	60	-11	102	0
1536	104	0	-917	-3363	-2446	2140	764	-2904	176	60	110	120	64	-73	0
1537	104	0	-1566	-3358	-1792	2462	113	-2575	104	137	36	58	-13	-23	0
1538	104	0	-2311	-3352	-1041	2831	-635	-2196	71	118	15	106	5	-32	0
1539	104	0	-2887	-3342	-455	3114	-1216	-1898	21	122	38	97	-3	64	0
1540	104	0	-3026	-3342	-316	3184	-1355	-1829	-1	87	40	25	7	11	0
1541	104	0	-2741	-3321	-580	3031	-1080	-1950	58	50	25	116	-27	-3	0
1542	104	0	-2149	-3307	-1158	2728	-495	-2232	97	89	106	69	-1	-27	0
1543	104	0	-1327	-3288	-1961	2307	317	-2624	194	106	75	98	-9	13	0
1544	104	0	-819	-3276	-2457	2047	819	-2866	267	32	100	128	15	-19	0
1545	104	0	-683	-3255	-2572	1969	944	-2913	207	85	27	122	-23	3	0
1546	104	0	-964	-3247	-2283	2105	659	-2765	188	102	143	155	-44	95	0
1547	104	0	-1542	-3216	-1674	2379	66	-2445	122	-52	25	17	-83	36	0
1548	104	0	-2262	-3204	-942	2733	-660	-2073	95	108	77	157	15	81	0
1549	104	0	-2852	-3168	-316	3010	-1268	-1742	-34	-9	17	32	-23	-62	0
1550	104	0	-2918	-3144	-226	3031	-1346	-1685	9	54	-1	42	34	-17	0
1551	104	0	-2656	-3123	-467	2889	-1094	-1795	65	9	52	98	5	38	0
1552	104	0	-2006	-3063	-1057	2534	-474	-2060	73	79	-15	126	-50	31	0
1553	104	0	-1268	-3041	-1773	2154	252	-2407	149	13	9	69	-97	29	0
1554	104	0	-733	-3018	-2285	1875	776	-2651	62	71	-5	124	-1	-60	0
1555	104	0	-582	-2985	-2403	1783	910	-2694	36	50	-32	34	-1	9	0
1556	104	0	-819	-2974	-2155	1896	668	-2564	143	95	50	77	-64	83	0
1557	104	0	-1480	-2960	-1480	2220	0	-2220	116	60	-126	85	-95	-17	0
1558	104	0	-2066	-2946	-880	2506	-593	-1913	98	122	-40	131	-29	11	0
1559	104	0	-2656	-2925	-269	2790	-1193	-1597	-42	65	-40	52	-67	79	0
1560	104	0	-2742	-2906	-164	2824	-1289	-1535	5	65	-100	114	-77	23	0
1561	104	0	-2384	-2898	-514	2641	-935	-1706	89	98	-25	133	9	52	0
1562	104	0	-1810	-2873	-1063	2341	-373	-1968	157	13	7	100	11	73	0
1563	104	0	-1092	-2865	-1773	1978	340	-2319	135	-15	-52	-17	-60	-97	0
1564	104	0	-465	-2855	-2390	1660	962	-2622	217	85	91	137	29	42	0
1565	104	0	-299	-2844	-2545	1571	1123	-2694	194	-44	85	95	-27	21	0
1566	104	0	-533	-2826	-2293	1679	880	-2559	178	15	-21	131	17	-29	0
1567	104	0	-1252	-2811	-1559	2031	153	-2185	149	-31	-15	58	-54	-102	0
1568	104	0	-1882	-2803	-921	2342	-480	-1862	122	58	71	89	-17	46	0
1569	104	0	-2440	-2793	-353	2616	-1043	-1573	-15	38	-11	100	-85	-46	0
1570	104	0	-2546	-2780	-234	2663	-1156	-1507	23	27	32	54	-25	34	0
1571	104	0	-2268	-2768	-500	2518	-884	-1634	60	-21	-9	151	-31	-5	0
1572	104	0	-1578	-2743	-1165	2160	-206	-1954	153	32	23	114	-52	3	0
1573	104	0	-879	-2729	-1850	1804	485	-2289	211	40	116	31	64	1	0
1574	104	0	-421	-2716	-2295	1568	937	-2505	174	-75	-13	95	-124	21	0
1575	104	0	-186	-2723	-2537	1454	1175	-2630	161	-21	50	133	-106	38	0
1576	104	0	-505	-2708	-2203	1606	849	-2455	186	-32	60	161	-50	13	0
1577	104	0	-1108	-2702	-1594	1905	243	-2148	149	-58	3	-9	-50	-79	0
1578	104	0	-1731	-2679	-948	2205	-391	-1813	166	3	71	141	19	1	0
1579	104	0	-2392	-2659	-267	2525	-1062	-1463	44	-91	3	48	-27	-79	0
1580	104	0	-2502	-2659	-157	2580	-1172	-1408	7	-54	17	-1	-79	-42	0
1581	104	0	-2157	-2657	-500	2407	-828	-1578	143	-25	34	149	-13	-19	0
1582	104	0	-1643	-2655	-1012	2149	-315	-1833	128	-34	17	5	-15	-25	0
1583	104	0	-795	-2655	-1860	1725	532	-2257	213	13	1	166	-77	-17	0
1584	104	0	-283	-2653	-2370	1468	1043	-2511	244	27	13	147	-9	-29	0
1585	104	0	-223	-2667	-2444	1445	1110	-2555	195	-118	17	116	-34	-62	0
1586	104	0	-429	-2673	-2244	1551	907	-2458	258	-40	-1	131	3	-27	0
1587	104	0	-1109	-2686	-1577	1897	234	-2131	157	32	-1	120	29	-56	0
1588	104	0	-1857	-2708	-851	2282	-503	-1779	69	23	46	137	-7	15	0
1589	104	0	-2413	-2723	-310	2568	-1051	-1516	0	-67	-32	73	-17	9	0
1590	104	0	-2535	-2725	-190	2630	-1172	-1457	42	31	5	184	-17	21	0
1591	104	0	-2344	-2735	-391	2539	-976	-1563	32	-67	-58	97	-89	-5	0
1592	104	0	-1630	-2747	-1117	2188	-256	-1932	139	44	19	242	-9	15	0
1593	104	0	-909	-2752	-1843	1830	467	-2297	116	48	48	75	1	54	0
1594	104	0	-357	-2776	-2419	1566	1031	-2597	192	19	15	265	36	32	0
1595	104	0	-312	-2789	-2477	1550	1082	-2633	128	-5	-60	120	-34	31	0
1596	104	0	-503	-2807	-2304	1655	900	-2555	135	0	65	162	-13	60	0
1597	104	0	-1228	-2816	-1588	2022	180	-2202	128	-23	-40	166	-44	11	0
1598	104	0	-1994	-2816	-822	2405	-586	-1819	42	-67	-25	190	-93	-13	0
1599	104	0	-2423	-2832	-409	2627	-1007	-1620	40	-7	50	168	27	58	0
1600	104	0	-2722	-2853	-131	2787	-1295	-1492	-50	-75	-29	164	-9	-31	0
1601	104	0	-2415	-2865	-450	2640	-982	-1657	62	-48	5	168	-46	21	0
1602	104	0	-1781	-2867	-1086	2324	-347	-1976	172	-32	38	203	-40	44	0
1603	104	0	-1036	-2888	-1852	1962	408	-2370	223	27	44	230	-69	67	0
1604	104	0	-514	-2894	-2380	1704	933	-2637	157	13	-3	162	27	40	0
1605	104	0	-396	-2886	-2490	1641	1047	-2688	195	-1	-44	248	-15	-32	0
1606	104	0	-702	-2892	-2190	1797	744	-2541	91	1	25	203	38	-9	0
1607	104	0	-1281	-2898	-1617	2089	168	-2257	95	-7	25	172	34	-31	0
1608	104	0	-2014	-2902	-888	2458	-563	-1895	102	31	38	174	21	44	0
1609	104	0	-2638	-2911	-273	2774	-1182	-1592	-38	23	-32	75	17	-7	0
1610	104	0	-2683	-2902	-219	2792	-1232	-1560	5	17	-17	164	-64	42	0
1611	104	0	-2394	-2908	-514	2651	-940	-1711	110	40	126	159	-29	46	0
1612	104	0	-1848	-2911	-1063	2379	-392	-1987	40	13	-13	21	-15	-50	0
1613	104	0	-1038	-2917	-1879	1977	420	-2398	131	21	40	137	-38	7	0
1614	104	0	-586	-2925	-2339	1755	876	-2632	201	19	34	174	29	13	0
1615	104	0	-407	-2921	-2514	1664	1053	-2717	118	40	-36	116	-52	5	0
1616	104	0	-567	-2937	-2370	1752	901	-2653	217	52	122	217	71	54	0
1617	104	0	-1282	-2931	-1649	2106	183	-2290	153	17	-21	157	3	15	0
1618	104	0	-1944	-2925	-981	2434	-481	-1953	108	11	48	106	-3	13	0
1619	104	0	-2495	-2927	-432	2711	-1031	-1679	104	17	65	106	17	40	0
1620	104	0	-2708	-2917	-209	2812	-1249	-1563	3	58	-7	153	-11	-17	0
1621	104	0	-2372	-2921	-549	2646	-911	-1735	85	-23	56	79	-17	34	0
1622	104	0	-1737	-2908	-1171	2322	-283	-2039	124	32	38	112	13	-5	0
1623	104	0	-1042	-2906	-1864	1974	411	-2385	133	23	44	129	-27	-5	0
1624	104	0	-423	-2896	-2473	1659	1025	-2684	258	5	112	133	7	25	0
1625	104	0	-371	-2896	-2525	1633	1077	-2710	207	-60	15	97	-17	5	0
1626	104	0	-487	-2898	-2411	1692	962	-2654	174	29	73	106	36	11	0
1627	104	0	-1238	-2900	-1662	2069	212	-2281	110	56	-38	104	62	25	0
1628	104	0	-1885	-2911	-1026	2398	-429	-1968	65	-27	46	182	-64	98	0
1629	104	0	-2411	-2892	-481	2651	-965	-1686	62	104	31	228	19	31	0
1630	104	0	-2603	-2894	-291	2748	-1156	-1592	-27	-21	40	32	-32	85	0
1631	104	0	-2220	-2877	-657	2548	-781	-1767	77	89	60	170	52	75	0
1632	104	0	-1634	-2873	-1239	2253	-197	-2056	135	11	87	135	5	0	0
1633	104	0	-982	-2869	-1887	1925	452	-2378	124	-58	-77	83	-62	7	0
1634	104	0	-355	-2878	-2523	1616	1084	-2700	195	67	31	166	-23	77	0
1635	104	0	-198	-2871	-2673	1534	1237	-2772	87	87	-31	203	46	87	0
1636	104	0	-413	-2867	-2454	1640	1020	-2660	184	-3	77	226	-67	75	0
1637	104	0	-1096	-2861	-1765	1978	334	-2313	139	48	31	157	5	19	0
1638	104	0	-1831	-2857	-1026	2344	-402	-1941	110	38	67	139	17	0	0
1639	104	0	-2342	-2861	-519	2601	-911	-1690	46	60	19	182	0	44	0
1640	104	0	-2553	-2851	-298	2702	-1127	-1574	29	-3	-38	118	-50	34	0
1641	104	0	-2196	-2845	-649	2520	-773	-1747	81	5	32	219	25	62	0
1642	104	0	-1581	-2849	-1268	2215	-156	-2058	129	-15	46	153	13	17	0
1643	104	0	-873	-2844	-1971	1858	549	-2407	221	34	32	164	38	60	0
1644	104	0	-363	-2834	-2471	1598	1054	-2652	147	-9	36	126	27	-7	0
1645	104	0	-163	-2830	-2667	1496	1252	-2748	168	21	38	213	42	44	0
1646	104	0	-473	-2820	-2347	1646	937	-2583	128	-58	108	131	-13	17	0
1647	104	0	-1000	-2811	-1811	1905	405	-2311	242	85	60	217	98	73	0
1648	104	0	-1865	-2805	-940	2335	-462	-1872	-13	-62	15	79	-29	-21	0
1649	104	0	-2221	-2799	-578	2510	-821	-1688	52	89	106	149	13	34	0
1650	104	0	-2513	-2780	-267	2646	-1123	-1523	11	-17	17	131	-42	19	0
1651	104	0	-2228	-2778	-550	2503	-839	-1664	7	21	7	157	7	-44	0
1652	104	0	-1575	-2787	-1212	2181	-181	-1999	145	85	7	190	-7	87	0
1653	104	0	-884	-2781	-1897	1832	506	-2339	184	-29	-11	155	-11	-23	0
1654	104	0	-317	-2776	-2459	1546	1071	-2617	199	91	85	223	64	42	0
1655	104	0	-165	-2772	-2607	1468	1221	-2689	205	13	58	180	27	38	0
1656	104	0	-417	-2764	-2347	1590	965	-2555	232	13	3	226	-64	-15	0
1657	104	0	-1059	-2758	-1699	1908	320	-2228	170	65	48	178	69	11	0
1658	104	0	-1783	-2747	-964	2265	-409	-1855	75	52	85	151	65	27	0
1659	104	0	-2351	-2750	-399	2550	-976	-1574	3	0	-15	182	-32	-17	0
1660	104	0	-2500	-2754	-254	2627	-1123	-1504	31	46	58	240	-25	34	0
1661	104	0	-2319	-2745	-426	2532	-946	-1585	19	-25	7	87	-21	-56	0
1662	104	0	-1667	-2768	-1101	2217	-283	-1934	118	52	-31	168	11	-19	0
1663	104	0	-922	-2745	-1823	1833	450	-2284	213	34	23	112	19	34	0
1664	104	0	-355	-2741	-2386	1548	1015	-2563	209	13	129	186	56	17	0
1665	104	0	-247	-2743	-2496	1495	1124	-2619	228	-31	40	180	-17	56	0
1666	104	0	-522	-2727	-2205	1624	841	-2466	116	13	21	114	7	42	0
1667	104	0	-1084	-2721	-1637	1902	276	-2179	203	44	83	126	98	48	0
1668	104	0	-1880	-2716	-836	2298	-522	-1776	71	-23	29	149	79	-11	0
1669	104	0	-2383	-2710	-327	2546	-1028	-1518	-13	-1	73	137	23	-48	0
1670	104	0	-2573	-2714	-141	2643	-1216	-1427	60	34	75	184	60	11	0
1671	104	0	-2288	-2710	-422	2499	-933	-1566	83	29	58	199	29	-44	0
1672	104	0	-1738	-2706	-968	2222	-385	-1837	100	1	79	161	32	-15	0
1673	104	0	-1016	-2690	-1674	1853	329	-2182	164	-50	13	162	23	-25	0
1674	104	0	-416	-2681	-2265	1548	924	-2473	205	27	110	223	71	67	0
1675	104	0	-345	-2690	-2345	1517	1000	-2517	116	-5	29	174	19	44	0
1676	104	0	-530	-2700	-2170	1615	820	-2435	223	27	81	145	34	81	0
1677	104	0	-1208	-2692	-1484	1950	138	-2088	135	31	106	192	29	97	0
1678	104	0	-1945	-2686	-741	2315	-602	-1713	-42	67	1	139	31	5	0
1679	104	0	-2508	-2669	-161	2588	-1173	-1415	64	32	89	159	11	11	0
1680	104	0	-2723	-2665	58	2694	-1390	-1303	48	-9	34	188	-44	69	0
1681	104	0	-2415	-2655	-240	2535	-1087	-1447	69	54	-56	194	-32	19	0
1682	104	0	-1797	-2648	-851	2222	-473	-1749	79	62	65	213	48	11	0
1683	104	0	-1145	-2634	-1489	1889	172	-2061	180	19	44	174	11	58	0
1684	104	0	-539	-2640	-2101	1589	781	-2370	178	9	44	168	-56	-60	0
1685	104	0	-470	-2638	-2168	1554	849	-2403	194	29	3	215	1	60	0
1686	104	0	-604	-2644	-2040	1624	718	-2342	180	3	69	153	95	13	0
1687	104	0	-1302	-2650	-1348	1976	23	-1999	110	129	0	201	73	11	0
1688	104	0	-2039	-2648	-609	2343	-715	-1628	83	23	83	149	7	44	0
1689	104	0	-2606	-2646	-40	2626	-1283	-1343	-25	-7	42	157	-34	13	0
1690	104	0	-2644	-2653	-9	2648	-1317	-1331	65	38	42	182	40	52	0
1691	104	0	-2503	-2646	-143	2574	-1180	-1394	23	42	23	79	-13	-34	0
1692	104	0	-1773	-2630	-857	2201	-458	-1743	120	75	50	172	13	54	0
1693	104	0	-1125	-2634	-1509	1879	192	-2071	128	50	36	137	23	-48	0
1694	104	0	-553	-2624	-2071	1588	759	-2347	221	-46	-21	195	-31	5	0
1695	104	0	-392	-2644	-2252	1518	930	-2448	205	-3	135	166	31	42	0
1696	104	0	-726	-2634	-1908	1680	591	-2271	124	5	-23	151	-108	-38	0
1697	104	0	-1211	-2642	-1431	1926	110	-2036	192	77	48	178	71	75	0
1698	104	0	-2138	-2632	-494	2385	-822	-1563	21	-83	-5	97	-42	-32	0
1699	104	0	-2502	-2622	-120	2562	-1191	-1371	60	-1	-44	190	9	-19	0
1700	104	0	-2715	-2626	89	2670	-1402	-1268	1	11	52	137	23	5	0
1701	104	0	-2442	-2622	-180	2532	-1131	-1401	93	-40	-19	170	-48	0	0
1702	104	0	-1804	-2636	-832	2220	-486	-1734	104	21	65	166	-36	110	0
1703	104	0	-1170	-2628	-1458	1899	144	-2043	104	-40	40	120	-97	71	0
1704	104	0	-449	-2617	-2168	1533	859	-2392	223	1	58	153	-27	25	0
1705	104	0	-450	-2622	-2172	1536	861	-2397	95	60	44	50	27	11	0
1706	104	0	-630	-2630	-2000	1630	685	-2315	128	9	42	149	-25	-19	0
1707	104	0	-1199	-2622	-1423	1910	112	-2022	139	75	91	157	29	131	0
1708	104	0	-1946	-2619	-673	2282	-636	-1646	87	1	87	199	-13	81	0
1709	104	0	-2425	-2609	-184	2517	-1120	-1396	67	129	75	238	69	3	0
1710	104	0	-2743	-2617	126	2680	-1434	-1245	-13	0	-9	120	5	-3	0
1711	104	0	-2342	-2601	-259	2471	-1041	-1430	89	46	46	110	-32	44	0
1712	104	0	-1845	-2607	-762	2226	-541	-1684	60	19	38	139	1	11	0
1713	104	0	-1013	-2611	-1598	1812	292	-2104	201	-36	19	93	-54	7	0
1714	104	0	-476	-2613	-2137	1544	830	-2375	252	5	34	190	-15	56	0
1715	104	0	-304	-2597	-2293	1450	994	-2445	153	-23	21	143	11	27	0
1716	104	0	-552	-2589	-2037	1570	742	-2313	122	-29	-1	27	-31	-23	0
1717	104	0	-1100	-2589	-1489	1844	194	-2039	135	126	48	124	23	44	0
1718	104	0	-1882	-2605	-723	2243	-579	-1664	-5	21	38	145	-65	54	0
1719	104	0	-2388	-2601	-213	2494	-1087	-1407	32	-21	-1	128	0	-23	0
1720	104	0	-2578	-2595	-17	2586	-1280	-1306	25	-13	52	71	19	23	0
1721	104	0	-2215	-2587	-372	2401	-921	-1479	36	0	65	172	-7	32	0
1722	104	0	-1635	-2589	-954	2112	-340	-1771	116	67	56	120	-7	23	0
1723	104	0	-877	-2582	-1705	1729	414	-2143	203	7	42	172	-62	15	0
1724	104	0	-335	-2591	-2256	1463	960	-2423	164	31	106	174	15	69	0
1725	104	0	-118	-2589	-2471	1353	1176	-2530	104	36	-7	141	3	-11	0
1726	104	0	-396	-2595	-2199	1495	901	-2397	176	15	40	116	-9	42	0
1727	104	0	-977	-2589	-1612	1783	317	-2100	192	46	69	234	54	-91	0
1728	104	0	-1819	-2591	-772	2205	-523	-1681	50	11	29	108	5	52	0
1729	104	0	-2236	-2587	-351	2411	-942	-1469	9	38	-9	162	-27	0	0
1730	104	0	-2439	-2584	-145	2511	-1147	-1364	52	102	79	139	79	93	0
1731	104	0	-2233	-2582	-349	2407	-942	-1465	-42	34	9	135	-83	50	0
1732	104	0	-1529	-2584	-1055	2056	-237	-1819	133	-23	112	178	-31	62	0
1733	104	0	-867	-2572	-1705	1719	419	-2138	172	13	31	176	-27	1	0
1734	104	0	-272	-2572	-2300	1422	1014	-2436	184	9	60	104	-62	64	0
1735	104	0	-83	-2562	-2479	1322	1198	-2520	199	54	36	201	93	67	0
1736	104	0	-322	-2556	-2234	1439	956	-2395	155	-23	-27	190	-29	1	0
1737	104	0	-1038	-2564	-1526	1801	244	-2045	98	5	19	194	-27	-40	0
1738	104	0	-1699	-2554	-855	2126	-422	-1704	91	40	19	112	-71	-15	0
1739	104	0	-2305	-2568	-263	2436	-1021	-1415	-7	77	-29	178	-29	-56	0
1740	104	0	-2450	-2570	-120	2510	-1165	-1345	5	-3	11	199	-13	27	0
1741	104	0	-2223	-2576	-353	2399	-935	-1464	-3	0	-15	141	-9	13	0
1742	104	0	-1581	-2558	-977	2069	-302	-1767	116	69	7	219	-34	-75	0
1743	104	0	-884	-2564	-1680	1724	398	-2122	108	60	75	194	-42	-9	0
1744	104	0	-407	-2558	-2151	1482	872	-2354	104	-11	-48	106	-79	-77	0
1745	104	0	-134	-2568	-2434	1351	1150	-2501	161	17	23	153	-46	40	0
1746	104	0	-444	-2566	-2122	1505	839	-2344	135	-83	31	52	0	19	0
1747	104	0	-1045	-2556	-1511	1800	233	-2033	62	11	-52	164	-31	-65	0
1748	104	0	-1834	-2547	-713	2190	-560	-1630	48	11	48	124	-32	15	0
1749	104	0	-2311	-2545	-234	2428	-1038	-1389	31	46	-54	141	-42	-11	0
1750	104	0	-2487	-2531	-44	2509	-1221	-1287	71	102	97	116	19	31	0
1751	104	0	-2324	-2533	-209	2428	-1057	-1371	23	-64	-27	110	-71	-141	0
1752	104	0	-1664	-2525	-861	2094	-401	-1693	126	13	64	157	48	42	0
1753	104	0	-908	-2529	-1621	1718	356	-2075	135	-25	19	75	17	11	0
1754	104	0	-380	-2533	-2153	1456	886	-2343	197	93	108	153	38	38	0
1755	104	0	-268	-2549	-2281	1408	1006	-2415	182	-23	-13	40	-42	-9	0
1756	104	0	-458	-2541	-2083	1499	812	-2312	147	83	-13	186	-25	38	0
1757	104	0	-1146	-2556	-1410	1851	132	-1983	91	67	19	172	-3	7	0
1758	104	0	-1886	-2572	-686	2229	-600	-1629	-44	67	-15	67	-44	32	0
1759	104	0	-2423	-2539	-116	2481	-1153	-1327	64	5	38	162	-65	7	0
1760	104	0	-2661	-2533	128	2597	-1394	-1202	-27	-15	-67	65	-60	5	0
1761	104	0	-2301	-2520	-219	2410	-1041	-1369	81	50	46	182	-9	48	0
1762	104	0	-1759	-2527	-768	2143	-495	-1647	44	27	-17	129	-40	-27	0
1763	104	0	-1040	-2506	-1466	1773	213	-1986	122	1	9	176	-89	25	0
1764	104	0	-454	-2518	-2064	1486	805	-2291	226	34	-23	131	-19	-5	0
1765	104	0	-264	-2512	-2248	1388	992	-2380	215	50	7	180	-11	19	0
1766	104	0	-545	-2516	-1971	1530	713	-2243	104	0	11	116	-106	-23	0
1767	104	0	-1077	-2500	-1423	1788	173	-1961	176	50	75	261	46	69	0
1768	104	0	-1898	-2512	-614	2205	-642	-1563	13	23	13	162	-17	-7	0
1769	104	0	-2412	-2516	-104	2464	-1154	-1310	-31	5	29	145	-34	-3	0
1770	104	0	-2615	-2520	95	2567	-1355	-1212	-56	11	3	133	38	-23	0
1771	104	0	-2359	-2508	-149	2433	-1105	-1328	29	-36	-34	64	-17	-9	0
1772	104	0	-1765	-2508	-743	2136	-511	-1625	58	60	44	110	0	-1	0
1773	104	0	-1048	-2512	-1464	1780	208	-1988	139	-29	23	153	-34	15	0
1774	104	0	-464	-2510	-2046	1487	791	-2278	159	89	21	128	46	-31	0
1775	104	0	-299	-2514	-2215	1406	958	-2364	100	-9	15	153	23	1	0
1776	104	0	-505	-2518	-2013	1511	754	-2265	186	56	21	168	-44	5	0
1777	104	0	-1156	-2523	-1367	1839	105	-1945	155	1	0	221	11	-1	0
1778	104	0	-1923	-2518	-595	2220	-664	-1556	52	-23	-13	114	-27	-27	0
1779	104	0	-2408	-2506	-98	2457	-1155	-1302	-64	67	54	139	-15	15	0
1780	104	0	-2628	-2483	145	2555	-1386	-1169	-60	-40	-32	120	-15	-87	0
1781	104	0	-2338	-2471	-133	2404	-1102	-1302	34	120	17	197	0	-1	0
1782	104	0	-1746	-2479	-733	2112	-506	-1606	166	-27	-7	162	36	-34	0
1783	104	0	-1022	-2475	-1453	1748	215	-1964	128	5	38	64	-54	-44	0
1784	104	0	-466	-2473	-2007	1469	770	-2240	97	75	15	170	0	-25	0
1785	104	0	-324	-2471	-2147	1397	911	-2309	100	-77	-60	120	-62	-34	0
1786	104	0	-526	-2483	-1957	1504	715	-2220	164	17	-23	190	-56	-17	0
1787	104	0	-1198	-2490	-1292	1844	47	-1891	40	23	-91	195	-29	-32	0
1788	104	0	-1850	-2492	-642	2171	-604	-1567	27	5	71	95	-48	-46	0
1789	104	0	-2497	-2510	-13	2503	-1242	-1261	17	-40	71	128	23	52	0
1790	104	0	-2645	-2500	145	2572	-1395	-1177	-31	-40	-42	162	-77	-62	0
1791	104	0	-2374	-2496	-122	2435	-1126	-1309	71	69	0	217	5	-11	0
1792	104	0	-1750	-2473	-723	2111	-513	-1598	-9	58	-77	126	-17	-128	0
1793	104	0	-983	-2457	-1474	1720	245	-1965	129	118	65	147	52	-21	0
1794	104	0	-518	-2450	-1932	1484	707	-2191	54	-31	-25	93	-108	-97	0
1795	104	0	-303	-2442	-2139	1372	918	-2290	166	98	15	141	-3	11	0
1796	104	0	-541	-2446	-1905	1493	682	-2175	120	5	42	83	-34	-36	0
1797	104	0	-1139	-2450	-1311	1794	86	-1880	79	40	62	116	-40	-7	0
1798	104	0	-1946	-2456	-510	2201	-718	-1483	32	38	-25	147	-27	-31	0
1799	104	0	-2390	-2459	-69	2424	-1160	-1264	-11	23	11	172	-34	-38	0
1800	104	0	-2554	-2469	85	2511	-1319	-1192	36	-9	65	149	-15	46	0
1801	104	0	-2359	-2463	-104	2411	-1127	-1283	-7	-46	40	129	-9	38	0
1802	104	0	-1831	-2461	-630	2146	-600	-1545	13	-25	-50	71	-60	-120	0
1803	104	0	-914	-2454	-1540	1684	313	-1997	213	102	52	230	87	36	0
1804	104	0	-532	-2450	-1918	1491	693	-2184	145	-15	-29	126	-81	-19	0
1805	104	0	-227	-2452	-2225	1339	999	-2338	85	-5	-29	106	-46	-38	0
1806	104	0	-487	-2448	-1961	1467	737	-2204	176	50	87	145	52	54	0
1807	104	0	-1151	-2444	-1293	1797	71	-1868	11	-77	-21	71	-29	44	0
1808	104	0	-1810	-2440	-630	2125	-590	-1535	-25	58	9	166	-7	-87	0
1809	104	0	-2469	-2444	25	2456	-1247	-1209	-71	15	21	131	-62	50	0
1810	104	0	-2548	-2434	114	2491	-1331	-1160	-38	15	-1	83	9	-64	0
1811	104	0	-2341	-2428	-87	2384	-1127	-1257	46	9	17	182	25	-11	0
1812	104	0	-1785	-2440	-655	2112	-565	-1547	34	21	-15	102	9	-58	0
1813	104	0	-995	-2436	-1441	1715	223	-1938	172	32	-5	159	-50	-95	0
1814	104	0	-402	-2421	-2019	1411	808	-2220	151	89	29	135	-31	-64	0
1815	104	0	-331	-2430	-2099	1380	884	-2264	104	44	32	147	54	-36	0
1816	104	0	-500	-2430	-1930	1465	715	-2180	79	1	19	149	-77	-58	0
1817	104	0	-1102	-2425	-1323	1763	110	-1874	75	64	17	168	3	25	0
1818	104	0	-1812	-2434	-622	2123	-595	-1528	58	36	65	118	-38	0	0
1819	104	0	-2401	-2426	-25	2413	-1188	-1225	-9	62	23	188	-9	1	0
1820	104	0	-2618	-2436	182	2527	-1400	-1127	-32	-32	-13	95	-83	-91	0
1821	104	0	-2346	-2448	-102	2397	-1122	-1275	50	23	11	195	13	-34	0
1822	104	0	-1808	-2442	-634	2125	-587	-1538	83	5	1	106	-64	13	0
1823	104	0	-953	-2423	-1470	1688	258	-1946	143	58	50	164	5	-40	0
1824	104	0	-512	-2428	-1916	1470	702	-2172	97	-9	15	81	-91	-13	0
1825	104	0	-291	-2413	-2122	1352	915	-2267	102	29	40	114	32	-36	0
1826	104	0	-528	-2405	-1877	1466	674	-2141	159	-27	89	60	-27	-62	0
1827	104	0	-1117	-2403	-1286	1760	84	-1844	133	133	40	151	65	0	0
1828	104	0	-1950	-2409	-459	2179	-745	-1434	23	-42	29	106	-69	-64	0
1829	104	0	-2330	-2405	-75	2367	-1127	-1240	75	31	38	174	17	-13	0
1830	104	0	-2656	-2395	261	2525	-1458	-1067	-44	-9	-17	166	21	-79	0
1831	104	0	-2371	-2403	-32	2387	-1169	-1217	7	0	32	120	-79	-56	0
1832	104	0	-1775	-2388	-613	2081	-581	-1500	104	-44	60	97	-5	-25	0
1833	104	0	-1015	-2386	-1371	1700	178	-1878	108	44	3	131	-44	-52	0
1834	104	0	-544	-2392	-1848	1468	652	-2120	122	-38	1	145	-9	-52	0
1835	104	0	-202	-2384	-2182	1293	990	-2283	159	23	25	199	-5	-64	0
1836	104	0	-574	-2384	-1810	1479	618	-2097	157	-56	-3	153	-17	-79	0
1837	104	0	-1148	-2397	-1249	1772	50	-1823	67	13	0	168	-19	-46	0
1838	104	0	-1926	-2399	-473	2162	-726	-1436	-27	32	-46	98	11	-13	0
1839	104	0	-2485	-2392	93	2438	-1289	-1149	-31	-21	-40	131	56	-54	0
1840	104	0	-2684	-2409	275	2546	-1479	-1067	-38	5	-11	205	-58	-36	0
1841	104	0	-2412	-2401	11	2406	-1211	-1195	36	3	-60	131	-9	-106	0
1842	104	0	-1833	-2407	-574	2120	-629	-1490	91	50	31	122	31	-56	0
1843	104	0	-1160	-2401	-1241	1780	40	-1821	73	-97	-56	71	-110	-174	0
1844	104	0	-548	-2392	-1844	1470	648	-2118	83	40	9	149	13	-42	0
1845	104	0	-341	-2366	-2025	1353	842	-2195	135	-50	32	147	-36	-19	0
1846	104	0	-549	-2368	-1819	1458	635	-2093	178	31	42	182	44	-29	0
1847	104	0	-1152	-2362	-1210	1757	29	-1786	89	77	-89	226	-46	-93	0
1848	104	0	-1979	-2353	-374	2166	-802	-1363	40	40	15	192	-34	-52	0
1849	104	0	-2560	-2343	217	2451	-1388	-1063	-9	-46	-104	122	-73	-153	0
1850	104	0	-2587	-2312	275	2449	-1431	-1018	-9	91	-23	155	40	-44	0
1851	104	0	-2395	-2306	89	2350	-1242	-1108	13	60	-25	219	46	-69	0
1852	104	0	-1750	-2277	-527	2013	-611	-1402	87	-11	-58	104	-87	-93	0
1853	104	0	-1028	-2275	-1247	1651	109	-1761	157	42	0	188	-40	-25	0
1854	104	0	-500	-2265	-1765	1382	632	-2015	139	9	-67	120	-32	-62	0
1855	104	0	-258	-2267	-2009	1262	875	-2138	145	7	64	137	65	-48	0
1856	104	0	-514	-2277	-1763	1395	624	-2020	166	-71	-67	155	-62	-106	0
1857	104	0	-1164	-2271	-1107	1717	-28	-1689	91	36	58	162	54	-31	0
1858	104	0	-1887	-2275	-388	2081	-749	-1331	3	-32	-71	104	-27	-139	0
1859	104	0	-2428	-2256	172	2342	-1300	-1042	31	102	38	174	27	-15	0
1860	104	0	-2661	-2250	411	2455	-1536	-919	-85	-7	-52	34	3	-62	0
1861	104	0	-2289	-2225	64	2257	-1176	-1080	1	149	7	110	32	0	0
1862	104	0	-1806	-2217	-411	2011	-697	-1314	15	-73	-106	168	-56	-122	0
1863	104	0	-976	-2207	-1231	1591	127	-1719	128	77	9	97	56	-34	0
1864	104	0	-423	-2211	-1788	1317	682	-1999	126	-40	-67	147	-19	-21	0
1865	104	0	-182	-2201	-2019	1191	918	-2110	126	147	-27	188	25	15	0
1866	104	0	-446	-2201	-1755	1323	654	-1978	89	31	-15	199	9	-27	0
1867	104	0	-1019	-2217	-1198	1618	89	-1707	52	9	-62	69	-46	-9	0
1868	104	0	-1723	-2227	-504	1975	-609	-1365	-7	102	32	128	77	32	0
1869	104	0	-2313	-2207	106	2260	-1209	-1050	-73	15	-85	102	-31	-23	0
1870	104	0	-2496	-2174	322	2335	-1409	-926	-50	1	-52	139	-15	-85	0
1871	104	0	-2193	-2161	32	2177	-1112	-1064	77	3	81	157	-7	21	0
1872	104	0	-1579	-2147	-568	1863	-505	-1357	100	87	11	194	-1	13	0
1873	104	0	-836	-2135	-1299	1485	231	-1717	147	27	-17	83	7	-11	0
1874	104	0	-278	-2134	-1856	1206	789	-1995	137	-3	19	120	42	-71	0
1875	104	0	-31	-2149	-2118	1090	1043	-2133	145	133	27	172	54	-34	0
1876	104	0	-327	-2168	-1841	1247	757	-2004	79	29	0	104	-3	-42	0
1877	104	0	-941	-2186	-1245	1563	152	-1715	77	56	1	203	15	46	0
1878	104	0	-1700	-2227	-527	1963	-586	-1377	67	-21	-25	128	-42	9	0
1879	104	0	-2213	-2240	-27	2226	-1093	-1133	-36	25	-13	124	-42	7	0
1880	104	0	-2486	-2246	240	2366	-1363	-1003	-44	44	9	194	-13	85	0
1881	104	0	-2188	-2242	-54	2215	-1067	-1148	-17	67	-15	54	1	-9	0
1882	104	0	-1540	-2248	-708	1894	-416	-1478	129	71	21	116	58	23	0
1883	104	0	-807	-2246	-1439	1526	316	-1842	95	-5	34	54	32	32	0
1884	104	0	-157	-2246	-2089	1201	966	-2167	188	50	21	157	21	15	0
1885	104	0	-35	-2236	-2201	1135	1083	-2218	133	64	0	180	71	64	0
1886	104	0	-174	-2238	-2064	1206	945	-2151	151	135	52	178	25	29	0
1887	104	0	-830	-2252	-1422	1541	296	-1837	116	93	36	122	50	73	0
1888	104	0	-1648	-2262	-614	1955	-517	-1438	-9	5	-93	91	-17	23	0
1889	104	0	-2105	-2275	-170	2190	-967	-1222	-58	75	23	110	-17	89	0
1890	104	0	-2403	-2291	112	2347	-1257	-1089	-32	-5	-29	81	46	-50	0
1891	104	0	-2043	-2302	-259	2172	-892	-1280	44	44	27	122	104	25	0
1892	104	0	-1459	-2287	-828	1873	-315	-1557	112	15	-69	151	11	-25	0
1893	104	0	-735	-2296	-1561	1515	413	-1928	197	1	0	149	9	83	0
1894	104	0	-140	-2316	-2176	1228	1018	-2246	122	112	-9	102	81	-25	0
1895	104	0	-30	-2326	-2296	1178	1133	-2311	118	19	44	151	-5	50	0
1896	104	0	-229	-2310	-2081	1269	926	-2195	151	-31	21	95	-1	-73	0
1897	104	0	-803	-2308	-1505	1555	351	-1906	79	-7	25	124	11	56	0
1898	104	0	-1564	-2316	-752	1940	-406	-1534	67	54	-46	182	17	-11	0
1899	104	0	-2157	-2329	-172	2243	-992	-1250	-71	7	-60	54	-3	-5	0
1900	104	0	-2330	-2333	-3	2331	-1163	-1168	-25	32	-3	100	1	-42	0
1901	104	0	-2120	-2337	-217	2228	-951	-1277	-38	44	-52	102	-5	46	0
1902	104	0	-1530	-2335	-805	1932	-362	-1570	62	42	-13	139	69	11	0
1903	104	0	-699	-2316	-1617	1507	459	-1966	120	34	27	85	-21	11	0
1904	104	0	-186	-2312	-2126	1249	970	-2219	211	44	17	166	27	5	0
1905	104	0	-18	-2328	-2310	1173	1146	-2319	131	46	-5	124	48	40	0
1906	104	0	-206	-2308	-2102	1257	948	-2205	157	54	-3	97	-15	-64	0
1907	104	0	-852	-2324	-1472	1588	310	-1898	161	87	3	190	91	-23	0
1908	104	0	-1622	-2312	-690	1967	-466	-1501	3	42	0	145	-11	11	0
1909	104	0	-2181	-2310	-129	2245	-1026	-1219	3	-52	-3	91	-91	67	0
1910	104	0	-2366	-2318	48	2342	-1207	-1135	34	34	67	176	60	34	0
1911	104	0	-2181	-2322	-141	2251	-1020	-1231	7	-25	-69	71	-110	25	0
1912	104	0	-1430	-2318	-888	1874	-271	-1603	215	97	54	180	87	108	0
1913	104	0	-863	-2300	-1437	1581	287	-1868	149	-25	-42	145	-9	11	0
1914	104	0	-158	-2295	-2137	1226	989	-2216	170	95	95	155	75	42	0
1915	104	0	-42	-2304	-2262	1173	1110	-2283	182	102	25	122	75	34	0
1916	104	0	-311	-2291	-1980	1301	834	-2135	42	5	11	89	-21	-3	0
1917	104	0	-876	-2298	-1422	1587	273	-1860	106	42	75	116	25	93	0
1918	104	0	-1676	-2302	-626	1989	-525	-1464	54	27	-13	91	67	-9	0
1919	104	0	-2179	-2308	-129	2243	-1025	-1218	13	100	7	126	21	83	0
1920	104	0	-2424	-2324	100	2374	-1262	-1112	-19	19	21	102	13	1	0
1921	104	0	-2200	-2368	-168	2284	-1016	-1268	67	42	65	97	-23	34	0
1922	104	0	-1691	-2393	-702	2042	-494	-1547	77	54	36	159	29	100	0
1923	104	0	-875	-2421	-1546	1648	335	-1983	93	7	50	58	-71	40	0
1924	104	0	-398	-2440	-2042	1419	822	-2241	172	124	-1	194	1	38	0
1925	104	0	-201	-2399	-2198	1300	998	-2298	186	0	-60	124	-21	5	0
1926	104	0	-388	-2345	-1957	1366	784	-2151	192	75	3	143	60	13	0
1927	104	0	-964	-2283	-1319	1623	177	-1801	100	17	-29	147	-7	75	0
1928	104	0	-1689	-2170	-481	1929	-604	-1325	85	-15	-5	102	-60	-15	0
1929	104	0	-2123	-2050	73	2086	-1098	-988	32	19	32	118	62	27	0
1930	104	0	-2388	-1938	450	2163	-1419	-744	9	3	0	38	75	73	0
1931	104	0	-1988	-1804	184	1896	-1086	-810	93	-21	-62	139	-85	-27	0
1932	104	0	-1356	-1637	-281	1496	-537	-959	153	91	23	151	-1	50	0
1933	104	0	-476	-1422	-946	949	235	-1184	147	15	50	147	-15	67	0
1934	104	0	163	-1200	-1363	518	763	-1281	135	23	11	54	-19	21	0
1935	104	0	572	-1022	-1594	225	1083	-1308	195	38	77	98	46	65	0
1936	104	0	382	-869	-1251	243	816	-1060	161	85	116	159	13	79	0
1937	104	0	-196	-704	-508	450	156	-606	48	-5	11	69	-34	-31	0
1938	104	0	-839	-657	182	748	-510	-237	159	83	73	226	40	110	0
1939	104	0	-1514	-746	768	1130	-1141	11	65	54	-52	118	-13	9	0
1940	104	0	-1758	-1002	756	1380	-1257	-123	36	69	11	128	5	36	0
1941	104	0	-1732	-1284	448	1508	-1090	-418	-5	60	-34	79	36	36	0
1942	104	0	-1314	-1645	-331	1479	-491	-988	31	62	-36	46	-9	31	0
1943	104	0	-662	-1928	-1266	1295	302	-1597	110	69	21	178	-31	48	0
1944	104	0	-159	-2062	-1903	1110	872	-1982	182	56	31	139	21	56	0
1945	104	0	-104	-2199	-2095	1151	995	-2147	203	-19	13	141	-7	25	0
1946	104	0	-326	-2314	-1988	1320	831	-2151	153	19	-27	32	25	54	0
1947	104	0	-1011	-2438	-1427	1724	208	-1932	48	34	48	172	-38	42	0
1948	104	0	-1744	-2554	-810	2149	-467	-1682	87	-31	79	79	38	34	0
1949	104	0	-2332	-2630	-298	2481	-1017	-1464	-19	54	56	143	87	110	0
1950	104	0	-2582	-2659	-77	2620	-1252	-1368	-23	-1	23	143	-3	21	1
1951	104	0	-2361	-2655	-294	2508	-1033	-1474	11	29	-48	102	56	64	0
1952	104	0	-1641	-2599	-958	2120	-341	-1778	108	93	58	162	60	71	0
1953	104	0	-963	-2582	-1619	1772	328	-2100	135	-1	1	106	48	34	0
1954	104	0	-316	-2533	-2217	1424	950	-2375	221	98	15	120	58	40	0
1955	104	0	-134	-2518	-2384	1326	1125	-2451	217	54	60	112	52	32	0
1956	104	0	-324	-2508	-2184	1416	930	-2346	151	3	-40	139	-83	46	0
1957	92	0	-906	-2487	-1581	1696	337	-2034	248	48	97	199	77	164	0
1958	92	0	-1752	-2487	-735	2119	-508	-1611	-7	-13	1	93	-52	7	0
1959	92	0	-2200	-2430	-230	2315	-985	-1330	29	93	64	98	42	44	0
1960	92	0	-2393	-2378	15	2385	-1204	-1181	15	9	100	100	-1	58	0
1961	92	0	-2090	-2326	-236	2208	-927	-1281	69	65	81	137	15	19	0
1962	92	0	-1509	-2273	-764	1891	-372	-1518	133	69	44	83	52	71	0
1963	92	0	-780	-2252	-1472	1516	346	-1862	128	58	-64	75	-5	48	0
1964	92	0	-75	-2203	-2128	1139	1026	-2165	201	23	85	176	21	60	0
1965	92	0	101	-2186	-2287	1042	1194	-2236	162	56	-1	98	-42	56	0
1966	92	0	-142	-2188	-2046	1165	952	-2117	228	-17	102	91	52	46	0
1967	92	0	-770	-2192	-1422	1481	326	-1807	145	3	34	114	-7	58	0
1968	92	0	-1451	-2186	-735	1818	-358	-1460	129	42	44	95	17	44	0
1969	92	0	-2014	-2190	-176	2102	-919	-1183	-1	75	98	108	-3	98	0
1970	92	0	-2238	-2196	42	2217	-1140	-1077	-52	73	56	122	44	44	0
1971	92	0	-2080	-2196	-116	2138	-982	-1156	-58	29	-1	44	-19	-50	0
1972	92	0	-1344	-2178	-834	1761	-255	-1506	143	110	77	155	19	83	0
1973	92	0	-735	-2172	-1437	1453	351	-1804	89	-36	27	-15	9	65	0
1974	92	0	-68	-2172	-2104	1120	1018	-2138	201	42	50	129	1	38	0
1975	92	0	99	-2178	-2277	1039	1188	-2227	180	11	54	42	-29	64	0
1976	92	0	-142	-2180	-2038	1161	948	-2109	141	-75	79	102	-73	9	0
1977	92	0	-627	-2182	-1555	1404	464	-1868	168	38	44	168	-40	89	0
1978	92	0	-1519	-2192	-673	1855	-423	-1432	73	48	48	110	27	36	0
1979	92	0	-2016	-2192	-176	2104	-920	-1184	-100	25	-58	95	-44	-27	0
1980	92	0	-2222	-2186	36	2204	-1129	-1075	5	13	85	95	-65	106	0
1981	92	0	-2016	-2151	-135	2083	-940	-1143	-13	-23	-62	112	1	-77	0
1982	92	0	-1373	-2135	-762	1754	-305	-1448	65	34	62	79	13	60	0
1983	92	0	-612	-2132	-1520	1372	454	-1826	153	21	46	81	-15	17	0
1984	92	0	-88	-2134	-2046	1111	979	-2090	217	38	83	145	-7	52	0
1985	92	0	147	-2124	-2271	988	1209	-2197	162	-9	-13	114	-32	52	0
1986	92	0	17	-2126	-2143	1054	1080	-2134	236	-9	112	215	1	120	0
1987	92	0	-764	-2137	-1373	1450	304	-1755	60	-7	31	135	-34	32	0
1988	92	0	-1453	-2135	-682	1794	-385	-1408	23	21	52	69	-17	13	0
1989	92	0	-1973	-2145	-172	2059	-900	-1158	21	114	48	79	89	83	0
1990	92	0	-2225	-2134	91	2179	-1158	-1021	38	-56	32	116	-44	9	0
1991	92	0	-1958	-2120	-162	2039	-898	-1141	36	38	48	77	25	-36	0
1992	92	0	-1383	-2126	-743	1754	-320	-1434	166	36	9	194	23	42	0
1993	92	0	-636	-2120	-1484	1378	424	-1802	145	-7	54	85	-62	23	0
1994	92	0	-53	-2124	-2071	1088	1009	-2097	259	58	34	149	-3	75	0
1995	92	0	114	-2122	-2236	1004	1175	-2179	149	56	9	161	-11	31	0
1996	92	0	21	-2128	-2149	1053	1085	-2138	194	97	19	116	1	3	0
1997	92	0	-693	-2128	-1435	1410	371	-1781	151	-15	153	182	-48	60	0
1998	92	0	-1459	-2126	-667	1792	-396	-1396	-7	21	25	65	-38	38	0
1999	92	0	-1876	-2116	-240	1996	-818	-1178	112	52	85	164	5	19	0
[truncated: 30,197 more rows]
