# Supplementary material for: A Robust and Real-Time Capable Envelope-Based Algorithm for Heart Sound Classification: Validation under Different Physiological Conditions
Source: Sensors (Basel). 2020 Feb 11;20(4):972. doi: 10.3390/s20040972 (PMC7070375; doi:10.3390/s20040972)
Supplement: Supplementary file 1 [file sensors-20-00972-s001.zip › Messungen/jk/jk02_unfiltered.csv]

Dataset No.	Pulse (bpm)	Pacer Bit	leadI (�V)	leadII (�V)	leadIII (�V)	lead_avR (�V)	lead_avL (�V)	lead_avF (�V)	V1 (�V)	V2 (�V)	V3 (�V)	V4 (�V)	V5 (�V)	V6 (�V)	R-Wave
1	0	0	-1054	-75	979	564	-1016	452	-65	-9	65	40	-81	-38	0
2	0	0	-1440	-71	1369	755	-1404	649	-116	-17	9	-25	25	3	0
3	0	0	-1214	-89	1125	651	-1169	518	-153	-19	-15	-23	-15	-48	0
4	0	0	-589	-97	492	343	-540	197	19	34	-13	32	52	52	0
5	0	0	155	-89	-244	-33	199	-166	-9	-29	-52	-48	-48	-23	0
6	0	0	889	-79	-968	-405	928	-523	40	112	31	25	-34	21	0
7	0	0	1184	-73	-1257	-555	1220	-665	40	-5	29	-27	-11	5	0
8	0	0	1001	-77	-1078	-462	1039	-577	31	-50	-3	11	-32	-32	0
9	0	0	365	-85	-450	-140	407	-267	60	-42	29	27	3	19	0
10	0	0	-393	-81	312	237	-352	115	15	5	36	15	11	85	0
11	0	0	-1066	-79	987	572	-1026	454	-122	-29	-1	-34	-13	-40	0
12	0	0	-1326	-64	1262	695	-1294	599	-52	-62	42	-1	21	-19	0
13	0	0	-1196	-58	1138	627	-1167	540	-29	-48	38	42	-60	73	0
14	0	0	-531	-62	469	296	-500	203	50	-56	3	-17	-42	-40	0
15	0	0	262	-58	-320	-102	291	-189	-46	-31	79	-25	-81	-60	0
16	0	0	894	-62	-956	-416	925	-509	71	60	-21	7	32	50	0
17	0	0	1263	-56	-1319	-603	1291	-687	38	50	3	0	-60	9	0
18	0	0	1188	-34	-1222	-577	1205	-628	64	67	71	52	71	-7	0
19	0	0	446	-64	-510	-191	478	-287	1	9	1	-11	-58	-15	0
20	0	0	-313	-54	259	183	-286	102	1	-27	38	9	-38	-3	0
21	0	0	-963	-40	923	501	-943	441	-95	29	40	36	-1	-29	0
22	0	0	-1299	-42	1257	670	-1278	607	-65	3	9	21	-64	-1	0
23	0	0	-1029	-27	1002	528	-1015	487	-11	56	17	83	-5	48	0
24	0	0	-474	-17	457	245	-465	220	-3	-36	65	27	-5	23	0
25	0	0	412	-5	-417	-203	414	-211	106	-27	81	-21	-25	-46	0
26	0	0	1001	-15	-1016	-493	1008	-515	118	60	19	87	50	-19	0
27	0	0	1333	-21	-1354	-656	1343	-687	34	23	38	38	-52	-60	0
28	0	0	1204	-27	-1231	-588	1217	-629	81	122	64	85	-7	-9	0
29	0	0	555	-15	-570	-270	562	-292	91	-15	19	129	44	23	0
30	0	0	-217	-25	192	121	-204	83	-42	-13	54	19	-75	-5	0
31	0	0	-867	-60	807	463	-837	373	-42	48	31	81	75	34	0
32	0	0	-1273	-42	1231	657	-1252	594	-104	-36	-64	32	-32	42	0
33	0	0	-1025	-32	993	528	-1009	480	-65	-42	-5	11	-58	-19	0
34	0	0	-350	-25	325	187	-337	150	25	27	54	38	-34	15	0
35	0	0	375	-3	-378	-186	376	-190	1	11	-13	97	-5	25	0
36	0	0	1131	0	-1131	-565	1131	-565	104	19	27	145	9	75	0
37	0	0	1405	-7	-1412	-699	1408	-709	112	-29	44	75	-11	27	0
38	0	0	1211	-3	-1214	-604	1212	-608	77	-29	75	15	-3	13	0
39	0	0	602	1	-601	-301	601	-300	-7	-46	-17	46	-48	31	0
40	0	0	-186	13	199	86	-192	106	-15	-60	1	128	36	-29	0
41	0	0	-906	3	909	451	-907	456	-118	-48	-31	62	-54	-9	0
42	0	0	-1167	-15	1152	591	-1159	568	-83	-17	83	87	48	31	0
43	0	0	-1011	1	1012	505	-1011	506	-102	-36	-21	77	-36	15	0
44	0	0	-363	19	382	172	-372	200	0	-100	34	104	-17	-46	0
45	0	0	474	38	-436	-256	455	-199	95	13	85	141	-17	77	0
46	0	0	1046	34	-1012	-540	1029	-489	15	0	-29	83	-93	-40	0
47	0	0	1475	32	-1443	-753	1459	-705	145	-1	81	110	34	32	0
48	0	0	1144	25	-1119	-584	1131	-547	-40	-56	-13	13	-42	-64	0
49	0	0	691	44	-647	-367	669	-301	64	44	46	135	77	-38	0
50	0	0	-225	36	261	94	-243	148	-77	-31	36	0	112	-31	0
51	0	0	-770	50	820	360	-795	435	-85	-50	1	21	-50	-91	0
52	0	0	-1140	58	1198	541	-1169	628	-110	-3	34	116	32	58	0
53	0	0	-989	62	1051	463	-1020	556	-48	-176	15	36	-44	-69	0
54	0	0	-332	85	417	123	-374	251	29	-50	-9	102	21	0	0
55	0	0	515	93	-422	-304	468	-164	79	-32	44	118	-3	-9	0
56	0	0	1078	91	-987	-584	1032	-448	42	-50	83	110	-29	32	0
57	0	0	1492	102	-1390	-797	1441	-644	89	-25	98	155	-11	17	0
58	0	0	1217	102	-1115	-659	1166	-506	40	-42	60	133	36	-3	0
59	0	0	691	104	-587	-397	639	-241	62	-81	65	151	25	-34	0
60	0	0	-130	112	242	9	-186	177	-15	-64	98	168	60	-3	0
61	0	0	-814	126	940	344	-877	533	-34	-100	-3	133	13	-58	0
62	0	0	-1145	131	1276	507	-1210	703	-40	-56	69	104	40	31	0
63	0	0	-925	161	1086	382	-1005	623	-7	-40	9	232	31	-36	0
64	0	0	-272	180	452	46	-362	316	11	-62	54	223	-19	-3	0
65	0	0	474	209	-265	-341	369	-28	69	-38	71	170	17	-13	0
66	0	0	1128	215	-913	-671	1020	-349	64	-85	13	145	11	-13	0
67	0	0	1450	219	-1231	-834	1340	-506	77	-67	52	116	-36	-5	0
68	0	0	1303	221	-1082	-762	1192	-430	54	-46	79	118	46	-32	0
69	0	0	647	215	-432	-431	539	-108	-27	-56	21	135	-15	-50	0
70	0	0	-82	238	320	-78	-201	279	-38	-46	89	139	9	5	0
71	0	0	-747	252	999	247	-873	625	-77	-116	69	106	3	-48	0
72	0	0	-1048	267	1315	390	-1181	791	-98	-19	-32	157	-1	54	0
73	0	0	-830	281	1111	274	-970	696	-9	-40	-15	135	9	-25	0
74	0	0	-163	302	465	-69	-314	383	25	-21	46	131	36	7	0
75	0	0	560	310	-250	-435	405	30	21	-75	36	56	-29	-27	0
76	0	0	1296	323	-973	-809	1134	-325	91	-91	75	34	-52	-44	0
77	0	0	1555	335	-1220	-945	1387	-442	29	-3	1	83	-19	1	0
78	0	0	1403	329	-1074	-866	1238	-372	60	-48	65	11	-60	-44	0
79	0	0	911	347	-564	-629	737	-108	11	-17	98	95	34	-1	0
80	0	0	68	360	292	-214	-112	326	-46	-60	27	81	1	-3	0
81	0	0	-514	364	878	75	-696	621	-131	-106	34	50	-29	-46	0
82	0	0	-859	370	1229	244	-1044	799	-15	-48	-38	186	3	-60	0
83	0	0	-727	376	1103	175	-915	739	-85	-85	56	69	-38	7	0
84	0	0	-21	378	399	-178	-210	388	21	-50	29	77	36	65	0
85	0	0	773	384	-389	-578	581	-2	67	-77	52	64	102	40	0
86	0	0	1439	407	-1032	-923	1235	-312	25	25	-1	44	97	-5	0
87	0	0	1700	401	-1299	-1050	1499	-449	42	36	15	118	-58	-40	0
88	0	0	1623	397	-1226	-1010	1424	-414	120	0	48	129	-17	52	0
89	0	0	934	422	-512	-678	723	-45	15	-32	77	54	5	17	0
90	0	0	133	424	291	-278	-79	357	-25	-89	-31	67	-25	-34	0
91	0	0	-496	409	905	43	-700	657	-118	-71	67	77	36	-15	0
92	0	0	-819	430	1249	194	-1034	839	-32	19	15	89	65	13	0
93	0	0	-639	424	1063	107	-851	743	-75	-143	19	17	3	-46	0
94	0	0	56	424	368	-240	-156	396	17	0	42	60	97	91	0
95	0	0	827	430	-397	-628	612	16	93	19	58	52	15	13	0
96	0	0	1491	436	-1055	-963	1273	-309	65	-40	104	42	-40	-25	0
97	0	0	1786	419	-1367	-1102	1576	-474	104	19	135	147	21	81	0
98	0	0	1639	417	-1222	-1028	1430	-402	-3	-1	-13	34	-19	-62	0
99	0	0	1056	389	-667	-722	861	-139	38	-7	67	79	-29	17	0
100	0	0	219	364	145	-291	37	254	40	-15	81	48	19	67	0
101	0	0	-442	347	789	47	-615	568	-153	58	-58	-5	-3	7	0
102	0	0	-770	337	1107	216	-938	722	-25	1	44	5	77	64	0
103	0	0	-652	318	970	167	-811	644	-128	-9	11	-23	-25	-112	0
104	0	0	-20	296	316	-138	-168	306	-31	36	-19	11	23	32	0
105	0	0	737	289	-448	-513	592	-79	7	-1	60	-7	-29	58	0
106	0	0	1441	256	-1185	-848	1313	-464	67	9	42	69	54	48	0
107	0	0	1666	246	-1420	-956	1543	-587	25	50	62	-25	31	-64	0
108	0	0	1580	226	-1354	-903	1467	-564	65	-5	27	48	3	79	0
109	0	0	887	199	-688	-543	787	-244	32	-15	50	32	-23	31	0
110	0	0	121	192	71	-156	25	131	9	-65	60	48	0	23	0
111	0	0	-497	166	663	165	-580	414	-17	-17	-3	31	-23	-29	0
112	0	0	-900	159	1059	370	-979	609	-65	-15	21	19	58	32	0
113	0	0	-669	151	820	259	-744	485	-13	-21	-15	29	7	-19	0
114	0	0	-80	143	223	-31	-151	183	62	-50	65	5	100	3	0
115	0	0	672	131	-541	-401	606	-205	7	-95	-77	60	-91	-75	0
116	0	0	1398	112	-1286	-755	1342	-587	122	-9	147	79	36	9	0
117	0	0	1623	91	-1532	-857	1577	-720	97	-13	-48	23	25	-31	0
118	0	0	1434	75	-1359	-754	1396	-642	60	-23	50	3	50	75	0
119	0	0	864	69	-795	-466	829	-363	56	-27	79	65	-34	64	0
120	0	0	39	64	25	-51	7	44	-137	27	-1	67	11	3	0
121	0	0	-624	58	682	283	-653	370	-151	-19	-44	60	34	-73	0
122	0	0	-891	40	931	425	-911	485	-91	-1	56	21	-5	-13	0
123	0	0	-783	25	808	379	-795	416	-25	-9	31	110	-9	71	0
124	0	0	-146	13	159	66	-152	86	-7	-56	17	-13	-87	64	0
125	0	0	678	19	-659	-348	668	-320	108	25	9	60	17	95	0
126	0	0	1259	0	-1259	-629	1259	-629	135	50	-44	50	-21	31	0
127	0	0	1655	-7	-1662	-824	1658	-834	162	17	52	-11	-32	31	0
128	0	0	1466	-21	-1487	-722	1476	-754	166	3	75	65	58	93	0
129	0	0	838	-29	-867	-404	852	-448	15	50	-32	71	-42	60	0
130	0	0	50	-25	-75	-12	62	-50	-60	7	29	36	19	56	0
131	0	0	-610	-36	574	323	-592	269	-71	-5	67	27	-40	3	0
132	0	0	-907	-21	886	464	-896	432	-118	65	29	62	-50	64	0
133	0	0	-763	-34	729	398	-746	347	-65	-34	32	25	-79	27	0
134	0	0	-61	-29	32	45	-46	1	46	0	-40	0	-3	-32	0
135	0	0	632	-27	-659	-302	645	-343	118	-56	87	15	-19	15	0
136	0	0	1347	-38	-1385	-654	1366	-711	98	44	87	46	-46	9	0
137	0	0	1645	-42	-1687	-801	1666	-864	159	-3	52	71	-31	-23	0
138	0	0	1406	-27	-1433	-689	1419	-730	108	-15	31	-1	-50	7	0
139	0	0	972	-25	-997	-473	984	-511	67	11	19	54	31	13	0
140	0	0	88	-34	-122	-27	105	-78	5	44	32	25	71	-9	0
141	0	0	-556	-44	512	300	-534	234	-87	-75	64	-50	-60	-40	0
142	0	0	-908	-34	874	471	-891	420	-67	29	25	56	-65	-7	0
143	0	0	-755	-38	717	396	-736	339	-27	-9	32	-19	62	7	0
144	0	0	21	-44	-65	11	43	-54	40	-5	73	48	-29	11	0
145	0	0	762	-46	-808	-358	785	-427	151	11	31	32	27	31	0
146	0	0	1346	-52	-1398	-647	1372	-725	166	-11	91	46	-44	11	0
147	0	0	1669	-32	-1701	-818	1685	-866	77	-23	75	-40	-40	-5	0
148	0	0	1543	-36	-1579	-753	1561	-807	153	-77	83	87	-58	32	0
149	0	0	902	-38	-940	-432	921	-489	102	19	34	65	44	15	0
150	0	0	117	-38	-155	-39	136	-96	-7	-54	-15	-17	-5	-11	0
151	0	0	-501	-36	465	268	-483	214	-56	-9	38	135	-69	56	0
152	0	0	-882	-42	840	462	-861	399	-40	-81	50	-5	23	-3	0
153	0	0	-652	-34	618	343	-635	292	-48	79	32	98	23	71	0
154	0	0	-102	-31	71	66	-86	20	9	-23	46	-27	3	-1	0
155	0	0	743	-46	-789	-348	766	-417	116	58	48	71	19	46	0
156	0	0	1288	-38	-1326	-625	1307	-682	126	-60	52	50	-17	31	0
157	0	0	1604	-46	-1650	-779	1627	-848	122	36	15	3	44	-34	0
158	0	0	1404	-64	-1468	-670	1436	-766	110	5	62	25	36	7	0
159	0	0	851	-60	-911	-395	881	-485	62	-13	40	58	3	-42	0
160	0	0	10	-83	-93	36	51	-88	13	-85	65	83	-9	3	0
161	0	0	-593	-93	500	343	-546	203	-34	-13	0	108	13	-34	0
162	0	0	-969	-60	909	514	-939	424	-67	23	5	89	-29	-5	0
163	0	0	-814	-46	768	430	-791	361	-65	-71	-42	-32	-23	-44	0
164	0	0	-68	-34	34	51	-51	0	97	65	102	73	79	87	0
165	0	0	572	-21	-593	-275	582	-307	23	-23	-9	11	-75	-15	0
166	0	0	1261	-25	-1286	-618	1273	-655	139	-23	17	62	0	-58	0
167	0	0	1533	-32	-1565	-750	1549	-798	69	-7	67	25	11	65	0
168	0	0	1387	-29	-1416	-679	1401	-722	129	-25	38	36	-5	60	0
169	0	0	773	-34	-807	-369	790	-420	50	-7	93	0	-13	-27	0
170	0	0	-31	-52	-21	41	-5	-36	1	11	11	75	21	40	0
171	0	0	-667	-58	609	362	-638	275	-58	11	13	46	19	-31	0
172	0	0	-1022	-54	968	538	-995	457	-34	-25	65	32	-7	81	0
173	0	0	-804	-36	768	420	-786	366	-7	-38	98	34	31	1	0
174	0	0	-236	-46	190	141	-213	72	42	-32	15	-7	56	-54	0
175	0	0	506	-44	-550	-231	528	-297	19	75	42	98	-31	42	0
176	0	0	1160	-36	-1196	-562	1178	-616	159	-77	13	27	-32	-11	0
177	0	0	1523	-29	-1552	-747	1537	-790	155	-19	5	65	3	75	0
178	0	0	1282	-21	-1303	-630	1292	-662	143	-48	-34	73	-42	-25	0
179	0	0	701	-34	-735	-333	718	-384	38	27	23	-110	40	13	0
180	0	0	-104	-46	58	75	-81	6	52	9	81	42	126	13	0
181	0	0	-750	-46	704	398	-727	329	-48	-25	-48	-15	1	-17	0
182	0	0	-1068	-27	1041	547	-1054	507	-87	-32	-31	79	-32	52	0
183	0	0	-851	-21	830	436	-840	404	9	46	79	71	42	71	0
184	0	0	-253	-5	248	129	-250	121	-9	40	-15	0	-17	23	0
185	0	0	524	5	-519	-264	521	-257	31	54	11	46	36	-44	0
186	0	0	1122	11	-1111	-566	1116	-550	122	-11	-1	38	13	29	0
187	0	0	1485	5	-1480	-745	1482	-737	120	-65	50	29	-58	-9	0
188	0	0	1265	3	-1262	-634	1263	-629	108	42	-36	112	48	60	0
189	0	0	681	-15	-696	-333	688	-355	67	-52	42	15	-13	-3	0
190	0	0	-125	-34	91	79	-108	28	-29	65	3	7	11	13	0
191	0	0	-775	-48	727	411	-751	339	-19	9	34	13	-9	-44	0
192	0	0	-1142	-44	1098	593	-1120	527	-60	-91	-69	3	-87	50	0
193	0	0	-945	-40	905	492	-925	432	1	62	-27	77	85	-13	0
194	0	0	-339	-31	308	185	-323	138	-38	13	21	-25	23	17	0
195	0	0	449	-32	-481	-208	465	-256	89	50	54	32	23	15	0
196	0	0	1059	-29	-1088	-515	1073	-558	58	-11	89	-81	-31	-13	0
197	0	0	1391	-50	-1441	-670	1416	-745	199	21	11	71	15	31	0
198	0	0	1148	-60	-1208	-544	1178	-634	102	17	73	-40	52	27	0
199	0	0	588	-65	-653	-261	620	-359	56	-15	19	-1	-42	31	0
200	0	0	-218	-48	170	133	-194	61	-46	31	38	31	85	1	0
201	0	0	-926	-36	890	481	-908	427	-184	-1	-36	-50	-73	25	0
202	0	0	-1145	-7	1138	576	-1141	565	-38	62	-29	-23	31	38	0
203	0	0	-1056	-3	1053	529	-1054	525	-54	-46	27	-27	-32	40	0
204	0	0	-384	0	384	192	-384	192	1	36	-32	-13	-40	-31	0
205	0	0	383	1	-382	-192	382	-190	114	36	81	-48	65	62	0
206	0	0	967	5	-962	-486	964	-478	50	-46	-38	-15	-7	-69	0
207	0	0	1279	-1	-1280	-639	1279	-640	71	65	60	31	-31	-40	0
208	0	0	1116	-7	-1123	-554	1119	-565	106	73	-5	15	25	40	0
209	0	0	561	-17	-578	-272	569	-297	40	-17	1	0	-64	-5	0
210	0	0	-251	-23	228	137	-239	102	1	-17	0	-25	-27	-32	0
211	0	0	-940	-25	915	482	-927	445	-40	44	-56	32	-3	-17	0
212	0	0	-1258	-23	1235	640	-1246	606	-65	-7	-34	-21	-56	-38	0
213	0	0	-1121	-31	1090	576	-1105	529	-38	65	-1	-17	36	29	0
214	0	0	-538	-46	492	292	-515	223	-48	5	-65	-71	-1	-67	0
215	0	0	330	-48	-378	-141	354	-213	89	-1	1	-46	-9	-21	0
216	0	0	838	-46	-884	-396	861	-465	97	-31	0	17	11	-3	0
217	0	0	1252	-36	-1288	-608	1270	-662	69	17	-69	-56	-38	-1	0
218	0	0	1100	-36	-1136	-532	1118	-586	116	36	27	-38	17	48	0
219	0	0	351	-42	-393	-154	372	-217	-25	5	-81	-64	-29	3	0
220	0	0	-303	-40	263	171	-283	111	-31	29	-56	13	-9	-1	0
221	0	0	-1004	-27	977	515	-990	475	-85	1	21	-85	31	23	0
222	0	0	-1328	-21	1307	674	-1317	643	-79	19	-29	-89	0	31	0
223	0	0	-1251	-23	1228	637	-1239	602	-145	9	-106	-40	-40	-48	0
224	0	0	-514	-29	485	271	-499	228	29	32	-38	-9	-36	19	0
225	0	0	185	-34	-219	-75	202	-126	71	-17	56	-89	56	-1	0
226	0	0	811	-44	-855	-383	833	-449	40	46	-1	-25	-52	34	0
227	0	0	1207	-34	-1241	-586	1224	-637	153	11	31	-97	36	-40	0
228	0	0	906	-48	-954	-429	930	-501	31	36	-7	-77	77	-50	0
229	0	0	390	-52	-442	-169	416	-247	-9	-27	-60	-79	3	-40	0
230	0	0	-382	-62	320	222	-351	129	-40	-15	73	-100	-38	106	0
231	0	0	-1026	-62	964	544	-995	451	-65	-44	-81	-21	25	-1	0
232	0	0	-1381	-58	1323	719	-1352	632	-106	-40	-50	-31	-54	44	0
233	0	0	-1153	-67	1086	610	-1119	509	-77	67	-56	-36	81	73	0
234	0	0	-670	-77	593	373	-631	258	38	-67	-29	-141	-5	-44	0
235	0	0	209	-50	-259	-79	234	-154	-17	79	9	-34	-31	75	0
236	0	0	758	-62	-820	-348	789	-441	36	-29	-13	-23	-3	17	0
237	0	0	1142	-56	-1198	-543	1170	-627	42	91	-29	-114	-1	7	0
238	0	0	929	-50	-979	-439	954	-514	40	52	-69	-108	-13	58	0
239	0	0	357	-73	-430	-142	393	-251	34	25	-58	-19	5	15	0
240	0	0	-463	-79	384	271	-423	152	3	-13	-50	-75	-32	36	0
241	0	0	-1132	-85	1047	608	-1089	481	-124	-58	-98	-48	-27	-31	0
242	0	0	-1380	-77	1303	728	-1341	613	-98	23	32	-85	17	77	0
243	0	0	-1250	-77	1173	663	-1211	548	-102	-36	-42	-31	27	21	0
244	0	0	-670	-83	587	376	-628	252	-89	-21	-15	-89	7	-9	0
245	0	0	147	-83	-230	-32	188	-156	-36	62	-52	-65	19	-58	0
246	0	0	741	-73	-814	-334	777	-443	54	89	-67	-34	87	-40	0
247	0	0	1067	-71	-1138	-498	1102	-604	0	34	-71	-93	-44	-9	0
248	0	0	904	-81	-985	-411	944	-533	11	27	-50	-32	-48	-13	0
249	0	0	248	-77	-325	-85	286	-201	-65	19	-11	-141	58	54	0
250	0	0	-457	-62	395	259	-426	166	-81	64	-89	-46	-1	1	0
251	0	0	-1081	-79	1002	580	-1041	461	-139	112	-11	-67	25	44	0
252	0	0	-1375	-64	1311	719	-1343	623	-147	-23	-44	-98	11	-40	0
253	0	0	-1199	-65	1134	632	-1166	534	-81	13	-1	-62	0	58	0
254	0	0	-683	-67	616	375	-649	274	-102	44	-97	-116	1	0	0
255	0	0	132	-77	-209	-27	170	-143	36	3	-73	-124	-9	-60	0
256	0	0	762	-81	-843	-340	802	-462	23	60	56	-38	36	-13	0
257	0	0	963	-71	-1034	-446	998	-552	-48	-36	-46	-248	-19	-9	0
258	0	0	947	-79	-1026	-434	986	-552	62	153	-3	-73	56	-21	0
259	0	0	274	-104	-378	-85	326	-241	-17	56	-21	-139	64	-36	0
260	0	0	-519	-102	417	310	-468	157	-102	13	-69	-54	-31	23	0
261	0	0	-1167	-87	1080	627	-1123	496	-112	58	-31	-60	23	11	0
262	0	0	-1541	-67	1474	804	-1507	703	-217	-15	-91	-100	-31	-83	0
263	0	0	-1322	-67	1255	694	-1288	594	-170	56	15	-77	13	9	0
264	0	0	-770	-62	708	416	-739	323	-81	15	-120	-114	-32	-17	0
265	0	0	42	-56	-98	7	70	-77	-67	58	-97	-23	-100	29	0
266	0	0	642	-58	-700	-292	671	-379	-5	71	-21	-56	-5	-7	0
267	0	0	893	-67	-960	-413	926	-513	31	-11	-54	-122	-60	-11	0
268	0	0	800	-67	-867	-366	833	-467	-62	64	-13	-83	-1	31	0
269	0	0	140	-69	-209	-35	174	-139	-110	19	-38	-98	-15	9	0
270	0	0	-542	-73	469	307	-505	198	-52	-25	31	-108	-60	-7	0
271	0	0	-1306	-73	1233	689	-1269	580	-199	5	-38	-89	-34	-48	0
272	0	0	-1539	-81	1458	810	-1498	688	-172	54	-60	-75	-46	-38	0
273	0	0	-1448	-85	1363	766	-1405	639	-93	-5	-126	-25	-15	-42	0
274	0	0	-767	-81	686	424	-726	302	-75	131	-17	-122	-25	1	0
275	0	0	-33	-95	-62	64	14	-78	-1	7	-56	9	-64	42	0
276	0	0	584	-93	-677	-245	630	-385	27	62	-89	-89	-19	-100	0
277	0	0	868	-98	-966	-385	917	-532	25	1	-25	-40	-52	-93	0
278	0	0	676	-100	-776	-288	726	-438	11	17	-73	-73	23	-62	0
279	0	0	165	-91	-256	-37	210	-173	17	-21	-60	-129	-93	15	0
280	0	0	-577	-79	498	328	-537	209	-44	91	-15	-67	71	79	0
281	0	0	-1221	-79	1142	650	-1181	531	-116	31	-89	-162	-5	-19	0
282	0	0	-1487	-85	1402	786	-1444	658	-69	64	-46	-23	7	5	0
283	0	0	-1450	-87	1363	768	-1406	638	-81	-40	-58	-104	-56	7	0
284	0	0	-669	-64	605	366	-637	270	-46	-3	-29	-159	-15	-23	0
285	0	0	-56	-75	-19	65	-18	-47	-25	23	-25	-56	-32	-25	0
286	0	0	670	-73	-743	-298	706	-408	36	-3	-42	-97	0	17	0
287	0	0	1059	-81	-1140	-489	1099	-610	122	52	-27	-25	-21	50	0
288	0	0	821	-83	-904	-369	862	-493	-7	-11	-23	-145	15	32	0
289	0	0	256	-85	-341	-85	298	-213	-32	25	-54	-129	-21	9	0
290	0	0	-496	-81	415	288	-455	167	-27	19	1	-79	44	83	0
291	0	0	-1132	-83	1049	607	-1090	483	-126	34	-97	-126	-54	1	0
292	0	0	-1398	-93	1305	745	-1351	606	-44	95	-21	-48	17	5	0
293	0	0	-1278	-85	1193	681	-1235	554	-106	9	-91	-168	13	-27	0
294	0	0	-624	-75	549	349	-586	237	-36	93	32	-108	-9	46	0
295	0	0	114	-83	-197	-15	155	-140	-19	97	-17	-104	-42	1	0
296	0	0	654	-77	-731	-288	692	-404	-17	-25	-40	-100	-65	29	0
297	0	0	1049	-89	-1138	-480	1093	-613	58	91	-38	-79	11	-9	0
298	0	0	877	-73	-950	-402	913	-511	-7	-19	-50	-58	-79	15	0
299	0	0	307	-81	-388	-113	347	-234	0	-1	-21	-62	-67	27	0
300	0	0	-517	-85	432	301	-474	173	-100	21	-1	-60	-100	67	0
301	0	0	-1111	-85	1026	598	-1068	470	-141	31	-54	-60	-32	-17	0
302	0	0	-1458	-83	1375	770	-1416	646	-178	32	9	-58	1	34	0
303	0	0	-1198	-81	1117	639	-1157	518	-75	23	-50	-73	-48	-13	0
304	0	0	-592	-75	517	333	-554	221	-19	48	-19	-52	-5	-23	0
305	0	0	74	-71	-145	-1	109	-108	-5	3	-58	-95	-50	25	0
306	0	0	741	-73	-814	-334	777	-443	17	1	-15	-81	-46	-64	0
307	0	0	1088	-64	-1152	-512	1120	-608	77	9	-5	-81	-29	-11	0
308	0	0	896	-54	-950	-421	923	-502	25	9	-5	-73	-19	-1	0
309	0	0	343	-48	-391	-147	367	-219	-11	-42	-5	-108	-75	-3	0
310	0	0	-426	-50	376	238	-401	163	-65	50	13	-102	-11	-1	0
311	0	0	-1085	-36	1049	560	-1067	506	-147	-31	-100	-128	-40	-89	0
312	0	0	-1345	-40	1305	692	-1325	632	-137	77	-13	-13	-1	-11	0
313	0	0	-1217	-48	1169	632	-1193	560	-85	-3	-143	-60	-1	-46	0
314	0	0	-637	-50	587	343	-612	268	-64	0	-23	-128	3	42	0
315	0	0	140	-34	-174	-53	157	-104	75	7	-19	-85	52	31	0
316	0	0	803	-19	-822	-392	812	-420	3	46	-21	-106	-46	-29	0
317	0	0	1151	3	-1148	-577	1149	-572	34	40	69	-9	46	5	0
318	0	0	967	-3	-970	-482	968	-486	-5	27	-5	-91	-71	-19	0
319	0	0	377	-5	-382	-186	379	-193	48	-29	13	-129	-17	-58	0
320	0	0	-442	23	465	209	-453	244	-40	-44	0	-102	-62	-40	0
321	0	0	-990	36	1026	477	-1008	531	-118	13	-13	-104	-54	-54	0
322	0	0	-1364	42	1406	661	-1385	724	-135	11	-5	-149	-23	19	0
323	0	0	-1159	34	1193	562	-1176	613	-32	23	-87	-143	-36	23	0
324	0	0	-520	29	549	245	-534	289	-27	5	-58	-50	13	-34	0
325	0	0	249	54	-195	-151	222	-70	69	-36	9	-60	-60	-11	0
326	0	0	836	60	-776	-448	806	-358	-34	31	3	-106	-11	-34	0
327	0	0	1130	36	-1094	-583	1112	-529	31	-31	-21	-58	-11	3	0
328	0	0	960	31	-929	-495	944	-449	58	-29	-34	-40	-83	48	0
329	0	0	392	34	-358	-213	375	-162	54	7	-15	3	15	5	0
330	0	0	-347	52	399	147	-373	225	-27	3	44	-153	5	5	0
331	0	0	-1114	77	1191	518	-1152	634	-194	23	-164	-38	-71	-73	0
332	0	0	-1342	83	1425	629	-1383	754	-166	29	-42	-95	5	-60	0
333	0	0	-1224	79	1303	572	-1263	691	-139	-23	-40	-52	-23	1	0
334	0	0	-600	73	673	263	-636	373	-71	-42	-67	-91	-21	-38	0
335	0	0	120	60	-60	-90	90	0	-23	11	-50	-25	-19	0	0
336	0	0	730	46	-684	-388	707	-319	62	-67	-34	-52	-81	-48	0
337	0	0	1026	25	-1001	-525	1013	-488	60	9	40	-69	-17	-19	0
338	0	0	834	-9	-843	-412	838	-426	62	25	-38	-46	-42	-54	0
339	0	0	271	-25	-296	-123	283	-160	-46	11	-93	-133	-89	-21	0
340	0	0	-546	-46	500	296	-523	227	-100	5	-11	-62	69	-15	0
341	0	0	-1152	-60	1092	606	-1122	516	-114	77	-42	-60	-71	-11	0
342	0	0	-1614	-62	1552	838	-1583	745	-180	1	-98	-56	-27	-89	0
343	0	0	-1359	-81	1278	720	-1318	598	-93	-9	-9	-124	-50	-87	0
344	0	0	-775	-102	673	438	-724	285	9	-29	19	-23	5	-36	0
345	0	0	-52	-135	-83	93	15	-109	-36	50	-69	-108	-114	-25	0
346	0	0	538	-168	-706	-185	622	-437	64	50	17	-100	5	-25	0
347	0	0	783	-221	-1004	-281	893	-612	100	7	27	1	-87	5	0
348	0	0	596	-236	-832	-180	714	-534	60	56	-62	-81	-52	-21	0
349	0	0	-293	118	411	87	-352	264	-426	-403	-481	-657	-616	-671	0
350	0	0	-1664	987	2651	338	-2157	1819	-752	-547	-688	-793	-675	-616	0
351	0	0	-1950	-40	1910	995	-1930	935	-95	147	73	40	65	153	0
352	0	0	-3105	-203	2902	1654	-3003	1349	-453	-236	-277	-355	-292	-384	0
353	0	0	-3175	-409	2766	1792	-2970	1178	-192	-3	-180	-180	-225	-228	0
354	0	0	-2882	-568	2314	1725	-2598	873	-325	-81	-215	-197	-157	-143	0
355	0	0	-1862	-739	1123	1300	-1492	192	-192	-54	-188	-190	-178	-201	0
356	0	0	-1114	-884	230	999	-672	-327	-147	-131	-40	-225	-232	-128	0
357	0	0	-577	-1034	-457	805	-60	-745	-15	-38	-164	-207	-205	-133	0
358	0	0	-638	-1229	-591	933	-23	-910	5	-5	-89	-83	-95	5	0
359	0	0	-1022	-1371	-349	1196	-336	-860	-128	7	-85	-192	-75	-157	0
360	0	0	-1632	-1501	131	1566	-881	-685	-11	122	-54	-102	-129	48	0
361	0	0	-2374	-1635	739	2004	-1556	-448	-244	32	5	-174	-29	-133	1
362	0	0	-2602	-1722	880	2162	-1741	-421	-93	54	-21	-157	-73	-126	0
363	0	0	-2501	-1782	719	2141	-1610	-531	-118	-19	-7	-178	-194	-40	0
364	0	0	-1827	-1848	-21	1837	-903	-934	-23	-54	3	-209	-116	11	0
365	0	0	-1012	-1910	-898	1461	-57	-1404	-7	-21	-56	-197	-114	-161	0
366	0	0	-277	-1972	-1695	1124	709	-1833	67	-79	-23	-89	-36	-44	0
367	0	0	-23	-2044	-2021	1033	999	-2032	110	-36	-15	-79	-19	-54	0
368	0	0	-175	-2099	-1924	1137	874	-2011	91	-91	106	-219	-89	-23	0
369	0	0	-789	-2172	-1383	1480	297	-1777	97	-100	34	-120	-85	-116	0
370	0	0	-1527	-2250	-723	1888	-402	-1486	-29	-106	7	-56	-199	-126	0
371	0	0	-2169	-2308	-139	2238	-1015	-1223	-73	-71	5	-27	-128	-64	0
372	0	0	-2502	-2353	149	2427	-1325	-1102	-135	-71	29	-23	-48	-3	0
373	0	0	-2332	-2380	-48	2356	-1142	-1214	-110	-95	-124	-31	-106	21	0
374	0	0	-1713	-2397	-684	2055	-514	-1540	-7	-128	-65	-149	-192	34	0
375	0	0	-891	-2413	-1522	1652	315	-1967	114	-36	65	-7	-85	44	0
376	0	0	-262	-2448	-2186	1355	962	-2317	104	-131	-73	-97	-244	-23	0
377	0	0	54	-2477	-2531	1211	1292	-2504	87	-7	1	-75	-40	48	0
378	0	0	-230	-2525	-2295	1377	1032	-2410	23	-9	-67	-161	-52	-48	0
379	0	0	-753	-2580	-1827	1666	537	-2203	91	27	-5	52	-5	25	0
380	0	0	-1623	-2653	-1030	2138	-296	-1841	-126	54	-13	-112	-5	9	0
381	0	0	-2177	-2714	-537	2445	-820	-1625	-52	64	-42	-58	-36	-42	0
382	0	0	-2629	-2772	-143	2700	-1243	-1457	-65	-27	-9	-21	32	100	0
383	0	0	-2474	-2830	-356	2652	-1059	-1593	-100	-32	-44	-162	-155	44	0
384	0	0	-1827	-2861	-1034	2344	-396	-1947	-9	29	-1	-79	32	-1	0
385	0	0	-1071	-2826	-1755	1948	342	-2290	50	-25	-13	-15	-32	-7	0
386	0	0	-405	-2791	-2386	1598	990	-2588	38	-31	-60	-81	-11	-17	0
387	0	0	-11	-2748	-2737	1379	1363	-2742	149	38	-32	34	58	5	0
388	0	0	-156	-2648	-2492	1402	1168	-2570	67	-9	15	-27	-19	11	0
389	0	0	-696	-2535	-1839	1615	571	-2187	31	-54	-23	-13	29	-48	0
390	0	0	-1329	-2477	-1148	1903	-90	-1812	112	-44	19	46	48	7	0
391	0	0	-1936	-2318	-382	2127	-777	-1350	-1	-91	27	-77	-52	-25	0
392	0	0	-2035	-2126	-91	2080	-972	-1108	108	-131	44	9	50	-5	0
393	0	0	-1800	-1908	-108	1854	-846	-1008	17	-139	-58	44	0	-15	0
394	0	0	-989	-1658	-669	1323	-160	-1163	42	-112	106	-15	25	122	0
395	0	0	-100	-1456	-1356	778	628	-1406	104	-73	67	56	54	-15	0
396	0	0	621	-1284	-1905	331	1263	-1594	213	-52	95	126	67	48	0
397	0	0	1055	-1150	-2205	47	1630	-1677	139	-13	36	23	48	-7	0
398	0	0	916	-1105	-2021	94	1468	-1563	147	50	81	71	116	91	0
399	0	0	264	-1243	-1507	489	885	-1375	85	-17	15	-32	83	46	0
400	0	0	-503	-1544	-1041	1023	269	-1292	129	-23	97	52	116	44	0
401	0	0	-1380	-1841	-461	1610	-459	-1151	56	-36	159	29	95	56	0
402	0	0	-1732	-2201	-469	1966	-631	-1335	29	-17	226	13	124	38	0
403	0	0	-1820	-2456	-636	2138	-592	-1546	-5	-21	120	-11	62	73	0
404	0	0	-1065	-2568	-1503	1816	219	-2035	131	52	228	52	139	95	0
405	0	0	-364	-2659	-2295	1511	965	-2477	225	3	176	52	73	56	0
406	0	0	237	-2727	-2964	1245	1600	-2845	149	75	151	44	64	50	0
407	0	0	582	-2789	-3371	1103	1976	-3080	258	13	159	124	56	97	0
408	0	0	401	-2865	-3266	1232	1833	-3065	242	149	186	110	87	159	0
409	0	0	-275	-2882	-2607	1578	1166	-2744	157	83	174	95	69	95	0
410	0	0	-925	-2814	-1889	1869	482	-2351	186	133	207	192	168	112	0
411	0	0	-1498	-2671	-1173	2084	-162	-1922	199	95	161	112	129	100	0
412	0	0	-1828	-2489	-661	2158	-583	-1575	69	143	186	104	137	223	0
413	0	0	-1620	-2312	-692	1966	-464	-1502	81	54	143	77	-9	81	0
414	0	0	-966	-2149	-1183	1557	108	-1666	180	5	201	108	112	114	0
415	0	0	-331	-2005	-1674	1168	671	-1839	85	3	52	-17	36	23	0
416	0	0	387	-1908	-2295	760	1341	-2101	157	139	91	93	56	91	0
417	0	0	571	-1811	-2382	620	1476	-2096	38	31	38	31	7	67	0
418	0	0	588	-1736	-2324	574	1456	-2030	126	13	65	83	-5	67	0
419	0	0	-41	-1635	-1594	838	776	-1614	97	-36	44	75	60	44	0
420	0	0	-807	-1557	-750	1182	-28	-1153	21	-27	-21	-23	21	5	0
421	0	0	-1391	-1482	-91	1436	-650	-786	34	13	-19	85	-34	48	0
422	0	0	-1782	-1394	388	1588	-1085	-503	-62	5	-25	-77	5	-62	0
423	0	0	-1528	-1309	219	1418	-873	-545	-48	-85	-17	-46	-46	-23	0
424	0	0	-961	-1253	-292	1107	-334	-772	-42	-17	-13	1	7	-56	0
425	0	0	-198	-1200	-1002	699	402	-1101	11	-110	-38	-34	-36	-95	0
426	0	0	455	-1164	-1619	354	1037	-1391	48	-50	-34	-17	-62	-97	0
427	0	0	747	-1136	-1883	194	1315	-1509	25	46	-65	50	-38	-19	0
428	0	0	576	-1094	-1670	259	1123	-1382	5	-104	-65	-38	-116	-89	0
429	0	0	-17	-1076	-1059	546	521	-1067	-23	-23	-73	34	-83	-46	0
430	0	0	-797	-1072	-275	934	-261	-673	-83	-98	-5	-31	-60	1	0
431	0	0	-1415	-1041	374	1228	-894	-333	-133	-73	11	-36	-91	-9	0
432	0	0	-1793	-1002	791	1397	-1292	-105	-155	-40	-69	1	-42	-108	0
433	0	0	-1524	-985	539	1254	-1031	-223	-27	-21	-77	11	-1	-79	0
434	0	0	-988	-971	17	979	-502	-477	-79	-31	-25	15	17	-46	0
435	0	0	-202	-956	-754	579	276	-855	65	-58	3	44	-34	-36	0
436	0	0	454	-927	-1381	236	917	-1154	170	40	-31	62	79	19	0
437	0	0	822	-931	-1753	54	1287	-1342	124	21	36	114	25	-1	0
438	0	0	636	-929	-1565	146	1100	-1247	110	-29	25	46	42	5	0
439	0	0	-37	-944	-907	490	435	-925	46	-60	44	11	46	77	0
440	0	0	-723	-946	-223	834	-250	-584	-3	-102	126	36	-21	3	0
441	0	0	-1396	-950	446	1173	-921	-252	-44	15	11	-17	56	36	0
442	0	0	-1782	-944	838	1363	-1310	-53	-3	-112	-3	-7	-21	-3	0
443	0	0	-1499	-933	566	1216	-1032	-183	11	29	50	7	44	32	0
444	0	0	-1039	-931	108	985	-573	-411	25	27	-52	29	64	-19	0
445	0	0	-179	-927	-748	553	284	-837	126	56	71	-38	40	36	0
446	0	0	451	-905	-1356	227	903	-1130	164	34	77	15	15	-11	0
447	0	0	650	-896	-1546	123	1098	-1221	58	-73	3	-71	-52	-9	0
448	0	0	623	-888	-1511	132	1067	-1199	102	81	27	15	13	60	0
449	0	0	-69	-876	-807	472	369	-841	-5	-34	54	-38	-11	-9	0
450	0	0	-774	-859	-85	816	-344	-472	27	-17	75	-56	-19	-60	0
451	0	0	-1522	-851	671	1186	-1096	-90	-129	-23	46	-89	-124	-23	0
452	0	0	-1796	-840	956	1318	-1376	58	-126	0	-19	-60	-56	-194	0
453	0	0	-1656	-820	836	1238	-1246	8	-21	-31	32	-17	-13	-104	0
454	0	0	-983	-803	180	893	-581	-311	19	-64	-32	27	-151	-69	0
455	0	0	-184	-795	-611	489	213	-703	91	-34	38	23	-139	-62	0
456	0	0	316	-783	-1099	233	707	-941	34	-40	-54	-52	-95	-60	0
457	0	0	716	-783	-1499	33	1107	-1141	52	-46	-62	-118	-62	-124	0
458	0	0	543	-787	-1330	122	936	-1058	95	-54	42	-52	-67	54	0
459	0	0	-82	-795	-713	438	315	-754	-27	-23	-58	-89	-75	-11	0
460	0	0	-730	-803	-73	766	-328	-438	27	1	27	19	31	23	0
461	0	0	-1417	-791	626	1104	-1021	-82	-71	-27	-81	56	-73	-9	0
462	0	0	-1664	-791	873	1227	-1268	41	11	-23	34	15	-21	13	0
463	0	0	-1623	-805	818	1214	-1220	6	-102	1	-17	-25	-23	-3	0
464	0	0	-845	-758	87	801	-466	-335	67	1	54	38	-19	54	0
465	0	0	-182	-752	-570	467	194	-661	77	-15	-11	40	11	-9	0
466	0	0	431	-721	-1152	145	791	-936	93	-3	-11	25	-25	-17	0
467	0	0	778	-719	-1497	-29	1137	-1108	27	15	-50	52	-52	7	0
468	0	0	587	-706	-1293	59	940	-999	29	-13	-42	-31	-11	-67	0
469	0	0	11	-733	-744	361	377	-738	-34	-40	-77	40	-67	-36	0
470	0	0	-716	-733	-17	724	-349	-375	-19	17	19	38	3	-17	0
471	0	0	-1335	-721	614	1028	-974	-53	-116	-46	-21	29	-44	-46	0
472	0	0	-1606	-708	898	1157	-1252	95	-112	-31	1	11	25	17	0
473	0	0	-1498	-690	808	1094	-1153	59	-32	-17	-50	62	-19	44	0
474	0	0	-883	-688	195	785	-539	-246	-58	-52	5	19	-7	0	0
475	0	0	-105	-679	-574	392	234	-626	58	-17	13	27	-67	56	0
476	0	0	448	-657	-1105	104	776	-881	32	-65	40	11	-19	-1	0
477	0	0	865	-644	-1509	-110	1187	-1076	44	-58	44	50	-38	-36	0
478	0	0	668	-651	-1319	-8	993	-985	89	5	0	71	9	-7	0
479	0	0	86	-647	-733	280	409	-690	32	-98	-42	44	-77	-85	0
480	0	0	-641	-636	5	638	-323	-315	-29	-44	-5	-11	36	-44	0
481	0	0	-1281	-624	657	952	-969	16	-89	9	-19	-58	36	-48	0
482	0	0	-1607	-597	1010	1102	-1308	206	-118	-44	7	-32	89	-34	0
483	0	0	-1462	-603	859	1032	-1160	128	-48	-19	42	-3	27	112	0
484	0	0	-785	-601	184	693	-484	-208	21	17	-9	3	0	-54	0
485	0	0	-168	-587	-419	377	125	-503	-38	-32	52	15	-17	15	0
486	0	0	478	-587	-1065	54	771	-826	60	-23	-27	-7	-62	-54	0
487	0	0	908	-556	-1464	-176	1186	-1010	114	56	106	31	21	-21	0
488	0	0	604	-554	-1158	-25	881	-856	3	-54	-29	-52	-50	9	0
489	0	0	153	-535	-688	191	420	-611	44	1	58	-19	-48	-7	0
490	0	0	-721	-541	180	631	-450	-180	0	-77	21	-36	34	-75	0
491	0	0	-1291	-517	774	904	-1032	128	7	-15	15	-17	-5	-79	0
492	0	0	-1588	-498	1090	1043	-1339	296	1	-38	87	-17	38	85	0
493	0	0	-1561	-483	1078	1022	-1319	297	-137	-122	-21	-62	-50	-116	0
494	0	0	-808	-463	345	635	-576	-59	-7	17	27	73	3	-11	0
495	0	0	-101	-450	-349	275	124	-399	27	-3	-23	-19	15	-32	0
496	0	0	566	-436	-1002	-65	784	-719	112	-31	89	64	-27	-81	0
497	0	0	807	-430	-1237	-188	1022	-833	98	-95	13	-19	-9	-23	0
498	0	0	735	-409	-1144	-163	939	-776	62	-19	0	48	23	-1	0
499	0	0	149	-403	-552	127	350	-477	60	31	54	38	40	0	0
500	0	0	-685	-393	292	539	-488	-50	-81	-104	-9	54	-89	5	0
501	0	0	-1155	-393	762	774	-958	184	13	23	42	98	-17	25	0
502	0	0	-1667	-372	1295	1019	-1481	461	-102	-145	-17	62	19	-31	0
503	0	0	-1423	-397	1026	910	-1224	314	-91	-32	-7	38	-58	-17	0
504	0	0	-837	-358	479	597	-658	60	13	-46	-25	71	62	-60	0
505	0	0	-70	-341	-271	205	100	-306	65	-62	-52	83	67	-77	0
506	0	0	629	-325	-954	-152	791	-639	75	-5	15	114	-34	-21	0
507	0	0	947	-300	-1247	-323	1097	-773	100	-42	58	-11	23	-44	0
508	0	0	772	-291	-1063	-240	917	-677	73	-56	-17	71	-23	75	0
509	0	0	196	-289	-485	46	340	-387	11	-95	-46	-7	9	-64	0
510	0	0	-548	-273	275	410	-411	1	-13	13	-13	75	15	60	0
511	0	0	-1194	-244	950	719	-1072	353	-77	-79	-5	9	-52	-17	0
512	0	0	-1456	-238	1218	847	-1337	490	-133	31	0	5	71	15	0
513	0	0	-1303	-223	1080	763	-1191	428	-97	-93	-34	27	-56	-7	0
514	0	0	-730	-211	519	470	-624	154	1	-85	-23	13	-19	-38	0
515	0	0	76	-201	-277	62	176	-239	-27	-32	-38	-15	-44	-15	0
516	0	0	656	-203	-859	-226	757	-531	77	-29	32	73	19	1	0
517	0	0	962	-207	-1169	-377	1065	-688	69	-46	-32	15	-52	-36	0
518	0	0	904	-205	-1109	-349	1006	-657	137	40	-1	79	34	-3	0
519	0	0	202	-211	-413	4	307	-312	-44	-42	-3	-15	-50	-25	0
520	0	0	-479	-192	287	335	-383	47	-71	-64	25	36	-38	13	0
521	0	0	-1119	-182	937	650	-1028	377	-108	29	9	54	-32	-17	0
522	0	0	-1454	-172	1282	813	-1368	555	-110	29	-79	0	-36	-81	0
523	0	0	-1293	-162	1131	727	-1212	484	-69	-60	-38	5	21	-27	0
524	0	0	-689	-166	523	427	-606	178	3	-75	-34	-73	-13	-19	0
525	0	0	167	-155	-322	-6	244	-238	64	-5	81	7	11	-1	0
526	0	0	671	-161	-832	-255	751	-496	19	-62	-54	-36	-60	-17	0
527	0	0	1059	-192	-1251	-433	1155	-721	91	81	-15	112	25	-11	0
528	0	0	890	-209	-1099	-340	994	-654	42	-7	3	17	-21	-32	0
529	0	0	371	-228	-599	-71	485	-413	98	21	65	-3	73	31	0
530	0	0	-538	-263	275	400	-406	6	-104	-21	-1	-83	-17	52	0
531	0	0	-1083	-271	812	677	-947	270	-69	79	104	-13	65	27	0
532	0	0	-1456	-294	1162	875	-1309	434	-29	-40	54	-67	-58	-31	0
533	0	0	-1340	-310	1030	825	-1185	360	-83	-32	48	-100	5	11	0
534	0	0	-674	-283	391	478	-532	54	54	21	-31	-13	-69	13	0
535	0	0	85	-304	-389	109	237	-346	102	5	17	0	44	-31	0
536	0	0	692	-316	-1008	-188	850	-662	95	54	-17	-62	-13	9	0
537	0	0	996	-358	-1354	-319	1175	-856	65	-36	48	-67	-11	31	0
538	0	0	879	-368	-1247	-255	1063	-807	46	-29	73	-110	-1	40	0
539	0	0	235	-397	-632	81	433	-514	40	-54	50	-19	-93	0	0
540	0	0	-443	-409	34	426	-238	-187	-21	-17	42	-36	-36	75	0
541	0	0	-1136	-430	706	783	-921	138	-83	15	-7	-29	-13	13	0
542	0	0	-1414	-413	1001	913	-1207	294	-89	38	-27	-58	25	9	0
543	0	0	-1343	-438	905	890	-1124	233	-75	19	-67	-69	-11	25	0
544	0	0	-697	-461	236	579	-466	-112	-21	-11	-11	-50	-23	15	0
545	0	0	23	-469	-492	223	257	-480	42	-27	-5	-11	-42	-15	0
546	0	0	630	-469	-1099	-80	864	-784	42	-7	-65	-40	40	-77	0
547	0	0	1004	-483	-1487	-260	1245	-985	129	-42	36	-23	-5	64	0
548	0	0	838	-502	-1340	-168	1089	-921	-7	-11	-9	-75	-77	-13	0
549	0	0	219	-506	-725	143	472	-615	-5	-38	34	0	11	-9	0
550	0	0	-494	-525	-31	509	-231	-278	-34	-5	-23	-27	-11	3	0
551	0	0	-1229	-558	671	893	-950	56	-128	-42	-9	-93	-23	-31	0
552	0	0	-1497	-570	927	1033	-1212	178	-79	-21	7	-34	-46	-42	0
553	0	0	-1425	-566	859	995	-1142	146	-108	-29	-69	-27	-11	32	0
554	0	0	-689	-560	129	624	-409	-215	42	81	-1	48	5	5	0
555	0	0	-63	-580	-517	321	227	-548	11	-23	-1	-9	-36	69	0
556	0	0	650	-578	-1228	-36	939	-903	93	-32	13	23	-1	9	0
557	0	0	953	-554	-1507	-199	1230	-1030	81	-118	64	-31	-54	-69	0
558	0	0	782	-562	-1344	-110	1063	-953	23	-7	7	-34	-36	-23	0
559	0	0	239	-585	-824	173	531	-704	31	65	-11	48	-25	69	0
560	0	0	-522	-580	-58	551	-232	-319	-77	-11	-29	-11	-7	-42	0
561	0	0	-1196	-599	597	897	-896	-1	-85	3	-7	-15	-58	29	0
562	0	0	-1579	-578	1001	1078	-1290	211	-174	-71	-31	-31	-77	-69	0
563	0	0	-1335	-585	750	960	-1042	82	-7	-21	7	52	44	29	0
564	0	0	-708	-580	128	644	-418	-226	17	-32	29	-7	31	0	0
565	0	0	0	-587	-587	293	293	-587	32	1	15	-31	-52	-5	0
566	0	0	660	-595	-1255	-32	957	-925	64	-31	5	-50	3	-9	0
567	0	0	956	-601	-1557	-177	1256	-1079	102	17	-38	-19	46	-34	0
568	0	0	824	-599	-1423	-112	1123	-1011	31	13	-9	-5	-64	38	0
569	0	0	175	-591	-766	208	470	-678	25	-1	-21	3	5	-13	0
570	0	0	-468	-603	-135	535	-166	-369	-58	-31	-3	-23	-25	25	0
571	0	0	-1126	-589	537	857	-831	-26	-100	87	0	7	31	-3	0
572	0	0	-1502	-591	911	1046	-1206	160	-118	29	54	-65	9	31	0
573	0	0	-1320	-593	727	956	-1023	67	-40	-15	0	-83	32	1	0
574	0	0	-732	-618	114	675	-423	-252	44	29	32	0	71	-7	0
575	0	0	29	-601	-630	286	329	-615	62	-34	-15	-21	-32	-25	0
576	0	0	667	-603	-1270	-32	968	-936	56	-1	-32	-58	19	-65	0
577	0	0	964	-613	-1577	-175	1270	-1095	91	-27	-5	29	-21	-38	0
578	0	0	862	-593	-1455	-134	1158	-1024	-1	27	-71	-19	50	-58	0
579	0	0	235	-591	-826	178	530	-708	-29	7	65	-31	-11	32	0
580	0	0	-516	-578	-62	547	-227	-320	-27	0	-15	-15	-17	-93	0
581	0	0	-1127	-582	545	854	-836	-18	-67	-116	79	-9	-67	-11	0
582	0	0	-1442	-587	855	1014	-1148	134	-79	-21	-11	1	48	-19	0
583	0	0	-1362	-585	777	973	-1069	96	-124	-42	-69	-15	27	-75	0
584	0	0	-665	-578	87	621	-376	-245	-11	-7	38	-9	13	25	0
585	0	0	-35	-582	-547	308	256	-564	-1	-17	5	-5	-48	-1	0
586	0	0	683	-570	-1253	-56	968	-911	81	-23	52	23	-38	21	0
587	0	0	1028	-582	-1610	-223	1319	-1096	162	-25	64	56	65	65	0
588	0	0	743	-597	-1340	-73	1041	-968	-17	-48	-58	-42	-29	-52	0
589	0	0	199	-609	-808	205	503	-708	19	-3	11	-9	13	-64	0
590	0	0	-533	-591	-58	562	-237	-324	-3	-50	-17	42	-15	-71	0
591	0	0	-1097	-593	504	845	-800	-44	-23	13	31	42	36	-42	0
592	0	0	-1530	-574	956	1052	-1243	191	-65	-9	-40	75	29	-77	0
593	0	0	-1299	-574	725	936	-1012	75	-58	-27	-36	-17	-42	-44	0
594	0	0	-680	-576	104	628	-392	-236	64	81	42	13	79	71	0
595	0	0	4	-560	-564	278	284	-562	19	-141	-81	3	-75	-89	0
596	0	0	706	-572	-1278	-67	992	-925	182	-1	102	64	-5	1	0
597	0	0	960	-547	-1507	-206	1233	-1027	21	-1	-36	-17	31	-19	0
598	0	0	887	-550	-1437	-168	1162	-993	1	15	21	19	-102	9	0
599	0	0	252	-556	-808	152	530	-682	-17	-13	54	17	-7	48	0
600	0	0	-452	-564	-112	508	-170	-338	-42	-46	27	79	-13	-54	0
601	0	0	-1140	-574	566	857	-853	-4	-141	-29	32	3	-89	29	0
602	0	0	-1447	-576	871	1011	-1159	147	-85	-38	85	-9	-42	32	0
603	0	0	-1367	-576	791	971	-1079	107	-64	-17	-1	36	36	21	0
604	0	0	-630	-566	64	598	-347	-251	-13	-50	-15	27	-5	-64	0
605	0	0	-2	-560	-558	281	278	-559	7	9	-65	19	7	-31	0
606	0	0	741	-556	-1297	-92	1019	-926	93	-1	-15	0	-34	-17	0
607	0	0	1025	-550	-1575	-237	1300	-1062	67	-58	11	-29	-9	-19	0
608	0	0	883	-556	-1439	-163	1161	-997	48	-36	-21	-5	42	-50	0
609	0	0	282	-554	-836	136	559	-695	1	11	-25	108	-75	15	0
610	0	0	-489	-568	-79	528	-205	-323	-69	-15	-17	32	-100	0	0
611	0	0	-1169	-566	603	867	-886	18	-69	-50	13	29	-17	11	0
612	0	0	-1533	-562	971	1047	-1252	204	-110	-52	-52	9	-97	-40	0
613	0	0	-1330	-574	756	952	-1043	91	-34	-11	-52	-9	-52	-5	0
614	0	0	-769	-558	211	663	-490	-173	1	-31	31	-17	-13	17	0
615	0	0	22	-550	-572	264	297	-561	58	-27	-17	-15	-46	-85	0
616	0	0	683	-535	-1218	-74	950	-876	17	67	54	40	-1	-13	0
617	0	0	981	-510	-1491	-235	1236	-1000	170	-56	112	23	-9	23	0
618	0	0	878	-514	-1392	-182	1135	-953	100	-44	25	-97	52	-9	0
619	0	0	270	-519	-789	124	529	-654	50	9	79	79	-27	15	0
620	0	0	-520	-533	-13	526	-253	-273	-25	-65	34	23	-17	60	0
621	0	0	-1132	-523	609	827	-870	43	-97	-11	-64	69	-58	-38	0
622	0	0	-1547	-523	1024	1035	-1285	250	-153	-15	-32	-15	-21	-31	0
623	0	0	-1328	-541	787	934	-1057	123	-32	-29	-15	-25	23	-17	0
624	0	0	-755	-517	238	636	-496	-139	38	-52	-27	27	60	-15	0
625	0	0	-17	-531	-514	274	248	-522	75	-56	9	34	-9	-62	0
626	0	0	652	-527	-1179	-62	915	-853	102	-50	0	21	-19	-50	0
627	0	0	1003	-527	-1530	-238	1266	-1028	157	0	15	3	44	-9	0
628	0	0	821	-519	-1340	-151	1080	-929	40	40	-93	48	-58	-1	0
629	0	0	190	-529	-719	169	454	-624	44	1	67	13	31	-7	0
630	0	0	-500	-521	-21	510	-239	-271	-25	-17	25	-9	40	-25	0
631	0	0	-1219	-521	698	870	-958	88	-11	40	36	-34	112	-50	0
632	0	0	-1524	-502	1022	1013	-1273	260	-126	-27	-40	-44	-44	15	0
633	0	0	-1327	-519	808	923	-1067	144	-50	42	32	21	15	-5	0
634	0	0	-795	-512	283	653	-539	-114	-42	-32	7	-50	-54	-38	0
635	0	0	-46	-496	-450	271	202	-473	-23	-64	29	-65	-87	-65	0
636	0	0	671	-508	-1179	-81	925	-843	102	32	98	42	54	-27	0
637	0	0	918	-500	-1418	-209	1168	-959	87	23	17	-50	29	19	0
638	0	0	796	-523	-1319	-136	1057	-921	34	13	-27	7	-38	-23	0
639	0	0	203	-516	-719	156	461	-617	-9	23	25	-48	-1	73	0
640	0	0	-526	-517	9	521	-267	-254	-27	-56	-11	-32	-27	34	0
641	0	0	-1167	-529	638	848	-902	54	-100	62	1	60	-50	-46	0
642	0	0	-1545	-525	1020	1035	-1282	247	-81	-87	17	34	-15	44	0
643	0	0	-1293	-533	760	913	-1026	113	-40	-11	1	-21	-7	-44	0
644	0	0	-795	-514	281	654	-538	-116	-34	-17	36	-77	46	17	0
645	0	0	41	-492	-533	225	287	-512	58	-17	9	-56	-40	-5	0
646	0	0	679	-490	-1169	-94	924	-829	135	83	93	52	50	13	0
647	0	0	958	-502	-1460	-228	1209	-981	31	11	-34	-7	-71	-7	0
648	0	0	875	-506	-1381	-184	1128	-943	91	40	38	25	42	-7	0
649	0	0	221	-504	-725	141	473	-614	42	-50	52	0	-17	42	0
650	0	0	-544	-519	25	531	-284	-247	-31	-38	-38	-11	-48	-32	0
651	0	0	-1134	-523	611	828	-872	44	-87	21	69	3	52	13	0
652	0	0	-1468	-500	968	984	-1218	234	-50	-54	34	-40	-44	-9	0
653	0	0	-1338	-537	801	937	-1069	132	-89	27	-9	1	-13	0	0
654	0	0	-736	-527	209	631	-472	-159	29	-19	-15	17	-25	-13	0
655	0	0	10	-525	-535	257	272	-530	34	19	-19	42	15	0	0
656	0	0	623	-533	-1156	-45	889	-844	64	0	-64	-1	-15	-79	0
657	0	0	898	-512	-1410	-193	1154	-961	128	-42	7	-5	32	-11	0
658	0	0	813	-517	-1330	-148	1071	-923	34	46	32	-3	1	7	0
659	0	0	192	-521	-713	164	452	-617	31	-56	-52	-67	-7	-85	0
660	0	0	-516	-527	-11	521	-252	-269	15	9	0	21	23	60	0
661	0	0	-1260	-521	739	890	-999	109	-97	-62	-5	-98	-69	-27	0
662	0	0	-1516	-510	1006	1013	-1261	248	-71	29	81	-5	1	-29	0
663	0	0	-1384	-506	878	945	-1131	186	-60	-106	-9	1	-79	-32	0
664	0	0	-718	-519	199	618	-458	-160	65	5	27	1	34	-52	0
665	0	0	-93	-527	-434	310	170	-480	-19	9	-71	-60	-13	-44	0
666	0	0	588	-523	-1111	-32	849	-817	46	-79	13	-48	-58	-58	0
667	0	0	982	-523	-1505	-229	1243	-1014	120	15	32	34	42	32	0
668	0	0	811	-517	-1328	-147	1069	-922	50	-42	-9	-69	-95	21	0
669	0	0	221	-510	-731	144	476	-620	50	-11	98	-19	-36	54	0
670	0	0	-544	-523	21	533	-282	-251	17	-42	42	9	-50	11	0
671	0	0	-1161	-527	634	844	-897	53	-81	75	-38	29	-9	-75	0
672	0	0	-1599	-527	1072	1063	-1335	272	-230	-58	11	-69	-67	-67	0
673	0	0	-1446	-529	917	987	-1181	194	-58	0	-42	5	5	67	0
674	0	0	-792	-527	265	659	-528	-131	-17	-62	-11	13	-58	-13	0
675	0	0	15	-506	-521	245	268	-513	73	-7	73	-32	25	56	0
676	0	0	578	-508	-1086	-35	832	-797	100	36	-5	-9	-11	50	0
677	0	0	941	-510	-1451	-215	1196	-980	69	21	-32	-1	-38	7	0
678	0	0	745	-510	-1255	-117	1000	-882	64	34	-54	-19	-13	23	0
679	0	0	161	-498	-659	168	410	-578	23	-9	-38	34	-15	-23	0
680	0	0	-630	-510	120	570	-375	-195	-112	-69	-3	0	-62	1	0
681	0	0	-1227	-547	680	887	-953	66	-69	-21	-7	34	17	27	0
682	0	0	-1555	-541	1014	1048	-1284	236	-73	23	-11	60	-17	77	0
683	0	0	-1506	-533	973	1019	-1239	220	-120	-97	-81	-42	-46	-83	0
684	0	0	-835	-525	310	680	-572	-107	-54	-1	65	-17	-11	-1	0
685	0	0	-121	-510	-389	315	134	-449	64	38	-1	3	52	-27	0
686	0	0	525	-512	-1037	-6	781	-774	34	-50	-17	-1	-54	-54	0
687	0	0	906	-512	-1418	-197	1162	-965	42	54	85	21	27	19	0
688	0	0	644	-514	-1158	-65	901	-836	87	-42	-29	-7	-77	-5	0
689	0	0	155	-514	-669	179	412	-591	-1	54	-27	17	-25	-13	0
690	0	0	-615	-517	98	566	-356	-209	-65	65	21	21	-13	-1	0
691	0	0	-1281	-490	791	885	-1036	150	-32	-73	-79	-11	5	-75	0
692	0	0	-1626	-523	1103	1074	-1364	290	-108	3	-36	31	19	23	0
693	0	0	-1477	-496	981	986	-1229	242	-157	-69	-48	-15	-36	-1	0
694	0	0	-818	-496	322	657	-570	-87	7	50	-3	21	-13	-67	0
695	0	0	-117	-483	-366	300	124	-424	-1	27	-3	-9	-21	21	0
696	0	0	534	-500	-1034	-17	784	-767	23	5	29	-9	-73	-17	0
697	0	0	830	-498	-1328	-166	1079	-913	100	11	-75	1	-42	7	0
698	0	0	700	-496	-1196	-102	948	-846	85	-79	5	-31	-106	-1	0
699	0	0	101	-500	-601	199	351	-550	40	-56	-40	79	-65	-58	0
700	0	0	-628	-508	120	568	-374	-194	-54	-19	3	-15	58	-40	0
701	0	0	-1249	-506	743	877	-996	118	-48	-19	44	-38	-7	-44	0
702	0	0	-1701	-508	1193	1104	-1447	342	-153	-44	-52	-71	-40	-3	0
703	0	0	-1410	-512	898	961	-1154	193	21	-9	38	-31	102	-34	0
704	0	0	-879	-523	356	701	-617	-83	5	7	-48	19	-1	-13	0
705	0	0	-141	-519	-378	330	118	-448	36	-79	36	-21	7	-29	0
706	0	0	553	-519	-1072	-17	812	-795	95	-71	-11	27	-79	31	0
707	0	0	858	-525	-1383	-166	1120	-954	46	21	0	-23	-3	-9	0
708	0	0	755	-525	-1280	-115	1017	-902	1	71	-3	-3	7	50	0
709	0	0	132	-539	-671	203	401	-605	11	-42	-38	15	0	-15	0
710	0	0	-645	-554	91	599	-368	-231	-54	64	0	-34	-36	27	0
711	0	0	-1282	-547	735	914	-1008	94	-143	-89	65	-42	-75	-32	0
712	0	0	-1659	-583	1076	1121	-1367	246	-131	19	40	-19	-60	19	0
713	0	0	-1445	-582	863	1013	-1154	140	-52	-34	38	-25	38	38	0
714	0	0	-814	-566	248	690	-531	-159	15	34	-34	112	-17	11	0
715	0	0	-99	-582	-483	340	192	-532	19	38	11	48	3	32	0
716	0	0	450	-601	-1051	75	750	-826	21	-58	3	-15	-58	-56	0
717	0	0	794	-620	-1414	-87	1104	-1017	67	29	-40	17	-25	3	0
718	0	0	621	-649	-1270	14	945	-959	-23	-21	-38	34	-50	5	0
719	0	0	43	-758	-801	357	422	-779	-44	40	-27	-5	-87	3	0
720	0	0	-1175	-285	890	730	-1032	302	-642	-616	-576	-671	-682	-675	0
721	0	0	-3221	-50	3171	1635	-3196	1560	-797	-762	-613	-453	-492	-500	0
722	0	0	-2263	-694	1569	1478	-1916	437	-203	-217	-5	-7	-50	-114	0
723	0	0	-2100	-1150	950	1625	-1525	-100	-238	-211	-151	-124	-176	-244	0
724	0	0	-1557	-1503	54	1530	-805	-724	-34	-9	-52	5	-25	19	0
725	0	0	-1047	-1726	-679	1386	-184	-1202	-143	-104	-79	-50	-85	-147	0
726	0	0	-213	-1891	-1678	1052	732	-1784	-5	-38	-54	-40	-135	-182	0
727	0	0	-83	-2081	-1998	1082	957	-2039	5	-75	5	34	-124	-38	0
728	0	0	-267	-2236	-1969	1251	851	-2102	-79	-44	-141	-67	-58	-131	0
729	0	0	-935	-2409	-1474	1672	269	-1941	-3	-75	-137	-50	-19	-71	0
730	0	0	-1676	-2508	-832	2092	-422	-1670	-149	-213	-91	-93	-207	-87	0
731	0	0	-2346	-2650	-304	2498	-1021	-1477	-145	-176	-87	-40	-201	-9	0
732	0	0	-2701	-2747	-46	2724	-1327	-1396	-129	-11	-9	23	69	-108	0
733	0	0	-2470	-2840	-370	2655	-1050	-1605	-108	23	-15	-100	-3	1	1
734	0	0	-1933	-2908	-975	2420	-479	-1941	-31	44	25	-21	-93	50	0
735	0	0	-1200	-2946	-1746	2073	273	-2346	-27	-48	-36	-64	-81	-106	0
736	0	0	-452	-3012	-2560	1732	1054	-2786	32	-48	11	-58	-69	-139	0
737	0	0	-140	-3090	-2950	1615	1405	-3020	129	-52	-73	1	27	31	0
738	0	0	-407	-3138	-2731	1772	1162	-2934	19	-122	-54	-89	-17	-31	0
739	0	0	-912	-3183	-2271	2047	679	-2727	13	-129	52	-147	-52	-36	0
740	0	0	-1818	-3228	-1410	2523	-204	-2319	-29	-83	17	-141	-104	-19	0
741	0	0	-2425	-3286	-861	2855	-782	-2073	-83	-116	-3	-34	-159	-46	0
742	0	0	-2761	-3296	-535	3028	-1113	-1915	-151	-1	-67	1	-42	-62	0
743	0	0	-2738	-3327	-589	3032	-1074	-1958	-98	15	-120	-27	-60	31	0
744	0	0	-2096	-3358	-1262	2727	-417	-2310	-40	73	-42	-21	-104	97	0
745	0	0	-1302	-3379	-2077	2340	387	-2728	62	-17	-93	-44	-97	-17	0
746	0	0	-580	-3410	-2830	1995	1125	-3120	87	-27	-7	25	-118	-11	0
747	0	0	-304	-3439	-3135	1871	1415	-3287	-3	-32	-52	-23	-118	126	0
748	0	0	-512	-3474	-2962	1993	1225	-3218	-13	-38	-79	-73	-69	129	0
749	0	0	-1224	-3517	-2293	2370	534	-2905	-79	-9	34	-36	0	65	0
750	0	0	-2094	-3550	-1456	2822	-319	-2503	-174	-83	-79	-104	-32	-48	0
751	0	0	-2676	-3556	-880	3116	-898	-2218	-133	122	-46	-3	-19	27	0
752	0	0	-3101	-3589	-488	3345	-1306	-2038	-131	91	-62	60	-9	1	0
753	0	0	-2972	-3600	-628	3286	-1172	-2114	-83	-9	-15	-106	50	-100	0
754	0	0	-2342	-3612	-1270	2977	-536	-2441	-46	38	21	-52	87	-25	0
755	0	0	-1604	-3627	-2023	2615	209	-2825	-64	25	36	-120	34	25	0
756	0	0	-912	-3649	-2737	2280	912	-3193	116	-44	-27	-36	-97	11	0
757	0	0	-673	-3695	-3022	2184	1174	-3358	81	-17	-38	-42	3	81	0
758	0	0	-795	-3730	-2935	2262	1070	-3332	31	-42	54	-87	71	11	0
759	0	0	-1426	-3783	-2357	2604	465	-3070	-17	27	-27	-73	3	-31	0
760	0	0	-2256	-3806	-1550	3031	-353	-2678	-95	-23	-40	-73	31	-23	0
761	0	0	-2879	-3835	-956	3357	-961	-2395	-108	29	-17	-1	9	-42	0
762	0	0	-3261	-3829	-568	3545	-1346	-2198	-102	-44	-56	-38	0	-54	0
763	0	0	-3005	-3821	-816	3413	-1094	-2318	3	38	13	-13	21	54	0
764	0	0	-2447	-3806	-1359	3126	-544	-2582	11	-11	-21	-54	-50	25	0
765	0	0	-1609	-3814	-2205	2711	298	-3009	87	5	77	-31	-58	62	0
766	0	0	-1080	-3823	-2743	2451	831	-3283	71	64	32	-25	60	3	0
767	0	0	-675	-3821	-3146	2248	1235	-3483	40	3	1	-87	-50	15	0
768	0	0	-772	-3860	-3088	2316	1158	-3474	161	102	73	71	87	83	0
769	0	0	-1367	-3885	-2518	2626	575	-3201	71	42	64	48	-19	32	0
770	0	0	-2076	-3880	-1804	2978	-136	-2842	19	87	124	11	31	83	0
771	0	0	-2712	-3883	-1171	3297	-770	-2527	9	87	64	-52	54	31	0
772	0	0	-2964	-3850	-886	3407	-1039	-2368	17	149	65	112	89	102	0
773	0	0	-2743	-3841	-1098	3292	-822	-2469	32	106	38	-56	60	104	0
774	0	0	-2175	-3763	-1588	2969	-293	-2675	65	-9	21	-87	98	42	0
775	0	0	-1244	-3701	-2457	2472	606	-3079	145	87	89	79	85	44	0
776	0	0	-648	-3627	-2979	2137	1165	-3303	143	44	190	13	106	81	0
777	0	0	-93	-3598	-3505	1845	1706	-3551	244	172	207	137	114	151	0
778	0	0	-178	-3532	-3354	1855	1588	-3443	275	258	194	157	207	143	0
779	0	0	-750	-3433	-2683	2091	966	-3058	215	170	180	201	151	190	0
780	0	0	-1460	-3332	-1872	2396	206	-2602	135	232	223	95	184	137	0
781	0	0	-1981	-3222	-1241	2601	-370	-2231	244	215	283	248	199	188	0
782	0	0	-2410	-3092	-682	2751	-864	-1887	42	139	155	133	97	36	0
783	0	0	-2175	-2964	-789	2569	-693	-1876	106	131	71	145	21	73	0
784	0	0	-1721	-2867	-1146	2294	-287	-2006	-5	64	38	-19	-65	97	0
785	0	0	-817	-2747	-1930	1782	556	-2338	93	-46	34	64	-67	46	0
786	0	0	-261	-2651	-2390	1456	1064	-2520	54	-58	34	3	1	-3	0
787	0	0	165	-2576	-2741	1205	1453	-2658	44	-7	23	9	-56	7	0
788	0	0	27	-2506	-2533	1239	1280	-2519	-17	-25	-1	7	-56	40	0
789	0	0	-588	-2452	-1864	1520	638	-2158	29	-67	-64	27	-87	34	0
790	0	0	-1329	-2411	-1082	1870	-123	-1746	-60	-108	-112	15	-21	-5	0
791	0	0	-1942	-2339	-397	2140	-772	-1368	-85	-71	3	15	-3	58	0
792	0	0	-2303	-2316	-13	2309	-1145	-1164	-197	-151	-77	-42	-149	-75	0
793	0	0	-2053	-2260	-207	2156	-923	-1233	-50	11	-65	64	7	79	0
794	0	0	-1566	-2221	-655	1893	-455	-1438	-91	-77	-112	-17	-21	-11	0
795	0	0	-702	-2213	-1511	1457	404	-1862	29	-36	17	64	3	-32	0
796	0	0	2	-2188	-2190	1093	1096	-2189	143	31	11	118	40	-7	0
797	0	0	272	-2182	-2454	955	1363	-2318	3	3	64	-81	40	-50	0
798	0	0	244	-2126	-2370	941	1307	-2248	120	79	77	25	79	71	0
799	0	0	-477	-2089	-1612	1283	567	-1850	0	-118	-5	15	-17	5	0
800	0	0	-1186	-2064	-878	1625	-154	-1471	-60	-23	-44	38	-58	-110	0
801	0	0	-1855	-2058	-203	1956	-826	-1130	-15	-44	62	100	-29	-21	0
802	0	0	-2211	-2058	153	2134	-1182	-952	-93	-98	-44	7	-65	-67	0
803	0	0	-2059	-2054	5	2056	-1032	-1024	-73	-141	-11	11	-81	-29	0
804	0	0	-1463	-2048	-585	1755	-439	-1316	19	-25	-50	58	-9	-11	0
805	0	0	-736	-2000	-1264	1368	264	-1632	3	-83	-32	54	-32	-25	0
806	0	0	-50	-1916	-1866	983	908	-1891	-15	44	-7	-3	25	-13	0
807	0	0	327	-1841	-2168	757	1247	-2004	77	-52	0	-19	21	-19	0
808	0	0	250	-1740	-1990	745	1120	-1865	42	-9	-50	77	19	32	0
809	0	0	-226	-1616	-1390	921	582	-1503	-5	-69	-3	-40	-5	64	0
810	0	0	-888	-1489	-601	1188	-143	-1045	-11	-15	0	50	79	0	0
811	0	0	-1553	-1319	234	1436	-893	-542	-128	-104	21	-145	32	-100	0
812	0	0	-1696	-1146	550	1421	-1123	-298	-65	48	27	-126	108	-81	0
813	0	0	-1478	-931	547	1204	-1012	-192	-44	-29	11	-44	-19	7	0
814	0	0	-782	-746	36	764	-409	-355	-38	-21	67	-128	-23	-106	0
815	0	0	86	-558	-644	236	365	-601	77	44	65	-60	83	-85	0
816	0	0	761	-434	-1195	-163	978	-814	50	-27	-19	-85	-23	-110	0
817	0	0	1226	-261	-1487	-482	1356	-874	62	5	-46	-60	-106	-91	0
818	0	0	1015	-195	-1210	-410	1112	-702	65	46	36	-40	-69	32	0
819	0	0	487	-186	-673	-150	580	-429	-25	-7	69	-89	-129	46	0
820	0	0	-328	-351	-23	339	-152	-187	-17	7	48	-64	-25	-60	0
821	0	0	-1085	-566	519	825	-802	-23	-143	9	-7	-75	-100	23	0
822	0	0	-1569	-859	710	1214	-1139	-74	-89	56	23	-34	-52	-17	0
823	0	0	-1592	-1080	512	1336	-1052	-284	-149	15	-7	-46	-27	-19	0
824	0	0	-998	-1195	-197	1096	-400	-696	0	40	32	91	-54	75	0
825	0	0	-357	-1332	-975	844	309	-1153	1	34	-11	32	-25	-85	0
826	0	0	188	-1435	-1623	623	905	-1529	79	-11	0	17	-32	-29	0
827	0	0	514	-1542	-2056	514	1285	-1799	108	-77	-7	-11	-54	-75	0
828	0	0	256	-1656	-1912	700	1084	-1784	44	-27	-104	-19	-64	-38	0
829	0	0	-266	-1773	-1507	1019	620	-1640	75	11	29	-40	75	-3	0
830	0	0	-1198	-1875	-677	1536	-260	-1276	-128	-62	-40	-13	-133	21	0
831	0	0	-1812	-1901	-89	1856	-861	-995	-164	1	-56	-25	-58	13	0
832	0	0	-2232	-1905	327	2068	-1279	-789	-122	-21	-34	-36	-91	13	0
833	0	0	-2083	-1858	225	1970	-1154	-816	-135	-5	-11	1	-69	0	1
834	0	0	-1496	-1819	-323	1657	-586	-1071	-48	23	-56	5	-60	-1	0
835	0	0	-803	-1819	-1016	1311	106	-1417	-34	1	5	1	-13	34	0
836	0	0	-60	-1784	-1724	922	832	-1754	91	-85	-40	-21	-62	-56	0
837	0	0	240	-1771	-2011	765	1125	-1891	98	-5	13	1	-7	-15	0
838	0	0	99	-1753	-1852	827	975	-1802	118	-67	0	17	-40	-34	0
839	0	0	-481	-1740	-1259	1110	389	-1499	60	-87	11	50	-54	-15	0
840	0	0	-1222	-1753	-531	1487	-345	-1142	-19	-1	36	-7	-13	21	0
841	0	0	-1873	-1695	178	1784	-1025	-758	-124	-98	19	21	-17	-31	0
842	0	0	-2191	-1641	550	1916	-1370	-545	-120	-25	0	25	-34	-46	0
843	0	0	-2063	-1586	477	1824	-1270	-554	-71	-71	-36	60	17	-36	0
844	0	0	-1431	-1528	-97	1479	-667	-812	5	-75	71	5	-62	-7	0
845	0	0	-640	-1522	-882	1081	121	-1202	48	-54	52	36	17	25	0
846	0	0	-55	-1513	-1458	784	701	-1485	21	-67	-23	-5	-145	-17	0
847	0	0	371	-1493	-1864	561	1117	-1678	131	-9	67	-25	-13	-46	0
848	0	0	151	-1478	-1629	663	890	-1553	93	-67	-23	32	-23	-67	0
849	0	0	-409	-1472	-1063	940	327	-1267	15	-58	-23	-112	-3	-50	0
850	0	0	-1131	-1445	-314	1288	-408	-879	-15	-25	-67	-19	-21	27	0
851	0	0	-1759	-1443	316	1601	-1037	-563	-75	-50	27	-93	21	-95	0
852	0	0	-2139	-1437	702	1788	-1420	-367	-114	27	13	-64	-29	3	0
853	0	0	-1989	-1427	562	1708	-1275	-432	-87	-79	-34	-102	-5	-27	0
854	0	0	-1343	-1422	-79	1382	-632	-750	27	-36	-19	-42	-67	-60	0
855	0	0	-573	-1389	-816	981	121	-1102	77	-15	23	-79	-11	9	0
856	0	0	37	-1381	-1418	672	727	-1399	-3	-31	-1	-145	-65	-71	0
857	0	0	425	-1400	-1825	487	1125	-1612	116	-29	75	-102	-3	23	0
858	0	0	295	-1398	-1693	551	994	-1545	67	31	3	-50	-34	69	0
859	0	0	-286	-1387	-1101	836	407	-1244	36	-60	17	-108	-65	1	0
860	0	0	-1011	-1373	-362	1192	-324	-867	-50	-21	85	-36	-64	-21	0
861	0	0	-1667	-1363	304	1515	-985	-529	-83	-69	19	-122	-112	-79	0
862	0	0	-2082	-1369	713	1725	-1397	-328	-54	-60	31	-7	-19	13	0
863	0	0	-1925	-1359	566	1642	-1245	-396	13	-95	44	-102	-93	-54	0
864	0	0	-1330	-1359	-29	1344	-650	-694	34	-97	73	-40	-9	-48	0
865	0	0	-555	-1321	-766	938	105	-1043	-31	-3	19	-11	-50	-42	0
866	0	0	66	-1332	-1398	633	732	-1365	29	-13	-34	-122	-71	-60	0
867	0	0	434	-1321	-1755	443	1094	-1538	34	54	27	0	-34	-9	0
868	0	0	334	-1338	-1672	502	1003	-1505	0	-71	-48	-81	-54	-52	0
869	0	0	-217	-1334	-1117	775	450	-1225	100	-44	40	-52	-46	50	0
870	0	0	-988	-1321	-333	1154	-327	-827	-46	-31	-3	60	-85	13	0
871	0	0	-1617	-1346	271	1481	-944	-537	-118	-65	5	-29	-52	3	0
872	0	0	-1968	-1326	642	1647	-1305	-342	-135	-46	11	-38	11	7	0
873	0	0	-1811	-1311	500	1561	-1155	-405	-122	-9	-71	25	-19	0	0
874	0	0	-1222	-1315	-93	1268	-564	-704	-79	1	-85	44	17	64	0
875	0	0	-456	-1276	-820	866	182	-1048	0	9	-32	-15	-7	-21	0
876	0	0	264	-1270	-1534	503	899	-1402	48	-62	50	54	-54	-13	0
877	0	0	547	-1268	-1815	360	1181	-1541	83	-56	-31	54	-75	-1	0
878	0	0	464	-1262	-1726	399	1095	-1494	25	-46	-29	0	-40	32	0
879	0	0	-69	-1264	-1195	666	563	-1229	23	-27	19	0	58	77	0
880	0	0	-817	-1272	-455	1044	-181	-863	-58	-46	-32	65	-58	75	0
881	0	0	-1495	-1257	238	1376	-866	-509	-114	-64	31	40	13	54	0
882	0	0	-1799	-1233	566	1516	-1182	-333	-116	9	60	-42	-23	67	0
883	0	0	-1680	-1228	452	1454	-1066	-388	-56	-5	56	-13	-23	23	0
884	0	0	-1116	-1226	-110	1171	-503	-668	-77	-17	-69	-9	15	23	0
885	0	0	-237	-1216	-979	726	371	-1097	31	52	42	0	25	27	0
886	0	0	349	-1208	-1557	429	953	-1382	97	-36	13	13	5	-48	0
887	0	0	693	-1214	-1907	260	1300	-1560	69	15	11	11	-21	9	0
888	0	0	615	-1200	-1815	292	1215	-1507	29	48	15	52	0	27	0
889	0	0	25	-1191	-1216	583	620	-1203	-36	15	38	-89	-34	40	0
890	0	0	-724	-1191	-467	957	-128	-829	-42	-56	25	-25	38	-52	0
891	0	0	-1392	-1191	201	1291	-796	-495	-114	-52	29	-93	3	-98	0
892	0	0	-1793	-1200	593	1496	-1193	-303	-145	25	-7	-98	5	-29	0
893	0	0	-1580	-1185	395	1382	-987	-395	-46	-50	0	-21	-48	-56	0
894	0	0	-1026	-1171	-145	1098	-440	-658	-13	-19	-1	-23	-67	25	0
895	0	0	-307	-1154	-847	730	270	-1000	-17	-9	-89	-23	-112	-81	0
896	0	0	471	-1123	-1594	326	1032	-1358	93	87	23	11	56	-23	0
897	0	0	733	-1113	-1846	190	1289	-1479	11	-40	-17	-65	-85	-15	0
898	0	0	667	-1096	-1763	214	1215	-1429	71	9	54	-40	5	3	0
899	0	0	105	-1101	-1206	498	655	-1153	19	15	36	1	34	17	0
900	0	0	-704	-1088	-384	896	-160	-736	-52	19	15	-23	-3	-32	0
901	0	0	-1321	-1098	223	1209	-772	-437	-69	19	17	1	-25	-25	0
902	0	0	-1770	-1090	680	1430	-1225	-205	-195	-34	-13	-128	-27	-46	0
903	0	0	-1553	-1082	471	1317	-1012	-305	-19	-79	29	-32	-19	-62	0
904	0	0	-1011	-1055	-44	1033	-483	-549	-54	-23	32	-102	5	-38	0
905	0	0	-198	-1041	-843	619	322	-942	102	-13	-56	54	27	-25	0
906	0	0	427	-1039	-1466	306	946	-1252	91	-48	-38	13	-62	-67	0
907	0	0	741	-1039	-1780	149	1260	-1409	56	-87	-3	-58	-5	-69	0
908	0	0	683	-1016	-1699	166	1191	-1357	124	-27	7	71	-87	-13	0
909	0	0	101	-1008	-1109	453	605	-1058	5	-23	34	-21	60	-40	0
910	0	0	-700	-1016	-316	858	-192	-666	11	-32	69	44	-40	77	0
911	0	0	-1429	-1032	397	1230	-913	-317	-176	-75	-31	-40	-120	-110	0
912	0	0	-1716	-1020	696	1368	-1206	-162	-79	15	64	-67	81	29	0
913	0	0	-1668	-991	677	1329	-1172	-157	-100	-120	5	-50	-87	-48	0
914	0	0	-988	-971	17	979	-502	-477	-23	-9	5	11	9	-11	0
915	0	0	-207	-950	-743	578	268	-846	133	25	83	38	-13	89	0
916	0	0	408	-938	-1346	265	877	-1142	54	-60	-73	-5	-44	-31	0
917	0	0	764	-919	-1683	77	1223	-1301	110	-27	1	15	-36	-11	0
918	0	0	598	-886	-1484	144	1041	-1185	3	-31	-29	60	7	-46	0
919	0	0	76	-874	-950	399	513	-912	-21	-65	-32	11	-108	-3	0
920	0	0	-701	-867	-166	784	-267	-516	32	44	1	64	54	27	0
921	0	0	-1419	-861	558	1140	-988	-151	-95	-69	7	-106	15	11	0
922	0	0	-1683	-845	838	1264	-1260	-3	-13	-3	-29	21	56	-27	0
923	0	0	-1584	-843	741	1213	-1162	-51	-102	3	34	-44	0	44	0
924	0	0	-994	-824	170	909	-582	-327	7	-65	-11	-29	-34	-52	0
925	0	0	-289	-803	-514	546	112	-658	-9	19	32	-64	-36	0	0
926	0	0	388	-776	-1164	194	776	-970	126	-25	25	-11	-31	-60	0
927	0	0	706	-760	-1466	27	1086	-1113	11	-23	-42	-23	-129	-108	0
928	0	0	660	-748	-1408	44	1034	-1078	67	-9	-13	-21	-29	-3	0
929	0	0	-57	-741	-684	399	313	-712	-34	-48	-97	-25	-83	-44	0
930	0	0	-650	-727	-77	688	-286	-402	-9	15	-5	0	-25	27	0
931	0	0	-1406	-727	679	1066	-1042	-24	-106	-36	-19	-65	-17	-89	0
932	0	0	-1734	-706	1028	1220	-1381	161	-67	-104	-17	-27	-13	-11	0
933	0	0	-1592	-696	896	1144	-1244	100	-97	-91	23	-1	-114	-7	0
934	0	0	-957	-713	244	835	-600	-234	-7	0	46	-23	-40	32	0
935	0	0	-278	-698	-420	488	71	-559	5	15	-36	11	-31	-21	0
936	0	0	423	-684	-1107	130	765	-895	75	-93	11	11	-100	23	0
937	0	0	813	-680	-1493	-66	1153	-1086	77	7	5	21	-54	-58	0
938	0	0	555	-669	-1224	57	889	-946	-21	-69	1	-67	-54	-64	0
939	0	0	51	-647	-698	298	374	-672	13	-77	46	-31	-3	-58	0
940	0	0	-656	-651	5	653	-330	-323	7	-58	58	-46	21	-73	0
941	0	0	-1374	-630	744	1002	-1059	57	-155	-89	46	-42	-62	-58	0
942	0	0	-1736	-613	1123	1174	-1429	255	-164	-17	-13	-34	-40	-56	0
943	0	0	-1609	-632	977	1120	-1293	172	-77	7	-31	15	36	-9	0
944	0	0	-956	-642	314	799	-635	-164	19	-60	-1	19	-46	-114	0
945	0	0	-227	-638	-411	432	92	-524	44	-75	-9	0	-52	-44	0
946	0	0	435	-657	-1092	111	763	-874	38	-32	38	-58	0	-11	0
947	0	0	724	-692	-1416	-16	1070	-1054	5	-122	11	-64	-44	-116	0
948	0	0	724	-696	-1420	-14	1072	-1058	54	19	98	-50	-25	-9	0
949	0	0	-24	-706	-682	365	329	-694	3	-40	-23	-7	1	-7	0
950	0	0	-665	-696	-31	680	-317	-363	-48	-104	-46	-128	-46	-89	0
951	0	0	-1371	-696	675	1033	-1023	-10	-139	13	-32	32	-34	-62	0
952	0	0	-1656	-690	966	1173	-1311	138	-102	-56	-23	-73	-7	-9	0
953	0	0	-1589	-711	878	1150	-1233	83	-116	-52	-77	-38	-56	-13	0
954	0	0	-991	-702	289	846	-640	-206	-34	-69	-7	-54	-17	-64	0
955	0	0	-183	-733	-550	458	183	-641	-17	34	58	-42	21	25	0
956	0	0	353	-756	-1109	201	731	-932	-19	-71	23	-108	-25	-60	0
957	0	0	790	-781	-1571	-4	1180	-1176	97	-7	52	-50	-38	21	0
958	0	0	611	-812	-1423	100	1017	-1117	79	-21	-89	-19	-31	-15	0
959	0	0	47	-841	-888	397	467	-864	42	-25	-50	-104	-25	-93	0
960	0	0	-738	-867	-129	802	-304	-498	-15	11	-50	31	-60	32	0
961	0	0	-1380	-845	535	1112	-957	-155	-145	25	-36	-67	-5	-36	0
962	0	0	-1712	-890	822	1301	-1267	-34	-98	-62	1	-5	-42	23	0
963	0	0	-1602	-892	710	1247	-1156	-91	-100	-58	-9	15	-75	-65	0
964	0	0	-996	-913	83	954	-539	-415	-52	17	-21	-38	-75	3	0
965	0	0	-338	-925	-587	631	124	-756	-69	-87	-1	-139	-23	5	0
966	0	0	436	-937	-1373	250	904	-1155	79	-9	11	-11	-15	-27	0
967	0	0	772	-933	-1705	80	1238	-1319	40	-52	52	-1	-7	69	0
968	0	0	621	-944	-1565	161	1093	-1254	67	-21	-50	7	-7	-19	0
969	0	0	72	-940	-1012	434	542	-976	11	3	46	21	-31	0	0
970	0	0	-723	-944	-221	833	-251	-582	-52	-1	32	-29	-64	23	0
971	0	0	-1318	-942	376	1130	-847	-283	-81	-5	36	5	9	-69	0
972	0	0	-1782	-985	797	1383	-1289	-94	-85	-38	-71	-1	-56	-5	0
973	0	0	-1539	-985	554	1262	-1046	-215	-21	-48	1	-11	5	-38	0
974	0	0	-1078	-981	97	1029	-587	-442	11	-118	19	0	-34	15	0
975	0	0	-227	-979	-752	603	262	-865	5	-17	-38	-17	-67	-71	0
976	0	0	402	-975	-1377	286	889	-1176	124	-120	3	-15	-31	-98	0
977	0	0	729	-968	-1697	119	1213	-1332	25	21	-46	50	-5	-13	0
978	0	0	646	-985	-1631	169	1138	-1308	38	-89	15	31	-141	23	0
979	0	0	40	-970	-1010	465	525	-990	29	-13	34	73	34	29	0
980	0	0	-675	-989	-314	832	-180	-651	-27	-13	75	42	-42	13	0
981	0	0	-1394	-999	395	1196	-894	-302	-98	-17	-23	7	11	-106	0
982	0	0	-1748	-1004	744	1376	-1246	-130	-126	-110	-75	-62	-46	-46	0
983	0	0	-1568	-979	589	1273	-1078	-195	-95	-1	19	-3	3	-21	0
984	0	0	-1049	-985	64	1017	-556	-460	-106	-36	0	-67	-7	21	0
985	0	0	-200	-958	-758	579	279	-858	67	-93	-13	27	-9	-67	0
986	0	0	427	-960	-1387	266	907	-1173	67	36	-9	17	-36	-1	0
987	0	0	817	-981	-1798	82	1307	-1389	93	-27	23	27	-9	-29	0
988	0	0	638	-989	-1627	175	1132	-1308	34	11	-13	9	3	-36	0
989	0	0	43	-1024	-1067	490	555	-1045	-34	-34	0	-3	-85	-46	0
990	0	0	-632	-1006	-374	819	-129	-690	-108	46	13	23	-7	-17	0
991	0	0	-1400	-1020	380	1210	-890	-320	-15	-44	7	1	32	-29	0
992	0	0	-1718	-1022	696	1370	-1207	-163	-97	-58	19	-32	-58	-42	0
993	0	0	-1548	-1001	547	1274	-1047	-227	17	-81	87	-7	9	21	0
994	0	0	-1021	-983	38	1002	-529	-472	-40	-52	21	-54	-9	-25	0
995	0	0	-236	-979	-743	607	253	-861	32	-32	-29	-56	-29	-95	0
996	0	0	456	-997	-1453	270	954	-1225	34	38	58	40	-5	15	0
997	0	0	784	-987	-1771	101	1277	-1379	56	-17	32	-21	64	-79	0
998	0	0	767	-977	-1744	105	1255	-1360	25	77	67	-46	27	9	0
999	0	0	67	-1032	-1099	482	583	-1065	-81	34	65	23	15	46	0
1000	0	0	-714	-1030	-316	872	-199	-673	-112	-54	11	-44	-50	-77	0
1001	0	0	-1384	-1004	380	1194	-882	-312	-89	25	40	85	-5	-1	0
1002	0	0	-1706	-1004	702	1355	-1204	-151	-40	-7	31	38	-31	-29	0
1003	0	0	-1635	-989	646	1312	-1140	-171	-62	-67	-40	-34	11	-1	0
1004	0	0	-947	-954	-7	950	-470	-480	31	-7	11	50	5	65	0
1005	0	0	-260	-948	-688	604	214	-818	5	-89	-15	-13	-23	-60	0
1006	0	0	442	-935	-1377	246	909	-1156	108	42	-3	13	67	-15	0
1007	0	0	717	-964	-1681	123	1199	-1322	17	1	17	5	-31	29	0
1008	0	0	710	-985	-1695	137	1202	-1340	5	-46	13	-46	-56	-131	0
1009	0	0	53	-977	-1030	462	541	-1003	-62	-15	27	13	-7	44	0
1010	0	0	-728	-964	-236	846	-246	-600	-139	-17	-25	-13	-60	1	0
1011	0	0	-1373	-954	419	1163	-896	-267	-153	-56	25	-69	-40	-15	0
1012	0	0	-1702	-954	748	1328	-1225	-103	-110	-5	-42	40	56	44	0
1013	0	0	-1516	-942	574	1229	-1045	-184	-91	27	-42	1	7	-44	0
1014	0	0	-987	-923	64	955	-525	-429	5	-114	44	9	-60	21	0
1015	0	0	-207	-905	-698	556	245	-801	13	-19	77	9	-38	21	0
1016	0	0	474	-915	-1389	220	931	-1152	27	91	-1	-9	-5	-36	0
1017	0	0	817	-917	-1734	50	1275	-1325	81	-21	21	40	-36	-15	0
1018	0	0	617	-905	-1522	144	1069	-1213	34	-21	-3	-15	9	27	0
1019	0	0	107	-958	-1065	425	586	-1011	62	-19	23	19	-17	7	0
1020	0	0	-728	-933	-205	830	-261	-569	1	-36	0	34	-67	27	0
1021	0	0	-1320	-925	395	1122	-857	-265	-77	-3	-31	-9	-65	-13	0
1022	0	0	-1739	-948	791	1343	-1265	-78	-112	-32	23	29	-58	40	0
1023	0	0	-1617	-913	704	1265	-1160	-104	-32	-21	-9	3	-21	-31	0
1024	0	0	-1004	-923	81	963	-542	-421	-19	3	64	-5	-38	9	0
1025	0	0	-264	-900	-636	582	186	-768	44	-56	5	3	-67	5	0
1026	0	0	431	-894	-1325	231	878	-1109	58	3	34	-11	9	-9	0
1027	0	0	784	-896	-1680	56	1232	-1288	52	3	42	17	-58	50	0
1028	0	0	603	-894	-1497	145	1050	-1195	62	-56	17	19	11	-9	0
1029	0	0	123	-905	-1028	391	575	-966	83	-19	3	34	-27	-25	0
1030	0	0	-729	-923	-194	826	-267	-558	-31	-42	65	-36	9	60	0
1031	0	0	-1390	-921	469	1155	-929	-226	-93	15	-31	-67	-9	-7	0
1032	0	0	-1698	-905	793	1301	-1245	-56	9	-17	67	81	0	48	0
1033	0	0	-1637	-873	764	1255	-1200	-54	-118	-3	-34	17	-19	-52	0
1034	0	0	-1015	-853	162	934	-588	-345	-1	-7	-5	32	1	-29	0
1035	0	0	-252	-892	-640	572	194	-766	40	0	23	31	11	1	0
1036	0	0	429	-859	-1288	215	858	-1073	91	-32	21	100	-11	-5	0
1037	0	0	780	-896	-1676	58	1228	-1286	153	-64	73	64	40	1	0
1038	0	0	621	-863	-1484	121	1052	-1173	25	1	-40	44	11	-58	0
1039	0	0	62	-902	-964	420	513	-933	27	-15	95	102	13	13	0
1040	0	0	-720	-904	-184	812	-268	-544	9	-102	21	40	-21	-15	0
1041	0	0	-1384	-907	477	1145	-930	-215	-120	3	44	11	19	11	0
1042	0	0	-1755	-888	867	1321	-1311	-10	-133	-54	38	7	-75	-38	0
1043	0	0	-1623	-882	741	1252	-1182	-70	-46	-3	67	85	44	21	0
1044	0	0	-1064	-876	188	970	-626	-344	-69	17	-31	15	-31	-21	0
1045	0	0	-225	-843	-618	534	196	-730	120	-5	62	104	-15	9	0
1046	0	0	339	-830	-1169	245	754	-999	56	-65	-36	5	-79	-73	0
1047	0	0	714	-855	-1569	70	1141	-1212	118	21	34	11	-5	-38	0
1048	0	0	627	-855	-1482	114	1054	-1168	106	0	67	75	-67	32	0
1049	0	0	49	-874	-923	412	486	-898	62	-29	15	38	-21	-56	0
1050	0	0	-736	-867	-131	801	-302	-499	-3	3	36	60	19	-5	0
1051	0	0	-1461	-874	587	1167	-1024	-143	-104	-108	-25	25	-112	-44	0
1052	0	0	-1784	-849	935	1316	-1359	43	-97	-67	79	15	-69	-21	0
1053	0	0	-1603	-857	746	1230	-1174	-55	-17	15	1	50	58	-9	0
1054	0	0	-1048	-847	201	947	-624	-323	-23	-79	-3	58	-60	29	0
1055	0	0	-219	-843	-624	531	202	-733	100	-9	46	126	-54	38	0
1056	0	0	396	-845	-1241	224	818	-1043	77	-46	95	3	23	-34	0
1057	0	0	748	-838	-1586	45	1167	-1212	124	-11	-34	89	-5	-48	0
1058	0	0	669	-824	-1493	77	1081	-1158	104	-38	38	46	-27	65	0
1059	0	0	-14	-826	-812	420	399	-819	27	-34	15	75	0	-3	0
1060	0	0	-696	-855	-159	775	-268	-507	-7	1	50	52	34	-32	0
1061	0	0	-1250	-861	389	1055	-819	-236	-64	79	114	23	7	60	0
1062	0	0	-1763	-867	896	1315	-1329	14	-110	-48	19	31	-7	-5	0
1063	0	0	-1625	-867	758	1246	-1191	-54	-120	7	-64	81	-98	-114	0
1064	0	0	-1070	-845	225	957	-647	-310	29	-34	-21	106	9	-31	0
1065	0	0	-236	-849	-613	542	188	-731	81	27	15	65	-1	-64	0
1066	0	0	347	-851	-1198	252	772	-1024	5	-54	13	1	-40	-21	0
1067	0	0	732	-874	-1606	71	1169	-1240	48	0	9	58	-25	-62	0
1068	0	0	622	-838	-1460	108	1041	-1149	110	17	0	112	11	-52	0
1069	0	0	20	-845	-865	412	442	-855	-64	-38	-40	36	-38	21	0
1070	0	0	-632	-849	-217	740	-207	-533	-11	93	60	95	19	-19	0
1071	0	0	-1345	-826	519	1085	-932	-153	-102	-21	128	40	27	-58	0
1072	0	0	-1712	-828	884	1270	-1298	28	-124	-42	7	36	-89	-56	0
1073	0	0	-1539	-824	715	1181	-1127	-54	17	58	77	83	48	56	0
1074	0	0	-1031	-818	213	924	-622	-302	-75	-79	-79	0	-112	-32	0
1075	0	0	-200	-814	-614	507	207	-714	104	-23	-3	108	1	3	0
1076	0	0	291	-814	-1105	261	698	-959	19	-104	-21	-32	-44	-65	0
1077	0	0	801	-826	-1627	12	1214	-1226	97	23	75	83	-19	38	0
1078	0	0	607	-834	-1441	113	1024	-1137	9	-27	-46	23	-25	13	0
1079	0	0	80	-853	-933	386	506	-893	54	-46	25	42	-34	-17	0
1080	0	0	-763	-863	-100	813	-331	-481	-79	-65	58	62	-75	48	0
1081	0	0	-1337	-849	488	1093	-912	-180	-112	-1	95	65	-17	1	0
1082	0	0	-1792	-830	962	1311	-1377	66	-157	-13	-3	-23	-3	-108	0
1083	0	0	-1621	-836	785	1228	-1203	-25	-77	-77	-17	31	-112	0	0
1084	0	0	-1027	-814	213	920	-620	-300	7	9	7	44	-9	-17	0
1085	0	0	-320	-828	-508	574	94	-668	-25	-11	-9	54	-36	-32	0
1086	0	0	407	-830	-1237	211	822	-1033	106	-15	31	-29	-3	-19	0
1087	0	0	728	-812	-1540	42	1134	-1176	29	-60	11	25	-79	32	0
1088	0	0	633	-847	-1480	107	1056	-1163	135	-44	-17	93	-15	-64	0
1089	0	0	81	-824	-905	371	493	-864	34	-9	34	97	-17	-21	0
1090	0	0	-788	-824	-36	806	-376	-430	-64	-79	-21	21	-77	-56	0
1091	0	0	-1416	-834	582	1125	-999	-126	-97	0	-29	64	-27	-38	0
1092	0	0	-1765	-799	966	1282	-1365	83	-79	-62	54	36	-21	-23	0
1093	0	0	-1721	-841	880	1281	-1300	19	-93	-102	-42	19	-31	-38	0
1094	0	0	-1030	-838	192	934	-611	-323	9	-21	71	48	-9	21	0
1095	0	0	-274	-824	-550	549	138	-687	48	19	62	11	25	-36	0
1096	0	0	413	-816	-1229	201	821	-1022	75	19	97	23	-19	1	0
1097	0	0	661	-840	-1501	89	1081	-1170	-1	-40	-21	-44	-71	-83	0
1098	0	0	545	-822	-1367	138	956	-1094	48	-46	-17	48	-34	56	0
1099	0	0	-35	-820	-785	427	375	-802	-15	-54	-21	21	-65	-52	0
1100	0	0	-731	-783	-52	757	-339	-417	-19	-93	48	-31	-44	-46	0
1101	0	0	-1430	-781	649	1105	-1039	-66	-56	-25	-27	-7	7	40	0
1102	0	0	-1782	-793	989	1287	-1385	98	-44	-58	27	-7	-52	34	0
1103	0	0	-1576	-814	762	1195	-1169	-26	-56	-7	40	54	21	-31	0
1104	0	0	-1101	-805	296	953	-698	-254	-40	-19	-15	7	-38	-46	0
1105	0	0	-342	-861	-519	601	88	-690	31	0	19	34	-34	-38	0
1106	0	0	392	-803	-1195	205	793	-999	112	-3	15	102	5	-3	0
1107	0	0	706	-799	-1505	46	1105	-1152	-3	-34	-9	-40	-42	-65	0
1108	0	0	621	-781	-1402	80	1011	-1091	34	-62	-27	64	-5	23	0
1109	0	0	54	-791	-845	368	449	-818	23	-42	3	42	0	-13	0
1110	0	0	-761	-797	-36	779	-362	-416	-91	-71	25	-29	-85	-31	0
1111	0	0	-1430	-808	622	1119	-1026	-93	-124	-17	58	21	-75	3	0
1112	0	0	-1883	-816	1067	1349	-1475	125	-114	-36	-7	-58	36	-29	0
1113	0	0	-1660	-830	830	1245	-1245	0	-65	-31	40	29	-131	62	0
1114	0	0	-1097	-847	250	972	-673	-298	7	-11	-25	50	-29	1	0
1115	0	0	-404	-834	-430	619	13	-632	15	-52	-69	69	-116	-27	0
1116	0	0	337	-840	-1177	251	757	-1008	27	38	40	46	-5	-9	0
1117	0	0	685	-853	-1538	84	1111	-1195	141	27	-19	19	-19	-36	0
1118	0	0	499	-845	-1344	173	921	-1094	13	-81	27	-1	-62	13	0
1119	0	0	-37	-869	-832	453	397	-850	42	-13	42	50	-60	44	0
1120	0	0	-803	-907	-104	855	-349	-505	-3	-9	-64	77	-13	-44	0
1121	0	0	-1561	-937	624	1249	-1092	-156	-100	-56	-7	23	3	-93	0
1122	0	0	-1937	-964	973	1450	-1455	4	-69	-25	7	9	-11	23	0
1123	0	0	-1881	-977	904	1429	-1392	-36	-75	13	-48	122	36	62	0
1124	0	0	-1293	-838	455	1065	-874	-191	-199	-250	-223	-207	-325	-372	0
1125	0	0	-1963	-192	1771	1077	-1867	789	-1519	-1631	-1751	-1872	-1990	-2062	0
1126	0	0	-643	-488	155	565	-399	-166	-347	-320	-256	-153	-256	-279	0
1127	0	0	312	-1057	-1369	372	840	-1213	-19	-64	-143	-34	-209	-277	0
1128	0	0	12	-1437	-1449	712	730	-1443	108	-65	50	168	97	67	0
1129	0	0	-621	-1734	-1113	1177	246	-1423	-44	-23	-60	-85	-104	-128	0
1130	0	0	-1455	-1924	-469	1689	-493	-1196	-147	-77	-87	38	-114	-98	0
1131	0	0	-2253	-2079	174	2166	-1213	-952	-250	-54	-151	-98	-162	-110	0
1132	0	0	-2694	-2217	477	2455	-1585	-870	-258	-118	-102	-27	-145	-108	0
1133	0	0	-2577	-2341	236	2459	-1406	-1052	-178	-135	-194	-71	-155	-100	0
1134	0	0	-1921	-2438	-517	2179	-702	-1477	-29	-143	0	-29	-100	-73	0
1135	0	0	-1051	-2537	-1486	1794	217	-2011	-56	-137	-44	-42	-197	34	0
1136	0	0	-373	-2646	-2273	1509	950	-2459	23	-32	3	-7	-79	-40	1
1137	0	0	-135	-2783	-2648	1459	1256	-2715	-3	7	-38	23	62	-17	0
1138	0	0	-219	-2847	-2628	1533	1204	-2737	5	-54	-25	-159	-67	-73	0
1139	0	0	-888	-2956	-2068	1922	590	-2512	-36	106	-31	15	-75	25	0
1140	0	0	-1789	-3094	-1305	2441	-242	-2199	-186	-50	-27	-58	-143	-69	0
1141	0	0	-2496	-3142	-646	2819	-925	-1894	-81	-87	-5	-19	-13	-106	0
1142	0	0	-2918	-3185	-267	3051	-1325	-1726	-157	-93	-87	-79	-31	-11	0
1143	0	0	-2805	-3183	-378	2994	-1213	-1780	-112	-114	-48	-100	-97	-106	0
1144	0	0	-2136	-3193	-1057	2664	-539	-2125	-54	-38	1	-147	-71	11	0
1145	0	0	-1152	-3156	-2004	2154	426	-2580	-32	-38	-75	-38	-73	-36	0
1146	0	0	-522	-3216	-2694	1869	1086	-2955	17	42	-42	-102	-17	1	0
1147	0	0	-149	-3210	-3061	1679	1456	-3135	64	48	-52	-153	-13	5	0
1148	0	0	-309	-3292	-2983	1800	1337	-3137	46	120	-1	-15	-50	98	0
1149	0	0	-1003	-3321	-2318	2162	657	-2819	-83	5	-91	-23	-42	81	0
1150	0	0	-1758	-3360	-1602	2559	-78	-2481	-97	-93	-40	-65	-91	25	0
1151	0	0	-2527	-3363	-836	2945	-845	-2099	-85	-27	36	5	-32	135	0
1152	0	0	-2997	-3400	-403	3198	-1297	-1901	-133	-36	-124	-98	-42	73	0
1153	0	0	-2852	-3422	-570	3137	-1141	-1996	-83	-36	-21	-60	-42	114	0
1154	0	0	-2264	-3451	-1187	2857	-538	-2319	-64	-25	-112	-50	-58	5	0
1155	0	0	-1485	-3457	-1972	2471	243	-2714	-29	79	-50	-21	-36	13	0
1156	0	0	-743	-3499	-2756	2121	1006	-3127	46	64	21	-52	21	-100	0
1157	0	0	-431	-3486	-3055	1958	1312	-3270	83	-9	-19	-36	-62	34	0
1158	0	0	-568	-3528	-2960	2048	1196	-3244	27	60	-21	-97	38	-32	0
1159	0	0	-1226	-3567	-2341	2396	557	-2954	-56	-23	36	-168	13	-54	0
1160	0	0	-2055	-3575	-1520	2815	-267	-2547	-98	-69	-21	-38	-60	-21	0
1161	0	0	-2753	-3598	-845	3175	-954	-2221	-157	-5	58	-67	60	-36	0
1162	0	0	-3151	-3620	-469	3385	-1341	-2044	-180	7	-31	-91	21	-17	0
1163	0	0	-2996	-3579	-583	3287	-1206	-2081	-46	-11	-15	-40	5	-13	0
1164	0	0	-2450	-3608	-1158	3029	-646	-2383	-60	-29	-40	-44	-34	-19	0
1165	0	0	-1536	-3602	-2066	2569	265	-2834	38	85	-60	-7	29	-21	0
1166	0	0	-846	-3620	-2774	2233	964	-3197	95	-67	44	13	-17	25	0
1167	0	0	-449	-3682	-3233	2065	1392	-3457	23	34	-58	-50	13	-71	0
1168	0	0	-606	-3713	-3107	2159	1250	-3410	-27	23	-7	-77	-81	31	0
1169	0	0	-1189	-3753	-2564	2471	687	-3158	31	32	62	-9	-7	52	0
1170	0	0	-2097	-3755	-1658	2926	-219	-2706	-124	0	-93	-104	-1	-44	0
1171	0	0	-2698	-3765	-1067	3231	-815	-2416	-44	40	-19	-40	85	31	0
1172	0	0	-3182	-3744	-562	3463	-1310	-2153	-120	-52	-5	-71	7	0	0
1173	0	0	-2987	-3726	-739	3356	-1124	-2232	-116	38	-106	-64	0	-21	0
1174	0	0	-2390	-3713	-1323	3051	-533	-2518	-50	11	-1	-34	73	62	0
1175	0	0	-1604	-3689	-2085	2646	240	-2887	-36	23	-13	-178	-5	3	0
1176	0	0	-925	-3689	-2764	2307	919	-3226	97	-11	85	-89	21	-48	0
1177	0	0	-640	-3695	-3055	2167	1207	-3375	-19	-25	-1	-207	-3	-36	0
1178	0	0	-737	-3676	-2939	2206	1101	-3307	48	17	-17	-232	5	-85	0
1179	0	0	-1300	-3678	-2378	2489	539	-3028	-17	-5	13	-157	77	-21	0
1180	0	0	-2118	-3668	-1550	2893	-284	-2609	-5	-23	-46	-131	-46	-170	0
1181	0	0	-2784	-3691	-907	3237	-938	-2299	-141	48	65	-203	-27	-93	0
1182	0	0	-3125	-3629	-504	3377	-1310	-2066	-83	40	-50	-48	-46	-31	0
1183	0	0	-3007	-3641	-634	3324	-1186	-2137	-50	73	9	-79	-48	25	0
1184	0	0	-2299	-3587	-1288	2943	-505	-2437	11	50	3	-172	-52	-54	0
1185	0	0	-1643	-3524	-1881	2583	119	-2702	79	5	46	-36	-89	-21	0
1186	0	0	-888	-3495	-2607	2191	859	-3051	131	-23	-31	-48	-93	32	0
1187	0	0	-370	-3464	-3094	1917	1362	-3279	139	98	-3	13	29	73	0
1188	0	0	-560	-3464	-2904	2012	1172	-3184	95	44	15	-73	23	126	0
1189	0	0	-990	-3459	-2469	2224	739	-2964	126	40	40	-7	-5	5	0
1190	0	0	-1788	-3493	-1705	2640	-41	-2599	21	67	38	42	13	77	0
1191	0	0	-2363	-3468	-1105	2915	-629	-2286	31	93	0	79	-52	7	0
1192	0	0	-2809	-3484	-675	3146	-1067	-2079	-93	50	52	-27	64	1	0
1193	0	0	-2601	-3472	-871	3036	-865	-2171	-9	9	-13	44	-27	79	0
1194	0	0	-1858	-3462	-1604	2660	-127	-2533	120	124	25	112	-52	17	0
1195	0	0	-1230	-3447	-2217	2338	493	-2832	64	17	-29	-21	31	-21	0
1196	0	0	-454	-3466	-3012	1960	1279	-3239	50	-44	31	-38	-21	9	0
1197	0	0	72	-3373	-3445	1650	1758	-3409	168	91	77	153	75	67	0
1198	0	0	-64	-3315	-3251	1689	1593	-3283	25	29	-11	-27	7	15	0
1199	0	0	-400	-3253	-2853	1826	1226	-3053	228	124	81	122	141	223	0
1200	0	0	-1211	-3086	-1875	2148	332	-2480	69	87	87	67	81	149	0
1201	0	0	-1713	-2921	-1208	2317	-252	-2064	137	128	166	106	145	139	0
1202	0	0	-1995	-2774	-779	2384	-608	-1776	73	98	153	161	205	122	0
1203	0	0	-1722	-2562	-840	2142	-441	-1701	223	129	124	197	186	277	0
1204	0	0	-972	-2293	-1321	1632	174	-1807	203	217	159	217	232	207	0
1205	0	0	-134	-2019	-1885	1076	875	-1952	234	133	162	143	219	203	0
1206	0	0	590	-1759	-2349	584	1469	-2054	176	192	170	145	180	147	0
1207	0	0	1135	-1536	-2671	200	1903	-2103	207	164	153	184	102	129	0
1208	0	0	1019	-1303	-2322	142	1670	-1812	180	95	135	137	137	114	0
1209	0	0	442	-1152	-1594	355	1018	-1373	149	120	124	71	128	135	0
1210	0	0	-316	-1002	-686	659	185	-844	69	102	67	87	87	133	0
1211	0	0	-999	-970	29	984	-514	-470	36	38	38	-29	118	50	0
1212	0	0	-1470	-1061	409	1265	-939	-326	-9	29	102	44	34	97	0
1213	0	0	-1487	-1189	298	1338	-892	-445	-114	3	-46	-62	11	-17	0
1214	0	0	-857	-1396	-539	1126	-159	-967	106	95	42	71	65	83	0
1215	0	0	-411	-1524	-1113	967	351	-1318	-21	3	25	-54	-69	-27	0
1216	0	0	308	-1639	-1947	665	1127	-1793	32	42	42	-95	48	-56	0
1217	0	0	625	-1786	-2411	580	1518	-2098	36	32	73	-62	87	27	0
1218	0	0	338	-1887	-2225	774	1281	-2056	15	-56	-83	-36	-58	1	0
1219	0	0	-163	-1934	-1771	1048	804	-1852	73	1	93	-44	31	36	0
1220	0	0	-1102	-2085	-983	1593	-59	-1534	-129	-34	-7	-87	13	-38	0
1221	0	0	-1713	-2180	-467	1946	-623	-1323	-64	27	54	-5	-23	-54	0
1222	0	0	-2239	-2275	-36	2257	-1101	-1155	-194	48	-13	-38	-19	-62	0
1223	0	0	-2098	-2295	-197	2196	-950	-1246	-83	-1	9	-116	-50	-60	0
1224	0	0	-1575	-2283	-708	1929	-433	-1495	-114	-31	40	-64	-5	-23	0
1225	0	0	-758	-2211	-1453	1484	347	-1832	5	-7	54	-83	-29	-48	0
1226	0	0	-74	-2194	-2120	1134	1023	-2157	75	34	-27	-58	-100	-52	0
1227	0	0	248	-2161	-2409	956	1328	-2285	34	-67	75	-75	-29	-19	0
1228	0	0	76	-2143	-2219	1033	1147	-2181	34	-83	-32	-108	-71	-108	0
1229	0	0	-430	-2141	-1711	1285	640	-1926	36	-40	31	19	-27	21	0
1230	0	0	-1279	-2124	-845	1701	-217	-1484	-50	-69	-77	-58	-9	-19	0
1231	0	0	-1807	-2066	-259	1936	-774	-1162	-67	-11	-13	23	-25	29	0
1232	0	0	-2256	-2033	223	2144	-1239	-905	-98	-23	-34	-5	42	-15	0
1233	0	0	-2097	-1969	128	2033	-1112	-920	-190	-114	-64	-186	-44	-81	0
1234	0	0	-1470	-1910	-440	1690	-515	-1175	40	-79	-13	9	-40	44	0
1235	0	0	-776	-1874	-1098	1325	161	-1486	75	-139	-60	7	-21	-75	0
1236	0	0	-4	-1825	-1821	914	908	-1823	75	-54	19	-25	32	-64	0
1237	0	0	362	-1773	-2135	705	1248	-1954	31	-31	67	0	31	1	0
1238	0	0	293	-1726	-2019	716	1156	-1872	-5	-9	-69	-19	-46	-42	0
1239	0	0	-264	-1734	-1470	999	603	-1602	75	-50	-32	67	-69	64	0
1240	0	0	-1143	-1763	-620	1453	-261	-1191	-114	-126	-40	15	-122	-52	0
1241	0	0	-1720	-1751	-31	1735	-844	-891	-85	-32	31	27	-34	-100	0
1242	0	0	-2189	-1761	428	1975	-1308	-666	-108	-114	-54	3	-108	-38	0
1243	0	0	-2067	-1755	312	1911	-1189	-721	-100	-87	42	-17	-108	-77	0
1244	0	0	-1436	-1746	-310	1591	-563	-1028	-38	-67	13	77	-73	62	0
1245	0	0	-687	-1713	-1026	1200	169	-1369	40	-102	-17	29	-64	-15	0
1246	0	0	10	-1703	-1713	846	861	-1708	108	-32	13	27	-106	-40	0
1247	0	0	361	-1693	-2054	666	1207	-1873	85	-62	31	-65	-44	-36	0
1248	0	0	334	-1654	-1988	660	1161	-1821	91	-42	-11	52	-32	64	0
1249	0	0	-330	-1670	-1340	1000	505	-1505	-23	-91	-81	5	-129	17	0
1250	0	0	-997	-1664	-667	1330	-165	-1165	-67	0	19	-11	-7	-29	0
1251	0	0	-1755	-1643	112	1699	-933	-765	-69	9	17	-46	0	15	0
1252	0	0	-2195	-1668	527	1931	-1361	-570	-170	-1	-40	-40	-25	-89	0
1253	0	0	-1989	-1656	333	1822	-1161	-661	-3	-97	75	-40	-19	9	0
1254	0	0	-1499	-1650	-151	1574	-674	-900	-89	-58	32	-50	-62	-77	0
1255	0	0	-671	-1617	-946	1144	137	-1281	77	-25	-3	3	-42	-83	0
1256	0	0	-8	-1565	-1557	786	774	-1561	15	-60	36	-81	-36	-29	0
1257	0	0	297	-1559	-1856	631	1076	-1707	38	-58	17	-64	-71	-42	0
1258	0	0	246	-1575	-1821	664	1033	-1698	89	-62	21	-36	1	-19	0
1259	0	0	-316	-1557	-1241	936	462	-1399	-9	-98	-25	-67	-19	0	0
1260	0	0	-1071	-1544	-473	1307	-299	-1008	-67	-46	40	-25	-25	11	0
1261	0	0	-1679	-1569	110	1624	-894	-729	-56	-108	19	-40	-38	-42	0
1262	0	0	-2143	-1532	611	1837	-1377	-460	-129	-93	58	-79	-19	27	0
1263	0	0	-1928	-1509	419	1718	-1173	-545	-75	-13	-62	0	-36	-135	0
1264	0	0	-1416	-1497	-81	1456	-667	-789	-13	-91	85	-102	-9	-48	0
1265	0	0	-658	-1505	-847	1081	94	-1176	62	-54	-38	-85	-15	-83	0
1266	0	0	50	-1505	-1555	727	802	-1530	54	-36	40	-97	-1	-46	0
1267	0	0	332	-1511	-1843	589	1087	-1677	13	-42	36	-100	-23	-114	0
1268	0	0	339	-1505	-1844	583	1091	-1674	5	-9	29	-23	-77	19	0
1269	0	0	-233	-1501	-1268	867	517	-1384	75	-97	52	25	-69	-91	0
1270	0	0	-1022	-1472	-450	1247	-286	-961	-114	-40	-19	-60	-54	-7	0
1271	0	0	-1650	-1474	176	1562	-913	-649	-108	5	31	-40	-32	-58	0
1272	0	0	-2071	-1453	618	1762	-1344	-417	-65	-9	-54	-38	0	-15	0
1273	0	0	-1917	-1462	455	1689	-1186	-503	-71	7	-58	-83	-50	-29	0
1274	0	0	-1300	-1439	-139	1369	-580	-789	-25	-25	23	3	0	93	0
1275	0	0	-613	-1441	-828	1027	107	-1134	64	-50	-48	-31	-13	-3	0
1276	0	0	130	-1425	-1555	647	842	-1490	15	25	3	65	-23	-38	0
1277	0	0	454	-1396	-1850	471	1152	-1623	-38	-58	-54	-48	-34	-11	0
1278	0	0	429	-1412	-1841	491	1135	-1626	65	40	48	1	38	5	0
1279	0	0	-161	-1373	-1212	767	525	-1292	27	-40	-3	-48	40	-5	0
1280	0	0	-966	-1385	-419	1175	-273	-902	-128	-46	-36	-85	-9	-64	0
1281	0	0	-1615	-1392	223	1503	-919	-584	-124	46	-25	-11	79	-71	0
1282	0	0	-1988	-1377	611	1682	-1299	-383	-50	-21	-58	-23	44	-42	0
1283	0	0	-1813	-1406	407	1609	-1110	-499	-21	17	-95	19	48	65	0
1284	0	0	-1263	-1371	-108	1317	-577	-739	-15	-34	46	-29	-65	-3	0
1285	0	0	-483	-1344	-861	913	189	-1102	-7	19	-17	-17	0	-73	0
1286	0	0	196	-1313	-1509	558	852	-1411	1	-44	11	5	-42	-9	0
1287	0	0	578	-1325	-1903	373	1240	-1614	15	91	27	46	15	17	0
1288	0	0	385	-1361	-1746	488	1065	-1553	25	-32	-46	-17	-3	-91	0
1289	0	0	-70	-1338	-1268	704	599	-1303	85	31	25	64	-36	50	0
1290	0	0	-974	-1346	-372	1160	-301	-859	-67	1	-46	13	-73	9	0
1291	0	0	-1529	-1334	195	1431	-862	-569	-89	87	-52	-42	-52	-36	0
1292	0	0	-1958	-1301	657	1629	-1307	-322	-108	19	-5	48	11	0	0
1293	0	0	-1811	-1264	547	1537	-1179	-358	-114	-40	-67	-42	-44	-62	0
1294	0	0	-1142	-1202	-60	1172	-541	-631	13	-25	95	120	15	31	0
1295	0	0	-518	-1237	-719	877	100	-978	-15	-67	-69	-46	23	-97	0
1296	0	0	278	-1237	-1515	479	896	-1376	21	52	54	-13	17	-1	0
1297	0	0	547	-1210	-1757	331	1152	-1483	-31	-15	11	-17	23	-42	0
1298	0	0	578	-1218	-1796	320	1187	-1507	29	-5	-1	27	-65	52	0
1299	0	0	-4	-1173	-1169	588	582	-1171	31	-52	44	38	-1	17	0
1300	0	0	-861	-1175	-314	1018	-273	-744	-64	-7	-83	34	-29	-5	0
1301	0	0	-1448	-1142	306	1295	-877	-418	-93	44	62	11	50	-23	0
1302	0	0	-1916	-1144	772	1530	-1344	-186	-95	-19	5	-23	-19	5	0
1303	0	0	-1732	-1156	576	1444	-1154	-290	-62	-60	-62	19	-48	-77	0
1304	0	0	-1134	-1107	27	1120	-580	-540	11	-23	52	40	-1	65	0
1305	0	0	-502	-1101	-599	801	48	-850	-42	-87	-29	-64	-116	-56	0
1306	0	0	295	-1099	-1394	402	844	-1246	77	9	44	11	-31	-126	0
1307	0	0	588	-1082	-1670	247	1129	-1376	7	21	5	-52	-58	-32	0
1308	0	0	533	-1090	-1623	278	1078	-1356	77	19	-9	32	1	-58	0
1309	0	0	-24	-1059	-1035	541	505	-1047	-21	-21	-25	42	-25	-83	0
1310	0	0	-855	-1072	-217	963	-319	-644	-118	-110	-13	-36	-52	-38	0
1311	0	0	-1466	-1028	438	1247	-952	-295	-102	1	-56	23	-60	-34	0
1312	0	0	-1908	-1059	849	1483	-1378	-105	-85	21	42	-32	9	-58	0
1313	0	0	-1734	-1024	710	1379	-1222	-157	-87	-52	-11	-5	11	-7	0
1314	0	0	-1171	-987	184	1079	-677	-401	-69	1	-77	-27	-9	-11	0
1315	0	0	-360	-940	-580	650	110	-760	25	19	73	-32	19	9	0
1316	0	0	274	-909	-1183	317	728	-1046	71	-79	15	-31	-64	-91	0
1317	0	0	673	-937	-1610	132	1141	-1273	118	17	69	32	-60	64	0
1318	0	0	535	-966	-1501	215	1018	-1233	46	7	50	15	-46	9	0
1319	0	0	-74	-960	-886	517	406	-923	65	-38	17	-19	-1	-25	0
1320	0	0	-807	-923	-116	865	-345	-519	-126	-50	-5	-89	-23	-71	0
1321	0	0	-1543	-915	628	1229	-1085	-143	-178	-44	62	-69	17	-71	0
1322	0	0	-1873	-884	989	1378	-1431	52	-137	-7	-69	-38	-114	-9	0
1323	0	0	-1745	-876	869	1310	-1307	-3	-73	-25	5	17	-44	87	0
1324	0	0	-1146	-855	291	1000	-718	-282	-44	-42	21	-116	25	-19	0
1325	0	0	-382	-845	-463	613	40	-654	-15	36	-3	38	9	-48	0
1326	0	0	248	-793	-1041	272	644	-917	38	31	23	-60	-1	-60	0
1327	0	0	703	-779	-1482	38	1092	-1130	-34	-9	-56	-7	-31	-100	0
1328	0	0	584	-768	-1352	92	968	-1060	11	34	56	65	-11	48	0
1329	0	0	-97	-768	-671	432	287	-719	-52	-48	-71	-9	-46	0	0
1330	0	0	-770	-783	-13	776	-378	-398	-69	34	-21	27	3	-25	0
1331	0	0	-1490	-808	682	1149	-1086	-63	-176	77	36	-44	23	11	0
1332	0	0	-1863	-791	1072	1327	-1467	140	-62	-91	-36	-85	-25	-60	0
1333	0	0	-1654	-816	838	1235	-1246	11	-3	69	58	5	17	42	0
1334	0	0	-1223	-812	411	1017	-817	-200	-77	13	-93	-25	-104	1	0
1335	0	0	-320	-803	-483	561	81	-643	15	54	36	-15	-42	-38	0
1336	0	0	254	-830	-1084	288	669	-957	60	64	7	-11	-36	7	0
1337	0	0	656	-826	-1482	85	1069	-1154	-1	-1	-110	-31	-7	-75	0
1338	0	0	563	-826	-1389	131	976	-1107	73	-15	-27	-31	25	-1	0
1339	0	0	-44	-847	-803	445	379	-825	-40	-100	-13	-7	-44	-91	0
1340	0	0	-707	-840	-133	773	-287	-486	-89	15	11	-52	-44	-3	0
1341	0	0	-1454	-826	628	1140	-1041	-99	-143	-21	-23	-71	-7	-73	0
1342	0	0	-1745	-847	898	1296	-1321	25	-122	52	40	-56	-19	89	0
1343	0	0	-1727	-841	886	1284	-1306	22	-110	-58	-9	-108	-21	29	0
1344	0	0	-1076	-855	221	965	-648	-317	-27	-17	19	-65	-36	9	0
1345	0	0	-334	-834	-500	584	83	-667	17	52	60	-17	-21	38	0
1346	0	0	344	-849	-1193	252	768	-1021	67	-11	-15	-32	-40	-1	0
1347	0	0	668	-911	-1579	121	1123	-1245	-29	3	-40	-17	-98	-104	0
1348	0	0	555	-929	-1484	187	1019	-1206	31	17	15	-48	25	7	0
1349	0	0	-8	-904	-896	456	444	-900	-27	21	7	-79	-75	-32	0
1350	0	0	-811	-958	-147	884	-332	-552	-93	-5	-65	-118	-3	-44	0
1351	0	0	-1431	-935	496	1183	-963	-219	-104	-21	38	-40	1	17	0
1352	0	0	-1803	-977	826	1390	-1314	-75	-102	-21	-23	-15	-11	7	0
1353	0	0	-1749	-1014	735	1381	-1242	-139	-93	-85	-56	0	-64	-9	0
1354	0	0	-1151	-1041	110	1096	-630	-465	-40	32	-21	-9	13	-58	0
1355	0	0	-417	-1078	-661	747	122	-869	46	-7	23	-46	-15	0	0
1356	0	0	274	-1070	-1344	398	809	-1207	97	-93	46	-87	-65	-64	0
1357	0	0	652	-1047	-1699	197	1175	-1373	126	0	52	93	21	-17	0
1358	0	0	534	-1043	-1577	254	1055	-1310	38	-77	-40	-3	-56	-71	0
1359	0	0	58	-1067	-1125	504	591	-1096	36	0	36	-9	5	52	0
1360	0	0	-796	-1055	-259	925	-268	-657	-34	-34	11	-48	25	46	0
1361	0	0	-1431	-1057	374	1244	-902	-341	-85	19	-25	27	-100	32	0
1362	0	0	-1798	-1096	702	1447	-1250	-197	-3	46	-46	9	36	-46	0
1363	0	0	-1763	-1090	673	1426	-1218	-208	-73	-79	15	-7	-52	44	0
1364	0	0	-1139	-1103	36	1121	-587	-533	-17	-73	52	40	-56	-46	0
1365	0	0	-347	-1115	-768	731	210	-941	104	44	46	34	65	19	0
1366	0	0	295	-1127	-1422	416	858	-1274	95	-42	19	25	-50	29	0
1367	0	0	626	-1131	-1757	252	1191	-1444	-17	-62	9	-48	-73	-15	0
1368	0	0	576	-1125	-1701	274	1138	-1413	77	13	0	65	-27	-7	0
1369	0	0	-68	-1115	-1047	591	489	-1081	7	-54	-29	-38	62	-1	0
1370	0	0	-739	-1127	-388	933	-175	-757	-34	-1	-71	50	-71	-126	0
1371	0	0	-1518	-1156	362	1337	-940	-397	-50	-15	29	42	52	9	0
1372	0	0	-1881	-1187	694	1534	-1287	-246	-162	-56	13	-50	-64	-147	0
1373	0	0	-1737	-1132	605	1434	-1171	-263	-77	52	-11	-25	11	-89	0
1374	0	0	-1241	-1127	114	1184	-677	-506	-56	-69	1	-36	0	9	0
1375	0	0	-345	-1144	-799	744	227	-971	38	-15	-17	-1	-25	-7	0
1376	0	0	267	-1129	-1396	431	831	-1262	62	9	54	91	-46	58	0
1377	0	0	660	-1113	-1773	226	1216	-1443	7	-69	-11	40	-98	-135	0
1378	0	0	584	-1105	-1689	260	1136	-1397	46	-11	44	7	21	36	0
1379	0	0	63	-1101	-1164	519	613	-1132	93	-40	34	42	-11	21	0
1380	0	0	-732	-1152	-420	942	-156	-786	-52	-23	-17	-17	29	-9	0
1381	0	0	-1472	-1160	312	1316	-892	-424	-174	-9	-13	-34	-40	-13	0
1382	0	0	-1780	-1140	640	1460	-1210	-250	-98	13	21	-11	-36	114	0
1383	0	0	-1631	-1115	516	1373	-1073	-299	-56	1	58	-13	23	-19	0
1384	0	0	-1117	-1136	-19	1126	-549	-577	32	1	1	29	60	-1	0
1385	0	0	-367	-1146	-779	756	206	-962	-3	-60	46	-19	-31	1	0
1386	0	0	322	-1146	-1468	412	895	-1307	17	-77	17	-23	-23	-44	0
1387	0	0	700	-1150	-1850	225	1275	-1500	100	-29	-19	-1	17	27	0
1388	0	0	602	-1138	-1740	268	1171	-1439	52	34	-25	-15	3	64	0
1389	0	0	15	-1121	-1136	553	575	-1128	32	-52	-5	62	-15	-40	0
1390	0	0	-778	-1094	-316	936	-231	-705	-48	-21	-5	5	-1	-1	0
1391	0	0	-1425	-1109	316	1267	-870	-396	-89	-50	44	32	0	-29	0
1392	0	0	-1822	-1105	717	1463	-1269	-194	-112	-56	-38	-29	-34	-131	0
1393	0	0	-1598	-1098	500	1348	-1049	-299	-42	-1	139	40	-15	122	0
1394	0	0	-1159	-1080	79	1119	-619	-500	-93	-91	-56	-50	-19	-77	0
1395	0	0	-333	-1070	-737	701	202	-903	38	19	-17	15	-29	-25	0
1396	0	0	297	-1103	-1400	403	848	-1251	87	-56	67	5	31	-54	0
1397	0	0	704	-1094	-1798	195	1251	-1446	5	-19	-23	-124	-23	-118	0
1398	0	0	609	-1096	-1705	243	1157	-1400	58	54	31	32	69	3	0
1399	0	0	20	-1072	-1092	526	556	-1082	-19	-34	1	-60	-54	-19	0
1400	0	0	-712	-1088	-376	900	-168	-732	15	29	-5	29	31	9	0
1401	0	0	-1390	-1099	291	1244	-840	-404	-27	-31	48	-5	48	-11	0
1402	0	0	-1848	-1092	756	1470	-1302	-168	-176	11	21	-38	15	46	0
1403	0	0	-1688	-1105	583	1396	-1135	-261	-71	-52	-32	-65	-58	-56	0
1404	0	0	-1130	-1086	44	1108	-587	-521	-54	-75	23	0	-29	46	0
1405	0	0	-434	-1070	-636	752	101	-853	5	-120	7	-3	-56	-32	0
1406	0	0	392	-1061	-1453	334	922	-1257	56	-11	34	1	0	-54	0
1407	0	0	580	-1022	-1602	221	1091	-1312	-5	-98	-5	-62	-83	15	0
1408	0	0	635	-1076	-1711	220	1173	-1393	64	13	-9	3	-52	-7	0
1409	0	0	43	-1068	-1111	512	577	-1089	40	-25	46	-5	-31	1	0
1410	0	0	-793	-1082	-289	937	-252	-685	-40	-60	17	31	-69	97	0
1411	0	0	-1361	-1076	285	1218	-823	-395	0	-44	27	3	-73	-93	0
1412	0	0	-1757	-1001	756	1379	-1256	-122	-25	46	-19	133	-27	-32	0
1413	0	0	-1757	-1055	702	1406	-1229	-176	-114	-98	29	-15	-56	-71	0
1414	0	0	-1105	-1051	54	1078	-579	-498	21	9	31	44	25	5	0
1415	0	0	-398	-1055	-657	726	129	-856	-11	-15	-1	-23	-85	-7	0
1416	0	0	318	-1028	-1346	355	832	-1187	56	31	-15	36	-27	-7	0
1417	0	0	710	-1024	-1734	157	1222	-1379	118	-25	7	38	-19	19	0
1418	0	0	576	-999	-1575	211	1075	-1287	46	-71	19	32	-75	25	0
1419	0	0	118	-989	-1107	435	612	-1048	65	-56	-7	106	-52	19	0
1420	0	0	-753	-1024	-271	888	-241	-647	-87	15	36	19	67	-52	0
1421	0	0	-1328	-1026	302	1177	-815	-362	-19	-85	65	36	-65	-71	0
1422	0	0	-1799	-1018	781	1408	-1290	-118	-64	9	40	56	71	25	0
1423	0	0	-1669	-1037	632	1353	-1150	-202	-32	-69	-29	-17	1	-93	0
1424	0	0	-1029	-1006	23	1017	-526	-491	118	-31	98	67	38	-42	0
1425	0	0	-411	-975	-564	693	76	-769	29	-95	3	-65	-46	-60	0
1426	0	0	388	-983	-1371	297	879	-1177	118	-58	62	38	-62	-3	0
1427	0	0	683	-997	-1680	157	1181	-1338	56	-25	38	-38	50	1	0
1428	0	0	571	-1004	-1575	216	1073	-1289	31	-110	27	-56	-69	-27	0
1429	0	0	57	-1004	-1061	473	559	-1032	21	-64	40	77	-48	-25	0
1430	0	0	-756	-1014	-258	885	-249	-636	-54	-31	32	21	9	-40	0
1431	0	0	-1440	-1008	432	1224	-936	-288	-81	-65	67	-38	-31	-93	0
1432	0	0	-1815	-1014	801	1414	-1308	-106	-27	-42	27	21	-31	-64	0
1433	0	0	-1745	-1001	744	1373	-1244	-128	-98	-32	9	38	-48	36	0
1434	0	0	-1081	-1004	77	1042	-579	-463	11	-5	-3	-1	-11	-36	0
1435	0	0	-426	-973	-547	699	60	-760	32	-42	-56	64	-95	-38	0
1436	0	0	367	-989	-1356	311	861	-1172	110	-7	27	102	-69	-54	0
1437	0	0	588	-979	-1567	195	1077	-1273	46	-11	40	3	5	-77	0
1438	0	0	611	-973	-1584	181	1097	-1278	50	-36	23	25	-62	-5	0
1439	0	0	58	-985	-1043	463	550	-1014	44	-40	27	126	23	-7	0
1440	0	0	-803	-954	-151	878	-326	-552	-83	-1	-34	-19	42	-95	0
1441	0	0	-1328	-933	395	1130	-861	-269	-64	-1	17	19	-11	-31	0
1442	0	0	-1871	-966	905	1418	-1388	-30	-48	-65	31	27	-77	-91	0
1443	0	0	-1670	-995	675	1332	-1172	-160	-97	-54	15	29	-31	-48	0
1444	0	0	-1175	-1020	155	1097	-665	-432	-54	-62	17	71	25	0	0
1445	0	0	-377	-1001	-624	689	123	-812	5	-13	116	23	-21	-27	0
1446	0	0	293	-981	-1274	344	783	-1127	46	1	-17	27	-65	-38	0
1447	0	0	708	-958	-1666	125	1187	-1312	170	-38	137	31	25	19	0
1448	0	0	530	-956	-1486	213	1008	-1221	-50	-1	-64	9	-54	-126	0
1449	0	0	-2	-917	-915	459	456	-916	-11	19	15	56	32	9	0
1450	0	0	-712	-931	-219	821	-246	-575	-32	-65	56	46	-52	-1	0
1451	0	0	-1435	-929	506	1182	-970	-211	-54	1	11	91	9	-40	0
1452	0	0	-1858	-954	904	1406	-1381	-25	-42	-104	-5	36	-71	-77	0
1453	0	0	-1660	-970	690	1315	-1175	-140	-48	-50	81	32	-17	-34	0
1454	0	0	-1210	-985	225	1097	-717	-380	-44	-64	15	1	-77	-31	0
1455	0	0	-392	-1014	-622	703	115	-818	48	-13	21	42	-44	-31	0
1456	0	0	316	-981	-1297	332	806	-1139	62	23	58	71	36	-118	0
1457	0	0	628	-960	-1588	166	1108	-1274	-13	-71	-69	60	-23	-122	0
1458	0	0	698	-921	-1619	111	1158	-1270	83	-31	48	65	-65	-9	0
1459	0	0	-50	-948	-898	499	424	-923	7	-91	34	116	-65	23	0
1460	0	0	-699	-933	-234	816	-232	-583	-52	-60	-31	0	-48	-38	0
1461	0	0	-1388	-935	453	1161	-920	-241	-91	13	40	50	-71	-36	0
1462	0	0	-1741	-913	828	1327	-1284	-42	-64	-29	23	15	-62	69	0
1463	0	0	-1657	-913	744	1285	-1200	-84	-100	-34	-85	-13	-23	-91	0
1464	0	0	-1093	-964	129	1028	-611	-417	50	-17	100	31	-19	-23	0
1465	0	0	-411	-950	-539	680	64	-744	52	-21	-11	83	-116	-85	0
1466	0	0	296	-999	-1295	351	795	-1147	69	-54	60	67	-31	-50	0
1467	0	0	681	-971	-1652	145	1166	-1311	36	15	-15	36	-1	-58	0
1468	0	0	576	-979	-1555	201	1065	-1267	17	-19	-42	11	-69	-65	0
1469	0	0	62	-929	-991	433	526	-960	27	-29	9	-7	52	-27	0
1470	0	0	-704	-940	-236	822	-234	-588	-114	17	21	-3	15	-54	0
1471	0	0	-1331	-940	391	1135	-861	-274	-79	-19	29	-25	58	-102	0
1472	0	0	-1861	-948	913	1404	-1387	-17	-149	-60	-17	-34	-23	-25	0
1473	0	0	-1665	-954	711	1309	-1188	-121	-60	1	48	21	5	-1	0
1474	0	0	-1163	-973	190	1068	-676	-391	-32	-65	-11	-1	-19	-75	0
1475	0	0	-376	-981	-605	678	114	-793	79	-40	-38	65	-29	1	0
1476	0	0	252	-956	-1208	352	730	-1082	0	-46	-17	-93	-116	-64	0
1477	0	0	660	-940	-1600	140	1130	-1270	34	-60	13	9	-81	-32	0
1478	0	0	572	-933	-1505	180	1038	-1219	0	34	-27	-27	-52	-7	0
1479	0	0	79	-925	-1004	423	541	-964	23	-25	31	27	-38	-42	0
1480	0	0	-714	-923	-209	818	-252	-566	1	-40	-3	50	-13	-29	0
1481	0	0	-1398	-917	481	1157	-939	-218	-116	-48	-38	-42	-27	-44	0
1482	0	0	-1786	-948	838	1367	-1312	-55	-102	-1	-50	-1	-75	-52	0
1483	0	0	-1648	-946	702	1297	-1175	-122	-27	5	23	52	9	-32	0
1484	0	0	-1104	-905	199	1004	-651	-353	-50	-44	-44	-44	-52	-124	0
1485	0	0	-386	-917	-531	651	72	-724	-34	-21	-11	17	-77	-75	0
1486	0	0	285	-964	-1249	339	767	-1106	71	-91	32	-36	-50	-126	0
1487	0	0	590	-985	-1575	197	1082	-1280	-3	0	-42	11	-40	-110	0
1488	0	0	617	-952	-1569	167	1093	-1260	56	7	-21	-27	-46	-34	0
1489	0	0	24	-977	-1001	476	512	-989	71	-17	21	-23	36	-89	0
1490	0	0	-743	-925	-182	834	-280	-553	-29	0	-17	46	-36	-38	0
1491	0	0	-1388	-917	471	1152	-929	-223	-180	15	-34	-36	-75	-102	0
1492	0	0	-1803	-911	892	1357	-1347	-9	-29	-9	-17	40	32	-129	0
1493	0	0	-1692	-909	783	1300	-1237	-63	-67	-62	-79	-9	-81	-147	0
1494	0	0	-1051	-900	151	975	-601	-374	-54	31	29	-69	36	-87	0
1495	0	0	-293	-869	-576	581	141	-722	-58	62	-29	-52	-48	-87	0
1496	0	0	361	-905	-1266	272	813	-1085	42	-19	11	27	19	-75	0
1497	0	0	771	-874	-1645	51	1208	-1259	1	11	-42	-42	-21	-120	0
1498	0	0	563	-878	-1441	157	1002	-1159	91	-67	19	-89	-40	-62	0
1499	0	0	118	-863	-981	372	549	-922	-11	5	-17	-3	-65	-120	0
1500	0	0	-625	-855	-230	740	-197	-542	-54	-32	25	-31	42	-40	0
1501	0	0	-1293	-886	407	1089	-850	-239	-60	15	19	-56	23	-126	0
1502	0	0	-1708	-832	876	1270	-1292	22	-50	15	-13	23	48	-48	0
1503	0	0	-1521	-810	711	1165	-1116	-49	-36	-52	38	38	-23	-11	0
1504	0	0	-994	-814	180	904	-587	-317	19	-64	-15	-7	-11	-54	0
1505	0	0	-250	-789	-539	519	144	-664	36	-1	3	-21	7	-69	0
1506	0	0	364	-801	-1165	218	764	-983	-5	23	23	-17	69	-58	0
1507	0	0	811	-783	-1594	-14	1202	-1188	1	-29	-9	27	-31	-31	0
1508	0	0	695	-789	-1484	47	1089	-1136	38	58	-17	11	5	5	0
1509	0	0	167	-756	-923	294	545	-839	-19	-52	-42	3	-7	-15	0
1510	0	0	-593	-783	-190	688	-201	-486	-77	-19	19	-44	15	-32	0
1511	0	0	-1323	-774	549	1048	-936	-112	-73	13	19	-17	21	-159	0
1512	0	0	-1675	-791	884	1233	-1279	46	-110	-60	-85	-13	-75	-46	0
1513	0	0	-1582	-836	746	1209	-1164	-45	-71	-21	1	11	34	-52	0
1514	0	0	-1034	-776	258	905	-646	-259	-91	-52	-9	17	-1	-62	0
1515	0	0	-214	-774	-560	494	173	-667	75	-50	-15	48	-17	-36	0
1516	0	0	388	-768	-1156	190	772	-962	34	-40	-46	1	-79	-32	0
1517	0	0	914	-752	-1666	-81	1290	-1209	69	13	-34	3	-27	-126	0
1518	0	0	761	-756	-1517	-2	1139	-1136	122	-15	31	56	60	36	0
1519	0	0	184	-776	-960	296	572	-868	15	-83	-32	-31	0	-137	0
1520	0	0	-467	-746	-279	606	-94	-512	62	50	97	11	95	13	0
1521	0	0	-1301	-731	570	1016	-935	-80	-145	-87	-23	-46	-52	-77	0
1522	0	0	-1564	-721	843	1142	-1203	61	-162	-27	11	3	-11	-128	0
1523	0	0	-1530	-723	807	1126	-1168	42	-89	11	-25	52	0	9	0
1524	0	0	-984	-781	203	882	-593	-289	-21	-87	-48	-23	-38	-106	0
1525	0	0	-186	-777	-591	481	202	-684	62	-5	133	7	-23	-40	0
1526	0	0	380	-818	-1198	219	789	-1008	21	-17	-71	-21	-31	-153	0
1527	0	0	877	-816	-1693	-30	1285	-1254	100	54	151	31	-13	-15	0
1528	0	0	667	-768	-1435	50	1051	-1101	-60	-62	-44	-23	-42	-126	0
1529	0	0	246	-793	-1039	273	642	-916	32	13	0	17	58	-38	0
1530	0	0	-570	-851	-281	710	-144	-566	-52	3	40	36	0	-32	0
1531	0	0	-1281	-855	426	1068	-853	-214	-69	17	19	-19	-3	-87	0
1532	0	0	-1660	-826	834	1243	-1247	4	-89	-46	-38	11	-36	-81	0
1533	0	0	-1508	-876	632	1192	-1070	-122	-62	-7	36	46	-34	-3	0
1534	0	0	-1024	-840	184	932	-604	-328	-95	-29	-19	-40	-34	-54	0
1535	0	0	-240	-874	-634	557	197	-754	69	-34	46	9	-19	7	0
1536	0	0	394	-890	-1284	248	839	-1087	73	-11	11	19	-56	-67	0
1537	0	0	828	-853	-1681	12	1254	-1267	38	-54	31	9	-56	-77	0
1538	0	0	739	-832	-1571	46	1155	-1201	75	27	31	-21	48	29	0
1539	0	0	210	-781	-991	285	600	-886	38	0	-40	-11	-71	-60	0
1540	0	0	-559	-762	-203	660	-178	-482	-58	-32	-23	25	-69	-100	0
1541	0	0	-1298	-845	453	1071	-875	-196	-21	1	-3	54	1	-23	0
1542	0	0	-1712	-878	834	1295	-1273	-22	-133	-29	-21	23	13	-29	0
1543	0	0	-1582	-911	671	1246	-1126	-120	-81	31	-42	50	-29	-79	0
1544	0	0	-1060	-905	155	982	-607	-375	-25	-58	-42	-15	-44	-89	0
1545	0	0	-267	-907	-640	587	186	-773	-11	1	-1	32	-32	-29	0
1546	0	0	404	-884	-1288	240	846	-1086	40	-46	-23	-5	-52	-102	0
1547	0	0	831	-878	-1709	23	1270	-1293	116	0	19	38	-29	-29	0
1548	0	0	719	-873	-1592	77	1155	-1232	-5	11	50	-9	-31	-65	0
1549	0	0	163	-888	-1051	362	607	-969	11	34	9	-17	-38	-58	0
1550	0	0	-570	-880	-310	725	-130	-595	-7	50	23	38	38	-89	0
1551	0	0	-1378	-890	488	1134	-933	-201	-137	-50	-1	-106	-21	-129	0
1552	0	0	-1628	-884	744	1256	-1186	-70	-60	38	1	52	-7	-36	0
1553	0	0	-1648	-857	791	1252	-1219	-33	-145	-36	-40	-1	-46	-65	0
1554	0	0	-975	-882	93	928	-534	-394	27	17	58	42	-15	-100	0
1555	0	0	-305	-898	-593	601	144	-745	11	-31	-13	-40	-64	-62	0
1556	0	0	380	-882	-1262	251	821	-1072	-5	5	-7	-40	-31	-133	0
1557	0	0	811	-892	-1703	40	1257	-1297	98	1	13	56	-79	-65	0
1558	0	0	640	-915	-1555	137	1097	-1235	-7	46	-9	-21	-60	-25	0
1559	0	0	169	-878	-1047	354	608	-962	25	-67	50	-32	-73	-79	0
1560	0	0	-627	-933	-306	780	-160	-619	11	21	34	100	64	-34	0
1561	0	0	-1418	-904	514	1161	-966	-195	-97	-34	-67	13	-50	-145	0
1562	0	0	-1685	-873	812	1279	-1248	-30	-141	-50	-13	-21	-71	-91	0
1563	0	0	-1580	-843	737	1211	-1158	-53	-128	-27	-40	83	-27	-108	0
1564	0	0	-979	-805	174	892	-576	-315	34	17	-7	46	-23	-83	0
1565	0	0	-289	-869	-580	579	145	-724	-11	3	-31	-27	-25	-69	0
1566	0	0	386	-892	-1278	253	832	-1085	93	-7	-40	27	11	-91	0
1567	0	0	743	-935	-1678	96	1210	-1306	93	5	-23	42	-9	-143	0
1568	0	0	637	-973	-1610	168	1123	-1291	23	-46	19	-23	-27	-75	0
1569	0	0	40	-995	-1035	477	537	-1015	-38	-7	-17	11	-29	-118	0
1570	0	0	-665	-1010	-345	837	-160	-677	-25	-5	32	-9	52	-93	0
1571	0	0	-1435	-987	448	1211	-941	-269	-190	-23	-3	17	-29	-91	0
1572	0	0	-1697	-935	762	1316	-1229	-86	-23	-110	40	-23	21	-145	0
1573	0	0	-1597	-812	785	1204	-1191	-13	1	-50	27	-17	15	-64	0
1574	0	0	-1033	-758	275	895	-654	-241	-7	-32	-50	15	-9	-81	0
1575	0	0	-167	-624	-457	395	145	-540	32	34	-48	27	-21	-141	0
1576	0	0	557	-502	-1059	-27	808	-780	116	-31	44	91	17	21	0
1577	0	0	1082	-345	-1427	-368	1254	-886	129	-65	-15	23	-60	-137	0
1578	0	0	1055	-180	-1235	-437	1145	-707	9	-5	15	-50	17	-133	0
1579	0	0	569	1	-568	-285	568	-283	42	-1	27	-15	15	-50	0
1580	0	0	-87	207	294	-60	-190	250	3	-69	-52	-17	-65	-93	0
1581	0	0	-708	337	1045	185	-876	691	-67	-17	-25	-13	-25	-52	0
1582	0	0	-994	517	1511	238	-1252	1014	-104	9	7	-13	48	-42	0
1583	0	0	-840	665	1505	87	-1172	1085	-81	3	32	36	-29	-38	0
1584	0	0	-229	760	989	-265	-609	874	58	-46	-19	42	25	-108	0
1585	0	0	366	717	351	-541	7	534	-73	-23	-147	-25	-65	-217	0
1586	0	0	1144	599	-545	-871	844	27	149	23	106	-31	9	-9	0
1587	0	0	1397	420	-977	-908	1187	-278	50	5	9	-3	-17	-40	1
1588	0	0	1188	195	-993	-691	1090	-399	91	-9	-29	32	-44	-126	0
1589	0	0	586	-3	-589	-291	587	-296	75	-19	60	25	-46	-85	0
1590	0	0	-276	-174	102	225	-189	-36	-75	-32	7	-1	-17	-38	0
1591	0	0	-1066	-308	758	687	-912	225	-93	-17	-9	-52	-54	-178	0
1592	0	0	-1539	-403	1136	971	-1337	366	-157	-1	-32	46	-17	-38	0
1593	0	0	-1429	-535	894	982	-1161	179	-91	-17	-38	-67	-36	-97	0
1594	0	0	-978	-717	261	847	-619	-228	-1	-48	29	25	-25	-81	0
1595	0	0	-359	-871	-512	615	76	-691	-13	-21	-36	-9	-77	-135	0
1596	0	0	334	-991	-1325	328	829	-1158	108	23	23	-1	32	-34	0
1597	98	0	594	-1041	-1635	223	1114	-1338	29	0	-64	-62	-38	-114	0
1598	98	0	591	-1061	-1652	235	1121	-1356	32	-23	13	5	40	-65	0
1599	98	0	-45	-1059	-1014	552	484	-1036	0	-42	-97	9	11	-58	0
1600	98	0	-725	-1008	-283	866	-221	-645	-32	-50	-11	-89	-64	-79	0
1601	98	0	-1402	-1016	386	1209	-894	-315	-40	19	-1	32	31	-71	0
1602	98	0	-1836	-977	859	1406	-1347	-59	-143	-91	-44	-34	-95	-71	0
1603	98	0	-1726	-993	733	1359	-1229	-130	-114	-38	5	-46	23	-91	0
1604	98	0	-1141	-1004	137	1072	-639	-433	19	-31	-11	-5	19	-128	0
1605	98	0	-413	-981	-568	697	77	-774	27	-48	-19	-5	-120	-95	0
1606	98	0	353	-942	-1295	294	824	-1118	110	11	40	27	-29	-104	0
1607	98	0	681	-874	-1555	96	1118	-1214	46	-21	-42	32	-52	-143	0
1608	98	0	667	-836	-1503	84	1085	-1169	81	11	79	81	9	-77	0
1609	98	0	111	-808	-919	348	515	-863	1	-44	-13	-27	-1	-106	0
1610	98	0	-549	-834	-285	691	-132	-559	25	-25	60	95	-17	-81	0
1611	98	0	-1419	-816	603	1117	-1011	-106	-108	-56	-52	11	-36	-149	0
1612	98	0	-1699	-830	869	1264	-1284	19	-116	17	-56	-17	-13	-172	0
1613	98	0	-1666	-832	834	1249	-1250	1	-139	-3	15	-56	50	-129	0
1614	98	0	-1062	-803	259	932	-660	-272	-52	-42	-77	-19	-87	-75	0
1615	98	0	-302	-808	-506	555	102	-657	36	3	50	-7	46	-64	0
1616	98	0	382	-758	-1140	188	761	-949	46	-34	31	-25	5	-118	0
1617	98	0	819	-725	-1544	-47	1181	-1134	58	21	-29	-32	-64	-120	0
1618	98	0	755	-727	-1482	-14	1118	-1104	77	32	-34	27	11	-118	0
1619	98	0	117	-750	-867	316	492	-808	-29	-79	-46	31	-60	-104	0
1620	98	0	-519	-777	-258	648	-130	-517	-46	-31	7	52	-5	-93	0
1621	98	0	-1266	-758	508	1012	-887	-125	-15	-83	-60	-13	-29	-73	0
1622	98	0	-1636	-754	882	1195	-1259	64	-97	-5	-42	23	-19	-83	0
1623	98	0	-1541	-729	812	1135	-1176	41	-114	7	15	-31	50	-62	0
1624	98	0	-1019	-727	292	873	-655	-217	-58	-36	58	-81	19	-100	0
1625	98	0	-291	-774	-483	532	96	-628	-19	34	-36	-19	27	-87	0
1626	98	0	450	-758	-1208	154	829	-983	77	-110	9	-81	-29	-114	0
1627	98	0	780	-725	-1505	-27	1142	-1115	65	-48	17	15	9	-137	0
1628	98	0	736	-719	-1455	-8	1095	-1087	83	-31	-62	9	-19	-108	0
1629	98	0	231	-737	-968	253	599	-852	65	-7	32	44	23	-46	0
1630	98	0	-607	-725	-118	666	-244	-421	-71	1	-9	25	5	-91	0
1631	98	0	-1288	-743	545	1015	-916	-99	-73	-25	-17	-48	13	-149	0
1632	98	0	-1637	-776	861	1206	-1249	42	-83	5	-11	62	-71	-64	0
1633	98	0	-1638	-762	876	1200	-1257	57	-155	-65	-54	-11	-27	-27	0
1634	98	0	-969	-781	188	875	-578	-296	3	-102	-15	-32	-48	-100	0
1635	98	0	-283	-713	-430	498	73	-571	3	-17	25	13	-91	-116	0
1636	98	0	446	-706	-1152	130	799	-929	5	-40	34	-27	-87	-54	0
1637	98	0	797	-696	-1493	-50	1145	-1094	56	-91	-58	-29	-46	-114	0
1638	98	0	674	-748	-1422	37	1048	-1085	36	-64	3	-23	-21	-69	0
1639	98	0	192	-713	-905	260	548	-809	7	-13	-23	-95	-19	-126	0
1640	98	0	-533	-719	-186	626	-173	-452	-104	87	36	-1	-9	-65	0
1641	98	0	-1202	-717	485	959	-843	-116	-34	19	-65	27	-27	-81	0
1642	98	0	-1601	-649	952	1125	-1276	151	-32	5	-9	36	-11	-141	0
1643	98	0	-1541	-661	880	1101	-1210	109	-126	-3	-31	-50	1	-118	0
1644	98	0	-940	-663	277	801	-608	-193	-3	-11	15	-13	-23	-108	0
1645	98	0	-253	-706	-453	479	100	-579	31	-46	0	25	-48	-83	0
1646	98	0	427	-725	-1152	149	789	-938	71	-27	54	29	-19	-60	0
1647	98	0	852	-717	-1569	-67	1210	-1143	25	-1	-54	-17	-19	-178	0
1648	98	0	698	-704	-1402	3	1050	-1053	-71	7	52	-32	0	-65	0
1649	98	0	182	-671	-853	244	517	-762	29	-19	-31	23	-9	-110	0
1650	98	0	-556	-649	-93	602	-231	-371	-87	19	-3	-32	-40	-71	0
1651	98	0	-1267	-711	556	989	-911	-77	-110	-3	-44	-17	-9	-159	0
1652	98	0	-1601	-690	911	1145	-1256	110	-87	-52	52	13	-25	-116	0
1653	98	0	-1557	-704	853	1130	-1205	74	-77	-23	-23	-48	-7	-23	0
1654	98	0	-996	-653	343	824	-669	-155	-38	-36	1	29	-46	-91	0
1655	98	0	-188	-638	-450	413	131	-544	38	19	-91	21	-5	-114	0
1656	98	0	471	-613	-1084	71	777	-848	15	-58	-64	-52	-73	-114	0
1657	98	0	858	-618	-1476	-120	1167	-1047	-13	-9	-21	-38	-36	-65	0
1658	98	0	786	-636	-1422	-75	1104	-1029	44	25	-19	-13	9	-114	0
1659	98	0	217	-640	-857	211	537	-748	-36	-52	31	-44	-7	-168	0
1660	98	0	-605	-622	-17	613	-294	-319	-71	-34	-89	29	-81	-118	0
1661	98	0	-1205	-647	558	926	-881	-44	-97	7	-25	0	-32	-91	0
1662	98	0	-1646	-651	995	1148	-1320	172	-100	-11	-40	56	-42	-89	0
1663	98	0	-1498	-622	876	1060	-1187	127	-98	-25	21	-5	38	-71	0
1664	98	0	-943	-616	327	779	-635	-144	-32	-11	-40	27	-44	-79	0
1665	98	0	-207	-587	-380	397	86	-483	65	-27	1	50	-1	-93	0
1666	98	0	522	-583	-1105	30	813	-844	60	52	3	5	-25	-149	0
1667	98	0	891	-558	-1449	-166	1170	-1003	-31	19	-11	-17	-9	-110	0
1668	98	0	794	-550	-1344	-122	1069	-947	17	-23	58	3	-7	-110	0
1669	98	0	189	-550	-739	180	464	-644	73	-91	-71	-5	0	-97	0
1670	98	0	-482	-549	-67	515	-207	-308	-58	27	19	-17	-48	-145	0
1671	98	0	-1256	-587	669	921	-962	41	-91	7	-13	32	52	-77	0
1672	98	0	-1578	-550	1028	1064	-1303	239	-85	-118	-21	25	-65	-162	0
1673	98	0	-1450	-529	921	989	-1185	196	-40	62	0	79	36	-54	0
1674	98	0	-992	-519	473	755	-732	-23	-60	-120	-13	-83	-89	-190	0
1675	98	0	-189	-545	-356	367	83	-450	60	-19	-7	73	-67	-87	0
1676	98	0	452	-512	-964	30	708	-738	77	-40	-5	60	-3	-97	0
1677	98	0	801	-504	-1305	-148	1053	-904	5	-27	-54	13	-81	-194	0
1678	98	0	753	-486	-1239	-133	996	-862	83	-122	34	60	-108	-102	0
1679	98	0	266	-490	-756	112	511	-623	56	-54	-21	-9	-1	-116	0
1680	98	0	-474	-453	21	463	-247	-216	-19	-50	-40	50	21	-166	0
1681	98	0	-1170	-420	750	795	-960	165	-114	-54	-52	-3	9	-97	0
1682	98	0	-1528	-436	1092	982	-1310	328	-75	19	65	21	13	-85	0
1683	98	0	-1465	-424	1041	944	-1253	308	-91	-21	-50	9	7	-81	0
1684	98	0	-893	-397	496	645	-694	49	-19	-32	-65	48	-93	-137	0
1685	98	0	-186	-401	-215	293	14	-308	21	-73	46	31	-25	-104	0
1686	98	0	502	-415	-917	-43	709	-666	77	-32	-3	56	67	-102	0
1687	98	0	927	-446	-1373	-240	1150	-909	97	17	-58	40	0	-81	0
1688	98	0	838	-362	-1200	-238	1019	-781	97	13	1	54	9	-32	0
1689	98	0	276	-358	-634	41	455	-496	15	-56	-50	32	-83	-159	0
1690	98	0	-428	-339	89	383	-258	-125	-19	62	-40	54	40	-79	0
1691	98	0	-1151	-294	857	722	-1004	281	-83	-79	42	-34	36	-135	0
1692	98	0	-1540	-289	1251	914	-1395	481	-135	0	-112	69	-9	-259	0
1693	98	0	-1442	-302	1140	872	-1291	419	-50	17	-32	56	27	-97	0
1694	98	0	-936	-320	616	628	-776	148	0	-69	-9	50	1	-98	0
1695	98	0	-66	-302	-236	184	85	-269	23	0	-32	112	-15	-153	0
1696	98	0	545	-304	-849	-120	697	-576	75	27	25	67	7	-81	0
1697	98	0	926	-267	-1193	-329	1059	-730	77	-108	-34	9	-116	-180	0
1698	98	0	927	-291	-1218	-318	1072	-754	102	19	13	73	7	-21	0
1699	98	0	283	-269	-552	-7	417	-410	11	-120	-38	52	-65	-95	0
1700	98	0	-397	-273	124	335	-260	-74	-7	-21	-13	44	-9	-114	0
1701	98	0	-1141	-267	874	704	-1007	303	-135	-3	-50	104	-25	-93	0
1702	98	0	-1462	-240	1222	851	-1342	491	-104	-67	-9	73	-1	-89	0
1703	98	0	-1376	-230	1146	803	-1261	458	-91	-100	-19	46	-5	-48	0
1704	98	0	-773	-197	576	485	-674	189	25	-38	11	60	29	-93	0
1705	98	0	-91	-234	-143	162	26	-188	34	-52	-64	85	-25	-137	0
1706	98	0	599	-213	-812	-193	705	-512	29	0	7	40	-48	-77	0
1707	98	0	1001	-221	-1222	-390	1111	-721	118	-48	-17	83	-21	-64	0
1708	98	0	964	-225	-1189	-369	1076	-707	87	-54	-44	73	15	-65	0
1709	98	0	377	-269	-646	-54	511	-457	21	3	0	91	-11	-60	0
1710	98	0	-348	-238	110	293	-229	-64	13	-83	87	114	-34	-89	0
1711	98	0	-1136	-256	880	696	-1008	312	-122	23	-36	52	3	-36	0
1712	98	0	-1429	-250	1179	839	-1304	464	-56	-21	-87	0	-23	-110	0
1713	98	0	-1330	-234	1096	782	-1213	431	-89	-38	9	120	7	-54	0
1714	98	0	-841	-250	591	545	-716	170	-21	-73	-23	89	32	-60	0
1715	98	0	-22	-254	-232	138	105	-243	5	-65	34	81	-71	-153	0
1716	98	0	588	-259	-847	-164	717	-553	46	-110	-5	69	-42	-116	0
1717	98	0	1042	-296	-1338	-373	1190	-817	129	-34	48	85	31	-104	0
1718	98	0	842	-343	-1185	-249	1013	-764	52	-48	-34	65	3	-36	0
1719	98	0	326	-351	-677	12	501	-514	62	-85	-46	110	-64	-87	0
1720	98	0	-379	-380	-1	379	-189	-190	13	-15	29	83	17	-15	0
1721	98	0	-1097	-401	696	749	-896	147	-32	-23	27	104	5	-46	0
1722	98	0	-1493	-403	1090	948	-1291	343	-54	-71	23	75	-11	-95	0
1723	98	0	-1424	-420	1004	922	-1214	292	-110	-67	13	79	-52	-77	0
1724	98	0	-856	-430	426	643	-641	-2	44	-19	-7	100	31	-106	0
1725	98	0	-108	-428	-320	268	106	-374	46	-87	34	164	1	-75	0
1726	98	0	493	-492	-985	0	739	-738	81	-122	-48	124	-58	-118	0
1727	98	0	914	-519	-1433	-197	1173	-976	60	-95	23	108	-46	-31	0
1728	98	0	802	-521	-1323	-140	1062	-922	97	-135	19	62	3	-54	0
1729	98	0	235	-535	-770	150	502	-652	34	-75	-21	69	-65	-79	0
1730	98	0	-499	-516	-17	507	-241	-266	-25	-52	-58	85	67	-104	0
1731	98	0	-1153	-554	599	853	-876	22	-79	-64	-50	143	-7	-98	0
1732	98	0	-1613	-539	1074	1076	-1343	267	-83	-93	-7	102	38	-58	0
1733	98	0	-1421	-545	876	983	-1148	165	-69	-71	-11	81	56	-116	0
1734	98	0	-899	-558	341	728	-620	-108	-5	-75	7	153	-48	-23	0
1735	98	0	-196	-562	-366	379	85	-464	42	-83	75	38	3	-69	0
1736	98	0	492	-576	-1068	42	780	-822	34	-69	79	60	-62	-48	0
1737	98	0	850	-601	-1451	-124	1150	-1026	29	-69	15	143	-23	-97	0
1738	98	0	772	-597	-1369	-87	1070	-983	64	-54	29	159	5	-64	0
1739	98	0	249	-587	-836	169	542	-711	42	-122	-13	161	-31	-89	0
1740	98	0	-473	-591	-118	532	-177	-354	19	-93	98	91	79	-104	0
1741	98	0	-1176	-624	552	900	-864	-36	-54	-21	-23	143	-23	-110	0
1742	98	0	-1576	-614	962	1095	-1269	174	-62	-71	36	137	1	-69	0
1743	98	0	-1551	-638	913	1094	-1232	137	-122	-124	-85	95	-85	-133	0
1744	98	0	-886	-634	252	760	-569	-191	32	5	-19	176	48	-75	0
1745	98	0	-208	-638	-430	423	111	-534	40	-71	13	137	13	-48	0
1746	98	0	514	-620	-1134	53	824	-877	15	-36	3	79	15	-122	0
1747	98	0	860	-624	-1484	-118	1172	-1054	102	-44	-5	106	31	-83	0
1748	98	0	811	-618	-1429	-96	1120	-1023	100	-42	0	93	17	-31	0
1749	98	0	343	-607	-950	132	646	-778	29	-32	65	65	7	-52	0
1750	98	0	-499	-628	-129	563	-185	-378	-79	-75	-36	48	-48	-98	0
1751	98	0	-1163	-634	529	898	-846	-52	-34	-5	52	133	75	-131	0
1752	98	0	-1611	-640	971	1125	-1291	165	-98	-135	-19	1	-29	-102	0
1753	98	0	-1415	-622	793	1018	-1104	85	-64	58	23	114	-25	19	0
1754	98	0	-946	-628	318	787	-632	-155	-93	-118	9	60	-1	-32	0
1755	98	0	-89	-620	-531	354	221	-575	85	-62	52	159	25	-81	0
1756	98	0	471	-646	-1117	87	794	-881	60	-11	-21	124	-15	-116	0
1757	98	0	980	-620	-1600	-180	1290	-1110	50	-9	46	93	-64	-52	0
1758	98	0	904	-587	-1491	-158	1197	-1039	98	7	-1	124	46	-23	0
1759	98	0	353	-599	-952	123	652	-775	79	-108	-75	87	-79	-153	0
1760	98	0	-393	-618	-225	505	-84	-421	-44	-5	73	83	93	-58	0
1761	98	0	-1149	-620	529	884	-839	-45	-149	-98	-60	34	9	-73	0
1762	98	0	-1483	-628	855	1055	-1169	113	-5	-85	1	128	-13	-15	0
1763	98	0	-1399	-647	752	1023	-1075	52	-46	-69	-54	135	-17	5	0
1764	98	0	-901	-663	238	782	-569	-212	-1	-38	-44	71	-17	-56	0
1765	98	0	-188	-632	-444	410	128	-538	48	-32	-7	172	-58	-75	0
1766	98	0	615	-591	-1206	-12	910	-898	77	-32	58	108	73	-104	0
1767	98	0	897	-585	-1482	-156	1189	-1033	52	-97	36	104	40	-38	0
1768	98	0	900	-599	-1499	-150	1199	-1049	93	-38	3	102	25	-104	0
1769	98	0	310	-603	-913	146	611	-758	32	-64	44	91	-5	-67	0
1770	98	0	-480	-609	-129	544	-175	-369	-98	-91	-40	106	-13	-73	0
1771	98	0	-1080	-636	444	858	-762	-96	-100	44	34	46	65	-83	0
1772	98	0	-1545	-618	927	1081	-1236	154	-73	-85	32	131	46	-116	0
1773	98	0	-1477	-620	857	1048	-1167	118	-25	-77	15	166	-32	-23	0
1774	98	0	-911	-644	267	777	-589	-188	-32	-133	-56	60	19	-145	0
1775	98	0	-177	-644	-467	410	145	-555	85	-5	-5	174	48	-40	0
1776	98	0	456	-640	-1096	92	776	-868	100	-85	-7	131	-46	-91	0
1777	98	0	897	-649	-1546	-124	1221	-1097	73	-64	3	124	3	-81	0
1778	98	0	787	-640	-1427	-73	1107	-1033	36	-40	7	104	29	27	0
1779	98	0	322	-616	-938	147	630	-777	42	-15	15	104	23	-32	0
1780	98	0	-429	-595	-166	512	-131	-380	-38	-25	-58	153	-9	-95	0
1781	98	0	-1128	-578	550	853	-839	-14	-62	-124	1	98	-46	-93	0
1782	98	0	-1512	-574	938	1043	-1225	182	-102	-75	23	93	9	-42	0
1783	98	0	-1407	-589	818	998	-1112	114	-102	-1	-7	106	11	-143	0
1784	98	0	-860	-599	261	729	-560	-169	0	-21	-38	114	27	-87	0
1785	98	0	-189	-611	-422	400	116	-516	81	-126	23	75	-5	-31	0
1786	98	0	555	-597	-1152	21	853	-874	46	62	5	122	7	-36	0
1787	98	0	964	-566	-1530	-199	1247	-1048	60	-48	31	75	13	11	0
1788	98	0	818	-582	-1400	-118	1109	-991	-5	-46	-29	114	11	-100	0
1789	98	0	378	-570	-948	96	663	-759	81	34	23	87	-5	-19	0
1790	98	0	-458	-566	-108	512	-175	-337	-46	0	-38	44	48	-75	0
1791	98	0	-1136	-558	578	847	-857	10	-91	-50	17	-31	-7	-133	0
1792	98	0	-1480	-580	900	1030	-1190	160	-67	36	77	114	135	64	0
1793	98	0	-1429	-595	834	1012	-1131	119	-164	-75	-34	79	0	-38	0
1794	98	0	-849	-611	238	730	-543	-186	5	23	-19	124	25	11	0
1795	98	0	-258	-613	-355	435	48	-484	3	-46	-50	42	9	-64	0
1796	98	0	551	-613	-1164	31	857	-888	-15	73	36	98	36	-23	0
1797	98	0	912	-585	-1497	-163	1204	-1041	54	17	-67	104	27	-62	0
1798	98	0	824	-570	-1394	-127	1109	-982	0	64	-7	42	44	-23	0
1799	98	0	246	-533	-779	143	512	-656	-29	-58	7	21	-13	-36	0
1800	98	0	-392	-547	-155	469	-118	-351	-5	-9	-21	85	5	11	0
1801	98	0	-1093	-566	527	829	-810	-19	-60	27	25	73	73	-21	0
1802	98	0	-1498	-558	940	1028	-1219	191	-128	-38	40	118	32	-60	0
1803	98	0	-1467	-562	905	1014	-1186	171	-65	-7	-145	89	32	-157	0
1804	98	0	-953	-560	393	756	-673	-83	-40	-52	-9	98	17	-5	0
1805	98	0	-157	-535	-378	346	110	-456	23	-36	15	44	69	-52	0
1806	98	0	492	-543	-1035	25	763	-789	79	-52	21	128	-58	-9	0
1807	98	0	824	-545	-1369	-139	1096	-957	-15	-100	-21	9	-11	-100	0
1808	98	0	774	-564	-1338	-105	1056	-951	15	-38	-13	60	-23	-58	0
1809	98	0	236	-576	-812	170	524	-694	42	-11	11	133	-3	-13	0
1810	98	0	-472	-572	-100	522	-186	-336	-42	-29	-13	42	0	-44	0
1811	98	0	-1094	-547	547	820	-820	0	13	9	-21	141	58	-48	0
1812	98	0	-1557	-512	1045	1034	-1301	266	-108	-60	-83	114	-40	-52	0
1813	98	0	-1505	-504	1001	1004	-1253	248	-108	-19	-56	58	-3	-104	0
1814	98	0	-898	-545	353	721	-625	-96	-44	-3	34	108	46	1	0
1815	98	0	-227	-550	-323	388	48	-436	7	-54	-44	50	21	-79	0
1816	98	0	499	-556	-1055	28	777	-805	62	3	44	95	46	-9	0
1817	98	0	768	-558	-1326	-105	1047	-942	29	-23	-108	69	-52	-64	0
1818	98	0	766	-547	-1313	-109	1039	-930	38	25	-71	141	9	-38	0
1819	98	0	262	-539	-801	138	531	-670	3	-71	-38	141	-23	9	0
1820	98	0	-489	-566	-77	527	-206	-321	-44	-17	1	106	0	-46	0
1821	98	0	-1250	-562	688	906	-969	63	-102	-87	46	5	9	-97	0
1822	98	0	-1563	-566	997	1064	-1280	215	-122	-65	69	-58	46	-3	0
1823	98	0	-1538	-516	1022	1027	-1280	253	-116	-13	31	19	65	-17	0
1824	98	0	-961	-539	422	750	-691	-58	-54	-104	-31	62	-29	-102	0
1825	98	0	-196	-558	-362	377	83	-460	75	-15	97	34	-11	56	0
1826	98	0	401	-539	-940	69	670	-739	50	-21	-60	32	-3	-149	0
1827	98	0	892	-531	-1423	-180	1157	-977	25	3	-48	15	54	-75	0
1828	98	0	710	-543	-1253	-83	981	-898	-3	-15	-46	-29	5	-97	0
1829	98	0	266	-562	-828	148	547	-695	65	-36	31	106	19	23	0
1830	98	0	-540	-580	-40	560	-250	-310	1	-91	1	-7	-36	-44	0
1831	98	0	-1196	-609	587	902	-891	-11	-114	-50	-15	108	19	-58	0
1832	98	0	-1559	-558	1001	1058	-1280	221	-87	-7	-17	71	-13	-44	0
1833	98	0	-1467	-560	907	1013	-1187	173	-44	-36	-23	60	-21	19	0
1834	98	0	-973	-570	403	771	-688	-83	-9	-29	-13	73	17	-58	0
1835	98	0	-122	-531	-409	326	143	-470	34	0	11	116	-21	-15	0
1836	98	0	493	-521	-1014	14	753	-767	118	-81	21	100	7	-46	0
1837	98	0	844	-558	-1402	-143	1123	-980	38	-108	-25	-23	-23	-71	0
1838	98	0	830	-572	-1402	-129	1116	-987	124	-23	-1	116	34	-21	0
1839	98	0	256	-570	-826	157	541	-698	-3	-15	-11	21	44	-29	0
1840	98	0	-415	-541	-126	478	-144	-333	-128	31	3	56	50	-7	0
1841	98	0	-1091	-539	552	815	-821	6	-93	27	-56	25	3	-64	0
1842	98	0	-1464	-549	915	1006	-1189	183	-71	-32	-44	36	81	-48	0
1843	98	0	-1396	-545	851	970	-1123	153	-100	32	-54	29	19	-141	0
1844	98	0	-887	-564	323	725	-605	-120	-29	-29	-42	48	-32	-64	0
1845	98	0	-218	-578	-360	398	71	-469	64	-17	7	62	-36	-19	0
1846	98	0	521	-578	-1099	28	810	-838	69	-7	-36	-1	-85	-36	0
1847	98	0	924	-589	-1513	-167	1218	-1051	50	-27	21	87	-17	-29	0
1848	98	0	817	-568	-1385	-124	1101	-976	44	-56	-29	40	-77	-42	0
1849	98	0	258	-543	-801	142	529	-672	34	-75	-19	42	-65	-69	0
1850	98	0	-388	-535	-147	461	-120	-341	-38	-31	-38	29	-87	11	0
1851	98	0	-1109	-566	543	837	-826	-11	-19	3	-36	71	-17	-67	0
1852	98	0	-1530	-572	958	1051	-1244	193	-145	-9	-46	19	-19	-50	0
1853	98	0	-1348	-547	801	947	-1074	127	-60	-75	-69	25	-40	-89	0
1854	98	0	-928	-568	360	748	-644	-104	-15	-29	65	32	83	-13	0
1855	98	0	-109	-541	-432	325	161	-486	40	-21	-23	29	-36	-36	0
1856	98	0	533	-539	-1072	3	802	-805	21	19	-31	11	29	-29	0
1857	98	0	890	-539	-1429	-175	1159	-984	34	-29	-27	97	-11	-67	0
1858	98	0	792	-527	-1319	-132	1055	-923	31	-65	-1	-29	-91	11	0
1859	98	0	376	-500	-876	62	626	-688	133	54	-21	98	60	21	0
1860	98	0	-412	-477	-65	444	-173	-271	46	-36	-15	110	15	-79	0
1861	98	0	-1115	-483	632	799	-873	74	-48	-62	-9	-17	0	-60	0
1862	98	0	-1427	-459	968	943	-1197	254	-98	40	3	44	-11	-52	0
1863	98	0	-1414	-481	933	947	-1173	226	-91	-48	-50	83	-98	29	0
1864	98	0	-841	-496	345	668	-593	-75	17	-3	-48	23	13	-15	0
1865	98	0	-191	-516	-325	353	67	-420	-7	-64	1	52	-31	-56	0
1866	98	0	547	-502	-1049	-22	798	-775	36	44	3	29	-15	-19	0
1867	98	0	879	-490	-1369	-194	1124	-929	5	-58	25	25	-23	-60	0
1868	98	0	895	-457	-1352	-219	1123	-904	46	-40	56	27	-50	-36	0
1869	98	0	326	-457	-783	65	554	-620	64	-56	-13	7	1	-64	0
1870	98	0	-339	-422	-83	380	-128	-252	-62	5	-3	7	-29	11	0
1871	98	0	-1068	-405	663	736	-865	129	-83	-32	17	46	-5	-54	0
1872	98	0	-1368	-397	971	882	-1169	287	-60	7	31	126	36	-38	0
1873	98	0	-1353	-374	979	863	-1166	302	-98	27	-89	19	13	-64	0
1874	98	0	-817	-393	424	605	-620	15	-31	52	13	27	-3	87	0
1875	98	0	-46	-395	-349	220	151	-372	75	27	-19	3	31	-42	0
1876	98	0	526	-428	-954	-49	740	-691	54	-19	5	98	-52	106	0
1877	98	0	945	-426	-1371	-259	1158	-898	31	-31	-3	-19	-81	-95	0
1878	98	0	842	-430	-1272	-206	1057	-851	50	-3	17	36	-21	3	0
1879	98	0	390	-409	-799	9	594	-604	-9	19	-1	25	60	-87	0
1880	98	0	-322	-397	-75	359	-123	-236	-17	60	77	97	46	-5	0
1881	98	0	-1014	-372	642	693	-828	135	-122	-29	13	7	-38	-75	0
1882	98	0	-1429	-386	1043	907	-1236	328	-67	56	-17	67	34	-40	0
1883	98	0	-1326	-374	952	850	-1139	289	-106	-3	-56	-34	-19	-106	0
1884	98	0	-787	-378	409	582	-598	15	-60	-17	-79	40	1	-9	0
1885	98	0	-93	-389	-296	241	101	-342	-44	1	42	29	21	-21	0
1886	98	0	597	-411	-1008	-93	802	-709	5	-23	-17	-13	32	-25	0
1887	98	0	1049	-417	-1466	-316	1257	-941	89	52	5	13	-17	-40	0
1888	98	0	949	-434	-1383	-257	1166	-908	36	17	19	62	64	0	0
1889	98	0	464	-428	-892	-18	678	-660	48	0	29	38	-29	62	0
1890	98	0	-277	-430	-153	353	-62	-291	-56	-3	-48	62	13	-52	0
1891	98	0	-971	-448	523	709	-747	37	-54	3	-36	31	17	-52	0
1892	98	0	-1349	-465	884	907	-1116	209	-97	29	-11	-25	34	-32	0
1893	98	0	-1326	-500	826	913	-1076	163	-100	46	-36	7	5	36	0
1894	98	0	-754	-473	281	613	-517	-96	-42	11	-25	9	23	-1	0
1895	98	0	-62	-467	-405	264	171	-436	-106	42	-7	-15	-46	-44	0
1896	98	0	655	-452	-1107	-101	881	-779	40	50	-11	27	44	34	0
1897	98	0	1013	-424	-1437	-294	1225	-930	-3	-79	-44	-9	-54	-93	0
1898	98	0	954	-469	-1423	-242	1188	-946	67	44	9	-1	29	34	0
1899	98	0	396	-486	-882	45	639	-684	-46	3	1	-36	-9	-67	0
1900	98	0	-291	-494	-203	392	-44	-348	-46	52	-19	44	-21	-42	0
1901	98	0	-1012	-508	504	760	-758	-2	-50	27	-36	19	-13	-32	0
1902	98	0	-1460	-502	958	981	-1209	228	-108	-15	-52	17	-48	-71	0
1903	98	0	-1235	-508	727	871	-981	109	-32	-15	-7	95	0	0	0
1904	98	0	-843	-539	304	691	-573	-117	-69	-46	-31	-42	-38	-104	0
1905	98	0	14	-533	-547	259	280	-540	58	34	97	102	34	1	0
1906	98	0	640	-527	-1167	-56	903	-847	50	-48	-21	0	36	-71	0
1907	98	0	1015	-554	-1569	-230	1292	-1061	1	71	-62	42	-7	-21	0
1908	98	0	914	-595	-1509	-159	1211	-1052	42	-17	36	79	31	-60	0
1909	98	0	378	-580	-958	101	668	-769	-38	-9	1	23	-34	-56	0
1910	98	0	-264	-537	-273	400	4	-405	-5	5	-42	65	-62	-81	0
1911	98	0	-983	-549	434	766	-708	-57	-83	58	-19	93	-32	36	0
1912	98	0	-1410	-543	867	976	-1138	162	-141	-29	-50	-32	-19	-120	0
1913	98	0	-1203	-550	653	876	-928	51	-5	36	-5	54	98	-54	0
1914	98	0	-755	-558	197	656	-476	-180	-7	-3	13	25	3	0	0
1915	98	0	-113	-574	-461	343	174	-517	-11	-58	-46	50	-52	-133	0
1916	98	0	611	-556	-1167	-27	889	-861	120	-11	0	13	15	-42	0
1917	98	0	1059	-535	-1594	-262	1326	-1064	36	93	46	25	-5	42	0
1918	98	0	980	-506	-1486	-237	1233	-996	52	-54	-11	60	-71	-46	0
1919	98	0	471	-504	-975	16	723	-739	52	75	7	17	34	50	0
1920	98	0	-275	-521	-246	398	-14	-383	-77	-25	-79	-31	-38	-85	0
1921	98	0	-924	-535	389	729	-656	-73	-56	52	60	56	85	-7	0
1922	98	0	-1431	-560	871	995	-1151	155	-133	-7	-23	-67	0	-112	0
1923	98	0	-1256	-552	704	904	-980	76	-65	-13	-5	75	-27	-48	0
1924	98	0	-771	-533	238	652	-504	-147	-27	54	19	64	44	-19	0
1925	98	0	7	-512	-519	252	263	-515	38	52	25	60	40	-7	0
1926	98	0	640	-516	-1156	-62	898	-836	3	-13	0	46	1	-60	0
1927	98	0	1009	-539	-1548	-235	1278	-1043	1	40	-40	17	36	-23	0
1928	98	0	976	-568	-1544	-204	1260	-1056	60	44	-17	62	11	-77	0
1929	98	0	400	-568	-968	84	684	-768	-48	1	1	36	0	-23	0
1930	98	0	-310	-618	-308	464	-1	-463	-38	9	-60	27	46	-1	0
1931	98	0	-1046	-626	420	836	-733	-103	-79	27	-1	81	42	-75	0
1932	98	0	-1400	-646	754	1023	-1077	54	-141	9	-40	-15	-32	17	0
1933	98	0	-1297	-671	626	984	-961	-22	-44	40	-75	44	124	-106	0
1934	98	0	-839	-634	205	736	-522	-214	-62	9	-73	100	-3	-65	0
1935	98	0	-81	-624	-543	352	231	-583	17	-21	15	54	-21	-19	0
1936	98	0	657	-572	-1229	-42	943	-900	97	-15	52	81	-52	-23	0
1937	98	0	973	-516	-1489	-228	1231	-1002	71	-75	-38	17	48	-75	0
1938	98	0	984	-420	-1404	-282	1194	-912	17	11	-3	42	44	15	0
1939	98	0	611	-263	-874	-174	742	-568	65	-31	-19	73	11	-56	0
1940	98	0	-52	-108	-56	80	2	-82	29	-31	23	32	27	-23	0
1941	98	0	-664	67	731	298	-697	399	-65	25	-21	40	17	-3	0
1942	98	0	-1014	283	1297	365	-1155	790	-97	-159	0	0	-42	-54	0
1943	98	0	-792	494	1286	149	-1039	890	-71	-19	5	42	34	-64	0
1944	98	0	-251	680	931	-214	-591	805	-67	-75	36	-3	-31	-54	0
1945	98	0	542	807	265	-674	138	536	-5	-65	-1	-23	-38	-52	0
1946	98	0	1330	989	-341	-1159	835	324	48	15	32	3	56	-17	0
1947	98	0	1718	1082	-636	-1400	1177	223	19	36	-58	42	-15	-42	0
1948	98	0	1784	1117	-667	-1450	1225	225	108	36	60	56	5	-29	0
1949	98	0	1190	1076	-114	-1133	652	481	50	-40	-5	11	1	5	0
1950	98	0	428	911	483	-669	-27	697	44	19	29	-3	23	-38	1
1951	98	0	-435	653	1088	-109	-761	870	-97	9	52	19	9	-64	0
1952	98	0	-925	401	1326	262	-1125	863	-79	29	-44	-13	-17	-93	0
1953	98	0	-900	244	1144	328	-1022	694	-65	0	42	-15	9	-9	0
1954	98	0	-495	67	562	214	-528	314	-131	-7	-75	-19	-50	-60	0
1955	98	0	153	-81	-234	-36	193	-157	110	-48	31	13	1	-27	0
1956	98	0	723	-252	-975	-235	849	-613	-11	27	-7	-60	-31	-54	0
1957	94	0	1061	-384	-1445	-338	1253	-914	34	-32	32	-65	-69	-25	0
1958	94	0	902	-549	-1451	-176	1176	-1000	98	0	7	65	5	-23	0
1959	94	0	320	-669	-989	174	654	-829	13	-42	0	-60	-40	-77	0
1960	94	0	-438	-711	-273	574	-82	-492	-48	-1	46	21	-5	44	0
1961	94	0	-1161	-717	444	939	-802	-136	-172	-60	-81	-13	-116	-147	0
1962	94	0	-1491	-704	787	1097	-1139	41	-58	5	38	25	-42	34	0
1963	94	0	-1454	-710	744	1082	-1099	17	-149	-38	-40	-73	-29	-75	0
1964	94	0	-907	-698	209	802	-558	-244	-60	62	38	3	15	-95	0
1965	94	0	-262	-688	-426	475	82	-557	-71	-23	-5	-75	-3	-120	0
1966	94	0	516	-686	-1202	85	859	-944	110	-31	-1	-34	-79	-69	0
1967	94	0	843	-679	-1522	-82	1182	-1100	48	29	-7	31	-32	-29	0
1968	94	0	813	-649	-1462	-82	1137	-1055	52	-17	-21	-102	-52	-85	0
1969	94	0	328	-632	-960	152	644	-796	15	-7	42	-19	73	7	0
1970	94	0	-357	-595	-238	476	-59	-416	-13	95	-19	15	27	-25	0
1971	94	0	-1017	-554	463	785	-740	-45	-54	1	1	3	-19	-27	0
1972	94	0	-1430	-550	880	990	-1155	165	-79	23	-1	-69	-23	-93	0
1973	94	0	-1313	-508	805	910	-1059	148	-54	15	38	1	-36	-71	0
1974	94	0	-806	-514	292	660	-549	-111	-7	25	13	-58	19	-73	0
1975	94	0	-41	-475	-434	258	196	-454	32	23	-3	-1	5	-87	0
1976	94	0	553	-448	-1001	-52	777	-724	77	36	40	-23	42	-91	0
1977	94	0	996	-459	-1455	-268	1225	-957	56	-13	-42	-44	71	-65	0
1978	94	0	978	-467	-1445	-255	1211	-956	44	23	29	-64	42	-52	0
1979	94	0	424	-485	-909	30	666	-697	-11	54	-58	-1	13	-42	0
1980	94	0	-287	-463	-176	375	-55	-319	-64	34	-3	-23	-40	-56	0
1981	94	0	-977	-465	512	721	-744	23	-58	11	-5	38	-3	-71	0
1982	94	0	-1375	-471	904	923	-1139	216	-87	19	-25	-11	44	-11	0
1983	94	0	-1299	-496	803	897	-1051	153	-95	15	-27	29	-19	-11	0
1984	94	0	-779	-465	314	622	-546	-75	-34	-77	11	-13	-17	-110	0
1985	94	0	-37	-446	-409	241	186	-427	93	23	-25	67	46	-29	0
1986	94	0	630	-415	-1045	-107	837	-730	69	-64	-9	-32	-23	-118	0
1987	94	0	1084	-436	-1520	-324	1302	-978	145	29	25	-13	13	-71	0
1988	94	0	939	-471	-1410	-234	1174	-940	34	64	-19	9	3	-13	0
1989	94	0	439	-463	-902	12	670	-682	-15	-21	-17	-27	-9	-77	0
1990	94	0	-289	-469	-180	379	-54	-324	-54	1	-19	32	-81	-34	0
1991	94	0	-998	-453	545	725	-771	46	-91	-77	-17	-97	19	-166	0
1992	94	0	-1400	-473	927	936	-1163	227	-176	34	-13	-27	-17	-83	0
1993	94	0	-1326	-471	855	898	-1090	192	-102	46	11	-62	81	-81	0
1994	94	0	-820	-438	382	629	-601	-28	-19	-38	-60	-38	-13	-128	0
1995	94	0	-138	-469	-331	303	96	-400	-7	36	-11	-34	29	-112	0
1996	94	0	656	-428	-1084	-114	870	-756	110	0	36	0	-11	-98	0
1997	94	0	985	-448	-1433	-268	1209	-940	56	-42	-19	-46	-11	-114	0
1998	94	0	921	-452	-1373	-234	1147	-912	65	-1	-23	15	-71	-50	0
1999	94	0	467	-477	-944	5	705	-710	69	17	50	-21	7	-69	0
[truncated: 29,549 more rows]
