# Supplementary material for: A Robust and Real-Time Capable Envelope-Based Algorithm for Heart Sound Classification: Validation under Different Physiological Conditions
Source: Sensors (Basel). 2020 Feb 11;20(4):972. doi: 10.3390/s20040972 (PMC7070375; doi:10.3390/s20040972)
Supplement: Supplementary file 1 [file sensors-20-00972-s001.zip › Messungen/jk/jk03_unfiltered.csv]

Dataset No.	Pulse (bpm)	Pacer Bit	leadI (�V)	leadII (�V)	leadIII (�V)	lead_avR (�V)	lead_avL (�V)	lead_avF (�V)	V1 (�V)	V2 (�V)	V3 (�V)	V4 (�V)	V5 (�V)	V6 (�V)	R-Wave
1	0	0	7911	17013	9102	-12462	-595	13057	164	17	36	164	135	244	0
2	0	0	8342	16986	8644	-12664	-151	12815	215	-71	-7	50	36	221	0
3	0	0	8853	16969	8116	-12911	368	12542	308	58	81	182	166	221	0
4	0	0	8955	16957	8002	-12956	476	12479	44	-44	1	-7	7	58	0
5	0	0	8895	16930	8035	-12912	430	12482	-89	-58	-40	7	-60	-153	0
6	0	0	8435	16899	8464	-12667	-14	12681	-428	-50	-157	-112	-71	-325	0
7	0	0	7958	16901	8943	-12429	-492	12922	-644	-69	-236	-182	-162	-572	0
8	0	0	7560	16901	9341	-12230	-890	13121	-572	42	-180	-120	-141	-378	0
9	0	0	7323	16881	9558	-12102	-1117	13219	-510	-100	-188	-133	-102	-302	1
10	0	0	7647	16862	9215	-12254	-784	13038	-139	-1	-7	17	46	-23	0
11	0	0	8032	16860	8828	-12446	-398	12844	133	-67	25	126	98	133	0
12	0	0	8613	16879	8266	-12746	173	12572	234	21	108	110	106	261	0
13	0	0	9035	16899	7864	-12967	585	12381	289	-34	85	147	131	226	0
14	0	0	9275	16891	7616	-13083	829	12253	176	-11	-31	48	46	25	0
15	0	0	9066	16897	7831	-12981	617	12364	-42	-71	-54	-71	0	-112	0
16	0	0	8664	16883	8219	-12773	222	12551	-434	-93	-174	-197	-184	-343	0
17	0	0	8148	16852	8704	-12500	-278	12778	-624	-67	-195	-174	-166	-525	0
18	0	0	7681	16810	9129	-12245	-724	12969	-562	-112	-192	-250	-157	-485	0
19	0	0	7531	16775	9244	-12153	-856	13009	-444	-98	-124	-77	-133	-234	0
20	0	0	7713	16757	9044	-12235	-665	12900	-195	-34	23	-91	31	-27	0
21	0	0	8222	16775	8553	-12498	-165	12664	77	-52	11	52	44	221	0
22	0	0	8748	16775	8027	-12761	360	12401	277	17	166	162	217	420	0
23	0	0	9098	16751	7653	-12924	722	12202	211	5	67	58	46	199	0
24	0	0	9329	16753	7424	-13041	952	12088	118	-3	48	-3	42	79	0
25	0	0	9089	16720	7631	-12904	729	12175	-133	-52	-106	-62	-23	-182	0
26	0	0	8701	16734	8033	-12717	334	12383	-411	-126	-197	-197	-120	-380	0
27	0	0	8267	16746	8479	-12506	-106	12612	-566	-48	-240	-141	-192	-500	0
28	0	0	7764	16748	8984	-12256	-610	12866	-659	-118	-211	-194	-174	-413	0
29	0	0	7678	16749	9071	-12213	-696	12910	-424	-91	-79	-104	-108	-263	0
30	0	0	7817	16748	8931	-12282	-557	12839	-174	-60	-79	-25	-31	-29	0
31	0	0	8284	16744	8460	-12514	-88	12602	87	-23	29	69	50	174	0
32	0	0	8768	16722	7954	-12745	407	12338	265	15	118	104	162	327	0
33	0	0	9210	16715	7505	-12962	852	12110	323	-42	9	114	73	351	0
34	0	0	9383	16716	7333	-13049	1025	12024	110	13	54	93	-11	116	0
35	0	0	9213	16711	7498	-12962	857	12104	-129	-62	-81	-58	21	-114	0
36	0	0	8827	16691	7864	-12759	481	12277	-411	-27	-129	-153	-162	-331	0
37	0	0	8247	16701	8454	-12474	-103	12577	-620	-147	-139	-221	-207	-494	0
38	0	0	7846	16709	8863	-12277	-508	12786	-624	-34	-161	-225	-145	-413	0
39	0	0	7680	16701	9021	-12190	-670	12861	-486	-40	-170	-164	-60	-258	0
40	0	0	7894	16711	8817	-12302	-461	12764	-192	52	-56	-38	71	67	0
41	0	0	8307	16720	8413	-12513	-53	12566	104	15	11	87	52	199	0
42	0	0	8883	16720	7837	-12801	523	12278	259	46	64	50	155	304	0
43	0	0	9293	16707	7414	-13000	939	12060	269	52	102	104	106	298	0
44	0	0	9426	16718	7292	-13072	1067	12005	129	-29	19	32	38	104	0
45	0	0	9273	16695	7422	-12984	925	12058	-149	-25	-129	-85	-114	-124	0
46	0	0	8852	16664	7812	-12758	520	12238	-395	-36	-157	-199	-157	-327	0
47	0	0	8379	16658	8279	-12518	50	12468	-543	-157	-153	-283	-232	-450	0
48	0	0	7924	16654	8730	-12289	-403	12692	-640	-50	-126	-192	-178	-388	0
49	0	0	7783	16668	8885	-12225	-551	12776	-459	-50	-141	-151	-89	-302	0
50	0	0	7999	16664	8665	-12331	-333	12664	-102	-31	-29	-29	-36	46	0
51	0	0	8439	16647	8208	-12543	115	12427	153	64	29	44	91	258	0
52	0	0	8922	16649	7727	-12785	597	12188	289	-29	81	11	135	277	0
53	0	0	9382	16660	7278	-13021	1052	11969	254	60	106	60	104	291	0
54	0	0	9539	16647	7108	-13093	1215	11877	108	0	-17	67	23	108	0
55	0	0	9374	16660	7286	-13017	1044	11973	-75	25	-95	3	-106	-192	0
56	0	0	8977	16651	7674	-12814	651	12162	-405	-95	-153	-157	-195	-356	0
57	0	0	8458	16654	8196	-12556	131	12425	-568	-15	-199	-166	-186	-420	0
58	0	0	8056	16652	8596	-12354	-270	12624	-525	-58	-137	-188	-207	-397	0
59	0	0	7812	16654	8842	-12233	-515	12748	-393	-161	-170	-157	-194	-294	0
60	0	0	8022	16635	8613	-12328	-295	12624	-104	-1	-31	-93	-44	25	0
61	0	0	8451	16647	8196	-12549	127	12421	128	65	58	65	87	221	0
62	0	0	8922	16639	7717	-12780	602	12178	399	-13	21	56	114	327	0
63	0	0	9337	16623	7286	-12980	1025	11954	265	5	73	36	52	209	0
64	0	0	9489	16608	7119	-13048	1185	11863	186	67	1	89	-69	98	0
65	0	0	9260	16585	7325	-12922	967	11955	-110	-64	-77	-69	-106	-83	0
66	0	0	8914	16571	7657	-12742	628	12114	-345	-67	-186	-124	-248	-341	0
67	0	0	8293	16588	8295	-12440	-1	12441	-521	-67	-226	-213	-124	-494	0
68	0	0	7898	16587	8689	-12242	-395	12638	-574	-131	-170	-182	-223	-459	0
69	0	0	7670	16590	8920	-12130	-625	12755	-420	-3	-52	-166	-65	-296	0
70	0	0	7862	16592	8730	-12227	-434	12661	-172	-27	-102	-36	-69	-91	0
71	0	0	8280	16577	8297	-12428	-8	12437	170	34	15	131	52	205	0
72	0	0	8735	16559	7824	-12647	455	12191	269	25	-9	36	93	310	0
73	0	0	9194	16569	7375	-12881	909	11972	376	56	-3	116	114	238	0
74	0	0	9314	16571	7257	-12942	1028	11914	236	-3	36	36	-9	108	0
75	0	0	9171	16581	7410	-12876	880	11995	-97	-46	-29	-50	-155	-87	0
76	0	0	8720	16563	7843	-12641	438	12203	-314	-38	-73	-131	-162	-320	0
77	0	0	8210	16567	8357	-12388	-73	12462	-550	-124	-226	-252	-230	-473	0
78	0	0	7744	16561	8817	-12152	-536	12689	-535	-128	-89	-203	-219	-322	0
79	0	0	7512	16550	9038	-12031	-763	12794	-368	-75	-186	-155	-151	-223	0
80	0	0	7745	16544	8799	-12144	-527	12671	-100	13	-23	-44	-38	56	0
81	0	0	8068	16536	8468	-12302	-200	12502	116	-64	-44	-1	38	188	0
82	0	0	8652	16534	7882	-12593	385	12208	388	27	97	172	23	389	0
83	0	0	8988	16513	7525	-12750	731	12019	294	38	50	32	52	300	0
84	0	0	9254	16507	7253	-12880	1000	11880	304	46	0	79	40	153	0
85	0	0	8916	16501	7585	-12708	665	12043	-137	-29	-67	-102	-149	-194	0
86	0	0	8639	16505	7866	-12572	386	12185	-312	-19	-118	-122	-93	-337	0
87	0	0	7958	16495	8537	-12226	-289	12516	-601	-114	-242	-219	-271	-465	0
88	0	0	7523	16503	8980	-12013	-728	12741	-572	-102	-213	-180	-265	-477	0
89	0	0	7411	16478	9067	-11944	-828	12772	-380	1	-40	-114	-110	-118	0
90	0	0	7498	16472	8974	-11985	-738	12723	-124	-81	-79	-56	-98	-50	0
91	0	0	7968	16484	8516	-12226	-274	12500	137	75	44	29	129	159	0
92	0	0	8354	16480	8126	-12417	114	12303	275	-17	64	50	87	283	0
93	0	0	8889	16468	7579	-12678	655	12023	356	40	38	112	34	294	0
94	0	0	8946	16457	7511	-12701	717	11984	182	-40	5	54	9	73	0
95	0	0	8754	16449	7695	-12601	529	12072	-128	-64	-95	-93	-174	-155	0
96	0	0	8292	16418	8126	-12355	83	12272	-372	-27	-223	-166	-258	-389	0
97	0	0	7781	16398	8617	-12089	-418	12507	-609	-40	-277	-240	-194	-479	0
98	0	0	7330	16389	9059	-11859	-864	12724	-583	-104	-225	-240	-223	-420	0
99	0	0	7215	16414	9199	-11814	-992	12806	-349	-42	-133	-97	-89	-310	0
100	0	0	7277	16410	9133	-11843	-928	12771	-170	-77	-97	-114	-73	-38	0
101	0	0	7791	16402	8611	-12096	-410	12506	143	-19	34	83	11	221	0
102	0	0	8264	16396	8132	-12330	66	12264	360	5	62	65	85	380	0
103	0	0	8660	16394	7734	-12527	463	12064	327	0	67	79	3	203	0
104	0	0	8833	16410	7577	-12621	628	11993	178	-31	-32	-40	-17	50	0
105	0	0	8653	16387	7734	-12520	459	12060	-44	-15	-100	-29	-161	-112	0
106	0	0	8204	16398	8194	-12301	5	12296	-391	-114	-292	-141	-203	-434	0
107	0	0	7704	16406	8702	-12055	-499	12554	-613	-91	-190	-261	-234	-508	0
108	0	0	7218	16394	9176	-11806	-979	12785	-554	-64	-238	-219	-269	-428	0
109	0	0	7065	16363	9298	-11714	-1116	12830	-417	-36	-157	-135	-122	-271	0
110	0	0	7244	16334	9090	-11789	-923	12712	-176	-91	-129	-67	-131	-67	0
111	0	0	7589	16311	8722	-11950	-566	12516	73	69	29	162	-29	248	0
112	0	0	8123	16315	8192	-12219	-34	12253	372	-52	25	100	-34	283	0
113	0	0	8575	16336	7761	-12455	407	12048	335	0	31	102	0	215	0
114	0	0	8740	16309	7569	-12524	585	11939	271	15	46	46	-42	157	0
115	0	0	8528	16303	7775	-12415	376	12039	-120	-126	-98	-89	-180	-170	0
116	0	0	8121	16296	8175	-12208	-27	12235	-362	-56	-228	-162	-263	-374	0
117	0	0	7535	16288	8753	-11911	-609	12520	-599	-98	-234	-296	-238	-465	0
118	0	0	7151	16282	9131	-11716	-990	12706	-514	-97	-256	-215	-275	-419	0
119	0	0	6962	16266	9304	-11614	-1171	12785	-382	-19	-98	-118	-166	-176	0
120	0	0	7110	16280	9170	-11695	-1030	12725	-137	-44	-87	-65	-114	-65	0
121	0	0	7512	16276	8764	-11894	-626	12520	54	13	54	-1	50	234	0
122	0	0	8027	16270	8243	-12148	-108	12256	364	-83	19	135	46	291	0
123	0	0	8495	16280	7785	-12387	355	12032	333	38	32	145	1	283	0
124	0	0	8542	16270	7728	-12406	407	11999	180	-13	-48	58	-93	102	0
125	0	0	8459	16255	7796	-12357	331	12025	-54	46	-98	-62	-128	-81	0
126	0	0	7950	16247	8297	-12098	-173	12272	-395	-143	-201	-192	-291	-388	0
127	0	0	7558	16233	8675	-11895	-558	12454	-463	-60	-289	-124	-166	-432	0
128	0	0	7048	16218	9170	-11633	-1061	12694	-525	-71	-149	-203	-168	-395	0
129	0	0	6918	16220	9302	-11569	-1192	12761	-380	-81	-240	-133	-228	-240	0
130	0	0	7038	16220	9182	-11629	-1072	12701	-75	-64	-58	97	-65	52	0
131	0	0	7487	16193	8706	-11840	-609	12449	95	13	29	15	50	159	0
132	0	0	7952	16179	8227	-12065	-137	12203	403	71	11	195	141	335	0
133	0	0	8408	16187	7779	-12297	314	11983	370	-5	-13	71	42	244	0
134	0	0	8561	16177	7616	-12369	472	11896	273	-79	5	83	-95	153	0
135	0	0	8335	16164	7829	-12249	253	11996	-106	-87	-122	-129	-129	-81	0
136	0	0	8011	16164	8153	-12087	-71	12158	-386	-83	-195	-108	-219	-389	0
137	0	0	7520	16185	8665	-11852	-572	12425	-492	-44	-197	-102	-252	-444	0
138	0	0	6994	16191	9197	-11592	-1101	12694	-585	-116	-302	-137	-256	-424	0
139	0	0	6959	16189	9230	-11574	-1135	12709	-312	-64	-188	-108	-164	-287	0
140	0	0	7065	16173	9108	-11619	-1021	12640	-106	-17	38	-36	0	65	0
141	0	0	7487	16154	8667	-11820	-590	12410	155	7	-60	52	42	143	0
142	0	0	7974	16129	8155	-12051	-90	12142	333	62	3	116	112	337	0
143	0	0	8381	16144	7763	-12262	309	11953	316	44	-3	54	-11	294	0
144	0	0	8604	16107	7503	-12355	550	11805	178	19	1	69	-32	110	0
145	0	0	8344	16109	7765	-12226	289	11937	-62	-81	-141	-52	-190	-199	0
146	0	0	7944	16117	8173	-12030	-114	12145	-407	-98	-197	-213	-265	-434	0
147	0	0	7432	16125	8693	-11778	-630	12409	-541	-145	-225	-203	-279	-450	0
148	0	0	7044	16115	9071	-11579	-1013	12593	-452	-118	-178	-174	-226	-438	0
149	0	0	6850	16113	9263	-11481	-1206	12688	-422	-65	-147	-87	-170	-285	0
150	0	0	7011	16119	9108	-11565	-1048	12613	-195	-38	-104	-98	-128	36	0
151	0	0	7451	16111	8660	-11781	-604	12385	170	0	3	95	25	205	0
152	0	0	7925	16061	8136	-11993	-105	12098	355	-15	32	120	13	258	0
153	0	0	8383	16057	7674	-12220	354	11865	316	54	21	114	-31	234	0
154	0	0	8589	16067	7478	-12328	555	11772	164	23	-32	15	-69	85	0
155	0	0	8383	16069	7686	-12226	348	11877	-79	-25	-135	-48	-135	-85	0
156	0	0	7989	16049	8060	-12019	-35	12054	-370	-102	-155	-252	-195	-467	0
157	0	0	7471	16047	8576	-11759	-552	12311	-510	-38	-172	-194	-219	-479	0
158	0	0	6951	16045	9094	-11498	-1071	12569	-614	-106	-186	-203	-347	-395	0
159	0	0	6895	16047	9152	-11471	-1128	12599	-382	-50	-186	-188	-228	-316	0
160	0	0	7005	16045	9040	-11525	-1017	12542	-141	36	-73	-25	-27	-25	0
161	0	0	7443	16043	8600	-11743	-578	12321	116	-31	-17	-7	9	192	0
162	0	0	7967	16018	8051	-11992	-42	12034	380	100	27	159	79	434	0
163	0	0	8463	16030	7567	-12246	448	11798	362	29	97	122	52	292	0
164	0	0	8597	16034	7437	-12315	580	11735	232	-31	-58	44	-91	69	0
165	0	0	8441	16028	7587	-12234	427	11807	-100	13	-97	-81	-153	-71	0
166	0	0	8039	16022	7983	-12030	28	12002	-329	-46	-263	-110	-304	-356	0
167	0	0	7494	16026	8532	-11760	-519	12279	-541	-97	-281	-271	-314	-434	0
168	0	0	7056	16005	8949	-11530	-946	12477	-582	-36	-211	-230	-207	-434	0
169	0	0	6899	16003	9104	-11451	-1102	12553	-333	-38	-143	-120	-108	-197	0
170	0	0	7013	15987	8974	-11500	-980	12480	-207	-81	-52	-106	-141	-64	0
171	0	0	7502	15962	8460	-11732	-479	12211	194	42	7	164	64	213	0
172	0	0	7962	15954	7992	-11958	-15	11973	306	46	64	50	54	327	0
173	0	0	8412	15935	7523	-12173	444	11729	291	56	19	54	122	275	0
174	0	0	8615	15942	7327	-12278	644	11634	199	-17	-25	54	-7	67	0
175	0	0	8515	15962	7447	-12238	534	11704	-7	50	-58	-42	-79	-85	0
176	0	0	7946	15956	8010	-11951	-32	11983	-459	-100	-252	-170	-273	-446	0
177	0	0	7539	15952	8413	-11745	-437	12182	-535	-98	-188	-186	-211	-452	0
178	0	0	7050	15952	8902	-11501	-926	12427	-585	-81	-258	-213	-221	-485	0
179	0	0	6968	15954	8986	-11461	-1009	12470	-419	-46	-164	-114	-139	-269	0
180	0	0	7054	15954	8900	-11504	-923	12427	-120	-60	-23	-79	-62	36	0
181	0	0	7537	15954	8417	-11745	-440	12185	162	-15	64	-7	34	174	0
182	0	0	8041	15942	7901	-11991	70	11921	370	52	65	143	131	292	0
183	0	0	8492	15929	7437	-12210	527	11683	327	40	93	194	44	209	0
184	0	0	8592	15919	7327	-12255	632	11623	201	-17	-42	65	-29	75	0
185	0	0	8586	15919	7333	-12252	626	11626	-77	7	-110	-52	-135	-100	0
186	0	0	8076	15913	7837	-11994	119	11875	-335	29	-133	-133	-149	-271	0
187	0	0	7576	15904	8328	-11740	-376	12116	-556	-174	-236	-265	-203	-558	0
188	0	0	7252	15908	8656	-11580	-702	12282	-479	-56	-122	-116	-248	-446	0
189	0	0	6922	15898	8976	-11410	-1027	12437	-442	-62	-159	-151	-166	-273	0
190	0	0	7200	15898	8698	-11549	-749	12298	-91	-83	-56	-83	-56	-40	0
191	0	0	7582	15900	8318	-11741	-368	12109	194	42	40	166	135	195	0
192	0	0	8125	15894	7769	-12009	178	11831	331	15	-11	73	85	265	0
193	0	0	8640	15909	7269	-12274	685	11589	355	-11	77	137	116	322	0
194	0	0	8703	15904	7201	-12303	751	11552	161	-19	-52	9	11	145	0
195	0	0	8600	15904	7304	-12252	648	11604	-60	-91	-44	-104	-64	-122	0
196	0	0	8251	15890	7639	-12070	306	11764	-370	44	-184	-190	-166	-269	0
197	0	0	7647	15880	8233	-11763	-293	12056	-550	-112	-254	-201	-275	-465	0
198	0	0	7228	15857	8629	-11542	-700	12243	-583	-118	-248	-232	-236	-494	0
199	0	0	7149	15847	8698	-11498	-774	12272	-292	-21	-71	-48	-106	-182	0
200	0	0	7246	15847	8601	-11546	-677	12224	-184	-60	36	-98	-29	25	0
201	0	0	7663	15818	8155	-11740	-246	11986	273	21	73	85	110	256	0
202	0	0	8171	15822	7651	-11996	260	11736	327	-15	85	64	85	273	0
203	0	0	8625	15843	7218	-12234	703	11530	362	7	133	149	83	329	0
204	0	0	8800	15840	7040	-12320	880	11440	265	-54	64	0	31	145	0
205	0	0	8654	15845	7191	-12249	731	11518	-52	-38	-64	-114	-48	-89	0
206	0	0	8266	15812	7546	-12039	360	11679	-316	36	-192	-155	-178	-320	0
207	0	0	7659	15805	8146	-11732	-243	11975	-547	-122	-209	-261	-172	-453	0
208	0	0	7265	15795	8530	-11530	-632	12162	-514	-50	-194	-137	-143	-360	0
209	0	0	7075	15789	8714	-11432	-819	12251	-415	-91	-122	-164	-112	-269	0
210	0	0	7294	15793	8499	-11543	-602	12146	-87	-9	-13	-27	25	46	0
211	0	0	7668	15814	8146	-11741	-239	11980	155	38	32	102	87	242	0
212	0	0	8169	15783	7614	-11976	277	11698	374	31	17	168	75	341	0
213	0	0	8571	15789	7218	-12180	676	11503	393	-5	73	126	56	304	0
214	0	0	8801	15785	6984	-12293	908	11384	263	-83	46	-15	-7	120	0
215	0	0	8676	15776	7100	-12226	788	11438	-23	44	-87	40	-56	-65	0
216	0	0	8225	15781	7556	-12003	334	11668	-397	-5	-205	-151	-120	-351	0
217	0	0	7721	15781	8060	-11751	-169	11920	-516	-15	-259	-217	-219	-477	0
218	0	0	7189	15779	8590	-11484	-700	12184	-640	-25	-254	-192	-199	-455	0
219	0	0	7100	15789	8689	-11444	-794	12239	-341	-116	-110	-141	-65	-333	0
220	0	0	7157	15764	8607	-11460	-725	12185	-149	-133	-52	0	-19	-27	0
221	0	0	7680	15756	8076	-11718	-198	11916	166	-34	-7	62	71	174	0
222	0	0	8181	15743	7562	-11962	309	11652	399	9	120	180	203	289	0
223	0	0	8542	15745	7203	-12143	669	11474	331	-69	19	104	29	188	0
224	0	0	8823	15729	6906	-12276	958	11317	267	-11	62	32	75	122	0
225	0	0	8553	15725	7172	-12139	690	11448	-64	15	-184	-23	-120	-186	0
226	0	0	8183	15717	7534	-11950	324	11625	-273	-77	-149	-95	-131	-341	0
227	0	0	7659	15700	8041	-11679	-191	11870	-529	-114	-211	-215	-168	-465	0
228	0	0	7244	15704	8460	-11474	-608	12082	-463	-120	-104	-112	-161	-374	0
229	0	0	7028	15692	8664	-11360	-818	12178	-389	-34	-145	-164	-48	-291	0
230	0	0	7282	15715	8433	-11498	-575	12074	-31	-52	-31	7	13	-36	0
231	0	0	7620	15717	8097	-11668	-238	11907	168	-36	139	58	170	289	0
232	0	0	8158	15712	7554	-11935	302	11633	358	27	-17	75	69	341	0
233	0	0	8655	15708	7053	-12181	801	11380	426	54	166	153	128	376	0
234	0	0	8809	15688	6879	-12248	965	11283	265	-31	64	50	38	122	0
235	0	0	8605	15684	7079	-12144	763	11381	52	-48	-23	-40	0	-64	0
236	0	0	8203	15708	7505	-11955	349	11606	-259	1	-209	-126	-135	-302	0
237	0	0	7744	15698	7954	-11721	-105	11826	-446	-104	-166	-228	-184	-498	0
238	0	0	7164	15690	8526	-11427	-681	12108	-535	-85	-207	-192	-106	-448	0
239	0	0	7073	15684	8611	-11378	-769	12147	-314	-71	-143	-81	-143	-256	0
240	0	0	7153	15700	8547	-11426	-697	12123	-211	77	-73	-21	56	13	0
241	0	0	7663	15692	8029	-11677	-183	11860	199	52	79	46	131	291	0
242	0	0	8117	15646	7529	-11881	294	11587	395	-5	118	110	201	366	0
243	0	0	8546	15634	7088	-12090	729	11361	349	36	48	52	114	277	0
244	0	0	8741	15626	6885	-12183	928	11255	180	48	60	42	95	190	0
245	0	0	8540	15624	7084	-12082	728	11354	-64	-21	-147	-42	-73	-161	0
246	0	0	8148	15603	7455	-11875	346	11529	-320	27	-168	-91	-112	-281	0
247	0	0	7542	15589	8047	-11565	-252	11818	-576	-91	-194	-180	-244	-452	0
248	0	0	7114	15593	8479	-11353	-682	12036	-574	-50	-213	-151	-122	-479	0
249	0	0	6837	15601	8764	-11219	-963	12182	-471	-79	-155	-128	-93	-300	0
250	0	0	7097	15607	8510	-11352	-706	12058	-112	-17	-54	-73	-32	-15	0
251	0	0	7540	15622	8082	-11581	-271	11852	269	-32	81	141	118	195	0
252	0	0	8062	15622	7560	-11842	251	11591	382	-23	77	67	122	378	0
253	0	0	8486	15648	7162	-12067	662	11405	417	7	133	124	128	263	0
254	0	0	8630	15648	7018	-12139	806	11333	164	-1	-21	15	-9	159	0
255	0	0	8552	15671	7119	-12111	716	11395	-50	32	-93	-38	-65	-81	0
256	0	0	8032	15648	7616	-11840	208	11632	-376	-91	-170	-172	-164	-265	0
257	0	0	7624	15667	8043	-11645	-209	11855	-457	-27	-192	-190	-159	-382	0
258	0	0	7040	15649	8609	-11344	-784	12129	-634	-95	-141	-230	-137	-399	0
259	0	0	6885	15667	8782	-11276	-948	12224	-424	-67	-190	-81	-118	-277	0
260	0	0	7108	15659	8551	-11383	-721	12105	-32	-23	-5	-40	60	69	0
261	0	0	7448	15630	8182	-11539	-367	11906	108	27	77	31	131	240	0
262	0	0	7902	15617	7715	-11759	93	11666	331	34	48	147	114	287	0
263	0	0	8373	15601	7228	-11987	572	11414	389	69	81	102	157	325	0
264	0	0	8486	15615	7129	-12050	678	11372	194	-54	11	40	-32	174	0
265	0	0	8371	15607	7236	-11989	567	11421	-38	-5	-85	-79	-71	-85	0
266	0	0	7937	15582	7645	-11759	146	11613	-289	-58	-98	-85	-141	-279	0
267	0	0	7393	15572	8179	-11482	-393	11875	-494	-77	-194	-211	-149	-469	0
268	0	0	6903	15568	8665	-11235	-881	12116	-556	-120	-225	-178	-246	-457	0
269	0	0	6738	15582	8844	-11160	-1053	12213	-314	-46	-58	-27	-161	-188	0
270	0	0	6902	15599	8697	-11250	-897	12148	-153	-58	-71	-77	1	-19	0
271	0	0	7359	15607	8248	-11483	-444	11927	151	54	42	62	83	213	0
272	0	0	7797	15611	7814	-11704	-8	11712	331	27	118	108	157	345	0
273	0	0	8290	15615	7325	-11952	482	11470	409	9	69	159	89	281	0
274	0	0	8478	15632	7154	-12055	662	11393	329	69	-23	131	23	110	0
275	0	0	8251	15644	7393	-11947	429	11518	5	-5	-23	11	-31	-50	0
276	0	0	7891	15649	7758	-11770	66	11703	-294	-32	-267	-62	-195	-323	0
277	0	0	7343	15638	8295	-11490	-476	11966	-508	-106	-236	-126	-228	-486	0
278	0	0	6854	15611	8757	-11232	-951	12184	-582	-85	-172	-248	-168	-386	0
279	0	0	6684	15580	8896	-11132	-1106	12238	-347	-71	-157	-67	-120	-275	0
280	0	0	6780	15556	8776	-11168	-998	12166	-118	-116	-11	-52	-81	7	0
281	0	0	7277	15574	8297	-11425	-510	11935	244	-17	75	87	89	234	0
282	0	0	7723	15585	7862	-11654	-69	11723	339	25	128	104	133	393	0
283	0	0	8226	15572	7346	-11899	440	11459	364	-40	36	155	85	250	0
284	0	0	8384	15527	7143	-11955	620	11335	271	-5	32	98	-13	58	0
285	0	0	8154	15487	7333	-11820	410	11410	1	-5	-139	29	-32	-67	0
286	0	0	7814	15502	7688	-11658	63	11595	-382	-104	-195	-122	-226	-353	0
287	0	0	7329	15490	8161	-11409	-416	11825	-504	15	-238	-166	-184	-372	0
288	0	0	6778	15490	8712	-11134	-967	12101	-475	-159	-188	-226	-211	-355	0
289	0	0	6670	15487	8817	-11078	-1073	12152	-320	-36	-120	-122	-106	-176	0
290	0	0	6843	15481	8638	-11162	-897	12059	-98	-36	-3	-1	0	-3	0
291	0	0	7293	15487	8194	-11390	-450	11840	155	25	65	139	114	197	0
292	0	0	7787	15481	7694	-11634	46	11587	405	17	64	186	129	308	0
293	0	0	8270	15467	7197	-11868	536	11332	481	29	110	120	145	331	0
294	0	0	8409	15457	7048	-11933	680	11252	242	38	-11	44	48	164	0
295	0	0	8285	15459	7174	-11872	555	11316	17	38	-85	27	7	-122	0
296	0	0	7881	15448	7567	-11664	157	11507	-335	-42	-194	-77	-188	-314	0
297	0	0	7347	15415	8068	-11381	-360	11741	-467	-50	-195	-118	-126	-436	0
298	0	0	6862	15388	8526	-11125	-832	11957	-490	-7	-166	-201	-195	-343	0
299	0	0	6668	15372	8704	-11020	-1018	12038	-335	-56	-46	-114	-135	-232	0
300	0	0	6846	15368	8522	-11107	-838	11945	-116	-31	-91	-9	-71	-65	0
301	0	0	7306	15360	8054	-11333	-374	11707	221	27	13	104	129	226	0
302	0	0	7777	15360	7583	-11568	97	11471	327	-32	100	116	145	291	0
303	0	0	8268	15335	7067	-11801	600	11201	368	23	110	87	42	259	0
304	0	0	8336	15314	6978	-11825	679	11146	221	23	-36	56	42	161	0
305	0	0	8234	15326	7092	-11780	571	11209	3	-31	-114	-62	-62	-112	0
306	0	0	7869	15341	7472	-11605	198	11406	-347	-65	-128	-69	-141	-259	0
307	0	0	7335	15335	8000	-11335	-332	11667	-531	-89	-174	-217	-168	-521	0
308	0	0	6907	15322	8415	-11114	-754	11868	-492	-97	-199	-149	-168	-432	0
309	0	0	6732	15318	8586	-11025	-927	11952	-411	-1	-89	-128	-19	-238	0
310	0	0	6883	15306	8423	-11094	-770	11864	-135	-3	-27	-42	36	40	0
311	0	0	7300	15298	7998	-11299	-349	11648	129	15	25	42	40	269	0
312	0	0	7783	15300	7517	-11541	133	11408	362	-29	77	141	108	366	0
313	0	0	8201	15293	7092	-11747	554	11192	364	11	40	104	36	287	0
314	0	0	8400	15287	6887	-11843	756	11087	250	19	-29	34	3	104	0
315	0	0	8204	15269	7065	-11736	569	11167	-5	5	-44	-56	-100	-95	0
316	0	0	7867	15258	7391	-11562	238	11324	-263	-67	-267	-108	-174	-360	0
317	0	0	7339	15281	7942	-11310	-301	11611	-442	-139	-205	-151	-232	-397	0
318	0	0	6902	15273	8371	-11087	-734	11822	-494	-60	-182	-93	-151	-407	0
319	0	0	6753	15279	8526	-11016	-886	11902	-277	-32	-139	-32	-116	-192	0
320	0	0	6819	15265	8446	-11042	-813	11855	-120	-85	-5	-85	-23	23	0
321	0	0	7395	15269	7874	-11332	-239	11571	296	25	40	149	38	258	0
322	0	0	7842	15256	7414	-11549	214	11335	333	1	98	79	91	351	0
323	0	0	8274	15236	6962	-11755	656	11099	318	52	87	56	135	275	0
324	0	0	8540	15196	6656	-11868	942	10926	263	-19	50	46	5	157	0
325	0	0	8219	15137	6918	-11678	650	11027	-1	-25	-83	-64	-21	-104	0
326	0	0	7882	15089	7207	-11485	337	11148	-355	-46	-205	-151	-201	-351	0
327	0	0	7364	15036	7672	-11200	-154	11354	-417	-141	-120	-155	-234	-378	0
328	0	0	6882	15035	8153	-10958	-635	11594	-512	-106	-221	-213	-211	-407	0
329	0	0	6759	15073	8314	-10916	-777	11693	-413	-114	-46	-201	-164	-190	0
330	0	0	6959	15141	8182	-11050	-611	11661	-65	-42	46	-81	77	25	0
331	0	0	7438	15254	7816	-11346	-189	11535	211	-23	75	60	58	246	0
332	0	0	8042	15384	7342	-11713	350	11363	405	38	85	71	98	329	0
333	0	0	8560	15518	6958	-12039	801	11238	397	1	50	71	71	347	0
334	0	0	8815	15618	6803	-12216	1006	11210	294	-1	13	98	-3	147	0
335	0	0	8719	15768	7049	-12243	835	11408	-5	-19	-98	-108	-54	-211	0
336	0	0	8461	15931	7470	-12196	495	11700	-289	-38	-164	-184	-182	-364	0
337	0	0	7995	16117	8122	-12056	-63	12119	-434	-40	-182	-153	-248	-364	0
338	0	0	7734	16365	8631	-12049	-448	12498	-479	-93	-192	-254	-242	-461	0
339	0	0	7621	16585	8964	-12103	-671	12774	-325	-81	-67	-151	-122	-269	0
340	0	0	7878	16831	8953	-12354	-537	12892	-106	-73	-42	-31	-58	-7	0
341	0	0	8470	17007	8537	-12738	-33	12772	188	-13	42	-17	27	238	0
342	0	0	8988	17025	8037	-13006	475	12531	362	83	114	174	97	356	0
343	0	0	9386	16860	7474	-13123	956	12167	386	-1	44	48	42	277	0
344	0	0	9380	16546	7166	-12963	1107	11856	254	-1	5	67	-50	108	0
345	0	0	9124	16307	7183	-12715	970	11745	-19	-19	-120	-64	-100	-87	0
346	0	0	8573	15993	7420	-12283	576	11706	-298	-85	-201	-201	-176	-327	0
347	0	0	7907	15793	7886	-11850	10	11839	-506	-89	-199	-230	-153	-452	0
348	0	0	7399	15663	8264	-11531	-432	11963	-595	-95	-174	-267	-213	-459	0
349	0	0	7122	15510	8388	-11316	-633	11949	-380	-102	-60	-215	-135	-240	0
350	0	0	7229	15357	8128	-11293	-449	11742	-215	-3	-67	-83	-50	-151	0
351	0	0	7543	15240	7697	-11391	-77	11468	182	25	-23	44	114	213	0
352	0	0	7956	15089	7133	-11522	411	11111	296	9	32	50	44	337	0
353	0	0	8378	14941	6563	-11659	907	10752	339	36	75	54	34	281	1
354	0	0	8484	14835	6351	-11659	1066	10593	199	-25	42	-46	-32	114	0
355	0	0	8343	14776	6433	-11559	955	10604	-50	-73	-42	-100	-83	-145	0
356	0	0	7964	14775	6811	-11369	576	10793	-347	-5	-114	-147	-71	-287	0
357	0	0	7381	14780	7399	-11080	-9	11089	-547	-79	-265	-228	-292	-494	0
358	0	0	7002	14802	7800	-10902	-399	11301	-523	-40	-170	-170	-184	-329	0
359	0	0	6829	14790	7961	-10809	-566	11375	-413	-85	-176	-172	-126	-256	0
360	0	0	6927	14784	7857	-10855	-465	11320	-87	1	-87	-83	-69	31	0
361	0	0	7353	14790	7437	-11071	-42	11113	236	9	54	40	44	304	0
362	0	0	7859	14808	6949	-11333	455	10878	366	-58	17	110	-9	329	0
363	0	0	8321	14831	6510	-11576	905	10670	393	21	89	73	58	323	0
364	0	0	8536	14868	6332	-11702	1102	10600	265	13	50	-21	-11	178	0
365	0	0	8370	14903	6533	-11636	918	10718	19	-56	-60	-128	-91	-93	0
366	0	0	8028	14926	6898	-11477	565	10912	-242	-98	-133	-137	-180	-236	0
367	0	0	7510	14967	7457	-11238	26	11212	-570	-65	-232	-246	-256	-504	0
368	0	0	7114	14978	7864	-11046	-375	11421	-432	-48	-108	-194	-155	-388	0
369	0	0	6831	15017	8186	-10924	-677	11601	-417	-67	-194	-174	-254	-240	0
370	0	0	7081	15002	7921	-11041	-420	11461	-23	-23	9	-81	-38	-75	0
371	0	0	7496	15007	7511	-11251	-7	11259	203	9	31	13	21	263	0
372	0	0	7978	15035	7057	-11506	460	11046	323	-21	98	-9	145	291	0
373	0	0	8421	15040	6619	-11730	901	10829	378	-56	34	9	19	192	0
374	0	0	8548	15050	6502	-11799	1023	10776	194	1	11	-48	-3	153	0
375	0	0	8468	15029	6561	-11748	953	10795	-19	-3	-85	-153	-116	-137	0
376	0	0	8084	15009	6925	-11546	579	10967	-322	-9	-168	-201	-184	-391	0
377	0	0	7541	14982	7441	-11261	50	11211	-508	-79	-161	-279	-219	-444	0
378	0	0	7106	15009	7903	-11057	-398	11456	-523	-126	-199	-238	-205	-448	0
379	0	0	6906	15017	8111	-10961	-602	11564	-355	-102	-141	-285	-89	-320	0
380	0	0	7069	15009	7940	-11039	-435	11474	-104	-40	-13	-65	-147	98	0
381	0	0	7471	15013	7542	-11242	-35	11277	178	3	40	-97	17	273	0
382	0	0	8005	15023	7018	-11514	493	11020	349	48	31	36	97	362	0
383	0	0	8435	14996	6561	-11715	937	10778	355	3	79	46	13	242	0
384	0	0	8648	14984	6336	-11816	1156	10660	254	-29	-19	1	-42	147	0
385	0	0	8522	14986	6464	-11754	1029	10725	-23	-32	-83	-79	-95	-180	0
386	0	0	8049	14963	6914	-11506	567	10938	-316	-114	-209	-223	-242	-353	0
387	0	0	7604	14972	7368	-11288	118	11170	-539	-32	-170	-289	-178	-463	0
388	0	0	7121	14976	7855	-11048	-367	11415	-545	-25	-186	-219	-199	-430	0
389	0	0	6937	14988	8051	-10962	-557	11519	-372	-93	-155	-197	-102	-327	0
390	0	0	7157	14988	7831	-11072	-337	11409	-25	1	-21	-29	-58	64	0
391	0	0	7444	14982	7538	-11213	-47	11260	164	-23	-38	-27	-5	108	0
392	0	0	7991	14976	6985	-11483	503	10980	345	32	120	64	23	349	0
393	0	0	8416	14980	6564	-11698	926	10772	302	77	9	19	52	322	0
394	0	0	8608	14965	6357	-11786	1125	10661	240	1	3	-40	-50	50	0
395	0	0	8413	14943	6530	-11678	941	10736	-50	13	-106	-104	-122	-147	0
396	0	0	8070	14941	6871	-11505	599	10906	-277	-60	-133	-246	-217	-267	0
397	0	0	7562	14941	7379	-11251	91	11160	-485	-50	-228	-170	-242	-459	0
398	0	0	7073	14920	7847	-10996	-387	11383	-459	-60	-215	-254	-161	-450	0
399	0	0	6856	14916	8060	-10886	-602	11488	-388	-67	-190	-207	-195	-232	0
400	0	0	6990	14916	7926	-10953	-468	11421	-73	-48	-64	-67	-7	1	0
401	0	0	7415	14926	7511	-11170	-48	11218	162	-13	-25	34	9	166	0
402	0	0	7824	14924	7100	-11374	362	11012	349	-79	21	34	21	223	0
403	0	0	8342	14930	6588	-11636	877	10759	446	-13	9	25	166	234	0
404	0	0	8548	14924	6376	-11736	1086	10650	265	42	-40	38	9	40	0
405	0	0	8340	14914	6574	-11627	883	10744	5	-36	-112	-102	-110	-87	0
406	0	0	7948	14912	6964	-11430	492	10938	-300	-60	-133	-172	-248	-298	0
407	0	0	7436	14906	7470	-11171	-17	11188	-492	-48	-201	-228	-217	-388	0
408	0	0	7011	14930	7919	-10970	-454	11424	-486	-77	-213	-254	-174	-444	0
409	0	0	6848	14930	8082	-10889	-617	11506	-316	-44	-110	-133	-118	-230	0
410	0	0	6886	14938	8052	-10912	-583	11495	-81	-116	-48	-120	-73	-50	0
411	0	0	7436	14945	7509	-11190	-36	11227	180	40	60	34	34	248	0
412	0	0	7820	14930	7110	-11375	355	11020	347	46	79	110	112	448	0
413	0	0	8330	14922	6592	-11626	869	10757	370	19	-11	60	31	261	0
414	0	0	8555	14922	6367	-11738	1094	10644	267	-7	87	56	11	188	0
415	0	0	8321	14897	6576	-11609	872	10736	-23	1	-137	-73	-50	-170	0
416	0	0	7948	14885	6937	-11416	505	10911	-325	-54	-124	-201	-205	-259	0
417	0	0	7448	14893	7445	-11170	1	11169	-506	3	-203	-217	-207	-438	0
418	0	0	6938	14905	7967	-10921	-514	11436	-549	-60	-250	-250	-209	-415	0
419	0	0	6825	14916	8091	-10870	-633	11503	-320	-32	-145	-126	-98	-259	0
420	0	0	6966	14916	7950	-10941	-492	11433	-44	-54	15	-73	-50	36	0
421	0	0	7419	14926	7507	-11172	-44	11216	223	11	21	36	-1	238	0
422	0	0	7818	14920	7102	-11369	358	11011	360	-62	65	65	21	289	0
423	0	0	8315	14887	6572	-11601	871	10729	376	-58	60	67	50	292	0
424	0	0	8489	14875	6386	-11682	1051	10630	265	-3	56	9	40	112	0
425	0	0	8410	14877	6467	-11643	971	10672	31	-19	-190	-106	-91	-93	0
426	0	0	8001	14868	6867	-11434	567	10867	-271	-71	-203	-116	-178	-393	0
427	0	0	7413	14889	7476	-11151	-31	11182	-508	-81	-223	-166	-230	-411	0
428	0	0	7007	14893	7886	-10950	-439	11389	-523	-52	-221	-254	-211	-395	0
429	0	0	6812	14897	8085	-10854	-636	11491	-376	-40	-209	-112	-128	-250	0
430	0	0	6980	14891	7911	-10935	-465	11401	-98	11	7	-65	7	21	0
431	0	0	7318	14905	7587	-11111	-134	11246	124	-36	21	25	56	151	0
432	0	0	7871	14895	7024	-11383	423	10959	362	97	98	54	85	302	0
433	0	0	8216	14885	6669	-11550	773	10777	434	-17	38	79	112	209	0
434	0	0	8435	14895	6460	-11665	987	10677	194	-21	-34	11	-32	77	0
435	0	0	8309	14887	6578	-11598	865	10732	58	-71	-81	-9	-174	-81	0
436	0	0	7880	14893	7013	-11386	433	10953	-314	-58	-182	-126	-190	-294	0
437	0	0	7393	14887	7494	-11140	-50	11190	-516	-97	-178	-277	-259	-436	0
438	0	0	6907	14893	7986	-10900	-539	11439	-519	-73	-190	-203	-232	-370	0
439	0	0	6658	14914	8256	-10786	-799	11585	-498	-73	-209	-197	-147	-327	0
440	0	0	6820	14936	8116	-10878	-648	11526	-180	-87	-27	-141	-77	-40	0
441	0	0	7252	14955	7703	-11103	-225	11329	203	75	65	38	164	256	0
442	0	0	7744	14945	7201	-11344	271	11073	343	13	54	104	65	234	0
443	0	0	8241	14943	6702	-11592	769	10822	364	32	65	62	48	271	0
444	0	0	8373	14930	6557	-11651	908	10743	248	-3	-32	67	-13	62	0
445	0	0	8253	14918	6665	-11585	794	10791	25	-60	-133	-42	-102	-120	0
446	0	0	7861	14936	7075	-11398	393	11005	-277	-36	-157	-95	-145	-279	0
447	0	0	7300	14928	7628	-11114	-164	11278	-517	-122	-209	-192	-225	-432	0
448	0	0	6899	14922	8023	-10910	-562	11472	-448	-108	-139	-232	-149	-475	0
449	0	0	6631	14945	8314	-10788	-841	11629	-403	-69	-116	-143	-97	-308	0
450	0	0	6802	14965	8163	-10883	-680	11564	-143	23	-19	-85	5	-89	0
451	0	0	7234	14961	7727	-11097	-246	11344	131	3	58	-17	54	225	0
452	0	0	7758	14998	7240	-11378	259	11119	349	19	100	120	65	376	0
453	0	0	8237	15009	6772	-11623	732	10890	339	15	87	81	40	246	0
454	0	0	8386	15013	6627	-11699	879	10820	252	71	32	97	21	112	0
455	0	0	8313	15038	6725	-11675	794	10881	-19	-11	-89	-98	-126	-102	0
456	0	0	7894	15031	7137	-11462	378	11084	-174	-50	-195	-97	-27	-285	0
457	0	0	7366	15029	7663	-11197	-148	11346	-554	-98	-246	-240	-236	-506	0
458	0	0	6994	15029	8035	-11011	-520	11532	-514	-91	-170	-164	-157	-419	0
459	0	0	6711	15056	8345	-10883	-817	11700	-430	-102	-184	-166	-128	-248	0
460	0	0	6969	15054	8085	-11011	-558	11569	-44	-11	-38	-5	-64	32	0
461	0	0	7372	15040	7668	-11206	-148	11354	194	-25	36	149	5	289	0
462	0	0	7863	15058	7195	-11460	334	11126	372	3	-9	98	36	289	0
463	0	0	8367	15077	6710	-11722	828	10893	485	36	64	143	128	370	0
464	0	0	8509	15056	6547	-11782	981	10801	258	-11	31	73	1	112	0
465	0	0	8454	15042	6588	-11748	933	10815	-1	5	-104	-17	-114	-137	0
466	0	0	8016	15083	7067	-11549	474	11075	-279	-77	-151	-139	-151	-230	0
467	0	0	7607	15097	7490	-11352	58	11293	-430	-79	-172	-186	-91	-440	0
468	0	0	7064	15091	8027	-11077	-481	11559	-512	-85	-180	-184	-194	-391	0
469	0	0	6932	15095	8163	-11013	-615	11629	-300	-1	-188	-176	-75	-323	0
470	0	0	7038	15081	8043	-11059	-502	11562	-135	9	-36	-126	-15	9	0
471	0	0	7465	15085	7620	-11275	-77	11352	159	-21	46	77	93	230	0
472	0	0	7983	15071	7088	-11527	447	11079	298	17	95	77	52	320	0
473	0	0	8412	15042	6630	-11727	891	10836	424	104	83	67	98	261	0
474	0	0	8602	15027	6425	-11814	1088	10726	230	-17	-3	-7	-34	143	0
475	0	0	8419	15013	6594	-11716	912	10803	19	-64	-42	-69	-71	-69	0
476	0	0	8065	14998	6933	-11531	566	10965	-358	-77	-147	-153	-203	-393	0
477	0	0	7582	15002	7420	-11292	81	11211	-417	-104	-155	-207	-135	-399	0
478	0	0	7099	15002	7903	-11050	-402	11452	-490	-126	-261	-192	-205	-430	0
479	0	0	6953	15017	8064	-10985	-555	11540	-335	-34	-91	-184	-110	-226	0
480	0	0	7023	14992	7969	-11007	-473	11480	-151	-85	-27	-71	-21	-17	0
481	0	0	7432	14970	7538	-11201	-53	11254	157	1	5	40	93	153	0
482	0	0	7911	14957	7046	-11434	432	11001	312	9	7	116	44	277	0
483	0	0	8383	14928	6545	-11655	919	10736	485	38	-3	149	108	275	0
484	0	0	8501	14916	6415	-11708	1043	10665	213	-23	-19	56	-21	162	0
485	0	0	8356	14887	6531	-11621	912	10709	1	-104	-89	-56	-161	-87	0
486	0	0	7929	14864	6935	-11396	497	10899	-300	-34	-236	-104	-180	-318	0
487	0	0	7447	14842	7395	-11144	26	11118	-492	1	-176	-159	-180	-399	0
488	0	0	6976	14815	7839	-10895	-431	11327	-527	-106	-197	-273	-225	-405	0
489	0	0	6776	14784	8008	-10780	-616	11396	-327	-81	-126	-100	-102	-259	0
490	0	0	6874	14775	7901	-10824	-513	11338	-143	-102	-46	-31	-27	-32	0
491	0	0	7265	14753	7488	-11009	-111	11120	147	-38	31	-52	31	180	0
492	0	0	7776	14740	6964	-11258	406	10852	250	-15	64	98	122	300	0
493	0	0	8162	14705	6543	-11433	809	10624	372	-83	62	129	60	273	0
494	0	0	8397	14678	6281	-11537	1058	10479	223	67	52	50	13	110	0
495	0	0	8138	14652	6514	-11395	812	10583	-85	-104	-174	-139	-141	-170	0
496	0	0	7846	14641	6795	-11243	525	10718	-320	-36	-166	-104	-153	-345	0
497	0	0	7285	14625	7340	-10955	-27	10982	-471	-124	-203	-223	-205	-477	0
498	0	0	6897	14625	7728	-10761	-415	11176	-564	-91	-159	-258	-147	-440	0
499	0	0	6670	14610	7940	-10640	-635	11275	-360	-32	-108	-164	-114	-246	0
500	0	0	6749	14590	7841	-10669	-546	11215	-184	-87	36	-64	-48	7	0
501	0	0	7239	14579	7340	-10909	-50	10959	209	38	65	34	54	225	0
502	0	0	7681	14581	6900	-11131	390	10740	285	19	67	126	164	283	0
503	0	0	8101	14555	6454	-11328	823	10504	339	-3	98	104	79	238	0
504	0	0	8307	14522	6215	-11414	1046	10368	238	-21	27	0	56	97	0
505	0	0	8153	14485	6332	-11319	910	10408	-36	-9	-19	-3	-98	-89	0
506	0	0	7754	14470	6716	-11112	519	10593	-331	-29	-201	-147	-186	-333	0
507	0	0	7273	14468	7195	-10870	39	10831	-541	-81	-159	-145	-254	-444	0
508	0	0	6730	14466	7736	-10598	-503	11101	-545	-153	-215	-201	-180	-430	0
509	0	0	6580	14493	7913	-10536	-666	11203	-471	-38	-192	-170	-135	-331	0
510	0	0	6752	14484	7732	-10618	-490	11108	-110	-34	-91	-19	-27	-32	0
511	0	0	7108	14443	7335	-10775	-113	10889	164	-3	21	42	102	186	0
512	0	0	7519	14427	6908	-10973	305	10667	269	-34	79	44	79	294	0
513	0	0	8109	14431	6322	-11270	893	10376	386	21	100	50	131	238	0
514	0	0	8168	14414	6246	-11291	961	10330	244	1	32	52	56	182	0
515	0	0	8121	14414	6293	-11267	914	10353	-11	-58	-120	-110	-141	-104	0
516	0	0	7766	14394	6628	-11080	569	10511	-240	-110	-50	-133	-139	-335	0
517	0	0	7219	14379	7160	-10799	29	10769	-533	-75	-221	-254	-209	-419	0
518	0	0	6734	14371	7637	-10552	-451	11004	-529	-91	-205	-188	-217	-420	0
519	0	0	6527	14356	7829	-10441	-651	11092	-442	-62	-102	-201	-62	-242	0
520	0	0	6732	14371	7639	-10551	-453	11005	-98	-11	-21	-69	19	-93	0
521	0	0	7101	14377	7276	-10739	-87	10826	225	-9	17	58	54	207	0
522	0	0	7605	14373	6768	-10989	418	10570	320	-21	77	71	137	242	0
523	0	0	8082	14352	6270	-11217	906	10311	376	-11	98	133	83	285	0
524	0	0	8214	14348	6134	-11281	1040	10241	147	17	-25	-25	-56	100	0
525	0	0	8107	14342	6235	-11224	936	10288	-31	23	-87	-60	-32	-116	0
526	0	0	7690	14326	6636	-11008	527	10481	-370	-135	-168	-184	-168	-401	0
527	0	0	7209	14334	7125	-10771	42	10729	-583	-34	-230	-161	-219	-488	0
528	0	0	6767	14315	7548	-10541	-390	10931	-519	-64	-186	-176	-188	-467	0
529	0	0	6555	14315	7760	-10435	-602	11037	-399	-44	-79	-122	-93	-240	0
530	0	0	6713	14319	7606	-10516	-446	10962	-164	-3	-56	-15	-48	1	0
531	0	0	7065	14330	7265	-10697	-100	10797	162	-56	-7	31	75	162	0
532	0	0	7531	14332	6801	-10931	365	10566	291	-40	122	46	85	337	0
533	0	0	8065	14315	6250	-11190	907	10282	391	-1	112	102	135	333	0
534	0	0	8177	14317	6140	-11247	1018	10228	195	-19	27	29	21	166	0
535	0	0	8109	14303	6194	-11206	957	10248	1	-7	-50	-23	-58	-112	0
536	0	0	7697	14291	6594	-10994	551	10442	-221	-124	-112	-159	-131	-285	0
537	0	0	7222	14291	7069	-10756	76	10680	-512	-34	-190	-205	-221	-417	0
538	0	0	6660	14297	7637	-10478	-488	10967	-498	-114	-215	-180	-236	-386	0
539	0	0	6530	14307	7777	-10418	-623	11042	-393	-104	-95	-126	-135	-292	0
540	0	0	6656	14317	7661	-10486	-502	10989	-141	-23	-13	-46	9	-13	0
541	0	0	7093	14321	7228	-10707	-67	10774	178	29	29	110	69	203	0
542	0	0	7464	14319	6855	-10891	304	10587	323	-32	58	69	110	364	0
543	0	0	7989	14297	6308	-11143	840	10302	389	-46	62	31	11	252	0
544	0	0	8180	14291	6111	-11235	1034	10201	279	-25	93	27	75	149	0
545	0	0	8008	14266	6258	-11137	875	10262	-56	-27	-114	-85	-182	-81	0
546	0	0	7626	14253	6627	-10939	499	10440	-281	-65	-83	-166	-114	-312	0
547	0	0	7100	14270	7170	-10685	-35	10720	-459	-91	-258	-203	-261	-473	0
548	0	0	6607	14260	7653	-10433	-523	10956	-529	-97	-157	-219	-244	-320	0
549	0	0	6437	14245	7808	-10341	-685	11026	-393	-85	-116	-170	-129	-265	0
550	0	0	6594	14233	7639	-10413	-522	10936	-135	-31	9	-75	-50	77	0
551	0	0	6971	14255	7284	-10613	-156	10769	182	44	64	-13	97	244	0
552	0	0	7390	14224	6834	-10807	278	10529	389	-32	95	62	137	318	0
553	0	0	7901	14235	6334	-11068	783	10284	442	38	44	145	112	281	0
554	0	0	8053	14241	6188	-11147	932	10214	296	-5	27	108	34	139	0
555	0	0	7946	14247	6301	-11096	822	10274	-46	-36	-118	-62	-102	-131	0
556	0	0	7547	14226	6679	-10886	434	10452	-312	13	-176	-50	-108	-256	0
557	0	0	6982	14198	7216	-10590	-117	10707	-461	-48	-232	-151	-205	-391	0
558	0	0	6530	14189	7659	-10359	-564	10924	-498	-50	-215	-147	-182	-386	0
559	0	0	6325	14187	7862	-10256	-768	11024	-327	-17	-122	-120	-112	-244	0
560	0	0	6415	14200	7785	-10307	-685	10992	-95	-79	-3	-65	-69	27	0
561	0	0	6813	14212	7399	-10512	-293	10805	180	-13	17	56	-46	256	0
562	0	0	7358	14206	6848	-10782	255	10527	395	56	116	145	149	386	0
563	0	0	7776	14189	6413	-10982	681	10301	448	7	17	110	44	211	0
564	0	0	7983	14187	6204	-11085	889	10195	337	93	-13	100	1	232	0
565	0	0	7830	14179	6349	-11004	740	10264	56	19	-106	-38	-48	-25	0
566	0	0	7442	14189	6747	-10815	347	10468	-209	-69	-168	-85	-161	-287	0
567	0	0	6943	14173	7230	-10558	-143	10701	-411	-54	-172	-213	-162	-419	0
568	0	0	6365	14156	7791	-10260	-713	10973	-535	-85	-205	-161	-207	-469	0
569	0	0	6146	14148	8002	-10147	-928	11075	-356	-5	-263	-77	-162	-271	0
570	0	0	6267	14125	7858	-10196	-795	10991	-108	-34	-27	-13	-79	40	0
571	0	0	6617	14109	7492	-10363	-437	10800	176	-44	0	56	-25	190	0
572	0	0	7129	14105	6976	-10617	76	10540	415	19	95	100	112	296	0
573	0	0	7504	14084	6580	-10794	462	10332	302	73	54	108	44	283	0
574	0	0	7669	14078	6409	-10873	630	10243	213	9	19	98	-3	133	0
575	0	0	7426	14049	6623	-10737	401	10336	-95	-73	-149	-89	-153	-106	0
576	0	0	7038	14010	6972	-10524	33	10491	-318	-27	-159	-131	-110	-366	0
577	0	0	6458	13979	7521	-10218	-531	10750	-578	-65	-250	-256	-172	-508	0
578	0	0	5902	13956	8054	-9929	-1076	11005	-626	-128	-258	-234	-289	-570	0
579	0	0	5593	13960	8367	-9776	-1387	11163	-578	-36	-143	-223	-116	-424	0
580	0	0	5603	14507	8904	-10055	-1650	11705	-587	-397	-428	-446	-537	-599	0
581	0	0	5917	14951	9034	-10434	-1558	11992	-399	-285	-277	-329	-234	-329	0
582	0	0	6452	14497	8045	-10474	-796	11271	244	56	67	147	157	434	0
583	0	0	8125	14276	6151	-11200	987	10213	859	44	203	314	279	694	0
584	0	0	8691	14053	5362	-11372	1664	9707	820	-17	133	267	164	552	0
585	0	0	8690	13832	5142	-11261	1774	9487	597	-5	95	364	155	376	0
586	0	0	8357	13616	5259	-10986	1549	9437	291	-15	50	283	44	168	0
587	0	0	7845	13434	5589	-10639	1128	9511	60	-21	1	31	-9	-21	0
588	0	0	7310	13285	5975	-10297	667	9630	-9	85	-42	-168	3	13	0
589	0	0	6817	13176	6359	-9996	229	9767	-48	42	15	-273	-11	52	0
590	0	0	6695	13087	6392	-9891	151	9739	89	-34	54	-106	87	182	0
591	0	0	6912	13040	6128	-9976	392	9584	302	31	102	34	108	302	0
592	0	0	7174	13007	5833	-10090	670	9420	277	1	118	-104	114	316	1
593	0	0	7323	12970	5647	-10146	838	9308	304	-75	170	-79	32	207	0
594	0	0	7484	12935	5451	-10209	1016	9193	205	-23	100	120	29	52	0
595	0	0	7291	12922	5631	-10106	830	9276	-44	-122	-3	110	9	-135	0
596	0	0	6934	12889	5955	-9911	489	9422	-261	-29	-98	91	-190	-308	0
597	0	0	6218	12852	6634	-9535	-208	9743	-453	-159	-151	-19	-201	-467	0
598	0	0	5747	12802	7055	-9274	-654	9928	-432	-73	-230	-50	-122	-440	0
599	0	0	5537	12771	7234	-9154	-848	10002	-306	-9	-108	-15	-52	-308	0
600	0	0	5573	12685	7112	-9129	-769	9898	-89	-1	-118	-97	-46	-65	0
601	0	0	5876	12629	6753	-9252	-438	9691	228	114	17	27	36	258	0
602	0	0	6328	12600	6272	-9464	28	9436	372	98	-42	93	15	302	0
603	0	0	6901	12567	5666	-9734	617	9116	599	83	25	215	40	323	0
604	0	0	7024	12514	5490	-9769	767	9002	287	44	-36	162	46	122	0
605	0	0	6980	12483	5503	-9731	738	8993	71	-9	-106	87	-95	-71	0
606	0	0	6584	12452	5868	-9518	358	9160	-151	38	-104	-71	-52	-180	0
607	0	0	5979	12445	6466	-9212	-243	9455	-479	-112	-256	-153	-259	-403	0
608	0	0	5590	12416	6826	-9003	-618	9621	-488	32	-234	-228	-122	-368	0
609	0	0	5211	12404	7193	-8807	-991	9798	-349	-58	-199	-176	-52	-248	0
610	0	0	5418	12417	6999	-8917	-790	9708	-133	-44	-71	-97	-56	-11	0
611	0	0	5721	12412	6691	-9066	-485	9551	161	-9	67	-85	48	275	0
612	0	0	6194	12390	6196	-9292	-1	9293	279	-65	93	36	161	341	0
613	0	0	6678	12383	5705	-9530	486	9044	417	-27	29	71	114	345	0
614	0	0	6878	12344	5466	-9611	706	8905	250	-25	1	69	21	205	0
615	0	0	6781	12313	5532	-9547	624	8922	36	-40	1	5	15	62	0
616	0	0	6483	12287	5804	-9385	339	9045	-259	-42	-145	-79	-40	-172	0
617	0	0	5989	12268	6279	-9128	-145	9273	-372	-83	-118	-64	-56	-275	0
618	0	0	5533	12286	6753	-8909	-610	9519	-388	-58	-192	-73	-108	-291	0
619	0	0	5331	12270	6939	-8800	-804	9604	-291	-85	-118	-44	-75	-120	0
620	0	0	5473	12264	6791	-8868	-659	9527	-17	-48	-75	40	-19	98	0
621	0	0	5928	12295	6367	-9111	-219	9331	265	0	-32	157	87	285	0
622	0	0	6552	12313	5761	-9432	395	9037	570	21	128	221	145	370	0
623	0	0	7001	12324	5323	-9662	839	8823	564	-29	89	221	48	391	0
624	0	0	7316	12334	5018	-9825	1149	8676	481	23	71	184	58	211	0
625	0	0	7221	12365	5144	-9793	1038	8754	207	38	-25	62	-38	-21	0
626	0	0	6961	12375	5414	-9668	773	8894	-98	1	-145	36	-19	-248	0
627	0	0	6596	12386	5790	-9491	403	9088	-238	40	-147	-23	-75	-335	0
628	0	0	6127	12416	6289	-9271	-81	9352	-283	-13	-139	-34	-46	-289	0
629	0	0	5971	12456	6485	-9213	-257	9470	-149	-13	-34	-31	9	-195	0
630	0	0	6170	12507	6337	-9338	-83	9422	25	40	15	36	19	87	0
631	0	0	6536	12553	6017	-9544	259	9285	240	73	69	34	112	287	0
632	0	0	7153	12619	5466	-9886	843	9042	444	95	87	31	223	403	0
633	0	0	7692	12646	4954	-10169	1369	8800	500	67	188	110	201	517	0
634	0	0	7995	12716	4721	-10355	1637	8718	364	46	67	-52	141	236	0
635	0	0	7870	12817	4947	-10343	1461	8882	129	-108	52	-133	5	60	0
636	0	0	7504	12877	5373	-10190	1065	9125	-194	-110	-162	-194	-71	-232	0
637	0	0	7079	12891	5812	-9985	633	9351	-339	-89	-122	-329	-36	-289	0
638	0	0	6635	12901	6266	-9768	184	9583	-358	-112	-174	-190	-75	-347	0
639	0	0	6402	12912	6510	-9657	-54	9711	-285	-87	-155	-182	-15	-120	0
640	0	0	6532	12937	6405	-9734	63	9671	19	-34	-75	-25	161	73	0
641	0	0	7013	12974	5961	-9993	526	9467	362	-56	100	133	184	337	0
642	0	0	7541	13027	5486	-10284	1027	9256	523	-42	141	232	238	442	0
643	0	0	7959	13065	5106	-10512	1426	9085	533	-64	102	252	110	388	0
644	0	0	8247	13087	4840	-10667	1703	8963	413	-15	79	151	64	252	0
645	0	0	8088	13120	5032	-10604	1528	9076	250	-11	-15	32	-79	91	0
646	0	0	7712	13126	5414	-10419	1149	9270	-141	-93	-73	-174	-106	-207	0
647	0	0	7197	13112	5915	-10154	641	9513	-259	-48	-184	-69	-176	-337	0
648	0	0	6646	13100	6454	-9873	96	9777	-316	-131	-190	-122	-141	-325	0
649	0	0	6463	13095	6632	-9779	-84	9863	-230	-56	-104	-17	-151	-145	0
650	0	0	6508	13102	6594	-9805	-43	9848	-40	-21	-50	27	-34	133	0
651	0	0	6939	13110	6171	-10024	384	9640	263	25	65	149	-25	306	0
652	0	0	7325	13098	5773	-10211	776	9435	428	69	69	207	73	483	0
653	0	0	7767	13096	5329	-10431	1219	9212	481	21	46	162	40	374	0
654	0	0	7931	13093	5162	-10512	1384	9127	397	-17	-50	139	17	166	0
655	0	0	7814	13104	5290	-10459	1262	9197	93	58	-38	-5	-1	-3	0
656	0	0	7371	13095	5724	-10233	823	9409	-155	-15	-145	-124	-100	-207	0
657	0	0	6834	13104	6270	-9969	282	9687	-347	-60	-151	-143	-213	-428	0
658	0	0	6332	13102	6770	-9717	-219	9936	-415	17	-151	-207	-38	-374	0
659	0	0	6102	13093	6991	-9597	-444	10042	-339	-64	-172	-182	-60	-236	0
660	0	0	6192	13069	6877	-9630	-342	9973	-112	34	-44	-104	106	-46	0
661	0	0	6468	13040	6572	-9754	-52	9806	79	-11	23	-62	122	149	0
662	0	0	7019	13040	6021	-10029	499	9530	422	170	91	135	271	335	0
663	0	0	7339	13046	5707	-10192	816	9376	428	-58	7	64	98	190	0
664	0	0	7595	13048	5453	-10321	1071	9250	254	52	21	145	106	93	0
665	0	0	7391	13032	5641	-10211	875	9336	-73	-25	-129	-64	42	-205	0
666	0	0	7017	13050	6033	-10033	492	9541	-294	-13	-161	-114	-21	-358	0
667	0	0	6544	13050	6506	-9797	19	9778	-469	-21	-228	-164	-153	-508	0
668	0	0	5964	13062	7098	-9513	-567	10080	-554	-67	-240	-188	-110	-488	0
669	0	0	5773	13065	7292	-9419	-759	10178	-300	-108	-124	-65	-54	-339	0
670	0	0	5857	13052	7195	-9454	-669	10123	-143	-3	-102	-5	-38	-65	0
671	0	0	6198	13050	6852	-9624	-327	9951	114	-79	-56	58	48	137	0
672	0	0	6726	13036	6310	-9881	208	9673	329	34	29	184	112	353	0
673	0	0	7132	13023	5891	-10077	620	9457	413	-54	36	211	48	277	0
674	0	0	7314	13023	5709	-10168	802	9366	197	-3	-21	124	-1	110	0
675	0	0	7205	12984	5779	-10094	713	9381	46	-5	-34	64	-95	-75	0
676	0	0	6760	12999	6239	-9879	260	9619	-409	-139	-221	-128	-166	-415	0
677	0	0	6284	12994	6710	-9639	-213	9852	-455	-83	-223	-93	-194	-393	0
678	0	0	5771	12999	7228	-9385	-728	10113	-550	-122	-242	-203	-213	-424	0
679	0	0	5675	13019	7344	-9347	-834	10181	-380	-38	-143	-114	-197	-246	0
680	0	0	5739	13017	7278	-9378	-769	10147	-112	-116	-27	44	-75	-32	0
681	0	0	6107	13021	6914	-9564	-403	9967	199	-62	-54	-9	21	166	0
682	0	0	6670	13042	6372	-9856	149	9707	372	7	131	38	145	409	0
683	0	0	7055	13032	5977	-10043	539	9504	417	-27	-31	149	36	273	0
684	0	0	7252	13042	5790	-10147	731	9416	285	36	-1	91	25	133	0
685	0	0	7187	13036	5849	-10111	669	9442	-50	-52	-100	-44	-114	-64	0
686	0	0	6792	13040	6248	-9916	272	9644	-300	-38	-174	-159	-145	-285	0
687	0	0	6269	12996	6727	-9632	-229	9861	-498	-153	-277	-259	-106	-533	0
688	0	0	5789	12974	7185	-9381	-698	10079	-529	-19	-186	-170	-69	-407	0
689	0	0	5565	12999	7434	-9282	-934	10216	-426	-157	-194	-100	-124	-323	0
690	0	0	5756	13017	7261	-9386	-752	10139	-118	40	-133	-34	67	-79	0
691	0	0	6008	13017	7009	-9512	-500	10013	85	-15	-36	60	87	178	0
692	0	0	6571	13013	6442	-9792	64	9727	325	0	73	29	122	225	0
693	0	0	6963	12988	6025	-9975	469	9506	393	65	32	133	124	306	0
694	0	0	7168	12999	5831	-10083	668	9415	197	3	-60	89	-21	85	0
695	0	0	7061	13001	5940	-10031	560	9470	-32	0	-93	77	-73	-104	0
696	0	0	6644	13005	6361	-9824	141	9683	-294	-69	-252	-67	-124	-362	0
697	0	0	6178	12999	6821	-9588	-321	9910	-436	-31	-246	-217	-203	-490	0
698	0	0	5605	13009	7404	-9307	-899	10206	-578	-100	-230	-199	-195	-496	0
699	0	0	5453	13001	7548	-9227	-1047	10274	-485	-54	-166	-135	-176	-374	0
700	0	0	5550	13013	7463	-9281	-956	10238	-162	-23	-19	-75	-19	-54	0
701	0	0	5934	13005	7071	-9469	-568	10038	79	-44	-71	-9	34	77	0
702	0	0	6406	12994	6588	-9700	-91	9791	333	21	75	71	133	269	0
703	0	0	6814	12994	6180	-9904	317	9587	362	-46	64	106	91	186	0
704	0	0	7126	13029	5903	-10077	611	9466	283	31	-50	75	-23	98	0
705	0	0	6891	13044	6153	-9967	369	9598	0	-116	-128	-64	-89	-205	0
706	0	0	6561	13027	6466	-9794	47	9746	-296	-110	-234	-102	-135	-355	0
707	0	0	5999	13019	7020	-9509	-510	10019	-525	-184	-269	-133	-230	-496	0
708	0	0	5554	13019	7465	-9286	-955	10242	-498	-153	-287	-151	-213	-465	0
709	0	0	5349	12990	7641	-9169	-1146	10315	-415	-116	-114	-174	-129	-298	0
710	0	0	5472	12999	7527	-9235	-1027	10263	-168	-93	-50	-79	-17	-69	0
711	0	0	5830	12955	7125	-9392	-647	10040	104	-40	40	69	-5	269	0
712	0	0	6396	12951	6555	-9673	-79	9753	347	9	114	168	106	368	0
713	0	0	6775	12963	6188	-9869	293	9575	405	-73	71	56	52	318	0
714	0	0	7001	12974	5973	-9987	514	9473	190	-102	-23	56	-48	91	0
715	0	0	6864	12980	6116	-9922	374	9548	-64	-91	-131	-62	-114	-128	0
716	0	0	6499	12988	6489	-9743	5	9738	-339	-149	-155	-91	-170	-329	0
717	0	0	6001	12988	6987	-9494	-493	9987	-547	-139	-234	-166	-164	-473	0
718	0	0	5509	12976	7467	-9242	-979	10221	-593	-104	-265	-197	-161	-452	0
719	0	0	5333	12982	7649	-9157	-1158	10315	-420	-77	-205	-79	-164	-298	0
720	0	0	5492	12984	7492	-9238	-1000	10238	-122	-50	-25	-62	-31	27	0
721	0	0	5822	12968	7146	-9395	-662	10057	100	-36	29	36	56	89	0
722	0	0	6326	12972	6646	-9649	-160	9809	271	-5	69	141	65	279	0
723	0	0	6790	12945	6155	-9867	317	9550	417	19	34	172	56	254	0
724	0	0	6970	12937	5967	-9953	501	9452	236	-13	-91	118	15	124	0
725	0	0	6915	12961	6046	-9938	434	9503	-38	-42	-118	13	-64	-155	0
726	0	0	6511	12949	6438	-9730	36	9693	-300	-36	-203	-161	-114	-362	0
727	0	0	6030	12959	6929	-9494	-449	9944	-502	-34	-205	-170	-172	-498	0
728	0	0	5555	12961	7406	-9258	-925	10183	-527	-31	-190	-188	-135	-471	0
729	0	0	5382	12953	7571	-9167	-1094	10262	-432	-58	-133	-192	-108	-391	0
730	0	0	5451	12970	7519	-9210	-1034	10244	-188	-52	-11	-60	21	-21	0
731	0	0	5827	12968	7141	-9397	-657	10054	62	-50	-23	19	-48	190	0
732	0	0	6438	12966	6528	-9702	-45	9747	306	104	67	159	124	364	0
733	0	0	6767	12932	6165	-9849	301	9548	287	-17	97	3	104	215	0
734	0	0	6976	12939	5963	-9957	506	9451	178	11	-79	-1	-15	81	0
735	0	0	6967	12955	5988	-9961	489	9471	-27	-40	-5	-62	-17	-73	0
736	0	0	6584	12968	6384	-9776	100	9676	-337	-116	-97	-174	-133	-323	0
737	0	0	6072	12984	6912	-9528	-420	9948	-535	-67	-228	-201	-168	-502	0
738	0	0	5537	12978	7441	-9257	-952	10209	-562	-137	-240	-180	-178	-471	0
739	0	0	5363	12965	7602	-9164	-1119	10283	-554	-54	-170	-230	-118	-341	0
740	0	0	5486	12920	7434	-9203	-974	10177	-124	-15	-3	-34	-38	-46	0
741	0	0	5789	12910	7121	-9349	-666	10015	36	-64	-36	27	77	98	0
742	0	0	6392	12916	6524	-9654	-66	9720	302	15	91	102	129	265	0
743	0	0	6772	12912	6140	-9842	316	9526	368	-9	137	131	97	298	0
744	0	0	6967	12924	5957	-9945	505	9440	164	-62	-64	95	-58	91	0
745	0	0	6929	12943	6014	-9936	457	9478	-32	-32	-54	58	-106	-79	0
746	0	0	6439	12908	6469	-9673	-15	9688	-289	-106	-188	-116	-73	-388	0
747	0	0	6000	12916	6916	-9458	-458	9916	-465	-147	-211	-126	-240	-457	0
748	0	0	5469	12912	7443	-9190	-987	10177	-554	-97	-184	-195	-244	-442	0
749	0	0	5205	12914	7709	-9059	-1252	10311	-508	-106	-254	-178	-170	-351	0
750	0	0	5384	12922	7538	-9153	-1077	10230	-128	-7	-58	11	-62	7	0
751	0	0	5717	12922	7205	-9319	-744	10063	91	-98	-19	29	75	157	0
752	0	0	6220	12930	6710	-9575	-245	9820	349	-36	58	104	77	339	0
753	0	0	6682	12930	6248	-9806	217	9589	289	-13	13	112	7	347	0
754	0	0	6969	12918	5949	-9943	510	9433	306	-17	40	124	67	180	0
755	0	0	6736	12901	6165	-9818	285	9533	-166	-54	-67	-75	-60	-91	0
756	0	0	6490	12895	6405	-9692	42	9650	-281	-114	-114	-124	-91	-351	0
757	0	0	5871	12891	7020	-9381	-574	9955	-490	-104	-265	-131	-205	-428	0
758	0	0	5397	12893	7496	-9145	-1049	10194	-545	-137	-203	-133	-236	-469	0
759	0	0	5244	12901	7657	-9072	-1206	10279	-457	-58	-145	-100	-131	-335	0
760	0	0	5300	12897	7597	-9098	-1148	10247	-180	-81	-168	0	-40	-95	0
761	0	0	5685	12901	7216	-9293	-765	10058	56	-58	7	32	-17	97	0
762	0	0	6256	12910	6654	-9583	-199	9782	302	-19	69	170	98	265	0
763	0	0	6753	12904	6151	-9828	301	9527	384	34	25	201	77	285	0
764	0	0	6976	12906	5930	-9941	523	9418	273	-75	13	122	50	120	0
765	0	0	6810	12901	6091	-9855	359	9496	-40	-44	-77	-11	-93	-118	0
766	0	0	6488	12899	6411	-9693	38	9655	-240	-15	-201	-52	-93	-405	0
767	0	0	6016	12916	6900	-9466	-442	9908	-510	-108	-234	-166	-207	-492	0
768	0	0	5564	12918	7354	-9241	-895	10136	-525	-122	-151	-211	-135	-393	0
769	0	0	5246	12924	7678	-9085	-1216	10301	-502	-120	-197	-174	-162	-335	0
770	0	0	5500	12908	7408	-9204	-954	10158	-170	-34	-64	-85	-62	-106	0
771	0	0	5818	12918	7100	-9368	-641	10009	114	1	64	67	71	244	0
772	0	0	6327	12924	6597	-9625	-135	9760	368	-56	69	87	129	285	0
773	0	0	6854	12922	6068	-9888	393	9495	448	17	104	137	89	294	0
774	0	0	7023	12912	5889	-9967	567	9400	219	-23	-65	79	3	108	0
775	0	0	6996	12920	5924	-9958	536	9422	-60	44	-48	-75	48	-143	0
776	0	0	6619	12920	6301	-9769	159	9610	-273	-60	-133	-116	-141	-320	0
777	0	0	6098	12901	6803	-9499	-352	9852	-502	-69	-131	-128	-244	-442	0
778	0	0	5607	12889	7282	-9248	-837	10085	-682	-71	-221	-211	-209	-426	0
779	0	0	5407	12897	7490	-9152	-1041	10193	-420	-50	-192	-120	-133	-277	0
780	0	0	5581	12906	7325	-9243	-872	10115	-178	-19	-5	-77	40	-13	0
781	0	0	5933	12926	6993	-9429	-530	9959	122	-48	71	83	13	230	0
782	0	0	6547	12935	6388	-9741	79	9661	277	77	116	118	166	259	0
783	0	0	6941	12951	6010	-9946	465	9480	329	-7	129	190	54	294	0
784	0	0	7124	12957	5833	-10040	645	9395	225	-36	-67	81	-19	75	0
785	0	0	7062	12959	5897	-10010	582	9428	1	-5	-69	-19	-139	-170	0
786	0	0	6637	12961	6324	-9799	156	9642	-325	-77	-153	-151	-137	-275	0
787	0	0	6231	12986	6755	-9608	-262	9870	-461	-77	-178	-166	-184	-415	0
788	0	0	5680	12976	7296	-9328	-808	10136	-568	-153	-161	-155	-244	-442	0
789	0	0	5532	12968	7436	-9250	-952	10202	-395	-21	-44	-93	-116	-273	0
790	0	0	5506	12916	7410	-9211	-952	10163	-211	-75	-141	-81	-79	-128	0
791	0	0	6012	12910	6898	-9461	-443	9904	129	-11	-7	108	50	180	0
792	0	0	6497	12902	6405	-9699	46	9653	302	-15	112	83	112	370	0
793	0	0	6938	12891	5953	-9914	492	9422	304	-34	56	116	114	232	0
794	0	0	7143	12895	5752	-10019	695	9323	207	-42	54	42	-7	141	0
795	0	0	6955	12910	5955	-9932	500	9432	-87	-116	-81	-106	-91	-81	0
796	0	0	6660	12881	6221	-9770	219	9551	-322	-137	-141	-159	-143	-308	0
797	0	0	6156	12885	6729	-9520	-286	9807	-525	-73	-211	-238	-147	-488	0
798	0	0	5676	12873	7197	-9274	-760	10035	-568	-89	-195	-219	-112	-517	0
799	0	0	5463	12836	7373	-9149	-955	10104	-399	-69	-108	-104	-137	-236	0
800	0	0	5531	12819	7288	-9175	-878	10053	-180	-7	-91	-64	-11	-32	0
801	0	0	5968	12833	6865	-9400	-448	9849	93	34	1	71	42	197	0
802	0	0	6447	12821	6374	-9634	36	9597	238	9	98	21	147	341	0
803	0	0	6910	12817	5907	-9863	501	9362	289	100	54	40	199	271	0
804	0	0	7159	12798	5639	-9978	760	9218	226	15	36	48	106	135	0
805	0	0	7060	12802	5742	-9931	659	9272	-7	-54	-60	-31	-71	-118	0
806	0	0	6646	12821	6175	-9733	235	9498	-333	-52	-168	-129	-87	-296	0
807	0	0	6136	12815	6679	-9475	-271	9747	-574	-56	-236	-223	-219	-531	0
808	0	0	5641	12784	7143	-9212	-751	9963	-609	-44	-195	-190	-180	-389	0
809	0	0	5397	12776	7379	-9086	-991	10077	-492	-89	-188	-226	-98	-351	0
810	0	0	5537	12753	7216	-9145	-839	9984	-205	-44	-38	-17	-73	-19	0
811	0	0	5880	12763	6883	-9321	-501	9823	54	-106	32	-13	21	201	0
812	0	0	6489	12755	6266	-9622	111	9510	345	5	139	98	116	318	0
813	0	0	6889	12730	5841	-9809	524	9285	364	-64	128	114	122	333	0
814	0	0	7161	12691	5530	-9926	815	9110	244	17	5	60	3	137	0
815	0	0	6980	12695	5715	-9837	632	9205	-36	-44	-21	-62	-58	0	0
816	0	0	6636	12675	6039	-9655	298	9357	-314	-48	-178	-129	-197	-335	0
817	0	0	6101	12693	6592	-9397	-245	9642	-502	-116	-205	-197	-166	-463	0
818	0	0	5678	12693	7015	-9185	-668	9854	-543	-106	-162	-122	-240	-376	0
819	0	0	5485	12701	7216	-9093	-865	9958	-446	-29	-151	-149	-106	-275	0
820	0	0	5603	12705	7102	-9154	-749	9903	-162	-7	-97	-58	-19	-98	0
821	0	0	5927	12699	6772	-9313	-422	9735	89	-7	100	-44	77	215	0
822	0	0	6450	12679	6229	-9564	110	9454	277	48	81	95	128	341	0
823	0	0	6901	12672	5771	-9786	565	9221	325	50	79	97	83	316	0
824	0	0	7127	12685	5558	-9906	784	9121	304	34	44	65	5	186	0
825	0	0	7029	12695	5666	-9862	681	9180	17	3	-122	-27	-11	-128	0
826	0	0	6637	12693	6056	-9665	290	9374	-291	-40	-197	-124	-112	-370	0
827	0	0	6106	12703	6597	-9404	-245	9650	-490	-110	-283	-168	-209	-444	0
828	0	0	5707	12675	6968	-9191	-630	9821	-599	34	-197	-205	-106	-461	0
829	0	0	5417	12701	7284	-9059	-933	9992	-467	-73	-153	-151	-91	-289	0
830	0	0	5583	12689	7106	-9136	-761	9897	-157	-32	-52	-40	-46	-58	0
831	0	0	5880	12670	6790	-9275	-455	9730	83	-32	87	64	29	172	0
832	0	0	6392	12662	6270	-9527	61	9466	269	-5	137	67	83	318	0
833	0	0	6871	12691	5820	-9781	525	9255	467	64	48	199	87	366	0
834	0	0	7044	12697	5653	-9870	695	9175	174	-42	7	7	19	36	0
835	0	0	7004	12701	5697	-9852	653	9199	-5	0	-48	-29	-17	-151	0
836	0	0	6481	12650	6169	-9565	156	9409	-374	-97	-149	-98	-186	-300	0
837	0	0	6087	12580	6493	-9333	-203	9536	-432	0	-133	-110	-131	-388	0
838	0	0	5455	12524	7069	-8989	-807	9796	-574	-110	-252	-139	-211	-506	0
839	0	0	5209	12443	7234	-8826	-1012	9838	-424	-42	-81	-98	-79	-265	0
840	0	0	5283	12429	7146	-8856	-931	9787	-215	-50	-83	-97	-38	-108	0
841	0	0	5677	12447	6770	-9062	-546	9608	143	-36	46	34	0	201	0
842	0	0	6208	12507	6299	-9357	-45	9403	281	23	104	48	110	263	0
843	0	0	6660	12613	5953	-9636	353	9283	323	7	46	116	44	294	0
844	0	0	6970	12755	5785	-9862	592	9270	205	-34	48	42	-11	153	0
845	0	0	7005	12881	5876	-9943	564	9378	13	3	-52	-73	-34	-65	0
846	0	0	6646	12982	6336	-9814	155	9659	-349	-25	-287	-135	-151	-353	0
847	0	0	6241	13149	6908	-9695	-333	10028	-500	-75	-259	-230	-205	-477	0
848	0	0	5868	13358	7490	-9613	-811	10424	-554	-48	-194	-155	-172	-411	0
849	0	0	5812	13556	7744	-9684	-966	10650	-424	-87	-122	-230	-176	-287	0
850	0	0	5912	13772	7860	-9842	-974	10816	-211	-31	-65	-102	-48	-17	0
851	0	0	6429	13956	7527	-10192	-549	10741	110	5	-23	13	3	116	0
852	0	0	7048	14183	7135	-10615	-43	10659	300	-38	93	67	75	273	0
853	0	0	7680	14388	6708	-11034	486	10548	393	15	65	141	58	265	0
854	0	0	7853	14480	6627	-11166	613	10553	180	-75	-11	-19	-17	118	0
855	0	0	7764	14396	6632	-11080	566	10514	-67	-52	-71	-65	-62	-137	0
856	0	0	7294	14101	6807	-10697	243	10454	-306	-46	-168	-147	-124	-291	0
857	0	0	6703	13857	7154	-10280	-225	10505	-516	-46	-203	-215	-97	-450	0
858	0	0	6070	13548	7478	-9809	-704	10513	-545	-108	-244	-219	-203	-506	0
859	0	0	5599	13275	7676	-9437	-1038	10475	-541	11	-232	-195	-135	-320	0
860	0	0	5715	13162	7447	-9438	-866	10304	-258	-50	-38	-120	-25	-95	0
861	0	0	6050	13001	6951	-9525	-450	9976	128	62	38	60	73	155	0
862	0	0	6396	12844	6448	-9620	-26	9646	219	-9	31	23	52	252	0
863	0	0	6792	12685	5893	-9738	449	9289	273	38	50	44	108	203	0
864	0	0	6905	12503	5598	-9704	653	9050	116	38	25	-38	5	83	0
865	0	0	6733	12357	5624	-9545	554	8990	-60	-40	-106	-36	-89	-143	0
866	0	0	6250	12231	5981	-9240	134	9106	-420	-21	-205	-93	-211	-444	0
867	0	0	5660	12157	6497	-8908	-418	9327	-597	-48	-207	-277	-207	-583	1
868	0	0	5043	12222	7179	-8632	-1068	9700	-841	-147	-331	-358	-291	-719	0
869	0	0	4714	13213	8499	-8963	-1892	10856	-973	-351	-455	-391	-504	-692	0
870	0	0	4945	12864	7919	-8904	-1487	10391	-457	-64	-128	-40	-87	-275	0
871	0	0	4939	12408	7469	-8673	-1265	9938	-409	-199	-170	-166	-226	-221	0
872	0	0	5308	12324	7016	-8816	-854	9670	-89	-112	38	-64	-122	-29	0
873	0	0	5535	12125	6590	-8830	-527	9357	-164	-32	-141	-153	-120	-106	0
874	0	0	5580	11987	6407	-8783	-413	9197	-269	-106	-197	-225	-242	-277	0
875	0	0	5368	11925	6557	-8646	-594	9241	-673	-106	-279	-254	-252	-554	0
876	0	0	4753	11814	7061	-8283	-1154	9437	-995	-259	-391	-335	-432	-845	0
877	0	0	4160	11696	7536	-7928	-1688	9616	-1053	-203	-386	-461	-386	-1014	0
878	0	0	3512	11605	8093	-7558	-2290	9849	-1160	-238	-360	-514	-477	-1063	0
879	0	0	3275	11527	8252	-7401	-2488	9889	-983	-133	-364	-442	-351	-892	0
880	0	0	3483	11475	7992	-7479	-2254	9733	-620	-141	-236	-275	-230	-535	0
881	0	0	3956	11426	7470	-7691	-1757	9448	-289	-79	-71	-168	-129	-201	0
882	0	0	4552	11376	6824	-7964	-1136	9100	-29	-7	-65	19	-19	-7	0
883	0	0	4982	11310	6328	-8146	-673	8819	-31	-46	-104	100	23	31	0
884	0	0	5437	11286	5849	-8361	-206	8567	-11	-81	-112	133	-34	-98	0
885	0	0	5391	11259	5868	-8325	-238	8563	-207	-85	-153	95	-120	-267	0
886	0	0	5007	11207	6200	-8107	-596	8703	-545	-141	-221	-81	-273	-452	0
887	0	0	4571	11213	6642	-7892	-1035	8927	-655	-91	-320	-120	-287	-646	0
888	0	0	4008	11168	7160	-7588	-1576	9164	-776	-168	-285	-203	-372	-609	0
889	0	0	3753	11090	7337	-7421	-1792	9213	-704	-98	-285	-298	-335	-516	0
890	0	0	3868	11013	7145	-7440	-1638	9079	-388	-25	-120	-291	-129	-126	0
891	0	0	4128	10966	6838	-7547	-1355	8902	-203	-1	-145	-170	-91	46	0
892	0	0	4618	10928	6310	-7773	-846	8619	-7	-9	19	-81	-71	157	0
893	0	0	5091	10893	5802	-7992	-355	8347	79	-11	-5	-122	7	77	0
894	0	0	5296	10881	5585	-8088	-144	8233	-29	-95	-58	11	-77	9	0
895	0	0	5232	10850	5618	-8041	-193	8234	-263	-118	-217	-97	-215	-267	0
896	0	0	4929	10832	5903	-7880	-487	8367	-467	-106	-244	-151	-128	-409	0
897	0	0	4524	10819	6295	-7671	-885	8557	-727	-91	-298	-157	-180	-547	0
898	0	0	4116	10807	6691	-7461	-1287	8749	-715	-15	-195	-186	-155	-461	0
899	0	0	3905	10780	6875	-7342	-1485	8827	-537	-110	-195	-112	-108	-378	0
900	0	0	4161	10776	6615	-7468	-1227	8695	-166	40	-81	-11	25	-64	0
901	0	0	4674	10759	6085	-7716	-705	8422	91	-71	23	69	93	197	0
902	0	0	5405	10741	5336	-8073	34	8038	469	60	166	182	232	401	0
903	0	0	5944	10710	4766	-8327	589	7738	556	0	89	87	145	452	0
904	0	0	6400	10685	4285	-8542	1057	7485	471	164	95	188	170	386	0
905	0	0	6412	10652	4240	-8532	1086	7446	289	29	19	85	110	188	0
906	0	0	6313	10627	4314	-8470	999	7470	137	-13	-58	19	36	17	0
907	0	0	5884	10598	4714	-8241	585	7656	-116	-62	-77	-42	-5	-126	0
908	0	0	5554	10578	5024	-8066	265	7801	-98	32	11	-87	42	-81	0
909	0	0	5460	10573	5113	-8016	173	7843	-21	15	-69	15	46	15	0
910	0	0	5747	10573	4826	-8160	460	7699	256	97	89	46	174	275	0
911	0	0	6152	10565	4413	-8358	869	7489	564	32	176	131	223	535	0
912	0	0	6773	10536	3763	-8654	1505	7149	721	79	209	258	296	644	0
913	0	0	7366	10532	3166	-8949	2100	6849	861	60	236	271	294	682	0
914	0	0	7686	10522	2836	-9104	2425	6679	684	149	217	256	298	653	0
915	0	0	7628	10510	2882	-9069	2373	6696	483	-38	104	100	118	411	0
916	0	0	7350	10514	3164	-8932	2093	6839	159	27	48	69	85	137	0
917	0	0	6907	10530	3623	-8718	1642	7076	11	-73	-38	-15	42	9	0
918	0	0	6523	10538	4015	-8530	1254	7276	-48	21	23	-17	64	85	0
919	0	0	6305	10571	4266	-8438	1019	7418	91	65	34	27	100	312	0
920	0	0	6468	10600	4132	-8534	1168	7366	306	7	104	46	205	403	0
921	0	0	6852	10644	3792	-8748	1530	7218	694	87	223	275	273	663	0
922	0	0	7356	10677	3321	-9016	2017	6999	777	65	213	279	188	741	0
923	0	0	7827	10704	2877	-9265	2475	6790	859	77	259	256	281	706	0
924	0	0	8113	10759	2646	-9436	2733	6702	636	100	296	203	236	593	0
925	0	0	7987	10815	2828	-9401	2579	6821	370	85	126	87	89	236	0
926	0	0	7574	10864	3290	-9219	2142	7077	56	29	32	-5	-23	1	0
927	0	0	7107	10895	3788	-9001	1659	7341	-106	32	-71	-38	-1	-98	0
928	0	0	6631	10928	4297	-8779	1167	7612	-129	46	-1	7	17	-155	0
929	0	0	6437	10964	4527	-8700	955	7745	40	102	108	25	161	73	0
930	0	0	6364	11021	4657	-8692	853	7839	75	19	23	-21	73	114	0
931	0	0	6714	11133	4419	-8923	1147	7776	316	17	153	23	190	306	0
932	0	0	6990	11248	4258	-9119	1366	7753	370	7	44	5	106	364	0
933	0	0	7523	11327	3804	-9425	1859	7565	500	52	131	46	100	389	0
934	0	0	7694	11356	3662	-9525	2016	7509	258	19	9	-31	17	207	0
935	0	0	7605	11323	3718	-9464	1943	7520	91	-19	-27	-64	-25	-15	0
936	0	0	7223	11337	4114	-9280	1554	7725	-195	17	-129	-135	-62	-273	0
937	0	0	6613	11383	4770	-8998	921	8076	-424	-52	-226	-213	-223	-405	0
938	0	0	6229	11391	5162	-8810	533	8276	-490	-65	-149	-145	-98	-450	0
939	0	0	5956	11432	5476	-8694	240	8454	-351	32	-126	-124	-87	-213	0
940	0	0	6024	11471	5447	-8747	288	8459	-157	29	-46	-209	-15	-29	0
941	0	0	6361	11480	5119	-8920	621	8299	203	50	143	-29	95	215	0
942	0	0	6821	11502	4681	-9161	1070	8091	382	-15	48	25	151	221	0
943	0	0	7390	11529	4139	-9459	1625	7834	558	40	139	73	242	339	0
944	0	0	7528	11539	4011	-9533	1758	7775	345	27	11	50	67	151	0
945	0	0	7445	11548	4103	-9496	1671	7825	122	-21	-5	5	85	-91	0
946	0	0	6990	11535	4545	-9262	1222	8040	-199	-44	-104	-54	-11	-353	0
947	0	0	6548	11535	4987	-9041	780	8261	-384	-75	-219	-161	-108	-388	0
948	0	0	6039	11535	5496	-8787	271	8515	-430	-60	-149	-108	-93	-455	0
949	0	0	5735	11535	5800	-8635	-32	8667	-362	-110	-174	-110	-129	-296	0
950	0	0	5915	11552	5637	-8733	139	8594	-118	-48	-44	-97	0	-13	0
951	0	0	6316	11577	5261	-8946	527	8419	143	31	29	106	19	242	0
952	0	0	6800	11620	4820	-9210	990	8220	386	-52	153	77	100	362	0
953	0	0	7283	11638	4355	-9460	1464	7996	411	-1	75	91	1	372	0
954	0	0	7481	11655	4174	-9568	1653	7914	355	-32	91	89	-38	238	0
955	0	0	7455	11653	4198	-9554	1628	7925	62	-7	-69	-50	-91	-46	0
956	0	0	7054	11671	4617	-9362	1218	8144	-226	-85	-112	-102	-120	-248	0
957	0	0	6542	11661	5119	-9101	711	8390	-498	-128	-162	-186	-162	-370	0
958	0	0	6046	11672	5626	-8859	210	8649	-453	-114	-106	-75	-182	-403	0
959	0	0	5763	11678	5915	-8720	-76	8796	-366	-124	-100	-89	-118	-215	0
960	0	0	5859	11690	5831	-8774	14	8760	-110	-95	-15	62	-48	5	0
961	0	0	6163	11719	5556	-8941	303	8637	219	-85	54	164	44	254	0
962	0	0	6569	11758	5189	-9163	690	8473	263	-93	42	102	71	246	0
963	0	0	7129	11808	4679	-9468	1225	8243	519	17	93	234	252	304	0
964	0	0	7277	11832	4555	-9554	1361	8193	287	5	79	87	91	147	0
965	0	0	7079	11835	4756	-9457	1161	8295	21	-71	-62	-34	-60	-133	0
966	0	0	6706	11841	5135	-9273	785	8488	-289	-79	-151	-168	-91	-302	0
967	0	0	6195	11861	5666	-9028	264	8763	-459	-85	-223	-195	-190	-411	0
968	0	0	5688	11863	6175	-8775	-243	9019	-459	-122	-182	-155	-145	-409	0
969	0	0	5425	11865	6440	-8645	-507	9152	-331	-62	-159	-97	-91	-294	0
970	0	0	5456	11830	6374	-8643	-459	9102	-102	-50	-75	-54	-13	-36	0
971	0	0	5798	11837	6039	-8817	-120	8938	102	-13	-46	27	91	141	0
972	0	0	6319	11882	5563	-9100	378	8722	374	-64	108	110	71	304	0
973	0	0	6751	11907	5156	-9329	797	8531	300	67	52	114	64	289	0
974	0	0	6953	11917	4964	-9435	994	8440	292	1	25	38	60	124	0
975	0	0	6879	11936	5057	-9407	911	8496	48	7	-58	-27	-71	-60	0
976	0	0	6539	11938	5399	-9238	570	8668	-139	-56	-139	-9	-91	-294	0
977	0	0	5915	11934	6019	-8924	-52	8976	-496	-81	-223	-159	-151	-537	0
978	0	0	5442	11942	6500	-8692	-529	9221	-554	-69	-223	-180	-164	-506	0
979	0	0	5185	11940	6755	-8562	-785	9347	-389	-102	-145	-114	-64	-325	0
980	0	0	5304	11958	6654	-8631	-675	9306	-97	-79	-58	0	-21	-69	0
981	0	0	5665	11971	6306	-8818	-320	9138	178	-69	32	67	110	141	0
982	0	0	6148	11979	5831	-9063	158	8905	417	13	36	238	83	351	0
983	0	0	6536	12000	5464	-9268	536	8732	320	-38	19	93	71	304	0
984	0	0	6767	12008	5241	-9387	763	8624	283	-85	-25	155	-11	124	0
985	0	0	6707	12014	5307	-9360	700	8660	36	-112	-155	102	-106	-62	0
986	0	0	6324	12004	5680	-9164	322	8842	-232	-89	-131	15	-87	-291	0
987	0	0	5836	11983	6147	-8909	-155	9065	-450	-102	-164	-98	-164	-446	0
988	0	0	5322	11989	6667	-8655	-672	9328	-510	-141	-238	-62	-186	-358	0
989	0	0	5068	11991	6923	-8529	-927	9457	-388	-114	-168	-112	-133	-190	0
990	0	0	5179	11996	6817	-8587	-819	9406	-149	-73	-93	44	-110	0	0
991	0	0	5465	12002	6537	-8733	-536	9269	77	-19	50	81	52	230	0
992	0	0	5993	11991	5998	-8992	-2	8994	422	-50	87	190	19	294	0
993	0	0	6444	12004	5560	-9224	442	8782	424	-40	79	131	81	320	0
994	0	0	6641	11987	5346	-9314	647	8666	256	-40	-32	29	-11	110	0
995	0	0	6507	11952	5445	-9229	531	8698	-56	32	-77	1	-85	-81	0
996	0	0	6177	11923	5746	-9050	215	8834	-306	-38	-201	-194	-182	-364	0
997	0	0	5659	11890	6231	-8774	-286	9060	-488	-62	-180	-205	-203	-448	0
998	0	0	5135	11884	6749	-8509	-807	9316	-554	-157	-228	-219	-213	-498	0
999	0	0	4923	11874	6951	-8398	-1014	9412	-417	-118	-151	-118	-151	-302	0
1000	0	0	5019	11863	6844	-8441	-912	9353	-195	-89	-67	-85	-75	-133	0
1001	0	0	5310	11818	6508	-8564	-599	9163	83	-3	-21	48	69	155	0
1002	0	0	5750	11781	6031	-8765	-140	8906	211	-13	19	-1	31	242	0
1003	0	0	6255	11789	5534	-9022	360	8661	399	46	97	93	108	312	0
1004	0	0	6503	11781	5278	-9142	612	8529	259	-23	-32	11	60	52	0
1005	0	0	6397	11764	5367	-9080	515	8565	40	11	-83	83	-38	-108	0
1006	0	0	6055	11748	5693	-8901	181	8720	-294	-67	-170	-67	-188	-358	0
1007	0	0	5500	11737	6237	-8618	-368	8987	-442	-97	-221	-122	-199	-463	0
1008	0	0	5038	11729	6691	-8383	-826	9210	-504	-98	-184	-190	-170	-432	0
1009	0	0	4798	11731	6933	-8264	-1067	9332	-459	-58	-106	-147	-180	-283	0
1010	0	0	4867	11709	6842	-8288	-987	9275	-182	-118	-31	-58	-9	-77	0
1011	0	0	5203	11690	6487	-8446	-642	9088	159	-31	100	81	79	225	0
1012	0	0	5712	11667	5955	-8689	-121	8811	296	-29	50	161	62	225	0
1013	0	0	6076	11655	5579	-8865	248	8617	329	-31	34	168	81	230	0
1014	0	0	6354	11657	5303	-9005	525	8480	277	-50	-5	50	-34	110	0
1015	0	0	6278	11645	5367	-8961	455	8506	-31	-93	-23	-44	-34	-122	0
1016	0	0	5872	11657	5785	-8764	43	8721	-331	-122	-219	-116	-192	-360	0
1017	0	0	5488	11659	6171	-8573	-341	8915	-469	-190	-141	-188	-225	-440	0
1018	0	0	4912	11605	6693	-8258	-890	9149	-558	-118	-225	-155	-203	-450	0
1019	0	0	4695	11593	6898	-8144	-1101	9245	-430	-120	-166	-159	-95	-335	0
1020	0	0	4821	11583	6762	-8202	-970	9172	-126	-32	-52	-19	-17	-60	0
1021	0	0	5184	11593	6409	-8388	-612	9001	87	-102	-3	-25	13	133	0
1022	0	0	5733	11597	5864	-8665	-65	8730	331	7	73	100	71	240	0
1023	0	0	6190	11608	5418	-8899	386	8513	378	-38	75	122	21	296	0
1024	0	0	6445	11597	5152	-9021	646	8374	320	3	27	75	7	149	0
1025	0	0	6300	11605	5305	-8952	497	8455	-23	11	-124	-1	-52	-65	0
1026	0	0	5989	11599	5610	-8794	189	8604	-314	-44	-190	-114	-91	-327	0
1027	0	0	5482	11593	6111	-8537	-314	8852	-510	-75	-161	-83	-225	-386	0
1028	0	0	4930	11574	6644	-8252	-857	9109	-525	-91	-263	-194	-211	-477	0
1029	0	0	4710	11556	6846	-8133	-1068	9201	-523	-85	-215	-182	-149	-399	0
1030	0	0	4820	11544	6724	-8182	-952	9134	-129	-50	-65	-7	-11	-73	0
1031	0	0	5170	11550	6380	-8360	-605	8965	67	-83	46	32	81	159	0
1032	0	0	5721	11566	5845	-8643	-62	8705	312	-87	58	116	60	300	0
1033	0	0	6094	11537	5443	-8815	325	8490	360	3	38	110	122	322	0
1034	0	0	6358	11543	5185	-8950	586	8364	277	-19	0	19	83	106	0
1035	0	0	6299	11531	5232	-8915	533	8381	-11	-75	-87	5	-23	-71	0
1036	0	0	5968	11541	5573	-8754	197	8557	-337	-77	-145	-85	-201	-360	0
1037	0	0	5499	11544	6045	-8521	-273	8794	-483	-120	-207	-139	-205	-504	0
1038	0	0	4941	11544	6603	-8242	-831	9073	-636	-69	-300	-95	-159	-483	0
1039	0	0	4759	11550	6791	-8154	-1016	9170	-438	-112	-162	-46	-133	-347	0
1040	0	0	4879	11552	6673	-8215	-897	9112	-182	0	-31	-60	9	-87	0
1041	0	0	5220	11556	6336	-8388	-558	8946	201	-42	44	36	15	223	0
1042	0	0	5688	11560	5872	-8624	-92	8716	316	31	27	143	128	327	0
1043	0	0	6195	11566	5371	-8880	412	8468	409	-17	38	143	102	275	0
1044	0	0	6417	11552	5135	-8984	641	8343	298	27	-21	67	64	157	0
1045	0	0	6317	11556	5239	-8936	539	8397	-60	-34	-44	-83	-38	-38	0
1046	0	0	5946	11546	5600	-8746	173	8573	-258	-120	-145	-122	-172	-296	0
1047	0	0	5496	11527	6031	-8511	-267	8779	-506	-56	-153	-182	-217	-388	0
1048	0	0	4887	11521	6634	-8204	-873	9077	-609	-197	-225	-226	-226	-424	0
1049	0	0	4736	11533	6797	-8134	-1030	9165	-475	-58	-106	-108	-75	-234	0
1050	0	0	4825	11562	6737	-8193	-956	9149	-225	-58	-124	-126	-65	-161	0
1051	0	0	5254	11537	6283	-8395	-514	8910	135	21	48	83	118	219	0
1052	0	0	5684	11544	5860	-8614	-88	8702	252	-36	48	25	116	273	0
1053	0	0	6262	11546	5284	-8904	489	8415	461	-44	48	139	69	291	0
1054	0	0	6422	11531	5109	-8976	656	8320	279	131	38	85	54	221	0
1055	0	0	6339	11544	5205	-8941	567	8374	-36	-89	-75	-73	-52	-73	0
1056	0	0	6107	11529	5422	-8818	342	8475	-234	-58	-81	-73	-87	-283	0
1057	0	0	5455	11517	6062	-8486	-303	8789	-463	-112	-238	-207	-178	-492	0
1058	0	0	5040	11515	6475	-8277	-717	8995	-516	-67	-122	-178	-203	-477	0
1059	0	0	4803	11519	6716	-8161	-956	9117	-463	-89	-137	-104	-161	-285	0
1060	0	0	4926	11537	6611	-8231	-842	9074	-155	-67	-95	-23	-65	-54	0
1061	0	0	5295	11541	6246	-8418	-475	8893	98	-7	-58	65	-29	143	0
1062	0	0	5838	11543	5705	-8690	66	8624	304	75	114	85	131	320	0
1063	0	0	6265	11539	5274	-8902	495	8406	438	-9	73	157	131	275	0
1064	0	0	6555	11550	4995	-9052	780	8272	219	-46	13	3	48	131	0
1065	0	0	6546	11564	5018	-9055	764	8291	75	-21	1	7	17	44	0
1066	0	0	6132	11583	5451	-8857	340	8517	-329	-114	-205	-141	-166	-296	0
1067	0	0	5678	11548	5870	-8613	-96	8709	-386	-112	-102	-87	-168	-446	0
1068	0	0	5127	11519	6392	-8323	-632	8955	-529	-89	-197	-223	-151	-442	0
1069	0	0	4912	11488	6576	-8200	-832	9032	-446	-97	-174	-149	-151	-300	0
1070	0	0	4941	11521	6580	-8231	-819	9050	-149	-56	-62	-106	-42	-34	0
1071	0	0	5362	11531	6169	-8446	-403	8850	112	-36	15	7	73	141	0
1072	0	0	5939	11535	5596	-8737	171	8565	291	17	77	106	164	296	0
1073	0	0	6291	11529	5238	-8910	526	8383	329	13	108	100	64	287	0
1074	0	0	6552	11535	4983	-9043	784	8259	263	-38	50	-1	40	65	0
1075	0	0	6503	11548	5045	-9025	729	8296	62	11	-44	17	-3	-67	0
1076	0	0	6125	11560	5435	-8842	345	8497	-310	-102	-131	-106	-151	-395	0
1077	0	0	5655	11550	5895	-8602	-120	8722	-452	-52	-226	-108	-199	-459	0
1078	0	0	5108	11535	6427	-8321	-659	8981	-570	-112	-176	-203	-168	-409	0
1079	0	0	4942	11543	6601	-8242	-829	9072	-356	-48	-141	-135	-126	-349	0
1080	0	0	4999	11527	6528	-8263	-764	9027	-203	-64	-85	-11	-108	-40	0
1081	0	0	5356	11519	6163	-8437	-403	8841	106	-62	-56	36	46	145	0
1082	0	0	5837	11513	5676	-8675	80	8594	275	34	91	89	112	409	0
1083	0	0	6311	11490	5179	-8900	566	8334	391	-19	85	89	83	403	0
1084	0	0	6596	11510	4914	-9053	841	8212	302	36	-21	147	50	205	0
1085	0	0	6410	11494	5084	-8952	663	8289	-25	-38	-114	-52	-52	-9	0
1086	0	0	6098	11504	5406	-8801	346	8455	-199	-153	-168	-128	-141	-285	0
1087	0	0	5617	11502	5885	-8559	-134	8693	-453	-81	-120	-176	-164	-362	0
1088	0	0	5079	11508	6429	-8293	-675	8968	-486	-141	-258	-226	-254	-422	0
1089	0	0	4959	11523	6564	-8241	-802	9043	-376	-69	-95	-118	-114	-271	0
1090	0	0	4982	11543	6561	-8262	-789	9052	-153	-32	-79	23	-62	-36	0
1091	0	0	5360	11533	6173	-8446	-406	8853	135	-27	34	46	21	168	0
1092	0	0	5863	11543	5680	-8703	91	8611	277	25	67	112	159	395	0
1093	0	0	6319	11543	5224	-8931	547	8383	413	-13	64	77	67	320	0
1094	0	0	6557	11533	4976	-9045	790	8254	318	-25	-9	56	38	182	0
1095	0	0	6423	11484	5061	-8953	681	8272	27	-48	-110	-9	-48	-38	0
1096	0	0	6138	11473	5335	-8805	401	8404	-277	-102	-151	-159	-164	-259	0
1097	0	0	5613	11475	5862	-8544	-124	8668	-419	-46	-162	-147	-120	-403	0
1098	0	0	5163	11471	6308	-8317	-572	8889	-531	-135	-176	-252	-162	-535	0
1099	0	0	4848	11459	6611	-8153	-881	9035	-395	-98	-188	-102	-157	-277	0
1100	0	0	4997	11459	6462	-8228	-732	8960	-182	13	-52	-27	-7	-50	0
1101	0	0	5306	11434	6128	-8370	-411	8781	102	-114	-5	46	54	139	0
1102	0	0	5824	11444	5620	-8634	102	8532	335	-56	102	77	34	322	0
1103	0	0	6283	11447	5164	-8865	559	8305	391	13	50	104	77	308	0
1104	0	0	6520	11455	4935	-8987	792	8195	232	0	42	15	124	151	0
1105	0	0	6412	11442	5030	-8927	691	8236	-7	-85	-75	-71	-77	-91	0
1106	0	0	6115	11442	5327	-8778	394	8384	-302	-44	-129	-85	-112	-314	0
1107	0	0	5551	11438	5887	-8494	-168	8662	-523	-91	-197	-143	-188	-438	0
1108	0	0	5122	11436	6314	-8279	-596	8875	-504	-114	-221	-205	-225	-401	0
1109	0	0	4899	11446	6547	-8172	-824	8996	-405	-71	-162	-194	-100	-306	0
1110	0	0	4922	11438	6516	-8180	-797	8977	-213	-27	-48	-95	-48	-36	0
1111	0	0	5378	11438	6060	-8408	-341	8749	131	-54	73	21	40	209	0
1112	0	0	5839	11449	5610	-8644	114	8529	335	-25	65	85	120	331	0
1113	0	0	6236	11442	5206	-8839	515	8324	366	29	31	38	131	316	0
1114	0	0	6513	11430	4917	-8971	798	8173	242	-1	1	36	50	129	0
1115	0	0	6402	11434	5032	-8918	685	8233	19	3	-71	-52	5	-38	0
1116	0	0	6049	11420	5371	-8734	339	8395	-267	-77	-161	-135	-128	-374	0
1117	0	0	5537	11407	5870	-8472	-166	8638	-504	-65	-172	-126	-180	-453	0
1118	0	0	5071	11358	6287	-8214	-608	8822	-578	-124	-118	-143	-174	-426	0
1119	0	0	4715	11343	6628	-8029	-956	8985	-483	-139	-129	-168	-131	-323	0
1120	0	0	4806	11376	6570	-8091	-882	8973	-201	-85	-126	-50	-87	-91	0
1121	0	0	5234	11381	6147	-8307	-456	8764	137	5	29	40	77	162	0
1122	0	0	5752	11370	5618	-8561	67	8494	372	-31	139	29	137	240	0
1123	0	0	6122	11381	5259	-8751	431	8320	393	81	19	95	98	376	0
1124	0	0	6429	11389	4960	-8909	734	8174	320	27	62	77	60	162	0
1125	0	0	6264	11405	5141	-8834	561	8273	-42	-38	-135	-95	-60	-34	0
1126	0	0	5940	11397	5457	-8668	241	8427	-259	-65	-151	-95	-98	-267	0
1127	0	0	5337	11370	6033	-8353	-348	8701	-550	-164	-232	-221	-221	-510	0
1128	0	0	4858	11331	6473	-8094	-807	8902	-549	-128	-137	-209	-176	-405	0
1129	0	0	4632	11356	6724	-7994	-1046	9040	-500	-62	-199	-170	-110	-339	0
1130	0	0	4734	11331	6597	-8032	-931	8964	-85	-40	7	-27	-50	-27	0
1131	0	0	5027	11337	6310	-8182	-641	8823	50	-5	-11	-3	15	168	0
1132	0	0	5558	11350	5792	-8454	-117	8571	339	7	69	120	147	228	0
1133	0	0	5992	11325	5333	-8658	329	8329	446	-60	81	147	19	349	0
1134	0	0	6256	11321	5065	-8788	595	8193	302	38	67	65	7	176	0
1135	0	0	6086	11329	5243	-8707	421	8286	0	-67	-131	23	-116	-91	0
1136	0	0	5816	11317	5501	-8566	157	8409	-308	-34	-143	-143	-153	-347	0
1137	0	0	5228	11321	6093	-8274	-432	8707	-461	-153	-263	-106	-190	-453	0
1138	0	0	4833	11308	6475	-8070	-821	8891	-500	-100	-161	-174	-153	-378	0
1139	0	0	4553	11308	6755	-7930	-1101	9031	-428	-95	-112	-192	-106	-291	0
1140	0	0	4650	11304	6654	-7977	-1002	8979	-161	-7	-50	-60	-27	-7	0
1141	0	0	4960	11319	6359	-8139	-699	8839	85	-48	7	73	5	151	0
1142	0	0	5535	11314	5779	-8424	-122	8546	372	32	32	143	133	312	0
1143	0	0	5954	11327	5373	-8640	290	8350	368	-56	135	108	54	296	0
1144	0	0	6216	11333	5117	-8774	549	8225	252	17	44	91	11	199	0
1145	0	0	6103	11321	5218	-8712	442	8269	36	-15	-133	52	-23	-65	0
1146	0	0	5738	11321	5583	-8529	77	8452	-234	-124	-180	-159	-129	-349	0
1147	0	0	5232	11317	6085	-8274	-426	8701	-498	-85	-207	-184	-145	-403	0
1148	0	0	4755	11312	6557	-8033	-901	8934	-570	-114	-168	-172	-215	-411	0
1149	0	0	4580	11296	6716	-7938	-1068	9006	-444	-36	-145	-112	-137	-306	0
1150	0	0	4596	11277	6681	-7936	-1042	8979	-209	-131	1	-40	-157	-40	0
1151	0	0	4968	11261	6293	-8114	-662	8777	85	-27	64	44	104	145	0
1152	0	0	5508	11271	5763	-8389	-127	8517	329	-3	50	50	21	273	0
1153	0	0	5891	11290	5399	-8590	246	8344	389	-36	85	209	40	380	0
1154	0	0	6155	11263	5108	-8709	523	8185	242	-56	-46	54	5	100	0
1155	0	0	6161	11265	5104	-8713	528	8184	54	25	-48	15	-65	-27	0
1156	0	0	5804	11265	5461	-8534	171	8363	-300	-60	-112	-32	-172	-296	0
1157	0	0	5224	11263	6039	-8243	-407	8651	-452	-186	-230	-137	-254	-457	0
1158	0	0	4761	11265	6504	-8013	-871	8884	-514	-106	-209	-215	-182	-525	0
1159	0	0	4545	11263	6718	-7904	-1086	8990	-453	-100	-166	-137	-149	-331	0
1160	0	0	4673	11261	6588	-7967	-957	8924	-176	-89	-168	-85	-116	-67	0
1161	0	0	5051	11255	6204	-8153	-576	8729	131	-50	40	23	69	199	0
1162	0	0	5540	11261	5721	-8400	-90	8491	291	13	38	34	97	275	0
1163	0	0	5978	11281	5303	-8629	337	8292	347	13	13	172	40	296	0
1164	0	0	6313	11275	4962	-8794	675	8118	217	27	32	108	42	170	0
1165	0	0	6158	11267	5109	-8712	524	8188	38	-97	-102	-64	-91	-75	0
1166	0	0	5857	11259	5402	-8558	227	8330	-287	-44	-164	-102	-102	-374	0
1167	0	0	5386	11244	5858	-8315	-236	8551	-453	-87	-194	-188	-194	-453	0
1168	0	0	4858	11246	6388	-8052	-765	8817	-556	-176	-108	-232	-126	-428	0
1169	0	0	4677	11253	6576	-7965	-949	8914	-395	-110	-170	-159	-135	-300	0
1170	0	0	4770	11257	6487	-8013	-858	8872	-230	-17	-48	-44	-71	-65	0
1171	0	0	5074	11252	6178	-8163	-552	8715	42	-79	-36	-5	-29	91	0
1172	0	0	5661	11244	5583	-8452	39	8413	347	-11	112	108	50	339	0
1173	0	0	6088	11236	5148	-8662	470	8192	347	48	100	81	60	292	0
1174	0	0	6355	11205	4850	-8780	752	8027	250	-46	-9	29	25	79	0
1175	0	0	6260	11195	4935	-8727	662	8065	83	-40	32	56	-73	-5	0
1176	0	0	5907	11193	5286	-8550	310	8239	-252	-151	-153	-155	-195	-291	0
1177	0	0	5438	11207	5769	-8322	-165	8488	-440	-65	-166	-192	-110	-463	0
1178	0	0	4939	11207	6268	-8073	-664	8737	-543	-81	-228	-238	-174	-345	0
1179	0	0	4691	11201	6510	-7946	-909	8855	-452	-98	-174	-131	-197	-289	0
1180	0	0	4844	11213	6369	-8028	-762	8791	-149	-104	9	-73	-1	-87	0
1181	0	0	5201	11205	6004	-8203	-401	8604	81	0	42	9	65	172	0
1182	0	0	5629	11222	5593	-8425	18	8407	267	0	32	67	91	225	0
1183	0	0	6173	11224	5051	-8698	561	8137	411	56	91	188	69	318	0
1184	0	0	6361	11220	4859	-8790	751	8039	265	21	34	65	71	199	0
1185	0	0	6321	11215	4894	-8768	713	8054	36	7	-93	-75	-48	-97	0
1186	0	0	5966	11209	5243	-8587	361	8226	-285	-11	-174	-73	-184	-302	0
1187	0	0	5395	11189	5794	-8292	-199	8491	-483	-102	-271	-215	-217	-494	0
1188	0	0	4952	11191	6239	-8071	-643	8715	-523	-122	-182	-186	-141	-415	0
1189	0	0	4677	11197	6520	-7937	-921	8858	-504	-106	-190	-203	-122	-300	0
1190	0	0	4846	11187	6341	-8016	-747	8764	-108	-42	-60	-95	-60	-36	0
1191	0	0	5093	11209	6116	-8151	-511	8662	34	-1	-91	-7	73	159	0
1192	0	0	5690	11226	5536	-8458	77	8381	273	32	42	112	50	314	0
1193	0	0	6159	11193	5034	-8676	562	8113	446	42	143	147	124	345	0
1194	0	0	6351	11189	4838	-8770	756	8013	285	-60	-38	77	-64	205	0
1195	0	0	6269	11184	4915	-8726	677	8049	137	-116	-25	-11	-67	0	0
1196	0	0	5942	11189	5247	-8565	347	8218	-256	-71	-135	-106	-114	-331	0
1197	0	0	5391	11174	5783	-8282	-196	8478	-500	-93	-219	-199	-145	-422	0
1198	0	0	4907	11149	6242	-8028	-667	8695	-585	-147	-110	-188	-215	-376	0
1199	0	0	4681	11139	6458	-7910	-888	8798	-436	0	-131	-98	-79	-259	0
1200	0	0	4761	11137	6376	-7949	-807	8756	-209	-81	-21	-91	-48	-67	0
1201	0	0	5118	11155	6037	-8136	-459	8596	199	27	50	85	87	207	0
1202	0	0	5540	11156	5616	-8348	-38	8386	217	-42	-31	85	69	250	0
1203	0	0	6107	11160	5053	-8633	527	8106	428	77	128	128	164	331	0
1204	0	0	6293	11141	4848	-8717	722	7994	279	-25	-48	85	1	131	0
1205	0	0	6226	11143	4917	-8684	654	8030	11	-31	-50	60	9	-64	0
1206	0	0	5888	11135	5247	-8511	320	8191	-281	-79	-182	-126	-161	-285	0
1207	0	0	5401	11141	5740	-8271	-169	8440	-403	-184	-157	-161	-219	-378	0
1208	0	0	4940	11149	6209	-8044	-634	8679	-494	-89	-159	-137	-194	-411	0
1209	0	0	4683	11156	6473	-7919	-895	8814	-479	-62	-104	-139	-112	-322	0
1210	0	0	4792	11162	6370	-7977	-789	8766	-141	-36	-91	-69	-5	-141	0
1211	0	0	5066	11151	6085	-8108	-509	8618	106	-50	19	34	67	230	0
1212	0	0	5591	11143	5552	-8367	19	8347	281	3	87	97	-1	283	0
1213	0	0	6135	11120	4985	-8627	575	8052	496	67	110	135	129	304	0
1214	0	0	6277	11125	4848	-8701	714	7986	201	-9	1	25	-3	166	0
1215	0	0	6308	11125	4817	-8716	745	7971	73	-1	-83	50	-106	-38	0
1216	0	0	5890	11114	5224	-8502	333	8169	-248	-104	-110	-97	-143	-292	0
1217	0	0	5437	11125	5688	-8281	-125	8406	-430	-131	-194	-221	-170	-465	0
1218	0	0	4951	11127	6176	-8039	-612	8651	-560	-67	-230	-207	-164	-475	0
1219	0	0	4763	11135	6372	-7949	-804	8753	-488	-52	-129	-147	-112	-292	0
1220	0	0	4853	11123	6270	-7988	-708	8696	-149	-11	-25	-52	-15	-29	0
1221	0	0	5170	11106	5936	-8138	-383	8521	85	-7	9	60	38	190	0
1222	0	0	5628	11083	5455	-8355	86	8269	389	-21	89	48	139	318	0
1223	0	0	6101	11069	4968	-8585	566	8018	411	-23	95	34	118	281	0
1224	0	0	6367	11098	4731	-8732	818	7914	362	-62	27	62	15	184	0
1225	0	0	6317	11108	4791	-8712	763	7949	52	-62	-129	11	-27	-32	0
1226	0	0	5930	11096	5166	-8513	382	8131	-205	-93	-129	-98	-170	-244	0
1227	0	0	5449	11102	5653	-8275	-102	8377	-426	-62	-197	-135	-162	-411	0
1228	0	0	4928	11089	6161	-8008	-616	8625	-504	-81	-225	-143	-145	-428	0
1229	0	0	4683	11085	6402	-7884	-859	8743	-432	-100	-120	-129	-143	-318	0
1230	0	0	4842	11094	6252	-7968	-705	8673	-192	34	-60	-118	-1	-106	0
1231	0	0	5149	11089	5940	-8119	-395	8514	98	-9	32	75	67	190	0
1232	0	0	5630	11077	5447	-8353	91	8262	322	-27	0	52	77	215	0
1233	0	0	6072	11063	4991	-8567	540	8027	312	-7	95	73	91	213	0
1234	0	0	6341	11061	4720	-8701	810	7890	248	-9	71	17	54	252	0
1235	0	0	6287	11063	4776	-8675	755	7919	13	-31	-77	23	-46	-56	0
1236	0	0	5969	11069	5100	-8519	434	8084	-230	0	-145	-62	-106	-207	0
1237	0	0	5407	11065	5658	-8236	-125	8361	-419	-48	-238	-151	-188	-426	0
1238	0	0	4886	11059	6173	-7972	-643	8616	-558	-79	-188	-294	-211	-388	0
1239	0	0	4677	11079	6402	-7878	-862	8740	-455	-50	-131	-129	-135	-271	0
1240	0	0	4718	11069	6351	-7893	-816	8710	-166	-137	-40	-85	-98	-44	0
1241	0	0	5101	11058	5957	-8079	-428	8507	161	-11	71	31	98	182	0
1242	0	0	5505	11059	5554	-8282	-24	8306	215	11	85	-5	147	238	0
1243	0	0	6076	11048	4972	-8562	552	8010	434	21	42	162	114	254	0
1244	0	0	6210	11048	4838	-8629	686	7943	273	-7	44	32	52	174	0
1245	0	0	6198	11044	4846	-8621	676	7945	81	-13	-62	-34	-56	-42	0
1246	0	0	5808	11038	5230	-8423	289	8134	-176	-54	-98	-139	-67	-289	0
1247	0	0	5279	11025	5746	-8152	-233	8385	-519	-151	-95	-186	-240	-407	0
1248	0	0	4785	11025	6240	-7905	-727	8632	-582	-54	-215	-205	-228	-490	0
1249	0	0	4568	11030	6462	-7799	-947	8746	-366	-60	-89	-102	-141	-199	0
1250	0	0	4603	11028	6425	-7815	-911	8726	-184	-95	-67	-34	-64	-102	0
1251	0	0	4949	11036	6087	-7992	-569	8561	54	-36	19	40	-1	129	0
1252	0	0	5413	11054	5641	-8233	-114	8347	308	-85	62	116	-3	261	0
1253	0	0	5911	11052	5141	-8481	385	8096	422	17	58	178	139	335	0
1254	0	0	6161	11028	4867	-8594	647	7947	244	58	-3	81	11	120	0
1255	0	0	6097	11003	4906	-8550	595	7954	44	23	-19	1	-58	-7	0
1256	0	0	5663	10976	5313	-8319	175	8144	-314	-60	-145	-124	-112	-300	0
1257	0	0	5200	10992	5792	-8096	-296	8392	-465	-58	-203	-194	-211	-399	0
1258	0	0	4685	10999	6314	-7842	-814	8656	-613	-48	-192	-153	-184	-426	0
1259	0	0	4449	10986	6537	-7717	-1044	8761	-436	-89	-124	-188	-89	-302	0
1260	0	0	4584	10984	6400	-7784	-908	8692	-139	11	-32	9	-21	-9	0
1261	0	0	4827	10984	6157	-7905	-665	8570	106	-1	-85	98	23	143	0
1262	0	0	5442	11009	5567	-8225	-62	8288	329	40	50	118	98	304	0
1263	0	0	5822	11019	5197	-8420	312	8108	419	11	67	234	64	318	0
1264	0	0	6039	11005	4966	-8522	536	7985	283	-38	-5	34	-110	155	0
1265	0	0	6051	10984	4933	-8517	559	7958	147	-52	-60	36	-79	-17	0
1266	0	0	5606	10966	5360	-8286	123	8163	-292	-3	-205	-95	-174	-226	0
1267	0	0	5224	10966	5742	-8095	-259	8354	-434	-62	-225	-223	-153	-539	0
1268	0	0	4687	10972	6285	-7829	-799	8628	-481	-85	-180	-102	-143	-432	0
1269	0	0	4359	10984	6625	-7671	-1133	8804	-432	-199	-184	-195	-120	-366	0
1270	0	0	4538	10974	6436	-7756	-949	8705	-118	-46	-87	-56	-15	-75	0
1271	0	0	4715	10959	6244	-7837	-764	8601	32	-75	1	-13	89	79	0
1272	0	0	5376	10974	5598	-8175	-111	8286	345	0	25	81	120	306	0
1273	0	0	5766	10990	5224	-8378	271	8107	452	3	118	145	137	331	0
1274	0	0	6010	10951	4941	-8480	534	7946	225	-23	-3	13	-56	120	0
1275	0	0	5979	10931	4952	-8455	513	7941	62	40	-81	60	-131	-38	0
1276	0	0	5556	10931	5375	-8243	90	8153	-232	-141	-168	-128	-248	-294	0
1277	0	0	5110	10939	5829	-8024	-359	8384	-457	-58	-172	-157	-182	-368	0
1278	0	0	4631	10939	6308	-7785	-838	8623	-583	-69	-184	-219	-194	-479	0
1279	0	0	4382	10931	6549	-7656	-1083	8740	-438	-48	-104	-135	-128	-318	0
1280	0	0	4411	10935	6524	-7673	-1056	8729	-211	-58	-110	-54	-79	-126	0
1281	0	0	4778	10920	6142	-7849	-682	8531	100	-56	-21	69	-17	159	0
1282	0	0	5248	10908	5660	-8078	-206	8284	370	-21	100	116	104	349	0
1283	0	0	5789	10918	5129	-8353	330	8023	399	3	62	120	29	292	0
1284	0	0	5993	10908	4915	-8450	539	7911	300	-64	65	-17	-48	226	0
1285	0	0	5860	10898	5038	-8379	411	7968	-48	-31	-56	-98	-69	-79	0
1286	0	0	5523	10887	5364	-8205	79	8125	-232	-60	-166	-58	-129	-291	0
1287	0	0	4968	10885	5917	-7926	-474	8401	-492	-180	-182	-252	-232	-516	0
1288	0	0	4505	10893	6388	-7699	-941	8640	-523	-67	-203	-106	-190	-521	0
1289	0	0	4155	10875	6720	-7515	-1282	8797	-444	-79	-143	-151	-155	-413	0
1290	0	0	4283	10871	6588	-7577	-1152	8729	-240	-64	-118	-21	-69	-223	0
1291	0	0	4582	10867	6285	-7724	-851	8576	36	-11	19	0	42	75	0
1292	0	0	4980	10846	5866	-7913	-443	8356	141	5	-3	50	77	108	0
1293	0	0	5473	10840	5367	-8156	53	8103	312	-79	147	60	87	186	0
1294	0	0	5571	10807	5236	-8189	167	8021	145	-31	-36	15	-27	-3	0
1295	0	0	5414	10770	5356	-8092	29	8063	-137	-65	-197	-137	-178	-246	0
1296	0	0	4976	10743	5767	-7859	-395	8255	-477	-73	-322	-178	-240	-514	0
1297	0	0	4338	10722	6384	-7530	-1023	8553	-777	-36	-236	-221	-289	-653	0
1298	0	0	3478	10708	7230	-7093	-1876	8969	-1039	-143	-372	-405	-374	-830	0
1299	0	0	2966	10714	7748	-6840	-2391	9231	-1065	-133	-378	-452	-298	-940	0
1300	0	0	2031	11011	8980	-6521	-3474	9995	-1635	-713	-1043	-1080	-1074	-1746	0
1301	0	0	984	11669	10685	-6326	-4850	11177	-2213	-512	-962	-927	-958	-1953	0
1302	0	0	-230	11248	11478	-5509	-5854	11363	-2320	-263	-735	-900	-816	-1934	0
1303	0	0	-720	11199	11919	-5239	-6319	11559	-2331	-397	-840	-923	-840	-2046	0
1304	0	0	-669	11230	11899	-5280	-6284	11564	-2483	-337	-905	-952	-956	-2316	0
1305	0	0	-1872	11164	13036	-4646	-7454	12100	-2952	-368	-900	-1002	-977	-2250	0
1306	0	0	1327	10945	9618	-6136	-4145	10281	283	-73	162	335	568	1342	0
1307	0	0	9506	10796	1290	-10151	4108	6043	3259	374	1204	1290	1309	3078	0
1308	0	0	12817	10701	-2116	-11759	7466	4292	4066	457	1422	1573	1520	3722	0
1309	0	0	14789	10642	-4147	-12715	9468	3247	4314	519	1443	1598	1540	3883	0
1310	0	0	15302	10623	-4679	-12962	9990	2972	4184	516	1400	1577	1487	3660	1
1311	0	0	15169	10605	-4564	-12887	9866	3020	3963	494	1237	1513	1387	3460	0
1312	0	0	15067	10609	-4458	-12838	9762	3075	3777	419	1134	1338	1233	3160	0
1313	0	0	14778	10598	-4180	-12688	9479	3209	3367	405	929	1239	1039	2892	0
1314	0	0	14337	10580	-3757	-12458	9047	3411	3043	283	760	1094	841	2442	0
1315	0	0	13432	10526	-2906	-11979	8169	3810	2415	269	506	808	649	1891	0
1316	0	0	12468	10503	-1965	-11485	7216	4269	1932	178	374	485	455	1375	0
1317	0	0	11276	10487	-789	-10881	6032	4849	1464	182	320	438	380	1001	0
1318	0	0	10090	10458	368	-10274	4861	5413	1065	116	162	197	275	748	0
1319	0	0	9258	10429	1171	-9843	4043	5800	938	137	157	205	298	599	0
1320	0	0	8549	10411	1862	-9480	3343	6136	867	108	180	265	246	762	0
1321	92	0	8351	10419	2068	-9385	3141	6243	944	65	203	194	294	876	0
1322	92	0	8460	10390	1930	-9425	3265	6160	1059	48	250	339	366	830	0
1323	92	0	8609	10380	1771	-9494	3419	6075	1156	48	188	279	372	787	0
1324	92	0	8654	10361	1707	-9507	3473	6034	993	58	139	325	304	624	0
1325	92	0	8542	10336	1794	-9439	3374	6065	704	122	102	190	273	432	0
1326	92	0	7956	10297	2341	-9126	2807	6319	415	-81	9	106	67	170	0
1327	92	0	7374	10282	2908	-8828	2233	6595	106	3	-79	73	-9	-5	0
1328	92	0	6703	10231	3528	-8467	1587	6879	-62	42	-85	19	13	-89	0
1329	92	0	6113	10229	4116	-8171	998	7172	-56	-114	-102	-44	-85	-73	0
1330	92	0	6010	10204	4194	-8107	908	7199	122	44	-73	-7	32	50	0
1331	92	0	6051	10148	4097	-8099	977	7122	360	21	64	93	128	353	0
1332	92	0	6435	10128	3693	-8281	1371	6910	587	-52	9	190	106	475	0
1333	92	0	6899	10086	3187	-8492	1856	6636	752	42	106	217	182	471	0
1334	92	0	7089	10068	2979	-8578	2055	6523	568	-5	-7	106	65	325	0
1335	92	0	7155	10076	2921	-8615	2117	6498	514	3	17	44	87	172	0
1336	92	0	6772	10062	3290	-8417	1741	6676	159	-44	-162	-3	-87	-9	0
1337	92	0	6404	10062	3658	-8233	1373	6860	-93	27	-145	-40	-131	-223	0
1338	92	0	5762	10031	4269	-7896	746	7150	-168	-54	-168	-89	-182	-209	0
1339	92	0	5517	10006	4489	-7761	514	7247	-75	-32	-137	-120	-38	-116	0
1340	92	0	5637	10000	4363	-7818	637	7181	269	161	15	11	129	172	0
1341	92	0	6023	9992	3969	-8007	1027	6980	570	-25	85	192	215	430	0
1342	92	0	6666	9952	3286	-8309	1690	6619	927	42	226	240	283	649	0
1343	92	0	7401	9928	2527	-8664	2437	6227	1045	50	244	195	353	710	0
1344	92	0	8008	9928	1920	-8968	3044	5924	1132	126	197	289	349	888	0
1345	92	0	8354	9944	1590	-9149	3382	5767	1055	102	205	248	308	807	0
1346	92	0	8555	9899	1344	-9227	3605	5621	956	98	279	236	329	735	0
1347	92	0	8423	9909	1486	-9166	3468	5697	907	122	155	176	320	663	0
1348	92	0	8280	9894	1614	-9087	3333	5754	892	108	230	186	240	739	0
1349	92	0	8368	9888	1520	-9128	3424	5704	1051	128	308	320	320	983	0
1350	92	0	8720	9907	1187	-9313	3766	5547	1375	207	419	323	500	1253	0
1351	92	0	9244	9911	667	-9577	4288	5289	1623	100	566	420	560	1427	0
1352	92	0	10087	9921	-166	-10004	5126	4877	1905	230	587	582	578	1681	0
1353	92	0	10644	9942	-702	-10293	5673	4620	1891	234	568	510	634	1641	0
1354	92	0	11102	9958	-1144	-10530	6123	4407	1883	289	560	516	574	1519	0
1355	92	0	10935	9952	-983	-10443	5959	4484	1522	178	440	432	504	1150	0
1356	92	0	10590	9981	-609	-10285	5599	4686	1113	174	329	292	475	832	0
1357	92	0	9874	10000	126	-9937	4874	5063	917	188	190	197	370	626	0
1358	92	0	9261	10027	766	-9644	4247	5396	820	159	230	203	320	506	0
1359	92	0	8723	10084	1361	-9403	3681	5722	717	69	230	104	291	494	0
1360	92	0	8621	10165	1544	-9393	3538	5854	841	139	263	267	353	616	0
1361	92	0	8677	10254	1577	-9465	3550	5915	991	85	339	207	339	710	0
1362	92	0	8874	10373	1499	-9623	3687	5936	1065	-17	226	180	320	640	0
1363	92	0	9050	10446	1396	-9748	3827	5921	882	-34	100	89	153	531	0
1364	92	0	9184	10510	1326	-9847	3929	5918	865	9	164	64	192	438	0
1365	92	0	9005	10514	1509	-9759	3748	6011	523	-42	-27	-38	64	116	0
1366	92	0	8503	10508	2005	-9505	3249	6256	254	13	-27	-129	38	-83	0
1367	92	0	7805	10497	2692	-9151	2556	6594	-54	-64	-120	-205	-97	-393	0
1368	92	0	7068	10538	3470	-8803	1799	7004	-267	-97	-120	-285	-162	-356	0
1369	92	0	6761	10567	3806	-8664	1477	7186	-143	-50	-23	-182	-62	-294	0
1370	92	0	6625	10569	3944	-8597	1340	7256	65	-112	34	-44	-48	-27	0
1371	92	0	6904	10580	3676	-8742	1614	7128	329	21	27	-60	11	161	0
1372	92	0	7225	10567	3342	-8896	1941	6954	488	42	108	65	110	201	0
1373	92	0	7502	10553	3051	-9027	2225	6802	519	-5	147	-36	95	195	0
1374	92	0	7618	10495	2877	-9056	2370	6686	469	11	-124	126	-48	124	0
1375	92	0	7323	10444	3121	-8883	2101	6782	79	-106	-162	-87	-153	-252	0
1376	92	0	7066	10406	3340	-8736	1863	6873	-110	-95	-205	-83	-258	-419	0
1377	92	0	6369	10353	3984	-8361	1192	7168	-397	-174	-236	-211	-341	-539	0
1378	92	0	5730	10318	4588	-8024	571	7453	-473	-161	-302	-161	-329	-657	0
1379	92	0	5434	10359	4925	-7896	254	7642	-372	-178	-174	-225	-271	-541	0
1380	92	0	5473	10402	4929	-7937	272	7665	-207	-87	-162	-87	-95	-256	0
1381	92	0	5773	10454	4681	-8113	546	7567	147	-64	-52	-32	77	0	0
1382	92	0	6328	10586	4258	-8457	1035	7422	318	-17	-50	15	91	100	0
1383	92	0	6796	10712	3916	-8754	1440	7314	366	-60	-34	40	65	81	0
1384	92	0	7143	10827	3684	-8985	1729	7255	320	15	-56	29	0	64	0
1385	92	0	7036	10972	3936	-9004	1550	7454	-17	-129	-143	-194	-186	-240	0
1386	92	0	6777	11149	4372	-8963	1202	7760	-261	-120	-263	-256	-172	-415	0
1387	92	0	6404	11343	4939	-8873	732	8141	-362	-85	-302	-246	-190	-556	0
1388	92	0	5927	11605	5678	-8766	124	8641	-595	-174	-325	-240	-211	-620	0
1389	92	0	5797	11789	5992	-8793	-97	8890	-483	-151	-215	-186	-197	-521	0
1390	92	0	5905	11963	6058	-8934	-76	9010	-178	-91	-135	-46	-64	-223	0
1391	92	0	6237	12165	5928	-9201	154	9046	58	-131	-62	-23	34	-52	0
1392	92	0	6761	12241	5480	-9501	640	8860	254	-77	34	-15	75	79	0
1393	92	0	7182	12161	4979	-9671	1101	8570	380	-27	0	60	166	62	0
1394	92	0	7176	11863	4687	-9519	1244	8275	174	-98	-143	67	-13	-73	0
1395	92	0	7005	11591	4586	-9298	1209	8088	-3	-65	-149	-42	-19	-273	0
1396	92	0	6369	11308	4939	-8838	715	8123	-386	-162	-250	-217	-118	-539	0
1397	92	0	5772	11042	5270	-8407	251	8156	-574	-135	-345	-197	-174	-667	0
1398	92	0	5147	10916	5769	-8031	-311	8342	-611	-159	-246	-205	-139	-603	0
1399	92	0	4743	10784	6041	-7763	-649	8412	-547	-139	-287	-166	-186	-543	0
1400	92	0	4786	10635	5849	-7710	-531	8242	-287	-95	-87	3	-79	-242	0
1401	92	0	4819	10466	5647	-7642	-414	8056	-129	-143	-122	-95	-104	-81	0
1402	92	0	5280	10314	5034	-7797	123	7674	188	-62	-31	52	32	151	0
1403	92	0	5667	10212	4545	-7939	561	7378	329	-135	40	79	87	157	0
1404	92	0	5813	10117	4304	-7965	754	7210	166	-153	-149	-1	23	-15	0
1405	92	0	5694	10045	4351	-7869	671	7198	-40	-62	-83	-3	32	-170	0
1406	92	0	5322	10012	4690	-7667	316	7351	-368	-182	-197	-149	-182	-496	0
1407	92	0	4792	10016	5224	-7404	-216	7620	-500	-151	-201	-137	-277	-572	0
1408	92	0	4266	10027	5761	-7146	-747	7894	-642	-209	-250	-219	-291	-550	0
1409	92	0	4012	10012	6000	-7012	-994	8006	-490	-149	-236	-98	-209	-512	0
1410	92	0	4011	10023	6012	-7017	-1000	8017	-343	-87	-178	-65	-116	-190	0
1411	92	0	4363	10029	5666	-7196	-651	7847	31	-114	-83	-21	-77	17	0
1412	92	0	4809	10062	5253	-7435	-222	7657	221	-97	-11	71	13	135	0
1413	92	0	5297	10084	4787	-7690	255	7435	306	-44	-34	54	-25	190	0
1414	92	0	5552	10140	4588	-7846	482	7364	223	-52	-93	40	-52	-29	0
1415	92	0	5430	10171	4741	-7800	344	7456	-52	-104	-104	-83	-36	-180	0
1416	92	0	5152	10188	5036	-7670	58	7612	-339	-149	-192	-149	-203	-424	0
1417	92	0	4602	10231	5629	-7416	-513	7930	-498	-139	-252	-252	-226	-609	0
1418	92	0	4067	10245	6178	-7156	-1055	8211	-715	-135	-339	-310	-267	-609	0
1419	92	0	3805	10249	6444	-7027	-1319	8346	-568	-110	-252	-211	-201	-531	0
1420	92	0	3900	10243	6343	-7071	-1221	8293	-256	-23	-71	-87	42	-228	0
1421	92	0	4176	10217	6041	-7196	-932	8129	-38	-83	-1	-1	-1	32	0
1422	92	0	4637	10233	5596	-7435	-479	7914	213	-62	5	116	46	147	0
1423	92	0	5125	10258	5133	-7691	-4	7695	273	-23	9	147	81	180	0
1424	92	0	5386	10270	4884	-7828	251	7577	225	13	-27	157	-1	69	0
1425	92	0	5238	10274	5036	-7756	101	7655	-126	-7	-215	42	-85	-143	0
1426	92	0	4923	10289	5366	-7606	-221	7827	-320	-135	-228	-159	-180	-378	0
1427	92	0	4295	10283	5988	-7289	-846	8135	-591	-77	-331	-168	-192	-589	0
1428	92	0	3831	10289	6458	-7060	-1313	8373	-698	-188	-347	-194	-221	-651	0
1429	92	0	3616	10309	6693	-6962	-1538	8501	-539	-112	-166	-139	-93	-490	0
1430	92	0	3561	10316	6755	-6938	-1597	8535	-322	-129	-201	-13	-112	-244	0
1431	92	0	3887	10285	6398	-7086	-1255	8341	-71	-69	-102	31	-21	-52	0
1432	92	0	4388	10256	5868	-7322	-740	8062	168	23	-25	69	149	108	0
1433	92	0	4867	10250	5383	-7558	-258	7816	283	-9	-5	157	85	184	0
1434	92	0	5048	10262	5214	-7655	-83	7738	161	-85	-69	62	-102	-11	0
1435	92	0	4939	10268	5329	-7603	-195	7798	-79	-126	-203	42	-137	-205	0
1436	92	0	4652	10270	5618	-7461	-483	7944	-417	-52	-271	-79	-230	-498	0
1437	92	0	4150	10268	6118	-7209	-984	8193	-585	-69	-184	-114	-178	-539	0
1438	92	0	3603	10274	6671	-6938	-1534	8472	-750	-194	-289	-236	-337	-680	0
1439	92	0	3355	10278	6923	-6816	-1784	8600	-494	-56	-265	-100	-89	-492	0
1440	92	0	3366	10282	6916	-6824	-1775	8599	-388	-133	-192	-97	-141	-296	0
1441	92	0	3684	10254	6570	-6969	-1443	8412	-27	-126	0	147	-15	93	0
1442	92	0	4206	10274	6068	-7240	-931	8171	186	-34	69	151	129	87	0
1443	92	0	4636	10285	5649	-7460	-506	7967	261	-42	-31	91	93	112	0
1444	92	0	4883	10276	5393	-7579	-255	7834	197	9	-46	102	32	-77	0
1445	92	0	4830	10289	5459	-7559	-314	7874	-151	-23	-151	-7	-89	-213	0
1446	92	0	4474	10280	5806	-7377	-666	8043	-413	-176	-248	-46	-168	-496	0
1447	92	0	4033	10272	6239	-7152	-1103	8255	-636	-108	-221	-194	-151	-576	0
1448	92	0	3434	10262	6828	-6848	-1697	8545	-710	-108	-292	-147	-225	-607	0
1449	92	0	3190	10245	7055	-6717	-1932	8650	-564	-178	-184	-95	-197	-339	0
1450	92	0	3331	10282	6951	-6806	-1810	8616	-333	-120	-87	-3	-89	-164	0
1451	92	0	3630	10311	6681	-6970	-1525	8496	-67	-58	-44	133	40	164	0
1452	92	0	4119	10278	6159	-7198	-1020	8218	79	-65	-56	48	-23	151	0
1453	92	0	4652	10262	5610	-7457	-479	7936	283	7	-9	190	129	234	0
1454	92	0	4872	10282	5410	-7577	-269	7846	131	-69	-50	81	-9	31	0
1455	92	0	4836	10295	5459	-7565	-311	7877	-93	-85	-112	31	-102	-106	0
1456	92	0	4464	10289	5825	-7376	-680	8057	-434	-104	-225	-34	-137	-405	0
1457	92	0	4045	10291	6246	-7168	-1100	8268	-576	-71	-318	-95	-143	-550	0
1458	92	0	3523	10318	6795	-6920	-1636	8556	-682	-194	-203	-209	-219	-514	0
1459	92	0	3176	10274	7098	-6725	-1961	8686	-671	-149	-269	-129	-194	-475	0
1460	92	0	3279	10243	6964	-6761	-1842	8603	-356	-104	-112	-69	-11	-225	0
1461	92	0	3649	10254	6605	-6951	-1478	8429	-27	-83	44	46	44	60	0
1462	92	0	4142	10256	6114	-7199	-986	8185	141	-67	-23	157	50	128	0
1463	92	0	4698	10285	5587	-7491	-444	7936	294	29	13	162	258	151	0
1464	92	0	4902	10266	5364	-7584	-231	7815	133	-15	-40	93	62	46	0
1465	92	0	4914	10295	5381	-7604	-233	7838	-40	-64	-124	11	-19	-246	0
1466	92	0	4565	10299	5734	-7432	-584	8016	-362	-85	-226	-54	-83	-415	0
1467	92	0	4029	10287	6258	-7158	-1114	8272	-659	-102	-261	-149	-147	-576	0
1468	92	0	3708	10309	6601	-7008	-1446	8455	-690	-116	-164	-157	-145	-570	0
1469	92	0	3420	10303	6883	-6861	-1731	8593	-527	-75	-184	-13	-114	-413	0
1470	92	0	3496	10301	6805	-6898	-1654	8553	-339	-93	-60	-46	3	-205	0
1471	92	0	3820	10311	6491	-7065	-1335	8401	-50	29	-17	67	139	40	0
1472	92	0	4337	10318	5981	-7327	-822	8149	176	-25	44	65	128	141	0
1473	92	0	4850	10322	5472	-7586	-311	7897	258	64	75	182	161	219	0
1474	92	0	5088	10320	5232	-7704	-72	7776	143	-3	-42	106	102	25	0
1475	92	0	5038	10305	5267	-7671	-114	7786	-98	-48	-56	25	67	-176	0
1476	92	0	4720	10293	5573	-7506	-426	7933	-368	-69	-250	-60	-106	-401	0
1477	92	0	4241	10287	6046	-7264	-902	8166	-550	-137	-149	-124	-135	-531	0
1478	92	0	3698	10307	6609	-7002	-1455	8458	-727	-131	-263	-174	-126	-616	0
1479	92	0	3535	10303	6768	-6919	-1616	8535	-566	-23	-194	-112	-85	-444	0
1480	92	0	3530	10320	6790	-6925	-1630	8555	-294	-73	-112	3	-3	-170	0
1481	92	0	3856	10318	6462	-7087	-1303	8390	-67	-19	-93	31	19	11	0
1482	92	0	4396	10344	5948	-7370	-776	8146	197	15	102	141	108	197	0
1483	92	0	4890	10349	5459	-7619	-284	7904	213	-31	42	52	166	64	0
1484	92	0	5190	10377	5187	-7783	1	7782	166	27	-17	174	65	116	0
1485	92	0	5090	10390	5300	-7740	-105	7845	-106	-56	-129	19	-48	-225	0
1486	92	0	4809	10367	5558	-7588	-374	7962	-432	-52	-147	-199	-129	-391	0
1487	92	0	4314	10359	6045	-7336	-865	8202	-545	-52	-195	-81	-69	-492	0
1488	92	0	3847	10342	6495	-7094	-1324	8418	-682	-135	-254	-209	-194	-549	0
1489	92	0	3597	10311	6714	-6954	-1558	8512	-543	-23	-129	-108	-95	-380	0
1490	92	0	3624	10338	6714	-6981	-1545	8526	-384	-65	-48	-102	-7	-155	0
1491	92	0	4058	10351	6293	-7204	-1117	8322	-34	-77	-42	36	34	48	0
1492	92	0	4530	10379	5849	-7454	-659	8114	157	11	62	71	137	254	0
1493	92	0	5040	10392	5352	-7716	-156	7872	254	-81	62	69	122	232	0
1494	92	0	5376	10402	5026	-7889	175	7714	98	36	-1	97	3	118	0
1495	92	0	5278	10415	5137	-7846	70	7776	-174	-52	-23	-19	-3	-89	0
1496	92	0	5026	10421	5395	-7723	-184	7908	-419	-97	-170	-178	-106	-430	0
1497	92	0	4480	10441	5961	-7460	-740	8201	-723	-79	-170	-240	-106	-492	0
1498	92	0	4010	10454	6444	-7232	-1217	8449	-713	-223	-159	-217	-219	-550	0
1499	92	0	3802	10460	6658	-7131	-1428	8559	-595	-91	-118	-139	-116	-453	0
1500	92	0	3826	10476	6650	-7151	-1412	8563	-389	-58	-98	-108	-75	-162	0
1501	92	0	4289	10493	6204	-7391	-957	8348	23	-23	-13	81	36	65	0
1502	92	0	4821	10520	5699	-7670	-439	8109	192	-65	133	104	135	194	0
1503	92	0	5284	10512	5228	-7898	28	7870	188	-9	25	137	124	100	0
1504	92	0	5558	10505	4947	-8031	305	7726	166	23	13	91	98	52	0
1505	92	0	5535	10497	4962	-8016	286	7729	-108	-36	-98	34	-32	-186	0
1506	92	0	5256	10536	5280	-7896	-12	7908	-378	-126	-149	-75	-97	-370	0
1507	92	0	4845	10540	5695	-7692	-425	8117	-516	-71	-159	-153	-133	-498	0
1508	92	0	4285	10551	6266	-7418	-990	8408	-675	-135	-178	-207	-153	-508	0
1509	92	0	4154	10561	6407	-7357	-1126	8484	-595	-97	-188	-159	-129	-389	0
1510	92	0	4202	10563	6361	-7382	-1079	8462	-304	-60	-65	-38	38	-79	0
1511	92	0	4600	10594	5994	-7597	-697	8294	-79	-7	-29	-42	89	93	0
1512	92	0	5159	10604	5445	-7881	-143	8024	192	13	108	67	112	240	0
1513	92	0	5549	10596	5047	-8072	251	7821	246	11	32	31	64	217	0
1514	92	0	5981	10600	4619	-8290	681	7609	195	50	44	81	110	120	0
1515	92	0	5830	10615	4785	-8222	522	7700	-162	-69	-46	-15	-73	-124	0
1516	92	0	5605	10621	5016	-8113	294	7818	-312	-79	-114	-81	-145	-366	0
1517	92	0	5094	10619	5525	-7856	-215	8072	-516	-118	-184	-190	-184	-453	0
1518	92	0	4664	10631	5967	-7647	-651	8299	-706	-52	-211	-174	-168	-525	0
1519	92	0	4359	10638	6279	-7498	-960	8458	-587	-98	-133	-194	-122	-351	0
1520	92	0	4469	10642	6173	-7555	-852	8407	-300	-93	-116	-170	-9	-238	0
1521	92	0	4835	10662	5827	-7748	-496	8244	-73	-19	21	-19	89	133	0
1522	92	0	5375	10644	5269	-8009	53	7956	236	0	46	106	151	207	0
1523	92	0	5888	10656	4768	-8272	560	7712	368	-3	151	155	149	256	0
1524	92	0	6097	10648	4551	-8372	773	7599	102	-19	17	9	64	34	0
1525	92	0	6129	10633	4504	-8381	812	7568	-1	-32	13	-77	104	-118	0
1526	92	0	5766	10633	4867	-8199	449	7750	-424	-69	-159	-161	-106	-331	0
1527	92	0	5325	10619	5294	-7972	15	7956	-519	-77	-195	-184	-81	-556	0
1528	92	0	4783	10604	5821	-7693	-519	8212	-651	-48	-228	-228	-89	-512	0
1529	92	0	4497	10576	6079	-7536	-791	8327	-611	-97	-211	-205	-170	-389	0
1530	92	0	4631	10580	5949	-7605	-659	8264	-238	1	-87	-120	-36	-93	0
1531	92	0	4877	10563	5686	-7720	-404	8124	-13	-19	13	58	77	104	0
1532	92	0	5529	10565	5036	-8047	246	7800	197	71	52	62	104	248	0
1533	92	0	5895	10549	4654	-8222	620	7601	236	93	102	79	199	292	0
1534	92	0	6183	10520	4337	-8351	923	7428	170	-5	69	-21	77	116	0
1535	92	0	6049	10507	4458	-8278	795	7482	-141	-56	-83	-98	-87	-135	0
1536	92	0	5770	10472	4702	-8121	534	7587	-306	-91	-95	-100	-124	-277	0
1537	92	0	5214	10448	5234	-7831	-10	7841	-603	-91	-201	-211	-209	-580	0
1538	92	0	4740	10431	5691	-7585	-475	8061	-711	-36	-209	-219	-162	-589	0
1539	92	0	4460	10404	5944	-7432	-742	8174	-514	-128	-143	-168	-108	-366	0
1540	92	0	4524	10384	5860	-7454	-668	8122	-275	-71	-60	-100	-34	-135	0
1541	92	0	4837	10371	5534	-7604	-348	7952	-52	-60	42	-19	27	73	0
1542	92	0	5358	10365	5007	-7861	175	7686	162	73	100	126	67	246	0
1543	92	0	5844	10338	4494	-8091	675	7416	333	-23	100	120	17	256	0
1544	92	0	6043	10291	4248	-8167	897	7269	139	-15	-11	95	34	97	0
1545	92	0	5979	10291	4312	-8135	833	7301	-81	-15	-19	-17	-58	-11	0
1546	92	0	5599	10266	4667	-7932	466	7466	-347	-95	-164	-54	-215	-298	0
1547	92	0	5087	10243	5156	-7665	-34	7699	-587	-159	-149	-267	-225	-483	0
1548	92	0	4629	10223	5594	-7426	-482	7908	-624	-34	-178	-172	-164	-395	0
1549	92	0	4330	10233	5903	-7281	-786	8068	-574	-87	-116	-221	-131	-430	0
1550	92	0	4444	10223	5779	-7333	-667	8001	-314	-77	-110	-75	-38	-176	0
1551	92	0	4689	10219	5530	-7454	-420	7874	-52	-3	-7	-31	40	124	0
1552	92	0	5207	10233	5026	-7720	90	7629	232	-48	108	19	56	223	0
1553	92	0	5721	10210	4489	-7965	616	7349	265	108	151	108	129	281	0
1554	92	0	5938	10167	4229	-8052	854	7198	207	-17	83	-17	50	77	0
1555	92	0	5824	10103	4279	-7963	772	7191	-9	1	-91	-98	42	-129	0
1556	92	0	5503	10120	4617	-7811	443	7368	-360	-65	-174	-192	-211	-327	0
1557	92	0	4985	10120	5135	-7552	-75	7627	-583	-100	-190	-195	-199	-473	0
1558	92	0	4493	10113	5620	-7303	-563	7866	-653	-52	-246	-234	-226	-547	0
1559	92	0	4195	10119	5924	-7157	-864	8021	-564	-108	-174	-201	-133	-471	0
1560	92	0	4274	10113	5839	-7193	-782	7976	-287	-56	-95	-93	-50	-122	0
1561	92	0	4637	10105	5468	-7371	-415	7786	-19	-1	73	38	29	93	0
1562	92	0	5044	10091	5047	-7567	-1	7569	106	17	-11	87	-38	182	0
1563	92	0	5548	10095	4547	-7821	500	7321	314	-25	77	120	48	135	0
1564	92	0	5802	10089	4287	-7945	757	7188	209	42	5	29	50	184	0
1565	92	0	5833	10095	4262	-7964	785	7178	-62	21	-44	-32	-40	-89	0
1566	92	0	5430	10089	4659	-7759	385	7374	-273	-73	-149	-120	-118	-285	0
1567	92	0	4912	10097	5185	-7504	-136	7641	-564	-77	-269	-168	-209	-500	0
1568	92	0	4436	10089	5653	-7262	-608	7871	-570	-54	-246	-145	-131	-498	0
1569	92	0	4129	10086	5957	-7107	-914	8021	-506	-54	-157	-122	-120	-355	0
1570	92	0	4250	10095	5845	-7172	-797	7970	-267	15	-91	-97	-91	-199	0
1571	92	0	4502	10058	5556	-7280	-527	7807	23	-31	-3	73	25	64	0
1572	92	0	5046	10051	5005	-7548	20	7528	281	-21	91	97	65	240	0
1573	92	0	5477	10037	4560	-7757	458	7298	391	23	97	77	129	296	0
1574	92	0	5749	10051	4302	-7900	723	7176	254	-50	-9	23	-19	67	0
1575	92	0	5694	10043	4349	-7868	672	7196	19	58	-31	54	1	-7	0
1576	92	0	5271	10041	4770	-7656	250	7405	-292	-69	-225	-71	-205	-347	0
1577	92	0	4840	10037	5197	-7438	-178	7617	-479	-128	-141	-215	-151	-440	0
1578	92	0	4241	10037	5796	-7139	-777	7916	-636	-95	-199	-186	-195	-459	0
1579	92	0	3977	10039	6062	-7008	-1042	8050	-527	-83	-129	-184	-209	-386	0
1580	92	0	3995	10043	6048	-7019	-1026	8045	-343	-65	-64	-141	-17	-143	0
1581	92	0	4411	10066	5655	-7238	-622	7860	0	-13	-38	-1	36	75	0
1582	92	0	4830	10062	5232	-7446	-201	7647	195	-7	19	46	75	209	0
1583	92	0	5343	10039	4696	-7691	323	7367	331	36	38	83	110	261	0
1584	92	0	5601	10047	4446	-7824	577	7246	273	0	25	69	71	176	0
1585	92	0	5500	10035	4535	-7767	482	7285	-29	-25	-97	-27	-25	-110	0
1586	92	0	5143	10010	4867	-7576	138	7438	-283	-64	-129	-60	-215	-327	0
1587	92	0	4621	10018	5397	-7319	-388	7707	-531	-73	-197	-145	-215	-440	0
1588	92	0	4096	10016	5920	-7056	-912	7968	-626	-186	-213	-170	-244	-465	0
1589	92	0	3933	10012	6079	-6972	-1073	8045	-481	-54	-135	-118	-201	-335	0
1590	92	0	3903	10010	6107	-6956	-1102	8058	-234	-102	-46	-44	-50	-97	0
1591	92	0	4227	10012	5785	-7119	-779	7898	0	-23	-3	44	19	95	0
1592	92	0	4722	10031	5309	-7376	-293	7670	211	-27	19	104	71	213	0
1593	92	0	5233	10020	4787	-7626	223	7403	349	40	58	164	81	333	0
1594	92	0	5472	10023	4551	-7747	460	7287	203	9	23	31	5	71	0
1595	92	0	5425	10016	4591	-7720	417	7303	-31	-40	-83	42	-60	-98	0
1596	92	0	5061	10006	4945	-7533	58	7475	-298	-85	-124	-46	-215	-281	0
1597	92	0	4596	10010	5414	-7303	-409	7712	-504	-79	-209	-137	-184	-465	0
1598	92	0	4086	10004	5918	-7045	-916	7961	-653	-73	-188	-176	-195	-440	0
1599	92	0	3841	9996	6155	-6918	-1157	8075	-523	-157	-172	-149	-166	-395	0
1600	92	0	3804	9998	6194	-6901	-1195	8096	-242	-62	-79	-79	7	-118	0
1601	92	0	4140	10004	5864	-7072	-862	7934	0	-44	-48	3	25	21	0
1602	92	0	4689	10062	5373	-7375	-342	7717	225	-65	97	69	65	322	0
1603	92	0	5203	10062	4859	-7632	172	7460	370	17	38	108	83	314	0
1604	92	0	5498	10066	4568	-7782	465	7317	302	-17	-31	58	40	126	0
1605	92	0	5324	10049	4725	-7686	299	7387	-60	-40	-75	-97	-7	-62	0
1606	92	0	5110	10020	4910	-7565	100	7465	-291	-44	-116	-93	-195	-323	0
1607	92	0	4532	9977	5445	-7254	-456	7711	-539	-32	-149	-126	-197	-419	0
1608	92	0	3962	9948	5986	-6955	-1012	7967	-632	-79	-219	-207	-180	-512	0
1609	92	0	3772	9948	6176	-6860	-1202	8062	-521	-93	-116	-87	-180	-362	0
1610	92	0	3828	9975	6147	-6901	-1159	8061	-254	7	-93	-27	-40	-110	0
1611	92	0	4140	9992	5852	-7066	-856	7922	21	-42	-31	75	13	81	0
1612	92	0	4644	9996	5352	-7320	-354	7674	263	-46	67	93	-17	246	0
1613	92	0	5089	10004	4915	-7546	87	7459	349	-23	40	164	3	281	0
1614	92	0	5424	9996	4572	-7710	426	7284	221	54	42	81	44	97	0
1615	92	0	5316	9987	4671	-7651	322	7329	-50	-60	-81	-29	-145	-60	0
1616	92	0	5029	9981	4952	-7505	38	7466	-314	-40	-133	-108	-114	-325	0
1617	92	0	4507	9987	5480	-7247	-486	7733	-533	-106	-176	-186	-145	-529	0
1618	92	0	4039	9987	5948	-7013	-954	7967	-576	-31	-234	-197	-153	-508	0
1619	92	0	3721	9991	6270	-6856	-1274	8130	-461	-93	-201	-162	-108	-345	0
1620	92	0	3828	9991	6163	-6909	-1167	8077	-269	-71	-42	-118	-139	-95	0
1621	92	0	4117	9983	5866	-7050	-874	7924	40	-56	-23	-19	21	87	0
1622	92	0	4639	9987	5348	-7313	-354	7667	263	-7	42	77	133	283	0
1623	92	0	5102	10008	4906	-7555	98	7457	353	-69	50	116	-15	314	0
1624	92	0	5370	10002	4632	-7686	369	7317	261	-36	-3	40	-32	162	0
1625	92	0	5296	9998	4702	-7647	297	7350	-50	-54	-29	-19	-11	-62	0
1626	92	0	4974	9992	5018	-7483	-22	7505	-296	-77	-219	-87	-219	-250	0
1627	92	0	4532	9977	5445	-7254	-456	7711	-535	-98	-195	-89	-219	-436	0
1628	92	0	3954	9973	6019	-6963	-1032	7996	-659	-114	-188	-236	-213	-438	0
1629	92	0	3799	9952	6153	-6875	-1177	8052	-537	-58	-170	-207	-147	-343	0
1630	92	0	3719	9942	6223	-6830	-1252	8082	-294	-79	-124	-87	-85	-73	0
1631	92	0	4111	9940	5829	-7025	-859	7884	7	-85	17	-48	-19	118	0
1632	92	0	4619	9948	5329	-7283	-355	7638	263	7	52	122	83	275	0
1633	92	0	5106	9942	4836	-7524	135	7389	384	0	62	182	32	291	0
1634	92	0	5346	9961	4615	-7653	365	7288	226	-64	-17	73	11	71	0
1635	92	0	5320	9948	4628	-7634	346	7288	-1	0	-46	21	-104	-56	0
1636	92	0	4927	9936	5009	-7431	-41	7472	-296	-131	-234	-87	-213	-341	0
1637	92	0	4419	9909	5490	-7164	-535	7699	-547	-149	-230	-234	-230	-486	0
1638	92	0	3895	9909	6014	-6902	-1059	7961	-572	-110	-199	-195	-182	-459	0
1639	92	0	3721	9921	6200	-6821	-1239	8060	-446	-108	-95	-176	-168	-312	0
1640	92	0	3717	9921	6204	-6819	-1243	8062	-333	-65	-71	-120	-64	-128	0
1641	92	0	4001	9925	5924	-6963	-961	7924	7	-67	-13	64	-27	129	0
1642	92	0	4514	9899	5385	-7206	-435	7642	180	42	1	58	48	199	0
1643	92	0	5032	9882	4850	-7457	91	7366	302	50	114	91	139	323	0
1644	92	0	5232	9905	4673	-7568	279	7289	149	1	-71	40	-69	133	0
1645	92	0	5242	9903	4661	-7572	290	7282	40	-75	-29	-3	-48	-124	0
1646	92	0	4807	9911	5104	-7359	-148	7507	-386	-104	-164	-203	-186	-323	0
1647	92	0	4365	9894	5529	-7129	-582	7711	-442	-104	-223	-155	-244	-415	0
1648	92	0	3892	9913	6021	-6902	-1064	7967	-675	-69	-211	-184	-223	-436	0
1649	92	0	3665	9907	6242	-6786	-1288	8074	-516	-71	-157	-145	-223	-370	0
1650	92	0	3609	9853	6244	-6731	-1317	8048	-199	-23	-153	-46	-67	-166	0
1651	92	0	3998	9833	5835	-6915	-918	7834	-9	5	7	15	-5	161	0
1652	92	0	4489	9853	5364	-7171	-437	7608	258	32	67	69	159	205	0
1653	92	0	4955	9859	4904	-7407	25	7381	314	-1	81	64	48	289	0
1654	92	0	5216	9831	4615	-7523	300	7223	186	11	50	89	-44	161	0
1655	92	0	5139	9845	4706	-7492	216	7275	0	-48	-87	-50	-44	-122	0
1656	92	0	4879	9806	4927	-7342	-24	7366	-296	-40	-195	-137	-100	-343	0
1657	92	0	4315	9828	5513	-7071	-599	7670	-514	-93	-238	-180	-182	-438	0
1658	92	0	3862	9831	5969	-6846	-1053	7900	-634	-98	-172	-300	-149	-554	0
1659	92	0	3581	9820	6239	-6700	-1329	8029	-483	-106	-195	-89	-192	-409	0
1660	92	0	3580	9797	6217	-6688	-1318	8007	-312	-95	-91	-98	-42	-215	0
1661	92	0	3998	9806	5808	-6902	-905	7807	83	-75	79	60	-1	170	0
1662	92	0	4495	9795	5300	-7145	-402	7547	194	-21	-7	34	48	232	0
1663	92	0	5017	9797	4780	-7407	118	7288	356	60	75	153	126	366	0
1664	92	0	5254	9785	4531	-7519	361	7158	267	17	3	62	85	120	0
1665	92	0	5230	9775	4545	-7502	342	7160	34	-112	-17	-62	-46	-102	0
1666	92	0	4887	9781	4894	-7334	-3	7337	-199	-79	-143	-77	-188	-230	0
1667	92	0	4362	9797	5435	-7079	-536	7616	-450	-122	-203	-153	-279	-438	0
1668	92	0	3944	9777	5833	-6860	-944	7805	-583	-124	-153	-192	-143	-510	0
1669	92	0	3579	9767	6188	-6673	-1304	7977	-469	-106	-124	-269	-135	-411	0
1670	92	0	3721	9762	6041	-6741	-1160	7901	-157	-58	-81	-112	-58	-71	0
1671	92	0	4019	9765	5746	-6892	-863	7755	97	-25	40	-25	83	91	0
1672	92	0	4524	9762	5238	-7143	-357	7500	267	-69	-23	46	79	215	0
1673	92	0	5042	9769	4727	-7405	157	7248	417	21	102	60	104	312	0
1674	92	0	5257	9748	4491	-7502	383	7119	269	-52	-9	87	32	112	0
1675	92	0	5250	9758	4508	-7504	371	7133	7	-27	-79	-42	-131	-83	0
1676	92	0	4879	9754	4875	-7316	2	7314	-242	-120	-69	-176	-91	-259	0
1677	92	0	4464	9736	5272	-7100	-404	7504	-481	-112	-195	-225	-133	-479	0
1678	92	0	3958	9721	5763	-6839	-902	7742	-568	-60	-129	-188	-155	-409	0
1679	92	0	3608	9703	6095	-6655	-1243	7899	-496	-62	-151	-114	-213	-320	0
1680	92	0	3785	9738	5953	-6761	-1084	7845	-170	-91	-36	-42	-73	-81	0
1681	92	0	4153	9744	5591	-6948	-719	7667	133	-31	126	44	79	176	0
1682	92	0	4538	9729	5191	-7133	-326	7460	232	-81	19	42	11	277	0
1683	92	0	5139	9732	4593	-7435	273	7162	391	108	69	151	124	291	0
1684	92	0	5329	9719	4390	-7524	469	7054	292	13	17	110	0	242	0
1685	92	0	5321	9701	4380	-7511	470	7040	65	-81	-112	25	-139	-77	0
1686	92	0	4964	9680	4716	-7322	124	7198	-265	-58	-65	-102	-87	-246	0
1687	92	0	4487	9684	5197	-7085	-355	7440	-434	-87	-195	-164	-254	-417	0
1688	92	0	4018	9698	5680	-6858	-831	7689	-550	-110	-176	-170	-215	-453	0
1689	92	0	3696	9688	5992	-6692	-1148	7840	-475	-32	-112	-162	-118	-323	0
1690	92	0	3814	9701	5887	-6757	-1036	7794	-258	-79	-65	-38	-112	-95	0
1691	92	0	4165	9703	5538	-6934	-686	7620	89	58	-34	129	7	192	0
1692	92	0	4596	9698	5102	-7147	-253	7400	300	-19	93	139	83	322	0
1693	92	0	5159	9694	4535	-7426	312	7114	397	-1	110	128	81	298	0
1694	92	0	5339	9696	4357	-7517	491	7026	289	-11	-9	79	69	192	0
1695	92	0	5370	9682	4312	-7526	529	6997	73	-11	-23	-7	-40	-34	0
1696	92	0	4976	9649	4673	-7312	151	7161	-225	-64	-122	-147	-114	-250	0
1697	92	0	4462	9657	5195	-7059	-366	7426	-455	-77	-192	-151	-209	-380	0
1698	92	0	3981	9659	5678	-6820	-848	7668	-560	-48	-283	-141	-194	-457	0
1699	92	0	3636	9659	6023	-6647	-1193	7841	-525	-133	-174	-194	-215	-366	0
1700	92	0	3835	9606	5771	-6720	-968	7688	-143	-5	-52	-11	0	-73	0
1701	92	0	4037	9604	5567	-6820	-765	7585	15	-36	50	-36	60	186	0
1702	92	0	4685	9612	4927	-7148	-121	7269	353	13	25	174	42	283	0
1703	92	0	5070	9634	4564	-7352	253	7099	341	64	29	116	85	374	0
1704	92	0	5393	9628	4235	-7510	579	6931	263	-36	15	60	-11	199	0
1705	92	0	5370	9614	4244	-7492	563	6929	133	-56	-42	29	-64	-1	0
1706	92	0	4962	9610	4648	-7286	157	7129	-234	-91	-114	-36	-203	-219	0
1707	92	0	4554	9603	5049	-7078	-247	7326	-457	-85	-207	-226	-174	-438	0
1708	92	0	3993	9601	5608	-6797	-807	7604	-603	-62	-129	-182	-182	-397	0
1709	92	0	3783	9616	5833	-6699	-1025	7724	-444	-87	-114	-174	-131	-372	0
1710	92	0	3839	9606	5767	-6722	-964	7686	-211	-19	-62	-81	-11	-79	0
1711	92	0	4181	9603	5422	-6892	-620	7512	100	-46	-15	9	67	102	0
1712	92	0	4662	9595	4933	-7128	-135	7264	366	-44	71	147	106	258	0
1713	92	0	5116	9597	4481	-7356	317	7039	428	-36	93	67	40	360	0
1714	92	0	5434	9606	4172	-7520	631	6889	292	19	44	85	62	228	0
1715	92	0	5308	9581	4273	-7444	517	6927	89	-73	-60	-23	-27	-79	0
1716	92	0	5036	9573	4537	-7304	249	7055	-226	-93	-141	-73	-159	-223	0
1717	92	0	4517	9562	5045	-7039	-264	7303	-473	-73	-176	-155	-178	-448	0
1718	92	0	4087	9575	5488	-6831	-700	7531	-483	-36	-162	-203	-182	-422	0
1719	92	0	3779	9579	5800	-6679	-1010	7689	-510	-29	-178	-234	-143	-323	0
1720	92	0	3882	9570	5688	-6726	-903	7629	-203	-15	32	-91	-23	-21	0
1721	92	0	4165	9589	5424	-6877	-629	7506	100	-48	29	17	0	201	0
1722	92	0	4751	9599	4848	-7175	-48	7223	370	50	100	155	176	374	0
1723	92	0	5219	9601	4382	-7410	418	6991	500	-60	79	124	13	331	0
1724	92	0	5486	9583	4097	-7534	694	6840	343	85	52	93	83	209	0
1725	92	0	5395	9564	4169	-7479	613	6866	34	29	-36	-9	-102	1	0
1726	92	0	5090	9542	4452	-7316	319	6997	-223	21	-120	-52	-98	-209	0
1727	92	0	4464	9535	5071	-6999	-303	7303	-391	-95	-199	-137	-217	-355	0
1728	92	0	4074	9535	5461	-6804	-693	7498	-568	-64	-114	-265	-108	-442	0
1729	92	0	3723	9535	5812	-6629	-1044	7673	-510	-34	-190	-161	-120	-259	0
1730	92	0	3876	9550	5674	-6713	-899	7612	-93	-48	-83	-23	-56	-56	0
1731	92	0	4188	9548	5360	-6868	-586	7454	106	52	44	58	81	192	0
1732	92	0	4650	9540	4890	-7095	-120	7215	333	-27	126	223	27	306	0
1733	92	0	5226	9552	4326	-7389	450	6939	506	-7	118	122	89	325	0
1734	92	0	5378	9560	4182	-7469	598	6871	291	38	60	100	23	240	0
1735	92	0	5401	9564	4163	-7482	619	6863	122	-64	-81	0	-95	-27	0
1736	92	0	5106	9564	4458	-7335	324	7011	-213	-13	-97	-42	-58	-228	0
1737	92	0	4523	9537	5014	-7030	-245	7275	-448	-64	-190	-151	-166	-430	0
1738	92	0	4047	9498	5451	-6772	-702	7474	-580	-52	-137	-195	-190	-378	0
1739	92	0	3816	9494	5678	-6655	-931	7586	-405	-58	-155	-104	-139	-254	0
1740	92	0	3804	9492	5688	-6648	-942	7590	-174	21	-65	-7	-62	-11	0
1741	92	0	4130	9486	5356	-6808	-613	7421	151	-46	-21	97	-5	172	0
1742	92	0	4675	9486	4811	-7080	-68	7148	292	34	19	97	129	310	0
1743	92	0	5226	9490	4264	-7358	481	6877	420	62	102	141	166	378	0
1744	92	0	5455	9496	4041	-7475	707	6768	298	-15	-27	85	58	176	0
1745	92	0	5469	9486	4017	-7477	726	6751	87	-7	21	-23	-54	54	0
1746	92	0	5060	9504	4444	-7282	308	6974	-223	-65	-120	-120	-143	-228	0
1747	92	0	4706	9515	4809	-7110	-51	7162	-386	-69	-174	-205	-188	-358	0
1748	92	0	4081	9509	5428	-6795	-673	7468	-535	-48	-188	-162	-137	-356	0
1749	92	0	3874	9511	5637	-6692	-881	7574	-428	-97	-180	-226	-141	-343	0
1750	92	0	3915	9482	5567	-6698	-826	7524	-116	-44	-54	-87	7	-116	0
1751	92	0	4198	9465	5267	-6831	-534	7366	168	-89	19	-11	13	147	0
1752	92	0	4798	9469	4671	-7133	63	7070	335	56	141	110	124	345	0
1753	92	0	5292	9482	4190	-7387	551	6836	453	44	128	128	114	368	0
1754	92	0	5552	9482	3930	-7517	811	6706	292	34	-13	83	64	199	0
1755	92	0	5562	9478	3916	-7520	823	6697	85	13	34	-27	-44	40	0
1756	92	0	5205	9451	4246	-7328	479	6848	-238	-40	-192	-60	-87	-252	0
1757	92	0	4713	9473	4760	-7093	-23	7116	-422	-40	-207	-192	-176	-401	0
1758	92	0	4214	9469	5255	-6841	-520	7362	-523	-44	-155	-195	-213	-401	0
1759	92	0	3960	9463	5503	-6711	-771	7483	-376	0	-172	-93	-124	-345	0
1760	92	0	4036	9469	5433	-6752	-698	7451	-180	-91	-56	-73	-89	-31	0
1761	92	0	4398	9463	5065	-6930	-333	7264	122	25	85	-29	131	149	0
1762	92	0	4871	9455	4584	-7163	143	7019	320	9	89	110	97	296	0
1763	92	0	5368	9463	4095	-7415	636	6779	374	71	135	83	100	378	0
1764	92	0	5682	9453	3771	-7567	955	6612	312	19	52	62	46	238	0
1765	92	0	5572	9457	3885	-7514	843	6671	54	-17	-62	-15	-48	13	0
1766	92	0	5293	9440	4147	-7366	573	6793	-234	-93	-155	-128	-97	-263	0
1767	92	0	4780	9424	4644	-7102	68	7034	-422	-62	-159	-195	-137	-366	0
1768	92	0	4290	9407	5117	-6848	-413	7262	-527	-100	-178	-178	-230	-446	0
1769	92	0	4018	9403	5385	-6710	-683	7394	-419	-93	-145	-205	-124	-355	0
1770	92	0	4060	9422	5362	-6741	-651	7392	-178	-11	-42	-110	-21	-5	0
1771	92	0	4396	9438	5042	-6917	-323	7240	131	-100	17	27	71	190	0
1772	92	0	4960	9445	4485	-7202	237	6965	333	-25	21	81	108	259	0
1773	92	0	5419	9436	4017	-7427	701	6726	481	7	112	102	155	368	0
1774	92	0	5694	9426	3732	-7560	981	6579	331	1	48	64	56	250	0
1775	92	0	5649	9416	3767	-7532	941	6591	129	5	-71	-56	-40	31	0
1776	92	0	5263	9412	4149	-7337	557	6780	-174	-9	-151	-137	-91	-226	0
1777	92	0	4838	9414	4576	-7126	131	6995	-376	-91	-131	-182	-112	-343	0
1778	92	0	4307	9401	5094	-6854	-393	7247	-529	-79	-131	-159	-232	-411	0
1779	92	0	4053	9389	5336	-6721	-641	7362	-399	-38	-149	-153	-141	-316	0
1780	92	0	3983	9366	5383	-6674	-700	7374	-161	-128	-50	-75	-21	-52	0
1781	92	0	4372	9348	4976	-6860	-302	7162	93	21	21	9	48	135	0
1782	92	0	4862	9362	4500	-7112	181	6931	325	-25	83	137	128	306	0
1783	92	0	5308	9368	4060	-7338	624	6714	420	23	85	97	137	287	0
1784	92	0	5617	9376	3759	-7496	929	6567	329	65	46	56	31	178	0
1785	92	0	5480	9379	3899	-7429	790	6639	73	-7	-32	-23	-69	3	0
1786	92	0	5263	9360	4097	-7311	583	6728	-221	-52	-162	-155	-168	-287	0
1787	92	0	4689	9364	4675	-7026	7	7019	-436	-48	-176	-108	-139	-473	0
1788	92	0	4244	9379	5135	-6811	-445	7257	-560	-129	-205	-166	-201	-496	0
1789	92	0	3948	9348	5400	-6648	-726	7374	-389	-50	-98	-147	-83	-331	0
1790	92	0	3953	9344	5391	-6648	-719	7367	-238	-23	-87	-69	-31	-77	0
1791	92	0	4330	9335	5005	-6832	-337	7170	139	15	17	75	19	106	0
1792	92	0	4842	9329	4487	-7085	177	6908	355	75	79	102	97	343	0
1793	92	0	5314	9333	4019	-7323	647	6676	434	0	87	65	54	273	0
1794	92	0	5696	9341	3645	-7518	1025	6493	415	25	40	155	29	225	0
1795	92	0	5585	9344	3759	-7464	913	6551	126	-69	-27	27	-36	7	0
1796	92	0	5195	9348	4153	-7271	521	6750	-254	-64	-178	-217	-151	-337	0
1797	92	0	4712	9344	4632	-7028	40	6988	-391	-21	-139	-116	-155	-378	0
1798	92	0	4208	9337	5129	-6772	-460	7233	-516	-73	-211	-246	-178	-461	0
1799	92	0	3979	9335	5356	-6657	-688	7345	-440	-89	-64	-180	-151	-302	0
1800	92	0	3944	9350	5406	-6647	-731	7378	-143	-64	-3	-153	-7	-128	0
1801	92	0	4309	9327	5018	-6818	-354	7172	11	11	11	-17	-34	184	0
1802	92	0	4798	9302	4504	-7050	147	6903	353	23	139	56	162	329	0
1803	92	0	5256	9312	4056	-7284	600	6684	397	58	75	112	67	347	0
1804	92	0	5601	9310	3709	-7455	946	6509	407	-5	83	93	54	223	0
1805	92	0	5508	9298	3790	-7403	859	6544	153	34	-25	-73	5	-17	0
1806	92	0	5224	9298	4074	-7261	575	6686	-176	-50	-114	-195	-112	-215	0
1807	92	0	4658	9323	4665	-6990	-3	6994	-467	-19	-151	-197	-100	-386	0
1808	92	0	4142	9317	5175	-6729	-516	7246	-562	-131	-195	-199	-201	-453	0
1809	92	0	3919	9321	5402	-6620	-741	7361	-475	-56	-104	-172	-139	-335	0
1810	92	0	3945	9312	5367	-6628	-711	7339	-207	19	-77	-36	-42	-71	0
1811	92	0	4249	9300	5051	-6774	-401	7175	102	-31	32	-15	60	182	0
1812	92	0	4720	9298	4578	-7009	71	6938	337	-19	122	67	34	312	0
1813	92	0	5228	9288	4060	-7258	584	6674	420	56	143	75	106	386	0
1814	92	0	5436	9279	3843	-7357	796	6561	323	87	-9	42	5	302	0
1815	92	0	5391	9286	3895	-7338	748	6590	67	17	-83	-17	-89	-5	0
1816	92	0	5081	9269	4188	-7175	446	6728	-192	-36	-159	-114	-147	-236	0
1817	92	0	4575	9269	4694	-6922	-59	6981	-442	-17	-162	-153	-184	-378	0
1818	92	0	4088	9261	5173	-6674	-542	7217	-504	-89	-157	-203	-223	-473	0
1819	92	0	3693	9249	5556	-6471	-931	7402	-494	-62	-182	-182	-153	-378	0
1820	92	0	3845	9255	5410	-6550	-782	7332	-149	-29	-17	-31	-36	-40	0
1821	92	0	4101	9271	5170	-6686	-534	7220	77	-19	-79	17	34	114	0
1822	92	0	4650	9255	4605	-6952	22	6930	411	-3	65	195	131	316	0
1823	92	0	5088	9222	4134	-7155	477	6678	391	17	75	97	60	298	0
1824	92	0	5357	9205	3848	-7281	754	6526	329	5	104	81	64	236	0
1825	92	0	5228	9232	4004	-7230	612	6618	77	-64	-54	-110	-79	-31	0
1826	92	0	4953	9230	4277	-7091	338	6753	-211	-34	-129	-108	-87	-250	0
1827	92	0	4501	9244	4743	-6872	-121	6993	-438	-7	-168	-174	-164	-376	0
1828	92	0	3950	9236	5286	-6593	-668	7261	-523	-40	-201	-116	-190	-420	0
1829	92	0	3638	9246	5608	-6442	-985	7427	-461	-126	-205	-161	-161	-335	0
1830	92	0	3709	9232	5523	-6470	-907	7377	-182	-71	-69	-40	-79	-87	0
1831	92	0	3927	9215	5288	-6571	-680	7251	-7	-38	11	21	71	153	0
1832	92	0	4519	9209	4690	-6864	-85	6949	265	15	69	44	48	273	0
1833	92	0	4959	9197	4238	-7078	360	6717	403	64	97	131	151	335	0
1834	92	0	5225	9209	3984	-7217	620	6596	374	36	-85	126	3	226	0
1835	92	0	5170	9197	4027	-7183	571	6612	17	-40	-126	-48	-62	-77	0
1836	92	0	4757	9187	4430	-6972	163	6808	-302	-50	-77	-124	-184	-199	0
1837	92	0	4317	9168	4851	-6742	-267	7009	-475	-65	-248	-120	-186	-444	0
1838	92	0	3816	9197	5381	-6506	-782	7289	-545	-102	-178	-234	-122	-457	0
1839	92	0	3494	9199	5705	-6346	-1105	7452	-426	-91	-151	-106	-145	-341	0
1840	92	0	3558	9195	5637	-6376	-1039	7416	-236	9	-139	-60	-114	-48	0
1841	92	0	3927	9205	5278	-6566	-675	7241	97	-13	-3	3	75	145	0
1842	92	0	4376	9216	4840	-6796	-232	7028	318	7	44	81	64	302	0
1843	92	0	4942	9215	4273	-7078	334	6744	492	-11	71	166	87	277	0
1844	92	0	5081	9211	4130	-7146	475	6670	343	36	29	93	58	252	0
1845	92	0	5147	9224	4077	-7185	535	6650	79	9	-64	-3	-1	-23	0
1846	92	0	4833	9201	4368	-7017	232	6784	-178	13	-151	-85	-100	-230	0
1847	92	0	4194	9154	4960	-6674	-383	7057	-492	-106	-225	-289	-201	-438	0
1848	92	0	3776	9149	5373	-6462	-798	7261	-597	9	-104	-201	-131	-312	0
1849	92	0	3459	9129	5670	-6294	-1105	7399	-446	-112	-221	-180	-199	-364	0
1850	92	0	3612	9158	5546	-6385	-967	7352	-162	11	58	-34	-27	5	0
1851	92	0	3825	9183	5358	-6504	-766	7270	21	-27	29	32	-11	203	0
1852	92	0	4378	9187	4809	-6782	-215	6998	289	-27	131	141	110	254	0
1853	92	0	4844	9197	4353	-7020	245	6775	461	5	97	87	71	343	0
1854	92	0	5143	9201	4058	-7172	542	6629	291	23	27	102	9	180	0
1855	92	0	5068	9178	4110	-7123	479	6644	122	-48	-9	42	-50	-21	0
1856	92	0	4706	9121	4415	-6913	145	6768	-219	-3	-36	-97	-118	-250	0
1857	92	0	4220	9110	4890	-6665	-335	7000	-494	-112	-143	-174	-265	-393	0
1858	92	0	3674	9127	5453	-6400	-889	7290	-535	-67	-157	-166	-184	-395	0
1859	92	0	3407	9137	5730	-6272	-1161	7433	-504	-108	-149	-192	-176	-356	0
1860	92	0	3528	9150	5622	-6339	-1047	7386	-194	-56	-34	-36	3	-87	0
1861	92	0	3888	9176	5288	-6532	-700	7232	87	-19	64	93	77	100	0
1862	92	0	4390	9199	4809	-6794	-209	7004	236	23	32	44	60	306	0
1863	92	0	4869	9193	4324	-7031	272	6758	413	-56	60	104	38	360	0
1864	92	0	5185	9191	4006	-7188	589	6598	366	-21	15	176	79	225	0
1865	92	0	5122	9176	4054	-7149	534	6615	60	-1	-93	-54	-42	-50	0
1866	92	0	4802	9149	4347	-6975	227	6748	-172	7	-139	-89	7	-306	0
1867	92	0	4323	9147	4824	-6735	-250	6985	-393	-46	-195	-149	-203	-444	0
1868	92	0	3752	9147	5395	-6449	-821	7271	-550	-34	-221	-145	-153	-450	0
1869	92	0	3529	9143	5614	-6336	-1042	7378	-529	-65	-197	-221	-184	-349	0
1870	92	0	3513	9158	5645	-6335	-1066	7401	-168	-81	-44	-71	1	-65	0
1871	92	0	3882	9152	5270	-6517	-694	7211	116	-27	17	-29	83	104	0
1872	92	0	4416	9147	4731	-6781	-157	6939	254	31	38	190	13	287	0
1873	92	0	4865	9156	4291	-7010	287	6723	436	60	122	89	116	370	0
1874	92	0	5172	9149	3977	-7160	597	6563	292	3	44	11	40	186	0
1875	92	0	5156	9150	3994	-7153	581	6572	102	1	-1	0	-137	-42	0
1876	92	0	4763	9160	4397	-6961	183	6778	-211	-27	-118	-93	-21	-232	0
1877	92	0	4258	9158	4900	-6708	-321	7029	-473	-83	-223	-149	-223	-486	0
1878	92	0	3860	9158	5298	-6509	-719	7228	-492	-32	-112	-209	-129	-397	0
1879	92	0	3432	9170	5738	-6301	-1153	7454	-494	-69	-197	-205	-149	-314	0
1880	92	0	3595	9180	5585	-6387	-995	7382	-162	-11	-128	-46	-23	-118	0
1881	92	0	3863	9207	5344	-6535	-740	7275	67	27	38	67	95	139	0
1882	92	0	4419	9216	4797	-6817	-189	7006	360	-112	128	58	36	277	0
1883	92	0	4912	9220	4308	-7066	302	6764	403	77	108	83	108	356	0
1884	92	0	5086	9216	4130	-7151	478	6673	287	31	-48	91	83	209	0
1885	92	0	5141	9209	4068	-7175	536	6638	116	-27	-102	40	-93	-7	0
1886	92	0	4786	9174	4388	-6980	199	6781	-209	3	-143	-34	-89	-283	0
1887	92	0	4264	9156	4892	-6710	-314	7024	-517	-75	-273	-153	-225	-508	0
1888	92	0	3760	9145	5385	-6452	-812	7265	-531	-27	-178	-147	-122	-407	0
1889	92	0	3456	9147	5691	-6301	-1117	7419	-436	-112	-176	-110	-162	-331	0
1890	92	0	3411	9147	5736	-6279	-1162	7441	-275	-62	-87	-149	23	-100	0
1891	92	0	3787	9131	5344	-6459	-778	7237	64	-3	-21	-42	64	116	0
1892	92	0	4279	9127	4848	-6703	-284	6987	320	-23	44	122	95	232	0
1893	92	0	4822	9119	4297	-6970	262	6708	508	44	145	128	129	304	0
1894	92	0	4990	9118	4128	-7054	431	6623	281	23	38	34	-32	203	0
1895	92	0	5003	9102	4099	-7052	452	6600	65	-29	-65	-11	-34	-69	0
1896	92	0	4716	9075	4359	-6895	178	6717	-285	-3	-62	-83	-46	-252	0
1897	92	0	4148	9040	4892	-6594	-372	6966	-488	-93	-219	-147	-205	-469	0
1898	92	0	3591	9044	5453	-6317	-931	7248	-603	-67	-221	-197	-236	-428	0
1899	92	0	3366	9038	5672	-6202	-1153	7355	-552	-81	-141	-139	-139	-325	0
1900	92	0	3422	9061	5639	-6241	-1108	7350	-252	-73	-73	-50	-118	-77	0
1901	92	0	3680	9069	5389	-6374	-854	7229	32	-21	-7	0	27	93	0
1902	92	0	4248	9053	4805	-6650	-278	6929	337	36	102	137	112	347	0
1903	92	0	4696	9028	4332	-6862	182	6680	312	15	52	110	62	302	0
1904	92	0	4962	8989	4027	-6975	467	6508	312	-29	-3	91	42	219	0
1905	92	0	4910	8991	4081	-6950	414	6536	27	0	-40	-11	-34	-13	0
1906	92	0	4569	8988	4419	-6778	75	6703	-275	-110	-182	-194	-106	-316	0
1907	92	0	4103	8976	4873	-6539	-385	6924	-444	-29	-207	-54	-110	-455	0
1908	92	0	3545	8988	5443	-6266	-949	7215	-582	-131	-291	-194	-194	-477	0
1909	92	0	3333	8976	5643	-6154	-1155	7309	-453	-62	-176	-106	-186	-316	0
1910	92	0	3246	8972	5726	-6109	-1240	7349	-254	-67	-71	-60	-69	-100	0
1911	92	0	3639	8958	5319	-6298	-840	7138	64	-71	29	34	-23	164	0
1912	92	0	4136	8945	4809	-6540	-336	6877	335	-56	102	98	100	267	0
1913	92	0	4626	8925	4299	-6775	163	6612	440	75	87	126	172	316	0
1914	92	0	4859	8925	4066	-6892	396	6495	273	34	48	69	97	232	0
1915	92	0	4873	8933	4060	-6903	406	6496	40	-42	-44	-67	-75	-60	0
1916	92	0	4610	8924	4314	-6767	148	6619	-180	-27	-118	-21	-108	-256	0
1917	92	0	4016	8922	4906	-6469	-445	6914	-415	-135	-137	-223	-112	-399	0
1918	92	0	3545	8922	5377	-6233	-916	7149	-620	-110	-176	-188	-219	-498	0
1919	92	0	3285	8943	5658	-6114	-1186	7300	-463	-54	-133	-128	-170	-294	0
1920	92	0	3236	8943	5707	-6089	-1235	7325	-269	-95	-69	-120	11	-129	0
1921	92	0	3717	8945	5228	-6331	-755	7086	60	-13	85	65	67	147	0
1922	92	0	4097	8931	4834	-6514	-368	6882	283	9	34	120	131	292	0
1923	92	0	4618	8920	4302	-6769	158	6611	360	1	79	112	60	246	0
1924	92	0	4889	8924	4035	-6906	427	6479	269	-11	44	67	77	201	0
1925	92	0	4789	8925	4136	-6857	326	6530	-3	-75	-64	-36	-87	-73	0
1926	92	0	4576	8927	4351	-6751	112	6639	-219	-15	-77	-102	-42	-267	0
1927	92	0	3977	8935	4958	-6456	-490	6946	-543	-106	-221	-149	-199	-438	0
1928	92	0	3508	8941	5433	-6224	-962	7187	-630	-149	-248	-170	-199	-529	0
1929	92	0	3170	8945	5775	-6057	-1302	7360	-444	-58	-234	-192	-122	-323	0
1930	92	0	3257	8927	5670	-6092	-1206	7298	-213	-48	-126	-13	-34	-143	0
1931	92	0	3551	8920	5369	-6235	-909	7144	54	-40	9	3	17	131	0
1932	92	0	4098	8889	4791	-6493	-346	6840	271	-13	38	98	110	256	0
1933	92	0	4515	8848	4333	-6681	91	6590	434	-36	108	153	118	424	0
1934	92	0	4834	8795	3961	-6814	436	6378	188	-29	50	58	-34	199	0
1935	92	0	4765	8757	3992	-6761	386	6374	91	-7	-46	71	-69	11	0
1936	92	0	4437	8714	4277	-6575	80	6495	-147	-124	-118	-40	-172	-234	0
1937	92	0	3936	8733	4797	-6334	-430	6765	-446	-36	-225	-151	-159	-426	0
1938	92	0	3436	8790	5354	-6113	-959	7072	-531	-81	-195	-153	-209	-384	0
1939	92	0	3224	8863	5639	-6043	-1207	7251	-428	-23	-161	-79	-153	-306	0
1940	92	0	3251	8974	5723	-6112	-1236	7348	-281	-23	-110	-54	-122	-60	0
1941	92	0	3688	9069	5381	-6378	-846	7225	93	-36	65	-11	52	75	0
1942	92	0	4251	9174	4923	-6712	-336	7048	349	25	81	106	98	318	0
1943	92	0	4806	9269	4463	-7037	171	6866	420	48	-15	120	114	333	0
1944	92	0	5147	9438	4291	-7292	428	6864	283	21	60	157	-3	228	0
1945	92	0	5220	9672	4452	-7446	384	7062	52	-65	-83	32	-31	-77	0
1946	92	0	5095	9921	4826	-7508	134	7373	-219	-25	-75	-71	-114	-226	0
1947	92	0	4578	10165	5587	-7371	-504	7876	-479	-126	-230	-230	-141	-481	0
1948	92	0	4279	10380	6101	-7329	-911	8240	-547	-73	-143	-182	-207	-469	0
1949	92	0	3973	10594	6621	-7283	-1324	8607	-473	-112	-195	-145	-145	-314	0
1950	92	0	4252	10778	6526	-7515	-1137	8652	-209	-1	-54	-54	-9	-112	0
1951	92	0	4547	10799	6252	-7673	-852	8525	25	-83	62	-38	11	155	0
1952	92	0	4966	10611	5645	-7788	-339	8128	205	9	75	64	120	228	0
1953	92	0	5298	10353	5055	-7825	121	7704	355	9	56	97	81	358	0
1954	92	0	5445	10097	4652	-7771	396	7374	261	31	-38	85	93	155	0
1955	92	0	5294	9779	4485	-7536	404	7132	87	0	3	-27	-62	-42	0
1956	92	0	4823	9560	4737	-7191	43	7148	-248	-36	-182	-118	-71	-312	1
1957	77	0	4295	9436	5141	-6865	-423	7288	-479	-48	-178	-129	-131	-391	0
1958	77	0	3728	9280	5552	-6504	-912	7416	-585	-65	-93	-223	-186	-446	0
1959	77	0	3323	9104	5781	-6213	-1229	7442	-556	-126	-102	-267	-139	-333	0
1960	77	0	3390	8951	5561	-6170	-1085	7256	-201	1	-31	-44	21	-65	0
1961	77	0	3507	8797	5290	-6152	-891	7043	-54	-11	-23	97	25	137	0
1962	77	0	4008	8687	4679	-6347	-335	6683	261	-27	100	118	100	259	0
1963	77	0	4426	8600	4174	-6513	126	6387	362	9	98	116	97	355	0
1964	77	0	4685	8526	3841	-6605	422	6183	242	-46	15	85	50	145	0
1965	77	0	4633	8514	3881	-6573	376	6197	-15	9	-176	-15	-32	-50	0
1966	77	0	4293	8537	4244	-6415	24	6390	-318	-85	-71	-54	-141	-240	0
1967	77	0	3816	8549	4733	-6182	-458	6641	-428	-69	-205	-186	-56	-452	0
1968	77	0	3251	8541	5290	-5896	-1019	6915	-646	-83	-230	-129	-157	-517	0
1969	77	0	3096	8570	5474	-5833	-1189	7022	-475	65	-100	-58	-31	-287	0
1970	77	0	3028	8578	5550	-5803	-1261	7064	-263	-42	-98	-50	-56	-23	0
1971	77	0	3360	8584	5224	-5972	-932	6904	48	-32	-27	38	56	97	0
1972	77	0	3907	8615	4708	-6261	-400	6661	279	19	79	194	161	322	0
1973	77	0	4421	8634	4213	-6527	104	6423	386	25	87	133	60	312	0
1974	77	0	4726	8656	3930	-6691	398	6293	306	19	32	128	81	201	0
1975	77	0	4725	8698	3973	-6711	376	6335	31	-48	-36	25	-46	1	0
1976	77	0	4425	8722	4297	-6573	64	6509	-242	-79	-124	-87	-98	-217	0
1977	77	0	3863	8745	4882	-6304	-509	6813	-521	-128	-219	-131	-246	-413	0
1978	77	0	3470	8768	5298	-6119	-914	7033	-566	-98	-174	-153	-182	-424	0
1979	77	0	3080	8803	5723	-5941	-1321	7263	-500	-116	-106	-203	-77	-339	0
1980	77	0	3191	8803	5612	-5997	-1210	7207	-221	-85	-56	-25	-23	-124	0
1981	77	0	3536	8828	5292	-6182	-878	7060	46	-52	40	69	79	178	0
1982	77	0	4062	8842	4780	-6452	-359	6811	283	17	108	145	135	341	0
1983	77	0	4502	8834	4332	-6668	85	6583	287	7	91	112	122	252	0
1984	77	0	4862	8823	3961	-6842	450	6392	258	29	87	118	126	122	0
1985	77	0	4805	8799	3994	-6802	405	6396	27	-19	-34	-15	31	-69	0
1986	77	0	4520	8747	4227	-6633	146	6487	-232	-71	-42	-93	-122	-254	0
1987	77	0	3941	8730	4789	-6335	-424	6759	-481	-46	-230	-106	-170	-368	0
1988	77	0	3522	8728	5206	-6125	-842	6967	-554	-106	-190	-174	-161	-461	0
1989	77	0	3204	8764	5560	-5984	-1178	7162	-453	-52	-89	-110	-126	-318	0
1990	77	0	3271	8780	5509	-6025	-1119	7144	-275	-21	-170	-71	-13	-106	0
1991	77	0	3639	8776	5137	-6207	-749	6956	27	-48	15	106	81	102	0
1992	77	0	4072	8780	4708	-6426	-318	6744	267	-19	32	91	104	275	0
1993	77	0	4695	8784	4089	-6739	303	6436	399	58	131	162	122	294	0
1994	77	0	4949	8768	3819	-6858	565	6293	275	54	40	116	81	273	0
1995	77	0	4947	8776	3829	-6861	559	6302	3	-31	-64	-11	-62	-32	0
1996	77	0	4663	8768	4105	-6715	279	6436	-197	-9	-97	-31	-27	-190	0
1997	77	0	4177	8770	4593	-6473	-208	6681	-438	-108	-141	-217	-172	-335	0
1998	77	0	3688	8770	5082	-6229	-697	6926	-578	-29	-137	-192	-172	-436	0
1999	77	0	3428	8776	5348	-6102	-960	7062	-485	-5	-197	-97	-56	-382	0
[truncated: 63,354 more rows]
