# Supplementary material for: A Robust and Real-Time Capable Envelope-Based Algorithm for Heart Sound Classification: Validation under Different Physiological Conditions
Source: Sensors (Basel). 2020 Feb 11;20(4):972. doi: 10.3390/s20040972 (PMC7070375; doi:10.3390/s20040972)
Supplement: Supplementary file 1 [file sensors-20-00972-s001.zip › Messungen/jk/jk04_unfiltered.csv]

Dataset No.	Pulse (bpm)	Pacer Bit	leadI (�V)	leadII (�V)	leadIII (�V)	lead_avR (�V)	lead_avL (�V)	lead_avF (�V)	V1 (�V)	V2 (�V)	V3 (�V)	V4 (�V)	V5 (�V)	V6 (�V)	R-Wave
1	0	0	-766	244	1010	261	-888	627	64	0	32	1	34	31	0
2	0	0	-884	252	1136	316	-1010	694	-40	-95	-67	-48	-40	-52	0
3	0	0	-722	279	1001	221	-861	640	-9	-17	-46	13	-1	-52	0
4	0	0	-793	308	1101	242	-947	704	-81	7	-32	31	-13	15	0
5	0	0	-757	358	1115	199	-936	736	-93	-60	-31	-97	-9	-137	0
6	0	0	-656	403	1059	126	-857	731	-32	34	36	11	11	-178	0
7	0	0	-805	467	1272	169	-1038	869	-58	-42	-46	-73	-11	-184	0
8	0	0	-666	496	1162	85	-914	829	-34	21	-89	-85	-25	-141	0
9	0	0	-820	442	1262	189	-1041	852	-29	0	48	-13	48	-31	1
10	0	0	-820	380	1200	220	-1010	790	-29	-100	-40	-44	-23	-81	0
11	0	0	-822	312	1134	255	-978	723	40	-56	36	-7	9	0	0
12	0	0	-904	269	1173	317	-1038	721	-19	-85	-32	-23	-52	17	0
13	0	0	-822	254	1076	284	-949	665	83	-46	-11	-11	17	15	0
14	0	0	-875	244	1119	315	-997	681	-9	31	-32	15	-46	32	0
15	0	0	-869	240	1109	314	-989	674	-32	-7	-21	-42	27	-62	0
16	0	0	-728	269	997	229	-862	633	89	85	-34	46	-1	-81	0
17	0	0	-917	314	1231	301	-1074	772	-21	-17	-120	13	-25	-135	0
18	0	0	-831	391	1222	220	-1026	806	-23	23	-23	-15	-131	-75	0
19	0	0	-792	430	1222	181	-1007	826	7	38	44	-42	-11	15	0
20	0	0	-856	428	1284	214	-1070	856	-79	-19	-46	-54	23	-64	0
21	0	0	-716	403	1119	156	-917	761	-9	42	21	-71	81	-23	0
22	0	0	-822	378	1200	222	-1011	789	-62	19	46	-23	19	21	0
23	0	0	-793	353	1146	220	-969	749	-79	-5	-27	-38	-56	-11	0
24	0	0	-864	325	1189	269	-1026	757	-81	-58	-32	-56	-21	-19	0
25	0	0	-754	322	1076	216	-915	699	-40	9	-27	-29	-50	-48	0
26	0	0	-811	337	1148	237	-979	742	-9	-56	-31	0	-58	-110	0
27	0	0	-811	364	1175	223	-993	769	-60	44	-38	-112	1	-118	0
28	0	0	-818	380	1198	219	-1008	789	-75	56	-60	-17	-25	-75	0
29	0	0	-811	407	1218	202	-1014	812	0	3	-7	1	-40	-15	0
30	0	0	-811	442	1253	184	-1032	847	-89	-36	7	-75	-98	-1	0
31	0	0	-776	477	1253	149	-1014	865	-69	0	38	-36	-67	42	0
32	0	0	-760	502	1262	129	-1011	882	-60	-11	13	-87	-52	83	0
33	0	0	-687	490	1177	98	-932	833	25	83	3	-7	-13	27	0
34	0	0	-708	465	1173	121	-940	819	-46	-62	-15	-81	40	-58	0
35	0	0	-661	440	1101	110	-881	770	-62	7	38	-58	-65	0	0
36	0	0	-767	397	1164	185	-965	780	-27	-36	-11	-34	-73	-67	0
37	0	0	-814	382	1196	216	-1005	789	-77	-5	-58	-15	-77	-48	0
38	0	0	-830	366	1196	232	-1013	781	17	23	-7	-15	-46	-32	0
39	0	0	-879	366	1245	256	-1062	805	-25	-34	-13	-60	21	-118	0
40	0	0	-790	362	1152	214	-971	757	-46	-65	-13	0	-15	-87	0
41	0	0	-797	384	1181	206	-989	782	42	64	7	38	106	50	0
42	0	0	-771	420	1191	175	-981	805	-42	-62	-31	-64	15	-38	0
43	0	0	-644	488	1132	78	-888	810	21	13	15	-13	50	25	0
44	0	0	-683	556	1239	63	-961	897	-56	-65	-19	-23	-69	-13	0
45	0	0	-640	599	1239	20	-939	919	17	-97	36	15	-32	1	0
46	0	0	-560	607	1167	-23	-863	887	3	-32	27	-1	-40	-29	0
47	0	0	-633	587	1220	23	-926	903	-25	-9	-54	-46	1	-106	0
48	0	0	-657	547	1204	55	-930	875	-65	50	-102	54	-34	-46	0
49	0	0	-677	488	1165	94	-921	826	-9	-54	-21	-75	-44	-73	0
50	0	0	-682	417	1099	132	-890	758	29	-44	46	-69	60	-23	0
51	0	0	-716	364	1080	176	-898	722	25	-77	17	-9	-54	-7	0
52	0	0	-675	331	1006	172	-840	668	-15	-29	27	32	-19	98	0
53	0	0	-588	345	933	121	-760	639	-25	-42	15	-44	31	-11	0
54	0	0	-580	370	950	105	-765	660	38	0	-42	5	7	-83	0
55	0	0	-590	409	999	90	-794	704	-19	-15	-31	5	44	-79	0
56	0	0	-528	490	1018	19	-773	754	0	-48	7	-38	-15	-87	0
57	0	0	-509	517	1026	-4	-767	771	-17	-11	44	-1	13	-44	0
58	0	0	-578	490	1068	44	-823	779	-56	-34	-38	-17	-65	-64	0
59	0	0	-547	434	981	56	-764	707	17	-7	7	15	1	-38	0
60	0	0	-600	399	999	100	-799	699	-13	-108	-67	-137	36	-122	0
61	0	0	-560	388	948	86	-754	668	15	17	9	13	40	126	0
62	0	0	-545	360	905	92	-725	632	-34	-64	3	-21	17	-13	0
63	0	0	-540	325	865	107	-702	595	11	-5	60	-3	60	19	0
64	0	0	-520	323	843	98	-681	583	-50	-48	31	-44	-19	1	0
65	0	0	-483	335	818	74	-650	576	23	-5	3	42	21	-87	0
66	0	0	-532	335	867	98	-699	601	-73	-38	-9	-7	-40	-114	0
67	0	0	-516	322	838	97	-677	580	-73	-9	-7	-46	-29	-40	0
68	0	0	-545	302	847	121	-696	574	-7	-11	-11	-21	-15	-46	0
69	0	0	-522	300	822	111	-672	561	-5	-7	9	21	-42	5	0
70	0	0	-468	298	766	85	-617	532	-21	-25	71	-102	87	-21	0
71	0	0	-485	291	776	97	-630	533	-3	-36	11	25	0	36	0
72	0	0	-402	304	706	49	-554	505	-69	-36	25	-79	-3	-21	0
73	0	0	-355	353	708	1	-531	530	-31	11	-34	-15	50	-17	0
74	0	0	-317	426	743	-54	-530	584	-9	25	-15	-15	-29	23	0
75	0	0	-227	498	725	-135	-476	611	32	-38	-5	23	-46	31	0
76	0	0	-299	486	785	-93	-542	635	-42	-19	-81	36	-112	-73	0
77	0	0	-351	419	770	-34	-560	594	-52	-25	-23	-56	-97	-40	0
78	0	0	-338	360	698	-11	-518	529	-29	15	-13	5	-42	-106	0
79	0	0	-362	287	649	37	-505	468	-7	-52	15	-38	21	-27	0
80	0	0	-369	232	601	68	-485	416	-32	-42	-29	-36	-1	-71	0
81	0	0	-299	209	508	45	-403	358	-34	17	46	0	15	65	0
82	0	0	-279	207	486	36	-382	346	-7	-17	44	-98	21	36	0
83	0	0	-233	207	440	13	-336	323	-21	-23	67	3	0	-7	0
84	0	0	-231	217	448	7	-339	332	-46	-15	48	-44	-15	21	0
85	0	0	-171	263	434	-46	-302	348	9	29	-48	5	-75	-19	0
86	0	0	-188	302	490	-57	-339	396	31	-21	-7	19	-9	-5	0
87	0	0	-122	347	469	-112	-295	408	31	19	23	-79	23	-118	0
88	0	0	-169	409	578	-120	-373	493	19	-5	48	5	-13	-21	0
89	0	0	-122	450	572	-164	-347	511	-77	50	-65	-13	-36	-25	0
90	0	0	-15	444	459	-214	-237	451	-67	-25	9	-27	-7	-77	0
91	0	0	-64	409	473	-172	-268	441	-36	73	15	23	50	83	0
92	0	0	-25	366	391	-170	-208	378	-98	31	-5	-44	11	58	0
93	0	0	62	337	275	-199	-106	306	-1	65	112	-27	81	34	0
94	0	0	27	294	267	-160	-120	280	56	48	-15	56	81	38	0
95	0	0	-70	205	275	-67	-172	240	-25	-3	-29	5	93	-46	0
96	0	0	-80	139	219	-29	-149	179	-9	-31	71	5	-29	9	0
97	0	0	-242	89	331	76	-286	210	-3	-38	-31	-36	-91	31	0
98	0	0	-169	67	236	51	-202	151	56	3	-27	31	-5	-98	0
99	0	0	-154	129	283	12	-218	206	-27	-21	25	-15	73	31	0
100	0	0	-49	203	252	-77	-150	227	-29	-11	13	31	21	-58	0
101	0	0	6	310	304	-158	-149	307	3	-3	17	34	17	67	0
102	0	0	115	448	333	-281	-109	390	-32	-36	-1	19	31	17	0
103	0	0	243	570	327	-406	-42	448	-67	34	38	-1	-11	118	0
104	0	0	210	679	469	-444	-129	574	-50	-40	-25	69	0	65	0
105	0	0	332	774	442	-553	-55	608	11	-3	19	-32	91	-3	0
106	0	0	372	907	535	-639	-81	721	-3	-19	50	19	-23	64	0
107	0	0	388	1014	626	-701	-119	820	-48	-42	-11	-62	-44	-32	0
108	0	0	433	1156	723	-794	-145	939	-38	-5	-15	7	36	-56	0
109	0	0	588	1303	715	-945	-63	1009	-21	38	-69	7	0	48	0
110	0	0	648	1453	805	-1050	-78	1129	-38	23	52	-40	87	50	0
111	0	0	793	1658	865	-1225	-36	1261	5	-69	-21	-36	25	-32	0
112	0	0	960	1800	840	-1380	60	1320	73	15	-11	64	54	85	0
113	0	0	926	1767	841	-1346	42	1304	7	-11	-7	-1	44	118	0
114	0	0	815	1565	750	-1190	32	1157	-3	-56	17	44	19	34	0
115	0	0	698	1293	595	-995	51	944	-42	-48	-27	-13	-60	42	0
116	0	0	609	1039	430	-824	89	734	-5	29	23	38	27	-38	0
117	0	0	320	746	426	-533	-53	586	-131	31	-5	65	-87	-3	0
118	0	0	309	609	300	-459	4	454	-91	-23	23	-141	-50	-21	0
119	0	0	355	504	149	-429	103	326	11	32	15	62	58	32	0
120	0	0	243	415	172	-329	35	293	-81	3	-7	-52	27	-1	0
121	0	0	317	322	5	-319	156	163	-32	-36	48	0	13	79	0
122	0	0	235	234	-1	-234	118	116	-11	7	-1	27	-19	36	0
123	0	0	270	135	-135	-202	202	0	7	-1	50	7	-17	118	0
124	0	0	259	104	-155	-181	207	-25	-29	-9	-1	-1	5	34	1
125	0	0	267	83	-184	-175	225	-50	69	-25	-21	93	-52	114	0
126	0	0	236	83	-153	-159	194	-35	-97	21	52	-32	1	-77	0
127	0	0	199	85	-114	-142	156	-14	-23	-97	40	-31	-32	1	0
128	0	0	222	67	-155	-144	188	-44	32	-65	-11	64	-64	13	0
129	0	0	282	54	-228	-168	255	-87	-27	-54	95	1	23	-13	0
130	0	0	234	15	-219	-124	226	-102	-124	34	17	-62	-3	114	0
131	0	0	317	-3	-320	-157	318	-161	-34	50	73	0	-9	106	0
132	0	0	295	3	-292	-149	293	-144	-17	-19	54	-32	23	116	0
133	0	0	362	23	-339	-192	350	-158	-32	-50	-19	-44	-13	62	0
134	0	0	505	75	-430	-290	467	-177	65	0	112	31	100	89	0
135	0	0	389	128	-261	-258	325	-66	-91	-34	-11	-52	3	-31	0
136	0	0	436	194	-242	-315	339	-24	-65	-27	23	-36	-21	31	0
137	0	0	500	291	-209	-395	354	41	5	-17	108	21	19	1	0
138	0	0	426	376	-50	-401	238	163	-23	-15	-1	0	-17	-5	0
139	0	0	597	452	-145	-524	371	153	25	29	40	-42	21	34	0
140	0	0	610	506	-104	-558	357	201	-29	-73	-17	32	5	69	0
141	0	0	682	525	-157	-603	419	184	-13	-46	-5	3	-38	34	0
142	0	0	703	473	-230	-588	466	121	-44	34	36	13	52	67	0
143	0	0	750	417	-333	-583	541	42	75	44	100	29	34	161	0
144	0	0	711	382	-329	-546	520	26	-81	-69	56	-21	9	81	0
145	0	0	758	349	-409	-553	583	-30	32	-114	128	-67	15	116	0
146	0	0	686	304	-382	-495	534	-39	11	38	-13	0	9	38	0
147	0	0	577	248	-329	-412	453	-40	-58	19	-15	-91	21	21	0
148	0	0	569	201	-368	-385	468	-83	9	-73	-13	31	0	-21	0
149	0	0	602	201	-401	-401	501	-100	-65	-48	-29	-36	-23	40	0
150	0	0	593	205	-388	-399	490	-91	9	-52	27	-5	7	128	0
151	0	0	576	225	-351	-400	463	-63	-36	-91	-48	-58	19	52	0
152	0	0	765	246	-519	-505	642	-136	50	25	77	56	129	172	0
153	0	0	631	269	-362	-450	496	-46	-79	42	0	-23	31	52	0
154	0	0	730	294	-436	-512	583	-71	-1	15	56	15	44	-13	0
155	0	0	589	322	-267	-455	428	27	-95	-21	11	-46	-1	73	0
156	0	0	695	362	-333	-528	514	14	-31	0	58	-34	-1	81	0
157	0	0	674	430	-244	-552	459	93	-52	3	11	-25	32	9	0
158	0	0	738	488	-250	-613	494	119	-27	5	-7	13	9	44	0
159	0	0	671	481	-190	-576	430	145	13	17	-17	15	46	71	0
160	0	0	690	446	-244	-568	467	101	15	0	7	-23	71	87	0
161	0	0	728	397	-331	-562	529	33	-5	-11	75	-11	48	77	0
162	0	0	622	374	-248	-498	435	63	-31	-62	-7	-19	-7	147	0
163	0	0	757	335	-422	-546	589	-43	50	29	34	-21	112	87	0
164	0	0	608	306	-302	-457	455	2	-60	-15	-40	13	-32	106	0
165	0	0	589	316	-273	-452	431	21	-75	-31	-42	-40	-32	44	0
166	0	0	587	343	-244	-465	415	49	15	-31	91	-21	-62	98	0
167	0	0	499	395	-104	-447	301	145	5	-34	-65	29	-9	21	0
168	0	0	523	450	-73	-486	298	188	-15	-44	0	13	-46	40	0
169	0	0	499	459	-40	-479	269	209	0	7	36	-17	64	60	0
170	0	0	419	432	13	-425	203	222	-54	-36	-25	-23	-40	71	0
171	0	0	531	436	-95	-483	313	170	-17	-29	0	27	40	62	0
172	0	0	447	420	-27	-433	237	196	-50	1	13	-32	5	108	0
173	0	0	445	403	-42	-424	243	180	-13	-31	-11	-34	44	21	0
174	0	0	451	386	-65	-418	258	160	-15	-1	62	44	-15	38	0
175	0	0	362	420	58	-391	152	239	48	-73	5	36	32	116	0
176	0	0	386	432	46	-409	170	239	-34	-29	-13	-29	23	-1	0
177	0	0	306	455	149	-380	78	302	-85	36	11	23	23	71	0
178	0	0	248	473	225	-360	11	349	-50	-98	-19	-29	-58	-11	0
179	0	0	326	465	139	-395	93	302	25	77	-29	0	40	-3	0
180	0	0	266	432	166	-349	50	299	1	-36	48	-32	11	95	0
181	0	0	247	382	135	-314	56	258	-79	21	-9	-3	1	40	0
182	0	0	246	362	116	-304	65	239	-64	-3	81	-60	34	91	0
183	0	0	260	343	83	-301	88	213	-15	19	-1	-11	46	15	0
184	0	0	210	339	129	-274	40	234	-73	-31	1	-67	23	27	0
185	0	0	207	362	155	-284	26	258	-64	-19	19	-36	25	-13	0
186	0	0	128	403	275	-265	-73	339	-52	1	-112	-48	-1	-98	0
187	0	0	221	477	256	-349	-17	366	3	25	95	19	7	-32	0
188	0	0	163	523	360	-343	-98	441	-15	-108	-3	-40	-23	-93	0
189	0	0	230	521	291	-375	-30	406	-3	42	77	27	-15	87	0
190	0	0	163	475	312	-319	-74	393	3	-71	46	-31	7	48	0
191	0	0	188	442	254	-315	-33	348	-54	-23	-31	-3	-60	106	0
192	0	0	185	388	203	-286	-9	295	62	32	32	-11	126	77	0
193	0	0	140	345	205	-242	-32	275	-77	29	34	-81	77	11	0
194	0	0	116	335	219	-225	-51	277	-1	-62	85	9	1	75	0
195	0	0	105	331	226	-218	-60	278	-7	-13	73	-46	0	71	0
196	0	0	91	362	271	-226	-90	316	-27	-5	56	-67	48	-38	0
197	0	0	94	386	292	-240	-99	339	5	-19	52	-48	-3	-21	0
198	0	0	31	405	374	-218	-171	389	-11	-29	-25	-46	-48	-13	0
199	0	0	91	442	351	-266	-130	396	-42	-7	69	38	1	-21	0
200	0	0	85	473	388	-279	-151	430	-85	19	38	-17	25	38	0
201	0	0	142	498	356	-320	-107	427	21	-50	95	-50	73	-60	0
202	0	0	134	541	407	-337	-136	474	-46	44	79	-36	106	3	0
203	0	0	115	580	465	-347	-175	522	-48	3	32	-79	60	11	0
204	0	0	211	616	405	-413	-97	510	-9	58	95	11	40	31	0
205	0	0	139	624	485	-381	-173	554	9	-5	-21	5	-15	38	0
206	0	0	140	609	469	-374	-164	539	9	40	104	-64	32	-17	0
207	0	0	12	597	585	-304	-286	591	-1	42	31	-27	-15	-32	0
208	0	0	-17	580	597	-281	-307	588	44	-9	67	-13	5	-23	0
209	0	0	-12	560	572	-274	-292	566	79	-34	81	1	-9	-7	0
210	0	0	-124	541	665	-208	-394	603	-97	-65	-73	-71	23	-9	0
211	0	0	81	550	469	-315	-194	509	-21	-11	64	-1	15	1	0
212	0	0	-41	560	601	-259	-321	580	-32	-11	104	48	36	25	0
213	0	0	-31	582	613	-275	-322	597	-48	-52	-79	-21	-21	-71	0
214	0	0	97	667	570	-382	-236	618	-1	11	137	31	110	85	0
215	0	0	-56	754	810	-349	-433	782	-67	-48	-1	-40	-34	-52	0
216	0	0	31	799	768	-415	-368	783	46	-29	-44	23	-15	-137	0
217	0	0	-146	777	923	-315	-534	850	-31	-36	-5	44	-32	-7	0
218	0	0	-136	768	904	-316	-520	836	-75	-71	-1	-58	-34	-85	0
219	0	0	-141	768	909	-313	-525	838	19	-62	85	-27	-25	21	0
220	0	0	-200	750	950	-275	-575	850	0	-89	-9	-42	44	-31	0
221	0	0	-171	721	892	-275	-531	806	-29	-60	48	32	-32	-67	0
222	0	0	-205	733	938	-264	-571	835	-13	7	73	-1	46	48	0
223	0	0	-206	727	933	-260	-569	830	-46	-21	-15	7	-81	1	0
224	0	0	-202	700	902	-249	-552	801	15	-7	29	15	-27	58	0
225	0	0	-260	667	927	-203	-593	797	-77	-15	17	-46	-44	-38	0
226	0	0	-312	632	944	-160	-628	788	-5	-5	7	91	-52	-5	0
227	0	0	-417	620	1037	-101	-727	828	-48	-126	-52	-100	-65	-93	0
228	0	0	-429	634	1063	-102	-746	848	-50	48	-13	9	11	-27	0
229	0	0	-400	659	1059	-129	-729	859	-3	-87	-29	-36	9	-126	0
230	0	0	-396	690	1086	-147	-741	888	23	-67	1	13	1	-75	0
231	0	0	-375	717	1092	-171	-733	904	5	-21	19	-3	34	-9	0
232	0	0	-342	748	1090	-203	-716	919	0	-93	44	-52	32	-44	0
233	0	0	-237	785	1022	-274	-629	903	17	-15	25	58	0	40	0
234	0	0	-421	818	1239	-198	-830	1028	-31	-60	-56	-27	-17	-27	0
235	0	0	-407	807	1214	-200	-810	1010	-95	-48	-42	-75	-155	-98	0
236	0	0	-456	812	1268	-178	-862	1040	-5	-73	-15	-48	-27	-89	0
237	0	0	-578	781	1359	-101	-968	1070	-52	0	-52	-31	-25	-129	0
238	0	0	-564	770	1334	-103	-949	1052	-46	0	-91	15	-83	-87	0
239	0	0	-640	754	1394	-57	-1017	1074	-64	25	-44	-23	-21	-52	0
240	0	0	-606	746	1352	-70	-979	1049	-60	-9	-23	-81	-52	1	0
241	0	0	-599	743	1342	-72	-970	1042	13	-27	-19	9	-46	7	0
242	0	0	-588	735	1323	-73	-955	1029	-3	-44	19	-62	-44	87	0
243	0	0	-536	754	1290	-109	-913	1022	-25	19	-21	-17	32	-13	0
244	0	0	-538	787	1325	-124	-931	1056	25	-60	25	-25	-32	-79	0
245	0	0	-570	770	1340	-100	-955	1055	-50	-27	-32	-17	-40	-91	0
246	0	0	-591	735	1326	-72	-958	1030	1	-1	-56	23	-5	-164	0
247	0	0	-681	690	1371	-4	-1026	1030	-71	-13	-38	-87	-25	-151	0
248	0	0	-752	671	1423	40	-1087	1047	-62	-17	1	-40	-81	-172	0
249	0	0	-730	649	1379	40	-1054	1014	-9	-48	-91	7	-83	-137	0
250	0	0	-667	663	1330	2	-998	996	-34	-7	-21	-65	-23	-67	0
251	0	0	-717	675	1392	21	-1054	1033	-81	3	-17	-46	-36	-52	0
252	0	0	-625	651	1276	-13	-950	963	-5	-17	0	-34	-29	1	0
253	0	0	-666	620	1286	23	-976	953	-56	19	-19	-44	-34	-48	0
254	0	0	-786	566	1352	110	-1069	959	-98	5	-23	-38	-98	-60	0
255	0	0	-795	504	1299	145	-1047	901	-67	-50	-50	-42	-110	-32	0
256	0	0	-794	467	1261	163	-1027	864	-27	40	-42	-27	-13	-95	0
257	0	0	-856	467	1323	194	-1089	895	-56	65	-38	0	-79	-48	0
258	0	0	-788	496	1284	146	-1036	890	21	-38	-65	-15	-85	-139	0
259	0	0	-770	527	1297	121	-1033	912	40	27	-11	-85	13	-44	0
260	0	0	-834	568	1402	133	-1118	985	-104	-3	-83	-42	-52	-100	0
261	0	0	-715	582	1297	66	-1006	939	11	-36	-11	-104	9	-106	0
262	0	0	-751	525	1276	113	-1013	900	-89	69	19	-48	58	-34	0
263	0	0	-832	469	1301	181	-1066	885	-13	3	-60	-58	-29	-79	0
264	0	0	-813	413	1226	200	-1019	819	-13	-31	-60	-67	-38	-104	0
265	0	0	-876	355	1231	260	-1053	793	-15	1	-42	9	-65	62	0
266	0	0	-957	265	1222	346	-1089	743	-65	-44	-87	-44	-73	-98	0
267	0	0	-910	213	1123	348	-1016	668	25	81	-97	-48	-79	-40	0
268	0	0	-1038	197	1235	420	-1136	716	-29	50	-75	-13	23	-77	0
269	0	0	-972	226	1198	373	-1085	712	-17	-58	-38	21	-71	-62	0
270	0	0	-877	281	1158	298	-1017	719	5	11	-46	52	-9	-64	0
271	0	0	-878	318	1196	280	-1037	757	9	1	34	27	34	-19	0
272	0	0	-824	349	1173	237	-998	761	-40	0	-75	-25	-62	-31	0
273	0	0	-681	366	1047	157	-864	706	102	0	0	54	5	93	0
274	0	0	-840	364	1204	238	-1022	784	-1	-100	-50	-7	-71	-25	0
275	0	0	-766	353	1119	206	-942	736	48	-27	-58	31	-17	-81	0
276	0	0	-805	355	1160	225	-982	757	31	7	-32	13	-85	-1	0
277	0	0	-804	356	1160	224	-982	758	-48	36	-46	-21	-114	-54	0
278	0	0	-803	341	1144	231	-973	742	9	-56	17	-50	-34	-29	0
279	0	0	-819	302	1121	258	-970	711	13	-52	-56	-38	1	-25	0
280	0	0	-768	281	1049	243	-908	665	21	-60	-71	11	-100	-5	0
281	0	0	-705	261	966	222	-835	613	-19	-15	-27	11	-32	-23	0
282	0	0	-669	279	948	195	-808	613	29	-56	-13	-19	-31	52	0
283	0	0	-617	285	902	166	-759	593	-50	-15	79	-106	77	-9	0
284	0	0	-606	298	904	154	-755	601	36	27	-64	0	7	-23	0
285	0	0	-603	341	944	131	-773	642	5	-34	-48	-42	7	-32	0
286	0	0	-633	364	997	134	-815	680	-102	-87	-54	-85	-71	-102	0
287	0	0	-559	395	954	82	-756	674	27	-19	-89	-13	19	-29	0
288	0	0	-557	422	979	67	-768	700	-52	-81	-95	-75	-56	-108	0
289	0	0	-549	422	971	63	-760	696	-25	-27	-75	-32	-21	-13	0
290	0	0	-475	413	888	31	-681	650	-108	-7	9	-54	3	-7	0
291	0	0	-431	370	801	30	-616	585	-48	40	-13	-48	17	73	0
292	0	0	-439	331	770	54	-604	550	-7	-62	-60	-36	34	-50	0
293	0	0	-382	308	690	37	-536	499	17	-71	11	15	-54	-58	0
294	0	0	-380	287	667	46	-523	477	83	-110	46	9	-40	42	0
295	0	0	-341	289	630	26	-485	459	-3	-44	-97	-17	-29	32	0
296	0	0	-384	296	680	44	-532	488	5	-36	-40	-64	-23	-50	0
297	0	0	-363	298	661	32	-512	479	-62	-27	-73	-1	-42	-81	0
298	0	0	-423	273	696	75	-559	484	-34	-58	-67	-79	-34	-89	0
299	0	0	-367	265	632	51	-499	448	5	-19	-71	9	-15	25	0
300	0	0	-279	283	562	-2	-420	422	5	-48	-11	5	32	-44	0
301	0	0	-208	304	512	-48	-360	408	-1	-34	-13	-9	46	48	0
302	0	0	-157	331	488	-87	-322	409	-3	-40	-25	-5	-9	64	0
303	0	0	-89	370	459	-140	-274	414	-73	-7	-29	7	-75	64	0
304	0	0	-66	382	448	-158	-257	415	-56	-42	38	-110	-1	67	0
305	0	0	-130	343	473	-106	-301	408	19	-81	0	19	42	1	0
306	0	0	-122	322	444	-100	-283	383	-11	-11	-62	-34	-60	-9	0
307	0	0	-142	310	452	-84	-297	381	62	-46	-42	-34	31	-3	0
308	0	0	-163	312	475	-74	-319	393	-56	-25	-31	-27	-46	-44	0
309	0	0	-159	281	440	-61	-299	360	19	-25	9	-7	46	36	0
310	0	0	-176	246	422	-35	-299	334	-50	-9	-44	27	-9	44	0
311	0	0	-126	258	384	-66	-255	321	3	0	32	56	15	73	0
312	0	0	-124	277	401	-76	-262	339	-97	-9	-46	-29	-31	-11	0
313	0	0	-91	310	401	-109	-246	355	-5	-48	-54	5	13	40	0
314	0	0	-173	343	516	-85	-344	429	-93	-40	-40	-50	-31	19	0
315	0	0	-91	343	434	-126	-262	388	3	1	-5	-50	7	40	0
316	0	0	-115	358	473	-121	-294	415	-27	44	-75	-29	54	-36	0
317	0	0	-170	380	550	-105	-360	465	-31	-9	-46	-19	-56	-13	0
318	0	0	-254	335	589	-40	-421	462	-85	-110	7	-54	-71	5	0
319	0	0	-118	306	424	-94	-271	365	50	40	0	-17	25	38	0
320	0	0	-227	296	523	-34	-375	409	-36	54	-67	-38	67	7	0
321	0	0	-168	289	457	-60	-312	373	0	11	-87	31	36	-1	0
322	0	0	-208	275	483	-33	-345	379	-17	1	7	-25	69	48	0
323	0	0	-247	259	506	-6	-376	382	-56	-13	-44	-60	48	11	0
324	0	0	-219	279	498	-30	-358	388	-67	21	-17	42	31	9	0
325	0	0	-267	289	556	-11	-411	422	-83	-40	-106	-77	-34	-36	0
326	0	0	-281	306	587	-12	-434	446	-64	13	-38	85	-23	-34	0
327	0	0	-360	322	682	19	-521	502	0	-85	-21	15	-17	23	0
328	0	0	-407	347	754	30	-580	550	-11	11	-64	-40	-54	11	0
329	0	0	-264	372	636	-54	-450	504	-42	44	44	-46	25	-3	0
330	0	0	-291	465	756	-87	-523	610	-31	-34	-77	17	-40	69	0
331	0	0	-221	523	744	-151	-482	633	-58	73	-52	-19	91	44	0
332	0	0	-260	516	776	-128	-518	646	-7	-29	-32	15	-36	79	0
333	0	0	-161	490	651	-164	-406	570	50	25	23	23	7	50	0
334	0	0	-370	448	818	-39	-594	633	-50	1	-60	-19	-3	69	0
335	0	0	-282	397	679	-57	-480	538	50	-32	17	-52	-40	-3	0
336	0	0	-423	358	781	32	-602	569	11	-19	-114	15	-31	-36	0
337	0	0	-435	329	764	53	-599	546	38	-42	-95	25	-50	-56	0
338	0	0	-477	300	777	88	-627	538	-75	0	5	-75	-40	-1	0
339	0	0	-483	296	779	93	-631	537	-9	-52	-147	-5	-46	-67	0
340	0	0	-466	302	768	82	-617	535	-19	-46	32	-46	91	-100	1
341	0	0	-405	308	713	48	-559	510	44	-65	-95	25	-42	31	0
342	0	0	-361	325	686	18	-523	505	13	-54	15	-69	32	31	0
343	0	0	-293	349	642	-28	-467	495	-5	23	-32	29	-23	67	0
344	0	0	-341	411	752	-35	-546	581	-36	-7	-19	-27	9	21	0
345	0	0	-340	434	774	-47	-557	604	-62	-50	-17	-36	-27	-60	0
346	0	0	-318	434	752	-58	-535	593	-46	-67	1	-83	-65	17	0
347	0	0	-443	430	873	6	-658	651	-73	-106	56	-9	-52	-56	0
348	0	0	-423	407	830	8	-626	618	-27	-32	52	-23	-46	-75	0
349	0	0	-420	356	776	32	-598	566	-7	38	-46	-38	11	36	0
350	0	0	-491	292	783	99	-637	537	-9	-104	-1	-118	38	-29	0
351	0	0	-426	258	684	84	-555	471	-38	-71	23	-67	56	46	0
352	0	0	-401	256	657	72	-529	456	-5	-32	21	-60	-5	3	0
353	0	0	-394	267	661	63	-527	464	56	1	44	50	15	79	0
354	0	0	-393	287	680	53	-536	483	-46	-34	-62	-19	-11	-1	0
355	0	0	-400	310	710	45	-555	510	-69	21	-17	-85	15	-31	0
356	0	0	-403	308	711	47	-557	509	-15	-11	-1	1	-67	13	0
357	0	0	-447	323	770	62	-608	546	-52	-87	-32	-62	-112	-118	0
358	0	0	-410	323	733	43	-571	528	23	44	3	-17	-3	58	0
359	0	0	-462	337	799	62	-630	568	-62	-93	-44	-126	-81	-36	0
360	0	0	-359	343	702	8	-530	522	-17	11	-38	-3	3	58	0
361	0	0	-365	356	721	4	-543	538	-1	-46	-46	48	-3	89	0
362	0	0	-370	349	719	10	-544	534	-15	-100	9	-29	-44	77	0
363	0	0	-318	339	657	-10	-487	498	0	34	19	1	15	17	0
364	0	0	-382	331	713	25	-547	522	-3	-54	7	-13	-27	27	0
365	0	0	-388	323	711	32	-549	517	-48	29	13	32	5	19	0
366	0	0	-386	339	725	23	-555	532	-64	-11	-44	-85	-48	-46	0
367	0	0	-351	382	733	-15	-542	557	27	32	-42	75	7	-48	0
368	0	0	-376	436	812	-30	-594	624	17	-34	-71	23	29	-95	0
369	0	0	-359	481	840	-61	-599	660	-13	1	-7	-102	-73	23	0
370	0	0	-314	446	760	-66	-537	603	-1	-3	-29	19	29	91	0
371	0	0	-305	364	669	-29	-487	516	-29	11	-7	-27	36	21	0
372	0	0	-303	294	597	4	-450	445	1	-17	-27	-23	17	11	0
373	0	0	-239	269	508	-15	-373	388	9	-15	-15	-27	23	-1	0
374	0	0	-300	252	552	24	-426	402	-87	38	-75	-3	17	-9	0
375	0	0	-225	258	483	-16	-354	370	-17	-38	-52	5	-44	-32	0
376	0	0	-281	281	562	0	-421	421	-9	21	-42	-19	60	-81	0
377	0	0	-314	300	614	7	-464	457	-67	-52	0	-42	-116	-13	0
378	0	0	-196	327	523	-65	-359	425	-19	29	50	-81	36	-1	0
379	0	0	-306	347	653	-20	-479	500	-15	-73	-7	-65	9	-69	0
380	0	0	-206	343	549	-68	-377	446	54	-77	-62	0	-31	-95	0
381	0	0	-180	339	519	-79	-349	429	-56	-65	-34	-13	-15	-1	0
382	0	0	-85	335	420	-125	-252	377	-67	5	52	-17	-23	54	0
383	0	0	-91	308	399	-108	-245	353	-23	32	75	-91	31	-9	0
384	0	0	-148	298	446	-75	-297	372	-13	-69	46	-58	79	-29	0
385	0	0	-64	289	353	-112	-208	321	-42	-48	3	-42	-23	-36	0
386	0	0	-169	279	448	-55	-308	363	-58	-19	-27	-83	17	-31	0
387	0	0	-109	294	403	-92	-256	348	-38	-13	-17	-46	-62	-36	0
388	0	0	-136	298	434	-81	-285	366	-62	38	0	-48	-19	23	0
389	0	0	-106	316	422	-105	-264	369	-40	-91	9	-89	13	-98	0
390	0	0	-70	339	409	-134	-239	374	-44	-36	-11	-46	-71	-5	0
391	0	0	60	376	316	-218	-128	346	-21	5	31	7	79	56	0
392	0	0	-6	403	409	-198	-207	406	-79	-9	-65	-38	54	-7	0
393	0	0	76	403	327	-239	-125	365	-13	7	0	-7	-50	54	0
394	0	0	70	364	294	-217	-112	329	-13	9	-15	-104	19	40	0
395	0	0	-29	327	356	-149	-192	341	-64	-27	-5	-75	-27	-21	0
396	0	0	19	298	279	-158	-130	288	-25	11	-62	3	-27	-89	0
397	0	0	-97	271	368	-87	-232	319	-75	-25	-58	-34	-52	-120	0
398	0	0	-87	281	368	-97	-227	324	40	-116	48	-50	-21	-32	0
399	0	0	-27	302	329	-137	-178	315	-60	-23	32	-21	-36	-29	0
400	0	0	-25	306	331	-140	-178	318	-44	-11	-7	-71	52	0	0
401	0	0	-8	292	300	-142	-154	296	-15	-81	87	-11	-21	75	0
402	0	0	51	283	232	-167	-90	257	11	48	0	5	21	83	0
403	0	0	68	275	207	-171	-69	241	-11	-9	-52	5	-11	-31	0
404	0	0	35	265	230	-150	-97	247	-31	-23	36	19	25	85	0
405	0	0	59	258	199	-158	-70	228	-32	-32	-25	-15	-11	-56	0
406	0	0	-13	254	267	-120	-140	260	19	-3	42	-7	9	-21	0
407	0	0	-11	248	259	-118	-135	253	5	-56	-40	15	-58	-21	0
408	0	0	35	273	238	-154	-101	255	-23	5	7	-17	-40	-31	0
409	0	0	-58	277	335	-109	-196	306	-52	-58	5	-67	3	-48	0
410	0	0	-29	273	302	-122	-165	287	-21	-38	-62	1	7	-42	0
411	0	0	-12	271	283	-129	-147	277	-67	-17	-9	0	83	25	0
412	0	0	43	302	259	-172	-108	280	-1	-42	-58	-11	17	11	0
413	0	0	46	304	258	-175	-106	281	27	-32	52	95	-7	42	0
414	0	0	95	298	203	-196	-54	250	-54	-52	-29	-36	-36	-52	0
415	0	0	77	292	215	-184	-69	253	40	62	-32	46	29	-11	0
416	0	0	25	292	267	-158	-121	279	-89	-75	-58	-5	-56	-67	0
417	0	0	103	308	205	-205	-51	256	11	25	-34	42	-42	-58	0
418	0	0	-13	312	325	-149	-169	318	-1	40	-32	0	5	13	0
419	0	0	41	300	259	-170	-109	279	-19	-75	-7	-7	-143	64	0
420	0	0	63	291	228	-177	-82	259	27	-46	79	-32	-48	65	0
421	0	0	62	287	225	-174	-81	256	-15	9	75	-42	69	81	0
422	0	0	158	287	129	-222	14	208	38	-93	38	-17	13	15	0
423	0	0	229	302	73	-265	78	187	-17	15	73	-23	32	95	0
424	0	0	144	314	170	-229	-13	242	-5	-62	32	-27	-50	32	0
425	0	0	236	329	93	-282	71	211	0	19	95	-44	29	48	0
426	0	0	107	351	244	-229	-68	297	-54	-44	-64	-50	-11	-64	0
427	0	0	134	370	236	-252	-51	303	-11	-48	27	-50	-32	-29	0
428	0	0	137	362	225	-249	-44	293	31	75	17	5	-29	40	0
429	0	0	149	368	219	-258	-35	293	-58	65	-11	-83	-3	48	0
430	0	0	185	353	168	-269	8	260	-42	-23	69	-27	34	-7	0
431	0	0	153	333	180	-243	-13	256	-38	-11	-21	-15	-9	50	0
432	0	0	184	329	145	-256	19	237	5	3	-23	17	-21	-7	0
433	0	0	132	335	203	-233	-35	269	15	-21	67	-60	19	27	0
434	0	0	227	355	128	-291	49	241	54	-21	-7	31	1	62	0
435	0	0	136	343	207	-239	-35	275	-19	-32	-83	-67	56	-38	0
436	0	0	181	322	141	-251	20	231	9	36	-9	9	-15	42	0
437	0	0	44	261	217	-152	-86	239	-71	58	-25	-40	52	-67	0
438	0	0	33	223	190	-128	-78	206	-65	-1	-46	-71	-40	-50	0
439	0	0	13	207	194	-110	-90	200	40	1	-13	34	15	19	0
440	0	0	37	221	184	-129	-73	202	-98	-21	-50	-36	-9	-9	0
441	0	0	109	246	137	-177	-14	191	-7	31	-27	27	-36	-54	0
442	0	0	56	294	238	-175	-91	266	-29	-31	-15	-31	1	108	0
443	0	0	202	339	137	-270	32	238	17	-11	3	-73	56	32	0
444	0	0	178	372	194	-275	-8	283	-23	5	19	-58	32	17	0
445	0	0	148	384	236	-266	-44	310	-50	-21	-31	-27	44	-40	0
446	0	0	247	386	139	-316	54	262	5	124	-11	36	17	3	0
447	0	0	0	351	351	-175	-175	351	-44	-75	-91	19	-145	-42	0
448	0	0	136	306	170	-221	-17	238	27	-3	29	-50	-11	-60	1
449	0	0	31	252	221	-141	-95	236	-29	-19	-52	-7	-64	3	0
450	0	0	107	238	131	-172	-12	184	9	-1	-52	25	32	27	0
451	0	0	128	242	114	-185	7	178	62	-65	58	-15	48	114	0
452	0	0	94	256	162	-175	-34	209	-69	-29	-19	-104	-13	50	0
453	0	0	103	250	147	-176	-22	198	15	-65	-5	-93	3	-21	0
454	0	0	146	256	110	-201	18	183	-11	-17	-3	-29	40	15	0
455	0	0	116	273	157	-194	-20	215	-73	-44	-52	-71	-52	-50	0
456	0	0	138	285	147	-211	-4	216	23	-48	25	-50	-11	-13	0
457	0	0	97	292	195	-194	-49	243	-36	-77	-19	7	-23	-27	0
458	0	0	176	331	155	-253	10	243	34	15	9	3	7	40	0
459	0	0	114	329	215	-221	-50	272	-34	9	-65	-11	-7	-73	0
460	0	0	153	339	186	-246	-16	262	5	-65	-3	7	-95	42	0
461	0	0	198	366	168	-282	15	267	-3	-29	67	27	-32	112	0
462	0	0	141	395	254	-268	-56	324	-38	-62	50	-98	-17	64	0
463	0	0	328	446	118	-387	105	282	1	0	42	-25	36	34	0
464	0	0	262	461	199	-361	31	330	-44	34	-65	38	36	19	0
465	0	0	190	422	232	-306	-21	327	-87	-65	-67	-81	-56	-21	0
466	0	0	215	376	161	-295	27	268	-17	27	-3	-19	-5	9	0
467	0	0	132	372	240	-252	-54	306	-32	-44	21	13	-36	-102	0
468	0	0	227	376	149	-301	39	262	-71	5	-17	-58	-83	-50	0
469	0	0	144	355	211	-249	-33	283	-23	31	-54	73	25	-9	0
470	0	0	97	298	201	-197	-52	249	-60	-5	-77	-87	-5	-69	0
471	0	0	241	308	67	-274	87	187	19	1	44	1	93	21	0
472	0	0	215	312	97	-263	59	204	13	-9	1	-1	-15	38	0
473	0	0	240	298	58	-269	91	178	-64	-40	-15	-23	3	13	0
474	0	0	258	296	38	-277	110	167	-21	11	7	-31	-60	65	0
475	0	0	194	248	54	-221	70	151	19	-48	29	-17	50	38	0
476	0	0	165	209	44	-187	60	126	-48	-112	-13	-31	-60	-36	0
477	0	0	124	199	75	-161	24	137	0	-1	13	-62	5	-56	0
478	0	0	108	205	97	-156	5	151	-15	-62	-7	-60	21	-62	0
479	0	0	106	226	120	-166	-7	173	-27	-69	-65	46	-54	-23	0
480	0	0	120	261	141	-190	-10	201	-11	-15	-32	29	13	-3	0
481	0	0	213	294	81	-253	66	187	71	-3	15	62	65	36	0
482	0	0	154	318	164	-236	-5	241	-15	11	38	-52	38	-19	0
483	0	0	155	314	159	-234	-2	236	0	-1	31	-89	87	0	0
484	0	0	204	308	104	-256	50	206	9	-65	34	-5	-91	-42	0
485	0	0	128	294	166	-211	-19	230	-34	-3	46	-97	32	29	0
486	0	0	176	265	89	-220	43	177	-38	-42	23	-52	-50	-29	0
487	0	0	74	248	174	-161	-50	211	-25	-5	25	-32	-46	-62	0
488	0	0	62	223	161	-142	-49	192	-9	-56	-44	-11	-50	-93	0
489	0	0	109	254	145	-181	-18	199	-27	-29	58	-27	-64	67	0
490	0	0	187	258	71	-222	58	164	-32	11	-23	-15	9	15	0
491	0	0	177	281	104	-229	36	192	21	-62	11	-40	23	11	0
492	0	0	310	291	-19	-300	164	136	40	-31	95	-5	64	-15	0
493	0	0	301	318	17	-309	142	167	34	-71	11	-50	7	-3	0
494	0	0	316	333	17	-324	149	175	-73	-21	3	-31	-42	15	0
495	0	0	300	327	27	-313	136	177	-13	38	-7	-42	7	9	0
496	0	0	198	320	122	-259	38	221	-60	-5	9	-40	-67	-19	0
497	0	0	194	318	124	-256	35	221	13	7	-58	-32	-7	-106	0
498	0	0	281	327	46	-304	117	186	-13	23	29	-21	-15	-15	0
499	0	0	227	329	102	-278	62	215	-56	-42	48	-56	-15	0	0
500	0	0	268	347	79	-307	94	213	-40	-122	-40	-40	-69	-11	0
501	0	0	309	380	71	-344	119	225	36	-1	15	-29	-56	17	0
502	0	0	330	397	67	-363	131	232	0	-58	1	-38	48	21	0
503	0	0	364	341	-23	-352	193	159	-11	-19	50	3	42	17	0
504	0	0	252	302	50	-277	101	176	-34	-75	-58	-69	-42	-38	0
505	0	0	337	275	-62	-306	199	106	7	-44	56	21	-1	38	0
506	0	0	153	275	122	-214	15	198	-52	-69	-46	32	-98	-65	0
507	0	0	242	261	19	-251	111	140	-38	-38	-81	-42	-9	-83	0
508	0	0	181	279	98	-230	41	188	-5	19	-1	-9	7	-79	0
509	0	0	200	308	108	-254	46	208	-50	-44	-75	-95	-93	-40	0
510	0	0	225	302	77	-263	74	189	27	29	-50	-13	17	-36	0
511	0	0	205	323	118	-264	43	220	-73	0	11	-34	5	7	0
512	0	0	344	353	9	-348	167	181	1	13	0	-67	40	-15	0
513	0	0	385	343	-42	-364	213	150	9	-1	-27	-17	50	44	0
514	0	0	279	310	31	-294	124	170	-21	-77	7	3	5	-13	0
515	0	0	298	273	-25	-285	161	124	1	-27	5	5	-3	-15	0
516	0	0	206	256	50	-231	78	153	64	-46	-83	-15	-21	3	0
517	0	0	186	259	73	-222	56	166	9	-44	-50	-19	5	38	0
518	0	0	148	246	98	-197	25	172	-19	-83	-91	-17	-87	-60	0
519	0	0	196	263	67	-229	64	165	34	-25	-7	-27	-29	-15	0
520	0	0	201	296	95	-248	53	195	-40	-79	17	-50	-89	58	0
521	0	0	277	329	52	-303	112	190	-15	-141	52	-9	-11	13	0
522	0	0	354	349	-5	-351	179	172	-62	-25	-29	-32	-19	17	0
523	0	0	395	364	-31	-379	213	166	29	-34	44	54	17	38	0
524	0	0	326	366	40	-346	143	203	-64	-54	1	-38	7	19	0
525	0	0	377	380	3	-378	187	191	-23	-67	21	0	-40	-17	0
526	0	0	289	405	116	-347	86	260	-25	-67	-34	-97	-36	-21	0
527	0	0	293	409	116	-351	88	262	-77	-21	36	-75	-5	-64	0
528	0	0	298	395	97	-346	100	246	9	9	1	46	-1	27	0
529	0	0	309	407	98	-358	105	252	-34	-54	-44	-19	-32	32	0
530	0	0	343	420	77	-381	133	248	21	3	60	58	31	23	0
531	0	0	393	420	27	-406	183	223	-11	-48	85	3	64	40	0
532	0	0	318	401	83	-359	117	242	-91	-5	15	0	7	0	0
533	0	0	386	409	23	-397	181	216	-29	-50	11	-48	-13	-21	0
534	0	0	399	428	29	-413	185	228	52	0	-5	75	5	52	0
535	0	0	400	444	44	-422	178	244	-34	-64	-3	-98	-7	0	0
536	0	0	403	432	29	-417	187	230	54	-7	17	17	62	-48	0
537	0	0	270	399	129	-334	70	264	29	1	-56	-32	-31	-79	0
538	0	0	297	399	102	-348	97	250	-60	1	-21	-7	-19	-44	0
539	0	0	355	440	85	-397	135	262	-17	-73	-36	-21	-52	-48	0
540	0	0	365	434	69	-399	148	251	-42	64	-3	71	50	-23	0
541	0	0	412	417	5	-414	203	211	-42	-32	-56	-17	3	-42	0
542	0	0	386	403	17	-394	184	210	56	34	54	-3	52	79	0
543	0	0	441	420	-21	-430	231	199	-36	-34	79	-71	79	52	0
544	0	0	495	430	-65	-462	280	182	50	-9	48	11	-54	32	0
545	0	0	450	471	21	-460	214	246	-13	-36	9	-32	-36	-34	0
546	0	0	406	506	100	-456	153	303	-27	-110	1	-36	-42	-104	0
547	0	0	458	543	85	-500	186	314	32	-7	34	27	-93	3	0
548	0	0	399	525	126	-462	136	325	-102	21	15	-128	1	-3	0
549	0	0	394	496	102	-445	146	299	15	-27	31	19	11	-118	0
550	0	0	345	465	120	-405	112	292	-32	31	34	-85	34	-48	0
551	0	0	458	422	-36	-440	247	193	62	-29	60	7	-34	44	0
552	0	0	395	374	-21	-384	208	176	34	21	62	-31	27	0	0
553	0	0	371	372	1	-371	185	186	-21	34	62	-65	-7	-44	0
554	0	0	339	366	27	-352	156	196	-25	-71	5	13	-87	60	0
555	0	0	383	370	-13	-376	198	178	-7	17	7	-32	17	1	0
556	0	0	355	395	40	-375	157	217	-36	-17	25	17	17	-64	0
557	0	0	297	397	100	-347	98	248	-44	-52	27	-36	-104	-62	0
558	0	0	243	411	168	-327	37	289	-64	-19	-9	-54	-32	-44	0
559	0	0	413	436	23	-424	195	229	-25	40	27	-9	-21	-7	0
560	0	0	347	426	79	-386	134	252	-65	-46	19	-108	15	-71	0
561	0	0	361	415	54	-388	153	234	-11	19	50	-25	36	40	0
562	0	0	378	409	31	-393	173	220	-23	-21	25	-7	21	13	0
563	0	0	393	368	-25	-380	209	171	1	-15	54	-48	46	9	0
564	0	0	379	327	-52	-353	215	137	-83	23	-3	-50	9	5	0
565	0	0	374	314	-60	-344	217	127	15	-50	-48	-21	-31	-27	0
566	0	0	291	310	19	-300	136	164	-34	-19	-9	42	-3	15	0
567	0	0	268	306	38	-287	115	172	-15	-9	-52	-31	-46	-31	0
568	0	0	277	308	31	-292	123	169	-42	5	-38	-32	-36	-32	0
569	0	0	275	323	48	-299	113	185	19	0	-15	17	-27	75	0
570	0	0	318	349	31	-333	143	190	23	-7	-3	31	29	-36	0
571	0	0	256	362	106	-309	75	234	-31	-19	-13	-118	-42	-19	0
572	0	0	334	351	17	-342	158	184	31	-1	60	-3	46	69	0
573	0	0	302	302	0	-302	151	151	-25	40	-3	-15	-48	87	0
574	0	0	298	287	-11	-292	154	138	0	-48	-5	-13	-67	25	0
575	0	0	281	281	0	-281	140	140	77	31	-5	60	65	29	0
576	0	0	285	300	15	-292	135	157	60	-15	-11	29	-60	0	0
577	0	0	204	285	81	-244	61	183	-42	44	-50	7	-7	-93	0
578	0	0	203	261	58	-232	72	159	-21	-11	-60	-23	-79	-106	0
579	0	0	229	250	21	-239	104	135	38	13	-1	67	23	-25	0
580	0	0	200	244	44	-222	78	144	-42	-89	-1	-36	0	-38	0
581	0	0	270	234	-36	-252	153	99	13	-32	50	15	62	-11	0
582	0	0	163	236	73	-199	45	154	-29	-69	36	-9	-34	50	0
583	0	0	302	246	-56	-274	179	95	40	15	5	31	58	-34	0
584	0	0	274	269	-5	-271	139	132	106	-79	40	31	54	46	0
585	0	0	252	294	42	-273	105	168	17	5	32	-17	-23	46	0
586	0	0	250	325	75	-287	87	200	29	11	0	7	3	-19	0
587	0	0	223	345	122	-284	50	233	29	-31	-27	-5	-79	-13	0
588	0	0	272	372	100	-322	86	236	48	-5	7	23	-27	-52	0
589	0	0	196	358	162	-277	17	260	-46	-15	-32	-34	7	-5	0
590	0	0	214	347	133	-280	40	240	-21	-19	-50	-19	-15	19	0
591	0	0	320	337	17	-328	151	177	64	15	11	110	50	42	0
592	0	0	192	325	133	-258	29	229	-48	-97	-3	-36	-46	23	0
593	0	0	341	277	-64	-309	202	106	17	-23	65	31	97	-7	0
594	0	0	158	225	67	-191	45	146	-29	-79	38	-17	-77	60	0
595	0	0	232	153	-79	-192	155	37	-50	11	-11	48	-46	-46	0
596	0	0	137	112	-25	-124	81	43	11	-1	19	7	-31	11	0
597	0	0	16	89	73	-52	-28	81	-79	-34	21	-114	-62	-58	0
598	0	0	94	71	-23	-82	58	24	5	19	-23	0	-34	-50	0
599	0	0	49	89	40	-69	4	64	40	-25	15	21	-73	3	0
600	0	0	187	164	-23	-175	105	70	85	27	23	21	71	64	0
601	0	0	235	240	5	-237	115	122	11	42	64	-13	17	11	0
602	0	0	271	360	89	-315	91	224	3	17	19	19	42	143	0
603	0	0	324	508	184	-416	70	346	-3	3	5	-15	1	-29	0
604	0	0	448	624	176	-536	136	400	-50	54	-9	-11	-9	-34	0
605	0	0	404	675	271	-539	66	473	15	-17	3	-19	-23	-17	0
606	0	0	408	737	329	-572	39	533	36	-108	-19	32	-3	-122	0
607	0	0	454	845	391	-649	31	618	50	-23	0	-38	-48	17	0
608	0	0	485	975	490	-730	-2	732	-56	-9	31	-36	-75	-23	0
609	0	0	623	1117	494	-870	64	805	17	23	-5	64	-21	-7	0
610	0	0	661	1264	603	-962	29	933	-1	-1	-15	-32	-7	36	0
611	0	0	779	1423	644	-1101	67	1033	-9	-77	25	-11	-40	-5	0
612	0	0	871	1606	735	-1238	68	1170	32	-15	13	97	-15	-5	0
613	0	0	879	1674	795	-1276	42	1234	67	23	-5	-3	46	-36	0
614	0	0	842	1563	721	-1202	60	1142	-7	-11	-21	11	-7	-44	0
615	0	0	697	1249	552	-973	72	900	-23	9	-3	-46	1	-95	0
616	0	0	541	1004	463	-772	39	733	-69	-11	-27	27	-56	-69	0
617	0	0	355	739	384	-547	-14	561	-52	-11	-69	21	-60	-60	0
618	0	0	361	570	209	-465	76	389	-44	48	11	-15	-54	-11	0
619	0	0	206	465	259	-335	-26	362	-73	-11	-46	-32	-40	-114	0
620	0	0	256	384	128	-320	64	256	-85	-54	1	-5	-58	60	0
621	0	0	342	323	-19	-332	180	152	48	15	100	-13	-29	-15	0
622	0	0	223	240	17	-231	103	128	5	7	19	79	34	75	0
623	0	0	233	129	-104	-181	168	12	-40	-29	13	-62	1	-23	0
624	0	0	127	21	-106	-74	116	-42	-60	15	60	-106	69	-9	1
625	196	0	86	-71	-157	-7	121	-114	-50	-48	-62	-31	-32	-46	0
626	196	0	15	-114	-129	49	72	-121	-19	-32	40	25	-42	34	0
627	196	0	23	-93	-116	35	69	-104	-85	34	19	36	-48	-81	0
628	196	0	-10	-21	-11	15	0	-16	-44	-5	40	15	-91	-46	0
629	196	0	69	56	-13	-62	41	21	-75	3	-11	-7	-42	-79	0
630	196	0	104	83	-21	-93	62	31	-11	-11	13	1	38	11	0
631	196	0	121	100	-21	-110	71	39	-11	-29	79	-42	3	38	0
632	196	0	192	95	-97	-143	144	-1	-11	15	38	5	19	21	0
633	196	0	185	65	-120	-125	152	-27	-3	-17	56	-56	50	21	0
634	196	0	169	65	-104	-117	136	-19	-32	3	25	-3	58	5	0
635	196	0	228	97	-131	-162	179	-17	31	77	-11	32	102	-7	0
636	196	0	175	141	-34	-158	104	53	31	-15	19	-17	48	-15	0
637	196	0	169	180	11	-174	79	95	-50	9	-40	-9	-3	-122	0
638	196	0	97	230	133	-163	-18	181	-69	-64	-54	9	3	-60	0
639	196	0	158	258	100	-208	29	179	-54	-56	48	-50	-69	-36	0
640	196	0	205	267	62	-236	71	164	-23	-34	64	-1	0	83	0
641	196	0	225	300	75	-262	75	187	-13	-64	27	-9	-13	5	0
642	196	0	330	364	34	-347	148	199	3	36	67	-1	31	83	0
643	196	0	313	415	102	-364	105	258	-11	-32	-1	-7	-34	67	0
644	196	0	421	452	31	-436	195	241	-29	19	36	95	23	19	0
645	196	0	334	475	141	-404	96	308	-93	21	44	0	-17	64	0
646	196	0	291	465	174	-378	58	319	-54	-124	-19	-31	-46	-32	0
647	196	0	275	430	155	-352	60	292	-7	17	-1	56	-29	-36	0
648	196	0	229	395	166	-312	31	280	-89	-46	7	-48	-25	-100	0
649	196	0	245	355	110	-300	67	232	50	-1	-29	23	21	-25	0
650	196	0	260	312	52	-286	104	182	-56	-1	40	9	7	-9	0
651	196	0	247	322	75	-284	86	198	-7	-46	-1	40	-58	-19	0
652	196	0	328	337	9	-332	159	173	-23	19	81	32	-11	100	0
653	196	0	293	355	62	-324	115	208	-69	-93	-21	36	-81	93	0
654	196	0	371	376	5	-373	183	190	5	23	48	-27	42	13	0
655	196	0	312	393	81	-352	115	237	36	-17	-29	1	-15	3	0
656	196	0	246	405	159	-325	43	282	-40	-7	-19	-23	0	-104	0
657	196	0	295	434	139	-364	78	286	36	23	46	34	-25	-21	0
658	196	0	313	444	131	-378	91	287	-71	-44	-25	-27	-87	-77	0
659	196	0	269	455	186	-362	41	320	-21	7	9	19	-31	1	0
660	196	0	365	444	79	-404	143	261	42	-27	23	5	13	-5	0
661	196	0	314	411	97	-362	108	254	54	-25	38	44	-5	79	0
662	196	0	388	397	9	-392	189	203	77	11	1	77	-23	11	0
663	196	0	337	401	64	-369	136	232	-46	-1	-3	-25	34	44	0
664	196	0	384	397	13	-390	185	205	-46	-23	27	5	-23	-5	0
665	196	0	332	409	77	-370	127	243	-11	0	15	65	-67	114	0
666	196	0	328	428	100	-378	114	264	-54	-23	-67	-40	-32	-7	0
667	196	0	347	455	108	-401	119	281	11	-3	21	3	-81	-17	0
668	196	0	306	496	190	-401	58	343	-87	-5	-34	-32	-32	-58	0
669	196	0	355	481	126	-418	114	303	-62	-19	-3	-3	-79	-7	0
670	196	0	320	459	139	-389	90	299	-32	-38	15	-13	23	-9	0
671	196	0	398	411	13	-404	192	212	42	-31	17	-17	19	64	0
672	196	0	349	376	27	-362	161	201	9	7	81	44	19	60	0
673	196	0	296	325	29	-310	133	177	-44	-69	-9	-25	27	23	0
674	196	0	422	314	-108	-368	265	103	31	38	60	0	-21	-31	0
675	196	0	269	327	58	-298	105	192	-58	-27	-13	7	23	58	0
676	196	0	352	335	-17	-343	184	159	-7	-29	-5	-34	9	-38	0
677	196	0	281	360	79	-320	101	219	11	13	-36	-21	-19	-58	0
678	196	0	312	399	87	-355	112	243	-65	-21	-34	-85	-60	-91	0
679	196	0	304	457	153	-380	75	305	-40	-73	-19	50	-25	-147	0
680	196	0	390	469	79	-429	155	274	13	-50	3	40	-48	1	0
681	196	0	328	492	164	-410	82	328	-60	21	-34	7	40	5	0
682	196	0	378	457	79	-417	149	268	-40	7	29	-9	-1	9	0
683	196	0	329	422	93	-375	118	257	36	-44	-32	40	36	-19	0
684	196	0	390	415	25	-402	182	220	9	-17	-11	-60	7	-54	0
685	196	0	377	419	42	-398	167	230	15	-3	23	34	56	-15	0
686	196	0	353	403	50	-378	151	226	-31	11	-17	7	-3	-23	0
687	196	0	282	411	129	-346	76	270	-56	-34	52	-31	-50	-73	0
688	196	0	271	422	151	-346	60	286	48	1	-25	-19	-21	-85	0
689	196	0	329	457	128	-393	100	292	-5	50	-38	21	-42	-69	0
690	196	0	406	444	38	-425	184	241	0	-3	21	21	-42	21	0
691	196	0	409	455	46	-432	181	250	23	23	36	9	25	46	0
692	196	0	433	452	19	-442	207	235	-27	-50	-1	40	-56	-31	0
693	196	0	421	461	40	-441	190	250	81	15	-1	54	32	77	0
694	196	0	406	446	40	-426	183	243	-31	-58	31	-95	-3	36	0
695	196	0	372	461	89	-416	141	275	-137	-7	-38	-25	-44	9	0
696	196	0	454	488	34	-471	210	261	-11	95	-38	23	-19	-31	0
697	196	0	266	506	240	-386	13	373	-108	-91	7	-60	-114	-60	0
698	196	0	426	523	97	-474	164	310	15	-50	-5	-31	-5	-71	0
699	196	0	318	558	240	-438	39	399	-32	-19	-1	-17	-21	-23	0
700	196	0	361	545	184	-453	88	364	-52	-98	56	-36	-98	29	0
701	196	0	483	531	48	-507	217	289	91	21	79	25	71	-13	0
702	196	0	251	516	265	-383	-7	390	-71	-79	1	-38	-1	-25	0
703	196	0	434	494	60	-464	187	277	13	73	-13	0	23	31	0
704	196	0	302	457	155	-379	73	306	-31	42	65	46	0	67	0
705	196	0	355	434	79	-394	138	256	19	-44	-40	-23	-65	-40	0
706	196	0	306	428	122	-367	92	275	56	27	27	-21	56	-40	0
707	196	0	178	436	258	-307	-40	347	-79	-60	21	-38	-44	-100	0
708	196	0	305	469	164	-387	70	316	128	-31	25	17	-42	-46	0
709	196	0	196	525	329	-360	-66	427	-129	-23	0	25	-52	0	0
710	196	0	297	574	277	-435	10	425	-52	-32	54	0	-31	-34	0
711	196	0	320	599	279	-459	20	439	-44	25	102	-50	5	11	0
712	196	0	284	609	325	-446	-20	467	-73	-56	13	-25	-52	-9	0
713	196	0	353	605	252	-479	50	428	-34	15	32	54	-3	23	0
714	196	0	330	607	277	-468	26	442	21	-38	9	-32	-15	13	0
715	196	0	334	609	275	-471	29	442	-31	-64	87	5	-56	-60	0
716	196	0	240	614	374	-427	-67	494	48	-36	38	38	-50	-104	0
717	196	0	161	630	469	-395	-154	549	-71	-27	-108	27	-83	-106	0
718	196	0	239	632	393	-435	-77	512	-23	15	85	-19	-48	-38	0
719	196	0	187	673	486	-430	-149	579	-64	34	-64	46	-71	-100	0
720	196	0	279	696	417	-487	-69	556	-42	15	-34	25	-9	-95	0
721	196	0	322	686	364	-504	-21	525	-5	-50	31	-17	-3	-38	0
722	196	0	281	663	382	-472	-50	522	-17	13	-60	-5	36	-58	0
723	196	0	272	661	389	-466	-58	525	-46	-48	-67	-21	-27	-97	0
724	196	0	315	673	358	-494	-21	515	3	25	36	-32	0	0	0
725	196	0	337	659	322	-498	7	490	83	-64	-23	-11	-42	-79	0
726	196	0	197	614	417	-405	-110	515	-15	38	34	50	-50	-64	0
727	196	0	217	624	407	-420	-95	515	-58	11	-27	-29	-1	-98	0
728	196	0	237	593	356	-415	-59	474	-67	25	-23	-11	-77	-89	0
729	196	0	95	535	440	-315	-172	487	-91	58	-32	-5	-73	-36	0
730	196	0	124	413	289	-268	-82	351	-40	32	9	-38	-21	-42	0
731	196	0	-70	215	285	-72	-177	250	-52	-23	3	-9	-40	-27	0
732	196	0	-204	-244	-40	224	-82	-142	-27	44	23	-36	-34	-15	0
733	196	0	-1237	-1024	213	1130	-725	-405	-492	-552	-622	-750	-743	-777	0
734	196	0	-1968	-1495	473	1731	-1220	-511	-453	-376	-434	-259	-448	-360	0
735	196	0	-1589	-1598	-9	1593	-790	-803	5	-19	-89	-58	-151	-195	0
736	196	0	-1955	-1972	-17	1963	-969	-994	-64	-48	-40	-23	-327	-139	0
737	196	0	-1238	-1414	-176	1326	-531	-795	-25	-75	-91	-133	-556	-277	0
738	196	0	-696	-642	54	669	-375	-294	-217	-67	7	9	-892	-256	0
739	196	0	-542	-25	517	283	-529	246	-574	-120	7	75	-1098	-203	0
740	196	0	-202	314	516	-56	-359	415	-808	-52	27	238	-1183	-263	0
741	196	0	-182	438	620	-128	-401	529	-1022	-21	87	271	-1202	-151	0
742	196	0	-19	413	432	-197	-225	422	-1146	-91	93	267	-1220	-248	0
743	196	0	173	343	170	-258	1	256	-1119	11	157	213	-1032	-172	0
744	196	0	184	263	79	-223	52	171	-1059	21	100	225	-915	-85	1
745	204	0	75	137	62	-106	6	99	-1175	-23	77	48	-869	-87	0
746	204	0	144	34	-110	-89	127	-38	-1121	19	143	64	-527	-38	0
747	204	0	89	-17	-106	-36	97	-61	-1121	34	46	-42	-651	-11	0
748	204	0	196	-29	-225	-83	210	-127	-1127	129	56	-197	-721	-83	0
749	204	0	192	0	-192	-96	192	-96	-1047	79	42	-93	-677	-52	0
750	204	0	278	42	-236	-160	257	-97	-1043	137	-44	-147	-737	-170	0
751	204	0	292	81	-211	-186	251	-65	-1045	131	-15	-56	-799	-128	0
752	204	0	280	114	-166	-197	223	-26	-1165	17	-1	-32	-894	-258	0
753	204	0	393	108	-285	-250	339	-88	-1016	87	65	48	-973	-195	0
754	204	0	222	93	-129	-157	175	-18	-1138	-31	-23	-17	-1140	-176	0
755	204	0	373	50	-323	-211	348	-136	-1065	-79	29	65	-1303	-223	0
756	204	0	281	-31	-312	-125	296	-171	-1063	-73	64	50	-1165	-174	0
757	204	0	212	-110	-322	-51	267	-216	-1004	-29	60	25	-1167	-122	0
758	204	0	258	-157	-415	-50	336	-286	-1105	62	116	69	-1136	-155	0
759	204	0	252	-172	-424	-40	338	-298	-1262	-50	56	38	-1181	-186	0
760	204	0	308	-192	-500	-58	404	-346	-1358	-15	15	11	-1222	-192	0
761	204	0	343	-180	-523	-81	433	-351	-1375	-65	-9	21	-1262	-269	0
762	204	0	328	-168	-496	-80	412	-332	-1623	-36	50	-3	-1456	-223	0
763	204	0	425	-137	-562	-144	493	-349	-1905	69	77	-44	-1631	-258	0
764	204	0	442	-112	-554	-165	498	-333	-2236	9	19	-1	-1821	-287	0
765	204	0	388	-81	-469	-153	428	-275	-2721	62	-31	17	-1893	-374	0
766	204	0	458	1	-457	-229	457	-228	-3129	31	9	62	-2060	-376	0
767	204	0	366	64	-302	-215	334	-119	-3515	52	36	-27	-2124	-374	0
768	204	0	416	98	-318	-257	367	-110	-3517	95	91	52	-2050	-277	0
769	204	0	456	65	-391	-260	423	-163	-3470	100	106	104	-1775	-240	0
770	204	0	582	-7	-589	-287	585	-298	-3367	75	157	25	-1658	-258	0
771	204	0	600	-40	-640	-280	620	-340	-3138	172	180	79	-1338	-166	0
772	204	0	547	-46	-593	-250	570	-319	-3016	60	162	-23	-1156	-116	0
773	204	0	632	23	-609	-327	620	-293	-2822	161	116	58	-1053	-58	0
774	204	0	552	79	-473	-315	512	-197	-2698	54	-9	-69	-1001	-259	0
775	204	0	556	126	-430	-341	493	-152	-2502	13	42	-106	-904	-244	0
776	204	0	572	157	-415	-364	493	-129	-2366	100	5	-135	-845	-314	0
777	204	0	511	197	-314	-354	412	-58	-2168	118	25	-141	-828	-384	0
778	204	0	516	225	-291	-370	403	-33	-2058	141	-36	-95	-721	-401	0
779	204	0	457	242	-215	-349	336	13	-1928	79	-32	-81	-816	-424	0
780	204	0	412	242	-170	-327	291	36	-1685	23	-32	-34	-770	-409	0
781	204	0	393	250	-143	-321	268	53	-1637	-32	-60	-145	-713	-420	0
782	204	0	376	225	-151	-300	263	37	-1420	56	48	-195	-752	-370	0
783	204	0	249	199	-50	-224	149	74	-1373	-54	-89	-271	-731	-481	0
784	204	0	352	205	-147	-278	249	29	-1179	-9	-11	-277	-725	-376	0
785	204	0	282	203	-79	-242	180	62	-1090	-29	-83	-263	-756	-432	0
786	204	0	226	190	-36	-208	131	77	-1111	-38	-77	-403	-894	-430	0
787	204	0	110	141	31	-125	39	86	-971	17	-131	-355	-785	-382	0
788	204	0	43	108	65	-75	-11	86	-981	-83	-135	-403	-828	-331	0
789	204	0	6	71	65	-38	-29	68	-849	-67	-133	-302	-692	-265	0
790	204	0	17	67	50	-42	-16	58	-834	-108	-149	-308	-667	-281	0
791	204	0	104	85	-19	-94	61	33	-708	-23	-32	-223	-459	-238	0
792	204	0	27	124	97	-75	-35	110	-677	-71	-46	-201	-341	-343	0
793	204	0	110	97	-13	-103	61	42	-583	-77	-110	-174	-333	-289	0
794	204	0	8	48	40	-28	-16	44	-646	-27	34	-91	-164	-279	0
795	204	0	-47	15	62	16	-54	38	-646	-27	-116	-176	-104	-378	0
796	204	0	-16	-27	-11	21	-2	-19	-481	-85	-27	-106	-77	-376	0
797	204	0	-77	-52	25	64	-51	-13	-527	-87	3	-164	3	-300	0
798	204	0	-135	-56	79	95	-107	11	-587	-44	-100	-116	-46	-432	0
799	204	0	-98	-38	60	68	-79	11	-479	-48	-50	-77	23	-275	0
800	204	0	-68	-34	34	51	-51	0	-405	-29	-81	-36	56	-294	0
801	204	0	-9	-40	-31	24	11	-35	-380	-36	-36	7	-25	-250	0
802	204	0	47	-17	-64	-15	55	-40	-322	-7	-83	44	-44	-261	0
803	204	0	49	-3	-52	-23	50	-27	-333	-25	17	-1	-42	-201	0
804	204	0	47	36	-11	-41	29	12	-349	-31	-97	-7	-217	-287	0
805	204	0	88	36	-52	-62	70	-8	-269	-73	-34	31	-195	-207	0
806	204	0	5	34	29	-19	-12	31	-335	-73	-110	-15	-320	-356	0
807	204	0	16	11	-5	-13	10	3	-254	-1	5	-34	-281	-291	0
808	204	0	-68	-1	67	34	-67	33	-209	-81	-52	-9	-322	-294	0
809	204	0	-21	-36	-15	28	-3	-25	-271	-21	-44	-50	-358	-347	0
810	204	0	-16	-56	-40	36	12	-48	-281	-93	23	-69	-341	-236	0
811	204	0	0	-75	-75	37	37	-75	-273	-7	-79	-58	-294	-273	0
812	204	0	2	-75	-77	36	39	-76	-271	67	-25	-21	-215	-250	0
813	204	0	23	-64	-87	20	55	-75	-217	19	-52	-120	-180	-275	0
814	204	0	31	-48	-79	8	55	-63	-269	128	-21	-23	-100	-300	0
815	204	0	12	-1	-13	-5	12	-7	-225	40	-58	-48	-141	-316	0
816	204	0	78	73	-5	-75	41	34	-155	79	-5	-75	-52	-325	0
817	204	0	70	157	87	-113	-8	122	-219	85	36	-58	-87	-337	0
818	204	0	84	194	110	-139	-13	152	-89	106	5	44	-71	-226	0
819	204	0	57	157	100	-107	-21	128	-205	34	29	-52	-54	-283	0
820	204	0	137	106	-31	-121	84	37	-93	9	38	3	-62	-203	0
821	204	0	73	42	-31	-57	52	5	-137	56	17	5	-56	-170	0
822	204	0	97	0	-97	-48	97	-48	-139	-11	5	-3	-48	-211	0
823	204	0	130	-50	-180	-40	155	-115	-126	31	-15	62	-116	-172	0
824	204	0	68	-87	-155	9	111	-121	-126	-27	9	-81	-32	-141	0
825	204	0	74	-106	-180	16	127	-143	-166	-21	15	-50	-116	-273	0
826	204	0	-2	-93	-91	47	44	-92	-153	-50	-64	9	-155	-221	0
827	204	0	-8	-91	-83	49	37	-87	-102	-93	-54	-65	-108	-232	0
828	204	0	37	-60	-97	11	67	-78	-40	-40	-5	-29	-64	-195	0
829	204	0	7	0	-7	-3	7	-3	-100	-87	-52	-9	-106	-194	0
830	204	0	-6	36	42	-15	-24	39	-114	-102	-60	-62	-89	-226	0
831	204	0	-11	29	40	-9	-25	34	-108	-69	-56	-48	-60	-166	0
832	204	0	51	9	-42	-30	46	-16	-95	-21	-13	-50	42	-172	0
833	204	0	51	-5	-56	-23	53	-30	-110	-133	-83	-67	3	-186	0
834	204	0	35	-40	-75	2	55	-57	-145	-87	-34	-91	58	-184	0
835	204	0	-20	-62	-42	41	11	-52	-31	-62	-67	0	1	-126	0
836	204	0	-74	-73	1	73	-37	-36	-85	-48	-64	-100	58	-294	0
837	204	0	-49	-87	-38	68	-5	-62	-29	9	-60	48	3	-250	0
838	204	0	-100	-97	3	98	-51	-47	-42	-52	-25	-54	65	-248	0
839	204	0	-90	-73	17	81	-53	-28	-58	13	-27	-133	60	-207	0
840	204	0	-19	-36	-17	27	-1	-26	-15	-23	64	5	75	-161	0
841	204	0	-8	1	9	3	-8	5	-52	-23	-97	-48	-19	-232	0
842	204	0	75	31	-44	-53	59	-6	1	-21	0	5	87	-120	0
843	204	0	45	48	3	-46	21	25	-95	-23	-50	-38	-71	-151	0
844	204	0	179	38	-141	-108	160	-51	-46	-9	25	-19	-97	-166	0
845	204	0	89	-9	-98	-40	93	-53	-7	17	38	40	-9	-141	0
846	204	0	63	-34	-97	-14	80	-65	-104	-15	-50	-106	-122	-281	0
847	204	0	8	-67	-75	29	41	-71	36	-42	5	3	-102	-194	0
848	204	0	8	-52	-60	22	34	-56	-3	-23	-97	-42	-139	-199	0
849	204	0	54	-27	-81	-13	67	-54	9	38	44	-23	29	-232	0
850	204	0	129	27	-102	-78	115	-37	-48	-9	19	-48	-79	-184	0
851	204	0	172	44	-128	-108	150	-42	-52	-31	32	-91	-13	-184	0
852	204	0	216	65	-151	-140	183	-43	-46	62	60	-56	-32	-114	0
853	204	0	191	62	-129	-126	160	-33	-97	-46	25	-104	-11	-149	0
854	204	0	217	25	-192	-121	204	-83	19	-17	31	-34	52	-114	0
855	204	0	177	5	-172	-91	174	-83	-85	-15	-1	-32	-42	-188	0
856	204	0	196	-32	-228	-82	212	-130	21	85	-15	3	79	-269	0
857	204	0	74	-42	-116	-16	95	-79	-44	-65	-46	-48	-23	-267	0
858	204	0	116	-50	-166	-33	141	-108	-17	19	50	-1	-21	-126	0
859	204	0	23	-31	-54	4	38	-42	-5	-46	-62	-77	13	-162	0
860	204	0	207	25	-182	-116	194	-78	-50	3	17	17	7	-106	0
861	204	0	145	60	-85	-102	115	-12	-73	83	46	-27	141	-98	0
862	204	0	251	104	-147	-177	199	-21	29	-9	40	-50	69	-135	0
863	204	0	241	106	-135	-173	188	-14	40	60	23	3	46	-29	0
864	204	0	265	91	-174	-178	219	-41	-21	-7	-40	7	40	-124	0
865	204	0	253	27	-226	-140	239	-99	79	-29	62	44	13	-102	0
866	204	0	166	-31	-197	-67	181	-114	1	-23	-97	-50	48	-176	0
867	204	0	153	-62	-215	-45	184	-138	-29	-7	0	-52	-15	-67	0
868	204	0	130	-83	-213	-23	171	-148	25	-27	-77	0	48	-184	0
869	204	0	119	-71	-190	-24	154	-130	-13	-36	-34	-46	67	-126	0
870	204	0	137	-62	-199	-37	168	-130	50	-56	-7	-9	40	-42	0
871	204	0	146	-71	-217	-37	181	-144	38	-32	-32	-5	52	-15	0
872	204	0	149	-62	-211	-43	180	-136	54	-71	15	-50	81	-83	0
873	204	0	171	-65	-236	-53	203	-150	5	7	-23	34	44	-29	0
874	204	0	148	-46	-194	-51	171	-120	-15	17	-29	-40	77	-23	0
875	204	0	200	-44	-244	-78	222	-144	-23	23	11	27	29	-71	0
876	204	0	132	-44	-176	-44	154	-110	31	-27	91	29	56	-9	0
877	204	0	103	-42	-145	-30	124	-93	64	-3	-23	-23	65	-95	0
878	204	0	99	-44	-143	-27	121	-93	62	25	-19	25	52	-110	0
879	204	0	10	-71	-81	30	45	-76	-27	-32	1	-17	27	-75	0
880	204	0	21	-85	-106	32	63	-95	-50	13	-31	-91	67	-104	0
881	204	0	48	-114	-162	33	105	-138	-50	-7	34	-48	50	-77	0
882	204	0	8	-120	-128	56	68	-124	-46	-106	77	-60	-1	-44	0
883	204	0	82	-108	-190	13	136	-149	46	13	38	29	11	58	0
884	204	0	76	-83	-159	3	117	-121	-38	-85	-25	-87	-42	-128	0
885	204	0	115	-79	-194	-18	154	-136	67	89	9	42	141	-54	0
886	204	0	-14	-79	-65	46	25	-72	-44	-79	-77	-97	-73	-141	0
887	204	0	28	-69	-97	20	62	-83	-3	3	-36	19	11	-104	0
888	204	0	-27	-87	-60	57	16	-73	48	-32	3	-31	-52	-166	0
889	204	0	33	-93	-126	30	79	-109	17	-7	73	46	11	-93	0
890	204	0	68	-91	-159	11	113	-125	-11	11	17	-23	36	-62	0
891	204	0	81	-93	-174	6	127	-133	50	23	38	-19	102	-3	0
892	204	0	39	-85	-124	23	81	-104	-17	-50	19	15	60	-97	0
893	204	0	153	-73	-226	-40	189	-149	-15	69	9	67	3	-21	0
894	204	0	64	-54	-118	-5	91	-86	5	-17	-17	-54	71	-31	0
895	204	0	247	-11	-258	-118	252	-134	77	-17	-27	67	25	-36	0
896	204	0	113	11	-102	-62	107	-45	62	-38	13	-25	62	-95	0
897	204	0	165	32	-133	-98	149	-50	50	44	-71	29	0	-91	0
898	204	0	103	65	-38	-84	70	13	36	-56	69	-89	38	-75	0
899	204	0	23	42	19	-32	2	30	-11	-40	7	-5	64	-7	0
900	204	0	97	-32	-129	-32	113	-80	34	-13	-38	-15	34	-54	0
901	204	0	78	-100	-178	11	128	-139	27	-15	-52	11	83	7	0
902	204	0	64	-139	-203	37	133	-171	31	-5	-13	23	98	19	0
903	204	0	82	-137	-219	27	150	-178	-19	-19	-95	-48	87	-62	0
904	204	0	93	-139	-232	23	162	-185	50	-56	27	-52	137	5	0
905	204	0	109	-131	-240	11	174	-185	48	-118	-38	-17	56	-91	0
906	204	0	68	-131	-199	31	133	-165	5	-31	32	-9	31	-15	0
907	204	0	0	-112	-112	56	56	-112	34	-62	-91	-19	27	-91	0
908	204	0	28	-100	-128	36	78	-114	56	-58	-11	-31	48	-44	0
909	204	0	60	-104	-164	22	112	-134	46	-38	-56	56	-21	-27	0
910	204	0	55	-73	-128	9	91	-100	-38	-62	11	0	38	-114	0
911	204	0	112	-58	-170	-27	141	-114	48	-7	42	-42	87	25	0
912	204	0	115	-65	-180	-25	147	-122	21	-21	-31	-27	75	-67	0
913	204	0	153	-73	-226	-40	189	-149	17	-36	73	-54	29	5	0
914	204	0	173	-69	-242	-52	207	-155	137	-17	-71	11	73	-3	0
915	204	0	89	-79	-168	-5	128	-123	-29	-31	-23	-65	19	-40	0
916	204	0	131	-97	-228	-17	179	-162	83	23	9	64	23	-36	0
917	204	0	58	-91	-149	16	103	-120	1	19	-31	-54	34	-149	0
918	204	0	81	-87	-168	3	124	-127	31	58	-1	-40	67	-129	0
919	204	0	39	-79	-118	20	78	-98	23	-9	46	-29	25	-29	0
920	204	0	75	-89	-164	7	119	-126	-1	-5	1	-69	11	-69	0
921	204	0	149	-79	-228	-35	188	-153	54	21	42	-25	79	1	0
922	204	0	106	-60	-166	-23	136	-113	44	-40	-29	-40	60	-32	0
923	204	0	112	-27	-139	-42	125	-83	9	-3	1	25	-11	11	0
924	204	0	232	21	-211	-126	221	-95	36	-32	9	-23	-60	-5	0
925	204	0	204	40	-164	-122	184	-62	69	34	110	-77	83	3	0
926	204	0	109	32	-77	-70	93	-22	-71	-13	-106	-23	-29	-159	0
927	204	0	127	5	-122	-66	124	-58	122	44	32	1	42	-21	0
928	204	0	45	-5	-50	-20	47	-27	-40	-29	-46	-34	-21	-114	0
929	204	0	118	-50	-168	-34	143	-109	31	-11	34	23	-67	-135	0
930	204	0	0	-73	-73	36	36	-73	-11	-44	-65	-32	11	-67	0
931	204	0	97	-71	-168	-13	132	-119	11	-91	60	11	67	-21	0
932	204	0	95	-52	-147	-21	121	-99	67	-31	67	9	95	23	0
933	204	0	138	7	-131	-72	134	-62	71	-34	-11	-44	54	-36	0
934	204	0	175	38	-137	-106	156	-49	116	-23	21	19	19	15	0
935	204	0	145	83	-62	-114	103	10	7	-69	-29	-85	83	-50	0
936	204	0	232	153	-79	-192	155	37	32	7	-40	-40	64	-129	0
937	204	0	130	188	58	-159	36	123	31	-27	-50	-44	77	-126	0
938	204	0	177	194	17	-185	80	105	19	-48	-69	-69	7	-118	0
939	204	0	213	161	-52	-187	132	54	131	3	0	11	139	58	0
940	204	0	179	102	-77	-140	128	12	-44	32	-19	-29	62	-7	0
941	204	0	166	58	-108	-112	137	-25	25	-40	7	-36	73	-13	0
942	204	0	192	31	-161	-111	176	-65	34	67	71	-7	141	157	0
943	204	0	192	31	-161	-111	176	-65	15	-77	15	-77	23	19	0
944	204	0	169	3	-166	-86	167	-81	11	40	0	-44	112	15	1
945	204	0	166	13	-153	-89	159	-70	38	-9	-81	-27	-19	17	0
946	204	0	164	11	-153	-87	158	-71	114	65	67	-64	126	19	0
947	204	0	45	5	-40	-25	42	-17	54	-69	-73	-58	29	-95	0
948	204	0	65	7	-58	-36	61	-25	71	-46	-27	-131	1	-75	0
949	193	0	36	9	-27	-22	31	-9	-23	46	-15	-36	-27	3	0
950	193	0	42	17	-25	-29	33	-4	-54	56	-71	-71	-11	-52	0
951	193	0	133	31	-102	-82	117	-35	79	58	19	0	69	73	0
952	193	0	92	38	-54	-65	73	-8	27	1	-19	-71	60	-32	0
953	193	0	158	23	-135	-90	146	-56	48	-40	3	19	21	79	0
954	193	0	163	34	-129	-98	146	-47	40	15	7	-15	56	52	0
955	193	0	115	48	-67	-81	91	-9	77	-5	3	31	21	46	0
956	193	0	164	64	-100	-114	132	-18	93	-60	17	-77	69	-75	0
957	193	0	106	58	-48	-82	77	5	31	3	15	-5	13	-29	0
958	193	0	53	42	-11	-47	32	15	-17	21	-79	23	-93	-64	0
959	193	0	61	19	-42	-40	51	-11	-1	21	3	1	-11	-11	0
960	193	0	-2	21	23	-9	-12	22	-13	-69	-67	-34	-52	32	0
961	193	0	145	17	-128	-81	136	-55	60	71	65	50	100	62	0
962	193	0	4	21	17	-12	-6	19	-52	-40	1	-64	40	-64	0
963	193	0	120	27	-93	-73	106	-33	89	-27	50	-7	32	21	0
964	193	0	127	42	-85	-84	106	-21	79	-7	23	-15	112	-13	0
965	193	0	39	44	5	-41	17	24	13	-44	5	-124	67	17	0
966	193	0	174	62	-112	-118	143	-25	54	-7	34	46	85	34	0
967	193	0	44	73	29	-58	7	51	-5	-19	-11	-40	36	-73	0
968	193	0	76	85	9	-80	33	47	100	-7	-65	54	-11	36	0
969	193	0	35	81	46	-58	-5	63	58	-64	-48	-34	-1	-91	0
970	193	0	95	102	7	-98	44	54	11	-32	-44	5	69	31	0
971	193	0	129	104	-25	-116	77	39	79	7	11	-48	106	34	0
972	193	0	31	81	50	-56	-9	65	-9	-65	36	-75	64	67	0
973	193	0	119	69	-50	-94	84	9	52	-27	-83	-11	9	1	0
974	193	0	51	46	-5	-48	28	20	9	-11	-5	-31	13	60	0
975	193	0	57	32	-25	-44	41	3	-40	11	17	-58	27	7	0
976	193	0	33	32	-1	-32	17	15	19	0	-73	-93	87	-50	0
977	193	0	57	42	-15	-49	36	13	25	23	-32	38	-19	-31	0
978	193	0	2	83	81	-42	-39	82	54	-85	-44	-69	50	-102	0
979	193	0	76	116	40	-96	18	78	91	-75	-15	-11	34	-42	0
980	193	0	80	114	34	-97	23	74	21	-42	-64	40	67	-13	0
981	193	0	77	133	56	-105	10	94	-25	-69	-29	-5	64	-77	0
982	193	0	129	126	-3	-127	66	61	64	-13	-32	48	-11	126	0
983	193	0	177	104	-73	-140	125	15	40	0	34	15	62	40	0
984	193	0	97	65	-32	-81	64	16	31	-44	-21	38	13	-27	0
985	193	0	162	40	-122	-101	142	-41	110	0	21	-5	32	5	0
986	193	0	-21	58	79	-18	-50	68	15	-69	38	-54	17	3	0
987	193	0	27	85	58	-56	-15	71	-29	3	-48	15	-29	-162	0
988	193	0	49	114	65	-81	-8	89	157	-36	-19	32	-15	-31	0
989	193	0	13	131	118	-72	-52	124	-64	-21	-65	-87	-1	-71	0
990	193	0	131	124	-7	-127	69	58	95	-3	-69	31	77	0	0
991	193	0	37	56	19	-46	9	37	-29	-120	-15	-40	0	-11	0
992	193	0	90	17	-73	-53	81	-28	83	56	46	-5	81	1	0
993	193	0	44	-21	-65	-11	54	-43	17	40	-36	-46	85	-40	0
994	193	0	87	-42	-129	-22	108	-85	-7	-31	11	17	52	-5	0
995	193	0	33	-38	-71	2	52	-54	48	-44	1	-75	27	56	0
996	193	0	56	-29	-85	-13	70	-57	27	25	25	-31	32	23	0
997	193	0	49	-1	-50	-24	49	-25	-34	-3	11	-5	-32	-64	0
998	193	0	49	36	-13	-42	31	11	79	-31	-46	-11	0	-52	0
999	193	0	6	91	85	-48	-39	88	40	-87	-1	-60	-29	3	0
1000	193	0	150	118	-32	-134	91	43	56	-50	-50	-25	-9	-13	0
1001	193	0	115	120	5	-117	55	62	-3	-7	21	56	44	-1	0
1002	193	0	110	97	-13	-103	61	42	-21	-36	-52	-52	7	25	0
1003	193	0	187	75	-112	-131	149	-18	106	17	15	62	58	64	0
1004	193	0	98	54	-44	-76	71	5	0	-112	27	-13	29	48	0
1005	193	0	85	31	-54	-58	69	-11	65	-83	-21	-34	-17	-5	0
1006	193	0	41	9	-32	-25	36	-11	1	-1	25	-11	85	19	0
1007	193	0	76	34	-42	-55	59	-4	91	3	-36	-17	-40	-98	0
1008	193	0	51	83	32	-67	9	57	42	31	52	36	48	-5	0
1009	193	0	20	124	104	-72	-42	114	38	15	-31	-135	93	15	0
1010	193	0	80	118	38	-99	21	78	42	40	-31	15	9	48	0
1011	193	0	66	104	38	-85	14	71	-34	-50	27	-104	54	-11	0
1012	193	0	127	98	-29	-112	78	34	60	11	-1	-25	36	1	0
1013	193	0	140	65	-75	-102	107	-5	56	-34	69	36	34	128	0
1014	193	0	125	38	-87	-81	106	-24	-3	-34	-60	-25	31	-5	0
1015	193	0	96	27	-69	-61	82	-21	73	-81	69	11	34	5	0
1016	193	0	14	1	-13	-7	13	-6	7	-54	32	-64	34	-23	0
1017	193	0	75	29	-46	-52	60	-8	40	13	25	-62	56	-58	0
1018	193	0	6	3	-3	-4	4	0	13	13	-9	-11	-36	65	0
1019	193	0	88	23	-65	-55	76	-21	46	34	-56	-21	21	-58	0
1020	193	0	33	56	23	-44	5	39	0	-15	27	-5	11	-46	0
1021	193	0	146	131	-15	-138	80	58	62	-40	64	-36	54	48	0
1022	193	0	132	168	36	-150	48	102	23	-13	93	-25	73	29	0
1023	193	0	174	149	-25	-161	99	62	19	-58	27	-54	-13	-1	0
1024	193	0	174	112	-62	-143	118	25	97	-21	48	36	79	48	0
1025	193	0	127	73	-54	-100	90	9	73	-52	-48	73	104	-13	0
1026	193	0	156	34	-122	-95	139	-44	85	-65	25	-19	-36	-1	0
1027	193	0	-16	5	21	5	-18	13	64	-54	29	21	21	17	0
1028	193	0	14	15	1	-14	6	8	-13	-1	-48	15	-29	-46	0
1029	193	0	100	52	-48	-76	74	2	110	11	56	21	135	69	0
1030	193	0	60	81	21	-70	19	51	11	0	-69	-36	-9	23	0
1031	193	0	105	116	11	-110	47	63	102	-27	3	44	75	122	0
1032	193	0	91	141	50	-116	20	95	5	-21	-1	-133	58	19	0
1033	193	0	152	137	-15	-144	83	61	-15	46	29	-81	29	110	0
1034	193	0	157	93	-64	-125	110	14	36	-19	15	-1	48	83	0
1035	193	0	61	64	3	-62	29	33	-62	-81	19	-36	58	-42	0
1036	193	0	119	50	-69	-84	94	-9	9	15	7	23	7	-13	0
1037	193	0	12	48	36	-30	-12	42	67	-67	-42	-19	5	-31	0
1038	193	0	46	73	27	-59	9	50	71	-13	15	25	3	32	0
1039	193	0	39	83	44	-61	-2	63	7	-56	-29	11	-25	-1	0
1040	193	0	81	108	27	-94	27	67	46	-17	64	-32	46	67	0
1041	193	0	103	151	48	-127	27	99	29	-13	-29	27	116	38	0
1042	193	0	77	162	85	-119	-4	123	60	-100	25	-23	42	46	0
1043	193	0	242	124	-118	-183	180	3	192	-48	69	42	110	69	0
1044	193	0	47	112	65	-79	-9	88	11	-100	-17	-34	44	62	0
1045	193	0	139	89	-50	-114	94	19	29	3	-7	11	31	38	0
1046	193	0	78	118	40	-98	19	79	38	-13	17	62	69	-17	0
1047	193	0	35	141	106	-88	-35	123	62	-79	-11	-3	-7	-62	0
1048	193	0	56	147	91	-101	-17	119	62	42	23	48	7	-1	0
1049	193	0	6	168	162	-87	-78	165	-1	-9	-9	-34	25	23	0
1050	193	0	87	201	114	-144	-13	157	71	-73	31	-56	48	3	0
1051	193	0	163	238	75	-200	44	156	106	1	17	89	32	58	0
1052	193	0	107	250	143	-178	-18	196	75	-69	7	-7	42	60	0
1053	193	0	184	248	64	-216	60	156	-1	9	67	-9	60	65	0
1054	193	0	290	267	-23	-278	156	122	147	-64	118	-7	89	62	0
1055	193	0	241	248	7	-244	117	127	13	-54	13	-52	-1	58	0
1056	193	0	177	217	40	-197	68	128	95	-17	-1	27	38	75	0
1057	193	0	177	180	3	-178	87	91	62	-1	38	44	27	-27	0
1058	193	0	19	162	143	-90	-62	152	50	-23	-17	38	-34	-58	0
1059	193	0	102	131	29	-116	36	80	31	-71	-15	32	-73	54	0
1060	193	0	70	147	77	-108	-3	112	25	-54	56	-83	27	36	0
1061	193	0	253	168	-85	-210	169	41	62	50	15	60	95	46	0
1062	193	0	189	162	-27	-175	108	67	50	-46	48	-54	60	83	0
1063	193	0	261	178	-83	-219	172	47	87	13	13	-23	60	91	0
1064	193	0	210	215	5	-212	102	110	15	-21	-5	-83	89	-13	0
1065	193	0	213	232	19	-222	97	125	36	-19	34	-73	81	93	0
1066	193	0	229	232	3	-230	113	117	11	1	-19	-32	9	46	0
1067	193	0	207	236	29	-221	89	132	95	-62	65	-34	-7	9	0
1068	193	0	134	225	91	-179	21	158	32	-67	5	29	-48	-3	0
1069	193	0	185	219	34	-202	75	126	100	-81	19	54	-9	-7	0
1070	193	0	171	190	19	-180	76	104	29	-19	27	-1	62	71	0
1071	193	0	151	178	27	-164	62	102	54	-67	11	-31	44	1	0
1072	193	0	170	147	-23	-158	96	62	34	-27	65	-11	27	27	0
1073	193	0	115	128	13	-121	51	70	11	-31	23	-83	81	17	0
1074	193	0	183	145	-38	-164	110	53	-36	-13	0	-81	1	7	0
1075	193	0	207	159	-48	-183	127	55	87	-5	71	-15	122	38	0
1076	193	0	199	188	-11	-193	105	88	1	-19	-7	-62	50	-75	0
1077	193	0	210	205	-5	-207	107	100	128	11	44	-11	95	-5	0
1078	193	0	128	217	89	-172	19	153	23	-67	-23	-50	-15	-21	0
1079	193	0	194	226	32	-210	81	129	34	5	11	-67	-19	19	0
1080	193	0	167	217	50	-192	58	133	-36	23	-87	-32	9	1	0
1081	193	0	192	215	23	-203	84	119	42	-50	65	-52	65	32	0
1082	193	0	201	192	-9	-196	105	91	40	-62	-17	-27	-27	62	0
1083	193	0	261	174	-87	-217	174	43	60	44	29	40	87	110	0
1084	193	0	149	149	0	-149	74	74	7	-62	89	-56	31	91	0
1085	193	0	263	147	-116	-205	189	15	97	19	5	23	44	58	0
1086	193	0	176	151	-25	-163	100	63	21	-108	-7	-62	1	-13	0
1087	193	0	167	182	15	-174	76	98	58	-29	81	15	-7	5	0
1088	193	0	223	236	13	-229	105	124	50	29	-13	-1	17	19	0
1089	193	0	145	271	126	-208	9	198	-40	-32	-34	-19	-83	29	0
1090	193	0	252	261	9	-256	121	135	91	-27	27	-25	21	32	0
1091	193	0	167	211	44	-189	61	127	36	7	0	31	29	91	0
1092	193	0	220	147	-73	-183	146	37	9	-9	-60	-42	83	27	0
1093	193	0	209	81	-128	-145	168	-23	31	-5	-7	-58	67	85	0
1094	193	0	142	-7	-149	-67	145	-78	13	-62	77	-32	56	65	0
1095	193	0	153	-44	-197	-54	175	-120	36	-25	3	1	21	23	0
1096	193	0	27	-52	-79	12	53	-65	15	-50	-75	-38	77	-58	0
1097	193	0	57	-7	-64	-25	60	-35	-11	9	-21	15	11	27	0
1098	193	0	85	58	-27	-71	56	15	32	-50	-75	9	-46	-21	0
1099	193	0	133	102	-31	-117	82	35	23	-25	38	-15	23	32	0
1100	193	0	189	153	-36	-171	112	58	40	7	48	46	60	131	0
1101	193	0	283	252	-31	-267	157	110	36	19	25	11	85	27	0
1102	193	0	364	345	-19	-354	191	163	114	3	75	73	95	85	0
1103	193	0	332	409	77	-370	127	243	-17	-85	-1	-36	9	25	0
1104	193	0	427	498	71	-462	178	284	79	27	5	-15	52	91	0
1105	193	0	427	634	207	-530	110	420	-25	-21	-40	-27	85	-3	0
1106	193	0	529	779	250	-654	139	514	-15	-122	-42	-34	-27	-120	0
1107	193	0	569	960	391	-764	89	675	50	15	46	-13	83	-7	0
1108	193	0	551	1117	566	-834	-7	841	-15	-52	-44	-50	-42	-85	0
1109	193	0	737	1262	525	-999	106	893	73	11	56	58	79	-71	0
1110	193	0	743	1383	640	-1063	51	1011	-40	27	-23	-48	32	50	0
1111	193	0	882	1491	609	-1186	136	1050	69	-11	-23	52	81	19	0
1112	193	0	862	1484	622	-1173	120	1053	23	-23	81	5	64	52	0
1113	193	0	774	1330	556	-1052	109	943	83	-5	104	-21	97	93	0
1114	193	0	613	1057	444	-835	84	750	34	-31	-13	-9	29	89	0
1115	193	0	506	818	312	-662	97	565	-9	-58	-29	-31	95	11	0
1116	193	0	363	537	174	-450	94	355	11	7	62	19	54	-11	0
1117	193	0	192	386	194	-289	-1	290	32	-67	48	-17	21	-21	0
1118	193	0	178	306	128	-242	25	217	112	-11	79	-73	44	-27	0
1119	193	0	87	209	122	-148	-17	165	58	-50	42	-23	11	46	0
1120	193	0	148	139	-9	-143	78	65	9	17	11	0	44	32	0
1121	193	0	68	104	36	-86	16	70	17	-54	71	13	48	27	0
1122	193	0	117	52	-65	-84	91	-6	-3	23	5	11	52	46	0
1123	193	0	0	-3	-3	1	1	-3	34	-48	67	-65	25	62	1
1124	193	0	60	-75	-135	7	97	-105	65	-64	102	19	65	38	0
1125	193	0	78	-141	-219	31	148	-180	79	52	19	17	93	23	0
1126	193	0	-49	-192	-143	120	47	-167	23	-108	-19	-38	-38	5	0
1127	193	0	-82	-258	-176	170	47	-217	62	36	7	56	7	34	0
1128	193	0	-198	-285	-87	241	-55	-186	-42	-13	-81	-27	-97	-98	0
1129	188	0	-126	-329	-203	227	38	-266	67	11	15	69	15	-19	0
1130	188	0	-190	-316	-126	253	-32	-221	-25	9	-19	0	67	9	0
1131	188	0	-144	-252	-108	198	-18	-180	-5	-89	-5	-44	-13	-40	0
1132	188	0	-54	-197	-143	125	44	-170	67	60	54	58	118	69	0
1133	188	0	-43	-116	-73	79	15	-94	13	-42	-89	-31	-13	52	0
1134	188	0	78	-9	-87	-34	82	-48	48	27	-11	23	32	91	0
1135	188	0	43	81	38	-62	2	59	21	-38	5	-71	5	40	0
1136	188	0	43	145	102	-94	-29	123	5	-34	-29	-19	15	29	0
1137	188	0	64	143	79	-103	-7	111	98	-32	-91	15	17	-118	0
1138	188	0	-37	91	128	-27	-82	109	-19	13	-11	-38	42	3	0
1139	188	0	-94	34	128	30	-111	81	-77	-102	-54	-58	-87	-81	0
1140	188	0	-50	-27	23	38	-36	-2	79	50	-11	25	71	-23	0
1141	188	0	-149	-54	95	101	-122	20	-60	-58	19	-97	-52	-1	0
1142	188	0	-39	-32	7	35	-23	-12	46	44	67	31	0	108	0
1143	188	0	-61	-11	50	36	-55	19	-19	-67	79	-58	3	-1	0
1144	188	0	-2	3	5	0	-3	4	7	42	-3	15	48	17	0
1145	188	0	-43	17	60	13	-51	38	7	-38	7	-44	106	-1	0
1146	188	0	-44	31	75	6	-59	53	34	-58	-1	-52	29	-23	0
1147	188	0	-126	9	135	58	-130	72	-69	5	36	-31	-31	0	0
1148	188	0	-120	23	143	48	-131	83	23	-1	-34	-87	-48	-23	0
1149	188	0	-154	-19	135	86	-144	58	50	-36	9	-50	3	31	0
1150	188	0	-193	-95	98	144	-145	1	54	9	-19	67	5	11	0
1151	188	0	-229	-195	34	212	-131	-80	-3	-11	25	11	1	-1	0
1152	188	0	-337	-432	-95	384	-121	-263	44	15	110	29	19	124	0
1153	188	0	-752	-1134	-382	943	-185	-758	21	-15	-11	-17	-3	5	0
1154	188	0	-2007	-1317	690	1662	-1348	-313	-754	-801	-566	-517	-428	-389	0
1155	188	0	-2798	-2690	108	2744	-1453	-1291	-285	-289	-182	-186	-153	-157	0
1156	188	0	-2375	-2601	-226	2488	-1074	-1413	73	-40	-87	-104	-114	-108	0
1157	188	0	-2342	-2390	-48	2366	-1147	-1219	-1	-11	-93	-17	-180	-143	0
1158	188	0	-1882	-2124	-242	2003	-820	-1183	100	-44	-89	-79	-291	-124	0
1159	188	0	-1501	-1850	-349	1675	-576	-1099	91	7	31	221	-133	-65	0
1160	188	0	-1201	-1534	-333	1367	-434	-933	-48	-29	42	153	48	3	0
1161	188	0	-780	-1189	-409	984	-185	-799	-71	120	135	296	258	223	0
1162	188	0	-590	-1034	-444	812	-73	-739	-9	137	219	143	419	186	0
1163	188	0	-510	-1012	-502	761	-4	-757	36	170	161	71	372	316	0
1164	188	0	-545	-1002	-457	773	-44	-729	85	254	-7	-58	535	285	0
1165	188	0	-572	-987	-415	779	-78	-701	118	316	-36	-176	378	162	0
1166	188	0	-631	-989	-358	810	-136	-673	120	232	-50	-415	223	46	0
1167	188	0	-564	-1039	-475	801	-44	-757	199	335	-40	-349	333	-15	0
1168	188	0	-741	-1068	-327	904	-207	-697	36	139	-236	-372	-54	-162	0
1169	188	0	-611	-1049	-438	830	-86	-743	89	164	-211	-325	-153	-48	0
1170	188	0	-689	-1018	-329	853	-180	-673	27	58	-217	-393	-225	-149	0
1171	188	0	-586	-975	-389	780	-98	-682	106	65	-197	-554	-236	-294	0
1172	188	0	-541	-929	-388	735	-76	-658	106	46	-128	-438	-393	-195	0
1173	188	0	-510	-923	-413	716	-48	-668	48	81	-149	-242	-446	-203	0
1174	188	0	-518	-915	-397	716	-60	-656	97	44	-168	-168	-510	-149	0
1175	188	0	-485	-902	-417	693	-34	-659	56	34	-118	-166	-496	-32	0
1176	188	0	-387	-904	-517	645	65	-710	159	-23	-147	-36	-461	-116	0
1177	188	0	-382	-888	-506	635	62	-697	172	19	-77	-75	-483	13	0
1178	188	0	-421	-888	-467	654	23	-677	-11	-65	-211	-95	-391	-176	0
1179	188	0	-237	-855	-618	546	190	-736	205	50	-91	-9	-48	-201	0
1180	188	0	-132	-834	-702	483	285	-768	95	85	15	-124	114	-339	0
1181	188	0	10	-791	-801	390	405	-796	292	133	56	58	215	-335	0
1182	188	0	118	-733	-851	307	484	-792	226	71	135	95	258	-405	0
1183	188	0	114	-634	-748	260	431	-691	131	69	135	11	312	-343	0
1184	188	0	202	-558	-760	178	481	-659	11	7	120	124	314	-325	0
1185	188	0	302	-411	-713	54	507	-562	112	-77	259	79	329	-362	0
1186	188	0	359	-267	-626	-46	492	-446	54	-50	234	-36	219	-395	0
1187	188	0	372	-213	-585	-79	478	-399	-52	-11	178	-19	95	-436	0
1188	188	0	389	-194	-583	-97	486	-388	106	-3	209	42	-11	-486	0
1189	188	0	289	-190	-479	-49	384	-334	25	-139	135	108	-277	-422	0
1190	188	0	411	-209	-620	-101	515	-414	102	-102	161	287	-221	-360	0
1191	188	0	295	-232	-527	-31	411	-379	-25	-100	128	325	-258	-329	0
1192	188	0	553	-201	-754	-176	653	-477	-56	50	230	486	-174	-159	0
1193	188	0	547	-143	-690	-202	618	-416	-71	1	234	496	-254	-75	0
1194	188	0	577	-69	-646	-254	611	-357	-97	15	215	469	-277	-56	0
1195	188	0	631	-3	-634	-314	632	-318	-67	98	240	422	-199	-69	0
1196	188	0	530	71	-459	-300	494	-194	-15	32	194	275	-265	-40	0
1197	188	0	531	116	-415	-323	473	-149	-50	85	145	87	-186	-114	0
1198	188	0	534	145	-389	-339	461	-122	46	118	178	42	-102	-194	0
1199	188	0	552	168	-384	-360	468	-108	7	141	60	-25	-174	-219	0
1200	188	0	427	168	-259	-297	343	-45	-44	44	87	-114	-69	-298	0
1201	188	0	432	147	-285	-289	358	-69	-83	118	60	-40	-137	-327	0
1202	188	0	428	122	-306	-275	367	-92	-36	93	36	29	-137	-374	0
1203	188	0	407	118	-289	-262	348	-85	-56	56	83	-7	-139	-403	0
1204	188	0	362	139	-223	-250	292	-42	-108	-62	42	-60	-289	-448	0
1205	188	0	364	172	-192	-268	278	-10	-73	21	7	56	-232	-477	0
1206	188	0	321	205	-116	-263	218	44	-69	19	1	79	-283	-554	0
1207	188	0	251	232	-19	-241	135	106	-17	-19	13	17	-285	-483	0
1208	188	0	254	194	-60	-224	157	67	-60	27	91	-7	-275	-391	0
1209	188	0	147	147	0	-147	73	73	-5	-50	1	-34	-225	-339	0
1210	188	0	150	131	-19	-140	84	56	-29	-3	-15	-13	-172	-314	0
1211	188	0	121	81	-40	-101	80	20	48	-87	50	44	-162	-240	0
1212	188	0	39	48	9	-43	15	28	-11	-102	-58	-64	-170	-180	0
1213	188	0	112	50	-62	-81	87	-6	32	-21	-27	-65	19	-128	0
1214	188	0	88	73	-15	-80	51	29	34	-67	48	-77	-32	-114	0
1215	188	0	103	98	-5	-100	54	46	79	-93	-44	25	25	-157	0
1216	188	0	49	114	65	-81	-8	89	75	-108	-27	58	149	-147	0
1217	188	0	16	122	106	-69	-45	114	-1	-62	-129	19	89	-263	0
1218	188	0	-27	126	153	-49	-90	139	-15	-48	-104	75	170	-312	0
1219	188	0	-35	143	178	-54	-106	160	54	-168	-87	5	69	-289	0
1220	188	0	36	162	126	-99	-45	144	9	-122	34	31	135	-242	0
1221	188	0	8	180	172	-94	-82	176	58	-151	9	27	62	-228	0
1222	188	0	21	201	180	-111	-79	190	102	-118	-11	-29	95	-265	0
1223	188	0	167	207	40	-187	63	123	87	-23	-27	-3	102	-259	0
1224	188	0	68	188	120	-128	-26	154	-58	-100	-110	-110	36	-289	0
1225	188	0	136	192	56	-164	40	124	9	-118	-108	-83	-1	-304	0
1226	188	0	60	186	126	-123	-33	156	11	-122	-15	-58	-102	-306	0
1227	188	0	45	190	145	-117	-50	167	58	-157	-118	25	-190	-294	0
1228	188	0	85	209	124	-147	-19	166	-11	-71	-128	-46	-194	-345	0
1229	188	0	97	234	137	-165	-20	185	-9	-48	-9	-31	-129	-226	0
1230	188	0	60	265	205	-162	-72	235	-40	-40	-87	-36	-122	-304	0
1231	188	0	208	283	75	-245	66	179	42	102	-40	-23	-65	-252	0
1232	188	0	101	273	172	-187	-35	222	-38	71	1	3	-85	-215	0
1233	188	0	242	269	27	-255	107	148	-1	67	23	31	-38	-207	0
1234	188	0	223	269	46	-246	88	157	-36	60	36	38	-112	-95	0
1235	188	0	188	283	95	-235	46	189	-126	172	64	-32	13	-225	0
1236	188	0	252	298	46	-275	103	172	-52	48	-13	-21	-126	-277	0
1237	188	0	148	320	172	-234	-12	246	13	46	-17	50	-89	-294	0
1238	188	0	93	349	256	-221	-81	302	-67	29	-44	-62	-102	-356	0
1239	188	0	186	339	153	-262	16	246	15	110	19	50	-5	-225	0
1240	188	0	153	323	170	-238	-8	246	-73	7	-71	-50	-48	-248	0
1241	188	0	255	320	65	-287	95	192	81	42	106	11	1	-161	0
1242	188	0	200	254	54	-227	73	154	-50	-21	-9	-44	-75	-194	0
1243	188	0	263	182	-81	-222	172	50	40	38	54	9	-3	-166	0
1244	188	0	185	147	-38	-166	111	54	-19	-9	11	-1	-34	-221	0
1245	188	0	199	116	-83	-157	141	16	-7	-34	19	5	-54	-149	0
1246	188	0	221	95	-126	-158	173	-15	25	-9	11	-13	5	-159	0
1247	188	0	99	108	9	-103	45	58	19	-50	-77	19	-58	-244	0
1248	188	0	84	153	69	-118	7	111	-75	-23	-75	-100	-71	-221	0
1249	188	0	117	155	38	-136	39	96	31	-100	-27	-34	-36	-159	0
1250	188	0	87	168	81	-127	3	124	13	-40	-87	-48	71	-159	0
1251	188	0	101	170	69	-135	16	119	29	-85	-93	-60	44	-166	0
1252	188	0	128	155	27	-141	50	91	67	-1	-40	-17	77	-71	0
1253	188	0	70	112	42	-91	14	77	98	-52	-23	7	52	0	0
1254	188	0	95	124	29	-109	33	76	62	-128	-100	21	48	-129	0
1255	188	0	105	98	-7	-101	56	45	98	-75	-60	11	67	-71	0
1256	188	0	-42	29	71	6	-56	50	-19	-64	-128	-23	36	-195	0
1257	188	0	-39	-34	5	36	-22	-14	9	-91	-9	-9	48	-228	0
1258	188	0	-45	-79	-34	62	-5	-56	64	-60	-62	-40	81	-147	0
1259	188	0	-119	-106	13	112	-66	-46	-21	-32	-50	-58	36	-141	0
1260	188	0	-78	-155	-77	116	0	-116	-34	-67	-34	-44	31	-157	0
1261	188	0	-17	-201	-184	109	83	-192	54	-64	65	-48	85	-93	0
1262	188	0	-83	-209	-126	146	21	-167	62	-65	23	-54	27	-54	0
1263	188	0	35	-201	-236	83	135	-218	29	9	7	-29	36	-153	0
1264	188	0	21	-151	-172	65	96	-161	32	-29	31	-27	0	-147	0
1265	188	0	-79	-102	-23	90	-28	-62	25	-42	42	-48	27	-129	0
1266	188	0	27	-56	-83	14	55	-69	-29	-69	-44	-118	-38	-281	0
1267	188	0	18	-38	-56	10	37	-47	13	25	27	95	-75	-170	0
1268	188	0	-41	-56	-15	48	-13	-35	-46	25	-50	-75	-79	-238	0
1269	188	0	-4	-102	-98	53	47	-100	31	29	-58	7	-108	-192	0
1270	188	0	-70	-155	-85	112	7	-120	71	67	-34	0	0	-60	0
1271	188	0	-4	-166	-162	85	79	-164	-73	27	67	-27	-3	-62	0
1272	188	0	12	-164	-176	76	94	-170	-15	17	-34	-71	-62	-149	0
1273	188	0	29	-168	-197	69	113	-182	40	34	-1	-11	-13	-71	0
1274	188	0	33	-162	-195	64	114	-178	-31	9	42	-52	-25	-133	0
1275	188	0	139	-155	-294	8	216	-224	-25	62	62	9	-5	-102	0
1276	188	0	90	-135	-225	22	157	-180	31	7	-38	-32	-11	-172	0
1277	188	0	27	-149	-176	61	101	-162	-19	87	-87	-42	15	-186	0
1278	188	0	6	-170	-176	82	91	-173	-54	73	-19	-120	-7	-122	0
1279	188	0	33	-174	-207	70	120	-190	-7	40	25	-77	60	-108	0
1280	188	0	13	-190	-203	88	108	-196	0	5	15	-17	1	-112	0
1281	188	0	29	-194	-223	82	126	-208	-13	31	-40	0	65	-147	0
1282	188	0	76	-178	-254	51	165	-216	50	-31	-36	29	-3	-126	0
1283	188	0	54	-186	-240	66	147	-213	32	-25	-23	27	15	-79	0
1284	188	0	60	-199	-259	69	159	-229	71	9	-52	-5	29	-79	0
1285	188	0	53	-201	-254	74	153	-227	46	-34	-38	25	34	-112	0
1286	188	0	-21	-172	-151	96	65	-161	-58	-32	-31	-73	42	-139	0
1287	188	0	45	-141	-186	48	115	-163	60	-44	-110	-52	19	-139	0
1288	188	0	-57	-91	-34	74	-11	-62	-1	-97	-89	-15	-44	-124	0
1289	188	0	52	-81	-133	14	92	-107	54	3	-31	-31	75	-62	0
1290	188	0	23	-85	-108	31	65	-96	-3	3	-71	34	-1	-79	0
1291	188	0	64	-124	-188	30	126	-156	69	-23	0	46	89	19	0
1292	188	0	80	-162	-242	41	161	-202	54	-79	23	-25	48	11	0
1293	188	0	-27	-201	-174	114	73	-187	-1	-89	-52	-15	9	13	0
1294	188	0	28	-230	-258	101	143	-244	23	-91	-46	-46	-40	-34	0
1295	188	0	-2	-217	-215	109	106	-216	67	-58	3	29	40	0	0
1296	188	0	-88	-223	-135	155	23	-179	9	-38	-67	-32	13	-54	0
1297	188	0	-93	-250	-157	171	32	-203	50	-54	-71	-13	38	-159	0
1298	188	0	-141	-267	-126	204	-7	-196	-38	-15	-52	36	-13	-95	0
1299	188	0	-140	-277	-137	208	-1	-207	48	-42	-124	-31	21	-161	0
1300	188	0	-124	-275	-151	199	13	-213	-38	-27	-56	-23	38	-27	0
1301	188	0	-86	-252	-166	169	40	-209	36	3	-60	32	21	-60	0
1302	188	0	-54	-195	-141	124	43	-168	15	-44	-27	21	1	-21	0
1303	188	0	27	-122	-149	47	88	-135	64	-60	-7	46	-7	19	0
1304	188	0	74	-52	-126	-11	100	-89	-1	-65	-50	-1	9	-13	0
1305	188	0	54	-44	-98	-5	76	-71	48	-31	0	0	17	-13	0
1306	188	0	47	-73	-120	13	83	-96	-5	-56	-46	-3	-48	-48	0
1307	188	0	-8	-120	-112	64	52	-116	3	-19	21	-32	-54	-52	0
1308	188	0	-122	-211	-89	166	-16	-150	-62	-25	-73	-42	-38	-145	0
1309	188	0	-138	-258	-120	198	-9	-189	17	-21	-36	-23	-19	-46	0
1310	188	0	-158	-287	-129	222	-14	-208	15	-60	-64	-3	-89	31	0
1311	188	0	-93	-275	-182	184	44	-228	5	11	-15	23	40	-65	0
1312	188	0	-142	-273	-131	207	-5	-202	-58	-62	-36	-42	-15	-9	0
1313	188	0	33	-238	-271	102	152	-254	62	-15	-38	21	-3	-42	1
1314	188	0	-18	-188	-170	103	76	-179	17	0	-71	-40	116	-56	0
1315	188	0	-2	-166	-164	84	81	-165	1	-27	-27	-23	-5	-79	0
1316	188	0	-13	-141	-128	77	57	-134	42	-65	-5	-15	36	0	0
1317	188	0	6	-116	-122	55	64	-119	36	-23	0	19	65	-42	0
1318	188	0	-44	-71	-27	57	-8	-49	1	5	-91	5	9	-122	0
1319	188	0	-10	-42	-32	26	11	-37	9	-50	-104	-3	0	-114	0
1320	188	0	-4	-48	-44	26	20	-46	32	-23	15	-29	120	-32	0
1321	184	0	35	-67	-102	16	68	-84	11	-40	-40	11	56	-77	0
1322	184	0	121	-71	-192	-25	156	-131	11	25	-36	-25	102	-1	0
1323	184	0	111	-48	-159	-31	135	-103	65	-42	-25	29	34	95	0
1324	184	0	132	-34	-166	-49	149	-100	77	-91	-75	7	67	-27	0
1325	184	0	141	-27	-168	-57	154	-97	3	-133	-17	-27	-27	36	0
1326	184	0	147	-15	-162	-66	154	-88	40	-19	-42	-50	73	-58	0
1327	184	0	19	-19	-38	0	28	-28	5	-54	-69	-5	40	-98	0
1328	184	0	17	-29	-46	6	31	-37	46	-106	-67	-83	-38	-124	0
1329	184	0	58	-54	-112	-2	85	-83	118	87	-21	100	25	56	0
1330	184	0	50	-62	-112	6	81	-87	17	-98	-44	-38	25	-64	0
1331	184	0	140	-77	-217	-31	178	-147	38	-13	-40	32	46	-23	0
1332	184	0	26	-100	-126	37	76	-113	79	-58	9	40	29	21	0
1333	184	0	90	-98	-188	4	139	-143	17	-31	-143	-58	3	-1	0
1334	184	0	138	-81	-219	-28	178	-150	38	15	42	-36	110	31	0
1335	184	0	70	-58	-128	-6	99	-93	1	-64	-19	-40	36	-32	0
1336	184	0	211	-17	-228	-97	219	-122	71	1	-97	36	1	-31	0
1337	184	0	103	65	-38	-84	70	13	-15	-9	-9	-31	17	-48	0
1338	184	0	210	223	13	-216	98	118	-15	65	-62	-13	-42	-17	0
1339	184	0	329	304	-25	-316	177	139	54	38	52	-27	71	40	0
1340	184	0	221	267	46	-244	87	156	-11	-36	-25	-13	52	-25	0
1341	184	0	252	159	-93	-205	172	33	38	9	29	-9	-9	44	0
1342	184	0	168	52	-116	-110	142	-32	-29	-13	-5	21	17	31	0
1343	184	0	186	-42	-228	-72	207	-135	7	31	-5	-64	9	11	0
1344	184	0	124	-139	-263	7	193	-201	64	-34	44	-23	32	52	0
1345	184	0	16	-209	-225	96	120	-217	-60	-13	-48	-75	31	-7	0
1346	184	0	87	-211	-298	62	192	-254	31	-34	32	-19	-60	40	0
1347	184	0	4	-190	-194	93	99	-192	1	-19	0	-48	-21	3	0
1348	184	0	56	-151	-207	47	131	-179	3	29	-7	-32	-46	-58	0
1349	184	0	39	-112	-151	36	95	-131	-29	7	-23	-17	29	-25	0
1350	184	0	-18	-83	-65	50	23	-74	-27	-65	-11	-50	44	-25	0
1351	184	0	179	-40	-219	-69	199	-129	1	-32	-85	-56	0	1	0
1352	184	0	155	-25	-180	-65	167	-102	95	27	95	-31	157	118	0
1353	184	0	167	-7	-174	-80	170	-90	-40	-13	9	-77	44	31	0
1354	184	0	179	32	-147	-105	163	-57	15	93	-42	-29	124	1	0
1355	184	0	224	73	-151	-148	187	-39	73	-52	25	-9	36	0	0
1356	184	0	185	120	-65	-152	125	27	32	13	-25	5	62	3	0
1357	184	0	154	157	3	-155	75	80	-32	-38	-13	-116	73	-32	0
1358	184	0	178	178	0	-178	89	89	-3	25	21	-97	77	-7	0
1359	184	0	97	155	58	-126	19	106	11	-87	-44	-58	25	-65	0
1360	184	0	181	106	-75	-143	128	15	3	32	46	-3	91	56	0
1361	184	0	124	31	-93	-77	108	-31	17	-95	-9	-1	-1	52	0
1362	184	0	90	-38	-128	-26	109	-83	64	-13	21	-17	21	48	0
1363	184	0	99	-60	-159	-19	129	-109	36	-29	25	-54	36	128	0
1364	184	0	117	-77	-194	-20	155	-135	64	-34	-3	-27	44	104	0
1365	184	0	130	-52	-182	-39	156	-117	27	9	-21	46	87	73	0
1366	184	0	46	-25	-71	-10	58	-48	-48	-79	-50	-79	-17	-48	0
1367	184	0	41	1	-40	-21	40	-19	110	-44	-19	17	64	3	0
1368	184	0	-2	32	34	-15	-18	33	-15	-1	-54	-46	-11	-87	0
1369	184	0	59	64	5	-61	27	34	-23	-36	-44	-60	1	-29	0
1370	184	0	50	77	27	-63	11	52	23	0	-38	46	36	23	0
1371	184	0	79	104	25	-91	27	64	31	-27	-11	-102	67	40	0
1372	184	0	137	110	-27	-123	82	41	108	-5	3	-50	9	71	0
1373	184	0	100	91	-9	-95	54	41	17	-36	-19	-1	17	21	0
1374	184	0	134	69	-65	-101	99	2	27	-1	-27	-38	48	110	0
1375	184	0	144	79	-65	-111	104	7	5	-34	31	-34	31	62	0
1376	184	0	81	100	19	-90	31	59	25	-31	-23	-23	69	-27	0
1377	184	0	43	52	9	-47	17	30	1	77	-95	-19	58	-110	0
1378	184	0	-36	-11	25	23	-30	7	77	-31	32	-23	5	-29	0
1379	184	0	-88	-38	50	63	-69	6	-23	-36	-11	-139	-60	-71	0
1380	184	0	54	-52	-106	-1	80	-79	104	44	67	-36	137	34	0
1381	184	0	-65	-62	3	63	-34	-29	-58	-52	-32	-34	-11	36	0
1382	184	0	58	-62	-120	2	89	-91	31	-11	58	19	64	29	0
1383	184	0	-8	-77	-69	42	30	-73	48	-60	-11	-38	73	58	0
1384	184	0	93	-69	-162	-12	127	-115	52	15	40	3	-11	91	0
1385	184	0	79	-85	-164	3	121	-124	9	-29	17	-36	32	60	0
1386	184	0	54	-93	-147	19	100	-120	31	-56	-21	-17	21	17	0
1387	184	0	14	-77	-91	31	52	-84	87	-52	-19	31	-9	62	0
1388	184	0	17	-89	-106	36	61	-97	-11	-79	19	19	-50	-83	0
1389	184	0	-86	-77	9	81	-47	-34	-1	-11	-13	-13	56	32	0
1390	184	0	4	-69	-73	32	38	-71	13	-3	-15	-81	67	-9	0
1391	184	0	7	-31	-38	12	22	-34	-5	-44	-46	-31	83	23	0
1392	184	0	19	50	31	-34	-6	40	-29	-56	-42	-11	-15	0	0
1393	184	0	181	149	-32	-165	106	58	64	-21	-5	36	100	58	0
1394	184	0	113	184	71	-148	21	127	31	-81	-17	-9	3	69	0
1395	184	0	167	162	-5	-164	86	78	17	-25	-48	-3	19	23	0
1396	184	0	21	81	60	-51	-19	70	-40	-64	9	-23	52	-29	0
1397	184	0	48	-21	-69	-13	58	-45	65	-65	44	-23	71	-19	0
1398	184	0	-70	-95	-25	82	-22	-60	46	-67	-32	-1	42	34	0
1399	184	0	12	-145	-157	66	84	-151	34	36	-50	5	77	11	0
1400	184	0	-91	-188	-97	139	3	-142	-50	-87	-17	-54	13	25	0
1401	184	0	-20	-190	-170	105	75	-180	32	-27	42	7	42	62	0
1402	184	0	17	-145	-162	64	89	-153	60	-95	9	7	50	50	0
1403	184	0	31	-124	-155	46	93	-139	13	-15	-29	-1	48	93	0
1404	184	0	-13	-104	-91	58	39	-97	-1	-21	-54	-15	7	48	0
1405	184	0	12	-77	-89	32	50	-83	7	-102	-60	-89	13	-52	0
1406	184	0	56	-27	-83	-14	69	-55	48	48	42	48	48	23	0
1407	184	0	-23	31	54	-4	-38	42	-19	-73	-21	-40	-36	15	0
1408	184	0	110	93	-17	-101	63	38	79	-27	3	-32	-1	-3	0
1409	184	0	36	98	62	-67	-13	80	27	-1	-56	29	-1	21	0
1410	184	0	17	100	83	-58	-33	91	-27	-17	-73	-71	-7	-50	0
1411	184	0	82	38	-44	-60	63	-3	95	75	-27	29	67	64	0
1412	184	0	0	-27	-27	13	13	-27	13	-38	34	-38	71	11	0
1413	184	0	77	-54	-131	-11	104	-92	32	-11	-11	-21	75	44	0
1414	184	0	-2	-106	-104	54	51	-105	-93	64	-56	-3	32	3	0
1415	184	0	-46	-143	-97	94	25	-120	-29	-73	19	-87	-29	5	0
1416	184	0	-6	-161	-155	83	74	-158	3	13	27	7	93	-27	0
1417	184	0	-125	-157	-32	141	-46	-94	-38	-56	-40	-44	-34	-65	0
1418	184	0	2	-120	-122	59	62	-121	23	19	31	-29	-19	-52	0
1419	184	0	-94	-67	27	80	-60	-20	-42	-9	5	-65	9	36	0
1420	184	0	24	-40	-64	8	44	-52	-7	9	-19	-29	25	5	0
1421	184	0	39	5	-34	-22	36	-14	27	-54	-1	-9	-46	15	0
1422	184	0	84	32	-52	-58	68	-10	81	-7	0	50	44	71	0
1423	184	0	91	27	-64	-59	77	-18	40	-54	-97	-29	50	40	0
1424	184	0	139	25	-114	-82	126	-44	17	42	9	27	100	97	0
1425	184	0	106	11	-95	-58	100	-42	13	-38	-34	25	-25	48	0
1426	184	0	80	7	-73	-43	76	-33	0	-15	-44	-48	0	-19	0
1427	184	0	18	-7	-25	-5	21	-16	7	-79	-7	-31	-25	-31	0
1428	184	0	-20	1	21	9	-20	11	13	-42	-40	25	-50	5	0
1429	184	0	-34	-17	17	25	-25	0	25	-50	-31	-95	7	21	0
1430	184	0	19	-46	-65	13	42	-55	38	-29	3	23	38	17	0
1431	184	0	8	-73	-81	32	44	-77	34	-50	-9	7	44	1	0
1432	184	0	54	-46	-100	-4	77	-73	46	13	31	-62	100	50	0
1433	184	0	-4	-54	-50	29	23	-52	58	-87	-36	-71	65	38	0
1434	184	0	60	-62	-122	1	91	-92	31	-34	48	-31	13	19	0
1435	184	0	47	-75	-122	14	84	-98	89	-29	50	36	27	87	0
1436	184	0	-17	-65	-48	41	15	-56	-19	-71	-23	-62	21	-1	0
1437	184	0	0	-73	-73	36	36	-73	38	-3	38	-1	-56	65	0
1438	184	0	-86	-83	3	84	-44	-40	-25	3	-89	-31	17	-44	0
1439	184	0	-38	-69	-31	53	-3	-50	60	-32	-11	-29	-27	54	0
1440	184	0	-44	-65	-21	54	-11	-43	-19	-34	-7	-27	-5	58	0
1441	184	0	90	-5	-95	-42	92	-50	71	-17	13	-5	27	58	0
1442	184	0	111	67	-44	-89	77	11	1	34	-13	-15	69	34	0
1443	184	0	197	124	-73	-160	135	25	58	-40	73	-9	34	69	0
1444	184	0	154	149	-5	-151	79	72	-5	-38	-40	-32	69	5	0
1445	184	0	199	139	-60	-169	129	39	62	-40	38	-27	56	77	0
1446	184	0	152	87	-65	-119	108	11	23	-17	9	-9	13	29	0
1447	184	0	75	25	-50	-50	62	-12	60	-1	-9	-73	58	7	0
1448	184	0	18	-42	-60	12	39	-51	1	-32	-106	-58	-56	-9	0
1449	184	0	-73	-131	-58	102	-7	-94	-13	-3	-44	-25	-3	128	0
1450	184	0	-12	-157	-145	84	66	-151	7	-23	-23	-19	0	58	0
1451	184	0	6	-143	-149	68	77	-146	56	17	60	-81	104	100	0
1452	184	0	-22	-93	-71	57	24	-82	5	-58	-31	-46	36	3	0
1453	184	0	2	-44	-46	21	24	-45	73	-5	54	25	9	118	0
1454	184	0	37	-17	-54	-10	45	-35	23	-67	-3	11	-32	29	0
1455	184	0	168	31	-137	-99	152	-53	48	32	27	-58	79	110	0
1456	184	0	119	54	-65	-86	92	-5	19	25	23	48	81	19	0
1457	184	0	75	60	-15	-67	45	22	-34	13	-85	-58	25	-9	0
1458	184	0	131	73	-58	-102	94	7	95	46	-48	13	44	17	0
1459	184	0	46	69	23	-57	11	46	0	-50	-48	-58	-1	-3	0
1460	184	0	24	60	36	-42	-6	48	-9	-46	-48	-27	-40	3	0
1461	184	0	98	56	-42	-77	70	7	114	-9	3	48	87	100	0
1462	184	0	42	23	-19	-32	30	2	-15	-31	17	-56	108	-29	0
1463	184	0	114	-25	-139	-44	126	-82	65	-38	13	-15	48	122	0
1464	184	0	84	-42	-126	-21	105	-84	44	13	-48	32	19	124	0
1465	184	0	16	-69	-85	26	50	-77	-11	-5	-32	-34	58	29	0
1466	184	0	113	-77	-190	-18	151	-133	116	13	-38	11	110	0	0
1467	184	0	-24	-31	-7	27	-8	-19	-19	17	-50	-3	-29	54	0
1468	184	0	10	7	-3	-8	6	2	-9	-44	-3	-25	-17	-19	0
1469	184	0	-23	15	38	4	-30	26	23	-50	-50	-5	-48	7	0
1470	184	0	44	13	-31	-28	37	-9	23	15	-31	27	27	34	0
1471	184	0	2	1	-1	-1	1	0	44	-73	-44	-32	71	11	0
1472	184	0	88	-3	-91	-42	89	-47	15	-15	-21	-56	60	36	0
1473	184	0	122	-23	-145	-49	133	-84	50	38	5	42	106	161	0
1474	184	0	4	-40	-44	18	24	-42	52	-85	-108	-1	-77	25	0
1475	184	0	163	-50	-213	-56	188	-131	120	40	1	15	106	25	0
1476	184	0	16	-65	-81	24	48	-73	-27	-44	-19	-46	-3	19	0
1477	184	0	31	-67	-98	18	64	-82	116	-34	-79	-54	23	1	0
1478	184	0	36	-62	-98	13	67	-80	-27	17	-34	-79	-11	-64	0
1479	184	0	-47	-64	-17	55	-15	-40	27	-67	-25	-64	62	-73	0
1480	184	0	60	-40	-100	-10	80	-70	52	60	7	-13	100	5	0
1481	184	0	40	-29	-69	-5	54	-49	27	9	0	27	40	32	0
1482	184	0	158	-3	-161	-77	159	-82	75	21	-83	56	42	62	0
1483	184	0	86	36	-50	-61	68	-7	32	-40	-27	-106	-31	52	0
1484	184	0	125	42	-83	-83	104	-20	21	-7	36	-3	38	77	0
1485	184	0	133	91	-42	-112	87	24	9	-15	-21	-17	65	-3	0
1486	184	0	107	126	19	-116	44	72	23	-42	-27	-54	-9	36	0
1487	184	0	181	112	-69	-146	125	21	73	64	67	-11	36	77	0
1488	184	0	52	69	17	-60	17	43	-85	-13	11	-32	1	75	0
1489	184	0	73	29	-44	-51	58	-7	27	1	-31	-19	-15	19	0
1490	184	0	-2	11	13	-4	-7	12	36	13	29	1	38	87	0
1491	184	0	54	25	-29	-39	41	-2	-40	-31	-65	21	-79	50	0
1492	184	0	72	7	-65	-39	68	-29	-9	-1	77	25	67	54	0
1493	184	0	-2	-5	-3	3	0	-4	-25	-52	15	1	3	100	0
1494	184	0	138	-1	-139	-68	138	-70	75	7	36	17	58	110	0
1495	184	0	75	27	-48	-51	61	-10	36	-13	23	67	3	83	0
1496	184	0	115	44	-71	-79	93	-13	-19	-62	1	-73	-5	-38	0
1497	184	0	156	98	-58	-127	107	20	81	93	-1	29	98	46	0
1498	184	0	25	118	93	-71	-34	105	-75	-36	-42	-87	-67	-7	0
1499	184	0	72	91	19	-81	26	55	97	-19	-77	13	27	58	0
1500	184	0	58	58	0	-58	29	29	29	-15	-71	1	17	42	0
1501	184	0	97	32	-65	-64	81	-16	54	5	-11	-5	46	11	0
1502	184	0	102	27	-75	-64	88	-24	87	-40	32	32	64	149	0
1503	184	0	185	46	-139	-115	162	-46	50	-65	36	-40	15	145	0
1504	184	0	222	81	-141	-151	181	-30	50	-11	0	-25	102	85	0
1505	184	0	150	100	-50	-125	100	25	13	-32	-1	-25	89	44	0
1506	184	0	164	110	-54	-137	109	28	-46	-34	46	9	32	64	0
1507	184	0	81	100	19	-90	31	59	29	-79	-44	-58	52	-69	0
1508	184	0	41	60	19	-50	11	39	-27	3	-5	-13	21	-42	0
1509	184	0	34	19	-15	-26	24	2	64	-104	54	11	-21	0	0
1510	184	0	-44	-23	21	33	-32	-1	-62	-93	-97	-48	-42	-1	0
1511	184	0	76	-50	-126	-13	101	-88	3	-38	60	21	65	106	0
1512	184	0	41	-42	-83	0	62	-62	31	-27	36	-44	34	162	0
1513	184	0	107	-36	-143	-35	125	-89	52	23	-19	5	83	108	0
1514	184	0	101	-13	-114	-44	107	-63	67	-31	5	-11	38	104	0
1515	184	0	120	23	-97	-71	108	-37	36	-7	23	-46	67	62	0
1516	184	0	90	36	-54	-63	72	-9	-27	-19	-25	-13	-44	38	0
1517	184	0	69	44	-25	-56	47	9	-9	-13	-31	-17	-62	34	0
1518	184	0	106	79	-27	-92	66	26	-17	5	62	-95	-1	58	0
1519	184	0	53	120	67	-86	-7	93	50	-23	-7	-3	11	67	0
1520	184	0	89	166	77	-127	6	121	5	-85	-52	-116	-25	-27	0
1521	184	0	141	201	60	-171	40	130	-19	0	34	38	15	62	0
1522	184	0	234	203	-31	-218	132	86	65	-38	27	17	21	11	0
1523	184	0	153	201	48	-177	52	124	-7	-1	40	-48	73	64	0
1524	184	0	199	188	-11	-193	105	88	-7	-25	-64	-32	-1	52	0
1525	184	0	230	145	-85	-187	157	30	62	-1	29	44	21	58	0
1526	184	0	90	85	-5	-87	47	40	-13	-34	-21	-9	-1	9	0
1527	184	0	72	69	-3	-70	37	33	3	-15	-23	9	11	1	0
1528	184	0	-43	73	116	-15	-79	94	-21	-9	-95	-42	-15	-34	0
1529	184	0	78	87	9	-82	34	48	11	-46	52	-62	46	9	0
1530	184	0	83	112	29	-97	27	70	42	-46	-42	36	11	87	1
1531	184	0	187	172	-15	-179	101	78	7	7	34	-36	38	23	0
1532	184	0	157	230	73	-193	42	151	25	-34	-48	-40	54	44	0
1533	184	0	273	273	0	-273	136	136	31	21	1	-27	73	19	0
1534	184	0	225	267	42	-246	91	154	95	-31	48	29	65	102	0
1535	184	0	266	234	-32	-250	149	101	25	-25	5	-67	52	31	0
1536	184	0	157	234	77	-195	40	155	27	1	-44	-50	64	-15	0
1537	171	0	157	195	38	-176	59	116	87	-44	15	-27	48	27	0
1538	171	0	86	126	40	-106	23	83	-54	1	-42	-52	-7	-64	0
1539	171	0	69	44	-25	-56	47	9	50	-3	54	44	1	77	0
1540	171	0	-54	17	71	18	-62	44	-3	-83	-67	-44	32	-40	0
1541	171	0	61	21	-40	-41	50	-9	-40	-36	7	11	17	-36	0
1542	171	0	116	54	-62	-85	89	-4	75	-25	65	-7	135	118	0
1543	171	0	172	83	-89	-127	130	-3	19	-11	-1	-56	56	75	0
1544	171	0	145	114	-31	-129	88	41	-69	17	73	-38	79	54	0
1545	171	0	134	133	-1	-133	67	66	19	-19	-71	36	-23	17	0
1546	171	0	132	166	34	-149	49	100	44	-48	7	-3	-17	25	0
1547	171	0	101	174	73	-137	14	123	0	-42	-27	0	-25	15	0
1548	171	0	147	228	81	-187	33	154	27	-23	-31	56	11	56	0
1549	171	0	132	271	139	-201	-3	205	-9	-31	-77	36	-36	-5	0
1550	171	0	196	250	54	-223	71	152	83	-7	62	27	56	56	0
1551	171	0	134	223	89	-178	22	156	83	13	-9	7	62	48	0
1552	171	0	144	184	40	-164	52	112	-7	-42	52	-3	19	131	0
1553	171	0	129	100	-29	-114	79	35	104	-65	-5	-3	-15	60	0
1554	171	0	79	54	-25	-66	52	14	-36	-73	-7	-3	-46	98	0
1555	171	0	129	19	-110	-74	119	-45	54	-17	-27	58	34	60	0
1556	171	0	37	-17	-54	-10	45	-35	-38	11	-42	56	0	71	0
1557	171	0	-1	-32	-31	16	15	-31	-29	-64	-15	-36	-36	-44	0
1558	171	0	5	-27	-32	11	18	-29	21	21	-75	5	15	-29	0
1559	171	0	-68	-1	67	34	-67	33	-7	-110	-9	-42	-34	36	0
1560	171	0	31	46	15	-38	8	30	-50	-15	31	-56	-11	73	0
1561	171	0	129	97	-32	-113	80	32	-7	-7	75	38	23	40	0
1562	171	0	84	159	75	-121	4	117	-25	-36	-25	-46	7	100	0
1563	171	0	219	250	31	-234	94	140	143	3	56	-23	48	75	0
1564	171	0	144	242	98	-193	23	170	36	-9	48	71	13	69	0
1565	171	0	222	176	-46	-199	134	65	-11	-34	34	-46	34	29	0
1566	171	0	31	77	46	-54	-7	61	-17	-29	-34	3	13	-7	0
1567	171	0	-8	-15	-7	11	0	-11	23	-69	27	-64	-21	-19	0
1568	171	0	-88	-73	15	80	-51	-29	-13	-81	77	-64	-46	34	0
1569	171	0	-28	-97	-69	62	20	-83	40	-1	-81	34	-23	-29	0
1570	171	0	-66	-93	-27	79	-19	-60	75	-1	25	-7	102	44	0
1571	171	0	-84	-71	13	77	-48	-29	-17	-104	-3	7	-32	-29	0
1572	171	0	91	-23	-114	-34	102	-68	89	3	114	1	120	87	0
1573	171	0	-39	17	56	11	-47	36	21	-38	-15	-36	89	17	0
1574	171	0	150	69	-81	-109	115	-6	40	44	36	48	65	95	0
1575	171	0	33	93	60	-63	-13	76	-9	-69	-42	-60	40	77	0
1576	171	0	122	91	-31	-106	76	30	-27	25	-5	13	25	9	0
1577	171	0	59	64	5	-61	27	34	1	11	5	-67	110	-83	0
1578	171	0	-74	38	112	18	-93	75	-5	-77	-44	-83	-52	29	0
1579	171	0	147	21	-126	-84	136	-52	17	110	-19	38	67	-15	0
1580	171	0	-26	5	31	10	-28	18	9	-81	-42	56	-27	42	0
1581	171	0	151	-13	-164	-69	157	-88	65	17	-32	-46	40	31	0
1582	171	0	53	-38	-91	-7	72	-64	-25	56	-19	-34	106	143	0
1583	171	0	106	-60	-166	-23	136	-113	27	-15	17	34	65	38	0
1584	171	0	89	-52	-141	-18	115	-96	23	23	-48	-32	-9	102	0
1585	171	0	113	-15	-128	-49	120	-71	0	32	-3	-9	89	50	0
1586	171	0	74	7	-67	-40	70	-30	17	-64	62	-118	32	21	0
1587	171	0	18	1	-17	-9	17	-8	-48	-34	-5	-7	-52	-7	0
1588	171	0	16	25	9	-20	3	17	21	-65	-62	13	-58	21	0
1589	171	0	-10	54	64	-22	-37	59	3	-60	32	-11	13	-32	0
1590	171	0	41	83	42	-62	0	62	9	7	46	0	-11	118	0
1591	171	0	76	97	21	-86	27	59	-5	0	36	-97	29	36	0
1592	171	0	133	89	-44	-111	88	22	40	-31	128	-79	36	54	0
1593	171	0	71	58	-13	-64	42	22	-23	7	-29	-44	73	97	0
1594	171	0	99	-5	-104	-47	101	-54	-9	-1	-77	-54	13	50	0
1595	171	0	125	-69	-194	-28	159	-131	3	11	7	-7	97	-1	0
1596	171	0	22	-133	-155	55	88	-144	-25	1	-65	-5	36	-34	0
1597	171	0	-35	-186	-151	110	58	-168	56	13	-19	-36	-25	102	0
1598	171	0	-46	-195	-149	120	51	-172	25	-62	60	-27	-79	81	0
1599	171	0	-61	-126	-65	93	2	-95	-93	-17	-73	-21	52	-79	0
1600	171	0	35	-25	-60	-5	47	-42	-25	11	-36	-27	31	-46	0
1601	171	0	112	137	25	-124	43	81	-5	-1	-36	-19	118	29	0
1602	171	0	272	320	48	-296	112	184	-36	34	-32	-69	48	15	0
1603	171	0	357	442	85	-399	136	263	91	1	73	5	102	131	0
1604	171	0	322	517	195	-419	63	356	-40	-120	-50	-89	-23	-13	0
1605	171	0	429	595	166	-512	131	380	75	-25	15	-19	38	50	0
1606	171	0	355	690	335	-522	10	512	7	-36	-52	-65	9	0	0
1607	171	0	549	828	279	-688	135	553	17	50	-27	-17	-36	52	0
1608	171	0	466	968	502	-717	-18	735	34	-5	-23	52	11	34	0
1609	171	0	530	1113	583	-821	-26	848	-27	-91	-108	-36	-83	-77	0
1610	171	0	679	1247	568	-963	55	907	38	11	5	5	9	91	0
1611	171	0	669	1369	700	-1019	-15	1034	-21	-155	-21	-85	-58	-11	0
1612	171	0	846	1453	607	-1149	119	1030	17	-38	-32	-25	75	7	0
1613	171	0	747	1387	640	-1067	53	1013	-38	-25	-25	-34	-40	137	0
1614	171	0	737	1144	407	-940	165	775	60	56	15	23	42	38	0
1615	171	0	516	925	409	-720	53	667	-31	-46	21	-50	21	3	0
1616	171	0	473	667	194	-570	139	430	93	-50	64	32	15	0	0
1617	171	0	282	479	197	-380	42	338	-3	-60	-40	-23	-40	56	0
1618	171	0	199	356	157	-277	21	256	-31	-1	-13	-15	-3	-85	0
1619	171	0	110	236	126	-173	-8	181	-36	34	7	-65	48	-13	0
1620	171	0	111	106	-5	-108	58	50	9	-25	0	31	56	46	0
1621	171	0	63	-1	-64	-31	63	-32	34	-3	-27	7	-31	77	0
1622	171	0	10	-110	-120	50	65	-115	32	-81	108	-75	44	48	0
1623	171	0	-64	-217	-153	140	44	-185	-97	-46	54	-75	-7	64	0
1624	171	0	-126	-294	-168	210	21	-231	-36	-42	56	17	-1	69	0
1625	171	0	-43	-310	-267	176	112	-288	17	-56	36	0	5	9	0
1626	171	0	-100	-259	-159	179	29	-209	5	-27	23	-15	-48	-15	0
1627	171	0	-120	-215	-95	167	-12	-155	-27	-48	34	-50	9	32	0
1628	171	0	-22	-155	-133	88	55	-144	13	-3	19	-5	31	-13	0
1629	171	0	-18	-149	-131	83	56	-140	5	58	-54	13	71	44	0
1630	171	0	-68	-114	-46	91	-11	-80	-29	-31	-77	-95	34	-29	0
1631	171	0	45	-44	-89	0	67	-66	-27	60	42	34	79	11	0
1632	171	0	-7	-7	0	7	-3	-3	-7	-52	-32	-15	0	46	0
1633	171	0	94	17	-77	-55	85	-30	32	11	-11	-38	40	11	0
1634	171	0	54	29	-25	-41	39	2	93	-60	38	5	83	50	0
1635	171	0	131	25	-106	-78	118	-40	48	-83	-1	9	40	17	0
1636	171	0	57	23	-34	-40	45	-5	-31	-95	75	-9	15	79	0
1637	171	0	32	15	-17	-23	24	-1	-32	15	-15	62	-52	7	0
1638	171	0	10	1	-9	-5	9	-4	54	-31	-21	-7	0	-5	0
1639	171	0	31	50	19	-40	6	34	13	1	-21	0	29	1	0
1640	171	0	104	91	-13	-97	58	39	7	-1	-29	13	93	-124	0
1641	171	0	181	145	-36	-163	108	54	73	44	97	62	95	77	0
1642	171	0	145	145	0	-145	72	72	52	-32	27	-7	87	87	0
1643	171	0	245	129	-116	-187	180	6	54	29	65	50	11	145	0
1644	171	0	121	118	-3	-119	62	57	-54	-13	-46	-34	5	58	0
1645	171	0	250	128	-122	-189	186	3	27	9	-42	11	32	112	0
1646	171	0	175	168	-7	-171	91	80	-3	-1	34	56	36	85	0
1647	171	0	81	197	116	-139	-17	156	-36	-60	-110	36	-9	-133	0
1648	171	0	119	192	73	-155	23	132	108	-1	-19	48	19	-5	0
1649	171	0	152	161	9	-156	71	85	36	25	17	-56	0	17	0
1650	171	0	-12	100	112	-44	-62	106	0	-143	-9	-3	-11	48	0
1651	171	0	125	54	-71	-89	98	-8	52	-42	34	29	83	13	0
1652	171	0	110	23	-87	-66	98	-32	62	-23	71	52	108	52	0
1653	171	0	102	0	-102	-51	102	-51	75	15	11	85	-21	194	0
1654	171	0	158	-1	-159	-78	158	-80	50	9	-25	-56	-32	79	0
1655	171	0	184	0	-184	-92	184	-92	40	44	118	-69	104	147	0
1656	171	0	127	46	-81	-86	104	-17	-54	9	46	-46	54	54	0
1657	171	0	202	71	-131	-136	166	-30	95	-69	3	-3	-21	-29	0
1658	171	0	143	95	-48	-119	95	23	29	42	-5	15	36	69	0
1659	171	0	117	151	34	-134	41	92	-118	-32	-100	-67	38	-9	0
1660	171	0	205	184	-21	-194	113	81	67	-5	25	7	44	81	0
1661	171	0	144	219	75	-181	34	147	15	3	-27	-54	114	83	0
1662	171	0	274	195	-79	-234	176	58	9	40	83	-7	46	87	0
1663	171	0	212	170	-42	-191	127	64	21	-9	23	-1	129	100	0
1664	171	0	222	157	-65	-189	143	46	-1	23	-56	-5	38	40	0
1665	171	0	181	141	-40	-161	110	50	75	-34	-46	-17	93	27	0
1666	171	0	96	89	-7	-92	51	41	-15	1	-25	13	67	-23	0
1667	171	0	120	64	-56	-92	88	4	67	-46	13	-11	21	23	0
1668	171	0	119	81	-38	-100	78	21	15	0	77	3	29	29	0
1669	171	0	139	93	-46	-116	92	23	32	36	-38	67	-48	73	0
1670	171	0	131	118	-13	-124	72	52	-31	-9	-38	-32	3	-13	0
1671	171	0	122	162	40	-142	41	101	93	-23	69	-1	29	97	0
1672	171	0	146	190	44	-168	51	117	-52	19	44	-50	25	52	0
1673	171	0	300	248	-52	-274	176	98	48	116	-42	3	139	129	0
1674	171	0	229	296	67	-262	81	181	-23	-42	-38	-56	42	52	0
1675	171	0	258	312	54	-285	102	183	1	-15	-7	7	-3	85	0
1676	171	0	225	287	62	-256	81	174	23	7	11	15	-1	81	0
1677	171	0	211	232	21	-221	95	126	15	-38	-36	-3	-7	-21	0
1678	171	0	91	180	89	-135	1	134	83	-15	11	-32	87	44	0
1679	171	0	111	114	3	-112	54	58	89	25	-79	-7	38	-27	0
1680	171	0	33	56	23	-44	5	39	32	-95	11	23	-7	-31	0
1681	171	0	31	38	7	-34	12	22	34	-48	-71	19	25	-34	0
1682	171	0	49	11	-38	-30	43	-13	19	120	1	1	40	77	0
1683	171	0	154	15	-139	-84	146	-62	40	1	69	1	19	83	0
1684	171	0	78	32	-46	-55	62	-7	60	-1	58	40	34	128	0
1685	171	0	131	31	-100	-81	115	-34	91	-71	-34	-11	-25	62	0
1686	171	0	104	56	-48	-80	76	4	71	75	34	0	3	46	0
1687	171	0	15	77	62	-46	-23	69	-62	-7	-67	-21	-65	-3	0
1688	171	0	116	89	-27	-102	71	31	85	-7	32	21	69	7	0
1689	171	0	48	112	64	-80	-8	88	-71	1	40	-64	-34	19	0
1690	171	0	97	141	44	-119	26	92	7	-27	7	1	69	0	0
1691	171	0	111	221	110	-166	0	165	17	-52	0	-1	60	-3	0
1692	171	0	243	308	65	-275	89	186	29	9	-54	-23	13	-7	0
1693	171	0	208	339	131	-273	38	235	44	3	31	50	-3	128	0
1694	171	0	251	322	71	-286	90	196	-17	-34	64	-21	9	15	0
1695	171	0	225	273	48	-249	88	160	50	-3	5	3	42	21	0
1696	171	0	72	209	137	-140	-32	173	-21	-71	-73	-1	-44	-139	0
1697	171	0	64	137	73	-100	-4	105	38	0	13	-17	17	-48	0
1698	171	0	6	56	50	-31	-22	53	40	7	3	23	-15	-48	0
1699	171	0	-29	23	52	3	-40	37	17	-69	-1	9	-93	-48	0
1700	171	0	16	29	13	-22	1	21	27	81	48	71	1	-3	0
1701	171	0	-35	46	81	-5	-58	63	29	-58	-56	-46	-7	-60	0
1702	171	0	14	31	17	-22	-1	24	65	60	64	69	15	141	0
1703	171	0	-5	27	32	-11	-18	29	19	-34	7	-64	83	-38	1
1704	171	0	37	-1	-38	-18	37	-19	3	77	7	-29	40	-21	0
1705	176	0	-78	-81	-3	79	-37	-42	-44	40	62	5	31	69	0
1706	176	0	-186	-273	-87	229	-49	-180	56	-34	52	21	-27	-21	0
1707	176	0	-683	-550	133	616	-408	-208	-190	-236	-347	-283	-353	-370	0
1708	176	0	-739	514	1253	112	-996	883	-393	-316	-432	-364	-380	-426	0
1709	176	0	-850	-356	494	603	-672	69	203	27	64	-42	-203	-122	0
1710	176	0	-1112	-521	591	816	-851	35	-48	-104	-153	-71	-141	-205	0
1711	176	0	-628	-516	112	572	-370	-202	182	7	-34	60	-205	-85	0
1712	176	0	-587	-388	199	487	-393	-94	62	-58	71	21	-159	-15	0
1713	176	0	-407	-355	52	381	-229	-151	-13	-21	21	95	-100	-87	0
1714	176	0	-268	-316	-48	292	-110	-182	83	-11	114	234	44	56	0
1715	176	0	-306	-360	-54	333	-126	-207	23	-15	93	197	118	104	0
1716	176	0	-281	-424	-143	352	-69	-283	-64	-5	67	65	81	34	0
1717	176	0	-342	-514	-172	428	-85	-343	11	13	118	67	223	83	0
1718	176	0	-428	-587	-159	507	-134	-373	-108	29	15	-85	228	-79	0
1719	176	0	-281	-587	-306	434	12	-446	67	71	21	-9	137	-5	0
1720	176	0	-198	-574	-376	386	89	-475	52	157	-1	-79	197	32	0
1721	176	0	-242	-583	-341	412	49	-462	60	0	-1	-188	162	56	0
1722	176	0	-140	-572	-432	356	146	-502	95	-7	7	-116	3	-36	0
1723	176	0	-51	-549	-498	300	223	-523	131	124	13	44	31	15	0
1724	176	0	-153	-587	-434	370	140	-510	48	-77	-1	116	-93	-83	0
1725	176	0	12	-626	-638	307	325	-632	64	-15	62	166	-128	-79	0
1726	176	0	-31	-655	-624	343	296	-639	23	-1	157	370	-65	-34	0
1727	176	0	-91	-659	-568	375	238	-613	17	25	91	294	-161	-19	0
1728	176	0	-39	-686	-647	362	304	-666	83	153	91	155	-52	38	0
1729	176	0	-91	-696	-605	393	257	-650	62	102	85	126	-85	50	0
1730	176	0	-143	-692	-549	417	203	-620	79	69	64	-97	-42	104	0
1731	176	0	46	-607	-653	280	349	-630	194	153	48	36	56	143	0
1732	176	0	-31	-517	-486	274	227	-501	95	-3	-60	-157	1	77	0
1733	176	0	231	-426	-657	97	444	-541	242	213	95	-32	83	234	0
1734	176	0	283	-382	-665	49	474	-523	292	64	65	-11	-3	139	0
1735	176	0	369	-339	-708	-15	538	-523	258	-1	98	139	-91	118	0
1736	176	0	348	-298	-646	-25	497	-472	186	-1	188	126	-162	36	0
1737	176	0	332	-244	-576	-44	454	-410	128	11	161	277	-64	-27	0
1738	176	0	228	-161	-389	-33	308	-275	3	-25	151	370	-100	-1	0
1739	176	0	283	25	-258	-154	270	-116	-85	-11	67	312	-21	-85	0
1740	176	0	337	149	-188	-243	262	-19	-91	-7	157	475	64	108	0
1741	176	0	325	207	-118	-266	221	44	-147	-34	25	296	164	81	0
1742	176	0	416	207	-209	-311	312	-1	-60	46	135	217	252	194	0
1743	176	0	401	194	-207	-297	304	-6	3	54	118	56	335	203	0
1744	176	0	478	184	-294	-331	386	-55	13	114	-1	-79	205	95	0
1745	176	0	508	186	-322	-347	415	-68	56	75	9	-116	137	120	0
1746	176	0	476	199	-277	-337	376	-39	42	23	-36	-170	23	7	0
1747	176	0	480	238	-242	-359	361	-2	19	34	-32	-145	-71	-25	0
1748	176	0	406	263	-143	-334	274	60	-77	-21	-40	-32	-145	-62	0
1749	176	0	424	252	-172	-338	298	40	-100	-1	-87	-23	-155	-147	0
1750	176	0	405	182	-223	-293	314	-20	-129	-44	-1	58	-180	-131	0
1751	176	0	327	106	-221	-216	274	-57	-219	-100	19	-31	-254	-118	0
1752	176	0	319	13	-306	-166	312	-146	-56	-21	85	91	-263	-54	0
1753	176	0	176	-62	-238	-57	207	-150	-205	-67	-15	-91	-265	-180	0
1754	176	0	224	-98	-322	-63	273	-210	-65	56	62	-29	-108	-73	0
1755	176	0	64	-143	-207	39	135	-175	-110	15	-91	-75	-143	-98	0
1756	176	0	130	-174	-304	22	217	-239	-25	0	-71	-32	-124	15	0
1757	176	0	-30	-192	-162	111	66	-177	-5	-36	-87	-139	-100	-50	0
1758	176	0	30	-195	-225	82	127	-210	-27	-21	-124	-157	-100	-3	0
1759	176	0	33	-180	-213	73	123	-196	7	-5	-52	-145	19	69	0
1760	176	0	80	-137	-217	28	148	-177	11	40	-54	-126	52	56	0
1761	176	0	177	-110	-287	-33	232	-198	67	-38	-77	-64	73	56	0
1762	176	0	60	-116	-176	28	118	-146	32	-102	21	-100	114	102	0
1763	176	0	156	-133	-289	-11	222	-211	0	-1	23	-25	199	81	0
1764	176	0	155	-174	-329	9	242	-251	-7	-48	124	83	135	166	0
1765	176	0	83	-221	-304	69	193	-262	5	-118	40	-7	118	48	0
1766	176	0	62	-234	-296	86	179	-265	-25	-75	52	89	145	31	0
1767	176	0	-31	-261	-230	146	99	-245	-3	-54	11	-46	157	23	0
1768	176	0	-2	-304	-302	153	150	-303	62	-23	-77	-11	75	-36	0
1769	176	0	-107	-306	-199	206	46	-252	-11	-38	-31	-52	85	5	0
1770	176	0	-115	-320	-205	217	45	-262	-67	-131	-153	-89	-73	-46	0
1771	176	0	-6	-355	-349	180	171	-352	71	27	-46	-23	27	44	0
1772	176	0	-204	-382	-178	293	-13	-280	-21	-98	-83	-97	-17	3	0
1773	176	0	6	-420	-426	207	216	-423	42	42	-52	9	-71	102	0
1774	176	0	-87	-436	-349	261	131	-392	-42	-3	-44	-52	-77	67	0
1775	176	0	-97	-422	-325	259	114	-373	-62	5	-65	-56	-124	11	0
1776	176	0	-145	-424	-279	284	67	-351	-23	-27	-34	-64	-79	-13	0
1777	176	0	-163	-413	-250	288	43	-331	-17	34	-5	32	-135	-38	0
1778	176	0	-174	-389	-215	281	20	-302	15	-11	3	-44	-124	1	0
1779	176	0	-145	-366	-221	255	38	-293	21	40	-11	-42	-48	-23	0
1780	176	0	-126	-343	-217	234	45	-280	1	7	-17	3	-81	38	0
1781	176	0	-80	-291	-211	185	65	-251	50	48	-54	3	-40	11	0
1782	176	0	-49	-254	-205	151	78	-229	69	13	5	-17	-42	73	0
1783	176	0	-60	-242	-182	151	61	-212	13	52	-34	-46	-1	15	0
1784	176	0	-53	-223	-170	138	58	-196	5	15	29	-34	-34	62	0
1785	176	0	-23	-244	-221	133	99	-232	-52	58	-44	0	-9	54	0
1786	176	0	-31	-261	-230	146	99	-245	-71	77	19	-44	44	-29	0
1787	176	0	-76	-246	-170	161	47	-208	-44	56	-17	-1	-5	-83	0
1788	176	0	-136	-238	-102	187	-17	-170	-1	-52	-32	-62	-32	-118	0
1789	176	0	-55	-258	-203	156	74	-230	81	-13	112	9	15	29	0
1790	176	0	-181	-281	-100	231	-40	-190	23	-21	-27	-17	-46	40	0
1791	176	0	18	-292	-310	137	164	-301	100	15	-50	1	-85	42	0
1792	176	0	-74	-312	-238	193	82	-275	-23	17	0	-31	32	62	0
1793	176	0	-2	-358	-356	180	177	-357	-27	-31	-58	-98	-58	3	0
1794	176	0	-27	-358	-331	192	152	-344	62	-52	46	-64	1	149	0
1795	176	0	-75	-329	-254	202	89	-291	-93	-100	-133	-56	-95	25	0
1796	176	0	-19	-304	-285	161	133	-294	25	5	-98	9	-13	65	0
1797	176	0	-109	-250	-141	179	16	-195	19	-89	-91	0	-9	-46	0
1798	176	0	-97	-199	-102	148	2	-150	64	-50	-42	-7	17	13	0
1799	176	0	-134	-159	-25	146	-54	-92	25	-58	-104	-7	29	62	0
1800	176	0	-112	-137	-25	124	-43	-81	17	-67	-87	-40	25	98	0
1801	176	0	-60	-155	-95	107	17	-125	87	-42	27	-7	141	116	0
1802	176	0	-80	-221	-141	150	30	-181	21	-1	-116	-17	157	46	0
1803	176	0	-54	-259	-205	156	75	-232	-7	-31	-44	-56	89	77	0
1804	176	0	-68	-306	-238	187	85	-272	-31	-52	-100	-75	157	73	0
1805	176	0	-112	-333	-221	222	54	-277	9	-52	-100	-73	116	25	0
1806	176	0	-114	-356	-242	235	64	-299	31	-157	36	-46	52	91	0
1807	176	0	-147	-399	-252	273	52	-325	-17	-48	-15	-27	36	-5	0
1808	176	0	-101	-413	-312	257	105	-362	52	-21	-79	-50	15	58	0
1809	176	0	-163	-397	-234	280	35	-315	-64	-25	-34	-108	-7	-83	0
1810	176	0	-72	-382	-310	227	119	-346	34	58	-32	46	44	48	0
1811	176	0	-78	-351	-273	214	97	-312	-40	-58	-64	-77	-42	27	0
1812	176	0	70	-318	-388	124	229	-353	44	-48	-27	-7	-19	21	0
1813	176	0	10	-298	-308	144	159	-303	-17	-48	-23	-52	-27	13	0
1814	176	0	124	-281	-405	78	264	-343	7	-15	-48	-38	17	50	0
1815	176	0	134	-273	-407	69	270	-340	21	-27	31	50	-31	56	0
1816	176	0	169	-250	-419	40	294	-334	-40	-23	-38	-38	-64	-34	0
1817	176	0	119	-236	-355	58	237	-295	83	-27	17	3	-27	25	0
1818	176	0	167	-215	-382	24	274	-298	-81	-3	-75	-34	-116	-93	0
1819	176	0	236	-192	-428	-22	332	-310	58	60	-31	56	-46	11	0
1820	176	0	250	-176	-426	-37	338	-301	-29	11	-120	-9	-58	-31	0
1821	176	0	377	-164	-541	-106	459	-352	54	44	-5	13	21	40	0
1822	176	0	322	-161	-483	-80	402	-322	-13	-19	-79	-126	-40	-17	0
1823	176	0	460	-168	-628	-146	544	-398	9	9	50	-62	137	-3	0
1824	176	0	435	-168	-603	-133	519	-385	-67	-87	-5	-95	15	21	0
1825	176	0	557	-145	-702	-206	629	-423	40	32	9	-46	77	46	0
1826	176	0	483	-106	-589	-188	536	-347	3	-36	-54	38	-32	-19	0
1827	176	0	508	-114	-622	-197	565	-368	-56	0	-97	-15	-29	-15	0
1828	176	0	476	-166	-642	-155	559	-404	13	-42	-36	-65	-11	-34	0
1829	176	0	424	-223	-647	-100	535	-435	-13	-56	-85	-29	-34	-9	0
1830	176	0	506	-256	-762	-125	634	-509	19	-3	-104	-27	-19	17	0
1831	176	0	542	-265	-807	-138	674	-536	9	-11	-50	-5	17	-5	0
1832	176	0	553	-265	-818	-144	685	-541	13	-75	-29	-34	25	-13	0
1833	176	0	599	-242	-841	-178	720	-541	-9	-91	42	-40	-19	91	0
1834	176	0	720	-209	-929	-255	824	-569	36	-54	3	7	17	73	0
1835	176	0	679	-184	-863	-247	771	-523	42	-108	5	-7	9	-21	0
1836	176	0	741	-157	-898	-292	819	-527	60	0	-21	3	5	-17	0
1837	176	0	637	-162	-799	-237	718	-480	31	-52	-11	-7	32	-11	0
1838	176	0	689	-149	-838	-270	763	-493	9	-69	-21	-71	-19	-27	0
1839	176	0	682	-159	-841	-261	761	-500	36	19	-44	-17	31	25	0
1840	176	0	708	-110	-818	-299	763	-464	-5	-34	-32	9	126	5	0
1841	176	0	764	-87	-851	-338	807	-469	-21	-95	-44	-46	38	-102	0
1842	176	0	799	-87	-886	-356	842	-486	44	-19	-7	106	23	110	0
1843	176	0	755	-110	-865	-322	810	-487	-23	-73	-17	-71	34	0	0
1844	176	0	891	-104	-995	-393	943	-549	19	-9	3	7	112	50	0
1845	176	0	836	-120	-956	-358	896	-538	58	19	-5	85	21	120	0
1846	176	0	784	-153	-937	-315	860	-545	-42	13	-44	-95	91	-89	0
1847	176	0	716	-203	-919	-256	817	-561	50	-97	3	-32	-15	60	0
1848	176	0	669	-236	-905	-216	787	-570	-23	-104	-31	-58	-1	-11	0
1849	176	0	695	-226	-921	-234	808	-573	-7	3	-77	-23	0	60	0
1850	176	0	677	-228	-905	-224	791	-566	-23	-46	-42	3	-29	13	0
1851	176	0	802	-226	-1028	-288	915	-627	25	-29	25	38	-1	110	0
1852	176	0	815	-226	-1041	-294	928	-633	34	9	-1	-34	27	73	0
1853	176	0	850	-209	-1059	-320	954	-634	-15	42	52	32	11	120	0
1854	176	0	902	-174	-1076	-364	989	-625	13	-23	73	-62	83	79	0
1855	176	0	893	-131	-1024	-381	958	-577	-15	21	0	3	58	60	0
1856	176	0	859	-116	-975	-371	917	-545	-1	-15	-34	-38	21	-54	0
1857	176	0	817	-98	-915	-359	866	-506	13	17	9	42	27	-32	0
1858	176	0	761	-108	-869	-326	815	-488	-56	-52	-89	-166	-54	-91	0
1859	176	0	918	-98	-1016	-410	967	-557	133	69	-11	50	64	64	0
1860	176	0	851	-93	-944	-379	897	-518	-3	-50	-104	-11	50	-38	0
1861	176	0	919	-97	-1016	-411	967	-556	65	-93	36	-44	52	11	0
1862	176	0	910	-108	-1018	-401	964	-563	42	-77	-7	23	118	77	0
1863	176	0	956	-147	-1103	-404	1029	-625	13	-50	-27	-64	9	31	0
1864	176	0	993	-188	-1181	-402	1087	-684	9	-27	71	-54	89	97	0
1865	176	0	987	-190	-1177	-398	1082	-683	36	-69	-50	-25	13	25	0
1866	176	0	1005	-207	-1212	-399	1108	-709	1	-46	11	-77	81	-32	0
1867	176	0	987	-194	-1181	-396	1084	-687	-13	-13	64	-3	77	36	0
1868	176	0	970	-192	-1162	-389	1066	-677	29	-29	-34	-17	-11	40	0
1869	176	0	985	-186	-1171	-399	1078	-678	11	-75	-32	-62	-19	-44	0
1870	176	0	1023	-166	-1189	-428	1106	-677	75	-23	62	31	27	73	0
1871	176	0	1032	-151	-1183	-440	1107	-667	34	-75	-40	-27	48	36	0
1872	176	0	1115	-153	-1268	-481	1191	-710	83	-31	1	40	27	102	0
1873	176	0	1100	-161	-1261	-469	1180	-711	62	-31	3	17	52	157	0
1874	176	0	1153	-164	-1317	-494	1235	-740	-48	5	-42	-95	65	17	0
1875	176	0	1226	-137	-1363	-544	1294	-750	100	-40	56	9	91	64	0
1876	176	0	1162	-106	-1268	-528	1215	-687	-25	5	-89	-54	-44	-34	0
1877	176	0	1142	-93	-1235	-524	1188	-664	-34	-31	13	-75	34	36	0
1878	176	0	1115	-124	-1239	-495	1177	-681	5	0	-50	-118	50	-65	0
1879	176	0	1092	-141	-1233	-475	1162	-687	-54	17	-21	-67	-21	3	0
1880	176	0	1211	-141	-1352	-535	1281	-746	36	17	5	-29	93	1	0
1881	176	0	1166	-149	-1315	-508	1240	-732	31	-56	15	32	36	-15	0
1882	176	0	1222	-161	-1383	-530	1302	-772	27	-13	3	-48	-13	36	0
1883	176	0	1223	-164	-1387	-529	1305	-775	40	5	13	-52	48	87	0
1884	176	0	1263	-170	-1433	-546	1348	-801	-9	-11	21	-69	11	-11	0
1885	176	0	1215	-164	-1379	-525	1297	-771	-34	7	0	-29	40	-1	0
1886	176	0	1214	-159	-1373	-527	1293	-766	-42	0	-21	-52	-9	-1	0
1887	176	0	1264	-161	-1425	-551	1344	-793	-11	-17	5	-3	-64	-32	0
1888	176	0	1169	-190	-1359	-489	1264	-774	-46	46	-69	-58	-11	-112	0
1889	176	0	1176	-207	-1383	-484	1279	-795	-23	56	-9	7	48	-62	0
1890	176	0	1164	-194	-1358	-485	1261	-776	67	-58	32	-64	-23	-13	0
1891	176	0	1213	-203	-1416	-505	1314	-809	-1	48	25	0	40	56	0
1892	176	0	1188	-199	-1387	-494	1287	-793	-42	44	40	-9	3	3	0
1893	176	0	1265	-172	-1437	-546	1351	-804	-5	5	29	-19	-62	73	0
1894	176	0	1329	-102	-1431	-613	1380	-766	0	31	29	-11	56	54	0
1895	176	0	1288	-79	-1367	-604	1327	-723	-32	-50	-17	-62	3	-38	0
1896	176	0	1337	-69	-1406	-634	1371	-737	64	58	21	0	21	81	0
1897	176	0	1234	-32	-1266	-601	1250	-649	-34	-118	3	-29	-38	11	0
1898	176	0	1325	-58	-1383	-633	1354	-720	32	-3	5	-50	-3	50	0
1899	176	0	1100	-122	-1222	-489	1161	-672	-62	-27	-23	-71	-23	69	0
1900	176	0	1193	-190	-1383	-501	1288	-786	75	-44	-21	-3	-15	25	0
1901	176	0	1127	-250	-1377	-438	1252	-813	11	52	25	-11	75	32	0
1902	176	0	1135	-261	-1396	-437	1265	-828	36	-89	23	-44	15	67	0
1903	176	0	1133	-254	-1387	-439	1260	-820	32	-95	71	-9	-1	133	0
1904	176	0	1125	-246	-1371	-439	1248	-808	9	-64	-83	-9	29	5	0
1905	176	0	1232	-195	-1427	-518	1329	-811	126	-34	7	15	36	73	0
1906	176	0	1065	-161	-1226	-452	1145	-693	-3	-38	-15	-48	15	9	0
1907	176	0	1156	-122	-1278	-517	1217	-700	-9	-79	-67	-29	3	-42	0
1908	176	0	1053	-122	-1175	-465	1114	-648	13	11	-29	13	31	-58	0
1909	176	0	1059	-122	-1181	-468	1120	-651	23	-69	-5	-48	23	-34	0
1910	176	0	1071	-145	-1216	-463	1143	-680	89	-75	-3	38	-38	75	0
1911	176	0	1028	-139	-1167	-444	1097	-653	-19	0	-15	-65	7	81	0
1912	176	0	1054	-141	-1195	-456	1124	-668	38	-15	7	-46	89	1	0
1913	176	0	1001	-133	-1134	-434	1067	-633	-48	-44	-40	-32	69	102	0
1914	176	0	1025	-139	-1164	-443	1094	-651	-7	-34	-34	-38	-27	54	0
1915	176	0	1005	-151	-1156	-427	1080	-653	-32	-19	-56	-60	48	27	0
1916	176	0	985	-186	-1171	-399	1078	-678	21	-3	-17	9	-60	-11	0
1917	176	0	898	-211	-1109	-343	1003	-660	-9	0	-40	-13	34	7	0
1918	176	0	805	-217	-1022	-294	913	-619	-139	-27	-157	-81	-52	-98	0
1919	176	0	892	-194	-1086	-349	989	-640	106	27	-7	44	56	-15	0
1920	176	0	813	-172	-985	-320	899	-578	-42	-69	-42	-13	13	31	0
1921	176	0	883	-129	-1012	-377	947	-570	3	-19	32	40	3	15	0
1922	176	0	859	-120	-979	-369	919	-549	87	-29	-32	-11	79	-19	0
1923	176	0	844	-126	-970	-359	907	-548	-5	36	0	-29	-19	56	0
1924	176	0	875	-120	-995	-377	935	-557	9	-29	25	-9	17	-5	0
1925	176	0	902	-110	-1012	-396	957	-561	116	-65	40	-13	-7	64	0
1926	176	0	793	-114	-907	-339	850	-510	-1	-52	1	-25	-106	15	0
1927	176	0	798	-65	-863	-366	830	-464	-40	-5	-71	-7	-44	-34	0
1928	176	0	788	7	-781	-397	784	-387	5	7	-67	-13	19	-91	0
1929	176	0	698	27	-671	-362	684	-322	-58	23	-87	-58	-91	-3	0
1930	176	0	764	-29	-793	-367	778	-411	-44	-67	-69	-62	-32	-38	0
1931	176	0	656	-114	-770	-271	713	-442	-1	-32	25	-36	52	27	0
1932	176	0	659	-188	-847	-235	753	-517	1	-31	-38	-9	-81	97	0
1933	176	0	614	-259	-873	-177	743	-566	29	-40	64	-15	48	23	0
1934	176	0	535	-306	-841	-114	688	-573	-11	-67	-1	-97	-15	-21	0
1935	176	0	615	-310	-925	-152	770	-617	64	67	-27	-56	100	0	0
1936	176	0	442	-304	-746	-69	594	-525	-54	-75	-77	-56	-56	-34	0
1937	176	0	526	-265	-791	-130	658	-528	11	-9	31	-31	-98	-27	0
1938	176	0	431	-238	-669	-96	550	-453	-25	-60	-15	0	1	-19	0
1939	176	0	408	-201	-609	-103	508	-405	-9	-32	-172	-34	-40	-75	0
1940	176	0	499	-145	-644	-177	571	-394	0	120	-36	40	29	23	0
1941	176	0	466	-106	-572	-180	519	-339	23	-73	-60	13	-46	64	0
1942	176	0	604	-65	-669	-269	636	-367	31	50	32	-34	3	77	0
1943	176	0	483	-46	-529	-218	506	-287	7	-21	-3	-97	42	34	0
1944	176	0	553	-44	-597	-254	575	-320	-34	17	-40	-27	65	69	0
1945	176	0	578	-40	-618	-269	598	-329	11	29	0	-23	58	77	0
1946	176	0	440	-64	-504	-188	472	-284	-32	-46	-71	-5	-104	3	0
1947	176	0	378	-93	-471	-142	424	-282	27	-83	-69	-32	-54	-75	0
1948	176	0	369	-110	-479	-129	424	-294	-9	-40	-118	-40	-32	-46	0
1949	176	0	281	-120	-401	-80	341	-260	9	-62	-54	25	-40	7	0
1950	176	0	299	-131	-430	-84	364	-280	-13	17	-40	-77	-38	-27	0
1951	176	0	322	-133	-455	-94	388	-294	-23	3	-69	-7	29	-17	0
1952	176	0	273	-149	-422	-62	347	-285	-31	-11	1	-67	-31	81	0
1953	176	0	401	-161	-562	-120	481	-361	38	48	75	-40	7	71	0
1954	176	0	330	-168	-498	-81	414	-333	67	-62	11	-50	0	85	0
1955	176	0	277	-188	-465	-44	371	-326	5	-71	-17	-19	-32	19	0
1956	176	0	268	-195	-463	-36	365	-329	-1	5	31	15	-17	-23	0
1957	176	0	217	-178	-395	-19	306	-286	9	17	-56	-21	-5	-42	0
1958	176	0	143	-159	-302	8	222	-230	-15	-34	-32	-29	-102	-73	0
1959	176	0	202	-143	-345	-29	273	-244	27	19	-25	32	-44	-11	0
1960	176	0	280	-131	-411	-74	345	-271	-32	38	97	3	5	108	0
1961	176	0	188	-85	-273	-51	230	-179	5	-46	-62	-60	-9	19	0
1962	176	0	246	0	-246	-123	246	-123	3	44	-118	-21	83	17	0
1963	176	0	323	7	-316	-165	319	-154	-9	31	-77	-50	-83	48	0
1964	176	0	307	15	-292	-161	299	-138	25	-23	50	3	58	38	0
1965	176	0	257	-1	-258	-128	257	-129	-31	23	-87	-87	40	-15	0
1966	176	0	238	-54	-292	-92	265	-173	25	-46	-31	1	29	-40	0
1967	176	0	77	-118	-195	20	136	-156	-23	-52	-46	-29	-27	-21	0
1968	176	0	123	-197	-320	37	221	-258	40	40	29	-27	-56	-54	0
1969	176	0	-19	-211	-192	115	86	-201	-21	32	5	-23	3	7	0
1970	176	0	-37	-203	-166	120	64	-184	-67	-67	-56	-42	-32	-62	0
1971	176	0	16	-174	-190	79	103	-182	21	34	-27	32	-17	-23	0
1972	176	0	8	-137	-145	64	76	-141	15	-64	0	-58	-21	25	0
1973	176	0	66	-116	-182	25	124	-149	-3	-64	-40	-23	23	-15	0
1974	176	0	52	-124	-176	36	114	-150	13	-23	-25	-21	31	34	0
1975	176	0	-4	-139	-135	71	65	-137	-44	-38	-42	-65	-11	13	0
1976	176	0	18	-170	-188	76	103	-179	23	-1	-15	-52	46	19	0
1977	176	0	-151	-178	-27	164	-62	-102	7	-42	-69	-56	9	-79	0
1978	176	0	-114	-174	-60	144	-27	-117	23	-120	44	-23	-34	-19	0
1979	176	0	-189	-145	44	167	-116	-50	-15	-40	-83	-62	-5	-42	0
1980	176	0	-114	-133	-19	123	-47	-76	-9	-5	-11	36	-7	7	0
1981	176	0	-166	-135	31	150	-98	-52	56	-13	0	-40	102	5	0
1982	176	0	-105	-104	1	104	-53	-51	-5	-95	-77	-46	-25	29	0
1983	176	0	-22	-95	-73	58	25	-84	77	-29	-21	7	40	54	0
1984	176	0	-68	-93	-25	80	-21	-59	67	-56	13	-5	0	44	0
1985	176	0	-135	-93	42	114	-88	-25	-40	-60	-32	25	-50	52	0
1986	176	0	52	-89	-141	18	96	-115	124	13	-36	58	32	-60	0
1987	176	0	-259	-83	176	171	-217	46	21	-62	-36	27	42	-32	0
1988	176	0	-167	-102	65	134	-116	-18	-21	-85	-135	-89	-114	-170	0
1989	176	0	-164	-149	15	156	-89	-67	83	62	-1	-5	116	64	0
1990	176	0	-311	-166	145	238	-228	-10	-40	-38	-93	3	-52	-54	0
1991	176	0	-155	-178	-23	166	-66	-100	71	0	0	-17	-13	17	0
1992	176	0	-220	-170	50	195	-135	-60	38	-34	-15	-15	69	36	0
1993	176	0	-156	-145	11	150	-83	-67	48	-104	79	-69	9	56	0
1994	176	0	-111	-102	9	106	-60	-46	73	32	-25	5	40	108	0
1995	176	0	-172	-64	108	118	-140	22	-54	-9	-71	0	-42	-36	0
1996	176	0	-96	-42	54	69	-75	6	29	3	27	-29	5	-25	0
1997	176	0	-177	-48	129	112	-153	40	13	29	21	13	13	-1	0
1998	176	0	-181	-50	131	115	-156	40	34	13	25	32	21	-29	0
1999	176	0	-281	-64	217	172	-249	76	13	-116	-141	-3	-116	-44	0
[truncated: 63,474 more rows]
