# Supplementary material for: A Robust and Real-Time Capable Envelope-Based Algorithm for Heart Sound Classification: Validation under Different Physiological Conditions
Source: Sensors (Basel). 2020 Feb 11;20(4):972. doi: 10.3390/s20040972 (PMC7070375; doi:10.3390/s20040972)
Supplement: Supplementary file 1 [file sensors-20-00972-s001.zip › Messungen/jk/jk05_unfiltered.csv]

Dataset No.	Pulse (bpm)	Pacer Bit	leadI (�V)	leadII (�V)	leadIII (�V)	lead_avR (�V)	lead_avL (�V)	lead_avF (�V)	V1 (�V)	V2 (�V)	V3 (�V)	V4 (�V)	V5 (�V)	V6 (�V)	R-Wave
1	0	0	-2627	-5375	-2748	4001	60	-4061	-17	81	69	67	62	116	0
2	0	0	-2658	-5377	-2719	4017	30	-4048	81	106	87	149	135	65	0
3	0	0	-2695	-5364	-2669	4029	-13	-4016	23	48	77	83	77	81	0
4	0	0	-2712	-5385	-2673	4048	-19	-4029	46	75	93	139	77	120	0
5	0	0	-2704	-5369	-2665	4036	-19	-4017	-21	38	110	56	69	3	0
6	0	0	-2606	-5362	-2756	3984	75	-4059	67	108	108	114	102	153	0
7	0	0	-2673	-5367	-2694	4020	10	-4030	81	112	91	120	65	87	0
8	0	0	-2611	-5356	-2745	3983	67	-4050	23	67	64	118	58	69	0
9	0	0	-2594	-5352	-2758	3973	82	-4055	52	151	65	178	114	89	1
10	0	0	-2600	-5354	-2754	3977	77	-4054	11	25	116	100	31	133	0
11	0	0	-2586	-5367	-2781	3976	97	-4074	112	131	180	153	137	162	0
12	0	0	-2673	-5367	-2694	4020	10	-4030	36	13	98	56	73	32	0
13	0	0	-2619	-5362	-2743	3990	62	-4052	97	143	102	209	116	116	0
14	0	0	-2697	-5366	-2669	4031	-14	-4017	56	85	-3	174	-1	25	0
15	0	0	-2693	-5366	-2673	4029	-10	-4019	-1	162	116	126	89	91	0
16	0	0	-2648	-5342	-2694	3995	23	-4018	-7	46	145	112	-3	54	0
17	0	0	-2617	-5342	-2725	3979	54	-4033	65	128	139	131	104	95	0
18	0	0	-2586	-5317	-2731	3951	72	-4024	31	164	65	155	81	50	0
19	0	0	-2573	-5321	-2748	3947	87	-4034	93	157	60	194	110	93	0
20	0	0	-2601	-5305	-2704	3953	51	-4004	25	75	110	91	40	141	0
21	0	0	-2575	-5335	-2760	3955	92	-4047	-36	120	93	118	48	56	0
22	0	0	-2690	-5340	-2650	4015	-20	-3995	-36	168	85	151	95	85	0
23	0	0	-2716	-5340	-2624	4028	-46	-3982	25	46	62	71	64	25	0
24	0	0	-2685	-5340	-2655	4012	-15	-3997	36	104	83	131	100	58	0
25	0	0	-2677	-5356	-2679	4016	1	-4017	23	143	98	112	46	75	0
26	0	0	-2668	-5354	-2686	4011	9	-4020	-19	118	5	145	58	46	0
27	0	0	-2574	-5346	-2772	3960	99	-4059	118	40	153	180	48	65	0
28	0	0	-2639	-5364	-2725	4001	43	-4044	11	25	106	141	9	120	0
29	0	0	-2549	-5360	-2811	3954	131	-4085	23	143	21	69	38	122	0
30	0	0	-2524	-5356	-2832	3940	154	-4094	81	135	118	159	110	170	0
31	0	0	-2642	-5352	-2710	3997	34	-4031	-9	-1	91	69	97	46	0
32	0	0	-2606	-5356	-2750	3981	72	-4053	52	135	64	176	129	67	0
33	0	0	-2691	-5354	-2663	4022	-14	-4008	-3	42	54	100	143	46	0
34	0	0	-2658	-5344	-2686	4001	14	-4015	11	104	-15	108	79	62	0
35	0	0	-2667	-5348	-2681	4007	7	-4014	21	93	87	161	83	29	0
36	0	0	-2654	-5311	-2657	3982	1	-3984	-58	131	9	126	42	108	0
37	0	0	-2601	-5317	-2716	3959	57	-4016	-34	129	65	131	-1	81	0
38	0	0	-2559	-5307	-2748	3933	94	-4027	9	110	75	108	77	102	0
39	0	0	-2561	-5319	-2758	3940	98	-4038	-19	124	40	104	71	44	0
40	0	0	-2549	-5317	-2768	3933	109	-4042	-11	85	71	91	87	67	0
41	0	0	-2570	-5307	-2737	3938	83	-4022	23	48	102	67	85	141	0
42	0	0	-2611	-5311	-2700	3961	44	-4005	-31	81	52	95	145	58	0
43	0	0	-2720	-5309	-2589	4014	-65	-3949	-29	46	91	73	77	95	0
44	0	0	-2613	-5278	-2665	3945	26	-3971	36	112	100	131	151	54	0
45	0	0	-2745	-5259	-2514	4002	-115	-3886	-118	21	31	17	54	44	0
46	0	0	-2543	-5245	-2702	3894	79	-3973	60	104	133	79	91	176	0
47	0	0	-2621	-5253	-2632	3937	5	-3942	-17	-1	120	104	42	91	0
48	0	0	-2553	-5224	-2671	3888	59	-3947	-48	50	108	29	75	143	0
49	0	0	-2520	-5228	-2708	3874	94	-3968	3	87	56	67	71	38	0
50	0	0	-2584	-5228	-2644	3906	30	-3936	-5	34	52	85	122	104	0
51	0	0	-2617	-5234	-2617	3925	0	-3925	-118	36	-25	11	44	-11	0
52	0	0	-2580	-5253	-2673	3916	46	-3963	27	98	114	155	102	164	0
53	0	0	-2700	-5253	-2553	3976	-73	-3903	-36	-11	89	-7	56	46	0
54	0	0	-2647	-5234	-2587	3940	-30	-3910	-11	147	0	60	31	114	0
55	0	0	-2586	-5249	-2663	3917	38	-3956	48	135	118	100	97	91	0
56	0	0	-2689	-5230	-2541	3959	-74	-3885	-38	-13	-1	87	44	21	0
57	0	0	-2522	-5234	-2712	3878	95	-3973	34	85	-1	95	62	54	0
58	0	0	-2599	-5245	-2646	3922	23	-3945	23	106	102	100	170	147	0
59	0	0	-2518	-5265	-2747	3891	114	-4006	11	46	5	7	85	0	0
60	0	0	-2520	-5241	-2721	3880	100	-3981	40	81	77	102	95	168	0
61	0	0	-2607	-5226	-2619	3916	6	-3922	-38	-46	42	116	100	50	0
62	0	0	-2536	-5193	-2657	3864	60	-3925	95	40	56	122	58	29	0
63	0	0	-2638	-5177	-2539	3907	-49	-3858	-36	64	32	108	75	83	0
64	0	0	-2625	-5156	-2531	3890	-47	-3843	40	23	-3	67	56	38	0
65	0	0	-2510	-5109	-2599	3809	44	-3854	36	7	-17	93	83	-1	0
66	0	0	-2555	-5129	-2574	3842	9	-3851	27	-9	65	79	34	97	0
67	0	0	-2509	-5139	-2630	3824	60	-3884	-13	48	48	98	42	81	0
68	0	0	-2435	-5139	-2704	3787	134	-3921	118	71	83	219	85	131	0
69	0	0	-2487	-5135	-2648	3811	80	-3891	69	31	42	64	85	110	0
70	0	0	-2378	-5150	-2772	3764	197	-3961	91	40	114	110	77	85	0
71	0	0	-2547	-5175	-2628	3861	40	-3901	46	1	46	112	106	100	0
72	0	0	-2537	-5175	-2638	3856	50	-3906	36	-23	50	93	44	77	0
73	0	0	-2539	-5175	-2636	3857	48	-3905	141	91	29	151	46	106	0
74	0	0	-2574	-5146	-2572	3860	-1	-3859	50	29	-60	65	50	17	0
75	0	0	-2568	-5154	-2586	3861	9	-3870	31	9	32	162	56	34	0
76	0	0	-2579	-5166	-2587	3872	4	-3876	-5	-32	9	42	-5	21	0
77	0	0	-2489	-5164	-2675	3826	93	-3919	27	5	79	67	81	3	0
78	0	0	-2438	-5179	-2741	3808	151	-3960	69	-17	54	114	62	32	0
79	0	0	-2504	-5173	-2669	3838	82	-3921	17	-62	54	9	36	87	0
80	0	0	-2392	-5183	-2791	3787	199	-3987	54	58	9	104	124	48	0
81	0	0	-2571	-5203	-2632	3887	30	-3917	27	21	-1	89	104	40	0
82	0	0	-2489	-5203	-2714	3846	112	-3958	153	-34	54	106	36	120	0
83	0	0	-2564	-5210	-2646	3887	41	-3928	108	0	34	50	104	64	0
84	0	0	-2627	-5230	-2603	3928	-12	-3916	-19	31	-11	36	38	54	0
85	0	0	-2536	-5224	-2688	3880	76	-3956	38	38	79	75	56	46	0
86	0	0	-2611	-5239	-2628	3925	8	-3933	64	23	27	104	77	42	0
87	0	0	-2524	-5203	-2679	3863	77	-3941	-31	65	-1	-19	77	48	0
88	0	0	-2478	-5226	-2748	3852	135	-3987	52	108	112	118	85	110	0
89	0	0	-2602	-5253	-2651	3927	24	-3952	-23	-15	1	27	-7	102	0
90	0	0	-2454	-5272	-2818	3863	182	-4045	104	34	64	102	97	102	0
91	0	0	-2557	-5278	-2721	3917	82	-3999	58	-3	7	108	56	34	0
92	0	0	-2600	-5265	-2665	3932	32	-3965	40	-7	48	79	54	54	0
93	0	0	-2665	-5280	-2615	3972	-25	-3947	34	-42	-21	32	89	60	0
94	0	0	-2582	-5278	-2696	3930	57	-3987	104	62	-34	89	137	81	0
95	0	0	-2668	-5259	-2591	3963	-38	-3925	-32	-29	9	-23	110	23	0
96	0	0	-2534	-5253	-2719	3893	92	-3986	44	56	95	93	46	102	0
97	0	0	-2626	-5245	-2619	3935	-3	-3932	-32	79	-64	50	3	69	0
98	0	0	-2517	-5236	-2719	3876	101	-3977	64	-1	65	32	52	42	0
99	0	0	-2495	-5230	-2735	3862	120	-3982	-7	60	32	89	77	60	0
100	0	0	-2557	-5238	-2681	3897	62	-3959	-32	46	-13	64	58	104	0
101	0	0	-2452	-5232	-2780	3842	164	-4006	62	44	5	-21	122	27	0
102	0	0	-2563	-5236	-2673	3899	55	-3954	21	60	110	1	143	124	0
103	0	0	-2570	-5245	-2675	3907	52	-3960	-7	64	11	1	19	60	0
104	0	0	-2550	-5234	-2684	3892	67	-3959	56	122	52	122	91	77	0
105	0	0	-2661	-5247	-2586	3954	-37	-3916	-13	19	56	11	1	48	0
106	0	0	-2580	-5245	-2665	3912	42	-3955	-1	124	48	73	60	42	0
107	0	0	-2587	-5238	-2651	3912	32	-3944	-3	36	110	79	83	79	0
108	0	0	-2555	-5249	-2694	3902	69	-3971	15	27	40	36	-56	38	0
109	0	0	-2513	-5238	-2725	3875	106	-3981	69	95	97	79	143	46	0
110	0	0	-2551	-5228	-2677	3889	63	-3952	32	17	97	21	11	114	0
111	0	0	-2513	-5234	-2721	3873	104	-3977	36	-25	195	-54	89	77	0
112	0	0	-2604	-5228	-2624	3916	10	-3926	3	42	97	0	62	178	0
113	0	0	-2687	-5234	-2547	3960	-70	-3890	-25	19	-31	-48	17	-1	0
114	0	0	-2673	-5222	-2549	3947	-62	-3885	-38	50	161	1	108	166	0
115	0	0	-2656	-5238	-2582	3947	-37	-3910	21	-42	128	3	46	21	0
116	0	0	-2634	-5278	-2644	3956	5	-3961	60	42	137	91	58	83	0
117	0	0	-2676	-5296	-2620	3986	-28	-3958	29	27	69	126	75	64	0
118	0	0	-2535	-5309	-2774	3922	119	-4041	21	87	180	44	73	64	0
119	0	0	-2644	-5358	-2714	4001	35	-4036	-23	0	162	-5	133	77	0
120	0	0	-2584	-5358	-2774	3971	95	-4066	7	87	141	-13	97	116	0
121	0	0	-2654	-5331	-2677	3992	11	-4004	-44	40	97	13	83	21	0
122	0	0	-2638	-5282	-2644	3960	3	-3963	42	73	223	89	126	120	0
123	0	0	-2679	-5226	-2547	3952	-66	-3886	0	60	87	13	102	137	0
124	0	0	-2637	-5129	-2492	3883	-72	-3810	-9	62	69	-1	60	25	0
125	0	0	-2549	-5045	-2496	3797	-26	-3770	23	79	100	58	91	69	0
126	0	0	-2600	-4976	-2376	3788	-112	-3676	-25	-54	73	-36	23	-48	0
127	0	0	-2363	-4896	-2533	3629	85	-3714	81	44	137	65	75	114	0
128	0	0	-2400	-4735	-2335	3567	-32	-3535	-9	69	93	52	104	110	0
129	0	0	-2212	-4578	-2366	3395	77	-3472	25	67	75	93	38	83	0
130	0	0	-2140	-4374	-2234	3257	47	-3304	34	36	65	40	31	106	0
131	0	0	-2029	-4211	-2182	3120	76	-3196	83	34	108	44	118	104	0
132	0	0	-2059	-4031	-1972	3045	-43	-3001	42	73	64	71	106	31	0
133	0	0	-1981	-3874	-1893	2927	-44	-2883	54	58	93	52	102	-19	0
134	0	0	-2052	-3827	-1775	2939	-138	-2801	5	81	60	13	56	73	0
135	0	0	-1992	-3891	-1899	2941	-46	-2895	29	23	75	34	54	97	0
136	0	0	-2029	-4042	-2013	3035	-8	-3027	67	44	62	5	42	85	0
137	0	0	-2118	-4211	-2093	3164	-12	-3152	-32	3	83	-19	114	29	0
138	0	0	-2184	-4434	-2250	3309	33	-3342	48	48	9	19	50	5	0
139	0	0	-2217	-4642	-2425	3429	104	-3533	56	54	73	69	91	118	1
140	0	0	-2353	-4766	-2413	3559	30	-3589	27	-31	98	-42	129	71	0
141	0	0	-2365	-4881	-2516	3623	75	-3698	38	-1	79	23	54	93	0
142	0	0	-2470	-5024	-2554	3747	42	-3789	-17	64	67	25	128	91	0
143	0	0	-2602	-5135	-2533	3868	-34	-3834	-1	-17	46	-27	79	-13	0
144	0	0	-2627	-5267	-2640	3947	6	-3953	11	11	114	17	75	69	0
145	0	0	-2731	-5381	-2650	4056	-40	-4015	34	-15	-5	27	-9	25	0
146	0	0	-2755	-5463	-2708	4109	-23	-4085	56	-23	40	-21	64	97	0
147	0	0	-2765	-5521	-2756	4143	-4	-4138	-36	32	15	-1	-17	-5	0
148	0	0	-2671	-5505	-2834	4088	81	-4169	36	58	81	36	60	42	0
149	0	0	-2656	-5490	-2834	4073	89	-4162	73	5	-89	97	7	40	0
150	0	0	-2656	-5457	-2801	4056	72	-4129	31	17	27	-31	77	52	0
151	0	0	-2652	-5451	-2799	4051	73	-4125	36	-40	44	34	58	81	0
152	0	0	-2712	-5441	-2729	4076	8	-4085	-40	52	56	-64	131	-23	0
153	0	0	-2722	-5426	-2704	4074	-9	-4065	15	36	62	-42	54	106	0
154	0	0	-2738	-5391	-2653	4064	-42	-4022	-15	32	25	-54	46	-17	0
155	0	0	-2707	-5364	-2657	4035	-25	-4010	71	85	23	13	58	62	0
156	0	0	-2633	-5325	-2692	3979	29	-4008	9	5	85	9	15	32	0
157	0	0	-2590	-5280	-2690	3935	50	-3985	15	36	40	1	71	19	0
158	0	0	-2588	-5230	-2642	3909	27	-3936	21	-42	-7	-3	42	-52	0
159	0	0	-2526	-5210	-2684	3868	79	-3947	-27	21	15	-17	95	27	0
160	0	0	-2492	-5173	-2681	3832	94	-3927	108	73	71	-23	141	83	0
161	0	0	-2491	-5158	-2667	3824	88	-3912	1	36	-11	-9	69	-40	0
162	0	0	-2621	-5166	-2545	3893	-38	-3855	19	-7	1	23	71	64	0
163	0	0	-2611	-5150	-2539	3880	-36	-3844	-42	48	27	-48	27	83	0
164	0	0	-2548	-5137	-2589	3842	20	-3863	124	102	162	29	114	60	0
165	0	0	-2657	-5142	-2485	3899	-86	-3813	-56	69	-5	-91	31	-32	0
166	0	0	-2561	-5127	-2566	3844	2	-3846	7	81	56	11	83	-11	0
167	0	0	-2524	-5131	-2607	3827	41	-3869	81	54	114	21	23	-71	0
168	0	0	-2526	-5121	-2595	3823	34	-3858	-31	79	73	-36	44	-34	0
169	0	0	-2429	-5106	-2677	3767	124	-3891	91	129	56	-17	75	71	0
170	0	0	-2494	-5109	-2615	3801	60	-3862	-60	93	135	-87	93	31	0
171	0	0	-2499	-5090	-2591	3794	46	-3840	81	83	116	48	34	108	0
172	0	0	-2557	-5100	-2543	3828	-7	-3821	40	36	170	-1	-19	64	0
173	0	0	-2596	-5098	-2502	3847	-47	-3800	-5	155	159	85	67	67	0
174	0	0	-2640	-5078	-2438	3859	-101	-3758	-29	21	159	-67	42	-5	0
175	0	0	-2566	-5086	-2520	3826	-23	-3803	-52	93	129	-5	67	13	0
176	0	0	-2639	-5100	-2461	3869	-89	-3780	-7	32	141	-29	5	23	0
177	0	0	-2596	-5090	-2494	3843	-51	-3792	-9	89	149	-1	31	73	0
178	0	0	-2530	-5067	-2537	3798	3	-3802	23	-3	106	-29	40	-11	0
179	0	0	-2462	-5065	-2603	3763	70	-3834	38	50	174	50	118	112	0
180	0	0	-2530	-5055	-2525	3792	-2	-3790	-29	3	170	-50	31	56	0
181	0	0	-2368	-5047	-2679	3707	155	-3863	108	122	252	95	129	83	0
182	0	0	-2580	-5034	-2454	3807	-63	-3744	27	81	153	1	139	71	0
183	0	0	-2582	-5045	-2463	3813	-59	-3754	-7	-1	104	0	-42	-31	0
184	0	0	-2481	-5032	-2551	3756	35	-3791	75	137	172	89	100	58	0
185	0	0	-2631	-5032	-2401	3831	-115	-3716	-29	11	106	5	19	9	0
186	0	0	-2449	-5042	-2593	3745	72	-3817	38	56	170	0	46	38	0
187	0	0	-2516	-5034	-2518	3775	1	-3776	31	34	100	11	32	7	0
188	0	0	-2419	-5024	-2605	3721	93	-3814	34	17	145	-9	-21	19	0
189	0	0	-2388	-5007	-2619	3697	115	-3813	122	23	157	19	112	157	0
190	0	0	-2411	-5014	-2603	3712	96	-3808	17	-3	54	-5	17	21	0
191	0	0	-2377	-5005	-2628	3691	125	-3816	31	40	71	31	87	69	0
192	0	0	-2497	-5003	-2506	3750	4	-3754	46	-67	122	32	19	85	0
193	0	0	-2517	-5011	-2494	3764	-11	-3752	25	13	1	-34	52	32	0
194	0	0	-2518	-5024	-2506	3771	-6	-3765	54	71	65	-5	176	50	0
195	0	0	-2572	-5026	-2454	3799	-59	-3740	52	-46	71	-129	25	32	0
196	0	0	-2436	-5012	-2576	3724	70	-3794	129	-17	85	0	21	73	0
197	0	0	-2557	-4997	-2440	3777	-58	-3718	-60	-69	29	-69	21	58	0
198	0	0	-2346	-4997	-2651	3671	152	-3824	102	32	44	-23	149	-13	0
199	0	0	-2375	-5007	-2632	3691	128	-3819	67	17	120	-46	44	135	0
200	0	0	-2400	-4999	-2599	3699	99	-3799	40	77	60	-48	69	52	0
201	0	0	-2349	-4997	-2648	3673	149	-3822	120	-25	120	-7	56	17	0
202	0	0	-2456	-4987	-2531	3721	37	-3759	100	7	108	23	40	25	0
203	0	0	-2502	-4985	-2483	3743	-9	-3734	58	-56	91	-21	-29	91	0
204	0	0	-2522	-4985	-2463	3753	-29	-3724	19	-7	112	-62	-3	-9	0
205	0	0	-2530	-4970	-2440	3750	-45	-3705	31	87	52	-15	5	122	0
206	0	0	-2506	-4956	-2450	3731	-28	-3703	29	27	62	-95	-29	21	0
207	0	0	-2385	-4947	-2562	3666	88	-3754	69	42	112	29	21	69	0
208	0	0	-2444	-4921	-2477	3682	16	-3699	54	40	97	27	50	40	0
209	0	0	-2361	-4939	-2578	3650	108	-3758	21	89	62	-42	50	67	0
210	0	0	-2357	-4929	-2572	3643	107	-3750	145	69	141	79	100	38	0
211	0	0	-2483	-4923	-2440	3703	-21	-3681	15	-3	-3	29	7	1	0
212	0	0	-2396	-4937	-2541	3666	72	-3739	93	87	133	31	77	104	0
213	0	0	-2487	-4933	-2446	3710	-20	-3689	97	131	100	38	112	93	0
214	0	0	-2518	-4915	-2397	3716	-60	-3656	106	11	128	7	-15	50	0
215	0	0	-2452	-4906	-2454	3679	1	-3680	73	85	143	-27	89	42	0
216	0	0	-2516	-4902	-2386	3709	-65	-3644	29	89	129	7	48	58	0
217	0	0	-2355	-4886	-2531	3620	88	-3708	155	91	170	79	34	112	0
218	0	0	-2435	-4881	-2446	3658	5	-3663	36	122	157	50	32	91	0
219	0	0	-2394	-4877	-2483	3635	44	-3680	75	97	64	13	-23	32	0
220	0	0	-2351	-4861	-2510	3606	79	-3685	48	108	104	58	87	40	0
221	0	0	-2380	-4857	-2477	3618	48	-3667	17	11	116	40	27	46	0
222	0	0	-2462	-4842	-2380	3652	-41	-3611	-27	91	93	87	38	50	0
223	0	0	-2406	-4836	-2430	3621	12	-3633	77	95	157	25	91	29	0
224	0	0	-2443	-4817	-2374	3630	-34	-3595	67	52	174	21	36	31	0
225	0	0	-2412	-4807	-2395	3609	-8	-3601	75	56	60	93	5	7	0
226	0	0	-2345	-4795	-2450	3570	52	-3622	34	199	133	98	54	145	0
227	0	0	-2361	-4770	-2409	3565	24	-3589	75	3	155	-17	-23	85	0
228	0	0	-2314	-4754	-2440	3534	63	-3597	85	52	176	-3	97	147	0
229	0	0	-2278	-4745	-2467	3511	94	-3606	71	106	149	-15	75	38	0
230	0	0	-2371	-4751	-2380	3561	4	-3565	56	85	100	85	5	62	0
231	0	0	-2259	-4716	-2457	3487	99	-3586	104	120	124	71	36	89	0
232	0	0	-2379	-4720	-2341	3549	-19	-3530	-17	129	157	46	75	67	0
233	0	0	-2435	-4720	-2285	3577	-75	-3502	19	73	114	-52	19	69	0
234	0	0	-2351	-4690	-2339	3520	-6	-3514	5	186	112	32	81	40	0
235	0	0	-2427	-4661	-2234	3544	-96	-3447	-1	31	64	21	-27	58	0
236	0	0	-2386	-4646	-2260	3516	-63	-3453	50	50	128	7	32	50	0
237	0	0	-2317	-4648	-2331	3482	7	-3489	13	85	65	42	32	50	0
238	0	0	-2299	-4615	-2316	3457	8	-3465	17	19	36	-23	0	19	0
239	0	0	-2272	-4605	-2333	3438	30	-3469	50	5	19	-23	19	62	0
240	0	0	-2257	-4588	-2331	3422	37	-3459	50	-17	15	15	81	-38	0
241	0	0	-2266	-4555	-2289	3410	11	-3422	60	71	38	38	93	168	0
242	0	0	-2357	-4537	-2180	3447	-88	-3358	-3	-46	1	-85	13	7	0
243	0	0	-2283	-4506	-2223	3394	-30	-3364	0	62	31	-21	36	-25	0
244	0	0	-2297	-4524	-2227	3410	-35	-3375	-23	44	40	31	11	118	0
245	0	0	-2326	-4498	-2172	3412	-77	-3335	11	-34	9	-13	-13	32	0
246	0	0	-2233	-4516	-2283	3374	25	-3399	38	71	40	50	31	62	0
247	0	0	-2286	-4520	-2234	3403	-26	-3377	21	-54	-32	1	-69	52	0
248	0	0	-2142	-4512	-2370	3327	114	-3441	64	77	44	77	44	91	0
249	0	0	-2233	-4504	-2271	3368	19	-3387	-32	5	-44	-17	0	-50	0
250	0	0	-2171	-4504	-2333	3337	81	-3418	23	-13	73	-23	38	69	0
251	0	0	-2275	-4496	-2221	3385	-27	-3358	23	32	-23	102	64	40	0
252	0	0	-2195	-4491	-2296	3343	50	-3393	48	23	23	-32	36	-3	0
253	0	0	-2342	-4489	-2147	3415	-97	-3318	-7	-36	48	5	71	71	0
254	0	0	-2351	-4473	-2122	3412	-114	-3297	-65	-54	-11	-40	-52	0	0
255	0	0	-2219	-4465	-2246	3342	13	-3355	34	-23	46	-11	25	36	0
256	0	0	-2305	-4458	-2153	3381	-76	-3305	-11	85	-50	87	52	48	0
257	0	0	-2206	-4454	-2248	3330	21	-3351	3	-31	34	62	62	25	0
258	0	0	-2165	-4458	-2293	3311	64	-3375	38	29	21	69	87	13	0
259	0	0	-2173	-4450	-2277	3311	52	-3363	11	56	21	23	108	13	0
260	0	0	-2176	-4467	-2291	3321	57	-3379	27	23	83	-1	40	91	0
261	0	0	-2190	-4465	-2275	3327	42	-3370	69	5	95	69	23	91	0
262	0	0	-2246	-4467	-2221	3356	-12	-3344	23	-3	19	100	-1	62	0
263	0	0	-2289	-4471	-2182	3380	-53	-3326	-11	46	114	17	81	97	0
264	0	0	-2297	-4506	-2209	3401	-44	-3357	21	48	87	32	19	64	0
265	0	0	-2326	-4508	-2182	3417	-72	-3345	62	29	64	34	23	60	0
266	0	0	-2262	-4531	-2269	3396	3	-3400	7	58	91	19	5	19	0
267	0	0	-2249	-4553	-2304	3401	27	-3428	118	93	69	118	120	21	0
268	0	0	-2266	-4559	-2293	3412	13	-3426	91	13	87	44	40	48	0
269	0	0	-2276	-4582	-2306	3429	15	-3444	54	89	-7	129	139	-7	0
270	0	0	-2247	-4621	-2374	3434	63	-3497	42	75	114	60	73	91	0
271	0	0	-2307	-4636	-2329	3471	11	-3482	36	95	75	54	27	104	0
272	0	0	-2345	-4659	-2314	3502	-15	-3486	67	62	164	85	95	46	0
273	0	0	-2406	-4677	-2271	3541	-67	-3474	17	54	128	52	91	50	0
274	0	0	-2489	-4683	-2194	3586	-147	-3438	52	60	67	46	56	64	0
275	0	0	-2378	-4706	-2328	3542	-25	-3517	9	83	93	102	42	87	0
276	0	0	-2457	-4720	-2263	3588	-97	-3491	-65	15	97	38	60	73	0
277	0	0	-2336	-4718	-2382	3527	23	-3550	0	91	87	-7	56	23	0
278	0	0	-2444	-4758	-2314	3601	-65	-3536	-50	81	79	54	11	114	0
279	0	0	-2262	-4764	-2502	3513	120	-3633	77	29	52	54	7	11	0
280	0	0	-2386	-4770	-2384	3578	-1	-3577	7	64	48	71	67	102	0
281	0	0	-2382	-4785	-2403	3583	10	-3594	0	25	38	81	0	83	0
282	0	0	-2324	-4797	-2473	3560	74	-3635	75	133	147	120	97	129	0
283	0	0	-2489	-4789	-2300	3639	-94	-3544	60	1	124	65	106	71	0
284	0	0	-2436	-4820	-2384	3628	-26	-3602	-36	118	15	71	13	56	0
285	0	0	-2520	-4842	-2322	3681	-99	-3582	-21	120	79	97	104	77	0
286	0	0	-2481	-4865	-2384	3673	-48	-3624	-38	95	54	32	-11	52	0
287	0	0	-2447	-4873	-2426	3660	-10	-3649	-27	56	122	9	27	23	0
288	0	0	-2458	-4884	-2426	3671	-16	-3655	-17	29	141	69	-5	15	0
289	0	0	-2483	-4886	-2403	3684	-40	-3644	-69	56	81	-44	11	1	0
290	0	0	-2466	-4900	-2434	3683	-16	-3667	-13	48	120	46	83	151	0
291	0	0	-2485	-4915	-2430	3700	-27	-3672	13	0	65	7	95	73	0
292	0	0	-2480	-4908	-2428	3694	-26	-3668	83	114	62	40	9	50	0
293	0	0	-2557	-4910	-2353	3733	-102	-3631	42	108	60	131	56	112	0
294	0	0	-2527	-4915	-2388	3721	-69	-3651	29	77	71	36	42	9	0
295	0	0	-2658	-4923	-2265	3790	-196	-3594	-31	-15	98	19	46	38	0
296	0	0	-2526	-4912	-2386	3719	-70	-3649	21	-23	38	27	36	3	0
297	0	0	-2495	-4912	-2417	3703	-39	-3664	-21	81	112	-9	114	52	0
298	0	0	-2534	-4896	-2362	3715	-86	-3629	-67	-21	23	-1	-36	19	0
299	0	0	-2409	-4896	-2487	3652	39	-3691	38	108	29	48	50	85	0
300	0	0	-2419	-4900	-2481	3659	31	-3690	71	100	42	91	27	40	0
301	0	0	-2473	-4888	-2415	3680	-29	-3651	-46	-34	15	-25	5	46	0
302	0	0	-2448	-4892	-2444	3670	-2	-3668	64	44	65	54	91	13	0
303	0	0	-2491	-4900	-2409	3695	-41	-3654	75	-42	71	77	0	38	0
304	0	0	-2583	-4914	-2331	3748	-126	-3622	-25	42	-7	1	23	27	0
305	0	0	-2567	-4939	-2372	3753	-97	-3655	13	3	81	32	9	29	0
306	0	0	-2455	-4912	-2457	3683	1	-3684	5	79	-7	-1	60	-77	0
307	0	0	-2526	-4923	-2397	3724	-64	-3660	0	-36	93	-9	79	60	0
308	0	0	-2398	-4914	-2516	3656	59	-3715	7	-44	9	-36	-29	-31	0
309	0	0	-2405	-4919	-2514	3662	54	-3716	54	-5	108	15	50	159	0
310	0	0	-2435	-4910	-2475	3672	20	-3692	29	-48	1	-5	-1	-46	0
311	0	0	-2361	-4898	-2537	3629	88	-3717	100	-31	58	98	40	54	0
312	0	0	-2491	-4900	-2409	3695	-41	-3654	-38	19	54	3	102	5	0
313	0	0	-2450	-4898	-2448	3674	-1	-3673	3	50	52	25	83	7	0
314	0	0	-2520	-4892	-2372	3706	-74	-3632	56	9	27	31	104	5	0
315	0	0	-2497	-4906	-2409	3701	-44	-3657	65	-106	25	-40	1	0	0
316	0	0	-2431	-4900	-2469	3665	19	-3684	124	42	81	95	79	131	0
317	0	0	-2478	-4875	-2397	3676	-40	-3636	5	23	-1	21	52	17	0
318	0	0	-2382	-4902	-2520	3642	69	-3711	31	21	56	19	-5	31	0
319	0	0	-2365	-4890	-2525	3627	80	-3707	44	-1	40	32	13	89	0
320	0	0	-2399	-4884	-2485	3641	43	-3684	31	64	34	93	21	93	0
321	0	0	-2383	-4881	-2498	3632	57	-3689	9	34	48	9	3	71	0
322	0	0	-2427	-4875	-2448	3651	10	-3661	83	34	85	73	27	73	0
323	0	0	-2503	-4877	-2374	3690	-64	-3625	27	-50	32	7	17	62	0
324	0	0	-2447	-4873	-2426	3660	-10	-3649	46	50	34	52	58	-3	0
325	0	0	-2524	-4869	-2345	3696	-89	-3607	44	-7	5	1	34	25	0
326	0	0	-2437	-4875	-2438	3656	0	-3656	87	34	69	77	-42	54	0
327	0	0	-2439	-4871	-2432	3655	-3	-3651	-36	27	65	-32	9	-25	0
328	0	0	-2410	-4869	-2459	3639	24	-3664	44	60	-48	62	34	-25	0
329	0	0	-2379	-4877	-2498	3628	59	-3687	27	-25	44	67	79	-11	0
330	0	0	-2383	-4873	-2490	3628	53	-3681	31	34	11	17	93	73	0
331	0	0	-2373	-4877	-2504	3625	65	-3690	21	-1	34	46	73	89	0
332	0	0	-2387	-4879	-2492	3633	52	-3685	114	5	67	79	87	36	0
333	0	0	-2501	-4875	-2374	3688	-63	-3624	44	-19	19	9	-5	17	0
334	0	0	-2474	-4879	-2405	3676	-34	-3642	-15	77	58	19	42	15	0
335	0	0	-2499	-4875	-2376	3687	-61	-3625	0	-17	-5	-17	-38	36	0
336	0	0	-2379	-4877	-2498	3628	59	-3687	52	69	15	-1	79	0	0
337	0	0	-2402	-4865	-2463	3633	30	-3664	13	-21	34	0	-21	38	0
338	0	0	-2282	-4850	-2568	3566	143	-3709	91	13	60	46	7	56	0
339	0	0	-2342	-4842	-2500	3592	79	-3671	-11	15	-13	13	-98	75	0
340	0	0	-2264	-4817	-2553	3540	144	-3685	98	-31	17	-19	27	21	0
341	0	0	-2298	-4818	-2520	3558	111	-3669	85	5	75	13	122	83	0
342	0	0	-2369	-4809	-2440	3589	35	-3624	83	-19	67	42	15	17	0
343	0	0	-2372	-4789	-2417	3580	22	-3603	64	31	81	-11	19	50	0
344	0	0	-2456	-4818	-2362	3637	-47	-3590	-60	-5	44	-34	-42	15	0
345	0	0	-2380	-4834	-2454	3607	37	-3644	112	85	67	7	110	110	0
346	0	0	-2477	-4855	-2378	3666	-49	-3616	-69	-15	29	-71	11	-17	0
347	0	0	-2324	-4853	-2529	3588	102	-3691	77	21	52	44	-5	11	0
348	0	0	-2377	-4848	-2471	3612	47	-3659	104	34	31	5	62	-9	0
349	0	0	-2314	-4853	-2539	3583	112	-3696	-25	-17	52	-89	-36	62	0
350	0	0	-2378	-4865	-2487	3621	54	-3676	29	46	60	54	-25	108	0
351	0	0	-2425	-4863	-2438	3644	6	-3650	-21	-29	29	29	-13	11	0
352	0	0	-2416	-4842	-2426	3629	5	-3634	38	3	81	13	54	79	0
353	0	0	-2379	-4838	-2459	3608	40	-3648	31	40	108	64	46	98	0
354	0	0	-2411	-4832	-2421	3621	5	-3626	52	87	34	52	25	145	0
355	0	0	-2402	-4836	-2434	3619	16	-3635	60	100	114	83	52	62	0
356	0	0	-2458	-4824	-2366	3641	-46	-3595	77	-9	100	93	7	75	0
357	0	0	-2322	-4795	-2473	3558	75	-3634	62	50	155	52	100	56	0
358	0	0	-2382	-4785	-2403	3583	10	-3594	48	40	139	52	108	135	0
359	0	0	-2260	-4782	-2522	3521	131	-3652	42	42	128	52	-50	128	0
360	0	0	-2324	-4791	-2467	3557	71	-3629	46	13	106	97	42	124	0
361	0	0	-2320	-4787	-2467	3553	73	-3627	77	-83	205	48	48	102	0
362	0	0	-2390	-4791	-2401	3590	5	-3596	97	34	89	71	71	102	0
363	0	0	-2429	-4784	-2355	3606	-37	-3569	52	64	112	81	48	73	0
364	0	0	-2463	-4791	-2328	3627	-67	-3559	15	7	95	-25	-13	77	0
365	0	0	-2415	-4795	-2380	3605	-17	-3587	40	62	129	58	81	60	0
366	0	0	-2387	-4813	-2426	3600	19	-3619	79	100	215	58	32	128	0
367	0	0	-2376	-4826	-2450	3601	37	-3638	31	34	145	0	-29	65	0
368	0	0	-2351	-4824	-2473	3587	61	-3648	64	108	149	75	36	122	0
369	0	0	-2372	-4826	-2454	3599	41	-3640	50	50	174	21	71	143	0
370	0	0	-2308	-4828	-2520	3568	106	-3674	102	81	153	97	-5	95	0
371	0	0	-2317	-4811	-2494	3564	88	-3652	81	42	155	77	64	157	0
372	0	0	-2413	-4834	-2421	3623	4	-3627	-1	93	118	46	34	56	0
373	0	0	-2433	-4807	-2374	3620	-29	-3590	118	58	139	93	65	77	0
374	0	0	-2435	-4799	-2364	3617	-35	-3581	46	65	114	48	-3	85	0
375	0	0	-2441	-4807	-2366	3624	-37	-3586	-3	81	85	83	58	44	0
376	0	0	-2456	-4799	-2343	3627	-56	-3571	19	87	106	-54	118	23	0
377	0	0	-2394	-4782	-2388	3588	-3	-3585	36	52	93	7	1	64	0
378	0	0	-2363	-4776	-2413	3569	25	-3594	25	23	60	19	-42	71	0
379	0	0	-2308	-4758	-2450	3533	71	-3604	40	31	106	-13	104	75	0
380	0	0	-2344	-4774	-2430	3559	43	-3602	29	58	-32	91	87	0	0
381	0	0	-2295	-4787	-2492	3541	98	-3639	29	91	81	60	81	87	0
382	0	0	-2384	-4789	-2405	3586	10	-3597	64	62	73	102	124	77	0
383	0	0	-2429	-4801	-2372	3615	-28	-3586	-48	48	29	-11	58	34	0
384	0	0	-2457	-4817	-2360	3637	-48	-3588	-34	21	23	-32	-3	-25	0
385	0	0	-2482	-4811	-2329	3646	-76	-3570	13	15	9	7	50	-19	0
386	0	0	-2413	-4799	-2386	3606	-13	-3592	54	9	-38	50	-9	13	0
387	0	0	-2415	-4793	-2378	3604	-18	-3585	-40	46	15	106	38	15	0
388	0	0	-2361	-4797	-2436	3579	37	-3616	40	25	-3	1	23	5	0
389	0	0	-2388	-4801	-2413	3594	12	-3607	85	-36	-27	56	-27	23	0
390	0	0	-2332	-4793	-2461	3562	64	-3627	40	50	23	46	52	89	0
391	0	0	-2355	-4795	-2440	3575	42	-3617	-9	-44	-71	0	60	31	0
392	0	0	-2351	-4799	-2448	3575	48	-3623	34	27	40	81	38	64	0
393	0	0	-2437	-4778	-2341	3607	-48	-3559	-23	13	-3	13	50	-7	0
394	0	0	-2493	-4784	-2291	3638	-101	-3537	-25	-5	-7	-34	1	29	0
395	0	0	-2421	-4801	-2380	3611	-20	-3590	-85	-5	-73	-1	25	21	0
396	0	0	-2402	-4780	-2378	3591	-12	-3579	-7	9	21	64	25	104	0
397	0	0	-2447	-4784	-2337	3615	-55	-3560	-104	5	-79	-60	-11	-60	0
398	0	0	-2337	-4793	-2456	3565	59	-3624	-52	69	-5	50	124	56	0
399	0	0	-2361	-4795	-2434	3578	36	-3614	-7	40	-13	42	17	36	0
400	0	0	-2346	-4803	-2457	3574	55	-3630	-73	17	-40	56	21	-1	0
401	0	0	-2340	-4782	-2442	3561	51	-3612	15	-44	52	25	98	50	0
402	0	0	-2411	-4801	-2390	3606	-10	-3595	15	-19	1	5	75	3	0
403	0	0	-2452	-4787	-2335	3619	-58	-3561	-29	-3	0	-31	5	19	0
404	0	0	-2452	-4791	-2339	3621	-56	-3565	-36	73	1	31	83	13	0
405	0	0	-2485	-4785	-2300	3635	-92	-3542	-58	-36	3	-9	1	64	0
406	0	0	-2419	-4774	-2355	3596	-32	-3564	34	29	-34	42	21	65	0
407	0	0	-2402	-4780	-2378	3591	-12	-3579	-9	-21	-19	-31	9	-27	0
408	0	0	-2359	-4787	-2428	3573	34	-3607	-7	21	3	91	79	114	0
409	0	0	-2322	-4774	-2452	3548	65	-3613	-46	11	19	58	75	0	0
410	0	0	-2312	-4768	-2456	3540	72	-3612	23	15	34	-34	141	75	0
411	0	0	-2352	-4784	-2432	3568	40	-3608	-1	-44	32	23	38	58	0
412	0	0	-2438	-4785	-2347	3611	-45	-3566	0	-44	-13	9	71	19	0
413	0	0	-2398	-4776	-2378	3587	-10	-3577	29	17	34	40	15	36	0
414	0	0	-2481	-4770	-2289	3625	-96	-3529	-9	34	0	75	40	64	0
415	0	0	-2439	-4774	-2335	3606	-52	-3554	-27	13	25	15	-11	40	0
416	0	0	-2394	-4784	-2390	3589	-2	-3587	15	64	58	54	77	52	0
417	0	0	-2407	-4791	-2384	3599	-11	-3587	-60	7	5	9	25	48	0
418	0	0	-2345	-4797	-2452	3571	53	-3624	15	58	25	77	36	19	0
419	0	0	-2295	-4776	-2481	3535	93	-3628	-38	71	29	15	104	73	0
420	0	0	-2313	-4780	-2467	3546	77	-3623	17	-15	1	23	108	9	0
421	0	0	-2284	-4780	-2496	3532	106	-3638	-1	81	-21	25	110	73	0
422	0	0	-2376	-4762	-2386	3569	5	-3574	50	-21	89	23	50	15	0
423	0	0	-2350	-4747	-2397	3548	23	-3572	-9	56	83	31	65	64	0
424	0	0	-2437	-4774	-2337	3605	-50	-3555	46	-56	120	1	-19	71	0
425	0	0	-2470	-4753	-2283	3611	-93	-3518	-9	-44	97	46	7	56	0
426	0	0	-2348	-4751	-2403	3549	27	-3577	-19	71	56	3	87	-21	0
427	0	0	-2388	-4756	-2368	3572	-10	-3562	50	34	69	0	77	38	0
428	0	0	-2363	-4753	-2390	3558	13	-3571	31	-1	-11	54	7	23	0
429	0	0	-2322	-4762	-2440	3542	59	-3601	42	42	13	38	7	5	0
430	0	0	-2330	-4747	-2417	3538	43	-3582	-32	83	0	36	81	36	0
431	0	0	-2328	-4747	-2419	3537	45	-3583	32	67	15	69	44	46	0
432	0	0	-2374	-4766	-2392	3570	9	-3579	52	110	29	58	3	112	0
433	0	0	-2473	-4766	-2293	3619	-90	-3529	-25	-54	62	-9	79	-11	0
434	0	0	-2426	-4754	-2328	3590	-49	-3541	-21	29	135	-3	34	124	0
435	0	0	-2477	-4760	-2283	3618	-97	-3521	-11	-3	7	3	67	102	0
436	0	0	-2386	-4764	-2378	3575	-4	-3571	48	44	32	40	-9	13	0
437	0	0	-2452	-4754	-2302	3603	-75	-3528	-31	46	42	5	31	69	0
438	0	0	-2307	-4749	-2442	3528	67	-3595	65	-31	31	13	11	56	0
439	0	0	-2274	-4749	-2475	3511	100	-3612	106	29	67	64	89	100	0
440	0	0	-2322	-4762	-2440	3542	59	-3601	9	29	42	23	-25	102	0
441	0	0	-2291	-4762	-2471	3526	90	-3616	102	32	102	23	129	118	0
442	0	0	-2343	-4754	-2411	3548	34	-3582	58	83	29	60	116	52	0
443	0	0	-2394	-4749	-2355	3571	-19	-3552	85	21	98	67	44	147	0
444	0	0	-2403	-4758	-2355	3580	-24	-3556	40	-17	85	54	31	52	0
445	0	0	-2396	-4753	-2357	3574	-19	-3555	56	3	11	87	50	-1	0
446	0	0	-2376	-4764	-2388	3570	6	-3576	27	1	27	131	-7	9	0
447	0	0	-2354	-4751	-2397	3552	21	-3574	11	29	21	13	79	-31	0
448	0	0	-2301	-4745	-2444	3523	71	-3594	93	85	106	50	157	46	0
449	0	0	-2307	-4747	-2440	3527	66	-3593	54	-11	34	23	-36	-9	0
450	0	0	-2338	-4737	-2399	3537	30	-3568	-23	19	69	40	29	27	0
451	0	0	-2305	-4745	-2440	3525	67	-3592	-11	65	25	81	69	27	0
452	0	0	-2305	-4743	-2438	3524	66	-3590	56	60	67	104	69	38	0
453	0	0	-2440	-4735	-2295	3587	-72	-3515	-3	-3	52	17	36	-36	0
454	0	0	-2338	-4745	-2407	3541	34	-3576	1	69	23	58	65	-32	0
455	0	0	-2450	-4731	-2281	3590	-84	-3506	13	-25	-1	60	13	-11	0
456	0	0	-2340	-4716	-2376	3528	18	-3546	-34	34	3	25	32	-15	0
457	0	0	-2317	-4710	-2393	3513	38	-3551	79	25	131	95	25	89	0
458	0	0	-2322	-4692	-2370	3507	24	-3531	17	-25	17	58	-15	-48	0
459	0	0	-2267	-4721	-2454	3494	93	-3587	62	13	145	85	7	161	0
460	0	0	-2249	-4710	-2461	3479	106	-3585	21	1	104	-3	95	17	0
461	0	0	-2305	-4718	-2413	3511	54	-3565	91	36	9	118	52	133	0
462	0	0	-2340	-4712	-2372	3526	16	-3542	9	-69	65	-83	40	13	0
463	0	0	-2378	-4729	-2351	3553	-13	-3540	-40	36	0	-17	124	15	0
464	0	0	-2371	-4731	-2360	3551	-5	-3545	-9	29	97	-9	46	83	0
465	0	0	-2482	-4716	-2234	3599	-124	-3475	-97	7	-29	29	-1	7	0
466	0	0	-2324	-4714	-2390	3519	33	-3552	27	54	58	40	54	52	0
467	0	0	-2321	-4716	-2395	3518	37	-3555	38	1	83	100	64	36	0
468	0	0	-2297	-4702	-2405	3499	54	-3553	9	-29	58	11	17	29	0
469	0	0	-2192	-4704	-2512	3448	160	-3608	91	106	199	93	135	106	0
470	0	0	-2332	-4712	-2380	3522	24	-3546	-29	-42	19	0	48	65	0
471	0	0	-2241	-4733	-2492	3487	125	-3612	17	56	89	1	98	89	0
472	0	0	-2414	-4753	-2339	3583	-37	-3546	-19	31	25	54	60	126	0
473	0	0	-2347	-4725	-2378	3536	15	-3551	-29	27	95	-34	75	48	0
474	0	0	-2427	-4718	-2291	3572	-68	-3504	17	19	-19	85	34	58	0
475	0	0	-2361	-4710	-2349	3535	-6	-3529	-7	40	9	1	93	-7	0
476	0	0	-2398	-4714	-2316	3556	-41	-3515	-1	64	77	31	-13	48	0
477	0	0	-2264	-4700	-2436	3482	86	-3568	25	95	83	40	62	44	0
478	0	0	-2343	-4696	-2353	3519	5	-3524	-64	-1	44	15	1	48	0
479	0	0	-2173	-4677	-2504	3425	165	-3590	50	54	100	87	98	56	0
480	0	0	-2307	-4687	-2380	3497	36	-3533	-27	3	31	83	23	42	0
481	0	0	-2301	-4702	-2401	3501	50	-3551	-1	7	75	31	36	9	0
482	0	0	-2289	-4702	-2413	3495	62	-3557	50	38	71	27	77	141	0
483	0	0	-2409	-4702	-2293	3555	-58	-3497	9	65	54	9	112	19	0
484	0	0	-2388	-4706	-2318	3547	-35	-3512	32	23	83	79	32	126	0
485	0	0	-2299	-4714	-2415	3506	58	-3564	116	64	56	112	-3	77	0
486	0	0	-2386	-4698	-2312	3542	-37	-3505	56	7	100	5	42	-7	0
487	0	0	-2324	-4681	-2357	3502	16	-3519	56	69	87	89	-29	93	0
488	0	0	-2290	-4687	-2397	3488	53	-3542	36	93	60	-1	67	87	0
489	0	0	-2264	-4696	-2432	3480	84	-3564	5	-5	110	-1	13	36	0
490	0	0	-2293	-4700	-2407	3496	57	-3553	97	-13	108	21	52	38	0
491	0	0	-2275	-4692	-2417	3483	71	-3554	75	40	58	89	71	97	0
492	0	0	-2370	-4694	-2324	3532	-23	-3509	29	-32	89	15	13	75	0
493	0	0	-2271	-4690	-2419	3480	74	-3554	69	133	60	85	110	87	0
494	0	0	-2371	-4671	-2300	3521	-35	-3485	44	118	73	58	67	44	0
495	0	0	-2324	-4650	-2326	3487	1	-3488	36	38	112	15	58	56	0
496	0	0	-2340	-4640	-2300	3490	-20	-3470	-34	95	48	42	67	56	0
497	0	0	-2254	-4628	-2374	3441	60	-3501	25	21	38	87	21	40	0
498	0	0	-2264	-4644	-2380	3454	58	-3512	54	31	122	-29	143	23	0
499	0	0	-2161	-4636	-2475	3398	157	-3555	79	38	32	9	81	77	0
500	0	0	-2220	-4656	-2436	3438	108	-3546	25	89	81	122	118	56	0
501	0	0	-2279	-4671	-2392	3475	56	-3531	23	-25	65	31	-67	52	0
502	0	0	-2295	-4679	-2384	3487	44	-3531	15	79	124	25	71	112	0
503	0	0	-2345	-4688	-2343	3516	-1	-3515	32	15	48	71	-7	67	0
504	0	0	-2338	-4700	-2362	3519	12	-3531	19	112	0	65	-40	124	0
505	0	0	-2408	-4718	-2310	3563	-49	-3514	44	67	21	42	54	25	0
506	0	0	-2341	-4723	-2382	3532	20	-3552	-21	124	114	-3	23	79	0
507	0	0	-2281	-4706	-2425	3493	72	-3565	40	11	104	0	-5	-13	0
508	0	0	-2274	-4702	-2428	3488	77	-3565	42	100	54	54	67	79	0
509	0	0	-2297	-4694	-2397	3495	50	-3545	67	-34	29	-21	-1	69	0
510	0	0	-2276	-4681	-2405	3478	64	-3543	54	40	95	-3	67	71	0
511	0	0	-2295	-4669	-2374	3482	39	-3521	46	-1	-27	9	-23	-31	0
512	0	0	-2340	-4656	-2316	3498	-12	-3486	95	34	100	91	110	31	0
513	0	0	-2349	-4630	-2281	3489	-34	-3455	19	17	135	-67	34	110	0
514	0	0	-2291	-4632	-2341	3461	25	-3486	54	60	34	104	64	27	0
515	0	0	-2328	-4609	-2281	3468	-23	-3445	17	83	44	17	40	126	0
516	0	0	-2308	-4603	-2295	3455	-6	-3449	36	-11	31	-17	15	29	0
517	0	0	-2237	-4582	-2345	3409	54	-3463	38	73	11	65	31	13	0
518	0	0	-2222	-4582	-2360	3402	69	-3471	0	67	50	89	60	64	0
519	0	0	-2180	-4568	-2388	3374	104	-3478	60	7	60	79	5	32	0
520	0	0	-2132	-4582	-2450	3357	159	-3516	157	36	151	-21	106	129	0
521	0	0	-2237	-4586	-2349	3411	56	-3467	32	0	108	83	40	89	0
522	0	0	-2259	-4588	-2329	3423	35	-3458	13	71	91	73	27	73	0
523	0	0	-2203	-4560	-2357	3381	77	-3458	65	143	89	62	85	64	0
524	0	0	-2351	-4576	-2225	3463	-63	-3400	15	58	62	13	67	62	0
525	0	0	-2262	-4562	-2300	3412	19	-3431	77	77	102	38	73	42	0
526	0	0	-2326	-4568	-2242	3447	-42	-3405	13	69	21	-17	36	48	0
527	0	0	-2150	-4551	-2401	3350	125	-3476	104	104	97	81	56	23	0
528	0	0	-2214	-4545	-2331	3379	58	-3438	75	62	79	34	65	38	0
529	0	0	-2194	-4560	-2366	3377	86	-3463	31	71	7	40	56	64	0
530	0	0	-2120	-4566	-2446	3343	163	-3506	54	95	38	34	162	21	0
531	0	0	-2222	-4584	-2362	3403	70	-3473	67	83	0	56	89	32	0
532	0	0	-2282	-4578	-2296	3430	7	-3437	11	-11	17	27	9	13	0
533	0	0	-2287	-4576	-2289	3431	1	-3432	60	56	89	13	7	93	0
534	0	0	-2293	-4553	-2260	3423	-16	-3406	19	79	98	31	85	50	0
535	0	0	-2319	-4520	-2201	3419	-59	-3360	-25	29	38	56	-13	104	0
536	0	0	-2159	-4500	-2341	3329	91	-3420	77	143	-1	62	128	9	0
537	0	0	-2282	-4487	-2205	3384	-38	-3346	25	52	-1	32	46	-13	0
538	0	0	-2186	-4477	-2291	3331	52	-3384	25	-1	52	-9	60	11	0
539	0	0	-2111	-4489	-2378	3300	133	-3433	60	139	25	83	77	112	0
540	0	0	-2140	-4485	-2345	3312	102	-3415	-1	34	31	91	17	62	0
541	0	0	-2187	-4489	-2302	3338	57	-3395	3	58	1	54	1	42	0
542	0	0	-2210	-4514	-2304	3362	47	-3409	-7	56	-40	64	62	17	0
543	0	0	-2303	-4508	-2205	3405	-49	-3356	-23	31	-11	-23	15	23	0
544	0	0	-2284	-4526	-2242	3405	-21	-3384	-42	40	-48	17	-56	19	0
545	0	0	-2308	-4539	-2231	3423	-38	-3385	15	32	-9	25	54	36	0
546	0	0	-2244	-4529	-2285	3386	20	-3407	0	93	106	15	62	34	0
547	0	0	-2229	-4535	-2306	3382	38	-3420	5	1	44	27	46	-5	0
548	0	0	-2250	-4539	-2289	3394	19	-3414	13	-17	54	56	32	29	0
549	0	0	-2120	-4529	-2409	3324	144	-3469	87	65	36	25	87	46	0
550	0	0	-2177	-4526	-2349	3351	86	-3437	31	67	-54	44	5	5	0
551	0	0	-2216	-4516	-2300	3366	42	-3408	-31	38	40	44	62	19	0
552	0	0	-2181	-4522	-2341	3351	80	-3431	21	77	75	54	100	44	0
553	0	0	-2292	-4524	-2232	3408	-30	-3378	48	64	25	23	133	19	0
554	0	0	-2238	-4531	-2293	3384	27	-3412	11	5	11	13	69	42	0
555	0	0	-2254	-4533	-2279	3393	12	-3406	36	75	50	104	69	75	0
556	0	0	-2276	-4549	-2273	3412	-1	-3411	-56	46	-15	25	17	19	0
557	0	0	-2189	-4549	-2360	3369	85	-3454	87	67	98	85	56	9	0
558	0	0	-2245	-4559	-2314	3402	34	-3436	25	-17	44	38	32	29	0
559	0	0	-2150	-4557	-2407	3353	128	-3482	25	21	42	52	9	-1	0
560	0	0	-2188	-4570	-2382	3379	97	-3476	67	32	126	60	73	85	0
561	0	0	-2236	-4593	-2357	3414	60	-3475	38	50	85	1	97	58	0
562	0	0	-2251	-4613	-2362	3432	55	-3487	83	85	83	108	7	75	0
563	0	0	-2312	-4607	-2295	3459	-8	-3451	-17	100	83	-34	102	38	0
564	0	0	-2301	-4607	-2306	3454	2	-3456	25	67	141	128	112	56	0
565	0	0	-2326	-4609	-2283	3467	-21	-3446	31	-13	79	71	-29	110	0
566	0	0	-2353	-4597	-2244	3475	-54	-3420	71	1	116	-25	9	-29	0
567	0	0	-2233	-4588	-2355	3410	61	-3471	73	83	122	79	87	56	0
568	0	0	-2276	-4578	-2302	3427	13	-3440	-64	13	69	85	85	1	0
569	0	0	-2200	-4588	-2388	3394	94	-3488	95	36	97	58	36	21	0
570	0	0	-2236	-4591	-2355	3413	59	-3473	11	31	116	62	71	97	0
571	0	0	-2189	-4586	-2397	3387	104	-3491	38	145	81	34	143	62	0
572	0	0	-2301	-4605	-2304	3453	1	-3454	0	60	46	64	120	15	0
573	0	0	-2252	-4607	-2355	3429	51	-3481	69	97	110	75	151	75	0
574	0	0	-2318	-4599	-2281	3458	-18	-3440	38	42	129	56	46	91	0
575	0	0	-2295	-4593	-2298	3444	1	-3445	58	31	135	11	50	85	0
576	0	0	-2248	-4597	-2349	3422	50	-3473	27	11	60	93	-7	38	0
577	0	0	-2281	-4593	-2312	3437	15	-3452	15	36	93	44	44	58	0
578	0	0	-2216	-4584	-2368	3400	76	-3476	77	48	131	-23	48	79	0
579	0	0	-2157	-4578	-2421	3367	132	-3499	91	129	58	135	75	83	0
580	0	0	-2173	-4580	-2407	3376	117	-3493	-15	83	52	-42	-5	69	0
581	0	0	-2214	-4588	-2374	3401	80	-3481	93	104	120	32	91	89	0
582	0	0	-2216	-4584	-2368	3400	76	-3476	54	102	87	77	73	106	0
583	0	0	-2285	-4578	-2293	3431	4	-3435	50	-17	65	54	5	98	0
584	0	0	-2274	-4584	-2310	3429	18	-3447	-36	87	162	3	-19	100	0
585	0	0	-2314	-4566	-2252	3440	-31	-3409	-56	102	9	1	-9	62	0
586	0	0	-2250	-4591	-2341	3420	45	-3466	44	129	17	42	67	64	0
587	0	0	-2250	-4603	-2353	3426	51	-3478	-7	65	114	25	40	31	0
588	0	0	-2273	-4624	-2351	3448	39	-3487	25	0	-19	44	-36	120	0
589	0	0	-2260	-4665	-2405	3462	72	-3535	73	58	85	25	79	23	0
590	0	0	-2291	-4659	-2368	3475	38	-3513	46	-15	48	64	56	73	0
591	0	0	-2312	-4704	-2392	3508	40	-3548	0	-29	65	9	29	71	0
592	0	0	-2354	-4716	-2362	3535	4	-3539	42	40	65	36	128	67	0
593	0	0	-2356	-4687	-2331	3521	-12	-3509	36	31	48	32	98	11	0
594	0	0	-2349	-4634	-2285	3491	-32	-3459	5	58	15	44	7	46	0
595	0	0	-2324	-4560	-2236	3442	-44	-3398	1	58	-5	-15	48	97	0
596	0	0	-2226	-4458	-2232	3342	3	-3345	-9	-17	25	36	-19	89	0
597	0	0	-2140	-4361	-2221	3250	40	-3291	-23	48	-9	-29	23	34	0
598	0	0	-2064	-4304	-2240	3184	88	-3272	48	60	-5	31	77	11	0
599	0	0	-1989	-4229	-2240	3109	125	-3234	40	-7	-34	17	-21	5	0
600	0	0	-1934	-4083	-2149	3008	107	-3116	-46	139	-42	48	34	52	0
601	0	0	-1915	-3920	-2005	2917	45	-2962	42	1	-27	29	-3	126	0
602	0	0	-1797	-3715	-1918	2756	60	-2816	42	56	9	1	100	58	0
603	0	0	-1684	-3548	-1864	2616	90	-2706	87	5	40	29	60	46	0
604	0	0	-1680	-3352	-1672	2516	-4	-2512	7	31	25	7	79	23	0
605	0	0	-1587	-3206	-1619	2396	16	-2412	27	23	1	44	46	-5	0
606	0	0	-1569	-3175	-1606	2372	18	-2390	31	-5	3	-42	3	11	0
607	0	0	-1517	-3222	-1705	2369	94	-2463	77	75	44	89	77	73	0
608	0	0	-1647	-3379	-1732	2513	42	-2555	-19	-11	36	0	13	11	0
609	0	0	-1695	-3557	-1862	2626	83	-2709	21	21	-56	5	75	27	0
610	0	0	-1804	-3817	-2013	2810	104	-2915	-25	34	-11	31	106	62	0
611	0	0	-1909	-4041	-2132	2975	111	-3086	32	-23	-40	7	-19	-32	0
612	0	0	-2026	-4163	-2137	3094	55	-3150	108	85	27	128	75	100	0
613	0	0	-2138	-4275	-2137	3206	0	-3206	-3	19	-32	-17	7	31	0
614	0	0	-2083	-4370	-2287	3226	102	-3328	32	36	15	34	29	65	0
615	0	0	-2280	-4483	-2203	3381	-38	-3343	1	-11	-54	145	3	9	0
616	0	0	-2260	-4607	-2347	3433	43	-3477	31	19	-52	-25	71	-23	0
617	0	0	-2237	-4714	-2477	3475	120	-3595	71	91	-11	34	95	25	0
618	0	0	-2287	-4791	-2504	3539	108	-3647	38	21	-44	64	42	64	0
619	0	0	-2225	-4844	-2619	3534	197	-3731	129	32	9	60	114	71	1
620	0	0	-2287	-4828	-2541	3557	127	-3684	98	-5	-50	23	-3	124	0
621	0	0	-2255	-4811	-2556	3533	150	-3683	64	87	-17	56	102	56	0
622	0	0	-2311	-4784	-2473	3547	81	-3628	11	13	-89	5	97	-34	0
623	0	0	-2365	-4776	-2411	3570	23	-3593	60	-36	-7	50	180	27	0
624	0	0	-2349	-4787	-2438	3568	44	-3612	-46	11	-42	-1	50	40	0
625	0	0	-2402	-4780	-2378	3591	-12	-3579	11	-11	-21	-11	42	81	0
626	0	0	-2338	-4753	-2415	3545	38	-3584	-5	32	3	34	-17	-32	0
627	0	0	-2225	-4706	-2481	3465	128	-3593	71	23	38	83	52	-1	0
628	0	0	-2303	-4681	-2378	3492	37	-3529	52	-5	9	-67	31	31	0
629	0	0	-2188	-4644	-2456	3416	134	-3550	91	29	71	81	42	110	0
630	0	0	-2175	-4584	-2409	3379	117	-3496	-13	11	69	44	79	36	0
631	0	0	-2139	-4562	-2423	3350	142	-3492	42	44	11	42	42	50	0
632	0	0	-2182	-4531	-2349	3356	83	-3440	11	32	34	-11	54	95	0
633	0	0	-2222	-4524	-2302	3373	40	-3413	-31	83	-40	79	85	44	0
634	0	0	-2249	-4524	-2275	3386	13	-3399	75	-34	-21	58	36	19	0
635	0	0	-2248	-4508	-2260	3378	6	-3384	13	52	31	27	85	13	0
636	0	0	-2236	-4496	-2260	3366	12	-3378	-17	-31	25	19	-7	67	0
637	0	0	-2142	-4485	-2343	3313	100	-3414	67	87	64	62	62	11	0
638	0	0	-2188	-4450	-2262	3319	37	-3356	-36	75	7	-21	106	32	0
639	0	0	-2027	-4448	-2421	3237	197	-3434	27	75	64	95	52	69	0
640	0	0	-2169	-4436	-2267	3302	49	-3351	-40	13	62	9	7	58	0
641	0	0	-2088	-4427	-2339	3257	125	-3383	79	98	98	85	46	102	0
642	0	0	-2194	-4411	-2217	3302	11	-3314	19	3	46	42	11	85	0
643	0	0	-2163	-4407	-2244	3285	40	-3325	23	81	79	40	97	77	0
644	0	0	-2285	-4438	-2153	3361	-66	-3295	-60	15	15	60	-56	29	0
645	0	0	-2258	-4454	-2196	3356	-31	-3325	42	15	91	73	40	110	0
646	0	0	-2196	-4442	-2246	3319	25	-3344	31	85	56	56	34	27	0
647	0	0	-2196	-4421	-2225	3308	14	-3323	31	85	139	60	58	133	0
648	0	0	-2140	-4419	-2279	3279	69	-3349	38	15	60	54	-21	75	0
649	0	0	-2168	-4430	-2262	3299	47	-3346	42	31	124	56	95	15	0
650	0	0	-2134	-4432	-2298	3283	82	-3365	34	71	69	58	67	46	0
651	0	0	-2116	-4436	-2320	3276	102	-3378	7	112	73	108	79	58	0
652	0	0	-2167	-4444	-2277	3305	55	-3360	75	31	162	71	104	133	0
653	0	0	-2260	-4430	-2170	3345	-45	-3300	34	58	110	23	27	147	0
654	0	0	-2175	-4415	-2240	3295	32	-3327	29	79	139	141	65	89	0
655	0	0	-2256	-4409	-2153	3332	-51	-3281	-36	65	118	19	56	93	0
656	0	0	-2203	-4399	-2196	3301	-3	-3297	-29	91	129	-7	44	32	0
657	0	0	-2181	-4413	-2232	3297	25	-3322	98	58	190	85	116	17	0
658	0	0	-2150	-4415	-2265	3282	57	-3340	-27	46	95	-87	73	-31	0
659	0	0	-2082	-4413	-2331	3247	124	-3372	122	46	151	48	73	71	0
660	0	0	-2149	-4407	-2258	3278	54	-3332	13	29	114	1	118	126	0
661	0	0	-2097	-4392	-2295	3244	99	-3343	36	44	137	9	54	36	0
662	0	0	-2221	-4380	-2159	3300	-31	-3269	60	25	93	85	54	95	0
663	0	0	-2153	-4370	-2217	3261	32	-3293	7	64	50	0	21	-21	0
664	0	0	-2252	-4372	-2120	3312	-66	-3246	-17	67	110	48	48	62	0
665	0	0	-2247	-4361	-2114	3304	-66	-3237	-13	-7	60	-19	62	42	0
666	0	0	-2138	-4363	-2225	3250	43	-3294	11	60	73	42	126	67	0
667	0	0	-2131	-4363	-2232	3247	50	-3297	98	54	58	52	50	17	0
668	0	0	-2081	-4343	-2262	3212	90	-3302	23	32	77	56	23	-9	0
669	0	0	-2086	-4330	-2244	3208	79	-3287	56	56	52	69	9	120	0
670	0	0	-2037	-4343	-2306	3190	134	-3324	89	77	79	116	104	108	0
671	0	0	-2093	-4333	-2240	3213	73	-3286	40	-13	50	40	36	46	0
672	0	0	-2136	-4349	-2213	3242	38	-3281	75	85	83	116	91	102	0
673	0	0	-2252	-4345	-2093	3298	-79	-3219	46	-1	23	-38	23	-3	0
674	0	0	-2215	-4349	-2134	3282	-40	-3241	-7	62	172	23	75	89	0
675	0	0	-2171	-4326	-2155	3248	-8	-3240	60	-3	64	29	83	-9	0
676	0	0	-2174	-4337	-2163	3255	-5	-3250	52	34	87	141	73	42	0
677	0	0	-2086	-4328	-2242	3207	78	-3285	54	67	120	46	36	3	0
678	0	0	-2095	-4300	-2205	3197	55	-3252	-29	31	27	46	31	17	0
679	0	0	-2057	-4293	-2236	3175	89	-3264	5	110	46	89	106	46	0
680	0	0	-1953	-4273	-2320	3113	183	-3296	64	79	85	32	69	112	0
681	0	0	-2064	-4279	-2215	3171	75	-3247	46	38	67	135	-19	124	0
682	0	0	-2060	-4279	-2219	3169	79	-3249	7	64	50	25	38	38	0
683	0	0	-2137	-4271	-2134	3204	-1	-3202	3	9	110	64	0	69	0
684	0	0	-2124	-4281	-2157	3202	16	-3219	-15	114	73	25	97	46	0
685	0	0	-2142	-4277	-2135	3209	-3	-3206	50	69	120	-42	85	9	0
686	0	0	-2118	-4279	-2161	3198	21	-3220	9	60	50	69	5	-40	0
687	0	0	-2124	-4275	-2151	3199	13	-3213	19	73	73	64	-17	44	0
688	0	0	-2019	-4281	-2262	3150	121	-3271	46	25	139	-7	56	73	0
689	0	0	-2004	-4246	-2242	3125	119	-3244	48	19	153	52	34	64	0
690	0	0	-1975	-4235	-2260	3105	142	-3247	17	54	38	36	93	-5	0
691	0	0	-2029	-4258	-2229	3143	100	-3243	32	149	98	54	122	54	0
692	0	0	-2109	-4246	-2137	3177	14	-3191	-27	11	122	-3	34	27	0
693	0	0	-2095	-4223	-2128	3159	16	-3175	62	56	159	21	65	67	0
694	0	0	-2128	-4215	-2087	3171	-20	-3151	3	81	17	-36	-3	19	0
695	0	0	-2081	-4205	-2124	3143	21	-3164	58	85	122	3	102	64	0
696	0	0	-2134	-4182	-2048	3158	-43	-3115	-25	17	3	31	-11	-5	0
697	0	0	-2025	-4182	-2157	3103	66	-3169	64	60	122	-17	29	38	0
698	0	0	-1950	-4167	-2217	3058	133	-3192	73	48	155	-29	32	91	0
699	0	0	-1969	-4155	-2186	3062	108	-3170	-5	56	23	29	0	1	0
700	0	0	-1965	-4124	-2159	3044	97	-3141	13	67	36	-29	19	81	0
701	0	0	-1955	-4118	-2163	3036	104	-3140	1	65	118	-52	124	46	0
702	0	0	-2008	-4101	-2093	3054	42	-3097	-9	0	79	-27	34	67	0
703	0	0	-2091	-4081	-1990	3086	-50	-3035	-31	64	25	17	-1	25	0
704	0	0	-1977	-4066	-2089	3021	56	-3077	19	91	23	58	34	75	0
705	0	0	-2049	-4054	-2005	3051	-22	-3029	54	52	-3	-42	85	25	0
706	0	0	-2002	-4054	-2052	3028	25	-3053	95	116	38	0	77	36	0
707	0	0	-1928	-4048	-2120	2988	96	-3084	27	32	15	0	75	-64	0
708	0	0	-1966	-4039	-2073	3002	53	-3056	36	9	-48	-13	-13	23	0
709	0	0	-1893	-4015	-2122	2954	114	-3068	1	27	-29	-11	15	44	0
710	0	0	-1929	-4004	-2075	2966	73	-3039	3	75	-67	-15	87	50	0
711	0	0	-1927	-3977	-2050	2952	61	-3013	7	-11	-46	-11	64	95	0
712	0	0	-1907	-3945	-2038	2926	65	-2991	42	50	-13	9	73	25	0
713	0	0	-2000	-3949	-1949	2974	-25	-2949	5	-44	-64	-40	56	3	0
714	0	0	-1984	-3912	-1928	2948	-28	-2920	15	-112	-5	-52	50	48	0
715	0	0	-1940	-3893	-1953	2916	6	-2923	64	-15	-13	11	-32	64	0
716	0	0	-1912	-3881	-1969	2896	28	-2925	91	-13	-62	25	34	19	0
717	0	0	-1868	-3868	-2000	2868	66	-2934	-9	7	-54	-19	40	-36	0
718	0	0	-1919	-3862	-1943	2890	12	-2902	69	-32	-133	-1	7	46	0
719	0	0	-1831	-3862	-2031	2846	100	-2946	87	-23	-15	21	79	38	0
720	0	0	-1829	-3887	-2058	2858	114	-2972	40	31	-48	0	27	77	0
721	0	0	-1843	-3899	-2056	2871	106	-2977	40	-48	-32	27	42	-31	0
722	0	0	-1942	-3885	-1943	2913	0	-2914	-46	-36	-50	56	-25	64	0
723	0	0	-1954	-3872	-1918	2913	-18	-2895	7	-13	-77	46	52	25	0
724	0	0	-2007	-3850	-1843	2928	-82	-2846	25	-31	-31	-23	73	11	0
725	0	0	-1882	-3829	-1947	2855	32	-2888	64	1	48	21	87	106	0
726	0	0	-1936	-3835	-1899	2885	-18	-2867	-13	9	-9	48	58	50	0
727	0	0	-1852	-3821	-1969	2836	58	-2895	29	-27	23	3	32	-19	0
728	0	0	-1959	-3815	-1856	2887	-51	-2835	-85	-15	5	-27	36	104	0
729	0	0	-1753	-3815	-2062	2784	154	-2938	65	0	46	17	21	79	0
730	0	0	-1841	-3817	-1976	2829	67	-2896	77	11	77	91	114	77	0
731	0	0	-1856	-3827	-1971	2841	57	-2899	-11	-97	60	21	3	112	0
732	0	0	-1874	-3821	-1947	2847	36	-2884	42	48	89	67	91	15	0
733	0	0	-1954	-3837	-1883	2895	-35	-2860	27	-23	100	60	25	42	0
734	0	0	-1981	-3839	-1858	2910	-61	-2848	-9	13	60	25	83	85	0
735	0	0	-2002	-3856	-1854	2929	-74	-2855	1	7	77	11	32	36	0
736	0	0	-2006	-3864	-1858	2935	-74	-2861	29	3	29	44	114	27	0
737	0	0	-1898	-3903	-2005	2900	53	-2954	75	32	118	52	124	19	0
738	0	0	-1948	-3907	-1959	2927	5	-2933	9	25	129	77	5	89	0
739	0	0	-1927	-3905	-1978	2916	25	-2941	-67	31	34	46	98	44	0
740	0	0	-1875	-3944	-2069	2909	97	-3006	95	56	129	112	135	145	0
741	0	0	-1955	-3947	-1992	2951	18	-2969	-23	40	1	40	79	42	0
742	0	0	-1948	-3961	-2013	2954	32	-2987	58	0	104	114	27	62	0
743	0	0	-2072	-4002	-1930	3037	-71	-2966	46	-19	50	40	40	126	0
744	0	0	-2025	-4019	-1994	3022	-15	-3006	34	65	91	56	44	89	0
745	0	0	-2095	-4044	-1949	3069	-73	-2996	65	21	54	31	52	52	0
746	0	0	-2081	-4052	-1971	3066	-55	-3011	1	79	5	85	13	89	0
747	0	0	-2041	-4085	-2044	3063	1	-3064	38	23	40	83	13	1	0
748	0	0	-2047	-4116	-2069	3081	11	-3092	32	50	108	91	40	100	0
749	0	0	-2004	-4116	-2112	3060	54	-3114	34	-1	-13	44	56	36	0
750	0	0	-2048	-4149	-2101	3098	26	-3125	73	34	25	79	73	110	0
751	0	0	-2111	-4186	-2075	3148	-18	-3130	-11	46	-19	97	-60	50	0
752	0	0	-2134	-4221	-2087	3177	-23	-3154	-9	1	133	77	52	141	0
753	0	0	-2221	-4248	-2027	3234	-97	-3137	-54	-15	60	52	58	-38	0
754	0	0	-2206	-4293	-2087	3249	-59	-3190	77	17	85	93	25	85	0
755	0	0	-2324	-4345	-2021	3334	-151	-3183	0	3	-7	54	1	54	0
756	0	0	-2165	-4297	-2132	3231	-16	-3214	79	29	85	85	3	77	0
757	0	0	-2360	-4009	-1649	3184	-355	-2829	-219	-246	-259	-236	-370	-339	0
758	0	0	-2809	-3565	-756	3187	-1026	-2160	-731	-626	-566	-677	-853	-659	0
759	0	0	-2508	-3474	-966	2991	-771	-2220	-3	-135	-256	-128	-226	1	0
760	0	0	-344	-3777	-3433	2060	1544	-3605	-69	11	50	75	-27	471	0
761	0	0	-328	-4295	-3967	2311	1819	-4131	29	79	122	64	48	537	0
762	0	0	-371	-4330	-3959	2350	1794	-4144	60	-85	207	116	236	485	0
763	0	0	-729	-4310	-3581	2519	1426	-3945	56	-151	58	-25	403	308	0
764	0	0	-939	-4349	-3410	2644	1235	-3879	36	-331	-60	-46	-341	318	0
765	0	0	-1185	-4409	-3224	2797	1019	-3816	-75	-420	-91	-54	-907	304	0
766	0	0	-1276	-4442	-3166	2859	945	-3804	-351	-646	-1	38	-849	159	0
767	0	0	-1340	-4504	-3164	2922	912	-3834	-940	-345	98	19	-213	308	1
768	0	0	-1459	-4551	-3092	3005	816	-3821	-933	186	81	-69	-525	325	0
769	0	0	-1522	-4593	-3071	3057	774	-3832	-915	516	-81	-69	-1195	219	0
770	0	0	-1639	-4657	-3018	3148	689	-3837	-1276	853	-312	-188	-1447	172	0
771	0	0	-1865	-4712	-2847	3288	491	-3779	-1645	585	-283	-221	-1004	298	0
772	0	0	-1903	-4760	-2857	3331	477	-3808	-2302	-450	-331	-341	-609	554	0
773	0	0	-2031	-4789	-2758	3410	363	-3773	-2692	-1406	-419	-244	-420	642	0
774	0	0	-2141	-4820	-2679	3480	269	-3749	-2692	-1297	-764	-300	-440	529	0
775	0	0	-2212	-4863	-2651	3537	219	-3757	-2650	-927	-991	-345	-616	395	0
776	0	0	-2215	-4888	-2673	3551	229	-3780	-2364	-389	-1402	-391	-774	312	0
777	0	0	-2290	-4914	-2624	3602	167	-3769	-2184	11	-1969	-397	-735	302	0
778	0	0	-2181	-4947	-2766	3564	292	-3856	-2093	-135	-2353	-291	-566	81	0
779	0	0	-2154	-4970	-2816	3562	331	-3893	-2056	-203	-2516	-219	-477	-38	0
780	0	0	-2146	-5024	-2878	3585	366	-3951	-1963	-316	-2702	-263	-308	-155	0
781	0	0	-2297	-5032	-2735	3664	219	-3883	-1951	-452	-2954	-285	-194	-285	0
782	0	0	-2322	-5063	-2741	3692	209	-3902	-1796	-195	-2921	-166	60	-355	0
783	0	0	-2367	-5092	-2725	3729	179	-3908	-1557	-89	-2702	-116	151	-498	0
784	0	0	-2385	-5102	-2717	3743	166	-3909	-1586	-188	-2366	-42	170	-355	0
785	0	0	-2410	-5131	-2721	3770	155	-3926	-1530	-411	-2295	-19	-3	-277	0
786	0	0	-2524	-5166	-2642	3845	59	-3904	-1705	-517	-2151	-65	-129	-232	0
787	0	0	-2565	-5197	-2632	3881	33	-3914	-1588	-331	-1965	34	-192	-159	0
788	0	0	-2674	-5238	-2564	3956	-55	-3901	-1639	29	-1825	25	-337	-122	0
789	0	0	-2600	-5284	-2684	3942	42	-3984	-1460	242	-1685	106	-194	-131	0
790	0	0	-2449	-5294	-2845	3871	198	-4069	-1472	355	-1765	209	-162	-62	0
791	0	0	-2454	-5307	-2853	3880	199	-4080	-1392	314	-1520	124	-226	36	0
792	0	0	-2444	-5336	-2892	3890	224	-4114	-1392	58	-1383	147	-426	-19	0
793	0	0	-2505	-5354	-2849	3929	172	-4101	-1325	-71	-1214	172	-438	-17	0
794	0	0	-2572	-5373	-2801	3972	114	-4087	-1278	-164	-1129	195	-393	62	0
795	0	0	-2549	-5375	-2826	3962	138	-4100	-1148	-186	-1082	182	-512	40	0
796	0	0	-2530	-5399	-2869	3964	169	-4134	-1043	-153	-805	182	-500	114	0
797	0	0	-2476	-5391	-2915	3933	219	-4153	-1074	34	-702	145	-611	60	0
798	0	0	-2456	-5375	-2919	3915	231	-4147	-1105	106	-727	118	-605	-44	0
799	0	0	-2434	-5406	-2972	3920	269	-4189	-1144	184	-665	225	-593	-17	0
800	0	0	-2473	-5445	-2972	3959	249	-4208	-1220	106	-653	161	-620	-32	0
801	0	0	-2518	-5439	-2921	3978	201	-4180	-1196	104	-607	213	-572	-29	0
802	0	0	-2563	-5441	-2878	4002	157	-4159	-1167	85	-558	263	-475	21	0
803	0	0	-2747	-5428	-2681	4087	-33	-4054	-1268	25	-533	81	-475	-46	0
804	0	0	-2799	-5416	-2617	4107	-91	-4016	-1292	71	-516	203	-331	-79	0
805	0	0	-2795	-5445	-2650	4120	-72	-4047	-1342	75	-549	209	-347	-89	0
806	0	0	-2708	-5455	-2747	4081	19	-4101	-1280	355	-389	302	-153	75	0
807	0	0	-2714	-5464	-2750	4089	18	-4107	-1400	479	-450	205	-258	1	0
808	0	0	-2625	-5474	-2849	4049	112	-4161	-1237	663	-413	386	-162	244	0
809	0	0	-2661	-5472	-2811	4066	75	-4141	-1408	671	-432	176	-178	153	0
810	0	0	-2582	-5472	-2890	4027	154	-4181	-1352	647	-250	273	-15	267	0
811	0	0	-2751	-5461	-2710	4106	-20	-4085	-1487	492	-355	269	-159	345	0
812	0	0	-2837	-5463	-2626	4150	-105	-4044	-1716	368	-263	201	-166	271	0
813	0	0	-2887	-5461	-2574	4174	-156	-4017	-1786	436	-221	205	-337	434	0
814	0	0	-2886	-5439	-2553	4162	-166	-3996	-1740	347	-329	217	-496	343	0
815	0	0	-2896	-5418	-2522	4157	-187	-3970	-1544	300	-320	197	-646	384	0
816	0	0	-2840	-5408	-2568	4124	-136	-3988	-1422	376	-174	155	-605	413	0
817	0	0	-2888	-5340	-2452	4114	-218	-3896	-1468	236	-188	77	-715	353	0
818	0	0	-2790	-5292	-2502	4041	-144	-3897	-1381	207	-170	65	-702	473	0
819	0	0	-2797	-5239	-2442	4018	-177	-3840	-1379	120	-128	71	-700	500	0
820	0	0	-2741	-5187	-2446	3964	-147	-3816	-1309	141	-54	52	-723	453	0
821	0	0	-2788	-5139	-2351	3963	-218	-3745	-1385	159	-58	-64	-698	488	0
822	0	0	-2794	-5100	-2306	3947	-244	-3703	-1259	261	-118	64	-593	409	0
823	0	0	-2813	-5073	-2260	3943	-276	-3666	-1185	223	-95	-54	-595	389	0
824	0	0	-2790	-5038	-2248	3914	-271	-3643	-1101	246	-11	65	-409	314	0
825	0	0	-2747	-5045	-2298	3896	-224	-3671	-1047	176	-46	48	-250	211	0
826	0	0	-2751	-5047	-2296	3899	-227	-3671	-826	225	31	149	-71	261	0
827	0	0	-2724	-5038	-2314	3881	-205	-3676	-779	149	120	122	5	221	0
828	0	0	-2614	-5007	-2393	3810	-110	-3700	-744	197	102	145	106	213	0
829	0	0	-2644	-5001	-2357	3822	-143	-3679	-669	79	73	69	172	176	0
830	0	0	-2568	-4983	-2415	3775	-76	-3699	-580	46	100	126	106	211	0
831	0	0	-2639	-4976	-2337	3807	-151	-3656	-663	-9	128	79	114	184	0
832	0	0	-2586	-4960	-2374	3773	-106	-3667	-642	143	32	164	21	159	0
833	0	0	-2611	-4968	-2357	3789	-127	-3662	-576	52	77	174	-67	128	0
834	0	0	-2639	-4974	-2335	3806	-152	-3654	-622	48	104	161	-176	256	0
835	0	0	-2553	-4978	-2425	3765	-64	-3701	-494	11	137	161	-228	238	0
836	0	0	-2557	-4962	-2405	3759	-76	-3683	-372	-40	170	248	-194	238	0
837	0	0	-2636	-4962	-2326	3799	-155	-3644	-510	-141	122	186	-403	97	0
838	0	0	-2460	-4952	-2492	3706	16	-3722	-277	67	174	322	-250	126	0
839	0	0	-2590	-4958	-2368	3774	-111	-3663	-399	-104	25	176	-316	65	0
840	0	0	-2326	-4948	-2622	3637	148	-3785	-271	-1	143	250	-211	46	0
841	0	0	-2470	-4947	-2477	3708	3	-3712	-306	-56	180	194	-172	19	0
842	0	0	-2464	-4927	-2463	3695	0	-3695	-386	-60	-1	188	-254	-98	0
843	0	0	-2423	-4931	-2508	3677	42	-3719	-190	73	58	228	-141	-116	0
844	0	0	-2495	-4929	-2434	3712	-30	-3681	-275	-1	-46	240	-213	-199	0
845	0	0	-2406	-4906	-2500	3656	47	-3703	-230	5	-71	267	-184	-217	0
846	0	0	-2530	-4906	-2376	3718	-77	-3641	-228	31	-205	294	-153	-337	0
847	0	0	-2590	-4931	-2341	3760	-124	-3636	-197	11	-114	316	-137	-322	0
848	0	0	-2584	-4919	-2335	3751	-124	-3627	-259	31	-87	275	-112	-215	0
849	0	0	-2458	-4912	-2454	3685	-2	-3683	-287	50	-252	209	-126	-345	0
850	0	0	-2406	-4910	-2504	3658	49	-3707	-256	100	-331	221	-180	-289	0
851	0	0	-2369	-4898	-2529	3633	80	-3713	-166	83	-389	279	-201	-325	0
852	0	0	-2409	-4888	-2479	3648	35	-3683	-190	98	-374	161	-114	-283	0
853	0	0	-2452	-4877	-2425	3664	-13	-3651	-170	34	-465	143	-217	-407	0
854	0	0	-2399	-4884	-2485	3641	43	-3684	-186	67	-461	275	-308	-302	0
855	0	0	-2381	-4873	-2492	3627	55	-3682	-149	-34	-473	201	-217	-327	0
856	0	0	-2375	-4871	-2496	3623	60	-3683	-308	-19	-467	106	-236	-327	0
857	0	0	-2242	-4855	-2613	3548	185	-3734	-347	-48	-500	164	-316	-296	0
858	0	0	-2169	-4850	-2681	3509	256	-3765	-514	-102	-436	60	-386	-302	0
859	0	0	-2215	-4855	-2640	3535	212	-3747	-580	-108	-405	128	-349	-213	0
860	0	0	-2170	-4851	-2681	3510	255	-3766	-679	-184	-314	15	-349	-149	0
861	0	0	-2255	-4848	-2593	3551	169	-3720	-783	-137	-356	21	-388	-129	0
862	0	0	-2303	-4857	-2554	3580	125	-3705	-708	-42	-258	110	-308	-34	0
863	0	0	-2429	-4846	-2417	3637	-6	-3631	-777	-87	-382	40	-370	-77	0
864	0	0	-2301	-4842	-2541	3571	120	-3691	-764	-38	-314	19	-296	-58	0
865	0	0	-2456	-4844	-2388	3650	-34	-3616	-785	-151	-312	-65	-258	-19	0
866	0	0	-2284	-4840	-2556	3562	136	-3698	-748	-75	-269	-91	-195	-38	0
867	0	0	-2270	-4850	-2580	3560	155	-3715	-723	-19	-195	-54	-139	-7	0
868	0	0	-2354	-4848	-2494	3601	70	-3671	-803	-34	-289	-69	-230	7	0
869	0	0	-2240	-4851	-2611	3545	185	-3731	-657	75	-124	-13	-172	32	0
870	0	0	-2462	-4850	-2388	3656	-37	-3619	-810	52	-161	-128	-178	5	0
871	0	0	-2359	-4846	-2487	3602	64	-3666	-679	128	-102	-137	-174	106	0
872	0	0	-2520	-4846	-2326	3683	-97	-3586	-746	89	-149	-199	-143	34	0
873	0	0	-2417	-4842	-2425	3629	4	-3633	-680	114	7	-186	-114	23	0
874	0	0	-2497	-4832	-2335	3664	-81	-3583	-743	114	-149	-149	-176	79	0
875	0	0	-2448	-4830	-2382	3639	-33	-3606	-737	40	-62	-194	-122	38	0
876	0	0	-2562	-4822	-2260	3692	-151	-3541	-715	5	-98	-213	-81	40	0
877	0	0	-2545	-4826	-2281	3685	-132	-3553	-721	-25	-106	-281	-71	-29	0
878	0	0	-2479	-4799	-2320	3639	-79	-3559	-688	32	-155	-133	19	131	0
879	0	0	-2495	-4784	-2289	3639	-103	-3536	-803	48	-209	-219	-91	100	0
880	0	0	-2431	-4782	-2351	3606	-40	-3566	-694	19	-27	-186	46	170	0
881	0	0	-2449	-4784	-2335	3616	-57	-3559	-692	50	-85	-149	21	184	0
882	0	0	-2478	-4784	-2306	3631	-86	-3545	-725	60	-157	-147	3	151	0
883	0	0	-2512	-4789	-2277	3650	-117	-3533	-715	1	-93	-199	-32	153	0
884	0	0	-2512	-4803	-2291	3657	-110	-3547	-630	50	-157	-174	3	147	0
885	0	0	-2528	-4793	-2265	3660	-131	-3529	-649	-71	-145	-194	-73	143	0
886	0	0	-2419	-4785	-2366	3602	-26	-3575	-667	44	-102	-145	-29	67	0
887	0	0	-2498	-4785	-2287	3641	-105	-3536	-609	34	-166	-176	-83	44	0
888	0	0	-2438	-4787	-2349	3612	-44	-3568	-607	-21	-199	-157	-114	32	0
889	0	0	-2333	-4758	-2425	3545	46	-3591	-525	0	-147	-95	-89	1	0
890	0	0	-2311	-4739	-2428	3525	58	-3583	-459	-102	-188	-73	-197	135	0
891	0	0	-2349	-4754	-2405	3551	28	-3579	-422	-93	-205	-50	-199	32	0
892	0	0	-2357	-4762	-2405	3559	24	-3583	-469	-50	-184	-19	-275	48	0
893	0	0	-2390	-4739	-2349	3564	-20	-3544	-374	-60	-162	17	-211	-52	0
894	0	0	-2427	-4756	-2329	3591	-49	-3542	-432	-118	-178	-40	-209	23	0
895	0	0	-2307	-4753	-2446	3530	69	-3599	-298	-116	-112	40	-137	-1	0
896	0	0	-2318	-4766	-2448	3542	65	-3607	-318	-145	-97	29	-164	-36	0
897	0	0	-2229	-4762	-2533	3495	152	-3647	-296	-77	-182	87	-161	13	0
898	0	0	-2224	-4747	-2523	3485	149	-3635	-263	-69	-143	44	-110	15	0
899	0	0	-2233	-4753	-2520	3493	143	-3636	-244	-164	-168	58	-129	-60	0
900	0	0	-2177	-4745	-2568	3461	195	-3656	-207	-110	-164	106	-38	-54	0
901	0	0	-2235	-4745	-2510	3490	137	-3627	-203	-106	-143	79	-54	-36	0
902	0	0	-2325	-4751	-2426	3538	50	-3588	-110	-116	-157	116	-3	-62	0
903	0	0	-2239	-4737	-2498	3488	129	-3617	-46	-104	-188	149	-73	9	0
904	0	0	-2531	-4721	-2190	3626	-170	-3455	-128	-67	-161	129	-64	34	0
905	0	0	-2458	-4723	-2265	3590	-96	-3494	-85	-27	-81	180	-36	-25	0
906	0	0	-2460	-4694	-2234	3577	-113	-3464	-178	-52	-48	98	38	-58	0
907	0	0	-2351	-4700	-2349	3525	-1	-3524	-32	21	-164	168	-58	-29	0
908	0	0	-2322	-4704	-2382	3513	30	-3543	7	64	-114	135	19	-11	0
909	0	0	-2268	-4698	-2430	3483	81	-3564	-69	29	-186	184	-64	-11	0
910	0	0	-2304	-4690	-2386	3497	41	-3538	-62	-7	-139	81	-118	21	0
911	0	0	-2315	-4687	-2372	3501	28	-3529	-17	23	-155	203	-60	69	0
912	0	0	-2357	-4698	-2341	3527	-8	-3519	-44	67	-174	67	-7	-11	0
913	0	0	-2376	-4690	-2314	3533	-31	-3502	-36	44	-98	118	-52	46	0
914	0	0	-2357	-4700	-2343	3528	-7	-3521	-89	44	-126	21	-91	75	0
915	0	0	-2336	-4685	-2349	3510	6	-3517	-116	17	-21	13	-75	56	0
916	0	0	-2347	-4698	-2351	3522	2	-3524	-89	-40	-21	65	-133	97	0
917	0	0	-2235	-4698	-2463	3466	114	-3580	3	46	79	40	-98	48	0
918	0	0	-2359	-4702	-2343	3530	-8	-3522	-69	19	87	97	-71	141	0
919	0	0	-2229	-4696	-2467	3462	119	-3581	-29	85	7	46	-137	42	0
920	0	0	-2257	-4687	-2430	3472	86	-3558	1	71	120	64	-71	190	0
921	0	0	-2330	-4681	-2351	3505	10	-3516	-44	-48	40	36	-83	52	0
922	0	0	-2289	-4665	-2376	3477	43	-3520	-25	13	77	34	-60	56	0
923	0	0	-2411	-4657	-2246	3534	-82	-3451	-71	-93	122	19	-128	114	0
924	0	0	-2342	-4650	-2308	3496	-17	-3479	23	11	62	62	-100	100	0
925	0	0	-2382	-4640	-2258	3511	-62	-3449	-60	65	120	69	-112	159	0
926	0	0	-2363	-4632	-2269	3497	-47	-3450	-108	141	-62	54	-116	75	0
927	0	0	-2341	-4630	-2289	3485	-26	-3459	-73	34	-13	25	-139	93	0
928	0	0	-2351	-4628	-2277	3489	-37	-3452	-112	122	-36	106	-81	95	0
929	0	0	-2350	-4656	-2306	3503	-22	-3481	-56	29	73	-44	-11	32	0
930	0	0	-2322	-4663	-2341	3492	9	-3502	-116	15	122	64	-11	128	0
931	0	0	-2338	-4673	-2335	3505	-1	-3504	-135	48	155	5	-79	207	0
932	0	0	-2409	-4663	-2254	3536	-77	-3458	-182	1	104	-58	-87	87	0
933	0	0	-2355	-4669	-2314	3512	-20	-3491	-73	27	116	87	-87	137	0
934	0	0	-2502	-4657	-2155	3579	-173	-3406	-137	-34	95	42	-79	170	0
935	0	0	-2363	-4646	-2283	3504	-40	-3464	-108	32	69	13	-116	38	0
936	0	0	-2507	-4646	-2139	3576	-184	-3392	-85	100	85	77	-102	122	0
937	0	0	-2410	-4644	-2234	3527	-88	-3439	-116	15	-21	-25	-176	36	0
938	0	0	-2373	-4654	-2281	3513	-46	-3467	-131	135	112	17	5	176	0
939	0	0	-2433	-4636	-2203	3534	-115	-3419	-199	-9	62	-9	-25	-11	0
940	0	0	-2340	-4636	-2296	3488	-22	-3466	-139	40	73	34	-114	159	0
941	0	0	-2381	-4619	-2238	3500	-71	-3428	-178	135	46	-13	-23	157	0
942	0	0	-2312	-4601	-2289	3456	-11	-3445	-141	161	89	21	-13	128	0
943	0	0	-2345	-4607	-2262	3476	-41	-3434	-112	166	95	17	-36	67	0
944	0	0	-2469	-4603	-2134	3536	-167	-3368	-153	143	110	-19	-147	164	0
945	0	0	-2396	-4621	-2225	3508	-85	-3423	-87	79	126	-25	-114	124	0
946	0	0	-2243	-4611	-2368	3427	62	-3489	-25	98	195	3	-118	151	0
947	0	0	-2293	-4632	-2339	3462	23	-3485	-65	48	157	-27	-87	97	0
948	0	0	-2163	-4640	-2477	3401	157	-3558	-7	98	157	23	-73	73	0
949	0	0	-2262	-4642	-2380	3452	59	-3511	-100	75	71	-13	-62	116	0
950	0	0	-2202	-4634	-2432	3418	115	-3533	-97	5	168	-112	-77	110	0
951	0	0	-2258	-4636	-2378	3447	60	-3507	-36	-13	172	29	-34	124	0
952	0	0	-2287	-4632	-2345	3459	29	-3488	-19	-15	118	5	-54	52	0
953	0	0	-2233	-4609	-2376	3421	71	-3492	-73	-15	91	-34	-15	44	0
954	0	0	-2281	-4605	-2324	3443	21	-3464	-29	19	27	36	-5	128	0
955	0	0	-2257	-4586	-2329	3421	36	-3457	7	-42	77	-75	71	-7	0
956	0	0	-2180	-4593	-2413	3386	116	-3503	46	29	71	0	-7	64	0
957	0	0	-2210	-4580	-2370	3395	80	-3475	11	-58	83	7	-15	-46	0
958	0	0	-2177	-4580	-2403	3378	113	-3491	-5	-46	32	44	23	-11	0
959	0	0	-2163	-4578	-2415	3370	126	-3496	36	-19	36	-64	34	-42	0
960	0	0	-2022	-4580	-2558	3301	268	-3569	46	54	110	15	67	29	0
961	0	0	-2191	-4586	-2395	3388	102	-3490	-31	-46	67	-62	21	-60	0
962	0	0	-2182	-4570	-2388	3376	103	-3479	79	-23	118	-40	-3	0	0
963	0	0	-2211	-4593	-2382	3402	85	-3487	58	23	83	-50	32	-50	0
964	0	0	-2207	-4593	-2386	3400	89	-3489	36	36	64	-23	77	29	0
965	0	0	-2229	-4593	-2364	3411	67	-3478	69	-38	7	-71	7	-83	0
966	0	0	-2219	-4564	-2345	3391	63	-3454	73	-79	52	-23	54	-60	0
967	0	0	-2124	-4539	-2415	3331	145	-3477	56	-69	-17	-50	-25	-50	0
968	0	0	-2150	-4551	-2401	3350	125	-3476	69	-62	-9	13	-38	-3	0
969	0	0	-2122	-4564	-2442	3343	160	-3503	46	-38	17	5	23	1	0
970	0	0	-2116	-4562	-2446	3339	165	-3504	108	-13	79	81	13	69	0
971	0	0	-2169	-4572	-2403	3370	117	-3487	15	-48	-13	-27	-83	-27	0
972	0	0	-2175	-4590	-2415	3382	120	-3502	102	15	-3	52	-32	36	0
973	0	0	-2266	-4564	-2298	3415	16	-3431	9	-67	-21	25	-75	-1	0
974	0	0	-2237	-4568	-2331	3402	47	-3449	73	11	-40	-21	-19	-13	0
975	0	0	-2248	-4570	-2322	3409	37	-3446	122	38	7	73	11	40	0
976	0	0	-2235	-4553	-2318	3394	41	-3435	97	-36	13	0	-56	-50	0
977	0	0	-2195	-4555	-2360	3375	82	-3457	143	17	62	83	-52	-5	0
978	0	0	-2148	-4557	-2409	3352	130	-3483	131	29	3	79	-9	-5	0
979	0	0	-2151	-4574	-2423	3362	136	-3498	166	11	-19	60	3	-75	0
980	0	0	-2144	-4557	-2413	3350	134	-3485	178	25	7	83	9	46	0
981	0	0	-2110	-4562	-2452	3336	171	-3507	147	64	-19	151	-13	29	0
982	0	0	-2203	-4560	-2357	3381	77	-3458	145	-1	-21	46	11	32	0
983	0	0	-2284	-4557	-2273	3420	-5	-3415	128	3	-27	71	-54	-5	0
984	0	0	-2272	-4551	-2279	3411	3	-3415	106	34	79	93	15	64	0
985	0	0	-2307	-4551	-2244	3429	-31	-3397	98	9	-69	46	-32	-62	0
986	0	0	-2295	-4553	-2258	3424	-18	-3405	85	25	32	79	-9	-32	0
987	0	0	-2196	-4541	-2345	3368	74	-3443	126	108	23	102	69	-44	0
988	0	0	-2219	-4545	-2326	3382	53	-3435	153	58	17	120	31	-1	0
989	0	0	-2151	-4543	-2392	3347	120	-3467	184	38	97	77	75	-7	0
990	0	0	-2246	-4533	-2287	3389	20	-3410	98	87	3	52	-7	-1	0
991	0	0	-2221	-4539	-2318	3380	48	-3428	159	27	93	65	58	7	0
992	0	0	-2276	-4524	-2248	3400	-14	-3386	159	85	102	89	67	97	0
993	0	0	-2286	-4526	-2240	3406	-23	-3383	110	46	-52	153	7	-34	0
994	0	0	-2326	-4502	-2176	3414	-75	-3339	38	62	106	77	87	-27	0
995	0	0	-2292	-4491	-2199	3391	-46	-3345	38	65	58	34	98	-40	0
996	0	0	-2288	-4491	-2203	3389	-42	-3347	58	161	137	128	77	48	0
997	0	0	-2336	-4483	-2147	3409	-94	-3315	48	69	118	106	69	-34	0
998	0	0	-2198	-4485	-2287	3341	44	-3386	104	143	168	126	93	19	0
999	0	0	-2228	-4491	-2263	3359	17	-3377	27	153	174	93	38	27	0
1000	0	0	-2224	-4487	-2263	3355	19	-3375	106	79	85	91	87	-23	0
1001	0	0	-2293	-4516	-2223	3404	-35	-3369	65	164	141	162	139	65	0
1002	0	0	-2251	-4514	-2263	3382	6	-3388	50	186	213	155	85	15	0
1003	0	0	-2406	-4520	-2114	3463	-146	-3317	9	58	162	67	11	-9	0
1004	0	0	-2332	-4508	-2176	3420	-78	-3342	85	110	170	27	85	-13	0
1005	0	0	-2338	-4522	-2184	3430	-77	-3353	120	65	124	178	44	87	0
1006	0	0	-2275	-4529	-2254	3402	-10	-3391	27	168	153	69	85	23	0
1007	0	0	-2309	-4545	-2236	3427	-36	-3390	62	114	215	81	98	1	0
1008	0	0	-2270	-4512	-2242	3391	-14	-3377	50	135	172	98	95	17	0
1009	0	0	-2233	-4496	-2263	3364	15	-3379	75	89	242	141	91	102	0
1010	0	0	-2272	-4489	-2217	3380	-27	-3353	-15	97	50	40	85	-25	0
1011	0	0	-2200	-4477	-2277	3338	38	-3377	-13	145	151	188	128	108	0
1012	0	0	-2313	-4462	-2149	3387	-82	-3305	0	60	95	77	27	9	0
1013	0	0	-2254	-4467	-2213	3360	-20	-3340	60	91	151	85	143	67	0
1014	0	0	-2285	-4444	-2159	3364	-63	-3301	-5	141	52	133	7	46	0
1015	0	0	-2340	-4460	-2120	3400	-110	-3290	73	25	174	118	58	36	0
1016	0	0	-2301	-4462	-2161	3381	-70	-3311	9	27	100	-1	42	-27	0
1017	0	0	-2256	-4467	-2211	3361	-22	-3339	48	91	215	106	116	19	0
1018	0	0	-2264	-4460	-2196	3362	-34	-3328	-7	100	97	5	83	-9	0
1019	0	0	-2128	-4465	-2337	3296	104	-3401	91	106	159	46	65	69	0
1020	0	0	-2236	-4463	-2227	3349	-4	-3345	65	-25	67	106	32	83	0
1021	0	0	-2223	-4452	-2229	3337	3	-3340	9	-25	54	13	40	-38	0
1022	0	0	-2283	-4471	-2188	3377	-47	-3329	21	67	176	56	95	52	0
1023	0	0	-2311	-4460	-2149	3385	-81	-3304	-48	34	93	1	3	-46	0
1024	0	0	-2269	-4465	-2196	3367	-36	-3330	69	62	116	32	118	17	0
1025	0	0	-2368	-4463	-2095	3415	-136	-3279	-58	13	15	50	-21	-54	0
1026	0	0	-2272	-4473	-2201	3372	-35	-3337	-25	62	128	3	69	19	0
1027	0	0	-2167	-4462	-2295	3314	64	-3378	93	112	112	44	-7	-27	0
1028	0	0	-2175	-4473	-2298	3324	61	-3385	15	110	93	-3	56	42	0
1029	0	0	-2180	-4469	-2289	3324	54	-3379	9	102	48	-3	-32	40	0
1030	0	0	-2118	-4475	-2357	3296	119	-3416	17	11	145	-93	-19	67	0
1031	0	0	-2237	-4462	-2225	3349	-6	-3343	25	38	13	21	38	-25	0
1032	0	0	-2243	-4454	-2211	3348	-16	-3332	42	15	32	-56	0	38	0
1033	0	0	-2245	-4456	-2211	3350	-17	-3333	36	91	50	42	7	112	0
1034	0	0	-2308	-4440	-2132	3374	-88	-3286	0	29	-13	-31	-71	3	0
1035	0	0	-2317	-4427	-2110	3372	-103	-3268	-5	-13	65	-34	27	19	0
1036	0	0	-2239	-4407	-2168	3323	-35	-3287	9	50	93	67	-118	-7	0
1037	0	0	-2204	-4388	-2184	3296	-10	-3286	9	29	69	-3	7	-44	0
1038	0	0	-2184	-4380	-2196	3282	6	-3288	21	31	27	-71	1	-17	0
1039	0	0	-2099	-4357	-2258	3228	79	-3307	64	-7	98	36	-5	11	0
1040	0	0	-2111	-4357	-2246	3234	67	-3301	29	71	23	-46	42	25	0
1041	0	0	-2119	-4353	-2234	3236	57	-3293	36	-15	69	-50	-1	13	0
1042	0	0	-2132	-4361	-2229	3246	48	-3295	29	11	31	83	19	-31	0
1043	0	0	-2162	-4363	-2201	3262	19	-3282	0	75	100	-9	-11	110	0
1044	0	0	-2124	-4343	-2219	3233	47	-3281	85	-13	87	-75	93	0	0
1045	0	0	-2202	-4351	-2149	3276	-26	-3250	95	-3	67	17	81	-7	0
1046	0	0	-2161	-4349	-2188	3255	13	-3268	100	13	85	58	89	-98	0
1047	0	0	-2141	-4335	-2194	3238	26	-3264	64	-40	56	-23	-7	-27	0
1048	0	0	-2080	-4349	-2269	3214	94	-3309	79	17	29	-9	93	-1	0
1049	0	0	-2099	-4333	-2234	3216	67	-3283	40	-50	32	17	-42	77	0
1050	0	0	-2035	-4330	-2295	3182	130	-3312	62	91	100	58	62	157	0
1051	0	0	-2092	-4330	-2238	3211	73	-3284	60	-27	87	9	7	91	0
1052	0	0	-2082	-4326	-2244	3204	81	-3285	81	71	89	23	91	62	0
1053	0	0	-2173	-4314	-2141	3243	-16	-3227	56	40	81	-36	112	69	0
1054	0	0	-2157	-4318	-2161	3237	2	-3239	69	-1	42	-34	-9	50	0
1055	0	0	-2207	-4306	-2099	3256	-54	-3202	38	64	106	54	42	48	0
1056	0	0	-2151	-4304	-2153	3227	1	-3228	21	34	75	-19	0	34	0
1057	0	0	-2035	-4289	-2254	3162	109	-3271	77	69	104	-3	48	-1	0
1058	0	0	-2118	-4271	-2153	3194	17	-3212	118	-1	87	5	38	60	0
1059	0	0	-1996	-4248	-2252	3122	128	-3250	116	100	42	1	62	60	0
1060	0	0	-2051	-4227	-2176	3139	62	-3201	52	85	32	-67	64	42	0
1061	0	0	-2045	-4217	-2172	3131	63	-3194	46	58	102	34	7	56	0
1062	0	0	-2099	-4229	-2130	3164	15	-3179	104	21	54	7	42	9	0
1063	0	0	-2150	-4235	-2085	3192	-32	-3160	40	23	98	-54	50	11	0
1064	0	0	-2146	-4262	-2116	3204	-15	-3189	71	81	71	81	32	100	0
1065	0	0	-2215	-4269	-2054	3242	-80	-3161	19	25	95	-32	42	-1	0
1066	0	0	-2143	-4273	-2130	3208	-6	-3201	19	25	87	15	15	19	0
1067	0	0	-2140	-4262	-2122	3201	-9	-3192	104	114	71	97	95	60	0
1068	0	0	-2122	-4279	-2157	3200	17	-3218	108	25	60	11	32	-31	0
1069	0	0	-2037	-4266	-2229	3151	96	-3247	5	157	62	52	23	75	0
1070	0	0	-2093	-4269	-2176	3181	41	-3222	93	50	25	58	19	102	0
1071	0	0	-2033	-4277	-2244	3155	105	-3260	-1	79	89	25	91	50	0
1072	0	0	-2111	-4281	-2170	3196	29	-3225	104	56	87	54	64	120	0
1073	0	0	-2181	-4289	-2108	3235	-36	-3198	79	38	50	0	3	83	0
1074	0	0	-2223	-4302	-2079	3262	-72	-3190	137	9	102	69	17	91	0
1075	0	0	-2212	-4314	-2102	3263	-55	-3208	54	67	60	11	83	19	0
1076	0	0	-2136	-4306	-2170	3221	17	-3238	155	106	62	100	44	122	0
1077	0	0	-2140	-4312	-2172	3226	16	-3242	44	7	91	-23	1	52	0
1078	0	0	-2057	-4322	-2265	3189	104	-3293	129	62	207	31	128	98	0
1079	0	0	-2111	-4320	-2209	3215	49	-3264	-17	-60	131	-11	-7	73	0
1080	0	0	-2010	-4306	-2296	3158	143	-3301	149	112	60	108	40	129	0
1081	0	0	-2154	-4295	-2141	3224	-6	-3218	11	-17	98	1	42	97	0
1082	0	0	-2066	-4302	-2236	3184	85	-3269	114	44	102	50	69	93	0
1083	0	0	-2138	-4304	-2166	3221	14	-3235	190	32	133	27	97	98	0
1084	0	0	-2198	-4328	-2130	3263	-34	-3229	114	48	56	-9	29	48	0
1085	0	0	-2138	-4326	-2188	3232	25	-3257	155	-3	97	64	34	126	0
1086	0	0	-2196	-4351	-2155	3273	-20	-3253	128	11	98	42	93	36	0
1087	0	0	-2183	-4365	-2182	3274	0	-3273	155	29	71	42	32	52	0
1088	0	0	-2126	-4347	-2221	3236	47	-3284	157	13	81	71	42	91	0
1089	0	0	-1991	-4351	-2360	3171	184	-3355	205	60	145	75	-5	91	0
1090	0	0	-2090	-4363	-2273	3226	91	-3318	64	29	124	62	44	97	0
1091	0	0	-2099	-4341	-2242	3220	71	-3291	52	-13	120	3	-25	50	0
1092	0	0	-2200	-4349	-2149	3274	-25	-3249	147	0	106	11	89	58	0
1093	0	0	-2196	-4355	-2159	3275	-18	-3257	34	-15	131	-34	-83	124	0
1094	0	0	-2187	-4328	-2141	3257	-23	-3234	137	21	102	-29	85	79	0
1095	0	0	-2176	-4337	-2161	3256	-7	-3249	141	15	106	52	87	9	0
1096	0	0	-2156	-4328	-2172	3242	8	-3250	64	91	73	9	34	23	0
1097	0	0	-2177	-4324	-2147	3250	-15	-3235	116	-36	38	9	9	-65	0
1098	0	0	-2151	-4314	-2163	3232	6	-3238	77	-3	27	73	46	27	0
1099	0	0	-2035	-4302	-2267	3168	116	-3284	83	0	81	-23	25	60	0
1100	0	0	-2093	-4318	-2225	3205	66	-3271	67	36	52	17	34	42	0
1101	0	0	-2066	-4300	-2234	3183	84	-3267	147	1	44	67	9	-23	0
1102	0	0	-2079	-4302	-2223	3190	72	-3262	118	34	15	69	29	19	0
1103	0	0	-2186	-4312	-2126	3249	-30	-3219	102	13	89	13	58	44	0
1104	0	0	-2225	-4324	-2099	3274	-63	-3211	71	-11	46	31	21	-23	0
1105	0	0	-2179	-4316	-2137	3247	-21	-3226	87	-1	124	-3	34	-3	0
1106	0	0	-2192	-4316	-2124	3254	-34	-3220	85	-58	141	1	42	-5	0
1107	0	0	-2140	-4318	-2178	3229	19	-3248	93	34	128	-29	69	-25	0
1108	0	0	-2119	-4326	-2207	3222	44	-3266	100	5	104	65	46	-34	0
1109	0	0	-2049	-4326	-2277	3187	114	-3301	168	32	153	58	71	42	0
1110	0	0	-2099	-4330	-2231	3214	66	-3280	5	9	67	-29	58	36	0
1111	0	0	-2054	-4339	-2285	3196	115	-3312	133	13	93	52	36	7	0
1112	0	0	-2210	-4380	-2170	3295	-20	-3275	48	0	64	3	104	-9	0
1113	0	0	-2198	-4399	-2201	3298	1	-3300	67	-3	159	46	15	19	0
1114	0	0	-2249	-4417	-2168	3333	-40	-3292	95	100	178	95	114	25	0
1115	0	0	-2270	-4440	-2170	3355	-50	-3305	52	-38	137	-44	-31	-7	0
1116	0	0	-2204	-4448	-2244	3326	20	-3346	114	60	122	29	83	11	0
1117	0	0	-2190	-4403	-2213	3296	11	-3308	83	19	91	120	75	-44	0
1118	0	0	-2130	-4355	-2225	3242	47	-3290	97	91	87	31	85	-65	0
1119	0	0	-2146	-4291	-2145	3218	0	-3218	31	31	133	-13	19	67	0
1120	0	0	-2068	-4188	-2120	3128	26	-3154	114	-1	65	-3	9	85	0
1121	0	0	-1953	-4116	-2163	3034	105	-3139	166	60	106	69	65	118	0
1122	0	0	-2006	-4058	-2052	3032	23	-3055	108	17	135	-31	126	58	0
1123	0	0	-1982	-3953	-1971	2967	-5	-2962	64	54	87	-9	73	48	0
1124	0	0	-1963	-3815	-1852	2889	-55	-2833	71	79	128	-40	56	64	0
1125	0	0	-1879	-3621	-1742	2750	-68	-2681	93	58	54	36	114	-31	0
1126	0	0	-1744	-3424	-1680	2584	-32	-2552	85	42	36	3	64	-23	0
1127	0	0	-1668	-3247	-1579	2457	-44	-2413	58	69	62	-36	46	25	0
1128	0	0	-1546	-3043	-1497	2294	-24	-2270	65	42	54	15	-3	29	0
1129	0	0	-1459	-2925	-1466	2192	3	-2195	89	-3	162	-5	89	40	0
1130	0	0	-1418	-2911	-1493	2164	37	-2202	50	93	62	17	64	60	0
1131	0	0	-1484	-2993	-1509	2238	12	-2251	128	69	42	-32	161	-5	0
1132	0	0	-1599	-3168	-1569	2383	-15	-2368	79	54	106	46	93	106	0
1133	0	0	-1792	-3336	-1544	2564	-124	-2440	-11	-27	7	-27	25	-17	0
1134	0	0	-1794	-3600	-1806	2697	6	-2703	116	67	124	3	153	71	0
1135	0	0	-1973	-3769	-1796	2871	-88	-2782	71	32	75	-56	93	15	1
1136	0	0	-1964	-3880	-1916	2922	-24	-2898	-17	21	83	29	64	-7	0
1137	0	0	-2062	-4023	-1961	3042	-50	-2992	69	36	5	15	89	-42	0
1138	0	0	-2031	-4155	-2124	3093	46	-3139	69	46	73	62	79	15	0
1139	0	0	-2091	-4281	-2190	3186	49	-3235	118	31	52	42	100	-17	0
1140	0	0	-2165	-4405	-2240	3285	37	-3322	-40	50	-23	-21	69	-34	0
1141	106	0	-2205	-4494	-2289	3349	42	-3391	89	110	56	69	75	9	0
1142	106	0	-2338	-4580	-2242	3459	-48	-3411	34	69	19	-7	143	29	0
1143	106	0	-2318	-4611	-2293	3464	-12	-3452	58	36	19	19	46	11	0
1144	106	0	-2346	-4588	-2242	3467	-52	-3415	44	87	13	11	83	-11	0
1145	106	0	-2406	-4551	-2145	3478	-130	-3348	-15	71	1	-7	106	-40	0
1146	106	0	-2270	-4535	-2265	3402	-2	-3400	114	60	75	42	87	-5	0
1147	106	0	-2354	-4526	-2172	3440	-91	-3349	21	-9	42	32	89	-52	0
1148	106	0	-2285	-4500	-2215	3392	-35	-3357	36	87	-52	40	29	17	0
1149	106	0	-2200	-4463	-2263	3331	31	-3363	89	89	11	23	114	29	0
1150	106	0	-2204	-4448	-2244	3326	20	-3346	102	5	23	1	-9	9	0
1151	106	0	-2128	-4407	-2279	3267	75	-3343	73	153	120	89	139	48	0
1152	106	0	-2202	-4372	-2170	3287	-16	-3271	85	67	110	56	62	-11	0
1153	106	0	-2171	-4361	-2190	3266	9	-3275	62	81	38	36	56	71	0
1154	106	0	-2216	-4324	-2108	3270	-54	-3216	131	60	137	79	65	91	0
1155	106	0	-2225	-4306	-2081	3265	-72	-3193	60	7	118	7	9	-3	0
1156	106	0	-2134	-4277	-2143	3205	4	-3210	120	120	83	157	77	64	0
1157	106	0	-2166	-4268	-2102	3217	-32	-3185	38	11	31	38	31	-83	0
1158	106	0	-2059	-4260	-2201	3159	71	-3230	108	69	118	100	85	9	0
1159	106	0	-2027	-4238	-2211	3132	92	-3224	126	65	75	73	69	54	0
1160	106	0	-2066	-4229	-2163	3147	48	-3196	21	52	62	64	139	-21	0
1161	106	0	-2033	-4203	-2170	3118	68	-3186	69	56	128	110	91	21	0
1162	106	0	-2114	-4213	-2099	3163	-7	-3156	38	40	162	19	98	0	0
1163	106	0	-2131	-4202	-2071	3166	-30	-3136	52	27	126	29	91	13	0
1164	106	0	-2113	-4196	-2083	3154	-15	-3139	69	65	98	106	29	89	0
1165	106	0	-2161	-4192	-2031	3176	-65	-3111	69	38	122	69	98	-29	0
1166	106	0	-2087	-4176	-2089	3131	1	-3132	81	77	141	65	131	-3	0
1167	106	0	-2090	-4161	-2071	3125	-9	-3116	54	67	135	21	91	-38	0
1168	106	0	-2045	-4155	-2110	3100	32	-3132	201	108	135	116	104	3	0
1169	106	0	-2025	-4139	-2114	3082	44	-3126	54	67	73	87	50	-1	0
1170	106	0	-1993	-4159	-2166	3076	86	-3162	122	75	188	145	89	104	0
1171	106	0	-2012	-4153	-2141	3082	64	-3147	32	52	139	34	71	71	0
1172	106	0	-2029	-4147	-2118	3088	44	-3132	118	42	155	97	62	54	0
1173	106	0	-2138	-4159	-2021	3148	-58	-3090	34	73	155	91	38	50	0
1174	106	0	-2096	-4167	-2071	3131	-12	-3119	21	13	62	85	-23	50	0
1175	106	0	-2092	-4169	-2077	3130	-7	-3123	151	129	176	77	89	85	0
1176	106	0	-2235	-4202	-1967	3218	-134	-3084	-13	-13	23	15	17	-44	0
1177	106	0	-2076	-4225	-2149	3150	36	-3187	87	29	100	102	71	-13	0
1178	106	0	-2076	-4221	-2145	3148	34	-3183	126	56	102	162	36	89	0
1179	106	0	-2054	-4250	-2196	3152	71	-3223	137	-11	95	54	13	44	0
1180	106	0	-2047	-4287	-2240	3167	96	-3263	126	100	155	58	108	110	0
1181	106	0	-2175	-4314	-2139	3244	-18	-3226	91	34	62	58	54	5	0
1182	106	0	-2163	-4161	-1998	3162	-82	-3079	5	-25	64	-17	-97	-1	0
1183	106	0	-2652	-3625	-973	3138	-839	-2299	-607	-675	-613	-737	-995	-828	0
1184	106	0	-2297	-2578	-281	2437	-1008	-1429	-436	-446	-399	-566	-904	-444	0
1185	106	0	-2103	-3360	-1257	2731	-423	-2308	25	133	192	40	-320	248	0
1186	106	0	-1726	-3883	-2157	2804	215	-3020	-122	-81	0	-95	-349	106	0
1187	106	0	-1054	-4035	-2981	2544	963	-3508	147	50	223	-42	192	180	0
1188	106	0	-1362	-4116	-2754	2739	696	-3435	5	-230	118	-69	514	240	0
1189	106	0	-1277	-4196	-2919	2736	821	-3557	-184	-401	-108	-98	294	52	0
1190	106	0	-1325	-4306	-2981	2815	828	-3643	-131	-370	-7	7	-892	362	0
1191	106	0	-1583	-4368	-2785	2975	601	-3576	-403	-457	-64	-178	-1596	242	0
1192	106	0	-1678	-4440	-2762	3059	542	-3601	-1063	-374	108	-56	-521	337	0
1193	106	0	-1760	-4462	-2702	3111	471	-3582	-1650	-294	176	-159	-576	485	0
1194	106	0	-1785	-4483	-2698	3134	456	-3590	-1559	275	91	-162	-622	347	0
1195	106	0	-1818	-4520	-2702	3169	442	-3611	-1410	890	-329	-153	-1400	355	0
1196	106	0	-1855	-4551	-2696	3203	420	-3623	-1967	1061	-516	-259	-2256	240	0
1197	106	0	-1848	-4564	-2716	3206	434	-3640	-2328	333	-611	-341	-2545	345	0
1198	106	0	-1938	-4566	-2628	3252	345	-3597	-1817	-754	-682	-331	-2341	549	0
1199	106	0	-2012	-4568	-2556	3290	272	-3562	-2329	-1693	-568	-254	-1765	574	0
1200	106	0	-2141	-4597	-2456	3369	157	-3526	-2549	-1724	-671	-289	-1262	475	0
1201	106	0	-2256	-4613	-2357	3434	50	-3485	-2522	-1098	-770	-323	-261	194	0
1202	106	0	-2225	-4624	-2399	3424	87	-3511	-2081	-335	-1404	-174	-38	118	0
1203	106	0	-2145	-4624	-2479	3384	167	-3551	-2118	31	-1788	-149	-217	25	0
1204	106	0	-2093	-4659	-2566	3376	236	-3612	-2392	201	-1934	-151	203	-201	0
1205	106	0	-2226	-4685	-2459	3455	116	-3572	-2882	329	-1901	-281	353	-407	0
1206	106	0	-2264	-4694	-2430	3479	83	-3562	-2995	38	-1868	-219	442	-426	0
1207	106	0	-2171	-4708	-2537	3439	183	-3622	-3191	-56	-1656	-93	744	-422	0
1208	106	0	-2035	-4694	-2659	3364	312	-3676	-3305	-209	-1493	-48	713	-411	0
1209	106	0	-2293	-4716	-2423	3504	65	-3569	-3030	-329	-1402	31	403	-455	0
1210	106	0	-2266	-4708	-2442	3487	88	-3575	-2880	-382	-1501	-69	-122	-325	0
1211	106	0	-2272	-4704	-2432	3488	80	-3568	-2671	-366	-1284	69	-355	29	0
1212	106	0	-2345	-4704	-2359	3524	7	-3531	-2723	-209	-1185	71	-708	-42	0
1213	106	0	-2279	-4721	-2442	3500	81	-3581	-2706	131	-956	98	-599	-93	0
1214	106	0	-2301	-4727	-2426	3514	62	-3576	-2597	302	-853	-3	-397	-32	0
1215	106	0	-2125	-4720	-2595	3422	235	-3657	-2320	368	-944	81	-403	-13	0
1216	106	0	-2150	-4714	-2564	3432	207	-3639	-2079	325	-1107	31	-465	122	0
1217	106	0	-2074	-4720	-2646	3397	286	-3683	-1959	77	-1138	71	-649	143	0
1218	106	0	-2109	-4716	-2607	3412	249	-3661	-1852	-9	-1086	-44	-582	98	0
1219	106	0	-2167	-4743	-2576	3455	204	-3659	-1736	-308	-999	54	-696	110	0
1220	106	0	-2206	-4737	-2531	3471	162	-3634	-1753	-382	-1020	40	-772	162	0
1221	106	0	-2173	-4751	-2578	3462	202	-3664	-1839	-391	-977	23	-772	143	0
1222	106	0	-2143	-4762	-2619	3452	238	-3690	-1829	-184	-970	98	-803	190	0
1223	106	0	-2175	-4770	-2595	3472	210	-3682	-1829	3	-929	62	-711	147	0
1224	106	0	-2204	-4749	-2545	3476	170	-3647	-1680	5	-869	122	-607	126	0
1225	106	0	-2253	-4747	-2494	3500	120	-3620	-1573	106	-857	166	-568	159	0
1226	106	0	-2115	-4745	-2630	3430	257	-3687	-1408	172	-766	180	-539	100	0
1227	106	0	-2140	-4702	-2562	3421	211	-3632	-1412	133	-698	151	-473	32	0
1228	106	0	-2237	-4673	-2436	3455	99	-3554	-1317	126	-840	149	-486	-73	0
1229	106	0	-2165	-4667	-2502	3416	168	-3584	-1319	236	-669	110	-444	65	0
1230	106	0	-2119	-4683	-2564	3401	222	-3623	-1290	401	-576	256	-277	159	0
1231	106	0	-2058	-4729	-2671	3393	306	-3700	-1216	420	-473	275	-205	159	0
1232	106	0	-1971	-4727	-2756	3349	392	-3741	-1032	485	-492	358	114	195	0
1233	106	0	-2128	-4706	-2578	3417	225	-3642	-1222	393	-628	277	201	137	0
1234	106	0	-2035	-4688	-2653	3361	309	-3670	-1189	355	-485	244	192	240	0
1235	106	0	-2121	-4654	-2533	3387	206	-3593	-1229	318	-339	285	157	331	0
1236	106	0	-2281	-4630	-2349	3455	34	-3489	-1356	232	-269	184	42	302	0
1237	106	0	-2125	-4555	-2430	3340	152	-3492	-1301	386	-250	228	-67	226	0
1238	106	0	-2264	-4496	-2232	3380	-16	-3364	-1464	368	-323	133	-279	283	0
1239	106	0	-2198	-4425	-2227	3311	14	-3326	-1423	289	-267	172	-688	322	0
1240	106	0	-2197	-4363	-2166	3280	-15	-3264	-1390	254	-246	234	-950	502	0
1241	106	0	-2286	-4299	-2013	3292	-136	-3156	-1588	164	-271	91	-1220	389	0
1242	106	0	-2369	-4231	-1862	3300	-253	-3046	-1555	69	-151	131	-1179	393	0
1243	106	0	-2375	-4161	-1786	3268	-294	-2973	-1517	205	-19	166	-1016	302	0
1244	106	0	-2425	-4101	-1676	3263	-374	-2888	-1526	141	17	129	-882	339	0
1245	106	0	-2377	-4041	-1664	3209	-356	-2852	-1385	265	122	95	-403	265	0
1246	106	0	-2388	-3986	-1598	3187	-395	-2792	-1313	228	106	104	-38	223	0
1247	106	0	-2330	-3942	-1612	3136	-359	-2777	-1200	325	126	122	279	244	0
1248	106	0	-2233	-3911	-1678	3072	-277	-2794	-1175	351	147	133	504	285	0
1249	106	0	-2200	-3881	-1681	3040	-259	-2781	-1195	182	184	81	386	254	0
1250	106	0	-2079	-3854	-1775	2966	-152	-2814	-1096	217	331	180	384	318	0
1251	106	0	-2152	-3845	-1693	2998	-229	-2769	-1092	162	302	145	215	337	0
1252	106	0	-2045	-3829	-1784	2937	-130	-2806	-1078	197	374	197	83	277	0
1253	106	0	-2072	-3812	-1740	2942	-166	-2776	-1004	327	358	199	89	366	0
1254	106	0	-2118	-3823	-1705	2970	-206	-2764	-1028	215	296	108	-116	265	0
1255	106	0	-2128	-3848	-1720	2988	-204	-2784	-874	184	424	190	-157	353	0
1256	106	0	-2093	-3862	-1769	2977	-162	-2815	-841	108	469	256	-190	302	0
1257	106	0	-2039	-3880	-1841	2959	-99	-2860	-853	19	603	221	-201	238	0
1258	106	0	-2113	-3926	-1813	3019	-150	-2869	-824	9	413	188	-201	225	0
1259	106	0	-1964	-3940	-1976	2952	6	-2958	-725	56	391	252	-228	232	0
1260	106	0	-2029	-3951	-1922	2990	-53	-2936	-684	-48	300	269	-213	162	0
1261	106	0	-2175	-3963	-1788	3069	-193	-2875	-715	13	259	250	-217	42	0
1262	106	0	-2163	-3969	-1806	3066	-178	-2887	-682	19	325	259	-81	-102	0
1263	106	0	-2225	-3982	-1757	3103	-234	-2869	-770	60	205	244	-32	-141	0
1264	106	0	-2186	-3994	-1808	3090	-189	-2901	-776	-34	118	310	-1	-195	0
1265	106	0	-2189	-3975	-1786	3082	-201	-2880	-931	75	44	312	-3	-230	0
1266	106	0	-2194	-3994	-1800	3094	-197	-2897	-1059	46	-11	265	27	-271	0
1267	106	0	-2148	-4023	-1875	3085	-136	-2949	-1032	11	-69	353	-29	-207	0
1268	106	0	-2113	-4037	-1924	3075	-94	-2980	-1185	102	-147	302	-83	-195	0
1269	106	0	-2058	-4077	-2019	3067	-19	-3048	-1200	102	-176	325	-67	-246	0
1270	106	0	-2103	-4093	-1990	3098	-56	-3041	-1181	67	-195	254	-89	-223	0
1271	106	0	-2067	-4136	-2069	3101	1	-3102	-1206	58	-271	364	-162	-242	0
1272	106	0	-2155	-4124	-1969	3139	-93	-3046	-1196	-31	-259	395	-203	-250	0
1273	106	0	-2120	-4151	-2031	3135	-44	-3091	-1078	-62	-246	368	-283	-281	0
1274	106	0	-2132	-4153	-2021	3142	-55	-3087	-1039	-98	-205	259	-322	-176	0
1275	106	0	-2188	-4178	-1990	3183	-99	-3084	-1055	-128	-252	273	-384	-207	0
1276	106	0	-2070	-4176	-2106	3123	18	-3141	-954	-145	-211	291	-422	-209	0
1277	106	0	-2091	-4174	-2083	3132	-4	-3128	-989	-168	-211	279	-432	-225	0
1278	106	0	-2037	-4167	-2130	3102	46	-3148	-968	-223	-236	162	-409	-291	0
1279	106	0	-1978	-4203	-2225	3090	123	-3214	-911	-219	-207	83	-426	-197	0
1280	106	0	-1937	-4202	-2265	3069	164	-3233	-783	-195	-256	199	-368	-102	0
1281	106	0	-1954	-4202	-2248	3078	147	-3225	-743	-246	-240	161	-376	-176	0
1282	106	0	-1977	-4198	-2221	3087	122	-3209	-614	-281	-306	194	-391	-153	0
1283	106	0	-2017	-4209	-2192	3113	87	-3200	-609	-234	-254	98	-327	-182	0
1284	106	0	-2052	-4217	-2165	3134	56	-3191	-647	-211	-267	1	-312	-106	0
1285	106	0	-2031	-4215	-2184	3123	76	-3199	-578	-114	-327	46	-236	-176	0
1286	106	0	-2045	-4235	-2190	3140	72	-3212	-496	-205	-232	11	-281	-135	0
1287	106	0	-2056	-4246	-2190	3151	67	-3218	-568	-139	-242	-25	-184	-217	0
1288	106	0	-1967	-4244	-2277	3105	155	-3260	-463	-118	-209	44	-285	-133	0
1289	106	0	-2006	-4238	-2232	3122	113	-3235	-448	-172	-263	-27	-242	-69	0
1290	106	0	-1996	-4256	-2260	3126	132	-3258	-452	-104	-246	-1	-244	-9	0
1291	106	0	-2072	-4256	-2184	3164	56	-3220	-411	-129	-180	-98	-129	-97	0
1292	106	0	-2059	-4268	-2209	3163	75	-3238	-455	-98	-188	-129	-118	-112	0
1293	106	0	-2047	-4254	-2207	3150	80	-3230	-461	-100	-186	-114	-153	-17	0
1294	106	0	-2093	-4250	-2157	3171	32	-3203	-455	-98	-199	-172	-102	-81	0
1295	106	0	-2099	-4269	-2170	3184	35	-3219	-492	-65	-256	-188	-157	-108	0
1296	106	0	-2060	-4271	-2211	3165	75	-3241	-438	-95	-207	-73	-178	-73	0
1297	106	0	-2151	-4248	-2097	3199	-27	-3172	-485	-87	-213	-161	-120	-145	0
1298	106	0	-2088	-4225	-2137	3156	24	-3181	-564	-135	-195	-192	-145	-31	0
1299	106	0	-2009	-4205	-2196	3107	93	-3200	-424	-128	-93	-252	-87	5	0
1300	106	0	-2049	-4198	-2149	3123	50	-3173	-417	-9	-168	-197	-77	13	0
1301	106	0	-2072	-4202	-2130	3137	29	-3166	-535	0	-192	-172	-97	46	0
1302	106	0	-2029	-4211	-2182	3120	76	-3196	-455	1	-98	-176	-104	46	0
1303	106	0	-2142	-4213	-2071	3177	-35	-3142	-473	-62	-124	-246	-69	40	0
1304	106	0	-2170	-4207	-2037	3188	-66	-3122	-508	11	-129	-292	-162	-19	0
1305	106	0	-2097	-4229	-2132	3163	17	-3180	-415	7	-58	-151	-93	11	0
1306	106	0	-2132	-4223	-2091	3177	-20	-3157	-486	-129	-102	-213	-203	52	0
1307	106	0	-2022	-4221	-2199	3121	88	-3210	-397	-31	-42	-217	-174	73	0
1308	106	0	-2008	-4207	-2199	3107	95	-3203	-424	17	9	-172	-77	122	0
1309	106	0	-2062	-4196	-2134	3129	36	-3165	-494	-100	-93	-283	-192	7	0
1310	106	0	-1977	-4186	-2209	3081	116	-3197	-356	-71	-118	-131	-81	95	0
1311	106	0	-1990	-4209	-2219	3099	114	-3214	-407	-91	-65	-219	-85	58	0
1312	106	0	-2020	-4196	-2176	3108	78	-3186	-378	-15	-73	-174	-81	108	0
1313	106	0	-2064	-4194	-2130	3129	33	-3162	-314	-112	-85	-170	-124	23	0
1314	106	0	-2045	-4186	-2141	3115	48	-3163	-300	-95	-106	-192	-122	91	0
1315	106	0	-2095	-4155	-2060	3125	-17	-3107	-294	-159	-73	-162	-93	42	0
1316	106	0	-1994	-4143	-2149	3068	77	-3146	-323	-83	-95	-120	-60	-13	0
1317	106	0	-1998	-4159	-2161	3078	81	-3160	-269	-98	-133	-128	-54	17	0
1318	106	0	-2024	-4169	-2145	3096	60	-3157	-273	-168	-81	-93	-98	83	0
1319	106	0	-1843	-4157	-2314	3000	235	-3235	-170	-34	-15	-91	-17	102	0
1320	106	0	-1975	-4147	-2172	3061	98	-3159	-277	-62	-38	-122	-5	64	0
1321	106	0	-1922	-4151	-2229	3036	153	-3190	-207	-56	-44	-31	5	56	0
1322	106	0	-2045	-4147	-2102	3096	28	-3124	-174	-58	-60	-38	-52	-25	0
1323	106	0	-2074	-4147	-2073	3110	0	-3110	-124	-42	-36	-44	-60	-25	0
1324	106	0	-2049	-4151	-2102	3100	26	-3126	-122	-34	-73	15	-50	15	0
1325	106	0	-2118	-4139	-2021	3128	-48	-3080	-194	-85	-73	-116	-48	-87	0
1326	106	0	-2072	-4136	-2064	3104	-4	-3100	-122	-87	1	-21	-21	-5	0
1327	106	0	-2023	-4141	-2118	3082	47	-3129	-141	-100	-56	-29	-52	-27	0
1328	106	0	-2043	-4132	-2089	3087	23	-3110	-192	-23	5	-93	-3	-3	0
1329	106	0	-1927	-4105	-2178	3016	125	-3141	-91	-38	17	-5	-48	32	0
1330	106	0	-2010	-4101	-2091	3055	40	-3096	-141	-44	-29	-40	-114	23	0
1331	106	0	-2037	-4091	-2054	3064	8	-3072	-83	-91	69	-25	-129	64	0
1332	106	0	-2080	-4091	-2011	3085	-34	-3051	-102	-93	3	-17	-139	65	0
1333	106	0	-2088	-4103	-2015	3095	-36	-3059	-77	-31	-17	19	-112	93	0
1334	106	0	-2179	-4101	-1922	3140	-128	-3011	-71	-100	67	-34	-129	75	0
1335	106	0	-2079	-4083	-2004	3081	-37	-3043	-3	7	-27	50	-102	48	0
1336	106	0	-2047	-4074	-2027	3060	-10	-3050	-81	27	79	38	-159	69	0
1337	106	0	-2121	-4074	-1953	3097	-84	-3013	-83	-64	69	11	-195	67	0
1338	106	0	-2052	-4087	-2035	3069	-8	-3061	-13	-40	100	36	-188	162	0
1339	106	0	-1973	-4089	-2116	3031	71	-3102	0	5	178	60	-133	58	0
1340	106	0	-2010	-4097	-2087	3053	38	-3092	13	-52	139	64	-108	73	0
1341	106	0	-2050	-4112	-2062	3081	6	-3087	-15	-9	85	-29	-112	135	0
1342	106	0	-2070	-4114	-2044	3092	-13	-3079	21	42	77	48	-100	52	0
1343	106	0	-2117	-4095	-1978	3106	-69	-3036	-32	58	65	67	-188	69	0
1344	106	0	-2158	-4066	-1908	3112	-125	-2987	29	50	147	100	-174	122	0
1345	106	0	-2146	-4064	-1918	3105	-114	-2991	23	-75	58	-25	-242	29	0
1346	106	0	-2076	-4068	-1992	3072	-42	-3030	-5	3	176	110	-161	133	0
1347	106	0	-2090	-4064	-1974	3077	-58	-3019	-60	9	128	89	-236	122	0
1348	106	0	-1975	-4035	-2060	3005	42	-3047	15	54	172	85	-256	120	0
1349	106	0	-2033	-4054	-2021	3043	-6	-3037	31	-29	149	124	-320	161	0
1350	106	0	-1981	-4025	-2044	3003	31	-3034	9	27	157	85	-337	141	0
1351	106	0	-2000	-4031	-2031	3015	15	-3031	75	81	141	104	-279	143	0
1352	106	0	-2045	-4027	-1982	3036	-31	-3004	54	64	215	133	-347	194	0
1353	106	0	-2093	-4023	-1930	3058	-81	-2976	65	97	261	98	-279	201	0
1354	106	0	-2169	-4021	-1852	3095	-158	-2936	71	25	151	131	-333	112	0
1355	106	0	-2097	-4046	-1949	3071	-74	-2997	126	71	261	75	-318	213	0
1356	106	0	-2120	-4044	-1924	3082	-98	-2984	-42	65	242	87	-337	157	0
1357	106	0	-2062	-4033	-1971	3047	-45	-3002	-11	85	184	40	-358	151	0
1358	106	0	-2058	-4044	-1986	3051	-36	-3015	5	89	190	34	-403	162	0
1359	106	0	-2064	-4052	-1988	3058	-38	-3020	-40	60	238	95	-399	186	0
1360	106	0	-2000	-4044	-2044	3022	22	-3044	46	133	203	48	-360	174	0
1361	106	0	-2009	-4046	-2037	3027	14	-3041	5	126	232	114	-261	252	0
1362	106	0	-2023	-4048	-2025	3035	1	-3036	-9	77	221	73	-314	133	0
1363	106	0	-2076	-4035	-1959	3055	-58	-2997	0	97	203	114	-232	110	0
1364	106	0	-2159	-4017	-1858	3088	-150	-2937	-93	40	192	11	-308	137	0
1365	106	0	-2126	-4033	-1907	3079	-109	-2970	-91	89	213	52	-252	145	0
1366	106	0	-2085	-4021	-1936	3053	-74	-2978	-89	23	149	-3	-279	19	0
1367	106	0	-2039	-4025	-1986	3032	-26	-3005	-73	54	283	54	-267	133	0
1368	106	0	-2159	-4017	-1858	3088	-150	-2937	-213	1	155	-52	-277	34	0
1369	106	0	-1952	-4027	-2075	2989	61	-3051	-50	85	182	31	-190	83	0
1370	106	0	-2002	-4035	-2033	3018	15	-3034	-56	79	174	104	-199	135	0
1371	106	0	-2066	-4033	-1967	3049	-49	-3000	-102	31	116	-3	-234	65	0
1372	106	0	-2027	-4025	-1998	3026	-14	-3011	1	71	129	85	-195	122	0
1373	106	0	-2037	-4009	-1972	3023	-32	-2990	27	13	106	-3	-100	93	0
1374	106	0	-2092	-4008	-1916	3050	-88	-2962	-67	-23	95	7	-145	38	0
1375	106	0	-2032	-4008	-1976	3020	-28	-2992	-42	95	180	1	-147	77	0
1376	106	0	-2087	-4019	-1932	3053	-77	-2975	-19	11	81	36	-112	112	0
1377	106	0	-2004	-4017	-2013	3010	4	-3015	-56	31	104	-32	-128	3	0
1378	106	0	-2016	-4023	-2007	3019	-4	-3015	-17	38	118	1	-128	11	0
1379	106	0	-1899	-4021	-2122	2960	111	-3071	-40	-1	159	-75	-102	19	0
1380	106	0	-1924	-4023	-2099	2973	87	-3061	-58	7	145	17	-36	67	0
1381	106	0	-1897	-4011	-2114	2954	108	-3062	-13	-9	73	-50	-79	34	0
1382	106	0	-1918	-4009	-2091	2963	86	-3050	-9	7	133	23	-102	118	0
1383	106	0	-1971	-4002	-2031	2986	30	-3016	3	34	46	-46	-71	50	0
1384	106	0	-2062	-4031	-1969	3046	-46	-3000	-48	-133	13	-40	-120	-85	0
1385	106	0	-2002	-4019	-2017	3010	7	-3018	-52	60	58	5	-126	11	0
1386	106	0	-1984	-4013	-2029	2998	22	-3021	17	1	-13	-17	-147	-1	0
1387	106	0	-1942	-4037	-2095	2989	76	-3066	31	-3	17	-34	-67	64	0
1388	106	0	-1876	-4021	-2145	2948	134	-3083	15	-32	97	-104	-71	7	0
1389	106	0	-1851	-4008	-2157	2929	153	-3082	108	-29	23	-129	-1	50	0
1390	106	0	-1870	-4009	-2139	2939	134	-3074	65	-31	21	-77	-81	-75	0
1391	106	0	-1897	-4023	-2126	2960	114	-3074	21	-9	-34	-9	-40	-60	0
1392	106	0	-1938	-4023	-2085	2980	73	-3054	52	29	1	9	-7	-32	0
1393	106	0	-1892	-4008	-2116	2950	112	-3062	87	-1	21	29	-19	-79	0
1394	106	0	-2031	-4009	-1978	3020	-26	-2993	7	-65	-34	21	-62	-85	0
1395	106	0	-1932	-4013	-2081	2972	74	-3047	81	23	3	13	1	-81	0
1396	106	0	-1961	-4023	-2062	2992	50	-3042	116	15	-3	7	-38	-17	0
1397	106	0	-1903	-4009	-2106	2956	101	-3057	-31	122	-50	-65	0	-143	0
1398	106	0	-1915	-4000	-2085	2957	85	-3042	75	-5	-89	31	-19	-21	0
1399	106	0	-1810	-3980	-2170	2895	180	-3075	128	15	-62	-7	-40	-137	0
1400	106	0	-1879	-4009	-2130	2944	125	-3069	139	9	-9	3	60	15	0
1401	106	0	-1864	-4025	-2161	2944	148	-3093	128	-9	-98	60	11	-60	0
1402	106	0	-1846	-4011	-2165	2928	159	-3088	157	100	-89	58	29	-1	0
1403	106	0	-1961	-4017	-2056	2989	47	-3036	145	-31	-83	60	-46	-13	0
1404	106	0	-1953	-4009	-2056	2981	51	-3032	83	-34	-56	-1	50	-44	0
1405	106	0	-1960	-4002	-2042	2981	41	-3022	174	75	-60	100	48	-27	0
1406	106	0	-1913	-3998	-2085	2955	86	-3041	106	40	-100	75	-32	-79	0
1407	106	0	-1940	-3988	-2048	2964	54	-3018	186	5	54	95	3	-29	0
1408	106	0	-1928	-3984	-2056	2956	64	-3020	133	23	-133	23	-21	-112	0
1409	106	0	-1852	-3978	-2126	2915	137	-3052	190	15	40	19	85	-29	0
1410	106	0	-1885	-3982	-2097	2933	106	-3039	234	-15	-60	58	77	-116	0
1411	106	0	-1839	-3965	-2126	2902	143	-3045	164	89	-79	128	25	-62	0
1412	106	0	-1977	-3965	-1988	2971	5	-2976	172	-56	1	79	95	-85	0
1413	106	0	-1934	-3971	-2037	2952	51	-3004	161	-3	13	65	40	-87	0
1414	106	0	-2076	-3998	-1922	3037	-77	-2960	203	-48	7	114	40	-23	0
1415	106	0	-1998	-3998	-2000	2998	1	-2999	178	-58	60	11	19	-118	0
1416	106	0	-2031	-4015	-1984	3023	-23	-2999	197	-29	95	112	31	-42	0
1417	106	0	-2012	-4025	-2013	3018	0	-3019	114	-5	48	48	34	-60	0
1418	106	0	-2027	-4042	-2015	3034	-6	-3028	168	46	11	124	9	-93	0
1419	106	0	-1928	-4019	-2091	2973	81	-3055	186	64	58	85	64	-128	0
1420	106	0	-1981	-4004	-2023	2992	21	-3013	199	-3	9	97	124	-38	0
1421	106	0	-1912	-4011	-2099	2961	93	-3055	178	83	1	149	23	-40	0
1422	106	0	-2017	-4013	-1996	3015	-10	-3004	190	44	25	118	87	-44	0
1423	106	0	-2050	-3990	-1940	3020	-55	-2965	137	-13	11	102	38	-155	0
1424	106	0	-2058	-3980	-1922	3019	-68	-2951	174	97	186	172	182	42	0
1425	106	0	-2136	-3971	-1835	3053	-150	-2903	75	52	-34	62	38	-162	0
1426	106	0	-1951	-3951	-2000	2951	24	-2975	228	151	174	133	170	-5	0
1427	106	0	-2055	-3963	-1908	3009	-73	-2935	186	5	128	91	139	-93	0
1428	106	0	-1990	-3945	-1955	2967	-17	-2950	203	110	129	23	100	-42	0
1429	106	0	-1951	-3951	-2000	2951	24	-2975	172	23	64	108	42	-1	0
1430	106	0	-1975	-3971	-1996	2973	10	-2983	104	104	34	112	116	7	0
1431	106	0	-1970	-3977	-2007	2973	18	-2992	194	50	126	143	65	7	0
1432	106	0	-2118	-3992	-1874	3055	-122	-2933	64	60	89	67	102	-11	0
1433	106	0	-2049	-4004	-1955	3026	-47	-2979	147	98	97	120	71	7	0
1434	106	0	-2171	-3988	-1817	3079	-177	-2902	7	75	7	62	42	-1	0
1435	106	0	-2124	-3982	-1858	3053	-133	-2920	27	56	126	54	19	-13	0
1436	106	0	-2126	-3982	-1856	3054	-135	-2919	38	122	139	77	34	62	0
1437	106	0	-2125	-3977	-1852	3051	-136	-2914	73	-7	98	64	11	-11	0
1438	106	0	-2015	-3982	-1967	2998	-24	-2974	98	34	145	139	56	-25	0
1439	106	0	-2017	-3982	-1965	2999	-26	-2973	23	-13	93	25	-25	-1	0
1440	106	0	-1944	-3975	-2031	2959	43	-3003	46	50	182	34	40	69	0
1441	106	0	-2004	-3961	-1957	2982	-23	-2959	31	106	124	128	83	44	0
1442	106	0	-2043	-3932	-1889	2987	-77	-2910	-44	40	129	3	9	65	0
1443	106	0	-1992	-3922	-1930	2957	-31	-2926	29	21	139	52	-42	58	0
1444	106	0	-2140	-3922	-1782	3031	-179	-2852	-7	73	149	95	54	83	0
1445	106	0	-2056	-3930	-1874	2993	-91	-2902	1	23	89	-1	-11	3	0
1446	106	0	-2004	-3930	-1926	2967	-39	-2928	64	106	164	87	83	50	0
1447	106	0	-2047	-3928	-1881	2987	-83	-2904	-15	40	95	62	7	21	0
1448	106	0	-2004	-3971	-1967	2987	-18	-2969	-19	83	44	23	48	-40	0
1449	106	0	-2002	-3949	-1947	2975	-27	-2948	-5	40	112	25	50	17	0
1450	106	0	-1990	-3955	-1965	2972	-12	-2960	-3	34	102	-46	15	58	0
1451	106	0	-2013	-3953	-1940	2983	-36	-2946	-31	13	38	-54	46	-17	0
1452	106	0	-1957	-3951	-1994	2954	18	-2972	50	91	147	52	124	-13	0
1453	106	0	-2049	-3942	-1893	2995	-78	-2917	-62	31	135	-56	31	11	0
1454	106	0	-1981	-3934	-1953	2957	-14	-2943	19	75	151	56	11	85	0
1455	106	0	-2103	-3936	-1833	3019	-135	-2884	-71	5	157	11	11	29	0
1456	106	0	-1979	-3944	-1965	2961	-7	-2954	-23	64	180	13	-48	36	0
1457	106	0	-2004	-3951	-1947	2977	-28	-2949	-9	-5	133	29	-7	-42	0
1458	106	0	-1971	-3934	-1963	2952	-4	-2948	0	62	141	54	-15	-17	0
1459	106	0	-1873	-3944	-2071	2908	99	-3007	9	89	159	42	21	85	0
1460	106	0	-1956	-3938	-1982	2947	13	-2960	-5	58	93	19	50	25	0
1461	106	0	-1926	-3928	-2002	2927	38	-2965	9	56	104	3	21	95	0
1462	106	0	-1954	-3928	-1974	2941	10	-2951	-31	21	164	38	29	7	0
1463	106	0	-1963	-3918	-1955	2940	-4	-2936	25	29	143	-19	-9	93	0
1464	106	0	-2023	-3922	-1899	2972	-62	-2910	71	-13	162	-42	17	85	0
1465	106	0	-2079	-3918	-1839	2998	-120	-2878	62	11	184	-97	7	19	0
1466	106	0	-2034	-3909	-1875	2971	-79	-2892	58	3	23	1	-9	-5	0
1467	106	0	-1938	-3878	-1940	2908	1	-2909	31	31	168	11	11	97	0
1468	106	0	-1940	-3880	-1940	2910	0	-2910	46	-69	83	-71	-77	-27	0
1469	106	0	-1917	-3868	-1951	2892	17	-2909	34	0	81	3	21	36	0
1470	106	0	-1867	-3876	-2009	2871	71	-2942	58	23	75	-32	83	38	0
1471	106	0	-1892	-3872	-1980	2882	44	-2926	133	21	46	23	13	83	0
1472	106	0	-1942	-3891	-1949	2916	3	-2920	106	-34	95	-3	48	73	0
1473	106	0	-1934	-3903	-1969	2918	17	-2936	108	-44	155	29	54	25	0
1474	106	0	-2068	-3909	-1841	2988	-113	-2875	54	-73	54	-89	-23	31	0
1475	106	0	-2027	-3916	-1889	2971	-69	-2902	108	-147	64	-29	15	64	0
1476	106	0	-1920	-3912	-1992	2916	36	-2952	131	-5	145	-21	60	-27	0
1477	106	0	-1938	-3905	-1967	2921	14	-2936	129	19	112	-31	-5	42	0
1478	106	0	-1936	-3903	-1967	2919	15	-2935	168	-25	116	1	3	-23	0
1479	106	0	-1874	-3895	-2021	2884	73	-2958	108	-17	69	-3	5	-36	0
1480	106	0	-1874	-3885	-2011	2879	68	-2948	139	21	73	7	60	38	0
1481	106	0	-1915	-3889	-1974	2902	29	-2931	116	-13	112	-19	54	75	0
1482	106	0	-1882	-3895	-2013	2888	65	-2954	106	29	85	13	98	5	0
1483	106	0	-1949	-3881	-1932	2915	-8	-2906	81	-9	54	60	-11	13	0
1484	106	0	-1979	-3868	-1889	2923	-45	-2878	93	-46	97	-15	-25	46	0
1485	106	0	-1944	-3878	-1934	2911	-5	-2906	184	-23	162	-25	25	40	0
1486	106	0	-1983	-3868	-1885	2925	-49	-2876	100	-21	62	0	62	44	0
1487	106	0	-1952	-3878	-1926	2915	-13	-2902	141	-48	36	5	-7	-29	0
1488	106	0	-1868	-3862	-1994	2865	63	-2928	170	15	122	-3	48	126	0
1489	106	0	-1872	-3862	-1990	2867	59	-2926	135	19	100	-7	29	-13	0
1490	106	0	-1855	-3864	-2009	2859	77	-2936	141	-67	135	-11	23	9	0
1491	106	0	-1888	-3874	-1986	2881	49	-2930	195	3	83	38	25	81	0
1492	106	0	-1876	-3854	-1978	2865	51	-2916	139	36	71	-25	58	-44	0
1493	106	0	-1946	-3858	-1912	2902	-17	-2885	112	31	65	34	81	5	0
1494	106	0	-1998	-3864	-1866	2931	-66	-2865	161	-27	54	-13	9	81	0
1495	106	0	-1977	-3862	-1885	2919	-46	-2873	106	-3	77	-15	42	-17	0
1496	106	0	-1919	-3868	-1949	2893	15	-2908	135	54	149	71	32	75	0
1497	106	0	-1932	-3864	-1932	2898	0	-2898	182	-5	128	-58	62	31	0
1498	106	0	-1864	-3848	-1984	2856	60	-2916	112	9	73	13	-34	46	0
1499	106	0	-1804	-3841	-2037	2822	116	-2939	135	15	213	-17	40	133	0
1500	106	0	-1855	-3837	-1982	2846	63	-2909	147	-5	106	9	-5	151	0
1501	106	0	-1836	-3847	-2011	2841	87	-2929	67	52	67	42	42	69	0
1502	106	0	-1827	-3860	-2033	2843	103	-2946	194	97	129	67	110	54	0
1503	106	0	-1998	-3850	-1852	2924	-73	-2851	93	56	77	-40	44	29	0
1504	106	0	-1895	-3852	-1957	2873	31	-2904	139	38	106	-15	17	13	0
1505	106	0	-1965	-3862	-1897	2913	-34	-2879	174	52	176	32	83	48	0
1506	106	0	-1979	-3862	-1883	2920	-48	-2872	91	-34	116	-64	17	-31	0
1507	106	0	-1905	-3845	-1940	2875	17	-2892	124	69	79	-23	46	-25	0
1508	106	0	-1926	-3827	-1901	2876	-12	-2864	174	31	106	19	0	98	0
1509	106	0	-1842	-3847	-2005	2844	81	-2926	98	-46	120	-91	54	54	0
1510	106	0	-1773	-3833	-2060	2803	143	-2946	226	34	83	34	75	137	0
1511	106	0	-1881	-3817	-1936	2849	27	-2876	159	-15	91	-19	36	126	0
1512	106	0	-1823	-3827	-2004	2825	90	-2915	162	25	65	34	13	56	0
1513	106	0	-1871	-3843	-1972	2857	50	-2907	215	69	133	58	54	120	0
1514	106	0	-1926	-3862	-1936	2894	5	-2899	159	-23	223	32	56	89	0
1515	106	0	-1905	-3854	-1949	2879	22	-2901	197	9	162	-7	31	5	0
1516	106	0	-1934	-3856	-1922	2895	-6	-2889	116	141	93	44	60	23	0
1517	106	0	-1907	-3829	-1922	2868	7	-2875	73	29	106	46	21	5	0
1518	106	0	-1840	-3845	-2005	2842	82	-2925	161	52	128	13	69	29	0
1519	106	0	-1798	-3850	-2052	2824	127	-2951	95	106	58	-46	67	77	0
1520	106	0	-1845	-3837	-1992	2841	73	-2914	149	32	83	-21	31	42	0
1521	106	0	-1861	-3839	-1978	2850	58	-2908	174	71	143	29	151	5	0
1522	106	0	-1853	-3827	-1974	2840	60	-2900	104	11	120	-3	-32	0	0
1523	106	0	-1921	-3808	-1887	2864	-17	-2847	166	36	106	13	11	104	0
1524	106	0	-1953	-3815	-1862	2884	-45	-2838	180	29	95	-1	95	-13	0
1525	106	0	-1901	-3821	-1920	2861	9	-2870	192	25	126	27	60	-13	0
1526	106	0	-1942	-3829	-1887	2885	-27	-2858	161	32	106	0	89	-27	0
1527	106	0	-1976	-3819	-1843	2897	-66	-2831	143	-25	52	31	-13	-83	0
1528	106	0	-1812	-3808	-1996	2810	92	-2902	213	60	91	77	110	-3	0
1529	106	0	-1923	-3812	-1889	2867	-17	-2850	102	62	67	-19	120	-13	0
1530	106	0	-1793	-3808	-2015	2800	111	-2911	159	65	46	34	-11	21	0
1531	106	0	-1860	-3817	-1957	2838	48	-2887	176	62	133	29	149	-31	0
1532	106	0	-1938	-3808	-1870	2873	-34	-2839	112	-1	153	38	87	-69	0
1533	106	0	-1915	-3792	-1877	2853	-19	-2834	168	58	100	-38	97	-102	0
1534	106	0	-1973	-3808	-1835	2890	-69	-2821	244	93	149	17	161	42	0
1535	106	0	-1959	-3829	-1870	2894	-44	-2849	120	7	46	-54	34	-15	0
1536	106	0	-1914	-3819	-1905	2866	-4	-2862	172	85	180	54	137	46	0
1537	106	0	-1952	-3812	-1860	2882	-46	-2836	100	31	116	69	62	-54	0
1538	106	0	-1808	-3808	-2000	2808	96	-2904	289	25	178	32	83	44	0
1539	106	0	-1868	-3802	-1934	2835	33	-2868	168	60	40	85	120	-7	0
1540	106	0	-1836	-3810	-1974	2823	69	-2892	164	48	48	-17	83	-42	0
1541	106	0	-1779	-3800	-2021	2789	121	-2910	225	106	147	89	174	52	0
1542	106	0	-1955	-3821	-1866	2888	-44	-2843	124	69	-13	-67	122	-69	0
1543	106	0	-1928	-3819	-1891	2873	-18	-2855	199	67	83	98	112	23	0
1544	106	0	-2000	-3819	-1819	2909	-90	-2819	176	50	71	19	89	-42	0
1545	106	0	-1961	-3827	-1866	2894	-47	-2846	250	46	110	69	89	-7	0
1546	106	0	-1975	-3821	-1846	2898	-64	-2833	223	-73	114	64	83	-44	0
1547	106	0	-1950	-3814	-1864	2882	-43	-2839	194	44	65	81	31	7	0
1548	106	0	-2026	-3812	-1786	2919	-120	-2799	75	27	75	-19	95	-67	0
1549	106	0	-1876	-3808	-1932	2842	28	-2870	155	64	89	21	85	-52	0
1550	106	0	-1853	-3804	-1951	2828	49	-2877	178	129	83	32	122	56	0
1551	106	0	-1909	-3808	-1899	2858	-5	-2853	164	31	141	97	128	-13	0
1552	106	0	-1930	-3804	-1874	2867	-28	-2839	145	98	143	56	110	5	0
1553	106	0	-2006	-3808	-1802	2907	-102	-2805	116	27	69	17	62	-3	0
1554	106	0	-1959	-3802	-1843	2880	-58	-2822	170	75	159	-15	128	15	0
1555	106	0	-1971	-3786	-1815	2878	-78	-2800	166	67	65	46	114	-9	0
1556	106	0	-1989	-3771	-1782	2880	-103	-2776	98	75	97	58	79	17	0
1557	106	0	-1911	-3777	-1866	2844	-22	-2821	124	137	62	73	81	-58	0
1558	106	0	-1892	-3783	-1891	2837	0	-2837	122	75	147	71	62	48	0
1559	106	0	-1917	-3792	-1875	2854	-21	-2833	162	32	95	44	110	-13	0
1560	106	0	-1856	-3786	-1930	2821	37	-2858	108	135	83	46	112	98	0
1561	106	0	-1854	-3790	-1936	2822	41	-2863	225	1	176	44	87	97	0
1562	106	0	-1965	-3790	-1825	2877	-70	-2807	64	87	50	7	65	-56	0
1563	106	0	-1923	-3779	-1856	2851	-33	-2817	195	62	186	48	102	85	0
1564	106	0	-2002	-3810	-1808	2906	-97	-2809	98	85	81	31	36	-27	0
1565	106	0	-1930	-3794	-1864	2862	-33	-2829	164	65	188	129	112	52	0
1566	106	0	-2012	-3790	-1778	2901	-117	-2784	58	13	98	29	64	-40	0
1567	106	0	-1911	-3788	-1877	2849	-17	-2832	141	114	128	104	50	7	0
1568	106	0	-1880	-3769	-1889	2824	4	-2829	141	106	31	23	81	-73	0
1569	106	0	-1894	-3748	-1854	2821	-20	-2801	104	36	139	56	100	79	0
1570	106	0	-1762	-3715	-1953	2738	95	-2834	151	137	141	85	97	9	0
1571	106	0	-1833	-3697	-1864	2765	15	-2780	197	27	174	97	102	-5	0
1572	106	0	-1827	-3693	-1866	2760	19	-2779	176	65	176	54	106	11	0
1573	106	0	-1853	-3684	-1831	2768	-11	-2757	188	36	149	67	114	65	0
1574	106	0	-1911	-3678	-1767	2794	-72	-2722	164	62	114	25	1	11	0
1575	106	0	-1960	-3674	-1714	2817	-123	-2694	161	42	143	79	50	64	0
1576	106	0	-1966	-3680	-1714	2823	-126	-2697	106	32	50	11	40	-11	0
1577	106	0	-1847	-3695	-1848	2771	0	-2771	75	135	124	48	85	11	0
1578	106	0	-1928	-3734	-1806	2831	-61	-2770	149	44	178	36	87	5	0
1579	106	0	-1744	-3728	-1984	2736	120	-2856	211	106	137	93	58	15	0
1580	106	0	-1847	-3730	-1883	2788	18	-2806	91	91	168	79	71	91	0
1581	106	0	-1789	-3734	-1945	2761	78	-2839	207	29	122	34	44	40	0
1582	106	0	-1901	-3742	-1841	2821	-30	-2791	145	83	100	56	91	27	0
1583	106	0	-1975	-3763	-1788	2869	-93	-2775	170	-3	95	31	62	15	0
1584	106	0	-1916	-3790	-1874	2853	-21	-2832	197	50	108	-3	93	-31	0
1585	106	0	-2033	-3806	-1773	2919	-130	-2789	118	44	58	31	95	-7	0
1586	106	0	-2006	-3827	-1821	2916	-92	-2824	83	48	89	48	34	-27	0
1587	106	0	-1989	-3866	-1877	2927	-56	-2871	83	71	104	-34	77	-60	0
1588	106	0	-1995	-3870	-1875	2932	-60	-2872	168	42	162	46	108	-56	0
1589	106	0	-2246	-3400	-1154	2823	-546	-2277	-413	-632	-545	-725	-878	-900	0
1590	106	0	-1894	-1629	265	1761	-1079	-682	-506	-549	-508	-646	-805	-601	0
1591	106	0	-1812	-2809	-997	2310	-407	-1903	263	46	221	116	67	320	0
1592	106	0	-1639	-3218	-1579	2428	-30	-2398	9	-194	-95	-337	-409	-97	0
1593	106	0	-1153	-3426	-2273	2289	560	-2849	333	9	250	31	120	77	0
1594	106	0	-1575	-3530	-1955	2552	190	-2742	93	-215	-17	-149	325	-17	0
1595	106	0	-1519	-3643	-2124	2581	302	-2883	11	-248	-87	-131	366	40	0
1596	106	0	-1535	-3715	-2180	2625	322	-2947	-52	-298	-21	-102	-541	25	0
1597	106	0	-1554	-3792	-2238	2673	342	-3015	71	-294	83	-170	-529	164	0
1598	106	0	-1677	-3843	-2166	2760	244	-3004	81	-228	219	-118	-684	246	0
1599	106	0	-1622	-3887	-2265	2754	321	-3076	81	-67	178	1	-562	335	1
1600	106	0	-1724	-3953	-2229	2838	252	-3091	-23	141	-126	-197	-430	172	0
1601	106	0	-1560	-4004	-2444	2782	442	-3224	-21	366	-256	-143	-582	176	0
1602	106	0	-1715	-4025	-2310	2870	297	-3167	-1233	87	-580	-192	-2011	180	0
1603	106	0	-1727	-4058	-2331	2892	302	-3194	-1941	-444	-585	-223	-3181	265	0
1604	106	0	-1977	-4081	-2104	3029	63	-3092	-2399	-694	-471	-225	-3519	438	0
1605	106	0	-1845	-4101	-2256	2973	205	-3178	-2461	-644	-341	-157	-3523	320	0
1606	106	0	-1892	-4128	-2236	3010	172	-3182	-1998	-308	-178	-188	-2902	209	0
1607	106	0	-2017	-4139	-2122	3078	52	-3130	-1206	15	-44	-184	-2203	85	0
1608	106	0	-1923	-4169	-2246	3046	161	-3207	-1022	151	100	-174	-1447	13	0
1609	94	0	-2027	-4190	-2163	3108	68	-3176	-1303	401	195	-46	-131	9	0
1610	94	0	-2045	-4200	-2155	3122	55	-3177	-999	684	168	-192	824	-42	0
1611	94	0	-1927	-4196	-2269	3061	171	-3232	-859	455	-29	-106	1138	-29	0
1612	94	0	-1998	-4188	-2190	3093	96	-3189	-1410	-234	-85	-232	1472	-56	0
1613	94	0	-1967	-4186	-2219	3076	126	-3202	-2417	-741	48	-180	1191	-69	0
1614	94	0	-1977	-4211	-2234	3094	128	-3222	-2989	-1006	65	-93	715	-11	0
1615	94	0	-2014	-4235	-2221	3124	103	-3228	-2838	-772	-135	-137	407	-42	0
1616	94	0	-1830	-4258	-2428	3044	299	-3343	-2395	-519	-341	-40	102	-81	0
1617	94	0	-2097	-4293	-2196	3195	49	-3244	-1949	-261	-527	0	-172	1	0
1618	94	0	-1993	-4291	-2298	3142	152	-3294	-1555	52	-355	60	-178	-21	0
1619	94	0	-1973	-4304	-2331	3138	179	-3317	-1392	174	-279	31	-151	19	0
1620	94	0	-1857	-4332	-2475	3094	309	-3403	-1330	211	-333	71	-56	-21	0
1621	94	0	-1894	-4353	-2459	3123	282	-3406	-1330	145	-605	58	-77	-71	0
1622	94	0	-2053	-4353	-2300	3203	123	-3326	-1575	-15	-1018	89	-52	-67	0
1623	94	0	-2132	-4347	-2215	3239	41	-3281	-1647	-131	-1423	97	-79	-32	0
1624	94	0	-2239	-4345	-2106	3292	-66	-3225	-1647	-277	-1513	0	-248	48	0
1625	94	0	-2211	-4374	-2163	3292	-24	-3268	-1480	-89	-1352	95	-205	97	0
1626	94	0	-2250	-4380	-2130	3315	-60	-3255	-1295	65	-1228	79	-252	116	0
1627	94	0	-2093	-4411	-2318	3252	112	-3364	-1189	128	-1214	75	-221	17	0
1628	94	0	-1981	-4384	-2403	3182	211	-3393	-1138	221	-1247	23	-199	81	0
1629	94	0	-1913	-4423	-2510	3168	298	-3466	-1167	149	-1237	-7	-151	44	0
1630	94	0	-1934	-4436	-2502	3185	284	-3469	-1280	-50	-1173	38	-333	83	0
1631	94	0	-1948	-4458	-2510	3203	281	-3484	-1476	-143	-1018	106	-325	85	0
1632	94	0	-2096	-4458	-2362	3277	133	-3410	-1569	-195	-781	83	-337	-5	0
1633	94	0	-2088	-4452	-2364	3270	138	-3408	-1480	-267	-506	79	-341	-21	0
1634	94	0	-2181	-4458	-2277	3319	48	-3367	-1577	-250	-675	65	-452	-36	0
1635	94	0	-2058	-4463	-2405	3260	173	-3434	-1439	-29	-512	85	-393	34	0
1636	94	0	-2078	-4491	-2413	3284	167	-3452	-1460	81	-473	40	-366	23	0
1637	94	0	-1979	-4493	-2514	3236	267	-3503	-1346	277	-424	64	-211	-19	0
1638	94	0	-2045	-4541	-2496	3293	225	-3518	-1237	345	-300	114	-116	50	0
1639	94	0	-2000	-4545	-2545	3272	272	-3545	-1134	424	-335	60	-42	19	0
1640	94	0	-2047	-4516	-2469	3281	211	-3492	-1068	393	-211	71	11	25	0
1641	94	0	-2102	-4494	-2392	3298	145	-3443	-905	360	-242	97	69	62	0
1642	94	0	-2150	-4460	-2310	3305	80	-3385	-847	279	-343	58	-56	64	0
1643	94	0	-2047	-4452	-2405	3249	179	-3428	-595	349	-201	259	-31	215	0
1644	94	0	-2087	-4465	-2378	3276	145	-3421	-632	335	-201	261	-21	223	0
1645	94	0	-2024	-4489	-2465	3256	220	-3477	-533	428	-38	304	3	382	0
1646	94	0	-1961	-4543	-2582	3252	310	-3562	-517	434	-50	308	-1	405	0
1647	94	0	-2132	-4582	-2450	3357	159	-3516	-663	355	13	256	-42	374	0
1648	94	0	-2184	-4566	-2382	3375	99	-3474	-760	329	-58	234	-126	358	0
1649	94	0	-2243	-4481	-2238	3362	-2	-3359	-1018	236	-168	155	-180	312	0
1650	94	0	-2198	-4397	-2199	3297	0	-3298	-1214	95	-161	219	-226	351	0
1651	94	0	-2247	-4258	-2011	3252	-118	-3134	-1647	-11	-312	186	-314	362	0
1652	94	0	-2169	-4112	-1943	3140	-113	-3027	-1713	44	-310	106	-401	444	0
1653	94	0	-2291	-4004	-1713	3147	-289	-2858	-1734	-118	-265	67	-711	341	0
1654	94	0	-2156	-3911	-1755	3033	-200	-2833	-1633	89	-265	104	-673	471	0
1655	94	0	-2090	-3742	-1652	2916	-219	-2697	-1565	-19	-316	56	-843	355	0
1656	94	0	-1929	-3583	-1654	2756	-137	-2618	-1480	143	-223	147	-748	463	0
1657	94	0	-1882	-3350	-1468	2616	-207	-2409	-1456	133	-236	97	-661	279	0
1658	94	0	-1642	-3168	-1526	2405	-58	-2347	-1365	252	-194	46	-517	292	0
1659	94	0	-1564	-2954	-1390	2259	-87	-2172	-1224	281	-155	110	-430	292	0
1660	94	0	-1426	-2778	-1352	2102	-37	-2065	-1218	298	-120	52	-353	157	0
1661	94	0	-1409	-2646	-1237	2027	-86	-1941	-1096	395	44	110	-54	291	0
1662	94	0	-1554	-2688	-1134	2121	-210	-1911	-925	353	13	85	223	178	0
1663	94	0	-1600	-2822	-1222	2211	-189	-2022	-834	331	145	-29	285	100	0
1664	94	0	-1727	-2989	-1262	2358	-232	-2125	-805	343	102	32	356	118	0
1665	94	0	-1822	-3191	-1369	2506	-226	-2280	-741	279	221	11	374	106	0
1666	94	0	-1924	-3431	-1507	2677	-208	-2469	-698	199	201	19	192	124	0
1667	94	0	-1874	-3575	-1701	2724	-86	-2638	-682	254	164	42	100	67	0
1668	94	0	-1868	-3693	-1825	2780	-21	-2759	-576	213	254	81	114	149	0
1669	94	0	-1917	-3798	-1881	2857	-18	-2839	-578	98	186	91	-32	139	0
1670	94	0	-1855	-3928	-2073	2891	109	-3000	-566	-32	267	102	-15	95	0
1671	94	0	-2099	-4066	-1967	3082	-66	-3016	-516	-52	320	141	-102	281	0
1672	94	0	-2183	-4167	-1984	3175	-99	-3075	-488	-100	358	155	-40	151	0
1673	94	0	-2235	-4250	-2015	3242	-110	-3132	-523	-79	370	149	-34	89	0
1674	94	0	-2209	-4304	-2095	3256	-57	-3199	-430	-180	254	149	-73	98	0
1675	94	0	-2223	-4314	-2091	3268	-66	-3202	-496	-79	137	34	-170	-11	0
1676	94	0	-2167	-4285	-2118	3226	-24	-3201	-411	-15	110	141	-217	7	0
1677	94	0	-2227	-4254	-2027	3240	-100	-3140	-459	3	-73	131	-180	-79	0
1678	94	0	-2117	-4254	-2137	3185	10	-3195	-339	5	-168	178	-258	-133	0
1679	94	0	-2041	-4233	-2192	3137	75	-3212	-302	3	-300	234	-157	-168	0
1680	94	0	-2113	-4223	-2110	3168	-1	-3166	-323	42	-325	259	-166	-122	0
1681	94	0	-1963	-4174	-2211	3068	124	-3192	-424	-19	-391	211	-83	-289	0
1682	94	0	-1955	-4174	-2219	3064	132	-3196	-358	11	-399	240	-44	-162	0
1683	94	0	-2008	-4138	-2130	3073	61	-3134	-481	-85	-459	254	-13	-271	0
1684	94	0	-1984	-4077	-2093	3030	54	-3085	-469	-25	-409	263	-46	-234	0
1685	94	0	-2068	-4037	-1969	3052	-49	-3003	-599	-118	-453	209	-93	-261	0
1686	94	0	-1975	-3988	-2013	2981	19	-3000	-541	-93	-523	263	-137	-269	0
1687	94	0	-1981	-3930	-1949	2955	-16	-2939	-630	-85	-599	238	-228	-294	0
1688	94	0	-1894	-3901	-2007	2897	56	-2954	-630	-75	-640	197	-221	-261	0
1689	94	0	-1793	-3862	-2069	2827	138	-2965	-597	-81	-634	277	-244	-147	0
1690	94	0	-1732	-3860	-2128	2796	198	-2994	-618	-97	-700	199	-194	-254	0
1691	94	0	-1771	-3872	-2101	2821	165	-2986	-647	-190	-708	116	-223	-318	0
1692	94	0	-1752	-3872	-2120	2812	184	-2996	-545	-151	-682	248	-244	-234	0
1693	94	0	-1866	-3889	-2023	2877	78	-2956	-655	-213	-646	116	-283	-254	0
1694	94	0	-1767	-3868	-2101	2817	167	-2984	-566	-93	-620	93	-195	-230	0
1695	94	0	-1826	-3864	-2038	2845	106	-2951	-583	-116	-583	98	-316	-199	0
1696	94	0	-1758	-3874	-2116	2816	179	-2995	-566	-85	-523	118	-329	-197	0
1697	94	0	-1754	-3862	-2108	2808	177	-2985	-508	-54	-450	137	-261	-98	0
1698	94	0	-1775	-3858	-2083	2816	154	-2970	-605	-42	-461	83	-327	-166	0
1699	94	0	-1764	-3837	-2073	2800	154	-2955	-498	19	-473	168	-219	-161	0
1700	94	0	-1799	-3845	-2046	2822	123	-2945	-488	-64	-391	54	-236	-166	0
1701	94	0	-1763	-3831	-2068	2797	152	-2949	-496	67	-452	19	-143	-126	0
1702	94	0	-1889	-3829	-1940	2859	25	-2884	-453	-15	-298	58	-194	-85	0
1703	94	0	-1914	-3815	-1901	2864	-6	-2858	-453	-85	-368	-29	-176	-195	0
1704	94	0	-1891	-3819	-1928	2855	18	-2873	-411	40	-312	-32	-17	-139	0
1705	94	0	-1958	-3808	-1850	2883	-54	-2829	-388	-5	-376	-34	-23	-122	0
1706	94	0	-1921	-3798	-1877	2859	-22	-2837	-444	-27	-335	-89	-106	-93	0
1707	94	0	-1936	-3784	-1848	2860	-44	-2816	-417	19	-308	-1	-19	-71	0
1708	94	0	-1878	-3779	-1901	2828	11	-2840	-362	32	-252	-89	5	-17	0
1709	94	0	-1820	-3769	-1949	2794	64	-2859	-397	67	-320	-110	46	75	0
1710	94	0	-1791	-3765	-1974	2778	91	-2869	-378	-67	-217	-161	-3	31	0
1711	94	0	-1827	-3767	-1940	2797	56	-2853	-424	25	-174	-85	9	91	0
1712	94	0	-1944	-3773	-1829	2858	-57	-2801	-446	-114	-211	-161	-34	36	0
1713	94	0	-1876	-3786	-1910	2831	17	-2848	-331	-97	-149	-77	-75	98	0
1714	94	0	-2000	-3771	-1771	2885	-114	-2771	-461	-104	-318	-155	-77	0	0
1715	94	0	-1924	-3751	-1827	2837	-48	-2789	-360	-42	-238	-126	-1	120	0
1716	94	0	-1893	-3734	-1841	2813	-26	-2787	-430	-139	-176	-230	-11	79	0
1717	94	0	-1798	-3730	-1932	2764	67	-2831	-325	-36	-192	-147	-77	31	0
1718	94	0	-1903	-3720	-1817	2811	-43	-2768	-422	-104	-213	-240	-46	23	0
1719	94	0	-1816	-3715	-1899	2765	41	-2807	-397	-58	-306	-199	-58	13	0
1720	94	0	-1835	-3707	-1872	2771	18	-2789	-380	-42	-258	-141	-31	112	0
1721	94	0	-1788	-3695	-1907	2741	59	-2801	-370	-9	-238	-223	0	69	0
1722	94	0	-1794	-3699	-1905	2746	55	-2802	-294	-93	-223	-106	-104	71	0
1723	94	0	-1829	-3697	-1868	2763	19	-2782	-259	-17	-149	-135	-29	85	0
1724	94	0	-1899	-3687	-1788	2793	-55	-2737	-298	-38	-238	-102	-153	83	0
1725	94	0	-1764	-3682	-1918	2723	77	-2800	-209	77	-178	-129	-1	131	0
1726	94	0	-1889	-3695	-1806	2792	-41	-2750	-320	-31	-151	-182	-83	3	0
1727	94	0	-1804	-3693	-1889	2748	42	-2791	-223	7	-126	-85	-21	27	0
1728	94	0	-1818	-3674	-1856	2746	19	-2765	-225	13	-205	-104	-62	75	0
1729	94	0	-1824	-3676	-1852	2750	14	-2764	-267	27	-283	-60	-124	27	0
1730	94	0	-1727	-3672	-1945	2699	109	-2808	-161	36	-281	-13	-5	36	0
1731	94	0	-1724	-3660	-1936	2692	106	-2798	-67	46	-195	-25	69	98	0
1732	94	0	-1786	-3625	-1839	2705	26	-2732	-83	-34	-339	62	-52	52	0
1733	94	0	-1660	-3621	-1961	2640	150	-2791	5	19	-238	118	69	98	0
1734	94	0	-1785	-3612	-1827	2698	21	-2719	-75	-13	-285	54	29	42	0
1735	94	0	-1787	-3606	-1819	2696	16	-2712	-79	-91	-256	21	-54	-46	0
1736	94	0	-1686	-3587	-1901	2636	107	-2744	1	7	-194	64	-52	17	0
1737	94	0	-1759	-3592	-1833	2675	37	-2712	-106	38	-252	75	-31	-34	0
1738	94	0	-1658	-3596	-1938	2627	140	-2767	-3	15	-197	40	-71	-19	0
1739	94	0	-1630	-3589	-1959	2609	164	-2774	-21	60	-223	40	-48	-7	0
1740	94	0	-1664	-3563	-1899	2613	117	-2731	-69	-11	-226	71	-98	3	0
1741	94	0	-1629	-3557	-1928	2593	149	-2742	62	71	-143	157	-13	36	0
1742	94	0	-1665	-3548	-1883	2606	109	-2715	27	-71	-155	87	-97	-25	0
1743	94	0	-1633	-3532	-1899	2582	133	-2715	141	-38	-32	75	-46	137	0
1744	94	0	-1824	-3513	-1689	2668	-67	-2601	-11	-44	-161	122	-147	-17	0
1745	94	0	-1724	-3524	-1800	2624	38	-2662	81	-21	-108	79	-118	36	0
1746	94	0	-1727	-3513	-1786	2620	29	-2649	73	13	-85	122	-75	87	0
1747	94	0	-1725	-3515	-1790	2620	32	-2652	118	-36	-122	60	-124	-21	0
1748	94	0	-1682	-3488	-1806	2585	62	-2647	155	29	-73	100	-98	71	0
1749	94	0	-1632	-3484	-1852	2558	110	-2668	87	44	-91	116	-131	34	0
1750	94	0	-1663	-3492	-1829	2577	83	-2660	120	1	-5	21	-124	164	0
1751	94	0	-1629	-3470	-1841	2549	106	-2655	64	5	-38	23	-93	131	0
1752	94	0	-1624	-3470	-1846	2547	111	-2658	40	56	3	-32	-27	162	0
1753	94	0	-1698	-3459	-1761	2578	31	-2610	65	42	-38	83	-133	133	0
1754	94	0	-1706	-3453	-1747	2579	20	-2600	65	-1	-104	38	-71	81	0
1755	94	0	-1694	-3443	-1749	2568	27	-2596	60	15	-50	42	-79	133	0
1756	94	0	-1684	-3422	-1738	2553	27	-2580	13	-52	15	-42	-137	46	0
1757	94	0	-1663	-3418	-1755	2540	46	-2586	65	7	-23	60	-97	129	0
1758	94	0	-1678	-3416	-1738	2547	30	-2577	52	-25	-128	-3	-128	23	0
1759	94	0	-1622	-3385	-1763	2503	70	-2574	58	-5	-97	85	-108	147	0
1760	94	0	-1647	-3363	-1716	2505	34	-2539	52	-56	-44	32	-56	85	0
1761	94	0	-1494	-3342	-1848	2418	177	-2595	52	34	-106	87	-46	116	0
1762	94	0	-1651	-3321	-1670	2486	9	-2495	-54	-7	-100	29	-25	124	0
1763	94	0	-1635	-3311	-1676	2473	20	-2493	5	42	-124	56	-75	118	0
1764	94	0	-1682	-3278	-1596	2480	-43	-2437	21	-3	-114	34	-87	116	0
1765	94	0	-1649	-3263	-1614	2456	-17	-2438	-27	-21	-75	-27	-69	131	0
1766	94	0	-1605	-3226	-1621	2415	8	-2423	-21	5	-133	-25	-31	9	0
1767	94	0	-1577	-3210	-1633	2393	28	-2421	-34	0	-116	34	-104	52	0
1768	94	0	-1554	-3204	-1650	2379	48	-2427	54	-21	-135	54	-100	104	0
1769	94	0	-1527	-3218	-1691	2372	82	-2454	9	-11	-161	-34	-112	79	0
1770	94	0	-1503	-3204	-1701	2353	99	-2452	-13	19	-164	-5	-122	104	0
1771	94	0	-1540	-3202	-1662	2371	61	-2432	17	-3	-93	-21	-145	147	0
1772	94	0	-1529	-3195	-1666	2362	68	-2430	-25	-58	-67	-56	-151	48	0
1773	94	0	-1515	-3183	-1668	2349	76	-2425	27	85	-65	34	-98	60	0
1774	94	0	-1661	-3181	-1520	2421	-70	-2350	1	-7	-85	-11	-141	85	0
1775	94	0	-1579	-3146	-1567	2362	-6	-2356	-25	-46	-97	-54	-147	13	0
1776	94	0	-1529	-3135	-1606	2332	38	-2370	17	67	-13	5	-100	106	0
1777	94	0	-1579	-3127	-1548	2353	-15	-2337	-60	-60	-89	-77	-176	0	0
1778	94	0	-1428	-3100	-1672	2264	122	-2386	56	58	-38	-7	-48	133	0
1779	94	0	-1554	-3078	-1524	2316	-15	-2301	-112	-83	-58	-194	-79	0	0
1780	94	0	-1307	-3082	-1775	2194	234	-2428	153	19	75	-7	-98	205	0
1781	94	0	-1496	-3084	-1588	2290	46	-2336	-23	-34	-100	-97	-44	149	0
1782	94	0	-1457	-3071	-1614	2264	78	-2342	29	-23	-19	-32	-141	143	0
1783	94	0	-1496	-3061	-1565	2278	34	-2313	-19	0	-73	-15	-77	116	0
1784	94	0	-1535	-3061	-1526	2298	-4	-2293	11	-25	-7	-29	-40	56	0
1785	94	0	-1531	-3055	-1524	2293	-3	-2289	-31	-64	-62	-67	-60	50	0
1786	94	0	-1511	-3055	-1544	2283	16	-2299	-11	29	-77	-7	-79	77	0
1787	94	0	-1428	-3071	-1643	2249	107	-2357	-7	23	40	-7	-73	116	0
1788	94	0	-1488	-3061	-1573	2274	42	-2317	-52	-11	15	-75	-58	60	0
1789	94	0	-1382	-3069	-1687	2225	152	-2378	42	-21	3	0	-67	91	0
1790	94	0	-1428	-3090	-1662	2259	117	-2376	-54	52	83	-31	-114	170	0
1791	94	0	-1472	-3105	-1633	2288	80	-2369	-44	46	34	-36	-27	95	0
1792	94	0	-1414	-3115	-1701	2264	143	-2408	25	54	162	-7	32	87	0
1793	94	0	-1581	-3113	-1532	2347	-24	-2322	-69	58	15	-34	-104	79	0
1794	94	0	-1490	-3121	-1631	2305	70	-2376	83	44	114	19	1	98	0
1795	94	0	-1579	-3173	-1594	2376	7	-2383	19	13	58	1	-93	126	0
1796	94	0	-1496	-3189	-1693	2342	98	-2441	32	97	48	11	-32	29	0
1797	94	0	-1517	-3202	-1685	2359	84	-2443	69	23	71	52	-64	13	0
1798	94	0	-1571	-3243	-1672	2407	50	-2457	0	75	19	11	-54	25	0
1799	94	0	-1500	-3251	-1751	2375	125	-2501	89	79	104	-1	-97	38	0
1800	94	0	-1421	-3265	-1844	2343	211	-2554	102	83	157	31	48	135	0
1801	94	0	-1558	-3294	-1736	2426	89	-2515	25	31	34	-13	-73	97	0
1802	94	0	-1480	-3305	-1825	2392	172	-2565	153	13	135	15	38	67	0
1803	94	0	-1658	-3334	-1676	2496	9	-2505	50	-9	120	-5	-11	25	0
1804	94	0	-1616	-3352	-1736	2484	60	-2544	87	-11	21	3	-71	89	0
1805	94	0	-1643	-3369	-1726	2506	41	-2547	60	19	0	-58	-60	1	0
1806	94	0	-1607	-3389	-1782	2498	87	-2585	106	15	13	32	-9	69	0
1807	94	0	-1611	-3393	-1782	2502	85	-2587	91	13	11	60	-36	-31	0
1808	94	0	-1601	-3416	-1815	2508	107	-2615	71	-23	11	-36	-11	-100	0
1809	94	0	-1492	-3408	-1916	2450	212	-2662	137	29	25	93	3	58	0
1810	94	0	-1564	-3449	-1885	2506	160	-2667	145	-7	-60	31	-5	48	0
1811	94	0	-1589	-3464	-1875	2526	143	-2669	112	3	13	-23	-1	89	0
1812	94	0	-1647	-3466	-1819	2556	86	-2642	170	-56	-89	64	-9	-34	0
1813	94	0	-1726	-3497	-1771	2611	22	-2634	42	-1	-83	13	38	-17	0
1814	94	0	-1740	-3497	-1757	2618	8	-2627	95	-58	-9	11	-32	-3	0
1815	94	0	-1793	-3517	-1724	2655	-34	-2620	133	-36	-56	25	11	-44	0
1816	94	0	-1746	-3528	-1782	2637	18	-2655	116	5	-50	11	23	-40	0
1817	94	0	-1777	-3561	-1784	2669	3	-2672	178	-83	-32	38	13	-110	0
1818	94	0	-1716	-3557	-1841	2636	62	-2699	221	-32	-17	89	1	-164	0
1819	94	0	-1693	-3565	-1872	2629	89	-2718	215	-54	-34	120	54	-71	0
1820	94	0	-1678	-3557	-1879	2617	100	-2718	192	-27	-25	-7	9	-52	0
1821	94	0	-1744	-3548	-1804	2646	30	-2676	178	-32	56	75	110	-50	0
1822	94	0	-1789	-3542	-1753	2665	-18	-2647	188	-42	-32	54	13	-56	0
1823	94	0	-1810	-3548	-1738	2679	-36	-2643	159	-13	27	5	116	-73	0
1824	94	0	-1853	-3550	-1697	2701	-78	-2623	182	-1	40	116	97	-19	0
1825	94	0	-1794	-3540	-1746	2667	-24	-2643	155	44	-36	106	40	-102	0
1826	94	0	-1825	-3532	-1707	2678	-59	-2619	199	83	48	135	79	-38	0
1827	94	0	-1775	-3534	-1759	2654	-8	-2646	195	46	38	95	77	-27	0
1828	94	0	-1787	-3546	-1759	2666	-14	-2652	190	38	-34	124	104	-102	0
1829	94	0	-1785	-3556	-1771	2670	-7	-2663	188	21	75	69	124	9	0
1830	94	0	-1737	-3556	-1819	2646	41	-2687	263	5	159	91	145	-58	0
1831	94	0	-1773	-3559	-1786	2666	6	-2672	174	60	151	126	104	-29	0
1832	94	0	-1868	-3565	-1697	2716	-85	-2631	97	54	34	124	129	-62	0
1833	94	0	-1841	-3554	-1713	2697	-64	-2633	205	73	17	186	100	-42	0
1834	94	0	-1921	-3554	-1633	2737	-144	-2593	143	83	52	129	135	-32	0
1835	94	0	-1884	-3554	-1670	2719	-107	-2612	157	89	67	209	67	-13	0
1836	94	0	-1861	-3552	-1691	2706	-85	-2621	178	67	118	129	71	-34	0
1837	94	0	-1845	-3548	-1703	2696	-71	-2625	180	71	112	104	118	-21	0
1838	94	0	-1802	-3532	-1730	2667	-36	-2631	207	27	65	124	44	-17	0
1839	94	0	-1771	-3526	-1755	2648	-8	-2640	242	11	131	83	98	56	0
1840	94	0	-1701	-3536	-1835	2618	67	-2685	236	98	122	120	114	9	0
1841	94	0	-1740	-3524	-1784	2632	22	-2654	147	110	91	188	65	-9	0
1842	94	0	-1824	-3554	-1730	2689	-47	-2642	67	32	62	54	87	-91	0
1843	94	0	-1804	-3536	-1732	2670	-36	-2634	199	52	137	75	139	54	0
1844	94	0	-1958	-3546	-1588	2752	-185	-2567	85	15	25	-11	65	-65	0
1845	94	0	-1828	-3554	-1726	2691	-51	-2640	174	95	122	124	135	-3	0
1846	94	0	-1897	-3532	-1635	2714	-131	-2583	114	50	50	58	58	-1	0
1847	94	0	-1716	-3559	-1843	2637	63	-2701	133	89	106	104	118	-71	0
1848	94	0	-1787	-3523	-1736	2655	-25	-2629	135	64	85	129	170	-9	0
1849	94	0	-1713	-3532	-1819	2622	53	-2675	122	-1	44	-44	100	-116	0
1850	94	0	-1690	-3542	-1852	2616	81	-2697	230	73	147	79	120	34	0
1851	94	0	-1810	-3554	-1744	2682	-33	-2649	42	67	-15	65	-5	32	0
1852	94	0	-1766	-3554	-1788	2660	11	-2671	98	71	98	-42	97	-19	0
1853	94	0	-1837	-3546	-1709	2691	-64	-2627	75	85	62	50	77	-34	0
1854	94	0	-1833	-3540	-1707	2686	-63	-2623	19	36	11	-73	9	-17	0
1855	94	0	-1828	-3521	-1693	2674	-67	-2607	131	54	25	54	75	29	0
1856	94	0	-1789	-3515	-1726	2652	-31	-2620	60	7	67	29	3	-46	0
1857	94	0	-1806	-3511	-1705	2658	-50	-2608	89	13	40	-56	60	-58	0
1858	94	0	-1700	-3517	-1817	2608	58	-2667	168	120	180	15	44	-29	0
1859	94	0	-1806	-3507	-1701	2656	-52	-2604	48	-3	102	-36	-7	-52	0
1860	94	0	-1655	-3509	-1854	2582	99	-2681	112	-13	34	-27	3	-29	0
1861	94	0	-1728	-3524	-1796	2626	34	-2660	102	40	104	56	93	50	0
1862	94	0	-1775	-3509	-1734	2642	-20	-2621	67	9	64	-17	48	9	0
1863	94	0	-1705	-3507	-1802	2606	48	-2654	161	91	137	31	56	31	0
1864	94	0	-1845	-3511	-1666	2678	-89	-2588	27	31	67	-60	34	-9	0
1865	94	0	-1779	-3513	-1734	2646	-22	-2623	42	-9	106	-17	52	-42	0
1866	94	0	-1695	-3499	-1804	2597	54	-2651	106	-34	118	-77	-17	19	0
1867	94	0	-1699	-3499	-1800	2599	50	-2649	87	81	85	71	46	56	0
1868	94	0	-1682	-3501	-1819	2591	68	-2660	91	93	73	-13	-27	31	0
1869	94	0	-1631	-3493	-1862	2562	115	-2677	205	58	108	56	81	81	0
1870	94	0	-1664	-3501	-1837	2582	86	-2669	38	-27	116	-60	29	-23	0
1871	94	0	-1579	-3497	-1918	2538	169	-2707	240	81	209	112	54	120	0
1872	94	0	-1669	-3488	-1819	2578	75	-2653	184	-31	203	21	23	54	0
1873	94	0	-1680	-3476	-1796	2578	58	-2636	209	-3	129	-48	42	31	0
1874	94	0	-1771	-3466	-1695	2618	-38	-2580	182	-5	186	-5	116	67	0
1875	94	0	-1691	-3466	-1775	2578	42	-2620	157	-31	54	36	-42	60	0
1876	94	0	-1771	-3470	-1699	2620	-36	-2584	166	-5	164	-83	100	-23	0
1877	94	0	-1711	-3464	-1753	2587	21	-2608	145	5	147	-17	-7	40	0
1878	94	0	-1649	-3459	-1810	2554	80	-2634	180	0	118	17	5	13	0
1879	94	0	-1614	-3464	-1850	2539	118	-2657	215	34	122	19	102	11	0
1880	94	0	-1624	-3470	-1846	2547	111	-2658	168	13	91	19	139	-21	0
1881	94	0	-1589	-3474	-1885	2531	148	-2679	234	-40	161	-3	54	67	0
1882	94	0	-1686	-3482	-1796	2584	55	-2639	180	9	205	7	126	60	0
1883	94	0	-1694	-3478	-1784	2586	45	-2631	172	15	120	19	7	89	0
1884	94	0	-1682	-3460	-1778	2571	48	-2619	256	-34	184	36	79	25	0
1885	94	0	-1696	-3457	-1761	2576	32	-2609	234	-1	201	-75	79	50	0
1886	94	0	-1738	-3437	-1699	2587	-19	-2568	221	9	188	32	60	83	0
1887	94	0	-1638	-3453	-1815	2545	88	-2634	283	-15	184	42	15	-3	0
1888	94	0	-1666	-3466	-1800	2566	67	-2633	265	106	85	85	102	36	0
1889	94	0	-1676	-3466	-1790	2571	57	-2628	139	-25	135	38	29	-52	0
1890	94	0	-1560	-3451	-1891	2505	165	-2671	256	50	261	42	159	120	0
1891	94	0	-1634	-3447	-1813	2540	89	-2630	254	32	162	13	102	25	0
1892	94	0	-1668	-3441	-1773	2554	52	-2607	228	122	182	25	118	137	0
1893	94	0	-1695	-3431	-1736	2563	20	-2583	252	69	205	83	120	93	0
1894	94	0	-1676	-3439	-1763	2557	43	-2601	269	97	178	46	129	44	0
1895	94	0	-1762	-3418	-1656	2590	-53	-2537	265	21	182	5	81	54	0
1896	94	0	-1691	-3402	-1711	2546	10	-2556	275	13	215	83	60	85	0
1897	94	0	-1643	-3435	-1792	2539	74	-2613	242	42	139	126	83	-29	0
1898	94	0	-1662	-3431	-1769	2546	53	-2600	232	89	114	75	89	27	0
1899	94	0	-1601	-3445	-1844	2523	121	-2644	300	58	118	31	137	38	0
1900	94	0	-1635	-3445	-1810	2540	87	-2627	283	95	188	118	118	75	0
1901	94	0	-1618	-3443	-1825	2530	103	-2634	252	75	87	44	77	93	0
1902	94	0	-1572	-3451	-1879	2511	153	-2665	316	159	145	126	155	151	0
1903	94	0	-1680	-3427	-1747	2553	33	-2587	265	54	184	11	102	77	0
1904	94	0	-1617	-3427	-1810	2522	96	-2618	308	1	155	147	114	-7	0
1905	94	0	-1729	-3445	-1716	2587	-6	-2580	310	21	87	95	116	73	0
1906	94	0	-1672	-3435	-1763	2553	45	-2599	195	71	50	50	44	-7	0
1907	94	0	-1591	-3447	-1856	2519	132	-2651	281	120	174	85	100	46	0
1908	94	0	-1639	-3437	-1798	2538	79	-2617	182	-31	151	9	32	81	0
1909	94	0	-1517	-3418	-1901	2467	192	-2659	296	60	104	52	108	17	0
1910	94	0	-1544	-3429	-1885	2486	170	-2657	256	34	67	83	71	56	0
1911	94	0	-1543	-3455	-1912	2499	184	-2683	178	69	108	-34	81	65	0
1912	94	0	-1616	-3435	-1819	2525	101	-2627	269	48	217	64	40	131	0
1913	94	0	-1635	-3433	-1798	2534	81	-2615	225	79	52	23	91	54	0
1914	94	0	-1607	-3426	-1819	2516	106	-2622	256	79	131	23	71	64	0
1915	94	0	-1643	-3416	-1773	2529	65	-2594	170	29	89	0	36	91	0
1916	94	0	-1581	-3441	-1860	2511	139	-2650	207	104	139	-65	77	50	0
1917	94	0	-1591	-3441	-1850	2516	129	-2645	199	36	108	1	102	17	0
1918	94	0	-1494	-3435	-1941	2464	223	-2688	199	71	108	-9	32	104	0
1919	94	0	-1505	-3433	-1928	2469	211	-2680	258	-21	137	-5	62	129	0
1920	94	0	-1478	-3435	-1957	2456	239	-2696	102	21	106	-56	62	25	0
1921	94	0	-1557	-3427	-1870	2492	156	-2648	137	85	151	-52	141	95	0
1922	94	0	-1537	-3445	-1908	2491	185	-2676	211	83	54	0	102	56	0
1923	94	0	-1627	-3435	-1808	2531	90	-2621	141	32	129	25	46	143	0
1924	94	0	-1585	-3431	-1846	2508	130	-2638	162	-15	87	-7	46	19	0
1925	94	0	-1529	-3420	-1891	2474	181	-2655	213	97	81	46	50	114	0
1926	94	0	-1641	-3416	-1775	2528	67	-2595	85	83	19	-64	95	48	0
1927	94	0	-1521	-3404	-1883	2462	181	-2643	122	60	15	-42	-19	-29	0
1928	94	0	-1534	-3396	-1862	2465	164	-2629	129	64	174	-23	81	54	0
1929	94	0	-1437	-3398	-1961	2417	262	-2679	168	60	85	19	79	83	0
1930	94	0	-1466	-3406	-1940	2436	237	-2673	157	-32	48	-27	65	-9	0
1931	94	0	-1552	-3416	-1864	2484	156	-2640	118	64	124	-32	91	54	0
1932	94	0	-1501	-3406	-1905	2453	202	-2655	139	31	106	-100	112	32	0
1933	94	0	-1480	-3427	-1947	2453	233	-2687	195	98	122	56	161	48	0
1934	94	0	-1558	-3439	-1881	2498	161	-2660	172	36	91	15	89	1	0
1935	94	0	-1548	-3435	-1887	2491	169	-2661	199	52	110	40	110	85	0
1936	94	0	-1622	-3439	-1817	2530	97	-2628	128	-36	62	-52	25	11	0
1937	94	0	-1562	-3449	-1887	2505	162	-2668	149	110	139	-42	116	-71	0
1938	94	0	-1486	-3453	-1967	2469	240	-2710	161	60	168	3	87	64	0
1939	94	0	-1535	-3453	-1918	2494	191	-2685	108	46	38	-44	62	-42	0
1940	94	0	-1408	-3439	-2031	2423	311	-2735	219	73	91	71	131	54	0
1941	94	0	-1493	-3431	-1938	2462	222	-2684	201	23	64	7	83	69	0
1942	94	0	-1562	-3418	-1856	2490	147	-2637	209	-17	147	-1	112	-31	0
1943	94	0	-1550	-3410	-1860	2480	155	-2635	213	83	77	52	120	50	0
1944	94	0	-1589	-3400	-1811	2494	111	-2605	195	15	52	-13	100	-19	0
1945	94	0	-1608	-3416	-1808	2512	100	-2612	215	46	106	62	69	60	0
1946	94	0	-1576	-3393	-1817	2484	120	-2605	145	64	46	36	106	-77	0
1947	94	0	-1523	-3414	-1891	2468	184	-2652	209	97	98	73	71	-31	0
1948	94	0	-1626	-3414	-1788	2520	81	-2601	168	-11	128	15	108	-19	0
1949	94	0	-1503	-3410	-1907	2456	202	-2658	188	34	129	40	7	-29	0
1950	94	0	-1499	-3431	-1932	2465	216	-2681	234	91	190	32	168	42	0
1951	94	0	-1528	-3427	-1899	2477	185	-2663	170	25	75	46	149	-23	0
1952	94	0	-1508	-3426	-1918	2467	205	-2672	275	40	93	153	131	23	0
1953	94	0	-1607	-3422	-1815	2514	104	-2618	195	62	155	141	120	21	0
1954	94	0	-1670	-3435	-1765	2552	47	-2600	194	-17	104	-3	100	23	0
1955	94	0	-1649	-3459	-1810	2554	80	-2634	195	44	120	44	128	40	0
1956	94	0	-1640	-3426	-1786	2533	73	-2606	236	36	67	58	157	-1	0
1957	94	0	-1592	-3427	-1835	2509	121	-2631	172	87	128	64	112	-40	0
1958	94	0	-1634	-3424	-1790	2529	78	-2607	155	56	60	-11	131	5	0
1959	94	0	-1510	-3420	-1910	2465	200	-2665	273	77	124	91	205	93	0
1960	94	0	-1548	-3420	-1872	2484	162	-2646	147	21	122	42	137	31	0
1961	94	0	-1573	-3429	-1856	2501	141	-2642	188	100	36	102	141	32	0
1962	94	0	-1639	-3431	-1792	2535	76	-2611	195	91	65	79	120	46	0
1963	94	0	-1690	-3422	-1732	2556	21	-2577	178	34	31	40	108	58	0
1964	94	0	-1663	-3418	-1755	2540	46	-2586	219	65	56	73	122	91	0
1965	94	0	-1639	-3416	-1777	2527	69	-2596	254	118	102	122	209	23	0
1966	94	0	-1734	-3410	-1676	2572	-29	-2543	122	3	54	79	100	-52	0
1967	94	0	-1539	-3414	-1875	2476	168	-2644	219	141	162	100	207	-31	0
1968	94	0	-1616	-3412	-1796	2514	90	-2604	137	102	64	106	147	36	0
1969	94	0	-1564	-3418	-1854	2491	145	-2636	186	-25	42	85	75	17	0
1970	94	0	-1517	-3414	-1897	2465	190	-2655	238	170	87	129	114	62	0
1971	94	0	-1579	-3414	-1835	2496	128	-2624	174	67	89	27	155	56	0
1972	94	0	-1577	-3404	-1827	2490	125	-2615	211	91	184	77	135	52	0
1973	94	0	-1672	-3414	-1742	2543	35	-2578	190	98	124	32	168	69	0
1974	94	0	-1661	-3420	-1759	2540	49	-2589	149	13	145	42	131	-5	0
1975	94	0	-1635	-3406	-1771	2520	68	-2588	261	124	157	79	172	44	0
1976	94	0	-1622	-3406	-1784	2514	81	-2595	209	9	122	77	131	3	0
1977	94	0	-1651	-3398	-1747	2524	48	-2572	137	83	151	65	108	23	0
1978	94	0	-1618	-3398	-1780	2508	81	-2589	122	87	40	75	145	-44	0
1979	94	0	-1540	-3404	-1864	2472	162	-2634	176	133	110	98	190	29	0
1980	94	0	-1550	-3398	-1848	2474	149	-2623	172	1	145	32	139	25	0
1981	94	0	-1513	-3402	-1889	2457	188	-2645	164	58	95	104	137	29	0
1982	94	0	-1604	-3396	-1792	2500	94	-2594	203	-60	131	116	139	-5	0
1983	94	0	-1608	-3412	-1804	2510	98	-2608	131	71	162	29	91	89	0
1984	94	0	-1620	-3414	-1794	2517	87	-2604	135	73	85	23	155	13	0
1985	94	0	-1591	-3418	-1827	2504	118	-2622	234	27	188	52	155	19	0
1986	94	0	-1603	-3414	-1811	2508	104	-2612	153	34	174	44	83	65	0
1987	94	0	-1569	-3402	-1833	2485	132	-2617	137	25	159	29	97	-58	0
1988	94	0	-1579	-3398	-1819	2488	120	-2608	162	7	62	46	42	62	0
1989	94	0	-1545	-3393	-1848	2469	151	-2620	178	-5	129	23	128	9	0
1990	94	0	-1503	-3400	-1897	2451	197	-2648	172	25	98	40	98	75	0
1991	94	0	-1467	-3381	-1914	2424	223	-2647	151	106	133	67	159	29	0
1992	94	0	-1571	-3375	-1804	2473	116	-2589	184	15	157	81	161	9	0
1993	94	0	-1591	-3383	-1792	2487	100	-2587	180	-48	87	9	91	-13	0
1994	94	0	-1564	-3377	-1813	2470	124	-2595	240	91	182	62	106	73	0
1995	94	0	-1615	-3395	-1780	2505	82	-2587	120	-64	199	93	100	-13	0
1996	94	0	-1587	-3379	-1792	2483	102	-2585	139	62	135	-23	112	-21	0
1997	94	0	-1571	-3373	-1802	2472	115	-2587	209	64	79	89	106	23	0
1998	94	0	-1531	-3387	-1856	2459	162	-2621	159	11	147	9	141	44	0
1999	94	0	-1457	-3379	-1922	2418	232	-2650	223	56	110	27	139	-13	0
[truncated: 30,233 more rows]
