# Supplementary material for: A Robust and Real-Time Capable Envelope-Based Algorithm for Heart Sound Classification: Validation under Different Physiological Conditions
Source: Sensors (Basel). 2020 Feb 11;20(4):972. doi: 10.3390/s20040972 (PMC7070375; doi:10.3390/s20040972)
Supplement: Supplementary file 1 [file sensors-20-00972-s001.zip › Messungen/jk/jk06_unfiltered.csv]

Dataset No.	Pulse (bpm)	Pacer Bit	leadI (�V)	leadII (�V)	leadIII (�V)	lead_avR (�V)	lead_avL (�V)	lead_avF (�V)	V1 (�V)	V2 (�V)	V3 (�V)	V4 (�V)	V5 (�V)	V6 (�V)	R-Wave
1	0	0	4667	7955	3288	-6311	689	5621	323	180	46	207	190	230	0
2	0	0	4681	7963	3282	-6322	699	5622	250	73	-3	149	118	67	0
3	0	0	4578	7963	3385	-6270	596	5674	122	36	-69	15	-89	-168	0
4	0	0	4204	7952	3748	-6078	228	5850	-62	54	-129	-23	-44	-380	0
5	0	0	3715	7942	4227	-5828	-256	6084	-246	-124	-248	-215	-273	-653	0
6	0	0	3432	7919	4487	-5675	-527	6203	-256	-124	-238	-236	-240	-746	0
7	0	0	3205	7915	4710	-5560	-752	6312	-219	-161	-172	-199	-164	-597	0
8	0	0	3360	7924	4564	-5642	-602	6244	-139	-40	-145	-106	-87	-322	0
9	0	0	3787	7921	4134	-5854	-173	6027	116	-3	-46	67	5	-11	1
10	0	0	4202	7944	3742	-6073	230	5843	246	75	21	170	184	186	0
11	0	0	4539	7924	3385	-6231	577	5654	267	71	-3	190	67	211	0
12	0	0	4629	7921	3292	-6275	668	5606	244	75	5	209	52	114	0
13	0	0	4466	7917	3451	-6191	507	5684	81	27	-27	-3	-31	-190	0
14	0	0	4138	7921	3783	-6029	177	5852	-46	-25	-162	-118	-139	-438	0
15	0	0	3663	7905	4242	-5784	-289	6073	-289	-87	-289	-320	-205	-682	0
16	0	0	3331	7893	4562	-5612	-615	6227	-325	-133	-269	-277	-298	-772	0
17	0	0	3207	7897	4690	-5552	-741	6293	-279	-139	-271	-155	-252	-614	0
18	0	0	3321	7868	4547	-5594	-613	6207	-133	-19	-149	-108	-81	-378	0
19	0	0	3692	7857	4165	-5774	-236	6011	139	7	-29	50	-34	-5	0
20	0	0	4153	7864	3711	-6008	221	5787	277	131	1	135	44	221	0
21	0	0	4440	7864	3424	-6152	508	5644	316	27	23	145	46	215	0
22	0	0	4607	7862	3255	-6234	676	5558	236	124	-7	149	15	64	0
23	0	0	4460	7855	3395	-6157	532	5625	164	-5	-65	23	-65	-190	0
24	0	0	4054	7864	3810	-5959	122	5837	-110	-19	-238	-153	-236	-473	0
25	0	0	3698	7849	4151	-5773	-226	6000	-199	-139	-199	-232	-246	-729	0
26	0	0	3263	7845	4582	-5554	-659	6213	-341	-172	-180	-294	-318	-729	0
27	0	0	3176	7847	4671	-5511	-747	6259	-310	-102	-209	-254	-164	-644	0
28	0	0	3283	7847	4564	-5565	-640	6205	-122	-91	-110	-128	-95	-318	0
29	0	0	3710	7857	4147	-5783	-218	6002	100	3	5	11	11	-62	0
30	0	0	4089	7858	3769	-5973	160	5813	215	153	21	104	54	211	0
31	0	0	4494	7857	3363	-6175	565	5610	327	87	-7	174	65	211	0
32	0	0	4526	7841	3315	-6183	605	5578	244	75	81	81	52	100	0
33	0	0	4434	7829	3395	-6131	519	5612	29	56	-108	-25	-159	-219	0
34	0	0	4045	7839	3794	-5942	125	5816	-62	-85	-139	-164	-174	-424	0
35	0	0	3537	7808	4271	-5672	-367	6039	-273	-234	-209	-283	-318	-679	0
36	0	0	3317	7808	4491	-5562	-587	6149	-283	-116	-199	-314	-294	-700	0
37	0	0	3155	7812	4657	-5483	-751	6234	-273	-137	-248	-234	-236	-585	0
38	0	0	3277	7824	4547	-5550	-635	6185	-93	-98	-118	-126	-199	-329	0
39	0	0	3637	7835	4198	-5736	-280	6016	52	32	-27	11	-48	11	0
40	0	0	4064	7814	3750	-5939	157	5782	256	42	75	104	44	192	0
41	0	0	4396	7806	3410	-6101	493	5608	300	77	104	159	7	219	0
42	0	0	4550	7818	3268	-6184	641	5543	256	7	67	3	-11	65	0
43	0	0	4344	7808	3464	-6076	440	5636	50	-15	-27	36	-128	-161	0
44	0	0	3956	7806	3850	-5881	53	5828	-91	-139	-248	-186	-211	-514	0
45	0	0	3612	7804	4192	-5708	-290	5998	-215	-93	-207	-180	-223	-651	0
46	0	0	3170	7781	4611	-5475	-720	6196	-397	-166	-283	-322	-331	-735	0
47	0	0	3168	7767	4599	-5467	-715	6183	-244	-120	-195	-207	-221	-630	0
48	0	0	3164	7775	4611	-5469	-723	6193	-201	-104	-108	-97	-89	-368	0
49	0	0	3599	7785	4186	-5692	-293	5985	19	44	-56	-40	-67	-81	0
50	0	0	4084	7783	3699	-5933	192	5741	252	36	108	135	124	252	0
51	0	0	4303	7775	3472	-6039	415	5623	256	40	7	116	60	168	0
52	0	0	4549	7792	3243	-6170	653	5517	217	83	81	73	-3	129	0
53	0	0	4317	7785	3468	-6051	424	5626	64	-23	-29	-97	-89	-215	0
54	0	0	4001	7758	3757	-5879	122	5757	-48	-48	-145	-131	-188	-448	0
55	0	0	3527	7744	4217	-5635	-345	5980	-258	-176	-153	-285	-289	-673	0
56	0	0	3232	7736	4504	-5484	-636	6120	-306	-174	-213	-258	-360	-711	0
57	0	0	3077	7754	4677	-5415	-800	6215	-285	-25	-85	-275	-168	-517	0
58	0	0	3215	7744	4529	-5479	-657	6136	-79	-91	-104	-93	-155	-323	0
59	0	0	3500	7719	4219	-5609	-359	5969	-11	23	-79	-44	23	-67	0
60	0	0	4041	7738	3697	-5889	172	5717	205	172	60	147	102	192	0
61	0	0	4450	7742	3292	-6096	579	5517	337	131	87	182	147	178	0
62	0	0	4431	7746	3315	-6088	558	5530	258	54	31	89	102	108	0
63	0	0	4385	7754	3369	-6069	508	5561	50	32	-52	-62	-91	-159	0
64	0	0	4002	7752	3750	-5877	126	5751	-87	-11	-155	-42	-149	-407	0
65	0	0	3525	7748	4223	-5636	-349	5985	-271	-110	-248	-256	-238	-696	0
66	0	0	3216	7742	4526	-5479	-655	6134	-360	-104	-207	-347	-256	-729	0
67	0	0	3067	7738	4671	-5402	-802	6204	-263	-42	-126	-145	-151	-485	0
68	0	0	3205	7746	4541	-5475	-668	6143	-184	-97	-137	-161	-118	-277	0
69	0	0	3616	7705	4089	-5660	-236	5897	128	42	3	135	65	69	0
70	0	0	4002	7736	3734	-5869	134	5735	240	48	75	162	83	296	0
71	0	0	4387	7721	3334	-6054	526	5527	292	137	27	252	217	242	0
72	0	0	4485	7728	3243	-6106	621	5485	184	139	0	135	120	172	0
73	0	0	4352	7721	3369	-6036	491	5545	137	5	27	1	-32	-128	0
74	0	0	3928	7736	3808	-5832	60	5772	-81	-81	-60	-139	-112	-457	0
75	0	0	3428	7719	4291	-5573	-431	6005	-271	-93	-209	-192	-161	-585	0
76	0	0	3201	7717	4516	-5459	-657	6116	-349	-209	-236	-275	-226	-663	0
77	0	0	3083	7717	4634	-5400	-775	6175	-219	-97	-170	-147	-50	-500	0
78	0	0	3170	7692	4522	-5431	-676	6107	-232	-98	-42	-139	-50	-159	0
79	0	0	3549	7692	4143	-5620	-297	5917	102	60	69	153	116	157	0
80	0	0	3996	7709	3713	-5852	141	5711	232	56	-5	192	85	343	0
81	0	0	4383	7690	3307	-6036	538	5498	345	139	168	283	254	399	0
82	0	0	4471	7697	3226	-6084	622	5461	213	27	46	114	141	242	0
83	0	0	4402	7692	3290	-6047	556	5491	201	32	151	46	100	155	0
84	0	0	3917	7682	3765	-5799	76	5723	-69	-116	-77	-100	-40	-228	0
85	0	0	3568	7682	4114	-5625	-273	5898	-194	-27	-131	-135	-114	-479	0
86	0	0	3106	7680	4574	-5393	-734	6127	-279	-141	-194	-244	-73	-521	0
87	0	0	3090	7672	4582	-5381	-746	6127	-211	-135	-120	-188	-83	-380	0
88	0	0	3151	7680	4529	-5415	-689	6104	-91	-34	-108	-21	81	-97	0
89	0	0	3550	7686	4136	-5618	-293	5911	95	-5	-19	93	100	226	0
90	0	0	4092	7690	3598	-5891	247	5644	345	56	170	254	246	562	0
91	0	0	4250	7701	3451	-5975	399	5576	246	102	116	234	289	502	0
92	0	0	4505	7692	3187	-6098	659	5439	254	100	149	174	271	446	0
93	0	0	4289	7670	3381	-5979	454	5525	98	29	58	112	139	234	0
94	0	0	3919	7643	3724	-5781	97	5683	-21	40	-34	-21	126	-21	0
95	0	0	3403	7614	4211	-5508	-404	5912	-248	-122	-77	-166	1	-217	0
96	0	0	3232	7641	4409	-5436	-588	6025	-236	-122	-23	-159	34	-213	0
97	0	0	3005	7653	4648	-5329	-821	6150	-221	-40	-32	-7	126	-52	0
98	0	0	3214	7643	4429	-5428	-607	6036	-46	-29	36	38	296	168	0
99	0	0	3498	7647	4149	-5572	-325	5898	81	27	178	124	378	582	0
100	0	0	3950	7637	3687	-5793	131	5662	176	106	240	217	496	799	0
101	0	0	4218	7628	3410	-5923	404	5519	267	93	219	285	550	822	0
102	0	0	4320	7643	3323	-5981	498	5483	209	128	126	230	384	655	0
103	0	0	4189	7628	3439	-5908	375	5533	73	42	1	46	232	316	0
104	0	0	3765	7633	3868	-5699	-51	5750	-174	-1	-122	-48	87	21	0
105	0	0	3279	7618	4339	-5448	-530	5978	-351	-176	-192	-242	-13	-261	0
106	0	0	2980	7624	4644	-5302	-832	6134	-347	-207	-133	-269	-32	-335	0
107	0	0	2834	7614	4780	-5224	-973	6197	-323	-164	-168	-248	-36	-254	0
108	0	0	2956	7608	4652	-5282	-848	6130	-258	-50	-124	-83	23	-48	0
109	0	0	3292	7620	4328	-5456	-518	5974	-5	-9	-31	21	93	201	0
110	0	0	3865	7616	3751	-5740	57	5683	232	48	-23	162	221	395	0
111	0	0	4120	7612	3492	-5866	314	5552	178	64	67	194	168	415	0
112	0	0	4295	7606	3311	-5950	492	5458	223	7	-1	71	93	192	0
113	0	0	4151	7600	3449	-5875	351	5524	17	40	-46	-21	81	-97	0
114	0	0	3822	7610	3788	-5716	17	5699	-184	-64	-195	-217	-135	-389	0
115	0	0	3410	7600	4190	-5505	-390	5895	-306	-128	-242	-242	-230	-545	0
116	0	0	3017	7608	4591	-5312	-787	6099	-382	-203	-310	-322	-323	-688	0
117	0	0	2932	7595	4663	-5263	-865	6129	-250	-151	-223	-192	-223	-508	0
118	0	0	3122	7595	4473	-5358	-675	6034	-155	-110	-106	-114	-161	-228	0
119	0	0	3547	7593	4046	-5570	-249	5819	128	79	-38	124	34	85	0
120	0	0	3901	7581	3680	-5741	110	5630	172	27	-46	120	-46	166	0
121	0	0	4340	7593	3253	-5966	543	5423	283	118	-15	178	54	265	0
122	0	0	4410	7587	3177	-5998	616	5382	236	42	25	184	11	159	0
123	0	0	4303	7577	3274	-5940	514	5425	106	19	-114	50	-52	-306	0
124	0	0	3925	7589	3664	-5757	130	5626	-60	-64	-133	-122	-172	-432	0
125	0	0	3413	7589	4176	-5501	-381	5882	-279	-228	-291	-244	-329	-680	0
126	0	0	3271	7597	4326	-5434	-527	5961	-263	-75	-232	-273	-254	-669	0
127	0	0	3040	7593	4553	-5316	-756	6073	-281	-168	-267	-190	-277	-597	0
128	0	0	3217	7583	4366	-5400	-574	5974	-95	-89	-71	-116	-145	-238	0
129	0	0	3610	7583	3973	-5596	-181	5778	116	-40	-52	34	1	-34	0
130	0	0	3969	7569	3600	-5769	184	5584	283	116	-38	213	11	203	0
131	0	0	4356	7560	3204	-5958	576	5382	325	60	38	273	48	223	0
132	0	0	4486	7566	3080	-6026	703	5323	246	48	100	126	71	141	0
133	0	0	4353	7567	3214	-5960	569	5390	147	-1	-102	29	-126	-164	0
134	0	0	3983	7556	3573	-5769	205	5564	-122	3	-143	-205	-145	-417	0
135	0	0	3550	7550	4000	-5550	-225	5775	-172	-56	-209	-157	-170	-605	0
136	0	0	3228	7527	4299	-5377	-535	5913	-308	-207	-281	-261	-232	-764	0
137	0	0	3075	7517	4442	-5296	-683	5979	-197	-114	-168	-170	-164	-547	0
138	0	0	3221	7523	4302	-5372	-540	5912	-120	-73	-120	-83	-112	-320	0
139	0	0	3564	7488	3924	-5526	-180	5706	81	17	-87	83	-48	-13	0
140	0	0	3999	7498	3499	-5748	250	5498	250	27	-31	228	15	128	0
141	0	0	4340	7513	3173	-5926	583	5343	302	52	73	209	54	269	0
142	0	0	4433	7525	3092	-5979	670	5308	221	67	64	131	-21	108	0
143	0	0	4382	7536	3154	-5959	614	5345	147	15	-97	34	-69	-157	0
144	0	0	4024	7519	3495	-5771	264	5507	27	-97	-85	-58	-176	-360	0
145	0	0	3519	7534	4015	-5526	-248	5774	-322	-97	-310	-285	-320	-723	0
146	0	0	3230	7525	4295	-5377	-532	5910	-228	-98	-219	-250	-261	-647	0
147	0	0	3126	7560	4434	-5343	-654	5997	-217	-143	-223	-89	-250	-622	0
148	0	0	3230	7575	4345	-5402	-557	5960	-122	-36	-126	-93	-77	-331	0
149	0	0	3653	7589	3936	-5621	-141	5762	120	42	-64	81	-25	54	0
150	0	0	4039	7573	3534	-5806	252	5553	223	137	-100	217	95	106	0
151	0	0	4423	7598	3175	-6010	624	5386	296	73	145	186	116	211	0
152	0	0	4503	7583	3080	-6043	711	5331	267	58	-40	151	27	36	0
153	0	0	4445	7562	3117	-6003	664	5339	209	7	-44	81	-79	-98	0
154	0	0	4022	7550	3528	-5786	247	5539	-46	-5	-161	-89	-170	-428	0
155	0	0	3525	7552	4027	-5538	-251	5789	-275	-159	-294	-174	-331	-733	0
156	0	0	3246	7550	4304	-5398	-529	5927	-207	-122	-205	-240	-236	-708	0
157	0	0	3081	7552	4471	-5316	-695	6011	-211	-161	-254	-118	-250	-613	0
158	0	0	3239	7567	4328	-5403	-544	5947	-118	-13	-97	-77	-139	-300	0
159	0	0	3550	7569	4019	-5559	-234	5794	5	-29	-69	9	-98	-87	0
160	0	0	4026	7562	3536	-5794	245	5549	250	91	21	147	128	203	0
161	0	0	4321	7531	3210	-5926	555	5370	312	79	-27	211	64	190	0
162	0	0	4444	7538	3094	-5991	675	5316	318	36	-31	176	-11	31	0
163	0	0	4352	7554	3202	-5953	575	5378	102	62	-21	69	-52	-126	0
164	0	0	3956	7548	3592	-5752	182	5570	-19	-73	-226	-147	-244	-407	0
165	0	0	3552	7548	3996	-5550	-222	5772	-236	-77	-217	-254	-192	-640	0
166	0	0	3119	7548	4429	-5333	-655	5988	-358	-166	-333	-273	-277	-746	0
167	0	0	3037	7566	4529	-5301	-746	6047	-360	-104	-226	-294	-248	-632	0
168	0	0	3207	7595	4388	-5401	-590	5991	-155	-58	-93	-13	-110	-277	0
169	0	0	3556	7620	4064	-5588	-254	5842	46	-27	-62	40	-38	-67	0
170	0	0	4008	7620	3612	-5814	198	5616	207	11	40	124	0	164	0
171	0	0	4326	7620	3294	-5973	516	5457	252	36	23	131	62	215	0
172	0	0	4373	7620	3247	-5996	563	5433	172	5	-21	83	-32	141	0
173	0	0	4326	7587	3261	-5956	532	5424	71	-5	-79	-34	-44	-188	0
174	0	0	3818	7533	3715	-5675	51	5624	-178	-21	-207	-104	-157	-488	0
175	0	0	3575	7552	3977	-5563	-201	5764	-248	-108	-205	-215	-275	-630	0
176	0	0	3125	7550	4425	-5337	-650	5987	-296	-147	-120	-197	-174	-543	0
177	0	0	3027	7529	4502	-5278	-737	6015	-292	-131	-188	-236	-161	-582	0
178	0	0	3166	7511	4345	-5338	-589	5928	-114	32	-42	-98	-98	-240	0
179	0	0	3515	7503	3988	-5509	-236	5745	11	54	25	19	5	31	0
180	0	0	3919	7488	3569	-5703	175	5528	192	62	-46	128	56	182	0
181	0	0	4305	7474	3169	-5889	568	5321	302	85	48	225	116	259	0
182	0	0	4375	7467	3092	-5921	641	5279	194	124	-11	104	67	91	0
183	0	0	4287	7455	3168	-5871	559	5311	98	34	-7	17	-36	-98	0
184	0	0	3936	7449	3513	-5692	211	5481	-46	1	-157	-102	-137	-335	0
185	0	0	3404	7476	4072	-5440	-334	5774	-252	-89	-244	-182	-223	-601	0
186	0	0	3131	7472	4341	-5301	-605	5906	-310	-180	-213	-256	-285	-663	0
187	0	0	2939	7455	4516	-5197	-788	5985	-296	-178	-205	-194	-217	-630	0
188	0	0	3141	7432	4291	-5286	-575	5861	-104	-69	-122	-71	-81	-358	0
189	0	0	3414	7453	4039	-5433	-312	5746	5	19	-129	42	-19	-27	0
190	0	0	3933	7436	3503	-5684	215	5469	223	145	44	184	50	195	0
191	0	0	4259	7403	3144	-5831	557	5273	312	149	56	205	162	254	0
192	0	0	4322	7358	3036	-5840	643	5197	188	44	-79	129	5	-11	0
193	0	0	4216	7331	3115	-5773	550	5223	81	17	36	27	-32	-114	0
194	0	0	3857	7339	3482	-5598	187	5410	-7	-46	-199	-83	-118	-475	0
195	0	0	3419	7333	3914	-5376	-247	5623	-199	-110	-242	-190	-232	-611	0
196	0	0	3135	7327	4192	-5231	-528	5759	-248	-122	-230	-164	-285	-661	0
197	0	0	2968	7294	4326	-5131	-679	5810	-170	-40	-133	-79	-135	-498	0
198	0	0	3112	7317	4205	-5214	-546	5761	-149	-40	-151	-69	-164	-294	0
199	0	0	3486	7319	3833	-5402	-173	5576	79	69	-48	48	81	-5	0
200	0	0	3913	7315	3402	-5614	255	5358	261	64	5	128	42	230	0
201	0	0	4249	7325	3076	-5787	586	5200	353	91	-11	277	87	254	0
202	0	0	4402	7333	2931	-5867	735	5132	349	100	-83	168	58	131	0
203	0	0	4231	7321	3090	-5776	570	5205	161	-29	-153	40	-5	-219	0
204	0	0	3894	7306	3412	-5600	241	5359	7	31	-133	-38	-71	-401	0
205	0	0	3424	7307	3883	-5365	-229	5595	-254	-135	-197	-269	-238	-673	0
206	0	0	3090	7292	4202	-5191	-556	5747	-325	-31	-269	-201	-192	-700	0
207	0	0	2908	7278	4370	-5093	-731	5824	-176	-153	-199	-157	-157	-603	0
208	0	0	3051	7280	4229	-5165	-589	5754	-162	-40	-182	-116	-71	-364	0
209	0	0	3494	7311	3817	-5402	-161	5564	139	5	0	110	52	-9	0
210	0	0	3901	7311	3410	-5606	245	5360	267	145	32	213	141	225	0
211	0	0	4218	7300	3082	-5759	568	5191	265	124	89	195	102	226	0
212	0	0	4344	7296	2952	-5820	696	5124	275	77	9	199	52	60	0
213	0	0	4279	7315	3036	-5797	621	5175	168	64	-56	110	44	-205	0
214	0	0	3859	7331	3472	-5595	193	5401	-69	-135	-141	-75	-186	-471	0
215	0	0	3392	7306	3914	-5349	-261	5610	-258	-91	-316	-153	-246	-663	0
216	0	0	3036	7284	4248	-5160	-606	5766	-267	-95	-318	-161	-298	-729	0
217	0	0	2914	7273	4359	-5093	-722	5816	-232	-155	-164	-145	-223	-578	0
218	0	0	2997	7243	4246	-5120	-624	5744	-149	-50	-166	-7	-128	-304	0
219	0	0	3385	7232	3847	-5308	-231	5539	108	54	-25	120	40	32	0
220	0	0	3721	7207	3486	-5464	117	5346	197	42	23	223	126	151	0
221	0	0	3964	7133	3169	-5548	397	5151	271	118	52	176	89	184	0
222	0	0	4113	7108	2995	-5610	559	5051	236	56	42	164	161	114	0
223	0	0	4016	7158	3142	-5587	437	5150	153	17	0	95	17	-98	0
224	0	0	3669	7228	3559	-5448	55	5393	-89	-73	-159	-23	-141	-485	0
225	0	0	3327	7288	3961	-5307	-317	5624	-176	-106	-217	-110	-217	-620	0
226	0	0	2994	7372	4378	-5183	-692	5875	-374	-97	-246	-215	-186	-760	0
227	0	0	2937	7453	4516	-5195	-789	5984	-240	-128	-182	-122	-141	-574	0
228	0	0	3122	7589	4467	-5355	-672	6028	-83	-85	-112	11	-32	-312	0
229	0	0	3587	7820	4233	-5703	-323	6026	44	46	-89	83	-5	-31	0
230	0	0	4110	7988	3878	-6049	116	5933	205	151	36	209	126	221	0
231	0	0	4480	8206	3726	-6343	377	5966	209	50	1	145	120	213	0
232	0	0	4800	8365	3565	-6582	617	5965	271	137	23	265	71	153	0
233	0	0	4708	8553	3845	-6630	431	6199	60	-40	-62	62	-54	-126	0
234	0	0	4545	8766	4221	-6655	162	6493	-36	13	-120	-122	-97	-393	0
235	0	0	4114	8925	4811	-6519	-348	6868	-261	-93	-135	-126	-219	-634	0
236	0	0	3756	8912	5156	-6334	-700	7034	-320	-149	-258	-199	-232	-756	0
237	0	0	3571	8743	5172	-6157	-800	6957	-294	-65	-178	-141	-126	-570	0
238	0	0	3490	8458	4968	-5974	-739	6713	-157	-40	-116	-106	-85	-351	0
239	0	0	3733	8241	4508	-5987	-387	6374	5	48	-112	56	71	-137	0
240	0	0	4101	7948	3847	-6024	127	5897	184	62	-11	174	75	195	1
241	0	0	4299	7775	3476	-6037	411	5625	159	65	17	197	129	370	0
242	0	0	4514	7680	3166	-6097	674	5423	129	110	40	69	106	207	0
243	0	0	4095	7542	3447	-5818	324	5494	-52	-58	-104	-108	-15	-91	0
244	0	0	3781	7422	3641	-5601	70	5531	-162	-79	-71	-174	-87	-455	0
245	0	0	3180	7290	4110	-5235	-465	5700	-428	-155	-219	-360	-151	-605	0
246	0	0	2796	7139	4343	-4967	-773	5741	-533	-199	-192	-314	-259	-665	0
247	0	0	2550	6984	4434	-4767	-942	5709	-568	-118	-124	-215	-201	-461	0
248	0	0	2586	6916	4330	-4751	-872	5623	-360	-133	-81	-133	-161	-250	0
249	0	0	2910	6857	3947	-4883	-518	5402	-161	25	21	65	69	7	0
250	0	0	3347	6850	3503	-5098	-78	5176	-50	9	19	-19	93	197	0
251	0	0	3630	6881	3251	-5255	189	5066	27	56	34	133	100	242	0
252	0	0	3727	6896	3169	-5311	279	5032	-11	-15	-11	62	65	73	0
253	0	0	3639	6919	3280	-5279	179	5099	-116	-44	-149	-69	-162	-223	0
254	0	0	3214	6892	3678	-5053	-232	5285	-271	-108	-205	-188	-182	-459	0
255	0	0	2675	6894	4219	-4784	-772	5556	-492	-186	-273	-368	-250	-710	0
256	0	0	2350	6916	4566	-4633	-1108	5741	-597	-240	-314	-283	-256	-871	0
257	0	0	2165	6927	4762	-4546	-1298	5844	-535	-157	-329	-304	-157	-599	0
258	0	0	2332	6968	4636	-4650	-1152	5802	-388	-147	-199	-234	-128	-498	0
259	0	0	2880	7018	4138	-4949	-629	5578	-85	31	0	0	131	-162	0
260	0	0	3286	7065	3779	-5175	-246	5422	-42	-27	-54	29	75	1	0
261	0	0	3719	7069	3350	-5394	184	5209	116	36	42	126	62	62	0
262	0	0	3783	7082	3299	-5432	242	5190	232	44	-3	112	54	-34	0
263	0	0	3579	7100	3521	-5339	29	5310	-11	-23	-141	-11	-62	-413	0
264	0	0	3391	7104	3713	-5247	-161	5408	-133	-44	-213	-97	-207	-661	0
265	0	0	2889	7077	4188	-4983	-649	5632	-283	-147	-320	-104	-337	-799	0
266	0	0	2668	7075	4407	-4871	-869	5741	-279	-234	-258	-190	-325	-861	0
267	0	0	2538	7106	4568	-4822	-1015	5837	-236	-226	-192	-73	-197	-671	0
268	0	0	2619	7104	4485	-4861	-933	5794	-190	-122	-244	15	-159	-455	0
269	0	0	3119	7160	4041	-5139	-461	5600	122	-9	-79	192	60	-137	0
270	0	0	3516	7137	3621	-5326	-52	5379	126	-87	-5	234	34	81	0
271	0	0	3913	7148	3235	-5530	339	5191	161	32	40	269	102	207	0
272	0	0	4099	7152	3053	-5625	523	5102	131	79	-71	259	54	118	0
273	0	0	3866	7121	3255	-5493	305	5188	-126	-48	-128	44	-31	-164	0
274	0	0	3370	7133	3763	-5251	-196	5448	-393	-135	-248	-133	-102	-459	0
275	0	0	2937	7133	4196	-5035	-629	5664	-585	-151	-327	-213	-194	-649	0
276	0	0	2475	7121	4646	-4798	-1085	5883	-591	-259	-339	-223	-95	-710	0
277	0	0	2315	7075	4760	-4695	-1222	5917	-684	-296	-360	-314	-106	-700	0
278	0	0	2394	7110	4716	-4752	-1161	5913	-521	-194	-256	-201	-5	-386	0
279	0	0	2584	7119	4535	-4851	-975	5827	-358	-147	-281	50	46	-161	0
280	0	0	3141	7112	3971	-5126	-415	5541	-157	23	-97	81	182	85	0
281	0	0	3294	7108	3814	-5201	-260	5461	-194	-69	-137	161	159	71	0
282	0	0	3564	7100	3536	-5332	14	5318	-135	-3	-139	141	95	-73	0
283	0	0	3366	7092	3726	-5229	-180	5409	-230	-151	-215	27	-27	-372	0
284	0	0	3081	7073	3992	-5077	-455	5532	-440	-118	-312	-129	-147	-696	0
285	0	0	2594	7073	4479	-4833	-942	5776	-642	-226	-267	-221	-170	-871	0
286	0	0	2272	7069	4797	-4670	-1262	5933	-822	-298	-298	-281	-246	-971	0
287	0	0	2262	7067	4805	-4664	-1271	5936	-754	-131	-302	-283	-223	-807	0
288	0	0	2333	7051	4718	-4692	-1192	5884	-597	-50	-161	-133	-38	-525	0
289	0	0	2741	7086	4345	-4913	-802	5715	-533	-71	-155	-81	-32	-403	0
290	0	0	3271	7081	3810	-5176	-269	5445	-339	104	-36	100	172	-112	0
291	0	0	3505	7082	3577	-5293	-36	5329	-409	34	-58	9	161	-172	0
292	0	0	3715	7102	3387	-5408	164	5244	-380	108	-73	108	97	-199	0
293	0	0	3382	7081	3699	-5231	-158	5390	-655	85	-310	-44	-9	-613	0
294	0	0	2997	7098	4101	-5047	-552	5599	-902	-29	-322	-225	-120	-902	0
295	0	0	2632	7086	4454	-4859	-911	5770	-1047	-58	-457	-308	-145	-1195	0
296	0	0	2340	7106	4766	-4723	-1213	5936	-1121	-139	-446	-366	-197	-1210	0
297	0	0	2194	7092	4898	-4643	-1352	5995	-1239	-69	-485	-316	-131	-1167	0
298	0	0	2365	7096	4731	-4730	-1183	5913	-1049	36	-413	-225	-32	-960	0
299	0	0	2728	7065	4337	-4896	-804	5701	-791	98	-308	-83	75	-677	0
300	0	0	3171	7082	3911	-5126	-370	5496	-599	197	-133	62	242	-426	0
301	0	0	3563	7055	3492	-5309	35	5273	-589	184	-240	11	195	-488	0
302	0	0	3744	7073	3329	-5408	207	5201	-744	283	-277	52	98	-585	0
303	0	0	3738	7096	3358	-5417	190	5227	-754	194	-211	-3	-5	-890	0
304	0	0	3304	7065	3761	-5184	-228	5413	-977	118	-376	-190	-73	-1233	0
305	0	0	3052	7067	4015	-5059	-481	5541	-1134	110	-442	-267	-135	-1552	0
306	0	0	2608	7048	4440	-4828	-916	5744	-1439	133	-504	-308	-194	-1540	0
307	0	0	2498	7084	4586	-4791	-1044	5835	-1317	46	-486	-267	-161	-1546	0
308	0	0	2638	7088	4450	-4863	-906	5769	-1210	97	-325	-250	-25	-1313	0
309	0	0	2972	7113	4141	-5042	-584	5627	-1096	238	-285	-19	15	-997	0
310	0	0	3492	7123	3631	-5307	-69	5377	-911	252	-236	71	122	-927	0
311	0	0	3701	7119	3418	-5410	141	5268	-975	289	-230	164	104	-766	0
312	0	0	3872	7096	3224	-5484	324	5160	-1004	188	-238	124	-7	-1109	0
313	0	0	3699	7117	3418	-5408	140	5267	-1309	190	-320	-5	-29	-1288	0
314	0	0	3191	7125	3934	-5158	-371	5529	-1660	110	-490	-122	-234	-1672	0
315	0	0	2823	7096	4273	-4959	-725	5684	-1773	44	-442	-271	-192	-1980	0
316	0	0	2311	7100	4789	-4705	-1239	5944	-2097	60	-582	-325	-234	-2042	0
317	0	0	2165	7112	4947	-4638	-1391	6029	-2004	29	-457	-248	-135	-2031	0
318	0	0	2095	7131	5036	-4613	-1470	6083	-1978	108	-419	-129	-1	-1790	0
319	0	0	2398	7098	4700	-4748	-1151	5899	-2011	228	-374	-19	87	-1466	0
320	0	0	2743	7065	4322	-4904	-789	5693	-1680	157	-164	42	252	-1266	0
321	0	0	3089	7069	3980	-5079	-445	5524	-1815	279	-246	44	186	-1154	0
322	0	0	3208	7084	3876	-5146	-334	5480	-1771	180	-236	50	118	-1311	0
323	0	0	2978	7096	4118	-5037	-570	5607	-1796	85	-258	-137	25	-1666	0
324	0	0	2504	7082	4578	-4793	-1037	5830	-2359	124	-452	-273	-81	-1841	0
325	0	0	2144	7102	4958	-4623	-1407	6030	-2376	-27	-442	-308	-176	-2120	0
326	0	0	1761	7094	5333	-4427	-1786	6213	-2407	-34	-417	-325	-172	-2104	0
327	0	0	1558	7121	5563	-4339	-2002	6342	-2283	-9	-345	-201	-104	-1992	0
328	0	0	1593	7139	5546	-4366	-1976	6342	-2227	25	-302	-164	-112	-1654	0
329	0	0	1963	7135	5172	-4549	-1604	6153	-1936	89	-186	21	-38	-1340	0
330	0	0	2398	7123	4725	-4760	-1163	5924	-1790	180	-62	166	155	-1035	0
331	0	0	2631	7139	4508	-4885	-938	5823	-1806	174	-250	110	32	-968	0
332	0	0	2798	7139	4341	-4968	-771	5740	-1596	203	-50	89	139	-1105	0
333	0	0	2520	7156	4636	-4838	-1058	5896	-1769	58	-161	-120	-32	-1326	0
334	0	0	2128	7160	5032	-4644	-1452	6096	-2044	93	-349	-221	-122	-1534	0
335	0	0	1537	7172	5635	-4354	-2049	6403	-2095	-40	-310	-312	-128	-1804	0
336	0	0	1203	7228	6025	-4215	-2411	6626	-2207	-73	-411	-294	-236	-1792	0
337	0	0	1034	7243	6209	-4138	-2587	6726	-2135	-15	-300	-213	-147	-1544	0
338	0	0	1075	7253	6178	-4164	-2551	6715	-1994	42	-314	-207	-114	-1410	0
339	0	0	1500	7240	5740	-4370	-2120	6490	-1707	81	-153	-54	52	-1026	0
340	0	0	1806	7259	5453	-4532	-1823	6356	-1664	77	-139	-31	102	-847	0
341	0	0	2147	7249	5102	-4698	-1477	6175	-1487	168	-122	27	145	-783	0
342	0	0	2384	7247	4863	-4815	-1239	6055	-1451	81	-126	-23	110	-933	0
343	0	0	2258	7257	4999	-4757	-1370	6128	-1557	15	-149	-3	-25	-1094	0
344	0	0	1885	7309	5424	-4597	-1769	6366	-1796	-69	-244	-149	-215	-1352	0
345	0	0	1546	7296	5750	-4421	-2102	6523	-1798	-108	-273	-184	-219	-1524	0
346	0	0	1214	7321	6107	-4267	-2446	6714	-1846	-112	-417	-242	-331	-1557	0
347	0	0	1153	7333	6180	-4243	-2513	6756	-1771	44	-316	-230	-143	-1379	0
348	0	0	1302	7335	6033	-4318	-2365	6684	-1635	-106	-316	-162	-166	-1152	0
349	0	0	1802	7342	5540	-4572	-1869	6441	-1358	9	-188	1	21	-741	0
350	0	0	2289	7373	5084	-4831	-1397	6228	-1233	-3	-161	-108	71	-543	0
351	0	0	2751	7393	4642	-5072	-945	6017	-1037	93	-44	118	161	-380	0
352	0	0	2934	7399	4465	-5166	-765	5932	-1022	40	-184	13	102	-570	0
353	0	0	2924	7403	4479	-5163	-777	5941	-1051	-11	-226	-19	21	-826	0
354	0	0	2593	7408	4815	-5000	-1111	6111	-1264	-141	-291	-120	-145	-1068	0
355	0	0	2107	7366	5259	-4736	-1576	6312	-1451	-242	-374	-374	-230	-1255	0
356	0	0	1934	7366	5432	-4650	-1749	6399	-1420	-240	-424	-349	-259	-1231	0
357	0	0	1790	7408	5618	-4599	-1914	6513	-1427	-192	-331	-353	-180	-1072	0
358	0	0	1925	7434	5509	-4679	-1792	6471	-1295	-205	-345	-296	-129	-820	0
359	0	0	2418	7436	5018	-4927	-1300	6227	-944	-58	-211	-95	9	-498	0
360	0	0	2867	7445	4578	-5156	-855	6011	-822	21	-168	131	97	-259	0
361	0	0	3268	7470	4202	-5369	-467	5836	-706	-27	-174	118	87	-199	0
362	0	0	3512	7467	3955	-5489	-221	5711	-669	-38	-89	60	137	-166	0
363	0	0	3311	7470	4159	-5390	-424	5814	-919	-36	-308	-155	-46	-545	0
364	0	0	2998	7436	4438	-5217	-720	5937	-995	-79	-360	-213	-161	-766	0
365	0	0	2593	7437	4844	-5015	-1125	6140	-1146	-168	-376	-358	-149	-970	0
366	0	0	2291	7399	5108	-4845	-1408	6253	-1173	-120	-430	-320	-199	-1026	0
367	0	0	2120	7381	5261	-4750	-1570	6321	-1212	-176	-401	-314	-201	-869	0
368	0	0	2258	7408	5150	-4833	-1446	6279	-1078	-147	-419	-151	-83	-673	0
369	0	0	2615	7387	4772	-5001	-1078	6079	-803	-69	-302	-1	32	-302	0
370	0	0	3140	7375	4235	-5257	-547	5805	-618	-44	-164	56	137	-112	0
371	0	0	3414	7348	3934	-5381	-260	5641	-554	-31	-184	77	114	-64	0
372	0	0	3631	7340	3709	-5485	-39	5524	-558	-3	-219	75	141	-215	0
373	0	0	3533	7331	3798	-5432	-132	5564	-702	52	-263	-3	-3	-368	0
374	0	0	3146	7317	4171	-5231	-512	5744	-836	-153	-353	-176	-182	-715	0
375	0	0	2769	7298	4529	-5033	-880	5913	-989	-131	-353	-329	-128	-886	0
376	0	0	2409	7288	4879	-4848	-1235	6083	-1090	-151	-461	-267	-213	-968	0
377	0	0	2316	7243	4927	-4779	-1305	6085	-937	-166	-415	-234	-131	-803	0
378	0	0	2394	7220	4826	-4807	-1216	6023	-826	-75	-376	-97	-126	-605	0
379	0	0	2774	7191	4417	-4982	-821	5804	-570	-19	-184	-29	73	-223	0
380	0	0	3239	7216	3977	-5227	-369	5596	-479	5	-213	52	69	-54	0
381	0	0	3579	7164	3585	-5371	-3	5374	-327	15	-128	106	176	36	0
382	0	0	3750	7146	3396	-5448	177	5271	-422	46	-153	79	83	-81	0
383	0	0	3610	7148	3538	-5379	36	5343	-444	-79	-213	-56	1	-300	0
384	0	0	3239	7119	3880	-5179	-320	5499	-651	-98	-296	-87	-116	-521	0
385	0	0	2838	7073	4235	-4955	-698	5654	-783	-141	-279	-226	-102	-805	0
386	0	0	2432	7051	4619	-4741	-1093	5835	-888	-174	-374	-298	-213	-838	0
387	0	0	2322	7038	4716	-4680	-1197	5877	-845	-102	-269	-213	-71	-679	0
388	0	0	2400	7034	4634	-4717	-1117	5834	-663	-48	-325	-83	3	-436	0
389	0	0	2771	7007	4236	-4889	-732	5621	-440	-87	-162	9	48	-133	0
390	0	0	3221	7005	3784	-5113	-281	5394	-273	40	-60	153	194	145	0
391	0	0	3529	6989	3460	-5259	34	5224	-226	46	-81	108	162	157	0
392	0	0	3655	6989	3334	-5322	160	5161	-259	19	-79	172	162	67	0
393	0	0	3544	6997	3453	-5270	45	5225	-378	-56	-203	17	-27	-182	0
394	0	0	3168	6964	3796	-5066	-314	5380	-589	-97	-254	-118	-87	-428	0
395	0	0	2714	6952	4238	-4833	-762	5595	-721	-149	-362	-176	-174	-696	0
396	0	0	2440	6952	4512	-4696	-1036	5732	-774	-164	-356	-246	-141	-719	0
397	0	0	2176	6919	4743	-4547	-1283	5831	-737	-133	-320	-219	-137	-510	0
398	0	0	2373	6918	4545	-4645	-1086	5731	-572	-170	-273	-56	-120	-314	0
399	0	0	2738	6943	4205	-4840	-733	5574	-424	-3	-124	77	34	67	0
400	0	0	3170	6912	3742	-5041	-286	5327	-267	19	-131	50	131	209	0
401	0	0	3560	6881	3321	-5220	119	5101	-139	159	-40	215	248	318	0
402	0	0	3558	6859	3301	-5208	128	5080	-271	0	-153	65	56	81	0
403	0	0	3602	6830	3228	-5216	187	5029	-298	87	-162	65	36	-116	0
404	0	0	3102	6826	3724	-4964	-311	5275	-574	-21	-273	-87	-77	-337	0
405	0	0	2828	6797	3969	-4812	-570	5383	-607	-104	-304	-195	-168	-517	0
406	0	0	2493	6778	4285	-4635	-896	5531	-746	-89	-316	-153	-192	-576	0
407	0	0	2340	6770	4430	-4555	-1045	5600	-661	-95	-304	-137	-139	-438	0
408	0	0	2503	6786	4283	-4644	-890	5534	-494	-85	-178	-97	-141	-263	0
409	0	0	2865	6772	3907	-4818	-521	5339	-275	145	-77	106	118	147	0
410	0	0	3250	6782	3532	-5016	-141	5157	-209	27	-174	91	58	292	0
411	0	0	3731	6784	3053	-5257	339	4918	54	143	-29	329	217	481	0
412	0	0	3837	6768	2931	-5302	453	4849	-42	60	-98	143	108	217	0
413	0	0	3839	6799	2960	-5319	439	4879	-190	108	-124	120	81	54	0
414	0	0	3442	6778	3336	-5110	53	5057	-314	-62	-143	-83	-73	-267	0
415	0	0	3115	6801	3686	-4958	-285	5243	-556	-42	-285	-135	-126	-494	0
416	0	0	2782	6801	4019	-4791	-618	5410	-531	-137	-263	-176	-137	-448	0
417	0	0	2619	6772	4153	-4695	-767	5462	-580	-62	-275	-128	-108	-376	0
418	0	0	2774	6741	3967	-4757	-596	5354	-384	3	-93	-34	-21	-141	0
419	0	0	3181	6731	3550	-4956	-184	5140	-155	102	-58	116	100	157	0
420	0	0	3705	6766	3061	-5235	322	4913	-23	176	-13	209	211	413	0
421	0	0	4045	6749	2704	-5397	670	4726	133	128	11	258	201	453	0
422	0	0	4213	6735	2522	-5474	845	4628	54	133	9	226	143	351	0
423	0	0	4101	6731	2630	-5416	735	4680	-11	71	-108	176	11	38	0
424	0	0	3678	6727	3049	-5202	314	4888	-300	-32	-139	40	-110	-197	0
425	0	0	3286	6731	3445	-5008	-79	5088	-448	-114	-248	-166	-176	-525	0
426	0	0	3071	6762	3691	-4916	-310	5226	-360	3	-199	-50	-44	-407	0
427	0	0	2797	6741	3944	-4769	-573	5342	-475	-102	-236	-122	-126	-339	0
428	0	0	3077	6755	3678	-4916	-300	5216	-209	17	-75	27	-7	-46	0
429	0	0	3340	6760	3420	-5050	-40	5090	-147	145	-64	205	100	197	0
430	0	0	3748	6722	2974	-5235	387	4848	36	81	27	217	174	345	0
431	0	0	4022	6708	2686	-5365	668	4697	98	126	58	254	166	384	0
432	0	0	4169	6700	2531	-5434	819	4615	100	93	11	182	180	228	0
433	0	0	4031	6700	2669	-5365	681	4684	-23	112	-106	164	-9	27	0
434	0	0	3644	6718	3074	-5181	285	4896	-228	9	-228	-11	-42	-294	0
435	0	0	3256	6718	3462	-4987	-103	5090	-452	-110	-240	-124	-186	-471	0
436	0	0	2898	6708	3810	-4803	-456	5259	-424	-114	-246	-155	-190	-523	0
437	0	0	2725	6702	3977	-4713	-626	5339	-455	-135	-180	-104	-182	-475	0
438	0	0	2856	6708	3852	-4782	-498	5280	-341	-42	-126	5	-98	-215	0
439	0	0	3211	6714	3503	-4962	-146	5108	-114	19	-69	100	36	58	0
440	0	0	3678	6710	3032	-5194	323	4871	54	100	7	240	161	366	0
441	0	0	3983	6708	2725	-5345	629	4716	100	71	44	256	157	327	0
442	0	0	4138	6696	2558	-5417	790	4627	79	95	-13	234	52	269	0
443	0	0	4010	6679	2669	-5344	670	4674	-42	-7	-120	176	-23	-46	0
444	0	0	3670	6675	3005	-5172	332	4840	-246	-50	-93	0	-106	-318	0
445	0	0	3224	6669	3445	-4946	-110	5057	-389	-112	-308	-128	-186	-566	0
446	0	0	2902	6671	3769	-4786	-433	5220	-490	-137	-192	-219	-192	-642	0
447	0	0	2753	6708	3955	-4730	-601	5331	-516	-116	-228	-180	-155	-420	0
448	0	0	2947	6706	3759	-4826	-406	5232	-300	-54	-98	-27	-85	-186	0
449	0	0	3172	6710	3538	-4941	-183	5124	-161	-32	-79	108	31	50	0
450	0	0	3713	6741	3028	-5227	342	4884	-15	-21	21	201	44	277	0
451	0	0	4012	6706	2694	-5359	659	4700	97	77	122	232	195	382	0
452	0	0	4049	6702	2653	-5375	698	4677	-46	85	-38	110	129	164	0
453	0	0	3997	6660	2663	-5328	667	4661	-102	108	-91	98	15	-91	0
454	0	0	3607	6658	3051	-5132	278	4854	-308	-44	-205	-25	-79	-411	0
455	0	0	3067	6648	3581	-4857	-257	5114	-504	-95	-232	-236	-133	-550	0
456	0	0	2789	6636	3847	-4712	-529	5241	-570	-104	-273	-199	-195	-636	0
457	0	0	2571	6617	4046	-4594	-737	5331	-512	-95	-182	-192	-100	-461	0
458	0	0	2588	6615	4027	-4601	-719	5321	-452	-116	-149	-89	-98	-366	0
459	0	0	3048	6646	3598	-4847	-275	5122	-147	27	-19	106	31	0	0
460	0	0	3347	6623	3276	-4985	35	4949	-77	54	1	120	124	176	0
461	0	0	3748	6617	2869	-5182	439	4743	27	32	62	174	155	252	0
462	0	0	3977	6656	2679	-5316	649	4667	-5	58	56	143	81	137	0
463	0	0	3779	6669	2890	-5224	444	4779	-89	-9	-104	133	29	-112	0
464	0	0	3457	6642	3185	-5049	136	4913	-388	-67	-58	-81	-143	-356	0
465	0	0	3040	6636	3596	-4838	-278	5116	-417	-93	-151	-118	-131	-599	0
466	0	0	2688	6632	3944	-4660	-628	5288	-578	-143	-120	-219	-254	-554	0
467	0	0	2602	6644	4042	-4623	-720	5343	-465	-133	-131	-211	-143	-465	0
468	0	0	2646	6646	4000	-4646	-677	5323	-366	27	-65	-64	-7	-234	0
469	0	0	2994	6621	3627	-4807	-316	5124	-197	-7	-15	-13	-1	58	0
470	0	0	3498	6642	3144	-5070	177	4893	23	164	7	207	164	347	0
471	0	0	3730	6630	2900	-5180	415	4765	0	85	62	190	162	358	0
472	0	0	3899	6642	2743	-5270	578	4692	58	81	98	221	139	242	0
473	0	0	3696	6613	2917	-5154	389	4765	-143	11	5	5	23	-42	0
474	0	0	3387	6609	3222	-4998	82	4915	-325	34	-77	-67	-85	-180	0
475	0	0	2911	6597	3686	-4754	-387	5141	-560	-69	-135	-168	-205	-486	0
476	0	0	2577	6590	4013	-4583	-718	5301	-525	-131	-192	-228	-234	-541	0
477	0	0	2431	6576	4145	-4503	-857	5360	-560	-48	-106	-225	-184	-341	0
478	0	0	2549	6605	4056	-4577	-753	5330	-419	-42	-60	-81	-50	-164	0
479	0	0	2939	6603	3664	-4771	-362	5133	-195	27	52	-13	48	201	0
480	0	0	3384	6617	3233	-5000	75	4925	1	141	122	190	77	475	0
481	0	0	3684	6601	2917	-5142	383	4759	73	71	112	174	192	376	0
482	0	0	3849	6592	2743	-5220	553	4667	-44	192	73	149	102	380	0
483	0	0	3684	6603	2919	-5143	382	4761	-209	25	-1	-46	-48	34	0
484	0	0	3324	6592	3268	-4958	28	4930	-341	-54	-67	-114	-75	-207	0
485	0	0	2887	6547	3660	-4717	-386	5103	-587	-131	-100	-283	-188	-477	0
486	0	0	2557	6530	3973	-4543	-708	5251	-611	-112	-166	-232	-228	-543	0
487	0	0	2445	6528	4083	-4486	-819	5305	-543	-77	-54	-223	-157	-341	0
488	0	0	2524	6510	3986	-4517	-731	5248	-397	-5	-36	-95	-60	-174	0
489	0	0	2914	6530	3616	-4722	-351	5073	-133	7	56	34	13	15	0
490	0	0	3294	6533	3239	-4913	27	4886	34	60	116	124	110	312	0
491	0	0	3622	6530	2908	-5076	357	4719	17	83	42	157	97	378	0
492	0	0	3754	6524	2770	-5139	492	4647	-23	64	95	56	95	178	0
493	0	0	3665	6499	2834	-5082	415	4666	-162	95	-36	7	-1	-67	0
494	0	0	3278	6473	3195	-4875	41	4834	-294	-46	-69	-143	-89	-345	0
495	0	0	2842	6473	3631	-4657	-394	5052	-539	-104	-162	-254	-195	-597	0
496	0	0	2508	6448	3940	-4478	-716	5194	-543	-153	-186	-259	-242	-646	0
497	0	0	2306	6409	4103	-4357	-898	5256	-541	-124	-153	-261	-250	-498	0
498	0	0	2347	6405	4058	-4376	-855	5231	-494	-203	-89	-155	-174	-351	0
499	0	0	2658	6347	3689	-4502	-515	5018	-209	-3	-52	-13	0	-108	0
500	0	0	3050	6289	3239	-4669	-94	4764	-73	40	23	48	67	40	0
501	0	0	3116	6206	3090	-4661	13	4648	-95	46	-21	40	58	36	0
502	0	0	3213	6103	2890	-4658	161	4496	-104	87	-153	-1	-104	-184	0
503	0	0	2363	5895	3532	-4129	-584	4713	-810	-554	-797	-878	-942	-1451	0
504	0	0	2026	6854	4828	-4440	-1401	5841	-1022	-512	-638	-737	-702	-1418	0
505	0	0	1406	5992	4586	-3699	-1590	5289	-952	-194	-401	-516	-516	-1466	0
506	0	0	468	5911	5443	-3189	-2487	5677	-1259	-502	-677	-824	-692	-1916	0
507	0	0	-77	5620	5697	-2771	-2887	5658	-1251	-496	-655	-851	-779	-2038	0
508	0	0	-175	5480	5655	-2652	-2915	5567	-1096	-325	-417	-653	-582	-1674	0
509	0	0	-877	5600	6477	-2361	-3677	6038	-1528	-582	-843	-938	-950	-2287	0
510	0	0	-646	5589	6235	-2471	-3440	5912	-1247	-459	-624	-731	-723	-2004	0
511	0	0	-545	5587	6132	-2521	-3338	5859	-1212	-432	-673	-750	-733	-2017	0
512	0	0	-1138	5657	6795	-2259	-3966	6226	-1782	-754	-954	-1247	-1162	-3321	0
513	0	0	-2576	5688	8264	-1556	-5420	6976	-2159	-882	-1177	-1517	-1328	-3730	1
514	0	0	-2858	5678	8536	-1410	-5697	7107	-2176	-777	-1156	-1359	-1367	-3674	0
515	0	0	-2410	5658	8068	-1624	-5239	6863	-1870	-601	-894	-1123	-1084	-3115	0
516	0	0	-1634	5639	7273	-2002	-4453	6456	-1583	-529	-715	-847	-832	-2487	0
517	0	0	-661	5612	6273	-2475	-3467	5942	-1088	-308	-386	-500	-434	-1728	0
518	0	0	218	5618	5400	-2918	-2591	5509	-743	-201	-327	-271	-393	-1226	0
519	0	0	1134	5596	4462	-3365	-1664	5029	-333	25	-52	1	-137	-628	0
520	0	0	1812	5589	3777	-3700	-982	4683	-223	27	0	62	-64	-362	0
521	0	0	2473	5577	3104	-4025	-315	4340	-149	118	95	178	60	-141	0
522	0	0	2819	5542	2723	-4180	48	4132	-31	166	62	114	23	-194	0
523	0	0	2800	5517	2717	-4158	41	4117	-108	79	52	102	19	-399	0
524	0	0	2447	5527	3080	-3987	-316	4303	-368	-124	-19	-98	-219	-597	0
525	0	0	2134	5478	3344	-3806	-605	4411	-527	60	-98	-89	-184	-620	0
526	0	0	1871	5463	3592	-3667	-860	4527	-512	-93	-116	-259	-215	-777	0
527	0	0	1773	5453	3680	-3613	-953	4566	-531	13	-126	-131	-118	-611	0
528	0	0	1907	5463	3556	-3685	-824	4509	-448	34	-15	-29	-62	-316	0
529	0	0	2316	5443	3127	-3879	-405	4285	-279	141	50	149	69	-29	0
530	0	0	2707	5432	2725	-4069	-9	4078	-104	141	87	240	71	182	0
531	0	0	3071	5420	2349	-4245	361	3884	0	135	203	221	178	275	0
532	0	0	3246	5393	2147	-4319	549	3770	-21	133	31	164	83	42	0
533	0	0	3104	5369	2265	-4236	419	3817	-95	65	3	120	27	-172	0
534	0	0	2808	5364	2556	-4086	126	3960	-322	-5	-71	-11	-131	-403	0
535	0	0	2471	5348	2877	-3909	-203	4112	-494	-60	-75	-195	-112	-576	0
536	0	0	2185	5327	3142	-3756	-478	4234	-486	-42	-153	-79	-149	-537	0
537	0	0	2117	5329	3212	-3723	-547	4270	-471	-128	-62	-131	-226	-420	0
538	0	0	2297	5317	3020	-3807	-361	4168	-273	114	52	23	116	-184	0
539	0	0	2593	5336	2743	-3964	-75	4039	-112	100	21	128	85	149	0
540	0	0	3215	5350	2135	-4282	540	3742	143	182	195	351	225	397	0
541	0	0	3449	5340	1891	-4394	779	3615	126	186	195	327	219	420	0
542	0	0	3798	5348	1550	-4573	1124	3449	197	234	205	339	254	376	0
543	0	0	3671	5294	1623	-4482	1024	3458	83	135	100	141	238	157	0
544	0	0	3430	5278	1848	-4354	791	3563	-31	67	32	114	38	-65	0
545	0	0	3089	5300	2211	-4194	439	3755	-147	56	60	79	-23	-145	0
546	0	0	2741	5292	2551	-4016	95	3921	-312	1	-71	-54	-116	-244	0
547	0	0	2720	5298	2578	-4009	71	3938	-141	67	97	1	81	-91	0
548	0	0	2797	5280	2483	-4038	157	3881	-81	67	118	161	42	143	0
549	0	0	3148	5309	2161	-4228	493	3735	97	81	155	236	174	409	0
550	0	0	3615	5333	1718	-4474	948	3525	267	219	234	267	306	663	0
551	0	0	4062	5371	1309	-4716	1376	3340	347	273	209	397	327	692	0
552	0	0	4211	5400	1189	-4805	1511	3294	254	261	217	289	279	622	0
553	0	0	4241	5455	1214	-4848	1513	3334	176	250	197	277	161	496	0
554	0	0	3962	5515	1553	-4738	1204	3534	3	110	27	85	120	170	0
555	0	0	3702	5558	1856	-4630	923	3707	-87	73	98	-25	27	21	0
556	0	0	3295	5593	2298	-4444	498	3945	-252	-44	42	1	-40	-11	0
557	0	0	3172	5629	2457	-4400	357	4043	-323	27	52	-40	56	102	0
558	0	0	3364	5660	2296	-4512	534	3978	71	56	106	139	170	345	0
559	0	0	3730	5701	1971	-4715	879	3836	83	170	149	258	254	659	0
560	0	0	4245	5736	1491	-4990	1377	3613	304	228	228	368	310	892	0
561	0	0	4586	5765	1179	-5175	1703	3472	380	234	304	407	292	1098	0
562	0	0	4867	5788	921	-5327	1973	3354	236	308	273	384	341	950	0
563	0	0	4796	5818	1022	-5307	1887	3420	259	242	201	356	285	708	0
564	0	0	4396	5887	1491	-5141	1452	3689	-62	106	48	98	34	351	0
565	0	0	4064	5930	1866	-4997	1099	3898	-91	50	97	52	126	155	0
566	0	0	3665	5938	2273	-4801	696	4105	-263	-15	-34	-64	-23	104	0
567	0	0	3536	5951	2415	-4743	560	4183	-161	17	48	42	19	273	0
568	0	0	3604	5986	2382	-4795	611	4184	-85	85	95	192	135	455	0
569	0	0	3935	5977	2042	-4956	946	4009	203	178	172	287	256	717	0
570	0	0	4347	5996	1649	-5171	1349	3822	283	192	226	356	327	1018	0
571	0	0	4600	6025	1425	-5312	1587	3725	333	205	180	331	259	935	0
572	0	0	4755	6064	1309	-5409	1723	3686	258	236	145	318	341	754	0
573	0	0	4593	6112	1519	-5352	1537	3815	155	174	131	174	145	570	0
574	0	0	4279	6122	1843	-5200	1218	3982	29	56	73	73	77	269	0
575	0	0	3911	6138	2227	-5024	842	4182	-87	34	-36	48	50	77	0
576	0	0	3511	6143	2632	-4827	439	4387	-244	-9	-89	-42	-21	-54	0
577	0	0	3339	6163	2824	-4751	257	4493	-219	27	-7	54	-52	131	0
578	0	0	3345	6136	2791	-4740	277	4463	-145	91	52	97	122	263	0
579	0	0	3690	6122	2432	-4906	629	4277	52	211	91	159	201	547	0
580	0	0	4095	6130	2035	-5112	1030	4082	256	174	252	314	339	810	0
581	0	0	4233	6126	1893	-5179	1170	4009	230	143	155	275	289	785	0
582	0	0	4506	6122	1616	-5314	1445	3869	230	168	211	318	269	583	0
583	0	0	4310	6116	1806	-5213	1252	3961	81	186	79	188	141	349	0
584	0	0	3920	6116	2196	-5018	862	4156	-110	52	-7	-27	110	32	0
585	0	0	3534	6120	2586	-4827	474	4353	-261	11	-64	-116	-79	-129	0
586	0	0	3119	6112	2993	-4615	63	4552	-333	-23	-120	-93	-27	-271	0
587	0	0	2968	6116	3148	-4542	-90	4632	-322	-36	-102	-73	-23	-178	0
588	0	0	3046	6128	3082	-4587	-18	4605	-178	11	13	-23	9	91	0
589	0	0	3317	6130	2813	-4723	252	4471	-31	114	100	118	114	355	0
590	0	0	3756	6122	2366	-4939	695	4244	226	71	104	190	209	583	0
591	0	0	4070	6118	2048	-5094	1011	4083	318	116	240	263	217	682	0
592	0	0	4223	6120	1897	-5171	1163	4008	238	248	143	217	194	492	0
593	0	0	3987	6130	2143	-5058	922	4136	118	62	85	135	54	256	0
594	0	0	3686	6151	2465	-4918	610	4308	-153	87	-81	-67	-48	-52	0
595	0	0	3188	6138	2950	-4663	119	4544	-325	-27	-98	-155	-120	-347	0
596	0	0	2864	6132	3268	-4498	-202	4700	-391	-135	-67	-228	-106	-465	0
597	0	0	2705	6132	3427	-4418	-361	4779	-384	40	-126	-213	21	-459	0
598	0	0	2840	6128	3288	-4484	-224	4708	-180	91	-17	-85	79	-180	0
599	0	0	3104	6116	3012	-4610	46	4564	-114	36	162	71	170	89	0
600	0	0	3587	6124	2537	-4855	525	4330	184	89	176	162	108	296	0
601	0	0	3872	6130	2258	-5001	807	4194	246	91	170	258	168	382	0
602	0	0	4019	6112	2093	-5065	963	4102	176	133	137	236	129	192	0
603	0	0	3926	6120	2194	-5023	866	4157	27	31	102	32	48	-104	0
604	0	0	3550	6114	2564	-4832	493	4339	-197	-15	-56	-141	-29	-339	0
605	0	0	3161	6078	2917	-4619	122	4497	-312	-27	-120	-188	-85	-578	0
606	0	0	2720	6052	3332	-4386	-306	4692	-440	-56	-153	-211	-166	-661	0
607	0	0	2597	6085	3488	-4341	-445	4786	-351	-100	-95	-211	-141	-496	0
608	0	0	2755	6095	3340	-4425	-292	4717	-302	36	-54	-91	-38	-388	0
609	0	0	2991	6118	3127	-4554	-68	4622	-147	31	31	25	34	-81	0
610	0	0	3489	6109	2620	-4799	434	4364	178	81	176	151	199	186	0
611	0	0	3781	6118	2337	-4949	722	4227	166	29	120	133	87	162	0
612	0	0	3950	6138	2188	-5044	881	4163	155	97	151	207	83	112	0
613	0	0	3810	6149	2339	-4979	735	4244	5	-3	34	-36	-27	-203	0
614	0	0	3521	6161	2640	-4841	440	4400	-176	32	-46	-102	-31	-502	0
615	0	0	3028	6149	3121	-4588	-46	4635	-353	-100	-139	-219	-104	-698	0
616	0	0	2805	6157	3352	-4481	-273	4754	-370	-104	-95	-242	-133	-713	0
617	0	0	2510	6147	3637	-4328	-563	4892	-327	-164	-199	-221	-106	-566	0
618	0	0	2701	6130	3429	-4415	-364	4779	-176	-38	-7	-62	-27	-355	0
619	0	0	2951	6122	3171	-4536	-110	4646	-126	7	-9	15	62	-36	0
620	0	0	3447	6097	2650	-4772	398	4373	114	122	110	133	162	182	0
621	0	0	3735	6078	2343	-4906	696	4210	186	120	44	223	223	292	0
622	0	0	3932	6089	2157	-5010	887	4123	91	137	1	65	135	197	0
623	0	0	3832	6072	2240	-4952	796	4156	104	64	-5	97	91	-34	0
624	0	0	3391	6074	2683	-4732	354	4378	-190	-81	-108	-131	-83	-341	0
625	0	0	3067	6062	2995	-4564	36	4528	-291	-81	-221	-223	-122	-521	0
626	0	0	2683	6029	3346	-4356	-331	4687	-389	-89	-203	-234	-93	-533	0
627	0	0	2535	6052	3517	-4293	-491	4784	-302	-159	-184	-244	-95	-364	0
628	0	0	2677	6035	3358	-4356	-340	4696	-178	-27	-131	-73	60	-178	0
629	0	0	3032	6017	2985	-4524	23	4501	36	32	-60	52	93	114	0
630	0	0	3412	5992	2580	-4702	416	4286	116	102	0	46	230	382	0
631	0	0	3752	5996	2244	-4874	754	4120	178	106	-64	180	209	389	0
632	0	0	3917	6008	2091	-4962	913	4049	176	112	-52	145	232	325	0
633	0	0	3717	6000	2283	-4858	717	4141	-11	21	-110	-13	27	98	0
634	0	0	3358	6000	2642	-4679	358	4321	-188	21	-261	-151	-9	-190	0
635	0	0	2957	5973	3016	-4465	-29	4494	-386	-65	-370	-259	-77	-318	0
636	0	0	2700	5965	3265	-4332	-282	4615	-374	-162	-364	-273	1	-494	0
637	0	0	2557	5957	3400	-4257	-421	4678	-316	-50	-252	-166	-40	-205	0
638	0	0	2575	5940	3365	-4257	-395	4652	-230	-32	-230	-106	36	-91	0
639	0	0	2916	5907	2991	-4411	-37	4449	-83	13	-182	-38	159	331	0
640	0	0	3284	5928	2644	-4606	320	4286	122	-25	-168	31	226	479	0
641	0	0	3697	5918	2221	-4807	738	4069	228	215	-118	230	302	547	0
642	0	0	3750	5932	2182	-4841	784	4057	149	23	-168	126	190	405	0
643	0	0	3713	5959	2246	-4836	733	4102	7	65	-221	7	19	135	0
644	0	0	3323	5942	2619	-4632	352	4280	-137	5	-281	-46	11	-81	0
645	0	0	2962	5934	2972	-4448	-5	4453	-343	-102	-420	-240	-108	-296	0
646	0	0	2601	5949	3348	-4275	-373	4648	-322	-192	-376	-240	-112	-316	0
647	0	0	2452	5940	3488	-4196	-518	4714	-374	-184	-302	-172	-110	-228	0
648	0	0	2577	5944	3367	-4260	-395	4655	-194	-60	-252	-93	97	5	0
649	0	0	2920	5936	3016	-4428	-48	4476	32	34	-254	40	106	271	0
650	0	0	3325	5909	2584	-4617	370	4246	236	27	-56	143	248	574	0
651	0	0	3636	5936	2300	-4786	668	4118	279	60	-104	79	294	562	0
652	0	0	3814	5934	2120	-4874	847	4027	291	110	-102	143	248	457	0
653	0	0	3678	5936	2258	-4807	710	4097	124	-79	-180	9	83	207	0
654	0	0	3331	5915	2584	-4623	373	4249	-19	-112	-343	-209	-31	-91	0
655	0	0	2906	5934	3028	-4420	-61	4481	-267	-112	-368	-223	-102	-291	0
656	0	0	2590	5926	3336	-4258	-373	4631	-318	-143	-360	-201	-85	-296	0
657	0	0	2355	5891	3536	-4123	-590	4713	-349	-141	-368	-219	-54	-273	0
658	0	0	2485	5897	3412	-4191	-463	4654	-133	-116	-327	-79	-23	65	0
659	0	0	2820	5922	3102	-4371	-141	4512	17	-5	-223	1	176	242	0
660	0	0	3254	5907	2653	-4580	300	4280	234	-7	-174	133	199	459	0
661	0	0	3550	5889	2339	-4719	605	4114	271	40	-207	209	147	556	0
662	0	0	3735	5880	2145	-4807	795	4012	281	81	-77	157	143	426	0
663	0	0	3560	5837	2277	-4698	641	4057	87	-11	-234	7	54	155	0
664	0	0	3284	5823	2539	-4553	372	4181	-27	-17	-287	-93	-23	-81	0
665	0	0	2780	5775	2995	-4277	-107	4385	-188	-110	-415	-131	-110	-252	0
666	0	0	2478	5754	3276	-4116	-399	4515	-275	-137	-469	-213	-188	-368	0
667	0	0	2347	5740	3393	-4043	-523	4566	-199	-36	-283	-151	5	-118	0
668	0	0	2353	5777	3424	-4065	-535	4600	-188	-147	-331	-137	-46	-58	0
669	0	0	2803	5831	3028	-4317	-112	4429	67	34	-153	62	106	246	0
670	0	0	3253	5928	2675	-4590	289	4301	304	25	-126	162	203	508	0
671	0	0	3624	6083	2459	-4853	582	4271	246	71	-83	62	228	535	0
672	0	0	3878	6215	2337	-5046	770	4276	339	5	-87	155	104	355	0
673	0	0	3856	6339	2483	-5097	686	4411	168	48	-258	124	62	98	0
674	0	0	3509	6539	3030	-5024	239	4784	-40	-77	-294	-64	-114	-93	0
675	0	0	3315	6731	3416	-5023	-50	5073	-143	-83	-244	-176	-120	-300	0
676	0	0	2958	6925	3967	-4941	-504	5446	-271	-149	-426	-199	-221	-376	0
677	0	0	3045	7113	4068	-5079	-511	5590	-215	-89	-306	-192	-155	-304	0
678	0	0	3106	7352	4246	-5229	-570	5799	-151	-135	-201	-147	-38	-91	0
679	0	0	3692	7562	3870	-5627	-89	5716	114	38	-137	58	79	238	0
680	0	0	4123	7688	3565	-5905	279	5626	162	32	-71	157	122	397	0
681	0	0	4489	7682	3193	-6085	648	5437	291	122	-65	166	186	452	0
682	0	0	4503	7492	2989	-5997	757	5240	180	114	-91	108	133	355	0
683	0	0	4247	7240	2993	-5743	627	5116	73	65	-213	27	40	91	0
684	0	0	3833	6985	3152	-5409	340	5068	-50	31	-217	-17	-11	-124	1
685	0	0	3167	6693	3526	-4930	-179	5109	-351	-139	-420	-186	-168	-453	0
686	0	0	2805	6547	3742	-4676	-468	5144	-302	-89	-351	-131	-186	-442	0
687	0	0	2533	6380	3847	-4456	-657	5113	-302	-182	-314	-209	-71	-312	0
688	0	0	2636	6252	3616	-4444	-490	4934	-159	-85	-289	-71	-52	-153	0
689	0	0	2882	6114	3232	-4498	-175	4673	91	29	-124	52	108	285	0
690	0	0	3221	6002	2781	-4611	220	4391	131	-3	-87	168	137	358	0
691	0	0	3620	5880	2260	-4750	680	4070	281	110	-40	201	197	481	0
692	0	0	3686	5779	2093	-4732	796	3936	261	87	9	226	162	415	0
693	0	0	3453	5691	2238	-4572	607	3964	58	-62	-186	23	-21	182	0
694	0	0	3151	5622	2471	-4386	340	4046	-102	0	-244	-25	-56	-83	0
695	0	0	2658	5612	2954	-4135	-148	4283	-289	-44	-314	-145	-93	-347	0
696	0	0	2408	5643	3235	-4025	-413	4439	-366	-79	-298	-180	-149	-420	0
697	0	0	2196	5653	3457	-3924	-630	4555	-356	-77	-213	-131	-89	-287	0
698	0	0	2287	5647	3360	-3967	-536	4503	-162	-9	-166	-91	17	-21	0
699	0	0	2708	5631	2923	-4169	-107	4277	106	-11	-106	128	126	242	0
700	0	0	3087	5657	2570	-4372	258	4113	223	85	-114	166	192	407	0
701	0	0	3447	5643	2196	-4545	625	3919	219	141	-9	223	192	523	0
702	0	0	3629	5658	2029	-4643	800	3843	256	93	-34	174	153	419	0
703	0	0	3487	5721	2234	-4604	626	3977	120	-19	-135	87	40	116	0
704	0	0	3174	5752	2578	-4463	298	4165	-67	60	-145	-56	-32	-164	0
705	0	0	2761	5812	3051	-4286	-145	4431	-234	-100	-261	-122	-141	-316	0
706	0	0	2448	5856	3408	-4152	-480	4632	-248	-174	-325	-197	-162	-438	0
707	0	0	2364	5887	3523	-4125	-579	4705	-242	-75	-258	-108	-91	-333	0
708	0	0	2405	5887	3482	-4146	-538	4684	-180	-9	-161	-38	-54	-83	0
709	0	0	2780	5884	3104	-4332	-162	4494	46	-19	-60	71	7	244	0
710	0	0	3211	5847	2636	-4529	287	4241	271	48	-11	209	81	422	0
711	0	0	3492	5818	2326	-4655	583	4072	263	54	42	217	129	370	0
712	0	0	3691	5792	2101	-4741	795	3946	310	73	17	232	40	360	0
713	0	0	3556	5787	2231	-4671	662	4009	95	29	-112	46	-3	77	0
714	0	0	3236	5816	2580	-4526	328	4198	-13	-23	-162	3	-85	-232	0
715	0	0	2826	5827	3001	-4326	-87	4414	-217	-135	-201	-153	-143	-523	0
716	0	0	2468	5831	3363	-4149	-447	4597	-263	-186	-275	-145	-269	-543	0
717	0	0	2346	5841	3495	-4093	-574	4668	-240	-85	-182	-112	-141	-438	0
718	0	0	2413	5860	3447	-4136	-517	4653	-65	-60	-149	34	1	-128	0
719	0	0	2780	5862	3082	-4321	-151	4472	23	-25	-69	27	-46	135	0
720	0	0	3191	5868	2677	-4529	257	4272	223	135	-27	265	161	294	0
721	0	0	3507	5864	2357	-4685	575	4110	320	98	27	246	128	322	0
722	0	0	3671	5849	2178	-4760	746	4013	263	60	-7	283	75	285	0
723	0	0	3597	5876	2279	-4736	659	4077	172	110	-56	149	-62	13	0
724	0	0	3224	5858	2634	-4541	295	4246	-108	48	-238	13	-110	-287	0
725	0	0	2768	5854	3086	-4311	-159	4470	-287	-137	-217	-259	-248	-442	0
726	0	0	2454	5845	3391	-4149	-468	4618	-306	-58	-258	-166	-141	-552	0
727	0	0	2270	5862	3592	-4066	-661	4727	-308	-110	-225	-124	-155	-417	0
728	0	0	2454	5847	3393	-4150	-469	4620	-116	-42	-120	1	-91	-139	0
729	0	0	2786	5858	3072	-4322	-143	4465	0	-32	-56	79	29	62	0
730	0	0	3154	5852	2698	-4503	228	4275	230	85	-7	240	186	259	0
731	0	0	3521	5831	2310	-4676	605	4070	269	42	40	225	83	339	0
732	0	0	3684	5829	2145	-4756	769	3987	283	75	29	217	93	238	0
733	0	0	3564	5835	2271	-4699	646	4053	159	23	-21	110	38	25	0
734	0	0	3214	5827	2613	-4520	300	4220	-73	-98	-151	13	-133	-258	0
735	0	0	2838	5845	3007	-4341	-84	4426	-209	-97	-182	-176	-188	-446	0
736	0	0	2485	5827	3342	-4156	-428	4584	-360	-95	-194	-157	-149	-566	0
737	0	0	2349	5833	3484	-4091	-567	4658	-306	-50	-139	-147	-149	-399	0
738	0	0	2491	5847	3356	-4169	-432	4601	-104	11	-87	-25	-23	-143	0
739	0	0	2788	5864	3076	-4326	-144	4470	9	31	-38	124	36	164	0
740	0	0	3251	5854	2603	-4552	324	4228	199	7	56	174	118	360	0
741	0	0	3581	5866	2285	-4723	648	4075	279	104	15	259	91	463	0
742	0	0	3804	5864	2060	-4834	872	3962	265	155	77	256	137	366	0
743	0	0	3604	5860	2256	-4732	674	4058	60	21	-56	58	15	46	0
744	0	0	3358	5854	2496	-4606	431	4175	-29	-7	-87	-7	-23	-199	0
745	0	0	2807	5845	3038	-4326	-115	4441	-242	-89	-256	-116	-108	-485	0
746	0	0	2520	5858	3338	-4189	-409	4598	-386	-93	-244	-182	-161	-481	0
747	0	0	2413	5864	3451	-4138	-519	4657	-291	-67	-162	-182	-95	-347	0
748	0	0	2419	5870	3451	-4144	-516	4660	-195	-52	-29	-3	-29	-64	0
749	0	0	2798	5878	3080	-4338	-141	4479	-36	13	-95	36	29	159	0
750	0	0	3235	5854	2619	-4544	308	4236	201	98	34	209	106	374	0
751	0	0	3548	5866	2318	-4707	615	4092	242	81	85	174	190	448	0
752	0	0	3647	5860	2213	-4753	717	4036	261	60	3	164	67	306	0
753	0	0	3596	5852	2256	-4724	670	4054	172	21	19	135	56	116	0
754	0	0	3226	5856	2630	-4541	298	4243	-36	1	-192	-34	1	-211	0
755	0	0	2786	5876	3090	-4331	-152	4483	-292	-133	-291	-205	-190	-473	0
756	0	0	2528	5872	3344	-4200	-408	4608	-327	-52	-207	-71	-137	-415	0
757	0	0	2307	5866	3559	-4086	-626	4712	-347	-110	-242	-104	-147	-409	0
758	0	0	2414	5882	3468	-4148	-527	4675	-164	-3	-120	-58	-60	-93	0
759	0	0	2788	5913	3125	-4350	-168	4519	64	-42	-44	110	46	151	0
760	0	0	3126	5911	2785	-4518	170	4348	151	7	21	161	174	380	0
761	0	0	3560	5876	2316	-4718	622	4096	226	126	23	238	155	506	0
762	0	0	3695	5860	2165	-4777	765	4012	205	162	-1	254	197	358	0
763	0	0	3496	5858	2362	-4677	567	4110	73	17	-100	19	5	87	0
764	0	0	3199	5893	2694	-4546	252	4293	-159	-25	-114	-15	-83	-124	0
765	0	0	2807	5885	3078	-4346	-135	4481	-263	-126	-240	-172	-97	-376	0
766	0	0	2526	5895	3369	-4210	-421	4632	-312	-110	-240	-122	-98	-393	0
767	0	0	2282	5884	3602	-4083	-660	4743	-366	-108	-190	-124	-85	-356	0
768	0	0	2479	5899	3420	-4189	-470	4659	-195	-15	-141	23	3	-46	0
769	0	0	2761	5897	3136	-4329	-187	4516	-42	112	-93	139	108	215	0
770	0	0	3164	5903	2739	-4533	212	4321	135	62	31	149	197	527	0
771	0	0	3562	5897	2335	-4729	613	4116	273	180	13	265	234	597	0
772	0	0	3684	5915	2231	-4799	726	4073	176	50	-48	201	87	407	0
773	0	0	3668	5924	2256	-4796	706	4090	135	40	0	87	77	240	0
774	0	0	3263	5930	2667	-4596	298	4298	-139	3	-178	-31	-42	-93	0
775	0	0	2871	5940	3069	-4405	-99	4504	-259	-108	-234	-147	-139	-269	0
776	0	0	2561	5940	3379	-4250	-409	4659	-294	-79	-199	-155	-126	-364	0
777	0	0	2375	5965	3590	-4170	-607	4777	-349	-67	-170	-153	-129	-269	0
778	0	0	2495	5977	3482	-4236	-493	4729	-236	-60	-73	-44	-50	-75	0
779	0	0	2807	6000	3193	-4403	-193	4596	7	44	-31	120	87	339	0
780	0	0	3290	5998	2708	-4644	291	4353	228	46	64	97	197	516	0
781	0	0	3615	6014	2399	-4814	608	4206	238	124	102	205	184	572	0
782	0	0	3812	6029	2217	-4920	797	4123	263	36	-15	219	131	401	0
783	0	0	3729	6025	2296	-4877	716	4160	102	106	-44	188	32	244	0
784	0	0	3309	6046	2737	-4677	286	4391	-118	1	-213	-36	-62	-36	0
785	0	0	2943	6062	3119	-4502	-88	4590	-302	-77	-225	-190	-120	-316	0
786	0	0	2617	6062	3445	-4339	-414	4753	-337	-112	-184	-188	-104	-364	0
787	0	0	2427	6087	3660	-4257	-616	4873	-372	-153	-203	-201	-143	-331	0
788	0	0	2621	6109	3488	-4365	-433	4798	-205	7	-87	-11	-46	-17	0
789	0	0	2966	6099	3133	-4532	-83	4616	40	36	7	50	60	269	0
790	0	0	3366	6101	2735	-4733	315	4418	155	71	106	153	159	545	0
791	0	0	3703	6124	2421	-4913	641	4272	327	104	97	248	205	564	0
792	0	0	3793	6124	2331	-4958	731	4227	192	65	-25	172	50	339	0
793	0	0	3736	6147	2411	-4941	662	4279	46	71	-73	122	23	186	0
794	0	0	3351	6138	2787	-4744	282	4462	-166	-64	-15	-102	-38	-85	0
795	0	0	3028	6151	3123	-4589	-47	4637	-201	-102	-120	-122	-147	-275	0
796	0	0	2671	6161	3490	-4416	-409	4825	-331	-77	-145	-188	-104	-391	0
797	0	0	2474	6163	3689	-4318	-607	4926	-349	-87	-161	-234	-100	-265	0
798	0	0	2625	6182	3557	-4403	-466	4869	-207	-87	-131	-1	-48	-69	0
799	0	0	2938	6206	3268	-4572	-165	4737	0	-3	67	29	56	287	0
800	0	0	3358	6231	2873	-4794	242	4552	197	58	116	170	215	463	0
801	0	0	3723	6235	2512	-4979	605	4373	223	135	79	178	168	535	0
802	0	0	3906	6235	2329	-5070	788	4282	213	149	64	186	174	446	0
803	0	0	3763	6242	2479	-5002	642	4360	54	87	-3	62	21	209	0
804	0	0	3418	6248	2830	-4833	294	4539	-133	19	-69	-67	-34	-110	0
805	0	0	3012	6240	3228	-4626	-108	4734	-339	-98	-106	-236	-139	-333	0
806	0	0	2578	6217	3639	-4397	-530	4928	-405	-139	-162	-190	-197	-442	0
807	0	0	2386	6198	3812	-4292	-713	5005	-318	-172	-180	-230	-195	-384	0
808	0	0	2546	6200	3654	-4373	-554	4927	-250	-23	-48	-155	9	-98	0
809	0	0	2772	6198	3426	-4485	-327	4812	-129	-7	-112	9	-25	178	0
810	0	0	3323	6184	2861	-4753	231	4522	192	64	98	141	139	440	0
811	0	0	3531	6200	2669	-4865	431	4434	215	75	83	238	143	453	0
812	0	0	3734	6178	2444	-4956	645	4311	228	29	85	112	75	277	0
813	0	0	3540	6153	2613	-4846	463	4383	9	0	-44	-17	32	23	0
814	0	0	3131	6134	3003	-4632	64	4568	-209	-77	-104	-139	-147	-258	0
815	0	0	2609	6101	3492	-4355	-441	4796	-388	-83	-225	-168	-242	-516	0
816	0	0	2231	6052	3821	-4141	-795	4936	-533	-141	-221	-304	-236	-702	0
817	0	0	1911	5992	4081	-3951	-1085	5036	-453	-184	-178	-271	-188	-539	0
818	0	0	1872	5930	4058	-3901	-1093	4994	-378	-93	-205	-207	-207	-485	0
819	0	0	2203	5790	3587	-3996	-692	4688	36	228	217	178	46	-52	0
820	0	0	1864	5887	4023	-3875	-1079	4955	-434	-275	-341	-376	-467	-795	0
821	0	0	1003	6308	5305	-3655	-2151	5806	-1086	-580	-690	-605	-743	-1319	0
822	0	0	807	5851	5044	-3329	-2118	5447	-1030	-289	-444	-585	-549	-1520	0
823	0	0	-423	5849	6272	-2713	-3347	6060	-1666	-733	-859	-1171	-1074	-2372	0
824	0	0	-1399	5352	6751	-1976	-4075	6051	-1837	-756	-964	-1226	-1101	-3043	0
825	0	0	-2392	5166	7558	-1387	-4975	6362	-1875	-915	-1086	-1462	-1295	-3154	0
826	0	0	-1944	4968	6912	-1512	-4428	5940	-1253	-504	-704	-1034	-855	-2440	0
827	0	0	-1620	4834	6454	-1607	-4037	5644	-1185	-514	-597	-991	-636	-2213	0
828	0	0	-1392	4784	6176	-1696	-3784	5480	-1162	-442	-444	-735	-580	-1881	0
829	0	0	-704	4741	5445	-2018	-3074	5093	-830	-201	-358	-401	-457	-1350	0
830	0	0	-192	4675	4867	-2241	-2529	4771	-597	-246	-267	-225	-500	-1086	0
831	0	0	305	4621	4316	-2463	-2005	4468	-494	-195	-221	-194	-440	-1030	0
832	0	0	343	4560	4217	-2451	-1937	4388	-543	-207	-207	-325	-391	-1063	0
833	0	0	398	4506	4108	-2452	-1855	4307	-739	-258	-349	-603	-389	-1307	1
834	0	0	136	4487	4351	-2311	-2107	4419	-867	-325	-401	-560	-479	-1445	0
835	0	0	-74	4430	4504	-2178	-2289	4467	-995	-362	-391	-694	-527	-1586	0
836	0	0	-230	4396	4626	-2083	-2428	4511	-851	-304	-380	-457	-450	-1532	0
837	0	0	-213	4328	4541	-2057	-2377	4434	-743	-242	-304	-300	-558	-1224	0
838	0	0	68	4283	4215	-2175	-2073	4249	-490	-151	-139	-250	-271	-863	0
839	0	0	522	4240	3718	-2381	-1598	3979	-411	-149	-149	-203	-186	-543	0
840	0	0	1230	4192	2962	-2711	-866	3577	-77	-32	-32	-73	9	-256	0
841	145	0	1748	4128	2380	-2938	-316	3254	34	25	32	0	32	-21	0
842	145	0	2072	4093	2021	-3082	25	3057	-1	44	1	40	5	-11	0
843	145	0	2250	4050	1800	-3150	225	2925	-46	126	5	58	-31	-126	0
844	145	0	2017	3988	1971	-3002	23	2979	-112	-34	-11	3	-69	-217	0
845	145	0	1866	3934	2068	-2900	-101	3001	-174	-9	-19	-11	-77	-356	0
846	145	0	1576	3911	2335	-2743	-379	3123	-329	-77	-98	-52	-79	-372	0
847	145	0	1416	3866	2450	-2641	-517	3158	-333	-48	15	-126	-100	-261	0
848	145	0	1562	3841	2279	-2701	-358	3060	-159	-36	67	-40	-38	32	0
849	145	0	1814	3806	1992	-2810	-89	2899	-42	58	128	58	128	192	0
850	145	0	2325	3781	1456	-3053	434	2618	116	95	166	172	219	450	0
851	145	0	2693	3763	1070	-3228	811	2416	277	170	219	316	380	562	0
852	145	0	2931	3728	797	-3329	1067	2262	273	184	201	267	292	502	0
853	145	0	2908	3695	787	-3301	1060	2241	252	141	170	246	232	341	0
854	145	0	2603	3658	1055	-3130	774	2356	27	44	36	58	97	93	0
855	145	0	2258	3637	1379	-2947	439	2508	-89	-1	1	-19	-31	-60	0
856	145	0	1886	3633	1747	-2759	69	2690	-170	-54	-7	-114	75	-192	0
857	145	0	1749	3621	1872	-2685	-61	2746	-194	-40	29	-46	0	-139	0
858	145	0	1737	3585	1848	-2661	-55	2716	-64	77	64	135	161	135	0
859	145	0	2065	3587	1522	-2826	271	2554	79	145	205	122	145	391	0
860	145	0	2537	3559	1022	-3048	757	2290	386	223	238	316	393	620	0
861	145	0	2838	3515	677	-3176	1080	2096	372	176	298	271	358	735	0
862	145	0	3088	3495	407	-3291	1340	1951	483	159	211	355	349	661	0
863	145	0	3018	3466	448	-3242	1285	1957	341	201	170	217	238	459	0
864	145	0	2586	3429	843	-3007	871	2136	168	58	85	91	77	213	0
865	145	0	2284	3416	1132	-2850	576	2274	40	69	67	-23	120	62	0
866	145	0	1953	3408	1455	-2680	249	2431	-170	25	-21	-97	34	-1	0
867	145	0	1938	3400	1462	-2669	238	2431	9	58	46	75	120	122	0
868	145	0	2052	3398	1346	-2725	353	2372	168	58	108	137	256	370	0
869	145	0	2447	3391	944	-2919	751	2167	285	174	215	308	300	675	0
870	145	0	2883	3375	492	-3129	1195	1933	529	236	322	384	405	1035	0
871	145	0	3232	3371	139	-3301	1546	1755	545	254	296	444	389	958	0
872	145	0	3446	3373	-73	-3409	1759	1650	554	306	304	411	386	958	0
873	145	0	3287	3360	73	-3323	1607	1716	409	194	265	244	327	682	0
874	145	0	2974	3354	380	-3164	1297	1867	238	143	118	161	203	422	0
875	145	0	2520	3360	840	-2940	840	2100	46	79	-1	17	36	186	0
876	145	0	2151	3371	1220	-2761	465	2295	-48	9	3	-42	-19	89	0
877	145	0	1995	3358	1363	-2676	316	2360	38	69	29	147	50	242	0
878	145	0	2045	3356	1311	-2700	367	2333	126	81	91	42	186	455	0
879	145	0	2361	3385	1024	-2873	668	2204	368	302	236	291	401	781	0
880	145	0	2734	3391	657	-3062	1038	2024	450	207	207	275	374	886	0
881	145	0	3089	3420	331	-3254	1379	1875	504	327	209	347	407	1016	0
882	145	0	3194	3453	259	-3323	1467	1856	504	279	108	360	298	834	0
883	145	0	3133	3495	362	-3314	1385	1928	438	252	102	263	273	605	0
884	145	0	2766	3534	768	-3150	999	2151	203	151	21	137	83	265	0
885	145	0	2353	3573	1220	-2963	566	2396	-40	73	-65	-67	73	29	0
886	145	0	2087	3635	1548	-2861	269	2591	23	98	-67	56	108	118	0
887	145	0	1919	3699	1780	-2809	69	2739	-36	-1	-81	-19	60	141	0
888	145	0	2123	3750	1627	-2936	248	2688	118	176	102	133	343	486	0
889	145	0	2446	3792	1346	-3119	550	2569	275	265	151	279	333	717	0
890	145	0	2977	3848	871	-3412	1053	2359	517	265	271	355	413	989	0
891	145	0	3352	3920	568	-3636	1392	2244	564	337	261	415	517	1043	0
892	145	0	3484	3998	514	-3741	1485	2256	453	308	168	335	384	884	0
893	145	0	3364	4060	696	-3712	1334	2378	275	149	46	110	256	469	0
894	145	0	2883	4128	1245	-3505	819	2686	102	40	-114	52	131	234	0
895	145	0	2509	4190	1681	-3349	414	2935	-52	-85	-199	-122	-42	-75	0
896	145	0	2249	4264	2015	-3256	117	3139	-97	-7	-168	-97	-29	-3	0
897	145	0	1969	4312	2343	-3140	-187	3327	-199	-77	-141	-153	19	7	0
898	145	0	2087	4333	2246	-3210	-79	3289	-58	7	-137	11	77	147	0
899	145	0	2433	4388	1955	-3410	239	3171	168	50	-29	52	100	401	0
900	145	0	2838	4405	1567	-3621	635	2986	291	145	-17	254	248	680	0
901	145	0	3168	4409	1241	-3788	963	2825	446	106	31	291	240	752	0
902	145	0	3415	4450	1035	-3932	1190	2742	302	164	42	194	215	558	0
903	145	0	3243	4467	1224	-3855	1009	2845	258	151	-120	131	135	308	0
904	145	0	2855	4498	1643	-3676	606	3070	-23	-38	-201	-159	-69	29	0
905	145	0	2524	4506	1982	-3515	271	3244	-100	-15	-137	-145	-15	-120	0
906	145	0	2076	4489	2413	-3282	-168	3451	-226	-91	-356	-168	-155	-205	0
907	145	0	1995	4518	2523	-3256	-264	3520	-124	-11	-256	-98	-46	-102	0
908	145	0	2024	4526	2502	-3275	-239	3514	-27	-31	-176	50	31	106	0
909	145	0	2363	4545	2182	-3454	90	3363	128	1	-116	71	129	296	0
910	145	0	2834	4564	1730	-3699	552	3147	310	139	-27	254	217	595	0
911	145	0	3067	4576	1509	-3821	779	3042	341	104	-60	283	190	655	0
912	145	0	3325	4578	1253	-3951	1036	2915	285	178	-102	236	141	453	0
913	145	0	3154	4568	1414	-3861	870	2991	209	69	-89	122	75	285	0
914	145	0	2869	4576	1707	-3722	581	3141	93	36	-252	23	-81	-40	0
915	145	0	2396	4584	2188	-3490	104	3386	-114	-67	-277	-32	-129	-356	0
916	145	0	2039	4570	2531	-3304	-246	3550	-298	-128	-265	-263	-186	-438	0
917	145	0	1913	4570	2657	-3241	-372	3613	-112	-112	-124	-104	-87	-226	0
918	145	0	1878	4570	2692	-3224	-407	3631	-93	-31	-176	-100	-36	-50	0
919	145	0	2326	4582	2256	-3454	35	3419	87	42	-67	104	81	209	0
920	145	0	2768	4576	1808	-3672	480	3192	325	131	29	217	215	500	0
921	145	0	3064	4557	1493	-3810	785	3025	333	145	19	238	238	554	0
922	145	0	3223	4559	1336	-3891	943	2947	405	145	-23	240	128	364	0
923	145	0	3109	4564	1455	-3836	827	3009	244	62	-64	155	60	153	0
924	145	0	2735	4576	1841	-3655	447	3208	-5	-27	-184	-17	-81	-110	0
925	145	0	2371	4588	2217	-3479	77	3402	-95	-133	-190	-126	-29	-331	0
926	145	0	2020	4588	2568	-3304	-274	3578	-211	-161	-258	-135	-221	-355	0
927	145	0	1874	4613	2739	-3243	-432	3676	-126	-71	-302	-77	-104	-339	0
928	145	0	1920	4603	2683	-3261	-381	3643	1	-7	-128	15	-48	98	0
929	145	0	2289	4628	2339	-3458	-25	3483	129	11	-131	79	-23	182	0
930	145	0	2690	4626	1936	-3658	377	3281	356	77	17	215	164	481	0
931	145	0	2983	4630	1647	-3806	668	3138	388	54	5	265	164	481	0
932	145	0	3206	4624	1418	-3915	894	3021	384	104	7	223	54	444	0
933	145	0	3090	4603	1513	-3846	788	3058	215	25	-71	128	25	205	0
934	145	0	2765	4615	1850	-3690	457	3232	34	60	-162	34	-85	-38	0
935	145	0	2305	4617	2312	-3461	-3	3464	-161	-104	-230	-162	-215	-238	0
936	145	0	1920	4603	2683	-3261	-381	3643	-180	-89	-256	-162	-209	-298	0
937	145	0	1768	4615	2847	-3191	-539	3731	-256	-73	-205	-151	-170	-194	0
938	145	0	1906	4623	2717	-3264	-405	3670	-42	-114	-124	-1	-106	15	0
939	145	0	2204	4642	2438	-3423	-117	3540	129	-1	-19	83	50	256	0
940	145	0	2689	4636	1947	-3662	371	3291	300	83	54	228	184	494	0
941	145	0	2973	4654	1681	-3813	646	3167	302	114	27	182	137	568	0
942	145	0	3185	4657	1472	-3921	856	3064	358	79	73	223	128	453	0
943	145	0	3056	4652	1596	-3854	730	3124	186	77	-32	60	60	238	0
944	145	0	2749	4648	1899	-3698	425	3273	-124	23	-102	-52	-73	-32	0
945	145	0	2283	4634	2351	-3458	-34	3492	-182	-91	-209	-114	-157	-226	0
946	145	0	1930	4640	2710	-3285	-390	3675	-259	-174	-234	-87	-157	-298	0
947	145	0	1756	4634	2878	-3195	-561	3756	-254	-97	-62	-172	-56	-122	0
948	145	0	1812	4644	2832	-3228	-510	3738	-213	-81	-172	-110	-77	-17	0
949	145	0	2284	4652	2368	-3468	-42	3510	112	21	31	124	48	388	0
950	145	0	2582	4642	2060	-3612	261	3351	161	83	-19	162	161	483	0
951	145	0	3044	4648	1604	-3846	720	3126	368	217	75	248	234	589	0
952	145	0	3112	4638	1526	-3875	793	3082	320	106	-36	192	215	351	0
953	145	0	3100	4646	1546	-3873	777	3096	153	139	-42	95	54	263	0
954	145	0	2631	4640	2009	-3635	311	3324	-50	-83	-162	-69	21	-89	0
955	145	0	2310	4661	2351	-3485	-20	3506	-285	-31	-211	-159	-129	-279	0
956	145	0	1983	4675	2692	-3329	-354	3683	-221	-83	-199	-157	-65	-296	0
957	145	0	1785	4654	2869	-3219	-542	3761	-228	-126	-267	-104	-83	-195	0
958	145	0	1859	4679	2820	-3269	-480	3749	-60	-75	-108	-9	38	19	0
959	145	0	2258	4679	2421	-3468	-81	3550	52	54	5	17	149	221	0
960	145	0	2658	4679	2021	-3668	318	3350	261	54	25	217	221	531	0
961	145	0	2978	4681	1703	-3829	637	3192	318	91	89	238	271	486	0
962	145	0	3191	4677	1486	-3934	852	3081	300	89	56	199	225	355	0
963	145	0	3102	4694	1592	-3898	755	3143	166	91	-36	106	145	128	0
964	145	0	2678	4685	2007	-3681	335	3346	-13	-19	-114	-21	-17	-13	0
965	145	0	2401	4688	2287	-3544	57	3487	-176	-85	-145	-91	-67	-283	0
966	145	0	1973	4683	2710	-3328	-368	3696	-310	-120	-161	-137	-52	-341	0
967	145	0	1796	4706	2910	-3251	-557	3808	-287	-178	-159	-141	-87	-258	0
968	145	0	1990	4696	2706	-3343	-358	3701	-69	-77	1	11	48	-42	0
969	145	0	2214	4704	2490	-3459	-138	3597	-13	-62	-11	29	110	195	0
970	145	0	2672	4710	2038	-3691	317	3374	199	129	69	124	261	386	0
971	145	0	3029	4685	1656	-3857	686	3170	308	97	83	209	258	516	0
972	145	0	3145	4675	1530	-3910	807	3102	277	71	29	188	209	376	0
973	145	0	3116	4675	1559	-3895	778	3117	162	54	67	65	87	114	0
974	145	0	2669	4661	1992	-3665	338	3326	-116	-23	-139	-7	-3	-159	0
975	145	0	2320	4673	2353	-3496	-16	3513	-192	-137	-135	-133	-48	-331	0
976	145	0	1969	4690	2721	-3329	-376	3705	-333	-139	-221	-234	-128	-424	0
977	145	0	1756	4687	2931	-3221	-587	3809	-314	-102	-141	-172	29	-362	0
978	145	0	1833	4692	2859	-3262	-513	3775	-166	-81	-75	-7	-32	-122	0
979	145	0	2273	4696	2423	-3484	-75	3559	50	56	34	89	141	199	0
980	145	0	2683	4700	2017	-3691	333	3358	256	60	40	188	236	382	0
981	145	0	3047	4696	1649	-3871	699	3172	353	98	108	248	230	502	0
982	145	0	3147	4702	1555	-3924	796	3128	246	58	62	188	194	292	0
983	145	0	3127	4708	1581	-3917	773	3144	184	48	-19	100	129	100	0
984	145	0	2726	4683	1957	-3704	384	3320	-31	-32	-97	-11	-1	-135	0
985	145	0	2238	4663	2425	-3450	-93	3544	-230	-128	-161	-201	-141	-397	0
986	145	0	2018	4677	2659	-3347	-320	3668	-298	-52	-147	-188	-104	-413	0
987	145	0	1758	4671	2913	-3214	-577	3792	-226	-143	-128	-114	-93	-275	0
988	145	0	1858	4661	2803	-3259	-472	3732	-151	-60	-112	-50	-62	-77	0
989	145	0	2246	4667	2421	-3456	-87	3544	93	114	32	102	58	263	0
990	145	0	2594	4667	2073	-3630	260	3370	259	69	21	168	186	395	0
991	145	0	3036	4681	1645	-3858	695	3163	353	170	110	300	209	545	0
992	145	0	3092	4661	1569	-3876	761	3115	238	145	-11	226	137	263	0
993	145	0	3087	4681	1594	-3884	746	3137	135	58	-3	95	73	124	0
994	145	0	2670	4683	2013	-3676	328	3348	-48	-21	-60	-34	9	-192	0
995	145	0	2321	4681	2360	-3501	-19	3520	-230	-11	-184	-161	-93	-388	0
996	145	0	1929	4681	2752	-3305	-411	3716	-283	-65	-194	-192	-159	-401	0
997	145	0	1761	4696	2935	-3228	-587	3815	-322	-71	-56	-89	-102	-316	0
998	145	0	1921	4706	2785	-3313	-432	3745	-174	-34	-81	-85	-38	-65	0
999	145	0	2205	4692	2487	-3448	-141	3589	69	38	58	85	52	226	0
1000	145	0	2630	4688	2058	-3659	286	3373	240	100	65	221	147	413	0
1001	145	0	3009	4702	1693	-3855	658	3197	271	166	79	289	219	453	0
1002	145	0	3183	4702	1519	-3942	832	3110	265	118	131	246	161	376	0
1003	145	0	3067	4704	1637	-3885	715	3170	95	110	5	102	114	77	0
1004	145	0	2691	4687	1996	-3689	347	3341	-54	1	-128	3	-100	-192	0
1005	145	0	2328	4702	2374	-3515	-23	3538	-217	-64	-71	-95	-73	-347	0
1006	145	0	2006	4727	2721	-3366	-357	3724	-331	-79	-219	-195	-159	-510	0
1007	145	0	1794	4702	2908	-3248	-557	3805	-302	-64	-40	-141	-60	-236	0
1008	145	0	1872	4700	2828	-3286	-478	3764	-174	-65	-60	-69	79	-205	0
1009	145	0	2235	4712	2477	-3473	-121	3594	44	58	-17	75	145	141	0
1010	145	0	2648	4710	2062	-3679	293	3386	143	124	83	147	195	372	0
1011	145	0	2986	4714	1728	-3850	629	3221	356	126	87	277	213	566	0
1012	145	0	3134	4718	1584	-3926	775	3151	281	62	114	190	178	356	0
1013	145	0	3044	4716	1672	-3880	686	3194	159	31	-9	145	106	139	0
1014	145	0	2726	4702	1976	-3714	375	3339	29	-54	-56	25	-75	-172	0
1015	145	0	2308	4688	2380	-3498	-36	3534	-226	-34	-139	-89	-145	-393	0
1016	145	0	1973	4706	2733	-3339	-380	3719	-267	-75	-106	-126	-135	-432	0
1017	145	0	1774	4716	2942	-3245	-584	3829	-256	-73	-149	-73	-153	-376	0
1018	145	0	1849	4710	2861	-3279	-506	3785	-178	-75	-38	-5	-52	-139	0
1019	145	0	2214	4716	2502	-3465	-144	3609	-36	52	106	60	128	192	0
1020	145	0	2660	4720	2060	-3690	300	3390	205	81	118	238	126	428	0
1021	145	0	2944	4721	1777	-3832	583	3249	232	71	100	256	147	481	0
1022	145	0	3155	4710	1555	-3932	800	3132	335	34	190	203	141	364	0
1023	145	0	3068	4718	1650	-3893	709	3184	143	67	67	157	120	102	0
1024	145	0	2672	4712	2040	-3692	316	3376	-60	-7	-95	21	-65	-186	0
1025	145	0	2345	4725	2380	-3535	-17	3552	-291	-19	-161	-151	-153	-415	0
1026	145	0	1957	4725	2768	-3341	-405	3746	-331	-147	-149	-83	-129	-419	0
1027	145	0	1833	4704	2871	-3268	-519	3787	-283	-97	-162	-75	-133	-407	0
1028	145	0	1882	4671	2789	-3276	-453	3730	-89	-7	25	25	-42	-5	0
1029	145	0	2229	4694	2465	-3461	-118	3579	3	17	-3	5	25	190	0
1030	145	0	2722	4733	2011	-3727	355	3372	217	137	166	244	178	506	0
1031	145	0	2987	4727	1740	-3857	623	3233	327	40	128	207	164	457	0
1032	145	0	3226	4745	1519	-3985	853	3132	275	108	65	226	149	382	0
1033	145	0	3036	4725	1689	-3880	673	3207	93	34	25	110	95	170	0
1034	145	0	2773	4749	1976	-3761	398	3362	23	-58	-62	19	-95	-97	0
1035	145	0	2322	4762	2440	-3542	-59	3601	-168	-139	-162	-85	-176	-351	0
1036	145	0	1985	4780	2795	-3382	-405	3787	-314	-108	-120	-137	-122	-345	0
1037	145	0	1856	4785	2929	-3320	-536	3857	-302	-85	-77	-135	-153	-271	0
1038	145	0	1940	4774	2834	-3357	-447	3804	-168	21	-29	21	-7	-89	0
1039	145	0	2243	4782	2539	-3512	-148	3660	25	-46	116	38	75	234	0
1040	145	0	2732	4776	2044	-3754	344	3410	265	93	159	188	197	450	0
1041	145	0	2948	4787	1839	-3867	554	3313	252	64	155	221	139	531	0
1042	145	0	3199	4785	1586	-3992	806	3185	234	97	85	157	118	329	0
1043	145	0	3071	4762	1691	-3916	690	3226	194	87	81	159	50	240	0
1044	145	0	2660	4749	2089	-3704	285	3419	-62	-54	-5	-75	-93	-120	0
1045	145	0	2392	4778	2386	-3585	3	3582	-147	-32	-87	-162	-153	-291	0
1046	145	0	1936	4780	2844	-3358	-454	3812	-327	-108	-126	-157	-141	-401	0
1047	145	0	1788	4791	3003	-3289	-607	3897	-291	-56	-112	-197	-87	-279	0
1048	145	0	1848	4787	2939	-3317	-545	3863	-147	-79	-50	-40	-23	-91	0
1049	145	0	2221	4801	2580	-3511	-179	3690	29	40	32	17	19	271	0
1050	145	0	2751	4811	2060	-3781	345	3435	265	56	157	104	236	485	0
1051	145	0	2974	4846	1872	-3910	551	3359	256	108	159	168	217	525	0
1052	145	0	3182	4811	1629	-3996	776	3220	294	58	85	236	110	399	0
1053	145	0	3124	4815	1691	-3969	716	3253	166	11	69	147	-17	199	0
1054	145	0	2706	4820	2114	-3763	296	3467	-75	-11	0	-77	-36	-83	0
1055	145	0	2379	4817	2438	-3598	-29	3627	-192	-89	-162	-147	-203	-300	0
1056	145	0	2038	4851	2813	-3444	-387	3832	-289	-155	-87	-215	-147	-370	0
1057	145	0	1826	4865	3039	-3345	-606	3952	-252	-131	-67	-100	-114	-215	0
1058	145	0	1942	4861	2919	-3401	-488	3890	-157	-114	-31	-81	-79	-71	0
1059	145	0	2229	4873	2644	-3551	-207	3758	7	81	34	87	110	275	0
1060	145	0	2677	4855	2178	-3766	249	3516	213	65	102	238	149	413	0
1061	145	0	2960	4832	1872	-3896	544	3352	217	137	128	192	161	549	0
1062	145	0	3152	4828	1676	-3990	738	3252	252	128	133	151	178	498	0
1063	145	0	3030	4818	1788	-3924	621	3303	129	40	40	151	34	157	0
1064	145	0	2739	4805	2066	-3772	336	3435	-50	67	-54	17	-5	-38	0
1065	145	0	2297	4813	2516	-3555	-109	3664	-223	-100	-182	-135	-135	-368	0
1066	145	0	1986	4787	2801	-3386	-407	3794	-275	-89	-110	-126	-110	-358	0
1067	145	0	1721	4799	3078	-3260	-678	3938	-285	-153	-168	-147	-209	-314	0
1068	145	0	1936	4791	2855	-3363	-459	3823	-124	58	56	-56	44	34	0
1069	145	0	2194	4791	2597	-3492	-201	3694	65	21	19	27	100	281	0
1070	145	0	2637	4805	2168	-3721	234	3486	213	100	91	188	205	457	0
1071	145	0	2993	4785	1792	-3889	600	3288	267	110	100	203	199	492	0
1072	145	0	3084	4762	1678	-3923	703	3220	238	50	172	137	112	440	0
1073	145	0	3083	4770	1687	-3926	698	3228	161	-36	11	110	-3	186	0
1074	145	0	2660	4764	2104	-3712	278	3434	-29	-1	-34	-75	19	-89	0
1075	145	0	2270	4739	2469	-3504	-99	3604	-201	-116	-81	-194	-197	-318	0
1076	145	0	1952	4714	2762	-3333	-405	3738	-267	-122	-11	-180	-108	-308	0
1077	145	0	1744	4712	2968	-3228	-612	3840	-246	-52	-91	-166	-67	-213	0
1078	145	0	1829	4739	2910	-3284	-540	3824	-139	-71	1	-36	-64	-93	0
1079	145	0	2148	4739	2591	-3443	-221	3665	-31	54	-25	69	106	304	0
1080	145	0	2629	4735	2106	-3682	261	3420	261	75	114	242	168	430	0
1081	145	0	2882	4723	1841	-3802	520	3282	238	149	56	166	252	514	0
1082	145	0	3118	4710	1592	-3914	763	3151	194	91	106	129	116	351	0
1083	145	0	3059	4696	1637	-3877	711	3166	221	131	56	155	75	258	0
1084	145	0	2569	4687	2118	-3628	225	3402	-135	-67	-120	-102	-153	-81	0
1085	145	0	2308	4694	2386	-3501	-39	3540	-129	-58	-32	-102	-122	-320	0
1086	145	0	1829	4673	2844	-3251	-507	3758	-271	-145	-110	-133	-162	-320	0
1087	145	0	1715	4659	2944	-3187	-614	3801	-327	-97	-143	-203	-129	-356	0
1088	145	0	1806	4667	2861	-3236	-527	3764	-168	13	-3	-62	-23	-44	0
1089	145	0	2140	4667	2527	-3403	-193	3597	46	48	81	34	73	201	0
1090	145	0	2529	4688	2159	-3608	185	3423	207	38	133	81	164	448	0
1091	145	0	2917	4692	1775	-3804	571	3233	234	129	149	188	159	543	0
1092	145	0	3110	4694	1584	-3902	763	3139	279	118	124	155	250	366	0
1093	145	0	2962	4696	1734	-3829	614	3215	118	38	32	56	-15	122	0
1094	145	0	2629	4675	2046	-3652	291	3360	-34	-1	-89	13	-65	-95	0
1095	145	0	2217	4665	2448	-3441	-115	3556	-188	-95	-89	-176	-180	-306	0
1096	145	0	1862	4667	2805	-3264	-471	3736	-368	-190	-131	-308	-122	-444	0
1097	145	0	1751	4661	2910	-3206	-579	3785	-252	-62	-126	-221	-25	-343	0
1098	145	0	1810	4679	2869	-3244	-529	3774	-120	11	-54	-31	-104	-62	0
1099	145	0	2194	4692	2498	-3443	-152	3595	112	-36	44	126	31	230	0
1100	145	0	2600	4673	2073	-3636	263	3373	256	79	178	186	128	473	0
1101	145	0	2933	4669	1736	-3801	598	3202	322	97	118	244	126	541	0
1102	145	0	3046	4671	1625	-3858	710	3148	242	112	157	112	128	434	0
1103	145	0	2957	4679	1722	-3818	617	3200	197	13	9	36	58	54	0
1104	145	0	2608	4646	2038	-3627	285	3342	-13	-73	-19	-19	-65	-137	0
1105	145	0	2122	4607	2485	-3364	-181	3546	-310	-79	-122	-238	-162	-436	0
1106	145	0	1825	4568	2743	-3196	-459	3655	-360	-124	-65	-226	-176	-432	0
1107	145	0	1447	4537	3090	-2992	-821	3813	-386	-219	-131	-240	-201	-444	0
1108	145	0	1645	4502	2857	-3073	-606	3679	-139	-38	-54	-69	-31	-161	0
1109	145	0	1841	4448	2607	-3144	-383	3527	-13	-21	0	11	-5	104	0
1110	145	0	2268	4469	2201	-3368	33	3335	120	52	-27	151	-7	318	0
1111	145	0	2534	4481	1947	-3507	293	3214	162	69	91	219	71	401	0
1112	145	0	2683	4535	1852	-3609	415	3193	97	-1	-29	-9	-3	79	0
1113	145	0	2588	4599	2011	-3593	288	3305	71	38	-31	36	-5	-149	0
1114	145	0	1994	4677	2683	-3335	-344	3680	-368	-199	-230	-259	-271	-583	0
1115	145	0	1429	4785	3356	-3107	-963	4070	-871	-694	-770	-964	-1010	-1724	0
1116	145	0	493	6198	5705	-3345	-2606	5951	-1540	-873	-1018	-1307	-1200	-2231	0
1117	145	0	-1395	5150	6545	-1877	-3970	5847	-1707	-636	-1226	-1841	-1604	-4116	0
1118	145	0	-6049	5187	11236	431	-8642	8211	-3670	-1714	-2151	-2721	-2440	-5787	0
1119	145	0	-5908	4919	10827	494	-8367	7873	-2723	-1123	-1344	-1918	-1767	-4591	0
1120	145	0	-5124	4919	10043	102	-7583	7481	-2310	-973	-1173	-1458	-1340	-3524	0
1121	145	0	-3408	5098	8506	-845	-5957	6802	-1804	-723	-944	-1229	-1086	-2871	0
1122	145	0	-2074	5220	7294	-1573	-4684	6257	-1379	-498	-527	-820	-797	-2174	0
1123	145	0	-1280	5253	6533	-1986	-3906	5893	-1237	-483	-587	-756	-743	-2033	0
1124	145	0	-570	5102	5672	-2266	-3121	5387	-783	-349	-436	-525	-539	-1658	0
1125	145	0	-242	4848	5090	-2303	-2666	4969	-737	-294	-281	-502	-401	-1443	1
1126	145	0	-10	4543	4553	-2266	-2281	4548	-613	-250	-283	-395	-393	-1251	0
1127	145	0	87	4207	4120	-2147	-2016	4163	-496	-190	-159	-246	-240	-923	0
1128	145	0	510	3901	3391	-2205	-1440	3646	-240	-60	19	7	-93	-281	0
1129	134	0	1591	3730	2139	-2660	-274	2934	258	128	277	411	120	432	0
1130	134	0	2405	3563	1158	-2984	623	2360	492	308	397	568	277	845	0
1131	134	0	2970	3348	378	-3159	1296	1863	549	236	500	562	388	962	0
1132	134	0	3217	3175	-42	-3196	1629	1566	647	271	457	442	403	830	0
1133	134	0	3070	3008	-62	-3039	1566	1473	446	126	341	291	252	628	0
1134	134	0	2661	2849	188	-2755	1236	1518	281	182	230	199	223	388	0
1135	134	0	2153	2721	568	-2437	792	1644	192	112	114	118	114	102	0
1136	134	0	1760	2601	841	-2180	459	1721	71	104	89	122	98	27	0
1137	134	0	1389	2502	1113	-1945	138	1807	46	5	71	118	46	209	0
1138	134	0	1548	2459	911	-2003	318	1685	73	192	114	147	135	347	0
1139	134	0	1897	2469	572	-2183	662	1520	226	225	300	339	294	727	0
1140	134	0	2297	2452	155	-2374	1071	1303	339	176	310	312	337	927	0
1141	134	0	2841	2417	-424	-2629	1632	996	618	285	453	477	446	1150	0
1142	134	0	3014	2384	-630	-2699	1822	877	527	263	356	382	364	1092	0
1143	134	0	3006	2397	-609	-2701	1807	894	424	259	298	300	355	793	0
1144	134	0	2791	2390	-401	-2590	1596	994	316	164	221	292	230	578	0
1145	134	0	2469	2376	-93	-2422	1281	1141	161	114	182	205	178	492	0
1146	134	0	2342	2378	36	-2360	1153	1207	261	124	197	201	254	516	0
1147	134	0	2177	2382	205	-2279	986	1293	162	172	256	186	308	587	0
1148	134	0	2380	2407	27	-2393	1176	1217	382	215	300	341	370	892	0
1149	134	0	2812	2419	-393	-2615	1602	1013	514	327	407	492	492	1196	0
1150	134	0	3367	2432	-935	-2899	2151	748	752	370	496	622	578	1515	0
1151	134	0	3741	2415	-1326	-3078	2533	544	822	331	529	661	613	1716	0
1152	134	0	4031	2388	-1643	-3209	2837	372	863	403	508	731	591	1633	0
1153	134	0	4122	2357	-1765	-3239	2943	296	911	331	516	657	616	1540	0
1154	134	0	3920	2343	-1577	-3131	2748	383	799	291	485	576	589	1410	0
1155	134	0	3718	2312	-1406	-3015	2562	453	766	283	419	490	488	1253	0
1156	134	0	3455	2326	-1129	-2890	2292	598	605	275	389	465	459	1295	0
1157	134	0	3410	2378	-1032	-2894	2221	673	688	325	413	533	442	1373	0
1158	134	0	3481	2409	-1072	-2945	2276	668	822	351	566	572	647	1612	0
1159	134	0	3747	2405	-1342	-3076	2544	531	944	349	517	657	611	1763	0
1160	134	0	4056	2440	-1616	-3248	2836	412	1127	413	630	840	733	2021	0
1161	134	0	4245	2492	-1753	-3368	2999	369	1055	422	502	696	671	1914	0
1162	134	0	4320	2518	-1802	-3419	3061	358	1061	446	593	694	694	1751	0
1163	134	0	4089	2576	-1513	-3332	2801	531	849	405	426	560	496	1383	0
1164	134	0	3592	2628	-964	-3110	2278	832	622	312	298	318	436	1099	0
1165	134	0	3120	2665	-455	-2892	1787	1105	422	166	289	126	302	797	0
1166	134	0	2658	2737	79	-2697	1289	1408	267	188	283	219	207	700	0
1167	134	0	2347	2760	413	-2553	967	1586	283	197	351	192	192	779	0
1168	134	0	2258	2799	541	-2528	858	1670	372	135	240	244	292	808	0
1169	134	0	2481	2869	388	-2675	1046	1628	492	176	314	347	310	1016	0
1170	134	0	2831	2906	75	-2868	1378	1490	572	271	335	378	417	1179	0
1171	134	0	3070	2977	-93	-3023	1581	1442	618	228	368	471	444	1235	0
1172	134	0	3187	3067	-120	-3127	1653	1473	593	230	291	395	374	1039	0
1173	134	0	3160	3135	-25	-3147	1592	1555	459	298	329	356	323	905	0
1174	134	0	2813	3152	339	-2982	1237	1745	258	178	279	106	300	549	0
1175	134	0	2310	3233	923	-2771	693	2078	77	69	122	-29	145	236	0
1176	134	0	1874	3288	1414	-2581	230	2351	-188	31	-1	-112	69	135	0
1177	134	0	1573	3346	1773	-2459	-100	2559	-168	-27	-1	-157	13	155	0
1178	134	0	1585	3410	1825	-2497	-120	2617	-13	0	9	-27	133	238	0
1179	134	0	1847	3474	1627	-2660	110	2550	81	42	50	81	166	465	0
1180	134	0	2291	3534	1243	-2912	524	2388	320	91	120	102	219	746	0
1181	134	0	2588	3592	1004	-3090	792	2298	296	93	141	135	238	717	0
1182	134	0	2760	3631	871	-3195	944	2251	318	93	108	110	254	661	0
1183	134	0	2634	3660	1026	-3147	804	2343	133	-21	23	-3	124	298	0
1184	134	0	2377	3672	1295	-3024	541	2483	77	-34	-54	-9	62	65	0
1185	134	0	1886	3699	1813	-2792	36	2756	-83	-120	-89	-170	1	-141	0
1186	134	0	1581	3732	2151	-2656	-285	2941	-236	-83	-100	-259	-11	-215	0
1187	134	0	1401	3744	2343	-2572	-471	3043	-174	-75	-67	-120	-50	-207	0
1188	134	0	1455	3755	2300	-2605	-422	3027	-83	-131	29	-95	-44	56	0
1189	134	0	1789	3777	1988	-2783	-99	2882	135	85	91	69	188	409	0
1190	134	0	2128	3790	1662	-2959	233	2726	205	44	81	87	133	531	0
1191	134	0	2532	3798	1266	-3165	633	2532	430	116	157	221	304	632	0
1192	134	0	2691	3802	1111	-3246	790	2456	341	114	91	157	190	521	0
1193	134	0	2644	3796	1152	-3220	746	2474	250	108	48	112	98	353	0
1194	134	0	2340	3800	1460	-3070	440	2630	77	-21	38	-56	-7	126	0
1195	134	0	1827	3796	1969	-2811	-71	2882	-141	-95	-87	-143	-71	-211	0
1196	134	0	1579	3808	2229	-2693	-325	3018	-195	-108	-133	-192	-114	-306	0
1197	134	0	1321	3806	2485	-2563	-582	3145	-197	-102	-75	-190	-89	-126	0
1198	134	0	1428	3800	2372	-2614	-472	3086	-69	-21	-54	-25	-31	75	0
1199	134	0	1812	3802	1990	-2807	-89	2896	170	71	114	131	75	351	0
1200	134	0	2193	3810	1617	-3001	288	2713	353	97	159	159	195	580	0
1201	134	0	2549	3802	1253	-3175	648	2527	424	87	151	205	159	723	0
1202	134	0	2664	3806	1142	-3235	761	2474	310	104	56	155	149	537	0
1203	134	0	2654	3823	1169	-3238	742	2496	283	108	98	91	143	323	0
1204	134	0	2192	3835	1643	-3013	274	2739	-46	-48	-77	-52	-44	-19	0
1205	134	0	1847	3835	1988	-2841	-70	2911	-100	3	-85	-110	-93	-186	0
1206	134	0	1546	3841	2295	-2693	-374	3068	-236	-89	-36	-153	-85	-254	0
1207	134	0	1381	3866	2485	-2623	-552	3175	-164	-79	-17	-135	3	-172	0
1208	134	0	1419	3876	2457	-2647	-519	3166	-15	-102	-13	-106	15	-36	0
1209	134	0	1690	3897	2207	-2793	-258	3052	15	60	56	50	129	261	0
1210	134	0	2187	3907	1720	-3047	233	2813	302	87	67	252	234	508	0
1211	134	0	2543	3899	1356	-3221	593	2627	368	147	106	292	267	599	0
1212	134	0	2727	3914	1187	-3320	770	2550	358	120	145	174	248	424	0
1213	134	0	2603	3916	1313	-3259	645	2614	308	17	52	135	112	271	0
1214	134	0	2270	3930	1660	-3100	305	2795	44	-65	-13	-38	-46	-46	0
1215	134	0	1850	3949	2099	-2899	-124	3024	-172	-56	-186	-133	-176	-250	0
1216	134	0	1517	3971	2454	-2744	-468	3212	-207	-143	-168	-225	-95	-380	0
1217	134	0	1340	3988	2648	-2664	-654	3318	-180	-225	-120	-182	-129	-248	0
1218	134	0	1502	4000	2498	-2751	-498	3249	-48	-69	25	-15	-5	32	0
1219	134	0	1771	4011	2240	-2891	-234	3125	133	-93	58	56	98	281	0
1220	134	0	2256	4025	1769	-3140	243	2897	294	114	65	223	110	527	0
1221	134	0	2537	4054	1517	-3295	510	2785	374	71	159	203	162	589	0
1222	134	0	2842	4091	1249	-3466	796	2670	428	52	67	176	77	490	0
1223	134	0	2681	4120	1439	-3400	621	2779	250	29	44	98	95	289	0
1224	134	0	2365	4120	1755	-3242	305	2937	-21	-62	-25	-133	-50	-64	0
1225	134	0	2000	4153	2153	-3076	-76	3153	-60	-38	-100	-36	-161	-141	0
1226	134	0	1591	4153	2562	-2872	-485	3357	-261	-170	-180	-219	-133	-279	0
1227	134	0	1504	4188	2684	-2846	-590	3436	-172	-149	-97	-129	-201	-131	0
1228	134	0	1536	4211	2675	-2873	-569	3443	-110	-34	-13	-3	-50	182	0
1229	134	0	2020	4235	2215	-3127	-97	3225	139	9	85	65	21	378	0
1230	134	0	2405	4236	1831	-3320	287	3033	308	98	106	149	137	616	0
1231	134	0	2781	4236	1455	-3508	663	2845	417	100	129	308	168	618	0
1232	134	0	2872	4235	1363	-3553	754	2799	289	46	62	166	98	514	0
1233	134	0	2815	4258	1443	-3536	686	2850	201	75	-3	135	11	318	0
1234	134	0	2510	4285	1775	-3397	367	3030	-19	-21	-58	-15	-44	102	0
1235	134	0	2118	4312	2194	-3215	-38	3253	-108	-124	-168	-199	-201	-97	0
1236	134	0	1802	4320	2518	-3061	-358	3419	-298	-71	-135	-197	-126	-155	0
1237	134	0	1615	4332	2717	-2973	-551	3524	-267	-83	-62	-108	-168	-87	0
1238	134	0	1715	4366	2651	-3040	-468	3508	-126	-60	-31	3	-81	153	0
1239	134	0	2051	4388	2337	-3219	-143	3362	69	-13	-1	91	73	360	0
1240	134	0	2516	4397	1881	-3456	317	3139	248	104	81	238	143	680	0
1241	134	0	2877	4401	1524	-3639	676	2962	337	98	129	273	178	649	0
1242	134	0	3046	4378	1332	-3712	857	2855	351	87	9	261	91	570	0
1243	134	0	2937	4386	1449	-3661	744	2917	203	56	81	172	184	343	0
1244	134	0	2600	4417	1817	-3508	391	3117	79	-97	-67	50	-50	58	0
1245	134	0	2183	4429	2246	-3306	-31	3337	-199	-69	-155	-104	-151	-128	0
1246	134	0	1847	4434	2587	-3140	-370	3510	-131	-137	-75	-126	-100	-238	0
1247	134	0	1608	4419	2811	-3013	-601	3615	-261	-188	-97	-162	-122	-197	0
1248	134	0	1756	4454	2698	-3105	-471	3576	-131	-21	-52	1	38	-3	0
1249	134	0	2045	4475	2430	-3260	-192	3452	54	-1	-11	87	155	254	0
1250	134	0	2542	4460	1918	-3501	312	3189	265	89	40	217	238	510	0
1251	134	0	2817	4473	1656	-3645	580	3064	291	106	149	265	199	653	0
1252	134	0	3054	4479	1425	-3766	814	2952	302	42	75	228	215	452	0
1253	134	0	2996	4483	1487	-3739	754	2985	226	122	62	149	108	329	0
1254	134	0	2648	4481	1833	-3564	407	3157	15	-27	-19	-5	89	-23	0
1255	134	0	2227	4481	2254	-3354	-13	3367	-133	-73	-128	-120	-46	-261	0
1256	134	0	1888	4477	2589	-3182	-350	3533	-269	-54	-100	-104	-32	-252	0
1257	134	0	1638	4460	2822	-3049	-592	3641	-292	-112	-133	-122	-23	-223	0
1258	134	0	1816	4444	2628	-3130	-406	3536	-77	-34	19	31	110	42	0
1259	134	0	2035	4425	2390	-3230	-177	3407	50	11	32	118	159	316	0
1260	134	0	2518	4423	1905	-3470	306	3164	213	75	106	230	194	444	0
1261	134	0	2813	4397	1584	-3605	614	2990	308	104	162	341	275	556	0
1262	134	0	2981	4399	1418	-3690	781	2908	271	120	71	252	228	415	0
1263	134	0	2821	4386	1565	-3603	628	2975	110	3	64	13	131	170	0
1264	134	0	2539	4378	1839	-3458	350	3108	-36	23	-1	52	42	-85	0
1265	134	0	2124	4345	2221	-3234	-48	3283	-219	-161	-129	-97	-62	-337	0
1266	134	0	1760	4330	2570	-3045	-405	3450	-345	-153	-83	-159	-11	-289	0
1267	134	0	1556	4308	2752	-2932	-598	3530	-343	-112	-97	-151	-34	-308	0
1268	134	0	1628	4297	2669	-2962	-520	3483	-209	-40	-13	-98	100	-83	0
1269	134	0	2002	4279	2277	-3140	-137	3278	58	-3	77	100	178	153	0
1270	134	0	2349	4275	1926	-3312	211	3100	246	69	126	261	221	479	0
1271	134	0	2726	4260	1534	-3493	596	2897	269	91	97	201	226	537	0
1272	134	0	2966	4254	1288	-3610	839	2771	292	151	95	234	232	444	0
1273	134	0	2778	4250	1472	-3514	653	2861	129	46	-13	67	98	178	0
1274	134	0	2528	4200	1672	-3364	428	2936	5	23	29	0	25	25	0
1275	134	0	2008	4176	2168	-3092	-80	3172	-273	-106	-126	-131	-153	-296	0
1276	134	0	1704	4165	2461	-2934	-378	3313	-298	-137	-95	-170	-64	-366	0
1277	134	0	1521	4153	2632	-2837	-555	3392	-285	-81	-122	-65	-104	-234	0
1278	134	0	1664	4147	2483	-2905	-409	3315	-106	-19	-1	-1	13	38	0
1279	134	0	1895	4139	2244	-3017	-174	3191	25	21	17	87	135	234	0
1280	134	0	2285	4112	1827	-3198	229	2969	170	-15	89	221	116	595	0
1281	134	0	2755	4083	1328	-3419	713	2705	333	122	166	329	271	682	0
1282	134	0	2813	4074	1261	-3443	776	2667	234	62	54	190	98	500	0
1283	134	0	2809	4091	1282	-3450	763	2686	184	93	77	135	106	343	0
1284	134	0	2382	4054	1672	-3218	355	2863	-112	-13	-161	3	-1	-44	0
1285	134	0	2111	4056	1945	-3083	83	3000	-225	-5	-77	-54	-98	-149	0
1286	134	0	1604	4048	2444	-2826	-420	3246	-355	-62	-174	-188	-110	-236	0
1287	134	0	1507	4060	2553	-2783	-523	3306	-258	-67	-106	-118	-67	-170	0
1288	134	0	1583	4064	2481	-2823	-449	3272	-97	-17	-27	-27	71	89	0
1289	134	0	1948	4083	2135	-3015	-93	3109	36	36	67	73	186	407	0
1290	134	0	2355	4083	1728	-3219	313	2905	192	79	128	184	258	535	0
1291	134	0	2687	4079	1392	-3383	647	2735	323	102	248	207	238	696	0
1292	134	0	2879	4072	1193	-3475	843	2632	279	116	100	186	199	613	0
1293	134	0	2694	4075	1381	-3384	656	2728	91	75	56	38	141	267	0
1294	134	0	2452	4079	1627	-3265	412	2853	-48	32	-83	-25	-3	23	0
1295	134	0	2081	4048	1967	-3064	57	3007	-170	-9	-81	-36	-71	-137	0
1296	134	0	1705	4060	2355	-2882	-325	3207	-300	-65	-155	-128	-137	-230	0
1297	134	0	1556	4054	2498	-2805	-471	3276	-294	-89	-36	-141	11	-116	0
1298	134	0	1626	4027	2401	-2826	-387	3214	-168	-110	23	-31	19	89	0
1299	134	0	1954	3998	2044	-2976	-45	3021	21	58	44	31	238	339	0
1300	134	0	2377	3998	1621	-3187	378	2809	232	93	139	246	289	642	0
1301	134	0	2736	4000	1264	-3368	736	2632	298	124	73	294	157	706	0
1302	134	0	2910	4019	1109	-3464	900	2564	298	168	145	207	199	609	0
1303	134	0	2819	4017	1198	-3418	810	2607	161	62	-1	161	81	345	0
1304	134	0	2464	4021	1557	-3242	453	2789	-25	-34	-50	13	23	67	0
1305	134	0	2035	4015	1980	-3025	27	2997	-287	-50	-93	-166	-83	-213	0
1306	134	0	1688	4017	2329	-2852	-320	3173	-355	-93	-77	-149	-166	-159	0
1307	134	0	1457	4033	2576	-2745	-559	3304	-310	-46	-110	-135	-56	-102	0
1308	134	0	1594	4046	2452	-2820	-429	3249	-124	-60	-44	-15	-19	85	0
1309	134	0	1975	4058	2083	-3016	-54	3070	114	58	48	157	139	407	0
1310	134	0	2320	4058	1738	-3189	291	2898	230	141	29	258	273	597	0
1311	134	0	2634	4056	1422	-3345	606	2739	219	133	137	207	261	589	0
1312	134	0	2856	4085	1229	-3470	813	2657	310	108	64	182	234	485	0
1313	134	0	2755	4070	1315	-3412	720	2692	149	108	36	141	98	380	0
1314	134	0	2460	4072	1612	-3266	424	2842	-1	-11	-58	23	-48	15	0
1315	134	0	1936	4052	2116	-2994	-90	3084	-226	-135	-97	-153	-161	-157	0
1316	134	0	1669	4064	2395	-2866	-363	3229	-259	-166	-100	-190	-139	-217	0
1317	134	0	1463	4017	2554	-2740	-545	3285	-279	-71	-65	-186	-102	-81	0
1318	134	0	1463	4025	2562	-2744	-549	3293	-112	-65	-31	5	15	-21	0
1319	134	0	1883	4013	2130	-2948	-123	3071	-17	-5	34	71	112	323	0
1320	134	0	2264	4023	1759	-3143	252	2891	248	110	81	267	186	607	0
1321	134	0	2586	4054	1468	-3320	559	2761	263	98	135	217	205	634	0
1322	134	0	2838	4050	1212	-3444	813	2631	341	85	64	182	133	568	0
1323	134	0	2686	4075	1389	-3380	648	2732	174	-25	79	95	71	358	0
1324	134	0	2326	4085	1759	-3205	283	2922	-73	-19	-124	-13	-19	58	0
1325	134	0	2006	4095	2089	-3050	-41	3092	-184	-122	-19	-93	-34	-190	0
1326	134	0	1635	4112	2477	-2873	-421	3294	-304	-139	-188	-184	-110	-308	0
1327	134	0	1478	4091	2613	-2784	-567	3352	-256	-98	-40	-95	-36	-75	0
1328	134	0	1647	4085	2438	-2866	-395	3261	-58	-110	23	-34	-25	143	0
1329	134	0	1855	4058	2203	-2956	-174	3130	64	-52	77	60	164	384	0
1330	134	0	2291	3994	1703	-3142	294	2848	242	100	58	203	225	595	0
1331	134	0	2627	3986	1359	-3306	634	2672	393	124	170	259	283	756	0
1332	134	0	2822	4015	1193	-3418	814	2604	238	122	85	124	221	568	0
1333	134	0	2785	4009	1224	-3397	780	2616	236	81	93	166	174	407	0
1334	134	0	2392	3994	1602	-3193	395	2798	-44	-77	-54	-5	-9	75	0
1335	134	0	2048	4015	1967	-3031	40	2991	-141	-21	-100	-83	5	-89	0
1336	134	0	1670	3996	2326	-2833	-328	3161	-296	-98	-155	-116	-116	-186	0
1337	134	0	1488	4008	2520	-2748	-516	3264	-205	-118	-95	-65	3	-71	0
1338	134	0	1596	4021	2425	-2808	-414	3223	-110	-44	-50	-23	34	122	0
1339	134	0	1871	4039	2168	-2955	-148	3103	102	97	-1	164	83	452	0
1340	134	0	2366	4042	1676	-3204	345	2859	256	120	153	300	190	655	0
1341	134	0	2563	4037	1474	-3300	544	2755	310	54	85	234	283	764	0
1342	134	0	2906	4050	1144	-3478	881	2597	356	124	110	250	219	587	0
1343	134	0	2679	4058	1379	-3368	650	2718	170	87	27	194	188	438	0
1344	134	0	2386	4075	1689	-3230	348	2882	-50	-44	-87	-56	-52	40	0
1345	134	0	2020	4060	2040	-3040	-10	3050	-143	-67	-34	-64	42	-93	0
1346	134	0	1612	4058	2446	-2835	-417	3252	-360	-143	-188	-112	-186	-170	0
1347	134	0	1511	4056	2545	-2783	-517	3300	-258	-42	-104	-112	21	-64	0
1348	134	0	1529	4087	2558	-2808	-514	3322	-89	-56	-25	-17	58	178	0
1349	134	0	1940	4099	2159	-3019	-109	3129	38	77	118	21	141	395	0
1350	134	0	2274	4136	1862	-3205	206	2999	269	54	207	186	250	686	0
1351	134	0	2700	4149	1449	-3424	625	2799	298	38	153	269	252	719	0
1352	134	0	2816	4106	1290	-3461	763	2698	269	36	188	252	184	642	0
1353	134	0	2694	4042	1348	-3368	673	2695	174	5	116	133	147	409	0
1354	134	0	2287	4025	1738	-3156	274	2881	-93	-25	-118	11	50	114	0
1355	134	0	1938	3982	2044	-2960	-53	3013	-186	-77	-143	-71	-40	-91	0
1356	134	0	1531	3973	2442	-2752	-455	3207	-320	-95	-147	-157	-15	-137	0
1357	134	0	1401	4000	2599	-2700	-599	3299	-265	-137	-114	-157	-13	-139	0
1358	134	0	1364	4052	2688	-2708	-662	3370	-143	-65	11	7	71	186	0
1359	134	0	1727	4060	2333	-2893	-303	3196	52	1	-1	133	207	424	0
1360	134	0	2086	4060	1974	-3073	56	3017	283	7	97	269	242	626	0
1361	134	0	2473	4050	1577	-3261	448	2813	285	114	124	304	302	715	0
1362	134	0	2740	4037	1297	-3388	721	2667	234	124	110	244	294	599	0
1363	134	0	2635	4062	1427	-3348	604	2744	176	87	-5	190	232	283	0
1364	134	0	2269	4075	1806	-3172	231	2940	-29	27	-71	15	137	62	0
1365	134	0	1903	4064	2161	-2983	-129	3112	-215	-19	-223	-38	-56	-172	0
1366	134	0	1560	4095	2535	-2827	-487	3315	-302	-89	-184	-56	46	-223	0
1367	134	0	1418	4056	2638	-2737	-610	3347	-242	-128	-162	-42	48	-137	0
1368	134	0	1430	4029	2599	-2729	-584	3314	-155	-27	9	23	230	153	0
1369	134	0	1827	4013	2186	-2920	-179	3099	50	79	-44	182	256	405	0
1370	134	0	2266	4052	1786	-3159	240	2919	240	137	116	306	362	665	0
1371	134	0	2514	4079	1565	-3296	474	2822	329	143	58	318	405	694	0
1372	134	0	2762	4083	1321	-3422	720	2702	337	159	102	337	395	624	0
1373	134	0	2751	4095	1344	-3423	703	2719	271	116	0	188	327	391	0
1374	134	0	2316	4042	1726	-3179	295	2884	3	42	-159	93	215	141	0
1375	134	0	1897	4029	2132	-2963	-117	3080	-174	-100	-228	-54	126	-162	0
1376	134	0	1513	4015	2502	-2764	-494	3258	-263	-46	-267	48	73	-197	0
1377	134	0	1352	4023	2671	-2687	-659	3347	-265	-54	-209	-31	98	-162	0
1378	134	0	1430	4008	2578	-2719	-574	3293	-83	73	-190	91	221	114	0
1379	134	0	1715	4025	2310	-2870	-297	3167	46	106	-161	205	345	380	0
1380	134	0	2181	4037	1856	-3109	162	2946	337	85	-29	292	436	550	0
1381	134	0	2590	4050	1460	-3320	565	2755	455	192	-38	364	543	630	0
1382	134	0	2712	4011	1299	-3361	706	2655	329	207	-69	339	403	636	0
1383	134	0	2591	3978	1387	-3284	602	2682	172	129	-46	226	300	355	0
1384	134	0	2254	3994	1740	-3124	257	2867	-5	46	-172	44	225	73	0
1385	134	0	1848	3980	2132	-2914	-142	3056	-192	-3	-234	-77	178	-197	0
1386	134	0	1521	3955	2434	-2738	-456	3194	-273	75	-283	-85	129	-230	0
1387	134	0	1261	3959	2698	-2610	-718	3328	-256	-36	-360	-9	139	-207	0
1388	134	0	1341	3975	2634	-2658	-646	3304	-219	67	-267	-52	254	23	0
1389	134	0	1698	3971	2273	-2834	-287	3122	27	54	-149	147	289	422	0
1390	134	0	2099	3982	1883	-3040	108	2932	161	174	-162	300	341	591	0
1391	134	0	2512	3992	1480	-3252	516	2736	180	211	-102	386	382	632	0
1392	134	0	2772	4019	1247	-3395	762	2633	135	221	-139	205	368	486	0
1393	134	0	2724	3986	1262	-3355	731	2624	83	248	-145	106	267	250	0
1394	134	0	2191	3975	1784	-3083	203	2879	-230	3	-341	-75	95	-124	0
1395	134	0	1913	3992	2079	-2952	-83	3035	-386	0	-413	-98	1	-298	0
1396	134	0	1546	3984	2438	-2765	-446	3211	-339	-133	-372	-143	69	-388	0
1397	134	0	1405	4000	2595	-2702	-595	3297	-327	-44	-306	-137	21	-318	0
1398	134	0	1486	3992	2506	-2739	-510	3249	-302	100	-316	-50	1	-190	0
1399	134	0	1781	4006	2225	-2893	-222	3115	-36	102	-259	102	108	77	0
1400	134	0	2210	4054	1844	-3132	183	2949	118	166	-194	230	201	349	0
1401	134	0	2506	4046	1540	-3276	483	2793	172	192	-223	259	213	407	0
1402	134	0	2664	4041	1377	-3352	643	2709	221	157	-201	310	240	296	0
1403	134	0	2540	4035	1495	-3287	522	2765	-25	110	-329	85	0	71	0
1404	134	0	2328	4048	1720	-3188	304	2884	-135	128	-393	81	-31	-223	0
1405	134	0	1792	4052	2260	-2922	-234	3156	-292	-3	-463	-67	-194	-450	0
1406	134	0	1577	4025	2448	-2801	-435	3236	-405	7	-457	-153	-217	-529	0
1407	134	0	1271	4033	2762	-2652	-745	3397	-351	-95	-485	-52	-291	-543	0
1408	134	0	1455	4041	2586	-2748	-565	3313	-215	-21	-376	-60	-273	-291	0
1409	134	0	1820	4074	2254	-2947	-217	3164	79	116	-325	219	-25	60	0
1410	134	0	2132	3996	1864	-3064	134	2930	48	56	-331	170	0	83	0
1411	134	0	2584	3955	1371	-3269	606	2663	197	197	-289	265	23	219	0
1412	134	0	2743	3959	1216	-3351	763	2587	64	157	-368	267	17	153	0
1413	134	0	2699	3998	1299	-3348	700	2648	7	58	-331	122	-93	-34	0
1414	134	0	2299	3980	1681	-3139	309	2830	-291	-38	-407	-13	-234	-327	0
1415	134	0	2000	3967	1967	-2983	16	2967	-457	-48	-552	-83	-279	-541	0
1416	134	0	1744	3963	2219	-2853	-237	3091	-525	-5	-554	-89	-292	-661	0
1417	134	0	1405	3911	2506	-2658	-550	3208	-500	-137	-494	-79	-291	-558	0
1418	134	0	1521	3897	2376	-2709	-427	3136	-455	-29	-436	9	-273	-405	0
1419	134	0	1802	3893	2091	-2847	-144	2992	-316	38	-405	110	-100	-77	0
1420	134	0	2348	3944	1596	-3146	376	2770	-221	106	-335	166	-133	143	0
1421	134	0	2579	3944	1365	-3261	607	2654	-207	180	-364	91	11	124	0
1422	134	0	2741	3947	1206	-3344	767	2576	-174	178	-347	-34	-23	32	0
1423	134	0	2595	3945	1350	-3270	622	2647	-450	104	-411	-29	-81	-194	0
1424	134	0	2223	3932	1709	-3077	257	2820	-578	21	-599	-114	-275	-543	0
1425	134	0	1721	3942	2221	-2831	-250	3081	-783	-95	-564	-217	-320	-795	0
1426	134	0	1459	3955	2496	-2707	-518	3225	-843	-112	-708	-248	-424	-935	0
1427	134	0	1357	3944	2587	-2650	-615	3265	-785	-112	-552	-137	-419	-797	0
1428	134	0	1290	3949	2659	-2619	-684	3304	-698	-112	-653	-89	-374	-682	0
1429	134	0	1785	3955	2170	-2870	-192	3062	-419	29	-490	85	-128	-360	0
1430	134	0	2041	3965	1924	-3003	58	2944	-444	-5	-457	153	-238	11	0
1431	134	0	2440	3955	1515	-3197	462	2735	-316	36	-356	267	-126	112	0
1432	134	0	2657	3949	1292	-3303	682	2620	-329	85	-308	182	-64	-34	0
1433	134	0	2654	3982	1328	-3318	663	2655	-568	32	-417	93	-199	-312	0
1434	134	0	2221	3949	1728	-3085	246	2838	-756	-31	-570	-32	-281	-632	0
1435	134	0	1884	3977	2093	-2930	-104	3035	-1034	-176	-599	-238	-409	-851	0
1436	134	0	1434	3961	2527	-2697	-546	3244	-1169	-135	-704	-182	-521	-768	0
1437	134	0	1052	4004	2952	-2528	-950	3478	-1057	-234	-731	5	-516	-686	0
1438	134	0	1249	3992	2743	-2620	-747	3367	-1059	-79	-665	21	-397	-461	0
1439	134	0	1544	3967	2423	-2755	-439	3195	-1076	-34	-628	69	-230	-331	0
1440	134	0	1993	3971	1978	-2982	7	2974	-956	25	-527	9	-83	-215	0
1441	134	0	2215	3986	1771	-3100	222	2878	-845	-31	-589	-64	-85	-176	0
1442	134	0	2421	3955	1534	-3188	443	2744	-832	131	-510	-52	-85	-215	0
1443	134	0	2225	3982	1757	-3103	234	2869	-1012	-31	-614	-157	-219	-708	0
1444	134	0	2029	3988	1959	-3008	35	2973	-1181	-95	-611	-197	-356	-925	0
1445	134	0	1618	4017	2399	-2817	-390	3208	-1437	-81	-807	-205	-461	-991	0
1446	134	0	1360	4000	2640	-2680	-640	3320	-1515	-131	-673	-269	-434	-1152	0
1447	134	0	1145	3990	2845	-2567	-850	3417	-1513	-205	-533	-211	-386	-1136	0
1448	134	0	1214	3945	2731	-2579	-758	3338	-1592	-31	-516	-287	-244	-878	0
1449	134	0	1482	3922	2440	-2702	-479	3181	-1358	122	-403	-9	-128	-533	0
1450	134	0	1954	3936	1982	-2945	-14	2959	-1142	166	-271	93	-25	-304	0
1451	134	0	2352	3977	1625	-3164	363	2801	-1107	83	-250	203	155	-308	0
1452	134	0	2504	3959	1455	-3231	524	2707	-1127	139	-426	287	294	-405	0
1453	134	0	2357	3916	1559	-3136	399	2737	-1499	159	-455	-29	71	-739	0
1454	134	0	2006	3889	1883	-2947	61	2886	-1707	-5	-502	19	-27	-979	0
1455	134	0	1626	3891	2265	-2758	-319	3078	-1891	-48	-690	-112	-153	-942	0
1456	134	0	1358	3920	2562	-2639	-602	3241	-2077	-161	-613	-267	-15	-1373	0
1457	134	0	1153	3938	2785	-2545	-816	3361	-2161	-221	-578	-300	42	-1456	0
1458	134	0	1098	3947	2849	-2522	-875	3398	-2085	-100	-541	-186	-95	-1026	0
1459	134	0	1394	3947	2553	-2670	-579	3250	-1998	52	-420	-129	-27	-834	0
1460	134	0	1887	3922	2035	-2904	-74	2978	-1736	65	-259	-42	9	-770	0
1461	134	0	2284	3905	1621	-3094	331	2763	-1569	31	-221	7	137	-793	0
1462	134	0	2396	3901	1505	-3148	445	2703	-1695	0	-289	-50	-52	-1012	0
1463	134	0	2572	3918	1346	-3245	613	2632	-1709	19	-141	-77	-85	-1138	0
1464	134	0	2029	3953	1924	-2991	52	2938	-1868	81	-419	77	-192	-1134	0
1465	134	0	1772	3940	2168	-2856	-198	3054	-2079	-52	-386	-102	-370	-1462	0
1466	134	0	1474	3963	2489	-2718	-507	3226	-2091	-91	-322	-69	-440	-1499	0
1467	134	0	1315	3955	2640	-2635	-662	3297	-2234	-93	-335	-38	-393	-1520	0
1468	134	0	1446	3940	2494	-2693	-524	3217	-2178	32	-147	17	-310	-1266	0
1469	134	0	1505	3930	2425	-2717	-460	3177	-2095	81	-174	112	-197	-940	0
1470	134	0	1977	3891	1914	-2934	31	2902	-1889	54	-122	168	-102	-715	0
1471	134	0	2336	3874	1538	-3105	399	2706	-1924	104	-60	195	38	-630	0
1472	134	0	2656	3930	1274	-3293	691	2602	-2073	71	-114	71	17	-919	0
1473	134	0	2503	3897	1394	-3200	554	2645	-2316	77	-145	11	-122	-1121	0
1474	134	0	2006	3876	1870	-2941	68	2873	-2556	3	-302	-98	-300	-1460	0
1475	134	0	1534	3885	2351	-2709	-408	3118	-2727	13	-320	-178	-366	-1629	0
1476	134	0	1266	3912	2646	-2589	-690	3279	-2795	-164	-388	-182	-436	-1759	0
1477	134	0	1034	3961	2927	-2497	-946	3444	-2925	-3	-537	-91	-347	-1493	0
1478	134	0	1169	3949	2780	-2559	-805	3364	-2923	-1	-397	-110	-106	-1637	0
1479	134	0	1554	3982	2428	-2768	-437	3205	-2840	21	-192	-124	-54	-1389	0
1480	134	0	1739	4006	2267	-2872	-264	3136	-2768	203	-230	-48	-3	-1086	0
1481	134	0	2039	3969	1930	-3004	54	2949	-2723	236	-129	-170	36	-1185	0
1482	134	0	2206	3959	1753	-3082	226	2856	-2793	201	-50	-32	27	-1301	0
1483	134	0	2130	3947	1817	-3038	156	2882	-2875	124	-281	114	-149	-1460	0
1484	134	0	1668	3920	2252	-2794	-292	3086	-3119	129	-465	38	-289	-1522	0
1485	134	0	1333	3901	2568	-2617	-617	3234	-3499	36	-442	-188	-306	-1982	0
1486	134	0	1080	3945	2865	-2512	-892	3405	-3662	40	-300	-248	-343	-2099	0
1487	134	0	903	3975	3072	-2439	-1084	3523	-3699	129	-339	-271	-401	-1895	0
1488	134	0	846	3998	3152	-2422	-1153	3575	-3682	97	-345	-258	-244	-1594	0
1489	134	0	1331	4033	2702	-2682	-685	3367	-3575	151	-145	-168	60	-1431	0
1490	134	0	1826	3992	2166	-2909	-170	3079	-3509	178	-137	19	69	-1237	0
1491	134	0	2154	3967	1813	-3060	170	2890	-3460	236	-97	147	17	-1084	0
1492	134	0	2206	3938	1732	-3072	237	2835	-3521	409	-151	197	-128	-816	0
1493	134	0	2176	3986	1810	-3081	183	2898	-3814	358	-308	180	-126	-1262	0
1494	134	0	2002	4023	2021	-3012	-9	3022	-4058	298	-325	-11	-267	-1643	0
1495	134	0	1692	4035	2343	-2863	-325	3189	-4361	32	-444	-450	-164	-2147	0
1496	134	0	1189	3996	2807	-2592	-809	3401	-4654	-42	-471	-401	-329	-2004	0
1497	134	0	1026	3994	2968	-2510	-971	3481	-4683	166	-442	-514	-259	-1839	0
1498	134	0	1114	3965	2851	-2539	-868	3408	-4617	89	-300	-450	-155	-1877	0
1499	134	0	1356	3996	2640	-2676	-642	3318	-4409	246	-420	17	-217	-1358	0
1500	134	0	1899	4017	2118	-2958	-109	3067	-4275	252	-382	174	-93	-958	0
1501	134	0	2271	4009	1738	-3140	266	2873	-4332	242	-153	176	60	-1076	0
1502	134	0	2497	4025	1528	-3261	484	2776	-4510	360	-238	114	-128	-1076	0
1503	134	0	2336	4006	1670	-3171	333	2838	-4634	401	-409	60	-157	-1231	0
1504	134	0	1841	4002	2161	-2921	-160	3081	-4952	207	-490	-199	-254	-1534	0
1505	134	0	1542	4027	2485	-2784	-471	3256	-5152	-15	-564	-327	-289	-1893	0
1506	134	0	1187	4019	2832	-2603	-822	3425	-5243	-110	-663	-411	-29	-1941	0
1507	134	0	1172	4029	2857	-2600	-842	3443	-5218	9	-595	-442	-139	-1829	0
1508	134	0	1191	4046	2855	-2618	-832	3450	-5142	108	-582	-358	-91	-1654	0
1509	134	0	1603	4093	2490	-2848	-443	3291	-4723	124	-419	-254	-71	-1330	0
1510	134	0	2014	4072	2058	-3043	-22	3065	-4460	124	-335	-141	128	-1053	0
1511	134	0	2578	4087	1509	-3332	534	2798	-4522	194	-452	-69	-13	-968	0
1512	134	0	3191	4159	968	-3675	1111	2563	-4333	250	-234	-69	1	-948	0
1513	134	0	2919	4139	1220	-3529	849	2679	-4510	192	-261	-192	-46	-1119	0
1514	134	0	2572	4116	1544	-3344	514	2830	-4615	164	-360	-316	-238	-1334	0
1515	134	0	2258	4139	1881	-3198	188	3010	-4619	104	-355	-382	-195	-1422	0
1516	134	0	1785	4089	2304	-2937	-259	3196	-4677	79	-335	-380	-226	-1482	0
1517	134	0	1649	4031	2382	-2840	-366	3206	-4543	32	-306	-298	-110	-1348	0
1518	134	0	1647	3899	2252	-2773	-302	3075	-4399	118	-172	-258	-110	-1185	0
1519	134	0	1958	3905	1947	-2931	5	2926	-4093	174	-19	-95	77	-721	0
1520	134	0	2390	3912	1522	-3151	434	2717	-3926	366	-27	36	176	-380	0
1521	134	0	2815	3936	1121	-3375	847	2528	-3845	419	122	157	246	-190	0
1522	134	0	2974	3953	979	-3463	997	2466	-3876	252	64	93	83	-250	0
1523	134	0	3042	3949	907	-3495	1067	2428	-3777	310	116	137	95	-244	0
1524	134	0	2723	3984	1261	-3353	731	2622	-4009	228	-42	-75	-34	-436	0
1525	134	0	2326	3967	1641	-3146	342	2804	-4116	108	-98	-155	-145	-651	0
1526	134	0	2062	3955	1893	-3008	84	2924	-4169	155	-91	-172	-141	-537	0
1527	134	0	1830	3934	2104	-2882	-137	3019	-4114	102	-151	-291	-71	-436	0
1528	134	0	2047	3930	1883	-2988	82	2906	-3961	114	34	-25	-25	-102	0
1529	134	0	2342	3911	1569	-3126	386	2740	-3784	195	38	95	149	306	0
1530	134	0	2983	3947	964	-3465	1009	2455	-3684	259	133	100	162	661	0
1531	134	0	3319	3899	580	-3609	1369	2239	-3678	320	184	267	188	900	0
1532	134	0	3589	3881	292	-3735	1648	2086	-3604	300	194	228	178	836	0
1533	134	0	3556	3887	331	-3721	1612	2109	-3629	325	104	161	211	647	0
1534	134	0	3139	3878	739	-3508	1200	2308	-3963	129	5	-23	-5	407	0
1535	134	0	2677	3862	1185	-3269	746	2523	-4254	112	-116	-149	-110	170	0
1536	134	0	2363	3860	1497	-3111	433	2678	-4324	102	-174	-137	-122	21	0
1537	134	0	2054	3883	1829	-2968	112	2856	-4394	56	-50	-176	-143	287	0
1538	134	0	2187	3901	1714	-3044	236	2807	-4337	211	-65	-13	-190	368	0
1539	134	0	2524	3914	1390	-3219	567	2652	-4128	248	46	118	-100	789	0
1540	134	0	2968	3947	979	-3457	994	2463	-4046	263	81	186	-42	1080	0
1541	134	0	3436	3930	494	-3683	1471	2212	-4023	376	131	259	60	1288	0
1542	134	0	3635	3912	277	-3773	1679	2094	-4118	306	118	232	58	1181	0
1543	134	0	3635	3916	281	-3775	1677	2098	-4392	259	58	135	-9	964	0
1544	134	0	3305	3914	609	-3609	1348	2261	-4586	203	-128	-9	48	665	0
1545	134	0	2939	3903	964	-3421	987	2433	-4875	104	-139	-151	36	409	0
1546	134	0	2667	3924	1257	-3295	705	2590	-4987	95	-213	-153	-73	256	0
1547	134	0	2485	3961	1476	-3223	504	2718	-4989	85	-85	-104	56	420	0
1548	134	0	2489	3959	1470	-3224	509	2714	-4904	137	-75	-97	89	523	0
1549	134	0	2943	3965	1022	-3454	960	2493	-4688	205	131	131	226	812	0
1550	134	0	3234	3934	700	-3584	1267	2317	-4657	345	149	149	201	1132	0
1551	134	0	3521	3940	419	-3730	1551	2179	-4487	426	172	316	327	1181	0
1552	134	0	3765	3945	180	-3855	1792	2062	-4539	351	273	277	277	1084	0
1553	134	0	3600	4009	409	-3804	1595	2209	-4797	246	85	170	170	816	0
1554	134	0	3422	4031	609	-3726	1406	2320	-5109	289	44	-13	97	517	0
1555	134	0	2923	4017	1094	-3470	914	2555	-5269	122	-83	-79	13	355	0
1556	134	0	2481	3967	1486	-3224	497	2726	-5441	151	-211	-38	-73	258	0
1557	134	0	2239	3823	1584	-3031	327	2703	-5519	242	-145	-73	-31	308	0
1558	134	0	2209	3720	1511	-2964	349	2615	-5490	176	-34	-87	87	463	0
1559	134	0	2372	3730	1358	-3051	507	2544	-5472	225	13	46	161	847	0
1560	134	0	2679	3751	1072	-3215	803	2411	-5404	261	-19	67	209	1030	0
1561	134	0	2891	3831	940	-3361	975	2385	-5203	304	67	23	320	975	0
1562	134	0	2935	3883	948	-3409	993	2415	-5435	246	-71	-44	259	863	0
1563	134	0	2834	3963	1129	-3398	852	2546	-5579	209	-226	-102	153	768	0
1564	134	0	2485	4066	1581	-3275	452	2823	-5812	75	-395	-358	32	320	0
1565	134	0	2053	4200	2147	-3126	-47	3173	-5913	-52	-347	-399	87	258	0
1566	134	0	1974	4302	2328	-3138	-177	3315	-6151	-234	-669	-281	108	269	0
1567	134	0	1662	4378	2716	-3020	-527	3547	-6159	-137	-539	-382	-21	296	0
1568	134	0	1650	4624	2974	-3137	-662	3799	-6048	3	-413	-459	-38	428	0
1569	134	0	1800	4863	3063	-3331	-631	3963	-5856	83	-366	-283	1	680	0
1570	134	0	2099	5080	2981	-3589	-441	4030	-5717	73	-302	-209	34	913	0
1571	134	0	2335	5272	2937	-3803	-301	4104	-5734	139	-259	-153	168	973	0
1572	134	0	2560	5470	2910	-4015	-175	4190	-5854	131	-335	-228	98	739	0
1573	134	0	2246	5641	3395	-3943	-574	4518	-6140	143	-339	-320	-13	735	0
1574	134	0	2023	5759	3736	-3891	-856	4747	-6386	104	-450	-426	-93	494	0
1575	134	0	1647	5721	4074	-3684	-1213	4897	-6729	-25	-496	-521	-232	386	0
1576	134	0	1171	5501	4330	-3336	-1579	4915	-6910	-81	-549	-611	-246	424	0
1577	134	0	920	5319	4399	-3119	-1739	4859	-6919	11	-529	-607	-170	506	0
1578	134	0	654	5034	4380	-2844	-1863	4707	-7005	52	-465	-517	-56	814	1
1579	134	0	859	4756	3897	-2807	-1519	4326	-6733	-32	-391	-463	-67	1113	0
1580	134	0	1395	4642	3247	-3018	-926	3944	-6506	17	-339	-126	250	1623	0
1581	134	0	1773	4496	2723	-3134	-475	3609	-6603	69	-380	-256	170	1713	0
1582	134	0	2171	4363	2192	-3267	-10	3277	-6471	164	-219	-213	106	1734	0
1583	134	0	2056	4215	2159	-3135	-51	3187	-6623	195	-283	-325	-38	1590	0
1584	134	0	1632	4070	2438	-2851	-403	3254	-6826	81	-419	-403	-178	1379	0
1585	114	0	1195	3940	2745	-2567	-775	3342	-7300	27	-428	-552	-151	1144	0
1586	114	0	741	3866	3125	-2303	-1192	3495	-7313	-77	-514	-607	-161	902	0
1587	114	0	478	3783	3305	-2130	-1413	3544	-7437	-77	-527	-552	-178	620	0
1588	114	0	178	3724	3546	-1951	-1684	3635	-7340	25	-531	-541	21	640	0
1589	114	0	465	3755	3290	-2110	-1412	3522	-7273	17	-455	-469	60	657	0
1590	114	0	966	3790	2824	-2378	-929	3307	-7154	174	-347	-374	195	803	0
1591	114	0	1147	3835	2688	-2491	-770	3261	-7164	151	-347	-320	162	777	0
1592	114	0	1447	3829	2382	-2638	-467	3105	-7106	98	-256	-386	81	622	0
1593	114	0	1308	3843	2535	-2575	-613	3189	-7391	75	-248	-420	-40	444	0
1594	114	0	976	3887	2911	-2431	-967	3399	-7765	5	-459	-599	-162	56	0
1595	114	0	596	3864	3268	-2230	-1336	3566	-8004	7	-582	-647	-190	-294	0
1596	114	0	168	3881	3713	-2024	-1772	3797	-8279	-44	-595	-651	-215	-250	0
1597	114	0	-62	3905	3967	-1921	-2014	3936	-8483	-52	-644	-647	-316	-85	0
1598	114	0	89	3955	3866	-2022	-1888	3910	-8440	81	-488	-719	-75	60	0
1599	114	0	318	4015	3697	-2166	-1689	3856	-8477	122	-294	-494	-58	469	0
1600	114	0	580	4025	3445	-2302	-1432	3735	-8421	126	-374	-422	-52	731	0
1601	114	0	858	4035	3177	-2446	-1159	3606	-8609	223	-269	-325	91	871	0
1602	114	0	888	4079	3191	-2483	-1151	3635	-8811	122	-362	-358	77	785	0
1603	114	0	817	4035	3218	-2426	-1200	3626	-9015	17	-424	-440	-50	504	0
1604	114	0	350	4041	3691	-2195	-1670	3866	-9253	-71	-582	-537	-137	261	0
1605	114	0	-320	4085	4405	-1882	-2362	4245	-9758	-157	-791	-876	-166	-65	0
1606	114	0	-520	4077	4597	-1778	-2558	4337	-10025	-71	-673	-968	-331	-161	0
1607	114	0	-887	4116	5003	-1614	-2945	4559	-10233	-64	-704	-954	-209	-162	0
1608	114	0	-867	4145	5012	-1639	-2939	4578	-10322	-118	-653	-1057	-87	-143	0
1609	114	0	-945	4190	5135	-1622	-3040	4662	-10254	-40	-614	-900	60	155	0
1610	114	0	-654	4196	4850	-1771	-2752	4523	-10128	29	-607	-719	184	256	0
1611	114	0	-535	4169	4704	-1817	-2619	4436	-10243	58	-496	-715	106	467	0
1612	114	0	-359	4176	4535	-1908	-2447	4355	-10237	124	-446	-609	95	393	0
1613	114	0	-758	4169	4927	-1705	-2842	4548	-10619	50	-593	-859	-100	104	0
1614	114	0	-1014	4202	5216	-1594	-3115	4709	-10805	-11	-560	-968	-194	-248	0
1615	114	0	-1552	4217	5769	-1332	-3660	4993	-11238	-58	-640	-1109	-314	-593	0
1616	114	0	-1979	4223	6202	-1122	-4090	5212	-11383	-145	-649	-1179	-395	-671	0
1617	114	0	-2312	4223	6535	-955	-4423	5379	-11411	-128	-688	-1096	-510	-686	0
1618	114	0	-2331	4233	6564	-951	-4447	5398	-11393	-118	-638	-1160	-384	-613	0
1619	114	0	-1816	4281	6097	-1232	-3956	5189	-11228	-228	-446	-968	-306	-459	0
1620	114	0	-1394	4297	5691	-1451	-3542	4994	-11011	9	-483	-791	-285	-38	0
1621	114	0	-1160	4266	5426	-1553	-3293	4846	-11030	-126	-547	-679	-389	-50	0
1622	114	0	-958	4266	5224	-1654	-3091	4745	-11224	-36	-417	-715	-358	-178	0
1623	114	0	-1298	4310	5608	-1506	-3453	4959	-11779	-34	-677	-874	-545	-438	0
1624	114	0	-1799	4337	6136	-1269	-3967	5236	-12026	-155	-776	-1055	-663	-781	0
1625	114	0	-2382	4359	6741	-988	-4561	5550	-12516	-141	-822	-1342	-779	-1076	0
1626	114	0	-2862	4376	7238	-757	-5050	5807	-13172	-157	-896	-1262	-832	-1059	0
1627	114	0	-3230	4365	7595	-567	-5412	5980	-13389	-139	-944	-1132	-956	-690	0
1628	114	0	-3364	4407	7771	-521	-5567	6089	-12398	-292	-1332	-1125	-812	-1115	0
1629	114	0	-2840	4403	7243	-781	-5041	5823	-11899	184	-1018	-1107	-459	-1326	0
1630	114	0	-2749	4417	7166	-834	-4957	5791	-11855	420	-925	-1022	-316	-873	0
1631	114	0	-2516	4456	6972	-970	-4744	5714	-12429	178	-607	-1099	-541	-583	0
1632	114	0	-2390	4444	6834	-1027	-4612	5639	-12897	-97	-405	-1086	-741	-190	0
1633	114	0	-3047	4462	7509	-707	-5278	5985	-12949	-205	-690	-1292	-816	-801	0
1634	114	0	-3628	4475	8103	-423	-5865	6289	-12871	-65	-789	-1179	-758	-1445	0
1635	114	0	-4206	4502	8708	-148	-6457	6605	-13147	-64	-884	-979	-882	-1489	0
1636	114	0	-4811	4518	9329	146	-7070	6923	-13760	-254	-818	-1251	-999	-1404	0
1637	114	0	-5469	4549	10018	460	-7743	7283	-14078	-129	-808	-1292	-1008	-1519	0
1638	114	0	-5917	4591	10508	663	-8212	7549	-13838	-178	-733	-1196	-904	-1670	0
1639	114	0	-5777	4636	10413	570	-8095	7524	-13581	-67	-677	-1115	-921	-1299	0
1640	114	0	-5374	4630	10004	372	-7689	7317	-13938	-197	-514	-1115	-925	-892	0
1641	114	0	-5172	4706	9878	233	-7525	7292	-14136	-131	-737	-1210	-843	-873	0
1642	114	0	-5009	4720	9729	144	-7369	7224	-13630	-128	-787	-1198	-869	-1041	0
1643	114	0	-5482	4735	10217	373	-7849	7476	-13457	-114	-1179	-1425	-1156	-1769	0
1644	114	0	-5661	4737	10398	462	-8029	7567	-14233	46	-938	-1619	-886	-1930	0
1645	114	0	-6495	4735	11230	880	-8862	7982	-14468	-259	-1016	-1503	-1111	-1736	0
1646	114	0	-7221	4791	12012	1215	-9616	8401	-15341	-205	-818	-1631	-1065	-2153	0
1647	114	0	-7618	4830	12448	1394	-10033	8639	-15300	-386	-1074	-1379	-938	-1755	0
1648	114	0	-8010	4813	12823	1598	-10416	8818	-15155	-232	-1026	-1422	-999	-1984	0
1649	114	0	-7331	4875	12206	1228	-9768	8540	-15261	-256	-651	-1561	-731	-1883	0
1650	114	0	-7485	4865	12350	1310	-9917	8607	-15263	-137	-702	-1356	-694	-1336	0
1651	114	0	-7621	4857	12478	1382	-10049	8667	-15595	-285	-836	-1092	-684	-1557	0
1652	114	0	-7700	4877	12577	1411	-10138	8727	-15886	-256	-308	-1245	-921	-1678	0
1653	114	0	-8187	4865	13052	1661	-10619	8958	-16358	-364	-438	-1367	-1228	-1528	0
1654	114	0	-8899	4873	13772	2013	-11335	9322	-16352	-362	-746	-1602	-1472	-2064	0
1655	114	0	-9654	4917	14571	2368	-12112	9744	-16910	-294	-620	-1666	-1396	-2671	0
1656	114	0	-10699	4962	15661	2868	-13180	10311	-17297	-415	-1094	-1625	-1472	-2434	0
1657	114	0	-12119	5038	17157	3540	-14638	11097	-18051	-417	-975	-1722	-1534	-2665	0
1658	114	0	-12244	5049	17293	3597	-14768	11171	-18160	-490	-855	-1868	-1392	-2752	0
1659	114	0	-12546	5096	17642	3725	-15094	11369	-18117	-347	-1129	-1980	-1526	-2601	0
1660	114	0	-12342	5104	17446	3619	-14894	11275	-18309	-190	-950	-2011	-1356	-2502	0
1661	114	0	-11983	5141	17124	3421	-14553	11132	-18259	-287	-929	-1984	-1202	-2289	0
1662	114	0	-11859	5195	17054	3332	-14456	11124	-18241	-248	-1167	-2046	-1315	-2440	0
1663	114	0	-12111	5230	17341	3440	-14726	11285	-18255	-308	-1008	-2042	-1297	-2822	0
1664	114	0	-12802	5309	18111	3746	-15456	11710	-18878	-397	-1167	-2130	-1641	-3154	0
1665	114	0	-13373	5340	18713	4016	-16043	12026	-18944	-549	-1323	-2229	-1709	-3197	0
1666	114	0	-13696	5383	19079	4156	-16387	12231	-19390	-407	-1297	-2320	-1798	-3288	0
1667	114	0	-14202	5426	19628	4388	-16915	12527	-19343	-587	-1373	-2075	-1821	-3338	0
1668	114	0	-14754	5484	20238	4635	-17496	12861	-19046	-506	-1493	-2151	-2033	-3104	0
1669	114	0	-14612	5540	20152	4536	-17382	12846	-18689	-366	-1253	-2312	-1885	-2832	0
1670	114	0	-14292	5583	19875	4354	-17083	12729	-18255	-320	-1063	-2176	-1732	-2498	0
1671	114	0	-13983	5614	19597	4184	-16790	12605	-18078	-426	-1177	-2077	-1649	-2395	0
1672	114	0	-13723	5684	19407	4019	-16565	12545	-17694	-475	-1200	-1815	-1635	-2163	0
1673	114	0	-14059	5682	19741	4188	-16900	12711	-17696	-591	-1202	-1837	-1761	-2300	0
1674	114	0	-14705	5688	20393	4508	-17549	13040	-17884	-547	-1400	-2143	-1947	-2622	0
1675	114	0	-15381	5755	21136	4813	-18258	13445	-17974	-572	-1387	-2213	-2035	-2551	0
1676	114	0	-16120	5792	21912	5164	-19016	13852	-17824	-822	-1451	-2291	-2101	-2634	0
1677	114	0	-16552	5833	22385	5359	-19468	14109	-17995	-733	-1441	-2174	-1969	-2601	0
1678	114	0	-16802	5897	22699	5452	-19750	14298	-18001	-907	-1390	-1800	-1734	-2116	0
1679	114	0	-16799	5986	22785	5406	-19792	14385	-18228	-700	-1142	-1709	-1553	-1542	0
1680	114	0	-16610	6004	22614	5303	-19612	14309	-17983	-572	-1336	-1862	-1810	-1276	0
1681	114	0	-16620	5998	22618	5311	-19619	14308	-17898	-261	-1189	-2108	-1711	-1196	0
1682	114	0	-16741	6048	22789	5346	-19765	14418	-17910	-432	-1164	-2240	-1658	-1293	0
1683	114	0	-16938	6173	23111	5382	-20024	14642	-18224	-440	-1241	-2137	-1796	-1105	0
1684	114	0	-17454	6233	23687	5610	-20570	14960	-18142	-576	-1299	-2225	-1784	-1101	0
1685	114	0	-17867	6256	24123	5805	-20995	15189	-18668	-741	-1239	-2498	-1887	-1204	0
1686	114	0	-17644	6301	23945	5671	-20794	15123	-18775	-601	-1350	-2271	-2042	-948	0
1687	114	0	-17303	6355	23658	5474	-20480	15006	-19116	-688	-1191	-2320	-1852	-634	0
1688	114	0	-16598	6365	22963	5116	-19780	14664	-19607	-578	-1154	-2434	-1755	-368	0
1689	114	0	-16283	6405	22688	4939	-19485	14546	-19374	-250	-1311	-2372	-1761	112	0
1690	114	0	-15920	6405	22325	4757	-19122	14365	-18569	-306	-1305	-2291	-1660	-19	0
1691	114	0	-15659	6429	22088	4615	-18873	14258	-18106	-225	-1086	-2300	-1348	-314	0
1692	114	0	-15883	6446	22329	4718	-19106	14387	-18073	-382	-909	-2165	-1478	-21	0
1693	114	0	-16151	6510	22661	4820	-19406	14585	-18224	-702	-803	-2316	-1775	65	0
1694	114	0	-16166	6530	22696	4818	-19431	14613	-18125	-894	-917	-2405	-2056	-137	0
1695	114	0	-16365	6559	22924	4903	-19644	14741	-17929	-744	-1290	-2537	-2209	-452	0
1696	114	0	-16498	6580	23078	4959	-19788	14829	-17619	-938	-1348	-2696	-2145	-667	0
1697	114	0	-16585	6634	23219	4975	-19902	14926	-17760	-952	-1307	-2576	-2192	-496	0
1698	114	0	-16545	6638	23183	4953	-19864	14910	-17902	-902	-1119	-2504	-2091	-114	0
1699	114	0	-16069	6648	22717	4710	-19393	14682	-17409	-758	-1074	-2432	-1901	263	0
1700	114	0	-15491	6737	22228	4377	-18859	14482	-17690	-461	-909	-2331	-1699	426	0
1701	114	0	-14765	6724	21489	4020	-18127	14106	-16705	-201	-940	-2273	-1744	463	0
1702	114	0	-14785	6698	21483	4043	-18134	14090	-17139	-209	-1119	-2562	-1846	572	0
1703	114	0	-14847	6700	21547	4073	-18197	14123	-16598	-190	-1098	-2508	-1971	475	0
1704	114	0	-14954	6735	21689	4109	-18321	14212	-16623	-376	-1039	-2343	-1986	360	0
1705	114	0	-14959	6749	21708	4105	-18333	14228	-16699	-232	-1193	-2209	-1969	529	0
1706	114	0	-15731	6747	22478	4492	-19104	14612	-16711	-180	-1371	-2337	-2151	694	0
1707	114	0	-16131	6706	22837	4712	-19484	14771	-16342	-244	-1208	-2537	-2038	725	0
1708	114	0	-16395	6795	23190	4800	-19792	14992	-15836	-211	-1119	-2502	-1971	979	0
1709	114	0	-17485	6776	24261	5354	-20873	15518	-15477	-192	-1086	-2201	-1928	1348	0
1710	114	0	-15660	6803	22463	4428	-19061	14633	-15124	-186	-1004	-2151	-1734	1536	0
1711	114	0	-15914	6793	22707	4560	-19310	14750	-14388	-161	-985	-2060	-1722	1524	0
1712	114	0	-14476	6743	21219	3866	-17847	13981	-13614	-122	-1047	-1905	-1621	1749	0
1713	114	0	-16433	6751	23184	4841	-19808	14967	-13686	-168	-1132	-1864	-1649	1425	0
1714	114	0	-16205	6731	22936	4737	-19570	14833	-13851	-420	-1131	-2060	-1811	1014	0
1715	114	0	-14103	6755	20858	3674	-17480	13806	-13962	-570	-1237	-2188	-1844	673	0
1716	114	0	-14938	6725	21663	4106	-18300	14194	-14004	-585	-1422	-2324	-1881	620	0
1717	114	0	-14228	6687	20915	3770	-17571	13801	-13946	-653	-1375	-2273	-1833	613	0
1718	114	0	-13232	6656	19888	3288	-16560	13272	-13684	-774	-1200	-2033	-1540	677	0
1719	114	0	-12851	6675	19526	3088	-16188	13100	-13432	-706	-1218	-2027	-1356	506	0
1720	114	0	-11921	6646	18567	2637	-15244	12606	-13139	-638	-1117	-1969	-1369	541	0
1721	114	0	-11460	6601	18061	2429	-14760	12331	-12968	-733	-1101	-1992	-1288	368	0
1722	114	0	-11345	6572	17917	2386	-14631	12244	-13065	-772	-1284	-2077	-1555	91	0
1723	114	0	-11904	6541	18445	2681	-15174	12493	-13221	-902	-1420	-2081	-1771	-226	0
1724	114	0	-11898	6535	18433	2681	-15165	12484	-13246	-977	-1305	-2308	-1811	-568	0
1725	114	0	-12445	6518	18963	2963	-15704	12740	-13351	-1067	-1468	-2599	-2137	-925	0
1726	114	0	-12752	6483	19235	3134	-15993	12859	-13223	-997	-1511	-2444	-2137	-958	0
1727	114	0	-12958	6502	19460	3228	-16209	12981	-13178	-1041	-1431	-2411	-2106	-898	0
1728	114	0	-12523	6514	19037	3004	-15780	12775	-12842	-970	-1276	-2217	-1833	-609	0
1729	114	0	-11853	6497	18350	2678	-15101	12423	-12417	-915	-1264	-2037	-1749	-366	0
1730	114	0	-10468	6543	17011	1962	-13739	11777	-12064	-717	-1109	-1940	-1377	-114	0
1731	114	0	-9361	6533	15894	1414	-12627	11213	-11888	-741	-1117	-1813	-1379	-97	0
1732	114	0	-8422	6471	14893	975	-11657	10682	-11834	-739	-1200	-1862	-1319	-199	0
1733	114	0	-7948	6456	14404	746	-11176	10430	-11909	-725	-1292	-1926	-1398	-209	0
1734	114	0	-7463	6444	13907	509	-10685	10175	-12196	-841	-1509	-2209	-1429	-475	0
1735	114	0	-7263	6369	13632	447	-10447	10000	-12398	-898	-1478	-2320	-1441	-630	0
1736	114	0	-7346	6402	13748	472	-10547	10075	-12419	-979	-1664	-2498	-1542	-737	0
1737	114	0	-7675	6355	14030	660	-10852	10192	-12443	-1092	-1852	-2531	-1652	-971	0
1738	114	0	-7524	6345	13869	589	-10696	10107	-12319	-1045	-1711	-2456	-1526	-938	0
1739	114	0	-7473	6374	13847	549	-10660	10110	-12256	-1055	-1823	-2262	-1738	-725	0
1740	114	0	-7108	6343	13451	382	-10279	9897	-11890	-921	-1604	-2170	-1468	-651	0
1741	114	0	-5963	6330	12293	-183	-9128	9311	-11496	-820	-1480	-1907	-1509	-572	0
1742	114	0	-4956	6334	11290	-689	-8123	8812	-10988	-776	-1340	-1681	-1198	-250	0
1743	114	0	-4728	6324	11052	-798	-7890	8688	-10943	-960	-1495	-1839	-1365	-508	0
1744	114	0	-4860	6326	11186	-733	-8023	8756	-10877	-950	-1540	-2101	-1408	-527	0
1745	114	0	-5212	6334	11546	-561	-8379	8940	-11083	-968	-1839	-2409	-1456	-744	0
1746	114	0	-5465	6341	11806	-438	-8635	9073	-11065	-1020	-1957	-2417	-1356	-888	0
1747	114	0	-5690	6347	12037	-328	-8863	9192	-10858	-898	-1877	-2353	-1336	-756	0
1748	114	0	-5587	6322	11909	-367	-8748	9115	-10454	-841	-1790	-2157	-1251	-444	0
1749	114	0	-5102	6272	11374	-585	-8238	8823	-9969	-752	-1755	-2190	-1076	-417	0
1750	114	0	-4664	6289	10953	-812	-7808	8621	-9529	-657	-1522	-2017	-977	-291	0
1751	114	0	-4549	6266	10815	-858	-7682	8540	-9385	-762	-1557	-1920	-1109	-155	0
1752	114	0	-4096	6242	10338	-1073	-7217	8290	-8988	-682	-1422	-1695	-1039	-230	0
1753	114	0	-3571	6237	9808	-1333	-6689	8022	-8834	-558	-1352	-1693	-1018	-143	0
1754	114	0	-3293	6244	9537	-1475	-6415	7890	-8458	-475	-1245	-1441	-973	-42	0
1755	114	0	-3459	6208	9667	-1374	-6563	7937	-8293	-479	-1187	-1528	-915	-201	0
1756	114	0	-3269	6182	9451	-1456	-6360	7816	-8175	-459	-1057	-1800	-935	-259	0
1757	114	0	-3375	6173	9548	-1399	-6461	7860	-7983	-525	-1035	-1897	-861	-228	0
1758	114	0	-3393	6155	9548	-1381	-6470	7851	-7701	-498	-1001	-1885	-834	-102	0
1759	114	0	-2891	6176	9067	-1642	-5979	7621	-7467	-469	-911	-1928	-688	87	0
1760	114	0	-2475	6175	8650	-1850	-5562	7412	-7286	-490	-1164	-1998	-616	207	0
1761	114	0	-2200	6122	8322	-1961	-5261	7222	-7133	-446	-1493	-1683	-550	535	0
1762	114	0	-2070	6138	8208	-2034	-5139	7173	-7042	-422	-1650	-1489	-547	582	0
1763	114	0	-2320	6132	8452	-1906	-5386	7292	-7104	-574	-1635	-1569	-923	353	0
1764	114	0	-2842	6089	8931	-1623	-5886	7510	-7306	-684	-1945	-1375	-1070	145	0
1765	114	0	-3483	6017	9500	-1267	-6491	7758	-7637	-766	-2217	-1462	-1400	310	0
1766	114	0	-3525	6043	9568	-1259	-6546	7805	-7597	-657	-2190	-1557	-1412	234	0
1767	114	0	-3346	6045	9391	-1349	-6368	7718	-7542	-696	-1974	-1852	-1292	40	0
1768	114	0	-2858	5986	8844	-1564	-5851	7415	-7292	-867	-2004	-2450	-1171	-304	0
1769	114	0	-2512	5932	8444	-1710	-5478	7188	-6854	-975	-1788	-2836	-938	-428	0
1770	114	0	-2367	5940	8307	-1786	-5337	7123	-6440	-1068	-1584	-3274	-721	-607	0
1771	114	0	-2256	5944	8200	-1844	-5228	7072	-6374	-985	-1410	-3365	-620	-762	0
1772	114	0	-2187	5949	8136	-1881	-5161	7042	-6293	-915	-1276	-3121	-601	-702	0
1773	114	0	-2211	5940	8151	-1864	-5181	7045	-6254	-935	-1338	-2539	-803	-634	0
1774	114	0	-2337	5909	8246	-1786	-5291	7077	-6403	-1156	-1503	-2589	-1047	-735	0
1775	114	0	-2797	5880	8677	-1541	-5737	7278	-6735	-1385	-1559	-2880	-1323	-1144	0
1776	114	0	-2905	5885	8790	-1490	-5847	7337	-6683	-1356	-1528	-3001	-1241	-1247	0
1777	114	0	-3066	5918	8984	-1426	-6025	7451	-6497	-1160	-1365	-2504	-958	-1261	0
1778	114	0	-3060	5961	9021	-1450	-6040	7491	-5884	-954	-1292	-1425	-1472	-647	0
1779	114	0	-2020	5891	7911	-1935	-4965	6901	-5897	-977	-1053	-1689	-1462	-409	0
1780	114	0	-858	5835	6693	-2488	-3775	6264	-5538	-985	-215	-2692	-946	-469	0
1781	114	0	225	5810	5585	-3017	-2680	5697	-4797	-847	-17	-1658	-921	-137	0
1782	114	0	244	5771	5527	-3007	-2641	5649	-4687	-863	-337	-232	-1173	1063	0
1783	114	0	532	5713	5181	-3122	-2324	5447	-5220	-1121	-145	-463	-1117	696	0
1784	114	0	464	5655	5191	-3059	-2363	5423	-5288	-1115	108	-5	-1839	422	0
1785	114	0	562	5633	5071	-3097	-2254	5352	-5587	-859	-261	116	-1722	356	0
1786	114	0	-382	5639	6021	-2628	-3201	5830	-6180	-483	-192	-56	-1379	226	0
1787	114	0	-945	5577	6522	-2316	-3733	6049	-6194	-273	-492	-603	-1262	164	0
1788	114	0	-1436	5629	7065	-2096	-4250	6347	-5666	116	-1043	-892	-1028	275	0
1789	114	0	-2260	5598	7858	-1669	-5059	6728	-5389	411	-1656	-1055	-764	364	0
1790	114	0	-3057	5618	8675	-1280	-5866	7146	-5164	624	-1891	-1132	-593	657	0
1791	114	0	-2929	5639	8568	-1355	-5748	7103	-4562	847	-2048	-923	-424	729	0
1792	114	0	-2594	5670	8264	-1538	-5429	6967	-4281	820	-2168	-568	-527	502	0
1793	114	0	-2761	5709	8470	-1474	-5615	7089	-4258	473	-2281	-618	-756	254	0
1794	114	0	-3199	5732	8931	-1266	-6065	7331	-4396	195	-2595	-863	-818	223	0
1795	114	0	-3535	5742	9277	-1103	-6406	7509	-4500	-9	-2733	-977	-783	120	0
1796	114	0	-3594	5653	9247	-1029	-6420	7450	-4510	-93	-2626	-1164	-684	17	0
1797	114	0	-3302	5548	8850	-1123	-6076	7199	-4293	-50	-2758	-1390	-700	-114	0
1798	114	0	-2955	5464	8419	-1254	-5687	6941	-3885	-42	-3104	-1264	-787	-11	0
1799	114	0	-2618	5433	8051	-1407	-5334	6742	-3701	-161	-3183	-1340	-620	60	0
1800	114	0	-1785	5377	7162	-1796	-4473	6269	-3305	83	-2845	-1313	-453	102	0
1801	114	0	-1515	5362	6877	-1923	-4196	6119	-3063	36	-2729	-1266	-560	104	0
1802	114	0	-1438	5338	6776	-1950	-4107	6057	-2935	48	-2611	-1323	-554	-147	0
1803	114	0	-1736	5362	7098	-1813	-4417	6230	-3045	32	-2430	-1323	-582	-341	0
1804	114	0	-2258	5329	7587	-1535	-4922	6458	-3239	-93	-2244	-1524	-640	-644	0
1805	114	0	-2728	5321	8049	-1296	-5388	6685	-3406	-182	-2071	-1581	-721	-801	0
1806	114	0	-3358	5327	8685	-984	-6021	7006	-3398	-137	-2005	-1379	-873	-787	0
1807	114	0	-3676	5354	9030	-839	-6353	7192	-3385	-62	-1899	-1396	-874	-700	0
1808	114	0	-3754	5344	9098	-795	-6426	7221	-3398	-75	-1910	-1183	-927	-564	0
1809	114	0	-3645	5364	9009	-859	-6327	7186	-3187	-58	-1955	-894	-904	-411	0
1810	114	0	-3466	5397	8863	-965	-6164	7130	-3092	-52	-1908	-1001	-717	-525	0
1811	114	0	-3094	5420	8514	-1163	-5804	6967	-2944	48	-1827	-970	-855	-508	0
1812	114	0	-2903	5406	8309	-1251	-5606	6857	-2972	5	-1683	-971	-931	-640	0
1813	114	0	-2945	5371	8316	-1213	-5630	6843	-3232	0	-1711	-1185	-995	-779	0
1814	114	0	-3300	5387	8687	-1043	-5993	7037	-3358	-54	-2269	-1158	-1185	-857	0
1815	114	0	-3923	5317	9240	-697	-6581	7278	-3656	-178	-2950	-1334	-1032	-1136	0
1816	114	0	-4144	5253	9397	-554	-6770	7325	-3858	-89	-2743	-1455	-950	-1231	0
1817	114	0	-3987	5272	9259	-642	-6623	7265	-3728	-112	-2556	-1453	-1099	-1286	0
1818	114	0	-3777	5185	8962	-704	-6369	7073	-3459	-242	-2479	-1189	-1134	-1001	0
1819	114	0	-3416	5201	8617	-892	-6016	6909	-3497	-308	-2595	-1041	-1065	-781	0
1820	114	0	-2747	5177	7924	-1215	-5335	6550	-3272	-322	-2477	-1026	-770	-799	0
1821	114	0	-2212	5177	7389	-1482	-4800	6283	-3131	-364	-2553	-1138	-622	-723	0
1822	114	0	-1732	5238	6970	-1753	-4351	6104	-3344	-250	-2657	-1226	-574	-646	0
1823	114	0	-1643	5265	6908	-1811	-4275	6086	-3344	-341	-2653	-1354	-758	-803	0
1824	114	0	-1802	5257	7059	-1727	-4430	6158	-3571	-430	-2442	-1433	-944	-1096	0
1825	114	0	-2156	5276	7432	-1560	-4794	6354	-3829	-545	-2580	-1588	-1004	-1041	0
1826	114	0	-2687	5276	7963	-1294	-5325	6619	-3940	-721	-2543	-2025	-966	-1142	0
1827	114	0	-3391	5284	8675	-946	-6033	6979	-3876	-624	-2929	-1827	-1053	-921	0
1828	114	0	-3444	5245	8689	-900	-6066	6967	-3738	-713	-2944	-1775	-739	-867	0
1829	114	0	-3248	5255	8503	-1003	-5875	6879	-3616	-556	-2690	-1693	-710	-876	0
1830	114	0	-2986	5272	8258	-1143	-5622	6765	-3369	-576	-2341	-1782	-882	-838	0
1831	114	0	-2619	5218	7837	-1299	-5228	6527	-3340	-529	-2211	-1581	-803	-729	0
1832	114	0	-2270	5280	7550	-1505	-4910	6415	-3012	-527	-2376	-1144	-853	-564	0
1833	114	0	-2598	5247	7845	-1324	-5221	6546	-3160	-607	-2752	-1363	-834	-717	0
1834	114	0	-2869	5228	8097	-1179	-5483	6662	-3505	-407	-2502	-1635	-700	-905	0
1835	114	0	-3215	5206	8421	-995	-5818	6813	-3618	-545	-2485	-1524	-861	-958	0
1836	114	0	-3624	5224	8848	-800	-6236	7036	-3672	-572	-2574	-1418	-995	-1002	0
1837	114	0	-4027	5191	9218	-582	-6622	7204	-3864	-599	-2539	-1396	-993	-1156	0
1838	114	0	-3913	5175	9088	-631	-6500	7131	-3777	-638	-2525	-1369	-851	-1035	0
1839	114	0	-3450	5142	8592	-846	-6021	6867	-3389	-601	-2527	-1315	-620	-851	0
1840	114	0	-3441	5162	8603	-860	-6022	6882	-2977	-517	-2628	-1198	-803	-799	0
1841	114	0	-2933	5162	8095	-1114	-5514	6628	-2836	-343	-2250	-1162	-750	-713	0
1842	114	0	-2773	5239	8012	-1233	-5392	6625	-2793	-395	-2145	-960	-812	-743	0
1843	114	0	-3024	5296	8320	-1136	-5672	6808	-2820	-585	-2364	-1024	-960	-946	0
1844	114	0	-3474	5335	8809	-930	-6141	7072	-3226	-585	-2498	-1105	-1030	-1144	0
1845	114	0	-4104	5336	9440	-616	-6772	7388	-3532	-750	-2727	-1321	-993	-1326	0
1846	114	0	-4605	5329	9934	-362	-7269	7631	-3831	-766	-2919	-1443	-886	-1377	0
1847	114	0	-5215	5259	10474	-22	-7844	7866	-3975	-826	-2766	-1577	-1020	-1520	0
1848	114	0	-5665	5144	10809	260	-8237	7976	-4042	-917	-2572	-1579	-1134	-1586	0
1849	114	0	-5674	5094	10768	290	-8221	7931	-3540	-937	-2628	-1468	-975	-1293	0
1850	114	0	-5841	5073	10914	384	-8377	7993	-3480	-973	-2679	-1435	-1024	-1408	0
1851	114	0	-5822	5042	10864	390	-8343	7953	-3466	-874	-2723	-1354	-979	-1373	0
1852	114	0	-6098	5045	11143	526	-8620	8094	-3676	-960	-2894	-1583	-878	-1470	0
1853	114	0	-6555	5040	11595	757	-9075	8317	-3893	-993	-2977	-1910	-958	-1718	0
1854	114	0	-7357	5082	12439	1137	-9898	8760	-4180	-1117	-3183	-2066	-1276	-2058	0
1855	114	0	-7999	5045	13044	1477	-10521	9044	-4597	-1152	-3098	-2225	-1348	-2147	0
1856	114	0	-8561	5026	13587	1767	-11074	9306	-4811	-1181	-3241	-2341	-1499	-2469	0
1857	114	0	-9072	5051	14123	2010	-11597	9587	-4712	-1164	-2999	-2252	-1493	-2467	0
1858	114	0	-9838	5084	14922	2377	-12380	10003	-4904	-1365	-3146	-2038	-1522	-2382	0
1859	114	0	-9768	5055	14823	2356	-12295	9939	-4906	-1338	-3104	-2046	-1348	-2273	0
1860	114	0	-9475	5088	14563	2193	-12019	9825	-4875	-1253	-3007	-1813	-1412	-2159	0
1861	114	0	-9352	5104	14456	2124	-11904	9780	-4822	-1160	-2942	-2023	-1367	-2252	0
1862	114	0	-9235	5148	14383	2043	-11809	9765	-4875	-1179	-2995	-2046	-1420	-2291	0
1863	114	0	-9723	5154	14877	2284	-12300	10015	-4892	-1311	-3232	-2002	-1598	-2426	0
1864	114	0	-10632	5179	15811	2726	-13221	10495	-5263	-1435	-3526	-2256	-1528	-2677	0
1865	114	0	-11485	5166	16651	3159	-14068	10908	-5672	-1416	-3614	-2566	-1619	-2983	0
1866	114	0	-11972	5154	17126	3409	-14549	11140	-5918	-1487	-3610	-2419	-1778	-3164	0
1867	114	0	-12463	5177	17640	3643	-15051	11408	-6008	-1487	-3559	-2390	-1829	-3053	0
1868	114	0	-12917	5156	18073	3880	-15495	11614	-6140	-1536	-3398	-2527	-1765	-3115	0
1869	114	0	-12942	5156	18098	3893	-15520	11627	-5913	-1588	-3418	-2298	-1707	-2826	0
1870	114	0	-12860	5104	17964	3878	-15412	11534	-5794	-1519	-3323	-2219	-1530	-2599	0
1871	114	0	-12653	5055	17708	3799	-15180	11381	-5757	-1443	-3041	-2231	-1507	-2520	0
1872	114	0	-12602	5084	17686	3759	-15144	11385	-5849	-1396	-3119	-2182	-1612	-2584	0
1873	114	0	-12595	5115	17710	3740	-15152	11412	-5893	-1437	-3265	-2275	-1577	-2684	0
1874	114	0	-12920	5071	17991	3924	-15455	11531	-6033	-1412	-3294	-2448	-1623	-2824	0
1875	114	0	-13523	5106	18629	4208	-16076	11867	-6268	-1480	-3429	-2564	-1802	-3043	0
1876	114	0	-13947	5162	19109	4392	-16528	12135	-6660	-1501	-3499	-2539	-1901	-3160	0
1877	114	0	-14098	5142	19240	4478	-16669	12191	-6778	-1561	-3460	-2566	-1864	-3117	0
1878	114	0	-14067	5168	19235	4449	-16651	12201	-6766	-1586	-3340	-2549	-1848	-3036	0
1879	114	0	-13767	5210	18977	4278	-16372	12093	-6411	-1617	-3270	-2428	-1746	-2787	0
1880	114	0	-13233	5220	18453	4006	-15843	11836	-6367	-1598	-3074	-2463	-1681	-2648	0
1881	114	0	-12810	5181	17991	3814	-15400	11586	-6151	-1542	-3005	-2372	-1683	-2498	0
1882	114	0	-12734	5170	17904	3782	-15319	11537	-6163	-1546	-2977	-2518	-1713	-2601	0
1883	114	0	-12788	5172	17960	3808	-15374	11566	-6262	-1398	-2991	-2409	-1652	-2750	0
1884	114	0	-13291	5189	18480	4051	-15885	11834	-6427	-1455	-3039	-2506	-1736	-2890	0
1885	114	0	-13914	5210	19124	4352	-16519	12167	-6586	-1515	-3067	-2457	-1817	-2985	0
1886	114	0	-14829	5226	20055	4801	-17442	12640	-6788	-1456	-2991	-2456	-1839	-3080	0
1887	114	0	-15152	5278	20430	4937	-17791	12854	-6731	-1261	-2962	-2421	-1829	-3082	0
1888	114	0	-15317	5241	20558	5038	-17937	12899	-6450	-1249	-3030	-2446	-1811	-3074	0
1889	114	0	-15121	5309	20430	4906	-17775	12869	-6180	-1117	-2878	-2211	-1524	-2733	0
1890	114	0	-14806	5360	20166	4723	-17486	12763	-6085	-1226	-2723	-2069	-1662	-2586	0
1891	114	0	-14205	5284	19489	4460	-16847	12386	-6023	-1123	-2591	-1850	-1583	-2554	0
1892	114	0	-13890	5269	19159	4310	-16524	12214	-5825	-1171	-2651	-1897	-1519	-2619	0
1893	114	0	-13667	5284	18951	4191	-16309	12117	-6004	-1099	-2537	-1963	-1447	-2719	0
1894	114	0	-13991	5346	19337	4322	-16664	12341	-6299	-1109	-2634	-2054	-1503	-2710	0
1895	114	0	-14482	5292	19774	4595	-17128	12533	-6597	-1179	-2708	-2147	-1594	-2803	0
1896	114	0	-14963	5218	20181	4872	-17572	12699	-6683	-1268	-2704	-2310	-1540	-2828	0
1897	114	0	-15308	5203	20511	5052	-17909	12857	-6648	-1280	-2591	-2291	-1447	-2968	0
1898	114	0	-15295	5199	20494	5048	-17894	12846	-6423	-1251	-2498	-2380	-1536	-2694	0
1899	114	0	-15253	5051	20304	5101	-17778	12677	-5979	-1088	-2415	-2168	-1292	-2669	0
1900	114	0	-15101	5049	20150	5026	-17625	12599	-5755	-1061	-2168	-2031	-1136	-2564	0
1901	114	0	-14880	5090	19970	4895	-17425	12530	-5624	-1037	-2027	-2031	-1210	-2384	0
1902	114	0	-14901	5154	20055	4873	-17478	12604	-5705	-954	-1972	-1938	-1290	-2300	0
1903	114	0	-14942	5144	20086	4899	-17514	12615	-5612	-859	-1940	-1889	-1278	-2525	0
1904	114	0	-15332	5160	20492	5086	-17912	12826	-5635	-954	-1899	-1713	-1325	-2477	0
1905	114	0	-15607	5232	20839	5187	-18223	13035	-5804	-1053	-1881	-1755	-1445	-2514	0
1906	114	0	-15953	5272	21225	5340	-18589	13248	-5697	-956	-1699	-1577	-1396	-2500	0
1907	114	0	-16388	5272	21660	5558	-19024	13466	-5542	-1059	-1637	-1565	-1361	-2432	0
1908	114	0	-16492	5203	21695	5644	-19093	13449	-5259	-1080	-1474	-1563	-1235	-2234	0
1909	114	0	-16451	5296	21747	5577	-19099	13521	-4950	-1024	-1526	-1375	-1313	-2037	0
1910	114	0	-16223	5272	21495	5475	-18859	13383	-4712	-904	-1317	-1154	-1088	-1825	0
1911	114	0	-15742	5272	21014	5235	-18378	13143	-4562	-838	-1070	-1109	-1037	-1681	0
1912	114	0	-15398	5340	20738	5029	-18068	13039	-4429	-595	-1067	-1049	-836	-1627	0
1913	114	0	-15364	5300	20664	5032	-18014	12982	-4591	-723	-1101	-1111	-876	-1652	0
1914	114	0	-15671	5317	20988	5177	-18329	13152	-4745	-717	-1251	-1173	-890	-1744	0
1915	114	0	-15998	5307	21305	5345	-18651	13306	-4869	-886	-1336	-1247	-1014	-1627	0
1916	114	0	-15871	5284	21155	5293	-18513	13219	-4948	-834	-1425	-1191	-1026	-1730	0
1917	114	0	-16488	5241	21729	5623	-19108	13485	-4828	-785	-1435	-1152	-979	-1649	0
1918	114	0	-16779	5323	22102	5728	-19440	13712	-4467	-904	-1323	-1132	-830	-1404	0
1919	114	0	-16585	5453	22038	5566	-19311	13745	-4221	-921	-1379	-948	-801	-1352	0
1920	114	0	-15976	5470	21446	5253	-18711	13458	-3835	-706	-1156	-902	-711	-979	0
1921	114	0	-15369	5435	20804	4967	-18086	13119	-3656	-659	-1129	-927	-655	-968	0
1922	114	0	-14653	5385	20038	4634	-17345	12711	-3427	-514	-1047	-853	-566	-1014	0
1923	114	0	-14143	5352	19495	4395	-16819	12423	-3478	-469	-1301	-915	-605	-1001	0
1924	114	0	-14294	5321	19615	4486	-16954	12468	-3600	-543	-1344	-1086	-746	-1090	0
1925	114	0	-14953	5366	20319	4793	-17636	12842	-3949	-601	-1641	-1142	-746	-1245	0
1926	114	0	-15416	5371	20787	5022	-18101	13079	-4091	-686	-1714	-1237	-820	-1455	0
1927	114	0	-15934	5404	21338	5265	-18636	13371	-4122	-777	-1755	-1309	-743	-1383	0
1928	114	0	-16027	5441	21468	5293	-18747	13454	-4009	-783	-1769	-1377	-704	-1307	0
1929	114	0	-16118	5437	21555	5340	-18836	13496	-3897	-766	-1780	-1301	-760	-1123	0
1930	114	0	-16108	5414	21522	5347	-18815	13468	-3829	-626	-1720	-1179	-607	-944	0
1931	114	0	-16217	5412	21629	5402	-18923	13520	-3777	-589	-1604	-1010	-605	-822	0
1932	114	0	-16368	5455	21823	5456	-19095	13639	-3843	-556	-1639	-929	-632	-863	0
1933	114	0	-16536	5397	21933	5569	-19234	13665	-3893	-651	-1567	-915	-653	-764	0
1934	114	0	-17188	5426	22614	5881	-19901	14020	-4211	-634	-1691	-981	-801	-886	0
1935	114	0	-17891	5453	23344	6219	-20617	14398	-4153	-613	-1742	-1055	-743	-923	0
1936	114	0	-18378	5371	23749	6503	-21063	14560	-4033	-692	-1695	-1001	-758	-905	0
1937	114	0	-18500	5241	23741	6629	-21120	14491	-3819	-667	-1515	-946	-735	-816	0
1938	114	0	-18413	5274	23687	6569	-21050	14480	-3490	-506	-1328	-849	-576	-539	0
1939	114	0	-17735	5302	23037	6216	-20386	14169	-2935	-494	-1183	-663	-514	-368	0
1940	114	0	-17111	5210	22321	5950	-19716	13765	-2502	-399	-1076	-341	-355	-100	0
1941	114	0	-16416	5232	21648	5592	-19032	13440	-2134	-318	-1018	-209	-242	73	0
1942	114	0	-16098	5179	21277	5459	-18687	13228	-1957	-388	-913	-291	-223	205	0
1943	114	0	-16016	5228	21244	5394	-18630	13236	-2015	-304	-958	-384	-219	168	0
1944	114	0	-16354	5253	21607	5550	-18980	13430	-1955	-347	-826	-314	-267	118	0
1945	114	0	-17262	5203	22465	6029	-19863	13834	-2149	-356	-956	-409	-221	71	0
1946	114	0	-17881	5245	23126	6318	-20503	14185	-1949	-455	-886	-502	-294	27	0
1947	114	0	-18265	5278	23543	6493	-20904	14410	-1879	-455	-808	-314	-265	186	0
1948	114	0	-18308	5272	23580	6518	-20944	14426	-1559	-539	-805	-263	-292	263	0
1949	114	0	-18034	5253	23287	6390	-20660	14270	-1278	-415	-644	-298	-194	459	0
1950	114	0	-17762	5172	22934	6295	-20348	14053	-1018	-382	-589	-203	-93	593	0
1951	114	0	-17396	5144	22540	6126	-19968	13842	-653	-397	-450	-48	-83	589	0
1952	114	0	-17138	5222	22360	5958	-19749	13791	-517	-318	-465	-91	-87	624	0
1953	114	0	-17183	5208	22391	5987	-19787	13799	-508	-455	-475	-69	-261	430	0
1954	114	0	-17006	5154	22160	5926	-19583	13657	-552	-473	-595	-58	-168	232	0
1955	114	0	-16729	5148	21877	5790	-19303	13512	-576	-558	-665	-192	-188	250	0
1956	114	0	-16321	5148	21469	5586	-18895	13308	-519	-585	-766	-335	-203	77	0
1957	114	0	-15625	5142	20767	5241	-18196	12954	-417	-485	-774	-512	-126	64	0
1958	114	0	-14797	5088	19885	4854	-17341	12486	-174	-434	-634	-366	-164	162	0
1959	114	0	-13840	5082	18922	4379	-16381	12002	281	-329	-477	-228	-17	426	0
1960	114	0	-12740	5183	17923	3778	-15331	11553	533	-380	-473	5	25	473	0
1961	114	0	-11747	5144	16891	3301	-14319	11017	675	-275	-353	91	40	519	0
1962	114	0	-10978	5201	16179	2888	-13578	10690	787	-254	-275	211	65	496	0
1963	114	0	-10736	5255	15991	2740	-13363	10623	630	-199	-325	155	-131	362	0
1964	114	0	-10664	5321	15985	2671	-13324	10653	411	-248	-492	50	-182	201	0
1965	114	0	-10837	5288	16125	2774	-13481	10706	29	-428	-630	-153	-203	-38	0
1966	114	0	-10750	5416	16166	2667	-13458	10791	-162	-467	-644	-145	-244	71	0
1967	114	0	-10414	5437	15851	2488	-13132	10644	-252	-279	-640	-256	-244	118	0
1968	114	0	-9743	5402	15145	2170	-12444	10273	-355	-267	-649	-302	-184	147	0
1969	114	0	-9353	5311	14664	2021	-12008	9987	-525	-248	-535	-312	-128	238	0
1970	114	0	-8978	5249	14227	1864	-11602	9738	-894	-312	-632	-380	-250	77	0
1971	114	0	-8423	5226	13649	1598	-11036	9437	-1328	-215	-609	-477	-322	5	0
1972	114	0	-8226	5191	13417	1517	-10821	9304	-2013	-258	-669	-585	-343	-128	0
1973	114	0	-8091	5135	13226	1478	-10658	9180	-2710	-294	-795	-752	-523	-364	0
1974	114	0	-8330	5061	13391	1634	-10860	9226	-3521	-353	-1026	-853	-618	-576	0
1975	114	0	-8882	5053	13935	1914	-11408	9494	-4458	-529	-1189	-1113	-783	-855	0
1976	114	0	-9455	5007	14462	2224	-11958	9734	-5432	-601	-1319	-1206	-927	-1012	0
1977	114	0	-9896	5036	14932	2430	-12414	9984	-6353	-589	-1429	-1377	-993	-1107	0
1978	114	0	-10073	5078	15151	2497	-12612	10114	-6743	-624	-1476	-1509	-958	-1251	0
1979	114	0	-9916	5113	15029	2401	-12472	10071	-6467	-694	-1451	-1511	-1016	-1156	0
1980	114	0	-9525	5201	14726	2162	-12125	9963	-6254	-723	-1505	-1588	-952	-1228	0
1981	114	0	-9147	5259	14406	1944	-11776	9832	-6035	-711	-1433	-1532	-898	-1129	0
1982	114	0	-9198	5317	14515	1940	-11856	9916	-5940	-834	-1530	-1631	-1037	-1400	0
1983	114	0	-9385	5432	14817	1976	-12101	10124	-6019	-832	-1641	-1763	-1094	-1550	0
1984	114	0	-9880	5554	15434	2163	-12657	10494	-6097	-1034	-1815	-1881	-1259	-1794	0
1985	114	0	-10274	5699	15973	2287	-13123	10836	-6293	-1096	-2019	-2040	-1292	-1988	0
1986	114	0	-10755	5845	16600	2455	-13677	11222	-6405	-1111	-2132	-1998	-1400	-2135	0
1987	114	0	-11169	5889	17058	2640	-14113	11473	-6510	-1222	-2182	-2071	-1433	-2172	0
1988	114	0	-11064	6122	17186	2471	-14125	11654	-6345	-1309	-2285	-2068	-1447	-2166	0
1989	114	0	-10441	6417	16858	2012	-13649	11637	-6015	-1103	-2071	-2040	-1276	-2040	0
1990	114	0	-9979	6739	16718	1620	-13348	11728	-5913	-1206	-2101	-2031	-1359	-2050	0
1991	114	0	-9743	6999	16742	1372	-13242	11870	-5831	-1367	-2254	-2102	-1451	-2296	0
1992	114	0	-9869	7201	17070	1334	-13469	12135	-6081	-1423	-2293	-2211	-1563	-2339	0
1993	114	0	-10020	7251	17271	1384	-13645	12261	-6361	-1501	-2508	-2331	-1633	-2663	0
1994	114	0	-10412	7273	17685	1569	-14048	12479	-6757	-1583	-2650	-2465	-1786	-2904	0
1995	114	0	-11301	7024	18325	2138	-14813	12674	-7311	-1897	-2894	-2698	-2015	-3290	0
1996	114	0	-12082	6737	18819	2672	-15450	12778	-7622	-1930	-2993	-2710	-2054	-3524	0
1997	114	0	-12820	6543	19363	3138	-16091	12953	-7711	-2015	-3086	-2803	-2091	-3686	0
1998	114	0	-13213	6450	19663	3381	-16438	13056	-7818	-1996	-3166	-2900	-2046	-3777	1
1999	114	0	-13445	6277	19722	3584	-16583	12999	-7833	-2040	-3069	-2822	-2112	-3707	0
[truncated: 31,133 more rows]
