# Supplementary material for: A Robust and Real-Time Capable Envelope-Based Algorithm for Heart Sound Classification: Validation under Different Physiological Conditions
Source: Sensors (Basel). 2020 Feb 11;20(4):972. doi: 10.3390/s20040972 (PMC7070375; doi:10.3390/s20040972)
Supplement: Supplementary file 1 [file sensors-20-00972-s001.zip › Messungen/jk/jk07_unfiltered.csv]

Dataset No.	Pulse (bpm)	Pacer Bit	leadI (�V)	leadII (�V)	leadIII (�V)	lead_avR (�V)	lead_avL (�V)	lead_avF (�V)	V1 (�V)	V2 (�V)	V3 (�V)	V4 (�V)	V5 (�V)	V6 (�V)	R-Wave
1	0	0	-3575	1053	4628	1261	-4101	2840	-2011	-500	-651	-1565	-1098	-1274	0
2	0	0	-4437	1070	5507	1683	-4972	3288	-2110	-444	-467	-1654	-1251	-1328	0
3	0	0	-4454	1061	5515	1696	-4984	3288	-2104	-494	-514	-1619	-1259	-1241	0
4	0	0	-3454	1072	4526	1191	-3990	2799	-1804	-539	-698	-1067	-948	-1078	0
5	0	0	-2043	1068	3111	487	-2577	2089	-1284	-605	-731	-289	-554	-613	0
6	0	0	1445	1063	-382	-1254	913	340	205	-296	-341	1540	355	174	0
7	0	0	4903	1080	-3823	-2991	4363	-1371	1392	93	93	3010	1047	915	0
8	0	0	5553	1078	-4475	-3315	5014	-1698	1544	157	244	2894	1016	909	0
9	0	0	3401	1072	-2329	-2236	2865	-628	541	-143	-145	1295	192	58	1
10	0	0	-959	1043	2002	-42	-1480	1522	-1059	-428	-529	-686	-690	-863	0
11	0	0	-3864	1028	4892	1418	-4378	2960	-1852	-453	-550	-1652	-1154	-1379	0
12	0	0	-4631	1057	5688	1787	-5159	3372	-1930	-248	-440	-1687	-1301	-1332	0
13	0	0	-4604	1047	5651	1778	-5127	3349	-1829	-318	-453	-1780	-1251	-1290	0
14	0	0	-3669	1047	4716	1311	-4192	2881	-1497	-428	-490	-1280	-921	-1004	0
15	0	0	-2319	1041	3360	639	-2839	2200	-1039	-514	-673	-626	-582	-715	0
16	0	0	1201	1072	-129	-1136	665	471	459	-248	-228	1200	347	205	0
17	0	0	4653	1076	-3577	-2864	4115	-1250	1726	124	236	2636	935	960	0
18	0	0	5317	1063	-4254	-3190	4785	-1595	1775	258	285	2510	973	828	0
19	0	0	3101	1072	-2029	-2086	2565	-478	820	3	56	863	199	95	0
20	0	0	-1133	1057	2190	38	-1661	1623	-791	-312	-455	-1148	-754	-905	0
21	0	0	-4000	1051	5051	1474	-4525	3051	-1517	-285	-376	-2064	-1220	-1195	0
22	0	0	-4809	1055	5864	1877	-5336	3459	-1586	-186	-281	-2283	-1295	-1295	0
23	0	0	-4778	1057	5835	1860	-5306	3446	-1573	-170	-327	-2163	-1181	-1241	0
24	0	0	-3770	1068	4838	1351	-4304	2953	-1196	-285	-388	-1680	-971	-964	0
25	0	0	-2343	1059	3402	642	-2872	2230	-756	-397	-550	-1008	-616	-628	0
26	0	0	1124	1070	-54	-1097	589	508	807	-73	-129	826	351	294	0
27	0	0	4525	1065	-3460	-2795	3992	-1197	1955	182	374	2215	1059	933	0
28	0	0	5248	1068	-4180	-3158	4714	-1556	2033	355	455	2120	1020	896	0
29	0	0	2981	1067	-1914	-2024	2447	-423	1016	128	91	537	221	102	0
30	0	0	-1267	1053	2320	107	-1793	1686	-609	-226	-351	-1522	-834	-781	0
31	0	0	-4076	1037	5113	1519	-4594	3075	-1352	-201	-263	-2277	-1146	-1101	0
32	0	0	-4971	1039	6010	1966	-5490	3524	-1565	-162	-188	-2580	-1359	-1216	0
33	0	0	-4807	1049	5856	1879	-5331	3452	-1379	-164	-207	-2359	-1293	-1101	0
34	0	0	-3911	1049	4960	1431	-4435	3004	-1134	-267	-386	-1815	-1030	-894	0
35	0	0	-2414	1074	3488	670	-2951	2281	-713	-351	-475	-1189	-572	-587	0
36	0	0	1054	1067	13	-1060	520	540	741	-102	-60	750	312	345	0
37	0	0	4488	1084	-3404	-2786	3946	-1160	1976	263	411	2073	1018	902	0
38	0	0	5072	1072	-4000	-3072	4536	-1464	1972	289	486	2083	989	863	0
39	0	0	2864	1047	-1817	-1955	2340	-385	948	176	170	626	248	83	0
40	0	0	-1375	1024	2399	175	-1887	1711	-725	-184	-310	-1350	-777	-851	0
41	0	0	-4241	1018	5259	1611	-4750	3138	-1484	-228	-258	-2102	-1262	-1191	0
42	0	0	-5021	1047	6068	1987	-5544	3557	-1581	-182	-85	-2318	-1371	-1348	0
43	0	0	-4953	1041	5994	1956	-5473	3517	-1449	-100	-95	-2071	-1270	-1129	0
44	0	0	-4086	1035	5121	1525	-4603	3078	-1311	-287	-320	-1627	-1047	-1053	0
45	0	0	-2584	1043	3627	770	-3105	2335	-812	-343	-428	-735	-642	-616	0
46	0	0	885	1053	168	-969	358	610	611	-79	9	1164	252	242	0
47	0	0	4323	1072	-3251	-2697	3787	-1089	1749	285	477	2613	1001	822	0
48	0	0	5027	1076	-3951	-3051	4489	-1437	1854	380	549	2677	861	867	0
49	0	0	2756	1061	-1695	-1908	2225	-317	793	120	230	1082	153	15	0
50	0	0	-1447	1051	2498	198	-1972	1774	-869	-194	-178	-828	-805	-896	0
51	0	0	-4280	1035	5315	1622	-4797	3175	-1590	-304	-114	-1623	-1301	-1241	0
52	0	0	-5103	1037	6140	2033	-5621	3588	-1777	-89	-9	-1740	-1344	-1365	0
53	0	0	-5052	1051	6103	2000	-5577	3577	-1728	-195	-95	-1552	-1422	-1307	0
54	0	0	-4033	1063	5096	1485	-4564	3079	-1394	-320	-110	-1061	-1006	-1088	0
55	0	0	-2577	1072	3649	752	-3113	2360	-962	-355	-296	-246	-698	-680	0
56	0	0	937	1078	141	-1007	398	609	527	-102	69	1660	186	207	0
57	0	0	4370	1090	-3280	-2730	3825	-1095	1724	279	517	3100	900	876	0
58	0	0	4913	1074	-3839	-2993	4376	-1382	1765	178	647	2968	789	793	0
59	0	0	2802	1045	-1757	-1923	2279	-356	756	118	331	1472	7	-25	0
60	0	0	-1542	1030	2572	256	-2057	1801	-900	-294	-112	-537	-948	-975	0
61	0	0	-4260	1049	5309	1605	-4784	3179	-1596	-252	-110	-1358	-1338	-1379	0
62	0	0	-5183	1026	6209	2078	-5696	3617	-1730	-131	44	-1583	-1429	-1365	0
63	0	0	-4960	1032	5992	1964	-5476	3512	-1713	-176	-91	-1445	-1383	-1385	0
64	0	0	-4058	1057	5115	1500	-4586	3086	-1340	-271	-176	-999	-1107	-1113	0
65	0	0	-2679	1030	3709	824	-3194	2369	-989	-428	-347	-351	-704	-779	0
66	0	0	956	1049	93	-1002	431	571	587	-54	85	1565	131	244	0
67	0	0	4203	1057	-3146	-2630	3674	-1044	1664	298	533	2855	779	888	0
68	0	0	4896	1057	-3839	-2976	4367	-1391	1806	353	535	2677	805	774	0
69	0	0	2587	1047	-1540	-1817	2063	-246	843	62	312	1105	58	-31	0
70	0	0	-1636	1039	2675	298	-2155	1857	-791	-201	-141	-954	-956	-966	0
71	0	0	-4401	1032	5433	1684	-4917	3232	-1462	-176	-149	-1794	-1330	-1288	0
72	0	0	-5261	1034	6295	2113	-5778	3664	-1625	-128	-25	-2000	-1456	-1383	0
73	0	0	-5089	1022	6111	2033	-5600	3566	-1420	-124	-126	-1854	-1323	-1325	0
74	0	0	-4175	1039	5214	1568	-4694	3126	-1156	-254	-155	-1402	-1101	-1049	0
75	0	0	-2692	1063	3755	814	-3223	2409	-713	-306	-397	-696	-659	-754	0
76	0	0	878	1072	194	-975	342	633	733	-71	122	1136	155	258	0
77	0	0	4201	1090	-3111	-2645	3656	-1010	1943	219	599	2523	904	824	0
78	0	0	4779	1092	-3687	-2935	4233	-1297	1965	281	535	2430	787	711	0
79	0	0	2659	1088	-1571	-1873	2115	-241	1070	225	351	925	56	81	0
80	0	0	-1765	1096	2861	334	-2313	1978	-642	-308	-149	-1167	-909	-966	0
81	0	0	-4344	1088	5432	1628	-4888	3260	-1342	-147	-110	-1961	-1319	-1278	0
82	0	0	-5222	1094	6316	2064	-5769	3705	-1501	-81	-17	-2054	-1414	-1418	0
83	0	0	-5124	1099	6223	2012	-5673	3661	-1447	-128	-34	-1934	-1431	-1245	0
84	0	0	-4120	1098	5218	1511	-4669	3158	-1119	-234	-168	-1394	-1032	-1113	0
85	0	0	-2641	1107	3748	767	-3194	2427	-700	-345	-320	-649	-779	-698	0
86	0	0	881	1109	228	-995	326	668	729	-89	64	1276	168	170	0
87	0	0	4278	1132	-3146	-2705	3712	-1007	1841	217	459	2655	834	723	0
88	0	0	4973	1136	-3837	-3054	4405	-1350	1949	391	649	2716	882	787	0
89	0	0	2641	1121	-1520	-1881	2080	-199	888	60	250	1177	95	-114	0
90	0	0	-1528	1129	2657	199	-2092	1893	-766	-195	-131	-826	-944	-1032	0
91	0	0	-4252	1125	5377	1563	-4814	3251	-1431	-225	-81	-1555	-1328	-1334	0
92	0	0	-5054	1134	6188	1960	-5621	3661	-1650	-176	-25	-1681	-1486	-1460	0
93	0	0	-4972	1123	6095	1924	-5533	3609	-1522	-213	-44	-1478	-1379	-1354	0
94	0	0	-3933	1138	5071	1397	-4502	3104	-1239	-358	-195	-940	-1086	-1132	0
95	0	0	-2543	1148	3691	697	-3117	2419	-878	-459	-304	-256	-706	-735	0
96	0	0	1123	1154	31	-1138	546	592	614	-81	58	1767	194	213	0
97	0	0	4442	1144	-3298	-2793	3870	-1077	1714	209	465	3142	810	793	0
98	0	0	5090	1158	-3932	-3124	4511	-1387	1817	263	558	3168	812	729	0
99	0	0	2800	1169	-1631	-1984	2215	-231	717	50	232	1553	89	-87	0
100	0	0	-1307	1164	2471	71	-1889	1817	-890	-248	-221	-434	-865	-1045	0
101	0	0	-4091	1189	5280	1451	-4685	3234	-1647	-240	-178	-1080	-1255	-1328	0
102	0	0	-4811	1218	6029	1796	-5420	3623	-1773	-205	-106	-1365	-1455	-1404	0
103	0	0	-4652	1224	5876	1714	-5264	3550	-1722	-226	-151	-1094	-1264	-1377	0
104	0	0	-3718	1196	4914	1261	-4316	3055	-1532	-389	-236	-597	-1070	-1113	0
105	0	0	-2210	1169	3379	520	-2794	2274	-970	-516	-388	178	-655	-729	0
106	0	0	1303	1162	-141	-1232	722	510	450	-258	23	2118	275	170	0
107	0	0	4638	1152	-3486	-2895	4062	-1167	1598	60	382	3369	894	713	0
108	0	0	5272	1129	-4143	-3200	4707	-1507	1588	209	469	3367	909	665	0
109	0	0	2848	1134	-1714	-1991	2281	-290	531	-102	93	1695	69	-157	0
110	0	0	-1281	1109	2390	86	-1835	1749	-968	-380	-287	-277	-911	-1043	0
111	0	0	-4045	1111	5156	1467	-4600	3133	-1800	-434	-195	-1123	-1222	-1398	0
112	0	0	-4862	1111	5973	1875	-5417	3542	-1974	-335	-273	-1414	-1472	-1460	0
113	0	0	-4635	1111	5746	1762	-5190	3428	-1699	-205	-259	-1239	-1253	-1315	0
114	0	0	-3820	1105	4925	1357	-4372	3015	-1544	-510	-436	-855	-1026	-1229	0
115	0	0	-2281	1119	3400	581	-2840	2259	-991	-564	-564	-164	-700	-762	0
116	0	0	1268	1123	-145	-1195	706	489	492	-277	-91	1656	283	213	0
117	0	0	4674	1111	-3563	-2892	4118	-1226	1652	85	267	2902	977	710	0
118	0	0	5202	1086	-4116	-3144	4659	-1515	1749	87	417	2822	971	702	0
119	0	0	2894	1059	-1835	-1976	2364	-388	690	-56	-48	1152	56	-40	0
120	0	0	-1317	1016	2333	150	-1825	1674	-801	-308	-310	-793	-758	-1051	0
121	0	0	-4080	1022	5102	1529	-4591	3062	-1581	-343	-358	-1695	-1241	-1435	0
122	0	0	-4794	1020	5814	1887	-5304	3417	-1654	-234	-234	-1895	-1338	-1352	0
123	0	0	-4786	1002	5788	1892	-5287	3395	-1610	-289	-281	-1841	-1288	-1319	0
124	0	0	-3735	1004	4739	1365	-4237	2871	-1262	-370	-452	-1453	-1010	-1057	0
125	0	0	-2297	997	3294	650	-2795	2145	-931	-457	-533	-758	-550	-723	0
126	0	0	1314	1014	-300	-1164	807	357	679	-267	-77	1210	322	186	0
127	0	0	4702	1024	-3678	-2863	4190	-1327	1786	145	211	2492	983	814	0
128	0	0	5163	1002	-4161	-3082	4662	-1579	1854	213	409	2372	1008	721	0
129	0	0	2874	993	-1881	-1933	2377	-444	762	0	-1	739	98	-64	0
130	0	0	-1263	977	2240	143	-1751	1608	-653	-207	-279	-1177	-820	-896	0
131	0	0	-4010	989	4999	1510	-4504	2994	-1410	-298	-267	-1978	-1245	-1295	0
132	0	0	-4777	1004	5781	1886	-5279	3392	-1563	-112	-186	-2085	-1292	-1385	0
133	0	0	-4565	1012	5577	1776	-5071	3294	-1363	-135	-182	-1955	-1319	-1299	0
134	0	0	-3638	1016	4654	1311	-4146	2835	-1101	-306	-240	-1470	-937	-1028	0
135	0	0	-2158	1006	3164	576	-2661	2085	-632	-384	-444	-845	-646	-679	0
136	0	0	1499	1026	-473	-1262	986	276	888	-58	40	1142	341	242	0
137	0	0	4884	1014	-3870	-2949	4377	-1428	1992	254	446	2554	1037	845	0
138	0	0	5434	1002	-4432	-3218	4933	-1715	2069	325	488	2359	929	826	0
139	0	0	3110	1004	-2106	-2057	2608	-551	1012	83	186	729	261	-50	0
140	0	0	-1132	970	2102	81	-1617	1536	-500	-199	-161	-1297	-743	-931	0
141	0	0	-3703	987	4690	1358	-4196	2838	-1224	-236	-116	-1967	-1175	-1280	0
142	0	0	-4549	981	5530	1784	-5039	3255	-1389	-83	-83	-2196	-1290	-1270	0
143	0	0	-4357	989	5346	1684	-4851	3167	-1245	-129	-213	-1976	-1231	-1288	0
144	0	0	-3370	985	4355	1192	-3862	2670	-956	-267	-258	-1499	-900	-1074	0
145	0	0	-1954	987	2941	483	-2447	1964	-537	-343	-455	-702	-510	-663	0
146	0	0	1758	1012	-746	-1385	1252	133	917	-58	-29	1156	306	289	0
147	0	0	5100	995	-4105	-3047	4602	-1555	2027	192	364	2502	1049	859	0
148	0	0	5607	973	-4634	-3290	5120	-1830	2007	265	382	2506	937	774	0
149	0	0	3227	927	-2300	-2077	2763	-686	938	-3	133	933	223	-40	0
150	0	0	-997	892	1889	52	-1443	1390	-682	-362	-355	-993	-830	-1020	0
151	0	0	-3647	849	4496	1399	-4071	2672	-1385	-347	-273	-1680	-1162	-1290	0
152	0	0	-4416	810	5226	1803	-4821	3018	-1602	-126	-184	-1778	-1200	-1295	0
153	0	0	-4268	828	5096	1720	-4682	2962	-1501	-232	-275	-1548	-1169	-1301	0
154	0	0	-3306	890	4196	1208	-3751	2543	-1243	-440	-399	-1041	-946	-1034	0
155	0	0	-1785	958	2743	413	-2264	1850	-861	-517	-550	-190	-479	-677	0
156	0	0	1879	1074	-805	-1476	1342	134	556	-240	-98	1742	366	304	0
157	0	0	5336	1218	-4118	-3277	4727	-1450	1627	62	287	3082	960	861	0
158	0	0	5891	1323	-4568	-3607	5229	-1622	1633	164	296	3074	958	799	0
159	0	0	3538	1414	-2124	-2476	2831	-355	589	-129	-1	1602	174	-21	0
160	0	0	-637	1584	2221	-473	-1429	1902	-1072	-436	-420	-450	-772	-995	0
161	0	0	-3201	1775	4976	713	-4088	3375	-1792	-397	-341	-1187	-1119	-1228	0
162	0	0	-3843	2002	5845	920	-4844	3923	-1943	-347	-174	-1330	-1257	-1385	0
163	0	0	-3586	2199	5785	693	-4685	3992	-1862	-349	-248	-1078	-1146	-1326	0
164	0	0	-2577	2370	4947	103	-3762	3658	-1573	-514	-430	-585	-968	-1080	0
165	0	0	-949	2541	3490	-796	-2219	3015	-1103	-512	-488	114	-494	-692	0
166	0	0	2715	2644	-71	-2679	1393	1286	333	-259	-93	2069	393	211	0
167	0	0	6073	2587	-3486	-4330	4779	-449	1526	-15	353	3363	1074	797	0
168	0	0	6482	2339	-4143	-4410	5312	-902	1612	129	405	3321	981	803	0
169	0	0	3896	2046	-1850	-2971	2873	98	550	-164	104	1707	197	-48	0
170	0	0	-458	1689	2147	-615	-1302	1918	-1072	-393	-335	-275	-762	-993	0
171	0	0	-3143	1394	4537	874	-3840	2965	-1680	-302	-291	-966	-1109	-1272	0
172	0	0	-4153	1228	5381	1462	-4767	3304	-1821	-296	-170	-1251	-1187	-1375	0
173	0	0	-4020	1088	5108	1466	-4564	3098	-1674	-292	-226	-1138	-1191	-1288	0
174	0	0	-3079	962	4041	1058	-3560	2501	-1332	-349	-327	-560	-937	-985	0
175	0	0	-1701	861	2562	420	-2131	1711	-962	-453	-494	97	-490	-653	0
176	0	0	1929	727	-1202	-1328	1565	-237	630	-126	-29	2052	428	292	0
177	0	0	5168	644	-4524	-2906	4846	-1940	1761	153	424	3247	1051	836	0
178	0	0	5693	585	-5108	-3139	5400	-2261	1833	242	488	3047	1074	744	1
179	0	0	3278	580	-2698	-1929	2988	-1059	830	64	215	1486	213	15	0
180	0	0	-974	609	1583	182	-1278	1096	-838	-318	-263	-634	-746	-948	0
181	0	0	-3563	646	4209	1458	-3886	2427	-1451	-147	-79	-1404	-1074	-1179	0
182	0	0	-4378	675	5053	1851	-4715	2864	-1522	-141	-83	-1691	-1280	-1326	0
183	0	0	-4097	700	4797	1698	-4447	2748	-1323	-85	-21	-1451	-1039	-1169	0
184	0	0	-3252	744	3996	1254	-3624	2370	-1076	-269	-310	-1109	-878	-973	0
185	0	0	-1670	776	2446	447	-2058	1611	-453	-384	-407	-302	-539	-541	0
186	0	0	1957	807	-1150	-1382	1553	-171	1004	-19	15	1538	442	384	0
187	0	0	5324	853	-4471	-3088	4897	-1809	2134	322	535	2714	1101	1001	0
188	0	0	5759	892	-4867	-3325	5313	-1987	2114	378	481	2465	1030	820	0
189	0	0	3448	907	-2541	-2177	2994	-817	1177	201	254	929	285	52	0
190	0	0	-958	923	1881	17	-1419	1402	-529	-256	-240	-1224	-783	-878	0
191	0	0	-3455	950	4405	1252	-3930	2677	-1065	-34	-192	-1912	-1065	-1158	0
192	0	0	-4301	958	5259	1671	-4780	3108	-1233	-23	-60	-2215	-1156	-1270	0
193	0	0	-4101	964	5065	1568	-4583	3014	-1096	7	-98	-2040	-1129	-1158	0
194	0	0	-3110	971	4081	1069	-3595	2526	-816	-209	-246	-1561	-871	-931	0
195	0	0	-1583	985	2568	299	-2075	1776	-355	-283	-283	-880	-448	-492	0
196	0	0	2009	1014	-995	-1511	1502	9	1189	-81	108	966	469	452	0
197	0	0	5410	1032	-4378	-3221	4894	-1673	2205	327	483	2151	1177	985	0
198	0	0	5823	1024	-4799	-3423	5311	-1887	2221	370	461	2124	1053	971	0
199	0	0	3384	1010	-2374	-2197	2879	-682	1179	100	141	516	228	143	0
200	0	0	-824	991	1815	-83	-1319	1403	-407	-199	-291	-1462	-700	-760	0
201	0	0	-3417	1010	4427	1203	-3922	2718	-1189	-182	-207	-2318	-1072	-1096	0
202	0	0	-4192	997	5189	1597	-4690	3093	-1266	-58	-77	-2366	-1129	-1193	0
203	0	0	-4149	993	5142	1578	-4645	3067	-1189	-170	-203	-2114	-1206	-1146	0
204	0	0	-3086	997	4083	1044	-3584	2540	-933	-261	-285	-1610	-838	-911	0
205	0	0	-1587	1006	2593	290	-2090	1799	-442	-372	-450	-805	-481	-498	0
206	0	0	2127	1022	-1105	-1574	1616	-41	1002	-60	5	1169	483	419	0
207	0	0	5368	1035	-4333	-3201	4850	-1649	1972	124	335	2390	1082	958	0
208	0	0	5879	1045	-4834	-3462	5356	-1894	2058	207	413	2469	997	841	0
209	0	0	3400	1020	-2380	-2210	2890	-680	923	-3	81	890	217	73	0
210	0	0	-869	1010	1879	-70	-1374	1444	-797	-358	-370	-1055	-843	-1045	0
211	0	0	-3333	1008	4341	1162	-3837	2674	-1369	-194	-219	-1668	-1084	-1195	0
212	0	0	-4276	979	5255	1648	-4765	3117	-1629	-232	-176	-1810	-1270	-1383	0
213	0	0	-4012	985	4997	1513	-4504	2991	-1520	-190	-172	-1493	-1177	-1326	0
214	0	0	-3142	1001	4143	1070	-3642	2572	-1261	-347	-420	-979	-937	-1018	0
215	0	0	-1562	1008	2570	277	-2066	1789	-840	-488	-560	-162	-486	-748	0
216	0	0	2122	1028	-1094	-1575	1608	-33	655	-205	-44	1854	405	244	0
217	0	0	5350	1059	-4291	-3204	4820	-1616	1629	23	337	3053	900	824	0
218	0	0	5840	1047	-4793	-3443	5316	-1873	1598	184	391	2919	956	698	0
219	0	0	3394	1043	-2351	-2218	2872	-654	636	-62	104	1470	205	-85	0
220	0	0	-834	1034	1868	-100	-1351	1451	-1018	-440	-331	-531	-801	-1055	0
221	0	0	-3306	1037	4343	1134	-3824	2690	-1689	-306	-172	-1158	-1158	-1313	0
222	0	0	-4160	1037	5197	1561	-4678	3117	-1777	-279	-226	-1239	-1233	-1416	0
223	0	0	-3997	1035	5032	1481	-4514	3033	-1724	-339	-190	-1121	-1233	-1321	0
224	0	0	-2914	1037	3951	938	-3432	2494	-1379	-409	-362	-578	-865	-1090	0
225	0	0	-1538	1049	2587	244	-2062	1818	-1001	-500	-543	106	-457	-673	0
226	0	0	2176	1063	-1113	-1619	1644	-25	492	-327	-147	1976	380	232	0
227	0	0	5427	1061	-4366	-3244	4896	-1652	1552	54	327	3136	1101	847	0
228	0	0	5819	1037	-4782	-3428	5300	-1872	1561	44	291	2977	989	690	0
229	0	0	3378	1018	-2360	-2198	2869	-671	525	-131	-56	1462	215	-114	0
230	0	0	-763	1004	1767	-120	-1265	1385	-1030	-419	-450	-562	-871	-944	0
231	0	0	-3370	1016	4386	1177	-3878	2701	-1656	-347	-364	-1284	-1070	-1241	0
232	0	0	-4208	1026	5234	1591	-4721	3130	-1877	-345	-292	-1602	-1326	-1323	0
233	0	0	-3916	1034	4950	1441	-4433	2992	-1637	-372	-275	-1410	-1136	-1191	0
234	0	0	-2929	1055	3984	937	-3456	2519	-1354	-488	-469	-915	-787	-1030	0
235	0	0	-1424	1070	2494	177	-1959	1782	-803	-624	-655	-244	-463	-564	0
236	0	0	2209	1084	-1125	-1646	1667	-20	646	-296	-195	1627	469	267	0
237	0	0	5484	1096	-4388	-3290	4936	-1646	1637	60	141	2776	1068	915	0
238	0	0	5891	1092	-4799	-3491	5345	-1853	1846	31	153	2762	1026	855	0
239	0	0	3460	1080	-2380	-2270	2920	-650	671	-91	-102	1045	269	-56	0
240	0	0	-722	1053	1775	-165	-1248	1414	-803	-434	-471	-905	-756	-937	0
241	0	0	-3280	1057	4337	1111	-3808	2697	-1466	-374	-281	-1633	-1156	-1144	0
242	0	0	-4053	1047	5100	1503	-4576	3073	-1561	-228	-207	-1778	-1175	-1228	0
243	0	0	-3909	1053	4962	1428	-4435	3007	-1495	-236	-296	-1713	-1105	-1196	0
244	0	0	-2877	1068	3945	904	-3411	2506	-1125	-399	-428	-1228	-812	-876	0
245	0	0	-1395	1092	2487	151	-1941	1789	-684	-510	-632	-419	-467	-527	0
246	0	0	2282	1113	-1169	-1697	1725	-28	781	-279	-81	1410	535	388	0
247	0	0	5491	1121	-4370	-3306	4930	-1624	1767	116	207	2688	1129	933	0
248	0	0	5939	1105	-4834	-3522	5386	-1864	1817	100	314	2537	954	810	0
249	0	0	3421	1086	-2335	-2253	2878	-624	743	-114	-44	993	217	-93	0
250	0	0	-690	1092	1782	-201	-1236	1437	-758	-320	-347	-917	-690	-902	0
251	0	0	-3217	1111	4328	1053	-3772	2719	-1505	-310	-300	-1623	-1061	-1187	0
252	0	0	-3979	1113	5092	1433	-4535	3102	-1517	-122	-141	-1724	-1142	-1290	0
253	0	0	-3873	1134	5007	1369	-4440	3070	-1520	-248	-246	-1617	-1162	-1202	0
254	0	0	-2850	1146	3996	852	-3423	2571	-1185	-275	-413	-1041	-758	-981	0
255	0	0	-1404	1158	2562	123	-1983	1860	-744	-485	-485	-312	-486	-558	0
256	0	0	2218	1173	-1045	-1695	1631	64	677	-215	-168	1592	415	279	0
257	0	0	5458	1173	-4285	-3315	4871	-1556	1837	108	244	2828	1010	929	0
258	0	0	5823	1187	-4636	-3505	5229	-1724	1711	186	291	2675	983	810	0
259	0	0	3399	1198	-2201	-2298	2800	-501	698	-77	-21	1012	166	-56	0
260	0	0	-804	1200	2004	-198	-1404	1602	-880	-252	-234	-876	-729	-884	0
261	0	0	-3391	1218	4609	1086	-4000	2913	-1373	-283	-265	-1540	-1162	-1245	0
262	0	0	-4134	1235	5369	1449	-4751	3302	-1519	-211	-60	-1724	-1259	-1272	0
263	0	0	-4043	1241	5284	1401	-4663	3262	-1501	-209	-277	-1598	-1196	-1311	0
264	0	0	-3032	1239	4271	896	-3651	2755	-1191	-308	-376	-1022	-905	-944	0
265	0	0	-1591	1249	2840	171	-2215	2044	-680	-467	-479	-277	-556	-603	0
266	0	0	2067	1266	-801	-1666	1434	232	733	-246	-184	1484	395	244	0
267	0	0	5261	1286	-3975	-3273	4618	-1344	1786	50	281	2754	1012	876	0
268	0	0	5627	1295	-4332	-3461	4979	-1518	1767	128	256	2554	874	661	0
269	0	0	3167	1297	-1870	-2232	2518	-286	810	-112	60	896	155	-89	0
270	0	0	-1034	1278	2312	-122	-1673	1795	-758	-320	-388	-997	-834	-942	0
271	0	0	-3501	1290	4791	1105	-4146	3040	-1307	-267	-275	-1583	-1206	-1154	0
272	0	0	-4252	1288	5540	1482	-4896	3414	-1507	-164	-145	-1811	-1264	-1328	0
273	0	0	-4078	1288	5366	1395	-4722	3327	-1363	-215	-201	-1699	-1214	-1210	0
274	0	0	-3161	1293	4454	934	-3807	2873	-1162	-362	-403	-1224	-933	-1030	0
275	0	0	-1676	1317	2993	179	-2334	2155	-717	-475	-535	-537	-564	-576	0
276	0	0	2018	1363	-655	-1690	1336	354	770	-172	-279	1414	337	275	0
277	0	0	5165	1367	-3798	-3266	4481	-1215	1775	-21	110	2632	917	795	0
278	0	0	5575	1387	-4188	-3481	4881	-1400	1691	89	234	2448	905	770	0
279	0	0	3134	1387	-1747	-2260	2440	-180	684	-87	-83	1006	54	-13	0
280	0	0	-1010	1387	2397	-188	-1703	1892	-905	-368	-374	-919	-873	-938	0
281	0	0	-3461	1396	4857	1032	-4159	3126	-1476	-267	-289	-1579	-1183	-1257	0
282	0	0	-4227	1400	5627	1413	-4927	3513	-1647	-211	-225	-1656	-1274	-1377	0
283	0	0	-4061	1400	5461	1330	-4761	3430	-1668	-207	-252	-1520	-1154	-1268	0
284	0	0	-3053	1418	4471	817	-3762	2944	-1354	-378	-403	-915	-892	-1004	0
285	0	0	-1579	1447	3026	66	-2302	2236	-935	-455	-578	-170	-525	-609	0
286	0	0	2112	1451	-661	-1781	1386	395	483	-250	-155	1621	403	285	0
287	0	0	5322	1460	-3862	-3391	4592	-1201	1561	7	267	2873	1034	900	0
288	0	0	5802	1453	-4349	-3627	5075	-1448	1635	135	316	2743	962	781	0
289	0	0	3202	1453	-1749	-2327	2475	-148	485	-106	85	1076	106	-58	0
290	0	0	-755	1435	2190	-340	-1472	1812	-973	-228	-180	-838	-731	-923	0
291	0	0	-3379	1418	4797	980	-4088	3107	-1652	-174	-69	-1590	-1138	-1136	0
292	0	0	-4016	1423	5439	1296	-4727	3431	-1806	-124	17	-1769	-1228	-1321	0
293	0	0	-3933	1425	5358	1254	-4645	3391	-1491	-195	-42	-1584	-1146	-1175	0
294	0	0	-2902	1431	4333	735	-3617	2882	-1315	-314	-217	-1123	-871	-993	0
295	0	0	-1290	1420	2710	-65	-2000	2065	-638	-420	-343	-362	-415	-519	0
296	0	0	2241	1429	-812	-1835	1526	308	659	-137	21	1332	448	364	0
297	0	0	5536	1435	-4101	-3485	4818	-1333	1875	112	339	2543	1028	905	0
298	0	0	5850	1414	-4436	-3632	5143	-1511	1821	110	345	2428	857	818	0
299	0	0	3373	1371	-2002	-2372	2687	-315	785	17	95	785	182	7	0
300	0	0	-797	1344	2141	-273	-1469	1742	-700	-201	-259	-1226	-739	-776	0
301	0	0	-3199	1340	4539	929	-3869	2939	-1222	-217	-106	-1856	-1057	-1160	0
302	0	0	-3988	1315	5303	1336	-4645	3309	-1346	-46	-19	-2023	-1208	-1228	0
303	0	0	-3888	1313	5201	1287	-4544	3257	-1268	-58	-153	-1961	-1146	-1131	0
304	0	0	-2778	1303	4081	737	-3429	2692	-933	-124	-186	-1482	-807	-805	0
305	0	0	-1389	1290	2679	49	-2034	1984	-568	-310	-446	-783	-440	-514	0
306	0	0	2329	1276	-1053	-1802	1691	111	1053	-141	29	1045	508	417	0
307	0	0	5404	1272	-4132	-3338	4768	-1430	1976	236	314	2215	1090	938	0
308	0	0	5796	1239	-4557	-3517	5176	-1659	1980	190	355	1926	958	830	0
309	0	0	3220	1222	-1998	-2221	2609	-388	987	129	147	440	263	104	0
310	0	0	-830	1214	2044	-192	-1437	1629	-545	-139	-139	-1464	-686	-876	0
311	0	0	-3271	1196	4467	1037	-3869	2831	-1051	-38	-32	-2054	-1045	-1074	0
312	0	0	-4049	1185	5234	1432	-4641	3209	-1229	44	67	-2260	-1117	-1202	0
313	0	0	-3952	1156	5108	1398	-4530	3132	-1154	-7	-23	-2035	-1039	-1049	0
314	0	0	-2914	1138	4052	888	-3483	2595	-880	-217	-203	-1548	-840	-836	0
315	0	0	-1467	1138	2605	164	-2036	1871	-318	-275	-292	-731	-322	-446	0
316	0	0	2235	1136	-1099	-1685	1667	18	942	-21	-9	1119	543	395	0
317	0	0	5363	1138	-4225	-3250	4794	-1543	1980	236	409	2360	1156	958	0
318	0	0	5742	1125	-4617	-3433	5179	-1746	1980	285	448	2159	1088	805	0
319	0	0	3184	1107	-2077	-2145	2630	-485	820	184	188	774	248	46	0
320	0	0	-946	1067	2013	-60	-1479	1540	-632	-151	-139	-1214	-665	-805	0
321	0	0	-3312	1068	4380	1122	-3846	2724	-1224	-3	17	-1808	-1008	-1086	0
322	0	0	-4175	1047	5222	1564	-4698	3134	-1474	122	69	-1945	-1074	-1138	0
323	0	0	-4062	1026	5088	1518	-4575	3057	-1491	-48	11	-1858	-1117	-1119	0
324	0	0	-2926	1012	3938	957	-3432	2475	-1146	-100	-170	-1243	-727	-873	0
325	0	0	-1537	1004	2541	266	-2039	1772	-741	-351	-316	-475	-335	-496	0
326	0	0	2195	1026	-1169	-1610	1682	-71	711	-91	5	1394	554	403	0
327	0	0	5348	1032	-4316	-3190	4832	-1642	1676	180	341	2603	1119	1076	0
328	0	0	5692	1004	-4688	-3348	5190	-1842	1680	184	370	2444	1045	824	0
329	0	0	3179	983	-2196	-2081	2687	-606	585	83	133	849	259	151	0
330	0	0	-892	964	1856	-36	-1374	1410	-888	-135	-261	-1020	-673	-807	0
331	0	0	-3308	981	4289	1163	-3798	2635	-1453	-95	-75	-1650	-1010	-1001	0
332	0	0	-4105	991	5096	1557	-4600	3043	-1637	-60	-29	-1920	-1214	-1189	0
333	0	0	-3929	979	4908	1475	-4418	2943	-1433	-54	-126	-1670	-954	-1078	0
334	0	0	-2920	991	3911	964	-3415	2451	-1200	-184	-300	-1193	-729	-853	0
335	0	0	-1343	979	2322	182	-1832	1650	-669	-322	-442	-409	-356	-401	0
336	0	0	2283	960	-1323	-1621	1803	-181	766	-97	-69	1377	568	550	0
337	0	0	5340	981	-4359	-3160	4849	-1689	1703	81	223	2516	1138	894	0
338	0	0	5714	971	-4743	-3342	5228	-1886	1761	207	277	2355	1117	841	0
339	0	0	3155	975	-2180	-2065	2667	-602	634	-13	5	779	226	-71	0
340	0	0	-883	973	1856	-45	-1369	1414	-810	-188	-225	-1131	-609	-822	0
341	0	0	-3286	966	4252	1160	-3769	2609	-1418	-100	-199	-1736	-971	-1094	0
342	0	0	-4043	960	5003	1541	-4523	2981	-1557	-34	-44	-1971	-1121	-1125	0
343	0	0	-3852	966	4818	1443	-4335	2892	-1416	-93	-102	-1782	-1002	-1045	0
344	0	0	-2786	971	3757	907	-3271	2364	-1138	-217	-217	-1297	-698	-880	0
345	0	0	-1378	977	2355	200	-1866	1666	-651	-341	-514	-446	-341	-502	0
346	0	0	2380	995	-1385	-1687	1882	-195	774	-83	-108	1350	574	477	0
347	0	0	5429	999	-4430	-3214	4929	-1715	1672	73	155	2512	1074	938	0
348	0	0	5831	999	-4832	-3415	5331	-1916	1815	180	256	2419	1001	859	0
349	0	0	3198	977	-2221	-2087	2709	-622	704	-106	-1	851	248	5	0
350	0	0	-834	956	1790	-61	-1312	1373	-816	-184	-271	-1043	-622	-861	0
351	0	0	-3232	968	4200	1132	-3716	2584	-1338	-108	-129	-1588	-1098	-1090	0
352	0	0	-3996	970	4966	1513	-4481	2968	-1509	-15	-83	-1775	-1068	-1167	0
353	0	0	-3747	973	4720	1387	-4233	2846	-1416	-129	-93	-1552	-1065	-1115	0
354	0	0	-2802	977	3779	912	-3290	2378	-1131	-271	-294	-958	-764	-851	0
355	0	0	-1307	962	2269	172	-1788	1615	-737	-343	-523	-261	-417	-488	0
356	0	0	2478	973	-1505	-1725	1991	-266	768	-143	-89	1639	549	397	0
357	0	0	5514	977	-4537	-3245	5025	-1780	1645	79	201	2824	1107	878	0
358	0	0	5838	981	-4857	-3409	5347	-1938	1534	135	201	2599	975	777	0
359	0	0	3318	983	-2335	-2150	2826	-676	564	-25	79	1016	201	110	0
360	0	0	-782	962	1744	-90	-1263	1353	-931	-186	-267	-818	-653	-820	0
361	0	0	-3150	970	4120	1090	-3635	2545	-1522	-155	-139	-1453	-1030	-1094	0
362	0	0	-3959	966	4925	1496	-4442	2945	-1617	-110	-178	-1685	-1169	-1231	0
363	0	0	-3773	964	4737	1404	-4255	2850	-1528	-128	-153	-1456	-1016	-1068	0
364	0	0	-2704	966	3670	869	-3187	2318	-1282	-271	-415	-989	-774	-878	0
365	0	0	-1216	983	2199	116	-1707	1591	-721	-434	-566	-207	-378	-459	0
366	0	0	2459	993	-1466	-1726	1962	-236	700	-230	-184	1594	564	413	0
367	0	0	5556	1001	-4555	-3278	5055	-1777	1616	-17	11	2671	1072	925	0
368	0	0	5883	993	-4890	-3438	5386	-1948	1645	21	100	2554	991	799	0
369	0	0	3317	991	-2326	-2154	2821	-667	558	-62	-81	874	219	118	0
370	0	0	-795	968	1763	-86	-1279	1365	-863	-294	-420	-1026	-661	-849	0
371	0	0	-3044	962	4006	1041	-3525	2484	-1365	-190	-238	-1619	-975	-1074	0
372	0	0	-3895	956	4851	1469	-4373	2903	-1575	-159	-238	-1777	-1113	-1156	0
373	0	0	-3680	958	4638	1361	-4159	2798	-1449	-213	-355	-1683	-1008	-1142	0
374	0	0	-2702	962	3664	870	-3183	2313	-1218	-271	-450	-1224	-768	-871	0
375	0	0	-1075	981	2056	47	-1565	1518	-605	-471	-601	-436	-355	-386	0
376	0	0	2472	1016	-1456	-1744	1964	-220	677	-308	-364	1332	519	356	0
377	0	0	5724	1032	-4692	-3378	5208	-1830	1666	-13	48	2510	1121	927	0
378	0	0	5910	1022	-4888	-3466	5399	-1933	1687	31	0	2256	1051	805	0
379	0	0	3415	1006	-2409	-2210	2912	-701	640	-124	-201	770	192	31	0
380	0	0	-714	993	1707	-139	-1210	1350	-853	-325	-471	-1061	-702	-902	0
381	0	0	-3083	977	4060	1053	-3571	2518	-1396	-267	-374	-1693	-989	-1129	0
382	0	0	-3873	975	4848	1449	-4360	2911	-1567	-195	-306	-1940	-1146	-1214	0
383	0	0	-3609	979	4588	1315	-4098	2783	-1470	-285	-302	-1738	-1024	-1105	0
384	0	0	-2574	983	3557	795	-3065	2270	-1156	-370	-481	-1105	-710	-898	0
385	0	0	-1096	970	2066	63	-1581	1518	-744	-535	-638	-378	-339	-514	0
386	0	0	2544	983	-1561	-1763	2052	-289	636	-279	-327	1466	525	380	0
387	0	0	5714	1006	-4708	-3360	5211	-1851	1645	-40	-1	2568	1148	882	0
388	0	0	5951	1008	-4943	-3479	5447	-1967	1577	-1	15	2426	960	770	0
389	0	0	3462	1008	-2454	-2235	2958	-723	554	-201	-186	799	199	-32	0
390	0	0	-695	1016	1711	-160	-1203	1363	-892	-318	-444	-1010	-647	-847	0
391	0	0	-2972	1016	3988	978	-3480	2502	-1594	-351	-325	-1709	-1072	-1156	0
392	0	0	-3729	1008	4737	1360	-4233	2872	-1567	-143	-226	-1778	-1138	-1088	0
393	0	0	-3605	981	4586	1312	-4095	2783	-1584	-314	-302	-1740	-1098	-1078	0
394	0	0	-2452	1008	3460	722	-2956	2234	-1237	-382	-479	-1237	-700	-878	0
395	0	0	-1065	987	2052	39	-1558	1519	-783	-614	-611	-457	-382	-434	0
396	0	0	2585	989	-1596	-1787	2090	-303	616	-349	-337	1286	605	405	0
397	0	0	5705	989	-4716	-3347	5210	-1863	1588	-71	-50	2411	1096	915	0
398	0	0	5988	983	-5005	-3485	5496	-2011	1524	-23	-7	2213	1043	808	0
399	0	0	3425	964	-2461	-2194	2943	-748	570	-137	-240	682	263	21	0
400	0	0	-681	958	1639	-138	-1160	1298	-902	-436	-475	-1222	-680	-847	0
401	0	0	-3024	962	3986	1031	-3505	2474	-1552	-221	-411	-1829	-921	-1125	0
402	0	0	-3695	962	4657	1366	-4176	2809	-1635	-252	-343	-1967	-1088	-1206	0
403	0	0	-3528	970	4498	1279	-4013	2734	-1451	-345	-364	-1784	-956	-1034	0
404	0	0	-2475	985	3460	745	-2967	2222	-1228	-471	-626	-1284	-762	-748	0
405	0	0	-892	997	1889	-52	-1390	1443	-657	-527	-810	-465	-271	-432	0
406	0	0	2736	1004	-1732	-1870	2234	-364	642	-382	-494	1262	698	395	0
407	0	0	5805	1010	-4795	-3407	5300	-1892	1583	-151	-159	2399	1136	966	0
408	0	0	6090	981	-5109	-3535	5599	-2064	1586	-110	-133	2201	1099	828	0
409	0	0	3485	954	-2531	-2219	3008	-788	516	-205	-413	715	277	87	0
410	0	0	-580	952	1532	-186	-1056	1242	-1004	-438	-624	-1175	-665	-830	0
411	0	0	-2959	952	3911	1003	-3435	2431	-1499	-337	-554	-1744	-940	-1111	0
412	0	0	-3717	948	4665	1384	-4191	2806	-1709	-298	-469	-1907	-1094	-1132	0
413	0	0	-3494	956	4450	1269	-3972	2703	-1608	-306	-517	-1738	-931	-1121	0
414	0	0	-2465	968	3433	748	-2949	2200	-1361	-403	-729	-1101	-659	-845	0
415	0	0	-881	977	1858	-48	-1369	1417	-847	-630	-810	-356	-254	-469	0
416	0	0	2754	985	-1769	-1869	2261	-392	550	-372	-490	1563	626	424	0
417	0	0	5790	977	-4813	-3383	5301	-1918	1489	-225	-254	2675	1132	886	0
418	0	0	6150	973	-5177	-3561	5663	-2102	1466	-81	-15	2564	1028	787	0
419	0	0	3416	960	-2456	-2188	2936	-748	316	-292	-333	1061	244	29	0
420	0	0	-679	948	1627	-134	-1153	1287	-1158	-486	-525	-812	-717	-882	0
421	0	0	-2939	948	3887	995	-3413	2417	-1707	-289	-382	-1315	-985	-1068	0
422	0	0	-3783	950	4733	1416	-4258	2841	-1877	-285	-364	-1447	-1144	-1259	0
423	0	0	-3506	948	4454	1279	-3980	2701	-1759	-323	-341	-1210	-1010	-1148	0
424	0	0	-2576	958	3534	809	-3055	2246	-1526	-496	-541	-768	-783	-935	0
425	0	0	-1008	970	1978	19	-1493	1474	-991	-636	-723	110	-380	-562	0
426	0	0	2727	991	-1736	-1859	2231	-372	349	-320	-289	1850	618	331	0
427	0	0	5695	975	-4720	-3335	5207	-1872	1311	-106	-1	2989	1101	847	0
428	0	0	5898	973	-4925	-3435	5411	-1976	1266	-98	11	2803	880	655	0
429	0	0	3291	960	-2331	-2125	2811	-685	246	-166	-151	1293	164	-3	0
430	0	0	-877	929	1806	-26	-1341	1367	-1278	-382	-438	-597	-801	-923	0
431	0	0	-3113	935	4048	1089	-3580	2491	-1726	-277	-304	-1206	-987	-1167	0
432	0	0	-3907	933	4840	1487	-4373	2886	-1856	-252	-203	-1476	-1152	-1229	0
433	0	0	-3642	940	4582	1351	-4112	2761	-1654	-205	-205	-1295	-1045	-1039	0
434	0	0	-2731	933	3664	899	-3197	2298	-1404	-442	-483	-855	-849	-942	0
435	0	0	-1170	940	2110	115	-1640	1525	-826	-477	-560	-190	-362	-506	0
436	0	0	2548	950	-1598	-1749	2073	-324	661	-298	-211	1656	593	401	0
437	0	0	5608	958	-4650	-3283	5129	-1846	1643	-11	79	2609	1090	956	0
438	0	0	5835	956	-4879	-3395	5357	-1961	1627	44	153	2380	977	754	0
439	0	0	3182	946	-2236	-2064	2709	-645	618	-143	-38	723	161	56	0
440	0	0	-950	925	1875	12	-1412	1400	-816	-296	-291	-1158	-758	-843	0
441	0	0	-3236	919	4155	1158	-3695	2537	-1387	-215	-259	-1914	-1088	-1131	0
442	0	0	-3999	913	4912	1543	-4455	2912	-1410	-77	-174	-2201	-1164	-1208	0
443	0	0	-3744	931	4675	1406	-4209	2803	-1286	-114	-228	-2079	-999	-1070	0
444	0	0	-2700	933	3633	883	-3166	2283	-946	-312	-386	-1584	-828	-820	0
445	0	0	-1090	935	2025	77	-1557	1480	-351	-428	-407	-855	-263	-364	0
446	0	0	2515	946	-1569	-1730	2042	-311	958	-178	-238	853	527	485	0
447	0	0	5639	952	-4687	-3295	5163	-1867	2058	73	95	2005	1074	919	0
448	0	0	5782	948	-4834	-3365	5308	-1943	1992	87	199	1641	1032	857	0
449	0	0	3171	927	-2244	-2049	2707	-658	923	-97	-44	9	234	27	0
450	0	0	-861	917	1778	-28	-1319	1347	-485	-120	-323	-1759	-651	-750	0
451	0	0	-3201	917	4118	1142	-3659	2517	-1030	-122	-256	-2442	-956	-1074	0
452	0	0	-3901	919	4820	1491	-4360	2869	-1125	-32	-131	-2651	-1105	-1010	0
453	0	0	-3694	913	4607	1390	-4150	2760	-1041	-69	-205	-2467	-964	-1043	0
454	0	0	-2706	923	3629	891	-3167	2276	-750	-296	-403	-2002	-750	-750	0
455	0	0	-1110	925	2035	92	-1572	1480	-287	-294	-589	-1098	-269	-259	0
456	0	0	2587	931	-1656	-1759	2121	-362	1088	-172	-197	599	568	609	0
457	0	0	5660	933	-4727	-3296	5193	-1897	2005	67	116	1777	1158	1078	0
458	0	0	5809	915	-4894	-3362	5351	-1989	1951	112	124	1563	1063	938	0
459	0	0	3235	917	-2318	-2076	2776	-700	892	-54	-100	-23	236	122	0
460	0	0	-960	900	1860	30	-1410	1380	-675	-246	-296	-1875	-679	-764	0
461	0	0	-3154	896	4050	1129	-3602	2473	-1231	-137	-271	-2326	-979	-1043	0
462	0	0	-3942	900	4842	1521	-4392	2871	-1367	-58	-180	-2518	-1067	-1070	0
463	0	0	-3726	900	4626	1413	-4176	2763	-1303	-155	-219	-2265	-983	-1020	0
464	0	0	-2658	925	3583	866	-3120	2254	-1032	-333	-461	-1746	-735	-776	0
465	0	0	-1061	946	2007	57	-1534	1476	-471	-401	-552	-840	-226	-277	0
466	0	0	2569	975	-1594	-1772	2081	-309	700	-238	-306	933	638	488	0
467	0	0	5635	979	-4656	-3307	5145	-1838	1765	29	13	2159	1146	1065	0
468	0	0	5778	952	-4826	-3365	5302	-1937	1594	-13	95	1903	940	814	0
469	0	0	3099	942	-2157	-2020	2628	-607	628	-91	-98	525	320	143	0
470	0	0	-997	915	1912	41	-1454	1413	-983	-314	-455	-1394	-702	-923	0
471	0	0	-3199	913	4112	1143	-3655	2512	-1486	-97	-296	-1833	-909	-1016	0
472	0	0	-3958	915	4873	1521	-4415	2894	-1565	-166	-194	-1957	-1134	-1131	0
473	0	0	-3655	921	4576	1367	-4115	2748	-1561	-164	-248	-1788	-999	-1028	0
474	0	0	-2727	904	3631	911	-3179	2267	-1224	-368	-426	-1262	-711	-851	0
475	0	0	-1075	913	1988	81	-1531	1450	-675	-444	-539	-318	-230	-364	0
476	0	0	2579	923	-1656	-1751	2117	-366	750	-281	-223	1550	558	494	0
477	0	0	5572	915	-4657	-3243	5114	-1871	1583	-9	81	2636	1080	964	0
478	0	0	5774	905	-4869	-3339	5321	-1982	1592	-15	186	2477	946	845	0
479	0	0	3043	882	-2161	-1962	2602	-639	465	-124	-91	904	221	0	0
480	0	0	-1047	871	1918	88	-1482	1394	-1101	-318	-372	-938	-704	-857	0
481	0	0	-3321	888	4209	1216	-3765	2548	-1565	-234	-217	-1458	-1002	-1096	0
482	0	0	-3973	896	4869	1538	-4421	2882	-1695	-172	-147	-1581	-1107	-1173	0
483	0	0	-3823	900	4723	1461	-4273	2811	-1602	-159	-252	-1342	-962	-1090	0
484	0	0	-2728	913	3641	907	-3184	2277	-1371	-353	-440	-905	-783	-896	0
485	0	0	-1096	917	2013	89	-1554	1465	-657	-424	-572	91	-269	-368	0
486	0	0	2451	915	-1536	-1683	1993	-310	564	-242	-333	1817	599	395	0
487	0	0	5542	927	-4615	-3234	5078	-1844	1486	-38	31	2911	1074	896	0
488	0	0	5755	909	-4846	-3332	5300	-1968	1476	98	122	2667	960	820	0
489	0	0	3004	896	-2108	-1950	2556	-606	345	-129	-147	1082	114	-31	0
490	0	0	-1048	886	1934	81	-1491	1410	-1103	-314	-232	-793	-704	-863	0
491	0	0	-3307	904	4211	1201	-3759	2557	-1584	-228	-265	-1305	-1078	-1078	0
492	0	0	-3993	915	4908	1539	-4450	2911	-1720	-135	-120	-1487	-1115	-1156	0
493	0	0	-3853	915	4768	1469	-4310	2841	-1621	-207	-153	-1423	-971	-1109	0
494	0	0	-2702	923	3625	889	-3163	2274	-1303	-287	-376	-851	-746	-890	0
495	0	0	-1164	915	2079	124	-1621	1497	-704	-415	-533	-3	-304	-374	0
496	0	0	2572	937	-1635	-1754	2103	-349	653	-246	-128	1740	560	471	0
497	0	0	5534	933	-4601	-3233	5067	-1834	1526	17	126	2671	1129	960	0
498	0	0	5724	921	-4803	-3322	5263	-1941	1528	87	178	2376	1032	793	0
499	0	0	2932	905	-2027	-1918	2479	-561	405	-102	-69	805	135	15	0
500	0	0	-1094	900	1994	97	-1544	1447	-970	-258	-267	-1067	-702	-812	0
501	0	0	-3309	900	4209	1204	-3759	2554	-1482	-228	-225	-1746	-1088	-1092	0
502	0	0	-4000	890	4890	1555	-4445	2890	-1515	-108	-166	-1910	-1072	-1154	0
503	0	0	-3808	896	4704	1456	-4256	2800	-1462	-234	-238	-1761	-970	-1041	0
504	0	0	-2663	898	3561	882	-3112	2229	-1088	-337	-329	-1412	-713	-777	0
505	0	0	-1108	907	2015	100	-1561	1461	-547	-356	-545	-576	-261	-248	0
506	0	0	2544	917	-1627	-1730	2085	-355	905	-192	-279	1162	603	469	0
507	0	0	5559	925	-4634	-3242	5096	-1854	1749	13	-15	2198	1105	985	0
508	0	0	5652	923	-4729	-3287	5190	-1903	1649	50	65	1786	931	793	0
509	0	0	2979	921	-2058	-1950	2518	-568	711	-87	-81	298	207	116	0
510	0	0	-1110	915	2025	97	-1567	1470	-762	-320	-370	-1637	-715	-772	0
511	0	0	-3229	907	4136	1161	-3682	2521	-1229	-56	-306	-2170	-942	-1016	0
512	0	0	-4013	904	4917	1554	-4465	2910	-1278	-135	-190	-2393	-1117	-1057	0
513	0	0	-3793	884	4677	1454	-4235	2780	-1206	-176	-300	-2269	-997	-1012	0
514	0	0	-2664	892	3556	886	-3110	2224	-896	-287	-457	-1784	-692	-754	0
515	0	0	-1119	886	2005	116	-1562	1445	-467	-407	-646	-950	-240	-292	0
516	0	0	2561	905	-1656	-1733	2108	-375	1016	-190	-318	818	649	473	0
517	0	0	5565	894	-4671	-3229	5118	-1888	1891	104	5	1794	1119	1043	0
518	0	0	5637	917	-4720	-3277	5178	-1901	1724	29	-23	1575	987	859	0
519	0	0	3049	900	-2149	-1974	2599	-624	845	23	-129	87	294	128	0
520	0	0	-1158	867	2025	145	-1591	1446	-808	-287	-405	-1765	-743	-744	0
521	0	0	-3269	876	4145	1196	-3707	2510	-1262	-126	-312	-2223	-1030	-1008	0
522	0	0	-3981	882	4863	1549	-4422	2872	-1321	-58	-219	-2405	-1030	-1072	0
523	0	0	-3758	882	4640	1438	-4199	2761	-1293	-221	-252	-2143	-1030	-1002	0
524	0	0	-2699	882	3581	908	-3140	2231	-950	-322	-514	-1588	-715	-748	0
525	0	0	-1094	882	1976	106	-1535	1429	-539	-382	-696	-680	-271	-360	0
526	0	0	2552	896	-1656	-1724	2104	-380	845	-190	-205	1131	690	574	0
527	0	0	5704	905	-4799	-3304	5251	-1947	1835	13	64	2285	1169	981	0
528	0	0	5717	904	-4813	-3310	5265	-1954	1689	25	116	2145	966	878	0
529	0	0	3006	902	-2104	-1954	2555	-601	496	-75	-197	527	195	5	0
530	0	0	-1059	896	1955	81	-1507	1425	-913	-263	-384	-1179	-715	-851	0
531	0	0	-3283	888	4171	1197	-3727	2529	-1484	-228	-304	-1811	-1053	-1051	0
532	0	0	-3954	890	4844	1532	-4399	2867	-1544	-143	-161	-1839	-1181	-1131	0
533	0	0	-3719	874	4593	1422	-4156	2733	-1519	-213	-230	-1662	-968	-1109	0
534	0	0	-2625	851	3476	887	-3050	2163	-1158	-333	-395	-1138	-717	-855	0
535	0	0	-1116	853	1969	131	-1542	1411	-700	-527	-638	-174	-234	-413	0
536	0	0	2695	884	-1811	-1789	2253	-463	696	-205	-192	1573	601	514	0
537	0	0	5618	898	-4720	-3258	5169	-1911	1598	-56	95	2766	1111	929	0
538	0	0	5788	890	-4898	-3339	5343	-2004	1486	-52	95	2426	946	746	0
539	0	0	2950	882	-2068	-1916	2509	-593	374	-91	-188	886	162	-21	0
540	0	0	-1092	886	1978	103	-1535	1432	-1140	-360	-452	-973	-739	-890	0
541	0	0	-3168	898	4066	1135	-3617	2482	-1528	-219	-225	-1470	-1030	-1103	0
542	0	0	-3921	917	4838	1502	-4379	2877	-1730	-166	-281	-1672	-1171	-1173	0
543	0	0	-3658	937	4595	1360	-4126	2766	-1546	-238	-306	-1373	-999	-1070	0
544	0	0	-2573	946	3519	813	-3046	2232	-1259	-389	-537	-977	-812	-902	0
545	0	0	-941	966	1907	-12	-1424	1436	-640	-479	-636	21	-244	-368	0
546	0	0	2707	985	-1722	-1846	2214	-368	669	-283	-271	1744	595	455	0
547	0	0	5688	968	-4720	-3328	5204	-1876	1544	-116	5	2721	997	890	0
548	0	0	5814	966	-4848	-3390	5331	-1941	1480	32	-21	2504	977	795	0
549	0	0	2946	952	-1994	-1949	2470	-521	386	-242	-236	795	172	-52	0
550	0	0	-1104	948	2052	78	-1578	1500	-1068	-376	-446	-913	-739	-845	0
551	0	0	-3226	956	4182	1135	-3704	2569	-1612	-219	-265	-1569	-1018	-1160	0
552	0	0	-3899	970	4869	1464	-4384	2919	-1625	-207	-296	-1658	-1086	-1136	0
553	0	0	-3713	964	4677	1374	-4195	2820	-1563	-244	-320	-1486	-1026	-1080	0
554	0	0	-2580	979	3559	800	-3069	2269	-1241	-345	-529	-997	-758	-853	0
555	0	0	-948	997	1945	-24	-1446	1471	-636	-492	-535	-110	-240	-308	0
556	0	0	2701	1006	-1695	-1853	2198	-344	671	-300	-318	1633	585	506	0
557	0	0	5627	993	-4634	-3310	5130	-1820	1598	-54	-23	2675	1169	942	0
558	0	0	5780	971	-4809	-3375	5294	-1919	1517	-54	23	2335	904	661	0
559	0	0	2925	970	-1955	-1947	2440	-492	479	-143	-166	791	203	-65	0
560	0	0	-1185	960	2145	112	-1665	1552	-1024	-364	-430	-1070	-776	-884	0
561	0	0	-3253	964	4217	1144	-3735	2590	-1505	-164	-265	-1579	-991	-1074	0
562	0	0	-4022	989	5011	1516	-4516	3000	-1691	-211	-207	-1870	-1193	-1191	0
563	0	0	-3715	993	4708	1361	-4211	2850	-1451	-215	-312	-1612	-1041	-1088	0
564	0	0	-2697	1010	3707	843	-3202	2358	-1235	-351	-446	-1200	-729	-805	0
565	0	0	-937	1030	1967	-46	-1452	1498	-547	-473	-552	-263	-226	-302	0
566	0	0	2631	1037	-1594	-1834	2112	-278	768	-232	-261	1441	692	492	0
567	0	0	5616	1061	-4555	-3338	5085	-1747	1711	-31	19	2403	1129	938	0
568	0	0	5757	1051	-4706	-3404	5231	-1827	1633	91	120	2213	991	836	0
569	0	0	2855	1030	-1825	-1942	2340	-397	533	-226	-174	564	141	-27	0
570	0	0	-1174	1008	2182	83	-1678	1595	-929	-306	-347	-1344	-640	-748	0
571	0	0	-3294	997	4291	1148	-3792	2644	-1356	-145	-199	-1819	-983	-1028	0
572	0	0	-4057	971	5028	1543	-4542	2999	-1497	-128	-195	-2089	-1158	-1127	0
573	0	0	-3739	971	4710	1384	-4224	2840	-1350	-75	-209	-1877	-923	-962	0
574	0	0	-2769	975	3744	897	-3256	2359	-1103	-391	-486	-1383	-756	-871	0
575	0	0	-1114	979	2093	67	-1603	1536	-444	-405	-521	-529	-211	-265	0
576	0	0	2629	1002	-1627	-1815	2128	-312	931	-180	-289	1293	646	485	0
577	0	0	5544	993	-4551	-3268	5047	-1779	1800	21	54	2209	1140	911	0
578	0	0	5556	968	-4588	-3262	5072	-1810	1693	81	46	1996	968	744	0
579	0	0	2821	946	-1875	-1883	2348	-464	680	-69	-126	378	207	1	0
580	0	0	-1348	929	2277	209	-1812	1603	-869	-230	-347	-1493	-729	-876	0
581	0	0	-3414	937	4351	1238	-3882	2644	-1332	-126	-192	-2019	-1032	-1105	0
582	0	0	-4096	905	5001	1595	-4548	2953	-1367	-81	-145	-2095	-1090	-1154	0
583	0	0	-3841	896	4737	1472	-4289	2816	-1282	-209	-217	-1936	-1074	-991	0
584	0	0	-2753	884	3637	934	-3195	2260	-968	-312	-380	-1515	-710	-826	0
585	0	0	-1181	888	2069	146	-1625	1478	-382	-440	-531	-510	-252	-403	0
586	0	0	2521	900	-1621	-1710	2071	-360	861	-207	-197	1206	632	475	0
587	0	0	5488	900	-4588	-3194	5038	-1844	1877	25	98	2351	1142	962	0
588	0	0	5476	869	-4607	-3172	5041	-1869	1652	69	108	1982	904	766	0
589	0	0	2721	849	-1872	-1785	2296	-511	671	-27	-85	463	87	5	0
590	0	0	-1383	826	2209	278	-1796	1517	-859	-228	-337	-1334	-777	-816	0
591	0	0	-3506	812	4318	1347	-3912	2565	-1373	-85	-201	-1926	-1041	-1070	0
592	0	0	-4222	812	5034	1705	-4628	2923	-1482	-83	-211	-2031	-1173	-1171	0
593	0	0	-3934	836	4770	1549	-4352	2803	-1301	-126	-178	-1823	-1014	-968	0
594	0	0	-2837	845	3682	996	-3259	2263	-1099	-312	-370	-1276	-810	-824	0
595	0	0	-1137	847	1984	145	-1560	1415	-510	-397	-483	-343	-238	-399	0
596	0	0	2558	873	-1685	-1715	2121	-406	826	-182	-166	1503	585	543	0
597	0	0	5428	869	-4559	-3148	4993	-1845	1649	-11	112	2328	1004	917	0
598	0	0	5451	869	-4582	-3160	5016	-1856	1550	62	176	2180	940	779	0
599	0	0	2677	873	-1804	-1775	2240	-465	498	-73	-81	591	164	-60	0
600	0	0	-1463	847	2310	308	-1886	1578	-1016	-221	-329	-1210	-756	-935	0
601	0	0	-3529	855	4384	1337	-3956	2619	-1431	-145	-147	-1811	-1055	-1096	0
602	0	0	-4159	853	5012	1653	-4585	2932	-1553	-112	-81	-1866	-1125	-1099	0
603	0	0	-3936	855	4791	1540	-4363	2823	-1439	-265	-186	-1736	-1094	-1111	0
604	0	0	-2792	857	3649	967	-3220	2253	-1193	-267	-395	-1150	-787	-847	0
605	0	0	-1195	849	2044	173	-1619	1446	-583	-422	-519	-318	-285	-322	0
606	0	0	2531	855	-1676	-1693	2103	-410	785	-180	-168	1524	603	529	0
607	0	0	5396	847	-4549	-3121	4972	-1851	1617	-34	1	2494	1010	921	0
608	0	0	5480	836	-4644	-3158	5062	-1904	1534	85	40	2283	927	682	0
609	0	0	2640	830	-1810	-1735	2225	-490	442	-67	-133	646	81	-15	0
610	0	0	-1464	834	2298	315	-1881	1566	-1080	-236	-399	-1200	-783	-905	0
611	0	0	-3508	851	4359	1328	-3933	2605	-1423	-205	-246	-1732	-1065	-1134	0
612	0	0	-4222	851	5073	1685	-4647	2962	-1573	-164	-126	-1889	-1208	-1113	0
613	0	0	-3981	828	4809	1576	-4395	2818	-1451	-221	-223	-1680	-1078	-1018	0
614	0	0	-2848	787	3635	1030	-3241	2211	-1111	-318	-360	-1216	-760	-830	0
615	0	0	-1298	748	2046	275	-1672	1397	-554	-517	-510	-261	-318	-323	0
616	0	0	2412	725	-1687	-1568	2049	-481	781	-223	-174	1526	642	486	0
617	0	0	5241	692	-4549	-2966	4895	-1928	1662	-120	36	2444	1043	867	0
618	0	0	5325	735	-4590	-3030	4957	-1927	1540	48	122	2199	904	708	0
619	0	0	2478	758	-1720	-1618	2099	-481	508	-108	-48	618	98	19	0
620	0	0	-1645	820	2465	412	-2055	1642	-1020	-294	-347	-1274	-904	-911	0
621	0	0	-3516	944	4460	1286	-3988	2702	-1396	-162	-110	-1747	-1037	-1107	0
622	0	0	-4237	1078	5315	1579	-4776	3196	-1590	-89	-120	-1846	-1189	-1068	0
623	0	0	-3822	1177	4999	1322	-4410	3088	-1429	-176	-281	-1637	-1088	-1121	0
624	0	0	-2704	1315	4019	694	-3361	2667	-1105	-333	-351	-1092	-762	-803	0
625	0	0	-1036	1501	2537	-232	-1786	2019	-570	-516	-554	-254	-388	-411	0
626	0	0	2785	1705	-1080	-2245	1932	312	776	-217	-153	1476	537	481	0
627	0	0	5723	1908	-3815	-3815	4769	-953	1687	9	73	2516	970	909	0
628	0	0	5885	2064	-3821	-3974	4853	-878	1524	60	139	2207	820	774	0
629	0	0	2960	2227	-733	-2593	1846	747	382	-145	-133	560	34	-75	0
630	0	0	-856	2370	3226	-757	-2041	2798	-933	-205	-263	-1177	-768	-871	0
631	0	0	-2933	2434	5367	249	-4150	3900	-1487	-116	-161	-1627	-1150	-1067	0
632	0	0	-3670	2353	6023	658	-4846	4188	-1548	-98	-137	-1829	-1193	-1202	0
633	0	0	-3509	2093	5602	708	-4555	3847	-1414	-153	-226	-1583	-1070	-1101	0
634	0	0	-2534	1823	4357	355	-3445	3090	-1109	-298	-397	-1177	-750	-909	1
635	0	0	-1005	1466	2471	-230	-1738	1968	-521	-384	-500	-201	-308	-407	0
636	0	0	2523	1216	-1307	-1869	1915	-45	814	-236	-176	1478	479	461	0
637	0	0	5305	1067	-4238	-3186	4771	-1585	1734	9	27	2539	1035	857	0
638	0	0	5317	931	-4386	-3124	4851	-1727	1616	-3	137	2110	878	646	0
639	0	0	2292	816	-1476	-1554	1884	-330	419	-95	-67	572	46	-46	0
640	0	0	-1789	713	2502	538	-2145	1607	-989	-199	-265	-1262	-789	-917	0
641	0	0	-3843	622	4465	1610	-4154	2543	-1441	-104	-155	-1875	-1113	-1152	0
642	0	0	-4530	558	5088	1986	-4809	2823	-1466	-58	-52	-1920	-1146	-1167	0
643	0	0	-4371	510	4881	1930	-4626	2695	-1468	-205	-213	-1726	-1152	-993	0
644	0	0	-3154	500	3654	1327	-3404	2077	-1094	-322	-370	-1253	-853	-840	0
645	0	0	-1521	531	2052	495	-1786	1291	-583	-508	-455	-360	-366	-341	0
646	0	0	2243	585	-1658	-1414	1950	-536	791	-205	-159	1420	558	488	0
647	0	0	5095	614	-4481	-2854	4788	-1933	1687	65	29	2353	1076	830	0
648	0	0	5144	607	-4537	-2875	4840	-1965	1616	32	89	2052	830	696	0
649	0	0	2271	599	-1672	-1435	1971	-536	517	-110	-83	430	25	-71	0
650	0	0	-1822	618	2440	602	-2131	1529	-1022	-199	-292	-1404	-776	-841	0
651	0	0	-3884	626	4510	1629	-4197	2568	-1416	-188	-228	-1928	-1099	-1171	0
652	0	0	-4408	651	5059	1878	-4733	2855	-1455	-46	-133	-2017	-1191	-1144	0
653	0	0	-4284	686	4970	1799	-4627	2828	-1439	-190	-250	-1837	-1059	-1088	0
654	0	0	-2993	733	3726	1130	-3359	2229	-1101	-294	-380	-1356	-855	-861	0
655	0	0	-1401	777	2178	312	-1789	1477	-446	-391	-483	-318	-170	-364	0
656	0	0	2313	820	-1493	-1566	1903	-336	764	-211	-252	1344	490	405	0
657	0	0	5289	849	-4440	-3069	4864	-1795	1728	89	67	2436	1119	927	0
658	0	0	5163	853	-4310	-3008	4736	-1728	1532	-46	54	1988	787	690	0
659	0	0	2331	861	-1470	-1596	1900	-304	457	-44	-69	475	120	-50	0
660	0	0	-1748	863	2611	442	-2179	1737	-1090	-252	-267	-1323	-803	-925	0
661	0	0	-3666	863	4529	1401	-4097	2696	-1422	-157	-145	-1918	-1109	-1131	0
662	0	0	-4419	869	5288	1775	-4853	3078	-1515	-73	-77	-1972	-1094	-1175	0
663	0	0	-4116	867	4983	1624	-4549	2925	-1538	-178	-225	-1889	-1109	-1177	0
664	0	0	-3005	882	3887	1061	-3446	2384	-1132	-254	-409	-1224	-787	-820	0
665	0	0	-1323	884	2207	219	-1765	1545	-614	-430	-479	-372	-287	-417	0
666	0	0	2317	884	-1433	-1600	1875	-274	787	-79	-199	1522	535	514	0
667	0	0	5136	890	-4246	-3013	4691	-1678	1683	-42	79	2392	1014	851	0
668	0	0	5235	874	-4361	-3054	4798	-1743	1625	131	58	2141	828	682	0
669	0	0	2292	878	-1414	-1585	1853	-268	386	-23	-17	537	67	-34	0
670	0	0	-1759	865	2624	447	-2191	1744	-1020	-236	-312	-1311	-812	-921	0
671	0	0	-3767	857	4624	1455	-4195	2740	-1455	-108	-46	-1839	-1072	-1032	0
672	0	0	-4436	867	5303	1784	-4869	3085	-1575	-108	-77	-1969	-1173	-1198	0
673	0	0	-4113	857	4970	1628	-4541	2913	-1431	-95	-176	-1738	-1022	-1053	0
674	0	0	-3034	869	3903	1082	-3468	2386	-1224	-312	-405	-1292	-795	-884	0
675	0	0	-1245	867	2112	189	-1678	1489	-496	-411	-442	-273	-263	-316	0
676	0	0	2395	876	-1519	-1635	1957	-321	832	-159	-259	1486	560	415	0
677	0	0	5245	867	-4378	-3056	4811	-1755	1633	17	145	2357	1012	867	0
678	0	0	5311	867	-4444	-3089	4877	-1788	1635	79	124	2093	808	733	0
679	0	0	2318	865	-1453	-1591	1885	-294	440	-56	-13	395	0	-23	0
680	0	0	-1762	880	2642	441	-2202	1761	-1018	-250	-205	-1443	-793	-915	0
681	0	0	-3668	871	4539	1398	-4103	2705	-1377	-95	-91	-1852	-1158	-1080	0
682	0	0	-4373	888	5261	1742	-4817	3074	-1486	-79	-58	-2019	-1196	-1198	0
683	0	0	-4045	880	4925	1582	-4485	2902	-1359	-118	-81	-1825	-1173	-946	0
684	0	0	-2883	880	3763	1001	-3323	2321	-1063	-211	-351	-1305	-845	-793	0
685	0	0	-1300	876	2176	212	-1738	1526	-504	-397	-514	-384	-322	-413	0
686	0	0	2486	884	-1602	-1685	2044	-359	921	-67	-85	1420	638	589	0
687	0	0	5175	904	-4271	-3039	4723	-1683	1643	-52	-29	2198	913	785	0
688	0	0	5299	886	-4413	-3092	4856	-1763	1777	129	192	2007	874	752	0
689	0	0	2247	878	-1369	-1562	1808	-245	450	-48	-87	339	62	-58	0
690	0	0	-1650	873	2523	388	-2086	1698	-913	-122	-217	-1301	-797	-880	0
691	0	0	-3764	884	4648	1440	-4206	2766	-1305	-124	-201	-1887	-1088	-1094	0
692	0	0	-4338	890	5228	1724	-4783	3059	-1416	-58	-97	-2046	-1177	-1131	0
693	0	0	-4095	886	4981	1604	-4538	2933	-1350	-93	-153	-1883	-1032	-1065	0
694	0	0	-2916	898	3814	1009	-3365	2356	-1049	-256	-353	-1315	-820	-838	0
695	0	0	-1276	892	2168	192	-1722	1530	-448	-401	-391	-384	-261	-281	0
696	0	0	2538	915	-1623	-1726	2080	-354	935	-180	-95	1359	605	529	0
697	0	0	5358	935	-4423	-3146	4890	-1744	1749	27	120	2341	1074	874	0
698	0	0	5301	925	-4376	-3113	4838	-1725	1584	40	122	1959	927	622	0
699	0	0	2356	929	-1427	-1642	1891	-249	488	-65	-120	364	95	-137	0
700	0	0	-1698	921	2619	388	-2158	1770	-983	-244	-287	-1385	-816	-855	0
701	0	0	-3593	919	4512	1337	-4052	2715	-1352	-141	-232	-1914	-1059	-1125	0
702	0	0	-4244	937	5181	1653	-4712	3059	-1486	-73	-116	-1971	-1109	-1144	0
703	0	0	-3955	931	4886	1512	-4420	2908	-1427	-211	-281	-1817	-1041	-1156	0
704	0	0	-2866	944	3810	961	-3338	2377	-1084	-335	-465	-1383	-774	-884	0
705	0	0	-1081	942	2023	69	-1552	1482	-457	-440	-549	-333	-236	-320	0
706	0	0	2676	960	-1716	-1818	2196	-378	869	-184	-256	1425	661	562	0
707	0	0	5377	956	-4421	-3166	4899	-1732	1596	-106	-29	2351	993	840	0
708	0	0	5439	954	-4485	-3196	4962	-1765	1534	-27	52	2122	913	696	0
709	0	0	2443	944	-1499	-1693	1971	-277	415	-131	-145	539	77	-91	0
710	0	0	-1612	956	2568	328	-2090	1762	-1078	-294	-345	-1167	-853	-867	0
711	0	0	-3521	979	4500	1271	-4010	2739	-1524	-174	-366	-1685	-1132	-1148	0
712	0	0	-4184	968	5152	1608	-4668	3060	-1629	-108	-211	-1815	-1109	-1262	0
713	0	0	-3933	975	4908	1479	-4420	2941	-1565	-291	-292	-1536	-1067	-1067	0
714	0	0	-2734	977	3711	878	-3222	2344	-1299	-399	-436	-1024	-774	-847	0
715	0	0	-1001	977	1978	12	-1489	1477	-663	-512	-582	27	-252	-411	0
716	0	0	2715	1006	-1709	-1860	2212	-351	711	-261	-221	1778	646	500	0
717	0	0	5495	1010	-4485	-3252	4990	-1737	1451	-143	-7	2774	909	820	0
718	0	0	5538	1014	-4524	-3276	5031	-1755	1301	-17	46	2461	882	630	0
719	0	0	2452	997	-1455	-1724	1953	-229	197	-149	-240	865	-23	-145	0
720	0	0	-1621	1001	2622	310	-2121	1811	-1282	-343	-399	-867	-840	-1035	0
721	0	0	-3533	1016	4549	1258	-4041	2782	-1711	-298	-226	-1455	-1177	-1160	0
722	0	0	-4228	1039	5267	1594	-4747	3153	-1761	-277	-114	-1517	-1222	-1245	0
723	0	0	-3902	1041	4943	1430	-4422	2992	-1596	-242	-263	-1218	-1096	-1111	0
724	0	0	-2735	1055	3790	840	-3262	2422	-1309	-355	-452	-777	-812	-888	0
725	0	0	-1098	1078	2176	10	-1637	1627	-814	-529	-517	205	-409	-349	0
726	0	0	2715	1101	-1614	-1908	2164	-256	659	-287	-203	1974	570	360	0
727	0	0	5411	1101	-4310	-3256	4860	-1604	1445	-11	-17	2931	1034	810	0
728	0	0	5307	1086	-4221	-3196	4764	-1567	1330	-34	36	2514	849	533	0
729	0	0	2350	1088	-1262	-1719	1806	-87	211	-118	-106	933	-25	-155	0
730	0	0	-1783	1082	2865	350	-2324	1973	-1214	-405	-384	-944	-971	-1039	0
731	0	0	-3676	1094	4770	1291	-4223	2932	-1619	-112	-104	-1365	-1169	-1160	0
732	0	0	-4402	1101	5503	1650	-4952	3302	-1705	-151	-137	-1553	-1261	-1297	0
733	0	0	-4047	1125	5172	1461	-4609	3148	-1546	-219	-236	-1371	-1160	-1212	0
734	0	0	-2924	1132	4056	896	-3490	2594	-1247	-345	-417	-861	-938	-962	0
735	0	0	-1301	1160	2461	70	-1881	1810	-618	-471	-533	129	-452	-467	0
736	0	0	2515	1167	-1348	-1841	1931	-90	808	-166	-62	1792	504	413	0
737	0	0	5256	1175	-4081	-3215	4668	-1453	1641	1	52	2686	902	760	0
738	0	0	5206	1195	-4011	-3200	4608	-1408	1590	62	159	2388	696	609	0
739	0	0	2203	1195	-1008	-1699	1605	93	382	-122	-95	609	-71	-281	0
740	0	0	-1916	1195	3111	360	-2513	2153	-1053	-242	-306	-1148	-948	-1065	0
741	0	0	-3816	1228	5044	1294	-4430	3136	-1356	-159	-147	-1581	-1229	-1245	0
742	0	0	-4419	1241	5660	1589	-5039	3450	-1445	-139	-133	-1728	-1334	-1367	0
743	0	0	-4068	1255	5323	1406	-4695	3289	-1390	-170	-205	-1583	-1169	-1195	0
744	0	0	-2896	1261	4157	817	-3526	2709	-1063	-347	-403	-1080	-871	-938	0
745	0	0	-1249	1280	2529	-15	-1889	1904	-452	-424	-475	-122	-370	-430	0
746	0	0	2505	1295	-1210	-1900	1857	42	948	-174	-139	1691	407	372	0
747	0	0	5241	1305	-3936	-3273	4588	-1315	1707	-23	52	2510	892	737	0
748	0	0	5216	1305	-3911	-3260	4563	-1303	1637	100	194	2153	739	618	0
749	0	0	2096	1282	-814	-1689	1455	234	407	-168	-133	485	-77	-292	0
750	0	0	-1876	1259	3135	308	-2505	2197	-956	-252	-238	-1136	-925	-1035	0
751	0	0	-3795	1266	5061	1264	-4428	3163	-1412	-126	-162	-1685	-1183	-1243	0
752	0	0	-4392	1266	5658	1563	-5025	3462	-1579	-85	-79	-1837	-1303	-1323	0
753	0	0	-4049	1286	5335	1381	-4692	3310	-1404	-141	-116	-1511	-1132	-1198	0
754	0	0	-2906	1305	4211	800	-3558	2758	-1177	-261	-388	-1109	-849	-985	0
755	0	0	-1160	1315	2475	-77	-1817	1895	-545	-424	-428	-97	-345	-353	0
756	0	0	2608	1332	-1276	-1970	1942	28	770	-186	-182	1631	549	362	0
757	0	0	5373	1338	-4035	-3355	4704	-1348	1594	1	164	2522	987	820	0
758	0	0	5206	1321	-3885	-3263	4545	-1282	1453	23	184	2258	719	642	0
759	0	0	2202	1295	-907	-1748	1554	194	308	-73	31	442	-71	-209	0
760	0	0	-1891	1280	3171	305	-2531	2225	-1117	-225	-133	-1311	-857	-985	0
761	0	0	-3726	1292	5018	1217	-4372	3155	-1501	-151	-91	-1740	-1165	-1167	0
762	0	0	-4323	1299	5622	1512	-4972	3460	-1577	-29	-62	-1843	-1191	-1270	0
763	0	0	-4010	1288	5298	1361	-4654	3293	-1443	-166	-21	-1674	-1121	-1024	0
764	0	0	-2834	1274	4108	780	-3471	2691	-1169	-258	-273	-1208	-795	-911	0
765	0	0	-1073	1268	2341	-97	-1707	1804	-442	-378	-356	-341	-269	-325	0
766	0	0	2681	1259	-1422	-1970	2051	-81	915	-176	-120	1398	583	457	0
767	0	0	5422	1226	-4196	-3324	4809	-1485	1705	25	186	2236	1028	907	0
768	0	0	5303	1212	-4091	-3257	4697	-1439	1627	110	79	1866	818	717	0
769	0	0	2226	1165	-1061	-1695	1643	52	457	-46	-52	162	31	-31	0
770	0	0	-1801	1138	2939	331	-2370	2038	-907	-137	-244	-1678	-752	-878	0
771	0	0	-3622	1127	4749	1247	-4185	2938	-1315	-73	-149	-2126	-1070	-1121	0
772	0	0	-4289	1119	5408	1585	-4848	3263	-1381	31	-40	-2250	-1123	-1129	0
773	0	0	-3962	1113	5075	1424	-4518	3094	-1259	-176	-141	-2060	-1018	-1070	0
774	0	0	-2755	1099	3854	828	-3304	2476	-855	-203	-347	-1594	-760	-750	0
775	0	0	-1110	1082	2192	14	-1651	1637	-194	-376	-459	-512	-180	-337	0
776	0	0	2785	1086	-1699	-1935	2242	-306	1167	-102	-52	1136	667	570	0
777	0	0	5303	1059	-4244	-3181	4773	-1592	1922	58	195	2007	1055	958	0
778	0	0	5305	1016	-4289	-3160	4797	-1636	1806	100	104	1685	892	706	0
779	0	0	2291	1001	-1290	-1646	1790	-144	698	13	9	52	118	-118	0
780	0	0	-1837	962	2799	437	-2318	1880	-774	-172	-197	-1645	-805	-896	0
781	0	0	-3620	950	4570	1335	-4095	2760	-1156	-5	-67	-2033	-1055	-1053	0
782	0	0	-4235	956	5191	1639	-4713	3073	-1284	-7	-9	-2104	-1098	-1125	0
783	0	0	-3908	942	4850	1483	-4379	2896	-1204	-44	-110	-1916	-975	-1018	0
784	0	0	-2716	958	3674	879	-3195	2316	-867	-263	-285	-1336	-659	-805	0
785	0	0	-1077	952	2029	62	-1553	1490	-356	-355	-370	-374	-166	-376	0
786	0	0	2773	971	-1802	-1872	2287	-415	981	-81	-79	1441	721	485	0
787	0	0	5377	950	-4427	-3163	4902	-1738	1767	-15	184	2392	1055	944	0
788	0	0	5352	935	-4417	-3143	4884	-1741	1635	147	228	2095	847	748	0
789	0	0	2290	900	-1390	-1595	1840	-245	479	5	52	488	137	-108	0
790	0	0	-1808	880	2688	464	-2248	1784	-983	-172	-195	-1173	-779	-970	0
791	0	0	-3675	874	4549	1400	-4112	2711	-1503	-129	-48	-1619	-1094	-1059	0
792	0	0	-4209	873	5082	1668	-4645	2977	-1468	-143	60	-1714	-1082	-1070	0
793	0	0	-3913	871	4784	1521	-4348	2827	-1462	-155	-46	-1418	-1041	-1034	0
794	0	0	-2732	888	3620	922	-3176	2254	-1204	-263	-258	-954	-694	-781	0
795	0	0	-958	888	1846	35	-1402	1367	-539	-422	-347	29	-164	-285	0
796	0	0	2818	880	-1938	-1849	2378	-529	799	-151	27	1874	752	554	0
797	0	0	5483	876	-4607	-3179	5045	-1865	1509	7	118	2700	1034	826	0
798	0	0	5440	874	-4566	-3157	5003	-1846	1418	122	304	2357	911	764	0
799	0	0	2259	869	-1390	-1564	1824	-260	203	-60	32	636	62	-159	0
800	0	0	-1725	847	2572	439	-2148	1709	-1109	-217	-211	-1074	-801	-915	0
801	0	0	-3622	851	4473	1385	-4047	2662	-1575	-95	-100	-1571	-1094	-1070	0
802	0	0	-4167	851	5018	1658	-4592	2934	-1553	-98	-23	-1649	-1094	-1208	0
803	0	0	-3907	859	4766	1524	-4336	2812	-1528	-188	-145	-1536	-1068	-1047	0
804	0	0	-2705	847	3552	929	-3128	2199	-1072	-291	-294	-1001	-750	-727	0
805	0	0	-1013	855	1868	79	-1440	1361	-506	-432	-531	-5	-170	-323	0
806	0	0	2828	863	-1965	-1845	2396	-551	892	-184	-108	1664	688	506	0
807	0	0	5524	867	-4657	-3195	5090	-1895	1703	-44	98	2506	1140	993	0
808	0	0	5379	859	-4520	-3119	4949	-1830	1550	-15	-21	2132	913	649	0
809	0	0	2288	845	-1443	-1566	1865	-299	434	-83	-89	405	67	-87	0
810	0	0	-1773	865	2638	454	-2205	1751	-987	-201	-337	-1268	-793	-824	0
811	0	0	-3635	873	4508	1381	-4071	2690	-1445	-232	-228	-1794	-1074	-1173	0
812	0	0	-4151	861	5012	1645	-4581	2936	-1458	-31	-157	-1899	-1162	-1132	0
813	0	0	-3905	851	4756	1527	-4330	2803	-1305	-188	-287	-1623	-993	-1041	0
814	0	0	-2751	855	3606	948	-3178	2230	-1072	-327	-461	-1266	-696	-880	0
815	0	0	-982	849	1831	66	-1406	1340	-393	-368	-506	-184	-149	-302	0
816	0	0	2847	859	-1988	-1853	2417	-564	1002	-195	-143	1528	659	587	0
817	0	0	5490	867	-4623	-3178	5056	-1878	1784	25	38	2366	1127	911	0
818	0	0	5340	851	-4489	-3095	4914	-1819	1538	23	81	1930	865	737	0
819	0	0	2271	834	-1437	-1552	1854	-301	461	-118	-124	391	36	-85	0
820	0	0	-1876	805	2681	535	-2278	1743	-1014	-283	-304	-1365	-785	-878	0
821	0	0	-3599	820	4419	1389	-4009	2619	-1441	-106	-178	-1804	-1103	-1107	0
822	0	0	-4303	824	5127	1739	-4715	2975	-1470	-110	-102	-1908	-1146	-1123	0
823	0	0	-3929	818	4747	1555	-4338	2782	-1400	-170	-279	-1709	-1043	-1086	0
824	0	0	-2795	838	3633	978	-3214	2235	-1088	-331	-442	-1146	-715	-750	0
825	0	0	-941	841	1782	50	-1361	1311	-405	-419	-531	-155	-215	-207	0
826	0	0	2806	857	-1949	-1831	2377	-546	935	-226	-159	1691	682	578	0
827	0	0	5375	865	-4510	-3120	4942	-1822	1652	-126	9	2457	977	876	0
828	0	0	5362	871	-4491	-3116	4926	-1810	1542	25	75	2101	962	721	0
829	0	0	2119	845	-1274	-1482	1696	-214	314	-108	-197	393	7	-184	0
830	0	0	-1835	840	2675	497	-2255	1757	-1129	-279	-322	-1315	-812	-958	0
831	0	0	-3634	853	4487	1390	-4060	2670	-1447	-207	-228	-1654	-1014	-1072	0
832	0	0	-4259	841	5100	1709	-4679	2970	-1604	-159	-197	-1875	-1183	-1171	0
833	0	0	-3906	845	4751	1530	-4328	2798	-1435	-258	-205	-1573	-1012	-1045	0
834	0	0	-2691	847	3538	922	-3114	2192	-1193	-285	-492	-1065	-704	-818	0
835	0	0	-925	855	1780	35	-1352	1317	-430	-469	-611	-56	-215	-265	0
836	0	0	2843	871	-1972	-1857	2407	-550	890	-250	-242	1705	663	560	0
837	0	0	5534	878	-4656	-3206	5095	-1889	1660	-36	-9	2539	1039	935	0
838	0	0	5424	873	-4551	-3148	4987	-1839	1476	46	-42	2151	849	673	0
839	0	0	2304	859	-1445	-1581	1874	-293	358	-207	-118	481	29	-122	0
840	0	0	-1748	849	2597	449	-2172	1723	-1039	-366	-384	-1264	-793	-884	0
841	0	0	-3488	865	4353	1311	-3920	2609	-1460	-100	-256	-1736	-1051	-1084	0
842	0	0	-4048	871	4919	1588	-4483	2895	-1497	-120	-199	-1751	-1125	-1127	0
843	0	0	-3725	857	4582	1434	-4153	2719	-1456	-197	-294	-1555	-999	-1037	0
844	0	0	-2516	861	3377	827	-2946	2119	-1039	-362	-438	-1001	-708	-766	0
845	0	0	-770	871	1641	-50	-1205	1256	-413	-494	-558	-44	-157	-281	0
846	0	0	3062	884	-2178	-1973	2620	-647	919	-213	-238	1718	694	533	0
847	0	0	5669	884	-4785	-3276	5227	-1950	1707	-79	44	2593	1158	985	0
848	0	0	5578	890	-4688	-3234	5133	-1899	1534	-17	5	2178	919	646	0
849	0	0	2433	880	-1553	-1656	1993	-336	323	-137	-217	574	75	-145	0
850	0	0	-1660	865	2525	397	-2092	1695	-1111	-281	-403	-1173	-814	-900	0
851	0	0	-3376	853	4229	1261	-3802	2541	-1449	-153	-304	-1612	-1018	-1109	0
852	0	0	-3904	847	4751	1528	-4327	2799	-1503	-83	-110	-1654	-1020	-1111	0
853	0	0	-3678	859	4537	1409	-4107	2698	-1443	-291	-300	-1497	-1026	-1039	0
854	0	0	-2382	873	3255	754	-2818	2064	-1117	-337	-413	-1020	-680	-855	0
855	0	0	-635	876	1511	-120	-1073	1193	-461	-450	-430	62	-32	-285	0
856	0	0	3173	888	-2285	-2030	2729	-698	855	-211	-256	1763	760	467	0
857	0	0	5821	876	-4945	-3348	5383	-2034	1592	32	60	2634	1195	971	0
858	0	0	5621	851	-4770	-3236	5195	-1959	1363	114	21	2256	954	671	0
859	0	0	2464	841	-1623	-1652	2043	-391	277	-79	-195	578	112	-145	0
860	0	0	-1556	853	2409	351	-1982	1631	-1084	-263	-339	-1129	-741	-884	0
861	0	0	-3309	869	4178	1220	-3743	2523	-1517	-215	-170	-1608	-966	-1074	0
862	0	0	-3893	869	4762	1512	-4327	2815	-1526	-240	-254	-1631	-1045	-1177	0
863	0	0	-3482	869	4351	1306	-3916	2610	-1425	-161	-226	-1408	-964	-938	0
864	0	0	-2349	892	3241	728	-2795	2066	-1171	-356	-527	-940	-599	-807	0
865	0	0	-483	886	1369	-201	-926	1127	-471	-426	-539	79	-31	-263	0
866	0	0	3262	888	-2374	-2075	2818	-743	966	-137	-172	1778	824	601	0
867	0	0	5842	888	-4954	-3365	5398	-2033	1631	-65	21	2543	1220	962	0
868	0	0	5673	874	-4799	-3273	5236	-1962	1466	-42	-50	2199	876	727	0
869	0	0	2444	838	-1606	-1641	2025	-384	320	-199	-252	496	71	-17	0
870	0	0	-1517	836	2353	340	-1935	1594	-1107	-265	-403	-1154	-723	-884	0
871	0	0	-3322	841	4163	1240	-3742	2502	-1487	-197	-236	-1645	-950	-1028	0
872	0	0	-3898	845	4743	1526	-4320	2794	-1614	-211	-289	-1784	-1086	-1119	0
873	0	0	-3550	830	4380	1360	-3965	2605	-1468	-226	-343	-1515	-907	-989	0
874	0	0	-2285	836	3121	724	-2703	1978	-1181	-374	-549	-993	-659	-787	0
875	0	0	-528	849	1377	-160	-952	1113	-413	-477	-591	91	-73	-162	0
876	0	0	3293	861	-2432	-2077	2862	-785	946	-331	-298	1813	721	634	0
877	0	0	5842	855	-4987	-3348	5414	-2066	1709	-120	-58	2628	1105	923	0
878	0	0	5622	838	-4784	-3230	5203	-1973	1509	-13	-19	2256	971	785	0
879	0	0	2475	836	-1639	-1655	2057	-401	271	-230	-225	481	21	-131	0
880	0	0	-1548	820	2368	364	-1958	1594	-1144	-252	-368	-1043	-737	-776	0
881	0	0	-3333	843	4176	1245	-3754	2509	-1503	-267	-271	-1594	-1032	-1061	0
882	0	0	-3859	855	4714	1502	-4286	2784	-1567	-162	-184	-1649	-1082	-1156	0
883	0	0	-3593	855	4448	1369	-4020	2651	-1468	-271	-325	-1420	-981	-995	0
884	0	0	-2397	836	3233	780	-2815	2034	-1224	-378	-516	-830	-739	-797	0
885	0	0	-628	859	1487	-115	-1057	1173	-570	-419	-514	230	-102	-201	0
886	0	0	3150	869	-2281	-2009	2715	-706	795	-273	-232	1967	640	496	0
887	0	0	5773	869	-4904	-3321	5338	-2017	1670	-83	73	2781	1146	917	0
888	0	0	5489	853	-4636	-3171	5062	-1891	1338	5	31	2362	847	640	0
889	0	0	2315	845	-1470	-1580	1892	-312	194	-60	-118	677	31	-186	0
890	0	0	-1796	824	2620	486	-2208	1722	-1214	-250	-349	-1032	-828	-905	0
891	0	0	-3444	816	4260	1314	-3852	2538	-1524	-77	-143	-1462	-1030	-1090	0
892	0	0	-4049	808	4857	1620	-4453	2832	-1596	-52	-100	-1575	-1053	-1204	0
893	0	0	-3761	799	4560	1481	-4160	2679	-1495	-223	-161	-1396	-1018	-1063	0
894	0	0	-2514	834	3348	840	-2931	2091	-1167	-370	-289	-950	-721	-797	0
895	0	0	-701	843	1544	-71	-1122	1193	-411	-370	-372	114	-147	-186	0
896	0	0	3040	841	-2199	-1940	2619	-679	911	-112	-81	1819	706	616	0
897	0	0	5576	853	-4723	-3214	5149	-1935	1565	13	195	2545	1068	913	0
898	0	0	5371	832	-4539	-3101	4955	-1853	1501	100	180	2056	890	661	0
899	0	0	2188	840	-1348	-1514	1768	-254	422	-23	-31	364	56	-83	0
900	0	0	-1843	834	2677	504	-2260	1755	-1049	-188	-252	-1346	-754	-938	0
901	0	0	-3564	828	4392	1368	-3978	2610	-1359	-60	-67	-1908	-1051	-1041	0
902	0	0	-4152	826	4978	1663	-4565	2902	-1359	-48	-122	-1972	-1127	-1080	0
903	0	0	-3744	826	4570	1459	-4157	2698	-1169	-7	-192	-1796	-977	-981	0
904	0	0	-2572	838	3410	867	-2991	2124	-874	-238	-397	-1354	-646	-752	0
905	0	0	-820	834	1654	-7	-1237	1244	-209	-358	-477	-399	-137	-192	0
906	0	0	3052	849	-2203	-1950	2627	-677	1212	-67	-71	1358	777	607	0
907	0	0	5586	841	-4745	-3213	5165	-1952	1930	93	108	2081	1094	1020	0
908	0	0	5312	808	-4504	-3060	4908	-1848	1718	207	27	1639	937	675	0
909	0	0	2133	789	-1344	-1461	1738	-277	605	-34	-83	-56	42	-89	0
910	0	0	-1857	779	2636	539	-2246	1707	-743	-184	-258	-1744	-752	-822	0
911	0	0	-3563	776	4339	1393	-3951	2557	-1119	-23	-164	-2275	-1096	-970	0
912	0	0	-4123	783	4906	1670	-4514	2844	-1198	52	-145	-2380	-993	-1032	0
913	0	0	-3816	783	4599	1516	-4207	2691	-1047	-203	-250	-2178	-909	-1045	0
914	0	0	-2534	793	3327	870	-2930	2060	-756	-244	-426	-1604	-644	-694	0
915	0	0	-725	801	1526	-38	-1125	1163	-58	-349	-471	-583	-157	-89	0
916	0	0	3010	814	-2196	-1912	2603	-691	1284	-129	-217	1179	675	659	0
917	0	0	5598	828	-4770	-3213	5184	-1971	1934	27	91	2058	1125	1037	0
918	0	0	5338	814	-4524	-3076	4931	-1855	1730	-17	100	1503	898	737	0
919	0	0	2180	799	-1381	-1489	1780	-291	605	-9	-137	-19	87	-54	0
920	0	0	-1944	781	2725	581	-2334	1753	-995	-209	-356	-1755	-847	-799	0
921	0	0	-3490	776	4266	1357	-3878	2521	-1251	-83	-71	-2091	-942	-997	0
922	0	0	-4146	783	4929	1681	-4537	2856	-1451	-69	-110	-2120	-1080	-1037	0
923	0	0	-3695	803	4498	1446	-4096	2650	-1264	-112	-248	-1862	-946	-915	0
924	0	0	-2546	812	3358	867	-2952	2085	-999	-318	-388	-1235	-655	-609	0
925	0	0	-704	818	1522	-57	-1113	1170	-370	-434	-471	-219	-162	-215	0
926	0	0	3060	828	-2232	-1944	2646	-702	948	-114	-54	1540	770	708	0
927	0	0	5569	824	-4745	-3196	5157	-1960	1668	11	36	2409	1152	935	0
928	0	0	5427	814	-4613	-3120	5020	-1899	1472	62	145	1963	902	684	0
929	0	0	2102	789	-1313	-1445	1707	-262	294	-65	-48	442	79	-87	0
930	0	0	-1938	779	2717	579	-2327	1748	-1198	-285	-389	-1451	-812	-921	0
931	0	0	-3601	783	4384	1409	-3992	2583	-1507	-73	-114	-1687	-1047	-1030	0
932	0	0	-4141	774	4915	1683	-4528	2844	-1569	-102	-139	-1784	-1103	-1132	0
933	0	0	-3733	779	4512	1477	-4122	2645	-1480	-162	-91	-1491	-954	-975	0
934	0	0	-2532	762	3294	885	-2913	2028	-1165	-329	-391	-979	-700	-777	0
935	0	0	-706	774	1480	-34	-1093	1127	-417	-384	-374	114	-60	-151	0
936	0	0	3060	810	-2250	-1935	2655	-720	921	-164	-149	1895	694	616	0
937	0	0	5607	822	-4785	-3214	5196	-1981	1660	38	129	2601	1032	954	0
938	0	0	5357	810	-4547	-3083	4952	-1868	1495	36	182	2054	849	723	0
939	0	0	2100	818	-1282	-1459	1691	-232	300	-91	-56	422	17	-170	0
940	0	0	-1911	824	2735	543	-2323	1779	-1109	-277	-275	-1206	-783	-890	0
941	0	0	-3515	801	4316	1357	-3915	2558	-1400	-98	-93	-1602	-1051	-1049	0
942	0	0	-4128	789	4917	1669	-4522	2853	-1402	-110	21	-1687	-1098	-1057	0
943	0	0	-3738	799	4537	1469	-4137	2668	-1361	-159	-112	-1511	-1010	-981	0
944	0	0	-2565	783	3348	891	-2956	2065	-1002	-339	-298	-929	-737	-723	0
945	0	0	-757	785	1542	-14	-1149	1163	-353	-395	-393	58	-126	-197	0
946	0	0	3167	805	-2362	-1986	2764	-778	1132	-120	-44	1843	737	583	0
947	0	0	5553	799	-4754	-3176	5153	-1977	1736	56	126	2562	1148	956	0
948	0	0	5347	783	-4564	-3065	4955	-1890	1573	-31	93	1996	807	675	0
949	0	0	2122	772	-1350	-1447	1736	-289	403	-7	-98	376	31	-118	0
950	0	0	-1967	756	2723	605	-2345	1739	-1129	-192	-252	-1257	-874	-865	0
951	0	0	-3465	777	4242	1344	-3853	2509	-1292	-44	-38	-1652	-1002	-1078	0
952	0	0	-4118	774	4892	1672	-4505	2833	-1470	-87	-27	-1800	-1142	-1070	0
953	0	0	-3690	760	4450	1465	-4070	2605	-1280	-195	-116	-1577	-958	-1022	0
954	0	0	-2493	779	3272	857	-2882	2025	-1057	-265	-362	-1014	-752	-744	0
955	0	0	-578	785	1363	-103	-970	1074	-184	-405	-384	-13	-36	-139	0
956	0	0	3158	807	-2351	-1982	2754	-772	1008	-112	-42	1705	768	642	0
957	0	0	5693	814	-4879	-3253	5286	-2032	1841	48	157	2487	1156	964	0
958	0	0	5424	807	-4617	-3115	5020	-1905	1493	102	176	1992	942	756	0
959	0	0	2126	807	-1319	-1466	1722	-256	312	-31	-64	316	-11	-108	0
960	0	0	-1812	791	2603	510	-2207	1697	-962	-188	-176	-1264	-795	-789	0
961	0	0	-3491	777	4268	1357	-3879	2522	-1336	-95	-77	-1790	-993	-987	0
962	0	0	-3979	777	4756	1601	-4367	2766	-1460	-73	-81	-1932	-1028	-1099	0
963	0	0	-3647	776	4423	1435	-4035	2599	-1344	-122	-114	-1703	-878	-843	0
964	0	0	-2331	776	3107	777	-2719	1941	-997	-265	-327	-1127	-626	-706	0
965	0	0	-580	760	1340	-90	-960	1050	-265	-302	-502	-34	-15	-100	0
966	0	0	3278	776	-2502	-2027	2890	-863	1098	-98	-133	1621	795	632	0
967	0	0	5663	779	-4884	-3221	5273	-2052	1775	23	118	2341	1171	995	0
968	0	0	5435	776	-4659	-3105	5047	-1941	1592	32	85	1839	915	708	0
969	0	0	2192	774	-1418	-1483	1805	-322	430	-17	-42	151	131	-50	0
970	0	0	-1843	772	2615	535	-2229	1693	-1008	-275	-339	-1478	-733	-921	0
971	0	0	-3432	779	4211	1326	-3821	2495	-1301	-102	-162	-1974	-997	-946	0
972	0	0	-3981	777	4758	1602	-4369	2767	-1451	-91	-100	-2101	-1039	-979	0
973	0	0	-3605	785	4390	1410	-3997	2587	-1293	-97	-308	-1827	-863	-940	0
974	0	0	-2361	793	3154	784	-2757	1973	-1006	-306	-514	-1336	-646	-679	0
975	0	0	-501	791	1292	-145	-896	1041	-184	-318	-512	-124	-21	-100	0
976	0	0	3367	803	-2564	-2085	2965	-880	1169	-155	-170	1464	791	626	0
977	0	0	5784	803	-4981	-3293	5382	-2089	1819	13	17	2295	1196	1012	0
978	0	0	5472	789	-4683	-3130	5077	-1947	1544	32	-17	1742	799	702	0
979	0	0	2269	772	-1497	-1520	1883	-362	455	-89	-151	106	44	-100	0
980	0	0	-1800	762	2562	519	-2181	1662	-1045	-225	-271	-1672	-698	-812	0
981	0	0	-3422	764	4186	1329	-3804	2475	-1379	-56	-213	-2019	-964	-937	0
982	0	0	-3957	772	4729	1592	-4343	2750	-1423	-93	-153	-2060	-1032	-1037	0
983	0	0	-3569	768	4337	1400	-3953	2552	-1363	-83	-275	-1751	-921	-917	0
984	0	0	-2348	779	3127	784	-2737	1953	-987	-285	-465	-1187	-657	-667	0
985	0	0	-481	781	1262	-150	-871	1021	-259	-417	-461	-102	-97	-129	0
986	0	0	3303	793	-2510	-2048	2906	-858	1067	-184	-209	1637	750	651	0
987	0	0	5794	785	-5009	-3289	5401	-2112	1804	-11	108	2425	1136	981	0
988	0	0	5414	776	-4638	-3095	5026	-1931	1464	-15	128	1926	869	649	0
989	0	0	2287	770	-1517	-1528	1902	-373	393	-64	-98	236	100	-166	0
990	0	0	-1804	752	2556	526	-2180	1654	-1090	-199	-285	-1297	-715	-851	0
991	0	0	-3445	774	4219	1335	-3832	2496	-1416	-133	-246	-1753	-1059	-1092	0
992	0	0	-3919	783	4702	1568	-4310	2742	-1484	-54	-108	-1778	-1068	-1074	0
993	0	0	-3523	781	4304	1371	-3913	2542	-1344	-188	-178	-1571	-935	-1006	0
994	0	0	-2301	781	3082	760	-2691	1931	-1078	-275	-393	-1001	-673	-694	0
995	0	0	-396	787	1183	-195	-789	985	-316	-388	-452	137	-21	-195	0
996	0	0	3352	803	-2549	-2077	2950	-873	1061	-151	5	1856	735	729	0
997	0	0	5807	791	-5016	-3299	5411	-2112	1730	19	81	2568	1156	946	0
998	0	0	5557	799	-4758	-3178	5157	-1979	1528	38	71	2060	776	704	0
999	0	0	2220	785	-1435	-1502	1827	-325	312	-174	-44	382	62	-161	0
1000	0	0	-1812	756	2568	528	-2190	1662	-1212	-186	-308	-1251	-731	-896	0
1001	0	0	-3309	766	4075	1271	-3692	2420	-1435	-112	-226	-1602	-1045	-1032	0
1002	0	0	-3894	760	4654	1567	-4274	2707	-1462	-129	-83	-1736	-1043	-1129	0
1003	0	0	-3476	770	4246	1353	-3861	2508	-1290	-192	-230	-1474	-921	-919	0
1004	0	0	-2262	776	3038	743	-2650	1907	-1059	-368	-446	-948	-616	-801	0
1005	0	0	-285	789	1074	-252	-679	931	-248	-331	-452	188	5	-73	0
1006	0	0	3435	824	-2611	-2129	3023	-893	1022	-265	-155	1843	700	679	0
1007	0	0	5922	830	-5092	-3376	5507	-2131	1691	64	36	2632	1140	1006	0
1008	0	0	5510	843	-4667	-3176	5088	-1912	1453	-25	-1	2027	880	614	0
1009	0	0	2308	836	-1472	-1572	1890	-318	223	-75	-155	339	50	-172	0
1010	0	0	-1744	843	2587	450	-2165	1715	-1103	-314	-283	-1278	-725	-822	0
1011	0	0	-3300	836	4136	1232	-3718	2486	-1464	-143	-225	-1680	-1063	-1051	0
1012	0	0	-3837	836	4673	1500	-4255	2754	-1482	-62	-155	-1786	-977	-1035	0
1013	0	0	-3484	832	4316	1326	-3900	2574	-1375	-258	-347	-1652	-894	-983	0
1014	0	0	-2076	857	2933	609	-2504	1895	-1034	-238	-450	-1018	-549	-580	0
1015	0	0	-281	859	1140	-289	-710	999	-380	-473	-642	31	7	-170	0
1016	0	0	3648	892	-2756	-2270	3202	-932	1067	-230	-153	1747	793	717	0
1017	0	0	5974	911	-5063	-3442	5518	-2076	1720	-97	-32	2440	1164	1014	0
1018	0	0	5695	896	-4799	-3295	5247	-1951	1575	-48	-15	1988	867	692	0
1019	0	0	2402	880	-1522	-1641	1962	-321	302	-201	-219	263	67	-153	0
1020	0	0	-1625	869	2494	378	-2059	1681	-1082	-263	-409	-1371	-700	-894	0
1021	0	0	-3275	861	4136	1207	-3705	2498	-1423	-195	-226	-1775	-1018	-1024	0
1022	0	0	-3767	863	4630	1452	-4198	2746	-1491	-207	-265	-1907	-985	-1164	0
1023	0	0	-3377	861	4238	1258	-3807	2549	-1290	-258	-312	-1598	-909	-973	0
1024	0	0	-2233	857	3090	688	-2661	1973	-1059	-388	-574	-1061	-626	-739	0
1025	0	0	-206	886	1092	-340	-649	989	-209	-432	-603	128	34	-151	0
1026	0	0	3529	907	-2622	-2218	3075	-857	1080	-265	-203	1751	723	756	0
1027	0	0	5970	917	-5053	-3443	5511	-2068	1701	-56	-17	2492	1117	995	0
1028	0	0	5638	915	-4723	-3276	5180	-1904	1493	-44	34	2042	836	651	0
1029	0	0	2272	911	-1361	-1591	1816	-225	230	-143	-128	226	79	-190	0
1030	0	0	-1696	944	2640	376	-2168	1792	-1165	-203	-413	-1315	-818	-869	0
1031	0	0	-3229	938	4167	1145	-3698	2552	-1400	-118	-162	-1720	-937	-1068	0
1032	0	0	-3802	935	4737	1433	-4269	2836	-1546	-128	-226	-1732	-1115	-1092	0
1033	0	0	-3378	917	4295	1230	-3836	2606	-1354	-225	-178	-1513	-971	-917	0
1034	0	0	-2231	896	3127	667	-2679	2011	-1067	-351	-469	-940	-677	-741	0
1035	0	0	-317	878	1195	-280	-756	1036	-325	-353	-428	172	-27	-120	0
1036	0	0	3541	880	-2661	-2210	3101	-890	1068	-145	-161	1891	748	665	0
1037	0	0	5874	873	-5001	-3373	5437	-2064	1728	-44	50	2655	1125	973	0
1038	0	0	5460	869	-4591	-3164	5025	-1861	1462	-73	7	2085	830	706	0
1039	0	0	2182	857	-1325	-1519	1753	-234	285	-164	-246	356	-38	-221	0
1040	0	0	-1838	843	2681	497	-2259	1762	-1098	-240	-366	-1158	-793	-859	0
1041	0	0	-3496	818	4314	1339	-3905	2566	-1439	-182	-197	-1623	-1070	-1125	0
1042	0	0	-3928	832	4760	1548	-4344	2796	-1433	-145	-157	-1724	-1090	-1129	0
1043	0	0	-3596	838	4434	1379	-4015	2636	-1358	-217	-184	-1499	-896	-894	0
1044	0	0	-2364	838	3202	763	-2783	2020	-1109	-395	-473	-1037	-711	-748	0
1045	0	0	-444	828	1272	-192	-858	1050	-273	-432	-436	209	-137	-195	0
1046	0	0	3295	830	-2465	-2062	2880	-817	999	-215	-186	1848	739	564	0
1047	0	0	5755	803	-4952	-3279	5353	-2074	1670	38	15	2543	1006	937	0
1048	0	0	5290	803	-4487	-3046	4888	-1842	1416	34	133	2042	787	649	0
1049	0	0	1984	795	-1189	-1389	1586	-197	186	-157	-205	292	-87	-271	0
1050	0	0	-1996	787	2783	604	-2389	1785	-1165	-225	-300	-1286	-766	-954	0
1051	0	0	-3574	789	4363	1392	-3968	2576	-1441	-157	-164	-1633	-1070	-1111	0
1052	0	0	-4090	756	4846	1667	-4468	2801	-1530	-166	-147	-1777	-1129	-1127	0
1053	0	0	-3743	744	4487	1499	-4115	2615	-1352	-259	-329	-1412	-995	-971	0
1054	0	0	-2487	737	3224	875	-2855	1980	-1080	-440	-479	-915	-727	-737	0
1055	0	0	-508	731	1239	-111	-873	985	-306	-453	-541	351	-91	-176	0
1056	0	0	3228	743	-2485	-1985	2856	-871	989	-192	-153	1972	756	597	0
1057	0	0	5550	741	-4809	-3145	5179	-2034	1658	-100	-5	2638	983	878	0
1058	0	0	5206	735	-4471	-2970	4838	-1868	1404	-21	46	2215	830	568	0
1059	0	0	1882	717	-1165	-1299	1523	-224	213	-155	-205	547	-54	-291	0
1060	0	0	-2142	717	2859	712	-2500	1788	-1307	-261	-345	-1041	-944	-1051	0
1061	0	0	-3765	698	4463	1533	-4114	2580	-1552	-213	-174	-1361	-1193	-1156	0
1062	0	0	-4235	708	4943	1763	-4589	2825	-1664	-186	-225	-1474	-1282	-1231	0
1063	0	0	-3742	729	4471	1506	-4106	2600	-1489	-131	-139	-1103	-1001	-1020	0
1064	0	0	-2642	731	3373	955	-3007	2052	-1274	-436	-366	-624	-789	-853	0
1065	0	0	-582	737	1319	-77	-950	1028	-370	-442	-355	636	-147	-246	0
1066	0	0	3160	741	-2419	-1950	2789	-839	803	-161	-135	2234	680	578	0
1067	0	0	5514	729	-4785	-3121	5149	-2028	1480	27	267	2987	993	876	0
1068	0	0	5156	743	-4413	-2949	4784	-1835	1284	-32	252	2446	735	517	0
1069	0	0	1747	725	-1022	-1236	1384	-148	27	-133	-48	725	-126	-353	0
1070	0	0	-2208	729	2937	739	-2572	1833	-1326	-182	-104	-849	-968	-960	0
1071	0	0	-3783	737	4520	1523	-4151	2628	-1652	-135	36	-1266	-1156	-1198	0
1072	0	0	-4340	744	5084	1798	-4712	2914	-1670	-69	38	-1268	-1272	-1224	0
1073	0	0	-3890	729	4619	1580	-4254	2674	-1470	-135	3	-1082	-1068	-1057	0
1074	0	0	-2679	743	3422	968	-3050	2082	-1123	-261	-184	-508	-820	-818	0
1075	0	0	-782	723	1505	29	-1143	1114	-391	-345	-225	558	-265	-283	0
1076	0	0	3070	741	-2329	-1905	2699	-794	1092	-58	151	2312	628	595	0
1077	0	0	5261	704	-4557	-2982	4909	-1926	1649	112	248	2927	890	867	0
1078	0	0	4952	677	-4275	-2814	4613	-1799	1507	120	360	2345	614	508	0
1079	0	0	1496	616	-880	-1056	1188	-132	341	-44	197	576	-250	-314	0
1080	0	0	-2551	576	3127	987	-2839	1851	-1049	-157	-34	-1082	-1016	-1103	0
1081	0	0	-4077	613	4690	1732	-4383	2651	-1344	-11	166	-1517	-1241	-1196	0
1082	0	0	-4565	636	5201	1964	-4883	2918	-1288	-15	205	-1592	-1276	-1237	0
1083	0	0	-4062	731	4793	1665	-4427	2762	-1164	-25	197	-1319	-1152	-1107	0
1084	0	0	-2774	849	3623	962	-3198	2236	-781	-116	9	-865	-865	-851	0
1085	0	0	-791	970	1761	-89	-1276	1365	62	-238	-17	275	-267	-240	0
1086	0	0	3072	1088	-1984	-2080	2528	-448	1344	-1	347	1908	550	562	0
1087	0	0	5507	1239	-4268	-3373	4887	-1514	2044	166	539	2603	911	748	0
1088	0	0	5140	1423	-3717	-3281	4428	-1147	1817	248	562	2048	572	485	0
1089	0	0	1881	1600	-281	-1740	1081	659	603	67	310	203	-225	-376	0
1090	0	0	-1985	1827	3812	79	-2898	2819	-713	-9	190	-1303	-1061	-1026	0
1091	0	0	-3395	2025	5420	685	-4407	3722	-1072	91	294	-1707	-1282	-1224	0
1092	0	0	-3793	2180	5973	806	-4883	4076	-1024	93	314	-1749	-1224	-1262	0
1093	0	0	-3212	2328	5540	442	-4376	3934	-890	34	225	-1505	-1218	-1121	0
1094	0	0	-2031	2380	4411	-174	-3221	3395	-657	-122	60	-1037	-900	-803	0
1095	0	0	-23	2227	2250	-1102	-1136	2238	159	-143	50	122	-254	-306	0
1096	0	0	3549	1949	-1600	-2749	2574	174	1478	75	351	1829	572	552	0
1097	0	0	5776	1668	-4108	-3722	4942	-1220	2120	283	655	2487	915	861	0
1098	0	0	5136	1282	-3854	-3209	4495	-1286	1734	308	651	1866	616	525	0
1099	0	0	1772	1053	-719	-1412	1245	167	673	112	442	174	-217	-244	0
1100	0	0	-2377	884	3261	746	-2819	2072	-841	19	203	-1423	-1004	-995	0
1101	0	0	-3847	758	4605	1544	-4226	2681	-1059	215	417	-1808	-1169	-1117	0
1102	0	0	-4433	636	5069	1898	-4751	2852	-1183	128	391	-1901	-1241	-1171	0
1103	0	0	-3964	525	4489	1719	-4226	2507	-946	98	320	-1540	-1129	-909	0
1104	0	0	-2830	450	3280	1190	-3055	1865	-741	-168	52	-1082	-840	-882	0
1105	0	0	-729	384	1113	172	-921	748	131	-135	120	56	-116	-114	0
1106	0	0	3006	391	-2615	-1698	2810	-1112	1431	135	422	1718	721	667	1
1107	0	0	5364	388	-4976	-2876	5170	-2294	2079	298	543	2360	954	855	0
1108	0	0	4855	417	-4438	-2636	4646	-2010	1806	263	572	1738	682	620	0
1109	0	0	1576	440	-1136	-1008	1356	-348	607	141	378	5	-157	-302	0
1110	0	0	-2349	436	2785	956	-2567	1610	-733	40	281	-1581	-907	-915	0
1111	0	0	-3932	467	4399	1732	-4165	2433	-1092	58	341	-2073	-1136	-1177	0
1112	0	0	-4264	496	4760	1884	-4512	2628	-989	118	455	-2015	-1152	-1090	0
1113	0	0	-3870	510	4380	1680	-4125	2445	-971	60	258	-1821	-1010	-1004	0
1114	0	0	-2541	572	3113	984	-2827	1842	-570	-110	67	-1297	-723	-713	0
1115	0	0	-504	613	1117	-54	-810	865	192	-139	-46	-87	-25	-166	0
1116	0	0	3319	642	-2677	-1980	2998	-1017	1524	48	358	1509	783	727	0
1117	0	0	5689	688	-5001	-3188	5345	-2156	2192	182	560	2163	1032	993	0
1118	0	0	5173	704	-4469	-2938	4821	-1882	1875	166	477	1544	779	605	0
1119	0	0	1955	729	-1226	-1342	1590	-248	682	137	242	-91	-42	-267	0
1120	0	0	-2058	731	2789	663	-2423	1760	-649	-15	97	-1643	-797	-867	0
1121	0	0	-3541	725	4266	1408	-3903	2495	-983	97	223	-2023	-1030	-1146	0
1122	0	0	-4078	727	4805	1675	-4441	2766	-1129	-9	244	-2038	-1167	-1154	0
1123	0	0	-3605	725	4330	1440	-3967	2527	-915	25	75	-1757	-915	-1014	0
1124	0	0	-2270	752	3022	759	-2646	1887	-601	-188	-58	-1204	-671	-725	0
1125	0	0	-273	762	1035	-244	-654	898	186	-277	-120	34	-67	-102	0
1126	0	0	3571	768	-2803	-2169	3187	-1017	1453	-19	159	1747	758	649	0
1127	0	0	5782	777	-5005	-3279	5393	-2114	2029	100	389	2535	1099	905	0
1128	0	0	5297	756	-4541	-3026	4919	-1892	1621	56	325	1914	805	529	0
1129	0	0	2017	729	-1288	-1373	1652	-279	384	-1	108	308	-104	-325	0
1130	0	0	-1954	744	2698	605	-2326	1721	-960	-129	-44	-1156	-909	-948	0
1131	0	0	-3522	746	4268	1388	-3895	2507	-1358	-106	21	-1555	-1189	-1173	0
1132	0	0	-3803	746	4549	1528	-4176	2647	-1326	-52	180	-1414	-1099	-1142	0
1133	0	0	-3482	741	4223	1370	-3852	2482	-1274	-178	-36	-1134	-1035	-1045	0
1134	0	0	-2114	733	2847	690	-2480	1790	-1014	-250	-166	-552	-653	-836	0
1135	0	0	-175	744	919	-284	-547	831	-197	-358	-221	710	27	-225	0
1136	0	0	3645	774	-2871	-2209	3258	-1048	997	-131	0	2355	702	517	0
1137	0	0	5871	777	-5094	-3324	5482	-2158	1586	11	263	3107	1082	830	0
1138	0	0	5392	793	-4599	-3092	4995	-1903	1243	-38	238	2529	719	529	0
1139	0	0	2084	783	-1301	-1433	1692	-259	85	-131	60	878	-56	-364	0
1140	0	0	-1931	779	2710	576	-2320	1744	-1350	-279	-122	-733	-902	-1115	0
1141	0	0	-3348	797	4145	1275	-3746	2471	-1606	-118	31	-999	-1094	-1268	0
1142	0	0	-3857	781	4638	1538	-4247	2709	-1645	-188	-13	-1049	-1144	-1311	0
1143	0	0	-3329	770	4099	1279	-3714	2434	-1480	-207	-44	-692	-966	-1140	0
1144	0	0	-2076	789	2865	643	-2470	1827	-1216	-436	-265	-263	-735	-900	0
1145	0	0	23	808	785	-415	-381	796	-331	-432	-273	981	-27	-246	0
1146	0	0	3778	818	-2960	-2298	3369	-1071	938	-248	-15	2624	772	519	0
1147	0	0	6030	820	-5210	-3425	5620	-2195	1563	-40	149	3261	1055	750	0
1148	0	0	5521	805	-4716	-3163	5118	-1955	1204	-3	133	2551	814	420	0
1149	0	0	2158	779	-1379	-1468	1768	-300	46	-180	-91	752	-42	-372	0
1150	0	0	-1810	772	2582	519	-2196	1677	-1259	-335	-306	-826	-898	-1111	0
1151	0	0	-3290	787	4077	1251	-3683	2432	-1602	-157	-93	-1276	-1065	-1220	0
1152	0	0	-3715	783	4498	1466	-4106	2640	-1616	-129	-157	-1482	-1138	-1214	0
1153	0	0	-3240	783	4023	1228	-3631	2403	-1377	-207	-244	-1132	-855	-1018	0
1154	0	0	-1989	783	2772	603	-2380	1777	-1078	-430	-519	-797	-628	-789	0
1155	0	0	150	807	657	-478	-253	732	-137	-504	-455	366	87	-114	0
1156	0	0	3859	814	-3045	-2336	3452	-1115	1119	-296	-240	1922	882	649	0
1157	0	0	6100	810	-5290	-3455	5695	-2240	1623	-161	-197	2535	1136	807	0
1158	0	0	5640	820	-4820	-3230	5230	-2000	1536	-124	-137	1951	937	552	0
1159	0	0	2213	797	-1416	-1505	1814	-309	254	-306	-446	102	-54	-234	0
1160	0	0	-1672	805	2477	433	-2074	1641	-991	-347	-541	-1392	-746	-884	0
1161	0	0	-3133	812	3945	1160	-3539	2378	-1348	-217	-444	-1802	-940	-1099	0
1162	0	0	-3591	822	4413	1384	-4002	2617	-1373	-252	-424	-1903	-973	-1059	0
1163	0	0	-3112	824	3936	1144	-3524	2380	-1255	-382	-611	-1641	-820	-991	0
1164	0	0	-1867	812	2679	527	-2273	1745	-966	-576	-797	-1076	-582	-690	0
1165	0	0	223	830	607	-526	-192	718	-221	-549	-851	104	137	-112	0
1166	0	0	3947	838	-3109	-2392	3528	-1135	1090	-405	-488	1753	867	795	0
1167	0	0	6248	824	-5424	-3536	5836	-2300	1693	-178	-366	2370	1208	995	0
1168	0	0	5680	830	-4850	-3255	5265	-2010	1282	-283	-399	1775	861	552	0
1169	0	0	2401	838	-1563	-1619	1982	-362	91	-376	-591	81	54	-85	0
1170	0	0	-1564	824	2388	370	-1976	1606	-1350	-477	-797	-1392	-694	-919	0
1171	0	0	-3024	840	3864	1092	-3444	2352	-1600	-370	-566	-1759	-904	-1006	0
1172	0	0	-3478	838	4316	1320	-3897	2577	-1728	-380	-646	-1761	-985	-1094	0
1173	0	0	-3042	841	3883	1100	-3462	2362	-1561	-529	-690	-1404	-803	-919	0
1174	0	0	-1786	869	2655	458	-2220	1762	-1352	-671	-931	-892	-510	-744	0
1175	0	0	302	874	572	-588	-135	723	-564	-682	-948	417	108	-91	0
1176	0	0	4072	904	-3168	-2488	3620	-1132	717	-492	-636	2151	956	698	0
1177	0	0	6306	888	-5418	-3597	5862	-2265	1301	-323	-411	2809	1185	950	0
1178	0	0	5730	892	-4838	-3311	5284	-1973	964	-316	-397	2281	917	622	0
1179	0	0	2335	880	-1455	-1607	1895	-287	-306	-547	-727	535	-83	-393	0
1180	0	0	-1649	886	2535	381	-2092	1710	-1596	-568	-725	-808	-729	-905	0
1181	0	0	-3147	880	4027	1133	-3587	2453	-2011	-434	-647	-1239	-1047	-1191	0
1182	0	0	-3484	904	4388	1290	-3936	2646	-1951	-351	-550	-1241	-898	-1169	0
1183	0	0	-3199	911	4110	1144	-3654	2510	-1947	-529	-750	-1022	-845	-1099	0
1184	0	0	-1797	950	2747	423	-2272	1848	-1544	-667	-853	-407	-593	-783	0
1185	0	0	196	944	748	-570	-276	846	-655	-680	-731	805	128	-128	0
1186	0	0	3943	956	-2987	-2449	3465	-1015	498	-415	-440	2454	783	611	0
1187	0	0	6147	954	-5193	-3550	5670	-2119	1177	-275	-221	3146	1173	886	0
1188	0	0	5540	956	-4584	-3248	5062	-1814	853	-184	-213	2456	841	620	0
1189	0	0	2170	954	-1216	-1562	1693	-131	-289	-341	-436	770	-122	-312	0
1190	0	0	-1820	971	2791	424	-2305	1881	-1596	-308	-583	-741	-737	-1080	0
1191	0	0	-3290	987	4277	1151	-3783	2632	-1808	-238	-386	-1127	-937	-1158	0
1192	0	0	-3748	991	4739	1378	-4243	2865	-1835	-205	-432	-1229	-1138	-1255	0
1193	0	0	-3315	1028	4343	1143	-3829	2685	-1643	-298	-397	-1045	-873	-968	0
1194	0	0	-2167	1026	3193	570	-2680	2109	-1346	-467	-636	-570	-671	-776	0
1195	0	0	2	1037	1035	-519	-516	1036	-364	-486	-649	671	32	-166	0
1196	0	0	3699	1065	-2634	-2382	3166	-784	944	-226	-194	2263	878	682	0
1197	0	0	5798	1063	-4735	-3430	5266	-1836	1524	-135	-164	2733	1030	834	0
1198	0	0	5243	1072	-4171	-3157	4707	-1549	1264	-27	-29	2108	768	568	0
1199	0	0	1920	1061	-859	-1490	1389	101	126	-207	-263	320	-69	-395	0
1200	0	0	-2072	1074	3146	499	-2609	2110	-1175	-308	-411	-1193	-882	-921	0
1201	0	0	-3554	1094	4648	1230	-4101	2871	-1451	-133	-256	-1703	-1022	-1132	0
1202	0	0	-3931	1109	5040	1411	-4485	3074	-1420	-34	-240	-1757	-1072	-1140	0
1203	0	0	-3531	1107	4638	1212	-4084	2872	-1276	-155	-250	-1530	-905	-956	0
1204	0	0	-2276	1113	3389	581	-2832	2251	-942	-364	-508	-1117	-665	-717	0
1205	0	0	-112	1119	1231	-503	-671	1175	34	-345	-504	135	54	-62	0
1206	0	0	3512	1136	-2376	-2324	2944	-620	1251	-85	-215	1713	830	756	0
1207	0	0	5728	1148	-4580	-3438	5154	-1716	1854	54	-32	2217	1090	960	0
1208	0	0	5175	1146	-4029	-3160	4602	-1441	1590	81	54	1546	884	568	0
1209	0	0	1772	1146	-626	-1459	1199	260	380	-71	-248	-252	-62	-211	0
1210	0	0	-2167	1171	3338	498	-2752	2254	-923	-131	-341	-1749	-808	-857	0
1211	0	0	-3607	1196	4803	1205	-4205	2999	-1218	-50	-112	-2190	-1026	-964	0
1212	0	0	-4004	1212	5216	1396	-4610	3214	-1266	-69	-172	-2184	-1043	-1016	0
1213	0	0	-3521	1220	4741	1150	-4131	2980	-1115	-135	-306	-1994	-849	-900	0
1214	0	0	-2263	1229	3492	517	-2877	2360	-865	-281	-473	-1569	-632	-533	0
1215	0	0	-146	1241	1387	-547	-766	1314	21	-296	-459	-318	176	77	0
1216	0	0	3603	1239	-2364	-2421	2983	-562	1253	-98	-151	1212	894	836	0
1217	0	0	5654	1243	-4411	-3448	5032	-1584	1804	5	79	1860	1162	1113	0
1218	0	0	5086	1216	-3870	-3151	4478	-1327	1443	129	11	1101	904	774	0
1219	0	0	1662	1214	-448	-1438	1055	383	294	-106	-267	-659	3	-100	0
1220	0	0	-2330	1202	3532	564	-2931	2367	-1028	-126	-343	-2145	-770	-696	0
1221	0	0	-3806	1191	4997	1307	-4401	3094	-1262	-91	-219	-2562	-1034	-878	0
1222	0	0	-4179	1198	5377	1490	-4778	3287	-1326	-104	-129	-2698	-942	-981	0
1223	0	0	-3806	1185	4991	1310	-4398	3088	-1117	-110	-353	-2359	-869	-793	0
1224	0	0	-2638	1195	3833	721	-3235	2514	-898	-236	-552	-1908	-622	-539	0
1225	0	0	-553	1210	1763	-328	-1158	1486	7	-329	-488	-704	44	157	0
1226	0	0	3157	1208	-1949	-2182	2553	-370	1228	-128	-259	905	805	874	0
1227	0	0	5253	1195	-4058	-3224	4655	-1431	1848	17	38	1563	1228	1129	0
1228	0	0	4587	1154	-3433	-2870	4010	-1139	1497	-1	-75	855	810	710	0
1229	0	0	1182	1132	-50	-1157	616	541	374	-75	-236	-808	-48	-104	0
1230	0	0	-2846	1096	3942	875	-3394	2519	-1004	-131	-382	-2291	-766	-789	0
1231	0	0	-4213	1096	5309	1558	-4761	3202	-1245	-116	-195	-2611	-1068	-960	0
1232	0	0	-4731	1092	5823	1819	-5277	3457	-1286	-25	-219	-2593	-1063	-979	0
1233	0	0	-4318	1084	5402	1617	-4860	3243	-1171	-85	-306	-2306	-970	-785	0
1234	0	0	-3166	1039	4205	1063	-3685	2622	-894	-269	-517	-1763	-677	-580	0
1235	0	0	-1094	1053	2147	20	-1620	1600	-87	-366	-488	-389	-69	-13	0
1236	0	0	2659	1047	-1612	-1853	2135	-282	1266	-93	-166	1295	776	777	0
1237	0	0	4672	1035	-3637	-2853	4154	-1301	1681	118	32	1885	1121	977	0
1238	0	0	4096	979	-3117	-2537	3606	-1069	1358	112	135	1303	638	618	0
1239	0	0	675	931	256	-803	209	593	149	-50	-58	-259	-195	-215	0
1240	0	0	-3279	913	4192	1183	-3735	2552	-1198	-108	-190	-1711	-1053	-977	0
1241	0	0	-4751	890	5641	1930	-5196	3265	-1526	87	-56	-1930	-1185	-1088	0
1242	0	0	-5189	892	6081	2148	-5635	3486	-1571	-13	-9	-1916	-1222	-1183	0
1243	0	0	-4615	896	5511	1859	-5063	3203	-1367	-116	-3	-1499	-1059	-1057	0
1244	0	0	-3474	904	4378	1285	-3926	2641	-1239	-226	-308	-890	-855	-814	0
1245	0	0	-1321	890	2211	215	-1766	1550	-384	-254	-246	488	-153	-213	0
1246	0	0	2395	890	-1505	-1642	1950	-307	954	-42	118	2244	618	560	0
1247	0	0	4459	857	-3602	-2658	4030	-1372	1406	149	248	2851	948	861	0
1248	0	0	3879	843	-3036	-2361	3457	-1096	1092	174	327	2269	564	432	0
1249	0	0	463	814	351	-638	56	582	-93	-42	232	589	-335	-349	0
1250	0	0	-3449	805	4254	1322	-3851	2529	-1443	-83	172	-888	-1037	-1020	0
1251	0	0	-4891	781	5672	2055	-5281	3226	-1658	0	364	-1173	-1276	-1237	0
1252	0	0	-5306	785	6091	2260	-5698	3438	-1792	153	374	-1148	-1336	-1212	0
1253	0	0	-4889	785	5674	2052	-5281	3229	-1639	-67	267	-956	-1262	-1088	0
1254	0	0	-3475	789	4264	1343	-3869	2526	-1247	-120	114	-420	-845	-832	0
1255	0	0	-1370	791	2161	289	-1765	1476	-376	-120	149	907	-170	-110	0
1256	0	0	2381	810	-1571	-1595	1976	-380	855	135	403	2364	576	554	0
1257	0	0	4376	795	-3581	-2585	3978	-1393	1519	201	671	2910	863	803	0
1258	0	0	3773	766	-3007	-2269	3390	-1120	1237	234	607	2225	527	399	0
1259	0	0	493	758	265	-625	114	511	137	104	516	395	-374	-397	0
1260	0	0	-3522	746	4268	1388	-3895	2507	-1169	104	269	-977	-1043	-975	0
1261	0	0	-4829	746	5575	2041	-5202	3160	-1303	141	514	-1522	-1274	-1156	0
1262	0	0	-5211	744	5955	2233	-5583	3349	-1317	236	523	-1557	-1212	-1185	0
1263	0	0	-4819	760	5579	2029	-5199	3169	-1125	112	411	-1422	-1210	-1006	0
1264	0	0	-3546	760	4306	1393	-3926	2533	-721	-11	174	-915	-911	-750	0
1265	0	0	-1395	739	2134	328	-1764	1436	238	-73	155	325	-246	-71	0
1266	0	0	2350	725	-1625	-1537	1987	-450	1501	228	358	1808	638	659	0
1267	0	0	4413	737	-3676	-2575	4044	-1469	2044	329	655	2225	876	886	0
1268	0	0	3835	741	-3094	-2288	3464	-1176	1767	438	653	1544	560	580	0
1269	0	0	479	744	265	-611	107	504	580	316	386	-322	-304	-267	0
1270	0	0	-3333	723	4056	1305	-3694	2389	-634	209	440	-1850	-993	-902	0
1271	0	0	-4710	731	5441	1989	-5075	3086	-820	333	541	-2254	-1247	-1012	0
1272	0	0	-5077	762	5839	2157	-5458	3300	-917	364	552	-2459	-1169	-1028	0
1273	0	0	-4551	737	5288	1907	-4919	3012	-638	296	459	-2186	-1045	-840	0
1274	0	0	-3298	721	4019	1288	-3658	2370	-401	98	182	-1666	-824	-634	0
1275	0	0	-1080	702	1782	189	-1431	1242	510	81	197	-448	-95	91	0
1276	0	0	2691	719	-1972	-1705	2331	-626	1767	312	481	1024	729	890	0
1277	0	0	4741	733	-4008	-2737	4374	-1637	2343	353	677	1625	948	1001	0
1278	0	0	4147	741	-3406	-2444	3776	-1332	1965	386	611	927	587	622	0
1279	0	0	767	727	-40	-747	403	343	845	327	411	-820	-221	-178	0
1280	0	0	-3120	727	3847	1196	-3483	2287	-510	199	389	-2339	-968	-768	0
1281	0	0	-4430	743	5173	1843	-4801	2958	-744	335	514	-2653	-1195	-890	0
1282	0	0	-4800	748	5548	2026	-5174	3148	-826	291	508	-2764	-1164	-915	0
1283	0	0	-4169	758	4927	1705	-4548	2842	-616	267	434	-2485	-923	-808	0
1284	0	0	-2884	743	3627	1070	-3255	2185	-366	137	155	-1945	-690	-492	0
1285	0	0	-681	754	1435	-36	-1058	1094	490	48	211	-651	19	81	0
1286	0	0	3163	746	-2417	-1954	2790	-835	1806	261	564	913	805	898	0
1287	0	0	5284	760	-4524	-3022	4904	-1882	2296	397	702	1563	1092	1018	0
1288	0	0	4593	758	-3835	-2675	4214	-1538	1875	424	737	822	679	758	0
1289	0	0	1398	774	-624	-1086	1011	75	696	298	605	-913	-159	-106	0
1290	0	0	-2482	783	3265	849	-2873	2024	-616	291	413	-2324	-865	-735	0
1291	0	0	-3832	783	4615	1524	-4223	2699	-849	351	640	-2762	-989	-865	0
1292	0	0	-4095	793	4888	1651	-4491	2840	-851	310	558	-2783	-1068	-909	0
1293	0	0	-3571	768	4339	1401	-3955	2553	-750	289	516	-2401	-919	-692	0
1294	0	0	-2273	776	3049	748	-2661	1912	-401	62	265	-1978	-572	-516	0
1295	0	0	27	762	735	-394	-354	748	512	95	287	-729	147	219	0
1296	0	0	3751	779	-2972	-2265	3361	-1096	1722	261	432	841	937	791	0
1297	0	0	5839	768	-5071	-3303	5455	-2151	2314	389	719	1305	1297	1136	0
1298	0	0	5182	746	-4436	-2964	4809	-1845	1941	327	607	626	845	640	0
1299	0	0	1937	735	-1202	-1336	1569	-233	830	302	349	-1117	29	-73	0
1300	0	0	-1979	729	2708	625	-2343	1718	-481	219	217	-2684	-640	-721	0
1301	0	0	-3261	723	3984	1269	-3622	2353	-657	283	325	-3061	-907	-874	0
1302	0	0	-3622	723	4345	1449	-3983	2534	-634	304	289	-3148	-818	-871	0
1303	0	0	-3015	744	3759	1135	-3387	2251	-512	157	95	-2972	-711	-746	0
1304	0	0	-1692	748	2440	472	-2066	1594	-48	-40	-164	-2360	-353	-407	0
1305	0	0	549	764	215	-656	167	489	847	-137	-273	-1204	343	166	0
1306	0	0	4387	756	-3631	-2571	4009	-1437	2069	11	-46	333	1088	923	0
1307	0	0	6349	768	-5581	-3558	5965	-2406	2564	73	69	836	1422	1200	0
1308	0	0	5842	783	-5059	-3312	5450	-2138	2263	153	-13	225	1006	816	0
1309	0	0	2472	754	-1718	-1613	2095	-482	1012	-27	-283	-1536	238	-65	0
1310	0	0	-1397	752	2149	322	-1773	1450	-320	-161	-527	-2917	-549	-651	0
1311	0	0	-2668	744	3412	962	-3040	2078	-599	-29	-428	-3222	-682	-787	0
1312	0	0	-2941	748	3689	1096	-3315	2218	-632	-155	-444	-3177	-698	-824	0
1313	0	0	-2458	737	3195	860	-2826	1966	-603	-300	-692	-2787	-574	-653	0
1314	0	0	-1122	746	1868	188	-1495	1307	-389	-496	-1034	-2172	-236	-516	0
1315	0	0	1130	756	-374	-943	752	191	444	-556	-1067	-669	430	226	0
1316	0	0	4780	774	-4006	-2777	4393	-1616	1387	-510	-888	1028	1121	882	0
1317	0	0	6847	758	-6089	-3802	6468	-2665	1860	-325	-816	1736	1453	1158	0
1318	0	0	6112	756	-5356	-3434	5734	-2300	1292	-399	-849	1233	1001	766	0
1319	0	0	2735	743	-1992	-1739	2363	-624	7	-684	-1074	-353	147	-153	0
1320	0	0	-1138	741	1879	198	-1508	1310	-1414	-847	-1264	-1532	-659	-756	0
1321	0	0	-2524	729	3253	897	-2888	1991	-1848	-667	-1193	-1631	-849	-968	0
1322	0	0	-2894	735	3629	1079	-3261	2182	-2108	-698	-1196	-1422	-871	-993	0
1323	0	0	-2485	741	3226	872	-2855	1983	-2130	-938	-1503	-913	-770	-923	0
1324	0	0	-1118	756	1874	181	-1496	1315	-1879	-1121	-1627	-153	-434	-694	0
1325	0	0	1014	768	-246	-891	630	261	-1206	-1177	-1650	1363	273	-60	0
1326	0	0	4749	772	-3977	-2760	4363	-1602	-234	-1020	-1416	3127	1002	655	0
1327	0	0	6801	774	-6027	-3787	6414	-2626	265	-905	-1212	3953	1292	853	0
1328	0	0	5988	770	-5218	-3379	5603	-2224	-327	-909	-1231	3453	898	452	0
1329	0	0	2645	760	-1885	-1702	2265	-562	-1497	-1078	-1379	1940	-1	-457	0
1330	0	0	-1255	760	2015	247	-1635	1387	-2964	-1179	-1476	616	-710	-1107	0
1331	0	0	-2609	764	3373	922	-2991	2068	-3298	-1024	-1309	368	-849	-1278	0
1332	0	0	-2960	774	3734	1093	-3347	2254	-3375	-1028	-1317	531	-927	-1301	0
1333	0	0	-2497	764	3261	866	-2879	2012	-3313	-1212	-1414	892	-909	-1160	0
1334	0	0	-1323	766	2089	278	-1706	1427	-3041	-1381	-1666	1470	-562	-977	0
1335	0	0	971	758	-213	-864	592	272	-2110	-1336	-1590	2904	93	-226	0
1336	0	0	4593	787	-3806	-2690	4199	-1509	-940	-1193	-1371	4463	884	465	0
1337	0	0	6574	764	-5810	-3669	6192	-2523	-386	-1035	-1158	5086	1057	622	0
1338	0	0	5775	733	-5042	-3254	5408	-2154	-715	-993	-1249	4454	702	265	0
1339	0	0	2422	729	-1693	-1575	2057	-482	-1901	-1055	-1389	2686	-157	-611	0
1340	0	0	-1500	723	2223	388	-1861	1473	-3055	-1173	-1420	1290	-917	-1266	0
1341	0	0	-2741	733	3474	1004	-3107	2103	-3179	-1059	-1228	896	-1072	-1418	0
1342	0	0	-3302	700	4002	1301	-3652	2351	-3148	-987	-1270	944	-1113	-1427	0
1343	0	0	-2778	702	3480	1038	-3129	2091	-2900	-1173	-1447	1185	-1074	-1398	0
1344	0	0	-1406	731	2137	337	-1771	1434	-2403	-1152	-1561	1763	-634	-1043	0
1345	0	0	646	735	89	-690	278	412	-1458	-1259	-1598	2944	-52	-461	0
1346	0	0	4419	739	-3680	-2579	4049	-1470	-139	-958	-1165	4372	812	254	0
1347	0	0	6230	727	-5503	-3478	5866	-2388	481	-776	-1010	4867	981	436	0
1348	0	0	5489	727	-4762	-3108	5125	-2017	221	-776	-923	4062	616	143	0
1349	0	0	2125	715	-1410	-1420	1767	-347	-966	-770	-1028	2287	-252	-785	0
1350	0	0	-1839	679	2518	580	-2178	1598	-2050	-898	-1063	851	-1030	-1359	0
1351	0	0	-3098	686	3784	1206	-3441	2235	-2238	-717	-820	353	-1216	-1565	0
1352	0	0	-3461	682	4143	1389	-3802	2412	-2170	-593	-828	374	-1241	-1540	0
1353	0	0	-2991	704	3695	1143	-3343	2199	-2071	-669	-890	378	-1165	-1447	0
1354	0	0	-1666	704	2370	481	-2018	1537	-1592	-785	-975	983	-803	-1164	0
1355	0	0	526	735	209	-630	158	472	-667	-845	-931	2161	-203	-430	0
1356	0	0	4279	733	-3546	-2506	3912	-1406	616	-529	-560	3596	647	333	0
1357	0	0	6150	746	-5404	-3448	5777	-2329	1111	-473	-372	4060	803	485	0
1358	0	0	5415	711	-4704	-3063	5059	-1996	834	-329	-292	3303	587	145	0
1359	0	0	1951	698	-1253	-1324	1602	-277	-397	-469	-531	1346	-339	-787	0
1360	0	0	-1913	665	2578	624	-2245	1621	-1519	-419	-438	77	-1082	-1220	0
1361	0	0	-3348	665	4013	1341	-3680	2339	-1837	-318	-269	-448	-1309	-1402	0
1362	0	0	-3708	657	4365	1525	-4036	2511	-1749	-308	-232	-514	-1295	-1420	0
1363	0	0	-3242	682	3924	1280	-3583	2303	-1579	-384	-258	-291	-1098	-1247	0
1364	0	0	-2043	686	2729	678	-2386	1707	-1237	-496	-471	153	-830	-999	0
1365	0	0	243	667	424	-455	-90	545	-285	-405	-304	1367	-122	-261	0
1366	0	0	3769	698	-3071	-2233	3420	-1186	882	-226	-100	2787	589	436	0
1367	0	0	5710	682	-5028	-3196	5369	-2173	1544	-44	238	3104	898	692	0
1368	0	0	4924	682	-4242	-2803	4583	-1780	1158	34	199	2279	438	322	0
1369	0	0	1460	673	-787	-1066	1123	-57	50	-7	166	322	-372	-420	0
1370	0	0	-2444	671	3115	886	-2779	1893	-1146	-48	124	-1177	-1041	-1105	0
1371	0	0	-3663	698	4361	1482	-4012	2529	-1222	118	440	-1674	-1229	-1140	0
1372	0	0	-4105	690	4795	1707	-4450	2742	-1105	188	434	-1897	-1226	-1173	0
1373	0	0	-3580	717	4297	1431	-3938	2507	-853	203	294	-1780	-1082	-999	0
1374	0	0	-2407	735	3142	836	-2774	1938	-450	3	178	-1381	-719	-791	0
1375	0	0	-147	727	874	-290	-510	800	651	7	221	-277	-56	-64	0
1376	0	0	3466	739	-2727	-2102	3096	-994	1986	318	614	1144	723	737	0
1377	0	0	5319	731	-4588	-3025	4953	-1928	2617	463	772	1435	983	880	0
1378	0	0	4523	729	-3794	-2626	4158	-1532	2382	492	884	471	556	611	0
1379	0	0	1039	704	-335	-871	687	184	1247	514	698	-1427	-265	-358	0
1380	0	0	-2896	698	3594	1099	-3245	2146	122	430	657	-3072	-905	-929	0
1381	0	0	-4227	704	4931	1761	-4579	2817	36	646	900	-3490	-1150	-925	0
1382	0	0	-4575	717	5292	1929	-4933	3004	143	605	944	-3682	-1200	-983	0
1383	0	0	-4099	698	4797	1700	-4448	2747	475	640	851	-3524	-944	-770	0
1384	0	0	-2894	710	3604	1092	-3249	2157	826	448	574	-3148	-688	-519	0
1385	0	0	-555	727	1282	-86	-918	1004	1742	519	704	-1953	36	192	0
1386	0	0	3134	731	-2403	-1932	2768	-836	3104	764	1002	-420	768	981	0
1387	0	0	4940	733	-4207	-2836	4573	-1737	3544	865	1173	-46	1037	1173	0
1388	0	0	4164	704	-3460	-2434	3812	-1378	3305	836	1196	-869	669	680	0
1389	0	0	775	690	-85	-732	430	302	2168	777	1055	-2646	-164	-100	0
1390	0	0	-3162	686	3848	1238	-3505	2267	915	760	954	-3982	-876	-624	0
1391	0	0	-4412	684	5096	1864	-4754	2890	651	861	1111	-4394	-1123	-808	0
1392	0	0	-4748	682	5430	2033	-5089	3056	614	834	1150	-4275	-1082	-785	0
1393	0	0	-4216	688	4904	1764	-4560	2796	729	729	938	-3975	-905	-715	0
1394	0	0	-2980	692	3672	1144	-3326	2182	970	558	735	-3396	-614	-397	0
1395	0	0	-713	679	1392	17	-1052	1035	1804	479	694	-1971	81	252	0
1396	0	0	3054	690	-2364	-1872	2709	-837	3034	735	1018	-351	944	1080	0
1397	0	0	4911	696	-4215	-2803	4563	-1759	3334	791	1109	310	1109	1136	0
1398	0	0	4121	682	-3439	-2401	3780	-1378	2816	731	1078	-395	644	688	0
1399	0	0	700	671	-29	-685	364	321	1468	646	851	-1912	-195	-95	0
1400	0	0	-3144	671	3815	1236	-3479	2243	104	496	746	-3107	-919	-686	0
1401	0	0	-4316	667	4983	1824	-4649	2825	-209	649	921	-3282	-1068	-799	0
1402	0	0	-4640	671	5311	1984	-4975	2991	-467	560	892	-3096	-1078	-832	0
1403	0	0	-4141	677	4818	1732	-4479	2747	-391	378	651	-2467	-940	-824	0
1404	0	0	-2737	671	3408	1033	-3072	2039	-124	116	424	-1823	-595	-589	0
1405	0	0	-561	690	1251	-64	-906	970	537	50	374	-335	73	149	0
1406	0	0	3266	715	-2551	-1990	2908	-918	1604	176	597	1493	826	888	0
1407	0	0	5120	690	-4430	-2905	4775	-1870	1918	316	719	2203	1107	1022	0
1408	0	0	4220	680	-3540	-2450	3880	-1430	1315	248	620	1583	661	632	0
1409	0	0	895	661	-234	-778	564	213	-7	145	494	-13	-166	-250	0
1410	0	0	-3077	638	3715	1219	-3396	2176	-1276	-69	289	-1109	-892	-964	0
1411	0	0	-4241	647	4888	1797	-4564	2767	-1676	128	457	-1303	-1175	-1020	0
1412	0	0	-4538	649	5187	1944	-4862	2918	-1728	46	453	-1138	-1144	-1084	0
1413	0	0	-4066	669	4735	1698	-4400	2702	-1711	-48	289	-694	-907	-898	0
1414	0	0	-2720	655	3375	1032	-3047	2015	-1474	-298	-3	-38	-748	-760	0
1415	0	0	-407	675	1082	-134	-744	878	-599	-298	60	1453	23	-31	0
1416	0	0	3255	708	-2547	-1981	2901	-919	424	-217	201	3057	669	620	0
1417	0	0	5183	679	-4504	-2931	4843	-1912	1041	-50	471	3771	954	812	0
1418	0	0	4226	667	-3559	-2446	3892	-1446	430	-31	322	2989	531	393	0
1419	0	0	862	659	-203	-760	532	228	-741	-195	190	1272	-444	-496	0
1420	0	0	-2994	626	3620	1184	-3307	2123	-1955	-223	122	-73	-956	-1107	0
1421	0	0	-4324	632	4956	1846	-4640	2794	-2163	-145	184	-296	-1218	-1247	0
1422	0	0	-4598	632	5230	1983	-4914	2931	-2219	-157	217	-417	-1264	-1270	0
1423	0	0	-4041	647	4688	1697	-4364	2667	-1953	-242	104	23	-1067	-1086	0
1424	0	0	-2830	663	3493	1083	-3161	2078	-1666	-391	-182	529	-785	-882	0
1425	0	0	-436	663	1099	-113	-767	881	-630	-409	-149	1854	-97	-182	0
1426	0	0	3180	688	-2492	-1934	2836	-902	519	-178	116	3362	719	554	0
1427	0	0	5096	710	-4386	-2903	4741	-1838	1032	-60	246	3730	907	626	0
1428	0	0	4270	713	-3557	-2491	3913	-1422	750	-1	349	2962	543	366	0
1429	0	0	746	688	-58	-717	402	315	-401	-242	7	973	-426	-587	0
1430	0	0	-2980	694	3674	1143	-3327	2184	-1526	-155	108	-351	-960	-1032	0
1431	0	0	-4299	677	4976	1811	-4637	2826	-1738	-100	137	-849	-1270	-1311	0
1432	0	0	-4553	675	5228	1939	-4890	2951	-1629	-42	174	-940	-1247	-1255	0
1433	0	0	-4041	651	4692	1695	-4366	2671	-1435	-102	-29	-671	-1092	-1057	0
1434	0	0	-2640	659	3299	990	-2969	1979	-1034	-265	-236	-300	-785	-807	0
1435	0	0	-369	657	1026	-144	-697	841	-36	-351	-256	940	-97	-95	0
1436	0	0	3297	680	-2617	-1988	2957	-968	1158	-135	13	2298	721	611	0
1437	0	0	5204	708	-4496	-2956	4850	-1894	1769	-1	180	2686	966	764	0
1438	0	0	4424	669	-3755	-2546	4089	-1543	1414	106	108	1817	618	517	0
1439	0	0	886	708	-178	-797	532	265	155	-69	-153	-131	-275	-459	0
1440	0	0	-2795	704	3499	1045	-3147	2101	-981	-93	-139	-1552	-981	-981	0
1441	0	0	-4091	694	4785	1698	-4438	2739	-1150	-64	-13	-1994	-1175	-1136	0
1442	0	0	-4437	665	5102	1886	-4769	2883	-1210	-46	-182	-2132	-1131	-1150	0
1443	0	0	-3770	655	4425	1557	-4097	2540	-964	-118	-306	-1881	-946	-937	0
1444	0	0	-2532	636	3168	948	-2850	1902	-558	-353	-486	-1466	-616	-582	0
1445	0	0	-134	647	781	-256	-457	714	298	-411	-568	-314	62	81	0
1446	0	0	3590	661	-2929	-2125	3259	-1134	1553	-232	-333	1185	840	807	0
1447	0	0	5495	677	-4818	-3086	5156	-2070	1976	-89	-174	1571	1117	1045	0
1448	0	0	4610	657	-3953	-2633	4281	-1648	1606	-122	-252	669	710	591	0
1449	0	0	1130	630	-500	-880	815	65	409	-225	-471	-1204	-168	-261	0
1450	0	0	-2552	616	3168	968	-2860	1892	-789	-211	-587	-2508	-793	-855	0
1451	0	0	-3808	630	4438	1589	-4123	2534	-1002	-207	-483	-2892	-1026	-950	0
1452	0	0	-4012	622	4634	1695	-4323	2628	-1111	-159	-517	-2913	-971	-900	0
1453	0	0	-3434	624	4058	1405	-3746	2341	-925	-314	-613	-2657	-874	-781	0
1454	0	0	-2118	663	2781	727	-2449	1722	-613	-500	-927	-2120	-525	-452	0
1455	0	0	285	686	401	-485	-58	543	250	-541	-896	-776	170	217	0
1456	0	0	3980	673	-3307	-2326	3643	-1317	1400	-384	-613	772	999	919	0
1457	0	0	5837	675	-5162	-3256	5499	-2243	1831	-325	-504	1185	1144	1068	0
1458	0	0	5020	661	-4359	-2840	4689	-1849	1455	-254	-519	537	810	715	0
1459	0	0	1436	657	-779	-1046	1107	-61	69	-422	-776	-1309	-106	-197	0
1460	0	0	-2156	618	2774	769	-2465	1696	-1068	-409	-907	-2446	-746	-830	0
1461	0	0	-3468	642	4110	1413	-3789	2376	-1359	-322	-737	-2747	-907	-900	0
1462	0	0	-3647	663	4310	1492	-3978	2486	-1468	-388	-772	-2723	-944	-964	0
1463	0	0	-3082	671	3753	1205	-3417	2212	-1231	-488	-863	-2275	-731	-768	0
1464	0	0	-1769	708	2477	530	-2123	1592	-1065	-673	-1165	-1685	-490	-578	0
1465	0	0	756	729	-27	-742	391	351	-106	-671	-1063	-141	314	97	0
1466	0	0	4341	743	-3598	-2542	3969	-1427	944	-535	-830	1489	1028	841	0
1467	0	0	6279	754	-5525	-3516	5902	-2385	1371	-389	-708	2071	1264	983	0
1468	0	0	5301	750	-4551	-3025	4926	-1900	869	-399	-597	1340	925	539	0
1469	0	0	1807	744	-1063	-1275	1435	-159	-471	-599	-962	-327	-124	-320	0
1470	0	0	-1773	750	2523	511	-2148	1636	-1625	-417	-867	-1423	-620	-898	0
1471	0	0	-3149	756	3905	1196	-3527	2330	-1938	-469	-743	-1689	-884	-1067	0
1472	0	0	-3308	748	4056	1280	-3682	2402	-1947	-411	-776	-1532	-874	-1144	0
1473	0	0	-2739	756	3495	991	-3117	2125	-1858	-642	-750	-1129	-789	-909	0
1474	0	0	-1436	746	2182	345	-1809	1464	-1569	-679	-1098	-475	-455	-661	0
1475	0	0	940	748	-192	-844	566	278	-597	-774	-956	948	254	-21	0
1476	0	0	4680	750	-3930	-2715	4305	-1590	492	-490	-762	2615	1136	653	0
1477	0	0	6536	781	-5755	-3658	6145	-2487	935	-438	-552	3150	1305	841	0
1478	0	0	5543	746	-4797	-3144	5170	-2025	461	-473	-510	2405	797	403	0
1479	0	0	2183	713	-1470	-1448	1826	-378	-715	-490	-727	764	-110	-419	0
1480	0	0	-1682	698	2380	492	-2031	1539	-1947	-512	-838	-533	-713	-1068	0
1481	0	0	-2864	725	3589	1069	-3226	2157	-2184	-382	-607	-855	-902	-1181	0
1482	0	0	-3119	762	3881	1178	-3500	2321	-2324	-438	-576	-729	-940	-1210	0
1483	0	0	-2477	793	3270	842	-2873	2031	-2017	-488	-719	-283	-696	-1049	0
1484	0	0	-1209	789	1998	210	-1603	1393	-1649	-708	-944	114	-438	-715	0
1485	0	0	1186	818	-368	-1002	777	225	-741	-729	-925	1555	275	-17	0
1486	0	0	4961	820	-4141	-2890	4551	-1660	477	-483	-616	3168	1107	661	0
1487	0	0	6715	847	-5868	-3781	6291	-2510	973	-325	-475	3660	1216	911	0
1488	0	0	5796	828	-4968	-3312	5382	-2070	510	-355	-419	2737	873	531	0
1489	0	0	2317	793	-1524	-1555	1920	-365	-731	-444	-626	925	-67	-444	0
1490	0	0	-1533	783	2316	375	-1924	1549	-1903	-469	-717	-393	-723	-956	0
1491	0	0	-2673	772	3445	950	-3059	2108	-2046	-345	-570	-818	-871	-1187	0
1492	0	0	-2987	741	3728	1123	-3357	2234	-2013	-285	-517	-723	-869	-1092	0
1493	0	0	-2403	737	3140	833	-2771	1938	-1905	-405	-667	-558	-704	-921	0
1494	0	0	-1108	744	1852	182	-1480	1298	-1464	-543	-847	-40	-417	-622	0
1495	0	0	1314	750	-564	-1032	939	93	-492	-535	-859	1226	308	83	0
1496	0	0	4960	768	-4192	-2864	4576	-1712	729	-343	-550	2719	1148	795	0
1497	0	0	6692	752	-5940	-3722	6316	-2594	1208	-261	-318	3024	1330	1034	0
1498	0	0	5746	704	-5042	-3225	5394	-2169	781	-178	-461	2170	933	589	0
1499	0	0	2187	700	-1487	-1443	1837	-393	-409	-366	-601	226	-46	-263	0
1500	0	0	-1542	675	2217	433	-1879	1446	-1507	-223	-679	-1111	-572	-772	0
1501	0	0	-2895	680	3575	1107	-3235	2127	-1751	-256	-469	-1707	-894	-989	0
1502	0	0	-3096	723	3819	1186	-3457	2271	-1637	-168	-488	-1590	-841	-907	0
1503	0	0	-2575	715	3290	930	-2932	2002	-1369	-240	-601	-1429	-605	-729	0
1504	0	0	-1327	715	2042	306	-1684	1378	-1049	-514	-774	-1084	-333	-516	0
1505	0	0	1118	717	-401	-917	759	158	-38	-455	-710	252	345	287	0
1506	0	0	4688	727	-3961	-2707	4324	-1617	1202	-287	-422	1670	1148	1072	0
1507	0	0	6453	682	-5771	-3567	6112	-2544	1635	-60	-296	2002	1301	1243	0
1508	0	0	5430	646	-4784	-3038	5107	-2069	1233	-60	-263	1080	898	729	0
1509	0	0	1848	640	-1208	-1244	1528	-284	102	-145	-430	-902	56	-67	0
1510	0	0	-1914	640	2554	637	-2234	1597	-1096	-207	-576	-2223	-711	-597	0
1511	0	0	-3147	657	3804	1245	-3475	2230	-1261	-52	-395	-2690	-772	-744	0
1512	0	0	-3415	649	4064	1383	-3739	2356	-1206	-75	-331	-2760	-873	-713	0
1513	0	0	-2972	651	3623	1160	-3297	2137	-983	-159	-459	-2498	-717	-517	0
1514	0	0	-1645	640	2285	502	-1965	1462	-599	-314	-677	-2106	-368	-331	0
1515	0	0	728	655	-73	-691	400	291	422	-256	-587	-741	399	401	0
1516	0	0	4401	655	-3746	-2528	4073	-1545	1623	-29	-329	737	1136	1099	0
1517	0	0	6019	630	-5389	-3324	5704	-2379	2166	29	-155	1099	1348	1276	0
1518	0	0	5089	618	-4471	-2853	4780	-1926	1724	17	-126	129	857	847	0
1519	0	0	1514	589	-925	-1051	1219	-168	409	32	-314	-1670	-1	-48	0
1520	0	0	-2276	634	2910	821	-2593	1772	-708	-79	-401	-2993	-729	-531	0
1521	0	0	-3465	638	4103	1413	-3784	2370	-830	79	-174	-3307	-810	-764	0
1522	0	0	-3765	644	4409	1560	-4087	2526	-832	124	-151	-3373	-894	-659	0
1523	0	0	-3273	626	3899	1323	-3586	2262	-708	15	-333	-3059	-723	-574	0
1524	0	0	-1955	640	2595	657	-2275	1617	-358	-168	-514	-2525	-401	-411	0
1525	0	0	475	657	182	-566	146	419	622	-143	-403	-1006	345	320	0
1526	0	0	4044	675	-3369	-2359	3706	-1347	1759	-15	-137	626	1082	1101	0
1527	0	0	5836	657	-5179	-3246	5507	-2261	2248	137	91	1063	1226	1261	0
1528	0	0	4752	640	-4112	-2696	4432	-1736	1780	151	15	308	779	777	0
1529	0	0	1149	628	-521	-888	835	53	397	48	-147	-1486	-129	-116	0
1530	0	0	-2538	622	3160	958	-2849	1891	-686	62	-236	-2564	-805	-711	0
1531	0	0	-3868	609	4477	1629	-4172	2543	-962	161	19	-2838	-1014	-898	0
1532	0	0	-4103	603	4706	1750	-4404	2654	-979	201	77	-2725	-892	-911	0
1533	0	0	-3610	580	4190	1515	-3900	2385	-894	-15	-89	-2395	-857	-785	0
1534	0	0	-2299	556	2855	871	-2577	1705	-597	-143	-254	-1678	-552	-469	0
1535	0	0	50	531	481	-290	-215	506	310	-207	-221	-234	211	219	0
1536	0	0	3708	519	-3189	-2113	3448	-1335	1555	32	122	1445	979	876	0
1537	0	0	5355	529	-4826	-2942	5090	-2148	1829	129	240	1920	1165	966	0
1538	0	0	4415	568	-3847	-2491	4131	-1639	1358	128	221	1191	653	574	0
1539	0	0	903	614	-289	-758	596	162	81	9	7	-525	-267	-285	0
1540	0	0	-2838	688	3526	1075	-3182	2107	-1103	-145	56	-1687	-896	-824	0
1541	0	0	-3946	795	4741	1575	-4343	2768	-1346	21	215	-1976	-1080	-1024	0
1542	0	0	-4202	909	5111	1646	-4656	3010	-1414	29	166	-1817	-1055	-1076	0
1543	0	0	-3556	1006	4562	1275	-4059	2784	-1272	-23	-7	-1383	-944	-894	0
1544	0	0	-2217	1156	3373	530	-2795	2264	-983	-135	-159	-836	-651	-632	0
1545	0	0	235	1352	1117	-793	-441	1234	-48	-291	-221	659	120	3	0
1546	0	0	4069	1573	-2496	-2821	3282	-461	1212	-52	195	2304	793	884	0
1547	0	0	5790	1759	-4031	-3774	4910	-1136	1530	27	275	2721	973	898	0
1548	0	0	4911	1924	-2987	-3417	3949	-531	1053	71	248	2002	568	444	0
1549	0	0	1465	2089	624	-1777	420	1356	-188	-102	52	145	-333	-411	0
1550	0	0	-2219	2194	4413	12	-3316	3303	-1422	-126	77	-1030	-1030	-958	0
1551	0	0	-3364	2170	5534	597	-4449	3852	-1583	-31	166	-1323	-1181	-1105	0
1552	0	0	-3777	1955	5732	911	-4754	3843	-1612	-23	147	-1235	-1154	-1096	0
1553	0	0	-3294	1678	4972	808	-4133	3325	-1522	-83	-19	-1028	-999	-981	0
1554	0	0	-2144	1346	3490	399	-2817	2418	-1148	-230	-211	-322	-711	-603	0
1555	0	0	103	1016	913	-559	-405	964	-244	-362	-203	989	0	65	0
1556	0	0	3726	855	-2871	-2290	3298	-1008	1117	-91	110	2589	791	814	0
1557	0	0	5307	723	-4584	-3015	4945	-1930	1433	-13	236	2911	971	911	0
1558	0	0	4255	589	-3666	-2422	3960	-1538	997	-15	234	1967	496	486	0
1559	0	0	635	465	-170	-550	402	147	-296	-15	36	157	-351	-486	0
1560	0	0	-3091	360	3451	1365	-3271	1905	-1299	-85	13	-1235	-987	-917	0
1561	0	0	-4167	298	4465	1934	-4316	2381	-1429	38	228	-1458	-1148	-1001	0
1562	0	0	-4456	232	4688	2112	-4572	2460	-1416	67	190	-1524	-1074	-1059	1
1563	0	0	-3929	240	4169	1844	-4049	2204	-1212	-106	3	-1290	-971	-892	0
1564	0	0	-2470	261	2731	1104	-2600	1496	-832	-164	-147	-779	-589	-529	0
1565	0	0	-58	304	362	-123	-210	333	201	-256	-71	529	120	172	0
1566	0	0	3674	345	-3329	-2009	3501	-1492	1394	-48	118	2007	774	816	0
1567	0	0	5369	364	-5005	-2866	5187	-2320	1932	162	391	2318	1065	1072	0
1568	0	0	4292	356	-3936	-2324	4114	-1790	1425	186	226	1338	653	564	0
1569	0	0	722	366	-356	-544	539	5	190	48	126	-541	-294	-238	0
1570	0	0	-2879	389	3268	1245	-3073	1828	-843	73	139	-1759	-878	-799	0
1571	0	0	-4102	422	4524	1840	-4313	2473	-1035	174	287	-2265	-1105	-902	0
1572	0	0	-4272	457	4729	1907	-4500	2593	-888	186	263	-2221	-1022	-921	0
1573	77	0	-3646	521	4167	1562	-3906	2344	-733	54	98	-1965	-929	-764	0
1574	77	0	-2289	562	2851	863	-2570	1706	-388	-38	-104	-1489	-556	-570	0
1575	77	0	97	609	512	-353	-207	560	622	-60	-64	-58	112	271	0
1576	77	0	3803	618	-3185	-2210	3494	-1283	1819	106	207	1371	871	873	0
1577	77	0	5481	620	-4861	-3050	5171	-2120	2293	228	384	1744	1109	1063	0
1578	77	0	4446	611	-3835	-2528	4140	-1612	1829	236	347	935	640	632	0
1579	77	0	979	595	-384	-787	681	105	541	215	133	-981	-215	-213	0
1580	77	0	-2689	609	3298	1040	-2993	1953	-541	85	85	-2155	-913	-713	0
1581	77	0	-3931	616	4547	1657	-4239	2581	-812	184	205	-2574	-1082	-962	0
1582	77	0	-4132	634	4766	1749	-4449	2700	-723	161	112	-2473	-1045	-946	0
1583	77	0	-3514	653	4167	1430	-3840	2410	-630	40	21	-2155	-838	-785	0
1584	77	0	-2206	671	2877	767	-2541	1774	-306	-118	-259	-1584	-539	-521	0
1585	77	0	345	655	310	-500	17	482	657	-106	-205	-54	194	236	0
1586	77	0	4034	663	-3371	-2348	3702	-1354	1806	62	52	1553	985	956	0
1587	77	0	5687	651	-5036	-3169	5361	-2192	2155	151	137	1990	1169	1006	0
1588	77	0	4642	644	-3998	-2643	4320	-1677	1559	149	124	1179	700	640	0
1589	77	0	1016	630	-386	-823	701	122	217	-85	-95	-582	-213	-353	0
1590	77	0	-2520	597	3117	961	-2818	1857	-927	-23	-104	-1689	-812	-770	0
1591	77	0	-3754	611	4365	1571	-4059	2488	-1266	38	31	-1955	-981	-1026	0
1592	77	0	-3953	607	4560	1673	-4256	2583	-1387	44	-11	-1837	-1037	-958	0
1593	77	0	-3259	597	3856	1331	-3557	2226	-1206	-118	-157	-1408	-851	-791	0
1594	77	0	-2047	558	2605	744	-2326	1581	-1028	-325	-471	-863	-589	-622	0
1595	77	0	372	465	93	-418	139	279	0	-370	-428	739	135	147	0
1596	77	0	3949	349	-3600	-2149	3774	-1625	1004	-294	-176	2293	933	774	0
1597	77	0	17991	-85	-18076	-8953	18033	-9080	9420	5594	7727	12291	5305	5998	0
1598	77	0	19435	-628	-20063	-9403	19749	-10345	8743	5243	6987	10538	4287	4762	0
1599	77	0	12655	-983	-13638	-5836	13146	-7310	5812	4062	5230	6857	2665	2946	0
1600	77	0	6218	-327	-6545	-2945	6381	-3436	3191	2797	3814	4042	1158	1445	0
1601	77	0	3261	-124	-3385	-1568	3323	-1754	1775	2064	3049	2671	452	733	0
1602	77	0	2221	25	-2196	-1123	2208	-1085	1394	1875	2729	2190	382	519	0
1603	77	0	2050	128	-1922	-1089	1986	-897	1148	1526	2258	2066	461	564	0
1604	77	0	2463	192	-2271	-1327	2367	-1039	1065	1078	1526	2134	558	558	0
1605	77	0	4536	261	-4275	-2398	4405	-2007	1895	971	1476	3449	1292	1216	0
1606	77	0	8017	384	-7633	-4200	7825	-3624	2795	1057	1561	4824	1901	1835	0
1607	77	0	9186	521	-8665	-4853	8925	-4072	2873	845	1303	4687	1738	1662	0
1608	77	0	7132	589	-6543	-3860	6837	-2977	1819	504	812	3111	1140	964	0
1609	77	0	2486	661	-1825	-1573	2155	-582	-155	-195	38	496	-108	-347	0
1610	77	0	-1509	758	2267	375	-1888	1512	-1198	-98	54	-820	-479	-717	0
1611	77	0	-2415	871	3286	772	-2850	2078	-1295	62	269	-1127	-564	-760	0
1612	77	0	-2270	905	3175	682	-2722	2040	-1006	254	479	-1098	-467	-531	0
1613	77	0	-1613	971	2584	321	-2098	1777	-859	159	133	-1051	-283	-384	0
1614	77	0	-184	1026	1210	-421	-697	1118	-690	-135	-289	-952	-17	-178	0
1615	77	0	2958	1119	-1839	-2038	2398	-360	618	15	-60	537	805	783	0
1616	77	0	7278	1214	-6064	-4246	6671	-2425	1959	339	244	2005	1705	1546	0
1617	77	0	9016	1274	-7742	-5145	8379	-3234	2343	275	333	1965	1749	1586	0
1618	77	0	7525	1325	-6200	-4425	6862	-2437	1530	124	-42	496	1210	1018	0
1619	77	0	3367	1373	-1994	-2370	2680	-310	-73	-335	-595	-1986	182	-58	0
1620	77	0	-105	1433	1538	-664	-821	1485	-1012	-230	-502	-3146	-228	-420	0
1621	77	0	-371	1487	1858	-558	-1114	1672	-832	13	-126	-3445	-116	-372	0
1622	77	0	85	1528	1443	-806	-679	1485	-529	178	-64	-3352	97	-248	0
1623	77	0	873	1565	692	-1219	90	1128	-147	15	-129	-3181	337	133	0
1624	77	0	2308	1614	-694	-1961	1501	460	230	-190	-587	-2939	669	399	0
1625	77	0	5334	1654	-3680	-3494	4507	-1013	1480	29	-347	-1381	1658	1394	0
1626	77	0	9697	1695	-8002	-5696	8849	-3153	2836	312	-17	38	2490	2178	0
1627	77	0	11498	1713	-9785	-6605	10641	-4036	3197	347	-83	40	2617	2430	0
1628	77	0	9897	1726	-8171	-5811	9034	-3222	2355	23	-582	-1414	1843	1746	0
1629	77	0	5793	1749	-4044	-3771	4918	-1147	830	-329	-1111	-3823	880	692	0
1630	77	0	1947	1769	-178	-1858	1062	795	-240	-356	-1233	-5121	364	256	0
1631	77	0	1573	1794	221	-1683	676	1007	-135	-34	-785	-5267	364	393	0
1632	77	0	1832	1811	-21	-1821	926	895	143	73	-717	-5071	556	541	0
1633	77	0	2502	1841	-661	-2171	1581	590	323	-3	-896	-4782	700	684	0
1634	77	0	3877	1868	-2009	-2872	2943	-70	748	-283	-1082	-4250	970	892	0
1635	77	0	6718	1901	-4817	-4309	5767	-1458	1887	-129	-894	-2454	1761	1747	0
1636	77	0	10974	1932	-9042	-6453	10008	-3555	3263	81	-481	-620	2617	2438	0
1637	77	0	12596	1928	-10668	-7262	11632	-4370	3464	252	-498	-246	2719	2529	0
1638	77	0	11026	1924	-9102	-6475	10064	-3589	2599	-162	-824	-1427	2002	1759	0
1639	77	0	6644	1934	-4710	-4289	5677	-1388	917	-523	-1449	-3495	991	630	0
1640	77	0	2914	1941	-973	-2427	1943	484	-232	-580	-1402	-4330	504	205	0
1641	77	0	2257	1996	-261	-2126	1259	867	-265	-281	-1067	-4050	422	118	0
1642	77	0	2540	2040	-500	-2290	1520	770	-137	-174	-880	-3633	587	261	0
1643	77	0	3264	2060	-1204	-2662	2234	428	-106	-407	-1022	-3016	640	382	0
1644	77	0	4533	2079	-2454	-3306	3493	-187	23	-640	-1373	-2366	886	525	0
1645	77	0	7431	2137	-5294	-4784	6362	-1578	997	-479	-1144	-393	1773	1398	0
1646	77	0	11571	2161	-9410	-6866	10490	-3624	2205	-308	-888	1555	2440	2091	0
1647	77	0	13140	2170	-10970	-7655	12055	-4400	2302	-323	-950	1870	2456	2077	0
1648	77	0	11495	2166	-9329	-6830	10412	-3581	1342	-723	-1338	665	1759	1418	0
1649	77	0	7141	2165	-4976	-4653	6058	-1405	-547	-1065	-2073	-1503	663	147	0
1650	77	0	3354	2159	-1195	-2756	2274	482	-1586	-1146	-1914	-2335	149	-225	0
1651	77	0	2872	2188	-684	-2530	1778	752	-1610	-886	-1643	-2161	-48	-232	0
1652	77	0	3308	2205	-1103	-2756	2205	551	-1575	-824	-1563	-1689	-83	-291	0
1653	77	0	4306	2262	-2044	-3284	3175	109	-1410	-991	-1631	-1185	137	-93	0
1654	77	0	5592	2316	-3276	-3954	4434	-480	-1078	-1222	-1967	-432	259	27	0
1655	77	0	8098	2366	-5732	-5232	6915	-1683	11	-1018	-1722	1520	1156	937	0
1656	77	0	11998	2376	-9622	-7187	10810	-3623	1330	-680	-1297	3381	1957	1631	0
1657	77	0	13360	2388	-10972	-7874	12166	-4292	1561	-797	-1301	3672	1980	1617	0
1658	77	0	11761	2382	-9379	-7071	10570	-3498	618	-1086	-1786	2475	1214	898	0
1659	77	0	7384	2405	-4979	-4894	6181	-1287	-1119	-1416	-2277	318	184	-223	0
1660	77	0	3583	2392	-1191	-2987	2387	600	-2132	-1449	-2139	-651	-271	-713	0
1661	77	0	3010	2403	-607	-2706	1808	898	-2095	-1113	-1837	-556	-386	-735	0
1662	77	0	3293	2407	-886	-2850	2089	760	-1874	-1022	-1647	-378	-211	-646	0
1663	77	0	3985	2426	-1559	-3205	2772	433	-1674	-1088	-1819	-11	-48	-440	0
1664	77	0	5301	2415	-2886	-3858	4093	-235	-1179	-1249	-1941	618	349	-168	0
1665	77	0	7607	2399	-5208	-5003	6407	-1404	-87	-1181	-1864	2130	1142	655	0
1666	77	0	11103	2395	-8708	-6749	9905	-3156	1173	-902	-1493	3629	1916	1390	0
1667	77	0	12457	2364	-10093	-7410	11275	-3864	1557	-824	-1462	3769	2141	1466	0
1668	77	0	11185	2322	-8863	-6753	10024	-3270	1107	-754	-1503	2686	1711	1065	0
1669	77	0	7413	2271	-5142	-4842	6277	-1435	-197	-892	-1837	599	785	182	0
1670	77	0	3889	2260	-1629	-3074	2759	315	-1037	-869	-1680	-840	254	-209	0
1671	77	0	2773	2242	-531	-2507	1652	855	-1268	-725	-1629	-1542	-7	-370	0
1672	77	0	2779	2227	-552	-2503	1665	837	-1063	-750	-1617	-1784	23	-287	0
1673	77	0	3353	2211	-1142	-2782	2247	534	-865	-840	-1711	-1759	323	-170	0
1674	77	0	4428	2201	-2227	-3314	3327	-13	-432	-1049	-2019	-1381	512	114	0
1675	77	0	6808	2207	-4601	-4507	5704	-1197	634	-933	-1926	-83	1235	845	0
1676	77	0	10352	2199	-8153	-6275	9252	-2977	1821	-715	-1643	1200	1951	1509	0
1677	77	0	11998	2161	-9837	-7079	10917	-3838	2207	-700	-1542	1406	2143	1647	0
1678	77	0	10915	2141	-8774	-6528	9844	-3316	1579	-776	-1678	453	1532	1022	0
1679	77	0	7092	2087	-5005	-4589	6048	-1459	310	-898	-1994	-1377	580	225	0
1680	77	0	3222	2058	-1164	-2640	2193	447	-822	-1030	-2106	-2609	-65	-337	0
1681	77	0	1905	2029	124	-1967	890	1076	-1049	-1034	-2079	-2793	-372	-564	0
1682	77	0	1839	1986	147	-1912	846	1066	-1090	-1006	-2137	-2576	-259	-547	0
1683	77	0	2681	1940	-741	-2310	1711	599	-989	-1222	-2328	-2019	-122	-517	0
1684	77	0	4188	1899	-2289	-3043	3238	-195	-634	-1447	-2586	-1132	97	-302	0
1685	77	0	6833	1885	-4948	-4359	5890	-1531	393	-1447	-2574	603	801	438	0
1686	77	0	10452	1866	-8586	-6159	9519	-3360	1519	-1268	-2279	2444	1528	1057	0
1687	77	0	11897	1819	-10078	-6858	10987	-4129	1850	-1280	-2201	3007	1608	985	0
1688	77	0	10797	1771	-9026	-6284	9911	-3627	1164	-1348	-2236	2236	1146	428	0
1689	77	0	7454	1730	-5724	-4592	6589	-1997	-230	-1540	-2479	649	129	-488	0
1690	77	0	4312	1678	-2634	-2995	3473	-478	-1468	-1639	-2506	-323	-512	-975	0
1691	77	0	3755	1631	-2124	-2693	2939	-246	-1681	-1519	-2359	-329	-661	-1222	0
1692	77	0	3726	1592	-2134	-2659	2930	-271	-1858	-1691	-2355	-318	-638	-1237	0
1693	77	0	4502	1569	-2933	-3035	3717	-682	-1697	-1827	-2508	289	-459	-1121	0
1694	77	0	5654	1555	-4099	-3604	4876	-1272	-1433	-1908	-2679	886	-129	-913	0
1695	77	0	8230	1536	-6694	-4883	7462	-2579	-461	-1974	-2572	2620	556	-192	0
1696	77	0	11669	1517	-10152	-6593	10910	-4317	636	-1777	-2279	4370	1315	420	0
1697	77	0	13304	1484	-11820	-7394	12562	-5168	869	-1583	-2099	4805	1365	502	0
1698	77	0	12186	1449	-10737	-6817	11461	-4644	285	-1695	-2029	4106	948	56	0
1699	77	0	8630	1404	-7226	-5017	7928	-2911	-1070	-1910	-2254	2329	-75	-836	0
1700	77	0	5084	1358	-3726	-3221	4405	-1184	-2298	-1808	-2184	1429	-566	-1323	0
1701	77	0	3891	1338	-2553	-2614	3222	-607	-2671	-1790	-2011	1301	-694	-1489	0
1702	77	0	3774	1315	-2459	-2544	3116	-572	-2847	-1718	-2044	1594	-653	-1493	0
1703	77	0	4479	1290	-3189	-2884	3834	-949	-2875	-1806	-2147	2211	-419	-1303	0
1704	77	0	5934	1288	-4646	-3611	5290	-1679	-2727	-1972	-2343	2972	-197	-1041	0
1705	77	0	8760	1284	-7476	-5022	8118	-3096	-1846	-1965	-2201	4716	585	-124	0
1706	77	0	12353	1280	-11073	-6816	11713	-4896	-919	-1699	-1881	6436	1332	459	0
1707	77	0	13502	1253	-12249	-7377	12875	-5498	-781	-1555	-1746	6793	1447	605	0
1708	77	0	11998	1231	-10767	-6614	11382	-4768	-1352	-1581	-1716	5918	989	131	0
1709	77	0	8098	1204	-6894	-4651	7496	-2845	-2813	-1654	-1992	4124	180	-785	0
1710	77	0	4609	1195	-3414	-2902	4011	-1109	-3984	-1749	-1947	2923	-531	-1284	0
1711	77	0	3675	1167	-2508	-2421	3091	-670	-4006	-1501	-1633	2628	-603	-1257	0
1712	77	0	3464	1158	-2306	-2311	2885	-574	-3812	-1542	-1616	2531	-657	-1220	0
1713	77	0	3867	1142	-2725	-2504	3296	-791	-3290	-1617	-1629	2902	-461	-1065	0
1714	77	0	4668	1138	-3530	-2903	4099	-1196	-2838	-1780	-1891	3263	-118	-884	0
1715	77	0	7330	1140	-6190	-4235	6760	-2525	-1565	-1625	-1641	4690	698	-89	0
1716	77	0	10871	1156	-9715	-6013	10293	-4279	-341	-1410	-1266	5940	1390	719	0
1717	77	0	12555	1142	-11413	-6848	11984	-5135	116	-1361	-1131	6015	1423	766	0
1718	77	0	11397	1121	-10276	-6259	10836	-4577	-380	-1229	-1171	4881	1047	285	0
1719	77	0	7563	1109	-6454	-4336	7008	-2672	-1689	-1367	-1499	2915	131	-646	0
1720	77	0	3746	1096	-2650	-2421	3198	-777	-2667	-1319	-1342	1460	-395	-1041	0
1721	77	0	2354	1086	-1268	-1720	1811	-91	-2752	-1185	-1162	808	-634	-1171	0
1722	77	0	1949	1086	-863	-1517	1406	111	-2504	-1218	-1158	576	-597	-1107	0
1723	77	0	2422	1105	-1317	-1763	1869	-106	-2194	-1241	-1363	601	-401	-997	0
1724	77	0	3482	1125	-2357	-2303	2919	-616	-1536	-1346	-1480	968	-38	-649	0
1725	77	0	5809	1117	-4692	-3463	5250	-1787	-320	-1235	-1398	2271	696	67	0
1726	77	0	9030	1121	-7909	-5075	8469	-3394	1014	-921	-960	3658	1410	869	0
1727	77	0	10415	1096	-9319	-5755	9867	-4111	1400	-776	-777	3746	1542	913	0
1728	77	0	9197	1084	-8113	-5140	8655	-3514	948	-702	-684	2739	1101	409	0
1729	77	0	5563	1065	-4498	-3314	5030	-1716	-329	-801	-940	774	104	-420	0
1730	77	0	2050	1061	-989	-1555	1519	36	-1132	-713	-845	-329	-360	-989	0
1731	77	0	948	1070	122	-1009	413	596	-1200	-572	-632	-669	-502	-1047	0
1732	77	0	686	1072	386	-879	150	729	-1055	-512	-651	-679	-578	-991	0
1733	77	0	1416	1067	-349	-1241	882	359	-818	-510	-743	-302	-314	-741	0
1734	77	0	2765	1070	-1695	-1917	2230	-312	-391	-737	-995	87	-34	-512	0
1735	77	0	5315	1061	-4254	-3188	4784	-1596	754	-638	-824	1561	688	349	0
1736	77	0	8621	1061	-7560	-4841	8090	-3249	1912	-372	-523	2944	1470	1053	0
1737	77	0	9827	1070	-8757	-5448	9292	-3843	2240	-234	-298	3003	1701	1212	0
1738	77	0	8327	1049	-7278	-4688	7802	-3114	1590	-199	-302	1912	1113	644	0
1739	77	0	4366	1028	-3338	-2697	3852	-1155	192	-273	-420	-44	325	-97	0
1740	77	0	696	1018	322	-857	187	670	-847	-310	-380	-1387	-386	-680	0
1741	77	0	-668	1012	1680	-172	-1174	1346	-981	-50	-149	-1744	-453	-647	0
1742	77	0	-1131	995	2126	68	-1628	1560	-1022	-98	-254	-1868	-508	-727	0
1743	77	0	-560	999	1559	-219	-1059	1279	-754	-126	-236	-1507	-353	-339	0
1744	77	0	576	1016	440	-796	68	728	-479	-296	-552	-987	-42	-168	0
1745	77	0	3286	1024	-2262	-2155	2774	-619	679	-292	-306	422	760	609	0
1746	77	0	6750	1043	-5707	-3896	6228	-2332	1905	-34	29	1955	1451	1480	0
1747	77	0	8164	1039	-7125	-4601	7644	-3043	2240	3	79	2198	1561	1497	0
1748	77	0	6816	1024	-5792	-3920	6304	-2384	1573	-97	-40	1226	1004	913	0
1749	77	0	3050	1006	-2044	-2028	2547	-519	186	-205	-327	-578	133	143	0
1750	77	0	-446	1016	1462	-285	-954	1239	-830	-252	-356	-1711	-401	-422	0
1751	77	0	-1608	1028	2636	290	-2122	1832	-999	-83	-287	-2009	-554	-523	0
1752	77	0	-1915	1041	2956	437	-2435	1998	-954	-135	-263	-1893	-545	-506	0
1753	77	0	-1513	1034	2547	239	-2030	1790	-896	-263	-512	-1584	-364	-368	0
1754	77	0	-390	1045	1435	-327	-912	1240	-574	-432	-711	-1035	-100	-42	0
1755	77	0	2054	1028	-1026	-1541	1540	1	465	-477	-473	420	669	636	0
1756	77	0	5348	1020	-4328	-3184	4838	-1654	1680	-207	-232	1920	1363	1323	0
1757	77	0	6519	1002	-5517	-3760	6018	-2257	1831	-62	-110	2112	1460	1418	0
1758	77	0	5165	991	-4174	-3078	4669	-1591	1198	-36	-118	1183	913	867	0
1759	77	0	1383	995	-388	-1189	885	303	-259	-205	-360	-762	54	-9	0
1760	77	0	-2035	999	3034	518	-2534	2016	-1117	-211	-386	-1862	-514	-486	0
1761	77	0	-3108	1010	4118	1049	-3613	2564	-1389	-87	-225	-2048	-690	-655	0
1762	77	0	-3306	1004	4310	1151	-3808	2657	-1293	-162	-180	-1988	-768	-677	0
1763	77	0	-2807	985	3792	911	-3299	2388	-1154	-283	-356	-1520	-614	-444	0
1764	77	0	-1566	1010	2576	278	-2071	1793	-907	-405	-618	-1037	-308	-240	0
1765	77	0	1007	1028	21	-1017	493	524	287	-294	-422	715	442	659	0
1766	77	0	4292	1047	-3245	-2669	3768	-1099	1435	-143	-85	2168	1101	1247	0
1767	77	0	5561	1039	-4522	-3300	5041	-1741	1811	-25	1	2456	1231	1231	0
1768	77	0	4021	995	-3026	-2508	3523	-1015	1165	-95	5	1429	760	727	0
1769	77	0	294	971	677	-632	-191	824	-281	-195	-159	-391	-170	-122	0
1770	77	0	-3226	964	4190	1131	-3708	2577	-1251	-91	-73	-1447	-708	-552	0
1771	77	0	-4419	960	5379	1729	-4899	3169	-1449	-11	81	-1825	-977	-669	0
1772	77	0	-4602	971	5573	1815	-5087	3272	-1478	91	178	-1794	-962	-700	0
1773	77	0	-4090	979	5069	1555	-4579	3024	-1278	-9	118	-1553	-696	-448	0
1774	77	0	-2800	1012	3812	894	-3306	2412	-909	-95	-199	-1049	-494	-228	0
1775	77	0	-256	1018	1274	-381	-765	1146	172	-95	188	339	364	580	0
1776	77	0	3216	1026	-2190	-2121	2703	-582	1404	180	473	1769	1008	1268	0
1777	77	0	4479	1028	-3451	-2753	3965	-1211	1790	331	638	1916	1142	1358	0
1778	77	0	3162	1028	-2134	-2095	2648	-553	1262	341	523	772	552	760	0
1779	77	0	-516	1008	1524	-246	-1020	1266	11	213	442	-1140	-273	-29	0
1780	77	0	-4015	997	5012	1509	-4513	3004	-991	223	333	-2500	-876	-549	0
1781	77	0	-5110	987	6097	2061	-5603	3542	-1057	353	531	-2822	-1078	-603	0
1782	77	0	-5331	999	6330	2166	-5830	3664	-880	314	485	-2828	-993	-593	0
1783	77	0	-4773	1004	5777	1884	-5275	3390	-601	192	391	-2743	-776	-463	0
1784	77	0	-3592	999	4591	1296	-4091	2795	-294	40	178	-2203	-539	-104	0
1785	77	0	-877	1039	1916	-81	-1396	1477	911	42	242	-673	261	582	0
1786	77	0	2412	1039	-1373	-1725	1892	-167	2139	265	512	727	909	1325	0
1787	77	0	3740	1024	-2716	-2382	3228	-846	2504	347	653	890	1051	1363	0
1788	77	0	2419	1034	-1385	-1726	1902	-175	1899	327	523	-228	485	859	0
1789	77	0	-1279	1014	2293	132	-1786	1653	448	236	190	-2182	-420	-21	0
1790	77	0	-4633	1004	5637	1814	-5135	3320	-481	215	197	-3228	-973	-572	0
1791	77	0	-5690	1016	6706	2337	-6198	3861	-690	287	337	-3497	-1138	-574	0
1792	77	0	-5919	995	6914	2462	-6416	3954	-795	271	275	-3443	-1053	-723	0
1793	77	0	-5260	1008	6268	2126	-5764	3638	-669	155	114	-3057	-905	-593	0
1794	77	0	-4028	1010	5038	1509	-4533	3024	-391	-135	-48	-2417	-649	-300	0
1795	77	0	-1314	1010	2324	152	-1819	1667	647	42	-23	-779	135	490	0
1796	77	0	2044	1014	-1030	-1529	1537	-8	1759	131	283	820	787	1080	0
1797	77	0	3384	1004	-2380	-2194	2882	-688	1984	263	322	1255	853	1140	0
1798	77	0	1955	989	-966	-1472	1460	11	1293	149	360	267	306	533	0
1799	77	0	-1751	966	2717	392	-2234	1841	-157	-81	-7	-1524	-677	-294	0
1800	77	0	-5102	968	6070	2067	-5586	3519	-1055	-54	31	-2454	-1144	-814	0
1801	77	0	-6198	948	7146	2625	-6672	4047	-1321	-7	79	-2603	-1358	-890	0
1802	77	0	-6311	962	7273	2674	-6792	4117	-1340	-100	75	-2434	-1354	-880	0
1803	77	0	-5616	966	6582	2325	-6099	3774	-1241	-244	-27	-1951	-1173	-822	0
1804	77	0	-4313	983	5296	1665	-4804	3139	-960	-471	-323	-1301	-876	-533	0
1805	77	0	-1641	991	2632	325	-2136	1811	50	-341	-221	314	-147	174	0
1806	77	0	1821	1016	-805	-1418	1313	105	1146	-176	126	1938	609	847	0
1807	77	0	3145	1004	-2141	-2074	2643	-568	1394	-151	244	2293	599	859	0
1808	77	0	1838	1006	-832	-1422	1335	87	758	-135	157	1309	192	300	0
1809	77	0	-1911	985	2896	463	-2403	1940	-700	-289	-85	-498	-814	-640	0
1810	77	0	-5167	973	6140	2097	-5653	3556	-1600	-238	-98	-1445	-1284	-1051	0
1811	77	0	-6259	971	7230	2644	-6744	4100	-1984	-164	32	-1736	-1422	-1220	0
1812	77	0	-6436	970	7406	2733	-6921	4188	-1940	-259	27	-1695	-1482	-1206	0
1813	77	0	-5758	964	6722	2397	-6240	3843	-1761	-300	-62	-1228	-1297	-933	0
1814	77	0	-4508	962	5470	1773	-4989	3216	-1528	-504	-316	-787	-950	-808	0
1815	77	0	-1693	960	2653	366	-2173	1806	-333	-388	-221	820	-159	3	0
1816	77	0	1677	966	-711	-1321	1194	127	847	-215	69	2310	496	692	0
1817	77	0	3078	952	-2126	-2015	2602	-587	1158	-116	238	2430	671	688	0
1818	77	0	1684	940	-744	-1312	1214	98	613	-143	120	1418	48	238	0
1819	77	0	-1954	938	2892	508	-2423	1915	-752	-254	-141	-453	-822	-684	0
1820	77	0	-5296	937	6233	2179	-5764	3585	-1709	-141	-159	-1616	-1321	-1136	0
1821	77	0	-6255	940	7195	2657	-6725	4067	-1786	-149	73	-1984	-1515	-1239	0
1822	77	0	-6425	954	7379	2735	-6902	4166	-1761	-164	3	-1940	-1439	-1150	0
1823	77	0	-5741	944	6685	2398	-6213	3814	-1451	-267	-195	-1722	-1245	-1061	0
1824	77	0	-4404	956	5360	1724	-4882	3158	-1142	-358	-333	-1313	-896	-754	0
1825	77	0	-1651	962	2613	344	-2132	1787	93	-242	-232	259	-110	77	0
1826	77	0	1829	970	-859	-1399	1344	55	1270	-128	-19	1617	647	680	0
1827	77	0	3256	960	-2296	-2108	2776	-668	1623	81	104	1831	710	861	0
1828	77	0	1873	954	-919	-1413	1396	17	925	34	89	638	201	415	0
1829	77	0	-1764	942	2706	411	-2235	1824	-432	-184	-151	-1274	-706	-570	0
1830	77	0	-5065	954	6019	2055	-5542	3486	-1348	-133	-162	-2345	-1251	-1004	0
1831	77	0	-5983	944	6927	2519	-6455	3935	-1610	46	71	-2636	-1286	-1099	0
1832	77	0	-6144	973	7117	2585	-6630	4045	-1627	-11	-17	-2607	-1301	-1131	0
1833	77	0	-5442	975	6417	2233	-5929	3696	-1425	-184	-215	-2091	-1119	-894	0
1834	77	0	-4053	975	5028	1539	-4540	3001	-1090	-417	-417	-1470	-828	-675	0
1835	77	0	-1278	989	2267	144	-1772	1628	79	-223	-289	153	71	161	0
1836	77	0	2174	993	-1181	-1583	1677	-94	1152	-135	-65	1668	694	781	0
1837	77	0	3588	979	-2609	-2283	3098	-815	1449	69	89	1932	921	874	0
1838	77	0	2184	958	-1226	-1571	1705	-134	836	-54	29	1032	306	401	0
1839	77	0	-1443	958	2401	242	-1922	1679	-587	-242	-261	-944	-603	-601	0
1840	77	0	-4705	952	5657	1876	-5181	3304	-1538	-166	-182	-1881	-997	-946	0
1841	77	0	-5699	962	6661	2368	-6180	3811	-1672	-174	-174	-2188	-1259	-1167	0
1842	77	0	-5864	958	6822	2453	-6343	3890	-1736	-162	-186	-2116	-1257	-1070	0
1843	77	0	-5087	958	6045	2064	-5566	3501	-1493	-310	-405	-1734	-1022	-935	0
1844	77	0	-3733	954	4687	1389	-4210	2820	-1105	-424	-636	-1125	-634	-601	0
1845	77	0	-875	991	1866	-58	-1370	1428	-19	-485	-525	366	64	42	0
1846	77	0	2608	1004	-1604	-1806	2106	-300	1231	-176	-238	1967	886	801	0
1847	77	0	3861	1006	-2855	-2433	3358	-924	1416	-174	-161	2110	937	836	0
1848	77	0	2574	993	-1581	-1783	2077	-294	803	-172	-254	1090	358	325	0
1849	77	0	-1104	979	2083	62	-1593	1531	-554	-358	-506	-774	-537	-626	0
1850	77	0	-4478	973	5451	1752	-4964	3212	-1573	-417	-601	-1821	-1086	-1063	0
1851	77	0	-5349	985	6334	2182	-5841	3659	-1689	-248	-444	-2040	-1228	-1222	0
1852	77	0	-5554	962	6516	2296	-6035	3739	-1683	-256	-510	-1955	-1154	-1140	0
1853	77	0	-4869	964	5833	1952	-5351	3398	-1497	-475	-719	-1598	-1098	-948	0
1854	77	0	-3488	962	4450	1263	-3969	2706	-1138	-595	-938	-983	-721	-746	0
1855	77	0	-747	964	1711	-108	-1229	1337	-52	-516	-758	593	190	83	0
1856	77	0	2731	987	-1744	-1859	2237	-378	1086	-343	-570	2089	766	671	0
1857	77	0	3999	983	-3016	-2491	3507	-1016	1406	-195	-438	2316	985	820	0
1858	77	0	2609	970	-1639	-1789	2124	-334	768	-230	-422	1202	397	211	0
1859	77	0	-1166	948	2114	109	-1640	1531	-622	-442	-653	-657	-595	-566	0
1860	77	0	-4396	958	5354	1719	-4875	3156	-1616	-335	-632	-1763	-1006	-1074	0
1861	77	0	-5426	960	6386	2233	-5906	3673	-1808	-275	-477	-2052	-1210	-1165	0
1862	77	0	-5558	970	6528	2294	-6043	3749	-1895	-254	-525	-2054	-1185	-1251	0
1863	77	0	-4791	966	5757	1912	-5274	3361	-1503	-310	-582	-1588	-886	-904	0
1864	77	0	-3598	964	4562	1317	-4080	2763	-1301	-496	-793	-1171	-686	-665	0
1865	77	0	-754	964	1718	-105	-1236	1341	-106	-419	-576	409	147	129	0
1866	77	0	2639	985	-1654	-1812	2146	-334	1014	-201	-248	1827	907	822	0
1867	77	0	3881	968	-2913	-2424	3397	-972	1229	-73	-207	2091	933	900	0
1868	77	0	2498	946	-1552	-1722	2025	-303	690	-155	-201	909	368	312	0
1869	77	0	-1193	921	2114	136	-1653	1517	-680	-230	-463	-929	-510	-490	0
1870	77	0	-4485	935	5420	1775	-4952	3177	-1614	-259	-364	-1947	-1035	-900	0
1871	77	0	-5435	935	6370	2250	-5902	3652	-1808	-141	-223	-2229	-1150	-1086	0
1872	77	0	-5615	938	6553	2338	-6084	3745	-1734	-108	-159	-2225	-1092	-971	0
1873	77	0	-4910	933	5843	1988	-5376	3388	-1476	-291	-349	-1910	-958	-812	0
1874	77	0	-3611	944	4555	1333	-4083	2749	-1072	-409	-574	-1319	-663	-492	0
1875	77	0	-800	938	1738	-69	-1269	1338	52	-329	-407	306	219	232	0
1876	77	0	2601	952	-1649	-1776	2125	-348	1193	-50	-129	1641	876	913	0
1877	77	0	3867	954	-2913	-2410	3390	-979	1594	-3	38	1893	962	993	0
1878	77	0	2515	942	-1573	-1728	2044	-315	935	3	-40	828	401	432	0
1879	77	0	-1210	929	2139	140	-1674	1534	-397	-170	-232	-1047	-440	-465	0
1880	77	0	-4501	927	5428	1787	-4964	3177	-1352	-110	-219	-2182	-1008	-929	0
1881	77	0	-5574	938	6512	2318	-6043	3725	-1456	-13	-21	-2397	-1138	-1008	0
1882	77	0	-5642	946	6588	2348	-6115	3767	-1423	-58	-104	-2300	-1212	-1016	0
1883	77	0	-4883	948	5831	1967	-5357	3389	-1229	-102	-83	-1901	-944	-768	0
1884	77	0	-3717	948	4665	1384	-4191	2806	-975	-327	-502	-1425	-665	-576	0
1885	77	0	-863	966	1829	-51	-1346	1397	298	-182	-254	226	199	230	0
1886	77	0	2591	956	-1635	-1773	2113	-339	1472	-40	34	1930	805	818	0
1887	77	0	3755	952	-2803	-2353	3279	-925	1736	131	246	2178	878	970	0
1888	77	0	2306	935	-1371	-1620	1838	-218	1148	110	81	1032	355	382	0
1889	77	0	-1492	919	2411	286	-1951	1665	-254	-124	-188	-882	-533	-562	0
1890	77	0	-4681	913	5594	1884	-5137	3253	-1068	-71	-79	-1831	-1074	-956	0
1891	77	0	-5830	911	6741	2459	-6285	3826	-1328	50	42	-2085	-1251	-1043	0
1892	77	0	-5925	896	6821	2514	-6373	3858	-1257	31	0	-2048	-1204	-1113	0
1893	77	0	-5261	902	6163	2179	-5712	3532	-1018	-56	-114	-1670	-999	-946	0
1894	77	0	-4035	915	4950	1560	-4492	2932	-679	-347	-320	-1173	-733	-653	0
1895	77	0	-1197	933	2130	132	-1663	1531	504	-197	-67	488	62	203	0
1896	77	0	2133	942	-1191	-1537	1662	-124	1579	-5	199	1887	748	808	0
1897	77	0	3415	952	-2463	-2183	2939	-755	1823	124	296	2132	807	873	0
1898	77	0	1904	942	-962	-1423	1433	-10	1179	27	197	1158	269	269	0
1899	77	0	-1830	942	2772	444	-2301	1857	-242	-71	54	-789	-682	-506	0
1900	77	0	-5098	935	6033	2081	-5565	3484	-1228	-106	79	-1777	-1189	-1034	0
1901	77	0	-6082	940	7022	2571	-6552	3981	-1383	98	213	-1990	-1253	-1183	0
1902	77	0	-6270	937	7207	2666	-6738	4072	-1390	40	151	-1903	-1286	-1148	0
1903	77	0	-5603	905	6508	2349	-6055	3706	-1259	-139	38	-1575	-1125	-929	0
1904	77	0	-4298	907	5205	1695	-4751	3056	-896	-207	-161	-962	-741	-605	0
1905	77	0	-1457	929	2386	264	-1921	1657	246	-137	0	609	48	131	0
1906	77	0	1927	944	-983	-1435	1455	-19	1354	69	277	2132	711	851	0
1907	77	0	3105	952	-2153	-2028	2629	-600	1641	104	409	2242	781	859	0
1908	77	0	1691	950	-741	-1320	1216	104	1002	128	341	1078	153	294	0
1909	77	0	-2078	942	3020	568	-2549	1981	-465	38	91	-723	-626	-607	0
1910	77	0	-5325	931	6256	2197	-5790	3593	-1315	-64	124	-1777	-1272	-1068	0
1911	77	0	-6272	954	7226	2659	-6749	4090	-1526	122	347	-2104	-1274	-1140	0
1912	77	0	-6468	954	7422	2757	-6945	4188	-1542	13	273	-2064	-1280	-1216	0
1913	77	0	-5653	956	6609	2348	-6131	3782	-1311	-44	259	-1664	-1109	-880	0
1914	77	0	-4402	931	5333	1735	-4867	3132	-999	-162	-97	-1030	-849	-673	0
1915	77	0	-1497	937	2434	280	-1965	1685	209	-44	93	504	23	110	0
1916	77	0	1842	940	-902	-1391	1372	19	1297	162	419	1967	700	832	0
1917	77	0	3066	931	-2135	-1998	2600	-602	1583	201	549	2161	760	801	0
1918	77	0	1642	921	-721	-1281	1181	100	1001	203	525	1226	263	258	0
1919	77	0	-2146	915	3061	615	-2603	1988	-409	29	287	-725	-770	-649	0
1920	77	0	-5265	923	6188	2171	-5726	3555	-1255	122	318	-1693	-1204	-1030	0
1921	77	0	-6357	931	7288	2713	-6822	4109	-1524	197	494	-1934	-1358	-1204	0
1922	77	0	-6456	952	7408	2752	-6932	4180	-1445	168	490	-1771	-1365	-1187	0
1923	77	0	-5730	964	6694	2383	-6212	3829	-1162	89	291	-1359	-1164	-1043	0
1924	77	0	-4326	962	5288	1682	-4807	3125	-799	-143	182	-894	-900	-750	0
1925	77	0	-1443	989	2432	227	-1937	1710	455	15	384	791	-52	46	0
1926	77	0	1981	1002	-979	-1491	1480	11	1505	199	638	2186	647	679	0
1927	77	0	3289	993	-2296	-2141	2792	-651	1945	395	781	2364	764	770	0
1928	77	0	1755	981	-774	-1368	1264	103	1286	345	694	1208	145	157	0
1929	77	0	-1920	962	2882	479	-2401	1922	-31	102	500	-772	-744	-752	0
1930	77	0	-5164	950	6114	2107	-5639	3532	-950	178	543	-1823	-1210	-1173	0
1931	77	0	-6175	952	7127	2611	-6651	4039	-1103	287	655	-2106	-1416	-1307	0
1932	77	0	-6188	937	7125	2625	-6656	4031	-979	246	638	-2007	-1371	-1299	0
1933	77	0	-5595	933	6528	2331	-6061	3730	-861	110	409	-1594	-1202	-1088	0
1934	77	0	-4250	898	5148	1676	-4699	3023	-467	-114	176	-1065	-946	-832	0
1935	77	0	-1492	841	2333	325	-1912	1587	624	21	419	646	-79	19	0
1936	77	0	1828	727	-1101	-1277	1464	-187	1680	157	554	2060	490	492	0
1937	77	0	2554	486	-2068	-1520	2311	-791	1734	205	527	2122	572	465	0
1938	77	0	3667	42	-3625	-1854	3646	-1791	3028	1422	2279	3389	987	1127	0
1939	77	0	278	-647	-925	184	601	-786	1456	1160	1767	1098	-201	-168	0
1940	77	0	-4905	682	5587	2111	-5246	3134	-310	523	1253	-444	-1208	-1055	0
1941	77	0	-4248	1257	5505	1495	-4876	3381	-81	968	1703	-269	-894	-677	0
1942	77	0	-3975	1340	5315	1317	-4645	3327	-85	1068	1670	-446	-1057	-766	0
1943	77	0	-3269	1631	4900	819	-4084	3265	120	851	1480	-38	-698	-533	0
1944	77	0	-2203	1903	4106	150	-3154	3004	318	494	1189	430	-496	-259	0
1945	77	0	1159	2194	1035	-1676	62	1614	1672	713	1392	2163	364	510	0
1946	77	0	4395	2364	-2031	-3379	3213	166	2485	679	1513	3587	884	970	0
1947	77	0	5354	2644	-2710	-3999	4032	-33	2508	659	1445	3492	816	968	0
1948	77	0	3400	2795	-605	-3097	2002	1095	1526	426	1059	2029	7	131	0
1949	77	0	-948	2904	3852	-978	-2400	3378	-277	50	426	-166	-948	-832	0
1950	77	0	-3837	3032	6869	402	-5353	4950	-1086	209	597	-1101	-1288	-1210	1
1951	77	0	-4080	3175	7255	452	-5667	5215	-935	438	1094	-1119	-1282	-1169	0
1952	77	0	-4019	3261	7280	379	-5649	5270	-824	436	1272	-894	-973	-1037	0
1953	77	0	-3217	3301	6518	-42	-4867	4909	-659	362	991	-634	-834	-869	0
1954	77	0	-1924	3292	5216	-684	-3570	4254	-320	258	799	-407	-430	-498	0
1955	77	0	1417	3325	1908	-2371	-245	2616	1072	463	1034	1311	485	533	0
1956	77	0	5642	3365	-2277	-4503	3959	544	2331	814	1449	2599	1292	1301	0
1957	77	0	7025	3396	-3629	-5210	5327	-116	2450	781	1455	2291	1220	1274	0
1958	77	0	5045	3395	-1650	-4220	3347	872	1278	582	1012	452	492	554	0
1959	77	0	735	3408	2673	-2071	-969	3040	-440	151	477	-2093	-512	-481	0
1960	77	0	-2153	3449	5602	-648	-3877	4525	-1148	283	628	-3233	-801	-649	0
1961	77	0	-2304	3484	5788	-590	-4046	4636	-876	657	1105	-3426	-741	-523	0
1962	77	0	-1686	3495	5181	-904	-3433	4338	-500	713	1224	-3455	-494	-374	0
1963	77	0	-784	3505	4289	-1360	-2536	3897	-162	616	1107	-3336	-195	-60	0
1964	77	0	413	3493	3080	-1953	-1333	3286	424	397	673	-3034	194	228	0
1965	77	0	3834	3507	-327	-3670	2080	1590	1841	667	1068	-1361	1218	1259	0
1966	77	0	7938	3511	-4427	-5724	6182	-458	3298	1037	1416	15	2110	2166	0
1967	77	0	9078	3480	-5598	-6279	7338	-1059	3468	925	1148	-252	2095	1938	0
1968	77	0	7030	3445	-3585	-5237	5307	-70	2626	593	679	-1874	1348	1297	0
1969	77	0	2482	3424	942	-2953	770	2183	904	56	-25	-4285	261	254	0
1970	77	0	-628	3418	4046	-1395	-2337	3732	197	252	48	-5168	-69	11	0
1971	77	0	-1007	3410	4417	-1201	-2712	3913	356	479	236	-5274	-89	67	0
1972	77	0	-605	3381	3986	-1388	-2295	3683	630	550	341	-5086	32	294	0
1973	77	0	279	3379	3100	-1829	-1410	3239	938	457	58	-4822	312	422	0
1974	77	0	1640	3387	1747	-2513	-53	2567	1319	226	-190	-4388	539	711	0
1975	77	0	4919	3391	-1528	-4155	3223	931	2729	498	133	-2415	1548	1652	0
1976	77	0	8913	3383	-5530	-6148	7221	-1073	3990	843	488	-824	2211	2328	0
1977	77	0	10162	3367	-6795	-6764	8478	-1714	4132	855	554	-830	2211	2244	0
1978	77	0	8110	3338	-4772	-5724	6441	-717	3109	523	120	-2211	1503	1280	0
1979	77	0	3652	3294	-358	-3473	2005	1468	1286	79	-459	-4308	331	207	0
1980	77	0	667	3278	2611	-1972	-972	2944	564	302	-190	-4576	36	-83	0
1981	77	0	221	3274	3053	-1747	-1416	3163	603	516	120	-4196	-112	-178	0
1982	77	0	578	3241	2663	-1909	-1042	2952	735	552	211	-3563	3	-58	0
1983	77	0	1426	3241	1815	-2333	-194	2528	977	343	-48	-2822	170	85	0
1984	77	0	2563	3224	661	-2893	951	1942	1090	9	-413	-1941	448	287	0
1985	77	0	5803	3210	-2593	-4506	4198	308	2302	283	-157	368	1414	1235	0
1986	77	0	9229	3179	-6050	-6204	7639	-1435	3362	401	93	2337	2004	1934	0
1987	77	0	10153	3154	-6999	-6653	8576	-1922	3179	306	-97	2506	1963	1683	0
1988	77	0	7882	3135	-4747	-5508	6314	-806	1932	-67	-640	1290	1117	905	0
1989	77	0	3392	3080	-312	-3236	1852	1384	-133	-655	-1295	-741	-21	-292	0
1990	77	0	357	3061	2704	-1709	-1173	2882	-1121	-496	-1191	-1127	-413	-605	0
1991	77	0	-59	3072	3131	-1506	-1595	3101	-1200	-312	-675	-900	-475	-684	0
1992	77	0	151	3051	2900	-1601	-1374	2975	-1198	-256	-644	-475	-442	-556	0
1993	77	0	1041	3045	2004	-2043	-481	2524	-1119	-459	-770	269	-281	-461	0
1994	77	0	2256	3061	805	-2658	725	1933	-1032	-704	-1035	970	23	-244	0
1995	77	0	5580	3020	-2560	-4300	4070	230	279	-422	-620	3069	921	671	0
1996	77	0	9221	2979	-6242	-6100	7731	-1631	1416	-104	-234	4896	1660	1447	0
1997	77	0	9981	2939	-7042	-6460	8511	-2051	1222	-221	-320	4850	1534	1202	0
1998	77	0	7763	2948	-4815	-5355	6289	-933	110	-506	-777	3451	779	430	0
1999	77	0	3291	2977	-314	-3134	1802	1331	-1695	-915	-1206	1431	-141	-560	0
[truncated: 31,085 more rows]
