# Supplementary material for: A Robust and Real-Time Capable Envelope-Based Algorithm for Heart Sound Classification: Validation under Different Physiological Conditions
Source: Sensors (Basel). 2020 Feb 11;20(4):972. doi: 10.3390/s20040972 (PMC7070375; doi:10.3390/s20040972)
Supplement: Supplementary file 1 [file sensors-20-00972-s001.zip › Messungen/jk/jk08_unfiltered.csv]

Dataset No.	Pulse (bpm)	Pacer Bit	leadI (�V)	leadII (�V)	leadIII (�V)	lead_avR (�V)	lead_avL (�V)	lead_avF (�V)	V1 (�V)	V2 (�V)	V3 (�V)	V4 (�V)	V5 (�V)	V6 (�V)	R-Wave
1	0	0	5294	-1406	-6700	-1944	5997	-4053	3445	1901	2314	3881	2644	2731	0
2	0	0	8916	-1400	-10316	-3758	9616	-5858	4824	2646	3220	4914	3268	3133	0
3	0	0	7362	-1420	-8782	-2971	8072	-5101	3573	1912	2295	3241	2120	2052	0
4	0	0	1016	-1453	-2469	218	1742	-1961	170	-174	-182	-580	-353	-333	0
5	0	0	-5889	-1478	4411	3683	-5150	1466	-2851	-2015	-2112	-3420	-2137	-1864	0
6	0	0	-7043	-1468	5575	4255	-6309	2053	-3096	-2085	-2275	-3476	-2329	-1910	0
7	0	0	-6917	-1468	5449	4192	-6183	1990	-2830	-1905	-2069	-3253	-2005	-1647	0
8	0	0	-5866	-1439	4427	3652	-5146	1494	-2188	-1478	-1565	-2419	-1619	-1136	0
9	0	0	-4368	-1429	2939	2898	-3653	755	-1338	-946	-1006	-1478	-1032	-669	1
10	0	0	-1432	-1431	1	1431	-716	-715	706	259	552	1049	618	1045	0
11	0	0	5194	-1402	-6596	-1896	5895	-3999	3911	2085	2770	4326	2801	2931	0
12	0	0	8771	-1398	-10169	-3686	9470	-5783	5220	2801	3488	5443	3406	3538	0
13	0	0	7239	-1423	-8662	-2908	7950	-5042	4023	1932	2335	3847	2217	2341	0
14	0	0	970	-1441	-2411	235	1690	-1926	671	-172	-246	-21	-248	-25	0
15	0	0	-5794	-1443	4351	3618	-5072	1454	-2516	-1852	-2312	-2908	-2046	-1588	0
16	0	0	-6993	-1433	5560	4213	-6276	2063	-2723	-2132	-2545	-3024	-2196	-1734	0
17	0	0	-6833	-1431	5402	4132	-6117	1985	-2673	-1984	-2572	-2717	-2035	-1583	0
18	0	0	-5712	-1429	4283	3570	-4997	1427	-1996	-1629	-2139	-1959	-1569	-1101	0
19	0	0	-4213	-1435	2778	2824	-3495	671	-1224	-1160	-1617	-1099	-1026	-595	0
20	0	0	-1284	-1439	-155	1361	-564	-797	723	-3	-205	1295	628	905	0
21	0	0	5294	-1418	-6712	-1938	6003	-4065	3839	1874	1938	4632	2750	2911	0
22	0	0	8796	-1418	-10214	-3689	9505	-5816	4945	2483	2529	5558	3276	3193	0
23	0	0	7295	-1431	-8726	-2932	8010	-5078	3717	1670	1455	3847	2170	2031	0
24	0	0	1098	-1433	-2531	167	1814	-1982	415	-407	-1146	19	-329	-382	0
25	0	0	-5526	-1439	4087	3482	-4806	1324	-2778	-2079	-3090	-2867	-2091	-1850	0
26	0	0	-6692	-1423	5269	4057	-5980	1923	-3065	-2425	-3342	-3088	-2318	-2075	0
27	0	0	-6442	-1420	5022	3931	-5732	1801	-2809	-2225	-3230	-2822	-2025	-1932	0
28	0	0	-5400	-1422	3978	3411	-4689	1278	-2312	-1848	-2787	-2186	-1621	-1573	0
29	0	0	-3916	-1418	2498	2667	-3207	540	-1511	-1381	-2318	-1350	-1098	-1072	0
30	0	0	-1050	-1416	-366	1233	-342	-891	475	-230	-764	1059	582	467	0
31	0	0	5465	-1418	-6883	-2023	6174	-4150	3521	1691	1359	4174	2611	2314	0
32	0	0	8929	-1418	-10347	-3755	9638	-5882	4710	2364	2172	5036	3208	2717	0
33	0	0	7298	-1418	-8716	-2940	8007	-5067	3503	1538	1002	3398	2029	1536	0
34	0	0	1244	-1431	-2675	93	1959	-2053	199	-525	-1336	-516	-413	-783	0
35	0	0	-5330	-1439	3891	3384	-4610	1226	-2845	-2068	-3210	-3268	-2027	-2326	0
36	0	0	-6576	-1439	5137	4007	-5856	1849	-3177	-2308	-3453	-3515	-2289	-2417	0
37	0	0	-6314	-1437	4877	3875	-5595	1720	-2865	-2130	-3168	-3201	-2027	-2231	0
38	0	0	-5427	-1433	3994	3430	-4710	1280	-2448	-1790	-2684	-2591	-1689	-1794	0
39	0	0	-3875	-1433	2442	2654	-3158	504	-1660	-1231	-2075	-1746	-1129	-1377	0
40	0	0	-1027	-1416	-389	1221	-319	-902	349	-11	-424	647	543	339	0
41	0	0	5240	-1398	-6638	-1921	5939	-4018	3373	1813	1732	3827	2570	2199	0
42	0	0	8573	-1398	-9971	-3587	9272	-5684	4527	2423	2459	4690	3076	2570	0
43	0	0	7040	-1408	-8448	-2816	7744	-4928	3344	1728	1542	3146	2037	1569	0
44	0	0	1073	-1435	-2508	181	1790	-1971	83	-271	-851	-521	-444	-803	0
45	0	0	-5320	-1435	3885	3377	-4602	1225	-2820	-1835	-2568	-3136	-1988	-2112	0
46	0	0	-6465	-1423	5042	3944	-5753	1809	-3096	-2031	-2702	-3299	-2147	-2302	0
47	0	0	-6298	-1423	4875	3860	-5586	1726	-2849	-1837	-2364	-3024	-1974	-1965	0
48	0	0	-5331	-1420	3911	3375	-4621	1245	-2279	-1429	-1903	-2351	-1567	-1546	0
49	0	0	-3939	-1416	2523	2677	-3231	553	-1561	-981	-1204	-1410	-1086	-979	0
50	0	0	-1127	-1412	-285	1269	-421	-848	436	223	226	981	517	514	0
51	0	0	4889	-1398	-6287	-1745	5588	-3842	3344	2017	2531	4083	2489	2395	0
52	0	0	8123	-1400	-9523	-3361	8823	-5461	4531	2624	3247	4894	3024	2873	0
53	0	0	6573	-1412	-7985	-2580	7279	-4698	3303	1895	2219	3301	1881	1819	0
54	0	0	894	-1422	-2316	264	1605	-1869	263	135	91	-194	-273	-304	0
55	0	0	-5307	-1414	3893	3360	-4600	1239	-2615	-1501	-1672	-2743	-1885	-1782	0
56	0	0	-6376	-1410	4966	3893	-5671	1778	-2844	-1583	-1616	-2944	-2046	-1786	0
57	0	0	-6322	-1381	4941	3851	-5631	1780	-2688	-1439	-1416	-2768	-1856	-1629	0
58	0	0	-5413	-1367	4046	3390	-4729	1339	-2108	-979	-789	-2058	-1493	-1200	0
59	0	0	-4046	-1363	2683	2704	-3364	660	-1381	-521	-91	-1330	-923	-644	0
60	0	0	-1249	-1332	-83	1290	-583	-707	599	684	1503	995	583	960	0
61	0	0	4419	-1307	-5726	-1556	5072	-3516	3334	2426	3521	3878	2411	2651	0
62	0	0	7473	-1295	-8768	-3089	8120	-5031	4460	3039	4374	4758	2892	3059	0
63	0	0	6074	-1321	-7395	-2376	6734	-4358	3292	2281	3540	3162	1866	1957	0
64	0	0	598	-1332	-1930	367	1264	-1631	283	490	1433	-302	-391	-98	0
65	0	0	-5218	-1352	3866	3285	-4542	1257	-2481	-915	-205	-2820	-1844	-1480	0
66	0	0	-6390	-1346	5044	3868	-5717	1849	-2725	-1173	-275	-3008	-2011	-1641	0
67	0	0	-6313	-1326	4987	3819	-5650	1830	-2551	-1072	-91	-2820	-1874	-1487	0
68	0	0	-5477	-1328	4149	3402	-4813	1410	-2102	-677	356	-2283	-1468	-1179	0
69	0	0	-3985	-1326	2659	2655	-3322	666	-1253	-147	884	-1385	-940	-564	0
70	0	0	-1427	-1336	91	1381	-759	-622	486	966	2209	810	545	902	0
71	0	0	4118	-1319	-5437	-1399	4777	-3378	3206	2510	4033	3556	2234	2465	0
72	0	0	6997	-1317	-8314	-2840	7655	-4815	4130	3051	4611	4275	2774	2797	0
73	0	0	5552	-1338	-6890	-2107	6221	-4114	2954	2252	3404	2859	1643	1732	0
74	0	0	438	-1319	-1757	440	1097	-1538	75	502	1191	-537	-436	-399	0
75	0	0	-5179	-1311	3868	3245	-4523	1278	-2601	-1001	-506	-2974	-1875	-1672	0
76	0	0	-6263	-1284	4979	3773	-5621	1847	-2861	-1292	-818	-3181	-2060	-1777	0
77	0	0	-6194	-1288	4906	3741	-5550	1809	-2756	-1156	-966	-2970	-1936	-1656	0
78	0	0	-5312	-1270	4042	3291	-4677	1386	-2182	-929	-682	-2347	-1542	-1309	0
79	0	0	-3893	-1243	2650	2568	-3271	703	-1414	-531	-292	-1534	-1010	-867	0
80	0	0	-1336	-1255	81	1295	-708	-587	223	459	853	467	364	432	0
81	0	0	3719	-1249	-4968	-1235	4343	-3108	2801	1926	2469	3199	2048	2021	0
82	0	0	6457	-1262	-7719	-2597	7088	-4490	3751	2331	2805	3775	2529	2269	0
83	0	0	5221	-1295	-6516	-1963	5868	-3905	2679	1616	1769	2407	1557	1266	0
84	0	0	532	-1326	-1858	397	1195	-1592	-17	-75	-316	-624	-397	-655	0
85	0	0	-4432	-1338	3094	2885	-3763	878	-2413	-1517	-1918	-2774	-1792	-1883	0
86	0	0	-5602	-1340	4262	3471	-4932	1461	-2747	-1680	-2293	-2997	-1903	-2007	0
87	0	0	-5567	-1332	4235	3449	-4901	1451	-2712	-1614	-2366	-2803	-1881	-1901	0
88	0	0	-4738	-1332	3406	3035	-4072	1037	-2106	-1309	-2069	-2120	-1451	-1552	0
89	0	0	-3510	-1330	2180	2420	-2845	425	-1476	-962	-1621	-1476	-997	-1125	0
90	0	0	-1516	-1330	186	1423	-851	-572	50	-98	-603	304	162	44	0
91	0	0	2070	-1330	-3400	-370	2735	-2365	2017	1123	731	2442	1515	1356	0
92	0	0	4428	-1326	-5754	-1551	5091	-3540	2859	1590	1301	3202	1963	1625	0
93	0	0	4001	-1330	-5331	-1335	4666	-3330	2093	1045	636	2130	1280	892	0
94	0	0	945	-1359	-2304	207	1624	-1831	56	-155	-822	-195	-248	-523	0
95	0	0	-2998	-1381	1617	2189	-2307	118	-2093	-1371	-2198	-2151	-1544	-1654	0
96	0	0	-4442	-1381	3061	2911	-3751	840	-2494	-1594	-2322	-2504	-1664	-1813	0
97	0	0	-4860	-1394	3466	3127	-4163	1036	-2483	-1643	-2256	-2496	-1683	-1771	0
98	0	0	-4346	-1400	2946	2873	-3646	773	-2172	-1228	-1839	-1945	-1394	-1422	0
99	0	0	-3425	-1404	2021	2414	-2723	308	-1579	-853	-1344	-1359	-971	-989	0
100	0	0	-1476	-1412	64	1444	-770	-674	-145	60	-120	294	215	95	0
101	0	0	1819	-1416	-3235	-201	2527	-2325	1705	1233	1272	2312	1398	1340	0
102	0	0	4035	-1420	-5455	-1307	4745	-3437	2564	1699	2079	2906	1769	1666	0
103	0	0	3381	-1406	-4787	-987	4084	-3096	1753	1301	1557	1864	1074	1008	0
104	0	0	69	-1420	-1489	675	779	-1454	-355	120	172	-552	-446	-508	0
105	0	0	-3784	-1429	2355	2606	-3069	463	-2357	-983	-884	-2475	-1553	-1557	0
106	0	0	-5142	-1416	3726	3279	-4434	1155	-2766	-1148	-987	-2752	-1918	-1676	0
107	0	0	-5313	-1418	3895	3365	-4604	1238	-2617	-1002	-613	-2655	-1761	-1513	0
108	0	0	-4834	-1414	3420	3124	-4127	1003	-2192	-671	-122	-2168	-1392	-1202	0
109	0	0	-3747	-1410	2337	2578	-3042	463	-1594	-192	362	-1522	-913	-776	0
110	0	0	-1661	-1392	269	1526	-965	-561	-27	752	1614	161	238	426	0
111	0	0	1880	-1402	-3282	-239	2581	-2342	1827	1967	3072	2163	1449	1693	0
112	0	0	4004	-1408	-5412	-1298	4708	-3410	2696	2382	3666	2791	1852	1926	0
113	0	0	3201	-1418	-4619	-891	3910	-3018	1782	1866	3119	1631	1152	1229	0
114	0	0	-273	-1437	-1164	855	445	-1300	-225	578	1728	-797	-440	-248	0
115	0	0	-4362	-1429	2933	2895	-3647	752	-2293	-504	411	-2595	-1602	-1361	0
116	0	0	-5475	-1425	4050	3450	-4762	1312	-2556	-686	281	-2886	-1767	-1433	0
117	0	0	-5571	-1414	4157	3492	-4864	1371	-2496	-550	469	-2733	-1617	-1266	0
118	0	0	-4985	-1410	3575	3197	-4280	1082	-2068	-331	785	-2242	-1350	-971	0
119	0	0	-3671	-1404	2267	2537	-2969	431	-1326	192	1295	-1402	-810	-424	0
120	0	0	-1682	-1390	292	1536	-987	-549	151	981	2287	221	273	597	0
121	0	0	2110	-1387	-3497	-361	2803	-2442	2161	2184	3651	2341	1586	1856	0
122	0	0	4088	-1396	-5484	-1346	4786	-3440	2836	2570	4046	2787	1945	2087	0
123	0	0	3236	-1406	-4642	-915	3939	-3024	2033	1883	3298	1635	1142	1307	0
124	0	0	-185	-1416	-1231	800	523	-1323	-7	692	1784	-642	-329	-75	0
125	0	0	-4022	-1425	2597	2723	-3309	586	-1959	-473	436	-2436	-1489	-1105	0
126	0	0	-5094	-1414	3680	3254	-4387	1133	-2199	-713	194	-2620	-1608	-1222	0
127	0	0	-5338	-1451	3887	3394	-4612	1218	-2211	-560	114	-2481	-1491	-1167	0
128	0	0	-4757	-1489	3268	3123	-4012	889	-1734	-450	372	-2046	-1293	-904	0
129	0	0	-3532	-1532	2000	2532	-2766	234	-944	-1	741	-1266	-713	-395	0
130	0	0	-1780	-1581	199	1680	-989	-691	318	622	1546	205	267	519	0
131	0	0	1562	-1569	-3131	3	2346	-2350	2124	1749	2716	2126	1437	1680	0
132	0	0	3379	-1544	-4923	-917	4151	-3233	2721	2073	2875	2642	1792	1782	0
133	0	0	3011	-1499	-4510	-756	3760	-3004	2058	1571	2324	1775	1138	1198	0
134	0	0	244	-1422	-1666	589	955	-1544	289	426	807	-329	-230	-188	0
135	0	0	-2938	-1299	1639	2118	-2288	170	-1522	-578	-436	-1868	-1191	-1101	0
136	0	0	-4118	-1164	2954	2641	-3536	895	-1887	-836	-789	-2306	-1398	-1262	0
137	0	0	-4219	-1053	3166	2636	-3692	1056	-1893	-865	-776	-2128	-1381	-1148	0
138	0	0	-3757	-900	2857	2328	-3307	978	-1588	-727	-688	-1730	-1129	-966	0
139	0	0	-2547	-708	1839	1627	-2193	565	-946	-343	-296	-987	-663	-649	0
140	0	0	-699	-459	240	579	-469	-109	304	362	492	403	269	306	0
141	0	0	1831	-244	-2075	-793	1953	-1159	1680	1249	1439	1889	1257	1212	0
142	0	0	3252	-71	-3323	-1590	3287	-1697	2231	1493	1650	2357	1487	1389	0
143	0	0	2882	87	-2795	-1484	2838	-1354	1602	987	1034	1472	886	744	0
144	0	0	734	232	-502	-483	618	-135	-38	31	-128	-355	-209	-366	0
145	0	0	-1741	259	2000	741	-1870	1129	-1610	-882	-975	-1734	-1171	-1162	0
146	0	0	-2701	164	2865	1268	-2783	1514	-1874	-917	-1272	-1916	-1251	-1288	0
147	0	0	-3179	-112	3067	1645	-3123	1477	-1868	-1055	-1274	-1817	-1352	-1272	0
148	0	0	-2730	-397	2333	1563	-2531	968	-1420	-729	-971	-1412	-983	-997	1
149	0	0	-1998	-739	1259	1368	-1628	260	-884	-329	-523	-748	-527	-593	0
150	0	0	-438	-975	-537	706	49	-756	308	225	430	529	300	244	0
151	0	0	1525	-1121	-2646	-202	2085	-1883	1612	1198	1222	1969	1290	1111	0
152	0	0	2516	-1255	-3771	-630	3143	-2513	2122	1383	1441	2267	1390	1272	0
153	0	0	1888	-1410	-3298	-239	2593	-2354	1445	954	1043	1406	874	614	0
154	0	0	-318	-1526	-1208	922	445	-1367	-54	17	-155	-271	-310	-411	0
155	0	0	-2629	-1654	975	2141	-1802	-339	-1412	-710	-991	-1455	-1063	-1063	0
156	0	0	-3539	-1718	1821	2628	-2680	51	-1658	-900	-1200	-1800	-1210	-1179	0
157	0	0	-3652	-1732	1920	2692	-2786	94	-1509	-880	-1072	-1629	-1084	-1105	0
158	0	0	-3204	-1720	1484	2462	-2344	-118	-1183	-595	-793	-1241	-810	-876	0
159	0	0	-2189	-1685	504	1937	-1346	-590	-444	-285	-424	-537	-395	-424	0
160	0	0	-633	-1643	-1010	1138	188	-1326	723	448	397	843	529	420	0
161	0	0	1407	-1623	-3030	108	2218	-2326	2023	1146	1239	2106	1305	1193	0
162	0	0	2411	-1604	-4015	-403	3213	-2809	2428	1435	1460	2537	1528	1422	0
163	0	0	1742	-1590	-3332	-76	2537	-2461	1852	970	840	1540	882	832	0
164	0	0	-309	-1575	-1266	942	478	-1420	405	48	-162	-34	-131	-217	0
165	0	0	-2596	-1555	1041	2075	-1818	-257	-954	-779	-1113	-1303	-915	-975	0
166	0	0	-3332	-1532	1800	2432	-2566	134	-1156	-931	-1274	-1499	-1084	-977	0
167	0	0	-3473	-1491	1982	2482	-2727	245	-1035	-840	-1276	-1379	-973	-863	0
168	0	0	-2943	-1456	1487	2199	-2215	15	-603	-605	-966	-874	-706	-657	0
169	0	0	-1963	-1422	541	1692	-1252	-440	-7	-331	-537	-182	-372	-116	0
170	0	0	-328	-1404	-1076	866	374	-1240	1173	424	254	1004	519	692	0
171	0	0	1723	-1379	-3102	-172	2412	-2240	2489	1162	1129	2415	1400	1489	0
172	0	0	2673	-1379	-4052	-647	3362	-2715	2886	1334	1326	2632	1532	1619	0
173	0	0	2068	-1383	-3451	-342	2759	-2417	2285	954	785	1810	989	979	0
174	0	0	-133	-1392	-1259	762	563	-1325	671	-31	-314	112	-267	-83	0
175	0	0	-2327	-1389	938	1858	-1632	-225	-675	-636	-1047	-1094	-789	-682	0
176	0	0	-3260	-1385	1875	2322	-2567	245	-991	-911	-1264	-1375	-1142	-900	0
177	0	0	-3351	-1377	1974	2364	-2662	298	-938	-826	-1200	-1239	-1020	-816	0
178	0	0	-2893	-1361	1532	2127	-2212	85	-572	-541	-828	-801	-663	-516	0
179	0	0	-1883	-1354	529	1618	-1206	-412	-1	-289	-388	-269	-391	-79	0
180	0	0	-219	-1344	-1125	781	453	-1234	1216	502	455	1132	550	684	0
181	0	0	1734	-1340	-3074	-197	2404	-2207	2329	1237	1268	2322	1418	1427	0
182	0	0	2842	-1338	-4180	-752	3511	-2759	2737	1447	1544	2630	1548	1557	0
183	0	0	2091	-1336	-3427	-377	2759	-2381	2027	948	1002	1792	909	999	0
184	0	0	-13	-1336	-1323	674	655	-1329	428	126	-71	1	-182	-102	0
185	0	0	-2382	-1352	1030	1867	-1706	-161	-880	-721	-946	-1164	-958	-789	0
186	0	0	-3177	-1369	1808	2273	-2492	219	-1224	-863	-1158	-1398	-1117	-944	0
187	0	0	-3363	-1373	1990	2368	-2676	308	-1193	-840	-1101	-1348	-989	-911	0
188	0	0	-2825	-1359	1466	2092	-2145	53	-861	-713	-874	-894	-743	-614	0
189	0	0	-1788	-1356	432	1572	-1110	-462	-265	-316	-492	-265	-356	-259	0
190	0	0	-229	-1328	-1099	778	435	-1213	830	269	275	938	448	550	0
191	0	0	1961	-1325	-3286	-318	2623	-2305	2101	1047	1045	2359	1332	1385	0
192	0	0	3059	-1321	-4380	-869	3719	-2850	2465	1162	1123	2591	1495	1383	0
193	0	0	2359	-1305	-3664	-527	3011	-2484	1837	675	589	1777	942	818	0
194	0	0	153	-1323	-1476	585	814	-1399	215	-236	-591	-62	-174	-380	0
195	0	0	-2327	-1328	999	1827	-1663	-164	-1169	-1082	-1608	-1257	-997	-1037	0
196	0	0	-3222	-1325	1897	2273	-2559	286	-1451	-1177	-1817	-1532	-1088	-1156	0
197	0	0	-3442	-1332	2110	2387	-2776	389	-1441	-1261	-1895	-1462	-1129	-1117	0
198	0	0	-2900	-1323	1577	2111	-2238	127	-1043	-995	-1584	-1039	-814	-882	0
199	0	0	-1902	-1332	570	1617	-1236	-381	-415	-679	-1284	-475	-389	-541	0
200	0	0	-321	-1323	-1002	822	340	-1162	644	42	-446	841	514	325	0
201	0	0	2044	-1323	-3367	-360	2705	-2345	2035	797	409	2252	1301	1136	0
202	0	0	3265	-1323	-4588	-971	3926	-2955	2522	1039	638	2589	1505	1261	0
203	0	0	2586	-1321	-3907	-632	3246	-2614	1747	653	145	1714	933	752	0
204	0	0	256	-1321	-1577	532	916	-1449	283	-283	-1008	-65	-199	-514	0
205	0	0	-2487	-1323	1164	1905	-1825	-79	-1284	-1132	-1833	-1293	-1099	-1142	0
206	0	0	-3357	-1309	2048	2333	-2702	369	-1534	-1270	-1974	-1650	-1228	-1226	0
207	0	0	-3547	-1307	2240	2427	-2893	466	-1484	-1132	-1912	-1511	-1067	-1169	0
208	0	0	-3055	-1284	1771	2169	-2413	243	-1160	-979	-1674	-1090	-886	-956	0
209	0	0	-1976	-1288	688	1632	-1332	-300	-550	-607	-1092	-415	-436	-419	0
210	0	0	-411	-1274	-863	842	226	-1068	597	69	-351	904	388	267	0
211	0	0	2132	-1276	-3408	-428	2770	-2342	1957	975	680	2306	1392	1214	0
212	0	0	3349	-1295	-4644	-1027	3996	-2969	2386	1134	944	2613	1544	1369	0
213	0	0	2596	-1293	-3889	-651	3242	-2591	1614	696	353	1773	902	754	0
214	0	0	185	-1295	-1480	555	832	-1387	77	-217	-768	21	-217	-366	0
215	0	0	-2548	-1299	1249	1923	-1898	-25	-1402	-1086	-1617	-1356	-1053	-985	0
216	0	0	-3543	-1303	2240	2423	-2891	468	-1707	-1210	-1815	-1602	-1218	-1160	0
217	0	0	-3640	-1280	2360	2460	-3000	540	-1619	-1239	-1835	-1499	-1142	-1167	0
218	0	0	-3061	-1261	1800	2161	-2430	269	-1237	-904	-1394	-940	-832	-768	0
219	0	0	-2098	-1251	847	1674	-1472	-202	-708	-576	-1010	-469	-407	-483	0
220	0	0	-398	-1257	-859	827	230	-1058	552	161	-153	840	490	502	0
221	0	0	2080	-1239	-3319	-420	2699	-2279	1864	960	882	2242	1348	1295	0
222	0	0	3192	-1231	-4423	-980	3807	-2827	2229	1165	1129	2434	1480	1429	0
223	0	0	2489	-1239	-3728	-625	3108	-2483	1606	766	679	1553	923	834	0
224	0	0	82	-1239	-1321	578	701	-1280	-15	-190	-376	-194	-242	-329	0
225	0	0	-2471	-1243	1228	1857	-1849	-7	-1323	-836	-1125	-1443	-1002	-890	0
226	0	0	-3325	-1226	2099	2275	-2712	436	-1616	-1006	-1198	-1753	-1165	-1022	0
227	0	0	-3469	-1235	2234	2352	-2851	499	-1561	-933	-1035	-1586	-1134	-940	0
228	0	0	-2969	-1237	1732	2103	-2350	247	-1251	-702	-713	-1262	-824	-698	0
229	0	0	-1949	-1222	727	1585	-1338	-247	-675	-263	-141	-634	-384	-312	0
230	0	0	-304	-1206	-902	755	299	-1054	463	500	657	535	374	496	0
231	0	0	1810	-1202	-3012	-304	2411	-2107	1786	1266	1697	1932	1183	1282	0
232	0	0	2675	-1179	-3854	-748	3264	-2516	2025	1346	1934	1936	1286	1338	0
233	0	0	2041	-1177	-3218	-432	2629	-2197	1431	1035	1530	1148	776	777	0
234	0	0	-202	-1179	-977	690	387	-1078	-52	124	500	-508	-395	-283	0
235	0	0	-2496	-1177	1319	1836	-1907	71	-1323	-550	-240	-1683	-983	-929	0
236	0	0	-3278	-1156	2122	2217	-2700	483	-1600	-688	-353	-1965	-1158	-1049	0
237	0	0	-3524	-1150	2374	2337	-2949	612	-1672	-669	-405	-1870	-1129	-1022	0
238	0	0	-3013	-1134	1879	2073	-2446	372	-1305	-430	-151	-1497	-814	-727	0
239	0	0	-2029	-1125	904	1577	-1466	-110	-760	-46	201	-871	-504	-300	0
240	0	0	-442	-1117	-675	779	116	-896	378	448	938	395	331	473	0
241	0	0	1748	-1105	-2853	-321	2300	-1979	1602	1247	1786	1635	1196	1297	0
242	0	0	2695	-1099	-3794	-798	3244	-2446	1841	1356	1860	1972	1288	1317	0
243	0	0	2052	-1090	-3142	-481	2597	-2116	1202	940	1358	1099	727	727	0
244	0	0	-297	-1088	-791	692	247	-939	-320	-1	234	-500	-356	-316	0
245	0	0	-2723	-1080	1643	1901	-2183	281	-1713	-706	-578	-1738	-1154	-975	0
246	0	0	-3623	-1074	2549	2348	-3086	737	-1951	-905	-710	-1984	-1284	-1094	0
247	0	0	-3780	-1059	2721	2419	-3250	831	-1965	-840	-719	-1912	-1096	-1080	0
248	0	0	-3256	-1049	2207	2152	-2731	579	-1617	-739	-440	-1449	-938	-803	0
249	0	0	-2228	-1030	1198	1629	-1713	84	-1049	-291	38	-867	-510	-355	0
250	0	0	-528	-1016	-488	772	-20	-752	133	380	863	545	347	485	0
251	0	0	1845	-987	-2832	-429	2338	-1909	1365	1121	1701	1870	1208	1167	0
252	0	0	2963	-971	-3934	-996	3448	-2452	1736	1338	1895	2168	1299	1342	0
253	0	0	2314	-964	-3278	-675	2796	-2121	1082	917	1303	1326	766	690	0
254	0	0	-82	-960	-878	521	398	-919	-465	-31	287	-411	-316	-409	0
255	0	0	-2762	-966	1796	1864	-2279	415	-1920	-776	-624	-1674	-1113	-1078	0
256	0	0	-3619	-950	2669	2284	-3144	859	-2265	-898	-756	-1901	-1326	-1125	0
257	0	0	-3735	-940	2795	2337	-3265	927	-2052	-838	-752	-1767	-1177	-1086	0
258	0	0	-3174	-938	2236	2056	-2705	649	-1734	-653	-455	-1383	-942	-793	0
259	0	0	-2199	-927	1272	1563	-1735	172	-1109	-312	-17	-733	-552	-502	0
260	0	0	-518	-913	-395	715	-61	-654	73	333	708	452	318	294	0
261	0	0	1876	-907	-2783	-484	2329	-1845	1346	1169	1656	1792	1226	1183	0
262	0	0	2991	-900	-3891	-1045	3441	-2395	1742	1326	1914	2037	1249	1356	0
263	0	0	2336	-909	-3245	-713	2790	-2077	1115	909	1383	1164	719	550	0
264	0	0	-209	-915	-706	562	248	-810	-477	17	250	-663	-345	-430	0
265	0	0	-2744	-898	1846	1821	-2295	474	-1746	-744	-545	-1821	-1222	-1090	0
266	0	0	-3605	-905	2700	2255	-3152	897	-1984	-861	-646	-2110	-1338	-1115	0
267	0	0	-3761	-894	2867	2327	-3314	986	-1920	-834	-578	-2079	-1233	-1160	0
268	0	0	-3200	-890	2310	2045	-2755	710	-1462	-599	-213	-1552	-942	-843	0
269	0	0	-2194	-873	1321	1533	-1757	224	-857	-159	217	-902	-642	-438	0
270	0	0	-427	-867	-440	647	6	-653	333	578	1136	333	322	469	0
271	0	0	1948	-857	-2805	-545	2376	-1831	1598	1336	2075	1643	1185	1297	0
272	0	0	3166	-859	-4025	-1153	3595	-2442	2009	1455	2262	1897	1292	1272	0
273	0	0	2432	-869	-3301	-781	2866	-2085	1373	1105	1778	1146	776	711	0
274	0	0	-78	-894	-816	486	369	-855	-238	192	632	-733	-405	-366	0
275	0	0	-2787	-898	1889	1842	-2338	495	-1617	-568	-228	-1817	-1088	-1113	0
276	0	0	-3683	-898	2785	2290	-3234	943	-1850	-816	-463	-2085	-1394	-1251	0
277	0	0	-3796	-921	2875	2358	-3335	977	-1860	-727	-316	-1972	-1290	-1055	0
278	0	0	-3235	-929	2306	2082	-2770	688	-1530	-452	-128	-1402	-971	-847	0
279	0	0	-2178	-935	1243	1556	-1710	154	-909	-141	314	-861	-529	-479	0
280	0	0	-510	-946	-436	728	-37	-691	254	576	1132	477	285	442	0
281	0	0	2010	-975	-2985	-517	2497	-1980	1555	1307	2035	1833	1177	1202	0
282	0	0	3226	-983	-4209	-1121	3717	-2596	1965	1499	2285	2062	1390	1412	0
283	0	0	2392	-993	-3385	-699	2888	-2189	1158	1059	1691	1226	700	746	0
284	0	0	-195	-1002	-807	598	306	-904	-337	112	494	-512	-419	-438	0
285	0	0	-2944	-1022	1922	1983	-2433	450	-1817	-675	-368	-1815	-1228	-1134	0
286	0	0	-3762	-1037	2725	2399	-3243	844	-2011	-824	-465	-1990	-1290	-1055	0
287	0	0	-3840	-1041	2799	2440	-3319	879	-2060	-741	-434	-1887	-1253	-1111	0
288	0	0	-3228	-1063	2165	2145	-2696	551	-1641	-488	-67	-1377	-917	-805	0
289	0	0	-2257	-1078	1179	1667	-1718	50	-1076	-194	256	-822	-570	-405	0
290	0	0	-436	-1082	-646	759	105	-864	91	541	1214	498	304	539	0
291	0	0	2033	-1088	-3121	-472	2577	-2104	1358	1354	2149	1922	1222	1373	0
292	0	0	3218	-1121	-4339	-1048	3778	-2730	1666	1489	2254	2101	1295	1303	0
293	0	0	2462	-1146	-3608	-658	3035	-2377	1065	1175	1815	1241	754	739	0
294	0	0	-189	-1160	-971	674	391	-1065	-549	50	795	-729	-453	-339	0
295	0	0	-2911	-1195	1716	2053	-2313	260	-1998	-607	-52	-1825	-1212	-1105	0
296	0	0	-3824	-1202	2622	2513	-3223	710	-2267	-688	-194	-2077	-1328	-1195	0
297	0	0	-3992	-1216	2776	2604	-3384	780	-2205	-719	-31	-2075	-1251	-1144	0
298	0	0	-3367	-1226	2141	2296	-2754	457	-1841	-415	292	-1584	-1037	-779	0
299	0	0	-2475	-1228	1247	1851	-1861	9	-1282	-172	810	-1070	-611	-519	0
300	0	0	-629	-1222	-593	925	-18	-907	-67	653	1616	287	261	372	0
301	0	0	1770	-1229	-2999	-270	2384	-2114	1165	1480	2673	1567	1070	1235	0
302	0	0	2825	-1237	-4062	-794	3443	-2649	1499	1602	2948	1757	1198	1293	0
303	0	0	2171	-1247	-3418	-462	2794	-2332	898	1152	2442	801	609	541	0
304	0	0	-322	-1259	-937	790	307	-1098	-653	368	1387	-882	-401	-450	0
305	0	0	-2911	-1261	1650	2086	-2280	194	-1988	-453	630	-2087	-1272	-1049	0
306	0	0	-3735	-1266	2469	2500	-3102	601	-2244	-455	547	-2343	-1286	-1142	0
307	0	0	-3958	-1270	2688	2614	-3323	709	-2232	-378	595	-2248	-1295	-1094	0
308	0	0	-3320	-1266	2054	2293	-2687	394	-1759	-118	987	-1881	-944	-826	0
309	0	0	-2319	-1264	1055	1791	-1687	-104	-1072	180	1352	-1090	-568	-448	0
310	0	0	-551	-1247	-696	899	72	-971	139	898	2236	186	304	360	0
311	0	0	1785	-1245	-3030	-270	2407	-2137	1383	1598	3043	1482	1099	1154	0
312	0	0	2828	-1259	-4087	-784	3457	-2673	1714	1753	3201	1631	1216	1218	0
313	0	0	2115	-1270	-3385	-422	2750	-2327	1183	1371	2636	933	696	721	0
314	0	0	-333	-1299	-966	816	316	-1132	-424	314	1456	-882	-492	-380	0
315	0	0	-2843	-1309	1534	2076	-2188	112	-1635	-413	560	-2007	-1099	-1028	0
316	0	0	-3727	-1299	2428	2513	-3077	564	-1839	-549	223	-2060	-1181	-1123	0
317	0	0	-3741	-1297	2444	2519	-3092	573	-1753	-514	89	-2027	-1142	-1014	0
318	0	0	-3152	-1292	1860	2222	-2506	284	-1410	-306	355	-1456	-836	-708	0
319	0	0	-2176	-1288	888	1732	-1532	-200	-743	-143	593	-752	-457	-372	0
320	0	0	-433	-1259	-826	846	196	-1042	461	541	1282	494	335	490	0
321	0	0	1767	-1261	-3028	-253	2397	-2144	1672	1208	1885	1856	1173	1243	0
322	0	0	2772	-1255	-4027	-758	3399	-2641	1969	1356	1804	2102	1313	1274	0
323	0	0	1993	-1268	-3261	-362	2627	-2264	1278	805	1270	1276	750	748	0
324	0	0	-320	-1284	-964	802	322	-1124	-133	-137	-27	-322	-320	-343	0
325	0	0	-2696	-1290	1406	1993	-2051	58	-1429	-818	-876	-1371	-1028	-1006	0
326	0	0	-3328	-1303	2025	2315	-2676	361	-1577	-896	-1078	-1538	-1148	-966	0
327	0	0	-3518	-1299	2219	2408	-2868	460	-1627	-896	-1154	-1410	-1028	-991	0
328	0	0	-2794	-1303	1491	2048	-2142	94	-1086	-686	-909	-904	-832	-713	0
329	0	0	-1861	-1297	564	1579	-1212	-366	-550	-345	-578	-267	-420	-248	0
330	0	0	-120	-1293	-1173	706	526	-1233	632	269	232	1010	417	504	0
331	0	0	1971	-1280	-3251	-345	2611	-2265	1726	997	956	2248	1262	1251	0
332	0	0	2869	-1280	-4149	-794	3509	-2714	2089	1076	1094	2405	1323	1228	0
333	0	0	2019	-1284	-3303	-367	2661	-2293	1253	651	516	1472	700	704	0
334	0	0	-159	-1282	-1123	720	482	-1202	-129	-261	-570	-129	-310	-372	0
335	0	0	-2483	-1288	1195	1885	-1839	-46	-1410	-925	-1274	-1185	-985	-964	0
336	0	0	-3244	-1268	1976	2256	-2610	354	-1602	-1142	-1583	-1412	-1162	-1119	0
337	0	0	-3289	-1268	2021	2278	-2655	376	-1614	-958	-1559	-1340	-991	-991	0
338	0	0	-2779	-1268	1511	2023	-2145	121	-1169	-814	-1352	-894	-777	-803	0
339	0	0	-1726	-1261	465	1493	-1095	-398	-490	-533	-915	-232	-362	-483	0
340	0	0	-70	-1259	-1189	664	559	-1224	564	141	-40	946	486	339	0
341	0	0	2080	-1266	-3346	-407	2713	-2306	1711	873	605	2050	1191	1115	0
342	0	0	2939	-1264	-4203	-837	3571	-2733	2042	952	700	2225	1334	1191	0
343	0	0	2136	-1274	-3410	-431	2773	-2342	1369	523	141	1340	713	502	0
344	0	0	-150	-1282	-1132	716	491	-1207	-147	-364	-902	-316	-304	-533	0
345	0	0	-2430	-1286	1144	1858	-1787	-71	-1311	-1028	-1645	-1377	-989	-1092	0
346	0	0	-3171	-1278	1893	2224	-2532	307	-1557	-1193	-1817	-1662	-1142	-1187	0
347	0	0	-3266	-1262	2004	2264	-2635	371	-1468	-1131	-1718	-1583	-970	-1117	0
348	0	0	-2729	-1251	1478	1990	-2103	113	-1014	-968	-1437	-1105	-779	-865	0
349	0	0	-1786	-1241	545	1513	-1165	-348	-492	-690	-1088	-591	-384	-481	0
350	0	0	16	-1235	-1251	609	633	-1243	737	77	-219	733	446	314	0
351	0	0	2047	-1216	-3263	-415	2655	-2239	1786	810	479	1936	1241	1092	0
352	0	0	3079	-1235	-4314	-922	3696	-2774	2238	997	661	2141	1328	1189	0
353	0	0	2171	-1224	-3395	-473	2783	-2309	1449	455	124	1222	779	508	0
354	0	0	-145	-1233	-1088	689	471	-1160	-75	-436	-830	-461	-337	-483	0
355	0	0	-2576	-1257	1319	1916	-1947	31	-1278	-1080	-1627	-1499	-1041	-1051	0
356	0	0	-3357	-1251	2106	2304	-2731	427	-1583	-1196	-1689	-1765	-1142	-1146	0
357	0	0	-3451	-1255	2196	2353	-2823	470	-1456	-1134	-1736	-1621	-1057	-1146	0
358	0	0	-2977	-1266	1711	2121	-2344	222	-1113	-892	-1443	-1113	-781	-760	0
359	0	0	-1879	-1247	632	1563	-1255	-307	-552	-473	-1010	-457	-389	-453	0
360	0	0	-252	-1241	-989	746	368	-1115	692	137	-95	855	438	485	0
361	0	0	2155	-1210	-3365	-472	2760	-2287	1920	968	729	2137	1257	1175	0
362	0	0	3104	-1214	-4318	-945	3711	-2766	2229	1181	971	2333	1406	1390	0
363	0	0	2314	-1214	-3528	-550	2921	-2371	1557	700	467	1497	787	706	0
364	0	0	-125	-1228	-1103	676	489	-1165	93	-186	-614	-182	-306	-323	0
365	0	0	-2498	-1220	1278	1859	-1888	29	-1105	-867	-1220	-1179	-935	-797	0
366	0	0	-3413	-1229	2184	2321	-2798	477	-1429	-1049	-1519	-1524	-1185	-1105	0
367	0	0	-3417	-1237	2180	2327	-2798	471	-1266	-886	-1311	-1243	-931	-849	0
368	0	0	-2876	-1233	1643	2054	-2259	205	-929	-760	-1057	-925	-838	-597	0
369	0	0	-1772	-1222	550	1497	-1161	-336	-283	-308	-657	-263	-341	-195	0
370	0	0	-151	-1216	-1065	683	457	-1140	851	263	139	1018	508	562	0
371	0	0	2320	-1208	-3528	-556	2924	-2368	2124	1059	999	2390	1381	1404	0
372	0	0	3267	-1222	-4489	-1022	3878	-2855	2401	1109	1076	2473	1377	1408	0
373	0	0	2444	-1249	-3693	-597	3068	-2471	1744	690	566	1573	845	830	0
374	0	0	-6	-1251	-1245	628	619	-1248	215	-283	-613	-87	-308	-228	0
375	0	0	-2556	-1257	1299	1906	-1927	21	-1105	-851	-1365	-1307	-905	-841	0
376	0	0	-3353	-1229	2124	2291	-2738	447	-1295	-1076	-1563	-1482	-1096	-1030	0
377	0	0	-3490	-1228	2262	2359	-2876	517	-1358	-1055	-1484	-1437	-1109	-892	0
378	0	0	-2845	-1216	1629	2030	-2237	206	-861	-748	-1206	-840	-752	-649	0
379	0	0	-1861	-1210	651	1535	-1256	-279	-405	-467	-822	-386	-450	-318	0
380	0	0	-39	-1210	-1171	624	566	-1190	904	209	34	1002	490	593	0
381	0	0	2346	-1206	-3552	-570	2949	-2379	2040	970	876	2300	1323	1342	0
382	0	0	3459	-1202	-4661	-1128	4060	-2931	2250	1171	1090	2382	1361	1340	0
383	0	0	2520	-1228	-3748	-646	3134	-2488	1590	657	514	1493	816	758	0
384	0	0	97	-1235	-1332	569	714	-1283	-3	-232	-649	-343	-382	-432	0
385	0	0	-2494	-1233	1261	1863	-1877	14	-1305	-859	-1348	-1358	-956	-995	0
386	0	0	-3365	-1237	2128	2301	-2746	445	-1619	-1084	-1460	-1800	-1233	-1154	0
387	0	0	-3453	-1226	2227	2339	-2840	500	-1540	-1039	-1474	-1616	-1177	-1179	0
388	0	0	-2813	-1229	1584	2021	-2198	177	-1164	-776	-1109	-1181	-824	-824	0
389	0	0	-1795	-1229	566	1512	-1180	-331	-582	-430	-686	-537	-428	-498	0
390	0	0	-6	-1216	-1210	611	602	-1213	673	263	230	704	419	405	0
391	0	0	2458	-1206	-3664	-626	3061	-2435	1825	1018	1045	2069	1214	1148	0
392	0	0	3564	-1214	-4778	-1175	4171	-2996	2186	1177	1226	2291	1402	1295	0
393	0	0	2611	-1226	-3837	-692	3224	-2531	1392	700	622	1276	725	582	0
394	0	0	126	-1226	-1352	550	739	-1289	-145	-244	-455	-500	-388	-455	0
395	0	0	-2633	-1229	1404	1931	-2018	87	-1497	-940	-1330	-1619	-1090	-1146	0
396	0	0	-3421	-1218	2203	2319	-2812	492	-1788	-1099	-1491	-1841	-1233	-1239	0
397	0	0	-3458	-1226	2232	2342	-2845	503	-1740	-1018	-1456	-1794	-1158	-1169	0
398	0	0	-2815	-1229	1586	2022	-2200	178	-1295	-744	-1072	-1204	-830	-785	0
399	0	0	-1766	-1231	535	1498	-1150	-348	-630	-453	-713	-651	-411	-481	0
400	0	0	9	-1228	-1237	609	623	-1232	564	201	182	663	450	389	0
401	0	0	2570	-1218	-3788	-676	3179	-2503	1881	977	1179	2054	1383	1239	0
402	0	0	3574	-1231	-4805	-1171	4189	-3018	2120	1183	1196	2283	1317	1237	0
403	0	0	2714	-1235	-3949	-739	3331	-2592	1524	731	756	1354	795	661	0
404	0	0	25	-1241	-1266	608	645	-1253	-98	-258	-420	-485	-360	-502	0
405	0	0	-2657	-1239	1418	1948	-2037	89	-1340	-960	-1032	-1623	-1041	-1002	0
406	0	0	-3477	-1239	2238	2358	-2857	499	-1548	-1080	-1261	-1854	-1208	-1165	0
407	0	0	-3535	-1239	2296	2387	-2915	528	-1468	-946	-1214	-1652	-1068	-1065	0
408	0	0	-2913	-1237	1676	2075	-2294	219	-1099	-752	-841	-1140	-849	-741	0
409	0	0	-1922	-1226	696	1574	-1309	-265	-531	-323	-465	-609	-395	-323	0
410	0	0	35	-1224	-1259	594	647	-1241	746	370	467	830	502	593	0
411	0	0	2652	-1222	-3874	-715	3263	-2548	2134	1193	1305	2368	1394	1379	0
412	0	0	3780	-1231	-5011	-1274	4395	-3121	2372	1259	1396	2500	1437	1420	0
413	0	0	2829	-1237	-4066	-796	3447	-2651	1664	770	840	1499	847	791	0
414	0	0	-91	-1247	-1156	669	532	-1201	-108	-238	-477	-318	-415	-353	0
415	0	0	-2770	-1257	1513	2013	-2141	128	-1326	-863	-1195	-1447	-1092	-971	0
416	0	0	-3650	-1262	2388	2456	-3019	563	-1641	-1068	-1390	-1683	-1218	-997	0
417	0	0	-3553	-1262	2291	2407	-2922	514	-1451	-973	-1268	-1441	-1086	-970	0
418	0	0	-3028	-1251	1777	2139	-2402	263	-1140	-766	-1059	-933	-843	-688	0
419	0	0	-1879	-1251	628	1565	-1253	-311	-512	-452	-646	-364	-455	-320	0
420	0	0	68	-1245	-1313	588	690	-1279	717	358	329	1067	572	696	0
421	0	0	2625	-1255	-3880	-685	3252	-2567	1934	1041	1146	2419	1305	1526	0
422	0	0	3789	-1253	-5042	-1268	4415	-3147	2277	1175	1359	2570	1418	1439	0
423	0	0	2787	-1257	-4044	-765	3415	-2650	1414	671	744	1616	793	791	0
424	0	0	-93	-1266	-1173	679	540	-1219	-308	-304	-420	-277	-405	-397	0
425	0	0	-2835	-1268	1567	2051	-2201	149	-1520	-970	-1103	-1451	-1049	-954	0
426	0	0	-3656	-1270	2386	2463	-3021	558	-1843	-1177	-1385	-1732	-1328	-1164	0
427	0	0	-3572	-1266	2306	2419	-2939	520	-1718	-1030	-1191	-1501	-1129	-1010	0
428	0	0	-3006	-1264	1742	2135	-2374	239	-1431	-772	-812	-1132	-783	-665	0
429	0	0	-1805	-1249	556	1527	-1180	-346	-710	-384	-475	-483	-401	-370	0
430	0	0	56	-1241	-1297	592	676	-1269	397	422	556	838	554	510	0
431	0	0	2770	-1224	-3994	-773	3382	-2609	1724	1181	1553	2176	1422	1272	0
432	0	0	3842	-1233	-5075	-1304	4458	-3154	2062	1259	1817	2318	1484	1404	0
433	0	0	2769	-1237	-4006	-766	3387	-2621	1189	739	1117	1282	692	669	0
434	0	0	-53	-1251	-1198	652	572	-1224	-504	-161	11	-659	-471	-550	0
435	0	0	-2897	-1264	1633	2080	-2265	184	-1782	-857	-692	-1829	-1111	-1127	0
436	0	0	-3594	-1253	2341	2423	-2967	544	-2015	-1026	-830	-2027	-1400	-1237	0
437	0	0	-3592	-1255	2337	2423	-2964	541	-1837	-948	-669	-1835	-1162	-1129	0
438	0	0	-2977	-1259	1718	2118	-2347	229	-1484	-649	-368	-1478	-874	-902	0
439	0	0	-1928	-1259	669	1593	-1298	-295	-894	-188	46	-830	-486	-529	0
440	0	0	99	-1235	-1334	568	716	-1284	384	512	1070	545	471	448	0
441	0	0	2691	-1229	-3920	-731	3305	-2574	1699	1348	1959	1922	1371	1195	0
442	0	0	3791	-1231	-5022	-1280	4406	-3126	1951	1486	2215	1976	1404	1266	0
443	0	0	2827	-1231	-4058	-798	3442	-2644	1210	1032	1592	1187	679	665	0
444	0	0	-95	-1247	-1152	671	528	-1199	-459	-25	389	-748	-517	-601	0
445	0	0	-2832	-1249	1583	2040	-2207	167	-1716	-715	-395	-1905	-1154	-1179	0
446	0	0	-3549	-1245	2304	2397	-2926	529	-1852	-774	-483	-1998	-1270	-1185	0
447	0	0	-3654	-1253	2401	2453	-3027	574	-1804	-731	-494	-1988	-1171	-1183	0
448	0	0	-2904	-1257	1647	2080	-2275	195	-1365	-469	-159	-1358	-828	-843	0
449	0	0	-1873	-1257	616	1565	-1244	-320	-704	-178	302	-754	-436	-355	0
450	0	0	48	-1249	-1297	600	672	-1273	556	525	1136	626	399	430	0
451	0	0	2784	-1235	-4019	-774	3401	-2627	1938	1418	2132	2116	1354	1381	0
452	0	0	3762	-1241	-5003	-1260	4382	-3122	2116	1489	2168	2219	1394	1338	0
453	0	0	2848	-1237	-4085	-805	3466	-2661	1499	1047	1557	1307	867	653	0
454	0	0	-78	-1259	-1181	668	551	-1220	-188	1	341	-589	-467	-380	0
455	0	0	-2750	-1255	1495	2002	-2122	120	-1455	-607	-477	-1519	-1117	-970	0
456	0	0	-3658	-1245	2413	2451	-3035	584	-1695	-884	-675	-1786	-1319	-1119	0
457	0	0	-3493	-1233	2260	2363	-2876	513	-1486	-647	-576	-1532	-1051	-915	0
458	0	0	-2936	-1247	1689	2091	-2312	221	-1154	-481	-308	-1067	-830	-622	0
459	0	0	-1815	-1257	558	1536	-1186	-349	-512	-133	122	-422	-428	-190	0
460	0	0	159	-1247	-1406	544	782	-1326	772	646	927	1070	582	710	0
461	0	0	2704	-1247	-3951	-728	3327	-2599	2004	1330	1835	2448	1435	1491	0
462	0	0	3849	-1251	-5100	-1299	4474	-3175	2351	1482	1957	2595	1513	1480	0
463	0	0	2749	-1264	-4013	-742	3381	-2638	1569	1002	1235	1594	783	781	0
464	0	0	-28	-1261	-1233	644	602	-1247	-34	-89	34	-223	-389	-370	0
465	0	0	-2808	-1264	1544	2036	-2176	140	-1338	-727	-644	-1305	-1004	-898	0
466	0	0	-3559	-1259	2300	2409	-2929	520	-1565	-851	-896	-1629	-1200	-973	0
467	0	0	-3491	-1247	2244	2369	-2867	498	-1427	-838	-760	-1326	-1037	-803	0
468	0	0	-2885	-1235	1650	2060	-2267	207	-1070	-677	-554	-940	-834	-614	0
469	0	0	-1770	-1229	541	1499	-1155	-344	-419	-197	-184	-289	-356	-223	0
470	0	0	106	-1228	-1334	561	720	-1281	779	444	626	1129	444	696	0
471	0	0	2807	-1237	-4044	-785	3425	-2640	2188	1224	1608	2405	1400	1456	0
472	0	0	3807	-1235	-5042	-1286	4424	-3138	2376	1342	1637	2498	1474	1499	0
473	0	0	2794	-1233	-4027	-780	3410	-2630	1612	876	1053	1538	805	694	0
474	0	0	-101	-1257	-1156	679	527	-1206	-110	-155	-240	-389	-403	-389	0
475	0	0	-2831	-1264	1567	2047	-2199	151	-1319	-873	-1034	-1431	-1105	-933	0
476	0	0	-3567	-1272	2295	2419	-2931	511	-1484	-960	-1191	-1612	-1179	-1129	0
477	0	0	-3574	-1268	2306	2421	-2940	519	-1416	-896	-1111	-1536	-1134	-1018	0
478	0	0	-2863	-1253	1610	2058	-2236	178	-1016	-675	-840	-1088	-762	-787	0
479	0	0	-1844	-1249	595	1546	-1219	-327	-382	-370	-471	-533	-386	-389	0
480	0	0	225	-1233	-1458	504	841	-1345	919	382	556	970	531	620	0
481	0	0	2889	-1216	-4105	-836	3497	-2660	2196	1173	1425	2314	1410	1387	0
482	0	0	3960	-1200	-5160	-1380	4560	-3180	2469	1323	1548	2419	1513	1323	0
483	0	0	2879	-1212	-4091	-833	3485	-2651	1656	807	777	1369	845	657	0
484	0	0	-12	-1247	-1235	629	611	-1241	-36	-230	-267	-632	-399	-467	0
485	0	0	-2785	-1247	1538	2016	-2161	145	-1206	-905	-1183	-1612	-1001	-1061	0
486	0	0	-3530	-1243	2287	2386	-2908	522	-1468	-1072	-1338	-1883	-1235	-1245	0
487	0	0	-3514	-1243	2271	2378	-2892	514	-1381	-948	-1338	-1592	-1107	-1119	0
488	0	0	-2888	-1249	1639	2068	-2263	195	-964	-756	-1076	-1183	-822	-927	0
489	0	0	-1763	-1249	514	1506	-1138	-367	-316	-388	-622	-488	-388	-436	0
490	0	0	212	-1243	-1455	515	833	-1349	937	300	211	966	541	453	0
491	0	0	3071	-1239	-4310	-916	3690	-2774	2345	1175	1224	2382	1522	1358	0
492	0	0	3942	-1251	-5193	-1345	4567	-3222	2459	1235	1146	2438	1449	1381	0
493	0	0	2982	-1241	-4223	-870	3602	-2732	1800	746	531	1458	869	698	0
494	0	0	-82	-1259	-1177	670	547	-1218	65	-347	-758	-353	-424	-438	0
495	0	0	-2785	-1253	1532	2019	-2158	139	-1144	-1076	-1513	-1476	-1045	-1092	0
496	0	0	-3506	-1235	2271	2370	-2888	518	-1455	-1165	-1714	-1598	-1183	-1167	0
497	0	0	-3477	-1237	2240	2357	-2858	501	-1261	-1132	-1726	-1315	-1084	-1024	0
498	0	0	-2763	-1229	1534	1996	-2148	152	-876	-785	-1385	-869	-721	-735	0
499	0	0	-1687	-1226	461	1456	-1074	-382	-258	-502	-898	-205	-347	-296	0
500	0	0	364	-1220	-1584	428	974	-1402	985	259	-65	1272	605	632	0
501	0	0	3053	-1220	-4273	-916	3663	-2746	2417	1080	789	2694	1489	1462	0
502	0	0	4112	-1228	-5340	-1442	4726	-3284	2624	1127	946	2737	1548	1460	0
503	0	0	2989	-1220	-4209	-884	3599	-2714	1897	605	285	1806	913	746	0
504	0	0	0	-1237	-1237	618	618	-1237	145	-388	-970	-137	-331	-395	0
505	0	0	-2730	-1243	1487	1986	-2108	122	-1072	-1055	-1658	-1231	-944	-973	0
506	0	0	-3464	-1253	2211	2358	-2837	479	-1321	-1169	-1819	-1381	-1078	-1068	0
507	0	0	-3384	-1243	2141	2313	-2762	449	-1119	-1144	-1681	-1173	-1020	-919	0
508	0	0	-2711	-1235	1476	1973	-2093	120	-776	-832	-1325	-743	-646	-562	0
509	0	0	-1677	-1231	446	1454	-1061	-392	-153	-504	-1035	-151	-393	-195	0
510	0	0	413	-1222	-1635	404	1024	-1428	1200	271	-46	1350	640	721	0
511	0	0	3135	-1214	-4349	-960	3742	-2781	2456	1072	808	2719	1534	1530	0
512	0	0	4159	-1216	-5375	-1471	4767	-3295	2669	1224	966	2737	1559	1528	0
513	0	0	2987	-1226	-4213	-880	3600	-2719	1844	667	360	1656	876	805	0
514	0	0	-7	-1231	-1224	619	608	-1227	135	-349	-834	-263	-329	-267	0
515	0	0	-2794	-1233	1561	2013	-2177	164	-1103	-1037	-1614	-1290	-1074	-950	0
516	0	0	-3479	-1233	2246	2356	-2862	506	-1460	-1103	-1627	-1511	-1107	-1061	0
517	0	0	-3444	-1231	2213	2337	-2828	491	-1237	-1055	-1575	-1274	-1131	-878	0
518	0	0	-2736	-1233	1503	1984	-2119	135	-855	-748	-1208	-876	-777	-632	0
519	0	0	-1617	-1226	391	1421	-1004	-417	-155	-384	-690	-194	-281	-190	0
520	0	0	444	-1220	-1664	388	1054	-1442	1146	320	267	1175	603	680	0
521	0	0	3170	-1220	-4390	-975	3780	-2805	2333	1179	1241	2580	1406	1528	0
522	0	0	4113	-1222	-5335	-1445	4724	-3278	2523	1286	1319	2523	1528	1482	0
523	0	0	2961	-1229	-4190	-866	3575	-2709	1716	719	727	1418	820	682	0
524	0	0	-70	-1247	-1177	658	553	-1212	-23	-246	-502	-453	-351	-450	0
525	0	0	-2802	-1241	1561	2021	-2181	160	-1305	-888	-1202	-1567	-1018	-1030	0
526	0	0	-3487	-1243	2244	2365	-2865	500	-1575	-1030	-1290	-1753	-1272	-1185	0
527	0	0	-3458	-1247	2211	2352	-2834	482	-1491	-970	-1138	-1579	-1099	-997	0
528	0	0	-2719	-1233	1486	1976	-2102	126	-1022	-677	-752	-1117	-760	-708	0
529	0	0	-1656	-1228	428	1442	-1042	-400	-417	-258	-329	-514	-378	-349	0
530	0	0	438	-1226	-1664	394	1051	-1445	890	450	640	1034	593	585	0
531	0	0	3181	-1220	-4401	-980	3791	-2810	2149	1348	1536	2401	1563	1394	0
532	0	0	4175	-1229	-5404	-1473	4789	-3316	2428	1412	1749	2496	1567	1356	0
533	0	0	2943	-1253	-4196	-845	3569	-2724	1433	838	1063	1272	828	640	0
534	0	0	-11	-1262	-1251	636	620	-1256	-223	-79	-192	-465	-426	-535	0
535	0	0	-2790	-1262	1528	2026	-2159	133	-1526	-805	-847	-1647	-1041	-1070	0
536	0	0	-3425	-1241	2184	2333	-2804	471	-1753	-954	-973	-1862	-1179	-1222	0
537	0	0	-3410	-1228	2182	2319	-2796	477	-1573	-772	-841	-1584	-1068	-938	0
538	0	0	-2741	-1222	1519	1981	-2130	148	-1257	-609	-568	-1160	-834	-764	0
539	0	0	-1528	-1222	306	1375	-917	-458	-446	-221	-31	-401	-322	-323	0
540	0	0	481	-1212	-1693	365	1087	-1452	762	550	954	1173	576	659	0
541	0	0	3211	-1202	-4413	-1004	3812	-2807	2038	1328	1784	2384	1416	1408	0
542	0	0	4220	-1208	-5428	-1506	4824	-3318	2281	1548	2009	2553	1534	1470	0
543	0	0	3010	-1228	-4238	-891	3624	-2733	1416	919	1274	1375	785	642	0
544	0	0	-21	-1245	-1224	633	601	-1234	-226	-85	95	-455	-446	-386	0
545	0	0	-2736	-1239	1497	1987	-2116	129	-1544	-727	-675	-1480	-1026	-1004	0
546	0	0	-3390	-1231	2159	2310	-2774	464	-1718	-824	-783	-1654	-1191	-1065	0
547	0	0	-3427	-1243	2184	2335	-2805	470	-1579	-758	-735	-1474	-1028	-1016	0
548	0	0	-2711	-1233	1478	1972	-2094	122	-1228	-552	-399	-1067	-758	-675	0
549	0	0	-1547	-1218	329	1382	-938	-444	-523	-97	83	-376	-277	-271	0
550	0	0	434	-1220	-1654	393	1044	-1437	774	558	983	1125	616	667	0
551	0	0	3186	-1210	-4396	-988	3791	-2803	2038	1389	1860	2452	1507	1420	0
552	0	0	4221	-1218	-5439	-1501	4830	-3328	2380	1456	1965	2562	1546	1420	0
553	0	0	3000	-1231	-4231	-884	3615	-2731	1482	1035	1371	1456	838	832	0
554	0	0	-112	-1243	-1131	677	509	-1187	-275	-168	34	-502	-556	-376	0
555	0	0	-2721	-1245	1476	1983	-2098	115	-1383	-737	-628	-1429	-1123	-958	0
556	0	0	-3502	-1235	2267	2368	-2884	516	-1645	-838	-785	-1786	-1175	-1121	0
557	0	0	-3417	-1231	2186	2324	-2801	477	-1526	-766	-679	-1513	-1101	-970	0
558	0	0	-2746	-1239	1507	1992	-2126	134	-1061	-485	-337	-1049	-743	-679	0
559	0	0	-1635	-1224	411	1429	-1023	-406	-380	-203	85	-424	-349	-259	0
560	0	0	472	-1202	-1674	365	1073	-1438	979	671	1065	1142	642	743	0
561	0	0	3178	-1196	-4374	-991	3776	-2785	2229	1453	1959	2368	1484	1480	0
562	0	0	4158	-1204	-5362	-1477	4760	-3283	2426	1536	2079	2428	1548	1505	0
563	0	0	2869	-1216	-4085	-826	3477	-2650	1499	997	1352	1299	752	708	0
564	0	0	-160	-1228	-1068	694	454	-1148	-178	-93	133	-535	-438	-506	0
565	0	0	-2891	-1241	1650	2066	-2270	204	-1379	-727	-614	-1606	-1150	-1037	0
566	0	0	-3580	-1241	2339	2410	-2959	549	-1534	-779	-640	-1794	-1235	-1043	0
567	0	0	-3501	-1220	2281	2360	-2891	530	-1404	-721	-613	-1619	-1063	-1045	0
568	0	0	-2810	-1218	1592	2014	-2201	187	-973	-490	-353	-1127	-667	-748	0
569	0	0	-1702	-1216	486	1459	-1094	-365	-333	-75	77	-457	-302	-327	0
570	0	0	363	-1214	-1577	425	970	-1395	1022	680	1010	1088	580	725	0
571	0	0	3145	-1208	-4353	-968	3749	-2780	2269	1493	1920	2432	1503	1511	0
572	0	0	4020	-1210	-5230	-1405	4625	-3220	2446	1509	1821	2496	1456	1425	0
573	0	0	2829	-1210	-4039	-809	3434	-2624	1664	966	1121	1425	783	665	0
574	0	0	-213	-1212	-999	712	393	-1105	-110	-133	-141	-570	-467	-492	0
575	0	0	-2938	-1210	1728	2074	-2333	259	-1323	-760	-867	-1602	-1123	-981	0
576	0	0	-3609	-1196	2413	2402	-3011	608	-1484	-954	-1111	-1701	-1189	-1092	0
577	0	0	-3464	-1195	2269	2329	-2866	537	-1309	-770	-1030	-1451	-1061	-905	0
578	0	0	-2791	-1191	1600	1991	-2195	204	-956	-628	-698	-1002	-744	-595	0
579	0	0	-1712	-1173	539	1442	-1125	-317	-333	-265	-384	-395	-378	-323	0
580	0	0	424	-1164	-1588	370	1006	-1376	1138	502	616	1181	642	723	0
581	0	0	3106	-1150	-4256	-978	3681	-2703	2326	1255	1420	2543	1524	1453	0
582	0	0	4136	-1156	-5292	-1490	4714	-3224	2603	1350	1416	2553	1600	1404	0
583	0	0	2879	-1165	-4044	-857	3461	-2604	1759	764	690	1513	840	744	0
584	0	0	-227	-1167	-940	697	356	-1053	-50	-349	-646	-459	-434	-516	0
585	0	0	-2861	-1160	1701	2010	-2281	270	-1231	-995	-1363	-1389	-1018	-987	0
586	0	0	-3548	-1156	2392	2352	-2970	618	-1404	-1165	-1586	-1633	-1162	-1134	0
587	0	0	-3421	-1156	2265	2288	-2843	554	-1268	-997	-1482	-1323	-1018	-962	0
588	0	0	-2701	-1144	1557	1922	-2129	206	-859	-698	-1127	-774	-741	-560	0
589	0	0	-1628	-1142	486	1385	-1057	-328	-242	-432	-805	-209	-327	-203	0
590	0	0	591	-1127	-1718	268	1154	-1422	1132	461	126	1406	717	735	0
591	0	0	3216	-1119	-4335	-1048	3775	-2727	2390	1243	1041	2683	1625	1520	0
592	0	0	4157	-1121	-5278	-1518	4717	-3199	2663	1185	1022	2716	1507	1414	0
593	0	0	2995	-1123	-4118	-936	3556	-2620	1804	700	419	1664	876	746	0
594	0	0	-88	-1127	-1039	607	475	-1083	-3	-325	-871	-223	-335	-440	0
595	0	0	-2529	-1111	1418	1820	-1973	153	-1018	-894	-1486	-1226	-874	-905	0
596	0	0	-3312	-1113	2199	2212	-2755	543	-1270	-1113	-1635	-1460	-1061	-993	0
597	0	0	-3180	-1107	2073	2143	-2626	483	-1158	-929	-1497	-1160	-884	-826	0
598	0	0	-2503	-1105	1398	1804	-1950	146	-770	-628	-1206	-684	-661	-558	0
599	0	0	-1316	-1101	215	1208	-765	-443	-5	-254	-713	31	-139	-110	0
600	0	0	698	-1084	-1782	193	1240	-1433	1261	537	283	1441	863	797	0
601	0	0	3182	-1070	-4252	-1056	3717	-2661	2419	1171	995	2620	1517	1493	0
602	0	0	4111	-1080	-5191	-1515	4651	-3135	2752	1387	1305	2783	1738	1678	0
603	0	0	2935	-1096	-4031	-919	3483	-2563	1831	744	475	1650	904	843	0
604	0	0	487	-1105	-1592	309	1039	-1348	356	-137	-486	23	-137	-184	0
605	0	0	-2050	-1127	923	1588	-1486	-102	-733	-776	-1200	-1037	-692	-700	0
606	0	0	-2805	-1131	1674	1968	-2239	271	-1006	-904	-1406	-1220	-940	-820	0
607	0	0	-2808	-1136	1672	1972	-2240	268	-1001	-731	-1094	-1055	-727	-651	0
608	0	0	-2267	-1146	1121	1706	-1694	-12	-616	-558	-832	-595	-461	-436	0
609	0	0	-1119	-1136	-17	1127	-551	-576	131	-48	-366	108	-9	50	0
610	0	0	638	-1113	-1751	237	1194	-1432	1328	597	537	1468	871	892	0
611	0	0	2935	-1121	-4056	-907	3495	-2588	2562	1406	1414	2750	1641	1697	0
612	0	0	3632	-1152	-4784	-1240	4208	-2968	2735	1429	1507	2719	1726	1594	0
613	0	0	2671	-1148	-3819	-761	3245	-2483	1992	977	973	1901	1035	999	0
614	0	0	74	-1173	-1247	549	660	-1210	325	-21	-81	-5	-85	-40	0
615	0	0	-2112	-1181	931	1646	-1521	-125	-682	-516	-698	-805	-684	-595	0
616	0	0	-2950	-1181	1769	2065	-2359	294	-900	-624	-787	-1059	-766	-692	0
617	0	0	-3048	-1204	1844	2126	-2446	320	-824	-609	-632	-851	-702	-655	0
618	0	0	-2484	-1212	1272	1848	-1878	30	-434	-269	-320	-413	-333	-318	0
619	0	0	-1584	-1216	368	1400	-976	-424	186	120	89	203	129	102	0
620	0	0	225	-1198	-1423	486	824	-1310	1420	793	1016	1592	973	946	0
621	0	0	2284	-1208	-3492	-538	2888	-2350	2688	1495	1782	2750	1771	1687	0
622	0	0	2889	-1210	-4099	-839	3494	-2654	2675	1542	1837	2758	1726	1596	0
623	0	0	1859	-1233	-3092	-313	2475	-2162	1951	1043	1276	1761	1111	1001	0
624	0	0	-560	-1239	-679	899	59	-959	395	73	234	77	17	-54	0
625	0	0	-2614	-1237	1377	1925	-1995	70	-682	-422	-446	-791	-591	-475	0
626	0	0	-3437	-1243	2194	2340	-2815	475	-849	-485	-616	-989	-688	-634	0
627	0	0	-3404	-1245	2159	2324	-2781	457	-752	-486	-452	-840	-568	-469	0
628	0	0	-2751	-1229	1522	1990	-2136	146	-318	-279	-106	-349	-283	-135	0
629	0	0	-1712	-1233	479	1472	-1095	-377	289	98	192	345	164	242	0
630	0	0	95	-1233	-1328	569	711	-1280	1458	836	1099	1654	999	1136	0
631	0	0	2082	-1237	-3319	-422	2700	-2278	2539	1575	1856	2748	1765	1775	0
632	0	0	2672	-1237	-3909	-717	3290	-2573	2778	1534	1922	2764	1666	1736	0
633	0	0	1598	-1259	-2857	-169	2227	-2058	1854	1012	1212	1751	1008	948	0
634	0	0	-871	-1280	-409	1075	-231	-844	195	139	122	58	-52	-36	0
635	0	0	-2907	-1270	1637	2088	-2272	183	-799	-485	-465	-878	-653	-560	0
636	0	0	-3730	-1257	2473	2493	-3101	608	-1070	-636	-741	-1061	-826	-673	0
637	0	0	-3799	-1245	2554	2522	-3176	654	-973	-512	-647	-886	-673	-554	0
638	0	0	-3289	-1243	2046	2266	-2667	401	-682	-376	-322	-624	-436	-349	0
639	0	0	-2323	-1229	1094	1776	-1708	-67	-73	21	64	116	1	83	0
640	0	0	-644	-1218	-574	931	-35	-896	1082	680	861	1330	826	774	0
641	0	0	1335	-1212	-2547	-61	1941	-1879	2221	1423	1616	2500	1571	1520	0
642	0	0	1828	-1204	-3032	-312	2430	-2118	2246	1348	1627	2467	1439	1425	0
643	0	0	772	-1210	-1982	219	1377	-1596	1497	851	968	1392	768	713	0
644	0	0	-1833	-1224	609	1528	-1221	-307	-292	-67	-215	-304	-285	-376	0
645	0	0	-3922	-1239	2683	2580	-3302	722	-1210	-644	-803	-1292	-876	-863	0
646	0	0	-4731	-1245	3486	2988	-4108	1120	-1447	-770	-950	-1540	-1039	-944	0
647	0	0	-4866	-1243	3623	3054	-4244	1190	-1443	-708	-896	-1404	-931	-890	0
648	0	0	-4385	-1249	3136	2817	-3760	943	-983	-585	-607	-933	-692	-632	0
649	0	0	-3427	-1284	2143	2355	-2785	429	-424	-203	-182	-411	-331	-279	0
650	0	0	-1745	-1326	419	1535	-1082	-453	768	463	669	954	560	580	0
651	0	0	70	-1373	-1443	651	756	-1408	1804	1084	1315	1972	1177	1146	0
652	0	0	594	-1406	-2000	406	1297	-1703	1951	1241	1328	1893	1272	1210	0
653	0	0	-619	-1412	-793	1015	87	-1102	1061	642	607	791	481	364	0
654	0	0	-2977	-1373	1604	2175	-2290	115	-516	-337	-419	-892	-583	-646	0
655	0	0	-5134	-1338	3796	3236	-4465	1229	-1517	-898	-1043	-1821	-1160	-1109	0
656	0	0	-5912	-1253	4659	3582	-5285	1703	-1854	-1008	-1237	-2062	-1303	-1303	0
657	0	0	-5926	-1131	4795	3528	-5360	1832	-1753	-884	-1055	-1953	-1111	-1162	0
658	0	0	-5361	-985	4376	3173	-4868	1695	-1367	-725	-888	-1466	-1018	-960	0
659	0	0	-4248	-867	3381	2557	-3814	1257	-750	-360	-434	-845	-595	-558	0
660	0	0	-2443	-688	1755	1565	-2099	533	492	283	389	556	267	374	0
661	0	0	-412	-510	-98	461	-157	-304	1513	915	1057	1501	979	929	0
662	0	0	211	-287	-498	38	354	-392	1641	1045	1212	1563	940	905	0
663	0	0	-808	-81	727	444	-767	323	816	440	465	488	186	211	0
664	0	0	-3063	87	3150	1488	-3106	1618	-725	-349	-535	-1191	-818	-754	0
665	0	0	-5017	246	5263	2385	-5140	2754	-1691	-911	-1140	-1949	-1315	-1229	0
666	0	0	-5695	384	6079	2655	-5887	3231	-1858	-1119	-1293	-2248	-1489	-1330	0
667	0	0	-5707	415	6122	2646	-5914	3268	-1683	-1018	-1084	-1980	-1290	-1164	0
668	0	0	-5219	277	5496	2471	-5357	2886	-1330	-741	-960	-1519	-1059	-999	0
669	0	0	-4259	-1	4258	2130	-4258	2128	-599	-360	-409	-768	-603	-475	0
670	0	0	-2734	-263	2471	1498	-2602	1104	682	312	366	549	327	372	1
671	0	0	-924	-591	333	757	-628	-129	1734	933	1080	1740	1028	1039	0
672	0	0	-487	-791	-304	639	-91	-547	1802	1022	1080	1699	1032	1045	0
673	0	0	-1661	-938	723	1299	-1192	-107	989	469	351	698	335	296	0
674	0	0	-4029	-1088	2941	2558	-3485	926	-397	-469	-644	-838	-673	-576	0
675	0	0	-6172	-1218	4954	3695	-5563	1868	-1371	-1032	-1342	-1755	-1189	-1068	0
676	0	0	-6789	-1328	5461	4058	-6125	2066	-1472	-1049	-1538	-1905	-1290	-1154	0
677	0	0	-6936	-1462	5474	4199	-6205	2006	-1425	-999	-1387	-1693	-1204	-960	0
678	0	0	-6206	-1550	4656	3878	-5431	1553	-896	-777	-1150	-1103	-880	-651	0
679	0	0	-5127	-1583	3544	3355	-4335	980	-236	-413	-737	-450	-397	-240	0
680	0	0	-3316	-1555	1761	2435	-2538	103	1109	294	128	979	523	636	0
681	0	0	-1235	-1520	-285	1377	-475	-902	2168	956	708	2054	1193	1261	0
682	0	0	-560	-1495	-935	1027	187	-1215	2370	1070	801	2242	1278	1390	0
683	0	0	-1669	-1468	201	1568	-935	-633	1451	517	31	1123	574	570	0
684	0	0	-3896	-1458	2438	2677	-3167	490	60	-360	-981	-430	-415	-358	0
685	0	0	-5959	-1451	4508	3705	-5233	1528	-925	-925	-1592	-1282	-964	-828	0
686	0	0	-6601	-1429	5172	4015	-5886	1871	-1026	-1072	-1819	-1472	-1028	-954	0
687	0	0	-6510	-1381	5129	3945	-5819	1874	-851	-937	-1711	-1113	-905	-754	0
688	0	0	-5870	-1354	4516	3612	-5193	1581	-345	-723	-1377	-589	-533	-397	0
689	0	0	-4760	-1313	3447	3036	-4103	1067	308	-343	-1047	81	-95	27	0
690	0	0	-2783	-1259	1524	2021	-2153	132	1629	424	-166	1546	834	931	0
691	0	0	-873	-1231	-358	1052	-257	-794	2642	1057	514	2580	1542	1542	0
692	0	0	-214	-1226	-1012	720	399	-1119	2721	1111	517	2568	1495	1509	0
693	0	0	-1275	-1229	46	1252	-660	-591	1943	601	-188	1581	867	760	0
694	0	0	-3757	-1239	2518	2498	-3137	639	434	-504	-1315	-42	-217	-289	0
695	0	0	-5751	-1239	4512	3495	-5131	1636	-599	-921	-1918	-954	-733	-702	0
696	0	0	-6455	-1233	5222	3844	-5838	1994	-834	-1084	-2135	-1191	-853	-824	0
697	0	0	-6349	-1216	5133	3782	-5741	1958	-669	-985	-2116	-983	-721	-770	0
698	0	0	-5706	-1206	4500	3456	-5103	1647	-358	-752	-1759	-512	-391	-407	0
699	0	0	-4631	-1200	3431	2915	-4031	1115	294	-428	-1451	95	9	-23	0
700	0	0	-2682	-1191	1491	1936	-2086	150	1499	320	-481	1443	931	851	0
701	0	0	-691	-1183	-492	937	-99	-837	2522	838	141	2556	1489	1486	0
702	0	0	-23	-1181	-1158	602	567	-1169	2653	1026	236	2578	1548	1412	0
703	0	0	-1178	-1191	-13	1184	-582	-602	1753	380	-473	1340	797	582	0
704	0	0	-3506	-1196	2310	2351	-2908	557	217	-417	-1489	-211	-174	-331	0
705	0	0	-5493	-1216	4277	3354	-4885	1530	-851	-995	-1957	-1119	-756	-847	0
706	0	0	-6055	-1200	4855	3627	-5455	1827	-1063	-1065	-1982	-1255	-882	-857	0
707	0	0	-5974	-1206	4768	3590	-5371	1781	-985	-919	-1852	-1146	-748	-756	0
708	0	0	-5284	-1183	4101	3233	-4692	1459	-616	-690	-1472	-595	-541	-492	0
709	0	0	-3986	-1187	2799	2586	-3392	806	75	-190	-886	29	-27	31	0
710	0	0	-2127	-1181	946	1654	-1536	-117	1268	444	31	1356	816	776	0
711	0	0	37	-1165	-1202	564	619	-1183	2370	1119	816	2454	1575	1441	0
712	0	0	623	-1179	-1802	278	1212	-1490	2388	1183	973	2417	1493	1425	0
713	0	0	-370	-1177	-807	773	218	-992	1604	636	339	1359	803	587	0
714	0	0	-2845	-1187	1658	2016	-2251	235	79	-238	-603	-395	-316	-283	0
715	0	0	-4836	-1195	3641	3015	-4238	1223	-995	-744	-1158	-1189	-865	-861	0
716	0	0	-5449	-1189	4260	3319	-4854	1535	-1189	-873	-1243	-1427	-1008	-884	0
717	0	0	-5324	-1177	4147	3250	-4735	1485	-1018	-715	-1004	-1181	-861	-711	0
718	0	0	-4680	-1181	3499	2930	-4089	1159	-613	-467	-760	-797	-485	-492	0
719	0	0	-3586	-1171	2415	2378	-3000	622	34	-188	-195	-139	-133	-98	0
720	0	0	-1608	-1164	444	1386	-1026	-360	1385	657	609	1239	874	803	0
721	0	0	430	-1156	-1586	363	1008	-1371	2456	1288	1344	2337	1536	1441	0
722	0	0	902	-1158	-2060	128	1481	-1609	2496	1196	1365	2304	1470	1418	0
723	0	0	-167	-1158	-991	662	412	-1074	1683	700	733	1228	752	731	0
724	0	0	-2750	-1162	1588	1956	-2169	213	162	-122	-349	-463	-244	-265	0
725	0	0	-4808	-1152	3656	2980	-4232	1252	-795	-725	-1049	-1261	-904	-731	0
726	0	0	-5421	-1148	4273	3284	-4847	1562	-1024	-766	-1101	-1369	-871	-770	0
727	0	0	-5418	-1150	4268	3284	-4843	1559	-882	-743	-1063	-1282	-838	-744	0
728	0	0	-4807	-1158	3649	2982	-4228	1245	-374	-463	-743	-659	-490	-345	0
729	0	0	-3718	-1156	2562	2437	-3140	703	226	-194	-325	-46	-81	-7	0
730	0	0	-1782	-1156	626	1469	-1204	-265	1420	582	424	1375	795	890	0
731	0	0	267	-1156	-1423	444	845	-1289	2535	1113	1123	2504	1445	1536	0
732	0	0	867	-1156	-2023	144	1445	-1589	2747	1220	1020	2646	1499	1567	0
733	0	0	-368	-1144	-776	756	204	-960	1718	574	205	1427	743	754	0
734	0	0	-2802	-1150	1652	1976	-2227	251	236	-351	-952	-219	-296	-201	0
735	0	0	-4783	-1136	3647	2959	-4215	1255	-651	-923	-1647	-956	-832	-692	0
736	0	0	-5430	-1131	4299	3280	-4864	1584	-933	-1119	-1883	-1053	-888	-760	0
737	0	0	-5340	-1131	4209	3235	-4774	1539	-816	-1035	-1877	-927	-776	-624	0
738	0	0	-4585	-1115	3470	2850	-4027	1177	-362	-785	-1633	-314	-415	-360	0
739	0	0	-3437	-1117	2320	2277	-2878	601	331	-420	-1330	269	-1	91	0
740	0	0	-1396	-1094	302	1245	-849	-396	1619	236	-535	1687	952	954	0
741	0	0	694	-1086	-1780	196	1237	-1433	2603	758	29	2816	1553	1519	0
742	0	0	1239	-1094	-2333	-72	1786	-1713	2673	843	-34	2762	1530	1515	0
743	0	0	169	-1090	-1259	460	714	-1174	1792	201	-791	1600	820	746	0
744	0	0	-2329	-1103	1226	1716	-1777	61	149	-657	-1963	-112	-230	-300	0
745	0	0	-4343	-1092	3251	2717	-3797	1079	-900	-1220	-2547	-987	-741	-838	0
746	0	0	-4989	-1088	3901	3038	-4445	1406	-1103	-1396	-2558	-1214	-942	-878	0
747	0	0	-4929	-1084	3845	3006	-4387	1380	-1022	-1262	-2490	-1084	-830	-774	0
748	0	0	-4250	-1092	3158	2671	-3704	1033	-533	-983	-2097	-541	-475	-461	0
749	0	0	-3161	-1080	2081	2120	-2621	500	141	-642	-1697	-1	-75	-199	0
750	0	0	-1209	-1068	141	1138	-675	-463	1392	188	-632	1489	816	779	0
751	0	0	834	-1063	-1897	114	1365	-1480	2351	956	100	2454	1493	1326	0
752	0	0	1418	-1049	-2467	-184	1942	-1758	2436	970	347	2337	1503	1266	0
753	0	0	206	-1047	-1253	420	729	-1150	1584	401	-316	1165	702	550	0
754	0	0	-2329	-1053	1276	1691	-1802	111	42	-471	-1268	-529	-356	-500	0
755	0	0	-4376	-1047	3329	2711	-3852	1141	-999	-940	-1753	-1431	-859	-979	0
756	0	0	-5014	-1045	3969	3029	-4491	1462	-1243	-1030	-1877	-1726	-1020	-1090	0
757	0	0	-5051	-1047	4004	3049	-4527	1478	-1051	-960	-1666	-1528	-921	-1034	0
758	0	0	-4273	-1020	3253	2646	-3763	1116	-585	-727	-1274	-1057	-589	-677	0
759	0	0	-3202	-991	2211	2096	-2706	610	-25	-343	-973	-345	-261	-223	0
760	0	0	-1153	-975	178	1064	-665	-398	1323	455	-31	1092	708	657	0
761	0	0	772	-956	-1728	92	1250	-1342	2339	970	663	2139	1390	1214	0
762	0	0	1303	-960	-2263	-171	1783	-1611	2333	1053	570	2033	1321	1164	0
763	0	0	31	-948	-979	458	505	-963	1455	378	-254	888	574	294	0
764	0	0	-2457	-952	1505	1704	-1981	276	-168	-605	-1261	-799	-444	-636	0
765	0	0	-4521	-940	3581	2730	-4051	1320	-1113	-1121	-1986	-1511	-1024	-1032	0
766	0	0	-5121	-929	4192	3025	-4656	1631	-1406	-1290	-2182	-1763	-1179	-1152	0
767	0	0	-5103	-913	4190	3008	-4646	1638	-1286	-1226	-2184	-1484	-1026	-1008	0
768	0	0	-4409	-931	3478	2670	-3943	1273	-863	-1055	-1945	-981	-774	-622	0
769	0	0	-3324	-915	2409	2119	-2866	747	-244	-711	-1586	-339	-277	-281	0
770	0	0	-1378	-890	488	1134	-933	-201	1032	-5	-694	1072	580	651	0
771	0	0	677	-882	-1559	102	1118	-1220	2128	624	13	2232	1348	1309	0
772	0	0	1112	-874	-1986	-119	1549	-1430	2027	661	-60	2198	1292	1183	0
773	0	0	39	-874	-913	417	476	-893	1198	120	-653	1140	512	428	0
774	0	0	-2599	-871	1728	1735	-2163	428	-434	-859	-1720	-516	-566	-593	0
775	0	0	-4541	-859	3682	2700	-4111	1411	-1414	-1266	-2176	-1342	-1070	-898	0
776	0	0	-5118	-849	4269	2983	-4693	1710	-1555	-1404	-2337	-1458	-1200	-1088	0
777	0	0	-5033	-824	4209	2928	-4621	1692	-1455	-1261	-2153	-1237	-962	-857	0
778	0	0	-4351	-803	3548	2577	-3949	1372	-1022	-995	-1666	-760	-649	-512	0
779	0	0	-3188	-783	2405	1985	-2796	811	-351	-574	-1196	-23	-259	-104	0
780	0	0	-1202	-770	432	986	-817	-169	923	287	-225	1282	667	781	0
781	0	0	776	-754	-1530	-11	1153	-1142	2058	898	647	2390	1445	1445	0
782	0	0	1261	-764	-2025	-248	1643	-1394	2050	952	667	2302	1359	1303	0
783	0	0	142	-756	-898	307	520	-827	1270	498	145	1290	723	636	0
784	0	0	-2383	-758	1625	1570	-2004	433	-269	-399	-810	-415	-391	-318	0
785	0	0	-4294	-779	3515	2536	-3904	1368	-1270	-828	-1293	-1257	-923	-828	0
786	0	0	-4977	-781	4196	2879	-4586	1707	-1259	-902	-1292	-1352	-884	-760	0
787	0	0	-4825	-781	4044	2803	-4434	1631	-1109	-814	-1115	-1119	-764	-764	0
788	0	0	-4124	-766	3358	2445	-3741	1296	-564	-452	-644	-642	-358	-294	0
789	0	0	-2918	-750	2168	1834	-2543	709	174	-114	-157	27	58	87	0
790	0	0	-938	-727	211	832	-574	-258	1451	758	803	1526	999	1078	0
791	0	0	1089	-719	-1808	-185	1448	-1263	2520	1344	1563	2584	1724	1730	0
792	0	0	1632	-727	-2359	-452	1995	-1543	2688	1550	1652	2619	1786	1778	0
793	0	0	507	-719	-1226	106	866	-972	1870	948	968	1553	1047	927	0
794	0	0	-1925	-729	1196	1327	-1560	233	343	11	-110	-69	-36	1	0
795	0	0	-3833	-733	3100	2283	-3466	1183	-453	-450	-471	-795	-341	-306	0
796	0	0	-4401	-731	3670	2566	-4035	1469	-665	-562	-696	-981	-469	-467	0
797	0	0	-4291	-739	3552	2515	-3921	1406	-438	-403	-616	-669	-320	-271	0
798	0	0	-3522	-754	2768	2138	-3145	1007	25	-184	-281	-118	-21	60	0
799	0	0	-2308	-766	1542	1537	-1925	388	754	232	184	595	539	585	0
800	0	0	-342	-772	-430	557	44	-601	1986	1001	968	2122	1433	1396	0
801	0	0	1668	-791	-2459	-438	2063	-1625	3039	1569	1687	3109	2174	2038	0
802	0	0	2217	-803	-3020	-707	2618	-1911	3171	1497	1503	3111	2106	1932	0
803	0	0	1024	-836	-1860	-94	1442	-1348	2120	915	799	1874	1255	1109	0
804	0	0	-1311	-867	444	1089	-877	-211	599	-36	-353	322	250	180	0
805	0	0	-3154	-867	2287	2010	-2720	710	-393	-510	-917	-479	-221	-289	0
806	0	0	-3759	-888	2871	2323	-3315	991	-661	-556	-1107	-640	-345	-310	0
807	0	0	-3650	-890	2760	2270	-3205	935	-574	-580	-1113	-440	-271	-318	0
808	0	0	-2810	-905	1905	1857	-2357	500	-19	-351	-744	38	3	81	0
809	0	0	-1815	-931	884	1373	-1349	-23	407	-19	-422	572	384	411	0
810	0	0	246	-921	-1167	337	706	-1044	1641	717	450	1961	1218	1241	0
811	0	0	2196	-919	-3115	-638	2655	-2017	2589	1330	1140	3049	1969	1821	0
812	0	0	2603	-933	-3536	-835	3069	-2234	2481	1212	1047	2820	1720	1705	0
813	0	0	1522	-970	-2492	-276	2007	-1731	1519	655	374	1612	1016	822	0
814	0	0	-803	-981	-178	892	-312	-579	-62	-294	-618	-67	-97	-133	0
815	0	0	-2709	-1004	1705	1856	-2207	350	-1084	-702	-1107	-832	-585	-514	0
816	0	0	-3219	-1016	2203	2117	-2711	593	-1299	-880	-1196	-1053	-679	-744	0
817	0	0	-3187	-1032	2155	2109	-2671	561	-1274	-754	-1012	-993	-599	-638	0
818	0	0	-2461	-1045	1416	1753	-1938	185	-818	-488	-620	-438	-320	-316	0
819	0	0	-1344	-1067	277	1205	-810	-395	-261	-176	-226	52	31	34	0
820	0	0	576	-1076	-1652	250	1114	-1364	741	566	744	1245	900	822	0
821	0	0	2534	-1074	-3608	-730	3071	-2341	1716	1185	1472	2227	1451	1375	0
822	0	0	2986	-1074	-4060	-956	3523	-2567	1598	1055	1472	1959	1301	1235	0
823	0	0	1898	-1074	-2972	-412	2435	-2023	721	519	807	777	556	434	0
824	0	0	-410	-1094	-684	752	137	-889	-810	-351	-180	-863	-510	-523	0
825	0	0	-2170	-1094	1076	1632	-1623	-9	-1749	-797	-624	-1701	-991	-973	0
826	0	0	-2682	-1105	1577	1893	-2129	236	-1967	-892	-764	-1914	-1068	-1067	0
827	0	0	-2568	-1117	1451	1842	-2009	167	-1893	-849	-535	-1800	-1006	-960	0
828	0	0	-1805	-1119	686	1462	-1245	-216	-1404	-516	-186	-1257	-677	-585	0
829	0	0	-737	-1115	-378	926	-179	-746	-770	-225	263	-727	-188	-347	0
830	0	0	1269	-1117	-2386	-76	1827	-1751	556	651	1193	741	686	746	0
831	0	0	3112	-1105	-4217	-1003	3664	-2661	1703	1293	2091	1759	1377	1352	0
832	0	0	3554	-1111	-4665	-1221	4109	-2888	1765	1371	2025	1751	1373	1261	0
833	0	0	2530	-1115	-3645	-707	3087	-2380	915	692	1359	593	582	483	0
834	0	0	285	-1119	-1404	417	844	-1261	-568	-155	281	-997	-463	-459	0
835	0	0	-1463	-1132	331	1297	-897	-400	-1499	-702	-366	-1893	-971	-915	0
836	0	0	-1952	-1134	818	1543	-1385	-158	-1649	-702	-308	-1932	-979	-890	0
837	0	0	-1861	-1142	719	1501	-1290	-211	-1552	-702	-341	-1757	-960	-853	0
838	0	0	-991	-1146	-155	1068	-418	-650	-1030	-368	-50	-1208	-593	-436	0
839	0	0	52	-1144	-1196	546	624	-1170	-411	-13	287	-502	-135	-91	0
840	0	0	2020	-1142	-3162	-439	2591	-2152	859	700	1239	861	746	925	0
841	0	0	3758	-1140	-4898	-1309	4328	-3019	1901	1342	1897	2104	1503	1528	0
842	0	0	4206	-1136	-5342	-1535	4774	-3239	2060	1326	1839	2134	1497	1441	0
843	0	0	3229	-1136	-4365	-1046	3797	-2750	1282	874	1220	1131	894	904	0
844	0	0	953	-1146	-2099	96	1526	-1622	-190	-21	145	-407	-102	-114	0
845	0	0	-803	-1150	-347	976	-228	-748	-1074	-399	-378	-1018	-599	-455	0
846	0	0	-1406	-1158	248	1282	-827	-455	-1259	-554	-486	-1185	-597	-556	0
847	0	0	-1271	-1165	106	1218	-688	-529	-1115	-535	-485	-977	-547	-419	0
848	0	0	-548	-1164	-616	856	34	-890	-564	-182	-71	-341	-139	-58	0
849	0	0	532	-1167	-1699	317	1115	-1433	91	178	419	420	291	422	0
850	0	0	2388	-1158	-3546	-615	2967	-2352	1412	927	1241	1844	1206	1305	0
851	0	0	4156	-1140	-5296	-1508	4726	-3218	2337	1519	1924	2873	1870	1893	0
852	0	0	4605	-1121	-5726	-1742	5165	-3423	2393	1563	1918	2882	1843	1804	0
853	0	0	3496	-1138	-4634	-1179	4065	-2886	1507	1074	1183	1780	1144	1150	0
854	0	0	1209	-1138	-2347	-35	1778	-1742	31	147	120	225	162	190	0
855	0	0	-477	-1140	-663	808	93	-901	-713	-267	-306	-389	-221	-190	0
856	0	0	-1159	-1142	17	1150	-588	-562	-834	-281	-419	-395	-238	-184	0
857	0	0	-1057	-1119	-62	1088	-497	-590	-665	-190	-149	-161	13	69	0
858	0	0	-423	-1129	-706	776	141	-917	-147	112	85	368	314	287	0
859	0	0	648	-1136	-1784	244	1216	-1460	461	486	506	1006	793	715	0
860	0	0	2462	-1142	-3604	-660	3033	-2373	1740	1158	1319	2326	1565	1571	0
861	0	0	4210	-1144	-5354	-1533	4782	-3249	2805	1792	2011	3530	2316	2186	0
862	0	0	4515	-1142	-5657	-1686	5086	-3399	2844	1854	1879	3468	2306	2101	0
863	0	0	3510	-1136	-4646	-1187	4078	-2891	1996	1198	1235	2252	1569	1375	0
864	0	0	1414	-1158	-2572	-128	1993	-1865	638	382	236	776	591	485	0
865	0	0	-404	-1150	-746	777	171	-948	-221	-38	-238	164	236	151	0
866	0	0	-1017	-1154	-137	1085	-440	-645	-325	-56	-362	-11	209	23	0
867	0	0	-912	-1146	-234	1029	-339	-690	15	23	-161	306	353	279	0
868	0	0	-349	-1138	-789	743	220	-963	469	228	118	812	739	529	0
869	0	0	770	-1129	-1899	179	1334	-1514	1235	704	649	1511	1160	1057	0
870	0	0	2500	-1094	-3594	-703	3047	-2344	2599	1420	1455	2910	2108	1868	0
871	0	0	4148	-1088	-5236	-1530	4692	-3162	3540	2108	2180	3957	2681	2545	0
872	0	0	4582	-1098	-5680	-1742	5131	-3389	3722	2176	2231	3996	2781	2477	0
873	0	0	3571	-1098	-4669	-1236	4120	-2883	2966	1718	1524	3030	2087	1841	0
874	0	0	1343	-1111	-2454	-116	1898	-1782	1476	777	560	1369	1138	923	0
875	0	0	-347	-1103	-756	725	204	-929	659	370	102	715	774	504	0
876	0	0	-892	-1099	-207	995	-342	-653	549	364	85	574	756	562	0
877	0	0	-850	-1111	-261	980	-294	-686	710	475	178	795	855	717	0
878	0	0	-175	-1117	-942	646	383	-1029	1237	828	578	1441	1189	1057	0
879	0	0	826	-1125	-1951	149	1388	-1538	1887	1150	1082	2013	1608	1396	0
880	0	0	2607	-1119	-3726	-744	3166	-2422	3208	1984	2011	3451	2516	2376	0
881	0	0	4239	-1099	-5338	-1570	4788	-3218	4205	2525	2710	4469	3146	2997	0
882	0	0	4709	-1099	-5808	-1805	5258	-3453	4277	2541	2785	4401	3092	2845	0
883	0	0	3634	-1105	-4739	-1264	4186	-2922	3416	2062	2186	3402	2376	2221	0
884	0	0	1527	-1119	-2646	-204	2086	-1882	1877	1177	1195	1827	1358	1292	0
885	0	0	-26	-1098	-1072	562	523	-1085	1101	735	812	1123	970	915	0
886	0	0	-617	-1086	-469	851	-74	-777	983	741	818	1041	931	944	0
887	0	0	-503	-1092	-589	797	43	-840	1255	841	948	1348	1045	1037	0
888	0	0	123	-1101	-1224	489	673	-1162	1771	1187	1365	1940	1466	1443	0
889	0	0	1238	-1103	-2341	-67	1789	-1722	2523	1608	1852	2669	2000	1922	0
890	0	0	3007	-1092	-4099	-957	3553	-2595	3765	2339	2824	4093	2813	2851	0
891	0	0	4650	-1092	-5742	-1779	5196	-3417	4762	3014	3447	5141	3509	3420	0
892	0	0	5079	-1094	-6173	-1992	5626	-3633	4869	3100	3470	5127	3455	3445	0
893	0	0	4010	-1098	-5108	-1456	4559	-3103	4013	2489	2894	4058	2830	2661	0
894	0	0	1924	-1125	-3049	-399	2486	-2087	2686	1612	1955	2599	1901	1833	0
895	0	0	219	-1115	-1334	448	776	-1224	1972	1280	1497	2079	1546	1513	0
896	0	0	-357	-1113	-756	735	199	-934	2031	1259	1460	2019	1509	1553	0
897	0	0	-298	-1101	-803	699	252	-952	2302	1501	1637	2589	1775	1901	0
898	0	0	234	-1092	-1326	429	780	-1209	2826	1695	1972	3020	2091	2176	0
899	0	0	1322	-1099	-2421	-111	1871	-1760	3717	2229	2547	3996	2739	2785	0
900	0	0	2846	-1090	-3936	-878	3391	-2513	4981	2952	3317	5383	3686	3654	0
901	0	0	4598	-1076	-5674	-1761	5136	-3375	6194	3686	4060	6553	4405	4324	0
902	0	0	4830	-1090	-5920	-1870	5375	-3505	6372	3705	4169	6627	4465	4376	0
903	0	0	3660	-1098	-4758	-1281	4209	-2928	5538	3177	3416	5641	3777	3687	0
904	0	0	1544	-1098	-2642	-223	2093	-1870	4254	2475	2496	4200	2960	2834	0
905	0	0	-258	-1105	-847	681	294	-976	3715	2165	2176	3907	2783	2677	0
906	0	0	-999	-1103	-104	1051	-447	-603	3773	2217	2093	4105	2805	2776	0
907	0	0	-1077	-1113	-36	1095	-520	-574	4244	2547	2454	4650	3261	3212	0
908	0	0	-669	-1109	-440	889	-114	-774	4987	2964	3030	5366	3821	3639	0
909	0	0	236	-1094	-1330	429	783	-1212	5831	3540	3666	6384	4427	4324	0
910	0	0	1684	-1090	-2774	-297	2229	-1932	7511	4475	4727	8155	5635	5447	0
911	0	0	3220	-1088	-4308	-1066	3764	-2698	8698	5185	5530	9321	6367	6124	0
912	0	0	3414	-1098	-4512	-1158	3963	-2805	8910	5379	5695	9504	6582	6258	0
913	0	0	2274	-1099	-3373	-587	2823	-2236	8266	4884	5071	8625	5920	5626	0
914	0	0	297	-1105	-1402	404	849	-1253	6902	4141	4165	7261	5053	4753	0
915	0	0	-1390	-1103	287	1246	-838	-408	6363	3804	3856	6811	4865	4496	0
916	0	0	-2036	-1109	927	1572	-1481	-91	6264	3674	3847	6640	4714	4593	0
917	0	0	-1838	-1117	721	1477	-1279	-198	6625	4054	4167	7049	5109	4815	0
918	0	0	-1220	-1125	95	1172	-657	-515	7123	4264	4465	7626	5430	5148	0
919	0	0	62	-1121	-1183	529	622	-1152	7948	4716	5020	8407	5994	5647	0
920	0	0	1771	-1127	-2898	-322	2334	-2012	9211	5513	5930	9828	6854	6547	0
921	0	0	3608	-1119	-4727	-1244	4167	-2923	10322	6109	6671	10852	7558	7187	0
922	0	0	4081	-1127	-5208	-1477	4644	-3167	10411	6089	6687	10848	7505	7110	0
923	0	0	3300	-1138	-4438	-1081	3869	-2788	9527	5511	6006	9661	6768	6279	0
924	0	0	1595	-1132	-2727	-231	2161	-1929	8021	4611	5012	7973	5726	5321	0
925	0	0	374	-1129	-1503	377	938	-1316	7067	4167	4498	7226	5125	4867	0
926	0	0	165	-1125	-1290	480	727	-1207	6658	3798	4252	6772	4865	4559	0
927	0	0	706	-1125	-1831	209	1268	-1478	6795	3887	4244	6737	4873	4570	0
928	0	0	1820	-1111	-2931	-354	2375	-2021	7020	3984	4527	7146	5117	4754	0
929	0	0	3300	-1103	-4403	-1098	3851	-2753	7317	4163	4687	7461	5191	4919	0
930	0	0	5533	-1099	-6632	-2217	6082	-3865	8312	4760	5416	8576	5922	5577	0
931	0	0	7522	-1105	-8627	-3208	8074	-4866	9019	5148	5971	9238	6351	5992	0
932	0	0	8286	-1119	-9405	-3583	8845	-5262	8648	4863	5540	8801	5946	5589	0
933	0	0	7957	-1129	-9086	-3414	8521	-5107	7593	4112	4718	7410	5016	4654	0
934	0	0	6266	-1127	-7393	-2569	6829	-4260	5806	2954	3317	5464	3697	3445	0
935	0	0	5279	-1117	-6396	-2081	5837	-3756	4751	2283	2498	4475	3020	2832	0
936	0	0	5048	-1115	-6163	-1966	5605	-3639	4285	1883	2042	3992	2611	2545	0
937	0	0	5585	-1123	-6708	-2231	6146	-3915	4029	1769	1864	3736	2475	2417	0
938	0	0	6621	-1123	-7744	-2749	7182	-4433	3901	1662	1767	3798	2341	2362	0
939	0	0	8084	-1099	-9183	-3492	8633	-5141	4196	1825	1821	4114	2556	2527	0
940	0	0	10205	-1099	-11304	-4553	10754	-6201	4952	2172	2337	4900	3022	2974	0
941	0	0	12105	-1098	-13203	-5503	12654	-7150	5482	2390	2553	5443	3255	3274	0
942	0	0	12740	-1115	-13855	-5812	13297	-7485	4950	2157	2097	4842	2863	2725	0
943	0	0	11995	-1115	-13110	-5440	12552	-7112	3726	1272	1138	3296	1835	1825	0
944	0	0	10000	-1129	-11129	-4435	10564	-6129	1831	15	-318	1177	403	415	0
945	0	0	8788	-1127	-9915	-3830	9351	-5521	665	-622	-1119	69	-292	-281	0
946	0	0	8192	-1125	-9317	-3533	8754	-5221	-13	-1039	-1672	-514	-758	-667	0
947	0	0	8411	-1131	-9542	-3640	8976	-5336	-75	-1160	-1629	-562	-826	-638	0
948	0	0	8887	-1111	-9998	-3888	9442	-5554	139	-970	-1561	-261	-506	-430	0
949	0	0	9811	-1113	-10924	-4349	10367	-6018	727	-545	-1208	587	-89	7	0
950	0	0	11165	-1105	-12270	-5030	11717	-6687	2038	170	-327	1974	783	907	0
951	0	0	12480	-1107	-13587	-5686	13033	-7347	3156	834	374	3105	1464	1557	0
952	0	0	12292	-1113	-13405	-5589	12848	-7259	3216	876	422	3107	1544	1567	0
953	0	0	10864	-1134	-11998	-4865	11431	-6566	2490	401	-155	2000	776	876	0
954	0	0	8412	-1138	-9550	-3637	8981	-5344	1237	-172	-911	669	-27	38	0
955	0	0	6431	-1156	-7587	-2637	7009	-4371	572	-593	-1210	-15	-389	-310	0
956	0	0	5537	-1144	-6681	-2196	6109	-3912	485	-485	-1065	-176	-426	-393	0
957	0	0	5304	-1125	-6429	-2089	5866	-3777	624	-291	-855	62	-327	-223	0
958	0	0	5758	-1117	-6875	-2320	6316	-3996	1129	65	-424	506	-13	112	0
959	0	0	6456	-1117	-7573	-2669	7014	-4345	1689	409	-5	1111	461	521	0
960	0	0	7934	-1119	-9053	-3407	8493	-5086	2822	1121	729	2425	1253	1295	0
961	0	0	9336	-1107	-10443	-4114	9889	-5775	3641	1569	1325	3286	1868	1920	0
962	0	0	9345	-1119	-10464	-4113	9904	-5791	3548	1433	1020	3175	1769	1771	0
963	0	0	8016	-1121	-9137	-3447	8576	-5129	2582	677	143	1938	1002	942	0
964	0	0	5658	-1132	-6790	-2263	6224	-3961	997	-184	-1006	420	137	108	0
965	0	0	3798	-1131	-4929	-1333	4363	-3030	267	-737	-1598	-246	-271	-378	0
966	0	0	2968	-1138	-4106	-915	3537	-2622	126	-964	-1664	-420	-424	-420	0
967	0	0	2890	-1152	-4042	-869	3466	-2597	446	-836	-1520	-135	-300	-258	0
968	0	0	3304	-1134	-4438	-1085	3871	-2786	942	-527	-1096	417	19	102	0
969	0	0	4115	-1132	-5247	-1491	4681	-3189	1546	-147	-659	985	448	391	0
970	0	0	5690	-1127	-6817	-2281	6253	-3972	2908	632	217	2432	1290	1325	0
971	0	0	7069	-1117	-8186	-2976	7627	-4651	3699	1233	684	3232	1846	1771	0
972	0	0	7069	-1117	-8186	-2976	7627	-4651	3575	1086	525	3028	1728	1623	0
973	0	0	5727	-1127	-6854	-2300	6290	-3990	2357	502	-283	1782	977	828	0
974	0	0	3209	-1134	-4343	-1037	3776	-2738	659	-372	-1385	273	-83	-151	0
975	0	0	1309	-1148	-2457	-80	1883	-1802	-133	-882	-1854	-506	-541	-496	0
976	0	0	443	-1136	-1579	346	1011	-1357	-504	-1028	-1943	-776	-640	-659	0
977	0	0	373	-1142	-1515	384	944	-1328	-428	-952	-1681	-679	-653	-550	0
978	0	0	803	-1144	-1947	170	1375	-1545	-126	-572	-1261	-168	-329	-248	0
979	0	0	1552	-1162	-2714	-195	2133	-1938	446	-219	-746	362	52	64	0
980	0	0	3273	-1146	-4419	-1063	3846	-2782	1606	644	230	1577	861	902	0
981	0	0	4738	-1144	-5882	-1797	5310	-3513	2518	1119	995	2291	1414	1334	0
982	0	0	4978	-1146	-6124	-1916	5551	-3635	2428	958	847	2048	1152	1160	0
983	0	0	3696	-1136	-4832	-1280	4264	-2984	1247	409	87	783	289	281	0
984	0	0	1378	-1136	-2514	-121	1946	-1825	-273	-646	-1008	-975	-863	-746	0
985	0	0	-280	-1125	-845	702	282	-985	-944	-1035	-1487	-1520	-1198	-1047	0
986	0	0	-1073	-1119	-46	1096	-513	-582	-1111	-1235	-1740	-1685	-1309	-1088	0
987	0	0	-1063	-1127	-64	1095	-499	-595	-752	-1043	-1685	-1334	-1016	-859	0
988	0	0	-578	-1109	-531	843	-23	-820	-366	-797	-1334	-789	-669	-444	0
989	0	0	229	-1109	-1338	440	783	-1223	184	-541	-1078	-161	-246	-97	0
990	0	0	1762	-1115	-2877	-323	2319	-1996	1379	114	-304	1117	601	711	0
991	0	0	3146	-1125	-4271	-1010	3708	-2698	2265	618	203	1978	1041	1195	0
992	0	0	3208	-1129	-4337	-1039	3772	-2733	2331	628	89	1860	1026	1049	0
993	0	0	1576	-1132	-2708	-222	2142	-1920	1165	-42	-620	582	256	256	0
994	0	0	-844	-1150	-306	997	-269	-728	-143	-777	-1515	-911	-613	-574	0
995	0	0	-2963	-1148	1815	2055	-2389	333	-1020	-1321	-2054	-1588	-1144	-1096	0
996	0	0	-3689	-1144	2545	2416	-3117	700	-1177	-1354	-2110	-1843	-1253	-1204	0
997	0	0	-3862	-1131	2731	2496	-3296	800	-1196	-1189	-1901	-1668	-1158	-964	0
998	0	0	-3280	-1123	2157	2201	-2718	517	-715	-935	-1501	-1185	-929	-657	0
999	0	0	-2393	-1134	1259	1763	-1826	62	-162	-521	-989	-455	-446	-215	0
1000	0	0	-702	-1132	-430	917	-136	-781	940	259	-106	743	368	597	0
1001	0	0	1034	-1111	-2145	38	1589	-1628	2044	861	630	1765	987	1099	0
1002	0	0	1077	-1109	-2186	16	1631	-1647	1928	832	587	1542	878	1004	0
1003	0	0	-177	-1119	-942	648	382	-1030	905	232	-141	349	168	225	0
1004	0	0	-2587	-1123	1464	1855	-2025	170	-535	-618	-1138	-991	-830	-630	0
1005	0	0	-4416	-1117	3299	2766	-3857	1091	-1255	-1032	-1631	-1726	-1119	-960	0
1006	0	0	-5173	-1134	4039	3153	-4606	1452	-1389	-1264	-1806	-1829	-1204	-1045	0
1007	0	0	-5237	-1138	4099	3187	-4668	1480	-1338	-1181	-1777	-1600	-1074	-907	0
1008	0	0	-4527	-1134	3393	2830	-3960	1129	-816	-917	-1536	-1090	-807	-498	0
1009	0	0	-3770	-1142	2628	2456	-3199	743	-376	-642	-1173	-550	-388	-226	0
1010	0	0	-2019	-1123	896	1571	-1457	-113	869	23	-420	744	467	609	0
1011	0	0	-604	-1123	-519	863	-42	-821	1827	609	170	1676	1072	1164	0
1012	0	0	-667	-1119	-452	893	-107	-785	1709	370	7	1373	816	855	0
1013	0	0	-2009	-1131	878	1570	-1443	-126	665	1	-702	263	166	166	0
1014	0	0	-4549	-1123	3426	2836	-3987	1151	-824	-880	-1662	-1274	-878	-649	0
1015	0	0	-6261	-1132	5129	3696	-5695	1998	-1412	-1218	-2031	-1963	-1162	-1012	0
1016	0	0	-7012	-1134	5878	4073	-6445	2372	-1635	-1229	-2050	-2033	-1220	-1099	0
1017	0	0	-7089	-1134	5955	4111	-6522	2410	-1592	-1160	-1815	-1951	-1134	-1070	0
1018	0	0	-6516	-1131	5385	3823	-5950	2127	-1084	-723	-1231	-1315	-762	-632	0
1019	0	0	-5730	-1123	4607	3426	-5168	1742	-554	-393	-777	-735	-366	-155	0
1020	0	0	-4005	-1111	2894	2558	-3449	891	651	353	269	461	477	554	0
1021	0	0	-2700	-1121	1579	1910	-2139	229	1586	1074	931	1365	1063	1086	0
1022	0	0	-2756	-1125	1631	1940	-2193	253	1493	905	954	1070	857	841	0
1023	0	0	-4205	-1136	3069	2670	-3637	966	461	393	279	-131	164	137	0
1024	0	0	-6773	-1144	5629	3958	-6201	2242	-981	-535	-692	-1716	-894	-838	0
1025	0	0	-8568	-1150	7418	4859	-7993	3134	-1501	-873	-1030	-2291	-1156	-1065	0
1026	0	0	-9432	-1131	8301	5281	-8866	3585	-1627	-1030	-1228	-2430	-1290	-1160	0
1027	0	0	-9444	-1132	8312	5288	-8878	3590	-1390	-913	-1165	-2174	-1094	-1034	0
1028	0	0	-8985	-1125	7860	5055	-8422	3367	-960	-700	-946	-1629	-808	-646	0
1029	0	0	-8093	-1127	6966	4610	-7529	2919	-366	-397	-690	-927	-358	-232	0
1030	0	0	-6375	-1105	5270	3740	-5822	2082	855	184	-104	446	517	614	0
1031	0	0	-4822	-1109	3713	2965	-4267	1302	1879	644	285	1358	1008	1154	0
1032	0	0	-4746	-1123	3623	2934	-4184	1250	1680	415	-102	1228	921	970	0
1033	0	0	-6002	-1123	4879	3562	-5440	1878	671	-246	-1037	97	254	238	0
1034	0	0	-8400	-1125	7275	4762	-7837	3075	-902	-1235	-2293	-1319	-814	-673	0
1035	0	0	-10002	-1127	8875	5564	-9438	3874	-1625	-1650	-2877	-1936	-1090	-931	0
1036	0	0	-10636	-1132	9504	5884	-10070	4186	-1941	-1862	-3280	-2130	-1259	-1084	0
1037	0	0	-10454	-1123	9331	5788	-9892	4104	-1862	-1730	-3179	-1839	-1034	-946	0
1038	0	0	-9806	-1131	8675	5468	-9240	3772	-1592	-1491	-2981	-1392	-789	-636	0
1039	0	0	-8748	-1107	7641	4927	-8194	3267	-1092	-1134	-2529	-659	-349	-256	0
1040	0	0	-6837	-1105	5732	3971	-6284	2313	98	-409	-1542	591	428	599	0
1041	0	0	-5132	-1099	4033	3115	-4582	1467	971	174	-744	1509	937	1134	0
1042	0	0	-4889	-1103	3786	2996	-4337	1341	894	244	-585	1342	838	927	0
1043	0	0	-6075	-1101	4974	3588	-5524	1936	-151	-186	-1088	114	5	209	0
1044	0	0	-8430	-1111	7319	4770	-7874	3104	-1629	-935	-1759	-1441	-830	-634	0
1045	0	0	-10047	-1123	8924	5585	-9485	3900	-2219	-1177	-1947	-2101	-1222	-1020	0
1046	0	0	-10686	-1113	9573	5899	-10129	4230	-2415	-1132	-1798	-2345	-1290	-1150	0
1047	0	0	-10648	-1115	9533	5881	-10090	4209	-2225	-1041	-1456	-2116	-1196	-1004	0
1048	0	0	-9873	-1109	8764	5491	-9318	3827	-1728	-665	-785	-1598	-851	-647	0
1049	0	0	-8832	-1113	7719	4972	-8275	3303	-1212	-186	-174	-1099	-399	-215	0
1050	0	0	-6895	-1107	5788	4001	-6341	2340	73	605	869	87	467	506	0
1051	0	0	-5229	-1115	4114	3172	-4671	1499	1014	1195	1588	970	1032	1057	0
1052	0	0	-4866	-1107	3759	2986	-4312	1326	1070	1177	1617	748	898	929	0
1053	0	0	-6052	-1111	4941	3581	-5496	1915	143	611	1002	-419	161	192	0
1054	0	0	-8260	-1117	7143	4688	-7701	3013	-1344	-273	21	-2004	-758	-706	0
1055	0	0	-9625	-1119	8506	5372	-9065	3693	-1924	-611	-360	-2494	-1107	-991	0
1056	0	0	-10160	-1107	9053	5633	-9606	3973	-2143	-810	-549	-2698	-1222	-1018	0
1057	0	0	-9899	-1109	8790	5504	-9344	3840	-1881	-762	-556	-2554	-1035	-977	0
1058	0	0	-9084	-1113	7971	5098	-8527	3429	-1445	-502	-314	-2023	-698	-644	0
1059	0	0	-7854	-1109	6745	4481	-7299	2818	-807	-221	-73	-1449	-279	-168	0
1060	0	0	-5746	-1096	4650	3421	-5198	1777	483	341	754	-50	537	659	0
1061	0	0	-3931	-1086	2845	2508	-3388	879	1305	793	1138	859	1099	1144	0
1062	0	0	-3536	-1111	2425	2323	-2980	657	1334	752	1006	719	1098	983	0
1063	0	0	-4775	-1117	3658	2946	-4216	1270	353	48	197	-393	219	302	0
1064	0	0	-6828	-1119	5709	3973	-6268	2295	-841	-708	-779	-1740	-684	-582	0
1065	0	0	-8475	-1131	7344	4803	-7909	3106	-1742	-1183	-1183	-2359	-1051	-902	0
1066	0	0	-8898	-1121	7777	5009	-8337	3328	-1903	-1212	-1375	-2380	-1150	-962	0
1067	0	0	-8650	-1119	7531	4884	-8090	3206	-1629	-1068	-1125	-2132	-1014	-731	0
1068	0	0	-8058	-1119	6939	4588	-7498	2910	-1253	-752	-987	-1590	-632	-521	0
1069	0	0	-6880	-1123	5757	4001	-6318	2317	-591	-417	-453	-894	-312	-98	0
1070	0	0	-4957	-1101	3856	3029	-4406	1377	630	322	292	568	570	774	0
1071	0	0	-3209	-1101	2108	2155	-2658	503	1472	884	927	1590	1119	1235	0
1072	0	0	-3087	-1099	1988	2093	-2537	444	1359	816	826	1359	977	1144	0
1073	0	0	-4290	-1099	3191	2694	-3740	1046	310	337	-15	366	195	388	0
1074	0	0	-6619	-1096	5523	3857	-6071	2213	-1035	-521	-859	-1121	-624	-465	0
1075	0	0	-8337	-1082	7255	4709	-7796	3086	-1889	-884	-1455	-1763	-1090	-776	0
1076	0	0	-8876	-1080	7796	4978	-8336	3358	-2033	-1026	-1482	-1835	-1063	-820	0
1077	0	0	-8833	-1068	7765	4950	-8299	3348	-1922	-917	-1464	-1604	-985	-653	0
1078	0	0	-8143	-1053	7090	4598	-7616	3018	-1420	-688	-1138	-1061	-618	-322	0
1079	0	0	-7104	-1061	6043	4082	-6573	2491	-797	-389	-756	-335	-124	60	0
1080	0	0	-5161	-1051	4110	3106	-4635	1529	362	325	71	971	657	832	0
1081	0	0	-3394	-1035	2359	2214	-2876	662	1352	904	723	1916	1352	1381	0
1082	0	0	-3176	-1035	2141	2105	-2658	553	1169	787	545	1683	1076	1160	0
1083	0	0	-4286	-1035	3251	2660	-3768	1108	283	164	9	545	393	479	0
1084	0	0	-6618	-1024	5594	3821	-6106	2285	-1179	-535	-911	-975	-465	-426	0
1085	0	0	-8170	-1037	7133	4603	-7651	3048	-1949	-956	-1404	-1594	-923	-808	0
1086	0	0	-8560	-1018	7542	4789	-8051	3262	-2038	-1092	-1282	-1767	-987	-834	0
1087	0	0	-8288	-1012	7276	4650	-7782	3132	-1918	-822	-1101	-1629	-777	-646	0
1088	0	0	-7416	-1024	6392	4220	-6904	2684	-1493	-690	-690	-1134	-531	-457	0
1089	0	0	-6145	-1012	5133	3578	-5639	2060	-785	-217	-95	-525	-81	38	0
1090	0	0	-4093	-995	3098	2544	-3595	1051	358	521	777	642	737	787	0
1091	0	0	-2151	-991	1160	1571	-1655	84	1264	1034	1517	1522	1255	1330	0
1092	0	0	-1893	-999	894	1446	-1393	-52	1189	1065	1470	1292	1198	1167	0
1093	0	0	-3058	-1006	2052	2032	-2555	523	133	461	801	-77	333	238	0
1094	0	0	-5283	-1010	4273	3146	-4778	1631	-1208	-273	75	-1522	-578	-628	0
1095	0	0	-6841	-1012	5829	3926	-6335	2408	-1916	-752	-393	-2269	-997	-993	0
1096	0	0	-7082	-1010	6072	4046	-6577	2531	-2005	-636	-312	-2415	-1032	-1034	0
1097	0	0	-6842	-997	5845	3919	-6343	2424	-1773	-568	-209	-2186	-931	-909	0
1098	0	0	-5798	-970	4828	3384	-5313	1929	-1160	-228	281	-1705	-535	-547	0
1099	0	0	-4555	-966	3589	2760	-4072	1311	-481	197	696	-1022	-106	-73	0
1100	0	0	-2305	-942	1363	1623	-1834	210	704	950	1610	314	770	717	0
1101	0	0	-450	-946	-496	698	23	-721	1658	1445	2089	1181	1286	1261	0
1102	0	0	-15	-946	-931	480	458	-938	1649	1332	2042	1131	1249	1136	0
1103	0	0	-1111	-950	161	1030	-636	-394	665	686	1198	-69	475	419	0
1104	0	0	-3273	-977	2296	2125	-2784	659	-704	-139	143	-1390	-543	-494	0
1105	0	0	-4618	-981	3637	2799	-4127	1328	-1344	-486	-358	-1953	-766	-723	0
1106	0	0	-4927	-987	3940	2957	-4433	1476	-1484	-673	-554	-1930	-869	-756	0
1107	0	0	-4543	-997	3546	2770	-4044	1274	-1235	-613	-442	-1614	-669	-535	0
1108	0	0	-3617	-1002	2615	2309	-3116	806	-764	-360	-271	-999	-291	-271	0
1109	0	0	-2349	-999	1350	1674	-1849	175	-116	-67	64	-151	157	197	0
1110	0	0	-238	-975	-737	606	249	-856	1045	675	863	1307	1030	1154	0
1111	0	0	1656	-964	-2620	-346	2138	-1792	1949	1132	1437	2168	1567	1680	0
1112	0	0	1988	-995	-2983	-496	2485	-1989	1918	1125	1290	2234	1482	1639	0
1113	0	0	782	-1014	-1796	116	1289	-1405	979	616	607	1140	824	884	0
1114	0	0	-1590	-1026	564	1308	-1077	-231	-442	-308	-333	-250	-182	71	0
1115	0	0	-3095	-1022	2073	2058	-2584	525	-1131	-554	-750	-785	-415	-217	0
1116	0	0	-3629	-1028	2601	2328	-3115	786	-1239	-607	-758	-777	-488	-258	0
1117	0	0	-3436	-1039	2397	2237	-2916	679	-1014	-419	-469	-453	-252	34	0
1118	0	0	-2734	-1039	1695	1886	-2214	328	-486	-98	-116	133	100	323	0
1119	0	0	-1549	-1049	500	1299	-1024	-274	184	372	434	935	609	760	0
1120	0	0	417	-1049	-1466	316	941	-1257	1451	1150	1369	2366	1414	1637	0
1121	0	0	2192	-1051	-3243	-570	2717	-2147	2450	1788	2056	3274	2174	2221	0
1122	0	0	2464	-1078	-3542	-693	3003	-2310	2436	1798	2027	3164	2056	2071	0
1123	0	0	1090	-1088	-2178	-1	1634	-1633	1548	1177	1356	1988	1346	1229	0
1124	0	0	-1270	-1111	159	1190	-714	-476	246	420	504	541	376	490	0
1125	0	0	-2959	-1111	1848	2035	-2403	368	-500	11	75	-145	21	129	0
1126	0	0	-3423	-1107	2316	2265	-2869	604	-549	7	46	-192	65	192	0
1127	0	0	-3299	-1103	2196	2201	-2747	546	-267	67	128	71	207	331	0
1128	0	0	-2674	-1111	1563	1892	-2118	226	230	316	308	465	580	578	0
1129	0	0	-1582	-1109	473	1345	-1027	-318	880	665	739	1150	1041	1078	0
1130	0	0	386	-1107	-1493	360	939	-1300	2048	1344	1610	2450	1817	1866	0
1131	0	0	1942	-1121	-3063	-410	2502	-2092	2892	1839	1976	3274	2362	2269	0
1132	0	0	2109	-1107	-3216	-501	2662	-2161	2801	1707	1817	3012	2277	2077	0
1133	0	0	625	-1099	-1724	237	1174	-1411	1612	991	1088	1631	1394	1325	0
1134	0	0	-1931	-1115	816	1523	-1373	-149	50	108	-85	-13	485	308	0
1135	0	0	-3609	-1111	2498	2360	-3053	693	-671	-281	-558	-578	0	-25	0
1136	0	0	-4192	-1094	3098	2643	-3645	1002	-876	-432	-618	-824	-67	-170	0
1137	0	0	-4147	-1092	3055	2619	-3601	981	-841	-275	-469	-739	-21	-87	0
1138	0	0	-3486	-1096	2390	2291	-2938	647	-475	-9	-71	-289	195	194	0
1139	0	0	-2548	-1086	1462	1817	-2005	188	52	318	370	261	580	485	0
1140	0	0	-565	-1088	-523	826	-21	-805	1301	1158	1416	1571	1493	1363	0
1141	0	0	1028	-1086	-2114	29	1571	-1600	2037	1598	2025	2262	1875	1695	0
1142	0	0	1176	-1084	-2260	-46	1718	-1672	1817	1546	2068	1980	1711	1542	0
1143	0	0	-140	-1090	-950	615	405	-1020	944	1047	1422	787	938	768	0
1144	0	0	-2687	-1101	1586	1894	-2136	242	-803	155	465	-938	-69	-318	0
1145	0	0	-4226	-1107	3119	2666	-3672	1006	-1423	-217	184	-1522	-459	-549	0
1146	0	0	-4779	-1111	3668	2945	-4223	1278	-1548	-271	52	-1703	-613	-562	0
1147	0	0	-4583	-1123	3460	2853	-4021	1168	-1394	-145	287	-1583	-494	-411	0
1148	0	0	-3912	-1129	2783	2520	-3347	827	-1010	56	564	-991	-217	-161	0
1149	0	0	-2736	-1144	1592	1940	-2164	224	-430	388	1049	-389	137	285	0
1150	0	0	-730	-1150	-420	940	-155	-785	905	1162	1868	970	1084	1057	0
1151	0	0	1028	-1171	-2199	71	1613	-1685	1631	1573	2390	1755	1540	1519	0
1152	0	0	1218	-1218	-2436	0	1827	-1827	1550	1431	2263	1629	1392	1400	0
1153	0	0	-100	-1262	-1162	681	531	-1212	531	762	1361	337	492	599	0
1154	0	0	-2440	-1249	1191	1844	-1815	-29	-1004	-104	353	-1156	-376	-281	0
1155	0	0	-3935	-1210	2725	2572	-3330	757	-1835	-549	-174	-1713	-801	-684	0
1156	0	0	-4364	-1162	3202	2763	-3783	1020	-1978	-628	-322	-1870	-898	-667	0
1157	0	0	-4049	-1039	3010	2544	-3529	985	-1802	-659	-263	-1592	-797	-576	0
1158	0	0	-3190	-913	2277	2051	-2733	682	-1336	-403	64	-1035	-496	-180	0
1159	0	0	-1927	-787	1140	1357	-1533	176	-733	-36	442	-393	3	190	0
1160	0	0	222	-651	-873	214	547	-762	343	706	1307	919	758	973	0
1161	0	0	2123	-461	-2584	-831	2353	-1522	1224	1195	1945	1835	1299	1489	0
1162	0	0	2394	-250	-2644	-1072	2519	-1447	1047	1055	1753	1513	1115	1144	0
1163	0	0	1283	-36	-1319	-623	1301	-677	58	492	1080	277	273	475	0
1164	0	0	-1069	135	1204	467	-1136	669	-1373	-391	137	-1255	-659	-430	0
1165	0	0	-2489	300	2789	1094	-2639	1544	-2219	-665	-298	-1914	-1132	-822	0
1166	0	0	-2842	444	3286	1199	-3064	1865	-2283	-768	-192	-2110	-1144	-880	0
1167	0	0	-2613	527	3140	1043	-2876	1833	-2147	-636	17	-1910	-1022	-715	0
1168	0	0	-1829	477	2306	676	-2067	1391	-1643	-316	426	-1369	-779	-477	0
1169	0	0	-841	258	1099	291	-970	678	-1109	118	871	-917	-304	-15	0
1170	0	0	1116	9	-1107	-562	1111	-549	186	944	1945	485	549	911	1
1171	0	0	2736	-300	-3036	-1218	2886	-1668	973	1505	2446	1268	1037	1237	0
1172	0	0	2733	-599	-3332	-1067	3032	-1965	892	1313	2386	892	892	1022	0
1173	0	0	1334	-743	-2077	-295	1705	-1410	-145	756	1641	-306	64	246	0
1174	0	0	-1192	-863	329	1027	-760	-267	-1604	-292	657	-1936	-1037	-754	0
1175	0	0	-2806	-1002	1804	1904	-2305	401	-2283	-539	174	-2516	-1288	-1020	0
1176	0	0	-3407	-1140	2267	2273	-2837	563	-2525	-729	-11	-2793	-1398	-1264	0
1177	0	0	-3207	-1264	1943	2235	-2575	339	-2256	-613	265	-2446	-1222	-973	0
1178	0	0	-2578	-1356	1222	1967	-1900	-67	-1881	-483	358	-2058	-1074	-793	0
1179	0	0	-1356	-1385	-29	1370	-663	-707	-1193	-44	888	-1390	-510	-356	0
1180	0	0	594	-1394	-1988	400	1291	-1691	-89	583	1633	-98	287	397	0
1181	0	0	2376	-1381	-3757	-497	3066	-2569	832	997	2170	700	799	886	0
1182	0	0	2553	-1344	-3897	-604	3225	-2620	688	894	2021	490	638	793	0
1183	0	0	1077	-1338	-2415	130	1746	-1876	-426	172	1074	-853	-135	-195	0
1184	0	0	-1111	-1328	-217	1219	-447	-772	-1790	-578	137	-2209	-1045	-1032	0
1185	0	0	-2694	-1309	1385	2001	-2039	38	-2545	-946	-384	-2776	-1416	-1332	0
1186	0	0	-3153	-1272	1881	2212	-2517	304	-2754	-1088	-535	-2939	-1573	-1410	0
1187	0	0	-2971	-1257	1714	2114	-2342	228	-2591	-997	-459	-2692	-1437	-1251	0
1188	0	0	-2055	-1229	826	1642	-1440	-201	-2081	-723	-131	-2122	-1101	-962	0
1189	0	0	-1091	-1193	-102	1142	-494	-647	-1474	-430	207	-1532	-708	-558	0
1190	0	0	1027	-1165	-2192	69	1609	-1678	-269	337	1086	-201	93	236	0
1191	0	0	2784	-1121	-3905	-831	3344	-2513	607	861	1577	688	721	679	0
1192	0	0	2937	-1098	-4035	-919	3486	-2566	504	797	1377	601	448	529	0
1193	0	0	1531	-1099	-2630	-216	2080	-1864	-488	178	624	-655	-250	-182	0
1194	0	0	-784	-1078	-294	931	-245	-686	-1877	-741	-450	-2077	-1183	-1175	0
1195	0	0	-2372	-1082	1290	1727	-1831	104	-2494	-1022	-741	-2549	-1396	-1330	0
1196	0	0	-2748	-1057	1691	1902	-2219	317	-2553	-1115	-954	-2576	-1526	-1437	0
1197	0	0	-2640	-1061	1579	1850	-2109	259	-2349	-970	-822	-2349	-1408	-1202	0
1198	0	0	-1784	-1063	721	1423	-1252	-171	-1868	-706	-587	-1683	-950	-909	0
1199	0	0	-726	-1065	-339	895	-193	-702	-1210	-382	-122	-1014	-578	-422	0
1200	0	0	1323	-1051	-2374	-136	1848	-1712	114	333	665	322	261	430	0
1201	0	0	3057	-1059	-4116	-999	3586	-2587	840	845	1229	1181	808	867	0
1202	0	0	3166	-1051	-4217	-1057	3691	-2634	719	746	1028	1001	605	710	0
1203	0	0	1802	-1045	-2847	-378	2324	-1946	-312	114	238	-252	-104	-98	0
1204	0	0	-619	-1045	-426	832	-96	-735	-1777	-770	-616	-1647	-1065	-855	0
1205	0	0	-2166	-1032	1134	1599	-1650	51	-2531	-1131	-1051	-2246	-1458	-1261	0
1206	0	0	-2631	-1043	1588	1837	-2109	272	-2683	-1224	-1067	-2413	-1456	-1307	0
1207	0	0	-2531	-1053	1478	1792	-2004	212	-2572	-1090	-863	-2223	-1266	-1156	0
1208	0	0	-1660	-1059	601	1359	-1130	-229	-2023	-762	-496	-1619	-991	-801	0
1209	0	0	-543	-1059	-516	801	-13	-787	-1392	-291	217	-946	-442	-302	0
1210	0	0	1453	-1047	-2500	-203	1976	-1773	-226	389	1198	320	337	498	0
1211	0	0	3201	-1026	-4227	-1087	3714	-2626	667	948	1905	1090	845	913	0
1212	0	0	3257	-1022	-4279	-1117	3768	-2650	514	971	1852	836	723	723	0
1213	0	0	1804	-1024	-2828	-390	2316	-1926	-529	261	1214	-411	-129	-97	0
1214	0	0	-475	-1020	-545	747	35	-782	-1868	-419	521	-1837	-927	-907	0
1215	0	0	-2114	-1022	1092	1568	-1603	35	-2634	-723	112	-2510	-1326	-1251	0
1216	0	0	-2502	-1018	1484	1760	-1993	233	-2609	-756	219	-2646	-1408	-1262	0
1217	0	0	-2336	-1010	1326	1673	-1831	158	-2516	-591	475	-2409	-1261	-1047	0
1218	0	0	-1543	-1008	535	1275	-1039	-236	-1943	-252	919	-1934	-938	-762	0
1219	0	0	-471	-1006	-535	738	32	-770	-1315	52	1435	-1356	-457	-320	0
1220	0	0	1610	-999	-2609	-305	2109	-1804	-93	838	2312	-15	368	440	0
1221	0	0	3269	-995	-4264	-1137	3766	-2629	822	1350	2925	843	867	938	0
1222	0	0	3467	-995	-4462	-1236	3964	-2728	754	1286	2807	550	812	770	0
1223	0	0	2062	-1010	-3072	-526	2567	-2041	-225	647	2031	-657	-27	-15	0
1224	0	0	-324	-1014	-690	669	183	-852	-1691	-124	1059	-2004	-964	-836	0
1225	0	0	-1892	-1012	880	1452	-1386	-66	-2347	-465	607	-2572	-1262	-1177	0
1226	0	0	-2296	-1026	1270	1661	-1783	122	-2457	-616	531	-2655	-1381	-1212	0
1227	0	0	-2065	-1028	1037	1546	-1551	4	-2269	-496	702	-2380	-1185	-977	0
1228	0	0	-1260	-1014	246	1137	-753	-384	-1713	-277	950	-1841	-878	-682	0
1229	0	0	-233	-1001	-768	617	267	-884	-1088	7	1371	-1177	-405	-219	0
1230	0	0	1853	-991	-2844	-431	2348	-1917	3	787	2091	180	391	494	0
1231	0	0	3601	-979	-4580	-1311	4090	-2779	952	1340	2640	1065	973	1037	0
1232	0	0	3663	-985	-4648	-1339	4155	-2816	704	1138	2347	824	752	748	0
1233	0	0	2283	-991	-3274	-646	2778	-2132	-234	516	1647	-258	64	64	0
1234	0	0	-109	-993	-884	551	387	-938	-1654	-358	539	-1681	-911	-840	0
1235	0	0	-1578	-991	587	1284	-1082	-202	-2279	-706	155	-2244	-1210	-1039	0
1236	0	0	-2063	-987	1076	1525	-1569	44	-2450	-836	-25	-2287	-1319	-1142	0
1237	0	0	-1861	-983	878	1422	-1369	-52	-2279	-719	31	-1978	-1016	-999	0
1238	0	0	-924	-991	-67	957	-428	-529	-1716	-452	143	-1363	-824	-706	0
1239	0	0	72	-977	-1049	452	560	-1013	-1063	-155	576	-626	-372	-230	0
1240	0	0	2159	-956	-3115	-601	2637	-2035	106	469	1330	578	405	556	0
1241	0	0	3899	-937	-4836	-1481	4367	-2886	1002	995	1747	1555	950	1012	0
1242	0	0	3989	-938	-4927	-1525	4458	-2932	818	801	1385	1208	807	774	0
1243	0	0	2679	-948	-3627	-865	3153	-2287	-7	155	568	102	77	44	0
1244	0	0	145	-956	-1101	405	623	-1028	-1528	-754	-583	-1400	-882	-828	0
1245	0	0	-1242	-948	294	1095	-768	-327	-2168	-1107	-1012	-1858	-1214	-1121	0
1246	0	0	-1765	-933	832	1349	-1298	-50	-2271	-1247	-1208	-1971	-1280	-1189	0
1247	0	0	-1493	-923	570	1208	-1031	-176	-2085	-1119	-1099	-1722	-1150	-1006	0
1248	0	0	-766	-919	-153	842	-306	-536	-1550	-845	-845	-1189	-799	-702	0
1249	0	0	305	-917	-1222	306	763	-1069	-894	-564	-389	-533	-368	-310	0
1250	0	0	2408	-907	-3315	-750	2861	-2111	335	271	471	787	566	512	0
1251	0	0	4122	-904	-5026	-1609	4574	-2965	1127	779	1065	1555	979	956	0
1252	0	0	4207	-902	-5109	-1652	4658	-3005	977	651	937	1303	849	750	0
1253	0	0	2732	-909	-3641	-911	3186	-2275	-44	40	159	81	58	-102	0
1254	0	0	295	-905	-1200	305	747	-1052	-1408	-756	-760	-1414	-828	-1016	0
1255	0	0	-1225	-909	316	1067	-770	-296	-2126	-1039	-1072	-1971	-1259	-1173	0
1256	0	0	-1619	-898	721	1258	-1170	-88	-2188	-1088	-958	-2019	-1249	-1231	0
1257	0	0	-1522	-873	649	1197	-1085	-112	-2029	-966	-884	-1872	-1210	-1092	0
1258	0	0	-708	-857	-149	782	-279	-503	-1507	-704	-473	-1350	-797	-900	0
1259	0	0	311	-845	-1156	267	733	-1000	-795	-322	122	-673	-358	-391	0
1260	0	0	2394	-830	-3224	-782	2809	-2027	450	459	876	568	475	376	0
1261	0	0	4024	-822	-4846	-1601	4435	-2834	1162	917	1489	1375	962	840	0
1262	0	0	4115	-816	-4931	-1649	4523	-2873	1006	808	1191	1030	840	607	0
1263	0	0	2582	-805	-3387	-888	2984	-2096	79	98	506	-122	-97	-79	0
1264	0	0	121	-808	-929	343	525	-868	-1474	-758	-587	-1668	-956	-1001	0
1265	0	0	-1359	-793	566	1076	-962	-113	-2104	-1117	-1016	-2153	-1319	-1293	0
1266	0	0	-1965	-774	1191	1369	-1578	208	-2217	-1237	-1278	-2227	-1379	-1297	0
1267	0	0	-1737	-766	971	1251	-1354	102	-2052	-1261	-1185	-1994	-1293	-1270	0
1268	0	0	-1097	-766	331	931	-714	-217	-1621	-971	-933	-1513	-865	-834	0
1269	0	0	21	-756	-777	367	399	-766	-946	-642	-647	-781	-459	-488	0
1270	0	0	2033	-735	-2768	-649	2400	-1751	277	159	211	455	419	349	0
1271	0	0	3669	-727	-4396	-1471	4032	-2561	1024	428	675	1313	777	711	0
1272	0	0	3829	-731	-4560	-1549	4194	-2645	946	424	574	1134	717	599	0
1273	0	0	2301	-731	-3032	-785	2666	-1881	-205	-281	-316	-62	-114	-178	0
1274	0	0	-42	-717	-675	379	316	-696	-1540	-1134	-1224	-1559	-1049	-1105	0
1275	0	0	-1615	-700	915	1157	-1265	107	-2231	-1468	-1680	-2021	-1383	-1412	0
1276	0	0	-2040	-673	1367	1356	-1703	347	-2432	-1658	-1790	-2091	-1522	-1389	0
1277	0	0	-1869	-655	1214	1262	-1541	279	-2211	-1478	-1505	-1804	-1371	-1202	0
1278	0	0	-1069	-649	420	859	-744	-114	-1780	-1189	-1328	-1348	-1028	-975	0
1279	0	0	-10	-638	-628	324	309	-633	-1096	-867	-818	-661	-587	-508	0
1280	0	0	2064	-628	-2692	-718	2378	-1660	67	-11	34	640	316	296	0
1281	0	0	3756	-620	-4376	-1568	4066	-2498	909	395	626	1443	731	731	0
1282	0	0	3781	-622	-4403	-1579	4092	-2512	789	304	473	1210	529	535	0
1283	0	0	2312	-634	-2946	-839	2629	-1790	-199	-294	-219	-42	-261	-209	0
1284	0	0	-181	-636	-455	408	137	-545	-1678	-1132	-1243	-1528	-1204	-1059	0
1285	0	0	-1580	-626	954	1103	-1267	164	-2273	-1354	-1501	-2048	-1499	-1375	0
1286	0	0	-2102	-618	1484	1360	-1793	433	-2341	-1522	-1569	-2219	-1571	-1385	0
1287	0	0	-1883	-603	1280	1243	-1581	338	-2118	-1389	-1470	-1940	-1423	-1276	0
1288	0	0	-1145	-591	554	868	-849	-18	-1602	-1111	-1121	-1451	-1136	-911	0
1289	0	0	42	-578	-620	268	331	-599	-876	-711	-636	-812	-655	-533	0
1290	0	0	2058	-566	-2624	-746	2341	-1595	353	-77	141	479	197	223	0
1291	0	0	3756	-574	-4330	-1591	4043	-2452	1171	452	607	1268	684	733	0
1292	0	0	3924	-578	-4502	-1673	4213	-2540	1096	292	455	952	411	506	0
1293	0	0	2365	-589	-2954	-888	2659	-1771	60	-444	-407	-320	-384	-302	0
1294	0	0	6	-603	-609	298	307	-606	-1392	-1204	-1460	-1808	-1356	-1257	0
1295	0	0	-1501	-607	894	1054	-1197	143	-2011	-1623	-1901	-2339	-1633	-1546	0
1296	0	0	-2032	-614	1418	1323	-1725	402	-2157	-1802	-2091	-2523	-1806	-1563	0
1297	0	0	-1648	-597	1051	1122	-1349	227	-1897	-1633	-2004	-2134	-1649	-1451	0
1298	0	0	-1043	-601	442	822	-742	-79	-1559	-1449	-1730	-1846	-1237	-1179	0
1299	0	0	66	-622	-688	278	377	-655	-923	-1210	-1474	-1156	-913	-857	0
1300	0	0	2093	-628	-2721	-732	2407	-1674	258	-428	-649	122	7	-21	0
1301	0	0	3779	-636	-4415	-1571	4097	-2525	927	-145	-267	758	277	232	0
1302	0	0	3696	-647	-4343	-1524	4019	-2495	663	-232	-529	492	172	46	0
1303	0	0	2105	-647	-2752	-729	2428	-1699	-539	-1082	-1588	-898	-861	-913	0
1304	0	0	-277	-655	-378	466	50	-516	-1986	-1883	-2570	-2345	-1765	-1730	0
1305	0	0	743	-671	-1414	-36	1078	-1042	-1315	-1456	-1732	-1051	-810	-820	0
1306	0	0	12199	-655	-12854	-5772	12526	-6754	3206	1468	1734	4310	2547	2421	0
1307	0	0	25364	-661	-26025	-12351	25694	-13343	7344	3757	4636	8433	4898	4688	0
1308	0	0	30578	-690	-31268	-14944	30923	-15979	8772	4706	5649	9674	5827	5406	0
1309	0	0	30502	-741	-31243	-14880	30872	-15992	8537	4623	5420	9496	5738	5183	0
1310	0	0	29315	-758	-30073	-14278	29694	-15415	8557	4510	5253	9304	5666	5144	0
1311	0	0	27008	-799	-27807	-13104	27407	-14303	7814	4079	4696	8437	5088	4634	0
1312	0	0	22959	-807	-23766	-11076	23362	-12286	6165	3072	3404	6609	3897	3462	0
1313	0	0	17291	-828	-18119	-8231	17705	-9473	3717	1509	1538	3687	2114	1775	0
1314	0	0	10969	-853	-11822	-5058	11395	-6337	946	-73	-345	752	294	46	0
1315	0	0	6000	-863	-6863	-2568	6431	-3863	-991	-1125	-1643	-999	-838	-1006	0
1316	0	0	2552	-874	-3426	-839	2989	-2150	-2130	-1862	-2457	-2221	-1565	-1726	0
1317	0	0	150	-882	-1032	366	591	-957	-2838	-2147	-2942	-2923	-2023	-2013	0
1318	0	0	-1443	-894	549	1168	-996	-172	-3129	-2335	-3098	-3228	-2207	-2227	0
1319	0	0	-2604	-905	1699	1754	-2151	397	-3404	-2456	-3204	-3330	-2262	-2260	0
1320	0	0	-2370	-915	1455	1642	-1912	270	-2679	-2075	-2683	-2580	-1934	-1747	0
1321	0	0	-2042	-915	1127	1478	-1584	106	-2434	-1697	-2386	-2333	-1662	-1647	0
1322	0	0	-3429	-935	2494	2182	-2961	779	-2977	-2124	-2785	-3098	-2099	-2068	0
1323	0	0	-6318	-954	5364	3636	-5841	2205	-4355	-3001	-3746	-4754	-3129	-3156	0
1324	0	0	-10238	-977	9261	5607	-9749	4142	-6078	-4081	-4865	-6634	-4423	-4225	0
1325	0	0	-12700	-977	11723	6838	-12211	5373	-6954	-4341	-5346	-7327	-4830	-4590	0
1326	0	0	-13653	-983	12670	7318	-13161	5843	-7003	-4419	-5338	-7480	-4914	-4609	0
1327	0	0	-13932	-999	12933	7465	-13432	5967	-6916	-4339	-5088	-7354	-4735	-4473	0
1328	0	0	-13455	-1001	12454	7228	-12954	5726	-6485	-3930	-4725	-6795	-4390	-4186	0
1329	0	0	-12570	-1002	11568	6786	-12069	5283	-5798	-3503	-4176	-6103	-3872	-3697	0
1330	0	0	-10677	-997	9680	5837	-10178	4341	-4588	-2731	-3187	-4780	-3105	-2813	0
1331	0	0	-8904	-993	7911	4948	-8407	3459	-3590	-2102	-2430	-3841	-2440	-2246	0
1332	0	0	-8492	-989	7503	4740	-7997	3257	-3538	-2124	-2337	-3969	-2471	-2360	0
1333	0	0	-10043	-1001	9042	5522	-9542	4020	-4419	-2659	-3100	-5131	-3299	-3080	0
1334	0	0	-12746	-1004	11742	6875	-12244	5369	-5719	-3571	-3978	-6656	-4289	-3975	0
1335	0	0	-14099	-999	13100	7549	-13599	6050	-6171	-3732	-4172	-7034	-4423	-4095	0
1336	0	0	-14231	-999	13232	7615	-13731	6116	-6107	-3682	-4238	-6916	-4359	-4025	0
1337	0	0	-13610	-997	12613	7303	-13111	5808	-5703	-3369	-3831	-6522	-4064	-3750	0
1338	0	0	-12566	-991	11575	6778	-12070	5292	-5144	-3032	-3457	-5798	-3623	-3321	0
1339	0	0	-11255	-997	10258	6126	-10756	4630	-4376	-2665	-2931	-4966	-3117	-2710	0
1340	0	0	-8426	-981	7445	4703	-7935	3232	-2871	-1695	-1895	-3284	-2099	-1707	0
1341	0	0	-6051	-975	5076	3513	-5563	2050	-1685	-1117	-1146	-2166	-1420	-1096	0
1342	0	0	-5635	-993	4642	3314	-5138	1824	-1612	-1243	-1270	-2308	-1567	-1303	0
1343	0	0	-7388	-1010	6378	4199	-6883	2684	-2877	-1940	-2137	-3563	-2320	-2116	0
1344	0	0	-10194	-1014	9180	5604	-9687	4083	-4279	-2766	-3290	-5067	-3344	-3041	0
1345	0	0	-11399	-1026	10373	6212	-10886	4673	-4743	-2987	-3515	-5369	-3455	-3082	0
1346	0	0	-11261	-1034	10227	6147	-10744	4596	-4572	-2974	-3554	-4995	-3385	-2975	0
1347	0	0	-10506	-1035	9471	5770	-9988	4218	-4269	-2766	-3363	-4648	-3123	-2739	0
1348	0	0	-9371	-1026	8345	5198	-8858	3659	-3709	-2419	-2964	-3866	-2694	-2267	0
1349	0	0	-8011	-1016	6995	4513	-7503	2989	-2911	-2054	-2541	-3007	-2194	-1751	0
1350	0	0	-5036	-997	4039	3016	-4537	1521	-1387	-1181	-1517	-1336	-1136	-830	0
1351	0	0	-2609	-993	1616	1801	-2112	311	-426	-605	-888	-304	-436	-234	0
1352	0	0	-2343	-989	1354	1666	-1848	182	-527	-758	-1222	-545	-680	-599	0
1353	0	0	-4162	-981	3181	2571	-3671	1100	-1765	-1429	-2223	-1908	-1499	-1379	0
1354	0	0	-7241	-975	6266	4108	-6753	2645	-3387	-2483	-3459	-3536	-2595	-2411	0
1355	0	0	-8425	-966	7459	4695	-7942	3246	-3880	-2708	-3783	-3848	-2813	-2553	0
1356	0	0	-8461	-973	7488	4717	-7974	3257	-3872	-2745	-3808	-3843	-2741	-2496	0
1357	0	0	-7890	-971	6919	4430	-7404	2974	-3594	-2549	-3701	-3383	-2516	-2308	0
1358	0	0	-6879	-970	5909	3924	-6394	2469	-3012	-2234	-3309	-2871	-2219	-2046	0
1359	0	0	-5743	-975	4768	3359	-5255	1896	-2425	-1910	-2925	-2215	-1724	-1598	0
1360	0	0	-2963	-975	1988	1969	-2475	506	-1004	-997	-1899	-574	-657	-560	0
1361	0	0	-654	-970	-316	812	-169	-643	-75	-471	-1373	256	-195	-155	0
1362	0	0	-712	-975	-263	843	-224	-619	-201	-646	-1596	-89	-238	-391	0
1363	0	0	-2800	-977	1823	1888	-2311	423	-1571	-1468	-2599	-1637	-1321	-1402	0
1364	0	0	-5951	-983	4968	3467	-5459	1992	-3183	-2434	-3748	-3352	-2351	-2397	0
1365	0	0	-7457	-991	6466	4224	-6961	2737	-3792	-2780	-4116	-3748	-2589	-2599	0
1366	0	0	-7493	-979	6514	4236	-7003	2767	-3804	-2712	-4087	-3814	-2554	-2630	0
1367	0	0	-6913	-971	5942	3942	-6427	2485	-3371	-2492	-3885	-3404	-2314	-2355	0
1368	0	0	-5963	-968	4995	3465	-5479	2013	-2873	-2176	-3492	-2919	-1986	-2031	0
1369	0	0	-4775	-971	3804	2873	-4289	1416	-2199	-1744	-2941	-2102	-1392	-1544	0
1370	0	0	-1920	-956	964	1438	-1442	4	-682	-847	-1835	-527	-399	-585	0
1371	0	0	361	-960	-1321	299	841	-1140	203	-343	-1181	333	145	-75	0
1372	0	0	454	-971	-1425	258	939	-1198	79	-407	-1274	27	25	-261	0
1373	0	0	-1590	-981	609	1285	-1099	-186	-1181	-1140	-2170	-1532	-993	-1212	0
1374	0	0	-4723	-991	3732	2857	-4227	1370	-2686	-2042	-3239	-3119	-1953	-2176	0
1375	0	0	-6100	-981	5119	3540	-5609	2069	-3197	-2217	-3459	-3459	-2097	-2318	0
1376	0	0	-6013	-962	5051	3487	-5532	2044	-3138	-2236	-3389	-3398	-2153	-2302	0
1377	0	0	-5456	-962	4494	3209	-4975	1766	-2725	-1988	-2935	-2946	-1870	-2021	0
1378	0	0	-4572	-954	3618	2763	-4095	1332	-2213	-1685	-2469	-2496	-1511	-1670	0
1379	0	0	-3229	-940	2289	2084	-2759	674	-1474	-1160	-1916	-1627	-923	-1067	0
1380	0	0	-425	-931	-506	678	40	-718	-25	-133	-725	56	168	-75	0
1381	0	0	1938	-919	-2857	-509	2397	-1888	1020	333	42	900	692	461	0
1382	0	0	1932	-927	-2859	-502	2395	-1893	828	320	-31	690	453	345	0
1383	0	0	-207	-944	-737	575	265	-840	-485	-483	-997	-853	-494	-647	0
1384	0	0	-3324	-954	2370	2139	-2847	708	-1994	-1383	-1899	-2415	-1511	-1515	0
1385	0	0	-4698	-948	3750	2823	-4224	1401	-2481	-1565	-2149	-2717	-1714	-1649	0
1386	0	0	-4690	-954	3736	2822	-4213	1391	-2452	-1489	-2139	-2554	-1629	-1627	0
1387	0	0	-4186	-958	3228	2572	-3707	1135	-2102	-1328	-1746	-2137	-1390	-1336	0
1388	0	0	-3128	-948	2180	2038	-2654	616	-1567	-995	-1292	-1606	-1016	-1014	0
1389	0	0	-2057	-940	1117	1498	-1587	88	-892	-587	-878	-682	-541	-490	0
1390	0	0	895	-938	-1833	21	1364	-1385	609	325	287	874	601	609	0
1391	0	0	3145	-927	-4072	-1109	3608	-2499	1650	935	863	1971	1131	1156	0
1392	0	0	3112	-927	-4039	-1092	3575	-2483	1323	725	667	1513	807	777	0
1393	0	0	1007	-944	-1951	-31	1479	-1447	180	67	-322	174	-19	27	0
1394	0	0	-2300	-962	1338	1631	-1819	188	-1460	-987	-1342	-1623	-1078	-1065	0
1395	0	0	-3472	-952	2520	2212	-2996	784	-1907	-1142	-1550	-1784	-1346	-1065	0
1396	0	0	-3621	-944	2677	2282	-3149	866	-1868	-1179	-1559	-1813	-1231	-1092	0
1397	0	0	-3087	-944	2143	2015	-2615	599	-1515	-968	-1336	-1408	-1041	-863	0
1398	0	0	-2183	-940	1243	1561	-1713	151	-1010	-715	-940	-820	-684	-490	0
1399	0	0	-937	-938	-1	937	-468	-469	-407	-261	-516	-85	-215	-25	0
1400	0	0	1963	-927	-2890	-518	2426	-1908	1208	626	667	1608	933	1004	0
1401	0	0	4204	-925	-5129	-1639	4666	-3027	2141	1099	1264	2457	1445	1476	0
1402	0	0	4235	-927	-5162	-1654	4698	-3044	1905	1004	1070	2139	1216	1183	0
1403	0	0	2132	-944	-3076	-594	2604	-2010	663	129	36	618	292	292	0
1404	0	0	-937	-956	-19	946	-459	-487	-898	-688	-970	-937	-671	-679	0
1405	0	0	-2071	-931	1140	1501	-1605	104	-1330	-873	-1290	-1264	-923	-822	0
1406	0	0	-1963	-937	1026	1450	-1494	44	-1138	-836	-1107	-1131	-752	-704	0
1407	0	0	-1412	-929	483	1170	-947	-223	-907	-603	-847	-758	-469	-477	0
1408	0	0	-261	-938	-677	599	208	-807	-269	-279	-463	-141	-128	-114	0
1409	0	0	1074	-937	-2011	-68	1542	-1474	364	327	87	733	529	413	0
1410	0	0	4010	-938	-4948	-1536	4479	-2943	1907	1101	1233	2384	1544	1431	0
1411	0	0	6452	-933	-7385	-2759	6918	-4159	2900	1714	1905	3224	2157	1877	0
1412	0	0	6536	-940	-7476	-2798	7006	-4208	2811	1598	1798	2944	2009	1668	0
1413	0	0	4541	-962	-5503	-1789	5022	-3232	1439	783	876	1325	1024	706	0
1414	0	0	1542	-970	-2512	-286	2027	-1741	95	-79	-141	-164	38	-116	0
1415	0	0	351	-948	-1299	298	825	-1123	-403	-294	-376	-519	-147	-287	0
1416	0	0	404	-942	-1346	269	875	-1144	-320	-238	-329	-428	-48	-234	0
1417	0	0	904	-948	-1852	22	1378	-1400	87	-29	34	-29	207	29	0
1418	0	0	1744	-946	-2690	-399	2217	-1818	506	327	296	469	498	281	0
1419	0	0	2809	-948	-3757	-930	3283	-2352	1125	679	865	1206	971	832	0
1420	0	0	5096	-931	-6027	-2082	5561	-3479	2341	1532	1742	2543	1897	1629	0
1421	0	0	7030	-925	-7955	-3052	7492	-4440	3334	1972	2374	3472	2359	2079	0
1422	0	0	6788	-931	-7719	-2928	7253	-4325	3032	1777	2108	3016	2184	1802	0
1423	0	0	4848	-948	-5796	-1950	5322	-3372	1905	1053	1235	1736	1226	952	0
1424	0	0	1930	-968	-2898	-481	2414	-1933	384	201	124	141	347	-21	0
1425	0	0	60	-979	-1039	459	549	-1009	-331	-209	-405	-514	-199	-320	0
1426	0	0	-698	-983	-285	840	-206	-634	-485	-339	-488	-624	-238	-382	0
1427	0	0	-846	-989	-143	917	-351	-566	-389	-271	-467	-556	-75	-250	0
1428	0	0	-274	-985	-711	629	218	-848	27	-34	-207	60	95	27	0
1429	0	0	643	-971	-1614	164	1128	-1292	653	223	161	762	609	545	0
1430	0	0	2553	-958	-3511	-797	3032	-2234	1914	927	929	2050	1379	1259	0
1431	0	0	4076	-952	-5028	-1562	4552	-2990	2650	1334	1235	2776	1864	1621	0
1432	0	0	3838	-940	-4778	-1449	4308	-2859	2425	1068	1004	2456	1476	1336	0
1433	0	0	2140	-952	-3092	-594	2616	-2022	1346	409	153	1198	787	605	0
1434	0	0	-371	-960	-589	665	109	-774	-151	-413	-960	-221	-188	-287	0
1435	0	0	-1743	-971	772	1357	-1257	-99	-647	-665	-1251	-646	-450	-397	0
1436	0	0	-2303	-971	1332	1637	-1817	180	-723	-874	-1524	-671	-514	-564	0
1437	0	0	-1970	-968	1002	1469	-1486	17	-485	-735	-1394	-378	-452	-267	0
1438	0	0	-1246	-971	275	1108	-760	-348	-93	-434	-1123	170	-54	36	0
1439	0	0	-112	-979	-867	545	377	-923	640	-188	-743	810	397	442	0
1440	0	0	1934	-962	-2896	-486	2415	-1929	1901	560	13	2265	1278	1251	0
1441	0	0	3591	-964	-4555	-1313	4073	-2759	2638	909	459	2902	1586	1639	0
1442	0	0	3457	-975	-4432	-1241	3944	-2703	2388	824	277	2512	1387	1361	0
1443	0	0	1783	-985	-2768	-399	2275	-1876	1259	83	-558	1228	642	543	0
1444	0	0	-673	-991	-318	832	-177	-654	-199	-708	-1520	-182	-327	-289	0
1445	0	0	-1943	-973	970	1458	-1456	-1	-680	-958	-1763	-710	-607	-510	0
1446	0	0	-2426	-973	1453	1699	-1939	240	-824	-999	-1893	-805	-649	-614	0
1447	0	0	-2127	-981	1146	1554	-1636	82	-647	-909	-1643	-547	-539	-395	0
1448	0	0	-1326	-979	347	1152	-836	-316	-178	-616	-1239	13	-259	-145	0
1449	0	0	-169	-962	-793	565	312	-877	452	-139	-824	634	318	329	0
1450	0	0	1907	-950	-2857	-478	2382	-1903	1759	558	95	1938	1113	1098	0
1451	0	0	3637	-956	-4593	-1340	4115	-2774	2380	1084	632	2520	1466	1501	0
1452	0	0	3397	-960	-4357	-1218	3877	-2658	2083	781	419	2122	1253	1160	0
1453	0	0	1810	-970	-2780	-420	2295	-1875	1030	164	-422	791	368	327	0
1454	0	0	-671	-989	-318	830	-176	-653	-529	-566	-1226	-613	-424	-419	0
1455	0	0	-2051	-983	1068	1517	-1559	42	-1107	-873	-1517	-1253	-789	-710	0
1456	0	0	-2455	-995	1460	1725	-1957	232	-1179	-898	-1573	-1313	-777	-855	0
1457	0	0	-2315	-1002	1313	1658	-1814	155	-962	-871	-1185	-1164	-665	-640	0
1458	0	0	-1487	-995	492	1241	-989	-251	-585	-527	-886	-632	-333	-389	0
1459	0	0	-386	-991	-605	688	109	-798	122	-97	-304	38	161	161	0
1460	0	0	1583	-983	-2566	-300	2074	-1774	1383	508	469	1288	896	873	0
1461	0	0	3216	-960	-4176	-1128	3696	-2568	1996	983	985	1947	1354	1214	0
1462	0	0	3115	-960	-4075	-1077	3595	-2517	1858	859	816	1536	1142	948	0
1463	0	0	1338	-960	-2298	-189	1818	-1629	677	135	-77	226	296	153	0
1464	0	0	-1068	-973	95	1020	-581	-439	-733	-669	-999	-1175	-646	-680	0
1465	0	0	-2403	-970	1433	1686	-1918	231	-1251	-960	-1348	-1614	-909	-977	0
1466	0	0	-2860	-975	1885	1917	-2372	455	-1280	-1068	-1412	-1703	-890	-958	0
1467	0	0	-2568	-989	1579	1778	-2073	295	-1224	-977	-1212	-1433	-772	-886	0
1468	0	0	-1663	-977	686	1320	-1174	-145	-566	-663	-861	-894	-446	-519	0
1469	0	0	-586	-979	-393	782	-96	-686	100	-201	-386	-104	75	3	0
1470	0	0	1469	-983	-2452	-243	1960	-1717	1224	498	420	1177	843	824	0
1471	0	0	3127	-989	-4116	-1069	3621	-2552	1990	921	894	1848	1342	1109	0
1472	0	0	2988	-973	-3961	-1007	3474	-2467	1773	698	585	1567	1078	828	0
1473	0	0	1337	-989	-2326	-174	1831	-1657	737	52	-273	391	252	106	0
1474	0	0	-1190	-993	197	1091	-693	-398	-865	-859	-1278	-1158	-663	-766	0
1475	0	0	-2455	-991	1464	1723	-1959	236	-1340	-1103	-1573	-1445	-950	-892	0
1476	0	0	-2880	-981	1899	1930	-2389	459	-1435	-1160	-1691	-1501	-950	-869	0
1477	0	0	-2642	-970	1672	1806	-2157	351	-1268	-1041	-1571	-1187	-964	-733	0
1478	0	0	-1885	-964	921	1424	-1403	-21	-776	-766	-1336	-585	-558	-415	0
1479	0	0	-741	-958	-217	849	-262	-587	-159	-389	-902	110	-42	15	0
1480	0	0	1339	-956	-2295	-191	1817	-1625	1032	341	-54	1519	797	886	0
1481	0	0	2949	-938	-3887	-1005	3418	-2412	1782	729	448	2201	1173	1218	0
1482	0	0	2834	-954	-3788	-940	3311	-2371	1538	630	192	1874	979	944	0
1483	0	0	1129	-983	-2112	-73	1620	-1547	386	-100	-663	523	201	217	0
1484	0	0	-1417	-991	426	1204	-921	-282	-1179	-911	-1581	-904	-717	-682	0
1485	0	0	-2698	-995	1703	1846	-2200	354	-1670	-1237	-1934	-1352	-1032	-997	0
1486	0	0	-3121	-987	2134	2054	-2627	573	-1738	-1175	-1850	-1315	-1039	-915	0
1487	0	0	-2913	-975	1938	1944	-2425	481	-1586	-1154	-1693	-1152	-888	-841	0
1488	0	0	-2018	-975	1043	1496	-1530	34	-1059	-818	-1212	-651	-539	-506	0
1489	0	0	-1031	-983	48	1007	-539	-467	-444	-391	-688	52	-58	-32	0
1490	0	0	1168	-964	-2132	-102	1650	-1548	913	362	240	1387	797	777	0
1491	0	0	2704	-950	-3654	-877	3179	-2302	1565	857	783	2000	1148	1158	0
1492	0	0	2574	-962	-3536	-806	3055	-2249	1270	679	694	1619	865	909	0
1493	0	0	949	-983	-1932	17	1440	-1457	221	98	-13	294	131	71	0
1494	0	0	-1652	-1008	644	1330	-1148	-182	-1323	-762	-931	-1274	-874	-845	0
1495	0	0	-2954	-987	1967	1970	-2460	490	-1792	-979	-1132	-1751	-1092	-1103	0
1496	0	0	-3328	-979	2349	2153	-2838	685	-1932	-1028	-1067	-1940	-1113	-1129	0
1497	0	0	-3050	-981	2069	2015	-2559	544	-1695	-744	-797	-1645	-921	-929	0
1498	0	0	-2244	-985	1259	1614	-1751	137	-1259	-502	-411	-1196	-630	-661	0
1499	0	0	-1076	-987	89	1031	-582	-449	-514	-81	300	-409	-122	-73	0
1500	0	0	1024	-981	-2005	-21	1514	-1493	673	731	1171	777	735	708	0
1501	0	0	2600	-971	-3571	-814	3085	-2271	1387	1125	1742	1408	1082	981	0
1502	0	0	2511	-973	-3484	-769	2997	-2228	1051	1047	1691	1002	845	723	0
1503	0	0	778	-966	-1744	94	1261	-1355	3	382	892	-333	64	-29	0
1504	0	0	-1790	-987	803	1388	-1296	-92	-1546	-481	62	-1862	-909	-853	0
1505	0	0	-2944	-968	1976	1956	-2460	504	-2007	-638	-174	-2248	-1173	-1107	0
1506	0	0	-3443	-970	2473	2206	-2958	751	-2135	-694	-133	-2279	-1200	-1047	0
1507	0	0	-3156	-964	2192	2060	-2674	614	-1891	-614	-62	-2060	-1037	-985	0
1508	0	0	-2368	-962	1406	1665	-1887	222	-1383	-320	376	-1509	-688	-696	0
1509	0	0	-1252	-973	279	1112	-765	-347	-774	106	836	-711	-145	-221	0
1510	0	0	869	-977	-1846	54	1357	-1411	562	857	1751	535	661	657	0
1511	0	0	2448	-991	-3439	-728	2943	-2215	1249	1262	2205	1243	1030	1008	0
1512	0	0	2259	-1006	-3265	-626	2762	-2135	1067	1022	1945	989	776	772	0
1513	0	0	583	-1001	-1584	209	1083	-1292	-114	362	1103	-300	-13	-50	0
1514	0	0	-1901	-997	904	1449	-1402	-46	-1596	-384	174	-1813	-869	-944	0
1515	0	0	-3165	-993	2172	2079	-2668	589	-2091	-622	-149	-2068	-1119	-1061	0
1516	0	0	-3605	-979	2626	2292	-3115	823	-2174	-814	-267	-2166	-1237	-1119	0
1517	0	0	-3248	-971	2277	2109	-2762	653	-1920	-634	-126	-1897	-1068	-826	0
1518	0	0	-2511	-977	1534	1744	-2022	278	-1458	-308	151	-1247	-696	-572	0
1519	0	0	-1331	-971	360	1151	-845	-305	-873	44	552	-488	-254	-126	0
1520	0	0	846	-954	-1800	54	1323	-1377	477	816	1455	878	638	713	0
1521	0	0	2440	-970	-3410	-735	2925	-2190	1119	1169	1879	1548	1002	1026	0
1522	0	0	2284	-973	-3257	-655	2770	-2115	838	979	1553	1167	785	797	0
1523	0	0	540	-971	-1511	215	1025	-1241	-236	310	781	11	-102	32	0
1524	0	0	-1898	-975	923	1436	-1410	-26	-1757	-531	-190	-1482	-968	-874	0
1525	0	0	-3182	-975	2207	2078	-2694	616	-2238	-840	-514	-1885	-1243	-1022	0
1526	0	0	-3622	-971	2651	2296	-3136	840	-2384	-900	-624	-2011	-1288	-1113	0
1527	0	0	-3276	-968	2308	2122	-2792	670	-2128	-669	-360	-1658	-1067	-851	0
1528	0	0	-2479	-960	1519	1719	-1999	279	-1711	-494	23	-1181	-838	-651	0
1529	0	0	-1351	-950	401	1150	-876	-274	-971	7	496	-372	-192	-98	0
1530	0	0	805	-942	-1747	68	1276	-1344	351	673	1326	882	543	675	0
1531	0	0	2344	-952	-3296	-696	2820	-2124	950	1103	1815	1493	942	1004	0
1532	0	0	2211	-958	-3169	-626	2690	-2063	754	1001	1635	1098	748	783	0
1533	0	0	398	-975	-1373	288	885	-1174	-485	168	826	-203	-184	-195	0
1534	0	0	-2073	-991	1082	1532	-1577	45	-1947	-529	-52	-1722	-1078	-950	0
1535	0	0	-3422	-997	2425	2209	-2923	714	-2411	-754	-339	-2213	-1233	-1142	0
1536	0	0	-3821	-979	2842	2400	-3331	931	-2469	-814	-376	-2362	-1371	-1255	0
1537	0	0	-3588	-977	2611	2282	-3099	817	-2300	-710	-143	-2147	-1160	-1061	0
1538	0	0	-2682	-983	1699	1832	-2190	358	-1788	-322	356	-1596	-874	-776	0
1539	0	0	-1702	-983	719	1342	-1210	-132	-1164	-5	867	-890	-310	-283	0
1540	0	0	444	-966	-1410	261	927	-1188	151	789	1734	318	420	492	0
1541	0	0	2006	-960	-2966	-523	2486	-1963	913	1270	2337	979	882	855	0
1542	0	0	1750	-964	-2714	-393	2232	-1839	475	1041	2085	473	576	514	0
1543	0	0	-3	-971	-968	487	482	-969	-582	413	1326	-779	-213	-201	0
1544	0	0	-2499	-979	1520	1739	-2009	270	-2046	-349	492	-2267	-1070	-1037	0
1545	0	0	-3788	-993	2795	2390	-3291	901	-2527	-636	184	-2733	-1359	-1422	0
1546	0	0	-4254	-989	3265	2621	-3759	1138	-2539	-636	261	-2816	-1369	-1299	0
1547	0	0	-4054	-991	3063	2522	-3558	1036	-2376	-601	380	-2498	-1286	-1245	0
1548	0	0	-3118	-981	2137	2049	-2627	578	-1788	-149	840	-1883	-882	-845	0
1549	0	0	-2106	-987	1119	1546	-1612	66	-1224	289	1352	-1111	-378	-374	0
1550	0	0	17	-985	-1002	484	509	-993	95	958	2161	104	388	413	0
1551	0	0	1566	-975	-2541	-295	2053	-1758	777	1379	2698	812	871	777	0
1552	0	0	1381	-964	-2345	-208	1863	-1654	550	1162	2461	483	523	533	0
1553	0	0	-447	-964	-517	705	35	-740	-721	492	1577	-785	-265	-283	0
1554	0	0	-2871	-966	1905	1918	-2388	469	-2087	-302	659	-2207	-1154	-1101	0
1555	0	0	-4194	-962	3232	2578	-3713	1135	-2578	-521	355	-2512	-1387	-1270	0
1556	0	0	-4593	-970	3623	2781	-4108	1326	-2727	-582	256	-2659	-1486	-1317	0
1557	0	0	-4251	-985	3266	2618	-3758	1140	-2444	-523	448	-2207	-1249	-1078	0
1558	0	0	-3438	-979	2459	2208	-2948	740	-1974	-114	774	-1716	-898	-700	0
1559	0	0	-2237	-971	1266	1604	-1751	147	-1222	225	1293	-828	-370	-145	0
1560	0	0	-109	-952	-843	530	367	-897	1	857	2052	473	438	613	0
1561	0	0	1478	-960	-2438	-259	1958	-1699	748	1365	2609	1165	921	993	0
1562	0	0	1285	-973	-2258	-156	1771	-1615	486	1191	2349	803	624	690	0
1563	0	0	-421	-975	-554	698	66	-764	-595	492	1548	-450	-182	-13	0
1564	0	0	-2983	-997	1986	1990	-2484	494	-2048	-283	510	-1891	-1070	-946	0
1565	0	0	-4129	-975	3154	2552	-3641	1089	-2531	-498	230	-2273	-1325	-1216	0
1566	0	0	-4558	-964	3594	2761	-4076	1315	-2615	-583	273	-2300	-1402	-1113	0
1567	0	0	-4168	-950	3218	2559	-3693	1134	-2314	-378	430	-1998	-1204	-962	0
1568	0	0	-3359	-960	2399	2159	-2879	719	-1800	-128	888	-1487	-894	-613	0
1569	0	0	-2131	-956	1175	1543	-1653	109	-1072	347	1433	-657	-393	-108	0
1570	0	0	4	-962	-966	479	485	-964	197	1096	2283	628	481	632	0
1571	0	0	1674	-966	-2640	-354	2157	-1803	921	1581	2851	1243	937	997	0
1572	0	0	1395	-981	-2376	-207	1885	-1678	636	1336	2657	812	704	808	0
1573	0	0	-325	-1002	-677	663	176	-839	-488	690	1813	-490	-205	-155	0
1574	0	0	-2794	-1006	1788	1900	-2291	391	-1858	-145	1018	-1889	-1094	-836	0
1575	0	0	-3988	-993	2995	2490	-3491	1001	-2374	-355	651	-2318	-1334	-1156	0
1576	0	0	-4393	-973	3420	2683	-3906	1223	-2502	-380	727	-2490	-1363	-1080	0
1577	0	0	-4128	-970	3158	2549	-3643	1094	-2170	-256	938	-2165	-1074	-937	0
1578	0	0	-3289	-956	2333	2122	-2811	688	-1738	95	1191	-1625	-857	-653	0
1579	0	0	-2104	-950	1154	1527	-1629	102	-971	587	1740	-857	-310	-44	0
1580	0	0	115	-938	-1053	411	584	-995	343	1262	2681	415	556	640	0
1581	0	0	1545	-942	-2487	-301	2016	-1714	1039	1633	3088	1045	927	1014	0
1582	0	0	1442	-946	-2388	-248	1915	-1667	791	1497	2838	655	665	717	0
1583	0	0	-347	-956	-609	651	131	-782	-337	824	1922	-566	-190	-65	0
1584	0	0	-2808	-952	1856	1880	-2332	452	-1744	-48	991	-2097	-1026	-905	0
1585	0	0	-4073	-937	3136	2505	-3604	1099	-2211	-331	655	-2477	-1305	-1158	0
1586	0	0	-4370	-927	3443	2648	-3906	1258	-2221	-333	599	-2518	-1303	-1129	0
1587	0	0	-4146	-905	3241	2525	-3693	1168	-1986	-261	677	-2184	-1119	-1018	0
1588	0	0	-3181	-890	2291	2035	-2736	700	-1375	23	977	-1713	-787	-675	0
1589	0	0	-1985	-880	1105	1432	-1545	112	-647	370	1453	-822	-223	-168	0
1590	0	0	207	-871	-1078	332	642	-974	673	1119	2234	547	609	636	0
1591	0	0	1790	-861	-2651	-464	2220	-1756	1325	1495	2630	1134	997	1053	0
1592	0	0	1548	-880	-2428	-334	1988	-1654	1105	1264	2368	845	723	779	0
1593	0	0	-161	-898	-737	529	288	-817	5	549	1439	-432	-69	-118	0
1594	0	0	-2627	-907	1720	1767	-2173	406	-1394	-174	386	-1728	-909	-942	0
1595	0	0	-3873	-896	2977	2384	-3425	1040	-1883	-453	13	-2147	-1160	-1115	0
1596	0	0	-4195	-880	3315	2537	-3755	1217	-1881	-564	-141	-1986	-1266	-1018	0
1597	0	0	-3811	-876	2935	2343	-3373	1029	-1685	-401	31	-1701	-971	-865	0
1598	0	0	-2998	-874	2124	1936	-2561	625	-1167	-110	314	-1117	-727	-486	0
1599	0	0	-1815	-884	931	1349	-1373	23	-329	355	805	-238	-9	100	0
1600	0	0	407	-859	-1266	226	836	-1062	902	1086	1546	1220	762	779	0
1601	0	0	1933	-847	-2780	-543	2356	-1813	1656	1420	2013	1860	1220	1218	0
1602	0	0	1777	-849	-2626	-464	2201	-1737	1406	1284	1792	1474	944	919	0
1603	0	0	23	-855	-878	416	450	-866	362	576	894	314	164	126	0
1604	0	0	-2424	-855	1569	1639	-1996	357	-1169	-203	-87	-1156	-741	-682	0
1605	0	0	-3623	-838	2785	2230	-3204	973	-1507	-450	-428	-1482	-900	-894	0
1606	0	0	-3934	-834	3100	2384	-3517	1133	-1519	-516	-403	-1489	-1055	-902	0
1607	0	0	-3615	-808	2807	2211	-3211	999	-1373	-436	-234	-1220	-799	-694	0
1608	0	0	-2566	-791	1775	1678	-2170	492	-704	-157	180	-655	-496	-351	0
1609	0	0	-1417	-783	634	1100	-1025	-74	106	339	644	254	122	221	0
1610	0	0	747	-793	-1540	23	1143	-1166	1245	1090	1420	1489	828	962	0
1611	0	0	2425	-810	-3235	-807	2830	-2022	2046	1453	1897	2229	1255	1261	0
1612	0	0	2231	-828	-3059	-701	2645	-1943	1765	1255	1662	1734	1078	1061	0
1613	0	0	518	-855	-1373	168	945	-1114	708	560	818	432	291	203	0
1614	0	0	-1956	-878	1078	1417	-1517	100	-762	-263	-172	-1043	-710	-622	0
1615	0	0	-3050	-876	2174	1963	-2612	649	-1111	-428	-420	-1381	-907	-776	0
1616	0	0	-3433	-888	2545	2160	-2989	828	-1198	-574	-494	-1408	-983	-807	0
1617	0	0	-2963	-882	2081	1922	-2522	599	-900	-378	-339	-1090	-795	-638	0
1618	0	0	-2121	-874	1247	1497	-1684	186	-312	-124	40	-574	-333	-380	0
1619	0	0	-844	-886	-42	865	-401	-464	395	353	605	153	147	176	0
1620	0	0	1325	-861	-2186	-232	1755	-1523	1631	1107	1404	1544	933	962	0
1621	0	0	2913	-871	-3784	-1021	3348	-2327	2320	1484	1856	2048	1359	1354	0
1622	0	0	2749	-876	-3625	-936	3187	-2250	2093	1235	1707	1769	1067	1078	0
1623	0	0	925	-886	-1811	-19	1368	-1348	942	550	783	337	277	120	0
1624	0	0	-1520	-900	620	1210	-1070	-140	-461	-258	-104	-1037	-591	-706	0
1625	0	0	-2769	-909	1860	1839	-2314	475	-938	-547	-502	-1363	-973	-890	0
1626	0	0	-3119	-923	2196	2021	-2657	636	-970	-580	-568	-1482	-915	-905	0
1627	0	0	-2769	-923	1846	1846	-2307	461	-708	-405	-341	-1175	-723	-659	0
1628	0	0	-1882	-944	938	1413	-1410	-3	-275	-135	-97	-574	-475	-325	0
1629	0	0	-673	-956	-283	814	-195	-619	535	273	415	322	85	213	0
1630	0	0	1546	-966	-2512	-290	2029	-1739	1806	989	1274	1561	1022	999	0
1631	0	0	3052	-956	-4008	-1048	3530	-2482	2380	1319	1623	2231	1346	1226	0
1632	0	0	2866	-946	-3812	-960	3339	-2379	2120	1167	1375	1784	1129	958	0
1633	0	0	1071	-946	-2017	-62	1544	-1481	1016	349	355	514	166	141	0
1634	0	0	-1478	-966	512	1222	-995	-227	-525	-481	-657	-956	-733	-715	0
1635	0	0	-2613	-966	1647	1789	-2130	340	-952	-776	-1043	-1295	-1024	-884	0
1636	0	0	-2977	-960	2017	1968	-2497	528	-1065	-805	-1092	-1323	-964	-890	0
1637	0	0	-2704	-960	1744	1832	-2224	392	-799	-777	-1055	-1037	-876	-752	0
1638	0	0	-1838	-956	882	1397	-1360	-37	-339	-419	-776	-469	-481	-446	0
1639	0	0	-634	-948	-314	791	-160	-631	391	-91	-292	300	62	116	0
1640	0	0	1449	-944	-2393	-252	1921	-1668	1583	661	455	1652	869	892	0
1641	0	0	2920	-948	-3868	-986	3394	-2408	2227	1065	861	2293	1311	1204	0
1642	0	0	2700	-962	-3662	-869	3181	-2312	1961	756	510	1895	929	843	0
1643	0	0	896	-970	-1866	37	1381	-1418	836	54	-339	614	102	42	0
1644	0	0	-1710	-977	733	1343	-1221	-122	-741	-797	-1278	-925	-810	-884	0
1645	0	0	-2816	-968	1848	1892	-2332	440	-1070	-1041	-1563	-1226	-1084	-940	0
1646	0	0	-3249	-970	2279	2109	-2764	654	-1229	-1096	-1631	-1336	-1154	-1012	0
1647	0	0	-3019	-971	2048	1995	-2533	538	-975	-871	-1476	-1039	-919	-843	0
1648	0	0	-2050	-987	1063	1518	-1556	38	-471	-523	-1099	-603	-508	-597	0
1649	0	0	-875	-981	-106	928	-384	-543	327	-168	-535	353	-25	75	0
1650	0	0	1267	-958	-2225	-154	1746	-1591	1592	523	285	1592	781	838	0
1651	0	0	2889	-944	-3833	-972	3361	-2388	2322	966	690	2211	1226	1167	0
1652	0	0	2698	-956	-3654	-871	3176	-2305	2071	696	490	1858	904	816	0
1653	0	0	729	-962	-1691	116	1210	-1326	783	-42	-558	372	-31	-79	0
1654	0	0	-1604	-968	636	1286	-1120	-166	-605	-797	-1408	-1010	-818	-896	0
1655	0	0	-2930	-981	1949	1955	-2439	484	-1158	-1156	-1786	-1474	-1183	-1198	0
1656	0	0	-3136	-1020	2116	2078	-2626	548	-1020	-1177	-1866	-1404	-1185	-1094	0
1657	0	0	-2880	-1053	1827	1966	-2353	387	-886	-1014	-1757	-1152	-1065	-956	0
1658	0	0	-1928	-1094	834	1511	-1381	-130	-356	-739	-1408	-713	-642	-609	0
1659	0	0	-772	-1142	-370	957	-201	-756	455	-256	-937	281	-100	42	0
1660	0	0	1444	-1136	-2580	-154	2012	-1858	1747	347	-162	1528	791	723	0
1661	0	0	3079	-1092	-4171	-993	3625	-2631	2432	731	287	2168	1195	1113	0
1662	0	0	2912	-1053	-3965	-929	3438	-2509	2166	570	-85	1697	874	801	0
1663	0	0	1018	-960	-1978	-29	1498	-1469	935	-223	-1034	401	19	-102	0
1664	0	0	-1354	-840	514	1097	-934	-163	-496	-1053	-2029	-993	-857	-991	0
1665	0	0	-2459	-706	1753	1582	-2106	523	-851	-1336	-2289	-1375	-1047	-1167	0
1666	0	0	-2591	-574	2017	1582	-2304	721	-977	-1383	-2345	-1427	-1105	-1154	0
1667	0	0	-2226	-401	1825	1313	-2025	712	-671	-1247	-2225	-1004	-886	-931	0
1668	0	0	-1221	-203	1018	712	-1119	407	-166	-902	-1899	-494	-568	-651	0
1669	0	0	149	54	-95	-101	122	-20	562	-420	-1346	411	32	-89	0
1670	0	0	2500	275	-2225	-1387	2362	-975	1870	236	-426	1734	865	810	0
1671	0	0	4062	444	-3618	-2253	3840	-1587	2463	611	-102	2359	1216	1068	0
1672	0	0	3953	595	-3358	-2274	3655	-1381	2180	457	-320	1986	950	789	0
1673	0	0	2102	708	-1394	-1405	1748	-343	971	-353	-1216	622	25	-48	0
1674	0	0	-367	692	1059	-162	-713	875	-483	-1121	-2139	-847	-832	-845	0
1675	0	0	-1630	535	2165	547	-1897	1350	-956	-1354	-2417	-1247	-999	-1101	0
1676	0	0	-2099	261	2360	919	-2229	1310	-1010	-1392	-2386	-1255	-1103	-1065	0
1677	0	0	-1924	-56	1868	990	-1896	906	-764	-1231	-2254	-838	-871	-935	1
1678	0	0	-1177	-415	762	796	-969	173	-190	-921	-1839	-308	-529	-545	0
1679	0	0	-116	-595	-479	355	181	-537	570	-405	-1301	589	126	46	0
1680	0	0	2113	-721	-2834	-696	2473	-1777	1889	323	-370	1947	964	867	0
1681	71	0	3543	-843	-4386	-1350	3964	-2614	2580	700	31	2525	1231	1220	0
1682	71	0	3236	-977	-4213	-1129	3724	-2595	2287	516	-203	2004	1014	874	0
1683	71	0	1249	-1115	-2364	-67	1806	-1739	1082	-232	-1088	708	170	17	0
1684	71	0	-1295	-1228	67	1261	-681	-580	-440	-1037	-2058	-682	-785	-836	0
1685	71	0	-2509	-1276	1233	1892	-1871	-21	-882	-1363	-2405	-1080	-1136	-1024	0
1686	71	0	-2777	-1293	1484	2035	-2130	95	-871	-1342	-2339	-1080	-971	-985	0
1687	71	0	-2416	-1272	1144	1844	-1780	-64	-702	-1191	-2199	-904	-805	-880	0
1688	71	0	-1407	-1245	162	1326	-784	-541	-34	-880	-1804	-230	-420	-374	0
1689	71	0	-232	-1202	-970	717	369	-1086	735	-444	-1297	607	133	131	0
1690	71	0	2053	-1173	-3226	-440	2639	-2199	1963	292	-455	1951	886	913	0
1691	71	0	3621	-1164	-4785	-1228	4203	-2974	2669	611	67	2568	1309	1286	0
1692	71	0	3475	-1138	-4613	-1168	4044	-2875	2372	494	-192	2112	1057	979	0
1693	71	0	1492	-1107	-2599	-192	2045	-1853	1183	-312	-1123	733	128	95	0
1694	71	0	-972	-1086	-114	1029	-429	-600	-347	-1148	-2038	-774	-735	-783	0
1695	71	0	-2131	-1049	1082	1590	-1606	16	-801	-1375	-2320	-1107	-911	-964	0
1696	71	0	-2393	-1016	1377	1704	-1885	180	-847	-1392	-2312	-1105	-950	-991	0
1697	71	0	-2065	-1010	1055	1537	-1560	22	-494	-1237	-2168	-845	-760	-758	0
1698	71	0	-1179	-989	190	1084	-684	-399	-42	-933	-1813	-304	-436	-469	0
1699	71	0	99	-962	-1061	431	580	-1011	882	-366	-1167	671	240	176	0
1700	71	0	2217	-935	-3152	-641	2684	-2043	1967	292	-314	2002	1022	942	0
1701	71	0	3855	-917	-4772	-1469	4313	-2844	2745	737	188	2543	1390	1222	0
1702	71	0	3484	-929	-4413	-1277	3948	-2671	2390	537	-124	2139	1072	878	0
1703	71	0	1623	-933	-2556	-345	2089	-1744	1179	-98	-960	696	225	129	0
1704	71	0	-875	-927	-52	901	-411	-489	-308	-971	-1864	-706	-638	-744	0
1705	71	0	-2054	-925	1129	1489	-1591	102	-781	-1216	-2217	-1041	-913	-989	0
1706	71	0	-2358	-905	1453	1631	-1905	274	-828	-1262	-2137	-1123	-983	-888	0
1707	71	0	-1939	-902	1037	1420	-1488	67	-512	-997	-1879	-762	-647	-673	0
1708	71	0	-1146	-898	248	1022	-697	-325	-97	-717	-1515	-291	-355	-362	0
1709	71	0	126	-900	-1026	387	576	-963	694	-296	-940	661	213	199	0
1710	71	0	2316	-894	-3210	-711	2763	-2052	1969	486	-25	1982	1103	979	0
1711	71	0	3827	-904	-4731	-1461	4279	-2817	2586	896	395	2607	1458	1292	0
1712	71	0	3606	-923	-4529	-1341	4067	-2726	2273	651	133	2132	1148	960	0
1713	71	0	1600	-923	-2523	-338	2061	-1723	987	-91	-651	754	298	147	0
1714	71	0	-933	-938	-5	935	-464	-471	-576	-966	-1701	-764	-696	-766	0
1715	71	0	-1985	-913	1072	1449	-1528	79	-1055	-1101	-1941	-1111	-966	-931	0
1716	71	0	-2315	-909	1406	1612	-1860	248	-1047	-1196	-1947	-1001	-923	-838	0
1717	71	0	-1923	-909	1014	1416	-1468	52	-834	-1072	-1763	-770	-764	-816	0
1718	71	0	-1009	-905	104	957	-556	-400	-329	-708	-1375	-199	-388	-376	0
1719	71	0	184	-890	-1074	353	629	-982	485	-294	-754	582	250	164	0
1720	71	0	2528	-861	-3389	-833	2958	-2125	1792	510	242	1980	1088	981	0
1721	71	0	4035	-873	-4908	-1581	4471	-2890	2440	822	688	2485	1410	1309	0
1722	71	0	3810	-884	-4694	-1463	4252	-2789	2137	702	411	2097	1173	997	0
1723	71	0	1822	-894	-2716	-464	2269	-1805	828	-60	-450	595	215	102	0
1724	71	0	-700	-909	-209	804	-245	-559	-673	-913	-1342	-902	-741	-719	0
1725	71	0	-1765	-900	865	1332	-1315	-17	-1072	-1072	-1548	-1247	-927	-927	0
1726	71	0	-2166	-898	1268	1532	-1717	185	-1181	-1115	-1586	-1344	-997	-973	0
1727	71	0	-1729	-884	845	1306	-1287	-19	-954	-973	-1369	-1006	-758	-801	0
1728	71	0	-767	-869	-102	818	-332	-485	-353	-517	-838	-434	-351	-366	0
1729	71	0	450	-871	-1321	210	885	-1096	424	-116	-318	405	201	151	0
1730	71	0	2765	-855	-3620	-955	3192	-2237	1790	721	762	1819	1105	1076	0
1731	71	0	4210	-847	-5057	-1681	4633	-2952	2425	1022	1129	2409	1363	1338	0
1732	71	0	4018	-861	-4879	-1578	4448	-2870	2143	909	962	1914	1150	1039	0
1733	71	0	1940	-882	-2822	-529	2381	-1852	904	62	38	549	170	85	0
1734	71	0	-524	-892	-368	708	-78	-630	-591	-636	-921	-968	-653	-739	0
1735	71	0	-1677	-880	797	1278	-1237	-41	-1041	-970	-1183	-1325	-915	-956	0
1736	71	0	-2042	-873	1169	1457	-1605	148	-1078	-1014	-1167	-1311	-946	-894	0
1737	71	0	-1782	-871	911	1326	-1346	20	-935	-830	-1131	-1016	-719	-729	0
1738	71	0	-815	-851	-36	833	-389	-443	-287	-477	-688	-397	-351	-291	0
1739	71	0	392	-841	-1233	224	812	-1037	477	-32	-102	531	242	327	0
1740	71	0	2555	-828	-3383	-863	2969	-2105	1744	737	634	1920	1105	1001	0
1741	71	0	4068	-822	-4890	-1623	4479	-2856	2444	1030	1049	2510	1495	1400	0
1742	71	0	3697	-830	-4527	-1433	4112	-2678	1936	807	679	2015	1111	1014	0
1743	71	0	1698	-822	-2520	-438	2109	-1671	737	-13	-205	647	244	147	0
1744	71	0	-886	-832	54	859	-470	-389	-801	-816	-1245	-814	-657	-649	0
1745	71	0	-2079	-838	1241	1458	-1660	201	-1290	-1084	-1571	-1195	-979	-896	0
1746	71	0	-2369	-849	1520	1609	-1944	335	-1284	-1179	-1571	-1154	-935	-836	0
1747	71	0	-2048	-853	1195	1450	-1621	171	-1082	-1022	-1423	-898	-729	-671	0
1748	71	0	-1093	-847	246	970	-669	-300	-516	-700	-1080	-294	-339	-362	0
1749	71	0	9	-832	-841	411	425	-836	149	-234	-485	545	271	292	0
1750	71	0	2339	-805	-3144	-767	2741	-1974	1478	611	356	1972	1084	1074	0
1751	71	0	3702	-789	-4491	-1456	4096	-2640	2110	886	855	2514	1489	1410	0
1752	71	0	3455	-774	-4229	-1340	3842	-2501	1689	710	539	1951	1080	973	0
1753	71	0	1486	-783	-2269	-351	1877	-1526	488	11	-209	558	248	184	0
1754	71	0	-1126	-785	341	955	-733	-222	-1171	-803	-1181	-929	-748	-801	0
1755	71	0	-2233	-777	1456	1505	-1844	339	-1583	-1008	-1340	-1377	-940	-964	0
1756	71	0	-2603	-772	1831	1687	-2217	529	-1687	-973	-1243	-1369	-981	-960	0
1757	71	0	-2201	-768	1433	1484	-1817	332	-1414	-789	-871	-1140	-739	-743	0
1758	71	0	-1305	-762	543	1033	-924	-109	-904	-413	-382	-558	-469	-384	0
1759	71	0	-180	-785	-605	482	212	-695	-100	95	273	186	197	128	0
1760	71	0	2126	-760	-2886	-683	2506	-1823	1222	991	1435	1660	1053	975	0
1761	71	0	3457	-743	-4200	-1357	3828	-2471	1885	1328	1753	2081	1274	1239	0
1762	71	0	3211	-744	-3955	-1233	3583	-2349	1610	1274	1749	1660	1090	1041	0
1763	71	0	1156	-739	-1895	-208	1525	-1317	413	422	859	114	168	62	0
1764	71	0	-1382	-735	647	1058	-1014	-44	-1094	-327	32	-1387	-717	-840	0
1765	71	0	-2636	-729	1907	1682	-2271	589	-1470	-552	-180	-1870	-942	-1035	0
1766	71	0	-2909	-708	2201	1808	-2555	746	-1487	-578	-159	-1802	-960	-981	0
1767	71	0	-2513	-686	1827	1599	-2170	570	-1138	-415	149	-1486	-729	-729	0
1768	71	0	-1788	-690	1098	1239	-1443	204	-649	-93	374	-931	-382	-343	0
1769	71	0	-476	-677	-201	576	-137	-439	259	316	968	-23	176	188	0
1770	71	0	1634	-653	-2287	-490	1960	-1470	1596	1162	1811	1394	1103	1051	0
1771	71	0	2990	-647	-3637	-1171	3313	-2142	2093	1383	1998	1903	1282	1299	0
1772	71	0	2735	-640	-3375	-1047	3055	-2007	1957	1195	1784	1466	1117	1030	0
1773	71	0	582	-630	-1212	24	897	-921	570	355	626	-9	228	21	0
1774	71	0	-1898	-630	1268	1264	-1583	319	-874	-516	-355	-1414	-750	-768	0
1775	71	0	-3142	-626	2516	1884	-2829	945	-1288	-834	-758	-1734	-960	-925	0
1776	71	0	-3369	-611	2758	1990	-3063	1073	-1346	-915	-863	-1722	-952	-892	0
1777	71	0	-2992	-599	2393	1795	-2692	897	-1078	-725	-671	-1317	-754	-644	0
1778	71	0	-2079	-599	1480	1339	-1779	440	-467	-514	-405	-659	-488	-368	0
1779	71	0	-849	-582	267	715	-558	-157	368	-36	-31	360	98	310	0
1780	71	0	1422	-556	-1978	-433	1700	-1267	1645	743	880	1761	1035	1078	0
1781	71	0	2902	-533	-3435	-1184	3168	-1984	2291	1049	1216	2242	1348	1346	0
1782	71	0	2654	-535	-3189	-1059	2921	-1862	1850	843	888	1841	1080	1053	0
1783	71	0	621	-541	-1162	-40	891	-851	517	-27	-166	415	75	64	0
1784	71	0	-1939	-543	1396	1241	-1667	426	-915	-814	-1109	-1028	-801	-715	0
1785	71	0	-2946	-537	2409	1741	-2677	936	-1346	-1092	-1507	-1309	-1098	-993	0
1786	71	0	-3205	-521	2684	1863	-2944	1081	-1429	-1016	-1443	-1301	-1061	-843	0
1787	71	0	-2816	-502	2314	1659	-2565	906	-1204	-894	-1317	-1047	-871	-777	0
1788	71	0	-1923	-490	1433	1206	-1678	471	-651	-692	-923	-467	-589	-259	0
1789	71	0	-617	-486	131	551	-374	-177	190	-157	-356	517	85	199	0
1790	71	0	1738	-448	-2186	-645	1962	-1317	1489	566	543	1889	925	1006	0
1791	71	0	3152	-438	-3590	-1357	3371	-2014	2178	960	896	2401	1272	1358	0
1792	71	0	2896	-442	-3338	-1227	3117	-1890	1763	725	498	1883	841	913	0
1793	71	0	885	-453	-1338	-216	1111	-895	521	-93	-399	457	-5	7	0
1794	71	0	-1537	-457	1080	997	-1308	311	-935	-929	-1369	-989	-871	-834	0
1795	71	0	-2527	-442	2085	1484	-2306	821	-1390	-1129	-1633	-1478	-1140	-1020	0
1796	71	0	-2804	-444	2360	1624	-2582	958	-1398	-1257	-1612	-1499	-1101	-1090	0
1797	71	0	-2366	-444	1922	1405	-2144	739	-1119	-1024	-1375	-1189	-878	-886	0
1798	71	0	-1404	-444	960	924	-1182	258	-574	-729	-1024	-649	-624	-457	0
1799	71	0	-56	-432	-376	244	160	-404	285	-228	-485	192	21	155	0
1800	71	0	2215	-448	-2663	-883	2439	-1555	1617	593	386	1652	956	907	0
1801	71	0	3705	-452	-4157	-1626	3931	-2304	2120	841	847	2038	1185	1092	0
1802	71	0	3459	-442	-3901	-1508	3680	-2171	1872	636	624	1629	865	919	0
1803	71	0	1427	-448	-1875	-489	1651	-1161	465	-85	-506	131	-67	-129	0
1804	71	0	-973	-457	516	715	-744	29	-841	-917	-1321	-1321	-886	-987	0
1805	71	0	-1991	-453	1538	1222	-1764	542	-1309	-1179	-1629	-1738	-1035	-1235	0
1806	71	0	-2253	-469	1784	1361	-2018	657	-1383	-1198	-1650	-1751	-1096	-1156	0
1807	71	0	-1844	-488	1356	1166	-1600	434	-1055	-1026	-1423	-1373	-942	-937	0
1808	71	0	-887	-496	391	691	-639	-52	-498	-694	-1078	-841	-498	-634	0
1809	71	0	462	-490	-952	14	707	-721	327	-166	-459	124	124	-7	0
1810	71	0	2658	-492	-3150	-1083	2904	-1821	1573	570	362	1526	904	777	0
1811	71	0	4105	-519	-4624	-1793	4364	-2571	2289	954	776	2064	1241	1148	0
1812	71	0	3695	-549	-4244	-1573	3969	-2396	1879	614	450	1511	838	675	0
1813	71	0	1757	-576	-2333	-590	2045	-1454	776	-110	-434	205	40	-159	0
1814	71	0	-843	-595	248	719	-545	-173	-851	-979	-1453	-1295	-905	-1026	0
1815	71	0	-1817	-613	1204	1215	-1510	295	-1216	-1061	-1616	-1598	-1096	-1181	0
1816	71	0	-2230	-644	1586	1437	-1908	471	-1278	-1164	-1714	-1584	-1119	-1101	0
1817	71	0	-1754	-647	1107	1200	-1430	230	-937	-962	-1505	-1212	-923	-884	0
1818	71	0	-893	-647	246	770	-569	-200	-448	-667	-1140	-628	-469	-549	0
1819	71	0	339	-675	-1014	168	676	-844	347	-207	-471	244	64	98	0
1820	71	0	2518	-675	-3193	-921	2855	-1934	1656	609	370	1738	956	843	0
1821	71	0	3877	-680	-4557	-1598	4217	-2618	2163	873	772	2161	1218	1144	0
1822	71	0	3511	-706	-4217	-1402	3864	-2461	1811	723	459	1740	886	814	0
1823	71	0	1374	-725	-2099	-324	1736	-1412	440	-29	-446	316	3	-69	0
1824	71	0	-1121	-737	384	929	-752	-176	-1032	-838	-1309	-1086	-896	-853	0
1825	71	0	-2240	-768	1472	1504	-1856	352	-1455	-1131	-1528	-1445	-1134	-1103	0
1826	71	0	-2572	-762	1810	1667	-2191	524	-1503	-1032	-1414	-1458	-1090	-964	0
1827	71	0	-2230	-774	1456	1502	-1843	341	-1247	-935	-1072	-1144	-954	-807	0
1828	71	0	-1324	-779	545	1051	-934	-117	-783	-504	-624	-605	-556	-463	0
1829	71	0	-134	-787	-653	460	259	-720	139	48	118	292	114	203	0
1830	71	0	2031	-783	-2814	-624	2422	-1798	1373	849	1142	1666	896	1018	0
1831	71	0	3552	-801	-4353	-1375	3952	-2577	2077	1237	1656	2240	1222	1268	0
1832	71	0	3121	-828	-3949	-1146	3535	-2388	1660	995	1520	1621	863	952	0
1833	71	0	1055	-824	-1879	-115	1467	-1351	343	246	646	106	-89	69	0
1834	71	0	-1349	-843	506	1096	-927	-168	-1035	-452	-137	-1245	-820	-729	0
1835	71	0	-2513	-849	1664	1681	-2088	407	-1480	-743	-388	-1734	-1119	-1026	0
1836	71	0	-2720	-843	1877	1781	-2298	517	-1390	-564	-275	-1662	-1039	-896	0
1837	71	0	-2415	-836	1579	1625	-1997	371	-1181	-448	-98	-1402	-907	-793	0
1838	71	0	-1476	-834	642	1155	-1059	-96	-508	-207	378	-880	-545	-452	0
1839	71	0	-286	-836	-550	561	132	-693	322	271	989	42	50	234	0
1840	71	0	1979	-828	-2807	-575	2393	-1817	1600	1045	1802	1398	937	1001	0
1841	71	0	3393	-830	-4223	-1281	3808	-2526	2341	1350	2124	1940	1218	1231	0
1842	71	0	3008	-840	-3848	-1084	3428	-2344	1883	1086	1668	1348	849	861	0
1843	71	0	1034	-849	-1883	-92	1458	-1366	704	337	616	-54	-19	-9	0
1844	71	0	-1431	-855	576	1143	-1003	-139	-721	-582	-473	-1468	-911	-799	0
1845	71	0	-2542	-855	1687	1698	-2114	416	-1094	-871	-894	-1864	-1121	-1088	0
1846	71	0	-2725	-853	1872	1789	-2298	509	-985	-995	-1002	-1761	-1164	-1067	0
1847	71	0	-2380	-863	1517	1621	-1948	327	-789	-843	-917	-1501	-905	-797	0
1848	71	0	-1450	-878	572	1164	-1011	-153	-172	-601	-820	-836	-578	-508	0
1849	71	0	-79	-880	-801	479	361	-840	719	-141	-337	184	116	176	0
1850	71	0	2143	-865	-3008	-639	2575	-1936	1988	585	322	1600	859	1039	0
1851	71	0	3587	-859	-4446	-1364	4016	-2652	2553	785	514	2099	1123	1183	0
1852	71	0	3296	-855	-4151	-1220	3723	-2503	2209	593	128	1672	938	861	0
1853	71	0	1284	-863	-2147	-210	1715	-1505	946	-318	-1068	261	-50	-141	0
1854	71	0	-1118	-851	267	984	-692	-292	-485	-1134	-2060	-1103	-966	-828	0
1855	71	0	-2059	-845	1214	1452	-1636	184	-921	-1385	-2494	-1389	-1154	-1105	0
1856	71	0	-2335	-849	1486	1592	-1910	318	-948	-1455	-2603	-1356	-1164	-1059	0
1857	71	0	-1910	-851	1059	1380	-1484	104	-690	-1326	-2543	-1012	-863	-845	0
1858	71	0	-911	-834	77	872	-494	-378	-155	-917	-2370	-351	-543	-543	0
1859	71	0	378	-836	-1214	229	796	-1025	725	-543	-1757	688	102	79	0
1860	71	0	2673	-826	-3499	-923	3086	-2162	2027	149	-999	1963	917	832	0
1861	71	0	4027	-832	-4859	-1597	4443	-2845	2572	525	-706	2568	1262	1119	0
1862	71	0	3711	-840	-4551	-1435	4131	-2695	2217	279	-1061	2031	927	770	0
1863	71	0	1707	-855	-2562	-426	2134	-1708	826	-512	-2052	593	-27	-194	0
1864	71	0	-716	-861	-145	788	-285	-503	-607	-1346	-3022	-770	-783	-1037	0
1865	71	0	-1747	-843	904	1295	-1325	30	-1032	-1569	-3309	-1049	-1181	-1121	0
1866	71	0	-1997	-855	1142	1426	-1569	143	-1016	-1602	-3369	-1127	-1068	-1175	0
1867	71	0	-1590	-847	743	1218	-1166	-52	-733	-1455	-3059	-758	-840	-971	0
1868	71	0	-654	-838	-184	746	-235	-511	-242	-1175	-2838	-195	-486	-669	0
1869	71	0	630	-834	-1464	102	1047	-1149	616	-686	-2194	768	67	-7	0
1870	71	0	2861	-828	-3689	-1016	3275	-2258	1864	46	-1309	2085	950	785	0
1871	71	0	4290	-818	-5108	-1736	4699	-2963	2481	403	-855	2498	1237	1041	0
1872	71	0	3880	-822	-4702	-1529	4291	-2762	1978	161	-1226	1996	923	653	0
1873	71	0	1973	-834	-2807	-569	2390	-1820	818	-574	-2153	473	-36	-265	0
1874	71	0	-560	-845	-285	702	-137	-565	-787	-1422	-2937	-929	-828	-1051	0
1875	71	0	-1490	-841	649	1165	-1069	-96	-1121	-1693	-3257	-1303	-1158	-1259	0
1876	71	0	-1844	-843	1001	1343	-1422	79	-1129	-1680	-3158	-1307	-1113	-1198	0
1877	71	0	-1413	-828	585	1120	-999	-121	-845	-1449	-2830	-1028	-863	-968	0
1878	71	0	-516	-830	-314	673	-101	-572	-341	-1154	-2599	-583	-564	-721	0
1879	71	0	747	-826	-1573	39	1160	-1199	537	-583	-1767	459	170	-23	0
1880	71	0	2881	-799	-3680	-1041	3280	-2239	1747	116	-876	1656	902	684	0
1881	71	0	4279	-799	-5078	-1740	4678	-2938	2392	556	-341	2174	1210	997	0
1882	71	0	3838	-810	-4648	-1514	4243	-2729	2023	244	-659	1540	789	644	0
1883	71	0	1874	-818	-2692	-528	2283	-1755	776	-370	-1359	128	52	-252	0
1884	71	0	-743	-818	-75	780	-334	-446	-760	-1202	-2205	-1348	-966	-1092	0
1885	71	0	-1677	-814	863	1245	-1270	24	-1109	-1290	-2277	-1668	-1164	-1171	0
1886	71	0	-2047	-814	1233	1430	-1640	209	-1152	-1206	-2139	-1728	-1016	-1144	0
1887	71	0	-1629	-805	824	1217	-1226	9	-917	-1045	-1790	-1462	-869	-937	0
1888	71	0	-743	-805	-62	774	-340	-433	-289	-632	-1253	-776	-560	-537	0
1889	71	0	406	-810	-1216	202	811	-1013	533	-93	-570	114	102	75	0
1890	71	0	2598	-816	-3414	-891	3006	-2115	1874	696	333	1412	898	890	0
1891	71	0	3970	-808	-4778	-1581	4374	-2793	2481	1165	845	1934	1204	1169	0
1892	71	0	3432	-803	-4235	-1314	3833	-2519	1980	803	599	1307	855	774	0
1893	71	0	1446	-816	-2262	-315	1854	-1539	841	120	-263	1	-29	-97	0
1894	71	0	-1087	-822	265	954	-676	-278	-601	-667	-1117	-1321	-904	-832	0
1895	71	0	-2048	-805	1243	1426	-1645	219	-919	-845	-1361	-1635	-1119	-1018	0
1896	71	0	-2397	-803	1594	1600	-1995	395	-929	-964	-1274	-1610	-1103	-1010	0
1897	71	0	-2002	-807	1195	1404	-1598	194	-618	-748	-1200	-1220	-849	-748	0
1898	71	0	-1074	-793	281	933	-677	-256	-46	-488	-863	-613	-550	-389	0
1899	71	0	215	-793	-1008	289	611	-900	791	73	-333	488	159	289	0
1900	71	0	2313	-777	-3090	-768	2701	-1933	1990	646	442	1647	931	1035	0
1901	71	0	3771	-768	-4539	-1501	4155	-2653	2611	841	744	2250	1198	1276	0
1902	71	0	3400	-774	-4174	-1313	3787	-2474	2168	704	267	1775	929	874	0
1903	71	0	1397	-783	-2180	-307	1788	-1481	884	-151	-857	355	-3	29	0
1904	71	0	-928	-785	143	856	-535	-321	-461	-1041	-1784	-970	-888	-727	0
1905	71	0	-1865	-797	1068	1331	-1466	135	-789	-1255	-2137	-1206	-1028	-929	0
1906	71	0	-2089	-797	1292	1443	-1690	247	-904	-1276	-2316	-1292	-999	-942	0
1907	71	0	-1543	-795	748	1169	-1145	-23	-525	-1127	-2128	-869	-756	-667	0
1908	71	0	-553	-789	-236	671	-158	-512	-3	-808	-1808	-333	-424	-294	0
1909	71	0	704	-785	-1489	40	1096	-1137	752	-413	-1356	649	126	219	0
1910	71	0	3082	-766	-3848	-1158	3465	-2307	2139	374	-349	1941	1020	1028	0
1911	71	0	4440	-768	-5208	-1836	4824	-2988	2679	711	-230	2463	1262	1231	0
1912	71	0	4102	-777	-4879	-1662	4490	-2828	2227	356	-461	1831	923	799	0
1913	71	0	2270	-779	-3049	-745	2659	-1914	1016	-283	-1377	440	17	-54	0
1914	71	0	-79	-812	-733	445	327	-772	-380	-1119	-2279	-907	-808	-845	0
1915	71	0	-1062	-812	250	937	-656	-281	-907	-1416	-2572	-1307	-1115	-1160	0
1916	71	0	-1250	-814	436	1032	-843	-189	-878	-1363	-2533	-1280	-1096	-1082	0
1917	71	0	-822	-807	15	814	-418	-396	-710	-1185	-2289	-1012	-865	-919	0
1918	71	0	192	-781	-973	294	582	-877	-97	-797	-1930	-438	-531	-568	0
1919	71	0	1440	-779	-2219	-330	1829	-1499	642	-349	-1290	543	69	15	0
1920	71	0	3663	-783	-4446	-1440	4054	-2614	1755	457	-393	1759	886	729	0
1921	71	0	4887	-768	-5655	-2059	5271	-3211	2281	659	-91	2114	1115	931	0
1922	71	0	4578	-772	-5350	-1903	4964	-3061	1868	496	-370	1614	822	618	0
1923	71	0	2412	-787	-3199	-812	2805	-1993	517	-360	-1214	126	-184	-325	0
1924	71	0	87	-787	-874	350	480	-830	-900	-1105	-2044	-1311	-971	-1150	0
1925	71	0	-963	-799	164	881	-563	-317	-1342	-1317	-2172	-1571	-1193	-1278	0
1926	71	0	-1215	-795	420	1005	-817	-187	-1356	-1241	-2217	-1550	-1156	-1237	0
1927	71	0	-855	-791	64	823	-459	-363	-1072	-1094	-1918	-1228	-921	-1053	0
1928	71	0	52	-793	-845	370	448	-819	-475	-768	-1414	-741	-541	-659	0
1929	71	0	1305	-803	-2108	-251	1706	-1455	362	-283	-843	242	75	-81	0
1930	71	0	3416	-797	-4213	-1309	3814	-2505	1584	514	67	1513	861	673	0
1931	71	0	4656	-797	-5453	-1929	5054	-3125	2112	845	502	1912	1150	886	0
1932	71	0	4184	-803	-4987	-1690	4585	-2895	1656	516	197	1321	777	469	0
1933	71	0	2194	-816	-3010	-689	2602	-1913	504	-166	-566	31	-110	-302	0
1934	71	0	-298	-810	-512	554	107	-661	-966	-898	-1517	-1480	-956	-1123	0
1935	71	0	-1264	-803	461	1033	-862	-171	-1276	-1035	-1674	-1695	-1127	-1259	0
1936	71	0	-1644	-803	841	1223	-1242	19	-1290	-1049	-1598	-1707	-1164	-1193	0
1937	71	0	-1260	-791	469	1025	-864	-161	-985	-927	-1420	-1420	-902	-1026	0
1938	71	0	-316	-793	-477	554	80	-635	-364	-589	-995	-739	-659	-517	0
1939	71	0	859	-793	-1652	-33	1255	-1222	496	-73	-364	141	102	46	0
1940	71	0	2955	-789	-3744	-1083	3349	-2266	1792	622	329	1499	807	729	0
1941	71	0	4177	-797	-4974	-1690	4575	-2885	2279	948	706	1844	1096	1068	0
1942	71	0	3707	-820	-4527	-1443	4117	-2673	1864	704	289	1361	772	713	0
1943	71	0	1644	-843	-2487	-400	2065	-1665	729	-149	-696	0	-95	-194	0
1944	71	0	-770	-832	-62	801	-354	-447	-711	-931	-1614	-1390	-979	-942	0
1945	71	0	-1714	-816	898	1265	-1306	41	-1090	-1088	-1804	-1621	-1129	-1053	0
1946	71	0	-2090	-820	1270	1455	-1680	225	-1098	-1158	-1941	-1633	-1196	-1004	0
1947	71	0	-1609	-801	808	1205	-1208	3	-706	-843	-1693	-1198	-867	-808	0
1948	71	0	-800	-795	5	797	-402	-395	-289	-706	-1433	-682	-591	-531	0
1949	71	0	544	-779	-1323	117	933	-1051	673	-161	-737	368	62	180	0
1950	71	0	2635	-777	-3412	-929	3023	-2094	1936	605	-58	1606	851	900	0
1951	71	0	3777	-783	-4560	-1497	4168	-2671	2364	797	199	2050	1045	1074	0
1952	71	0	3523	-797	-4320	-1363	3921	-2558	2017	490	-27	1579	774	808	0
1953	71	0	1475	-808	-2283	-333	1879	-1545	838	-226	-960	209	-81	-122	0
1954	71	0	-977	-816	161	896	-569	-327	-614	-1134	-2005	-1255	-968	-929	0
1955	71	0	-1829	-832	997	1330	-1413	82	-853	-1309	-2184	-1429	-1154	-1037	0
1956	71	0	-2205	-834	1371	1519	-1788	268	-960	-1311	-2343	-1515	-1224	-999	0
1957	71	0	-1704	-828	876	1266	-1290	24	-630	-1148	-2137	-1193	-946	-871	0
1958	71	0	-827	-830	-3	828	-412	-416	-27	-940	-1835	-500	-618	-481	0
1959	71	0	421	-810	-1231	194	826	-1020	783	-389	-1342	384	21	137	0
1960	71	0	2575	-810	-3385	-882	2980	-2097	1996	300	-486	1672	828	849	0
1961	71	0	3759	-807	-4566	-1476	4162	-2686	2587	568	-300	2064	1164	1068	0
1962	71	0	3405	-816	-4221	-1294	3813	-2518	2120	186	-741	1552	686	682	0
1963	71	0	1385	-822	-2207	-281	1796	-1514	840	-496	-1639	197	-192	-207	0
1964	71	0	-958	-832	126	895	-542	-353	-566	-1286	-2586	-1134	-915	-966	0
1965	71	0	-1888	-816	1072	1352	-1480	128	-892	-1470	-2855	-1410	-1171	-1109	0
1966	71	0	-2059	-816	1243	1437	-1651	213	-919	-1513	-2789	-1359	-1195	-1053	0
1967	71	0	-1694	-818	876	1256	-1285	29	-671	-1297	-2646	-1039	-865	-857	0
1968	71	0	-675	-820	-145	747	-265	-482	-48	-1012	-2283	-475	-554	-595	0
1969	71	0	670	-810	-1480	70	1075	-1145	791	-471	-1606	572	168	170	0
1970	71	0	2808	-808	-3616	-1000	3212	-2212	1976	201	-843	1796	851	820	0
1971	71	0	4066	-805	-4871	-1630	4468	-2838	2423	564	-438	2260	1208	1084	0
1972	71	0	3717	-816	-4533	-1450	4125	-2674	2083	285	-896	1656	857	710	0
1973	71	0	1801	-818	-2619	-491	2210	-1718	948	-479	-1755	335	3	-159	0
1974	71	0	-533	-824	-291	678	-121	-557	-397	-1251	-2527	-995	-779	-861	0
1975	71	0	-1442	-818	624	1130	-1033	-97	-867	-1319	-2795	-1317	-971	-1113	0
1976	71	0	-1712	-818	894	1265	-1303	38	-704	-1412	-2770	-1245	-925	-1098	0
1977	71	0	-1293	-816	477	1054	-885	-169	-473	-1138	-2523	-808	-729	-803	0
1978	71	0	-347	-808	-461	577	57	-634	81	-911	-2219	-310	-339	-535	0
1979	71	0	939	-807	-1746	-66	1342	-1276	997	-335	-1462	750	323	182	0
1980	71	0	3121	-807	-3928	-1157	3524	-2367	2232	386	-628	1998	1098	857	0
1981	71	0	4272	-801	-5073	-1735	4672	-2937	2727	673	-358	2409	1358	1136	0
1982	71	0	3849	-820	-4669	-1514	4259	-2744	2271	376	-706	1800	999	659	0
1983	71	0	1836	-841	-2677	-497	2256	-1759	1063	-358	-1509	471	108	-149	0
1984	71	0	-490	-841	-351	665	-69	-596	-304	-1096	-2452	-845	-708	-832	0
1985	71	0	-1454	-832	622	1143	-1038	-105	-717	-1264	-2582	-1099	-855	-950	0
1986	71	0	-1747	-830	917	1288	-1332	43	-690	-1261	-2663	-1160	-764	-940	0
1987	71	0	-1332	-816	516	1074	-924	-150	-444	-1082	-2409	-704	-647	-752	0
1988	71	0	-436	-824	-388	630	-24	-606	162	-754	-1901	-188	-223	-300	0
1989	71	0	790	-820	-1610	15	1200	-1215	970	-250	-1286	851	450	236	0
1990	71	0	2902	-822	-3724	-1040	3313	-2273	2227	504	-490	2130	1189	1012	0
1991	71	0	4092	-812	-4904	-1640	4498	-2858	2696	776	-143	2506	1387	1251	0
1992	71	0	3700	-816	-4516	-1442	4108	-2666	2262	494	-444	1986	1098	935	0
1993	71	0	1635	-826	-2461	-404	2048	-1643	1037	-335	-1381	570	192	-67	0
1994	71	0	-565	-836	-271	700	-147	-553	-291	-894	-2122	-680	-541	-704	0
1995	71	0	-1724	-822	902	1273	-1313	40	-764	-1195	-2328	-1109	-774	-863	0
1996	71	0	-1801	-818	983	1309	-1392	82	-735	-1107	-2279	-1051	-768	-818	0
1997	71	0	-1467	-812	655	1139	-1061	-78	-442	-917	-1943	-624	-516	-574	0
1998	71	0	-615	-810	-195	712	-210	-502	-89	-679	-1590	-246	-217	-370	0
1999	71	0	759	-808	-1567	24	1163	-1187	1001	-52	-770	878	508	403	0
[truncated: 30,113 more rows]
