# Supplementary material for: A Robust and Real-Time Capable Envelope-Based Algorithm for Heart Sound Classification: Validation under Different Physiological Conditions
Source: Sensors (Basel). 2020 Feb 11;20(4):972. doi: 10.3390/s20040972 (PMC7070375; doi:10.3390/s20040972)
Supplement: Supplementary file 1 [file sensors-20-00972-s001.zip › Messungen/jk/jk09_unfiltered.csv]

Dataset No.	Pulse (bpm)	Pacer Bit	leadI (�V)	leadII (�V)	leadIII (�V)	lead_avR (�V)	lead_avL (�V)	lead_avF (�V)	V1 (�V)	V2 (�V)	V3 (�V)	V4 (�V)	V5 (�V)	V6 (�V)	R-Wave
1	0	0	-82	-147	-65	114	-8	-106	-6004	525	2046	-3144	878	-2991	0
2	0	0	5091	-147	-5238	-2472	5164	-2692	3032	355	807	4083	1949	2523	0
3	0	0	7677	-1276	-8953	-3200	8315	-5114	2681	277	516	3393	1486	2081	0
4	0	0	3521	-1286	-4807	-1117	4164	-3046	1142	-184	-539	1177	213	599	0
5	0	0	-2030	-1282	748	1656	-1389	-267	-698	-564	-1676	-1070	-1061	-642	0
6	0	0	-5191	-1259	3932	3225	-4561	1336	-1476	-801	-2151	-1980	-1573	-1175	0
7	0	0	-6403	-1253	5150	3828	-5776	1948	-1610	-836	-2215	-2069	-1689	-1196	0
8	0	0	-5842	-1231	4611	3536	-5226	1690	-1389	-774	-1974	-1639	-1352	-843	0
9	0	0	-3649	-1226	2423	2437	-3036	598	-692	-632	-1487	-758	-807	-308	0
10	0	0	-498	-1231	-733	864	117	-982	380	-232	-725	810	180	764	0
11	0	0	4513	-1231	-5744	-1641	5128	-3487	1990	176	440	2880	1420	1972	1
12	0	0	8040	-1237	-9277	-3401	8658	-5257	2814	411	909	3761	1916	2494	0
13	0	0	7789	-1237	-9026	-3276	8407	-5131	2452	248	613	3084	1495	1986	0
14	0	0	3657	-1251	-4908	-1203	4282	-3079	898	-131	-537	950	172	640	0
15	0	0	-2078	-1264	814	1671	-1446	-225	-1051	-651	-1629	-1394	-1096	-700	0
16	0	0	-5198	-1268	3930	3233	-4564	1331	-1788	-814	-2095	-2250	-1600	-1278	0
17	0	0	-6520	-1255	5265	3887	-5892	2005	-1905	-888	-2231	-2409	-1736	-1293	0
18	0	0	-5993	-1239	4754	3616	-5373	1757	-1755	-768	-1953	-1996	-1458	-919	0
19	0	0	-3728	-1220	2508	2474	-3118	644	-1016	-552	-1487	-1076	-859	-362	0
20	0	0	-613	-1185	-572	899	-20	-878	141	-312	-630	459	83	717	0
21	0	0	4438	-1160	-5598	-1639	5018	-3379	1645	182	370	2490	1321	1889	0
22	0	0	7981	-1150	-9131	-3415	8556	-5140	2545	322	927	3367	1780	2463	0
23	0	0	7762	-1175	-8937	-3293	8349	-5056	2188	281	675	2706	1431	2027	0
24	0	0	3570	-1204	-4774	-1183	4172	-2989	611	-225	-450	424	102	554	0
25	0	0	-2123	-1235	888	1679	-1505	-173	-1173	-607	-1629	-1780	-1150	-725	0
26	0	0	-5298	-1261	4037	3279	-4667	1388	-1854	-818	-2056	-2702	-1639	-1272	0
27	0	0	-6564	-1259	5305	3911	-5934	2023	-2060	-855	-2110	-2929	-1761	-1338	0
28	0	0	-6102	-1262	4840	3682	-5471	1789	-1843	-789	-1877	-2510	-1524	-979	0
29	0	0	-3866	-1247	2619	2556	-3242	686	-1094	-550	-1303	-1565	-904	-374	0
30	0	0	-790	-1228	-438	1009	-176	-833	58	-345	-517	-65	5	616	0
31	0	0	4438	-1224	-5662	-1607	5050	-3443	1747	225	572	2068	1259	1881	0
32	0	0	7896	-1216	-9112	-3340	8504	-5164	2533	389	1171	2956	1798	2407	0
33	0	0	7745	-1237	-8982	-3254	8363	-5109	2337	322	725	2360	1410	1877	0
34	0	0	3510	-1262	-4772	-1124	4141	-3017	834	-73	-226	279	188	591	0
35	0	0	-2241	-1293	948	1767	-1594	-172	-1103	-560	-1478	-2062	-1177	-828	0
36	0	0	-5495	-1293	4202	3394	-4848	1454	-1823	-793	-1912	-2840	-1716	-1255	0
37	0	0	-6781	-1295	5486	4038	-6133	2095	-1932	-799	-2083	-2970	-1835	-1336	0
38	0	0	-6273	-1297	4976	3785	-5624	1839	-1649	-677	-1864	-2407	-1532	-1043	0
39	0	0	-4236	-1321	2915	2778	-3575	797	-1070	-568	-1408	-1524	-948	-564	0
40	0	0	-1038	-1309	-271	1173	-383	-790	149	-137	-512	139	69	486	0
41	0	0	3956	-1313	-5269	-1321	4612	-3291	1746	205	644	2155	1272	1747	0
42	0	0	7591	-1319	-8910	-3136	8250	-5114	2665	485	1082	3133	1775	2217	0
43	0	0	7389	-1350	-8739	-3019	8064	-5044	2428	327	935	2673	1468	1914	0
44	0	0	3094	-1369	-4463	-862	3778	-2916	882	-89	-279	578	85	395	0
45	0	0	-2636	-1381	1255	2008	-1945	-63	-952	-490	-1443	-1621	-1158	-867	0
46	0	0	-5844	-1394	4450	3619	-5147	1528	-1629	-750	-1938	-2463	-1625	-1363	0
47	0	0	-7210	-1396	5814	4303	-6512	2209	-1757	-743	-2104	-2533	-1761	-1466	0
48	0	0	-6629	-1390	5239	4009	-5934	1924	-1385	-677	-1841	-2000	-1509	-1148	0
49	0	0	-4527	-1379	3148	2953	-3837	884	-669	-504	-1334	-968	-871	-535	0
50	0	0	-1483	-1369	114	1426	-798	-627	401	-182	-554	500	29	488	0
51	0	0	3585	-1365	-4950	-1110	4267	-3157	2089	170	475	2624	1164	1664	0
52	0	0	7196	-1359	-8555	-2918	7875	-4957	3049	475	1006	3705	1780	2285	0
53	0	0	6860	-1359	-8219	-2750	7539	-4789	2675	333	733	3034	1402	1775	0
54	0	0	2716	-1371	-4087	-672	3401	-2729	1311	-114	-337	1030	122	370	0
55	0	0	-3138	-1377	1761	2257	-2449	192	-630	-479	-1592	-1220	-1179	-880	0
56	0	0	-6296	-1367	4929	3831	-5612	1781	-1315	-737	-2102	-2023	-1699	-1447	0
57	0	0	-7536	-1381	6155	4458	-6845	2387	-1455	-694	-2168	-2066	-1757	-1468	0
58	0	0	-7016	-1383	5633	4199	-6324	2125	-1171	-750	-1984	-1703	-1495	-1195	0
59	0	0	-4777	-1369	3408	3073	-4092	1019	-448	-539	-1466	-675	-927	-578	0
60	0	0	-1725	-1361	364	1543	-1044	-498	717	-194	-661	861	56	419	0
61	0	0	3397	-1342	-4739	-1027	4068	-3040	2281	230	405	2941	1220	1649	0
62	0	0	7110	-1332	-8442	-2889	7776	-4887	3259	519	1078	3963	1839	2207	0
63	0	0	6782	-1336	-8118	-2723	7450	-4727	2927	300	762	3336	1431	1664	0
64	0	0	2605	-1358	-3963	-623	3284	-2660	1389	32	-269	1228	93	370	0
65	0	0	-3167	-1379	1788	2273	-2477	204	-550	-432	-1445	-1090	-1177	-909	0
66	0	0	-6458	-1385	5073	3921	-5765	1844	-1272	-698	-1971	-1897	-1713	-1503	0
67	0	0	-7584	-1408	6176	4496	-6880	2384	-1338	-634	-2000	-2052	-1790	-1451	0
68	0	0	-7131	-1455	5676	4293	-6403	2110	-1158	-601	-1786	-1689	-1486	-1154	0
69	0	0	-4776	-1486	3290	3131	-4033	902	-453	-434	-1262	-721	-933	-644	0
70	0	0	-1782	-1532	250	1657	-1016	-641	673	-112	-504	756	64	356	0
71	0	0	3408	-1546	-4954	-931	4181	-3250	2267	277	583	2737	1210	1612	0
72	0	0	7273	-1536	-8809	-2868	8041	-5172	3185	558	1096	3699	1856	2114	0
73	0	0	7095	-1489	-8584	-2803	7839	-5036	2799	430	952	3051	1429	1792	0
74	0	0	2996	-1429	-4425	-783	3710	-2927	1305	15	-168	865	174	355	0
75	0	0	-2762	-1325	1437	2043	-2099	56	-665	-424	-1377	-1410	-1138	-956	0
76	0	0	-5807	-1175	4632	3491	-5219	1728	-1290	-677	-1726	-2296	-1650	-1423	0
77	0	0	-7101	-1041	6060	4071	-6580	2509	-1526	-715	-1844	-2560	-1788	-1499	0
78	0	0	-6422	-892	5530	3657	-5976	2319	-1237	-607	-1633	-2182	-1505	-1173	0
79	0	0	-4129	-682	3447	2405	-3788	1382	-613	-457	-1055	-1251	-997	-605	0
80	0	0	-882	-434	448	658	-665	7	519	-73	-275	194	36	411	0
81	0	0	4392	-159	-4551	-2116	4471	-2355	2046	283	803	2165	1171	1586	0
82	0	0	8301	56	-8245	-4178	8273	-4094	2989	531	1389	3117	1788	2161	0
83	0	0	8163	211	-7952	-4187	8057	-3870	2634	475	1123	2490	1412	1730	0
84	0	0	4151	349	-3802	-2250	3976	-1726	1229	31	129	358	81	442	0
85	0	0	-1637	434	2071	601	-1854	1252	-735	-432	-1078	-1953	-1173	-946	0
86	0	0	-4945	366	5311	2289	-5128	2838	-1458	-611	-1552	-2888	-1650	-1423	0
87	0	0	-6421	89	6510	3166	-6465	3299	-1672	-696	-1649	-3076	-1765	-1548	0
88	0	0	-6033	-219	5814	3126	-5923	2797	-1484	-582	-1472	-2681	-1493	-1309	0
89	0	0	-4017	-611	3406	2314	-3711	1397	-743	-407	-902	-1672	-981	-618	0
90	0	0	-1084	-923	161	1003	-622	-381	308	-149	-164	-228	-87	322	0
91	0	0	3944	-1084	-5028	-1430	4486	-3056	1883	292	909	1881	1136	1579	0
92	0	0	7642	-1243	-8885	-3199	8263	-5064	2764	521	1491	2877	1709	2112	0
93	0	0	7529	-1389	-8918	-3070	8223	-5153	2554	521	1286	2260	1427	1691	0
94	0	0	3190	-1526	-4716	-832	3953	-3121	1002	25	197	137	133	389	0
95	0	0	-2634	-1664	970	2149	-1802	-347	-942	-372	-1074	-2149	-1185	-1026	0
96	0	0	-6000	-1732	4268	3866	-5134	1268	-1594	-611	-1453	-2937	-1689	-1400	0
97	0	0	-7381	-1742	5639	4561	-6510	1948	-1872	-744	-1598	-3206	-1761	-1625	0
98	0	0	-6742	-1718	5024	4230	-5883	1653	-1501	-585	-1313	-2725	-1478	-1251	0
99	0	0	-4651	-1670	2981	3160	-3816	655	-830	-436	-894	-1827	-989	-731	0
100	0	0	-1556	-1637	-81	1596	-737	-859	291	-77	-162	-294	-69	308	0
101	0	0	3566	-1604	-5170	-981	4368	-3387	1854	254	1020	1806	1024	1567	0
102	0	0	7318	-1584	-8902	-2867	8110	-5243	2783	589	1524	2805	1769	2066	0
103	0	0	7203	-1565	-8768	-2819	7985	-5166	2522	393	1299	2256	1330	1610	0
104	0	0	3055	-1581	-4636	-737	3845	-3108	1164	85	149	291	161	275	0
105	0	0	-2818	-1561	1257	2189	-2037	-152	-748	-420	-923	-2015	-1158	-1018	0
106	0	0	-6023	-1515	4508	3769	-5265	1496	-1511	-632	-1509	-2892	-1728	-1522	0
107	0	0	-7249	-1472	5777	4360	-6513	2152	-1503	-616	-1614	-2954	-1716	-1569	0
108	0	0	-6791	-1433	5358	4112	-6074	1962	-1344	-646	-1460	-2549	-1600	-1259	0
109	0	0	-4533	-1389	3144	2961	-3838	877	-626	-388	-970	-1538	-985	-737	0
110	0	0	-1613	-1365	248	1489	-930	-558	502	-174	-164	-17	-145	261	0
111	0	0	3543	-1330	-4873	-1106	4208	-3101	2143	366	836	2135	1111	1458	0
112	0	0	7381	-1321	-8702	-3030	8041	-5011	3039	545	1472	3166	1660	2035	0
113	0	0	7188	-1309	-8497	-2939	7842	-4903	2878	415	1284	2597	1408	1610	0
114	0	0	3153	-1326	-4479	-913	3816	-2902	1330	93	254	632	159	296	0
115	0	0	-2690	-1338	1352	2014	-2021	7	-483	-325	-1010	-1647	-1006	-1022	0
116	0	0	-5941	-1334	4607	3637	-5274	1636	-1295	-566	-1519	-2417	-1680	-1501	0
117	0	0	-7131	-1323	5808	4227	-6469	2242	-1328	-673	-1579	-2459	-1800	-1519	0
118	0	0	-6523	-1326	5197	3924	-5860	1935	-1030	-593	-1317	-1971	-1449	-1253	0
119	0	0	-4469	-1309	3160	2889	-3814	925	-364	-420	-867	-1109	-904	-754	0
120	0	0	-1448	-1299	149	1373	-798	-575	661	-62	-106	353	-21	219	0
121	0	0	3643	-1286	-4929	-1178	4286	-3107	2310	389	929	2502	1158	1468	0
122	0	0	7459	-1284	-8743	-3087	8101	-5013	3173	653	1546	3480	1728	1978	0
123	0	0	7259	-1286	-8545	-2986	7902	-4915	2950	529	1363	2937	1387	1680	0
124	0	0	3183	-1313	-4496	-935	3839	-2904	1476	126	240	946	143	291	0
125	0	0	-2556	-1323	1233	1939	-1894	-45	-248	-283	-824	-1367	-1086	-1016	0
126	0	0	-5841	-1323	4518	3582	-5179	1597	-999	-525	-1402	-2196	-1583	-1445	0
127	0	0	-7012	-1317	5695	4164	-6353	2189	-1096	-506	-1526	-2351	-1683	-1501	0
128	0	0	-6521	-1307	5214	3914	-5867	1953	-948	-508	-1278	-1938	-1464	-1280	0
129	0	0	-4393	-1307	3086	2850	-3739	889	-256	-312	-744	-1045	-956	-719	0
130	0	0	-1307	-1290	17	1298	-662	-636	925	17	19	409	-50	221	0
131	0	0	3771	-1284	-5055	-1243	4413	-3169	2487	452	1111	2461	1247	1552	0
132	0	0	7680	-1278	-8958	-3201	8319	-5118	3402	682	1800	3426	1800	2052	0
133	0	0	7648	-1295	-8943	-3176	8295	-5119	3204	682	1445	2937	1493	1674	0
134	0	0	3523	-1319	-4842	-1102	4182	-3080	1747	129	504	876	176	391	0
135	0	0	-2249	-1332	917	1790	-1583	-207	-62	-291	-704	-1420	-1014	-970	0
136	0	0	-5742	-1325	4417	3533	-5079	1546	-987	-514	-1233	-2446	-1623	-1524	0
137	0	0	-7097	-1307	5790	4202	-6443	2241	-1185	-504	-1264	-2642	-1767	-1584	0
138	0	0	-6667	-1301	5366	3984	-6016	2032	-902	-502	-1061	-2287	-1513	-1251	0
139	0	0	-4419	-1284	3135	2851	-3777	925	-209	-149	-630	-1214	-853	-746	0
140	0	0	-1473	-1274	199	1373	-836	-537	851	13	209	122	-56	174	0
141	0	0	3784	-1261	-5045	-1261	4414	-3153	2485	475	1398	2215	1220	1453	0
142	0	0	7709	-1253	-8962	-3228	8335	-5107	3422	776	2048	3266	1856	2011	0
143	0	0	7735	-1266	-9001	-3234	8368	-5133	3195	673	1837	2694	1509	1565	0
144	0	0	3707	-1284	-4991	-1211	4349	-3137	1738	327	919	706	345	374	0
145	0	0	-2170	-1288	882	1729	-1526	-203	-73	-203	-279	-1544	-1084	-952	0
146	0	0	-5598	-1288	4310	3443	-4954	1511	-871	-384	-779	-2459	-1583	-1532	0
147	0	0	-7136	-1282	5854	4209	-6495	2286	-1202	-343	-987	-2696	-1695	-1645	0
148	0	0	-6612	-1268	5344	3940	-5978	2038	-896	-312	-830	-2366	-1466	-1433	0
149	0	0	-4576	-1259	3317	2917	-3946	1029	-215	-269	-413	-1282	-948	-758	0
150	0	0	-1495	-1255	240	1375	-867	-507	793	97	259	118	-11	124	0
151	0	0	3754	-1235	-4989	-1259	4371	-3112	2448	583	1334	2287	1292	1456	0
152	0	0	7687	-1235	-8922	-3226	8304	-5078	3422	719	1918	3303	1808	2044	0
153	0	0	7619	-1239	-8858	-3190	8238	-5048	3047	597	1522	2768	1472	1608	0
154	0	0	3713	-1253	-4966	-1230	4339	-3109	1765	188	572	741	368	343	0
155	0	0	-2298	-1268	1030	1783	-1664	-119	-225	-335	-818	-1553	-1045	-1051	0
156	0	0	-5609	-1264	4345	3436	-4977	1540	-873	-434	-1315	-2341	-1528	-1534	0
157	0	0	-7241	-1257	5984	4249	-6612	2363	-1251	-609	-1495	-2651	-1693	-1650	0
158	0	0	-6701	-1266	5435	3983	-6068	2084	-1016	-459	-1309	-2298	-1439	-1358	0
159	0	0	-4645	-1241	3404	2943	-4024	1081	-428	-320	-921	-1396	-882	-861	0
160	0	0	-1551	-1228	323	1389	-937	-452	647	-48	-87	97	-54	93	0
161	0	0	3612	-1214	-4826	-1199	4219	-3020	2269	306	1020	2258	1146	1389	0
162	0	0	7744	-1195	-8939	-3274	8341	-5067	3199	644	1713	3379	1746	2050	0
163	0	0	7698	-1189	-8887	-3254	8292	-5038	2900	558	1538	2778	1528	1627	0
164	0	0	3812	-1206	-5018	-1303	4415	-3112	1499	203	640	727	254	341	0
165	0	0	-2127	-1202	925	1664	-1526	-138	-415	-192	-485	-1625	-1016	-950	0
166	0	0	-5729	-1202	4527	3465	-5128	1662	-1305	-473	-1090	-2636	-1592	-1612	0
167	0	0	-7204	-1200	6004	4202	-6604	2402	-1491	-556	-1129	-2985	-1798	-1734	0
168	0	0	-6845	-1185	5660	4015	-6252	2237	-1340	-477	-834	-2634	-1552	-1429	0
169	0	0	-4760	-1177	3583	2968	-4171	1203	-711	-273	-339	-1753	-1086	-841	0
170	0	0	-1661	-1167	494	1414	-1077	-336	395	40	419	-347	-176	65	0
171	0	0	3521	-1140	-4661	-1190	4091	-2900	1963	529	1499	1616	1125	1257	0
172	0	0	7615	-1138	-8753	-3238	8184	-4945	2958	807	2244	2601	1697	1947	0
173	0	0	7589	-1150	-8739	-3219	8164	-4944	2791	799	2130	2104	1468	1641	0
174	0	0	3637	-1160	-4797	-1238	4217	-2978	1441	294	1103	-19	221	248	0
175	0	0	-2269	-1156	1113	1712	-1691	-21	-514	-97	-48	-2459	-1158	-1115	0
176	0	0	-5862	-1152	4710	3507	-5286	1779	-1245	-368	-564	-3420	-1668	-1614	0
177	0	0	-7322	-1140	6182	4231	-6752	2521	-1425	-345	-752	-3678	-1815	-1736	0
178	0	0	-6869	-1115	5754	3992	-6311	2319	-1164	-306	-492	-3327	-1606	-1441	0
179	0	0	-4844	-1096	3748	2970	-4296	1326	-498	-54	-81	-2442	-987	-896	0
180	0	0	-1801	-1080	721	1440	-1261	-179	558	128	696	-1096	-133	11	0
181	0	0	3386	-1043	-4429	-1171	3907	-2736	2236	570	1850	1121	1078	1375	0
182	0	0	7420	-1020	-8440	-3200	7930	-4730	3162	880	2467	2223	1650	1994	0
183	0	0	7535	-1030	-8565	-3252	8050	-4797	3113	789	2198	1831	1433	1590	0
184	0	0	3618	-1030	-4648	-1294	4133	-2839	1658	388	1189	-100	265	306	0
185	0	0	-2390	-1032	1358	1711	-1874	163	-225	-194	-27	-2504	-1131	-1125	0
186	0	0	-5926	-1012	4914	3469	-5420	1951	-942	-269	-580	-3156	-1621	-1581	0
187	0	0	-7419	-1002	6417	4210	-6918	2707	-1226	-345	-776	-3418	-1815	-1841	0
188	0	0	-6944	-985	5959	3964	-6451	2487	-826	-306	-539	-2814	-1489	-1447	0
189	0	0	-4874	-977	3897	2925	-4385	1460	-325	-112	-143	-1833	-977	-931	0
190	0	0	-1821	-954	867	1387	-1344	-43	805	145	642	-267	-69	13	0
191	0	0	3399	-913	-4312	-1243	3855	-2612	2457	527	1676	1961	1101	1323	0
192	0	0	7477	-907	-8384	-3285	7930	-4645	3462	865	2360	3185	1769	1988	0
193	0	0	7621	-909	-8530	-3356	8075	-4719	3284	781	2102	2830	1487	1565	0
194	0	0	3710	-913	-4623	-1398	4166	-2768	1870	409	1103	971	358	296	0
195	0	0	-2238	-915	1323	1576	-1780	204	-17	-139	-226	-1301	-1059	-1140	0
196	0	0	-5726	-909	4817	3317	-5271	1954	-651	-364	-655	-2091	-1544	-1621	0
197	0	0	-7325	-900	6425	4112	-6875	2762	-919	-424	-948	-2289	-1726	-1823	0
198	0	0	-6853	-888	5965	3870	-6409	2538	-661	-372	-785	-1860	-1433	-1474	0
199	0	0	-4733	-857	3876	2795	-4304	1509	104	-162	-325	-818	-880	-859	0
200	0	0	-1758	-851	907	1304	-1332	28	1177	27	302	578	-67	13	0
201	0	0	3486	-832	-4318	-1327	3902	-2575	2780	516	1408	2690	1183	1334	0
202	0	0	7570	-814	-8384	-3378	7977	-4599	3827	791	2019	3949	1928	1914	0
203	0	0	7762	-812	-8574	-3475	8168	-4693	3686	748	1757	3447	1641	1633	0
204	0	0	3845	-828	-4673	-1508	4259	-2750	2316	306	828	1507	405	269	0
205	0	0	-2088	-822	1266	1455	-1677	222	471	-149	-479	-748	-929	-1072	0
206	0	0	-5734	-822	4912	3278	-5323	2045	-312	-420	-968	-1794	-1464	-1625	0
207	0	0	-7233	-820	6413	4026	-6823	2796	-539	-473	-1142	-2042	-1617	-1709	0
208	0	0	-6870	-808	6062	3839	-6466	2627	-302	-461	-956	-1592	-1373	-1423	0
209	0	0	-4744	-797	3947	2770	-4345	1575	355	-230	-572	-632	-826	-925	0
210	0	0	-1712	-774	938	1243	-1325	82	1439	157	170	785	46	93	0
211	0	0	3536	-766	-4302	-1385	3919	-2534	3026	545	1307	2880	1208	1377	0
212	0	0	7663	-770	-8433	-3446	8048	-4601	4072	777	1934	4072	1936	1994	0
213	0	0	7838	-787	-8625	-3525	8231	-4706	3992	711	1744	3711	1730	1672	0
214	0	0	4020	-814	-4834	-1603	4427	-2824	2496	374	748	1718	504	374	0
215	0	0	-1906	-838	1068	1372	-1487	115	706	-161	-459	-570	-938	-944	0
216	0	0	-5605	-847	4758	3226	-5181	1955	-281	-356	-1022	-1571	-1449	-1612	0
217	0	0	-7165	-841	6324	4003	-6744	2741	-554	-471	-1247	-1722	-1637	-1701	0
218	0	0	-6613	-867	5746	3740	-6179	2439	-279	-424	-950	-1369	-1418	-1359	0
219	0	0	-4616	-859	3757	2737	-4186	1449	244	-267	-552	-500	-826	-855	0
220	0	0	-1520	-863	657	1191	-1088	-103	1243	91	199	981	-11	116	0
221	0	0	3760	-874	-4634	-1443	4197	-2754	2882	490	1416	2997	1261	1474	0
222	0	0	7925	-892	-8817	-3516	8371	-4854	3831	729	2073	4153	1941	2147	0
223	0	0	8086	-923	-9009	-3581	8547	-4966	3524	754	1872	3717	1614	1808	0
224	0	0	4215	-958	-5173	-1628	4694	-3065	1940	279	882	1623	407	457	0
225	0	0	-1703	-995	708	1349	-1205	-143	120	-203	-368	-772	-940	-911	0
226	0	0	-5340	-1010	4330	3175	-4835	1660	-781	-428	-905	-1771	-1538	-1455	0
227	0	0	-7038	-1030	6008	4034	-6523	2489	-1195	-502	-1043	-2180	-1656	-1586	0
228	0	0	-6546	-1045	5501	3795	-6023	2228	-995	-434	-915	-1874	-1476	-1392	0
229	0	0	-4535	-1051	3484	2793	-4009	1216	-325	-250	-360	-1008	-878	-733	0
230	0	0	-1608	-1063	545	1335	-1076	-259	432	-54	201	106	-157	36	0
231	0	0	3740	-1063	-4803	-1338	4271	-2933	2128	428	1474	2287	1152	1460	0
232	0	0	7766	-1082	-8848	-3342	8307	-4965	3090	626	2023	3179	1714	2037	0
233	0	0	8090	-1109	-9199	-3490	8644	-5154	2857	630	1978	2648	1491	1738	0
234	0	0	4099	-1129	-5228	-1485	4663	-3178	1336	248	1022	494	252	502	0
235	0	0	-1714	-1158	556	1436	-1135	-301	-442	-263	-221	-1936	-1131	-923	0
236	0	0	-5458	-1175	4283	3316	-4870	1554	-1396	-492	-661	-3049	-1633	-1466	0
237	0	0	-7029	-1169	5860	4099	-6444	2345	-1728	-519	-847	-3505	-1905	-1649	0
238	0	0	-6725	-1167	5558	3946	-6141	2195	-1594	-452	-653	-3286	-1625	-1420	0
239	0	0	-4589	-1175	3414	2882	-4001	1119	-921	-252	-112	-2438	-1080	-764	0
240	0	0	-1737	-1181	556	1459	-1146	-312	-25	-11	667	-1228	-244	106	0
241	0	0	3581	-1177	-4758	-1202	4169	-2967	1579	543	1808	795	973	1350	0
242	0	0	7756	-1173	-8929	-3291	8342	-5051	2539	818	2553	1926	1683	2126	0
243	0	0	7959	-1195	-9154	-3382	8556	-5174	2353	741	2392	1420	1359	1802	0
244	0	0	4120	-1220	-5340	-1450	4730	-3280	1012	358	1404	-636	240	457	0
245	0	0	-1883	-1239	644	1561	-1263	-297	-873	-172	137	-2954	-1216	-876	0
246	0	0	-5581	-1249	4332	3415	-4956	1541	-1744	-376	-399	-3971	-1755	-1540	0
247	0	0	-7260	-1233	6027	4246	-6643	2397	-2015	-485	-582	-4194	-1877	-1650	0
248	0	0	-6828	-1239	5589	4033	-6208	2175	-1755	-440	-502	-3784	-1738	-1495	0
249	0	0	-4812	-1239	3573	3025	-4192	1167	-1051	-133	-38	-2795	-1101	-797	0
250	0	0	-1950	-1231	719	1590	-1334	-256	-170	-25	589	-1470	-281	56	0
251	0	0	3469	-1233	-4702	-1118	4085	-2967	1654	512	1680	838	991	1342	0
252	0	0	7512	-1233	-8745	-3139	8128	-4989	2611	715	2328	2116	1610	2062	0
253	0	0	7742	-1249	-8991	-3246	8366	-5120	2452	609	2031	1697	1344	1674	0
254	0	0	3981	-1264	-5245	-1358	4613	-3254	1191	333	1140	-19	322	589	0
255	0	0	-1978	-1284	694	1631	-1336	-295	-680	-244	-180	-2359	-1164	-1004	0
256	0	0	-5679	-1276	4403	3477	-5041	1563	-1526	-444	-708	-3245	-1617	-1579	0
257	0	0	-7340	-1272	6068	4306	-6704	2398	-1796	-500	-925	-3274	-1778	-1664	0
258	0	0	-6905	-1268	5637	4086	-6271	2184	-1486	-496	-865	-2822	-1697	-1354	0
259	0	0	-4862	-1262	3600	3062	-4231	1169	-733	-244	-419	-1699	-991	-818	0
260	0	0	-1933	-1262	671	1597	-1302	-295	234	-19	221	-211	-242	44	0
261	0	0	3405	-1245	-4650	-1080	4027	-2947	1971	428	1433	2021	1086	1420	0
262	0	0	7496	-1218	-8714	-3139	8105	-4966	3005	566	1980	3290	1769	2068	0
263	0	0	7865	-1235	-9100	-3315	8482	-5167	2927	564	1753	3014	1538	1740	0
264	0	0	4014	-1253	-5267	-1380	4640	-3260	1672	261	768	1196	395	438	0
265	0	0	-1947	-1259	688	1603	-1317	-285	-199	-314	-529	-1098	-1113	-991	0
266	0	0	-5714	-1264	4450	3489	-5082	1593	-917	-459	-1049	-1967	-1515	-1427	0
267	0	0	-7385	-1259	6126	4322	-6755	2433	-1247	-628	-1303	-2227	-1765	-1709	0
268	0	0	-6902	-1255	5647	4078	-6274	2196	-807	-434	-1185	-1757	-1447	-1334	0
269	0	0	-5068	-1241	3827	3154	-4447	1293	-298	-351	-797	-814	-946	-838	0
270	0	0	-1966	-1241	725	1603	-1345	-258	869	-110	-32	682	-141	9	0
271	0	0	3175	-1228	-4403	-973	3789	-2815	2490	355	1016	2750	1160	1408	0
272	0	0	7488	-1218	-8706	-3135	8097	-4962	3556	543	1709	3998	1811	2013	0
273	0	0	7823	-1229	-9052	-3297	8437	-5140	3412	630	1493	3707	1604	1742	0
274	0	0	3949	-1259	-5208	-1345	4578	-3233	2052	219	512	1755	450	535	0
275	0	0	-2013	-1288	725	1650	-1369	-281	143	-335	-818	-700	-925	-971	0
276	0	0	-5824	-1295	4529	3559	-5176	1617	-659	-455	-1290	-1577	-1486	-1449	0
277	0	0	-7527	-1292	6235	4409	-6881	2471	-991	-527	-1550	-1969	-1625	-1681	0
278	0	0	-7075	-1288	5787	4181	-6431	2249	-694	-527	-1319	-1598	-1429	-1431	0
279	0	0	-5105	-1268	3837	3186	-4471	1284	-85	-327	-898	-603	-886	-840	0
280	0	0	-2209	-1253	956	1731	-1582	-148	890	-83	-230	663	-31	3	0
281	0	0	3094	-1239	-4333	-927	3713	-2786	2580	368	880	2795	1208	1307	0
282	0	0	7387	-1216	-8603	-3085	7995	-4909	3590	649	1524	4089	1926	2056	0
283	0	0	7690	-1226	-8916	-3232	8303	-5071	3443	562	1400	3660	1699	1761	0
284	0	0	3995	-1241	-5236	-1377	4615	-3238	2178	188	378	1726	504	545	0
285	0	0	-2036	-1249	787	1642	-1411	-231	162	-285	-874	-704	-871	-933	0
286	0	0	-5876	-1253	4623	3564	-5249	1685	-657	-547	-1356	-1703	-1474	-1507	0
287	0	0	-7455	-1247	6208	4351	-6831	2480	-1006	-595	-1542	-2029	-1586	-1637	0
288	0	0	-7142	-1241	5901	4191	-6521	2330	-847	-582	-1373	-1676	-1482	-1398	0
289	0	0	-5173	-1243	3930	3208	-4551	1343	-296	-434	-915	-772	-968	-917	0
290	0	0	-2199	-1251	948	1725	-1573	-151	713	-184	-203	541	-114	31	0
291	0	0	3019	-1235	-4254	-892	3636	-2744	2242	318	892	2508	1206	1307	0
292	0	0	7420	-1218	-8638	-3101	8029	-4928	3315	616	1600	3713	1901	2104	0
293	0	0	7716	-1231	-8947	-3242	8331	-5089	3094	556	1487	3278	1666	1778	0
294	0	0	4047	-1237	-5284	-1405	4665	-3260	1728	226	450	1359	452	560	0
295	0	0	-1951	-1247	704	1599	-1327	-271	-327	-314	-741	-1131	-919	-913	0
296	0	0	-5759	-1243	4516	3501	-5137	1636	-1053	-591	-1276	-2155	-1449	-1460	0
297	0	0	-7402	-1241	6161	4321	-6781	2460	-1460	-642	-1470	-2527	-1701	-1596	0
298	0	0	-7057	-1239	5818	4148	-6437	2289	-1297	-562	-1348	-2260	-1584	-1330	0
299	0	0	-5041	-1218	3823	3129	-4432	1302	-698	-345	-799	-1326	-985	-826	0
300	0	0	-2114	-1218	896	1666	-1505	-161	228	-108	-110	-166	-145	147	0
301	0	0	3170	-1193	-4363	-988	3766	-2778	1810	283	1063	1846	1099	1338	0
302	0	0	7541	-1173	-8714	-3184	8127	-4943	2892	624	1786	3020	1837	2153	0
303	0	0	7822	-1181	-9003	-3320	8412	-5092	2681	504	1656	2547	1470	1811	0
304	0	0	4171	-1196	-5367	-1487	4769	-3281	1361	143	791	527	331	609	0
305	0	0	-1790	-1216	574	1503	-1182	-321	-603	-277	-465	-1796	-1059	-841	0
306	0	0	-5650	-1212	4438	3431	-5044	1613	-1520	-554	-971	-2933	-1654	-1443	0
307	0	0	-7218	-1214	6004	4216	-6611	2395	-1808	-516	-1067	-3325	-1695	-1522	0
308	0	0	-6981	-1210	5771	4095	-6376	2280	-1619	-504	-954	-3014	-1569	-1317	0
309	0	0	-4913	-1212	3701	3062	-4307	1244	-1074	-306	-372	-2190	-1043	-762	0
310	0	0	-2001	-1208	793	1604	-1397	-207	-164	-54	388	-898	-289	166	0
311	0	0	3268	-1195	-4463	-1036	3865	-2829	1381	432	1379	1202	944	1392	0
312	0	0	7698	-1173	-8871	-3262	8284	-5022	2554	723	2128	2419	1755	2141	0
313	0	0	7904	-1202	-9106	-3351	8505	-5154	2328	607	1945	1963	1491	1844	0
314	0	0	4266	-1210	-5476	-1528	4871	-3343	1012	296	873	-1	325	671	0
315	0	0	-1711	-1226	485	1468	-1098	-370	-869	-292	-312	-2380	-1039	-807	0
316	0	0	-5563	-1218	4345	3390	-4954	1563	-1744	-420	-890	-3358	-1600	-1315	0
317	0	0	-7259	-1226	6033	4242	-6646	2403	-2068	-564	-1140	-3687	-1891	-1486	0
318	0	0	-6886	-1226	5660	4056	-6273	2217	-1827	-510	-907	-3344	-1614	-1276	0
319	0	0	-4979	-1218	3761	3098	-4370	1271	-1202	-419	-453	-2428	-1094	-682	0
320	0	0	-1904	-1212	692	1558	-1298	-260	-234	-42	129	-1061	-300	122	0
321	0	0	3248	-1196	-4444	-1026	3846	-2820	1358	316	1297	1072	935	1499	0
322	0	0	7694	-1191	-8885	-3251	8289	-5038	2430	620	2027	2359	1697	2116	0
323	0	0	8123	-1181	-9304	-3471	8713	-5242	2295	580	1883	2066	1456	1850	0
324	0	0	4487	-1191	-5678	-1648	5082	-3434	1113	281	867	292	417	680	0
325	0	0	-1558	-1202	356	1380	-957	-423	-894	-254	-417	-2163	-1051	-894	0
326	0	0	-5406	-1208	4198	3307	-4802	1495	-1647	-444	-948	-2989	-1645	-1389	0
327	0	0	-7134	-1204	5930	4169	-6532	2363	-1924	-605	-1158	-3255	-1782	-1528	0
328	0	0	-6801	-1195	5606	3998	-6203	2205	-1746	-512	-1028	-2904	-1670	-1332	0
329	0	0	-4837	-1179	3658	3008	-4247	1239	-1065	-333	-552	-1889	-1039	-830	0
330	0	0	-1886	-1198	688	1542	-1287	-255	-17	-52	135	-533	-190	133	0
331	0	0	3387	-1183	-4570	-1102	3978	-2876	1631	355	1210	1660	1041	1387	0
332	0	0	7818	-1164	-8982	-3327	8400	-5073	2867	647	1943	3010	1825	2114	0
333	0	0	8220	-1189	-9409	-3515	8814	-5299	2811	620	1780	2762	1542	1899	0
334	0	0	4584	-1208	-5792	-1688	5188	-3500	1484	267	727	942	411	587	0
335	0	0	-1471	-1229	242	1350	-856	-493	-417	-327	-599	-1311	-1035	-830	0
336	0	0	-5419	-1231	4188	3325	-4803	1478	-1193	-432	-1162	-2275	-1546	-1321	0
337	0	0	-7092	-1228	5864	4160	-6478	2318	-1435	-562	-1348	-2582	-1734	-1526	0
338	0	0	-6745	-1218	5527	3981	-6136	2154	-1086	-453	-1210	-2159	-1456	-1342	0
339	0	0	-4940	-1216	3724	3078	-4332	1254	-533	-339	-894	-1103	-962	-787	0
340	0	0	-1941	-1212	729	1576	-1335	-241	465	-151	-151	199	-238	34	0
341	0	0	3305	-1189	-4494	-1058	3899	-2841	2256	345	954	2395	1191	1385	0
342	0	0	7673	-1196	-8869	-3238	8271	-5032	3385	609	1617	3825	1827	2143	0
343	0	0	8173	-1195	-9368	-3489	8770	-5281	3319	620	1571	3621	1703	1891	0
344	0	0	4579	-1202	-5781	-1688	5180	-3491	2073	244	578	1722	622	644	0
345	0	0	-1472	-1222	250	1347	-861	-486	151	-298	-799	-531	-904	-807	0
346	0	0	-5388	-1229	4159	3308	-4773	1465	-578	-496	-1198	-1423	-1408	-1288	0
347	0	0	-7202	-1229	5973	4215	-6587	2372	-1057	-616	-1538	-1763	-1681	-1614	0
348	0	0	-6785	-1229	5556	4007	-6170	2163	-679	-537	-1363	-1307	-1425	-1325	0
349	0	0	-4895	-1233	3662	3064	-4278	1214	46	-415	-915	-314	-888	-665	0
350	0	0	-1941	-1237	704	1589	-1322	-266	971	-42	-308	1016	-71	128	0
351	0	0	3316	-1231	-4547	-1042	3931	-2889	2671	314	841	3282	1233	1441	0
352	0	0	7716	-1231	-8947	-3242	8331	-5089	3724	632	1511	4537	2050	2114	0
353	0	0	8317	-1218	-9535	-3549	8926	-5376	3757	574	1427	4409	1784	2021	0
354	0	0	4671	-1228	-5899	-1721	5285	-3563	2415	226	349	2487	704	710	0
355	0	0	-1218	-1235	-17	1226	-600	-626	514	-250	-871	197	-741	-686	0
356	0	0	-5270	-1237	4033	3253	-4651	1398	-310	-547	-1486	-772	-1383	-1220	0
357	0	0	-6961	-1233	5728	4097	-6344	2247	-702	-601	-1695	-1152	-1520	-1394	0
358	0	0	-6591	-1229	5362	3910	-5976	2066	-585	-525	-1608	-873	-1439	-1156	0
359	0	0	-4680	-1218	3462	2949	-4071	1122	62	-353	-1131	87	-832	-591	0
360	0	0	-1683	-1216	467	1449	-1075	-374	904	-145	-395	1367	-27	240	0
361	0	0	3564	-1196	-4760	-1184	4162	-2978	2630	294	675	3521	1224	1575	0
362	0	0	8062	-1191	-9253	-3435	8657	-5222	3643	589	1453	4706	2013	2306	0
363	0	0	8513	-1208	-9721	-3652	9117	-5464	3439	562	1354	4345	1802	2147	0
364	0	0	4997	-1216	-6213	-1890	5605	-3714	2124	147	366	2300	593	832	0
365	0	0	-1007	-1245	-238	1126	-384	-741	188	-322	-859	-98	-787	-562	0
366	0	0	-5029	-1245	3784	3137	-4406	1269	-776	-653	-1451	-1309	-1400	-1241	0
367	0	0	-6721	-1237	5484	3979	-6102	2123	-1216	-669	-1563	-1831	-1598	-1342	0
368	0	0	-6471	-1243	5228	3857	-5849	1992	-1070	-566	-1470	-1567	-1385	-1175	0
369	0	0	-4506	-1249	3257	2877	-3881	1004	-452	-434	-979	-795	-871	-582	0
370	0	0	-1636	-1241	395	1438	-1015	-423	395	-170	-281	374	-141	190	0
371	0	0	3683	-1229	-4912	-1227	4297	-3070	2007	318	886	2378	1165	1563	0
372	0	0	8181	-1206	-9387	-3487	8784	-5296	3030	591	1711	3602	1833	2409	0
373	0	0	8674	-1210	-9884	-3732	9279	-5547	2888	541	1600	3113	1600	2056	0
374	0	0	5173	-1229	-6402	-1972	5787	-3815	1588	248	686	1132	624	884	0
375	0	0	-875	-1243	-368	1059	-253	-805	-452	-248	-595	-1437	-869	-665	0
376	0	0	-4895	-1233	3662	3064	-4278	1214	-1299	-504	-1004	-2533	-1476	-1181	0
377	0	0	-6633	-1231	5402	3932	-6017	2085	-1771	-603	-1299	-3018	-1726	-1394	0
378	0	0	-6329	-1235	5094	3782	-5711	1929	-1592	-506	-1119	-2750	-1499	-1231	0
379	0	0	-4448	-1224	3224	2836	-3836	1000	-1001	-386	-595	-1969	-1001	-535	0
380	0	0	-1448	-1216	232	1332	-840	-492	-48	-32	155	-746	-289	329	0
381	0	0	3811	-1196	-5007	-1307	4409	-3101	1577	306	1280	1295	977	1546	0
382	0	0	8375	-1202	-9577	-3586	8976	-5389	2640	673	2134	2626	1854	2366	0
383	0	0	8796	-1220	-10016	-3788	9406	-5618	2498	529	2027	2213	1575	2099	0
384	0	0	5461	-1243	-6704	-2109	6082	-3973	1241	384	1028	417	481	919	0
385	0	0	-644	-1257	-613	950	-15	-935	-655	-225	-265	-2083	-977	-516	0
386	0	0	-4710	-1257	3453	2983	-4081	1098	-1598	-490	-946	-3039	-1608	-1214	0
387	0	0	-6444	-1257	5187	3850	-5815	1965	-1947	-543	-1101	-3472	-1757	-1451	0
388	0	0	-6201	-1253	4948	3727	-5574	1847	-1798	-582	-1059	-3140	-1647	-1134	0
389	0	0	-4234	-1241	2993	2737	-3613	876	-1142	-374	-535	-2141	-1030	-585	0
390	0	0	-1390	-1226	164	1308	-777	-531	-306	-170	54	-905	-304	190	0
391	0	0	3999	-1198	-5197	-1400	4598	-3197	1495	355	1255	1416	1084	1592	0
392	0	0	8410	-1187	-9597	-3611	9003	-5392	2508	535	1823	2748	1751	2312	0
393	0	0	9029	-1206	-10235	-3911	9632	-5720	2531	593	1761	2508	1579	2141	0
394	0	0	5573	-1218	-6791	-2177	6182	-4004	1282	180	779	810	485	927	0
395	0	0	-405	-1239	-834	822	214	-1036	-593	-351	-479	-1538	-923	-554	0
396	0	0	-4566	-1243	3323	2904	-3944	1040	-1468	-490	-1164	-2463	-1486	-1111	0
397	0	0	-6308	-1233	5075	3770	-5691	1921	-1862	-665	-1422	-2921	-1753	-1383	0
398	0	0	-6042	-1222	4820	3632	-5431	1799	-1631	-541	-1292	-2378	-1569	-1134	0
399	0	0	-4099	-1222	2877	2660	-3488	827	-954	-415	-834	-1449	-971	-640	0
400	0	0	-1266	-1222	44	1244	-655	-589	-11	-118	-116	-143	-164	201	0
401	0	0	3946	-1210	-5156	-1368	4551	-3183	1685	259	958	2044	1043	1495	0
402	0	0	8575	-1198	-9773	-3688	9174	-5485	2972	618	1767	3589	1862	2374	0
403	0	0	9087	-1216	-10303	-3935	9695	-5759	2857	527	1645	3352	1714	2091	0
404	0	0	5716	-1229	-6945	-2243	6330	-4087	1703	248	644	1581	574	853	0
405	0	0	-379	-1257	-878	818	249	-1067	-186	-327	-646	-799	-822	-613	0
406	0	0	-4449	-1268	3181	2858	-3815	956	-962	-473	-1326	-1678	-1389	-1162	0
407	0	0	-6328	-1253	5075	3790	-5701	1911	-1297	-713	-1577	-2122	-1629	-1385	0
408	0	0	-5989	-1235	4754	3612	-5371	1759	-1105	-531	-1462	-1734	-1456	-1117	0
409	0	0	-4189	-1229	2960	2709	-3574	865	-446	-473	-1018	-768	-937	-510	0
410	0	0	-1268	-1226	42	1247	-655	-592	535	-217	-372	570	-170	236	0
411	0	0	3942	-1191	-5133	-1375	4537	-3162	2213	351	768	2710	1144	1584	0
412	0	0	8468	-1193	-9661	-3637	9064	-5427	3342	603	1526	4072	1932	2269	0
413	0	0	9060	-1206	-10266	-3927	9663	-5736	3352	545	1455	3922	1722	2174	0
414	0	0	5606	-1226	-6832	-2190	6219	-4029	2155	209	550	2042	675	892	0
415	0	0	-425	-1253	-828	839	201	-1040	209	-331	-700	-265	-721	-539	0
416	0	0	-4593	-1247	3346	2920	-3969	1049	-744	-558	-1389	-1356	-1489	-1237	0
417	0	0	-6291	-1247	5044	3769	-5667	1898	-1008	-541	-1544	-1590	-1486	-1367	0
418	0	0	-6085	-1235	4850	3660	-5467	1807	-851	-539	-1468	-1340	-1427	-1142	0
419	0	0	-4242	-1222	3020	2732	-3631	899	-135	-331	-952	-267	-874	-614	0
420	0	0	-1347	-1216	131	1281	-739	-542	706	-118	-366	845	-71	238	0
421	0	0	3913	-1196	-5109	-1358	4511	-3152	2423	355	789	3115	1196	1540	0
422	0	0	8558	-1196	-9754	-3681	9156	-5475	3567	713	1604	4510	1996	2329	0
423	0	0	9044	-1208	-10252	-3918	9648	-5730	3499	533	1487	4163	1761	2071	0
424	0	0	5736	-1218	-6954	-2259	6345	-4086	2246	300	669	2353	729	960	0
425	0	0	-298	-1231	-933	764	317	-1082	386	-223	-677	27	-766	-541	0
426	0	0	-4515	-1237	3278	2876	-3896	1020	-587	-444	-1319	-1181	-1330	-1208	0
427	0	0	-6228	-1233	4995	3730	-5611	1881	-865	-566	-1489	-1480	-1522	-1280	0
428	0	0	-6042	-1241	4801	3641	-5421	1780	-746	-508	-1437	-1315	-1390	-1146	0
429	0	0	-4127	-1239	2888	2683	-3507	824	-102	-248	-838	-312	-826	-531	0
430	0	0	-1324	-1231	93	1277	-708	-569	762	-79	-283	803	-52	248	0
431	0	0	3991	-1214	-5205	-1388	4598	-3209	2465	310	900	2954	1202	1515	0
432	0	0	8517	-1214	-9731	-3651	9124	-5472	3476	647	1584	4293	1920	2287	0
433	0	0	9116	-1218	-10334	-3949	9725	-5776	3373	651	1598	3967	1823	2089	0
434	0	0	5799	-1235	-7034	-2282	6416	-4134	2205	279	680	2106	684	938	0
435	0	0	-225	-1245	-1020	735	397	-1132	195	-176	-603	-362	-797	-539	0
436	0	0	-4502	-1245	3257	2873	-3879	1006	-750	-477	-1245	-1528	-1315	-1208	0
437	0	0	-6240	-1233	5007	3736	-5623	1887	-1191	-638	-1408	-1990	-1658	-1439	0
438	0	0	-6058	-1222	4836	3640	-5447	1807	-1076	-531	-1309	-1811	-1392	-1181	0
439	0	0	-4242	-1204	3038	2723	-3640	917	-512	-368	-865	-925	-940	-632	0
440	0	0	-1302	-1200	102	1251	-702	-549	471	-118	-182	281	-137	232	0
441	0	0	3860	-1191	-5051	-1334	4455	-3121	2071	277	979	2326	1047	1460	0
442	0	0	8497	-1193	-9690	-3652	9093	-5441	3140	626	1728	3604	1846	2277	0
443	0	0	9069	-1189	-10258	-3940	9663	-5723	3125	543	1786	3358	1716	2104	0
444	0	0	5859	-1212	-7071	-2323	6465	-4141	1813	277	880	1379	630	874	0
445	0	0	-147	-1208	-1061	677	457	-1134	-100	-168	-382	-1080	-725	-599	0
446	0	0	-4521	-1198	3323	2859	-3922	1062	-1193	-479	-989	-2289	-1458	-1226	0
447	0	0	-6230	-1181	5049	3705	-5639	1934	-1422	-533	-1171	-2735	-1683	-1429	0
448	0	0	-6013	-1140	4873	3576	-5443	1866	-1288	-549	-999	-2452	-1493	-1204	0
449	0	0	-4242	-1129	3113	2685	-3677	992	-791	-358	-591	-1687	-997	-711	0
450	0	0	-1303	-1127	176	1215	-739	-475	219	-73	77	-488	-209	135	0
451	0	0	3765	-1127	-4892	-1319	4328	-3009	1697	337	1200	1604	1057	1381	0
452	0	0	8476	-1117	-9593	-3679	9034	-5355	2904	671	1918	2985	1883	2176	0
453	0	0	9087	-1121	-10208	-3983	9647	-5664	2863	564	1920	2764	1701	1980	0
454	0	0	5820	-1146	-6966	-2337	6393	-4056	1528	234	944	849	486	810	0
455	0	0	-47	-1156	-1109	601	531	-1132	-226	-126	-223	-1517	-731	-593	0
456	0	0	-4508	-1156	3352	2832	-3930	1098	-1332	-477	-865	-2702	-1482	-1311	0
457	0	0	-6133	-1134	4999	3633	-5566	1932	-1592	-562	-1165	-3061	-1732	-1542	0
458	0	0	-6046	-1121	4925	3583	-5485	1902	-1449	-525	-1086	-2669	-1515	-1249	0
459	0	0	-4160	-1113	3047	2636	-3603	967	-919	-388	-659	-1907	-1068	-744	0
460	0	0	-1303	-1111	192	1207	-747	-459	67	-87	102	-547	-221	201	0
461	0	0	3903	-1084	-4987	-1409	4445	-3035	1716	226	1055	1550	960	1406	0
462	0	0	8620	-1076	-9696	-3772	9158	-5386	2910	708	1885	2995	1850	2260	0
463	0	0	9207	-1090	-10297	-4058	9752	-5693	2826	624	1827	2857	1691	2035	0
464	0	0	5973	-1117	-7090	-2428	6531	-4103	1550	279	966	933	558	777	0
465	0	0	-94	-1129	-1035	611	470	-1082	-248	-203	-341	-1369	-884	-622	0
466	0	0	-4395	-1107	3288	2751	-3841	1090	-1243	-519	-981	-2442	-1491	-1342	0
467	0	0	-6189	-1078	5111	3633	-5650	2016	-1604	-582	-1301	-2867	-1780	-1526	0
468	0	0	-5918	-1049	4869	3483	-5393	1910	-1288	-527	-1125	-2360	-1509	-1235	0
469	0	0	-4128	-1034	3094	2581	-3611	1030	-739	-368	-680	-1509	-942	-777	0
470	0	0	-1260	-1022	238	1141	-749	-392	116	-120	-145	-267	-250	19	0
471	0	0	3919	-1006	-4925	-1456	4422	-2965	1881	347	1045	2033	1090	1381	0
472	0	0	8561	-1010	-9571	-3775	9066	-5290	3032	593	1819	3453	1792	2166	0
473	0	0	9291	-1049	-10340	-4121	9815	-5694	3069	628	1769	3218	1749	2033	0
474	0	0	5975	-1084	-7059	-2445	6517	-4071	1912	277	878	1526	587	789	0
475	0	0	-27	-1142	-1115	584	544	-1128	54	-223	-368	-857	-746	-706	0
476	0	0	-4376	-1154	3222	2765	-3799	1034	-925	-430	-987	-1858	-1460	-1259	0
477	0	0	-6189	-1138	5051	3663	-5620	1956	-1288	-531	-1342	-2298	-1685	-1581	0
478	0	0	-5968	-1113	4855	3540	-5411	1871	-1028	-448	-1099	-1978	-1453	-1290	0
479	0	0	-4209	-1107	3102	2658	-3655	997	-430	-349	-713	-1096	-968	-770	0
480	0	0	-1372	-1099	273	1235	-822	-413	471	-120	-114	186	-168	19	0
481	0	0	3878	-1092	-4970	-1393	4424	-3031	2180	322	991	2380	1020	1299	0
482	0	0	8505	-1092	-9597	-3706	9051	-5344	3431	715	1800	3895	1936	2139	0
483	0	0	9248	-1105	-10353	-4071	9800	-5729	3358	646	1742	3666	1761	2021	0
484	0	0	6095	-1131	-7226	-2482	6660	-4178	2250	364	814	1936	659	822	0
485	0	0	97	-1158	-1255	530	676	-1206	401	-95	-452	-376	-793	-717	0
486	0	0	-4323	-1173	3150	2748	-3736	988	-638	-446	-1084	-1503	-1402	-1288	0
487	0	0	-6098	-1196	4902	3647	-5500	1853	-946	-504	-1361	-1893	-1678	-1489	0
488	0	0	-5970	-1202	4768	3586	-5369	1783	-760	-467	-1276	-1652	-1447	-1319	0
489	0	0	-4197	-1198	2999	2697	-3598	900	-133	-300	-824	-624	-898	-748	0
490	0	0	-1442	-1208	234	1325	-838	-487	618	-128	-310	463	-219	-95	0
491	0	0	3843	-1206	-5049	-1318	4446	-3127	2368	444	898	2688	1096	1445	0
492	0	0	8455	-1204	-9659	-3625	9057	-5431	3488	708	1650	4190	1961	2122	0
493	0	0	9267	-1218	-10485	-4024	9876	-5851	3550	677	1538	4000	1815	1947	0
494	0	0	6051	-1235	-7286	-2408	6668	-4260	2328	329	715	2203	671	791	0
495	0	0	126	-1255	-1381	564	753	-1318	479	-188	-483	-205	-636	-682	0
496	0	0	-4298	-1251	3047	2774	-3672	898	-607	-401	-1101	-1358	-1371	-1249	0
497	0	0	-6151	-1237	4914	3694	-5532	1838	-900	-545	-1410	-1720	-1557	-1555	0
498	0	0	-5935	-1229	4706	3582	-5320	1738	-861	-492	-1173	-1538	-1390	-1334	0
499	0	0	-4211	-1222	2989	2716	-3600	883	-221	-283	-741	-616	-971	-737	0
500	0	0	-1386	-1216	170	1301	-778	-523	609	-62	-137	519	-172	-9	0
501	0	0	3781	-1200	-4981	-1290	4381	-3090	2238	430	1032	2607	1074	1365	0
502	0	0	8511	-1206	-9717	-3652	9114	-5461	3460	746	1903	4046	1980	2118	0
503	0	0	9261	-1220	-10481	-4020	9871	-5850	3422	630	1815	3831	1778	1940	0
504	0	0	6067	-1239	-7306	-2414	6686	-4272	2260	302	983	2013	673	793	0
505	0	0	115	-1262	-1377	573	746	-1319	358	-120	-279	-494	-737	-651	0
506	0	0	-4343	-1253	3090	2798	-3716	918	-768	-409	-902	-1691	-1431	-1352	0
507	0	0	-6173	-1259	4914	3716	-5543	1827	-1078	-537	-1226	-2147	-1616	-1581	0
508	0	0	-6040	-1251	4789	3645	-5414	1769	-927	-455	-1099	-1959	-1433	-1431	0
509	0	0	-4327	-1239	3088	2783	-3707	924	-370	-386	-723	-1123	-991	-851	0
510	0	0	-1417	-1233	184	1325	-800	-524	537	-58	-106	58	-192	-56	0
511	0	0	3674	-1212	-4886	-1231	4280	-3049	2046	360	1078	2075	1016	1274	0
512	0	0	8406	-1187	-9593	-3609	8999	-5390	3263	630	1875	3422	1806	2124	0
513	0	0	9200	-1200	-10400	-4000	9800	-5800	3245	659	1922	3216	1740	2042	0
514	0	0	6117	-1212	-7329	-2452	6723	-4270	2002	240	989	1365	682	764	0
515	0	0	99	-1233	-1332	567	715	-1282	67	-149	-283	-1057	-717	-675	0
516	0	0	-4470	-1262	3208	2866	-3839	973	-1032	-529	-871	-2329	-1425	-1313	0
517	0	0	-6147	-1299	4848	3723	-5497	1774	-1445	-461	-1090	-2721	-1707	-1559	0
518	0	0	-6145	-1344	4801	3744	-5473	1728	-1303	-463	-977	-2450	-1550	-1348	0
519	0	0	-4324	-1383	2941	2853	-3632	779	-680	-407	-419	-1627	-1024	-832	0
520	0	0	-1648	-1406	242	1527	-945	-582	60	-129	126	-469	-323	-50	0
521	0	0	3610	-1375	-4985	-1117	4297	-3180	1726	430	1266	1623	1014	1226	0
522	0	0	8303	-1319	-9622	-3492	8962	-5470	2981	698	2033	3047	1829	2192	0
523	0	0	9164	-1251	-10415	-3956	9789	-5833	2933	721	2025	2964	1738	1930	0
524	0	0	6156	-1146	-7302	-2505	6729	-4224	1681	364	1189	1055	636	797	0
525	0	0	173	-1020	-1193	423	683	-1106	-211	-147	-110	-1319	-768	-688	0
526	0	0	-4229	-904	3325	2566	-3777	1210	-1224	-386	-715	-2535	-1513	-1342	0
527	0	0	-6084	-748	5336	3416	-5710	2294	-1592	-599	-1004	-2968	-1782	-1604	0
528	0	0	-5854	-552	5302	3203	-5578	2375	-1447	-506	-907	-2717	-1544	-1439	0
529	0	0	-3955	-322	3633	2138	-3794	1655	-715	-322	-384	-1763	-1014	-816	0
530	0	0	-1006	-56	950	531	-978	447	79	-95	149	-640	-238	-67	0
531	0	0	4298	178	-4120	-2238	4209	-1971	1802	382	1295	1526	979	1354	0
532	0	0	8997	353	-8644	-4675	8820	-4145	2904	636	2089	2983	1852	2201	0
533	0	0	10021	508	-9513	-5264	9767	-4502	2948	733	2075	2927	1831	1943	0
534	0	0	7000	589	-6411	-3794	6705	-2911	1804	413	1191	1171	651	828	0
535	0	0	895	498	-397	-696	646	50	23	-161	-139	-1202	-746	-661	0
536	0	0	-3717	195	3912	1761	-3814	2053	-1055	-405	-698	-2390	-1396	-1301	0
537	0	0	-5714	-129	5585	2921	-5649	2728	-1373	-580	-888	-2690	-1672	-1482	0
538	0	0	-5746	-508	5238	3127	-5492	2365	-1129	-494	-857	-2386	-1548	-1292	0
539	0	0	-4132	-807	3325	2469	-3728	1259	-533	-289	-434	-1375	-938	-756	0
540	0	0	-1319	-966	353	1142	-836	-306	417	-31	188	-145	-182	5	0
541	0	0	3602	-1119	-4721	-1241	4161	-2920	2085	337	1255	1982	1001	1367	0
542	0	0	8375	-1247	-9622	-3564	8998	-5434	3336	636	2046	3554	1908	2157	0
543	0	0	9258	-1361	-10619	-3948	9938	-5990	3352	605	2050	3472	1841	2023	0
544	0	0	6111	-1491	-7602	-2310	6856	-4546	2186	289	1154	1782	696	950	0
545	0	0	173	-1588	-1761	707	967	-1674	409	-265	-27	-506	-688	-589	0
546	0	0	-4473	-1614	2859	3043	-3666	622	-690	-378	-758	-1759	-1332	-1284	1
547	0	0	-6327	-1598	4729	3962	-5528	1565	-1024	-601	-1002	-2071	-1672	-1515	0
548	0	0	-6197	-1559	4638	3878	-5417	1539	-853	-426	-814	-1716	-1441	-1251	0
549	0	0	-4501	-1522	2979	3011	-3740	728	-304	-376	-407	-832	-968	-696	0
550	0	0	-1564	-1495	69	1529	-816	-713	651	-64	207	510	-226	34	0
551	0	0	3397	-1458	-4855	-969	4126	-3156	2229	318	1239	2605	1080	1299	0
552	0	0	8308	-1423	-9731	-3442	9019	-5577	3505	735	2077	4198	1922	2217	0
553	0	0	9160	-1414	-10574	-3873	9867	-5994	3565	711	2097	4056	1860	2126	0
554	0	0	6115	-1410	-7525	-2352	6820	-4467	2401	320	1117	2287	760	836	0
555	0	0	161	-1373	-1534	606	847	-1453	576	-155	-85	-114	-642	-585	0
556	0	0	-4443	-1334	3109	2888	-3776	887	-502	-351	-777	-1231	-1319	-1162	0
557	0	0	-6244	-1290	4954	3767	-5599	1832	-896	-498	-1076	-1740	-1664	-1464	0
558	0	0	-6151	-1274	4877	3712	-5514	1801	-667	-374	-898	-1402	-1390	-1226	0
559	0	0	-4504	-1251	3253	2877	-3878	1001	-143	-349	-521	-558	-933	-743	0
560	0	0	-1623	-1235	388	1429	-1005	-423	828	-65	64	578	-199	38	0
561	0	0	3455	-1202	-4657	-1126	4056	-2929	2448	411	1022	2719	1088	1336	0
562	0	0	8297	-1181	-9478	-3558	8887	-5329	3629	665	1928	4312	1976	2271	0
563	0	0	9231	-1177	-10408	-4027	9819	-5792	3637	595	1887	4089	1829	2091	0
564	0	0	6244	-1193	-7437	-2525	6840	-4315	2425	325	904	2283	756	925	0
565	0	0	274	-1200	-1474	463	874	-1337	531	-79	-267	-64	-671	-510	0
566	0	0	-4368	-1204	3164	2786	-3766	980	-593	-440	-1004	-1410	-1336	-1295	0
567	0	0	-6230	-1206	5024	3718	-5627	1909	-946	-550	-1187	-1775	-1643	-1420	0
568	0	0	-6154	-1200	4954	3677	-5554	1877	-865	-539	-1076	-1548	-1484	-1249	0
569	0	0	-4439	-1196	3243	2817	-3841	1023	-275	-436	-632	-752	-954	-787	0
570	0	0	-1676	-1191	485	1433	-1080	-353	448	-122	-32	325	-238	25	0
571	0	0	3469	-1165	-4634	-1152	4051	-2899	2130	419	1138	2461	1030	1400	0
572	0	0	8152	-1156	-9308	-3498	8730	-5232	3356	657	1837	3967	1872	2188	0
573	0	0	9186	-1160	-10346	-4013	9766	-5753	3317	651	1887	3765	1773	2102	0
574	0	0	6150	-1181	-7331	-2484	6740	-4256	2110	296	886	1943	706	919	0
575	0	0	209	-1193	-1402	492	805	-1297	261	-122	-351	-475	-659	-552	0
576	0	0	-4434	-1187	3247	2810	-3840	1030	-911	-473	-1006	-1773	-1381	-1286	0
577	0	0	-6353	-1193	5160	3773	-5756	1983	-1342	-572	-1191	-2293	-1678	-1522	0
578	0	0	-6225	-1185	5040	3705	-5632	1927	-1152	-527	-1004	-2007	-1493	-1323	0
579	0	0	-4640	-1181	3459	2910	-4049	1139	-696	-343	-580	-1241	-1006	-801	0
580	0	0	-1848	-1177	671	1512	-1259	-253	176	-112	73	-182	-331	-67	0
581	0	0	3312	-1140	-4452	-1086	3882	-2796	1819	364	1218	1965	940	1334	0
582	0	0	8073	-1132	-9205	-3470	8639	-5168	3082	686	2025	3468	1858	2238	0
583	0	0	9116	-1134	-10250	-3991	9683	-5692	2952	729	1980	3228	1740	2029	0
584	0	0	6200	-1156	-7356	-2522	6778	-4256	1866	397	1175	1431	723	946	0
585	0	0	178	-1185	-1363	503	770	-1274	-9	-128	-83	-1061	-677	-616	0
586	0	0	-4457	-1181	3276	2819	-3866	1047	-1154	-356	-744	-2376	-1390	-1323	0
587	0	0	-6372	-1175	5197	3773	-5784	2011	-1515	-519	-968	-2813	-1730	-1548	0
588	0	0	-6380	-1160	5220	3770	-5800	2030	-1321	-486	-803	-2622	-1552	-1336	0
589	0	0	-4663	-1158	3505	2910	-4084	1173	-758	-325	-397	-1639	-997	-764	0
590	0	0	-1877	-1152	725	1514	-1301	-213	11	-151	188	-628	-356	7	0
591	0	0	3213	-1144	-4357	-1034	3785	-2750	1771	292	1317	1544	898	1381	0
592	0	0	8045	-1125	-9170	-3460	8607	-5147	2985	698	2095	3183	1887	2248	0
593	0	0	9112	-1119	-10231	-3996	9671	-5675	2995	690	1945	3105	1773	2097	0
594	0	0	6249	-1140	-7389	-2554	6819	-4264	1895	372	1173	1363	706	1006	0
595	0	0	261	-1162	-1423	450	842	-1292	46	-67	-203	-987	-717	-512	0
596	0	0	-4443	-1169	3274	2806	-3858	1052	-1059	-420	-880	-2211	-1447	-1187	0
597	0	0	-6332	-1164	5168	3748	-5750	2002	-1474	-514	-1191	-2578	-1724	-1456	0
598	0	0	-6279	-1154	5125	3716	-5702	1985	-1305	-578	-1022	-2165	-1495	-1158	0
599	0	0	-4585	-1146	3439	2865	-4012	1146	-737	-391	-640	-1439	-1008	-684	0
600	0	0	-1832	-1132	700	1482	-1266	-216	77	-176	-100	-108	-337	31	0
601	0	0	3180	-1105	-4285	-1037	3732	-2695	1761	236	822	2124	956	1365	0
602	0	0	8039	-1098	-9137	-3470	8588	-5117	2966	622	1705	3668	1891	2324	0
603	0	0	9128	-1099	-10227	-4014	9677	-5663	2989	580	1652	3653	1903	2248	0
604	0	0	6099	-1113	-7212	-2493	6655	-4162	1827	228	601	1955	766	987	0
605	0	0	190	-1129	-1319	469	754	-1224	-3	-261	-638	-401	-607	-517	0
606	0	0	-4611	-1129	3482	2870	-4046	1176	-1160	-642	-1414	-1687	-1422	-1154	0
607	0	0	-6547	-1119	5428	3833	-5987	2154	-1619	-618	-1656	-2071	-1656	-1385	0
608	0	0	-6492	-1107	5385	3799	-5938	2139	-1431	-651	-1548	-1833	-1501	-1226	0
609	0	0	-4771	-1103	3668	2937	-4219	1282	-812	-417	-1096	-993	-991	-585	0
610	0	0	-2030	-1082	948	1556	-1489	-67	-64	-213	-469	250	-331	102	0
611	0	0	3022	-1065	-4087	-978	3554	-2576	1629	223	694	2324	993	1443	0
612	0	0	7946	-1059	-9005	-3443	8475	-5032	2878	599	1631	3932	1887	2324	0
613	0	0	9011	-1063	-10074	-3974	9542	-5568	2894	638	1680	3711	1862	2168	0
614	0	0	6104	-1068	-7172	-2518	6638	-4120	1751	267	838	1928	774	997	0
615	0	0	268	-1076	-1344	404	806	-1210	3	-153	-308	-494	-669	-477	0
616	0	0	-4641	-1072	3569	2856	-4105	1248	-1214	-510	-1004	-1903	-1482	-1148	0
617	0	0	-6465	-1059	5406	3762	-5935	2173	-1482	-582	-1231	-2355	-1738	-1400	0
618	0	0	-6455	-1053	5402	3754	-5928	2174	-1325	-488	-1018	-2155	-1536	-1214	0
619	0	0	-4845	-1030	3815	2937	-4330	1392	-865	-405	-665	-1425	-1156	-746	0
620	0	0	-2087	-1024	1063	1555	-1575	19	131	-145	129	-254	-291	77	0
621	0	0	2803	-1014	-3817	-894	3310	-2415	1691	261	1063	1705	878	1206	0
622	0	0	7801	-993	-8794	-3404	8297	-4893	3078	760	2038	3381	1866	2248	0
623	0	0	8866	-993	-9859	-3936	9362	-5426	3166	690	1984	3208	1792	2205	0
624	0	0	5942	-1018	-6960	-2462	6451	-3989	2044	378	1131	1460	750	989	0
625	0	0	55	-1037	-1092	491	573	-1064	252	-75	-98	-1020	-653	-517	0
626	0	0	-4748	-1018	3730	2883	-4239	1356	-952	-347	-805	-2236	-1437	-1222	0
627	0	0	-6648	-999	5649	3823	-6148	2325	-1284	-549	-1096	-2781	-1714	-1532	0
628	0	0	-6604	-971	5633	3787	-6118	2331	-1099	-422	-952	-2395	-1497	-1276	0
629	0	0	-5056	-948	4108	3002	-4582	1580	-613	-283	-496	-1546	-1026	-746	0
630	0	0	-2100	-925	1175	1512	-1637	125	335	-83	44	-254	-372	1	0
631	0	0	2824	-904	-3728	-960	3276	-2316	1972	320	1187	1928	915	1311	0
632	0	0	7713	-892	-8605	-3410	8159	-4748	3272	665	1961	3507	1868	2269	0
633	0	0	8858	-886	-9744	-3986	9301	-5315	3243	686	1924	3546	1808	2124	0
634	0	0	6105	-900	-7005	-2602	6555	-3952	2205	347	1024	1843	791	989	0
635	0	0	210	-913	-1123	351	666	-1018	393	-166	-275	-376	-583	-452	0
636	0	0	-4622	-909	3713	2765	-4167	1402	-805	-481	-1127	-1617	-1383	-1220	0
637	0	0	-6477	-898	5579	3687	-6028	2340	-1162	-541	-1332	-1934	-1660	-1412	0
638	0	0	-6512	-865	5647	3688	-6079	2391	-1090	-578	-1249	-1633	-1499	-1262	0
639	0	0	-4810	-845	3965	2827	-4387	1560	-483	-370	-832	-717	-1004	-721	0
640	0	0	-2089	-832	1257	1460	-1673	212	323	-180	-184	506	-283	-42	0
641	0	0	2926	-789	-3715	-1068	3320	-2252	1980	232	917	2620	900	1233	0
642	0	0	7901	-772	-8673	-3564	8287	-4722	3342	599	1870	4299	2015	2318	0
643	0	0	9038	-770	-9808	-4134	9423	-5289	3365	595	1757	4211	1813	2153	0
644	0	0	6322	-760	-7082	-2781	6702	-3921	2277	316	971	2572	832	1041	0
645	0	0	343	-772	-1115	214	729	-943	403	-194	-302	73	-684	-496	0
646	0	0	-4419	-770	3649	2594	-4034	1439	-760	-486	-1004	-1284	-1361	-1272	0
647	0	0	-6337	-766	5571	3551	-5954	2402	-1059	-527	-1189	-1757	-1600	-1400	0
648	0	0	-6405	-756	5649	3580	-6027	2446	-929	-576	-1049	-1528	-1513	-1297	0
649	0	0	-4805	-735	4070	2770	-4437	1667	-374	-403	-626	-748	-1028	-717	0
650	0	0	-1985	-717	1268	1351	-1626	275	500	-143	21	362	-279	17	0
651	0	0	2960	-696	-3656	-1132	3308	-2176	2124	291	1150	2415	905	1284	0
652	0	0	7848	-684	-8532	-3582	8190	-4608	3427	735	2044	3916	1895	2295	0
653	0	0	9066	-690	-9756	-4188	9411	-5223	3526	700	2013	3866	1831	2097	0
654	0	0	6363	-692	-7055	-2835	6709	-3873	2450	426	1214	2108	822	1037	0
655	0	0	512	-704	-1216	96	864	-960	692	-145	65	-364	-644	-417	0
656	0	0	-4323	-696	3627	2509	-3975	1465	-508	-378	-735	-1619	-1356	-1101	0
657	0	0	-6061	-686	5375	3373	-5718	2344	-894	-446	-865	-2116	-1658	-1416	0
658	0	0	-6077	-680	5397	3378	-5737	2358	-752	-401	-741	-1872	-1396	-1200	0
659	0	0	-4494	-677	3817	2585	-4155	1570	-226	-250	-308	-1063	-956	-758	0
660	0	0	-1264	-688	576	976	-920	-56	927	3	638	539	-38	380	0
661	0	0	8977	-651	-9628	-4163	9302	-5139	3639	750	2675	4260	2099	2648	0
662	0	0	18139	-646	-18785	-8746	18462	-9715	5691	1284	4165	6822	3526	4052	0
663	0	0	21645	-653	-22298	-10496	21971	-11475	6128	1499	4529	7222	3847	4283	0
664	0	0	19829	-667	-20496	-9581	20162	-10581	5173	1198	3794	5790	2840	3195	0
665	0	0	14183	-700	-14883	-6741	14533	-7791	3441	746	2547	3363	1491	1734	0
666	0	0	9423	-721	-10144	-4351	9783	-5432	2263	424	1757	2145	647	995	0
667	0	0	7514	-725	-8239	-3394	7876	-4482	1893	356	1515	1680	455	704	0
668	0	0	7079	-741	-7820	-3169	7449	-4280	1802	312	1491	1835	415	739	0
669	0	0	8261	-744	-9005	-3758	8633	-4874	2277	457	1907	2514	874	1280	0
670	0	0	10243	-743	-10986	-4750	10614	-5864	2904	657	2372	3505	1402	1914	0
671	0	0	14215	-748	-14963	-6733	14589	-7855	4145	902	3420	5278	2465	2892	0
672	0	0	18135	-758	-18893	-8688	18514	-9825	5309	1266	4093	6764	3239	3783	0
673	0	0	18246	-795	-19041	-8725	18643	-9918	5166	1179	3936	6403	3022	3503	0
674	0	0	14672	-840	-15512	-6916	15092	-8176	3854	913	3001	4432	1893	2213	0
675	0	0	8146	-867	-9013	-3639	8579	-4940	1819	411	1691	1817	426	649	0
676	0	0	2890	-898	-3788	-996	3339	-2343	587	27	911	355	-380	-131	0
677	0	0	828	-904	-1732	38	1280	-1318	112	-108	655	-145	-717	-448	0
678	0	0	718	-927	-1645	104	1181	-1286	277	40	886	-25	-545	-265	0
679	0	0	2101	-938	-3039	-581	2570	-1988	692	79	1334	651	-205	300	0
680	0	0	4573	-948	-5521	-1812	5047	-3234	1369	323	1874	1643	401	871	0
681	0	0	8899	-942	-9841	-3978	9370	-5391	2993	717	2925	3462	1610	2141	0
682	0	0	13276	-948	-14224	-6164	13750	-7586	4118	1132	3876	4822	2529	2942	0
683	0	0	13881	-956	-14837	-6462	14359	-7896	4079	1078	3841	4580	2314	2801	0
684	0	0	10654	-989	-11643	-4832	11148	-6316	2954	777	2985	2603	1264	1600	0
685	0	0	4295	-1018	-5313	-1638	4804	-3165	954	250	1689	-44	-246	-21	0
686	0	0	-1032	-1039	-7	1035	-512	-523	-259	-81	981	-1588	-1113	-822	0
687	0	0	-3633	-1051	2582	2342	-3107	765	-758	-234	585	-2333	-1493	-1206	0
688	0	0	-4407	-1059	3348	2733	-3877	1144	-772	-162	624	-2328	-1462	-1078	0
689	0	0	-3488	-1063	2425	2275	-2956	681	-329	-79	991	-1773	-1043	-768	0
690	0	0	-1155	-1068	87	1111	-621	-490	355	203	1548	-793	-415	-87	0
691	0	0	3325	-1061	-4386	-1132	3855	-2723	1905	599	2677	1231	845	1169	0
692	0	0	7954	-1061	-9015	-3446	8484	-5038	3249	900	3507	2795	1728	2099	0
693	0	0	9043	-1074	-10117	-3984	9580	-5595	3321	933	3548	2663	1662	2048	0
694	0	0	6236	-1101	-7337	-2567	6786	-4219	2295	603	2719	1010	669	873	0
695	0	0	122	-1121	-1243	499	682	-1182	325	62	1369	-1392	-876	-653	0
696	0	0	-4781	-1138	3643	2959	-4212	1252	-768	-211	572	-2630	-1581	-1423	0
697	0	0	-6867	-1144	5723	4005	-6295	2289	-1119	-254	217	-3051	-1821	-1617	0
698	0	0	-7031	-1138	5893	4084	-6462	2377	-1010	-308	190	-2729	-1806	-1513	0
699	0	0	-5548	-1131	4417	3339	-4982	1643	-465	-155	636	-1877	-1266	-1008	0
700	0	0	-2771	-1119	1652	1945	-2211	266	341	11	1243	-550	-597	-246	0
701	0	0	2089	-1119	-3208	-485	2648	-2163	2048	506	2320	1641	743	1074	0
702	0	0	6996	-1109	-8105	-2943	7550	-4607	3321	810	3187	3422	1608	2011	0
703	0	0	8406	-1117	-9523	-3644	8964	-5320	3575	869	3243	3557	1680	1961	0
704	0	0	5769	-1131	-6900	-2319	6334	-4015	2477	582	2390	2013	696	892	0
705	0	0	-66	-1138	-1072	602	503	-1105	626	73	1047	-320	-808	-622	0
706	0	0	-5029	-1146	3883	3087	-4456	1368	-514	-308	304	-1542	-1468	-1439	0
707	0	0	-7039	-1142	5897	4090	-6468	2377	-933	-345	-1	-1988	-1755	-1701	0
708	0	0	-7146	-1134	6012	4140	-6579	2439	-756	-339	1	-1639	-1664	-1542	0
709	0	0	-5582	-1136	4446	3359	-5014	1655	-199	-256	469	-768	-1107	-977	0
710	0	0	-2835	-1121	1714	1978	-2274	296	572	25	981	469	-467	-291	0
711	0	0	2074	-1103	-3177	-485	2625	-2140	2312	481	2085	2578	770	1022	0
712	0	0	6969	-1109	-8078	-2930	7523	-4593	3705	770	2966	4415	1782	2099	0
713	0	0	8313	-1140	-9453	-3586	8883	-5296	3717	820	2935	4240	1736	1961	0
714	0	0	5799	-1148	-6947	-2325	6373	-4047	2826	562	2151	2686	783	942	0
715	0	0	-134	-1156	-1022	645	444	-1089	944	21	874	242	-644	-614	0
716	0	0	-5038	-1160	3878	3099	-4458	1359	-258	-232	62	-1068	-1437	-1334	0
717	0	0	-7175	-1156	6019	4165	-6597	2431	-570	-438	-271	-1606	-1786	-1602	0
718	0	0	-7194	-1142	6052	4168	-6623	2455	-420	-345	-133	-1478	-1604	-1511	0
719	0	0	-5740	-1125	4615	3432	-5177	1745	95	-201	314	-679	-1098	-952	0
720	0	0	-2987	-1117	1870	2052	-2428	376	805	31	770	395	-510	-259	0
721	0	0	1839	-1105	-2944	-367	2391	-2024	2510	500	1843	2502	840	1080	0
722	0	0	6786	-1092	-7878	-2847	7332	-4485	3856	791	2795	4044	1858	1965	0
723	0	0	8185	-1111	-9296	-3537	8740	-5203	3940	851	2925	4039	1767	1951	0
724	0	0	5548	-1121	-6669	-2213	6108	-3895	2919	545	2118	2339	845	871	0
725	0	0	-223	-1144	-921	683	349	-1032	1092	139	865	-50	-622	-591	0
726	0	0	-5330	-1148	4182	3239	-4756	1517	-161	-236	0	-1466	-1422	-1336	0
727	0	0	-7324	-1142	6182	4233	-6753	2520	-605	-376	-292	-2013	-1724	-1606	0
728	0	0	-7470	-1140	6330	4305	-6900	2595	-545	-281	-215	-1839	-1565	-1532	0
729	0	0	-5927	-1142	4785	3534	-5356	1821	7	-145	254	-1032	-1105	-1001	0
730	0	0	-3233	-1138	2095	2185	-2664	478	737	34	762	67	-413	-292	0
731	0	0	1620	-1121	-2741	-249	2180	-1931	2403	473	1972	2190	876	1094	0
732	0	0	6614	-1101	-7715	-2756	7164	-4408	3709	810	2849	3866	1848	2038	0
733	0	0	7999	-1103	-9102	-3448	8550	-5102	3684	789	2877	3751	1746	1912	0
734	0	0	5513	-1117	-6630	-2198	6071	-3873	2781	558	2132	2240	838	888	0
735	0	0	-381	-1127	-746	754	182	-936	843	13	855	-259	-649	-642	0
736	0	0	-5342	-1123	4219	3232	-4780	1548	-353	-267	31	-1610	-1387	-1420	0
737	0	0	-7491	-1121	6370	4306	-6930	2624	-876	-446	-339	-2087	-1747	-1637	0
738	0	0	-7468	-1113	6355	4290	-6911	2621	-781	-254	-168	-1951	-1548	-1509	0
739	0	0	-6077	-1109	4968	3593	-5522	1929	-306	-230	188	-1084	-1092	-991	0
740	0	0	-3264	-1099	2165	2181	-2714	533	471	21	816	-31	-422	-292	0
741	0	0	1566	-1082	-2648	-242	2107	-1865	2106	450	2000	2017	836	1068	0
742	0	0	6493	-1080	-7573	-2706	7033	-4326	3464	762	2853	3746	1687	2040	0
743	0	0	7970	-1078	-9048	-3446	8509	-5063	3528	880	2989	3618	1843	1984	0
744	0	0	5527	-1096	-6623	-2215	6075	-3859	2510	580	2326	2000	785	863	0
745	0	0	-361	-1113	-752	737	195	-932	599	60	1072	-453	-585	-607	0
746	0	0	-5431	-1115	4316	3273	-4873	1600	-684	-300	178	-1965	-1484	-1416	0
747	0	0	-7377	-1119	6258	4248	-6817	2569	-997	-308	36	-2407	-1709	-1559	0
748	0	0	-7645	-1115	6530	4380	-7087	2707	-925	-349	23	-2326	-1680	-1530	0
749	0	0	-6106	-1121	4985	3613	-5545	1932	-374	-118	438	-1441	-1171	-937	0
750	0	0	-3503	-1115	2388	2309	-2945	636	263	-29	1115	-512	-560	-331	0
751	0	0	1379	-1094	-2473	-142	1926	-1783	1959	533	2170	1590	729	1053	0
752	0	0	6365	-1084	-7449	-2640	6907	-4266	3265	880	3202	3245	1734	2184	0
753	0	0	7859	-1082	-8941	-3388	8400	-5011	3408	886	3398	3204	1773	1971	0
754	0	0	5350	-1084	-6434	-2133	5892	-3759	2351	595	2549	1658	710	923	0
755	0	0	-505	-1096	-591	800	43	-843	488	67	1284	-888	-694	-614	0
756	0	0	-5497	-1096	4401	3296	-4949	1652	-686	-102	550	-2298	-1433	-1261	0
757	0	0	-7538	-1094	6444	4316	-6991	2675	-1086	-310	232	-2787	-1794	-1573	0
758	0	0	-7745	-1080	6665	4412	-7205	2792	-991	-273	318	-2522	-1668	-1470	0
759	0	0	-6251	-1074	5177	3662	-5714	2051	-535	-153	754	-1823	-1177	-979	0
760	0	0	-3530	-1078	2452	2304	-2991	687	292	112	1307	-671	-452	-244	0
761	0	0	1193	-1070	-2263	-61	1728	-1666	1808	539	2362	1406	748	1035	0
762	0	0	6268	-1059	-7327	-2604	6797	-4193	3187	952	3383	3121	1777	2085	0
763	0	0	7612	-1061	-8673	-3275	8142	-4867	3299	867	3381	3092	1674	1994	0
764	0	0	5271	-1074	-6345	-2098	5808	-3709	2368	634	2764	1548	808	915	0
765	0	0	-543	-1076	-533	809	-5	-804	552	126	1402	-774	-700	-529	0
766	0	0	-5632	-1099	4533	3365	-5082	1717	-744	-172	517	-2180	-1447	-1361	0
767	0	0	-7366	-1094	6272	4230	-6819	2589	-1226	-376	151	-2489	-1846	-1608	0
768	0	0	-6626	-1088	5538	3857	-6082	2225	-807	-391	597	-1491	-1705	-1538	0
769	0	0	-4742	-1082	3660	2912	-4201	1289	-25	-221	1253	-106	-1222	-1034	0
770	0	0	-1974	-1078	896	1526	-1435	-91	599	-256	1637	488	-568	-444	0
771	0	0	2000	-1059	-3059	-470	2529	-2059	719	-197	1165	721	498	401	0
772	0	0	5876	-1065	-6941	-2405	6408	-4003	442	-176	649	285	1127	948	0
773	0	0	6330	-1061	-7391	-2634	6860	-4226	-378	-374	576	-1152	651	360	0
774	0	0	3643	-1078	-4721	-1282	4182	-2899	-1371	-337	1295	-2719	-618	-987	0
775	0	0	-1904	-1111	793	1507	-1348	-159	-2892	-512	2190	-4584	-2099	-2704	0
776	0	0	-6410	-1099	5311	3754	-5860	2106	-3493	-618	3509	-5765	-2760	-3183	0
777	0	0	-7802	-1090	6712	4446	-7257	2811	-3385	-620	4105	-6066	-2760	-3220	0
778	0	0	-7714	-1099	6615	4406	-7164	2758	-2640	-547	3327	-5674	-2265	-2780	0
779	0	0	-6644	-1098	5546	3871	-6095	2224	-1237	-343	1072	-4299	-1524	-1852	0
780	0	0	-4843	-1084	3759	2963	-4301	1337	420	-102	-2033	-2452	-453	-838	0
781	0	0	-814	-1068	-254	941	-280	-661	3201	550	-3751	777	1373	1138	0
782	0	0	4140	-1059	-5199	-1540	4669	-3129	5598	1222	-4372	3561	2844	2646	0
783	0	0	6043	-1074	-7117	-2484	6580	-4095	6277	1703	-4258	4343	3100	2723	0
784	0	0	3942	-1086	-5028	-1428	4485	-3057	4935	1835	-5804	2966	2071	1678	0
785	0	0	-1956	-1103	853	1529	-1404	-125	1726	1614	-7986	-335	339	-89	0
786	0	0	-7742	-1125	6617	4433	-7179	2746	-1478	1107	-7746	-3703	-820	-1348	0
787	0	0	-10364	-1117	9247	5740	-9805	4065	-3567	624	-4504	-5911	-1550	-2207	0
788	0	0	-10516	-1109	9407	5812	-9961	4149	-3885	388	-997	-5936	-1629	-2384	0
789	0	0	-8279	-1096	7183	4687	-7731	3043	-2289	649	1552	-3777	-1352	-1771	0
790	0	0	-4269	-1094	3175	2681	-3722	1040	628	675	4898	-129	-781	-970	0
791	0	0	2313	-1070	-3383	-621	2848	-2226	4572	826	8103	4496	680	523	0
792	0	0	8759	-1047	-9806	-3856	9282	-5426	7600	358	7160	7775	1949	1839	0
793	0	0	11675	-1051	-12726	-5312	12200	-6888	8838	-979	1292	8695	1879	2095	0
794	0	0	10094	-1072	-11166	-4511	10630	-6119	8307	-2582	-6766	7583	1078	1276	0
795	0	0	4716	-1107	-5823	-1804	5269	-3465	6702	-4235	-14998	5441	-172	-75	0
796	0	0	-318	-1109	-791	713	236	-950	5724	-5205	-21332	4630	-785	-626	0
797	0	0	-2763	-1113	1650	1938	-2206	268	5787	-5253	-24971	5335	-828	-605	0
798	0	0	-3821	-1119	2702	2470	-3261	791	6052	-4654	-27268	6764	-514	-343	0
799	0	0	-3668	-1121	2547	2394	-3107	713	5864	-3687	-28434	8008	168	176	0
800	0	0	-2129	-1119	1010	1624	-1569	-54	4989	-2906	-27361	8444	886	651	0
801	0	0	1577	-1113	-2690	-232	2133	-1901	3827	-1905	-24282	8607	2038	1738	0
802	0	0	5526	-1099	-6625	-2213	6075	-3862	1928	-907	-21301	7507	2801	2593	0
803	0	0	6122	-1094	-7216	-2514	6669	-4155	-225	-38	-18538	5298	2471	2560	0
804	0	0	2836	-1113	-3949	-861	3392	-2531	-2452	762	-14703	2553	1245	1594	0
805	0	0	-3103	-1138	1965	2120	-2534	413	-4097	1253	-9098	75	-446	244	0
806	0	0	-7874	-1129	6745	4501	-7309	2808	-3924	1738	-2580	-1010	-1099	-283	0
807	0	0	-9416	-1115	8301	5265	-8858	3593	-2723	1848	2838	-1625	-1361	-440	0
808	0	0	-9255	-1107	8148	5181	-8701	3520	-1522	1835	6101	-2655	-1383	-308	0
809	0	0	-7542	-1109	6433	4325	-6987	2662	-506	1478	6836	-3889	-1222	32	0
810	0	0	-4433	-1101	3332	2767	-3882	1115	758	1080	5501	-4836	-1055	601	0
811	0	0	591	-1096	-1687	252	1139	-1391	2981	843	3982	-4640	-114	1786	0
812	0	0	6301	-1086	-7387	-2607	6844	-4236	5831	847	3299	-3583	867	2904	0
813	0	0	8963	-1101	-10064	-3931	9513	-5582	8231	644	2956	-2700	946	3078	0
814	0	0	7902	-1136	-9038	-3383	8470	-5087	9816	442	2553	-2553	424	2314	0
815	0	0	2741	-1156	-3897	-792	3319	-2526	10031	-131	1879	-3235	-690	905	0
816	0	0	-2333	-1181	1152	1757	-1742	-14	9513	-481	1402	-3610	-1342	186	0
817	0	0	-4717	-1183	3534	2950	-4125	1175	8512	-902	254	-3852	-1594	-267	0
818	0	0	-5284	-1185	4099	3234	-4691	1457	6755	-1346	-1590	-3715	-1641	-263	0
819	0	0	-4120	-1158	2962	2639	-3541	902	4937	-1705	-2972	-2985	-1218	79	0
820	0	0	-1572	-1134	438	1353	-1005	-348	3880	-1592	-3045	-954	-275	882	0
821	0	0	3210	-1131	-4341	-1039	3775	-2736	3806	-1284	-1744	2811	1247	2199	0
822	0	0	8897	-1123	-10020	-3887	9458	-5571	4145	-665	-108	7082	2619	3513	0
823	0	0	11230	-1125	-12355	-5052	11792	-6740	3142	-393	494	9211	2719	3517	0
824	0	0	9307	-1134	-10441	-4086	9874	-5787	580	-399	-58	8361	1932	2289	0
825	0	0	3399	-1148	-4547	-1125	3973	-2847	-3319	-909	-1866	5678	263	455	0
826	0	0	-2149	-1150	999	1649	-1574	-75	-6786	-1361	-3668	3418	-814	-832	0
827	0	0	-4554	-1134	3420	2844	-3987	1143	-8949	-1538	-4681	2083	-1462	-1422	0
828	0	0	-4908	-1127	3781	3017	-4344	1327	-9542	-1668	-4917	1870	-1507	-1606	0
829	0	0	-3431	-1111	2320	2271	-2875	604	-8592	-1464	-3827	2855	-1067	-1167	0
830	0	0	-750	-1101	-351	925	-199	-726	-6559	-1202	-2209	4291	-461	-535	0
831	0	0	3733	-1076	-4809	-1328	4271	-2942	-3621	-597	-298	6372	1002	731	0
832	0	0	8369	-1067	-9436	-3651	8902	-5251	-1354	-166	622	7344	1965	1755	0
833	0	0	9205	-1082	-10287	-4061	9746	-5684	-766	-265	-153	5620	1875	1416	0
834	0	0	6199	-1103	-7302	-2548	6750	-4202	-1763	-504	-1755	1794	698	345	0
835	0	0	-480	-1127	-647	803	83	-887	-3942	-933	-3592	-3030	-929	-1410	0
836	0	0	-6377	-1134	5243	3755	-5810	2054	-5354	-1129	-3955	-6530	-1959	-2265	0
837	0	0	-8561	-1131	7430	4846	-7995	3149	-5222	-851	-2871	-8148	-2170	-2535	0
838	0	0	-8785	-1121	7664	4953	-8224	3271	-4559	-486	-789	-8654	-1978	-2203	0
839	0	0	-7235	-1134	6101	4184	-6668	2483	-3431	-31	1453	-8567	-1526	-1555	0
840	0	0	-4504	-1129	3375	2816	-3939	1123	-2250	457	3109	-8543	-808	-787	0
841	0	0	-425	-1117	-692	771	133	-904	-1018	828	4023	-8072	267	605	0
842	0	0	4345	-1094	-5439	-1625	4892	-3266	29	1043	3891	-7932	1113	1511	0
843	0	0	5729	-1099	-6828	-2315	6278	-3963	-64	923	2719	-8875	1026	1519	0
844	0	0	3416	-1111	-4527	-1152	3971	-2819	-583	389	841	-10619	54	539	0
845	0	0	-2209	-1129	1080	1669	-1644	-24	-1617	-289	-762	-12511	-1326	-857	0
846	0	0	-7200	-1144	6056	4172	-6628	2456	-1647	-587	-1563	-12734	-2052	-1468	0
847	0	0	-9191	-1146	8045	5168	-8618	3449	-830	-911	-2017	-11995	-2378	-1751	0
848	0	0	-9239	-1138	8101	5188	-8670	3481	259	-1037	-2322	-10536	-2244	-1631	0
849	0	0	-7967	-1127	6840	4547	-7403	2856	1249	-987	-2619	-8830	-1827	-1125	0
850	0	0	-5353	-1113	4240	3233	-4796	1563	1908	-1068	-3049	-6993	-1311	-630	0
851	0	0	-845	-1101	-256	973	-294	-678	3230	-770	-2591	-3996	-93	607	0
852	0	0	4229	-1094	-5323	-1567	4776	-3208	4399	-541	-1765	-657	923	1705	0
853	0	0	6408	-1090	-7498	-2659	6953	-4294	4690	-384	-909	1495	1167	1800	0
854	0	0	4651	-1099	-5750	-1776	5200	-3424	3947	-574	-568	2376	508	933	0
855	0	0	-685	-1115	-430	900	-127	-772	2062	-760	-911	2143	-702	-457	0
856	0	0	-5749	-1134	4615	3441	-5182	1740	1	-925	-1245	2095	-1437	-1253	0
857	0	0	-7748	-1129	6619	4438	-7183	2745	-1437	-960	-1540	2603	-1639	-1629	0
858	0	0	-8215	-1121	7094	4668	-7654	2986	-2686	-843	-1777	3245	-1561	-1532	0
859	0	0	-7037	-1117	5920	4077	-6478	2401	-3261	-651	-1552	4159	-1049	-1131	0
860	0	0	-4368	-1113	3255	2740	-3811	1071	-3131	-263	-822	5810	-349	-370	0
861	0	0	340	-1099	-1439	379	889	-1269	-1711	360	795	8487	1080	1024	0
862	0	0	5535	-1103	-6638	-2216	6086	-3870	128	861	2364	10798	2128	2153	0
863	0	0	7314	-1111	-8425	-3101	7869	-4768	1014	1018	3109	11067	2333	2295	0
864	0	0	4843	-1134	-5977	-1854	5410	-3555	624	803	2277	9255	1439	1262	0
865	0	0	-952	-1138	-186	1045	-383	-662	-659	358	562	6056	31	-356	0
866	0	0	-6617	-1154	5463	3885	-6040	2154	-1497	-23	-1096	3334	-878	-1175	0
867	0	0	-9231	-1140	8091	5185	-8661	3475	-1451	-292	-2077	1476	-1451	-1637	0
868	0	0	-9767	-1123	8644	5445	-9205	3760	-568	-143	-2211	525	-1358	-1522	0
869	0	0	-8486	-1107	7379	4796	-7932	3136	995	180	-1559	537	-826	-995	0
870	0	0	-5623	-1090	4533	3356	-5078	1721	2910	432	-386	1103	-112	-312	0
871	0	0	-914	-1086	-172	1000	-371	-629	5519	940	1222	2644	1138	1115	0
872	0	0	4179	-1074	-5253	-1552	4716	-3163	7381	1410	2384	3544	2073	2124	0
873	0	0	5930	-1088	-7018	-2421	6474	-4053	7709	1524	2531	2619	2153	2128	0
874	0	0	3655	-1096	-4751	-1279	4203	-2923	6708	1200	1553	252	1210	1078	0
875	0	0	-2059	-1115	944	1587	-1501	-85	4454	636	-106	-2944	-302	-446	0
876	0	0	-7503	-1125	6378	4314	-6940	2626	2780	166	-1032	-4774	-1272	-1286	0
877	0	0	-9430	-1131	8299	5280	-8864	3584	2248	54	-1255	-5001	-1583	-1583	0
878	0	0	-9528	-1136	8392	5332	-8960	3628	2380	85	-890	-4248	-1456	-1328	0
879	0	0	-7992	-1138	6854	4565	-7423	2858	2640	170	-417	-2884	-973	-696	0
880	0	0	-5247	-1129	4118	3188	-4682	1494	3071	182	-67	-1466	-374	-81	0
881	0	0	-636	-1119	-483	877	-76	-801	4068	496	523	1008	884	1150	0
882	0	0	4433	-1094	-5527	-1669	4980	-3310	4838	591	843	3053	1778	2170	0
883	0	0	6387	-1076	-7463	-2655	6925	-4269	4545	510	448	3538	1879	2149	0
884	0	0	4344	-1088	-5432	-1628	4888	-3260	3173	11	-477	2787	882	1092	0
885	0	0	-1088	-1107	-19	1097	-534	-563	1185	-599	-1540	1214	-549	-351	0
886	0	0	-6085	-1115	4970	3600	-5527	1927	-135	-853	-2062	905	-1309	-1167	0
887	0	0	-7994	-1125	6869	4559	-7431	2872	-772	-1068	-2188	1111	-1718	-1530	0
888	0	0	-7998	-1117	6881	4557	-7439	2882	-904	-1028	-2000	1806	-1532	-1367	0
889	0	0	-6606	-1099	5507	3852	-6056	2204	-1012	-970	-1879	2508	-1152	-942	0
890	0	0	-3804	-1096	2708	2450	-3256	806	-746	-849	-1635	3424	-566	-399	0
891	0	0	805	-1084	-1889	139	1347	-1486	145	-351	-743	5270	677	892	0
892	0	0	6101	-1065	-7166	-2518	6633	-4115	1278	-32	343	6941	1641	1916	0
893	0	0	8256	-1059	-9315	-3598	8785	-5187	1319	131	826	6885	1823	1936	0
894	0	0	6385	-1074	-7459	-2655	6922	-4266	510	-73	632	5288	954	1119	0
895	0	0	778	-1096	-1874	159	1326	-1485	-1305	-415	-265	2444	-477	-467	0
896	0	0	-4649	-1105	3544	2877	-4096	1219	-2739	-710	-892	201	-1301	-1253	0
897	0	0	-7039	-1105	5934	4072	-6486	2414	-3418	-915	-1406	-1404	-1804	-1713	0
898	0	0	-7449	-1098	6351	4273	-6900	2626	-3526	-873	-1493	-2417	-1685	-1561	0
899	0	0	-6343	-1098	5245	3720	-5794	2073	-3251	-708	-1319	-2865	-1257	-1165	0
900	0	0	-3745	-1109	2636	2427	-3190	763	-2355	-446	-682	-2752	-677	-525	0
901	0	0	637	-1105	-1742	234	1189	-1423	-599	126	649	-1515	519	793	0
902	0	0	5822	-1088	-6910	-2367	6366	-3999	1092	498	2081	-459	1594	1875	0
903	0	0	7816	-1078	-8894	-3369	8355	-4986	1683	710	2537	-915	1672	1922	0
904	0	0	5665	-1072	-6737	-2296	6201	-3904	985	502	1883	-3026	711	933	0
905	0	0	-47	-1084	-1037	565	495	-1060	-746	-17	655	-6270	-824	-595	0
906	0	0	-5644	-1078	4566	3361	-5105	1744	-2244	-287	-351	-8601	-1720	-1577	0
907	0	0	-8033	-1082	6951	4557	-7492	2934	-2933	-471	-843	-9845	-2139	-2046	0
908	0	0	-8407	-1094	7313	4750	-7860	3109	-2956	-434	-735	-9907	-2114	-1864	0
909	0	0	-7050	-1099	5951	4074	-6500	2426	-2370	-238	-217	-9036	-1656	-1392	0
910	0	0	-4314	-1086	3228	2700	-3771	1071	-1557	-56	702	-7657	-1008	-616	0
911	0	0	202	-1049	-1251	423	726	-1150	-32	322	1920	-5311	162	686	0
912	0	0	5420	-1032	-6452	-2194	5936	-3742	1196	700	2814	-3212	1218	1784	0
913	0	0	7190	-1049	-8239	-3070	7714	-4644	1173	673	2601	-2807	1293	1825	0
914	0	0	5107	-1068	-6175	-2019	5641	-3621	-133	254	1555	-3885	374	729	0
915	0	0	-519	-1068	-549	793	15	-808	-2122	-271	65	-5816	-1028	-737	0
916	0	0	-5992	-1063	4929	3527	-5460	1933	-3883	-682	-987	-6832	-2000	-1517	0
917	0	0	-8044	-1041	7003	4542	-7523	2981	-4432	-834	-1084	-6681	-2219	-1839	0
918	0	0	-8411	-1026	7385	4718	-7898	3179	-4394	-917	-1008	-5670	-2219	-1654	0
919	0	0	-6836	-1024	5812	3930	-6324	2394	-3724	-669	-428	-4015	-1555	-1070	0
920	0	0	-4073	-991	3082	2532	-3577	1045	-2900	-597	-21	-2395	-952	-455	0
921	0	0	1034	-977	-2011	-28	1522	-1494	-1185	-58	1045	316	440	1035	0
922	0	0	7137	-956	-8093	-3090	7615	-4524	389	335	1864	2661	1656	2265	0
923	0	0	10641	-950	-11591	-4845	11116	-6270	1028	512	2015	3540	2019	2494	0
924	0	0	9997	-956	-10953	-4520	10475	-5954	756	322	1581	2774	1389	1798	0
925	0	0	5789	-960	-6749	-2414	6269	-3854	-283	-3	613	1231	213	535	0
926	0	0	1594	-966	-2560	-314	2077	-1763	-810	-291	-17	337	-417	-155	0
927	0	0	722	-985	-1707	131	1214	-1346	-647	-197	-23	232	-494	-360	0
928	0	0	1193	-989	-2182	-102	1687	-1585	11	-71	283	684	-329	1	0
929	0	0	2871	-987	-3858	-942	3364	-2422	843	44	558	1365	261	419	0
930	0	0	6261	-975	-7236	-2643	6748	-4105	2019	409	1226	2425	1016	1290	0
931	0	0	11211	-970	-12181	-5120	11696	-6575	3728	946	2219	4460	2395	2603	0
932	0	0	16364	-956	-17320	-7704	16842	-9138	5344	1361	3053	6143	3402	3658	0
933	0	0	18149	-954	-19103	-8597	18626	-10028	6006	1497	3358	6297	3596	3610	0
934	0	0	15734	-948	-16682	-7393	16208	-8815	5371	1249	2919	4762	2721	2723	0
935	0	0	9723	-937	-10660	-4393	10191	-5798	3779	921	1629	2341	1321	1150	0
936	0	0	3769	-933	-4702	-1418	4235	-2817	2444	562	659	647	337	153	0
937	0	0	945	-907	-1852	-19	1398	-1379	1835	341	87	-178	-71	-289	0
938	0	0	-82	-892	-810	487	364	-851	1813	345	-172	-133	-77	-283	0
939	0	0	399	-896	-1295	248	847	-1095	2227	420	-38	407	230	73	0
940	0	0	2185	-907	-3092	-639	2638	-1999	2873	523	300	1534	741	618	0
941	0	0	5814	-911	-6725	-2451	6269	-3818	4386	919	1241	3689	1850	1771	0
942	0	0	10139	-919	-11058	-4610	10598	-5988	5777	1148	2102	5723	2811	2677	0
943	0	0	11357	-952	-12309	-5202	11833	-6630	6025	1189	1945	5998	2803	2636	0
944	0	0	8858	-983	-9841	-3937	9349	-5412	5137	863	1057	5012	1936	1633	0
945	0	0	2703	-1004	-3707	-849	3205	-2355	3168	194	-698	2752	417	-1	0
946	0	0	-3035	-1008	2027	2021	-2531	509	1664	-221	-1907	1414	-677	-919	0
947	0	0	-5617	-1008	4609	3312	-5113	1800	952	-420	-2655	952	-977	-1307	0
948	0	0	-6139	-1010	5129	3574	-5634	2059	892	-560	-2739	1470	-900	-1220	0
949	0	0	-4865	-1020	3845	2942	-4355	1412	1394	-545	-2580	2605	-508	-719	0
950	0	0	-2114	-1018	1096	1566	-1605	39	2015	-378	-1996	4041	137	-69	0
951	0	0	2177	-1018	-3195	-579	2686	-2106	3387	-102	-1086	6260	1317	1268	0
952	0	0	7217	-1006	-8223	-3105	7720	-4614	4671	145	-254	8153	2279	2320	0
953	0	0	9163	-1041	-10204	-4061	9683	-5622	4638	201	-347	8332	2390	2314	0
954	0	0	7099	-1078	-8177	-3010	7638	-4627	3544	-108	-1408	6791	1427	1354	0
955	0	0	1360	-1088	-2448	-136	1904	-1768	1427	-655	-2731	4225	29	-151	0
956	0	0	-4190	-1086	3104	2638	-3647	1009	-62	-1117	-3686	2426	-948	-1053	0
957	0	0	-6258	-1061	5197	3659	-5727	2068	-688	-1160	-3920	1747	-1293	-1352	0
958	0	0	-6810	-1068	5742	3939	-6276	2337	-624	-1261	-3784	1672	-1278	-1297	0
959	0	0	-5691	-1082	4609	3386	-5150	1763	-259	-1045	-3332	2042	-900	-849	0
960	0	0	-3328	-1092	2236	2210	-2782	572	351	-865	-2646	2556	-287	-234	0
961	0	0	823	-1072	-1895	124	1359	-1483	1606	-426	-1637	3967	849	874	0
962	0	0	5795	-1072	-6867	-2361	6331	-3969	2842	29	-572	5113	1810	1941	0
963	0	0	7645	-1098	-8743	-3273	8194	-4920	2999	69	-349	4683	1895	1978	0
964	0	0	5638	-1134	-6772	-2252	6205	-3953	2038	-69	-776	2679	1043	1034	0
965	0	0	-145	-1142	-997	643	426	-1069	64	-481	-1771	-273	-426	-459	0
966	0	0	-5739	-1138	4601	3438	-5170	1731	-1392	-857	-2440	-2444	-1511	-1497	0
967	0	0	-8114	-1136	6978	4625	-7546	2921	-2108	-907	-2487	-3577	-1825	-1819	0
968	0	0	-8576	-1123	7453	4849	-8014	3165	-2209	-760	-2258	-3996	-1747	-1649	0
969	0	0	-7363	-1113	6250	4238	-6806	2568	-2095	-624	-1742	-3947	-1476	-1278	0
970	0	0	-4799	-1098	3701	2948	-4250	1301	-1544	-413	-987	-3493	-795	-564	0
971	0	0	-508	-1080	-572	794	32	-826	-388	23	116	-2130	252	677	0
972	0	0	4680	-1074	-5754	-1803	5217	-3414	832	442	1261	-613	1425	1691	0
973	0	0	6763	-1076	-7839	-2843	7301	-4457	989	508	1550	-698	1435	1751	0
974	0	0	5035	-1099	-6134	-1968	5584	-3616	34	356	1086	-2293	599	836	0
975	0	0	-544	-1127	-583	835	19	-855	-1831	-147	-147	-4791	-807	-587	0
976	0	0	-6151	-1150	5001	3650	-5576	1925	-3486	-611	-1051	-6739	-1883	-1486	0
977	0	0	-8344	-1134	7210	4739	-7777	3038	-4058	-723	-1520	-7449	-2256	-1881	0
978	0	0	-8826	-1132	7694	4979	-8260	3281	-4219	-768	-1484	-7511	-2223	-1718	0
979	0	0	-7532	-1103	6429	4317	-6980	2663	-3868	-746	-1266	-6906	-1790	-1261	0
980	0	0	-4805	-1098	3707	2951	-4256	1304	-3084	-527	-768	-5662	-1210	-599	0
981	0	0	-401	-1068	-667	734	133	-867	-1678	-155	310	-3589	-15	789	0
982	0	0	4918	-1053	-5971	-1932	5444	-3512	-258	209	1204	-1619	1022	1813	0
983	0	0	7132	-1068	-8200	-3032	7666	-4634	172	261	1425	-1212	1228	1908	0
984	0	0	5294	-1088	-6382	-2103	5838	-3735	-760	-100	640	-2469	366	973	0
985	0	0	-169	-1146	-977	657	404	-1061	-2502	-521	-702	-4737	-1067	-419	0
986	0	0	-5846	-1187	4659	3516	-5252	1736	-4108	-977	-1806	-6221	-2011	-1371	0
987	0	0	-8027	-1216	6811	4621	-7419	2797	-4688	-1183	-2324	-6710	-2426	-1782	0
988	0	0	-8510	-1253	7257	4881	-7883	3002	-4590	-1053	-2225	-6351	-2223	-1614	0
989	0	0	-7265	-1257	6008	4261	-6636	2375	-4217	-1051	-1907	-5556	-1938	-1181	0
990	0	0	-4522	-1195	3327	2858	-3924	1066	-3296	-708	-1266	-4134	-1175	-448	0
991	0	0	-89	-1123	-1034	606	472	-1078	-1697	-318	-199	-2019	85	808	0
992	0	0	5184	-1014	-6198	-2085	5691	-3606	-298	122	789	-100	1171	1930	0
993	0	0	7440	-902	-8342	-3269	7891	-4622	122	199	859	203	1363	1903	0
994	0	0	5572	-787	-6359	-2392	5965	-3573	-649	21	184	-1024	516	1131	0
995	0	0	87	-694	-781	303	434	-737	-2229	-490	-1109	-3369	-927	-465	0
996	0	0	-5400	-543	4857	2971	-5128	2157	-3581	-711	-1998	-4832	-1808	-1346	0
997	0	0	-7515	-343	7172	3929	-7343	3414	-3751	-857	-2271	-5267	-2083	-1664	0
998	0	0	-7947	-120	7827	4033	-7887	3853	-3546	-838	-2157	-5121	-1998	-1598	0
999	0	0	-6602	87	6689	3257	-6645	3388	-2803	-657	-1703	-4266	-1571	-1121	0
1000	0	0	-3917	261	4178	1828	-4047	2219	-1701	-388	-1202	-2979	-931	-465	0
1001	0	0	571	436	-135	-503	353	150	73	81	-215	-859	356	764	0
1002	0	0	5854	589	-5265	-3221	5559	-2338	1658	514	702	1204	1449	1874	0
1003	0	0	8015	601	-7414	-4308	7714	-3406	2236	609	873	1577	1621	1945	0
1004	0	0	6185	424	-5761	-3304	5973	-2668	1780	347	184	537	818	1055	0
1005	0	0	561	133	-428	-347	494	-147	265	-98	-1105	-1575	-471	-477	0
1006	0	0	-5134	-149	4985	2641	-5059	2418	-921	-514	-2000	-2906	-1447	-1406	0
1007	0	0	-7625	-486	7139	4055	-7382	3326	-1177	-651	-2510	-3059	-1693	-1771	0
1008	0	0	-8077	-665	7412	4371	-7744	3373	-935	-638	-2535	-2613	-1621	-1631	0
1009	0	0	-6983	-810	6173	3896	-6578	2681	-415	-486	-2343	-1559	-1224	-1216	0
1010	0	0	-4395	-935	3460	2665	-3927	1262	479	-325	-1788	-205	-529	-500	0
1011	0	0	-169	-1047	-878	608	354	-962	2079	58	-876	2166	613	725	0
1012	0	0	5143	-1154	-6297	-1994	5720	-3725	3625	401	137	4399	1811	1875	0
1013	0	0	7347	-1278	-8625	-3034	7986	-4951	4058	442	176	5086	1953	1955	0
1014	0	0	5583	-1375	-6958	-2104	6270	-4166	3437	118	-473	4337	1212	1055	1
1015	0	0	182	-1437	-1619	627	900	-1528	1806	-341	-1786	2287	-122	-391	0
1016	0	0	-5417	-1464	3953	3440	-4685	1244	292	-675	-2838	946	-1216	-1313	0
1017	0	0	-7771	-1437	6334	4604	-7052	2448	-176	-948	-3332	624	-1468	-1683	0
1018	0	0	-8090	-1392	6698	4741	-7394	2653	-124	-863	-3420	933	-1381	-1577	0
1019	0	0	-6911	-1359	5552	4135	-6231	2096	323	-832	-3173	1796	-1080	-1218	0
1020	0	0	-4249	-1359	2890	2804	-3569	765	1111	-521	-2572	3036	-263	-479	0
1021	0	0	45	-1326	-1371	640	708	-1348	2498	-252	-1555	5047	774	710	0
1022	0	0	5319	-1292	-6611	-2013	5965	-3951	3918	258	-477	7040	1967	1914	0
1023	0	0	7638	-1266	-8904	-3186	8271	-5085	4264	298	-283	7284	2087	1943	0
1024	0	0	5963	-1253	-7216	-2355	6589	-4234	3556	65	-812	5922	1371	1076	0
1025	0	0	406	-1237	-1643	415	1024	-1440	1596	-364	-2126	3334	-157	-452	0
1026	0	0	-5214	-1218	3996	3216	-4605	1389	44	-762	-2954	1396	-1047	-1406	0
1027	0	0	-7538	-1162	6376	4350	-6957	2607	-494	-921	-3220	543	-1505	-1759	0
1028	0	0	-7972	-1132	6840	4552	-7406	2854	-527	-847	-3092	473	-1400	-1641	0
1029	0	0	-6750	-1103	5647	3926	-6198	2272	-145	-677	-2622	828	-1012	-1245	0
1030	0	0	-4149	-1094	3055	2621	-3602	980	593	-364	-1858	1532	-355	-543	0
1031	0	0	115	-1076	-1191	480	653	-1133	2015	21	-663	3117	770	766	0
1032	0	0	5300	-1059	-6359	-2120	5829	-3709	3332	424	514	4562	1827	1796	0
1033	0	0	7622	-1061	-8683	-3280	8152	-4872	3621	587	795	4388	1949	1918	0
1034	0	0	5838	-1076	-6914	-2381	6376	-3995	2787	323	209	2803	1193	948	0
1035	0	0	520	-1092	-1612	286	1066	-1352	1022	-21	-843	52	-261	-485	0
1036	0	0	-5324	-1099	4225	3211	-4774	1563	-582	-428	-1744	-2095	-1204	-1515	0
1037	0	0	-7598	-1096	6502	4347	-7050	2703	-1142	-616	-1930	-3022	-1641	-1833	0
1038	0	0	-8118	-1086	7032	4602	-7575	2973	-1181	-556	-1864	-3080	-1579	-1685	0
1039	0	0	-6857	-1067	5790	3962	-6323	2361	-857	-453	-1451	-2737	-1218	-1313	0
1040	0	0	-4286	-1049	3237	2667	-3761	1094	-170	-205	-822	-1794	-715	-589	0
1041	0	0	-35	-1041	-1006	538	485	-1023	1096	161	289	-145	444	688	0
1042	0	0	5232	-1024	-6256	-2104	5744	-3640	2326	508	1377	1437	1540	1742	0
1043	0	0	7481	-1039	-8520	-3221	8000	-4779	2500	626	1639	1590	1652	1864	0
1044	0	0	5816	-1055	-6871	-2380	6343	-3963	1612	382	1167	213	878	999	0
1045	0	0	438	-1067	-1505	314	971	-1286	-291	-112	36	-2196	-568	-488	0
1046	0	0	-5226	-1094	4132	3160	-4679	1519	-1982	-469	-919	-3973	-1594	-1455	0
1047	0	0	-7511	-1088	6423	4299	-6967	2667	-2568	-613	-1229	-4562	-1907	-1856	0
1048	0	0	-8067	-1074	6993	4570	-7530	2959	-2741	-692	-1059	-4539	-1961	-1629	0
1049	0	0	-6842	-1065	5777	3953	-6309	2356	-2492	-463	-729	-3876	-1519	-1270	0
1050	0	0	-4207	-1045	3162	2626	-3684	1058	-1858	-327	-108	-2867	-997	-576	0
1051	0	0	88	-1035	-1123	473	605	-1079	-467	217	977	-944	298	743	0
1052	0	0	5385	-1024	-6409	-2180	5897	-3716	900	587	2077	876	1392	1813	0
1053	0	0	7668	-1034	-8702	-3317	8185	-4868	1284	618	2430	1165	1466	2027	0
1054	0	0	6071	-1035	-7106	-2518	6588	-4070	446	516	1912	-141	752	1070	0
1055	0	0	654	-1057	-1711	201	1182	-1384	-1138	60	758	-2388	-626	-351	0
1056	0	0	-5080	-1063	4017	3071	-4548	1477	-2731	-428	-261	-4244	-1647	-1363	0
1057	0	0	-7338	-1074	6264	4206	-6801	2595	-3072	-490	-450	-4832	-2017	-1633	0
1058	0	0	-7994	-1065	6929	4529	-7461	2932	-3195	-504	-529	-4882	-2035	-1586	0
1059	0	0	-6793	-1063	5730	3928	-6261	2333	-2558	-353	-81	-4242	-1503	-1156	0
1060	0	0	-4242	-1065	3177	2653	-3709	1056	-1751	-149	457	-3129	-931	-516	0
1061	0	0	6	-1051	-1057	522	531	-1054	-207	285	1522	-1208	292	826	0
1062	0	0	5298	-1022	-6320	-2138	5809	-3671	1288	756	2541	630	1396	1924	0
1063	0	0	7671	-1022	-8693	-3324	8182	-4857	1846	816	2799	1032	1505	2064	0
1064	0	0	5963	-1034	-6997	-2464	6480	-4015	1103	618	2176	-207	832	1222	0
1065	0	0	566	-1053	-1619	243	1092	-1336	-469	46	878	-2570	-591	-308	0
1066	0	0	-5138	-1074	4064	3106	-4601	1495	-1833	-188	-155	-4196	-1526	-1257	0
1067	0	0	-7538	-1059	6479	4298	-7008	2710	-2267	-463	-618	-4650	-1959	-1557	0
1068	0	0	-8002	-1051	6951	4526	-7476	2950	-2194	-475	-562	-4504	-1817	-1526	0
1069	0	0	-6870	-1041	5829	3955	-6349	2394	-1705	-318	-327	-3645	-1416	-1070	0
1070	0	0	-4252	-1030	3222	2641	-3737	1096	-841	-164	166	-2322	-789	-453	0
1071	0	0	-25	-1008	-983	516	479	-995	791	240	1053	-139	444	795	0
1072	0	0	5310	-989	-6299	-2160	5804	-3644	2209	618	2091	1908	1544	1980	0
1073	0	0	7739	-981	-8720	-3379	8229	-4850	2733	741	2242	2558	1780	2168	0
1074	0	0	6212	-987	-7199	-2612	6705	-4093	2054	467	1507	1571	1004	1152	0
1075	0	0	753	-1006	-1759	126	1256	-1382	358	-52	161	-516	-395	-287	0
1076	0	0	-4968	-1032	3936	3000	-4452	1452	-1125	-413	-927	-2042	-1385	-1303	0
1077	0	0	-7309	-1018	6291	4163	-6800	2636	-1629	-545	-1404	-2326	-1724	-1583	0
1078	0	0	-7705	-1022	6683	4363	-7194	2830	-1499	-525	-1330	-1910	-1649	-1472	0
1079	0	0	-6565	-1002	5563	3783	-6064	2280	-1030	-471	-1032	-1080	-1202	-1034	0
1080	0	0	-4003	-985	3018	2494	-3510	1016	-331	-269	-516	139	-554	-496	0
1081	0	0	272	-956	-1228	342	750	-1092	1352	139	360	2341	649	896	0
1082	0	0	5558	-935	-6493	-2311	6025	-3714	2706	490	1336	4357	1736	1918	0
1083	0	0	7959	-937	-8896	-3511	8427	-4916	3092	614	1524	4774	1903	2077	0
1084	0	0	6482	-954	-7436	-2764	6959	-4195	2483	388	890	3794	1158	1212	0
1085	0	0	1103	-966	-2069	-68	1586	-1517	929	-87	-329	1513	-168	-230	0
1086	0	0	-4680	-973	3707	2826	-4193	1367	-613	-448	-1323	-197	-1169	-1288	0
1087	0	0	-6987	-968	6019	3977	-6503	2525	-1076	-556	-1753	-838	-1608	-1577	0
1088	0	0	-7631	-960	6671	4295	-7151	2855	-1028	-663	-1740	-774	-1455	-1519	0
1089	0	0	-6397	-942	5455	3669	-5926	2256	-541	-494	-1515	-120	-1152	-1111	0
1090	0	0	-3800	-929	2871	2364	-3335	971	308	-230	-1008	917	-541	-440	0
1091	0	0	375	-905	-1280	265	827	-1092	1817	195	71	2717	727	818	0
1092	0	0	5659	-882	-6541	-2388	6100	-3711	3294	430	1001	4446	1771	1887	0
1093	0	0	8140	-873	-9013	-3633	8576	-4943	3765	595	1381	4723	2050	2124	0
1094	0	0	6621	-890	-7511	-2865	7066	-4200	3092	341	719	3416	1189	1216	0
1095	0	0	1243	-902	-2145	-170	1694	-1523	1462	-42	-508	993	-161	-213	0
1096	0	0	-4607	-894	3713	2750	-4160	1409	-219	-473	-1592	-938	-1210	-1280	0
1097	0	0	-6975	-876	6099	3925	-6537	2611	-684	-582	-1916	-1658	-1532	-1584	0
1098	0	0	-7553	-855	6698	4204	-7125	2921	-826	-564	-1969	-1699	-1532	-1552	0
1099	0	0	-6390	-840	5550	3615	-5970	2355	-426	-589	-1616	-1165	-1144	-1212	0
1100	0	0	-3821	-822	2999	2321	-3410	1088	281	-318	-1094	-159	-488	-552	0
1101	0	0	331	-803	-1134	236	732	-968	1575	106	-95	1561	611	665	0
1102	0	0	5632	-783	-6415	-2424	6023	-3599	2991	428	954	3354	1740	1895	0
1103	0	0	8171	-776	-8947	-3697	8559	-4861	3290	620	1187	3651	1908	1990	0
1104	0	0	6613	-791	-7404	-2911	7008	-4097	2504	339	562	2372	1140	1140	0
1105	0	0	1265	-797	-2062	-234	1663	-1429	764	-170	-653	-71	-258	-343	0
1106	0	0	-4471	-793	3678	2632	-4074	1442	-859	-570	-1652	-1922	-1319	-1369	0
1107	0	0	-6952	-777	6175	3864	-6563	2699	-1604	-795	-2033	-2716	-1786	-1767	0
1108	0	0	-7464	-754	6710	4109	-7087	2978	-1707	-632	-2017	-2688	-1654	-1649	0
1109	0	0	-6333	-723	5610	3528	-5971	2443	-1420	-523	-1775	-2068	-1297	-1264	0
1110	0	0	-3782	-710	3072	2246	-3427	1181	-677	-374	-1047	-1129	-690	-572	0
1111	0	0	414	-682	-1096	134	755	-889	644	9	-124	626	481	599	0
1112	0	0	5809	-657	-6466	-2576	6137	-3561	1994	415	940	2409	1600	1711	0
1113	0	0	8242	-647	-8889	-3797	8565	-4768	2329	494	1150	2632	1709	1926	0
1114	0	0	6840	-640	-7480	-3100	7160	-4060	1643	246	582	1429	1043	1084	0
1115	0	0	1453	-663	-2116	-395	1784	-1389	-122	-195	-719	-1074	-448	-407	0
1116	0	0	-4238	-667	3571	2452	-3904	1452	-1693	-657	-1691	-2956	-1404	-1453	0
1117	0	0	-6630	-657	5973	3643	-6301	2658	-2225	-830	-2130	-3709	-1825	-1751	0
1118	0	0	-7245	-634	6611	3939	-6928	2988	-2277	-853	-2135	-3753	-1763	-1676	0
1119	0	0	-6120	-626	5494	3373	-5807	2434	-1891	-682	-1967	-3191	-1396	-1321	0
1120	0	0	-3567	-605	2962	2086	-3264	1178	-1142	-514	-1249	-2295	-741	-566	0
1121	0	0	567	-589	-1156	11	861	-872	256	-174	-442	-550	386	616	0
1122	0	0	5940	-570	-6510	-2685	6225	-3540	1705	238	649	1352	1511	1802	0
1123	0	0	8501	-566	-9067	-3967	8784	-4816	2071	407	929	1662	1701	1963	0
1124	0	0	6951	-566	-7517	-3192	7234	-4041	1375	168	287	455	907	1103	0
1125	0	0	1690	-589	-2279	-550	1984	-1434	-201	-355	-890	-1887	-407	-391	0
1126	0	0	-4184	-599	3585	2391	-3884	1493	-1771	-665	-1866	-3654	-1544	-1323	0
1127	0	0	-6577	-591	5986	3584	-6281	2697	-2291	-853	-2285	-4258	-1926	-1742	0
1128	0	0	-7148	-578	6570	3863	-6859	2996	-2335	-783	-2232	-4161	-1742	-1681	0
1129	0	0	-6128	-580	5548	3354	-5838	2484	-1907	-659	-1916	-3505	-1437	-1274	0
1130	0	0	-3592	-574	3018	2083	-3305	1222	-1088	-401	-1284	-2353	-754	-558	0
1131	0	0	551	-556	-1107	2	829	-831	302	-48	-331	-318	358	576	0
1132	0	0	5858	-547	-6405	-2655	6131	-3476	1879	298	824	1598	1491	1751	0
1133	0	0	8344	-556	-8900	-3894	8622	-4728	2349	490	1189	2168	1800	1978	0
1134	0	0	6908	-595	-7503	-3156	7205	-4049	1705	273	719	1154	944	1169	0
1135	0	0	1571	-632	-2203	-469	1887	-1417	102	-166	-455	-1053	-370	-333	0
1136	0	0	-4319	-661	3658	2490	-3988	1498	-1532	-556	-1458	-2768	-1418	-1379	0
1137	0	0	-6785	-669	6116	3727	-6450	2723	-1936	-636	-1697	-3183	-1769	-1703	0
1138	0	0	-7422	-677	6745	4049	-7083	3034	-1819	-647	-1590	-3038	-1732	-1629	0
1139	0	0	-6352	-688	5664	3520	-6008	2488	-1381	-552	-1181	-2219	-1356	-1200	0
1140	0	0	-3914	-700	3214	2307	-3564	1257	-583	-217	-547	-964	-696	-587	0
1141	0	0	92	-711	-803	309	447	-757	882	176	496	983	401	680	0
1142	0	0	5430	-710	-6140	-2360	5785	-3425	2479	630	1697	2997	1617	1916	0
1143	0	0	7833	-735	-8568	-3549	8200	-4651	2981	692	2081	3406	1778	2031	0
1144	0	0	6429	-768	-7197	-2830	6813	-3982	2428	634	1643	2456	1152	1226	0
1145	0	0	1014	-799	-1813	-107	1413	-1306	824	211	562	186	-258	-252	0
1146	0	0	-5000	-826	4174	2913	-4587	1674	-715	-162	-395	-1534	-1330	-1340	0
1147	0	0	-7505	-849	6656	4177	-7080	2903	-1051	-221	-556	-2048	-1658	-1627	0
1148	0	0	-8240	-857	7383	4548	-7811	3263	-964	-197	-316	-1994	-1588	-1511	0
1149	0	0	-7268	-878	6390	4073	-6829	2756	-492	-54	186	-1268	-1253	-1123	0
1150	0	0	-4890	-894	3996	2892	-4443	1551	368	238	905	-126	-549	-461	0
1151	0	0	-838	-898	-60	868	-389	-479	1875	655	2091	1866	556	791	0
1152	0	0	4394	-909	-5303	-1742	4848	-3106	3451	1063	3354	3802	1674	1971	0
1153	0	0	6889	-929	-7818	-2980	7353	-4373	3940	1348	3835	4262	1916	2151	0
1154	0	0	5428	-956	-6384	-2236	5906	-3670	3507	1146	3569	3210	1278	1402	0
1155	0	0	13	-989	-1002	488	507	-995	1837	766	2634	873	-104	-164	0
1156	0	0	-5947	-1014	4933	3480	-5440	1959	382	413	1848	-830	-1132	-1125	0
1157	0	0	-8436	-1020	7416	4728	-7926	3198	-40	337	1664	-1356	-1540	-1540	0
1158	0	0	-9188	-1039	8149	5113	-8668	3555	-3	419	2027	-1167	-1482	-1365	0
1159	0	0	-8213	-1041	7172	4627	-7692	3065	452	473	2502	-568	-1119	-997	0
1160	0	0	-5676	-1055	4621	3365	-5148	1783	1486	873	3400	591	-444	-263	0
1161	0	0	-1852	-1053	799	1452	-1325	-127	2838	1247	4607	2551	647	919	0
1162	0	0	3636	-1043	-4679	-1296	4157	-2861	4388	1722	5922	4469	1843	2035	0
1163	0	0	6113	-1070	-7183	-2521	6648	-4126	5020	1926	6444	5014	2050	2403	0
1164	0	0	4788	-1088	-5876	-1850	5332	-3482	4518	1709	6157	4042	1377	1575	0
1165	0	0	-485	-1113	-628	799	71	-870	2939	1365	5189	1843	58	87	0
1166	0	0	-6421	-1131	5290	3776	-5855	2079	1379	915	4370	7	-1047	-975	0
1167	0	0	-8873	-1131	7742	5002	-8307	3305	944	861	4279	-465	-1449	-1241	0
1168	0	0	-9624	-1125	8499	5374	-9061	3687	966	824	4454	-401	-1390	-1229	0
1169	0	0	-8436	-1127	7309	4781	-7872	3091	1486	913	5049	331	-1045	-717	0
1170	0	0	-5879	-1113	4766	3496	-5322	1826	2248	1233	5759	1464	-374	-108	0
1171	0	0	-1772	-1111	661	1441	-1216	-225	3734	1563	6995	3414	770	1183	0
1172	0	0	3667	-1111	-4778	-1278	4222	-2944	5131	2056	8091	5249	1827	2328	0
1173	0	0	6424	-1109	-7533	-2657	6978	-4321	5779	2073	8582	5724	2199	2593	0
1174	0	0	5145	-1138	-6283	-2003	5714	-3710	5166	1910	8045	4677	1447	1813	0
1175	0	0	12	-1169	-1181	578	596	-1175	3550	1323	6892	2320	118	265	0
1176	0	0	-5825	-1173	4652	3499	-5238	1739	1891	892	5849	442	-1016	-756	0
1177	0	0	-8143	-1167	6976	4655	-7559	2904	1241	723	5404	-294	-1441	-1224	0
1178	0	0	-8762	-1167	7595	4964	-8178	3214	1198	640	5263	-351	-1400	-1127	0
1179	0	0	-7641	-1152	6489	4396	-7065	2668	1519	770	5393	145	-1035	-743	0
1180	0	0	-5000	-1142	3858	3071	-4429	1358	2147	905	5771	1061	-419	-114	0
1181	0	0	-755	-1111	-356	933	-199	-733	3528	1237	6636	2875	758	1068	0
1182	0	0	4732	-1088	-5820	-1822	5276	-3454	4766	1546	7391	4580	1823	2298	0
1183	0	0	7539	-1084	-8623	-3227	8081	-4853	5272	1594	7356	4956	2048	2368	0
1184	0	0	6301	-1107	-7408	-2597	6854	-4257	4421	1293	6607	3666	1352	1658	0
1185	0	0	1233	-1127	-2360	-53	1796	-1743	2661	803	5053	1216	-40	161	0
1186	0	0	-4597	-1144	3453	2870	-4025	1154	937	378	3777	-752	-1152	-905	0
1187	0	0	-7014	-1140	5874	4077	-6444	2367	161	126	3166	-1643	-1548	-1361	0
1188	0	0	-7563	-1142	6421	4352	-6992	2639	40	58	2956	-1678	-1486	-1387	0
1189	0	0	-6489	-1123	5366	3806	-5927	2121	228	164	3034	-1295	-1185	-869	0
1190	0	0	-3867	-1117	2750	2492	-3308	816	911	306	3457	-426	-564	-254	0
1191	0	0	169	-1090	-1259	460	714	-1174	2095	675	4217	1307	582	968	0
1192	0	0	5742	-1065	-6807	-2338	6274	-3936	3482	1063	5061	3154	1709	2134	0
1193	0	0	8545	-1065	-9610	-3740	9077	-5337	3920	1035	5133	3453	1912	2308	0
1194	0	0	7271	-1084	-8355	-3093	7813	-4719	3063	900	4366	2335	1206	1507	0
1195	0	0	2087	-1096	-3183	-495	2635	-2139	1371	409	3018	-213	-161	38	0
1196	0	0	-3739	-1107	2632	2423	-3185	762	-403	7	1771	-2244	-1241	-1016	0
1197	0	0	-6226	-1082	5144	3654	-5685	2031	-975	-213	1282	-2915	-1614	-1484	0
1198	0	0	-6872	-1082	5790	3977	-6331	2354	-1142	-292	1123	-2991	-1590	-1389	0
1199	0	0	-5811	-1068	4743	3439	-5277	1837	-878	-192	1280	-2512	-1226	-1035	0
1200	0	0	-3262	-1061	2201	2161	-2731	570	-131	19	1778	-1526	-642	-258	0
1201	0	0	763	-1039	-1802	138	1282	-1420	1090	372	2601	213	459	824	0
1202	0	0	6289	-1026	-7315	-2631	6802	-4170	2487	799	3575	2035	1649	1972	0
1203	0	0	9009	-1016	-10025	-3996	9517	-5520	2944	960	3742	2553	1903	2186	0
1204	0	0	7779	-1020	-8799	-3379	8289	-4909	2260	711	3061	1375	1229	1443	0
1205	0	0	2645	-1037	-3682	-804	3163	-2359	626	256	1747	-975	-131	-81	0
1206	0	0	-3262	-1047	2215	2154	-2738	584	-1065	-254	576	-2894	-1187	-1119	0
1207	0	0	-5738	-1034	4704	3386	-5221	1835	-1633	-393	7	-3577	-1619	-1519	0
1208	0	0	-6440	-1034	5406	3737	-5923	2186	-1726	-419	-104	-3534	-1619	-1476	0
1209	0	0	-5412	-1018	4394	3215	-4903	1688	-1385	-339	52	-2977	-1228	-1109	0
1210	0	0	-2740	-993	1747	1866	-2243	377	-591	-135	477	-2005	-560	-494	0
1211	0	0	1209	-979	-2188	-115	1698	-1583	647	277	1202	-149	523	733	0
1212	0	0	6759	-956	-7715	-2901	7237	-4335	2073	622	2083	1817	1689	1903	0
1213	0	0	9591	-958	-10549	-4316	10070	-5753	2580	760	2198	2240	1959	2132	0
1214	0	0	8544	-952	-9496	-3796	9020	-5224	1955	521	1447	1293	1361	1311	0
1215	0	0	5129	-966	-6095	-2081	5612	-3530	874	182	517	-120	535	483	0
1216	0	0	10175	-929	-11104	-4623	10639	-6016	1584	430	1202	1272	1278	1210	0
1217	0	0	15227	-931	-16158	-7148	15692	-8544	2333	638	1619	2238	1788	1860	0
1218	0	0	19406	-929	-20335	-9238	19870	-10632	2983	764	1930	3383	2428	2452	0
1219	0	0	23583	-917	-24500	-11333	24041	-12708	3784	968	2234	4545	3239	3162	0
1220	0	0	27089	-907	-27996	-13091	27542	-14451	4440	1119	2368	5484	3786	3720	0
1221	0	0	29250	-905	-30155	-14172	29702	-15530	5177	1229	2522	6630	4508	4557	0
1222	0	0	30892	-892	-31784	-15000	31338	-16338	5893	1381	2562	7577	5173	5096	0
1223	0	0	30888	-896	-31784	-14996	31336	-16340	5670	1158	1808	7077	4991	4754	0
1224	0	0	26942	-898	-27840	-13022	27391	-14369	4223	692	232	5106	3833	3526	0
1225	0	0	19034	-909	-19943	-9062	19488	-10426	1994	21	-2046	2048	1998	1590	0
1226	0	0	10602	-919	-11521	-4841	11061	-6220	-318	-713	-4143	-517	539	13	0
1227	0	0	6059	-909	-6968	-2575	6513	-3938	-1410	-1101	-5517	-1746	-195	-756	0
1228	0	0	3404	-902	-4306	-1251	3855	-2604	-1924	-1455	-6535	-2380	-502	-1001	0
1229	0	0	2518	-882	-3400	-818	2959	-2141	-2126	-1546	-7146	-2298	-525	-1010	0
1230	0	0	2861	-873	-3734	-994	3297	-2303	-1971	-1652	-7579	-1918	-271	-776	0
1231	0	0	4545	-863	-5408	-1841	4976	-3135	-1241	-1617	-7548	-874	483	-7	0
1232	0	0	7642	-845	-8487	-3398	8064	-4666	-372	-1422	-7437	488	1189	810	0
1233	0	0	8325	-851	-9176	-3737	8750	-5013	-388	-1555	-7924	228	1164	690	0
1234	0	0	5620	-857	-6477	-2381	6048	-3667	-1305	-1891	-9032	-1076	388	-325	0
1235	0	0	-622	-874	-252	748	-185	-563	-3299	-2545	-10739	-3666	-1204	-2013	0
1236	0	0	-6975	-876	6099	3925	-6537	2611	-4838	-3061	-12163	-5728	-2370	-3212	0
1237	0	0	-9738	-873	8865	5305	-9301	3996	-5433	-3422	-12782	-6407	-2865	-3635	0
1238	0	0	-10700	-855	9845	5777	-10272	4495	-5614	-3474	-13009	-6506	-2859	-3664	0
1239	0	0	-10075	-841	9234	5458	-9654	4196	-5356	-3414	-12933	-6105	-2603	-3398	0
1240	0	0	-8310	-836	7474	4573	-7892	3319	-4690	-3257	-12456	-5226	-2099	-2857	0
1241	0	0	-5239	-814	4425	3026	-4832	1805	-3616	-2991	-11612	-3651	-1204	-1891	0
1242	0	0	-576	-789	-213	682	-181	-501	-2184	-2520	-10421	-1941	-62	-744	0
1243	0	0	1376	-785	-2161	-295	1768	-1473	-1680	-2446	-10055	-1600	36	-717	0
1244	0	0	-209	-785	-576	497	183	-680	-2180	-2516	-10280	-2580	-516	-1402	0
1245	0	0	-5468	-799	4669	3133	-5068	1935	-3668	-3016	-11090	-4791	-1897	-2840	0
1246	0	0	-10943	-805	10138	5874	-10540	4666	-4958	-3152	-11638	-6518	-2877	-3819	0
1247	0	0	-13076	-787	12289	6931	-12682	5751	-5208	-3185	-11418	-6947	-3082	-4021	0
1248	0	0	-13238	-735	12503	6986	-12870	5884	-5014	-2952	-10935	-6770	-3067	-3858	0
1249	0	0	-12121	-677	11444	6399	-11782	5383	-4343	-2789	-10088	-6000	-2655	-3540	0
1250	0	0	-11431	-1794	9637	6612	-10534	3921	-3788	-2477	-9160	-5131	-2281	-3237	0
1251	0	0	-8952	-1301	7651	5126	-8301	3175	-2896	-2104	-8031	-4025	-1478	-2004	0
1252	0	0	-5173	-550	4623	2861	-4898	2036	-1586	-1456	-6669	-2413	-360	-938	0
1253	0	0	-2081	-60	2021	1070	-2051	980	-475	-1020	-5501	-1472	93	-384	0
1254	0	0	-2574	223	2797	1175	-2685	1510	-810	-1022	-5307	-2132	-426	-1020	0
1255	0	0	-5889	582	6471	2653	-6180	3526	-1879	-1142	-5496	-3858	-1412	-1926	0
1256	0	0	-9832	834	10666	4499	-10249	5750	-2867	-1286	-5775	-5003	-2137	-2712	0
1257	0	0	-10554	1012	11566	4771	-11060	6289	-3038	-1189	-5340	-5183	-2339	-2873	0
1258	0	0	-10356	1150	11506	4603	-10931	6328	-2748	-1061	-4749	-4931	-2196	-2605	0
1259	0	0	-8942	1243	10185	3849	-9563	5714	-2283	-847	-3800	-4229	-1784	-2130	0
1260	0	0	-6569	1303	7872	2633	-7220	4587	-1416	-506	-2766	-3131	-1183	-1456	0
1261	0	0	-3290	1385	4675	952	-3982	3030	-54	-89	-1616	-1373	-219	-320	0
1262	0	0	1599	1398	-201	-1498	900	598	1470	420	-277	521	938	781	1
1263	0	0	4048	1441	-2607	-2744	3327	-583	2064	558	564	1138	1212	1074	0
1264	0	0	3236	1456	-1780	-2346	2508	-162	1631	667	459	432	746	533	0
1265	0	0	-719	1455	2174	-368	-1446	1814	382	374	-190	-1356	-395	-692	0
1266	0	0	-5230	1445	6675	1892	-5952	4060	-1070	-42	-696	-2908	-1317	-1553	0
1267	0	0	-6181	1443	7624	2369	-6902	4533	-1373	97	-498	-3202	-1486	-1707	0
1268	0	0	-6132	1439	7571	2346	-6851	4505	-1476	159	-67	-3189	-1460	-1517	0
1269	0	0	-4877	1431	6308	1723	-5592	3869	-1220	430	587	-2729	-1088	-1208	0
1270	0	0	-2792	1423	4215	684	-3503	2819	-397	642	1625	-1920	-587	-599	0
1271	0	0	275	1402	1127	-838	-426	1264	566	1035	2931	-492	374	424	0
1272	0	0	4890	1379	-3511	-3134	4200	-1066	1775	1379	4200	1034	1385	1431	0
1273	0	0	7272	1344	-5928	-4308	6600	-2292	2203	1509	4725	1381	1619	1647	0
1274	0	0	6090	1268	-4822	-3679	5456	-1777	1693	1369	4419	207	1004	983	0
1275	0	0	999	1187	188	-1093	405	687	120	836	3158	-2207	-391	-519	0
1276	0	0	-4910	1096	6006	1907	-5458	3551	-1553	314	1978	-4409	-1530	-1637	0
1277	0	0	-7593	1020	8613	3286	-8103	4816	-2124	199	1233	-5232	-2025	-2083	0
1278	0	0	-8488	946	9434	3771	-8961	5190	-2073	73	1016	-5501	-2060	-2079	0
1279	0	0	-7620	904	8524	3358	-8072	4714	-1681	197	1047	-5150	-1751	-1730	0
1280	0	0	-5322	849	6171	2236	-5746	3510	-921	473	1563	-4310	-1164	-1084	0
1281	0	0	-1816	762	2578	527	-2197	1670	434	741	2362	-2605	-100	31	0
1282	0	0	3503	694	-2809	-2098	3156	-1057	2017	1154	3590	-824	1030	1185	0
1283	0	0	6164	568	-5596	-3366	5880	-2514	2683	1332	3996	-306	1278	1451	0
1284	0	0	4896	413	-4483	-2654	4689	-2035	2145	1158	3590	-1138	692	661	0
1285	0	0	-305	275	580	15	-442	427	671	766	2706	-3230	-634	-754	0
1286	0	0	-6289	194	6483	3047	-6386	3338	-818	481	1771	-4999	-1707	-1974	0
1287	0	0	-8988	149	9137	4419	-9062	4643	-1284	291	1520	-5525	-2075	-2310	0
1288	0	0	-9845	85	9930	4880	-9887	5007	-1313	232	1478	-5319	-2066	-2324	0
1289	0	0	-8917	38	8955	4439	-8936	4496	-915	395	1744	-4432	-1647	-2004	0
1290	0	0	-6539	0	6539	3269	-6539	3269	-131	622	2116	-3100	-1001	-1305	0
1291	0	0	-2732	-38	2694	1385	-2713	1328	1247	973	2853	-973	83	-157	0
1292	0	0	2706	-27	-2733	-1339	2719	-1380	2783	1332	3699	1206	1259	1030	0
1293	0	0	5458	-69	-5527	-2694	5492	-2798	3389	1476	3802	2145	1652	1392	0
1294	0	0	4226	-106	-4332	-2060	4279	-2219	2873	1148	3117	1538	942	752	0
1295	0	0	-952	-161	791	556	-871	315	1346	700	1579	-349	-289	-793	0
1296	0	0	-7152	-192	6960	3672	-7056	3384	-345	166	124	-1976	-1486	-1940	0
1297	0	0	-9866	-213	9653	5039	-9759	4720	-867	-56	-510	-2360	-1899	-2238	0
1298	0	0	-10759	-221	10538	5490	-10648	5158	-907	-195	-900	-2042	-1891	-2192	0
1299	0	0	-9868	-217	9651	5042	-9759	4717	-576	-73	-785	-1214	-1530	-1746	0
1300	0	0	-7359	-232	7127	3795	-7243	3447	120	162	-351	34	-820	-1113	0
1301	0	0	-3563	-221	3342	1892	-3452	1560	1513	506	529	2029	261	91	0
1302	0	0	1940	-215	-2155	-862	2047	-1185	3053	935	1819	4114	1352	1381	0
1303	0	0	4905	-228	-5133	-2338	5019	-2680	3674	1224	2434	4793	1703	1598	0
1304	0	0	3964	-269	-4233	-1847	4098	-2251	3233	1193	2203	3959	1129	973	0
1305	0	0	-1130	-308	822	719	-976	257	1742	725	1358	1862	-213	-541	0
1306	0	0	-7049	-337	6712	3693	-6880	3187	366	302	744	-223	-1371	-1666	0
1307	0	0	-9746	-339	9407	5042	-9576	4534	-27	207	508	-861	-1714	-2122	0
1308	0	0	-10467	-337	10130	5402	-10298	4896	145	170	659	-929	-1804	-2079	0
1309	0	0	-9523	-341	9182	4932	-9352	4420	748	356	1099	-413	-1462	-1621	0
1310	0	0	-6987	-331	6656	3659	-6821	3162	1633	578	1757	382	-832	-1086	0
1311	0	0	-3050	-327	2723	1688	-2886	1198	3226	997	2783	2137	372	108	0
1312	0	0	2373	-337	-2710	-1018	2541	-1523	4778	1342	3810	3852	1375	1408	0
1313	0	0	5480	-351	-5831	-2564	5655	-3091	5437	1561	4333	4357	1765	1650	0
1314	0	0	4433	-378	-4811	-2027	4622	-2594	5024	1398	3912	3334	1158	1037	0
1315	0	0	-605	-415	190	510	-397	-112	3513	962	2805	878	-250	-504	0
1316	0	0	-6710	-448	6262	3579	-6486	2907	1718	552	1862	-1249	-1404	-1732	0
1317	0	0	-9397	-452	8945	4924	-9171	4246	1063	453	1598	-2035	-1792	-2079	0
1318	0	0	-10130	-438	9692	5284	-9911	4627	958	419	1689	-2227	-1831	-2128	0
1319	0	0	-9136	-422	8714	4779	-8925	4146	1134	661	2225	-1709	-1505	-1705	0
1320	0	0	-6663	-407	6256	3535	-6459	2924	1631	828	2964	-948	-894	-1164	0
1321	0	0	-2597	-401	2196	1499	-2396	897	2898	1297	4161	810	192	141	0
1322	0	0	2933	-376	-3309	-1278	3121	-1842	4136	1703	5408	2642	1319	1262	0
1323	0	0	6113	-384	-6497	-2864	6305	-3440	4584	1885	5905	3199	1586	1581	0
1324	0	0	5248	-405	-5653	-2421	5450	-3029	4050	1837	5678	2279	1111	937	0
1325	0	0	336	-424	-760	44	548	-592	2411	1439	4644	-17	-223	-556	0
1326	0	0	-5735	-453	5282	3094	-5508	2414	638	1010	3559	-2071	-1379	-1713	0
1327	0	0	-8266	-450	7816	4358	-8041	3683	118	865	3187	-2714	-1811	-2066	0
1328	0	0	-9199	-446	8753	4822	-8976	4153	-32	818	3074	-2875	-1782	-2137	0
1329	0	0	-8136	-444	7692	4290	-7914	3624	337	884	3253	-2384	-1431	-1726	0
1330	0	0	-5609	-434	5175	3021	-5392	2370	1055	1103	3738	-1365	-783	-1026	0
1331	0	0	-1793	-426	1367	1109	-1580	470	2275	1348	4419	304	271	168	0
1332	0	0	3862	-415	-4277	-1723	4069	-2346	3862	1767	5338	2287	1439	1439	0
1333	0	0	6980	-413	-7393	-3283	7186	-3903	4434	1825	5569	2888	1804	1815	0
1334	0	0	6018	-446	-6464	-2786	6241	-3455	3858	1550	4877	1974	1245	1125	0
1335	0	0	984	-469	-1453	-257	1218	-961	2341	1037	3377	-199	-128	-269	0
1336	0	0	-5008	-488	4520	2748	-4764	2016	632	529	2108	-2151	-1226	-1449	0
1337	0	0	-7594	-492	7102	4043	-7348	3305	-3	362	1361	-2766	-1617	-1825	0
1338	0	0	-8386	-504	7882	4445	-8134	3689	-126	215	1022	-2690	-1693	-1740	0
1339	0	0	-7311	-494	6817	3902	-7064	3161	219	308	1035	-2068	-1247	-1385	0
1340	0	0	-4792	-490	4302	2641	-4547	1906	824	252	1278	-938	-746	-690	0
1341	0	0	-834	-483	351	658	-592	-66	2199	614	2027	938	424	502	0
1342	0	0	4821	-463	-5284	-2179	5052	-2873	3540	867	2789	2991	1590	1707	0
1343	0	0	8068	-473	-8541	-3797	8304	-4507	4145	999	3003	3786	1920	2112	0
1344	0	0	7260	-488	-7748	-3386	7504	-4118	3670	807	2362	3061	1400	1367	0
1345	0	0	2351	-502	-2853	-924	2602	-1677	2114	279	981	1065	89	-3	0
1346	0	0	-3701	-504	3197	2102	-3449	1346	397	-263	-323	-836	-1111	-1179	0
1347	0	0	-6225	-502	5723	3363	-5974	2610	-217	-455	-898	-1282	-1402	-1592	0
1348	0	0	-7058	-488	6570	3773	-6814	3041	-411	-582	-1140	-1216	-1546	-1524	0
1349	0	0	-5928	-483	5445	3205	-5686	2481	-83	-496	-966	-453	-1167	-1099	0
1350	0	0	-3465	-490	2975	1977	-3220	1242	558	-455	-537	620	-576	-486	0
1351	0	0	345	-479	-824	67	584	-651	1643	-155	194	2425	477	580	0
1352	0	0	5946	-473	-6419	-2736	6182	-3446	2960	294	1144	4399	1681	1868	0
1353	0	0	9085	-475	-9560	-4305	9322	-5017	3371	405	1517	4970	2038	2201	0
1354	0	0	8360	-490	-8850	-3935	8605	-4670	2869	281	1220	4095	1493	1617	0
1355	0	0	3139	-514	-3653	-1312	3396	-2083	1156	-168	-42	1742	213	29	0
1356	0	0	-2876	-533	2343	1704	-2609	905	-677	-601	-1068	-382	-1018	-1191	0
1357	0	0	-5554	-516	5038	3035	-5296	2261	-1354	-764	-1365	-1175	-1476	-1495	0
1358	0	0	-6439	-521	5918	3480	-6178	2698	-1590	-859	-1422	-1482	-1532	-1579	0
1359	0	0	-5531	-517	5014	3024	-5272	2248	-1344	-684	-1045	-1134	-1138	-1158	0
1360	0	0	-3072	-512	2560	1792	-2816	1024	-739	-492	-498	-267	-673	-636	0
1361	0	0	683	-502	-1185	-90	934	-843	529	-56	580	1078	459	620	0
1362	0	0	6151	-481	-6632	-2835	6391	-3556	1895	234	1627	2760	1495	1806	0
1363	0	0	9406	-486	-9892	-4460	9649	-5189	2461	583	2159	3072	1907	2108	0
1364	0	0	8485	-504	-8989	-3990	8737	-4746	1893	448	1848	1887	1377	1491	0
1365	0	0	3496	-545	-4041	-1475	3768	-2293	401	60	789	-616	-52	-34	0
1366	0	0	-2641	-558	2083	1599	-2362	762	-1352	-413	-242	-2828	-1210	-1200	0
1367	0	0	-5454	-566	4888	3010	-5171	2161	-2038	-527	-535	-3889	-1650	-1726	0
1368	0	0	-6317	-558	5759	3437	-6038	2600	-2153	-514	-506	-4141	-1695	-1697	0
1369	0	0	-5452	-558	4894	3005	-5173	2168	-1916	-341	-199	-3841	-1406	-1346	0
1370	0	0	-2958	-535	2423	1746	-2690	944	-1247	-188	386	-3039	-925	-741	0
1371	0	0	673	-529	-1202	-72	937	-865	7	126	1334	-1410	221	426	0
1372	0	0	6181	-521	-6702	-2830	6441	-3611	1253	595	2362	287	1354	1604	0
1373	0	0	9444	-529	-9973	-4457	9708	-5251	1914	828	2962	874	1755	2068	0
1374	0	0	8449	-527	-8976	-3961	8712	-4751	1317	614	2419	-89	1181	1449	0
1375	0	0	3543	-550	-4093	-1496	3818	-2321	-217	277	1224	-2192	-108	-64	0
1376	0	0	-2701	-558	2143	1629	-2422	792	-1963	-302	11	-4192	-1321	-1216	0
1377	0	0	-5459	-545	4914	3002	-5186	2184	-2622	-512	-500	-4822	-1790	-1709	0
1378	0	0	-6356	-550	5806	3453	-6081	2628	-2679	-508	-655	-4785	-1815	-1647	0
1379	0	0	-5468	-547	4921	3007	-5194	2187	-2454	-399	-442	-4112	-1472	-1292	0
1380	0	0	-3030	-545	2485	1787	-2757	970	-1693	-269	-54	-2937	-882	-603	0
1381	0	0	665	-541	-1206	-62	935	-873	-450	15	743	-1014	155	558	0
1382	0	0	6100	-527	-6627	-2786	6363	-3577	1018	403	1645	1049	1348	1730	0
1383	0	0	9440	-537	-9977	-4451	9708	-5257	1736	550	1940	2004	1724	2126	0
1384	0	0	8558	-550	-9108	-4004	8833	-4829	1342	461	1466	1367	1268	1511	0
1385	0	0	3515	-562	-4077	-1476	3796	-2319	-166	-77	166	-607	-77	108	0
1386	0	0	-2589	-574	2015	1581	-2302	720	-1778	-547	-1105	-2370	-1218	-1121	0
1387	0	0	-5305	-578	4727	2941	-5016	2074	-2198	-853	-1635	-2824	-1722	-1538	0
1388	0	0	-6244	-572	5672	3408	-5958	2550	-2263	-785	-1753	-2634	-1662	-1464	0
1389	0	0	-5449	-574	4875	3011	-5162	2150	-1875	-810	-1699	-1899	-1385	-1125	0
1390	0	0	-2913	-570	2343	1741	-2628	886	-1057	-585	-1245	-649	-764	-395	0
1391	0	0	703	-558	-1261	-72	982	-909	215	-316	-490	1103	275	733	0
1392	0	0	6140	-541	-6681	-2799	6410	-3611	1749	64	397	3272	1468	1951	0
1393	0	0	9413	-545	-9958	-4434	9685	-5251	2457	219	847	4031	1872	2374	0
1394	0	0	8584	-545	-9129	-4019	8856	-4837	2122	143	355	3439	1340	1798	0
1395	0	0	3602	-578	-4180	-1512	3891	-2379	669	-279	-869	1245	32	353	0
1396	0	0	-2610	-599	2011	1604	-2310	706	-989	-770	-2052	-702	-1119	-855	0
1397	0	0	-5330	-597	4733	2963	-5031	2068	-1503	-873	-2502	-1319	-1499	-1354	0
1398	0	0	-6327	-597	5730	3462	-6028	2566	-1561	-923	-2566	-1280	-1553	-1346	0
1399	0	0	-5431	-595	4836	3013	-5133	2120	-1065	-832	-2304	-750	-1241	-909	0
1400	0	0	-2992	-587	2405	1789	-2698	909	-349	-568	-1683	246	-696	-265	0
1401	0	0	584	-574	-1158	-5	871	-866	874	-310	-828	1821	391	845	0
1402	0	0	6107	-564	-6671	-2771	6389	-3617	2450	221	329	3848	1608	2091	0
1403	0	0	9374	-570	-9944	-4402	9659	-5257	3065	450	659	4545	1936	2366	0
1404	0	0	8587	-591	-9178	-3998	8882	-4884	2727	298	502	3672	1480	1759	0
1405	0	0	3566	-618	-4184	-1474	3875	-2401	1257	-62	-599	1453	129	296	0
1406	0	0	-2527	-622	1905	1574	-2216	641	-432	-432	-1637	-713	-1032	-937	0
1407	0	0	-5348	-609	4739	2978	-5043	2065	-999	-597	-1947	-1367	-1484	-1295	0
1408	0	0	-6370	-601	5769	3485	-6069	2584	-1105	-649	-2027	-1464	-1542	-1400	0
1409	0	0	-5447	-580	4867	3013	-5157	2143	-824	-527	-1672	-962	-1282	-1041	0
1410	0	0	-3002	-552	2450	1777	-2726	949	-159	-320	-1117	-31	-632	-434	0
1411	0	0	578	-545	-1123	-16	850	-834	1082	27	-217	1581	422	735	0
1412	0	0	6148	-525	-6673	-2811	6410	-3599	2553	393	779	3427	1532	1897	0
1413	0	0	9519	-510	-10029	-4504	9774	-5269	3276	611	1325	4236	1959	2395	0
1414	0	0	8701	-508	-9209	-4096	8955	-4858	2704	448	892	3286	1455	1711	0
1415	0	0	3824	-523	-4347	-1650	4085	-2435	1268	5	-258	1185	112	252	0
1416	0	0	-2360	-531	1829	1445	-2094	649	-566	-409	-1476	-929	-1055	-1026	0
1417	0	0	-5183	-529	4654	2856	-4918	2062	-1098	-616	-1984	-1649	-1495	-1462	0
1418	0	0	-6193	-531	5662	3362	-5927	2565	-1301	-677	-2085	-1724	-1573	-1460	0
1419	0	0	-5309	-514	4795	2911	-5052	2140	-946	-589	-1784	-1241	-1251	-1127	0
1420	0	0	-2882	-500	2382	1691	-2632	941	-314	-450	-1307	-285	-611	-457	0
1421	0	0	736	-490	-1226	-123	981	-858	999	-164	-587	1433	358	626	0
1422	0	0	6320	-471	-6791	-2924	6555	-3631	2428	226	473	3379	1550	1858	0
1423	0	0	9626	-471	-10097	-4577	9861	-5284	3069	380	820	4052	1976	2265	0
1424	0	0	8858	-467	-9325	-4195	9091	-4896	2510	219	378	3241	1470	1608	0
1425	0	0	3976	-517	-4493	-1729	4234	-2505	966	-209	-808	1067	128	215	0
1426	0	0	-2304	-535	1769	1419	-2036	617	-940	-711	-1972	-1041	-1173	-1057	0
1427	0	0	-5105	-545	4560	2825	-4832	2007	-1458	-905	-2440	-1879	-1571	-1439	0
1428	0	0	-6137	-535	5602	3336	-5869	2533	-1738	-970	-2617	-1905	-1619	-1377	0
1429	0	0	-5218	-516	4702	2867	-4960	2093	-1431	-911	-2287	-1478	-1262	-1117	0
1430	0	0	-2882	-500	2382	1691	-2632	941	-867	-661	-1839	-490	-684	-481	0
1431	0	0	646	-494	-1140	-76	893	-817	256	-446	-1049	977	258	506	0
1432	0	0	6222	-453	-6675	-2884	6448	-3564	1794	77	87	3010	1520	1940	0
1433	0	0	9526	-432	-9958	-4547	9742	-5195	2341	164	438	3561	1868	2194	0
1434	0	0	8821	-444	-9265	-4188	9043	-4854	1941	65	83	2795	1445	1689	0
1435	0	0	3795	-455	-4250	-1670	4022	-2352	314	-331	-1047	496	48	291	0
1436	0	0	-2319	-471	1848	1395	-2083	688	-1458	-921	-2213	-1767	-1216	-1043	0
1437	0	0	-5212	-471	4741	2841	-4976	2135	-2035	-948	-2514	-2405	-1588	-1375	0
1438	0	0	-6215	-481	5734	3348	-5974	2626	-2170	-1032	-2677	-2609	-1654	-1522	0
1439	0	0	-5411	-492	4919	2951	-5165	2213	-1889	-847	-2260	-2143	-1350	-1098	0
1440	0	0	-2977	-488	2489	1732	-2733	1000	-1169	-572	-1645	-1220	-743	-419	0
1441	0	0	553	-486	-1039	-33	796	-762	23	-322	-764	306	203	642	0
1442	0	0	6084	-488	-6572	-2798	6328	-3530	1499	161	413	2236	1396	1897	0
1443	0	0	9446	-490	-9936	-4478	9691	-5213	2223	372	933	2923	1914	2277	0
1444	0	0	8732	-502	-9234	-4115	8983	-4868	1846	240	469	2126	1340	1602	0
1445	0	0	3787	-535	-4322	-1626	4054	-2428	389	-172	-556	-36	64	298	0
1446	0	0	-2366	-558	1808	1462	-2087	625	-1408	-601	-1672	-2199	-1183	-1014	0
1447	0	0	-5268	-574	4694	2921	-4981	2060	-1976	-733	-2083	-2863	-1621	-1338	0
1448	0	0	-6282	-583	5699	3432	-5990	2558	-2097	-859	-2203	-2958	-1650	-1455	0
1449	0	0	-5472	-574	4898	3023	-5185	2162	-1753	-760	-1889	-2378	-1350	-1045	0
1450	0	0	-2998	-568	2430	1783	-2714	931	-997	-541	-1383	-1400	-723	-391	0
1451	0	0	520	-554	-1074	17	797	-814	263	-174	-539	380	296	754	0
1452	0	0	6092	-550	-6642	-2771	6367	-3596	1800	186	614	2347	1499	2009	0
1453	0	0	9487	-562	-10049	-4462	9768	-5305	2483	455	1001	3220	1969	2417	0
1454	0	0	8763	-587	-9350	-4088	9056	-4968	2068	186	614	2570	1325	1854	0
1455	0	0	3861	-616	-4477	-1622	4169	-2546	609	-159	-529	492	166	463	0
1456	0	0	-2319	-638	1681	1478	-2000	521	-1072	-680	-1699	-1482	-1156	-766	0
1457	0	0	-5188	-651	4537	2919	-4862	1943	-1732	-797	-2211	-2079	-1519	-1297	0
1458	0	0	-6215	-657	5558	3436	-5886	2450	-1839	-923	-2285	-2042	-1563	-1210	0
1459	0	0	-5439	-657	4782	3048	-5110	2062	-1526	-902	-2135	-1445	-1222	-944	0
1460	0	0	-2965	-659	2306	1812	-2635	823	-799	-580	-1581	-389	-618	-232	0
1461	0	0	524	-647	-1171	61	847	-909	430	-279	-748	1480	393	935	0
1462	0	0	6088	-630	-6718	-2729	6403	-3674	1957	58	261	3410	1532	2095	0
1463	0	0	9587	-638	-10225	-4474	9906	-5431	2619	273	723	4363	2083	2547	0
1464	0	0	8742	-663	-9405	-4039	9073	-5034	2213	31	256	3482	1460	1941	0
1465	0	0	3962	-690	-4652	-1636	4307	-2671	754	-263	-962	1550	273	611	0
1466	0	0	-2236	-698	1538	1467	-1887	420	-1012	-727	-2046	-550	-1016	-680	0
1467	0	0	-5175	-692	4483	2933	-4829	1895	-1674	-958	-2574	-1228	-1511	-1173	0
1468	0	0	-6212	-682	5530	3447	-5871	2424	-1751	-975	-2615	-1257	-1511	-1117	0
1469	0	0	-5381	-669	4712	3025	-5046	2021	-1433	-820	-2411	-787	-1173	-766	0
1470	0	0	-2981	-669	2312	1825	-2646	821	-783	-607	-1907	186	-560	-151	0
1471	0	0	580	-653	-1233	36	906	-943	459	-318	-1067	1860	378	944	0
1472	0	0	6051	-657	-6708	-2697	6379	-3682	2005	106	87	3792	1643	2223	0
1473	0	0	9525	-665	-10190	-4430	9857	-5427	2686	256	500	4508	2015	2617	0
1474	0	0	8933	-673	-9606	-4130	9269	-5139	2316	205	112	3701	1584	2163	0
1475	0	0	4022	-688	-4710	-1667	4366	-2699	826	-294	-954	1584	250	684	0
1476	0	0	-2125	-702	1423	1413	-1774	360	-960	-739	-2161	-622	-1018	-626	0
1477	0	0	-5053	-694	4359	2873	-4706	1832	-1509	-948	-2549	-1404	-1466	-1061	0
1478	0	0	-6094	-680	5414	3387	-5754	2367	-1650	-958	-2684	-1548	-1484	-1177	0
1479	0	0	-5285	-684	4601	2984	-4943	1958	-1346	-820	-2322	-1002	-1121	-704	0
1480	0	0	-2902	-675	2227	1788	-2564	776	-807	-634	-1916	-50	-618	-174	0
1481	0	0	624	-673	-1297	24	960	-985	465	-292	-995	1484	486	923	0
1482	0	0	6154	-665	-6819	-2744	6486	-3742	1895	98	133	3466	1579	2213	0
1483	0	0	9675	-684	-10359	-4495	10017	-5521	2712	271	582	4244	2050	2669	0
1484	0	0	9002	-725	-9727	-4138	9364	-5226	2209	166	213	3439	1565	2137	0
1485	0	0	4109	-770	-4879	-1669	4494	-2824	634	-364	-940	1270	269	646	0
1486	0	0	-2003	-822	1181	1412	-1592	179	-1189	-772	-2198	-845	-938	-671	0
1487	0	0	-4894	-857	4037	2875	-4465	1590	-1777	-964	-2591	-1503	-1423	-989	0
1488	0	0	-6052	-867	5185	3459	-5618	2159	-2019	-1037	-2754	-1598	-1503	-1057	0
1489	0	0	-5171	-828	4343	2999	-4757	1757	-1751	-925	-2564	-1171	-1210	-744	0
1490	0	0	-2738	-783	1955	1760	-2346	586	-1084	-744	-1974	-174	-576	-139	0
1491	0	0	747	-675	-1422	-36	1084	-1048	-52	-492	-1191	1441	376	933	0
1492	0	0	6439	-529	-6968	-2955	6703	-3748	1520	-67	-89	3323	1588	2163	0
1493	0	0	9997	-391	-10388	-4803	10192	-5389	2163	213	351	4256	2056	2694	0
1494	0	0	9391	-281	-9672	-4555	9531	-4976	1652	-112	-116	3296	1497	2073	0
1495	0	0	4685	-135	-4820	-2275	4752	-2477	254	-521	-1196	1218	250	746	0
1496	0	0	-1476	54	1530	711	-1503	792	-1707	-993	-2597	-1043	-1068	-651	0
1497	0	0	-4260	302	4562	1979	-4411	2432	-2240	-1187	-3049	-1782	-1447	-1028	0
1498	0	0	-5271	525	5796	2373	-5533	3160	-2471	-1253	-3158	-1870	-1581	-1059	0
1499	0	0	-4348	719	5067	1814	-4707	2893	-2232	-1212	-2890	-1532	-1295	-772	0
1500	0	0	-1847	909	2756	469	-2301	1832	-1625	-946	-2295	-550	-661	-71	0
1501	0	0	1619	1065	-554	-1342	1086	255	-479	-640	-1441	888	322	987	0
1502	0	0	7215	1099	-6116	-4157	6665	-2508	1014	-347	-314	2871	1404	2262	0
1503	0	0	10597	940	-9657	-5768	10127	-4358	1635	23	250	3540	1916	2644	0
1504	0	0	9918	628	-9290	-5273	9604	-4331	1292	-137	-141	2702	1455	2101	0
1505	0	0	4876	271	-4605	-2573	4740	-2167	-265	-556	-1146	452	104	758	0
1506	0	0	-1470	-114	1356	792	-1413	621	-2106	-1026	-2324	-1775	-1185	-659	0
1507	0	0	-4586	-318	4268	2452	-4427	1975	-2735	-1142	-2673	-2644	-1641	-940	0
1508	0	0	-5800	-485	5315	3142	-5557	2415	-2985	-1235	-2774	-2822	-1757	-1061	0
1509	0	0	-5021	-616	4405	2818	-4713	1894	-2624	-1012	-2413	-2333	-1354	-710	0
1510	0	0	-2786	-744	2042	1765	-2414	649	-1928	-822	-1833	-1495	-770	-44	0
1511	0	0	600	-849	-1449	124	1024	-1149	-795	-516	-948	65	149	989	0
1512	0	0	6020	-952	-6972	-2534	6496	-3962	787	-34	207	2037	1373	2273	0
1513	0	0	9428	-1024	-10452	-4202	9940	-5738	1453	149	713	2743	1755	2673	0
1514	0	0	8844	-1053	-9897	-3895	9370	-5475	1109	13	471	1928	1328	2159	1
1515	0	0	3994	-1055	-5049	-1469	4521	-3052	-343	-366	-616	-213	69	739	0
1516	0	0	-2164	-1030	1134	1597	-1649	52	-2180	-760	-1837	-2477	-1200	-591	0
1517	0	0	-5260	-1014	4246	3137	-4753	1616	-2743	-954	-2231	-3175	-1604	-1068	0
1518	0	0	-6306	-983	5323	3644	-5814	2170	-2911	-964	-2211	-3356	-1625	-1063	0
1519	0	0	-5615	-944	4671	3279	-5143	1863	-2619	-826	-1920	-2789	-1451	-752	0
1520	0	0	-3254	-911	2343	2082	-2798	716	-1907	-626	-1326	-1864	-785	-95	0
1521	0	0	115	-874	-989	379	552	-931	-673	-351	-376	-85	71	999	0
1522	0	0	5608	-834	-6442	-2387	6025	-3638	904	188	663	1908	1358	2223	0
1523	0	0	9215	-785	-10000	-4215	9607	-5392	1705	314	1210	2807	1839	2650	0
1524	0	0	8732	-772	-9504	-3980	9118	-5138	1486	226	921	2213	1451	2143	0
1525	80	0	3847	-752	-4599	-1547	4223	-2675	-48	-182	-120	102	67	789	0
1526	80	0	-2294	-750	1544	1522	-1919	397	-1742	-646	-1439	-1967	-1084	-547	0
1527	80	0	-5326	-723	4603	3024	-4964	1940	-2320	-828	-1833	-2547	-1598	-1010	0
1528	80	0	-6515	-715	5800	3615	-6157	2542	-2370	-913	-1982	-2628	-1685	-1047	0
1529	80	0	-5758	-713	5045	3235	-5401	2166	-1967	-733	-1689	-2035	-1336	-677	0
1530	80	0	-3425	-688	2737	2056	-3081	1024	-1212	-547	-1243	-795	-762	-112	0
1531	80	0	-62	-671	-609	366	273	-640	106	-205	-314	834	283	956	0
1532	80	0	5428	-659	-6087	-2384	5757	-3373	1738	250	814	3098	1453	2242	0
1533	80	0	8912	-673	-9585	-4119	9248	-5129	2456	444	1266	3988	1899	2626	0
1534	80	0	8434	-682	-9116	-3876	8775	-4899	2258	287	971	3377	1540	2101	0
1535	80	0	3570	-694	-4264	-1438	3917	-2479	783	-100	-151	1313	168	671	0
1536	80	0	-2601	-702	1899	1651	-2250	598	-983	-471	-1493	-616	-1067	-595	0
1537	80	0	-5641	-698	4943	3169	-5292	2122	-1552	-721	-1843	-1389	-1464	-1055	0
1538	80	0	-6863	-690	6173	3776	-6518	2741	-1604	-754	-1972	-1307	-1608	-1084	0
1539	80	0	-6191	-686	5505	3438	-5848	2409	-1196	-686	-1664	-760	-1282	-764	0
1540	80	0	-3865	-688	3177	2276	-3521	1244	-498	-463	-1119	267	-694	-194	0
1541	80	0	-526	-688	-162	607	-182	-425	735	-69	-29	1947	296	940	0
1542	80	0	4975	-682	-5657	-2146	5316	-3169	2405	391	1082	4042	1491	2097	0
1543	80	0	8530	-679	-9209	-3925	8869	-4944	3148	675	1594	4972	2023	2518	0
1544	80	0	7981	-675	-8656	-3653	8318	-4665	2908	543	1435	4266	1623	1928	0
1545	80	0	3193	-696	-3889	-1248	3541	-2292	1429	192	434	2196	318	715	0
1546	80	0	-2973	-710	2263	1841	-2618	776	-285	-304	-727	100	-1018	-680	0
1547	80	0	-6075	-706	5369	3390	-5722	2331	-859	-453	-1045	-634	-1414	-1119	0
1548	80	0	-7263	-702	6561	3982	-6912	2929	-973	-450	-1059	-820	-1513	-1150	0
1549	80	0	-6535	-698	5837	3616	-6186	2569	-483	-308	-593	-256	-1136	-822	0
1550	80	0	-4323	-682	3641	2502	-3982	1479	155	-151	75	636	-636	-215	0
1551	80	0	-969	-682	287	825	-628	-197	1354	201	1030	2287	378	785	0
1552	80	0	4526	-669	-5195	-1928	4860	-2932	2964	748	2366	4295	1553	2097	0
1553	80	0	8181	-680	-8861	-3750	8521	-4770	3885	1010	3061	5245	2141	2586	0
1554	80	0	7605	-686	-8291	-3459	7948	-4488	3464	929	2811	4454	1627	1976	0
1555	80	0	2890	-706	-3596	-1092	3243	-2151	2101	605	1959	2382	455	690	0
1556	80	0	-3392	-715	2677	2053	-3034	981	256	65	834	112	-921	-744	0
1557	80	0	-6470	-713	5757	3591	-6113	2522	-333	-32	473	-572	-1359	-1111	0
1558	80	0	-7644	-715	6929	4179	-7286	3107	-434	-172	479	-754	-1511	-1204	0
1559	80	0	-6911	-713	6198	3812	-6554	2742	-139	106	876	-259	-1094	-801	0
1560	80	0	-4584	-708	3876	2646	-4230	1584	490	211	1466	585	-587	-259	0
1561	80	0	-1159	-692	467	925	-813	-112	1763	582	2504	2265	393	812	0
1562	80	0	4280	-696	-4976	-1792	4628	-2836	3239	985	3641	4304	1577	2122	0
1563	80	0	8082	-688	-8770	-3697	8426	-4729	4106	1261	4277	5205	2118	2626	0
1564	80	0	7638	-694	-8332	-3472	7985	-4513	3773	1158	3996	4456	1707	2132	0
1565	80	0	2941	-704	-3645	-1118	3293	-2174	2331	632	2942	2428	333	679	0
1566	80	0	-3289	-719	2570	2004	-2929	925	479	225	1755	234	-927	-603	0
1567	80	0	-6324	-704	5620	3514	-5972	2458	-223	-15	1264	-613	-1402	-1034	0
1568	80	0	-7502	-711	6791	4106	-7146	3040	-397	-27	1229	-748	-1433	-1067	0
1569	80	0	-6762	-708	6054	3735	-6408	2673	-174	7	1515	-345	-1196	-719	0
1570	80	0	-4399	-694	3705	2546	-4052	1505	545	225	2122	622	-618	-159	0
1571	80	0	-1029	-680	349	854	-689	-165	1654	539	3076	2116	386	900	0
1572	80	0	4614	-653	-5267	-1980	4940	-2960	3220	977	4252	4188	1540	2194	0
1573	80	0	8315	-655	-8970	-3830	8642	-4812	3930	1214	4923	5026	2050	2659	0
1574	80	0	7913	-671	-8584	-3621	8248	-4627	3631	1134	4675	4304	1726	2130	0
1575	80	0	3217	-688	-3905	-1264	3561	-2296	2128	661	3573	2122	298	795	0
1576	80	0	-2954	-702	2252	1828	-2603	775	254	161	2508	-240	-905	-483	0
1577	80	0	-6029	-702	5327	3365	-5678	2312	-525	-81	2027	-1074	-1482	-1039	0
1578	80	0	-7192	-682	6510	3937	-6851	2914	-756	-32	1984	-1262	-1528	-1082	0
1579	80	0	-6535	-677	5858	3606	-6196	2590	-455	42	2293	-966	-1290	-808	0
1580	80	0	-4104	-665	3439	2384	-3771	1387	170	364	2948	-52	-686	-108	0
1581	80	0	-763	-653	110	708	-436	-271	1257	547	3815	1416	184	836	0
1582	80	0	4827	-630	-5457	-2098	5142	-3043	2845	1022	5111	3232	1482	2095	0
1583	80	0	8593	-622	-9215	-3985	8904	-4918	3668	1290	5781	4070	2005	2636	0
1584	80	0	8136	-632	-8768	-3752	8452	-4700	3330	1177	5461	3265	1559	2091	0
1585	80	0	3546	-646	-4192	-1450	3869	-2419	1844	805	4376	1051	277	671	0
1586	80	0	-2612	-649	1963	1630	-2287	657	48	349	3220	-1276	-1034	-622	0
1587	80	0	-5792	-644	5148	3218	-5470	2252	-698	157	2745	-2194	-1579	-1165	0
1588	80	0	-6921	-628	6293	3774	-6607	2832	-832	112	2714	-2481	-1563	-1165	0
1589	80	0	-6292	-634	5658	3463	-5975	2512	-582	141	2880	-2083	-1293	-871	0
1590	80	0	-3904	-614	3290	2259	-3597	1338	141	372	3408	-1162	-729	-302	0
1591	80	0	-629	-591	38	610	-333	-276	1262	702	4128	355	151	646	0
1592	80	0	4945	-578	-5523	-2183	5234	-3050	2832	1053	5331	2378	1389	1994	0
1593	80	0	8757	-560	-9317	-4098	9037	-4938	3771	1253	5856	3307	1920	2500	0
1594	80	0	8260	-568	-8828	-3846	8544	-4698	3243	1162	5367	2549	1466	1907	0
1595	80	0	3771	-572	-4343	-1599	4057	-2457	1897	690	4328	537	234	572	0
1596	80	0	-2546	-574	1972	1560	-2259	699	7	168	2911	-1680	-1101	-768	0
1597	80	0	-5569	-562	5007	3065	-5288	2222	-679	-48	2302	-2543	-1567	-1253	0
1598	80	0	-6855	-550	6305	3702	-6580	2877	-849	-98	2126	-2574	-1625	-1261	0
1599	80	0	-6226	-535	5691	3380	-5958	2578	-529	-91	2106	-2083	-1429	-1074	0
1600	80	0	-3782	-516	3266	2149	-3524	1375	186	124	2667	-997	-694	-492	0
1601	80	0	-490	-490	0	490	-245	-245	1280	380	3237	597	215	560	0
1602	80	0	5085	-475	-5560	-2305	5322	-3017	2911	807	4300	2795	1427	1794	0
1603	80	0	8854	-479	-9333	-4187	9093	-4906	3691	1026	4696	3788	1910	2326	0
1604	80	0	8457	-492	-8949	-3982	8703	-4720	3455	861	4312	3249	1623	1736	0
1605	80	0	3869	-492	-4361	-1688	4115	-2426	1998	434	3012	1255	238	397	0
1606	80	0	-2288	-492	1796	1390	-2042	652	186	-87	1674	-915	-981	-944	0
1607	80	0	-5450	-467	4983	2958	-5216	2258	-494	-298	1006	-1546	-1445	-1441	0
1608	80	0	-6737	-448	6289	3592	-6513	2920	-715	-488	752	-1775	-1600	-1555	0
1609	80	0	-5932	-419	5513	3175	-5722	2547	-314	-304	855	-1167	-1235	-1212	0
1610	80	0	-3633	-384	3249	2008	-3441	1432	345	-73	1191	-25	-754	-597	0
1611	80	0	-256	-364	-108	310	-74	-236	1509	116	1994	1540	248	333	0
1612	80	0	5240	-329	-5569	-2455	5404	-2949	3105	655	2941	3709	1487	1713	0
1613	80	0	9044	-322	-9366	-4361	9205	-4844	3926	739	3426	4559	2013	2089	0
1614	80	0	8808	-329	-9137	-4239	8972	-4733	3738	737	3071	4015	1654	1664	0
1615	80	0	4098	-356	-4454	-1871	4276	-2405	2172	242	1844	1924	409	287	0
1616	80	0	-2082	-356	1726	1219	-1904	685	370	-170	535	-372	-867	-1117	0
1617	80	0	-5292	-345	4947	2818	-5119	2301	-197	-413	-71	-1109	-1371	-1476	0
1618	80	0	-6583	-333	6250	3458	-6416	2958	-413	-469	-523	-1321	-1489	-1705	0
1619	80	0	-5883	-308	5575	3095	-5729	2633	-106	-446	-337	-793	-1198	-1297	0
1620	80	0	-3566	-292	3274	1929	-3420	1491	506	-168	-48	161	-611	-774	0
1621	80	0	-270	-281	-11	275	-129	-146	1757	46	719	1683	364	302	0
1622	80	0	5215	-273	-5488	-2471	5351	-2880	3323	506	1695	3781	1507	1491	0
1623	80	0	9067	-254	-9321	-4406	9194	-4787	4132	787	2198	4712	2118	2033	0
1624	80	0	8676	-261	-8937	-4207	8806	-4599	3808	609	1819	4019	1761	1503	0
1625	80	0	4080	-269	-4349	-1905	4214	-2309	2403	137	702	1974	452	230	0
1626	80	0	-2203	-283	1920	1243	-2061	818	516	-351	-607	-323	-861	-1119	0
1627	80	0	-5462	-273	5189	2867	-5325	2458	-285	-597	-1305	-1132	-1373	-1672	0
1628	80	0	-6789	-279	6510	3534	-6649	3115	-533	-576	-1503	-1348	-1484	-1718	0
1629	80	0	-6164	-275	5889	3219	-6026	2807	-287	-523	-1336	-964	-1165	-1487	0
1630	80	0	-3881	-269	3612	2075	-3746	1671	424	-329	-973	120	-723	-803	0
1631	80	0	-651	-265	386	458	-518	60	1385	-40	-230	1627	263	184	0
1632	80	0	4889	-252	-5141	-2318	5015	-2696	3034	358	830	3715	1563	1489	0
1633	80	0	8734	-246	-8980	-4244	8857	-4613	3750	597	1425	4496	2149	2069	0
1634	80	0	8412	-261	-8673	-4075	8542	-4467	3393	469	1068	3920	1627	1503	0
1635	80	0	3809	-294	-4103	-1757	3956	-2198	1870	81	-87	1740	467	242	0
1636	80	0	-2463	-314	2149	1388	-2306	917	-29	-450	-1412	-607	-958	-1204	0
1637	80	0	-5653	-320	5333	2986	-5493	2506	-762	-593	-1998	-1348	-1425	-1703	0
1638	80	0	-7015	-322	6693	3668	-6854	3185	-1169	-682	-2168	-1786	-1478	-1815	0
1639	80	0	-6358	-329	6029	3343	-6193	2850	-929	-628	-2089	-1356	-1301	-1414	0
1640	80	0	-4094	-341	3753	2217	-3923	1706	-389	-438	-1678	-485	-764	-853	0
1641	80	0	-851	-349	502	600	-676	76	624	-205	-1002	799	215	135	0
1642	80	0	4730	-345	-5075	-2192	4902	-2710	2166	283	133	2807	1429	1478	0
1643	80	0	8573	-358	-8931	-4107	8752	-4644	2799	529	599	3505	1916	1963	0
1644	80	0	8342	-386	-8728	-3978	8535	-4557	2452	337	335	2826	1511	1480	0
1645	80	0	3746	-434	-4180	-1656	3963	-2307	841	-58	-892	500	269	129	0
1646	80	0	-2409	-473	1936	1441	-2172	731	-1140	-566	-2153	-2004	-1045	-1235	0
1647	80	0	-5736	-479	5257	3107	-5496	2389	-2035	-797	-2832	-3069	-1625	-1680	0
1648	80	0	-6906	-475	6431	3690	-6668	2978	-2333	-878	-3181	-3480	-1621	-1870	0
1649	80	0	-6236	-477	5759	3356	-5997	2641	-2260	-855	-3150	-3251	-1476	-1604	0
1650	80	0	-3895	-475	3420	2185	-3657	1472	-1777	-686	-2873	-2543	-917	-985	0
1651	80	0	-634	-475	159	554	-396	-158	-741	-448	-2347	-1307	17	-34	0
1652	80	0	5044	-473	-5517	-2285	5280	-2995	622	-25	-1538	651	1196	1220	0
1653	80	0	8980	-479	-9459	-4250	9219	-4969	1292	137	-1173	1301	1705	1833	0
1654	80	0	8734	-486	-9220	-4124	8977	-4853	733	-42	-1864	386	1352	1284	0
1655	80	0	4340	-510	-4850	-1915	4595	-2680	-787	-481	-3204	-1953	131	-75	0
1656	80	0	-1935	-531	1404	1233	-1669	436	-2923	-1094	-5014	-4384	-1332	-1520	0
1657	80	0	-5059	-537	4522	2798	-4790	1992	-3837	-1365	-5940	-5433	-1759	-2110	0
1658	80	0	-6314	-549	5765	3431	-6039	2608	-4219	-1588	-6485	-5852	-1941	-2213	0
1659	80	0	-5659	-550	5109	3104	-5384	2279	-4217	-1575	-6900	-5581	-1724	-1908	0
1660	80	0	-3266	-539	2727	1902	-2996	1094	-3738	-1470	-6881	-4836	-1132	-1326	0
1661	80	0	84	-529	-613	222	348	-571	-2789	-1247	-6632	-3336	-242	-374	0
1662	80	0	5688	-506	-6194	-2591	5941	-3350	-1462	-1006	-6012	-1581	859	808	0
1663	80	0	9658	-494	-10152	-4582	9905	-5323	-727	-876	-5922	-620	1482	1406	0
1664	80	0	9461	-481	-9942	-4490	9701	-5211	-1264	-1150	-6722	-1367	1035	774	0
1665	80	0	5085	-492	-5577	-2296	5331	-3034	-2710	-1697	-8219	-3447	-159	-549	0
1666	80	0	-1165	-512	653	838	-909	70	-4826	-2357	-9973	-5787	-1542	-2075	0
1667	80	0	-4327	-496	3831	2411	-4079	1667	-5546	-2613	-10813	-6582	-2071	-2452	0
1668	80	0	-5619	-494	5125	3056	-5372	2315	-5887	-2832	-11442	-6718	-2246	-2665	0
1669	80	0	-4872	-473	4399	2672	-4635	1963	-5639	-2780	-11502	-6244	-1943	-2265	0
1670	80	0	-2529	-469	2060	1499	-2294	795	-4939	-2743	-11222	-5247	-1392	-1771	0
1671	80	0	760	-448	-1208	-156	984	-828	-3740	-2514	-10642	-3590	-463	-785	0
1672	80	0	6388	-417	-6805	-2985	6596	-3611	-2196	-2137	-9614	-1458	795	502	0
1673	80	0	10432	-395	-10827	-5018	10629	-5611	-1208	-1914	-9003	-234	1433	1099	0
1674	80	0	10250	-388	-10638	-4931	10444	-5513	-1441	-1980	-9170	-692	1034	647	0
1675	80	0	5846	-393	-6239	-2726	6042	-3316	-2665	-2360	-9983	-2568	-104	-566	0
1676	80	0	-349	-376	-27	362	-161	-201	-4417	-2813	-11137	-4667	-1460	-2000	0
1677	80	0	-3572	-331	3241	1951	-3406	1455	-4803	-2871	-11323	-5172	-1794	-2372	0
1678	80	0	-4936	-304	4632	2620	-4784	2164	-4844	-2925	-11187	-5156	-1990	-2456	0
1679	80	0	-4507	-616	3891	2561	-4199	1637	-4543	-3018	-11065	-5001	-2077	-2661	0
1680	80	0	-4170	-1416	2754	2793	-3462	669	-4009	-2886	-10280	-3949	-1474	-1844	0
1681	80	0	-2821	-362	2459	1591	-2640	1048	-3065	-2019	-9234	-2997	-902	-1220	0
1682	80	0	-1160	816	1976	172	-1568	1396	-2130	-1714	-8165	-1427	95	-110	0
1683	80	0	3608	2029	-1579	-2818	2593	225	-669	-1297	-6822	3	710	607	0
1684	80	0	4017	2906	-1111	-3461	2564	897	-576	-1107	-6462	-145	578	388	0
1685	80	0	526	3352	2826	-1939	-1150	3089	-1804	-1342	-6819	-1815	-607	-626	0
1686	80	0	-4553	3550	8103	501	-6328	5826	-3005	-1552	-7286	-3567	-1581	-1905	0
1687	80	0	-7151	3627	10778	1762	-8964	7202	-3389	-1600	-7108	-3984	-2130	-2244	0
1688	80	0	-7410	3750	11160	1830	-9285	7455	-3204	-1526	-6460	-3783	-1953	-2009	0
1689	80	0	-6103	3847	9950	1128	-8026	6898	-2597	-1220	-5765	-3005	-1565	-1625	0
1690	80	0	-4084	3912	7996	86	-6040	5954	-1784	-952	-4923	-1918	-1057	-1115	0
1691	80	0	-1494	3951	5445	-1228	-3469	4698	-545	-593	-3788	-419	-197	-129	1
1692	80	0	3317	4019	702	-3668	1307	2360	1032	-93	-2382	1649	958	1164	0
1693	89	0	7125	4070	-3055	-5597	5090	507	2073	281	-1241	2859	1600	1720	0
1694	89	0	7056	4081	-2975	-5568	5015	553	1980	426	-1034	2547	1319	1453	0
1695	89	0	2958	4044	1086	-3501	936	2565	642	3	-1602	618	98	102	0
1696	89	0	-2458	3988	6446	-765	-4452	5217	-983	-217	-2248	-1410	-1146	-1010	0
1697	89	0	-5188	3957	9145	615	-7166	6551	-1701	-382	-2190	-2132	-1534	-1511	0
1698	89	0	-5865	3916	9781	974	-7823	6848	-1875	-269	-1701	-2271	-1608	-1385	0
1699	89	0	-4943	3891	8834	526	-6888	6362	-1641	-38	-958	-1825	-1334	-1103	0
1700	89	0	-2427	3872	6299	-722	-4363	5085	-929	275	126	-946	-729	-566	0
1701	89	0	703	3777	3074	-2240	-1185	3425	151	653	1396	477	232	572	0
1702	89	0	6337	3689	-2648	-5013	4492	520	1652	1115	3086	2405	1418	1784	0
1703	89	0	10325	3592	-6733	-6958	8529	-1570	2613	1396	3771	3230	2073	2312	0
1704	89	0	10143	3449	-6694	-6796	8418	-1622	2269	1458	3827	2465	1629	1891	0
1705	89	0	5732	3321	-2411	-4526	4071	455	801	810	2702	355	419	463	0
1706	89	0	-320	3191	3511	-1435	-1915	3351	-904	323	1365	-2168	-1129	-801	0
1707	89	0	-3606	3102	6708	252	-5157	4905	-1507	-3	552	-3233	-1629	-1402	0
1708	89	0	-4819	3012	7831	903	-6325	5421	-1584	-149	252	-3441	-1617	-1394	0
1709	89	0	-4061	2981	7042	540	-5551	5011	-1063	-38	322	-3150	-1429	-1070	0
1710	89	0	-1745	2942	4687	-598	-3216	3814	-329	192	692	-2244	-772	-469	0
1711	89	0	1604	2880	1276	-2242	164	2078	964	613	1433	-838	145	613	0
1712	89	0	7126	2822	-4304	-4974	5715	-741	2541	923	2679	1286	1431	1860	0
1713	89	0	11088	2692	-8396	-6890	9742	-2852	3342	1218	3431	2215	1961	2328	0
1714	89	0	10727	2539	-8188	-6633	9457	-2824	2979	1117	3410	1705	1577	1870	0
1715	89	0	6165	2355	-3810	-4260	4987	-727	1534	760	2450	-331	285	422	0
1716	89	0	-163	2176	2339	-1006	-1251	2257	-316	306	1590	-2564	-989	-1020	0
1717	89	0	-3802	2050	5852	876	-4827	3951	-1162	124	1117	-3309	-1559	-1563	0
1718	89	0	-5389	1868	7257	1760	-6323	4562	-1420	27	1004	-3429	-1641	-1778	0
1719	89	0	-5223	1693	6916	1765	-6069	4304	-1315	13	1006	-3047	-1447	-1583	0
1720	89	0	-3360	1526	4886	917	-4123	3206	-791	34	1228	-1986	-973	-1119	0
1721	89	0	-417	1416	1833	-499	-1125	1624	281	374	1759	-294	98	69	0
1722	89	0	5177	1441	-3736	-3309	4456	-1147	1938	758	2407	2066	1328	1455	0
1723	89	0	9172	1484	-7688	-5328	8430	-3102	2908	927	2494	3272	1971	2099	0
1724	89	0	8783	1437	-7346	-5110	8064	-2954	2535	675	1528	2941	1573	1610	0
1725	89	0	4166	1311	-2855	-2738	3510	-772	983	71	-19	1032	308	337	0
1726	89	0	-2262	1228	3490	517	-2876	2359	-919	-607	-1874	-1162	-1167	-1134	0
1727	89	0	-5851	1185	7036	2333	-6443	4110	-1724	-849	-2747	-1858	-1614	-1577	0
1728	89	0	-7339	1154	8493	3092	-7916	4823	-2081	-898	-3136	-1916	-1765	-1656	0
1729	89	0	-6770	1123	7893	2823	-7331	4508	-1798	-803	-2942	-1373	-1392	-1390	0
1730	89	0	-4617	1094	5711	1761	-5164	3402	-1208	-671	-2275	-314	-973	-706	0
1731	89	0	-1442	1070	2512	186	-1977	1791	-314	-228	-1280	1278	58	248	0
1732	89	0	3968	1041	-2927	-2504	3447	-943	1390	265	126	3449	1297	1470	0
1733	89	0	8100	1004	-7096	-4552	7598	-3046	2308	562	1286	4570	1891	2147	0
1734	89	0	8019	956	-7063	-4487	7541	-3053	2132	626	1472	4136	1575	1786	0
1735	89	0	3681	892	-2789	-2286	3235	-948	741	318	851	2000	376	386	0
1736	89	0	-2511	843	3354	834	-2932	2098	-917	-48	-85	-337	-958	-1032	0
1737	89	0	-5976	814	6790	2581	-6383	3802	-1503	-199	-271	-1245	-1548	-1495	0
1738	89	0	-7330	781	8111	3274	-7720	4446	-1542	-195	-225	-1681	-1602	-1590	0
1739	89	0	-6829	762	7591	3033	-7210	4176	-1121	-120	-23	-1348	-1367	-1307	0
1740	89	0	-4749	743	5492	2003	-5120	3117	-358	-77	523	-632	-849	-746	0
1741	89	0	-1645	729	2374	458	-2009	1551	799	358	1096	599	5	320	0
1742	89	0	3799	727	-3072	-2263	3435	-1172	2601	692	2056	2496	1270	1565	0
1743	89	0	7916	692	-7224	-4304	7570	-3266	3623	915	2684	3342	1854	2277	0
1744	89	0	7638	651	-6987	-4144	7312	-3168	3369	832	2287	2644	1489	1833	0
1745	89	0	3303	595	-2708	-1949	3005	-1056	1980	401	1222	333	234	428	0
1746	89	0	-2865	549	3414	1158	-3139	1981	153	17	73	-2005	-1140	-913	0
1747	89	0	-6454	537	6991	2958	-6722	3764	-675	-199	-378	-3026	-1685	-1377	0
1748	89	0	-7772	531	8303	3620	-8037	4417	-979	-180	-265	-3299	-1784	-1443	0
1749	89	0	-7203	529	7732	3337	-7467	4130	-727	-133	174	-2913	-1614	-1156	0
1750	89	0	-5035	517	5552	2259	-5293	3034	-213	116	882	-2038	-1055	-626	0
1751	89	0	-1802	512	2314	645	-2058	1413	816	568	1976	-558	-15	483	0
1752	89	0	3764	523	-3241	-2143	3502	-1359	2329	1047	3365	1604	1195	1744	0
1753	89	0	8006	506	-7500	-4256	7753	-3497	3232	1402	4211	2774	1775	2409	0
1754	89	0	7998	473	-7525	-4235	7761	-3526	3043	1377	4110	2333	1559	1938	0
1755	89	0	3753	448	-3305	-2100	3529	-1428	1693	919	3138	486	368	632	0
1756	89	0	-2257	424	2681	916	-2469	1552	-23	525	1971	-1645	-977	-733	0
1757	89	0	-5900	395	6295	2752	-6097	3345	-770	267	1303	-2432	-1511	-1175	0
1758	89	0	-7200	395	7595	3402	-7397	3995	-849	153	1094	-2514	-1660	-1276	0
1759	89	0	-6568	388	6956	3090	-6762	3672	-502	302	1134	-1912	-1313	-999	0
1760	89	0	-4423	382	4805	2020	-4614	2593	122	356	1466	-902	-752	-558	0
1761	89	0	-1239	388	1627	425	-1433	1007	1255	661	2000	694	149	566	0
1762	89	0	4308	403	-3905	-2355	4106	-1751	2836	1080	2915	2896	1416	1866	0
1763	89	0	8374	388	-7986	-4381	8180	-3799	3823	1226	3379	4165	2004	2504	0
1764	89	0	8387	358	-8029	-4372	8208	-3835	3585	1125	2941	3732	1703	2099	0
1765	89	0	4028	310	-3718	-2169	3873	-1704	2151	649	1711	1777	490	772	0
1766	89	0	-2151	279	2430	936	-2290	1354	246	7	403	-465	-935	-593	0
1767	89	0	-5688	267	5955	2710	-5821	3111	-488	-226	-391	-1259	-1412	-1181	0
1768	89	0	-7110	256	7366	3427	-7238	3811	-744	-327	-754	-1390	-1472	-1202	0
1769	89	0	-6544	238	6782	3153	-6663	3510	-521	-331	-679	-878	-1187	-971	0
1770	89	0	-4340	240	4580	2050	-4460	2410	126	-188	-378	151	-688	-374	0
1771	89	0	-1090	254	1344	418	-1217	799	1239	98	106	1709	161	607	0
1772	89	0	4404	261	-4143	-2332	4273	-1941	2816	417	1092	3866	1534	1860	0
1773	89	0	8792	256	-8536	-4524	8664	-4140	3814	634	1693	5059	2093	2531	0
1774	89	0	8685	223	-8462	-4454	8573	-4119	3561	570	1326	4607	1895	2027	0
1775	89	0	4603	190	-4413	-2396	4508	-2111	2194	129	153	2743	611	731	0
1776	89	0	-1558	174	1732	692	-1645	953	384	-413	-1086	512	-710	-657	0
1777	89	0	-5068	166	5234	2451	-5151	2700	-405	-677	-1697	-362	-1222	-1344	0
1778	89	0	-6358	170	6528	3094	-6443	3349	-638	-762	-1796	-500	-1412	-1398	0
1779	89	0	-5781	174	5955	2803	-5868	3064	-463	-667	-1600	-44	-1171	-1121	0
1780	89	0	-3537	170	3707	1683	-3622	1938	77	-519	-1080	826	-531	-545	0
1781	89	0	-349	174	523	87	-436	348	1150	-304	-358	2326	225	327	0
1782	89	0	5175	176	-4999	-2675	5087	-2411	2551	184	777	4258	1600	1616	0
1783	89	0	9447	170	-9277	-4808	9362	-4553	3375	498	1328	5364	2147	2296	0
1784	89	0	9519	151	-9368	-4835	9443	-4608	3080	345	1206	4817	1841	1879	0
1785	89	0	5208	137	-5071	-2672	5139	-2467	1418	-93	89	2564	570	485	0
1786	89	0	-881	112	993	384	-937	552	-463	-500	-1105	97	-803	-935	0
1787	89	0	-4532	108	4640	2212	-4586	2374	-1470	-739	-1592	-1004	-1340	-1476	0
1788	89	0	-5859	104	5963	2877	-5911	3033	-1736	-820	-1765	-1464	-1458	-1664	0
1789	89	0	-5378	98	5476	2640	-5427	2787	-1716	-708	-1482	-1202	-1284	-1305	0
1790	89	0	-3137	102	3239	1517	-3188	1670	-1132	-529	-878	-574	-772	-760	0
1791	89	0	-8	118	126	-55	-67	122	-91	-213	-85	667	162	153	0
1792	89	0	5467	131	-5336	-2799	5401	-2602	1330	211	1146	2436	1358	1412	0
1793	89	0	9784	131	-9653	-4957	9718	-4761	2397	595	1928	3408	2050	2180	0
1794	89	0	9689	114	-9575	-4901	9632	-4730	2023	593	1777	2651	1678	1730	0
1795	89	0	5617	77	-5540	-2847	5578	-2731	733	184	946	411	502	388	0
1796	89	0	-677	48	725	314	-701	386	-1160	-374	-238	-2141	-909	-1049	0
1797	89	0	-4165	48	4213	2058	-4189	2130	-1907	-512	-669	-3208	-1472	-1565	0
1798	89	0	-5650	40	5690	2805	-5670	2865	-2122	-502	-810	-3519	-1561	-1612	0
1799	89	0	-5290	29	5319	2630	-5304	2674	-2000	-428	-595	-3439	-1437	-1390	0
1800	89	0	-2990	34	3024	1478	-3007	1529	-1175	-190	13	-2531	-824	-727	0
1801	89	0	-58	42	100	8	-79	71	-372	-54	721	-1253	-98	172	0
1802	89	0	5588	71	-5517	-2829	5552	-2723	1293	599	1841	840	1305	1513	0
1803	89	0	9596	69	-9527	-4832	9561	-4729	2159	647	2452	1823	1922	2246	0
1804	89	0	9694	62	-9632	-4878	9663	-4785	1972	630	2145	1499	1552	1893	0
1805	89	0	5528	32	-5496	-2780	5512	-2732	609	197	1094	-545	368	611	0
1806	89	0	-729	0	729	364	-729	364	-1290	-291	-267	-2799	-997	-818	0
1807	89	0	-4306	-11	4295	2158	-4300	2142	-2091	-554	-873	-3645	-1536	-1377	0
1808	89	0	-5830	-3	5827	2916	-5828	2912	-2302	-638	-1107	-3697	-1740	-1245	0
1809	89	0	-5284	-17	5267	2650	-5275	2625	-2081	-549	-1004	-3171	-1493	-1121	0
1810	89	0	-3229	-21	3208	1625	-3218	1593	-1476	-409	-500	-2089	-995	-459	0
1811	89	0	-248	-23	225	135	-236	101	-552	-129	83	-539	-124	500	0
1812	89	0	5327	-17	-5344	-2655	5335	-2680	1200	312	1361	1811	1218	1870	0
1813	89	0	9512	-23	-9535	-4744	9523	-4779	2260	539	1866	3113	1860	2529	0
1814	89	0	9626	-29	-9655	-4798	9640	-4842	2087	510	1594	2925	1592	2159	0
1815	89	0	5363	-34	-5397	-2664	5380	-2715	696	40	640	1107	372	933	0
1816	89	0	-734	-38	696	386	-715	329	-1090	-393	-739	-1094	-999	-624	0
1817	89	0	-4380	-21	4359	2200	-4369	2169	-1825	-562	-1245	-1874	-1515	-989	0
1818	89	0	-6027	-27	6000	3027	-6013	2986	-2128	-715	-1577	-1959	-1703	-1129	0
1819	89	0	-5416	-25	5391	2720	-5403	2683	-1730	-622	-1361	-1507	-1359	-902	0
1820	89	0	-3373	-15	3358	1694	-3365	1671	-1107	-471	-925	-463	-898	-298	0
1821	89	0	-336	-9	327	172	-331	159	-159	-190	-188	880	-38	688	0
1822	89	0	5175	5	-5170	-2590	5172	-2582	1604	325	948	3090	1292	1945	0
1823	89	0	9275	-15	-9290	-4630	9282	-4652	2522	448	1575	4242	1860	2646	0
1824	89	0	9351	-32	-9383	-4659	9367	-4707	2405	525	1383	3734	1672	2227	0
1825	89	0	5225	-67	-5292	-2579	5258	-2679	1119	145	347	1823	452	987	0
1826	89	0	-1016	-95	921	555	-968	413	-727	-395	-948	-587	-1028	-488	0
1827	89	0	-4661	-85	4576	2373	-4618	2245	-1423	-531	-1346	-1486	-1456	-966	0
1828	89	0	-6287	-93	6194	3190	-6240	3050	-1699	-620	-1552	-1908	-1641	-1177	0
1829	89	0	-5732	-85	5647	2908	-5689	2781	-1315	-514	-1334	-1517	-1352	-882	0
1830	89	0	-3700	-79	3621	1889	-3660	1771	-665	-310	-896	-659	-795	-343	0
1831	89	0	-571	-71	500	321	-535	214	362	-54	27	715	-1	613	0
1832	89	0	4844	-52	-4896	-2396	4870	-2474	2037	485	1162	2752	1321	1893	0
1833	89	0	9186	-56	-9242	-4565	9214	-4649	3082	710	1839	3876	1971	2510	0
1834	89	0	9237	-73	-9310	-4582	9273	-4691	2830	682	1658	3439	1753	2134	0
1835	89	0	5139	-95	-5234	-2522	5186	-2664	1534	291	521	1356	529	812	0
1836	89	0	-1031	-122	909	576	-970	393	-337	-203	-756	-991	-830	-644	0
1837	89	0	-4766	-122	4644	2444	-4705	2261	-1165	-481	-1365	-1932	-1453	-1214	0
1838	89	0	-6221	-124	6097	3172	-6159	2986	-1435	-510	-1565	-2139	-1487	-1334	0
1839	89	0	-5753	-110	5643	2931	-5698	2766	-1196	-514	-1420	-1778	-1373	-1127	0
1840	89	0	-3675	-112	3563	1893	-3619	1725	-630	-368	-975	-756	-824	-500	0
1841	89	0	-622	-110	512	366	-567	201	322	-106	-356	593	65	343	0
1842	89	0	4821	-104	-4925	-2358	4873	-2514	1901	267	704	2828	1251	1753	0
1843	89	0	9116	-102	-9218	-4507	9167	-4660	2863	521	1241	3988	1951	2329	0
1844	89	0	9312	-110	-9422	-4601	9367	-4766	2686	422	1160	3612	1726	2033	0
1845	89	0	5221	-137	-5358	-2542	5289	-2747	1288	32	-73	1650	459	684	0
1846	89	0	-949	-172	777	560	-863	302	-620	-574	-1356	-696	-880	-785	0
1847	89	0	-4608	-166	4442	2387	-4525	2138	-1445	-774	-2075	-1476	-1383	-1369	0
1848	89	0	-6161	-184	5977	3172	-6069	2896	-1811	-905	-2277	-1850	-1602	-1449	0
1849	89	0	-5666	-172	5494	2919	-5580	2661	-1544	-845	-2201	-1383	-1303	-1264	0
1850	89	0	-3526	-147	3379	1836	-3452	1616	-907	-713	-1689	-380	-855	-644	0
1851	89	0	-575	-147	428	361	-501	140	-23	-432	-1035	921	1	275	0
1852	89	0	4951	-135	-5086	-2408	5018	-2610	1569	-19	133	2948	1270	1631	0
1853	89	0	9229	-137	-9366	-4546	9297	-4751	2640	267	752	4209	1996	2238	0
1854	89	0	9351	-141	-9492	-4605	9421	-4816	2368	155	574	3695	1616	1897	0
1855	89	0	5273	-153	-5426	-2560	5349	-2789	995	-184	-512	1616	471	582	0
1856	89	0	-907	-176	731	541	-819	277	-888	-698	-1732	-785	-975	-876	0
1857	89	0	-4770	-157	4613	2463	-4691	2228	-1730	-937	-2314	-1823	-1484	-1352	0
1858	89	0	-6217	-159	6058	3188	-6137	2949	-2060	-1016	-2483	-2217	-1709	-1495	0
1859	89	0	-5776	-147	5629	2961	-5702	2741	-1872	-876	-2291	-1920	-1418	-1214	0
1860	89	0	-3775	-155	3620	1965	-3697	1732	-1245	-727	-1740	-1202	-904	-719	0
1861	89	0	-705	-151	554	428	-629	201	-228	-442	-904	122	7	205	0
1862	89	0	4679	-139	-4818	-2270	4748	-2478	1330	87	283	2104	1195	1575	0
1863	89	0	8984	-157	-9141	-4413	9062	-4649	2376	331	1039	3189	1893	2186	0
1864	89	0	9118	-157	-9275	-4480	9196	-4716	2192	409	925	2688	1641	1903	0
1865	89	0	4994	-199	-5193	-2397	5093	-2696	776	3	7	580	360	595	0
1866	89	0	-1207	-228	979	717	-1093	375	-989	-481	-1160	-1782	-1063	-756	0
1867	89	0	-4999	-217	4782	2608	-4890	2282	-1817	-655	-1746	-2832	-1546	-1425	0
1868	89	0	-6566	-221	6345	3393	-6455	3062	-2137	-741	-1792	-3241	-1691	-1565	0
1869	89	0	-6063	-207	5856	3135	-5959	2824	-1792	-649	-1579	-2910	-1460	-1233	0
1870	89	0	-4051	-203	3848	2127	-3949	1822	-1177	-399	-971	-1947	-878	-609	0
1871	89	0	-973	-205	768	589	-870	281	-186	-97	-259	-653	-71	223	0
1872	89	0	4404	-199	-4603	-2102	4503	-2401	1495	356	942	1534	1187	1668	0
1873	89	0	8775	-199	-8974	-4288	8874	-4586	2605	595	1670	2756	1899	2298	0
1874	89	0	8918	-205	-9123	-4356	9020	-4664	2465	564	1522	2359	1676	1965	0
1875	89	0	4893	-228	-5121	-2332	5007	-2674	1072	147	525	496	391	752	0
1876	89	0	-1266	-242	1024	754	-1145	391	-770	-335	-781	-1835	-971	-725	0
1877	89	0	-5117	-240	4877	2678	-4997	2318	-1637	-519	-1390	-2760	-1581	-1301	0
1878	89	0	-6593	-230	6363	3411	-6478	3066	-1759	-609	-1470	-2919	-1616	-1346	0
1879	89	0	-6157	-223	5934	3190	-6045	2855	-1565	-622	-1439	-2485	-1455	-1144	0
1880	89	0	-4048	-223	3825	2135	-3936	1801	-919	-389	-855	-1392	-787	-545	0
1881	89	0	-1128	-217	911	672	-1019	347	0	-137	-287	46	-108	368	0
1882	89	0	4429	-192	-4621	-2118	4525	-2406	1751	310	931	2314	1165	1664	0
1883	89	0	8816	-195	-9011	-4310	8913	-4603	2818	587	1639	3598	1988	2454	0
1884	89	0	8980	-213	-9193	-4383	9086	-4703	2605	504	1425	3294	1658	2031	0
1885	89	0	5201	-240	-5441	-2480	5321	-2840	1429	312	450	1604	582	859	0
1886	89	0	-1134	-261	873	697	-1003	306	-473	-345	-1043	-774	-917	-710	0
1887	89	0	-4776	-254	4522	2515	-4649	2134	-1251	-539	-1519	-1633	-1414	-1162	0
1888	89	0	-6423	-254	6169	3338	-6296	2957	-1536	-669	-1864	-1777	-1592	-1288	0
1889	89	0	-5941	-244	5697	3092	-5819	2726	-1261	-651	-1724	-1369	-1326	-1103	0
1890	89	0	-3770	-240	3530	2005	-3650	1645	-508	-376	-1243	-283	-799	-463	0
1891	89	0	-878	-236	642	557	-760	203	428	-211	-684	1082	71	407	0
1892	89	0	4716	-215	-4931	-2250	4823	-2573	2145	228	419	3311	1323	1713	0
1893	89	0	9015	-221	-9236	-4397	9125	-4728	3142	525	1115	4590	2037	2481	0
1894	89	0	9312	-223	-9535	-4544	9423	-4879	2972	471	933	4188	1852	2126	0
1895	89	0	5368	-254	-5622	-2557	5495	-2938	1633	31	-114	2359	655	869	0
1896	89	0	-719	-269	450	494	-584	90	-195	-407	-1433	-34	-781	-572	0
1897	89	0	-4583	-269	4314	2426	-4448	2022	-1084	-692	-2087	-1043	-1319	-1229	0
1898	89	0	-6161	-279	5882	3220	-6021	2801	-1466	-832	-2293	-1389	-1497	-1330	0
1899	89	0	-5658	-281	5377	2969	-5517	2548	-1164	-741	-2108	-958	-1218	-1053	0
1900	89	0	-3673	-263	3410	1968	-3541	1573	-636	-595	-1773	-50	-779	-583	0
1901	89	0	-596	-269	327	432	-461	29	386	-258	-977	1286	100	380	0
1902	89	0	4701	-267	-4968	-2217	4834	-2617	1943	118	19	3329	1313	1676	0
1903	89	0	9233	-259	-9492	-4487	9362	-4875	3003	399	727	4599	2089	2357	0
1904	89	0	9419	-271	-9690	-4574	9554	-4980	2840	362	564	4186	1856	2069	0
1905	89	0	5582	-294	-5876	-2644	5729	-3085	1493	-46	-486	2215	655	706	0
1906	89	0	-600	-304	296	452	-448	-4	-426	-616	-1810	-263	-871	-694	0
1907	89	0	-4445	-302	4143	2373	-4294	1920	-1313	-853	-2395	-1297	-1307	-1288	0
1908	89	0	-6006	-283	5723	3144	-5864	2720	-1616	-1032	-2698	-1629	-1586	-1464	0
1909	89	0	-5573	-279	5294	2926	-5433	2507	-1476	-896	-2489	-1387	-1340	-1235	0
1910	89	0	-3532	-283	3249	1907	-3390	1483	-890	-655	-1996	-475	-764	-568	0
1911	89	0	-633	-277	356	455	-494	39	-114	-461	-1325	682	-7	221	0
1912	89	0	4849	-259	-5108	-2295	4978	-2683	1515	5	-122	2774	1264	1553	0
1913	89	0	9212	-261	-9473	-4475	9342	-4867	2477	267	680	3951	2002	2242	0
1914	89	0	9448	-271	-9719	-4588	9583	-4995	2234	199	552	3486	1713	1963	0
1915	89	0	5556	-298	-5854	-2629	5705	-3076	838	-112	-461	1476	560	698	0
1916	89	0	-671	-316	355	493	-513	19	-1088	-620	-1728	-1099	-898	-770	0
1917	89	0	-4593	-314	4279	2453	-4436	1982	-1982	-838	-2188	-2157	-1493	-1354	0
1918	89	0	-6254	-308	5946	3281	-6100	2819	-2409	-985	-2393	-2634	-1687	-1552	0
1919	89	0	-5793	-296	5497	3044	-5645	2600	-2221	-818	-2277	-2328	-1437	-1373	0
1920	89	0	-3905	-287	3618	2096	-3761	1665	-1639	-618	-1747	-1536	-888	-708	0
1921	89	0	-960	-283	677	621	-818	197	-772	-465	-979	-366	-215	145	0
1922	89	0	4422	-263	-4685	-2079	4553	-2474	847	48	221	1687	1105	1548	0
1923	89	0	8901	-263	-9164	-4319	9032	-4713	1969	337	923	2890	1804	2240	0
1924	89	0	9134	-275	-9409	-4429	9271	-4842	1802	372	935	2415	1619	2052	0
1925	89	0	5188	-302	-5490	-2443	5339	-2896	327	-100	-50	296	401	636	0
1926	89	0	-951	-325	626	638	-788	150	-1503	-531	-1278	-2102	-973	-805	0
1927	89	0	-4975	-329	4646	2652	-4810	2158	-2376	-830	-1858	-3241	-1656	-1414	0
1928	89	0	-6539	-337	6202	3438	-6370	2932	-2655	-841	-2029	-3577	-1711	-1470	0
1929	89	0	-6172	-347	5825	3259	-5998	2739	-2506	-756	-1771	-3321	-1561	-1245	0
1930	89	0	-4231	-320	3911	2275	-4071	1795	-1895	-624	-1326	-2347	-1129	-673	0
1931	89	0	-1244	-331	913	787	-1078	291	-946	-294	-444	-1096	-265	296	0
1932	89	0	4109	-312	-4421	-1898	4265	-2366	696	174	684	997	1051	1583	0
1933	89	0	8527	-296	-8823	-4115	8675	-4559	1808	469	1447	2242	1705	2376	0
1934	89	0	8887	-310	-9197	-4288	9042	-4753	1689	483	1367	1965	1553	2128	0
1935	89	0	4914	-335	-5249	-2289	5081	-2792	378	17	355	-38	320	795	0
1936	89	0	-1155	-345	810	750	-982	232	-1433	-465	-785	-2343	-1055	-634	0
1937	89	0	-5150	-347	4803	2748	-4976	2228	-2316	-680	-1451	-3266	-1602	-1183	0
1938	89	0	-6729	-345	6384	3537	-6556	3019	-2560	-731	-1631	-3513	-1804	-1389	0
1939	89	0	-6393	-331	6062	3362	-6227	2865	-2380	-632	-1478	-3171	-1594	-1136	0
1940	89	0	-4370	-331	4039	2350	-4204	1854	-1641	-428	-1002	-2085	-1012	-547	0
1941	89	0	-1503	-310	1193	906	-1348	441	-696	-145	-184	-768	-238	401	0
1942	89	0	3886	-300	-4186	-1793	4036	-2243	1039	254	979	1449	1049	1643	0
1943	89	0	8338	-289	-8627	-4024	8482	-4458	2186	595	1780	2861	1835	2405	0
1944	89	0	8639	-300	-8939	-4169	8789	-4619	2143	481	1664	2628	1592	2097	0
1945	89	0	4885	-327	-5212	-2279	5048	-2769	878	192	758	746	506	884	0
1946	89	0	-1266	-333	933	799	-1099	300	-985	-230	-566	-1517	-944	-599	0
1947	89	0	-5342	-331	5011	2836	-5176	2340	-1854	-578	-1063	-2475	-1590	-1117	0
1948	89	0	-6884	-323	6561	3603	-6722	3119	-2007	-574	-1292	-2619	-1726	-1338	0
1949	89	0	-6550	-304	6246	3427	-6398	2971	-1775	-502	-1222	-2157	-1501	-1065	0
1950	89	0	-4494	-285	4209	2389	-4351	1962	-1024	-302	-741	-1074	-962	-419	0
1951	89	0	-1619	-281	1338	950	-1478	528	-128	-42	11	213	-184	372	0
1952	89	0	3822	-269	-4091	-1776	3956	-2180	1621	436	1164	2440	1195	1786	0
1953	89	0	8247	-265	-8512	-3991	8379	-4388	2754	679	1889	3759	1969	2467	0
1954	89	0	8594	-285	-8879	-4154	8736	-4582	2690	603	1765	3557	1703	2186	0
1955	89	0	4739	-306	-5045	-2216	4892	-2675	1336	285	717	1625	605	838	0
1956	89	0	-1377	-312	1065	844	-1221	376	-452	-242	-599	-706	-898	-512	0
1957	89	0	-5382	-302	5080	2842	-5231	2389	-1224	-543	-1173	-1602	-1423	-1146	0
1958	89	0	-6907	-296	6611	3601	-6759	3157	-1427	-609	-1427	-1813	-1592	-1313	0
1959	89	0	-6560	-279	6281	3419	-6420	3001	-1292	-516	-1299	-1507	-1348	-1084	0
1960	89	0	-4610	-277	4333	2443	-4471	2028	-585	-337	-834	-465	-869	-543	0
1961	89	0	-1681	-275	1406	978	-1543	565	397	-106	-226	956	-21	285	0
1962	89	0	3676	-248	-3924	-1714	3800	-2086	2095	397	956	3047	1247	1647	0
1963	89	0	8206	-254	-8460	-3976	8333	-4357	3175	628	1662	4324	1971	2357	0
1964	89	0	8585	-261	-8846	-4162	8715	-4553	3123	649	1579	4085	1856	2141	0
1965	89	0	4716	-291	-5007	-2212	4861	-2649	1782	145	578	2134	578	830	0
1966	89	0	-1281	-302	979	791	-1130	338	38	-232	-646	-194	-706	-675	0
1967	89	0	-5397	-291	5106	2844	-5251	2407	-917	-545	-1226	-1164	-1423	-1278	0
1968	89	0	-7008	-273	6735	3640	-6871	3231	-1216	-533	-1437	-1458	-1491	-1358	0
1969	89	0	-6653	-271	6382	3462	-6517	3055	-1012	-578	-1210	-1090	-1387	-1177	0
1970	89	0	-4694	-252	4442	2473	-4568	2095	-411	-267	-748	-192	-776	-628	0
1971	89	0	-1797	-232	1565	1014	-1681	666	481	-89	-44	1090	-9	261	0
1972	89	0	3539	-230	-3769	-1654	3654	-1999	2209	457	1098	3268	1323	1606	0
1973	89	0	7950	-250	-8200	-3850	8075	-4225	3226	640	1844	4527	1965	2298	0
1974	89	0	8305	-277	-8582	-4014	8443	-4429	3237	680	1879	4248	1850	2112	0
1975	89	0	4451	-331	-4782	-2060	4616	-2556	1792	287	843	2246	677	758	0
1976	89	0	-1642	-374	1268	1008	-1455	447	0	-129	-370	-155	-752	-704	0
1977	89	0	-5764	-364	5400	3064	-5582	2518	-915	-434	-937	-1196	-1400	-1336	0
1978	89	0	-7490	-347	7143	3918	-7316	3398	-1301	-576	-1022	-1637	-1596	-1515	0
1979	89	0	-7091	-331	6760	3711	-6925	3214	-1070	-450	-808	-1249	-1396	-1175	0
1980	89	0	-5229	-331	4898	2780	-5063	2283	-434	-263	-155	-463	-812	-655	0
1981	89	0	-2333	-331	2002	1332	-2167	835	465	79	463	758	-112	182	0
1982	89	0	3077	-327	-3404	-1375	3240	-1865	2186	589	1850	2882	1311	1606	0
1983	89	0	7432	-329	-7761	-3551	7596	-4045	3235	847	2551	4120	2042	2273	0
1984	89	0	7878	-345	-8223	-3766	8050	-4284	3078	869	2638	3794	1738	2083	0
1985	89	0	4173	-368	-4541	-1902	4357	-2454	1815	469	1751	1761	647	785	0
1986	89	0	-2030	-403	1627	1216	-1828	612	-93	-38	580	-727	-915	-684	0
1987	89	0	-6077	-430	5647	3253	-5862	2608	-977	-145	0	-1763	-1373	-1259	0
1988	89	0	-7850	-453	7397	4151	-7623	3472	-1303	-339	-170	-2180	-1647	-1495	0
1989	89	0	-7481	-457	7024	3969	-7252	3283	-1101	-234	87	-1992	-1398	-1253	0
1990	89	0	-5675	-463	5212	3069	-5443	2374	-597	-89	547	-1204	-946	-723	0
1991	89	0	-2658	-457	2201	1557	-2429	872	325	246	1326	67	-207	207	0
1992	89	0	2608	-457	-3065	-1075	2836	-1761	1957	624	2551	2102	1140	1503	0
1993	89	0	7217	-461	-7678	-3378	7447	-4069	3136	940	3352	3398	1936	2318	0
1994	89	0	7595	-467	-8062	-3564	7828	-4264	2898	803	3346	2960	1643	2035	0
1995	89	0	4008	-469	-4477	-1769	4242	-2473	1681	556	2347	1076	605	789	0
1996	89	0	-2106	-490	1616	1298	-1861	563	-209	89	1065	-1445	-882	-721	0
1997	89	0	-6220	-488	5732	3354	-5976	2622	-1228	-161	481	-2444	-1478	-1350	0
1998	89	0	-7840	-490	7350	4165	-7595	3430	-1493	-263	174	-2836	-1736	-1445	0
1999	89	0	-7460	-502	6958	3981	-7209	3228	-1251	-221	409	-2535	-1497	-1272	0
[truncated: 31,733 more rows]
