# Supplementary material for: A Robust and Real-Time Capable Envelope-Based Algorithm for Heart Sound Classification: Validation under Different Physiological Conditions
Source: Sensors (Basel). 2020 Feb 11;20(4):972. doi: 10.3390/s20040972 (PMC7070375; doi:10.3390/s20040972)
Supplement: Supplementary file 1 [file sensors-20-00972-s001.zip › Messungen/jk/jk10_unfiltered.csv]

Dataset No.	Pulse (bpm)	Pacer Bit	leadI (�V)	leadII (�V)	leadIII (�V)	lead_avR (�V)	lead_avL (�V)	lead_avF (�V)	V1 (�V)	V2 (�V)	V3 (�V)	V4 (�V)	V5 (�V)	V6 (�V)	R-Wave
1	0	0	3894	7692	3798	-5793	48	5745	-46	735	700	-739	2312	298	0
2	0	0	4058	7701	3643	-5879	207	5672	263	758	777	-355	2273	298	0
3	0	0	4123	7694	3571	-5908	276	5632	393	587	698	-95	1804	102	0
4	0	0	4099	7715	3616	-5907	241	5665	347	413	669	-3	1377	11	0
5	0	0	4084	7754	3670	-5919	207	5712	395	446	512	36	1259	42	0
6	0	0	4047	7760	3713	-5903	167	5736	343	417	436	79	1152	114	0
7	0	0	4066	7771	3705	-5918	180	5738	485	351	461	273	1103	399	0
8	0	0	4020	7771	3751	-5895	134	5761	490	298	430	355	1082	680	0
9	0	0	3898	7781	3883	-5839	7	5832	488	197	411	475	1396	1099	1
10	0	0	3981	7789	3808	-5885	86	5798	607	436	527	787	1726	1755	0
11	0	0	3887	7763	3876	-5825	5	5819	626	351	603	905	1922	1953	0
12	0	0	4045	7767	3722	-5906	161	5744	894	432	614	1198	1693	1957	0
13	0	0	4130	7769	3639	-5949	245	5704	977	248	595	1383	1270	1666	0
14	0	0	4004	7775	3771	-5889	116	5773	938	215	457	1482	1039	1658	0
15	0	0	4072	7775	3703	-5923	184	5739	915	85	403	1455	857	1635	0
16	0	0	4019	7769	3750	-5894	134	5759	915	155	397	1544	884	1780	0
17	0	0	3975	7775	3800	-5875	87	5787	880	83	294	1536	863	1788	0
18	0	0	3998	7781	3783	-5889	107	5782	944	207	314	1650	962	2068	0
19	0	0	3898	7781	3883	-5839	7	5832	919	159	250	1627	1181	2405	0
20	0	0	3918	7792	3874	-5855	22	5833	981	250	382	1775	1437	2871	0
21	0	0	3991	7808	3817	-5899	87	5812	1146	219	469	1961	1703	3098	0
22	0	0	4080	7800	3720	-5940	180	5760	1233	279	496	1980	1511	2937	0
23	0	0	4101	7779	3678	-5940	211	5728	1233	190	417	2114	1131	2543	0
24	0	0	4074	7752	3678	-5913	198	5715	1224	114	362	1969	841	2293	0
25	0	0	4056	7765	3709	-5910	173	5737	1150	120	248	1821	760	2198	0
26	0	0	4002	7752	3750	-5877	126	5751	1103	21	279	1788	710	2178	0
27	0	0	4055	7781	3726	-5918	164	5753	1063	73	240	1635	777	2118	0
28	0	0	4014	7789	3775	-5901	119	5782	1026	161	279	1627	880	2209	0
29	0	0	3905	7794	3889	-5849	8	5841	944	133	258	1515	1158	2522	0
30	0	0	3973	7804	3831	-5888	71	5817	1010	230	323	1484	1567	2748	0
31	0	0	3927	7777	3850	-5852	38	5813	938	333	411	1522	1819	2865	0
32	0	0	4016	7748	3732	-5882	142	5740	1008	219	461	1553	1672	2492	0
33	0	0	4149	7728	3579	-5938	285	5653	1152	291	473	1538	1402	2149	0
34	0	0	4008	7721	3713	-5864	147	5717	973	145	318	1303	1090	1825	0
35	0	0	4074	7717	3643	-5895	215	5680	979	213	374	1187	1086	1664	0
36	0	0	3944	7711	3767	-5827	88	5739	756	114	203	843	981	1427	0
37	0	0	4020	7680	3660	-5850	180	5670	805	304	256	865	1084	1584	0
38	0	0	3960	7655	3695	-5807	132	5675	686	252	211	642	1024	1489	0
39	0	0	3849	7651	3802	-5750	23	5726	614	261	287	376	1334	1714	0
40	0	0	3871	7628	3757	-5749	57	5692	603	448	306	358	1668	1895	0
41	0	0	3845	7583	3738	-5714	53	5660	599	417	485	308	1697	1916	0
42	0	0	3929	7560	3631	-5744	149	5595	690	496	428	310	1522	1650	0
43	0	0	3952	7550	3598	-5751	177	5574	632	391	347	182	1074	1123	0
44	0	0	3925	7533	3608	-5729	158	5570	636	384	347	69	708	927	0
45	0	0	3880	7500	3620	-5690	130	5560	521	331	261	-209	595	651	0
46	0	0	3890	7498	3608	-5694	141	5553	434	351	298	-279	541	589	0
47	0	0	3847	7494	3647	-5670	100	5570	323	450	277	-448	529	585	0
48	0	0	3880	7484	3604	-5682	138	5544	322	512	265	-485	624	568	0
49	0	0	3795	7436	3641	-5615	77	5538	225	523	256	-636	956	894	0
50	0	0	3713	7418	3705	-5565	4	5561	225	614	226	-616	1216	1140	0
51	0	0	3824	7393	3569	-5608	127	5481	320	671	514	-543	1385	1284	0
52	0	0	3845	7397	3552	-5621	146	5474	353	659	413	-506	1198	1008	0
53	0	0	3890	7387	3497	-5638	196	5442	368	564	411	-550	917	502	0
54	0	0	3952	7385	3433	-5668	259	5409	353	599	366	-566	713	314	0
55	0	0	3829	7377	3548	-5603	140	5462	207	448	329	-696	591	166	0
56	0	0	3890	7387	3497	-5638	196	5442	159	539	314	-785	630	65	0
57	0	0	3785	7391	3606	-5588	89	5498	133	494	322	-869	669	73	0
58	0	0	3880	7401	3521	-5640	179	5461	139	593	347	-851	882	97	0
59	0	0	3723	7377	3654	-5550	34	5515	25	537	325	-826	1189	360	0
60	0	0	3729	7352	3623	-5540	53	5487	91	560	492	-869	1538	764	0
61	0	0	3779	7346	3567	-5562	106	5456	211	721	566	-605	1850	944	0
62	0	0	3834	7335	3501	-5584	166	5418	217	642	566	-459	1614	692	0
63	0	0	3890	7337	3447	-5613	221	5392	335	525	566	-384	1394	215	0
64	0	0	3820	7327	3507	-5573	156	5417	176	492	469	-388	1220	-19	0
65	0	0	3897	7319	3422	-5608	237	5370	240	486	475	-364	1226	-77	0
66	0	0	3775	7321	3546	-5548	114	5433	93	415	486	-345	1193	-172	0
67	0	0	3841	7329	3488	-5585	176	5408	116	422	459	-254	1313	-100	0
68	0	0	3752	7335	3583	-5543	84	5459	145	459	486	-174	1482	-25	0
69	0	0	3719	7317	3598	-5518	60	5457	79	422	436	-102	1827	267	0
70	0	0	3711	7325	3614	-5518	48	5469	153	457	504	-36	2263	634	0
71	0	0	3721	7327	3606	-5524	57	5466	250	485	622	308	2339	851	0
72	0	0	3874	7342	3468	-5608	203	5405	378	506	642	488	2260	682	0
73	0	0	3857	7323	3466	-5590	195	5394	388	417	630	653	1932	302	0
74	0	0	3824	7319	3495	-5571	164	5407	407	234	516	700	1689	221	0
75	0	0	3825	7313	3488	-5569	168	5400	432	242	508	774	1670	213	0
76	0	0	3777	7294	3517	-5535	130	5405	374	248	558	793	1641	265	0
77	0	0	3748	7263	3515	-5505	116	5389	471	211	508	942	1676	440	0
78	0	0	3672	7214	3542	-5443	65	5378	430	254	467	1032	1683	576	0
79	0	0	3605	7174	3569	-5389	18	5371	444	192	543	1127	1998	981	0
80	0	0	3576	7100	3524	-5338	26	5312	560	331	512	1259	2430	1431	0
81	0	0	3642	7073	3431	-5357	105	5252	636	302	663	1503	2473	1705	0
82	0	0	3612	7055	3443	-5333	84	5249	713	242	655	1732	2293	1639	0
83	0	0	3760	7065	3305	-5412	227	5185	781	298	568	1860	1817	1354	0
84	0	0	3756	7139	3383	-5447	186	5261	847	217	632	1788	1773	1328	0
85	0	0	3818	7263	3445	-5540	186	5354	822	31	516	1714	1528	1255	0
86	0	0	3872	7375	3503	-5623	184	5439	805	110	570	1680	1526	1410	0
87	0	0	3863	7498	3635	-5680	114	5566	832	87	475	1763	1501	1540	0
88	0	0	3913	7668	3755	-5790	79	5711	708	54	496	1643	1584	1631	0
89	0	0	4010	7866	3856	-5938	77	5861	785	118	527	1590	1835	2097	0
90	0	0	4064	8095	4031	-6079	16	6063	814	162	562	1649	2077	2523	0
91	0	0	4251	8336	4085	-6293	83	6210	871	254	661	1629	2219	2667	0
92	0	0	4462	8547	4085	-6504	188	6316	987	343	642	1742	2046	2494	0
93	0	0	4568	8739	4171	-6653	198	6455	1043	190	611	1656	1561	2155	0
94	0	0	4651	8889	4238	-6770	206	6563	933	178	488	1548	1245	1920	0
95	0	0	4623	8995	4372	-6809	125	6683	882	141	490	1292	1189	1841	0
96	0	0	4664	9011	4347	-6837	158	6679	836	129	452	1218	1053	1757	0
97	0	0	4538	8879	4341	-6708	98	6610	801	151	424	1047	1115	1751	0
98	0	0	4477	8611	4134	-6544	171	6372	807	213	452	909	1200	1755	0
99	0	0	4202	8312	4110	-6257	46	6211	675	296	393	779	1468	2073	0
100	0	0	4068	7971	3903	-6019	82	5937	675	426	442	700	1678	2353	0
101	0	0	3936	7670	3734	-5803	101	5702	785	463	582	735	1868	2446	0
102	0	0	3855	7453	3598	-5654	128	5525	729	353	483	552	1619	2199	0
103	0	0	3823	7218	3395	-5520	214	5306	892	389	510	603	1235	1831	0
104	0	0	3708	7011	3303	-5359	202	5157	729	370	356	314	958	1519	0
105	0	0	3634	6850	3216	-5242	209	5033	667	312	347	153	847	1398	0
106	0	0	3560	6691	3131	-5125	214	4911	607	320	331	75	756	1385	0
107	0	0	3446	6623	3177	-5034	134	4900	601	256	322	-166	789	1342	0
108	0	0	3408	6605	3197	-5006	105	4901	504	347	310	-240	830	1392	0
109	0	0	3308	6650	3342	-4979	-17	4996	448	298	308	-401	1086	1625	1
110	0	0	3411	6683	3272	-5047	69	4977	467	516	397	-452	1486	1967	0
111	0	0	3463	6729	3266	-5096	98	4997	613	512	543	-277	1540	2217	0
112	0	0	3505	6770	3265	-5137	120	5017	605	430	498	-384	1348	1912	0
113	0	0	3665	6811	3146	-5238	259	4978	700	508	477	-285	952	1451	0
114	0	0	3550	6859	3309	-5204	120	5084	547	376	430	-465	774	1210	0
115	0	0	3667	6918	3251	-5292	208	5084	527	366	316	-531	593	1129	0
116	0	0	3645	6966	3321	-5305	162	5143	399	452	351	-560	642	1001	0
117	0	0	3633	6956	3323	-5294	155	5139	444	459	351	-642	735	1061	0
118	0	0	3659	7001	3342	-5330	158	5171	380	450	263	-626	828	1103	0
119	0	0	3572	7040	3468	-5306	52	5254	370	537	296	-642	1131	1447	0
120	0	0	3580	7046	3466	-5313	57	5256	403	646	353	-609	1524	1724	0
121	0	0	3626	7081	3455	-5353	85	5268	434	574	446	-420	1639	1798	0
122	0	0	3742	7102	3360	-5422	191	5231	562	723	465	-269	1495	1728	0
123	0	0	3808	7106	3298	-5457	255	5202	591	601	455	-128	1121	1292	0
124	0	0	3738	7117	3379	-5427	179	5248	510	512	333	-236	931	1094	0
125	0	0	3735	7141	3406	-5438	164	5273	444	395	316	-279	869	1024	0
126	0	0	3752	7129	3377	-5440	187	5253	444	430	349	-226	849	1057	0
127	0	0	3698	7127	3429	-5412	134	5278	397	424	289	-207	977	1022	0
128	0	0	3738	7129	3391	-5433	173	5260	403	438	386	-161	1119	1220	0
129	0	0	3610	7133	3523	-5371	43	5328	325	372	314	-129	1379	1583	0
130	0	0	3629	7150	3521	-5389	54	5335	395	547	426	3	1839	1905	0
131	0	0	3618	7108	3490	-5363	64	5299	471	455	552	151	1961	2050	0
132	0	0	3827	7115	3288	-5471	269	5201	601	613	562	424	1924	1908	0
133	0	0	3704	7133	3429	-5418	137	5281	616	333	537	422	1600	1464	0
134	0	0	3735	7131	3396	-5433	169	5263	597	287	434	504	1328	1293	0
135	0	0	3754	7143	3389	-5448	182	5266	616	325	450	545	1373	1262	0
136	0	0	3686	7156	3470	-5421	108	5313	549	273	401	552	1330	1191	0
137	0	0	3734	7158	3424	-5446	155	5291	550	238	411	634	1396	1336	0
138	0	0	3671	7145	3474	-5408	98	5309	614	248	391	760	1600	1354	0
139	0	0	3556	7145	3589	-5350	-16	5367	552	273	368	748	1932	1798	0
140	0	0	3655	7166	3511	-5410	72	5338	675	485	488	962	2333	2118	0
141	0	0	3659	7168	3509	-5413	75	5338	708	446	521	1107	2459	2225	0
142	0	0	3670	7152	3482	-5411	94	5317	770	391	547	1317	2326	2052	0
143	0	0	3750	7148	3398	-5449	176	5273	907	300	578	1323	1974	1744	0
144	0	0	3750	7145	3395	-5447	177	5270	713	292	512	1206	1746	1519	0
145	0	0	3725	7160	3435	-5442	145	5297	710	207	452	1212	1652	1583	0
146	0	0	3702	7170	3468	-5436	117	5319	667	178	459	1191	1538	1583	0
147	0	0	3682	7183	3501	-5432	90	5342	700	215	444	1129	1623	1685	0
148	0	0	3645	7183	3538	-5414	53	5360	644	203	358	1065	1586	1790	0
149	0	0	3647	7183	3536	-5415	55	5359	624	353	504	1053	1959	2231	0
150	0	0	3613	7203	3590	-5408	11	5396	620	329	502	1045	2091	2617	0
151	0	0	3671	7199	3528	-5435	71	5363	706	442	583	1146	2168	2807	0
152	0	0	3742	7191	3449	-5466	146	5320	787	459	640	1243	1943	2549	0
153	0	0	3720	7212	3492	-5466	114	5352	801	304	564	1078	1464	1972	0
154	0	0	3752	7218	3466	-5485	143	5342	838	242	552	1080	1134	1829	0
155	0	0	3696	7228	3532	-5462	82	5380	766	211	428	855	964	1687	0
156	0	0	3711	7249	3538	-5480	86	5393	735	147	444	766	960	1584	0
157	0	0	3700	7242	3542	-5471	79	5392	795	271	469	680	1006	1635	0
158	0	0	3641	7218	3577	-5429	32	5397	630	343	481	680	1162	1608	0
159	0	0	3618	7222	3604	-5420	7	5413	611	312	485	533	1435	1895	0
160	0	0	3571	7218	3647	-5394	-38	5432	603	415	533	568	1833	2219	0
161	0	0	3672	7245	3573	-5458	49	5409	632	521	585	746	2069	2374	0
162	0	0	3793	7263	3470	-5528	161	5366	677	496	630	750	2102	2099	0
163	0	0	3779	7276	3497	-5527	141	5386	665	483	545	679	1885	1713	0
164	0	0	3801	7273	3472	-5537	164	5372	523	420	531	516	1852	1486	0
165	0	0	3831	7321	3490	-5576	170	5405	535	360	525	345	1877	1455	0
166	0	0	3786	7342	3556	-5564	115	5449	372	463	485	256	1967	1480	0
167	0	0	3766	7339	3573	-5552	96	5456	310	471	450	166	1971	1495	0
168	0	0	3839	7356	3517	-5597	161	5436	388	519	640	118	2165	1796	0
169	0	0	3628	7366	3738	-5497	-55	5552	184	393	432	-69	2308	1978	0
170	0	0	3847	7391	3544	-5619	151	5467	323	673	570	-75	2576	2256	0
171	0	0	3793	7416	3623	-5604	85	5519	259	601	578	-226	2498	1945	0
172	0	0	3839	7404	3565	-5621	137	5484	355	644	570	-226	2023	1385	0
173	0	0	3910	7436	3526	-5673	192	5481	368	601	576	-256	1429	874	0
174	0	0	3908	7436	3528	-5672	190	5482	370	516	562	-428	1237	832	0
175	0	0	3897	7449	3552	-5673	172	5500	320	599	496	-378	1247	1045	0
176	0	0	3944	7461	3517	-5702	213	5489	323	675	519	-529	1404	1222	0
177	0	0	3950	7498	3548	-5724	201	5523	283	762	539	-516	1571	1489	0
178	0	0	3880	7501	3621	-5690	129	5561	209	661	483	-663	1773	1623	0
179	0	0	3942	7523	3581	-5732	180	5552	194	801	580	-754	2275	2056	0
180	0	0	3839	7513	3674	-5676	82	5593	207	975	566	-816	2599	2382	0
181	0	0	3849	7503	3654	-5676	97	5578	213	907	597	-818	2603	2576	0
182	0	0	4018	7496	3478	-5757	270	5487	395	989	700	-746	2494	2498	0
183	0	0	3995	7492	3497	-5743	249	5494	384	828	574	-841	1994	2050	0
184	0	0	3967	7503	3536	-5735	215	5519	368	702	448	-944	1744	1866	0
185	0	0	3925	7527	3602	-5726	161	5564	294	735	362	-1057	1726	1833	0
186	0	0	3965	7519	3554	-5742	205	5536	275	706	426	-1012	1769	1837	0
187	0	0	3955	7505	3550	-5730	202	5527	320	713	384	-1101	1765	1996	0
188	0	0	3917	7519	3602	-5718	157	5560	325	756	316	-940	1930	1986	0
189	0	0	3838	7529	3691	-5683	73	5610	252	649	343	-948	2037	2304	0
190	0	0	3921	7521	3600	-5721	160	5560	430	642	488	-704	2312	2690	0
191	0	0	3831	7507	3676	-5669	77	5591	434	597	407	-580	2368	2683	0
192	0	0	3957	7509	3552	-5733	202	5530	727	558	498	-351	2178	2673	0
193	0	0	3915	7515	3600	-5715	157	5557	760	446	349	-157	1810	2324	0
194	0	0	3961	7505	3544	-5733	208	5524	702	325	252	-106	1542	2217	0
195	0	0	3974	7500	3526	-5737	224	5513	737	238	323	25	1390	2188	0
196	0	0	3851	7488	3637	-5669	107	5562	582	244	252	102	1286	2324	0
197	0	0	3878	7486	3608	-5682	135	5547	690	178	240	298	1346	2419	0
198	0	0	3783	7484	3701	-5633	41	5592	653	65	170	395	1297	2723	0
199	0	0	3779	7472	3693	-5625	43	5582	789	112	221	626	1637	3156	0
200	0	0	3727	7463	3736	-5595	-4	5599	865	139	258	962	1821	3682	0
201	0	0	3809	7430	3621	-5619	94	5525	1070	157	325	1326	2023	3949	0
202	0	0	3857	7432	3575	-5644	141	5503	1175	31	343	1540	1740	3833	0
203	0	0	3854	7408	3554	-5631	150	5481	1268	7	314	1870	1396	3654	0
204	0	0	3888	7418	3530	-5653	179	5474	1332	-97	238	1940	1142	3526	0
205	0	0	3823	7404	3581	-5613	121	5492	1274	-108	178	2093	1002	3565	0
206	0	0	3931	7399	3468	-5665	231	5433	1435	-137	98	2172	907	3647	0
207	0	0	3779	7383	3604	-5581	87	5493	1373	-102	182	2263	977	3740	0
208	0	0	3773	7373	3600	-5573	86	5486	1365	-95	62	2296	849	3903	0
209	0	0	3756	7352	3596	-5554	80	5474	1561	-32	95	2525	1214	4432	0
210	0	0	3644	7337	3693	-5490	-24	5515	1416	-5	170	2440	1414	4805	0
211	0	0	3859	7325	3466	-5592	196	5395	1650	164	250	2754	1643	5003	0
212	0	0	3781	7321	3540	-5551	120	5430	1713	-56	252	2814	1270	4768	0
213	0	0	3860	7313	3453	-5586	203	5383	1753	-104	232	2867	948	4392	0
214	0	0	3828	7265	3437	-5546	195	5351	1689	-161	199	2816	607	4151	0
215	0	0	3810	7236	3426	-5523	192	5331	1608	-211	149	2677	407	4002	0
216	0	0	3798	7224	3426	-5511	186	5325	1581	-159	172	2644	415	3907	0
217	0	0	3769	7210	3441	-5489	164	5325	1501	-166	108	2492	351	3783	0
218	0	0	3755	7214	3459	-5484	148	5336	1445	-118	166	2364	391	3804	0
219	0	0	3668	7220	3552	-5444	58	5386	1326	-71	170	2221	642	3922	0
220	0	0	3647	7212	3565	-5429	41	5388	1336	-13	234	2184	905	4000	0
221	0	0	3754	7191	3437	-5472	158	5314	1342	95	351	2262	1053	3878	0
222	0	0	3707	7179	3472	-5443	117	5325	1286	36	331	2126	776	3433	0
223	0	0	3841	7197	3356	-5519	242	5276	1321	13	316	1930	541	2793	0
224	0	0	3744	7199	3455	-5471	144	5327	1202	-62	234	1711	351	2308	0
225	0	0	3693	7216	3523	-5454	85	5369	1032	-93	209	1365	269	1860	0
226	0	0	3710	7205	3495	-5457	107	5350	956	-40	234	1193	323	1652	0
227	0	0	3672	7183	3511	-5427	80	5347	698	-19	162	938	300	1371	0
228	0	0	3690	7191	3501	-5440	94	5346	667	7	145	803	417	1196	0
229	0	0	3611	7203	3592	-5407	9	5397	525	116	221	527	795	1305	0
230	0	0	3581	7201	3620	-5391	-19	5410	494	221	271	329	1144	1272	0
231	0	0	3601	7209	3608	-5405	-3	5408	436	256	320	310	1354	1224	0
232	0	0	3768	7197	3429	-5482	169	5313	523	358	457	205	1297	880	0
233	0	0	3766	7195	3429	-5480	168	5312	459	312	291	65	1001	164	0
234	0	0	3729	7193	3464	-5461	132	5328	289	300	333	-265	884	-174	0
235	0	0	3715	7179	3464	-5447	125	5321	170	275	312	-481	812	-494	0
236	0	0	3717	7176	3459	-5446	129	5317	71	356	298	-713	820	-661	0
237	0	0	3703	7156	3453	-5429	125	5304	77	446	364	-822	1002	-807	0
238	0	0	3643	7179	3536	-5411	53	5357	-172	450	312	-1123	1098	-904	0
239	0	0	3612	7187	3575	-5399	18	5381	-207	504	417	-1222	1387	-628	0
240	0	0	3603	7168	3565	-5385	19	5366	-133	663	537	-1202	1782	-306	0
241	0	0	3628	7170	3542	-5399	43	5356	-164	657	644	-1208	1963	-347	0
242	0	0	3735	7164	3429	-5449	153	5296	-5	859	737	-1055	2000	-531	0
243	0	0	3709	7187	3478	-5448	115	5332	-168	671	630	-1146	1394	-1072	0
244	0	0	3742	7187	3445	-5464	148	5316	-178	679	663	-1169	1354	-1224	0
245	0	0	3748	7170	3422	-5459	163	5296	-236	667	609	-1309	1274	-1358	0
246	0	0	3717	7164	3447	-5440	135	5305	-343	770	680	-1286	1323	-1381	0
247	0	0	3711	7158	3447	-5434	132	5302	-331	779	585	-1348	1305	-1356	0
248	0	0	3673	7178	3505	-5425	84	5341	-376	744	762	-1292	1410	-1171	0
249	0	0	3632	7158	3526	-5395	53	5342	-417	774	692	-1290	1728	-873	0
250	0	0	3655	7172	3517	-5413	69	5344	-463	882	768	-1220	1992	-494	0
251	0	0	3602	7154	3552	-5378	25	5353	-399	940	861	-1047	2215	-320	0
252	0	0	3777	7135	3358	-5456	209	5246	-240	874	855	-917	2037	-572	0
253	0	0	3822	7139	3317	-5480	252	5228	-161	865	838	-710	1784	-888	0
254	0	0	3725	7145	3420	-5435	152	5282	-298	667	766	-791	1532	-1065	0
255	0	0	3810	7146	3336	-5478	237	5241	-236	770	675	-758	1526	-1158	0
256	0	0	3657	7127	3470	-5392	93	5298	-355	642	704	-772	1581	-1043	0
257	0	0	3739	7104	3365	-5421	187	5234	-269	752	675	-733	1751	-997	0
258	0	0	3583	7100	3517	-5341	33	5308	-267	616	613	-624	1701	-898	0
259	0	0	3578	7102	3524	-5340	27	5313	-273	632	585	-632	2155	-642	0
260	0	0	3486	7090	3604	-5288	-59	5347	-205	692	752	-512	2549	-159	0
261	0	0	3603	7077	3474	-5340	64	5275	-120	789	715	-225	2768	-73	0
262	0	0	3709	7082	3373	-5395	168	5227	62	708	779	-9	2663	-155	0
263	0	0	3710	7081	3371	-5395	169	5226	100	578	675	133	2295	-413	0
264	0	0	3715	7090	3375	-5402	170	5232	98	531	646	178	2199	-486	0
265	0	0	3662	7086	3424	-5374	119	5255	27	415	613	225	2081	-545	0
266	0	0	3752	7098	3346	-5425	203	5222	129	457	601	362	2066	-372	0
267	0	0	3599	7100	3501	-5349	49	5300	145	349	603	393	2087	-228	0
268	0	0	3645	7121	3476	-5383	84	5298	211	261	572	461	2176	-9	0
269	0	0	3631	7115	3484	-5373	73	5299	323	366	597	733	2467	634	0
270	0	0	3630	7133	3503	-5381	63	5318	382	455	642	874	2733	1152	0
271	0	0	3655	7143	3488	-5399	83	5315	523	409	731	1152	2826	1462	0
272	0	0	3678	7146	3468	-5412	105	5307	595	419	671	1400	2574	1427	0
273	0	0	3849	7158	3309	-5503	270	5233	735	401	591	1520	2151	1208	0
274	0	0	3717	7154	3437	-5435	140	5295	746	192	616	1604	1813	1292	0
275	0	0	3787	7150	3363	-5468	212	5256	748	172	498	1536	1614	1321	0
276	0	0	3760	7141	3381	-5450	189	5261	787	221	539	1681	1571	1586	0
277	0	0	3670	7160	3490	-5415	90	5325	700	112	455	1553	1460	1806	0
278	0	0	3769	7187	3418	-5478	175	5302	795	228	483	1652	1474	2159	0
279	0	0	3620	7201	3581	-5410	19	5391	758	236	438	1571	1728	2646	0
280	0	0	3701	7210	3509	-5455	96	5359	832	308	422	1629	1883	3022	0
281	0	0	3744	7210	3466	-5477	139	5338	983	306	488	1817	1936	3274	0
282	0	0	3801	7197	3396	-5499	202	5296	1092	318	508	1844	1645	3158	0
283	0	0	3895	7179	3284	-5537	305	5231	1231	258	479	2005	1179	2910	0
284	0	0	3761	7185	3424	-5473	168	5304	1107	106	374	1716	853	2721	0
285	0	0	3869	7176	3307	-5522	281	5241	1162	209	254	1676	731	2733	0
286	0	0	3704	7170	3466	-5437	119	5318	1105	116	195	1567	564	2669	0
287	0	0	3769	7148	3379	-5458	195	5263	1183	108	168	1472	644	2688	0
288	0	0	3712	7141	3429	-5426	141	5285	1061	129	205	1365	723	2801	0
289	0	0	3645	7160	3515	-5402	65	5337	1012	178	168	1241	1057	3038	0
290	0	0	3655	7183	3528	-5419	63	5355	1020	209	213	1206	1392	3268	0
291	0	0	3617	7174	3557	-5395	30	5365	1084	211	217	1140	1484	3311	0
292	0	0	3746	7195	3449	-5470	148	5322	1125	263	287	1195	1313	3038	0
293	0	0	3744	7216	3472	-5480	136	5344	1125	97	180	1185	851	2539	0
294	0	0	3804	7224	3420	-5514	192	5322	1014	95	135	952	616	2258	0
295	0	0	3779	7199	3420	-5489	179	5309	1012	75	104	776	494	2037	0
296	0	0	3664	7187	3523	-5425	70	5355	911	-1	42	640	389	1899	0
297	0	0	3742	7158	3416	-5450	163	5287	917	50	73	583	314	1761	0
298	0	0	3602	7154	3552	-5378	25	5353	834	5	42	543	388	1852	0
299	0	0	3595	7162	3567	-5378	14	5364	710	87	32	314	628	2007	0
300	0	0	3597	7154	3557	-5375	20	5355	789	151	95	362	956	2289	0
301	0	0	3603	7145	3542	-5374	30	5343	700	318	145	386	1096	2392	0
302	0	0	3658	7084	3426	-5371	116	5255	777	213	168	442	816	2017	0
303	0	0	3694	7048	3354	-5371	170	5201	799	194	223	364	539	1507	0
304	0	0	3682	7053	3371	-5367	155	5212	690	228	126	292	277	1297	0
305	0	0	3645	7026	3381	-5335	132	5203	595	182	-5	54	157	1043	0
306	0	0	3595	6995	3400	-5295	97	5197	527	302	-19	-79	141	1012	0
307	0	0	3598	6958	3360	-5278	119	5159	488	248	27	-174	186	863	0
308	0	0	3556	6933	3377	-5244	89	5155	362	296	85	-426	238	710	0
309	0	0	3428	6941	3513	-5184	-42	5227	228	366	67	-550	531	964	0
310	0	0	3477	6916	3439	-5196	19	5177	287	438	122	-438	777	1127	0
311	0	0	3488	6900	3412	-5194	38	5156	232	541	112	-502	975	931	0
312	0	0	3533	6865	3332	-5199	100	5098	364	537	172	-415	865	618	0
313	0	0	3549	6815	3266	-5182	141	5040	335	422	100	-582	457	-97	0
314	0	0	3550	6824	3274	-5187	138	5049	323	318	19	-580	110	-506	0
315	0	0	3498	6811	3313	-5154	92	5062	60	312	25	-787	-93	-1020	0
316	0	0	3492	6795	3303	-5143	94	5049	1	287	-42	-904	-27	-1381	0
317	0	0	3447	6797	3350	-5122	48	5073	-58	316	-29	-892	-11	-1505	0
318	0	0	3469	6780	3311	-5124	79	5045	40	256	-23	-810	180	-1548	0
319	0	0	3397	6793	3396	-5095	0	5094	-164	364	81	-970	614	-1247	0
320	0	0	3430	6776	3346	-5103	42	5061	-128	384	104	-793	1028	-1132	0
321	0	0	3455	6780	3325	-5117	65	5052	-147	415	65	-731	1233	-1132	0
322	0	0	3529	6764	3235	-5146	147	4999	-13	382	215	-442	1200	-1398	0
323	0	0	3586	6755	3169	-5170	208	4962	-64	265	166	-539	774	-1914	0
324	0	0	3484	6762	3278	-5123	103	5020	-44	199	135	-417	614	-2157	0
325	0	0	3477	6755	3278	-5116	99	5016	-242	89	29	-570	419	-2428	0
326	0	0	3544	6741	3197	-5142	173	4969	-226	199	124	-413	533	-2345	0
327	0	0	3422	6731	3309	-5076	56	5020	-285	180	83	-415	558	-2318	0
328	0	0	3523	6753	3230	-5138	146	4991	-162	116	100	-312	743	-2062	0
329	0	0	3403	6757	3354	-5080	24	5055	-225	256	157	-273	1173	-1565	0
330	0	0	3422	6739	3317	-5080	52	5028	-77	256	250	-112	1575	-1092	0
331	0	0	3377	6768	3391	-5072	-7	5079	-13	261	258	52	1695	-931	0
332	0	0	3424	6749	3325	-5086	49	5037	40	155	335	238	1476	-1026	0
333	0	0	3568	6737	3169	-5152	199	4953	178	226	300	453	1164	-1284	0
334	0	0	3405	6712	3307	-5058	49	5009	145	38	170	353	845	-1373	0
335	0	0	3434	6687	3253	-5060	90	4970	151	69	131	485	651	-1332	0
336	0	0	3461	6689	3228	-5075	116	4958	120	29	201	436	688	-1266	0
337	0	0	3455	6710	3255	-5082	100	4982	283	-27	157	514	661	-1101	0
338	0	0	3428	6714	3286	-5071	71	5000	161	-31	149	558	690	-971	0
339	0	0	3336	6725	3389	-5030	-26	5057	209	-67	135	535	1020	-517	0
340	0	0	3413	6722	3309	-5067	52	5015	374	98	178	801	1387	-79	0
341	0	0	3362	6716	3354	-5039	4	5035	366	15	219	985	1476	190	0
342	0	0	3447	6661	3214	-5054	116	4937	552	-40	296	1195	1185	122	0
343	0	0	3461	6588	3127	-5024	167	4857	661	-83	265	1326	938	-71	0
344	0	0	3385	6547	3162	-4966	111	4854	583	-162	129	1286	626	-174	0
345	0	0	3348	6481	3133	-4914	107	4807	667	-162	104	1416	640	64	0
346	0	0	3383	6452	3069	-4917	157	4760	614	-159	131	1392	611	285	0
347	0	0	3364	6460	3096	-4912	134	4778	719	-137	131	1553	723	646	0
348	0	0	3306	6489	3183	-4897	61	4836	704	-131	69	1598	768	956	0
349	0	0	3337	6586	3249	-4961	44	4917	715	-60	69	1627	1144	1520	0
350	0	0	3387	6702	3315	-5044	36	5008	841	71	226	1734	1439	2137	0
351	0	0	3500	6832	3332	-5166	84	5082	801	77	244	1877	1412	2419	0
352	0	0	3666	6987	3321	-5326	172	5154	985	145	388	1955	1229	2419	0
353	0	0	3696	7158	3462	-5427	117	5310	1041	32	261	1938	743	2064	0
354	0	0	3833	7346	3513	-5589	160	5429	869	-44	314	1701	395	1949	0
355	0	0	3888	7595	3707	-5741	90	5651	944	-31	256	1670	246	1844	0
356	0	0	4088	7855	3767	-5971	160	5811	909	0	302	1484	137	1821	0
357	0	0	4142	8033	3891	-6087	125	5962	904	7	291	1406	219	1790	0
358	0	0	4190	8184	3994	-6187	98	6089	904	13	349	1206	244	1866	0
359	0	0	4198	8322	4124	-6260	37	6223	748	129	292	1099	498	2093	0
360	0	0	4245	8439	4194	-6342	25	6316	832	256	362	1101	876	2347	0
361	0	0	4228	8406	4178	-6317	25	6292	797	205	488	966	1037	2190	0
362	0	0	4297	8161	3864	-6229	216	6012	940	314	591	1039	1014	2037	0
363	0	0	4070	7866	3796	-5968	137	5831	814	205	420	840	657	1414	1
364	0	0	3989	7556	3567	-5772	211	5561	727	168	391	591	504	1177	0
365	0	0	3734	7220	3486	-5477	124	5353	601	188	312	475	514	931	0
366	0	0	3676	6995	3319	-5335	178	5157	580	221	230	242	578	777	0
367	0	0	3498	6784	3286	-5141	106	5035	467	267	287	79	719	723	0
368	0	0	3354	6564	3210	-4959	72	4887	337	291	244	-141	896	611	0
369	0	0	3267	6380	3113	-4823	77	4746	277	401	252	-199	1295	1053	0
370	0	0	3104	6223	3119	-4663	-7	4671	197	508	310	-355	1586	1117	0
371	0	0	3125	6095	2970	-4610	77	4532	275	576	407	-244	1782	1014	0
372	0	0	3116	6045	2929	-4580	93	4487	265	587	409	-372	1544	653	0
373	0	0	3150	6060	2910	-4605	120	4485	234	527	461	-432	1173	164	0
374	0	0	3216	6093	2877	-4654	169	4485	162	514	294	-677	888	-178	0
375	0	0	3159	6140	2981	-4649	89	4560	60	475	351	-803	810	-341	0
376	0	0	3186	6171	2985	-4678	100	4578	-23	434	322	-948	725	-572	0
377	0	0	3317	6223	2906	-4770	205	4564	-27	547	356	-999	702	-585	0
378	0	0	3142	6244	3102	-4693	20	4673	-149	533	405	-1131	744	-618	0
379	0	0	3142	6273	3131	-4707	5	4702	-186	554	370	-1249	962	-405	0
380	0	0	3271	6301	3030	-4786	120	4665	-131	723	525	-1131	1418	-133	0
381	0	0	3191	6353	3162	-4772	14	4757	-149	692	537	-1150	1555	-93	0
382	0	0	3337	6390	3053	-4863	142	4721	19	649	638	-981	1373	-314	0
383	0	0	3395	6438	3043	-4916	176	4740	54	634	539	-1006	1070	-665	0
384	0	0	3408	6467	3059	-4937	174	4763	-93	549	486	-1063	896	-937	0
385	0	0	3412	6481	3069	-4946	171	4775	-91	616	411	-1030	900	-987	0
386	0	0	3408	6500	3092	-4954	158	4796	-89	525	399	-1105	931	-1072	0
387	0	0	3401	6526	3125	-4963	138	4825	-69	547	420	-940	1045	-942	0
388	0	0	3380	6526	3146	-4953	117	4836	-100	461	285	-902	1171	-845	0
389	0	0	3343	6545	3202	-4944	70	4873	-155	545	292	-876	1555	-500	0
390	0	0	3294	6543	3249	-4918	22	4896	-60	562	415	-733	1934	25	0
391	0	0	3350	6533	3183	-4941	83	4858	29	574	448	-514	2122	182	0
392	0	0	3449	6545	3096	-4997	176	4820	197	570	523	-201	1986	178	0
393	0	0	3434	6543	3109	-4988	162	4826	166	446	366	-155	1557	-79	0
394	0	0	3434	6530	3096	-4982	169	4813	225	360	382	-126	1338	-71	0
395	0	0	3469	6557	3088	-5013	190	4822	236	337	399	-64	1228	0	0
396	0	0	3380	6557	3177	-4968	101	4867	166	285	244	-25	1125	120	0
397	0	0	3486	6555	3069	-5020	208	4812	308	331	337	159	1107	432	0
398	0	0	3298	6551	3253	-4924	22	4902	258	289	195	246	1072	611	0
399	0	0	3315	6541	3226	-4928	44	4883	397	298	289	382	1332	1154	0
400	0	0	3303	6566	3263	-4934	20	4914	512	349	370	593	1575	1749	0
401	0	0	3395	6566	3171	-4980	112	4868	630	353	413	933	1616	1955	0
402	0	0	3384	6553	3169	-4968	107	4861	818	300	457	1146	1443	2004	0
403	0	0	3474	6541	3067	-5007	203	4804	919	184	403	1282	1002	1732	0
404	0	0	3420	6545	3125	-4982	147	4835	828	60	382	1330	715	1705	0
405	0	0	3436	6545	3109	-4990	163	4827	886	19	308	1398	601	1744	0
406	0	0	3403	6551	3148	-4977	127	4849	880	-42	281	1422	673	1827	0
407	0	0	3401	6570	3169	-4985	116	4869	894	29	256	1482	605	2021	0
408	0	0	3370	6586	3216	-4978	77	4901	871	23	258	1480	713	2240	0
409	0	0	3296	6580	3284	-4938	6	4932	855	-38	254	1449	1063	2661	0
410	0	0	3379	6603	3224	-4991	77	4913	929	27	380	1631	1359	3065	0
411	0	0	3358	6607	3249	-4982	54	4928	958	112	411	1705	1606	3189	0
412	0	0	3420	6603	3183	-5011	118	4893	1059	116	399	1846	1396	3071	0
413	0	0	3539	6615	3076	-5077	231	4845	1129	71	366	1889	1026	2677	0
414	0	0	3473	6611	3138	-5042	167	4874	1101	15	413	1747	857	2547	0
415	0	0	3494	6605	3111	-5049	191	4858	925	-3	219	1641	692	2306	0
416	0	0	3474	6599	3125	-5036	174	4862	940	29	399	1629	748	2273	0
417	0	0	3372	6613	3241	-4992	65	4927	847	48	250	1546	682	2308	0
418	0	0	3461	6621	3160	-5041	150	4890	808	104	306	1423	816	2166	0
419	0	0	3315	6628	3313	-4971	1	4970	737	124	362	1241	1099	2393	0
420	0	0	3329	6625	3296	-4977	16	4960	766	221	384	1259	1480	2568	0
421	0	0	3399	6640	3241	-5019	79	4940	723	310	570	1253	1579	2566	0
422	0	0	3487	6656	3169	-5071	159	4912	814	345	549	1297	1441	2130	0
423	0	0	3451	6661	3210	-5056	120	4935	812	258	496	1162	1189	1602	0
424	0	0	3446	6656	3210	-5051	118	4933	653	236	500	1080	1002	1257	0
425	0	0	3515	6673	3158	-5094	178	4915	537	261	517	826	1072	979	0
426	0	0	3477	6679	3202	-5078	137	4940	389	261	517	669	1129	756	0
427	0	0	3413	6681	3268	-5047	72	4974	310	384	498	537	1344	706	0
428	0	0	3414	6694	3280	-5054	67	4987	236	341	473	362	1517	585	0
429	0	0	3325	6685	3360	-5005	-17	5022	126	471	506	236	2011	816	0
430	0	0	3333	6706	3373	-5019	-20	5039	29	516	582	159	2353	1090	0
431	0	0	3467	6718	3251	-5092	108	4984	190	626	731	133	2785	1057	0
432	0	0	3451	6733	3282	-5092	84	5007	129	597	657	135	2648	616	0
433	0	0	3587	6745	3158	-5166	214	4951	108	636	651	17	2260	139	0
434	0	0	3571	6766	3195	-5168	188	4980	91	525	605	-201	2046	-147	0
435	0	0	3562	6799	3237	-5180	162	5018	-102	609	519	-494	1916	-403	0
436	0	0	3570	6784	3214	-5177	178	4999	-141	591	525	-607	1817	-508	0
437	0	0	3599	6819	3220	-5209	189	5019	-126	661	450	-719	1761	-496	0
438	0	0	3544	6826	3282	-5185	131	5054	-242	702	413	-878	1823	-500	0
439	0	0	3400	6826	3426	-5113	-13	5126	-281	700	393	-1249	2009	-250	0
440	0	0	3527	6852	3325	-5189	101	5088	-246	913	537	-1204	2318	77	0
441	0	0	3480	6857	3377	-5168	51	5117	-186	843	521	-1146	2267	209	0
442	0	0	3647	6877	3230	-5262	208	5053	-40	878	545	-1096	2198	46	0
443	0	0	3666	6894	3228	-5280	219	5061	-9	900	597	-1158	1852	-13	0
444	0	0	3648	6883	3235	-5265	206	5059	-56	764	490	-1146	1513	31	0
445	0	0	3634	6900	3266	-5267	184	5083	-9	766	376	-1295	1466	116	0
446	0	0	3647	6900	3253	-5273	197	5076	23	808	384	-1303	1408	308	0
447	0	0	3591	6896	3305	-5243	143	5100	-9	770	333	-1418	1338	545	0
448	0	0	3579	6919	3340	-5249	119	5129	-40	729	281	-1478	1293	729	0
449	0	0	3515	6888	3373	-5201	71	5130	38	768	302	-1561	1511	1173	0
450	0	0	3504	6877	3373	-5190	65	5125	62	878	296	-1511	1664	1633	0
451	0	0	3501	6896	3395	-5198	53	5145	133	768	366	-1344	1569	1852	0
452	0	0	3579	6896	3317	-5237	131	5106	310	748	376	-1229	1373	1870	0
453	0	0	3599	6883	3284	-5241	157	5083	382	657	271	-1103	964	1565	0
454	0	0	3585	6894	3309	-5239	138	5101	413	490	213	-1098	680	1676	0
455	0	0	3612	6923	3311	-5267	150	5117	424	479	162	-981	657	1707	0
456	0	0	3605	6939	3334	-5272	135	5136	389	444	69	-847	593	1908	0
457	0	0	3560	6945	3385	-5252	87	5165	502	320	98	-799	543	2186	0
458	0	0	3608	6927	3319	-5267	144	5123	574	325	19	-599	624	2329	0
459	0	0	3451	6929	3478	-5190	-13	5203	525	275	9	-492	789	2811	0
460	0	0	3493	6919	3426	-5206	33	5172	628	287	3	-296	1010	3080	0
461	0	0	3459	6912	3453	-5185	3	5182	766	320	104	0	1105	3414	0
462	0	0	3552	6908	3356	-5230	98	5132	871	192	73	345	919	3249	0
463	0	0	3657	6900	3243	-5278	207	5071	1037	120	108	690	692	3189	0
464	0	0	3562	6881	3319	-5221	121	5100	1076	21	77	830	667	3259	0
465	0	0	3613	6881	3268	-5247	172	5074	1099	-27	-19	1072	535	3354	0
466	0	0	3558	6863	3305	-5210	126	5084	1200	-7	-3	1264	599	3651	0
467	0	0	3550	6865	3315	-5207	117	5090	1249	-98	-9	1489	677	3808	0
468	0	0	3507	6857	3350	-5182	78	5103	1297	-5	60	1625	892	4021	0
469	0	0	3459	6854	3395	-5156	32	5124	1202	-48	60	1744	1086	4363	0
470	0	0	3408	6832	3424	-5120	-8	5128	1237	50	32	1897	1274	4628	0
471	0	0	3406	6828	3422	-5117	-8	5125	1387	-13	100	2174	1418	4871	0
472	0	0	3562	6815	3253	-5188	154	5034	1519	64	166	2457	1257	4690	0
473	0	0	3503	6801	3298	-5152	102	5049	1575	-65	139	2572	1006	4357	0
474	0	0	3591	6780	3189	-5185	201	4984	1520	-91	215	2580	952	4262	0
475	0	0	3591	6770	3179	-5180	206	4974	1559	-69	188	2737	964	4236	0
476	0	0	3474	6762	3288	-5118	93	5025	1476	-73	164	2669	1001	4116	0
477	0	0	3542	6741	3199	-5141	171	4970	1427	-3	143	2706	1088	4066	0
478	0	0	3447	6741	3294	-5094	76	5017	1423	-44	205	2739	1187	4068	0
479	0	0	3438	6724	3286	-5081	76	5005	1414	-56	153	2624	1499	4186	0
480	0	0	3379	6706	3327	-5042	26	5016	1307	15	287	2564	1724	4310	0
481	0	0	3375	6698	3323	-5036	26	5010	1268	31	312	2599	1823	4099	0
482	0	0	3503	6671	3168	-5087	167	4919	1389	97	376	2653	1714	3827	0
483	0	0	3533	6654	3121	-5093	206	4887	1449	32	386	2700	1468	3358	0
484	0	0	3533	6644	3111	-5088	211	4877	1305	23	312	2446	1350	2993	0
485	0	0	3486	6650	3164	-5068	161	4907	1253	-44	289	2376	1158	2799	0
486	0	0	3510	6648	3138	-5079	186	4893	1195	-56	230	2151	1134	2562	0
487	0	0	3459	6634	3175	-5046	142	4904	1088	44	289	2060	1160	2426	0
488	0	0	3362	6634	3272	-4998	45	4953	954	98	287	1695	1210	2194	0
489	0	0	3440	6646	3206	-5043	117	4926	859	98	323	1478	1394	2291	0
490	0	0	3300	6650	3350	-4975	-25	5000	725	172	345	1212	1503	2250	0
491	0	0	3395	6652	3257	-5023	69	4954	774	221	310	1125	1497	2031	0
492	0	0	3476	6640	3164	-5058	156	4902	777	353	318	1096	1299	1672	0
493	0	0	3461	6630	3169	-5045	146	4899	795	174	316	950	940	1134	0
494	0	0	3492	6644	3152	-5068	170	4898	640	172	279	589	711	909	0
495	0	0	3358	6630	3272	-4994	43	4951	510	215	234	517	560	605	0
496	0	0	3426	6630	3204	-5028	111	4917	426	246	190	232	554	442	0
497	0	0	3426	6619	3193	-5022	116	4906	422	353	203	71	514	413	0
498	0	0	3380	6621	3241	-5000	69	4931	364	312	159	-205	535	275	0
499	0	0	3329	6597	3268	-4963	30	4932	265	388	157	-459	744	453	0
500	0	0	3296	6580	3284	-4938	6	4932	166	388	215	-603	909	444	0
501	0	0	3337	6563	3226	-4950	55	4894	285	541	252	-597	874	535	0
502	0	0	3432	6586	3154	-5009	139	4870	281	450	285	-725	777	168	0
503	0	0	3434	6580	3146	-5007	144	4863	281	420	244	-787	490	-124	0
504	0	0	3524	6596	3072	-5060	226	4834	217	463	256	-873	333	-236	0
505	0	0	3428	6603	3175	-5015	126	4889	114	388	195	-1028	213	-362	0
506	0	0	3473	6621	3148	-5047	162	4884	141	492	248	-1179	256	-327	0
507	0	0	3335	6623	3288	-4979	23	4955	1	372	190	-1358	302	-351	0
508	0	0	3379	6630	3251	-5004	64	4940	-36	516	254	-1292	393	-149	0
509	0	0	3312	6625	3313	-4968	0	4969	-153	547	269	-1462	669	75	0
510	0	0	3346	6638	3292	-4992	27	4965	-81	605	407	-1515	838	314	0
511	0	0	3355	6625	3270	-4990	42	4947	-151	727	473	-1354	935	289	0
512	0	0	3432	6613	3181	-5022	125	4897	-67	684	446	-1292	727	-11	0
513	0	0	3451	6601	3150	-5026	150	4875	-42	688	618	-1239	547	-203	0
514	0	0	3486	6580	3094	-5033	196	4837	-25	657	500	-1220	483	-372	0
515	0	0	3438	6586	3148	-5012	145	4867	-126	715	595	-1264	477	-391	0
516	0	0	3342	6568	3226	-4955	58	4897	-172	673	483	-1295	525	-562	0
517	0	0	3358	6541	3183	-4949	87	4862	-118	669	500	-1164	692	-543	0
518	0	0	3374	6555	3181	-4964	96	4868	-308	770	523	-1119	739	-585	0
519	0	0	3329	6564	3235	-4946	47	4899	-267	814	552	-1158	1167	-378	0
520	0	0	3257	6578	3321	-4917	-32	4949	-267	828	539	-1082	1367	-238	0
521	0	0	3371	6572	3201	-4971	85	4886	-195	836	682	-997	1584	-275	0
522	0	0	3393	6520	3127	-4956	133	4823	-162	905	659	-781	1581	-391	0
523	0	0	3375	6506	3131	-4940	122	4818	-133	657	647	-686	1358	-799	0
524	0	0	3408	6502	3094	-4955	157	4798	-143	692	556	-636	1398	-880	0
525	0	0	3360	6500	3140	-4930	110	4820	-194	665	634	-516	1581	-985	0
526	0	0	3376	6518	3142	-4947	117	4830	-273	601	525	-543	1610	-1030	0
527	0	0	3401	6514	3113	-4957	144	4813	-232	613	667	-432	1870	-925	0
528	0	0	3296	6518	3222	-4907	37	4870	-285	605	570	-273	1998	-925	0
529	0	0	3257	6510	3253	-4883	2	4881	-339	558	638	-310	2364	-626	0
530	0	0	3249	6502	3253	-4875	-2	4877	-256	651	638	-182	2719	-356	0
531	0	0	3242	6499	3257	-4870	-7	4878	-269	609	607	-11	2719	-331	0
532	0	0	3364	6495	3131	-4929	116	4813	-75	601	744	341	2748	-420	0
533	0	0	3359	6499	3140	-4929	109	4819	3	465	710	399	2426	-597	0
534	0	0	3387	6516	3129	-4951	129	4822	83	362	519	593	2324	-677	0
535	0	0	3366	6528	3162	-4947	102	4845	62	304	578	729	2339	-599	0
536	0	0	3469	6549	3080	-5009	194	4814	120	403	620	828	2283	-529	0
537	0	0	3318	6553	3235	-4935	41	4894	164	358	599	960	2329	-271	0
538	0	0	3351	6553	3202	-4952	74	4877	226	323	554	1008	2331	-133	0
539	0	0	3259	6545	3286	-4902	-13	4915	159	395	583	1105	2551	374	0
540	0	0	3250	6553	3303	-4901	-26	4928	190	370	537	1187	2667	582	0
541	0	0	3360	6572	3212	-4966	74	4892	337	411	552	1404	2741	768	0
542	0	0	3414	6570	3156	-4992	129	4863	417	355	692	1550	2545	731	0
543	0	0	3432	6568	3136	-5000	148	4852	465	322	516	1588	2132	558	0
544	0	0	3444	6559	3115	-5001	164	4837	547	250	535	1771	1953	667	0
545	0	0	3483	6588	3105	-5035	189	4846	562	184	442	1730	1831	783	0
546	0	0	3426	6623	3197	-5024	114	4910	554	162	442	1703	1633	958	0
547	0	0	3475	6619	3144	-5047	165	4881	651	166	413	1757	1728	1181	0
548	0	0	3335	6621	3286	-4978	24	4953	562	62	287	1680	1524	1342	0
549	0	0	3383	6605	3222	-4994	80	4913	564	176	341	1654	1730	1747	0
550	0	0	3294	6611	3317	-4952	-11	4964	605	166	314	1625	1730	2137	0
551	0	0	3353	6621	3268	-4987	42	4944	713	161	343	1647	1714	2199	0
552	0	0	3406	6607	3201	-5006	102	4904	795	203	391	1728	1458	2186	0
553	0	0	3422	6621	3199	-5021	111	4910	816	186	205	1697	1127	1940	0
554	0	0	3457	6615	3158	-5036	149	4886	861	133	188	1586	845	1940	0
555	0	0	3401	6580	3179	-4990	111	4879	853	67	201	1404	710	1990	0
556	0	0	3375	6576	3201	-4975	87	4888	793	34	161	1313	597	2050	0
557	0	0	3382	6592	3210	-4987	86	4901	855	56	120	1193	537	2114	0
558	0	0	3389	6605	3216	-4997	86	4910	836	52	232	1018	564	2095	0
559	0	0	3319	6642	3323	-4980	-2	4982	700	135	65	808	649	2279	0
560	0	0	3380	6646	3266	-5013	57	4956	750	283	93	746	836	2399	0
561	0	0	3366	6658	3292	-5012	37	4975	791	225	98	715	735	2316	0
562	0	0	3379	6644	3265	-5011	57	4954	713	145	145	508	446	2019	0
563	0	0	3486	6636	3150	-5061	168	4893	843	211	118	498	197	1668	0
564	0	0	3389	6603	3214	-4996	87	4908	688	62	62	203	-32	1323	0
565	0	0	3471	6576	3105	-5023	183	4840	661	77	34	188	-192	1185	0
566	0	0	3331	6563	3232	-4947	49	4897	529	67	-21	-42	-137	946	0
567	0	0	3438	6578	3140	-5008	149	4859	506	147	-27	-180	-151	954	0
568	0	0	3348	6568	3220	-4958	64	4894	465	162	-36	-252	-11	938	0
569	0	0	3265	6543	3278	-4904	-6	4910	318	145	-62	-424	240	956	0
570	0	0	3346	6506	3160	-4926	93	4833	419	306	-9	-428	583	1125	0
571	0	0	3269	6495	3226	-4882	21	4860	292	304	19	-508	566	1043	0
572	0	0	3331	6471	3140	-4901	95	4805	345	360	23	-477	479	791	0
573	0	0	3403	6431	3028	-4917	187	4729	362	273	62	-452	362	415	0
574	0	0	3367	6403	3036	-4885	165	4719	238	366	-83	-609	310	190	0
575	0	0	3353	6398	3045	-4875	154	4721	244	281	-5	-595	337	153	0
576	0	0	3345	6398	3053	-4871	146	4725	118	310	-40	-702	327	-29	0
577	0	0	3349	6363	3014	-4856	167	4688	174	337	100	-729	401	69	0
578	0	0	3205	6349	3144	-4777	30	4746	58	335	54	-801	446	128	0
579	0	0	3238	6334	3096	-4786	71	4715	32	440	64	-876	744	263	0
580	0	0	3172	6314	3142	-4743	15	4728	32	517	176	-836	979	368	0
581	0	0	3178	6301	3123	-4739	27	4712	46	424	199	-783	925	331	0
582	0	0	3248	6268	3020	-4758	114	4644	135	461	323	-679	824	143	0
583	0	0	3298	6244	2946	-4771	176	4595	207	450	267	-558	661	-131	0
584	0	0	3266	6240	2974	-4753	146	4607	79	450	250	-562	512	-164	0
585	0	0	3271	6221	2950	-4746	160	4585	93	442	267	-498	572	-223	0
586	0	0	3205	6223	3018	-4714	93	4620	122	461	292	-506	704	-133	0
587	0	0	3247	6213	2966	-4730	140	4589	54	533	339	-438	744	-27	0
588	0	0	3264	6208	2944	-4736	160	4576	131	457	393	-300	923	48	0
589	0	0	3108	6204	3096	-4656	6	4650	44	502	353	-347	1233	302	0
590	0	0	3139	6196	3057	-4667	41	4626	131	467	343	-217	1332	457	0
591	0	0	3113	6184	3071	-4648	21	4627	176	564	422	-46	1458	578	0
592	0	0	3215	6165	2950	-4690	132	4557	190	547	452	67	1348	345	0
593	0	0	3294	6186	2892	-4740	201	4539	329	502	442	250	1224	217	0
594	0	0	3287	6202	2915	-4744	186	4558	261	370	436	294	1210	164	0
595	0	0	3267	6194	2927	-4730	170	4560	234	345	469	221	1241	128	0
596	0	0	3211	6219	3008	-4715	101	4613	279	353	417	467	1326	242	0
597	0	0	3154	6209	3055	-4681	49	4632	388	259	409	539	1307	347	0
598	0	0	3197	6209	3012	-4703	92	4610	434	372	440	613	1476	545	0
599	0	0	3081	6200	3119	-4640	-19	4659	356	318	355	599	1678	840	0
600	0	0	3114	6169	3055	-4641	29	4612	428	337	395	781	1794	1237	0
601	0	0	3147	6163	3016	-4655	65	4589	488	322	457	812	1846	1356	0
602	0	0	3242	6165	2923	-4703	159	4544	640	304	455	991	1579	1228	0
603	0	0	3172	6161	2989	-4666	91	4575	636	217	440	1030	1253	1057	0
604	0	0	3228	6176	2948	-4702	140	4562	739	114	415	1074	1107	1055	0
605	0	0	3184	6173	2989	-4678	97	4581	729	104	298	1068	981	1140	0
606	0	0	3255	6155	2900	-4705	177	4527	748	108	424	1111	1047	1284	0
607	0	0	3189	6159	2970	-4674	109	4564	746	128	345	1134	944	1425	0
608	0	0	3201	6161	2960	-4681	120	4560	818	106	417	1198	1084	1594	0
609	0	0	3094	6122	3028	-4608	33	4575	756	11	339	1177	999	1778	0
610	0	0	3096	6054	2958	-4575	69	4506	867	141	444	1292	1228	2209	0
611	0	0	3021	5996	2975	-4508	23	4485	874	120	362	1352	1165	2141	0
612	0	0	3073	5918	2845	-4495	114	4381	884	65	473	1342	853	2052	0
613	0	0	3054	5845	2791	-4449	131	4318	960	104	420	1464	696	1897	0
614	0	0	3018	5854	2836	-4436	91	4345	909	-25	320	1325	481	1827	0
615	0	0	3132	5884	2752	-4508	190	4318	801	64	285	1278	426	1811	0
616	0	0	3073	5955	2882	-4514	95	4418	950	40	322	1272	498	1901	0
617	0	0	3127	6066	2939	-4596	94	4502	876	23	217	1284	413	1990	0
618	0	0	3220	6209	2989	-4714	115	4599	826	217	281	1193	593	2089	0
619	0	0	3158	6341	3183	-4749	-12	4762	756	118	242	1088	752	2302	0
620	0	0	3284	6504	3220	-4894	32	4862	871	226	335	1010	966	2467	0
621	0	0	3360	6716	3356	-5038	2	5036	818	190	304	1072	927	2411	0
622	0	0	3537	6935	3398	-5236	69	5166	803	275	298	958	766	2135	0
623	0	0	3769	7187	3418	-5478	175	5302	843	211	259	954	490	1823	0
624	0	0	3799	7391	3592	-5595	103	5491	760	106	353	779	374	1664	0
625	0	0	3882	7544	3662	-5713	110	5603	632	180	261	624	366	1402	0
626	0	0	3952	7705	3753	-5828	99	5729	607	207	236	496	455	1243	0
627	0	0	4006	7829	3823	-5917	91	5826	578	192	300	413	386	1154	0
628	0	0	3974	7857	3883	-5915	45	5870	550	205	283	269	434	1008	0
629	0	0	3849	7703	3854	-5776	-2	5778	413	318	327	40	727	1035	0
630	0	0	3682	7404	3722	-5543	-20	5563	349	316	259	62	938	907	1
631	0	0	3601	7104	3503	-5352	49	5303	391	281	335	-17	902	665	0
632	0	0	3391	6751	3360	-5071	15	5055	298	347	331	-172	847	234	0
633	0	0	3337	6475	3138	-4906	99	4806	277	298	322	-124	787	-194	0
634	0	0	3238	6272	3034	-4755	102	4653	174	283	329	-186	682	-452	0
635	0	0	3108	6074	2966	-4591	71	4520	65	329	267	-323	836	-587	0
636	0	0	3030	5893	2863	-4461	83	4378	-27	366	292	-314	983	-686	0
637	0	0	2986	5744	2758	-4365	114	4251	-9	378	312	-327	1208	-764	0
638	0	0	2854	5593	2739	-4223	57	4166	-87	395	325	-372	1385	-766	0
639	0	0	2788	5507	2719	-4147	34	4113	-190	459	351	-388	1728	-605	0
640	0	0	2794	5494	2700	-4144	47	4097	-195	549	364	-453	1961	-543	0
641	0	0	2776	5509	2733	-4142	21	4121	-162	597	450	-362	2097	-558	0
642	0	0	2894	5540	2646	-4217	124	4093	-40	541	430	-337	2023	-679	0
643	0	0	2895	5583	2688	-4239	103	4135	-151	560	310	-269	1740	-962	0
644	0	0	2999	5614	2615	-4306	192	4114	-186	634	376	-393	1868	-1131	0
645	0	0	2914	5651	2737	-4282	88	4194	-271	614	380	-407	1749	-1018	0
646	0	0	2941	5680	2739	-4310	101	4209	-195	508	411	-335	1773	-1024	0
647	0	0	2964	5703	2739	-4333	112	4221	-164	566	486	-366	1889	-836	0
648	0	0	2955	5746	2791	-4350	82	4268	-267	550	467	-388	1976	-849	0
649	0	0	2927	5798	2871	-4362	28	4334	-252	576	481	-349	2151	-539	0
650	0	0	2927	5837	2910	-4382	8	4373	-128	704	521	-184	2370	-263	0
651	0	0	2906	5872	2966	-4389	-30	4419	-159	613	432	-159	2335	-287	0
652	0	0	3054	5899	2845	-4476	104	4372	-38	679	496	-120	2184	-325	0
653	0	0	3062	5940	2878	-4501	92	4409	-81	531	490	-31	1922	-467	0
654	0	0	3112	5965	2853	-4538	129	4409	17	486	374	3	1811	-459	0
655	0	0	3164	5965	2801	-4564	181	4383	137	504	467	102	1806	-325	0
656	0	0	3040	5967	2927	-4503	56	4447	64	382	382	42	1691	-178	0
657	0	0	3094	5961	2867	-4527	113	4414	108	521	399	186	1827	48	0
658	0	0	3037	5979	2942	-4508	47	4460	118	486	304	223	1813	236	0
659	0	0	2973	5981	3008	-4477	-17	4494	178	393	291	197	1926	587	0
660	0	0	3076	5986	2910	-4531	83	4448	329	486	376	432	2058	997	0
661	0	0	3020	5994	2974	-4507	23	4484	356	364	341	496	1949	1076	0
662	0	0	3110	5996	2886	-4553	112	4441	428	397	331	568	1689	1082	0
663	0	0	3102	6000	2898	-4551	102	4449	523	337	213	675	1398	1028	0
664	0	0	3121	5994	2873	-4557	124	4433	587	250	246	638	1169	1088	0
665	0	0	3128	5979	2851	-4553	138	4415	659	180	244	762	1014	1278	0
666	0	0	3120	5973	2853	-4546	133	4413	694	129	170	779	942	1519	0
667	0	0	3095	5981	2886	-4538	104	4433	735	211	145	859	863	1778	0
668	0	0	3035	5979	2944	-4507	45	4461	845	128	178	927	715	2052	0
669	0	0	3084	5992	2908	-4538	88	4450	933	108	230	970	865	2448	0
670	0	0	3025	6000	2975	-4512	25	4487	929	62	143	1094	890	2805	0
671	0	0	3176	6002	2826	-4589	175	4414	1187	91	258	1266	841	3007	0
672	0	0	3075	6002	2927	-4538	74	4464	1115	-15	217	1218	576	2898	0
673	0	0	3141	6000	2859	-4570	141	4429	1191	-38	194	1284	261	2754	0
674	0	0	3216	5984	2768	-4600	224	4376	1334	-31	129	1433	110	2919	0
675	0	0	3075	5986	2911	-4530	82	4448	1276	-122	102	1253	-25	2950	0
676	0	0	3199	6000	2801	-4599	199	4400	1330	-131	211	1245	-25	3096	0
677	0	0	3128	6012	2884	-4570	122	4448	1272	-62	155	1299	1	3237	0
678	0	0	3165	6014	2849	-4589	158	4431	1264	-81	209	1216	-64	3420	0
679	0	0	3090	6015	2925	-4552	82	4470	1255	-52	170	1264	145	3738	0
680	0	0	3071	6025	2954	-4548	58	4489	1262	34	199	1173	283	3949	0
681	0	0	3185	6023	2838	-4604	173	4430	1325	83	166	1214	209	3792	0
682	0	0	3170	6039	2869	-4604	150	4454	1369	15	267	1261	52	3662	0
683	0	0	3216	6046	2830	-4631	193	4438	1243	56	159	1094	-287	3263	0
684	0	0	3249	6050	2801	-4649	224	4425	1255	89	201	1109	-419	3232	0
685	0	0	3189	6052	2863	-4620	163	4457	1136	-11	228	921	-446	2929	0
686	0	0	3286	6058	2772	-4672	257	4415	1113	77	234	830	-415	2764	0
687	0	0	3128	6070	2942	-4599	93	4506	1074	40	296	841	-343	2696	0
688	0	0	3123	6079	2956	-4601	83	4517	981	91	199	772	-242	2359	0
689	0	0	3108	6083	2975	-4595	66	4529	973	145	355	679	149	2426	0
690	0	0	3041	6079	3038	-4560	1	4558	849	133	306	644	232	2364	0
691	0	0	3089	6076	2987	-4582	51	4531	818	182	291	568	339	2066	0
692	0	0	3168	6087	2919	-4627	124	4503	911	166	351	583	230	1546	0
693	0	0	3135	6095	2960	-4615	87	4527	708	-5	246	492	7	853	0
694	0	0	3155	6109	2954	-4632	100	4531	719	44	265	407	81	502	0
695	0	0	3131	6116	2985	-4623	73	4550	533	-3	265	343	77	50	0
696	0	0	3195	6124	2929	-4659	133	4526	500	50	258	285	182	-166	0
697	0	0	3193	6126	2933	-4659	130	4529	360	87	279	244	417	-372	0
698	0	0	3207	6142	2935	-4674	136	4538	349	106	300	226	675	-459	0
699	0	0	3096	6167	3071	-4631	12	4619	205	201	211	106	1016	-362	0
700	0	0	3191	6182	2991	-4686	100	4586	188	199	382	93	1292	-386	0
701	0	0	3189	6194	3005	-4691	92	4599	166	230	291	69	1295	-611	0
702	0	0	3201	6206	3005	-4703	98	4605	56	217	234	1	1117	-1055	0
703	0	0	3298	6233	2935	-4765	181	4584	27	252	225	-77	938	-1361	0
704	0	0	3246	6231	2985	-4738	130	4608	-29	263	219	-141	799	-1540	0
705	0	0	3303	6242	2939	-4772	182	4590	-114	254	170	-285	696	-1771	0
706	0	0	3286	6250	2964	-4768	161	4607	-81	277	254	-277	828	-1652	0
707	0	0	3172	6250	3078	-4711	47	4664	-141	287	203	-366	723	-1678	0
708	0	0	3298	6268	2970	-4783	164	4619	-79	422	384	-356	966	-1427	0
709	0	0	3228	6293	3065	-4760	81	4679	-110	417	380	-349	1183	-1076	0
710	0	0	3277	6305	3028	-4791	124	4666	-93	562	401	-277	1534	-805	0
711	0	0	3189	6310	3121	-4749	34	4715	-64	490	481	-205	1513	-570	0
712	0	0	3321	6322	3001	-4821	160	4661	-48	560	409	-236	1220	-715	0
713	0	0	3234	6310	3076	-4772	79	4693	-145	545	401	-419	923	-871	0
714	0	0	3242	6295	3053	-4768	94	4674	-182	434	351	-514	812	-873	0
715	0	0	3356	6314	2958	-4835	199	4636	-170	537	388	-469	940	-719	0
716	0	0	3236	6308	3072	-4772	82	4690	-188	430	397	-640	995	-554	0
717	0	0	3286	6322	3036	-4804	125	4679	-135	539	360	-582	1142	-389	0
718	0	0	3179	6314	3135	-4746	22	4724	-69	543	442	-533	1377	-129	0
719	0	0	3221	6330	3109	-4775	56	4719	-54	549	364	-496	1685	248	0
720	0	0	3252	6336	3084	-4794	84	4710	-17	632	506	-446	1971	578	0
721	0	0	3160	6349	3189	-4754	-14	4769	31	486	430	-455	1868	413	0
722	0	0	3335	6355	3020	-4845	157	4687	153	564	455	-448	1654	291	0
723	0	0	3315	6349	3034	-4832	140	4691	62	461	424	-525	1305	-71	0
724	0	0	3283	6363	3080	-4823	101	4721	31	417	259	-545	1173	-131	0
725	0	0	3356	6357	3001	-4856	177	4679	143	372	294	-386	1233	-42	0
726	0	0	3236	6359	3123	-4797	56	4741	91	362	242	-366	1214	110	0
727	0	0	3251	6353	3102	-4802	74	4727	199	310	287	-162	1367	341	0
728	0	0	3259	6345	3086	-4802	86	4715	164	372	267	-13	1447	558	0
729	0	0	3201	6345	3144	-4773	28	4744	283	277	353	197	1784	1098	0
730	0	0	3176	6324	3148	-4750	14	4736	450	248	366	395	1841	1451	0
731	0	0	3263	6324	3061	-4793	101	4692	506	314	471	564	1883	1639	0
732	0	0	3143	6318	3175	-4730	-16	4746	483	98	310	578	1445	1342	0
733	0	0	3267	6322	3055	-4794	106	4688	582	131	273	776	952	1218	0
734	0	0	3170	6320	3150	-4745	10	4735	529	64	129	917	871	1336	0
735	0	0	3316	6328	3012	-4822	152	4670	651	-62	256	979	766	1522	0
736	0	0	3253	6322	3069	-4787	92	4695	717	9	225	1193	807	1844	0
737	0	0	3217	6297	3080	-4757	68	4688	880	-98	259	1342	752	2102	0
738	0	0	3239	6275	3036	-4757	101	4655	905	-116	376	1501	888	2477	0
739	0	0	3122	6266	3144	-4694	-11	4705	956	1	304	1668	1107	2989	0
740	0	0	3195	6252	3057	-4723	69	4654	1164	38	461	1885	1288	3462	0
741	0	0	3124	6239	3115	-4681	4	4677	1195	27	327	2004	1129	3412	0
742	0	0	3186	6233	3047	-4709	69	4640	1231	-3	355	1992	857	3148	0
743	0	0	3214	6211	2997	-4712	108	4604	1191	-71	296	1976	389	2974	0
744	0	0	3116	6194	3078	-4655	19	4636	1212	-225	291	1897	296	2950	0
745	0	0	3195	6178	2983	-4686	106	4580	1210	-186	287	2004	217	2904	0
746	0	0	3141	6155	3014	-4648	63	4584	1261	-188	269	1959	259	3012	0
747	0	0	3104	6151	3047	-4627	28	4599	1259	-143	197	2069	263	3024	0
748	0	0	3106	6142	3036	-4624	35	4589	1262	-60	263	2079	452	3144	0
749	0	0	3063	6128	3065	-4595	-1	4596	1309	-27	368	2122	696	3379	0
750	0	0	3149	6107	2958	-4628	95	4532	1295	-75	424	2077	807	3460	0
751	0	0	3030	6091	3061	-4560	-15	4576	1270	-31	355	2108	710	3268	0
752	0	0	3034	6087	3053	-4560	-9	4570	1164	-124	215	1914	360	2681	0
753	0	0	3150	6087	2937	-4618	106	4512	1096	-102	258	1784	11	2252	0
754	0	0	3063	6085	3022	-4574	20	4553	1047	-128	145	1714	-162	1943	0
755	0	0	3096	6083	2987	-4589	54	4535	975	-221	174	1462	-161	1687	0
756	0	0	3135	6074	2939	-4604	98	4506	970	-126	248	1466	-112	1520	0
757	0	0	3077	6064	2987	-4570	45	4525	861	-147	296	1389	3	1389	0
758	0	0	3024	6054	3030	-4539	-3	4542	772	-31	199	1272	-1	1224	0
759	0	0	3065	6056	2991	-4560	37	4523	770	-25	351	1185	434	1348	0
760	0	0	2986	6066	3080	-4526	-47	4573	688	-3	366	1111	659	1251	0
761	0	0	3073	6056	2983	-4564	45	4519	659	81	347	1026	603	948	0
762	0	0	3050	6060	3010	-4555	20	4535	510	-5	308	764	306	275	0
763	0	0	3086	6054	2968	-4570	59	4511	391	-42	201	494	-69	-395	0
764	0	0	3034	6064	3030	-4549	2	4547	386	21	236	407	1	-566	0
765	0	0	3069	6058	2989	-4563	40	4523	176	-58	168	225	-87	-861	0
766	0	0	3065	6046	2981	-4555	42	4513	310	-29	308	153	58	-929	0
767	0	0	3038	6039	3001	-4538	18	4520	104	106	289	0	209	-1090	0
768	0	0	3009	6025	3016	-4517	-3	4520	164	71	422	-83	508	-1160	0
769	0	0	3052	6035	2983	-4543	34	4509	129	244	419	-42	915	-979	0
770	0	0	3040	6048	3008	-4544	16	4528	89	285	533	-118	1259	-944	0
771	0	0	3048	6037	2989	-4542	29	4513	-1	275	543	-271	1282	-1243	0
772	0	0	3050	6037	2987	-4543	31	4512	-79	287	506	-320	1035	-1765	0
773	0	0	3048	6035	2987	-4541	30	4511	-225	298	450	-587	675	-2304	0
774	0	0	3080	6017	2937	-4548	71	4477	-215	329	401	-512	628	-2382	0
775	0	0	3019	6014	2995	-4516	12	4504	-287	341	446	-661	671	-2454	0
776	0	0	3079	6010	2931	-4544	74	4470	-287	420	438	-702	766	-2423	0
777	0	0	3032	6006	2974	-4519	29	4490	-294	393	601	-787	942	-2329	0
778	0	0	3052	6014	2962	-4533	45	4488	-397	566	477	-624	958	-2194	0
779	0	0	3011	6008	2997	-4509	7	4502	-356	603	603	-628	1350	-1870	0
780	0	0	3060	6002	2942	-4531	59	4472	-236	708	613	-572	1612	-1658	0
781	0	0	3033	6008	2975	-4520	29	4491	-244	636	729	-539	1499	-1616	0
782	0	0	3112	6008	2896	-4560	108	4452	-312	731	634	-622	1202	-1986	0
783	0	0	3054	6002	2948	-4528	53	4475	-419	618	634	-671	808	-2252	0
784	0	0	3067	5984	2917	-4525	75	4450	-386	531	636	-729	723	-2316	0
785	0	0	3098	5994	2896	-4546	101	4445	-345	585	597	-715	768	-2219	0
786	0	0	3039	5981	2942	-4510	48	4461	-372	653	622	-649	855	-2157	0
787	0	0	2998	5977	2979	-4487	9	4478	-382	585	657	-663	937	-2056	0
788	0	0	3031	5979	2948	-4505	41	4463	-296	624	708	-611	1123	-1819	0
789	0	0	2961	5969	3008	-4465	-23	4488	-308	622	708	-483	1352	-1377	0
790	0	0	3029	5973	2944	-4501	42	4458	-221	733	876	-384	1693	-1131	0
791	0	0	3005	5959	2954	-4482	25	4456	-199	587	814	-370	1627	-1111	0
792	0	0	3013	5944	2931	-4478	41	4437	-168	547	754	-417	1264	-1425	0
793	0	0	3013	5936	2923	-4474	45	4429	-246	486	651	-506	958	-1744	0
794	0	0	3011	5926	2915	-4468	48	4420	-291	409	640	-463	954	-1742	0
795	0	0	3009	5909	2900	-4459	54	4404	-139	393	690	-448	985	-1563	0
796	0	0	3022	5899	2877	-4460	72	4388	-67	337	562	-335	1032	-1573	0
797	0	0	2999	5891	2892	-4445	53	4391	-40	403	599	-225	1195	-1385	0
798	0	0	2964	5885	2921	-4424	21	4403	-42	353	655	-236	1433	-1074	0
799	0	0	2969	5880	2911	-4424	29	4395	32	368	655	87	1709	-638	0
800	0	0	2922	5880	2958	-4401	-18	4419	124	358	686	143	2042	-413	0
801	0	0	2972	5891	2919	-4431	26	4405	170	320	651	195	1899	-347	0
802	0	0	2935	5903	2968	-4419	-16	4435	170	263	640	252	1559	-572	0
803	0	0	3007	5918	2911	-4462	48	4414	133	226	483	351	1237	-871	0
804	0	0	3057	5920	2863	-4488	97	4391	215	164	434	370	1183	-795	0
805	0	0	3075	5942	2867	-4508	104	4404	306	207	450	607	1214	-558	0
806	0	0	3022	5951	2929	-4486	46	4440	242	32	486	591	1228	-360	0
807	0	0	3075	5961	2886	-4518	94	4423	331	122	550	754	1334	-58	0
808	0	0	3011	5961	2950	-4486	30	4455	382	153	496	964	1476	226	0
809	0	0	3063	5959	2896	-4511	83	4427	442	209	574	1156	1804	812	0
810	0	0	2989	5953	2964	-4471	12	4458	502	213	587	1317	1930	1129	0
811	0	0	3028	5957	2929	-4492	49	4443	595	129	675	1455	1784	1212	0
812	0	0	3063	5961	2898	-4512	82	4429	599	161	634	1392	1499	1092	0
813	0	0	3061	5971	2910	-4516	75	4440	519	110	422	1400	1098	805	0
814	0	0	3076	5982	2906	-4529	85	4444	523	137	457	1484	1098	867	0
815	0	0	3079	5992	2913	-4535	83	4452	613	126	459	1484	1099	1032	0
816	0	0	3059	6000	2941	-4529	59	4470	597	56	494	1480	1088	1144	0
817	0	0	3100	6006	2906	-4553	97	4456	613	195	543	1532	1315	1338	0
818	0	0	3052	6010	2958	-4531	47	4484	549	188	508	1569	1367	1455	0
819	0	0	3082	5992	2910	-4537	86	4451	733	211	622	1625	1703	1947	0
820	0	0	3050	6002	2952	-4526	49	4477	725	296	659	1681	1916	2124	0
821	0	0	3038	6002	2964	-4520	37	4483	748	277	626	1627	1843	2000	0
822	0	0	3051	5984	2933	-4517	59	4458	638	308	492	1441	1507	1623	0
823	0	0	3063	6000	2937	-4531	63	4468	541	149	455	1352	1014	1210	0
824	0	0	3080	5990	2910	-4535	85	4450	593	186	448	1293	1051	1140	0
825	0	0	3044	5973	2929	-4508	57	4451	554	172	391	1235	1070	1082	0
826	0	0	3104	5996	2892	-4550	106	4444	556	219	485	1148	1090	1035	0
827	0	0	3013	6008	2995	-4510	9	4501	461	234	388	1113	1342	971	0
828	0	0	3075	6054	2979	-4564	48	4516	537	205	455	1020	1416	1035	0
829	0	0	3025	6066	3041	-4545	-8	4553	506	294	471	1018	1806	1338	0
830	0	0	3085	6076	2991	-4580	47	4533	576	353	556	1055	2060	1507	0
831	0	0	3106	6062	2956	-4584	75	4509	502	322	473	1024	1905	1241	0
832	0	0	3071	6048	2977	-4559	47	4512	465	302	461	834	1645	861	0
833	0	0	3030	6037	3007	-4533	11	4522	370	292	279	642	1297	446	0
834	0	0	3098	6015	2917	-4556	90	4466	327	176	364	471	1235	258	0
835	0	0	3071	5996	2925	-4533	73	4460	318	226	329	535	1229	275	0
836	0	0	3058	5979	2921	-4518	68	4450	279	213	378	422	1290	223	0
837	0	0	3081	5969	2888	-4525	96	4428	292	333	388	378	1478	393	0
838	0	0	2972	5942	2970	-4457	1	4456	273	300	364	325	1579	409	0
839	0	0	3013	5909	2896	-4461	58	4402	351	349	492	335	1874	772	0
840	0	0	2990	5884	2894	-4437	48	4389	351	389	500	347	2143	960	0
841	0	0	2990	5851	2861	-4420	64	4356	368	417	529	331	1953	927	0
842	0	0	2959	5814	2855	-4386	52	4334	329	337	488	215	1522	589	0
843	0	0	2985	5792	2807	-4388	89	4299	254	331	422	38	1204	155	0
844	0	0	2980	5781	2801	-4380	89	4291	213	329	368	85	1030	205	0
845	0	0	2999	5767	2768	-4383	115	4267	261	364	322	-7	968	205	0
846	0	0	2998	5752	2754	-4375	122	4253	254	494	436	31	1047	463	0
847	0	0	2916	5736	2820	-4326	48	4278	291	351	391	-46	1024	574	0
848	0	0	2976	5715	2739	-4345	118	4227	353	531	465	-36	1167	801	0
849	0	0	2832	5695	2863	-4263	-15	4279	356	549	473	-25	1480	1175	0
850	0	0	2882	5660	2778	-4271	52	4219	457	646	632	-21	1662	1478	0
851	0	0	2846	5649	2803	-4247	21	4226	417	547	554	-9	1486	1394	0
852	0	0	2885	5651	2766	-4268	59	4208	395	492	490	-114	1146	1072	0
853	0	0	2868	5653	2785	-4260	41	4219	358	550	422	-256	696	824	0
854	0	0	2868	5626	2758	-4247	55	4192	407	517	366	-258	665	793	0
855	0	0	2825	5610	2785	-4217	20	4197	306	446	318	-232	599	777	0
856	0	0	2939	5608	2669	-4273	135	4138	479	469	440	-192	634	1020	0
857	0	0	2871	5602	2731	-4236	70	4166	407	490	420	-153	787	1012	0
858	0	0	2908	5598	2690	-4253	109	4144	432	486	471	-131	952	1237	0
859	0	0	2881	5589	2708	-4235	86	4148	576	572	549	126	1336	1697	0
860	0	0	2887	5587	2700	-4237	93	4143	696	488	531	203	1462	1777	0
861	0	0	2829	5577	2748	-4203	40	4162	680	519	547	129	1460	1716	0
862	0	0	2829	5579	2750	-4204	39	4164	628	438	446	164	1117	1466	0
863	0	0	2930	5587	2657	-4258	136	4122	502	413	426	64	746	1154	0
864	0	0	2895	5579	2684	-4237	105	4131	488	351	345	42	746	1022	0
865	0	0	2850	5571	2721	-4210	64	4146	531	248	360	106	793	995	0
866	0	0	2834	5575	2741	-4204	46	4158	516	244	364	100	820	1193	0
867	0	0	2834	5579	2745	-4206	44	4162	539	244	366	226	886	1208	0
868	0	0	2854	5583	2729	-4218	62	4156	614	323	409	275	1115	1449	0
869	0	0	2883	5587	2704	-4235	89	4145	646	329	485	384	1431	1778	0
870	0	0	2811	5577	2766	-4194	22	4171	743	238	564	413	1567	1949	0
871	0	0	2801	5561	2760	-4181	20	4160	706	281	550	512	1563	1868	0
872	0	0	2819	5542	2723	-4180	48	4132	704	143	508	407	1156	1513	0
873	0	0	2902	5534	2632	-4218	135	4083	698	188	422	391	820	1173	0
874	0	0	2811	5534	2723	-4172	44	4128	630	118	333	374	733	1121	0
875	0	0	2825	5527	2702	-4176	61	4114	634	195	368	465	774	1119	0
876	0	0	2821	5538	2717	-4179	52	4127	638	85	403	537	776	1125	0
877	0	0	2863	5546	2683	-4204	90	4114	762	168	440	711	944	1377	0
878	0	0	2790	5542	2752	-4166	19	4147	764	147	424	762	1092	1455	0
879	0	0	2799	5507	2708	-4153	45	4107	772	201	498	956	1466	1821	0
880	0	0	2722	5445	2723	-4083	0	4084	884	250	537	1107	1755	2033	0
881	0	0	2700	5406	2706	-4053	-3	4056	845	195	549	1150	1664	2097	0
882	0	0	2726	5333	2607	-4029	59	3970	843	234	523	1247	1406	1916	0
883	0	0	2635	5298	2663	-3966	-14	3980	744	118	436	1099	1041	1563	0
884	0	0	2707	5298	2591	-4002	58	3944	766	145	442	1247	1067	1612	0
885	0	0	2742	5335	2593	-4038	74	3964	715	147	337	1311	1072	1660	0
886	0	0	2730	5422	2692	-4076	19	4057	785	91	446	1396	1150	1796	0
887	0	0	2825	5529	2704	-4177	60	4116	711	164	471	1487	1231	2011	0
888	0	0	2910	5664	2754	-4287	78	4209	801	178	560	1550	1491	2027	0
889	0	0	2831	5787	2956	-4309	-62	4371	814	159	570	1726	1817	2415	0
890	0	0	2997	5938	2941	-4467	28	4439	888	195	655	1753	1947	2553	0
891	0	0	3085	6130	3045	-4607	20	4587	849	256	684	1794	1941	2512	0
892	0	0	3265	6336	3071	-4800	97	4703	849	201	591	1596	1491	2052	0
893	0	0	3326	6563	3237	-4944	44	4900	849	131	550	1532	1196	1592	0
894	0	0	3370	6741	3371	-5055	0	5056	702	116	417	1400	1070	1400	0
895	0	0	3562	6896	3334	-5229	114	5115	754	118	485	1441	1094	1392	0
896	0	0	3597	7067	3470	-5332	63	5268	713	102	492	1346	1204	1410	0
897	0	0	3649	7166	3517	-5407	66	5341	710	161	504	1346	1278	1342	0
898	0	0	3614	7119	3505	-5366	54	5312	694	230	420	1321	1404	1420	0
899	0	0	3492	6956	3464	-5224	14	5210	715	335	552	1321	1716	1778	0
900	0	0	3482	6735	3253	-5108	114	4994	754	384	609	1295	1940	1924	1
901	135	0	3282	6436	3154	-4859	64	4795	702	386	657	1169	1862	1813	0
902	135	0	3174	6120	2946	-4647	114	4533	603	355	545	1043	1579	1369	0
903	135	0	3038	5909	2871	-4473	83	4390	413	318	490	843	1160	971	0
904	135	0	2893	5686	2793	-4289	50	4239	364	281	438	711	1080	814	0
905	135	0	2865	5476	2611	-4170	127	4043	415	333	475	601	1150	810	0
906	135	0	2747	5321	2574	-4034	86	3947	277	364	436	452	1092	686	0
907	135	0	2658	5154	2496	-3906	81	3825	256	401	475	411	1231	704	0
908	135	0	2568	4991	2423	-3779	72	3707	351	372	494	281	1346	644	0
909	135	0	2464	4929	2465	-3696	0	3697	337	430	552	207	1573	1012	0
910	135	0	2468	4896	2428	-3682	20	3662	349	496	508	147	1714	1039	0
911	135	0	2526	4906	2380	-3716	73	3643	333	545	593	-46	1596	979	0
912	135	0	2482	4945	2463	-3713	9	3704	302	510	448	-197	1233	558	0
913	135	0	2539	4985	2446	-3762	46	3715	124	512	370	-475	805	124	0
914	135	0	2570	5012	2442	-3791	64	3727	205	525	356	-572	727	118	0
915	135	0	2559	5026	2467	-3792	46	3746	194	471	434	-661	723	129	0
916	135	0	2574	5063	2489	-3818	42	3776	182	475	461	-737	795	170	0
917	135	0	2553	5096	2543	-3824	5	3819	159	545	364	-754	845	240	0
918	135	0	2650	5127	2477	-3888	86	3802	267	599	364	-756	983	434	0
919	135	0	2653	5175	2522	-3914	65	3848	302	628	593	-706	1288	880	0
920	135	0	2646	5212	2566	-3929	40	3889	242	655	578	-744	1526	995	0
921	135	0	2687	5238	2551	-3962	68	3894	333	710	568	-684	1311	1008	0
922	135	0	2693	5267	2574	-3980	59	3920	261	593	452	-801	935	624	0
923	135	0	2718	5292	2574	-4005	72	3933	162	552	438	-929	560	323	0
924	135	0	2772	5317	2545	-4044	113	3931	186	531	434	-853	510	263	0
925	135	0	2780	5296	2516	-4038	132	3906	234	550	349	-785	655	285	0
926	135	0	2690	5307	2617	-3998	36	3962	213	436	405	-669	580	450	0
927	135	0	2765	5325	2560	-4045	102	3942	322	483	405	-527	680	589	0
928	135	0	2749	5319	2570	-4034	89	3944	291	508	475	-477	863	907	0
929	135	0	2660	5333	2673	-3996	-6	4003	419	479	502	-302	1169	1425	0
930	135	0	2720	5331	2611	-4025	54	3971	469	525	539	-102	1303	1652	0
931	135	0	2756	5342	2586	-4049	85	3964	430	516	556	-104	1420	1623	0
932	135	0	2685	5348	2663	-4016	11	4005	378	407	446	-120	907	1389	0
933	135	0	2761	5354	2593	-4057	84	3973	368	323	362	-176	564	1022	0
934	135	0	2714	5356	2642	-4035	36	3999	413	364	339	-87	519	1171	0
935	135	0	2776	5362	2586	-4069	95	3974	403	296	337	-19	535	1150	0
936	135	0	2728	5358	2630	-4043	49	3994	446	312	333	188	593	1319	0
937	135	0	2750	5367	2617	-4058	66	3992	605	279	401	281	628	1511	0
938	135	0	2763	5366	2603	-4064	80	3984	550	323	388	519	777	1685	0
939	135	0	2673	5356	2683	-4014	-5	4019	680	298	430	671	1206	2069	0
940	135	0	2706	5342	2636	-4024	35	3989	766	273	517	869	1334	2256	0
941	135	0	2758	5336	2578	-4047	90	3957	859	323	550	1045	1369	2225	0
942	135	0	2670	5354	2684	-4012	-7	4019	789	162	353	1047	1024	1837	0
943	135	0	2816	5369	2553	-4092	131	3961	810	164	325	1165	727	1520	0
944	135	0	2727	5377	2650	-4052	38	4013	744	46	306	1185	708	1486	0
945	135	0	2861	5367	2506	-4114	177	3936	840	93	403	1301	898	1594	0
946	135	0	2720	5375	2655	-4047	32	4015	729	42	325	1427	956	1676	0
947	135	0	2780	5367	2587	-4073	96	3977	828	32	393	1557	1160	1810	0
948	135	0	2780	5373	2593	-4076	93	3983	818	143	490	1664	1379	2075	0
949	135	0	2747	5381	2634	-4064	56	4007	812	34	465	1827	1691	2446	0
950	135	0	2809	5393	2584	-4101	112	3988	880	199	603	1953	1957	2632	0
951	135	0	2739	5408	2669	-4073	35	4038	795	174	574	1875	1811	2681	0
952	135	0	2753	5395	2642	-4074	55	4018	719	36	521	1773	1416	2192	0
953	135	0	2732	5393	2661	-4062	35	4027	595	112	438	1643	1028	1854	0
954	135	0	2809	5395	2586	-4102	111	3990	682	151	424	1586	983	1767	0
955	135	0	2805	5414	2609	-4109	98	4011	659	120	453	1577	851	1769	0
956	135	0	2767	5420	2653	-4093	57	4036	634	112	401	1505	832	1596	0
957	135	0	2770	5412	2642	-4091	64	4027	669	188	473	1505	832	1676	0
958	135	0	2687	5395	2708	-4041	-10	4051	614	157	564	1334	937	1699	0
959	135	0	2786	5420	2634	-4103	76	4027	653	327	560	1321	1231	1843	0
960	135	0	2761	5430	2669	-4095	46	4049	694	395	686	1346	1433	1922	0
961	135	0	2693	5430	2737	-4061	-22	4083	605	283	593	1049	1313	1616	0
962	135	0	2786	5428	2642	-4107	72	4035	512	329	589	826	973	1144	0
963	135	0	2719	5435	2716	-4077	1	4075	384	246	514	582	700	597	0
964	135	0	2737	5447	2710	-4092	13	4078	250	318	444	329	632	232	0
965	135	0	2827	5463	2636	-4145	95	4049	211	364	516	256	774	100	0
966	135	0	2756	5470	2714	-4113	21	4092	133	426	479	114	979	-29	0
967	135	0	2834	5480	2646	-4157	94	4063	176	457	510	5	1146	-15	0
968	135	0	2805	5484	2679	-4144	63	4081	69	469	543	-133	1423	114	0
969	135	0	2801	5497	2696	-4149	52	4096	166	492	630	-97	1751	368	0
970	135	0	2805	5513	2708	-4159	48	4110	27	624	642	-151	2019	525	0
971	135	0	2827	5517	2690	-4172	68	4103	114	655	675	-246	2015	502	0
972	135	0	2841	5527	2686	-4184	77	4106	-31	620	576	-582	1705	159	0
973	135	0	2920	5546	2626	-4233	147	4086	-71	636	527	-772	1336	-190	0
974	135	0	2819	5550	2731	-4184	44	4140	-161	552	550	-925	1191	-184	0
975	135	0	2882	5565	2683	-4223	99	4124	-135	614	541	-1014	1220	-108	0
976	135	0	2875	5575	2700	-4225	87	4137	-182	737	508	-1125	1319	32	0
977	135	0	2906	5579	2673	-4242	116	4126	-118	741	601	-1202	1332	254	0
978	135	0	2883	5581	2698	-4232	92	4139	-62	820	614	-1169	1460	583	0
979	135	0	2894	5610	2716	-4252	89	4163	-17	855	752	-1280	1738	917	0
980	135	0	2896	5637	2741	-4266	77	4189	-40	925	770	-1284	1879	1107	0
981	135	0	2863	5643	2780	-4253	41	4211	-73	1016	706	-1319	1804	1123	0
982	135	0	2939	5651	2712	-4295	113	4181	-32	807	669	-1416	1330	849	0
983	135	0	2914	5649	2735	-4281	89	4192	-209	836	630	-1627	989	417	0
984	135	0	2966	5639	2673	-4302	146	4156	-159	876	613	-1602	966	339	0
985	135	0	2951	5653	2702	-4302	124	4177	-145	760	498	-1567	822	296	0
986	135	0	2959	5651	2692	-4305	133	4171	-141	808	609	-1482	975	419	0
987	135	0	2925	5662	2737	-4293	94	4199	-98	808	554	-1414	1160	519	0
988	135	0	2933	5678	2745	-4305	94	4211	-44	861	550	-1196	1293	539	0
989	135	0	2899	5690	2791	-4294	54	4240	3	789	618	-1010	1711	859	0
990	135	0	2844	5686	2842	-4265	1	4264	60	801	667	-861	1988	985	0
991	135	0	2914	5703	2789	-4308	62	4246	149	719	669	-713	1951	940	0
992	135	0	2914	5705	2791	-4309	61	4248	97	638	560	-649	1687	636	0
993	135	0	2986	5707	2721	-4346	132	4214	73	543	459	-644	1491	215	0
994	135	0	2964	5711	2747	-4337	108	4229	60	517	428	-430	1489	329	0
995	135	0	2931	5724	2793	-4327	69	4258	89	426	374	-258	1534	349	0
996	135	0	2946	5724	2778	-4335	84	4251	184	351	407	-75	1590	574	0
997	135	0	2889	5719	2830	-4304	29	4274	254	236	364	238	1740	838	0
998	135	0	2916	5723	2807	-4319	54	4265	351	306	362	556	1856	1191	0
999	135	0	2941	5707	2766	-4324	87	4236	583	300	463	880	2287	1835	0
1000	135	0	2908	5697	2789	-4302	59	4243	677	242	549	1158	2456	2116	0
1001	135	0	2926	5690	2764	-4308	81	4227	849	238	580	1429	2401	2407	0
1002	135	0	2872	5655	2783	-4263	44	4219	810	69	461	1544	1879	2221	0
1003	135	0	2926	5653	2727	-4289	99	4190	892	40	424	1716	1577	2151	0
1004	135	0	2891	5639	2748	-4265	71	4193	960	7	347	1883	1402	2331	0
1005	135	0	2908	5655	2747	-4281	80	4201	971	-87	457	2093	1280	2690	0
1006	135	0	2870	5620	2750	-4245	60	4185	1129	-174	442	2388	1292	2937	0
1007	135	0	2851	5598	2747	-4224	52	4172	1233	-168	527	2574	1251	3288	0
1008	135	0	2832	5596	2764	-4214	34	4180	1295	-145	446	2830	1315	3629	0
1009	135	0	2836	5583	2747	-4209	44	4165	1482	-139	554	3119	1590	4192	0
1010	135	0	2827	5575	2748	-4201	39	4161	1507	-73	582	3296	1680	4469	0
1011	135	0	2817	5569	2752	-4193	32	4160	1552	-124	552	3327	1629	4494	0
1012	135	0	2823	5550	2727	-4186	48	4138	1480	-131	500	3268	1187	4312	0
1013	135	0	2822	5532	2710	-4177	56	4121	1451	-271	353	3158	710	3897	0
1014	135	0	2867	5517	2650	-4192	108	4083	1532	-248	393	3233	642	4083	0
1015	135	0	2864	5517	2653	-4190	105	4085	1563	-302	294	3168	488	4039	0
1016	135	0	2855	5474	2619	-4164	118	4046	1579	-213	258	3107	570	4064	0
1017	135	0	2820	5468	2648	-4144	86	4058	1559	-246	236	3098	593	4070	0
1018	135	0	2790	5426	2636	-4108	77	4031	1561	-180	308	3071	599	4318	0
1019	135	0	2778	5433	2655	-4105	61	4044	1542	-219	285	2966	909	4417	0
1020	135	0	2819	5416	2597	-4117	111	4006	1664	-40	366	2937	1049	4512	0
1021	135	0	2720	5426	2706	-4073	7	4066	1464	-199	343	2688	822	4192	0
1022	135	0	2802	5432	2630	-4117	86	4031	1453	-124	215	2446	457	3672	0
1023	135	0	2718	5422	2704	-4070	7	4063	1295	-153	40	2093	32	3007	0
1024	135	0	2769	5399	2630	-4084	69	4014	1206	-170	19	1858	-188	2706	0
1025	135	0	2784	5399	2615	-4091	84	4007	1222	-203	110	1666	-261	2485	0
1026	135	0	2832	5375	2543	-4103	144	3959	1189	-178	58	1486	-304	2198	0
1027	135	0	2731	5377	2646	-4054	42	4011	1099	-145	87	1253	-275	2017	0
1028	135	0	2819	5379	2560	-4099	129	3969	1088	-31	215	1094	-201	1928	0
1029	135	0	2729	5375	2646	-4052	41	4010	902	38	178	975	31	1852	0
1030	135	0	2828	5379	2551	-4103	138	3965	977	36	226	799	137	1757	0
1031	135	0	2725	5375	2650	-4050	37	4012	824	118	259	564	50	1352	0
1032	135	0	2782	5373	2591	-4077	95	3982	632	13	170	244	-409	669	0
1033	135	0	2737	5346	2609	-4041	64	3977	549	38	174	-106	-682	-17	0
1034	135	0	2712	5354	2642	-4033	35	3998	386	13	73	-306	-810	-362	0
1035	135	0	2775	5364	2589	-4069	93	3976	329	118	83	-486	-686	-647	0
1036	135	0	2777	5366	2589	-4071	94	3977	242	133	170	-661	-611	-838	0
1037	135	0	2755	5346	2591	-4050	82	3968	145	254	159	-787	-504	-1020	0
1038	135	0	2732	5358	2626	-4045	53	3992	42	413	178	-904	-269	-1067	0
1039	135	0	2737	5352	2615	-4044	61	3983	46	391	201	-938	122	-935	0
1040	135	0	2672	5333	2661	-4002	5	3997	-44	473	353	-1098	283	-902	0
1041	135	0	2751	5340	2589	-4045	81	3964	-17	430	341	-1196	211	-1233	0
1042	135	0	2751	5342	2591	-4046	80	3966	-176	521	221	-1392	23	-1753	0
1043	135	0	2661	5336	2675	-3998	-7	4005	-380	417	230	-1724	-469	-2368	0
1044	135	0	2711	5333	2622	-4022	44	3977	-368	550	155	-1763	-475	-2684	0
1045	135	0	2707	5329	2622	-4018	42	3975	-494	500	166	-1866	-432	-2768	0
1046	135	0	2743	5317	2574	-4030	84	3945	-486	500	263	-1808	-322	-2900	0
1047	135	0	2757	5317	2560	-4037	98	3938	-539	589	362	-1800	-182	-2824	0
1048	135	0	2736	5325	2589	-4030	73	3957	-523	607	399	-1856	3	-2653	0
1049	135	0	2722	5325	2603	-4023	59	3964	-531	762	486	-1639	496	-2384	0
1050	135	0	2671	5303	2632	-3987	19	3967	-508	748	568	-1577	739	-2225	0
1051	135	0	2722	5296	2574	-4009	74	3935	-481	841	554	-1462	729	-2256	0
1052	135	0	2697	5292	2595	-3994	51	3943	-525	840	626	-1460	535	-2446	0
1053	135	0	2695	5294	2599	-3994	48	3946	-680	665	488	-1579	176	-2878	0
1054	135	0	2739	5280	2541	-4009	99	3910	-556	746	562	-1365	349	-2733	0
1055	135	0	2695	5284	2589	-3989	53	3936	-630	640	543	-1332	376	-2741	0
1056	135	0	2753	5282	2529	-4017	112	3905	-587	754	684	-1243	552	-2582	0
1057	135	0	2611	5272	2661	-3941	-25	3966	-642	768	644	-1119	746	-2477	0
1058	135	0	2750	5270	2520	-4010	115	3895	-535	760	708	-983	944	-2265	0
1059	135	0	2700	5247	2547	-3973	76	3897	-362	787	863	-708	1507	-1806	0
1060	135	0	2633	5257	2624	-3945	4	3940	-420	729	863	-566	1652	-1639	0
1061	135	0	2739	5255	2516	-3997	111	3885	-306	743	900	-403	1761	-1716	0
1062	135	0	2632	5245	2613	-3938	9	3929	-308	657	822	-417	1561	-1922	0
1063	135	0	2660	5234	2574	-3947	43	3904	-411	494	766	-417	1187	-2312	0
1064	135	0	2651	5238	2587	-3944	32	3912	-353	517	791	-226	1276	-2087	0
1065	135	0	2683	5239	2556	-3961	63	3897	-382	467	746	-184	1394	-2091	0
1066	135	0	2696	5239	2543	-3967	76	3891	-209	483	818	25	1633	-1883	0
1067	135	0	2670	5232	2562	-3951	54	3897	-211	407	785	225	1687	-1577	0
1068	135	0	2694	5210	2516	-3952	89	3863	-58	500	733	351	1984	-1216	0
1069	135	0	2615	5208	2593	-3911	11	3900	-52	517	847	510	2452	-713	0
1070	135	0	2722	5195	2473	-3958	124	3834	141	516	820	816	2572	-395	0
1071	135	0	2605	5185	2580	-3895	12	3882	141	481	826	822	2537	-197	0
1072	135	0	2633	5203	2570	-3918	31	3886	64	450	741	818	2128	-403	0
1073	135	0	2646	5218	2572	-3932	37	3895	87	219	686	845	1740	-564	0
1074	135	0	2629	5234	2605	-3931	12	3919	157	225	657	896	1625	-343	0
1075	135	0	2695	5253	2558	-3974	68	3905	238	188	560	1076	1555	-172	0
1076	135	0	2706	5272	2566	-3989	70	3919	300	283	591	1165	1495	62	0
1077	135	0	2656	5286	2630	-3971	13	3958	351	223	609	1261	1544	296	0
1078	135	0	2735	5288	2553	-4011	91	3920	485	318	605	1356	1660	640	0
1079	135	0	2710	5292	2582	-4001	64	3937	587	308	743	1449	1893	1175	0
1080	135	0	2661	5270	2609	-3965	26	3939	572	267	673	1540	1850	1418	0
1081	135	0	2689	5267	2578	-3978	55	3922	686	252	704	1616	1730	1501	0
1082	135	0	2716	5296	2580	-4006	68	3938	723	230	533	1565	1305	1245	0
1083	135	0	2719	5303	2584	-4011	67	3943	682	131	455	1497	760	1010	0
1084	135	0	2729	5315	2586	-4022	71	3950	733	155	438	1455	638	1094	0
1085	135	0	2728	5329	2601	-4028	63	3965	706	64	275	1487	614	1173	0
1086	135	0	2830	5307	2477	-4068	176	3892	754	129	380	1592	671	1385	0
1087	135	0	2710	5327	2617	-4018	46	3972	791	21	405	1524	766	1524	0
1088	135	0	2782	5325	2543	-4053	119	3934	838	60	360	1604	756	1806	0
1089	135	0	2696	5305	2609	-4000	43	3957	884	108	329	1685	1094	2155	0
1090	135	0	2751	5329	2578	-4040	86	3953	890	97	424	1647	1239	2347	0
1091	135	0	2751	5325	2574	-4038	88	3949	933	124	448	1520	1301	2399	0
1092	135	0	2706	5303	2597	-4004	54	3950	814	32	258	1412	807	1938	0
1093	135	0	2727	5311	2584	-4019	71	3947	843	27	188	1367	389	1689	0
1094	135	0	2648	5296	2648	-3972	0	3972	729	-69	137	1200	228	1538	0
1095	135	0	2726	5296	2570	-4011	78	3933	723	5	89	1162	302	1575	0
1096	135	0	2737	5313	2576	-4025	80	3944	851	36	106	1123	258	1666	0
1097	135	0	2675	5336	2661	-4005	7	3998	787	-48	120	1096	362	1701	0
1098	135	0	2725	5338	2613	-4031	56	3975	830	7	164	964	417	1681	0
1099	135	0	2646	5342	2696	-3994	-25	4019	840	62	217	1004	692	2093	0
1100	135	0	2765	5323	2558	-4044	103	3940	890	129	252	1004	795	2170	0
1101	135	0	2677	5282	2605	-3979	36	3943	836	149	215	1008	764	2017	0
1102	135	0	2683	5272	2589	-3977	47	3930	696	118	114	743	426	1499	0
1103	135	0	2683	5251	2568	-3967	57	3909	700	58	64	634	62	1016	0
1104	135	0	2637	5236	2599	-3936	19	3917	583	36	60	485	-31	962	0
1105	135	0	2792	5253	2461	-4022	165	3857	574	100	143	428	48	791	0
1106	135	0	2718	5253	2535	-3985	91	3894	486	91	129	341	131	743	0
1107	135	0	2703	5232	2529	-3967	87	3880	473	95	120	223	228	634	0
1108	135	0	2623	5205	2582	-3914	20	3893	388	131	162	195	397	622	0
1109	135	0	2590	5172	2582	-3881	4	3877	289	323	211	225	758	822	0
1110	135	0	2644	5152	2508	-3898	68	3830	389	372	292	244	1001	869	0
1111	135	0	2565	5119	2554	-3842	5	3836	269	339	292	95	946	543	0
1112	135	0	2660	5096	2436	-3878	112	3766	219	378	300	108	743	135	0
1113	135	0	2632	5115	2483	-3873	74	3799	89	355	139	-168	452	-391	0
1114	135	0	2584	5065	2481	-3824	51	3773	27	366	172	-236	389	-576	0
1115	135	0	2618	5044	2426	-3831	96	3735	-52	424	153	-312	446	-593	0
1116	135	0	2598	5030	2432	-3814	83	3731	-21	475	217	-420	647	-702	0
1117	135	0	2547	5012	2465	-3779	41	3738	-85	452	199	-453	739	-702	0
1118	135	0	2584	4985	2401	-3784	91	3693	-149	496	275	-485	797	-721	0
1119	135	0	2530	4956	2426	-3743	52	3691	-98	618	399	-490	1321	-475	0
1120	135	0	2493	4958	2465	-3725	14	3711	-98	696	434	-473	1536	-370	0
1121	135	0	2524	4954	2430	-3739	47	3692	-97	607	426	-622	1509	-506	0
1122	135	0	2512	4956	2444	-3734	34	3700	-114	624	366	-671	1167	-869	0
1123	135	0	2579	4943	2364	-3761	107	3653	-213	498	405	-820	772	-1295	0
1124	135	0	2538	4966	2428	-3752	55	3697	-226	539	318	-808	832	-1381	0
1125	135	0	2516	4948	2432	-3732	42	3690	-246	506	320	-867	799	-1416	0
1126	135	0	2547	4935	2388	-3741	79	3661	-267	564	372	-902	905	-1412	0
1127	135	0	2435	4906	2471	-3670	-18	3688	-322	529	397	-841	1004	-1361	0
1128	135	0	2470	4877	2407	-3673	31	3642	-207	529	467	-849	1173	-1255	0
1129	135	0	2436	4888	2452	-3662	-8	3670	-197	587	504	-679	1503	-855	0
1130	135	0	2425	4890	2465	-3657	-20	3677	-60	533	582	-504	1730	-589	0
1131	135	0	2468	4875	2407	-3671	30	3641	-71	504	529	-438	1652	-694	0
1132	135	0	2505	4879	2374	-3692	65	3626	-73	506	566	-450	1472	-977	0
1133	135	0	2486	4881	2395	-3683	45	3638	-60	403	486	-448	999	-1231	0
1134	135	0	2514	4900	2386	-3707	64	3643	-110	374	428	-417	890	-1136	0
1135	135	0	2501	4908	2407	-3704	47	3657	-48	331	473	-292	1006	-1006	0
1136	135	0	2567	4910	2343	-3738	112	3626	52	254	500	-174	1024	-905	0
1137	135	0	2508	4900	2392	-3704	58	3646	46	327	512	9	1158	-632	0
1138	135	0	2443	4877	2434	-3660	4	3655	46	259	436	170	1148	-337	0
1139	135	0	2516	4873	2357	-3694	79	3615	339	364	589	450	1548	320	0
1140	135	0	2444	4863	2419	-3653	12	3641	306	291	618	566	1621	609	0
1141	135	0	2478	4873	2395	-3675	41	3634	341	388	448	754	1553	624	0
1142	135	0	2489	4863	2374	-3676	57	3618	380	277	517	795	1138	504	0
1143	135	0	2423	4840	2417	-3631	3	3628	372	143	380	756	638	380	0
1144	135	0	2528	4836	2308	-3682	110	3572	486	223	331	884	574	488	0
1145	135	0	2470	4846	2376	-3658	47	3611	488	188	322	958	475	731	0
1146	135	0	2507	4842	2335	-3674	86	3588	543	116	358	1090	415	867	0
1147	135	0	2500	4828	2328	-3664	86	3578	655	172	455	1195	492	1115	0
1148	135	0	2411	4770	2359	-3590	26	3564	657	226	469	1202	541	1588	0
1149	135	0	2419	4723	2304	-3571	57	3513	805	199	655	1412	830	2143	0
1150	135	0	2394	4692	2298	-3543	48	3495	843	263	653	1480	968	2355	0
1151	135	0	2340	4673	2333	-3506	3	3503	756	304	560	1484	845	2403	0
1152	135	0	2409	4665	2256	-3537	76	3460	855	180	545	1484	589	2215	0
1153	135	0	2416	4683	2267	-3549	74	3475	851	137	475	1350	131	1941	0
1154	135	0	2373	4687	2314	-3530	29	3500	826	129	376	1400	129	1918	0
1155	135	0	2468	4770	2302	-3619	83	3536	818	174	419	1280	97	1959	0
1156	135	0	2469	4855	2386	-3662	41	3620	892	145	477	1255	271	2099	0
1157	135	0	2536	4993	2457	-3764	39	3725	840	168	459	1249	201	2143	0
1158	135	0	2631	5104	2473	-3867	79	3788	917	296	459	1278	543	2287	0
1159	135	0	2546	5263	2717	-3904	-85	3990	801	197	436	1129	725	2539	0
1160	135	0	2780	5466	2686	-4123	47	4076	952	306	601	1208	1099	2568	0
1161	135	0	2850	5676	2826	-4263	12	4251	851	331	597	1101	999	2388	0
1162	135	0	2939	5885	2946	-4412	-3	4415	752	296	502	958	750	1967	0
1163	135	0	3042	6064	3022	-4553	10	4543	721	199	353	758	337	1456	0
1164	135	0	3099	6237	3138	-4668	-19	4687	692	153	372	620	331	1282	0
1165	135	0	3215	6355	3140	-4785	37	4747	626	230	419	568	438	1177	0
1166	135	0	3298	6405	3107	-4851	95	4756	591	252	422	494	481	1088	0
1167	135	0	3261	6357	3096	-4809	82	4726	583	285	331	481	640	1037	0
1168	135	0	3150	6182	3032	-4666	59	4607	570	232	405	362	799	1076	0
1169	135	0	3005	5953	2948	-4479	28	4450	494	356	481	368	1179	1245	1
1170	135	0	2906	5686	2780	-4296	63	4233	461	370	558	323	1326	1253	0
1171	135	0	2747	5453	2706	-4100	20	4079	430	397	519	129	1367	985	0
1172	135	0	2705	5292	2587	-3998	59	3939	405	312	397	38	977	611	0
1173	135	0	2625	5069	2444	-3847	90	3756	213	376	355	-147	661	137	0
1174	135	0	2506	4857	2351	-3681	77	3604	145	372	384	-194	552	-83	0
1175	135	0	2390	4685	2295	-3537	47	3490	108	296	225	-275	517	-252	0
1176	135	0	2359	4529	2170	-3444	94	3349	205	325	312	-329	589	-135	0
1177	129	0	2264	4365	2101	-3314	81	3233	116	356	374	-329	587	-65	0
1178	129	0	2204	4285	2081	-3244	61	3183	143	434	312	-407	743	-23	0
1179	129	0	2171	4235	2064	-3203	53	3149	172	488	448	-343	995	391	0
1180	129	0	2182	4236	2054	-3209	64	3145	254	521	450	-277	1208	514	0
1181	129	0	2134	4268	2134	-3201	0	3201	159	510	415	-397	1078	300	0
1182	129	0	2237	4341	2104	-3289	66	3222	168	523	380	-413	766	-15	0
1183	129	0	2279	4347	2068	-3313	105	3207	97	401	355	-543	358	-407	0
1184	129	0	2252	4378	2126	-3315	63	3252	60	388	325	-582	248	-378	0
1185	129	0	2307	4421	2114	-3364	96	3267	-46	419	271	-587	203	-516	0
1186	129	0	2270	4436	2166	-3353	52	3301	40	463	279	-613	277	-389	0
1187	129	0	2324	4448	2124	-3386	100	3286	81	471	314	-547	273	-277	0
1188	129	0	2425	4498	2073	-3461	176	3285	102	498	296	-473	318	-232	0
1189	129	0	2303	4541	2238	-3422	32	3389	182	502	356	-450	711	95	0
1190	129	0	2307	4576	2269	-3441	19	3422	199	537	325	-424	840	250	0
1191	129	0	2445	4621	2176	-3533	134	3398	221	508	376	-335	735	166	0
1192	129	0	2390	4619	2229	-3504	80	3424	298	393	415	-351	401	-3	0
1193	129	0	2386	4630	2244	-3508	71	3437	124	333	151	-453	50	-467	0
1194	129	0	2442	4657	2215	-3549	113	3436	240	325	221	-374	110	-370	0
1195	129	0	2408	4671	2263	-3539	72	3467	259	296	190	-382	46	-343	0
1196	129	0	2447	4650	2203	-3548	122	3426	294	267	209	-205	93	-133	0
1197	129	0	2435	4673	2238	-3554	98	3455	339	259	211	-106	164	69	0
1198	129	0	2448	4675	2227	-3561	110	3451	388	291	248	-79	368	323	0
1199	129	0	2373	4675	2302	-3524	35	3488	395	281	232	-5	679	735	0
1200	129	0	2454	4688	2234	-3571	110	3461	483	356	335	141	789	1045	0
1201	129	0	2404	4683	2279	-3543	62	3481	521	316	316	190	692	1078	0
1202	129	0	2456	4696	2240	-3576	108	3468	481	246	271	131	405	756	0
1203	129	0	2417	4688	2271	-3552	73	3479	407	126	192	58	-64	550	0
1204	129	0	2330	4694	2364	-3512	-17	3529	438	62	114	52	-256	593	0
1205	129	0	2437	4677	2240	-3557	98	3458	485	79	159	234	-259	729	0
1206	129	0	2419	4663	2244	-3541	87	3453	492	67	180	275	-180	890	0
1207	129	0	2402	4675	2273	-3538	64	3474	599	65	223	366	-114	981	0
1208	129	0	2369	4679	2310	-3524	29	3494	671	25	259	560	-69	1301	0
1209	129	0	2339	4688	2349	-3513	-5	3518	702	85	306	686	362	1583	0
1210	129	0	2340	4687	2347	-3513	-3	3517	770	64	388	795	469	1899	0
1211	129	0	2340	4677	2337	-3508	1	3507	776	128	351	915	494	1765	0
1212	129	0	2433	4704	2271	-3568	81	3487	791	-15	273	919	242	1435	0
1213	129	0	2378	4698	2320	-3538	29	3509	733	-42	244	927	-73	1144	0
1214	129	0	2442	4694	2252	-3568	95	3473	665	-15	250	946	7	1068	0
1215	129	0	2461	4692	2231	-3576	115	3461	682	3	289	1006	157	1076	0
1216	129	0	2437	4716	2279	-3576	79	3497	595	1	306	1096	296	1065	0
1217	129	0	2487	4741	2254	-3614	116	3497	547	91	291	1152	607	1249	0
1218	129	0	2421	4741	2320	-3581	50	3530	494	46	358	1150	692	1313	0
1219	129	0	2412	4753	2341	-3582	35	3547	417	230	405	1272	1115	1499	0
1220	129	0	2452	4760	2308	-3606	72	3534	517	232	490	1398	1389	1662	0
1221	129	0	2419	4768	2349	-3593	35	3558	362	252	529	1228	1389	1416	0
1222	129	0	2514	4764	2250	-3639	132	3507	370	314	583	1169	1121	1154	0
1223	129	0	2421	4754	2333	-3587	44	3543	209	153	514	913	774	591	0
1224	129	0	2520	4758	2238	-3639	141	3498	217	267	552	853	770	339	0
1225	129	0	2472	4747	2275	-3609	98	3511	85	341	525	766	517	97	0
1226	129	0	2491	4725	2234	-3608	128	3479	75	325	698	710	642	-112	0
1227	129	0	2441	4745	2304	-3593	68	3524	31	312	576	585	510	-380	0
1228	129	0	2487	4776	2289	-3631	99	3532	73	477	679	568	704	-428	0
1229	129	0	2308	4762	2454	-3535	-73	3608	-79	492	651	444	888	-386	0
1230	129	0	2520	4801	2281	-3660	119	3541	-11	587	723	347	1067	-545	0
1231	129	0	2452	4811	2359	-3631	46	3585	-108	640	832	259	1138	-840	0
1232	129	0	2394	4795	2401	-3594	-3	3598	-292	506	723	-85	857	-1522	0
1233	129	0	2497	4811	2314	-3654	91	3562	-294	504	715	-287	636	-2029	0
1234	129	0	2391	4817	2426	-3604	-17	3621	-438	457	642	-516	603	-2223	0
1235	129	0	2553	4824	2271	-3688	141	3547	-492	521	620	-560	667	-2454	0
1236	129	0	2483	4838	2355	-3660	64	3596	-620	537	671	-708	929	-2483	0
1237	129	0	2436	4851	2415	-3643	10	3633	-679	580	585	-816	1065	-2444	0
1238	129	0	2509	4844	2335	-3676	87	3589	-630	657	665	-874	1325	-2273	0
1239	129	0	2458	4873	2415	-3665	21	3644	-686	727	677	-997	1631	-1990	0
1240	129	0	2471	4892	2421	-3681	25	3656	-624	762	634	-966	1831	-1839	0
1241	129	0	2471	4923	2452	-3697	9	3687	-624	661	649	-1063	1697	-1796	0
1242	129	0	2500	4925	2425	-3712	37	3675	-591	752	649	-1177	1588	-1815	0
1243	129	0	2551	4933	2382	-3742	84	3657	-659	700	549	-1251	1321	-2085	0
1244	129	0	2594	4925	2331	-3759	131	3628	-605	725	576	-1321	1204	-1854	0
1245	129	0	2549	4919	2370	-3734	89	3644	-620	626	533	-1453	1030	-1720	0
1246	129	0	2522	4943	2421	-3732	50	3682	-568	679	450	-1495	966	-1528	0
1247	129	0	2557	4966	2409	-3761	74	3687	-477	688	510	-1470	968	-1348	0
1248	129	0	2569	4995	2426	-3782	71	3710	-409	690	500	-1553	964	-1144	0
1249	129	0	2458	4999	2541	-3728	-41	3770	-459	694	508	-1654	1070	-743	0
1250	129	0	2571	5040	2469	-3805	51	3754	-300	706	583	-1567	1092	-455	0
1251	129	0	2498	5049	2551	-3773	-26	3800	-331	690	570	-1513	981	-254	0
1252	129	0	2580	5063	2483	-3821	48	3773	-240	649	550	-1462	812	-364	0
1253	129	0	2640	5063	2423	-3851	108	3743	-166	616	469	-1422	452	-401	0
1254	129	0	2554	5044	2490	-3799	32	3767	-162	494	395	-1361	320	-331	0
1255	129	0	2604	5067	2463	-3835	70	3765	-151	504	407	-1218	228	-137	0
1256	129	0	2546	5038	2492	-3792	27	3765	-42	475	333	-1109	366	81	0
1257	129	0	2610	5069	2459	-3839	75	3764	54	389	380	-940	420	310	0
1258	129	0	2602	5067	2465	-3834	68	3766	118	411	399	-682	568	566	0
1259	129	0	2532	5088	2556	-3810	-12	3822	147	335	329	-547	793	849	0
1260	129	0	2642	5092	2450	-3867	96	3771	285	384	436	-211	904	1169	0
1261	129	0	2578	5065	2487	-3821	45	3776	226	320	343	15	950	1218	0
1262	129	0	2609	5084	2475	-3846	67	3779	401	223	259	244	783	1140	0
1263	129	0	2609	5082	2473	-3845	68	3777	411	168	322	426	622	1167	0
1264	129	0	2708	5100	2392	-3904	158	3746	467	110	230	535	469	1138	0
1265	129	0	2674	5102	2428	-3888	123	3765	537	112	238	752	589	1311	0
1266	129	0	2674	5100	2426	-3887	124	3763	578	38	234	907	527	1478	0
1267	129	0	2670	5098	2428	-3884	121	3763	644	36	289	1121	502	1652	0
1268	129	0	2551	5088	2537	-3819	7	3812	611	-98	205	1261	550	1794	0
1269	129	0	2613	5063	2450	-3838	81	3756	711	67	337	1486	847	2168	0
1270	129	0	2588	5051	2463	-3819	62	3757	795	-42	300	1608	807	2386	0
1271	129	0	2601	5057	2456	-3829	72	3756	931	-54	415	1815	713	2461	0
1272	129	0	2654	5055	2401	-3854	126	3728	933	-112	353	1980	483	2300	0
1273	129	0	2665	5049	2384	-3857	140	3716	981	-170	292	2062	223	2153	0
1274	129	0	2582	5038	2456	-3810	63	3747	966	-211	192	2108	40	1986	0
1275	129	0	2624	5012	2388	-3818	118	3700	1065	-100	302	2248	106	2229	0
1276	129	0	2565	4978	2413	-3771	76	3695	995	-209	219	2267	65	2271	0
1277	129	0	2565	4976	2411	-3770	77	3693	1067	-228	372	2370	203	2397	0
1278	129	0	2559	4972	2413	-3765	73	3692	1014	-199	258	2469	273	2516	0
1279	129	0	2503	4966	2463	-3734	20	3714	1039	-176	386	2502	667	2752	0
1280	129	0	2398	4943	2545	-3670	-73	3744	1053	-141	378	2520	927	2865	0
1281	129	0	2516	4941	2425	-3728	45	3683	1113	-77	415	2587	1004	2894	0
1282	129	0	2559	4923	2364	-3741	97	3643	1121	-145	382	2597	937	2733	0
1283	129	0	2549	4896	2347	-3722	101	3621	1026	-162	353	2525	750	2380	0
1284	129	0	2497	4875	2378	-3686	59	3626	911	-166	312	2487	810	2184	0
1285	129	0	2594	4861	2267	-3727	163	3564	1024	-201	362	2393	873	2017	0
1286	129	0	2522	4859	2337	-3690	92	3598	964	-106	351	2353	1010	2029	0
1287	129	0	2508	4861	2353	-3684	77	3607	921	-151	364	2165	1030	1916	0
1288	129	0	2524	4826	2302	-3675	111	3564	956	-122	446	2120	1204	1936	0
1289	129	0	2470	4811	2341	-3640	64	3576	818	-108	415	1949	1398	1965	0
1290	129	0	2532	4805	2273	-3668	129	3539	845	31	442	1916	1501	1990	0
1291	129	0	2355	4774	2419	-3564	-32	3596	795	-38	452	1786	1437	1821	0
1292	129	0	2497	4762	2265	-3629	116	3513	810	73	411	1662	1233	1513	0
1293	129	0	2483	4772	2289	-3627	97	3530	750	65	370	1464	958	1262	0
1294	129	0	2460	4766	2306	-3613	77	3536	640	-25	397	1127	876	935	0
1295	129	0	2500	4791	2291	-3645	104	3541	620	52	420	1131	937	902	0
1296	129	0	2468	4784	2316	-3626	76	3550	504	102	322	861	894	754	0
1297	129	0	2495	4801	2306	-3648	94	3553	453	203	415	760	1008	686	0
1298	129	0	2438	4789	2351	-3613	43	3570	446	197	413	663	1090	694	0
1299	129	0	2423	4780	2357	-3601	33	3568	370	291	323	463	1323	756	0
1300	129	0	2389	4784	2395	-3586	-3	3589	382	351	467	397	1470	772	0
1301	129	0	2388	4785	2397	-3586	-4	3591	273	267	376	203	1332	521	0
1302	129	0	2415	4768	2353	-3591	31	3560	300	424	457	102	1284	333	0
1303	129	0	2403	4760	2357	-3581	23	3558	283	300	314	-102	931	-135	0
1304	129	0	2458	4754	2296	-3606	81	3525	197	399	374	-172	1024	-228	0
1305	129	0	2376	4754	2378	-3565	-1	3566	170	300	310	-388	836	-413	0
1306	129	0	2475	4760	2285	-3617	95	3522	184	444	323	-358	938	-442	0
1307	129	0	2367	4749	2382	-3558	-7	3565	-13	420	339	-578	1035	-517	0
1308	129	0	2414	4753	2339	-3583	37	3546	58	529	341	-696	1162	-519	0
1309	129	0	2408	4753	2345	-3580	31	3549	77	550	405	-744	1338	-316	0
1310	129	0	2390	4768	2378	-3579	6	3573	-31	508	430	-776	1338	-395	0
1311	129	0	2456	4770	2314	-3613	71	3542	11	684	479	-700	1379	-424	0
1312	129	0	2423	4782	2359	-3602	32	3570	-98	574	486	-964	1156	-603	0
1313	129	0	2528	4780	2252	-3654	138	3516	-79	609	413	-1057	933	-925	0
1314	129	0	2520	4766	2246	-3643	137	3506	-135	634	473	-1034	857	-960	0
1315	129	0	2437	4745	2308	-3591	64	3526	-207	597	362	-1136	721	-940	0
1316	129	0	2565	4749	2184	-3657	190	3466	-197	675	409	-1175	715	-902	0
1317	129	0	2436	4756	2320	-3596	58	3538	-190	663	384	-1204	653	-797	0
1318	129	0	2535	4766	2231	-3650	152	3498	-205	812	401	-1251	791	-669	0
1319	129	0	2418	4747	2329	-3582	44	3538	-279	731	440	-1229	940	-434	0
1320	129	0	2427	4745	2318	-3586	54	3531	-197	797	407	-1235	1001	-337	0
1321	129	0	2444	4731	2287	-3587	78	3509	-116	855	440	-1144	892	-174	0
1322	129	0	2419	4714	2295	-3566	62	3504	-174	760	446	-1165	723	-467	0
1323	129	0	2480	4718	2238	-3599	121	3478	-87	777	519	-1152	527	-541	0
1324	129	0	2364	4692	2328	-3528	18	3510	-157	642	287	-1218	417	-690	0
1325	129	0	2470	4733	2263	-3601	103	3498	-126	653	424	-1162	457	-624	0
1326	129	0	2422	4718	2296	-3570	63	3507	-114	593	459	-1098	574	-469	0
1327	129	0	2487	4723	2236	-3605	125	3479	-118	700	426	-1074	599	-353	0
1328	129	0	2400	4714	2314	-3557	43	3514	58	690	393	-999	882	-139	0
1329	129	0	2380	4694	2314	-3537	33	3504	-17	710	393	-1006	1115	52	0
1330	129	0	2328	4677	2349	-3502	-10	3513	153	737	432	-890	1423	413	0
1331	129	0	2345	4669	2324	-3507	10	3496	97	686	395	-739	1400	411	0
1332	129	0	2483	4663	2180	-3573	151	3421	217	582	355	-595	1196	296	0
1333	129	0	2458	4679	2221	-3568	118	3450	248	545	376	-531	1129	258	0
1334	129	0	2421	4650	2229	-3535	96	3439	236	422	339	-500	1088	283	0
1335	129	0	2448	4673	2225	-3560	111	3449	356	380	347	-320	1105	424	0
1336	129	0	2427	4694	2267	-3560	80	3480	358	405	259	-50	1127	638	0
1337	129	0	2384	4706	2322	-3545	31	3514	436	349	351	7	1202	847	0
1338	129	0	2400	4708	2308	-3554	46	3508	436	337	339	87	1371	1068	0
1339	129	0	2442	4694	2252	-3568	95	3473	539	452	405	420	1629	1519	0
1340	129	0	2324	4700	2376	-3512	-26	3538	496	347	296	508	1592	1720	0
1341	129	0	2485	4710	2225	-3597	130	3467	743	393	442	855	1616	2037	0
1342	129	0	2357	4721	2364	-3539	-3	3542	679	273	285	892	1325	1959	0
1343	129	0	2556	4721	2165	-3638	195	3443	708	285	320	1134	1160	1874	0
1344	129	0	2378	4727	2349	-3552	14	3538	653	207	221	1072	1138	1969	0
1345	129	0	2571	4737	2166	-3654	202	3451	805	174	226	1278	981	2190	0
1346	129	0	2508	4735	2227	-3621	140	3481	890	195	349	1363	1131	2380	0
1347	129	0	2436	4725	2289	-3580	73	3507	871	139	285	1480	931	2570	0
1348	129	0	2419	4741	2322	-3580	48	3531	871	197	285	1550	1119	2908	0
1349	129	0	2491	4764	2273	-3627	109	3518	940	240	323	1647	1369	3280	0
1350	129	0	2430	4756	2326	-3593	52	3541	904	277	308	1693	1447	3437	0
1351	129	0	2441	4778	2337	-3609	52	3557	1078	209	351	1874	1427	3499	0
1352	129	0	2485	4776	2291	-3630	97	3533	1074	209	300	1883	1231	3416	0
1353	129	0	2526	4797	2271	-3661	127	3534	1107	135	254	1885	993	3208	0
1354	129	0	2518	4803	2285	-3660	116	3544	1084	97	254	1862	902	3216	0
1355	129	0	2512	4803	2291	-3657	110	3547	1086	56	205	1908	898	3119	0
1356	129	0	2471	4791	2320	-3631	75	3555	1125	31	153	1823	888	3117	0
1357	129	0	2549	4807	2258	-3678	145	3532	1127	118	238	1926	993	3249	0
1358	129	0	2447	4815	2368	-3631	39	3591	1123	97	203	1747	1076	3336	0
1359	129	0	2532	4813	2281	-3672	125	3547	1088	93	306	1786	1334	3408	0
1360	129	0	2427	4803	2376	-3615	25	3589	1084	106	273	1757	1482	3439	0
1361	129	0	2464	4780	2316	-3622	74	3548	1041	120	230	1627	1476	3282	0
1362	129	0	2499	4764	2265	-3631	117	3514	1030	112	215	1608	1280	2991	0
1363	129	0	2409	4756	2347	-3582	31	3551	985	-38	118	1474	987	2595	0
1364	129	0	2526	4778	2252	-3652	137	3515	909	87	205	1402	977	2448	0
1365	129	0	2592	4830	2238	-3711	177	3534	890	42	112	1414	904	2310	0
1366	129	0	2483	4828	2345	-3655	69	3586	774	32	9	1214	904	2091	0
1367	129	0	2531	4787	2256	-3659	137	3521	766	79	131	1164	896	2126	0
1368	129	0	2477	4785	2308	-3631	84	3546	684	75	104	1109	977	2066	0
1369	129	0	2408	4776	2368	-3592	20	3572	614	65	79	981	1125	2073	0
1370	129	0	2506	4787	2281	-3646	112	3534	679	176	203	1078	1326	2143	0
1371	129	0	2460	4778	2318	-3619	71	3548	552	209	153	857	1189	1897	0
1372	129	0	2419	4776	2357	-3597	31	3566	517	100	188	644	999	1586	0
1373	129	0	2567	4811	2244	-3689	161	3527	438	153	108	539	731	1148	0
1374	129	0	2511	4776	2265	-3643	123	3520	386	228	85	523	651	1022	0
1375	129	0	2483	4739	2256	-3611	113	3497	300	159	36	281	498	867	0
1376	129	0	2495	4718	2223	-3606	136	3470	277	244	118	135	576	746	0
1377	129	0	2459	4688	2229	-3573	115	3458	322	256	172	108	628	741	0
1378	129	0	2481	4661	2180	-3571	150	3420	261	327	98	21	721	632	0
1379	129	0	2361	4624	2263	-3492	49	3443	201	314	108	-135	909	688	0
1380	129	0	2335	4591	2256	-3463	39	3423	98	452	213	-277	1024	704	0
1381	129	0	2355	4574	2219	-3464	68	3396	159	517	209	-322	973	655	0
1382	129	0	2396	4574	2178	-3485	109	3376	81	461	244	-401	787	333	0
1383	129	0	2429	4557	2128	-3493	150	3342	44	438	194	-498	603	-25	0
1384	129	0	2377	4522	2145	-3449	116	3333	-36	395	223	-642	527	-174	0
1385	129	0	2394	4520	2126	-3457	134	3323	-97	481	186	-711	477	-362	0
1386	129	0	2303	4508	2205	-3405	49	3356	-159	374	170	-820	626	-420	0
1387	129	0	2387	4491	2104	-3439	141	3297	-114	541	221	-760	731	-391	0
1388	129	0	2282	4491	2209	-3386	36	3350	-161	488	168	-814	808	-281	0
1389	129	0	2260	4479	2219	-3369	20	3349	-226	541	215	-851	1026	-131	0
1390	129	0	2301	4456	2155	-3378	73	3305	-226	566	294	-841	1214	-77	0
1391	129	0	2303	4446	2143	-3374	80	3294	-172	638	366	-776	1278	-137	0
1392	129	0	2318	4446	2128	-3382	95	3287	-238	587	279	-776	1039	-384	0
1393	129	0	2316	4438	2122	-3377	97	3280	-147	572	219	-777	886	-647	0
1394	129	0	2402	4446	2044	-3424	179	3245	-159	636	285	-746	861	-675	0
1395	129	0	2318	4440	2122	-3379	98	3281	-178	444	217	-752	818	-702	0
1396	129	0	2433	4452	2019	-3442	207	3235	-155	508	256	-626	940	-680	0
1397	129	0	2300	4432	2132	-3366	84	3282	-161	475	271	-620	950	-479	0
1398	129	0	2365	4413	2048	-3389	158	3230	-184	547	327	-646	1115	-397	0
1399	129	0	2265	4430	2165	-3347	50	3297	-122	516	256	-564	1398	-126	0
1400	129	0	2324	4434	2110	-3379	107	3272	-89	457	376	-448	1449	71	0
1401	129	0	2308	4434	2126	-3371	91	3280	-9	488	440	-428	1515	124	0
1402	129	0	2318	4430	2112	-3374	103	3271	-69	453	302	-360	1371	-15	0
1403	129	0	2447	4429	1982	-3438	232	3205	32	508	316	-265	1231	-71	0
1404	129	0	2274	4427	2153	-3350	60	3290	-29	388	226	-238	1140	-133	0
1405	129	0	2270	4415	2145	-3342	62	3280	97	318	327	-178	1092	-27	0
1406	129	0	2310	4432	2122	-3371	94	3277	54	335	254	-81	1167	65	0
1407	129	0	2361	4432	2071	-3396	145	3251	147	370	366	87	1270	329	0
1408	129	0	2293	4446	2153	-3369	70	3299	232	294	353	162	1293	486	0
1409	129	0	2264	4438	2174	-3351	45	3306	199	318	333	267	1552	721	0
1410	129	0	2318	4417	2099	-3367	109	3258	407	335	386	506	1736	1037	0
1411	129	0	2297	4411	2114	-3354	91	3262	463	395	378	585	1693	1233	0
1412	129	0	2228	4394	2166	-3311	31	3280	444	258	289	696	1449	1175	0
1413	129	0	2330	4405	2075	-3367	127	3240	498	312	275	795	1185	1171	0
1414	129	0	2292	4396	2104	-3344	94	3250	545	190	314	841	1150	1255	0
1415	129	0	2312	4380	2068	-3346	122	3224	550	226	246	917	1121	1396	0
1416	129	0	2268	4349	2081	-3308	93	3215	591	238	267	1043	1148	1635	0
1417	129	0	2253	4330	2077	-3291	88	3203	653	168	265	1043	1094	1769	0
1418	129	0	2198	4302	2104	-3250	47	3203	599	283	320	1198	1228	2093	0
1419	129	0	2169	4248	2079	-3208	45	3163	651	256	258	1204	1394	2335	0
1420	129	0	2099	4207	2108	-3153	-4	3157	669	310	322	1222	1489	2615	0
1421	129	0	2180	4205	2025	-3192	77	3115	741	318	283	1313	1462	2694	0
1422	129	0	2191	4229	2038	-3210	76	3133	789	238	337	1334	1259	2529	0
1423	129	0	2245	4297	2052	-3271	96	3174	770	201	230	1326	1004	2357	0
1424	129	0	2352	4390	2038	-3371	157	3214	816	228	232	1276	911	2411	0
1425	129	0	2361	4500	2139	-3430	111	3319	739	131	240	1249	820	2432	0
1426	129	0	2392	4626	2234	-3509	79	3430	801	215	207	1251	917	2475	0
1427	129	0	2394	4795	2401	-3594	-3	3598	704	194	122	1175	921	2417	0
1428	129	0	2662	5022	2360	-3842	151	3691	770	322	267	1156	1103	2628	0
1429	129	0	2674	5230	2556	-3952	59	3893	756	294	256	1004	1326	2758	0
1430	129	0	2710	5426	2716	-4068	-3	4071	702	232	211	909	1356	2791	0
1431	129	0	2828	5575	2747	-4201	40	4161	772	296	275	977	1460	2785	0
1432	129	0	2980	5740	2760	-4360	110	4250	735	246	238	840	1187	2494	0
1433	129	0	3055	5891	2836	-4473	109	4363	649	232	186	733	1047	2157	0
1434	129	0	3073	5973	2900	-4523	86	4436	549	238	116	646	970	2027	0
1435	129	0	3101	5981	2880	-4541	110	4430	560	240	110	498	1010	1868	0
1436	129	0	3003	5823	2820	-4413	91	4321	564	353	73	405	1096	1860	0
1437	129	0	2930	5614	2684	-4272	123	4149	531	347	182	327	1233	1858	1
1438	129	0	2699	5352	2653	-4025	23	4002	444	302	131	244	1253	1778	0
1439	129	0	2623	5121	2498	-3872	62	3809	366	405	155	141	1559	1868	0
1440	129	0	2516	4906	2390	-3711	63	3648	411	401	248	79	1757	1998	0
1441	126	0	2382	4669	2287	-3525	47	3478	395	479	192	23	1711	1782	0
1442	126	0	2361	4462	2101	-3411	130	3281	407	469	232	-81	1579	1505	0
1443	126	0	2200	4273	2073	-3236	63	3173	292	417	166	-221	1303	1121	0
1444	126	0	2200	4110	1910	-3155	145	3010	304	488	149	-186	1313	1008	0
1445	126	0	2063	3942	1879	-3002	92	2910	248	405	38	-368	1218	851	0
1446	126	0	2030	3845	1815	-2937	107	2830	252	444	129	-397	1243	768	0
1447	126	0	1911	3798	1887	-2854	12	2842	176	488	79	-442	1270	892	0
1448	126	0	2039	3777	1738	-2908	150	2757	209	541	211	-422	1482	975	0
1449	126	0	1964	3810	1846	-2887	59	2828	161	582	147	-554	1629	1070	0
1450	126	0	2004	3860	1856	-2932	74	2858	281	601	226	-440	1829	1255	0
1451	126	0	1996	3897	1901	-2946	47	2899	162	516	244	-494	1681	1150	0
1452	126	0	2099	3930	1831	-3014	134	2880	291	539	225	-566	1528	952	0
1453	126	0	2078	3969	1891	-3023	93	2930	155	463	186	-562	1195	661	0
1454	126	0	2118	3988	1870	-3053	124	2929	170	442	155	-613	1082	626	0
1455	126	0	2145	4013	1868	-3079	138	2940	143	512	110	-626	1080	611	0
1456	126	0	2161	4064	1903	-3112	129	2983	258	525	75	-543	1109	710	0
1457	126	0	2146	4089	1943	-3117	101	3016	244	508	102	-574	1138	748	0
1458	126	0	2148	4120	1972	-3134	88	3046	225	467	100	-477	1090	970	0
1459	126	0	2200	4182	1982	-3191	109	3082	316	452	228	-360	1365	1293	0
1460	126	0	2227	4213	1986	-3220	120	3099	327	490	89	-339	1489	1373	0
1461	126	0	2184	4236	2052	-3210	66	3144	401	554	135	-157	1392	1581	0
1462	126	0	2153	4244	2091	-3198	31	3167	289	374	64	-258	1004	1224	0
1463	126	0	2186	4238	2052	-3212	67	3145	306	333	-17	-263	634	919	0
1464	126	0	2183	4258	2075	-3220	54	3166	337	337	36	-238	601	855	0
1465	126	0	2219	4252	2033	-3235	93	3142	316	345	-25	-106	490	1037	0
1466	126	0	2196	4248	2052	-3222	72	3150	413	329	-25	-87	529	1053	0
1467	126	0	2248	4248	2000	-3248	124	3124	417	314	46	-13	508	1183	0
1468	126	0	2211	4279	2068	-3245	71	3173	415	246	77	40	572	1534	0
1469	126	0	2201	4300	2099	-3250	51	3199	521	291	85	192	781	1914	0
1470	126	0	2184	4275	2091	-3229	46	3183	558	296	89	302	855	2168	0
1471	126	0	2199	4268	2069	-3233	65	3168	698	287	98	374	818	2178	0
1472	126	0	2173	4235	2062	-3204	55	3148	620	192	-5	356	393	1858	0
1473	126	0	2227	4260	2033	-3243	97	3146	595	58	-34	397	-13	1619	0
1474	126	0	2175	4264	2089	-3219	43	3176	622	64	-54	343	-89	1740	0
1475	126	0	2222	4299	2077	-3260	72	3188	591	31	-141	325	-168	1759	0
1476	126	0	2226	4297	2071	-3261	77	3184	694	75	-48	591	-3	1920	0
1477	126	0	2150	4297	2147	-3223	1	3222	646	-56	-98	554	-29	2033	0
1478	126	0	2253	4297	2044	-3275	104	3170	772	98	-13	766	234	2221	0
1479	126	0	2124	4285	2161	-3204	-18	3223	735	17	23	830	570	2617	0
1480	126	0	2194	4302	2108	-3248	43	3205	878	-7	85	1059	799	2721	0
1481	126	0	2177	4312	2135	-3244	21	3223	853	73	79	1175	840	2684	0
1482	126	0	2145	4310	2165	-3227	-10	3237	791	-62	-17	1092	568	2265	0
1483	126	0	2285	4316	2031	-3300	127	3173	832	34	-50	1096	318	1914	0
1484	126	0	2163	4324	2161	-3243	1	3242	677	-106	-25	1150	269	1844	0
1485	126	0	2248	4333	2085	-3290	81	3209	603	-192	-5	1061	306	1691	0
1486	126	0	2327	4332	2005	-3329	161	3168	651	-69	29	1237	453	1786	0
1487	126	0	2224	4326	2102	-3275	61	3214	686	-71	27	1220	647	1749	0
1488	126	0	2260	4322	2062	-3291	99	3192	597	-19	54	1259	787	1835	0
1489	126	0	2202	4326	2124	-3264	39	3225	589	38	153	1336	1136	2068	0
1490	126	0	2227	4318	2091	-3272	68	3204	667	67	246	1429	1404	2188	0
1491	126	0	2223	4318	2095	-3270	64	3206	578	128	184	1412	1292	1980	0
1492	126	0	2270	4343	2073	-3306	98	3208	550	174	197	1259	1016	1596	0
1493	126	0	2186	4347	2161	-3266	12	3254	401	126	228	1034	618	1152	0
1494	126	0	2227	4357	2130	-3292	48	3243	312	104	182	942	519	890	0
1495	126	0	2314	4376	2062	-3345	126	3219	294	230	240	880	529	808	0
1496	126	0	2225	4384	2159	-3304	33	3271	283	254	190	731	525	632	0
1497	126	0	2239	4388	2149	-3313	45	3268	186	232	258	636	628	508	0
1498	126	0	2269	4403	2134	-3336	67	3268	215	312	355	527	779	432	0
1499	126	0	2165	4394	2229	-3279	-32	3311	133	349	422	504	1006	640	0
1500	126	0	2237	4415	2178	-3326	29	3296	131	490	492	391	1266	669	0
1501	126	0	2255	4427	2172	-3341	41	3299	52	479	481	343	1185	448	0
1502	126	0	2245	4444	2199	-3344	23	3321	-137	436	403	87	948	-131	0
1503	126	0	2229	4442	2213	-3335	8	3327	-155	442	312	-199	661	-506	0
1504	126	0	2338	4450	2112	-3394	113	3281	-188	450	386	-285	717	-680	0
1505	126	0	2297	4456	2159	-3376	69	3307	-353	457	230	-440	776	-729	0
1506	126	0	2378	4463	2085	-3420	146	3274	-302	525	323	-566	1012	-659	0
1507	126	0	2281	4471	2190	-3376	45	3330	-399	502	279	-702	1239	-737	0
1508	126	0	2343	4502	2159	-3422	92	3330	-382	618	263	-787	1497	-574	0
1509	126	0	2361	4529	2168	-3445	96	3348	-355	679	419	-783	1868	-201	0
1510	126	0	2359	4520	2161	-3439	99	3340	-362	694	432	-783	2023	-102	0
1511	126	0	2371	4537	2166	-3454	102	3351	-316	669	440	-892	2093	-102	0
1512	126	0	2369	4553	2184	-3461	92	3368	-378	646	358	-1148	1773	-393	0
1513	126	0	2454	4560	2106	-3507	174	3333	-376	603	325	-1193	1420	-710	0
1514	126	0	2429	4582	2153	-3505	138	3367	-415	616	197	-1367	1307	-711	0
1515	126	0	2408	4611	2203	-3509	102	3407	-420	576	291	-1361	1317	-475	0
1516	126	0	2459	4624	2165	-3541	147	3394	-469	585	234	-1441	1369	-556	0
1517	126	0	2480	4650	2170	-3565	155	3410	-360	680	335	-1381	1385	-291	0
1518	126	0	2354	4654	2300	-3504	27	3477	-436	647	267	-1398	1515	-106	0
1519	126	0	2416	4648	2232	-3532	92	3440	-300	690	325	-1338	1786	312	0
1520	126	0	2460	4646	2186	-3553	137	3416	-161	760	473	-1202	1957	527	0
1521	126	0	2386	4657	2271	-3521	57	3464	-281	752	339	-1313	1726	531	0
1522	126	0	2349	4704	2355	-3526	-3	3529	-308	570	292	-1410	1340	219	0
1523	126	0	2410	4673	2263	-3541	73	3468	-289	554	186	-1350	880	23	0
1524	126	0	2427	4683	2256	-3555	85	3469	-244	547	104	-1385	836	79	0
1525	126	0	2491	4692	2201	-3591	145	3446	-259	614	93	-1268	779	213	0
1526	126	0	2323	4683	2360	-3503	-18	3521	-246	485	67	-1208	739	401	0
1527	126	0	2450	4688	2238	-3569	106	3463	-71	595	106	-1070	973	684	0
1528	126	0	2447	4687	2240	-3567	103	3463	-25	576	145	-882	1041	1047	0
1529	126	0	2380	4688	2308	-3534	36	3498	42	504	168	-774	1390	1425	0
1530	126	0	2413	4702	2289	-3557	62	3495	223	638	213	-521	1617	1738	0
1531	126	0	2479	4698	2219	-3588	130	3458	296	552	205	-339	1586	1835	0
1532	126	0	2345	4696	2351	-3520	-3	3523	186	494	79	-415	1278	1608	0
1533	126	0	2471	4688	2217	-3579	127	3452	271	372	-7	-217	907	1344	0
1534	126	0	2479	4696	2217	-3587	131	3456	331	314	48	-75	966	1517	0
1535	126	0	2392	4696	2304	-3544	44	3500	331	174	-64	110	855	1592	0
1536	126	0	2474	4687	2213	-3580	130	3450	436	157	46	279	956	1790	0
1537	126	0	2357	4675	2318	-3516	19	3496	523	104	23	446	1074	2099	0
1538	126	0	2442	4669	2227	-3555	107	3448	589	108	114	719	1132	2430	0
1539	126	0	2444	4657	2213	-3550	115	3435	810	83	172	989	1478	2799	0
1540	126	0	2324	4634	2310	-3479	7	3472	826	54	100	1177	1627	3032	0
1541	126	0	2406	4640	2234	-3523	86	3437	904	-17	124	1404	1445	3105	0
1542	126	0	2463	4628	2165	-3545	149	3396	1001	-67	52	1505	1183	2851	0
1543	126	0	2365	4623	2258	-3494	53	3440	923	-178	-71	1519	642	2611	0
1544	126	0	2355	4601	2246	-3478	54	3423	896	-205	-46	1668	488	2677	0
1545	126	0	2396	4586	2190	-3491	103	3388	981	-296	-36	1765	401	2766	0
1546	126	0	2423	4591	2168	-3507	127	3379	1067	-155	-65	1905	444	2944	0
1547	126	0	2311	4576	2265	-3443	23	3420	1094	-364	-131	1971	424	3018	0
1548	126	0	2371	4547	2176	-3459	97	3361	1231	-283	-56	2265	595	3160	0
1549	126	0	2270	4537	2267	-3403	1	3402	1220	-232	-120	2322	863	3550	0
1550	126	0	2352	4522	2170	-3437	91	3346	1251	-201	-1	2523	915	3792	0
1551	126	0	2349	4506	2157	-3427	96	3331	1266	-226	-65	2551	793	3567	0
1552	126	0	2299	4500	2201	-3399	49	3350	1288	-246	-77	2520	541	3342	0
1553	126	0	2354	4491	2137	-3422	108	3314	1208	-442	-232	2312	77	2975	0
1554	126	0	2384	4494	2110	-3439	137	3302	1183	-370	-201	2374	21	2948	0
1555	126	0	2291	4475	2184	-3383	53	3329	1109	-370	-289	2343	-38	2851	0
1556	126	0	2349	4471	2122	-3410	113	3296	1191	-372	-199	2263	-58	2886	0
1557	126	0	2249	4454	2205	-3351	22	3329	1076	-331	-180	2273	97	2840	0
1558	126	0	2262	4440	2178	-3351	42	3309	1098	-302	-209	2176	95	2863	0
1559	126	0	2316	4432	2116	-3374	100	3274	1231	-199	-29	2217	500	3113	0
1560	126	0	2169	4417	2248	-3293	-39	3332	1037	-170	-141	2052	486	3160	0
1561	126	0	2314	4407	2093	-3360	110	3250	1156	-64	-42	1916	488	2933	0
1562	126	0	2229	4399	2170	-3314	29	3284	1004	-176	-40	1714	56	2399	0
1563	126	0	2258	4399	2141	-3328	58	3270	855	-178	-149	1468	-327	1908	0
1564	126	0	2216	4417	2201	-3316	7	3309	808	-114	-182	1290	-376	1610	0
1565	126	0	2283	4411	2128	-3347	77	3269	774	-65	-164	1146	-430	1536	0
1566	126	0	2289	4419	2130	-3354	79	3274	661	1	-71	938	-397	1416	0
1567	126	0	2240	4403	2163	-3321	38	3283	582	-23	-50	783	-368	1286	0
1568	126	0	2284	4390	2106	-3337	89	3248	550	95	-25	607	-108	1148	0
1569	126	0	2265	4399	2134	-3332	65	3266	564	205	58	564	213	1245	0
1570	126	0	2235	4392	2157	-3313	39	3274	492	194	139	355	481	1132	0
1571	126	0	2262	4392	2130	-3327	66	3261	415	250	166	104	370	861	0
1572	126	0	2194	4397	2203	-3295	-4	3300	180	186	100	-170	102	258	0
1573	126	0	2157	4382	2225	-3269	-34	3303	50	186	-25	-488	-217	-411	0
1574	126	0	2244	4397	2153	-3320	45	3275	73	292	0	-638	-162	-653	0
1575	126	0	2136	4396	2260	-3266	-62	3328	-226	203	-85	-888	-164	-952	0
1576	126	0	2240	4405	2165	-3322	37	3285	-199	327	23	-948	34	-1061	0
1577	126	0	2138	4382	2244	-3260	-53	3313	-254	287	87	-1078	203	-1179	0
1578	126	0	2237	4376	2139	-3306	49	3257	-192	422	133	-1218	461	-1231	0
1579	126	0	2127	4394	2267	-3260	-70	3330	-312	517	234	-1282	867	-1045	0
1580	126	0	2247	4394	2147	-3320	50	3270	-294	618	296	-1307	1065	-1082	0
1581	126	0	2204	4386	2182	-3295	11	3284	-368	519	349	-1394	1041	-1394	0
1582	126	0	2198	4376	2178	-3287	10	3277	-405	533	327	-1623	756	-1908	0
1583	126	0	2184	4380	2196	-3282	-6	3288	-591	580	176	-1782	508	-2434	0
1584	126	0	2147	4399	2252	-3273	-52	3325	-647	488	221	-1870	415	-2545	0
1585	126	0	2262	4399	2137	-3330	62	3268	-611	560	232	-1848	448	-2675	0
1586	126	0	2280	4415	2135	-3347	72	3275	-630	558	256	-1864	574	-2690	0
1587	126	0	2194	4413	2219	-3303	-12	3316	-713	607	351	-1922	640	-2490	0
1588	126	0	2243	4409	2166	-3326	38	3287	-638	665	409	-1839	807	-2326	0
1589	126	0	2196	4386	2190	-3291	3	3288	-622	727	442	-1691	1156	-1899	0
1590	126	0	2237	4386	2149	-3311	44	3267	-525	737	519	-1590	1266	-1746	0
1591	126	0	2149	4376	2227	-3262	-39	3301	-549	783	467	-1583	1191	-1736	0
1592	126	0	2250	4382	2132	-3316	59	3257	-533	675	455	-1499	861	-2069	0
1593	126	0	2219	4366	2147	-3292	36	3256	-651	690	355	-1635	467	-2291	0
1594	126	0	2217	4366	2149	-3291	34	3257	-663	622	397	-1608	467	-2285	0
1595	126	0	2253	4355	2102	-3304	75	3228	-543	620	364	-1507	550	-2085	0
1596	126	0	2180	4339	2159	-3259	10	3249	-564	591	285	-1317	618	-2019	0
1597	126	0	2234	4335	2101	-3284	66	3218	-401	566	391	-1142	754	-1759	0
1598	126	0	2157	4337	2180	-3247	-11	3258	-436	578	339	-1080	909	-1387	0
1599	126	0	2142	4330	2188	-3236	-23	3259	-294	646	374	-760	1257	-905	0
1600	126	0	2178	4335	2157	-3256	10	3246	-219	593	504	-512	1418	-554	0
1601	126	0	2155	4345	2190	-3250	-17	3267	-128	556	407	-422	1414	-570	0
1602	126	0	2161	4355	2194	-3258	-16	3274	-71	510	351	-382	1148	-657	0
1603	126	0	2286	4326	2040	-3306	123	3183	-9	378	261	-265	710	-808	0
1604	126	0	2142	4326	2184	-3234	-21	3255	-108	356	192	-205	723	-659	0
1605	126	0	2186	4316	2130	-3251	28	3223	-1	180	213	-23	655	-488	0
1606	126	0	2126	4300	2174	-3213	-24	3237	75	250	215	238	777	-172	0
1607	126	0	2165	4297	2132	-3231	16	3214	120	242	223	345	799	135	0
1608	126	0	2190	4287	2097	-3238	46	3192	215	248	279	626	921	566	0
1609	126	0	2117	4287	2170	-3202	-26	3228	382	194	376	739	1175	1138	0
1610	126	0	2206	4320	2114	-3263	46	3217	496	217	407	956	1390	1439	0
1611	126	0	2126	4351	2225	-3238	-49	3288	552	170	312	995	1167	1458	0
1612	126	0	2144	4365	2221	-3254	-38	3293	541	81	256	950	812	1326	0
1613	126	0	2231	4388	2157	-3309	37	3272	527	56	207	1001	403	1171	0
1614	126	0	2219	4382	2163	-3300	28	3272	578	-50	147	1063	223	1090	0
1615	126	0	2222	4394	2172	-3308	25	3283	595	-21	166	1111	281	1338	0
1616	126	0	2186	4401	2215	-3293	-14	3308	510	-32	153	1132	199	1487	0
1617	126	0	2229	4401	2172	-3315	28	3286	636	-34	166	1290	337	1606	0
1618	126	0	2222	4396	2174	-3309	24	3285	729	-13	182	1458	405	1922	0
1619	126	0	2179	4384	2205	-3281	-13	3294	731	-36	219	1458	758	2217	0
1620	126	0	2283	4411	2128	-3347	77	3269	911	5	228	1631	925	2475	0
1621	126	0	2251	4421	2170	-3336	40	3295	933	11	170	1544	764	2345	0
1622	126	0	2249	4427	2178	-3338	35	3302	840	-104	114	1427	473	1883	0
1623	126	0	2322	4444	2122	-3383	100	3283	820	-58	-62	1344	141	1561	0
1624	126	0	2240	4434	2194	-3337	23	3314	653	-124	-62	1251	91	1486	0
1625	126	0	2273	4434	2161	-3353	56	3297	628	-89	-106	1200	126	1445	0
1626	126	0	2297	4434	2137	-3365	80	3285	680	-124	-13	1257	194	1505	0
1627	126	0	2293	4434	2141	-3363	76	3287	704	-52	-1	1228	308	1501	0
1628	126	0	2258	4430	2172	-3344	43	3301	543	-5	1	1113	477	1505	0
1629	126	0	2235	4429	2194	-3332	20	3311	642	-1	65	1171	824	1775	0
1630	126	0	2262	4456	2194	-3359	34	3325	733	-15	106	1162	989	1854	0
1631	126	0	2268	4438	2170	-3353	49	3304	640	58	83	1096	915	1674	0
1632	126	0	2218	4427	2209	-3322	4	3318	535	-44	-31	871	494	1078	0
1633	126	0	2285	4436	2151	-3360	67	3293	446	25	-81	700	192	694	0
1634	126	0	2226	4458	2232	-3342	-3	3345	355	17	-77	624	89	535	0
1635	126	0	2365	4489	2124	-3427	120	3306	339	11	-79	506	52	397	0
1636	126	0	2364	4494	2130	-3429	117	3312	325	149	-15	490	323	335	0
1637	126	0	2206	4477	2271	-3341	-32	3374	184	27	-98	417	234	199	0
1638	126	0	2349	4469	2120	-3409	114	3294	271	108	104	304	578	304	0
1639	126	0	2266	4446	2180	-3356	43	3313	228	226	112	337	820	556	0
1640	126	0	2303	4427	2124	-3365	89	3275	226	174	131	285	1001	417	0
1641	126	0	2250	4409	2159	-3329	45	3284	192	232	137	211	921	215	0
1642	126	0	2219	4403	2184	-3311	17	3293	-13	236	32	-58	611	-265	0
1643	126	0	2301	4394	2093	-3347	104	3243	1	219	-52	-246	296	-764	0
1644	126	0	2223	4382	2159	-3302	32	3270	-131	205	-102	-403	283	-1037	0
1645	126	0	2283	4349	2066	-3316	108	3207	-242	238	-75	-481	261	-1032	0
1646	126	0	2225	4326	2101	-3275	62	3213	-192	294	-85	-531	444	-1082	0
1647	126	0	2231	4302	2071	-3266	80	3186	-263	329	15	-667	576	-1103	0
1648	126	0	2155	4277	2122	-3216	16	3199	-261	291	-81	-659	613	-1053	0
1649	126	0	2205	4271	2066	-3238	69	3168	-300	516	15	-616	999	-725	0
1650	126	0	2186	4252	2066	-3219	60	3159	-271	490	79	-653	1206	-694	0
1651	126	0	2202	4254	2052	-3228	75	3153	-310	566	5	-750	1063	-873	0
1652	126	0	2124	4254	2130	-3189	-3	3192	-337	401	100	-989	706	-1220	0
1653	126	0	2244	4236	1992	-3240	126	3114	-442	434	-19	-1164	331	-1639	0
1654	126	0	2165	4209	2044	-3187	60	3126	-450	388	-38	-1175	246	-1726	0
1655	126	0	2249	4167	1918	-3208	165	3042	-436	492	9	-1185	238	-1728	0
1656	126	0	2143	4143	2000	-3143	71	3071	-504	417	36	-1237	219	-1645	0
1657	126	0	2130	4116	1986	-3123	72	3051	-461	494	0	-1243	256	-1608	0
1658	126	0	2148	4095	1947	-3121	100	3021	-333	463	164	-1084	430	-1321	0
1659	126	0	2070	4091	2021	-3080	24	3056	-343	467	162	-1117	723	-1006	0
1660	126	0	2136	4089	1953	-3112	91	3021	-258	504	192	-995	917	-853	0
1661	126	0	2064	4097	2033	-3080	15	3065	-277	529	261	-987	859	-840	0
1662	126	0	2078	4093	2015	-3085	31	3054	-355	401	106	-1119	386	-1251	0
1663	126	0	2136	4097	1961	-3116	87	3029	-267	380	137	-1160	232	-1513	0
1664	126	0	2075	4106	2031	-3090	22	3068	-345	393	25	-1057	93	-1472	0
1665	126	0	2155	4108	1953	-3131	101	3030	-318	347	38	-973	145	-1379	0
1666	126	0	2100	4105	2005	-3102	47	3055	-226	388	112	-789	259	-1162	0
1667	126	0	2063	4074	2011	-3068	26	3042	-213	360	108	-781	428	-1024	0
1668	126	0	2115	4072	1957	-3093	79	3014	-162	453	168	-558	632	-737	0
1669	126	0	2006	4064	2058	-3035	-26	3061	-81	442	217	-337	1125	-277	0
1670	126	0	2040	4075	2035	-3057	2	3055	23	343	256	-217	1237	-89	0
1671	126	0	2061	4070	2009	-3065	26	3039	32	366	273	-118	1185	-112	0
1672	126	0	2058	4079	2021	-3068	18	3050	19	306	289	-98	855	-281	0
1673	126	0	2036	4074	2038	-3055	-1	3056	-89	209	75	-87	490	-560	0
1674	126	0	2078	4072	1994	-3075	42	3033	83	259	168	23	556	-409	0
1675	126	0	2008	4077	2069	-3042	-30	3073	77	89	180	73	463	-223	0
1676	126	0	2103	4091	1988	-3097	57	3039	205	122	271	225	527	67	0
1677	126	0	1998	4089	2091	-3043	-46	3090	166	164	199	323	614	250	0
1678	126	0	2082	4095	2013	-3088	34	3054	318	159	261	547	723	646	0
1679	126	0	1991	4062	2071	-3026	-40	3066	395	143	388	727	1016	1090	0
1680	126	0	1997	4039	2042	-3018	-22	3040	475	194	399	810	1200	1431	0
1681	126	0	2039	4023	1984	-3031	27	3003	556	283	372	1035	1134	1536	0
1682	126	0	2006	4037	2031	-3021	-12	3034	508	131	250	849	764	1214	0
1683	126	0	2002	4039	2037	-3020	-17	3038	469	106	211	937	407	1088	0
1684	126	0	2049	4027	1978	-3038	35	3002	516	89	149	890	409	1067	0
1685	126	0	1973	4015	2042	-2994	-34	3028	477	36	221	898	374	1202	0
1686	126	0	1969	3980	2011	-2974	-21	2995	434	116	131	1001	407	1348	0
1687	126	0	1971	3916	1945	-2943	13	2930	618	64	180	1169	614	1612	0
1688	126	0	1870	3893	2023	-2881	-76	2958	537	44	201	1165	700	1740	0
1689	126	0	1977	3845	1868	-2911	54	2856	731	133	283	1315	1142	2234	0
1690	126	0	1946	3839	1893	-2892	26	2866	783	73	374	1344	1350	2432	0
1691	126	0	1869	3843	1974	-2856	-52	2908	665	91	248	1251	1280	2192	0
1692	126	0	1999	3878	1879	-2938	60	2878	679	151	248	1262	999	1974	0
1693	126	0	1966	3973	2007	-2969	-20	2990	597	-31	81	1086	638	1538	0
1694	126	0	2068	4085	2017	-3076	25	3051	657	11	174	1092	640	1619	0
1695	126	0	2062	4205	2143	-3133	-40	3174	583	-60	64	894	599	1509	0
1696	126	0	2229	4337	2108	-3283	60	3222	582	91	149	966	752	1565	0
1697	126	0	2235	4493	2258	-3364	-11	3375	585	87	81	882	878	1641	0
1698	126	0	2320	4708	2388	-3514	-34	3548	609	46	176	851	973	1773	0
1699	126	0	2481	4931	2450	-3706	15	3690	702	223	228	1037	1299	2033	0
1700	126	0	2539	5152	2613	-3845	-37	3882	611	219	170	905	1342	2031	0
1701	126	0	2699	5356	2657	-4027	21	4006	696	147	320	843	1340	1936	0
1702	126	0	2728	5519	2791	-4123	-31	4155	496	89	164	706	917	1464	0
1703	126	0	2815	5647	2832	-4231	-8	4239	523	93	23	459	609	1103	0
1704	126	0	2833	5750	2917	-4291	-42	4333	440	69	67	378	535	1020	0
1705	126	0	2923	5695	2772	-4309	75	4233	481	122	87	347	591	937	0
1706	126	0	2811	5490	2679	-4150	66	4084	419	120	25	258	593	950	0
1707	126	0	2685	5265	2580	-3975	52	3922	374	197	131	225	694	1059	1
1708	126	0	2479	4960	2481	-3719	-1	3720	316	194	98	52	781	1125	0
1709	126	0	2364	4657	2293	-3510	35	3475	438	285	147	240	1154	1476	0
1710	126	0	2158	4425	2267	-3291	-54	3346	323	219	217	15	1226	1532	0
1711	126	0	2174	4178	2004	-3176	85	3091	391	325	172	58	1140	1323	0
1712	126	0	1964	3938	1974	-2951	-5	2956	300	275	69	-141	793	944	0
1713	126	0	1981	3783	1802	-2882	89	2792	217	159	102	-296	345	525	0
1714	126	0	1900	3618	1718	-2759	91	2668	188	213	54	-382	273	475	0
1715	126	0	1828	3517	1689	-2672	69	2603	186	213	27	-382	320	444	0
1716	126	0	1802	3499	1697	-2650	52	2598	219	213	-9	-442	275	343	0
1717	123	0	1851	3573	1722	-2712	64	2647	186	294	87	-442	358	488	0
1718	123	0	1888	3736	1848	-2812	20	2792	190	322	100	-473	525	694	0
1719	123	0	2047	3994	1947	-3020	50	2970	258	368	161	-452	857	909	0
1720	123	0	2066	4079	2013	-3072	26	3046	197	364	116	-512	937	894	0
1721	123	0	1094	3992	2898	-2543	-902	3445	-471	-355	-527	-1148	58	-42	0
1722	123	0	2642	6244	3602	-4443	-480	4923	-62	100	-60	-723	347	388	0
1723	123	0	4655	9021	4366	-6838	144	6693	349	351	225	-609	349	186	0
1724	123	0	5154	10551	5397	-7852	-121	7974	120	246	95	-651	192	259	0
1725	123	0	5620	11370	5750	-8495	-65	8560	145	228	27	-684	-87	265	0
1726	123	0	5847	11911	6064	-8879	-108	8987	60	176	102	-659	176	-110	0
1727	123	0	6101	12307	6206	-9204	-52	9256	205	223	120	-692	492	-69	0
1728	123	0	6421	12675	6254	-9548	83	9464	318	413	353	-465	519	1540	0
1729	123	0	6251	12992	6741	-9621	-245	9866	327	488	236	-523	737	1813	0
1730	123	0	6311	13110	6799	-9710	-244	9954	308	246	147	-442	948	964	0
1731	123	0	6525	13256	6731	-9890	-103	9993	409	102	215	-261	770	1299	0
1732	123	0	6814	13353	6539	-10083	137	9946	345	62	153	-131	244	1082	0
1733	123	0	7186	13378	6192	-10282	497	9785	455	172	-15	-172	428	-304	0
1734	123	0	7267	13360	6093	-10313	587	9726	157	209	-17	-170	593	-735	0
1735	123	0	7236	13362	6126	-10299	555	9744	157	118	-203	-434	304	-203	0
1736	123	0	7037	13384	6347	-10210	345	9865	302	95	-131	-248	-393	-374	0
1737	123	0	6881	13376	6495	-10128	193	9935	271	162	50	-161	-1078	-570	0
1738	123	0	6689	13343	6654	-10016	17	9998	450	275	108	-31	-1460	25	0
1739	123	0	6668	13314	6646	-9991	11	9980	795	327	153	525	-1189	1293	0
1740	123	0	6573	13281	6708	-9927	-67	9994	1169	438	238	847	-735	2452	0
1741	123	0	6568	13224	6656	-9896	-44	9940	1278	452	155	1002	-785	3125	0
1742	123	0	6518	13174	6656	-9846	-69	9915	1193	500	-71	871	-762	2525	0
1743	123	0	6398	13114	6716	-9756	-159	9915	909	234	-236	649	-1047	1398	0
1744	123	0	6437	13050	6613	-9743	-88	9831	667	164	-248	744	-938	2182	0
1745	123	0	6458	13001	6543	-9729	-42	9772	713	81	-228	785	-679	3218	0
1746	123	0	6443	12928	6485	-9685	-21	9706	694	126	50	744	83	3775	0
1747	123	0	6361	12881	6520	-9621	-79	9700	746	207	141	618	1074	4394	0
1748	123	0	6357	12838	6481	-9597	-62	9659	845	318	296	440	1957	5655	0
1749	123	0	6271	12802	6531	-9536	-130	9666	1167	413	494	215	2820	6491	0
1750	123	0	6050	12741	6691	-9395	-320	9716	1224	372	514	-44	3150	6202	0
1751	123	0	6069	12674	6605	-9371	-268	9639	1371	259	494	-159	3010	5781	0
1752	123	0	5991	12608	6617	-9299	-313	9612	1325	67	389	-308	2203	5371	0
1753	123	0	6045	12547	6502	-9296	-228	9524	1427	0	221	-271	1280	4809	0
1754	123	0	6103	12466	6363	-9284	-130	9414	1474	-128	178	-95	721	4203	0
1755	123	0	6167	12402	6235	-9284	-34	9318	1348	-205	23	147	320	3171	0
1756	123	0	6179	12311	6132	-9245	23	9221	1218	-393	36	182	-79	2137	0
1757	123	0	6144	12181	6037	-9162	53	9109	1154	-452	83	401	-29	1189	0
1758	123	0	6059	12043	5984	-9051	37	9013	1016	-754	135	428	-100	616	0
1759	123	0	6069	11896	5827	-8982	121	8861	929	-673	81	779	440	230	0
1760	123	0	5843	11742	5899	-8792	-28	8820	795	-651	23	1020	646	289	0
1761	123	0	5896	11597	5701	-8746	97	8649	626	-568	-25	1484	690	120	0
1762	123	0	5771	11395	5624	-8583	73	8509	473	-715	-153	1771	510	-671	0
1763	123	0	5669	11133	5464	-8401	102	8298	-31	-646	-376	2071	498	-1334	0
1764	123	0	5546	10815	5269	-8180	138	8042	-186	-653	-333	2522	847	-869	0
1765	123	0	5360	10458	5098	-7909	131	7778	-341	-570	-382	2840	1185	-545	0
1766	123	0	5138	10150	5012	-7644	63	7581	-477	-448	-341	3158	1796	-457	0
1767	123	0	4962	9862	4900	-7412	31	7381	-711	-269	-368	3214	2250	-428	0
1768	123	0	4924	9624	4700	-7274	112	7162	-653	-137	-129	3202	2679	-238	0
1769	123	0	4691	9391	4700	-7041	-4	7045	-735	40	-15	3071	3168	-5	0
1770	123	0	4662	9209	4547	-6935	57	6878	-607	267	54	2929	3443	104	0
1771	123	0	4594	9071	4477	-6832	58	6774	-618	486	180	2477	3220	9	0
1772	123	0	4548	8951	4403	-6749	72	6677	-679	459	190	2007	2706	-589	0
1773	123	0	4582	8865	4283	-6723	149	6574	-713	634	159	1503	2066	-1035	0
1774	123	0	4485	8807	4322	-6646	81	6564	-744	717	378	1024	1724	-1061	0
1775	123	0	4563	8761	4198	-6662	182	6479	-649	971	432	609	1619	-1173	0
1776	123	0	4460	8710	4250	-6585	105	6480	-698	1171	469	258	1460	-1243	0
1777	123	0	4268	8652	4384	-6460	-58	6518	-673	1270	578	-100	1270	-1148	0
1778	123	0	4328	8607	4279	-6467	24	6443	-680	1431	820	-325	1410	-838	0
1779	123	0	4212	8582	4370	-6397	-79	6476	-669	1631	983	-502	1751	-597	0
1780	123	0	4266	8532	4266	-6399	0	6399	-634	1736	1022	-787	2157	-797	0
1781	123	0	4186	8473	4287	-6329	-50	6380	-739	1868	1136	-1084	2401	-925	0
1782	123	0	4255	8435	4180	-6345	37	6307	-886	1800	1078	-1526	2522	-1478	0
1783	123	0	4177	8398	4221	-6287	-22	6309	-1092	1747	1006	-1957	2638	-2225	0
1784	123	0	4115	8369	4254	-6242	-69	6311	-1229	1637	1032	-2178	3005	-2508	0
1785	123	0	4084	8326	4242	-6205	-79	6284	-1402	1501	1037	-2374	3001	-2448	0
1786	123	0	4149	8283	4134	-6216	7	6208	-1253	1584	1099	-2310	2960	-1974	0
1787	123	0	4074	8223	4149	-6148	-37	6186	-1315	1571	1028	-2539	2941	-1604	0
1788	123	0	4132	8196	4064	-6164	34	6130	-1113	1683	1045	-2411	3171	-1084	0
1789	123	0	4078	8155	4077	-6116	0	6116	-1051	1635	1123	-2461	3505	-743	0
1790	123	0	4126	8097	3971	-6111	77	6034	-836	1654	1090	-2469	3705	-574	0
1791	123	0	4026	8072	4046	-6049	-10	6059	-886	1520	1142	-2506	3395	-713	0
1792	123	0	4037	8031	3994	-6034	21	6012	-878	1414	973	-2820	2729	-1057	0
1793	123	0	3994	7990	3996	-5992	-1	5993	-915	1262	832	-2950	2215	-1425	0
1794	123	0	4025	7961	3936	-5993	44	5948	-869	1177	719	-3038	1848	-1383	0
1795	123	0	4033	7928	3895	-5980	69	5911	-890	1051	649	-3173	1670	-1338	0
1796	123	0	3944	7891	3947	-5917	-1	5919	-898	1063	543	-3266	1484	-1096	0
1797	123	0	3988	7866	3878	-5927	55	5872	-805	956	426	-3296	1350	-905	0
1798	123	0	4046	7827	3781	-5936	132	5804	-723	838	405	-3228	1301	-620	0
1799	123	0	3960	7791	3831	-5875	64	5811	-556	824	391	-3313	1387	-155	0
1800	123	0	4010	7756	3746	-5883	132	5751	-420	861	318	-3239	1389	275	0
1801	123	0	3919	7713	3794	-5816	62	5753	-335	801	225	-3119	1002	529	0
1802	123	0	3979	7690	3711	-5834	134	5700	-306	692	54	-3164	360	323	0
1803	123	0	3854	7637	3783	-5745	35	5710	-190	601	-62	-3148	-211	232	0
1804	123	0	3949	7600	3651	-5774	149	5625	-48	521	-151	-2979	-667	434	0
1805	123	0	3865	7589	3724	-5727	70	5656	21	609	-199	-2785	-909	803	0
1806	123	0	3854	7540	3686	-5697	84	5613	133	455	-205	-2578	-1131	1158	0
1807	123	0	3882	7511	3629	-5696	126	5570	388	471	-217	-2198	-1303	1736	0
1808	123	0	3798	7470	3672	-5634	63	5571	494	457	-296	-1810	-1330	2295	0
1809	123	0	3820	7447	3627	-5633	96	5537	692	428	-199	-1365	-1111	3055	0
1810	123	0	3805	7426	3621	-5615	92	5523	832	393	-238	-902	-1051	3606	0
1811	123	0	3698	7391	3693	-5544	2	5542	950	316	-217	-450	-1214	3868	0
1812	123	0	3688	7358	3670	-5523	9	5514	838	52	-285	-174	-1528	3734	0
1813	123	0	3745	7337	3592	-5541	76	5464	931	83	-366	252	-1709	3625	0
1814	123	0	3647	7298	3651	-5472	-2	5474	927	-112	-364	628	-1505	3718	0
1815	123	0	3636	7259	3623	-5447	6	5441	1034	-232	-356	1101	-1332	3878	0
1816	123	0	3596	7212	3616	-5404	-10	5414	1080	-289	-292	1493	-985	4041	0
1817	123	0	3572	7176	3604	-5374	-16	5390	1193	-415	-265	2058	-630	4194	0
1818	123	0	3539	7133	3594	-5336	-27	5363	1270	-426	-182	2473	-188	4343	0
1819	123	0	3549	7106	3557	-5327	-4	5331	1482	-438	-38	3010	455	4698	0
1820	123	0	3498	7077	3579	-5287	-40	5328	1476	-333	-15	3443	921	4906	0
1821	123	0	3548	7049	3501	-5298	23	5275	1577	-395	-34	3759	1086	4787	0
1822	123	0	3424	7009	3585	-5216	-80	5297	1513	-587	-7	3922	1039	4494	0
1823	123	0	3397	6960	3563	-5178	-83	5261	1569	-651	-141	4068	917	4108	0
1824	123	0	3560	6927	3367	-5243	96	5147	1571	-595	1	4211	1167	4011	0
1825	123	0	3372	6908	3536	-5140	-82	5222	1594	-618	-48	4372	1253	4029	0
1826	123	0	3440	6873	3433	-5156	3	5153	1584	-550	-11	4421	1480	3996	0
1827	123	0	3347	6844	3497	-5095	-75	5170	1617	-599	95	4566	1732	4093	0
1828	123	0	3393	6819	3426	-5106	-16	5122	1569	-533	104	4593	1903	4332	0
1829	123	0	3314	6782	3468	-5048	-77	5125	1567	-488	238	4634	2281	4634	0
1830	123	0	3342	6768	3426	-5055	-42	5097	1619	-442	322	4591	2481	4617	0
1831	123	0	3385	6739	3354	-5062	15	5046	1534	-349	263	4512	2353	4434	0
1832	123	0	3294	6716	3422	-5005	-64	5069	1359	-407	147	4287	1811	3864	0
1833	123	0	3400	6698	3298	-5049	51	4998	1363	-310	147	4041	1517	3350	0
1834	123	0	3321	6665	3344	-4993	-11	5004	1228	-465	17	3800	1290	3173	0
1835	123	0	3376	6658	3282	-5017	47	4970	1162	-331	40	3573	1321	2933	0
1836	123	0	3327	6642	3315	-4984	6	4978	1119	-283	147	3433	1297	2911	0
1837	123	0	3325	6642	3317	-4983	4	4979	977	-238	79	3210	1394	2714	0
1838	123	0	3348	6607	3259	-4977	44	4933	962	-100	141	2997	1553	2721	0
1839	123	0	3306	6605	3299	-4955	3	4952	973	-5	258	2857	1860	2844	0
1840	123	0	3314	6588	3274	-4951	20	4931	812	73	209	2673	1949	2710	0
1841	123	0	3284	6572	3288	-4928	-2	4930	731	184	277	2405	1875	2405	0
1842	123	0	3265	6553	3288	-4909	-11	4920	649	141	199	1883	1439	1755	0
1843	123	0	3327	6543	3216	-4935	55	4879	545	225	58	1513	1049	1125	0
1844	123	0	3269	6537	3268	-4903	0	4902	403	244	87	1109	1024	902	0
1845	123	0	3231	6530	3299	-4880	-34	4914	234	273	71	727	1001	582	0
1846	123	0	3316	6520	3204	-4918	56	4862	267	271	124	514	1047	455	0
1847	123	0	3278	6506	3228	-4892	25	4867	172	428	188	137	1202	329	0
1848	123	0	3242	6489	3247	-4865	-2	4868	131	453	267	-122	1414	323	0
1849	123	0	3195	6473	3278	-4834	-41	4875	87	517	339	-440	1662	411	0
1850	123	0	3185	6467	3282	-4826	-48	4874	100	618	376	-583	1819	296	0
1851	123	0	3145	6446	3301	-4795	-78	4873	-56	673	386	-931	1676	-13	0
1852	123	0	3259	6419	3160	-4839	49	4789	-62	657	424	-1280	1336	-638	0
1853	123	0	3142	6403	3261	-4772	-59	4832	-162	558	271	-1546	841	-1144	0
1854	123	0	3145	6380	3235	-4762	-45	4807	-283	646	279	-1875	808	-1338	0
1855	123	0	3226	6372	3146	-4799	40	4759	-285	735	374	-2002	851	-1276	0
1856	123	0	3189	6357	3168	-4773	10	4762	-267	721	444	-2104	902	-1253	0
1857	123	0	3188	6363	3175	-4775	6	4769	-337	832	399	-2120	1034	-1140	0
1858	123	0	3193	6341	3148	-4767	22	4744	-281	944	504	-2122	1280	-744	0
1859	123	0	3216	6351	3135	-4783	40	4743	-263	1047	603	-2118	1720	-89	0
1860	123	0	3172	6330	3158	-4751	7	4744	-248	1094	770	-2037	1854	279	0
1861	123	0	3193	6326	3133	-4759	30	4729	-292	1183	677	-2050	1792	391	0
1862	123	0	3114	6295	3181	-4704	-33	4738	-312	1181	799	-2159	1476	450	0
1863	123	0	3096	6279	3183	-4687	-43	4731	-382	1220	626	-2283	1004	351	0
1864	123	0	3139	6262	3123	-4700	8	4692	-351	1305	673	-2335	946	646	0
1865	123	0	3108	6246	3138	-4677	-15	4692	-314	1369	760	-2320	789	971	0
1866	123	0	3151	6237	3086	-4694	32	4661	-232	1394	810	-2355	667	1261	0
1867	123	0	3048	6208	3160	-4628	-56	4684	-271	1464	841	-2329	554	1503	0
1868	123	0	3108	6206	3098	-4657	5	4652	-151	1544	818	-2281	527	1792	0
1869	123	0	3044	6184	3140	-4614	-48	4662	-23	1592	958	-2176	748	2223	0
1870	123	0	2998	6167	3169	-4582	-85	4668	-13	1604	913	-2157	622	2324	0
1871	123	0	3073	6145	3072	-4609	0	4608	23	1666	991	-2182	459	2176	0
1872	123	0	2964	6126	3162	-4545	-99	4644	9	1577	865	-2242	-19	1854	0
1873	123	0	3015	6109	3094	-4562	-39	4601	-58	1480	737	-2405	-380	1292	0
1874	123	0	3037	6109	3072	-4573	-17	4590	-46	1482	799	-2304	-302	1204	0
1875	123	0	2984	6093	3109	-4538	-62	4601	-56	1284	717	-2310	-349	1059	0
1876	123	0	3125	6095	2970	-4610	77	4532	71	1282	704	-2209	-141	1022	0
1877	123	0	2950	6081	3131	-4515	-90	4606	-5	1255	692	-2073	176	1012	0
1878	123	0	2974	6064	3090	-4519	-58	4577	-15	1117	694	-1969	496	1014	0
1879	123	0	3053	6054	3001	-4553	26	4527	89	1129	834	-1676	1078	1354	0
1880	123	0	2954	6050	3096	-4502	-71	4573	31	1010	669	-1540	1456	1255	0
1881	123	0	3036	6039	3003	-4537	16	4521	162	884	723	-1363	1639	1006	0
1882	123	0	2953	6035	3082	-4494	-64	4558	-17	704	572	-1350	1538	646	0
1883	123	0	3021	6041	3020	-4531	0	4530	-27	580	409	-1191	1377	219	0
1884	123	0	3042	6052	3010	-4547	16	4531	29	490	389	-935	1561	162	0
1885	123	0	2944	6046	3102	-4495	-79	4574	-5	283	409	-721	1815	151	0
1886	123	0	3036	6058	3022	-4547	7	4540	91	256	411	-401	1961	246	0
1887	123	0	2973	6078	3105	-4525	-66	4591	95	180	516	3	2287	481	0
1888	123	0	3023	6078	3055	-4550	-16	4566	153	32	547	281	2355	646	0
1889	123	0	3024	6060	3036	-4542	-6	4548	271	153	719	653	2929	1138	0
1890	123	0	2941	6054	3113	-4497	-86	4583	281	21	547	977	2820	1268	0
1891	123	0	3001	6046	3045	-4523	-22	4545	403	85	583	1280	2859	1270	0
1892	123	0	2956	6060	3104	-4508	-74	4582	389	-77	485	1402	2386	1032	0
1893	123	0	3100	6056	2956	-4578	72	4506	409	-104	490	1565	1971	873	0
1894	123	0	3065	6052	2987	-4558	39	4519	444	-135	391	1765	1751	1008	0
1895	123	0	2976	6045	3069	-4510	-46	4557	479	-201	463	2075	1680	1261	0
1896	123	0	3032	6025	2993	-4528	19	4509	554	-209	479	2250	1594	1524	0
1897	123	0	3073	6025	2952	-4549	60	4488	737	-69	436	2490	1662	1823	0
1898	123	0	2945	6021	3076	-4483	-65	4548	700	-79	364	2762	1757	2170	0
1899	123	0	3032	6006	2974	-4519	29	4490	768	-54	391	2927	1887	2584	0
1900	123	0	3040	6000	2960	-4520	40	4480	948	79	510	3257	2085	3117	0
1901	123	0	2938	6012	3074	-4475	-68	4543	925	-1	358	3197	1938	3039	0
1902	123	0	3087	6010	2923	-4548	82	4466	1008	5	265	3282	1579	2828	0
1903	123	0	2988	5977	2989	-4482	0	4483	960	-87	153	3179	1096	2657	0
1904	123	0	2994	5975	2981	-4484	6	4478	855	-145	65	3142	979	2535	0
1905	123	0	3050	5975	2925	-4512	62	4450	971	-62	71	3173	1080	2716	0
1906	123	0	2953	5967	3014	-4460	-30	4490	935	-201	-9	3005	1026	2681	0
1907	123	0	3085	6000	2915	-4542	85	4457	1006	-129	15	3123	1125	2774	0
1908	123	0	3028	5986	2958	-4507	35	4472	981	-89	27	2991	1196	2917	0
1909	123	0	3066	5977	2911	-4521	77	4444	1070	-81	44	2987	1453	3092	0
1910	123	0	3059	5963	2904	-4511	77	4433	1088	-56	93	2927	1503	3148	0
1911	123	0	3058	5942	2884	-4500	87	4413	1086	-124	25	2706	1317	2801	0
1912	123	0	3012	5922	2910	-4467	51	4416	993	-225	-23	2425	973	2254	0
1913	123	0	3066	5917	2851	-4491	107	4384	975	-263	-120	2238	545	1780	0
1914	123	0	3033	5884	2851	-4458	91	4367	892	-353	-151	2011	291	1526	0
1915	123	0	3066	5880	2814	-4473	126	4347	915	-403	-157	1856	310	1309	0
1916	123	0	2986	5851	2865	-4418	60	4358	785	-395	-145	1658	273	1189	0
1917	123	0	2968	5810	2842	-4389	63	4326	702	-413	-159	1435	203	1138	0
1918	123	0	2994	5783	2789	-4388	102	4286	764	-349	-77	1406	438	1113	0
1919	123	0	2907	5752	2845	-4329	31	4298	675	-298	-81	1092	549	1237	0
1920	123	0	3015	5709	2694	-4362	160	4201	680	-242	81	1063	735	1280	0
1921	123	0	2938	5690	2752	-4314	93	4221	607	-246	-31	760	552	942	0
1922	123	0	2904	5678	2774	-4291	65	4226	424	-201	-118	494	11	502	0
1923	123	0	2962	5662	2700	-4312	131	4181	370	-215	-195	182	-393	69	0
1924	123	0	2918	5620	2702	-4269	108	4161	209	-201	-252	-27	-580	-153	0
1925	123	0	2931	5614	2683	-4272	124	4148	215	-139	-221	-308	-630	-221	0
1926	123	0	2918	5583	2665	-4250	126	4124	157	-21	-176	-401	-777	-145	0
1927	123	0	2892	5571	2679	-4231	106	4125	112	27	-129	-653	-878	-205	0
1928	123	0	2902	5542	2640	-4222	131	4091	141	186	-176	-721	-799	-100	0
1929	123	0	2837	5521	2684	-4179	76	4102	23	258	23	-929	-671	162	0
1930	123	0	2859	5497	2638	-4178	110	4067	64	407	-48	-1006	-611	164	0
1931	123	0	2863	5482	2619	-4172	122	4050	-48	490	-15	-1198	-890	-19	0
1932	123	0	2800	5453	2653	-4126	73	4053	-168	485	-73	-1573	-1344	-475	0
1933	123	0	2860	5428	2568	-4144	146	3998	-197	485	-147	-1744	-1794	-909	0
1934	123	0	2850	5426	2576	-4138	137	4001	-358	485	-91	-1990	-1916	-1099	0
1935	123	0	2885	5424	2539	-4154	173	3981	-395	574	-54	-2165	-1897	-1187	0
1936	123	0	2822	5400	2578	-4111	122	3989	-504	566	11	-2378	-1885	-1456	0
1937	123	0	2811	5381	2570	-4096	120	3975	-556	727	9	-2384	-1823	-1563	0
1938	123	0	2784	5383	2599	-4083	92	3991	-626	636	114	-2461	-1608	-1548	0
1939	123	0	2826	5379	2553	-4102	136	3966	-543	750	310	-2452	-1183	-1389	0
1940	123	0	2757	5379	2622	-4068	67	4000	-690	781	273	-2531	-952	-1581	0
1941	123	0	2834	5377	2543	-4105	145	3960	-669	772	384	-2622	-905	-1961	0
1942	123	0	2745	5352	2607	-4048	69	3979	-758	808	223	-2661	-1053	-2609	0
1943	123	0	2767	5362	2595	-4064	86	3978	-923	688	159	-2820	-1293	-3206	0
1944	123	0	2801	5371	2570	-4086	115	3970	-950	717	149	-2743	-1086	-3462	0
1945	123	0	2755	5379	2624	-4067	65	4001	-1078	669	238	-2791	-828	-3726	0
1946	123	0	2764	5340	2576	-4052	94	3958	-1006	690	236	-2638	-516	-3843	0
1947	123	0	2740	5331	2591	-4035	74	3961	-1090	647	277	-2603	-184	-3986	0
1948	123	0	2761	5317	2556	-4039	102	3936	-1101	715	364	-2353	190	-4050	0
1949	123	0	2689	5315	2626	-4002	31	3970	-1138	719	395	-2188	733	-3773	0
1950	123	0	2718	5315	2597	-4016	60	3956	-1049	675	397	-2019	1121	-3788	0
1951	123	0	2688	5305	2617	-3996	35	3961	-1074	605	498	-1932	1134	-3926	0
1952	123	0	2660	5298	2638	-3979	11	3968	-1156	539	393	-1864	950	-4271	0
1953	123	0	2683	5280	2597	-3981	43	3938	-1210	393	308	-1746	805	-4687	0
1954	123	0	2662	5288	2626	-3975	18	3957	-1187	287	281	-1685	752	-4731	0
1955	123	0	2683	5276	2593	-3979	45	3934	-1131	254	442	-1522	946	-4564	0
1956	123	0	2625	5280	2655	-3952	-15	3967	-1156	190	403	-1239	1086	-4374	0
1957	123	0	2685	5257	2572	-3971	56	3914	-960	207	382	-937	1136	-4106	0
1958	123	0	2591	5208	2617	-3899	-13	3912	-937	176	444	-760	1342	-3736	0
1959	123	0	2553	5166	2613	-3859	-30	3889	-816	201	444	-494	1598	-3179	0
1960	123	0	2553	5121	2568	-3837	-7	3844	-634	221	558	-124	1800	-2712	0
1961	123	0	2526	5059	2533	-3792	-3	3796	-554	89	467	71	1559	-2626	0
1962	123	0	2536	5011	2475	-3773	30	3743	-426	46	438	219	1173	-2622	0
1963	123	0	2520	5026	2506	-3773	7	3766	-446	65	287	322	721	-2719	0
1964	123	0	2566	5045	2479	-3805	43	3762	-325	-102	320	452	545	-2454	0
1965	123	0	2664	5133	2469	-3898	97	3801	-296	-87	298	719	469	-2071	0
1966	123	0	2627	5238	2611	-3932	8	3924	-176	-91	263	981	485	-1732	0
1967	123	0	2700	5348	2648	-4024	26	3998	-54	-141	242	1270	415	-1414	0
1968	123	0	2811	5455	2644	-4133	83	4049	112	-93	287	1482	572	-890	0
1969	123	0	2823	5614	2791	-4218	16	4202	263	-223	244	1761	841	-349	0
1970	123	0	2919	5792	2873	-4355	23	4332	335	-192	331	2023	905	77	0
1971	123	0	3123	6015	2892	-4569	115	4453	486	-131	345	2213	789	263	0
1972	123	0	3106	6266	3160	-4686	-27	4713	428	-318	112	2194	323	0	0
1973	123	0	3372	6479	3107	-4925	132	4793	529	-440	180	2252	-93	-46	0
1974	123	0	3327	6628	3301	-4977	13	4964	498	-455	36	2349	-95	71	0
1975	123	0	3445	6766	3321	-5105	62	5043	521	-479	-7	2419	-79	213	0
1976	123	0	3540	6888	3348	-5214	96	5118	671	-599	50	2595	-93	397	0
1977	123	0	3438	6865	3427	-5151	5	5146	607	-597	-21	2607	-114	715	0
1978	123	0	3390	6693	3303	-5041	43	4998	779	-599	-34	2708	65	950	0
1979	123	0	3211	6415	3204	-4813	3	4809	808	-547	50	2801	395	1435	1
1980	123	0	3036	6095	3059	-4565	-11	4577	816	-605	15	2778	275	1575	0
1981	121	0	2956	5769	2813	-4362	71	4291	937	-562	85	2832	170	1565	0
1982	121	0	2755	5517	2762	-4136	-3	4139	826	-663	-98	2496	-258	1200	0
1983	121	0	2760	5307	2547	-4033	106	3927	849	-698	-178	2395	-710	890	0
1984	121	0	2542	5065	2523	-3803	9	3794	777	-762	-238	2275	-884	762	0
1985	121	0	2518	4875	2357	-3696	80	3616	758	-708	-256	2033	-896	743	0
1986	121	0	2373	4714	2341	-3543	16	3527	820	-663	-230	2033	-940	828	0
1987	121	0	2289	4560	2271	-3424	9	3415	801	-605	-261	1815	-911	774	0
1988	121	0	2297	4481	2184	-3389	56	3332	871	-554	-172	1744	-758	991	0
1989	121	0	2175	4473	2298	-3324	-61	3385	873	-486	-166	1662	-500	1278	0
1990	121	0	2264	4500	2236	-3382	14	3368	894	-430	-124	1480	-422	1303	0
1991	121	0	2336	4547	2211	-3441	62	3379	880	-331	-116	1278	-558	1103	0
1992	121	0	2297	4590	2293	-3443	2	3441	746	-393	-182	991	-995	777	0
1993	121	0	2342	4619	2277	-3480	32	3448	638	-345	-211	661	-1245	411	0
1994	121	0	2297	4671	2374	-3484	-38	3522	531	-331	-312	448	-1385	296	0
1995	121	0	2382	4690	2308	-3536	37	3499	572	-287	-289	271	-1288	254	0
1996	121	0	2443	4743	2300	-3593	71	3521	539	-240	-190	69	-1165	335	0
1997	121	0	2394	4778	2384	-3586	5	3581	483	-176	-219	-48	-1193	364	0
1998	121	0	2505	4809	2304	-3657	100	3556	461	-13	-95	-170	-944	486	0
1999	121	0	2363	4824	2461	-3593	-49	3642	349	23	-87	-314	-657	671	0
[truncated: 31,481 more rows]
