# Supplementary material for: A Robust and Real-Time Capable Envelope-Based Algorithm for Heart Sound Classification: Validation under Different Physiological Conditions
Source: Sensors (Basel). 2020 Feb 11;20(4):972. doi: 10.3390/s20040972 (PMC7070375; doi:10.3390/s20040972)
Supplement: Supplementary file 1 [file sensors-20-00972-s001.zip › Messungen/jw/jw01_unfiltered.csv]

Dataset No.	Pulse (bpm)	Pacer Bit	leadI (�V)	leadII (�V)	leadIII (�V)	lead_avR (�V)	lead_avL (�V)	lead_avF (�V)	V1 (�V)	V2 (�V)	V3 (�V)	V4 (�V)	V5 (�V)	V6 (�V)	R-Wave
1	0	0	-1764	-1051	713	1407	-1238	-169	-141	-1858	-841	-640	-269	-211	0
2	0	0	2	-1051	-1053	524	527	-1052	128	-2258	339	690	455	442	0
3	0	0	-3428	-7630	-4202	5529	387	-5916	164	-2281	281	772	438	291	0
4	0	0	-3905	-7651	-3746	5778	-79	-5698	102	-2376	422	723	362	308	0
5	0	0	-4235	-7612	-3377	5923	-429	-5494	29	-2469	374	700	256	141	0
6	0	0	-4324	-7587	-3263	5955	-530	-5425	0	-2254	329	719	353	133	0
7	0	0	-4344	-7610	-3266	5977	-539	-5438	-11	-2403	368	725	277	174	0
8	0	0	-4158	-7593	-3435	5875	-361	-5514	34	-2322	355	741	304	203	0
9	0	0	-3744	-7567	-3823	5655	39	-5695	87	-2295	322	721	353	240	0
10	0	0	-3461	-7548	-4087	5504	313	-5817	122	-2178	347	690	259	331	1
11	0	0	-3231	-7564	-4333	5397	551	-5948	164	-2304	335	545	335	267	0
12	0	0	-3263	-7554	-4291	5408	514	-5922	162	-2349	271	616	226	221	0
13	0	0	-3569	-7569	-4000	5569	215	-5784	-5	-2386	153	405	145	17	0
14	0	0	-4014	-7554	-3540	5784	-237	-5547	-29	-2415	226	389	147	17	0
15	0	0	-4311	-7544	-3233	5927	-539	-5388	-120	-2589	174	401	44	-65	0
16	0	0	-4509	-7556	-3047	6032	-731	-5301	-54	-2438	65	393	131	-69	0
17	0	0	-4541	-7536	-2995	6038	-773	-5265	-186	-2510	97	318	102	-106	0
18	0	0	-4208	-7533	-3325	5870	-441	-5429	-114	-2395	104	333	139	-54	0
19	0	0	-3979	-7517	-3538	5748	-220	-5527	-36	-2438	81	271	108	-58	0
20	0	0	-3608	-7515	-3907	5561	149	-5711	-7	-2430	91	143	100	-23	0
21	0	0	-3408	-7503	-4095	5455	343	-5799	65	-2384	46	170	83	54	0
22	0	0	-3466	-7501	-4035	5483	284	-5768	5	-2473	73	36	56	-58	0
23	0	0	-3742	-7511	-3769	5626	13	-5640	-32	-2494	25	31	-21	-75	0
24	0	0	-4111	-7519	-3408	5815	-351	-5463	-139	-2473	-7	-34	-58	-174	0
25	0	0	-4429	-7488	-3059	5958	-685	-5273	-137	-2593	-23	11	-79	-223	0
26	0	0	-4573	-7469	-2896	6021	-838	-5182	-217	-2564	9	-85	-135	-248	0
27	0	0	-4505	-7463	-2958	5984	-773	-5210	-170	-2537	11	-93	-180	-217	0
28	0	0	-4299	-7428	-3129	5863	-585	-5278	-143	-2611	15	-77	-164	-141	0
29	0	0	-3936	-7480	-3544	5708	-196	-5512	-122	-2578	-23	-91	-192	-126	0
30	0	0	-3568	-7488	-3920	5528	176	-5704	19	-2531	5	-75	-110	-69	0
31	0	0	-3331	-7474	-4143	5402	406	-5808	29	-2545	-31	-42	-71	-42	0
32	0	0	-3359	-7467	-4108	5413	374	-5787	-62	-2603	-15	-230	-188	-44	0
33	0	0	-3543	-7455	-3912	5499	184	-5683	-25	-2620	-110	-102	-180	-139	0
34	0	0	-3983	-7457	-3474	5720	-254	-5465	-178	-2729	-164	-184	-228	-236	0
35	0	0	-4200	-7430	-3230	5815	-485	-5330	-217	-2675	-166	-213	-190	-287	0
36	0	0	-4411	-7412	-3001	5911	-705	-5206	-201	-2708	-225	-225	-188	-219	0
37	0	0	-4408	-7426	-3018	5917	-695	-5222	-258	-2729	-279	-213	-236	-213	0
38	0	0	-4223	-7412	-3189	5817	-517	-5300	-188	-2671	-269	-190	-240	-178	0
39	0	0	-3893	-7381	-3488	5637	-202	-5434	-108	-2673	-259	-170	-168	-129	0
40	0	0	-3724	-7404	-3680	5564	-22	-5542	-131	-2679	-292	-232	-159	-108	0
41	0	0	-3476	-7379	-3903	5427	213	-5641	-147	-2642	-252	-147	-195	-77	0
42	0	0	-3500	-7362	-3862	5431	181	-5612	-112	-2690	-246	-27	-182	-128	0
43	0	0	-3662	-7377	-3715	5519	26	-5546	-93	-2650	-180	-95	-159	-98	0
44	0	0	-4146	-7372	-3226	5759	-460	-5299	-145	-2657	-137	-23	-141	-106	0
45	0	0	-4373	-7348	-2975	5860	-699	-5161	-207	-2748	-81	23	-178	-170	0
46	0	0	-4520	-7350	-2830	5935	-845	-5090	-197	-2671	58	157	-69	-102	0
47	0	0	-4509	-7372	-2863	5940	-823	-5117	-159	-2679	46	145	-40	-112	0
48	0	0	-4320	-7309	-2989	5814	-665	-5149	-126	-2611	176	201	48	0	0
49	0	0	-3940	-7302	-3362	5621	-289	-5332	-106	-2448	294	310	65	139	0
50	0	0	-3719	-7321	-3602	5520	-58	-5461	-25	-2520	360	488	100	131	0
51	0	0	-3481	-7300	-3819	5390	169	-5559	56	-2471	316	459	124	172	0
52	0	0	-3500	-7290	-3790	5395	145	-5540	27	-2423	368	510	225	186	0
53	0	0	-3752	-7280	-3528	5516	-112	-5404	-89	-2436	461	450	244	98	0
54	0	0	-4092	-7263	-3171	5677	-460	-5217	-110	-2326	432	500	164	1	0
55	0	0	-4480	-7232	-2752	5856	-864	-4992	-194	-2463	453	424	147	-97	0
56	0	0	-4600	-7236	-2636	5918	-982	-4936	-168	-2471	438	452	116	-77	0
57	0	0	-4654	-7234	-2580	5944	-1037	-4907	-194	-2393	391	471	120	-126	0
58	0	0	-4393	-7207	-2814	5800	-789	-5010	-170	-2370	391	438	137	-110	0
59	0	0	-4150	-7205	-3055	5677	-547	-5130	-46	-2403	384	455	225	-21	0
60	0	0	-3825	-7210	-3385	5517	-220	-5297	-56	-2405	380	345	120	-83	0
61	0	0	-3686	-7199	-3513	5442	-86	-5356	-7	-2295	372	378	221	-46	0
62	0	0	-3785	-7170	-3385	5477	-200	-5277	-122	-2347	353	316	85	-95	0
63	0	0	-3959	-7150	-3191	5554	-384	-5170	-114	-2351	298	329	126	-246	0
64	0	0	-4405	-7148	-2743	5776	-831	-4945	-240	-2405	347	294	77	-279	0
65	0	0	-4673	-7090	-2417	5881	-1128	-4753	-298	-2368	267	199	-19	-397	0
66	0	0	-4819	-7092	-2273	5955	-1273	-4682	-287	-2345	391	164	-11	-399	0
67	0	0	-4865	-7086	-2221	5975	-1322	-4653	-306	-2372	353	93	-135	-339	0
68	0	0	-4643	-7079	-2436	5861	-1103	-4757	-322	-2335	362	58	-95	-322	0
69	0	0	-4343	-7051	-2708	5697	-817	-4879	-195	-2293	366	50	-87	-364	0
70	0	0	-4138	-7048	-2910	5593	-614	-4979	-232	-2306	422	-5	-149	-351	0
71	0	0	-3940	-7001	-3061	5470	-439	-5031	-219	-2225	364	-64	-164	-316	0
72	0	0	-3921	-6980	-3059	5450	-431	-5019	-157	-2265	413	-29	-133	-345	0
73	0	0	-4140	-6982	-2842	5561	-649	-4912	-223	-2300	327	-58	-98	-436	0
74	0	0	-4534	-6941	-2407	5737	-1063	-4674	-310	-2382	267	-29	-172	-498	0
75	0	0	-4833	-6945	-2112	5889	-1360	-4528	-347	-2446	215	-65	-174	-477	0
76	0	0	-4922	-6908	-1986	5915	-1468	-4447	-358	-2481	230	7	-50	-463	0
77	0	0	-4883	-6898	-2015	5890	-1434	-4456	-428	-2549	153	-60	-79	-424	0
78	0	0	-4623	-6861	-2238	5742	-1192	-4549	-296	-2564	85	54	-114	-244	0
79	0	0	-4274	-6807	-2533	5540	-870	-4670	-254	-2572	0	13	-62	-186	0
80	0	0	-3915	-6799	-2884	5357	-515	-4841	-246	-2558	-60	19	42	-168	0
81	0	0	-3678	-6791	-3113	5234	-282	-4952	-114	-2595	-13	1	65	-100	0
82	0	0	-3717	-6764	-3047	5240	-335	-4905	-172	-2619	-40	-7	44	-143	0
83	0	0	-3855	-6737	-2882	5296	-486	-4809	-225	-2619	-176	0	52	-226	0
84	0	0	-4132	-6714	-2582	5423	-775	-4648	-219	-2675	-69	-3	77	-172	0
85	0	0	-4483	-6681	-2198	5582	-1142	-4439	-331	-2778	-250	-42	34	-323	0
86	0	0	-4512	-6646	-2134	5579	-1189	-4390	-250	-2698	-197	-5	89	-267	0
87	0	0	-4503	-6623	-2120	5563	-1191	-4371	-259	-2750	-269	89	100	-203	0
88	0	0	-4279	-6632	-2353	5455	-963	-4492	-240	-2675	-195	27	42	-149	0
89	0	0	-3892	-6627	-2735	5259	-578	-4681	-116	-2648	-102	141	209	1	0
90	0	0	-3583	-6543	-2960	5063	-311	-4751	-184	-2679	-192	85	188	-62	0
91	0	0	-3228	-6524	-3296	4876	34	-4910	-7	-2599	-34	263	201	110	0
92	0	0	-3318	-6530	-3212	4924	-53	-4871	-91	-2624	-52	343	240	122	0
93	0	0	-3494	-6502	-3008	4998	-243	-4755	-122	-2675	-95	341	215	-108	0
94	0	0	-3824	-6489	-2665	5156	-579	-4577	-141	-2599	38	372	302	-58	0
95	0	0	-4112	-6471	-2359	5291	-876	-4415	-195	-2620	1	428	256	-157	0
96	0	0	-4240	-6469	-2229	5354	-1005	-4349	-213	-2574	112	510	312	-9	0
97	0	0	-4173	-6433	-2260	5303	-956	-4346	-178	-2531	137	613	329	23	0
98	0	0	-3950	-6400	-2450	5175	-750	-4425	-151	-2539	289	711	353	93	0
99	0	0	-3610	-6384	-2774	4997	-418	-4579	-77	-2438	302	776	391	162	0
100	0	0	-3342	-6378	-3036	4860	-153	-4707	-65	-2349	298	836	450	122	0
101	0	0	-3083	-6382	-3299	4732	108	-4840	23	-2403	393	865	558	145	0
102	0	0	-3102	-6365	-3263	4733	80	-4814	-50	-2370	479	855	512	176	0
103	0	0	-3267	-6336	-3069	4801	-99	-4702	-13	-2304	434	861	430	141	0
104	0	0	-3708	-6365	-2657	5036	-525	-4511	-151	-2283	455	814	502	-15	0
105	0	0	-4011	-6339	-2328	5175	-841	-4333	-151	-2376	356	679	453	-141	0
106	0	0	-4142	-6351	-2209	5246	-966	-4280	-114	-2343	399	519	446	-143	0
107	0	0	-4171	-6357	-2186	5264	-992	-4271	-159	-2308	399	514	424	-116	0
108	0	0	-4016	-6355	-2339	5185	-838	-4347	-203	-2250	285	475	279	-62	0
109	0	0	-3605	-6330	-2725	4967	-440	-4527	-83	-2285	337	368	384	-58	0
110	0	0	-3364	-6390	-3026	4877	-169	-4708	-11	-2298	250	362	291	13	0
111	0	0	-3166	-6382	-3216	4774	25	-4799	-89	-2376	192	413	205	-1	0
112	0	0	-3183	-6405	-3222	4794	19	-4813	-65	-2368	75	306	217	-102	0
113	0	0	-3486	-6415	-2929	4950	-278	-4672	-133	-2487	1	312	225	-91	0
114	0	0	-3904	-6458	-2554	5181	-675	-4506	-238	-2622	-143	176	118	-164	0
115	0	0	-4115	-6466	-2351	5290	-882	-4408	-211	-2669	-217	168	139	-225	0
116	0	0	-4351	-6502	-2151	5426	-1100	-4326	-271	-2733	-285	195	172	-166	0
117	0	0	-4274	-6518	-2244	5396	-1015	-4381	-199	-2760	-409	135	155	-168	0
118	0	0	-4053	-6576	-2523	5314	-765	-4549	-197	-2756	-310	131	267	11	0
119	0	0	-3740	-6611	-2871	5175	-434	-4741	-137	-2748	-417	192	314	31	0
120	0	0	-3296	-6621	-3325	4958	14	-4973	-54	-2665	-492	259	409	67	0
121	0	0	-3074	-6661	-3587	4867	256	-5124	42	-2762	-356	306	467	199	0
122	0	0	-3160	-6704	-3544	4932	192	-5124	-58	-2783	-417	351	517	199	0
123	0	0	-3339	-6745	-3406	5042	33	-5075	-27	-2880	-461	422	422	143	0
124	0	0	-3651	-6780	-3129	5215	-261	-4954	-58	-2745	-401	450	570	162	0
125	0	0	-3998	-6830	-2832	5414	-583	-4831	-122	-2910	-434	455	558	128	0
126	0	0	-4052	-6857	-2805	5454	-623	-4831	-46	-2745	-364	614	638	215	0
127	0	0	-4029	-6902	-2873	5465	-578	-4887	-50	-2789	-285	587	647	263	0
128	0	0	-3738	-6927	-3189	5332	-274	-5058	75	-2748	-244	679	702	329	0
129	0	0	-3445	-6952	-3507	5198	31	-5229	0	-2651	-246	746	756	477	0
130	0	0	-3009	-6991	-3982	5000	486	-5486	234	-2589	-174	857	919	490	0
131	0	0	-2806	-7011	-4205	4908	699	-5608	219	-2671	-112	845	828	500	0
132	0	0	-2758	-7018	-4260	4888	751	-5639	211	-2549	-48	929	894	547	0
133	0	0	-3007	-7063	-4056	5035	524	-5559	248	-2558	-147	1049	938	455	0
134	0	0	-3402	-7088	-3686	5245	142	-5387	114	-2574	-62	1041	954	424	0
135	0	0	-3662	-7115	-3453	5388	-104	-5284	110	-2553	-19	1132	904	485	0
136	0	0	-3764	-7135	-3371	5449	-196	-5253	106	-2479	17	1220	995	463	0
137	0	0	-3793	-7168	-3375	5480	-209	-5271	31	-2496	0	1243	1055	419	0
138	0	0	-3549	-7170	-3621	5359	36	-5395	162	-2440	116	1195	1092	566	0
139	0	0	-3124	-7207	-4083	5165	479	-5645	281	-2357	157	1270	1072	593	0
140	0	0	-2922	-7201	-4279	5061	678	-5740	225	-2304	161	1299	1012	603	0
141	0	0	-2689	-7205	-4516	4947	913	-5860	283	-2314	141	1181	950	585	0
142	0	0	-2704	-7216	-4512	4960	904	-5864	343	-2329	145	1144	1002	529	0
143	0	0	-2949	-7249	-4300	5099	675	-5774	172	-2405	91	1068	853	490	0
144	0	0	-3207	-7273	-4066	5240	429	-5669	182	-2265	15	1125	795	502	0
145	0	0	-3558	-7267	-3709	5412	75	-5488	77	-2310	23	1055	905	323	0
146	0	0	-3754	-7296	-3542	5525	-106	-5419	19	-2285	-44	1078	791	289	0
147	0	0	-3689	-7278	-3589	5483	-50	-5433	128	-2277	-31	1068	812	374	0
148	0	0	-3523	-7257	-3734	5390	105	-5495	106	-2275	75	1032	824	428	0
149	0	0	-3158	-7255	-4097	5206	469	-5676	194	-2258	32	1074	735	430	0
150	0	0	-2838	-7255	-4417	5046	789	-5836	197	-2126	141	1078	754	461	0
151	0	0	-2712	-7286	-4574	4999	931	-5930	267	-2066	97	1032	671	510	0
152	0	0	-2732	-7269	-4537	5000	902	-5903	195	-2095	128	865	657	364	0
153	0	0	-3061	-7263	-4202	5162	570	-5732	137	-2176	137	756	568	281	0
154	0	0	-3418	-7263	-3845	5340	213	-5554	38	-2147	143	649	471	77	0
155	0	0	-3833	-7278	-3445	5555	-194	-5361	-56	-2232	114	517	368	1	0
156	0	0	-4000	-7294	-3294	5647	-353	-5294	-38	-2244	65	539	368	-67	0
157	0	0	-4043	-7319	-3276	5681	-383	-5297	-67	-2217	106	488	312	11	0
158	0	0	-3919	-7315	-3396	5617	-261	-5355	-58	-2242	52	428	281	-46	0
159	0	0	-3552	-7311	-3759	5431	103	-5535	0	-2277	71	329	186	-64	0
160	0	0	-3308	-7319	-4011	5313	351	-5665	44	-2242	13	380	197	-1	0
161	0	0	-3104	-7276	-4172	5190	534	-5724	79	-2300	-32	314	178	-19	0
162	0	0	-3107	-7243	-4136	5175	514	-5689	58	-2364	-25	244	149	-9	0
163	0	0	-3378	-7292	-3914	5335	268	-5603	-15	-2331	-122	182	67	-69	0
164	0	0	-3808	-7288	-3480	5548	-164	-5384	-145	-2434	-232	126	25	-112	0
165	0	0	-4024	-7257	-3233	5640	-395	-5245	-135	-2419	-258	42	-36	-238	0
166	0	0	-4251	-7261	-3010	5756	-620	-5135	-147	-2554	-263	81	38	-137	0
167	0	0	-4156	-7265	-3109	5710	-523	-5187	-201	-2465	-314	-15	-44	-170	0
168	0	0	-3985	-7286	-3301	5635	-342	-5293	-56	-2440	-232	110	36	-56	0
169	0	0	-3628	-7261	-3633	5444	2	-5447	-58	-2432	-184	64	93	23	0
170	0	0	-3312	-7238	-3926	5275	307	-5582	71	-2409	-162	85	129	67	0
171	0	0	-3162	-7259	-4097	5210	467	-5678	11	-2440	-166	79	178	48	0
172	0	0	-3102	-7245	-4143	5173	520	-5694	40	-2359	-87	234	203	128	0
173	0	0	-3362	-7243	-3881	5302	259	-5562	29	-2502	-95	190	162	52	0
174	0	0	-3696	-7255	-3559	5475	-68	-5407	-17	-2409	-89	242	263	-23	0
175	0	0	-4051	-7240	-3189	5645	-431	-5214	-85	-2444	13	269	226	31	0
176	0	0	-4144	-7238	-3094	5691	-525	-5166	-56	-2395	17	306	236	-38	0
177	0	0	-4200	-7232	-3032	5716	-584	-5132	-141	-2343	-11	323	217	42	0
178	0	0	-3959	-7224	-3265	5591	-347	-5244	-40	-2293	48	356	271	48	0
179	0	0	-3618	-7216	-3598	5417	-10	-5407	46	-2312	180	382	314	114	0
180	0	0	-3277	-7228	-3951	5252	337	-5589	98	-2234	184	438	358	122	0
181	0	0	-3131	-7230	-4099	5180	484	-5664	124	-2159	298	512	238	143	0
182	0	0	-3156	-7226	-4070	5191	457	-5648	48	-2163	271	479	322	98	0
183	0	0	-3432	-7234	-3802	5333	185	-5518	0	-2223	360	502	236	62	0
184	0	0	-3827	-7210	-3383	5518	-222	-5296	-54	-2229	343	492	236	-5	0
185	0	0	-4006	-7205	-3199	5605	-403	-5202	-102	-2201	397	549	228	-73	0
186	0	0	-4248	-7189	-2941	5718	-653	-5065	-77	-2137	368	566	252	-19	0
187	0	0	-4233	-7216	-2983	5724	-625	-5099	-176	-2184	355	531	230	-87	0
188	0	0	-4012	-7191	-3179	5601	-416	-5185	-48	-2180	469	589	292	50	0
189	0	0	-3672	-7218	-3546	5445	-63	-5382	-73	-2019	420	566	298	75	0
190	0	0	-3383	-7189	-3806	5286	211	-5497	29	-2015	547	523	304	48	0
191	0	0	-3234	-7181	-3947	5207	356	-5564	13	-2011	550	541	283	81	0
192	0	0	-3259	-7164	-3905	5211	323	-5534	77	-1943	521	572	240	73	0
193	0	0	-3515	-7199	-3684	5357	84	-5441	-69	-2002	630	568	143	-23	0
194	0	0	-3892	-7199	-3307	5545	-292	-5253	-67	-1955	661	500	225	-79	0
195	0	0	-4259	-7201	-2942	5730	-658	-5071	-164	-1992	671	448	79	-186	0
196	0	0	-4451	-7207	-2756	5829	-847	-4981	-128	-2052	717	349	25	-184	0
197	0	0	-4437	-7172	-2735	5804	-851	-4953	-226	-1972	659	292	75	-180	0
198	0	0	-4270	-7176	-2906	5723	-682	-5041	-157	-1969	735	335	85	-182	0
199	0	0	-3917	-7199	-3282	5558	-317	-5240	-131	-1891	679	298	17	-131	0
200	0	0	-3615	-7172	-3557	5393	-29	-5364	-21	-1978	570	261	64	-190	0
201	0	0	-3392	-7145	-3753	5268	180	-5449	-13	-1918	521	203	77	-172	0
202	0	0	-3436	-7176	-3740	5306	152	-5458	-122	-1988	403	73	-34	-161	0
203	0	0	-3723	-7189	-3466	5456	-128	-5327	-120	-2099	327	34	-64	-211	0
204	0	0	-4141	-7179	-3038	5660	-551	-5108	-190	-2172	151	-19	-182	-343	0
205	0	0	-4468	-7193	-2725	5830	-871	-4959	-263	-2184	147	-131	-131	-386	0
206	0	0	-4584	-7166	-2582	5875	-1001	-4874	-248	-2269	85	-211	-190	-413	0
207	0	0	-4561	-7158	-2597	5859	-982	-4877	-287	-2329	-36	-234	-292	-424	0
208	0	0	-4438	-7154	-2716	5796	-861	-4935	-228	-2415	-38	-296	-275	-353	0
209	0	0	-4047	-7164	-3117	5605	-465	-5140	-217	-2285	-64	-337	-201	-320	0
210	0	0	-3840	-7176	-3336	5508	-252	-5256	-129	-2326	-133	-386	-225	-250	0
211	0	0	-3661	-7170	-3509	5415	-76	-5339	-168	-2351	-67	-442	-277	-195	0
212	0	0	-3667	-7137	-3470	5402	-98	-5303	-128	-2362	-192	-333	-267	-205	0
213	0	0	-3925	-7158	-3233	5541	-346	-5195	-209	-2461	-194	-296	-401	-294	0
214	0	0	-4284	-7164	-2880	5724	-702	-5022	-232	-2407	-110	-376	-308	-345	0
215	0	0	-4596	-7176	-2580	5886	-1008	-4878	-294	-2461	-236	-372	-345	-401	0
216	0	0	-4774	-7181	-2407	5977	-1183	-4794	-294	-2432	-219	-263	-300	-399	0
217	0	0	-4827	-7164	-2337	5995	-1245	-4750	-285	-2475	-205	-225	-370	-440	0
218	0	0	-4509	-7178	-2669	5843	-920	-4923	-195	-2430	-93	-172	-275	-355	0
219	0	0	-4299	-7179	-2880	5739	-709	-5029	-166	-2417	-161	-217	-304	-277	0
220	0	0	-3913	-7178	-3265	5545	-324	-5221	-137	-2428	-69	-244	-209	-269	0
221	0	0	-3797	-7168	-3371	5482	-213	-5269	-104	-2423	-145	-182	-205	-195	0
222	0	0	-3802	-7156	-3354	5479	-224	-5255	-223	-2504	-283	-258	-310	-252	0
223	0	0	-3961	-7148	-3187	5554	-387	-5167	-230	-2461	-184	-180	-213	-269	0
224	0	0	-4419	-7164	-2745	5791	-837	-4954	-287	-2522	-190	-234	-271	-304	0
225	0	0	-4707	-7166	-2459	5936	-1124	-4812	-302	-2479	-325	-236	-294	-399	0
226	0	0	-4859	-7179	-2320	6019	-1269	-4749	-331	-2547	-351	-265	-310	-422	0
227	0	0	-4807	-7191	-2384	5999	-1211	-4787	-298	-2531	-356	-322	-267	-378	0
228	0	0	-4605	-7121	-2516	5863	-1044	-4818	-256	-2494	-304	-221	-296	-254	0
229	0	0	-4270	-7189	-2919	5729	-675	-5054	-176	-2498	-360	-320	-246	-252	0
230	0	0	-3969	-7181	-3212	5575	-378	-5196	-102	-2423	-275	-194	-190	-153	0
231	0	0	-3807	-7170	-3363	5488	-222	-5266	-168	-2405	-296	-258	-207	-228	0
232	0	0	-3705	-7158	-3453	5431	-126	-5305	-98	-2364	-242	-157	-184	-139	0
233	0	0	-4084	-7160	-3076	5622	-504	-5118	-261	-2502	-312	-213	-320	-192	0
234	0	0	-4373	-7203	-2830	5788	-771	-5016	-283	-2539	-362	-258	-308	-353	0
235	0	0	-4676	-7199	-2523	5937	-1076	-4861	-296	-2483	-277	-209	-265	-380	0
236	0	0	-4898	-7191	-2293	6044	-1302	-4742	-335	-2543	-372	-244	-341	-395	0
237	0	0	-4856	-7207	-2351	6031	-1252	-4779	-292	-2465	-254	-254	-283	-347	0
238	0	0	-4685	-7174	-2489	5929	-1098	-4831	-271	-2535	-368	-261	-351	-347	0
239	0	0	-4383	-7174	-2791	5778	-796	-4982	-162	-2500	-322	-339	-345	-232	0
240	0	0	-4132	-7193	-3061	5662	-535	-5127	-166	-2465	-277	-335	-337	-221	0
241	0	0	-3806	-7183	-3377	5494	-214	-5280	-162	-2413	-269	-362	-395	-238	0
242	0	0	-3945	-7178	-3233	5561	-356	-5205	-213	-2421	-335	-360	-473	-356	0
243	0	0	-4198	-7205	-3007	5701	-595	-5106	-194	-2582	-294	-455	-560	-420	0
244	0	0	-4610	-7205	-2595	5907	-1007	-4900	-325	-2494	-329	-527	-583	-527	0
245	0	0	-4877	-7164	-2287	6020	-1295	-4725	-366	-2630	-393	-686	-667	-554	0
246	0	0	-5042	-7185	-2143	6113	-1449	-4664	-386	-2553	-360	-729	-630	-568	0
247	0	0	-5057	-7185	-2128	6121	-1464	-4656	-422	-2523	-488	-814	-638	-609	0
248	0	0	-4815	-7174	-2359	5994	-1228	-4766	-345	-2492	-488	-830	-766	-562	0
249	0	0	-4530	-7168	-2638	5849	-946	-4903	-281	-2430	-535	-797	-713	-488	0
250	0	0	-4248	-7148	-2900	5698	-674	-5024	-304	-2490	-537	-876	-756	-444	0
251	0	0	-4105	-7152	-3047	5628	-529	-5099	-294	-2444	-550	-937	-706	-525	0
252	0	0	-4111	-7150	-3039	5630	-536	-5094	-277	-2595	-626	-874	-795	-519	0
253	0	0	-4344	-7174	-2830	5759	-757	-5002	-366	-2582	-638	-962	-764	-570	0
254	0	0	-4652	-7164	-2512	5908	-1070	-4838	-339	-2663	-692	-900	-810	-640	0
255	0	0	-4912	-7174	-2262	6043	-1325	-4718	-420	-2675	-735	-904	-869	-647	0
256	0	0	-5162	-7181	-2019	6171	-1571	-4600	-463	-2739	-828	-1043	-927	-758	0
257	0	0	-5079	-7187	-2108	6133	-1485	-4647	-453	-2752	-783	-971	-857	-690	0
258	0	0	-4903	-7174	-2271	6038	-1316	-4722	-426	-2774	-838	-995	-832	-616	0
259	0	0	-4429	-7174	-2745	5801	-842	-4959	-356	-2681	-752	-1035	-808	-549	0
260	0	0	-4163	-7181	-3018	5672	-572	-5099	-294	-2725	-750	-983	-874	-475	0
261	0	0	-3975	-7146	-3171	5560	-402	-5158	-267	-2725	-853	-1037	-824	-519	0
262	0	0	-4018	-7158	-3140	5588	-439	-5149	-291	-2778	-845	-1037	-894	-488	0
263	0	0	-4216	-7172	-2956	5694	-630	-5064	-343	-2820	-849	-1082	-830	-550	0
264	0	0	-4621	-7185	-2564	5903	-1028	-4874	-457	-2822	-913	-1043	-970	-646	0
265	0	0	-4883	-7201	-2318	6042	-1282	-4759	-442	-2875	-892	-1082	-878	-630	0
266	0	0	-4998	-7170	-2172	6084	-1413	-4671	-415	-2766	-894	-954	-890	-535	0
267	0	0	-4943	-7174	-2231	6058	-1356	-4702	-419	-2877	-948	-979	-915	-543	0
268	0	0	-4693	-7174	-2481	5933	-1106	-4827	-335	-2830	-913	-929	-876	-521	0
269	0	0	-4353	-7148	-2795	5750	-779	-4971	-322	-2795	-921	-830	-820	-401	0
270	0	0	-3950	-7197	-3247	5573	-351	-5222	-192	-2745	-888	-776	-696	-265	0
271	0	0	-3801	-7174	-3373	5487	-214	-5273	-203	-2830	-911	-810	-647	-230	0
272	0	0	-3620	-7164	-3544	5392	-38	-5354	-137	-2731	-909	-686	-640	-186	0
273	0	0	-3882	-7148	-3266	5515	-308	-5207	-242	-2851	-929	-762	-578	-310	0
274	0	0	-4245	-7145	-2900	5695	-672	-5022	-314	-2768	-950	-688	-521	-236	0
275	0	0	-4443	-7131	-2688	5787	-877	-4909	-279	-2816	-952	-677	-471	-339	0
276	0	0	-4514	-7100	-2586	5807	-964	-4843	-192	-2845	-874	-572	-450	-252	0
277	0	0	-4561	-7176	-2615	5868	-973	-4895	-225	-2818	-873	-527	-453	-197	0
278	0	0	-4340	-7174	-2834	5757	-753	-5004	-267	-2822	-861	-535	-448	-133	0
279	0	0	-3851	-7162	-3311	5506	-270	-5236	-87	-2708	-847	-356	-314	-54	0
280	0	0	-3517	-7135	-3618	5326	50	-5376	-60	-2712	-818	-380	-366	85	0
281	0	0	-3312	-7141	-3829	5226	258	-5485	-62	-2737	-940	-395	-399	-13	0
282	0	0	-3222	-7133	-3911	5177	344	-5522	17	-2671	-814	-316	-273	89	0
283	0	0	-3447	-7129	-3682	5288	117	-5405	-54	-2750	-841	-322	-362	0	0
284	0	0	-3761	-7115	-3354	5438	-203	-5234	-110	-2644	-841	-296	-339	19	0
285	0	0	-4006	-7127	-3121	5566	-442	-5124	-162	-2716	-902	-277	-355	-38	0
286	0	0	-4151	-7152	-3001	5651	-575	-5076	-112	-2750	-810	-312	-358	31	0
287	0	0	-4093	-7150	-3057	5621	-518	-5103	-75	-2725	-871	-180	-279	-34	0
288	0	0	-3871	-7139	-3268	5505	-301	-5203	-38	-2661	-774	-215	-230	32	0
289	0	0	-3610	-7119	-3509	5364	-50	-5314	-40	-2696	-929	-259	-244	19	0
290	0	0	-3259	-7090	-3831	5174	286	-5460	126	-2630	-830	-279	-151	137	0
291	0	0	-3067	-7100	-4033	5083	483	-5566	85	-2648	-772	-242	-221	118	0
292	0	0	-3078	-7115	-4037	5096	479	-5576	19	-2591	-799	-294	-203	161	0
293	0	0	-3267	-7098	-3831	5182	282	-5464	77	-2591	-849	-236	-188	62	0
294	0	0	-3690	-7098	-3408	5394	-141	-5253	-58	-2632	-913	-380	-275	-40	0
295	0	0	-4029	-7133	-3104	5581	-462	-5118	-129	-2721	-853	-488	-341	-100	0
296	0	0	-4199	-7143	-2944	5671	-627	-5043	3	-2692	-904	-391	-329	-145	0
297	0	0	-4286	-7137	-2851	5711	-717	-4994	-199	-2684	-960	-426	-380	-139	0
298	0	0	-4058	-7129	-3071	5593	-493	-5100	-77	-2686	-997	-477	-370	-106	0
299	0	0	-3747	-7079	-3332	5413	-207	-5205	-19	-2576	-1030	-405	-323	-7	0
300	0	0	-3396	-7082	-3686	5239	145	-5384	0	-2683	-1057	-455	-388	5	0
301	0	0	-3211	-7098	-3887	5154	338	-5492	48	-2698	-1070	-504	-323	-15	0
302	0	0	-3284	-7121	-3837	5202	276	-5479	-29	-2780	-1146	-580	-436	-75	0
303	0	0	-3463	-7088	-3625	5275	81	-5356	-17	-2785	-1206	-589	-440	-139	0
304	0	0	-3855	-7079	-3224	5467	-315	-5151	-100	-2688	-1253	-613	-519	-180	0
305	0	0	-4105	-7090	-2985	5597	-560	-5037	-166	-2834	-1247	-663	-545	-271	0
306	0	0	-4280	-7079	-2799	5679	-740	-4939	-176	-2826	-1214	-622	-500	-180	0
307	0	0	-4287	-7084	-2797	5685	-745	-4940	-155	-2861	-1239	-636	-531	-205	0
308	0	0	-4020	-7104	-3084	5562	-468	-5094	-89	-2741	-1249	-624	-471	-95	0
309	0	0	-3763	-7057	-3294	5410	-234	-5175	-69	-2760	-1109	-673	-477	-56	0
310	0	0	-3448	-7112	-3664	5280	108	-5388	-3	-2684	-993	-537	-434	-21	0
311	0	0	-3284	-7098	-3814	5191	265	-5456	-15	-2690	-1006	-422	-459	5	0
312	0	0	-3260	-7075	-3815	5167	277	-5445	11	-2679	-915	-434	-424	-17	0
313	0	0	-3508	-7104	-3596	5306	44	-5350	-23	-2653	-989	-341	-364	-69	0
314	0	0	-3824	-7081	-3257	5452	-283	-5169	-77	-2653	-849	-308	-304	-116	0
315	0	0	-4184	-7088	-2904	5636	-640	-4996	-112	-2684	-818	-219	-298	-116	0
316	0	0	-4327	-7081	-2754	5704	-786	-4917	-122	-2634	-746	-213	-289	-38	0
317	0	0	-4321	-7069	-2748	5695	-786	-4908	-151	-2644	-787	-145	-322	3	0
318	0	0	-4045	-7086	-3041	5565	-502	-5063	-7	-2587	-727	-7	-203	32	0
319	0	0	-3771	-7086	-3315	5428	-228	-5200	93	-2599	-744	7	-143	97	0
320	0	0	-3515	-7084	-3569	5299	27	-5326	93	-2568	-727	-5	-161	219	0
321	0	0	-3263	-7051	-3788	5157	262	-5419	128	-2485	-638	77	-118	194	0
322	0	0	-3251	-7059	-3808	5155	278	-5433	108	-2498	-644	54	-97	230	0
323	0	0	-3498	-7063	-3565	5280	33	-5314	11	-2494	-644	174	-166	166	0
324	0	0	-3896	-7077	-3181	5486	-357	-5129	-23	-2494	-659	118	-110	114	0
325	0	0	-4134	-7059	-2925	5596	-604	-4992	17	-2473	-702	236	-100	-42	0
326	0	0	-4337	-7049	-2712	5693	-812	-4880	-135	-2520	-638	162	-159	-5	0
327	0	0	-4307	-7042	-2735	5674	-786	-4888	27	-2456	-576	215	-149	0	0
328	0	0	-4221	-7020	-2799	5620	-711	-4909	1	-2395	-541	168	-98	64	0
329	0	0	-3944	-7046	-3102	5495	-421	-5074	21	-2395	-446	221	-110	75	0
330	0	0	-3647	-7042	-3395	5344	-126	-5218	52	-2326	-349	203	-102	157	0
331	0	0	-3531	-7032	-3501	5281	-15	-5266	36	-2374	-335	159	-120	81	0
332	0	0	-3573	-7055	-3482	5314	-45	-5268	-11	-2281	-463	155	-91	38	0
333	0	0	-3748	-7046	-3298	5397	-225	-5172	34	-2378	-407	135	-128	1	0
334	0	0	-4202	-7059	-2857	5630	-672	-4958	-48	-2372	-477	-15	-203	-89	0
335	0	0	-4505	-7065	-2560	5785	-972	-4812	-195	-2405	-455	-85	-155	-223	0
336	0	0	-4751	-7042	-2291	5896	-1230	-4666	-217	-2520	-547	-65	-339	-259	0
337	0	0	-4723	-7018	-2295	5870	-1214	-4656	-184	-2459	-508	-104	-217	-162	0
338	0	0	-4576	-7018	-2442	5797	-1067	-4730	-192	-2510	-539	-122	-294	-194	0
339	0	0	-4157	-7018	-2861	5587	-648	-4939	-64	-2512	-611	-65	-318	-122	0
340	0	0	-3946	-7046	-3100	5496	-423	-5073	-87	-2502	-620	-137	-285	-116	0
341	0	0	-3698	-7034	-3336	5366	-181	-5185	-73	-2479	-564	-172	-228	-67	0
342	0	0	-3812	-7022	-3210	5417	-301	-5116	-75	-2523	-587	-194	-273	-155	0
343	0	0	-4074	-7053	-2979	5563	-547	-5016	-149	-2620	-622	-223	-351	-161	0
344	0	0	-4332	-7053	-2721	5692	-805	-4887	-184	-2663	-708	-234	-380	-287	0
345	0	0	-4603	-7022	-2419	5812	-1092	-4720	-176	-2597	-611	-258	-327	-267	0
346	0	0	-4842	-7024	-2182	5933	-1330	-4603	-351	-2684	-649	-325	-339	-302	0
347	0	0	-4704	-7028	-2324	5866	-1190	-4676	-230	-2655	-673	-323	-360	-294	0
348	0	0	-4563	-7046	-2483	5804	-1040	-4764	-228	-2646	-591	-415	-244	-254	0
349	0	0	-4242	-7018	-2776	5630	-733	-4897	-166	-2681	-616	-345	-250	-252	0
350	0	0	-3915	-7007	-3092	5461	-411	-5049	-114	-2630	-564	-356	-292	-228	0
351	0	0	-3758	-7005	-3247	5381	-255	-5126	-159	-2620	-690	-318	-263	-174	0
352	0	0	-3630	-7028	-3398	5329	-116	-5213	-112	-2650	-638	-362	-195	-261	0
353	0	0	-3886	-6997	-3111	5441	-387	-5054	-116	-2591	-624	-349	-271	-184	0
354	0	0	-4274	-7011	-2737	5642	-768	-4874	-291	-2727	-737	-525	-325	-430	0
355	0	0	-4470	-7026	-2556	5748	-957	-4791	-242	-2646	-713	-415	-341	-360	0
356	0	0	-4677	-7018	-2341	5847	-1168	-4679	-362	-2683	-715	-564	-341	-415	0
357	0	0	-4694	-6989	-2295	5841	-1199	-4642	-393	-2675	-665	-597	-335	-442	0
358	0	0	-4443	-7003	-2560	5723	-941	-4781	-306	-2683	-644	-547	-434	-473	0
359	0	0	-4196	-6985	-2789	5590	-703	-4887	-221	-2655	-552	-624	-376	-378	0
360	0	0	-3975	-7009	-3034	5492	-470	-5021	-203	-2651	-585	-743	-452	-424	0
361	0	0	-3808	-6997	-3189	5402	-309	-5093	-258	-2593	-533	-851	-469	-455	0
362	0	0	-3852	-6987	-3135	5419	-358	-5061	-242	-2601	-514	-863	-432	-492	0
363	0	0	-4192	-7034	-2842	5613	-675	-4938	-436	-2628	-512	-977	-576	-644	0
364	0	0	-4510	-6997	-2487	5753	-1011	-4742	-442	-2712	-527	-1090	-640	-719	0
365	0	0	-4834	-6989	-2155	5911	-1339	-4572	-473	-2754	-486	-1032	-614	-766	0
366	0	0	-4990	-6974	-1984	5982	-1503	-4479	-500	-2725	-539	-1047	-667	-828	0
367	0	0	-4986	-6964	-1978	5975	-1504	-4471	-469	-2698	-467	-1018	-680	-675	0
368	0	0	-4794	-6966	-2172	5880	-1311	-4569	-434	-2700	-531	-1061	-733	-752	0
369	0	0	-4563	-6956	-2393	5759	-1085	-4674	-389	-2706	-436	-1065	-679	-630	0
370	0	0	-4305	-6939	-2634	5622	-835	-4786	-364	-2684	-444	-1043	-667	-638	0
371	0	0	-4088	-6978	-2890	5533	-599	-4934	-277	-2698	-440	-954	-727	-587	0
372	0	0	-4224	-6972	-2748	5598	-738	-4860	-471	-2774	-498	-1041	-812	-711	0
373	0	0	-4311	-6972	-2661	5641	-825	-4816	-428	-2665	-494	-921	-719	-669	0
374	0	0	-4835	-7001	-2166	5918	-1334	-4583	-521	-2811	-529	-1053	-847	-801	0
375	0	0	-5044	-6976	-1932	6010	-1556	-4454	-589	-2813	-587	-1016	-874	-904	0
376	0	0	-5219	-6970	-1751	6094	-1734	-4360	-574	-2836	-605	-1004	-923	-904	0
377	0	0	-5298	-6976	-1678	6137	-1810	-4327	-620	-2931	-717	-1195	-1047	-925	0
378	0	0	-5040	-6968	-1928	6004	-1556	-4448	-506	-2898	-723	-1187	-1016	-859	0
379	0	0	-4817	-6960	-2143	5888	-1337	-4551	-576	-2927	-849	-1290	-997	-911	0
380	0	0	-4435	-6976	-2541	5705	-947	-4758	-455	-2939	-836	-1196	-1043	-845	0
381	0	0	-4336	-6931	-2595	5633	-870	-4763	-475	-2944	-968	-1268	-1076	-801	0
382	0	0	-4355	-6962	-2607	5658	-874	-4784	-481	-3084	-1092	-1305	-1152	-917	0
383	0	0	-4561	-6945	-2384	5753	-1088	-4664	-496	-3074	-1115	-1367	-1165	-911	0
384	0	0	-4953	-6943	-1990	5948	-1481	-4466	-665	-3173	-1206	-1499	-1103	-1004	0
385	0	0	-5149	-6939	-1790	6044	-1679	-4364	-673	-3214	-1286	-1654	-1309	-987	0
386	0	0	-5339	-6927	-1588	6133	-1875	-4257	-684	-3253	-1325	-1718	-1243	-995	0
387	0	0	-5337	-6951	-1614	6144	-1861	-4282	-696	-3263	-1377	-1732	-1272	-970	0
388	0	0	-5147	-6976	-1829	6061	-1659	-4402	-630	-3327	-1489	-1713	-1268	-1026	0
389	0	0	-4766	-6964	-2198	5865	-1284	-4581	-519	-3255	-1433	-1635	-1171	-737	0
390	0	0	-4559	-6954	-2395	5756	-1082	-4674	-516	-3276	-1497	-1604	-1119	-774	0
391	0	0	-4315	-6937	-2622	5626	-846	-4779	-539	-3164	-1503	-1616	-1018	-744	0
392	0	0	-4346	-6935	-2589	5640	-878	-4762	-463	-3282	-1464	-1491	-989	-677	0
393	0	0	-4427	-6947	-2520	5687	-953	-4733	-341	-3274	-1462	-1359	-857	-665	0
394	0	0	-4817	-6960	-2143	5888	-1337	-4551	-531	-3344	-1464	-1330	-958	-667	0
395	0	0	-4993	-6954	-1961	5973	-1516	-4457	-543	-3309	-1379	-1266	-909	-665	0
396	0	0	-5125	-6952	-1827	6038	-1649	-4389	-510	-3251	-1336	-1171	-867	-574	0
397	0	0	-5056	-6951	-1895	6003	-1580	-4423	-492	-3329	-1233	-1092	-692	-543	0
398	0	0	-4825	-6935	-2110	5880	-1357	-4522	-417	-3270	-1138	-1012	-634	-419	0
399	0	0	-4417	-6898	-2481	5657	-968	-4689	-283	-3263	-997	-810	-628	-337	0
400	0	0	-4047	-6877	-2830	5462	-608	-4853	-258	-3105	-960	-704	-502	-135	0
401	0	0	-3843	-6869	-3026	5356	-408	-4947	-236	-3088	-830	-591	-453	-162	0
402	0	0	-3799	-6881	-3082	5340	-358	-4981	-151	-3022	-647	-455	-389	-153	0
403	0	0	-3983	-6865	-2882	5424	-550	-4873	-244	-3008	-611	-364	-409	-131	0
404	0	0	-4218	-6854	-2636	5536	-791	-4745	-211	-3007	-446	-323	-349	-139	0
405	0	0	-4457	-6850	-2393	5653	-1032	-4621	-347	-2863	-496	-225	-329	-194	0
406	0	0	-4619	-6865	-2246	5742	-1186	-4555	-228	-2859	-323	-207	-219	-155	0
407	0	0	-4619	-6850	-2231	5734	-1194	-4540	-275	-2805	-304	-135	-374	-174	0
408	0	0	-4372	-6861	-2489	5616	-941	-4675	-194	-2690	-159	-230	-258	-95	0
409	0	0	-4136	-6883	-2747	5509	-694	-4815	-122	-2651	-79	-110	-203	-25	0
410	0	0	-3781	-6861	-3080	5321	-350	-4970	-159	-2632	-52	-159	-256	13	0
411	0	0	-3583	-6830	-3247	5206	-168	-5038	-25	-2518	44	-106	-176	21	0
412	0	0	-3668	-6828	-3160	5248	-254	-4994	-129	-2518	52	-170	-120	-21	0
413	0	0	-3734	-6822	-3088	5278	-323	-4955	-87	-2489	95	-58	-164	-11	0
414	0	0	-4147	-6822	-2675	5484	-736	-4748	-223	-2523	48	-19	-157	-93	0
415	0	0	-4297	-6809	-2512	5553	-892	-4660	-209	-2523	128	13	-110	-114	0
416	0	0	-4551	-6803	-2252	5677	-1149	-4527	-225	-2489	67	87	-77	-13	0
417	0	0	-4375	-6805	-2430	5590	-972	-4617	-133	-2448	73	221	-38	-56	0
418	0	0	-4179	-6819	-2640	5499	-769	-4729	-151	-2347	176	244	91	21	0
419	0	0	-3840	-6817	-2977	5328	-431	-4897	-1	-2281	254	399	153	205	0
420	0	0	-3521	-6848	-3327	5184	-97	-5087	-9	-2287	287	432	215	182	0
421	0	0	-3333	-6830	-3497	5081	82	-5163	15	-2083	417	613	389	302	0
422	0	0	-3401	-6821	-3420	5111	9	-5120	-42	-2163	426	673	393	238	0
423	0	0	-3510	-6815	-3305	5162	-102	-5060	58	-2081	547	764	533	265	0
424	0	0	-3842	-6850	-3008	5346	-417	-4929	-81	-2040	680	925	516	228	0
425	0	0	-4097	-6875	-2778	5486	-659	-4826	-58	-1971	789	1030	638	362	0
426	0	0	-4186	-6863	-2677	5524	-754	-4770	-25	-1963	818	1121	659	331	0
427	0	0	-4163	-6840	-2677	5501	-743	-4758	-31	-1885	898	1220	758	411	0
428	0	0	-3867	-6842	-2975	5354	-446	-4908	124	-1808	1041	1334	818	469	0
429	0	0	-3581	-6840	-3259	5210	-161	-5049	58	-1668	1107	1338	905	564	0
430	0	0	-3218	-6828	-3610	5023	196	-5219	201	-1654	1210	1363	937	564	0
431	0	0	-2986	-6842	-3856	4914	435	-5349	244	-1443	1241	1503	1086	655	0
432	0	0	-2923	-6865	-3942	4894	509	-5403	267	-1505	1346	1486	1107	688	0
433	0	0	-3123	-6855	-3732	4989	304	-5293	176	-1474	1369	1584	1152	686	0
434	0	0	-3395	-6855	-3460	5125	32	-5157	232	-1501	1404	1724	1181	721	0
435	0	0	-3657	-6846	-3189	5251	-234	-5017	234	-1513	1404	1926	1162	715	0
436	0	0	-3830	-6840	-3010	5335	-410	-4925	95	-1553	1352	1823	1274	642	0
437	0	0	-3569	-6824	-3255	5196	-157	-5039	265	-1439	1321	1998	1359	824	0
438	0	0	-3415	-6842	-3427	5128	6	-5134	232	-1458	1311	2081	1381	834	0
439	0	0	-3073	-6836	-3763	4954	345	-5299	362	-1396	1280	2147	1482	960	0
440	0	0	-2680	-6854	-4174	4767	747	-5514	457	-1456	1396	2188	1433	1010	0
441	0	0	-2437	-6844	-4407	4640	985	-5625	411	-1326	1466	2326	1559	1115	0
442	0	0	-2351	-6834	-4483	4592	1066	-5658	483	-1387	1612	2310	1699	1127	0
443	0	0	-2518	-6855	-4337	4686	909	-5596	432	-1392	1550	2328	1720	1072	0
444	0	0	-2790	-6838	-4048	4814	629	-5443	438	-1412	1575	2425	1658	1098	0
445	0	0	-3035	-6850	-3815	4942	390	-5332	388	-1437	1478	2502	1711	1018	0
446	0	0	-3058	-6842	-3784	4950	363	-5313	461	-1420	1528	2617	1790	1047	0
447	0	0	-3067	-6840	-3773	4953	353	-5306	384	-1455	1441	2615	1823	1078	0
448	0	0	-2797	-6834	-4037	4815	620	-5435	545	-1315	1594	2714	2027	1229	0
449	0	0	-2481	-6824	-4343	4652	931	-5583	564	-1255	1602	2694	2069	1272	0
450	0	0	-2134	-6859	-4725	4496	1295	-5792	554	-1198	1503	2750	2038	1336	0
451	0	0	-1898	-6854	-4956	4376	1529	-5905	715	-1185	1581	2801	2149	1439	0
452	0	0	-1934	-6865	-4931	4399	1498	-5898	710	-1173	1462	2842	2219	1392	0
453	0	0	-2106	-6855	-4749	4480	1321	-5802	647	-1183	1571	2814	2149	1352	0
454	0	0	-2427	-6838	-4411	4632	992	-5624	628	-1218	1584	2772	2223	1328	0
455	0	0	-2559	-6807	-4248	4683	844	-5527	595	-1144	1462	2845	2137	1218	0
456	0	0	-2722	-6830	-4108	4776	693	-5469	574	-1109	1575	2882	2231	1284	0
457	0	0	-2733	-6830	-4097	4781	682	-5463	537	-1241	1530	2735	2099	1220	0
458	0	0	-2508	-6832	-4324	4670	908	-5578	673	-1204	1583	2822	2180	1297	0
459	0	0	-2264	-6807	-4543	4535	1139	-5675	589	-1261	1474	2762	2097	1354	0
460	0	0	-1924	-6822	-4898	4373	1487	-5860	702	-1231	1538	2797	2186	1328	0
461	0	0	-1800	-6830	-5030	4315	1615	-5930	642	-1247	1443	2651	2134	1284	0
462	0	0	-1726	-6826	-5100	4276	1687	-5963	708	-1109	1476	2684	2227	1280	0
463	0	0	-2130	-6815	-4685	4472	1277	-5750	568	-1392	1307	2481	1992	1059	0
464	0	0	-2308	-6824	-4516	4566	1104	-5670	570	-1245	1383	2520	2097	983	0
465	0	0	-2650	-6832	-4182	4741	766	-5507	556	-1321	1336	2508	2052	917	0
466	0	0	-2774	-6807	-4033	4790	629	-5420	517	-1282	1383	2401	1920	964	0
467	0	0	-2720	-6815	-4095	4767	687	-5455	444	-1235	1507	2372	2027	931	0
468	0	0	-2655	-6824	-4169	4739	757	-5496	419	-1249	1367	2306	1877	863	0
469	0	0	-2328	-6819	-4491	4573	1081	-5655	582	-1233	1468	2393	1891	993	0
470	0	0	-2128	-6824	-4696	4476	1284	-5760	502	-1255	1478	2283	1885	894	0
471	0	0	-2029	-6813	-4784	4421	1377	-5798	523	-1191	1416	2225	1850	915	0
472	0	0	-2067	-6790	-4723	4428	1328	-5756	556	-1113	1420	2238	1862	840	0
473	0	0	-2319	-6788	-4469	4553	1075	-5628	453	-1208	1390	2147	1746	717	0
474	0	0	-2676	-6786	-4110	4731	717	-5448	407	-1247	1301	2037	1744	663	0
475	0	0	-3042	-6786	-3744	4914	351	-5265	259	-1272	1101	1864	1693	543	0
476	0	0	-3238	-6852	-3614	5045	188	-5233	271	-1326	1094	1815	1544	461	0
477	0	0	-3243	-6828	-3585	5035	171	-5206	275	-1392	977	1693	1441	432	0
478	0	0	-3181	-6832	-3651	5006	235	-5241	236	-1449	869	1536	1321	325	0
479	0	0	-2935	-6896	-3961	4915	513	-5428	263	-1338	797	1377	1354	329	0
480	0	0	-2803	-6919	-4116	4861	656	-5517	230	-1396	679	1319	1210	314	0
481	0	0	-2765	-6980	-4215	4872	725	-5597	188	-1464	578	1142	1080	170	0
482	0	0	-2891	-7036	-4145	4963	627	-5590	178	-1509	568	1028	979	213	0
483	0	0	-3147	-7059	-3912	5103	382	-5485	93	-1645	415	915	851	-1	0
484	0	0	-3518	-7075	-3557	5296	19	-5316	48	-1685	331	843	721	17	0
485	0	0	-3845	-7040	-3195	5442	-325	-5117	-29	-1753	292	713	671	-151	0
486	0	0	-4006	-6941	-2935	5473	-535	-4938	-97	-1843	180	632	502	-188	0
487	0	0	-3975	-6780	-2805	5377	-585	-4792	-50	-1903	25	531	547	-281	0
488	0	0	-3734	-6578	-2844	5156	-445	-4711	-91	-1920	-60	469	388	-184	0
489	0	0	-3395	-6308	-2913	4851	-241	-4610	-64	-1936	-120	415	405	-205	0
490	0	0	-3073	-6023	-2950	4548	-61	-4486	-19	-2011	-180	333	329	-190	0
491	0	0	-2743	-5736	-2993	4239	125	-4364	-31	-2015	-329	192	327	-240	0
492	0	0	-2564	-5367	-2803	3965	119	-4085	-7	-2099	-294	205	337	-211	0
493	0	0	-2629	-4937	-2308	3783	-160	-3622	-110	-2104	-485	67	176	-360	0
494	0	0	-2762	-4496	-1734	3629	-514	-3115	-106	-2219	-591	-65	180	-419	0
495	0	0	-2866	-4062	-1196	3464	-835	-2629	-213	-2236	-762	-188	67	-547	0
496	0	0	-2808	-3585	-777	3196	-1015	-2181	-213	-2316	-719	-147	-3	-397	0
497	0	0	-2532	-3216	-684	2874	-924	-1950	-209	-2308	-795	-230	-15	-492	0
498	0	0	-2320	-2900	-580	2610	-870	-1740	-258	-2248	-880	-273	-40	-477	0
499	0	0	-1967	-2764	-797	2365	-585	-1780	-168	-2349	-841	-368	-40	-409	0
500	0	0	-1697	-2913	-1216	2305	-240	-2064	-48	-2254	-853	-366	0	-362	0
501	0	0	-1821	-3301	-1480	2561	-170	-2390	-143	-2322	-911	-481	-56	-424	1
502	0	0	-2074	-3858	-1784	2966	-145	-2821	-178	-2328	-876	-413	-48	-397	0
503	0	0	-2778	-4578	-1800	3678	-489	-3189	-292	-2537	-940	-504	-102	-508	0
504	0	0	-3323	-5323	-2000	4323	-661	-3661	-291	-2456	-952	-492	-114	-564	0
505	0	0	-4102	-5948	-1846	5025	-1128	-3897	-393	-2589	-989	-523	-69	-599	0
506	0	0	-4336	-6336	-2000	5336	-1168	-4168	-415	-2586	-970	-461	-106	-591	0
507	0	0	-4412	-6578	-2166	5495	-1123	-4372	-343	-2591	-975	-446	-89	-537	0
508	0	0	-4499	-6786	-2287	5642	-1106	-4536	-384	-2620	-962	-459	-95	-479	0
509	0	0	-4226	-6914	-2688	5570	-769	-4801	-310	-2607	-911	-510	-114	-457	0
510	0	0	-3983	-6982	-2999	5482	-492	-4990	-161	-2622	-865	-477	-87	-351	0
511	0	0	-3989	-7009	-3020	5499	-484	-5014	-279	-2566	-923	-570	-174	-463	0
512	0	0	-3905	-6997	-3092	5451	-406	-5044	-219	-2632	-838	-547	-232	-463	0
513	0	0	-4183	-7005	-2822	5594	-680	-4913	-306	-2615	-783	-589	-211	-547	0
514	0	0	-4517	-7009	-2492	5763	-1012	-4750	-327	-2661	-774	-646	-329	-653	0
515	0	0	-4833	-7013	-2180	5923	-1326	-4596	-432	-2648	-859	-776	-405	-725	0
516	0	0	-4939	-6956	-2017	5947	-1461	-4486	-455	-2690	-793	-859	-483	-750	0
517	0	0	-4997	-6888	-1891	5942	-1553	-4389	-469	-2692	-925	-867	-529	-777	0
518	0	0	-4805	-6807	-2002	5806	-1401	-4404	-376	-2673	-987	-935	-568	-774	0
519	0	0	-4448	-6735	-2287	5591	-1080	-4511	-362	-2665	-931	-1039	-616	-698	0
520	0	0	-4185	-6722	-2537	5453	-824	-4629	-372	-2719	-921	-1057	-647	-727	0
521	0	0	-4099	-6675	-2576	5387	-761	-4625	-389	-2696	-977	-1059	-671	-713	0
522	0	0	-3977	-6630	-2653	5303	-662	-4641	-370	-2702	-1014	-1084	-785	-725	0
523	0	0	-4241	-6625	-2384	5433	-928	-4504	-440	-2748	-1109	-1160	-803	-845	0
524	0	0	-4565	-6596	-2031	5580	-1267	-4313	-517	-2760	-1216	-1185	-890	-950	0
525	0	0	-4823	-6590	-1767	5706	-1528	-4178	-516	-2871	-1196	-1323	-973	-1105	0
526	0	0	-5071	-6611	-1540	5841	-1765	-4075	-611	-2888	-1164	-1443	-1080	-1043	0
527	0	0	-5021	-6594	-1573	5807	-1724	-4083	-616	-2900	-1189	-1361	-1202	-1086	0
528	0	0	-4889	-6570	-1681	5729	-1604	-4125	-580	-2859	-1241	-1443	-1229	-1072	0
529	0	0	-4650	-6590	-1940	5620	-1355	-4265	-582	-2830	-1216	-1418	-1220	-1113	0
530	0	0	-4443	-6586	-2143	5514	-1150	-4364	-508	-2807	-1259	-1451	-1241	-975	0
531	0	0	-4243	-6561	-2318	5402	-962	-4439	-506	-2826	-1212	-1524	-1241	-1051	0
532	0	0	-4235	-6566	-2331	5400	-952	-4448	-523	-2774	-1183	-1480	-1229	-1002	0
533	0	0	-4446	-6566	-2120	5506	-1163	-4343	-630	-2857	-1185	-1553	-1292	-1043	0
534	0	0	-4722	-6535	-1813	5628	-1454	-4174	-663	-2857	-1208	-1567	-1272	-1088	0
535	0	0	-5073	-6547	-1474	5810	-1799	-4010	-688	-2908	-1229	-1586	-1280	-1165	0
536	0	0	-5098	-6545	-1447	5821	-1825	-3996	-659	-2859	-1274	-1672	-1371	-1181	0
537	0	0	-5149	-6539	-1390	5844	-1879	-3964	-628	-2855	-1249	-1697	-1274	-1041	0
538	0	0	-5019	-6555	-1536	5787	-1741	-4045	-704	-2908	-1383	-1761	-1365	-1080	0
539	0	0	-4529	-6531	-2002	5530	-1263	-4266	-525	-2781	-1167	-1716	-1305	-886	0
540	0	0	-4308	-6504	-2196	5406	-1056	-4350	-517	-2816	-1284	-1678	-1309	-886	0
541	0	0	-3944	-6500	-2556	5222	-694	-4528	-407	-2745	-1185	-1724	-1272	-843	0
542	0	0	-4020	-6481	-2461	5250	-779	-4471	-477	-2888	-1195	-1728	-1270	-743	0
543	0	0	-4093	-6485	-2392	5289	-850	-4438	-455	-2865	-1216	-1666	-1268	-838	0
544	0	0	-4470	-6499	-2029	5484	-1220	-4264	-510	-2919	-1212	-1689	-1181	-838	0
545	0	0	-4594	-6473	-1879	5533	-1357	-4176	-492	-2875	-1142	-1583	-1144	-776	0
546	0	0	-4737	-6479	-1742	5608	-1497	-4110	-529	-2888	-1132	-1350	-1024	-735	0
547	0	0	-4685	-6483	-1798	5584	-1443	-4140	-521	-2851	-1045	-1315	-1037	-634	0
548	0	0	-4394	-6462	-2068	5428	-1163	-4265	-386	-2801	-944	-1111	-970	-549	0
549	0	0	-4075	-6434	-2359	5254	-858	-4396	-440	-2828	-878	-1154	-793	-426	0
550	0	0	-3583	-6448	-2865	5015	-359	-4656	-285	-2671	-682	-909	-758	-312	0
551	0	0	-3451	-6446	-2995	4948	-228	-4720	-133	-2675	-591	-727	-572	-199	0
552	0	0	-3353	-6429	-3076	4891	-138	-4752	-197	-2636	-570	-737	-605	-223	0
553	0	0	-3445	-6419	-2974	4932	-235	-4696	-145	-2508	-368	-519	-450	-139	0
554	0	0	-3803	-6425	-2622	5114	-590	-4523	-209	-2601	-327	-502	-516	-159	0
555	0	0	-4008	-6409	-2401	5208	-803	-4405	-230	-2520	-256	-395	-479	-223	0
556	0	0	-4045	-6400	-2355	5222	-845	-4377	-205	-2395	-129	-300	-304	-172	0
557	0	0	-4050	-6409	-2359	5229	-845	-4384	-219	-2401	-131	-252	-388	-100	0
558	0	0	-3721	-6396	-2675	5058	-523	-4535	-64	-2300	60	-122	-304	-11	0
559	0	0	-3515	-6392	-2877	4953	-319	-4634	-128	-2273	36	-124	-215	42	0
560	0	0	-3152	-6349	-3197	4750	22	-4773	7	-2184	190	-40	-129	114	0
561	0	0	-2898	-6357	-3459	4627	280	-4908	17	-2108	77	-15	-149	100	0
562	0	0	-2939	-6343	-3404	4641	232	-4873	42	-2073	122	34	-62	166	0
563	0	0	-3071	-6357	-3286	4714	107	-4821	-67	-2149	0	34	-89	42	0
564	0	0	-3364	-6332	-2968	4848	-198	-4650	-85	-2091	95	27	-64	106	0
565	0	0	-3688	-6347	-2659	5017	-514	-4503	-110	-2192	-34	0	-153	-58	0
566	0	0	-3756	-6332	-2576	5044	-590	-4454	-83	-2135	-48	19	-174	67	0
567	0	0	-3669	-6303	-2634	4986	-517	-4468	-40	-2143	-131	-13	-102	23	0
568	0	0	-3537	-6320	-2783	4928	-377	-4551	-52	-2207	-126	75	-135	153	0
569	0	0	-3139	-6287	-3148	4713	4	-4717	54	-2137	-65	73	-166	203	0
570	0	0	-2922	-6297	-3375	4609	226	-4836	69	-2130	-85	58	-116	166	0
571	0	0	-2638	-6287	-3649	4462	505	-4968	64	-2068	-89	77	-46	207	0
572	0	0	-2670	-6266	-3596	4468	463	-4931	73	-2116	-114	-9	-5	155	0
573	0	0	-2789	-6246	-3457	4517	334	-4851	50	-2075	-143	135	-42	157	0
574	0	0	-3178	-6252	-3074	4715	-52	-4663	31	-2149	-176	131	-89	133	0
575	0	0	-3422	-6240	-2818	4831	-302	-4529	-75	-2178	-153	145	-3	77	0
576	0	0	-3523	-6223	-2700	4873	-411	-4461	-46	-2196	-176	217	31	48	0
577	0	0	-3534	-6244	-2710	4889	-412	-4477	-102	-2071	-234	261	69	159	0
578	0	0	-3362	-6202	-2840	4782	-261	-4521	-11	-2097	-199	201	122	205	0
579	0	0	-3017	-6196	-3179	4606	81	-4687	58	-2139	-197	302	91	259	0
580	0	0	-2650	-6165	-3515	4407	432	-4840	201	-2120	-141	275	188	403	0
581	0	0	-2441	-6167	-3726	4304	642	-4946	151	-2058	-225	335	145	388	0
582	0	0	-2392	-6143	-3751	4267	679	-4947	207	-2023	-248	316	256	471	0
583	0	0	-2619	-6155	-3536	4387	458	-4845	128	-2075	-345	312	244	358	0
584	0	0	-2823	-6140	-3317	4481	247	-4728	153	-2108	-395	248	213	355	0
585	0	0	-3203	-6134	-2931	4668	-136	-4532	81	-2168	-440	162	155	306	0
586	0	0	-3218	-6114	-2896	4666	-161	-4505	36	-2058	-473	180	223	279	0
587	0	0	-3221	-6101	-2880	4661	-170	-4490	-38	-2058	-420	153	194	362	0
588	0	0	-2969	-6074	-3105	4521	68	-4589	141	-2159	-353	176	195	405	0
589	0	0	-2613	-6068	-3455	4340	421	-4761	215	-2068	-345	294	248	485	0
590	0	0	-2441	-6043	-3602	4242	580	-4822	244	-2073	-395	329	201	481	0
591	0	0	-2062	-6017	-3955	4039	946	-4986	347	-1969	-254	500	259	457	0
592	0	0	-2119	-6004	-3885	4061	883	-4944	275	-1998	-219	463	304	508	0
593	0	0	-2237	-5988	-3751	4112	757	-4869	261	-1934	-164	535	312	523	0
594	0	0	-2621	-5975	-3354	4298	366	-4664	228	-2019	-54	620	372	477	0
595	0	0	-2774	-5961	-3187	4367	206	-4574	199	-2035	-87	690	349	380	0
596	0	0	-2931	-5920	-2989	4425	29	-4454	281	-1875	-50	808	432	523	0
597	0	0	-2966	-5891	-2925	4428	-20	-4408	129	-1955	-31	733	442	436	0
598	0	0	-2693	-5884	-3191	4288	249	-4537	279	-1846	52	882	583	550	0
599	0	0	-2456	-5870	-3414	4163	479	-4642	271	-1837	73	933	545	589	0
600	0	0	-2082	-5845	-3763	3963	840	-4804	422	-1815	162	1001	638	684	0
601	0	0	-1979	-5798	-3819	3888	920	-4808	353	-1773	168	981	599	675	0
602	0	0	-1956	-5783	-3827	3869	935	-4805	405	-1716	149	1034	583	667	0
603	0	0	-2208	-5777	-3569	3992	680	-4673	351	-1792	128	989	587	614	0
604	0	0	-2590	-5742	-3152	4166	281	-4447	279	-1866	81	999	485	490	0
605	0	0	-2776	-5707	-2931	4241	77	-4319	294	-1827	170	921	550	492	0
606	0	0	-2990	-5686	-2696	4338	-147	-4191	256	-1864	135	884	558	380	0
607	0	0	-3023	-5680	-2657	4351	-183	-4168	174	-1788	38	867	500	434	0
608	0	0	-2813	-5647	-2834	4230	10	-4240	323	-1815	-19	894	465	428	0
609	0	0	-2518	-5596	-3078	4057	280	-4337	269	-1744	-46	760	529	461	0
610	0	0	-2311	-5593	-3282	3952	485	-4437	306	-1798	-104	719	467	370	0
611	0	0	-2213	-5571	-3358	3892	572	-4464	335	-1821	-166	725	368	308	0
612	0	0	-2280	-5556	-3276	3918	498	-4416	258	-1924	-83	589	339	261	0
613	0	0	-2518	-5536	-3018	4027	250	-4277	174	-1881	-190	578	269	159	0
614	0	0	-2842	-5503	-2661	4172	-90	-4082	159	-1916	-209	492	277	46	0
615	0	0	-3220	-5503	-2283	4361	-468	-3893	19	-1879	-322	386	143	-58	0
616	0	0	-3361	-5463	-2102	4412	-629	-3782	13	-2011	-236	355	250	-120	0
617	0	0	-3343	-5451	-2108	4397	-617	-3779	5	-1945	-296	401	44	-46	0
618	0	0	-3207	-5449	-2242	4328	-482	-3845	-69	-1940	-310	372	170	-11	0
619	0	0	-2931	-5418	-2487	4174	-222	-3952	67	-1969	-339	355	97	-79	0
620	0	0	-2678	-5428	-2750	4053	36	-4089	124	-1969	-386	370	71	13	0
621	0	0	-2578	-5385	-2807	3981	114	-4096	85	-2044	-401	294	87	-50	0
622	0	0	-2609	-5379	-2770	3994	80	-4074	71	-2050	-430	310	77	-69	0
623	0	0	-2836	-5367	-2531	4101	-152	-3949	-19	-2015	-502	236	36	-180	0
624	0	0	-3209	-5364	-2155	4286	-527	-3759	-100	-2095	-488	149	31	-190	0
625	0	0	-3395	-5358	-1963	4376	-716	-3660	-71	-2050	-514	135	-110	-217	0
626	0	0	-3680	-5360	-1680	4520	-1000	-3520	-209	-2095	-583	97	-100	-289	0
627	0	0	-3651	-5360	-1709	4505	-971	-3534	-159	-2223	-647	-3	-129	-339	0
628	0	0	-3511	-5336	-1825	4423	-843	-3580	-147	-2116	-679	-1	-95	-273	0
629	0	0	-3293	-5333	-2040	4313	-626	-3686	-97	-2186	-636	-205	-112	-221	0
630	0	0	-2990	-5329	-2339	4159	-325	-3834	-102	-2126	-717	-304	-135	-331	0
631	0	0	-2881	-5342	-2461	4111	-210	-3901	-42	-2254	-692	-281	-225	-285	0
632	0	0	-2954	-5371	-2417	4162	-268	-3894	-197	-2254	-824	-498	-285	-397	0
633	0	0	-3182	-5385	-2203	4283	-489	-3794	-242	-2380	-865	-587	-370	-461	0
634	0	0	-3562	-5379	-1817	4470	-872	-3598	-347	-2490	-989	-717	-444	-580	0
635	0	0	-3839	-5404	-1565	4621	-1137	-3484	-391	-2527	-1059	-754	-483	-618	0
636	0	0	-3994	-5447	-1453	4720	-1270	-3450	-341	-2531	-1086	-869	-525	-640	0
637	0	0	-4155	-5480	-1325	4817	-1415	-3402	-486	-2651	-1193	-981	-640	-646	0
638	0	0	-3919	-5482	-1563	4700	-1178	-3522	-386	-2593	-1218	-1034	-582	-692	0
639	0	0	-3719	-5529	-1810	4624	-954	-3669	-362	-2597	-1270	-1144	-589	-688	0
640	0	0	-3517	-5571	-2054	4544	-731	-3812	-388	-2609	-1325	-1235	-624	-649	0
641	0	0	-3313	-5600	-2287	4456	-513	-3943	-217	-2708	-1389	-1237	-616	-636	0
642	0	0	-3397	-5612	-2215	4504	-591	-3913	-327	-2692	-1456	-1193	-655	-663	0
643	0	0	-3575	-5641	-2066	4608	-754	-3853	-327	-2772	-1423	-1216	-698	-711	0
644	0	0	-3946	-5680	-1734	4813	-1106	-3707	-355	-2791	-1445	-1210	-768	-719	0
645	0	0	-4278	-5717	-1439	4997	-1419	-3578	-562	-2791	-1489	-1245	-807	-779	0
646	0	0	-4433	-5765	-1332	5099	-1550	-3548	-490	-2803	-1385	-1229	-723	-849	0
647	0	0	-4492	-5787	-1295	5139	-1598	-3541	-566	-2824	-1486	-1226	-793	-812	0
648	0	0	-4317	-5851	-1534	5084	-1391	-3692	-426	-2741	-1365	-1243	-646	-702	0
649	0	0	-4033	-5856	-1823	4944	-1105	-3839	-440	-2780	-1344	-1249	-741	-686	0
650	0	0	-3692	-5913	-2221	4802	-735	-4067	-380	-2679	-1257	-1158	-647	-545	0
651	0	0	-3602	-5949	-2347	4775	-627	-4148	-327	-2661	-1290	-1175	-657	-506	0
652	0	0	-3556	-5977	-2421	4766	-567	-4199	-283	-2750	-1284	-1142	-729	-591	0
653	0	0	-3791	-5990	-2199	4890	-796	-4094	-362	-2702	-1198	-1195	-582	-632	0
654	0	0	-4152	-6027	-1875	5089	-1138	-3951	-419	-2795	-1237	-1196	-696	-727	0
655	0	0	-4398	-6062	-1664	5230	-1367	-3863	-485	-2731	-1152	-1226	-657	-673	0
656	0	0	-4557	-6099	-1542	5328	-1507	-3820	-434	-2686	-1154	-1099	-653	-622	0
657	0	0	-4611	-6124	-1513	5367	-1549	-3818	-448	-2700	-1065	-1092	-644	-605	0
658	0	0	-4358	-6136	-1778	5247	-1290	-3957	-399	-2659	-1039	-971	-653	-552	0
659	0	0	-4096	-6136	-2040	5116	-1028	-4088	-306	-2537	-989	-840	-570	-453	0
660	0	0	-3869	-6175	-2306	5022	-781	-4240	-300	-2655	-913	-822	-554	-446	0
661	0	0	-3669	-6173	-2504	4921	-582	-4338	-240	-2508	-812	-762	-541	-310	0
662	0	0	-3578	-6167	-2589	4872	-494	-4378	-192	-2500	-805	-686	-467	-399	0
663	0	0	-3783	-6209	-2426	4996	-678	-4317	-308	-2535	-766	-679	-430	-370	0
664	0	0	-4002	-6211	-2209	5106	-896	-4210	-287	-2475	-770	-543	-384	-298	0
665	0	0	-4183	-6223	-2040	5203	-1071	-4131	-279	-2508	-772	-498	-368	-349	0
666	0	0	-4298	-6239	-1941	5268	-1178	-4090	-265	-2481	-746	-386	-320	-242	0
667	0	0	-4219	-6244	-2025	5231	-1097	-4134	-312	-2471	-669	-366	-254	-300	0
668	0	0	-3991	-6235	-2244	5113	-873	-4239	-186	-2355	-566	-263	-199	-195	0
669	0	0	-3668	-6250	-2582	4959	-543	-4416	-98	-2287	-502	-108	-139	-36	0
670	0	0	-3352	-6244	-2892	4798	-230	-4568	-104	-2244	-424	-69	-145	-32	0
671	0	0	-3106	-6252	-3146	4679	20	-4699	-3	-2137	-256	64	-120	67	0
672	0	0	-3209	-6272	-3063	4740	-73	-4667	-46	-2141	-242	17	-21	58	0
673	0	0	-3335	-6270	-2935	4802	-200	-4602	-100	-2159	-213	32	-89	0	0
674	0	0	-3647	-6279	-2632	4963	-507	-4455	-129	-2242	-211	64	-60	-85	0
675	0	0	-3901	-6283	-2382	5092	-759	-4332	-159	-2083	-203	114	21	-89	0
676	0	0	-4027	-6273	-2246	5150	-890	-4259	-180	-2170	-259	29	-52	-143	0
677	0	0	-4023	-6285	-2262	5154	-880	-4273	-120	-2124	-195	-44	11	-62	0
678	0	0	-3849	-6268	-2419	5058	-715	-4343	-69	-2139	-236	93	25	-75	0
679	0	0	-3542	-6283	-2741	4912	-400	-4512	-54	-2068	-277	31	73	-36	0
680	0	0	-3104	-6254	-3150	4679	23	-4702	48	-2011	-155	56	89	168	0
681	0	0	-3000	-6272	-3272	4636	136	-4772	81	-2042	-267	-21	135	162	0
682	0	0	-2972	-6273	-3301	4622	164	-4787	50	-2099	-285	81	91	126	0
683	0	0	-3128	-6266	-3138	4697	5	-4702	46	-2128	-368	122	194	153	0
684	0	0	-3387	-6252	-2865	4819	-261	-4558	-32	-2198	-401	98	104	106	0
685	0	0	-3661	-6268	-2607	4964	-527	-4437	-112	-2196	-516	97	205	56	0
686	0	0	-3772	-6264	-2492	5018	-640	-4378	-48	-2277	-539	145	207	71	0
687	0	0	-3669	-6231	-2562	4950	-553	-4396	-77	-2293	-481	161	302	232	0
688	0	0	-3540	-6246	-2706	4893	-417	-4476	-44	-2347	-570	225	246	219	0
689	0	0	-3186	-6235	-3049	4710	-68	-4642	36	-2209	-494	258	355	263	0
690	0	0	-2873	-6221	-3348	4547	237	-4784	108	-2234	-486	372	455	335	0
691	0	0	-2659	-6213	-3554	4436	447	-4883	149	-2170	-469	399	496	325	0
692	0	0	-2598	-6252	-3654	4425	528	-4953	188	-2153	-314	519	646	399	0
693	0	0	-2739	-6246	-3507	4492	384	-4876	135	-2188	-322	541	525	345	0
694	0	0	-3033	-6239	-3206	4636	86	-4722	126	-2075	-128	682	679	380	0
695	0	0	-3343	-6229	-2886	4786	-228	-4557	3	-2056	-203	657	618	320	0
696	0	0	-3318	-6239	-2921	4778	-198	-4580	44	-1881	77	713	700	420	0
697	0	0	-3294	-6233	-2939	4763	-177	-4586	131	-1932	211	836	743	498	0
698	0	0	-3119	-6213	-3094	4666	-12	-4653	149	-1899	190	838	752	473	0
699	0	0	-2767	-6196	-3429	4481	331	-4812	236	-1713	312	952	754	642	0
700	0	0	-2477	-6194	-3717	4335	620	-4955	230	-1649	440	946	843	646	0
701	0	0	-2185	-6167	-3982	4176	898	-5074	343	-1592	517	1049	808	690	0
702	0	0	-2246	-6180	-3934	4213	844	-5057	289	-1555	677	1053	954	665	0
703	0	0	-2402	-6192	-3790	4297	694	-4991	265	-1520	719	1067	907	651	0
704	0	0	-2700	-6215	-3515	4457	407	-4865	279	-1495	890	1228	925	521	0
705	0	0	-3038	-6204	-3166	4621	64	-4685	178	-1495	824	1257	874	432	0
706	0	0	-3110	-6190	-3080	4650	-15	-4635	155	-1402	962	1358	892	446	0
707	0	0	-3109	-6180	-3071	4644	-19	-4625	164	-1406	1020	1385	867	519	0
708	0	0	-2933	-6190	-3257	4561	162	-4723	285	-1315	1117	1472	843	585	0
709	0	0	-2693	-6192	-3499	4442	403	-4845	267	-1274	1103	1493	880	595	0
710	0	0	-2412	-6169	-3757	4290	672	-4963	258	-1264	1117	1441	855	616	0
711	0	0	-2260	-6153	-3893	4206	816	-5023	376	-1259	1094	1464	814	562	0
712	0	0	-2264	-6169	-3905	4216	820	-5037	372	-1321	1080	1501	743	510	0
713	0	0	-2429	-6155	-3726	4292	648	-4940	226	-1226	1134	1319	743	459	0
714	0	0	-2776	-6147	-3371	4461	297	-4759	157	-1237	1096	1354	647	356	0
715	0	0	-3119	-6155	-3036	4637	-41	-4595	116	-1241	950	1257	568	201	0
716	0	0	-3302	-6151	-2849	4726	-226	-4500	52	-1293	958	1173	529	250	0
717	0	0	-3234	-6136	-2902	4685	-166	-4519	75	-1187	919	1195	504	256	0
718	0	0	-3148	-6151	-3003	4649	-72	-4577	97	-1264	937	1034	566	263	0
719	0	0	-2864	-6138	-3274	4501	205	-4706	223	-1307	873	1061	440	219	0
720	0	0	-2592	-6142	-3550	4367	479	-4846	190	-1231	814	983	496	252	0
721	0	0	-2479	-6130	-3651	4304	586	-4890	248	-1241	793	911	529	275	0
722	0	0	-2532	-6138	-3606	4335	537	-4872	195	-1255	679	834	417	178	0
723	0	0	-2710	-6149	-3439	4429	364	-4794	139	-1261	595	789	479	168	0
724	0	0	-3144	-6145	-3001	4644	-71	-4573	-1	-1375	467	673	356	93	0
725	0	0	-3399	-6126	-2727	4762	-336	-4426	-1	-1464	417	690	300	5	0
726	0	0	-3547	-6140	-2593	4843	-477	-4366	-60	-1538	298	547	329	-52	0
727	0	0	-3565	-6147	-2582	4856	-491	-4364	27	-1515	337	508	403	114	0
728	0	0	-3397	-6151	-2754	4774	-321	-4452	-54	-1546	122	452	356	100	0
729	0	0	-3036	-6134	-3098	4585	31	-4616	32	-1596	203	448	370	178	0
730	0	0	-2851	-6114	-3263	4482	206	-4688	93	-1633	118	403	370	195	0
731	0	0	-2641	-6140	-3499	4390	429	-4819	133	-1678	102	386	300	176	0
732	0	0	-2653	-6143	-3490	4398	418	-4816	69	-1668	7	269	355	248	0
733	0	0	-2813	-6140	-3327	4476	257	-4733	79	-1777	-1	221	322	149	0
734	0	0	-3133	-6145	-3012	4639	-60	-4578	-5	-1738	-110	182	265	155	0
735	0	0	-3344	-6151	-2807	4747	-268	-4479	1	-1821	-112	166	248	-11	0
736	0	0	-3571	-6153	-2582	4862	-494	-4367	-40	-1899	-166	87	234	69	0
737	0	0	-3624	-6142	-2518	4883	-553	-4330	-64	-1971	-135	120	215	0	0
738	0	0	-3352	-6126	-2774	4739	-289	-4450	-27	-1949	-118	27	230	29	0
739	0	0	-3180	-6105	-2925	4642	-127	-4515	58	-1903	-221	54	232	106	0
740	0	0	-2943	-6167	-3224	4555	140	-4695	65	-1848	-186	114	250	56	0
741	0	0	-2772	-6159	-3387	4465	307	-4773	112	-1922	-133	131	192	124	0
742	0	0	-2832	-6159	-3327	4495	247	-4743	54	-1920	-213	83	226	89	0
743	0	0	-2962	-6145	-3183	4553	110	-4664	23	-1877	-106	197	306	32	0
744	0	0	-3298	-6171	-2873	4734	-212	-4522	-102	-2013	-97	97	153	-15	0
745	0	0	-3529	-6180	-2651	4854	-439	-4415	-71	-1967	-52	124	225	-79	0
746	0	0	-3843	-6176	-2333	5009	-755	-4254	-133	-1978	-143	168	164	-69	0
747	0	0	-3775	-6178	-2403	4976	-686	-4290	-83	-1988	-54	139	180	-104	0
748	0	0	-3694	-6155	-2461	4924	-616	-4308	-83	-1957	-5	110	157	-23	0
749	0	0	-3426	-6161	-2735	4793	-345	-4448	-71	-1877	-42	155	157	1	0
750	0	0	-3188	-6163	-2975	4675	-106	-4569	-42	-1893	7	118	184	-23	0
751	0	0	-2996	-6140	-3144	4568	74	-4642	3	-1813	5	180	153	46	0
752	0	0	-3014	-6143	-3129	4578	57	-4636	1	-1897	32	131	184	-31	0
753	0	0	-3166	-6151	-2985	4658	-90	-4568	9	-1881	29	244	265	-54	0
754	0	0	-3505	-6176	-2671	4840	-417	-4423	-128	-1868	15	205	178	-194	0
755	0	0	-3785	-6194	-2409	4989	-688	-4301	-153	-1895	15	240	188	-190	0
756	0	0	-4041	-6192	-2151	5116	-945	-4171	-242	-1877	-7	112	211	-256	0
757	0	0	-3992	-6190	-2198	5091	-897	-4194	-143	-1821	145	238	97	-145	0
758	0	0	-3921	-6188	-2267	5054	-827	-4227	-186	-1874	87	120	141	-161	0
759	0	0	-3568	-6198	-2630	4883	-469	-4414	-64	-1716	248	234	162	-188	0
760	0	0	-3434	-6188	-2754	4811	-340	-4471	-79	-1734	234	135	58	-139	0
761	0	0	-3225	-6200	-2975	4712	-125	-4587	-60	-1726	351	122	-27	-161	0
762	0	0	-3258	-6173	-2915	4715	-171	-4544	-164	-1596	413	100	46	-168	0
763	0	0	-3496	-6188	-2692	4842	-402	-4440	-203	-1711	372	7	-98	-360	0
764	0	0	-3802	-6178	-2376	4990	-713	-4277	-197	-1637	440	46	-157	-323	0
765	0	0	-4144	-6163	-2019	5153	-1062	-4091	-349	-1617	403	-91	-226	-444	0
766	0	0	-4241	-6157	-1916	5199	-1162	-4036	-349	-1627	399	-56	-273	-498	0
767	0	0	-4365	-6169	-1804	5267	-1280	-3986	-308	-1631	405	-159	-209	-467	0
768	0	0	-4157	-6186	-2029	5171	-1064	-4107	-242	-1676	395	-256	-364	-537	0
769	0	0	-3948	-6188	-2240	5068	-854	-4214	-240	-1606	335	-211	-292	-391	0
770	0	0	-3690	-6190	-2500	4940	-595	-4345	-223	-1647	291	-258	-316	-452	0
771	0	0	-3388	-6169	-2781	4778	-303	-4475	-149	-1565	353	-199	-271	-327	0
772	0	0	-3533	-6169	-2636	4851	-448	-4402	-230	-1699	205	-312	-372	-415	0
773	0	0	-3640	-6202	-2562	4921	-539	-4382	-201	-1716	176	-250	-388	-438	0
774	0	0	-3991	-6196	-2205	5093	-893	-4200	-302	-1765	159	-289	-360	-463	0
775	0	0	-4250	-6188	-1938	5219	-1156	-4063	-323	-1790	108	-304	-329	-479	0
776	0	0	-4356	-6200	-1844	5278	-1256	-4022	-391	-1747	-40	-207	-389	-459	0
777	0	0	-4291	-6188	-1897	5239	-1197	-4042	-289	-1839	5	-217	-360	-397	0
778	0	0	-4116	-6180	-2064	5148	-1026	-4122	-242	-1864	-48	-164	-279	-413	0
779	0	0	-3891	-6176	-2285	5033	-803	-4230	-263	-1883	1	-188	-258	-358	0
780	0	0	-3630	-6190	-2560	4910	-535	-4375	-170	-1918	-9	-190	-285	-292	0
781	0	0	-3469	-6186	-2717	4827	-376	-4451	-166	-1905	-32	-211	-215	-271	0
782	0	0	-3444	-6175	-2731	4809	-356	-4453	-190	-1961	-182	-217	-248	-302	0
783	0	0	-3512	-6169	-2657	4840	-427	-4413	-93	-1934	-110	-137	-201	-223	0
784	0	0	-3956	-6159	-2203	5057	-876	-4181	-263	-2062	-287	-291	-308	-403	0
785	0	0	-4126	-6155	-2029	5140	-1048	-4092	-211	-2048	-211	-265	-337	-304	0
786	0	0	-4334	-6161	-1827	5247	-1253	-3994	-238	-2097	-308	-343	-292	-316	0
787	0	0	-4169	-6163	-1994	5166	-1087	-4078	-256	-2007	-232	-265	-308	-244	0
788	0	0	-4081	-6176	-2095	5128	-993	-4135	-234	-2019	-259	-246	-351	-221	0
789	0	0	-3770	-6167	-2397	4968	-686	-4282	-195	-1963	-236	-232	-238	-149	0
790	0	0	-3467	-6161	-2694	4814	-386	-4427	-91	-1967	-221	-197	-192	-95	0
791	0	0	-3306	-6151	-2845	4728	-230	-4498	-116	-1891	-116	-153	-159	-42	0
792	0	0	-3304	-6163	-2859	4733	-222	-4511	-155	-1994	-120	-98	-201	-188	0
793	0	0	-3379	-6176	-2797	4777	-291	-4486	-54	-1916	-112	-38	-89	-124	0
794	0	0	-3696	-6171	-2475	4933	-610	-4323	-147	-1982	-75	85	-114	-126	0
795	0	0	-4014	-6171	-2157	5092	-928	-4164	-258	-1856	-122	3	-106	-225	0
796	0	0	-4107	-6157	-2050	5132	-1028	-4103	-199	-1868	-31	85	-3	-164	0
797	0	0	-4124	-6161	-2037	5142	-1043	-4099	-225	-1885	-102	133	-87	-147	0
798	0	0	-3977	-6159	-2182	5068	-897	-4170	-129	-1883	-9	149	-27	-29	0
799	0	0	-3693	-6149	-2456	4921	-618	-4302	-128	-1817	-25	69	48	-65	0
800	0	0	-3456	-6140	-2684	4798	-386	-4412	19	-1868	58	129	98	46	0
801	0	0	-3327	-6134	-2807	4730	-260	-4470	-102	-1877	-87	112	-13	31	0
802	0	0	-3240	-6136	-2896	4688	-172	-4516	-143	-1786	-77	133	7	-60	0
803	0	0	-3461	-6163	-2702	4812	-379	-4432	-108	-1934	-38	79	-9	-73	0
804	0	0	-3775	-6151	-2376	4963	-699	-4263	-162	-1957	-71	-32	-31	-207	0
805	0	0	-4019	-6151	-2132	5085	-943	-4141	-199	-1986	-110	-58	-60	-242	0
806	0	0	-4275	-6147	-1872	5211	-1201	-4009	-261	-2029	-178	-87	-194	-254	0
807	0	0	-4228	-6140	-1912	5184	-1158	-4026	-228	-2004	-188	-104	-75	-246	0
808	0	0	-4109	-6126	-2017	5117	-1046	-4071	-238	-2000	-225	-133	-151	-242	0
809	0	0	-3735	-6109	-2374	4922	-680	-4241	-97	-2005	-211	-65	-164	-149	0
810	0	0	-3608	-6147	-2539	4877	-534	-4343	-147	-2005	-281	-131	-217	-97	0
811	0	0	-3410	-6153	-2743	4781	-333	-4448	-141	-2077	-341	-159	-217	-226	0
812	0	0	-3360	-6159	-2799	4759	-280	-4479	-46	-2052	-308	-157	-230	-95	0
813	0	0	-3674	-6151	-2477	4912	-598	-4314	-225	-2112	-483	-180	-256	-215	0
814	0	0	-3819	-6143	-2324	4981	-747	-4233	-242	-2106	-481	-213	-273	-273	0
815	0	0	-4181	-6122	-1941	5151	-1120	-4031	-281	-2075	-483	-223	-252	-291	0
816	0	0	-4264	-6136	-1872	5200	-1196	-4004	-308	-2093	-483	-310	-225	-339	0
817	0	0	-4164	-6109	-1945	5136	-1109	-4027	-263	-2079	-432	-263	-252	-314	0
818	0	0	-4165	-6126	-1961	5145	-1102	-4043	-318	-2110	-498	-261	-252	-271	0
819	0	0	-3783	-6122	-2339	4952	-722	-4230	-207	-2027	-420	-267	-261	-228	0
820	0	0	-3514	-6140	-2626	4827	-444	-4383	-139	-1986	-424	-230	-178	-205	0
821	0	0	-3430	-6114	-2684	4772	-373	-4399	-215	-1971	-415	-232	-159	-304	0
822	0	0	-3316	-6099	-2783	4707	-266	-4441	-184	-1984	-378	-265	-172	-209	0
823	0	0	-3573	-6122	-2549	4847	-512	-4335	-197	-1971	-428	-213	-143	-254	0
824	0	0	-3818	-6124	-2306	4971	-756	-4215	-211	-2050	-426	-228	-211	-353	0
825	0	0	-4134	-6112	-1978	5123	-1078	-4045	-333	-2062	-434	-226	-252	-382	0
826	0	0	-4270	-6122	-1852	5196	-1209	-3987	-356	-2064	-525	-184	-292	-405	0
827	0	0	-4187	-6107	-1920	5147	-1133	-4013	-360	-2027	-461	-252	-192	-413	0
828	0	0	-4086	-6099	-2013	5092	-1036	-4056	-221	-2062	-514	-184	-263	-339	0
829	0	0	-3839	-6099	-2260	4969	-789	-4179	-254	-2132	-413	-226	-308	-207	0
830	0	0	-3450	-6103	-2653	4776	-398	-4378	-139	-2097	-436	-209	-238	-269	0
831	0	0	-3298	-6089	-2791	4693	-253	-4440	-207	-2046	-420	-190	-265	-157	0
832	0	0	-3283	-6099	-2816	4691	-233	-4457	-207	-2079	-444	-294	-261	-254	0
833	0	0	-3457	-6099	-2642	4778	-407	-4370	-137	-2104	-537	-244	-238	-312	0
834	0	0	-3735	-6105	-2370	4920	-682	-4237	-184	-2172	-523	-312	-254	-287	0
835	0	0	-4026	-6101	-2075	5063	-975	-4088	-250	-2073	-517	-322	-304	-285	0
836	0	0	-4244	-6087	-1843	5165	-1200	-3965	-289	-2182	-646	-318	-364	-325	0
837	0	0	-4158	-6101	-1943	5129	-1107	-4022	-256	-2114	-632	-283	-256	-333	0
838	0	0	-4078	-6099	-2021	5088	-1028	-4060	-273	-2157	-715	-306	-283	-306	0
839	0	0	-3684	-6101	-2417	4892	-633	-4259	-172	-2215	-607	-360	-215	-256	0
840	0	0	-3430	-6066	-2636	4748	-397	-4351	-141	-2134	-545	-281	-137	-98	0
841	0	0	-3238	-6074	-2836	4656	-201	-4455	-110	-2159	-657	-335	-211	-153	0
842	0	0	-3250	-6101	-2851	4675	-199	-4476	-93	-2101	-653	-351	-170	-128	0
843	0	0	-3477	-6101	-2624	4789	-426	-4362	-178	-2172	-622	-316	-147	-166	0
844	0	0	-3732	-6087	-2355	4909	-688	-4221	-188	-2213	-710	-358	-182	-248	0
845	0	0	-4029	-6091	-2062	5060	-983	-4076	-273	-2250	-675	-368	-226	-271	0
846	0	0	-4227	-6056	-1829	5141	-1199	-3942	-242	-2283	-715	-448	-261	-294	0
847	0	0	-4237	-6091	-1854	5164	-1191	-3972	-244	-2283	-727	-457	-213	-337	0
848	0	0	-4136	-6074	-1938	5105	-1099	-4006	-240	-2337	-776	-523	-283	-341	0
849	0	0	-3803	-6070	-2267	4936	-768	-4168	-178	-2238	-692	-560	-300	-192	0
850	0	0	-3494	-6085	-2591	4789	-451	-4338	-124	-2201	-715	-516	-211	-168	0
851	0	0	-3312	-6078	-2766	4695	-273	-4422	-143	-2260	-743	-531	-263	-149	0
852	0	0	-3270	-6079	-2809	4674	-230	-4444	-184	-2273	-774	-568	-277	-178	0
853	0	0	-3389	-6066	-2677	4727	-356	-4371	-139	-2213	-785	-558	-147	-236	0
854	0	0	-3732	-6052	-2320	4892	-706	-4186	-273	-2273	-977	-611	-195	-341	0
855	0	0	-3863	-6068	-2205	4965	-829	-4136	-246	-2263	-828	-564	-273	-267	0
856	0	0	-4005	-6045	-2040	5025	-982	-4042	-219	-2339	-768	-562	-263	-195	0
857	0	0	-4077	-6046	-1969	5061	-1054	-4007	-378	-2413	-981	-611	-384	-366	0
858	0	0	-3809	-6076	-2267	4942	-771	-4171	-201	-2159	-900	-488	-211	-192	0
859	0	0	-3688	-6060	-2372	4874	-658	-4216	-234	-2357	-954	-550	-312	-159	0
860	0	0	-3224	-6048	-2824	4636	-200	-4436	-97	-2262	-863	-475	-228	-97	0
861	0	0	-3183	-6048	-2865	4615	-159	-4456	-100	-2207	-787	-436	-182	-34	0
862	0	0	-3081	-6068	-2987	4574	-47	-4527	-155	-2225	-830	-440	-153	-131	0
863	0	0	-3246	-6064	-2818	4655	-214	-4441	-157	-2242	-774	-341	-164	-141	0
864	0	0	-3551	-6078	-2527	4814	-512	-4302	-226	-2213	-781	-382	-188	-170	0
865	0	0	-3822	-6062	-2240	4942	-791	-4151	-195	-2260	-805	-296	-162	-267	0
866	0	0	-3975	-6041	-2066	5008	-954	-4053	-252	-2263	-677	-296	-151	-186	0
867	0	0	-3992	-6023	-2031	5007	-980	-4027	-252	-2263	-667	-242	-135	-199	0
868	0	0	-3777	-6035	-2258	4906	-759	-4146	-176	-2209	-572	-139	-135	-112	0
869	0	0	-3444	-6037	-2593	4740	-425	-4315	-95	-2130	-595	-118	-100	-87	0
870	0	0	-3271	-6039	-2768	4655	-251	-4403	-91	-2170	-595	-23	-108	32	0
871	0	0	-2990	-6045	-3055	4517	32	-4550	19	-2114	-517	52	-25	-7	0
872	0	0	-3003	-6052	-3049	4527	23	-4550	-19	-2087	-459	56	-17	-9	0
873	0	0	-3149	-6039	-2890	4594	-129	-4464	-104	-2075	-481	64	-19	-11	0
874	0	0	-3474	-6027	-2553	4750	-460	-4290	-118	-2099	-558	139	-60	-102	0
875	0	0	-3677	-6010	-2333	4843	-672	-4171	-186	-1994	-539	166	25	-114	0
876	0	0	-3795	-6031	-2236	4913	-779	-4133	-195	-2064	-529	180	-40	-50	0
877	0	0	-3868	-6031	-2163	4949	-852	-4097	-197	-2104	-558	145	29	-65	0
878	0	0	-3626	-6019	-2393	4822	-616	-4206	-75	-2102	-516	223	3	15	0
879	0	0	-3285	-6008	-2723	4646	-281	-4365	0	-2035	-475	188	81	75	0
880	0	0	-2960	-5982	-3022	4471	31	-4502	29	-2025	-558	207	58	108	0
881	0	0	-2835	-6008	-3173	4421	169	-4590	-9	-2033	-523	161	69	48	0
882	0	0	-2883	-6006	-3123	4444	120	-4564	-40	-2046	-545	91	104	0	0
883	0	0	-3001	-6000	-2999	4500	-1	-4499	-81	-2052	-521	129	21	38	0
884	0	0	-3350	-6015	-2665	4682	-342	-4340	-69	-2134	-545	110	-5	-36	0
885	0	0	-3637	-6023	-2386	4830	-625	-4204	-104	-2211	-566	135	34	-141	0
886	0	0	-3763	-6017	-2254	4890	-754	-4135	-155	-2149	-562	65	34	-52	0
887	0	0	-3785	-6002	-2217	4893	-784	-4109	-161	-2126	-556	85	62	-21	0
888	0	0	-3630	-6002	-2372	4816	-629	-4187	-60	-2229	-519	81	48	-11	0
889	0	0	-3323	-6004	-2681	4663	-321	-4342	-11	-2118	-426	147	124	112	0
890	0	0	-3003	-5990	-2987	4496	-8	-4488	-19	-2083	-420	205	124	172	0
891	0	0	-2780	-5955	-3175	4367	197	-4565	36	-2085	-380	157	98	71	0
892	0	0	-2865	-6000	-3135	4432	135	-4567	-13	-2052	-294	248	126	209	0
893	0	0	-3007	-6014	-3007	4510	0	-4510	-3	-2050	-339	242	151	100	0
894	0	0	-3351	-5973	-2622	4662	-364	-4297	-97	-2075	-277	194	135	9	0
895	0	0	-3604	-5957	-2353	4780	-625	-4155	-97	-2052	-232	199	75	-23	0
896	0	0	-3823	-5982	-2159	4902	-832	-4070	-102	-2013	-244	201	73	-40	0
897	0	0	-3762	-5998	-2236	4880	-763	-4117	-65	-1872	-164	190	85	11	0
898	0	0	-3677	-5975	-2298	4826	-689	-4136	-87	-1897	-93	118	83	3	0
899	0	0	-3438	-5992	-2554	4715	-442	-4273	-69	-1862	-40	40	147	25	0
900	0	0	-3240	-6000	-2760	4620	-240	-4380	-42	-1885	-3	19	67	40	0
901	0	0	-3050	-5969	-2919	4509	-65	-4444	-29	-1833	-79	-3	65	-83	0
902	0	0	-3098	-5982	-2884	4540	-107	-4433	-31	-1837	-87	56	-40	-42	0
903	0	0	-3291	-5977	-2686	4634	-302	-4331	-46	-1945	-139	-34	-60	-137	0
904	0	0	-3624	-5971	-2347	4797	-638	-4159	-180	-1934	-228	-126	-126	-238	0
905	0	0	-3905	-5971	-2066	4938	-919	-4018	-182	-1940	-215	-85	-128	-325	0
906	0	0	-4161	-5986	-1825	5073	-1168	-3905	-269	-1955	-238	-135	-126	-349	0
907	0	0	-4099	-5965	-1866	5032	-1116	-3915	-267	-1971	-232	-246	-186	-335	0
908	0	0	-3959	-5961	-2002	4960	-978	-3981	-238	-2023	-306	-199	-190	-258	0
909	0	0	-3717	-5942	-2225	4829	-746	-4083	-141	-1961	-306	-143	-207	-221	0
910	0	0	-3350	-5951	-2601	4650	-374	-4276	-118	-1969	-331	-195	-226	-232	0
911	0	0	-3182	-5981	-2799	4581	-191	-4390	-87	-1971	-351	-194	-192	-135	0
912	0	0	-3146	-5957	-2811	4551	-167	-4384	-118	-2004	-492	-228	-195	-147	0
913	0	0	-3285	-5946	-2661	4615	-312	-4303	-155	-2007	-465	-161	-199	-203	0
914	0	0	-3669	-5967	-2298	4818	-685	-4132	-211	-2122	-543	-128	-184	-244	0
915	0	0	-3816	-5955	-2139	4885	-838	-4047	-232	-2042	-448	-252	-209	-213	0
916	0	0	-4000	-5955	-1955	4977	-1022	-3955	-240	-2052	-508	-133	-143	-172	0
917	0	0	-4019	-5959	-1940	4989	-1039	-3949	-186	-2087	-552	-135	-162	-188	0
918	0	0	-3865	-5936	-2071	4900	-897	-4003	-178	-2081	-549	-60	-108	-124	0
919	0	0	-3560	-5922	-2362	4741	-599	-4142	-128	-2046	-471	-52	-32	-25	0
920	0	0	-3217	-5938	-2721	4577	-248	-4329	-34	-2052	-444	153	-21	-3	0
921	0	0	-3042	-5930	-2888	4486	-77	-4409	-56	-1976	-339	58	69	27	0
922	0	0	-2970	-5891	-2921	4430	-24	-4406	-36	-2002	-349	46	75	65	0
923	0	0	-3220	-5893	-2673	4556	-273	-4283	-58	-2056	-512	159	-11	-13	0
924	0	0	-3478	-5885	-2407	4681	-535	-4146	-77	-1972	-420	164	36	7	0
925	0	0	-3829	-5856	-2027	4842	-901	-3941	-246	-2161	-409	114	-32	-114	0
926	0	0	-3913	-5839	-1926	4876	-993	-3882	-170	-2050	-364	95	-34	-83	0
927	0	0	-4001	-5884	-1883	4942	-1059	-3883	-157	-2132	-448	44	-9	-128	0
928	0	0	-3694	-5866	-2172	4780	-761	-4019	-93	-2081	-424	116	-52	-64	0
929	0	0	-3428	-5856	-2428	4642	-500	-4142	-54	-1947	-401	71	42	42	0
930	0	0	-3104	-5876	-2772	4490	-166	-4324	-58	-1992	-405	102	1	3	0
931	0	0	-2930	-5911	-2981	4420	25	-4446	-100	-1988	-481	38	-67	-110	0
932	0	0	-2824	-5858	-3034	4341	105	-4446	3	-1918	-366	85	-40	-27	0
933	0	0	-3117	-5862	-2745	4489	-186	-4303	-128	-1978	-430	-21	-32	-81	0
934	0	0	-3376	-5843	-2467	4609	-454	-4155	-135	-2058	-455	-120	-110	-124	0
935	0	0	-3684	-5843	-2159	4763	-762	-4001	-172	-2079	-463	-58	-155	-172	0
936	0	0	-3928	-5856	-1928	4892	-1000	-3892	-252	-2151	-556	-240	-135	-199	0
937	0	0	-3878	-5825	-1947	4851	-965	-3886	-170	-2120	-500	-159	-159	-199	0
938	0	0	-3749	-5820	-2071	4784	-839	-3945	-184	-2120	-578	-226	-100	-170	0
939	0	0	-3465	-5812	-2347	4638	-559	-4079	-174	-2205	-628	-219	-98	-188	0
940	0	0	-3154	-5833	-2679	4493	-237	-4256	-95	-2145	-715	-219	-98	-98	0
941	0	0	-3001	-5800	-2799	4400	-101	-4299	-83	-2201	-741	-277	-145	-98	0
942	0	0	-2873	-5827	-2954	4350	40	-4390	-83	-2232	-803	-279	-135	-170	0
943	0	0	-3134	-5851	-2717	4492	-208	-4284	-106	-2291	-847	-294	-143	-145	0
944	0	0	-3468	-5854	-2386	4661	-541	-4120	-246	-2316	-1016	-353	-215	-228	0
945	0	0	-3754	-5849	-2095	4801	-829	-3972	-248	-2409	-921	-355	-248	-259	0
946	0	0	-3956	-5882	-1926	4919	-1015	-3904	-283	-2428	-979	-364	-244	-308	0
947	0	0	-4024	-5907	-1883	4965	-1070	-3895	-318	-2384	-1018	-298	-223	-291	0
948	0	0	-3810	-5885	-2075	4847	-867	-3980	-263	-2415	-917	-351	-215	-213	0
949	0	0	-3526	-5885	-2359	4705	-583	-4122	-151	-2392	-826	-248	-184	-104	0
950	0	0	-3209	-5862	-2653	4535	-278	-4257	-188	-2234	-843	-190	-209	-75	0
951	0	0	-3016	-5860	-2844	4438	-86	-4352	-89	-2275	-741	-172	-166	-118	0
952	0	0	-2933	-5864	-2931	4398	-1	-4397	-118	-2238	-746	-98	-161	-44	0
953	0	0	-3086	-5852	-2766	4469	-160	-4309	-120	-2300	-731	-174	-166	-110	0
954	0	0	-3486	-5854	-2368	4670	-559	-4111	-145	-2293	-710	-145	-98	-170	0
955	0	0	-3803	-5878	-2075	4840	-864	-3976	-252	-2289	-791	-186	-164	-335	0
956	0	0	-3917	-5876	-1959	4896	-979	-3917	-153	-2256	-614	-23	-97	-162	0
957	0	0	-3992	-5862	-1870	4927	-1061	-3866	-242	-2265	-675	-170	-126	-238	0
958	0	0	-3701	-5858	-2157	4779	-772	-4007	-186	-2174	-578	-114	-98	-201	0
959	0	0	-3538	-5858	-2320	4698	-609	-4089	-145	-2048	-630	-23	-95	-135	0
960	0	0	-3286	-5866	-2580	4576	-353	-4223	-184	-2104	-549	-106	-93	-190	0
961	0	0	-2957	-5851	-2894	4404	-31	-4372	-50	-1976	-452	56	-17	-25	0
962	0	0	-3114	-5845	-2731	4479	-191	-4288	-85	-2025	-444	-44	-73	-71	0
963	0	0	-3143	-5835	-2692	4489	-225	-4263	-141	-2013	-356	1	-97	-129	0
964	0	0	-3527	-5847	-2320	4687	-603	-4083	-234	-2058	-391	-29	-246	-97	0
965	0	0	-3692	-5860	-2168	4776	-762	-4014	-221	-1918	-275	3	-120	-164	0
966	0	0	-3995	-5872	-1877	4933	-1059	-3874	-337	-2035	-242	-36	-203	-188	0
967	0	0	-3857	-5899	-2042	4878	-907	-3970	-190	-1949	-219	7	-151	-236	0
968	0	0	-3903	-5893	-1990	4898	-956	-3941	-271	-2040	-155	-15	-234	-147	0
969	0	0	-3492	-5872	-2380	4682	-556	-4126	-58	-1914	-194	11	-122	-83	0
970	0	0	-3259	-5868	-2609	4563	-325	-4238	-122	-2040	-83	-11	-159	-48	0
971	0	0	-3021	-5876	-2855	4448	-83	-4365	-38	-1885	-141	48	-159	-46	0
972	0	0	-3058	-5878	-2820	4468	-119	-4349	-46	-1934	-157	0	-65	-153	0
973	0	0	-3205	-5874	-2669	4539	-268	-4271	-104	-2007	-203	-5	-194	-87	0
974	0	0	-3517	-5887	-2370	4702	-573	-4128	-159	-2035	-263	9	-199	-211	0
975	0	0	-3808	-5866	-2058	4837	-875	-3962	-197	-2042	-323	-58	-180	-277	0
976	0	0	-3956	-5841	-1885	4898	-1035	-3863	-221	-2056	-314	-95	-141	-194	0
977	0	0	-4018	-5868	-1850	4943	-1084	-3859	-246	-2025	-463	-240	-207	-265	0
978	0	0	-3766	-5868	-2102	4817	-832	-3985	-159	-2126	-424	-161	-248	-211	0
979	0	0	-3479	-5849	-2370	4664	-554	-4109	-129	-2110	-426	-145	-244	-149	0
980	0	0	-3172	-5845	-2673	4508	-249	-4259	-104	-2099	-560	-226	-242	-182	0
981	0	0	-2963	-5843	-2880	4403	-41	-4361	-44	-2089	-486	-244	-217	-93	0
982	0	0	-3027	-5847	-2820	4437	-103	-4333	-221	-2095	-585	-353	-259	-110	0
983	0	0	-3133	-5852	-2719	4492	-207	-4285	-147	-2099	-446	-329	-244	-232	0
984	0	0	-3526	-5852	-2326	4689	-600	-4089	-226	-2130	-618	-327	-265	-275	0
985	0	0	-3802	-5852	-2050	4827	-876	-3951	-244	-2184	-537	-335	-238	-355	0
986	0	0	-4010	-5856	-1846	4933	-1082	-3851	-273	-2165	-457	-349	-225	-289	0
987	0	0	-3963	-5870	-1907	4916	-1028	-3888	-250	-2143	-537	-244	-236	-273	0
988	0	0	-3820	-5847	-2027	4833	-896	-3937	-215	-2157	-438	-174	-194	-225	0
989	0	0	-3502	-5833	-2331	4667	-585	-4082	-122	-2081	-401	-135	-102	-195	0
990	0	0	-3139	-5829	-2690	4484	-224	-4259	-133	-1996	-219	-7	-67	-81	0
991	0	0	-2991	-5825	-2834	4408	-78	-4329	-93	-2118	-267	-29	-129	-87	0
992	0	0	-2946	-5821	-2875	4383	-35	-4348	-124	-2048	-145	-17	-83	-95	0
993	0	0	-3088	-5788	-2700	4438	-194	-4244	-110	-2114	-178	58	-42	-129	0
994	0	0	-3465	-5802	-2337	4633	-564	-4069	-250	-2124	-178	32	-122	-209	0
995	0	0	-3803	-5816	-2013	4809	-895	-3914	-240	-2071	-188	32	-114	-221	0
996	0	0	-4057	-5849	-1792	4953	-1132	-3820	-320	-2079	-230	5	-62	-287	0
997	0	0	-3905	-5841	-1936	4873	-984	-3888	-234	-2009	-85	97	-164	-250	0
998	0	0	-3896	-5849	-1953	4872	-971	-3901	-215	-2021	-110	38	-128	-226	0
999	0	0	-3556	-5866	-2310	4711	-623	-4088	-126	-2046	-73	75	-203	-141	0
1000	0	0	-3239	-5885	-2646	4562	-296	-4265	-64	-1881	-19	131	-52	-100	0
1001	0	0	-3118	-5899	-2781	4508	-168	-4340	-161	-1895	-46	93	-97	-151	0
1002	0	0	-3038	-5992	-2954	4515	-42	-4473	-131	-1792	54	95	-44	-114	0
1003	0	0	-3284	-6056	-2772	4670	-256	-4414	-219	-1815	65	62	-79	-149	0
1004	0	0	-3709	-6093	-2384	4901	-662	-4238	-273	-1874	25	83	-128	-259	0
1005	0	0	-3964	-6111	-2147	5037	-908	-4129	-267	-1794	118	71	-102	-302	0
1006	0	0	-4152	-6134	-1982	5143	-1085	-4058	-329	-1784	106	89	-79	-333	0
1007	0	0	-4084	-6099	-2015	5091	-1034	-4057	-240	-1782	258	159	-38	-230	0
1008	0	0	-3954	-6023	-2069	4988	-942	-4046	-201	-1827	314	143	-27	-166	0
1009	0	0	-3640	-5839	-2199	4739	-720	-4019	-244	-1714	306	139	21	-226	0
1010	0	0	-3176	-5616	-2440	4396	-368	-4028	-95	-1672	341	226	-32	-110	0
1011	0	0	-2917	-5404	-2487	4160	-215	-3945	-98	-1662	374	195	42	-112	0
1012	0	0	-2771	-5075	-2304	3923	-233	-3689	-133	-1718	349	44	-79	-174	0
1013	0	0	-2714	-4716	-2002	3715	-356	-3359	-83	-1701	488	159	-11	-155	0
1014	0	0	-2914	-4308	-1394	3611	-760	-2851	-275	-1769	347	50	-184	-310	0
1015	0	0	-2910	-3814	-904	3362	-1003	-2359	-221	-1751	384	7	-176	-366	0
1016	0	0	-2887	-3317	-430	3102	-1228	-1873	-302	-1810	351	-5	-186	-345	0
1017	0	0	-2563	-2813	-250	2688	-1156	-1531	-277	-1757	333	-98	-236	-318	0
1018	0	0	-2179	-2316	-137	2247	-1021	-1226	-271	-1716	294	-157	-147	-291	0
1019	0	0	-1759	-1879	-120	1819	-819	-999	-256	-1769	203	-155	-176	-289	0
1020	0	0	-1192	-1519	-327	1355	-432	-923	-203	-1771	277	-98	-230	-178	0
1021	0	0	-943	-1315	-372	1129	-285	-843	-215	-1778	195	-126	-190	-190	0
1022	0	0	-899	-1358	-459	1128	-220	-908	-211	-1823	184	-159	-215	-271	0
1023	0	0	-1208	-1660	-452	1434	-378	-1056	-197	-1714	137	-192	-157	-258	1
1024	0	0	-1837	-2186	-349	2011	-744	-1267	-258	-1899	67	-164	-291	-302	0
1025	0	0	-2538	-3038	-500	2788	-1019	-1769	-331	-1881	-32	-250	-213	-434	0
1026	0	0	-3139	-3895	-756	3517	-1191	-2325	-294	-1974	11	-176	-246	-258	0
1027	0	0	-3511	-4576	-1065	4043	-1223	-2820	-364	-1932	-91	-225	-244	-339	0
1028	0	0	-3576	-5102	-1526	4339	-1025	-3314	-323	-1941	-172	-161	-223	-271	0
1029	0	0	-3444	-5432	-1988	4438	-728	-3710	-263	-1916	-25	-13	-139	-161	0
1030	0	0	-3244	-5688	-2444	4466	-400	-4066	-221	-1988	-143	-42	-161	-228	0
1031	0	0	-3176	-5946	-2770	4561	-203	-4358	-141	-1938	-248	44	-102	-93	0
1032	0	0	-3195	-6037	-2842	4616	-176	-4439	-182	-1976	-232	-9	-100	-73	0
1033	0	0	-3340	-6021	-2681	4680	-329	-4351	-194	-2068	-304	-75	-23	-159	0
1034	0	0	-3683	-6014	-2331	4848	-676	-4172	-271	-2054	-382	-13	-87	-225	0
1035	0	0	-3936	-5971	-2035	4953	-950	-4003	-298	-2155	-366	9	-118	-176	0
1036	0	0	-4039	-5994	-1955	5016	-1042	-3974	-296	-2176	-469	-77	-38	-242	0
1037	0	0	-4061	-5946	-1885	5003	-1088	-3915	-238	-2188	-475	-27	-75	-180	0
1038	0	0	-3828	-5899	-2071	4863	-878	-3985	-236	-2170	-498	-31	-56	-166	0
1039	0	0	-3393	-5812	-2419	4602	-487	-4115	-126	-2075	-521	36	-42	9	0
1040	0	0	-3079	-5744	-2665	4411	-207	-4204	-27	-2062	-547	3	36	-7	0
1041	0	0	-2855	-5755	-2900	4305	22	-4327	-40	-2112	-506	25	-1	60	0
1042	0	0	-2848	-5699	-2851	4273	1	-4275	-85	-2054	-578	50	27	13	0
1043	0	0	-2966	-5678	-2712	4322	-127	-4195	-65	-2134	-521	29	50	-52	0
1044	0	0	-3298	-5653	-2355	4475	-471	-4004	-211	-2075	-583	-19	-58	-89	0
1045	0	0	-3562	-5616	-2054	4589	-754	-3835	-207	-2087	-576	15	21	-56	0
1046	0	0	-3711	-5618	-1907	4664	-902	-3762	-217	-2188	-527	15	-5	-106	0
1047	0	0	-3719	-5620	-1901	4669	-909	-3760	-149	-2114	-560	120	54	-19	0
1048	0	0	-3459	-5581	-2122	4520	-668	-3851	-108	-2081	-486	104	112	-27	0
1049	0	0	-3204	-5596	-2392	4400	-406	-3994	-54	-2073	-500	180	139	40	0
1050	0	0	-2897	-5614	-2717	4255	-90	-4165	-64	-2040	-426	106	73	65	0
1051	0	0	-2623	-5598	-2975	4110	176	-4286	25	-2023	-364	178	98	174	0
1052	0	0	-2561	-5608	-3047	4084	243	-4327	3	-1982	-335	308	153	114	0
1053	0	0	-2788	-5622	-2834	4205	23	-4228	-23	-2029	-292	205	120	98	0
1054	0	0	-3062	-5622	-2560	4342	-251	-4091	-71	-2044	-279	250	52	-106	0
1055	0	0	-3352	-5612	-2260	4482	-546	-3936	-54	-2033	-168	221	116	-31	0
1056	0	0	-3546	-5594	-2048	4570	-749	-3821	-73	-2027	-232	283	21	-25	0
1057	0	0	-3469	-5573	-2104	4521	-682	-3838	-44	-1903	-209	256	44	-19	0
1058	0	0	-3374	-5554	-2180	4464	-597	-3867	-93	-1870	-164	197	25	29	0
1059	0	0	-3083	-5546	-2463	4314	-310	-4004	-56	-1874	-97	205	-17	89	0
1060	0	0	-2780	-5544	-2764	4162	-8	-4154	-25	-1897	-186	137	-34	93	0
1061	0	0	-2611	-5546	-2935	4078	162	-4240	-19	-1868	-141	71	48	5	0
1062	0	0	-2578	-5542	-2964	4060	193	-4253	-34	-1922	-277	128	3	29	0
1063	0	0	-2727	-5561	-2834	4144	53	-4197	-34	-1928	-376	64	0	-100	0
1064	0	0	-3061	-5550	-2489	4305	-286	-4019	-100	-1928	-372	34	44	-81	0
1065	0	0	-3393	-5575	-2182	4484	-605	-3878	-159	-2000	-492	-110	-143	-159	0
1066	0	0	-3566	-5538	-1972	4552	-797	-3755	-184	-2069	-420	0	-131	-182	0
1067	0	0	-3603	-5519	-1916	4561	-843	-3717	-98	-2017	-519	-52	-60	-108	0
1068	0	0	-3461	-5521	-2060	4491	-700	-3790	-188	-2073	-556	-161	-157	-190	0
1069	0	0	-3096	-5530	-2434	4313	-331	-3982	-3	-1974	-514	-38	-85	-48	0
1070	0	0	-2865	-5497	-2632	4181	-116	-4064	-34	-2122	-541	-106	-157	-44	0
1071	0	0	-2614	-5492	-2878	4053	132	-4185	23	-2042	-611	-133	-97	-60	0
1072	0	0	-2546	-5490	-2944	4018	199	-4217	19	-1951	-580	-98	-42	-64	0
1073	0	0	-2867	-5478	-2611	4172	-128	-4044	-129	-2044	-585	-149	-23	-161	0
1074	0	0	-3085	-5478	-2393	4281	-346	-3935	-159	-2056	-547	-170	-95	-223	0
1075	0	0	-3539	-5463	-1924	4501	-807	-3693	-190	-2095	-541	-139	-67	-269	0
1076	0	0	-3688	-5468	-1780	4578	-954	-3624	-281	-2166	-556	-128	-155	-292	0
1077	0	0	-3719	-5470	-1751	4594	-984	-3610	-259	-2163	-585	-95	-126	-226	0
1078	0	0	-3539	-5459	-1920	4499	-809	-3689	-240	-2145	-585	-159	-104	-194	0
1079	0	0	-3126	-5459	-2333	4292	-396	-3896	-97	-2083	-413	-95	-91	-108	0
1080	0	0	-2997	-5437	-2440	4217	-278	-3938	-83	-2112	-496	-114	-93	-98	0
1081	0	0	-2676	-5430	-2754	4053	39	-4092	-143	-2073	-508	-246	-199	-197	0
1082	0	0	-2553	-5414	-2861	3983	154	-4137	-13	-2019	-378	-42	-54	-64	0
1083	0	0	-2848	-5412	-2564	4130	-142	-3988	-129	-2089	-471	-133	-184	-164	0
1084	0	0	-3085	-5424	-2339	4254	-373	-3881	-188	-1969	-374	-192	-75	-230	0
1085	0	0	-3446	-5395	-1949	4420	-748	-3672	-242	-2033	-335	-153	-120	-258	0
1086	0	0	-3605	-5393	-1788	4499	-908	-3590	-205	-2037	-298	-174	-192	-275	0
1087	0	0	-3595	-5373	-1778	4484	-908	-3575	-186	-1936	-213	-50	-129	-182	0
1088	0	0	-3538	-5371	-1833	4454	-852	-3602	-219	-1912	-162	-122	-29	-256	0
1089	0	0	-3150	-5371	-2221	4260	-464	-3796	-120	-1813	-38	29	-85	-44	0
1090	0	0	-2788	-5358	-2570	4073	-109	-3964	-42	-1734	56	178	-5	-19	0
1091	0	0	-2584	-5371	-2787	3977	101	-4079	-95	-1767	164	151	102	27	0
1092	0	0	-2514	-5352	-2838	3933	162	-4095	-58	-1699	279	277	60	32	0
1093	0	0	-2692	-5369	-2677	4030	-7	-4023	-32	-1670	263	358	73	-17	0
1094	0	0	-3081	-5335	-2254	4208	-413	-3794	-188	-1730	322	355	128	-102	0
1095	0	0	-3252	-5296	-2044	4274	-604	-3670	-153	-1649	424	424	166	-104	0
1096	0	0	-3539	-5298	-1759	4418	-890	-3528	-155	-1637	411	469	261	-73	0
1097	0	0	-3583	-5294	-1711	4438	-936	-3502	-164	-1652	434	500	209	-54	0
1098	0	0	-3381	-5286	-1905	4333	-738	-3595	-73	-1670	420	605	250	13	0
1099	0	0	-2988	-5259	-2271	4123	-358	-3765	13	-1579	523	649	302	118	0
1100	0	0	-2687	-5286	-2599	3986	-44	-3942	-17	-1604	488	673	275	102	0
1101	0	0	-2495	-5265	-2770	3880	137	-4017	56	-1555	494	690	413	126	0
1102	0	0	-2485	-5276	-2791	3880	153	-4033	-7	-1550	496	649	322	155	0
1103	0	0	-2637	-5259	-2622	3948	-7	-3940	5	-1472	531	737	374	124	0
1104	0	0	-3001	-5239	-2238	4120	-381	-3738	-137	-1569	525	589	267	-5	0
1105	0	0	-3362	-5212	-1850	4287	-756	-3531	-184	-1482	539	605	327	-71	0
1106	0	0	-3624	-5185	-1561	4404	-1031	-3373	-271	-1592	504	481	164	-122	0
1107	0	0	-3581	-5173	-1592	4377	-994	-3382	-110	-1579	463	442	102	-168	0
1108	0	0	-3504	-5123	-1619	4313	-942	-3371	-238	-1493	533	347	147	-114	0
1109	0	0	-3254	-5137	-1883	4195	-685	-3510	-98	-1598	488	219	108	-91	0
1110	0	0	-2866	-5129	-2263	3997	-301	-3696	-29	-1480	535	170	71	-81	0
1111	0	0	-2685	-5115	-2430	3900	-127	-3772	-36	-1522	552	93	36	1	0
1112	0	0	-2759	-5071	-2312	3915	-223	-3691	-159	-1584	504	-73	-13	-114	0
1113	0	0	-2853	-5080	-2227	3966	-313	-3653	-147	-1573	325	13	64	-190	0
1114	0	0	-3158	-5092	-1934	4125	-612	-3513	-213	-1649	335	1	-27	-159	0
1115	0	0	-3476	-5059	-1583	4267	-946	-3321	-259	-1680	289	54	-36	-207	0
1116	0	0	-3672	-5047	-1375	4359	-1148	-3211	-308	-1755	108	52	11	-353	0
1117	0	0	-3630	-5044	-1414	4337	-1108	-3229	-236	-1705	87	182	-52	-186	0
1118	0	0	-3498	-4989	-1491	4243	-1003	-3240	-203	-1777	83	153	7	-178	0
1119	0	0	-3066	-4947	-1881	4006	-592	-3414	-98	-1732	168	300	108	-104	0
1120	0	0	-2951	-4935	-1984	3943	-483	-3459	-104	-1771	40	228	168	-34	0
1121	0	0	-2575	-4945	-2370	3760	-102	-3657	-54	-1759	106	271	145	-48	0
1122	0	0	-2617	-4890	-2273	3753	-172	-3581	-71	-1751	-60	329	180	38	0
1123	0	0	-2741	-4867	-2126	3804	-307	-3496	-153	-1835	-100	194	188	-89	0
1124	0	0	-2974	-4859	-1885	3916	-544	-3372	-112	-1870	-93	234	225	-27	0
1125	0	0	-3229	-4817	-1588	4023	-820	-3202	-209	-1936	-108	116	155	-46	0
1126	0	0	-3358	-4803	-1445	4080	-956	-3124	-194	-1903	-110	232	166	-17	0
1127	0	0	-3352	-4756	-1404	4054	-974	-3080	-176	-1965	-225	141	131	-85	0
1128	0	0	-3067	-4747	-1680	3907	-693	-3213	-114	-1988	-213	44	209	-71	0
1129	0	0	-2753	-4687	-1934	3720	-409	-3310	23	-1924	-194	91	225	97	0
1130	0	0	-2450	-4671	-2221	3560	-114	-3446	3	-1864	-226	95	141	93	0
1131	0	0	-2130	-4661	-2531	3395	200	-3596	29	-1777	-108	102	199	246	0
1132	0	0	-2074	-4619	-2545	3346	235	-3582	73	-1839	-116	161	248	120	0
1133	0	0	-2306	-4593	-2287	3449	-9	-3440	-110	-1827	-40	190	166	60	0
1134	0	0	-2575	-4580	-2005	3577	-285	-3292	-60	-1788	-69	203	215	7	0
1135	0	0	-2846	-4593	-1747	3719	-549	-3170	-89	-1765	29	316	174	56	0
1136	0	0	-3036	-4535	-1499	3785	-768	-3017	-141	-1751	110	459	182	36	0
1137	0	0	-2966	-4510	-1544	3738	-711	-3027	-87	-1720	277	523	294	106	0
1138	0	0	-2755	-4493	-1738	3624	-508	-3115	-71	-1608	395	680	316	166	0
1139	0	0	-2385	-4458	-2073	3421	-156	-3265	69	-1528	653	777	523	261	0
1140	0	0	-1999	-4462	-2463	3230	232	-3462	139	-1414	754	931	527	364	0
1141	0	0	-1822	-4444	-2622	3133	400	-3533	135	-1338	820	997	543	424	0
1142	0	0	-1736	-4419	-2683	3077	473	-3551	164	-1299	925	1098	560	382	0
1143	0	0	-1938	-4405	-2467	3171	264	-3436	114	-1226	999	1191	595	372	0
1144	0	0	-2217	-4370	-2153	3293	-32	-3261	71	-1204	1020	1247	562	320	0
1145	0	0	-2454	-4376	-1922	3415	-266	-3149	9	-1119	1146	1231	628	252	0
1146	0	0	-2714	-4382	-1668	3548	-523	-3025	7	-1057	1158	1334	597	273	0
1147	0	0	-2697	-4382	-1685	3539	-506	-3033	36	-1117	1198	1292	587	294	0
1148	0	0	-2483	-4333	-1850	3408	-316	-3091	79	-997	1255	1367	589	417	0
1149	0	0	-2255	-4330	-2075	3292	-90	-3202	91	-1039	1235	1311	626	285	0
1150	0	0	-1946	-4363	-2417	3154	235	-3390	129	-971	1315	1290	585	374	0
1151	0	0	-1761	-4339	-2578	3050	408	-3458	207	-944	1264	1212	529	417	0
1152	0	0	-1704	-4328	-2624	3016	460	-3476	209	-942	1204	1142	521	329	0
1153	0	0	-1953	-4374	-2421	3163	234	-3397	87	-1043	1156	1026	479	174	0
1154	0	0	-2252	-4380	-2128	3316	-62	-3254	91	-1051	1068	952	430	159	0
1155	0	0	-2580	-4386	-1806	3483	-387	-3096	-79	-1055	1034	867	413	42	0
1156	0	0	-2687	-4394	-1707	3540	-490	-3050	5	-1088	952	907	364	46	0
1157	0	0	-2805	-4421	-1616	3613	-594	-3018	-13	-1193	851	785	333	71	0
1158	0	0	-2652	-4427	-1775	3539	-438	-3101	13	-1206	708	814	327	67	0
1159	0	0	-2403	-4469	-2066	3436	-168	-3267	75	-1276	632	754	349	135	0
1160	0	0	-2140	-4500	-2360	3320	110	-3430	1	-1268	552	752	347	149	0
1161	0	0	-1934	-4541	-2607	3237	336	-3574	89	-1373	349	739	343	131	0
1162	0	0	-1932	-4580	-2648	3256	358	-3614	69	-1365	355	729	417	176	0
1163	0	0	-2206	-4617	-2411	3411	102	-3514	-5	-1507	195	599	432	69	0
1164	0	0	-2405	-4667	-2262	3536	-71	-3464	29	-1489	244	620	343	36	0
1165	0	0	-2863	-4700	-1837	3781	-513	-3268	-83	-1594	133	486	320	0	0
1166	0	0	-3073	-4735	-1662	3904	-705	-3198	-133	-1639	42	471	271	17	0
1167	0	0	-3053	-4758	-1705	3905	-674	-3231	-81	-1699	-13	386	258	-21	0
1168	0	0	-2947	-4774	-1827	3860	-560	-3300	-19	-1683	17	395	298	1	0
1169	0	0	-2716	-4836	-2120	3776	-298	-3478	13	-1650	40	362	323	147	0
1170	0	0	-2436	-4861	-2425	3648	-5	-3643	7	-1619	-97	292	310	40	0
1171	0	0	-2260	-4921	-2661	3590	200	-3791	-1	-1678	-34	228	267	93	0
1172	0	0	-2233	-4947	-2714	3590	240	-3830	95	-1649	17	304	337	108	0
1173	0	0	-2530	-4989	-2459	3759	-35	-3724	-122	-1678	-128	166	188	-32	0
1174	0	0	-2727	-5016	-2289	3871	-219	-3652	-93	-1681	-62	254	168	-32	0
1175	0	0	-3152	-5047	-1895	4099	-628	-3471	-186	-1740	-205	131	93	-143	0
1176	0	0	-3354	-5086	-1732	4220	-811	-3409	-271	-1759	-197	77	100	-159	0
1177	0	0	-3383	-5096	-1713	4239	-835	-3404	-151	-1744	-194	102	75	-250	0
1178	0	0	-3271	-5121	-1850	4196	-710	-3485	-201	-1777	-327	56	40	-238	0
1179	0	0	-3054	-5139	-2085	4096	-484	-3612	-114	-1782	-256	23	-11	-147	0
1180	0	0	-2741	-5187	-2446	3964	-147	-3816	-85	-1740	-254	-54	17	-161	0
1181	0	0	-2584	-5187	-2603	3885	9	-3895	-98	-1736	-258	-29	7	-137	0
1182	0	0	-2573	-5228	-2655	3900	41	-3941	-85	-1802	-289	-104	-73	-174	0
1183	0	0	-2796	-5265	-2469	4030	-163	-3867	-120	-1877	-294	-95	-73	-263	0
1184	0	0	-3141	-5261	-2120	4201	-510	-3690	-277	-1889	-300	-195	-42	-314	0
1185	0	0	-3430	-5282	-1852	4356	-789	-3567	-265	-1858	-318	-149	-120	-285	0
1186	0	0	-3649	-5294	-1645	4471	-1002	-3469	-298	-1986	-395	-174	-137	-407	0
1187	0	0	-3568	-5298	-1730	4433	-919	-3514	-209	-1938	-277	-170	-166	-292	0
1188	0	0	-3522	-5300	-1778	4411	-872	-3539	-258	-1899	-331	-182	-110	-232	0
1189	0	0	-3147	-5302	-2155	4224	-496	-3728	-164	-1883	-273	-135	-139	-226	0
1190	0	0	-2991	-5305	-2314	4148	-338	-3809	-137	-1965	-302	-38	-149	-265	0
1191	0	0	-2716	-5319	-2603	4017	-56	-3961	-133	-1905	-267	-135	-166	-252	0
1192	0	0	-2751	-5311	-2560	4031	-95	-3935	-129	-1881	-215	-106	-174	-207	0
1193	0	0	-2955	-5331	-2376	4143	-289	-3853	-159	-1889	-263	-98	-279	-291	0
1194	0	0	-3296	-5342	-2046	4319	-625	-3694	-211	-1916	-294	-95	-279	-415	0
1195	0	0	-3521	-5303	-1782	4412	-869	-3542	-294	-1926	-318	-213	-360	-529	0
1196	0	0	-3812	-5340	-1528	4576	-1142	-3434	-368	-2009	-382	-265	-444	-393	0
1197	0	0	-3751	-5335	-1584	4543	-1083	-3459	-312	-1992	-409	-384	-415	-432	0
1198	0	0	-3707	-5315	-1608	4511	-1049	-3461	-300	-1961	-483	-306	-432	-452	0
1199	0	0	-3434	-5346	-1912	4390	-761	-3629	-331	-2048	-562	-490	-490	-502	0
1200	0	0	-3117	-5338	-2221	4227	-448	-3779	-263	-1934	-580	-465	-397	-382	0
1201	0	0	-2921	-5340	-2419	4130	-251	-3879	-232	-1967	-725	-523	-450	-372	0
1202	0	0	-2873	-5340	-2467	4106	-203	-3903	-133	-2089	-744	-576	-486	-455	0
1203	0	0	-3096	-5358	-2262	4227	-417	-3810	-240	-2122	-795	-638	-572	-459	0
1204	0	0	-3434	-5331	-1897	4382	-768	-3614	-442	-2174	-958	-758	-634	-558	0
1205	0	0	-3717	-5346	-1629	4531	-1044	-3487	-386	-2151	-946	-783	-578	-576	0
1206	0	0	-3931	-5325	-1394	4628	-1268	-3359	-389	-2357	-1092	-857	-677	-562	0
1207	0	0	-3909	-5317	-1408	4613	-1250	-3362	-430	-2229	-1131	-785	-642	-566	0
1208	0	0	-3781	-5348	-1567	4564	-1107	-3457	-358	-2333	-1127	-905	-657	-494	0
1209	0	0	-3430	-5348	-1918	4389	-756	-3633	-209	-2223	-1167	-812	-587	-393	0
1210	0	0	-3186	-5352	-2166	4269	-510	-3759	-291	-2289	-1218	-905	-529	-432	0
1211	0	0	-2838	-5321	-2483	4079	-177	-3902	-159	-2316	-1150	-843	-438	-333	0
1212	0	0	-2875	-5315	-2440	4095	-217	-3877	-258	-2372	-1169	-975	-516	-347	0
1213	0	0	-3075	-5360	-2285	4217	-395	-3822	-267	-2370	-1346	-940	-496	-393	0
1214	0	0	-3422	-5354	-1932	4388	-745	-3643	-234	-2465	-1253	-859	-467	-413	0
1215	0	0	-3645	-5358	-1713	4501	-966	-3535	-374	-2485	-1237	-935	-463	-417	0
1216	0	0	-3768	-5335	-1567	4551	-1100	-3451	-337	-2450	-1193	-843	-444	-364	0
1217	0	0	-3799	-5329	-1530	4564	-1134	-3429	-353	-2378	-1210	-799	-403	-419	0
1218	0	0	-3614	-5327	-1713	4470	-950	-3520	-355	-2392	-1216	-744	-388	-368	0
1219	0	0	-3267	-5340	-2073	4303	-597	-3706	-129	-2337	-1090	-628	-263	-205	0
1220	0	0	-3093	-5327	-2234	4210	-429	-3780	-166	-2368	-1043	-669	-254	-145	0
1221	0	0	-2738	-5329	-2591	4033	-73	-3960	-112	-2285	-964	-595	-294	-116	0
1222	0	0	-2685	-5307	-2622	3996	-31	-3964	-85	-2209	-919	-492	-161	-54	0
1223	0	0	-2986	-5331	-2345	4158	-320	-3838	-195	-2298	-892	-498	-153	-197	0
1224	0	0	-3155	-5329	-2174	4242	-490	-3751	-161	-2238	-841	-391	-279	-213	0
1225	0	0	-3570	-5350	-1780	4460	-895	-3565	-267	-2223	-671	-298	-141	-178	0
1226	0	0	-3706	-5333	-1627	4519	-1039	-3480	-316	-2262	-713	-289	-242	-258	0
1227	0	0	-3628	-5317	-1689	4472	-969	-3503	-244	-2062	-523	-153	-81	-126	0
1228	0	0	-3507	-5284	-1777	4395	-865	-3530	-279	-2079	-490	-114	-153	-151	0
1229	0	0	-3131	-5278	-2147	4204	-492	-3712	-85	-1976	-296	-7	0	-38	0
1230	0	0	-2863	-5286	-2423	4074	-220	-3854	-98	-1978	-273	32	25	-21	0
1231	0	0	-2578	-5278	-2700	3928	61	-3989	29	-1907	-141	85	-17	40	0
1232	0	0	-2606	-5298	-2692	3952	43	-3995	-38	-1864	-122	93	104	-31	0
1233	0	0	-2864	-5302	-2438	4083	-213	-3870	-116	-1866	-178	81	31	-128	0
1234	0	0	-3092	-5276	-2184	4184	-454	-3730	-133	-1798	-60	161	17	-178	0
1235	0	0	-3537	-5315	-1778	4426	-879	-3546	-215	-1889	-56	112	-87	-155	0
1236	0	0	-3651	-5303	-1652	4477	-999	-3477	-168	-1786	-139	141	-11	-215	0
1237	0	0	-3661	-5288	-1627	4474	-1017	-3457	-285	-1759	-17	102	-56	-234	0
1238	0	0	-3481	-5298	-1817	4389	-832	-3557	-155	-1794	-17	141	-15	-201	0
1239	0	0	-3164	-5253	-2089	4208	-537	-3671	-131	-1744	9	128	-48	-133	0
1240	0	0	-2920	-5294	-2374	4107	-273	-3834	-56	-1755	-52	192	-44	-98	0
1241	0	0	-2685	-5280	-2595	3982	-45	-3937	-48	-1755	-1	102	-56	-129	0
1242	0	0	-2714	-5286	-2572	4000	-71	-3929	-73	-1794	-60	98	-81	-162	0
1243	0	0	-2823	-5286	-2463	4054	-180	-3874	-129	-1790	-65	-21	-131	-186	0
1244	0	0	-3164	-5280	-2116	4222	-524	-3698	-205	-1771	-145	-1	-69	-254	0
1245	0	0	-3510	-5265	-1755	4387	-877	-3510	-226	-1903	-209	-108	-219	-378	0
1246	0	0	-3583	-5263	-1680	4423	-951	-3471	-228	-1870	-188	-71	-188	-339	0
1247	0	0	-3720	-5270	-1550	4495	-1085	-3410	-265	-1891	-234	-164	-215	-285	0
1248	0	0	-3502	-5269	-1767	4385	-867	-3518	-207	-1912	-256	-244	-304	-399	0
1249	0	0	-3263	-5263	-2000	4263	-631	-3631	-178	-1841	-230	-192	-267	-308	0
1250	0	0	-3025	-5263	-2238	4144	-393	-3750	-153	-1800	-304	-166	-242	-261	0
1251	0	0	-2788	-5278	-2490	4033	-149	-3884	-172	-1835	-263	-180	-287	-223	0
1252	0	0	-2661	-5241	-2580	3951	-40	-3910	-137	-1707	-258	-62	-192	-244	0
1253	0	0	-2863	-5239	-2376	4051	-243	-3807	-190	-1802	-223	-174	-304	-254	0
1254	0	0	-3228	-5257	-2029	4242	-599	-3643	-246	-1796	-242	-73	-223	-322	0
1255	0	0	-3487	-5269	-1782	4378	-852	-3525	-281	-1810	-197	-85	-322	-411	0
1256	0	0	-3706	-5263	-1557	4484	-1074	-3410	-294	-1875	-182	1	-267	-296	0
1257	0	0	-3713	-5257	-1544	4485	-1084	-3400	-296	-1811	-184	-83	-254	-323	0
1258	0	0	-3568	-5249	-1681	4408	-943	-3465	-261	-1786	-207	-21	-213	-225	0
1259	0	0	-3269	-5261	-1992	4265	-638	-3626	-161	-1811	-157	-44	-141	-225	0
1260	0	0	-2901	-5267	-2366	4084	-267	-3816	-126	-1730	-147	-54	-162	-157	0
1261	0	0	-2640	-5253	-2613	3946	-13	-3933	-81	-1693	-114	46	-54	38	0
1262	0	0	-2563	-5267	-2704	3915	70	-3985	1	-1681	-106	60	25	-9	0
1263	0	0	-2685	-5241	-2556	3963	-64	-3898	-34	-1707	-131	122	56	-15	0
1264	0	0	-3067	-5241	-2174	4154	-446	-3707	-192	-1771	-199	42	23	-75	0
1265	0	0	-3307	-5241	-1934	4274	-686	-3587	-141	-1744	-131	254	118	-3	0
1266	0	0	-3438	-5232	-1794	4335	-822	-3513	-192	-1740	-217	252	95	-91	0
1267	0	0	-3430	-5259	-1829	4344	-800	-3544	-114	-1811	-143	271	201	46	0
1268	0	0	-3238	-5251	-2013	4244	-612	-3632	-81	-1790	-118	316	250	71	0
1269	0	0	-2856	-5259	-2403	4057	-226	-3831	31	-1811	-97	401	329	199	0
1270	0	0	-2518	-5261	-2743	3889	112	-4002	120	-1800	-108	440	364	294	0
1271	0	0	-2283	-5249	-2966	3766	341	-4107	85	-1782	-32	415	413	366	0
1272	0	0	-2216	-5232	-3016	3724	400	-4124	137	-1924	-85	525	417	360	0
1273	0	0	-2370	-5270	-2900	3820	265	-4085	60	-1823	-133	549	485	322	0
1274	0	0	-2613	-5286	-2673	3949	30	-3979	-34	-1813	-157	562	527	279	0
1275	0	0	-2958	-5284	-2326	4121	-316	-3805	-64	-1889	-238	539	523	186	0
1276	0	0	-3114	-5286	-2172	4200	-471	-3729	-54	-1850	-180	533	576	250	0
1277	0	0	-3069	-5253	-2184	4161	-442	-3718	-75	-1833	-182	512	550	267	0
1278	0	0	-2914	-5319	-2405	4116	-254	-3862	42	-1858	-205	640	504	269	0
1279	0	0	-2609	-5278	-2669	3943	30	-3973	64	-1848	-141	647	607	420	0
1280	0	0	-2202	-5269	-3067	3735	432	-4168	226	-1780	-21	616	589	426	0
1281	0	0	-2062	-5253	-3191	3657	564	-4222	141	-1749	-110	525	597	370	0
1282	0	0	-1964	-5267	-3303	3615	669	-4285	145	-1569	-135	607	599	269	0
1283	0	0	-2223	-5272	-3049	3747	413	-4160	89	-1662	-126	556	595	240	0
1284	0	0	-2540	-5302	-2762	3921	111	-4032	32	-1742	25	519	525	242	0
1285	0	0	-2881	-5296	-2415	4088	-233	-3855	-19	-1617	-42	566	508	192	0
1286	0	0	-3024	-5303	-2279	4163	-372	-3791	-34	-1641	42	535	459	221	0
1287	0	0	-3054	-5288	-2234	4171	-410	-3761	23	-1571	75	525	516	102	0
1288	0	0	-2888	-5274	-2386	4081	-251	-3830	-3	-1627	174	587	516	170	0
1289	0	0	-2642	-5278	-2636	3960	-3	-3957	19	-1550	194	593	547	180	0
1290	0	0	-2320	-5284	-2964	3802	322	-4124	67	-1445	203	669	566	238	0
1291	0	0	-2068	-5296	-3228	3682	580	-4262	128	-1439	277	694	609	238	0
1292	0	0	-2078	-5286	-3208	3682	565	-4247	186	-1491	236	752	562	252	0
1293	0	0	-2201	-5272	-3071	3736	435	-4171	114	-1519	287	651	591	186	0
1294	0	0	-2551	-5278	-2727	3914	88	-4002	32	-1491	298	646	496	67	0
1295	0	0	-2981	-5276	-2295	4128	-343	-3785	-85	-1563	316	572	419	42	0
1296	0	0	-3209	-5290	-2081	4249	-564	-3685	-54	-1555	281	521	434	-38	0
1297	0	0	-3224	-5307	-2083	4265	-570	-3695	-91	-1501	351	450	358	9	0
1298	0	0	-3160	-5282	-2122	4221	-519	-3702	-81	-1511	304	419	275	-34	0
1299	0	0	-2844	-5274	-2430	4059	-207	-3852	-50	-1544	318	430	192	13	0
1300	0	0	-2702	-5311	-2609	4006	-46	-3960	-11	-1509	312	356	207	-29	0
1301	0	0	-2408	-5300	-2892	3854	242	-4096	19	-1499	298	296	215	-106	0
1302	0	0	-2434	-5303	-2869	3868	217	-4086	31	-1520	269	256	201	-58	0
1303	0	0	-2598	-5300	-2702	3949	52	-4001	-67	-1581	155	159	52	-180	0
1304	0	0	-3030	-5321	-2291	4175	-369	-3806	-159	-1584	161	164	1	-143	0
1305	0	0	-3307	-5303	-1996	4305	-655	-3649	-205	-1680	48	40	-25	-289	0
1306	0	0	-3622	-5284	-1662	4453	-980	-3473	-267	-1757	-131	-38	-153	-329	0
1307	0	0	-3500	-5288	-1788	4394	-856	-3538	-184	-1662	-67	-29	-112	-351	0
1308	0	0	-3447	-5278	-1831	4362	-808	-3554	-182	-1749	-153	-178	-124	-289	0
1309	0	0	-3067	-5280	-2213	4173	-427	-3746	-135	-1672	-230	-145	-147	-269	0
1310	0	0	-2759	-5265	-2506	4012	-126	-3885	-95	-1610	-201	-129	-170	-159	0
1311	0	0	-2615	-5294	-2679	3954	32	-3986	-64	-1798	-294	-242	-238	-221	0
1312	0	0	-2501	-5294	-2793	3897	146	-4043	-5	-1703	-302	-236	-149	-159	0
1313	0	0	-2795	-5284	-2489	4039	-153	-3886	-184	-1825	-399	-296	-285	-292	0
1314	0	0	-2994	-5267	-2273	4130	-360	-3770	-161	-1810	-310	-232	-225	-366	0
1315	0	0	-3347	-5300	-1953	4323	-697	-3626	-192	-1850	-436	-228	-294	-325	0
1316	0	0	-3575	-5305	-1730	4440	-922	-3517	-265	-1796	-372	-320	-190	-316	0
1317	0	0	-3525	-5276	-1751	4400	-887	-3513	-285	-1825	-434	-294	-308	-327	0
1318	0	0	-3436	-5294	-1858	4365	-789	-3576	-223	-1810	-335	-289	-141	-234	0
1319	0	0	-3094	-5305	-2211	4199	-441	-3758	-129	-1823	-318	-225	-213	-184	0
1320	0	0	-2728	-5282	-2554	4005	-87	-3918	-89	-1718	-320	-261	-162	-161	0
1321	0	0	-2603	-5282	-2679	3942	38	-3980	-71	-1810	-316	-248	-143	-34	0
1322	0	0	-2449	-5265	-2816	3857	183	-4040	-31	-1794	-343	-155	-219	-40	0
1323	0	0	-2660	-5288	-2628	3974	-16	-3958	-104	-1835	-331	-164	-199	-135	0
1324	0	0	-2974	-5267	-2293	4120	-340	-3780	-98	-1850	-308	-95	-161	-135	0
1325	0	0	-3250	-5261	-2011	4255	-619	-3636	-232	-1786	-252	-162	-141	-170	0
1326	0	0	-3426	-5270	-1844	4348	-791	-3557	-184	-1912	-225	-73	-118	-120	0
1327	0	0	-3438	-5290	-1852	4364	-793	-3571	-234	-1903	-225	-38	-195	-65	0
1328	0	0	-3277	-5298	-2021	4287	-628	-3659	-110	-1823	-178	50	-54	-23	0
1329	0	0	-2978	-5278	-2300	4128	-339	-3789	-131	-1825	-215	23	3	32	0
1330	0	0	-2549	-5259	-2710	3904	80	-3984	64	-1753	-110	83	-25	131	0
1331	0	0	-2370	-5270	-2900	3820	265	-4085	36	-1747	-83	106	29	172	0
1332	0	0	-2217	-5278	-3061	3747	422	-4169	7	-1685	-69	79	17	137	0
1333	0	0	-2413	-5272	-2859	3842	223	-4065	-13	-1676	-15	60	34	120	0
1334	0	0	-2695	-5249	-2554	3972	-70	-3901	-32	-1736	-112	79	32	40	0
1335	0	0	-2995	-5288	-2293	4141	-351	-3790	-46	-1738	-9	108	-50	11	0
1336	0	0	-3273	-5290	-2017	4281	-628	-3653	-91	-1658	-32	114	29	-32	0
1337	0	0	-3221	-5263	-2042	4242	-589	-3652	-64	-1662	83	143	-5	52	0
1338	0	0	-3131	-5255	-2124	4193	-503	-3689	-69	-1571	21	168	56	-17	0
1339	0	0	-2874	-5269	-2395	4071	-239	-3832	-32	-1561	98	159	77	42	0
1340	0	0	-2489	-5259	-2770	3874	140	-4014	102	-1588	172	184	147	97	0
1341	0	0	-2316	-5270	-2954	3793	319	-4112	73	-1552	211	219	162	157	0
1342	0	0	-2242	-5245	-3003	3743	380	-4124	95	-1546	234	298	155	159	0
1343	0	0	-2441	-5234	-2793	3837	176	-4013	54	-1458	226	308	221	79	0
1344	0	0	-2912	-5263	-2351	4087	-280	-3807	-73	-1526	192	353	155	-52	0
1345	0	0	-3254	-5265	-2011	4259	-621	-3638	-77	-1456	322	351	153	-60	0
1346	0	0	-3519	-5259	-1740	4389	-889	-3499	-194	-1486	316	269	162	-184	0
1347	0	0	-3469	-5282	-1813	4375	-828	-3547	-135	-1396	432	345	232	-40	0
1348	0	0	-3436	-5259	-1823	4347	-806	-3541	-170	-1447	442	320	164	-73	0
1349	0	0	-3009	-5251	-2242	4130	-383	-3746	-60	-1348	554	444	192	-23	0
1350	0	0	-2737	-5247	-2510	3992	-113	-3878	64	-1326	502	428	106	62	0
1351	0	0	-2470	-5253	-2783	3861	156	-4018	48	-1303	562	362	164	79	0
1352	0	0	-2476	-5265	-2789	3870	156	-4027	32	-1251	537	325	149	0	0
1353	0	0	-2660	-5253	-2593	3956	-33	-3923	-91	-1303	494	320	64	-83	0
1354	0	0	-3046	-5255	-2209	4150	-418	-3732	-143	-1323	426	273	29	-182	0
1355	0	0	-3414	-5255	-1841	4334	-786	-3548	-184	-1321	428	281	13	-238	0
1356	0	0	-3596	-5245	-1649	4420	-973	-3447	-145	-1280	322	298	3	-273	0
1357	0	0	-3633	-5243	-1610	4438	-1011	-3426	-213	-1245	368	201	9	-186	0
1358	0	0	-3465	-5253	-1788	4359	-838	-3520	-162	-1297	310	230	1	-157	0
1359	0	0	-3177	-5214	-2037	4195	-570	-3625	-71	-1226	351	285	52	-87	0
1360	0	0	-2900	-5224	-2324	4062	-288	-3774	-81	-1290	199	273	-15	-15	0
1361	0	0	-2509	-5234	-2725	3871	108	-3979	0	-1290	277	339	126	5	0
1362	0	0	-2576	-5210	-2634	3893	29	-3922	-65	-1315	166	364	102	17	0
1363	0	0	-2693	-5232	-2539	3962	-77	-3885	-19	-1455	159	353	73	-87	0
1364	0	0	-3015	-5267	-2252	4141	-381	-3759	-79	-1435	149	360	135	-36	0
1365	0	0	-3375	-5249	-1874	4312	-750	-3561	-199	-1542	91	420	91	-141	0
1366	0	0	-3503	-5247	-1744	4375	-879	-3495	-188	-1476	-3	395	118	-89	0
1367	0	0	-3602	-5247	-1645	4424	-978	-3446	-147	-1588	-38	471	128	-176	0
1368	0	0	-3413	-5238	-1825	4325	-794	-3531	-131	-1552	-3	283	180	-21	0
1369	0	0	-3121	-5220	-2099	4170	-511	-3659	-89	-1497	-38	430	157	46	0
1370	0	0	-2797	-5220	-2423	4008	-187	-3821	-3	-1563	-48	335	219	-25	0
1371	0	0	-2646	-5220	-2574	3933	-36	-3897	-19	-1672	-149	267	145	64	0
1372	0	0	-2545	-5243	-2698	3894	76	-3970	7	-1629	-254	364	192	-1	0
1373	0	0	-2848	-5255	-2407	4051	-220	-3831	-151	-1588	-358	308	116	-19	0
1374	0	0	-3089	-5224	-2135	4156	-477	-3679	-166	-1709	-510	312	118	-135	0
1375	0	0	-3455	-5232	-1777	4343	-839	-3504	-157	-1720	-457	124	106	-207	0
1376	0	0	-3640	-5230	-1590	4435	-1025	-3410	-184	-1777	-457	104	36	-83	0
1377	0	0	-3653	-5214	-1561	4433	-1046	-3387	-259	-1815	-508	124	50	-242	0
1378	0	0	-3544	-5214	-1670	4379	-937	-3442	-164	-1747	-585	149	23	-161	0
1379	0	0	-3240	-5220	-1980	4230	-630	-3600	-157	-1681	-644	170	21	-93	0
1380	0	0	-2927	-5216	-2289	4071	-319	-3752	-42	-1794	-564	153	0	-62	0
1381	0	0	-2676	-5234	-2558	3955	-59	-3896	-38	-1734	-620	87	46	-31	0
1382	0	0	-2665	-5245	-2580	3955	-42	-3912	-13	-1775	-547	81	71	27	0
1383	0	0	-2867	-5220	-2353	4043	-257	-3786	-128	-1835	-710	19	52	-174	0
1384	0	0	-3114	-5218	-2104	4166	-505	-3661	-64	-1918	-696	-29	15	-62	0
1385	0	0	-3453	-5220	-1767	4336	-843	-3493	-192	-1926	-770	-73	95	-197	0
1386	0	0	-3577	-5191	-1614	4384	-981	-3402	-174	-1932	-840	-71	71	-186	0
1387	0	0	-3594	-5210	-1616	4402	-989	-3413	-170	-2031	-886	-153	56	-108	0
1388	0	0	-3348	-5206	-1858	4277	-745	-3532	-116	-1947	-886	13	122	-11	0
1389	0	0	-3067	-5212	-2145	4139	-461	-3678	-97	-2087	-859	-73	85	13	0
1390	0	0	-2645	-5205	-2560	3925	-42	-3882	-17	-1932	-966	-1	114	-31	0
1391	0	0	-2504	-5210	-2706	3857	101	-3958	11	-2013	-909	-102	203	64	0
1392	0	0	-2372	-5210	-2838	3791	233	-4024	11	-2145	-874	-32	67	11	0
1393	0	0	-2555	-5191	-2636	3873	40	-3913	-58	-2040	-904	-25	79	-77	0
1394	0	0	-2865	-5185	-2320	4025	-272	-3752	-64	-2087	-876	-95	-52	-77	0
1395	0	0	-3244	-5222	-1978	4233	-633	-3600	-190	-2213	-905	-131	-153	-112	0
1396	0	0	-3374	-5193	-1819	4283	-777	-3506	-161	-2118	-884	-186	-95	-159	0
1397	0	0	-3399	-5216	-1817	4307	-791	-3516	-192	-2155	-836	-232	-234	-143	0
1398	0	0	-3204	-5208	-2004	4206	-600	-3606	-116	-1967	-880	-149	-110	-112	0
1399	0	0	-2914	-5158	-2244	4036	-335	-3701	-153	-2023	-797	-252	-122	-124	0
1400	0	0	-2577	-5199	-2622	3888	22	-3910	-91	-1938	-735	-174	-110	-11	0
1401	0	0	-2388	-5175	-2787	3781	199	-3981	-32	-1978	-704	-168	-122	-21	0
1402	0	0	-2274	-5187	-2913	3730	319	-4050	-19	-1872	-688	-166	-106	-64	0
1403	0	0	-2598	-5193	-2595	3895	-1	-3894	-77	-1908	-694	-21	-112	-60	0
1404	0	0	-2920	-5189	-2269	4054	-325	-3729	-211	-1955	-696	-128	-178	-197	0
1405	0	0	-3196	-5201	-2005	4198	-595	-3603	-178	-1875	-638	40	-168	-195	0
1406	0	0	-3430	-5203	-1773	4316	-828	-3488	-244	-1874	-585	-31	-131	-226	0
1407	0	0	-3463	-5199	-1736	4331	-863	-3467	-256	-1860	-521	-5	-211	-236	0
1408	0	0	-3321	-5177	-1856	4249	-732	-3516	-172	-1786	-535	27	-102	-248	0
1409	0	0	-3046	-5185	-2139	4115	-453	-3662	-180	-1771	-514	-98	-159	-176	0
1410	0	0	-2676	-5166	-2490	3921	-93	-3828	-73	-1753	-389	-27	-197	-60	0
1411	0	0	-2528	-5189	-2661	3858	66	-3925	-17	-1827	-420	-106	-223	-203	0
1412	0	0	-2516	-5173	-2657	3844	70	-3915	-79	-1763	-424	-172	-258	-135	0
1413	0	0	-2807	-5195	-2388	4001	-209	-3791	-192	-1751	-525	-234	-230	-339	0
1414	0	0	-3028	-5187	-2159	4107	-434	-3673	-180	-1864	-481	-205	-370	-391	0
1415	0	0	-3420	-5210	-1790	4315	-815	-3500	-289	-1802	-552	-325	-413	-391	0
1416	0	0	-3669	-5170	-1501	4419	-1084	-3335	-407	-1813	-603	-430	-496	-539	0
1417	0	0	-3681	-5205	-1524	4443	-1078	-3364	-372	-1901	-554	-405	-483	-417	0
1418	0	0	-3548	-5181	-1633	4364	-957	-3407	-302	-1883	-593	-436	-517	-419	0
1419	0	0	-3290	-5154	-1864	4222	-713	-3509	-248	-1889	-580	-533	-558	-358	0
1420	0	0	-3061	-5179	-2118	4120	-471	-3648	-205	-1891	-587	-519	-514	-298	0
1421	0	0	-2761	-5170	-2409	3965	-176	-3789	-186	-1862	-580	-465	-481	-372	0
1422	0	0	-2809	-5158	-2349	3983	-230	-3753	-219	-1934	-665	-508	-519	-370	0
1423	0	0	-2943	-5156	-2213	4049	-365	-3684	-172	-1996	-686	-550	-481	-450	0
1424	0	0	-3277	-5135	-1858	4206	-709	-3496	-300	-1932	-764	-638	-533	-467	0
1425	0	0	-3599	-5172	-1573	4385	-1013	-3372	-292	-2033	-795	-663	-613	-481	0
1426	0	0	-3777	-5189	-1412	4483	-1182	-3300	-312	-2029	-748	-644	-539	-446	0
1427	0	0	-3752	-5156	-1404	4454	-1174	-3280	-339	-2058	-785	-750	-574	-469	0
1428	0	0	-3498	-5154	-1656	4326	-921	-3405	-277	-1967	-739	-706	-442	-450	0
1429	0	0	-3256	-5168	-1912	4212	-672	-3540	-259	-2048	-779	-646	-471	-424	0
1430	0	0	-2827	-5162	-2335	3994	-246	-3748	-192	-1967	-838	-572	-424	-267	0
1431	0	0	-2646	-5148	-2502	3897	-72	-3825	-188	-2004	-760	-638	-473	-180	0
1432	0	0	-2557	-5133	-2576	3845	9	-3854	-137	-1907	-717	-486	-378	-195	0
1433	0	0	-2702	-5152	-2450	3927	-126	-3801	-168	-1971	-669	-506	-366	-217	0
1434	0	0	-3034	-5187	-2153	4110	-440	-3670	-217	-2023	-744	-496	-333	-275	0
1435	0	0	-3263	-5154	-1891	4208	-686	-3522	-265	-2066	-797	-428	-372	-267	0
1436	0	0	-3476	-5156	-1680	4316	-898	-3418	-201	-2132	-834	-457	-325	-221	0
1437	0	0	-3451	-5179	-1728	4315	-861	-3453	-162	-2176	-812	-465	-296	-182	0
1438	0	0	-3303	-5173	-1870	4238	-716	-3521	-153	-2192	-807	-386	-304	-93	0
1439	0	0	-2947	-5146	-2199	4046	-374	-3672	-149	-2159	-818	-422	-217	-46	0
1440	0	0	-2691	-5119	-2428	3905	-131	-3773	-79	-2165	-843	-376	-184	-38	0
1441	0	0	-2437	-5100	-2663	3768	113	-3881	-58	-2128	-807	-345	-217	-54	0
1442	0	0	-2385	-5104	-2719	3744	167	-3911	-7	-2170	-781	-360	-329	3	0
1443	0	0	-2505	-5069	-2564	3787	29	-3816	-159	-2085	-863	-436	-246	-129	0
1444	0	0	-2945	-5092	-2147	4018	-399	-3619	-209	-2157	-869	-496	-455	-197	0
1445	0	0	-3219	-5100	-1881	4159	-669	-3490	-223	-2116	-871	-529	-401	-287	0
1446	0	0	-3435	-5084	-1649	4259	-893	-3366	-258	-2182	-803	-578	-521	-304	0
1447	0	0	-3445	-5080	-1635	4262	-905	-3357	-318	-2151	-787	-630	-597	-337	0
1448	0	0	-3222	-5094	-1872	4158	-675	-3483	-213	-2054	-803	-688	-614	-420	0
1449	0	0	-2989	-5090	-2101	4039	-444	-3595	-172	-2050	-762	-646	-531	-289	0
1450	0	0	-2629	-5102	-2473	3865	-78	-3787	-65	-2031	-801	-632	-646	-279	0
1451	0	0	-2433	-5104	-2671	3768	119	-3887	-75	-2044	-731	-711	-562	-197	0
1452	0	0	-2353	-5063	-2710	3708	178	-3886	-79	-2056	-727	-808	-657	-226	0
1453	0	0	-2555	-5051	-2496	3803	-29	-3773	-131	-2075	-812	-723	-671	-320	0
1454	0	0	-2896	-5061	-2165	3978	-365	-3613	-240	-2066	-907	-682	-677	-384	0
1455	0	0	-3121	-5026	-1905	4073	-608	-3465	-300	-2058	-849	-748	-626	-405	0
1456	0	0	-3403	-5042	-1639	4222	-882	-3340	-296	-2122	-867	-731	-634	-345	0
1457	0	0	-3391	-5026	-1635	4208	-878	-3330	-339	-2155	-810	-727	-558	-372	0
1458	0	0	-3257	-5030	-1773	4143	-742	-3401	-226	-2112	-938	-698	-634	-378	0
1459	0	0	-2908	-5055	-2147	3981	-380	-3601	-93	-2054	-729	-601	-547	-223	0
1460	0	0	-2763	-5069	-2306	3916	-228	-3687	-153	-2091	-750	-614	-585	-199	0
1461	0	0	-2493	-5057	-2564	3775	35	-3810	-182	-2095	-673	-680	-642	-199	0
1462	0	0	-2493	-5059	-2566	3776	36	-3812	-180	-2004	-702	-700	-560	-221	0
1463	0	0	-2761	-5094	-2333	3927	-214	-3713	-230	-2108	-634	-814	-713	-360	0
1464	0	0	-3036	-5088	-2052	4062	-492	-3570	-256	-2066	-642	-789	-698	-388	0
1465	0	0	-3414	-5125	-1711	4269	-851	-3418	-349	-2081	-585	-911	-731	-492	0
1466	0	0	-3597	-5106	-1509	4351	-1044	-3307	-372	-2054	-576	-923	-702	-603	0
1467	0	0	-3611	-5106	-1495	4358	-1058	-3300	-339	-2077	-613	-884	-787	-535	0
1468	0	0	-3463	-5104	-1641	4283	-911	-3372	-281	-2054	-646	-983	-841	-535	0
1469	0	0	-3207	-5100	-1893	4153	-657	-3496	-256	-1959	-576	-1004	-822	-481	0
1470	0	0	-2941	-5092	-2151	4016	-395	-3621	-248	-2023	-580	-1138	-810	-492	0
1471	0	0	-2738	-5069	-2331	3903	-203	-3700	-238	-2007	-568	-1109	-863	-479	0
1472	0	0	-2714	-5047	-2333	3880	-190	-3690	-238	-1994	-585	-1086	-816	-442	0
1473	0	0	-2910	-5063	-2153	3986	-378	-3608	-318	-1994	-589	-1107	-884	-562	0
1474	0	0	-3318	-5075	-1757	4196	-780	-3416	-360	-2108	-574	-1065	-964	-622	0
1475	0	0	-3525	-5047	-1522	4286	-1001	-3284	-422	-2002	-432	-1018	-923	-620	0
1476	0	0	-3800	-5061	-1261	4430	-1269	-3161	-405	-1992	-492	-1053	-859	-564	0
1477	0	0	-3728	-5109	-1381	4418	-1173	-3245	-448	-2015	-467	-1024	-970	-651	0
1478	0	0	-3663	-5106	-1443	4384	-1110	-3274	-291	-1908	-393	-948	-762	-519	0
1479	0	0	-3371	-5111	-1740	4241	-815	-3425	-366	-1959	-327	-997	-876	-508	0
1480	0	0	-3071	-5142	-2071	4106	-500	-3606	-230	-1883	-269	-925	-826	-471	0
1481	0	0	-2893	-5102	-2209	3997	-342	-3655	-252	-1854	-159	-876	-752	-411	0
1482	0	0	-2859	-5086	-2227	3972	-316	-3656	-291	-1870	-129	-981	-725	-399	0
1483	0	0	-2893	-5102	-2209	3997	-342	-3655	-186	-1753	-25	-805	-566	-374	0
1484	0	0	-3362	-5096	-1734	4229	-814	-3415	-356	-1844	-112	-818	-665	-492	0
1485	0	0	-3549	-5106	-1557	4327	-996	-3331	-399	-1794	-155	-717	-671	-488	0
1486	0	0	-3756	-5088	-1332	4422	-1212	-3210	-391	-1866	-128	-711	-626	-459	0
1487	0	0	-3653	-5115	-1462	4384	-1095	-3288	-298	-1864	-29	-616	-595	-372	0
1488	0	0	-3476	-5092	-1616	4284	-930	-3354	-275	-1877	-67	-620	-609	-335	0
1489	0	0	-3250	-5129	-1879	4189	-685	-3504	-228	-1794	-11	-502	-552	-246	0
1490	0	0	-2921	-5111	-2190	4016	-365	-3650	-188	-1843	5	-595	-601	-294	0
1491	0	0	-2612	-5102	-2490	3857	-61	-3796	-60	-1753	87	-455	-508	-143	0
1492	0	0	-2604	-5106	-2502	3855	-51	-3804	-116	-1751	31	-432	-564	-116	0
1493	0	0	-2702	-5090	-2388	3896	-157	-3739	-124	-1736	36	-403	-512	-209	0
1494	0	0	-3084	-5142	-2058	4113	-513	-3600	-209	-1738	-25	-322	-512	-199	0
1495	0	0	-3339	-5098	-1759	4218	-790	-3428	-261	-1693	25	-298	-486	-221	0
1496	0	0	-3436	-5086	-1650	4261	-893	-3368	-267	-1691	25	-238	-514	-166	0
1497	0	0	-3486	-5109	-1623	4297	-931	-3366	-300	-1726	32	-192	-405	-129	0
1498	0	0	-3288	-5088	-1800	4188	-744	-3444	-213	-1660	31	-122	-296	-69	0
1499	0	0	-2990	-5065	-2075	4027	-457	-3570	-159	-1577	25	-114	-178	-46	0
1500	0	0	-2591	-5080	-2489	3835	-51	-3784	44	-1540	159	27	-129	162	0
1501	0	0	-2324	-5069	-2745	3696	210	-3907	-29	-1538	126	25	-145	83	0
1502	0	0	-2239	-5098	-2859	3668	310	-3978	64	-1519	194	131	-81	116	0
1503	0	0	-2466	-5057	-2591	3761	62	-3824	-5	-1472	217	159	-100	110	0
1504	0	0	-2753	-5086	-2333	3919	-210	-3709	-44	-1491	287	244	-65	42	0
1505	0	0	-3036	-5096	-2060	4066	-488	-3578	-71	-1491	298	168	-87	0	0
1506	0	0	-3219	-5098	-1879	4158	-670	-3488	-166	-1482	481	209	-87	13	0
1507	0	0	-3168	-5108	-1940	4138	-614	-3524	-69	-1392	448	279	-95	83	0
1508	0	0	-3092	-5086	-1994	4089	-549	-3540	-168	-1435	502	221	-21	58	0
1509	0	0	-2648	-5069	-2421	3858	-113	-3745	34	-1348	589	314	54	110	0
1510	0	0	-2443	-5065	-2622	3754	89	-3843	7	-1359	626	341	60	197	0
1511	0	0	-2238	-5051	-2813	3644	287	-3932	5	-1342	562	296	1	114	0
1512	0	0	-2171	-5096	-2925	3633	377	-4010	97	-1272	611	444	108	195	0
1513	0	0	-2402	-5057	-2655	3729	126	-3856	-19	-1369	647	364	-1	104	0
1514	0	0	-2657	-5047	-2390	3852	-133	-3718	17	-1361	614	294	46	69	0
1515	0	0	-2982	-5075	-2093	4028	-444	-3584	-114	-1385	549	254	32	-5	0
1516	0	0	-3188	-5098	-1910	4143	-639	-3504	-40	-1449	506	320	-60	64	0
1517	0	0	-3300	-5092	-1792	4196	-754	-3442	-178	-1441	432	211	-3	-17	0
1518	0	0	-3044	-5100	-2056	4072	-494	-3578	-69	-1394	358	261	-7	31	0
1519	0	0	-2912	-5158	-2246	4035	-333	-3702	-9	-1437	403	170	15	135	0
1520	0	0	-2590	-5177	-2587	3883	-1	-3882	-42	-1486	360	77	7	65	0
1521	0	0	-2287	-5185	-2898	3736	305	-4041	98	-1305	403	236	129	172	0
1522	0	0	-2462	-5278	-2816	3870	177	-4047	-15	-1515	337	112	29	54	0
1523	0	0	-2584	-5342	-2758	3963	87	-4050	-36	-1487	277	174	-9	44	0
1524	0	0	-2988	-5354	-2366	4171	-311	-3860	-83	-1557	194	190	-7	-5	0
1525	0	0	-3223	-5358	-2135	4290	-544	-3746	-209	-1552	139	122	-46	-104	0
1526	0	0	-3339	-5313	-1974	4326	-682	-3643	-153	-1497	221	217	87	-3	0
1527	0	0	-3352	-5210	-1858	4281	-747	-3534	-195	-1534	118	149	-38	-52	0
1528	0	0	-3102	-5055	-1953	4078	-574	-3504	-77	-1497	118	133	-36	40	0
1529	0	0	-2741	-4867	-2126	3804	-307	-3496	-85	-1451	155	67	54	31	0
1530	0	0	-2285	-4597	-2312	3441	13	-3454	44	-1441	60	106	1	50	0
1531	0	0	-1905	-4271	-2366	3088	230	-3318	3	-1389	147	32	-3	106	0
1532	0	0	-1769	-3947	-2178	2858	204	-3062	-25	-1377	166	77	5	85	0
1533	0	0	-1694	-3513	-1819	2603	62	-2666	-81	-1414	135	5	-17	40	0
1534	0	0	-1798	-3057	-1259	2427	-269	-2158	-36	-1449	172	-7	13	34	0
1535	0	0	-1887	-2595	-708	2241	-589	-1651	-112	-1464	87	-54	-1	-151	0
1536	0	0	-1815	-2135	-320	1975	-747	-1227	-170	-1435	159	-44	-62	-114	0
1537	0	0	-1632	-1635	-3	1633	-814	-819	-145	-1503	201	-1	-100	-89	0
1538	0	0	-1228	-1278	-50	1253	-589	-664	-31	-1466	240	5	-48	-124	0
1539	0	0	-875	-950	-75	912	-400	-512	-60	-1439	263	0	-7	-108	0
1540	0	0	-427	-830	-403	628	-12	-616	-29	-1363	240	-15	-71	58	0
1541	0	0	-342	-958	-616	650	137	-787	32	-1462	343	58	-36	40	0
1542	0	0	-569	-1410	-841	989	136	-1125	-112	-1420	211	7	-137	-69	1
1543	0	0	-1061	-1978	-917	1519	-72	-1447	-58	-1371	269	34	-60	-17	0
1544	0	0	-1800	-2799	-999	2299	-400	-1899	-213	-1552	159	-21	-122	-190	0
1545	0	0	-2433	-3552	-1119	2992	-657	-2335	-155	-1476	159	27	-48	-197	0
1546	0	0	-3047	-4176	-1129	3611	-959	-2652	-273	-1567	100	-62	-114	-166	0
1547	0	0	-3186	-4553	-1367	3869	-909	-2960	-283	-1592	-50	36	-166	-176	0
1548	0	0	-3166	-4809	-1643	3987	-761	-3226	-164	-1559	-3	19	-151	-129	0
1549	0	0	-3036	-5061	-2025	4048	-505	-3543	-192	-1567	-102	-48	-157	-139	0
1550	0	0	-2885	-5220	-2335	4052	-275	-3777	-153	-1596	-122	-85	-149	-112	0
1551	0	0	-2667	-5286	-2619	3976	-24	-3952	-9	-1588	-147	-73	-128	-95	0
1552	0	0	-2661	-5270	-2609	3965	-26	-3939	-104	-1526	-248	-110	-122	-79	0
1553	0	0	-2780	-5265	-2485	4022	-147	-3875	-135	-1586	-291	-131	-147	-176	0
1554	0	0	-3139	-5276	-2137	4207	-501	-3706	-137	-1606	-335	-122	-190	-166	0
1555	0	0	-3455	-5290	-1835	4372	-810	-3562	-259	-1687	-366	-172	-217	-248	0
1556	0	0	-3591	-5238	-1647	4414	-972	-3442	-226	-1711	-395	-205	-174	-254	0
1557	0	0	-3560	-5218	-1658	4389	-951	-3438	-199	-1726	-450	-296	-162	-178	0
1558	0	0	-3395	-5127	-1732	4261	-831	-3429	-215	-1713	-417	-279	-180	-188	0
1559	0	0	-3180	-5075	-1895	4127	-642	-3485	-135	-1852	-510	-263	-190	-135	0
1560	0	0	-2793	-5014	-2221	3903	-286	-3617	-75	-1808	-477	-329	-106	-114	0
1561	0	0	-2756	-4950	-2194	3853	-281	-3572	-168	-1897	-620	-393	-287	-258	0
1562	0	0	-2902	-4865	-1963	3883	-469	-3414	-176	-1802	-568	-422	-267	-271	0
1563	0	0	-2094	-4844	-2750	3469	328	-3797	-81	-1782	-669	-552	-265	-168	0
1564	0	0	-1993	-4914	-2921	3453	464	-3917	-54	-1953	-762	-706	-347	-192	0
1565	0	0	-1948	-4974	-3026	3461	539	-4000	-38	-1916	-717	-752	-382	-258	0
1566	0	0	-2077	-5018	-2941	3547	432	-3979	-87	-1903	-913	-900	-415	-298	0
1567	0	0	-2070	-5034	-2964	3552	447	-3999	-164	-1899	-659	-904	-490	-279	0
1568	0	0	-2138	-5096	-2958	3617	410	-4027	-129	-1831	-614	-911	-607	-289	0
1569	0	0	-2262	-5117	-2855	3689	296	-3986	-95	-1753	-601	-902	-616	-362	0
1570	0	0	-2317	-5164	-2847	3740	265	-4005	-203	-1846	-552	-884	-762	-570	0
1571	0	0	-2561	-5203	-2642	3882	40	-3922	-267	-1951	-937	-1187	-886	-506	0
1572	0	0	-2644	-5218	-2574	3931	-35	-3896	-353	-2035	-1022	-1363	-1008	-525	0
1573	0	0	-2774	-5270	-2496	4022	-139	-3883	-407	-2033	-808	-1623	-1098	-756	0
1574	0	0	-3001	-5290	-2289	4145	-356	-3789	-428	-2139	-810	-1559	-1313	-925	0
1575	0	0	-3228	-5303	-2075	4265	-576	-3689	-483	-2124	-779	-1487	-1550	-977	0
1576	0	0	-3357	-5329	-1972	4343	-692	-3650	-514	-1914	-907	-1224	-1458	-989	0
1577	0	0	-3500	-5331	-1831	4415	-834	-3581	-541	-1831	-799	-1202	-1030	-907	0
1578	0	0	-3521	-5315	-1794	4418	-863	-3554	-448	-2023	-828	-1078	-651	-838	0
1579	0	0	-3369	-5338	-1969	4353	-700	-3653	-409	-2298	-822	-591	-486	-669	0
1580	0	0	-3459	-5383	-1924	4421	-767	-3653	-479	-2527	-1136	-733	-902	-822	0
1581	0	0	-3537	-5354	-1817	4445	-860	-3585	-580	-2655	-1507	-1619	-1561	-925	0
1582	0	0	-3747	-5364	-1617	4555	-1065	-3490	-702	-2814	-1877	-2601	-2083	-1144	0
1583	0	0	-3890	-5364	-1474	4627	-1208	-3419	-698	-2917	-2035	-3263	-2518	-1352	0
1584	0	0	-4316	-5342	-1026	4829	-1645	-3184	-741	-2997	-1965	-3678	-2659	-1462	0
1585	0	0	-4514	-5352	-838	4933	-1838	-3095	-741	-2997	-1943	-3945	-2547	-1575	0
1586	0	0	-4728	-5366	-638	5047	-2045	-3002	-766	-3022	-2029	-3980	-2254	-1656	0
1587	0	0	-4695	-5364	-669	5029	-2013	-3016	-808	-3045	-2015	-3736	-2031	-1594	0
1588	0	0	-4554	-5333	-779	4943	-1887	-3056	-715	-3008	-1899	-3360	-1631	-1431	0
1589	0	0	-4276	-5366	-1090	4821	-1593	-3228	-636	-2942	-1907	-2929	-1451	-1284	0
1590	0	0	-3886	-5362	-1476	4624	-1205	-3419	-597	-2915	-1914	-2347	-1262	-1164	0
1591	0	0	-3722	-5369	-1647	4545	-1037	-3508	-562	-2911	-1901	-1875	-1253	-1010	0
1592	0	0	-3551	-5329	-1778	4440	-886	-3553	-578	-2813	-1932	-1627	-1150	-958	0
1593	0	0	-3694	-5366	-1672	4530	-1011	-3519	-646	-2774	-1885	-1336	-1185	-938	0
1594	0	0	-3843	-5360	-1517	4601	-1163	-3438	-582	-2650	-1825	-1167	-1111	-944	0
1595	0	0	-4064	-5348	-1284	4706	-1390	-3316	-614	-2582	-1802	-1078	-1224	-966	0
1596	0	0	-4250	-5367	-1117	4808	-1566	-3242	-632	-2549	-1701	-1237	-1429	-942	0
1597	0	0	-4226	-5366	-1140	4796	-1543	-3253	-700	-2648	-1563	-1600	-1565	-1032	0
1598	0	0	-4085	-5338	-1253	4711	-1416	-3295	-642	-2510	-1542	-1763	-1627	-1047	0
1599	0	0	-3884	-5317	-1433	4600	-1225	-3375	-659	-2487	-1526	-2176	-1790	-1096	0
1600	0	0	-3536	-5305	-1769	4420	-883	-3537	-591	-2353	-1311	-2473	-1808	-1103	0
1601	0	0	-3384	-5269	-1885	4326	-749	-3577	-550	-2393	-1229	-2797	-2054	-1158	0
1602	0	0	-3374	-5222	-1848	4298	-763	-3535	-549	-2382	-1099	-2873	-2031	-1224	0
1603	0	0	-3610	-5226	-1616	4418	-997	-3421	-646	-2397	-1148	-2888	-2099	-1262	0
1604	0	0	-3869	-5195	-1326	4532	-1271	-3260	-727	-2454	-1125	-2816	-2180	-1352	0
1605	0	0	-4173	-5139	-966	4656	-1603	-3052	-686	-2469	-1183	-2510	-2141	-1311	0
1606	0	0	-4417	-5125	-708	4771	-1854	-2916	-748	-2566	-1150	-2238	-2075	-1290	0
1607	0	0	-4383	-5102	-719	4742	-1832	-2910	-704	-2494	-1117	-1823	-1928	-1144	0
1608	0	0	-4272	-5092	-820	4682	-1726	-2956	-614	-2518	-1043	-1476	-1813	-1096	0
1609	0	0	-3966	-5100	-1134	4533	-1416	-3117	-477	-2463	-816	-1020	-1625	-830	0
1610	0	0	-3608	-5059	-1451	4333	-1078	-3255	-488	-2483	-776	-828	-1532	-721	0
1611	0	0	-3259	-5036	-1777	4147	-741	-3406	-335	-2399	-679	-667	-1414	-514	0
1612	0	0	-3199	-5005	-1806	4102	-696	-3405	-343	-2426	-694	-644	-1288	-473	0
1613	0	0	-3230	-4981	-1751	4105	-739	-3366	-397	-2467	-568	-647	-1261	-409	0
1614	0	0	-3335	-4937	-1602	4136	-866	-3269	-310	-2467	-626	-597	-1140	-337	0
1615	0	0	-3553	-4943	-1390	4248	-1081	-3166	-391	-2494	-593	-541	-1061	-261	0
1616	0	0	-3534	-4888	-1354	4211	-1090	-3121	-333	-2502	-671	-646	-981	-228	0
1617	0	0	-3490	-4884	-1394	4187	-1048	-3139	-225	-2490	-791	-558	-803	-207	0
1618	0	0	-3267	-4863	-1596	4065	-835	-3229	-223	-2508	-913	-667	-721	-114	0
1619	0	0	-2897	-4811	-1914	3854	-491	-3362	-118	-2471	-960	-741	-614	-46	0
1620	0	0	-2543	-4830	-2287	3686	-128	-3558	-93	-2531	-923	-917	-653	-44	0
1621	0	0	-2304	-4818	-2514	3561	105	-3666	-48	-2419	-851	-911	-620	-17	0
1622	0	0	-2384	-4797	-2413	3590	14	-3605	-79	-2374	-814	-1059	-605	-85	0
1623	0	0	-2472	-4772	-2300	3622	-86	-3536	-73	-2242	-710	-929	-576	-170	0
1624	0	0	-2900	-4743	-1843	3821	-528	-3293	-164	-2232	-593	-890	-566	-225	0
1625	0	0	-3133	-4725	-1592	3929	-770	-3158	-197	-2149	-483	-595	-547	-312	0
1626	0	0	-3403	-4706	-1303	4054	-1050	-3004	-252	-2037	-312	-376	-353	-250	0
1627	0	0	-3418	-4690	-1272	4054	-1073	-2981	-207	-1994	-294	-161	-380	-192	0
1628	0	0	-3256	-4679	-1423	3967	-916	-3051	-151	-1963	-178	38	-333	-64	0
1629	0	0	-2907	-4656	-1749	3781	-579	-3202	-139	-1850	-104	137	-323	-124	0
1630	0	0	-2641	-4654	-2013	3647	-314	-3333	-93	-1810	-137	137	-380	-11	0
1631	0	0	-2365	-4634	-2269	3499	-48	-3451	-128	-1736	-159	83	-405	-32	0
1632	0	0	-2297	-4601	-2304	3449	3	-3452	-52	-1769	-162	21	-508	-9	0
1633	0	0	-2555	-4576	-2021	3565	-267	-3298	-203	-1879	-314	-263	-533	-157	0
1634	0	0	-2679	-4560	-1881	3619	-399	-3220	-186	-1796	-428	-322	-549	-207	0
1635	0	0	-2993	-4566	-1573	3779	-710	-3069	-275	-1883	-459	-516	-599	-219	0
1636	0	0	-3092	-4560	-1468	3826	-812	-3014	-176	-1971	-519	-743	-622	-269	0
1637	0	0	-3071	-4518	-1447	3794	-812	-2982	-153	-2000	-616	-820	-634	-291	0
1638	0	0	-2896	-4506	-1610	3701	-643	-3058	-106	-2000	-632	-894	-453	-225	0
1639	0	0	-2571	-4487	-1916	3529	-327	-3201	-97	-1943	-642	-892	-372	-60	0
1640	0	0	-2211	-4463	-2252	3337	20	-3357	-38	-1957	-545	-847	-225	13	0
1641	0	0	-1967	-4450	-2483	3208	258	-3466	-71	-1963	-593	-746	-64	85	0
1642	0	0	-1760	-4388	-2628	3074	434	-3508	64	-1963	-469	-386	137	226	0
1643	0	0	-2021	-4374	-2353	3197	166	-3363	29	-2112	-649	-199	168	242	0
1644	0	0	-2167	-4355	-2188	3261	10	-3271	124	-2159	-572	46	339	258	0
1645	0	0	-2442	-4343	-1901	3392	-270	-3122	67	-2068	-589	455	434	360	0
1646	0	0	-2540	-4295	-1755	3417	-392	-3025	54	-2066	-595	646	473	426	0
1647	0	0	-2454	-4264	-1810	3359	-322	-3037	149	-1924	-302	937	630	644	0
1648	0	0	-2241	-4256	-2015	3248	-113	-3135	162	-1862	-166	1080	710	841	0
1649	0	0	-1738	-4227	-2489	2982	375	-3358	358	-1672	-25	1295	896	1006	0
1650	0	0	-1373	-4180	-2807	2776	717	-3493	403	-1588	60	1377	1008	1088	0
1651	0	0	-1076	-4147	-3071	2611	997	-3609	389	-1596	97	1365	968	1125	0
1652	0	0	-914	-4118	-3204	2516	1145	-3661	453	-1557	110	1330	1039	1132	0
1653	0	0	-1048	-4099	-3051	2573	1001	-3575	440	-1499	91	1359	1072	1103	0
1654	0	0	-1281	-4072	-2791	2676	755	-3431	434	-1662	-65	1247	971	1053	0
1655	0	0	-1468	-4048	-2580	2758	556	-3314	463	-1586	9	1255	1160	1051	0
1656	0	0	-1666	-4025	-2359	2845	346	-3192	386	-1534	-50	1303	1171	1020	0
1657	0	0	-1606	-3994	-2388	2800	391	-3191	500	-1565	-58	1425	1253	987	0
1658	0	0	-1420	-3965	-2545	2692	562	-3255	576	-1433	-5	1635	1383	1206	0
1659	0	0	-1098	-3967	-2869	2532	885	-3418	543	-1480	93	1610	1456	1195	0
1660	0	0	-652	-3969	-3317	2310	1332	-3643	667	-1342	263	1825	1643	1435	0
1661	0	0	-541	-3959	-3418	2250	1438	-3688	632	-1406	205	1932	1617	1373	0
1662	0	0	-411	-3961	-3550	2186	1569	-3755	768	-1396	399	2149	1749	1476	0
1663	0	0	-557	-3932	-3375	2244	1409	-3653	673	-1348	413	2188	1858	1460	0
1664	0	0	-790	-3928	-3138	2359	1174	-3533	667	-1363	545	2436	1837	1379	0
1665	0	0	-1143	-3909	-2766	2526	811	-3337	642	-1293	620	2638	1943	1385	0
1666	0	0	-1218	-3922	-2704	2570	743	-3313	651	-1183	750	2890	2040	1451	0
1667	0	0	-1257	-3889	-2632	2573	687	-3260	603	-1059	801	3036	2219	1468	0
1668	0	0	-987	-3862	-2875	2424	944	-3368	727	-1061	840	3092	2157	1619	0
1669	0	0	-663	-3889	-3226	2276	1281	-3557	840	-882	968	3290	2289	1600	0
1670	0	0	-417	-3909	-3492	2163	1537	-3700	865	-944	999	3342	2335	1707	0
1671	0	0	-112	-3891	-3779	2001	1833	-3835	847	-812	1074	3290	2448	1654	0
1672	0	0	-39	-3901	-3862	1970	1911	-3881	818	-739	1121	3226	2362	1716	0
1673	0	0	-291	-3928	-3637	2109	1673	-3782	741	-748	1127	3069	2298	1530	0
1674	0	0	-584	-3911	-3327	2247	1371	-3619	750	-750	1169	3047	2287	1449	0
1675	0	0	-979	-3978	-2999	2478	1010	-3488	649	-795	1140	2939	2137	1354	0
1676	0	0	-1106	-3992	-2886	2549	890	-3439	669	-781	1208	2880	2071	1305	0
1677	0	0	-1158	-4013	-2855	2585	848	-3434	595	-717	1198	2778	1998	1249	0
1678	0	0	-1107	-4015	-2908	2561	900	-3461	576	-690	1129	2717	1912	1210	0
1679	0	0	-793	-4048	-3255	2420	1231	-3651	725	-659	1245	2665	1918	1171	0
1680	0	0	-547	-4091	-3544	2319	1498	-3817	752	-597	1264	2661	1916	1257	0
1681	0	0	-390	-4122	-3732	2256	1671	-3927	684	-607	1352	2522	1844	1218	0
1682	0	0	-413	-4157	-3744	2285	1665	-3950	624	-585	1282	2547	1790	1101	0
1683	0	0	-607	-4219	-3612	2413	1502	-3915	611	-490	1319	2518	1829	1123	0
1684	0	0	-1029	-4264	-3235	2646	1103	-3749	510	-599	1338	2341	1705	989	0
1685	0	0	-1312	-4293	-2981	2802	834	-3637	504	-506	1390	2289	1746	950	0
1686	0	0	-1608	-4320	-2712	2964	552	-3516	391	-506	1344	2217	1662	826	0
1687	0	0	-1610	-4374	-2764	2992	577	-3569	442	-519	1400	2215	1701	849	0
1688	0	0	-1525	-4392	-2867	2958	671	-3629	481	-556	1437	2066	1627	808	0
1689	0	0	-1162	-4399	-3237	2780	1037	-3818	543	-459	1515	2077	1598	907	0
1690	0	0	-971	-4463	-3492	2717	1260	-3977	564	-465	1464	2066	1629	859	0
1691	0	0	-679	-4516	-3837	2597	1579	-4176	589	-485	1470	2066	1629	911	0
1692	0	0	-741	-4562	-3821	2651	1540	-4191	510	-428	1445	2027	1581	907	0
1693	0	0	-984	-4607	-3623	2795	1319	-4115	448	-519	1344	1916	1524	669	0
1694	0	0	-1356	-4628	-3272	2992	958	-3950	356	-543	1328	1856	1433	688	0
1695	0	0	-1699	-4626	-2927	3162	614	-3776	343	-601	1243	1763	1359	556	0
1696	0	0	-1942	-4652	-2710	3297	384	-3681	238	-622	1090	1697	1214	463	0
1697	0	0	-1983	-4675	-2692	3329	354	-3683	244	-572	1117	1604	1253	417	0
1698	0	0	-1871	-4716	-2845	3293	487	-3780	190	-529	1041	1443	1193	413	0
1699	0	0	-1672	-4768	-3096	3220	712	-3932	221	-607	1024	1358	1127	430	0
1700	0	0	-1333	-4760	-3427	3046	1047	-4093	261	-599	985	1303	1053	403	0
1701	0	0	-1207	-4745	-3538	2976	1165	-4141	289	-694	966	1286	1028	446	0
1702	0	0	-1176	-4774	-3598	2975	1211	-4186	254	-702	896	1231	989	292	0
1703	0	0	-1412	-4832	-3420	3122	1004	-4126	211	-622	956	1237	1020	355	0
1704	0	0	-1775	-4811	-3036	3293	630	-3923	129	-785	911	1175	863	178	0
1705	0	0	-2101	-4838	-2737	3469	318	-3787	149	-834	950	1261	902	184	0
1706	0	0	-2437	-4842	-2405	3639	-16	-3623	27	-828	942	1231	878	149	0
1707	0	0	-2400	-4832	-2432	3616	16	-3632	52	-822	892	1220	884	164	0
1708	0	0	-2291	-4851	-2560	3571	134	-3705	129	-857	935	1295	938	267	0
1709	0	0	-2087	-4863	-2776	3475	344	-3819	126	-824	921	1259	975	292	0
1710	0	0	-1664	-4857	-3193	3260	764	-4025	238	-799	1020	1247	979	335	0
1711	0	0	-1587	-4873	-3286	3230	849	-4079	172	-830	989	1293	867	382	0
1712	0	0	-1546	-4894	-3348	3220	901	-4121	184	-818	991	1208	801	310	0
1713	0	0	-1730	-4882	-3152	3306	711	-4017	186	-805	944	1208	863	234	0
1714	0	0	-2065	-4881	-2816	3473	375	-3848	27	-762	1063	1016	801	182	0
1715	0	0	-2456	-4886	-2430	3671	-13	-3658	-13	-808	1065	1125	807	102	0
1716	0	0	-2597	-4892	-2295	3744	-151	-3593	50	-841	1113	1156	721	137	0
1717	0	0	-2733	-4894	-2161	3813	-286	-3527	-32	-859	1070	1164	727	151	0
1718	0	0	-2564	-4882	-2318	3723	-123	-3600	34	-826	1142	1167	754	118	0
1719	0	0	-2320	-4892	-2572	3606	126	-3732	65	-834	1160	1181	758	164	0
1720	0	0	-1914	-4884	-2970	3399	528	-3927	91	-690	1169	1169	795	164	0
1721	0	0	-1789	-4881	-3092	3335	651	-3986	170	-719	1239	1191	754	221	0
1722	0	0	-1805	-4877	-3072	3341	633	-3974	77	-737	1187	1098	717	168	0
1723	0	0	-1952	-4875	-2923	3413	485	-3899	46	-768	1152	1061	711	131	0
1724	0	0	-2398	-4865	-2467	3631	34	-3666	-19	-869	1208	1034	698	1	0
1725	0	0	-2747	-4869	-2122	3808	-312	-3495	-104	-830	1129	828	630	-27	0
1726	0	0	-2914	-4859	-1945	3886	-484	-3402	-36	-876	1074	935	725	-110	0
1727	0	0	-3063	-4892	-1829	3977	-617	-3360	-106	-923	1169	956	628	-58	0
1728	0	0	-2856	-4879	-2023	3867	-416	-3451	5	-917	1072	931	628	-40	0
1729	0	0	-2660	-4869	-2209	3764	-225	-3539	0	-869	1138	954	616	0	0
1730	0	0	-2324	-4884	-2560	3604	118	-3722	34	-820	1080	964	597	5	0
1731	0	0	-2196	-4875	-2679	3535	241	-3777	34	-828	1012	950	634	23	0
1732	0	0	-2241	-4869	-2628	3555	193	-3748	11	-913	933	812	583	-56	0
1733	0	0	-2361	-4877	-2516	3619	77	-3696	-31	-898	921	888	572	-54	0
1734	0	0	-2794	-4865	-2071	3829	-361	-3468	-139	-1004	843	715	521	-215	0
1735	0	0	-3121	-4861	-1740	3991	-690	-3300	-168	-1107	847	692	448	-258	0
1736	0	0	-3430	-4859	-1429	4144	-1000	-3144	-180	-1101	688	653	430	-304	0
1737	0	0	-3379	-4853	-1474	4116	-952	-3163	-197	-1094	673	636	442	-296	0
1738	0	0	-3381	-4884	-1503	4132	-939	-3193	-230	-1210	527	552	353	-285	0
1739	0	0	-3116	-4877	-1761	3996	-677	-3319	-162	-1179	562	477	380	-252	0
1740	0	0	-2867	-4853	-1986	3860	-440	-3419	-157	-1181	452	358	329	-271	0
1741	0	0	-2685	-4861	-2176	3773	-254	-3518	-176	-1088	422	312	258	-343	0
1742	0	0	-2744	-4848	-2104	3796	-320	-3476	-195	-1198	351	170	164	-362	0
1743	0	0	-2986	-4840	-1854	3913	-566	-3347	-292	-1325	283	-38	-5	-519	0
1744	0	0	-3389	-4844	-1455	4116	-967	-3149	-372	-1266	296	-124	-17	-667	0
1745	0	0	-3874	-4828	-954	4351	-1460	-2891	-492	-1460	120	-349	-269	-785	0
1746	0	0	-4062	-4818	-756	4440	-1653	-2787	-521	-1414	95	-481	-335	-867	0
1747	0	0	-4240	-4818	-578	4529	-1831	-2698	-537	-1489	-60	-599	-479	-884	0
1748	0	0	-4083	-4820	-737	4451	-1673	-2778	-539	-1569	-195	-826	-547	-869	0
1749	0	0	-3834	-4813	-979	4323	-1427	-2896	-426	-1569	-246	-779	-574	-777	0
1750	0	0	-3597	-4826	-1229	4211	-1184	-3027	-467	-1614	-444	-966	-642	-832	0
1751	0	0	-3228	-4832	-1604	4030	-812	-3218	-483	-1711	-527	-1032	-743	-836	0
1752	0	0	-3193	-4818	-1625	4005	-784	-3221	-362	-1621	-622	-995	-632	-750	0
1753	0	0	-3436	-4815	-1379	4125	-1028	-3097	-494	-1903	-838	-1131	-820	-824	0
1754	0	0	-3686	-4799	-1113	4242	-1286	-2956	-537	-1883	-938	-1125	-774	-925	0
1755	0	0	-4064	-4795	-731	4429	-1666	-2763	-574	-2089	-1053	-1183	-896	-958	0
1756	0	0	-4293	-4797	-504	4545	-1894	-2650	-618	-2184	-1181	-1193	-985	-905	0
1757	0	0	-4223	-4793	-570	4508	-1826	-2681	-517	-2143	-1158	-1198	-845	-927	0
1758	0	0	-4153	-4766	-613	4459	-1770	-2689	-595	-2207	-1206	-1245	-876	-882	0
1759	0	0	-3721	-4789	-1068	4255	-1326	-2928	-407	-2180	-1187	-1148	-857	-764	0
1760	0	0	-3490	-4762	-1272	4126	-1109	-3017	-483	-2184	-1229	-1214	-840	-797	0
1761	0	0	-3207	-4751	-1544	3979	-831	-3147	-424	-2143	-1253	-1220	-867	-698	0
1762	0	0	-3125	-4754	-1629	3939	-748	-3191	-413	-2120	-1297	-1228	-758	-725	0
1763	0	0	-3291	-4751	-1460	4021	-915	-3105	-455	-2201	-1383	-1214	-843	-737	0
1764	0	0	-3490	-4758	-1268	4124	-1111	-3013	-492	-2170	-1233	-1220	-840	-797	0
1765	0	0	-3822	-4768	-946	4295	-1438	-2857	-500	-2275	-1352	-1235	-853	-805	0
1766	0	0	-4002	-4772	-770	4387	-1616	-2771	-486	-2178	-1317	-1140	-925	-783	0
1767	0	0	-4082	-4762	-680	4422	-1701	-2721	-570	-2234	-1259	-1187	-975	-820	0
1768	0	0	-3868	-4760	-892	4314	-1488	-2826	-527	-2151	-1243	-1224	-983	-744	0
1769	0	0	-3591	-4756	-1165	4173	-1213	-2960	-438	-2108	-1226	-1160	-973	-657	0
1770	0	0	-3234	-4737	-1503	3985	-865	-3120	-384	-2101	-1266	-1140	-1022	-638	0
1771	0	0	-2939	-4733	-1794	3836	-572	-3263	-333	-2101	-1175	-1148	-981	-541	0
1772	0	0	-2937	-4737	-1800	3837	-568	-3268	-384	-2040	-1132	-1218	-1028	-587	0
1773	0	0	-3113	-4756	-1643	3934	-735	-3199	-389	-2056	-1146	-1148	-1039	-595	0
1774	0	0	-3445	-4770	-1325	4107	-1060	-3047	-355	-2143	-1200	-1200	-1101	-725	0
1775	0	0	-3725	-4747	-1022	4236	-1351	-2884	-461	-2124	-1148	-1222	-1111	-843	0
1776	0	0	-3977	-4764	-787	4370	-1595	-2775	-471	-2128	-1162	-1173	-1105	-783	0
1777	0	0	-3988	-4731	-743	4359	-1622	-2737	-516	-2116	-1171	-1179	-1129	-795	0
1778	0	0	-3800	-4762	-962	4281	-1419	-2862	-438	-2104	-1076	-1162	-1061	-692	0
1779	0	0	-3500	-4731	-1231	4115	-1134	-2981	-372	-2025	-1107	-1067	-983	-620	0
1780	0	0	-3108	-4716	-1608	3912	-750	-3162	-356	-2052	-1059	-1144	-1032	-576	0
1781	0	0	-2942	-4753	-1811	3847	-565	-3282	-259	-2009	-1082	-1057	-997	-498	0
1782	0	0	-2888	-4721	-1833	3804	-527	-3277	-322	-2002	-1070	-1028	-993	-576	0
1783	0	0	-3050	-4735	-1685	3892	-682	-3210	-382	-2110	-1057	-1080	-991	-583	0
1784	0	0	-3323	-4739	-1416	4031	-953	-3077	-331	-2077	-948	-935	-931	-554	0
1785	0	0	-3632	-4764	-1132	4198	-1250	-2948	-391	-2155	-1057	-960	-973	-651	0
1786	0	0	-3785	-4782	-997	4283	-1394	-2889	-376	-2165	-987	-962	-958	-545	0
1787	0	0	-3829	-4766	-937	4297	-1446	-2851	-382	-2180	-1072	-888	-863	-618	0
1788	0	0	-3632	-4751	-1119	4191	-1256	-2935	-395	-2182	-1001	-869	-917	-498	0
1789	0	0	-3313	-4754	-1441	4033	-936	-3097	-287	-2186	-1022	-820	-845	-393	0
1790	0	0	-2912	-4747	-1835	3829	-538	-3291	-203	-2031	-1020	-706	-741	-380	0
1791	0	0	-2766	-4756	-1990	3761	-388	-3373	-213	-2075	-1020	-795	-618	-337	0
1792	0	0	-2663	-4756	-2093	3709	-285	-3424	-242	-2077	-1080	-824	-603	-337	0
1793	0	0	-2775	-4747	-1972	3761	-401	-3359	-186	-2071	-1103	-607	-589	-287	0
1794	0	0	-3170	-4749	-1579	3959	-795	-3164	-258	-2126	-1121	-659	-601	-333	0
1795	0	0	-3356	-4772	-1416	4064	-970	-3094	-300	-2198	-1154	-694	-566	-415	0
1796	0	0	-3622	-4784	-1162	4203	-1230	-2973	-275	-2149	-1167	-653	-452	-304	0
1797	0	0	-3651	-4791	-1140	4221	-1255	-2965	-345	-2124	-1297	-628	-461	-316	0
1798	0	0	-3459	-4787	-1328	4123	-1065	-3057	-234	-2205	-1171	-564	-419	-199	0
1799	0	0	-3116	-4776	-1660	3946	-728	-3218	-129	-2099	-1195	-529	-283	-184	0
1800	0	0	-2809	-4778	-1969	3793	-420	-3373	-180	-2108	-1187	-572	-320	-128	0
1801	0	0	-2501	-4776	-2275	3638	-113	-3525	-58	-2007	-1136	-419	-240	-67	0
1802	0	0	-2435	-4764	-2329	3599	-53	-3546	-81	-2097	-1099	-485	-314	-7	0
1803	0	0	-2567	-4766	-2199	3666	-184	-3482	-36	-2046	-1134	-399	-267	-133	0
1804	0	0	-2883	-4784	-1901	3833	-491	-3342	-118	-2118	-1061	-461	-190	-178	0
1805	0	0	-3161	-4780	-1619	3970	-771	-3199	-174	-2046	-977	-314	-230	-261	0
1806	0	0	-3368	-4795	-1427	4081	-970	-3111	-213	-2046	-898	-323	-242	-162	0
1807	0	0	-3380	-4782	-1402	4081	-989	-3092	-230	-2046	-884	-409	-244	-192	0
1808	0	0	-3133	-4776	-1643	3954	-745	-3209	-122	-1961	-836	-329	-219	-73	0
1809	0	0	-2843	-4784	-1941	3813	-451	-3362	-106	-1905	-781	-374	-186	-83	0
1810	0	0	-2528	-4782	-2254	3655	-137	-3518	-93	-1874	-766	-320	-168	-34	0
1811	0	0	-2227	-4774	-2547	3500	160	-3660	-17	-1829	-651	-287	-112	-34	0
1812	0	0	-2196	-4762	-2566	3479	185	-3664	34	-1823	-649	-151	-194	40	0
1813	0	0	-2328	-4780	-2452	3554	62	-3616	-34	-1786	-752	-238	-129	-77	0
1814	0	0	-2625	-4770	-2145	3697	-240	-3457	-137	-1792	-673	-180	-108	-77	0
1815	0	0	-2991	-4762	-1771	3876	-610	-3266	-164	-1887	-694	-267	-116	-131	0
1816	0	0	-3102	-4768	-1666	3935	-718	-3217	-112	-1788	-638	-100	-87	-89	0
1817	0	0	-3215	-4749	-1534	3982	-840	-3141	-170	-1875	-679	-164	-153	-129	0
1818	0	0	-2961	-4784	-1823	3872	-569	-3303	-93	-1759	-508	-89	-139	75	0
1819	0	0	-2750	-4787	-2037	3768	-356	-3412	-23	-1701	-469	-5	-7	139	0
1820	0	0	-2367	-4782	-2415	3574	24	-3598	17	-1705	-535	62	-46	118	0
1821	0	0	-2029	-4803	-2774	3416	372	-3788	31	-1602	-339	81	-19	234	0
1822	0	0	-1996	-4789	-2793	3392	398	-3791	62	-1656	-388	118	102	219	0
1823	0	0	-2128	-4764	-2636	3446	254	-3700	32	-1691	-384	188	87	170	0
1824	0	0	-2382	-4770	-2388	3576	3	-3579	-13	-1670	-401	77	128	153	0
1825	0	0	-2685	-4745	-2060	3715	-312	-3402	-97	-1670	-494	112	79	50	0
1826	0	0	-2846	-4774	-1928	3810	-459	-3351	50	-1701	-422	207	170	178	0
1827	0	0	-2862	-4774	-1912	3818	-475	-3343	-27	-1736	-448	116	40	131	0
1828	0	0	-2557	-4776	-2219	3666	-169	-3497	71	-1532	-358	240	157	300	0
1829	0	0	-2417	-4762	-2345	3589	-36	-3553	5	-1666	-450	104	182	246	0
1830	0	0	-1956	-4772	-2816	3364	430	-3794	170	-1635	-420	195	166	277	0
1831	0	0	-1802	-4776	-2974	3289	586	-3875	190	-1637	-368	279	223	314	0
1832	0	0	-1694	-4784	-3090	3239	698	-3937	143	-1563	-444	269	166	362	0
1833	0	0	-1787	-4766	-2979	3276	596	-3872	155	-1532	-386	285	246	386	0
1834	0	0	-2169	-4760	-2591	3464	211	-3675	120	-1616	-465	267	254	287	0
1835	0	0	-2419	-4785	-2366	3602	-26	-3575	141	-1662	-372	372	261	273	0
1836	0	0	-2660	-4764	-2104	3712	-278	-3434	114	-1652	-388	347	304	316	0
1837	0	0	-2522	-4758	-2236	3640	-143	-3497	97	-1546	-366	378	372	296	0
1838	0	0	-2425	-4758	-2333	3591	-46	-3545	118	-1548	-312	514	434	455	0
1839	0	0	-2051	-4747	-2696	3399	322	-3721	199	-1453	-234	545	494	552	0
1840	0	0	-1738	-4739	-3001	3238	631	-3870	271	-1472	-207	609	479	576	0
1841	0	0	-1502	-4751	-3249	3126	873	-4000	300	-1482	-106	661	622	665	0
1842	0	0	-1463	-4749	-3286	3106	911	-4017	283	-1431	-112	791	566	675	0
1843	0	0	-1523	-4758	-3235	3140	856	-3996	302	-1398	-11	822	628	549	0
1844	0	0	-1952	-4784	-2832	3368	440	-3808	244	-1451	-29	807	614	558	0
1845	0	0	-2270	-4778	-2508	3524	119	-3643	106	-1406	-56	787	613	486	0
1846	0	0	-2421	-4770	-2349	3595	-36	-3559	184	-1385	52	801	527	444	0
1847	0	0	-2469	-4754	-2285	3611	-92	-3519	197	-1443	42	843	576	452	0
1848	0	0	-2377	-4745	-2368	3561	-4	-3556	192	-1439	58	737	576	370	0
1849	0	0	-1961	-4725	-2764	3343	401	-3744	275	-1235	174	907	640	461	0
1850	0	0	-1744	-4723	-2979	3233	617	-3851	225	-1280	194	898	616	521	0
1851	0	0	-1484	-4737	-3253	3110	884	-3995	302	-1249	166	820	564	479	0
1852	0	0	-1449	-4741	-3292	3095	921	-4016	335	-1233	240	878	595	452	0
1853	0	0	-1674	-4725	-3051	3199	688	-3888	188	-1299	223	758	568	314	0
1854	0	0	-2027	-4727	-2700	3377	336	-3713	166	-1305	161	657	479	223	0
1855	0	0	-2422	-4720	-2298	3571	-62	-3509	108	-1326	161	696	475	180	0
1856	0	0	-2683	-4747	-2064	3715	-309	-3405	-1	-1255	225	583	436	159	0
1857	0	0	-2749	-4733	-1984	3741	-382	-3358	-5	-1334	205	603	298	60	0
1858	0	0	-2532	-4733	-2201	3632	-165	-3467	44	-1204	258	607	368	126	0
1859	0	0	-2318	-4735	-2417	3526	49	-3576	85	-1173	244	566	325	85	0
1860	0	0	-1971	-4729	-2758	3350	393	-3743	110	-1195	267	583	306	137	0
1861	0	0	-1833	-4737	-2904	3285	535	-3820	60	-1121	314	558	351	141	0
1862	0	0	-1688	-4733	-3045	3210	678	-3889	85	-1152	343	510	296	149	0
1863	0	0	-1845	-4712	-2867	3278	511	-3789	52	-1175	259	473	234	67	0
1864	0	0	-2347	-4721	-2374	3534	13	-3547	21	-1292	211	399	184	-32	0
1865	0	0	-2570	-4735	-2165	3652	-202	-3450	-106	-1266	203	261	83	-172	0
1866	0	0	-2881	-4708	-1827	3794	-527	-3267	-211	-1231	215	238	48	-131	0
1867	0	0	-2933	-4741	-1808	3837	-562	-3274	-248	-1330	97	69	-9	-327	0
1868	0	0	-2813	-4714	-1901	3763	-456	-3307	-83	-1292	149	32	-42	-261	0
1869	0	0	-2592	-4704	-2112	3648	-240	-3408	-85	-1305	170	-46	-174	-149	0
1870	0	0	-2276	-4718	-2442	3497	83	-3580	-75	-1262	194	-223	-213	-184	0
1871	0	0	-2054	-4729	-2675	3391	310	-3702	-124	-1148	197	-306	-254	-195	0
1872	0	0	-2070	-4720	-2650	3395	290	-3685	-50	-1290	128	-378	-323	-287	0
1873	0	0	-2350	-4714	-2364	3532	7	-3539	-157	-1301	122	-401	-345	-353	0
1874	0	0	-2641	-4710	-2069	3675	-286	-3389	-184	-1363	85	-428	-374	-384	0
1875	0	0	-3027	-4720	-1693	3873	-667	-3206	-298	-1437	-42	-473	-481	-527	0
1876	0	0	-3184	-4710	-1526	3947	-829	-3118	-259	-1408	21	-440	-419	-455	0
1877	0	0	-3256	-4716	-1460	3986	-898	-3088	-337	-1466	-3	-430	-508	-485	0
1878	0	0	-3127	-4708	-1581	3917	-773	-3144	-310	-1517	-13	-504	-519	-452	0
1879	0	0	-2839	-4716	-1877	3777	-481	-3296	-147	-1497	34	-432	-430	-308	0
1880	0	0	-2584	-4700	-2116	3642	-234	-3408	-162	-1478	-31	-475	-461	-283	0
1881	0	0	-2252	-4696	-2444	3474	96	-3570	-114	-1487	36	-430	-388	-291	0
1882	0	0	-2303	-4681	-2378	3492	37	-3529	-151	-1575	65	-401	-475	-337	0
1883	0	0	-2419	-4690	-2271	3554	-74	-3480	-161	-1449	-17	-355	-409	-403	0
1884	0	0	-2815	-4718	-1903	3766	-456	-3310	-242	-1528	-3	-453	-465	-415	0
1885	0	0	-3107	-4723	-1616	3915	-745	-3169	-242	-1552	-36	-419	-508	-440	0
1886	0	0	-3315	-4721	-1406	4018	-954	-3063	-234	-1550	-32	-432	-479	-405	0
1887	0	0	-3350	-4708	-1358	4029	-996	-3033	-351	-1429	-122	-477	-453	-467	0
1888	0	0	-3200	-4720	-1520	3960	-840	-3120	-203	-1458	-97	-298	-426	-302	0
1889	0	0	-2887	-4698	-1811	3792	-538	-3254	-238	-1480	-11	-335	-322	-298	0
1890	0	0	-2512	-4690	-2178	3601	-167	-3434	-87	-1455	-89	-294	-347	-269	0
1891	0	0	-2328	-4683	-2355	3505	13	-3519	-147	-1394	-114	-194	-368	-135	0
1892	0	0	-2279	-4690	-2411	3484	66	-3550	-73	-1499	-29	-213	-312	-143	0
1893	0	0	-2438	-4669	-2231	3553	-103	-3450	-118	-1472	-116	-174	-236	-259	0
1894	0	0	-2743	-4694	-1951	3718	-396	-3322	-77	-1418	-79	-13	-291	-145	0
1895	0	0	-3063	-4696	-1633	3879	-715	-3164	-168	-1489	-42	-42	-223	-226	0
1896	0	0	-3265	-4669	-1404	3967	-930	-3036	-232	-1493	-52	-52	-240	-256	0
1897	0	0	-3323	-4698	-1375	4010	-974	-3036	-223	-1515	13	-48	-186	-230	0
1898	0	0	-3121	-4667	-1546	3894	-787	-3106	-207	-1455	-13	-27	-217	-195	0
1899	0	0	-2875	-4714	-1839	3794	-518	-3276	-133	-1435	40	-42	-213	-133	0
1900	0	0	-2493	-4702	-2209	3597	-142	-3455	-83	-1369	81	-56	-166	-85	0
1901	0	0	-2235	-4665	-2430	3450	97	-3547	-40	-1414	25	-31	-184	-120	0
1902	0	0	-2206	-4671	-2465	3438	129	-3568	-67	-1390	11	-42	-164	-100	0
1903	0	0	-2382	-4673	-2291	3527	-45	-3482	-157	-1534	-15	-87	-285	-263	0
1904	0	0	-2675	-4661	-1986	3668	-344	-3323	-176	-1505	-64	-114	-252	-254	0
1905	0	0	-3011	-4669	-1658	3840	-676	-3163	-312	-1474	-141	-285	-306	-320	0
1906	0	0	-3131	-4667	-1536	3899	-797	-3101	-195	-1532	-157	-285	-306	-374	0
1907	0	0	-3208	-4657	-1449	3932	-879	-3053	-219	-1466	-205	-339	-349	-343	0
1908	0	0	-3073	-4656	-1583	3864	-745	-3119	-195	-1478	-226	-436	-428	-314	0
1909	0	0	-2811	-4661	-1850	3736	-480	-3255	-159	-1513	-188	-477	-444	-318	0
1910	0	0	-2598	-4673	-2075	3635	-261	-3374	-118	-1474	-318	-496	-405	-366	0
1911	0	0	-2365	-4654	-2289	3509	-38	-3471	-159	-1478	-240	-616	-419	-320	0
1912	0	0	-2311	-4648	-2337	3479	13	-3492	-85	-1416	-289	-562	-450	-306	0
1913	0	0	-2508	-4659	-2151	3583	-178	-3405	-180	-1526	-345	-698	-481	-372	0
1914	0	0	-2882	-4657	-1775	3769	-553	-3216	-248	-1503	-318	-721	-405	-496	0
1915	0	0	-3279	-4646	-1367	3962	-956	-3006	-325	-1598	-378	-783	-543	-572	0
1916	0	0	-3498	-4681	-1183	4089	-1157	-2932	-358	-1629	-452	-818	-605	-543	0
1917	0	0	-3585	-4683	-1098	4134	-1243	-2890	-292	-1635	-407	-696	-562	-512	0
1918	0	0	-3409	-4656	-1247	4032	-1081	-2951	-343	-1643	-382	-758	-556	-481	0
1919	0	0	-3034	-4659	-1625	3846	-704	-3142	-168	-1629	-353	-669	-514	-370	0
1920	0	0	-2709	-4652	-1943	3680	-383	-3297	-215	-1581	-450	-667	-490	-368	0
1921	0	0	-2347	-4642	-2295	3494	-26	-3468	-180	-1596	-403	-686	-413	-271	0
1922	0	0	-2291	-4638	-2347	3464	28	-3492	-155	-1629	-413	-653	-407	-316	0
1923	0	0	-2477	-4640	-2163	3558	-157	-3401	-232	-1614	-486	-632	-514	-312	0
1924	0	0	-2804	-4656	-1852	3730	-476	-3254	-283	-1726	-442	-803	-494	-376	0
1925	0	0	-3153	-4623	-1470	3888	-841	-3046	-327	-1728	-490	-702	-552	-417	0
1926	0	0	-3438	-4615	-1177	4026	-1130	-2896	-331	-1761	-554	-620	-514	-469	0
1927	0	0	-3455	-4611	-1156	4033	-1149	-2883	-333	-1746	-580	-558	-455	-486	0
1928	0	0	-3284	-4607	-1323	3945	-980	-2965	-230	-1759	-469	-362	-374	-335	0
1929	0	0	-2974	-4636	-1662	3805	-656	-3149	-184	-1647	-444	-285	-285	-267	0
1930	0	0	-2638	-4640	-2002	3639	-318	-3321	-110	-1619	-434	-221	-378	-161	0
1931	0	0	-2435	-4648	-2213	3541	-111	-3430	-65	-1579	-356	-203	-252	-77	0
1932	0	0	-2376	-4636	-2260	3506	-58	-3448	-85	-1542	-271	-209	-232	-79	0
1933	0	0	-2532	-4656	-2124	3594	-204	-3390	-77	-1581	-283	-114	-219	-135	0
1934	0	0	-2786	-4632	-1846	3709	-470	-3239	-129	-1548	-217	-87	-124	-217	0
1935	0	0	-3127	-4626	-1499	3876	-814	-3062	-252	-1530	-182	-100	-141	-118	0
1936	0	0	-3248	-4619	-1371	3933	-938	-2995	-226	-1536	-221	-135	-124	-182	0
1937	0	0	-3273	-4646	-1373	3959	-950	-3009	-203	-1458	-141	3	-112	-110	0
1938	0	0	-3168	-4628	-1460	3898	-854	-3044	-149	-1493	-104	23	-65	-120	0
1939	0	0	-2753	-4601	-1848	3677	-452	-3224	-95	-1427	-71	34	-54	21	0
1940	0	0	-2401	-4626	-2225	3513	-88	-3425	40	-1338	32	145	36	168	0
1941	0	0	-2192	-4632	-2440	3412	124	-3536	5	-1406	-77	110	5	102	0
1942	0	0	-2130	-4628	-2498	3379	184	-3563	52	-1342	-40	98	-1	122	0
1943	0	0	-2326	-4621	-2295	3473	-15	-3458	-11	-1377	-159	126	5	-17	0
1944	0	0	-2650	-4619	-1969	3634	-340	-3294	-98	-1464	-151	75	-56	-58	0
1945	0	0	-2920	-4617	-1697	3768	-611	-3157	-203	-1431	-91	64	9	-91	0
1946	0	0	-3122	-4609	-1487	3865	-817	-3048	-95	-1507	-65	71	13	-64	0
1947	0	0	-3141	-4605	-1464	3873	-838	-3034	-116	-1513	-192	157	17	-85	0
1948	0	0	-2974	-4601	-1627	3787	-673	-3114	-87	-1447	-120	194	71	-87	0
1949	0	0	-2744	-4590	-1846	3667	-449	-3218	-1	-1612	-159	151	-73	-48	0
1950	0	0	-2359	-4599	-2240	3479	-59	-3419	27	-1437	-60	223	64	79	0
1951	0	0	-2245	-4621	-2376	3433	65	-3498	-58	-1528	-87	143	-32	75	0
1952	0	0	-2148	-4588	-2440	3368	146	-3514	54	-1487	-141	126	60	56	0
1953	0	0	-2433	-4601	-2168	3517	-132	-3384	-34	-1513	-118	50	64	-21	0
1954	0	0	-2695	-4570	-1875	3632	-410	-3222	-114	-1561	-281	-50	-102	-188	0
1955	0	0	-2995	-4578	-1583	3786	-706	-3080	-166	-1464	-184	-32	-67	-149	0
1956	0	0	-3373	-4566	-1193	3969	-1090	-2879	-246	-1656	-310	-221	-188	-205	0
1957	0	0	-3223	-4584	-1361	3903	-931	-2972	-162	-1575	-265	-259	-131	-250	0
1958	0	0	-3208	-4564	-1356	3886	-926	-2960	-211	-1668	-370	-353	-256	-232	0
1959	0	0	-2925	-4570	-1645	3747	-640	-3107	-172	-1596	-360	-475	-304	-143	0
1960	0	0	-2557	-4570	-2013	3563	-272	-3291	-31	-1544	-384	-325	-283	-126	0
1961	0	0	-2321	-4557	-2236	3439	-42	-3396	-73	-1616	-386	-419	-343	-205	0
1962	0	0	-2258	-4543	-2285	3400	13	-3414	-73	-1602	-298	-378	-256	-100	0
1963	0	0	-2466	-4514	-2048	3490	-209	-3281	-85	-1685	-475	-343	-283	-265	0
1964	0	0	-2760	-4527	-1767	3643	-496	-3147	-178	-1656	-504	-360	-343	-277	0
1965	0	0	-3096	-4543	-1447	3819	-824	-2995	-236	-1697	-603	-329	-360	-291	0
1966	0	0	-3267	-4572	-1305	3919	-981	-2938	-203	-1683	-609	-312	-252	-226	0
1967	0	0	-3324	-4555	-1231	3939	-1046	-2893	-240	-1782	-626	-364	-275	-246	0
1968	0	0	-3185	-4543	-1358	3864	-913	-2950	-147	-1732	-713	-258	-244	-153	0
1969	0	0	-3062	-4524	-1462	3793	-800	-2993	-207	-1813	-785	-312	-279	-199	0
1970	0	0	-2941	-4386	-1445	3663	-748	-2915	-128	-1806	-746	-362	-151	-135	0
1971	0	0	-2926	-4526	-1600	3726	-663	-3063	-126	-1897	-948	-438	-166	-114	0
1972	0	0	-2921	-4599	-1678	3760	-621	-3138	-110	-1848	-882	-461	-93	-155	0
1973	0	0	-3034	-4671	-1637	3852	-698	-3154	-180	-1994	-900	-504	-170	-91	0
1974	0	0	-3129	-4673	-1544	3901	-792	-3108	-182	-1765	-731	-558	-112	-184	0
1975	0	0	-3310	-4714	-1404	4012	-953	-3059	-141	-1726	-510	-166	-44	-116	0
1976	0	0	-3516	-4784	-1268	4150	-1124	-3026	-259	-1501	-318	-106	-44	-143	0
1977	0	0	-3451	-4828	-1377	4139	-1037	-3102	-186	-1509	98	217	-100	-129	0
1978	0	0	-3341	-4904	-1563	4122	-889	-3233	-145	-1550	-48	168	-141	25	0
1979	0	0	-3087	-4976	-1889	4031	-599	-3432	-129	-1441	-252	-281	-223	38	0
1980	0	0	-2720	-5003	-2283	3861	-218	-3643	-44	-1202	-1	-448	-91	-31	0
1981	0	0	-2471	-5012	-2541	3741	35	-3776	44	-1243	159	-161	-131	19	0
1982	0	0	-2495	-5065	-2570	3780	37	-3817	-89	-1239	399	333	-271	-98	0
1983	0	0	-2749	-5100	-2351	3924	-199	-3725	-97	-1022	632	770	-159	-38	0
1984	0	0	-3145	-5117	-1972	4131	-586	-3544	-184	-927	614	766	106	-110	1
1985	0	0	-3494	-5127	-1633	4310	-930	-3380	-172	-884	735	673	531	106	0
1986	0	0	-3624	-5123	-1499	4373	-1062	-3311	-93	-1173	647	1247	942	172	0
1987	0	0	-3471	-5160	-1689	4315	-891	-3424	-9	-1354	570	1722	896	329	0
1988	0	0	-3235	-5175	-1940	4205	-647	-3557	-79	-1526	199	1068	603	211	0
1989	0	0	-3009	-5208	-2199	4108	-405	-3703	-71	-1557	-215	192	118	246	0
1990	0	0	-2761	-5234	-2473	3997	-144	-3853	-15	-1635	-488	-444	-347	199	0
1991	0	0	-2530	-5226	-2696	3878	83	-3961	69	-1627	-259	-828	-531	184	0
1992	0	0	-2460	-5232	-2772	3846	156	-4002	85	-1520	-128	-1049	-448	184	0
1993	60	0	-2502	-5208	-2706	3855	102	-3957	46	-1573	19	-832	-176	-44	0
1994	60	0	-2745	-5232	-2487	3988	-129	-3859	-32	-1478	170	-62	360	48	0
1995	60	0	-3063	-5212	-2149	4137	-457	-3680	-98	-1487	232	514	694	3	0
1996	60	0	-3073	-5199	-2126	4136	-473	-3662	54	-1427	395	954	946	234	0
1997	60	0	-3073	-5189	-2116	4131	-478	-3652	1	-1352	296	1142	962	386	0
1998	60	0	-2854	-5203	-2349	4028	-252	-3776	40	-1365	302	1101	795	366	0
1999	60	0	-2473	-5220	-2747	3846	137	-3983	174	-1158	413	1164	816	514	0
[truncated: 31,817 more rows]
