# Supplementary material for: A Robust and Real-Time Capable Envelope-Based Algorithm for Heart Sound Classification: Validation under Different Physiological Conditions
Source: Sensors (Basel). 2020 Feb 11;20(4):972. doi: 10.3390/s20040972 (PMC7070375; doi:10.3390/s20040972)
Supplement: Supplementary file 1 [file sensors-20-00972-s001.zip › Messungen/jw/jw02_unfiltered.csv]

Dataset No.	Pulse (bpm)	Pacer Bit	leadI (�V)	leadII (�V)	leadIII (�V)	lead_avR (�V)	lead_avL (�V)	lead_avF (�V)	V1 (�V)	V2 (�V)	V3 (�V)	V4 (�V)	V5 (�V)	V6 (�V)	R-Wave
1	0	0	-777	-494	283	635	-530	-105	-219	27	-168	23	-104	-296	0
2	0	0	-1142	-504	638	823	-890	67	-308	-62	-164	-89	-69	-322	0
3	0	0	-1142	-506	636	824	-889	65	-316	-161	-170	-40	-238	-296	0
4	0	0	-622	-500	122	561	-372	-189	-223	27	-95	-25	-15	-254	0
5	0	0	64	-500	-564	218	314	-532	-81	-5	-139	-71	0	-122	0
6	0	0	789	-512	-1301	-138	1045	-906	-13	1	-93	-9	9	-25	0
7	0	0	1164	-506	-1670	-329	1417	-1088	21	36	-131	3	11	50	0
8	0	0	1086	-502	-1588	-292	1337	-1045	-50	1	-116	-64	-36	-62	0
9	0	0	668	-519	-1187	-74	927	-853	-102	-110	-176	-40	-65	-168	1
10	0	0	-53	-516	-463	284	205	-489	-172	-46	-145	-62	-52	-250	0
11	0	0	-692	-506	186	599	-439	-160	-273	-192	-161	-118	-147	-343	0
12	0	0	-884	-514	370	699	-627	-72	-287	-139	-122	-110	-166	-320	0
13	0	0	-942	-504	438	723	-690	-33	-370	-126	-141	-91	-93	-341	0
14	0	0	-409	-504	-95	456	-157	-299	-223	-114	-65	-133	0	-221	0
15	0	0	278	-523	-801	122	539	-662	-97	-56	-147	-15	-81	-21	0
16	0	0	1067	-527	-1594	-270	1330	-1060	-25	-62	-104	-25	-5	-11	0
17	0	0	1424	-514	-1938	-455	1681	-1226	62	-5	-58	34	46	75	0
18	0	0	1331	-506	-1837	-412	1584	-1171	1	-91	-79	-104	-9	67	0
19	0	0	1023	-527	-1550	-248	1286	-1038	11	34	-73	-31	-9	-83	0
20	0	0	136	-531	-667	197	401	-599	-157	-116	-104	-81	-91	-178	0
21	0	0	-532	-549	-17	540	-257	-283	-230	-137	-118	-180	-145	-302	0
22	0	0	-878	-543	335	710	-606	-104	-258	-137	-186	-11	-153	-312	0
23	0	0	-890	-539	351	714	-620	-94	-316	-71	-172	-133	-162	-277	0
24	0	0	-487	-527	-40	507	-223	-283	-168	-56	-83	-15	-149	-159	0
25	0	0	182	-543	-725	180	453	-634	-110	-77	-98	-128	-65	-73	0
26	0	0	933	-543	-1476	-195	1204	-1009	58	-27	-83	25	23	-19	0
27	0	0	1237	-541	-1778	-348	1507	-1159	38	0	-102	44	13	-21	0
28	0	0	1237	-545	-1782	-346	1509	-1163	7	15	-102	-52	-69	-31	0
29	0	0	869	-514	-1383	-177	1126	-948	-5	3	-75	1	-50	1	0
30	0	0	99	-529	-628	215	363	-578	-133	-67	-159	-79	-170	-207	0
31	0	0	-546	-545	1	545	-273	-272	-182	-44	-161	-77	-93	-287	0
32	0	0	-965	-566	399	765	-682	-83	-378	-98	-182	-143	-135	-273	0
33	0	0	-932	-574	358	753	-645	-108	-312	-116	-91	-124	-203	-283	0
34	0	0	-538	-574	-36	556	-251	-305	-223	-75	-100	-54	-131	-104	0
35	0	0	153	-576	-729	211	441	-652	-95	0	-126	-81	-95	-77	0
36	0	0	848	-572	-1420	-138	1134	-996	73	-56	-81	-69	-1	-36	0
37	0	0	1207	-554	-1761	-326	1484	-1157	83	1	-1	7	65	79	0
38	0	0	1129	-570	-1699	-279	1414	-1134	3	-65	-124	-42	-46	-27	0
39	0	0	708	-572	-1280	-68	994	-926	-29	-54	-147	-79	-46	-118	0
40	0	0	38	-578	-616	270	327	-597	-223	-21	-153	-104	-95	-230	0
41	0	0	-703	-574	129	638	-416	-222	-312	-139	-201	-79	-147	-291	0
42	0	0	-998	-568	430	783	-714	-69	-322	-205	-155	-155	-201	-343	0
43	0	0	-940	-562	378	751	-659	-92	-267	-166	-141	-52	-151	-246	0
44	0	0	-565	-566	-1	565	-282	-283	-176	-166	-176	-122	-157	-291	0
45	0	0	235	-558	-793	161	514	-675	-77	7	-81	-5	27	-141	0
46	0	0	823	-550	-1373	-136	1098	-961	-42	-108	-87	-85	-27	-27	0
47	0	0	1191	-566	-1757	-312	1474	-1161	-21	-73	-85	-71	-27	29	0
48	0	0	1101	-580	-1681	-260	1391	-1130	23	-139	-110	-62	-110	-44	0
49	0	0	745	-576	-1321	-84	1033	-948	-21	-149	-195	-52	-108	-91	0
50	0	0	-2	-574	-572	288	285	-573	-114	-174	-174	-98	-143	-194	0
51	0	0	-634	-580	54	607	-344	-263	-294	-166	-180	-155	-145	-337	0
52	0	0	-900	-582	318	741	-609	-132	-285	-161	-211	-87	-151	-329	0
53	0	0	-987	-578	409	782	-698	-84	-335	-236	-194	-73	-161	-337	0
54	0	0	-494	-556	-62	525	-216	-309	-258	-106	-176	-60	-180	-180	0
55	0	0	239	-556	-795	158	517	-675	-23	-108	-106	5	-1	-75	0
56	0	0	823	-562	-1385	-130	1104	-973	-21	-116	-112	13	-67	11	0
57	0	0	1176	-566	-1742	-305	1459	-1154	60	-164	-116	-44	-54	-32	0
58	0	0	1081	-562	-1643	-259	1362	-1102	-52	-19	-69	-15	52	-40	0
59	0	0	654	-564	-1218	-45	936	-891	-110	-112	-162	-73	-97	-182	0
60	0	0	6	-587	-593	290	299	-590	-157	-73	-186	-48	-89	-139	0
61	0	0	-762	-578	184	670	-473	-197	-308	-178	-269	-27	-207	-355	0
62	0	0	-958	-570	388	764	-673	-91	-291	-79	-230	-65	-147	-351	0
63	0	0	-1058	-562	496	810	-777	-33	-403	-258	-219	-112	-242	-320	0
64	0	0	-473	-560	-87	516	-193	-323	-151	-151	-162	-9	-71	-190	0
65	0	0	137	-578	-715	220	426	-646	-118	-153	-226	-118	-27	-190	0
66	0	0	877	-562	-1439	-157	1158	-1000	-75	-62	-153	-32	-40	-21	0
67	0	0	1238	-562	-1800	-338	1519	-1181	67	0	-106	7	83	85	0
68	0	0	1137	-562	-1699	-287	1418	-1130	-32	-145	-168	-145	-34	-65	0
69	0	0	817	-572	-1389	-122	1103	-980	-36	-155	-25	9	-36	-102	0
70	0	0	23	-568	-591	272	307	-579	-188	-194	-147	-23	-79	-252	0
71	0	0	-650	-583	67	616	-358	-258	-285	-164	-197	-65	-141	-362	0
72	0	0	-936	-568	368	752	-652	-100	-246	-195	-131	5	-75	-316	0
73	0	0	-909	-564	345	736	-627	-109	-314	-172	-234	-89	-126	-322	0
74	0	0	-417	-570	-153	493	-132	-361	-153	-151	-118	-56	32	-122	0
75	0	0	308	-578	-886	135	597	-732	-65	-157	-116	-58	23	-60	0
76	0	0	1022	-582	-1604	-220	1313	-1093	56	-65	-126	7	42	67	0
77	0	0	1358	-556	-1914	-401	1636	-1235	17	-100	-42	1	95	75	0
78	0	0	1290	-578	-1868	-356	1579	-1223	1	-98	-97	-67	-27	85	0
79	0	0	933	-595	-1528	-169	1230	-1061	106	-118	-42	46	64	52	0
80	0	0	196	-591	-787	197	491	-689	-122	-188	-131	-21	-75	-91	0
81	0	0	-430	-591	-161	510	-134	-376	-162	-145	-153	-5	-129	-215	0
82	0	0	-783	-599	184	691	-483	-207	-271	-223	-188	-58	-85	-259	0
83	0	0	-779	-589	190	684	-484	-199	-192	-137	-209	9	-62	-195	0
84	0	0	-256	-566	-310	411	27	-438	-118	-170	-155	19	-13	-97	0
85	0	0	450	-574	-1024	62	737	-799	40	-85	-131	62	69	11	0
86	0	0	1155	-556	-1711	-299	1433	-1133	126	-129	-91	29	48	73	0
87	0	0	1476	-580	-2056	-448	1766	-1318	120	-71	-102	29	67	186	0
88	0	0	1443	-576	-2019	-433	1731	-1297	128	-56	-83	13	44	147	0
89	0	0	1038	-587	-1625	-225	1331	-1106	97	-87	-95	58	64	73	0
90	0	0	256	-572	-828	158	542	-700	-83	-162	-166	-38	-11	-164	0
91	0	0	-351	-572	-221	461	-65	-396	-223	-104	-104	-31	-38	-170	0
92	0	0	-701	-587	114	644	-407	-236	-221	-133	-190	-44	-48	-234	0
93	0	0	-641	-591	50	616	-345	-270	-203	-93	-166	38	-9	-168	0
94	0	0	-234	-583	-349	408	57	-466	-124	-91	-248	-19	-34	-118	0
95	0	0	538	-587	-1125	24	831	-856	91	-56	-15	98	85	97	0
96	0	0	1017	-564	-1581	-226	1299	-1072	-23	-95	-128	-21	46	54	0
97	0	0	1457	-558	-2015	-449	1736	-1286	188	19	32	147	151	230	0
98	0	0	1387	-580	-1967	-403	1677	-1273	112	-13	-129	58	71	89	0
99	0	0	978	-585	-1563	-196	1270	-1074	54	-25	-110	36	5	9	0
100	0	0	167	-595	-762	214	464	-678	-129	17	-124	-23	75	-120	0
101	0	0	-388	-585	-197	486	-95	-391	-151	-79	-89	9	-44	-192	0
102	0	0	-707	-607	100	657	-403	-253	-225	-64	-95	-77	-31	-219	0
103	0	0	-680	-585	95	632	-387	-245	-221	-56	-69	21	-34	-176	0
104	0	0	-254	-566	-312	410	29	-439	-137	-1	-192	40	-36	-108	0
105	0	0	463	-580	-1043	58	753	-811	52	1	-27	87	83	85	0
106	0	0	1082	-574	-1656	-254	1369	-1115	69	38	-48	56	122	122	0
107	0	0	1415	-554	-1969	-430	1692	-1261	58	48	-7	48	124	104	0
108	0	0	1361	-580	-1941	-390	1651	-1260	73	100	-129	36	36	75	0
109	0	0	904	-587	-1491	-158	1197	-1039	56	62	-77	34	116	-42	0
110	0	0	139	-609	-748	235	443	-678	-124	-62	-147	-34	3	-162	0
111	0	0	-438	-591	-153	514	-142	-372	-209	-56	-85	-52	-62	-254	0
112	0	0	-798	-601	197	699	-497	-202	-195	17	-141	-15	-64	-170	0
113	0	0	-798	-591	207	694	-502	-192	-207	-25	-186	-9	-42	-250	0
114	0	0	-235	-570	-335	402	50	-452	-71	-3	-143	91	32	-112	0
115	0	0	424	-547	-971	61	697	-759	-38	36	-155	15	29	-29	0
116	0	0	1189	-566	-1755	-311	1472	-1160	126	129	-11	62	133	129	0
117	0	0	1351	-587	-1938	-382	1644	-1262	139	11	-67	1	95	133	0
118	0	0	1347	-591	-1938	-378	1642	-1264	100	65	-128	-5	62	48	0
119	0	0	886	-603	-1489	-141	1187	-1046	64	91	-46	27	54	40	0
120	0	0	167	-589	-756	211	461	-672	-135	-31	-100	-44	-21	-176	0
121	0	0	-498	-595	-97	546	-200	-346	-180	13	-155	-27	-75	-234	0
122	0	0	-831	-589	242	710	-536	-173	-203	-13	-110	-27	-31	-225	0
123	0	0	-798	-568	230	683	-514	-169	-242	-11	-178	-67	-77	-223	0
124	0	0	-388	-574	-186	481	-101	-380	-137	67	-106	34	44	-114	0
125	0	0	271	-578	-849	153	560	-713	-64	52	-93	7	32	-71	0
126	0	0	1012	-572	-1584	-220	1298	-1078	172	106	-50	85	60	126	0
127	0	0	1269	-564	-1833	-352	1551	-1198	56	69	-73	7	60	106	0
128	0	0	1273	-585	-1858	-344	1565	-1221	85	77	-71	-13	124	-3	0
129	0	0	838	-589	-1427	-124	1132	-1008	0	100	-31	7	85	-17	0
130	0	0	19	-597	-616	289	317	-606	-126	-50	-128	-102	-1	-174	0
131	0	0	-651	-605	46	628	-348	-279	-194	-42	-112	-17	-9	-258	0
132	0	0	-965	-599	366	782	-665	-116	-259	-89	-83	-34	-58	-339	0
133	0	0	-956	-578	378	767	-667	-100	-275	-58	-147	-13	-23	-302	0
134	0	0	-557	-582	-25	569	-266	-303	-128	-1	-110	48	87	-79	0
135	0	0	190	-570	-760	190	475	-665	-60	-60	-93	-42	69	-95	0
136	0	0	960	-578	-1538	-191	1249	-1058	110	17	42	85	203	85	0
137	0	0	1098	-601	-1699	-248	1398	-1150	62	-15	-69	7	85	34	0
138	0	0	1102	-605	-1707	-248	1404	-1156	118	-23	-73	38	114	-23	0
139	0	0	671	-609	-1280	-31	975	-944	40	-40	-100	40	83	-126	0
140	0	0	-42	-589	-547	315	252	-568	-104	-56	-110	-23	21	-153	0
141	0	0	-655	-580	75	617	-365	-252	-217	-89	-186	19	-91	-240	0
142	0	0	-1021	-595	426	808	-723	-84	-316	-153	-126	-19	-122	-234	0
143	0	0	-969	-589	380	779	-674	-104	-248	-147	-180	-50	-54	-269	0
144	0	0	-506	-583	-77	544	-214	-330	-147	-69	-141	1	3	-143	0
145	0	0	153	-574	-727	210	440	-650	-87	-36	-153	29	141	-126	0
146	0	0	796	-583	-1379	-106	1087	-981	60	48	-65	133	180	50	0
147	0	0	1065	-599	-1664	-233	1364	-1131	31	32	-23	42	164	-19	0
148	0	0	1003	-595	-1598	-204	1300	-1096	31	15	-31	36	129	-3	0
149	0	0	627	-597	-1224	-15	925	-910	23	21	-89	62	50	7	0
150	0	0	-124	-607	-483	365	179	-545	-172	-29	-71	13	21	-184	0
151	0	0	-769	-607	162	688	-465	-222	-244	-95	-184	-42	-65	-291	0
152	0	0	-1004	-582	422	793	-713	-80	-219	-81	-131	40	-67	-312	0
153	0	0	-996	-583	413	789	-704	-85	-259	-42	-137	42	-64	-197	0
154	0	0	-575	-580	-5	577	-285	-292	-217	-7	-161	-31	-32	-176	0
155	0	0	161	-570	-731	204	446	-650	-46	-29	-118	62	54	-7	0
156	0	0	797	-576	-1373	-110	1085	-974	56	-65	-104	17	60	-5	0
157	0	0	1121	-580	-1701	-270	1411	-1140	85	-44	-137	-52	118	17	0
158	0	0	1088	-593	-1681	-247	1384	-1137	114	-17	-29	-50	176	27	0
159	0	0	594	-593	-1187	0	890	-890	32	-29	-157	-34	54	-98	0
160	0	0	-93	-585	-492	339	199	-538	-29	-36	-75	-48	9	-174	0
161	0	0	-829	-583	246	706	-537	-168	-205	-217	-124	-64	-75	-232	0
162	0	0	-1086	-580	506	833	-796	-37	-261	-250	-116	-93	-27	-310	0
163	0	0	-952	-599	353	775	-652	-123	-182	-89	-85	21	-15	-221	0
164	0	0	-604	-587	17	595	-310	-285	-203	-176	-180	31	-31	-164	0
165	0	0	243	-595	-838	176	540	-716	27	-108	-116	29	52	-77	0
166	0	0	900	-572	-1472	-164	1186	-1022	21	-67	-19	89	145	87	0
167	0	0	1212	-570	-1782	-321	1497	-1176	67	-31	-50	34	93	36	0
168	0	0	1259	-568	-1827	-345	1543	-1197	135	-46	-42	1	50	64	0
169	0	0	759	-583	-1342	-88	1050	-962	13	-155	9	-34	56	-79	0
170	0	0	15	-580	-595	282	305	-587	-131	-180	-129	-42	-34	-228	0
171	0	0	-562	-589	-27	575	-267	-308	-164	-221	-141	-155	17	-217	0
172	0	0	-981	-605	376	793	-678	-114	-267	-170	-143	-120	-60	-271	0
173	0	0	-909	-591	318	750	-613	-136	-263	-209	-162	-67	-29	-292	0
174	0	0	-564	-589	-25	576	-269	-307	-161	-162	-164	-98	-13	-141	0
175	0	0	161	-568	-729	203	445	-648	-11	-62	-102	48	102	-48	0
176	0	0	741	-558	-1299	-91	1020	-928	69	-133	-128	27	102	64	0
177	0	0	1117	-541	-1658	-288	1387	-1099	112	-32	-29	77	155	52	0
178	0	0	972	-547	-1519	-212	1245	-1033	87	-87	-31	-40	129	19	0
179	0	0	530	-556	-1086	13	808	-821	-38	-131	-44	48	79	-75	0
180	0	0	-217	-552	-335	384	59	-443	-104	-176	-129	-81	-32	-145	0
181	0	0	-843	-566	277	704	-560	-144	-186	-178	-95	17	5	-195	0
182	0	0	-1095	-583	512	839	-803	-35	-279	-223	-166	-128	-62	-310	0
183	0	0	-1076	-593	483	834	-779	-55	-190	-246	-75	-120	3	-211	0
184	0	0	-645	-595	50	620	-347	-272	-145	-199	-155	-5	11	-153	0
185	0	0	178	-537	-715	179	446	-626	-50	-164	-85	-77	65	-31	0
186	0	0	854	-527	-1381	-163	1117	-954	102	-207	-27	-7	75	7	0
187	0	0	1096	-529	-1625	-283	1360	-1077	141	-118	-29	-32	184	75	0
188	0	0	1062	-519	-1581	-271	1321	-1050	-34	-85	-131	29	29	-13	0
189	0	0	762	-508	-1270	-127	1016	-889	75	-174	-85	25	52	-29	0
190	0	0	-31	-531	-500	281	234	-515	-65	-242	-102	38	-27	-131	0
191	0	0	-622	-537	85	579	-353	-226	-176	-259	-194	-83	-38	-325	0
192	0	0	-872	-547	325	709	-598	-111	-261	-203	-42	36	21	-217	0
193	0	0	-885	-550	335	717	-610	-107	-283	-225	-192	-46	-48	-192	0
194	0	0	-407	-556	-149	481	-129	-352	-65	-225	-135	25	-17	-118	0
195	0	0	264	-552	-816	144	540	-684	44	-133	-81	31	137	17	0
196	0	0	930	-550	-1480	-190	1205	-1015	32	-197	-27	5	17	64	0
197	0	0	1274	-549	-1823	-362	1548	-1186	100	-126	-36	69	71	112	0
198	0	0	1134	-580	-1714	-277	1424	-1147	67	-97	-40	-50	116	79	0
199	0	0	751	-607	-1358	-72	1054	-982	93	-133	-62	97	71	25	0
200	0	0	-93	-593	-500	343	203	-546	-95	-271	-79	-36	25	-192	0
201	0	0	-657	-593	64	625	-360	-264	-184	-199	-126	7	-25	-186	0
202	0	0	-1010	-574	436	792	-723	-69	-159	-238	-137	-21	-13	-232	0
203	0	0	-959	-597	362	778	-660	-117	-172	-287	-87	-17	-42	-195	0
204	0	0	-616	-562	54	589	-335	-254	-186	-256	-108	0	42	-81	0
205	0	0	179	-550	-729	185	454	-639	13	-141	-9	40	71	60	0
206	0	0	828	-545	-1373	-141	1100	-959	100	-143	-36	54	143	93	0
207	0	0	1170	-539	-1709	-315	1439	-1124	211	-124	-58	60	75	151	0
208	0	0	1100	-550	-1650	-275	1375	-1100	112	-192	-19	-32	172	31	0
209	0	0	667	-580	-1247	-43	957	-913	34	-139	-67	-1	73	-46	0
210	0	0	29	-597	-626	284	327	-611	-73	-209	-128	-32	11	-139	0
211	0	0	-618	-603	15	610	-316	-294	-83	-219	-195	15	-15	-176	0
212	0	0	-882	-593	289	737	-585	-152	-223	-244	-194	-34	-19	-232	0
213	0	0	-828	-603	225	715	-526	-189	-110	-287	-52	34	-106	-114	0
214	0	0	-365	-593	-228	479	-68	-410	-81	-166	-194	17	79	-73	0
215	0	0	379	-591	-970	106	674	-780	17	-143	-104	-11	42	-5	0
216	0	0	1042	-587	-1629	-227	1335	-1108	141	-104	-25	42	155	149	0
217	0	0	1280	-576	-1856	-352	1568	-1216	194	-149	-108	89	157	91	0
218	0	0	1186	-589	-1775	-298	1480	-1182	100	-137	-91	-27	69	50	0
219	0	0	720	-601	-1321	-59	1020	-961	75	-174	-27	15	-36	-44	0
220	0	0	-142	-603	-461	372	159	-532	-44	-240	-172	-25	-46	-100	0
221	0	0	-680	-613	67	646	-373	-273	-118	-252	-98	-106	-50	-234	0
222	0	0	-1010	-622	388	816	-699	-117	-161	-143	-89	-7	56	-184	0
223	0	0	-913	-603	310	758	-611	-146	-153	-234	-135	-32	-93	-162	0
224	0	0	-504	-595	-91	549	-206	-343	-46	-228	-81	1	5	-133	0
225	0	0	118	-595	-713	238	415	-654	-42	-194	-118	-19	38	-21	0
226	0	0	846	-593	-1439	-126	1142	-1016	116	-126	-65	-31	81	79	0
227	0	0	1178	-597	-1775	-290	1476	-1186	223	-104	7	-13	147	186	0
228	0	0	1100	-605	-1705	-247	1402	-1155	114	-100	-124	-11	64	44	0
229	0	0	687	-589	-1276	-49	981	-932	131	-164	-15	17	29	-7	0
230	0	0	-91	-605	-514	348	211	-559	-71	-205	-122	-89	-29	-129	0
231	0	0	-704	-613	91	658	-397	-261	-108	-188	-120	-48	-95	-153	0
232	0	0	-1016	-607	409	811	-712	-99	-234	-188	-100	-27	-42	-252	0
233	0	0	-1029	-607	422	818	-725	-92	-248	-182	-145	-122	-31	-221	0
234	0	0	-488	-585	-97	536	-195	-341	-11	-182	-126	-71	-42	-104	0
235	0	0	173	-603	-776	215	474	-689	5	-56	-34	-83	64	32	0
236	0	0	914	-614	-1528	-150	1221	-1071	232	-34	-54	69	56	118	0
237	0	0	1194	-614	-1808	-290	1501	-1211	143	75	-19	93	147	182	0
238	0	0	1140	-611	-1751	-264	1445	-1181	100	-73	-104	-50	87	71	0
239	0	0	668	-622	-1290	-23	979	-956	77	-65	-69	27	77	-34	0
240	0	0	-33	-613	-580	323	273	-596	-98	-131	-64	-52	1	-122	0
241	0	0	-670	-595	75	632	-372	-260	-159	-147	-73	-100	-79	-192	0
242	0	0	-886	-605	281	745	-583	-162	-190	-128	-122	-62	-50	-269	0
243	0	0	-909	-603	306	756	-607	-148	-124	-161	-131	-58	23	-184	0
244	0	0	-505	-574	-69	539	-218	-321	-157	-118	-56	-13	-46	-52	0
245	0	0	296	-580	-876	142	586	-728	124	-46	-64	1	60	64	0
246	0	0	816	-574	-1390	-121	1103	-982	60	-50	1	-34	129	93	0
247	0	0	1158	-582	-1740	-288	1449	-1161	116	-19	-44	-19	65	155	0
248	0	0	1127	-591	-1718	-268	1422	-1154	223	32	-29	56	143	151	0
249	0	0	638	-580	-1218	-29	928	-899	65	-161	-85	-17	9	-83	0
250	0	0	-3	-583	-580	293	288	-581	-23	-58	-120	7	46	-71	0
251	0	0	-715	-576	139	645	-427	-218	-217	-162	-145	-120	-71	-197	0
252	0	0	-845	-599	246	722	-545	-176	-164	-141	-75	-83	-25	-225	0
253	0	0	-884	-613	271	748	-577	-171	-135	-114	-87	1	25	-172	0
254	0	0	-464	-630	-166	547	-149	-398	-17	-201	-93	9	31	-67	0
255	0	0	270	-663	-933	196	601	-798	11	-17	-69	-54	98	25	0
256	0	0	916	-667	-1583	-124	1249	-1125	137	-46	-83	62	147	114	0
257	0	0	1156	-727	-1883	-214	1519	-1305	178	-17	-13	34	81	153	0
258	0	0	1077	-795	-1872	-141	1474	-1333	141	-65	-23	34	40	54	0
259	0	0	611	-869	-1480	129	1045	-1174	87	-17	-60	9	31	-46	0
260	0	0	-213	-882	-669	547	228	-775	-116	-149	-129	-7	-81	-199	0
261	0	0	-762	-923	-161	842	-300	-542	-139	-149	-65	-48	-25	-230	0
262	0	0	-1114	-888	226	1001	-670	-331	-106	-143	-139	-42	-54	-201	0
263	0	0	-944	-834	110	889	-527	-362	-149	-182	-77	-40	-89	-162	0
264	0	0	-456	-690	-234	573	-111	-462	-89	-71	-56	-11	-13	-110	0
265	0	0	301	-517	-818	108	559	-667	108	-145	-25	-21	0	36	0
266	0	0	1145	-259	-1404	-443	1274	-831	122	11	25	11	137	172	0
267	0	0	1540	-17	-1557	-761	1548	-787	182	-38	31	-9	151	118	0
268	0	0	1638	302	-1336	-970	1487	-517	164	-15	-75	-31	75	19	0
269	0	0	1349	605	-744	-977	1046	-69	54	-32	-77	-27	69	-5	0
270	0	0	785	1037	252	-911	266	644	13	-128	-69	-29	31	-104	0
271	0	0	347	1458	1111	-902	-382	1284	-128	-149	-147	-122	-139	-213	0
272	0	0	361	1905	1544	-1133	-591	1724	-129	-120	0	-38	-34	-194	0
273	0	0	549	2368	1819	-1458	-635	2093	-182	-112	-149	-124	-54	-205	0
274	0	0	1293	2780	1487	-2036	-97	2133	23	-27	9	-11	104	-58	0
275	0	0	2142	3096	954	-2619	594	2025	38	-102	-19	60	0	42	0
276	0	0	2896	3336	440	-3116	1228	1888	102	-38	-87	-34	120	62	0
277	0	0	3201	3381	180	-3291	1510	1780	164	-50	50	44	87	182	0
278	0	0	3044	3208	164	-3126	1440	1686	98	3	-1	73	75	65	0
279	0	0	2431	2789	358	-2610	1036	1573	56	25	-25	36	27	-31	1
280	0	0	1372	2225	853	-1798	259	1539	-5	-25	-75	-7	7	-126	0
281	0	0	429	1474	1045	-951	-308	1259	-147	-98	-27	-1	-13	-265	0
282	0	0	-266	859	1125	-296	-695	992	-248	-69	-176	-32	-67	-273	0
283	0	0	-464	327	791	68	-627	559	-147	-168	1	-85	-17	-102	0
284	0	0	-165	-3	162	84	-163	79	-81	-133	-48	21	-21	-118	0
285	0	0	416	-259	-675	-78	545	-467	21	-19	-15	7	40	-15	0
286	0	0	892	-508	-1400	-192	1146	-954	79	15	-1	29	100	126	0
287	0	0	1104	-667	-1771	-218	1437	-1219	95	50	-48	0	85	73	0
288	0	0	992	-779	-1771	-106	1381	-1275	98	25	-11	40	128	46	0
289	0	0	504	-795	-1299	145	901	-1047	40	-52	-116	0	25	-100	0
290	0	0	-210	-830	-620	520	205	-725	-73	-65	-7	3	-27	-157	0
291	0	0	-993	-834	159	913	-576	-337	-180	-108	-40	-52	-81	-258	0
292	0	0	-1270	-838	432	1054	-851	-203	-277	-36	-93	-91	-67	-351	0
293	0	0	-1174	-810	364	992	-769	-223	-178	-44	-159	-1	-1	-250	0
294	0	0	-758	-743	15	750	-386	-364	-244	-38	-147	-29	-36	-221	0
295	0	0	64	-673	-737	304	400	-705	0	-9	-62	-15	83	3	0
296	0	0	755	-624	-1379	-65	1067	-1001	122	85	3	-5	93	129	0
297	0	0	1046	-562	-1608	-242	1327	-1085	170	50	-71	44	54	110	0
298	0	0	1082	-537	-1619	-272	1350	-1078	151	60	-60	7	67	46	0
299	0	0	681	-521	-1202	-80	941	-861	64	-54	-5	9	-21	-7	0
300	0	0	-64	-496	-432	280	184	-464	-122	-46	-75	0	-29	-182	0
301	0	0	-591	-467	124	529	-357	-171	-100	-44	-27	-48	27	-180	0
302	0	0	-965	-467	498	716	-731	15	-205	-112	-197	-62	-131	-291	0
303	0	0	-790	-463	327	626	-558	-68	-172	-50	-110	-7	-50	-155	0
304	0	0	-406	-481	-75	443	-165	-278	-112	-40	-77	-91	73	-110	0
305	0	0	357	-469	-826	56	591	-647	29	-1	-79	7	126	-64	0
306	0	0	1053	-452	-1505	-300	1279	-978	153	122	-19	23	85	118	0
307	0	0	1216	-444	-1660	-386	1438	-1052	108	-1	-85	23	83	95	0
308	0	0	1236	-453	-1689	-391	1462	-1071	131	56	9	85	34	89	0
309	0	0	687	-463	-1150	-112	918	-806	-9	0	-34	21	27	-40	0
310	0	0	-39	-450	-411	244	186	-430	-79	15	-139	52	-73	-180	0
311	0	0	-637	-459	178	548	-407	-140	-172	-21	-155	58	-52	-298	0
312	0	0	-952	-471	481	711	-716	5	-226	-95	-195	-29	-75	-192	0
313	0	0	-821	-457	364	639	-592	-46	-157	-34	-102	29	-21	-145	0
314	0	0	-434	-453	-19	443	-207	-236	-170	46	-95	-50	-7	-106	0
315	0	0	300	-446	-746	73	523	-596	23	7	-44	27	91	-40	0
316	0	0	867	-434	-1301	-216	1084	-867	97	-64	-29	-9	48	48	0
317	0	0	1162	-424	-1586	-369	1374	-1005	50	77	-29	0	23	93	0
318	0	0	1098	-417	-1515	-340	1306	-966	64	36	-52	13	120	38	0
319	0	0	656	-395	-1051	-130	853	-723	0	29	-139	1	-31	-58	0
320	0	0	-13	-401	-388	207	187	-394	-21	-79	-38	1	-67	-97	0
321	0	0	-700	-411	289	555	-494	-61	-273	-106	-135	-60	-85	-244	0
322	0	0	-903	-426	477	664	-690	25	-215	-104	-79	-38	-98	-197	0
323	0	0	-863	-413	450	638	-656	18	-182	-159	-126	-42	-17	-261	0
324	0	0	-396	-409	-13	402	-191	-211	-120	-108	-27	-38	-50	-79	0
325	0	0	307	-397	-704	45	505	-550	-65	-73	-100	-25	11	-69	0
326	0	0	1028	-370	-1398	-329	1213	-884	102	36	15	-13	71	89	0
327	0	0	1286	-374	-1660	-456	1473	-1017	77	-29	-62	7	3	71	0
328	0	0	1230	-376	-1606	-427	1418	-991	91	98	-98	54	81	60	0
329	0	0	721	-382	-1103	-169	912	-742	98	-95	-73	7	85	-83	0
330	0	0	41	-389	-430	174	235	-409	-97	-75	-73	29	-87	-188	0
331	0	0	-616	-393	223	504	-419	-85	-186	-98	-69	-34	5	-155	0
332	0	0	-907	-380	527	643	-717	73	-238	-190	-223	-31	-161	-351	0
333	0	0	-832	-382	450	607	-641	34	-226	-116	-56	-46	7	-174	0
334	0	0	-418	-370	48	394	-233	-161	-137	-67	-126	-65	23	-141	0
335	0	0	322	-370	-692	24	507	-531	17	-56	-38	54	21	75	0
336	0	0	1011	-345	-1356	-333	1183	-850	102	-15	-85	54	17	52	0
337	0	0	1257	-333	-1590	-462	1423	-961	73	-23	5	-21	141	83	0
338	0	0	1189	-355	-1544	-417	1366	-949	65	-11	-38	17	56	122	0
339	0	0	718	-347	-1065	-185	891	-706	-21	-133	-85	-40	-42	-42	0
340	0	0	95	-337	-432	121	263	-384	-139	-52	-114	11	-7	-192	0
341	0	0	-589	-333	256	461	-422	-38	-275	-104	-114	1	-52	-252	0
342	0	0	-793	-316	477	554	-635	80	-261	-58	-168	-71	-65	-287	0
343	0	0	-778	-325	453	551	-615	64	-263	-64	-102	-73	-52	-168	0
344	0	0	-354	-327	27	340	-190	-150	-100	-112	-100	65	3	-102	0
345	0	0	390	-314	-704	-38	547	-509	-52	-79	-114	-17	15	-131	0
346	0	0	1024	-310	-1334	-357	1179	-822	104	-54	23	-40	79	32	0
347	0	0	1356	-300	-1656	-528	1506	-978	145	-5	9	15	95	133	0
348	0	0	1257	-281	-1538	-488	1397	-909	100	-89	-65	29	1	21	0
349	0	0	770	-275	-1045	-247	907	-660	-21	-87	-110	36	-23	-52	0
350	0	0	151	-277	-428	63	289	-352	-87	-81	-114	-5	-50	-108	0
351	0	0	-451	-259	192	355	-321	-33	-194	-46	-129	-9	-52	-205	0
352	0	0	-822	-252	570	537	-696	159	-242	-114	-162	-85	-69	-304	0
353	0	0	-703	-238	465	470	-584	113	-240	-87	-102	-85	-19	-273	0
354	0	0	-257	-256	1	256	-129	-127	-106	-153	-46	-23	-21	-65	0
355	0	0	438	-244	-682	-97	560	-463	7	-108	-112	-50	25	-93	0
356	0	0	1087	-232	-1319	-427	1203	-775	139	-31	-44	64	137	1	0
357	0	0	1261	-207	-1468	-527	1364	-837	124	-52	-73	27	81	85	0
358	0	0	1331	-197	-1528	-567	1429	-862	143	-11	-23	-5	108	32	0
359	0	0	743	-203	-946	-270	844	-574	62	-31	-50	17	15	-1	0
360	0	0	109	-197	-306	44	207	-251	-124	-104	-159	-5	-44	-197	0
361	0	0	-514	-194	320	354	-417	63	-194	-157	-106	-7	-77	-219	0
362	0	0	-760	-186	574	473	-667	194	-201	-85	-108	29	-36	-219	0
363	0	0	-659	-161	498	410	-578	168	-194	-64	-137	-5	-34	-230	0
364	0	0	-277	-153	124	215	-200	-14	-190	-54	-159	-32	-93	-118	0
365	0	0	485	-131	-616	-177	550	-373	-13	17	-81	13	58	5	0
366	0	0	1079	-139	-1218	-470	1148	-678	54	3	-38	-32	118	81	0
367	0	0	1395	-91	-1486	-652	1440	-788	112	40	-91	81	85	118	0
368	0	0	1319	-91	-1410	-614	1364	-750	87	1	-32	56	58	13	0
369	0	0	818	-60	-878	-379	848	-469	-13	-40	-85	-11	71	-87	0
370	0	0	134	-50	-184	-42	159	-117	-120	-69	-129	102	-36	-71	0
371	0	0	-554	-44	510	299	-532	233	-184	-110	-133	-64	-81	-256	0
372	0	0	-794	-5	789	399	-791	392	-248	-124	-131	-19	-54	-314	0
373	0	0	-785	-23	762	404	-773	369	-234	-153	-106	9	-62	-236	0
374	0	0	-265	-7	258	136	-261	125	-157	-29	-85	71	108	-135	0
375	0	0	382	-13	-395	-184	388	-204	-21	-83	-48	-42	77	-85	0
376	0	0	1066	21	-1045	-543	1055	-512	95	-17	-62	19	172	52	0
377	0	0	1375	62	-1313	-718	1344	-625	149	-36	-131	65	122	36	0
378	0	0	1229	62	-1167	-645	1198	-552	81	-25	-34	40	106	44	0
379	0	0	802	48	-754	-425	778	-353	3	-116	-139	-31	58	-54	0
380	0	0	59	58	-1	-58	30	28	-87	-161	-131	11	-48	-180	0
381	0	0	-549	95	644	227	-596	369	-267	-192	-139	-13	-89	-271	0
382	0	0	-819	133	952	343	-885	542	-256	-195	-118	0	-118	-254	0
383	0	0	-770	128	898	321	-834	513	-250	-164	-252	-23	-58	-279	0
384	0	0	-281	159	440	61	-360	299	-135	-131	-65	25	32	-67	0
385	0	0	412	178	-234	-295	323	-28	-32	-182	-120	1	31	-69	0
386	0	0	1079	197	-882	-638	980	-342	44	-77	-147	-48	112	-11	0
387	0	0	1368	234	-1134	-801	1251	-450	95	-116	-75	-21	161	50	0
388	0	0	1425	271	-1154	-848	1289	-441	77	-27	-93	27	116	34	0
389	0	0	886	252	-634	-569	760	-191	-34	-73	-108	-7	64	5	0
390	0	0	223	279	56	-251	83	167	-133	-277	-118	-77	-126	-157	0
391	0	0	-372	291	663	40	-517	477	-203	-205	-131	-29	-56	-271	0
392	0	0	-624	287	911	168	-767	599	-226	-215	-124	-25	-34	-246	0
393	0	0	-576	302	878	137	-727	590	-254	-238	-79	-48	-67	-219	0
394	0	0	-100	322	422	-111	-261	372	-213	-97	-89	0	9	-118	0
395	0	0	536	308	-228	-422	382	40	-19	-83	-178	17	85	-56	0
396	0	0	1202	345	-857	-773	1029	-256	-13	-44	-71	-9	129	-31	0
397	0	0	1524	353	-1171	-938	1347	-409	106	-48	-32	38	67	52	0
398	0	0	1421	335	-1086	-878	1253	-375	32	-102	-44	-21	42	-23	0
399	0	0	992	327	-665	-659	828	-169	0	-93	-114	17	13	-89	0
400	0	0	303	335	32	-319	135	183	-108	-38	-176	-44	1	-180	0
401	0	0	-375	358	733	8	-554	545	-213	-188	-170	-100	-79	-343	0
402	0	0	-576	362	938	107	-757	650	-232	-166	-172	-7	-157	-329	0
403	0	0	-499	397	896	51	-697	646	-199	-157	-174	19	-23	-194	0
404	0	0	-85	368	453	-141	-269	410	-174	-131	-73	-73	-31	-168	0
405	0	0	760	374	-386	-567	573	-6	-13	-52	-85	64	69	-3	0
406	0	0	1297	384	-913	-840	1105	-264	50	-9	-52	36	192	93	0
407	0	0	1580	358	-1222	-969	1401	-432	159	-46	-97	-40	145	3	0
408	0	0	1522	347	-1175	-934	1348	-414	104	56	7	-15	131	71	0
409	0	0	911	310	-601	-610	756	-145	-19	-13	-159	-5	79	-91	0
410	0	0	305	306	1	-305	152	153	-87	-34	-58	-34	-65	-145	0
411	0	0	-415	302	717	56	-566	509	-236	-129	-151	-75	11	-362	0
412	0	0	-586	292	878	147	-732	585	-277	-87	-149	-13	-58	-217	0
413	0	0	-532	267	799	132	-665	533	-223	-114	-157	-23	-25	-211	0
414	0	0	-47	232	279	-92	-163	255	-91	-190	0	19	-13	-89	0
415	0	0	594	201	-393	-397	493	-96	-38	-25	-106	34	71	5	0
416	0	0	1215	166	-1049	-690	1132	-441	42	-56	-104	-15	116	11	0
417	0	0	1584	145	-1439	-864	1511	-647	157	-13	-3	128	108	182	0
418	0	0	1451	93	-1358	-772	1404	-632	54	-54	-50	-21	95	3	0
419	0	0	926	83	-843	-504	884	-380	-11	-50	-73	15	73	-71	0
420	0	0	175	38	-137	-106	156	-49	-102	-194	-161	-81	-52	-131	0
421	0	0	-412	-11	401	211	-406	195	-162	-91	-124	23	36	-252	0
422	0	0	-690	-25	665	357	-677	320	-228	-157	-203	23	-52	-244	0
423	0	0	-560	-83	477	321	-518	197	-153	-162	-97	-29	-9	-170	0
424	0	0	-209	-97	112	153	-160	7	-110	-161	-161	-25	21	-89	0
425	0	0	580	-137	-717	-221	648	-427	44	-114	-62	11	108	11	0
426	0	0	1152	-174	-1326	-489	1239	-750	87	-48	-65	-23	91	36	0
427	0	0	1398	-192	-1590	-603	1494	-891	118	-73	-38	81	102	197	0
428	0	0	1344	-217	-1561	-563	1452	-889	104	-77	-64	50	36	73	0
429	0	0	908	-254	-1162	-327	1035	-708	69	-159	-38	75	69	-17	0
430	0	0	60	-277	-337	108	198	-307	-157	-137	-112	0	9	-192	0
431	0	0	-455	-289	166	372	-310	-61	-228	-131	-56	-97	-11	-213	0
432	0	0	-773	-294	479	533	-626	92	-300	-122	-83	-15	-42	-209	0
433	0	0	-725	-322	403	523	-564	40	-178	-199	-141	5	-21	-207	0
434	0	0	-260	-349	-89	304	-85	-219	-124	-100	-56	58	-15	-95	0
435	0	0	316	-364	-680	24	498	-522	15	-98	-75	60	85	13	0
436	0	0	972	-395	-1367	-288	1169	-881	118	-120	29	21	46	102	0
437	0	0	1187	-407	-1594	-390	1390	-1000	108	-15	-36	85	114	170	0
438	0	0	1146	-411	-1557	-367	1351	-984	110	-77	-128	0	89	38	0
439	0	0	640	-440	-1080	-100	860	-760	23	-62	-77	81	108	7	0
440	0	0	-86	-444	-358	265	136	-401	-147	-162	-149	-11	-54	-180	0
441	0	0	-711	-453	258	582	-484	-97	-240	-155	-131	-54	-5	-256	0
442	0	0	-924	-463	461	693	-692	-1	-238	-147	-116	-44	-1	-238	0
443	0	0	-833	-471	362	652	-597	-54	-180	-143	-126	0	-19	-199	0
444	0	0	-441	-473	-32	457	-204	-252	-174	-122	-89	-40	19	-89	0
445	0	0	293	-494	-787	100	540	-640	34	-87	-71	58	73	-21	0
446	0	0	865	-496	-1361	-184	1113	-928	97	-29	-29	-23	133	79	0
447	0	0	1224	-485	-1709	-369	1466	-1097	112	-62	-9	32	129	162	0
448	0	0	1076	-483	-1559	-296	1317	-1021	60	-58	-71	-21	71	3	0
449	0	0	631	-490	-1121	-70	876	-805	23	-5	-87	40	54	-42	0
450	0	0	-45	-508	-463	276	209	-485	-112	-89	-46	-46	25	-221	0
451	0	0	-687	-521	166	604	-426	-177	-217	-108	-133	-69	3	-201	0
452	0	0	-995	-510	485	752	-740	-12	-256	-176	-153	-77	-155	-242	0
453	0	0	-832	-510	322	671	-577	-94	-184	-182	-106	29	25	-219	0
454	0	0	-510	-510	0	510	-255	-255	-176	-151	-54	-58	-3	-116	0
455	0	0	283	-504	-787	110	535	-645	52	-112	-9	34	56	-25	0
456	0	0	776	-494	-1270	-141	1023	-882	77	-34	-83	3	168	11	0
457	0	0	1085	-523	-1608	-281	1346	-1065	81	-56	-71	-23	46	67	0
458	0	0	1024	-514	-1538	-255	1281	-1026	126	-11	-54	100	135	13	0
459	0	0	381	-523	-904	71	642	-713	-29	-153	-153	1	-62	-178	0
460	0	0	-265	-519	-254	392	-5	-386	-137	-164	-89	-34	-69	-261	0
461	0	0	-885	-523	362	704	-623	-80	-211	-161	-162	42	-112	-250	0
462	0	0	-1071	-519	552	795	-811	16	-195	-126	-102	25	-46	-294	0
463	0	0	-1033	-486	547	759	-790	30	-221	-182	-170	-54	-40	-215	0
464	0	0	-454	-488	-34	471	-210	-261	-112	-126	-54	7	9	-62	0
465	0	0	114	-502	-616	194	365	-559	-75	-137	-62	-21	34	13	0
466	0	0	781	-483	-1264	-149	1022	-873	83	-122	0	-13	52	38	0
467	0	0	1098	-498	-1596	-300	1347	-1047	120	-5	-73	120	100	104	0
468	0	0	908	-486	-1394	-211	1151	-940	13	-106	-83	31	25	-9	0
469	0	0	498	-510	-1008	6	753	-759	-11	-155	-73	27	11	-97	0
470	0	0	-213	-531	-318	372	52	-424	-69	-176	-95	-60	31	-190	0
471	0	0	-804	-523	281	663	-542	-121	-240	-176	-145	-46	-93	-275	0
472	0	0	-1072	-516	556	794	-814	20	-291	-151	-131	-112	-58	-259	0
473	0	0	-1017	-488	529	752	-773	20	-248	-145	-147	-48	-52	-225	0
474	0	0	-531	-471	60	501	-295	-205	-147	-141	-190	-21	-23	-170	0
475	0	0	283	-469	-752	93	517	-610	3	-100	-27	38	34	40	0
476	0	0	807	-477	-1284	-165	1045	-880	93	-32	-124	1	114	3	0
477	0	0	1118	-463	-1581	-327	1349	-1022	34	-97	-71	-21	-5	118	0
478	0	0	984	-469	-1453	-257	1218	-961	58	-83	-54	-25	7	34	0
479	0	0	512	-477	-989	-17	750	-733	23	-162	-93	9	-3	-95	0
480	0	0	-196	-469	-273	332	38	-371	-93	-178	-54	-60	-77	-182	0
481	0	0	-777	-471	306	624	-541	-82	-203	-176	-120	-34	-36	-186	0
482	0	0	-1080	-477	603	778	-841	63	-240	-195	-122	-42	5	-267	0
483	0	0	-901	-461	440	681	-670	-10	-256	-211	-164	-27	-87	-192	0
484	0	0	-430	-457	-27	443	-201	-242	-122	-147	-58	58	-9	-91	0
485	0	0	105	-461	-566	178	335	-513	-60	-108	-102	50	17	-46	0
486	0	0	799	-469	-1268	-165	1033	-868	89	-89	-36	-1	164	0	0
487	0	0	1084	-452	-1536	-316	1310	-994	40	-42	-54	0	98	104	0
488	0	0	1073	-490	-1563	-291	1318	-1026	50	-77	-122	-42	54	-31	0
489	0	0	549	-492	-1041	-28	795	-766	40	-106	-5	25	48	29	0
490	0	0	-214	-483	-269	348	27	-376	-223	-161	-201	-98	-100	-199	0
491	0	0	-589	-483	106	536	-347	-188	-182	-141	-114	42	-75	-273	0
492	0	0	-1018	-475	543	746	-780	34	-248	-221	-161	54	-60	-275	0
493	0	0	-845	-465	380	655	-612	-42	-269	-122	-176	-102	-36	-281	0
494	0	0	-376	-463	-87	419	-144	-275	-108	-100	-60	-1	100	-124	0
495	0	0	383	-457	-840	37	611	-648	-34	-124	-89	21	64	-81	0
496	0	0	1040	-438	-1478	-301	1259	-958	73	-36	-27	100	110	104	0
497	0	0	1216	-436	-1652	-390	1434	-1044	102	-155	-81	-34	147	46	0
498	0	0	1193	-452	-1645	-370	1419	-1048	128	-65	-32	-7	91	-3	0
499	0	0	619	-459	-1078	-80	848	-768	-48	-21	-93	31	135	-48	0
500	0	0	-23	-453	-430	238	203	-441	-112	-240	-110	-38	-32	-203	0
501	0	0	-612	-475	137	543	-374	-169	-203	-112	-83	-23	25	-238	0
502	0	0	-982	-465	517	723	-749	26	-234	-161	-102	-64	-42	-254	0
503	0	0	-837	-463	374	650	-605	-44	-261	-176	-153	-108	23	-201	0
504	0	0	-358	-455	-97	406	-130	-276	-23	-143	-95	-34	85	-97	0
505	0	0	324	-471	-795	73	559	-633	-19	-151	-11	-31	93	-23	0
506	0	0	913	-477	-1390	-218	1151	-933	65	-97	-21	-48	155	124	0
507	0	0	1232	-469	-1701	-381	1466	-1085	149	-56	-85	77	174	79	0
508	0	0	1110	-473	-1583	-318	1346	-1028	97	-102	-65	-5	139	79	0
509	0	0	677	-461	-1138	-108	907	-799	75	-89	-50	11	100	9	0
510	0	0	-159	-494	-335	326	88	-414	-157	-170	-97	-9	34	-73	0
511	0	0	-730	-494	236	612	-483	-129	-223	-180	-188	-19	-38	-258	0
512	0	0	-969	-490	479	729	-724	-5	-271	-178	-147	-3	-7	-219	0
513	0	0	-889	-490	399	689	-644	-45	-205	-273	-137	75	-32	-228	0
514	0	0	-429	-475	-46	452	-191	-260	-100	-178	-25	15	58	-164	0
515	0	0	223	-471	-694	124	458	-582	-34	-190	-89	17	65	-7	0
516	0	0	830	-467	-1297	-181	1063	-882	67	-108	-77	-5	100	48	0
517	0	0	1166	-467	-1633	-349	1399	-1050	143	-83	-38	42	174	85	0
518	0	0	918	-492	-1410	-213	1164	-951	29	-69	-75	65	112	15	0
519	0	0	481	-510	-991	14	736	-750	-21	-188	-42	-36	-50	-52	0
520	0	0	-231	-512	-281	371	25	-396	-100	-126	-38	21	46	-129	0
521	0	0	-958	-512	446	735	-702	-33	-267	-248	-168	-21	-104	-355	0
522	0	0	-1086	-512	574	799	-830	31	-217	-265	-67	-64	-98	-351	0
523	0	0	-1117	-510	607	813	-862	48	-228	-240	-54	-52	34	-271	0
524	0	0	-633	-519	114	576	-373	-202	-192	-145	-124	-52	-71	-87	0
525	0	0	190	-502	-692	156	441	-597	17	-122	-64	42	38	34	0
526	0	0	797	-502	-1299	-147	1048	-900	122	-67	0	50	60	25	0
527	0	0	1061	-496	-1557	-282	1309	-1026	188	-77	-13	62	122	110	0
528	0	0	916	-529	-1445	-193	1180	-987	5	-100	-13	-44	15	-13	0
529	0	0	481	-533	-1014	26	747	-773	60	-42	-52	44	46	-36	0
530	0	0	-321	-549	-228	435	-46	-388	-184	-102	-118	-11	-69	-223	0
531	0	0	-884	-545	339	714	-611	-103	-226	-108	-81	-97	-89	-289	0
532	0	0	-1080	-533	547	806	-813	7	-168	-46	-32	60	-60	-194	0
533	0	0	-1037	-523	514	780	-775	-4	-228	-129	-128	-149	-137	-248	0
534	0	0	-481	-539	-58	510	-211	-298	-124	0	13	-13	-23	-46	0
535	0	0	157	-535	-692	189	424	-613	-54	-23	-87	1	17	-1	0
536	0	0	910	-533	-1443	-188	1176	-988	116	73	-19	17	13	87	0
537	0	0	1164	-529	-1693	-317	1428	-1111	232	102	-11	97	95	178	0
538	0	0	968	-545	-1513	-211	1240	-1029	44	129	-85	-64	32	25	0
539	0	0	586	-552	-1138	-17	862	-845	85	75	-67	34	-60	-62	0
540	0	0	-209	-550	-341	379	66	-445	-83	-25	-7	-89	-56	-95	0
541	0	0	-818	-541	277	679	-547	-132	-225	-48	-155	-114	-201	-320	0
542	0	0	-1002	-556	446	779	-724	-55	-182	3	-3	-64	-44	-203	0
543	0	0	-963	-554	409	758	-686	-72	-236	-7	-79	-124	-116	-195	0
544	0	0	-408	-543	-135	475	-136	-339	-120	40	-54	-46	-19	-71	0
545	0	0	291	-543	-834	126	562	-688	34	67	-25	1	11	100	0
546	0	0	945	-562	-1507	-191	1226	-1034	147	60	-19	29	-7	83	0
547	0	0	1220	-537	-1757	-341	1488	-1147	106	178	-25	29	69	124	0
548	0	0	1143	-554	-1697	-294	1420	-1125	87	62	-71	-91	0	0	0
549	0	0	654	-560	-1214	-47	934	-887	19	110	-98	54	-29	-21	0
550	0	0	-26	-543	-517	284	245	-530	-128	60	-137	-73	-75	-170	0
551	0	0	-598	-550	48	574	-323	-251	-184	-44	-27	-95	-102	-215	0
552	0	0	-870	-562	308	716	-589	-127	-225	-3	-73	-122	-122	-137	0
553	0	0	-821	-552	269	686	-545	-141	-201	-5	-89	-31	-71	-147	0
554	0	0	-231	-549	-318	390	43	-433	-58	-40	-62	-1	-87	-73	0
555	0	0	433	-550	-983	58	708	-766	17	95	-87	0	32	58	0
556	0	0	970	-541	-1511	-214	1240	-1026	65	29	-87	15	27	89	0
557	0	0	1350	-562	-1912	-394	1631	-1237	110	104	-5	29	64	110	0
558	0	0	1148	-576	-1724	-286	1436	-1150	98	9	-31	-31	7	85	0
559	0	0	753	-564	-1317	-94	1035	-940	172	-21	-58	-46	-5	-38	0
560	0	0	-76	-570	-494	323	209	-532	-91	15	-104	-32	-98	-162	0
561	0	0	-621	-554	67	587	-344	-243	-81	-62	-151	-100	-139	-174	0
562	0	0	-827	-550	277	688	-552	-136	-147	-1	-153	0	-71	-226	0
563	0	0	-702	-541	161	621	-431	-190	-217	-34	-64	-155	-65	-157	0
564	0	0	-225	-552	-327	388	51	-439	-71	17	-46	-23	34	-73	0
565	0	0	441	-558	-999	58	720	-778	116	1	-54	29	3	46	0
566	0	0	1073	-554	-1627	-259	1350	-1090	131	73	-5	-15	60	155	0
567	0	0	1360	-564	-1924	-398	1642	-1244	242	50	56	60	62	205	0
568	0	0	1167	-547	-1714	-310	1440	-1130	162	-38	-73	25	0	58	0
569	0	0	722	-562	-1284	-80	1003	-923	50	89	-73	0	64	-42	0
570	0	0	-41	-566	-525	303	242	-545	-81	-9	-106	-60	-52	-159	0
571	0	0	-560	-560	0	560	-280	-280	-75	-42	-27	3	-34	-182	0
572	0	0	-901	-558	343	729	-622	-107	-221	-27	-104	-73	-36	-230	0
573	0	0	-709	-558	151	633	-430	-203	-157	-67	-83	-9	-108	-188	0
574	0	0	-252	-566	-314	409	31	-440	-77	44	-75	7	64	5	0
575	0	0	518	-554	-1072	18	795	-813	73	50	-48	-38	64	23	0
576	0	0	1015	-554	-1569	-230	1292	-1061	122	50	-5	75	38	139	0
577	0	0	1360	-564	-1924	-398	1642	-1244	157	62	27	34	83	147	0
578	0	0	1164	-578	-1742	-293	1453	-1160	65	116	-62	-32	64	98	0
579	0	0	667	-574	-1241	-46	954	-907	77	75	5	-34	13	42	0
580	0	0	-62	-572	-510	317	224	-541	-124	-46	-62	-77	-17	-157	0
581	0	0	-674	-589	85	631	-379	-252	-161	-17	-64	-15	-54	-186	0
582	0	0	-893	-583	310	738	-601	-136	-174	-1	-93	-38	-69	-186	0
583	0	0	-828	-576	252	702	-540	-162	-248	-64	-145	-65	-69	-194	0
584	0	0	-343	-560	-217	451	-63	-388	-77	-38	-97	15	36	-110	0
585	0	0	345	-570	-915	112	630	-742	-38	21	-17	-15	36	-29	0
586	0	0	1005	-564	-1569	-220	1287	-1066	120	71	-19	48	89	159	0
587	0	0	1307	-576	-1883	-365	1595	-1229	128	-9	-31	29	25	83	0
588	0	0	1211	-566	-1777	-322	1494	-1171	170	42	-21	60	71	118	0
589	0	0	630	-570	-1200	-30	915	-885	36	5	-97	-3	-3	-79	0
590	0	0	25	-560	-585	267	305	-572	-15	11	-95	-3	-34	-170	0
591	0	0	-692	-568	124	630	-408	-222	-172	-114	-73	-42	-126	-151	0
592	0	0	-890	-578	312	734	-601	-133	-118	-77	-188	-21	-118	-238	0
593	0	0	-869	-549	320	709	-594	-114	-145	-104	-77	-60	-120	-147	0
594	0	0	-404	-549	-145	476	-129	-347	-145	-9	-108	21	-52	-116	0
595	0	0	293	-558	-851	132	572	-704	-17	-38	-77	-9	23	-23	0
596	0	0	937	-566	-1503	-185	1220	-1034	129	-32	-67	42	54	60	0
597	0	0	1216	-578	-1794	-319	1505	-1186	40	79	19	5	32	81	0
598	0	0	1034	-562	-1596	-236	1315	-1079	54	-38	-65	-29	9	104	0
599	0	0	631	-595	-1226	-18	928	-910	73	-29	-81	21	23	-85	0
600	0	0	-136	-576	-440	356	152	-508	-32	-93	-85	-5	-46	-118	0
601	0	0	-722	-583	139	652	-430	-222	-211	-126	-104	-67	-65	-267	0
602	0	0	-940	-570	370	755	-655	-100	-172	-170	-110	-29	-89	-223	0
603	0	0	-858	-562	296	710	-577	-133	-155	-60	-137	-21	-81	-211	0
604	0	0	-444	-550	-106	497	-169	-328	-157	-98	-106	-38	-42	-87	0
605	0	0	293	-550	-843	128	568	-696	23	-46	-131	38	-17	-64	0
606	0	0	793	-572	-1365	-110	1079	-968	46	-25	-40	65	98	3	0
607	0	0	1178	-554	-1732	-312	1455	-1143	34	-21	-64	-38	81	58	0
608	0	0	1071	-558	-1629	-256	1350	-1093	95	-64	-19	108	48	5	0
609	0	0	531	-582	-1113	25	822	-847	1	-29	-83	-32	-25	-85	0
610	0	0	-80	-568	-488	324	204	-528	-112	-85	-71	31	-52	-170	0
611	0	0	-740	-562	178	651	-459	-192	-162	-172	-192	-97	-108	-246	0
612	0	0	-936	-562	374	749	-655	-94	-252	-188	-118	-36	-25	-318	0
613	0	0	-864	-556	308	710	-586	-124	-194	-157	-135	-25	-98	-190	0
614	0	0	-322	-543	-221	432	-50	-382	-67	-93	-73	65	-38	-25	0
615	0	0	375	-552	-927	88	651	-739	25	-65	-48	29	25	-52	0
616	0	0	857	-570	-1427	-143	1142	-998	42	-36	-73	42	17	46	0
617	0	0	1172	-562	-1734	-305	1453	-1148	65	-36	-133	-38	5	7	0
618	0	0	970	-578	-1548	-196	1259	-1063	106	-13	-50	36	50	52	0
619	0	0	463	-578	-1041	57	752	-809	-62	-194	-64	-64	-65	-155	0
620	0	0	-236	-585	-349	410	56	-467	-75	-159	-69	-1	-110	-176	0
621	0	0	-766	-572	194	669	-480	-189	-213	-91	-139	-27	-131	-304	0
622	0	0	-1084	-570	514	827	-799	-28	-287	-205	-164	-81	-139	-271	0
623	0	0	-961	-589	372	775	-666	-108	-234	-170	-124	-44	-131	-145	0
624	0	0	-454	-572	-118	513	-168	-345	-129	-104	-120	34	48	-147	0
625	0	0	279	-568	-847	144	563	-707	9	-46	-135	-15	98	-71	0
626	0	0	863	-564	-1427	-149	1145	-995	131	-11	-34	60	75	17	0
627	0	0	1052	-558	-1610	-247	1331	-1084	81	-52	-60	32	114	15	0
628	0	0	952	-574	-1526	-189	1239	-1050	36	-64	-56	-7	-9	34	0
629	0	0	429	-568	-997	69	713	-782	-25	-116	-159	-17	36	-36	0
630	0	0	-307	-582	-275	444	-16	-428	-106	-155	-77	-91	-11	-230	0
631	0	0	-832	-574	258	703	-545	-158	-180	-126	-145	32	-34	-281	0
632	0	0	-1082	-574	508	828	-795	-33	-300	-124	-166	-56	-112	-314	0
633	0	0	-940	-568	372	754	-656	-98	-242	-100	-128	-13	17	-219	0
634	0	0	-489	-543	-54	516	-217	-298	-195	-145	-157	-85	-25	-139	0
635	0	0	275	-539	-814	132	544	-676	29	-67	-58	52	128	-23	0
636	0	0	776	-558	-1334	-109	1055	-946	-3	-102	-98	1	44	17	0
637	0	0	1188	-558	-1746	-315	1467	-1152	194	-62	-3	29	122	124	0
638	0	0	947	-562	-1509	-192	1228	-1035	79	-104	-102	32	85	31	0
639	0	0	452	-572	-1024	60	738	-798	-44	-108	-120	-29	-27	-106	0
640	0	0	-239	-574	-335	406	48	-454	-129	-166	-97	-40	-112	-176	0
641	0	0	-874	-589	285	731	-579	-152	-281	-128	-168	-54	-98	-209	0
642	0	0	-1028	-576	452	802	-740	-62	-228	-199	-133	-44	-73	-252	0
643	0	0	-940	-576	364	758	-652	-106	-240	-168	-166	-79	-79	-197	0
644	0	0	-456	-539	-83	497	-186	-311	-89	-128	-95	-15	3	-129	0
645	0	0	258	-533	-791	137	524	-662	-21	-141	-29	7	-1	-58	0
646	0	0	855	-547	-1402	-154	1128	-974	87	-65	-21	118	67	126	0
647	0	0	1072	-545	-1617	-263	1344	-1081	85	-15	-67	-46	73	-9	0
648	0	0	1009	-562	-1571	-223	1290	-1066	122	-44	-46	106	21	54	0
649	0	0	495	-566	-1061	35	778	-813	-1	-29	-64	25	73	-32	0
650	0	0	-167	-566	-399	366	116	-482	-157	-110	-122	-13	-79	-199	0
651	0	0	-804	-578	226	691	-515	-176	-277	-143	-170	-64	-13	-228	0
652	0	0	-1045	-576	469	810	-757	-53	-304	-98	-161	-46	-143	-287	0
653	0	0	-872	-562	310	717	-591	-126	-209	-83	-170	17	-21	-217	0
654	0	0	-514	-568	-54	541	-230	-311	-141	-137	-122	-91	31	-102	0
655	0	0	229	-537	-766	154	497	-651	-40	7	-102	-62	25	21	0
656	0	0	825	-525	-1350	-150	1087	-937	133	-48	-58	-7	85	44	0
657	0	0	1042	-552	-1594	-245	1318	-1073	34	-23	-98	65	50	50	0
658	0	0	991	-566	-1557	-212	1274	-1061	58	-64	-9	17	27	9	0
659	0	0	463	-580	-1043	58	753	-811	3	-27	-73	17	21	-83	0
660	0	0	-268	-580	-312	424	22	-446	-162	-176	-118	-67	-46	-265	0
661	0	0	-736	-558	178	647	-457	-190	-226	-44	-106	-71	-19	-287	0
662	0	0	-1044	-556	488	800	-766	-34	-256	-133	-155	-42	-58	-289	0
663	0	0	-889	-560	329	724	-609	-115	-240	-110	-180	-91	-54	-226	0
664	0	0	-415	-564	-149	489	-133	-356	-48	-34	-73	-40	27	-129	0
665	0	0	204	-558	-762	177	483	-660	-71	-124	-100	-87	3	-65	0
666	0	0	912	-552	-1464	-180	1188	-1008	104	-11	-23	21	52	93	0
667	0	0	1073	-552	-1625	-260	1349	-1088	34	-19	42	-62	-13	114	0
668	0	0	966	-547	-1513	-209	1239	-1030	54	-25	-32	-36	23	15	0
669	0	0	475	-566	-1041	45	758	-803	11	-129	-100	-34	-91	-157	0
670	0	0	-221	-570	-349	395	64	-459	-97	-112	-178	-56	-77	-188	0
671	0	0	-810	-574	236	692	-523	-169	-151	-168	-102	-67	-97	-258	0
672	0	0	-1050	-564	486	807	-768	-39	-306	-120	-186	-116	-124	-271	0
673	0	0	-845	-558	287	701	-566	-135	-203	-151	-95	-108	-97	-223	0
674	0	0	-450	-568	-118	509	-166	-343	-143	-34	-71	-34	-46	-98	0
675	0	0	335	-547	-882	106	608	-714	-71	-29	-102	-95	-5	-42	0
676	0	0	882	-541	-1423	-170	1152	-982	60	3	-75	-3	17	91	0
677	0	0	1155	-552	-1707	-301	1431	-1129	54	-29	-65	-42	48	13	0
678	0	0	962	-568	-1530	-197	1246	-1049	32	-50	-120	-46	-60	58	0
679	0	0	564	-549	-1113	-7	838	-831	-81	-21	-19	-60	-3	-79	0
680	0	0	-192	-556	-364	374	86	-460	-149	-85	-98	-110	-54	-228	0
681	0	0	-748	-566	182	657	-465	-192	-244	-75	-161	-62	-77	-221	0
682	0	0	-971	-558	413	764	-692	-72	-223	-100	-73	-89	-106	-304	0
683	0	0	-949	-560	389	754	-669	-85	-219	-75	-135	-81	-75	-213	0
684	0	0	-444	-539	-95	491	-174	-317	-122	-83	-166	-42	-85	-166	0
685	0	0	229	-539	-768	155	498	-653	9	-15	-31	7	-17	42	0
686	0	0	879	-519	-1398	-180	1138	-958	79	21	-50	-15	25	23	0
687	0	0	1070	-516	-1586	-277	1328	-1051	60	31	-87	-1	-38	40	0
688	0	0	970	-508	-1478	-231	1224	-993	87	36	-79	17	-17	5	0
689	0	0	450	-529	-979	39	714	-754	-54	-19	-137	-7	-44	-91	0
690	0	0	-107	-529	-422	318	157	-475	-64	-126	-77	7	-102	-190	0
691	0	0	-876	-545	331	710	-603	-107	-236	-46	-252	19	-95	-244	0
692	0	0	-1039	-547	492	793	-765	-27	-263	-186	-155	-54	-153	-281	0
693	0	0	-880	-541	339	710	-609	-101	-205	-170	-104	-100	-81	-275	0
694	0	0	-433	-537	-104	485	-164	-320	-77	-106	-93	27	-32	-44	0
695	0	0	322	-512	-834	95	578	-673	-48	-75	-104	-34	-48	-31	0
696	0	0	968	-512	-1480	-228	1224	-996	170	15	-48	38	60	120	0
697	0	0	1114	-492	-1606	-311	1360	-1049	56	-65	-58	-21	13	67	0
698	0	0	1131	-481	-1612	-325	1371	-1046	89	25	-85	-7	85	17	0
699	0	0	609	-485	-1094	-62	851	-789	23	-120	62	-36	-23	-5	0
700	0	0	-108	-494	-386	301	139	-440	-112	-58	-192	-38	-71	-157	0
701	0	0	-715	-496	219	605	-467	-138	-197	-108	-93	-60	-58	-221	0
702	0	0	-964	-483	481	723	-722	-1	-217	-155	-159	-97	-95	-261	0
703	0	0	-793	-504	289	648	-541	-107	-190	-106	-89	-38	-71	-151	0
704	0	0	-427	-498	-71	462	-178	-284	-139	-108	-58	-95	-9	-17	0
705	0	0	297	-498	-795	100	546	-646	-3	-56	36	5	11	31	0
706	0	0	922	-488	-1410	-217	1166	-949	98	-108	-62	21	46	29	0
707	0	0	1143	-506	-1649	-318	1396	-1077	97	9	-44	27	89	85	0
708	0	0	986	-521	-1507	-232	1246	-1014	21	-40	-145	-67	42	11	0
709	0	0	567	-521	-1088	-23	827	-804	5	-85	-65	-21	-19	-19	0
710	0	0	-155	-556	-401	355	123	-478	-116	-135	-120	48	-19	-137	0
711	0	0	-725	-574	151	649	-438	-211	-287	-215	-159	-89	-60	-221	0
712	0	0	-870	-552	318	711	-594	-117	-192	-120	-141	-67	-50	-207	0
713	0	0	-851	-549	302	700	-576	-123	-223	-180	-91	-60	-19	-201	0
714	0	0	-275	-552	-277	413	1	-414	-97	-58	-153	-48	-1	-120	0
715	0	0	283	-541	-824	129	553	-682	-9	-81	-36	-64	81	38	0
716	0	0	918	-533	-1451	-192	1184	-992	116	-102	-44	3	106	36	0
717	0	0	1168	-537	-1705	-315	1436	-1121	161	-31	-17	62	110	71	0
718	0	0	939	-533	-1472	-203	1205	-1002	44	-112	-71	-69	56	0	0
719	0	0	468	-529	-997	30	732	-763	-13	-54	-58	-38	56	-131	0
720	0	0	-190	-527	-337	358	73	-432	-60	-124	-124	64	-11	-147	0
721	0	0	-870	-562	308	716	-589	-127	-178	-226	-162	-58	-44	-246	0
722	0	0	-988	-552	436	770	-712	-58	-139	-133	-135	40	-42	-228	0
723	0	0	-917	-535	382	726	-649	-76	-199	-176	-149	-3	-95	-238	0
724	0	0	-452	-541	-89	496	-181	-315	-133	-71	-159	-13	-11	-102	0
725	0	0	225	-543	-768	159	496	-655	15	-91	-93	-21	79	-3	0
726	0	0	933	-523	-1456	-205	1194	-989	141	-25	-29	112	106	145	0
727	0	0	1131	-537	-1668	-297	1399	-1102	52	19	-9	-9	64	100	0
728	0	0	933	-541	-1474	-196	1203	-1007	89	-79	-44	-7	112	50	0
729	0	0	432	-545	-977	56	704	-761	5	-114	-112	-15	42	-95	0
730	0	0	-243	-541	-298	392	27	-419	-87	-104	-122	42	-38	-170	0
731	0	0	-806	-541	265	673	-535	-138	-203	-133	-73	-31	-58	-201	0
732	0	0	-1046	-554	492	800	-769	-31	-285	-157	-102	-46	-62	-292	0
733	0	0	-954	-541	413	747	-683	-64	-131	-141	-83	3	-34	-153	0
734	0	0	-488	-550	-62	519	-213	-306	-135	-201	-77	-19	-44	-120	0
735	0	0	270	-560	-830	145	550	-695	46	-69	-17	25	60	32	0
736	0	0	776	-554	-1330	-111	1053	-942	54	-89	-23	-11	87	166	0
737	0	0	1102	-550	-1652	-276	1377	-1101	102	-17	-52	73	102	95	0
738	0	0	948	-541	-1489	-203	1218	-1015	75	-77	-104	-11	65	0	0
739	0	0	444	-560	-1004	58	724	-782	5	-34	-98	23	50	-31	0
740	0	0	-269	-556	-287	412	9	-421	-194	-87	-85	-46	-75	-135	0
741	0	0	-802	-554	248	678	-525	-153	-234	-83	-141	-13	-104	-211	0
742	0	0	-1163	-564	599	863	-881	17	-316	-143	-159	-17	-73	-271	0
743	0	0	-944	-562	382	753	-663	-90	-186	-120	-128	-23	-31	-209	0
744	0	0	-516	-568	-52	542	-232	-310	-114	-73	-48	-5	40	-87	0
745	0	0	126	-566	-692	220	409	-629	5	-137	-67	-21	-3	17	0
746	0	0	737	-562	-1299	-87	1018	-930	48	7	-36	0	120	95	0
747	0	0	956	-564	-1520	-196	1238	-1042	52	-58	-102	-64	36	40	0
748	0	0	859	-566	-1425	-146	1142	-995	44	77	-34	19	118	52	0
749	0	0	377	-554	-931	88	654	-742	-11	-133	-114	-1	40	-124	0
750	0	0	-311	-549	-238	430	-36	-393	-114	-54	-131	13	29	-180	0
751	0	0	-882	-545	337	713	-609	-104	-219	-95	-205	-11	-38	-244	0
752	0	0	-1119	-539	580	829	-849	20	-310	-85	-116	-157	-91	-228	0
753	0	0	-932	-541	391	736	-661	-75	-182	-98	-112	-64	-15	-258	0
754	0	0	-554	-527	27	540	-290	-250	-141	-98	-106	-25	-29	-91	0
755	0	0	196	-523	-719	163	457	-621	-114	0	-64	1	-25	15	0
756	0	0	757	-529	-1286	-114	1021	-907	50	-25	-46	-17	50	98	0
757	0	0	1081	-525	-1606	-278	1343	-1065	25	-3	13	-11	71	65	0
758	0	0	877	-525	-1402	-176	1139	-963	64	-58	-48	-21	58	42	0
759	0	0	446	-543	-989	48	717	-766	-3	-48	-71	-5	-32	-95	0
760	0	0	-262	-543	-281	402	9	-412	-114	-71	-110	-11	-17	-178	0
761	0	0	-731	-539	192	635	-461	-173	-180	-145	-143	-62	-87	-248	0
762	0	0	-982	-562	420	772	-701	-71	-252	-162	-164	-29	-32	-275	0
763	0	0	-876	-578	298	727	-587	-140	-215	-135	-114	-48	-27	-225	0
764	0	0	-374	-591	-217	482	-78	-404	-97	-60	-91	-32	3	-31	0
765	0	0	197	-580	-777	191	487	-678	40	-102	-81	-19	65	3	0
766	0	0	877	-614	-1491	-131	1184	-1052	91	17	-31	17	128	3	0
767	0	0	962	-659	-1621	-151	1291	-1140	36	1	-100	-1	87	46	0
768	0	0	829	-711	-1540	-59	1184	-1125	89	-50	-79	9	27	-3	0
769	0	0	272	-783	-1055	255	663	-919	-17	-89	-60	-21	0	-95	0
770	0	0	-399	-847	-448	623	24	-647	-201	-44	-89	-44	-65	-122	0
771	0	0	-1020	-863	157	941	-588	-353	-195	-151	-145	-65	-89	-258	0
772	0	0	-1186	-828	358	1007	-772	-235	-279	-108	-110	-40	-62	-203	0
773	0	0	-1111	-772	339	941	-725	-216	-250	-108	-98	-83	-58	-172	0
774	0	0	-436	-649	-213	542	-111	-431	-118	-104	-52	-32	3	-118	0
775	0	0	207	-504	-711	148	459	-607	-77	-62	-54	73	27	-21	0
776	0	0	989	-279	-1268	-355	1128	-773	40	65	-108	0	54	56	0
777	0	0	1278	-50	-1328	-614	1303	-689	159	9	11	32	67	234	0
778	0	0	1284	258	-1026	-771	1155	-384	52	-29	-58	-21	32	31	0
779	0	0	956	568	-388	-762	672	90	-46	5	-135	-58	-9	-98	0
780	0	0	476	935	459	-705	8	697	-89	-60	-85	-5	9	-98	0
781	0	0	85	1346	1261	-715	-588	1303	-238	-161	-122	-77	-112	-329	0
782	0	0	21	1794	1773	-907	-876	1783	-242	-151	-122	-58	-46	-252	0
783	0	0	368	2232	1864	-1300	-748	2048	-172	-145	-190	-34	-89	-217	0
784	0	0	1067	2681	1614	-1874	-273	2147	-139	-85	-83	-98	-15	-110	0
785	0	0	1905	3014	1109	-2459	398	2061	-62	-83	-122	-73	38	-32	0
786	0	0	2741	3276	535	-3008	1103	1905	36	-21	-13	-1	120	25	0
787	0	0	2997	3379	382	-3188	1307	1880	29	-91	-36	-5	42	73	0
788	0	0	2883	3251	368	-3067	1257	1809	21	-25	-120	-5	38	-38	0
789	0	0	2190	2888	698	-2539	746	1793	3	-21	-81	65	13	-110	1
790	0	0	1220	2407	1187	-1813	16	1797	-110	-155	-124	-21	-100	-219	0
791	0	0	344	1680	1336	-1012	-496	1508	-259	-64	-118	-23	-77	-271	0
792	0	0	-180	1063	1243	-441	-711	1153	-254	-102	-139	-29	-114	-283	0
793	0	0	-392	541	933	-74	-662	737	-234	-170	-114	-62	-9	-221	0
794	0	0	-56	155	211	-49	-133	183	-133	-50	-102	-23	5	-83	0
795	0	0	392	-108	-500	-142	446	-304	-77	-77	-98	-25	50	-38	0
796	0	0	910	-393	-1303	-258	1106	-848	98	-71	-64	54	0	52	0
797	0	0	1008	-582	-1590	-213	1299	-1086	89	-93	-67	15	15	40	0
798	0	0	852	-680	-1532	-86	1192	-1106	64	-42	-64	-44	-11	46	0
799	0	0	320	-737	-1057	208	688	-897	-60	-23	-67	-23	-3	-38	0
800	0	0	-388	-748	-360	568	-14	-554	-122	-79	-116	-9	-149	-170	0
801	0	0	-944	-760	184	852	-564	-288	-219	-126	-108	-87	-85	-211	0
802	0	0	-1145	-777	368	961	-756	-204	-250	-85	-54	-87	-60	-221	0
803	0	0	-1103	-772	331	937	-717	-220	-273	-184	-145	-116	-126	-236	0
804	0	0	-510	-702	-192	606	-159	-447	-69	-34	-85	-17	-5	-81	0
805	0	0	97	-614	-711	258	404	-662	-73	-100	-71	-5	89	-19	0
806	0	0	860	-560	-1420	-150	1140	-990	145	-60	31	3	46	81	0
807	0	0	1046	-519	-1565	-263	1305	-1042	114	-75	-87	19	36	32	0
808	0	0	967	-488	-1455	-239	1211	-971	79	-23	-110	-25	64	52	0
809	0	0	464	-453	-917	-5	690	-685	29	-36	-108	-25	29	-126	0
810	0	0	-233	-444	-211	338	-11	-327	-182	-137	-161	-71	-34	-254	0
811	0	0	-677	-419	258	548	-467	-80	-199	-77	-137	-46	-83	-217	0
812	0	0	-979	-405	574	692	-776	84	-258	-184	-162	-97	-135	-248	0
813	0	0	-785	-388	397	586	-591	4	-195	-85	-124	-25	-69	-153	0
814	0	0	-387	-386	1	386	-194	-192	-172	-106	-170	-69	-69	-128	0
815	0	0	407	-374	-781	-16	594	-577	13	-91	-110	-34	65	-17	0
816	0	0	903	-389	-1292	-257	1097	-840	116	-81	-52	-58	56	77	0
817	0	0	1147	-391	-1538	-378	1342	-964	89	-71	-23	-21	52	145	0
818	0	0	1029	-391	-1420	-319	1224	-905	93	-50	-23	-25	44	64	0
819	0	0	461	-413	-874	-24	667	-643	-29	-71	-87	-27	44	-104	0
820	0	0	-200	-411	-211	305	5	-311	-69	-168	-120	-85	-34	-182	0
821	0	0	-779	-411	368	595	-573	-21	-139	-182	-85	-62	-60	-283	0
822	0	0	-1063	-386	677	724	-870	145	-258	-186	-149	-176	-120	-294	0
823	0	0	-835	-376	459	605	-647	41	-166	-131	-124	-27	-60	-242	0
824	0	0	-412	-376	36	394	-224	-170	-153	-93	-104	-54	-36	-56	0
825	0	0	303	-374	-677	35	490	-525	-52	-108	-104	-102	-1	-48	0
826	0	0	885	-370	-1255	-257	1070	-812	85	-71	-40	-15	25	48	0
827	0	0	1104	-370	-1474	-367	1289	-922	102	-56	-15	-75	58	124	0
828	0	0	1027	-362	-1389	-332	1208	-875	195	-44	-52	-9	106	7	0
829	0	0	496	-353	-849	-71	672	-601	17	-58	-46	-116	40	-110	0
830	0	0	-196	-364	-168	280	-14	-266	-106	-85	-131	-36	-38	-153	0
831	0	0	-758	-355	403	556	-580	24	-186	-135	-195	-50	-110	-254	0
832	0	0	-938	-351	587	644	-762	118	-211	-147	-145	-73	-108	-199	0
833	0	0	-810	-351	459	580	-634	54	-199	-178	-71	-27	-54	-161	0
834	0	0	-274	-341	-67	307	-103	-204	-108	-164	-60	-40	-60	-71	0
835	0	0	392	-349	-741	-21	566	-545	15	-95	34	15	25	-15	0
836	0	0	948	-349	-1297	-299	1122	-823	112	-73	-25	0	62	87	0
837	0	0	1213	-333	-1546	-440	1379	-939	97	-58	-52	-54	42	40	0
838	0	0	1116	-329	-1445	-393	1280	-887	153	7	48	38	69	124	0
839	0	0	458	-327	-785	-65	621	-556	-89	-38	-153	-44	-85	-67	0
840	0	0	-68	-302	-234	185	83	-268	-23	-93	-135	29	-42	-207	0
841	0	0	-812	-298	514	555	-663	108	-170	-133	-157	-52	-27	-182	0
842	0	0	-988	-304	684	646	-836	190	-232	-155	-114	-27	-110	-312	0
843	0	0	-917	-306	611	611	-764	152	-209	-166	-116	-50	-151	-170	0
844	0	0	-437	-308	129	372	-283	-89	-135	-104	-85	-1	-75	-104	0
845	0	0	289	-291	-580	1	434	-435	44	-81	-81	1	21	-27	0
846	0	0	786	-302	-1088	-242	937	-695	161	-79	-25	93	25	36	0
847	0	0	1038	-285	-1323	-376	1180	-804	54	-108	-52	-102	5	62	0
848	0	0	939	-283	-1222	-328	1080	-752	75	-93	-32	13	21	71	0
849	0	0	432	-283	-715	-74	573	-499	-65	-126	-133	-29	3	-149	0
850	0	0	-159	-275	-116	217	-21	-195	-151	-56	-38	-50	-58	-128	0
851	0	0	-844	-261	583	552	-713	161	-254	-190	-201	-48	-91	-228	0
852	0	0	-874	-254	620	564	-747	183	-225	-102	-128	-40	-143	-267	0
853	0	0	-859	-252	607	555	-733	177	-188	-197	-73	-11	-69	-155	0
854	0	0	-348	-236	112	292	-230	-62	-62	-141	-151	-65	-42	-124	0
855	0	0	388	-223	-611	-82	499	-417	73	-87	-46	46	7	34	0
856	0	0	921	-219	-1140	-351	1030	-679	54	5	7	44	-1	108	0
857	0	0	1143	-211	-1354	-466	1248	-782	85	-67	-48	-29	23	100	0
858	0	0	1018	-221	-1239	-398	1128	-730	118	-69	-50	25	50	7	0
859	0	0	485	-215	-700	-135	592	-457	-32	-67	-65	-32	-42	-100	0
860	0	0	-149	-203	-54	176	-47	-128	-143	-104	-87	-48	-13	-188	0
861	0	0	-763	-197	566	480	-664	184	-230	-98	-114	-93	-54	-296	0
862	0	0	-1050	-199	851	624	-950	326	-277	-180	-147	-27	-149	-298	0
863	0	0	-851	-186	665	518	-758	239	-250	-164	-52	-151	-91	-172	0
864	0	0	-368	-180	188	274	-278	4	-110	-19	-162	-27	60	-120	0
865	0	0	298	-159	-457	-69	377	-308	-17	-15	-141	17	0	-83	0
866	0	0	853	-151	-1004	-351	928	-577	67	-42	-71	83	64	5	0
867	0	0	1102	-153	-1255	-474	1178	-704	79	64	-112	44	71	62	0
868	0	0	986	-143	-1129	-421	1057	-636	31	-42	1	11	0	40	0
869	0	0	532	-135	-667	-198	599	-401	-3	-97	-44	40	-38	-97	0
870	0	0	-166	-126	40	146	-103	-43	-151	-32	-133	-34	-48	-164	0
871	0	0	-653	-112	541	382	-597	214	-226	-108	-213	11	-195	-279	0
872	0	0	-850	-104	746	477	-798	321	-258	-17	-120	31	-56	-240	0
873	0	0	-645	-60	585	352	-615	262	-265	-143	-153	-77	-118	-178	0
874	0	0	-138	-69	69	103	-103	0	-60	-100	-29	11	17	5	0
875	0	0	514	-44	-558	-235	536	-301	-5	-50	-7	-40	-21	46	0
876	0	0	1116	-38	-1154	-539	1135	-596	54	29	-83	23	98	67	0
877	0	0	1284	-25	-1309	-629	1296	-667	29	7	-75	11	52	73	0
878	0	0	1187	-19	-1206	-584	1196	-612	95	-19	5	-3	104	108	0
879	0	0	586	-21	-607	-282	596	-314	-69	-17	-54	31	-58	17	0
880	0	0	-80	9	89	35	-84	49	-234	-54	-122	-95	-32	-180	0
881	0	0	-594	38	632	278	-613	335	-225	-34	-126	15	-95	-207	0
882	0	0	-883	13	896	435	-889	454	-230	-89	-126	29	-54	-258	0
883	0	0	-809	44	853	382	-831	448	-230	-114	-143	-102	-27	-252	0
884	0	0	-192	56	248	68	-220	152	-40	-21	-11	44	50	-44	0
885	0	0	431	71	-360	-251	395	-144	-56	7	-131	-13	-9	-34	0
886	0	0	1097	120	-977	-608	1037	-428	106	-15	-19	89	89	110	0
887	0	0	1239	124	-1115	-681	1177	-495	100	-9	-3	56	62	139	0
888	0	0	1161	133	-1028	-647	1094	-447	100	-38	-77	54	44	87	0
889	0	0	661	151	-510	-406	585	-179	-69	-7	-56	-19	-21	-58	0
890	0	0	-68	162	230	-47	-149	196	-161	-114	-120	-7	-58	-184	0
891	0	0	-558	192	750	183	-654	471	-188	-104	-112	-40	-25	-322	0
892	0	0	-828	207	1035	310	-931	621	-263	-124	-234	-29	-95	-287	0
893	0	0	-586	230	816	178	-701	523	-172	-190	-79	-110	-79	-166	0
894	0	0	-159	236	395	-38	-277	315	-178	-135	-168	-5	25	-124	0
895	0	0	556	279	-277	-417	416	1	-40	-137	-54	17	-32	-56	0
896	0	0	1192	294	-898	-743	1045	-302	93	-11	-58	-31	102	56	0
897	0	0	1472	314	-1158	-893	1315	-422	81	-3	-19	48	147	62	0
898	0	0	1325	323	-1002	-824	1163	-339	98	-141	-62	-5	11	52	0
899	0	0	829	331	-498	-580	663	-83	-32	-102	-60	-21	-21	-58	0
900	0	0	229	351	122	-290	53	236	-77	-118	-62	-64	-27	-190	0
901	0	0	-382	347	729	17	-555	538	-271	-116	-203	-69	-112	-215	0
902	0	0	-536	358	894	89	-715	626	-172	-153	-85	-75	-67	-269	0
903	0	0	-428	386	814	21	-621	600	-219	-151	-129	-31	-67	-157	0
904	0	0	116	403	287	-259	-85	345	-114	-135	-85	-85	-133	-118	0
905	0	0	885	424	-461	-654	673	-18	95	-27	-9	25	50	95	0
906	0	0	1353	438	-915	-895	1134	-238	64	-32	-87	3	11	54	0
907	0	0	1739	424	-1315	-1081	1527	-445	133	42	-44	46	38	79	0
908	0	0	1489	417	-1072	-953	1280	-327	133	-54	-34	11	15	58	0
909	0	0	1062	430	-632	-746	847	-101	1	-77	-29	-42	-1	-93	0
910	0	0	353	434	81	-393	136	257	-118	-81	-106	-52	-21	-155	0
911	0	0	-109	459	568	-175	-338	513	-104	-124	-79	-67	-124	-195	0
912	0	0	-284	457	741	-86	-512	599	-199	-64	-71	-89	-81	-195	0
913	0	0	-256	463	719	-103	-487	591	-219	-129	-126	-114	-141	-223	0
914	0	0	374	461	87	-417	143	274	-40	34	-23	-11	-3	-32	0
915	0	0	917	446	-471	-681	694	-12	48	-58	-15	25	17	75	0
916	0	0	1517	452	-1065	-984	1291	-306	112	1	-54	-5	64	83	0
917	0	0	1757	446	-1311	-1101	1534	-432	151	-50	23	62	75	161	0
918	0	0	1582	446	-1136	-1014	1359	-345	137	21	-25	32	64	60	0
919	0	0	1050	424	-626	-737	838	-101	25	-81	-75	-5	-73	-71	0
920	0	0	328	415	87	-371	120	251	-87	-137	-9	-97	-19	-110	0
921	0	0	-161	393	554	-116	-357	473	-151	-7	-65	-87	-52	-219	0
922	0	0	-507	364	871	71	-689	617	-213	-112	-128	-100	-116	-287	0
923	0	0	-253	329	582	-38	-417	455	-128	-54	-25	3	-11	-157	0
924	0	0	165	310	145	-237	10	227	-13	-153	-75	-27	-13	-64	0
925	0	0	861	291	-570	-576	715	-139	85	-67	-73	-23	67	48	0
926	0	0	1423	265	-1158	-844	1290	-446	114	-27	-100	0	56	108	0
927	0	0	1648	228	-1420	-938	1534	-596	143	-36	15	-32	77	143	0
928	0	0	1471	195	-1276	-833	1373	-540	110	-71	-54	-17	7	102	0
929	0	0	941	129	-812	-535	876	-341	-1	-17	-19	32	25	15	0
930	0	0	245	108	-137	-176	191	-14	-100	-161	-100	-87	-112	-81	0
931	0	0	-307	79	386	114	-346	232	-108	-120	-65	0	-89	-129	0
932	0	0	-547	52	599	247	-573	325	-197	-157	-89	-79	-114	-180	0
933	0	0	-443	34	477	204	-460	255	-116	-79	-83	-34	-21	-104	0
934	0	0	73	13	-60	-43	66	-23	-27	-190	-40	-34	-89	50	0
935	0	0	689	-34	-723	-327	706	-378	73	-54	-31	27	126	122	0
936	0	0	1293	-65	-1358	-614	1325	-711	172	-64	-48	1	62	153	0
937	0	0	1480	-85	-1565	-697	1522	-825	201	-3	34	56	79	186	0
938	0	0	1248	-110	-1358	-569	1303	-734	129	-40	-97	62	44	95	0
939	0	0	772	-149	-921	-311	846	-535	52	-124	-7	-81	32	-19	0
940	0	0	46	-188	-234	71	140	-211	-36	-110	-75	-34	-38	-98	0
941	0	0	-513	-207	306	360	-409	49	-97	-166	-102	77	-38	-112	0
942	0	0	-819	-228	591	523	-705	181	-228	-176	-67	-46	-118	-190	0
943	0	0	-698	-256	442	477	-570	93	-145	-143	-87	46	-13	-172	0
944	0	0	-192	-265	-73	228	-59	-169	0	-129	-44	3	-27	-21	0
945	0	0	408	-271	-679	-68	543	-475	69	-52	-17	27	79	31	0
946	0	0	1012	-283	-1295	-364	1153	-789	162	-1	-44	46	25	147	0
947	0	0	1240	-300	-1540	-470	1390	-920	199	52	13	97	153	215	0
948	0	0	1023	-327	-1350	-348	1186	-838	174	3	-98	-9	79	64	0
949	0	0	566	-339	-905	-113	735	-622	110	32	-62	13	23	-52	0
950	0	0	-248	-366	-118	307	-65	-242	-129	-73	-112	-27	-38	-143	0
951	0	0	-725	-370	355	547	-540	-7	-131	3	-139	-9	-64	-223	0
952	0	0	-1010	-384	626	697	-818	121	-174	-129	-29	-62	-27	-250	0
953	0	0	-837	-393	444	615	-640	25	-213	0	-104	-58	-71	-174	0
954	0	0	-396	-397	-1	396	-197	-199	-32	-91	-52	-13	-9	-54	0
955	0	0	275	-415	-690	70	482	-552	3	58	-19	-46	64	38	0
956	0	0	848	-422	-1270	-213	1059	-846	100	34	-21	-3	69	120	0
957	0	0	1137	-405	-1542	-366	1339	-973	197	44	-19	15	95	162	0
958	0	0	1011	-409	-1420	-301	1215	-914	192	98	-21	17	17	89	0
959	0	0	442	-409	-851	-16	646	-630	38	-5	-89	15	-29	-50	0
960	0	0	-210	-413	-203	311	-3	-308	-89	-1	-83	-29	-54	-162	0
961	0	0	-766	-415	351	590	-558	-32	-201	11	-71	-19	-44	-209	0
962	0	0	-1006	-424	582	715	-794	79	-135	-67	-69	-27	-170	-166	0
963	0	0	-829	-430	399	629	-614	-15	-164	7	-102	-48	-44	-197	0
964	0	0	-373	-417	-44	395	-164	-230	-81	-25	-73	25	-34	-65	0
965	0	0	343	-405	-748	31	545	-576	87	34	15	-15	-17	102	0
966	0	0	836	-407	-1243	-214	1039	-825	192	54	38	32	65	129	0
967	0	0	1028	-438	-1466	-295	1247	-952	139	98	-129	9	50	64	0
968	0	0	877	-428	-1305	-224	1091	-866	64	36	-42	-87	0	56	0
969	0	0	351	-430	-781	39	566	-605	25	29	-85	50	-15	-112	0
970	0	0	-299	-417	-118	358	-90	-267	-135	-7	-116	-23	-15	-207	0
971	0	0	-815	-424	391	619	-603	-16	-223	-58	-104	-62	-67	-269	0
972	0	0	-1085	-438	647	761	-866	104	-238	-19	-97	-77	-38	-234	0
973	0	0	-872	-407	465	639	-668	29	-209	3	-112	-44	-56	-168	0
974	0	0	-363	-417	-54	390	-154	-235	-131	-38	-159	-11	-21	-102	0
975	0	0	355	-407	-762	26	558	-584	81	-42	-13	97	-21	73	0
976	0	0	943	-403	-1346	-270	1144	-874	89	5	-11	-27	27	48	0
977	0	0	1183	-409	-1592	-387	1387	-1000	166	83	-23	5	83	79	0
978	0	0	948	-411	-1359	-268	1153	-885	-7	46	-75	-9	23	44	0
979	0	0	508	-415	-923	-46	715	-669	-27	25	-93	-5	64	-135	0
980	0	0	-196	-417	-221	306	12	-319	-143	-97	-87	-42	-83	-147	0
981	0	0	-723	-417	306	570	-514	-55	-291	-131	-180	-75	-161	-275	0
982	0	0	-1010	-413	597	711	-803	92	-327	-81	-139	-85	-83	-256	0
983	0	0	-792	-397	395	594	-593	-1	-205	-110	-199	-81	-118	-213	0
984	0	0	-300	-422	-122	361	-89	-272	-172	-98	-89	-46	-44	-85	0
985	0	0	411	-405	-816	-3	613	-610	31	-58	-56	65	23	36	0
986	0	0	906	-403	-1309	-251	1107	-856	52	-27	-98	-9	-1	17	0
987	0	0	1119	-403	-1522	-358	1320	-962	102	-38	-56	44	25	38	0
988	0	0	1011	-397	-1408	-307	1209	-902	34	9	-87	-17	-1	-17	0
989	0	0	409	-409	-818	0	613	-613	-23	-64	-104	7	3	-100	0
990	0	0	-231	-403	-172	317	-29	-287	-141	-135	-116	-15	-81	-207	0
991	0	0	-749	-393	356	571	-552	-18	-205	-56	-151	-104	-75	-234	0
992	0	0	-1081	-395	686	738	-883	145	-269	-131	-128	-65	-91	-254	0
993	0	0	-876	-393	483	634	-679	45	-194	-110	-89	-133	-38	-242	0
994	0	0	-334	-388	-54	361	-140	-221	-54	-98	-60	42	-50	-25	0
995	0	0	264	-376	-640	56	452	-508	21	-69	-69	50	1	31	0
996	0	0	906	-382	-1288	-262	1097	-835	120	-97	-52	-58	11	56	0
997	0	0	1142	-380	-1522	-381	1332	-951	155	-31	-75	3	83	31	0
998	0	0	963	-362	-1325	-300	1144	-843	83	-62	-42	-36	83	-91	0
999	0	0	495	-378	-873	-58	684	-625	-34	-62	-81	-58	-67	-89	0
1000	0	0	-201	-391	-190	296	-5	-290	-161	-162	-102	1	-89	-256	0
1001	0	0	-783	-397	386	590	-584	-5	-240	-184	-211	-56	-137	-291	0
1002	0	0	-882	-380	502	631	-692	61	-248	-172	-108	-73	-157	-228	0
1003	0	0	-777	-374	403	575	-590	14	-164	-124	-73	17	-100	-195	0
1004	0	0	-227	-374	-147	300	-40	-260	-79	-155	-108	-21	-110	-112	0
1005	0	0	417	-370	-787	-23	602	-578	34	-58	-65	40	40	-73	0
1006	0	0	1003	-384	-1387	-309	1195	-885	87	-73	-48	-42	93	38	0
1007	0	0	1164	-386	-1550	-389	1357	-968	9	-15	-116	34	62	67	0
1008	0	0	1032	-388	-1420	-322	1226	-904	104	-129	-48	73	56	-3	0
1009	0	0	512	-386	-898	-63	705	-642	-15	-60	-141	0	-29	-97	0
1010	0	0	-103	-382	-279	242	88	-330	-97	-100	-102	-42	-27	-151	0
1011	0	0	-748	-378	370	563	-559	-4	-217	-168	-122	-52	-129	-184	0
1012	0	0	-853	-382	471	617	-662	44	-178	-159	-77	-25	-77	-209	0
1013	0	0	-753	-364	389	558	-571	12	-182	-64	-133	-7	-1	-133	0
1014	0	0	-233	-362	-129	297	-52	-245	-137	-139	-159	40	-73	-139	0
1015	0	0	351	-364	-715	6	533	-539	-38	-23	-91	19	60	-19	0
1016	0	0	929	-376	-1305	-276	1117	-840	73	-60	13	15	-5	79	0
1017	0	0	1117	-378	-1495	-369	1306	-936	135	-21	-46	34	77	102	0
1018	0	0	896	-376	-1272	-260	1084	-824	17	-23	-62	-73	40	-15	0
1019	0	0	410	-391	-801	-9	605	-596	-85	-69	-104	-1	17	-98	0
1020	0	0	-249	-380	-131	314	-59	-255	-133	-133	-100	-7	-114	-162	0
1021	0	0	-860	-397	463	628	-661	33	-145	-203	-89	-21	-83	-271	0
1022	0	0	-1006	-411	595	708	-800	92	-271	-129	-137	-27	-65	-265	0
1023	0	0	-867	-417	450	642	-658	16	-143	-153	-122	-17	9	-172	0
1024	0	0	-357	-405	-48	381	-154	-226	-112	-151	-168	-67	-62	-128	0
1025	0	0	339	-407	-746	34	542	-576	23	-67	-25	-17	40	21	0
1026	0	0	807	-417	-1224	-195	1015	-820	87	-67	-40	15	93	54	0
1027	0	0	1118	-420	-1538	-349	1328	-979	64	-23	-60	-50	-7	64	0
1028	0	0	873	-415	-1288	-229	1080	-851	56	-17	-29	69	48	44	0
1029	0	0	353	-432	-785	39	569	-608	-83	-137	-77	-65	-75	-122	0
1030	0	0	-180	-432	-252	306	36	-342	-40	-71	-15	36	-15	-137	0
1031	0	0	-839	-438	401	638	-620	-18	-244	-106	-133	-81	-67	-269	0
1032	0	0	-998	-428	570	713	-784	71	-159	-124	-122	-1	-38	-219	0
1033	0	0	-870	-420	450	645	-660	15	-190	-145	-62	-106	-42	-133	0
1034	0	0	-297	-426	-129	361	-84	-277	-60	-27	-44	-91	50	-69	0
1035	0	0	283	-428	-711	72	497	-569	-38	-40	-126	17	29	0	0
1036	0	0	909	-419	-1328	-245	1118	-873	69	-21	-29	-50	21	-11	0
1037	0	0	1100	-422	-1522	-339	1311	-972	161	9	-73	65	42	98	0
1038	0	0	801	-432	-1233	-184	1017	-832	73	-106	-52	-83	13	-15	0
1039	0	0	444	-452	-896	4	670	-674	44	-52	-21	-44	-38	-29	0
1040	0	0	-337	-453	-116	395	-110	-284	-162	-205	-143	-34	-126	-215	0
1041	0	0	-812	-452	360	632	-586	-46	-176	-62	-75	-71	-19	-248	0
1042	0	0	-1077	-457	620	767	-848	81	-258	-143	-93	-118	-147	-203	0
1043	0	0	-832	-446	386	639	-609	-30	-176	-32	-102	-21	38	-164	0
1044	0	0	-406	-442	-36	424	-185	-239	-157	-81	-97	-97	0	-104	0
1045	0	0	304	-442	-746	69	525	-594	-48	46	-79	-48	75	9	0
1046	0	0	853	-442	-1295	-205	1074	-868	159	-15	-44	40	95	75	0
1047	0	0	1043	-450	-1493	-296	1268	-971	108	-75	-46	-65	38	104	0
1048	0	0	956	-467	-1423	-244	1189	-945	87	-48	-44	-65	27	73	0
1049	0	0	364	-479	-843	57	603	-661	-27	-58	-13	-21	46	-98	0
1050	0	0	-320	-477	-157	398	-81	-317	-197	-145	-110	-133	-131	-172	0
1051	0	0	-829	-469	360	649	-594	-54	-232	-40	-114	29	-110	-221	0
1052	0	0	-1060	-465	595	762	-827	65	-242	-108	-129	-36	-38	-246	0
1053	0	0	-884	-448	436	666	-660	-6	-197	-139	-71	-102	-56	-180	0
1054	0	0	-335	-432	-97	383	-119	-264	-100	-149	-102	-73	7	-161	0
1055	0	0	293	-450	-743	78	518	-596	77	-73	32	-42	114	89	0
1056	0	0	846	-453	-1299	-196	1072	-876	34	-64	-153	-21	54	-27	0
1057	0	0	1096	-465	-1561	-315	1328	-1013	129	-104	-52	21	71	27	0
1058	0	0	941	-469	-1410	-236	1175	-939	52	-85	-62	-5	-1	62	0
1059	0	0	380	-473	-853	46	616	-663	-25	-159	-110	19	-34	-54	0
1060	0	0	-229	-467	-238	348	4	-352	-73	-102	-100	-34	-27	-141	0
1061	0	0	-814	-461	353	637	-583	-54	-207	-102	-178	-29	-69	-217	0
1062	0	0	-1039	-469	570	754	-804	50	-230	-195	-135	-31	-64	-252	0
1063	0	0	-885	-465	420	675	-652	-22	-230	-201	-139	-64	-97	-225	0
1064	0	0	-314	-461	-147	387	-83	-304	-38	-91	-58	-44	31	-64	0
1065	0	0	296	-481	-777	92	536	-629	-21	-112	-27	-40	108	44	0
1066	0	0	873	-465	-1338	-204	1105	-901	77	-100	-7	17	48	21	0
1067	0	0	1034	-477	-1511	-278	1272	-994	155	-31	13	23	143	166	0
1068	0	0	890	-475	-1365	-207	1127	-920	65	-69	-40	15	34	50	0
1069	0	0	342	-486	-828	72	585	-657	-19	-64	-58	-25	17	21	0
1070	0	0	-373	-485	-112	429	-130	-298	-118	-87	-135	-21	-65	-207	0
1071	0	0	-874	-486	388	680	-631	-49	-269	-159	-178	-102	-48	-347	0
1072	0	0	-1052	-492	560	772	-806	34	-207	-81	-91	-17	-104	-112	0
1073	0	0	-952	-481	471	716	-711	-5	-230	-178	-159	-56	-52	-149	0
1074	0	0	-340	-471	-131	405	-104	-301	-71	-95	-106	-11	-27	-93	0
1075	0	0	310	-471	-781	80	545	-626	114	-42	-7	104	69	147	0
1076	0	0	797	-473	-1270	-162	1033	-871	137	-124	-106	69	79	52	0
1077	0	0	1154	-473	-1627	-340	1390	-1050	178	27	1	36	108	116	0
1078	0	0	821	-492	-1313	-164	1067	-902	95	-54	-29	83	52	52	0
1079	0	0	287	-479	-766	96	526	-622	19	-97	-133	-9	-69	-27	0
1080	0	0	-313	-477	-164	395	-74	-320	-102	-102	-42	-13	-25	-178	0
1081	0	0	-905	-477	428	691	-666	-24	-234	-91	-108	-29	-73	-192	0
1082	0	0	-1173	-485	688	829	-930	101	-265	-176	-155	-58	-149	-236	0
1083	0	0	-847	-483	364	665	-605	-59	-116	-95	-135	31	-32	-131	0
1084	0	0	-443	-477	-34	460	-204	-255	-133	-54	-102	19	-23	-102	0
1085	0	0	291	-479	-770	94	530	-624	13	-85	-104	3	19	-44	0
1086	0	0	903	-453	-1356	-225	1129	-904	137	48	-42	133	149	147	0
1087	0	0	1026	-485	-1511	-270	1268	-998	73	-48	-95	7	87	48	0
1088	0	0	931	-483	-1414	-224	1172	-948	149	32	-73	85	71	93	0
1089	0	0	317	-488	-805	85	561	-646	-71	0	-29	-44	27	-32	0
1090	0	0	-367	-498	-131	432	-118	-314	-124	-112	-85	-38	-97	-190	0
1091	0	0	-883	-494	389	688	-636	-52	-166	-176	25	-42	-69	-207	0
1092	0	0	-1120	-494	626	807	-873	66	-250	-67	-161	-27	-54	-300	0
1093	0	0	-894	-481	413	687	-653	-34	-182	-131	-118	-19	-13	-157	0
1094	0	0	-314	-467	-153	390	-80	-310	-118	-54	-79	-38	5	-69	0
1095	0	0	355	-459	-814	52	584	-636	19	-36	-83	1	27	110	0
1096	0	0	949	-459	-1408	-245	1178	-933	131	7	-52	13	75	87	0
1097	0	0	1149	-457	-1606	-346	1377	-1031	95	31	-62	17	124	118	0
1098	0	0	989	-479	-1468	-255	1228	-973	77	-1	11	21	98	40	0
1099	0	0	417	-481	-898	32	657	-689	-9	-42	-77	44	60	-42	0
1100	0	0	-125	-483	-358	304	116	-420	-122	-46	-85	-83	-52	-155	0
1101	0	0	-770	-481	289	625	-529	-96	-223	-122	-102	-25	-29	-248	0
1102	0	0	-952	-479	473	715	-712	-3	-217	-58	-153	-54	-56	-267	0
1103	0	0	-836	-481	355	658	-595	-63	-172	-91	-159	52	-104	-188	0
1104	0	0	-298	-488	-190	393	-54	-339	-97	-50	-56	-11	54	-98	0
1105	0	0	346	-488	-834	71	590	-661	-50	15	-89	11	98	-15	0
1106	0	0	867	-485	-1352	-191	1109	-918	67	25	-42	11	64	79	0
1107	0	0	1131	-475	-1606	-328	1368	-1040	87	46	-62	13	97	69	0
1108	0	0	976	-498	-1474	-239	1225	-986	87	-17	19	-1	5	170	0
1109	0	0	406	-496	-902	45	654	-699	-62	-81	-81	-44	-29	-11	0
1110	0	0	-113	-512	-399	312	143	-455	-75	25	-97	27	-52	-172	0
1111	0	0	-825	-490	335	657	-580	-77	-250	-126	-147	-95	-23	-248	0
1112	0	0	-876	-469	407	672	-641	-31	-162	-79	-102	-48	-64	-267	0
1113	0	0	-773	-459	314	616	-543	-72	-186	-87	-67	-52	-71	-91	0
1114	0	0	-289	-465	-176	377	-56	-320	-112	-89	-36	-89	32	-73	0
1115	0	0	410	-463	-873	26	641	-668	15	-42	-71	17	48	31	0
1116	0	0	898	-479	-1377	-209	1137	-928	91	102	-15	21	106	97	0
1117	0	0	1156	-481	-1637	-337	1396	-1059	85	25	-48	-9	112	104	0
1118	0	0	922	-486	-1408	-218	1165	-947	27	-54	-81	-1	67	11	0
1119	0	0	408	-488	-896	40	652	-692	32	-79	-48	-62	-7	-87	0
1120	0	0	-265	-486	-221	375	-22	-353	-157	-108	19	-58	-75	-143	0
1121	0	0	-757	-490	267	623	-512	-111	-199	-141	-104	-13	-97	-291	0
1122	0	0	-933	-481	452	707	-692	-14	-184	-73	-95	-11	-38	-139	0
1123	0	0	-752	-479	273	615	-512	-103	-178	-56	-81	-42	-44	-170	0
1124	0	0	-258	-479	-221	368	-18	-350	-67	-38	-97	44	-64	7	0
1125	0	0	405	-481	-886	38	645	-683	7	-9	-44	17	17	124	0
1126	0	0	972	-463	-1435	-254	1203	-949	81	17	-64	31	9	69	0
1127	0	0	1059	-477	-1536	-291	1297	-1006	98	-60	-81	19	91	36	0
1128	0	0	959	-496	-1455	-231	1207	-975	139	5	-48	48	36	-3	0
1129	0	0	384	-483	-867	49	625	-675	-11	-42	-21	5	25	-83	0
1130	0	0	-302	-490	-188	396	-57	-339	-135	-29	-124	-85	65	-219	0
1131	0	0	-764	-479	285	621	-524	-97	-155	-91	-133	-112	-98	-263	0
1132	0	0	-1050	-492	558	771	-804	33	-225	-38	-81	-54	-62	-190	0
1133	0	0	-874	-483	391	678	-632	-46	-238	-110	-135	-71	-129	-199	0
1134	0	0	-303	-481	-178	392	-62	-329	-27	-50	-77	9	40	-93	0
1135	0	0	367	-467	-834	50	600	-650	31	-36	-73	17	56	-3	0
1136	0	0	918	-455	-1373	-231	1145	-914	149	-60	-27	34	102	5	0
1137	0	0	1067	-473	-1540	-297	1303	-1006	120	-31	-23	-9	91	44	0
1138	0	0	954	-473	-1427	-240	1190	-950	131	-38	27	71	-27	118	0
1139	0	0	421	-461	-882	20	651	-671	-15	-56	-54	5	-23	-60	0
1140	0	0	-359	-492	-133	425	-113	-312	-54	-112	-98	-17	-75	-153	0
1141	0	0	-802	-494	308	648	-555	-93	-201	-50	-124	-93	-44	-215	0
1142	0	0	-996	-490	506	743	-751	8	-213	-135	-93	-50	-106	-209	0
1143	0	0	-814	-481	333	647	-573	-74	-153	-129	-73	-75	-48	-238	0
1144	0	0	-289	-477	-188	383	-50	-332	-48	-112	-116	52	31	-112	0
1145	0	0	398	-471	-869	36	633	-670	38	-52	7	-32	29	60	0
1146	0	0	930	-488	-1418	-221	1174	-953	124	-25	-32	0	67	50	0
1147	0	0	1092	-475	-1567	-308	1329	-1021	62	-77	-11	-23	93	91	0
1148	0	0	902	-498	-1400	-202	1151	-949	21	9	-112	-9	-50	-17	0
1149	0	0	371	-496	-867	62	619	-681	48	19	-69	3	-34	-93	0
1150	0	0	-242	-490	-248	366	3	-369	-128	-67	-166	-40	-27	-256	0
1151	0	0	-812	-483	329	647	-570	-77	-201	-102	-110	-9	-112	-201	0
1152	0	0	-962	-483	479	722	-720	-2	-263	-170	-126	-97	-174	-232	0
1153	0	0	-806	-479	327	642	-566	-76	-139	-77	-42	48	-65	-135	0
1154	0	0	-374	-486	-112	430	-131	-299	-174	-77	-141	-89	-50	-112	0
1155	0	0	392	-479	-871	43	631	-675	-19	-77	-73	-42	-11	-62	0
1156	0	0	855	-481	-1336	-187	1095	-908	97	-17	-44	67	42	128	0
1157	0	0	1206	-475	-1681	-365	1443	-1078	116	38	-112	69	116	69	0
1158	0	0	887	-500	-1387	-193	1137	-943	79	-79	-15	-31	-7	73	0
1159	0	0	373	-500	-873	63	623	-686	-50	-56	-77	-42	-9	-133	0
1160	0	0	-273	-496	-223	384	-25	-359	-116	-62	-102	-65	-64	-180	0
1161	0	0	-810	-506	304	658	-557	-101	-168	-162	-120	-21	-91	-254	0
1162	0	0	-1019	-502	517	760	-768	7	-244	-116	-151	-52	-98	-258	0
1163	0	0	-858	-488	370	673	-614	-59	-219	-118	-170	-69	-135	-184	0
1164	0	0	-240	-463	-223	351	-8	-343	-56	-85	-36	38	11	-48	0
1165	0	0	374	-473	-847	49	610	-660	67	-60	-11	1	19	-21	0
1166	0	0	811	-479	-1290	-166	1050	-884	89	-58	-60	-56	-11	91	0
1167	0	0	1147	-467	-1614	-340	1380	-1040	75	-7	21	11	97	112	0
1168	0	0	873	-488	-1361	-192	1117	-924	13	-42	7	-98	5	83	0
1169	0	0	345	-477	-822	66	583	-649	-71	-89	-56	1	-97	-97	0
1170	0	0	-326	-477	-151	401	-87	-314	-153	-91	-143	-98	-77	-170	0
1171	0	0	-815	-492	323	653	-569	-84	-162	-85	-40	-85	-48	-155	0
1172	0	0	-1016	-483	533	749	-774	25	-211	-168	-129	-50	-126	-199	0
1173	0	0	-823	-467	356	645	-589	-55	-197	-157	-38	-27	-95	-162	0
1174	0	0	-309	-477	-168	393	-70	-322	-65	-19	-124	-13	7	-29	0
1175	0	0	267	-479	-746	106	506	-612	-7	-81	-79	-85	58	-5	0
1176	0	0	869	-483	-1352	-193	1110	-917	102	-65	-46	-64	64	54	0
1177	0	0	1046	-471	-1517	-287	1281	-994	114	-21	-19	23	83	108	0
1178	0	0	776	-477	-1253	-149	1014	-865	62	-69	-31	-34	38	60	0
1179	0	0	259	-485	-744	113	501	-614	-32	-71	-118	-34	25	-116	0
1180	0	0	-390	-479	-89	434	-150	-284	-149	-87	-93	15	-85	-162	0
1181	0	0	-901	-469	432	685	-666	-18	-161	-166	-133	-31	-102	-226	0
1182	0	0	-1088	-483	605	785	-846	61	-312	-129	-168	-65	-60	-283	0
1183	0	0	-902	-485	417	693	-659	-34	-188	-104	-124	-23	-50	-205	0
1184	0	0	-388	-467	-79	427	-154	-273	-98	-54	-161	-23	-19	-34	0
1185	0	0	256	-483	-739	113	497	-611	3	-77	-137	-46	-27	-46	0
1186	0	0	826	-467	-1293	-179	1059	-880	131	-95	-13	36	19	5	0
1187	0	0	933	-469	-1402	-232	1167	-935	95	-40	-85	-44	65	36	0
1188	0	0	772	-459	-1231	-156	1001	-845	-1	-124	-58	-42	-3	-38	0
1189	0	0	257	-486	-743	114	500	-614	-11	-69	-75	17	64	-120	0
1190	0	0	-431	-496	-65	463	-183	-280	-145	-197	-73	-79	-98	-180	0
1191	0	0	-903	-506	397	704	-650	-54	-184	-102	-83	-46	-106	-240	0
1192	0	0	-1179	-471	708	825	-943	118	-279	-170	-182	-11	-54	-261	0
1193	0	0	-936	-463	473	699	-704	5	-192	-141	-153	-38	-112	-209	0
1194	0	0	-419	-481	-62	450	-178	-271	-164	-50	-151	5	-62	-122	0
1195	0	0	225	-469	-694	122	459	-581	-67	-42	-71	-9	13	36	0
1196	0	0	814	-452	-1266	-181	1040	-859	81	-108	-73	-9	3	129	0
1197	0	0	1041	-446	-1487	-297	1264	-966	58	-42	-81	13	65	56	0
1198	0	0	836	-463	-1299	-186	1067	-881	69	-50	-13	71	83	128	0
1199	0	0	264	-459	-723	97	493	-591	-19	-54	-118	-11	-23	-75	0
1200	0	0	-347	-453	-106	400	-120	-279	-137	-170	-149	-25	-79	-199	0
1201	0	0	-907	-450	457	678	-682	3	-192	-149	-153	-34	1	-285	0
1202	0	0	-1045	-465	580	755	-812	57	-217	-95	-77	-69	-46	-199	0
1203	0	0	-899	-475	424	687	-661	-25	-201	-143	-174	-58	-31	-162	0
1204	0	0	-363	-485	-122	424	-120	-303	-108	-164	-85	-23	-23	-56	0
1205	0	0	331	-448	-779	58	555	-613	-29	-56	-93	-3	46	-50	0
1206	0	0	896	-432	-1328	-232	1112	-880	95	-29	3	-21	114	52	0
1207	0	0	1112	-426	-1538	-343	1325	-982	116	-27	-23	9	29	114	0
1208	0	0	896	-413	-1309	-241	1102	-861	69	-95	-31	-34	100	38	0
1209	0	0	386	-419	-805	16	595	-612	5	-67	-129	-25	54	-133	0
1210	0	0	-318	-422	-104	370	-107	-263	-174	-95	-161	-31	-64	-176	0
1211	0	0	-816	-419	397	617	-606	-11	-254	-98	-112	-128	-60	-294	0
1212	0	0	-1030	-419	611	724	-820	96	-176	-226	-106	-71	-77	-215	0
1213	0	0	-739	-419	320	579	-529	-49	-203	-95	-87	-102	-7	-91	0
1214	0	0	-252	-422	-170	337	-41	-296	-162	-85	-48	-25	-23	3	0
1215	0	0	386	-430	-816	22	601	-623	19	-153	-87	25	15	-27	0
1216	0	0	887	-436	-1323	-225	1105	-879	69	-9	-11	48	97	137	0
1217	0	0	1086	-438	-1524	-324	1305	-981	54	-65	-110	-34	19	25	0
1218	0	0	850	-467	-1317	-191	1083	-892	102	-91	-11	5	54	38	0
1219	0	0	329	-479	-808	75	568	-643	-25	-38	-100	-1	9	-75	0
1220	0	0	-330	-469	-139	399	-95	-304	-114	-197	-139	-31	-56	-176	0
1221	0	0	-783	-479	304	631	-543	-87	-192	-168	-128	-31	-97	-228	0
1222	0	0	-987	-477	510	732	-748	16	-203	-141	-116	-81	13	-228	0
1223	0	0	-754	-469	285	611	-519	-92	-133	-141	-79	19	-1	-228	0
1224	0	0	-239	-483	-244	361	2	-363	-65	-149	-106	23	-34	-71	0
1225	0	0	369	-465	-834	48	601	-649	9	-42	-75	60	73	36	0
1226	0	0	896	-471	-1367	-212	1131	-919	110	-85	-32	-15	46	118	0
1227	0	0	1129	-457	-1586	-336	1357	-1021	190	-64	-3	38	97	50	0
1228	0	0	803	-473	-1276	-165	1039	-874	102	-104	-27	-25	19	-19	0
1229	0	0	364	-481	-845	58	604	-663	7	-34	-67	-3	32	-48	0
1230	0	0	-316	-465	-149	390	-83	-307	-67	-122	-56	-52	-44	-122	0
1231	0	0	-843	-465	378	654	-610	-43	-168	-108	-98	-58	-52	-246	0
1232	0	0	-986	-465	521	725	-753	28	-157	-141	-108	-7	-108	-254	0
1233	0	0	-816	-450	366	633	-591	-42	-141	-89	-87	-31	-27	-192	0
1234	0	0	-274	-446	-172	360	-51	-309	-91	-104	-85	19	-46	-27	0
1235	0	0	417	-444	-861	13	639	-652	143	-40	-73	40	56	60	0
1236	0	0	933	-463	-1396	-235	1164	-929	116	-9	-9	19	122	46	0
1237	0	0	1051	-481	-1532	-285	1291	-1006	93	-9	-62	-11	44	108	0
1238	0	0	926	-494	-1420	-216	1173	-957	106	-5	-54	17	17	58	0
1239	0	0	276	-496	-772	110	524	-634	-1	-89	-15	0	-1	-15	0
1240	0	0	-427	-506	-79	466	-174	-292	-166	-155	-97	-91	-108	-207	0
1241	0	0	-744	-500	244	622	-494	-128	-62	-85	-87	-32	-98	-176	0
1242	0	0	-1083	-490	593	786	-838	51	-199	-95	-108	-44	-64	-174	0
1243	0	0	-824	-483	341	653	-582	-71	-159	-83	-118	-50	-83	-199	0
1244	0	0	-269	-486	-217	377	-26	-351	-48	5	-69	-21	34	-17	0
1245	0	0	281	-504	-785	111	533	-644	42	-102	-81	-36	44	-15	0
1246	0	0	937	-492	-1429	-222	1183	-960	133	-17	-48	-42	71	54	0
1247	0	0	1082	-485	-1567	-298	1324	-1026	110	-71	-38	73	89	32	0
1248	0	0	861	-481	-1342	-190	1101	-911	85	-23	-32	-23	40	0	0
1249	0	0	309	-496	-805	93	557	-650	-9	-69	-139	-25	23	-60	0
1250	0	0	-281	-492	-211	386	-35	-351	-135	-44	-73	-7	-17	-159	0
1251	0	0	-845	-506	339	675	-592	-83	-271	-89	-95	-67	-87	-263	0
1252	0	0	-1031	-488	543	759	-787	27	-230	-98	-157	-19	-60	-261	0
1253	0	0	-866	-508	358	687	-612	-75	-133	-112	-149	3	-27	-182	0
1254	0	0	-345	-486	-141	415	-102	-313	-112	-93	-118	-13	15	-95	0
1255	0	0	353	-477	-830	62	591	-653	75	-21	-89	56	-3	46	0
1256	0	0	896	-485	-1381	-205	1138	-933	77	17	-81	27	50	95	0
1257	0	0	1115	-471	-1586	-322	1350	-1028	139	0	-13	32	75	110	0
1258	0	0	884	-477	-1361	-203	1122	-919	60	-11	-52	15	48	9	0
1259	0	0	376	-485	-861	54	618	-673	25	-60	-50	31	17	-15	0
1260	0	0	-351	-473	-122	412	-114	-297	-170	-145	-172	-36	-122	-238	0
1261	0	0	-770	-479	291	624	-530	-94	-112	-157	-27	1	-50	-223	0
1262	0	0	-1046	-496	550	771	-798	27	-217	-190	-131	-71	-98	-230	0
1263	0	0	-816	-473	343	644	-579	-65	-209	-143	-133	-9	-104	-145	0
1264	0	0	-291	-473	-182	382	-54	-327	-95	-89	-85	-52	-19	-120	0
1265	0	0	316	-477	-793	80	554	-635	17	-124	-95	-11	104	15	0
1266	0	0	906	-452	-1358	-227	1132	-905	81	-71	-69	-112	17	-11	0
1267	0	0	1143	-459	-1602	-342	1372	-1030	120	23	-9	-7	157	97	0
1268	0	0	808	-485	-1293	-161	1050	-889	11	-5	-50	-42	58	-11	0
1269	0	0	361	-473	-834	56	597	-653	-34	-50	-67	-13	9	-83	0
1270	0	0	-326	-490	-164	408	-81	-327	-192	-36	-42	-1	-120	-197	0
1271	0	0	-845	-494	351	669	-598	-71	-292	-176	-128	-153	-126	-267	0
1272	0	0	-965	-494	471	729	-718	-11	-157	-87	-95	-13	-29	-116	0
1273	0	0	-790	-517	273	653	-531	-122	-186	-9	-135	-27	-27	-164	0
1274	0	0	-295	-523	-228	409	-33	-375	-118	-137	-102	-11	-27	-147	0
1275	0	0	289	-543	-832	127	560	-687	9	-27	-64	9	46	19	0
1276	0	0	847	-576	-1423	-135	1135	-999	69	50	-100	34	52	48	0
1277	0	0	1055	-640	-1695	-207	1375	-1167	85	19	-71	-34	79	25	0
1278	0	0	736	-713	-1449	-11	1092	-1081	36	-40	-17	13	89	38	0
1279	0	0	162	-776	-938	307	550	-857	-69	-106	-147	-89	-29	-164	0
1280	0	0	-382	-795	-413	588	15	-604	-141	-52	-31	7	-19	-172	0
1281	0	0	-1000	-808	192	904	-596	-308	-291	-126	-97	-114	-164	-238	0
1282	0	0	-1196	-783	413	989	-804	-185	-259	-114	-87	-73	-67	-225	0
1283	0	0	-841	-704	137	772	-489	-283	-211	-83	-139	-11	-17	-195	0
1284	0	0	-298	-552	-254	425	-22	-403	-118	-145	-106	-19	23	-122	0
1285	0	0	487	-366	-853	-60	670	-609	52	-83	-46	-3	9	34	0
1286	0	0	1115	-114	-1229	-500	1172	-671	79	-58	-9	95	83	71	0
1287	0	0	1483	155	-1328	-819	1405	-586	135	-31	-21	15	50	157	0
1288	0	0	1363	479	-884	-921	1123	-202	62	-106	-46	1	31	-1	0
1289	0	0	1023	826	-197	-924	610	314	50	-48	-54	-50	5	-64	0
1290	0	0	560	1239	679	-899	-59	959	-89	-124	-79	-7	-32	-118	0
1291	0	0	229	1709	1480	-969	-625	1594	-195	-120	-172	-102	-129	-238	0
1292	0	0	368	2178	1810	-1273	-721	1994	-120	-97	-11	3	-17	-203	0
1293	0	0	718	2634	1916	-1676	-599	2275	-137	-157	-122	-50	-69	-219	0
1294	0	0	1470	3051	1581	-2260	-55	2316	-71	-89	-116	7	-11	-81	0
1295	0	0	2276	3362	1086	-2819	595	2224	25	-54	-98	52	79	54	0
1296	0	0	2881	3598	717	-3239	1082	2157	65	-50	-58	-48	31	27	0
1297	0	0	3156	3608	452	-3382	1352	2030	54	97	-32	48	124	135	0
1298	0	0	2833	3395	562	-3114	1135	1978	67	-79	-79	13	19	-9	0
1299	0	0	2128	2983	855	-2555	636	1919	31	-44	-50	19	95	-91	1
1300	0	0	1067	2312	1245	-1689	-89	1778	-172	-71	-116	-98	-42	-161	0
1301	0	0	200	1573	1373	-886	-586	1473	-211	-164	-71	-77	-97	-225	0
1302	0	0	-256	968	1224	-356	-740	1096	-283	-164	-83	-65	-65	-236	0
1303	0	0	-332	488	820	-78	-576	654	-155	-104	-65	-31	-19	-100	0
1304	0	0	8	149	141	-78	-66	145	-170	-100	-135	-36	-48	-98	0
1305	0	0	553	-135	-688	-209	620	-411	79	-129	44	40	48	-11	0
1306	0	0	892	-417	-1309	-237	1100	-863	42	29	-38	1	120	157	0
1307	0	0	995	-560	-1555	-217	1275	-1057	29	-64	9	-29	40	34	0
1308	0	0	805	-632	-1437	-86	1121	-1034	62	0	-34	1	79	25	0
1309	0	0	145	-671	-816	263	480	-743	-114	-79	-108	0	-5	-79	0
1310	0	0	-450	-682	-232	566	-109	-457	-205	-124	-131	-56	-106	-186	0
1311	0	0	-944	-698	246	821	-595	-226	-211	-95	-128	-58	-21	-259	0
1312	0	0	-1064	-702	362	883	-713	-170	-217	-104	-112	-5	-69	-199	0
1313	0	0	-893	-659	234	776	-563	-212	-188	-161	-126	-38	-122	-139	0
1314	0	0	-357	-554	-197	455	-80	-375	-67	-126	-122	-42	3	-120	0
1315	0	0	289	-508	-797	109	543	-652	19	-50	-85	-36	19	-27	0
1316	0	0	895	-463	-1358	-216	1126	-910	128	11	1	112	85	135	0
1317	0	0	1022	-417	-1439	-302	1230	-928	54	-133	-67	-131	3	23	0
1318	0	0	883	-393	-1276	-245	1079	-834	172	19	-40	58	50	15	0
1319	0	0	304	-382	-686	39	495	-534	-36	-50	-118	-19	-42	-62	0
1320	0	0	-258	-358	-100	308	-79	-229	-137	-133	-95	-50	-65	-246	0
1321	0	0	-772	-353	419	562	-595	33	-182	-79	-116	-3	-52	-182	0
1322	0	0	-1051	-351	700	701	-875	174	-259	-192	-141	-147	-108	-298	0
1323	0	0	-709	-331	378	520	-543	23	-128	-79	-133	-44	-64	-184	0
1324	0	0	-264	-343	-79	303	-92	-211	-122	-34	-85	-42	-1	-75	0
1325	0	0	345	-343	-688	-1	516	-515	-23	-69	-124	-46	1	-1	0
1326	0	0	935	-349	-1284	-293	1109	-816	133	32	-31	3	85	124	0
1327	0	0	1009	-339	-1348	-335	1178	-843	95	-60	-44	-11	60	89	0
1328	0	0	931	-347	-1278	-292	1104	-812	100	-81	-106	-5	-3	-38	0
1329	0	0	276	-370	-646	47	461	-508	-27	-62	-1	3	3	-58	0
1330	0	0	-334	-349	-15	341	-159	-182	-197	-153	-50	-201	-48	-197	0
1331	0	0	-798	-356	442	577	-620	43	-215	-157	-131	-36	-131	-226	0
1332	0	0	-971	-333	638	652	-804	152	-234	-91	-145	-32	-97	-199	0
1333	0	0	-754	-316	438	535	-596	61	-232	-135	-87	-93	-126	-176	0
1334	0	0	-64	-320	-256	192	96	-288	-15	-95	-60	-3	-9	-27	0
1335	0	0	462	-296	-758	-83	610	-527	56	-114	-116	-104	-23	44	0
1336	0	0	1047	-291	-1338	-378	1192	-814	135	-27	0	31	54	83	0
1337	0	0	1170	-300	-1470	-435	1320	-885	104	-106	-71	-42	27	98	0
1338	0	0	1038	-304	-1342	-367	1190	-823	141	-48	-32	-3	89	50	0
1339	0	0	419	-306	-725	-56	572	-515	-48	-81	-85	9	-62	-52	0
1340	0	0	-204	-337	-133	270	-35	-235	-116	-143	-95	-50	-34	-112	0
1341	0	0	-680	-337	343	508	-511	3	-178	-164	-135	-50	-64	-221	0
1342	0	0	-870	-316	554	593	-712	119	-188	-190	-137	-7	-15	-211	0
1343	0	0	-705	-314	391	509	-548	38	-207	-168	-170	-21	-145	-197	0
1344	0	0	-91	-294	-203	192	56	-248	-75	-128	-19	1	-120	42	0
1345	0	0	457	-291	-748	-83	602	-519	31	-122	-91	21	13	-32	0
1346	0	0	1089	-296	-1385	-396	1237	-840	104	-42	-29	75	62	71	0
1347	0	0	1159	-296	-1455	-431	1307	-875	36	-25	-81	15	46	79	0
1348	0	0	978	-300	-1278	-339	1128	-789	149	-67	-48	-32	56	69	0
1349	0	0	373	-298	-671	-37	522	-484	-58	-194	-56	-62	-42	-98	0
1350	0	0	-260	-285	-25	272	-117	-155	-95	-149	-139	-5	-34	-100	0
1351	0	0	-796	-273	523	534	-659	125	-213	-226	-226	-164	-128	-259	0
1352	0	0	-940	-254	686	597	-813	216	-143	-137	-44	-56	-48	-221	0
1353	0	0	-777	-250	527	513	-652	138	-141	-170	-81	-114	5	-122	0
1354	0	0	-233	-271	-38	252	-97	-154	-19	-155	-54	-44	-21	-40	0
1355	0	0	462	-273	-735	-94	598	-504	58	-50	-58	32	3	81	0
1356	0	0	935	-250	-1185	-342	1060	-717	110	-71	-85	-3	104	48	0
1357	0	0	1158	-242	-1400	-458	1279	-821	137	-62	-52	1	126	162	0
1358	0	0	953	-234	-1187	-359	1070	-710	17	-64	-91	34	-25	34	0
1359	0	0	406	-226	-632	-90	519	-429	15	-81	-128	31	3	-91	0
1360	0	0	-223	-226	-3	224	-110	-114	-81	-219	-44	-38	-15	-194	0
1361	0	0	-679	-226	453	452	-566	113	-159	-151	-108	-60	-83	-205	0
1362	0	0	-806	-217	589	511	-697	186	-122	-100	-25	-7	-52	-151	0
1363	0	0	-724	-230	494	477	-609	132	-232	-192	-155	-67	-38	-215	0
1364	0	0	-66	-207	-141	136	37	-174	-23	-62	-131	1	-11	-54	0
1365	0	0	474	-164	-638	-155	556	-401	13	-95	-64	-9	40	42	0
1366	0	0	1078	-190	-1268	-444	1173	-729	157	-75	-25	7	15	75	0
1367	0	0	1191	-192	-1383	-499	1287	-787	135	-98	-34	34	124	112	0
1368	0	0	952	-184	-1136	-384	1044	-660	69	-97	-116	-36	34	-31	0
1369	0	0	475	-174	-649	-150	562	-411	-40	-69	-1	-56	25	-54	0
1370	0	0	-243	-166	77	204	-160	-44	-141	-269	-114	-77	-52	-244	0
1371	0	0	-628	-157	471	392	-549	157	-124	-118	-62	-21	-79	-174	0
1372	0	0	-826	-147	679	486	-752	266	-261	-129	-161	-21	-108	-230	0
1373	0	0	-636	-122	514	379	-575	196	-225	-91	-97	-62	-44	-199	0
1374	0	0	-4	-110	-106	57	51	-108	-25	-79	-98	15	50	-71	0
1375	0	0	570	-126	-696	-222	633	-411	38	-75	-27	5	108	34	0
1376	0	0	1060	-102	-1162	-479	1111	-632	129	-116	-62	9	-11	102	0
1377	0	0	1346	-110	-1456	-618	1401	-783	178	52	23	95	133	93	0
1378	0	0	1032	-110	-1142	-461	1087	-626	75	-56	-27	-15	62	-11	0
1379	0	0	470	-112	-582	-179	526	-347	-17	-104	-54	31	-17	-62	0
1380	0	0	-131	-75	56	103	-93	-9	-124	-102	-87	-17	-69	-180	0
1381	0	0	-606	-83	523	344	-564	220	-194	-87	-62	-23	-71	-232	0
1382	0	0	-806	-69	737	437	-771	334	-292	-87	-137	-64	-69	-215	0
1383	0	0	-511	-52	459	281	-485	203	-131	-48	-112	-15	-17	-153	0
1384	0	0	-17	-46	-29	31	6	-37	-52	-77	-32	-23	-13	-9	0
1385	0	0	650	-32	-682	-309	666	-357	21	48	-1	23	62	56	0
1386	0	0	1179	-25	-1204	-577	1191	-614	108	-9	-48	62	108	60	0
1387	0	0	1373	0	-1373	-686	1373	-686	126	56	-42	1	120	139	0
1388	0	0	1141	-1	-1142	-570	1141	-571	122	32	19	29	60	38	0
1389	0	0	473	21	-452	-247	462	-215	-42	60	-83	40	50	-44	0
1390	0	0	-39	42	81	-1	-60	61	-151	15	-77	15	-69	-174	0
1391	0	0	-574	52	626	261	-600	339	-162	-29	-100	-29	19	-207	0
1392	0	0	-873	60	933	406	-903	496	-242	-186	-126	-89	-135	-269	0
1393	0	0	-575	100	675	237	-625	387	-182	-19	-40	-23	-36	-133	0
1394	0	0	-59	102	161	-21	-110	131	-29	13	-64	27	17	-52	0
1395	0	0	590	131	-459	-360	524	-164	-1	-15	-54	46	40	17	0
1396	0	0	1163	161	-1002	-662	1082	-420	159	71	27	60	143	162	0
1397	0	0	1173	174	-999	-673	1086	-412	104	-31	-48	-38	85	112	0
1398	0	0	1012	184	-828	-598	920	-322	46	32	-36	36	-7	69	0
1399	0	0	457	194	-263	-325	360	-34	-36	-38	-69	71	44	-38	0
1400	0	0	-167	215	382	-24	-274	298	-120	-42	-93	7	0	-135	0
1401	0	0	-670	226	896	222	-783	561	-225	-100	-155	-21	-108	-201	0
1402	0	0	-735	248	983	243	-859	615	-155	-71	-75	-17	29	-159	0
1403	0	0	-644	261	905	191	-774	583	-221	-157	-190	-40	-85	-217	0
1404	0	0	39	298	259	-168	-110	278	-21	-52	-56	56	-40	-69	0
1405	0	0	560	304	-256	-432	408	24	0	0	-87	-13	106	-5	0
1406	0	0	1198	331	-867	-764	1032	-268	100	-40	-75	54	67	44	0
1407	0	0	1458	355	-1103	-906	1280	-374	124	50	0	52	197	122	0
1408	0	0	1192	362	-830	-777	1011	-234	42	-25	-77	-9	85	5	0
1409	0	0	705	378	-327	-541	516	25	0	-21	-62	-13	17	-65	0
1410	0	0	32	388	356	-210	-162	372	-124	-106	-73	-7	-46	-153	0
1411	0	0	-428	419	847	4	-637	633	-228	-153	-116	-65	-106	-261	0
1412	0	0	-564	415	979	74	-771	697	-164	-42	-34	-48	-52	-118	0
1413	0	0	-384	442	826	-29	-605	634	-151	-124	-155	38	-60	-201	0
1414	0	0	214	450	236	-332	-11	343	-50	-58	-21	-27	23	-77	0
1415	0	0	817	457	-360	-637	588	48	27	-32	-91	1	9	3	0
1416	0	0	1390	469	-921	-929	1155	-226	143	85	-11	48	89	64	0
1417	0	0	1518	479	-1039	-998	1278	-280	97	42	-38	23	38	131	0
1418	0	0	1373	483	-890	-928	1131	-203	50	56	-56	-36	36	38	0
1419	0	0	804	477	-327	-640	565	75	-15	0	-60	-29	3	-23	0
1420	0	0	165	488	323	-326	-79	405	-98	-38	-114	-93	-75	-174	0
1421	0	0	-386	498	884	-56	-635	691	-164	-36	-93	-32	-11	-155	0
1422	0	0	-491	496	987	-2	-739	741	-273	-32	-95	-64	-116	-232	0
1423	0	0	-285	498	783	-106	-534	640	-129	36	-50	7	0	-77	0
1424	0	0	221	510	289	-365	-34	399	-79	-1	-122	1	-36	-54	0
1425	0	0	892	483	-409	-687	650	37	56	17	-21	-7	75	-13	0
1426	0	0	1371	485	-886	-928	1128	-200	126	73	-11	25	77	116	0
1427	0	0	1487	486	-1001	-986	1244	-257	161	38	-40	19	81	67	0
1428	0	0	1307	502	-805	-904	1056	-151	65	100	-79	-58	64	56	0
1429	0	0	738	463	-275	-600	506	94	-19	75	-83	40	-21	-25	0
1430	0	0	109	436	327	-272	-109	381	-124	21	-118	-52	-46	-122	0
1431	0	0	-316	428	744	-56	-530	586	-226	50	-139	-11	-58	-170	0
1432	0	0	-495	395	890	50	-692	642	-180	1	-89	-38	-13	-149	0
1433	0	0	-326	372	698	-23	-512	535	-182	-69	-48	-83	-60	-77	0
1434	0	0	320	339	19	-329	150	179	-15	83	-67	27	50	-23	0
1435	0	0	882	339	-543	-610	712	-102	46	13	-38	-19	40	75	0
1436	0	0	1401	263	-1138	-832	1269	-437	129	48	42	34	71	147	0
1437	0	0	1502	228	-1274	-865	1388	-523	114	23	11	36	69	110	0
1438	0	0	1303	184	-1119	-743	1211	-467	135	23	-7	85	75	89	0
1439	0	0	643	162	-481	-402	562	-159	-19	-54	-75	-1	7	-157	0
1440	0	0	-82	135	217	-26	-149	176	-116	-93	-65	-13	-75	-172	0
1441	0	0	-450	122	572	164	-511	347	-188	-40	-114	-5	-71	-225	0
1442	0	0	-631	67	698	282	-664	382	-161	-36	-32	-29	-60	-155	0
1443	0	0	-510	48	558	231	-534	303	-195	-21	-69	-71	17	-52	0
1444	0	0	166	19	-147	-92	156	-64	11	-56	-64	34	15	-34	0
1445	0	0	671	-19	-690	-326	680	-354	29	58	-31	9	44	141	0
1446	0	0	1160	-52	-1212	-554	1186	-632	100	19	-54	29	19	73	0
1447	0	0	1342	-81	-1423	-630	1382	-752	141	31	42	56	102	120	0
1448	0	0	1005	-114	-1119	-445	1062	-616	89	-32	-58	67	46	73	0
1449	0	0	501	-162	-663	-169	582	-412	-52	1	-38	-40	1	-46	0
1450	0	0	-124	-170	-46	147	-39	-108	-69	-120	-7	-19	-27	-64	0
1451	0	0	-724	-199	525	461	-624	163	-242	-89	-170	-62	-93	-232	0
1452	0	0	-866	-211	655	538	-760	222	-157	-112	-31	60	-13	-129	0
1453	0	0	-693	-240	453	466	-573	106	-223	-153	-159	-56	-81	-242	0
1454	0	0	-125	-254	-129	189	2	-191	-62	-62	-64	31	-11	-52	0
1455	0	0	514	-277	-791	-118	652	-534	62	44	-21	31	62	110	0
1456	0	0	988	-294	-1282	-347	1135	-788	120	-1	-40	13	79	69	0
1457	0	0	1226	-312	-1538	-457	1382	-925	184	44	13	36	83	151	0
1458	0	0	910	-327	-1237	-291	1073	-782	102	0	-67	52	44	27	0
1459	0	0	384	-345	-729	-19	556	-537	7	-19	-56	1	19	-71	0
1460	0	0	-256	-368	-112	312	-72	-240	-137	-62	-131	-29	-71	-180	0
1461	0	0	-771	-368	403	569	-587	17	-164	-79	-77	-42	-79	-108	0
1462	0	0	-858	-364	494	611	-676	65	-166	-110	-69	-13	-56	-232	0
1463	0	0	-724	-364	360	544	-542	-2	-91	-32	-116	58	-29	-116	0
1464	0	0	-262	-372	-110	317	-76	-241	-143	-46	-118	-34	-17	-93	0
1465	0	0	456	-370	-826	-43	641	-598	102	40	15	38	75	54	0
1466	0	0	893	-360	-1253	-266	1073	-806	93	27	-31	-19	124	75	0
1467	0	0	1092	-409	-1501	-341	1296	-955	176	40	73	21	89	126	0
1468	0	0	828	-405	-1233	-211	1030	-819	42	-62	-21	-23	5	-36	0
1469	0	0	300	-417	-717	58	508	-567	13	13	-54	-21	5	-85	0
1470	0	0	-316	-409	-93	362	-111	-251	-128	-77	-81	-9	-19	-205	0
1471	0	0	-812	-407	405	609	-608	-1	-230	-126	-110	-42	-87	-312	0
1472	0	0	-975	-413	562	694	-768	74	-192	-89	-42	-27	-124	-201	0
1473	0	0	-715	-395	320	555	-517	-37	-168	-62	-151	-60	-27	-248	0
1474	0	0	-189	-415	-226	302	18	-320	-87	-102	-157	-48	-38	-112	0
1475	0	0	462	-426	-888	-18	675	-657	81	-67	-36	13	54	29	0
1476	0	0	910	-409	-1319	-250	1114	-864	104	-38	-29	-17	73	112	0
1477	0	0	1187	-415	-1602	-386	1394	-1008	192	25	-1	-23	98	139	0
1478	0	0	880	-417	-1297	-231	1088	-857	38	-44	-75	-46	13	27	0
1479	0	0	298	-413	-711	57	504	-562	3	-77	-67	58	-34	-17	0
1480	0	0	-287	-413	-126	350	-80	-269	-71	-182	-126	-42	-34	-242	0
1481	0	0	-874	-417	457	645	-665	20	-172	-95	-174	-44	-52	-261	0
1482	0	0	-1037	-417	620	727	-828	101	-259	-135	-122	-91	-75	-219	0
1483	0	0	-707	-397	310	552	-508	-43	-126	-129	-100	-19	-71	-174	0
1484	0	0	-248	-389	-141	318	-53	-265	-50	-97	-124	5	-58	-42	0
1485	0	0	427	-409	-836	-9	631	-622	27	-126	-5	-52	52	83	0
1486	0	0	935	-413	-1348	-261	1141	-880	135	-31	-44	-19	81	112	0
1487	0	0	1016	-407	-1423	-304	1219	-915	108	-172	-64	-23	-1	32	0
1488	0	0	805	-407	-1212	-199	1008	-809	95	-73	-89	-58	73	-3	0
1489	0	0	225	-417	-642	96	433	-529	-112	-122	-42	-73	-34	-100	0
1490	0	0	-414	-409	5	411	-209	-202	-161	-159	-124	-11	-112	-178	0
1491	0	0	-859	-407	452	633	-655	22	-238	-203	-157	-9	-141	-273	0
1492	0	0	-1019	-401	618	710	-818	108	-209	-137	-137	3	-116	-157	0
1493	0	0	-806	-409	397	607	-601	-6	-203	-174	-195	-60	-73	-248	0
1494	0	0	-200	-411	-211	305	5	-311	-32	-122	-34	52	0	-1	0
1495	0	0	397	-413	-810	8	603	-611	25	-118	-40	-15	15	-44	0
1496	0	0	960	-386	-1346	-287	1153	-866	197	-36	-56	83	81	157	0
1497	0	0	1071	-397	-1468	-337	1269	-932	137	-27	-89	21	60	79	0
1498	0	0	803	-386	-1189	-208	996	-787	129	-162	-87	-27	-17	5	0
1499	0	0	264	-397	-661	66	462	-529	7	-170	-42	-13	-52	-38	0
1500	0	0	-431	-397	34	414	-232	-181	-131	-91	-205	-29	-25	-188	0
1501	0	0	-851	-388	463	619	-657	37	-145	-261	-131	-65	-104	-258	0
1502	0	0	-1057	-382	675	719	-866	146	-238	-178	-71	-97	-52	-273	0
1503	0	0	-791	-374	417	582	-604	21	-228	-112	-137	-69	-83	-157	0
1504	0	0	-239	-386	-147	312	-46	-266	-141	-97	-133	-71	-27	-69	0
1505	0	0	384	-384	-768	0	576	-576	-1	-151	19	-65	112	31	0
1506	0	0	902	-376	-1278	-263	1090	-827	75	-143	-34	17	44	110	0
1507	0	0	1174	-393	-1567	-390	1370	-980	182	-17	-67	1	91	79	0
1508	0	0	823	-389	-1212	-217	1017	-800	81	-73	-36	-36	-5	27	0
1509	0	0	307	-401	-708	47	507	-554	-64	-108	-60	-87	-27	-126	0
1510	0	0	-362	-393	-31	377	-165	-212	-135	-87	-77	-71	-67	-176	0
1511	0	0	-832	-386	446	609	-639	30	-209	-131	-108	-56	-135	-219	0
1512	0	0	-981	-372	609	676	-795	118	-190	-170	-69	-112	-141	-238	0
1513	0	0	-833	-380	453	606	-643	36	-223	-129	-157	-31	-147	-129	0
1514	0	0	-239	-368	-129	303	-55	-248	-36	-83	-89	17	0	-77	0
1515	0	0	347	-370	-717	11	532	-543	-19	-69	-40	52	25	-54	0
1516	0	0	863	-378	-1241	-242	1052	-809	64	38	3	-7	56	93	0
1517	0	0	1023	-366	-1389	-328	1206	-877	133	-112	-36	-17	-38	98	0
1518	0	0	774	-388	-1162	-193	968	-775	77	-44	-50	32	13	65	0
1519	0	0	232	-382	-614	75	423	-498	-67	-151	-161	-23	-108	-71	0
1520	0	0	-367	-374	-7	370	-180	-190	-151	-60	-46	-11	-25	-135	0
1521	0	0	-936	-386	550	661	-743	82	-265	-100	-126	-102	-137	-226	0
1522	0	0	-1055	-384	671	719	-863	143	-240	-139	-97	-69	-58	-267	0
1523	0	0	-825	-372	453	598	-639	40	-122	-83	-40	-7	-31	-161	0
1524	0	0	-293	-378	-85	335	-104	-231	-83	-114	-83	1	-46	-108	0
1525	0	0	359	-384	-743	12	551	-563	38	-29	-40	11	42	-40	0
1526	0	0	751	-374	-1125	-188	938	-749	54	-40	-23	-32	-9	54	0
1527	0	0	974	-382	-1356	-296	1165	-869	139	-19	-95	-46	1	65	0
1528	0	0	763	-368	-1131	-197	947	-749	141	-46	-56	27	77	44	0
1529	0	0	140	-370	-510	115	325	-440	-83	-75	-73	-44	-58	-155	0
1530	0	0	-412	-366	46	389	-229	-160	-65	-95	-58	-75	-17	-162	0
1531	0	0	-965	-378	587	671	-776	104	-192	-188	-135	-100	-126	-207	0
1532	0	0	-978	-393	585	685	-781	96	-289	-139	-108	-67	-120	-267	0
1533	0	0	-876	-395	481	635	-678	43	-182	-139	-83	-73	-32	-153	0
1534	0	0	-265	-422	-157	343	-54	-289	-104	-116	-91	-40	-120	-1	0
1535	0	0	364	-413	-777	24	570	-595	77	-40	-29	1	91	87	0
1536	0	0	801	-399	-1200	-201	1000	-799	54	-69	-58	-31	58	5	0
1537	0	0	1048	-391	-1439	-328	1243	-915	155	11	-17	46	122	71	0
1538	0	0	715	-417	-1132	-149	923	-774	56	-64	-100	-77	44	-42	0
1539	0	0	163	-422	-585	129	374	-503	-56	-95	-131	-3	-95	-112	0
1540	0	0	-455	-432	23	443	-239	-204	-149	-120	-100	-38	-73	-240	0
1541	0	0	-1041	-419	622	730	-831	101	-250	-174	-116	-62	-133	-273	0
1542	0	0	-1116	-405	711	760	-913	153	-226	-102	-124	-54	-116	-279	0
1543	0	0	-894	-411	483	652	-688	36	-186	-98	-87	-62	-36	-240	0
1544	0	0	-229	-419	-190	324	-19	-304	-91	-50	-100	-54	32	-104	0
1545	0	0	396	-397	-793	0	594	-595	60	0	-56	36	60	95	0
1546	0	0	840	-395	-1235	-222	1037	-815	102	-48	-7	32	38	60	0
1547	0	0	1018	-384	-1402	-317	1210	-893	62	-15	-91	23	-27	42	0
1548	0	0	738	-426	-1164	-156	951	-795	32	15	-54	-71	50	-17	0
1549	0	0	235	-430	-665	97	450	-547	-100	19	-106	19	-3	-91	0
1550	0	0	-441	-436	5	438	-223	-215	-129	-139	-77	-38	-128	-159	0
1551	0	0	-905	-432	473	668	-689	20	-209	-23	-83	-32	-126	-199	0
1552	0	0	-1121	-452	669	786	-895	108	-225	-131	-174	-48	-106	-252	0
1553	0	0	-833	-442	391	637	-612	-25	-182	-19	-131	9	-27	-176	0
1554	0	0	-272	-440	-168	356	-52	-304	-36	-21	-91	-21	-29	-13	0
1555	0	0	357	-444	-801	43	579	-622	60	-34	-19	3	5	54	0
1556	0	0	898	-442	-1340	-228	1119	-891	151	71	-60	21	98	97	0
1557	0	0	1011	-436	-1447	-287	1229	-941	91	7	-32	-15	25	85	0
1558	0	0	842	-448	-1290	-197	1066	-869	97	5	-36	-44	95	3	0
1559	0	0	258	-457	-715	99	486	-586	32	0	-32	15	29	-32	0
1560	0	0	-467	-452	15	459	-241	-218	-211	-93	-176	-75	-56	-283	0
1561	0	0	-855	-450	405	652	-630	-22	-254	-27	-83	-98	-73	-203	0
1562	0	0	-1140	-467	673	803	-906	103	-261	-102	-129	-42	-149	-263	0
1563	0	0	-851	-477	374	664	-612	-51	-95	-93	-85	-21	-23	-157	0
1564	0	0	-281	-467	-186	374	-47	-326	-73	-79	-60	-50	-21	-15	0
1565	0	0	376	-452	-828	38	602	-640	32	17	-65	-40	52	85	0
1566	0	0	818	-450	-1268	-184	1043	-859	145	-31	-25	-1	129	65	0
1567	0	0	1037	-452	-1489	-292	1263	-970	112	7	-151	15	0	67	0
1568	0	0	821	-463	-1284	-179	1052	-873	174	44	-1	69	98	137	0
1569	0	0	171	-459	-630	144	400	-544	-87	-64	-147	-48	-54	-98	0
1570	0	0	-368	-463	-95	415	-136	-279	-110	-48	-124	13	-34	-238	0
1571	0	0	-889	-469	420	679	-654	-24	-254	-52	-116	-34	-38	-308	0
1572	0	0	-1072	-469	603	770	-837	67	-258	-122	-98	-75	-98	-254	0
1573	0	0	-800	-465	335	632	-567	-65	-174	-40	-83	-36	-34	-174	0
1574	0	0	-256	-471	-215	363	-20	-343	-19	-79	-118	34	7	3	0
1575	0	0	300	-477	-777	88	538	-627	-36	-48	-81	-9	-13	-46	0
1576	0	0	853	-479	-1332	-187	1092	-905	151	62	-38	-9	83	54	0
1577	0	0	970	-457	-1427	-256	1198	-942	116	-27	7	9	71	85	0
1578	0	0	780	-467	-1247	-156	1013	-857	83	-9	-83	9	36	5	0
1579	0	0	101	-494	-595	196	348	-544	-62	-79	-118	-17	-54	-97	0
1580	0	0	-391	-488	-97	439	-147	-292	-124	-25	-67	40	-40	-149	0
1581	0	0	-965	-486	479	725	-722	-3	-285	-124	-110	-118	-81	-242	0
1582	0	0	-1060	-486	574	773	-817	44	-162	-87	-67	-46	-83	-205	0
1583	0	0	-810	-479	331	644	-570	-74	-157	-100	-60	23	-62	-122	0
1584	0	0	-216	-481	-265	348	24	-373	-65	-25	-93	21	29	-25	0
1585	0	0	437	-467	-904	15	670	-685	89	-17	-17	17	102	81	0
1586	0	0	890	-479	-1369	-205	1129	-924	126	5	-13	-25	71	124	0
1587	0	0	1038	-469	-1507	-284	1272	-988	108	104	-11	75	174	97	0
1588	0	0	846	-475	-1321	-185	1083	-898	81	11	-46	-21	67	79	0
1589	0	0	258	-477	-735	109	496	-606	-5	-27	-81	-27	71	-23	0
1590	0	0	-295	-475	-180	385	-57	-327	-139	-11	-27	-34	31	-143	0
1591	0	0	-890	-481	409	685	-649	-36	-228	-162	-143	-73	-104	-221	0
1592	0	0	-973	-492	481	732	-727	-5	-184	-81	-83	-13	-32	-223	0
1593	0	0	-756	-477	279	616	-517	-99	-83	-114	-145	0	9	-178	0
1594	0	0	-233	-492	-259	362	13	-375	-110	-73	-56	-17	29	-44	0
1595	0	0	530	-486	-1016	-22	773	-751	52	23	44	54	112	116	0
1596	0	0	888	-483	-1371	-202	1129	-927	73	13	-56	23	79	34	0
1597	0	0	1141	-498	-1639	-321	1390	-1068	97	-3	-38	36	95	83	0
1598	0	0	813	-492	-1305	-160	1059	-898	129	-19	-34	73	83	67	0
1599	0	0	342	-496	-838	77	590	-667	-42	-34	-32	-23	-7	-77	0
1600	0	0	-324	-473	-149	398	-87	-311	-131	-44	-75	40	19	-178	0
1601	0	0	-882	-500	382	691	-632	-59	-281	-85	-141	-110	-15	-279	0
1602	0	0	-923	-485	438	704	-680	-23	-153	-87	-62	-17	-31	-131	0
1603	0	0	-826	-473	353	649	-589	-60	-143	-46	-143	-25	38	-199	0
1604	0	0	-128	-473	-345	300	108	-409	-81	-71	-44	-7	29	-15	0
1605	0	0	448	-459	-907	5	677	-683	69	-13	-13	48	106	56	0
1606	0	0	908	-469	-1377	-219	1142	-923	56	-23	-69	40	27	60	0
1607	0	0	1151	-488	-1639	-331	1395	-1063	118	52	-25	32	104	106	0
1608	0	0	819	-492	-1311	-163	1065	-901	122	15	-65	-11	77	89	0
1609	0	0	258	-492	-750	117	504	-621	-13	-48	-129	3	-21	-77	0
1610	0	0	-430	-486	-56	458	-187	-271	-157	-71	-108	64	-42	-207	0
1611	0	0	-868	-506	362	687	-615	-72	-190	-100	-153	-79	-50	-225	0
1612	0	0	-1014	-498	516	756	-765	9	-194	-48	-143	-13	-73	-240	0
1613	0	0	-827	-492	335	659	-581	-78	-172	-65	-106	-19	-48	-141	0
1614	0	0	-217	-500	-283	358	33	-391	-27	-58	-77	-32	42	-133	0
1615	0	0	481	-498	-979	8	730	-738	102	-75	5	81	112	46	0
1616	0	0	861	-479	-1340	-191	1100	-909	54	7	-62	-1	46	124	0
1617	0	0	1166	-463	-1629	-351	1397	-1046	151	69	-1	34	85	112	0
1618	0	0	801	-483	-1284	-159	1042	-883	114	-79	17	-27	54	48	0
1619	0	0	238	-479	-717	120	477	-598	-104	13	-112	-36	-21	-118	0
1620	0	0	-333	-494	-161	413	-86	-327	-42	-118	-106	40	-38	-164	0
1621	0	0	-806	-492	314	649	-560	-89	-143	-106	-81	-52	-34	-207	0
1622	0	0	-1015	-496	519	755	-767	11	-285	-89	-153	-89	-85	-252	0
1623	0	0	-721	-500	221	610	-471	-139	-114	-75	-112	5	-67	-133	0
1624	0	0	-151	-488	-337	319	93	-412	-1	-32	-58	-23	58	-79	0
1625	0	0	403	-502	-905	49	654	-703	11	-48	-48	-40	108	15	0
1626	0	0	954	-477	-1431	-238	1192	-954	124	-27	23	67	56	97	0
1627	0	0	1065	-488	-1553	-288	1309	-1020	166	-40	-19	46	44	100	0
1628	0	0	836	-492	-1328	-172	1082	-910	81	-46	-67	38	44	9	0
1629	0	0	241	-502	-743	130	492	-622	-79	34	-9	9	-5	-42	0
1630	0	0	-290	-485	-195	387	-47	-340	-112	-79	-110	32	-87	-170	0
1631	0	0	-783	-498	285	640	-534	-106	-221	-60	-143	50	-19	-205	0
1632	0	0	-952	-502	450	727	-701	-26	-205	-85	-122	-21	-19	-232	0
1633	0	0	-686	-485	201	585	-443	-142	-194	-9	-89	19	13	-128	0
1634	0	0	-122	-490	-368	306	123	-429	-34	-13	-67	27	5	-38	0
1635	0	0	514	-492	-1006	-11	760	-749	73	25	-106	15	25	81	0
1636	0	0	896	-506	-1402	-195	1149	-954	56	7	-65	64	110	122	0
1637	0	0	1097	-519	-1616	-289	1356	-1067	112	23	-73	-11	149	36	0
1638	0	0	865	-485	-1350	-190	1107	-917	126	-50	-58	15	83	48	0
1639	0	0	217	-496	-713	139	465	-604	-69	-102	-133	-79	3	-3	0
1640	0	0	-291	-471	-180	381	-55	-325	-108	-34	3	3	5	-135	0
1641	0	0	-847	-504	343	675	-595	-80	-269	-190	-172	-56	-188	-277	0
1642	0	0	-864	-504	360	684	-612	-72	-128	-17	-97	-23	19	-201	0
1643	0	0	-696	-479	217	587	-456	-131	-166	-164	-186	-15	-52	-137	0
1644	0	0	-55	-477	-422	266	183	-449	-50	-15	-73	-5	13	23	0
1645	0	0	596	-496	-1092	-50	844	-794	65	19	-54	-1	114	62	0
1646	0	0	1104	-494	-1598	-305	1351	-1046	137	7	52	7	87	180	0
1647	0	0	1295	-485	-1780	-405	1537	-1132	114	48	31	71	75	176	0
1648	0	0	896	-504	-1400	-196	1148	-952	56	-11	-42	-15	25	71	0
1649	0	0	407	-506	-913	49	660	-709	-7	-56	15	-44	-7	-42	0
1650	0	0	-285	-504	-219	394	-33	-361	-73	-46	-48	54	-58	-161	0
1651	0	0	-749	-490	259	619	-504	-115	-226	-129	-108	-100	-162	-157	0
1652	0	0	-791	-477	314	634	-552	-81	-122	-65	-50	-1	-40	-126	0
1653	0	0	-662	-517	145	589	-403	-186	-73	-64	-67	-64	-21	-52	0
1654	0	0	-23	-469	-446	246	211	-457	40	-36	-15	-69	83	1	0
1655	0	0	606	-492	-1098	-57	852	-795	46	42	-56	9	42	89	0
1656	0	0	1048	-498	-1546	-275	1297	-1022	219	60	-42	58	77	153	0
1657	0	0	1211	-498	-1709	-356	1460	-1103	114	-31	-71	-1	100	69	0
1658	0	0	981	-506	-1487	-237	1234	-996	112	67	-42	-19	91	52	0
1659	0	0	302	-514	-816	106	559	-665	-5	-56	-122	-29	-34	-21	0
1660	0	0	-249	-483	-234	366	-7	-358	-104	-71	-141	-65	-64	-219	0
1661	0	0	-738	-477	261	607	-499	-108	-151	-65	-71	-17	-34	-114	0
1662	0	0	-936	-498	438	717	-687	-30	-211	-81	-64	-7	-124	-149	0
1663	0	0	-673	-483	190	578	-431	-146	-97	-9	-98	-83	-9	-106	0
1664	0	0	-140	-516	-376	328	118	-446	-36	0	-64	34	65	13	0
1665	0	0	474	-523	-997	24	735	-760	114	-19	-29	34	7	69	0
1666	0	0	952	-514	-1466	-219	1209	-990	161	83	13	-17	104	79	0
1667	0	0	987	-508	-1495	-239	1241	-1001	170	23	-46	23	118	87	0
1668	0	0	839	-517	-1356	-161	1097	-936	64	29	-54	-5	3	-25	0
1669	0	0	208	-494	-702	143	455	-598	-23	-48	-110	23	-32	-124	0
1670	0	0	-484	-516	-32	500	-226	-274	-164	-62	-116	-56	-15	-157	0
1671	0	0	-903	-502	401	702	-652	-50	-205	-38	-98	-131	-50	-252	0
1672	0	0	-1046	-494	552	770	-799	29	-201	-106	-139	7	-93	-168	0
1673	0	0	-783	-510	273	646	-528	-118	-129	-67	-81	-7	-29	-128	0
1674	0	0	-296	-488	-192	392	-52	-340	-95	-52	-114	15	-34	-73	0
1675	0	0	262	-514	-776	126	519	-645	-13	-13	-102	-40	54	-56	0
1676	0	0	714	-510	-1224	-102	969	-867	50	71	-13	-97	120	155	0
1677	0	0	857	-506	-1363	-175	1110	-934	147	-79	-95	-36	31	-40	0
1678	0	0	510	-510	-1020	0	765	-765	36	-13	-29	-19	85	-5	0
1679	0	0	-218	-483	-265	350	23	-374	-168	-110	-120	-83	-71	-139	0
1680	0	0	-899	-463	436	681	-667	-13	-277	-120	-157	-108	-126	-275	0
1681	0	0	-1466	-473	993	969	-1229	260	-259	-114	-98	-135	-73	-376	0
1682	0	0	-1654	-483	1171	1068	-1412	344	-261	-164	-162	-11	-133	-263	0
1683	0	0	-1452	-529	923	990	-1187	197	-289	-108	-195	-65	-110	-226	0
1684	0	0	-849	-537	312	693	-580	-112	-122	-73	-114	-36	-81	-157	0
1685	0	0	-206	-568	-362	387	78	-465	-38	-64	-95	36	-31	-85	0
1686	0	0	254	-603	-857	174	555	-730	0	27	-97	-62	118	-7	0
1687	0	0	376	-638	-1014	131	695	-826	48	-34	-56	-36	79	-58	0
1688	0	0	707	-680	-1387	-13	1047	-1033	116	60	-32	46	129	102	0
1689	0	0	1082	-733	-1815	-174	1448	-1274	122	-5	42	21	116	143	0
1690	0	0	887	-750	-1637	-68	1262	-1193	65	-46	1	21	102	17	0
1691	0	0	221	-766	-987	272	604	-876	-38	-60	-77	0	3	-48	0
1692	0	0	-307	-805	-498	556	95	-651	-69	-95	-54	-19	-110	-95	0
1693	0	0	-250	-832	-582	541	166	-707	-77	-95	-79	3	-60	-64	0
1694	0	0	13	-894	-907	440	460	-900	-54	-118	11	-19	-17	44	0
1695	0	0	503	-905	-1408	201	955	-1156	157	13	-29	91	15	97	0
1696	0	0	909	-902	-1811	-3	1360	-1356	114	100	-27	83	69	133	0
1697	0	0	935	-946	-1881	5	1408	-1413	168	65	-29	46	42	232	0
1698	0	0	710	-956	-1666	123	1188	-1311	69	-7	-60	-67	0	3	0
1699	0	0	137	-935	-1072	399	604	-1003	3	-1	-124	7	-69	7	0
1700	0	0	-586	-954	-368	770	-109	-661	-192	-145	-161	-110	-97	-199	0
1701	0	0	-891	-925	-34	908	-428	-479	-176	-126	-95	-71	-93	-190	0
1702	0	0	-1198	-979	219	1088	-708	-380	-211	-120	-161	-147	-13	-215	0
1703	0	0	-939	-954	-15	946	-462	-484	-161	-141	-71	-19	36	-112	0
1704	0	0	-412	-968	-556	690	72	-762	7	-207	19	-31	73	3	0
1705	0	0	161	-987	-1148	413	654	-1067	27	-246	5	98	108	-7	0
1706	0	0	565	-940	-1505	187	1035	-1222	139	-291	-5	102	69	151	0
1707	0	0	758	-931	-1689	86	1223	-1310	161	-265	-9	77	77	143	0
1708	0	0	565	-878	-1443	156	1004	-1160	108	-248	-31	11	-64	46	0
1709	0	0	-8	-871	-863	439	427	-867	32	-318	-100	44	-190	-44	0
1710	0	0	-458	-859	-401	658	-28	-630	7	-267	-197	38	-161	-159	0
1711	0	0	-813	-882	-69	847	-372	-475	-180	-188	-172	-81	-172	-192	0
1712	0	0	-874	-874	0	874	-437	-437	-128	-174	-155	-95	-267	-176	0
1713	0	0	-603	-861	-258	732	-172	-559	-133	-25	-145	-176	-172	-135	0
1714	0	0	33	-840	-873	403	453	-856	-15	36	-25	-232	-42	-48	0
1715	0	0	522	-828	-1350	153	936	-1089	19	228	-65	-223	17	31	0
1716	0	0	978	-826	-1804	-76	1391	-1315	93	271	-3	-269	65	19	0
1717	0	0	1075	-781	-1856	-147	1465	-1318	128	314	83	-106	104	69	0
1718	0	0	786	-748	-1534	-19	1160	-1141	65	291	-21	-126	-44	36	0
1719	0	0	106	-776	-882	335	494	-829	0	283	69	5	-31	-46	0
1720	0	0	-687	-735	-48	711	-319	-391	-166	129	-36	91	-124	-186	0
1721	0	0	-1120	-750	370	935	-745	-190	-139	116	62	157	-159	-116	0
1722	0	0	-1266	-733	533	999	-899	-100	-139	197	9	201	-170	-79	0
1723	0	0	-986	-746	240	866	-613	-253	-67	170	27	116	-67	-89	0
1724	0	0	-398	-760	-362	579	-18	-561	108	124	56	190	-56	-15	0
1725	0	0	316	-719	-1035	201	675	-877	141	174	100	172	34	186	0
1726	0	0	778	-717	-1495	-30	1136	-1106	168	118	-31	-58	3	124	0
1727	0	0	1024	-727	-1751	-148	1387	-1239	162	256	27	-67	153	197	0
1728	0	0	786	-721	-1507	-32	1146	-1114	62	52	52	-104	65	29	0
1729	0	0	215	-700	-915	242	565	-807	-9	149	-65	-190	118	-34	0
1730	0	0	-395	-748	-353	571	-21	-550	-79	-27	-97	-145	65	-182	0
1731	0	0	-849	-733	116	791	-482	-308	-122	-64	-69	-110	-9	-246	0
1732	0	0	-1097	-708	389	902	-743	-159	-176	3	-52	-44	58	-190	0
1733	0	0	-821	-715	106	768	-463	-304	-116	27	-85	13	50	-153	0
1734	0	0	-398	-727	-329	562	-34	-528	-48	23	-38	147	184	-48	0
1735	0	0	283	-710	-993	213	638	-851	89	56	7	180	124	52	0
1736	0	0	643	-711	-1354	34	998	-1032	89	81	-7	217	98	32	0
1737	0	0	819	-698	-1517	-60	1168	-1107	129	98	-29	180	91	110	0
1738	0	0	673	-690	-1363	8	1018	-1026	172	21	56	166	60	87	0
1739	0	0	87	-698	-785	305	436	-741	-44	34	-108	-13	25	-23	0
1740	0	0	-301	-692	-391	496	45	-541	-75	-64	-75	-34	-104	-203	0
1741	0	0	-810	-700	110	755	-460	-295	-199	-11	-118	-129	-93	-195	0
1742	0	0	-885	-721	164	803	-524	-278	-195	-13	-87	-100	-58	-176	0
1743	0	0	-641	-706	-65	673	-288	-385	-168	44	-112	-135	-95	-145	0
1744	0	0	-78	-706	-628	392	275	-667	-56	48	0	-71	-9	-21	0
1745	0	0	495	-694	-1189	99	842	-941	38	151	-81	-27	54	46	0
1746	0	0	873	-706	-1579	-83	1226	-1142	133	131	-17	110	52	139	0
1747	0	0	898	-702	-1600	-98	1249	-1151	58	129	-120	13	73	11	0
1748	0	0	585	-708	-1293	61	939	-1000	83	93	13	27	-5	122	0
1749	0	0	-140	-702	-562	421	211	-632	-40	34	-155	38	-5	-131	0
1750	0	0	-746	-708	38	727	-392	-335	-120	71	-60	116	27	-126	0
1751	0	0	-1289	-680	609	984	-949	-35	-226	-79	-42	-9	-56	-143	0
1752	0	0	-1369	-690	679	1029	-1024	-5	-250	-7	-124	1	-3	-236	0
1753	0	0	-1119	-675	444	897	-781	-115	-120	5	-102	112	-7	-79	0
1754	0	0	-556	-682	-126	619	-215	-404	-141	-106	-139	17	-79	-77	0
1755	0	0	223	-700	-923	238	573	-811	128	46	-44	141	17	64	0
1756	0	0	667	-671	-1338	2	1002	-1004	11	-34	-112	17	48	69	0
1757	0	0	935	-708	-1643	-113	1289	-1175	91	-3	-15	-40	36	50	0
1758	0	0	568	-704	-1272	68	920	-988	56	-21	-64	-40	87	11	0
1759	0	0	39	-713	-752	337	395	-732	-40	-21	-69	-29	-40	-52	0
1760	0	0	-576	-702	-126	639	-225	-414	-104	-79	-87	-34	32	-223	0
1761	0	0	-1133	-711	422	922	-777	-144	-283	-98	-122	-124	-62	-236	0
1762	0	0	-1421	-711	710	1066	-1065	0	-364	-151	-141	-85	-56	-230	0
1763	0	0	-1054	-694	360	874	-707	-167	-116	-131	-17	31	-5	-133	0
1764	0	0	-596	-696	-100	646	-248	-398	-58	-62	-52	151	85	-48	0
1765	0	0	66	-708	-774	321	420	-741	9	-114	-44	73	100	7	0
1766	0	0	506	-702	-1208	98	857	-955	164	-44	19	145	153	46	0
1767	0	0	686	-704	-1390	9	1038	-1047	120	0	-58	85	93	118	0
1768	0	0	459	-710	-1169	125	814	-939	112	-58	-31	108	48	65	0
1769	0	0	-97	-700	-603	398	253	-651	-46	-106	-25	-27	-17	-98	0
1770	0	0	-615	-688	-73	651	-271	-380	-162	-29	-25	-46	-11	-178	0
1771	0	0	-1112	-684	428	898	-770	-128	-244	-56	-97	-65	-31	-182	0
1772	0	0	-1214	-702	512	958	-863	-95	-240	-192	-93	-151	-104	-279	0
1773	0	0	-1000	-696	304	848	-652	-196	-170	-176	-100	-34	-52	-217	0
1774	0	0	-351	-694	-343	522	-4	-518	-21	-75	-36	-50	13	-32	0
1775	0	0	192	-698	-890	253	541	-794	9	-71	-114	-25	73	46	0
1776	0	0	706	-704	-1410	-1	1058	-1057	89	-19	-56	13	29	131	0
1777	0	0	724	-684	-1408	-20	1066	-1046	25	-31	-54	42	54	69	0
1778	0	0	516	-698	-1214	91	865	-956	159	-48	-48	42	40	-11	0
1779	0	0	-101	-694	-593	397	246	-643	-69	-145	-56	11	-31	-36	0
1780	0	0	-696	-711	-15	703	-340	-363	-184	-172	-135	-19	-89	-244	0
1781	0	0	-1023	-719	304	871	-663	-207	-211	-143	-48	-23	-71	-176	0
1782	0	0	-1229	-702	527	965	-878	-87	-259	-170	-139	-23	-81	-194	0
1783	0	0	-951	-756	195	853	-573	-280	-161	-141	-110	-25	-48	-244	0
1784	0	0	-362	-748	-386	555	12	-567	-73	-62	-17	-42	69	-21	0
1785	0	0	241	-744	-985	251	613	-864	-27	-75	-38	17	-27	29	0
1786	0	0	625	-826	-1451	100	1038	-1138	13	-102	-44	58	58	62	0
1787	0	0	766	-855	-1621	44	1193	-1238	106	-52	-34	-25	73	98	0
1788	0	0	463	-931	-1394	234	928	-1162	44	-65	-60	-42	15	83	0
1789	0	0	-190	-989	-799	589	304	-894	-42	-141	-62	-67	0	-32	0
1790	0	0	-807	-1020	-213	913	-297	-616	-170	-159	-97	23	-36	-199	0
1791	0	0	-1264	-1008	256	1136	-760	-376	-258	-110	-133	-42	-126	-219	0
1792	0	0	-1355	-960	395	1157	-875	-282	-188	-77	-56	27	-17	-135	0
1793	0	0	-1033	-843	190	938	-611	-326	-155	-176	-157	-38	-1	-95	0
1794	0	0	-310	-688	-378	499	34	-533	-25	-44	-3	40	23	75	0
1795	0	0	381	-455	-836	37	608	-645	118	-58	-42	69	106	44	0
1796	0	0	978	-230	-1208	-374	1093	-719	153	-54	3	54	48	120	0
1797	0	0	1285	69	-1216	-677	1250	-573	182	-93	-34	73	65	133	0
1798	0	0	1165	386	-779	-775	972	-196	95	1	-110	25	40	97	0
1799	0	0	737	785	48	-761	344	416	32	-116	-54	-67	19	-124	0
1800	0	0	250	1214	964	-732	-357	1089	-112	-100	3	-93	5	-128	0
1801	0	0	27	1633	1606	-830	-789	1619	-190	-122	-106	-104	-129	-225	0
1802	0	0	170	2069	1899	-1119	-864	1984	-116	-9	-87	-58	-58	-157	0
1803	0	0	642	2533	1891	-1587	-624	2212	-100	-34	-42	-36	-31	-199	0
1804	0	0	1366	2867	1501	-2116	-67	2184	-3	-75	-29	-31	11	0	0
1805	0	0	2198	3125	927	-2661	635	2026	52	58	34	-1	64	71	0
1806	0	0	2755	3230	475	-2992	1140	1852	168	19	19	79	60	112	0
1807	0	0	2833	3094	261	-2963	1286	1677	147	56	-52	110	93	110	0
1808	0	0	2355	2729	374	-2542	990	1551	79	-7	-7	23	15	65	1
1809	0	0	1507	2201	694	-1854	406	1447	-50	-42	-36	1	-9	-38	0
1810	0	0	619	1501	882	-1060	-131	1191	-31	-52	-97	25	-75	-172	0
1811	0	0	-299	847	1146	-274	-722	996	-203	-46	-104	-54	-75	-143	0
1812	0	0	-587	289	876	149	-731	582	-170	23	-85	11	3	-164	0
1813	66	0	-623	-100	523	361	-573	211	-209	-31	-34	-11	-9	-135	0
1814	66	0	-123	-351	-228	237	52	-289	-131	83	-67	11	-34	-9	0
1815	66	0	399	-582	-981	91	690	-781	65	58	34	-40	162	38	0
1816	66	0	722	-758	-1480	18	1101	-1119	38	85	13	3	38	100	0
1817	66	0	890	-869	-1759	-10	1324	-1314	186	89	-56	71	31	139	0
1818	66	0	444	-931	-1375	243	909	-1153	9	15	-60	-15	31	15	0
1819	66	0	-85	-956	-871	520	393	-913	-38	-29	-97	-50	-32	-91	0
1820	66	0	-712	-975	-263	843	-224	-619	-128	-23	-71	7	-21	-141	0
1821	66	0	-1233	-944	289	1088	-761	-327	-314	-122	-93	-155	-133	-221	0
1822	66	0	-1248	-925	323	1086	-785	-301	-153	-64	-34	-32	-64	-234	0
1823	66	0	-1099	-898	201	998	-650	-348	-242	-29	-91	-50	-112	-157	0
1824	66	0	-337	-820	-483	578	73	-651	-40	36	-56	-38	29	-71	0
1825	66	0	312	-737	-1049	212	680	-893	110	87	-27	32	34	104	0
1826	66	0	718	-700	-1418	-9	1068	-1059	131	42	-36	-23	44	126	0
1827	66	0	981	-646	-1627	-167	1304	-1136	166	95	7	-21	44	129	0
1828	66	0	657	-611	-1268	-23	962	-939	71	50	-34	-7	-23	44	0
1829	66	0	23	-599	-622	288	322	-610	5	-21	-137	-81	-42	-81	0
1830	66	0	-532	-572	-40	552	-246	-306	-112	-65	-48	-54	-56	-199	0
1831	66	0	-1012	-566	446	789	-729	-60	-213	-29	-170	-85	-100	-221	0
1832	66	0	-1091	-550	541	820	-816	-4	-258	-106	-71	-69	-153	-273	0
1833	66	0	-823	-529	294	676	-558	-117	-161	-104	-81	-44	-147	-161	0
1834	66	0	-225	-570	-345	397	60	-457	-71	-48	-52	-7	-31	-65	0
1835	66	0	533	-547	-1080	7	806	-813	93	-5	-56	29	-5	48	0
1836	66	0	924	-527	-1451	-198	1187	-989	114	40	-64	-42	29	48	0
1837	66	0	1059	-549	-1608	-255	1333	-1078	145	44	-52	25	9	83	0
1838	66	0	856	-529	-1385	-163	1120	-957	77	17	-38	-3	27	-13	0
1839	66	0	186	-549	-735	181	460	-642	-64	-93	-75	-56	-73	-97	0
1840	66	0	-390	-539	-149	464	-120	-344	-97	-42	-52	-38	-67	-166	0
1841	66	0	-911	-541	370	726	-640	-85	-230	-143	-153	-64	-137	-219	0
1842	66	0	-1022	-545	477	783	-749	-34	-250	-184	-120	-85	-168	-308	0
1843	66	0	-705	-521	184	613	-444	-168	-116	-46	-60	-40	-50	-170	0
1844	66	0	-178	-492	-314	335	68	-403	-71	-56	-100	-50	-29	-126	0
1845	66	0	493	-502	-995	4	744	-748	93	56	-36	29	73	9	0
1846	66	0	823	-521	-1344	-151	1083	-932	34	-17	-23	-11	62	85	0
1847	66	0	1110	-502	-1612	-304	1361	-1057	209	32	1	29	-15	135	0
1848	66	0	634	-510	-1144	-62	889	-827	38	40	7	-42	15	21	0
1849	66	0	128	-498	-626	185	377	-562	-36	-27	-85	15	-54	-155	0
1850	66	0	-536	-504	32	520	-284	-236	-126	-34	-44	-93	-36	-221	0
1851	66	0	-1015	-490	525	752	-770	17	-240	-71	-149	-114	-141	-232	0
1852	66	0	-1104	-517	587	810	-845	35	-232	-52	-73	-40	-81	-244	0
1853	66	0	-826	-510	316	668	-571	-97	-188	-100	-19	-118	-44	-192	0
1854	66	0	-247	-481	-234	364	-6	-357	-60	-38	-64	31	-50	-58	0
1855	66	0	456	-486	-942	15	699	-714	141	-40	15	69	23	85	0
1856	66	0	875	-465	-1340	-205	1107	-902	126	-44	-52	-21	15	81	0
1857	66	0	1089	-494	-1583	-297	1336	-1038	131	40	-13	42	11	118	0
1858	66	0	743	-463	-1206	-140	974	-834	64	-21	-50	7	-19	54	0
1859	66	0	195	-485	-680	145	437	-582	-7	-27	-46	-48	-7	-85	0
1860	66	0	-502	-477	25	489	-263	-226	-126	-93	-71	1	-75	-151	0
1861	66	0	-960	-475	485	717	-722	5	-207	-50	-178	-56	-32	-226	0
1862	66	0	-1113	-438	675	775	-894	118	-230	-139	-87	-104	-58	-205	0
1863	66	0	-777	-426	351	601	-564	-37	-145	-110	-129	-5	-93	-120	0
1864	66	0	-221	-420	-199	320	-11	-309	-50	-102	-15	-27	9	-32	0
1865	66	0	438	-413	-851	-12	644	-632	54	-19	-71	27	81	95	0
1866	66	0	923	-409	-1332	-257	1127	-870	135	-64	38	42	149	114	0
1867	66	0	1010	-419	-1429	-295	1219	-924	124	-1	-17	-9	67	104	0
1868	66	0	782	-426	-1208	-178	995	-817	73	-38	11	-27	83	89	0
1869	66	0	103	-430	-533	163	318	-481	7	-174	-50	25	-31	-79	0
1870	66	0	-430	-413	17	421	-223	-198	-145	-120	-176	-58	-42	-188	0
1871	66	0	-909	-401	508	655	-708	53	-207	-178	-85	-87	-91	-170	0
1872	66	0	-977	-382	595	679	-786	106	-151	-161	-149	-15	-69	-203	0
1873	66	0	-763	-389	374	576	-568	-7	-166	-124	-137	-48	13	-108	0
1874	66	0	-68	-372	-304	220	118	-338	23	-13	-114	42	48	-17	0
1875	66	0	489	-366	-855	-61	672	-610	54	-32	-62	-21	122	97	0
1876	66	0	986	-356	-1342	-315	1164	-849	131	-48	15	5	122	162	0
1877	66	0	1106	-341	-1447	-382	1276	-894	106	-95	-83	-15	46	97	0
1878	66	0	886	-345	-1231	-270	1058	-788	118	-46	19	-62	75	87	0
1879	66	0	236	-353	-589	58	412	-471	-7	-50	-7	19	29	-15	0
1880	66	0	-314	-343	-29	328	-142	-186	-87	-126	-124	-83	-64	-203	0
1881	66	0	-787	-335	452	561	-619	58	-147	-112	-106	31	-40	-170	0
1882	66	0	-941	-323	618	632	-779	147	-161	-234	-40	-52	-21	-226	0
1883	66	0	-670	-314	356	492	-513	21	-172	-129	-50	-48	-3	-147	0
1884	66	0	-64	-318	-254	191	95	-286	-126	-67	-54	-5	44	-42	0
1885	66	0	572	-312	-884	-130	728	-598	149	-67	-7	77	168	112	0
1886	66	0	989	-283	-1272	-353	1130	-777	116	-46	-67	52	89	98	0
1887	66	0	1204	-258	-1462	-473	1333	-860	106	95	11	89	133	211	0
1888	66	0	873	-240	-1113	-316	993	-676	50	-5	-64	-27	118	34	0
1889	66	0	288	-259	-547	-14	417	-403	-3	-64	-79	-9	15	-17	0
1890	66	0	-296	-240	56	268	-176	-92	-155	-40	15	-9	-21	-79	0
1891	66	0	-831	-234	597	532	-714	181	-258	-147	-155	-23	-46	-244	0
1892	66	0	-856	-230	626	543	-741	198	-228	-83	-93	-34	-32	-242	0
1893	66	0	-585	-213	372	399	-478	79	-124	-54	-67	50	19	-104	0
1894	66	0	13	-221	-234	104	123	-227	25	-44	-11	36	-34	9	0
1895	66	0	629	-199	-828	-215	728	-513	100	48	25	50	110	91	0
1896	66	0	1094	-194	-1288	-450	1191	-741	118	67	-58	106	116	126	0
1897	66	0	1317	-182	-1499	-567	1408	-840	178	186	65	100	197	221	0
1898	66	0	833	-168	-1001	-332	917	-584	42	48	-42	34	27	9	0
1899	66	0	349	-139	-488	-105	418	-313	31	97	9	67	-27	17	0
1900	66	0	-393	-118	275	255	-334	78	-149	-5	3	-7	52	-145	0
1901	66	0	-849	-108	741	478	-795	316	-242	-17	-145	-64	-44	-213	0
1902	66	0	-914	-100	814	507	-864	357	-147	25	15	56	60	-176	0
1903	66	0	-593	-56	537	324	-565	240	-151	-52	-32	-9	38	-161	0
1904	66	0	9	-27	-36	9	22	-31	-34	54	-42	3	106	19	0
1905	66	0	660	-11	-671	-324	665	-341	54	56	-31	60	100	141	0
1906	66	0	1093	-32	-1125	-530	1109	-578	135	87	-17	93	143	52	0
1907	66	0	1232	3	-1229	-617	1230	-613	159	120	19	42	129	180	0
1908	66	0	932	3	-929	-467	930	-463	50	5	32	15	58	98	0
1909	66	0	380	27	-353	-203	366	-163	-11	19	-42	3	85	-29	0
1910	66	0	-250	46	296	102	-273	171	-137	-13	-62	-58	44	-145	0
1911	66	0	-730	75	805	327	-767	440	-203	-67	-100	36	-44	-219	0
1912	66	0	-822	85	907	368	-864	496	-225	3	-122	-44	-100	-205	0
1913	66	0	-477	137	614	170	-545	375	-164	34	-40	-9	34	-100	0
1914	66	0	50	137	87	-93	-18	112	-40	-5	-65	34	97	-11	0
1915	66	0	771	184	-587	-477	679	-201	64	27	11	21	159	42	0
1916	66	0	1310	172	-1138	-741	1224	-483	162	91	73	73	126	209	0
1917	66	0	1396	188	-1208	-792	1302	-510	89	54	-21	36	89	93	0
1918	66	0	1092	192	-900	-642	996	-354	34	64	17	17	77	75	0
1919	66	0	548	213	-335	-380	441	-61	-29	60	-83	56	36	-19	0
1920	66	0	-66	234	300	-84	-183	267	-139	-1	-5	0	-46	-79	0
1921	66	0	-489	228	717	130	-603	472	-199	-27	-81	-52	-42	-238	0
1922	66	0	-666	238	904	214	-785	571	-215	40	-98	-32	73	-263	0
1923	66	0	-382	254	636	64	-509	445	-213	-89	-114	-67	-44	-211	0
1924	66	0	385	296	-89	-340	237	103	42	129	13	64	157	126	0
1925	66	0	843	296	-547	-569	695	-125	58	29	-54	-17	91	62	0
1926	66	0	1445	318	-1127	-881	1286	-404	161	108	3	32	114	155	0
1927	66	0	1516	279	-1237	-897	1376	-479	161	128	13	95	85	145	0
1928	66	0	1284	291	-993	-787	1138	-351	100	190	-3	42	67	131	0
1929	66	0	610	298	-312	-454	461	-7	-58	46	-77	-5	-50	-38	0
1930	66	0	107	304	197	-205	-45	250	-48	91	-83	-13	25	-104	0
1931	66	0	-427	308	735	59	-581	521	-203	91	-91	29	-65	-137	0
1932	66	0	-458	310	768	74	-613	539	-149	9	-21	-71	-77	-159	0
1933	66	0	-187	323	510	-68	-348	416	-118	62	-77	-7	-54	-87	0
1934	66	0	410	333	-77	-371	243	128	-44	215	9	54	106	79	0
1935	66	0	1068	318	-750	-693	909	-216	188	180	0	108	23	157	0
1936	66	0	1478	318	-1160	-898	1319	-421	147	176	95	91	98	201	0
1937	66	0	1629	285	-1344	-957	1486	-529	176	145	48	102	64	139	0
1938	66	0	1297	267	-1030	-782	1163	-381	100	195	-108	34	38	60	0
1939	66	0	711	246	-465	-478	588	-109	-29	56	46	25	19	-23	0
1940	66	0	110	226	116	-168	-3	171	-44	114	-15	-1	32	-110	0
1941	66	0	-399	223	622	88	-510	422	-149	15	-97	-21	7	-192	0
1942	66	0	-363	203	566	80	-464	384	-178	71	-36	17	-69	-159	0
1943	66	0	-202	176	378	13	-290	277	-159	83	-21	36	-31	7	0
1944	66	0	408	143	-265	-275	336	-61	-97	108	-56	-56	-9	5	0
1945	66	0	1093	118	-975	-605	1034	-428	108	226	48	77	120	236	0
1946	66	0	1455	97	-1358	-776	1406	-630	100	164	-13	-19	56	176	0
1947	66	0	1609	52	-1557	-830	1583	-752	143	153	19	56	79	201	0
1948	66	0	1217	17	-1200	-617	1208	-591	91	162	-3	32	102	83	0
1949	66	0	644	-21	-665	-311	654	-343	67	91	-1	-31	0	-52	0
1950	66	0	-104	-44	60	74	-82	8	-93	7	-52	-1	-1	-133	0
1951	66	0	-519	-83	436	301	-477	176	-211	-56	-71	-54	-139	-230	0
1952	66	0	-612	-102	510	357	-561	204	-102	77	17	42	-15	-143	0
1953	66	0	-517	-137	380	327	-448	121	-157	-65	-58	-133	-81	-97	0
1954	66	0	190	-170	-360	-10	275	-265	1	-11	-58	46	9	-62	0
1955	66	0	728	-226	-954	-251	841	-590	104	124	-27	69	135	62	0
1956	66	0	1119	-244	-1363	-437	1241	-803	176	-3	1	75	100	126	0
1957	66	0	1287	-263	-1550	-512	1418	-906	225	110	-42	67	95	89	0
1958	66	0	918	-294	-1212	-312	1065	-753	97	50	-17	38	27	97	0
1959	66	0	200	-296	-496	48	348	-396	-81	-5	-93	21	-46	-44	0
1960	66	0	-362	-343	19	352	-190	-162	-149	-73	-110	-56	-64	-209	0
1961	66	0	-925	-388	537	656	-731	74	-178	-62	-87	-79	-79	-126	0
1962	66	0	-1006	-397	609	701	-807	106	-197	-85	-114	-65	-73	-221	0
1963	66	0	-701	-399	302	550	-501	-48	-106	-50	-56	23	-38	-168	0
1964	66	0	-196	-428	-232	312	18	-330	-91	-50	7	-23	75	34	0
1965	66	0	504	-446	-950	-29	727	-698	104	46	-44	25	50	36	0
1966	66	0	827	-465	-1292	-181	1059	-878	95	48	-36	1	75	137	0
1967	66	0	1030	-475	-1505	-277	1267	-990	118	34	-77	46	69	21	0
1968	66	0	595	-508	-1103	-43	849	-805	54	-7	-36	-9	64	21	0
1969	66	0	40	-516	-556	238	298	-536	-1	-29	-27	-23	60	-112	0
1970	66	0	-654	-554	100	604	-377	-227	-126	-19	-149	29	-36	-221	0
1971	66	0	-1122	-523	599	822	-860	38	-143	-83	-62	-23	-83	-234	0
1972	66	0	-1529	-556	973	1042	-1251	208	-296	-110	-87	-44	-145	-265	0
1973	66	0	-1270	-533	737	901	-1003	102	-161	-149	-60	5	-34	-254	0
1974	66	0	-932	-597	335	764	-633	-131	-203	-112	-87	-62	-91	-133	0
1975	66	0	-328	-655	-327	491	0	-491	-36	7	0	0	0	-29	0
1976	66	0	74	-702	-776	314	425	-739	56	-40	-31	-1	38	38	0
1977	66	0	246	-696	-942	225	594	-819	-17	-32	-166	-79	-21	-128	0
1978	66	0	45	-696	-741	325	393	-718	44	23	-60	112	65	-36	0
1979	66	0	179	-754	-933	287	556	-843	-15	-60	-64	-15	93	-29	0
1980	66	0	446	-801	-1247	177	846	-1024	56	3	-3	31	71	27	0
1981	66	0	433	-841	-1274	204	853	-1057	73	56	-5	-50	54	77	0
1982	66	0	648	-880	-1528	116	1088	-1204	83	48	46	-64	56	97	0
1983	66	0	751	-896	-1647	72	1199	-1271	71	98	7	54	32	116	0
1984	66	0	927	-950	-1877	11	1402	-1413	147	-21	-23	9	9	110	0
1985	66	0	1183	-966	-2149	-108	1666	-1557	217	38	-5	64	38	157	0
1986	66	0	1333	-995	-2328	-169	1830	-1661	232	56	-38	60	36	137	0
1987	66	0	1292	-1001	-2293	-145	1792	-1647	221	48	-1	-21	69	170	0
1988	66	0	982	-1018	-2000	18	1491	-1509	190	69	-11	-1	7	151	0
1989	66	0	320	-995	-1315	337	817	-1155	58	77	-21	56	46	15	0
1990	66	0	-320	-1014	-694	667	187	-854	-73	-40	-129	-104	-34	-75	0
1991	66	0	-622	-1006	-384	814	-119	-695	-97	17	-137	-31	-29	-62	0
1992	66	0	-803	-997	-194	900	-304	-595	-54	-44	-32	-83	62	-62	0
1993	66	0	-613	-1012	-399	812	-107	-705	-118	-79	-85	-131	1	-170	0
1994	66	0	-142	-1022	-880	582	369	-951	71	-118	60	-44	54	34	0
1995	66	0	372	-1018	-1390	323	881	-1204	114	-304	114	-50	46	50	0
1996	66	0	760	-997	-1757	118	1258	-1377	215	-223	19	79	54	81	0
1997	66	0	869	-1014	-1883	72	1376	-1448	135	-265	-3	54	87	126	0
1998	66	0	580	-987	-1567	203	1073	-1277	106	-382	-38	75	-23	85	0
1999	66	0	21	-929	-950	454	485	-939	-15	-424	-81	42	-182	-15	0
[truncated: 31,517 more rows]
