# Supplementary material for: A Robust and Real-Time Capable Envelope-Based Algorithm for Heart Sound Classification: Validation under Different Physiological Conditions
Source: Sensors (Basel). 2020 Feb 11;20(4):972. doi: 10.3390/s20040972 (PMC7070375; doi:10.3390/s20040972)
Supplement: Supplementary file 1 [file sensors-20-00972-s001.zip › Messungen/jw/jw03_unfiltered.csv]

Dataset No.	Pulse (bpm)	Pacer Bit	leadI (�V)	leadII (�V)	leadIII (�V)	lead_avR (�V)	lead_avL (�V)	lead_avF (�V)	V1 (�V)	V2 (�V)	V3 (�V)	V4 (�V)	V5 (�V)	V6 (�V)	R-Wave
1	0	0	23	-95	-118	36	70	-106	-17	71	-19	62	0	-223	0
2	0	0	91	-95	-186	2	138	-140	-73	539	-11	-91	50	-27	0
3	0	0	771	566	-205	-668	488	180	-3	516	-21	97	-13	46	0
4	0	0	610	560	-50	-585	330	255	-122	490	-81	-65	-75	-54	0
5	0	0	209	558	349	-383	-70	453	-97	492	-32	-23	-11	-27	0
6	0	0	-206	564	770	-179	-488	667	-42	403	-50	-5	-77	7	0
7	0	0	-419	558	977	-69	-698	767	-52	492	-58	-27	-27	-27	0
8	0	0	-547	558	1105	-5	-826	831	-137	562	-52	-36	-46	-29	0
9	0	0	-390	562	952	-86	-671	757	-83	450	-69	-52	-44	-54	0
10	0	0	97	558	461	-327	-182	509	-69	622	-100	36	32	23	1
11	0	0	401	560	159	-480	121	359	3	492	-110	-9	0	0	0
12	0	0	775	574	-201	-674	488	186	52	550	-100	-31	48	-13	0
13	0	0	791	570	-221	-680	506	174	-98	485	-69	-106	65	-106	0
14	0	0	680	570	-110	-625	395	230	-40	578	3	3	25	21	0
15	0	0	223	564	341	-393	-59	452	-67	519	-91	-64	29	-25	0
16	0	0	-175	558	733	-191	-454	645	-135	504	-73	-52	19	-7	0
17	0	0	-460	558	1018	-49	-739	788	-93	535	-64	-65	79	-71	0
18	0	0	-572	562	1134	5	-853	848	-124	490	-44	-81	3	-58	0
19	0	0	-465	578	1043	-56	-754	810	-143	486	-98	5	-5	-69	0
20	0	0	27	572	545	-299	-259	558	-9	452	-67	19	3	-56	0
21	0	0	346	582	236	-464	55	409	-9	558	-48	-52	145	19	0
22	0	0	721	582	-139	-651	430	221	-15	479	-93	-48	31	-89	0
23	0	0	665	572	-93	-618	379	239	-29	496	-67	-42	3	-5	0
24	0	0	574	574	0	-574	287	287	-29	485	-58	-7	95	36	0
25	0	0	105	576	471	-340	-183	523	-174	500	-64	-25	-34	-31	0
26	0	0	-275	570	845	-147	-560	707	-129	459	-58	-114	-34	-95	0
27	0	0	-669	566	1235	51	-952	900	-149	438	-79	-27	62	-126	0
28	0	0	-685	576	1261	54	-973	918	-147	463	-89	-13	-85	-69	0
29	0	0	-501	587	1088	-43	-794	837	-108	422	-27	-34	1	-46	0
30	0	0	-140	585	725	-222	-432	655	-79	477	-129	5	-52	-7	0
31	0	0	294	583	289	-438	2	436	0	498	-100	15	-23	31	0
32	0	0	614	589	-25	-601	319	282	3	533	-17	32	79	27	0
33	0	0	667	582	-85	-624	376	248	-13	502	-85	-3	27	13	0
34	0	0	466	578	112	-522	177	345	-21	490	-104	42	-25	-25	0
35	0	0	-9	576	585	-283	-297	580	-112	485	-65	-40	-19	-81	0
36	0	0	-403	572	975	-84	-689	773	-143	481	-73	21	-34	-5	0
37	0	0	-712	576	1288	68	-1000	932	-133	452	-87	-46	-46	-157	0
38	0	0	-795	572	1367	111	-1081	969	-112	519	-124	13	-85	-60	0
39	0	0	-650	591	1241	29	-945	916	-164	490	-95	-9	-95	-1	0
40	0	0	-136	597	733	-230	-434	665	34	517	11	29	50	-36	0
41	0	0	221	591	370	-406	-74	480	15	531	-46	77	23	87	0
42	0	0	537	597	60	-567	238	328	19	506	-139	89	-60	7	0
43	0	0	604	585	-19	-594	311	283	34	611	40	21	104	36	0
44	0	0	413	585	172	-499	120	378	-27	572	-106	71	-32	64	0
45	0	0	-4	587	591	-291	-297	589	-48	545	-106	98	44	-3	0
46	0	0	-426	578	1004	-76	-715	791	-75	506	-118	32	17	-67	0
47	0	0	-714	585	1299	64	-1006	942	-56	527	-91	73	3	-48	0
48	0	0	-817	583	1400	117	-1108	991	-124	469	-85	11	-46	-46	0
49	0	0	-544	585	1129	-20	-836	857	-71	578	-73	79	-9	-27	0
50	0	0	-150	583	733	-216	-441	658	19	539	-9	108	-15	75	0
51	0	0	250	587	337	-418	-43	462	-38	543	-98	32	-27	3	0
52	0	0	589	589	0	-589	294	294	-44	585	-40	73	42	19	0
53	0	0	632	578	-54	-605	343	262	52	599	-15	81	32	42	0
54	0	0	466	582	116	-524	175	349	-67	545	-52	32	-56	-48	0
55	0	0	55	578	523	-316	-234	550	-48	494	-15	65	3	-58	0
56	0	0	-431	570	1001	-69	-716	785	-120	506	-69	15	-19	-56	0
57	0	0	-656	566	1222	45	-939	894	-100	463	-112	36	-174	-162	0
58	0	0	-718	574	1292	72	-1005	933	-54	485	11	104	-77	-32	0
59	0	0	-572	568	1140	2	-856	854	-110	486	-143	56	-62	-145	0
60	0	0	-29	564	593	-267	-311	578	5	558	27	75	0	-15	0
61	0	0	363	572	209	-467	77	390	-67	560	-108	32	-75	-25	0
62	0	0	746	574	-172	-660	459	201	54	490	-5	67	3	-52	0
63	0	0	880	566	-314	-723	597	126	34	593	-7	81	65	15	0
64	0	0	621	552	-69	-586	345	241	-9	467	-32	133	3	-69	0
65	0	0	253	549	296	-401	-21	422	-31	500	-38	56	-64	-67	0
66	0	0	-106	547	653	-220	-379	600	-5	523	-77	65	-93	-102	0
67	0	0	-432	545	977	-56	-704	761	-23	500	-17	118	-64	-133	0
68	0	0	-496	541	1037	-22	-766	789	-110	481	-42	69	-131	-141	0
69	0	0	-307	552	859	-122	-583	705	-50	541	13	100	-64	-25	0
70	0	0	49	543	494	-296	-222	518	-50	488	-34	114	-31	-3	0
71	0	0	530	541	11	-535	259	276	19	587	-34	112	5	-81	0
72	0	0	800	525	-275	-662	537	125	56	574	17	85	56	-64	0
73	0	0	858	529	-329	-693	593	100	-48	562	0	124	-52	-1	0
74	0	0	670	525	-145	-597	407	190	-17	488	-5	83	-89	5	0
75	0	0	261	517	256	-389	2	386	-133	529	-1	129	-11	15	0
76	0	0	-127	519	646	-196	-386	582	-71	558	0	122	-40	-77	0
77	0	0	-553	514	1067	19	-810	790	-184	467	-97	44	-77	-215	0
78	0	0	-516	519	1035	-1	-775	777	-102	578	23	81	0	-141	0
79	0	0	-410	523	933	-56	-671	728	-73	496	-71	178	-31	-17	0
80	0	0	33	512	479	-272	-223	495	-69	562	23	100	0	-52	0
81	0	0	381	510	129	-445	126	319	-13	587	-44	135	44	-3	0
82	0	0	739	516	-223	-627	481	146	64	541	13	135	17	-11	0
83	0	0	899	504	-395	-701	647	54	44	659	-42	161	31	44	0
84	0	0	691	496	-195	-593	443	150	-13	564	9	87	5	-50	0
85	0	0	299	512	213	-405	43	362	-32	529	-1	201	-11	-1	0
86	0	0	-144	496	640	-176	-392	568	-124	512	-23	56	-52	-159	0
87	0	0	-447	490	937	-21	-692	713	-71	640	-46	112	-25	-29	0
88	0	0	-503	494	997	4	-750	745	-34	568	-44	126	25	-34	0
89	0	0	-379	492	871	-56	-625	681	-174	535	-7	19	-44	-112	0
90	0	0	126	490	364	-308	-119	427	-7	680	-27	192	64	27	0
91	0	0	481	496	15	-488	233	255	1	597	0	112	36	-27	0
92	0	0	841	494	-347	-667	594	73	0	679	9	155	9	5	0
93	0	0	875	486	-389	-680	632	48	38	642	17	122	27	13	0
94	0	0	687	488	-199	-587	443	144	-23	595	9	118	15	-17	0
95	0	0	320	490	170	-405	75	330	32	601	3	145	38	-79	0
96	0	0	-169	477	646	-154	-407	561	-176	611	-3	139	-52	-52	0
97	0	0	-440	485	925	-22	-682	705	-116	578	-87	114	-62	-89	0
98	0	0	-475	477	952	-1	-713	714	-65	570	-83	106	-23	-67	0
99	0	0	-295	471	766	-88	-530	618	-85	574	62	151	-116	-48	0
100	0	0	134	473	339	-303	-102	406	-29	558	-64	81	-67	-62	0
101	0	0	473	473	0	-473	236	236	-9	614	11	124	0	-38	0
102	0	0	892	483	-409	-687	650	37	11	585	-60	83	0	32	0
103	0	0	919	467	-452	-693	685	7	31	582	-58	114	81	-29	0
104	0	0	791	469	-322	-630	556	73	11	537	-21	106	-13	-29	0
105	0	0	318	465	147	-391	85	306	-44	502	-69	112	-54	-60	0
106	0	0	-66	463	529	-198	-297	496	-131	519	-67	40	-77	-95	0
107	0	0	-425	469	894	-22	-659	681	-186	486	-106	-56	-106	-172	0
108	0	0	-477	467	944	5	-710	705	-114	568	-23	67	-54	-65	0
109	0	0	-297	469	766	-86	-531	617	-75	475	-69	34	-32	-89	0
110	0	0	204	471	267	-337	-31	369	32	587	-21	98	-3	-11	0
111	0	0	540	475	-65	-507	302	205	-48	512	-50	-62	-23	-102	0
112	0	0	981	469	-512	-725	746	-21	-5	589	60	-38	71	5	0
113	0	0	918	465	-453	-691	685	6	-48	446	-71	-29	1	-46	0
114	0	0	863	450	-413	-656	638	18	13	574	-38	19	42	-54	0
115	0	0	419	440	21	-429	199	230	-27	457	-3	0	15	-27	0
116	0	0	-40	450	490	-205	-265	470	-91	523	-122	-58	58	-98	0
117	0	0	-284	453	737	-84	-510	595	-83	529	-25	-75	13	-95	0
118	0	0	-407	450	857	-21	-632	653	-98	457	-114	-67	-27	-147	0
119	0	0	-279	450	729	-85	-504	589	-52	498	-64	-11	40	-58	0
120	0	0	227	459	232	-343	-2	345	-60	523	-75	-89	65	-100	0
121	0	0	642	452	-190	-547	416	131	-13	574	-19	-38	129	-5	0
122	0	0	944	446	-498	-695	721	-26	-11	519	-1	-131	64	-36	0
123	0	0	1092	450	-642	-771	867	-96	67	570	-48	-17	108	0	0
124	0	0	944	444	-500	-694	722	-28	-25	523	5	-23	102	-34	0
125	0	0	509	457	-52	-483	280	202	-13	535	-31	-64	87	-100	0
126	0	0	17	436	419	-226	-201	427	-128	496	-65	-19	27	-93	0
127	0	0	-258	434	692	-88	-475	563	-108	459	-64	-124	-1	-234	0
128	0	0	-361	446	807	-42	-584	626	-133	463	-69	-65	19	-38	0
129	0	0	-139	452	591	-156	-365	521	-21	523	-40	-75	-19	-34	0
130	0	0	254	444	190	-349	32	317	-31	516	-9	-11	27	-38	0
131	0	0	639	444	-195	-541	417	124	19	483	-29	-3	50	-42	0
132	0	0	971	438	-533	-704	752	-47	-32	517	-44	-98	58	-44	0
133	0	0	1031	440	-591	-735	811	-75	50	494	62	-3	69	42	0
134	0	0	823	424	-399	-623	611	12	-73	463	-27	-54	-69	25	0
135	0	0	427	422	-5	-424	216	208	-38	479	-11	-95	15	-23	0
136	0	0	6	432	426	-219	-210	429	-52	488	-42	-65	34	-27	0
137	0	0	-280	426	706	-73	-493	566	-87	430	46	-95	-48	-93	0
138	0	0	-442	432	874	5	-658	653	-139	545	-29	-15	36	-48	0
139	0	0	-297	430	727	-66	-512	578	-95	417	-38	-77	-91	-75	0
140	0	0	147	438	291	-292	-72	364	-67	576	27	-48	52	-27	0
141	0	0	451	434	-17	-442	234	208	-5	477	-27	-32	25	-137	0
142	0	0	750	434	-316	-592	533	59	67	508	-11	-17	40	15	0
143	0	0	878	430	-448	-654	663	-9	29	516	11	-110	79	-36	0
144	0	0	654	428	-226	-541	440	101	-25	465	-7	-7	81	11	0
145	0	0	270	419	149	-344	60	284	48	461	17	-44	56	-7	0
146	0	0	-196	420	616	-112	-406	518	-100	570	-95	-97	71	-54	0
147	0	0	-499	420	919	39	-709	669	-71	440	46	-129	19	-60	0
148	0	0	-612	422	1034	95	-823	728	-126	413	-13	-50	27	-17	0
149	0	0	-426	415	841	5	-633	628	-42	490	-149	-69	67	-60	0
150	0	0	-49	426	475	-188	-262	450	-58	475	-11	-42	100	-27	0
151	0	0	403	426	23	-414	190	224	-31	566	-5	-29	141	19	0
152	0	0	765	432	-333	-598	549	49	31	543	-1	-64	153	46	0
153	0	0	816	428	-388	-622	602	20	-3	566	-67	13	186	-3	0
154	0	0	687	422	-265	-554	476	78	1	566	25	71	139	36	0
155	0	0	133	420	287	-276	-77	353	-93	504	-73	50	48	-65	0
156	0	0	-260	405	665	-72	-462	535	-52	399	-25	27	-5	-50	0
157	0	0	-630	411	1041	109	-835	726	-58	512	-36	-21	79	-25	0
158	0	0	-642	411	1053	115	-847	732	-104	512	31	42	44	-23	0
159	0	0	-436	409	845	13	-640	627	-21	566	-40	54	120	-60	0
160	0	0	-40	415	455	-187	-247	435	-42	506	44	-27	97	-40	0
161	0	0	408	415	7	-411	200	211	50	483	15	102	141	-1	0
162	0	0	631	422	-209	-526	420	106	-29	574	-1	36	56	31	0
163	0	0	780	424	-356	-602	568	34	21	589	25	131	52	50	0
164	0	0	567	420	-147	-493	357	136	-46	570	58	36	85	52	0
165	0	0	87	403	316	-245	-114	359	-56	545	-44	93	13	-25	0
166	0	0	-316	407	723	-45	-519	565	-81	545	-40	69	75	-19	0
167	0	0	-599	403	1002	98	-800	702	-89	533	-31	100	-21	-104	0
168	0	0	-735	405	1140	165	-937	772	-64	558	29	23	31	-56	0
169	0	0	-648	413	1061	117	-854	737	-122	473	-81	36	-48	-58	0
170	0	0	-168	417	585	-124	-376	501	-32	578	-9	145	5	-83	0
171	0	0	240	420	180	-330	30	300	83	550	48	100	69	-31	0
172	0	0	613	419	-194	-516	403	112	62	644	116	161	48	46	0
173	0	0	684	407	-277	-545	480	65	67	583	-9	161	-1	21	0
174	0	0	533	415	-118	-474	325	148	-19	616	-21	62	54	-27	0
175	0	0	16	405	389	-210	-186	397	-44	516	3	15	-7	-83	0
176	0	0	-347	401	748	-27	-547	574	-77	543	-21	40	44	-58	0
177	0	0	-650	401	1051	124	-850	726	-44	533	67	69	17	-1	0
178	0	0	-739	401	1140	169	-939	770	-29	527	-58	143	-23	-95	0
179	0	0	-592	403	995	94	-793	699	-38	537	42	120	58	-98	0
180	0	0	-238	411	649	-86	-443	530	-50	550	34	85	98	-87	0
181	0	0	181	407	226	-294	-22	316	27	535	15	128	77	-91	0
182	0	0	432	407	-25	-419	228	191	81	613	-13	153	19	-3	0
183	0	0	519	411	-108	-465	313	151	-46	541	-54	79	32	-52	0
184	0	0	388	401	13	-394	187	207	-19	593	3	112	102	46	0
185	0	0	-39	401	440	-181	-239	420	-102	527	7	122	52	-29	0
186	0	0	-382	401	783	-9	-582	592	-71	533	-13	104	32	-124	0
187	0	0	-819	401	1220	209	-1019	810	-100	519	-46	62	11	-129	0
188	0	0	-898	395	1293	251	-1095	844	-124	560	-38	77	-15	-95	0
189	0	0	-648	407	1055	120	-851	731	27	547	-64	133	-25	-58	0
190	0	0	-320	409	729	-44	-524	569	-31	525	17	50	27	-1	0
191	0	0	173	409	236	-291	-31	322	-19	578	27	102	77	-75	0
192	0	0	428	403	-25	-415	226	189	42	560	-19	106	73	-19	0
193	0	0	468	397	-71	-432	269	163	32	531	-42	126	52	-65	0
194	0	0	318	407	89	-362	114	248	23	517	-31	97	-32	-32	0
195	0	0	-122	397	519	-137	-320	458	-73	498	-50	60	-60	-62	0
196	0	0	-516	391	907	62	-711	649	-128	558	-29	81	-116	-69	0
197	0	0	-829	397	1226	216	-1027	811	-48	523	0	104	3	-93	0
198	0	0	-964	395	1359	284	-1161	877	-110	485	-104	50	-73	-131	0
199	0	0	-747	397	1144	175	-945	770	-65	560	-9	42	-27	-141	0
200	0	0	-375	399	774	-12	-574	586	-27	485	52	135	-64	-31	0
201	0	0	0	403	403	-201	-201	403	11	481	-46	7	7	-79	0
202	0	0	424	411	-13	-417	218	199	71	537	3	54	31	-34	0
203	0	0	359	401	42	-380	158	221	9	582	0	75	29	-21	0
204	0	0	209	395	186	-302	11	290	-46	508	-15	93	-89	-36	0
205	0	0	-289	388	677	-49	-483	532	-79	506	-79	9	-64	-110	0
206	0	0	-639	391	1030	124	-834	710	-106	426	-3	-23	-54	-75	0
207	0	0	-930	391	1321	269	-1125	856	-110	560	-71	15	-23	-145	0
208	0	0	-1061	399	1460	331	-1260	929	-106	576	-192	62	-52	-106	0
209	0	0	-842	395	1237	223	-1039	816	-44	481	-1	36	-95	-52	0
210	0	0	-467	409	876	29	-671	642	0	469	-60	27	-25	-54	0
211	0	0	-97	395	492	-149	-294	443	-52	516	-83	42	-3	-87	0
212	0	0	231	401	170	-316	30	285	-52	525	-64	40	-25	-89	0
213	0	0	400	399	-1	-399	200	199	48	543	21	50	15	23	0
214	0	0	223	393	170	-308	26	281	-67	562	-67	44	5	-60	0
215	0	0	-130	384	514	-127	-322	449	-15	533	-85	38	-11	-44	0
216	0	0	-595	384	979	105	-787	681	-65	448	-60	-23	7	-83	0
217	0	0	-886	380	1266	253	-1076	823	-129	440	-89	-15	-108	-135	0
218	0	0	-997	380	1377	308	-1187	878	-139	465	-81	32	-71	-166	0
219	0	0	-774	403	1177	185	-975	790	-89	479	-104	50	-116	-54	0
220	0	0	-427	397	824	15	-625	610	-44	436	-48	31	-73	-98	0
221	0	0	77	399	322	-238	-122	360	44	485	-27	36	31	13	0
222	0	0	337	401	64	-369	136	232	-32	580	-128	3	-46	-52	0
223	0	0	548	395	-153	-471	350	121	-23	574	15	27	112	19	0
224	0	0	369	386	17	-377	176	201	-77	541	-31	-3	-21	-95	0
225	0	0	-120	380	500	-130	-310	440	-149	490	-77	-23	-77	-114	0
226	0	0	-479	382	861	48	-670	621	-172	531	-106	-64	-29	-184	0
227	0	0	-798	389	1187	204	-992	788	-104	471	-79	-13	-67	-75	0
228	0	0	-888	382	1270	253	-1079	826	-153	420	-48	0	-100	-104	0
229	0	0	-676	389	1065	143	-870	727	-104	409	-25	-32	-73	-122	0
230	0	0	-256	401	657	-72	-456	529	-7	494	-27	77	-21	7	0
231	0	0	172	397	225	-284	-26	311	-32	549	-46	-13	-79	-87	0
232	0	0	503	393	-110	-448	306	141	-1	506	9	79	-89	13	0
233	0	0	662	391	-271	-526	466	60	-21	531	-40	71	-50	-50	0
234	0	0	442	386	-56	-414	249	165	-11	485	25	-9	-3	-77	0
235	0	0	27	393	366	-210	-169	379	-91	430	-164	13	-149	-122	0
236	0	0	-302	382	684	-40	-493	533	-71	467	-38	19	-83	-89	0
237	0	0	-567	391	958	88	-762	674	-67	463	-87	77	-46	-114	0
238	0	0	-780	384	1164	198	-972	774	-157	409	-122	38	-161	-207	0
239	0	0	-528	395	923	66	-725	659	-110	486	-50	9	-128	-112	0
240	0	0	-161	397	558	-118	-359	477	-69	388	25	-11	-54	-11	0
241	0	0	324	393	69	-358	127	231	1	492	-38	64	-40	-17	0
242	0	0	616	384	-232	-500	424	76	1	465	-87	29	-31	-98	0
243	0	0	729	384	-345	-556	537	19	-36	525	-5	-17	21	-62	0
244	0	0	556	388	-168	-472	362	110	-5	475	29	-15	36	15	0
245	0	0	119	384	265	-251	-73	324	-110	457	-69	-13	-159	-104	0
246	0	0	-255	389	644	-67	-449	516	-73	510	-67	3	-44	-15	0
247	0	0	-555	403	958	76	-756	680	-67	485	-21	-19	-21	-56	0
248	0	0	-625	395	1020	115	-822	707	-87	496	-27	-56	-52	-122	0
249	0	0	-558	415	973	71	-765	694	-89	436	-139	-3	-91	-153	0
250	0	0	-90	426	516	-168	-303	471	-38	485	-36	83	-38	-46	0
251	0	0	266	438	172	-352	47	305	-112	494	46	-122	-5	-128	0
252	0	0	667	442	-225	-554	446	108	-23	549	-11	-9	21	-15	0
253	0	0	735	444	-291	-589	513	76	15	510	-89	65	11	-13	0
254	0	0	618	438	-180	-528	399	129	1	529	-7	-9	-19	-32	0
255	0	0	154	413	259	-283	-52	336	-67	506	-71	1	-25	-64	0
256	0	0	-155	409	564	-127	-359	486	-58	475	-38	44	-69	-13	0
257	0	0	-574	409	983	82	-778	696	-112	516	-79	87	-65	67	0
258	0	0	-619	413	1032	103	-825	722	-128	508	5	13	-25	-21	0
259	0	0	-441	422	863	9	-652	642	-128	541	-69	34	3	-77	0
260	0	0	-64	444	508	-190	-286	476	-135	473	-65	-7	-52	-58	0
261	0	0	357	452	95	-404	131	273	21	516	-11	62	-89	58	0
262	0	0	697	469	-228	-583	462	120	-9	498	-32	69	-42	-54	0
263	0	0	796	463	-333	-629	564	65	23	485	11	17	3	-23	0
264	0	0	647	459	-188	-553	417	135	-29	490	-11	81	-48	-11	0
265	0	0	235	444	209	-339	13	326	-108	545	-21	58	-44	-27	0
266	0	0	-235	432	667	-98	-451	549	-112	424	-48	73	0	-143	0
267	0	0	-507	430	937	38	-722	683	-81	422	-69	27	-44	-126	0
268	0	0	-543	413	956	65	-749	684	-42	539	-60	32	-29	-46	0
269	0	0	-462	432	894	15	-678	663	-110	473	-58	77	-58	-71	0
270	0	0	13	432	419	-222	-203	425	19	455	-7	34	-3	-75	0
271	0	0	428	428	0	-428	214	214	21	527	15	44	81	-81	0
272	0	0	729	413	-316	-571	522	48	-65	525	5	31	-52	46	0
273	0	0	839	411	-428	-625	633	-8	-7	549	15	104	25	7	0
274	0	0	635	397	-238	-516	436	79	-67	510	-19	17	-36	-58	0
275	0	0	246	389	143	-317	51	266	19	485	-46	118	5	-95	0
276	0	0	-166	384	550	-109	-358	467	-77	512	-34	52	-116	-5	0
277	0	0	-512	384	896	64	-704	640	-149	504	-36	81	-58	-106	0
278	0	0	-603	384	987	109	-795	685	-85	477	-19	13	-81	-56	0
279	0	0	-445	393	838	26	-641	615	-104	475	-87	44	-67	-98	0
280	0	0	-14	405	419	-195	-216	412	-27	547	-87	178	-50	-13	0
281	0	0	376	407	31	-391	172	219	-13	490	-89	95	-34	-69	0
282	0	0	763	403	-360	-583	561	21	7	552	11	120	104	29	0
283	0	0	765	399	-366	-582	565	16	9	531	-65	42	-31	-56	0
284	0	0	629	397	-232	-513	430	82	0	465	17	98	29	3	0
285	0	0	229	397	168	-313	30	282	-85	475	-7	95	15	-34	0
286	0	0	-90	393	483	-151	-286	438	-13	519	36	162	34	-52	0
287	0	0	-557	378	935	89	-746	656	-114	436	-52	38	-64	-128	0
288	0	0	-599	382	981	108	-790	681	-50	510	-1	64	-48	-36	0
289	0	0	-478	395	873	41	-675	634	-79	504	-97	98	50	-69	0
290	0	0	-29	397	426	-184	-227	411	-17	508	-93	29	7	-54	0
291	0	0	407	388	-19	-397	213	184	48	531	83	182	52	29	0
292	0	0	698	386	-312	-542	505	37	40	492	-42	11	-25	-9	0
293	0	0	818	380	-438	-599	628	-29	54	549	13	50	126	67	0
294	0	0	612	378	-234	-495	423	72	-60	403	-40	23	-46	-52	0
295	0	0	330	370	40	-350	145	205	60	465	21	112	-7	0	0
296	0	0	-227	366	593	-69	-410	479	-50	461	-48	54	-27	64	0
297	0	0	-454	360	814	47	-634	587	-31	479	-48	58	-52	-95	0
298	0	0	-613	366	979	123	-796	672	-36	448	-52	69	-11	-56	0
299	0	0	-497	370	867	63	-682	618	-25	362	-97	34	-46	-50	0
300	0	0	-2	374	376	-186	-189	375	40	496	-3	64	5	-83	0
301	0	0	287	376	89	-331	99	232	65	424	-38	27	48	23	0
302	0	0	736	376	-360	-556	548	8	-15	568	-7	19	1	36	0
303	0	0	686	370	-316	-528	501	27	-15	452	15	9	48	-27	0
304	0	0	608	368	-240	-488	424	64	19	519	-120	102	9	-81	0
305	0	0	153	366	213	-259	-30	289	-44	450	-58	40	1	-54	0
306	0	0	-225	358	583	-66	-404	470	-108	442	-108	-9	-44	-95	0
307	0	0	-553	356	909	98	-731	632	-58	549	-34	75	-29	-29	0
308	0	0	-667	351	1018	158	-842	684	-81	436	-46	3	-29	-108	0
309	0	0	-467	355	822	56	-644	588	-32	529	-93	5	79	-153	0
310	0	0	-82	362	444	-140	-263	403	-7	446	62	13	77	-83	0
311	0	0	265	360	95	-312	85	227	-54	411	-25	-52	29	-79	0
312	0	0	653	370	-283	-511	468	43	27	471	83	73	58	11	0
313	0	0	650	356	-294	-503	472	31	19	450	-64	-65	50	67	0
314	0	0	563	360	-203	-461	383	78	0	453	23	31	79	0	0
315	0	0	77	356	279	-216	-101	317	-48	436	-77	-17	-27	-50	0
316	0	0	-270	356	626	-43	-448	491	-106	473	-32	-27	67	-48	0
317	0	0	-640	355	995	142	-817	675	-77	419	-75	-27	0	-106	0
318	0	0	-692	355	1047	168	-869	701	-48	430	-85	23	-34	-42	0
319	0	0	-503	364	867	69	-685	615	-79	413	-38	-3	-21	-48	0
320	0	0	-148	368	516	-110	-332	442	-25	426	-73	-23	52	-29	0
321	0	0	246	370	124	-308	61	247	17	422	-73	-89	36	-29	0
322	0	0	608	370	-238	-489	423	66	31	452	-31	-31	106	25	0
323	0	0	711	370	-341	-540	526	14	-15	374	-60	13	83	9	0
324	0	0	562	368	-194	-465	378	87	13	413	-58	9	75	-1	0
325	0	0	62	364	302	-213	-120	333	-36	446	-48	40	46	-52	0
326	0	0	-282	362	644	-40	-463	503	-25	473	-65	-32	-13	-97	0
327	0	0	-633	364	997	134	-815	680	-118	467	-34	-1	15	-56	0
328	0	0	-782	370	1152	206	-967	761	-106	389	-62	-52	-11	-174	0
329	0	0	-534	366	900	84	-717	633	-67	471	31	32	54	-17	0
330	0	0	-274	362	636	-44	-455	499	-85	378	-205	-83	-56	-112	0
331	0	0	243	351	108	-297	67	229	40	481	-60	48	38	-73	0
332	0	0	517	335	-182	-426	349	76	-31	417	-1	-17	1	-79	0
333	0	0	706	320	-386	-513	546	-33	69	450	48	-11	58	58	0
334	0	0	434	289	-145	-361	289	72	-36	382	-83	-36	0	-32	0
335	0	0	83	242	159	-162	-38	200	-13	492	-32	31	-3	-1	0
336	0	0	-382	192	574	95	-478	383	-106	372	-25	-25	-114	-93	0
337	0	0	-778	141	919	318	-848	530	-120	529	-89	19	0	-44	0
338	0	0	-886	97	983	394	-934	540	-120	399	-120	-56	0	-147	0
339	0	0	-690	89	779	300	-734	434	-106	362	-54	-58	-44	-73	0
340	0	0	-320	108	428	106	-374	268	-9	422	-27	-93	17	19	0
341	0	0	119	155	36	-137	41	95	-3	442	-27	-27	9	52	0
342	0	0	542	283	-259	-412	400	12	31	453	17	-75	-1	38	0
343	0	0	725	438	-287	-581	506	75	44	457	-36	-42	65	-5	0
344	0	0	707	638	-69	-672	388	284	31	438	5	13	38	42	0
345	0	0	382	876	494	-629	-56	685	-29	420	-56	-71	-46	-65	0
346	0	0	188	1175	987	-681	-399	1081	-17	516	-58	-9	-7	25	0
347	0	0	-21	1476	1497	-727	-759	1486	-75	430	-97	-9	-79	-58	0
348	0	0	48	1850	1802	-949	-877	1826	-46	444	-1	-21	1	11	0
349	0	0	492	2263	1771	-1377	-639	2017	1	419	-65	-67	-13	-73	0
350	0	0	1013	2694	1681	-1853	-334	2187	-31	389	25	-98	42	-23	0
351	0	0	1619	3105	1486	-2362	66	2295	38	434	46	-81	60	56	0
352	0	0	2231	3526	1295	-2878	468	2410	23	459	-1	-52	-11	48	0
353	0	0	2480	3841	1361	-3160	559	2601	58	519	-25	-3	19	46	0
354	0	0	2297	4070	1773	-3183	262	2921	-97	370	-64	-87	-9	-50	0
355	0	0	2058	4118	2060	-3088	-1	3089	-29	424	-100	-131	-32	-60	0
356	0	0	1498	3942	2444	-2720	-473	3193	-15	463	48	-79	62	42	0
357	0	0	968	3557	2589	-2262	-810	3073	-58	384	-108	-178	-124	-135	1
358	0	0	657	3045	2388	-1851	-865	2716	-13	370	-85	-64	-3	-79	0
359	0	0	421	2359	1938	-1390	-758	2148	-36	351	-137	-42	-40	-133	0
360	0	0	477	1701	1224	-1089	-373	1462	-143	442	-83	-83	-44	-52	0
361	0	0	650	1173	523	-911	63	848	-81	424	-29	-48	-40	42	0
362	0	0	776	851	75	-813	350	463	-112	463	36	-87	15	25	0
363	0	0	784	647	-137	-715	460	255	-67	395	-42	-102	-54	-19	0
364	0	0	497	426	-71	-461	284	177	-124	446	-60	-73	25	5	0
365	0	0	21	312	291	-166	-135	301	-79	356	-77	-120	-17	-79	0
366	0	0	-416	195	611	110	-513	403	-89	430	-38	-162	-64	-73	0
367	0	0	-823	143	966	340	-894	554	-116	360	-133	-194	-9	-91	0
368	0	0	-850	112	962	369	-906	537	-89	457	-48	-120	-64	-23	0
369	0	0	-756	97	853	329	-804	475	-135	384	-126	-147	-118	-62	0
370	0	0	-256	112	368	72	-312	240	-44	399	-34	-87	-69	-48	0
371	0	0	60	137	77	-98	-8	107	-64	384	-100	-73	-48	-73	0
372	0	0	511	174	-337	-342	424	-81	7	514	-58	-65	102	7	0
373	0	0	612	246	-366	-429	489	-60	-75	465	-85	-122	-54	-104	0
374	0	0	571	306	-265	-438	418	20	-13	556	-23	-15	17	19	0
375	0	0	-25	351	376	-163	-200	363	-174	409	-114	-85	-64	-79	0
376	0	0	-256	391	647	-67	-451	519	-91	446	-85	-128	-64	-79	0
377	0	0	-584	434	1018	75	-801	726	-71	444	-79	-83	-62	-34	0
378	0	0	-701	461	1162	120	-931	811	-89	428	-52	-65	-104	-110	0
379	0	0	-485	492	977	-3	-731	734	-129	382	-120	-54	-93	-168	0
380	0	0	-93	510	603	-208	-348	556	-64	485	-56	5	-9	-97	0
381	0	0	321	516	195	-418	63	355	-65	424	-98	-122	-58	-110	0
382	0	0	763	517	-246	-640	504	135	31	494	40	27	-25	62	0
383	0	0	778	517	-261	-647	519	128	-9	444	-46	5	-54	25	0
384	0	0	676	517	-159	-596	417	179	1	428	-62	-93	-32	-29	0
385	0	0	261	517	256	-389	2	386	-5	364	-5	-40	-97	44	0
386	0	0	-176	510	686	-167	-431	598	-213	426	-38	-135	-143	-91	0
387	0	0	-512	514	1026	-1	-769	770	-118	446	-77	-17	-145	-93	0
388	0	0	-692	514	1206	89	-949	860	-145	374	-95	-87	-110	-188	0
389	0	0	-369	533	902	-82	-635	717	-110	471	0	-79	-56	-69	0
390	0	0	-56	535	591	-239	-323	563	-87	428	-110	-29	-100	-52	0
391	0	0	416	545	129	-480	143	337	5	440	-17	-23	-77	-19	0
392	0	0	708	547	-161	-627	434	193	-3	504	-52	-62	21	-89	0
393	0	0	852	552	-300	-702	576	126	-75	467	-25	-71	-11	9	0
394	0	0	739	545	-194	-642	466	175	-25	442	0	-42	-112	-17	0
395	0	0	317	547	230	-432	43	388	-73	469	-15	27	-104	-17	0
396	0	0	-67	549	616	-241	-341	582	-75	461	-73	56	-114	-29	0
397	0	0	-426	549	975	-61	-700	762	-122	508	-118	-29	-64	-135	0
398	0	0	-538	560	1098	-11	-818	829	-145	432	-42	3	-147	-56	0
399	0	0	-345	566	911	-110	-628	738	-54	475	-64	-3	-38	-11	0
400	0	0	-29	566	595	-268	-312	580	-122	494	-48	-5	-91	-19	0
401	0	0	458	582	124	-520	167	353	56	502	-9	50	-42	7	0
402	0	0	794	583	-211	-688	502	186	-13	502	-3	3	-77	9	0
403	0	0	878	580	-298	-729	588	141	42	492	31	89	-17	120	0
404	0	0	706	580	-126	-643	416	227	-46	506	-36	-34	-54	13	0
405	0	0	283	583	300	-433	-8	441	-34	461	-27	62	-65	-42	0
406	0	0	-119	585	704	-233	-411	644	-91	498	-120	27	-97	-15	0
407	0	0	-450	595	1045	-72	-747	820	-129	517	-11	7	-19	-5	0
408	0	0	-528	595	1123	-33	-825	859	-104	506	-36	-32	-56	-34	0
409	0	0	-363	607	970	-122	-666	788	-56	519	-3	5	-77	-67	0
410	0	0	-46	611	657	-282	-351	634	-83	516	-19	29	-36	-3	0
411	0	0	465	618	153	-541	156	385	-36	547	-36	-40	-1	0	0
412	0	0	709	620	-89	-664	399	265	11	426	36	5	-31	34	0
413	0	0	816	628	-188	-722	502	220	-27	483	3	-15	-15	25	0
414	0	0	709	630	-79	-669	394	275	13	463	-31	25	-69	1	0
415	0	0	266	624	358	-445	-46	491	-21	517	-40	81	-23	-75	0
416	0	0	-190	634	824	-222	-507	729	-131	438	-87	-89	-207	-83	0
417	0	0	-430	644	1074	-107	-752	859	-44	448	31	87	-100	-46	0
418	0	0	-584	647	1231	-31	-907	939	-97	368	-1	-9	-133	-91	0
419	0	0	-367	651	1018	-142	-692	834	-118	494	-93	-1	-128	-40	0
420	0	0	33	661	628	-347	-297	644	38	440	7	-13	-87	-54	0
421	0	0	441	669	228	-555	106	448	0	452	-38	-3	-89	-15	0
422	0	0	799	679	-120	-739	459	279	-17	535	-13	34	-42	-25	0
423	0	0	891	692	-199	-791	545	246	-48	506	-17	-48	-5	-62	0
424	0	0	746	690	-56	-718	401	317	-13	504	-3	7	-108	15	0
425	0	0	278	698	420	-488	-71	559	-139	485	-98	-48	-133	-69	0
426	0	0	-128	698	826	-285	-477	762	-91	450	-48	-1	-106	-83	0
427	0	0	-415	704	1119	-144	-767	911	-161	430	-58	-65	-122	-48	0
428	0	0	-447	711	1158	-132	-802	934	-62	543	15	-9	-32	-9	0
429	0	0	-380	731	1111	-175	-745	921	-151	424	-126	-75	-85	-64	0
430	0	0	192	744	552	-468	-180	648	11	465	46	-42	-19	-100	0
431	0	0	520	746	226	-633	147	486	-31	531	-27	15	32	-34	0
432	0	0	800	760	-40	-780	420	360	-21	500	15	-73	-17	15	0
433	0	0	995	770	-225	-882	610	272	13	407	-44	-27	-38	-64	0
434	0	0	849	772	-77	-810	463	347	11	488	27	-19	-3	79	0
435	0	0	339	777	438	-558	-49	607	-104	388	-106	-102	-11	-58	0
436	0	0	23	785	762	-404	-369	773	-69	401	-27	-89	3	-161	0
437	0	0	-398	791	1189	-196	-793	990	-126	393	-69	-62	-54	-54	0
438	0	0	-431	808	1239	-188	-835	1023	-93	409	-5	-77	-104	-38	0
439	0	0	-266	830	1096	-282	-681	963	-71	395	-13	-75	-56	-50	0
440	0	0	152	840	688	-496	-268	764	-97	541	-50	-5	21	-19	0
441	0	0	634	855	221	-744	206	538	-9	504	-42	-60	-9	-60	0
442	0	0	909	871	-38	-890	473	416	38	549	-15	-15	65	60	0
443	0	0	1097	888	-209	-992	653	339	23	438	-38	-17	-60	-40	0
444	0	0	989	894	-95	-941	542	399	25	529	-25	17	60	62	0
445	0	0	544	902	358	-723	93	630	-91	500	-32	-13	21	27	0
446	0	0	201	909	708	-555	-253	808	3	519	-5	-23	-62	13	0
447	0	0	-229	923	1152	-347	-690	1037	-106	434	-52	-46	-83	-50	0
448	0	0	-286	940	1226	-327	-756	1083	-44	411	-87	-38	-75	-114	0
449	0	0	-159	964	1123	-402	-641	1043	-83	471	-42	29	-87	-32	0
450	0	0	310	985	675	-647	-182	830	-5	444	3	36	-114	64	0
451	0	0	761	1001	240	-881	260	620	46	488	-17	13	-44	141	0
452	0	0	1091	1016	-75	-1053	583	470	11	506	-29	-52	36	38	0
453	0	0	1202	1030	-172	-1116	687	429	-15	463	5	-11	-29	36	0
454	0	0	1087	1047	-40	-1067	563	503	77	492	73	1	87	62	0
455	0	0	701	1061	360	-881	170	710	5	376	-34	-7	-25	-7	0
456	0	0	301	1084	783	-692	-241	933	-19	494	34	3	46	21	0
457	0	0	-25	1096	1121	-535	-573	1108	-147	434	-46	-58	-31	-112	0
458	0	0	-115	1113	1228	-499	-671	1170	-17	475	-38	62	9	-38	0
459	0	0	-4	1140	1144	-568	-574	1142	-93	366	-133	13	-3	-112	0
460	0	0	449	1160	711	-804	-131	935	1	549	-69	36	67	3	0
461	0	0	786	1175	389	-980	198	782	-44	413	-17	-29	11	-21	0
462	0	0	1223	1189	-34	-1206	628	577	-38	496	-52	7	79	15	0
463	0	0	1268	1212	-56	-1240	662	578	23	452	29	65	32	65	0
464	0	0	1157	1222	65	-1189	546	643	-19	436	-32	-11	27	-73	0
465	0	0	735	1231	496	-983	119	863	-15	467	91	9	21	29	0
466	0	0	194	1245	1051	-719	-428	1148	-155	327	-106	-73	-65	-100	0
467	0	0	50	1262	1212	-656	-581	1237	-118	420	-7	21	89	-126	0
468	0	0	-175	1276	1451	-550	-813	1363	-126	362	-58	-38	-13	-58	0
469	0	0	83	1295	1212	-689	-564	1253	-106	395	-1	-3	-29	-106	0
470	0	0	378	1309	931	-843	-276	1120	-97	426	-5	-44	52	-67	0
471	0	0	918	1315	397	-1116	260	856	-38	442	-3	17	27	-17	0
472	0	0	1200	1328	128	-1264	536	728	-23	475	1	64	42	11	0
473	0	0	1319	1330	11	-1324	654	670	50	465	-44	46	19	9	0
474	0	0	1181	1336	155	-1258	513	745	-17	455	13	13	60	-3	0
475	0	0	733	1340	607	-1036	63	973	-42	446	-91	52	-42	-9	0
476	0	0	363	1338	975	-850	-306	1156	-67	444	-25	7	34	-108	0
477	0	0	29	1350	1321	-689	-646	1335	-52	397	-11	25	-5	-17	0
478	0	0	-141	1358	1499	-608	-820	1428	-129	366	-83	-42	-104	-93	0
479	0	0	121	1358	1237	-739	-558	1297	-42	506	-15	56	-36	-40	0
480	0	0	436	1361	925	-898	-244	1143	-25	469	1	31	-11	9	0
481	0	0	924	1354	430	-1139	247	892	-62	471	-21	11	-42	5	0
482	0	0	1201	1352	151	-1276	525	751	-13	500	-5	46	5	56	0
483	0	0	1355	1342	-13	-1348	684	664	5	479	-44	-69	15	-58	0
484	0	0	1185	1334	149	-1259	518	741	-19	473	-19	1	1	5	0
485	0	0	751	1303	552	-1027	99	927	-155	453	-52	-9	44	-48	0
486	0	0	337	1293	956	-815	-309	1124	-151	442	-85	21	-17	-147	0
487	0	0	-51	1270	1321	-609	-686	1295	-155	465	-87	56	-65	-83	0
488	0	0	-179	1239	1418	-530	-798	1328	-128	403	-62	-19	-128	-93	0
489	0	0	72	1216	1144	-644	-536	1180	-79	475	3	40	36	5	0
490	0	0	407	1198	791	-802	-192	994	-69	483	-36	48	5	-54	0
491	0	0	845	1165	320	-1005	262	742	-38	514	-50	5	-11	-58	0
492	0	0	1148	1131	-17	-1139	582	557	11	492	-60	95	-60	3	0
493	0	0	1295	1101	-194	-1198	744	453	79	488	7	118	7	44	0
494	0	0	1080	1061	-19	-1070	549	521	27	485	-48	46	11	21	0
495	0	0	650	1020	370	-835	140	695	-58	477	-77	42	-48	-36	0
496	0	0	192	987	795	-589	-301	891	-56	525	-62	48	3	-23	0
497	0	0	-204	946	1150	-371	-677	1048	-112	459	-104	23	-120	-65	0
498	0	0	-307	915	1222	-304	-764	1068	-69	422	-52	13	-71	5	0
499	0	0	-214	884	1098	-335	-656	991	-149	430	-85	21	-157	17	0
500	0	0	184	859	675	-521	-245	767	-3	533	-15	38	-9	60	0
501	0	0	547	828	281	-687	133	554	-1	465	-67	-25	-69	-67	0
502	0	0	940	801	-139	-870	539	331	91	496	50	25	17	67	0
503	0	0	1004	774	-230	-889	617	272	27	436	25	9	-31	75	0
504	0	0	859	735	-124	-797	491	305	62	490	-69	77	-9	36	0
505	0	0	445	706	261	-575	92	483	-19	432	-31	5	-56	-29	0
506	0	0	-70	682	752	-306	-411	717	-98	397	-77	56	-85	-17	0
507	0	0	-392	657	1049	-132	-720	853	-161	403	-124	-21	-114	-108	0
508	0	0	-504	630	1134	-63	-819	882	-40	420	13	77	-52	-21	0
509	0	0	-394	618	1012	-112	-703	815	-164	362	-89	-83	-83	-91	0
510	0	0	25	599	574	-312	-274	586	-15	446	-60	11	-67	-19	0
511	0	0	368	583	215	-475	76	399	5	426	-5	-5	40	-40	0
512	0	0	732	570	-162	-651	447	204	1	432	-65	40	-50	-75	0
513	0	0	941	550	-391	-745	666	79	27	502	13	5	54	73	0
514	0	0	655	529	-126	-592	390	201	-42	448	-102	-34	-25	23	0
515	0	0	355	517	162	-436	96	339	7	389	-13	17	-3	-13	0
516	0	0	-148	496	644	-174	-396	570	-38	384	-58	-44	-5	-85	0
517	0	0	-468	492	960	-12	-714	726	-110	351	-71	-75	-46	-122	0
518	0	0	-527	485	1012	21	-769	748	-116	498	-83	98	-7	-60	0
519	0	0	-415	483	898	-34	-656	690	-120	428	-60	-42	-52	-44	0
520	0	0	-37	475	512	-219	-274	493	-32	401	-27	-5	-42	-36	0
521	0	0	377	475	98	-426	139	286	-87	461	-65	-15	-1	-38	0
522	0	0	767	467	-300	-617	533	83	13	386	44	-13	-67	23	0
523	0	0	883	459	-424	-671	653	17	73	457	34	-11	56	9	0
524	0	0	601	446	-155	-523	378	145	-19	422	-58	-1	-100	-73	0
525	0	0	313	450	137	-381	88	293	-34	477	-34	7	-60	-83	0
526	0	0	-180	440	620	-130	-400	530	-89	465	-100	7	-40	-58	0
527	0	0	-442	444	886	-1	-664	665	-89	432	-87	-48	-52	-42	0
528	0	0	-526	444	970	41	-748	707	-98	428	79	-60	-38	-15	0
529	0	0	-414	455	869	-20	-641	662	-100	415	-91	21	-83	-11	0
530	0	0	37	450	413	-243	-188	431	-17	463	-112	-17	-32	-112	0
531	0	0	449	452	3	-450	223	227	-9	471	-23	25	-77	46	0
532	0	0	747	455	-292	-601	519	81	-27	452	-60	-58	-69	-34	0
533	0	0	908	455	-453	-681	680	1	-32	549	-46	-17	-17	-1	0
534	0	0	762	450	-312	-606	537	69	-38	483	-34	3	3	23	0
535	0	0	340	442	102	-391	119	272	-71	488	-36	-25	-67	7	0
536	0	0	-73	444	517	-185	-295	480	-98	405	5	-19	-104	15	0
537	0	0	-438	438	876	0	-657	657	-93	475	-54	19	0	-81	0
538	0	0	-594	438	1032	78	-813	735	-100	450	-64	-65	-110	-93	0
539	0	0	-393	452	845	-29	-619	648	-110	442	-126	-3	-29	-71	0
540	0	0	-2	455	457	-226	-229	456	-145	446	-58	-40	-7	-13	0
541	0	0	454	461	7	-457	223	234	-11	450	42	-100	31	-56	0
542	0	0	746	459	-287	-602	516	86	-54	424	5	-126	27	-69	0
543	0	0	947	453	-494	-700	720	-20	87	506	25	-1	-17	73	0
544	0	0	684	450	-234	-567	459	108	-79	382	-75	-85	-40	-3	0
545	0	0	410	452	42	-431	184	247	-5	409	34	-9	-3	-19	0
546	0	0	-73	452	525	-189	-299	488	-120	428	-75	-44	-42	-85	0
547	0	0	-346	455	801	-54	-573	628	-56	432	-9	-114	-110	-58	0
548	0	0	-552	452	1004	50	-778	728	-147	409	-62	-46	-54	-65	0
549	0	0	-373	461	834	-44	-603	647	-67	362	-54	-112	-91	-25	0
550	0	0	9	459	450	-234	-220	454	-54	502	-79	-21	-42	13	0
551	0	0	450	467	17	-458	216	242	7	409	-25	-114	-19	44	0
552	0	0	876	467	-409	-671	642	29	23	430	27	-122	-17	25	0
553	0	0	944	469	-475	-706	709	-3	38	430	-48	-27	-23	69	0
554	0	0	732	467	-265	-599	498	101	-97	397	-38	-83	-62	-15	0
555	0	0	474	461	-13	-467	243	224	-5	483	42	-56	-23	-32	0
556	0	0	-62	459	521	-198	-291	490	-25	364	-44	-34	-17	-89	0
557	0	0	-334	457	791	-61	-562	624	-85	370	-29	-65	-98	-143	0
558	0	0	-493	465	958	14	-725	711	-104	376	-19	-42	-112	-98	0
559	0	0	-271	477	748	-103	-509	612	-54	393	-48	-58	-50	-79	0
560	0	0	51	477	426	-264	-187	451	19	393	-73	19	-73	-50	0
561	0	0	423	479	56	-451	183	267	-87	366	-7	-38	-93	-15	0
562	0	0	876	481	-395	-678	635	43	11	558	-23	-17	5	29	0
563	0	0	933	485	-448	-709	690	18	7	488	-5	0	-9	3	0
564	0	0	727	477	-250	-602	488	113	-48	384	-48	-85	-60	-77	0
565	0	0	382	469	87	-425	147	278	-42	475	36	-34	-23	-25	0
566	0	0	-62	471	533	-204	-297	502	-120	432	-116	-46	-71	-124	0
567	0	0	-349	475	824	-63	-586	649	-106	446	-56	-54	-118	-50	0
568	0	0	-500	475	975	12	-737	725	-50	432	-7	-46	-25	-15	0
569	0	0	-380	475	855	-47	-617	665	-151	413	-81	-87	-64	-67	0
570	0	0	123	479	356	-301	-116	417	3	424	32	9	-54	15	0
571	0	0	482	481	-1	-481	241	240	15	428	-46	-56	23	-44	0
572	0	0	874	485	-389	-679	631	48	126	419	7	-44	-19	91	0
573	0	0	893	486	-407	-689	650	39	-5	455	-31	-48	-27	-13	0
574	0	0	775	475	-300	-625	537	87	54	510	81	-48	42	54	0
575	0	0	303	471	168	-387	67	319	-75	403	-62	-17	-98	-11	0
576	0	0	8	477	469	-242	-230	473	-34	463	27	-60	-52	-69	0
577	0	0	-394	473	867	-39	-630	670	-62	440	-40	17	-64	7	0
578	0	0	-495	465	960	15	-727	712	-149	438	-19	-71	-126	-54	0
579	0	0	-337	473	810	-68	-573	641	-85	473	7	3	-145	11	0
580	0	0	114	469	355	-291	-120	412	-13	496	-62	13	-1	-31	0
581	0	0	456	463	7	-459	224	235	-13	413	-62	-62	-54	-5	0
582	0	0	818	469	-349	-643	583	60	7	455	52	-21	-75	-3	0
583	0	0	938	461	-477	-699	707	-8	38	436	56	-87	1	100	0
584	0	0	755	463	-292	-609	523	85	-54	500	-124	-54	0	-67	0
585	0	0	378	459	81	-418	148	270	-85	457	38	-54	3	-56	0
586	0	0	-100	452	552	-176	-326	502	-112	496	-120	0	-89	-52	0
587	0	0	-460	444	904	8	-682	674	-108	372	-23	-75	-62	-145	0
588	0	0	-518	442	960	38	-739	701	-71	452	-7	60	-89	25	0
589	0	0	-394	442	836	-24	-615	639	-153	395	-75	-108	-75	-54	0
590	0	0	-13	442	455	-214	-234	448	-73	457	31	7	-21	32	0
591	0	0	343	440	97	-391	123	268	-85	446	-102	-137	-71	-54	0
592	0	0	783	440	-343	-611	563	48	17	483	36	23	1	-29	0
593	0	0	808	434	-374	-621	591	30	-29	391	-5	-75	-79	21	0
594	0	0	769	432	-337	-600	553	47	-27	465	21	-27	-13	-54	0
595	0	0	302	424	122	-363	90	273	-104	436	-21	52	-42	25	0
596	0	0	-144	422	566	-139	-355	494	-135	389	-89	9	-89	-112	0
597	0	0	-474	422	896	26	-685	659	-62	411	-97	-3	-60	-108	0
598	0	0	-604	422	1026	91	-815	724	-129	411	-44	-64	-151	-73	0
599	0	0	-510	415	925	47	-717	670	-128	434	-62	-58	-131	-38	0
600	0	0	-59	420	479	-180	-269	449	-60	413	31	-67	-44	1	0
601	0	0	400	417	17	-408	191	217	-32	442	-60	-48	-50	-65	0
602	0	0	791	413	-378	-602	584	17	-11	506	73	67	-23	91	0
603	0	0	818	409	-409	-613	613	0	-58	467	-15	-34	0	9	0
604	0	0	736	409	-327	-572	531	41	3	446	-50	52	-7	23	0
605	0	0	328	395	67	-361	130	231	-81	483	-73	0	-58	-27	0
606	0	0	-72	395	467	-161	-269	431	-36	490	17	58	-42	-15	0
607	0	0	-479	384	863	47	-671	623	-120	374	-46	-62	-145	-60	0
608	0	0	-545	386	931	79	-738	658	-73	426	-48	31	-62	-81	0
609	0	0	-340	393	733	-26	-536	563	-60	380	13	7	-27	19	0
610	0	0	13	397	384	-205	-185	390	27	521	-19	36	-29	-25	0
611	0	0	460	395	-65	-427	262	165	54	479	50	-81	1	19	0
612	0	0	779	393	-386	-586	582	3	42	506	15	56	27	67	0
613	0	0	796	391	-405	-593	600	-7	-79	442	-27	-46	-79	7	0
614	0	0	801	384	-417	-592	609	-16	1	541	-7	79	-23	89	0
615	0	0	309	376	67	-342	121	221	-31	479	-65	67	-32	-52	0
616	0	0	-112	376	488	-132	-300	432	-89	422	9	3	-143	-1	0
617	0	0	-370	376	746	-3	-558	561	-38	469	-9	42	-32	-31	0
618	0	0	-574	374	948	100	-761	661	-100	485	-54	23	-64	-58	0
619	0	0	-376	378	754	-1	-565	566	-11	432	38	13	-79	-1	0
620	0	0	-8	376	384	-184	-196	380	40	486	29	129	-65	-31	0
621	0	0	357	382	25	-369	166	203	-5	488	-48	31	3	-38	0
622	0	0	709	386	-323	-547	516	31	44	504	36	110	-11	46	0
623	0	0	804	370	-434	-587	619	-32	-23	531	13	-19	-46	-25	0
624	0	0	663	372	-291	-517	477	40	73	550	-58	164	-85	13	0
625	0	0	155	362	207	-258	-26	284	-91	436	-44	-19	-120	-42	0
626	0	0	-196	372	568	-88	-382	470	-81	543	19	56	-85	-29	0
627	0	0	-627	360	987	133	-807	673	-164	465	-34	-50	-162	-58	0
628	0	0	-681	362	1043	159	-862	702	-52	477	-9	3	-64	-1	0
629	0	0	-629	360	989	134	-809	674	-155	492	-42	9	-102	-85	0
630	0	0	-198	364	562	-83	-380	463	-120	426	-1	-34	-159	-83	0
631	0	0	254	362	108	-308	73	235	25	529	32	21	0	-21	0
632	0	0	550	368	-182	-459	366	93	69	539	-19	79	-36	-23	0
633	0	0	701	364	-337	-532	519	13	9	519	-15	3	-46	11	0
634	0	0	536	360	-176	-448	356	92	-46	486	-13	21	25	23	0
635	0	0	123	355	232	-239	-54	293	-17	485	19	42	-87	-44	0
636	0	0	-338	356	694	-9	-516	525	-137	475	-42	7	-139	19	0
637	0	0	-675	349	1024	163	-849	686	-122	442	1	23	-116	-110	0
638	0	0	-718	347	1065	185	-891	706	-32	438	-32	21	-190	-75	0
639	0	0	-607	353	960	127	-783	656	-54	440	-54	77	-110	-9	0
640	0	0	-321	356	677	-17	-499	516	-129	471	-52	-17	-89	-97	0
641	0	0	220	355	135	-287	42	245	-52	517	-38	-38	-31	-44	0
642	0	0	606	360	-246	-483	426	57	48	516	31	31	50	-11	0
643	0	0	678	360	-318	-519	498	21	25	477	-3	5	-102	19	0
644	0	0	519	351	-168	-435	343	91	-19	490	-81	54	-83	-5	0
645	0	0	68	349	281	-208	-106	315	-77	434	-48	-7	-133	-40	0
646	0	0	-386	349	735	18	-560	542	-98	444	-52	3	-83	-52	0
647	0	0	-687	345	1032	171	-859	688	-64	448	-95	-1	-93	-172	0
648	0	0	-828	343	1171	242	-999	757	-135	463	-19	-54	-120	-7	0
649	0	0	-554	351	905	101	-729	628	-69	508	-32	29	-44	-69	0
650	0	0	-275	351	626	-38	-450	488	-60	504	0	1	-62	3	0
651	0	0	212	351	139	-281	36	245	-34	457	-5	-13	-65	-89	0
652	0	0	560	353	-207	-456	383	73	46	481	65	-34	-9	-5	0
653	0	0	630	351	-279	-490	454	36	-5	475	-73	25	-87	15	0
654	0	0	620	345	-275	-482	447	35	21	519	-17	29	-31	48	0
655	0	0	194	337	143	-265	25	240	-19	415	36	-21	-116	-15	0
656	0	0	-216	331	547	-57	-381	439	-54	434	-21	-17	-131	-34	0
657	0	0	-578	339	917	119	-747	628	-85	424	-19	-38	-104	-81	0
658	0	0	-685	341	1026	172	-855	683	-126	465	-56	-36	-85	-21	0
659	0	0	-510	339	849	85	-679	594	-104	471	-77	-32	-46	-87	0
660	0	0	-153	341	494	-94	-323	417	-40	459	-11	-79	-77	-31	0
661	0	0	244	341	97	-292	73	219	-31	463	-27	-48	-34	-32	0
662	0	0	599	345	-254	-472	426	45	0	469	9	-34	-52	-40	0
663	0	0	727	349	-378	-538	552	-14	11	409	40	-9	-104	62	0
664	0	0	554	343	-211	-448	382	66	-25	407	-11	-19	-62	-7	0
665	0	0	159	333	174	-246	-7	253	-60	420	23	-50	-58	-9	0
666	0	0	-272	335	607	-31	-439	471	-110	436	-116	-98	-108	-34	0
667	0	0	-586	329	915	128	-750	622	-149	351	-60	-40	-164	-48	0
668	0	0	-650	331	981	159	-815	656	-100	391	-83	9	-54	-147	0
669	0	0	-497	335	832	81	-664	583	-38	417	-29	-112	-40	-31	0
670	0	0	-95	337	432	-121	-263	384	-60	386	-25	-108	-67	19	0
671	0	0	310	337	27	-323	141	182	-62	486	-87	-32	-9	-60	0
672	0	0	746	343	-403	-544	574	-30	48	446	-11	-62	-38	38	0
673	0	0	775	339	-436	-557	605	-48	19	386	34	-44	-11	44	0
674	0	0	693	335	-358	-514	525	-11	-34	405	-60	-164	50	-104	0
675	0	0	312	327	15	-319	148	171	-75	358	-44	-83	-1	-91	0
676	0	0	-218	323	541	-52	-379	432	-131	356	-7	-153	-73	-95	0
677	0	0	-418	323	741	47	-579	532	-38	370	0	-89	-93	-67	0
678	0	0	-612	323	935	144	-773	629	-69	380	-60	-89	19	-71	0
679	0	0	-396	327	723	34	-559	525	-95	331	-15	-83	-104	-108	0
680	0	0	-10	331	341	-160	-175	336	-23	320	13	-83	52	-100	0
681	0	0	356	335	-21	-345	188	157	-102	364	-29	-192	27	5	0
682	0	0	827	339	-488	-583	657	-74	-9	413	-3	-73	-23	-36	0
683	0	0	850	331	-519	-590	684	-94	-21	362	-46	-93	-3	-44	0
684	0	0	693	327	-366	-510	529	-19	-81	403	1	-135	-25	-54	0
685	0	0	332	327	-5	-329	168	161	-56	360	-32	-79	-13	-77	0
686	0	0	-177	325	502	-74	-339	413	-122	281	-5	-157	-19	-98	0
687	0	0	-521	320	841	100	-681	580	-209	380	-38	-162	-54	-153	0
688	0	0	-639	325	964	157	-801	644	-112	322	-56	-108	-97	-161	0
689	0	0	-423	327	750	48	-586	538	-64	320	11	-116	-69	-69	0
690	0	0	-33	331	364	-149	-198	347	-54	351	-48	-133	31	-124	0
691	0	0	414	327	-87	-370	250	120	-69	353	3	-143	-36	-77	0
692	0	0	744	329	-415	-536	579	-43	-34	436	-40	-65	21	-100	0
693	0	0	909	322	-587	-615	748	-132	-3	376	-36	-89	-25	-19	0
694	0	0	744	325	-419	-534	581	-47	-32	378	34	-174	40	-36	0
695	0	0	407	322	-85	-364	246	118	-58	366	-23	-15	1	15	0
696	0	0	-46	320	366	-137	-206	343	-42	238	-69	-133	-110	-129	0
697	0	0	-353	320	673	16	-513	496	38	310	60	-145	-11	-27	0
698	0	0	-617	323	940	147	-778	631	-133	269	-106	-195	-97	-64	0
699	0	0	-348	323	671	12	-509	497	-36	263	-48	-137	-52	-81	0
700	0	0	-24	325	349	-150	-186	337	-7	323	-102	-141	85	-87	0
701	0	0	484	329	-155	-406	319	87	-27	366	-54	-100	48	13	0
702	0	0	808	331	-477	-569	642	-73	17	296	-25	-180	25	-38	0
703	0	0	924	327	-597	-625	760	-135	40	374	21	-133	104	50	0
704	0	0	784	331	-453	-557	618	-61	-25	356	-71	-180	46	-15	0
705	0	0	378	322	-56	-350	217	133	-13	349	-89	-93	42	-73	0
706	0	0	-136	314	450	-89	-293	382	-77	320	-25	-73	21	1	0
707	0	0	-382	316	698	33	-540	507	-124	331	-46	-164	15	-131	0
708	0	0	-572	316	888	128	-730	602	-75	339	-29	-89	54	-25	0
709	0	0	-445	325	770	60	-607	547	-153	263	-100	-89	-81	-62	0
710	0	0	-12	323	335	-155	-173	329	-64	411	3	-89	112	-48	0
711	0	0	375	325	-50	-350	212	137	-11	395	-7	-71	65	58	0
712	0	0	718	327	-391	-522	554	-32	38	380	-23	-126	104	27	0
713	0	0	852	323	-529	-587	690	-103	34	409	-13	-34	122	-7	0
714	0	0	665	322	-343	-493	504	-10	17	351	-50	-114	36	27	0
715	0	0	286	318	32	-302	127	175	5	434	-46	-56	104	3	0
716	0	0	-176	312	488	-68	-332	400	-81	304	-93	-108	-34	-89	0
717	0	0	-524	316	840	104	-682	578	-67	405	-27	-29	67	-58	0
718	0	0	-723	318	1041	202	-882	679	-120	343	-60	-67	-81	-87	0
719	0	0	-533	316	849	108	-691	582	-83	391	-73	36	0	-85	0
720	0	0	-211	314	525	-51	-368	419	-52	419	-98	21	-56	-23	0
721	0	0	291	325	34	-308	128	179	31	419	60	73	29	9	0
722	0	0	643	327	-316	-485	479	5	54	467	-7	85	-13	31	0
723	0	0	732	325	-407	-528	569	-41	52	450	-34	44	89	-27	0
724	0	0	531	316	-215	-423	373	50	17	440	-3	48	-11	17	0
725	0	0	91	308	217	-199	-63	262	-3	403	5	135	-67	-1	0
726	0	0	-271	314	585	-21	-428	449	25	395	-17	118	-52	-77	0
727	0	0	-624	314	938	155	-781	626	-40	490	-31	153	-32	-38	0
728	0	0	-834	304	1138	265	-986	721	-126	434	-85	106	-141	-81	0
729	0	0	-578	314	892	132	-735	603	15	473	65	137	-44	32	0
730	0	0	-246	318	564	-36	-405	441	-36	475	-5	162	-31	-29	0
731	0	0	231	318	87	-274	72	202	102	496	17	225	-97	65	0
732	0	0	510	320	-190	-415	350	65	40	508	17	162	32	31	0
733	0	0	700	318	-382	-509	541	-32	34	531	17	170	-54	62	0
734	0	0	447	314	-133	-380	290	90	17	510	-42	205	-64	7	0
735	0	0	107	312	205	-209	-49	258	-44	514	-25	203	-58	-52	0
736	0	0	-434	310	744	62	-589	527	-89	533	-64	234	-81	-38	0
737	0	0	-681	310	991	185	-836	650	-32	436	-46	182	-137	-83	0
738	0	0	-787	316	1103	235	-945	709	-32	605	-50	254	-75	-44	0
739	0	0	-741	316	1057	212	-899	686	-87	475	-29	124	-34	-69	0
740	0	0	-254	322	576	-34	-415	449	5	568	-65	217	-95	-50	0
741	0	0	159	318	159	-238	0	238	7	554	-19	254	-21	54	0
742	0	0	496	322	-174	-409	335	74	-1	514	-95	131	-114	-73	0
743	0	0	634	318	-316	-476	475	1	54	545	25	240	-102	-23	0
744	0	0	453	316	-137	-384	295	89	71	436	52	151	-69	-19	0
745	0	0	78	308	230	-193	-76	269	-31	506	-13	164	-211	-56	0
746	0	0	-390	308	698	41	-544	503	-95	488	-64	186	-139	-93	0
747	0	0	-685	312	997	186	-841	654	1	517	-60	190	-238	-73	0
748	0	0	-850	312	1162	269	-1006	737	-100	525	-44	182	-203	-83	0
749	0	0	-671	314	985	178	-828	649	-65	523	-9	122	-190	-17	0
750	0	0	-271	318	589	-23	-430	453	38	560	11	128	-112	-36	0
751	0	0	115	318	203	-216	-44	260	-29	504	-73	50	-110	-155	0
752	0	0	512	322	-190	-417	351	66	114	535	42	114	-135	65	0
753	0	0	638	318	-320	-478	479	-1	126	471	-71	85	-188	-42	0
754	0	0	480	312	-168	-396	324	72	-19	549	-34	118	-131	-27	0
755	0	0	58	314	256	-186	-99	285	-34	465	-114	52	-209	-69	0
756	0	0	-339	312	651	13	-495	481	-67	479	-69	65	-141	-81	0
757	0	0	-663	314	977	174	-820	645	-60	477	-67	118	-149	-73	0
758	0	0	-840	316	1156	262	-998	736	-106	426	-75	13	-178	-135	0
759	0	0	-700	312	1012	194	-856	662	-67	461	-48	5	-161	-60	0
760	0	0	-306	318	624	-6	-465	471	-23	413	-38	-5	-135	-83	0
761	0	0	159	318	159	-238	0	238	7	481	0	54	-100	-34	0
762	0	0	413	322	-91	-367	252	115	-75	440	-44	-17	-48	-97	0
763	0	0	667	316	-351	-491	509	-17	56	514	-34	17	-83	-71	0
764	0	0	428	314	-114	-371	271	100	27	440	-25	5	-50	13	0
765	0	0	86	314	228	-200	-71	271	-9	420	-77	-1	-128	-116	0
766	0	0	-384	306	690	39	-537	498	-79	374	-69	-56	-131	-60	0
767	0	0	-741	310	1051	215	-896	680	-120	393	-139	-52	-190	-67	0
768	0	0	-832	306	1138	263	-985	722	-73	401	-32	-60	-102	-13	0
769	0	0	-625	312	937	156	-781	624	-139	469	-69	-71	-64	-128	0
770	0	0	-283	320	603	-18	-443	461	0	419	-25	-27	-93	-15	0
771	0	0	177	312	135	-244	21	223	-19	424	5	-102	-19	-23	0
772	0	0	455	314	-141	-384	298	86	-27	426	-40	-79	-58	-5	0
773	0	0	655	308	-347	-481	501	-19	-9	438	-54	-64	-1	-5	0
774	0	0	463	306	-157	-384	310	74	-3	413	-44	-83	-25	-17	0
775	0	0	52	300	248	-176	-98	274	-69	358	-87	-166	-87	-118	0
776	0	0	-344	300	644	22	-494	472	-83	386	-97	-104	-81	-46	0
777	0	0	-699	300	999	199	-849	649	-172	322	-102	-100	-120	-186	0
778	0	0	-780	304	1084	238	-932	694	-67	358	-85	-75	-67	-23	0
779	0	0	-603	314	917	144	-760	615	-100	347	-60	-50	-116	-64	0
780	0	0	-218	323	541	-52	-379	432	-67	356	-89	-118	-52	-58	0
781	0	0	225	327	102	-276	61	214	58	395	-58	-116	-25	3	0
782	0	0	631	335	-296	-483	463	19	56	384	-36	-118	11	-46	0
783	0	0	765	337	-428	-551	596	-45	-9	382	-36	-93	-19	13	0
784	0	0	593	345	-248	-469	420	48	-34	409	5	-116	46	3	0
785	0	0	132	353	221	-242	-44	287	-85	308	-137	-161	-13	-147	0
786	0	0	-236	353	589	-58	-412	471	-81	395	-102	-161	-44	21	0
787	0	0	-599	355	954	122	-776	654	-135	370	-126	-114	-15	-44	0
788	0	0	-776	347	1123	214	-949	735	-162	273	-112	-161	-128	-91	0
789	0	0	-559	343	902	108	-730	622	-54	283	-32	-151	-73	-89	0
790	0	0	-209	341	550	-66	-379	445	-87	294	-128	-85	-110	-108	0
791	0	0	312	341	29	-326	141	185	-77	401	67	-166	17	-3	0
792	0	0	608	341	-267	-474	437	37	17	356	-29	-159	-19	-56	0
793	0	0	779	349	-430	-564	604	-40	15	333	1	-149	25	-62	0
794	0	0	555	358	-197	-456	376	80	-91	306	-11	-139	-21	-50	0
795	0	0	194	370	176	-282	9	273	-159	322	-159	-137	-89	-69	0
796	0	0	-194	370	564	-88	-379	467	-114	378	-65	-122	-54	-149	0
797	0	0	-679	382	1061	148	-870	721	-184	308	-58	-151	-62	-104	0
798	0	0	-725	384	1109	170	-917	746	-166	252	-120	-232	-112	-126	0
799	0	0	-566	386	952	90	-759	669	-102	271	-62	-108	-98	-54	0
800	0	0	-231	372	603	-70	-417	487	-135	318	-129	-180	-97	-223	0
801	0	0	375	376	1	-375	187	188	5	378	5	-19	-44	42	0
802	0	0	645	372	-273	-508	459	49	-29	318	9	-157	-27	-21	0
803	0	0	878	370	-508	-624	693	-69	50	384	-19	-116	-19	42	0
804	0	0	628	376	-252	-502	440	62	-81	300	-46	-135	-9	-13	0
805	0	0	268	366	98	-317	85	232	-83	345	-97	-172	-46	-108	0
806	0	0	-231	343	574	-56	-402	458	-135	353	-50	-139	-64	-71	0
807	0	0	-625	329	954	148	-789	641	-161	254	-124	-164	-180	-116	0
808	0	0	-624	322	946	151	-785	634	-97	372	-40	-114	-75	-71	0
809	0	0	-557	327	884	115	-720	605	-135	306	-97	-149	-73	-56	0
810	0	0	-167	323	490	-78	-328	406	-58	393	-141	-77	-46	-48	0
811	0	0	312	325	13	-318	149	169	-34	372	-95	-122	-31	-38	0
812	0	0	687	329	-358	-508	522	-14	0	356	-58	-56	-77	0	0
813	0	0	851	339	-512	-595	681	-86	1	372	-11	-106	-23	3	0
814	0	0	697	337	-360	-517	528	-11	-48	362	-48	-129	-46	-25	0
815	0	0	318	335	17	-326	150	176	-58	298	-31	-129	-54	-69	0
816	0	0	-163	331	494	-84	-328	412	-102	362	-64	-64	-89	-32	0
817	0	0	-489	333	822	78	-655	577	-217	329	-162	-135	-186	-122	0
818	0	0	-571	327	898	122	-734	612	-89	446	-98	-104	-23	-58	0
819	0	0	-452	327	779	62	-615	553	-162	308	-81	-98	-128	-102	0
820	0	0	-72	327	399	-127	-235	363	-42	353	-69	-15	-122	-77	0
821	0	0	345	322	-23	-333	184	149	-62	397	-71	-124	-56	0	0
822	0	0	651	318	-333	-484	492	-7	-38	378	-17	-52	-87	-34	0
823	0	0	807	322	-485	-564	646	-81	-3	417	-89	9	-29	-44	0
824	0	0	680	310	-370	-495	525	-30	-118	372	-95	-58	-65	-60	0
825	0	0	246	302	56	-274	95	179	-79	384	-9	-56	-27	-50	0
826	0	0	-136	306	442	-85	-289	374	-87	351	-112	-56	-75	-93	0
827	0	0	-493	304	797	94	-645	550	-203	389	-114	-71	-97	-118	0
828	0	0	-573	298	871	137	-722	584	-102	384	-32	-75	-87	-106	0
829	0	0	-406	304	710	51	-558	507	-79	345	7	3	-79	-64	0
830	0	0	-37	306	343	-134	-190	324	-7	351	-62	-79	-54	-137	0
831	0	0	402	304	-98	-353	250	103	36	388	-11	-3	-25	-11	0
832	0	0	713	306	-407	-509	560	-50	-13	393	-38	-50	-25	-32	0
833	0	0	909	302	-607	-605	758	-152	79	329	52	-71	-38	-50	0
834	0	0	654	296	-358	-475	506	-31	21	327	11	-9	-29	-50	0
835	0	0	271	292	21	-281	125	156	-69	393	-114	-23	-95	-106	0
836	0	0	-180	283	463	-51	-321	373	-106	374	-42	-120	-98	-89	0
837	0	0	-525	289	814	118	-669	551	-71	329	-36	-75	-157	-73	0
838	0	0	-623	292	915	165	-769	603	-89	292	-65	-38	-182	-54	0
839	0	0	-439	298	737	70	-588	517	-69	329	40	3	-118	-11	0
840	0	0	-93	300	393	-103	-243	346	-19	368	-34	-46	-31	3	0
841	0	0	311	302	-9	-306	160	146	-104	345	-85	-31	-95	-64	0
842	0	0	779	300	-479	-539	629	-89	67	436	-27	13	-32	-17	0
843	0	0	829	298	-531	-563	680	-116	32	395	58	-19	-38	54	0
844	0	0	724	292	-432	-508	578	-70	-1	401	-106	-15	-21	-71	0
845	0	0	360	291	-69	-325	214	111	56	380	-11	-21	25	-46	0
846	0	0	-205	287	492	-41	-348	389	-112	312	-98	-62	-38	-93	0
847	0	0	-448	291	739	78	-593	515	-93	420	-3	-29	11	-40	0
848	0	0	-561	298	859	131	-710	578	-65	397	-79	-11	-38	-31	0
849	0	0	-445	298	743	73	-594	520	-32	411	-7	7	1	-19	0
850	0	0	-91	306	397	-107	-244	351	-23	413	-79	-38	-64	-46	0
851	0	0	373	298	-75	-335	224	111	62	432	36	13	85	38	0
852	0	0	738	304	-434	-521	586	-65	7	481	-21	-27	106	-50	0
853	0	0	903	310	-593	-606	748	-141	75	364	-36	31	-13	11	0
854	0	0	680	296	-384	-488	532	-44	-13	372	0	-29	5	23	0
855	0	0	291	298	7	-294	142	152	-83	388	-91	-44	-17	-93	0
856	0	0	-125	294	419	-84	-272	356	-46	362	-38	-54	5	-95	0
857	0	0	-501	294	795	103	-648	544	-97	407	-54	-21	-50	-91	0
858	0	0	-664	298	962	183	-813	630	-151	306	-116	-79	-91	-131	0
859	0	0	-466	306	772	80	-619	539	-110	401	-27	-27	-40	17	0
860	0	0	-8	308	316	-150	-162	312	-3	403	27	11	-95	40	0
861	0	0	440	314	-126	-377	283	94	3	452	-1	13	11	-60	0
862	0	0	765	308	-457	-536	611	-74	67	438	1	95	-19	83	0
863	0	0	884	314	-570	-599	727	-128	102	399	-5	46	60	21	0
864	0	0	762	291	-471	-526	616	-90	106	450	-36	75	-75	40	0
865	0	0	278	273	-5	-275	141	134	-79	450	-89	64	-79	1	0
866	0	0	-102	256	358	-77	-230	307	-34	368	-34	-1	-87	-91	0
867	0	0	-502	244	746	129	-624	495	-36	353	-34	7	-62	-34	0
868	0	0	-630	219	849	205	-739	534	-108	391	0	27	-91	0	0
869	0	0	-514	174	688	170	-601	431	25	345	-50	21	-100	-15	0
870	0	0	-193	129	322	32	-257	225	7	403	-9	-36	-71	7	0
871	0	0	216	67	-149	-141	182	-41	44	450	-21	25	-25	-27	0
872	0	0	568	21	-547	-294	557	-263	13	508	-17	31	5	19	0
873	0	0	688	9	-679	-348	683	-335	58	452	21	0	13	64	0
874	0	0	554	19	-535	-286	544	-258	1	446	3	1	-9	-7	0
875	0	0	238	60	-178	-149	208	-59	95	450	9	48	9	46	0
876	0	0	-258	166	424	46	-341	295	-75	407	-64	-50	-5	-44	0
877	0	0	-445	323	768	61	-606	545	-58	384	-75	31	-44	-93	0
878	0	0	-487	543	1030	-28	-758	786	-5	457	-9	85	9	21	0
879	0	0	-245	783	1028	-269	-636	905	-52	436	-40	31	31	-27	0
880	0	0	318	1101	783	-709	-232	942	60	463	25	44	19	-15	0
881	0	0	828	1410	582	-1119	123	996	-9	453	-27	-34	64	-13	0
882	0	0	1401	1767	366	-1584	517	1066	13	395	-13	-17	15	5	0
883	0	0	1783	2172	389	-1977	697	1280	116	438	34	83	100	34	0
884	0	0	1826	2615	789	-2220	518	1702	-5	436	-34	1	23	-11	0
885	0	0	1673	3034	1361	-2353	156	2197	116	452	-60	85	54	-64	0
886	0	0	1408	3472	2064	-2440	-328	2768	71	386	-3	60	-17	50	0
887	0	0	1285	3841	2556	-2563	-635	3198	29	337	-5	19	-27	-83	0
888	0	0	1339	4138	2799	-2738	-730	3468	-7	483	-36	71	29	-48	0
889	0	0	1481	4262	2781	-2871	-650	3521	-11	300	-79	23	-71	-83	0
890	0	0	1944	4184	2240	-3064	-148	3212	58	461	32	64	7	9	0
891	0	0	2181	3862	1681	-3021	250	2771	50	409	50	58	36	-19	1
892	0	0	2318	3404	1086	-2861	616	2245	46	419	-3	65	31	21	0
893	0	0	2142	2667	525	-2404	808	1596	32	475	46	25	-1	81	0
894	0	0	1591	2000	409	-1795	591	1204	-62	477	-73	42	40	13	0
895	0	0	963	1453	490	-1208	236	971	-79	432	0	11	-60	11	0
896	0	0	302	1043	741	-672	-219	892	-137	444	11	-3	-52	1	0
897	0	0	-234	776	1010	-271	-622	893	-184	388	-67	-44	-89	-85	0
898	0	0	-380	514	894	-67	-637	704	-34	413	1	64	-46	-5	0
899	0	0	-465	289	754	88	-609	521	-131	411	-56	31	-56	-56	0
900	0	0	-89	180	269	-45	-179	224	-23	430	9	-32	7	-27	0
901	0	0	358	139	-219	-248	288	-40	36	440	3	79	-25	38	0
902	0	0	701	106	-595	-403	648	-244	-15	521	-29	77	11	21	0
903	0	0	797	97	-700	-447	748	-301	-23	517	40	7	-50	102	0
904	0	0	678	85	-593	-381	635	-254	29	403	48	48	-56	98	0
905	0	0	310	91	-219	-200	264	-64	-29	395	-27	42	-81	-60	0
906	0	0	-219	157	376	31	-297	266	-17	310	23	-19	-19	-97	0
907	0	0	-477	234	711	121	-594	472	-77	411	3	36	-77	-118	0
908	0	0	-646	294	940	176	-793	617	-122	380	-36	17	-104	-79	0
909	0	0	-460	343	803	58	-631	573	-48	407	-60	56	-69	-106	0
910	0	0	-2	382	384	-190	-193	383	-44	459	15	64	-23	-65	0
911	0	0	433	420	-13	-426	223	203	11	438	-11	-15	-5	-50	0
912	0	0	736	430	-306	-583	521	62	11	426	-17	-27	44	-58	0
913	0	0	982	455	-527	-718	754	-36	85	457	3	62	29	77	0
914	0	0	744	459	-285	-601	514	87	-56	403	-54	-15	-89	15	0
915	0	0	486	450	-36	-468	261	207	-3	422	-21	32	-27	-100	0
916	0	0	10	438	428	-224	-209	433	3	374	48	79	-9	-71	0
917	0	0	-431	438	869	-3	-650	653	-143	370	-54	-71	-95	-67	0
918	0	0	-423	448	871	-12	-647	659	65	356	-19	34	-65	7	0
919	0	0	-376	446	822	-35	-599	634	-93	446	-1	54	-64	-1	0
920	0	0	9	453	444	-231	-217	448	-23	325	19	-64	-73	-67	0
921	0	0	448	457	9	-452	219	233	25	455	-9	-34	-50	-34	0
922	0	0	777	463	-314	-620	545	74	-34	403	38	-56	-48	71	0
923	0	0	942	469	-473	-705	707	-2	3	395	-64	65	-71	-21	0
924	0	0	783	465	-318	-624	550	73	-50	428	-32	-34	-93	21	0
925	0	0	390	465	75	-427	157	270	-36	438	-48	3	-120	-31	0
926	0	0	-62	459	521	-198	-291	490	-81	351	-21	-69	-131	-34	0
927	0	0	-336	469	805	-66	-570	637	-44	323	-7	-29	-112	-104	0
928	0	0	-498	475	973	11	-735	724	-108	356	-27	-48	-116	-58	0
929	0	0	-374	483	857	-54	-615	670	-102	345	-29	-104	-104	-133	0
930	0	0	33	490	457	-261	-212	473	32	420	-23	-9	-62	0	0
931	0	0	485	498	13	-491	236	255	-95	486	-69	-23	-38	13	0
932	0	0	828	506	-322	-667	575	92	11	442	19	1	-139	-1	0
933	0	0	895	500	-395	-697	645	52	-73	419	-34	-15	-40	-102	0
934	0	0	732	494	-238	-613	485	128	-54	380	-32	-67	-1	-58	0
935	0	0	392	490	98	-441	147	294	-32	389	-13	-54	-60	-1	0
936	0	0	-55	494	549	-219	-302	521	-34	393	-64	-44	-91	-13	0
937	0	0	-425	498	923	-36	-674	710	-112	322	-69	-129	-128	-128	0
938	0	0	-539	506	1045	16	-792	775	-75	349	-64	-67	-3	-93	0
939	0	0	-340	517	857	-88	-598	687	-137	318	-21	-81	-102	-106	0
940	0	0	25	521	496	-273	-235	508	-54	415	-48	-60	-11	-7	0
941	0	0	423	525	102	-474	160	313	-31	347	-44	-48	-32	-21	0
942	0	0	893	529	-364	-711	628	82	13	384	-34	-56	-21	-71	0
943	0	0	953	533	-420	-743	686	56	-23	380	11	-60	-15	-19	0
944	0	0	777	537	-240	-657	508	148	-62	360	27	-40	0	-46	0
945	0	0	466	539	73	-502	196	306	-64	329	-13	-129	-3	-114	0
946	0	0	-83	545	628	-231	-355	586	-124	364	-83	-98	-42	-122	0
947	0	0	-374	541	915	-83	-644	728	-174	300	-65	-133	-58	-155	0
948	0	0	-444	541	985	-48	-714	763	-34	327	36	-155	-32	-31	0
949	0	0	-406	550	956	-72	-681	753	-157	248	-93	-73	-122	-87	0
950	0	0	43	564	521	-303	-239	542	-38	362	-52	-141	-38	-112	0
951	0	0	454	566	112	-510	171	339	-65	415	-42	-110	-67	-19	0
952	0	0	886	568	-318	-727	602	125	29	448	-40	-87	-1	5	0
953	0	0	1024	582	-442	-803	733	70	-73	368	19	-133	-21	3	0
954	0	0	896	582	-314	-739	605	134	-9	428	25	-73	9	-19	0
955	0	0	474	580	106	-527	184	343	-75	261	-31	-159	-44	-124	0
956	0	0	38	585	547	-311	-254	566	-81	356	-62	-93	-42	-129	0
957	0	0	-363	597	960	-117	-661	778	-174	339	-48	-153	-97	-98	0
958	0	0	-432	603	1035	-85	-733	819	-83	322	-19	-168	-62	-98	0
959	0	0	-405	613	1018	-104	-711	815	-205	246	-91	-275	-65	-114	0
960	0	0	108	622	514	-365	-203	568	-100	360	19	-91	-56	-40	0
961	0	0	503	632	129	-567	187	380	-44	331	-7	-89	-50	-32	0
962	0	0	898	642	-256	-770	577	193	-29	382	-15	-176	-65	-25	0
963	0	0	1090	642	-448	-866	769	97	17	341	13	-87	-42	-40	0
964	0	0	926	651	-275	-788	600	188	-56	351	-31	-221	-32	-73	0
965	0	0	555	657	102	-606	226	379	1	325	-3	-102	-54	21	0
966	0	0	62	665	603	-363	-270	634	-79	240	-50	-174	-118	-108	0
967	0	0	-212	680	892	-234	-552	786	-52	345	-73	-77	-9	-52	0
968	0	0	-324	696	1020	-186	-672	858	-56	331	-62	-124	-58	-60	0
969	0	0	-174	704	878	-265	-526	791	-98	358	11	-153	0	-77	0
970	0	0	178	715	537	-446	-179	626	-56	302	1	-151	-131	-5	0
971	0	0	685	729	44	-707	320	386	38	422	67	-116	48	75	0
972	0	0	967	737	-230	-852	598	253	104	327	-25	-131	62	15	0
973	0	0	1231	748	-483	-989	857	132	85	455	-29	-89	93	46	0
974	0	0	994	750	-244	-872	619	253	25	386	21	-64	118	13	0
975	0	0	580	764	184	-672	198	474	-83	403	-31	-141	11	-97	0
976	0	0	246	781	535	-513	-144	658	-29	502	64	-77	62	15	0
977	0	0	-138	795	933	-328	-535	864	-48	432	-11	-44	3	-19	0
978	0	0	-279	807	1086	-264	-682	946	-46	413	-64	-15	-54	-46	0
979	0	0	-132	822	954	-345	-543	888	-52	452	-29	-48	-40	-34	0
980	0	0	200	836	636	-518	-218	736	-36	345	27	-87	-65	-3	0
981	0	0	716	857	141	-786	287	499	21	525	17	-27	102	15	0
982	0	0	1004	876	-128	-940	566	374	-54	467	-23	-46	-11	40	0
983	0	0	1173	882	-291	-1027	732	295	17	455	60	-64	58	69	0
984	0	0	1006	898	-108	-952	557	395	-25	457	48	-38	89	19	0
985	0	0	657	909	252	-783	202	580	-48	525	7	-11	23	17	0
986	0	0	159	925	766	-542	-303	845	-128	391	-73	-17	-79	-13	0
987	0	0	-130	948	1078	-409	-604	1013	-79	393	-23	-17	-54	-34	0
988	0	0	-234	968	1202	-367	-718	1085	-29	397	60	-1	15	5	0
989	0	0	-81	989	1070	-454	-575	1029	-89	349	-62	-58	9	-64	0
990	0	0	328	1016	688	-672	-180	852	-60	355	-25	23	-58	-44	0
991	0	0	748	1037	289	-892	229	663	122	302	17	25	11	48	0
992	0	0	1115	1057	-58	-1086	586	499	27	417	-5	9	79	7	0
993	0	0	1320	1082	-238	-1201	779	422	83	430	44	85	97	-11	0
994	0	0	1184	1086	-98	-1135	641	494	52	355	29	-9	98	-27	0
995	0	0	729	1115	386	-922	171	750	-19	349	-25	-1	89	-79	0
996	0	0	313	1125	812	-719	-249	968	-38	316	-7	13	-52	17	0
997	0	0	33	1144	1111	-588	-539	1127	-118	475	3	52	54	-50	0
998	0	0	-181	1167	1348	-493	-764	1257	-151	356	-40	25	5	-5	0
999	0	0	-3	1193	1196	-595	-599	1194	-143	327	-46	-11	-38	-58	0
1000	0	0	388	1212	824	-800	-218	1018	60	405	-36	62	13	11	0
1001	0	0	830	1229	399	-1029	215	814	-44	393	-15	-46	58	15	0
1002	0	0	1242	1239	-3	-1240	622	618	36	469	-32	-34	73	19	0
1003	0	0	1396	1259	-137	-1327	766	561	52	403	83	-13	83	98	0
1004	0	0	1275	1272	-3	-1273	639	634	34	343	-23	71	69	-13	0
1005	0	0	865	1280	415	-1072	225	847	65	411	9	79	31	79	0
1006	0	0	365	1284	919	-824	-277	1101	-58	318	-34	-1	31	-29	0
1007	0	0	107	1305	1198	-706	-545	1251	-60	415	-42	77	-3	-85	0
1008	0	0	-196	1311	1507	-557	-851	1409	-209	391	-71	7	-17	-91	0
1009	0	0	17	1326	1309	-671	-646	1317	-128	322	-15	-17	0	-93	0
1010	0	0	440	1334	894	-887	-227	1114	9	417	15	62	64	-54	0
1011	0	0	888	1338	450	-1113	219	894	48	405	-25	85	120	21	0
1012	0	0	1304	1354	50	-1329	627	702	65	389	56	87	36	64	0
1013	0	0	1375	1352	-23	-1363	699	664	21	479	27	31	98	65	0
1014	0	0	1282	1342	60	-1312	611	701	38	422	93	52	141	21	0
1015	0	0	844	1344	500	-1094	172	922	-81	422	-48	17	-23	29	0
1016	0	0	413	1334	921	-873	-254	1127	-106	405	-32	38	5	3	0
1017	0	0	9	1326	1317	-667	-654	1321	-145	455	-36	-3	-7	-15	0
1018	0	0	-147	1319	1466	-586	-806	1392	-139	438	-56	-7	-40	-52	0
1019	0	0	-14	1305	1319	-645	-666	1312	-135	502	-27	-19	-42	-46	0
1020	0	0	287	1288	1001	-787	-357	1144	-19	395	-13	120	-11	7	0
1021	0	0	857	1270	413	-1063	222	841	9	453	-1	65	-32	-79	0
1022	0	0	1057	1249	192	-1153	432	720	19	378	-31	129	3	-15	0
1023	0	0	1235	1216	-19	-1225	627	598	32	463	-34	60	-46	36	0
1024	0	0	1048	1179	131	-1113	458	655	-9	504	-58	145	-21	36	0
1025	0	0	644	1142	498	-893	73	820	-85	417	-9	19	-58	-73	0
1026	0	0	271	1107	836	-689	-282	971	-50	399	31	79	-32	-77	0
1027	0	0	-177	1068	1245	-445	-711	1156	-122	438	-60	64	-97	-75	0
1028	0	0	-284	1035	1319	-375	-801	1177	-50	372	52	60	-29	-13	0
1029	0	0	-165	1002	1167	-418	-666	1084	-67	388	-89	60	-98	-42	0
1030	0	0	282	966	684	-624	-201	825	50	467	83	124	-40	58	0
1031	0	0	586	931	345	-758	120	638	29	438	-27	108	-25	60	0
1032	0	0	975	896	-79	-935	527	408	83	432	-17	69	-65	-58	0
1033	0	0	1095	855	-240	-975	667	307	143	403	-11	128	75	52	0
1034	0	0	866	818	-48	-842	457	385	-3	353	-38	46	-36	77	0
1035	0	0	531	779	248	-655	141	513	5	378	-1	11	31	-83	0
1036	0	0	46	750	704	-398	-329	727	-58	403	-3	15	-46	-54	0
1037	0	0	-315	719	1034	-202	-674	876	-67	374	-64	-1	-73	-122	0
1038	0	0	-381	686	1067	-152	-724	876	-54	397	15	-36	48	-87	0
1039	0	0	-336	659	995	-161	-665	827	-128	360	-42	-44	-3	-54	0
1040	0	0	78	640	562	-359	-242	601	-11	364	-5	13	11	-34	0
1041	0	0	491	607	116	-549	187	361	17	461	-5	-27	60	32	0
1042	0	0	883	587	-296	-735	589	145	32	364	-5	5	-5	3	0
1043	0	0	961	564	-397	-762	679	83	108	372	71	-5	15	67	0
1044	0	0	769	539	-230	-654	499	154	-79	384	-106	11	-1	-19	0
1045	0	0	431	512	81	-471	175	296	56	360	-44	-17	71	-38	0
1046	0	0	-64	492	556	-214	-310	524	-58	358	-31	-27	0	-102	0
1047	0	0	-364	477	841	-56	-602	659	-73	310	34	-83	15	-62	0
1048	0	0	-543	465	1008	39	-775	736	-120	384	-104	-48	-52	-50	0
1049	0	0	-414	455	869	-20	-641	662	-64	366	-11	-52	71	-85	0
1050	0	0	-23	448	471	-212	-247	459	-54	320	-36	-75	-15	-100	0
1051	0	0	445	430	-15	-437	230	207	62	471	-32	0	100	-31	0
1052	0	0	776	420	-356	-598	566	32	21	347	-48	-40	-69	-50	0
1053	0	0	964	415	-549	-689	756	-67	31	397	17	-93	73	48	0
1054	0	0	701	397	-304	-549	502	46	-48	355	-19	-32	3	31	0
1055	0	0	365	401	36	-383	164	218	-11	273	-97	-52	-65	-81	0
1056	0	0	-43	391	434	-174	-238	412	3	347	-21	-32	36	-38	0
1057	0	0	-465	378	843	43	-654	610	-129	430	-38	-62	9	-32	0
1058	0	0	-549	380	929	84	-739	654	-62	393	-34	-38	-25	-75	0
1059	0	0	-446	376	822	35	-634	599	-64	397	31	-31	60	-58	0
1060	0	0	-108	378	486	-135	-297	432	-50	356	-65	-25	15	-83	0
1061	0	0	486	376	-110	-431	298	133	23	440	54	-34	-7	34	0
1062	0	0	738	368	-370	-553	554	-1	73	438	-1	44	64	21	0
1063	0	0	891	372	-519	-631	705	-73	40	413	36	-13	54	60	0
1064	0	0	769	360	-409	-564	589	-24	-62	415	19	-25	-5	1	0
1065	0	0	337	360	23	-348	157	191	1	413	-27	21	-15	-73	0
1066	0	0	-112	355	467	-121	-289	411	-62	329	-1	-9	-64	-54	0
1067	0	0	-436	347	783	44	-609	565	-85	420	-32	-23	-62	-95	0
1068	0	0	-675	353	1028	161	-851	690	-95	399	-48	31	-38	-104	0
1069	0	0	-536	356	892	90	-714	624	-170	312	-141	-67	-29	-190	0
1070	0	0	-82	364	446	-141	-264	405	3	479	83	40	69	-15	0
1071	0	0	233	364	131	-298	51	247	-31	310	-32	-15	1	-64	0
1072	0	0	678	366	-312	-522	495	27	25	430	-13	-9	0	-54	0
1073	0	0	810	366	-444	-588	627	-39	133	403	-3	69	-1	-7	0
1074	0	0	670	360	-310	-515	490	25	-29	411	-11	17	13	-3	0
1075	0	0	344	355	11	-349	166	183	-52	337	23	75	34	25	0
1076	0	0	-141	355	496	-107	-318	425	-95	378	-83	29	-38	-102	0
1077	0	0	-478	356	834	61	-656	595	-17	376	48	-64	-58	-29	0
1078	0	0	-617	356	973	130	-795	664	-139	337	-36	-56	-7	-58	0
1079	0	0	-513	360	873	76	-693	616	-87	335	-23	44	-67	-83	0
1080	0	0	-95	368	463	-136	-279	415	-1	436	-9	38	1	3	0
1081	0	0	320	372	52	-346	134	212	36	364	-23	11	3	-9	0
1082	0	0	643	366	-277	-504	460	44	104	292	-9	3	-40	36	0
1083	0	0	802	368	-434	-585	618	-33	19	374	-52	21	-36	-29	0
1084	0	0	723	368	-355	-545	539	6	5	419	19	60	13	-23	0
1085	0	0	248	368	120	-308	64	244	-19	337	-135	58	-52	-46	0
1086	0	0	-121	362	483	-120	-302	422	-56	409	9	7	34	-50	0
1087	0	0	-586	364	950	111	-768	657	-56	308	-46	-27	-122	-54	0
1088	0	0	-580	364	944	108	-762	654	-60	343	-21	69	-108	-13	0
1089	0	0	-537	372	909	82	-723	640	-89	306	-9	32	-79	-25	0
1090	0	0	-171	372	543	-100	-357	457	-65	325	15	-38	-17	-137	0
1091	0	0	277	368	91	-322	93	229	-48	308	-38	-73	-60	-15	0
1092	0	0	614	378	-236	-496	425	71	65	358	-11	-65	-77	-25	0
1093	0	0	717	374	-343	-545	530	15	-1	343	-58	-32	-21	-67	0
1094	0	0	560	370	-190	-465	375	90	-31	395	21	7	21	0	0
1095	0	0	205	366	161	-285	22	263	1	267	42	7	-17	-31	0
1096	0	0	-212	366	578	-77	-395	472	-64	356	-77	-27	-46	-25	0
1097	0	0	-576	368	944	104	-760	656	-108	329	-19	-65	-93	-17	0
1098	0	0	-725	376	1101	174	-913	738	-128	349	-67	-46	-100	-87	0
1099	0	0	-589	382	971	103	-780	676	-128	388	-77	-25	-36	-93	0
1100	0	0	-254	384	638	-65	-446	511	-77	360	-65	-27	-50	-60	0
1101	0	0	194	380	186	-287	4	283	-83	312	-36	-48	3	-60	0
1102	0	0	533	380	-153	-456	343	113	25	306	-65	-36	-77	-65	0
1103	0	0	651	384	-267	-517	459	58	1	327	-52	-44	-21	-95	0
1104	0	0	502	378	-124	-440	313	127	-40	277	-15	-62	-13	-83	0
1105	0	0	81	372	291	-226	-105	331	-65	310	-95	-27	-42	-79	0
1106	0	0	-264	374	638	-55	-451	506	-11	374	-58	-83	-17	-23	0
1107	0	0	-722	364	1086	179	-904	725	-162	277	-67	-120	-102	-141	0
1108	0	0	-834	362	1196	236	-1015	779	-116	296	-60	-50	-56	-116	0
1109	0	0	-673	378	1051	147	-862	714	-56	267	-25	-42	-126	-108	0
1110	0	0	-316	382	698	-33	-507	540	-1	242	-34	-40	-95	-114	0
1111	0	0	115	384	269	-249	-77	326	5	351	-60	-17	-50	19	0
1112	0	0	554	386	-168	-470	361	109	62	420	-11	-13	19	-11	0
1113	0	0	639	380	-259	-509	449	60	-1	386	-38	-83	-23	7	0
1114	0	0	525	372	-153	-448	339	109	0	384	-5	-3	7	-77	0
1115	0	0	76	368	292	-222	-108	330	-153	335	-133	-50	-114	-89	0
1116	0	0	-243	368	611	-62	-427	489	-7	397	-52	54	-19	-102	0
1117	0	0	-718	368	1086	175	-902	727	-106	261	-29	-93	-110	-64	0
1118	0	0	-797	368	1165	214	-981	766	-180	322	-126	-27	-188	-161	0
1119	0	0	-640	374	1014	133	-827	694	-118	405	-36	-52	-120	-81	0
1120	0	0	-281	372	653	-45	-467	512	-75	415	-56	-21	-83	-21	0
1121	0	0	190	368	178	-279	6	273	-25	356	-23	15	-73	-60	0
1122	0	0	587	364	-223	-475	405	70	54	349	-52	-34	-15	0	0
1123	0	0	676	372	-304	-524	490	34	60	306	0	-48	9	-64	0
1124	0	0	621	360	-261	-490	441	49	-3	333	-32	-58	-65	13	0
1125	0	0	191	353	162	-272	14	257	-36	351	-23	44	-69	-34	0
1126	0	0	-261	355	616	-47	-438	485	-98	316	-135	-44	-124	-50	0
1127	0	0	-489	349	838	70	-663	593	-15	360	9	-42	17	-108	0
1128	0	0	-716	343	1059	186	-887	701	-139	323	-81	-48	-40	-112	0
1129	0	0	-526	347	873	89	-699	610	-110	320	-89	-71	-77	-67	0
1130	0	0	-171	341	512	-85	-341	426	-5	368	-31	-31	-48	27	0
1131	0	0	165	351	186	-258	-10	268	-81	314	-58	-108	-23	-1	0
1132	0	0	707	343	-364	-525	535	-10	50	405	-5	27	15	11	0
1133	0	0	711	339	-372	-525	541	-16	-29	362	-40	-44	9	-17	0
1134	0	0	629	333	-296	-481	462	18	38	333	-25	-52	-15	-27	0
1135	0	0	227	327	100	-277	63	213	-79	275	-91	1	-60	-116	0
1136	0	0	-212	325	537	-56	-374	431	-64	312	-34	-17	-50	-54	0
1137	0	0	-547	320	867	113	-707	593	-48	376	-58	-27	11	-64	0
1138	0	0	-688	318	1006	185	-847	662	-135	347	-5	-73	-89	-29	0
1139	0	0	-502	318	820	92	-661	569	-81	339	-54	-44	-34	-62	0
1140	0	0	-188	318	506	-65	-347	412	-69	323	-58	-42	-56	-116	0
1141	0	0	271	323	52	-297	109	187	-62	345	-15	36	-48	23	0
1142	0	0	616	322	-294	-469	455	14	5	291	-27	-17	-48	-11	0
1143	0	0	783	314	-469	-548	626	-77	25	388	-3	-60	-46	29	0
1144	0	0	595	308	-287	-451	441	10	-5	312	1	-73	23	9	0
1145	0	0	194	308	114	-251	40	211	-60	300	17	0	-112	-40	0
1146	0	0	-167	302	469	-67	-318	385	-46	289	-48	15	-60	-54	0
1147	0	0	-545	302	847	121	-696	574	-131	298	-71	-64	-97	-128	0
1148	0	0	-714	300	1014	207	-864	657	-81	271	-52	19	-122	-97	0
1149	0	0	-536	294	830	121	-683	562	-153	314	-36	-46	-110	-58	0
1150	0	0	-200	296	496	-48	-348	396	-38	345	-42	-46	-3	-25	0
1151	0	0	251	289	38	-270	106	163	-1	353	3	-5	-38	13	0
1152	0	0	680	296	-384	-488	532	-44	60	393	25	31	-50	3	0
1153	0	0	798	300	-498	-549	648	-99	13	453	-64	-17	40	13	0
1154	0	0	650	294	-356	-472	503	-31	7	420	-32	29	17	-56	0
1155	0	0	246	275	29	-260	108	152	-27	320	-19	3	-32	-77	0
1156	0	0	-163	269	432	-53	-297	350	-67	388	-48	-52	1	-27	0
1157	0	0	-549	273	822	138	-685	547	-56	384	-89	3	-31	-120	0
1158	0	0	-667	281	948	193	-807	614	-128	349	-56	27	-112	-102	0
1159	0	0	-485	285	770	100	-627	527	-64	395	-67	46	-3	-67	0
1160	0	0	-135	285	420	-75	-277	352	-64	473	-79	38	11	-81	0
1161	0	0	278	287	9	-282	134	148	-7	339	40	3	11	-56	0
1162	0	0	640	287	-353	-463	496	-33	31	452	-25	56	67	-25	0
1163	0	0	791	289	-502	-540	646	-106	13	337	-36	42	-21	54	0
1164	0	0	696	281	-415	-488	555	-67	58	467	-44	153	21	-32	0
1165	0	0	219	273	54	-246	82	163	-131	351	-13	31	-65	-46	0
1166	0	0	-60	277	337	-108	-198	307	-50	453	-31	71	5	-122	0
1167	0	0	-528	275	803	126	-665	539	-81	415	-5	95	-48	-36	0
1168	0	0	-609	275	884	167	-746	579	-128	362	-19	-15	-97	-190	0
1169	0	0	-446	281	727	82	-586	504	-15	388	-27	124	-62	-52	0
1170	0	0	-140	277	417	-68	-278	347	-69	362	-50	52	-69	-65	0
1171	0	0	389	287	-102	-338	245	92	21	463	-7	149	-34	-42	0
1172	0	0	754	279	-475	-516	614	-98	36	370	38	143	-25	19	0
1173	0	0	859	281	-578	-570	718	-148	21	440	62	97	-62	77	0
1174	0	0	728	275	-453	-501	590	-89	42	384	21	73	-112	-5	0
1175	0	0	371	263	-108	-317	239	77	58	453	29	118	27	-27	0
1176	0	0	-60	263	323	-101	-191	293	-31	351	-42	77	-83	-128	0
1177	0	0	-403	256	659	73	-531	457	-65	438	-23	100	-108	-81	0
1178	0	0	-578	256	834	161	-706	545	-15	426	-60	91	-75	-44	0
1179	0	0	-439	261	700	89	-569	480	-122	459	-32	34	-95	-64	0
1180	0	0	17	265	248	-141	-115	256	-11	386	25	145	-89	-64	0
1181	0	0	383	271	-112	-327	247	79	64	442	7	159	5	15	0
1182	0	0	802	269	-533	-535	667	-132	5	477	1	91	-62	7	0
1183	0	0	1005	259	-746	-632	875	-243	23	463	67	98	-11	-13	0
1184	0	0	864	259	-605	-561	734	-173	21	519	44	131	-29	21	0
1185	0	0	455	250	-205	-352	330	22	-31	440	-29	106	-69	-34	0
1186	0	0	66	244	178	-155	-56	211	-32	465	31	211	-69	-38	0
1187	0	0	-283	248	531	17	-407	389	-149	403	34	89	-153	-71	0
1188	0	0	-316	244	560	36	-438	402	-71	502	62	118	27	-36	0
1189	0	0	-260	246	506	7	-383	376	-135	405	-64	91	-67	-157	0
1190	0	0	271	252	-19	-261	145	116	11	488	-17	112	-27	-32	0
1191	0	0	632	250	-382	-441	507	-66	-3	448	36	110	-95	-5	0
1192	0	0	1154	252	-902	-703	1028	-325	95	465	64	100	3	1	0
1193	0	0	1347	248	-1099	-797	1223	-425	13	483	23	116	-21	71	0
1194	0	0	1227	234	-993	-730	1110	-379	-15	422	-29	102	-25	81	0
1195	0	0	1091	238	-853	-664	972	-307	85	465	64	93	-21	31	0
1196	0	0	590	232	-358	-411	474	-63	-38	356	-60	85	-40	-87	0
1197	0	0	360	232	-128	-296	244	52	-58	384	-77	1	-77	15	0
1198	0	0	447	230	-217	-338	332	6	23	442	15	31	17	3	0
1199	0	0	633	232	-401	-432	517	-84	15	389	36	60	-38	0	0
1200	0	0	1178	234	-944	-706	1061	-355	32	413	-1	13	-23	29	0
1201	0	0	1791	236	-1555	-1013	1673	-659	91	519	56	42	31	106	0
1202	0	0	2253	238	-2015	-1245	2134	-888	32	457	89	5	21	182	0
1203	0	0	2517	246	-2271	-1381	2394	-1012	104	378	56	40	25	104	0
1204	0	0	2536	240	-2296	-1388	2416	-1028	83	430	91	42	71	118	0
1205	0	0	2334	232	-2102	-1283	2218	-935	97	388	56	-13	11	89	0
1206	0	0	1950	234	-1716	-1092	1833	-741	27	339	69	-69	-85	40	0
1207	0	0	1721	234	-1487	-977	1604	-626	32	374	77	-79	5	81	0
1208	0	0	1727	234	-1493	-980	1610	-629	50	370	108	-139	46	93	0
1209	0	0	2005	238	-1767	-1121	1886	-764	34	436	145	-67	85	91	0
1210	0	0	2466	234	-2232	-1350	2349	-999	64	430	176	-44	75	85	0
1211	0	0	2915	236	-2679	-1575	2797	-1221	-7	434	106	-129	50	116	0
1212	0	0	3287	234	-3053	-1760	3170	-1409	128	490	87	-95	135	188	0
1213	0	0	3594	232	-3362	-1913	3478	-1565	77	469	155	-104	116	170	0
1214	0	0	3522	219	-3303	-1870	3412	-1542	77	463	141	-67	110	240	0
1215	0	0	3194	213	-2981	-1703	3087	-1384	34	471	139	-52	112	153	0
1216	0	0	2818	217	-2601	-1517	2709	-1192	83	486	159	-93	104	106	0
1217	0	0	2502	211	-2291	-1356	2396	-1040	116	446	135	-36	29	95	0
1218	0	0	2414	211	-2203	-1312	2308	-996	102	477	129	-91	62	110	0
1219	0	0	2593	211	-2382	-1402	2487	-1085	147	479	192	17	64	265	0
1220	0	0	3016	223	-2793	-1619	2904	-1285	126	500	184	-36	60	155	0
1221	0	0	3344	215	-3129	-1779	3236	-1457	174	481	256	-93	159	252	0
1222	0	0	3788	215	-3573	-2001	3680	-1679	143	589	232	-44	67	192	0
1223	0	0	3887	223	-3664	-2055	3775	-1720	135	545	195	-3	98	205	0
1224	0	0	3716	217	-3499	-1966	3607	-1641	145	583	242	-64	75	250	0
1225	0	0	3342	213	-3129	-1777	3235	-1458	122	564	174	-108	44	112	0
1226	0	0	2884	207	-2677	-1545	2780	-1235	139	521	211	-77	-1	223	0
1227	0	0	2488	219	-2269	-1353	2378	-1025	83	521	217	-149	17	124	0
1228	0	0	2279	211	-2068	-1245	2173	-928	52	453	246	-182	-17	89	0
1229	0	0	2372	209	-2163	-1290	2267	-977	126	465	199	-129	-5	166	0
1230	0	0	2777	217	-2560	-1497	2668	-1171	153	517	318	-110	48	122	0
1231	0	0	3152	217	-2935	-1684	3043	-1359	192	632	254	-106	116	228	0
1232	0	0	3481	211	-3270	-1846	3375	-1529	215	611	283	-147	77	219	0
1233	0	0	3571	211	-3360	-1891	3465	-1574	209	595	267	-62	58	180	0
1234	0	0	3381	215	-3166	-1798	3273	-1475	182	587	281	-116	56	225	0
1235	0	0	2990	205	-2785	-1597	2887	-1290	172	574	261	-112	77	159	0
1236	0	0	2589	203	-2386	-1396	2487	-1091	162	556	314	-161	75	174	0
1237	0	0	2302	203	-2099	-1252	2200	-948	122	541	345	-98	-36	221	0
1238	0	0	2193	209	-1984	-1201	2088	-887	95	545	259	-145	116	124	0
1239	0	0	2366	205	-2161	-1285	2263	-978	116	611	289	-89	17	124	0
1240	0	0	2684	213	-2471	-1448	2577	-1129	157	603	347	-40	46	256	0
1241	0	0	3179	207	-2972	-1693	3075	-1382	159	599	364	-75	106	203	0
1242	0	0	3602	211	-3391	-1906	3496	-1590	225	613	395	-87	98	250	0
1243	0	0	3609	205	-3404	-1907	3506	-1599	174	636	378	-106	122	230	0
1244	0	0	3564	195	-3369	-1879	3466	-1587	178	545	370	-128	75	223	0
1245	0	0	3279	199	-3080	-1739	3179	-1440	217	696	378	-69	139	225	0
1246	0	0	2819	195	-2624	-1507	2721	-1214	50	500	275	-110	60	131	0
1247	0	0	2633	197	-2436	-1415	2534	-1119	166	618	374	-108	75	201	0
1248	0	0	2546	197	-2349	-1371	2447	-1076	135	562	314	-83	75	300	0
1249	0	0	2787	203	-2584	-1495	2685	-1190	131	547	339	-147	23	225	0
1250	0	0	3305	207	-3098	-1756	3201	-1445	252	651	444	-104	192	261	0
1251	0	0	3696	203	-3493	-1949	3594	-1645	211	628	430	-118	159	228	0
1252	0	0	4054	207	-3847	-2130	3950	-1820	203	593	426	-108	93	356	0
1253	0	0	4214	201	-4013	-2207	4113	-1906	217	607	444	-145	223	316	0
1254	0	0	4040	197	-3843	-2118	3941	-1823	157	638	405	-145	89	318	0
1255	0	0	3707	190	-3517	-1948	3612	-1663	226	659	420	-153	162	323	0
1256	0	0	3193	186	-3007	-1689	3100	-1410	211	568	345	-190	81	277	0
1257	0	0	2921	188	-2733	-1554	2827	-1272	145	620	467	-147	104	316	0
1258	0	0	2748	194	-2554	-1471	2651	-1180	143	618	473	-116	102	250	0
1259	0	0	2744	203	-2541	-1473	2642	-1169	157	589	376	-151	97	298	0
1260	0	0	3130	205	-2925	-1667	3027	-1360	195	653	403	-120	192	337	0
1261	0	0	3415	197	-3218	-1806	3316	-1510	151	708	481	-182	194	360	0
1262	0	0	3715	194	-3521	-1954	3618	-1663	188	671	452	-145	129	316	0
1263	0	0	3885	205	-3680	-2045	3782	-1737	273	715	440	-104	211	376	0
1264	0	0	3679	199	-3480	-1939	3579	-1640	159	671	486	-79	168	320	0
1265	0	0	3293	195	-3098	-1744	3195	-1451	188	679	477	-114	143	289	0
1266	0	0	2804	201	-2603	-1502	2703	-1201	120	580	426	-106	135	223	0
1267	0	0	2397	205	-2192	-1301	2294	-993	122	651	490	-104	120	287	0
1268	0	0	2237	195	-2042	-1216	2139	-923	141	663	446	-46	17	246	0
1269	0	0	2253	201	-2052	-1227	2152	-925	124	655	442	-87	155	298	0
1270	0	0	2534	195	-2339	-1364	2436	-1072	139	661	420	-106	40	267	0
1271	0	0	2951	199	-2752	-1575	2851	-1276	250	729	506	0	153	331	0
1272	0	0	3168	194	-2974	-1681	3071	-1390	226	694	556	-91	114	259	0
1273	0	0	3225	197	-3028	-1711	3126	-1415	250	706	529	-19	120	320	0
1274	0	0	3026	194	-2832	-1610	2929	-1319	112	824	450	-48	143	223	0
1275	0	0	2542	182	-2360	-1362	2451	-1089	44	711	378	-91	29	199	0
1276	0	0	2083	186	-1897	-1134	1990	-855	124	708	455	11	58	139	0
1277	0	0	1615	186	-1429	-900	1522	-621	9	700	479	-50	-9	162	0
1278	0	0	1538	190	-1348	-864	1443	-579	56	743	490	11	23	190	0
1279	0	0	1491	194	-1297	-842	1394	-551	38	644	492	-122	3	174	0
1280	0	0	1780	199	-1581	-989	1680	-691	126	785	453	27	65	155	0
1281	0	0	2158	197	-1961	-1177	2059	-882	141	719	455	-32	54	98	0
1282	0	0	2385	199	-2186	-1292	2285	-993	246	770	508	98	17	261	0
1283	0	0	2426	195	-2231	-1310	2328	-1018	143	752	510	23	-17	265	0
1284	0	0	2191	195	-1996	-1193	2093	-900	124	756	473	11	27	190	0
1285	0	0	1811	192	-1619	-1001	1715	-713	143	758	452	54	-58	217	0
1286	0	0	1346	192	-1154	-769	1250	-481	95	766	467	3	9	118	0
1287	0	0	928	174	-754	-551	841	-290	67	686	434	-3	-31	-9	0
1288	0	0	713	168	-545	-440	629	-188	40	748	475	13	-67	176	0
1289	0	0	777	184	-593	-480	685	-204	67	762	370	71	-73	77	0
1290	0	0	967	178	-789	-572	878	-305	100	768	510	11	-11	100	0
1291	0	0	1367	182	-1185	-774	1276	-501	135	812	374	73	-21	151	0
1292	0	0	1621	184	-1437	-902	1529	-626	153	793	370	87	0	87	0
1293	0	0	1687	190	-1497	-938	1592	-653	77	793	382	15	25	97	0
1294	0	0	1514	186	-1328	-850	1421	-571	116	774	438	81	15	126	0
1295	0	0	1039	184	-855	-611	947	-335	13	727	335	60	-56	81	0
1296	0	0	548	186	-362	-367	455	-88	67	675	370	-56	-48	19	0
1297	0	0	132	182	50	-157	41	116	34	698	327	58	-54	54	0
1298	0	0	-105	174	279	-34	-192	226	0	727	376	1	-19	-1	0
1299	0	0	-35	186	221	-75	-128	203	-3	737	310	-50	-32	-56	0
1300	0	0	163	186	23	-174	70	104	48	708	333	-5	29	0	0
1301	0	0	436	184	-252	-310	344	-34	65	708	356	-7	-15	44	0
1302	0	0	707	184	-523	-445	615	-169	58	644	316	19	9	13	0
1303	0	0	810	184	-626	-497	718	-221	104	750	393	50	21	81	0
1304	0	0	484	178	-306	-331	395	-64	5	613	366	-23	-5	52	0
1305	0	0	36	162	126	-99	-45	144	46	591	380	-9	-38	-36	0
1306	0	0	-492	159	651	166	-571	405	5	626	285	5	-34	-46	0
1307	0	0	-908	166	1074	371	-991	620	-27	582	252	-31	-83	-120	0
1308	0	0	-1127	174	1301	476	-1214	737	-100	646	256	-48	-36	-161	0
1309	0	0	-1094	178	1272	458	-1183	725	-52	653	211	5	-52	-32	0
1310	0	0	-805	174	979	315	-892	576	-36	613	314	-40	-87	-25	0
1311	0	0	-440	176	616	132	-528	396	98	554	261	44	-65	-133	0
1312	0	0	-188	178	366	5	-277	272	-5	628	283	-40	19	-40	0
1313	0	0	-81	182	263	-50	-172	222	29	550	267	-48	38	-64	0
1314	0	0	-178	186	364	-4	-271	275	52	626	300	38	1	-118	0
1315	0	0	-712	186	898	263	-805	542	-38	591	182	-21	-3	-153	0
1316	0	0	-1109	188	1297	460	-1203	742	-135	504	199	-124	-31	-203	0
1317	0	0	-1487	194	1681	646	-1584	937	-118	583	211	-87	1	-161	0
1318	0	0	-1670	209	1879	730	-1774	1044	-65	488	201	-91	1	-151	0
1319	0	0	-1519	219	1738	650	-1628	978	-87	554	190	-85	17	-164	0
1320	0	0	-1242	213	1455	514	-1348	834	1	492	242	-126	25	-122	0
1321	0	0	-826	225	1051	300	-938	638	-46	574	168	-21	34	-69	0
1322	0	0	-533	211	744	161	-638	477	-129	556	166	-100	11	-129	0
1323	0	0	-423	197	620	113	-521	408	-13	455	162	-75	13	-114	0
1324	0	0	-476	199	675	138	-575	437	0	531	211	-71	34	-139	0
1325	0	0	-931	190	1121	370	-1026	655	-139	424	186	-102	-15	-199	0
1326	0	0	-1323	197	1520	563	-1421	858	-112	450	151	-67	7	-194	0
1327	0	0	-1715	205	1920	755	-1817	1062	-108	372	124	-34	-128	-215	0
1328	0	0	-1742	213	1955	764	-1848	1084	-95	401	256	-27	-9	-141	0
1329	0	0	-1644	228	1872	708	-1758	1050	-124	446	168	-73	-87	-174	0
1330	0	0	-1277	240	1517	518	-1397	878	-93	450	194	-25	-83	-188	0
1331	0	0	-896	246	1142	325	-1019	694	-29	428	159	-73	-13	-126	0
1332	0	0	-512	244	756	134	-634	500	7	467	139	11	40	-98	0
1333	0	0	-369	230	599	69	-484	414	-48	457	133	-98	-15	-116	0
1334	0	0	-388	228	616	80	-502	422	5	430	112	-11	-7	-147	0
1335	0	0	-786	211	997	287	-891	604	-155	415	145	-25	1	-143	0
1336	0	0	-1129	197	1326	466	-1227	761	-114	380	81	-112	0	-161	0
1337	0	0	-1296	209	1505	543	-1400	857	-11	494	170	-17	64	-75	0
1338	0	0	-1643	205	1848	719	-1745	1026	-100	351	48	-64	-29	-170	0
1339	0	0	-1343	203	1546	570	-1444	874	-42	492	25	9	34	-120	0
1340	0	0	-1034	182	1216	426	-1125	699	-56	508	120	-38	40	-135	0
1341	0	0	-586	182	768	202	-677	475	19	440	58	-77	42	-98	0
1342	0	0	-211	178	389	16	-300	283	-7	399	201	-58	73	-102	0
1343	0	0	-171	180	351	-4	-261	265	-85	389	67	-23	-25	-188	0
1344	0	0	-165	168	333	-1	-249	250	7	452	89	15	44	-153	0
1345	0	0	-561	168	729	196	-645	448	-19	388	89	17	3	-112	0
1346	0	0	-945	168	1113	388	-1029	640	-137	382	93	17	-31	-219	0
1347	0	0	-1269	184	1453	542	-1361	818	-102	417	36	21	-40	-120	0
1348	0	0	-1404	182	1586	611	-1495	884	-95	331	97	-38	-38	-98	0
1349	0	0	-1238	182	1420	528	-1329	801	-104	473	9	23	40	-178	0
1350	0	0	-836	186	1022	325	-929	604	-40	424	110	95	-15	-106	0
1351	0	0	-430	184	614	123	-522	399	-44	490	38	52	-31	-108	0
1352	0	0	-66	188	254	-61	-160	221	17	452	91	23	-64	-120	0
1353	0	0	-2	186	188	-92	-95	187	-42	419	126	-5	-13	-48	0
1354	0	0	-99	174	273	-37	-186	223	-83	380	93	29	-5	-85	0
1355	0	0	-510	159	669	175	-589	414	-95	432	40	52	-106	-190	0
1356	0	0	-993	153	1146	420	-1069	649	-89	378	106	56	-69	-75	0
1357	0	0	-1294	161	1455	566	-1374	808	-141	391	44	34	-104	-213	0
1358	0	0	-1428	155	1583	636	-1505	869	-83	391	34	38	-108	-180	0
1359	0	0	-1358	161	1519	598	-1438	840	-62	386	17	29	-62	-114	0
1360	0	0	-1037	161	1198	438	-1117	679	-67	419	31	17	-48	-172	0
1361	0	0	-614	162	776	226	-695	469	-13	417	44	46	-42	-91	0
1362	0	0	-250	153	403	48	-326	278	-42	453	46	46	9	-69	0
1363	0	0	-112	157	269	-22	-190	213	15	399	93	75	-102	-87	0
1364	0	0	-239	147	386	46	-312	266	-19	360	110	98	-42	-71	0
1365	0	0	-667	155	822	256	-744	488	-131	422	32	13	-32	-201	0
1366	0	0	-1063	145	1208	459	-1135	676	-143	358	29	-7	-97	-164	0
1367	0	0	-1385	149	1534	618	-1459	841	-71	397	19	15	-19	-122	0
1368	0	0	-1542	141	1683	700	-1612	912	-153	345	108	31	-34	-234	0
1369	0	0	-1406	149	1555	628	-1480	852	-139	401	0	-7	50	-221	0
1370	0	0	-1108	151	1259	478	-1183	705	-174	430	62	0	-13	-166	0
1371	0	0	-584	153	737	215	-660	445	-64	417	29	-19	-36	-100	0
1372	0	0	-229	147	376	41	-302	261	-62	448	15	-31	25	-81	0
1373	0	0	-76	145	221	-34	-148	183	-91	420	19	38	46	-129	0
1374	0	0	-115	135	250	-10	-182	192	-9	386	58	48	58	-141	0
1375	0	0	-487	139	626	174	-556	382	-77	360	-13	97	15	-120	0
1376	0	0	-836	139	975	348	-905	557	-143	432	-13	75	23	-122	0
1377	0	0	-1234	139	1373	547	-1303	756	-149	356	17	7	-27	-188	0
1378	0	0	-1355	129	1484	613	-1419	806	-170	341	-15	-65	-100	-180	0
1379	0	0	-1110	131	1241	489	-1175	686	-108	424	104	91	0	-54	0
1380	0	0	-982	135	1117	423	-1049	626	-133	289	-62	-29	-48	-166	0
1381	0	0	-361	135	496	113	-428	315	-64	483	79	48	-23	-54	0
1382	0	0	-60	141	201	-40	-130	171	-11	380	-1	54	-34	-50	0
1383	0	0	97	139	42	-118	27	90	-44	372	42	25	-32	-79	0
1384	0	0	56	129	73	-92	-8	101	-71	455	48	-1	91	-60	0
1385	0	0	-400	139	539	130	-469	339	-98	358	5	-23	-23	-34	0
1386	0	0	-724	139	863	292	-793	501	-145	337	11	-48	-89	-221	0
1387	0	0	-1188	131	1319	528	-1253	725	-221	302	-40	36	-149	-145	0
1388	0	0	-1176	141	1317	517	-1246	729	-98	368	36	27	-9	-162	0
1389	0	0	-1127	137	1264	495	-1195	700	-192	258	-38	-40	-108	-151	0
1390	0	0	-716	149	865	283	-790	507	-75	358	85	-5	-29	-67	0
1391	0	0	-279	151	430	64	-354	290	-64	314	44	-9	-48	-87	0
1392	0	0	149	149	0	-149	74	74	-5	384	50	79	29	-25	0
1393	0	0	222	151	-71	-186	146	40	-44	384	0	21	69	-77	0
1394	0	0	134	153	19	-143	57	86	-65	337	-9	32	1	-69	0
1395	0	0	-233	147	380	43	-306	263	-122	322	-13	-40	56	-71	0
1396	0	0	-638	145	783	246	-710	464	-100	314	-58	-58	17	-118	0
1397	0	0	-918	133	1051	392	-984	592	-116	358	52	29	54	-98	0
1398	0	0	-1117	126	1243	495	-1180	684	-172	256	-5	-58	-32	-129	0
1399	0	0	-978	110	1088	434	-1033	599	-122	339	-17	58	-9	-62	0
1400	0	0	-668	108	776	280	-722	442	-73	289	-23	-38	42	-23	0
1401	0	0	-227	87	314	70	-270	200	-15	337	-1	-34	77	-58	0
1402	0	0	265	50	-215	-157	240	-82	64	399	21	81	77	-3	0
1403	0	0	241	-3	-244	-119	242	-123	-25	355	36	-19	155	15	0
1404	0	0	194	-60	-254	-67	224	-157	3	364	44	13	95	-73	0
1405	0	0	-280	-114	166	197	-223	26	-36	347	-32	87	69	-104	0
1406	0	0	-676	-137	539	406	-607	201	-131	304	-1	3	1	-65	0
1407	0	0	-979	-126	853	552	-916	363	-89	366	44	56	71	-89	0
1408	0	0	-1179	-89	1090	634	-1134	500	-147	318	9	34	11	-106	0
1409	0	0	-930	-3	927	466	-928	462	-69	378	-56	97	44	-147	0
1410	0	0	-599	145	744	227	-671	444	-67	323	-1	27	19	-62	0
1411	0	0	-31	335	366	-152	-198	350	-13	331	17	69	-15	-83	0
1412	0	0	477	564	87	-520	195	325	7	395	56	102	50	-23	0
1413	0	0	759	861	102	-810	328	481	-34	360	31	56	75	-52	0
1414	0	0	778	1156	378	-967	200	767	-32	403	36	102	54	-31	0
1415	0	0	584	1497	913	-1040	-164	1205	-71	397	-19	-1	11	-131	0
1416	0	0	384	1895	1511	-1139	-563	1703	21	353	15	97	58	-44	0
1417	0	0	215	2329	2114	-1272	-949	2221	-81	289	-31	65	-23	-168	0
1418	0	0	286	2745	2459	-1515	-1086	2602	-62	343	19	93	-23	-131	0
1419	0	0	586	3185	2599	-1885	-1006	2892	-56	312	-48	19	-11	-172	0
1420	0	0	1148	3534	2386	-2341	-619	2960	9	300	21	46	15	-64	0
1421	0	0	1655	3831	2176	-2743	-260	3003	-71	436	-19	79	50	-67	0
1422	0	0	2134	3975	1841	-3054	146	2908	-46	386	27	31	42	-67	0
1423	0	0	2211	3914	1703	-3062	254	2808	-133	353	-38	32	36	-34	0
1424	0	0	1948	3589	1641	-2768	153	2615	0	360	21	60	77	-15	1
1425	0	0	1319	3127	1808	-2223	-244	2467	-54	320	-31	69	-7	-67	0
1426	0	0	578	2465	1887	-1521	-654	2176	-100	312	-36	58	36	-87	0
1427	0	0	-184	1771	1955	-793	-1069	1863	-124	374	-32	36	64	-128	0
1428	0	0	-629	1165	1794	-268	-1211	1479	-174	316	-79	32	1	-188	0
1429	0	0	-801	743	1544	29	-1172	1143	-172	356	31	62	36	-147	0
1430	0	0	-619	512	1131	53	-875	821	-182	289	-19	-5	91	-161	0
1431	0	0	-252	281	533	-14	-392	407	-69	388	-27	-5	100	-157	0
1432	0	0	2	104	102	-53	-50	103	-1	314	60	36	75	-44	0
1433	0	0	76	1	-75	-38	75	-37	-83	236	-27	-44	108	-100	0
1434	0	0	-129	-75	54	102	-91	-10	-73	374	-112	83	110	-58	0
1435	0	0	-556	-97	459	326	-507	181	-34	250	-81	3	69	-155	0
1436	0	0	-901	-131	770	516	-835	319	-81	300	-40	21	56	-87	0
1437	0	0	-1354	-126	1228	740	-1291	551	-106	225	-48	-50	32	-157	0
1438	0	0	-1413	-112	1301	762	-1357	594	-137	347	-65	-44	42	-81	0
1439	0	0	-1332	-77	1255	704	-1293	589	-91	271	-34	-23	38	-97	0
1440	0	0	-1038	-3	1035	520	-1036	516	-199	250	-67	25	34	-159	0
1441	0	0	-532	71	603	230	-567	337	-13	267	-81	-34	29	-164	0
1442	0	0	-177	129	306	24	-241	217	-38	310	7	64	54	-69	0
1443	0	0	27	178	151	-102	-62	164	-13	246	-9	-69	42	-81	0
1444	0	0	-78	205	283	-63	-180	244	-71	339	9	-9	40	-17	0
1445	0	0	-373	236	609	68	-491	422	-93	236	-27	11	40	-186	0
1446	0	0	-774	250	1024	262	-899	637	-79	240	-65	7	-23	-188	0
1447	0	0	-1178	263	1441	457	-1309	852	-116	205	-60	7	-40	-174	0
1448	0	0	-1243	279	1522	482	-1382	900	-120	199	-60	0	-48	-87	0
1449	0	0	-1076	283	1359	396	-1217	821	-131	232	-67	-13	-102	-52	0
1450	0	0	-673	289	962	192	-817	625	-114	347	-31	32	-25	-11	0
1451	0	0	-233	296	529	-31	-381	412	-21	258	-15	-27	7	-124	0
1452	0	0	184	294	110	-239	37	202	-48	322	-71	11	-7	-126	0
1453	0	0	315	294	-21	-304	168	136	-54	261	-31	-38	44	-40	0
1454	0	0	288	287	-1	-287	144	143	31	384	-91	126	102	-71	0
1455	0	0	-37	296	333	-129	-185	314	-65	323	-52	-21	-40	-29	0
1456	0	0	-497	300	797	98	-647	548	-172	267	-21	-13	-3	-69	0
1457	0	0	-739	304	1043	217	-891	673	-79	312	-27	60	-40	-85	0
1458	0	0	-877	302	1179	287	-1028	740	-91	267	-23	79	-17	-69	0
1459	0	0	-782	316	1098	233	-940	707	-128	211	-13	17	-120	-79	0
1460	0	0	-396	331	727	32	-561	529	-65	343	-89	-3	9	-95	0
1461	0	0	85	331	246	-208	-80	288	-64	349	-40	42	-9	-27	0
1462	0	0	478	331	-147	-404	312	92	-67	395	-38	77	7	-42	0
1463	0	0	654	329	-325	-491	489	2	11	322	19	85	-1	64	0
1464	0	0	501	329	-172	-415	336	78	-79	331	-23	-5	32	-91	0
1465	0	0	149	323	174	-236	-12	248	-40	310	-60	44	48	-54	0
1466	0	0	-295	329	624	-17	-459	476	-153	287	-52	-11	-3	-83	0
1467	0	0	-522	339	861	91	-691	600	15	292	-3	60	48	-58	0
1468	0	0	-766	337	1103	214	-934	720	-172	337	-5	-17	-31	-58	0
1469	0	0	-607	345	952	131	-779	648	-95	298	-19	32	38	-95	0
1470	0	0	-196	347	543	-75	-369	445	-44	389	-11	110	0	3	0
1471	0	0	164	358	194	-261	-15	276	-46	399	-3	27	34	-32	0
1472	0	0	655	368	-287	-511	471	40	13	496	-17	67	110	25	0
1473	0	0	682	370	-312	-526	497	29	-9	395	0	91	81	31	0
1474	0	0	635	364	-271	-499	453	46	-9	372	-48	85	23	25	0
1475	0	0	244	368	124	-306	60	246	-52	405	-19	75	98	-46	0
1476	0	0	-176	386	562	-105	-369	474	-27	304	-75	97	-9	-85	0
1477	0	0	-563	374	937	94	-750	655	-135	389	-56	21	-15	-89	0
1478	0	0	-741	382	1123	179	-932	752	-116	401	-73	79	81	-87	0
1479	0	0	-629	393	1022	118	-825	707	-128	331	-64	87	-48	-135	0
1480	0	0	-289	397	686	-54	-487	541	-1	308	3	122	-3	1	0
1481	0	0	120	405	285	-262	-82	345	-50	395	46	126	38	0	0
1482	0	0	562	407	-155	-484	358	126	-21	450	-32	54	42	-48	0
1483	0	0	729	417	-312	-573	520	52	-44	419	75	133	42	-32	0
1484	0	0	475	413	-62	-444	268	175	-54	331	3	56	7	-1	0
1485	0	0	154	417	263	-285	-54	340	-36	343	-7	104	3	-23	0
1486	0	0	-262	420	682	-79	-472	551	-91	407	-40	100	9	-122	0
1487	0	0	-711	420	1131	145	-921	775	-112	291	-65	67	-64	-159	0
1488	0	0	-796	430	1226	183	-1011	828	-87	343	-38	95	-44	-116	0
1489	0	0	-710	442	1152	134	-931	797	-114	349	5	104	-65	-77	0
1490	0	0	-453	452	905	0	-679	678	-143	333	-131	-46	-77	-139	0
1491	0	0	128	463	335	-295	-103	399	-31	388	17	81	1	-32	0
1492	0	0	484	465	-19	-474	251	223	-67	465	-40	81	-71	-34	0
1493	0	0	581	471	-110	-526	345	180	-36	325	-46	-21	-29	-29	0
1494	0	0	492	479	-13	-485	252	233	-108	323	-25	-5	-69	-46	0
1495	0	0	139	486	347	-312	-104	416	-104	335	-77	40	-71	-162	0
1496	0	0	-351	490	841	-69	-596	665	-112	314	-27	-48	-29	-137	0
1497	0	0	-627	502	1129	62	-878	815	-95	355	-23	7	-56	-141	0
1498	0	0	-706	510	1216	98	-961	863	-129	296	1	-5	-15	-85	0
1499	0	0	-708	516	1224	96	-966	870	-176	219	-52	5	-69	-67	0
1500	0	0	-241	525	766	-142	-503	645	-36	318	-91	-5	56	-79	0
1501	0	0	216	541	325	-378	-54	433	-23	378	1	-19	91	-7	0
1502	0	0	670	552	-118	-611	394	217	44	345	25	-9	42	-9	0
1503	0	0	819	558	-261	-688	540	148	9	374	46	-42	102	-15	0
1504	0	0	669	572	-97	-620	383	237	-25	337	-69	5	50	-40	0
1505	0	0	351	574	223	-462	64	398	-3	355	-50	77	112	-64	0
1506	0	0	-122	582	704	-230	-413	643	-54	298	29	-75	29	-73	0
1507	0	0	-438	597	1035	-79	-736	816	-69	382	-9	75	62	-38	0
1508	0	0	-638	603	1241	17	-939	922	-89	265	-31	-7	-38	-67	0
1509	0	0	-386	620	1006	-117	-696	813	-32	407	-9	46	3	-7	0
1510	0	0	-102	644	746	-271	-424	695	-46	409	-27	9	69	0	0
1511	0	0	481	659	178	-570	151	418	-46	459	-42	64	64	-31	0
1512	0	0	764	673	-91	-718	427	291	29	448	46	147	25	95	0
1513	0	0	938	682	-256	-810	597	213	-3	409	19	42	32	48	0
1514	0	0	837	690	-147	-763	492	271	-1	358	-3	73	60	-31	0
1515	0	0	493	706	213	-599	140	459	23	388	67	87	60	64	0
1516	0	0	-4	727	731	-361	-367	729	-135	424	-52	19	-52	-46	0
1517	0	0	-326	737	1063	-205	-694	900	-102	409	52	104	-34	-23	0
1518	0	0	-522	770	1292	-124	-907	1031	-120	422	-31	62	-40	-46	0
1519	0	0	-317	781	1098	-232	-707	939	-29	424	40	139	25	-15	0
1520	0	0	-4	810	814	-403	-409	812	-52	434	-60	145	-77	-13	0
1521	0	0	448	824	376	-636	36	600	36	411	29	157	69	38	0
1522	0	0	811	847	36	-829	387	441	-15	376	13	97	93	-48	0
1523	0	0	1070	857	-213	-963	641	322	67	473	38	112	135	124	0
1524	0	0	921	861	-60	-891	490	400	19	380	13	118	17	44	0
1525	0	0	547	886	339	-716	104	612	-67	448	-83	108	29	-83	0
1526	0	0	115	902	787	-508	-336	844	-65	339	-19	122	-5	15	0
1527	0	0	-227	923	1150	-348	-688	1036	-60	287	-11	67	50	-97	0
1528	0	0	-334	946	1280	-306	-807	1113	-27	432	27	69	60	-34	0
1529	0	0	-287	970	1257	-341	-772	1113	-67	267	-3	58	32	-108	0
1530	0	0	103	989	886	-546	-391	937	-36	337	-38	128	-3	-135	0
1531	0	0	483	1006	523	-744	-20	764	-21	339	-52	95	0	-50	0
1532	0	0	969	1034	65	-1001	452	549	83	409	21	75	104	-40	0
1533	0	0	1085	1043	-42	-1064	563	500	-64	395	42	71	102	31	0
1534	0	0	1025	1059	34	-1042	495	546	19	372	-50	81	69	-27	0
1535	0	0	688	1076	388	-882	150	732	-17	376	62	81	50	-21	0
1536	0	0	204	1082	878	-643	-337	980	-98	322	-58	71	5	-31	0
1537	0	0	-54	1092	1146	-519	-600	1119	-75	327	3	60	32	-75	0
1538	0	0	-322	1105	1427	-391	-874	1266	-139	322	-3	62	-1	23	0
1539	0	0	-182	1117	1299	-467	-740	1208	-118	273	-36	58	42	-120	0
1540	0	0	260	1138	878	-699	-309	1008	-77	384	34	141	64	-67	0
1541	0	0	646	1148	502	-897	72	825	-19	374	-13	69	124	-29	0
1542	0	0	1100	1154	54	-1127	523	604	7	388	-17	48	131	-46	0
1543	0	0	1277	1165	-112	-1221	694	526	34	450	50	97	100	27	0
1544	0	0	1131	1171	40	-1151	545	605	-13	393	-27	50	108	-17	0
1545	0	0	838	1158	320	-998	259	739	-56	403	32	29	75	9	0
1546	0	0	326	1167	841	-746	-257	1004	-114	372	21	60	-32	-5	0
1547	0	0	28	1164	1136	-596	-554	1150	-27	347	27	17	-40	-40	0
1548	0	0	-95	1169	1264	-537	-679	1216	-64	391	34	114	19	-38	0
1549	0	0	-95	1156	1251	-530	-673	1203	-83	271	7	67	-23	-32	0
1550	0	0	386	1162	776	-774	-195	969	40	389	27	122	5	-38	0
1551	0	0	764	1150	386	-957	189	768	-17	397	75	17	38	38	0
1552	0	0	1131	1132	1	-1131	565	566	-50	376	-9	-1	-3	-13	0
1553	0	0	1301	1111	-190	-1206	745	460	64	389	60	83	71	97	0
1554	0	0	1130	1096	-34	-1113	582	531	-1	374	98	31	23	54	0
1555	0	0	811	1065	254	-938	278	659	-17	312	44	64	-48	-23	0
1556	0	0	357	1051	694	-704	-168	872	-40	351	122	95	23	-48	0
1557	0	0	-113	1014	1127	-450	-620	1070	-143	376	17	31	-97	-31	0
1558	0	0	-215	985	1200	-385	-707	1092	-114	432	-25	38	-19	-34	0
1559	0	0	-126	944	1070	-409	-598	1007	-54	351	-64	25	-29	-71	0
1560	0	0	238	913	675	-575	-218	794	11	351	-11	71	-34	-19	0
1561	0	0	652	882	230	-767	211	556	-54	360	83	-32	44	-79	0
1562	0	0	1033	851	-182	-942	607	334	-7	382	17	77	-21	11	0
1563	0	0	1126	803	-323	-964	724	240	31	395	98	13	97	25	0
1564	0	0	1043	764	-279	-903	661	242	-13	388	-29	56	-34	-7	0
1565	0	0	673	729	56	-701	308	392	11	341	48	17	-17	-58	0
1566	0	0	229	698	469	-463	-120	583	-7	411	48	108	65	21	0
1567	0	0	-159	653	812	-247	-485	732	-77	388	0	0	11	-36	0
1568	0	0	-328	616	944	-144	-636	780	-83	341	-23	27	27	-81	0
1569	0	0	-291	597	888	-153	-589	742	-95	364	-17	46	3	-44	0
1570	0	0	81	562	481	-321	-200	521	-71	358	-50	29	-31	-44	0
1571	0	0	562	531	-31	-546	296	250	46	376	56	168	73	126	0
1572	0	0	845	508	-337	-676	591	85	5	409	-46	54	40	-102	0
1573	0	0	1062	475	-587	-768	824	-56	64	448	67	38	91	38	0
1574	0	0	895	442	-453	-668	674	-5	-3	389	73	75	67	11	0
1575	0	0	475	415	-60	-445	267	177	-25	312	9	40	83	-64	0
1576	0	0	60	393	333	-226	-136	363	-91	372	5	54	62	-32	0
1577	0	0	-339	372	711	-16	-525	541	-23	333	17	50	60	-48	0
1578	0	0	-525	353	878	86	-701	615	-110	368	-95	141	56	-87	0
1579	0	0	-435	339	774	48	-604	556	-120	347	-13	38	23	-75	0
1580	0	0	-32	323	355	-145	-193	339	-9	368	36	112	93	-5	0
1581	0	0	381	312	-69	-346	225	121	-27	436	-40	174	52	-81	0
1582	0	0	691	300	-391	-495	541	-45	36	333	89	147	-5	44	0
1583	0	0	919	283	-636	-601	777	-176	46	391	64	100	85	17	0
1584	0	0	691	271	-420	-481	555	-74	-89	393	40	97	50	-44	0
1585	0	0	413	254	-159	-333	286	47	44	335	-25	131	3	-38	0
1586	0	0	-39	240	279	-100	-159	259	-34	382	-23	143	56	-23	0
1587	0	0	-407	225	632	91	-519	428	-112	356	-46	108	-67	-100	0
1588	0	0	-611	225	836	193	-723	530	-71	405	-19	205	-36	19	0
1589	0	0	-523	223	746	150	-634	484	-104	382	-102	147	-5	-50	0
1590	0	0	-196	217	413	-10	-304	315	-44	362	19	112	-7	-69	0
1591	0	0	242	217	-25	-229	133	96	19	450	9	106	42	-21	0
1592	0	0	604	211	-393	-407	498	-91	-23	395	3	87	-5	19	0
1593	0	0	802	207	-595	-504	698	-194	112	450	81	124	65	129	0
1594	0	0	555	199	-356	-377	455	-78	-11	341	31	23	-9	-1	0
1595	0	0	350	195	-155	-272	252	20	34	434	91	106	85	5	0
1596	0	0	-213	190	403	11	-308	296	-65	389	-5	108	21	-32	0
1597	0	0	-502	190	692	156	-597	441	-98	325	-25	19	-79	-153	0
1598	0	0	-692	190	882	251	-787	536	-69	405	25	65	40	27	0
1599	0	0	-632	190	822	221	-727	506	-108	316	-36	46	-71	-38	0
1600	0	0	-225	192	417	16	-321	304	1	347	1	46	-1	-44	0
1601	0	0	231	197	-34	-214	132	81	46	434	38	108	95	108	0
1602	0	0	591	190	-401	-390	496	-105	9	397	1	23	32	23	0
1603	0	0	841	192	-649	-516	745	-228	56	473	114	118	100	98	0
1604	0	0	643	182	-461	-412	552	-139	-69	440	48	40	42	31	0
1605	0	0	306	178	-128	-242	217	25	73	366	40	83	58	19	0
1606	0	0	-99	180	279	-40	-189	229	-40	426	0	112	64	-15	0
1607	0	0	-516	180	696	168	-606	438	-62	366	-13	87	5	-95	0
1608	0	0	-652	188	840	232	-746	514	-79	401	-29	67	-3	-108	0
1609	0	0	-527	192	719	167	-623	455	-40	358	17	108	1	-89	0
1610	0	0	-163	197	360	-17	-261	278	-27	405	38	180	56	-64	0
1611	0	0	194	194	0	-194	97	97	-48	325	3	116	-19	-83	0
1612	0	0	601	194	-407	-397	504	-106	3	430	58	93	38	-25	0
1613	0	0	806	209	-597	-507	701	-194	-17	430	15	137	58	-1	0
1614	0	0	615	195	-420	-405	517	-112	-60	351	17	129	17	-34	0
1615	0	0	329	203	-126	-266	227	38	-7	327	23	73	19	-93	0
1616	0	0	-218	197	415	10	-316	306	-64	374	-23	36	13	-147	0
1617	0	0	-598	199	797	199	-697	498	-75	366	-27	7	-11	0	0
1618	0	0	-701	201	902	250	-801	551	-56	304	-21	60	-110	-112	0
1619	0	0	-666	207	873	229	-769	540	-87	298	-56	62	-23	-128	0
1620	0	0	-264	213	477	25	-370	345	-73	335	-15	58	-42	-29	0
1621	0	0	149	209	60	-179	44	134	9	310	-19	79	-87	-131	0
1622	0	0	595	217	-378	-406	486	-80	104	372	95	48	19	50	0
1623	0	0	686	219	-467	-452	576	-124	11	349	-11	46	11	34	0
1624	0	0	618	207	-411	-412	514	-102	-3	296	9	-32	36	-7	0
1625	0	0	182	205	23	-193	79	114	65	331	50	-19	-44	-5	0
1626	0	0	-334	203	537	65	-435	370	-69	269	-48	-3	-79	-19	0
1627	0	0	-621	213	834	204	-727	523	-52	327	-50	1	15	-89	0
1628	0	0	-830	207	1037	311	-933	622	-110	349	-31	40	-48	-38	0
1629	0	0	-768	211	979	278	-873	595	-91	207	-89	-21	-124	-60	0
1630	0	0	-353	213	566	70	-459	389	-62	386	-9	-15	3	-81	0
1631	0	0	-2	217	219	-107	-110	218	-67	310	11	-69	46	-73	0
1632	0	0	483	225	-258	-354	370	-16	21	323	-97	-81	-34	-60	0
1633	0	0	616	225	-391	-420	503	-83	17	339	31	-21	46	-1	0
1634	0	0	411	221	-190	-316	300	15	-91	308	-40	-108	36	19	0
1635	0	0	212	219	7	-215	102	113	58	322	-77	-5	44	-108	0
1636	0	0	-366	219	585	73	-475	402	-176	287	-38	-112	-15	31	0
1637	0	0	-669	219	888	225	-778	553	-87	258	-31	-75	13	-75	0
1638	0	0	-807	221	1028	293	-917	624	-69	355	-1	-67	52	13	0
1639	0	0	-727	225	952	251	-839	588	-89	292	-54	-97	19	-69	0
1640	0	0	-398	226	624	86	-511	425	-46	325	-56	-69	11	-29	0
1641	0	0	-8	234	242	-113	-125	238	-65	337	-38	-83	11	9	0
1642	0	0	313	232	-81	-272	197	75	-95	273	27	-151	-17	-11	0
1643	0	0	594	234	-360	-414	477	-63	38	368	17	-93	21	69	0
1644	0	0	418	219	-199	-318	308	10	-50	302	9	-56	54	17	0
1645	0	0	64	219	155	-141	-45	187	-67	277	-46	-69	-73	-67	0
1646	0	0	-360	223	583	68	-471	403	-52	341	-42	-19	-11	-32	0
1647	0	0	-671	221	892	225	-781	556	-97	267	-73	-36	-77	-75	0
1648	0	0	-863	221	1084	321	-973	652	-114	273	-64	-56	-83	-104	0
1649	0	0	-743	219	962	262	-852	590	-79	331	-11	-60	-52	5	0
1650	0	0	-369	226	595	71	-482	410	-54	275	29	-100	-25	-42	0
1651	0	0	89	217	128	-153	-19	172	31	349	65	-17	9	-11	0
1652	0	0	379	217	-162	-298	270	27	-15	283	-46	-7	-50	-116	0
1653	0	0	560	219	-341	-389	450	-61	-7	281	65	-108	-3	-44	0
1654	0	0	379	211	-168	-295	273	21	13	188	3	-65	-15	1	0
1655	0	0	89	207	118	-148	-14	162	-79	320	-79	-44	-102	-17	0
1656	0	0	-392	197	589	97	-490	393	-112	292	-42	-98	-69	-29	0
1657	0	0	-739	201	940	269	-839	570	-129	271	31	-124	-79	-133	0
1658	0	0	-906	192	1098	357	-1002	645	-52	285	-79	-9	-98	-77	0
1659	0	0	-791	194	985	298	-888	589	-87	201	-23	-48	-141	-112	0
1660	0	0	-428	194	622	117	-525	408	-106	273	-44	-60	-124	-95	0
1661	0	0	-8	197	205	-94	-106	201	42	197	-50	-71	-104	-31	0
1662	0	0	437	201	-236	-319	336	-17	23	343	-25	-11	40	-3	0
1663	0	0	586	197	-389	-391	487	-96	-46	347	-60	-79	42	-54	0
1664	0	0	410	184	-226	-297	318	-21	7	238	-69	-25	19	3	0
1665	0	0	47	180	133	-113	-43	156	-192	296	-56	-85	-71	-81	0
1666	0	0	-368	188	556	90	-462	372	-83	335	31	-23	-25	-126	0
1667	0	0	-762	176	938	293	-850	557	-137	256	-64	-98	-65	-141	0
1668	0	0	-798	172	970	313	-884	571	-93	355	-15	-79	-19	-95	0
1669	0	0	-759	176	935	291	-847	555	-97	310	-21	-13	-34	-58	0
1670	0	0	-438	180	618	129	-528	399	-97	236	-52	-75	-143	-32	0
1671	0	0	87	174	87	-130	0	130	3	289	-54	11	-9	-31	0
1672	0	0	387	172	-215	-279	301	-21	-32	318	-7	-81	-36	46	0
1673	0	0	623	164	-459	-393	541	-147	-32	302	9	-40	-137	-5	0
1674	0	0	532	162	-370	-347	451	-104	-50	304	-36	-40	-58	-9	0
1675	0	0	178	153	-25	-165	101	64	11	238	9	-52	-21	-11	0
1676	0	0	-264	151	415	56	-339	283	0	279	-9	-62	19	-56	0
1677	0	0	-646	149	795	248	-720	472	-75	180	-44	-102	-89	-98	0
1678	0	0	-803	151	954	326	-878	552	-48	258	7	-85	-64	-32	0
1679	0	0	-760	153	913	303	-836	533	-97	203	13	-102	-116	-128	0
1680	0	0	-384	153	537	115	-460	345	-67	316	-52	-102	-48	-44	0
1681	0	0	93	155	62	-124	15	108	-9	246	21	-110	-69	23	0
1682	0	0	453	155	-298	-304	375	-71	-9	339	56	-83	-13	32	0
1683	0	0	628	153	-475	-390	551	-161	-83	362	0	-85	-54	60	0
1684	0	0	531	151	-380	-341	455	-114	-27	323	-83	-89	-81	-7	0
1685	0	0	166	137	-29	-151	97	54	-62	234	29	-48	-114	-23	0
1686	0	0	-247	133	380	57	-313	256	-137	279	-25	-67	-108	-100	0
1687	0	0	-594	137	731	228	-662	434	-91	308	-13	-95	-56	-83	0
1688	0	0	-788	133	921	327	-854	527	-118	285	-67	-106	-67	-50	0
1689	0	0	-703	133	836	285	-769	484	-120	283	-104	-62	-81	-102	0
1690	0	0	-355	135	490	110	-422	312	-48	316	-44	-27	-54	-29	0
1691	0	0	99	135	36	-117	31	85	0	331	31	-29	-34	-5	0
1692	0	0	468	135	-333	-301	400	-99	52	349	9	-67	58	-11	0
1693	0	0	643	139	-504	-391	573	-182	-31	331	-25	-31	-116	-32	0
1694	0	0	485	129	-356	-307	420	-113	-38	285	11	-9	-60	29	0
1695	0	0	181	133	-48	-157	114	42	-46	316	29	-69	-3	-81	0
1696	0	0	-302	128	430	87	-366	279	-157	304	15	-31	-124	-15	0
1697	0	0	-700	124	824	288	-762	474	-145	323	-98	-81	-46	-155	0
1698	0	0	-830	124	954	353	-892	539	-71	246	-7	-23	-110	-104	0
1699	0	0	-762	120	882	321	-822	501	-85	422	23	67	-64	13	0
1700	0	0	-390	122	512	134	-451	317	-73	384	-71	-89	-116	-95	0
1701	0	0	35	124	89	-79	-27	106	42	347	7	79	-48	-79	0
1702	0	0	385	122	-263	-253	324	-70	-48	378	-85	9	-114	-71	0
1703	0	0	515	122	-393	-318	454	-135	-17	349	-9	-23	-83	15	0
1704	0	0	356	116	-240	-236	298	-62	-46	366	-5	-42	-58	-34	0
1705	0	0	91	116	25	-103	33	70	-54	343	1	-23	-137	-67	0
1706	0	0	-429	118	547	155	-488	332	-69	254	-36	-71	-118	-13	0
1707	0	0	-780	112	892	334	-836	502	-91	281	-93	23	-215	-116	0
1708	0	0	-941	110	1051	415	-996	580	-120	318	-40	34	-190	-56	0
1709	0	0	-768	110	878	329	-823	494	-71	287	-54	11	-149	-143	0
1710	0	0	-434	118	552	158	-493	335	0	304	15	50	-114	-95	0
1711	0	0	6	118	112	-62	-53	115	-46	304	-23	-54	-114	-15	0
1712	0	0	457	124	-333	-290	395	-104	23	362	-67	128	-104	-32	0
1713	0	0	629	129	-500	-379	564	-185	27	244	31	-15	-116	-15	0
1714	0	0	533	120	-413	-326	473	-146	21	389	-1	62	38	-19	0
1715	0	0	48	106	58	-77	-5	82	-77	213	-87	-93	-180	-131	0
1716	0	0	-295	108	403	93	-349	255	-102	316	-7	-11	-124	-110	0
1717	0	0	-603	112	715	245	-659	413	-38	281	-32	-17	-91	-166	0
1718	0	0	-778	110	888	334	-833	499	-93	302	-71	-46	-164	-77	0
1719	0	0	-667	112	779	277	-723	445	-126	298	-17	-21	-128	-60	0
1720	0	0	-237	118	355	59	-296	236	38	351	19	-23	-23	-34	0
1721	0	0	150	116	-34	-133	92	41	-54	349	36	-77	-7	-23	0
1722	0	0	653	116	-537	-384	595	-210	29	271	21	-38	-21	3	0
1723	0	0	816	118	-698	-467	757	-290	19	356	29	27	-19	42	0
1724	0	0	600	108	-492	-354	546	-192	-48	329	-50	-7	-29	-11	0
1725	0	0	332	104	-228	-218	280	-62	-60	314	-56	-17	3	-116	0
1726	0	0	-191	98	289	46	-240	193	-81	230	25	-17	-32	-137	0
1727	0	0	-553	98	651	227	-602	374	-52	323	-81	9	-32	-93	0
1728	0	0	-728	102	830	313	-779	466	-161	285	-102	-36	-141	-108	0
1729	0	0	-578	102	680	238	-629	391	-15	335	-3	62	48	-46	0
1730	0	0	-274	110	384	82	-329	247	-97	240	-29	-40	-67	-60	0
1731	0	0	259	114	-145	-186	202	-15	23	368	52	-97	-7	3	0
1732	0	0	585	112	-473	-348	529	-180	23	291	32	13	-34	83	0
1733	0	0	678	106	-572	-392	625	-233	54	215	-17	-29	-40	-11	0
1734	0	0	817	102	-715	-459	766	-306	97	362	54	32	0	-13	0
1735	0	0	298	97	-201	-197	249	-52	23	337	50	3	69	17	0
1736	0	0	-71	97	168	-13	-119	132	-93	337	-64	3	-77	-31	0
1737	0	0	-481	97	578	192	-529	337	-11	339	32	3	-60	-11	0
1738	0	0	-736	100	836	318	-786	468	-77	250	-126	11	-110	5	0
1739	0	0	-528	102	630	213	-579	366	-7	323	32	48	-97	19	0
1740	0	0	-279	110	389	84	-334	249	-67	374	42	60	-31	67	0
1741	0	0	171	102	-69	-136	120	16	-13	306	-17	1	-143	-54	0
1742	0	0	565	106	-459	-335	512	-176	54	335	36	58	-19	42	0
1743	0	0	666	100	-566	-383	616	-233	-15	271	-31	40	-106	60	0
1744	0	0	633	100	-533	-366	583	-216	48	364	-34	97	-65	15	0
1745	0	0	279	97	-182	-188	230	-42	40	372	-1	65	0	31	0
1746	0	0	-156	100	256	28	-206	178	-73	353	-21	118	-151	-11	0
1747	0	0	-544	98	642	223	-593	370	-122	259	17	38	-50	-69	0
1748	0	0	-741	91	832	325	-786	461	-64	339	-77	3	-95	-38	0
1749	0	0	-593	93	686	250	-639	389	-91	308	-25	85	-91	-83	0
1750	0	0	-237	102	339	67	-288	220	-7	372	-1	54	13	5	0
1751	0	0	189	102	-87	-145	138	7	-21	386	-23	32	-46	9	0
1752	0	0	635	104	-531	-369	583	-213	112	389	60	110	42	46	0
1753	0	0	744	102	-642	-423	693	-270	64	347	29	0	13	32	0
1754	0	0	611	95	-516	-353	563	-210	11	384	50	52	27	65	0
1755	0	0	320	95	-225	-207	272	-65	-9	329	40	5	-56	11	0
1756	0	0	-122	91	213	15	-167	152	-34	329	-38	79	1	-40	0
1757	0	0	-529	97	626	216	-577	361	-79	351	-42	-17	-98	-77	0
1758	0	0	-615	95	710	260	-662	402	-54	405	-23	48	-40	-15	0
1759	0	0	-622	93	715	264	-668	404	-120	304	-58	11	-77	-81	0
1760	0	0	-159	102	261	28	-210	181	32	364	-32	147	-34	-29	0
1761	0	0	298	97	-201	-197	249	-52	58	432	15	108	-25	32	0
1762	0	0	652	98	-554	-375	603	-228	67	422	-58	106	-1	62	0
1763	0	0	844	100	-744	-472	794	-322	58	434	-19	98	-46	54	0
1764	0	0	661	95	-566	-378	613	-235	44	333	-34	27	54	64	0
1765	0	0	318	93	-225	-205	271	-66	-19	337	7	5	-62	19	0
1766	0	0	-223	91	314	66	-268	202	-36	267	-56	71	-133	0	0
1767	0	0	-514	89	603	212	-558	346	-81	364	-32	46	-89	-44	0
1768	0	0	-646	89	735	278	-690	412	-23	329	-34	34	-52	50	0
1769	0	0	-597	95	692	251	-644	393	-93	320	-3	108	-91	-29	0
1770	0	0	-161	98	259	31	-210	178	52	329	-9	108	-54	-34	0
1771	0	0	251	98	-153	-174	202	-27	58	351	-44	23	17	11	0
1772	0	0	633	102	-531	-367	582	-214	93	335	-40	60	-25	-21	0
1773	0	0	761	98	-663	-429	712	-282	64	333	40	83	-48	13	0
1774	0	0	622	93	-529	-357	575	-218	36	281	23	-9	-69	17	0
1775	0	0	346	87	-259	-216	302	-86	19	372	25	-15	95	-64	0
1776	0	0	-202	87	289	57	-245	188	-11	289	-32	0	-124	31	0
1777	0	0	-527	95	622	216	-574	358	-56	327	-79	-19	-129	-89	0
1778	0	0	-772	85	857	343	-814	471	-79	248	0	-15	-65	-15	0
1779	0	0	-663	91	754	286	-708	422	-180	250	-79	-19	-67	-126	0
1780	0	0	-314	93	407	110	-360	250	-75	281	34	-29	-15	-64	0
1781	0	0	155	97	-58	-126	106	19	31	285	-36	29	-21	-79	0
1782	0	0	523	95	-428	-309	475	-166	-23	339	-9	-36	32	56	0
1783	0	0	734	102	-632	-418	683	-265	3	310	-31	-42	17	-9	0
1784	0	0	649	100	-549	-374	599	-224	-25	304	-32	-19	56	17	0
1785	0	0	275	91	-184	-183	229	-46	-67	275	9	-77	5	-91	0
1786	0	0	-87	91	178	-2	-132	134	50	271	-1	1	29	-79	0
1787	0	0	-572	91	663	240	-617	377	-91	273	-23	15	25	-95	0
1788	0	0	-659	89	748	285	-703	418	-77	271	-93	-60	21	-60	0
1789	0	0	-547	95	642	226	-594	368	-56	360	1	32	54	-85	0
1790	0	0	-230	97	327	66	-278	212	-38	242	1	-48	34	-27	0
1791	0	0	245	98	-147	-171	196	-24	9	329	-40	-13	0	-25	0
1792	0	0	651	102	-549	-376	600	-223	60	372	-11	58	64	60	0
1793	0	0	802	98	-704	-450	753	-303	40	298	-44	-1	34	-25	0
1794	0	0	702	91	-611	-396	656	-260	36	316	48	-11	44	44	0
1795	0	0	327	89	-238	-208	282	-74	21	265	-17	-1	-67	-1	0
1796	0	0	-120	93	213	13	-166	153	-83	277	-23	-44	-79	-36	0
1797	0	0	-508	87	595	210	-551	341	-139	265	-46	3	-106	-32	0
1798	0	0	-787	95	882	346	-834	488	-234	273	-141	-52	-114	-97	0
1799	0	0	-535	97	632	219	-583	364	-67	325	-46	-67	-95	-21	0
1800	0	0	-241	102	343	69	-292	222	-46	349	-79	-36	9	-60	0
1801	0	0	182	93	-89	-137	135	2	58	201	-100	-17	-75	-108	0
1802	0	0	635	100	-535	-367	585	-217	46	358	34	65	-19	54	0
1803	0	0	705	100	-605	-402	655	-252	11	298	-34	-108	50	73	0
1804	0	0	703	87	-616	-395	659	-264	11	331	-58	-85	-17	-32	0
1805	0	0	280	85	-195	-182	237	-55	-40	287	32	34	-3	29	0
1806	0	0	-186	91	277	47	-231	184	-58	228	-62	-98	-93	-21	0
1807	0	0	-498	91	589	203	-543	340	-81	283	-17	-27	-23	-126	0
1808	0	0	-766	87	853	339	-809	470	-155	238	-60	-73	-98	-32	0
1809	0	0	-576	95	671	240	-623	383	-93	285	-19	-29	-46	-34	0
1810	0	0	-225	106	331	59	-278	218	7	298	1	-93	-89	13	0
1811	0	0	155	97	-58	-126	106	19	-21	211	-38	-42	-79	36	0
1812	0	0	581	102	-479	-341	530	-188	-21	323	19	-65	50	58	0
1813	0	0	717	106	-611	-411	664	-252	13	215	-42	-129	-58	-29	0
1814	0	0	642	97	-545	-369	593	-224	15	360	-36	-3	-7	-11	0
1815	0	0	226	93	-133	-159	179	-20	-91	269	-38	-95	-52	-64	0
1816	0	0	-211	93	304	59	-257	198	-98	300	-44	-67	-114	-13	0
1817	0	0	-566	89	655	238	-610	372	-141	283	-9	-83	-21	-98	0
1818	0	0	-723	93	816	315	-769	454	-102	246	-85	-91	-139	-58	0
1819	0	0	-591	95	686	248	-638	390	-129	325	-64	-15	-50	-120	0
1820	0	0	-314	93	407	110	-360	250	-79	236	-32	-95	-100	-29	0
1821	0	0	200	100	-100	-150	150	0	-73	267	-52	-174	-129	-77	0
1822	0	0	604	102	-502	-353	553	-200	0	341	17	-73	-42	19	0
1823	0	0	753	102	-651	-427	702	-274	-25	232	-54	-143	-42	-46	0
1824	0	0	684	97	-587	-390	635	-245	-7	343	-9	-79	-65	17	0
1825	0	0	288	98	-190	-193	239	-46	-75	252	-79	-85	-85	-34	0
1826	0	0	-131	97	228	17	-179	162	-116	261	-71	-124	-104	-73	0
1827	0	0	-533	93	626	220	-579	359	-60	240	-38	-135	-153	-17	0
1828	0	0	-772	91	863	340	-817	477	-145	203	15	-176	-205	-67	0
1829	0	0	-562	95	657	233	-609	376	-91	248	-75	-147	-112	-116	0
1830	0	0	-220	100	320	60	-270	210	-65	265	85	-97	-81	25	0
1831	0	0	204	104	-100	-154	152	2	-40	261	-65	-153	-114	-81	0
1832	0	0	651	104	-547	-377	599	-221	36	259	19	-54	32	25	0
1833	0	0	714	98	-616	-406	665	-259	-98	302	-31	-118	-69	-31	0
1834	0	0	664	98	-566	-381	615	-234	-71	248	-21	-205	-91	-17	0
1835	0	0	298	106	-192	-202	245	-43	-31	228	-77	-153	-83	-62	0
1836	0	0	-163	102	265	30	-214	183	-87	271	25	-97	-58	-62	0
1837	0	0	-569	100	669	234	-619	384	-201	205	-71	-172	-174	-122	0
1838	0	0	-698	97	795	300	-746	446	-137	300	-38	-116	-102	-32	0
1839	0	0	-551	95	646	228	-598	370	-120	195	-60	-205	-62	-129	0
1840	0	0	-249	102	351	73	-300	226	-69	306	-11	-128	-38	3	0
1841	0	0	205	97	-108	-151	156	-5	-31	244	23	-137	-46	-58	0
1842	0	0	598	100	-498	-349	548	-199	38	236	-27	-145	-13	25	0
1843	0	0	844	98	-746	-471	795	-324	89	355	83	-114	-17	60	0
1844	0	0	642	95	-547	-368	594	-226	-1	285	-5	-69	46	13	0
1845	0	0	358	95	-263	-226	310	-84	-29	281	29	-137	-21	-85	0
1846	0	0	-120	93	213	13	-166	153	-9	219	50	-157	-110	0	0
1847	0	0	-512	97	609	207	-560	353	-133	298	-9	-50	-95	-42	0
1848	0	0	-722	102	824	310	-773	463	-91	166	-25	-89	-67	-97	0
1849	0	0	-582	110	692	236	-637	401	-116	265	-1	-114	-100	-42	0
1850	0	0	-234	126	360	54	-297	243	-5	294	23	-21	-40	-104	0
1851	0	0	113	128	15	-120	49	71	-120	283	-32	-104	-102	-42	0
1852	0	0	600	139	-461	-369	530	-161	65	380	58	-54	23	-9	0
1853	0	0	762	155	-607	-458	684	-226	-52	331	15	-104	-46	-25	0
1854	0	0	678	151	-527	-414	602	-188	36	335	-9	1	7	5	0
1855	0	0	284	153	-131	-218	207	11	-62	389	-81	52	-48	-54	0
1856	0	0	-159	145	304	7	-231	224	-1	261	-40	19	-162	-67	0
1857	0	0	-567	133	700	217	-633	416	-64	289	23	-5	-44	-98	0
1858	0	0	-760	124	884	318	-822	504	-153	279	-67	-65	-137	-145	0
1859	0	0	-583	128	711	227	-647	419	-122	434	-58	48	-46	-77	0
1860	0	0	-307	131	438	88	-372	284	-112	424	9	13	-69	-31	0
1861	0	0	154	137	-17	-145	85	60	-23	341	-15	0	-73	-75	0
1862	0	0	577	145	-432	-361	504	-143	75	401	50	42	17	0	0
1863	0	0	730	168	-562	-449	646	-197	-3	424	-44	25	-149	21	0
1864	0	0	647	168	-479	-407	563	-155	-27	403	83	77	-52	69	0
1865	0	0	292	174	-118	-233	205	28	-23	339	-58	56	-118	-65	0
1866	0	0	-149	174	323	-12	-236	248	0	403	81	141	-52	34	0
1867	0	0	-627	168	795	229	-711	481	-215	292	-141	-19	-211	-126	0
1868	0	0	-623	166	789	228	-706	477	1	467	-9	131	-100	36	0
1869	0	0	-625	162	787	231	-706	474	-42	316	-3	75	-95	-31	0
1870	0	0	-207	155	362	26	-284	258	-13	349	23	21	-85	17	0
1871	0	0	269	155	-114	-212	191	20	77	384	-56	137	-102	15	0
1872	0	0	658	168	-490	-413	574	-161	110	453	81	97	58	64	0
1873	0	0	726	170	-556	-448	641	-193	0	395	-81	62	-102	-52	0
1874	0	0	633	145	-488	-389	560	-171	67	417	50	116	31	38	0
1875	0	0	346	120	-226	-233	286	-53	-54	434	-31	64	-52	-3	0
1876	0	0	-132	118	250	7	-191	184	-38	434	17	97	-147	-9	0
1877	0	0	-527	122	649	202	-588	385	-149	411	11	73	-133	-36	0
1878	0	0	-731	112	843	309	-787	477	-85	314	3	81	-85	-29	0
1879	0	0	-588	118	706	235	-647	412	-64	434	34	44	-64	-23	0
1880	0	0	-266	116	382	75	-324	249	-42	378	13	91	-56	7	0
1881	0	0	205	124	-81	-164	143	21	-42	389	-25	69	-124	-31	0
1882	0	0	600	137	-463	-368	531	-163	112	444	81	98	48	32	0
1883	0	0	781	141	-640	-461	710	-249	34	362	-7	34	-13	-50	0
1884	0	0	742	131	-611	-436	676	-240	48	452	100	164	-79	129	0
1885	0	0	298	124	-174	-211	236	-25	-50	302	-64	97	-89	-32	0
1886	0	0	-107	116	223	-4	-165	169	-17	386	-40	166	-145	-71	0
1887	0	0	-588	118	706	235	-647	412	-112	384	5	87	-87	-25	0
1888	0	0	-749	118	867	315	-808	492	-114	372	-46	3	-126	-98	0
1889	0	0	-607	118	725	244	-666	421	-25	388	54	141	-73	-13	0
1890	0	0	-304	118	422	93	-363	270	-11	353	-50	104	-182	-79	0
1891	0	0	193	118	-75	-155	134	21	7	422	0	147	-141	17	0
1892	0	0	480	116	-364	-298	422	-124	5	366	-32	64	-106	32	0
1893	0	0	736	116	-620	-426	678	-252	42	436	56	54	-83	38	0
1894	0	0	606	102	-504	-354	555	-201	44	409	9	73	-48	95	0
1895	0	0	296	102	-194	-199	245	-46	21	327	-58	65	-166	-23	0
1896	0	0	-192	89	281	51	-236	185	-3	378	25	89	-172	40	0
1897	0	0	-618	97	715	260	-666	406	-172	320	-56	1	-166	-97	0
1898	0	0	-690	93	783	298	-736	438	5	386	71	71	-69	-19	0
1899	0	0	-675	87	762	294	-718	424	-149	308	-23	-5	-135	-71	0
1900	0	0	-302	97	399	102	-350	248	-15	337	-17	42	-95	-83	0
1901	0	0	168	97	-71	-132	119	13	21	457	34	31	1	0	0
1902	0	0	459	104	-355	-281	407	-125	50	329	5	-5	-42	-11	0
1903	0	0	678	104	-574	-391	626	-235	83	267	-11	3	-65	-38	0
1904	0	0	640	93	-547	-366	593	-227	62	419	7	102	58	112	0
1905	0	0	195	93	-102	-144	148	-4	-81	279	-91	-36	-112	-91	0
1906	0	0	-176	89	265	43	-220	177	-42	325	3	-9	-71	-27	0
1907	0	0	-593	87	680	253	-636	383	-120	287	-79	-27	-106	-81	0
1908	0	0	-661	87	748	287	-704	417	-15	289	-29	-1	-48	-62	0
1909	0	0	-622	95	717	263	-669	406	-93	304	-17	-15	-54	-95	0
1910	0	0	-199	93	292	53	-245	192	-19	356	-27	1	25	-3	0
1911	0	0	168	97	-71	-132	119	13	-9	252	-34	62	-40	69	0
1912	0	0	599	97	-502	-348	550	-202	46	376	11	9	32	58	0
1913	0	0	751	98	-653	-424	702	-277	7	279	-11	9	34	32	0
1914	0	0	612	93	-519	-352	565	-213	17	351	-1	36	17	-40	0
1915	0	0	320	95	-225	-207	272	-65	-13	341	1	1	0	-13	0
1916	0	0	-159	91	250	34	-204	170	-32	271	-48	-3	-31	67	0
1917	0	0	-508	91	599	208	-553	345	-102	294	13	-62	-48	-98	0
1918	0	0	-690	93	783	298	-736	438	-58	337	9	7	-19	11	0
1919	0	0	-549	93	642	228	-595	367	3	228	21	-3	-81	-87	0
1920	0	0	-214	106	320	54	-267	213	-31	242	0	-65	-46	-17	0
1921	0	0	190	97	-93	-143	141	2	-21	296	9	-69	-34	11	0
1922	0	0	637	104	-533	-370	585	-214	48	281	17	-77	-23	-17	0
1923	0	0	831	106	-725	-468	778	-309	1	351	44	40	23	91	0
1924	0	0	641	100	-541	-370	591	-220	15	228	-62	-32	-102	-95	0
1925	0	0	282	100	-182	-191	232	-41	-110	323	-29	-62	0	-91	0
1926	0	0	-215	95	310	60	-262	202	-65	267	48	-50	-38	-65	0
1927	0	0	-632	97	729	267	-680	413	-91	256	-46	15	-89	-161	0
1928	0	0	-759	104	863	327	-811	483	-97	219	0	-62	-98	-91	0
1929	0	0	-716	110	826	303	-771	468	-46	226	-36	29	-85	-60	0
1930	0	0	-344	106	450	119	-397	278	-102	281	0	-36	-97	9	0
1931	0	0	131	112	-19	-121	75	46	34	298	-9	-25	40	-77	0
1932	0	0	552	104	-448	-328	500	-172	-15	318	-40	-106	21	-64	0
1933	0	0	725	97	-628	-411	676	-265	73	310	34	-73	65	56	0
1934	0	0	577	81	-496	-329	536	-207	40	341	-89	-38	46	27	0
1935	0	0	199	58	-141	-128	170	-41	1	252	-19	-122	13	-21	0
1936	0	0	-239	40	279	99	-259	159	-56	242	-15	-87	-46	-73	0
1937	0	0	-676	-9	667	342	-671	329	-176	285	-40	-67	-67	-44	0
1938	0	0	-895	-54	841	474	-868	393	-147	217	-29	-135	-106	-89	0
1939	0	0	-782	-100	682	441	-732	291	-3	211	17	-44	0	-3	0
1940	0	0	-480	-147	333	313	-406	93	-27	285	-54	-56	-23	-50	0
1941	0	0	-5	-164	-159	84	77	-161	31	285	11	-65	-11	27	0
1942	0	0	425	-157	-582	-134	503	-369	54	358	-27	-29	62	-31	0
1943	0	0	487	-116	-603	-185	545	-359	-9	240	-36	-98	25	50	0
1944	0	0	578	-29	-607	-274	592	-318	-19	281	0	-141	-27	-46	0
1945	0	0	267	118	-149	-192	208	-15	-15	296	-31	-31	67	13	0
1946	0	0	-124	308	432	-92	-278	370	-104	258	-180	-52	-19	-97	0
1947	0	0	-361	535	896	-87	-628	715	-97	273	-56	-100	-50	-64	0
1948	0	0	-394	822	1216	-214	-805	1019	-42	283	-77	-27	-50	9	0
1949	0	0	-136	1132	1268	-498	-702	1200	-93	230	-62	-32	-52	-21	0
1950	0	0	344	1482	1138	-913	-397	1310	-42	298	-60	-91	-42	-79	0
1951	0	0	1052	1872	820	-1462	116	1346	54	347	0	-3	-15	58	0
1952	0	0	1608	2296	688	-1952	460	1492	17	259	23	-54	-15	34	0
1953	0	0	1981	2714	733	-2347	624	1723	-3	289	-9	-7	-34	-13	0
1954	0	0	2128	3144	1016	-2636	556	2080	-7	287	-9	-58	9	-110	0
1955	0	0	1934	3524	1590	-2729	172	2557	-25	291	-31	-87	-58	-97	0
1956	0	0	1626	3825	2199	-2725	-286	3012	-73	304	-9	-108	-60	-108	0
1957	0	0	1391	3990	2599	-2690	-604	3294	21	246	-40	-17	-133	-36	0
1958	0	0	1230	3961	2731	-2595	-750	3346	-44	269	-25	-64	3	-46	0
1959	0	0	1227	3684	2457	-2455	-615	3070	-65	287	62	-44	-67	-122	1
1960	0	0	1354	3274	1920	-2314	-283	2597	-44	325	-40	3	-75	-44	0
1961	0	0	1441	2589	1148	-2015	146	1868	9	291	5	-17	3	-13	0
1962	0	0	1502	1891	389	-1696	556	1140	-17	370	-54	9	5	9	0
1963	0	0	1351	1326	-25	-1338	688	650	-34	269	-15	-60	-3	-32	0
1964	0	0	1031	882	-149	-956	590	366	-32	320	40	-44	50	-3	0
1965	0	0	497	599	102	-548	197	350	-60	271	-75	19	-95	-23	0
1966	0	0	0	347	347	-173	-173	347	-64	355	-13	1	29	-19	0
1967	0	0	-596	114	710	241	-653	412	-162	281	-38	-25	-62	-95	0
1968	0	0	-736	-3	733	369	-734	365	-170	283	-46	38	-104	-25	0
1969	61	0	-719	-54	665	386	-692	305	-89	277	-85	-46	-29	-60	0
1970	61	0	-377	-85	292	231	-334	103	-98	304	-50	-7	-34	-110	0
1971	61	0	68	-98	-166	15	117	-132	9	380	32	50	29	79	0
1972	61	0	501	-102	-603	-199	552	-352	11	308	7	-85	-81	23	0
1973	61	0	652	-91	-743	-280	697	-417	85	372	89	62	52	83	0
1974	61	0	458	-52	-510	-203	484	-281	-77	267	-9	-56	-34	-15	0
1975	61	0	267	27	-240	-147	253	-106	50	281	5	62	-1	-17	0
1976	61	0	-281	89	370	96	-325	229	-56	258	-48	21	-79	-13	0
1977	61	0	-626	124	750	251	-688	437	-65	254	-9	-3	-7	-93	0
1978	61	0	-782	172	954	305	-868	563	-54	256	-25	32	-155	-32	0
1979	61	0	-654	215	869	219	-761	542	-75	234	-46	-23	-73	-75	0
1980	61	0	-347	240	587	53	-467	413	-27	302	-25	-19	1	-79	0
1981	61	0	139	259	120	-199	9	189	-48	409	23	27	-25	27	0
1982	61	0	526	263	-263	-394	394	0	-9	298	38	-25	-116	46	0
1983	61	0	678	269	-409	-473	543	-70	46	335	-29	36	-31	25	0
1984	61	0	557	259	-298	-408	427	-19	31	306	3	-46	25	-36	0
1985	61	0	259	256	-3	-257	131	126	-15	300	58	-40	-60	-13	0
1986	61	0	-195	258	453	-31	-324	355	-50	322	-1	15	-60	-106	0
1987	61	0	-648	252	900	198	-774	576	-44	304	-21	29	-85	-129	0
1988	61	0	-921	254	1175	333	-1048	714	-91	310	-52	-1	-85	-40	0
1989	61	0	-751	422	1173	164	-962	797	-81	223	-60	27	-93	-98	0
1990	61	0	-721	384	1105	168	-913	744	-174	403	-102	-67	-164	-219	0
1991	61	0	-372	349	721	11	-546	535	-15	512	3	-48	7	-73	0
1992	61	0	-23	283	306	-130	-164	294	-31	514	-19	-97	-147	-71	0
1993	61	0	145	170	25	-157	60	97	-124	673	-176	-151	-128	-97	0
1994	61	0	286	69	-217	-177	251	-74	-79	473	-3	-139	77	176	0
1995	61	0	2619	-15	-2634	-1302	2626	-1324	48	199	62	-184	203	322	0
1996	61	0	2855	-64	-2919	-1395	2887	-1491	56	292	145	-100	-36	500	0
1997	61	0	2753	-98	-2851	-1327	2802	-1474	91	554	166	-62	-133	508	0
1998	61	0	2569	-162	-2731	-1203	2650	-1446	112	362	73	-170	-50	442	0
1999	61	0	2408	-211	-2619	-1098	2513	-1415	29	174	95	-149	-104	525	0
[truncated: 32,189 more rows]
