# Supplementary material for: A Robust and Real-Time Capable Envelope-Based Algorithm for Heart Sound Classification: Validation under Different Physiological Conditions
Source: Sensors (Basel). 2020 Feb 11;20(4):972. doi: 10.3390/s20040972 (PMC7070375; doi:10.3390/s20040972)
Supplement: Supplementary file 1 [file sensors-20-00972-s001.zip › Messungen/jw/jw04_unfiltered.csv]

Dataset No.	Pulse (bpm)	Pacer Bit	leadI (�V)	leadII (�V)	leadIII (�V)	lead_avR (�V)	lead_avL (�V)	lead_avF (�V)	V1 (�V)	V2 (�V)	V3 (�V)	V4 (�V)	V5 (�V)	V6 (�V)	R-Wave
1	0	0	1386	143	-1243	-764	1314	-550	-21	-370	-71	69	166	-31784	0
2	0	0	981	143	-838	-562	909	-347	141	254	-310	29	-32	8588	0
3	0	0	-309	-894	-585	601	138	-739	155	42	-355	54	-71	8557	0
4	0	0	-712	-865	-153	788	-279	-509	5	0	-413	-21	-137	8504	0
5	0	0	-889	-843	46	866	-467	-398	13	-65	-388	-7	-106	8468	0
6	0	0	-1037	-909	128	973	-582	-390	-21	-89	-457	-56	-67	8386	0
7	0	0	-654	-898	-244	776	-205	-571	69	-3	-277	-7	7	8506	0
8	0	0	-233	-890	-657	561	212	-773	135	135	-176	56	143	8574	0
9	0	0	239	-859	-1098	310	668	-978	199	240	-223	-1	197	8442	0
10	0	0	490	-807	-1297	158	893	-1052	238	322	-155	145	85	8440	0
11	0	0	514	-776	-1290	131	902	-1033	248	364	-137	95	108	8456	1
12	0	0	254	-814	-1068	280	661	-941	168	248	-197	42	44	8415	0
13	0	0	-229	-853	-624	541	197	-738	71	106	-244	-44	-44	8301	0
14	0	0	-667	-890	-223	778	-222	-556	-3	91	-343	-85	-56	8204	0
15	0	0	-990	-911	79	950	-534	-416	-118	-106	-413	-203	-194	8148	0
16	0	0	-922	-905	17	913	-469	-444	48	-58	-413	-85	-106	8180	0
17	0	0	-683	-898	-215	790	-234	-556	-17	36	-360	-174	-77	8165	0
18	0	0	-215	-855	-640	535	212	-747	135	120	-331	-69	-95	8180	0
19	0	0	254	-838	-1092	292	673	-965	267	225	-139	-46	141	8194	0
20	0	0	448	-822	-1270	187	859	-1046	232	294	-306	-54	-15	8120	0
21	0	0	545	-830	-1375	142	960	-1102	269	316	-149	-60	64	8132	0
22	0	0	182	-840	-1022	329	602	-931	149	223	-318	-100	-79	7930	0
23	0	0	-225	-851	-626	538	200	-738	102	77	-345	-108	-145	7917	0
24	0	0	-667	-795	-128	731	-269	-461	21	-79	-459	-215	-143	7839	0
25	0	0	-756	-725	31	740	-393	-347	21	-64	-424	-161	-159	7845	0
26	0	0	-841	-762	79	801	-460	-341	-9	-106	-492	-228	-261	7837	0
27	0	0	-561	-795	-234	678	-163	-514	17	-34	-426	-149	-98	7814	0
28	0	0	-117	-828	-711	472	297	-769	128	69	-409	-157	-17	7701	0
29	0	0	256	-830	-1086	287	671	-958	83	141	-310	-161	-29	7595	0
30	0	0	520	-810	-1330	145	925	-1070	135	244	-322	-128	-7	7542	0
31	0	0	520	-810	-1330	145	925	-1070	217	248	-355	-143	-5	7509	0
32	0	0	306	-805	-1111	249	708	-958	29	145	-452	-211	-98	7389	0
33	0	0	-272	-793	-521	532	124	-657	-322	73	-587	-267	-221	7267	0
34	0	0	-586	-793	-207	689	-189	-500	-335	-34	-599	-306	-215	7092	0
35	0	0	-872	-797	75	834	-473	-361	-287	-104	-675	-322	-195	7013	0
36	0	0	-845	-818	27	831	-436	-395	-228	-27	-585	-281	-161	7090	0
37	0	0	-588	-789	-201	688	-193	-495	-232	-34	-655	-294	-283	6970	0
38	0	0	-112	-752	-640	432	264	-696	-32	176	-597	-116	-62	7067	0
39	0	0	259	-776	-1035	258	647	-905	75	190	-533	-98	-46	6966	0
40	0	0	535	-766	-1301	115	918	-1033	29	323	-479	-157	-34	6970	0
41	0	0	513	-777	-1290	132	901	-1033	54	347	-426	-137	-71	7024	0
42	0	0	240	-805	-1045	282	642	-925	-5	327	-543	-139	-145	6887	0
43	0	0	-254	-770	-516	512	131	-643	-64	271	-450	-195	-104	6877	0
44	0	0	-669	-760	-91	714	-289	-425	-232	128	-496	-304	-244	6774	0
45	0	0	-889	-814	75	851	-482	-369	-124	98	-558	-159	-180	6718	0
46	0	0	-1012	-853	159	932	-585	-347	-261	97	-506	-261	-147	6731	0
47	0	0	-671	-832	-161	751	-255	-496	-172	199	-432	-151	-38	6714	0
48	0	0	-207	-818	-611	512	202	-714	-1	325	-364	-100	-3	6691	0
49	0	0	221	-797	-1018	288	619	-907	139	452	-242	27	42	6790	0
50	0	0	429	-828	-1257	199	843	-1042	81	516	-256	-25	100	6663	0
51	0	0	467	-830	-1297	181	882	-1063	153	632	-182	23	34	6640	0
52	0	0	190	-834	-1024	322	607	-929	77	519	-176	-13	27	6640	0
53	0	0	-324	-824	-500	574	88	-662	-52	353	-323	-85	-79	6483	0
54	0	0	-720	-840	-120	780	-300	-480	-137	382	-258	-79	-62	6434	0
55	0	0	-998	-849	149	923	-573	-350	-178	244	-339	-65	-128	6320	0
56	0	0	-954	-871	83	912	-518	-394	-87	349	-215	-27	-67	6403	0
57	0	0	-741	-853	-112	797	-314	-482	-133	339	-273	-50	5	6330	0
58	0	0	-258	-863	-605	560	173	-734	71	510	-162	85	100	6378	0
59	0	0	233	-814	-1047	290	640	-930	104	626	-65	104	135	6369	0
60	0	0	489	-785	-1274	148	881	-1029	180	696	-32	246	178	6310	0
61	0	0	474	-814	-1288	170	881	-1051	207	779	-64	236	192	6345	0
62	0	0	135	-836	-971	350	553	-903	98	702	-133	207	176	6167	0
63	0	0	-340	-838	-498	589	79	-668	-32	564	-108	104	67	6078	0
64	0	0	-758	-847	-89	802	-334	-468	-32	479	-116	141	11	6056	0
65	0	0	-1109	-902	207	1005	-658	-347	-201	422	-149	81	7	5932	0
66	0	0	-1031	-874	157	952	-594	-358	-157	434	-108	65	7	5920	0
67	0	0	-799	-882	-83	840	-358	-482	-34	467	-40	292	98	6006	0
68	0	0	-338	-888	-550	613	106	-719	32	572	1	263	97	5936	0
69	0	0	85	-919	-1004	417	544	-961	118	711	139	259	285	5924	0
70	0	0	276	-905	-1181	314	728	-1043	157	717	149	318	259	5818	0
71	0	0	299	-880	-1179	290	739	-1029	157	733	141	372	170	5788	0
72	0	0	16	-849	-865	416	440	-857	65	659	64	339	114	5726	0
73	0	0	-468	-867	-399	667	-34	-633	-71	583	-54	242	50	5593	0
74	0	0	-848	-863	-15	855	-416	-439	-226	434	-71	153	-44	5503	0
75	0	0	-1088	-867	221	977	-654	-323	-194	461	-124	143	13	5422	0
76	0	0	-1072	-836	236	954	-654	-300	-147	467	-73	240	-1	5497	0
77	0	0	-753	-851	-98	802	-327	-474	-162	465	-79	184	56	5416	0
78	0	0	-359	-855	-496	607	68	-675	34	519	-56	300	116	5455	0
79	0	0	29	-884	-913	427	471	-898	42	626	11	240	120	5323	0
80	0	0	297	-878	-1175	290	736	-1026	46	673	27	228	112	5383	0
81	0	0	293	-841	-1134	274	713	-987	50	731	9	190	145	5426	0
82	0	0	2	-865	-867	431	434	-866	-75	611	-75	118	50	5358	0
83	0	0	-456	-923	-467	689	5	-695	-100	461	-157	95	32	5259	0
84	0	0	-859	-944	-85	901	-387	-514	-147	366	-139	65	-58	5224	0
85	0	0	-1071	-940	131	1005	-601	-404	-192	201	-170	7	-83	5230	0
86	0	0	-1111	-917	194	1014	-652	-361	-161	236	-221	25	-54	5201	0
87	0	0	-844	-888	-44	866	-400	-466	-151	271	-174	83	3	5175	0
88	0	0	-342	-902	-560	622	109	-731	-9	380	-75	87	54	5187	0
89	0	0	27	-892	-919	432	473	-905	-3	490	-32	128	3	5193	0
90	0	0	322	-878	-1200	278	761	-1039	50	547	25	137	122	5179	0
91	0	0	303	-843	-1146	270	724	-994	13	669	-42	194	85	5191	0
92	0	0	83	-863	-946	390	514	-904	29	446	-77	73	-73	5088	0
93	0	0	-327	-907	-580	617	126	-743	-62	382	-122	64	-15	5053	0
94	0	0	-856	-933	-77	894	-389	-505	-180	291	-205	23	-73	5001	0
95	0	0	-1006	-890	116	948	-561	-387	-234	168	-254	-56	-100	4906	0
96	0	0	-960	-834	126	897	-543	-354	-186	112	-207	-19	-102	4978	0
97	0	0	-598	-760	-162	679	-218	-461	-104	155	-131	5	7	4985	0
98	0	0	-151	-727	-576	439	212	-651	31	355	-83	69	106	4970	0
99	0	0	227	-760	-987	266	607	-873	11	395	-46	65	106	4947	0
100	0	0	540	-748	-1288	104	914	-1018	77	444	-69	139	89	4952	0
101	0	0	497	-760	-1257	131	877	-1008	29	438	-52	114	85	4941	0
102	0	0	266	-783	-1049	258	657	-916	-13	438	-157	-32	62	4873	0
103	0	0	-297	-861	-564	579	133	-712	-98	248	-164	-75	-67	4890	0
104	0	0	-708	-855	-147	781	-280	-501	-176	141	-230	-120	-104	4787	0
105	0	0	-879	-841	38	860	-458	-401	-192	65	-285	-116	-110	4737	0
106	0	0	-964	-840	124	902	-544	-358	-155	9	-345	-108	-104	4739	0
107	0	0	-648	-818	-170	733	-239	-494	-149	75	-300	-5	-98	4729	0
108	0	0	-186	-744	-558	465	186	-651	-36	153	-199	11	-108	4751	0
109	0	0	280	-721	-1001	220	640	-861	110	300	-234	60	31	4685	0
110	0	0	487	-688	-1175	100	831	-931	62	364	-250	29	48	4650	0
111	0	0	447	-680	-1127	116	787	-903	19	341	-279	-25	-46	4559	0
112	0	0	252	-692	-944	220	598	-818	-44	364	-205	-71	-23	4619	0
113	0	0	-260	-739	-479	499	109	-609	-87	151	-294	-157	-87	4494	0
114	0	0	-734	-772	-38	753	-348	-405	-207	64	-399	-139	-197	4533	0
115	0	0	-843	-801	42	822	-442	-379	-157	69	-391	-97	-137	4508	0
116	0	0	-902	-805	97	853	-499	-354	-230	19	-401	-137	-178	4508	0
117	0	0	-619	-764	-145	691	-237	-454	-62	67	-331	-81	-95	4537	0
118	0	0	-161	-710	-549	435	194	-629	-52	225	-263	-91	-29	4440	0
119	0	0	291	-729	-1020	219	655	-874	48	240	-128	-56	13	4531	0
120	0	0	461	-741	-1202	140	831	-971	42	389	-141	36	29	4496	0
121	0	0	452	-785	-1237	166	844	-1011	23	353	-178	-91	-3	4440	0
122	0	0	161	-779	-940	309	550	-859	17	304	-159	-79	-27	4427	0
123	0	0	-243	-762	-519	502	138	-640	-168	203	-261	-147	-104	4365	0
124	0	0	-671	-725	-54	698	-308	-389	-195	17	-269	-135	-194	4347	0
125	0	0	-938	-743	195	840	-566	-274	-164	21	-337	-172	-168	4297	0
126	0	0	-879	-744	135	811	-507	-304	-166	15	-360	-172	-129	4219	0
127	0	0	-640	-843	-203	741	-218	-523	-69	65	-275	36	-65	4380	0
128	0	0	-348	-931	-583	639	117	-757	-100	110	-267	-32	-56	4396	0
129	0	0	251	-1008	-1259	378	755	-1133	91	335	-128	73	3	4343	0
130	0	0	353	-987	-1340	317	846	-1163	98	393	-155	64	29	4438	0
131	0	0	368	-1001	-1369	316	868	-1185	77	310	-248	64	-85	4324	0
132	0	0	164	-970	-1134	403	649	-1052	69	362	-110	19	34	4275	0
133	0	0	-368	-950	-582	659	107	-766	-79	118	-325	-69	-161	4285	0
134	0	0	-636	-911	-275	773	-180	-593	-129	23	-242	-75	-141	4149	0
135	0	0	-1000	-942	58	971	-529	-442	-133	-19	-325	-38	-174	4203	0
136	0	0	-1018	-929	89	973	-553	-420	-149	-153	-411	-151	-219	4180	0
137	0	0	-654	-954	-300	804	-177	-627	-71	11	-221	-67	-89	4205	0
138	0	0	-316	-987	-671	651	177	-829	-25	67	-153	-44	-62	4287	0
139	0	0	166	-999	-1165	416	665	-1082	58	244	-153	21	-54	4297	0
140	0	0	462	-917	-1379	227	920	-1148	85	310	-182	60	34	4221	0
141	0	0	454	-888	-1342	217	898	-1115	145	304	-77	48	-7	4190	0
142	0	0	107	-913	-1020	403	563	-966	0	118	-199	-42	-64	4054	0
143	0	0	-285	-929	-644	607	179	-786	-54	108	-250	-36	-118	4079	0
144	0	0	-772	-977	-205	874	-283	-591	-186	-31	-248	-137	-205	4087	0
145	0	0	-1066	-981	85	1023	-575	-448	-221	-93	-343	-201	-248	4054	0
146	0	0	-961	-995	-34	978	-463	-514	-75	-75	-322	-124	-217	4122	0
147	0	0	-785	-1004	-219	894	-283	-611	-69	31	-205	-112	-67	4099	0
148	0	0	-326	-968	-642	647	158	-805	19	29	-162	-110	-79	4075	0
149	0	0	198	-898	-1096	350	647	-997	87	192	-131	21	-7	4074	0
150	0	0	384	-855	-1239	235	811	-1047	120	238	-126	-5	69	4031	0
151	0	0	409	-886	-1295	238	852	-1090	129	279	-122	34	-15	4044	0
152	0	0	97	-882	-979	392	538	-930	-5	174	-141	-97	-62	4070	0
153	0	0	-328	-888	-560	608	116	-724	-62	114	-232	-128	-131	4023	0
154	0	0	-771	-900	-129	835	-321	-514	-143	34	-267	-79	-159	3998	0
155	0	0	-977	-925	52	951	-514	-436	-87	-135	-279	-201	-209	3899	0
156	0	0	-1007	-975	32	991	-519	-471	-75	-100	-277	-194	-114	3965	0
157	0	0	-838	-940	-102	889	-368	-521	-64	-62	-289	-145	-116	3916	0
158	0	0	-360	-905	-545	632	92	-725	-25	19	-182	-81	-71	3967	0
159	0	0	81	-931	-1012	425	546	-971	133	116	-77	-38	31	3951	0
160	0	0	223	-997	-1220	387	721	-1108	102	157	-52	-131	-29	3942	0
161	0	0	256	-1055	-1311	399	783	-1183	172	201	-153	-71	31	3874	0
162	0	0	-66	-1032	-966	549	450	-999	71	164	-225	5	-79	3767	0
163	0	0	-501	-1022	-521	761	10	-771	36	15	-358	-184	-155	3724	0
164	0	0	-910	-960	-50	935	-430	-505	-87	-162	-358	-126	-186	3691	0
165	0	0	-1072	-917	155	994	-613	-381	-112	-182	-360	-209	-207	3643	0
166	0	0	-1104	-909	195	1006	-649	-357	-100	-151	-308	-192	-192	3620	0
167	0	0	-906	-956	-50	931	-428	-503	-137	-135	-358	-188	-186	3559	0
168	0	0	-370	-971	-601	670	115	-786	52	67	-199	-97	-19	3620	0
169	0	0	24	-944	-968	460	496	-956	116	104	-139	-42	29	3637	0
170	0	0	279	-904	-1183	312	731	-1043	118	106	-186	-19	-29	3501	0
171	0	0	293	-884	-1177	295	735	-1030	159	209	-151	-58	-19	3528	0
172	0	0	-54	-878	-824	466	385	-851	25	145	-223	-95	-112	3427	0
173	0	0	-428	-909	-481	668	26	-695	-1	15	-298	-102	-190	3422	0
174	0	0	-920	-917	3	918	-461	-457	-100	-100	-355	-226	-287	3294	0
175	0	0	-1143	-915	228	1029	-685	-343	-188	-81	-291	-172	-228	3354	0
176	0	0	-1178	-915	263	1046	-720	-326	-164	-166	-419	-178	-197	3325	0
177	0	0	-845	-973	-128	909	-358	-550	9	-34	-242	-128	-58	3431	0
178	0	0	-535	-979	-444	757	-45	-711	-13	36	-256	-69	-170	3346	0
179	0	0	-62	-954	-892	508	415	-923	180	73	-126	-27	-11	3334	0
180	0	0	138	-946	-1084	404	611	-1015	120	180	-93	3	11	3398	0
181	0	0	173	-952	-1125	389	649	-1038	182	225	-122	23	-69	3350	0
182	0	0	-151	-989	-838	570	343	-913	56	197	-114	31	40	3261	0
183	0	0	-600	-1053	-453	826	-73	-753	1	32	-292	-23	-250	3226	0
184	0	0	-1104	-1099	5	1101	-554	-547	-60	-21	-271	-44	-166	3177	0
185	0	0	-1312	-1175	137	1243	-724	-519	-104	-131	-323	-114	-192	3086	0
186	0	0	-1423	-1173	250	1298	-836	-461	-116	-122	-279	-81	-135	3171	0
187	0	0	-1072	-1169	-97	1120	-487	-633	-64	-27	-217	-79	-93	3169	0
188	0	0	-738	-1127	-389	932	-174	-758	15	54	-263	-11	-128	3224	0
189	0	0	-196	-1059	-863	627	333	-961	170	137	-192	19	15	3169	0
190	0	0	52	-999	-1051	473	551	-1025	180	221	-209	31	3	3173	0
191	0	0	141	-873	-1014	366	577	-943	126	254	-252	36	-36	3160	0
192	0	0	-124	-733	-609	428	242	-671	83	149	-211	-5	-19	3067	0
193	0	0	-381	-452	-71	416	-155	-261	29	-21	-310	-106	-166	3047	0
194	0	0	-676	-164	512	420	-594	174	-104	-69	-331	-108	-186	3034	0
195	0	0	-799	110	909	344	-854	509	-151	-221	-374	-133	-252	2956	0
196	0	0	-547	504	1051	21	-799	777	-21	-129	-327	-62	-217	3003	0
197	0	0	-132	940	1072	-404	-602	1006	-25	-215	-308	-166	-192	3026	0
198	0	0	564	1394	830	-979	-133	1112	58	0	-195	-120	-42	3078	0
199	0	0	1158	1790	632	-1474	263	1211	126	95	-126	-50	73	3018	0
200	0	0	1640	2132	492	-1886	574	1312	194	197	-100	73	21	2987	0
201	0	0	1851	2448	597	-2149	627	1522	192	194	-95	29	32	2865	0
202	0	0	1635	2698	1063	-2166	286	1880	100	126	-149	-40	-64	2911	0
203	0	0	1218	2688	1470	-1953	-126	2079	27	-3	-261	-112	-149	2731	0
204	0	0	689	2500	1811	-1594	-561	2155	-129	-60	-275	-102	-147	2818	0
205	0	0	289	2056	1767	-1172	-739	1911	-64	-135	-287	-149	-207	2789	1
206	0	0	12	1532	1520	-772	-754	1526	-126	-114	-312	-157	-139	2814	0
207	0	0	-163	810	973	-323	-568	891	-69	-110	-300	-67	-176	2752	0
208	0	0	87	135	48	-111	19	91	31	38	-219	-34	0	2820	0
209	0	0	248	-316	-564	34	406	-440	100	178	-147	5	64	2797	0
210	0	0	306	-646	-952	170	629	-799	137	236	-166	46	3	2787	0
211	0	0	139	-896	-1035	378	587	-965	42	223	-238	25	7	2739	0
212	0	0	-196	-1076	-880	636	342	-978	-9	205	-258	-65	-32	2698	0
213	0	0	-765	-1185	-420	975	-172	-802	-64	32	-405	-149	-114	2615	0
214	0	0	-1085	-1224	-139	1154	-473	-681	-153	-1	-393	-112	-155	2516	0
215	0	0	-1423	-1202	221	1312	-822	-490	-192	-126	-364	-199	-161	2541	0
216	0	0	-1322	-1156	166	1239	-744	-495	-182	-71	-397	-137	-184	2518	0
217	0	0	-1048	-1286	-238	1167	-405	-762	-87	-21	-289	-60	-131	2582	0
218	0	0	-684	-1295	-611	989	-36	-953	5	133	-285	-44	-34	2479	0
219	0	0	-148	-1191	-1043	669	447	-1117	124	205	-219	-40	23	2498	0
220	0	0	160	-1099	-1259	469	709	-1179	194	331	-65	-48	139	2426	0
221	0	0	140	-1039	-1179	449	659	-1109	85	279	-131	-54	64	2444	0
222	0	0	-53	-1030	-977	541	462	-1003	25	275	-153	-95	-40	2386	0
223	0	0	-456	-1018	-562	737	53	-790	13	195	-157	-155	-40	2347	0
224	0	0	-929	-956	-27	942	-451	-491	-122	64	-300	-339	-58	2205	0
225	0	0	-1103	-894	209	998	-656	-342	-50	-60	-259	-337	-188	2217	0
226	0	0	-1033	-770	263	901	-648	-253	-85	-17	-240	-370	-87	2234	0
227	0	0	-722	-727	-5	724	-358	-366	17	122	-201	-172	31	2205	0
228	0	0	-252	-702	-450	477	99	-576	83	168	-116	-116	85	2194	0
229	0	0	239	-651	-890	206	564	-770	201	215	-95	-31	56	2310	0
230	0	0	404	-624	-1028	110	716	-826	223	226	-69	27	67	2231	0
231	0	0	376	-640	-1016	132	696	-828	159	323	-71	-114	153	2271	0
232	0	0	46	-735	-781	344	413	-758	116	102	-186	-151	40	2186	0
233	0	0	-338	-764	-426	551	44	-595	73	48	-283	-194	32	2114	0
234	0	0	-874	-750	124	812	-499	-313	-64	-137	-438	-162	-126	1976	0
235	0	0	-989	-731	258	860	-623	-236	17	-162	-424	-137	-87	2015	0
236	0	0	-1064	-770	294	917	-679	-238	98	-244	-477	-162	-58	1969	0
237	0	0	-926	-808	118	867	-522	-345	71	-279	-506	-182	-17	1887	0
238	0	0	-532	-803	-271	667	-130	-537	120	-178	-420	-228	67	1947	0
239	0	0	-25	-748	-723	386	349	-735	263	-81	-356	-155	81	1969	0
240	0	0	233	-686	-919	226	576	-802	327	-3	-347	-133	141	1971	0
241	0	0	100	-646	-746	273	423	-696	217	64	-479	-259	40	1848	0
242	0	0	-124	-620	-496	372	186	-558	254	-100	-535	-417	42	1811	0
243	0	0	-641	-675	-34	658	-303	-354	267	-226	-582	-356	-15	1808	0
244	0	0	-1099	-725	374	912	-736	-175	170	-372	-717	-510	-172	1666	0
245	0	0	-1353	-789	564	1071	-958	-112	182	-457	-779	-554	-159	1656	0
246	0	0	-1409	-723	686	1066	-1047	-18	197	-415	-904	-657	-197	1567	0
247	0	0	-1035	-589	446	812	-740	-71	323	-411	-845	-682	-91	1617	0
248	0	0	-581	-535	46	558	-313	-244	455	-329	-776	-692	-21	1749	0
249	0	0	-179	-539	-360	359	90	-449	539	-240	-803	-628	38	1965	0
250	0	0	-35	-558	-523	296	244	-540	523	-259	-832	-894	-44	1813	0
251	0	0	-18	-603	-585	310	283	-594	700	-225	-733	-863	93	1819	0
252	0	0	-408	-640	-232	524	-88	-436	552	-422	-882	-1010	-81	1685	0
253	0	0	-701	-620	81	660	-391	-269	521	-424	-888	-795	-56	1664	0
254	0	0	-1172	-649	523	910	-847	-63	420	-556	-1034	-770	-64	1614	0
255	0	0	-1407	-657	750	1032	-1078	46	333	-611	-1016	-822	-215	1511	0
256	0	0	-1345	-618	727	981	-1036	54	457	-607	-923	-847	-81	1511	0
257	0	0	-1117	-570	547	843	-832	-11	554	-609	-894	-764	-23	1565	0
258	0	0	-683	-585	98	634	-390	-243	609	-529	-956	-801	38	1484	0
259	0	0	-242	-624	-382	433	70	-503	795	-415	-779	-677	139	1579	0
260	0	0	-56	-661	-605	358	274	-633	797	-337	-805	-677	174	1495	0
261	0	0	12	-570	-582	279	297	-576	766	-323	-880	-698	112	1425	0
262	0	0	-342	-514	-172	428	-85	-343	723	-436	-909	-731	19	1458	0
263	0	0	-699	-465	234	582	-466	-115	667	-622	-1053	-874	-83	1379	0
264	0	0	-1185	-477	708	831	-946	115	704	-698	-1132	-944	-38	1356	0
265	0	0	-1536	-541	995	1038	-1265	227	614	-824	-1233	-1074	-40	1325	0
266	0	0	-1468	-640	828	1054	-1148	94	890	-859	-1196	-1035	-67	1408	0
267	0	0	-1322	-675	647	998	-984	-14	937	-791	-1270	-1047	9	1486	0
268	0	0	-861	-638	223	749	-542	-207	989	-679	-1257	-1115	11	1532	0
269	0	0	-378	-533	-155	455	-111	-344	1183	-547	-1181	-999	100	1561	0
270	0	0	-76	-508	-432	292	178	-470	1146	-512	-1212	-1080	104	1625	0
271	0	0	-30	-485	-455	257	212	-470	1020	-467	-1228	-1072	75	1681	0
272	0	0	-272	-446	-174	359	-49	-310	873	-517	-1247	-1146	17	1617	0
273	0	0	-773	-459	314	616	-543	-72	744	-673	-1350	-1286	-46	1565	0
274	0	0	-1104	-490	614	797	-859	62	737	-657	-1336	-985	-44	1629	0
275	0	0	-1349	-488	861	918	-1105	186	781	-744	-1350	-1035	3	1517	0
276	0	0	-1374	-498	876	936	-1125	189	925	-772	-1288	-1082	60	1484	0
277	0	0	-1056	-467	589	761	-822	61	1067	-599	-1253	-909	139	1559	0
278	0	0	-519	-401	118	460	-318	-141	1239	-504	-1154	-810	141	1687	0
279	0	0	-122	-393	-271	257	74	-332	1251	-436	-1067	-741	217	1674	0
280	0	0	212	-325	-537	56	374	-431	1131	-199	-1004	-541	238	1718	0
281	0	0	196	-312	-508	58	352	-410	1032	-308	-950	-626	190	1703	0
282	0	0	-33	-298	-265	165	116	-281	1200	-325	-970	-632	250	1691	0
283	0	0	-542	-248	294	395	-418	23	1181	-459	-1043	-787	135	1649	0
284	0	0	-851	-190	661	520	-756	235	1099	-448	-1098	-318	128	1713	0
285	0	0	-1153	-213	940	683	-1046	363	948	-624	-1125	-717	116	1674	0
286	0	0	-1138	-271	867	704	-1002	298	1078	-560	-1150	-560	137	1649	0
287	0	0	-1004	-314	690	659	-847	188	1111	-488	-1047	-356	316	1759	0
288	0	0	-484	-331	153	407	-318	-89	1237	-360	-1026	-368	323	1800	0
289	0	0	-15	-323	-308	169	146	-315	1412	-174	-960	-535	452	1930	0
290	0	0	173	-341	-514	84	343	-427	1451	-162	-933	-459	459	1899	0
291	0	0	249	-267	-516	9	382	-391	1350	-197	-937	-549	483	1978	0
292	0	0	8	-180	-188	86	98	-184	1235	-205	-1002	-624	432	2013	0
293	0	0	-366	-178	188	272	-277	5	1086	-362	-1094	-762	426	2060	0
294	0	0	-881	-197	684	539	-782	243	1131	-488	-1243	-783	320	2015	0
295	0	0	-1012	-244	768	628	-890	262	1460	-512	-1264	-805	413	2040	0
296	0	0	-1066	-256	810	661	-938	277	1435	-494	-1276	-937	469	2064	0
297	0	0	-688	-252	436	470	-562	92	1767	-512	-1274	-919	568	2046	0
298	0	0	-286	-263	23	274	-154	-120	1813	-389	-1198	-785	748	2198	0
299	0	0	328	-265	-593	-31	460	-429	1941	-258	-1138	-754	729	2320	0
300	0	0	560	-217	-777	-171	668	-497	1819	-141	-1224	-719	807	2227	0
301	0	0	557	-116	-673	-220	615	-394	1893	-137	-1259	-956	754	2110	0
302	0	0	489	-38	-527	-225	508	-282	2102	-213	-1210	-855	737	2168	0
303	0	0	-55	-60	-5	57	-25	-32	2048	-261	-1361	-989	644	2116	0
304	0	0	-436	-62	374	249	-405	156	1998	-432	-1423	-1018	521	2013	0
305	0	0	-538	-98	440	318	-489	171	2099	-368	-1342	-762	665	1881	0
306	0	0	-592	-71	521	331	-556	225	2021	-419	-1408	-772	583	1891	0
307	0	0	-251	-25	226	138	-238	100	2213	-335	-1249	-665	711	1990	0
308	0	0	155	-11	-166	-72	160	-88	3166	-238	-1167	-847	770	1903	0
309	0	0	652	-1	-653	-325	652	-327	3268	-11	-1049	-630	822	1835	0
310	0	0	812	19	-793	-415	802	-387	3268	133	-1024	-535	882	1788	0
311	0	0	847	7	-840	-427	843	-416	3232	126	-991	-475	840	1732	0
312	0	0	530	-7	-537	-261	533	-272	3030	118	-1002	-374	801	1681	0
313	0	0	77	19	-58	-48	67	-19	2801	-23	-1053	-356	632	1716	0
314	0	0	-396	13	409	191	-402	211	2646	-104	-1105	-325	611	1614	0
315	0	0	-565	-5	560	285	-562	277	2861	-116	-1063	-331	677	1641	0
316	0	0	-647	-27	620	337	-633	296	2904	-42	-1026	-246	653	1573	0
317	0	0	-352	-17	335	184	-343	159	2892	13	-913	-141	692	1652	0
318	0	0	146	81	-65	-113	105	8	3069	186	-911	-93	799	1552	0
319	0	0	659	97	-562	-378	610	-232	3187	283	-721	-23	938	1522	0
320	0	0	829	44	-785	-436	807	-370	3228	347	-708	65	971	1497	0
321	0	0	707	19	-688	-363	697	-334	3408	399	-727	85	931	1420	0
322	0	0	442	-87	-529	-177	485	-308	3404	347	-816	-48	812	1328	0
323	0	0	-68	-176	-108	122	20	-142	3117	259	-785	-83	816	1464	0
324	0	0	-604	-234	370	419	-487	68	2721	145	-898	197	721	1404	0
325	0	0	-773	-228	545	500	-659	158	2463	17	-853	44	665	1371	0
326	0	0	-676	-172	504	424	-590	166	2553	112	-777	116	688	1530	0
327	0	0	-434	-122	312	278	-373	95	2481	71	-828	34	873	1476	0
328	0	0	184	-110	-294	-37	239	-202	2587	329	-686	161	1092	1616	0
329	0	0	580	-100	-680	-240	630	-390	2479	372	-686	67	1115	1738	0
330	0	0	842	-129	-971	-356	906	-550	2516	465	-646	100	1099	1714	0
331	0	0	785	-155	-940	-315	862	-547	2461	444	-636	38	1002	1875	0
332	0	0	530	-195	-725	-167	627	-460	2576	399	-669	-65	876	1922	0
333	0	0	-21	-269	-248	145	113	-258	2492	190	-791	1	814	1777	0
334	0	0	-449	-378	71	413	-260	-153	2407	102	-760	11	710	1784	0
335	0	0	-637	-360	277	498	-457	-41	2335	-32	-739	-1	642	1687	0
336	0	0	-684	-353	331	518	-507	-11	2252	5	-768	-3	657	1670	0
337	0	0	-367	-323	44	345	-205	-139	2267	46	-764	9	748	1751	0
338	0	0	107	-273	-380	83	243	-326	2425	155	-680	67	758	1889	0
339	0	0	508	-287	-795	-110	651	-541	2357	188	-649	-54	605	1926	0
340	0	0	778	-358	-1136	-210	957	-747	2364	316	-614	129	508	1839	0
341	0	0	737	-440	-1177	-148	957	-808	2564	335	-607	110	535	1843	0
342	0	0	436	-570	-1006	67	721	-788	2523	226	-597	174	471	1810	0
343	0	0	-113	-669	-556	391	221	-612	2393	98	-688	151	506	1846	0
344	0	0	-570	-744	-174	657	-198	-459	2492	-62	-766	81	399	1982	0
345	0	0	-777	-694	83	735	-430	-305	2560	-159	-766	106	432	1759	0
346	0	0	-837	-667	170	752	-503	-248	2283	-188	-758	205	420	1740	0
347	0	0	-555	-673	-118	614	-218	-395	2328	-60	-715	374	558	1678	0
348	0	0	-73	-647	-574	360	250	-610	2413	42	-583	355	613	1621	0
349	0	0	256	-591	-847	167	551	-719	2549	112	-601	388	564	1573	0
350	0	0	580	-593	-1173	6	876	-883	2789	217	-541	492	636	1643	0
351	0	0	528	-597	-1125	34	826	-861	2694	259	-566	465	603	1666	0
352	0	0	229	-622	-851	196	540	-736	2915	50	-574	560	452	1594	0
353	0	0	-223	-661	-438	442	107	-549	2882	-54	-640	578	300	1480	0
354	0	0	-698	-787	-89	742	-304	-438	2904	-116	-644	638	388	1423	0
355	0	0	-1066	-878	188	972	-627	-345	2535	-168	-711	609	244	1226	0
356	0	0	-938	-853	85	895	-511	-384	2646	-238	-566	677	368	1309	0
357	0	0	-770	-783	-13	776	-378	-398	2642	-172	-653	698	420	1315	0
358	0	0	-185	-704	-519	444	167	-611	2840	-77	-611	729	386	1340	0
359	0	0	268	-682	-950	207	609	-816	2948	81	-498	795	434	1453	0
360	0	0	476	-688	-1164	106	820	-926	2929	100	-578	733	335	1336	0
361	0	0	496	-677	-1173	90	834	-925	3072	65	-492	820	388	1375	0
362	0	0	213	-741	-954	264	583	-847	2958	-13	-494	624	382	1375	0
363	0	0	-253	-803	-550	528	148	-676	2840	-67	-630	642	281	1328	0
364	0	0	-599	-721	-122	660	-238	-421	2859	-215	-609	597	331	1303	0
365	0	0	-843	-694	149	768	-496	-272	2688	-349	-682	582	246	1037	0
366	0	0	-740	-647	93	693	-416	-277	2760	-291	-616	570	254	1057	0
367	0	0	-516	-605	-89	560	-213	-347	2733	-246	-583	803	318	1218	0
368	0	0	11	-607	-618	298	314	-612	2752	-151	-481	966	306	1165	0
369	0	0	526	-698	-1224	86	875	-961	2952	172	-401	1321	572	1346	0
370	0	0	557	-853	-1410	148	983	-1131	2776	104	-372	991	465	1297	0
371	0	0	669	-853	-1522	92	1095	-1187	2675	230	-364	983	477	1239	0
372	0	0	353	-814	-1167	230	760	-990	2467	176	-355	1090	407	1226	0
373	0	0	-94	-805	-711	449	308	-758	2312	36	-397	878	403	1251	0
374	0	0	-469	-820	-351	644	-59	-585	2081	-15	-465	717	318	1158	0
375	0	0	-729	-851	-122	790	-303	-486	2050	-50	-461	876	296	1160	0
376	0	0	-728	-861	-133	794	-297	-497	1959	-27	-401	812	279	1098	0
377	0	0	-423	-766	-343	594	-40	-554	1992	31	-337	909	386	1154	0
378	0	0	36	-679	-715	321	375	-697	2252	164	-360	938	529	1173	0
379	0	0	556	-646	-1202	45	879	-924	2368	258	-226	907	580	1183	0
380	0	0	586	-688	-1274	51	930	-981	2118	432	-135	954	680	1272	0
381	0	0	633	-717	-1350	42	991	-1033	1963	436	-182	991	640	1148	0
382	0	0	363	-754	-1117	195	740	-935	1891	409	-131	1020	686	1181	0
383	0	0	-269	-814	-545	541	138	-679	1584	215	-240	1010	580	1164	0
384	0	0	-648	-805	-157	726	-245	-481	1482	137	-246	1082	554	1210	0
385	0	0	-850	-721	129	785	-489	-296	1381	95	-325	1032	558	1132	0
386	0	0	-851	-667	184	759	-517	-241	1427	44	-246	1127	583	1261	0
387	0	0	-656	-731	-75	693	-290	-403	1288	124	-248	1063	630	1292	0
388	0	0	-105	-776	-671	440	283	-723	1484	306	-135	1237	762	1346	0
389	0	0	264	-791	-1055	263	659	-923	1524	444	-77	1257	814	1441	0
390	0	0	471	-729	-1200	129	835	-964	1441	422	-149	1164	758	1414	0
391	0	0	592	-682	-1274	45	933	-978	1358	529	7	1326	847	1412	0
392	0	0	221	-702	-923	240	572	-812	1051	327	-168	1115	665	1326	0
393	0	0	-314	-713	-399	513	42	-556	279	172	-242	1160	630	1309	0
394	0	0	-698	-698	0	698	-349	-349	0	69	-259	1169	517	1270	0
395	0	0	-922	-723	199	822	-560	-262	9	-7	-320	970	552	1092	0
396	0	0	-988	-719	269	853	-628	-225	44	-54	-294	1094	572	1264	0
397	0	0	-713	-688	25	700	-369	-331	162	-7	-347	1113	521	1241	0
398	0	0	-91	-618	-527	354	218	-572	467	164	-145	1255	682	1412	0
399	0	0	256	-568	-824	156	540	-696	438	207	-209	1191	568	1365	0
400	0	0	539	-593	-1132	27	835	-862	368	291	-83	1136	663	1266	0
401	0	0	384	-692	-1076	154	730	-884	426	238	-114	1202	651	1377	0
402	0	0	105	-878	-983	386	544	-930	333	147	-217	1053	490	1383	0
403	0	0	-396	-890	-494	643	49	-692	296	118	-254	1088	475	1412	0
404	0	0	-862	-797	65	829	-463	-366	159	-102	-386	960	325	1228	0
405	0	0	-869	-644	225	756	-547	-209	168	-122	-388	919	384	1262	0
406	0	0	-981	-611	370	796	-675	-120	151	-143	-388	970	388	1280	0
407	0	0	-580	-649	-69	614	-255	-359	294	-145	-362	925	380	1284	0
408	0	0	-180	-653	-473	416	146	-563	312	38	-283	840	424	1311	0
409	0	0	301	-682	-983	190	642	-832	420	114	-168	766	529	1253	0
410	0	0	373	-744	-1117	185	745	-930	269	100	-248	692	541	1138	0
411	0	0	560	-679	-1239	59	899	-959	300	157	-207	743	450	1200	0
412	0	0	194	-628	-822	217	508	-725	83	46	-277	847	393	1218	0
413	0	0	-194	-620	-426	407	116	-523	-133	-62	-298	488	343	1047	0
414	0	0	-706	-646	60	676	-383	-293	-388	-126	-378	618	366	1026	0
415	0	0	-920	-719	201	819	-560	-259	-432	-279	-438	473	320	958	0
416	0	0	-860	-680	180	770	-520	-250	-364	-170	-304	669	355	1117	0
417	0	0	-661	-682	-21	671	-320	-351	-356	-100	-285	655	399	1092	0
418	0	0	-243	-696	-453	469	105	-574	-296	58	-174	554	539	1099	0
419	0	0	192	-692	-884	250	538	-788	118	238	-116	702	628	1090	0
420	0	0	400	-690	-1090	145	745	-890	680	358	-114	785	667	1068	0
421	0	0	417	-665	-1082	124	749	-873	661	411	-69	937	663	1117	0
422	0	0	85	-673	-758	294	421	-715	240	327	-73	1012	694	1119	0
423	0	0	-423	-719	-296	571	-63	-507	-40	271	-112	1152	605	1129	0
424	0	0	-945	-748	197	846	-571	-275	-267	95	-256	1162	508	1001	0
425	0	0	-1084	-729	355	906	-719	-187	-1084	135	-219	966	479	1107	0
426	0	0	-1158	-673	485	915	-821	-94	-1055	114	-192	958	533	1076	0
427	0	0	-798	-682	116	740	-457	-283	-834	238	-147	923	560	1224	0
428	0	0	-419	-777	-358	598	-30	-567	-861	223	-176	966	574	1274	0
429	0	0	2	-871	-873	434	437	-872	-710	368	-36	995	723	1406	0
430	0	0	202	-828	-1030	313	616	-929	-587	382	-83	1076	661	1443	0
431	0	0	270	-764	-1034	247	652	-899	-523	341	-54	1045	622	1385	0
432	0	0	21	-733	-754	356	387	-743	-607	294	-69	917	616	1420	0
433	0	0	-415	-694	-279	554	-68	-486	-630	263	-195	1008	547	1400	0
434	0	0	-814	-667	147	740	-480	-260	-684	131	-217	1158	1123	1423	0
435	0	0	-1045	-659	386	852	-715	-136	-597	56	-205	807	624	1600	0
436	0	0	-1077	-653	424	865	-750	-114	-640	151	-238	776	822	1680	0
437	0	0	-769	-713	56	741	-412	-328	258	296	-157	673	801	1701	0
438	0	0	-320	-772	-452	546	66	-612	907	483	-81	758	820	1647	0
439	0	0	124	-764	-888	320	506	-826	281	550	-31	830	938	1546	0
440	0	0	380	-733	-1113	176	746	-923	343	684	44	1035	843	1416	0
441	0	0	405	-710	-1115	152	760	-912	519	768	32	1229	966	1425	0
442	0	0	115	-719	-834	302	474	-776	145	632	-9	1326	729	1342	0
443	0	0	-278	-731	-453	504	87	-592	-36	628	-44	1315	679	1297	0
444	0	0	-769	-760	9	764	-389	-375	-438	539	-23	1117	570	1146	0
445	0	0	-902	-776	126	839	-514	-325	-459	568	-23	1074	574	1144	0
446	0	0	-903	-756	147	829	-525	-304	-539	589	25	1189	647	1127	0
447	0	0	-617	-779	-162	698	-227	-470	-597	684	50	1515	626	1041	0
448	0	0	-141	-851	-710	496	284	-780	-415	847	170	1443	768	1032	0
449	0	0	173	-841	-1014	334	593	-927	-415	1002	349	1660	758	1037	0
450	0	0	541	-774	-1315	116	928	-1044	-372	1096	351	1693	708	1290	0
451	0	0	477	-741	-1218	132	847	-979	-389	1096	388	1740	743	1068	0
452	0	0	167	-820	-987	326	577	-903	-609	1090	327	1398	651	801	0
453	0	0	-326	-840	-514	583	94	-677	-673	981	273	1586	616	880	0
454	0	0	-789	-814	-25	801	-382	-419	-814	834	256	1519	488	781	0
455	0	0	-872	-791	81	831	-476	-355	-1138	853	298	1548	554	682	0
456	0	0	-941	-779	162	860	-551	-308	-1196	882	323	1460	630	657	0
457	0	0	-619	-762	-143	690	-238	-452	-975	923	356	1596	684	574	0
458	0	0	-147	-690	-543	418	198	-616	-785	1099	440	1668	853	570	0
459	0	0	399	-642	-1041	121	720	-841	-783	1295	533	1744	810	556	0
460	0	0	571	-655	-1226	42	898	-940	-694	1379	531	1864	805	554	0
461	0	0	508	-723	-1231	107	869	-977	-597	1381	469	1976	787	517	0
462	0	0	289	-795	-1084	253	686	-939	-682	1350	547	1544	704	417	0
463	0	0	-295	-787	-492	541	98	-639	-917	1187	407	1501	587	368	0
464	0	0	-687	-820	-133	753	-277	-476	-905	1086	411	1350	531	300	0
465	0	0	-893	-822	71	857	-482	-375	-968	989	374	1303	599	302	0
466	0	0	-907	-776	131	841	-519	-322	-937	1004	415	1394	583	322	0
467	0	0	-599	-692	-93	645	-253	-392	-948	1080	453	1538	541	323	0
468	0	0	-122	-713	-591	417	234	-652	-783	1233	549	1542	698	374	0
469	0	0	262	-737	-999	237	630	-868	-535	1346	618	1486	711	415	0
470	0	0	481	-787	-1268	153	874	-1027	-547	1330	570	1385	688	436	0
471	0	0	442	-904	-1346	231	894	-1125	-450	1408	580	1621	684	471	0
472	0	0	130	-925	-1055	397	592	-990	-529	1371	428	1598	661	380	0
473	0	0	-216	-807	-591	511	187	-699	-479	1165	420	1511	549	304	0
474	0	0	-625	-758	-133	691	-246	-445	-438	1057	384	1610	539	446	0
475	0	0	-825	-779	46	802	-435	-366	-335	1004	246	1610	428	353	0
476	0	0	-867	-876	-9	871	-429	-442	979	944	401	1431	428	517	0
477	0	0	-650	-954	-304	802	-173	-629	684	1028	335	1389	461	506	0
478	0	0	-73	-907	-834	490	380	-870	677	1206	399	1472	611	438	0
479	0	0	336	-874	-1210	269	773	-1042	541	1288	485	1528	607	508	0
480	0	0	620	-869	-1489	124	1054	-1179	426	1292	543	1323	597	467	0
481	0	0	601	-838	-1439	118	1020	-1138	269	1295	516	1375	558	388	0
482	0	0	344	-779	-1123	217	733	-951	207	1196	411	1117	471	277	0
483	0	0	-50	-750	-700	400	325	-725	128	1074	300	1117	496	263	0
484	0	0	-509	-735	-226	622	-141	-480	-65	985	238	1136	372	176	0
485	0	0	-732	-721	11	726	-371	-355	-613	836	137	1121	351	188	0
486	0	0	-673	-752	-79	712	-297	-415	-1557	855	353	1226	368	302	0
487	0	0	-465	-748	-283	606	-91	-515	-2324	890	306	1090	444	289	0
488	0	0	53	-779	-832	363	442	-805	-2547	1131	453	1255	591	345	0
489	0	0	398	-777	-1175	189	786	-976	-2630	1158	523	1449	587	389	0
490	0	0	791	-669	-1460	-61	1125	-1064	-2535	1369	558	1656	665	440	0
491	0	0	644	-657	-1301	6	972	-979	-2419	1313	634	1740	603	434	0
492	0	0	466	-649	-1115	91	790	-882	-2139	1305	591	1854	469	393	0
493	0	0	-27	-630	-603	328	288	-616	-1874	1241	647	1854	502	494	0
494	0	0	-497	-611	-114	554	-191	-362	-1720	1082	556	1705	440	417	0
495	0	0	-659	-628	31	643	-345	-298	-1400	1086	614	1548	436	444	0
496	0	0	-746	-634	112	690	-429	-261	-1255	1136	552	1423	469	393	0
497	0	0	-481	-642	-161	561	-160	-401	-993	1204	673	1544	477	587	0
498	0	0	-72	-694	-622	383	275	-658	-808	1259	711	1443	531	603	0
499	0	0	369	-752	-1121	191	745	-936	-277	1552	843	1392	591	880	0
500	0	0	407	-824	-1231	208	819	-1027	-56	1557	822	1328	554	805	0
501	0	0	415	-830	-1245	207	830	-1037	81	1610	807	1544	510	795	0
502	0	0	147	-735	-882	294	514	-808	21	1501	783	1214	424	808	0
503	0	0	-336	-659	-323	497	-6	-491	3	1363	651	1268	298	818	0
504	0	0	-643	-562	81	602	-362	-240	-54	1274	630	1045	252	816	0
505	0	0	-794	-535	259	664	-526	-138	-97	1177	601	1039	213	896	0
506	0	0	-872	-589	283	730	-577	-153	-112	1129	545	795	137	886	0
507	0	0	-438	-616	-178	527	-130	-397	89	1266	636	756	302	962	0
508	0	0	-33	-638	-605	335	286	-621	279	1332	647	812	411	981	0
509	0	0	392	-653	-1045	130	718	-849	285	1458	667	762	378	1045	0
510	0	0	611	-710	-1321	49	966	-1015	285	1561	805	711	465	1072	0
511	0	0	525	-737	-1262	106	893	-999	238	1408	715	688	401	999	0
512	0	0	394	-731	-1125	168	759	-928	153	1431	682	659	304	1006	0
513	0	0	-113	-731	-618	422	252	-674	77	1253	558	535	217	929	0
514	0	0	-511	-708	-197	609	-157	-452	79	1061	465	527	232	793	0
515	0	0	-726	-727	-1	726	-362	-364	-3	964	444	739	207	797	0
516	0	0	-654	-677	-23	665	-315	-350	-32	983	407	783	205	725	0
517	0	0	-417	-649	-232	533	-92	-440	-77	933	401	793	263	723	0
518	0	0	78	-661	-739	291	408	-700	-25	1004	465	865	203	684	0
519	0	0	412	-711	-1123	149	767	-917	25	1154	461	915	232	783	0
520	0	0	667	-710	-1377	21	1022	-1043	-38	1129	471	993	176	702	0
521	0	0	613	-698	-1311	42	962	-1004	-69	1208	453	911	190	731	0
522	0	0	361	-671	-1032	155	696	-851	-67	1047	355	942	91	702	0
523	0	0	-189	-644	-455	416	133	-549	-226	894	298	599	56	630	0
524	0	0	-639	-768	-129	703	-255	-448	-197	838	219	731	23	609	0
525	0	0	-971	-913	58	942	-514	-427	-236	822	248	570	83	624	0
526	0	0	-952	-921	31	936	-491	-445	-223	729	209	558	36	649	0
527	0	0	-728	-958	-230	843	-249	-594	-197	847	356	535	213	748	0
528	0	0	-173	-937	-764	555	295	-850	-77	1020	391	211	343	708	0
529	0	0	148	-905	-1053	378	600	-979	-42	1051	430	182	351	795	0
530	0	0	458	-865	-1323	203	890	-1094	9	1245	498	353	401	822	0
531	0	0	379	-882	-1261	251	820	-1071	13	1156	455	450	382	760	0
532	0	0	125	-907	-1032	391	578	-969	-13	1109	411	240	296	770	0
533	0	0	-369	-828	-459	598	45	-643	-112	977	300	380	240	713	0
534	0	0	-769	-807	-38	788	-365	-422	-48	896	368	302	188	772	0
535	0	0	-913	-797	116	855	-514	-340	-25	859	283	409	168	764	0
536	0	0	-859	-770	89	814	-474	-340	38	867	327	564	186	808	0
537	0	0	-582	-785	-203	683	-189	-494	89	890	389	750	213	981	0
538	0	0	-247	-873	-626	560	189	-749	186	991	395	795	322	909	0
539	0	0	215	-960	-1175	372	695	-1067	323	1218	529	859	430	1080	0
540	0	0	312	-964	-1276	326	794	-1120	337	1212	545	841	444	985	0
541	0	0	411	-898	-1309	243	860	-1103	265	1179	568	818	360	935	0
542	0	0	135	-867	-1002	366	568	-934	238	1150	401	935	306	970	0
543	0	0	-295	-882	-587	588	146	-734	54	1002	403	793	281	1067	0
544	0	0	-689	-838	-149	763	-270	-493	-9	832	318	826	143	987	0
545	0	0	-794	-762	32	778	-413	-365	-32	772	341	708	128	966	0
546	0	0	-847	-783	64	815	-455	-359	-38	754	327	750	161	973	0
547	0	0	-575	-803	-228	689	-173	-515	124	772	331	797	230	973	0
548	0	0	-91	-865	-774	478	341	-819	215	962	490	828	294	1034	0
549	0	0	281	-954	-1235	336	758	-1094	221	1043	486	789	285	995	0
550	0	0	532	-919	-1451	193	991	-1185	201	1131	543	892	273	993	0
551	0	0	601	-830	-1431	114	1016	-1130	283	1068	578	878	240	931	0
552	0	0	328	-826	-1154	249	741	-990	178	1010	436	787	182	884	0
553	0	0	-116	-783	-667	449	275	-725	44	968	432	661	147	820	0
554	0	0	-548	-807	-259	677	-144	-533	-34	867	370	607	81	760	0
555	0	0	-714	-793	-79	753	-317	-436	17	682	417	502	15	801	0
556	0	0	-786	-807	-21	796	-382	-414	-27	713	399	506	97	785	0
557	0	0	-487	-836	-349	661	-69	-592	46	836	438	527	50	818	0
558	0	0	-27	-857	-830	442	401	-843	190	956	626	686	129	971	0
559	0	0	368	-834	-1202	233	785	-1018	300	1001	659	649	170	894	0
560	0	0	645	-810	-1455	82	1050	-1132	221	1181	605	743	83	987	0
561	0	0	592	-756	-1348	82	970	-1052	335	1132	653	684	176	931	0
562	0	0	305	-791	-1096	243	700	-943	205	1078	566	611	34	818	0
563	0	0	-161	-766	-605	463	222	-685	157	905	597	613	13	869	0
564	0	0	-621	-818	-197	719	-212	-507	15	762	512	471	-7	737	0
565	0	0	-774	-919	-145	846	-314	-532	161	723	504	585	17	673	0
566	0	0	-945	-979	-34	962	-455	-506	52	679	506	549	-36	768	0
567	0	0	-669	-977	-308	823	-180	-642	91	700	502	475	-77	762	0
568	0	0	-271	-940	-669	605	199	-804	114	816	568	426	48	896	0
569	0	0	145	-929	-1074	392	609	-1001	180	874	558	195	62	824	0
570	0	0	442	-896	-1338	227	890	-1117	254	861	587	149	118	832	0
571	0	0	413	-937	-1350	262	881	-1143	168	814	535	147	19	836	0
572	0	0	175	-948	-1123	386	649	-1035	52	675	415	48	-102	741	0
573	0	0	-244	-1004	-760	624	258	-882	-102	477	389	-38	-120	667	0
574	0	0	-710	-1086	-376	898	-167	-731	-232	318	256	-83	-166	541	0
575	0	0	-886	-1134	-248	1010	-319	-691	-310	244	207	-32	-219	547	0
576	0	0	-805	-1082	-277	943	-264	-679	-296	279	166	-93	-259	603	0
577	0	0	-601	-1086	-485	843	-58	-785	-261	267	186	-56	-102	585	0
578	0	0	-64	-1051	-987	557	461	-1019	-226	485	244	40	-11	626	0
579	0	0	359	-919	-1278	280	818	-1098	-97	419	271	67	-129	626	0
580	0	0	621	-777	-1398	78	1009	-1087	-131	500	360	100	-11	667	0
581	0	0	718	-539	-1257	-89	987	-898	-135	448	306	83	-48	638	0
582	0	0	524	-310	-834	-107	679	-572	-242	428	226	93	-112	510	0
583	0	0	188	-108	-296	-40	242	-202	-298	391	176	79	-153	545	0
584	0	0	-78	238	316	-80	-197	277	-364	203	81	7	-186	467	0
585	0	0	0	702	702	-351	-351	702	-335	205	129	85	-178	446	0
586	0	0	122	1107	985	-614	-431	1046	-304	180	172	-1	-110	502	0
587	0	0	556	1522	966	-1039	-205	1244	-223	221	143	190	-153	521	0
588	0	0	1199	1916	717	-1557	241	1316	-149	376	351	285	-112	638	0
589	0	0	1697	2339	642	-2018	527	1490	-23	485	403	267	-23	671	0
590	0	0	2165	2646	481	-2405	842	1563	-38	659	370	283	-52	580	0
591	0	0	2194	2822	628	-2508	783	1725	21	723	444	415	25	675	0
592	0	0	1888	2809	921	-2348	483	1865	-122	597	312	176	-64	481	0
593	0	0	1513	2675	1162	-2094	175	1918	-54	508	339	242	-131	496	0
594	0	0	775	2262	1487	-1518	-356	1874	-223	436	296	331	-108	452	1
595	0	0	349	1668	1319	-1008	-485	1493	-184	339	362	201	-194	345	0
596	0	0	-41	896	937	-427	-489	916	-102	467	378	351	-89	490	0
597	0	0	-136	314	450	-89	-293	382	-164	405	310	298	-87	492	0
598	0	0	97	-159	-256	31	176	-207	-25	543	419	436	-42	525	0
599	0	0	231	-587	-818	178	524	-702	19	694	490	382	17	572	0
600	0	0	393	-803	-1196	205	794	-999	149	847	481	512	91	550	0
601	0	0	200	-973	-1173	386	686	-1073	11	791	473	5	-31	593	0
602	0	0	-35	-1115	-1080	575	522	-1097	42	777	448	62	-67	529	0
603	0	0	-617	-1239	-622	928	2	-930	-9	556	388	-48	-232	541	0
604	0	0	-892	-1262	-370	1077	-261	-816	-97	599	351	-128	-114	442	0
605	0	0	-1127	-1218	-91	1172	-518	-654	-192	545	275	-9	-234	419	0
606	0	0	-1060	-1162	-102	1111	-479	-632	-153	502	316	-38	-226	486	0
607	0	0	-803	-1088	-285	945	-259	-686	-75	616	419	100	-114	554	0
608	0	0	-355	-1012	-657	683	151	-834	9	721	368	104	-79	488	0
609	0	0	23	-896	-919	436	471	-907	36	824	481	135	23	640	0
610	0	0	445	-711	-1156	133	800	-933	129	985	490	197	5	750	0
611	0	0	425	-655	-1080	115	752	-867	79	931	547	184	-27	762	0
612	0	0	192	-603	-795	205	493	-699	27	962	479	180	-93	673	0
613	0	0	-145	-587	-442	366	148	-514	-27	818	333	87	-104	517	0
614	0	0	-617	-704	-87	660	-265	-395	-170	779	318	42	-114	455	0
615	0	0	-889	-818	71	853	-480	-373	-176	556	283	58	-232	351	0
616	0	0	-848	-888	-40	868	-404	-464	-221	721	263	166	-97	389	0
617	0	0	-603	-826	-223	714	-190	-524	-201	791	298	137	-131	415	0
618	0	0	-151	-750	-599	450	224	-674	-114	801	424	141	-11	356	0
619	0	0	262	-700	-962	219	612	-831	-87	950	475	157	0	399	0
620	0	0	493	-647	-1140	77	816	-893	-5	1078	583	230	87	424	0
621	0	0	454	-620	-1074	83	764	-847	-155	970	430	166	-112	333	0
622	0	0	217	-694	-911	238	564	-802	-97	923	420	242	-98	358	0
623	0	0	-209	-657	-448	433	119	-552	-232	785	358	17	-180	285	0
624	0	0	-528	-665	-137	596	-195	-401	-289	770	366	97	-161	366	0
625	0	0	-779	-653	126	716	-452	-263	-378	616	289	60	-209	252	0
626	0	0	-673	-611	62	642	-367	-274	-225	667	358	64	-195	329	0
627	0	0	-456	-603	-147	529	-154	-375	-151	743	314	104	-129	419	0
628	0	0	-84	-578	-494	331	205	-536	-184	820	386	69	-104	419	0
629	0	0	334	-537	-871	101	602	-704	-93	873	593	161	-25	453	0
630	0	0	524	-552	-1076	14	800	-814	-124	999	574	195	23	541	0
631	0	0	522	-607	-1129	42	825	-868	-67	1018	537	197	-42	603	0
632	0	0	264	-630	-894	183	579	-762	-149	938	502	162	-69	510	0
633	0	0	-135	-682	-547	408	206	-614	-248	884	465	62	-98	479	0
634	0	0	-551	-702	-151	626	-200	-426	-261	841	424	75	-58	494	0
635	0	0	-721	-696	25	708	-373	-335	-221	626	298	81	-139	477	0
636	0	0	-654	-556	98	605	-376	-229	-203	671	457	124	-184	541	0
637	0	0	-427	-494	-67	460	-180	-280	-236	686	469	46	-97	543	0
638	0	0	-17	-488	-471	252	227	-479	-120	861	496	164	9	543	0
639	0	0	293	-529	-822	118	557	-675	-34	919	453	100	79	479	0
640	0	0	462	-630	-1092	84	777	-861	-27	952	500	174	13	512	0
641	0	0	375	-686	-1061	155	718	-873	-17	830	521	77	-31	589	0
642	0	0	134	-628	-762	247	448	-695	-157	826	323	15	-149	502	0
643	0	0	-171	-572	-401	371	115	-486	-149	624	291	1	-201	512	0
644	0	0	-568	-583	-15	575	-276	-299	-211	527	188	-79	-244	442	0
645	0	0	-636	-574	62	605	-349	-256	-194	477	155	-48	-201	415	0
646	0	0	-765	-620	145	692	-455	-237	-226	351	137	-60	-223	407	0
647	0	0	-477	-638	-161	557	-158	-399	-230	386	211	-95	-256	430	0
648	0	0	-87	-593	-506	340	209	-549	-184	486	300	-58	-75	430	0
649	0	0	380	-535	-915	77	647	-725	-172	508	221	-42	-139	413	0
650	0	0	636	-516	-1152	-60	894	-834	-69	576	331	0	-69	428	0
651	0	0	522	-537	-1059	7	790	-798	-83	453	223	-79	-126	376	0
652	0	0	361	-543	-904	91	632	-723	-186	517	151	-137	-188	294	0
653	0	0	-95	-533	-438	314	171	-485	-277	335	143	-143	-213	306	0
654	0	0	-523	-508	15	515	-269	-246	-221	149	-25	-151	-269	275	0
655	0	0	-695	-494	201	594	-448	-146	-232	32	31	-194	-341	273	0
656	0	0	-674	-471	203	572	-438	-134	-292	97	48	-93	-258	341	0
657	0	0	-484	-446	38	465	-261	-204	-166	98	104	-81	-192	417	0
658	0	0	-108	-453	-345	280	118	-399	-100	178	100	-145	-153	395	0
659	0	0	330	-467	-797	68	563	-632	21	279	248	-46	-106	535	0
660	0	0	409	-477	-886	34	647	-681	0	281	232	0	-141	481	0
661	0	0	462	-473	-935	5	698	-704	-73	339	184	-56	-95	372	0
662	0	0	165	-440	-605	137	385	-522	-120	225	141	-192	-124	337	0
663	0	0	-244	-424	-180	334	-32	-302	-277	162	3	-98	-318	273	0
664	0	0	-633	-420	213	526	-423	-103	-310	75	-73	-172	-358	225	0
665	0	0	-783	-355	428	569	-605	36	-312	-46	-17	-267	-302	128	0
666	0	0	-785	-339	446	562	-615	53	-308	-46	-83	-289	-376	180	0
667	0	0	-481	-322	159	401	-320	-81	-261	48	-100	-155	-273	182	0
668	0	0	-140	-250	-110	195	-15	-180	-139	32	-42	-232	-306	234	0
669	0	0	377	-265	-642	-56	509	-453	27	186	62	-178	-190	343	0
670	0	0	436	-374	-810	-31	623	-592	-29	182	60	-211	-234	345	0
671	0	0	406	-453	-859	23	632	-656	-62	116	36	-254	-269	378	0
672	0	0	159	-467	-626	154	392	-546	-141	62	-19	-395	-304	337	0
673	0	0	-192	-453	-261	322	34	-357	-174	-97	-97	-353	-395	236	0
674	0	0	-593	-409	184	501	-388	-112	-230	-242	-104	-490	-467	281	0
675	0	0	-705	-405	300	555	-502	-52	-205	-166	-188	-469	-320	281	0
676	0	0	-843	-380	463	611	-653	41	-366	-279	-186	-580	-380	248	0
677	0	0	-439	-329	110	384	-274	-109	-225	-110	-188	-428	-325	292	0
678	0	0	-68	-310	-242	189	87	-276	-145	-100	-64	-395	-279	242	0
679	0	0	305	-275	-580	-15	442	-427	-186	65	-40	-444	-259	283	0
680	0	0	600	-174	-774	-213	687	-474	-110	89	-32	-438	-219	226	0
681	0	0	551	-151	-702	-200	626	-426	-201	46	-118	-411	-277	174	0
682	0	0	316	-161	-477	-77	396	-319	-271	-34	-145	-523	-306	139	0
683	0	0	-20	-157	-137	88	58	-147	-356	-75	-178	-566	-318	79	0
684	0	0	-433	-164	269	298	-351	52	-442	-223	-318	-564	-422	93	0
685	0	0	-630	-161	469	395	-549	154	-543	-312	-316	-663	-440	11	0
686	0	0	-558	-157	401	357	-479	122	-415	-182	-283	-564	-366	67	0
687	0	0	-410	-162	248	286	-329	43	-403	-269	-296	-564	-316	23	0
688	0	0	18	-174	-192	78	105	-183	-362	-118	-236	-504	-323	83	0
689	0	0	380	-126	-506	-127	443	-316	-258	29	-135	-473	-226	153	0
690	0	0	549	-65	-614	-242	581	-339	-364	98	-190	-461	-248	73	0
691	0	0	650	-1	-651	-324	650	-326	-368	93	-153	-424	-291	64	0
692	0	0	408	9	-399	-208	403	-195	-407	64	-157	-512	-242	75	0
693	0	0	-137	-15	122	76	-129	53	-483	-199	-304	-566	-380	-83	0
694	0	0	-396	-69	327	232	-361	129	-473	-137	-296	-504	-331	-192	0
695	0	0	-715	-106	609	410	-662	251	-578	-122	-329	-483	-353	-98	0
696	0	0	-703	-44	659	373	-681	307	-554	-157	-341	-498	-355	-205	0
697	0	0	-482	-7	475	244	-478	234	-514	-50	-248	-409	-279	-75	0
698	0	0	-128	7	135	60	-131	71	-323	-116	-79	-401	-186	46	0
699	0	0	362	52	-310	-207	336	-129	-259	131	-164	-230	-217	23	0
700	0	0	456	67	-389	-261	422	-161	-234	155	-34	-254	-151	159	0
701	0	0	407	-21	-428	-193	417	-224	-211	75	-153	-304	-170	27	0
702	0	0	273	-52	-325	-110	299	-188	-188	-19	-104	-285	-230	69	0
703	0	0	-195	-31	164	113	-179	66	-339	-106	-153	-341	-289	164	0
704	0	0	-495	-3	492	249	-493	244	-450	-162	-226	-438	-323	116	0
705	0	0	-707	-27	680	367	-693	326	-428	-325	-230	-453	-386	122	0
706	0	0	-610	-5	605	307	-607	300	-362	-238	-271	-388	-304	135	0
707	0	0	-520	40	560	240	-540	300	-386	-283	-226	-469	-281	159	0
708	0	0	-60	95	155	-17	-107	125	-310	-112	-232	-341	-226	141	0
709	0	0	270	100	-170	-185	220	-35	-296	-151	-145	-388	-246	145	0
710	0	0	476	77	-399	-276	437	-161	-250	-87	-34	-376	-234	223	0
711	0	0	479	97	-382	-288	430	-142	-265	-58	-71	-440	-223	93	0
712	0	0	175	77	-98	-126	136	-10	-409	-157	-294	-514	-248	-15	0
713	0	0	-167	1	168	83	-167	84	-432	-203	-252	-417	-399	116	0
714	0	0	-593	-114	479	353	-536	182	-595	-430	-327	-564	-444	-38	0
715	0	0	-788	-197	591	492	-689	197	-593	-438	-269	-587	-376	-89	0
716	0	0	-820	-221	599	520	-709	189	-488	-452	-347	-552	-362	34	0
717	0	0	-539	-126	413	332	-476	143	-452	-411	-285	-514	-312	98	0
718	0	0	-147	-50	97	98	-122	23	-368	-355	-302	-558	-327	-7	0
719	0	0	276	-5	-281	-135	278	-143	-325	-151	-124	-527	-162	129	0
720	0	0	415	-9	-424	-203	419	-216	-364	-203	-166	-457	-219	25	0
721	0	0	351	-87	-438	-132	394	-262	-333	-162	-180	-529	-246	48	0
722	0	0	103	-178	-281	37	192	-229	-308	-219	-176	-558	-277	52	0
723	0	0	-244	-275	-31	259	-106	-153	-376	-335	-265	-461	-386	97	0
724	0	0	-695	-333	362	514	-528	14	-502	-384	-294	-541	-368	31	0
725	0	0	-827	-335	492	581	-659	78	-523	-426	-281	-481	-399	17	0
726	0	0	-851	-343	508	597	-679	82	-485	-424	-300	-448	-397	-3	0
727	0	0	-635	-368	267	501	-451	-50	-407	-391	-275	-469	-277	-3	0
728	0	0	-196	-366	-170	281	-13	-268	-277	-238	-166	-358	-129	77	0
729	0	0	23	-403	-426	190	224	-414	-314	-137	-205	-353	-186	89	0
730	0	0	384	-368	-752	-8	568	-560	-161	-62	-91	-258	-190	147	0
731	0	0	314	-372	-686	29	500	-529	-133	-58	-114	-242	-182	155	0
732	0	0	46	-446	-492	200	269	-469	-322	-95	-248	-337	-263	54	0
733	0	0	-353	-461	-108	407	-122	-284	-370	-182	-161	-351	-261	98	0
734	0	0	-653	-531	122	592	-387	-204	-419	-329	-250	-378	-322	108	0
735	0	0	-885	-583	302	734	-593	-140	-399	-323	-275	-395	-378	178	0
736	0	0	-897	-589	308	743	-602	-140	-467	-405	-269	-405	-265	126	0
737	0	0	-686	-613	73	649	-379	-270	-327	-360	-184	-323	-283	135	0
738	0	0	-308	-626	-318	467	5	-472	-267	-248	-126	-261	-291	259	0
739	0	0	12	-647	-659	317	335	-653	-267	-137	-162	-230	-178	223	0
740	0	0	146	-655	-801	254	473	-728	-248	-155	-120	-362	-228	197	0
741	0	0	168	-609	-777	220	472	-693	-236	-118	-180	-312	-172	194	0
742	0	0	-18	-601	-583	309	282	-592	-246	-211	-246	-339	-312	151	0
743	0	0	-398	-578	-180	488	-109	-379	-378	-312	-277	-436	-353	118	0
744	0	0	-704	-582	122	643	-413	-230	-329	-438	-271	-372	-403	149	0
745	0	0	-839	-562	277	700	-558	-142	-403	-455	-294	-426	-422	108	0
746	0	0	-887	-558	329	722	-608	-114	-366	-525	-306	-461	-325	46	0
747	0	0	-591	-529	62	560	-326	-233	-265	-353	-273	-333	-314	135	0
748	0	0	-332	-630	-298	481	-17	-464	-166	-331	-194	-308	-234	232	0
749	0	0	72	-669	-741	298	406	-705	-118	-219	-62	-318	-230	265	0
750	0	0	225	-729	-954	252	589	-841	-81	-143	-87	-211	-151	285	0
751	0	0	237	-698	-935	230	586	-816	-58	-137	-116	-188	-153	273	0
752	0	0	54	-632	-686	289	370	-659	-100	-223	-106	-287	-209	230	0
753	0	0	-367	-634	-267	500	-50	-450	-188	-271	-157	-320	-217	157	0
754	0	0	-703	-628	75	665	-389	-276	-320	-279	-244	-355	-325	114	0
755	0	0	-884	-673	211	778	-547	-231	-277	-308	-232	-323	-304	25	0
756	0	0	-945	-711	234	828	-589	-238	-335	-413	-230	-360	-310	32	0
757	0	0	-821	-750	71	785	-446	-339	-228	-310	-226	-358	-275	104	0
758	0	0	-385	-774	-389	579	2	-581	-159	-178	-87	-279	-223	230	0
759	0	0	-60	-760	-700	410	320	-730	-95	-38	-120	-230	-162	184	0
760	0	0	176	-675	-851	249	513	-763	-71	79	42	-267	-120	147	0
761	0	0	130	-667	-797	268	463	-732	-153	122	-65	-252	-195	153	0
762	0	0	-64	-669	-605	366	270	-637	-112	38	-9	-322	-201	172	0
763	0	0	-506	-680	-174	593	-166	-427	-114	-131	-114	-323	-182	118	0
764	0	0	-779	-684	95	731	-437	-294	-263	-129	-75	-388	-219	102	0
765	0	0	-975	-731	244	853	-609	-243	-316	-178	-178	-292	-230	83	0
766	0	0	-1016	-669	347	842	-681	-161	-287	-184	-172	-265	-273	180	0
767	0	0	-785	-609	176	697	-480	-216	-199	-79	-106	-223	-164	170	0
768	0	0	-400	-661	-261	530	-69	-461	-149	42	-79	-287	-100	151	0
769	0	0	-21	-647	-626	334	302	-636	-141	122	-65	-135	-69	182	0
770	0	0	198	-636	-834	219	516	-735	-133	128	5	-219	-120	223	0
771	0	0	209	-634	-843	212	526	-738	-112	129	-40	-211	-162	209	0
772	0	0	-23	-665	-642	344	309	-653	-118	75	-98	-186	-176	186	0
773	0	0	-386	-671	-285	528	-50	-478	-203	-120	-60	-300	-201	153	0
774	0	0	-731	-700	31	715	-381	-334	-256	-128	-182	-254	-250	87	0
775	0	0	-923	-735	188	829	-555	-273	-199	-201	-149	-298	-248	153	0
776	0	0	-976	-808	168	892	-572	-320	-194	-213	-228	-213	-250	166	0
777	0	0	-683	-762	-79	722	-302	-420	-100	-124	-98	-188	-145	182	0
778	0	0	-382	-713	-331	547	-25	-522	-246	-65	-98	-180	-81	213	0
779	0	0	102	-708	-810	303	456	-759	-69	83	62	-81	0	275	0
780	0	0	215	-669	-884	227	549	-776	-131	110	58	-172	-48	252	0
781	0	0	235	-647	-882	206	558	-764	-89	79	73	-112	-46	211	0
782	0	0	49	-597	-646	274	347	-621	-170	0	-23	-149	-98	215	0
783	0	0	-318	-562	-244	440	-37	-403	-223	-83	-108	-195	-197	145	0
784	0	0	-692	-603	89	647	-390	-257	-279	-242	-108	-161	-267	126	0
785	0	0	-914	-651	263	782	-588	-194	-271	-236	-166	-226	-289	128	0
786	0	0	-884	-679	205	781	-544	-237	-195	-256	-118	-180	-289	283	0
787	0	0	-701	-702	-1	701	-350	-351	-157	-161	-104	-157	-104	207	0
788	0	0	-274	-673	-399	473	62	-536	-36	-56	-131	-87	-182	320	0
789	0	0	81	-677	-758	298	419	-717	85	75	93	15	-44	434	0
790	0	0	223	-677	-900	227	561	-788	56	60	77	-23	-129	339	0
791	0	0	390	-628	-1018	119	704	-823	87	149	135	25	-73	386	0
792	0	0	106	-605	-711	249	408	-658	23	17	36	-124	-174	337	0
793	0	0	-258	-644	-386	451	64	-515	-13	-15	-60	-104	-195	277	0
794	0	0	-710	-710	0	710	-355	-355	-95	-166	-64	-143	-292	219	0
795	0	0	-837	-717	120	777	-478	-298	-153	-188	-145	-118	-304	225	0
796	0	0	-839	-675	164	757	-501	-255	-25	-166	-85	-106	-269	277	0
797	0	0	-617	-626	-9	621	-304	-317	-77	-153	-83	-118	-228	306	0
798	0	0	-117	-603	-486	360	184	-544	131	-5	122	-38	-71	351	0
799	0	0	113	-630	-743	258	428	-686	65	60	64	-116	-62	356	0
800	0	0	397	-640	-1037	121	717	-838	184	184	98	-9	-128	360	0
801	0	0	309	-680	-989	185	649	-834	95	157	58	-73	-48	343	0
802	0	0	10	-655	-665	322	337	-660	-34	-36	-3	-195	-213	186	0
803	0	0	-382	-622	-240	502	-71	-431	-67	-110	-71	-178	-283	300	0
804	0	0	-748	-609	139	678	-443	-235	-137	-174	-164	-232	-337	137	0
805	0	0	-1014	-578	436	796	-725	-71	-277	-333	-232	-277	-287	126	0
806	0	0	-1095	-653	442	874	-768	-105	-294	-304	-254	-378	-277	40	0
807	0	0	-834	-646	188	740	-511	-229	-248	-226	-155	-199	-240	128	0
808	0	0	-574	-688	-114	631	-230	-401	-232	-256	-153	-244	-285	139	0
809	0	0	-159	-731	-572	445	206	-651	-157	-112	-98	-298	-143	56	0
810	0	0	-58	-721	-663	389	302	-692	-60	-7	-67	-192	-157	97	0
811	0	0	-74	-669	-595	371	260	-632	-161	-69	-128	-323	-197	42	0
812	0	0	-280	-611	-331	445	25	-471	-291	-199	-223	-420	-256	56	0
813	0	0	-641	-624	17	632	-329	-303	-279	-322	-207	-422	-263	38	0
814	0	0	-1060	-560	500	810	-780	-30	-440	-316	-362	-453	-325	-50	0
815	0	0	-1097	-465	632	781	-864	83	-356	-469	-353	-486	-391	-79	0
816	0	0	-1198	-494	704	846	-951	105	-420	-428	-289	-500	-310	1	0
817	0	0	-957	-558	399	757	-678	-79	-248	-469	-283	-471	-294	44	0
818	0	0	-526	-655	-129	590	-198	-392	-155	-300	-178	-341	-186	128	0
819	0	0	-225	-746	-521	485	148	-633	-176	-164	-236	-391	-188	124	0
820	0	0	-16	-824	-808	420	396	-816	-126	-93	-135	-289	-182	157	0
821	0	0	-55	-832	-777	443	361	-804	-128	-79	-129	-401	-98	104	0
822	0	0	-307	-807	-500	557	96	-653	-228	-124	-188	-417	-194	50	0
823	0	0	-629	-696	-67	662	-281	-381	-248	-246	-240	-432	-279	23	0
824	0	0	-931	-646	285	788	-608	-180	-322	-277	-308	-386	-300	-135	0
825	0	0	-1175	-679	496	927	-835	-91	-409	-312	-289	-446	-244	-34	0
826	0	0	-1099	-651	448	875	-773	-101	-343	-329	-197	-417	-314	23	0
827	0	0	-849	-609	240	729	-544	-184	-294	-209	-209	-349	-221	-38	0
828	0	0	-430	-651	-221	540	-104	-436	-162	-85	-100	-302	-71	5	0
829	0	0	-107	-698	-591	402	242	-644	-205	3	-73	-271	-157	38	0
830	0	0	119	-686	-805	283	462	-745	-162	137	-56	-275	-48	-23	0
831	0	0	118	-708	-826	295	472	-767	-157	122	-106	-242	-124	69	0
832	0	0	-54	-657	-603	355	274	-630	-188	0	-65	-256	-116	-15	0
833	0	0	-388	-634	-246	511	-71	-440	-287	-98	-112	-380	-234	-44	0
834	0	0	-648	-675	-27	661	-310	-351	-333	-149	-161	-353	-207	-98	0
835	0	0	-1043	-725	318	884	-680	-203	-455	-258	-294	-401	-281	-44	0
836	0	0	-855	-696	159	775	-507	-268	-374	-225	-248	-364	-228	-108	0
837	0	0	-627	-679	-52	653	-287	-365	-304	-155	-197	-339	-104	-85	0
838	0	0	-258	-632	-374	445	58	-503	-323	-77	-197	-337	-141	-87	0
839	0	0	194	-642	-836	224	515	-739	-184	19	-147	-327	-112	-83	0
840	0	0	365	-618	-983	126	674	-800	-252	7	-34	-343	-118	-44	0
841	0	0	357	-682	-1039	162	698	-860	-250	89	-172	-285	-50	-100	0
842	0	0	89	-661	-750	286	419	-705	-322	15	-172	-413	-192	-145	0
843	0	0	-379	-673	-294	526	-42	-483	-376	-129	-219	-481	-209	-157	0
844	0	0	-745	-680	65	712	-405	-307	-453	-226	-291	-512	-203	-155	0
845	0	0	-1001	-743	258	872	-629	-242	-473	-246	-355	-535	-273	-190	0
846	0	0	-1031	-781	250	906	-640	-265	-440	-325	-298	-545	-228	-143	0
847	0	0	-870	-849	21	859	-445	-414	-500	-318	-283	-498	-161	-100	0
848	0	0	-536	-892	-356	714	-90	-624	-333	-291	-407	-389	-164	-162	0
849	0	0	-107	-797	-690	452	291	-743	-226	-182	-232	-401	-161	-13	0
850	0	0	81	-772	-853	345	467	-812	-316	-145	-287	-413	-194	-56	0
851	0	0	122	-743	-865	310	493	-804	-263	-87	-261	-337	-174	60	0
852	0	0	-186	-762	-576	474	195	-669	-413	-275	-304	-420	-269	-112	0
853	0	0	-576	-733	-157	654	-209	-445	-504	-368	-364	-539	-296	-147	0
854	0	0	-886	-731	155	808	-520	-288	-533	-483	-362	-613	-360	-48	0
855	0	0	-1052	-777	275	914	-663	-251	-506	-601	-397	-547	-399	-118	0
856	0	0	-1144	-756	388	950	-766	-184	-595	-514	-467	-574	-382	-180	0
857	0	0	-761	-682	79	721	-420	-301	-452	-459	-362	-521	-219	-124	0
858	0	0	-450	-684	-234	567	-108	-459	-304	-327	-372	-411	-205	-23	0
859	0	0	-66	-708	-642	387	288	-675	-217	-238	-232	-440	-143	13	0
860	0	0	143	-700	-843	278	493	-771	-151	-254	-205	-413	-149	38	0
861	0	0	179	-688	-867	254	523	-777	-159	-118	-149	-327	-93	73	0
862	0	0	-73	-717	-644	395	285	-680	-215	-232	-207	-422	-219	46	0
863	0	0	-432	-719	-287	575	-72	-503	-277	-259	-292	-341	-232	0	0
864	0	0	-835	-737	98	786	-466	-319	-380	-485	-269	-453	-240	-69	0
865	0	0	-1018	-766	252	892	-635	-257	-347	-477	-347	-360	-291	-95	0
866	0	0	-1094	-807	287	950	-690	-260	-384	-424	-331	-389	-277	-17	0
867	0	0	-854	-777	77	815	-465	-350	-362	-444	-283	-399	-223	-11	0
868	0	0	-458	-781	-323	619	-67	-552	-221	-236	-254	-310	-118	69	0
869	0	0	-165	-801	-636	483	235	-718	-201	-155	-197	-355	-145	40	0
870	0	0	125	-779	-904	327	514	-841	-83	-73	-95	-190	-21	118	0
871	0	0	45	-713	-758	334	401	-735	-159	-135	-219	-331	-199	3	0
872	0	0	-71	-682	-611	376	270	-646	-110	-108	-207	-292	-137	69	0
873	0	0	-549	-677	-128	613	-210	-402	-291	-331	-225	-378	-240	7	0
874	0	0	-784	-711	73	747	-428	-319	-329	-292	-271	-386	-259	29	0
875	0	0	-1091	-733	358	912	-724	-187	-364	-302	-308	-401	-155	120	0
876	0	0	-990	-746	244	868	-617	-251	-320	-343	-323	-426	-209	46	0
877	0	0	-822	-743	79	782	-450	-332	-215	-211	-230	-306	-67	128	0
878	0	0	-399	-711	-312	555	-43	-511	-184	-236	-209	-356	-126	143	0
879	0	0	-73	-719	-646	396	286	-682	-58	-155	-139	-294	-42	186	0
880	0	0	134	-690	-824	278	479	-757	-5	-75	-120	-329	-87	223	0
881	0	0	134	-628	-762	247	448	-695	-13	-48	-166	-323	-29	194	0
882	0	0	-51	-580	-529	315	239	-554	-120	-151	-294	-289	-192	188	0
883	0	0	-363	-576	-213	469	-75	-394	-192	-298	-296	-382	-252	131	0
884	0	0	-759	-620	139	689	-449	-240	-263	-234	-310	-376	-128	219	0
885	0	0	-961	-669	292	815	-626	-188	-374	-407	-411	-531	-300	34	0
886	0	0	-864	-711	153	787	-508	-279	-232	-389	-323	-432	-209	141	0
887	0	0	-750	-692	58	721	-404	-317	-292	-353	-337	-386	-139	203	0
888	0	0	-343	-723	-380	533	18	-551	-194	-261	-296	-378	-180	162	0
889	0	0	25	-677	-702	326	363	-689	-197	-155	-195	-277	-52	161	0
890	0	0	190	-624	-814	217	502	-719	-230	-166	-314	-291	-159	153	0
891	0	0	305	-665	-970	180	637	-817	-89	-137	-232	-209	-151	161	0
892	0	0	6	-622	-628	308	317	-625	-308	-155	-358	-335	-273	93	0
893	0	0	-259	-582	-323	420	32	-452	-217	-289	-380	-333	-190	-32	0
894	0	0	-655	-560	95	607	-375	-232	-337	-298	-343	-384	-258	23	0
895	0	0	-801	-549	252	675	-526	-148	-399	-490	-419	-422	-323	-79	0
896	0	0	-736	-529	207	632	-471	-161	-254	-382	-310	-291	-207	15	0
897	0	0	-583	-570	13	576	-298	-278	-275	-289	-362	-226	-87	128	0
898	0	0	-120	-605	-485	362	182	-545	-219	-236	-314	-195	-108	36	0
899	0	0	190	-609	-799	209	494	-704	-184	-81	-100	-122	42	122	0
900	0	0	330	-620	-950	145	640	-785	-120	-52	-213	-141	-60	75	0
901	0	0	310	-607	-917	148	613	-762	-168	-108	-182	-116	-85	69	0
902	0	0	161	-636	-797	237	479	-716	-242	-56	-116	-162	-133	89	0
903	0	0	-400	-667	-267	533	-66	-467	-308	-228	-302	-203	-223	-67	0
904	0	0	-650	-688	-38	669	-306	-363	-322	-269	-252	-238	-199	-7	0
905	0	0	-864	-711	153	787	-508	-279	-306	-289	-248	-238	-170	-9	0
906	0	0	-915	-708	207	811	-561	-250	-333	-250	-217	-201	-217	-15	0
907	0	0	-679	-725	-46	702	-316	-385	-248	-238	-155	-184	-151	54	0
908	0	0	-295	-684	-389	489	47	-536	-65	-91	-104	-122	-38	186	0
909	0	0	12	-690	-702	339	357	-696	-81	-7	-137	-50	-69	230	0
910	0	0	186	-719	-905	266	545	-812	60	-1	13	-11	0	250	0
911	0	0	224	-746	-970	261	597	-858	-9	131	13	-62	-44	271	0
912	0	0	-70	-793	-723	431	326	-758	-40	-3	-108	-69	-104	209	0
913	0	0	-377	-807	-430	592	26	-618	-9	-29	-77	-182	-131	291	0
914	0	0	-804	-766	38	785	-421	-364	-188	-219	-174	-205	-197	194	0
915	0	0	-892	-768	124	830	-508	-322	-126	-110	-213	-143	-217	234	0
916	0	0	-933	-805	128	869	-530	-338	-73	-174	-192	-147	-240	302	0
917	0	0	-701	-776	-75	738	-313	-425	-52	-192	-159	-178	-182	292	0
918	0	0	-303	-735	-432	519	64	-583	106	-79	-71	-118	-131	362	0
919	0	0	-37	-772	-735	404	349	-753	124	54	-62	-98	-75	355	0
920	0	0	206	-777	-983	285	594	-880	221	161	44	-60	-44	422	0
921	0	0	174	-768	-942	297	558	-855	195	151	1	-97	-89	306	0
922	0	0	-81	-789	-708	435	313	-748	128	52	-56	-120	-147	261	0
923	0	0	-464	-801	-337	632	-63	-569	91	-3	-75	-124	-153	252	0
924	0	0	-793	-808	-15	800	-389	-411	-5	19	-112	-159	-83	234	0
925	0	0	-955	-847	108	901	-531	-369	17	-25	-100	-120	-129	294	0
926	0	0	-1031	-927	104	979	-567	-411	-48	13	-19	-112	-118	234	0
927	0	0	-758	-907	-149	832	-304	-528	69	48	-65	-38	-110	217	0
928	0	0	-394	-871	-477	632	41	-674	110	209	126	77	13	310	0
929	0	0	12	-721	-733	354	372	-727	168	232	143	-15	-17	322	0
930	0	0	301	-696	-997	197	649	-846	314	434	215	108	56	380	0
931	0	0	130	-708	-838	289	484	-773	186	292	141	73	5	428	0
932	0	0	-2	-776	-774	389	386	-775	242	226	110	42	-40	364	0
933	0	0	-487	-863	-376	675	-55	-619	104	238	60	44	-46	407	0
934	0	0	-832	-876	-44	854	-394	-460	-23	128	-67	-38	-149	362	0
935	0	0	-944	-824	120	884	-532	-352	9	91	13	-3	-38	401	0
936	0	0	-1019	-793	226	906	-622	-283	-31	-56	-79	-67	-75	323	0
937	0	0	-664	-799	-135	731	-264	-467	81	52	-23	-73	13	322	0
938	0	0	-401	-812	-411	606	5	-611	62	98	-9	-21	13	331	0
939	0	0	-31	-851	-820	441	394	-835	60	161	0	-102	64	355	0
940	0	0	221	-890	-1111	334	666	-1000	83	226	13	-67	46	294	0
941	0	0	143	-925	-1068	391	605	-996	-5	135	5	-100	-46	322	0
942	0	0	-49	-929	-880	489	415	-904	-81	102	-42	-161	-77	248	0
943	0	0	-389	-905	-516	647	63	-710	-151	-1	-124	-174	-147	178	0
944	0	0	-791	-845	-54	818	-368	-449	-269	-180	-244	-273	-153	32	0
945	0	0	-768	-795	-27	781	-370	-411	-199	-180	-195	-242	-182	87	0
946	0	0	-852	-816	36	834	-444	-390	-256	-199	-153	-209	-184	184	0
947	0	0	-663	-824	-161	743	-251	-492	-199	-258	-217	-263	-153	-13	0
948	0	0	-219	-818	-599	518	190	-708	-89	-36	-104	-98	-48	139	0
949	0	0	79	-826	-905	373	492	-865	-128	-9	-65	-131	-40	145	0
950	0	0	270	-826	-1096	278	683	-961	-75	7	-67	-162	-91	71	0
951	0	0	163	-814	-977	325	570	-895	-31	42	-85	-77	-1	194	0
952	0	0	-23	-847	-824	435	400	-835	-126	-71	-95	-139	-190	97	0
953	0	0	-304	-810	-506	557	101	-658	-23	-93	-159	-104	-131	77	0
954	0	0	-698	-779	-81	738	-308	-430	-192	-162	-114	-176	-137	110	0
955	0	0	-847	-770	77	808	-462	-346	-252	-194	-250	-258	-164	50	0
956	0	0	-856	-723	133	789	-494	-295	-157	-170	-126	-110	-159	162	0
957	0	0	-681	-721	-40	701	-320	-380	-164	-192	-178	-155	-226	168	0
958	0	0	-330	-801	-471	565	70	-636	44	-1	-48	29	-91	246	0
959	0	0	-29	-816	-787	422	379	-801	108	98	19	-15	-19	320	0
960	0	0	110	-803	-913	346	511	-858	129	151	65	-34	-71	320	0
961	0	0	71	-836	-907	382	489	-871	118	190	23	21	-106	333	0
962	0	0	-134	-890	-756	512	311	-823	172	258	13	19	-46	252	0
963	0	0	-562	-940	-378	751	-92	-659	42	230	-21	34	-56	304	0
964	0	0	-1005	-1067	-62	1036	-471	-564	-89	118	-85	-75	-153	279	0
965	0	0	-1223	-1119	104	1171	-663	-507	0	62	-56	-17	-186	283	0
966	0	0	-1167	-1049	118	1108	-642	-465	-25	143	-58	-29	-145	356	0
967	0	0	-817	-991	-174	904	-321	-582	131	221	54	75	-67	368	0
968	0	0	-512	-946	-434	729	-39	-690	190	382	97	81	71	349	0
969	0	0	-200	-933	-733	566	266	-833	137	389	188	46	7	254	0
970	0	0	78	-859	-937	390	507	-898	199	483	232	106	38	291	0
971	0	0	43	-748	-791	352	417	-769	135	490	23	151	31	242	0
972	0	0	-132	-611	-479	371	173	-545	31	424	38	-67	-13	124	0
973	0	0	-393	-380	13	386	-203	-183	-131	351	5	-100	-87	81	0
974	0	0	-515	-36	479	275	-497	221	-106	223	-36	-89	-93	15	0
975	0	0	-551	372	923	89	-737	647	-259	91	-172	-128	-166	-13	0
976	0	0	-220	847	1067	-313	-643	957	-236	151	-184	-102	-98	-23	0
977	0	0	181	1290	1109	-735	-464	1199	-223	188	-133	-73	-52	-9	0
978	0	0	701	1736	1035	-1218	-167	1385	-267	221	-192	-199	-15	-110	0
979	0	0	1337	2159	822	-1748	257	1490	-172	312	-58	-91	19	-34	0
980	0	0	1659	2545	886	-2102	386	1715	-128	294	-91	-102	36	29	0
981	0	0	1808	2855	1047	-2331	380	1951	-153	215	-180	-213	-42	-67	0
982	0	0	1713	3032	1319	-2372	197	2175	-211	139	-199	-263	-112	-71	0
983	0	0	1327	3005	1678	-2166	-175	2341	-335	75	-259	-370	-89	-110	0
984	0	0	909	2684	1775	-1796	-433	2229	-374	-100	-320	-355	-207	-211	0
985	0	0	526	2225	1699	-1375	-586	1962	-426	-56	-358	-312	-223	-139	1
986	0	0	107	1569	1462	-838	-677	1515	-485	-120	-430	-368	-242	-252	0
987	0	0	39	731	692	-385	-326	711	-444	-44	-331	-320	-155	-176	0
988	0	0	-33	79	112	-23	-72	95	-397	-13	-259	-283	-79	-195	0
989	0	0	68	-389	-457	160	262	-423	-401	75	-217	-386	-75	-190	0
990	0	0	128	-624	-752	248	440	-688	-296	192	-137	-308	46	-232	0
991	0	0	77	-770	-847	346	462	-808	-386	199	-186	-285	-67	-252	0
992	0	0	-225	-989	-764	607	269	-876	-337	153	-223	-296	-149	-226	0
993	0	0	-750	-1138	-388	944	-181	-763	-535	79	-300	-325	-128	-275	0
994	0	0	-1036	-1200	-164	1118	-436	-682	-516	25	-345	-417	-75	-322	0
995	0	0	-1305	-1224	81	1264	-693	-571	-533	-155	-333	-341	-176	-314	0
996	0	0	-1208	-1094	114	1151	-661	-490	-583	-62	-356	-366	-161	-298	0
997	0	0	-947	-1053	-106	1000	-420	-579	-446	5	-333	-215	-19	-236	0
998	0	0	-616	-1004	-388	810	-114	-696	-343	-38	-203	-221	-91	-159	0
999	0	0	-202	-859	-657	530	227	-758	-304	73	-110	-168	-31	-81	0
1000	0	0	41	-826	-867	392	454	-846	-223	211	-197	-71	0	-135	0
1001	0	0	-21	-822	-801	421	390	-811	-238	93	-147	-164	17	-116	0
1002	0	0	-215	-814	-599	514	192	-706	-236	83	-135	-203	-58	-46	0
1003	0	0	-547	-805	-258	676	-144	-531	-294	-62	-209	-192	-147	-48	0
1004	0	0	-849	-723	126	786	-487	-298	-351	-157	-254	-209	-207	-52	0
1005	0	0	-987	-667	320	827	-653	-173	-415	-129	-291	-240	-161	-31	0
1006	0	0	-940	-626	314	783	-627	-156	-285	-174	-271	-197	-137	-3	0
1007	0	0	-719	-657	62	688	-390	-297	-252	-176	-213	-232	-73	15	0
1008	0	0	-332	-657	-325	494	-3	-491	-112	-44	-133	-102	-50	133	0
1009	0	0	-2	-605	-603	303	300	-604	-106	42	-139	-178	-27	194	0
1010	0	0	190	-622	-812	216	501	-717	-42	106	-67	-141	40	155	0
1011	0	0	149	-644	-793	247	471	-718	-65	48	-118	-221	-17	147	0
1012	0	0	1	-613	-614	306	307	-613	-60	13	-129	-83	-104	240	0
1013	0	0	-329	-583	-254	456	-37	-418	-110	-91	-256	-162	-122	149	0
1014	0	0	-689	-527	162	608	-425	-182	-184	-164	-271	-238	-149	110	0
1015	0	0	-847	-603	244	725	-545	-179	-178	-234	-248	-281	-180	161	0
1016	0	0	-837	-632	205	734	-521	-213	-228	-168	-223	-230	-199	172	0
1017	0	0	-649	-605	44	627	-346	-280	-219	-217	-322	-221	-133	180	0
1018	0	0	-223	-611	-388	417	82	-499	-29	42	-195	-128	-5	283	0
1019	0	0	97	-576	-673	239	385	-624	-3	42	-170	-180	-42	376	0
1020	0	0	369	-519	-888	75	628	-703	67	71	-162	-188	-1	283	0
1021	0	0	285	-572	-857	143	571	-714	38	-34	-89	-190	-79	304	0
1022	0	0	8	-636	-644	314	326	-640	-9	-141	-261	-302	-159	250	0
1023	0	0	-229	-640	-411	434	91	-525	0	-75	-287	-308	-54	296	0
1024	0	0	-741	-613	128	677	-434	-242	-277	-362	-388	-434	-230	180	0
1025	0	0	-806	-686	120	746	-463	-283	-172	-457	-343	-424	-279	143	0
1026	0	0	-849	-735	114	792	-481	-310	-211	-339	-312	-374	-131	248	0
1027	0	0	-547	-684	-137	615	-205	-410	-215	-343	-279	-405	-168	215	0
1028	0	0	-157	-587	-430	372	136	-508	-100	-197	-236	-351	-106	304	0
1029	0	0	215	-475	-690	130	452	-582	-106	-95	-258	-349	-133	337	0
1030	0	0	357	-475	-832	59	594	-653	-62	-54	-192	-320	-98	261	0
1031	0	0	357	-498	-855	70	606	-676	11	-38	-161	-291	-62	258	0
1032	0	0	54	-537	-591	241	322	-564	-42	-149	-230	-331	-145	238	0
1033	0	0	-370	-585	-215	477	-77	-400	-219	-267	-345	-417	-174	209	0
1034	0	0	-599	-620	-21	609	-289	-320	-133	-285	-277	-358	-236	230	0
1035	0	0	-818	-599	219	708	-518	-190	-242	-316	-244	-386	-182	283	0
1036	0	0	-725	-545	180	635	-452	-182	-289	-291	-300	-304	-194	195	0
1037	0	0	-512	-519	-7	515	-252	-263	-170	-335	-269	-254	-149	232	0
1038	0	0	-151	-469	-318	310	83	-393	-95	-199	-242	-164	-34	308	0
1039	0	0	227	-436	-663	104	445	-549	-79	-110	-254	-194	-71	277	0
1040	0	0	456	-459	-915	1	685	-687	-48	-3	-178	-98	-46	298	0
1041	0	0	357	-504	-861	73	609	-682	-133	-141	-236	-162	-159	236	0
1042	0	0	128	-512	-640	192	384	-576	-145	-149	-244	-114	-159	230	0
1043	0	0	-229	-580	-351	404	61	-465	-259	-244	-355	-238	-217	48	0
1044	0	0	-613	-665	-52	639	-280	-358	-374	-285	-323	-211	-230	93	0
1045	0	0	-702	-547	155	624	-428	-196	-420	-325	-388	-248	-322	1	0
1046	0	0	-684	-440	244	562	-464	-98	-420	-341	-362	-221	-155	1	0
1047	0	0	-481	-386	95	433	-288	-145	-314	-302	-372	-199	-164	139	0
1048	0	0	-87	-378	-291	232	102	-334	-114	-263	-228	-114	-81	141	0
1049	0	0	238	-351	-589	56	413	-470	-116	-108	-261	-186	-87	151	0
1050	0	0	452	-339	-791	-56	621	-565	9	-60	-238	-81	-23	164	0
1051	0	0	345	-335	-680	-5	512	-507	-58	-58	-207	-129	-32	162	0
1052	0	0	214	-422	-636	104	425	-529	-56	-128	-236	-159	-223	203	0
1053	0	0	-297	-473	-176	385	-60	-324	-135	-259	-277	-259	-162	186	0
1054	0	0	-579	-461	118	520	-348	-171	-170	-302	-292	-261	-213	104	0
1055	0	0	-724	-463	261	593	-492	-101	-265	-267	-337	-242	-190	221	0
1056	0	0	-756	-500	256	628	-506	-122	-242	-269	-345	-261	-168	120	0
1057	0	0	-451	-442	9	446	-230	-216	-118	-162	-269	-178	-93	145	0
1058	0	0	-184	-376	-192	280	4	-284	-135	-71	-133	-234	-56	242	0
1059	0	0	274	-323	-597	24	435	-460	1	7	-108	-79	-128	131	0
1060	0	0	535	-312	-847	-111	691	-579	32	139	-64	-9	-54	283	0
1061	0	0	359	-281	-640	-39	499	-460	-83	93	-141	-147	-100	157	0
1062	0	0	316	-316	-632	0	474	-474	-83	116	-120	-98	-116	120	0
1063	0	0	-132	-265	-133	198	0	-199	-190	-44	-248	-153	-166	67	0
1064	0	0	-387	-256	131	321	-259	-62	-240	-67	-281	-164	-277	89	0
1065	0	0	-585	-267	318	426	-451	25	-221	-192	-172	-190	-213	116	0
1066	0	0	-538	-275	263	406	-400	-6	-209	-195	-289	-174	-277	98	0
1067	0	0	-298	-180	118	239	-208	-31	-110	-48	-234	-182	-180	188	0
1068	0	0	68	-112	-180	22	124	-146	-116	11	-201	-124	-195	327	0
1069	0	0	437	-135	-572	-151	504	-353	-27	116	-65	-162	-135	339	0
1070	0	0	559	-147	-706	-206	632	-426	-79	223	-32	-153	-93	341	0
1071	0	0	532	-178	-710	-177	621	-444	-7	190	-89	-223	-174	320	0
1072	0	0	252	-155	-407	-48	329	-281	-102	104	-128	-139	-203	374	0
1073	0	0	-97	-232	-135	164	19	-183	-139	44	-137	-281	-207	250	0
1074	0	0	-437	-238	199	337	-318	-19	-182	-38	-223	-240	-287	240	0
1075	0	0	-607	-157	450	382	-528	146	-203	-56	-310	-207	-292	126	0
1076	0	0	-574	-97	477	335	-525	190	-242	-38	-232	-219	-263	139	0
1077	0	0	-248	-62	186	155	-217	62	-234	9	-135	-122	-219	168	0
1078	0	0	-6	-25	-19	15	6	-22	-207	25	-155	-112	-141	102	0
1079	0	0	365	-9	-374	-178	369	-191	-110	91	-85	-128	-97	104	0
1080	0	0	530	-7	-537	-261	533	-272	-85	192	-143	-106	-60	42	0
1081	0	0	547	-11	-558	-268	552	-284	-147	339	-108	-67	-19	87	0
1082	0	0	279	-60	-339	-109	309	-199	-242	223	-217	-131	-182	-13	0
1083	0	0	-67	-42	25	54	-46	-8	-263	102	-219	-108	-190	-50	0
1084	0	0	-436	50	486	193	-461	268	-395	-44	-269	-120	-277	-112	0
1085	0	0	-613	21	634	296	-623	327	-343	-19	-269	-71	-217	-168	0
1086	0	0	-549	21	570	264	-559	295	-389	40	-258	-87	-197	-97	0
1087	0	0	-336	40	376	148	-356	208	-306	83	-205	-42	-104	-65	0
1088	0	0	-58	40	98	9	-78	69	-238	118	-124	-52	-114	-62	0
1089	0	0	373	131	-242	-252	307	-55	-44	265	-36	40	17	-64	0
1090	0	0	413	91	-322	-252	367	-115	-184	277	-42	-42	-104	-23	0
1091	0	0	457	114	-343	-285	400	-114	-65	308	-40	13	-77	-48	0
1092	0	0	236	159	-77	-197	156	41	-114	228	-128	69	-139	-34	0
1093	0	0	-146	145	291	0	-218	218	-228	133	-182	-60	-69	-116	0
1094	0	0	-419	145	564	137	-491	354	-327	81	-248	-104	-188	-159	0
1095	0	0	-658	102	760	278	-709	431	-310	65	-194	-36	-157	-126	0
1096	0	0	-691	67	758	312	-724	412	-316	29	-226	-73	-190	-116	0
1097	0	0	-346	67	413	139	-379	240	-118	108	-166	19	-137	-25	0
1098	0	0	-15	50	65	-17	-40	57	-75	221	-64	15	-34	-7	0
1099	0	0	292	64	-228	-178	260	-82	-118	269	-34	-54	5	-62	0
1100	0	0	468	40	-428	-254	448	-194	-44	271	-5	29	-27	-58	0
1101	0	0	439	50	-389	-244	414	-169	-91	296	-110	40	-13	-155	0
1102	0	0	253	42	-211	-147	232	-84	-178	236	-137	7	-1	-133	0
1103	0	0	-67	64	131	1	-99	97	-238	83	-155	-69	-135	-211	0
1104	0	0	-359	114	473	122	-416	293	-320	32	-188	-137	-131	-184	0
1105	0	0	-514	112	626	201	-570	369	-370	-23	-358	-128	-201	-339	0
1106	0	0	-607	112	719	247	-663	415	-343	-13	-240	-124	-108	-184	0
1107	0	0	-324	62	386	131	-355	224	-362	15	-215	-118	-137	-141	0
1108	0	0	-4	1	5	1	-4	3	-256	126	-164	-19	-151	-75	0
1109	0	0	243	-71	-314	-86	278	-192	-184	102	-79	-31	31	-116	0
1110	0	0	417	-122	-539	-147	478	-330	-215	199	-19	-34	-75	-118	0
1111	0	0	376	-112	-488	-132	432	-300	-203	302	-65	-48	0	7	0
1112	0	0	211	-17	-228	-97	219	-122	-234	100	-106	-137	-174	-184	0
1113	0	0	-135	-48	87	91	-111	19	-256	116	-112	-64	-91	-203	0
1114	0	0	-626	-178	448	402	-537	135	-432	44	-228	-108	-168	-131	0
1115	0	0	-703	-292	411	497	-557	59	-343	7	-209	-50	-178	-199	0
1116	0	0	-750	-333	417	541	-583	42	-263	58	-186	23	-44	-186	0
1117	0	0	-616	-349	267	482	-441	-41	-335	48	-226	-56	-114	-155	0
1118	0	0	-186	-380	-194	283	4	-287	-211	226	-81	40	17	-58	0
1119	0	0	74	-422	-496	174	285	-459	-135	304	-40	98	67	5	0
1120	0	0	311	-432	-743	60	527	-587	-52	376	-42	52	25	-9	0
1121	0	0	315	-426	-741	55	528	-583	-87	430	58	114	102	23	0
1122	0	0	35	-380	-415	172	225	-397	-225	256	-27	21	-11	-21	0
1123	0	0	-258	-368	-110	313	-74	-239	-180	161	-93	-11	-38	-77	0
1124	0	0	-620	-388	232	504	-426	-78	-228	120	-98	-44	-116	7	0
1125	0	0	-777	-403	374	590	-575	-14	-296	13	-194	-100	-44	-170	0
1126	0	0	-767	-411	356	589	-561	-27	-217	23	-230	38	-135	-29	0
1127	0	0	-568	-448	120	508	-344	-164	-285	133	-180	31	-1	-38	0
1128	0	0	-228	-519	-291	373	31	-405	-207	199	-139	-7	-5	-46	0
1129	0	0	99	-539	-638	220	368	-588	-98	263	-52	85	42	-42	0
1130	0	0	221	-589	-810	184	515	-699	-176	292	-65	50	5	-19	0
1131	0	0	218	-655	-873	218	545	-764	-246	314	-65	34	-25	-50	0
1132	0	0	48	-605	-653	278	350	-629	-217	172	-182	21	-126	-164	0
1133	0	0	-328	-587	-259	457	-34	-423	-314	147	-147	-36	-58	-174	0
1134	0	0	-655	-568	87	611	-371	-240	-372	-62	-329	-98	-242	-240	0
1135	0	0	-744	-552	192	648	-468	-180	-312	-46	-223	-27	-186	-151	0
1136	0	0	-814	-572	242	693	-528	-165	-364	-77	-265	-137	-186	-182	0
1137	0	0	-551	-628	-77	589	-237	-352	-273	52	-157	-36	-126	-126	0
1138	0	0	-291	-704	-413	497	61	-558	-164	83	-77	23	-116	-32	0
1139	0	0	14	-752	-766	369	390	-759	-155	236	-100	15	-50	5	0
1140	0	0	252	-737	-989	242	620	-863	-110	232	42	3	-29	-11	0
1141	0	0	184	-673	-857	244	520	-765	-89	256	-25	40	-21	75	0
1142	0	0	18	-585	-603	283	310	-594	-157	116	-143	-40	-98	-77	0
1143	0	0	-310	-593	-283	451	-13	-438	-162	120	-135	1	-159	-64	0
1144	0	0	-628	-541	87	584	-357	-227	-273	25	-172	-91	-143	-64	0
1145	0	0	-765	-552	213	658	-489	-169	-223	-46	-275	-85	-238	-77	0
1146	0	0	-837	-566	271	701	-554	-147	-256	-50	-261	-79	-211	-27	0
1147	0	0	-590	-700	-110	645	-240	-405	-95	-15	-102	-34	-102	58	0
1148	0	0	-345	-752	-407	548	31	-579	-153	108	-64	-67	-95	128	0
1149	0	0	7	-710	-717	351	362	-713	-67	126	-34	-69	-106	64	0
1150	0	0	202	-657	-859	227	530	-758	-44	258	-83	-71	-42	67	0
1151	0	0	159	-671	-830	256	494	-750	-13	225	-89	-17	-56	19	0
1152	0	0	4	-698	-702	347	353	-700	-102	168	-199	-135	-147	-21	0
1153	0	0	-338	-694	-356	516	9	-525	-172	77	-106	-118	-209	-54	0
1154	0	0	-725	-702	23	713	-374	-339	-269	-54	-219	-166	-213	-19	0
1155	0	0	-800	-719	81	759	-440	-319	-178	42	-199	-137	-207	-52	0
1156	0	0	-867	-675	192	771	-529	-241	-209	9	-273	-159	-201	-52	0
1157	0	0	-624	-686	-62	655	-281	-374	-221	62	-201	-87	-112	-32	0
1158	0	0	-227	-682	-455	454	114	-568	-110	194	-116	-69	-23	-31	0
1159	0	0	78	-694	-772	308	425	-733	-97	209	-71	-85	-75	-54	0
1160	0	0	282	-717	-999	217	640	-858	-135	355	-52	-21	-64	32	0
1161	0	0	233	-657	-890	212	561	-773	-143	252	-67	-42	-29	-56	0
1162	0	0	11	-642	-653	315	332	-647	-98	238	-118	-42	-128	-5	0
1163	0	0	-243	-603	-360	423	58	-481	-106	143	-104	-40	-124	-106	0
1164	0	0	-554	-554	0	554	-277	-277	-162	29	-244	42	-188	-91	0
1165	0	0	-721	-601	120	661	-420	-240	-199	32	-252	-44	-176	-93	0
1166	0	0	-792	-653	139	722	-465	-257	-201	0	-100	-73	-178	36	0
1167	0	0	-569	-642	-73	605	-248	-357	-131	77	-180	-102	-186	48	0
1168	0	0	-209	-628	-419	418	105	-523	-110	157	-62	-3	-77	93	0
1169	0	0	118	-661	-779	271	448	-720	-7	205	31	87	9	199	0
1170	0	0	267	-737	-1004	235	635	-870	-34	291	-31	-11	15	67	0
1171	0	0	245	-748	-993	251	619	-870	17	254	9	5	-23	128	0
1172	0	0	-39	-762	-723	400	342	-742	-77	108	-52	-25	-149	77	0
1173	0	0	-306	-719	-413	512	53	-566	-159	104	-112	-40	-151	-7	0
1174	0	0	-668	-661	7	664	-337	-327	-199	32	-166	-52	-217	32	0
1175	0	0	-775	-646	129	710	-452	-258	-190	-75	-242	-56	-184	-60	0
1176	0	0	-732	-616	116	674	-424	-250	-114	-85	-194	-87	-143	46	0
1177	0	0	-603	-616	-13	609	-295	-314	-172	-65	-180	-104	-155	128	0
1178	0	0	-211	-659	-448	435	118	-553	-19	31	-131	-46	-62	97	0
1179	0	0	111	-688	-799	288	455	-743	77	110	-48	54	-42	238	0
1180	0	0	243	-657	-900	207	571	-778	89	110	5	-13	-21	164	0
1181	0	0	316	-669	-985	176	650	-827	195	131	-38	-23	-52	178	0
1182	0	0	25	-663	-688	319	356	-675	52	19	-38	-147	-153	217	0
1183	0	0	-287	-628	-341	457	27	-484	23	-97	-129	-112	-178	250	0
1184	0	0	-596	-634	-38	615	-279	-336	-67	-128	-129	-164	-176	223	0
1185	0	0	-715	-624	91	669	-403	-266	3	-114	-143	-108	-211	252	0
1186	0	0	-853	-634	219	743	-536	-207	-97	-178	-234	-89	-161	232	0
1187	0	0	-553	-667	-114	610	-219	-390	-25	-114	-145	-100	-164	238	0
1188	0	0	-179	-677	-498	428	159	-587	168	-15	-91	32	-58	250	0
1189	0	0	99	-609	-708	255	403	-658	128	-19	-21	-52	-56	244	0
1190	0	0	326	-537	-863	105	594	-700	87	71	15	-52	-58	291	0
1191	0	0	344	-490	-834	73	589	-662	128	135	-79	1	-83	221	0
1192	0	0	178	-485	-663	153	420	-574	67	83	-79	-52	-126	195	0
1193	0	0	-297	-549	-252	423	-22	-400	-71	-60	-135	-108	-236	147	0
1194	0	0	-523	-649	-126	586	-198	-387	-56	-91	-174	-42	-238	230	0
1195	0	0	-899	-733	166	816	-532	-283	-170	-166	-174	-203	-250	91	0
1196	0	0	-745	-772	-27	758	-359	-399	-38	-157	-166	-52	-194	73	0
1197	0	0	-624	-686	-62	655	-281	-374	-145	-11	-230	-73	-129	100	0
1198	0	0	-227	-628	-401	427	87	-514	-13	50	-143	-36	-122	75	0
1199	0	0	113	-626	-739	256	426	-682	62	155	-19	-81	-31	75	0
1200	0	0	270	-626	-896	178	583	-761	36	232	-42	-91	-71	124	0
1201	0	0	217	-657	-874	220	545	-765	9	161	-27	-50	-129	7	0
1202	0	0	27	-669	-696	321	361	-682	-29	141	-58	-155	-100	50	0
1203	0	0	-327	-680	-353	503	13	-516	-110	52	-151	-178	-147	-9	0
1204	0	0	-668	-614	54	641	-361	-280	-172	-7	-184	-182	-302	69	0
1205	0	0	-781	-547	234	664	-507	-156	-168	-106	-240	-162	-236	-46	0
1206	0	0	-777	-591	186	684	-481	-202	-120	-25	-246	-141	-263	52	0
1207	0	0	-675	-646	29	660	-352	-308	-131	-19	-178	-180	-135	102	0
1208	0	0	-297	-721	-424	509	63	-572	-75	38	-139	-155	-120	184	0
1209	0	0	62	-760	-822	349	442	-791	97	172	-122	19	23	172	0
1210	0	0	109	-715	-824	303	466	-769	-32	116	-118	-166	-81	91	0
1211	0	0	276	-688	-964	206	620	-826	106	188	9	-112	5	128	0
1212	0	0	-74	-671	-597	372	261	-634	-23	40	-129	-155	-161	174	0
1213	0	0	-365	-659	-294	512	-35	-476	-176	-27	-207	-273	-195	87	0
1214	0	0	-674	-642	32	658	-353	-305	-176	-32	-300	-157	-240	25	0
1215	0	0	-837	-628	209	732	-523	-209	-192	-170	-287	-197	-296	32	0
1216	0	0	-781	-659	122	720	-451	-268	-217	-135	-287	-259	-178	-29	0
1217	0	0	-680	-680	0	680	-340	-340	-164	-36	-236	-168	-180	178	0
1218	0	0	-262	-684	-422	473	80	-553	-64	48	-238	-161	-93	64	0
1219	0	0	140	-634	-774	247	457	-704	116	139	-100	-108	-38	155	0
1220	0	0	200	-626	-826	213	513	-726	15	172	-93	-116	-73	147	0
1221	0	0	206	-614	-820	204	513	-717	-62	205	-116	-172	-100	83	0
1222	0	0	-4	-609	-605	306	300	-607	-75	219	-157	-141	-104	166	0
1223	0	0	-381	-547	-166	464	-107	-356	-81	-1	-184	-135	-199	89	0
1224	0	0	-674	-510	164	592	-419	-173	-157	-62	-234	-126	-215	71	0
1225	0	0	-835	-554	281	694	-558	-136	-128	-52	-277	-195	-188	60	0
1226	0	0	-845	-611	234	728	-539	-188	-64	-62	-225	-170	-188	162	0
1227	0	0	-726	-737	-11	731	-357	-374	-67	-29	-223	-50	-128	104	0
1228	0	0	-434	-884	-450	659	8	-667	60	98	-48	-79	-1	207	0
1229	0	0	-60	-801	-741	430	340	-771	54	194	-118	-182	-29	207	0
1230	0	0	152	-721	-873	284	512	-797	48	298	-11	-131	17	164	0
1231	0	0	134	-680	-814	273	474	-747	87	256	-32	-162	15	213	0
1232	0	0	-86	-636	-550	361	232	-593	-67	195	-100	-201	-129	126	0
1233	0	0	-361	-646	-285	503	-38	-465	-91	211	-120	-161	-93	85	0
1234	0	0	-752	-675	77	713	-414	-299	-186	79	-228	-172	-147	46	0
1235	0	0	-887	-748	139	817	-513	-304	-205	34	-234	-300	-149	5	0
1236	0	0	-872	-764	108	818	-490	-328	-145	65	-273	-157	-143	9	0
1237	0	0	-677	-768	-91	722	-293	-429	-153	36	-155	-87	-135	128	0
1238	0	0	-324	-741	-417	532	46	-579	-62	155	-93	-131	-7	126	0
1239	0	0	111	-754	-865	321	488	-809	56	308	-67	-91	46	155	0
1240	0	0	173	-764	-937	295	555	-850	-25	343	23	-58	17	207	0
1241	0	0	170	-739	-909	284	539	-824	-73	312	-64	-104	-40	97	0
1242	0	0	0	-694	-694	347	347	-694	-141	252	-54	-168	-73	67	0
1243	0	0	-277	-620	-343	448	33	-481	-211	162	-102	-168	-104	-5	0
1244	0	0	-601	-624	-23	612	-289	-323	-207	133	-172	-133	-124	1	0
1245	0	0	-752	-626	126	689	-439	-250	-215	83	-129	-162	-153	71	0
1246	0	0	-790	-647	143	718	-466	-252	-232	172	-149	-128	-137	34	0
1247	0	0	-513	-646	-133	579	-190	-389	-155	164	-81	-73	-64	87	0
1248	0	0	-288	-646	-358	467	35	-502	-135	238	-52	-52	-1	-13	0
1249	0	0	126	-684	-810	279	468	-747	-116	389	67	-95	19	176	0
1250	0	0	253	-680	-933	213	593	-806	-85	467	83	-141	65	139	0
1251	0	0	262	-686	-948	212	605	-817	-54	438	27	-46	-17	141	0
1252	0	0	12	-729	-741	358	376	-735	-157	327	27	-151	-81	137	0
1253	0	0	-414	-741	-327	577	-43	-534	-238	269	-124	-147	-114	104	0
1254	0	0	-652	-787	-135	719	-258	-461	-159	194	-104	-62	-139	71	0
1255	0	0	-839	-779	60	809	-449	-359	-285	93	-91	-71	-112	151	0
1256	0	0	-754	-733	21	743	-387	-356	-166	87	-67	-75	-118	178	0
1257	0	0	-618	-711	-93	664	-262	-402	-145	238	-42	-9	5	228	0
1258	0	0	-318	-725	-407	521	44	-566	-151	226	-133	11	42	131	0
1259	0	0	58	-725	-783	333	420	-754	-32	271	38	25	58	213	0
1260	0	0	190	-700	-890	255	540	-795	-17	347	-29	25	58	238	0
1261	0	0	157	-748	-905	295	531	-826	-27	244	-95	21	-56	166	0
1262	0	0	-14	-725	-711	369	348	-718	11	186	-95	25	77	71	0
1263	0	0	-441	-671	-230	556	-105	-450	-197	17	-161	-129	-42	83	0
1264	0	0	-700	-675	25	687	-362	-325	-197	-118	-192	-114	-145	25	0
1265	0	0	-951	-744	207	847	-579	-268	-197	-137	-209	-95	-131	106	0
1266	0	0	-951	-752	199	851	-575	-276	-232	-168	-228	-147	-157	133	0
1267	0	0	-720	-725	-5	722	-357	-365	-164	-112	-145	-89	-65	126	0
1268	0	0	-319	-679	-360	499	20	-519	-69	32	-151	-124	-93	267	0
1269	0	0	-23	-657	-634	340	305	-645	-102	0	-91	-44	-75	164	0
1270	0	0	149	-638	-787	244	468	-712	-15	106	-143	-13	-50	159	0
1271	0	0	128	-653	-781	262	454	-717	-15	89	-124	-112	-79	141	0
1272	0	0	-60	-651	-591	355	265	-621	-97	85	-188	-124	-168	225	0
1273	0	0	-343	-647	-304	495	-19	-475	-42	-48	-141	-151	-135	238	0
1274	0	0	-751	-614	137	682	-444	-238	-259	-194	-277	-197	-223	69	0
1275	0	0	-827	-599	228	713	-527	-185	-153	-211	-162	-209	-155	81	0
1276	0	0	-882	-570	312	726	-597	-129	-219	-166	-300	-226	-170	15	0
1277	0	0	-545	-591	-46	568	-249	-318	-106	-85	-122	-40	-102	102	0
1278	0	0	-206	-512	-306	359	50	-409	-48	23	-98	-87	-60	135	0
1279	0	0	166	-481	-647	157	406	-564	32	174	-27	-73	5	116	0
1280	0	0	310	-545	-855	117	582	-700	27	211	-46	-81	46	133	0
1281	0	0	291	-576	-867	142	579	-721	27	122	-19	-46	-108	168	0
1282	0	0	58	-543	-601	242	329	-572	-3	153	-54	-48	-9	170	0
1283	0	0	-281	-556	-275	418	-3	-415	-133	25	-168	-95	-236	207	0
1284	0	0	-553	-597	-44	575	-254	-320	-192	7	-133	-116	-159	180	0
1285	0	0	-802	-636	166	719	-484	-235	-174	-91	-213	-120	-184	114	0
1286	0	0	-693	-659	34	676	-363	-312	-81	-129	-118	-124	-128	161	0
1287	0	0	-505	-605	-100	555	-202	-352	-129	-17	-120	-93	-56	114	0
1288	0	0	-155	-562	-407	358	126	-484	-5	-38	-112	-62	-73	176	0
1289	0	0	269	-483	-752	107	510	-617	40	106	-97	-64	-25	126	0
1290	0	0	466	-467	-933	0	699	-700	85	131	-36	65	-11	188	0
1291	0	0	411	-440	-851	14	631	-645	15	19	-50	-54	-69	176	0
1292	0	0	276	-494	-770	109	523	-632	-25	91	-120	-106	-23	176	0
1293	0	0	-245	-640	-395	442	75	-517	-176	-54	-207	-145	-97	100	0
1294	0	0	-627	-667	-40	647	-293	-353	-228	-145	-281	-190	-178	9	0
1295	0	0	-779	-692	87	735	-433	-302	-242	-265	-252	-184	-205	42	0
1296	0	0	-781	-702	79	741	-430	-311	-201	-195	-273	-135	-190	69	0
1297	0	0	-568	-614	-46	591	-261	-330	-207	-205	-242	-205	-89	87	0
1298	0	0	-211	-630	-419	420	104	-524	-122	-62	-265	-42	-79	97	0
1299	0	0	94	-744	-838	325	466	-791	-7	-3	-116	-50	-36	209	0
1300	0	0	238	-832	-1070	297	654	-951	46	-9	-139	-102	-54	205	0
1301	0	0	142	-785	-927	321	534	-856	-62	-23	-114	-145	-62	199	0
1302	0	0	43	-713	-756	335	399	-734	-93	-133	-223	-161	-170	95	0
1303	0	0	-357	-733	-376	545	9	-554	-180	-168	-174	-162	-159	102	0
1304	0	0	-711	-776	-65	743	-323	-420	-168	-320	-312	-275	-267	141	0
1305	0	0	-824	-803	21	813	-422	-391	-195	-325	-246	-238	-197	116	0
1306	0	0	-854	-744	110	799	-482	-317	-137	-337	-256	-265	-143	85	0
1307	0	0	-642	-727	-85	684	-278	-406	-114	-389	-225	-265	-151	149	0
1308	0	0	-270	-756	-486	513	108	-621	0	-221	-112	-178	9	248	0
1309	0	0	-49	-776	-727	412	339	-751	-27	-116	-139	-174	-19	223	0
1310	0	0	227	-797	-1024	285	625	-910	166	-44	-71	-60	21	298	0
1311	0	0	142	-783	-925	320	533	-854	128	-143	-65	-116	-100	217	0
1312	0	0	-39	-741	-702	390	331	-721	64	-159	-54	-184	-100	223	0
1313	0	0	-485	-777	-292	631	-96	-534	-75	-292	-161	-199	-131	155	0
1314	0	0	-749	-847	-98	798	-325	-472	-79	-386	-248	-232	-215	131	0
1315	0	0	-992	-861	131	926	-561	-365	-207	-452	-232	-258	-203	56	0
1316	0	0	-954	-797	157	875	-555	-320	-174	-355	-182	-230	-147	128	0
1317	0	0	-690	-810	-120	750	-285	-465	-15	-327	-192	-159	-34	100	0
1318	0	0	-369	-789	-420	579	25	-604	23	-277	-114	-106	-52	205	0
1319	0	0	2	-711	-713	354	357	-712	42	-128	-108	-108	-15	263	0
1320	0	0	143	-739	-882	298	512	-810	60	-97	-7	-97	15	296	0
1321	0	0	165	-746	-911	290	538	-828	34	-87	-64	-71	-50	201	0
1322	0	0	-138	-762	-624	450	243	-693	-40	-110	-129	-110	-58	114	0
1323	0	0	-476	-776	-300	626	-88	-538	-62	-246	-199	-192	-83	73	0
1324	0	0	-787	-758	29	772	-408	-364	-190	-238	-236	-87	-128	46	0
1325	0	0	-988	-750	238	869	-613	-256	-201	-356	-209	-201	-161	-27	0
1326	0	0	-884	-725	159	804	-521	-283	-170	-304	-192	-151	-161	64	0
1327	0	0	-767	-746	21	756	-394	-362	-83	-254	-162	-5	-137	141	0
1328	0	0	-368	-723	-355	545	-6	-539	-100	-194	-81	-62	-27	42	0
1329	0	0	-35	-799	-764	417	364	-781	-50	5	-77	19	11	50	0
1330	0	0	163	-824	-987	330	575	-905	-34	71	15	46	-13	71	0
1331	0	0	93	-832	-925	369	509	-878	-65	17	-112	23	-13	32	0
1332	0	0	-114	-789	-675	451	280	-732	-137	-91	-104	-46	-118	-81	0
1333	0	0	-481	-808	-327	644	-77	-567	-168	-128	-124	-62	-137	-58	0
1334	0	0	-792	-789	3	790	-397	-393	-261	-339	-246	-95	-289	-85	0
1335	0	0	-911	-785	126	848	-518	-329	-244	-285	-223	-98	-203	-137	0
1336	0	0	-932	-783	149	857	-540	-317	-228	-349	-300	-120	-201	-176	0
1337	0	0	-760	-822	-62	791	-349	-442	-258	-292	-236	-122	-164	-85	0
1338	0	0	-312	-816	-504	564	96	-660	-97	-162	-141	-25	-75	-54	0
1339	0	0	-76	-774	-698	425	311	-736	-48	-139	-143	-65	-67	11	0
1340	0	0	249	-717	-966	234	607	-841	17	-32	-13	-69	-77	100	0
1341	0	0	161	-756	-917	297	539	-836	-50	-69	-95	-77	-81	13	0
1342	0	0	-27	-719	-692	373	332	-705	-75	-75	-135	-77	-141	29	0
1343	0	0	-401	-682	-281	541	-60	-481	-199	-215	-306	-199	-188	-7	0
1344	0	0	-664	-735	-71	699	-296	-403	-172	-234	-190	-161	-226	29	0
1345	0	0	-952	-704	248	828	-600	-228	-194	-353	-318	-298	-211	13	0
1346	0	0	-816	-690	126	753	-471	-282	-221	-388	-292	-194	-285	31	0
1347	0	0	-672	-679	-7	675	-332	-343	-83	-333	-164	-203	-180	199	0
1348	0	0	-413	-731	-318	572	-47	-524	-108	-285	-197	-178	-221	102	0
1349	0	0	58	-760	-818	351	438	-789	93	-122	-116	-98	-54	197	0
1350	0	0	114	-774	-888	330	501	-831	42	-118	-126	-155	-67	67	0
1351	0	0	83	-828	-911	372	497	-869	-77	-73	-182	-172	-174	112	0
1352	0	0	-124	-843	-719	483	297	-781	-91	-77	-228	-190	-133	3	0
1353	0	0	-559	-892	-333	725	-113	-612	-186	-217	-318	-289	-242	1	0
1354	0	0	-796	-995	-199	895	-298	-597	-135	-318	-265	-308	-310	-64	0
1355	0	0	-1074	-1032	42	1053	-558	-495	-259	-294	-285	-261	-180	-19	0
1356	0	0	-1078	-1059	19	1068	-548	-520	-320	-339	-378	-300	-256	-120	0
1357	0	0	-858	-1065	-207	961	-325	-636	-161	-211	-273	-155	-168	-87	0
1358	0	0	-495	-1018	-523	756	14	-770	-64	-141	-234	-242	-100	-11	0
1359	0	0	-121	-937	-816	529	347	-876	-79	-62	-199	-261	-91	5	0
1360	0	0	136	-905	-1041	384	588	-973	3	38	-170	-118	-7	58	0
1361	0	0	46	-762	-808	358	427	-785	-124	-21	-287	-168	-97	1	0
1362	0	0	23	-669	-692	323	357	-680	-225	-40	-265	-199	-166	-3	0
1363	0	0	-350	-545	-195	447	-77	-370	-298	-153	-292	-238	-180	17	0
1364	0	0	-598	-358	240	478	-419	-59	-327	-331	-370	-300	-310	-104	0
1365	0	0	-596	-75	521	335	-558	223	-279	-312	-356	-314	-211	-102	0
1366	0	0	-394	246	640	74	-517	443	-211	-234	-434	-285	-248	-31	0
1367	0	0	-26	651	677	-312	-351	664	-259	-275	-298	-281	-232	-48	0
1368	0	0	609	1072	463	-840	73	767	-192	-36	-176	-228	-75	29	0
1369	0	0	1218	1637	419	-1427	399	1028	-128	87	-131	-139	-48	5	0
1370	0	0	1550	2040	490	-1795	530	1265	-21	71	-153	-159	-83	27	0
1371	0	0	1715	2376	661	-2045	527	1518	-106	112	-106	-91	-58	7	0
1372	0	0	1501	2587	1086	-2044	207	1836	-157	-29	-215	-112	-195	-114	0
1373	0	0	1416	2789	1373	-2102	21	2081	-102	23	-194	-52	-118	-9	0
1374	0	0	1080	2915	1835	-1997	-377	2375	-207	-108	-265	-162	-199	-79	0
1375	0	0	1020	2795	1775	-1907	-377	2285	-219	-40	-211	-100	-240	-29	0
1376	0	0	700	2312	1612	-1506	-456	1962	-213	-69	-207	-114	-194	75	1
1377	0	0	632	1825	1193	-1228	-280	1509	-213	-42	-238	-62	-139	38	0
1378	0	0	719	1105	386	-912	166	745	-79	102	-116	-32	17	-58	0
1379	0	0	513	370	-143	-441	328	113	-153	176	-91	67	-56	1	0
1380	0	0	446	-242	-688	-102	567	-465	-126	172	-64	7	-91	-85	0
1381	87	0	233	-560	-793	163	513	-676	-87	242	-7	56	25	34	0
1382	87	0	-128	-733	-605	430	238	-669	-279	112	-201	-124	-124	-97	0
1383	87	0	-499	-904	-405	701	-47	-654	-294	67	-221	-60	-137	-91	0
1384	87	0	-824	-977	-153	900	-335	-565	-252	-25	-199	-112	-209	-129	0
1385	87	0	-1006	-989	17	997	-511	-486	-296	-192	-240	-128	-240	-168	0
1386	87	0	-992	-958	34	975	-513	-462	-279	-46	-223	-112	-143	-135	0
1387	87	0	-766	-952	-186	859	-290	-569	-236	-52	-248	-147	-108	-129	0
1388	87	0	-332	-966	-634	649	151	-800	-172	118	-129	-11	-69	-21	0
1389	87	0	-23	-948	-925	485	451	-936	-65	184	-161	-29	-52	-21	0
1390	87	0	142	-981	-1123	419	632	-1052	-40	228	-110	19	-36	-62	0
1391	87	0	2	-1045	-1047	521	524	-1046	-172	225	-141	7	-77	-93	0
1392	87	0	-57	-937	-880	497	411	-908	-128	157	-170	-106	-93	-120	0
1393	87	0	-353	-836	-483	594	65	-659	-190	81	-201	48	-182	-44	0
1394	87	0	-714	-793	-79	753	-317	-436	-267	9	-217	-139	-192	-137	0
1395	87	0	-836	-841	-5	838	-415	-423	-250	-21	-281	-69	-219	-71	0
1396	87	0	-870	-756	114	813	-492	-321	-217	-42	-289	-89	-174	-19	0
1397	87	0	-570	-657	-87	613	-241	-372	-182	-15	-157	-77	-155	5	0
1398	87	0	-176	-587	-411	381	117	-499	-93	108	-87	54	-110	120	0
1399	87	0	149	-611	-760	231	454	-685	3	263	-9	23	-50	219	0
1400	87	0	303	-622	-925	159	614	-773	71	228	-3	13	-13	180	0
1401	87	0	264	-605	-869	170	566	-737	42	203	-48	-19	-15	194	0
1402	87	0	76	-568	-644	246	360	-606	34	131	-77	13	-56	230	0
1403	87	0	-299	-502	-203	400	-48	-352	-34	1	-166	-95	-168	182	0
1404	87	0	-549	-552	-3	550	-273	-277	-15	-17	-149	-69	-135	199	0
1405	87	0	-705	-533	172	619	-438	-180	-23	-162	-164	5	-184	172	0
1406	87	0	-737	-516	221	626	-479	-147	-106	-170	-269	-116	-205	149	0
1407	87	0	-458	-490	-32	474	-213	-261	-29	-71	-124	-19	-44	124	0
1408	87	0	-194	-554	-360	374	83	-457	5	13	-128	1	-104	178	0
1409	87	0	115	-552	-667	218	391	-609	-69	25	-114	-17	-118	199	0
1410	87	0	312	-562	-874	125	593	-718	83	87	-40	34	19	170	0
1411	87	0	194	-630	-824	218	509	-727	-50	0	-58	-81	-50	69	0
1412	87	0	49	-593	-642	272	345	-617	-95	112	-159	-73	-75	60	0
1413	87	0	-347	-605	-258	476	-44	-431	-147	-114	-252	-217	-213	36	0
1414	87	0	-678	-591	87	634	-382	-252	-236	-219	-265	-149	-232	-64	0
1415	87	0	-794	-492	302	643	-548	-95	-287	-275	-325	-199	-308	-23	0
1416	87	0	-649	-475	174	562	-411	-150	-166	-223	-242	-98	-197	50	0
1417	87	0	-507	-424	83	465	-295	-170	-217	-192	-283	-194	-225	29	0
1418	87	0	-198	-452	-254	325	28	-353	-112	-17	-174	-104	-162	21	0
1419	87	0	188	-498	-686	155	437	-592	1	122	-50	-100	-1	145	0
1420	87	0	311	-523	-834	106	572	-678	-36	192	-155	-95	-73	-1	0
1421	87	0	266	-560	-826	147	546	-693	-31	168	-64	-69	-3	40	0
1422	87	0	39	-570	-609	265	324	-589	-104	100	-155	-104	-159	9	0
1423	87	0	-216	-516	-300	366	42	-408	-112	34	-116	-118	-153	-48	0
1424	87	0	-559	-517	42	538	-300	-237	-267	75	-176	-73	-236	32	0
1425	87	0	-676	-442	234	559	-455	-104	-296	-60	-226	-116	-263	-145	0
1426	87	0	-635	-395	240	515	-437	-77	-95	-17	-186	-46	-73	-1	0
1427	87	0	-430	-374	56	402	-243	-159	-141	0	-131	-95	-131	40	0
1428	87	0	-74	-411	-337	242	131	-374	-56	133	-54	-44	-48	120	0
1429	87	0	231	-467	-698	118	464	-582	1	199	-1	40	25	155	0
1430	87	0	402	-457	-859	27	630	-658	71	221	-5	85	-42	116	0
1431	87	0	357	-438	-795	40	576	-616	42	217	-73	31	11	87	0
1432	87	0	115	-453	-568	169	341	-510	-46	151	-89	-67	-34	50	0
1433	87	0	-187	-419	-232	303	22	-325	-116	65	-184	3	-73	1	0
1434	87	0	-619	-391	228	505	-423	-81	-221	-141	-219	-83	-159	21	0
1435	87	0	-734	-393	341	563	-537	-26	-213	-168	-225	-89	-168	-5	0
1436	87	0	-738	-407	331	572	-534	-38	-188	-182	-215	-95	-207	3	0
1437	87	0	-463	-409	54	436	-258	-177	-110	-153	-178	-64	-81	120	0
1438	87	0	-137	-360	-223	248	43	-291	-67	-54	-172	0	-81	168	0
1439	87	0	194	-388	-582	97	388	-485	-40	-11	-131	-67	-11	133	0
1440	87	0	361	-358	-719	-1	540	-538	13	11	-149	-11	-29	190	0
1441	87	0	347	-291	-638	-28	492	-464	32	-29	-89	-65	-77	205	0
1442	87	0	192	-248	-440	28	316	-344	-46	-27	-133	-129	-190	178	0
1443	87	0	-196	-269	-73	232	-61	-171	-98	-93	-197	-145	-135	129	0
1444	87	0	-570	-285	285	427	-427	0	-170	-294	-248	-238	-141	71	0
1445	87	0	-709	-306	403	507	-556	48	-211	-323	-195	-217	-240	135	0
1446	87	0	-705	-339	366	522	-535	13	-147	-236	-213	-135	-170	170	0
1447	87	0	-502	-349	153	425	-327	-98	-77	-186	-176	-48	-116	162	0
1448	87	0	-188	-366	-178	277	-5	-272	-9	-141	-145	-15	-54	139	0
1449	87	0	225	-329	-554	52	389	-441	42	-40	-42	46	-21	219	0
1450	87	0	343	-320	-663	-11	503	-491	64	27	-50	60	-29	190	0
1451	87	0	341	-320	-661	-10	501	-490	58	-40	-36	-15	-36	161	0
1452	87	0	116	-337	-453	110	284	-395	25	-64	-58	-54	-116	176	0
1453	87	0	-276	-283	-7	279	-134	-145	-93	-256	-159	-52	-226	54	0
1454	87	0	-473	-223	250	348	-361	13	-149	-273	-252	-75	-230	36	0
1455	87	0	-643	-178	465	410	-554	143	-184	-341	-256	-120	-221	85	0
1456	87	0	-601	-126	475	363	-538	174	-178	-374	-300	-89	-250	62	0
1457	87	0	-360	-77	283	218	-321	103	-118	-281	-250	-31	-151	67	0
1458	87	0	6	-79	-85	36	45	-82	-46	-271	-217	-153	-178	110	0
1459	87	0	338	-67	-405	-135	371	-236	-75	-149	-172	-124	-91	42	0
1460	87	0	447	-133	-580	-157	513	-356	-77	-120	-190	-205	-85	25	0
1461	87	0	430	-256	-686	-87	558	-471	5	-143	-172	-164	-93	65	0
1462	87	0	190	-306	-496	58	343	-401	-188	-155	-263	-273	-180	-73	0
1463	87	0	-124	-250	-126	187	1	-188	-194	-197	-273	-273	-248	0	0
1464	87	0	-425	-164	261	294	-343	48	-285	-269	-327	-298	-263	-104	0
1465	87	0	-542	-77	465	309	-503	194	-331	-325	-442	-395	-306	-159	0
1466	87	0	-507	-3	504	255	-505	250	-285	-263	-341	-279	-258	-98	0
1467	87	0	-289	44	333	122	-311	188	-263	-217	-386	-281	-226	-180	0
1468	87	0	70	102	32	-86	19	67	-209	-180	-341	-320	-164	-135	0
1469	87	0	496	81	-415	-288	455	-167	-85	-3	-137	-153	-75	-27	0
1470	87	0	554	48	-506	-301	530	-229	-97	-64	-155	-199	-176	-139	0
1471	87	0	551	-7	-558	-272	554	-282	-75	13	-213	-221	-79	-162	0
1472	87	0	310	-15	-325	-147	317	-170	-98	-34	-182	-122	-184	-116	0
1473	87	0	-105	-7	98	56	-101	45	-223	-228	-327	-323	-244	-265	0
1474	87	0	-307	5	312	151	-309	158	-182	-110	-323	-234	-166	-205	0
1475	87	0	-526	46	572	240	-549	309	-269	-195	-389	-230	-263	-230	0
1476	87	0	-437	75	512	181	-474	293	-277	-161	-292	-234	-203	-250	0
1477	87	0	-271	126	397	72	-334	261	-296	-54	-248	-126	-174	-174	0
1478	87	0	51	151	100	-101	-24	125	-201	-77	-343	-186	-137	-325	0
1479	87	0	466	110	-356	-288	411	-123	-31	145	-128	-17	-25	-131	0
1480	87	0	486	67	-419	-276	452	-176	-129	46	-186	-120	-87	-194	0
1481	87	0	595	83	-512	-339	553	-214	-89	122	-141	-215	1	-164	0
1482	87	0	273	116	-157	-194	215	-20	-159	0	-217	-139	-145	-155	0
1483	87	0	-42	159	201	-58	-121	180	-215	-133	-267	-153	-203	-176	0
1484	87	0	-287	149	436	69	-361	292	-232	-143	-261	-168	-149	-269	0
1485	87	0	-514	145	659	184	-586	402	-300	-325	-331	-232	-267	-320	0
1486	87	0	-448	151	599	148	-523	375	-275	-207	-298	-201	-164	-207	0
1487	87	0	-312	145	457	83	-384	301	-205	-230	-275	-205	-211	-131	0
1488	87	0	45	147	102	-96	-28	124	-155	-184	-145	-67	-135	-79	0
1489	87	0	406	166	-240	-286	323	-37	-95	-36	-228	-110	-114	-116	0
1490	87	0	649	203	-446	-426	547	-121	-34	102	-110	-25	-21	-67	0
1491	87	0	540	182	-358	-361	449	-88	-112	-40	-194	-71	-102	-79	0
1492	87	0	319	108	-211	-213	265	-51	-60	11	-205	-56	-91	-81	0
1493	87	0	4	112	108	-58	-52	110	-116	-108	-182	-91	-157	-112	0
1494	87	0	-367	98	465	134	-416	281	-234	-166	-292	-137	-147	-128	0
1495	87	0	-582	91	673	245	-627	382	-258	-180	-409	-143	-217	-166	0
1496	87	0	-495	73	568	211	-531	320	-137	-170	-250	-62	-194	-48	0
1497	87	0	-386	85	471	150	-428	278	-199	-197	-347	-104	-133	-120	0
1498	87	0	100	71	-29	-85	64	21	-19	-13	-133	-21	-79	-7	0
1499	87	0	362	151	-211	-256	286	-30	-46	-23	-108	-32	-25	73	0
1500	87	0	577	110	-467	-343	522	-178	-50	-3	-139	-19	-114	31	0
1501	87	0	552	54	-498	-303	525	-222	-3	77	-48	-25	7	112	0
1502	87	0	165	-7	-172	-79	168	-89	-126	-58	-217	-133	-153	-73	0
1503	87	0	-72	-108	-36	90	-18	-72	-81	-124	-217	-79	-162	-64	0
1504	87	0	-552	-238	314	395	-433	38	-122	-89	-192	-108	-91	-21	0
1505	87	0	-734	-333	401	533	-567	34	-215	-215	-292	-124	-199	-100	0
1506	87	0	-742	-277	465	509	-603	94	-197	-209	-205	-131	-143	-44	0
1507	87	0	-447	-197	250	322	-348	26	-184	-120	-203	-97	-139	-27	0
1508	87	0	-91	-164	-73	127	-9	-118	-89	-23	-108	-19	-62	-19	0
1509	87	0	248	-172	-420	-38	334	-296	29	-5	-91	-32	-56	27	0
1510	87	0	482	-197	-679	-142	580	-438	32	166	19	21	-34	64	0
1511	87	0	322	-289	-611	-16	466	-450	-91	194	-85	11	-54	83	0
1512	87	0	198	-347	-545	74	371	-446	-77	104	-91	-34	-81	-19	0
1513	87	0	-210	-378	-168	294	-21	-273	-131	38	-118	-25	-87	-27	0
1514	87	0	-612	-413	199	512	-405	-107	-240	-180	-248	-143	-207	-102	0
1515	87	0	-698	-442	256	570	-477	-93	-178	-180	-128	-95	-159	32	0
1516	87	0	-734	-471	263	602	-498	-104	-240	-162	-261	-133	-209	-11	0
1517	87	0	-568	-452	116	510	-342	-168	-151	-131	-217	-44	-104	-29	0
1518	87	0	-132	-477	-345	304	106	-411	-77	-69	-141	-27	-81	-15	0
1519	87	0	155	-494	-649	169	402	-571	71	69	-75	54	-29	129	0
1520	87	0	313	-463	-776	75	544	-619	-40	46	-139	-73	-75	19	0
1521	87	0	347	-473	-820	63	583	-646	-31	104	-87	-23	-69	62	0
1522	87	0	139	-450	-589	155	364	-519	-87	67	-159	-100	-112	32	0
1523	87	0	-252	-529	-277	390	12	-403	-203	-81	-261	-95	-178	-19	0
1524	87	0	-566	-587	-21	576	-272	-304	-199	-149	-327	-129	-232	36	0
1525	87	0	-722	-550	172	636	-447	-189	-217	-207	-281	-195	-217	-21	0
1526	87	0	-649	-521	128	585	-388	-196	-195	-164	-306	-137	-131	-21	0
1527	87	0	-399	-494	-95	446	-152	-294	-153	-149	-242	-104	-168	34	0
1528	87	0	-45	-485	-440	265	197	-462	-56	-69	-176	-38	-170	27	0
1529	87	0	302	-483	-785	90	543	-634	-48	124	-87	69	-50	81	0
1530	87	0	485	-517	-1002	16	743	-759	7	118	-170	-25	-120	-19	0
1531	87	0	363	-595	-958	116	660	-776	-13	151	-98	-27	-67	60	0
1532	87	0	213	-642	-855	214	534	-748	-42	75	-205	-83	-126	-19	0
1533	87	0	-231	-723	-492	477	130	-607	-194	-36	-186	-157	-166	-91	0
1534	87	0	-640	-729	-89	684	-275	-409	-271	-85	-269	-145	-205	-168	0
1535	87	0	-625	-679	-54	652	-285	-366	-199	-98	-265	-184	-225	-124	0
1536	87	0	-664	-628	36	646	-350	-296	-192	-27	-242	-64	-141	-27	0
1537	87	0	-487	-574	-87	530	-200	-330	-226	-15	-291	-120	-141	-131	0
1538	87	0	-25	-570	-545	297	260	-557	-13	174	-98	31	-52	42	0
1539	87	0	192	-636	-828	222	510	-732	17	180	-147	23	-60	65	0
1540	87	0	369	-684	-1053	157	711	-868	34	294	-97	116	-34	38	0
1541	87	0	330	-649	-979	159	654	-814	-34	341	-145	48	-93	62	0
1542	87	0	130	-655	-785	262	457	-720	-40	285	-203	-7	-81	69	0
1543	87	0	-260	-638	-378	449	59	-508	-79	65	-97	23	-122	106	0
1544	87	0	-665	-634	31	649	-348	-301	-195	-85	-258	-91	-263	-13	0
1545	87	0	-688	-613	75	650	-381	-269	-145	-89	-279	-48	-166	-17	0
1546	87	0	-740	-597	143	668	-441	-227	-188	-100	-250	-36	-155	25	0
1547	87	0	-505	-611	-106	558	-199	-358	-143	-21	-219	-56	-124	29	0
1548	87	0	-172	-620	-448	396	138	-534	-29	89	-186	-9	-124	166	0
1549	87	0	134	-651	-785	258	459	-718	-15	164	-60	48	-27	207	0
1550	87	0	337	-677	-1014	170	675	-845	128	242	-56	31	-9	203	0
1551	87	0	324	-663	-987	169	655	-825	89	310	-9	-44	13	277	0
1552	87	0	93	-646	-739	276	416	-692	79	201	-48	-5	-19	236	0
1553	87	0	-313	-646	-333	479	10	-489	-85	118	-201	-157	-106	263	0
1554	87	0	-580	-609	-29	594	-275	-319	-17	34	-174	-50	-180	314	0
1555	87	0	-791	-568	223	679	-507	-172	-124	-19	-170	-81	-223	320	0
1556	87	0	-721	-568	153	644	-437	-207	-36	-56	-122	-40	-197	277	0
1557	87	0	-559	-607	-48	583	-255	-327	29	54	-56	31	-79	335	0
1558	87	0	-221	-597	-376	409	77	-486	60	145	-40	-7	-21	380	0
1559	87	0	186	-609	-795	211	490	-702	178	312	0	67	13	393	0
1560	87	0	264	-603	-867	169	565	-735	145	333	60	64	23	362	0
1561	87	0	236	-572	-808	168	522	-690	64	335	-27	71	5	256	0
1562	87	0	81	-599	-680	259	380	-639	-29	296	48	-42	-65	258	0
1563	87	0	-328	-599	-271	463	-28	-435	-48	172	-77	-32	-106	168	0
1564	87	0	-663	-539	124	601	-393	-207	-95	120	-108	-29	-162	153	0
1565	87	0	-693	-527	166	610	-429	-180	-95	120	-162	-120	-110	85	0
1566	87	0	-817	-618	199	717	-508	-209	-79	83	-129	-3	-67	139	0
1567	87	0	-562	-659	-97	610	-232	-378	1	128	-77	-56	-42	141	0
1568	87	0	-214	-578	-364	396	75	-471	38	205	-42	23	-34	114	0
1569	87	0	132	-545	-677	206	404	-611	155	259	-13	-3	15	226	0
1570	87	0	351	-570	-921	109	636	-745	190	246	65	98	-17	215	0
1571	87	0	277	-603	-880	163	578	-741	62	283	-23	5	40	184	0
1572	87	0	60	-607	-667	273	363	-637	3	259	-64	-7	-21	147	0
1573	87	0	-161	-558	-397	359	118	-477	-3	164	-98	-34	-124	128	0
1574	87	0	-594	-556	38	575	-316	-259	-75	3	-139	-31	-126	89	0
1575	87	0	-688	-539	149	613	-418	-195	-168	-42	-174	-95	-114	54	0
1576	87	0	-690	-539	151	614	-420	-194	-143	-17	-122	-19	-81	7	0
1577	87	0	-501	-543	-42	522	-229	-292	-126	19	-135	-3	-120	48	0
1578	87	0	-168	-556	-388	362	110	-472	-89	207	-172	15	-25	-31	0
1579	87	0	118	-593	-711	237	414	-652	48	252	-114	114	32	157	0
1580	87	0	343	-597	-940	127	641	-768	44	327	0	34	23	83	0
1581	87	0	308	-601	-909	146	608	-755	9	343	-67	60	32	141	0
1582	87	0	126	-576	-702	225	414	-639	3	269	-52	-15	-116	102	0
1583	87	0	-254	-556	-302	405	24	-429	-128	190	-93	-98	-97	100	0
1584	87	0	-536	-533	3	534	-269	-265	-124	93	-195	-89	-197	73	0
1585	87	0	-664	-527	137	595	-400	-195	-65	126	-162	-54	-155	149	0
1586	87	0	-808	-498	310	653	-559	-94	-166	40	-252	-126	-170	34	0
1587	87	0	-477	-533	-56	505	-210	-294	-21	108	-100	13	-100	180	0
1588	87	0	-145	-552	-407	348	131	-479	36	306	-91	-65	36	205	0
1589	87	0	221	-539	-760	159	490	-649	46	322	-17	31	-7	194	0
1590	87	0	361	-541	-902	90	631	-721	110	356	36	58	69	225	0
1591	87	0	334	-521	-855	93	594	-688	106	384	-75	69	-36	116	0
1592	87	0	76	-552	-628	238	352	-590	87	304	-89	-7	-31	112	0
1593	87	0	-314	-550	-236	432	-39	-393	-131	168	-40	-60	-110	97	0
1594	87	0	-533	-508	25	520	-279	-241	-135	143	-174	-31	-149	-5	0
1595	87	0	-702	-545	157	623	-429	-194	-164	131	-199	-29	-81	-21	0
1596	87	0	-762	-570	192	666	-477	-189	-166	52	-159	-128	-209	-7	0
1597	87	0	-498	-593	-95	545	-201	-344	-126	184	-116	0	-54	46	0
1598	87	0	-211	-618	-407	414	98	-512	-11	226	-81	60	-48	83	0
1599	87	0	159	-630	-789	235	474	-709	11	399	-34	29	-56	137	0
1600	87	0	235	-669	-904	217	569	-786	44	428	-52	44	23	65	0
1601	87	0	276	-628	-904	176	590	-766	-15	442	-27	1	0	-5	0
1602	87	0	107	-620	-727	256	417	-673	50	370	-34	87	38	54	0
1603	87	0	-358	-583	-225	470	-66	-404	-176	209	-190	29	-118	-62	0
1604	87	0	-614	-541	73	577	-343	-234	-263	157	-62	-79	-137	-64	0
1605	87	0	-731	-516	215	623	-473	-150	-147	176	-145	5	-46	0	0
1606	87	0	-814	-529	285	671	-549	-122	-131	32	-213	-65	-151	-58	0
1607	87	0	-596	-605	-9	600	-293	-307	-32	133	-13	15	-44	9	0
1608	87	0	-328	-613	-285	470	-21	-449	-34	273	-79	27	38	62	0
1609	87	0	56	-580	-636	262	346	-608	75	368	-48	58	58	65	0
1610	87	0	242	-574	-816	166	529	-695	50	419	27	0	15	114	0
1611	87	0	157	-613	-770	228	463	-691	-11	430	5	-11	7	54	0
1612	87	0	-107	-692	-585	399	239	-638	-52	298	-36	-124	-29	-15	0
1613	87	0	-467	-647	-180	557	-143	-413	-81	217	-129	-87	29	-5	0
1614	87	0	-692	-601	91	646	-391	-255	-143	91	-184	-124	-83	-71	0
1615	87	0	-895	-620	275	757	-585	-172	-190	50	-151	-139	-52	-27	0
1616	87	0	-919	-634	285	776	-602	-174	-199	32	-174	-104	-85	-17	0
1617	87	0	-656	-618	38	637	-347	-290	-128	195	-114	-48	-19	3	0
1618	87	0	-384	-599	-215	491	-84	-407	-58	118	-60	-5	-62	62	0
1619	87	0	-6	-653	-647	329	320	-650	-23	331	1	-27	81	60	0
1620	87	0	70	-704	-774	317	422	-739	-48	345	-62	21	65	-17	0
1621	87	0	174	-675	-849	250	511	-762	108	331	-7	32	71	48	0
1622	87	0	-141	-653	-512	397	185	-582	-56	207	-131	-104	23	-42	0
1623	87	0	-400	-595	-195	497	-102	-395	-124	116	-128	-97	-23	-87	0
1624	87	0	-754	-634	120	694	-437	-257	-139	31	-157	-87	-135	-19	0
1625	87	0	-905	-673	232	789	-568	-220	-161	-31	-267	-81	-108	-112	0
1626	87	0	-944	-665	279	804	-611	-193	-157	-81	-238	-168	-56	-56	0
1627	87	0	-697	-682	15	689	-356	-333	-151	29	-242	-137	-77	-65	0
1628	87	0	-328	-698	-370	513	21	-534	0	87	-81	-1	38	44	0
1629	87	0	-4	-655	-651	329	323	-653	-54	141	-124	-65	-36	27	0
1630	87	0	183	-620	-803	218	493	-711	69	182	-71	-34	17	15	0
1631	87	0	174	-613	-787	219	480	-700	34	114	-62	-13	-48	52	0
1632	87	0	-14	-628	-614	321	300	-621	-44	42	-95	-100	-44	-17	0
1633	87	0	-357	-638	-281	497	-38	-459	-168	-7	-192	-98	-124	-85	0
1634	87	0	-740	-655	85	697	-412	-285	-197	-129	-199	-95	-143	-85	0
1635	87	0	-874	-667	207	770	-540	-230	-205	-223	-203	-126	-199	-87	0
1636	87	0	-858	-717	141	787	-499	-288	-236	-166	-256	-131	-145	-7	0
1637	87	0	-681	-758	-77	719	-302	-417	-153	-83	-209	-44	-102	-58	0
1638	87	0	-326	-770	-444	548	59	-607	-52	-48	-217	-62	-7	15	0
1639	87	0	-43	-700	-657	371	307	-678	-3	9	-83	-73	-27	93	0
1640	87	0	240	-636	-876	198	558	-756	52	42	-83	3	-31	137	0
1641	87	0	258	-618	-876	180	567	-747	60	102	-32	-65	31	207	0
1642	87	0	-5	-585	-580	295	287	-582	-23	-3	-122	-95	-46	104	0
1643	87	0	-277	-632	-355	454	39	-493	-13	-120	-131	-100	-112	102	0
1644	87	0	-647	-632	15	639	-331	-308	-89	-131	-180	-141	-77	122	0
1645	87	0	-837	-630	207	733	-522	-211	-104	-285	-310	-159	-197	44	0
1646	87	0	-771	-665	106	718	-438	-279	-25	-219	-281	-79	-180	166	0
1647	87	0	-635	-700	-65	667	-285	-382	-19	-215	-174	-120	-106	186	0
1648	87	0	-246	-655	-409	450	81	-532	-1	-75	-157	-106	-52	197	0
1649	87	0	139	-679	-818	270	478	-748	155	-32	-29	-23	27	259	0
1650	87	0	237	-665	-902	214	569	-783	98	120	-104	-52	40	246	0
1651	87	0	254	-667	-921	206	587	-794	100	9	-3	-129	5	124	0
1652	87	0	39	-640	-679	300	359	-659	3	-25	-95	-79	-65	207	0
1653	87	0	-279	-692	-413	485	67	-552	-67	-91	-106	-211	-19	102	0
1654	87	0	-590	-692	-102	641	-244	-397	-32	-209	-176	-137	-161	170	0
1655	87	0	-775	-717	58	746	-416	-329	-139	-197	-261	-112	-104	162	0
1656	87	0	-884	-764	120	824	-502	-322	-128	-271	-201	-153	-207	118	0
1657	87	0	-606	-735	-129	670	-238	-432	-71	-230	-192	-188	-93	131	0
1658	87	0	-242	-721	-479	481	118	-600	75	-129	-166	-64	-21	166	0
1659	87	0	21	-729	-750	354	385	-739	36	-58	-213	-81	-67	139	0
1660	87	0	152	-715	-867	281	509	-791	87	-77	-64	-77	-3	145	0
1661	87	0	268	-692	-960	212	614	-826	77	-46	-180	-108	-64	108	0
1662	87	0	52	-679	-731	313	391	-705	-73	-93	-168	-116	-87	95	0
1663	87	0	-312	-653	-341	482	14	-497	-184	-184	-252	-205	-159	-25	0
1664	87	0	-642	-661	-19	651	-311	-340	-174	-339	-304	-199	-228	34	0
1665	87	0	-804	-746	58	775	-431	-344	-186	-368	-292	-271	-225	25	0
1666	87	0	-862	-731	131	796	-496	-300	-176	-403	-335	-223	-285	7	0
1667	87	0	-668	-743	-75	705	-296	-409	-100	-459	-281	-217	-159	42	0
1668	87	0	-223	-706	-483	464	130	-594	-58	-219	-151	-172	-85	85	0
1669	87	0	56	-725	-781	334	418	-753	17	-209	-143	-135	-89	40	0
1670	87	0	267	-706	-973	219	620	-839	52	-67	-126	-192	-50	71	0
1671	87	0	185	-680	-865	247	525	-772	-9	-133	-129	-170	-120	98	0
1672	87	0	132	-655	-787	261	459	-721	-23	-133	-223	-155	-126	11	0
1673	87	0	-318	-609	-291	463	-13	-450	-114	-236	-211	-197	-151	34	0
1674	87	0	-638	-609	29	623	-333	-290	-137	-281	-294	-223	-213	-36	0
1675	87	0	-748	-595	153	671	-450	-221	-188	-358	-228	-225	-289	-11	0
1676	87	0	-734	-618	116	676	-425	-251	-110	-228	-294	-89	-168	104	0
1677	87	0	-591	-651	-60	621	-265	-355	-114	-267	-236	-162	-188	95	0
1678	87	0	-281	-692	-411	486	65	-551	11	-190	-180	-133	-67	106	0
1679	87	0	-2	-698	-696	350	347	-697	7	-112	-129	-98	-98	135	0
1680	87	0	219	-677	-896	229	557	-786	40	-122	-71	-93	-89	182	0
1681	87	0	165	-694	-859	264	512	-776	85	-75	-116	-91	-71	135	0
1682	87	0	-21	-647	-626	334	302	-636	-64	-170	-137	-215	-186	120	0
1683	87	0	-314	-616	-302	465	-6	-459	-98	-226	-195	-135	-226	81	0
1684	87	0	-727	-663	64	695	-395	-299	-153	-306	-349	-269	-279	1	0
1685	87	0	-840	-679	161	759	-500	-259	-141	-325	-298	-281	-186	-29	0
1686	87	0	-887	-684	203	785	-545	-240	-166	-351	-209	-182	-219	52	0
1687	87	0	-588	-638	-50	613	-269	-344	-95	-283	-211	-250	-147	-29	0
1688	87	0	-243	-632	-389	437	73	-510	-13	-112	-100	-153	-29	34	0
1689	87	0	66	-642	-708	288	387	-675	60	-178	-149	-106	-114	1	0
1690	87	0	304	-603	-907	149	605	-755	75	-17	-31	-124	-36	44	0
1691	87	0	309	-531	-840	111	574	-685	23	-75	-162	-93	-65	-48	0
1692	87	0	-9	-589	-580	299	285	-584	-91	-180	-194	-110	-228	54	0
1693	87	0	-365	-605	-240	485	-62	-422	-155	-279	-265	-197	-199	-44	0
1694	87	0	-694	-574	120	634	-407	-227	-248	-331	-360	-236	-188	-25	0
1695	87	0	-715	-578	137	646	-426	-220	-118	-395	-358	-236	-259	19	0
1696	87	0	-797	-547	250	672	-523	-148	-186	-397	-378	-252	-219	50	0
1697	87	0	-581	-510	71	545	-326	-219	-205	-391	-382	-261	-164	-1	0
1698	87	0	-139	-494	-355	316	108	-424	69	-292	-347	-180	-104	97	0
1699	87	0	105	-517	-622	206	363	-569	-36	-180	-296	-242	-135	77	0
1700	87	0	243	-562	-805	159	524	-683	48	-91	-182	-248	-97	34	0
1701	87	0	177	-593	-770	208	473	-681	0	-131	-291	-205	-77	38	0
1702	87	0	-45	-607	-562	326	258	-584	-58	-153	-263	-279	-135	48	0
1703	87	0	-421	-616	-195	518	-113	-405	-128	-304	-316	-364	-248	65	0
1704	87	0	-637	-537	100	587	-368	-218	-64	-283	-322	-287	-159	44	0
1705	87	0	-810	-529	281	669	-545	-124	-89	-374	-335	-296	-273	7	0
1706	87	0	-709	-477	232	593	-470	-122	-64	-259	-246	-250	-190	149	0
1707	87	0	-519	-455	64	487	-291	-195	-56	-283	-267	-215	-147	145	0
1708	87	0	-178	-465	-287	321	54	-376	38	-122	-226	-170	-129	128	0
1709	87	0	264	-479	-743	107	503	-611	174	-1	-91	-120	-67	209	0
1710	87	0	320	-510	-830	95	575	-670	116	42	-67	-83	-75	174	0
1711	87	0	343	-539	-882	98	612	-710	126	54	-87	-83	-174	219	0
1712	87	0	89	-638	-727	274	408	-682	110	126	-64	-75	-79	226	0
1713	87	0	-388	-711	-323	549	-32	-517	79	-13	-180	-122	-170	155	0
1714	87	0	-638	-752	-114	695	-262	-433	13	-19	-143	-161	-129	71	0
1715	87	0	-856	-711	145	783	-500	-283	-38	-25	-176	-83	-207	219	0
1716	87	0	-810	-719	91	764	-450	-314	-31	-48	-180	-124	-199	217	0
1717	87	0	-579	-708	-129	643	-225	-418	73	-29	-118	58	-164	271	0
1718	87	0	-250	-702	-452	476	101	-577	108	137	-64	-17	-15	314	0
1719	87	0	60	-675	-735	307	397	-705	97	153	-93	27	-56	287	0
1720	87	0	255	-682	-937	213	596	-809	221	281	-21	118	-25	300	0
1721	87	0	132	-711	-843	289	487	-777	114	246	-120	0	-50	223	0
1722	87	0	54	-710	-764	328	409	-737	139	258	-124	-5	-108	170	0
1723	87	0	-378	-760	-382	569	2	-571	-9	50	-116	-85	-97	161	0
1724	87	0	-665	-756	-91	710	-287	-423	-19	40	-225	-104	-93	112	0
1725	87	0	-828	-741	87	784	-457	-327	-64	-15	-230	-93	-178	124	0
1726	87	0	-815	-711	104	763	-459	-303	-36	36	-133	-7	-190	178	0
1727	87	0	-547	-686	-139	616	-204	-412	83	17	-166	1	-135	116	0
1728	87	0	-165	-743	-578	454	206	-660	114	263	-102	42	-91	155	0
1729	87	0	37	-739	-776	351	406	-757	83	263	-13	42	-23	89	0
1730	87	0	306	-708	-1014	201	660	-861	133	322	-32	60	-38	64	0
1731	87	0	296	-708	-1004	206	650	-856	108	323	-75	131	-65	44	0
1732	87	0	31	-719	-750	344	390	-734	32	335	-60	-5	-114	17	0
1733	87	0	-221	-713	-492	467	135	-602	44	211	-91	77	-128	-11	0
1734	87	0	-629	-731	-102	680	-263	-416	-129	147	-133	-34	-205	-38	0
1735	87	0	-736	-772	-36	754	-350	-404	-184	102	-174	-60	-197	-48	0
1736	87	0	-773	-776	-3	774	-385	-389	-143	75	-149	-21	-178	-23	0
1737	87	0	-522	-756	-234	639	-144	-495	-97	215	-133	32	-102	-17	0
1738	87	0	-212	-762	-550	487	169	-656	42	232	-97	190	-98	75	0
1739	87	0	88	-744	-832	328	460	-788	9	250	-85	40	-97	46	0
1740	87	0	318	-733	-1051	207	684	-892	56	351	-65	71	36	44	0
1741	87	0	260	-729	-989	234	624	-859	95	236	-15	102	-42	102	0
1742	87	0	25	-774	-799	374	412	-786	15	178	-104	15	-145	110	0
1743	87	0	-368	-785	-417	576	24	-601	-56	52	-170	-27	-190	32	0
1744	87	0	-644	-781	-137	712	-253	-459	-192	-46	-190	-25	-232	31	0
1745	87	0	-823	-717	106	770	-464	-305	-155	-79	-294	-93	-184	-79	0
1746	87	0	-883	-752	131	817	-507	-310	-95	-116	-238	-40	-221	15	0
1747	87	0	-598	-743	-145	670	-226	-444	-73	-58	-190	-77	-180	100	0
1748	87	0	-255	-708	-453	481	99	-580	1	60	-157	-1	-124	112	0
1749	87	0	113	-624	-737	255	425	-680	83	194	-108	-32	-23	201	0
1750	87	0	258	-607	-865	174	561	-736	100	176	-31	42	-64	205	0
1751	87	0	218	-616	-834	199	526	-725	83	153	-102	1	5	205	0
1752	87	0	34	-646	-680	306	357	-663	31	205	-135	-3	-128	93	0
1753	87	0	-474	-743	-269	608	-102	-506	-106	60	-157	-141	-131	21	0
1754	87	0	-776	-847	-71	811	-352	-459	-81	83	-246	-85	-139	-34	0
1755	87	0	-967	-925	42	946	-504	-441	-106	64	-244	-102	-174	29	0
1756	87	0	-993	-904	89	948	-541	-407	-129	-13	-207	-58	-221	11	0
1757	87	0	-692	-810	-118	751	-287	-464	-23	65	-145	-5	-149	85	0
1758	87	0	-277	-711	-434	494	78	-572	65	211	-71	85	-13	120	0
1759	87	0	118	-630	-748	256	433	-689	73	419	-87	95	-77	77	0
1760	87	0	285	-655	-940	185	612	-797	85	436	40	64	31	81	0
1761	87	0	196	-675	-871	239	533	-773	-38	415	13	102	-95	0	0
1762	87	0	66	-671	-737	302	401	-704	-83	516	-62	71	-46	-11	0
1763	87	0	-269	-750	-481	509	106	-615	-69	391	-3	25	-52	-42	0
1764	87	0	-679	-785	-106	732	-286	-445	-168	285	-106	-46	-149	11	0
1765	87	0	-757	-840	-83	798	-337	-461	-116	323	-139	75	-116	11	0
1766	87	0	-797	-818	-21	807	-388	-419	-116	358	-87	147	-87	77	0
1767	87	0	-512	-781	-269	646	-121	-525	-95	444	-36	54	-13	71	0
1768	87	0	-186	-777	-591	481	202	-684	17	556	-67	153	77	110	0
1769	87	0	110	-838	-948	364	529	-893	81	576	69	238	102	164	0
1770	87	0	264	-876	-1140	306	702	-1008	102	665	91	250	29	147	0
1771	87	0	138	-977	-1115	419	626	-1046	44	646	85	-21	15	137	0
1772	87	0	-28	-1001	-973	514	472	-987	5	589	-13	36	-60	135	0
1773	87	0	-345	-989	-644	667	149	-816	3	554	-83	34	-52	64	0
1774	87	0	-702	-944	-242	823	-230	-593	-67	479	-95	65	-85	143	0
1775	87	0	-823	-896	-73	859	-375	-484	-31	388	-89	128	-95	50	0
1776	87	0	-718	-795	-77	756	-320	-436	5	422	-27	85	-110	50	0
1777	87	0	-425	-667	-242	546	-91	-454	79	539	98	180	-1	209	0
1778	87	0	-91	-504	-413	297	161	-458	71	578	46	62	5	217	0
1779	87	0	380	-300	-680	-40	530	-490	131	663	141	91	32	275	0
1780	87	0	716	-54	-770	-331	743	-412	256	719	240	195	155	376	0
1781	87	0	829	296	-533	-562	681	-118	209	611	195	168	102	368	0
1782	87	0	894	706	-188	-800	541	259	225	632	176	197	25	401	0
1783	87	0	691	1152	461	-921	115	806	174	531	65	217	40	393	0
1784	87	0	637	1616	979	-1126	-171	1297	79	399	-32	106	-97	281	0
1785	87	0	666	2066	1400	-1366	-367	1733	79	364	67	93	3	401	0
1786	87	0	832	2442	1610	-1637	-389	2026	46	283	-25	143	-100	399	0
1787	87	0	1285	2780	1495	-2032	-105	2137	102	376	87	128	-15	395	0
1788	87	0	1631	3008	1377	-2319	127	2192	79	422	65	131	54	362	0
1789	87	0	2074	3092	1018	-2583	528	2055	225	535	226	116	97	521	0
1790	87	0	2162	2877	715	-2519	723	1796	238	613	120	236	31	401	0
1791	87	0	1864	2306	442	-2085	711	1374	164	545	75	97	32	457	1
1792	87	0	1347	1670	323	-1508	512	996	126	440	52	199	-1	438	0
1793	87	0	652	964	312	-808	170	638	-34	296	-36	34	-58	273	0
1794	87	0	79	300	221	-189	-71	260	19	213	-19	91	-124	426	0
1795	87	0	-434	-250	184	342	-309	-33	-137	145	-137	-378	-170	234	0
1796	87	0	-514	-533	-19	523	-247	-276	-128	211	-213	-341	-77	201	0
1797	87	0	-461	-651	-190	556	-135	-420	-100	143	-174	-300	-46	223	0
1798	87	0	-115	-762	-647	438	266	-704	23	226	-65	-207	-48	265	0
1799	87	0	149	-873	-1022	362	585	-947	108	234	38	-157	-50	333	0
1800	87	0	262	-960	-1222	349	742	-1091	79	312	-67	-153	-263	329	0
1801	84	0	271	-993	-1264	361	767	-1128	112	314	-81	-15	-234	287	0
1802	84	0	48	-991	-1039	471	543	-1015	46	320	-77	-79	-236	211	0
1803	84	0	-271	-977	-706	624	217	-841	-114	118	-164	-250	-285	62	0
1804	84	0	-619	-960	-341	789	-139	-650	-50	-17	-153	-215	-296	128	0
1805	84	0	-842	-991	-149	916	-346	-570	-201	-106	-267	-246	-327	54	0
1806	84	0	-766	-1020	-254	893	-256	-637	-137	0	-271	-182	-194	81	0
1807	84	0	-653	-938	-285	795	-184	-611	-143	-25	-215	-139	-188	118	0
1808	84	0	-139	-841	-702	490	281	-771	93	56	-157	-50	-97	168	0
1809	84	0	148	-754	-902	303	525	-828	-71	221	-215	-151	-102	141	0
1810	84	0	345	-694	-1039	174	692	-866	69	283	-143	-54	-7	248	0
1811	84	0	382	-628	-1010	123	696	-819	77	172	-69	-102	-149	205	0
1812	84	0	180	-572	-752	196	466	-662	60	207	-65	-58	-135	232	0
1813	84	0	-123	-580	-457	351	167	-518	17	77	-110	-77	-215	259	0
1814	84	0	-488	-614	-126	551	-181	-370	-34	77	-143	-164	-180	259	0
1815	84	0	-565	-564	1	564	-283	-281	11	1	-75	-147	-97	265	0
1816	84	0	-594	-517	77	555	-335	-220	27	-54	-71	-118	-128	337	0
1817	84	0	-303	-475	-172	389	-65	-323	3	50	27	-62	-42	388	0
1818	84	0	-39	-483	-444	261	202	-463	60	104	60	83	7	438	0
1819	84	0	273	-485	-758	106	515	-621	161	172	98	118	108	426	0
1820	84	0	398	-500	-898	51	648	-699	149	228	60	162	46	483	0
1821	84	0	363	-496	-859	66	611	-677	151	254	71	141	97	537	0
1822	84	0	120	-479	-599	179	359	-539	-11	151	21	67	-58	498	0
1823	84	0	-225	-502	-277	363	26	-389	-34	5	-50	29	-85	380	0
1824	84	0	-575	-523	52	549	-313	-235	-83	15	-137	3	-98	388	0
1825	84	0	-672	-494	178	583	-425	-158	-133	-27	-102	3	-139	432	0
1826	84	0	-668	-442	226	555	-447	-108	-56	-23	-91	-65	-31	393	0
1827	84	0	-527	-483	44	505	-285	-219	-116	-60	-46	-38	-62	395	0
1828	84	0	-217	-504	-287	360	35	-395	40	44	-40	25	-25	471	0
1829	84	0	87	-531	-618	222	352	-574	-3	151	56	-19	-42	432	0
1830	84	0	285	-465	-750	90	517	-607	23	141	79	-27	-67	442	0
1831	84	0	316	-440	-756	62	536	-598	83	221	161	-50	46	422	0
1832	84	0	7	-417	-424	205	215	-420	-62	54	-1	-79	-145	325	0
1833	84	0	-250	-498	-248	374	-1	-373	25	126	-36	-21	-73	300	0
1834	84	0	-628	-545	83	586	-355	-231	-95	-58	-79	-62	-145	250	0
1835	84	0	-785	-533	252	659	-518	-140	-85	-19	-25	-112	-155	232	0
1836	84	0	-851	-504	347	677	-599	-78	-170	-77	-91	-60	-226	248	0
1837	84	0	-552	-504	48	528	-300	-228	-54	79	5	7	-69	287	0
1838	84	0	-217	-467	-250	342	16	-358	-32	141	98	-27	-3	279	0
1839	84	0	126	-382	-508	128	317	-445	58	240	114	-36	-7	289	0
1840	84	0	323	-356	-679	16	501	-517	95	275	195	38	42	258	0
1841	84	0	280	-325	-605	22	442	-465	17	236	116	15	-27	232	0
1842	84	0	107	-323	-430	108	268	-376	-48	246	75	11	-129	211	0
1843	84	0	-247	-320	-73	283	-87	-196	-79	153	-1	-89	-104	263	0
1844	84	0	-571	-341	230	456	-400	-55	-172	34	-73	-170	-95	116	0
1845	84	0	-627	-335	292	481	-459	-21	-128	-102	-44	-164	-180	108	0
1846	84	0	-789	-388	401	588	-595	6	-182	-42	-93	-118	-87	155	0
1847	84	0	-536	-430	106	483	-321	-162	-145	-124	-83	-143	-129	118	0
1848	84	0	-217	-492	-275	354	29	-383	17	-29	40	-23	-56	197	0
1849	84	0	45	-461	-506	208	275	-483	15	-62	-23	-50	-56	203	0
1850	84	0	262	-407	-669	72	465	-538	-58	9	-23	13	-85	126	0
1851	84	0	218	-358	-576	70	397	-467	0	-93	-38	-73	-31	174	0
1852	84	0	99	-283	-382	92	240	-332	-106	-219	-161	-162	-153	108	0
1853	84	0	-250	-265	-15	257	-117	-140	-141	-316	-261	-194	-161	102	0
1854	84	0	-564	-273	291	418	-427	9	-217	-450	-294	-223	-188	25	0
1855	84	0	-682	-256	426	469	-554	85	-203	-562	-316	-168	-341	17	0
1856	84	0	-737	-291	446	514	-591	77	-240	-483	-355	-230	-252	93	0
1857	84	0	-402	-267	135	334	-268	-66	-85	-486	-256	-194	-306	195	0
1858	84	0	-78	-242	-164	160	43	-203	-79	-415	-188	-147	-190	190	0
1859	84	0	264	-236	-500	-14	382	-368	-19	-327	-215	-168	-157	221	0
1860	84	0	512	-267	-779	-122	645	-523	60	-254	-27	-108	-106	275	0
1861	84	0	342	-302	-644	-20	493	-473	-32	-327	-147	-246	-161	135	0
1862	84	0	231	-300	-531	34	381	-415	-95	-271	-166	-199	-244	100	0
1863	84	0	-86	-256	-170	171	42	-213	-182	-473	-279	-244	-306	155	0
1864	84	0	-386	-225	161	305	-273	-32	-265	-556	-353	-234	-308	50	0
1865	84	0	-474	-199	275	336	-374	38	-236	-483	-364	-236	-275	38	0
1866	84	0	-507	-180	327	343	-417	73	-207	-529	-401	-197	-347	104	0
1867	84	0	-334	-166	168	250	-251	1	-213	-550	-393	-269	-203	93	0
1868	84	0	21	-188	-209	83	115	-198	-91	-378	-298	-151	-195	164	0
1869	84	0	384	-172	-556	-106	470	-364	-5	-244	-213	-124	-162	190	0
1870	84	0	452	-209	-661	-121	556	-435	-44	-300	-225	-129	-254	161	0
1871	84	0	454	-201	-655	-126	554	-428	-44	-248	-194	-219	-205	265	0
1872	84	0	338	-141	-479	-98	408	-310	7	-289	-351	-267	-252	162	0
1873	84	0	48	-58	-106	5	77	-82	-128	-405	-329	-314	-261	141	0
1874	84	0	-222	3	225	109	-223	114	-228	-457	-343	-316	-360	133	0
1875	84	0	-367	-7	360	187	-363	176	-186	-498	-419	-337	-318	69	0
1876	84	0	-389	-7	382	198	-385	187	-155	-457	-362	-374	-246	48	0
1877	84	0	-164	-56	108	110	-136	26	-131	-389	-424	-267	-271	64	0
1878	84	0	108	-95	-203	-6	155	-149	-87	-323	-351	-205	-240	40	0
1879	84	0	379	-162	-541	-108	460	-351	-3	-223	-277	-234	-215	98	0
1880	84	0	575	-133	-708	-221	641	-420	1	-114	-267	-226	-168	85	0
1881	84	0	498	-91	-589	-203	543	-340	-147	-128	-355	-384	-232	44	0
1882	84	0	404	40	-364	-222	384	-162	-159	-145	-374	-314	-254	17	0
1883	84	0	60	87	27	-73	16	57	-273	-283	-395	-420	-335	-29	0
1884	84	0	-221	73	294	74	-257	183	-306	-380	-389	-428	-281	-54	0
1885	84	0	-347	48	395	149	-371	221	-223	-304	-465	-362	-312	-3	0
1886	84	0	-413	9	422	202	-417	215	-335	-306	-506	-376	-250	-122	0
1887	84	0	-171	52	223	59	-197	137	-219	-277	-395	-345	-135	-25	0
1888	84	0	150	77	-73	-113	111	2	-124	-159	-325	-265	-182	19	0
1889	84	0	495	137	-358	-316	426	-110	-40	-85	-306	-223	-131	32	0
1890	84	0	698	184	-514	-441	606	-165	-29	48	-250	-217	-126	83	0
1891	84	0	651	252	-399	-451	525	-73	-31	-79	-302	-302	-135	5	0
1892	84	0	453	256	-197	-354	325	29	-106	-73	-356	-304	-234	-25	0
1893	84	0	89	207	118	-148	-14	162	-228	-236	-351	-417	-205	-89	0
1894	84	0	-204	118	322	43	-263	220	-199	-110	-335	-298	-230	-52	0
1895	84	0	-444	120	564	162	-504	342	-331	-341	-389	-384	-271	-166	0
1896	84	0	-342	108	450	117	-396	279	-209	-238	-323	-252	-180	-131	0
1897	84	0	-276	98	374	89	-325	236	-236	-166	-428	-213	-230	-46	0
1898	84	0	72	95	23	-83	24	59	-176	-89	-356	-180	-147	-100	0
1899	84	0	417	95	-322	-256	369	-113	-139	97	-166	-108	-54	1	0
1900	84	0	558	172	-386	-365	472	-107	-89	56	-145	-112	-83	-75	0
1901	84	0	643	219	-424	-431	533	-102	-64	126	-118	-168	-62	-98	0
1902	84	0	329	225	-104	-277	216	60	-159	48	-194	-75	-95	-209	0
1903	84	0	35	232	197	-133	-81	214	-277	-65	-242	-219	-114	-234	0
1904	84	0	-225	246	471	-10	-348	358	-294	-95	-215	-161	-139	-242	0
1905	84	0	-441	141	582	150	-511	361	-368	-153	-261	-213	-135	-258	0
1906	84	0	-410	98	508	156	-459	303	-168	-62	-261	-77	-129	-244	0
1907	84	0	-272	42	314	115	-293	178	-217	-34	-230	-120	-95	-135	0
1908	84	0	68	79	11	-73	28	45	-98	-7	-135	-60	-40	-87	0
1909	84	0	465	151	-314	-308	389	-81	-42	108	-40	85	-17	-56	0
1910	84	0	561	131	-430	-346	495	-149	-120	242	-85	-17	32	-141	0
1911	84	0	571	98	-473	-334	522	-187	-64	110	-155	73	-44	-137	0
1912	84	0	343	124	-219	-233	281	-47	-118	128	-166	-5	-65	-164	0
1913	84	0	-31	153	184	-61	-107	168	-285	54	-275	-106	-203	-225	0
1914	84	0	-286	102	388	92	-337	245	-226	-36	-275	-31	-209	-232	0
1915	84	0	-489	93	582	198	-535	337	-298	-131	-333	-83	-236	-291	0
1916	84	0	-423	77	500	173	-461	288	-238	-102	-277	-131	-172	-170	0
1917	84	0	-295	91	386	102	-340	238	-258	-126	-273	-81	-110	-242	0
1918	84	0	72	97	25	-84	23	61	-161	-56	-211	-97	-60	-114	0
1919	84	0	379	65	-314	-222	346	-124	-91	17	-120	-69	-58	-205	0
1920	84	0	548	85	-463	-316	505	-189	1	151	-145	31	-44	-120	0
1921	84	0	449	23	-426	-236	437	-201	-77	71	-155	-75	-48	-213	0
1922	84	0	217	-95	-312	-61	264	-203	-100	11	-246	-116	-170	-238	0
1923	84	0	-186	-250	-64	218	-61	-157	-139	-17	-215	-100	-52	-228	0
1924	84	0	-587	-399	188	493	-387	-105	-277	-149	-316	-215	-149	-343	0
1925	84	0	-693	-401	292	547	-492	-54	-302	-97	-287	-174	-153	-250	0
1926	84	0	-705	-364	341	534	-523	-11	-240	-199	-246	-145	-219	-263	0
1927	84	0	-463	-275	188	369	-325	-43	-217	-143	-226	-104	-110	-186	0
1928	84	0	-116	-261	-145	188	14	-203	-126	-29	-207	-137	-58	-194	0
1929	84	0	250	-279	-529	14	389	-404	-77	85	-182	-149	46	-188	0
1930	84	0	346	-261	-607	-42	476	-434	-129	143	-178	-32	69	-190	0
1931	84	0	353	-275	-628	-39	490	-451	-147	40	-240	-97	-83	-248	0
1932	84	0	169	-294	-463	62	316	-378	-153	1	-312	-114	-106	-254	0
1933	84	0	-235	-308	-73	271	-81	-190	-246	-126	-287	-157	-168	-131	0
1934	84	0	-493	-325	168	409	-330	-78	-275	-120	-426	-223	-174	-211	0
1935	84	0	-634	-355	279	494	-456	-38	-219	-242	-424	-225	-182	-155	0
1936	84	0	-669	-380	289	524	-479	-45	-306	-199	-461	-195	-232	-141	0
1937	84	0	-438	-347	91	392	-264	-128	-275	-166	-395	-199	-122	-126	0
1938	84	0	-200	-382	-182	291	-9	-282	-192	-97	-376	-213	-151	-108	0
1939	84	0	178	-407	-585	114	381	-496	-93	-75	-316	-120	-69	-67	0
1940	84	0	273	-409	-682	68	477	-545	-159	-27	-298	-244	-116	-85	0
1941	84	0	271	-483	-754	106	512	-618	-162	29	-374	-221	-42	-162	0
1942	84	0	99	-508	-607	204	353	-557	-141	44	-329	-201	-112	-52	0
1943	84	0	-264	-498	-234	381	-15	-366	-323	-120	-389	-302	-184	-122	0
1944	84	0	-567	-533	34	550	-300	-249	-335	-143	-401	-258	-215	-161	0
1945	84	0	-785	-628	157	706	-471	-235	-413	-310	-521	-310	-256	-203	0
1946	84	0	-736	-686	50	711	-393	-318	-331	-217	-494	-261	-211	-186	0
1947	84	0	-624	-688	-64	656	-280	-376	-347	-186	-428	-102	-164	-180	0
1948	84	0	-217	-603	-386	410	84	-494	-244	-75	-351	-170	-106	-137	0
1949	84	0	169	-519	-688	175	428	-603	-75	-44	-259	-104	-100	-46	0
1950	84	0	258	-475	-733	108	495	-604	-149	23	-291	-129	-71	-75	0
1951	84	0	299	-459	-758	80	528	-608	-110	31	-285	-106	-97	-184	0
1952	84	0	22	-463	-485	220	253	-474	-306	69	-341	-213	-89	-162	0
1953	84	0	-256	-510	-254	383	-1	-382	-236	-54	-322	-97	-199	-112	0
1954	84	0	-605	-549	56	577	-330	-246	-234	-164	-347	-108	-164	-211	0
1955	84	0	-792	-554	238	673	-515	-158	-335	-166	-411	-211	-242	-190	0
1956	84	0	-769	-562	207	665	-488	-177	-341	-98	-302	-230	-221	-195	0
1957	84	0	-570	-485	85	527	-327	-200	-335	-64	-345	-162	-52	-246	0
1958	84	0	-184	-469	-285	326	50	-377	-232	27	-159	-98	-104	-223	0
1959	84	0	134	-471	-605	168	369	-538	-197	194	-194	-124	-52	-195	0
1960	84	0	202	-550	-752	174	477	-651	-188	258	-261	-32	-31	-269	0
1961	84	0	176	-545	-721	184	448	-633	-190	236	-294	-106	-87	-283	0
1962	84	0	-29	-550	-521	289	246	-535	-261	292	-209	-77	-48	-285	0
1963	84	0	-430	-556	-126	493	-152	-341	-341	128	-343	-118	-118	-386	0
1964	84	0	-653	-589	64	621	-358	-262	-333	87	-296	-128	-147	-310	0
1965	84	0	-960	-605	355	782	-657	-125	-397	27	-366	-116	-252	-271	0
1966	84	0	-796	-564	232	680	-514	-166	-275	-15	-279	-176	-186	-263	0
1967	84	0	-570	-512	58	541	-314	-227	-199	131	-228	-71	-91	-137	0
1968	84	0	-359	-554	-195	456	-82	-374	-252	106	-244	-118	-85	-199	0
1969	84	0	89	-593	-682	252	385	-637	-36	254	-54	56	-13	-98	0
1970	84	0	123	-552	-675	214	399	-613	-188	273	-145	-25	-38	-180	0
1971	84	0	191	-550	-741	179	466	-645	19	351	-81	38	3	-93	0
1972	84	0	-38	-517	-479	277	220	-498	-149	240	-126	-27	-83	-174	0
1973	84	0	-266	-469	-203	367	-31	-336	-201	195	-205	34	-139	-197	0
1974	84	0	-638	-450	188	544	-413	-131	-269	147	-207	-104	-126	-161	0
1975	84	0	-719	-382	337	550	-528	-22	-244	19	-277	-110	-162	-221	0
1976	84	0	-713	-339	374	526	-543	17	-207	54	-265	-19	-52	-164	0
1977	84	0	-535	-380	155	457	-345	-112	-217	27	-201	-62	-97	-147	0
1978	84	0	-184	-438	-254	311	35	-346	-75	197	-151	44	36	-93	0
1979	84	0	31	-539	-570	254	300	-554	-15	182	-17	31	93	-44	0
1980	84	0	140	-562	-702	211	421	-632	-40	259	-106	100	1	-114	0
1981	84	0	177	-554	-731	188	454	-642	-54	261	-15	69	-44	-5	0
1982	84	0	-57	-516	-459	286	201	-487	-85	164	-131	1	-17	-98	0
1983	84	0	-308	-457	-149	382	-79	-303	-178	93	-188	-7	-89	-42	0
1984	84	0	-671	-415	256	543	-463	-79	-223	-91	-269	3	-141	-89	0
1985	84	0	-801	-415	386	608	-593	-14	-248	-135	-234	-36	-178	-141	0
1986	84	0	-800	-366	434	583	-617	34	-259	-73	-265	-5	-118	-23	0
1987	84	0	-620	-409	211	514	-415	-99	-139	-114	-164	0	-137	3	0
1988	84	0	-221	-459	-238	340	8	-348	-34	-27	-192	112	-85	58	0
1989	84	0	33	-420	-453	193	243	-436	-21	-25	-116	5	32	65	0
1990	84	0	210	-455	-665	122	437	-560	-50	3	-118	19	-15	69	0
1991	84	0	204	-473	-677	134	440	-575	-83	27	-207	42	1	23	0
1992	84	0	-66	-483	-417	274	175	-450	-153	-126	-184	-93	-83	-25	0
1993	84	0	-390	-475	-85	432	-152	-280	-184	-209	-275	-141	-104	-85	0
1994	84	0	-744	-502	242	623	-493	-130	-306	-294	-366	-110	-213	-133	0
1995	84	0	-907	-568	339	737	-623	-114	-283	-417	-356	-143	-246	-157	0
1996	84	0	-955	-560	395	757	-675	-82	-333	-459	-428	-201	-232	-124	0
1997	84	0	-649	-506	143	577	-396	-181	-232	-395	-254	-139	-161	-100	0
1998	84	0	-277	-500	-223	388	-27	-361	-91	-322	-263	-60	-166	-95	0
1999	84	0	-93	-558	-465	325	186	-511	-170	-283	-289	-157	-157	-112	0
[truncated: 33,305 more rows]
