# Supplementary material for: A Robust and Real-Time Capable Envelope-Based Algorithm for Heart Sound Classification: Validation under Different Physiological Conditions
Source: Sensors (Basel). 2020 Feb 11;20(4):972. doi: 10.3390/s20040972 (PMC7070375; doi:10.3390/s20040972)
Supplement: Supplementary file 1 [file sensors-20-00972-s001.zip › Messungen/jw/jw05_unfiltered.csv]

Dataset No.	Pulse (bpm)	Pacer Bit	leadI (�V)	leadII (�V)	leadIII (�V)	lead_avR (�V)	lead_avL (�V)	lead_avF (�V)	V1 (�V)	V2 (�V)	V3 (�V)	V4 (�V)	V5 (�V)	V6 (�V)	R-Wave
1	0	0	1136	254	-882	-695	1009	-314	273	952	1181	287	161	211	0
2	0	0	1243	248	-995	-745	1119	-373	244	999	1253	242	178	186	0
3	0	0	977	256	-721	-616	849	-232	228	904	1099	126	97	110	0
4	0	0	375	246	-129	-310	252	58	141	886	1101	176	34	-29	0
5	0	0	-440	252	692	94	-566	472	-46	723	993	-3	-133	-151	0
6	0	0	-1108	240	1348	434	-1228	794	-114	789	979	27	-192	-205	0
7	0	0	-1278	250	1528	514	-1403	889	-133	721	1014	69	-246	-232	0
8	0	0	-960	248	1208	356	-1084	728	-122	836	1026	46	-184	-164	0
9	0	0	-401	254	655	73	-528	454	-44	905	1057	203	-58	-58	1
10	0	0	370	254	-116	-312	243	69	85	954	1117	114	-19	-31	0
11	0	0	978	265	-713	-621	845	-224	162	970	1144	261	44	25	0
12	0	0	1168	263	-905	-715	1036	-321	197	1039	1119	201	91	83	0
13	0	0	953	259	-694	-606	823	-217	174	886	1103	102	15	-11	0
14	0	0	156	258	102	-207	27	180	-54	785	1063	73	-85	-75	0
15	0	0	-553	250	803	151	-678	526	-195	807	956	-83	-164	-178	0
16	0	0	-1172	238	1410	467	-1291	824	-226	750	950	54	-228	-197	0
17	0	0	-1391	230	1621	580	-1506	925	-292	762	849	-32	-248	-250	0
18	0	0	-1084	242	1326	421	-1205	784	-217	841	880	104	-118	-168	0
19	0	0	-458	240	698	109	-578	469	-106	902	950	129	-60	-48	0
20	0	0	401	246	-155	-323	278	45	65	1002	1121	207	71	34	0
21	0	0	1070	256	-814	-663	942	-279	145	1028	1129	178	141	201	0
22	0	0	1221	246	-975	-733	1098	-364	143	1012	1049	159	104	186	0
23	0	0	1064	256	-808	-660	936	-276	139	944	1057	106	81	91	0
24	0	0	358	256	-102	-307	230	77	17	892	991	65	15	-7	0
25	0	0	-392	250	642	71	-517	446	-149	781	855	-110	-104	-155	0
26	0	0	-1036	248	1284	394	-1160	766	-271	830	824	-32	-182	-192	0
27	0	0	-1263	252	1515	505	-1389	883	-203	661	884	-62	-223	-246	0
28	0	0	-966	263	1229	351	-1097	746	-170	888	1018	46	-135	-129	0
29	0	0	-311	267	578	22	-444	422	-11	937	1010	73	-83	-17	0
30	0	0	407	254	-153	-330	280	50	34	983	1099	180	133	100	0
31	0	0	1004	244	-760	-624	882	-258	120	1004	1053	186	9	149	0
32	0	0	1235	254	-981	-744	1108	-363	252	1045	1117	225	186	133	0
33	0	0	869	256	-613	-562	741	-178	69	935	1059	95	-34	38	0
34	0	0	300	269	-31	-284	165	119	69	867	1061	93	42	69	0
35	0	0	-555	273	828	141	-691	550	-161	865	865	32	-97	-182	0
36	0	0	-1127	300	1427	413	-1277	863	-176	772	950	27	-164	-186	0
37	0	0	-1304	310	1614	497	-1459	962	-153	766	944	-1	-201	-174	0
38	0	0	-1038	310	1348	364	-1193	829	-162	793	964	50	-77	-180	0
39	0	0	-328	327	655	0	-491	491	42	863	1098	194	32	-48	0
40	0	0	410	333	-77	-371	243	128	114	913	997	197	27	-40	0
41	0	0	1223	333	-890	-778	1056	-278	314	1090	1210	275	285	172	0
42	0	0	1336	320	-1016	-828	1176	-348	221	1039	1146	213	164	126	0
43	0	0	1138	316	-822	-727	980	-253	215	907	1076	184	32	100	0
44	0	0	394	323	-71	-358	232	126	19	873	997	91	-67	-31	0
45	0	0	-363	327	690	18	-526	508	-124	812	892	52	-155	-190	0
46	0	0	-1013	337	1350	338	-1181	843	-197	791	890	-27	-205	-236	0
47	0	0	-1114	368	1482	373	-1298	925	-168	779	975	-3	-207	-178	0
48	0	0	-987	374	1361	306	-1174	867	-192	760	925	-1	-217	-157	0
49	0	0	-347	364	711	-8	-529	537	-46	896	983	38	-97	-7	0
50	0	0	422	384	-38	-403	230	173	71	929	1045	157	29	87	0
51	0	0	1111	378	-733	-744	922	-177	184	989	1037	226	62	137	0
52	0	0	1331	391	-940	-861	1135	-274	225	999	1119	209	137	126	0
53	0	0	976	393	-583	-684	779	-95	126	896	1020	124	7	79	0
54	0	0	391	386	-5	-388	198	190	31	933	991	79	19	17	0
55	0	0	-435	370	805	32	-620	587	-50	808	882	-34	-110	-128	0
56	0	0	-1019	366	1385	326	-1202	875	-186	807	917	-17	-153	-147	0
57	0	0	-1257	368	1625	444	-1441	996	-238	764	849	-5	-184	-221	0
58	0	0	-931	382	1313	274	-1122	847	-168	810	971	50	-168	-106	0
59	0	0	-342	395	737	-26	-539	566	-50	855	997	60	-1	1	0
60	0	0	540	393	-147	-466	343	123	128	937	1010	128	-7	79	0
61	0	0	1169	384	-785	-776	977	-200	194	962	1061	120	93	128	0
62	0	0	1338	384	-954	-861	1146	-285	161	919	1067	104	50	141	0
63	0	0	1212	347	-865	-779	1038	-259	116	1008	917	67	-31	36	0
64	0	0	457	355	-102	-406	279	126	5	793	905	62	-151	-67	0
65	0	0	-373	327	700	23	-536	513	-244	737	801	-52	-333	-161	0
66	0	0	-964	318	1282	323	-1123	800	-232	704	841	-42	-333	-308	0
67	0	0	-1296	314	1610	491	-1453	962	-304	711	830	-21	-323	-258	0
68	0	0	-1077	275	1352	401	-1214	813	-228	760	876	19	-230	-197	0
69	0	0	-390	273	663	58	-526	468	-71	944	999	79	36	-46	0
70	0	0	325	254	-71	-289	198	91	42	991	1101	151	129	98	0
71	0	0	1005	228	-777	-616	891	-274	265	1074	1173	197	149	230	0
72	0	0	1139	226	-913	-682	1026	-343	192	1028	1171	259	172	184	0
73	0	0	820	215	-605	-517	712	-195	207	975	1082	178	164	73	0
74	0	0	300	213	-87	-256	193	63	56	902	1129	60	62	-56	0
75	0	0	-510	209	719	150	-614	464	-25	886	975	73	11	-81	0
76	0	0	-1111	194	1305	458	-1208	749	-232	733	995	-50	-157	-254	0
77	0	0	-1230	205	1435	512	-1332	820	-254	849	1034	31	-108	-287	0
78	0	0	-1071	205	1276	433	-1173	740	-120	803	985	25	-162	-170	0
79	0	0	-326	205	531	60	-428	368	-5	915	1084	100	-87	-29	0
80	0	0	403	225	-178	-314	290	23	27	843	1117	143	-5	27	0
81	0	0	1126	226	-900	-676	1013	-337	172	1051	1164	226	100	124	0
82	0	0	1237	213	-1024	-725	1130	-405	159	925	1119	178	87	98	0
83	0	0	932	209	-723	-570	827	-257	170	1004	1068	162	-3	122	0
84	0	0	310	219	-91	-264	200	64	-13	878	985	5	-75	-50	0
85	0	0	-508	213	721	147	-614	467	-110	803	970	64	-118	-139	0
86	0	0	-1176	203	1379	486	-1277	791	-197	787	902	1	-159	-184	0
87	0	0	-1247	211	1458	518	-1352	834	-234	810	933	-5	-100	-248	0
88	0	0	-1048	209	1257	419	-1152	733	-112	805	1034	133	-52	-42	0
89	0	0	-378	209	587	84	-482	398	-9	925	1043	116	21	-64	0
90	0	0	393	203	-190	-298	291	6	166	1002	1160	219	155	209	0
91	0	0	1093	215	-878	-654	985	-331	213	958	1138	267	102	174	0
92	0	0	1312	213	-1099	-762	1205	-443	211	1043	1072	232	184	149	0
93	0	0	1048	199	-849	-623	948	-325	128	952	1113	131	110	58	0
94	0	0	350	213	-137	-281	243	38	9	812	968	87	-60	-106	0
95	0	0	-388	205	593	91	-490	399	-89	818	935	-13	-139	-186	0
96	0	0	-1051	225	1276	413	-1163	750	-217	646	929	-85	-250	-265	0
97	0	0	-1244	203	1447	520	-1345	825	-302	713	863	-62	-308	-221	0
98	0	0	-999	213	1212	393	-1105	712	-194	830	948	-42	-213	-79	0
99	0	0	-373	197	570	88	-471	383	-60	832	909	69	-141	-110	0
100	0	0	424	203	-221	-313	322	-9	67	911	1020	207	5	32	0
101	0	0	1107	215	-892	-661	999	-338	157	983	1063	147	108	141	0
102	0	0	1285	238	-1047	-761	1166	-404	240	948	1121	197	58	161	0
103	0	0	1016	213	-803	-614	909	-295	52	909	1001	95	32	46	0
104	0	0	437	230	-207	-333	322	11	21	907	952	89	-21	-13	0
105	0	0	-477	225	702	126	-589	463	-157	727	861	-21	-195	-205	0
106	0	0	-1055	221	1276	417	-1165	748	-201	731	904	-50	-186	-211	0
107	0	0	-1304	244	1548	530	-1426	896	-294	665	836	-52	-211	-219	0
108	0	0	-1032	211	1243	410	-1137	727	-184	785	913	25	-197	-203	0
109	0	0	-412	228	640	92	-526	434	-38	869	1022	54	-62	-54	0
110	0	0	369	226	-143	-297	256	41	172	865	1096	178	-5	60	0
111	0	0	979	225	-754	-602	866	-264	161	983	1125	190	42	211	0
112	0	0	1163	223	-940	-693	1051	-358	116	1045	1010	141	81	65	0
113	0	0	870	230	-640	-550	755	-205	133	886	1070	122	1	89	0
114	0	0	212	223	11	-217	100	117	19	807	968	124	-38	-34	0
115	0	0	-638	190	828	224	-733	509	-180	803	927	27	-192	-129	0
116	0	0	-1259	168	1427	545	-1343	797	-217	756	911	-31	-178	-263	0
117	0	0	-1583	153	1736	715	-1659	944	-232	708	820	-15	-184	-261	0
118	0	0	-1197	124	1321	536	-1259	722	-108	791	958	79	-128	-166	0
119	0	0	-682	64	746	309	-714	405	-19	840	1055	135	-38	7	0
120	0	0	129	11	-118	-70	123	-53	64	904	1088	145	27	118	0
121	0	0	884	-64	-948	-410	916	-506	232	1084	1162	279	230	159	0
122	0	0	1016	-128	-1144	-444	1080	-636	269	1039	1099	161	225	170	0
123	0	0	745	-174	-919	-285	832	-546	159	952	977	157	114	44	0
124	0	0	119	-195	-314	38	216	-254	15	855	997	34	-23	-60	0
125	0	0	-713	-170	543	441	-628	186	-161	777	905	-50	-230	-159	0
126	0	0	-1272	-83	1189	677	-1230	553	-164	727	822	-15	-143	-285	0
127	0	0	-1416	58	1474	679	-1445	766	-219	727	878	34	-194	-215	0
128	0	0	-1110	294	1404	408	-1257	849	-159	677	847	-52	-213	-184	0
129	0	0	-294	580	874	-143	-584	727	-7	853	987	95	-100	-19	0
130	0	0	597	946	349	-771	124	647	75	878	1034	159	-15	89	0
131	0	0	1450	1313	-137	-1381	793	588	182	973	1049	143	60	223	0
132	0	0	1824	1751	-73	-1787	948	839	232	919	1119	155	75	112	0
133	0	0	1814	2293	479	-2053	667	1386	77	898	1020	64	3	50	0
134	0	0	1451	2863	1412	-2157	19	2137	36	845	964	34	-50	-11	0
135	0	0	879	3402	2523	-2140	-822	2962	-143	694	843	-23	-203	-176	0
136	0	0	588	4000	3412	-2294	-1412	3706	-223	642	834	-46	-296	-312	0
137	0	0	684	4498	3814	-2591	-1565	4156	-172	723	824	-62	-203	-263	0
138	0	0	1084	4952	3868	-3018	-1392	4410	-118	717	828	9	-197	-192	0
139	0	0	1886	5195	3309	-3540	-711	4252	-46	807	954	-48	-122	-114	0
140	0	0	2636	5152	2516	-3894	60	3834	13	904	1001	182	29	102	0
141	0	0	3118	4555	1437	-3836	840	2996	93	933	1014	133	-11	116	1
142	0	0	3011	3802	791	-3406	1110	2296	122	913	1107	190	108	155	0
143	0	0	2111	2795	684	-2453	713	1739	3	816	1032	11	-54	15	0
144	0	0	1062	1810	748	-1436	157	1279	-77	824	975	77	-100	-122	0
145	0	0	-144	1080	1224	-468	-684	1152	-190	774	882	32	-258	-207	0
146	0	0	-1042	556	1598	243	-1320	1077	-322	704	896	-93	-277	-271	0
147	0	0	-1430	275	1705	577	-1567	990	-287	735	836	-19	-226	-211	0
148	0	0	-1364	79	1443	642	-1403	761	-232	671	845	27	-190	-184	0
149	0	0	-689	-73	616	381	-652	271	-54	915	1008	155	7	-21	0
150	0	0	-83	-145	-62	114	-10	-103	-11	905	1012	190	17	29	0
151	0	0	673	-149	-822	-262	747	-485	197	919	1134	188	104	170	0
152	0	0	894	-89	-983	-402	938	-536	312	968	1154	211	143	213	0
153	0	0	666	-75	-741	-295	703	-408	172	873	1039	97	65	108	0
154	0	0	33	-58	-91	12	62	-74	29	818	962	95	-73	27	0
155	0	0	-872	-34	838	453	-855	402	-199	723	902	-131	-176	-205	0
156	0	0	-1418	11	1429	703	-1423	720	-271	721	803	-54	-306	-219	0
157	0	0	-1599	71	1670	764	-1634	870	-283	748	909	-34	-232	-108	0
158	0	0	-1345	168	1513	588	-1429	840	-234	675	810	-62	-162	-197	0
159	0	0	-636	215	851	210	-743	533	-25	801	913	40	-197	-11	0
160	0	0	113	244	131	-178	-9	187	29	878	1037	87	25	98	0
161	0	0	817	292	-525	-554	671	-116	141	884	940	118	17	60	0
162	0	0	1105	345	-760	-725	932	-207	182	927	1010	126	100	155	0
163	0	0	899	364	-535	-631	717	-85	81	869	950	36	-15	46	0
164	0	0	258	362	104	-310	77	233	-42	795	966	7	-56	-7	0
165	0	0	-568	378	946	95	-757	662	-230	713	828	-46	-219	-195	0
166	0	0	-1089	366	1455	361	-1272	910	-194	700	758	-48	-178	-267	0
167	0	0	-1437	388	1825	524	-1631	1106	-312	669	808	-97	-238	-164	0
168	0	0	-1115	382	1497	366	-1306	939	-219	679	834	-73	-221	-207	0
169	0	0	-523	417	940	53	-731	678	-29	826	874	56	-106	-50	0
170	0	0	229	391	162	-310	33	276	81	818	975	71	-46	50	0
171	0	0	967	407	-560	-687	763	-76	87	933	1059	192	110	126	0
172	0	0	1083	428	-655	-755	869	-113	81	931	1026	186	64	81	0
173	0	0	850	424	-426	-637	638	-1	95	882	1004	42	1	15	0
174	0	0	246	424	178	-335	34	301	60	810	989	77	-42	-56	0
175	0	0	-699	428	1127	135	-913	777	-230	764	890	11	-205	-213	0
176	0	0	-1244	432	1676	406	-1460	1054	-258	731	874	-81	-242	-283	0
177	0	0	-1476	436	1912	520	-1694	1174	-234	818	946	75	-161	-126	0
178	0	0	-1337	430	1767	453	-1552	1098	-178	636	812	-15	-129	-232	0
179	0	0	-681	428	1109	126	-895	768	-9	853	942	112	-7	-13	0
180	0	0	142	434	292	-288	-75	363	135	878	993	135	110	93	0
181	0	0	831	436	-395	-633	613	20	186	1004	948	219	128	98	0
182	0	0	1128	465	-663	-796	895	-99	172	946	1016	147	190	161	0
183	0	0	920	453	-467	-686	693	-7	143	900	1030	114	69	108	0
184	0	0	200	461	261	-330	-30	361	-81	770	859	11	-71	-141	0
185	0	0	-553	465	1018	44	-785	741	-223	787	882	-17	-240	-192	0
186	0	0	-1094	490	1584	302	-1339	1037	-246	737	814	-54	-211	-258	0
187	0	0	-1335	498	1833	418	-1584	1165	-287	731	847	-69	-182	-287	0
188	0	0	-1170	494	1664	338	-1417	1079	-277	743	818	-25	-219	-164	0
189	0	0	-460	517	977	-28	-718	747	-40	818	931	23	-85	-104	0
190	0	0	371	508	137	-439	117	322	77	873	1034	159	54	172	0
191	0	0	1035	516	-519	-775	777	-1	147	849	975	58	137	110	0
192	0	0	1355	525	-830	-940	1092	-152	215	946	1107	190	190	184	0
193	0	0	998	525	-473	-761	735	26	73	791	956	65	1	116	0
194	0	0	534	533	-1	-533	267	266	52	836	902	52	-17	3	0
195	0	0	-378	527	905	-74	-641	716	-110	717	841	-34	-155	-155	0
196	0	0	-927	539	1466	194	-1196	1002	-232	696	785	-40	-331	-226	0
197	0	0	-1208	545	1753	331	-1480	1149	-230	667	840	-46	-182	-240	0
198	0	0	-1021	554	1575	233	-1298	1064	-281	710	803	9	-182	-252	0
199	0	0	-394	570	964	-88	-679	767	-81	791	905	38	-164	-27	0
200	0	0	357	582	225	-469	66	403	36	820	983	122	-36	95	0
201	0	0	1045	603	-442	-824	743	80	104	892	995	89	1	108	0
202	0	0	1233	611	-622	-922	927	-5	217	952	929	236	98	172	0
203	0	0	1008	599	-409	-803	708	95	87	797	958	83	-19	-11	0
204	0	0	411	601	190	-506	110	395	-27	783	892	60	-128	13	0
205	0	0	-378	599	977	-110	-677	788	-201	752	905	-38	-180	-205	0
206	0	0	-1076	605	1681	235	-1378	1143	-258	644	803	-23	-236	-296	0
207	0	0	-1234	618	1852	308	-1543	1235	-306	719	776	-36	-240	-209	0
208	0	0	-879	622	1501	128	-1190	1061	-137	762	952	54	-85	-102	0
209	0	0	-369	659	1028	-145	-698	843	-60	841	838	7	-52	-65	0
210	0	0	597	657	60	-627	268	358	120	855	962	128	62	108	0
211	0	0	1223	665	-558	-944	890	53	180	927	1074	178	108	166	0
212	0	0	1447	677	-770	-1062	1108	-46	135	894	1020	143	71	162	0
213	0	0	1236	682	-554	-959	895	64	128	857	1022	77	21	89	0
214	0	0	603	688	85	-645	259	386	1	735	871	-1	-81	-44	0
215	0	0	-170	704	874	-267	-522	789	-194	807	882	29	-153	-226	0
216	0	0	-829	711	1540	59	-1184	1125	-316	737	791	-79	-192	-254	0
217	0	0	-1090	727	1817	181	-1453	1272	-327	646	774	-32	-298	-310	0
218	0	0	-825	744	1569	40	-1197	1156	-168	766	867	69	-182	-159	0
219	0	0	-320	768	1088	-224	-704	928	-190	779	855	23	-221	-73	0
220	0	0	545	764	219	-654	163	491	44	865	1004	151	-17	64	0
221	0	0	1050	791	-259	-920	654	266	7	954	919	168	19	73	0
222	0	0	1398	805	-593	-1101	995	106	145	917	1059	186	54	100	0
223	0	0	1091	785	-306	-938	698	239	87	938	995	168	44	67	0
224	0	0	389	808	419	-598	-15	613	-85	797	805	25	-91	-44	0
225	0	0	-320	830	1150	-255	-735	990	-201	814	931	-9	-166	-95	0
226	0	0	-989	855	1844	67	-1416	1349	-271	719	787	-23	-228	-221	0
227	0	0	-1157	878	2035	139	-1596	1456	-228	713	801	1	-159	-225	0
228	0	0	-922	913	1835	4	-1378	1374	-190	772	917	54	-129	-178	0
229	0	0	-272	909	1181	-318	-726	1045	-52	894	898	21	19	-81	0
230	0	0	594	935	341	-764	126	638	77	890	1035	131	129	85	0
231	0	0	1312	946	-366	-1129	839	290	195	900	1067	174	118	203	0
232	0	0	1565	964	-601	-1264	1083	181	176	999	1026	180	162	213	0
233	0	0	1312	983	-329	-1147	820	327	149	857	923	129	40	7	0
234	0	0	772	1004	232	-888	270	618	100	838	964	95	27	0	0
235	0	0	-52	997	1049	-472	-550	1023	-139	795	904	-54	-186	-118	0
236	0	0	-615	1032	1647	-208	-1131	1339	-162	628	888	7	-180	-195	0
237	0	0	-884	1063	1947	-89	-1415	1505	-289	756	770	40	-155	-133	0
238	0	0	-624	1096	1720	-236	-1172	1408	-192	717	838	25	-194	-133	0
239	0	0	-29	1096	1125	-533	-577	1110	-62	857	905	95	-77	-44	0
240	0	0	701	1127	426	-914	137	776	87	871	946	168	116	95	0
241	0	0	1398	1150	-248	-1274	823	451	64	909	1004	98	65	60	0
242	0	0	1639	1158	-481	-1398	1060	338	161	909	1096	186	50	108	0
243	0	0	1328	1175	-153	-1251	740	511	95	838	942	168	-9	81	0
244	0	0	772	1177	405	-974	183	791	-27	791	865	11	-85	-93	0
245	0	0	-83	1195	1278	-556	-680	1236	-209	723	911	-89	-176	-180	0
246	0	0	-631	1200	1831	-284	-1231	1515	-223	675	812	-69	-269	-228	0
247	0	0	-918	1229	2147	-155	-1532	1688	-287	611	760	-67	-281	-337	0
248	0	0	-586	1239	1825	-326	-1205	1532	-128	768	933	48	-81	-110	0
249	0	0	25	1268	1243	-646	-609	1255	-75	781	956	54	-40	-23	0
250	0	0	912	1288	376	-1100	268	832	143	923	1041	116	205	128	0
251	0	0	1458	1284	-174	-1371	816	555	223	896	1032	199	199	207	0
252	0	0	1724	1292	-432	-1508	1078	430	265	933	1099	106	197	188	0
253	0	0	1462	1292	-170	-1377	816	561	197	905	1028	106	155	129	0
254	0	0	902	1290	388	-1096	257	839	27	824	882	-11	64	3	0
255	0	0	198	1288	1090	-743	-446	1189	3	752	946	32	-147	-159	0
256	0	0	-485	1299	1784	-407	-1134	1541	-164	723	871	-64	-172	-141	0
257	0	0	-702	1309	2011	-303	-1356	1660	-205	717	828	3	-192	-244	0
258	0	0	-510	1280	1790	-385	-1150	1535	-104	679	900	23	-246	-143	0
259	0	0	44	1295	1251	-669	-603	1273	-71	739	946	7	-71	-83	0
260	0	0	863	1280	417	-1071	223	848	166	900	1026	93	19	139	0
261	0	0	1485	1276	-209	-1380	847	533	254	917	1012	166	145	161	0
262	0	0	1714	1266	-448	-1490	1081	409	275	905	1125	128	137	197	0
263	0	0	1454	1255	-199	-1354	826	528	256	859	1101	112	56	97	0
264	0	0	832	1262	430	-1047	201	846	91	816	933	46	-27	64	0
265	0	0	2	1224	1222	-613	-610	1223	-42	743	981	-9	-141	-62	0
266	0	0	-640	1210	1850	-285	-1245	1530	-209	680	832	-52	-141	-258	0
267	0	0	-881	1173	2054	-146	-1467	1613	-238	688	838	-69	-226	-279	0
268	0	0	-615	1165	1780	-275	-1197	1472	-155	735	896	0	-110	-67	0
269	0	0	37	1131	1094	-584	-528	1112	32	822	942	102	-131	-38	0
270	0	0	783	1103	320	-943	231	711	164	838	999	170	27	108	0
271	0	0	1516	1088	-428	-1302	972	330	215	940	999	174	77	194	0
272	0	0	1700	1049	-651	-1374	1175	199	213	944	1001	128	69	230	0
273	0	0	1384	1002	-382	-1193	883	310	89	904	909	40	-67	40	0
274	0	0	778	973	195	-875	291	584	13	793	880	69	-102	-54	0
275	0	0	-112	933	1045	-410	-578	989	-124	669	743	-31	-201	-223	0
276	0	0	-753	905	1658	-76	-1205	1281	-355	694	803	-120	-207	-269	0
277	0	0	-1018	867	1885	75	-1451	1376	-300	688	781	-71	-217	-289	0
278	0	0	-836	836	1672	0	-1254	1254	-234	702	834	-1	-172	-102	0
279	0	0	-320	801	1121	-240	-720	961	-162	812	810	0	-97	-122	0
280	0	0	556	781	225	-668	165	503	38	869	938	44	133	48	0
281	0	0	1165	746	-419	-955	792	163	85	905	964	110	95	71	0
282	0	0	1325	711	-614	-1018	969	48	89	841	931	131	126	126	0
283	0	0	1134	684	-450	-909	792	117	-50	859	863	21	-27	-9	0
284	0	0	555	665	110	-610	222	387	-52	814	828	85	-52	-58	0
285	0	0	-277	638	915	-180	-596	776	-333	657	758	-87	-240	-240	0
286	0	0	-844	595	1439	124	-1141	1017	-304	721	748	-65	-161	-244	0
287	0	0	-1162	576	1738	293	-1450	1157	-424	595	706	-98	-246	-300	0
288	0	0	-802	550	1352	126	-1077	951	-149	711	834	29	-182	-71	0
289	0	0	-306	543	849	-118	-577	696	-40	779	855	52	-79	-114	0
290	0	0	516	529	13	-522	251	271	147	892	962	83	91	139	0
291	0	0	1208	504	-704	-856	956	-100	285	944	1006	246	197	149	0
292	0	0	1382	490	-892	-936	1137	-201	228	904	1035	147	95	226	0
293	0	0	1217	467	-750	-842	983	-141	226	892	1035	129	159	129	0
294	0	0	618	463	-155	-540	386	154	172	729	981	62	29	65	0
295	0	0	-194	436	630	-121	-412	533	-19	723	958	71	-116	-106	0
296	0	0	-823	422	1245	200	-1034	833	-102	733	882	3	-79	-145	0
297	0	0	-1005	411	1416	297	-1210	913	7	748	878	81	-153	-114	0
298	0	0	-756	411	1167	172	-961	789	38	735	981	32	-48	-87	0
299	0	0	-252	395	647	-71	-449	521	116	746	973	60	-104	44	0
300	0	0	624	399	-225	-511	424	87	325	867	1113	261	73	226	0
301	0	0	1202	386	-816	-794	1009	-215	283	979	1002	207	44	135	0
302	0	0	1433	374	-1059	-903	1246	-342	261	1020	1123	228	69	147	0
303	0	0	1097	358	-739	-727	918	-190	182	863	1067	91	-19	56	0
304	0	0	498	372	-126	-435	312	123	50	776	993	-36	-102	-13	0
305	0	0	-415	345	760	35	-587	552	-145	704	919	13	-194	-178	0
306	0	0	-1009	341	1350	334	-1179	845	-252	663	905	-87	-287	-159	0
307	0	0	-1275	331	1606	472	-1440	968	-242	690	902	-89	-133	-199	0
308	0	0	-1063	343	1406	360	-1234	874	-228	770	834	-87	-112	-172	0
309	0	0	-545	337	882	104	-713	609	-42	816	886	52	-104	-5	0
310	0	0	313	347	34	-330	139	190	71	923	971	87	3	129	0
311	0	0	1060	335	-725	-697	892	-195	174	944	1041	151	46	172	0
312	0	0	1252	335	-917	-793	1084	-291	168	929	1043	124	182	145	0
313	0	0	1070	349	-721	-709	895	-186	161	836	997	60	85	89	0
314	0	0	482	335	-147	-408	314	94	67	826	975	38	54	73	0
315	0	0	-361	339	700	11	-530	519	-102	661	832	-23	-190	-73	0
316	0	0	-949	339	1288	305	-1118	813	-131	776	779	7	-77	-159	0
317	0	0	-1352	343	1695	504	-1523	1019	-277	679	719	-133	-162	-261	0
318	0	0	-1059	333	1392	363	-1225	862	-23	713	795	-36	-67	-98	0
319	0	0	-607	333	940	137	-773	636	-75	824	838	102	-3	-60	0
320	0	0	312	356	44	-334	134	200	64	863	929	1	-11	110	0
321	0	0	971	353	-618	-662	794	-132	250	950	1008	203	98	223	0
322	0	0	1211	333	-878	-772	1044	-272	199	929	993	116	36	143	0
323	0	0	986	331	-655	-658	820	-162	69	888	948	62	-42	75	0
324	0	0	376	320	-56	-348	216	132	-40	783	902	1	-75	-48	0
325	0	0	-506	316	822	95	-664	569	-71	675	824	-56	-182	-203	0
326	0	0	-1198	322	1520	438	-1359	921	-234	634	789	-1	-226	-240	0
327	0	0	-1372	325	1697	523	-1534	1011	-228	725	853	-19	-217	-232	0
328	0	0	-1253	335	1588	459	-1420	961	-201	686	867	-23	-106	-147	0
329	0	0	-630	345	975	142	-802	660	11	841	1024	110	-31	9	0
330	0	0	82	345	263	-213	-90	304	182	867	962	153	116	139	0
331	0	0	814	345	-469	-579	641	-62	223	890	1084	133	172	149	0
332	0	0	1058	337	-721	-697	889	-192	308	948	1125	226	215	182	0
333	0	0	833	339	-494	-586	663	-77	188	805	1030	129	48	71	0
334	0	0	362	347	-15	-354	188	166	98	785	886	112	-9	-42	0
335	0	0	-410	360	770	25	-590	565	-95	746	898	58	-73	-162	0
336	0	0	-1052	362	1414	345	-1233	888	-275	642	874	-5	-261	-236	0
337	0	0	-1160	366	1526	397	-1343	946	-174	783	826	32	-199	-195	0
338	0	0	-968	351	1319	308	-1143	835	-155	793	929	98	-137	-118	0
339	0	0	-462	356	818	53	-640	587	-31	774	937	48	-67	-48	0
340	0	0	368	368	0	-368	184	184	91	968	970	93	114	75	0
341	0	0	980	358	-622	-669	801	-132	178	938	1032	217	122	184	0
342	0	0	1202	386	-816	-794	1009	-215	199	876	1086	157	168	178	0
343	0	0	1004	380	-624	-692	814	-122	236	845	1001	178	149	143	0
344	0	0	492	366	-126	-429	309	120	36	810	927	60	0	7	0
345	0	0	-280	364	644	-42	-462	504	-62	653	871	36	-97	-128	0
346	0	0	-880	353	1233	263	-1056	793	-186	669	836	-38	-122	-172	0
347	0	0	-1051	388	1439	331	-1245	913	-180	772	830	0	-161	-147	0
348	0	0	-958	382	1340	288	-1149	861	-261	679	871	-40	-149	-129	0
349	0	0	-310	370	680	-30	-495	525	-19	882	983	129	-21	-29	0
350	0	0	357	384	27	-370	165	205	46	952	950	116	32	62	0
351	0	0	1105	384	-721	-744	913	-168	226	981	1022	195	122	159	0
352	0	0	1226	388	-838	-807	1032	-225	151	929	1041	205	114	194	0
353	0	0	977	378	-599	-677	788	-110	104	907	1018	135	184	145	0
354	0	0	357	364	7	-360	175	185	17	830	979	60	44	25	0
355	0	0	-429	389	818	20	-623	603	-40	706	898	36	-83	-207	0
356	0	0	-1046	374	1420	336	-1233	897	-192	744	942	-32	-50	-155	0
357	0	0	-1273	366	1639	453	-1456	1002	-242	725	857	-23	-31	-194	0
358	0	0	-1051	378	1429	336	-1240	903	-186	727	929	79	-139	-153	0
359	0	0	-516	349	865	83	-690	607	56	836	1051	182	17	60	0
360	0	0	359	364	5	-361	177	184	108	966	1053	141	129	79	0
361	0	0	998	380	-618	-689	808	-119	213	1014	1101	225	129	223	0
362	0	0	1154	347	-807	-750	980	-230	168	937	1154	199	205	120	0
363	0	0	998	356	-642	-677	820	-143	192	851	1030	135	126	73	0
364	0	0	491	360	-131	-425	311	114	-1	871	927	91	-34	-122	0
365	0	0	-423	347	770	38	-596	558	-93	721	898	69	-91	-174	0
366	0	0	-990	327	1317	331	-1153	822	-186	711	859	-54	-143	-248	0
367	0	0	-1249	349	1598	450	-1423	973	-213	671	900	9	-147	-232	0
368	0	0	-929	339	1268	295	-1098	803	-104	746	970	77	-71	-161	0
369	0	0	-398	333	731	32	-564	532	44	803	962	122	104	-9	0
370	0	0	368	320	-48	-344	208	136	215	863	1020	184	180	122	0
371	0	0	1101	320	-781	-710	941	-230	254	940	1109	265	232	248	0
372	0	0	1293	314	-979	-803	1136	-332	248	890	1063	267	159	250	0
373	0	0	1126	304	-822	-715	974	-259	256	898	1072	139	261	145	0
374	0	0	535	320	-215	-427	375	52	81	797	900	128	3	42	0
375	0	0	-250	304	554	-27	-402	429	-65	638	863	34	-176	-141	0
376	0	0	-854	310	1164	272	-1009	737	-184	640	865	0	-205	-172	0
377	0	0	-1044	308	1352	368	-1198	830	-225	644	758	-52	-291	-279	0
378	0	0	-838	306	1144	266	-991	725	-166	655	812	-5	-155	-168	0
379	0	0	-318	302	620	8	-469	461	-40	776	923	143	-133	-87	0
380	0	0	476	308	-168	-392	322	70	128	884	1014	162	-1	95	0
381	0	0	1085	300	-785	-692	935	-242	164	890	1051	172	110	164	0
382	0	0	1268	298	-970	-783	1119	-336	139	971	1070	147	197	221	0
383	0	0	942	289	-653	-615	797	-182	98	799	962	97	34	48	0
384	0	0	482	277	-205	-379	343	36	79	812	884	62	52	-9	0
385	0	0	-378	279	657	49	-517	468	-64	723	840	110	17	-89	0
386	0	0	-939	275	1214	332	-1076	744	-164	682	797	-25	-174	-178	0
387	0	0	-1122	267	1389	427	-1255	828	-263	739	853	-23	-159	-217	0
388	0	0	-838	265	1103	286	-970	684	-192	768	952	69	-83	-75	0
389	0	0	-302	254	556	24	-429	405	-32	770	971	116	-67	-29	0
390	0	0	587	258	-329	-422	458	-35	93	913	966	112	89	50	0
391	0	0	1192	263	-929	-727	1060	-333	145	880	1047	205	42	182	0
392	0	0	1364	265	-1099	-814	1231	-417	172	937	1012	161	48	81	0
393	0	0	1061	258	-803	-659	932	-272	73	909	975	161	50	67	0
394	0	0	484	269	-215	-376	349	27	-52	808	915	71	-17	-69	0
395	0	0	-341	256	597	42	-469	426	-147	700	921	-5	-102	-81	0
396	0	0	-1020	256	1276	382	-1148	766	-147	698	824	0	-122	-215	0
397	0	0	-1247	242	1489	502	-1368	865	-207	657	803	-1	-157	-205	0
398	0	0	-1034	228	1262	403	-1148	745	-124	750	940	31	-21	-87	0
399	0	0	-419	258	677	80	-548	467	-11	867	971	151	34	-3	0
400	0	0	416	240	-176	-328	296	32	215	985	1191	252	159	217	0
401	0	0	1101	248	-853	-674	977	-302	217	971	1076	199	197	155	0
402	0	0	1411	244	-1167	-827	1289	-461	308	971	1229	275	186	246	0
403	0	0	1091	248	-843	-669	967	-297	228	929	1136	263	135	201	0
404	0	0	589	254	-335	-421	462	-40	116	760	987	124	-23	29	0
405	0	0	-248	250	498	-1	-373	374	-50	795	942	62	-21	-135	0
406	0	0	-945	226	1171	359	-1058	698	-221	671	832	-36	-230	-199	0
407	0	0	-1031	226	1257	402	-1144	741	-143	696	938	50	-114	-203	0
408	0	0	-919	225	1144	347	-1031	684	-213	655	874	34	-240	-219	0
409	0	0	-343	215	558	64	-450	386	40	721	997	93	-40	-97	0
410	0	0	413	221	-192	-317	302	14	44	892	989	139	-48	17	0
411	0	0	1029	221	-808	-625	918	-293	149	919	1024	259	-13	60	0
412	0	0	1218	225	-993	-721	1105	-384	176	838	1090	259	19	58	0
413	0	0	1019	207	-812	-613	915	-302	91	954	1010	145	23	65	0
414	0	0	465	217	-248	-341	356	-15	-32	777	1030	83	-79	67	0
415	0	0	-381	226	607	77	-494	416	-128	663	970	23	-135	-162	0
416	0	0	-1030	211	1241	409	-1135	726	-226	663	861	3	-232	-207	0
417	0	0	-1228	201	1429	513	-1328	815	-238	710	886	-3	-141	-151	0
418	0	0	-939	207	1146	366	-1042	676	-131	748	950	19	-44	-116	0
419	0	0	-365	211	576	77	-470	393	1	834	968	106	29	-44	0
420	0	0	443	211	-232	-327	337	-10	110	869	1063	207	116	110	0
421	0	0	1110	203	-907	-656	1008	-352	201	845	1078	186	120	159	0
422	0	0	1336	205	-1131	-770	1233	-463	192	911	1004	114	155	104	0
423	0	0	1144	217	-927	-680	1035	-355	133	830	973	89	48	34	0
424	0	0	567	199	-368	-383	467	-84	62	696	867	27	-129	-17	0
425	0	0	-291	205	496	43	-393	350	-137	589	795	-32	-197	-122	0
426	0	0	-789	213	1002	288	-895	607	-228	576	715	-42	-345	-252	0
427	0	0	-1049	223	1272	413	-1160	747	-219	727	886	-5	-217	-172	0
428	0	0	-976	211	1187	382	-1081	699	-256	595	713	-21	-291	-211	0
429	0	0	-380	211	591	84	-485	401	-65	744	832	102	-159	-73	0
430	0	0	410	211	-199	-310	304	6	27	797	923	71	-112	52	0
431	0	0	1069	195	-874	-632	971	-339	75	859	964	48	73	197	0
432	0	0	1266	209	-1057	-737	1161	-424	139	822	921	139	97	124	0
433	0	0	1097	201	-896	-649	996	-347	149	822	919	36	36	106	0
434	0	0	477	186	-291	-331	384	-52	-25	777	845	62	21	40	0
435	0	0	-376	209	585	83	-480	397	-159	661	710	-95	-120	-172	0
436	0	0	-962	186	1148	388	-1055	667	-186	671	799	-48	-62	-137	0
437	0	0	-1243	192	1435	525	-1339	813	-238	646	737	-102	-102	-230	0
438	0	0	-995	219	1214	388	-1104	716	-162	655	869	-42	-114	-48	0
439	0	0	-437	203	640	117	-538	421	50	694	896	114	-36	52	0
440	0	0	304	219	-85	-261	194	67	122	824	942	116	126	143	0
441	0	0	1031	201	-830	-616	930	-314	213	907	983	195	124	73	0
442	0	0	1188	195	-993	-691	1090	-399	133	900	966	143	69	246	0
443	0	0	1062	203	-859	-632	960	-328	161	871	1026	65	50	194	0
444	0	0	426	180	-246	-303	336	-33	-60	768	964	5	-48	13	0
445	0	0	-333	186	519	73	-426	352	-87	711	863	11	-97	-151	0
446	0	0	-1016	186	1202	415	-1109	694	-201	597	779	19	-234	-215	0
447	0	0	-1249	184	1433	532	-1341	808	-240	636	847	-25	-157	-178	0
448	0	0	-1036	184	1220	426	-1128	702	-180	715	923	54	-83	-114	0
449	0	0	-518	180	698	169	-608	439	5	787	940	112	32	-5	0
450	0	0	279	188	-91	-233	185	48	126	911	1008	234	157	143	0
451	0	0	916	170	-746	-543	831	-288	219	828	1094	149	151	180	0
452	0	0	1183	184	-999	-683	1091	-407	244	843	1092	203	186	256	0
453	0	0	958	194	-764	-576	861	-285	195	777	993	190	46	102	0
454	0	0	480	178	-302	-329	391	-62	79	805	958	147	-32	-3	0
455	0	0	-332	182	514	75	-423	348	-64	733	874	27	-95	-97	0
456	0	0	-966	178	1144	394	-1055	661	-153	655	830	13	-166	-186	0
457	0	0	-1170	182	1352	494	-1261	767	-178	700	810	-67	-199	-188	0
458	0	0	-953	172	1125	390	-1039	648	-97	723	909	64	-114	-52	0
459	0	0	-524	195	719	164	-621	457	-106	766	925	95	-102	19	0
460	0	0	317	172	-145	-244	231	13	108	867	1002	188	29	116	0
461	0	0	874	180	-694	-527	784	-257	174	867	1014	205	65	110	0
462	0	0	1082	184	-898	-633	990	-357	151	884	991	141	97	116	0
463	0	0	864	182	-682	-523	773	-250	162	841	1020	178	65	93	0
464	0	0	280	176	-104	-228	192	36	-9	770	888	73	-3	-58	0
465	0	0	-516	190	706	163	-611	448	-137	667	873	36	-124	-137	0
466	0	0	-1159	162	1321	498	-1240	741	-209	690	853	-42	-147	-215	0
467	0	0	-1408	176	1584	616	-1496	880	-294	657	760	-38	-236	-323	0
468	0	0	-1203	164	1367	519	-1285	765	-205	713	797	-21	-217	-207	0
469	0	0	-650	186	836	232	-743	511	-67	789	971	124	-108	-29	0
470	0	0	99	192	93	-145	3	142	46	838	904	79	-48	-17	0
471	0	0	752	180	-572	-466	662	-196	108	927	956	75	40	120	0
472	0	0	874	180	-694	-527	784	-257	120	830	923	149	-36	112	0
473	0	0	689	164	-525	-426	607	-180	23	849	871	87	-91	23	0
474	0	0	68	172	104	-120	-18	138	-64	682	878	-46	-164	-98	0
475	0	0	-805	151	956	327	-880	553	-246	613	727	-141	-269	-246	0
476	0	0	-1366	164	1530	601	-1448	847	-310	636	708	-69	-308	-318	0
477	0	0	-1688	162	1850	763	-1769	1006	-349	566	768	-83	-304	-329	0
478	0	0	-1439	182	1621	628	-1530	901	-283	605	727	31	-240	-254	0
479	0	0	-902	199	1101	351	-1001	650	-116	756	884	71	-42	-69	0
480	0	0	-147	213	360	-33	-253	286	-42	787	950	100	79	11	0
481	0	0	540	226	-314	-383	427	-44	143	849	968	139	65	149	0
482	0	0	725	211	-514	-468	619	-151	186	865	1035	172	209	135	0
483	0	0	554	234	-320	-394	437	-43	128	816	944	95	65	15	0
484	0	0	95	248	153	-171	-29	200	-19	731	890	-11	-67	-29	0
485	0	0	-648	244	892	202	-770	568	-122	698	876	-17	-73	-186	0
486	0	0	-1253	256	1509	498	-1381	882	-238	651	795	-116	-226	-248	0
487	0	0	-1360	236	1596	562	-1478	916	-221	638	818	-17	-261	-213	0
488	0	0	-1304	230	1534	537	-1419	882	-226	620	795	-42	-246	-194	0
489	0	0	-570	217	787	176	-678	502	21	776	873	102	-75	-54	0
490	0	0	82	254	172	-168	-45	213	114	801	923	91	-7	91	0
491	0	0	788	261	-527	-524	657	-133	108	777	938	153	17	21	0
492	0	0	1020	283	-737	-651	878	-227	93	886	948	116	-29	97	0
493	0	0	766	291	-475	-528	620	-92	48	748	882	46	-91	56	0
494	0	0	227	314	87	-270	70	200	-44	723	781	-5	-151	-151	0
495	0	0	-605	289	894	158	-749	591	-223	603	797	-21	-213	-161	0
496	0	0	-1230	292	1522	469	-1376	907	-298	574	706	-116	-281	-275	0
497	0	0	-1358	298	1656	530	-1507	977	-250	636	781	-69	-219	-213	0
498	0	0	-1191	298	1489	446	-1340	893	-258	692	843	17	-155	-190	0
499	0	0	-714	306	1020	204	-867	663	-13	752	911	50	-54	-38	0
500	0	0	60	308	248	-184	-94	278	67	768	966	106	-19	13	0
501	0	0	752	306	-446	-529	599	-70	137	896	999	120	124	126	0
502	0	0	893	306	-587	-599	740	-140	188	810	1026	118	120	129	0
503	0	0	713	308	-405	-510	559	-48	128	838	966	128	31	69	0
504	0	0	106	292	186	-199	-40	239	-23	721	832	-23	-79	-176	0
505	0	0	-618	289	907	164	-762	598	-97	651	808	62	-159	-178	0
506	0	0	-1323	269	1592	527	-1457	930	-331	649	715	-83	-192	-267	0
507	0	0	-1465	281	1746	592	-1605	1013	-261	589	779	-1	-277	-277	0
508	0	0	-1290	246	1536	522	-1413	891	-228	638	834	-19	-186	-223	0
509	0	0	-732	267	999	232	-865	633	-151	719	905	9	-38	-97	0
510	0	0	48	232	184	-140	-68	208	69	803	874	141	13	-54	0
511	0	0	669	217	-452	-443	560	-117	58	894	1006	124	143	122	0
512	0	0	923	225	-698	-574	810	-236	116	871	983	159	-3	102	0
513	0	0	766	194	-572	-480	669	-189	79	814	1002	122	-60	50	0
514	0	0	146	186	40	-166	53	113	-58	706	824	110	-201	-104	0
515	0	0	-663	153	816	255	-739	484	-223	655	869	-40	-221	-201	0
516	0	0	-1343	137	1480	603	-1411	808	-292	632	838	-40	-285	-269	0
517	0	0	-1469	139	1608	665	-1538	873	-240	642	834	-65	-271	-263	0
518	0	0	-1327	124	1451	601	-1389	787	-252	630	855	-36	-209	-199	0
519	0	0	-774	122	896	326	-835	509	-73	770	855	19	-166	-91	0
520	0	0	142	135	-7	-138	74	64	106	808	1045	170	-1	126	0
521	0	0	786	129	-657	-457	721	-264	102	828	1026	75	65	176	0
522	0	0	1066	129	-937	-597	1001	-404	155	876	977	122	50	122	0
523	0	0	987	155	-832	-571	909	-338	143	824	987	91	75	58	0
524	0	0	455	122	-333	-288	394	-105	27	744	880	-7	-46	-34	0
525	0	0	-305	135	440	85	-372	287	-116	669	801	23	-298	-98	0
526	0	0	-893	133	1026	380	-959	579	-178	593	824	-44	-215	-168	0
527	0	0	-1073	131	1204	471	-1138	667	-318	620	719	-73	-374	-287	0
528	0	0	-774	116	890	329	-832	503	-176	686	894	15	-176	-147	0
529	0	0	-254	126	380	64	-317	253	-147	739	915	64	-135	-34	0
530	0	0	558	118	-440	-338	499	-161	27	853	937	85	36	69	0
531	0	0	1277	131	-1146	-704	1211	-507	104	845	958	180	54	143	0
532	0	0	1582	122	-1460	-852	1521	-669	172	828	989	124	75	147	0
533	0	0	1427	122	-1305	-774	1366	-591	135	807	966	131	48	116	0
534	0	0	992	106	-886	-549	939	-390	17	756	902	-9	-11	-77	0
535	0	0	253	129	-124	-191	188	2	-36	739	904	27	17	-27	0
536	0	0	-421	116	537	152	-479	326	-168	659	741	-69	-102	-170	0
537	0	0	-487	129	616	179	-551	372	-114	711	853	1	-54	-110	0
538	0	0	-280	139	419	70	-349	279	-75	774	876	-13	93	-5	0
539	0	0	305	143	-162	-224	233	-9	159	760	1018	170	110	197	0
540	0	0	1194	133	-1061	-663	1127	-464	285	843	1082	217	168	203	0
541	0	0	1844	108	-1736	-976	1790	-814	261	919	1127	269	281	277	0
542	0	0	2170	124	-2046	-1147	2108	-961	362	989	1134	228	296	329	0
543	0	0	2040	112	-1928	-1076	1984	-908	323	954	1076	178	232	230	0
544	0	0	1503	114	-1389	-808	1446	-637	151	810	1004	108	116	157	0
545	0	0	720	104	-616	-412	668	-256	1	719	882	69	-75	-29	0
546	0	0	230	120	-110	-175	170	5	34	785	890	143	-62	27	0
547	0	0	-89	116	205	-13	-147	160	-129	696	785	15	-126	-56	0
548	0	0	187	118	-69	-152	128	24	23	797	861	91	-44	42	0
549	0	0	622	137	-485	-379	553	-174	112	855	954	186	71	124	0
550	0	0	1448	129	-1319	-788	1383	-595	265	855	1086	155	223	256	0
551	0	0	2083	112	-1971	-1097	2027	-929	403	970	1131	275	254	306	0
552	0	0	2150	108	-2042	-1129	2096	-967	285	923	1078	168	329	246	0
553	0	0	2032	110	-1922	-1071	1977	-906	333	944	1068	124	322	238	0
554	0	0	1496	98	-1398	-797	1447	-650	240	777	985	118	153	151	0
555	0	0	722	108	-614	-415	668	-253	69	783	1022	71	97	36	0
556	0	0	218	110	-108	-164	163	1	1	807	950	69	60	3	0
557	0	0	51	120	69	-85	-9	94	-17	752	970	3	46	-64	0
558	0	0	259	135	-124	-197	191	5	-25	814	925	-29	52	25	0
559	0	0	864	120	-744	-492	804	-312	207	888	1041	217	124	161	0
560	0	0	1547	89	-1458	-818	1502	-684	283	888	1105	221	139	327	0
561	0	0	2244	79	-2165	-1161	2204	-1043	345	938	1045	252	277	314	0
562	0	0	2422	71	-2351	-1246	2386	-1140	399	964	1140	205	397	347	0
563	0	0	2228	40	-2188	-1134	2208	-1074	364	880	1103	192	302	296	0
564	0	0	1608	0	-1608	-804	1608	-804	269	795	997	106	244	161	0
565	0	0	749	-48	-797	-350	773	-422	81	756	962	-1	122	71	0
566	0	0	145	-124	-269	-10	207	-196	56	768	888	11	34	44	0
567	0	0	-97	-219	-122	158	12	-170	17	715	874	58	56	11	0
568	0	0	71	-252	-323	90	197	-287	67	795	834	73	25	58	0
569	0	0	724	-265	-989	-229	856	-627	240	927	1012	141	122	192	0
570	0	0	1461	-265	-1726	-598	1593	-995	312	935	1039	250	157	261	0
571	0	0	2191	-226	-2417	-982	2304	-1321	360	968	1045	240	213	337	0
572	0	0	2308	-87	-2395	-1110	2351	-1241	388	921	1061	246	236	306	0
573	0	0	2224	87	-2137	-1155	2180	-1025	310	853	987	172	207	192	0
574	0	0	1747	327	-1420	-1037	1583	-546	236	822	1035	131	143	199	0
575	0	0	1089	663	-426	-876	757	118	137	706	929	46	-32	85	0
576	0	0	561	989	428	-775	66	708	38	739	808	31	-25	-1	0
577	0	0	448	1379	931	-913	-241	1155	-3	667	882	62	-25	3	0
578	0	0	869	1897	1028	-1383	-79	1462	34	708	818	-25	87	-3	0
579	0	0	1762	2421	659	-2091	551	1540	186	853	966	147	168	217	0
580	0	0	2766	2913	147	-2839	1309	1530	320	888	1067	182	351	254	0
581	0	0	3660	3466	-194	-3563	1927	1636	362	876	1059	133	362	289	0
582	0	0	4178	3957	-221	-4067	2199	1868	417	960	1051	124	355	333	0
583	0	0	4175	4361	186	-4268	1994	2273	347	902	964	155	226	213	0
584	0	0	3770	4621	851	-4195	1459	2736	170	803	902	98	166	85	0
585	0	0	3042	4654	1612	-3848	715	3133	139	704	900	23	73	-9	0
586	0	0	2153	4271	2118	-3212	17	3194	-34	719	793	-1	-77	-42	0
587	0	0	1701	3608	1907	-2654	-103	2757	-32	766	832	65	-67	-56	1
588	0	0	1341	2797	1456	-2069	-57	2126	-32	715	874	81	-29	-27	0
589	0	0	1364	1893	529	-1628	417	1211	95	884	911	122	178	110	0
590	0	0	1688	1103	-585	-1395	1136	259	223	838	971	161	147	143	0
591	0	0	2028	572	-1456	-1300	1742	-442	292	892	1068	213	223	285	0
592	0	0	2041	263	-1778	-1152	1909	-757	366	882	1127	238	217	370	0
593	0	0	1834	81	-1753	-957	1793	-836	281	869	1099	186	261	159	0
594	0	0	1183	-120	-1303	-531	1243	-711	195	828	1045	137	190	108	0
595	0	0	357	-201	-558	-78	457	-379	23	824	973	149	143	19	0
596	0	0	-169	-234	-65	201	-52	-149	79	818	1002	71	102	-71	0
597	0	0	-460	-230	230	345	-345	0	-40	768	1076	13	180	67	0
598	0	0	-167	-205	-38	186	-64	-121	83	826	995	110	131	3	0
599	0	0	361	-209	-570	-76	465	-389	221	983	1098	279	281	223	0
600	0	0	1049	-192	-1241	-428	1145	-716	339	956	1008	250	316	277	0
601	0	0	1755	-157	-1912	-799	1833	-1034	512	1032	1158	374	446	388	0
602	0	0	1913	-116	-2029	-898	1971	-1072	506	975	1160	261	397	405	0
603	0	0	1891	-29	-1920	-931	1905	-974	461	1008	1179	279	331	413	0
604	0	0	1304	36	-1268	-670	1286	-616	296	772	966	129	223	159	0
605	0	0	688	85	-603	-386	645	-259	153	838	1012	162	201	89	0
606	0	0	91	137	46	-114	22	91	104	758	964	83	40	17	0
607	0	0	-93	180	273	-43	-183	226	56	721	950	128	46	-23	0
608	0	0	142	211	69	-176	36	140	112	766	975	116	73	77	0
609	0	0	705	242	-463	-473	584	-110	281	884	1107	225	240	250	0
610	0	0	1379	254	-1125	-816	1252	-435	331	960	1175	294	302	312	0
611	0	0	2023	250	-1773	-1136	1898	-761	372	1020	1148	225	366	291	0
612	0	0	2148	263	-1885	-1205	2016	-811	486	925	1177	296	356	397	0
613	0	0	2018	271	-1747	-1144	1882	-738	405	956	1111	258	335	283	0
614	0	0	1419	273	-1146	-846	1282	-436	250	818	995	176	168	170	0
615	0	0	625	269	-356	-447	490	-43	155	820	946	110	176	106	0
616	0	0	-81	281	362	-100	-221	321	-50	673	886	52	-27	-81	0
617	0	0	-342	265	607	38	-474	436	-65	708	938	77	13	-64	0
618	0	0	-252	279	531	-13	-391	405	-3	756	911	77	27	-5	0
619	0	0	138	279	141	-208	-1	210	83	791	952	97	186	69	0
620	0	0	777	291	-486	-534	631	-97	298	859	1059	211	157	205	0
621	0	0	1235	285	-950	-760	1092	-332	265	917	983	226	289	197	0
622	0	0	1431	300	-1131	-865	1281	-415	323	878	1004	143	190	236	0
623	0	0	1039	291	-748	-665	893	-228	174	777	1001	161	120	161	0
624	0	0	341	318	-23	-329	182	147	40	752	793	77	7	-75	0
625	0	0	-496	314	810	91	-653	562	-161	746	851	-1	-102	-95	0
626	0	0	-1216	322	1538	447	-1377	930	-174	640	770	-36	-120	-199	0
627	0	0	-1507	318	1825	594	-1666	1071	-265	582	805	-7	-172	-291	0
628	0	0	-1409	329	1738	540	-1573	1033	-287	680	824	-40	-176	-195	0
629	0	0	-939	333	1272	303	-1105	802	-118	816	923	104	-85	-27	0
630	0	0	-501	323	824	89	-662	573	-34	706	820	95	-36	5	0
631	0	0	194	339	145	-266	24	242	100	772	981	97	48	9	0
632	0	0	307	351	44	-329	131	197	120	812	863	129	29	52	0
633	0	0	169	355	186	-262	-8	270	50	748	876	112	13	-5	0
634	0	0	-407	347	754	30	-580	550	-234	616	735	-67	-135	-192	0
635	0	0	-956	376	1332	290	-1144	854	-238	628	766	-27	-141	-244	0
636	0	0	-1603	362	1965	620	-1784	1163	-271	597	783	-54	-186	-292	0
637	0	0	-1740	370	2110	685	-1925	1240	-308	543	642	-58	-201	-331	0
638	0	0	-1568	366	1934	601	-1751	1150	-279	663	704	-75	-147	-277	0
639	0	0	-1049	388	1437	330	-1243	912	-120	605	797	0	-97	-77	0
640	0	0	-219	401	620	-91	-419	510	11	774	789	124	-48	-79	0
641	0	0	355	409	54	-382	150	231	32	717	857	108	-65	11	0
642	0	0	730	397	-333	-563	531	32	133	838	952	108	83	85	0
643	0	0	447	424	-23	-435	235	200	9	692	741	114	-108	34	0
644	0	0	9	428	419	-218	-205	423	-44	659	743	-38	-126	-122	0
645	0	0	-725	442	1167	141	-946	804	-246	496	772	-128	-244	-145	0
646	0	0	-1286	428	1714	429	-1500	1071	-353	556	725	-71	-221	-320	0
647	0	0	-1426	430	1856	498	-1641	1143	-411	521	777	-95	-221	-285	0
648	0	0	-1184	465	1649	359	-1416	1057	-335	576	768	-64	-199	-258	0
649	0	0	-691	455	1146	118	-918	800	-112	628	795	147	-106	-190	0
650	0	0	74	465	391	-269	-158	428	-1	644	946	32	-98	-71	0
651	0	0	700	475	-225	-587	462	125	137	675	1006	180	-29	-95	0
652	0	0	814	479	-335	-646	574	72	186	692	1014	139	-75	93	0
653	0	0	800	486	-314	-643	557	86	143	717	1059	133	-54	40	0
654	0	0	320	492	172	-406	74	332	95	614	981	178	-29	-108	0
655	0	0	-401	506	907	-52	-654	706	-25	597	977	145	-64	-178	0
656	0	0	-921	506	1427	207	-1174	966	-50	607	1018	195	-21	-213	0
657	0	0	-1076	543	1619	266	-1347	1081	-73	665	1006	258	38	-147	0
658	0	0	-956	531	1487	212	-1221	1009	31	754	1030	314	114	-54	0
659	0	0	-434	545	979	-55	-706	762	89	828	1171	279	298	118	0
660	0	0	324	572	248	-448	38	410	294	830	1132	356	304	95	0
661	0	0	928	564	-364	-746	646	100	236	873	1098	323	258	120	0
662	0	0	1212	576	-636	-894	924	-30	240	863	1051	254	120	159	0
663	0	0	986	585	-401	-785	693	92	126	789	935	184	-29	25	0
664	0	0	525	585	60	-555	232	322	-32	665	830	50	-226	-131	0
665	0	0	-184	613	797	-214	-490	705	-318	624	651	-11	-389	-382	0
666	0	0	-760	646	1406	57	-1083	1026	-473	611	659	-83	-554	-426	0
667	0	0	-974	638	1612	168	-1293	1125	-552	657	690	-36	-467	-360	0
668	0	0	-813	669	1482	72	-1147	1075	-450	655	704	-36	-448	-320	0
669	0	0	-307	682	989	-187	-648	835	-232	746	909	102	-304	-89	0
670	0	0	342	700	358	-521	-8	529	-131	888	878	151	-153	21	0
671	0	0	823	711	-112	-767	467	299	-102	890	867	155	52	21	0
672	0	0	938	725	-213	-831	575	256	71	991	865	215	112	164	0
673	0	0	656	725	69	-690	293	397	69	865	931	166	112	182	0
674	0	0	119	733	614	-426	-247	673	-93	847	805	91	56	65	0
675	0	0	-586	754	1340	-84	-963	1047	-180	834	671	40	-36	-19	0
676	0	0	-1154	754	1908	200	-1531	1331	-263	836	735	-13	-5	-52	0
677	0	0	-1333	787	2120	273	-1726	1453	-413	729	644	-98	-60	-176	0
678	0	0	-992	816	1808	88	-1400	1312	-265	919	659	-1	-40	-104	0
679	0	0	-582	841	1423	-129	-1002	1132	-244	1002	704	-27	-58	79	0
680	0	0	275	874	599	-574	-162	736	-118	1012	700	44	-48	64	0
681	0	0	981	894	-87	-937	534	403	-62	1059	636	32	-15	143	0
682	0	0	1091	896	-195	-993	643	350	-145	1022	483	-79	-54	141	0
683	0	0	1163	917	-246	-1040	704	335	-81	1047	618	-73	-65	149	0
684	0	0	620	938	318	-779	151	628	-223	865	380	-192	-180	-75	0
685	0	0	-25	960	985	-467	-505	972	-312	766	372	-258	-366	-174	0
686	0	0	-603	981	1584	-189	-1093	1282	-448	727	380	-281	-341	-190	0
687	0	0	-727	997	1724	-135	-1225	1360	-417	696	399	-256	-289	-203	0
688	0	0	-549	1020	1569	-235	-1059	1294	-283	735	452	-195	-145	-98	0
689	0	0	-113	1039	1152	-463	-632	1095	-186	762	558	-118	-87	27	0
690	0	0	589	1035	446	-812	71	740	-25	779	713	62	114	147	0
691	0	0	1258	1059	-199	-1158	728	430	106	805	758	79	261	279	0
692	0	0	1477	1053	-424	-1265	950	314	263	857	873	93	389	323	0
693	0	0	1394	1082	-312	-1238	853	385	265	832	772	164	368	378	0
694	0	0	1036	1090	54	-1063	491	572	261	682	863	25	353	192	0
695	0	0	310	1105	795	-707	-242	950	141	620	777	65	194	135	0
696	0	0	-198	1111	1309	-456	-753	1210	91	630	816	-3	153	-7	0
697	0	0	-324	1123	1447	-399	-885	1285	85	613	873	95	172	54	0
698	0	0	-89	1142	1231	-526	-660	1186	159	611	900	71	141	48	0
699	0	0	441	1127	686	-784	-122	906	261	717	975	205	228	182	0
700	0	0	1159	1123	-36	-1141	597	543	343	828	1034	197	190	267	0
701	0	0	1802	1127	-675	-1464	1238	226	455	874	1090	277	240	325	0
702	0	0	1945	1160	-785	-1552	1365	187	397	857	1146	246	110	213	0
703	0	0	1787	1136	-651	-1461	1219	242	306	832	1012	209	25	157	0
704	0	0	1286	1131	-155	-1208	720	488	180	696	933	79	-52	25	0
705	0	0	485	1138	653	-811	-84	895	118	682	907	135	-112	-62	0
706	0	0	-198	1134	1332	-468	-765	1233	-120	558	766	75	-240	-228	0
707	0	0	-293	1107	1400	-407	-846	1253	-116	655	812	112	-93	-137	0
708	0	0	-228	1098	1326	-435	-777	1212	-157	682	894	50	-3	-29	0
709	0	0	237	1084	847	-660	-305	965	-120	647	892	207	7	38	0
710	0	0	1032	1061	29	-1046	501	545	75	779	917	238	223	50	0
711	0	0	1524	1057	-467	-1290	995	295	44	797	944	275	246	203	0
712	0	0	1798	1030	-768	-1414	1283	131	-32	808	884	166	246	139	0
713	0	0	1629	995	-634	-1312	1131	180	-38	832	933	219	322	190	0
714	0	0	946	973	27	-959	459	500	-292	644	713	81	151	-81	0
715	0	0	332	946	614	-639	-141	780	-372	690	723	83	73	-139	0
716	0	0	-318	917	1235	-299	-776	1076	-440	661	572	-13	7	-242	0
717	0	0	-532	886	1418	-177	-975	1152	-485	587	583	19	-36	-188	0
718	0	0	-419	845	1264	-213	-841	1054	-428	663	550	15	-32	-100	0
719	0	0	38	814	776	-426	-369	795	-318	739	725	93	133	42	0
720	0	0	644	793	149	-718	247	471	-195	741	636	83	155	36	0
721	0	0	1227	762	-465	-994	846	148	-100	791	663	77	314	170	0
722	0	0	1361	710	-651	-1035	1006	29	-124	762	562	100	217	40	0
723	0	0	1149	680	-469	-914	809	105	-188	653	593	118	120	69	0
724	0	0	567	644	77	-605	245	360	-364	585	405	-95	91	-118	0
725	0	0	-107	603	710	-248	-408	656	-355	578	388	-32	79	-180	0
726	0	0	-780	552	1332	114	-1056	942	-461	459	483	-89	-36	-269	0
727	0	0	-1003	523	1526	240	-1264	1024	-471	488	322	-91	-108	-211	0
728	0	0	-698	514	1212	92	-955	863	-420	576	527	23	-31	-17	0
729	0	0	-314	467	781	-76	-547	624	-289	543	434	13	46	-112	0
730	0	0	451	450	-1	-450	226	224	-79	568	525	91	194	36	0
731	0	0	992	426	-566	-709	779	-70	79	708	597	194	184	85	0
732	0	0	1188	405	-783	-796	985	-189	73	717	607	104	215	95	0
733	0	0	954	374	-580	-664	767	-103	19	570	543	133	95	-71	0
734	0	0	375	368	-7	-371	191	180	-104	498	461	-23	-42	-147	0
735	0	0	-394	345	739	24	-566	542	-271	486	473	-64	-110	-213	0
736	0	0	-1110	329	1439	390	-1274	884	-395	455	395	-147	-205	-368	0
737	0	0	-1337	298	1635	519	-1486	966	-370	382	302	-71	-252	-360	0
738	0	0	-1334	291	1625	521	-1479	958	-389	393	407	-133	-314	-225	0
739	0	0	-929	281	1210	324	-1069	745	-267	508	422	-65	-172	-188	0
740	0	0	-293	271	564	11	-428	417	-54	539	490	-71	-106	-62	0
741	0	0	262	259	-3	-260	132	128	29	552	543	27	-27	-5	0
742	0	0	439	238	-201	-338	320	18	60	570	601	-79	-69	-48	0
743	0	0	248	219	-29	-233	138	95	-58	519	506	-81	-133	-108	0
744	0	0	-283	211	494	36	-388	352	-97	448	529	-209	-197	-225	0
745	0	0	-1007	203	1210	402	-1108	706	-292	430	428	-157	-333	-240	0
746	0	0	-1478	190	1668	644	-1573	929	-322	419	525	-75	-337	-329	0
747	0	0	-1688	178	1866	755	-1777	1022	-298	409	552	-161	-207	-236	0
748	0	0	-1321	188	1509	566	-1415	848	-228	463	616	-71	-234	-195	0
749	0	0	-960	184	1144	388	-1052	664	-71	585	710	93	-36	-31	0
750	0	0	-229	184	413	22	-321	298	89	731	807	69	27	-11	0
751	0	0	352	190	-162	-271	257	14	207	669	890	108	118	98	0
752	0	0	546	170	-376	-358	461	-103	242	760	896	98	69	126	0
753	0	0	391	172	-219	-281	305	-23	151	646	966	75	50	60	0
754	0	0	-291	176	467	57	-379	321	-13	543	783	-29	-143	-93	0
755	0	0	-888	151	1039	368	-963	595	-67	514	772	-31	-184	-223	0
756	0	0	-1422	164	1586	629	-1504	875	-170	510	851	110	-248	-271	0
757	0	0	-1556	180	1736	688	-1646	958	-223	531	735	-52	-302	-211	0
758	0	0	-1249	161	1410	544	-1329	785	-93	667	791	98	-201	-199	0
759	0	0	-660	172	832	244	-746	502	25	680	923	112	-122	13	0
760	0	0	191	178	-13	-184	102	82	147	748	975	186	-21	65	0
761	0	0	833	162	-671	-497	752	-254	240	810	1041	120	56	178	0
762	0	0	1177	182	-995	-679	1086	-406	281	841	997	143	17	174	0
763	0	0	1023	172	-851	-597	937	-339	182	746	1035	145	3	188	0
764	0	0	622	176	-446	-399	534	-135	1	675	774	15	-112	-32	0
765	0	0	16	155	139	-85	-61	147	-145	607	793	-11	-172	-48	0
766	0	0	-541	159	700	191	-620	429	-153	603	743	17	-131	-153	0
767	0	0	-749	153	902	298	-825	527	-271	479	746	-91	-259	-205	0
768	0	0	-704	153	857	275	-780	505	-186	638	838	-19	-104	-120	0
769	0	0	-225	168	393	28	-309	280	-217	626	921	54	-44	-62	0
770	0	0	348	168	-180	-258	264	-6	-29	680	878	230	0	0	0
771	0	0	744	170	-574	-457	659	-202	75	638	966	180	34	64	0
772	0	0	797	188	-609	-492	703	-210	36	795	940	199	56	106	0
773	0	0	642	190	-452	-416	547	-131	31	638	919	166	31	9	0
774	0	0	93	186	93	-139	0	139	-48	640	799	73	-48	-56	0
775	0	0	-566	186	752	190	-659	469	-176	539	834	56	-153	-131	0
776	0	0	-1071	168	1239	451	-1155	703	-240	583	783	112	-155	-172	0
777	0	0	-1393	190	1583	601	-1488	886	-300	504	708	-15	-118	-201	0
778	0	0	-1123	186	1309	468	-1216	747	-192	622	774	97	-42	-170	0
779	0	0	-724	205	929	259	-826	567	-75	663	781	256	-23	-27	0
780	0	0	-113	201	314	-44	-213	257	7	675	867	221	-50	-29	0
781	0	0	379	215	-164	-297	271	25	17	679	871	137	-1	-21	0
782	0	0	532	207	-325	-369	428	-59	-11	692	799	65	-85	-95	0
783	0	0	546	213	-333	-379	439	-60	-42	634	766	97	-190	-166	0
784	0	0	44	205	161	-124	-58	183	-184	580	659	44	-323	-217	0
785	0	0	-584	197	781	193	-682	489	-351	436	647	-83	-547	-417	0
786	0	0	-1151	199	1350	476	-1250	774	-434	496	646	1	-448	-471	0
787	0	0	-1414	217	1631	598	-1522	924	-452	407	560	-85	-498	-411	0
788	0	0	-1179	215	1394	482	-1286	804	-329	496	713	-31	-411	-322	0
789	0	0	-824	217	1041	303	-932	629	-116	620	766	129	-203	-102	0
790	0	0	-78	228	306	-75	-192	267	3	613	921	168	-137	23	0
791	0	0	387	217	-170	-302	278	23	188	690	882	161	-114	54	0
792	0	0	470	228	-242	-349	356	-7	244	750	1022	240	-9	85	0
793	0	0	526	234	-292	-380	409	-29	292	682	1016	137	-71	-29	0
794	0	0	203	230	27	-216	88	128	267	719	948	81	-192	-62	0
795	0	0	-447	230	677	108	-562	453	155	519	954	-50	-261	-95	0
796	0	0	-1028	246	1274	391	-1151	760	17	504	841	-98	-401	-240	0
797	0	0	-1043	225	1268	409	-1155	746	87	562	843	-71	-434	-184	0
798	0	0	-941	226	1167	357	-1054	696	81	527	841	-64	-547	-287	0
799	0	0	-554	223	777	165	-665	500	85	595	909	3	-525	-145	0
800	0	0	179	219	40	-199	69	129	318	698	1068	106	-452	-126	0
801	0	0	750	238	-512	-494	631	-137	343	690	1004	3	-481	-40	0
802	0	0	1059	225	-834	-642	946	-304	285	803	1096	124	-486	-58	0
803	0	0	1045	211	-834	-628	939	-311	333	791	1105	161	-360	-13	0
804	0	0	407	217	-190	-312	298	13	106	680	987	-48	-450	-157	0
805	0	0	-247	228	475	9	-361	351	104	626	1167	73	-457	-155	0
806	0	0	-840	215	1055	312	-947	635	1	599	1096	0	-283	-157	0
807	0	0	-1048	228	1276	410	-1162	752	34	576	1115	116	-215	-98	0
808	0	0	-803	219	1022	292	-912	620	87	760	1208	190	-75	-17	0
809	0	0	-471	211	682	130	-576	446	161	704	1270	182	48	128	0
810	0	0	290	219	-71	-254	180	74	358	938	1346	325	153	190	0
811	0	0	773	205	-568	-489	670	-181	446	896	1292	356	182	335	0
812	0	0	1126	199	-927	-662	1026	-364	411	894	1359	322	149	287	0
813	0	0	791	194	-597	-492	694	-201	261	874	1229	234	120	149	0
814	0	0	270	201	-69	-235	169	66	161	739	1043	50	-48	-98	0
815	0	0	-504	190	694	157	-599	442	-93	634	952	73	-240	-147	0
816	0	0	-1158	176	1334	491	-1246	755	-240	653	909	-19	-366	-283	0
817	0	0	-1397	180	1577	608	-1487	878	-294	562	859	-79	-353	-320	0
818	0	0	-1106	168	1274	469	-1190	721	-271	667	845	-36	-409	-232	0
819	0	0	-717	190	907	263	-812	548	-213	680	824	65	-347	-137	0
820	0	0	25	170	145	-97	-60	157	-9	781	888	42	-364	-58	0
821	0	0	573	170	-403	-371	488	-116	7	851	840	36	-209	27	0
822	0	0	779	170	-609	-474	694	-219	-46	774	894	-3	-283	-46	0
823	0	0	563	172	-391	-367	477	-109	-98	721	836	-34	-252	-67	0
824	0	0	-73	155	228	-41	-150	191	-195	630	783	-48	-409	-164	0
825	0	0	-844	153	997	345	-920	575	-362	523	743	-131	-403	-343	0
826	0	0	-1345	141	1486	602	-1415	813	-329	630	764	-34	-325	-298	0
827	0	0	-1587	147	1734	720	-1660	940	-368	531	787	5	-279	-178	0
828	0	0	-1407	139	1546	634	-1476	842	-238	547	746	42	-271	-143	0
829	0	0	-712	145	857	283	-784	501	75	741	962	256	-7	104	0
830	0	0	-130	151	281	-10	-205	216	87	741	1092	223	21	155	0
831	0	0	540	135	-405	-337	472	-135	238	737	1063	166	40	205	0
832	0	0	783	141	-642	-462	712	-250	267	853	1131	201	124	228	0
833	0	0	513	137	-376	-325	444	-119	162	752	1094	159	89	145	0
834	0	0	-167	133	300	17	-233	216	91	564	935	64	-228	-75	0
835	0	0	-818	122	940	348	-879	531	-75	607	898	-21	-170	-155	0
836	0	0	-1493	128	1621	682	-1557	874	-170	517	807	-69	-327	-215	0
837	0	0	-1505	124	1629	690	-1567	876	-126	591	770	-97	-389	-219	0
838	0	0	-1469	131	1600	669	-1534	865	-225	694	758	-75	-353	-149	0
839	0	0	-1050	131	1181	459	-1115	656	-91	649	760	-48	-273	-38	0
840	0	0	-297	116	413	90	-355	264	64	791	746	13	-250	44	0
841	0	0	187	131	-56	-159	121	37	85	665	781	-25	-341	52	0
842	0	0	359	129	-230	-244	294	-50	56	692	779	15	-300	25	0
843	0	0	195	114	-81	-154	138	16	-83	655	723	-50	-277	31	0
844	0	0	-31	124	155	-46	-93	139	-128	647	715	-129	-325	-91	0
845	0	0	-648	128	776	260	-712	452	-228	485	686	-149	-323	-129	0
846	0	0	-1327	114	1441	606	-1384	777	-343	483	628	-98	-291	-234	0
847	0	0	-1565	95	1660	735	-1612	877	-240	545	721	-91	-135	-157	0
848	0	0	-1352	110	1462	621	-1407	786	-230	591	772	-60	-71	-87	0
849	0	0	-933	104	1037	414	-985	570	-93	694	803	62	65	126	0
850	0	0	-295	114	409	90	-352	261	62	768	904	201	182	238	0
851	0	0	296	116	-180	-206	238	-32	131	781	841	71	199	149	0
852	0	0	511	112	-399	-311	455	-143	223	787	913	178	159	226	0
853	0	0	366	110	-256	-238	311	-73	58	750	783	-19	34	133	0
854	0	0	-35	93	128	-29	-81	110	-50	632	684	-77	-151	-32	0
855	0	0	-702	97	799	302	-750	448	-277	572	611	-155	-263	-122	0
856	0	0	-1348	97	1445	625	-1396	771	-353	506	550	-151	-380	-256	0
857	0	0	-1585	98	1683	743	-1634	890	-463	368	415	-292	-488	-306	0
858	0	0	-1445	87	1532	679	-1488	809	-339	535	516	-164	-389	-217	0
859	0	0	-958	89	1047	434	-1002	568	-232	568	601	-100	-267	-81	0
860	0	0	-134	104	238	15	-186	171	-118	739	682	25	-162	161	0
861	0	0	479	91	-388	-285	433	-148	-21	679	614	-21	-89	135	0
862	0	0	699	100	-599	-399	649	-249	69	704	708	73	-38	126	0
863	0	0	583	100	-483	-341	533	-191	71	620	607	11	11	149	0
864	0	0	10	79	69	-44	-29	74	-40	523	535	-112	-112	-102	0
865	0	0	-662	106	768	278	-715	437	-145	415	494	-205	-128	-128	0
866	0	0	-1329	79	1408	625	-1368	743	-232	428	432	-161	-98	-159	0
867	0	0	-1451	71	1522	690	-1486	796	-182	401	465	-118	-197	-226	0
868	0	0	-1251	89	1340	581	-1295	714	-91	467	595	-1	-135	-98	0
869	0	0	-702	87	789	307	-745	438	-75	533	618	21	-75	-32	0
870	0	0	88	97	9	-92	39	53	50	694	758	164	-1	186	0
871	0	0	673	97	-576	-385	624	-239	182	634	719	122	87	87	0
872	0	0	960	93	-867	-526	913	-387	205	719	859	85	87	215	0
873	0	0	905	95	-810	-500	857	-357	137	636	774	29	81	122	0
874	0	0	368	85	-283	-226	325	-99	13	597	653	-91	-11	-29	0
875	0	0	-387	65	452	161	-419	258	-97	568	603	-46	-42	-106	0
876	0	0	-1009	79	1088	465	-1048	583	-294	461	494	-153	-232	-211	0
877	0	0	-1156	81	1237	537	-1196	659	-223	622	566	-79	-110	-129	0
878	0	0	-1174	81	1255	546	-1214	668	-254	512	626	-180	-164	-114	0
879	0	0	-487	89	576	199	-531	332	-58	673	744	-9	-1	25	0
880	0	0	191	93	-98	-142	144	-2	129	700	706	91	143	87	0
881	0	0	703	98	-605	-400	654	-253	79	671	684	52	-1	73	0
882	0	0	926	67	-859	-496	892	-396	182	776	812	118	65	254	0
883	0	0	678	95	-583	-386	630	-244	13	690	609	-38	-17	48	0
884	0	0	249	106	-143	-177	196	-18	46	667	620	-81	-67	-120	0
885	0	0	-591	89	680	251	-635	384	-225	591	535	-110	-89	-145	0
886	0	0	-1166	87	1253	539	-1209	670	-292	539	486	-129	-205	-207	0
887	0	0	-1428	77	1505	675	-1466	791	-312	560	413	-128	-232	-139	0
888	0	0	-1280	112	1392	584	-1336	752	-273	582	450	-126	-60	-221	0
889	0	0	-747	110	857	318	-802	483	-118	607	556	-56	31	-15	0
890	0	0	2	116	114	-59	-56	115	54	717	671	-44	87	44	0
891	0	0	730	145	-585	-437	657	-220	145	789	758	65	230	178	0
892	0	0	979	149	-830	-564	904	-340	178	760	713	85	178	153	0
893	0	0	888	128	-760	-508	824	-316	182	756	692	29	223	209	0
894	0	0	379	151	-228	-265	303	-38	46	665	661	-40	85	40	0
895	0	0	-244	155	399	44	-321	277	-42	591	657	-83	98	-19	0
896	0	0	-844	143	987	350	-915	565	-170	580	653	-23	46	-93	0
897	0	0	-1036	145	1181	445	-1108	663	-162	527	646	-89	-62	-102	0
898	0	0	-875	143	1018	366	-946	580	-98	611	671	-25	15	-29	0
899	0	0	-429	131	560	149	-494	345	-29	632	663	64	110	29	0
900	0	0	234	149	-85	-191	159	32	149	748	719	164	93	120	0
901	0	0	888	182	-706	-535	797	-262	147	764	841	93	126	159	0
902	0	0	991	184	-807	-587	899	-311	192	768	896	182	128	225	0
903	0	0	890	186	-704	-538	797	-259	100	750	787	46	81	98	0
904	0	0	381	213	-168	-297	274	22	31	861	789	38	-11	69	0
905	0	0	-400	203	603	98	-501	403	-106	649	698	-40	-34	-131	0
906	0	0	-974	201	1175	386	-1074	688	-104	562	675	-1	-131	-143	0
907	0	0	-1246	201	1447	522	-1346	824	-273	566	603	-95	-81	-174	0
908	0	0	-1094	217	1311	438	-1202	764	-114	628	671	42	-19	-128	0
909	0	0	-619	215	834	202	-726	524	-58	644	731	95	98	36	0
910	0	0	153	217	64	-185	44	140	102	754	820	87	131	112	0
911	0	0	637	207	-430	-422	533	-111	157	776	797	100	139	131	0
912	0	0	951	205	-746	-578	848	-270	180	785	867	139	161	137	0
913	0	0	907	209	-698	-558	802	-244	182	781	797	120	133	93	0
914	0	0	428	205	-223	-316	325	-9	25	680	688	25	-19	-56	0
915	0	0	-314	219	533	47	-423	376	-122	523	677	-50	-159	-162	0
916	0	0	-820	221	1041	299	-930	631	-172	547	665	-71	-116	-178	0
917	0	0	-1009	209	1218	400	-1113	713	-176	473	609	-161	-151	-215	0
918	0	0	-906	188	1094	359	-1000	641	-124	483	585	-46	-91	-172	0
919	0	0	-408	168	576	120	-492	372	15	554	651	71	-27	-7	0
920	0	0	277	180	-97	-228	187	41	168	574	797	34	25	31	0
921	0	0	872	151	-721	-511	796	-285	250	750	812	149	161	77	0
922	0	0	1056	149	-907	-602	981	-379	172	772	826	108	246	56	0
923	0	0	895	129	-766	-512	830	-318	147	754	776	139	129	64	0
924	0	0	415	128	-287	-271	351	-79	58	696	750	44	93	-62	0
925	0	0	-342	106	448	118	-395	277	-29	566	710	-9	40	-161	0
926	0	0	-931	85	1016	423	-973	550	-129	601	601	-13	87	-141	0
927	0	0	-1145	67	1212	539	-1178	639	-124	591	760	-60	81	-141	0
928	0	0	-1011	71	1082	470	-1046	576	-60	554	737	50	31	-83	0
929	0	0	-417	42	459	187	-438	250	133	684	873	197	97	98	0
930	0	0	286	54	-232	-170	259	-89	279	729	913	217	197	232	0
931	0	0	907	40	-867	-473	887	-413	349	690	958	143	195	182	0
932	0	0	1000	48	-952	-524	976	-452	296	843	909	178	180	137	0
933	0	0	885	40	-845	-462	865	-402	318	762	909	174	131	112	0
934	0	0	356	42	-314	-199	335	-136	120	599	816	38	-42	-118	0
935	0	0	-299	21	320	139	-309	170	-50	760	783	21	-75	-129	0
936	0	0	-962	29	991	466	-976	510	-139	649	743	48	-190	-244	0
937	0	0	-1191	38	1229	576	-1210	633	-254	659	680	-13	-221	-217	0
938	0	0	-1085	38	1123	523	-1104	580	-188	634	779	-56	-106	-137	0
939	0	0	-599	31	630	284	-614	330	-81	723	741	98	-25	-25	0
940	0	0	73	42	-31	-57	52	5	83	721	985	124	195	139	0
941	0	0	757	44	-713	-400	735	-334	292	764	911	232	234	188	0
942	0	0	1015	40	-975	-527	995	-467	341	845	981	275	370	242	0
943	0	0	866	38	-828	-452	847	-395	209	797	909	170	213	184	0
944	0	0	406	40	-366	-223	386	-163	153	723	826	126	5	91	0
945	0	0	-298	31	329	133	-313	180	-21	620	785	31	79	-65	0
946	0	0	-754	54	808	350	-781	431	-102	599	762	-7	-50	-102	0
947	0	0	-1036	38	1074	499	-1055	556	-170	647	717	27	-64	-145	0
948	0	0	-896	50	946	423	-921	498	-180	613	717	40	-75	-157	0
949	0	0	-352	36	388	158	-370	212	-23	727	863	159	60	40	0
950	0	0	362	25	-337	-193	349	-156	124	746	956	192	164	153	0
951	0	0	973	31	-942	-502	957	-455	174	783	948	180	98	254	0
952	0	0	1122	38	-1084	-580	1103	-523	172	756	876	201	174	217	0
953	0	0	984	46	-938	-515	961	-446	151	733	907	110	122	195	0
954	0	0	420	36	-384	-228	402	-174	48	684	776	56	7	-36	0
955	0	0	-431	21	452	205	-441	236	-112	585	675	65	-102	-120	0
956	0	0	-965	36	1001	464	-983	518	-176	537	646	-38	-141	-242	0
957	0	0	-1201	36	1237	582	-1219	636	-139	653	711	27	-137	-97	0
958	0	0	-1160	31	1191	564	-1175	611	-155	500	682	-50	-215	-131	0
959	0	0	-535	48	583	243	-559	315	56	698	845	118	9	36	0
960	0	0	77	46	-31	-61	54	7	73	764	851	143	54	3	0
961	0	0	684	60	-624	-372	654	-282	174	787	884	192	65	98	0
962	0	0	949	36	-913	-492	931	-438	240	826	975	226	145	170	0
963	0	0	674	32	-642	-353	658	-305	97	781	876	62	56	85	0
964	0	0	166	44	-122	-105	144	-39	15	731	777	38	13	-40	0
965	0	0	-629	44	673	292	-651	358	-139	521	733	-13	-29	-190	0
966	0	0	-1172	46	1218	563	-1195	632	-176	537	688	-25	-97	-143	0
967	0	0	-1333	46	1379	643	-1356	712	-157	566	777	-3	-104	-120	0
968	0	0	-1145	48	1193	548	-1169	620	-106	628	762	71	13	-64	0
969	0	0	-617	52	669	282	-643	360	67	671	838	170	54	97	0
970	0	0	67	62	-5	-64	36	28	128	713	867	180	188	133	0
971	0	0	780	65	-715	-422	747	-325	180	741	873	129	100	149	0
972	0	0	1049	60	-989	-554	1019	-464	263	752	886	238	176	215	0
973	0	0	824	52	-772	-438	798	-360	124	673	807	93	29	21	0
974	0	0	383	50	-333	-216	358	-141	98	702	830	75	31	-9	0
975	0	0	-464	17	481	223	-472	249	-162	597	607	-42	-112	-197	0
976	0	0	-945	19	964	463	-954	491	-201	585	677	-27	-100	-180	0
977	0	0	-1317	0	1317	658	-1317	658	-248	609	593	-52	-129	-178	0
978	0	0	-1144	-15	1129	579	-1136	557	-102	585	741	-40	-81	-133	0
979	0	0	-666	-40	626	353	-646	293	-60	690	772	116	141	50	0
980	0	0	-12	-112	-100	62	44	-106	120	715	863	180	162	197	0
981	0	0	611	-174	-785	-218	698	-479	273	733	871	228	166	180	0
982	0	0	784	-230	-1014	-277	899	-622	248	822	944	273	308	201	0
983	0	0	718	-294	-1012	-212	865	-653	192	795	863	133	246	147	0
984	0	0	159	-333	-492	87	325	-412	133	741	929	129	137	114	0
985	0	0	-544	-335	209	439	-376	-63	-42	543	739	-29	-29	-48	0
986	0	0	-1035	-283	752	659	-893	234	-27	591	760	87	-50	-81	0
987	0	0	-1276	-151	1125	713	-1200	487	-201	539	690	-36	-195	-174	0
988	0	0	-991	17	1008	487	-999	512	-75	574	735	25	-89	-77	0
989	0	0	-405	258	663	73	-534	460	-9	624	772	114	0	9	0
990	0	0	532	574	42	-553	245	308	93	733	820	129	73	102	0
991	0	0	1271	915	-356	-1093	813	279	188	729	896	182	-3	98	0
992	0	0	1689	1276	-413	-1482	1051	431	170	791	836	186	110	197	0
993	0	0	1811	1788	-23	-1799	917	882	133	698	783	91	29	60	0
994	0	0	1476	2312	836	-1894	320	1574	54	673	758	89	-93	13	0
995	0	0	974	2824	1850	-1899	-438	2337	-58	574	677	-38	-228	-120	0
996	0	0	650	3346	2696	-1998	-1023	3021	-164	589	706	-54	-104	-170	0
997	0	0	653	3850	3197	-2251	-1272	3523	-151	593	647	-17	-114	-207	0
998	0	0	1036	4269	3233	-2652	-1098	3751	-106	630	777	27	-25	-64	0
999	0	0	1562	4578	3016	-3070	-727	3797	-50	684	657	93	46	1	0
1000	0	0	2440	4628	2188	-3534	126	3408	81	743	890	172	118	87	0
1001	0	0	2902	4335	1433	-3618	734	2884	170	826	900	261	258	219	0
1002	0	0	2730	3670	940	-3200	895	2305	122	713	904	137	186	199	1
1003	0	0	2282	2904	622	-2593	830	1763	164	725	869	166	155	168	0
1004	0	0	1261	1969	708	-1615	276	1338	-34	651	805	56	50	-3	0
1005	0	0	190	1169	979	-679	-394	1074	-129	525	710	89	-131	-64	0
1006	0	0	-642	599	1241	21	-941	920	-232	583	644	-31	-188	-135	0
1007	0	0	-1164	265	1429	449	-1296	847	-289	556	663	-29	-207	-236	0
1008	0	0	-1028	64	1092	482	-1060	578	-221	657	657	36	-182	-122	0
1009	0	0	-711	-116	595	413	-653	239	-133	607	764	58	-83	3	0
1010	0	0	-10	-221	-211	115	100	-216	81	735	869	199	19	137	0
1011	0	0	567	-265	-832	-151	699	-548	176	812	859	192	71	98	0
1012	0	0	735	-244	-979	-245	857	-611	195	764	851	254	118	180	0
1013	0	0	687	-230	-917	-228	802	-573	197	723	888	205	65	170	0
1014	0	0	178	-221	-399	21	288	-310	58	739	826	46	56	67	0
1015	0	0	-501	-203	298	352	-399	47	-89	636	799	85	13	-79	0
1016	0	0	-1105	-184	921	644	-1013	368	-159	500	702	-9	-54	-149	0
1017	0	0	-1306	-135	1171	720	-1238	518	-161	566	700	-52	-36	-162	0
1018	0	0	-1113	-64	1049	588	-1081	492	-9	562	752	83	3	-52	0
1019	0	0	-543	17	560	263	-551	288	64	611	816	98	-11	5	0
1020	0	0	189	58	-131	-123	160	-36	161	684	904	129	98	98	0
1021	0	0	748	114	-634	-431	691	-260	238	700	857	190	129	170	0
1022	0	0	1158	157	-1001	-657	1079	-422	292	688	904	219	106	228	0
1023	0	0	963	170	-793	-566	878	-311	174	620	869	58	-23	145	0
1024	0	0	471	194	-277	-332	374	-41	67	669	710	83	-87	13	0
1025	0	0	-264	211	475	26	-369	343	-120	490	632	-100	-170	-116	0
1026	0	0	-760	219	979	270	-869	599	-238	585	640	-52	-194	-192	0
1027	0	0	-1117	221	1338	448	-1227	779	-331	469	570	-106	-323	-203	0
1028	0	0	-1022	223	1245	399	-1133	734	-215	537	630	-65	-162	-205	0
1029	0	0	-506	238	744	134	-625	491	-122	517	655	50	-168	-69	0
1030	0	0	168	230	62	-199	53	146	-52	636	777	60	-67	0	0
1031	0	0	758	250	-508	-504	633	-129	108	764	836	131	38	124	0
1032	0	0	986	238	-748	-612	867	-255	149	725	799	112	27	87	0
1033	0	0	785	242	-543	-513	664	-150	65	768	812	32	17	110	0
1034	0	0	294	269	-25	-281	159	122	9	694	733	155	-89	-31	0
1035	0	0	-522	269	791	126	-656	530	-248	564	684	-32	-223	-135	0
1036	0	0	-1021	269	1290	376	-1155	779	-195	549	748	-15	-102	-236	0
1037	0	0	-1352	275	1627	538	-1489	951	-310	550	616	-7	-190	-139	0
1038	0	0	-1110	279	1389	415	-1249	834	-89	618	735	104	-67	-139	0
1039	0	0	-688	283	971	202	-829	627	-56	614	777	110	19	27	0
1040	0	0	33	285	252	-159	-109	268	64	731	845	194	139	100	0
1041	0	0	773	300	-473	-536	623	-86	176	812	938	211	246	197	0
1042	0	0	1002	308	-694	-655	848	-193	205	776	882	131	258	178	0
1043	0	0	894	312	-582	-603	738	-135	205	717	799	139	91	135	0
1044	0	0	521	312	-209	-416	365	51	118	669	843	77	29	32	0
1045	0	0	-247	329	576	-41	-411	452	-44	603	680	54	-64	-124	0
1046	0	0	-786	327	1113	229	-949	720	-147	477	661	-65	-164	-197	0
1047	0	0	-1009	323	1332	343	-1170	827	-159	547	727	-15	-238	-147	0
1048	0	0	-949	337	1286	306	-1117	811	-195	483	574	75	-273	-118	0
1049	0	0	-426	351	777	37	-601	564	-118	568	727	44	-145	19	0
1050	0	0	356	337	-19	-346	187	159	141	715	840	168	13	133	0
1051	0	0	941	358	-583	-649	762	-112	221	708	787	85	52	128	0
1052	0	0	1178	362	-816	-770	997	-227	164	737	770	149	155	203	0
1053	0	0	1150	376	-774	-763	962	-199	184	698	766	151	77	110	0
1054	0	0	610	378	-232	-494	421	73	129	624	776	91	23	-7	0
1055	0	0	-240	376	616	-68	-428	496	-192	492	636	-124	-211	-170	0
1056	0	0	-677	374	1051	151	-864	712	-157	556	609	-1	-188	-170	0
1057	0	0	-1060	395	1455	332	-1257	925	-261	432	613	-93	-170	-186	0
1058	0	0	-795	419	1214	188	-1004	816	-199	653	613	-67	-73	-159	0
1059	0	0	-386	422	808	-18	-597	615	-54	620	680	38	-110	23	0
1060	0	0	256	422	166	-339	45	294	44	657	686	98	1	27	0
1061	0	0	909	430	-479	-669	694	-24	153	741	776	98	114	195	0
1062	0	0	1152	417	-735	-784	943	-159	174	696	834	153	124	159	0
1063	0	0	969	444	-525	-706	747	-40	13	675	783	-3	9	44	0
1064	0	0	568	446	-122	-507	345	162	69	607	708	73	-129	-7	0
1065	0	0	-252	463	715	-105	-483	589	-122	541	566	-50	-151	-155	0
1066	0	0	-710	461	1171	124	-940	816	-205	541	620	-58	-194	-161	0
1067	0	0	-1032	485	1517	273	-1274	1001	-265	434	624	-118	-238	-259	0
1068	0	0	-757	490	1247	133	-1002	868	-188	541	647	-40	-137	-164	0
1069	0	0	-308	504	812	-98	-560	658	-60	614	677	71	-46	-29	0
1070	0	0	402	500	98	-451	152	299	31	583	721	137	-19	77	0
1071	0	0	1124	506	-618	-815	871	-56	161	768	803	281	114	176	0
1072	0	0	1243	535	-708	-889	975	-86	159	562	799	120	36	120	0
1073	0	0	1334	539	-795	-936	1064	-128	232	673	878	129	85	141	0
1074	0	0	724	556	-168	-640	446	194	162	640	735	60	5	-60	0
1075	0	0	98	550	452	-324	-177	501	-98	626	667	-17	-112	-159	0
1076	0	0	-557	570	1127	-6	-842	848	-166	517	601	-34	-162	-244	0
1077	0	0	-875	576	1451	149	-1163	1013	-232	485	679	-97	-252	-271	0
1078	0	0	-727	578	1305	74	-1016	941	-145	523	756	9	-232	-168	0
1079	0	0	-248	595	843	-173	-545	719	-23	585	756	85	-19	-29	0
1080	0	0	479	620	141	-549	169	380	116	655	803	131	21	-3	0
1081	0	0	1027	638	-389	-832	708	124	186	752	838	164	62	102	0
1082	0	0	1316	659	-657	-987	986	1	213	764	888	186	133	129	0
1083	0	0	1152	675	-477	-913	814	99	131	725	779	143	32	54	0
1084	0	0	689	694	5	-691	342	349	46	679	764	75	29	-44	0
1085	0	0	-66	713	779	-323	-422	746	-97	531	733	-62	-143	-104	0
1086	0	0	-739	708	1447	15	-1093	1077	-230	490	694	-31	-155	-172	0
1087	0	0	-858	725	1583	66	-1220	1154	-209	512	663	-98	-192	-240	0
1088	0	0	-792	754	1546	19	-1169	1150	-186	613	628	25	-122	-60	0
1089	0	0	-216	779	995	-281	-605	887	-69	578	702	40	-44	-38	0
1090	0	0	525	777	252	-651	136	514	102	752	845	147	122	116	0
1091	0	0	1180	816	-364	-998	772	226	223	653	843	207	83	159	0
1092	0	0	1471	847	-624	-1159	1047	111	279	679	950	250	186	275	0
1093	0	0	1353	851	-502	-1102	927	174	133	682	787	110	64	98	0
1094	0	0	818	876	58	-847	380	467	89	659	700	100	-44	9	0
1095	0	0	115	898	783	-506	-334	840	-81	543	702	-13	-153	-77	0
1096	0	0	-487	923	1410	-218	-948	1166	-254	556	663	-31	-131	-112	0
1097	0	0	-683	925	1608	-121	-1145	1266	-205	506	663	-135	-188	-162	0
1098	0	0	-597	958	1555	-180	-1076	1256	-188	512	659	17	-91	-118	0
1099	0	0	-70	971	1041	-450	-555	1006	-58	638	733	38	64	5	0
1100	0	0	645	1001	356	-823	144	678	98	708	836	164	161	110	0
1101	0	0	1220	1034	-186	-1127	703	424	209	739	826	166	81	205	0
1102	0	0	1541	1047	-494	-1294	1017	276	219	741	822	201	215	242	0
1103	0	0	1382	1057	-325	-1219	853	366	168	706	818	93	122	100	0
1104	0	0	949	1080	131	-1014	409	605	128	744	764	120	13	54	0
1105	0	0	190	1099	909	-644	-359	1004	-32	523	706	7	-46	-79	0
1106	0	0	-295	1127	1422	-416	-858	1274	-180	597	677	17	-133	-155	0
1107	0	0	-689	1121	1810	-216	-1249	1465	-215	488	636	-42	-151	-205	0
1108	0	0	-443	1134	1577	-345	-1010	1355	-145	634	659	-21	-98	-106	0
1109	0	0	1	1165	1164	-583	-581	1164	-29	599	762	50	-21	58	0
1110	0	0	706	1175	469	-940	118	822	83	694	828	170	42	112	0
1111	0	0	1371	1179	-192	-1275	781	493	289	743	861	217	151	168	0
1112	0	0	1611	1189	-422	-1400	1016	383	228	777	857	159	215	223	0
1113	0	0	1537	1208	-329	-1372	933	439	176	710	776	182	116	104	0
1114	0	0	1026	1187	161	-1106	432	674	42	655	797	108	11	19	0
1115	0	0	373	1214	841	-793	-234	1027	-95	671	663	9	-83	-93	0
1116	0	0	-227	1212	1439	-492	-833	1325	-151	519	680	-95	-126	-124	0
1117	0	0	-450	1202	1652	-376	-1051	1427	-139	486	682	-19	-161	-186	0
1118	0	0	-344	1202	1546	-429	-945	1374	-85	521	663	7	-137	-153	0
1119	0	0	58	1204	1146	-631	-544	1175	-98	609	688	40	-97	-34	0
1120	0	0	875	1189	314	-1032	280	751	128	719	762	161	95	135	0
1121	0	0	1446	1185	-261	-1315	853	462	265	735	820	219	217	149	0
1122	0	0	1691	1156	-535	-1423	1113	310	201	762	793	151	184	164	0
1123	0	0	1538	1162	-376	-1350	957	393	174	700	723	186	147	108	0
1124	0	0	1046	1144	98	-1095	474	621	120	632	737	36	-7	67	0
1125	0	0	283	1121	838	-702	-277	979	-44	541	680	-52	-50	-31	0
1126	0	0	-231	1103	1334	-436	-782	1218	-135	525	624	-5	-97	-153	0
1127	0	0	-503	1080	1583	-288	-1043	1331	-164	527	698	7	-159	-170	0
1128	0	0	-415	1053	1468	-319	-941	1260	-110	481	611	38	-126	-52	0
1129	0	0	16	1024	1008	-520	-496	1016	-85	576	647	104	-89	7	0
1130	0	0	759	999	240	-879	259	619	129	698	741	164	56	64	0
1131	0	0	1277	950	-327	-1113	802	311	131	727	873	124	95	42	0
1132	0	0	1549	907	-642	-1228	1095	132	230	723	787	149	124	112	0
1133	0	0	1320	859	-461	-1089	890	199	194	686	807	131	95	95	0
1134	0	0	801	824	23	-812	389	423	-1	539	721	-58	-29	-114	0
1135	0	0	91	789	698	-440	-303	743	-48	576	663	17	-73	-133	0
1136	0	0	-577	748	1325	-85	-951	1036	-197	436	618	-48	-207	-166	0
1137	0	0	-710	713	1423	-1	-1066	1068	-161	455	717	-19	-155	-207	0
1138	0	0	-696	673	1369	11	-1032	1021	-188	537	659	-58	-93	-147	0
1139	0	0	-182	640	822	-229	-502	731	-58	574	713	-50	-44	11	0
1140	0	0	490	614	124	-552	183	369	122	690	832	120	126	106	0
1141	0	0	1064	585	-479	-824	771	53	157	651	805	129	62	126	0
1142	0	0	1400	537	-863	-968	1131	-163	292	758	826	176	195	232	0
1143	0	0	1223	512	-711	-867	967	-99	184	677	781	108	21	93	0
1144	0	0	694	485	-209	-589	451	138	34	646	698	75	29	0	0
1145	0	0	14	446	432	-230	-209	439	-52	539	704	-48	-75	-98	0
1146	0	0	-615	426	1041	94	-828	733	-164	545	659	-67	-42	-128	0
1147	0	0	-972	403	1375	284	-1173	889	-316	502	568	-83	-178	-261	0
1148	0	0	-791	380	1171	205	-981	775	-79	545	688	42	-91	-19	0
1149	0	0	-365	360	725	2	-545	542	-100	562	733	31	-25	5	0
1150	0	0	389	335	-54	-362	221	140	145	667	791	110	83	95	0
1151	0	0	1000	310	-690	-655	845	-190	228	665	876	157	141	188	0
1152	0	0	1309	318	-991	-813	1150	-336	244	748	797	166	149	201	0
1153	0	0	1173	310	-863	-741	1018	-276	219	723	826	131	135	120	0
1154	0	0	699	292	-407	-495	553	-57	60	620	729	54	38	-7	0
1155	0	0	-8	275	283	-133	-145	279	-71	560	706	29	-85	-118	0
1156	0	0	-650	267	917	191	-783	592	-277	467	634	-93	-234	-240	0
1157	0	0	-823	240	1063	291	-943	651	-194	504	628	-11	-209	-157	0
1158	0	0	-811	236	1047	287	-929	641	-174	486	651	-11	-174	-98	0
1159	0	0	-252	240	492	6	-372	366	-124	614	717	83	-116	-23	0
1160	0	0	385	219	-166	-302	275	26	1	659	735	69	71	40	0
1161	0	0	1029	219	-810	-624	919	-295	234	713	892	192	178	209	0
1162	0	0	1275	195	-1080	-735	1177	-442	194	743	857	161	137	201	0
1163	0	0	1120	178	-942	-649	1031	-382	213	651	838	93	120	209	0
1164	0	0	622	180	-442	-401	532	-131	151	613	752	102	114	85	0
1165	0	0	-139	190	329	-25	-234	259	-93	543	675	27	-29	-46	0
1166	0	0	-669	176	845	246	-757	510	-157	529	644	-11	13	-197	0
1167	0	0	-1027	168	1195	429	-1111	681	-161	490	657	36	-106	-170	0
1168	0	0	-935	168	1103	383	-1019	635	-180	510	675	-40	-83	-164	0
1169	0	0	-378	184	562	97	-470	373	-32	665	723	65	52	36	0
1170	0	0	306	186	-120	-246	213	33	36	680	702	126	114	50	0
1171	0	0	934	170	-764	-552	849	-297	217	750	814	149	162	135	0
1172	0	0	1173	180	-993	-676	1083	-406	221	826	840	133	137	159	0
1173	0	0	998	174	-824	-586	911	-325	161	680	828	104	52	128	0
1174	0	0	560	186	-374	-373	467	-94	91	630	700	62	48	-29	0
1175	0	0	-255	162	417	46	-336	289	-48	554	713	19	-106	-65	0
1176	0	0	-833	164	997	334	-915	580	-217	500	680	-44	-124	-176	0
1177	0	0	-1135	174	1309	480	-1222	741	-147	537	696	17	-71	-102	0
1178	0	0	-1083	168	1251	457	-1167	709	-225	549	669	-71	-77	-114	0
1179	0	0	-418	164	582	127	-500	373	58	632	758	161	60	71	0
1180	0	0	253	180	-73	-216	163	53	184	789	836	209	223	209	0
1181	0	0	938	174	-764	-556	851	-295	304	708	779	192	157	242	0
1182	0	0	1206	176	-1030	-691	1118	-427	320	754	909	174	195	287	0
1183	0	0	1136	182	-954	-659	1045	-386	219	727	847	176	149	192	0
1184	0	0	643	178	-465	-410	554	-143	192	647	810	112	116	-1	0
1185	0	0	-142	180	322	-19	-232	251	-9	554	704	17	-106	-170	0
1186	0	0	-832	180	1012	326	-922	596	-168	444	688	-25	-190	-228	0
1187	0	0	-1028	194	1222	417	-1125	708	-230	574	680	19	-172	-258	0
1188	0	0	-1090	182	1272	454	-1181	727	-184	523	628	1	-228	-114	0
1189	0	0	-485	197	682	144	-583	439	-77	578	781	81	-83	-27	0
1190	0	0	208	205	-3	-206	105	101	162	667	793	133	71	77	0
1191	0	0	832	192	-640	-512	736	-224	230	659	902	98	85	122	0
1192	0	0	1072	201	-871	-636	971	-335	182	766	776	186	176	157	0
1193	0	0	950	194	-756	-572	853	-281	192	640	803	93	100	91	0
1194	0	0	571	213	-358	-392	464	-72	122	663	820	166	46	102	0
1195	0	0	-256	211	467	22	-361	339	-29	572	696	-25	-75	-62	0
1196	0	0	-807	195	1002	306	-904	598	-197	498	673	-44	-114	-188	0
1197	0	0	-1172	199	1371	486	-1271	785	-265	525	578	-11	-141	-184	0
1198	0	0	-1063	201	1264	431	-1163	732	-254	591	595	-29	-102	-226	0
1199	0	0	-592	213	805	189	-698	509	-67	599	715	-13	-36	-67	0
1200	0	0	184	226	42	-205	71	134	67	711	785	143	77	118	0
1201	0	0	769	219	-550	-494	659	-165	186	711	785	137	65	195	0
1202	0	0	1105	225	-880	-665	992	-327	201	814	894	180	98	242	0
1203	0	0	974	230	-744	-602	859	-257	215	690	719	234	29	124	0
1204	0	0	520	228	-292	-374	406	-32	48	675	688	95	29	-23	0
1205	0	0	-161	240	401	-39	-281	320	-31	547	688	15	-118	-15	0
1206	0	0	-790	238	1028	276	-909	633	-176	543	609	5	-153	-147	0
1207	0	0	-1052	236	1288	408	-1170	762	-213	457	684	-11	-141	-137	0
1208	0	0	-974	232	1206	371	-1090	719	-110	514	657	1	-122	-114	0
1209	0	0	-497	230	727	133	-612	478	3	574	649	129	-62	-29	0
1210	0	0	248	248	0	-248	124	124	155	628	847	192	25	141	0
1211	0	0	909	219	-690	-564	799	-235	250	686	853	153	159	217	0
1212	0	0	1200	232	-968	-716	1084	-368	254	746	847	106	226	221	0
1213	0	0	1085	234	-851	-659	968	-308	240	644	746	122	116	129	0
1214	0	0	620	238	-382	-429	501	-72	118	688	706	114	40	64	0
1215	0	0	-91	248	339	-78	-215	293	-9	531	702	-21	-174	-126	0
1216	0	0	-797	248	1045	274	-921	646	-174	481	655	17	-228	-135	0
1217	0	0	-1080	254	1334	413	-1207	794	-219	397	632	-38	-240	-190	0
1218	0	0	-986	226	1212	380	-1099	719	-124	457	708	1	-174	-79	0
1219	0	0	-555	236	791	159	-673	513	-114	558	744	50	-79	-50	0
1220	0	0	155	234	79	-194	38	156	25	620	729	98	3	11	0
1221	0	0	765	238	-527	-501	646	-144	184	721	849	157	159	110	0
1222	0	0	1087	228	-859	-657	973	-315	230	651	776	178	98	176	0
1223	0	0	893	236	-657	-564	775	-210	124	708	768	122	32	182	0
1224	0	0	558	217	-341	-387	449	-62	62	680	752	118	-34	67	0
1225	0	0	-278	232	510	23	-394	371	-102	496	659	-64	-89	-97	0
1226	0	0	-877	232	1109	322	-993	670	-296	498	550	-64	-197	-306	0
1227	0	0	-1126	226	1352	450	-1239	789	-226	434	570	-17	-133	-221	0
1228	0	0	-1090	205	1295	442	-1192	750	-273	457	611	1	-162	-225	0
1229	0	0	-520	209	729	155	-624	469	-79	607	708	19	-52	5	0
1230	0	0	123	221	98	-172	12	159	58	661	758	172	48	112	0
1231	0	0	845	215	-630	-530	737	-207	174	711	795	159	89	133	0
1232	0	0	1041	209	-832	-625	936	-311	213	783	843	207	186	178	0
1233	0	0	934	197	-737	-565	835	-270	110	702	772	133	124	194	0
1234	0	0	489	197	-292	-343	390	-47	32	663	715	48	67	3	0
1235	0	0	-291	190	481	50	-386	335	-52	552	607	19	-36	-62	0
1236	0	0	-820	192	1012	314	-916	602	-197	494	663	-27	-145	-205	0
1237	0	0	-1077	182	1259	447	-1168	720	-133	459	564	100	-100	-141	0
1238	0	0	-1018	182	1200	418	-1109	691	-170	576	622	-3	-75	-129	0
1239	0	0	-601	176	777	212	-689	476	-141	486	711	5	-73	-52	0
1240	0	0	243	168	-75	-205	159	46	91	649	838	114	65	81	0
1241	0	0	764	188	-576	-476	670	-194	135	717	807	149	118	205	0
1242	0	0	1111	161	-950	-636	1030	-394	199	739	807	153	159	97	0
1243	0	0	1023	178	-845	-600	934	-333	225	715	803	176	159	151	0
1244	0	0	480	166	-314	-323	397	-74	0	624	684	-40	9	-65	0
1245	0	0	-194	164	358	15	-276	261	-60	568	636	-29	-79	-83	0
1246	0	0	-861	147	1008	357	-934	577	-265	475	502	-64	-168	-240	0
1247	0	0	-1168	155	1323	506	-1245	739	-201	434	568	-1	-162	-240	0
1248	0	0	-1110	151	1261	479	-1185	706	-267	485	626	-75	-190	-137	0
1249	0	0	-580	155	735	212	-657	445	-114	578	649	-7	-32	-75	0
1250	0	0	186	155	-31	-170	108	62	93	646	737	137	-3	120	0
1251	0	0	771	168	-603	-469	687	-217	153	785	725	141	137	182	0
1252	0	0	1103	153	-950	-628	1026	-398	161	737	830	174	147	207	0
1253	0	0	1113	153	-960	-633	1036	-403	174	679	797	161	151	230	0
1254	0	0	579	147	-432	-363	505	-142	32	620	686	40	-11	69	0
1255	0	0	-247	139	386	54	-316	262	-97	570	611	-23	-62	-151	0
1256	0	0	-782	147	929	317	-855	538	-184	519	585	7	-162	-131	0
1257	0	0	-1158	126	1284	516	-1221	705	-207	475	531	-29	-178	-225	0
1258	0	0	-1032	118	1150	457	-1091	634	-170	498	659	44	-131	-112	0
1259	0	0	-642	124	766	259	-704	445	-108	510	673	-56	-83	-83	0
1260	0	0	121	124	3	-122	59	63	67	673	711	143	114	64	0
1261	0	0	703	131	-572	-417	637	-220	207	665	785	147	67	223	0
1262	0	0	1031	137	-894	-584	962	-378	209	739	764	141	106	263	0
1263	0	0	930	143	-787	-536	858	-322	133	702	810	170	131	176	0
1264	0	0	445	133	-312	-289	378	-89	65	640	704	27	-13	64	0
1265	0	0	-299	129	428	85	-363	278	-104	578	568	-34	-67	-131	0
1266	0	0	-913	124	1037	394	-975	580	-151	417	556	-32	-149	-240	0
1267	0	0	-1197	129	1326	534	-1261	727	-197	432	626	-38	-135	-184	0
1268	0	0	-1113	118	1231	497	-1172	674	-178	430	628	-23	-190	-137	0
1269	0	0	-545	128	673	208	-609	400	-54	564	702	91	-50	-17	0
1270	0	0	66	124	58	-95	4	91	83	624	690	162	89	108	0
1271	0	0	725	124	-601	-424	663	-238	174	694	822	161	141	230	0
1272	0	0	1027	122	-905	-574	966	-391	184	725	787	155	151	203	0
1273	0	0	905	122	-783	-513	844	-330	166	647	797	110	106	180	0
1274	0	0	509	118	-391	-313	450	-136	118	655	616	116	13	-3	0
1275	0	0	-206	116	322	45	-264	219	-69	521	618	-21	29	-102	0
1276	0	0	-830	114	944	358	-887	529	-188	465	516	-42	-168	-234	0
1277	0	0	-1092	116	1208	488	-1150	662	-250	428	582	-52	-182	-104	0
1278	0	0	-958	116	1074	421	-1016	595	-186	467	636	-40	-114	-153	0
1279	0	0	-500	116	616	192	-558	366	-118	547	603	42	-112	-79	0
1280	0	0	170	112	-58	-141	114	27	-13	721	694	69	54	114	0
1281	0	0	789	110	-679	-449	734	-284	199	721	774	248	116	228	0
1282	0	0	1105	122	-983	-613	1044	-430	178	661	807	162	64	184	0
1283	0	0	994	114	-880	-554	937	-383	104	698	824	106	93	178	0
1284	0	0	476	118	-358	-297	417	-120	131	614	682	81	38	48	0
1285	0	0	-312	110	422	101	-367	266	-135	498	613	-17	-23	-124	0
1286	0	0	-805	104	909	350	-857	506	-219	525	628	-25	-137	-186	0
1287	0	0	-1193	106	1299	543	-1246	702	-230	426	597	-91	-122	-89	0
1288	0	0	-1032	89	1121	471	-1076	605	-34	488	549	60	-52	-147	0
1289	0	0	-551	112	663	219	-607	387	-40	539	700	17	48	-7	0
1290	0	0	114	114	0	-114	57	57	114	589	733	87	114	112	0
1291	0	0	752	93	-659	-422	705	-283	162	665	737	118	135	131	0
1292	0	0	1031	110	-921	-570	976	-405	195	692	840	114	153	259	0
1293	0	0	1008	114	-894	-561	951	-390	194	651	704	112	75	151	0
1294	0	0	456	98	-358	-277	407	-130	42	601	630	54	-25	-34	0
1295	0	0	-210	104	314	53	-262	209	-36	527	603	-1	-87	-54	0
1296	0	0	-814	93	907	360	-860	500	-190	469	562	-102	-112	-164	0
1297	0	0	-1118	102	1220	508	-1169	661	-213	430	547	-79	-166	-273	0
1298	0	0	-1034	104	1138	465	-1086	621	-128	494	599	-19	-83	-170	0
1299	0	0	-578	112	690	233	-634	401	-67	549	607	48	-36	-34	0
1300	0	0	257	95	-162	-176	209	-33	131	715	787	141	73	157	0
1301	0	0	777	104	-673	-440	725	-284	199	665	729	110	126	176	0
1302	0	0	1196	108	-1088	-652	1142	-490	380	679	805	203	180	213	0
1303	0	0	1013	98	-915	-555	964	-408	219	622	727	102	52	172	0
1304	0	0	651	95	-556	-373	603	-230	161	653	717	91	139	58	0
1305	0	0	-75	91	166	-8	-120	128	-27	485	665	-58	-64	-54	0
1306	0	0	-691	79	770	306	-730	424	-120	450	614	-73	-50	-161	0
1307	0	0	-918	79	997	419	-957	538	-157	475	560	-62	-93	-118	0
1308	0	0	-858	77	935	390	-896	506	-106	514	661	27	-73	-95	0
1309	0	0	-464	81	545	191	-504	313	-83	550	580	34	-62	-19	0
1310	0	0	215	97	-118	-156	166	-10	147	655	700	129	126	58	0
1311	0	0	853	95	-758	-474	805	-331	199	673	756	197	60	147	0
1312	0	0	1095	98	-997	-596	1046	-449	195	677	774	98	153	98	0
1313	0	0	1108	102	-1006	-605	1057	-452	296	620	743	147	62	118	0
1314	0	0	519	104	-415	-311	467	-155	36	690	638	-29	83	32	0
1315	0	0	-78	106	184	-14	-131	145	48	448	613	-27	-79	-85	0
1316	0	0	-741	85	826	328	-783	455	-151	438	572	11	-133	-159	0
1317	0	0	-1046	98	1144	474	-1095	621	-256	469	475	-104	-168	-195	0
1318	0	0	-927	91	1018	418	-972	554	-110	485	583	38	-83	-52	0
1319	0	0	-520	98	618	211	-569	358	-151	465	585	-17	-32	-36	0
1320	0	0	255	112	-143	-183	199	-15	131	644	719	139	100	131	0
1321	0	0	864	83	-781	-473	822	-349	188	667	814	100	203	263	0
1322	0	0	1182	106	-1076	-644	1129	-485	192	647	754	85	176	151	0
1323	0	0	1095	87	-1008	-591	1051	-460	195	692	758	98	131	209	0
1324	0	0	680	100	-580	-390	630	-240	141	642	688	102	64	79	0
1325	0	0	-21	85	106	-32	-63	95	-29	576	622	0	-31	-48	0
1326	0	0	-730	73	803	328	-766	438	-172	469	523	-65	-159	-143	0
1327	0	0	-900	77	977	411	-938	527	-108	459	613	-15	-139	-155	0
1328	0	0	-956	93	1049	431	-1002	571	-186	533	597	-34	-95	-141	0
1329	0	0	-423	89	512	167	-467	300	-13	566	667	118	-7	-34	0
1330	0	0	234	97	-137	-165	185	-20	95	692	756	116	116	184	0
1331	0	0	824	81	-743	-452	783	-331	250	706	855	143	190	176	0
1332	0	0	1126	87	-1039	-606	1082	-476	372	694	863	232	254	166	0
1333	0	0	930	79	-851	-504	890	-386	277	682	857	176	114	228	0
1334	0	0	356	81	-275	-218	315	-97	95	671	737	85	0	5	0
1335	0	0	-311	75	386	118	-348	230	58	568	696	114	-17	-54	0
1336	0	0	-879	75	954	402	-916	514	-129	510	649	-34	-85	-195	0
1337	0	0	-1225	67	1292	579	-1258	679	-120	502	669	60	-143	-155	0
1338	0	0	-1156	89	1245	533	-1200	667	-114	510	611	112	-91	-83	0
1339	0	0	-650	89	739	280	-694	414	-17	580	785	120	-81	0	0
1340	0	0	47	85	38	-66	4	61	213	614	812	217	75	65	0
1341	0	0	632	87	-545	-359	588	-229	258	692	840	201	106	108	0
1342	0	0	979	81	-898	-530	938	-408	320	766	958	194	221	250	0
1343	0	0	824	89	-735	-456	779	-323	164	665	756	91	69	19	0
1344	0	0	420	91	-329	-255	374	-119	133	708	756	129	21	56	0
1345	0	0	-400	83	483	158	-441	283	-102	492	659	-17	-135	-85	0
1346	0	0	-890	87	977	401	-933	532	-201	479	570	-64	-190	-258	0
1347	0	0	-1354	95	1449	629	-1401	772	-273	496	467	-46	-267	-306	0
1348	0	0	-1186	100	1286	543	-1236	693	-205	485	593	5	-197	-151	0
1349	0	0	-714	93	807	310	-760	450	-162	587	659	56	-118	-89	0
1350	0	0	-58	97	155	-19	-106	126	-46	616	696	46	-40	-17	0
1351	0	0	630	93	-537	-361	583	-222	230	723	822	145	141	79	0
1352	0	0	812	102	-710	-457	761	-304	67	618	739	25	42	7	0
1353	0	0	841	131	-710	-486	775	-289	131	653	750	87	98	116	0
1354	0	0	257	145	-112	-201	184	16	38	568	659	87	-19	1	0
1355	0	0	-435	143	578	146	-506	360	-102	510	568	-46	-116	-97	0
1356	0	0	-1090	159	1249	465	-1169	704	-221	457	521	-147	-116	-186	0
1357	0	0	-1436	164	1600	636	-1518	882	-294	448	452	-168	-126	-236	0
1358	0	0	-1360	166	1526	597	-1443	846	-236	419	527	-71	-162	-112	0
1359	0	0	-774	174	948	300	-861	561	-54	562	537	60	-11	19	0
1360	0	0	-84	162	246	-39	-165	204	93	634	657	104	149	184	0
1361	0	0	521	157	-364	-339	442	-103	67	537	675	38	27	162	0
1362	0	0	879	164	-715	-521	797	-275	223	646	810	131	223	296	0
1363	0	0	802	178	-624	-490	713	-223	137	622	694	19	87	118	0
1364	0	0	353	194	-159	-273	256	17	95	589	603	120	56	52	0
1365	0	0	-465	215	680	125	-572	447	-205	514	539	-73	-97	-147	0
1366	0	0	-948	225	1173	361	-1060	699	-225	448	545	-67	-147	-203	0
1367	0	0	-1321	234	1555	543	-1438	894	-188	384	479	-38	-238	-217	0
1368	0	0	-1277	228	1505	524	-1391	866	-265	386	517	-91	-246	-155	0
1369	0	0	-848	226	1074	311	-961	650	-129	521	613	-50	-79	-31	0
1370	0	0	-92	226	318	-67	-205	272	46	521	694	46	11	9	0
1371	0	0	422	228	-194	-325	308	17	166	523	692	97	23	50	0
1372	0	0	765	232	-533	-498	649	-150	116	684	779	124	108	120	0
1373	0	0	702	225	-477	-463	589	-126	34	570	682	52	-75	145	0
1374	0	0	251	219	-32	-235	141	93	25	638	653	23	13	-60	0
1375	0	0	-638	205	843	216	-740	524	-112	382	541	-21	-298	-126	0
1376	0	0	-1103	223	1326	440	-1214	774	-188	479	616	-100	-238	-207	0
1377	0	0	-1461	228	1689	616	-1575	958	-296	453	582	-40	-265	-252	0
1378	0	0	-1393	215	1608	589	-1500	911	-267	380	624	-67	-213	-347	0
1379	0	0	-844	213	1057	315	-950	635	-129	582	735	15	-64	-128	0
1380	0	0	-194	205	399	-5	-296	302	52	541	810	151	89	-75	0
1381	0	0	424	192	-232	-308	328	-20	188	665	890	195	178	112	0
1382	0	0	723	188	-535	-455	629	-173	166	735	871	207	219	129	0
1383	0	0	625	170	-455	-397	540	-142	269	682	834	226	164	143	0
1384	0	0	4	143	139	-73	-67	141	44	622	731	75	83	21	0
1385	0	0	-701	139	840	281	-770	489	-48	481	733	31	-64	-75	0
1386	0	0	-1292	126	1418	583	-1355	772	-153	448	649	-29	-141	-242	0
1387	0	0	-1581	116	1697	732	-1639	906	-219	417	587	-27	-238	-188	0
1388	0	0	-1527	98	1625	714	-1576	861	-180	469	646	46	-236	-261	0
1389	0	0	-956	89	1045	433	-1000	567	-89	523	632	75	-271	-135	0
1390	0	0	-254	79	333	87	-293	206	-44	525	704	87	-114	-95	0
1391	0	0	328	69	-259	-198	293	-95	32	725	729	98	-31	-87	0
1392	0	0	562	58	-504	-310	533	-223	9	614	717	135	-97	-1	0
1393	0	0	475	64	-411	-269	443	-173	-42	556	616	95	-201	-77	0
1394	0	0	-61	65	126	-2	-93	95	-89	535	624	-13	-221	-124	0
1395	0	0	-922	46	968	438	-945	507	-207	386	527	-85	-279	-294	0
1396	0	0	-1596	56	1652	770	-1624	854	-347	362	409	-73	-341	-304	0
1397	0	0	-1883	60	1943	911	-1913	1001	-331	465	494	7	-258	-337	0
1398	0	0	-1916	56	1972	930	-1944	1014	-347	356	469	-120	-269	-281	0
1399	0	0	-1305	54	1359	625	-1332	706	-188	486	632	25	-124	-122	0
1400	0	0	-631	73	704	279	-667	388	-56	574	700	124	36	-21	0
1401	0	0	123	58	-65	-90	94	-3	-5	644	820	124	120	25	0
1402	0	0	612	65	-547	-338	579	-241	172	618	739	97	129	93	0
1403	0	0	541	64	-477	-302	509	-206	64	682	680	110	139	139	0
1404	0	0	106	64	-42	-85	74	11	-79	517	572	-5	-23	-145	0
1405	0	0	-562	60	622	251	-592	341	-137	448	500	-48	-207	-116	0
1406	0	0	-1220	60	1280	580	-1250	670	-294	393	382	-102	-279	-195	0
1407	0	0	-1618	62	1680	778	-1649	871	-417	240	314	-129	-366	-343	0
1408	0	0	-1622	56	1678	783	-1650	867	-343	339	349	-133	-374	-329	0
1409	0	0	-1233	64	1297	584	-1265	680	-304	471	432	-95	-294	-176	0
1410	0	0	-544	65	609	239	-576	337	-269	444	486	-67	-248	-137	0
1411	0	0	-82	67	149	7	-115	108	-157	558	591	17	-184	-67	0
1412	0	0	132	67	-65	-99	98	1	-110	510	475	29	-215	-106	0
1413	0	0	-3	62	65	-29	-34	63	-151	535	481	-44	-234	-141	0
1414	0	0	-667	64	731	301	-699	397	-223	355	452	-77	-263	-180	0
1415	0	0	-1412	60	1472	676	-1442	766	-459	376	413	-131	-335	-294	0
1416	0	0	-2186	62	2248	1062	-2217	1155	-481	192	368	-201	-393	-420	0
1417	0	0	-2582	58	2640	1262	-2611	1349	-552	226	428	-225	-263	-432	0
1418	0	0	-2586	60	2646	1263	-2616	1353	-519	318	393	-157	-304	-360	0
1419	0	0	-2202	56	2258	1073	-2230	1157	-347	339	430	-19	-281	-374	0
1420	0	0	-1533	79	1612	727	-1572	845	-246	329	504	-15	-228	-298	0
1421	0	0	-805	58	863	373	-834	460	-137	432	636	-13	-310	-242	0
1422	0	0	-516	71	587	222	-551	329	-100	382	661	-3	-331	-215	0
1423	0	0	-531	58	589	236	-560	323	-120	372	605	-11	-452	-283	0
1424	0	0	-926	73	999	426	-962	536	-199	337	601	-50	-407	-407	0
1425	0	0	-1508	65	1573	721	-1540	819	-267	240	595	-93	-469	-426	0
1426	0	0	-2004	64	2068	970	-2036	1066	-291	269	566	-31	-415	-463	0
1427	0	0	-2317	69	2386	1124	-2351	1227	-298	221	746	128	-302	-413	0
1428	0	0	-2212	75	2287	1068	-2249	1181	-215	419	791	141	-186	-312	0
1429	0	0	-1802	79	1881	861	-1841	980	3	549	1092	337	240	-102	0
1430	0	0	-1195	67	1262	564	-1228	664	46	519	1032	281	248	-31	0
1431	0	0	-423	65	488	179	-455	276	230	711	1144	500	450	34	0
1432	0	0	-31	60	91	-14	-61	75	244	680	1121	386	442	91	0
1433	0	0	150	38	-112	-94	131	-37	145	663	950	184	190	42	0
1434	0	0	-87	31	118	28	-102	74	15	525	828	133	19	-118	0
1435	0	0	-654	11	665	321	-659	338	-149	362	688	-42	-366	-316	0
1436	0	0	-1015	-11	1004	513	-1009	496	-335	322	490	-69	-603	-541	0
1437	0	0	-1208	-60	1148	634	-1178	544	-547	374	432	-114	-768	-537	0
1438	0	0	-1066	-106	960	586	-1013	427	-531	306	351	-46	-938	-669	0
1439	0	0	-533	-184	349	358	-441	82	-525	453	403	-9	-904	-500	0
1440	0	0	-2	-273	-271	137	134	-272	-492	393	531	-15	-752	-407	0
1441	0	0	555	-329	-884	-113	719	-606	-327	618	574	112	-504	-287	0
1442	0	0	659	-353	-1012	-153	835	-682	-238	647	657	97	-360	-207	0
1443	0	0	361	-356	-717	-2	539	-536	-316	543	618	73	-306	-184	0
1444	0	0	-132	-271	-139	201	3	-205	-203	483	673	-34	-124	-141	0
1445	0	0	-965	-129	836	547	-900	353	-366	432	531	-87	-122	-221	0
1446	0	0	-1424	60	1484	682	-1454	772	-310	370	479	-29	-135	-289	0
1447	0	0	-1531	310	1841	610	-1686	1075	-298	399	488	-21	-112	-190	0
1448	0	0	-1129	700	1829	214	-1479	1264	-219	372	640	1	-52	-52	0
1449	0	0	-236	1063	1299	-413	-767	1181	-131	533	597	0	-60	-98	0
1450	0	0	865	1472	607	-1168	129	1039	-31	611	744	122	-44	40	0
1451	0	0	1890	2025	135	-1957	877	1080	-3	663	764	151	-1	71	0
1452	0	0	2661	2580	-81	-2620	1371	1249	-23	696	644	89	-97	73	0
1453	0	0	2923	3115	192	-3019	1365	1653	-95	616	634	48	-213	-64	0
1454	0	0	2762	3687	925	-3224	918	2306	-213	564	438	-64	-366	-174	0
1455	0	0	2228	4200	1972	-3214	128	3086	-267	446	440	-147	-438	-236	0
1456	0	0	1751	4661	2910	-3206	-579	3785	-341	389	250	-269	-589	-455	0
1457	0	0	1543	4972	3429	-3257	-943	4200	-308	444	273	-244	-450	-366	0
1458	0	0	1425	4979	3554	-3202	-1064	4266	-384	393	275	-228	-465	-323	0
1459	0	0	1771	4591	2820	-3181	-524	3705	-223	591	411	-79	-244	-155	1
1460	0	0	1979	3864	1885	-2921	47	2874	-184	644	485	-95	-124	-25	0
1461	0	0	2217	2927	710	-2572	753	1818	-1	719	576	129	17	108	0
1462	0	0	2056	1868	-188	-1962	1122	840	128	696	597	118	100	186	0
1463	0	0	1601	1072	-529	-1336	1065	271	69	680	607	71	56	122	0
1464	0	0	934	508	-426	-721	680	41	118	647	622	133	102	120	0
1465	82	0	7	164	157	-85	-75	160	-77	481	570	-21	-98	-60	0
1466	82	0	-649	-21	628	335	-638	303	-149	535	531	-131	-9	-149	0
1467	82	0	-1198	-197	1001	697	-1099	402	-149	438	500	-79	-77	-106	0
1468	82	0	-1118	-302	816	710	-967	257	-79	488	453	48	-153	-112	0
1469	82	0	-748	-304	444	526	-596	70	42	624	572	81	69	15	0
1470	82	0	-166	-261	-95	213	-35	-178	112	562	638	95	65	7	0
1471	82	0	468	-234	-702	-117	585	-468	275	677	675	159	73	91	0
1472	82	0	776	-203	-979	-286	877	-591	279	774	725	248	186	137	0
1473	82	0	780	-188	-968	-296	874	-578	213	657	741	62	40	48	0
1474	82	0	378	-157	-535	-110	456	-346	186	702	671	161	77	52	0
1475	82	0	-323	-95	228	209	-275	66	-27	508	591	27	-104	-89	0
1476	82	0	-694	-17	677	355	-685	330	-1	525	576	-11	-31	-164	0
1477	82	0	-1042	48	1090	497	-1066	569	-93	514	529	-38	-83	-155	0
1478	82	0	-861	110	971	375	-916	540	62	541	521	-13	-52	-50	0
1479	82	0	-381	135	516	123	-448	325	100	589	533	15	1	-11	0
1480	82	0	416	176	-240	-296	328	-32	238	692	605	85	102	126	0
1481	82	0	1081	199	-882	-640	981	-341	378	680	708	234	110	168	0
1482	82	0	1326	221	-1105	-773	1215	-442	232	661	541	102	42	54	0
1483	82	0	1353	232	-1121	-792	1237	-444	265	651	609	91	-58	73	0
1484	82	0	856	240	-616	-548	736	-188	87	620	550	-36	-83	-46	0
1485	82	0	184	242	58	-213	63	150	-77	504	395	-114	-289	-201	0
1486	82	0	-522	242	764	140	-643	503	-184	552	337	-114	-337	-304	0
1487	82	0	-904	236	1140	334	-1022	688	-298	415	356	-225	-419	-436	0
1488	82	0	-838	238	1076	300	-957	657	-197	498	370	-67	-366	-285	0
1489	82	0	-500	244	744	128	-622	494	-112	543	413	-50	-244	-180	0
1490	82	0	99	236	137	-167	-19	186	-9	620	469	31	-199	-157	0
1491	82	0	638	250	-388	-444	513	-69	170	665	589	114	-38	13	0
1492	82	0	949	269	-680	-609	814	-205	238	677	556	141	23	36	0
1493	82	0	930	263	-667	-596	798	-202	190	673	616	129	17	-15	0
1494	82	0	432	277	-155	-354	293	61	34	616	570	120	3	-21	0
1495	82	0	-250	269	519	-9	-384	394	-56	566	552	-29	-36	-211	0
1496	82	0	-879	283	1162	298	-1020	722	-151	543	420	-13	-100	-275	0
1497	82	0	-1179	287	1466	446	-1322	876	-159	550	506	-34	-87	-195	0
1498	82	0	-1067	285	1352	391	-1209	818	-112	587	516	-1	-44	-157	0
1499	82	0	-633	296	929	168	-781	612	15	647	599	48	-7	-65	0
1500	82	0	47	306	259	-176	-106	282	29	731	583	73	44	27	0
1501	82	0	740	306	-434	-523	587	-64	236	770	721	159	180	126	0
1502	82	0	1047	314	-733	-680	890	-209	98	746	626	149	89	131	0
1503	82	0	1132	327	-805	-729	968	-239	188	690	696	108	139	27	0
1504	82	0	658	335	-323	-496	490	6	67	622	574	7	27	-13	0
1505	82	0	29	331	302	-180	-136	316	-32	517	558	-17	-97	-184	0
1506	82	0	-604	333	937	135	-770	635	-162	521	506	-83	-159	-182	0
1507	82	0	-910	343	1253	283	-1081	798	-192	378	506	-89	-155	-265	0
1508	82	0	-925	349	1274	288	-1099	811	-186	469	533	-85	-73	-137	0
1509	82	0	-419	366	785	26	-602	575	-81	471	628	-15	-29	-52	0
1510	82	0	305	372	67	-338	119	219	-3	603	694	91	34	89	0
1511	82	0	946	368	-578	-657	762	-105	149	564	727	131	141	135	0
1512	82	0	1275	395	-880	-835	1077	-242	128	642	715	149	223	209	0
1513	82	0	1322	374	-948	-848	1135	-287	114	614	679	25	133	147	0
1514	82	0	795	376	-419	-585	607	-21	-38	547	665	-13	31	77	0
1515	82	0	101	393	292	-247	-95	342	-153	374	593	-64	-151	-44	0
1516	82	0	-509	395	904	57	-706	649	-254	422	543	-100	-112	-116	0
1517	82	0	-900	386	1286	257	-1093	836	-323	337	597	-58	-190	3	0
1518	82	0	-910	403	1313	253	-1111	858	-320	461	558	-46	3	-36	0
1519	82	0	-485	411	896	37	-690	653	-176	479	634	31	0	-7	0
1520	82	0	216	419	203	-317	6	311	-38	599	756	195	155	182	0
1521	82	0	742	428	-314	-585	528	57	-11	583	812	180	195	242	0
1522	82	0	1122	440	-682	-781	902	-121	71	647	781	180	281	250	0
1523	82	0	1057	450	-607	-753	832	-78	44	622	818	97	178	325	0
1524	82	0	585	450	-135	-517	360	157	-95	517	680	9	114	100	0
1525	82	0	-21	452	473	-215	-247	462	-228	457	583	-27	-40	23	0
1526	82	0	-630	483	1113	73	-871	798	-281	475	537	-32	-110	-9	0
1527	82	0	-828	498	1326	165	-1077	912	-397	442	485	-172	-104	-129	0
1528	82	0	-699	486	1185	106	-942	835	-259	488	469	-50	-114	-15	0
1529	82	0	-353	508	861	-77	-607	684	-273	535	521	-145	-15	48	0
1530	82	0	456	516	60	-486	198	288	-131	640	578	-38	69	97	0
1531	82	0	1035	519	-516	-777	775	1	-17	609	601	108	129	184	0
1532	82	0	1407	533	-874	-970	1140	-170	58	634	665	71	102	294	0
1533	82	0	1287	541	-746	-914	1016	-102	36	605	589	38	21	211	0
1534	82	0	829	556	-273	-692	551	141	-65	593	492	9	-11	81	0
1535	82	0	10	566	556	-288	-273	561	-230	659	436	-60	3	-19	0
1536	82	0	-583	582	1165	0	-874	873	-291	459	347	-137	-184	-190	0
1537	82	0	-1027	587	1614	220	-1320	1100	-294	521	420	-199	-110	-161	0
1538	82	0	-1061	591	1652	235	-1356	1121	-283	471	356	-147	-145	-126	0
1539	82	0	-564	603	1167	-19	-865	885	-81	572	504	13	-15	56	0
1540	82	0	48	624	576	-336	-264	600	5	628	514	-15	137	122	0
1541	82	0	733	646	-87	-689	410	279	172	692	547	137	225	250	0
1542	82	0	1159	659	-500	-909	829	79	337	764	659	120	296	329	0
1543	82	0	1143	684	-459	-913	801	112	203	710	552	25	221	232	0
1544	82	0	634	694	60	-664	287	377	108	597	545	21	147	211	0
1545	82	0	-58	700	758	-321	-408	729	-77	498	388	-46	25	-3	0
1546	82	0	-615	723	1338	-54	-976	1030	-149	496	496	-100	48	21	0
1547	82	0	-1003	741	1744	131	-1373	1242	-259	446	380	-149	-65	-42	0
1548	82	0	-813	750	1563	31	-1188	1156	-91	496	463	-42	69	-3	0
1549	82	0	-491	770	1261	-139	-876	1015	-3	452	459	-81	128	91	0
1550	82	0	359	801	442	-580	-41	621	176	552	543	0	221	133	0
1551	82	0	944	820	-124	-882	534	348	250	624	706	97	345	323	0
1552	82	0	1351	849	-502	-1100	926	173	213	634	616	67	289	161	0
1553	82	0	1404	867	-537	-1135	970	165	246	696	649	89	269	242	0
1554	82	0	885	896	11	-890	437	453	85	502	618	-23	151	135	0
1555	82	0	167	892	725	-529	-279	808	44	455	496	-11	52	-23	0
1556	82	0	-561	913	1474	-176	-1017	1193	-97	446	438	-141	23	-141	0
1557	82	0	-811	931	1742	-60	-1276	1336	-143	403	533	-60	-98	-172	0
1558	82	0	-758	960	1718	-101	-1238	1339	-56	469	545	-48	40	-91	0
1559	82	0	-324	964	1288	-320	-806	1126	34	506	646	27	106	-19	0
1560	82	0	446	979	533	-712	-43	756	153	603	710	87	300	116	0
1561	82	0	1097	1028	-69	-1062	583	479	310	636	841	205	329	246	0
1562	82	0	1553	1039	-514	-1296	1033	262	442	690	830	188	341	217	0
1563	82	0	1565	1055	-510	-1310	1037	272	411	626	834	228	275	343	0
1564	82	0	1138	1080	-58	-1109	598	511	341	514	795	97	269	114	0
1565	82	0	495	1088	593	-791	-49	840	211	564	791	139	195	69	0
1566	82	0	-116	1096	1212	-490	-664	1154	89	420	667	77	1	-97	0
1567	82	0	-436	1119	1555	-341	-995	1337	25	547	735	126	46	-29	0
1568	82	0	-452	1138	1590	-343	-1021	1364	23	485	646	56	-9	-108	0
1569	82	0	114	1136	1022	-625	-454	1079	133	585	836	106	106	52	0
1570	82	0	759	1152	393	-955	183	772	236	624	770	225	77	151	0
1571	82	0	1421	1160	-261	-1290	841	449	349	659	847	269	153	219	0
1572	82	0	1892	1177	-715	-1534	1303	231	327	694	851	184	178	217	0
1573	82	0	1873	1169	-704	-1521	1288	232	306	696	810	304	147	246	0
1574	82	0	1421	1175	-246	-1298	833	464	161	580	752	106	54	67	0
1575	82	0	701	1164	463	-932	119	813	32	483	700	7	-69	-48	0
1576	82	0	91	1175	1084	-633	-496	1129	-100	485	554	-3	-128	-141	0
1577	82	0	-324	1175	1499	-425	-911	1337	-195	442	582	-11	-168	-122	0
1578	82	0	-330	1169	1499	-419	-914	1334	-131	436	628	-13	-178	-133	0
1579	82	0	38	1169	1131	-603	-546	1150	-110	506	601	-9	-164	-65	0
1580	82	0	758	1171	413	-964	172	792	172	636	653	141	60	97	0
1581	82	0	1425	1152	-273	-1288	849	439	176	614	729	97	106	129	0
1582	82	0	1759	1152	-607	-1455	1183	272	207	659	684	219	201	172	0
1583	82	0	1722	1115	-607	-1418	1164	254	172	665	649	114	131	162	0
1584	82	0	1293	1115	-178	-1204	735	468	106	634	677	79	143	65	0
1585	82	0	530	1092	562	-811	-16	827	-56	479	620	9	-73	15	0
1586	82	0	-198	1059	1257	-430	-727	1158	-188	432	549	-100	-118	-143	0
1587	82	0	-524	1026	1550	-251	-1037	1288	-182	459	502	-31	-147	-145	0
1588	82	0	-558	999	1557	-220	-1057	1278	-145	527	483	5	-29	-40	0
1589	82	0	-36	970	1006	-467	-521	988	-31	566	682	97	-19	0	0
1590	82	0	582	940	358	-761	112	649	42	550	741	89	38	145	0
1591	82	0	1303	919	-384	-1111	843	267	292	647	836	145	254	197	0
1592	82	0	1599	886	-713	-1242	1156	86	269	655	787	131	201	335	0
1593	82	0	1677	845	-832	-1261	1254	6	213	655	727	139	267	199	0
1594	82	0	1161	803	-358	-982	759	222	230	591	675	201	168	91	0
1595	82	0	429	768	339	-598	45	553	42	558	605	23	67	-21	0
1596	82	0	-231	731	962	-250	-596	846	-149	469	467	-1	-135	-190	0
1597	82	0	-642	710	1352	-34	-997	1031	-151	440	549	44	-126	-124	0
1598	82	0	-605	646	1251	-20	-928	948	-75	485	580	-15	-77	-176	0
1599	82	0	-202	636	838	-217	-520	737	-19	587	655	67	50	-31	0
1600	82	0	551	593	42	-572	254	317	65	607	671	60	79	13	0
1601	82	0	1132	558	-574	-845	853	-8	182	651	805	226	128	225	0
1602	82	0	1528	533	-995	-1030	1261	-231	217	682	744	166	161	174	0
1603	82	0	1400	508	-892	-954	1146	-192	188	605	679	128	120	110	0
1604	82	0	1023	490	-533	-756	778	-21	135	572	729	65	106	62	0
1605	82	0	119	452	333	-285	-107	392	5	479	589	-36	-21	-89	0
1606	82	0	-476	424	900	26	-688	662	-176	465	562	-44	-137	-151	0
1607	82	0	-836	413	1249	211	-1042	831	-157	475	552	-36	-149	-172	0
1608	82	0	-906	386	1292	260	-1099	839	-197	475	547	7	-65	-141	0
1609	82	0	-408	368	776	20	-592	572	-48	531	657	32	-50	48	0
1610	82	0	248	358	110	-303	69	234	44	593	690	46	40	114	0
1611	82	0	1025	337	-688	-681	856	-175	271	725	733	223	209	201	0
1612	82	0	1321	322	-999	-821	1160	-338	188	605	768	238	186	279	0
1613	82	0	1412	318	-1094	-865	1253	-388	213	688	700	188	166	209	0
1614	82	0	868	300	-568	-584	718	-134	161	525	688	170	120	91	0
1615	82	0	185	285	100	-235	42	192	114	494	628	40	5	-52	0
1616	82	0	-462	265	727	98	-594	496	-62	399	636	-34	-34	-120	0
1617	82	0	-873	254	1127	309	-1000	690	-145	477	611	-17	-83	-145	0
1618	82	0	-873	246	1119	313	-996	682	-100	463	595	15	-128	-124	0
1619	82	0	-361	244	605	58	-483	424	91	562	700	85	83	69	0
1620	82	0	360	252	-108	-306	234	72	143	500	754	129	54	21	0
1621	82	0	1086	258	-828	-672	957	-285	248	702	783	178	246	248	0
1622	82	0	1415	236	-1179	-825	1297	-471	395	644	803	149	252	207	0
1623	82	0	1469	236	-1233	-852	1351	-498	327	644	797	195	184	221	0
1624	82	0	944	225	-719	-584	831	-247	197	599	700	75	100	71	0
1625	82	0	300	221	-79	-260	189	71	64	543	655	48	1	0	0
1626	82	0	-380	219	599	80	-489	409	-56	452	630	-5	-67	-178	0
1627	82	0	-906	209	1115	348	-1010	662	-182	436	574	-50	-180	-166	0
1628	82	0	-817	205	1022	306	-919	613	-162	510	570	-25	-106	-153	0
1629	82	0	-423	217	640	103	-531	428	-21	504	710	23	-17	-25	0
1630	82	0	240	213	-27	-226	133	93	73	510	680	81	1	29	0
1631	82	0	915	209	-706	-562	810	-248	314	614	733	170	137	161	0
1632	82	0	1171	205	-966	-688	1068	-380	215	614	651	180	81	147	0
1633	82	0	1219	195	-1024	-707	1121	-414	178	603	717	157	83	98	0
1634	82	0	651	194	-457	-422	554	-131	106	479	624	100	21	-7	0
1635	82	0	10	190	180	-100	-85	185	-81	527	587	0	-17	-83	0
1636	82	0	-664	205	869	229	-766	537	-170	446	552	-122	-79	-261	0
1637	82	0	-986	203	1189	391	-1087	696	-226	465	585	7	-139	-85	0
1638	82	0	-999	209	1208	395	-1103	708	-186	506	500	-54	-93	-153	0
1639	82	0	-549	203	752	173	-650	477	-87	486	572	-1	-17	-36	0
1640	82	0	128	213	85	-170	21	149	102	578	675	122	122	122	0
1641	82	0	854	197	-657	-525	755	-230	201	640	655	170	141	159	0
1642	82	0	1194	199	-995	-696	1094	-398	201	541	686	102	180	143	0
1643	82	0	1244	226	-1018	-735	1131	-396	192	566	710	133	162	137	0
1644	82	0	735	219	-516	-477	625	-148	108	434	601	-7	29	-31	0
1645	82	0	16	194	178	-105	-81	186	-58	485	541	-5	-48	-114	0
1646	82	0	-586	203	789	191	-687	496	-186	405	529	-1	-141	-201	0
1647	82	0	-980	205	1185	387	-1082	695	-219	426	519	-40	-190	-205	0
1648	82	0	-1038	199	1237	419	-1137	718	-190	481	521	-46	-81	-83	0
1649	82	0	-561	209	770	176	-665	489	-87	469	644	7	-98	-83	0
1650	82	0	188	213	25	-200	81	119	64	682	680	118	141	97	0
1651	82	0	797	215	-582	-506	689	-183	211	628	750	188	149	114	0
1652	82	0	1165	217	-948	-691	1056	-365	240	671	752	184	149	168	0
1653	82	0	1143	230	-913	-686	1028	-341	291	613	805	145	164	153	0
1654	82	0	694	209	-485	-451	589	-138	145	578	669	128	110	38	0
1655	82	0	10	215	205	-112	-97	210	17	496	614	5	-1	-46	0
1656	82	0	-652	217	869	217	-760	543	-114	430	624	-19	-69	-151	0
1657	82	0	-1026	209	1235	408	-1130	722	-124	415	618	42	-71	-186	0
1658	82	0	-984	230	1214	377	-1099	722	-159	453	628	17	-56	-110	0
1659	82	0	-557	232	789	162	-673	510	-50	521	659	65	-29	-9	0
1660	82	0	141	228	87	-184	27	157	83	669	733	79	153	128	0
1661	82	0	896	221	-675	-558	785	-227	267	675	746	215	252	230	0
1662	82	0	1347	215	-1132	-781	1239	-458	312	665	795	170	194	192	0
1663	82	0	1347	230	-1117	-788	1232	-443	225	595	832	126	153	180	0
1664	82	0	905	228	-677	-566	791	-224	145	618	677	98	50	67	0
1665	82	0	211	232	21	-221	95	126	11	517	595	77	-62	-87	0
1666	82	0	-456	232	688	112	-572	460	-137	411	562	0	-178	-151	0
1667	82	0	-828	244	1072	292	-950	658	-205	444	508	-31	-98	-197	0
1668	82	0	-914	244	1158	335	-1036	701	-248	488	397	-31	-203	-248	0
1669	82	0	-439	240	679	99	-559	459	-44	574	556	98	-31	-83	0
1670	82	0	184	242	58	-213	63	150	1	549	646	106	-7	62	0
1671	82	0	834	258	-576	-546	705	-159	221	537	746	176	62	180	0
1672	82	0	1223	252	-971	-737	1097	-359	170	727	725	137	195	188	0
1673	82	0	1218	248	-970	-733	1094	-361	226	605	729	178	93	153	0
1674	82	0	725	240	-485	-482	605	-122	91	502	669	32	50	116	0
1675	82	0	84	246	162	-165	-39	204	-34	533	566	56	-13	-40	0
1676	82	0	-605	238	843	183	-724	540	-162	426	508	-34	-133	-137	0
1677	82	0	-1026	252	1278	387	-1152	765	-195	465	533	15	-93	-145	0
1678	82	0	-957	234	1191	361	-1074	712	-242	514	576	-5	-124	-65	0
1679	82	0	-545	234	779	155	-662	506	-58	519	595	112	36	7	0
1680	82	0	83	226	143	-154	-30	184	38	500	568	102	17	73	0
1681	82	0	866	242	-624	-554	745	-191	289	700	675	279	180	273	0
1682	82	0	1260	238	-1022	-749	1141	-392	316	661	838	172	259	269	0
1683	82	0	1268	246	-1022	-757	1145	-388	248	622	698	128	116	118	0
1684	82	0	922	234	-688	-578	805	-227	203	624	711	100	141	166	0
1685	82	0	163	244	81	-203	41	162	7	527	634	71	11	-50	0
1686	82	0	-477	225	702	126	-589	463	-176	378	578	0	-104	-153	0
1687	82	0	-812	225	1037	293	-924	631	-93	413	580	23	-207	-112	0
1688	82	0	-861	225	1086	318	-973	655	-192	440	535	-13	-131	-176	0
1689	82	0	-446	215	661	115	-553	438	-46	517	677	122	-1	-54	0
1690	82	0	222	203	-19	-212	120	92	75	591	659	108	83	97	0
1691	82	0	913	203	-710	-558	811	-253	195	684	797	178	230	205	0
1692	82	0	1258	182	-1076	-720	1167	-447	230	719	808	195	242	252	0
1693	82	0	1150	184	-966	-667	1058	-391	242	630	710	106	197	211	0
1694	82	0	843	184	-659	-513	751	-237	232	667	711	213	120	112	0
1695	82	0	31	178	147	-104	-58	162	9	587	624	29	56	-58	0
1696	82	0	-623	174	797	224	-710	485	-128	446	587	-15	-64	-162	0
1697	82	0	-992	162	1154	415	-1073	658	-217	422	597	13	-120	-77	0
1698	82	0	-963	168	1131	397	-1047	649	-112	494	653	32	-77	-48	0
1699	82	0	-584	182	766	201	-675	474	-114	492	603	60	-151	-19	0
1700	82	0	53	161	108	-107	-27	134	15	537	682	97	56	64	0
1701	82	0	770	192	-578	-481	674	-193	226	636	677	155	137	129	0
1702	82	0	1143	162	-981	-652	1062	-409	240	659	766	161	159	248	0
1703	82	0	1190	168	-1022	-679	1106	-427	180	616	698	143	135	195	0
1704	82	0	763	170	-593	-466	678	-211	122	601	616	124	114	25	0
1705	82	0	68	161	93	-114	-12	127	-58	450	531	-1	-17	-141	0
1706	82	0	-562	159	721	201	-641	440	-157	453	550	11	-58	-95	0
1707	82	0	-880	155	1035	362	-957	595	-217	393	481	-48	-93	-230	0
1708	82	0	-865	147	1012	359	-938	579	-153	469	576	38	-83	-73	0
1709	82	0	-458	155	613	151	-535	384	-65	452	564	17	-54	-118	0
1710	82	0	242	159	-83	-200	162	38	133	529	770	149	91	110	0
1711	82	0	862	143	-719	-502	790	-288	162	601	690	203	162	145	0
1712	82	0	1345	143	-1202	-744	1273	-529	258	694	814	137	248	275	0
1713	82	0	1267	129	-1138	-698	1202	-504	250	640	754	199	114	236	0
1714	82	0	895	145	-750	-520	822	-302	162	580	661	137	149	73	0
1715	82	0	84	124	40	-104	22	82	38	510	688	27	32	-64	0
1716	82	0	-623	120	743	251	-683	431	-129	368	582	15	-75	-159	0
1717	82	0	-929	124	1053	402	-991	588	-91	486	611	7	-89	-133	0
1718	82	0	-1065	131	1196	467	-1130	663	-226	473	578	17	-97	-143	0
1719	82	0	-545	135	680	205	-612	407	11	479	667	116	-21	-44	0
1720	82	0	118	131	13	-124	52	72	168	510	750	178	110	36	0
1721	82	0	819	129	-690	-474	754	-280	331	667	818	205	172	219	0
1722	82	0	1137	129	-1008	-633	1072	-439	240	630	731	205	174	236	0
1723	82	0	1207	131	-1076	-669	1141	-472	263	603	713	149	182	149	0
1724	82	0	804	118	-686	-461	745	-284	180	578	651	110	145	-19	0
1725	82	0	93	106	13	-99	40	59	-9	485	611	-21	-38	-73	0
1726	82	0	-510	112	622	199	-566	367	-129	430	607	3	-87	-178	0
1727	82	0	-987	91	1078	448	-1032	584	-228	407	547	-42	-98	-157	0
1728	82	0	-869	106	975	381	-922	540	-137	444	554	25	-174	-205	0
1729	82	0	-552	95	647	228	-599	371	-114	428	671	-1	-77	-25	0
1730	82	0	133	112	-21	-122	77	45	100	457	636	118	44	116	0
1731	82	0	724	104	-620	-414	672	-258	151	607	669	151	155	139	0
1732	82	0	1223	102	-1121	-662	1172	-509	221	634	777	153	153	205	0
1733	82	0	1145	108	-1037	-626	1091	-464	285	605	680	166	143	145	0
1734	82	0	755	100	-655	-427	705	-277	149	529	647	95	83	64	0
1735	82	0	88	95	7	-91	40	51	-7	550	622	91	-7	-17	0
1736	82	0	-605	89	694	258	-649	391	-139	469	523	-19	-79	-153	0
1737	82	0	-935	102	1037	416	-986	569	-162	413	469	-50	-162	-265	0
1738	82	0	-918	110	1028	404	-973	569	-172	494	638	-3	-5	-77	0
1739	82	0	-567	98	665	234	-616	381	-100	438	525	56	-44	-155	0
1740	82	0	190	93	-97	-141	143	-2	124	595	663	201	69	54	0
1741	82	0	717	87	-630	-402	673	-271	188	688	721	135	236	199	0
1742	82	0	1130	100	-1030	-615	1080	-465	199	647	632	195	155	151	0
1743	82	0	1154	91	-1063	-622	1108	-486	230	651	748	147	147	225	0
1744	82	0	720	102	-618	-411	669	-258	81	572	638	44	159	98	0
1745	82	0	96	85	-11	-90	53	37	91	560	657	102	38	11	0
1746	82	0	-614	97	711	258	-662	404	-147	374	572	-65	-34	-137	0
1747	82	0	-976	79	1055	448	-1015	567	-153	419	580	13	-81	-97	0
1748	82	0	-1030	79	1109	475	-1069	594	-180	498	516	7	-64	-89	0
1749	82	0	-555	91	646	232	-600	368	-46	506	677	71	44	27	0
1750	82	0	152	81	-71	-116	111	5	112	527	677	104	46	27	0
1751	82	0	822	81	-741	-451	781	-330	292	715	756	176	242	269	0
1752	82	0	1103	93	-1010	-598	1056	-458	195	595	768	139	102	254	0
1753	82	0	1249	95	-1154	-672	1201	-529	269	649	739	194	176	240	0
1754	82	0	783	87	-696	-435	739	-304	161	585	698	87	141	114	0
1755	82	0	174	83	-91	-128	132	-4	85	467	545	89	-34	-36	0
1756	82	0	-579	67	646	256	-612	356	-110	463	587	69	-46	-126	0
1757	82	0	-972	73	1045	449	-1008	559	-225	351	529	-34	-211	-133	0
1758	82	0	-901	67	968	417	-934	517	-102	453	659	46	-77	-139	0
1759	82	0	-558	93	651	232	-604	372	-25	455	593	95	-9	-106	0
1760	82	0	58	75	17	-66	20	46	21	554	626	87	67	64	0
1761	82	0	757	75	-682	-416	719	-303	265	624	725	184	166	100	0
1762	82	0	1159	81	-1078	-620	1118	-498	289	671	729	265	230	287	0
1763	82	0	1167	73	-1094	-620	1130	-510	221	578	698	157	170	131	0
1764	82	0	802	67	-735	-434	768	-334	195	667	657	126	153	149	0
1765	82	0	39	64	25	-51	7	44	-40	475	632	36	-34	-17	0
1766	82	0	-605	83	688	261	-646	385	-114	358	564	38	-129	-149	0
1767	82	0	-974	56	1030	459	-1002	543	-162	428	525	32	-161	-168	0
1768	82	0	-995	64	1059	465	-1027	561	-114	448	601	71	-75	-114	0
1769	82	0	-659	62	721	298	-690	391	-137	455	521	9	-46	-139	0
1770	82	0	90	56	-34	-73	62	11	128	609	694	186	137	64	0
1771	82	0	734	73	-661	-403	697	-294	184	655	826	131	159	178	0
1772	82	0	1113	83	-1030	-598	1071	-473	223	618	766	149	155	215	0
1773	82	0	1169	64	-1105	-616	1137	-520	267	673	756	199	153	159	0
1774	82	0	724	69	-655	-396	689	-293	32	644	667	38	52	110	0
1775	82	0	82	67	-15	-74	48	26	7	502	564	-3	-32	-106	0
1776	82	0	-606	69	675	268	-640	372	-205	436	572	-67	-98	-176	0
1777	82	0	-1050	46	1096	502	-1073	571	-213	393	523	-17	-186	-195	0
1778	82	0	-947	52	999	447	-973	525	-199	430	578	-29	-143	-81	0
1779	82	0	-619	58	677	280	-648	367	-25	401	564	23	-42	-11	0
1780	82	0	49	48	-1	-48	25	23	71	566	671	104	44	145	0
1781	82	0	752	52	-700	-402	726	-324	252	694	770	180	159	258	0
1782	82	0	1150	58	-1092	-604	1121	-517	277	661	764	213	164	223	0
1783	82	0	1088	60	-1028	-574	1058	-484	162	514	655	46	34	168	0
1784	82	0	711	69	-642	-390	676	-286	147	595	613	104	42	81	0
1785	82	0	19	71	52	-45	-16	61	-50	483	620	17	-17	36	0
1786	82	0	-582	62	644	260	-613	353	-236	430	531	-58	-93	-203	0
1787	82	0	-972	62	1034	455	-1003	548	-166	442	539	5	-118	-143	0
1788	82	0	-1061	48	1109	506	-1085	578	-188	331	576	-64	-151	-153	0
1789	82	0	-541	58	599	241	-570	328	-34	550	609	38	-3	-25	0
1790	82	0	35	58	23	-46	6	40	100	570	638	164	77	128	0
1791	82	0	721	56	-665	-388	693	-304	213	597	717	71	120	261	0
1792	82	0	1060	50	-1010	-555	1035	-480	292	640	764	180	221	230	0
1793	82	0	1142	60	-1082	-601	1112	-511	195	626	704	77	79	201	0
1794	82	0	754	54	-700	-404	727	-323	184	585	673	104	131	83	0
1795	82	0	25	54	29	-39	-2	41	62	430	647	42	-48	-21	0
1796	82	0	-545	58	603	243	-574	330	-62	422	543	-19	-56	-91	0
1797	82	0	-1001	48	1049	476	-1025	548	-176	314	580	-71	-197	-122	0
1798	82	0	-884	58	942	413	-913	500	-71	401	669	11	-65	-116	0
1799	82	0	-572	56	628	258	-600	342	-77	473	543	5	-58	-46	0
1800	82	0	96	58	-38	-77	67	10	141	568	630	108	87	64	0
1801	82	0	713	56	-657	-384	685	-300	195	578	744	166	48	215	0
1802	82	0	1151	52	-1099	-601	1125	-523	225	640	785	159	141	232	0
1803	82	0	1097	48	-1049	-572	1073	-500	236	587	686	104	83	110	0
1804	82	0	731	52	-679	-391	705	-313	124	535	642	71	-32	112	0
1805	82	0	-4	52	56	-24	-30	54	-46	549	607	-9	-21	9	0
1806	82	0	-578	60	638	259	-608	349	-71	388	444	-77	-207	-221	0
1807	82	0	-991	52	1043	469	-1017	547	-166	434	523	-29	-135	-153	0
1808	82	0	-999	44	1043	477	-1021	543	-211	430	531	13	-102	-139	0
1809	82	0	-628	56	684	286	-656	370	-97	453	543	21	-56	-73	0
1810	82	0	36	65	29	-50	3	47	95	527	649	75	83	40	0
1811	82	0	682	54	-628	-368	655	-287	207	558	719	151	91	197	0
1812	82	0	1140	58	-1082	-599	1111	-512	230	634	684	221	93	190	0
1813	82	0	1128	50	-1078	-589	1103	-514	232	620	704	139	79	164	0
1814	82	0	631	38	-593	-334	612	-277	106	626	611	81	85	87	0
1815	82	0	0	56	56	-28	-28	56	-54	440	502	48	-139	-104	0
1816	82	0	-609	50	659	279	-634	354	-155	469	457	1	-77	-203	0
1817	82	0	-1106	44	1150	531	-1128	597	-240	353	537	-73	-197	-186	0
1818	82	0	-1061	44	1105	508	-1083	574	-252	415	523	-75	-93	-135	0
1819	82	0	-631	36	667	297	-649	351	-85	514	620	83	3	3	0
1820	82	0	-82	40	122	21	-102	81	38	465	576	95	23	0	0
1821	82	0	624	46	-578	-335	601	-266	211	622	727	147	155	153	0
1822	82	0	1020	64	-956	-542	988	-446	186	583	675	180	60	170	0
1823	82	0	1059	62	-997	-560	1028	-467	188	560	682	87	89	157	0
1824	82	0	758	27	-731	-392	744	-352	162	651	614	112	102	131	0
1825	82	0	9	32	23	-20	-7	27	-56	448	564	34	-81	-54	0
1826	82	0	-531	52	583	239	-557	317	-157	382	539	-21	-87	-170	0
1827	82	0	-999	36	1035	481	-1017	535	-139	327	537	-23	-122	-139	0
1828	82	0	-1036	31	1067	502	-1051	549	-195	382	469	3	-230	-114	0
1829	82	0	-582	29	611	276	-596	320	-67	527	595	0	25	-15	0
1830	82	0	48	48	0	-48	24	24	122	463	663	135	67	161	0
1831	82	0	721	54	-667	-387	694	-306	197	673	684	213	172	178	0
1832	82	0	1157	44	-1113	-600	1135	-534	258	661	741	186	159	221	0
1833	82	0	1144	46	-1098	-595	1121	-526	248	572	729	215	124	225	0
1834	82	0	839	54	-785	-446	812	-365	203	572	700	95	102	73	0
1835	82	0	98	40	-58	-69	78	-9	36	541	580	67	-42	-25	0
1836	82	0	-614	32	646	291	-630	339	-124	411	539	-75	-97	-73	0
1837	82	0	-881	46	927	417	-904	486	-188	434	498	-75	-62	-192	0
1838	82	0	-906	40	946	433	-926	493	-143	417	572	29	-54	-108	0
1839	82	0	-576	40	616	268	-596	328	-42	420	585	13	-62	-54	0
1840	82	0	148	40	-108	-94	128	-34	40	636	725	112	116	110	0
1841	82	0	707	50	-657	-378	682	-303	128	568	686	122	64	194	0
1842	82	0	1165	52	-1113	-608	1139	-530	285	591	777	164	207	184	0
1843	82	0	1167	42	-1125	-604	1146	-541	219	632	696	133	133	174	0
1844	82	0	724	38	-686	-381	705	-324	104	554	630	48	62	27	0
1845	82	0	131	36	-95	-83	113	-29	-32	541	582	17	-52	-85	0
1846	82	0	-528	38	566	245	-547	302	-112	500	519	7	-58	-143	0
1847	82	0	-985	21	1006	482	-995	513	-217	376	490	-73	-230	-178	0
1848	82	0	-994	36	1030	479	-1012	533	-139	388	453	-44	-89	-155	0
1849	82	0	-602	36	638	283	-620	337	-97	473	572	27	-38	-93	0
1850	82	0	102	40	-62	-71	82	-11	44	622	549	155	32	110	0
1851	82	0	756	46	-710	-401	733	-332	226	626	754	203	192	182	0
1852	82	0	1130	48	-1082	-589	1106	-517	124	677	655	168	190	186	0
1853	82	0	1157	40	-1117	-598	1137	-538	192	671	663	170	93	192	0
1854	82	0	688	48	-640	-368	664	-296	25	512	667	-5	114	32	0
1855	82	0	121	36	-85	-78	103	-24	21	543	589	54	58	3	0
1856	82	0	-594	34	628	280	-611	331	-182	370	601	-106	-73	-155	0
1857	82	0	-889	48	937	420	-913	492	-168	465	479	-1	-69	-141	0
1858	82	0	-963	32	995	465	-979	513	-147	382	537	-5	-17	-129	0
1859	82	0	-566	50	616	258	-591	333	-19	517	601	104	56	-3	0
1860	82	0	57	54	-3	-55	30	25	69	508	640	85	50	83	0
1861	82	0	713	40	-673	-376	693	-316	166	580	733	178	178	110	0
1862	82	0	1166	34	-1132	-600	1149	-549	265	731	762	143	256	209	0
1863	82	0	1148	52	-1096	-600	1122	-522	199	599	657	104	118	120	0
1864	82	0	771	36	-735	-403	753	-349	164	492	677	98	75	87	0
1865	82	0	104	27	-77	-65	90	-25	-7	506	605	89	-31	7	0
1866	82	0	-520	34	554	243	-537	294	-54	407	479	-27	-93	-151	0
1867	82	0	-1005	11	1016	497	-1010	513	-174	415	498	-21	-106	-143	0
1868	82	0	-1045	23	1068	511	-1056	545	-192	374	517	-19	-75	-170	0
1869	82	0	-578	29	607	274	-592	318	-19	556	587	87	5	-15	0
1870	82	0	-26	36	62	-5	-44	49	98	556	647	159	133	131	0
1871	82	0	688	29	-659	-358	673	-315	182	638	636	143	100	174	0
1872	82	0	1136	38	-1098	-587	1117	-530	256	744	772	265	269	215	0
1873	82	0	1050	40	-1010	-545	1030	-485	225	556	737	58	67	259	0
1874	82	0	796	42	-754	-419	775	-356	205	552	651	116	48	124	0
1875	82	0	87	31	-56	-59	71	-12	9	519	609	104	23	34	0
1876	82	0	-524	40	564	242	-544	302	-85	434	537	-11	-100	-104	0
1877	82	0	-955	42	997	456	-976	519	-135	436	533	29	-25	-166	0
1878	82	0	-935	50	985	442	-960	517	-106	419	574	34	-85	-23	0
1879	82	0	-631	36	667	297	-649	351	-75	455	543	9	44	-46	0
1880	82	0	98	54	-44	-76	71	5	114	570	649	122	85	116	0
1881	82	0	703	44	-659	-373	681	-307	164	597	733	106	141	178	0
1882	82	0	1147	42	-1105	-594	1126	-531	250	649	731	188	215	234	0
1883	82	0	1124	40	-1084	-582	1104	-522	155	624	750	91	217	131	0
1884	82	0	804	50	-754	-427	779	-352	159	527	632	91	102	65	0
1885	82	0	90	38	-52	-64	71	-7	-11	504	599	93	1	11	0
1886	82	0	-521	29	550	246	-535	289	-42	372	580	-27	-52	-155	0
1887	82	0	-910	21	931	444	-920	476	-120	419	504	-1	-64	-104	0
1888	82	0	-914	19	933	447	-923	476	-157	481	504	36	-52	-89	0
1889	82	0	-576	15	591	280	-583	303	-122	452	541	3	-83	-56	0
1890	82	0	133	46	-87	-89	110	-20	153	533	727	116	114	139	0
1891	82	0	643	27	-616	-335	629	-294	93	506	644	85	77	87	0
1892	82	0	1149	42	-1107	-595	1128	-532	228	591	694	162	139	205	0
1893	82	0	1139	40	-1099	-589	1119	-529	242	611	713	172	126	168	0
1894	82	0	726	32	-694	-379	710	-331	64	527	558	60	56	42	0
1895	82	0	55	40	-15	-47	35	12	-75	496	570	-21	-44	-40	0
1896	82	0	-598	48	646	275	-622	347	-155	455	537	-46	-42	-145	0
1897	82	0	-1005	46	1051	479	-1028	548	-234	442	481	11	-128	-178	0
1898	82	0	-990	36	1026	477	-1008	531	-201	366	517	-29	-100	-116	0
1899	82	0	-621	38	659	291	-640	348	-73	463	591	56	-11	34	0
1900	82	0	21	36	15	-28	3	25	89	514	665	50	17	75	0
1901	82	0	657	48	-609	-352	633	-280	120	614	715	258	159	265	0
1902	82	0	1087	40	-1047	-563	1067	-503	219	607	616	188	137	172	0
1903	82	0	1137	34	-1103	-585	1120	-534	228	597	688	91	162	159	0
1904	82	0	713	36	-677	-374	695	-320	197	570	636	31	151	108	0
1905	82	0	48	23	-25	-35	36	-1	-19	428	585	50	-91	-38	0
1906	82	0	-595	25	620	285	-607	322	-81	407	523	-21	-110	-65	0
1907	82	0	-951	34	985	458	-968	509	-201	304	473	-21	-145	-155	0
1908	82	0	-939	29	968	455	-953	498	-122	440	479	98	-100	-71	0
1909	82	0	-678	32	710	323	-694	371	-98	467	539	27	-50	-58	0
1910	82	0	26	31	5	-28	10	18	98	473	601	62	-21	-1	0
1911	82	0	670	23	-647	-346	658	-312	153	659	704	217	114	162	0
1912	82	0	1021	36	-985	-528	1003	-474	141	609	684	174	159	192	0
1913	82	0	1192	38	-1154	-615	1173	-558	259	558	682	98	104	155	0
1914	82	0	688	42	-646	-365	667	-302	157	461	616	143	112	62	0
1915	82	0	75	25	-50	-50	62	-12	-48	428	506	69	-166	-62	0
1916	82	0	-601	31	632	285	-616	331	-31	339	558	-36	-203	-102	0
1917	82	0	-1084	29	1113	527	-1098	571	-256	360	448	-135	-172	-197	0
1918	82	0	-1049	52	1101	498	-1075	576	-139	450	494	-3	-64	-106	0
1919	82	0	-636	48	684	294	-660	366	-36	413	564	-38	-114	-38	0
1920	82	0	-14	44	58	-15	-36	51	58	550	624	102	34	71	0
1921	82	0	575	36	-539	-305	557	-251	137	589	673	133	93	141	0
1922	82	0	1026	29	-997	-527	1011	-484	201	603	700	79	139	155	0
1923	82	0	1114	36	-1078	-575	1096	-521	256	589	760	141	85	254	0
1924	82	0	735	31	-704	-383	719	-336	164	508	690	62	89	79	0
1925	82	0	85	31	-54	-58	69	-11	-17	446	504	48	-71	-89	0
1926	82	0	-547	25	572	261	-559	298	-54	382	554	-23	-81	-124	0
1927	82	0	-982	36	1018	473	-1000	527	-180	401	547	-71	-104	-69	0
1928	82	0	-952	29	981	461	-966	505	-95	452	510	-40	-75	-106	0
1929	82	0	-617	58	675	279	-646	366	-56	488	564	69	-36	21	0
1930	82	0	69	60	-9	-64	39	25	112	578	663	104	73	98	0
1931	82	0	678	64	-614	-371	646	-275	120	560	704	120	176	215	0
1932	82	0	1145	69	-1076	-607	1110	-503	275	614	733	192	174	232	0
1933	82	0	1141	73	-1068	-607	1104	-497	209	642	704	133	184	215	0
1934	82	0	714	65	-649	-389	681	-292	67	494	547	64	25	73	0
1935	82	0	171	69	-102	-120	136	-16	42	473	549	93	56	23	0
1936	82	0	-575	67	642	254	-608	354	-126	393	471	46	-147	-108	0
1937	82	0	-946	64	1010	441	-978	537	-194	335	399	-87	-213	-186	0
1938	82	0	-941	73	1014	434	-977	543	-118	450	566	-17	-11	-67	0
1939	82	0	-636	77	713	279	-674	395	-85	485	401	54	-42	-118	0
1940	82	0	72	75	3	-73	34	39	65	545	721	118	46	71	0
1941	82	0	614	83	-531	-348	572	-224	157	572	655	168	170	143	0
1942	82	0	1074	95	-979	-584	1026	-442	209	649	688	145	145	194	0
1943	82	0	1090	93	-997	-591	1043	-452	188	663	675	141	114	145	0
1944	82	0	746	102	-644	-424	695	-271	151	483	634	69	73	75	0
1945	82	0	117	112	-5	-114	61	53	-13	448	587	40	17	-40	0
1946	82	0	-589	124	713	232	-651	418	-153	327	533	-91	-137	-118	0
1947	82	0	-910	118	1028	396	-969	573	-230	407	539	-52	-141	-188	0
1948	82	0	-955	106	1061	424	-1008	583	-46	382	591	60	-52	-98	0
1949	82	0	-607	91	698	258	-652	394	-151	486	582	-15	-65	-32	0
1950	82	0	91	102	11	-96	40	56	120	539	634	126	65	124	0
1951	82	0	622	73	-549	-347	585	-238	131	521	725	184	129	176	0
1952	82	0	1109	77	-1032	-593	1070	-477	211	560	731	58	211	192	0
1953	82	0	1174	73	-1101	-623	1137	-514	236	614	741	176	143	188	0
1954	82	0	672	58	-614	-365	643	-278	137	521	568	77	50	128	0
1955	82	0	104	48	-56	-76	80	-4	-73	490	587	-9	-69	-52	0
1956	82	0	-600	46	646	277	-623	346	-137	465	494	-11	-97	-79	0
1957	82	0	-950	29	979	460	-964	504	-190	325	448	-40	-261	-236	0
1958	82	0	-1022	25	1047	498	-1034	536	-197	430	543	-1	-42	-44	0
1959	82	0	-656	19	675	318	-665	347	-77	448	574	0	-13	-89	0
1960	82	0	-19	17	36	1	-27	26	9	582	591	100	27	65	0
1961	82	0	617	32	-585	-324	601	-276	182	545	651	217	161	162	0
1962	82	0	1022	27	-995	-524	1008	-484	217	583	704	131	145	155	0
1963	82	0	1104	32	-1072	-568	1088	-520	217	576	696	194	168	170	0
1964	82	0	687	36	-651	-361	669	-307	102	506	651	60	98	135	0
1965	82	0	71	25	-46	-48	58	-10	25	428	585	-1	-15	21	0
1966	82	0	-599	29	628	285	-613	328	-81	450	461	-19	-87	-46	0
1967	82	0	-1036	15	1051	510	-1043	533	-215	345	475	-56	-114	-133	0
1968	82	0	-1040	17	1057	511	-1048	537	-209	360	510	-17	-133	-129	0
1969	82	0	-712	27	739	342	-725	383	-75	452	500	93	-71	-75	0
1970	82	0	-58	31	89	13	-73	60	67	587	620	106	52	83	0
1971	82	0	583	13	-570	-298	576	-278	147	640	632	178	102	143	0
1972	82	0	1002	31	-971	-516	986	-470	217	607	696	157	205	226	0
1973	82	0	1077	34	-1043	-555	1060	-504	188	554	673	147	64	172	0
1974	82	0	709	38	-671	-373	690	-316	129	531	671	83	104	56	0
1975	82	0	-29	15	44	7	-36	29	-23	349	543	15	-34	-71	0
1976	82	0	-594	1	595	296	-594	298	-116	461	475	-11	-95	-75	0
1977	82	0	-1075	13	1088	531	-1081	550	-256	366	453	-145	-129	-232	0
1978	82	0	-1067	15	1082	526	-1074	548	-128	405	535	-9	-87	-9	0
1979	82	0	-778	15	793	381	-785	404	-145	457	514	7	-75	-17	0
1980	82	0	-2	25	27	-11	-14	26	67	506	653	100	19	135	0
1981	82	0	449	13	-436	-231	442	-211	116	500	665	95	124	147	0
1982	82	0	1016	23	-993	-519	1004	-485	211	549	669	129	118	190	0
1983	82	0	1000	17	-983	-508	991	-483	184	582	690	153	135	180	0
1984	82	0	649	13	-636	-331	642	-311	135	481	634	5	64	129	0
1985	82	0	14	3	-11	-8	12	-4	5	388	539	17	-102	-27	0
1986	82	0	-686	0	686	343	-686	343	-153	395	479	-42	-60	-116	0
1987	82	0	-954	0	954	477	-954	477	-153	453	457	1	-135	-141	0
1988	82	0	-1175	0	1175	587	-1175	587	-228	360	494	-65	-131	-54	0
1989	82	0	-765	3	768	381	-766	385	-116	401	556	3	-64	-58	0
1990	82	0	-143	0	143	71	-143	71	87	467	630	106	81	15	0
1991	82	0	528	11	-517	-269	522	-253	141	545	725	184	145	153	0
1992	82	0	821	5	-816	-413	818	-405	147	521	661	95	91	188	0
1993	82	0	951	11	-940	-481	945	-464	137	587	661	71	155	65	0
1994	82	0	603	21	-582	-312	592	-280	174	543	653	186	34	168	0
1995	82	0	-35	13	48	11	-41	30	-3	413	583	54	-15	-67	0
1996	82	0	-639	-3	636	321	-637	316	-151	463	531	-46	-23	-87	0
1997	82	0	-1118	3	1121	557	-1119	562	-215	364	523	-98	-153	-85	0
1998	82	0	-1091	7	1098	542	-1094	552	-197	440	506	-60	-98	-147	0
1999	82	0	-718	11	729	353	-723	370	-110	444	583	81	-83	-31	0
[truncated: 32,225 more rows]
