# Supplementary material for: A Robust and Real-Time Capable Envelope-Based Algorithm for Heart Sound Classification: Validation under Different Physiological Conditions
Source: Sensors (Basel). 2020 Feb 11;20(4):972. doi: 10.3390/s20040972 (PMC7070375; doi:10.3390/s20040972)
Supplement: Supplementary file 1 [file sensors-20-00972-s001.zip › Messungen/jw/jw06_unfiltered.csv]

Dataset No.	Pulse (bpm)	Pacer Bit	leadI (�V)	leadII (�V)	leadIII (�V)	lead_avR (�V)	lead_avL (�V)	lead_avF (�V)	V1 (�V)	V2 (�V)	V3 (�V)	V4 (�V)	V5 (�V)	V6 (�V)	R-Wave
1	0	0	-2120	407	2527	856	-2323	1467	-50	661	1340	479	1191	1026	0
2	0	0	-2262	413	2675	924	-2468	1544	-135	556	1193	473	1076	981	0
3	0	0	-2069	420	2489	824	-2279	1454	-100	634	1086	517	1057	927	0
4	0	0	-2054	409	2463	822	-2258	1436	-172	560	995	527	933	975	0
5	0	0	-1958	432	2390	763	-2174	1411	-211	432	770	424	878	849	0
6	0	0	-1915	391	2306	762	-2110	1348	-201	353	614	438	824	956	0
7	0	0	-1821	388	2209	716	-2015	1298	-372	267	386	322	743	820	0
8	0	0	-1736	403	2139	666	-1937	1271	-452	226	168	339	630	869	0
9	0	0	-1688	401	2089	643	-1888	1245	-562	19	-1	277	393	725	1
10	0	0	-1628	397	2025	615	-1826	1211	-550	25	-217	205	403	733	0
11	0	0	-1529	401	1930	564	-1729	1165	-597	-42	-415	186	273	667	0
12	0	0	-1442	395	1837	523	-1639	1116	-605	-118	-490	118	199	651	0
13	0	0	-1412	403	1815	504	-1613	1109	-587	-281	-613	54	129	469	0
14	0	0	-1294	430	1724	432	-1509	1077	-566	-399	-583	56	-79	453	0
15	0	0	-1252	457	1709	397	-1480	1083	-420	-382	-603	102	-188	523	0
16	0	0	-1193	475	1668	359	-1430	1071	-467	-471	-597	21	-174	355	0
17	0	0	-1129	492	1621	318	-1375	1056	-415	-550	-543	5	-291	322	0
18	0	0	-1075	498	1573	288	-1324	1035	-327	-554	-506	131	-391	279	0
19	0	0	-993	496	1489	248	-1241	992	-325	-646	-479	91	-481	170	0
20	0	0	-890	510	1400	190	-1145	955	-186	-628	-331	186	-514	205	0
21	0	0	-815	508	1323	153	-1069	915	-213	-725	-232	98	-640	-1	0
22	0	0	-695	500	1195	97	-945	847	-168	-715	-131	89	-743	1	0
23	0	0	-656	504	1160	76	-908	832	-248	-624	7	128	-861	-73	0
24	0	0	-563	488	1051	37	-807	769	-172	-634	161	124	-904	-215	0
25	0	0	-508	500	1008	4	-758	754	-246	-605	240	164	-1020	-333	0
26	0	0	-349	529	878	-90	-613	703	-226	-620	358	211	-1092	-372	0
27	0	0	-310	510	820	-100	-565	665	-190	-471	453	269	-1086	-360	0
28	0	0	-163	516	679	-176	-421	597	-145	-490	550	391	-1237	-446	0
29	0	0	-390	527	917	-68	-653	722	-194	-395	768	434	-1132	-533	0
30	0	0	-333	547	880	-107	-606	713	-258	-337	863	535	-1295	-616	0
31	0	0	-181	558	739	-188	-460	648	-273	-258	987	564	-1278	-667	0
32	0	0	-97	560	657	-231	-377	608	-217	-174	1049	614	-1202	-647	0
33	0	0	6	566	560	-286	-277	563	-298	-143	923	671	-1338	-853	0
34	0	0	81	550	469	-315	-194	509	-300	-81	1051	700	-1305	-768	0
35	0	0	122	550	428	-336	-153	489	-333	-151	991	547	-1476	-946	0
36	0	0	110	550	440	-330	-165	495	-343	-126	791	502	-1515	-1078	0
37	0	0	74	539	465	-306	-195	502	-364	-124	743	459	-1666	-1229	0
38	0	0	-6	535	541	-264	-273	538	-481	-143	651	409	-1761	-1321	0
39	0	0	14	543	529	-278	-257	536	-397	-108	457	436	-1800	-1375	0
40	0	0	-116	539	655	-211	-385	597	-432	-244	312	337	-1912	-1367	0
41	0	0	-50	508	558	-229	-304	533	-302	-182	151	419	-1846	-1379	0
42	0	0	-115	490	605	-187	-360	547	-248	-133	65	393	-1800	-1359	0
43	0	0	-191	488	679	-148	-435	583	-252	-250	-114	376	-1885	-1414	0
44	0	0	-241	467	708	-113	-474	587	-161	-248	-312	391	-1924	-1540	0
45	0	0	-274	459	733	-92	-503	596	-73	-283	-459	291	-1926	-1534	0
46	0	0	-318	473	791	-77	-554	632	-1	-304	-564	277	-2038	-1579	0
47	0	0	-318	430	748	-56	-533	589	93	-287	-659	312	-2161	-1517	0
48	0	0	-369	432	801	-31	-585	616	226	-353	-708	265	-2038	-1575	0
49	0	0	-383	422	805	-19	-594	613	298	-320	-746	327	-2052	-1323	0
50	0	0	-446	403	849	21	-647	626	362	-291	-762	343	-1901	-1067	0
51	0	0	-423	405	828	9	-625	616	459	-273	-818	345	-1940	-1245	0
52	0	0	-378	380	758	-1	-568	569	589	-294	-750	374	-1854	-1055	0
53	0	0	-460	341	801	59	-630	571	624	-226	-845	382	-1695	-995	0
54	0	0	-339	347	686	-4	-512	516	760	-246	-727	576	-1625	-1035	0
55	0	0	-341	349	690	-4	-515	519	737	-157	-626	628	-1489	-855	0
56	0	0	-310	347	657	-18	-483	502	719	-126	-477	677	-1293	-944	0
57	0	0	-281	347	628	-33	-454	487	772	-50	-358	776	-1136	-805	0
58	0	0	-270	343	613	-36	-441	478	772	-19	-308	874	-1065	-840	0
59	0	0	-276	337	613	-30	-444	475	735	112	-29	1059	-937	-758	0
60	0	0	-299	329	628	-15	-463	478	704	215	120	1115	-845	-593	0
61	0	0	-353	341	694	6	-523	517	669	279	151	1162	-711	-684	0
62	0	0	-192	339	531	-73	-361	435	661	455	485	1332	-618	-593	0
63	0	0	-182	337	519	-77	-350	428	613	523	640	1385	-498	-517	0
64	0	0	-111	333	444	-111	-277	388	587	613	748	1435	-432	-500	0
65	0	0	-78	339	417	-130	-247	378	444	776	874	1482	-277	-380	0
66	0	0	-54	366	420	-156	-237	393	473	789	987	1635	-232	-382	0
67	0	0	-86	333	419	-123	-252	376	450	863	1043	1713	-279	-494	0
68	0	0	-171	343	514	-86	-342	428	273	898	1154	1596	-246	-517	0
69	0	0	-153	339	492	-93	-322	415	159	917	1220	1722	-273	-531	0
70	0	0	-165	333	498	-84	-331	415	162	962	1115	1778	-269	-539	0
71	0	0	-202	337	539	-67	-370	438	93	1051	1121	1775	-234	-613	0
72	0	0	-245	329	574	-42	-409	451	-98	993	1082	1650	-382	-688	0
73	0	0	-171	345	516	-87	-343	430	-34	1084	1074	1676	-225	-692	0
74	0	0	-305	327	632	-11	-468	479	-93	962	884	1687	-337	-754	0
75	0	0	-161	327	488	-83	-324	407	-52	1063	913	1742	-356	-793	0
76	0	0	-311	333	644	-11	-477	488	-38	1016	772	1627	-399	-890	0
77	0	0	-285	347	632	-31	-458	489	-77	944	671	1592	-486	-929	0
78	0	0	-367	341	708	13	-537	524	-31	925	591	1565	-459	-983	0
79	0	0	-336	339	675	-1	-505	507	19	940	587	1509	-529	-917	0
80	0	0	-376	345	721	15	-548	533	19	905	450	1451	-570	-995	0
81	0	0	-388	327	715	30	-551	521	34	902	320	1429	-649	-973	0
82	0	0	-388	335	723	26	-555	529	-56	832	205	1270	-801	-987	0
83	0	0	-506	341	847	82	-676	594	-67	822	79	1253	-836	-1057	0
84	0	0	-545	343	888	101	-716	615	-95	634	-139	1167	-946	-927	0
85	0	0	-593	322	915	135	-754	618	-83	663	-194	1165	-890	-816	0
86	0	0	-620	318	938	151	-779	628	-259	556	-355	869	-989	-1022	0
87	0	0	-545	310	855	117	-700	582	-296	539	-469	911	-981	-985	0
88	0	0	-619	285	904	167	-761	594	-436	420	-682	808	-985	-1094	0
89	0	0	-508	283	791	112	-649	537	-426	477	-985	690	-876	-985	0
90	0	0	-478	265	743	106	-610	504	-477	393	-925	671	-834	-968	0
91	0	0	-547	211	758	168	-652	484	-463	358	-927	614	-803	-865	0
92	0	0	-617	180	797	218	-707	488	-535	477	-694	512	-574	-816	0
93	0	0	-791	114	905	338	-848	509	-550	401	-560	572	-547	-781	0
94	0	0	-778	65	843	356	-810	454	-393	498	-201	659	-516	-698	0
95	0	0	-892	60	952	416	-922	506	-355	554	3	603	-403	-653	0
96	0	0	-885	83	968	401	-926	525	-329	653	141	562	-374	-721	0
97	0	0	-898	110	1008	394	-953	559	-195	690	413	535	-256	-552	0
98	0	0	-931	211	1142	360	-1036	676	-244	779	519	516	-327	-568	0
99	0	0	-932	327	1259	302	-1095	793	-128	810	698	541	-170	-541	0
100	0	0	-871	488	1359	191	-1115	923	-46	923	871	554	-73	-529	0
101	0	0	-915	702	1617	106	-1266	1159	-36	937	814	498	-42	-597	0
102	0	0	-817	971	1788	-77	-1302	1379	34	931	1002	407	5	-547	0
103	0	0	-790	1229	2019	-219	-1404	1624	-23	948	902	331	79	-525	0
104	0	0	-700	1567	2267	-433	-1483	1917	38	894	921	314	23	-655	0
105	0	0	-609	1938	2547	-664	-1578	2242	32	859	896	259	75	-613	0
106	0	0	-415	2368	2783	-976	-1599	2575	38	760	774	203	97	-640	0
107	0	0	-235	2795	3030	-1280	-1632	2912	-83	684	746	73	120	-698	0
108	0	0	-66	3204	3270	-1569	-1668	3237	-85	665	711	106	122	-651	0
109	0	0	97	3598	3501	-1847	-1702	3549	-56	539	568	5	114	-702	0
110	0	0	290	3911	3621	-2100	-1665	3766	-48	572	632	3	145	-661	0
111	0	0	306	4079	3773	-2192	-1733	3926	-75	483	554	-34	77	-661	0
112	0	0	357	4130	3773	-2243	-1708	3951	-21	419	556	-129	-64	-711	0
113	0	0	124	3833	3709	-1978	-1792	3771	-87	364	420	-147	-108	-679	0
114	0	0	-25	3424	3449	-1699	-1737	3436	-133	265	258	-180	-155	-783	1
115	0	0	-378	2735	3113	-1178	-1745	2924	-145	195	219	-201	-182	-673	0
116	0	0	-825	2015	2840	-595	-1832	2427	-267	40	73	-219	-201	-824	0
117	0	0	-1034	1422	2456	-194	-1745	1939	-294	137	-83	-258	-254	-733	0
118	0	0	-1284	993	2277	145	-1780	1635	-376	5	-170	-382	-300	-776	0
119	0	0	-1207	733	1940	237	-1573	1336	-331	-5	-337	-308	-318	-808	0
120	0	0	-1345	494	1839	425	-1592	1166	-426	9	-531	-327	-291	-847	0
121	0	0	-1385	265	1650	560	-1517	957	-430	-38	-651	-374	-386	-894	0
122	0	0	-1436	178	1614	629	-1525	896	-512	-100	-795	-358	-442	-832	0
123	0	0	-1401	143	1544	629	-1472	843	-512	-48	-913	-386	-355	-822	0
124	0	0	-1411	135	1546	638	-1478	840	-632	-40	-1096	-362	-384	-855	0
125	0	0	-1436	129	1565	653	-1500	847	-849	-46	-1321	-463	-1493	-1897	0
126	0	0	-1292	135	1427	578	-1359	781	-874	-3	-1299	-766	-2675	-2168	0
127	0	0	-1389	151	1540	619	-1464	845	-975	-42	-1482	-630	-1742	-1835	0
128	0	0	-1243	225	1468	509	-1355	846	-989	21	-1455	-665	-1705	-1643	0
129	0	0	-1228	291	1519	468	-1373	905	-1001	25	-1387	-549	-1315	-1443	0
130	0	0	-1184	362	1546	411	-1365	954	-991	116	-1348	-461	-1208	-1272	0
131	0	0	-1151	368	1519	391	-1335	943	-991	213	-1241	-448	-845	-1146	0
132	0	0	-1178	420	1598	379	-1388	1009	-1022	207	-1016	-384	-795	-956	0
133	0	0	-1106	463	1569	321	-1337	1016	-983	333	-888	-391	-754	-911	0
134	0	0	-1123	469	1592	327	-1357	1030	-942	463	-686	-333	-572	-874	0
135	0	0	-1177	473	1650	352	-1413	1061	-882	463	-614	-294	-471	-845	0
136	0	0	-1189	477	1666	356	-1427	1071	-876	595	-304	-300	-424	-702	0
137	0	0	-1265	475	1740	395	-1502	1107	-861	653	-118	-250	-236	-614	0
138	0	0	-1243	516	1759	363	-1501	1137	-797	653	97	-223	-289	-556	0
139	0	0	-1300	459	1759	420	-1529	1109	-611	667	271	-176	-213	-475	0
140	0	0	-1403	467	1870	468	-1636	1168	-717	607	323	-252	-194	-552	0
141	0	0	-1334	481	1815	426	-1574	1148	-620	789	477	-201	-79	-502	0
142	0	0	-1325	473	1798	426	-1561	1135	-498	737	715	-168	-40	-477	0
143	0	0	-1368	471	1839	448	-1603	1155	-446	764	814	-201	-9	-337	0
144	0	0	-1385	467	1852	459	-1618	1159	-428	797	878	-149	50	-221	0
145	0	0	-1434	461	1895	486	-1664	1178	-415	762	1018	-102	27	-325	0
146	0	0	-1313	483	1796	415	-1554	1139	-252	882	1070	-77	67	-217	0
147	0	0	-1440	488	1928	476	-1684	1208	-285	810	1171	-27	100	-267	0
148	0	0	-1353	488	1841	432	-1597	1164	-294	840	1142	-60	124	-386	0
149	0	0	-1414	502	1916	456	-1665	1209	-356	886	1043	-11	100	-223	0
150	0	0	-1552	488	2040	532	-1796	1264	-393	905	849	34	97	-316	0
151	0	0	-1559	479	2038	540	-1798	1258	-436	993	779	56	25	-310	0
152	0	0	-1513	492	2005	510	-1759	1248	-403	983	783	31	87	-345	0
153	0	0	-1551	517	2068	517	-1809	1292	-564	905	673	-3	-112	-521	0
154	0	0	-1341	525	1866	408	-1603	1195	-506	929	646	15	-34	-607	0
155	0	0	-1416	512	1928	452	-1672	1220	-578	841	440	-118	-114	-719	0
156	0	0	-1279	519	1798	380	-1538	1158	-618	808	304	-159	-42	-857	0
157	0	0	-1238	529	1767	354	-1502	1148	-611	855	215	-110	-162	-861	0
158	0	0	-1205	508	1713	348	-1459	1110	-704	793	194	-155	-129	-940	0
159	0	0	-1183	535	1718	324	-1450	1126	-690	789	15	-106	-116	-997	0
160	0	0	-1162	529	1691	316	-1426	1110	-547	793	97	-23	-207	-886	0
161	0	0	-1106	535	1641	285	-1373	1088	-537	609	60	7	-236	-841	0
162	0	0	-984	564	1548	210	-1266	1056	-329	686	287	159	-199	-873	0
163	0	0	-1024	533	1557	245	-1290	1045	-304	601	207	223	-242	-874	0
164	0	0	-849	514	1363	167	-1106	938	-209	675	281	370	-259	-680	0
165	0	0	-891	529	1420	181	-1155	974	-300	605	203	310	-296	-659	0
166	0	0	-726	535	1261	95	-993	898	-172	783	223	397	-291	-646	0
167	0	0	-780	537	1317	121	-1048	927	-259	760	139	391	-296	-626	0
168	0	0	-657	574	1231	41	-944	902	-368	739	-149	442	-279	-673	0
169	0	0	-597	547	1144	25	-870	845	-291	836	-226	521	-106	-508	0
170	0	0	-632	574	1206	29	-919	890	-436	832	-471	500	-87	-399	0
171	0	0	-516	562	1078	-23	-797	820	-494	884	-580	483	-85	-436	0
172	0	0	-543	595	1138	-26	-840	866	-508	851	-754	531	27	-323	0
173	0	0	-438	599	1037	-80	-737	818	-583	818	-944	461	77	-364	0
174	0	0	-359	597	956	-119	-657	776	-589	888	-1088	611	97	-234	0
175	0	0	-374	611	985	-118	-679	798	-642	865	-1334	661	85	-192	0
176	0	0	-353	607	960	-127	-656	783	-663	933	-1352	611	199	-194	0
177	0	0	-348	622	970	-137	-659	796	-622	874	-1489	647	129	-126	0
178	0	0	-320	620	940	-150	-630	780	-554	1006	-1437	739	232	-58	0
179	0	0	-384	638	1022	-127	-703	830	-572	1026	-1484	737	182	-87	0
180	0	0	-277	630	907	-176	-592	768	-459	1111	-1356	810	197	-83	0
181	0	0	-396	649	1045	-126	-720	847	-502	1105	-1390	762	153	0	0
182	0	0	-345	657	1002	-156	-673	829	-430	1092	-1212	774	106	-75	0
183	0	0	-359	657	1016	-149	-687	836	-322	1140	-1008	915	95	-29	0
184	0	0	-474	653	1127	-89	-800	890	-254	975	-797	845	19	-50	0
185	0	0	-368	679	1047	-155	-707	863	-207	1001	-618	1014	-5	-25	0
186	0	0	-464	688	1152	-112	-808	920	-170	956	-601	1001	-21	-5	0
187	0	0	-434	702	1136	-134	-785	919	-236	905	-506	1012	-65	98	0
188	0	0	-456	698	1154	-121	-805	926	-244	894	-407	1043	-65	102	0
189	0	0	-388	715	1103	-163	-745	909	-197	884	-265	1096	40	93	0
190	0	0	-398	723	1121	-162	-759	922	-124	900	-267	1198	91	244	0
191	0	0	-394	725	1119	-165	-756	922	-155	789	-240	1195	-1	360	0
192	0	0	-367	715	1082	-174	-724	898	-184	915	-219	1299	178	426	0
193	0	0	-289	727	1016	-219	-652	871	-157	812	-310	1307	248	411	0
194	0	0	-346	744	1090	-199	-718	917	-180	768	-481	1330	378	374	0
195	0	0	-278	756	1034	-239	-656	895	-176	704	-673	1356	388	465	0
196	0	0	-235	762	997	-263	-616	879	-199	731	-774	1292	512	582	0
197	0	0	-249	777	1026	-264	-637	901	-250	552	-931	1134	618	556	0
198	0	0	-93	776	869	-341	-481	822	-65	657	-1037	1214	797	580	0
199	0	0	-159	799	958	-320	-558	878	40	550	-1224	1195	882	677	0
200	0	0	-190	820	1010	-315	-600	915	106	459	-1262	1123	929	675	0
201	0	0	-150	847	997	-348	-573	922	223	483	-1280	1164	1070	781	0
202	0	0	-206	843	1049	-318	-627	946	279	353	-1280	942	1059	789	0
203	0	0	-168	838	1006	-335	-587	922	335	405	-1101	873	1181	845	0
204	0	0	-326	845	1171	-259	-748	1008	417	244	-1158	758	1140	808	0
205	0	0	-324	861	1185	-268	-754	1023	533	228	-915	684	1094	892	0
206	0	0	-425	894	1319	-234	-872	1106	547	188	-756	580	1140	995	0
207	0	0	-450	896	1346	-223	-898	1121	549	64	-442	355	1150	1047	0
208	0	0	-565	921	1486	-178	-1025	1203	603	52	-135	360	1148	1107	0
209	0	0	-660	921	1581	-130	-1120	1251	529	-36	85	97	1020	993	0
210	0	0	-668	942	1610	-137	-1139	1276	599	91	453	44	1103	944	0
211	0	0	-683	938	1621	-127	-1152	1279	583	1	713	-114	1162	966	0
212	0	0	-708	929	1637	-110	-1172	1283	494	-19	1035	-207	1274	962	0
213	0	0	-825	952	1777	-63	-1301	1364	473	-124	1262	-232	1103	867	0
214	0	0	-863	948	1811	-42	-1337	1379	329	-180	1536	-358	1099	865	0
215	0	0	-906	950	1856	-22	-1381	1403	281	-197	1724	-343	1092	946	0
216	0	0	-944	968	1912	-12	-1428	1440	221	-230	2004	-440	1109	985	0
217	0	0	-937	989	1926	-26	-1431	1457	129	-306	2149	-455	1049	954	0
218	0	0	-983	997	1980	-7	-1481	1488	21	-271	2244	-469	1012	925	0
219	0	0	-927	985	1912	-29	-1419	1448	-89	-318	2359	-486	975	898	0
220	0	0	-1002	970	1972	16	-1487	1471	-194	-384	2440	-521	1010	927	0
221	0	0	-869	987	1856	-59	-1362	1421	-265	-403	2454	-496	878	913	0
222	0	0	-908	1006	1914	-49	-1411	1460	-296	-516	2479	-486	807	942	0
223	0	0	-871	1010	1881	-69	-1376	1445	-479	-572	2312	-486	739	873	0
224	0	0	-820	999	1819	-89	-1319	1409	-514	-583	2269	-397	680	847	0
225	0	0	-807	1008	1815	-100	-1311	1411	-630	-599	2017	-409	566	840	0
226	0	0	-816	1001	1817	-92	-1316	1409	-719	-651	1722	-382	483	776	0
227	0	0	-784	1002	1786	-109	-1285	1394	-659	-651	1530	-242	465	770	0
228	0	0	-768	1001	1769	-116	-1268	1385	-669	-713	1233	-250	325	611	0
229	0	0	-768	995	1763	-113	-1265	1379	-711	-661	966	-184	298	601	0
230	0	0	-758	1024	1782	-133	-1270	1403	-711	-647	686	-122	296	477	0
231	0	0	-794	1014	1808	-110	-1301	1411	-642	-620	430	-9	219	465	0
232	0	0	-791	1022	1813	-115	-1302	1417	-529	-583	182	23	252	393	0
233	0	0	-778	1004	1782	-113	-1280	1393	-407	-580	58	186	205	413	0
234	0	0	-786	1006	1792	-110	-1289	1399	-353	-506	-246	300	192	306	0
235	0	0	-743	1004	1747	-130	-1245	1375	-304	-461	-300	364	197	347	0
236	0	0	-861	1001	1862	-70	-1361	1431	-207	-399	-533	452	180	407	0
237	0	0	-818	1001	1819	-91	-1318	1410	-194	-494	-704	465	97	310	0
238	0	0	-855	970	1825	-57	-1340	1397	-153	-366	-750	647	184	329	0
239	0	0	-943	950	1893	-3	-1418	1421	-166	-419	-851	549	64	289	0
240	0	0	-852	944	1796	-46	-1324	1370	-36	-337	-964	704	176	322	0
241	0	0	-926	909	1835	8	-1380	1372	-135	-395	-970	704	184	298	0
242	0	0	-877	905	1782	-14	-1329	1343	-129	-368	-1098	667	168	323	0
243	0	0	-941	892	1833	24	-1387	1362	-180	-397	-1067	692	114	325	0
244	0	0	-926	845	1771	40	-1348	1308	-300	-389	-1113	599	157	192	0
245	0	0	-968	843	1811	62	-1389	1327	-341	-453	-1065	525	110	168	0
246	0	0	-912	816	1728	48	-1320	1272	-432	-409	-991	483	126	211	0
247	0	0	-997	785	1782	106	-1389	1283	-517	-386	-886	448	73	149	0
248	0	0	-986	777	1763	104	-1374	1270	-607	-430	-741	428	114	93	0
249	0	0	-981	735	1716	123	-1348	1225	-574	-440	-486	391	83	110	0
250	0	0	-987	704	1691	141	-1339	1197	-710	-455	-194	386	95	157	0
251	0	0	-951	696	1647	127	-1299	1171	-620	-358	5	388	73	166	0
252	0	0	-1009	653	1662	178	-1335	1157	-665	-310	219	457	29	242	0
253	0	0	-974	632	1606	171	-1290	1119	-647	-203	444	335	124	32	0
254	0	0	-986	628	1614	179	-1300	1121	-585	-118	756	417	147	168	0
255	0	0	-1038	601	1639	218	-1338	1120	-613	-131	816	407	69	64	0
256	0	0	-933	609	1542	162	-1237	1075	-436	-23	1061	490	64	157	0
257	0	0	-1079	562	1641	258	-1360	1101	-578	13	1198	426	102	155	0
258	0	0	-1025	550	1575	237	-1300	1062	-455	95	1226	479	172	106	0
259	0	0	-1065	539	1604	263	-1334	1071	-498	161	1305	446	174	116	0
260	0	0	-998	521	1519	238	-1258	1020	-446	279	1286	360	166	141	0
261	0	0	-1081	490	1571	295	-1326	1030	-453	320	1334	347	166	145	0
262	0	0	-1044	488	1532	278	-1288	1010	-426	298	1175	327	137	87	0
263	0	0	-1065	473	1538	296	-1301	1005	-386	327	1125	355	188	174	0
264	0	0	-1153	457	1610	348	-1381	1033	-401	356	973	304	178	65	0
265	0	0	-1092	465	1557	313	-1324	1011	-238	378	973	366	269	36	0
266	0	0	-1134	450	1584	342	-1359	1017	-248	347	682	366	256	-32	0
267	0	0	-1143	438	1581	352	-1362	1009	-182	265	682	362	240	42	0
268	0	0	-1123	444	1567	339	-1345	1005	-120	289	453	360	351	-79	0
269	0	0	-1084	446	1530	319	-1307	988	21	287	436	314	362	11	0
270	0	0	-1075	424	1499	325	-1287	961	-1	325	312	345	337	38	0
271	0	0	-1024	419	1443	302	-1233	931	73	372	244	388	306	0	0
272	0	0	-1146	413	1559	366	-1352	986	36	285	153	329	337	3	0
273	0	0	-1067	407	1474	330	-1270	940	36	296	93	322	209	-32	0
274	0	0	-1117	413	1530	352	-1323	971	17	314	110	298	207	-114	0
275	0	0	-1141	403	1544	369	-1342	973	21	289	29	281	141	-170	0
276	0	0	-1128	420	1548	354	-1338	984	-62	304	64	188	93	-258	0
277	0	0	-1174	401	1575	386	-1374	988	-58	236	104	87	11	-244	0
278	0	0	-1129	378	1507	375	-1318	942	-71	300	242	161	46	-271	0
279	0	0	-1239	380	1619	429	-1429	999	-254	285	194	-36	-48	-320	0
280	0	0	-1201	380	1581	410	-1391	980	-124	347	279	102	-42	-360	0
281	0	0	-1228	386	1614	421	-1421	1000	-155	380	405	31	-71	-292	0
282	0	0	-1199	395	1594	402	-1396	994	-147	294	473	21	-108	-422	0
283	0	0	-1193	384	1577	404	-1385	980	-147	391	531	-67	-48	-380	0
284	0	0	-1192	391	1583	400	-1387	987	-219	395	587	21	-83	-353	0
285	0	0	-1184	389	1573	397	-1378	981	-194	432	636	-11	-91	-411	0
286	0	0	-1152	372	1524	390	-1338	948	-172	467	694	58	-95	-426	0
287	0	0	-1189	399	1588	395	-1388	993	-124	438	810	0	-139	-440	0
288	0	0	-1228	374	1602	427	-1415	988	-106	422	878	31	-145	-426	0
289	0	0	-1186	364	1550	411	-1368	957	-32	459	1034	139	-50	-424	0
290	0	0	-1251	386	1637	432	-1444	1011	-77	415	981	137	-89	-531	0
291	0	0	-1151	368	1519	391	-1335	943	106	452	1200	176	-42	-419	0
292	0	0	-1230	376	1606	427	-1418	991	-62	582	1185	122	-93	-386	0
293	0	0	-1160	374	1534	393	-1347	954	64	479	1226	104	-73	-457	0
294	0	0	-1234	374	1608	430	-1421	991	34	428	1249	186	-83	-459	0
295	0	0	-1302	378	1680	462	-1491	1029	-89	436	1196	38	-170	-554	0
296	0	0	-1241	384	1625	428	-1433	1004	1	541	1220	108	-104	-432	0
297	0	0	-1308	366	1674	471	-1491	1020	-77	479	1131	-32	-95	-448	0
298	0	0	-1269	391	1660	439	-1464	1025	23	407	1067	-29	-67	-498	0
299	0	0	-1416	384	1800	516	-1608	1092	-91	384	911	-1	-155	-502	0
300	0	0	-1418	386	1804	516	-1611	1095	-62	401	845	-56	-110	-496	0
301	0	0	-1471	393	1864	539	-1667	1128	9	331	777	-40	-93	-539	0
302	0	0	-1531	370	1901	580	-1716	1135	-124	349	644	-81	-168	-485	0
303	0	0	-1606	384	1990	611	-1798	1187	-75	289	539	-79	-106	-529	0
304	0	0	-1612	397	2009	607	-1810	1203	-110	192	467	-192	-141	-576	0
305	0	0	-1678	395	2073	641	-1875	1234	-110	180	442	-190	-162	-550	0
306	0	0	-1692	401	2093	645	-1892	1247	-209	168	323	-275	-223	-591	0
307	0	0	-1680	393	2073	643	-1876	1233	-217	168	232	-201	-184	-663	0
308	0	0	-1746	399	2145	673	-1945	1272	-283	139	48	-250	-259	-655	0
309	0	0	-1674	415	2089	629	-1881	1252	-320	118	174	-226	-219	-665	0
310	0	0	-1682	395	2077	643	-1879	1236	-325	114	118	-194	-188	-562	0
311	0	0	-1701	403	2104	649	-1902	1253	-455	21	3	-211	-153	-531	0
312	0	0	-1542	409	1951	566	-1746	1180	-446	67	178	-116	-172	-529	0
313	0	0	-1606	411	2017	597	-1811	1214	-450	25	135	-114	-184	-519	0
314	0	0	-1486	415	1901	535	-1693	1158	-582	44	147	-190	-351	-638	0
315	0	0	-1511	417	1928	547	-1719	1172	-521	182	145	0	-166	-502	0
316	0	0	-1486	424	1910	531	-1698	1167	-599	15	69	-75	-256	-477	0
317	0	0	-1459	395	1854	532	-1656	1124	-611	89	54	-48	-139	-453	0
318	0	0	-1467	397	1864	535	-1665	1130	-607	9	9	62	-71	-246	0
319	0	0	-1426	403	1829	511	-1627	1116	-649	97	-25	83	-58	-221	0
320	0	0	-1424	403	1827	510	-1625	1115	-572	58	-3	65	65	-159	0
321	0	0	-1428	393	1821	517	-1624	1107	-638	67	-98	159	126	-126	0
322	0	0	-1383	372	1755	505	-1569	1063	-655	128	-19	89	162	-153	0
323	0	0	-1500	391	1891	554	-1695	1141	-750	157	-108	-1	190	-60	0
324	0	0	-1521	417	1938	552	-1729	1177	-785	104	-122	-93	166	-197	0
325	0	0	-1525	395	1920	565	-1722	1157	-779	203	-128	-27	281	-81	0
326	0	0	-1570	395	1965	587	-1767	1180	-801	91	-236	-126	159	-174	0
327	0	0	-1580	391	1971	594	-1775	1181	-874	223	-157	-104	248	-85	0
328	0	0	-1612	374	1986	619	-1799	1180	-970	250	-228	-182	164	-195	0
329	0	0	-1614	378	1992	618	-1803	1185	-913	246	-213	-197	161	-248	0
330	0	0	-1686	360	2046	663	-1866	1203	-1001	151	-226	-327	124	-320	0
331	0	0	-1494	366	1860	564	-1677	1113	-1053	289	-98	-339	195	-337	0
332	0	0	-1565	355	1920	605	-1742	1137	-999	234	-108	-453	263	-355	0
333	0	0	-1515	353	1868	581	-1691	1110	-1076	225	-23	-438	180	-310	0
334	0	0	-1558	349	1907	604	-1732	1128	-1086	279	73	-572	184	-325	0
335	0	0	-1513	349	1862	582	-1687	1105	-960	223	120	-448	194	-151	0
336	0	0	-1550	358	1908	596	-1729	1133	-983	170	269	-477	147	-259	0
337	0	0	-1515	376	1891	569	-1703	1133	-807	197	452	-370	269	-153	0
338	0	0	-1575	337	1912	619	-1743	1124	-805	228	628	-356	168	-129	0
339	0	0	-1422	329	1751	546	-1586	1040	-537	221	795	-279	256	-93	0
340	0	0	-1507	337	1844	585	-1675	1090	-558	182	816	-265	201	-64	0
341	0	0	-1398	322	1720	538	-1559	1021	-492	168	954	-242	180	-67	0
342	0	0	-1372	329	1701	521	-1536	1015	-382	368	981	-135	254	-3	0
343	0	0	-1453	329	1782	562	-1617	1055	-479	259	915	-244	65	-129	0
344	0	0	-1387	320	1707	533	-1547	1013	-389	419	1030	-89	155	-89	0
345	0	0	-1437	316	1753	560	-1595	1034	-426	411	855	-201	27	-190	0
346	0	0	-1399	308	1707	545	-1553	1007	-335	504	884	-126	95	-139	0
347	0	0	-1466	320	1786	573	-1626	1053	-347	436	760	-149	48	-283	0
348	0	0	-1441	312	1753	564	-1597	1032	-325	417	715	-124	-21	-217	0
349	0	0	-1465	298	1763	583	-1614	1030	-372	413	680	-131	-83	-356	0
350	0	0	-1503	285	1788	609	-1645	1036	-370	339	622	-188	-98	-603	0
351	0	0	-1434	292	1726	571	-1580	1009	-364	428	572	-252	-67	-593	0
352	0	0	-1498	296	1794	601	-1646	1045	-455	378	430	-279	-62	-696	0
353	0	0	-1474	289	1763	592	-1618	1026	-364	384	364	-201	21	-500	0
354	0	0	-1544	291	1835	626	-1689	1063	-438	304	174	-215	-77	-420	0
355	0	0	-1536	289	1825	623	-1680	1057	-358	269	172	-203	34	-444	0
356	0	0	-1641	289	1930	676	-1785	1109	-378	267	32	-277	-3	-320	0
357	0	0	-1583	302	1885	640	-1734	1093	-417	157	-93	-345	29	-362	0
358	0	0	-1600	277	1877	661	-1738	1077	-386	131	-104	-316	102	-310	0
359	0	0	-1636	296	1932	670	-1784	1114	-448	69	-77	-355	102	-329	0
360	0	0	-1649	289	1938	680	-1793	1113	-436	120	-118	-380	50	-172	0
361	0	0	-1774	263	2037	755	-1905	1150	-463	48	-97	-450	64	-225	0
362	0	0	-1775	269	2044	753	-1909	1156	-529	40	-126	-533	95	-258	0
363	0	0	-1827	283	2110	772	-1968	1196	-558	42	-71	-424	238	-203	0
364	0	0	-1781	269	2050	756	-1915	1159	-552	67	-60	-533	203	-153	0
365	0	0	-1836	261	2097	787	-1966	1179	-492	-13	139	-444	186	-135	0
366	0	0	-1866	273	2139	796	-2002	1206	-589	54	199	-523	162	-124	0
367	0	0	-1863	267	2130	798	-1996	1198	-582	-7	337	-568	250	-48	0
368	0	0	-1840	261	2101	789	-1970	1181	-475	-149	409	-595	265	-38	0
369	0	0	-1885	289	2174	798	-2029	1231	-477	-108	580	-467	314	95	0
370	0	0	-1975	246	2221	864	-2098	1233	-506	-211	667	-597	333	42	0
371	0	0	-1853	263	2116	795	-1984	1189	-430	-81	863	-533	459	203	0
372	0	0	-1948	265	2213	841	-2080	1239	-372	-155	859	-519	457	242	0
373	0	0	-1889	285	2174	802	-2031	1229	-395	-207	977	-537	473	316	0
374	0	0	-1981	250	2231	865	-2106	1240	-351	-199	993	-463	605	355	0
375	0	0	-1962	259	2221	851	-2091	1240	-364	-164	993	-521	632	351	0
376	0	0	-1973	242	2215	865	-2094	1228	-351	-252	1047	-521	673	403	0
377	0	0	-1920	225	2145	847	-2032	1185	-413	-275	995	-549	698	420	0
378	0	0	-1946	226	2172	860	-2059	1199	-351	-320	954	-632	667	424	0
379	0	0	-2016	238	2254	889	-2135	1246	-358	-397	931	-715	679	378	0
380	0	0	-1909	261	2170	824	-2039	1215	-364	-353	873	-661	679	389	0
381	0	0	-1952	259	2211	846	-2081	1235	-382	-386	684	-647	735	378	0
382	0	0	-1843	254	2097	794	-1970	1175	-374	-409	585	-686	692	306	0
383	0	0	-1880	250	2130	815	-2005	1190	-512	-399	461	-770	743	316	0
384	0	0	-1863	226	2089	818	-1976	1157	-389	-448	325	-688	684	320	0
385	0	0	-1829	242	2071	793	-1950	1156	-428	-502	355	-805	673	337	0
386	0	0	-1746	248	1994	749	-1870	1121	-388	-417	207	-762	710	277	0
387	0	0	-1754	240	1994	757	-1874	1117	-296	-572	209	-744	671	261	0
388	0	0	-1748	234	1982	757	-1865	1108	-180	-605	219	-795	675	248	0
389	0	0	-1611	259	1870	676	-1740	1064	-135	-469	230	-655	572	164	0
390	0	0	-1651	242	1893	704	-1772	1067	-50	-572	205	-768	444	128	0
391	0	0	-1646	226	1872	710	-1759	1049	23	-500	228	-719	547	116	0
392	0	0	-1671	230	1901	720	-1786	1065	-13	-618	333	-731	411	195	0
393	0	0	-1532	225	1757	653	-1644	991	110	-566	432	-655	459	104	0
394	0	0	-1592	225	1817	683	-1704	1021	19	-671	382	-696	411	139	0
395	0	0	-1500	238	1738	631	-1619	988	79	-673	446	-814	413	106	0
396	0	0	-1465	228	1693	618	-1579	960	38	-646	469	-808	306	40	0
397	0	0	-1537	232	1769	652	-1653	1000	-13	-721	525	-820	217	0	0
398	0	0	-1564	240	1804	662	-1684	1022	-219	-766	525	-892	54	-95	0
399	0	0	-1525	234	1759	645	-1642	996	-339	-754	525	-937	23	-151	0
400	0	0	-1545	228	1773	658	-1659	1000	-302	-795	537	-919	15	-139	0
401	0	0	-1490	230	1720	630	-1605	975	-448	-772	504	-917	7	-114	0
402	0	0	-1511	211	1722	650	-1616	966	-512	-746	450	-803	13	-79	0
403	0	0	-1439	246	1685	596	-1562	965	-560	-822	469	-779	29	-65	0
404	0	0	-1429	221	1650	604	-1539	935	-671	-830	422	-770	58	-89	0
405	0	0	-1361	223	1584	569	-1472	903	-708	-878	405	-706	19	-178	0
406	0	0	-1289	230	1519	529	-1404	874	-739	-874	310	-611	-9	-129	0
407	0	0	-1344	209	1553	567	-1448	881	-795	-772	223	-535	50	-128	0
408	0	0	-1220	217	1437	501	-1328	827	-750	-772	228	-415	87	-65	0
409	0	0	-1220	225	1445	497	-1332	835	-746	-750	145	-281	104	-79	0
410	0	0	-1228	219	1447	504	-1337	833	-822	-760	13	-279	145	-34	0
411	0	0	-1169	221	1390	474	-1279	805	-826	-616	-73	-116	203	52	0
412	0	0	-1152	207	1359	472	-1255	783	-772	-626	-54	-60	256	93	0
413	0	0	-1113	215	1328	449	-1220	771	-768	-583	-159	-62	308	56	0
414	0	0	-1119	217	1336	451	-1227	776	-785	-452	-281	19	269	143	0
415	0	0	-1156	236	1392	460	-1274	814	-729	-508	-351	120	292	176	0
416	0	0	-1090	217	1307	436	-1198	762	-717	-440	-376	141	248	242	0
417	0	0	-1218	211	1429	503	-1323	820	-613	-419	-450	219	329	172	0
418	0	0	-1186	228	1414	479	-1300	821	-649	-376	-502	135	240	186	0
419	0	0	-1274	215	1489	529	-1381	852	-502	-240	-395	294	370	236	0
420	0	0	-1312	232	1544	540	-1428	888	-545	-188	-438	174	300	172	0
421	0	0	-1343	201	1544	571	-1443	872	-477	-164	-353	164	316	236	0
422	0	0	-1370	201	1571	584	-1470	886	-320	-151	-424	283	265	273	0
423	0	0	-1397	197	1594	600	-1495	895	-312	-141	-347	232	356	226	0
424	0	0	-1393	209	1602	592	-1497	905	-194	-194	-159	219	333	225	0
425	0	0	-1405	207	1612	599	-1508	909	-102	-89	-186	281	479	261	0
426	0	0	-1401	215	1616	593	-1508	915	7	-114	-145	345	401	273	0
427	0	0	-1418	203	1621	607	-1519	912	32	-81	-81	395	432	287	0
428	0	0	-1362	207	1569	577	-1465	888	129	-65	36	393	514	415	0
429	0	0	-1385	203	1588	591	-1486	895	95	-58	131	384	523	362	0
430	0	0	-1312	207	1519	552	-1415	863	205	25	223	479	609	405	0
431	0	0	-1405	203	1608	601	-1506	905	182	-29	197	473	601	333	0
432	0	0	-1326	194	1520	566	-1423	857	155	56	370	556	669	525	0
433	0	0	-1369	215	1584	577	-1476	899	164	126	442	535	711	527	0
434	0	0	-1312	197	1509	557	-1410	853	116	159	486	659	708	477	0
435	0	0	-1380	197	1577	591	-1478	887	29	145	552	574	702	500	0
436	0	0	-1377	194	1571	591	-1474	882	87	27	597	626	710	440	0
437	0	0	-1385	190	1575	597	-1480	882	36	106	677	564	789	533	0
438	0	0	-1390	194	1584	598	-1487	889	58	135	816	614	746	469	0
439	0	0	-1364	201	1565	581	-1464	883	-38	201	865	539	702	345	0
440	0	0	-1417	199	1616	609	-1516	907	-29	141	952	580	671	374	0
441	0	0	-1420	194	1614	613	-1517	904	-19	186	999	492	583	308	0
442	0	0	-1442	203	1645	619	-1543	924	-15	155	1171	386	568	296	0
443	0	0	-1417	199	1616	609	-1516	907	-27	157	1146	335	508	85	0
444	0	0	-1480	186	1666	647	-1573	926	-13	147	1315	347	502	93	0
445	0	0	-1519	201	1720	659	-1619	960	-81	38	1212	306	310	-87	0
446	0	0	-1533	207	1740	663	-1636	973	-112	58	1325	258	356	-27	0
447	0	0	-1640	199	1839	720	-1739	1019	-172	62	1262	238	329	-46	0
448	0	0	-1607	201	1808	703	-1707	1004	-194	-13	1259	149	283	-149	0
449	0	0	-1622	197	1819	712	-1720	1008	-205	-42	1229	205	190	-75	0
450	0	0	-1649	192	1841	728	-1745	1016	-141	-34	1067	155	219	-197	0
451	0	0	-1647	188	1835	729	-1741	1011	-244	-65	1084	124	128	-161	0
452	0	0	-1583	195	1778	694	-1680	986	-213	-27	940	128	118	-143	0
453	0	0	-1652	194	1846	729	-1749	1020	-273	-87	723	151	-11	-83	0
454	0	0	-1705	188	1893	758	-1799	1040	-388	-157	564	42	0	-110	0
455	0	0	-1703	207	1910	748	-1806	1058	-422	-159	327	73	-83	-126	0
456	0	0	-1657	197	1854	730	-1755	1025	-463	-265	52	126	-122	-62	0
457	0	0	-1628	207	1835	710	-1731	1021	-605	-240	-9	-27	-69	-42	0
458	0	0	-1505	209	1714	648	-1609	961	-649	-246	-178	-44	-19	-83	0
459	0	0	-1405	211	1616	597	-1510	913	-700	-277	-368	-27	-7	-25	0
460	0	0	-1357	195	1552	581	-1454	873	-789	-312	-609	-15	-93	116	0
461	0	0	-1286	205	1491	540	-1388	848	-876	-372	-698	-147	-60	137	0
462	0	0	-1218	176	1394	521	-1306	785	-818	-302	-838	-13	5	287	0
463	0	0	-1236	178	1414	529	-1325	796	-942	-370	-884	-65	54	256	0
464	0	0	-1166	215	1381	475	-1273	798	-913	-395	-900	-102	77	391	0
465	0	0	-1104	230	1334	437	-1219	782	-898	-426	-828	-118	118	366	0
466	0	0	-1096	248	1344	424	-1220	796	-925	-475	-812	-188	151	420	0
467	0	0	-1059	256	1315	401	-1187	785	-900	-453	-793	-304	230	486	0
468	0	0	-994	267	1261	363	-1127	764	-913	-475	-876	-339	174	386	0
469	0	0	-995	279	1274	358	-1134	776	-814	-622	-853	-409	192	516	0
470	0	0	-1042	281	1323	380	-1182	802	-909	-582	-900	-537	155	399	0
471	0	0	-1003	281	1284	361	-1143	782	-958	-644	-830	-673	162	413	0
472	0	0	-1079	267	1346	406	-1212	806	-995	-783	-876	-876	21	329	0
473	0	0	-1054	267	1321	393	-1187	794	-925	-871	-762	-1049	15	254	0
474	0	0	-1150	279	1429	435	-1289	854	-944	-1039	-651	-1156	-116	207	0
475	0	0	-1123	302	1425	410	-1274	863	-880	-1107	-556	-1278	-126	164	0
476	0	0	-1168	306	1474	431	-1321	890	-931	-1181	-508	-1437	-219	81	0
477	0	0	-1050	327	1377	361	-1213	852	-838	-1189	-228	-1420	-283	93	0
478	0	0	-1139	339	1478	400	-1308	908	-719	-1239	-23	-1600	-304	77	0
479	0	0	-1160	351	1511	404	-1335	931	-735	-1202	159	-1701	-370	-50	0
480	0	0	-1176	343	1519	416	-1347	931	-622	-1078	391	-1664	-281	11	0
481	0	0	-1261	351	1612	455	-1436	981	-624	-1121	485	-1841	-453	-89	0
482	0	0	-1089	362	1451	363	-1270	906	-477	-944	857	-1784	-339	-62	0
483	0	0	-1301	353	1654	474	-1477	1003	-535	-1035	942	-1751	-461	-124	0
484	0	0	-1168	337	1505	415	-1336	921	-419	-847	1169	-1761	-469	-137	0
485	0	0	-1250	333	1583	458	-1416	958	-465	-828	1286	-1647	-428	-108	0
486	0	0	-1296	325	1621	485	-1458	973	-428	-828	1379	-1782	-341	-205	0
487	0	0	-1236	337	1573	449	-1404	955	-386	-659	1509	-1767	-300	-143	0
488	0	0	-1267	325	1592	471	-1429	958	-467	-725	1480	-1775	-320	-161	0
489	0	0	-1244	333	1577	455	-1410	955	-362	-638	1559	-1730	-230	-98	0
490	0	0	-1280	322	1602	479	-1441	962	-347	-616	1487	-1689	-211	-56	0
491	0	0	-1266	320	1586	473	-1426	953	-382	-545	1290	-1705	-97	-91	0
492	0	0	-1294	283	1577	505	-1435	930	-378	-459	1297	-1685	-31	-19	0
493	0	0	-1349	294	1643	527	-1496	968	-556	-525	1057	-1732	-122	-40	0
494	0	0	-1360	281	1641	539	-1500	961	-543	-376	909	-1691	-64	-89	0
495	0	0	-1505	252	1757	626	-1631	1004	-566	-453	622	-1693	-192	-64	0
496	0	0	-1490	242	1732	624	-1611	987	-589	-469	376	-1813	-252	-137	0
497	0	0	-1587	234	1821	676	-1704	1027	-558	-556	221	-1980	-335	-168	0
498	0	0	-1519	223	1742	648	-1630	982	-525	-455	-32	-2009	-516	-151	0
499	0	0	-1676	205	1881	735	-1778	1043	-582	-457	-310	-2017	-560	-226	0
500	0	0	-1711	178	1889	766	-1800	1033	-564	-549	-510	-2231	-669	-341	0
501	0	0	-1777	164	1941	806	-1859	1052	-552	-523	-611	-2386	-721	-393	0
502	0	0	-1868	157	2025	855	-1946	1091	-671	-632	-836	-2543	-847	-531	0
503	0	0	-1771	155	1926	808	-1848	1040	-655	-593	-911	-2651	-985	-525	0
504	0	0	-1843	147	1990	848	-1916	1068	-578	-597	-966	-2741	-1035	-516	0
505	0	0	-1878	141	2019	868	-1948	1080	-583	-655	-1063	-2906	-1173	-599	0
506	0	0	-1952	149	2101	901	-2026	1125	-564	-739	-1152	-2970	-1280	-599	0
507	0	0	-1954	176	2130	889	-2042	1153	-471	-694	-1006	-3038	-1321	-624	0
508	0	0	-1936	141	2077	897	-2006	1109	-345	-774	-983	-3129	-1383	-723	0
509	0	0	-1895	147	2042	874	-1968	1094	-341	-692	-1049	-3218	-1336	-684	0
510	0	0	-1955	149	2104	903	-2029	1126	-267	-810	-977	-3311	-1402	-770	0
511	0	0	-1764	164	1928	800	-1846	1046	-168	-710	-748	-3375	-1565	-853	0
512	0	0	-1982	161	2143	910	-2062	1152	-226	-799	-807	-3509	-1656	-859	0
513	0	0	-1853	170	2023	841	-1938	1096	-155	-896	-944	-3653	-1771	-973	0
514	0	0	-1821	153	1974	834	-1897	1063	-87	-911	-756	-3701	-1866	-1068	0
515	0	0	-1676	145	1821	765	-1748	983	-131	-1018	-440	-3897	-2023	-1146	0
516	0	0	-1649	159	1808	745	-1728	983	-192	-1303	-516	-3992	-2178	-1239	0
517	0	0	-1532	184	1716	674	-1624	950	-203	-1245	-164	-4105	-2227	-1288	0
518	0	0	-1486	149	1635	668	-1560	892	-294	-1323	87	-4180	-2242	-1369	0
519	0	0	-1377	143	1520	617	-1448	831	-213	-1410	335	-4203	-2213	-1534	0
520	0	0	-1418	141	1559	638	-1488	850	-424	-1495	417	-4333	-2281	-1507	0
521	0	0	-1345	131	1476	607	-1410	803	-382	-1552	578	-4252	-2242	-1534	0
522	0	0	-1302	129	1431	586	-1366	780	-543	-1602	613	-4250	-2238	-1579	0
523	0	0	-1182	139	1321	521	-1251	730	-502	-1565	698	-4157	-2227	-1478	0
524	0	0	-1077	147	1224	465	-1150	685	-527	-1614	878	-4209	-2254	-1486	0
525	0	0	-1090	145	1235	472	-1162	690	-595	-1563	915	-4124	-2236	-1594	0
526	0	0	-962	149	1111	406	-1036	630	-537	-1468	946	-4011	-2198	-1666	0
527	0	0	-986	168	1154	409	-1070	661	-614	-1590	876	-4074	-2176	-1670	0
528	0	0	-1019	143	1162	438	-1090	652	-793	-1594	824	-4089	-2153	-1641	0
529	0	0	-962	155	1117	403	-1039	636	-702	-1530	684	-3947	-2058	-1740	0
530	0	0	-918	145	1063	386	-990	604	-797	-1519	628	-4042	-2178	-1707	0
531	0	0	-842	147	989	347	-915	568	-744	-1431	291	-3893	-2017	-1701	0
532	0	0	-859	149	1008	355	-933	578	-810	-1503	-62	-3977	-2180	-1757	0
533	0	0	-835	164	999	335	-917	581	-801	-1511	-283	-3905	-2198	-1746	0
534	0	0	-770	141	911	314	-840	526	-721	-1474	-486	-3806	-2194	-1806	0
535	0	0	-779	126	905	326	-842	515	-690	-1439	-686	-3767	-2068	-1802	0
536	0	0	-687	120	807	283	-747	463	-601	-1412	-921	-3732	-2106	-1810	0
537	0	0	-685	118	803	283	-744	460	-580	-1402	-1010	-3629	-2085	-1800	0
538	0	0	-780	52	832	364	-806	442	-576	-1365	-1187	-3583	-2108	-1825	0
539	0	0	-757	7	764	375	-760	385	-490	-1280	-1280	-3493	-1978	-1751	0
540	0	0	-865	-31	834	448	-849	401	-473	-1245	-1344	-3414	-1959	-1701	0
541	0	0	-854	-73	781	463	-817	354	-306	-1315	-1394	-3379	-2038	-1561	0
542	0	0	-814	-108	706	461	-760	299	-164	-1193	-1323	-3127	-1932	-1414	0
543	0	0	-796	-110	686	453	-741	288	-32	-1212	-1295	-3034	-1936	-1340	0
544	0	0	-807	-97	710	452	-758	306	25	-1045	-1332	-2822	-1868	-1158	0
545	0	0	-728	-42	686	385	-707	322	223	-1032	-1212	-2570	-1802	-1099	0
546	0	0	-695	67	762	314	-728	414	254	-1032	-1191	-2570	-1747	-1162	0
547	0	0	-600	203	803	198	-701	503	355	-987	-942	-2454	-1738	-913	0
548	0	0	-472	366	838	53	-655	602	370	-960	-985	-2370	-1610	-952	0
549	0	0	-310	601	911	-145	-610	756	351	-968	-954	-2298	-1637	-954	0
550	0	0	-105	859	964	-377	-534	911	399	-867	-818	-2163	-1427	-843	0
551	0	0	53	1129	1076	-591	-511	1102	382	-865	-758	-2168	-1354	-702	0
552	0	0	324	1493	1169	-908	-422	1331	438	-937	-702	-2106	-1222	-752	0
553	0	0	512	1866	1354	-1189	-421	1610	405	-855	-613	-2068	-1175	-550	0
554	0	0	700	2271	1571	-1485	-435	1921	368	-843	-549	-2019	-1096	-636	0
555	0	0	892	2684	1792	-1788	-450	2238	339	-840	-492	-1854	-997	-725	0
556	0	0	1054	3063	2009	-2058	-477	2536	355	-791	-384	-1755	-795	-614	0
557	0	0	1207	3379	2172	-2293	-482	2775	203	-756	-386	-1635	-733	-688	0
558	0	0	1350	3627	2277	-2488	-463	2952	184	-595	-265	-1404	-539	-547	0
559	0	0	1243	3718	2475	-2480	-616	3096	23	-582	-273	-1286	-351	-514	0
560	0	0	1160	3635	2475	-2397	-657	3055	-93	-448	-244	-1072	-143	-537	0
561	0	0	970	3249	2279	-2109	-654	2764	-197	-368	-209	-777	31	-453	1
562	0	0	659	2781	2122	-1720	-731	2451	-287	-238	-106	-535	246	-322	0
563	0	0	269	2108	1839	-1188	-785	1973	-378	-9	-108	-172	558	-343	0
564	0	0	-118	1435	1553	-658	-835	1494	-422	215	-118	166	772	-269	0
565	0	0	-451	907	1358	-228	-904	1132	-512	304	-139	578	851	-194	0
566	0	0	-720	558	1278	81	-999	918	-510	630	-238	884	1080	-56	0
567	0	0	-968	374	1342	297	-1155	858	-663	793	-502	1210	1078	-50	0
568	0	0	-964	190	1154	387	-1059	672	-562	1016	-556	1596	1251	89	0
569	0	0	-1035	64	1099	485	-1067	581	-739	1189	-694	1903	1458	102	0
570	0	0	-1052	-5	1047	528	-1049	521	-830	1264	-931	2102	1619	126	0
571	0	0	-1033	-21	1012	527	-1022	495	-890	1519	-1051	2510	1854	217	0
572	0	0	-1138	-46	1092	592	-1115	523	-975	1550	-1241	2733	2000	252	0
573	0	0	-1085	-81	1004	583	-1044	461	-937	1726	-1266	3063	2178	389	0
574	0	0	-1190	-71	1119	630	-1154	524	-909	1730	-1447	3230	2149	420	0
575	0	0	-1173	-52	1121	612	-1147	534	-777	1988	-1437	3513	2498	537	0
576	0	0	-1254	-15	1239	634	-1246	612	-710	1971	-1501	3701	2483	649	0
577	0	0	-1141	38	1179	551	-1160	608	-471	2037	-1425	3911	2587	729	0
578	0	0	-1207	110	1317	548	-1262	713	-459	2168	-1571	4143	2584	810	0
579	0	0	-1133	157	1290	488	-1211	723	-471	2219	-1569	4252	2582	859	0
580	0	0	-1130	195	1325	467	-1227	760	-444	2283	-1647	4322	2607	971	0
581	0	0	-1201	228	1429	486	-1315	828	-417	2176	-1728	4361	2659	1022	0
582	0	0	-1079	267	1346	406	-1212	806	-529	2378	-1722	4529	2735	1072	0
583	0	0	-1133	285	1418	424	-1275	851	-704	2333	-1769	4510	2725	1101	0
584	0	0	-1116	306	1422	405	-1269	864	-770	2234	-1742	4469	2719	1132	0
585	0	0	-1141	300	1441	420	-1291	870	-876	2304	-1730	4409	2696	1096	0
586	0	0	-1151	302	1453	424	-1302	877	-991	2273	-1645	4330	2553	1037	0
587	0	0	-1197	298	1495	449	-1346	896	-1094	2269	-1553	4273	2483	913	0
588	0	0	-1250	300	1550	475	-1400	925	-1134	2291	-1416	4211	2465	871	0
589	0	0	-1218	289	1507	464	-1362	898	-1284	2267	-1200	4130	2395	770	0
590	0	0	-1271	279	1550	496	-1410	914	-1297	2289	-880	4112	2368	680	0
591	0	0	-1313	291	1604	511	-1458	947	-1350	2227	-531	4048	2281	702	0
592	0	0	-1275	300	1575	487	-1425	937	-1394	2198	-151	3909	2151	642	0
593	0	0	-1371	312	1683	529	-1527	997	-1383	2143	164	3944	2089	605	0
594	0	0	-1337	323	1660	507	-1498	991	-1363	2186	331	3911	1990	457	0
595	0	0	-1401	329	1730	536	-1565	1029	-1311	2079	750	3918	1903	516	0
596	0	0	-1370	335	1705	517	-1537	1020	-1381	2132	966	3891	1858	514	0
597	0	0	-1341	331	1672	505	-1506	1001	-1323	2106	1171	3784	1856	486	0
598	0	0	-1459	335	1794	562	-1626	1064	-1356	2079	1162	3746	1720	360	0
599	0	0	-1359	322	1681	518	-1520	1001	-1369	2077	1332	3658	1691	388	0
600	0	0	-1476	320	1796	578	-1636	1058	-1410	1883	1319	3569	1643	386	0
601	0	0	-1418	329	1747	544	-1582	1038	-1449	1936	1239	3406	1635	314	0
602	0	0	-1530	345	1875	592	-1702	1110	-1569	1829	1156	3307	1649	386	0
603	0	0	-1564	331	1895	616	-1729	1113	-1466	1728	979	3309	1631	452	0
604	0	0	-1653	366	2019	643	-1836	1192	-1532	1633	845	3206	1697	463	0
605	0	0	-1660	355	2015	652	-1837	1185	-1445	1524	655	3069	1740	533	0
606	0	0	-1781	364	2145	708	-1963	1254	-1433	1404	527	2970	1714	535	0
607	0	0	-1781	370	2151	705	-1966	1260	-1422	1278	217	2877	1674	525	0
608	0	0	-1715	376	2091	669	-1903	1233	-1491	1092	-5	2675	1695	651	0
609	0	0	-1744	372	2116	686	-1930	1244	-1371	1051	-188	2545	1701	673	0
610	0	0	-1799	395	2194	702	-1996	1294	-1400	931	-318	2296	1744	622	0
611	0	0	-1792	388	2180	702	-1986	1284	-1385	787	-389	2132	1680	628	0
612	0	0	-1757	388	2145	684	-1951	1266	-1284	783	-467	2118	1695	704	0
613	0	0	-1793	389	2182	702	-1987	1285	-1297	715	-618	2007	1685	614	0
614	0	0	-1794	409	2203	692	-1998	1306	-1171	616	-605	1862	1666	638	0
615	0	0	-1795	403	2198	696	-1996	1300	-1125	591	-692	1759	1714	591	0
616	0	0	-1784	415	2199	684	-1991	1307	-1047	620	-620	1759	1777	669	0
617	0	0	-1740	411	2151	664	-1945	1281	-975	638	-622	1639	1732	671	0
618	0	0	-1799	430	2229	684	-2014	1329	-859	663	-549	1641	1852	758	0
619	0	0	-1721	430	2151	645	-1936	1290	-675	616	-459	1681	1860	791	0
620	0	0	-1841	430	2271	705	-2056	1350	-591	628	-343	1672	1984	886	0
621	0	0	-1730	442	2172	644	-1951	1307	-388	694	-265	1621	1963	857	0
622	0	0	-1802	450	2252	676	-2027	1351	-291	805	-205	1778	2060	937	0
623	0	0	-1759	452	2211	653	-1985	1331	-230	847	-38	1829	2190	991	0
624	0	0	-1859	453	2312	703	-2085	1382	-269	832	85	1854	2199	985	0
625	0	0	-1863	459	2322	702	-2092	1390	-180	913	180	1908	2304	1109	0
626	0	0	-1884	465	2349	709	-2116	1407	-67	981	250	1914	2399	1117	0
627	0	0	-1884	475	2359	704	-2121	1417	-95	1035	287	1980	2368	1096	0
628	0	0	-1907	481	2388	713	-2147	1434	-102	979	347	2027	2428	1132	0
629	0	0	-1837	498	2335	669	-2086	1416	-85	1045	543	2095	2374	1218	0
630	0	0	-1922	504	2426	709	-2174	1465	-194	968	556	2068	2349	1171	0
631	0	0	-1850	516	2366	667	-2108	1441	-194	1086	659	2058	2329	1239	0
632	0	0	-1831	506	2337	662	-2084	1421	-370	1068	677	1978	2285	1121	0
633	0	0	-1799	523	2322	638	-2060	1422	-386	1049	841	2009	2314	1216	0
634	0	0	-1723	537	2260	593	-1991	1398	-541	1094	795	2040	2271	1055	0
635	0	0	-1717	533	2250	592	-1983	1391	-682	1096	836	2071	2213	1117	0
636	0	0	-1640	552	2192	544	-1916	1372	-777	952	737	2044	2178	987	0
637	0	0	-1530	547	2077	491	-1803	1312	-880	1039	570	2054	2114	1024	0
638	0	0	-1537	564	2101	486	-1819	1332	-1061	937	519	1996	2056	1024	0
639	0	0	-1443	566	2009	438	-1726	1287	-1165	853	395	1852	1984	894	0
640	0	0	-1284	574	1858	355	-1571	1216	-1202	832	263	1934	2015	869	0
641	0	0	-1308	593	1901	357	-1604	1247	-1286	665	-17	1862	1930	905	0
642	0	0	-1168	605	1773	281	-1470	1189	-1342	533	-209	1825	1864	971	0
643	0	0	-1064	616	1680	224	-1372	1148	-1404	564	-366	1747	2005	1099	0
644	0	0	-1030	634	1664	198	-1347	1149	-1487	399	-651	1606	1821	991	0
645	0	0	-818	640	1458	89	-1138	1049	-1425	327	-799	1519	1676	1022	0
646	0	0	-720	653	1373	33	-1046	1013	-1383	248	-929	1398	1808	1127	0
647	0	0	-644	671	1315	-13	-979	993	-1439	83	-1173	1181	1736	1022	0
648	0	0	-506	671	1177	-82	-841	924	-1325	85	-1282	1098	1763	1156	0
649	0	0	-345	659	1004	-157	-674	831	-1193	19	-1299	1043	1744	1220	0
650	0	0	-229	673	902	-222	-565	787	-1094	-73	-1224	1006	1827	1183	0
651	0	0	-41	694	735	-326	-388	714	-960	-87	-1123	888	1782	1299	0
652	0	0	18	706	688	-362	-335	697	-799	-44	-948	789	1722	1346	0
653	0	0	223	719	496	-471	-136	607	-564	36	-739	896	1652	1239	0
654	0	0	242	725	483	-483	-120	604	-455	29	-535	725	1583	1325	0
655	0	0	388	733	345	-560	21	539	-230	172	-211	698	1548	1311	0
656	0	0	411	752	341	-581	35	546	-44	116	89	680	1515	1270	0
657	0	0	516	758	242	-637	137	500	149	327	453	750	1540	1288	0
658	0	0	561	764	203	-662	179	483	358	432	803	741	1520	1210	0
659	0	0	537	762	225	-649	156	493	492	424	1041	682	1522	1123	0
660	0	0	572	781	209	-676	181	495	568	661	1433	700	1536	1216	0
661	0	0	573	776	203	-674	185	489	636	710	1713	698	1592	1115	0
662	0	0	595	783	188	-689	203	485	756	744	1972	696	1548	1107	0
663	0	0	607	785	178	-696	214	481	822	744	2281	613	1594	1119	0
664	0	0	516	783	267	-649	124	525	779	746	2357	616	1482	904	0
665	0	0	406	807	401	-606	2	604	737	733	2467	675	1406	909	0
666	0	0	399	808	409	-603	-5	608	746	820	2572	644	1352	898	0
667	0	0	312	810	498	-561	-93	654	776	859	2665	568	1363	808	0
668	0	0	225	803	578	-514	-176	690	793	781	2710	516	1247	779	0
669	0	0	163	814	651	-488	-244	732	725	810	2679	483	1076	657	0
670	0	0	0	822	822	-411	-411	822	657	822	2611	419	1035	550	0
671	0	0	39	826	787	-432	-374	806	686	824	2619	485	964	401	0
672	0	0	-149	828	977	-339	-563	902	556	768	2487	378	789	419	0
673	0	0	-167	830	997	-331	-582	913	525	816	2349	310	698	304	0
674	0	0	-256	828	1084	-286	-670	956	512	783	2135	281	562	151	0
675	0	0	-382	826	1208	-222	-795	1017	473	642	1891	207	403	87	0
676	0	0	-485	820	1305	-167	-895	1062	380	638	1637	48	314	3	0
677	0	0	-542	814	1356	-136	-949	1085	356	523	1400	27	116	-52	0
678	0	0	-670	810	1480	-70	-1075	1145	236	360	1041	-95	-32	-205	0
679	0	0	-654	818	1472	-82	-1063	1145	194	339	743	-162	-112	-323	0
680	0	0	-619	822	1441	-101	-1030	1131	190	182	523	-312	-186	-360	0
681	0	0	-767	814	1581	-23	-1174	1197	0	38	194	-461	-318	-461	0
682	0	0	-695	820	1515	-62	-1105	1167	-161	-54	-110	-558	-417	-632	0
683	0	0	-749	810	1559	-30	-1154	1184	-219	-102	-360	-618	-436	-558	0
684	0	0	-731	807	1538	-38	-1134	1172	-314	-337	-562	-777	-613	-710	0
685	0	0	-728	791	1519	-31	-1123	1155	-347	-397	-649	-855	-626	-696	0
686	0	0	-815	783	1598	16	-1206	1190	-535	-531	-869	-1014	-876	-869	0
687	0	0	-807	783	1590	12	-1198	1186	-583	-599	-783	-1086	-876	-869	0
688	0	0	-846	768	1614	39	-1230	1191	-583	-690	-882	-1185	-952	-904	0
689	0	0	-761	756	1517	2	-1139	1136	-560	-680	-684	-1272	-995	-942	0
690	0	0	-809	741	1550	34	-1179	1145	-609	-659	-628	-1342	-983	-1001	0
691	0	0	-762	729	1491	16	-1126	1110	-597	-704	-401	-1460	-1101	-970	0
692	0	0	-760	727	1487	16	-1123	1107	-539	-737	-205	-1571	-1185	-983	0
693	0	0	-710	715	1425	-2	-1067	1070	-519	-694	79	-1672	-1253	-1001	0
694	0	0	-772	673	1445	49	-1108	1059	-492	-762	341	-1780	-1315	-1018	0
695	0	0	-683	669	1352	7	-1017	1010	-463	-690	558	-1860	-1338	-1055	0
696	0	0	-686	646	1332	20	-1009	989	-386	-723	748	-1901	-1319	-975	0
697	0	0	-677	616	1293	30	-985	954	-388	-743	1022	-1974	-1338	-915	0
698	0	0	-660	591	1251	34	-955	921	-370	-888	1146	-2052	-1445	-964	0
699	0	0	-649	582	1231	33	-940	906	-372	-894	1315	-2097	-1439	-874	0
700	0	0	-615	550	1165	32	-890	857	-302	-993	1497	-2242	-1361	-853	0
701	0	0	-601	531	1132	35	-866	831	-316	-1057	1396	-2328	-1526	-954	0
702	0	0	-549	514	1063	17	-806	788	-128	-1068	1455	-2275	-1319	-766	0
703	0	0	-557	500	1057	28	-807	778	-170	-1233	1447	-2448	-1332	-711	0
704	0	0	-468	488	956	-10	-712	722	13	-1313	1493	-2386	-1313	-609	0
705	0	0	-524	473	997	25	-760	735	50	-1383	1377	-2516	-1313	-471	0
706	0	0	-417	463	880	-23	-648	671	157	-1437	1325	-2461	-1451	-473	0
707	0	0	-370	442	812	-36	-591	627	209	-1427	1233	-2463	-1392	-399	0
708	0	0	-299	422	721	-61	-510	571	356	-1453	1119	-2543	-1365	-420	0
709	0	0	-258	409	667	-75	-462	538	347	-1499	1115	-2589	-1437	-417	0
710	0	0	-204	389	593	-92	-398	491	516	-1530	975	-2619	-1489	-360	0
711	0	0	-180	382	562	-101	-371	472	545	-1538	789	-2622	-1482	-407	0
712	0	0	-72	376	448	-152	-260	412	671	-1627	583	-2671	-1538	-388	0
713	0	0	-54	353	407	-149	-230	380	692	-1631	432	-2673	-1575	-517	0
714	0	0	-111	358	469	-123	-290	413	760	-1709	195	-2762	-1666	-541	0
715	0	0	-14	360	374	-173	-194	367	663	-1777	-31	-2873	-1711	-574	0
716	0	0	-91	341	432	-125	-261	386	558	-1790	-287	-2910	-1703	-593	0
717	0	0	-90	323	413	-116	-251	368	504	-1800	-436	-2915	-1761	-651	0
718	0	0	-182	322	504	-70	-343	413	498	-1808	-574	-3018	-1782	-801	0
719	0	0	-112	320	432	-104	-272	376	630	-1707	-611	-2942	-1825	-752	0
720	0	0	-209	312	521	-51	-365	416	401	-1775	-651	-3168	-1907	-925	0
721	0	0	-136	306	442	-85	-289	374	461	-1625	-508	-3018	-1959	-904	0
722	0	0	-328	296	624	16	-476	460	323	-1608	-500	-3247	-2077	-946	0
723	0	0	-390	294	684	48	-537	489	335	-1639	-426	-3282	-2128	-1129	0
724	0	0	-242	287	529	-22	-385	408	244	-1447	-194	-3307	-2176	-1175	0
725	0	0	-400	292	692	54	-546	492	256	-1425	-27	-3332	-2312	-1295	0
726	0	0	-396	296	692	50	-544	494	259	-1499	145	-3395	-2436	-1346	0
727	0	0	-470	292	762	89	-616	527	188	-1503	256	-3493	-2589	-1478	0
728	0	0	-584	283	867	150	-725	575	124	-1577	250	-3627	-2741	-1639	0
729	0	0	-595	285	880	155	-737	582	54	-1602	393	-3792	-2877	-1728	0
730	0	0	-689	281	970	204	-829	625	141	-1588	603	-3798	-2911	-1736	0
731	0	0	-712	283	995	214	-853	639	168	-1699	638	-3878	-3026	-1891	0
732	0	0	-772	281	1053	245	-912	667	217	-1744	719	-3984	-3284	-1881	0
733	0	0	-772	277	1049	247	-910	663	263	-1815	826	-4056	-3381	-1949	0
734	0	0	-760	281	1041	239	-900	661	339	-1800	822	-4004	-3464	-1889	0
735	0	0	-721	285	1006	218	-863	645	465	-1905	851	-4062	-3486	-1986	0
736	0	0	-687	283	970	202	-828	626	527	-1920	1045	-4062	-3563	-1858	0
737	0	0	-712	285	997	213	-854	641	496	-2031	960	-4235	-3730	-1922	0
738	0	0	-650	277	927	186	-788	602	603	-1988	954	-4198	-3651	-1963	0
739	0	0	-628	285	913	171	-770	599	580	-2042	971	-4248	-3662	-2023	0
740	0	0	-533	285	818	124	-675	551	731	-2081	975	-4159	-3641	-1967	0
741	0	0	-520	287	807	116	-663	547	735	-2048	905	-4143	-3629	-1784	0
742	0	0	-504	283	787	110	-645	535	750	-2101	810	-4196	-3614	-1846	0
743	0	0	-473	289	762	92	-617	525	894	-2037	783	-3930	-3476	-1771	0
744	0	0	-500	289	789	105	-644	539	867	-2015	657	-3973	-3451	-1841	0
745	0	0	-392	304	696	44	-544	500	935	-2011	628	-3773	-3329	-1751	0
746	0	0	-510	310	820	100	-665	565	824	-1965	582	-3686	-3400	-1670	0
747	0	0	-433	306	739	63	-586	522	810	-1879	614	-3672	-3276	-1685	0
748	0	0	-481	316	797	82	-639	556	869	-1767	692	-3554	-3111	-1511	0
749	0	0	-522	308	830	107	-676	569	634	-1713	562	-3536	-3043	-1559	0
750	0	0	-561	312	873	124	-717	592	605	-1577	549	-3362	-3032	-1468	0
751	0	0	-595	320	915	137	-755	617	502	-1532	523	-3241	-2863	-1367	0
752	0	0	-563	323	886	120	-724	604	448	-1412	659	-3119	-2677	-1389	0
753	0	0	-553	325	878	114	-715	601	345	-1189	704	-2939	-2419	-1356	0
754	0	0	-596	339	935	128	-765	637	246	-1076	911	-2723	-2384	-1160	0
755	0	0	-634	341	975	146	-804	658	161	-890	1055	-2415	-2147	-1138	0
756	0	0	-673	335	1008	169	-840	671	164	-698	1177	-2254	-1870	-1061	0
757	0	0	-764	341	1105	211	-934	723	106	-552	1321	-1901	-1561	-904	0
758	0	0	-836	343	1179	246	-1007	761	162	-391	1307	-1550	-1282	-797	0
759	0	0	-922	333	1255	294	-1088	794	164	-223	1303	-1142	-937	-647	0
760	0	0	-957	333	1290	312	-1123	811	114	58	1406	-750	-609	-640	0
761	0	0	-1075	333	1408	371	-1241	870	102	281	1400	-347	-339	-323	0
762	0	0	-1005	341	1346	332	-1175	843	209	469	1373	-56	-29	-271	0
763	0	0	-1085	333	1418	376	-1251	875	81	684	1171	333	296	-182	0
764	0	0	-1176	337	1513	419	-1344	925	87	869	902	649	529	-89	0
765	0	0	-1185	337	1522	424	-1353	929	36	1074	904	1065	758	67	0
766	0	0	-1203	329	1532	437	-1367	930	71	1315	700	1389	1053	162	0
767	0	0	-1238	335	1573	451	-1405	954	52	1460	521	1705	1315	254	0
768	0	0	-1211	325	1536	443	-1373	930	79	1614	308	1969	1511	349	0
769	0	0	-1234	314	1548	460	-1391	931	13	1662	95	2227	1806	452	0
770	0	0	-1228	312	1540	458	-1384	926	-5	1823	-195	2454	2035	535	0
771	0	0	-1292	312	1604	490	-1448	958	-25	1819	-345	2653	2240	721	0
772	0	0	-1240	312	1552	464	-1396	932	-54	1978	-558	2977	2494	762	0
773	0	0	-1245	314	1559	465	-1402	936	-15	2035	-810	3197	2611	886	0
774	0	0	-1278	314	1592	482	-1435	953	5	2091	-931	3398	2882	911	0
775	0	0	-1247	308	1555	469	-1401	931	36	2112	-1173	3534	2919	1107	0
776	0	0	-1249	310	1559	469	-1404	934	-1	2091	-1235	3542	2983	997	0
777	0	0	-1320	296	1616	512	-1468	956	-44	2190	-1472	3639	3055	1098	0
778	0	0	-1294	287	1581	503	-1437	934	-164	2124	-1592	3666	3104	1053	0
779	0	0	-1313	289	1602	512	-1457	945	-294	2165	-1691	3583	3057	1129	0
780	0	0	-1234	281	1515	476	-1374	898	-215	2157	-1713	3777	3074	1196	0
781	0	0	-1302	277	1579	512	-1440	928	-382	2137	-1749	3693	2977	1245	0
782	0	0	-1265	273	1538	496	-1401	905	-514	2038	-1788	3546	2880	1191	0
783	0	0	-1298	269	1567	514	-1432	918	-694	1922	-1660	3509	2754	1311	0
784	0	0	-1229	258	1487	485	-1358	872	-836	1984	-1503	3439	2634	1165	0
785	0	0	-1321	258	1579	531	-1450	918	-1043	1827	-1422	3296	2479	1152	0
786	0	0	-1266	254	1520	506	-1393	887	-1169	1759	-1222	3173	2345	1047	0
787	0	0	-1226	254	1480	486	-1353	867	-1330	1660	-855	3069	2213	1200	0
788	0	0	-1284	252	1536	516	-1410	894	-1546	1608	-783	3010	2054	1045	0
789	0	0	-1296	250	1546	523	-1421	898	-1666	1443	-547	2818	1930	975	0
790	0	0	-1270	250	1520	510	-1395	885	-1788	1416	-188	2714	1852	981	0
791	0	0	-1197	244	1441	476	-1319	842	-1866	1323	-135	2622	1711	874	0
792	0	0	-1313	246	1559	533	-1436	902	-1990	1171	161	2492	1536	847	0
793	0	0	-1211	234	1445	488	-1328	839	-2081	1154	118	2328	1427	723	0
794	0	0	-1341	234	1575	553	-1458	904	-2068	1065	102	2227	1361	624	0
795	0	0	-1292	238	1530	527	-1411	884	-2077	987	93	2178	1315	638	0
796	0	0	-1320	230	1550	545	-1435	890	-2033	841	-126	2060	1233	519	0
797	0	0	-1345	228	1573	558	-1459	900	-1874	919	-228	2052	1220	558	0
798	0	0	-1404	223	1627	590	-1515	925	-1833	820	-362	1963	1229	393	0
799	0	0	-1356	219	1575	568	-1465	897	-1606	758	-450	1926	1193	382	0
800	0	0	-1365	223	1588	571	-1476	905	-1503	779	-442	1907	1253	420	0
801	0	0	-1490	226	1716	632	-1603	971	-1375	772	-661	1843	1198	403	0
802	0	0	-1478	215	1693	631	-1585	954	-1204	772	-640	1794	1286	411	0
803	0	0	-1424	207	1631	608	-1527	919	-973	762	-729	1843	1295	366	0
804	0	0	-1573	209	1782	682	-1677	995	-911	704	-853	1786	1243	327	0
805	0	0	-1575	213	1788	681	-1681	1000	-863	754	-935	1643	1317	353	0
806	0	0	-1607	203	1810	702	-1708	1006	-791	628	-1061	1532	1235	355	0
807	0	0	-1656	188	1844	734	-1750	1016	-814	651	-1150	1462	1297	323	0
808	0	0	-1643	188	1831	727	-1737	1009	-657	531	-1090	1379	1249	380	0
809	0	0	-1657	182	1839	737	-1748	1010	-667	636	-1014	1359	1295	356	0
810	0	0	-1687	190	1877	748	-1782	1033	-618	543	-1024	1264	1237	312	0
811	0	0	-1718	194	1912	762	-1815	1053	-667	667	-871	1251	1309	360	0
812	0	0	-1777	188	1965	794	-1871	1076	-599	554	-713	1156	1231	356	0
813	0	0	-1711	194	1905	758	-1808	1049	-533	504	-549	1001	1109	366	0
814	0	0	-1778	194	1972	792	-1875	1083	-609	578	-461	1016	1181	300	0
815	0	0	-1846	194	2040	826	-1943	1117	-686	358	-228	803	1055	275	0
816	0	0	-1847	184	2031	831	-1939	1107	-698	349	-83	702	991	339	0
817	0	0	-1893	182	2075	855	-1984	1128	-787	298	98	630	935	374	0
818	0	0	-1882	180	2062	851	-1972	1121	-871	199	349	440	937	291	0
819	0	0	-1825	180	2005	822	-1915	1092	-964	135	506	378	869	382	0
820	0	0	-1831	182	2013	824	-1922	1097	-1059	32	611	302	886	438	0
821	0	0	-1804	178	1982	813	-1893	1080	-1169	-75	725	180	869	422	0
822	0	0	-1723	178	1901	772	-1812	1039	-1340	-65	865	194	807	461	0
823	0	0	-1748	174	1922	787	-1835	1048	-1400	-273	863	129	851	533	0
824	0	0	-1686	170	1856	758	-1771	1013	-1519	-355	793	-7	876	424	0
825	0	0	-1579	180	1759	699	-1669	969	-1608	-358	772	-3	857	420	0
826	0	0	-1523	174	1697	674	-1610	935	-1645	-461	710	-1	781	452	0
827	0	0	-1490	170	1660	660	-1575	915	-1769	-607	647	-71	702	378	0
828	0	0	-1385	172	1557	606	-1471	864	-1813	-601	483	-120	737	358	0
829	0	0	-1552	164	1716	694	-1634	940	-1994	-828	283	-298	690	287	0
830	0	0	-1478	155	1633	661	-1555	894	-1914	-911	133	-246	582	310	0
831	0	0	-1462	157	1619	652	-1540	888	-1967	-808	62	-225	587	285	0
832	0	0	-1494	164	1658	665	-1576	911	-2015	-907	-166	-360	481	114	0
833	0	0	-1430	164	1594	633	-1512	879	-1798	-828	-267	-298	572	129	0
834	0	0	-1490	170	1660	660	-1575	915	-1771	-869	-403	-232	485	151	0
835	0	0	-1517	170	1687	673	-1602	928	-1647	-888	-521	-238	442	89	0
836	0	0	-1567	157	1724	705	-1645	940	-1552	-882	-791	-258	455	44	0
837	0	0	-1410	151	1561	629	-1485	856	-1348	-711	-715	-172	442	75	0
838	0	0	-1480	153	1633	663	-1556	893	-1183	-776	-768	-201	461	-7	0
839	0	0	-1435	157	1592	639	-1513	874	-925	-601	-840	-67	531	-11	0
840	0	0	-1507	155	1662	676	-1584	908	-805	-622	-841	-116	527	56	0
841	0	0	-1351	166	1517	592	-1434	841	-514	-430	-762	104	653	83	0
842	0	0	-1476	161	1637	657	-1556	899	-386	-376	-795	168	636	141	0
843	0	0	-1350	159	1509	595	-1429	834	-159	-256	-731	190	562	124	0
844	0	0	-1393	157	1550	618	-1471	853	62	-108	-500	337	677	201	0
845	0	0	-1449	161	1610	644	-1529	885	149	-48	-269	316	597	213	0
846	0	0	-1356	157	1513	599	-1434	835	291	79	0	420	562	221	0
847	0	0	-1401	162	1563	619	-1482	862	417	159	289	450	585	219	0
848	0	0	-1306	164	1470	571	-1388	817	436	304	531	481	647	267	0
849	0	0	-1214	149	1363	532	-1288	756	517	424	628	566	605	322	0
850	0	0	-1205	145	1350	530	-1277	747	500	498	799	496	702	368	0
851	0	0	-1098	155	1253	471	-1175	704	550	527	853	549	642	407	0
852	0	0	-977	159	1136	409	-1056	647	521	640	966	543	789	368	0
853	0	0	-1026	153	1179	436	-1102	666	415	634	985	399	793	339	0
854	0	0	-927	161	1088	383	-1007	624	419	576	1086	395	847	403	0
855	0	0	-793	161	954	316	-873	557	386	640	1131	450	954	403	0
856	0	0	-883	151	1034	366	-958	592	310	601	1173	331	952	407	0
857	0	0	-758	155	913	301	-835	534	279	572	1280	323	962	434	0
858	0	0	-753	145	898	304	-825	521	325	595	1365	397	1061	475	0
859	0	0	-712	139	851	286	-781	495	256	488	1414	420	1004	483	0
860	0	0	-757	139	896	309	-826	517	318	572	1449	360	1049	580	0
861	0	0	-634	147	781	243	-707	464	331	554	1565	281	1117	556	0
862	0	0	-666	141	807	262	-736	474	341	578	1594	325	1160	517	0
863	0	0	-696	145	841	275	-768	493	195	469	1577	256	1018	438	0
864	0	0	-687	143	830	272	-758	486	259	481	1633	294	1002	397	0
865	0	0	-747	143	890	302	-818	516	184	389	1627	166	880	281	0
866	0	0	-718	155	873	281	-795	514	157	306	1600	201	754	203	0
867	0	0	-772	147	919	312	-845	533	108	240	1509	145	710	201	0
868	0	0	-788	145	933	321	-860	539	-65	116	1406	50	574	36	0
869	0	0	-832	145	977	343	-904	561	-145	176	1325	60	461	25	0
870	0	0	-898	141	1039	378	-968	590	-137	-29	1140	-95	341	-141	0
871	0	0	-893	139	1032	377	-962	585	-250	5	1090	-182	246	-174	0
872	0	0	-952	149	1101	401	-1026	625	-306	-19	915	-186	87	-188	0
873	0	0	-980	145	1125	417	-1052	635	-370	-147	618	-331	85	-337	0
874	0	0	-976	129	1105	423	-1040	617	-430	-98	424	-376	3	-401	0
875	0	0	-972	139	1111	416	-1041	625	-438	-161	236	-422	-93	-318	0
876	0	0	-970	141	1111	414	-1040	626	-535	-242	-110	-523	-221	-397	0
877	0	0	-889	143	1032	373	-960	587	-465	-215	-382	-570	-211	-424	0
878	0	0	-1053	155	1208	449	-1130	681	-562	-347	-692	-746	-378	-389	0
879	0	0	-888	151	1039	368	-963	595	-417	-242	-896	-752	-362	-370	0
880	0	0	-935	143	1078	396	-1006	610	-419	-360	-1001	-894	-409	-380	0
881	0	0	-853	161	1014	346	-933	587	-318	-356	-1146	-966	-512	-300	0
882	0	0	-871	141	1012	365	-941	576	-277	-308	-1367	-1049	-595	-397	0
883	0	0	-848	141	989	353	-918	565	-153	-331	-1323	-1156	-690	-331	0
884	0	0	-830	153	983	338	-906	568	-36	-351	-1361	-1266	-805	-347	0
885	0	0	-823	147	970	338	-896	558	7	-442	-1282	-1389	-896	-382	0
886	0	0	-827	139	966	344	-896	552	98	-403	-1280	-1435	-985	-302	0
887	0	0	-858	143	1001	357	-929	572	114	-463	-1175	-1555	-1032	-409	0
888	0	0	-834	137	971	348	-902	554	149	-541	-954	-1614	-1132	-440	0
889	0	0	-879	137	1016	371	-947	576	143	-574	-679	-1691	-1134	-351	0
890	0	0	-850	135	985	357	-917	560	95	-646	-455	-1817	-1177	-389	0
891	0	0	-974	124	1098	425	-1036	611	54	-679	-228	-1910	-1235	-467	0
892	0	0	-976	133	1109	421	-1042	621	29	-861	75	-2145	-1292	-554	0
893	0	0	-962	141	1103	410	-1032	622	-31	-863	364	-2248	-1319	-483	0
894	0	0	-1065	141	1206	462	-1135	673	-69	-985	587	-2351	-1435	-564	0
895	0	0	-987	147	1134	420	-1060	640	-98	-1101	950	-2586	-1526	-642	0
896	0	0	-972	141	1113	415	-1042	627	-60	-1235	1121	-2675	-1707	-710	0
897	0	0	-1044	135	1179	454	-1111	657	-238	-1422	1352	-2878	-1831	-768	0
898	0	0	-1065	139	1204	463	-1134	671	-397	-1505	1513	-3078	-1920	-905	0
899	0	0	-1075	135	1210	470	-1142	672	-426	-1676	1697	-3232	-2038	-880	0
900	0	0	-1130	131	1261	499	-1195	696	-504	-1786	1718	-3395	-2240	-1016	0
901	0	0	-1157	135	1292	511	-1224	713	-591	-1910	1792	-3561	-2407	-1065	0
902	0	0	-1279	141	1420	569	-1349	780	-632	-2073	1777	-3627	-2459	-1156	0
903	0	0	-1222	143	1365	539	-1293	754	-574	-2087	1707	-3633	-2537	-1121	0
904	0	0	-1279	141	1420	569	-1349	780	-737	-2221	1462	-3802	-2597	-1261	0
905	0	0	-1298	137	1435	580	-1366	786	-754	-2304	1261	-3918	-2626	-1222	0
906	0	0	-1296	137	1433	579	-1364	785	-793	-2322	940	-4027	-2584	-1245	0
907	0	0	-1320	133	1453	593	-1386	793	-845	-2413	624	-4048	-2587	-1282	0
908	0	0	-1203	139	1342	532	-1272	740	-853	-2425	256	-4147	-2657	-1408	0
909	0	0	-1112	133	1245	489	-1178	689	-911	-2333	-23	-4328	-2723	-1645	0
910	0	0	-1092	151	1243	470	-1167	697	-1041	-2374	-576	-4432	-2857	-1804	0
911	0	0	-1024	147	1171	438	-1097	659	-1043	-2376	-935	-4446	-2908	-1798	0
912	0	0	-1044	149	1193	447	-1118	671	-1125	-2357	-1214	-4479	-2946	-1643	0
913	0	0	-949	143	1092	403	-1020	617	-1049	-2267	-1629	-4430	-2944	-1668	0
914	0	0	-887	141	1028	373	-957	584	-1032	-2298	-1879	-4574	-3010	-1823	0
915	0	0	-888	149	1037	369	-962	593	-1061	-2267	-2114	-4727	-3123	-1757	0
916	0	0	-828	145	973	341	-900	559	-1152	-2250	-2281	-4836	-3136	-1813	0
917	0	0	-875	141	1016	367	-945	578	-1045	-2137	-2362	-4673	-3008	-1307	0
918	0	0	-854	164	1018	345	-936	591	-987	-2089	-2510	-4650	-3065	-1342	0
919	0	0	-826	184	1010	321	-918	597	-919	-2054	-2475	-4758	-3080	-1507	0
920	0	0	-729	194	923	267	-826	558	-810	-1992	-2364	-4780	-3142	-1458	0
921	0	0	-791	213	1004	289	-897	608	-599	-1980	-2155	-4784	-3129	-1354	0
922	0	0	-822	219	1041	301	-931	630	-560	-2102	-1980	-4968	-3224	-1433	0
923	0	0	-788	242	1030	273	-909	636	-461	-2068	-1703	-4941	-3158	-1330	0
924	0	0	-879	246	1125	316	-1002	685	-314	-2166	-1363	-4886	-3247	-1226	0
925	0	0	-807	258	1065	274	-936	661	-100	-2147	-1164	-4826	-3148	-1224	0
926	0	0	-861	250	1111	305	-986	680	-100	-2213	-789	-4873	-3197	-1196	0
927	0	0	-823	236	1059	293	-941	647	27	-2298	-434	-5053	-3224	-1150	0
928	0	0	-877	228	1105	324	-991	666	85	-2376	13	-5040	-3299	-1107	0
929	0	0	-966	230	1196	368	-1081	713	145	-2500	308	-4964	-3301	-1167	0
930	0	0	-805	250	1055	277	-930	652	225	-2411	644	-5014	-3280	-1086	0
931	0	0	-782	265	1047	258	-914	656	258	-2419	919	-4976	-3280	-1107	0
932	0	0	-850	269	1119	290	-984	694	329	-2473	1309	-4972	-3321	-1140	0
933	0	0	-780	277	1057	251	-918	667	486	-2415	1616	-4855	-3317	-1132	0
934	0	0	-744	291	1035	226	-889	663	450	-2545	1746	-4937	-3577	-1226	0
935	0	0	-718	294	1012	212	-865	653	587	-2636	1804	-4960	-3658	-1356	0
936	0	0	-629	294	923	167	-776	608	570	-2735	1910	-5102	-3653	-1443	0
937	0	0	-675	304	979	185	-827	641	535	-2834	1732	-5144	-3800	-1575	0
938	0	0	-539	308	847	115	-693	577	620	-2859	1711	-5150	-3862	-1519	0
939	0	0	-613	298	911	157	-762	604	517	-2892	1321	-5181	-3856	-1658	0
940	0	0	-480	292	772	94	-626	532	517	-2871	826	-5199	-3833	-1643	0
941	0	0	-522	275	797	123	-659	536	448	-2929	283	-5075	-3817	-1693	0
942	0	0	-497	265	762	116	-629	513	527	-3022	-98	-5181	-3804	-1827	0
943	0	0	-314	279	593	17	-453	436	521	-2915	-552	-5214	-3827	-1732	0
944	0	0	-442	281	723	80	-582	502	514	-2974	-1297	-5177	-3858	-1773	0
945	0	0	-341	273	614	34	-477	443	566	-2890	-1918	-5040	-3654	-1699	0
946	0	0	-412	259	671	76	-541	465	636	-2865	-2469	-4939	-3255	-1656	0
947	0	0	-391	258	649	66	-520	453	576	-2814	-3074	-4830	-3534	-1720	0
948	0	0	-427	250	677	88	-552	463	626	-2822	-3528	-4710	-3596	-1637	0
949	0	0	-481	236	717	122	-599	476	529	-2721	-3889	-4681	-3536	-1503	0
950	0	0	-520	219	739	150	-629	479	502	-2803	-4314	-4760	-3779	-1773	0
951	0	0	-549	209	758	170	-653	483	566	-2659	-4595	-4603	-3534	-1534	0
952	0	0	-621	195	816	213	-718	505	411	-2527	-4945	-4487	-3462	-1583	0
953	0	0	-547	174	721	186	-634	447	496	-2339	-5168	-4405	-3272	-1441	0
954	0	0	-519	161	680	179	-599	420	370	-2151	-5241	-4240	-3036	-1377	0
955	0	0	-612	131	743	240	-677	437	329	-2089	-5426	-4149	-2941	-1524	0
956	0	0	-646	128	774	259	-710	451	302	-1897	-5327	-3945	-2683	-1288	0
957	0	0	-696	118	814	289	-755	466	120	-1728	-5305	-3843	-2419	-1195	0
958	0	0	-724	106	830	309	-777	468	9	-1676	-5075	-3629	-2188	-1255	0
959	0	0	-776	110	886	333	-831	498	-110	-1503	-4543	-3497	-1773	-1090	0
960	0	0	-802	102	904	350	-853	503	-271	-1456	-4271	-3272	-1522	-1098	0
961	0	0	-846	108	954	369	-900	531	-378	-1354	-3730	-2931	-1216	-838	0
962	0	0	-939	102	1041	418	-990	571	-616	-1165	-3220	-2617	-812	-752	0
963	0	0	-939	100	1039	419	-989	569	-677	-966	-2611	-2279	-541	-611	0
964	0	0	-1034	102	1136	466	-1085	619	-805	-810	-1872	-1959	-162	-401	0
965	0	0	-1011	106	1117	452	-1064	611	-884	-585	-1158	-1588	157	-209	0
966	0	0	-1112	108	1220	502	-1166	664	-1032	-446	-514	-1200	446	-126	0
967	0	0	-1069	102	1171	483	-1120	636	-1165	-279	271	-853	919	91	0
968	0	0	-1129	104	1233	512	-1181	668	-1195	-71	983	-364	1216	362	0
969	0	0	-1083	98	1181	492	-1132	639	-1196	164	1647	166	1503	574	0
970	0	0	-1091	98	1189	496	-1140	643	-1107	382	2265	535	1852	770	0
971	0	0	-1062	102	1164	480	-1113	633	-1119	684	2708	1032	2149	1006	0
972	0	0	-1067	100	1167	483	-1117	633	-1057	983	3148	1631	2475	1229	0
973	0	0	-1063	93	1156	485	-1109	624	-1030	1292	3466	2122	2764	1470	0
974	0	0	-1039	93	1132	473	-1085	612	-946	1612	3538	2714	3039	1598	0
975	0	0	-1031	100	1131	465	-1081	615	-907	1761	3569	3113	3208	1784	0
976	0	0	-1067	108	1175	479	-1121	641	-795	2015	3470	3662	3579	1879	0
977	0	0	-937	106	1043	415	-990	574	-708	2250	3332	4171	3682	2013	0
978	0	0	-918	108	1026	405	-972	567	-659	2426	2952	4657	3843	2236	0
979	0	0	-925	93	1018	416	-971	555	-636	2586	2489	5003	4017	2236	0
980	0	0	-857	89	946	384	-901	517	-595	2807	2033	5344	4143	2289	0
981	0	0	-902	89	991	406	-946	540	-729	2849	1363	5534	4099	2329	0
982	0	0	-807	97	904	355	-855	500	-698	3038	762	5769	4266	2326	0
983	0	0	-817	98	915	359	-866	506	-861	3096	149	5829	4180	2293	0
984	0	0	-807	102	909	352	-858	505	-1014	3191	-562	5984	4120	2186	0
985	0	0	-780	106	886	337	-833	496	-1070	3253	-1212	6128	3984	2130	0
986	0	0	-818	87	905	365	-861	496	-1336	3276	-1815	6209	3713	2038	0
987	0	0	-818	95	913	361	-865	504	-1453	3296	-2386	6217	3614	1926	0
988	0	0	-802	102	904	350	-853	503	-1625	3329	-2785	6347	3526	1899	0
989	0	0	-859	81	940	389	-899	510	-1709	3263	-3100	6318	3329	1856	0
990	0	0	-883	69	952	407	-917	510	-1780	3216	-3402	6134	3201	1777	0
991	0	0	-935	50	985	442	-960	517	-1897	3197	-3577	6244	3055	1763	0
992	0	0	-996	36	1032	480	-1014	534	-1926	3049	-3825	6064	2929	1610	0
993	0	0	-1044	3	1047	520	-1045	525	-2091	3063	-3934	6041	2849	1474	0
994	0	0	-1211	-42	1169	626	-1190	563	-2246	2968	-4017	5810	2597	1350	0
995	0	0	-1196	-81	1115	638	-1155	517	-2207	2882	-3726	5779	2562	1390	0
996	0	0	-1370	-129	1241	749	-1305	556	-2395	2671	-3612	5540	2421	1152	0
997	0	0	-1351	-162	1189	756	-1270	513	-2296	2624	-3168	5356	2328	1173	0
998	0	0	-1477	-151	1326	814	-1401	587	-2306	2525	-2842	5197	2186	1043	0
999	0	0	-1518	-135	1383	826	-1450	624	-2248	2423	-2409	5022	2176	1026	0
1000	0	0	-1549	-83	1466	816	-1507	691	-2172	2392	-1994	4882	2137	925	0
1001	0	0	-1594	29	1623	782	-1608	826	-2163	2217	-1499	4656	2137	880	0
1002	0	0	-1556	170	1726	693	-1641	948	-2102	2207	-1059	4432	2048	785	0
1003	0	0	-1492	347	1839	572	-1665	1093	-1976	2106	-453	4242	2017	750	0
1004	0	0	-1450	587	2037	431	-1743	1312	-1949	2060	-7	4006	1959	607	0
1005	0	0	-1311	859	2170	226	-1740	1514	-1889	2112	512	3932	1885	684	0
1006	0	0	-1251	1152	2403	49	-1827	1777	-1763	1934	977	3701	2004	605	0
1007	0	0	-1032	1497	2529	-232	-1780	2013	-1616	1961	1474	3627	2027	696	0
1008	0	0	-931	1895	2826	-482	-1878	2360	-1414	1765	1666	3455	2011	673	0
1009	0	0	-698	2310	3008	-806	-1853	2659	-1340	1718	2017	3265	2035	661	0
1010	0	0	-444	2725	3169	-1140	-1806	2947	-1103	1734	2227	3255	2097	791	0
1011	0	0	-312	3115	3427	-1401	-1869	3271	-1123	1590	2351	2981	2099	791	0
1012	0	0	-45	3474	3519	-1714	-1782	3496	-971	1559	2390	2838	2095	781	0
1013	0	0	62	3730	3668	-1896	-1803	3699	-871	1515	2372	2781	2137	933	0
1014	0	0	120	3823	3703	-1971	-1791	3763	-841	1375	2205	2619	2031	824	0
1015	0	0	186	3734	3548	-1960	-1681	3641	-682	1416	2050	2500	2166	1006	0
1016	0	0	-107	3381	3488	-1637	-1797	3434	-766	1208	1751	2258	2071	970	1
1017	0	0	-281	2890	3171	-1304	-1726	3030	-777	1134	1491	2132	2060	1024	0
1018	0	0	-677	2149	2826	-736	-1751	2487	-653	987	1278	1914	2033	1016	0
1019	0	0	-892	1513	2405	-310	-1648	1959	-673	766	917	1815	1924	977	0
1020	0	0	-1178	1002	2180	88	-1679	1591	-640	816	657	1676	1967	1063	0
1021	0	0	-1298	661	1959	318	-1628	1310	-628	595	248	1367	1829	1012	0
1022	0	0	-1467	422	1889	522	-1678	1155	-550	539	21	1346	1804	1065	0
1023	0	0	-1567	180	1747	693	-1657	963	-572	386	-230	1037	1631	966	0
1024	0	0	-1585	1	1586	792	-1585	793	-473	304	-318	1018	1600	950	0
1025	0	0	-1716	-64	1652	890	-1684	794	-432	120	-485	733	1456	878	0
1026	0	0	-1604	-85	1519	844	-1561	717	-265	143	-605	675	1317	824	0
1027	0	0	-1609	-87	1522	848	-1565	717	-254	-21	-628	496	1198	750	0
1028	0	0	-1600	-91	1509	845	-1554	709	-168	-89	-638	368	1169	690	0
1029	0	0	-1563	-79	1484	821	-1523	702	-69	-221	-634	271	1067	661	0
1030	0	0	-1559	-27	1532	793	-1545	752	-168	-261	-624	139	938	603	0
1031	0	0	-1383	48	1431	667	-1407	739	3	-351	-490	102	905	558	0
1032	0	0	-1420	104	1524	658	-1472	814	-116	-496	-475	-27	729	533	0
1033	0	0	-1270	153	1423	558	-1346	788	0	-498	-389	-83	700	508	0
1034	0	0	-1253	190	1443	531	-1348	816	11	-570	-314	-209	655	436	0
1035	0	0	-1162	221	1383	470	-1272	802	-58	-655	-254	-343	494	366	0
1036	0	0	-1088	244	1332	422	-1210	788	-25	-653	-250	-452	479	391	0
1037	0	0	-1014	254	1268	380	-1141	761	-44	-686	-205	-582	485	333	0
1038	0	0	-934	261	1195	336	-1064	728	-62	-760	-129	-655	374	248	0
1039	0	0	-950	256	1206	347	-1078	731	-166	-774	-79	-822	242	174	0
1040	0	0	-805	265	1070	270	-937	667	-159	-808	69	-896	178	194	0
1041	0	0	-731	250	981	240	-856	615	-209	-824	182	-902	226	186	0
1042	0	0	-657	258	915	199	-786	586	-271	-869	267	-1084	139	108	0
1043	0	0	-606	263	869	171	-737	566	-287	-836	356	-1115	71	67	0
1044	0	0	-626	258	884	184	-755	571	-372	-871	413	-1245	44	-1	0
1045	0	0	-559	259	818	150	-688	538	-298	-820	570	-1237	110	-17	0
1046	0	0	-530	273	803	128	-666	538	-304	-772	601	-1222	17	-91	0
1047	0	0	-524	271	795	126	-659	533	-331	-816	826	-1214	-60	-83	0
1048	0	0	-470	271	741	99	-605	506	-298	-849	981	-1255	-50	-120	0
1049	0	0	-433	275	708	79	-570	491	-240	-845	1115	-1171	-73	-186	0
1050	0	0	-441	267	708	87	-574	487	-215	-808	1259	-1090	-162	-104	0
1051	0	0	-423	271	694	76	-558	482	-205	-826	1435	-1208	-116	-118	0
1052	0	0	-366	283	649	41	-507	466	-155	-843	1404	-1099	-170	-240	0
1053	0	0	-328	285	613	21	-470	449	-228	-770	1536	-1160	-203	-188	0
1054	0	0	-393	291	684	51	-538	487	-258	-739	1515	-1082	-304	-242	0
1055	0	0	-331	291	622	20	-476	456	-248	-766	1425	-1196	-304	-382	0
1056	0	0	-293	298	591	-2	-442	444	-211	-744	1406	-1131	-339	-415	0
1057	0	0	-346	296	642	25	-494	469	-285	-708	1241	-1173	-473	-409	0
1058	0	0	-347	306	653	20	-500	479	-277	-657	1099	-1187	-428	-632	0
1059	0	0	-345	306	651	19	-498	478	-294	-624	1034	-1237	-556	-653	0
1060	0	0	-337	320	657	8	-497	488	-186	-603	888	-1202	-473	-746	0
1061	0	0	-314	314	628	0	-471	471	-128	-587	766	-1229	-576	-777	0
1062	0	0	-299	327	626	-14	-462	476	-36	-531	587	-1132	-616	-814	0
1063	0	0	-324	322	646	1	-485	484	133	-459	395	-1080	-669	-888	0
1064	0	0	-309	327	636	-9	-472	481	230	-455	294	-1088	-659	-1068	0
1065	0	0	-314	341	655	-13	-484	498	374	-432	192	-1101	-632	-997	0
1066	0	0	-355	347	702	4	-528	524	438	-310	83	-1012	-622	-999	0
1067	0	0	-364	349	713	7	-538	531	562	-248	-87	-977	-710	-1148	0
1068	0	0	-353	349	702	2	-527	525	739	-217	-108	-867	-708	-1080	0
1069	0	0	-436	347	783	44	-609	565	754	-234	-207	-820	-706	-1200	0
1070	0	0	-500	345	845	77	-672	595	770	-215	-261	-834	-808	-1191	0
1071	0	0	-481	351	832	65	-656	591	882	-205	-281	-739	-743	-1162	0
1072	0	0	-513	358	871	77	-692	614	913	-157	-228	-634	-770	-1082	0
1073	0	0	-591	355	946	118	-768	650	793	-162	-267	-690	-909	-1185	0
1074	0	0	-594	368	962	113	-778	665	840	-46	-164	-593	-847	-1196	0
1075	0	0	-631	393	1024	119	-827	708	766	-91	-104	-582	-847	-1103	0
1076	0	0	-596	401	997	97	-796	699	764	-129	-32	-512	-894	-1167	0
1077	0	0	-654	403	1057	125	-855	730	632	-38	52	-463	-768	-1165	0
1078	0	0	-580	415	995	82	-787	705	500	-54	211	-444	-853	-1195	0
1079	0	0	-591	417	1008	87	-799	712	430	48	252	-294	-795	-1156	0
1080	0	0	-573	424	997	74	-785	710	329	73	364	-292	-789	-1103	0
1081	0	0	-547	438	985	54	-766	711	314	215	453	-161	-706	-1049	0
1082	0	0	-617	442	1059	87	-838	750	147	192	552	-139	-671	-1160	0
1083	0	0	-582	448	1030	67	-806	739	145	236	601	38	-591	-1086	0
1084	0	0	-591	450	1041	70	-816	745	83	287	715	91	-614	-1177	0
1085	0	0	-598	457	1055	70	-826	756	44	318	669	184	-597	-1282	0
1086	0	0	-600	459	1059	70	-829	759	-75	349	768	252	-622	-1284	0
1087	0	0	-605	471	1076	67	-840	773	-3	368	686	314	-578	-1284	0
1088	0	0	-562	475	1037	43	-799	756	-85	428	636	378	-562	-1356	0
1089	0	0	-508	485	993	11	-750	739	0	498	673	430	-521	-1274	0
1090	0	0	-530	496	1026	17	-778	761	-120	494	634	430	-492	-1303	0
1091	0	0	-401	504	905	-51	-653	704	-34	618	616	558	-545	-1299	0
1092	0	0	-419	508	927	-44	-673	717	60	566	552	665	-508	-1262	0
1093	0	0	-361	519	880	-79	-620	699	85	708	467	727	-479	-1226	0
1094	0	0	-324	533	857	-104	-590	695	172	824	446	845	-452	-1198	0
1095	0	0	-302	549	851	-123	-576	700	192	785	370	880	-541	-1111	0
1096	0	0	-118	564	682	-223	-400	623	504	970	351	1080	-287	-1028	0
1097	0	0	-203	574	777	-185	-490	675	533	966	194	1123	-269	-884	0
1098	0	0	-87	576	663	-244	-375	619	785	1010	62	1228	-188	-807	0
1099	0	0	-60	582	642	-261	-351	612	878	1113	-87	1363	5	-657	0
1100	0	0	-115	593	708	-239	-411	650	861	1115	-256	1319	11	-516	0
1101	0	0	-50	603	653	-276	-351	628	894	1146	-496	1196	116	-543	0
1102	0	0	46	616	570	-331	-262	593	1049	1167	-560	1257	153	-434	0
1103	0	0	33	634	601	-333	-284	617	1099	1039	-708	1150	174	-463	0
1104	0	0	89	649	560	-369	-235	604	1129	1098	-719	1099	292	-374	0
1105	0	0	95	659	564	-377	-234	611	1103	913	-781	937	225	-261	0
1106	0	0	187	675	488	-431	-150	581	1144	925	-884	810	294	-322	0
1107	0	0	163	682	519	-422	-178	600	1051	781	-876	603	248	-267	0
1108	0	0	295	694	399	-494	-52	546	1129	723	-793	422	242	-289	0
1109	0	0	260	706	446	-483	-93	576	1001	572	-777	124	170	-289	0
1110	0	0	374	717	343	-545	15	530	958	500	-644	-135	172	-292	0
1111	0	0	355	727	372	-541	-8	549	838	401	-492	-477	91	-318	0
1112	0	0	450	727	277	-588	86	502	779	362	-178	-766	-48	-353	0
1113	0	0	576	756	180	-666	198	468	661	254	122	-962	-87	-519	0
1114	0	0	751	762	11	-756	370	386	692	283	593	-1206	-40	-452	0
1115	0	0	744	776	32	-760	356	404	560	120	946	-1447	-87	-496	0
1116	0	0	827	779	-48	-803	437	365	471	168	1451	-1575	-54	-556	0
1117	0	0	741	785	44	-763	348	414	463	-64	1833	-1730	-143	-498	0
1118	0	0	732	797	65	-764	333	431	417	-64	2362	-1936	-188	-457	0
1119	0	0	747	812	65	-779	341	438	517	-124	2803	-1922	-194	-422	0
1120	0	0	759	826	67	-792	346	446	516	-238	3071	-1976	-166	-415	0
1121	0	0	739	836	97	-787	321	466	543	-333	3408	-2083	-203	-351	0
1122	0	0	708	828	120	-768	294	474	471	-353	3550	-2118	-178	-302	0
1123	0	0	641	840	199	-740	221	519	320	-430	3532	-2190	-283	-300	0
1124	0	0	567	836	269	-701	149	552	205	-523	3517	-2246	-335	-294	0
1125	0	0	553	836	283	-694	135	559	194	-531	3329	-2360	-345	-318	0
1126	0	0	444	853	409	-648	17	631	95	-696	3119	-2362	-384	-258	0
1127	0	0	382	849	467	-615	-42	658	-36	-807	2700	-2516	-570	-380	0
1128	0	0	276	836	560	-556	-142	698	-108	-836	2248	-2498	-630	-339	0
1129	0	0	278	838	560	-558	-141	699	-149	-857	1829	-2582	-599	-353	0
1130	0	0	224	840	616	-532	-196	728	-230	-968	1427	-2597	-766	-312	0
1131	0	0	188	843	655	-515	-233	749	-176	-1034	991	-2541	-793	-337	0
1132	0	0	72	851	779	-461	-353	815	-302	-1117	616	-2500	-927	-341	0
1133	0	0	-29	840	869	-405	-449	854	-364	-1111	170	-2554	-1055	-308	0
1134	0	0	23	841	818	-432	-397	829	-281	-1127	-151	-2372	-1035	-318	0
1135	0	0	-113	845	958	-366	-535	901	-343	-1169	-391	-2407	-1191	-329	0
1136	0	0	-170	840	1010	-335	-590	925	-292	-1262	-661	-2329	-1264	-444	0
1137	0	0	-194	834	1028	-320	-611	931	-304	-1187	-983	-2199	-1410	-516	0
1138	0	0	-167	824	991	-328	-579	907	-164	-1162	-1119	-2225	-1416	-485	0
1139	0	0	-318	824	1142	-253	-730	983	-246	-1196	-1404	-2149	-1511	-556	0
1140	0	0	-295	818	1113	-261	-704	965	-64	-1171	-1515	-2126	-1577	-535	0
1141	0	0	-277	807	1084	-265	-680	945	-23	-1131	-1540	-2058	-1627	-521	0
1142	0	0	-318	789	1107	-235	-712	948	-29	-1144	-1542	-2021	-1767	-552	0
1143	0	0	-320	774	1094	-227	-707	934	157	-1179	-1458	-2004	-1718	-498	0
1144	0	0	-366	766	1132	-200	-749	949	71	-1195	-1416	-2075	-1829	-521	0
1145	0	0	-293	756	1049	-231	-671	902	186	-1148	-1352	-2009	-1751	-463	0
1146	0	0	-871	721	1592	75	-1231	1156	91	-1185	-1249	-2031	-1749	-442	0
1147	0	0	-780	700	1480	40	-1130	1090	170	-1251	-1084	-1969	-1769	-500	0
1148	0	0	-687	671	1358	8	-1022	1014	217	-1259	-841	-1891	-1687	-490	0
1149	0	0	-632	642	1274	-5	-953	958	207	-1274	-564	-1895	-1728	-393	0
1150	0	0	-557	620	1177	-31	-867	898	168	-1243	-281	-2017	-1610	-333	0
1151	0	0	-570	609	1179	-19	-874	894	162	-1299	34	-1978	-1633	-376	0
1152	0	0	-462	595	1057	-66	-759	826	172	-1305	296	-2009	-1509	-273	0
1153	0	0	-512	568	1080	-28	-796	824	-29	-1381	566	-2089	-1497	-384	0
1154	0	0	-469	549	1018	-40	-743	783	-25	-1427	933	-2128	-1435	-275	0
1155	0	0	-512	527	1039	-7	-775	783	-67	-1458	1218	-2075	-1358	-174	0
1156	0	0	-452	504	956	-26	-704	730	-106	-1453	1441	-2106	-1286	-128	0
1157	0	0	-563	471	1034	46	-798	752	-141	-1517	1610	-2161	-1272	-100	0
1158	0	0	-515	453	968	31	-741	710	-168	-1422	1872	-1992	-1096	-31	0
1159	0	0	-581	420	1001	80	-791	710	-242	-1416	1877	-2027	-1160	-62	0
1160	0	0	-541	409	950	66	-745	679	-137	-1394	2190	-1965	-1024	50	0
1161	0	0	-646	384	1030	131	-838	707	-129	-1390	2139	-2005	-1002	64	0
1162	0	0	-592	376	968	108	-780	672	-102	-1406	2269	-1941	-987	135	0
1163	0	0	-661	353	1014	154	-837	683	-122	-1317	2217	-1974	-894	129	0
1164	0	0	-735	337	1072	199	-903	704	-81	-1396	2083	-1972	-917	120	0
1165	0	0	-693	335	1028	179	-860	681	-118	-1334	1959	-2037	-801	199	0
1166	0	0	-743	339	1082	202	-912	710	-108	-1325	1794	-2025	-853	120	0
1167	0	0	-722	310	1032	206	-877	671	-71	-1332	1575	-1996	-942	52	0
1168	0	0	-805	306	1111	249	-958	708	29	-1321	1323	-2149	-896	38	0
1169	0	0	-801	300	1101	250	-951	700	-27	-1233	981	-2079	-921	-27	0
1170	0	0	-878	291	1169	293	-1023	730	-9	-1218	680	-2085	-1002	9	0
1171	0	0	-832	275	1107	278	-969	691	168	-1216	469	-1965	-971	-79	0
1172	0	0	-899	261	1160	319	-1029	710	298	-1261	97	-1901	-966	-131	0
1173	0	0	-801	254	1055	273	-928	654	333	-1148	-215	-1705	-911	-114	0
1174	0	0	-879	244	1123	317	-1001	683	384	-1266	-549	-1796	-975	-287	0
1175	0	0	-855	248	1103	303	-979	675	463	-1247	-944	-1649	-1030	-176	0
1176	0	0	-844	236	1080	304	-962	658	378	-1262	-1098	-1711	-1067	-195	0
1177	0	0	-763	228	991	267	-877	609	388	-1212	-1352	-1532	-1061	-184	0
1178	0	0	-751	219	970	266	-860	594	312	-1245	-1544	-1567	-1094	-327	0
1179	0	0	-710	215	925	247	-817	570	351	-1228	-1658	-1571	-1193	-250	0
1180	0	0	-638	213	851	212	-744	532	223	-1204	-1736	-1581	-1278	-298	0
1181	0	0	-672	226	898	223	-785	562	180	-1272	-1780	-1511	-1299	-314	0
1182	0	0	-568	225	793	171	-680	509	31	-1293	-1707	-1606	-1416	-325	0
1183	0	0	-599	221	820	189	-709	520	-27	-1247	-1596	-1550	-1390	-248	0
1184	0	0	-574	221	795	176	-684	508	-166	-1288	-1532	-1757	-1567	-356	0
1185	0	0	-508	223	731	142	-619	477	-170	-1286	-1346	-1784	-1534	-347	0
1186	0	0	-525	223	748	151	-636	485	-261	-1321	-1160	-1914	-1633	-327	0
1187	0	0	-602	226	828	188	-715	527	-438	-1441	-1043	-2015	-1759	-444	0
1188	0	0	-491	215	706	138	-598	460	-407	-1439	-774	-2091	-1813	-463	0
1189	0	0	-567	209	776	179	-671	492	-496	-1423	-593	-2112	-1821	-500	0
1190	0	0	-617	213	830	202	-723	521	-541	-1460	-327	-2300	-1868	-582	0
1191	0	0	-557	201	758	178	-657	479	-409	-1468	38	-2351	-1860	-521	0
1192	0	0	-627	199	826	214	-726	512	-496	-1522	157	-2364	-2011	-562	0
1193	0	0	-560	217	777	171	-668	497	-355	-1464	356	-2300	-1885	-547	0
1194	0	0	-681	203	884	239	-782	543	-393	-1536	504	-2390	-1978	-595	0
1195	0	0	-632	215	847	208	-739	531	-248	-1540	640	-2382	-1914	-624	0
1196	0	0	-724	213	937	255	-830	575	-195	-1575	748	-2339	-1874	-539	0
1197	0	0	-735	217	952	259	-843	584	-91	-1468	713	-2246	-1844	-580	0
1198	0	0	-705	228	933	238	-819	580	129	-1334	801	-2159	-1808	-605	0
1199	0	0	-787	225	1012	281	-899	618	44	-1379	777	-2211	-1823	-580	0
1200	0	0	-710	209	919	250	-814	564	228	-1239	741	-2002	-1656	-547	0
1201	0	0	-741	217	958	262	-849	587	1	-1303	593	-2073	-1670	-578	0
1202	0	0	-737	225	962	256	-849	593	-17	-1198	419	-1949	-1633	-550	0
1203	0	0	-931	211	1142	360	-1036	676	-114	-1074	91	-1837	-1482	-494	0
1204	0	0	-853	221	1074	316	-963	647	-89	-1018	-42	-1839	-1400	-519	0
1205	0	0	-867	240	1107	313	-987	673	-91	-915	-277	-1647	-1274	-562	0
1206	0	0	-889	236	1125	326	-1007	680	-199	-766	-506	-1627	-1228	-599	0
1207	0	0	-894	242	1136	326	-1015	689	-176	-611	-628	-1517	-1067	-471	0
1208	0	0	-1003	238	1241	382	-1122	739	-432	-519	-847	-1517	-948	-529	0
1209	0	0	-945	246	1191	349	-1068	718	-339	-356	-874	-1286	-787	-527	0
1210	0	0	-1019	232	1251	393	-1135	741	-306	-252	-880	-1098	-591	-370	0
1211	0	0	-1135	244	1379	445	-1257	811	-351	-174	-834	-917	-444	-271	0
1212	0	0	-1125	256	1381	434	-1253	818	-176	-139	-801	-727	-277	-199	0
1213	0	0	-1129	234	1363	447	-1246	798	-162	9	-711	-523	-145	-159	0
1214	0	0	-1199	246	1445	476	-1322	845	-95	116	-587	-306	-116	-21	0
1215	0	0	-1142	258	1400	442	-1271	829	42	108	-448	-180	65	27	0
1216	0	0	-1212	256	1468	478	-1340	862	-56	139	-376	-60	176	67	0
1217	0	0	-1208	252	1460	478	-1334	856	-73	263	-358	147	131	108	0
1218	0	0	-1239	254	1493	492	-1366	873	-207	347	-322	184	273	-62	0
1219	0	0	-1288	242	1530	523	-1409	886	-213	380	-215	252	393	79	0
1220	0	0	-1269	259	1528	505	-1398	893	-310	388	-172	335	331	34	0
1221	0	0	-1340	250	1590	545	-1465	920	-347	457	-195	440	455	91	0
1222	0	0	-1362	252	1614	555	-1488	933	-419	426	-122	448	467	-1	0
1223	0	0	-1327	254	1581	536	-1454	917	-494	547	-129	597	543	104	0
1224	0	0	-1377	258	1635	559	-1506	946	-607	568	-48	694	595	65	0
1225	0	0	-1424	254	1678	585	-1551	966	-665	543	-77	741	686	137	0
1226	0	0	-1461	246	1707	607	-1584	976	-638	585	-83	888	704	85	0
1227	0	0	-1484	244	1728	620	-1606	986	-723	624	-120	958	812	186	0
1228	0	0	-1362	254	1616	554	-1489	935	-682	684	-108	1253	834	296	0
1229	0	0	-1508	238	1746	635	-1627	992	-781	739	-291	1272	944	289	0
1230	0	0	-1444	232	1676	606	-1560	954	-731	756	-331	1464	997	403	0
1231	0	0	-1501	213	1714	644	-1607	963	-760	915	-446	1616	1113	535	0
1232	0	0	-1432	234	1666	599	-1549	950	-840	973	-616	1749	1220	527	0
1233	0	0	-1434	228	1662	603	-1548	945	-785	1043	-661	1965	1356	679	0
1234	0	0	-1438	226	1664	606	-1551	945	-808	1181	-822	1994	1480	684	0
1235	0	0	-1393	230	1623	581	-1508	926	-777	1253	-905	2234	1555	818	0
1236	0	0	-1435	223	1658	606	-1546	940	-774	1361	-1026	2392	1544	840	0
1237	0	0	-1410	225	1635	592	-1522	930	-777	1482	-1154	2403	1720	882	0
1238	0	0	-1331	221	1552	555	-1441	886	-698	1553	-1200	2531	1852	937	0
1239	0	0	-1354	221	1575	566	-1464	898	-655	1662	-1224	2648	2035	958	0
1240	0	0	-1311	213	1524	549	-1417	868	-661	1691	-1229	2661	2163	950	0
1241	0	0	-1321	213	1534	554	-1427	873	-554	1728	-1226	2820	2170	975	0
1242	0	0	-1356	207	1563	574	-1459	885	-599	1740	-1123	2820	2219	1008	0
1243	0	0	-1327	205	1532	561	-1429	868	-519	1769	-1132	2877	2217	923	0
1244	0	0	-1447	194	1641	626	-1544	917	-576	1800	-1014	2873	2256	876	0
1245	0	0	-1410	184	1594	613	-1502	889	-545	1742	-824	2933	2234	863	0
1246	0	0	-1484	176	1660	654	-1572	918	-574	1691	-702	2739	2205	768	0
1247	0	0	-1509	174	1683	667	-1596	928	-552	1631	-498	2760	2091	719	0
1248	0	0	-1506	170	1676	668	-1591	923	-521	1680	-308	2566	2017	630	0
1249	0	0	-1531	172	1703	679	-1617	937	-558	1598	-182	2494	1969	535	0
1250	0	0	-1523	176	1699	673	-1611	937	-430	1629	25	2432	1928	595	0
1251	0	0	-1583	161	1744	711	-1663	952	-467	1464	137	2318	1788	506	0
1252	0	0	-1501	159	1660	671	-1580	909	-469	1489	244	2217	1583	419	0
1253	0	0	-1662	155	1817	753	-1739	986	-498	1398	277	2066	1497	419	0
1254	0	0	-1508	166	1674	671	-1591	920	-465	1352	318	1854	1396	368	0
1255	0	0	-1550	166	1716	692	-1633	941	-417	1272	395	1839	1334	314	0
1256	0	0	-1474	176	1650	649	-1562	913	-481	1255	259	1740	1181	254	0
1257	0	0	-1427	161	1588	633	-1507	874	-411	1228	87	1678	1148	347	0
1258	0	0	-1372	174	1546	599	-1459	860	-422	1131	-145	1660	1101	289	0
1259	0	0	-1325	162	1487	581	-1406	824	-370	1156	-182	1612	1094	335	0
1260	0	0	-1305	157	1462	574	-1383	809	-430	1111	-194	1499	1037	356	0
1261	0	0	-1255	145	1400	555	-1327	772	-411	1041	-389	1532	1049	318	0
1262	0	0	-1137	147	1284	495	-1210	715	-306	1070	-496	1575	919	409	0
1263	0	0	-1201	151	1352	525	-1276	751	-320	985	-702	1532	995	322	0
1264	0	0	-1195	145	1340	525	-1267	742	-318	995	-863	1507	964	312	0
1265	0	0	-1224	135	1359	544	-1291	747	-382	935	-1084	1462	871	234	0
1266	0	0	-1246	139	1385	553	-1315	762	-358	896	-1301	1348	900	201	0
1267	0	0	-1232	129	1361	551	-1296	745	-289	859	-1325	1377	896	157	0
1268	0	0	-1176	139	1315	518	-1245	727	-415	950	-1553	1231	828	164	0
1269	0	0	-1282	122	1404	580	-1343	763	-510	909	-1650	1167	756	85	0
1270	0	0	-1220	143	1363	538	-1291	753	-428	909	-1641	1193	688	7	0
1271	0	0	-1206	126	1332	540	-1269	729	-420	873	-1565	1156	578	-67	0
1272	0	0	-1182	131	1313	525	-1247	722	-527	882	-1511	1090	554	-64	0
1273	0	0	-1112	129	1241	491	-1176	685	-452	886	-1443	977	417	-172	0
1274	0	0	-1226	133	1359	546	-1292	746	-510	805	-1340	880	302	-217	0
1275	0	0	-1104	129	1233	487	-1168	681	-496	836	-1057	892	320	-145	0
1276	0	0	-1214	128	1342	543	-1278	735	-545	789	-1006	760	223	-271	0
1277	0	0	-1150	114	1264	518	-1207	689	-485	717	-832	729	100	-347	0
1278	0	0	-1126	135	1261	495	-1193	698	-366	748	-630	777	67	-269	0
1279	0	0	-1096	126	1222	485	-1159	674	-450	680	-545	647	56	-368	0
1280	0	0	-1023	131	1154	446	-1088	642	-355	711	-405	663	97	-236	0
1281	0	0	-1045	124	1169	460	-1107	646	-386	679	-291	616	-34	-312	0
1282	0	0	-923	120	1043	401	-983	581	-271	700	-87	618	-25	-261	0
1283	0	0	-929	114	1043	407	-986	578	-261	585	15	533	-67	-283	0
1284	0	0	-906	126	1032	390	-969	579	-192	440	118	527	-110	-273	0
1285	0	0	-840	112	952	364	-896	532	-21	504	223	545	-31	-254	0
1286	0	0	-823	129	952	347	-887	540	-15	285	298	407	-164	-287	0
1287	0	0	-781	124	905	328	-843	514	-21	345	420	459	-145	-174	0
1288	0	0	-780	100	880	340	-830	490	-56	265	353	370	-161	-252	0
1289	0	0	-712	91	803	310	-757	447	-13	269	494	347	-188	-143	0
1290	0	0	-670	100	770	285	-720	435	-42	335	477	419	-85	-118	0
1291	0	0	-690	120	810	285	-750	465	-77	197	475	360	-56	-162	0
1292	0	0	-578	106	684	236	-631	395	-38	287	448	438	-9	-73	0
1293	0	0	-635	102	737	266	-686	419	-19	242	459	436	-34	27	0
1294	0	0	-579	98	677	240	-628	387	71	283	510	545	-27	27	0
1295	0	0	-547	106	653	220	-600	379	116	291	479	638	-19	-81	0
1296	0	0	-547	106	653	220	-600	379	174	335	419	659	-13	1	0
1297	0	0	-534	98	632	218	-583	365	199	353	444	818	-67	40	0
1298	0	0	-570	93	663	238	-616	378	114	341	310	743	-40	-97	0
1299	0	0	-523	91	614	216	-568	352	207	405	219	791	-79	-29	0
1300	0	0	-539	108	647	215	-593	377	289	399	141	841	-52	44	0
1301	0	0	-485	114	599	185	-542	356	341	434	-36	890	-168	-23	0
1302	0	0	-527	87	614	220	-570	350	360	366	-133	851	-50	-75	0
1303	0	0	-483	83	566	200	-524	324	477	347	-320	993	-155	-56	0
1304	0	0	-408	98	506	155	-457	302	580	453	-397	993	-58	-3	0
1305	0	0	-505	100	605	202	-555	352	469	428	-614	968	-95	-48	0
1306	0	0	-414	100	514	157	-464	307	675	461	-752	960	-104	-126	0
1307	0	0	-603	77	680	263	-641	378	603	339	-905	919	-137	-79	0
1308	0	0	-496	91	587	202	-541	339	642	397	-1125	925	-95	-141	0
1309	0	0	-485	93	578	196	-531	335	729	397	-1175	907	31	-149	0
1310	0	0	-584	91	675	246	-629	383	752	248	-1210	913	-89	-104	0
1311	0	0	-504	91	595	206	-549	343	762	232	-1286	909	-118	-186	0
1312	0	0	-660	81	741	289	-700	411	688	172	-1317	776	-168	-192	0
1313	0	0	-683	85	768	299	-725	426	675	197	-1198	739	-145	-289	0
1314	0	0	-681	95	776	293	-728	435	653	73	-1082	735	-323	-356	0
1315	0	0	-665	93	758	286	-711	425	710	124	-886	859	-254	-238	0
1316	0	0	-685	104	789	290	-737	446	694	32	-768	657	-374	-424	0
1317	0	0	-632	87	719	272	-675	403	692	52	-440	679	-399	-500	0
1318	0	0	-623	98	721	262	-672	409	690	17	-252	638	-457	-448	0
1319	0	0	-555	98	653	228	-604	375	583	-5	-5	512	-591	-589	0
1320	0	0	-450	91	541	179	-495	316	667	67	320	556	-523	-663	0
1321	0	0	-485	85	570	200	-527	327	545	25	490	481	-651	-659	0
1322	0	0	-271	85	356	93	-313	220	630	-1	754	448	-673	-611	0
1323	0	0	-335	91	426	122	-380	258	496	-13	865	436	-760	-719	0
1324	0	0	-254	102	356	76	-305	229	539	112	1002	498	-859	-737	0
1325	0	0	-233	71	304	81	-268	187	490	65	1010	519	-902	-830	0
1326	0	0	-165	73	238	46	-201	155	556	52	1142	479	-909	-855	0
1327	0	0	-175	73	248	51	-211	160	527	1	1078	558	-917	-853	0
1328	0	0	-39	81	120	-21	-79	100	578	71	999	638	-1028	-869	0
1329	0	0	12	85	73	-48	-30	79	601	93	940	702	-1047	-861	0
1330	0	0	14	79	65	-46	-25	72	626	112	713	789	-1001	-859	0
1331	0	0	106	79	-27	-92	66	26	605	232	593	807	-935	-873	0
1332	0	0	183	69	-114	-126	148	-22	671	219	488	797	-917	-892	0
1333	0	0	145	64	-81	-104	113	-8	657	232	314	873	-966	-781	0
1334	0	0	183	77	-106	-130	144	-14	599	186	-5	812	-1041	-820	0
1335	0	0	379	85	-294	-232	336	-104	675	180	-131	937	-921	-677	0
1336	0	0	346	83	-263	-214	304	-90	647	13	-512	894	-923	-680	0
1337	0	0	396	73	-323	-234	359	-125	649	89	-611	1016	-807	-471	0
1338	0	0	400	77	-323	-238	361	-123	411	3	-1008	1004	-834	-529	0
1339	0	0	457	73	-384	-265	420	-155	355	157	-1264	921	-655	-446	0
1340	0	0	473	64	-409	-268	441	-172	225	100	-1486	942	-647	-426	0
1341	0	0	474	67	-407	-270	440	-170	254	54	-1548	997	-599	-395	0
1342	0	0	410	81	-329	-245	369	-124	269	-7	-1577	1049	-729	-405	0
1343	0	0	524	71	-453	-297	488	-191	316	104	-1637	1090	-754	-490	0
1344	0	0	535	85	-450	-310	492	-182	263	71	-1532	940	-626	-562	0
1345	0	0	556	77	-479	-316	517	-201	182	108	-1425	977	-622	-640	0
1346	0	0	620	73	-547	-346	583	-237	153	188	-1423	1035	-502	-591	0
1347	0	0	662	69	-593	-365	627	-262	135	153	-1202	962	-523	-692	0
1348	0	0	724	65	-659	-394	691	-297	147	168	-931	935	-438	-607	0
1349	0	0	678	69	-609	-373	643	-270	205	232	-613	968	-411	-599	0
1350	0	0	619	69	-550	-344	584	-240	370	195	-217	1024	-436	-514	0
1351	0	0	643	71	-572	-357	607	-250	564	182	244	1115	-422	-533	0
1352	0	0	566	62	-504	-314	535	-221	706	265	647	1282	-323	-399	0
1353	0	0	516	64	-452	-290	484	-194	865	308	923	1365	-259	-411	0
1354	0	0	472	79	-393	-275	432	-157	942	372	1094	1489	-370	-422	0
1355	0	0	297	71	-226	-184	261	-77	933	376	1138	1431	-374	-405	0
1356	0	0	348	65	-283	-206	315	-109	991	452	1131	1497	-275	-327	0
1357	0	0	246	60	-186	-153	216	-63	973	514	1014	1476	-234	-279	0
1358	0	0	190	64	-126	-127	158	-31	818	537	640	1468	-226	-440	0
1359	0	0	141	58	-83	-99	112	-12	861	690	461	1511	-182	-312	0
1360	0	0	82	73	-9	-77	45	32	764	642	133	1478	-225	-422	0
1361	0	0	70	75	5	-72	32	40	793	663	-79	1507	-102	-213	0
1362	0	0	41	62	21	-51	10	41	729	688	-399	1550	-143	-207	0
1363	0	0	-121	67	188	27	-154	127	585	677	-752	1464	-139	-203	0
1364	0	0	-51	77	128	-13	-89	102	601	646	-896	1583	13	-122	0
1365	0	0	-92	69	161	11	-126	115	473	679	-1127	1604	106	-81	0
1366	0	0	-181	75	256	53	-218	165	345	640	-1293	1583	133	-89	0
1367	0	0	-161	67	228	47	-194	147	341	677	-1247	1647	157	29	0
1368	0	0	-324	64	388	130	-356	226	197	587	-1336	1625	197	13	0
1369	0	0	-295	60	355	117	-325	207	155	552	-1239	1588	176	-27	0
1370	0	0	-318	54	372	132	-345	213	114	599	-1177	1561	285	31	0
1371	0	0	-425	46	471	189	-448	258	9	510	-1053	1550	172	34	0
1372	0	0	-462	34	496	214	-479	265	-32	479	-970	1495	221	38	0
1373	0	0	-452	38	490	207	-471	264	-93	485	-760	1414	205	-46	0
1374	0	0	-508	48	556	230	-532	302	-100	500	-628	1414	254	83	0
1375	0	0	-570	58	628	256	-599	343	-194	459	-576	1404	259	124	0
1376	0	0	-541	56	597	242	-569	326	-149	498	-370	1491	388	184	0
1377	0	0	-592	69	661	261	-626	365	-149	374	-65	1416	372	172	0
1378	0	0	-597	52	649	272	-623	350	-95	380	40	1476	422	217	0
1379	0	0	-657	56	713	300	-685	384	-129	388	168	1400	479	190	0
1380	0	0	-706	46	752	330	-729	399	-29	492	366	1451	535	267	0
1381	0	0	-747	75	822	336	-784	448	-114	448	510	1414	525	234	0
1382	0	0	-772	58	830	357	-801	444	1	506	694	1451	669	308	0
1383	0	0	-746	62	808	342	-777	435	79	593	799	1509	675	318	0
1384	0	0	-768	54	822	357	-795	438	60	616	909	1538	647	289	0
1385	0	0	-791	54	845	368	-818	449	69	653	927	1519	616	234	0
1386	0	0	-805	58	863	373	-834	460	120	663	923	1447	768	170	0
1387	0	0	-836	56	892	390	-864	474	137	760	772	1416	760	186	0
1388	0	0	-847	60	907	393	-877	483	126	717	739	1346	700	246	0
1389	0	0	-875	69	944	403	-909	506	159	832	659	1348	791	192	0
1390	0	0	-831	65	896	383	-863	480	289	760	517	1264	810	219	0
1391	0	0	-820	85	905	367	-862	495	149	808	329	1220	878	69	0
1392	0	0	-881	87	968	397	-924	527	149	863	228	1198	933	207	0
1393	0	0	-930	104	1034	413	-982	569	98	779	-25	1134	917	85	0
1394	0	0	-828	120	948	354	-888	534	263	777	-108	1138	938	120	0
1395	0	0	-1036	129	1165	453	-1100	647	52	746	-349	1028	869	108	0
1396	0	0	-904	147	1051	378	-977	599	91	661	-382	1028	907	42	0
1397	0	0	-950	159	1109	395	-1029	634	89	729	-450	1006	907	81	0
1398	0	0	-1020	149	1169	435	-1094	659	-13	680	-512	907	878	0	0
1399	0	0	-1059	149	1208	455	-1133	678	-25	607	-446	867	783	0	0
1400	0	0	-1059	145	1204	457	-1131	674	1	545	-386	915	748	5	0
1401	0	0	-1158	143	1301	507	-1229	722	-166	566	-393	890	756	-62	0
1402	0	0	-1226	155	1381	535	-1303	768	-205	504	-353	808	649	-34	0
1403	0	0	-1255	149	1404	553	-1329	776	-213	473	-133	832	628	-13	0
1404	0	0	-1302	172	1474	565	-1388	823	-306	494	-42	770	603	-54	0
1405	0	0	-1247	182	1429	532	-1338	805	-374	560	58	731	611	-11	0
1406	0	0	-1381	182	1563	599	-1472	872	-504	512	106	684	479	-3	0
1407	0	0	-1424	201	1625	611	-1524	913	-582	432	186	572	465	-56	0
1408	0	0	-1353	195	1548	579	-1450	871	-554	341	376	564	492	-29	0
1409	0	0	-1474	194	1668	640	-1571	931	-744	351	393	508	465	1	0
1410	0	0	-1430	215	1645	607	-1537	930	-766	327	380	516	479	-52	0
1411	0	0	-1397	238	1635	579	-1516	936	-828	358	481	554	492	-13	0
1412	0	0	-1426	217	1643	604	-1534	930	-803	306	436	516	595	48	0
1413	0	0	-1383	207	1590	588	-1486	898	-822	310	419	556	618	129	0
1414	0	0	-1364	197	1561	583	-1462	879	-807	415	364	609	776	207	0
1415	0	0	-1267	201	1468	533	-1367	834	-793	419	209	644	713	95	0
1416	0	0	-1238	195	1433	521	-1335	814	-758	384	128	779	781	236	0
1417	0	0	-1197	184	1381	506	-1289	782	-838	391	15	826	754	267	0
1418	0	0	-1209	180	1389	514	-1299	784	-760	574	-79	876	940	347	0
1419	0	0	-1231	159	1390	536	-1310	774	-836	485	-291	890	886	314	0
1420	0	0	-1131	159	1290	486	-1210	724	-760	624	-382	1068	956	446	0
1421	0	0	-1191	145	1336	523	-1263	740	-725	663	-496	1053	1051	430	0
1422	0	0	-1140	126	1266	507	-1203	696	-686	704	-498	1088	1088	436	0
1423	0	0	-1187	120	1307	533	-1247	713	-801	748	-550	1067	1008	488	0
1424	0	0	-1224	120	1344	552	-1284	732	-795	781	-605	1096	1098	459	0
1425	0	0	-1141	120	1261	510	-1201	690	-855	776	-607	1004	1026	436	0
1426	0	0	-1222	85	1307	568	-1264	696	-793	739	-457	1049	1101	549	0
1427	0	0	-1282	58	1340	612	-1311	699	-931	762	-453	892	1053	422	0
1428	0	0	-1265	34	1299	615	-1282	666	-840	841	-314	843	1051	430	0
1429	0	0	-1356	29	1385	663	-1370	707	-898	776	-166	729	1111	405	0
1430	0	0	-1370	19	1389	675	-1379	704	-867	717	-225	729	958	314	0
1431	0	0	-1355	3	1358	676	-1356	680	-812	741	56	715	997	269	0
1432	0	0	-1451	13	1464	719	-1457	738	-830	696	129	611	904	190	0
1433	0	0	-1420	7	1427	706	-1423	717	-760	700	374	552	865	192	0
1434	0	0	-1459	1	1460	729	-1459	730	-630	607	519	665	874	271	0
1435	0	0	-1535	5	1540	765	-1537	772	-680	529	587	556	857	176	0
1436	0	0	-1471	-7	1464	739	-1467	728	-529	626	787	543	931	223	0
1437	0	0	-1482	0	1482	741	-1482	741	-465	516	873	502	937	174	0
1438	0	0	-1517	11	1528	753	-1522	769	-516	465	867	490	826	147	0
1439	0	0	-1473	1	1474	736	-1473	737	-471	465	863	539	898	186	0
1440	0	0	-1369	21	1390	674	-1379	705	-411	372	838	512	841	190	0
1441	0	0	-1360	5	1365	677	-1362	685	-434	444	762	562	894	238	0
1442	0	0	-1368	5	1373	681	-1370	689	-399	372	692	490	787	195	0
1443	0	0	-1403	-3	1400	703	-1401	698	-422	424	593	504	890	184	0
1444	0	0	-1438	-3	1435	720	-1436	716	-378	380	471	603	865	217	0
1445	0	0	-1353	-9	1344	681	-1348	667	-413	550	252	723	946	184	0
1446	0	0	-1320	-5	1315	662	-1317	655	-314	488	234	688	1043	230	0
1447	0	0	-1245	0	1245	622	-1245	622	-238	483	180	781	1049	283	0
1448	0	0	-1374	-9	1365	691	-1369	678	-372	525	0	799	1070	316	0
1449	0	0	-1231	-19	1212	625	-1221	596	-155	572	-89	968	1080	370	0
1450	0	0	-1342	-19	1323	680	-1332	652	-168	677	-258	1039	1189	366	0
1451	0	0	-1388	-7	1381	697	-1384	687	-164	651	-310	1150	1179	463	0
1452	0	0	-1283	-15	1268	649	-1275	626	-3	764	-205	1307	1204	539	0
1453	0	0	-1336	-11	1325	673	-1330	657	38	874	-273	1414	1315	626	0
1454	0	0	-1260	-1	1259	630	-1259	629	52	890	-271	1410	1255	644	0
1455	0	0	-1291	-15	1276	653	-1283	630	38	985	-168	1520	1344	739	0
1456	0	0	-1320	-9	1311	664	-1315	651	36	1045	-190	1486	1352	632	0
1457	0	0	-1195	3	1198	596	-1196	600	102	1096	19	1625	1255	776	0
1458	0	0	-1283	3	1286	640	-1284	644	36	1074	0	1639	1334	768	0
1459	0	0	-1226	0	1226	613	-1226	613	-23	1138	104	1647	1202	657	0
1460	0	0	-1236	3	1239	616	-1237	621	-23	1131	215	1614	1228	733	0
1461	0	0	-1281	-9	1272	645	-1276	631	-110	1043	201	1511	1229	671	0
1462	0	0	-1278	-21	1257	649	-1267	618	-174	1043	223	1540	1204	679	0
1463	0	0	-1237	-48	1189	642	-1213	570	-259	975	279	1408	1158	599	0
1464	0	0	-1326	-71	1255	698	-1290	592	-292	886	343	1305	1196	560	0
1465	0	0	-1291	-85	1206	688	-1248	560	-386	832	310	1301	1010	428	0
1466	0	0	-1282	-126	1156	704	-1219	515	-457	725	430	1169	894	440	0
1467	0	0	-1320	-174	1146	747	-1233	486	-562	644	376	1115	776	378	0
1468	0	0	-1273	-205	1068	739	-1170	431	-624	649	467	1061	791	395	0
1469	0	0	-1407	-292	1115	849	-1261	411	-677	589	395	1098	812	378	0
1470	0	0	-1386	-296	1090	841	-1238	397	-671	552	486	1018	838	267	0
1471	0	0	-1347	-269	1078	808	-1212	404	-830	516	360	1002	857	275	0
1472	0	0	-1341	-232	1109	786	-1225	438	-888	517	331	1037	843	362	0
1473	0	0	-1299	-114	1185	706	-1242	535	-1041	465	195	987	845	168	0
1474	0	0	-1230	7	1237	611	-1233	622	-1057	477	106	913	812	164	0
1475	0	0	-1158	186	1344	486	-1251	765	-1065	465	46	938	898	259	0
1476	0	0	-1073	391	1464	341	-1268	927	-1074	459	9	968	789	201	0
1477	0	0	-898	642	1540	128	-1219	1091	-975	450	19	1082	845	207	0
1478	0	0	-768	933	1701	-82	-1234	1317	-1010	599	-102	1061	776	186	0
1479	0	0	-508	1272	1780	-382	-1144	1526	-909	646	-7	1115	810	197	0
1480	0	0	-378	1641	2019	-631	-1198	1830	-952	570	-118	1063	845	153	0
1481	0	0	-60	2056	2116	-998	-1088	2086	-816	614	-221	1142	828	135	0
1482	0	0	140	2450	2310	-1295	-1085	2380	-787	679	-242	1262	768	197	0
1483	0	0	440	2853	2413	-1646	-986	2633	-649	717	-230	1259	905	205	0
1484	0	0	608	3195	2587	-1901	-989	2891	-661	743	-283	1297	909	209	0
1485	0	0	809	3505	2696	-2157	-943	3100	-512	737	-407	1261	948	232	0
1486	0	0	970	3643	2673	-2306	-851	3158	-473	878	-430	1315	1012	318	0
1487	0	0	908	3610	2702	-2259	-897	3156	-364	805	-539	1344	975	320	0
1488	0	0	764	3305	2541	-2034	-888	2923	-294	838	-704	1313	1094	415	1
1489	81	0	619	2873	2254	-1746	-817	2563	-358	987	-500	1356	1251	386	0
1490	81	0	534	2190	1656	-1362	-561	1923	-463	1006	-353	1522	1193	312	0
1491	81	0	119	1445	1326	-782	-603	1385	-601	911	7	1482	1024	197	0
1492	81	0	-324	818	1142	-247	-733	980	-242	1024	362	1681	1317	527	0
1493	81	0	-490	388	878	51	-684	633	-54	1090	219	2134	1350	915	0
1494	81	0	-499	100	599	199	-549	349	-106	940	-164	2277	1763	1094	0
1495	81	0	-713	-228	485	470	-599	128	135	944	-296	2498	1493	1565	0
1496	81	0	-927	-475	452	701	-689	-11	1026	840	-840	2634	159	1447	0
1497	81	0	-1198	-595	603	896	-900	4	946	960	-2005	2403	452	997	0
1498	81	0	-1116	-651	465	883	-790	-93	300	1175	-2750	2141	1447	549	0
1499	81	0	-1068	-698	370	883	-719	-164	529	1325	-3492	1751	1301	254	0
1500	81	0	-1169	-768	401	968	-785	-183	566	1198	-4077	1433	481	-23	0
1501	81	0	-1144	-803	341	973	-742	-231	393	1387	-4456	1292	164	-370	0
1502	81	0	-1270	-834	436	1052	-853	-199	430	1348	-4888	1076	246	-580	0
1503	81	0	-1247	-795	452	1021	-849	-171	322	1307	-5319	880	341	-725	0
1504	81	0	-1179	-739	440	959	-809	-149	135	1169	-5503	746	614	-527	0
1505	81	0	-1248	-686	562	967	-905	-62	97	869	-5232	560	886	31	0
1506	81	0	-1295	-661	634	978	-964	-13	269	632	-4611	585	1051	417	0
1507	81	0	-1299	-626	673	962	-986	23	457	525	-3649	667	1152	774	0
1508	81	0	-1386	-603	783	994	-1084	90	661	300	-2438	814	1195	966	0
1509	81	0	-1357	-609	748	983	-1052	69	1150	155	-1412	952	954	1032	0
1510	81	0	-1446	-585	861	1015	-1153	138	1204	157	-312	880	803	952	0
1511	81	0	-1441	-576	865	1008	-1153	144	1041	129	568	684	541	688	0
1512	81	0	-1452	-591	861	1021	-1156	135	605	211	1278	360	486	440	0
1513	81	0	-1464	-607	857	1035	-1160	125	133	219	1751	100	343	114	0
1514	81	0	-1382	-599	783	990	-1082	92	-263	358	2035	-166	252	-133	0
1515	81	0	-1379	-607	772	993	-1075	82	-405	463	2293	-219	147	-252	0
1516	81	0	-1349	-605	744	977	-1046	69	-500	488	2619	-291	60	-339	0
1517	81	0	-1287	-605	682	946	-984	38	-378	554	2923	-267	-126	-351	0
1518	81	0	-1173	-593	580	883	-876	-6	-7	549	3301	-213	-83	-397	0
1519	81	0	-1142	-607	535	874	-838	-36	100	603	3552	-141	-199	-358	0
1520	81	0	-1024	-580	444	802	-734	-68	355	675	3868	11	-232	-174	0
1521	81	0	-975	-570	405	772	-690	-82	351	739	3907	56	-234	-42	0
1522	81	0	-806	-562	244	684	-525	-159	438	797	3862	256	-207	91	0
1523	81	0	-823	-550	273	686	-548	-138	426	777	3466	294	-54	89	0
1524	81	0	-703	-519	184	611	-443	-167	391	756	3018	397	27	269	0
1525	81	0	-785	-514	271	649	-528	-121	283	743	2256	417	205	254	0
1526	81	0	-729	-512	217	620	-473	-147	325	764	1563	409	325	238	0
1527	81	0	-746	-475	271	610	-508	-102	327	733	1004	355	521	364	0
1528	81	0	-816	-448	368	632	-592	-40	238	690	461	327	593	304	0
1529	81	0	-779	-424	355	601	-567	-34	100	731	29	318	624	281	0
1530	81	0	-819	-430	389	624	-604	-20	25	795	-172	339	713	364	0
1531	81	0	-758	-378	380	568	-569	1	-25	746	-389	399	649	360	0
1532	81	0	-748	-370	378	559	-563	4	-108	863	-543	391	725	382	0
1533	81	0	-799	-386	413	592	-606	13	-91	801	-597	496	632	364	0
1534	81	0	-748	-378	370	563	-559	-4	-3	777	-514	807	665	372	0
1535	81	0	-777	-393	384	585	-580	-4	34	684	-632	882	593	329	0
1536	81	0	-775	-380	395	577	-585	7	-36	603	-609	1035	486	420	0
1537	81	0	-781	-382	399	581	-590	8	-133	490	-840	1121	450	403	0
1538	81	0	-814	-370	444	592	-629	37	-283	467	-1063	1101	583	314	0
1539	81	0	-942	-345	597	643	-769	126	-533	399	-1375	1014	711	194	0
1540	81	0	-1021	-327	694	674	-857	183	-729	211	-1359	1039	760	271	0
1541	81	0	-1065	-322	743	693	-904	210	-739	-21	-1255	814	772	240	0
1542	81	0	-1086	-289	797	687	-941	254	-620	-139	-1078	865	779	343	0
1543	81	0	-1201	-323	878	762	-1039	277	-591	-277	-917	797	816	302	0
1544	81	0	-1183	-310	873	746	-1028	281	-455	-498	-762	748	634	448	0
1545	81	0	-1199	-323	876	761	-1037	276	-422	-644	-618	597	659	417	0
1546	81	0	-1202	-312	890	757	-1046	289	-514	-826	-644	420	692	358	0
1547	81	0	-1153	-292	861	722	-1007	284	-710	-865	-549	126	739	275	0
1548	81	0	-1138	-279	859	708	-998	290	-830	-824	-376	-124	791	269	0
1549	81	0	-1208	-285	923	746	-1065	319	-913	-797	-292	-252	735	120	0
1550	81	0	-1258	-273	985	765	-1121	356	-927	-791	19	-399	711	217	0
1551	81	0	-1367	-254	1113	810	-1240	429	-954	-841	281	-578	638	85	0
1552	81	0	-1343	-267	1076	805	-1209	404	-874	-692	686	-475	768	87	0
1553	81	0	-1347	-265	1082	806	-1214	408	-770	-605	1233	-479	741	178	0
1554	81	0	-1316	-261	1055	788	-1185	397	-539	-663	1949	-442	640	228	0
1555	81	0	-1380	-248	1132	814	-1256	442	-477	-554	2574	-238	554	223	0
1556	81	0	-1246	-242	1004	744	-1125	381	-244	-378	3171	40	560	281	0
1557	81	0	-1170	-226	944	698	-1057	359	-75	-135	3608	298	389	285	0
1558	81	0	-1190	-209	981	699	-1085	386	44	-36	4025	618	275	368	0
1559	81	0	-1053	-219	834	636	-943	307	166	143	4013	776	188	345	0
1560	81	0	-956	-215	741	585	-848	263	209	442	3963	1030	395	355	0
1561	81	0	-957	-195	762	576	-859	283	124	572	3569	1270	285	420	0
1562	81	0	-893	-197	696	545	-794	249	48	679	3270	1443	341	368	0
1563	81	0	-773	-184	589	478	-681	202	46	849	2708	1759	496	413	0
1564	81	0	-822	-190	632	506	-727	221	-159	840	2011	1810	614	356	0
1565	81	0	-767	-153	614	460	-690	230	-207	869	1363	1819	746	517	0
1566	81	0	-641	-149	492	395	-566	171	-275	925	622	2085	983	380	0
1567	81	0	-666	-145	521	405	-593	188	-269	812	-139	2186	1061	574	0
1568	81	0	-639	-135	504	387	-571	184	-263	814	-937	2368	1247	634	0
1569	81	0	-685	-135	550	410	-617	207	-240	830	-1652	2634	1423	706	0
1570	81	0	-649	-112	537	380	-593	212	-364	896	-2244	2646	1515	795	0
1571	81	0	-666	-108	558	387	-612	225	-333	917	-2741	2830	1753	964	0
1572	81	0	-740	-93	647	416	-693	277	-407	882	-3104	2863	1872	929	0
1573	81	0	-693	-71	622	382	-657	275	-485	925	-3249	2867	1893	917	0
1574	81	0	-777	-77	700	427	-738	311	-452	968	-3296	3016	1996	1001	0
1575	81	0	-744	-40	704	392	-724	332	-494	983	-3447	3007	1982	971	0
1576	81	0	-680	-50	630	365	-655	290	-446	1072	-3340	2977	2029	944	0
1577	81	0	-705	-42	663	373	-684	310	-428	1123	-3113	2900	2068	925	0
1578	81	0	-626	-23	603	324	-614	290	-477	1235	-2845	3047	2037	927	0
1579	81	0	-624	-11	613	317	-618	301	-494	1262	-2586	2968	2079	940	0
1580	81	0	-646	0	646	323	-646	323	-512	1262	-2281	2966	2044	971	0
1581	81	0	-567	11	578	278	-572	294	-422	1371	-1889	2910	2166	956	0
1582	81	0	-540	5	545	267	-542	275	-438	1282	-1507	2655	2099	981	0
1583	81	0	-448	25	473	211	-460	249	-368	1354	-1132	2473	2151	919	0
1584	81	0	-498	23	521	237	-509	272	-417	1352	-814	2337	2174	917	0
1585	81	0	-439	38	477	200	-458	257	-356	1375	-395	2064	2213	905	0
1586	81	0	-452	62	514	195	-483	288	-186	1307	73	1897	2093	1004	0
1587	81	0	-481	79	560	201	-520	319	-118	1233	644	1643	2075	896	0
1588	81	0	-485	52	537	216	-511	294	5	1067	1187	1505	1978	834	0
1589	81	0	-532	65	597	233	-564	331	238	1132	1707	1340	1949	762	0
1590	81	0	-644	81	725	281	-684	403	291	1080	2151	1237	1885	799	0
1591	81	0	-652	87	739	282	-695	413	252	1119	2506	981	1769	752	0
1592	81	0	-730	100	830	315	-780	465	393	1018	2913	865	1810	679	0
1593	81	0	-822	118	940	352	-881	529	316	1049	3201	710	1794	684	0
1594	81	0	-817	135	952	341	-884	543	337	1008	3492	517	1676	572	0
1595	81	0	-1020	126	1146	447	-1083	636	300	946	3680	415	1569	485	0
1596	81	0	-1007	135	1142	436	-1074	638	452	838	3876	349	1365	426	0
1597	81	0	-1079	133	1212	473	-1145	672	413	840	4000	197	1239	409	0
1598	81	0	-1079	133	1212	473	-1145	672	347	876	3932	147	1057	314	0
1599	81	0	-1077	137	1214	470	-1145	675	345	803	3874	-17	863	248	0
1600	81	0	-1166	135	1301	515	-1233	718	226	675	3581	-141	743	98	0
1601	81	0	-1019	131	1150	444	-1084	640	197	549	3354	-244	434	110	0
1602	81	0	-1050	145	1195	452	-1122	670	164	517	2931	-287	322	32	0
1603	81	0	-912	120	1032	396	-972	576	112	448	2640	-523	217	-13	0
1604	81	0	-882	157	1039	362	-960	598	27	201	2112	-525	-7	-157	0
1605	81	0	-775	129	904	323	-839	516	62	87	1709	-702	-143	-217	0
1606	81	0	-740	131	871	304	-805	501	75	-79	1255	-851	-182	-298	0
1607	81	0	-613	128	741	242	-677	434	129	-230	766	-892	-432	-399	0
1608	81	0	-638	139	777	249	-707	458	186	-420	308	-1063	-434	-432	0
1609	81	0	-563	135	698	214	-630	416	263	-595	-97	-1115	-593	-502	0
1610	81	0	-498	126	624	186	-561	375	325	-711	-438	-1148	-727	-597	0
1611	81	0	-479	124	603	177	-541	363	347	-843	-752	-1293	-882	-744	0
1612	81	0	-417	110	527	153	-472	318	397	-917	-919	-1383	-989	-723	0
1613	81	0	-437	112	549	162	-493	330	353	-1059	-1090	-1532	-1090	-841	0
1614	81	0	-371	131	502	120	-436	316	413	-1280	-1117	-1555	-1154	-1024	0
1615	81	0	-409	79	488	165	-448	283	372	-1243	-1092	-1707	-1282	-968	0
1616	81	0	-328	71	399	128	-363	235	420	-1297	-993	-1720	-1363	-1045	0
1617	81	0	-345	52	397	146	-371	224	320	-1328	-919	-1813	-1462	-1020	0
1618	81	0	-303	40	343	131	-323	191	407	-1363	-779	-1794	-1565	-1010	0
1619	81	0	-285	27	312	129	-298	169	304	-1299	-700	-1844	-1503	-1070	0
1620	81	0	-255	-9	246	132	-250	118	287	-1241	-388	-1784	-1598	-900	0
1621	81	0	-308	-25	283	166	-295	129	263	-1249	-265	-1877	-1519	-886	0
1622	81	0	-247	-50	197	148	-222	73	267	-1206	-31	-1773	-1472	-824	0
1623	81	0	-273	-79	194	176	-233	57	240	-1152	186	-1699	-1385	-735	0
1624	81	0	-267	-93	174	180	-220	40	230	-1132	420	-1678	-1231	-721	0
1625	81	0	-311	-110	201	210	-256	45	236	-1022	582	-1557	-1226	-591	0
1626	81	0	-350	-153	197	251	-273	22	308	-954	822	-1358	-1129	-556	0
1627	81	0	-290	-161	129	225	-209	-16	422	-797	1008	-1332	-1035	-446	0
1628	81	0	-267	-178	89	222	-178	-44	614	-737	1293	-1107	-948	-374	0
1629	81	0	-315	-205	110	260	-212	-47	708	-696	1552	-1136	-888	-382	0
1630	81	0	-354	-244	110	299	-232	-67	843	-593	1790	-1020	-750	-292	0
1631	81	0	-315	-240	75	277	-195	-82	1026	-498	1889	-818	-744	-314	0
1632	81	0	-400	-271	129	335	-264	-71	1088	-374	2017	-715	-694	-213	0
1633	81	0	-327	-275	52	301	-189	-111	1330	-372	2128	-597	-655	-215	0
1634	81	0	-358	-302	56	330	-207	-123	1416	-195	2252	-516	-473	-205	0
1635	81	0	-427	-327	100	377	-263	-113	1519	-279	2145	-492	-514	-294	0
1636	81	0	-313	-322	-9	317	-152	-165	1645	-126	2112	-362	-473	-265	0
1637	81	0	-449	-337	112	393	-280	-112	1602	-259	1982	-347	-415	-388	0
1638	81	0	-368	-351	17	359	-192	-167	1761	-176	1875	-329	-444	-333	0
1639	81	0	-392	-360	32	376	-212	-164	1751	-211	1819	-213	-452	-479	0
1640	81	0	-328	-382	-54	355	-137	-218	1777	-215	1596	-116	-378	-372	0
1641	81	0	-237	-386	-149	311	-44	-267	1835	-223	1520	-102	-331	-356	0
1642	81	0	-268	-388	-120	328	-74	-254	1767	-225	1340	-46	-335	-380	0
1643	81	0	-207	-428	-221	317	7	-324	1815	-279	1245	9	-339	-415	0
1644	81	0	-151	-434	-283	292	66	-358	1755	-182	1067	128	-261	-403	0
1645	81	0	-120	-438	-318	279	99	-378	1713	-223	904	225	-236	-399	0
1646	81	0	0	-446	-446	223	223	-446	1664	-228	938	353	-252	-370	0
1647	81	0	-4	-436	-432	220	214	-434	1584	-211	715	446	-308	-188	0
1648	81	0	159	-446	-605	143	382	-525	1563	-182	845	519	-211	-176	0
1649	81	0	143	-446	-589	151	366	-517	1515	-188	754	646	-277	-267	0
1650	81	0	217	-475	-692	129	454	-583	1449	13	702	785	-265	-197	0
1651	81	0	267	-450	-717	91	492	-583	1346	-64	727	857	-314	-225	0
1652	81	0	417	-469	-886	26	651	-677	1262	137	772	1006	-269	-166	0
1653	81	0	460	-461	-921	0	690	-691	1206	122	680	1082	-219	-192	0
1654	81	0	454	-471	-925	8	689	-698	1080	112	711	1179	-244	15	0
1655	81	0	547	-461	-1008	-43	777	-734	1006	184	564	1208	-97	-32	0
1656	81	0	556	-452	-1008	-52	782	-730	851	184	517	1276	-27	114	0
1657	81	0	543	-465	-1008	-39	775	-736	785	199	426	1342	-89	213	0
1658	81	0	594	-473	-1067	-60	830	-770	661	213	335	1303	65	122	0
1659	81	0	553	-488	-1041	-32	797	-764	700	238	285	1453	116	300	0
1660	81	0	580	-475	-1055	-52	817	-765	585	194	252	1433	75	325	0
1661	81	0	624	-444	-1068	-90	846	-756	609	353	283	1522	289	409	0
1662	81	0	520	-459	-979	-30	749	-719	545	355	265	1571	271	384	0
1663	81	0	597	-475	-1072	-61	834	-773	599	477	372	1641	442	475	0
1664	81	0	438	-469	-907	15	672	-688	601	415	374	1689	475	407	0
1665	81	0	466	-465	-931	0	698	-698	680	453	496	1790	502	432	0
1666	81	0	444	-465	-909	10	676	-687	758	502	766	1817	682	543	0
1667	81	0	301	-465	-766	82	533	-615	727	521	779	1778	632	570	0
1668	81	0	256	-461	-717	102	486	-589	698	583	886	1811	684	517	0
1669	81	0	152	-459	-611	153	381	-535	684	585	940	1786	698	434	0
1670	81	0	51	-459	-510	204	280	-484	675	653	1030	1726	682	529	0
1671	81	0	24	-453	-477	214	250	-465	743	591	1107	1660	692	446	0
1672	81	0	-147	-465	-318	306	85	-391	647	578	1117	1573	673	335	0
1673	81	0	-274	-442	-168	358	-53	-305	543	624	1131	1482	686	275	0
1674	81	0	-427	-438	-11	432	-208	-224	475	529	1140	1373	628	236	0
1675	81	0	-514	-452	62	483	-288	-195	428	525	1131	1245	614	164	0
1676	81	0	-736	-442	294	589	-515	-74	355	473	1068	1121	605	98	0
1677	81	0	-861	-415	446	638	-653	15	252	325	938	958	461	29	0
1678	81	0	-1029	-434	595	731	-812	80	240	339	904	851	436	-23	0
1679	81	0	-1223	-432	791	827	-1007	179	223	157	793	636	339	-120	0
1680	81	0	-1350	-419	931	884	-1140	256	44	64	667	419	269	-203	0
1681	81	0	-1388	-409	979	898	-1183	285	54	-7	597	339	230	-153	0
1682	81	0	-1520	-417	1103	968	-1311	343	-13	-197	506	108	91	-213	0
1683	81	0	-1575	-413	1162	994	-1368	374	-71	-228	312	83	77	-157	0
1684	81	0	-1673	-397	1276	1035	-1474	439	-199	-397	104	-100	-23	-242	0
1685	81	0	-1691	-386	1305	1038	-1498	459	-221	-430	-54	-310	-98	-207	0
1686	81	0	-1689	-432	1257	1060	-1473	412	-197	-483	-149	-405	-147	-157	0
1687	81	0	-1702	-393	1309	1047	-1505	458	-230	-601	-322	-556	-114	-81	0
1688	81	0	-1719	-391	1328	1055	-1523	468	-180	-684	-550	-679	-170	-219	0
1689	81	0	-1714	-397	1317	1055	-1515	460	-180	-704	-667	-783	-190	-174	0
1690	81	0	-1696	-395	1301	1045	-1498	453	-128	-727	-774	-808	-161	-75	0
1691	81	0	-1639	-378	1261	1008	-1450	441	-65	-731	-937	-935	-95	-71	0
1692	81	0	-1608	-388	1220	998	-1414	416	17	-721	-1016	-874	-58	36	0
1693	81	0	-1532	-380	1152	956	-1342	386	131	-741	-888	-847	13	162	0
1694	81	0	-1567	-374	1193	970	-1380	409	128	-651	-1014	-921	34	168	0
1695	81	0	-1423	-362	1061	892	-1242	349	281	-585	-904	-812	162	310	0
1696	81	0	-1449	-384	1065	916	-1257	340	403	-564	-735	-694	215	386	0
1697	81	0	-1311	-378	933	844	-1122	277	461	-419	-578	-756	399	506	0
1698	81	0	-1241	-386	855	813	-1048	234	642	-327	-323	-564	560	582	0
1699	81	0	-1313	-384	929	848	-1121	272	535	-289	-195	-558	630	591	0
1700	81	0	-1154	-388	766	771	-960	189	657	-54	201	-376	807	803	0
1701	81	0	-1270	-403	867	836	-1068	232	642	-54	360	-316	894	803	0
1702	81	0	-1155	-399	756	777	-955	178	630	116	657	-244	948	890	0
1703	81	0	-1269	-391	878	830	-1073	243	483	180	814	-188	1055	960	0
1704	81	0	-1217	-399	818	808	-1017	209	535	277	1152	-164	1196	966	0
1705	81	0	-1297	-388	909	842	-1103	260	452	331	1239	-5	1243	1010	0
1706	81	0	-1286	-388	898	837	-1092	255	432	292	1453	108	1239	1076	0
1707	81	0	-1347	-407	940	877	-1143	266	281	349	1602	83	1243	1061	0
1708	81	0	-1439	-409	1030	924	-1234	310	221	323	1637	211	1231	1030	0
1709	81	0	-1429	-405	1024	917	-1226	309	-31	455	1650	201	1311	1035	0
1710	81	0	-1455	-420	1035	937	-1245	307	-122	481	1656	322	1278	913	0
1711	81	0	-1495	-417	1078	956	-1286	330	-279	411	1749	403	1276	987	0
1712	81	0	-1423	-438	985	930	-1204	273	-411	440	1681	389	1160	1001	0
1713	81	0	-1458	-432	1026	945	-1242	297	-587	436	1649	426	1142	938	0
1714	81	0	-1396	-442	954	919	-1175	256	-725	434	1466	490	940	853	0
1715	81	0	-1411	-432	979	921	-1195	273	-871	434	1408	457	948	828	0
1716	81	0	-1423	-430	993	926	-1208	281	-1094	384	1051	327	700	713	0
1717	81	0	-1389	-419	970	904	-1179	275	-1144	269	770	250	483	671	0
1718	81	0	-1357	-424	933	890	-1145	254	-1235	300	436	333	407	649	0
1719	81	0	-1324	-415	909	869	-1116	247	-1354	372	48	537	500	591	0
1720	81	0	-1328	-450	878	889	-1103	214	-1458	329	-337	512	481	587	0
1721	81	0	-1375	-448	927	911	-1151	239	-1612	279	-882	455	399	541	0
1722	81	0	-1297	-450	847	873	-1072	198	-1656	341	-1218	549	413	502	0
1723	81	0	-1338	-446	892	892	-1115	223	-1728	296	-1577	603	420	452	0
1724	81	0	-1350	-450	900	900	-1125	225	-1720	112	-1953	609	372	450	0
1725	81	0	-1437	-452	985	944	-1211	266	-1784	48	-2295	609	395	366	0
1726	81	0	-1366	-453	913	909	-1139	230	-1736	69	-2467	663	469	453	0
1727	81	0	-1488	-453	1035	970	-1261	291	-1778	31	-2648	659	432	446	0
1728	81	0	-1458	-457	1001	957	-1229	272	-1662	65	-2611	733	547	479	0
1729	81	0	-1509	-450	1059	979	-1284	304	-1616	102	-2582	756	628	517	0
1730	81	0	-1520	-465	1055	992	-1287	295	-1602	131	-2582	783	562	405	0
1731	81	0	-1444	-465	979	954	-1211	257	-1431	190	-2331	867	679	519	0
1732	81	0	-1541	-463	1078	1002	-1309	307	-1526	180	-2130	909	618	585	0
1733	81	0	-1429	-473	956	951	-1192	241	-1350	250	-1794	958	694	535	0
1734	81	0	-1516	-469	1047	992	-1281	289	-1317	302	-1507	933	752	585	0
1735	81	0	-1516	-469	1047	992	-1281	289	-1311	308	-1171	789	820	486	0
1736	81	0	-1506	-471	1035	988	-1270	282	-1206	477	-673	923	851	583	0
1737	81	0	-1535	-461	1074	998	-1304	306	-1173	576	-327	938	1034	576	0
1738	81	0	-1553	-459	1094	1006	-1323	317	-1101	587	-3	886	929	556	0
1739	81	0	-1556	-457	1099	1006	-1327	321	-968	640	419	940	991	616	0
1740	81	0	-1605	-459	1146	1032	-1375	343	-902	603	810	896	1012	547	0
1741	81	0	-1608	-448	1160	1028	-1384	356	-799	609	1160	818	1008	547	0
1742	81	0	-1747	-461	1286	1104	-1516	412	-822	727	1295	797	1096	572	0
1743	81	0	-1688	-459	1229	1073	-1458	385	-684	626	1656	702	1105	554	0
1744	81	0	-1739	-459	1280	1099	-1509	410	-725	636	1804	626	1162	459	0
1745	81	0	-1764	-465	1299	1114	-1531	417	-638	595	1858	572	1158	512	0
1746	81	0	-1705	-481	1224	1093	-1464	371	-680	535	2015	434	1193	432	0
1747	81	0	-1802	-483	1319	1142	-1560	418	-725	485	1905	333	1125	469	0
1748	81	0	-1787	-486	1301	1136	-1544	407	-694	343	1798	122	1037	419	0
1749	81	0	-1781	-486	1295	1133	-1538	404	-781	300	1691	1	1082	341	0
1750	81	0	-1831	-477	1354	1154	-1592	438	-820	228	1590	-112	950	360	0
1751	81	0	-1741	-469	1272	1105	-1506	401	-876	168	1365	-291	861	403	0
1752	81	0	-1698	-469	1229	1083	-1463	380	-863	1	1107	-475	731	287	0
1753	81	0	-1734	-485	1249	1109	-1491	382	-1030	64	838	-603	832	283	0
1754	81	0	-1738	-479	1259	1108	-1498	390	-1134	-122	490	-760	690	129	0
1755	81	0	-1656	-477	1179	1066	-1417	351	-1117	-129	256	-824	684	97	0
1756	81	0	-1619	-473	1146	1046	-1382	336	-1233	-259	-15	-977	603	118	0
1757	81	0	-1563	-467	1096	1015	-1329	314	-1233	-420	-252	-1088	481	7	0
1758	81	0	-1568	-459	1109	1013	-1338	325	-1323	-502	-479	-1222	469	31	0
1759	81	0	-1508	-494	1014	1001	-1261	260	-1301	-543	-725	-1214	364	-71	0
1760	81	0	-1547	-459	1088	1003	-1317	314	-1379	-696	-774	-1328	259	-29	0
1761	81	0	-1508	-486	1022	997	-1265	268	-1303	-770	-865	-1427	217	-89	0
1762	81	0	-1446	-488	958	967	-1202	235	-1359	-799	-882	-1472	219	-104	0
1763	81	0	-1384	-471	913	927	-1148	221	-1338	-905	-867	-1422	135	-110	0
1764	81	0	-1349	-471	878	910	-1113	203	-1253	-917	-748	-1449	129	-188	0
1765	81	0	-1308	-467	841	887	-1074	187	-1204	-973	-632	-1542	67	-246	0
1766	81	0	-1320	-469	851	894	-1085	191	-1171	-1051	-486	-1583	-13	-265	0
1767	81	0	-1204	-463	741	833	-972	139	-1082	-948	-263	-1553	-3	-263	0
1768	81	0	-1182	-467	715	824	-948	124	-952	-981	-9	-1542	-34	-240	0
1769	81	0	-1194	-467	727	830	-960	130	-938	-954	143	-1489	-87	-296	0
1770	81	0	-1074	-471	603	772	-838	66	-861	-915	389	-1445	-135	-353	0
1771	81	0	-1074	-469	605	771	-839	68	-733	-911	613	-1493	-166	-292	0
1772	81	0	-1117	-483	634	800	-875	75	-770	-873	760	-1522	-316	-356	0
1773	81	0	-1005	-486	519	745	-762	16	-607	-729	1004	-1464	-298	-358	0
1774	81	0	-1000	-483	517	741	-758	17	-535	-764	1026	-1451	-448	-504	0
1775	81	0	-1015	-486	529	750	-772	21	-529	-785	1101	-1493	-609	-481	0
1776	81	0	-954	-477	477	715	-715	0	-463	-723	1111	-1528	-556	-500	0
1777	81	0	-1033	-471	562	752	-797	45	-409	-770	1065	-1520	-700	-531	0
1778	81	0	-885	-461	424	673	-654	-18	-351	-675	1117	-1458	-655	-523	0
1779	81	0	-940	-467	473	703	-706	3	-279	-622	1063	-1480	-731	-651	0
1780	81	0	-924	-465	459	694	-691	-3	-219	-616	1043	-1460	-812	-550	0
1781	81	0	-870	-465	405	667	-637	-30	-215	-508	840	-1456	-787	-549	0
1782	81	0	-814	-459	355	636	-584	-52	-116	-519	725	-1367	-807	-601	0
1783	81	0	-838	-483	355	660	-596	-64	-110	-644	649	-1396	-898	-498	0
1784	81	0	-787	-469	318	628	-552	-75	-155	-603	393	-1326	-820	-521	0
1785	81	0	-733	-475	258	604	-495	-108	-145	-700	258	-1297	-890	-419	0
1786	81	0	-680	-463	217	571	-448	-123	-188	-568	-17	-1206	-793	-415	0
1787	81	0	-765	-457	308	611	-536	-74	-223	-737	-151	-1228	-826	-356	0
1788	81	0	-614	-471	143	542	-378	-164	-184	-646	-374	-1105	-880	-389	0
1789	81	0	-698	-481	217	589	-457	-132	-240	-649	-473	-1067	-841	-273	0
1790	81	0	-667	-473	194	570	-430	-139	-331	-642	-684	-1057	-954	-407	0
1791	81	0	-575	-473	102	524	-338	-185	-217	-626	-733	-923	-785	-259	0
1792	81	0	-616	-461	155	538	-385	-153	-287	-622	-845	-935	-789	-339	0
1793	81	0	-593	-473	120	533	-356	-176	-275	-572	-832	-834	-762	-314	0
1794	81	0	-560	-471	89	515	-324	-191	-226	-554	-731	-830	-727	-294	0
1795	81	0	-583	-457	126	520	-354	-165	-265	-525	-783	-845	-756	-329	0
1796	81	0	-530	-463	67	496	-298	-198	-137	-576	-649	-787	-677	-366	0
1797	81	0	-509	-457	52	483	-280	-202	-83	-486	-502	-694	-677	-351	0
1798	81	0	-595	-452	143	523	-369	-154	-100	-554	-362	-651	-630	-446	0
1799	81	0	-562	-467	95	514	-328	-186	-114	-457	-244	-667	-642	-492	0
1800	81	0	-583	-463	120	523	-351	-171	15	-502	19	-601	-597	-436	0
1801	81	0	-641	-461	180	551	-410	-140	-79	-523	176	-671	-630	-496	0
1802	81	0	-600	-467	133	533	-366	-167	-40	-422	420	-605	-595	-516	0
1803	81	0	-709	-479	230	594	-469	-124	-81	-496	570	-644	-663	-562	0
1804	81	0	-709	-481	228	595	-468	-126	-192	-351	783	-616	-624	-500	0
1805	81	0	-795	-483	312	639	-553	-85	-131	-393	971	-696	-663	-533	0
1806	81	0	-738	-475	263	606	-500	-106	-137	-399	1053	-679	-667	-605	0
1807	81	0	-826	-471	355	648	-590	-58	-223	-448	1101	-779	-702	-642	0
1808	81	0	-759	-467	292	613	-525	-87	-176	-277	1171	-752	-657	-597	0
1809	81	0	-835	-455	380	645	-607	-37	-133	-347	1226	-649	-721	-523	0
1810	81	0	-742	-455	287	598	-514	-84	-62	-287	1295	-711	-684	-506	0
1811	81	0	-724	-463	261	593	-492	-101	46	-211	1290	-704	-609	-490	0
1812	81	0	-778	-453	325	615	-551	-64	73	-269	1218	-704	-673	-562	0
1813	81	0	-682	-448	234	565	-458	-107	232	-197	1144	-622	-564	-475	0
1814	81	0	-788	-455	333	621	-560	-61	145	-230	1037	-690	-616	-452	0
1815	81	0	-641	-461	180	551	-410	-140	294	-155	1020	-591	-616	-372	0
1816	81	0	-659	-473	186	566	-422	-143	498	-242	1002	-490	-494	-411	0
1817	81	0	-690	-485	205	587	-447	-140	477	-182	828	-471	-529	-343	0
1818	81	0	-612	-471	141	541	-376	-165	653	-188	824	-405	-566	-304	0
1819	81	0	-583	-461	122	522	-352	-169	692	-110	818	-388	-438	-240	0
1820	81	0	-577	-459	118	518	-347	-170	756	-192	682	-314	-500	-194	0
1821	81	0	-567	-457	110	512	-338	-173	805	-87	653	-209	-444	-178	0
1822	81	0	-542	-453	89	497	-315	-182	838	-147	599	-211	-355	-145	0
1823	81	0	-612	-457	155	534	-383	-151	787	-201	450	-190	-504	-182	0
1824	81	0	-597	-448	149	522	-373	-149	805	-157	422	-147	-329	-164	0
1825	81	0	-647	-453	194	550	-420	-129	713	-176	355	-143	-444	-145	0
1826	81	0	-536	-455	81	495	-308	-187	799	-161	399	-11	-323	-137	0
1827	81	0	-626	-450	176	538	-401	-137	688	-234	318	-95	-376	-226	0
1828	81	0	-628	-450	178	539	-403	-136	601	-331	323	-104	-391	-254	0
1829	81	0	-686	-446	240	566	-463	-103	492	-283	356	-129	-325	-304	0
1830	81	0	-709	-457	252	583	-480	-102	419	-331	308	-226	-420	-364	0
1831	81	0	-688	-448	240	568	-464	-104	258	-347	300	-225	-374	-343	0
1832	81	0	-752	-450	302	601	-527	-74	201	-289	250	-242	-401	-380	0
1833	81	0	-735	-444	291	589	-513	-76	120	-386	314	-240	-397	-446	0
1834	81	0	-798	-453	345	625	-571	-54	3	-325	356	-213	-448	-473	0
1835	81	0	-835	-457	378	646	-606	-39	-110	-370	356	-263	-494	-512	0
1836	81	0	-849	-448	401	648	-625	-23	-67	-405	434	-172	-442	-426	0
1837	81	0	-894	-450	444	672	-669	-3	-203	-397	450	-287	-479	-483	0
1838	81	0	-830	-450	380	640	-605	-35	-162	-413	485	-131	-463	-461	0
1839	81	0	-959	-459	500	709	-729	20	-291	-358	450	-197	-444	-405	0
1840	81	0	-897	-453	444	675	-670	-4	-302	-331	446	-129	-401	-467	0
1841	81	0	-907	-452	455	679	-681	1	-339	-407	409	-100	-407	-353	0
1842	81	0	-909	-457	452	683	-680	-2	-395	-331	397	-65	-322	-320	0
1843	81	0	-938	-455	483	696	-710	14	-574	-265	197	-50	-436	-386	0
1844	81	0	-855	-452	403	653	-629	-24	-450	-250	211	7	-343	-310	0
1845	81	0	-1006	-436	570	721	-788	67	-601	-316	77	-102	-382	-384	0
1846	81	0	-899	-446	453	672	-676	3	-582	-192	-31	-65	-320	-310	0
1847	81	0	-991	-446	545	718	-768	49	-646	-240	-162	-135	-353	-347	0
1848	81	0	-872	-446	426	659	-649	-10	-675	-199	-236	-128	-294	-329	0
1849	81	0	-955	-455	500	705	-727	22	-603	-209	-419	-83	-316	-370	0
1850	81	0	-897	-453	444	675	-670	-4	-562	-250	-388	-81	-279	-327	0
1851	81	0	-909	-446	463	677	-686	8	-485	-172	-442	-159	-211	-230	0
1852	81	0	-866	-438	428	652	-647	-5	-436	-197	-479	-65	-228	-182	0
1853	81	0	-886	-436	450	661	-668	7	-471	-143	-506	-129	-75	-248	0
1854	81	0	-897	-436	461	666	-679	12	-426	-137	-529	-153	-77	-186	0
1855	81	0	-855	-417	438	636	-646	10	-275	-161	-523	-178	-67	-32	0
1856	81	0	-897	-440	457	668	-677	8	-258	-102	-613	-91	73	-34	0
1857	81	0	-872	-426	446	649	-659	10	-197	-155	-494	-89	44	93	0
1858	81	0	-974	-424	550	699	-762	63	-195	-197	-616	-73	129	64	0
1859	81	0	-897	-430	467	663	-682	18	-141	-133	-488	-44	201	131	0
1860	81	0	-988	-424	564	706	-776	70	-234	-104	-485	-157	310	131	0
1861	81	0	-959	-420	539	689	-749	59	-129	-205	-382	-135	368	242	0
1862	81	0	-1006	-413	593	709	-799	90	-192	-164	-304	-242	397	261	0
1863	81	0	-969	-393	576	681	-772	91	-149	-164	-250	-248	455	252	0
1864	81	0	-1137	-391	746	764	-941	177	-281	-240	-128	-347	407	230	0
1865	81	0	-1052	-265	787	658	-919	261	-240	-168	65	-341	562	265	0
1866	81	0	-1167	-432	735	799	-951	151	-343	-209	411	-444	622	172	0
1867	81	0	-1345	-471	874	908	-1109	201	-766	-360	876	-523	382	40	0
1868	81	0	-1668	-508	1160	1088	-1414	326	-609	-415	1487	-589	244	-50	0
1869	81	0	-1611	-572	1039	1091	-1325	233	-192	-358	2069	-349	523	273	0
1870	81	0	-1572	-595	977	1083	-1274	191	-38	-322	2589	-67	572	419	0
1871	81	0	-1277	-659	618	968	-947	-20	-62	-325	2613	180	706	741	0
1872	81	0	-1372	-713	659	1042	-1015	-27	355	-358	2677	292	-269	791	0
1873	81	0	-1696	-717	979	1206	-1337	131	547	-176	1777	223	-164	391	0
1874	81	0	-1793	-719	1074	1256	-1433	177	-25	19	1290	-87	100	-36	0
1875	81	0	-1815	-725	1090	1270	-1452	182	-36	304	461	-223	38	-248	0
1876	81	0	-1795	-746	1049	1270	-1422	151	-170	384	-145	-323	-492	-366	0
1877	81	0	-1873	-752	1121	1312	-1497	184	-180	411	-873	-382	-566	-599	0
1878	81	0	-1793	-750	1043	1271	-1418	146	-219	428	-1328	-562	-242	-684	0
1879	81	0	-1787	-750	1037	1268	-1412	143	-382	300	-1592	-706	226	-562	0
1880	81	0	-1757	-741	1016	1249	-1386	137	-702	58	-1943	-824	564	-329	0
1881	81	0	-1740	-739	1001	1239	-1370	131	-946	-157	-1792	-973	1049	192	0
1882	81	0	-1873	-748	1125	1310	-1499	188	-836	-500	-1456	-855	904	589	0
1883	81	0	-1844	-750	1094	1297	-1469	172	-395	-580	-651	-628	1032	898	0
1884	81	0	-2005	-779	1226	1392	-1615	223	-73	-624	-11	-426	948	970	0
1885	81	0	-2022	-789	1233	1405	-1627	222	252	-485	481	-240	948	1125	0
1886	81	0	-2036	-803	1233	1419	-1634	215	296	-428	940	-244	721	1127	0
1887	81	0	-2020	-789	1231	1404	-1625	221	-91	-370	1305	-353	320	783	0
1888	81	0	-1802	-770	1032	1286	-1417	131	-401	-133	1540	-481	-93	356	0
1889	81	0	-1837	-776	1061	1306	-1449	142	-892	-100	1540	-781	-403	1	0
1890	81	0	-1727	-777	950	1252	-1338	86	-869	-89	1491	-907	-628	-306	0
1891	81	0	-1546	-770	776	1158	-1161	3	-783	48	1173	-968	-915	-539	0
1892	81	0	-1551	-752	799	1151	-1175	23	-729	-1	558	-1068	-1039	-783	0
1893	81	0	-1431	-760	671	1095	-1051	-44	-708	52	-304	-1319	-1257	-962	0
1894	81	0	-1407	-787	620	1097	-1013	-83	-525	184	-795	-1402	-1082	-1037	0
1895	81	0	-1425	-791	634	1108	-1029	-78	-368	205	-1266	-1513	-1103	-950	0
1896	81	0	-1200	-797	403	998	-801	-197	-182	351	-1385	-1472	-905	-777	0
1897	81	0	-1203	-812	391	1007	-797	-210	-128	430	-1181	-1371	-630	-521	0
1898	81	0	-1157	-824	333	990	-745	-245	34	337	-915	-1251	-335	-205	0
1899	81	0	-1074	-818	256	946	-665	-281	217	294	-613	-983	157	182	0
1900	81	0	-1126	-818	308	972	-717	-255	335	54	-393	-700	570	628	0
1901	81	0	-1042	-812	230	927	-636	-291	426	-234	-135	-614	962	1063	0
1902	81	0	-1128	-791	337	959	-732	-227	417	-291	60	-318	1458	1449	0
1903	81	0	-1167	-787	380	977	-773	-203	314	-325	205	-225	1755	1738	0
1904	81	0	-1122	-754	368	938	-745	-193	178	-248	483	-122	1856	1796	0
1905	81	0	-1167	-754	413	960	-790	-170	-52	-25	830	48	1980	1815	0
1906	81	0	-1161	-752	409	956	-785	-171	-219	100	1152	48	1907	1728	0
1907	81	0	-1255	-743	512	999	-883	-115	-430	337	1334	110	1730	1505	0
1908	81	0	-1291	-758	533	1024	-912	-112	-702	514	1501	166	1567	1074	0
1909	81	0	-1335	-744	591	1039	-963	-76	-878	620	1579	91	1402	849	0
1910	81	0	-1359	-741	618	1050	-988	-61	-1162	735	1453	137	1129	483	0
1911	81	0	-1433	-733	700	1083	-1066	-16	-1375	744	1309	9	915	164	0
1912	81	0	-1529	-717	812	1123	-1170	47	-1482	746	1239	-149	783	5	0
1913	81	0	-1621	-708	913	1164	-1267	102	-1683	696	1121	-195	725	-114	0
1914	81	0	-1691	-702	989	1196	-1340	143	-1831	514	970	-273	541	-110	0
1915	81	0	-1690	-686	1004	1188	-1347	159	-1819	353	873	-331	504	-44	0
1916	81	0	-1861	-680	1181	1270	-1521	250	-1695	62	766	-331	430	56	0
1917	81	0	-1925	-684	1241	1304	-1583	278	-1555	-215	638	-434	585	128	0
1918	81	0	-1988	-696	1292	1342	-1640	298	-1381	-533	395	-469	630	291	0
1919	81	0	-1953	-694	1259	1323	-1606	282	-1323	-853	64	-539	758	411	0
1920	81	0	-1995	-684	1311	1339	-1653	313	-1375	-1150	-230	-638	748	556	0
1921	81	0	-1941	-690	1251	1315	-1596	280	-1392	-1321	-446	-781	904	673	0
1922	81	0	-1939	-694	1245	1316	-1592	275	-1561	-1489	-812	-938	876	601	0
1923	81	0	-1961	-671	1290	1316	-1625	309	-1600	-1522	-971	-1049	1086	675	0
1924	81	0	-2019	-696	1323	1357	-1671	313	-1769	-1544	-1105	-1171	1051	564	0
1925	81	0	-2052	-673	1379	1362	-1715	353	-1746	-1579	-1173	-1334	1020	469	0
1926	81	0	-2034	-680	1354	1357	-1694	337	-1875	-1526	-999	-1352	874	475	0
1927	81	0	-1965	-675	1290	1320	-1627	307	-1740	-1524	-725	-1336	741	428	0
1928	81	0	-1798	-644	1154	1221	-1476	255	-1515	-1433	-277	-1326	661	353	0
1929	81	0	-1751	-667	1084	1209	-1417	208	-1204	-1323	259	-1136	649	452	0
1930	81	0	-1645	-677	968	1161	-1306	145	-1014	-1299	711	-1072	481	426	0
1931	81	0	-1558	-682	876	1120	-1217	97	-750	-1136	1001	-760	376	372	0
1932	81	0	-1442	-686	756	1064	-1099	35	-539	-956	1290	-605	322	389	0
1933	81	0	-1398	-706	692	1052	-1045	-7	-388	-828	1445	-415	258	424	0
1934	81	0	-1295	-725	570	1010	-932	-77	-382	-715	1501	-337	256	376	0
1935	81	0	-1258	-723	535	990	-896	-94	-250	-587	1484	-104	300	539	0
1936	81	0	-1283	-760	523	1021	-903	-118	-407	-603	1445	-62	289	533	0
1937	81	0	-1175	-801	374	988	-774	-213	-527	-558	1441	-21	374	583	0
1938	81	0	-1241	-832	409	1036	-825	-211	-661	-459	1309	25	574	580	0
1939	81	0	-1266	-873	393	1069	-829	-240	-779	-537	1072	97	582	657	0
1940	81	0	-1242	-913	329	1077	-785	-292	-807	-545	871	263	735	624	0
1941	81	0	-1192	-921	271	1056	-731	-325	-762	-583	671	422	917	791	0
1942	81	0	-1262	-894	368	1078	-815	-263	-935	-715	308	368	968	791	0
1943	81	0	-1184	-843	341	1013	-762	-251	-1008	-649	32	554	1063	807	0
1944	81	0	-1179	-727	452	953	-815	-137	-1113	-677	-279	700	1061	818	0
1945	81	0	-1103	-591	512	847	-807	-39	-1323	-688	-558	653	1051	706	0
1946	81	0	-987	-415	572	701	-779	78	-1447	-593	-696	789	1162	715	0
1947	81	0	-890	-188	702	539	-796	257	-1693	-614	-832	896	1057	684	0
1948	81	0	-819	73	892	373	-855	482	-1742	-634	-921	948	1070	554	0
1949	81	0	-724	356	1080	184	-902	718	-1924	-593	-1010	1090	1012	448	0
1950	81	0	-511	715	1226	-102	-868	970	-1920	-440	-987	1253	931	384	0
1951	81	0	-393	1098	1491	-352	-942	1294	-1912	-401	-938	1379	874	320	0
1952	81	0	-186	1511	1697	-662	-941	1604	-1908	-329	-873	1377	723	358	0
1953	81	0	31	1905	1874	-968	-921	1889	-1844	-211	-987	1550	785	287	0
1954	81	0	239	2312	2073	-1275	-917	2192	-1778	-128	-1103	1577	785	323	0
1955	81	0	342	2609	2267	-1475	-962	2438	-1685	-11	-1245	1709	882	358	0
1956	81	0	458	2851	2393	-1654	-967	2622	-1707	-27	-1509	1567	873	413	0
1957	81	0	466	2937	2471	-1701	-1002	2704	-1612	-3	-1621	1662	987	514	0
1958	81	0	343	2847	2504	-1595	-1080	2675	-1550	-97	-1930	1594	1022	453	0
1959	81	0	134	2473	2339	-1303	-1102	2406	-1447	9	-2112	1643	1218	486	1
1960	81	0	-61	2005	2066	-972	-1063	2035	-1373	108	-2353	1619	1455	644	0
1961	81	0	-555	1315	1870	-380	-1212	1592	-1383	50	-2425	1493	1462	628	0
1962	81	0	-890	636	1526	127	-1208	1081	-1160	139	-2339	1594	1713	777	0
1963	81	0	-1236	102	1338	567	-1287	720	-1103	122	-2314	1472	1788	762	0
1964	81	0	-1426	-230	1196	828	-1311	483	-894	240	-2198	1489	1823	812	0
1965	81	0	-1648	-432	1216	1040	-1432	392	-795	289	-1874	1423	1897	758	0
1966	81	0	-1736	-613	1123	1174	-1429	255	-514	380	-1441	1437	1854	873	0
1967	81	0	-1851	-744	1107	1297	-1479	181	-492	426	-1010	1371	1829	774	0
1968	81	0	-1851	-810	1041	1330	-1446	115	-389	657	-413	1344	1877	768	0
1969	76	0	-1986	-824	1162	1405	-1574	169	-403	644	153	1359	1846	733	0
1970	76	0	-1852	-838	1014	1345	-1433	88	-250	777	853	1272	1907	799	0
1971	76	0	-1966	-861	1105	1413	-1535	122	-312	803	1272	1146	1740	713	0
1972	76	0	-1857	-851	1006	1354	-1431	77	-312	954	1875	1111	1650	671	0
1973	76	0	-1863	-822	1041	1342	-1452	109	-391	1043	2382	1024	1602	719	0
1974	76	0	-1860	-772	1088	1316	-1474	158	-356	878	2743	840	1480	545	0
1975	76	0	-1754	-686	1068	1220	-1411	191	-376	861	2989	708	1387	502	0
1976	76	0	-1689	-630	1059	1159	-1374	214	-440	905	3228	574	1321	535	0
1977	76	0	-1644	-587	1057	1115	-1350	235	-628	812	3311	353	1113	411	0
1978	76	0	-1568	-550	1018	1059	-1293	234	-624	750	3365	254	1063	411	0
1979	76	0	-1600	-514	1086	1057	-1343	286	-710	698	3259	126	975	364	0
1980	76	0	-1511	-483	1028	997	-1269	272	-706	502	3140	-27	859	314	0
1981	76	0	-1474	-481	993	977	-1233	256	-741	529	2869	-97	847	310	0
1982	76	0	-1506	-461	1045	983	-1275	292	-653	420	2510	-157	752	223	0
1983	76	0	-1436	-463	973	949	-1204	255	-587	312	2337	-254	706	215	0
1984	76	0	-1431	-471	960	951	-1195	244	-471	238	1887	-277	564	85	0
1985	76	0	-1353	-448	905	900	-1129	228	-388	180	1588	-240	459	38	0
1986	76	0	-1284	-450	834	867	-1059	192	-339	145	1330	-356	405	-79	0
1987	76	0	-1237	-448	789	842	-1013	170	-205	83	923	-269	178	-164	0
1988	76	0	-1194	-440	754	817	-974	157	-83	120	595	-135	34	-155	0
1989	76	0	-1176	-453	723	814	-949	135	-85	3	226	-219	-27	-304	0
1990	76	0	-977	-436	541	706	-759	52	15	98	19	-19	-118	-360	0
1991	76	0	-986	-434	552	710	-769	59	-13	25	-316	9	-226	-298	0
1992	76	0	-895	-436	459	665	-677	11	31	71	-618	83	-318	-388	0
1993	76	0	-845	-438	407	641	-626	-15	17	164	-801	149	-310	-337	0
1994	76	0	-864	-436	428	650	-646	-4	-89	172	-1018	118	-440	-434	0
1995	76	0	-753	-422	331	587	-542	-45	-114	226	-1292	219	-506	-469	0
1996	76	0	-805	-419	386	612	-595	-16	-182	256	-1484	300	-455	-473	0
1997	76	0	-731	-417	314	574	-522	-51	-197	162	-1662	281	-461	-510	0
1998	76	0	-647	-411	236	529	-441	-87	-316	263	-1678	438	-411	-420	0
1999	76	0	-688	-388	300	538	-494	-44	-438	240	-1829	395	-436	-413	0
[truncated: 30,953 more rows]
