# Supplementary material for: A Robust and Real-Time Capable Envelope-Based Algorithm for Heart Sound Classification: Validation under Different Physiological Conditions
Source: Sensors (Basel). 2020 Feb 11;20(4):972. doi: 10.3390/s20040972 (PMC7070375; doi:10.3390/s20040972)
Supplement: Supplementary file 1 [file sensors-20-00972-s001.zip › Messungen/jw/jw07_unfiltered.csv]

Dataset No.	Pulse (bpm)	Pacer Bit	leadI (�V)	leadII (�V)	leadIII (�V)	lead_avR (�V)	lead_avL (�V)	lead_avF (�V)	V1 (�V)	V2 (�V)	V3 (�V)	V4 (�V)	V5 (�V)	V6 (�V)	R-Wave
1	0	0	-1383	203	1586	590	-1484	894	-849	-2058	-1131	-772	-744	-252	0
2	0	0	-400	203	603	98	-501	403	-351	-97	-327	-213	-457	106	0
3	0	0	-1545	-622	923	1083	-1234	150	-310	-32	-384	-195	-490	87	0
4	0	0	-1816	-616	1200	1216	-1508	292	-411	-157	-323	-306	-605	71	0
5	0	0	-1750	-618	1132	1184	-1441	257	-364	-128	-294	-180	-560	34	0
6	0	0	-1617	-603	1014	1110	-1315	205	-314	-147	-259	-162	-452	120	0
7	0	0	-1138	-607	531	872	-834	-38	-182	-98	-184	-52	-388	211	0
8	0	0	-742	-605	137	673	-439	-234	-85	-128	-248	-34	-360	149	0
9	0	0	-501	-611	-110	556	-195	-360	-7	-27	-153	50	-300	223	0
10	0	0	-574	-614	-40	594	-267	-327	-69	-114	-188	-83	-331	190	1
11	0	0	-768	-609	159	688	-463	-225	-124	-114	-213	-128	-370	120	0
12	0	0	-1186	-603	583	894	-884	-10	-254	-116	-226	-149	-432	168	0
13	0	0	-1543	-620	923	1081	-1233	151	-327	-118	-314	-252	-494	27	0
14	0	0	-1700	-614	1086	1157	-1393	236	-341	-89	-283	-248	-479	7	0
15	0	0	-1755	-605	1150	1180	-1452	272	-347	-73	-211	-265	-457	34	0
16	0	0	-1498	-591	907	1044	-1202	158	-308	-122	-296	-203	-409	62	0
17	0	0	-1070	-607	463	838	-766	-72	-141	3	-207	-38	-362	159	0
18	0	0	-704	-607	97	655	-400	-255	-159	-108	-161	-21	-335	143	0
19	0	0	-408	-607	-199	507	-104	-403	-13	-95	-147	15	-329	221	0
20	0	0	-456	-613	-157	534	-149	-385	-46	-126	-205	58	-368	230	0
21	0	0	-729	-609	120	669	-424	-244	-133	-79	-312	-85	-422	131	0
22	0	0	-1037	-622	415	829	-726	-103	-234	-122	-178	-184	-448	133	0
23	0	0	-1485	-630	855	1057	-1170	112	-320	-259	-244	-261	-438	27	0
24	0	0	-1646	-632	1014	1139	-1330	191	-364	-219	-331	-254	-578	-3	0
25	0	0	-1701	-646	1055	1173	-1378	204	-325	-188	-279	-219	-490	31	0
26	0	0	-1518	-657	861	1087	-1189	102	-323	-205	-302	-246	-448	44	0
27	0	0	-1086	-675	411	880	-748	-132	-124	-133	-211	-38	-360	244	0
28	0	0	-792	-713	79	752	-435	-317	-164	-155	-192	-65	-399	192	0
29	0	0	-576	-733	-157	654	-209	-445	7	-85	-143	40	-345	281	0
30	0	0	-697	-772	-75	734	-311	-423	-83	-188	-186	-102	-395	178	0
31	0	0	-1016	-822	194	919	-605	-314	-244	-137	-258	-161	-417	143	0
32	0	0	-1367	-838	529	1102	-948	-154	-289	-133	-250	-197	-434	122	0
33	0	0	-1836	-832	1004	1334	-1420	86	-442	-271	-306	-312	-512	52	0
34	0	0	-1941	-793	1148	1367	-1544	177	-401	-232	-335	-310	-516	-44	0
35	0	0	-2055	-717	1338	1386	-1696	310	-477	-153	-362	-277	-521	60	0
36	0	0	-1652	-601	1051	1126	-1351	225	-388	-188	-372	-203	-527	-9	0
37	0	0	-1181	-452	729	816	-955	138	-236	-232	-180	-203	-438	166	0
38	0	0	-760	-283	477	521	-618	97	-159	-205	-263	-147	-362	141	0
39	0	0	-413	-58	355	235	-384	148	-73	-203	-192	-54	-329	225	0
40	0	0	-359	178	537	90	-448	357	-85	-174	-135	-89	-420	126	0
41	0	0	-482	420	902	31	-692	661	-219	-129	-182	-129	-391	89	0
42	0	0	-751	723	1474	14	-1112	1098	-275	-178	-275	-240	-521	69	0
43	0	0	-908	1057	1965	-74	-1436	1511	-349	-172	-322	-275	-589	13	0
44	0	0	-980	1402	2382	-211	-1681	1892	-438	-209	-358	-428	-545	-11	0
45	0	0	-685	1714	2399	-514	-1542	2056	-370	-75	-318	-296	-564	58	0
46	0	0	-338	2005	2343	-833	-1340	2174	-323	-139	-283	-215	-547	69	0
47	0	0	289	2213	1924	-1251	-817	2068	-170	-149	-141	-133	-374	153	0
48	0	0	714	2349	1635	-1531	-460	1992	-62	-149	-170	-118	-380	149	0
49	0	0	921	2337	1416	-1629	-247	1876	-100	-162	-161	-75	-407	172	0
50	0	0	840	2153	1313	-1496	-236	1733	-69	-161	-248	-36	-343	182	0
51	0	0	415	1825	1410	-1120	-497	1617	-155	-52	-232	-95	-353	194	0
52	0	0	-179	1404	1583	-612	-881	1493	-283	-188	-254	-203	-494	58	0
53	0	0	-690	830	1520	-70	-1105	1175	-337	-118	-308	-252	-527	79	0
54	0	0	-1197	331	1528	433	-1362	929	-422	-129	-314	-316	-535	27	0
55	0	0	-1388	-40	1348	714	-1368	654	-432	-201	-339	-269	-485	34	0
56	0	0	-1234	-261	973	747	-1103	356	-333	-120	-242	-232	-413	79	0
57	0	0	-919	-411	508	665	-713	48	-215	-161	-285	-128	-374	131	0
58	0	0	-583	-574	9	578	-296	-282	-122	-114	-155	-104	-285	217	0
59	0	0	-407	-686	-279	546	-64	-482	-48	-135	-195	64	-306	228	0
60	0	0	-427	-776	-349	601	-39	-562	23	-159	-151	60	-287	221	0
61	0	0	-735	-814	-79	774	-328	-446	-178	-176	-164	-129	-376	143	0
62	0	0	-1111	-865	246	988	-678	-309	-267	-135	-240	-114	-411	122	0
63	0	0	-1604	-900	704	1252	-1154	-98	-411	-226	-259	-287	-510	50	0
64	0	0	-1681	-888	793	1284	-1237	-47	-343	-186	-298	-234	-500	1	0
65	0	0	-1740	-871	869	1305	-1304	-1	-413	-162	-275	-296	-477	60	0
66	0	0	-1413	-822	591	1117	-1002	-115	-289	-145	-302	-188	-446	34	0
67	0	0	-965	-756	209	860	-587	-273	-98	-102	-186	-106	-329	213	0
68	0	0	-483	-684	-201	583	-141	-442	-13	-120	-139	58	-355	244	0
69	0	0	-233	-624	-391	428	79	-507	5	-85	-100	27	-248	211	0
70	0	0	-301	-595	-294	448	-3	-444	-62	-149	-178	-98	-308	197	0
71	0	0	-554	-549	5	551	-279	-272	-170	-128	-230	-161	-378	133	0
72	0	0	-925	-516	409	720	-667	-53	-273	-133	-302	-211	-463	73	0
73	0	0	-1220	-483	737	851	-978	127	-308	-128	-205	-178	-364	79	0
74	0	0	-1504	-461	1043	982	-1273	291	-440	-188	-356	-310	-531	17	0
75	0	0	-1432	-453	979	942	-1205	263	-356	-217	-258	-248	-471	21	0
76	0	0	-1233	-450	783	841	-1008	166	-279	-215	-219	-201	-386	174	0
77	0	0	-826	-473	353	649	-589	-60	-238	-287	-302	-186	-426	79	0
78	0	0	-421	-448	-27	434	-197	-237	-64	-269	-182	0	-298	230	0
79	0	0	-293	-434	-141	363	-76	-287	-40	-269	-226	27	-302	252	0
80	0	0	-282	-450	-168	366	-57	-309	-54	-343	-228	-83	-358	83	0
81	0	0	-624	-444	180	534	-402	-132	-178	-362	-329	-77	-368	240	0
82	0	0	-963	-430	533	696	-748	51	-312	-341	-316	-219	-430	98	0
83	0	0	-1347	-432	915	889	-1131	241	-351	-366	-300	-228	-488	151	0
84	0	0	-1591	-426	1165	1008	-1378	369	-422	-461	-360	-302	-591	21	0
85	0	0	-1572	-436	1136	1004	-1354	350	-430	-430	-308	-265	-479	27	0
86	0	0	-1343	-424	919	883	-1131	247	-287	-471	-325	-168	-488	83	0
87	0	0	-831	-407	424	619	-627	8	-195	-395	-291	-46	-409	141	0
88	0	0	-569	-405	164	487	-366	-120	-149	-345	-192	-27	-345	174	0
89	0	0	-289	-395	-106	342	-91	-250	-60	-393	-236	50	-323	192	0
90	0	0	-311	-388	-77	349	-117	-232	-83	-405	-122	-17	-362	277	0
91	0	0	-626	-411	215	518	-420	-98	-110	-483	-228	-87	-477	54	0
92	0	0	-947	-397	550	672	-748	76	-256	-434	-168	-141	-389	65	0
93	0	0	-1357	-397	960	877	-1158	281	-411	-496	-388	-209	-580	-9	0
94	0	0	-1485	-391	1094	938	-1289	351	-401	-465	-360	-248	-485	-64	0
95	0	0	-1479	-366	1113	922	-1296	373	-405	-504	-343	-254	-531	21	0
96	0	0	-1245	-376	869	810	-1057	246	-310	-523	-306	-215	-384	46	0
97	0	0	-845	-372	473	608	-659	50	-242	-510	-283	-38	-481	60	0
98	0	0	-406	-356	50	381	-228	-153	-141	-485	-223	-129	-347	164	0
99	0	0	-223	-368	-145	295	-39	-256	-89	-440	-246	23	-372	143	0
100	0	0	-281	-370	-89	325	-96	-229	-79	-506	-188	-58	-428	147	0
101	0	0	-457	-362	95	409	-276	-133	-201	-483	-230	-116	-424	116	0
102	0	0	-903	-351	552	627	-727	100	-370	-485	-287	-207	-510	-5	0
103	0	0	-1258	-347	911	802	-1084	282	-370	-494	-355	-259	-545	-17	0
104	0	0	-1522	-343	1179	932	-1350	418	-440	-527	-358	-308	-603	-29	0
105	0	0	-1475	-333	1142	904	-1308	404	-436	-504	-314	-275	-547	19	0
106	0	0	-1191	-318	873	754	-1032	277	-339	-483	-267	-159	-533	83	0
107	0	0	-818	-318	500	568	-659	91	-178	-488	-318	-131	-486	106	0
108	0	0	-395	-320	75	357	-235	-122	-114	-415	-256	-69	-360	65	0
109	0	0	-202	-304	-102	253	-50	-203	-75	-420	-180	-87	-356	217	0
110	0	0	-161	-302	-141	231	-10	-221	-145	-388	-168	-87	-356	184	0
111	0	0	-472	-294	178	383	-325	-58	-223	-512	-250	-145	-475	126	0
112	0	0	-848	-294	554	571	-701	130	-314	-403	-271	-184	-539	147	0
113	0	0	-1332	-289	1043	810	-1187	377	-397	-527	-378	-285	-582	-31	0
114	0	0	-1437	-287	1150	862	-1293	431	-453	-517	-345	-302	-649	9	0
115	0	0	-1513	-289	1224	901	-1368	467	-376	-603	-279	-349	-514	-17	0
116	0	0	-1190	-275	915	732	-1052	320	-320	-517	-265	-211	-562	34	0
117	0	0	-765	-265	500	515	-632	117	-203	-355	-219	-162	-413	174	0
118	0	0	-373	-269	104	321	-238	-82	-161	-362	-254	-58	-389	192	0
119	0	0	-64	-261	-197	162	66	-229	-100	-380	-151	-71	-271	182	0
120	0	0	-123	-258	-135	190	6	-196	-131	-351	-110	-100	-368	232	0
121	0	0	-418	-240	178	329	-298	-31	-188	-291	-314	-118	-428	85	0
122	0	0	-847	-234	613	540	-730	189	-376	-355	-353	-256	-545	73	0
123	0	0	-1151	-226	925	688	-1038	349	-341	-397	-277	-312	-516	17	0
124	0	0	-1359	-211	1148	785	-1253	468	-415	-415	-323	-302	-539	15	0
125	0	0	-1287	-197	1090	742	-1188	446	-405	-341	-341	-279	-582	27	0
126	0	0	-1058	-197	861	627	-959	332	-347	-287	-258	-178	-459	124	0
127	0	0	-643	-195	448	419	-545	126	-221	-356	-263	-155	-450	151	0
128	0	0	-165	-168	-3	166	-81	-85	-73	-269	-244	-64	-442	180	0
129	0	0	27	-172	-199	72	113	-185	11	-347	-159	-15	-384	265	0
130	0	0	15	-153	-168	69	91	-160	-75	-320	-213	-42	-374	207	0
131	0	0	-261	-151	110	206	-185	-20	-108	-349	-221	-120	-417	114	0
132	0	0	-686	-170	516	428	-601	173	-291	-308	-320	-180	-461	95	0
133	0	0	-1089	-131	958	610	-1023	413	-341	-335	-331	-273	-560	7	0
134	0	0	-1308	-135	1173	721	-1240	519	-397	-370	-339	-279	-533	0	0
135	0	0	-1330	-124	1206	727	-1268	541	-465	-279	-362	-323	-492	44	0
136	0	0	-1060	-106	954	583	-1007	424	-349	-211	-252	-205	-506	162	0
137	0	0	-593	-95	498	344	-545	201	-170	-242	-259	-116	-360	211	0
138	0	0	-176	-87	89	131	-132	1	-65	-316	-269	-64	-391	145	0
139	0	0	-36	-67	-31	51	-2	-49	-52	-168	-170	56	-228	271	0
140	0	0	-41	-56	-15	48	-13	-35	-29	-275	-275	-98	-450	219	0
141	0	0	-292	-67	225	179	-258	79	-110	-217	-226	-65	-399	186	0
142	0	0	-693	-42	651	367	-672	304	-205	-223	-254	-184	-463	67	0
143	0	0	-1020	-27	993	523	-1006	483	-323	-162	-277	-234	-500	87	0
144	0	0	-1248	-9	1239	628	-1243	615	-422	-236	-368	-327	-607	-34	0
145	0	0	-1258	3	1261	627	-1259	632	-370	-265	-265	-279	-549	97	0
146	0	0	-1003	19	1022	492	-1012	520	-285	-232	-250	-221	-459	81	0
147	0	0	-611	27	638	292	-624	332	-244	-267	-184	-170	-424	164	0
148	0	0	-239	36	275	101	-257	155	-75	-182	-199	-77	-393	178	0
149	0	0	-4	60	64	-28	-34	62	5	-188	-192	-1	-310	205	0
150	0	0	-107	65	172	21	-139	118	-38	-256	-168	-166	-343	147	0
151	0	0	-419	77	496	171	-457	286	-219	-225	-275	-159	-463	116	0
152	0	0	-840	93	933	373	-886	513	-306	-296	-265	-310	-483	-9	0
153	0	0	-1237	97	1334	570	-1285	715	-378	-292	-380	-327	-537	32	0
154	0	0	-1454	98	1552	678	-1503	825	-442	-304	-374	-393	-568	-64	0
155	0	0	-1467	98	1565	684	-1516	831	-380	-368	-323	-399	-504	-13	0
156	0	0	-1313	122	1435	595	-1374	778	-413	-331	-298	-291	-545	52	0
157	0	0	-836	135	971	350	-903	553	-265	-304	-325	-263	-419	102	0
158	0	0	-480	131	611	174	-545	371	-133	-327	-211	-162	-405	201	0
159	0	0	-295	145	440	75	-367	292	-131	-333	-168	-100	-376	201	0
160	0	0	-351	139	490	106	-420	314	-126	-304	-318	-56	-389	89	0
161	0	0	-689	147	836	271	-762	491	-159	-389	-256	-195	-465	50	0
162	0	0	-1040	149	1189	445	-1114	669	-265	-380	-294	-205	-508	19	0
163	0	0	-1532	149	1681	691	-1606	915	-419	-432	-341	-273	-616	-9	0
164	0	0	-1663	166	1829	748	-1746	997	-426	-409	-300	-335	-624	-36	0
165	0	0	-1767	178	1945	794	-1856	1061	-467	-384	-388	-329	-591	-50	0
166	0	0	-1364	168	1532	598	-1448	850	-316	-327	-248	-236	-535	71	0
167	0	0	-1094	170	1264	462	-1179	717	-246	-310	-329	-116	-486	54	0
168	0	0	-685	170	855	257	-770	512	-164	-360	-192	-126	-405	149	0
169	0	0	-421	186	607	117	-514	396	-157	-244	-275	-87	-384	129	0
170	0	0	-423	180	603	121	-513	391	-114	-296	-188	-91	-391	141	0
171	0	0	-772	180	952	296	-862	566	-213	-329	-226	-124	-450	114	0
172	0	0	-1141	178	1319	481	-1230	748	-339	-331	-347	-252	-560	-1	0
173	0	0	-1498	162	1660	668	-1579	911	-374	-417	-337	-207	-582	19	0
174	0	0	-1755	159	1914	798	-1834	1036	-492	-434	-333	-364	-605	-110	0
175	0	0	-1715	155	1870	780	-1792	1012	-426	-422	-329	-323	-599	-48	0
176	0	0	-1480	159	1639	660	-1559	899	-322	-386	-372	-219	-516	64	0
177	0	0	-1119	145	1264	487	-1191	704	-296	-320	-279	-174	-485	97	0
178	0	0	-731	126	857	302	-794	491	-126	-403	-213	-116	-448	112	0
179	0	0	-417	106	523	155	-470	314	-102	-279	-267	48	-355	139	0
180	0	0	-524	100	624	212	-574	362	-174	-353	-240	-116	-467	176	0
181	0	0	-823	77	900	373	-861	488	-238	-347	-250	-151	-506	91	0
182	0	0	-1312	75	1387	618	-1349	731	-428	-444	-331	-265	-582	-13	0
183	0	0	-1568	38	1606	765	-1587	822	-428	-316	-310	-323	-591	-87	0
184	0	0	-1884	9	1893	937	-1888	951	-417	-389	-409	-275	-640	36	0
185	0	0	-1890	-1	1889	945	-1889	944	-485	-401	-436	-399	-591	-151	0
186	0	0	-1640	-23	1617	831	-1628	797	-378	-333	-304	-232	-444	-15	0
187	0	0	-1305	-52	1253	678	-1279	600	-368	-370	-291	-252	-475	56	0
188	0	0	-808	-62	746	435	-777	342	-168	-292	-213	-135	-430	93	0
189	0	0	-686	-97	589	391	-637	246	-137	-306	-184	-69	-417	95	0
190	0	0	-718	-129	589	423	-653	230	-126	-395	-254	-110	-440	42	0
191	0	0	-1011	-137	874	574	-942	368	-252	-370	-258	-162	-498	1	0
192	0	0	-1471	-168	1303	819	-1387	567	-413	-347	-362	-333	-601	-1	0
193	0	0	-1743	-180	1563	961	-1653	691	-424	-424	-269	-411	-593	-52	0
194	0	0	-1991	-211	1780	1101	-1885	784	-409	-405	-345	-349	-593	-85	0
195	0	0	-2003	-221	1782	1112	-1892	780	-432	-388	-370	-341	-550	-116	0
196	0	0	-1728	-248	1480	988	-1604	616	-368	-409	-246	-289	-469	3	0
197	0	0	-1229	-261	968	745	-1098	353	-261	-360	-230	-147	-490	40	0
198	0	0	-861	-279	582	570	-721	151	-141	-417	-178	-102	-448	137	0
199	0	0	-672	-302	370	487	-521	34	-95	-296	-201	-75	-356	153	0
200	0	0	-711	-322	389	516	-550	33	-172	-420	-194	-176	-428	95	0
201	0	0	-1045	-343	702	694	-873	179	-215	-339	-261	-226	-496	143	0
202	0	0	-1444	-356	1088	900	-1266	366	-349	-386	-351	-217	-582	-52	0
203	0	0	-1768	-366	1402	1067	-1585	518	-432	-368	-300	-289	-595	27	0
204	0	0	-2091	-388	1703	1239	-1897	657	-450	-457	-351	-298	-682	-65	0
205	0	0	-2009	-386	1623	1197	-1816	618	-452	-337	-372	-322	-659	-31	0
206	0	0	-1755	-407	1348	1081	-1551	470	-376	-339	-312	-308	-533	-64	0
207	0	0	-1402	-403	999	902	-1200	298	-349	-358	-273	-244	-531	87	0
208	0	0	-969	-413	556	691	-762	71	-166	-368	-254	-93	-531	34	0
209	0	0	-700	-417	283	558	-491	-67	-118	-312	-197	-65	-345	151	0
210	0	0	-803	-417	386	610	-594	-15	-258	-409	-197	-180	-535	102	0
211	0	0	-1047	-448	599	747	-823	75	-213	-351	-240	-116	-450	65	0
212	0	0	-1576	-471	1105	1023	-1340	317	-434	-389	-355	-269	-541	-77	0
213	0	0	-1807	-467	1340	1137	-1573	436	-453	-343	-308	-325	-611	-34	0
214	0	0	-2094	-463	1631	1278	-1862	584	-525	-455	-391	-358	-675	-164	0
215	0	0	-2100	-457	1643	1278	-1871	593	-510	-403	-331	-360	-599	-60	0
216	0	0	-1817	-469	1348	1143	-1582	439	-388	-457	-269	-258	-550	-32	0
217	0	0	-1401	-459	942	930	-1171	241	-281	-405	-176	-205	-523	85	0
218	0	0	-926	-463	463	694	-694	0	-118	-391	-172	-110	-384	184	0
219	0	0	-725	-473	252	599	-488	-110	-106	-382	-242	-77	-403	67	0
220	0	0	-746	-461	285	603	-515	-88	-151	-331	-168	-95	-417	118	0
221	0	0	-1035	-467	568	751	-801	50	-298	-376	-259	-199	-475	21	0
222	0	0	-1380	-467	913	923	-1146	223	-279	-362	-228	-228	-430	-9	0
223	0	0	-1799	-459	1340	1129	-1569	440	-463	-477	-325	-335	-597	-65	0
224	0	0	-1945	-483	1462	1214	-1703	489	-388	-424	-314	-323	-550	-40	0
225	0	0	-2061	-477	1584	1269	-1822	553	-519	-475	-360	-405	-628	-85	0
226	0	0	-1700	-465	1235	1082	-1467	385	-360	-409	-267	-279	-539	27	0
227	0	0	-1344	-452	892	898	-1118	220	-341	-417	-291	-174	-521	3	0
228	0	0	-866	-467	399	666	-632	-34	-102	-314	-203	-56	-356	145	0
229	0	0	-635	-457	178	546	-406	-139	-75	-279	-184	-15	-353	116	0
230	0	0	-666	-453	213	559	-439	-120	-128	-322	-219	-67	-426	102	0
231	0	0	-944	-465	479	704	-711	7	-228	-281	-283	-166	-448	112	0
232	0	0	-1324	-448	876	886	-1100	214	-339	-378	-277	-221	-504	-40	0
233	0	0	-1689	-465	1224	1077	-1456	379	-403	-388	-281	-339	-589	5	0
234	0	0	-1872	-452	1420	1162	-1646	484	-411	-374	-271	-353	-541	-81	0
235	0	0	-1867	-428	1439	1147	-1653	505	-469	-320	-316	-261	-587	-38	0
236	0	0	-1613	-430	1183	1021	-1398	376	-296	-353	-275	-291	-485	40	0
237	0	0	-1206	-450	756	828	-981	153	-236	-364	-318	-182	-473	65	0
238	0	0	-804	-461	343	632	-573	-59	-118	-320	-213	-31	-438	164	0
239	0	0	-540	-455	85	497	-312	-185	-128	-304	-207	-34	-405	131	0
240	0	0	-663	-452	211	557	-437	-120	-102	-407	-259	-71	-440	52	0
241	0	0	-887	-459	428	673	-657	-15	-203	-349	-174	-133	-457	81	0
242	0	0	-1367	-452	915	909	-1141	231	-401	-382	-308	-304	-516	-65	0
243	0	0	-1640	-428	1212	1034	-1426	392	-397	-415	-382	-254	-560	-98	0
244	0	0	-1852	-436	1416	1144	-1634	490	-419	-386	-267	-343	-599	11	0
245	0	0	-1883	-432	1451	1157	-1667	509	-395	-424	-327	-275	-547	21	0
246	0	0	-1584	-432	1152	1008	-1368	360	-310	-389	-283	-275	-504	21	0
247	0	0	-1178	-432	746	805	-962	157	-209	-362	-273	-178	-461	58	0
248	0	0	-765	-432	333	598	-549	-49	-143	-362	-209	-46	-496	161	0
249	0	0	-608	-420	188	514	-398	-116	-126	-432	-215	-27	-442	46	0
250	0	0	-600	-426	174	513	-387	-126	-164	-411	-223	-100	-479	89	0
251	0	0	-920	-428	492	674	-706	32	-225	-351	-221	-87	-407	135	0
252	0	0	-1260	-407	853	833	-1056	223	-399	-409	-318	-263	-591	-56	0
253	0	0	-1637	-419	1218	1028	-1427	399	-347	-419	-287	-211	-531	-5	0
254	0	0	-1941	-407	1534	1174	-1737	563	-516	-452	-362	-331	-686	-93	0
255	0	0	-1916	-409	1507	1162	-1711	549	-475	-452	-341	-302	-630	-69	0
256	0	0	-1629	-415	1214	1022	-1421	399	-389	-378	-219	-195	-508	34	0
257	0	0	-1250	-409	841	829	-1045	216	-349	-529	-294	-176	-585	19	0
258	0	0	-787	-403	384	595	-585	-9	-151	-341	-256	-62	-349	85	0
259	0	0	-614	-413	201	513	-407	-106	-77	-386	-203	-81	-358	166	0
260	0	0	-573	-407	166	490	-369	-120	-153	-405	-246	-67	-382	71	0
261	0	0	-889	-391	498	640	-693	53	-203	-424	-217	-143	-419	75	0
262	0	0	-1396	-405	991	900	-1193	293	-376	-521	-310	-205	-523	-87	0
263	0	0	-1691	-417	1274	1054	-1482	428	-428	-444	-296	-246	-585	-34	0
264	0	0	-1933	-422	1511	1177	-1722	544	-496	-465	-323	-347	-605	-81	0
265	0	0	-1937	-401	1536	1169	-1736	567	-444	-411	-236	-300	-549	-21	0
266	0	0	-1681	-401	1280	1041	-1480	439	-391	-465	-281	-137	-502	-11	0
267	0	0	-1280	-409	871	844	-1075	231	-277	-399	-254	-180	-475	-1	0
268	0	0	-834	-417	417	625	-625	0	-114	-343	-147	-67	-388	162	0
269	0	0	-703	-422	281	562	-492	-70	-102	-335	-116	-83	-409	178	0
270	0	0	-736	-413	323	574	-529	-45	-157	-331	-162	-106	-422	77	0
271	0	0	-1000	-436	564	718	-782	64	-192	-320	-197	-147	-446	97	0
272	0	0	-1386	-415	971	900	-1178	278	-320	-335	-289	-215	-517	-36	0
273	0	0	-1793	-428	1365	1110	-1579	468	-417	-353	-263	-345	-572	7	0
274	0	0	-2027	-446	1581	1236	-1804	567	-510	-343	-339	-267	-638	-108	0
275	0	0	-2011	-428	1583	1219	-1797	577	-483	-380	-314	-380	-552	-56	0
276	0	0	-1681	-420	1261	1050	-1471	420	-320	-306	-226	-221	-490	5	0
277	0	0	-1299	-432	867	865	-1083	217	-221	-292	-250	-153	-527	32	0
278	0	0	-847	-436	411	641	-629	-12	-143	-285	-174	-79	-415	79	0
279	0	0	-659	-450	209	554	-434	-120	-98	-213	-151	-67	-333	155	0
280	0	0	-581	-457	124	519	-352	-166	-116	-236	-230	-65	-440	85	0
281	0	0	-992	-426	566	709	-779	70	-209	-256	-178	-186	-448	143	0
282	0	0	-1252	-424	828	838	-1040	202	-331	-238	-289	-230	-564	11	0
283	0	0	-1636	-467	1169	1051	-1402	351	-351	-182	-263	-304	-453	-50	0
284	0	0	-1936	-452	1484	1194	-1710	516	-512	-353	-300	-389	-614	-79	0
285	0	0	-1825	-446	1379	1135	-1602	466	-337	-195	-285	-246	-550	-56	0
286	0	0	-1640	-463	1177	1051	-1408	357	-376	-226	-254	-221	-531	-5	0
287	0	0	-1178	-459	719	818	-948	130	-265	-184	-275	-190	-467	62	0
288	0	0	-778	-453	325	615	-551	-64	-114	-186	-190	-126	-337	157	0
289	0	0	-548	-455	93	501	-320	-181	-40	-197	-168	-38	-391	93	0
290	0	0	-604	-469	135	536	-369	-167	-114	-162	-122	-129	-368	172	0
291	0	0	-909	-471	438	690	-673	-16	-291	-240	-192	-186	-506	62	0
292	0	0	-1235	-469	766	852	-1000	148	-267	-205	-201	-184	-500	-25	0
293	0	0	-1705	-481	1224	1093	-1464	371	-401	-221	-225	-306	-510	-97	0
294	0	0	-1863	-473	1390	1168	-1626	458	-403	-244	-333	-362	-636	-60	0
295	0	0	-1811	-473	1338	1142	-1574	432	-401	-226	-223	-294	-541	-7	0
296	0	0	-1628	-463	1165	1045	-1396	351	-401	-277	-240	-269	-547	-48	0
297	0	0	-1155	-475	680	815	-917	102	-225	-149	-256	-128	-399	44	0
298	0	0	-801	-479	322	640	-561	-78	-172	-102	-223	-118	-374	124	0
299	0	0	-595	-481	114	538	-354	-183	-139	-201	-147	-87	-358	137	0
300	0	0	-556	-473	83	514	-319	-195	-62	-161	-164	-108	-407	201	0
301	0	0	-845	-481	364	663	-604	-58	-228	-110	-190	-197	-498	118	0
302	0	0	-1283	-492	791	887	-1037	149	-337	-244	-322	-322	-463	-50	0
303	0	0	-1656	-477	1179	1066	-1417	351	-417	-230	-256	-304	-605	-13	0
304	0	0	-1899	-485	1414	1192	-1656	464	-512	-267	-300	-329	-609	-19	0
305	0	0	-1828	-488	1340	1158	-1584	426	-378	-197	-292	-294	-541	-13	0
306	0	0	-1609	-508	1101	1058	-1355	296	-323	-207	-275	-323	-549	7	0
307	0	0	-1163	-498	665	830	-914	83	-217	-236	-232	-135	-455	85	0
308	0	0	-819	-494	325	656	-572	-84	-201	-207	-190	-131	-477	81	0
309	0	0	-530	-486	44	508	-287	-221	-108	-104	-223	-11	-372	131	0
310	0	0	-581	-486	95	533	-338	-195	-172	-182	-168	-98	-403	129	0
311	0	0	-835	-486	349	660	-592	-68	-161	-67	-192	-170	-397	106	0
312	0	0	-1349	-498	851	923	-1100	176	-374	-228	-291	-261	-580	-54	0
313	0	0	-1685	-498	1187	1091	-1436	344	-420	-178	-312	-345	-554	-60	0
314	0	0	-1998	-512	1486	1255	-1742	487	-479	-263	-306	-370	-646	-89	0
315	0	0	-1933	-506	1427	1219	-1680	460	-483	-211	-256	-409	-543	-40	0
316	0	0	-1675	-492	1183	1083	-1429	345	-325	-161	-306	-244	-485	40	0
317	0	0	-1240	-486	754	863	-997	134	-261	-225	-192	-254	-498	93	0
318	0	0	-859	-512	347	685	-603	-82	-108	-137	-172	-108	-343	126	0
319	0	0	-624	-514	110	569	-367	-202	-65	-170	-238	-36	-436	116	0
320	0	0	-663	-514	149	588	-406	-182	-114	-151	-172	-95	-364	93	0
321	0	0	-929	-516	413	722	-671	-51	-228	-230	-230	-203	-473	32	0
322	0	0	-1381	-514	867	947	-1124	176	-388	-228	-310	-256	-516	21	0
323	0	0	-1747	-506	1241	1126	-1494	367	-422	-194	-310	-337	-597	-56	0
324	0	0	-2066	-514	1552	1290	-1809	519	-537	-230	-337	-333	-673	-83	0
325	0	0	-1992	-516	1476	1254	-1734	480	-521	-217	-240	-341	-618	-67	0
326	0	0	-1737	-508	1229	1122	-1483	360	-409	-246	-236	-296	-547	50	0
327	0	0	-1324	-496	828	910	-1076	166	-217	-164	-133	-230	-417	104	0
328	0	0	-869	-481	388	675	-628	-46	-145	-116	-223	-203	-417	62	0
329	0	0	-645	-510	135	577	-390	-187	-97	-155	-100	-128	-395	164	0
330	0	0	-680	-512	168	596	-424	-172	-174	-223	-207	-139	-448	67	0
331	0	0	-921	-512	409	716	-665	-51	-159	-242	-217	-182	-516	-9	0
332	0	0	-1332	-529	803	930	-1067	137	-345	-166	-256	-256	-512	38	0
333	0	0	-1698	-523	1175	1110	-1436	326	-455	-230	-267	-296	-583	-42	0
334	0	0	-1892	-517	1375	1204	-1633	429	-391	-343	-304	-325	-663	-100	0
335	0	0	-1838	-523	1315	1180	-1576	396	-461	-236	-211	-281	-510	-25	0
336	0	0	-1673	-517	1156	1095	-1414	319	-405	-356	-269	-308	-628	-13	0
337	0	0	-1187	-510	677	848	-932	83	-164	-265	-203	-122	-409	110	0
338	0	0	-777	-523	254	650	-515	-134	-114	-242	-188	-85	-347	97	0
339	0	0	-544	-523	21	533	-282	-251	-62	-285	-157	-50	-399	170	0
340	0	0	-575	-504	71	539	-323	-216	-137	-248	-219	-54	-409	56	0
341	0	0	-903	-527	376	715	-639	-75	-244	-236	-238	-178	-401	46	0
342	0	0	-1256	-521	735	888	-995	107	-331	-298	-259	-283	-525	-42	0
343	0	0	-1613	-527	1086	1070	-1349	279	-409	-234	-207	-323	-523	21	0
344	0	0	-1840	-510	1330	1175	-1585	410	-442	-360	-366	-273	-657	-83	0
345	0	0	-1836	-519	1317	1177	-1576	399	-413	-298	-273	-252	-622	-31	0
346	0	0	-1586	-508	1078	1047	-1332	285	-403	-244	-190	-351	-508	0	0
347	0	0	-1138	-516	622	827	-880	53	-207	-287	-240	-155	-486	77	0
348	0	0	-805	-514	291	659	-548	-111	-197	-256	-201	-147	-405	147	0
349	0	0	-504	-519	-15	511	-244	-267	-50	-289	-120	-79	-432	81	0
350	0	0	-668	-519	149	593	-408	-185	-186	-261	-223	-58	-448	129	0
351	0	0	-902	-516	386	709	-644	-65	-213	-256	-178	-176	-477	44	0
352	0	0	-1335	-521	814	928	-1074	146	-391	-240	-263	-225	-506	-27	0
353	0	0	-1706	-527	1179	1116	-1442	326	-452	-277	-281	-318	-601	-97	0
354	0	0	-1941	-519	1422	1230	-1681	451	-473	-298	-343	-347	-630	-89	0
355	0	0	-1928	-512	1416	1220	-1672	452	-434	-259	-335	-289	-582	-73	0
356	0	0	-1632	-517	1115	1074	-1373	299	-304	-331	-246	-232	-533	-1	0
357	0	0	-1225	-531	694	878	-959	81	-178	-252	-207	-203	-415	124	0
358	0	0	-821	-517	304	669	-562	-106	-60	-197	-124	-67	-391	159	0
359	0	0	-653	-525	128	589	-390	-198	-133	-162	-180	-71	-388	131	0
360	0	0	-540	-527	13	533	-276	-257	-102	-205	-110	-161	-318	133	0
361	0	0	-963	-533	430	748	-696	-51	-211	-207	-236	-133	-401	62	0
362	0	0	-1297	-533	764	915	-1030	115	-353	-178	-203	-265	-543	31	0
363	0	0	-1687	-529	1158	1108	-1422	314	-327	-256	-215	-271	-514	9	0
364	0	0	-1924	-535	1389	1229	-1656	427	-450	-360	-283	-374	-632	-58	0
365	0	0	-1953	-516	1437	1234	-1695	460	-372	-353	-228	-289	-582	-19	0
366	0	0	-1683	-506	1177	1094	-1430	335	-401	-304	-211	-283	-514	38	0
367	0	0	-1222	-514	708	868	-965	97	-188	-285	-168	-153	-401	44	0
368	0	0	-784	-523	261	653	-522	-131	-77	-215	-116	-11	-432	106	0
369	0	0	-627	-519	108	573	-367	-205	-64	-228	-133	-32	-331	118	0
370	0	0	-618	-516	102	567	-360	-207	-81	-228	-199	-128	-353	85	0
371	0	0	-841	-523	318	682	-579	-102	-89	-285	-178	-71	-384	54	0
372	0	0	-1278	-506	772	892	-1025	133	-304	-217	-254	-234	-382	40	0
373	0	0	-1736	-516	1220	1126	-1478	352	-428	-397	-329	-325	-578	-36	0
374	0	0	-1819	-541	1278	1180	-1548	368	-391	-327	-258	-310	-566	-62	0
375	0	0	-1918	-535	1383	1226	-1650	424	-428	-242	-246	-273	-465	11	0
376	0	0	-1635	-537	1098	1086	-1366	280	-353	-306	-289	-267	-620	-17	0
377	0	0	-1147	-527	620	837	-883	46	-230	-197	-159	-93	-401	137	0
378	0	0	-779	-533	246	656	-512	-143	-141	-252	-126	-91	-475	172	0
379	0	0	-589	-529	60	559	-324	-234	-133	-279	-172	-58	-401	133	0
380	0	0	-567	-527	40	547	-303	-243	-81	-258	-155	-58	-442	153	0
381	0	0	-882	-527	355	704	-618	-86	-182	-304	-201	-143	-486	65	0
382	0	0	-1235	-533	702	884	-968	84	-366	-240	-271	-203	-541	-67	0
383	0	0	-1588	-537	1051	1062	-1319	257	-327	-219	-256	-267	-463	-23	0
384	0	0	-1797	-519	1278	1158	-1537	379	-442	-335	-180	-345	-521	-114	0
385	0	0	-1805	-529	1276	1167	-1540	373	-384	-300	-269	-263	-556	-108	0
386	0	0	-1547	-550	997	1048	-1272	223	-306	-291	-197	-213	-411	-27	0
387	0	0	-1203	-550	653	876	-928	51	-209	-263	-234	-172	-397	-9	0
388	0	0	-781	-537	244	659	-512	-146	-161	-269	-137	-38	-417	83	0
389	0	0	-542	-533	9	537	-275	-262	-69	-205	-194	-3	-413	104	0
390	0	0	-557	-523	34	540	-295	-244	-116	-207	-110	-106	-366	141	0
391	0	0	-843	-525	318	684	-580	-103	-228	-258	-219	-124	-541	60	0
392	0	0	-1252	-519	733	885	-992	107	-323	-201	-120	-190	-420	71	0
393	0	0	-1633	-539	1094	1086	-1363	277	-409	-413	-252	-343	-566	-25	0
394	0	0	-1773	-514	1259	1143	-1516	372	-409	-263	-279	-329	-498	-71	0
395	0	0	-1813	-510	1303	1161	-1558	396	-405	-292	-240	-327	-523	-23	0
396	0	0	-1577	-516	1061	1046	-1319	272	-325	-345	-203	-240	-485	21	0
397	0	0	-1052	-523	529	787	-790	3	-166	-203	-199	-139	-448	62	0
398	0	0	-755	-517	238	636	-496	-139	-157	-304	-162	-77	-419	75	0
399	0	0	-458	-512	-54	485	-202	-283	-65	-188	-89	-83	-275	157	0
400	0	0	-619	-521	98	570	-358	-211	-97	-246	-217	-75	-380	75	0
401	0	0	-815	-521	294	668	-554	-113	-217	-263	-238	-104	-438	9	0
402	0	0	-1268	-533	735	900	-1001	101	-238	-271	-240	-176	-461	31	0
403	0	0	-1576	-535	1041	1055	-1308	253	-469	-258	-298	-318	-510	-129	0
404	0	0	-1794	-537	1257	1165	-1525	360	-351	-345	-192	-312	-605	-29	0
405	0	0	-1836	-539	1297	1187	-1566	379	-382	-391	-281	-294	-587	-44	0
406	0	0	-1487	-539	948	1013	-1217	204	-267	-327	-166	-252	-419	48	0
407	0	0	-1068	-535	533	801	-800	-1	-205	-219	-194	-102	-453	21	0
408	0	0	-695	-523	172	609	-433	-175	-135	-242	-122	-114	-353	108	0
409	0	0	-452	-531	-79	491	-186	-305	-110	-201	-62	-69	-395	139	0
410	0	0	-467	-529	-62	498	-202	-295	-81	-217	-159	-46	-360	118	0
411	0	0	-761	-527	234	644	-497	-146	-267	-211	-203	-116	-432	104	0
412	0	0	-1295	-525	770	910	-1032	122	-298	-339	-302	-300	-469	-83	0
413	0	0	-1574	-535	1039	1054	-1306	252	-362	-302	-250	-265	-529	50	0
414	0	0	-1739	-519	1220	1129	-1479	350	-405	-314	-291	-333	-564	-64	0
415	0	0	-1767	-508	1259	1137	-1513	375	-374	-271	-195	-205	-537	19	0
416	0	0	-1518	-512	1006	1015	-1262	247	-300	-294	-298	-236	-479	-9	0
417	0	0	-1028	-512	516	770	-772	2	-184	-300	-143	-155	-393	75	0
418	0	0	-748	-516	232	632	-490	-142	-159	-242	-221	-77	-362	124	0
419	0	0	-388	-508	-120	448	-134	-314	-31	-254	-44	23	-355	178	0
420	0	0	-460	-514	-54	487	-203	-284	-102	-221	-114	-65	-353	129	0
421	0	0	-799	-516	283	657	-541	-116	-234	-230	-238	-172	-419	32	0
422	0	0	-1256	-545	711	900	-983	83	-254	-325	-221	-215	-504	62	0
423	0	0	-1528	-529	999	1028	-1263	235	-436	-261	-289	-287	-560	-67	0
424	0	0	-1820	-521	1299	1170	-1559	389	-380	-320	-283	-292	-591	-46	0
425	0	0	-1840	-527	1313	1183	-1576	393	-426	-360	-292	-320	-640	-83	0
426	0	0	-1504	-523	981	1013	-1242	229	-302	-310	-281	-225	-463	-36	0
427	0	0	-1095	-523	572	809	-833	24	-172	-339	-184	-139	-442	60	0
428	0	0	-659	-510	149	584	-404	-180	-124	-259	-137	-54	-337	131	0
429	0	0	-431	-516	-85	473	-173	-300	-9	-271	-124	-44	-302	133	0
430	0	0	-438	-517	-79	477	-179	-298	-38	-310	-139	-38	-358	172	0
431	0	0	-792	-523	269	657	-530	-127	-248	-358	-205	-161	-471	71	0
432	0	0	-1155	-529	626	842	-890	48	-275	-298	-182	-236	-465	56	0
433	0	0	-1512	-537	975	1024	-1243	219	-347	-294	-273	-269	-486	-62	0
434	0	0	-1747	-535	1212	1141	-1479	338	-483	-353	-246	-349	-593	-11	0
435	0	0	-1729	-525	1204	1127	-1466	339	-364	-329	-242	-238	-550	32	0
436	0	0	-1500	-521	979	1010	-1239	229	-382	-261	-246	-296	-479	42	0
437	0	0	-1013	-519	494	766	-753	-12	-147	-296	-225	-137	-438	65	0
438	0	0	-641	-517	124	579	-382	-196	-143	-298	-147	-46	-370	100	0
439	0	0	-400	-510	-110	455	-145	-310	-89	-254	-178	-91	-327	137	0
440	0	0	-372	-521	-149	446	-111	-335	-108	-258	-207	-95	-397	149	0
441	0	0	-718	-517	201	617	-459	-158	-104	-281	-244	-97	-409	184	0
442	0	0	-1062	-510	552	786	-807	21	-343	-273	-258	-205	-471	0	0
443	0	0	-1532	-514	1018	1023	-1275	252	-417	-372	-292	-308	-537	-13	0
444	0	0	-1747	-525	1222	1136	-1484	348	-455	-397	-347	-378	-580	-32	0
445	0	0	-1708	-502	1206	1105	-1457	352	-386	-298	-312	-219	-477	-54	0
446	0	0	-1494	-519	975	1006	-1234	228	-386	-337	-259	-250	-500	58	0
447	0	0	-957	-519	438	738	-697	-40	-143	-258	-221	-120	-382	100	0
448	0	0	-666	-525	141	595	-403	-192	-110	-318	-194	-65	-364	129	0
449	0	0	-458	-523	-65	490	-196	-294	-135	-298	-194	-110	-353	118	0
450	0	0	-452	-523	-71	487	-190	-297	-100	-347	-149	-44	-420	190	0
451	0	0	-786	-523	263	654	-524	-130	-180	-267	-252	-137	-453	129	0
452	0	0	-1157	-529	628	843	-892	49	-360	-364	-213	-242	-529	-29	0
453	0	0	-1541	-527	1014	1034	-1277	243	-386	-362	-256	-252	-461	-5	0
454	0	0	-1816	-519	1297	1167	-1556	389	-529	-356	-306	-391	-611	-11	0
455	0	0	-1736	-516	1220	1126	-1478	352	-430	-291	-333	-258	-550	-40	0
456	0	0	-1505	-516	989	1010	-1247	236	-333	-411	-250	-211	-556	19	0
457	0	0	-1093	-517	576	805	-834	29	-230	-325	-225	-215	-461	62	0
458	0	0	-711	-523	188	617	-449	-167	-155	-325	-236	-97	-388	145	0
459	0	0	-530	-517	13	523	-271	-252	-62	-337	-161	-114	-393	161	0
460	0	0	-539	-514	25	526	-282	-244	-93	-267	-240	-83	-405	77	0
461	0	0	-905	-506	399	705	-652	-53	-267	-337	-242	-168	-452	64	0
462	0	0	-1247	-504	743	875	-995	119	-302	-356	-267	-234	-510	-60	0
463	0	0	-1666	-506	1160	1086	-1413	327	-428	-308	-289	-318	-589	-1	0
464	0	0	-1844	-506	1338	1175	-1591	416	-374	-277	-310	-376	-611	-50	0
465	0	0	-1928	-475	1453	1201	-1690	489	-403	-349	-225	-331	-568	-13	0
466	0	0	-1547	-469	1078	1008	-1312	304	-331	-300	-205	-296	-506	7	0
467	0	0	-1157	-444	713	800	-935	134	-166	-238	-201	-124	-473	129	0
468	0	0	-719	-438	281	578	-500	-78	-133	-170	-159	-129	-372	128	0
469	0	0	-511	-440	71	475	-291	-184	-81	-213	-143	-91	-409	182	0
470	0	0	-569	-422	147	495	-358	-137	-120	-217	-164	-64	-405	77	0
471	0	0	-864	-440	424	652	-644	-8	-213	-240	-172	-240	-391	48	0
472	0	0	-1268	-432	836	850	-1052	202	-329	-207	-230	-213	-496	44	0
473	0	0	-1619	-434	1185	1026	-1402	375	-378	-217	-267	-314	-618	9	0
474	0	0	-1945	-430	1515	1187	-1730	542	-477	-225	-316	-397	-504	-79	0
475	0	0	-1897	-442	1455	1169	-1676	506	-436	-287	-294	-382	-595	-102	0
476	0	0	-1508	-424	1084	966	-1296	330	-323	-147	-184	-213	-430	32	0
477	0	0	-1135	-422	713	778	-924	145	-228	-174	-207	-180	-448	89	0
478	0	0	-703	-391	312	547	-507	-39	-141	-126	-225	-124	-407	83	0
479	0	0	-505	-362	143	433	-324	-109	-50	-102	-129	-58	-273	108	0
480	0	0	-465	-368	97	416	-281	-135	-73	-166	-190	-58	-372	100	0
481	0	0	-769	-356	413	562	-591	28	-248	-174	-209	-143	-450	21	0
482	0	0	-1182	-366	816	774	-999	225	-283	-205	-248	-256	-506	79	0
483	0	0	-1580	-364	1216	972	-1398	426	-455	-265	-256	-273	-550	-48	0
484	0	0	-1698	-364	1334	1031	-1516	485	-413	-166	-312	-306	-560	-48	0
485	0	0	-1821	-351	1470	1086	-1645	559	-434	-236	-283	-327	-543	-58	0
486	0	0	-1483	-366	1117	924	-1300	375	-275	-269	-283	-273	-457	29	0
487	0	0	-1064	-376	688	720	-876	156	-162	-232	-186	-147	-393	97	0
488	0	0	-700	-380	320	540	-510	-30	-155	-219	-234	-91	-424	118	0
489	0	0	-509	-378	131	443	-320	-123	-95	-228	-137	15	-384	162	0
490	0	0	-533	-372	161	452	-347	-105	-219	-213	-207	-170	-413	126	0
491	0	0	-783	-374	409	578	-596	17	-186	-232	-128	-129	-465	149	0
492	0	0	-1235	-368	867	801	-1051	249	-358	-244	-258	-308	-512	1	0
493	0	0	-1493	-368	1125	930	-1309	378	-325	-269	-221	-234	-529	-42	0
494	0	0	-1848	-382	1466	1115	-1657	542	-420	-333	-259	-306	-589	-60	0
495	0	0	-1919	-395	1524	1157	-1721	564	-529	-258	-331	-440	-562	-100	0
496	0	0	-1542	-417	1125	979	-1333	354	-322	-199	-256	-161	-512	100	0
497	0	0	-1180	-424	756	802	-968	166	-234	-238	-201	-133	-494	133	0
498	0	0	-785	-417	368	601	-576	-24	-162	-205	-89	-128	-391	174	0
499	0	0	-552	-446	106	499	-329	-170	-100	-201	-153	-23	-378	164	0
500	0	0	-629	-463	166	546	-397	-148	-54	-277	-112	-34	-395	184	0
501	0	0	-909	-463	446	686	-677	-8	-244	-230	-180	-186	-492	110	0
502	0	0	-1274	-479	795	876	-1034	158	-277	-190	-205	-248	-440	-5	0
503	0	0	-1776	-502	1274	1139	-1525	386	-455	-302	-246	-339	-591	-50	0
504	0	0	-1875	-514	1361	1194	-1618	423	-471	-240	-263	-327	-646	-102	0
505	0	0	-1999	-517	1482	1258	-1740	482	-424	-223	-277	-298	-576	-34	0
506	0	0	-1675	-531	1144	1103	-1409	306	-349	-182	-277	-242	-554	-7	0
507	0	0	-1328	-539	789	933	-1058	125	-248	-201	-221	-228	-436	21	0
508	0	0	-860	-537	323	698	-591	-107	-100	-122	-145	-112	-389	81	0
509	0	0	-668	-535	133	601	-400	-201	-85	-170	-166	-44	-391	56	0
510	0	0	-674	-529	145	601	-409	-192	-89	-141	-162	-110	-388	118	0
511	0	0	-1025	-523	502	774	-763	-10	-261	-192	-265	-178	-473	9	0
512	0	0	-1365	-531	834	948	-1099	151	-294	-155	-207	-261	-475	23	0
513	0	0	-1867	-533	1334	1200	-1600	400	-453	-261	-265	-343	-644	-17	0
514	0	0	-1982	-527	1455	1254	-1718	464	-457	-275	-380	-382	-636	-159	0
515	0	0	-2040	-527	1513	1283	-1776	493	-415	-228	-279	-347	-562	-17	0
516	0	0	-1698	-531	1167	1114	-1432	318	-316	-269	-234	-223	-516	-56	0
517	0	0	-1219	-523	696	871	-957	86	-228	-205	-269	-236	-399	11	0
518	0	0	-891	-523	368	707	-629	-77	-71	-182	-186	-77	-298	126	0
519	0	0	-618	-525	93	571	-355	-216	-122	-236	-219	-98	-446	58	0
520	0	0	-629	-521	108	575	-368	-206	-147	-155	-190	-81	-327	85	0
521	0	0	-949	-523	426	736	-687	-48	-203	-246	-234	-215	-485	44	0
522	0	0	-1273	-529	744	901	-1008	107	-333	-275	-240	-308	-485	-21	0
523	0	0	-1632	-531	1101	1081	-1366	285	-374	-283	-203	-316	-506	11	0
524	0	0	-1904	-533	1371	1218	-1637	419	-490	-382	-273	-409	-609	-85	0
525	0	0	-1838	-521	1317	1179	-1577	398	-388	-279	-273	-302	-543	-17	0
526	0	0	-1632	-519	1113	1075	-1372	297	-312	-318	-194	-292	-438	-15	0
527	0	0	-1142	-510	632	826	-887	61	-151	-358	-215	-161	-475	40	0
528	0	0	-744	-504	240	624	-492	-132	-116	-265	-159	-91	-366	151	0
529	0	0	-566	-512	54	539	-310	-229	-65	-341	-234	-9	-337	52	0
530	0	0	-544	-506	38	525	-291	-234	-97	-318	-118	-126	-339	141	0
531	0	0	-811	-519	292	665	-551	-113	-186	-281	-186	-108	-450	133	0
532	0	0	-1250	-531	719	890	-984	94	-318	-376	-285	-281	-514	-56	0
533	0	0	-1578	-531	1047	1054	-1312	258	-407	-300	-226	-318	-574	-71	0
534	0	0	-1908	-537	1371	1222	-1639	417	-461	-316	-248	-389	-552	-81	0
535	0	0	-1882	-519	1363	1200	-1622	422	-442	-298	-323	-351	-574	-85	0
536	0	0	-1586	-512	1074	1049	-1330	281	-289	-258	-223	-203	-500	21	0
537	0	0	-1256	-523	733	889	-994	105	-234	-281	-223	-164	-486	1	0
538	0	0	-699	-529	170	614	-434	-179	-174	-246	-110	-64	-411	19	0
539	0	0	-585	-527	58	556	-321	-234	-73	-236	-104	-89	-370	129	0
540	0	0	-601	-547	54	574	-327	-246	-114	-291	-228	-166	-448	40	0
541	0	0	-831	-552	279	691	-555	-136	-176	-281	-71	-194	-455	108	0
542	0	0	-1250	-560	690	905	-970	65	-360	-316	-244	-283	-531	7	0
543	0	0	-1608	-574	1034	1091	-1321	230	-424	-366	-259	-389	-523	-69	0
544	0	0	-1795	-591	1204	1193	-1499	306	-450	-422	-240	-349	-549	-46	0
545	0	0	-1882	-616	1266	1249	-1574	325	-448	-364	-333	-327	-638	-29	0
546	0	0	-1574	-655	919	1114	-1246	132	-358	-370	-225	-240	-578	-15	0
547	0	0	-1145	-680	465	912	-805	-107	-100	-279	-182	-131	-405	102	0
548	0	0	-901	-733	168	817	-534	-282	-201	-322	-192	-182	-485	98	0
549	0	0	-588	-752	-164	670	-212	-458	-1	-205	-108	-50	-360	126	0
550	0	0	-672	-739	-67	705	-302	-403	-172	-312	-164	-166	-389	102	0
551	0	0	-942	-700	242	821	-592	-229	-265	-310	-205	-215	-419	-25	0
552	0	0	-1372	-620	752	996	-1062	66	-356	-355	-254	-250	-525	-15	0
553	0	0	-1615	-504	1111	1059	-1363	303	-397	-401	-273	-341	-517	-71	0
554	0	0	-1840	-356	1484	1098	-1662	564	-516	-358	-308	-446	-558	-102	0
555	0	0	-1677	-184	1493	930	-1585	654	-409	-353	-209	-327	-572	-17	0
556	0	0	-1387	29	1416	679	-1401	722	-308	-411	-263	-246	-556	27	0
557	0	0	-764	271	1035	246	-899	653	-226	-316	-161	-232	-397	95	0
558	0	0	-284	519	803	-117	-543	661	-155	-391	-215	-172	-399	13	0
559	0	0	113	828	715	-470	-301	771	-77	-296	-201	-89	-415	124	0
560	0	0	270	1150	880	-710	-305	1015	-116	-308	-116	-168	-436	161	0
561	0	0	126	1458	1332	-792	-603	1395	-201	-312	-197	-141	-488	172	0
562	0	0	-166	1777	1943	-805	-1054	1860	-256	-353	-256	-285	-510	-29	0
563	0	0	-291	2050	2341	-879	-1316	2195	-374	-358	-325	-283	-582	-73	0
564	0	0	-460	2298	2758	-919	-1609	2528	-415	-506	-263	-386	-562	-131	0
565	0	0	-347	2456	2803	-1054	-1575	2629	-415	-341	-292	-389	-591	-42	0
566	0	0	-140	2446	2586	-1153	-1363	2516	-349	-481	-254	-254	-568	-9	0
567	0	0	283	2304	2021	-1293	-869	2162	-188	-461	-226	-131	-527	46	0
568	0	0	520	2002	1482	-1261	-481	1742	-81	-467	-120	-143	-368	139	1
569	0	0	495	1581	1086	-1038	-295	1333	-188	-417	-145	-27	-452	184	0
570	0	0	223	1004	781	-613	-279	892	-194	-483	-162	-91	-424	40	0
571	0	0	-365	533	898	-84	-631	715	-308	-545	-223	-263	-479	11	0
572	0	0	-960	120	1080	420	-1020	600	-322	-488	-205	-294	-500	62	0
573	0	0	-1382	-120	1262	751	-1322	571	-477	-580	-345	-389	-591	-81	0
574	0	0	-1745	-322	1423	1033	-1584	550	-494	-601	-246	-389	-603	-21	0
575	0	0	-1790	-508	1282	1149	-1536	387	-405	-578	-372	-347	-665	-46	0
576	0	0	-1545	-640	905	1092	-1225	132	-298	-531	-289	-226	-492	40	0
577	0	0	-1223	-704	519	963	-871	-92	-244	-486	-296	-186	-459	40	0
578	0	0	-787	-731	56	759	-421	-337	-122	-477	-199	-131	-399	112	0
579	0	0	-571	-772	-201	671	-185	-486	-106	-411	-186	-69	-374	120	0
580	0	0	-586	-793	-207	689	-189	-500	-85	-426	-230	-98	-426	27	0
581	0	0	-995	-807	188	901	-591	-309	-248	-411	-353	-258	-481	-11	0
582	0	0	-1285	-791	494	1038	-889	-148	-355	-366	-318	-242	-537	-65	0
583	0	0	-1625	-721	904	1173	-1264	91	-358	-349	-267	-291	-562	-50	0
584	0	0	-1842	-657	1185	1249	-1513	264	-432	-422	-306	-391	-624	-46	0
585	0	0	-1813	-589	1224	1201	-1518	317	-358	-302	-195	-403	-525	-40	0
586	0	0	-1679	-547	1132	1113	-1405	292	-465	-335	-347	-355	-591	-56	0
587	0	0	-1072	-481	591	776	-831	55	-238	-209	-174	-170	-490	97	0
588	0	0	-698	-444	254	571	-476	-95	-141	-199	-166	-176	-388	106	0
589	0	0	-398	-409	-11	403	-193	-210	-81	-176	-139	-129	-378	120	0
590	0	0	-414	-376	38	395	-226	-169	-155	-201	-213	-112	-434	155	0
591	0	0	-610	-368	242	489	-426	-63	-184	-79	-219	-172	-430	118	0
592	0	0	-1025	-378	647	701	-836	134	-259	-314	-273	-267	-558	23	0
593	0	0	-1316	-395	921	855	-1118	263	-314	-254	-223	-291	-516	0	0
594	0	0	-1574	-389	1185	981	-1379	398	-490	-343	-263	-401	-620	-98	0
595	0	0	-1545	-393	1152	969	-1348	379	-405	-263	-228	-360	-533	-1	0
596	0	0	-1288	-384	904	836	-1096	260	-384	-327	-225	-323	-535	-114	0
597	0	0	-817	-364	453	590	-635	44	-184	-296	-226	-128	-426	143	0
598	0	0	-355	-366	-11	360	-172	-188	-100	-240	-174	-52	-322	186	0
599	0	0	-221	-366	-145	293	-38	-255	-151	-393	-162	-116	-397	77	0
600	0	0	-144	-355	-211	249	33	-283	-73	-415	-102	-60	-327	131	0
601	0	0	-511	-362	149	436	-330	-106	-263	-512	-217	-207	-453	60	0
602	0	0	-861	-355	506	608	-683	75	-287	-537	-244	-250	-475	-52	0
603	0	0	-1207	-360	847	783	-1027	243	-376	-543	-279	-242	-500	21	0
604	0	0	-1439	-353	1086	896	-1262	366	-424	-667	-263	-374	-554	-73	0
605	0	0	-1440	-341	1099	890	-1269	379	-405	-634	-279	-244	-525	-9	0
606	0	0	-1194	-329	865	761	-1029	268	-292	-595	-300	-207	-477	133	0
607	0	0	-752	-343	409	547	-580	33	-221	-564	-285	-135	-407	114	0
608	0	0	-326	-339	-13	332	-156	-176	-50	-558	-87	0	-351	246	0
609	0	0	-177	-339	-162	258	-7	-250	-1	-516	-188	-36	-386	201	0
610	0	0	-246	-337	-91	291	-77	-214	-100	-562	-129	-40	-376	133	0
611	0	0	-492	-337	155	414	-323	-91	-182	-485	-232	-67	-388	38	0
612	0	0	-967	-327	640	647	-803	156	-267	-463	-238	-112	-475	0	0
613	0	0	-1365	-320	1045	842	-1205	362	-436	-550	-273	-298	-535	-67	0
614	0	0	-1478	-318	1160	898	-1319	421	-374	-448	-254	-275	-504	-32	0
615	0	0	-1619	-306	1313	962	-1466	503	-401	-459	-269	-279	-506	-7	0
616	0	0	-1333	-298	1035	815	-1184	368	-275	-510	-238	-259	-486	75	0
617	0	0	-893	-304	589	598	-741	142	-213	-403	-201	-194	-360	95	0
618	0	0	-546	-285	261	415	-403	-12	-110	-349	-197	-29	-370	91	0
619	0	0	-316	-287	29	301	-172	-129	-50	-388	-166	-48	-345	143	0
620	0	0	-382	-289	93	335	-237	-98	-56	-411	-172	-21	-360	137	0
621	0	0	-626	-281	345	453	-485	32	-182	-424	-197	-135	-393	81	0
622	0	0	-1056	-279	777	667	-916	249	-238	-415	-203	-190	-409	54	0
623	0	0	-1452	-273	1179	862	-1315	453	-420	-541	-318	-298	-593	-52	0
624	0	0	-1687	-275	1412	981	-1549	568	-453	-467	-195	-322	-514	-81	0
625	0	0	-1700	-275	1425	987	-1562	575	-448	-461	-203	-372	-477	-27	0
626	0	0	-1399	-261	1138	830	-1268	438	-320	-473	-166	-203	-481	54	0
627	0	0	-971	-254	717	612	-844	231	-207	-483	-197	-166	-448	71	0
628	0	0	-575	-261	314	418	-444	26	-69	-401	-166	-31	-335	166	0
629	0	0	-259	-242	17	250	-138	-112	7	-411	-153	44	-345	168	0
630	0	0	-311	-232	79	271	-195	-76	-13	-376	-172	-3	-370	223	0
631	0	0	-606	-226	380	416	-493	77	-161	-424	-166	-180	-436	118	0
632	0	0	-993	-217	776	605	-884	279	-238	-405	-129	-228	-391	52	0
633	0	0	-1465	-228	1237	846	-1351	504	-370	-457	-254	-265	-562	-13	0
634	0	0	-1638	-205	1433	921	-1535	614	-488	-380	-172	-380	-543	-56	0
635	0	0	-1637	-194	1443	915	-1540	624	-386	-333	-192	-281	-483	-5	0
636	0	0	-1330	-188	1142	759	-1236	477	-271	-201	-81	-211	-450	44	0
637	0	0	-952	-180	772	566	-862	296	-194	-159	-211	-145	-386	50	0
638	0	0	-447	-186	261	316	-354	37	17	17	-60	25	-226	143	0
639	0	0	-292	-180	112	236	-202	-34	-64	-15	-124	13	-331	93	0
640	0	0	-237	-170	67	203	-152	-51	-7	67	-89	-36	-246	176	0
641	0	0	-583	-178	405	380	-494	113	-126	29	-108	-44	-308	65	0
642	0	0	-974	-162	812	568	-893	325	-215	-52	-143	-184	-436	23	0
643	0	0	-1359	-164	1195	761	-1277	515	-345	-5	-228	-219	-397	46	0
644	0	0	-1545	-147	1398	846	-1471	625	-384	-120	-250	-279	-519	-81	0
645	0	0	-1563	-126	1437	844	-1500	655	-358	-93	-225	-170	-434	-56	0
646	0	0	-1204	-122	1082	663	-1143	480	-273	-137	-147	-58	-382	-7	0
647	0	0	-847	-110	737	478	-792	313	-108	-54	-91	23	-339	89	0
648	0	0	-416	-104	312	260	-364	104	-32	-97	-85	40	-244	120	0
649	0	0	-108	-85	23	96	-65	-31	79	-3	32	5	-184	318	0
650	0	0	-244	-87	157	165	-200	35	-54	1	-98	50	-230	201	0
651	0	0	-453	-67	386	260	-419	159	-23	-89	-97	-42	-314	64	0
652	0	0	-773	-56	717	414	-745	330	-114	11	-161	-73	-318	95	0
653	0	0	-1237	-48	1189	642	-1213	570	-223	-64	-221	-104	-320	67	0
654	0	0	-1400	-52	1348	726	-1374	648	-333	-98	-265	-197	-477	-21	0
655	0	0	-1357	-36	1321	696	-1339	642	-259	-31	-126	-89	-409	135	0
656	0	0	-1078	-13	1065	545	-1071	526	-250	-139	-172	-89	-426	50	0
657	0	0	-615	7	622	304	-618	314	-65	-95	-128	50	-298	116	0
658	0	0	-213	15	228	99	-220	121	11	-209	-149	128	-209	211	0
659	0	0	57	11	-46	-34	51	-17	3	-201	-3	85	-180	197	0
660	0	0	-25	31	56	-3	-40	43	-21	-273	-75	143	-316	162	0
661	0	0	-312	46	358	133	-335	202	-114	-217	-143	-23	-259	174	0
662	0	0	-607	56	663	275	-635	359	-128	-246	-102	-13	-389	97	0
663	0	0	-1028	75	1103	476	-1065	589	-281	-289	-209	-149	-409	67	0
664	0	0	-1199	89	1288	555	-1243	688	-362	-277	-195	-213	-405	-13	0
665	0	0	-1230	93	1323	568	-1276	708	-333	-337	-244	-228	-459	-62	0
666	0	0	-869	104	973	382	-921	538	-164	-273	-87	-83	-302	166	0
667	0	0	-398	131	529	133	-463	330	-89	-168	-147	-3	-339	195	0
668	0	0	-47	145	192	-49	-119	168	11	-151	-54	23	-226	201	0
669	0	0	181	166	-15	-173	98	75	-1	-104	-81	104	-186	232	0
670	0	0	300	174	-126	-237	213	24	23	-95	-79	153	-261	159	0
671	0	0	-112	192	304	-40	-208	248	-104	-89	-79	-46	-217	129	0
672	0	0	-443	199	642	122	-542	420	-174	-106	-162	-100	-382	42	0
673	0	0	-823	203	1026	310	-924	614	-259	-64	-126	-126	-382	-1	0
674	0	0	-1085	228	1313	428	-1199	770	-353	-21	-215	-246	-417	32	0
675	0	0	-1063	236	1299	413	-1181	767	-329	-25	-209	-211	-401	56	0
676	0	0	-751	236	987	257	-869	611	-182	40	-129	-87	-323	159	0
677	0	0	-368	252	620	58	-494	436	-110	19	-133	38	-244	91	0
678	0	0	36	261	225	-148	-94	243	50	-5	-100	50	-236	139	0
679	0	0	217	271	54	-244	81	162	-36	95	-36	128	-211	225	0
680	0	0	211	269	58	-240	76	163	62	15	-17	89	-304	205	0
681	0	0	-107	281	388	-87	-247	334	-48	1	-137	-38	-323	135	0
682	0	0	-506	285	791	110	-648	538	-170	31	-100	-122	-300	89	0
683	0	0	-929	291	1220	319	-1074	755	-263	-48	-157	-228	-477	95	0
684	0	0	-1164	298	1462	433	-1313	880	-382	89	-180	-207	-455	-7	0
685	0	0	-1181	289	1470	446	-1325	879	-347	89	-145	-219	-473	69	0
686	0	0	-972	285	1257	343	-1114	771	-209	60	-118	-71	-422	38	0
687	0	0	-505	292	797	106	-651	544	-79	110	-147	-129	-287	93	0
688	0	0	-163	281	444	-59	-303	362	-31	40	-60	64	-289	190	0
689	0	0	57	283	226	-170	-84	254	-21	40	-67	98	-259	151	0
690	0	0	95	275	180	-185	-42	227	9	11	-32	81	-254	184	0
691	0	0	-227	271	498	-22	-362	384	-65	-32	-114	-60	-308	161	0
692	0	0	-683	283	966	200	-824	624	-228	-71	-221	-192	-409	-3	0
693	0	0	-964	269	1233	347	-1098	751	-285	-79	-153	-197	-424	-7	0
694	0	0	-1329	261	1590	534	-1459	925	-430	-97	-261	-250	-463	5	0
695	0	0	-1232	240	1472	496	-1352	856	-339	-98	-244	-250	-417	13	0
696	0	0	-1020	225	1245	397	-1132	735	-248	-97	-141	-71	-356	75	0
697	0	0	-582	211	793	185	-687	502	-147	-153	-83	-32	-356	168	0
698	0	0	-216	197	413	9	-314	305	-19	-65	-93	52	-291	221	0
699	0	0	8	176	168	-92	-80	172	-1	-95	-87	36	-223	199	0
700	0	0	-75	151	226	-38	-150	188	-73	-170	-50	29	-316	108	0
701	0	0	-350	135	485	107	-417	310	-159	-131	-174	-48	-252	65	0
702	0	0	-813	108	921	352	-867	514	-289	-157	-219	-122	-444	87	0
703	0	0	-1112	77	1189	517	-1150	633	-285	-170	-155	-128	-457	48	0
704	0	0	-1430	54	1484	688	-1457	769	-378	-180	-143	-261	-485	32	0
705	0	0	-1441	31	1472	705	-1456	751	-420	-135	-219	-234	-459	-104	0
706	0	0	-1170	3	1173	583	-1171	588	-294	-161	-161	-124	-407	50	0
707	0	0	-736	-11	725	373	-730	357	-139	-112	-139	-114	-238	141	0
708	0	0	-371	-38	333	204	-352	147	-11	-65	-58	42	-337	248	0
709	0	0	-207	-62	145	134	-176	41	-13	-38	-73	-15	-244	180	0
710	0	0	-209	-93	116	151	-162	11	-56	-34	-128	11	-302	124	0
711	0	0	-544	-129	415	336	-479	143	-118	-170	-110	-73	-349	162	0
712	0	0	-977	-141	836	559	-906	347	-234	-128	-149	-178	-426	58	0
713	0	0	-1456	-159	1297	807	-1376	569	-316	-217	-217	-211	-519	3	0
714	0	0	-1751	-194	1557	972	-1654	681	-440	-197	-242	-263	-539	-19	0
715	0	0	-1613	-195	1418	904	-1515	611	-351	-190	-87	-248	-397	-42	0
716	0	0	-1442	-209	1233	825	-1337	512	-259	-155	-194	-197	-417	67	0
717	0	0	-943	-228	715	585	-829	243	-85	-75	-124	-32	-300	120	0
718	0	0	-692	-252	440	472	-566	94	-60	-108	-104	-34	-285	151	0
719	0	0	-407	-258	149	332	-278	-54	73	-137	-42	-3	-252	128	0
720	0	0	-490	-302	188	396	-339	-57	-60	-162	-62	-60	-232	131	0
721	0	0	-798	-325	473	561	-635	74	-234	-91	-104	-133	-351	23	0
722	0	0	-1117	-316	801	716	-959	242	-240	-95	-137	-164	-380	58	0
723	0	0	-1531	-323	1208	927	-1369	442	-250	-147	-228	-168	-440	-54	0
724	0	0	-1815	-351	1464	1083	-1639	556	-413	-244	-252	-325	-514	-91	0
725	0	0	-1782	-345	1437	1063	-1609	546	-388	-219	-122	-234	-469	-50	0
726	0	0	-1520	-364	1156	942	-1338	396	-170	-157	-143	-129	-356	50	0
727	0	0	-1114	-368	746	741	-930	189	-178	-128	-153	-52	-366	36	0
728	0	0	-670	-376	294	523	-482	-41	-34	-102	-85	93	-265	89	0
729	0	0	-471	-378	93	424	-282	-142	-32	-178	-58	-9	-273	133	0
730	0	0	-431	-399	32	415	-231	-183	-19	-149	-133	100	-304	157	0
731	0	0	-750	-395	355	572	-552	-20	-157	-201	-149	-176	-289	60	0
732	0	0	-1075	-391	684	733	-879	146	-232	-232	-162	-120	-407	15	0
733	0	0	-1562	-391	1171	976	-1366	390	-378	-318	-279	-174	-490	-19	0
734	0	0	-1724	-399	1325	1061	-1524	463	-353	-283	-292	-292	-500	-73	0
735	0	0	-1796	-415	1381	1105	-1588	483	-403	-310	-184	-226	-502	21	0
736	0	0	-1572	-399	1173	985	-1372	387	-296	-426	-137	-277	-415	-21	0
737	0	0	-1113	-405	708	759	-910	151	-135	-339	-141	-36	-380	110	0
738	0	0	-769	-401	368	585	-568	-16	-75	-388	-172	-9	-368	141	0
739	0	0	-525	-411	114	468	-319	-148	3	-329	-60	42	-312	147	0
740	0	0	-671	-419	252	545	-461	-83	-50	-434	-199	-27	-335	106	0
741	0	0	-924	-401	523	662	-723	61	-65	-397	-203	-40	-417	48	0
742	0	0	-1419	-405	1014	912	-1216	304	-261	-422	-252	-164	-463	-21	0
743	0	0	-1700	-403	1297	1051	-1498	447	-310	-471	-244	-201	-541	-71	0
744	0	0	-1984	-413	1571	1198	-1777	579	-374	-481	-271	-226	-485	-40	0
745	0	0	-1963	-417	1546	1190	-1754	564	-424	-582	-238	-271	-589	-85	0
746	0	0	-1682	-420	1262	1051	-1472	421	-281	-485	-170	-162	-448	65	0
747	0	0	-1357	-420	937	888	-1147	258	-271	-494	-291	-124	-411	9	0
748	0	0	-849	-417	432	633	-640	7	-40	-366	-128	-9	-261	194	0
749	0	0	-705	-405	300	555	-502	-52	3	-446	-172	11	-300	145	0
750	0	0	-662	-397	265	529	-463	-66	-112	-401	-161	-27	-318	83	0
751	0	0	-996	-407	589	701	-792	91	-244	-360	-232	-40	-409	89	0
752	0	0	-1433	-419	1014	926	-1223	297	-345	-494	-246	-215	-529	-11	0
753	0	0	-1602	-417	1185	1009	-1393	384	-310	-442	-248	-263	-485	-71	0
754	0	0	-1929	-403	1526	1166	-1727	561	-397	-407	-234	-339	-452	-87	0
755	0	0	-1801	-401	1400	1101	-1600	499	-358	-422	-225	-269	-512	-32	0
756	0	0	-1553	-393	1160	973	-1356	383	-277	-370	-267	-168	-440	21	0
757	0	0	-1175	-388	787	781	-981	199	-232	-312	-236	-58	-386	54	0
758	0	0	-691	-393	298	542	-494	-47	-60	-333	-164	-48	-366	73	0
759	0	0	-560	-382	178	471	-369	-102	-9	-327	-131	-9	-259	170	0
760	0	0	-503	-391	112	447	-307	-139	-139	-353	-131	-172	-384	120	0
761	0	0	-759	-397	362	578	-560	-17	-182	-318	-219	-89	-417	52	0
762	0	0	-1087	-391	696	739	-891	152	-240	-455	-254	-178	-521	-7	0
763	0	0	-1374	-393	981	883	-1177	294	-327	-459	-172	-242	-512	-15	0
764	0	0	-1580	-395	1185	987	-1382	395	-356	-545	-244	-287	-568	7	0
765	0	0	-1556	-391	1165	973	-1360	387	-327	-506	-258	-275	-486	-31	0
766	0	0	-1390	-395	995	892	-1192	300	-376	-580	-203	-306	-461	-5	0
767	0	0	-833	-378	455	605	-644	38	-149	-576	-159	-151	-397	87	0
768	0	0	-523	-374	149	448	-336	-112	-161	-686	-139	-126	-271	213	0
769	0	0	-250	-376	-126	313	-62	-251	-42	-725	-184	-34	-320	89	0
770	0	0	-336	-378	-42	357	-147	-210	-67	-776	-195	-54	-314	114	0
771	0	0	-564	-384	180	474	-372	-102	-147	-841	-174	-166	-364	65	0
772	0	0	-1004	-382	622	693	-813	120	-254	-911	-329	-174	-500	21	0
773	0	0	-1215	-362	853	788	-1034	245	-320	-888	-283	-263	-521	-3	0
774	0	0	-1487	-372	1115	929	-1301	371	-407	-929	-294	-356	-552	-118	0
775	0	0	-1464	-374	1090	919	-1277	358	-397	-931	-209	-382	-432	-17	0
776	0	0	-1246	-362	884	804	-1065	261	-376	-997	-310	-238	-473	-15	0
777	0	0	-775	-370	405	572	-590	17	-215	-871	-199	-188	-368	102	0
778	0	0	-334	-372	-38	353	-148	-205	-83	-789	-176	-112	-355	93	0
779	0	0	-176	-368	-192	272	8	-280	-46	-770	-209	34	-292	110	0
780	0	0	-151	-356	-205	253	27	-280	-157	-686	-194	-91	-329	157	0
781	0	0	-404	-364	40	384	-222	-162	-197	-739	-211	-133	-386	102	0
782	0	0	-762	-378	384	570	-573	3	-228	-818	-331	-166	-479	0	0
783	0	0	-1111	-374	737	742	-924	181	-279	-840	-323	-199	-492	-85	0
784	0	0	-1295	-372	923	833	-1109	275	-405	-863	-296	-279	-516	-23	0
785	0	0	-1308	-366	942	837	-1125	288	-389	-979	-261	-333	-516	95	0
786	0	0	-1035	-360	675	697	-855	157	-252	-1088	-335	-157	-438	-3	0
787	0	0	-627	-358	269	492	-448	-44	-192	-975	-252	-120	-341	170	0
788	0	0	-262	-351	-89	306	-86	-220	-44	-1026	-259	19	-322	133	0
789	0	0	-56	-360	-304	208	124	-332	15	-1164	-172	-23	-277	108	0
790	0	0	-54	-366	-312	210	129	-339	-46	-1229	-203	-50	-246	131	0
791	0	0	-377	-368	9	372	-193	-179	-176	-1354	-316	-114	-428	50	0
792	0	0	-703	-380	323	541	-513	-28	-318	-1404	-263	-217	-351	19	0
793	0	0	-1117	-378	739	747	-928	180	-335	-1484	-339	-244	-386	54	0
794	0	0	-1210	-374	836	792	-1023	231	-351	-1493	-345	-273	-517	-15	0
795	0	0	-1247	-388	859	817	-1053	235	-314	-1472	-347	-232	-388	-7	0
796	0	0	-1016	-370	646	693	-831	138	-273	-1616	-298	-170	-455	89	0
797	0	0	-616	-384	232	500	-424	-76	-201	-1596	-197	-116	-339	122	0
798	0	0	-233	-395	-162	314	-35	-278	-135	-1569	-238	-36	-314	147	0
799	0	0	46	-382	-428	168	237	-405	25	-1511	-192	81	-236	168	0
800	0	0	-107	-388	-281	247	87	-334	-83	-1627	-242	9	-364	186	0
801	0	0	-315	-380	-65	347	-125	-222	-145	-1676	-281	-120	-370	110	0
802	0	0	-626	-388	238	507	-432	-75	-223	-1645	-254	-141	-339	62	0
803	0	0	-1095	-401	694	748	-894	146	-356	-1773	-351	-275	-576	-7	0
804	0	0	-1199	-391	808	795	-1003	208	-298	-1732	-322	-209	-531	36	0
805	0	0	-1291	-389	902	840	-1096	256	-327	-1747	-376	-176	-500	58	0
806	0	0	-992	-403	589	697	-790	93	-252	-1649	-265	-194	-403	52	0
807	0	0	-657	-388	269	522	-463	-59	-213	-1660	-195	-116	-333	122	0
808	0	0	-212	-409	-197	310	-7	-303	-50	-1534	-230	-54	-240	170	0
809	0	0	-74	-415	-341	244	133	-378	-17	-1643	-166	-5	-248	155	0
810	0	0	-152	-413	-261	282	54	-337	-36	-1596	-221	-81	-323	133	0
811	0	0	-318	-407	-89	362	-114	-248	-93	-1509	-153	-108	-308	139	0
812	0	0	-804	-405	399	604	-601	-3	-308	-1553	-302	-221	-419	9	0
813	0	0	-1142	-415	727	778	-934	156	-372	-1617	-271	-259	-580	-21	0
814	0	0	-1312	-407	905	859	-1108	249	-300	-1503	-279	-265	-401	31	0
815	0	0	-1361	-409	952	885	-1156	271	-337	-1326	-254	-294	-438	-50	0
816	0	0	-1039	-417	622	728	-830	102	-232	-1039	-225	-147	-417	75	0
817	0	0	-709	-417	292	563	-500	-62	-180	-1129	-211	-126	-349	170	0
818	0	0	-249	-417	-168	333	-40	-292	-15	-1105	-145	3	-275	234	0
819	0	0	-155	-413	-258	284	51	-335	-23	-1132	-228	-15	-238	141	0
820	0	0	-157	-424	-267	290	55	-345	-56	-1247	-180	-31	-341	174	0
821	0	0	-463	-436	27	449	-245	-204	-89	-1237	-223	-65	-368	203	0
822	0	0	-816	-432	384	624	-600	-24	-269	-1284	-238	-178	-351	-5	0
823	0	0	-1137	-422	715	779	-926	146	-285	-1299	-310	-170	-457	0	0
824	0	0	-1374	-426	948	900	-1161	261	-411	-1338	-308	-254	-486	3	0
825	0	0	-1404	-436	968	920	-1186	266	-347	-1365	-364	-277	-455	-71	0
826	0	0	-1188	-436	752	812	-970	158	-250	-1336	-298	-188	-424	126	0
827	0	0	-736	-430	306	583	-521	-62	-124	-1293	-225	-83	-314	176	0
828	0	0	-477	-450	27	463	-252	-211	-98	-1323	-283	-36	-312	124	0
829	0	0	-155	-444	-289	299	67	-366	17	-1354	-135	3	-217	180	0
830	0	0	-243	-442	-199	342	-22	-320	-131	-1346	-221	-48	-353	166	0
831	0	0	-490	-434	56	462	-273	-189	-135	-1348	-203	-79	-310	137	0
832	0	0	-857	-448	409	652	-633	-19	-242	-1381	-273	-197	-325	50	0
833	0	0	-1203	-453	750	828	-976	148	-335	-1431	-269	-228	-455	-42	0
834	0	0	-1438	-459	979	948	-1208	260	-325	-1443	-277	-271	-457	36	0
835	0	0	-1427	-450	977	938	-1202	263	-347	-1433	-353	-215	-438	-31	0
836	0	0	-1154	-450	704	802	-929	127	-192	-1404	-242	-135	-424	83	0
837	0	0	-777	-440	337	608	-557	-51	-116	-1336	-269	-98	-391	116	0
838	0	0	-375	-442	-67	408	-154	-254	-15	-1249	-174	11	-267	176	0
839	0	0	-181	-442	-261	311	40	-351	-50	-1216	-289	-1	-250	114	0
840	0	0	-173	-452	-279	312	53	-365	-36	-1288	-168	-46	-304	143	0
841	0	0	-452	-452	0	452	-226	-226	-110	-1233	-184	-91	-312	164	0
842	0	0	-815	-453	362	634	-588	-45	-304	-1173	-298	-190	-370	54	0
843	0	0	-1182	-459	723	820	-952	132	-314	-1160	-337	-172	-477	69	0
844	0	0	-1401	-457	944	929	-1172	243	-345	-1142	-335	-261	-471	1	0
845	0	0	-1427	-452	975	939	-1201	261	-310	-1109	-246	-225	-424	69	0
846	0	0	-1200	-457	743	828	-971	143	-300	-1109	-277	-263	-389	7	0
847	0	0	-761	-453	308	607	-534	-72	-124	-971	-166	-9	-294	174	0
848	0	0	-409	-457	-48	433	-180	-252	-85	-921	-161	-29	-287	120	0
849	0	0	-182	-465	-283	323	50	-374	46	-900	-98	32	-230	221	0
850	0	0	-169	-483	-314	326	72	-398	-73	-867	-116	11	-360	236	0
851	0	0	-441	-475	-34	458	-203	-254	-157	-812	-207	-137	-355	149	0
852	0	0	-812	-463	349	637	-580	-57	-197	-810	-178	-151	-389	120	0
853	0	0	-1128	-463	665	795	-896	101	-289	-785	-230	-265	-467	40	0
854	0	0	-1301	-452	849	876	-1075	198	-213	-721	-217	-137	-469	77	0
855	0	0	-1427	-448	979	937	-1203	265	-388	-810	-296	-300	-372	-79	0
856	0	0	-1047	-448	599	747	-823	75	-159	-574	-215	-139	-314	110	0
857	0	0	-799	-452	347	625	-573	-52	-135	-614	-186	-64	-296	164	0
858	0	0	-363	-450	-87	406	-138	-268	-25	-552	-211	-25	-318	118	0
859	0	0	-219	-455	-236	337	8	-345	-21	-442	-186	29	-195	197	0
860	0	0	-227	-459	-232	343	2	-345	-5	-442	-178	-42	-298	182	0
861	0	0	-429	-461	-32	445	-198	-246	-58	-395	-186	0	-269	168	0
862	0	0	-965	-461	504	713	-734	21	-254	-527	-281	-223	-417	17	0
863	0	0	-1145	-465	680	805	-912	107	-300	-420	-277	-232	-415	-69	0
864	0	0	-1429	-450	979	939	-1204	264	-382	-517	-256	-294	-488	-17	0
865	0	0	-1425	-465	960	945	-1192	247	-287	-488	-254	-195	-459	32	0
866	0	0	-1175	-467	708	821	-941	120	-215	-419	-131	-116	-322	48	0
867	0	0	-831	-467	364	649	-597	-51	-147	-399	-236	-89	-355	58	0
868	0	0	-370	-461	-91	415	-139	-276	-15	-289	-87	52	-283	211	0
869	0	0	-258	-469	-211	363	-23	-340	-15	-296	-139	62	-186	135	0
870	0	0	-178	-465	-287	321	54	-376	-17	-310	-168	-3	-275	135	0
871	0	0	-529	-467	62	498	-295	-202	-120	-285	-188	-58	-300	178	0
872	0	0	-903	-459	444	681	-673	-7	-244	-341	-259	-147	-327	56	0
873	0	0	-1283	-475	808	879	-1045	166	-304	-407	-258	-176	-391	17	0
874	0	0	-1475	-467	1008	971	-1241	270	-291	-374	-232	-205	-424	71	0
875	0	0	-1487	-469	1018	978	-1252	274	-300	-378	-234	-207	-442	23	0
876	0	0	-1233	-452	781	842	-1007	164	-261	-341	-238	-135	-388	62	0
877	0	0	-767	-463	304	615	-535	-79	-67	-273	-201	17	-267	141	0
878	0	0	-456	-473	-17	464	-219	-245	-46	-217	-126	15	-161	203	0
879	0	0	-180	-465	-285	322	52	-375	-15	-164	-108	5	-261	170	0
880	0	0	-326	-471	-145	398	-90	-308	11	-291	-157	42	-300	256	0
881	0	0	-484	-463	21	473	-252	-221	-170	-316	-199	-102	-355	73	0
882	0	0	-913	-477	436	695	-674	-20	-159	-298	-195	-36	-360	13	0
883	0	0	-1268	-479	789	873	-1028	155	-333	-308	-302	-256	-407	-31	0
884	0	0	-1417	-479	938	948	-1177	229	-302	-230	-242	-252	-426	11	0
885	0	0	-1489	-467	1022	978	-1255	277	-353	-287	-244	-223	-403	27	0
886	0	0	-1146	-475	671	810	-908	98	-182	-65	-164	-93	-291	52	0
887	0	0	-899	-475	424	687	-661	-25	-147	-203	-162	-118	-333	81	0
888	0	0	-369	-469	-100	419	-134	-284	-69	-67	-85	1	-213	126	0
889	0	0	-289	-461	-172	375	-58	-316	48	-77	-54	-5	-133	170	0
890	0	0	-283	-473	-190	378	-46	-331	-71	-97	-147	-27	-273	91	0
891	0	0	-494	-469	25	481	-259	-222	-122	-98	-153	-31	-277	110	0
892	0	0	-913	-469	444	691	-678	-12	-225	-77	-188	-97	-329	91	0
893	0	0	-1340	-481	859	910	-1099	189	-322	-188	-230	-207	-424	-23	0
894	0	0	-1425	-481	944	953	-1184	231	-314	-129	-232	-228	-475	-21	0
895	0	0	-1516	-461	1055	988	-1285	297	-316	-188	-180	-182	-453	58	0
896	0	0	-1320	-465	855	892	-1087	195	-271	-248	-225	-153	-442	29	0
897	0	0	-852	-463	389	657	-620	-37	-102	-157	-149	-38	-302	164	0
898	0	0	-519	-477	42	498	-280	-217	-52	-131	-81	-44	-248	256	0
899	0	0	-272	-477	-205	374	-33	-341	64	-215	-122	71	-279	199	0
900	0	0	-352	-485	-133	418	-109	-309	15	-215	-151	0	-250	129	0
901	0	0	-508	-485	23	496	-265	-231	-110	-190	-153	15	-261	131	0
902	0	0	-967	-469	498	718	-732	14	-238	-279	-100	-197	-395	62	0
903	0	0	-1326	-479	847	902	-1086	184	-331	-275	-223	-275	-461	-29	0
904	0	0	-1537	-461	1076	999	-1306	307	-312	-310	-192	-277	-409	3	0
905	0	0	-1556	-457	1099	1006	-1327	321	-366	-362	-312	-234	-374	-50	0
906	0	0	-1256	-459	797	857	-1026	169	-207	-362	-166	-87	-407	46	0
907	0	0	-962	-477	485	719	-723	4	-141	-308	-184	-36	-240	135	0
908	0	0	-551	-486	65	518	-308	-210	-48	-388	-131	-34	-294	106	0
909	0	0	-299	-481	-182	390	-58	-331	58	-368	-65	69	-219	159	0
910	0	0	-364	-492	-128	428	-118	-310	-79	-380	-133	-11	-252	174	0
911	0	0	-638	-479	159	558	-398	-160	-135	-452	-207	-110	-339	50	0
912	0	0	-1073	-488	585	780	-829	48	-263	-457	-197	-108	-380	52	0
913	0	0	-1330	-479	851	904	-1090	186	-289	-488	-236	-172	-382	15	0
914	0	0	-1597	-457	1140	1027	-1368	341	-432	-523	-252	-246	-448	-97	0
915	0	0	-1549	-455	1094	1002	-1321	319	-337	-558	-271	-223	-420	-17	0
916	0	0	-1336	-475	861	905	-1098	193	-292	-545	-195	-145	-308	60	0
917	0	0	-892	-477	415	684	-653	-31	-104	-545	-81	-27	-327	129	0
918	0	0	-583	-481	102	532	-342	-189	-52	-523	-201	-11	-320	153	0
919	0	0	-289	-473	-184	381	-52	-328	13	-399	-102	56	-201	199	0
920	0	0	-421	-471	-50	446	-185	-260	-91	-603	-159	-75	-314	108	0
921	0	0	-510	-481	29	495	-269	-226	-149	-506	-118	-104	-252	147	0
922	0	0	-1011	-492	519	751	-765	13	-258	-576	-256	-143	-438	9	0
923	0	0	-1350	-485	865	917	-1107	190	-360	-587	-283	-261	-428	15	0
924	0	0	-1592	-481	1111	1036	-1351	315	-384	-547	-302	-226	-471	0	0
925	0	0	-1542	-477	1065	1009	-1303	294	-325	-558	-254	-281	-407	-46	0
926	0	0	-1279	-469	810	874	-1044	170	-236	-516	-209	-128	-422	65	0
927	0	0	-938	-477	461	707	-699	-8	-149	-523	-221	-67	-362	91	0
928	0	0	-542	-465	77	503	-309	-194	-31	-481	-108	-7	-287	192	0
929	0	0	-339	-459	-120	399	-109	-289	7	-475	-190	23	-269	126	0
930	0	0	-369	-477	-108	423	-130	-292	11	-444	-186	-23	-310	141	0
931	0	0	-647	-475	172	561	-409	-151	-166	-508	-172	-172	-417	40	0
932	0	0	-1023	-469	554	746	-788	42	-267	-405	-155	-217	-374	13	0
933	0	0	-1398	-469	929	933	-1163	230	-399	-438	-279	-230	-442	-15	0
934	0	0	-1526	-475	1051	1000	-1288	288	-294	-494	-246	-228	-521	-100	0
935	0	0	-1582	-481	1101	1031	-1341	310	-364	-388	-201	-225	-388	-44	0
936	0	0	-1338	-465	873	901	-1105	204	-256	-382	-256	-112	-420	48	0
937	0	0	-948	-465	483	706	-715	9	-120	-304	-147	-48	-347	129	0
938	0	0	-504	-475	29	489	-266	-223	-1	-335	-139	5	-345	104	0
939	0	0	-339	-465	-126	402	-106	-295	-36	-294	-133	44	-281	215	0
940	0	0	-339	-465	-126	402	-106	-295	-106	-370	-124	-38	-267	64	0
941	0	0	-593	-473	120	533	-356	-176	-42	-298	-149	-83	-304	114	0
942	0	0	-987	-477	510	732	-748	16	-269	-457	-219	-184	-442	29	0
943	0	0	-1262	-481	781	871	-1021	150	-258	-351	-240	-188	-380	3	0
944	0	0	-1621	-483	1138	1052	-1379	327	-419	-461	-201	-289	-531	3	0
945	0	0	-1524	-461	1063	992	-1293	301	-298	-500	-223	-217	-469	-62	0
946	0	0	-1334	-473	861	903	-1097	194	-205	-448	-174	-201	-368	52	0
947	0	0	-940	-473	467	706	-703	-3	-122	-444	-143	-110	-351	128	0
948	0	0	-536	-471	65	503	-300	-203	-81	-459	-151	-9	-347	98	0
949	0	0	-433	-465	-32	449	-200	-248	-32	-442	-118	36	-211	149	0
950	0	0	-369	-467	-98	418	-135	-282	-29	-508	-157	7	-335	122	0
951	0	0	-672	-475	197	573	-434	-139	-87	-558	-209	-75	-386	91	0
952	0	0	-950	-469	481	709	-715	6	-188	-626	-188	-93	-461	25	0
953	0	0	-1349	-471	878	910	-1113	203	-287	-630	-298	-207	-436	-11	0
954	0	0	-1551	-463	1088	1007	-1319	312	-368	-646	-281	-283	-492	-5	0
955	0	0	-1510	-475	1035	992	-1272	280	-292	-661	-271	-259	-483	-27	0
956	0	0	-1283	-475	808	879	-1045	166	-246	-711	-186	-170	-378	-17	0
957	0	0	-882	-463	419	672	-650	-22	-129	-713	-213	-85	-351	137	0
958	0	0	-458	-471	-13	464	-222	-242	-126	-589	-120	-65	-213	172	0
959	0	0	-310	-463	-153	386	-78	-308	23	-708	-203	-29	-304	118	0
960	0	0	-262	-457	-195	359	-33	-326	-27	-661	-157	-17	-234	151	0
961	0	0	-566	-479	87	522	-326	-196	-141	-727	-230	-50	-355	104	0
962	0	0	-926	-459	467	692	-696	4	-244	-686	-209	-199	-351	60	0
963	0	0	-1250	-465	785	857	-1017	160	-310	-628	-312	-203	-345	17	0
964	0	0	-1512	-477	1035	994	-1273	279	-422	-694	-353	-225	-452	-34	0
965	0	0	-1481	-475	1006	978	-1243	265	-366	-578	-279	-223	-419	15	0
966	0	0	-1345	-465	880	905	-1112	207	-314	-564	-306	-195	-405	79	0
967	0	0	-821	-459	362	640	-591	-48	-159	-512	-184	-77	-296	73	0
968	0	0	-490	-473	17	481	-253	-228	-29	-527	-110	-7	-242	131	0
969	0	0	-338	-475	-137	406	-100	-306	-91	-543	-108	-54	-337	73	0
970	0	0	-266	-481	-215	373	-25	-348	15	-415	-137	23	-314	217	0
971	0	0	-682	-467	215	574	-448	-126	-195	-483	-211	-135	-360	106	0
972	0	0	-930	-469	461	699	-695	-4	-273	-483	-155	-252	-411	3	0
973	0	0	-1273	-463	810	868	-1041	173	-384	-430	-118	-291	-397	15	0
974	0	0	-1558	-459	1099	1008	-1328	320	-422	-510	-242	-306	-457	-100	0
975	0	0	-1531	-461	1070	996	-1300	304	-405	-481	-217	-289	-455	-52	0
976	0	0	-1252	-469	783	860	-1017	157	-285	-395	-219	-124	-364	25	0
977	0	0	-866	-477	389	671	-627	-44	-120	-405	-213	-87	-294	114	0
978	0	0	-494	-469	25	481	-259	-222	-7	-388	-149	-19	-273	182	0
979	0	0	-285	-479	-194	382	-45	-336	-23	-442	-182	13	-294	75	0
980	0	0	-293	-469	-176	381	-58	-322	-71	-465	-147	-40	-223	199	0
981	0	0	-649	-471	178	560	-413	-146	-122	-628	-182	-108	-378	91	0
982	0	0	-926	-461	465	693	-695	2	-285	-560	-186	-190	-424	56	0
983	0	0	-1396	-467	929	931	-1162	231	-355	-640	-242	-230	-382	69	0
984	0	0	-1502	-459	1043	980	-1272	292	-368	-702	-291	-329	-481	-65	0
985	0	0	-1542	-446	1096	994	-1319	325	-267	-686	-230	-230	-459	5	0
986	0	0	-1386	-436	950	911	-1168	257	-298	-688	-320	-188	-409	5	0
987	0	0	-858	-428	430	643	-644	1	-170	-711	-190	-128	-298	69	0
988	0	0	-497	-422	75	459	-286	-173	-52	-766	-102	5	-265	126	0
989	0	0	-361	-407	-46	384	-157	-226	-54	-824	-135	-79	-246	135	0
990	0	0	-312	-395	-83	353	-114	-239	9	-756	-143	15	-238	135	0
991	0	0	-608	-389	219	498	-413	-85	-209	-814	-254	-108	-360	9	0
992	0	0	-965	-374	591	669	-778	108	-271	-874	-221	-178	-397	50	0
993	0	0	-1314	-366	948	840	-1131	291	-341	-886	-178	-261	-417	19	0
994	0	0	-1590	-370	1220	980	-1405	425	-358	-882	-312	-269	-446	-64	0
995	0	0	-1515	-384	1131	949	-1323	373	-393	-834	-287	-261	-479	-77	0
996	0	0	-1373	-378	995	875	-1184	308	-329	-884	-211	-209	-370	56	0
997	0	0	-895	-368	527	631	-711	79	-124	-867	-143	-31	-364	100	0
998	0	0	-586	-360	226	473	-406	-67	-62	-865	-190	-36	-397	180	0
999	0	0	-375	-372	3	373	-189	-184	-58	-822	-168	-42	-323	110	0
1000	0	0	-350	-337	13	343	-181	-162	-75	-766	-164	-27	-232	114	0
1001	0	0	-578	-322	256	450	-417	-33	-162	-828	-234	-102	-333	34	0
1002	0	0	-952	-316	636	634	-794	160	-230	-801	-225	-194	-403	79	0
1003	0	0	-1353	-312	1041	832	-1197	364	-384	-752	-242	-283	-469	-11	0
1004	0	0	-1509	-320	1189	914	-1349	434	-424	-818	-341	-283	-498	-77	0
1005	0	0	-1536	-322	1214	929	-1375	446	-362	-640	-292	-207	-419	-52	0
1006	0	0	-1345	-310	1035	827	-1190	362	-258	-715	-242	-95	-446	67	0
1007	0	0	-946	-322	624	634	-785	151	-223	-595	-273	-112	-380	64	0
1008	0	0	-517	-322	195	419	-356	-63	-48	-568	-199	65	-327	124	0
1009	0	0	-364	-339	25	351	-194	-157	-17	-490	-162	3	-225	168	0
1010	0	0	-360	-341	19	350	-189	-161	-42	-510	-131	-46	-281	93	0
1011	0	0	-602	-331	271	466	-436	-30	-145	-434	-190	-91	-300	54	0
1012	0	0	-1004	-333	671	668	-837	169	-300	-401	-259	-207	-417	-64	0
1013	0	0	-1326	-337	989	831	-1157	326	-304	-411	-184	-199	-452	-3	0
1014	0	0	-1555	-339	1216	947	-1385	438	-362	-455	-306	-325	-539	-122	0
1015	0	0	-1512	-339	1173	925	-1342	417	-323	-339	-197	-269	-364	-85	0
1016	0	0	-1272	-345	927	808	-1099	291	-232	-339	-226	-162	-351	0	0
1017	0	0	-887	-362	525	624	-706	81	-192	-205	-102	-153	-304	102	0
1018	0	0	-556	-370	186	463	-371	-92	-81	-211	-164	-36	-343	122	0
1019	0	0	-266	-380	-114	323	-76	-247	52	-194	-62	9	-265	223	0
1020	0	0	-406	-409	-3	407	-201	-206	-139	-232	-141	-65	-322	114	0
1021	0	0	-663	-413	250	538	-456	-81	-135	-226	-176	-114	-356	69	0
1022	0	0	-931	-415	516	673	-723	50	-238	-215	-141	-164	-440	91	0
1023	0	0	-1388	-430	958	909	-1173	264	-388	-252	-265	-219	-512	-77	0
1024	0	0	-1488	-453	1035	970	-1261	291	-368	-201	-194	-329	-420	-58	0
1025	0	0	-1605	-469	1136	1037	-1370	333	-345	-226	-248	-184	-488	38	0
1026	0	0	-1287	-488	799	887	-1043	155	-287	-209	-223	-168	-446	34	0
1027	0	0	-901	-496	405	698	-653	-45	-54	-151	-180	-48	-339	180	0
1028	0	0	-589	-498	91	543	-340	-203	-87	-277	-176	34	-308	131	0
1029	0	0	-333	-494	-161	413	-86	-327	-65	-271	-178	-5	-298	131	0
1030	0	0	-373	-502	-129	437	-122	-315	7	-327	-133	-7	-271	157	0
1031	0	0	-693	-490	203	591	-448	-143	-184	-314	-292	-95	-329	36	0
1032	0	0	-1002	-500	502	751	-752	1	-232	-300	-180	-145	-349	65	0
1033	0	0	-1390	-483	907	936	-1148	212	-386	-473	-238	-207	-516	-116	0
1034	0	0	-1586	-488	1098	1037	-1342	305	-349	-397	-209	-300	-457	-60	0
1035	0	0	-1613	-492	1121	1052	-1367	314	-417	-483	-226	-254	-457	-46	0
1036	0	0	-1315	-481	834	898	-1074	176	-291	-386	-192	-184	-395	-1	0
1037	0	0	-911	-475	436	693	-673	-19	-133	-405	-106	-129	-316	139	0
1038	0	0	-572	-485	87	528	-329	-199	-48	-450	-137	-65	-292	129	0
1039	0	0	-314	-490	-176	402	-69	-333	-9	-310	-122	7	-265	205	0
1040	0	0	-379	-485	-106	432	-136	-295	-52	-459	-201	-11	-310	116	0
1041	0	0	-596	-486	110	541	-353	-188	-122	-384	-234	-44	-341	98	0
1042	0	0	-994	-477	517	735	-755	20	-205	-395	-226	-236	-335	13	0
1043	0	0	-1374	-486	888	930	-1131	201	-362	-483	-281	-246	-486	-29	0
1044	0	0	-1584	-486	1098	1035	-1341	306	-405	-440	-318	-333	-481	-91	0
1045	0	0	-1572	-486	1086	1029	-1329	300	-294	-467	-250	-277	-444	-44	0
1046	0	0	-1349	-506	843	927	-1096	168	-281	-302	-230	-205	-370	31	0
1047	0	0	-893	-486	407	689	-650	-39	-145	-327	-147	-116	-298	65	0
1048	0	0	-561	-492	69	526	-315	-211	-36	-259	-124	-11	-217	143	0
1049	0	0	-314	-494	-180	404	-67	-337	-44	-304	-126	-5	-259	122	0
1050	0	0	-353	-498	-145	425	-104	-321	-36	-267	-194	5	-331	77	0
1051	0	0	-575	-490	85	532	-330	-202	-149	-273	-161	-116	-289	54	0
1052	0	0	-973	-494	479	733	-726	-7	-267	-250	-190	-188	-397	15	0
1053	0	0	-1295	-496	799	895	-1047	151	-306	-318	-244	-201	-440	-31	0
1054	0	0	-1524	-492	1032	1008	-1278	270	-343	-285	-294	-291	-442	-36	0
1055	0	0	-1551	-483	1068	1017	-1309	292	-331	-203	-252	-228	-430	-17	0
1056	0	0	-1313	-475	838	894	-1075	181	-291	-291	-250	-219	-411	-19	0
1057	0	0	-925	-473	452	699	-688	-10	-151	-244	-126	-71	-341	65	0
1058	0	0	-636	-483	153	559	-394	-165	-128	-258	-168	-29	-335	118	0
1059	0	0	-307	-471	-164	389	-71	-317	58	-174	-75	69	-246	106	0
1060	0	0	-322	-479	-157	400	-82	-318	-106	-195	-128	21	-298	157	0
1061	0	0	-546	-486	60	516	-303	-213	-89	-120	-131	-98	-331	153	0
1062	0	0	-965	-494	471	729	-718	-11	-291	-174	-162	-176	-386	17	0
1063	0	0	-1280	-514	766	897	-1023	126	-351	-159	-209	-194	-481	-58	0
1064	0	0	-1561	-539	1022	1050	-1291	241	-360	-100	-267	-217	-403	-110	0
1065	0	0	-1559	-549	1010	1054	-1284	230	-320	-155	-232	-258	-469	-42	0
1066	0	0	-1297	-582	715	939	-1006	66	-267	-64	-182	-192	-426	114	0
1067	0	0	-942	-632	310	787	-626	-161	-172	-120	-143	-13	-391	52	0
1068	0	0	-612	-679	-67	645	-272	-373	-42	-15	-161	-13	-252	155	0
1069	0	0	-413	-715	-302	564	-55	-508	-36	-42	-104	25	-226	106	0
1070	0	0	-419	-729	-310	574	-54	-519	-15	-50	-126	1	-263	108	0
1071	0	0	-763	-731	32	747	-397	-349	-81	-79	-186	-64	-289	67	0
1072	0	0	-1025	-657	368	841	-696	-144	-244	-91	-164	-217	-393	-36	0
1073	0	0	-1316	-601	715	958	-1015	57	-347	3	-217	-294	-351	-58	0
1074	0	0	-1456	-481	975	968	-1215	247	-388	-31	-298	-254	-428	-60	0
1075	0	0	-1369	-341	1028	855	-1198	343	-242	-7	-180	-176	-420	56	0
1076	0	0	-1082	-178	904	630	-993	363	-226	-89	-186	-145	-397	11	0
1077	0	0	-560	31	591	264	-575	311	-95	56	-170	-19	-308	162	0
1078	0	0	-89	279	368	-95	-228	323	-52	67	-124	9	-300	190	0
1079	0	0	237	537	300	-387	-31	418	-65	77	-110	52	-242	143	0
1080	0	0	384	830	446	-607	-31	638	-60	135	-164	-9	-211	106	0
1081	0	0	183	1156	973	-669	-395	1064	-128	65	-108	-147	-343	91	0
1082	0	0	23	1493	1470	-758	-723	1481	-226	126	-213	-178	-374	25	0
1083	0	0	-115	1823	1938	-854	-1026	1880	-209	128	-145	-141	-391	7	0
1084	0	0	-225	2141	2366	-958	-1295	2253	-380	102	-244	-294	-485	-21	0
1085	0	0	-25	2390	2415	-1182	-1220	2402	-228	87	-161	-195	-388	52	0
1086	0	0	239	2551	2312	-1395	-1036	2431	-228	135	-176	-135	-417	36	0
1087	0	0	730	2607	1877	-1668	-573	2242	-65	246	-77	-54	-277	168	0
1088	0	0	1063	2498	1435	-1780	-186	1966	-62	205	-75	25	-219	122	0
1089	0	0	1172	2231	1059	-1701	56	1645	-56	300	-64	23	-213	203	1
1090	0	0	884	1815	931	-1349	-23	1373	15	226	-54	29	-207	79	0
1091	0	0	347	1233	886	-790	-269	1059	-118	322	-182	-62	-300	116	0
1092	0	0	-247	717	964	-235	-605	840	-217	277	-192	-93	-347	-38	0
1093	0	0	-890	289	1179	300	-1034	734	-364	238	-180	-168	-436	19	0
1094	0	0	-1194	-1	1193	597	-1193	596	-403	337	-201	-230	-446	-64	0
1095	0	0	-1379	-215	1164	797	-1271	474	-337	362	-192	-197	-446	32	0
1096	0	0	-1213	-430	783	821	-998	176	-240	333	-128	-135	-337	50	0
1097	0	0	-920	-597	323	758	-621	-137	-174	355	-122	-91	-281	69	0
1098	0	0	-514	-647	-133	580	-190	-390	-44	426	-67	19	-252	137	0
1099	0	0	-384	-694	-310	539	-37	-502	17	519	-48	36	-232	353	0
1100	0	0	-337	-744	-407	540	35	-575	-38	481	-52	-1	-287	145	0
1101	0	0	-673	-752	-79	712	-297	-415	-75	467	-102	-36	-234	120	0
1102	0	0	-948	-768	180	858	-564	-294	-145	475	-159	-164	-316	83	0
1103	0	0	-1342	-770	572	1056	-957	-99	-234	566	-161	-168	-372	48	0
1104	0	0	-1497	-708	789	1102	-1143	40	-368	583	-236	-188	-397	-21	0
1105	0	0	-1452	-630	822	1041	-1137	96	-318	646	-186	-219	-374	0	0
1106	0	0	-1285	-574	711	929	-998	68	-277	638	-188	-161	-325	48	0
1107	0	0	-775	-510	265	642	-520	-122	-104	682	-58	7	-310	131	0
1108	0	0	-353	-457	-104	405	-124	-280	114	665	-60	81	-174	153	0
1109	0	0	-184	-401	-217	292	16	-309	15	659	-91	73	-172	157	0
1110	0	0	-192	-370	-178	281	-7	-274	31	700	-161	11	-211	155	0
1111	0	0	-434	-351	83	392	-258	-134	-58	750	-108	17	-211	174	0
1112	0	0	-818	-355	463	586	-640	54	-259	616	-223	-135	-378	-9	0
1113	0	0	-1091	-364	727	727	-909	181	-263	636	-114	-178	-419	27	0
1114	0	0	-1395	-358	1037	876	-1216	339	-312	574	-219	-178	-450	23	0
1115	0	0	-1328	-347	981	837	-1154	317	-312	655	-228	-209	-420	58	0
1116	0	0	-1095	-356	739	725	-917	191	-223	677	-161	-73	-312	133	0
1117	0	0	-746	-339	407	542	-576	34	-143	661	-174	-31	-263	69	0
1118	0	0	-332	-337	-5	334	-163	-171	9	739	-46	56	-149	155	0
1119	0	0	-155	-349	-194	252	19	-271	69	636	-50	71	-168	139	0
1120	0	0	-115	-345	-230	230	57	-287	44	677	-98	11	-201	195	0
1121	0	0	-383	-349	34	366	-208	-157	-7	680	-195	104	-271	124	0
1122	0	0	-765	-341	424	553	-594	41	-226	688	-186	-71	-364	36	0
1123	0	0	-1132	-339	793	735	-962	227	-304	702	-236	-143	-362	-89	0
1124	0	0	-1312	-329	983	820	-1147	327	-285	694	-176	-145	-364	-5	0
1125	0	0	-1343	-329	1014	836	-1178	342	-343	680	-145	-232	-397	7	0
1126	0	0	-1068	-308	760	688	-914	226	-157	710	-166	-34	-320	75	0
1127	0	0	-693	-300	393	496	-543	46	-190	793	-71	-29	-219	149	0
1128	0	0	-270	-291	-21	280	-124	-156	3	797	-50	139	-215	149	0
1129	0	0	-68	-302	-234	185	83	-268	42	822	36	149	-174	238	0
1130	0	0	-235	-302	-67	268	-84	-184	-118	820	-83	-36	-259	98	0
1131	0	0	-368	-287	81	327	-224	-103	-71	888	-108	15	-285	162	0
1132	0	0	-827	-308	519	567	-673	105	-192	882	-153	-73	-335	40	0
1133	0	0	-1101	-302	799	701	-950	248	-329	789	-170	-180	-386	-31	0
1134	0	0	-1328	-312	1016	820	-1172	352	-337	826	-112	-133	-444	13	0
1135	0	0	-1373	-310	1063	841	-1218	376	-360	861	-203	-141	-434	5	0
1136	0	0	-1088	-285	803	686	-945	259	-244	812	-89	-124	-335	75	0
1137	0	0	-680	-281	399	480	-539	59	-122	869	-23	5	-230	98	0
1138	0	0	-280	-275	5	277	-142	-135	-71	890	-87	87	-265	186	0
1139	0	0	-91	-259	-168	175	38	-213	-5	900	-89	29	-209	100	0
1140	0	0	-96	-258	-162	177	33	-210	1	830	-145	56	-151	147	0
1141	0	0	-343	-250	93	296	-218	-78	-110	692	-102	-40	-314	95	0
1142	0	0	-669	-256	413	462	-541	78	-126	760	-116	-114	-347	48	0
1143	0	0	-1035	-263	772	649	-903	254	-242	545	-166	-190	-420	31	0
1144	0	0	-1270	-246	1024	758	-1147	389	-292	556	-139	-164	-391	23	0
1145	0	0	-1304	-236	1068	770	-1186	416	-287	533	-186	-240	-399	29	0
1146	0	0	-986	-240	746	613	-866	253	-197	560	-120	-100	-345	58	0
1147	0	0	-713	-252	461	482	-587	104	-120	409	-164	-64	-316	69	0
1148	0	0	-257	-242	15	249	-136	-113	-15	450	-64	93	-221	197	0
1149	0	0	-71	-232	-161	151	45	-196	21	254	-71	-17	-271	149	0
1150	0	0	-74	-217	-143	145	34	-180	19	294	-32	64	-219	161	0
1151	0	0	-368	-223	145	295	-256	-39	-188	263	-112	-91	-388	71	0
1152	0	0	-678	-211	467	444	-572	128	-157	258	-79	-149	-263	9	0
1153	0	0	-1087	-207	880	647	-983	336	-294	230	-128	-114	-395	3	0
1154	0	0	-1267	-195	1072	731	-1169	438	-356	157	-215	-228	-440	-62	0
1155	0	0	-1243	-182	1061	712	-1152	439	-298	232	-87	-213	-386	52	0
1156	0	0	-1123	-159	964	641	-1043	402	-341	176	-236	-186	-327	11	0
1157	0	0	-589	-170	419	379	-504	124	-81	312	-58	-21	-226	64	0
1158	0	0	-354	-170	184	262	-269	7	-32	219	-112	17	-248	110	0
1159	0	0	-72	-159	-87	115	7	-123	0	261	-98	27	-201	126	0
1160	0	0	-101	-145	-44	123	-28	-94	9	246	-83	48	-168	184	0
1161	0	0	-331	-143	188	237	-259	22	-124	209	-217	-97	-368	42	0
1162	0	0	-591	-139	452	365	-521	156	-97	228	-166	-64	-254	79	0
1163	0	0	-1045	-147	898	596	-971	375	-294	194	-223	-182	-395	-81	0
1164	0	0	-1312	-141	1171	726	-1241	515	-351	129	-238	-234	-450	-21	0
1165	0	0	-1213	-139	1074	676	-1143	467	-236	238	-143	-112	-337	-21	0
1166	0	0	-1049	-126	923	587	-986	398	-291	199	-157	-124	-358	50	0
1167	0	0	-587	-102	485	344	-536	191	-36	225	-180	13	-184	46	0
1168	0	0	-246	-87	159	166	-202	36	13	174	-79	97	-186	114	0
1169	0	0	22	-73	-95	25	58	-84	19	281	-110	69	-180	180	0
1170	0	0	-22	-93	-71	57	24	-82	50	325	-104	54	-137	166	0
1171	0	0	-331	-62	269	196	-300	103	-159	201	-182	-19	-250	77	0
1172	0	0	-600	-42	558	321	-579	258	-149	238	-126	-77	-304	69	0
1173	0	0	-915	-46	869	480	-892	411	-263	285	-273	-95	-298	-48	0
1174	0	0	-1166	-32	1134	599	-1150	551	-281	281	-308	-194	-455	48	0
1175	0	0	-1074	-17	1057	545	-1065	520	-285	360	-192	-153	-320	91	0
1176	0	0	-894	0	894	447	-894	447	-246	339	-195	-54	-308	108	0
1177	0	0	-483	19	502	232	-492	260	-110	403	-207	-3	-238	38	0
1178	0	0	-25	31	56	-3	-40	43	60	465	-48	65	-97	184	0
1179	0	0	79	31	-48	-55	63	-8	-36	510	-21	54	-120	211	0
1180	0	0	106	52	-54	-79	80	-1	-65	459	-106	32	-184	60	0
1181	0	0	-95	67	162	14	-128	114	-25	436	-48	65	-240	166	0
1182	0	0	-571	69	640	251	-605	354	-223	308	-176	-112	-341	-36	0
1183	0	0	-819	71	890	374	-854	480	-197	488	-139	-149	-312	118	0
1184	0	0	-1084	91	1175	496	-1129	633	-318	409	-250	-267	-397	-58	0
1185	0	0	-1021	108	1129	456	-1075	618	-312	539	-178	-201	-279	25	0
1186	0	0	-799	128	927	335	-863	527	-162	479	-157	-93	-265	85	0
1187	0	0	-431	143	574	144	-502	358	-126	512	-131	-65	-256	58	0
1188	0	0	-84	164	248	-40	-166	206	9	510	-44	17	-172	219	0
1189	0	0	203	174	-29	-188	116	72	58	488	-38	58	-254	145	0
1190	0	0	151	182	31	-166	60	106	25	535	5	46	-172	271	0
1191	0	0	-148	205	353	-28	-250	279	-149	471	-139	-69	-275	15	0
1192	0	0	-504	215	719	144	-611	467	-182	504	-155	-147	-269	85	0
1193	0	0	-862	228	1090	317	-976	659	-279	432	-230	-153	-413	-34	0
1194	0	0	-1079	240	1319	419	-1199	779	-335	436	-223	-203	-440	-62	0
1195	0	0	-1117	252	1369	432	-1243	810	-333	358	-209	-277	-393	13	0
1196	0	0	-859	258	1117	300	-988	687	-228	320	-141	-182	-386	64	0
1197	0	0	-425	273	698	76	-561	485	-120	343	-89	9	-259	162	0
1198	0	0	-21	283	304	-131	-162	293	-13	331	-85	-32	-176	83	0
1199	0	0	97	308	211	-202	-57	259	-15	323	-114	141	-194	95	0
1200	0	0	139	296	157	-217	-9	226	-27	343	-93	62	-232	93	0
1201	0	0	-87	308	395	-110	-241	351	-58	358	-118	-60	-205	95	0
1202	0	0	-512	312	824	100	-668	568	-256	223	-205	-184	-281	5	0
1203	0	0	-725	316	1041	204	-883	678	-232	203	-182	-129	-426	-21	0
1204	0	0	-1053	314	1367	369	-1210	840	-356	137	-269	-294	-366	-44	0
1205	0	0	-1001	318	1319	341	-1160	818	-312	195	-234	-209	-349	-25	0
1206	0	0	-759	327	1086	216	-922	706	-254	240	-172	-69	-316	147	0
1207	0	0	-402	335	737	33	-569	536	-155	176	-242	-19	-225	75	0
1208	0	0	78	341	263	-209	-92	302	-15	223	-46	52	-238	164	0
1209	0	0	182	329	147	-255	17	238	9	178	-83	151	-162	197	0
1210	0	0	223	325	102	-274	60	213	58	116	-122	38	-259	164	0
1211	0	0	-41	325	366	-142	-203	345	-40	164	-126	-44	-258	73	0
1212	0	0	-452	329	781	61	-616	555	-172	56	-141	-95	-300	95	0
1213	0	0	-783	320	1103	231	-943	711	-298	174	-228	-197	-378	-29	0
1214	0	0	-954	322	1276	316	-1115	799	-298	155	-201	-149	-370	5	0
1215	0	0	-1020	310	1330	355	-1175	820	-244	178	-188	-199	-407	42	0
1216	0	0	-765	296	1061	234	-913	678	-131	215	-133	-116	-306	-19	0
1217	0	0	-430	283	713	73	-571	498	-122	310	-131	0	-234	104	0
1218	0	0	-112	258	370	-73	-241	314	-40	197	-69	1	-281	110	0
1219	0	0	190	246	56	-218	67	151	40	389	-34	166	-186	139	0
1220	0	0	41	207	166	-124	-62	186	-44	351	-157	-58	-221	116	0
1221	0	0	-140	197	337	-28	-238	267	-98	405	-129	-65	-256	122	0
1222	0	0	-473	188	661	142	-567	424	-153	302	-137	-118	-331	31	0
1223	0	0	-916	151	1067	382	-991	609	-267	275	-190	-199	-269	-52	0
1224	0	0	-1136	126	1262	505	-1199	694	-405	265	-221	-279	-436	-56	0
1225	0	0	-1079	104	1183	487	-1131	643	-234	271	-194	-126	-343	-3	0
1226	0	0	-877	67	944	405	-910	505	-143	192	-114	-75	-388	153	0
1227	0	0	-512	52	564	230	-538	308	-95	236	-161	19	-308	69	0
1228	0	0	-143	27	170	58	-156	98	13	240	-42	54	-226	194	0
1229	0	0	-3	-3	0	3	-1	-1	-38	195	-137	65	-217	135	0
1230	0	0	-29	-36	-7	32	-11	-21	-73	223	-116	38	-242	157	0
1231	0	0	-385	-69	316	227	-350	123	-120	194	-232	-67	-256	3	0
1232	0	0	-691	-75	616	383	-653	270	-230	131	-225	-97	-376	62	0
1233	0	0	-1017	-102	915	559	-966	406	-312	71	-197	-164	-389	-87	0
1234	0	0	-1229	-108	1121	668	-1175	506	-304	19	-232	-232	-378	-21	0
1235	0	0	-1281	-139	1142	710	-1211	501	-296	0	-225	-226	-389	-34	0
1236	0	0	-956	-159	797	557	-876	319	-242	3	-149	-174	-341	54	0
1237	0	0	-606	-176	430	391	-518	127	-172	50	-122	-83	-195	85	0
1238	0	0	-333	-219	114	276	-223	-52	-52	-40	-157	-23	-292	194	0
1239	0	0	-31	-201	-170	116	69	-185	34	13	-79	23	-161	230	0
1240	0	0	-151	-261	-110	206	-20	-185	-93	-91	-137	-11	-256	106	0
1241	0	0	-373	-267	106	320	-239	-80	-110	-133	-228	-52	-291	52	0
1242	0	0	-740	-281	459	510	-599	89	-133	-244	-153	-137	-388	58	0
1243	0	0	-1165	-275	890	720	-1027	307	-335	-226	-248	-221	-426	-3	0
1244	0	0	-1312	-300	1012	806	-1162	356	-312	-213	-283	-291	-419	-89	0
1245	0	0	-1332	-314	1018	823	-1175	352	-310	-133	-207	-221	-349	42	0
1246	0	0	-1115	-316	799	715	-957	241	-215	-213	-194	-162	-327	38	0
1247	0	0	-701	-331	370	516	-535	19	-168	-122	-122	-164	-312	159	0
1248	0	0	-414	-337	77	375	-245	-130	-15	-234	-199	3	-252	93	0
1249	0	0	-95	-335	-240	215	72	-287	21	-236	-77	-46	-162	116	0
1250	0	0	-190	-358	-168	274	-11	-263	3	-155	-120	44	-226	205	0
1251	0	0	-490	-378	112	434	-301	-133	-147	-213	-291	-172	-238	-3	0
1252	0	0	-770	-384	386	577	-578	1	-153	-207	-221	-141	-285	-3	0
1253	0	0	-1214	-388	826	801	-1020	219	-345	-279	-256	-269	-391	60	0
1254	0	0	-1384	-389	995	886	-1189	303	-380	-279	-230	-273	-403	-44	0
1255	0	0	-1303	-372	931	837	-1117	279	-211	-230	-170	-159	-333	48	0
1256	0	0	-1202	-395	807	798	-1004	206	-345	-162	-240	-174	-442	54	0
1257	0	0	-769	-395	374	582	-571	-10	-87	-244	-153	-65	-300	81	0
1258	0	0	-366	-389	-23	377	-171	-206	-29	-176	-129	27	-180	137	0
1259	0	0	-187	-386	-199	286	6	-292	1	-79	-184	44	-168	174	0
1260	0	0	-175	-382	-207	278	16	-294	-36	-108	-182	-15	-283	122	0
1261	0	0	-433	-397	36	415	-234	-180	-31	-98	-166	7	-230	159	0
1262	0	0	-849	-407	442	628	-645	17	-230	-223	-292	-186	-415	-36	0
1263	0	0	-1126	-405	721	765	-923	158	-265	-124	-271	-139	-372	21	0
1264	0	0	-1353	-399	954	876	-1153	277	-339	-120	-254	-242	-393	-34	0
1265	0	0	-1378	-407	971	892	-1174	282	-298	-186	-242	-250	-388	-29	0
1266	0	0	-1103	-413	690	758	-896	138	-256	-153	-162	-124	-285	104	0
1267	0	0	-744	-386	358	565	-551	-14	-77	-145	-186	-46	-250	106	0
1268	0	0	-355	-391	-36	373	-159	-213	-31	-104	-141	-34	-209	157	0
1269	0	0	-140	-399	-259	269	59	-329	-23	-110	-62	97	-252	135	0
1270	0	0	-247	-413	-166	330	-40	-289	-58	-174	-139	-13	-246	118	0
1271	0	0	-472	-401	71	436	-271	-165	-102	-166	-221	-65	-283	106	0
1272	0	0	-820	-403	417	611	-618	7	-131	-203	-199	-178	-269	-13	0
1273	0	0	-1192	-395	797	793	-994	201	-252	-205	-258	-155	-386	-40	0
1274	0	0	-1378	-403	975	890	-1176	286	-318	-143	-226	-228	-420	-50	0
1275	0	0	-1370	-399	971	884	-1170	286	-331	-71	-242	-211	-308	11	0
1276	0	0	-1191	-388	803	789	-997	207	-238	-118	-254	-166	-320	79	0
1277	0	0	-765	-393	372	579	-568	-10	-93	-129	-168	-54	-238	155	0
1278	0	0	-393	-380	13	386	-203	-183	-34	-58	-102	0	-201	147	0
1279	0	0	-190	-389	-199	289	4	-294	-11	-89	-188	21	-197	128	0
1280	0	0	-187	-386	-199	286	6	-292	-13	-75	-106	48	-207	172	0
1281	0	0	-420	-384	36	402	-228	-174	-112	-87	-242	-36	-265	-1	0
1282	0	0	-752	-378	374	565	-563	-2	-118	-85	-126	-97	-289	122	0
1283	0	0	-1130	-380	750	755	-940	185	-296	-98	-166	-258	-362	9	0
1284	0	0	-1318	-378	940	848	-1129	281	-323	-137	-219	-190	-347	9	0
1285	0	0	-1361	-366	995	863	-1178	314	-302	-139	-234	-232	-417	44	0
1286	0	0	-1004	-370	634	687	-819	132	-182	-48	-164	-77	-261	54	0
1287	0	0	-795	-380	415	587	-605	17	-170	-116	-149	7	-291	81	0
1288	0	0	-349	-391	-42	370	-153	-216	-32	-85	-164	-5	-256	145	0
1289	0	0	-91	-376	-285	233	97	-330	29	-15	-114	44	-194	128	0
1290	0	0	-192	-378	-186	285	-3	-282	-23	-170	-129	15	-226	161	0
1291	0	0	-422	-374	48	398	-235	-163	-87	-120	-174	32	-281	166	0
1292	0	0	-798	-356	442	577	-620	43	-221	-162	-256	-102	-312	-58	0
1293	0	0	-1173	-372	801	772	-987	214	-339	-246	-228	-215	-403	-40	0
1294	0	0	-1349	-374	975	861	-1162	300	-318	-306	-244	-256	-430	-77	0
1295	0	0	-1303	-372	931	837	-1117	279	-312	-108	-279	-194	-374	-3	0
1296	0	0	-1208	-374	834	791	-1021	230	-296	-258	-244	-139	-438	102	0
1297	0	0	-715	-353	362	534	-538	4	-141	-145	-180	9	-230	120	0
1298	0	0	-343	-358	-15	350	-164	-186	5	-151	-166	141	-232	161	0
1299	0	0	-157	-362	-205	259	24	-283	25	-180	-135	36	-226	153	0
1300	0	0	-208	-374	-166	291	-21	-270	-11	-238	-155	-62	-199	126	0
1301	0	0	-424	-372	52	398	-238	-160	-98	-271	-162	-19	-337	93	0
1302	0	0	-782	-360	422	571	-602	31	-259	-277	-236	-95	-351	-29	0
1303	0	0	-1116	-370	746	743	-931	188	-302	-269	-238	-164	-386	-3	0
1304	0	0	-1310	-370	940	840	-1125	285	-360	-263	-232	-225	-372	-32	0
1305	0	0	-1332	-376	956	854	-1144	290	-219	-370	-254	-170	-380	-52	0
1306	0	0	-1144	-376	768	760	-956	196	-184	-366	-207	-81	-306	77	0
1307	0	0	-744	-376	368	560	-556	-4	-137	-341	-195	-48	-277	11	0
1308	0	0	-362	-353	9	357	-185	-172	-7	-283	-147	42	-201	192	0
1309	0	0	-214	-353	-139	283	-37	-246	-25	-339	-124	7	-199	83	0
1310	0	0	-138	-364	-226	251	44	-295	21	-215	-100	32	-194	176	0
1311	0	0	-476	-393	83	434	-279	-155	-54	-225	-246	5	-331	122	0
1312	0	0	-771	-380	391	575	-581	5	-219	-318	-219	-129	-343	23	0
1313	0	0	-1087	-376	711	731	-899	167	-176	-261	-215	-89	-343	67	0
1314	0	0	-1352	-386	966	869	-1159	290	-341	-343	-238	-294	-386	-73	0
1315	0	0	-1372	-389	983	880	-1177	297	-304	-215	-234	-176	-298	3	0
1316	0	0	-1124	-376	748	750	-936	186	-221	-248	-246	-141	-399	-15	0
1317	0	0	-744	-358	386	551	-565	14	-67	-124	-192	38	-211	149	0
1318	0	0	-349	-366	-17	357	-166	-191	-11	-131	-164	-38	-188	143	0
1319	0	0	-130	-374	-244	252	57	-309	48	-112	-102	93	-143	137	0
1320	0	0	-186	-378	-192	282	3	-285	-11	-137	-133	79	-298	207	0
1321	0	0	-401	-384	17	392	-209	-183	-120	-155	-83	-13	-258	71	0
1322	0	0	-784	-391	393	587	-588	1	-205	-161	-159	-93	-273	100	0
1323	0	0	-1104	-389	715	746	-909	163	-285	-180	-265	-145	-415	-75	0
1324	0	0	-1297	-384	913	840	-1105	264	-217	-184	-267	-228	-364	-3	0
1325	0	0	-1396	-388	1008	892	-1202	310	-289	-225	-209	-223	-395	19	0
1326	0	0	-1033	-389	644	711	-838	127	-219	-108	-143	-85	-275	69	0
1327	0	0	-699	-391	308	545	-503	-41	-83	-48	-184	1	-258	161	0
1328	0	0	-326	-391	-65	358	-130	-228	-3	-106	-128	62	-151	180	0
1329	0	0	-89	-403	-314	246	112	-358	67	-122	-73	112	-184	207	0
1330	0	0	-107	-405	-298	256	95	-351	71	-54	-97	141	-131	166	0
1331	0	0	-463	-409	54	436	-258	-177	-126	-174	-168	-83	-252	89	0
1332	0	0	-694	-405	289	549	-491	-58	-141	-194	-155	-62	-316	44	0
1333	0	0	-1163	-407	756	785	-959	174	-318	-219	-176	-157	-376	-15	0
1334	0	0	-1326	-419	907	872	-1116	244	-259	-228	-223	-192	-314	-27	0
1335	0	0	-1381	-417	964	899	-1172	273	-331	-194	-277	-232	-364	-65	0
1336	0	0	-1060	-409	651	734	-855	121	-188	-97	-199	-44	-279	65	0
1337	0	0	-725	-415	310	570	-517	-52	-104	-162	-166	-36	-291	112	0
1338	0	0	-334	-417	-83	375	-125	-250	5	-58	-162	32	-182	143	0
1339	0	0	-130	-403	-273	266	71	-338	-40	-58	-162	13	-275	83	0
1340	0	0	-149	-420	-271	284	61	-345	-11	-7	-75	116	-129	149	0
1341	0	0	-431	-420	11	425	-221	-204	-139	-195	-244	-83	-269	89	0
1342	0	0	-775	-434	341	604	-558	-46	-176	-147	-135	-133	-339	106	0
1343	0	0	-1232	-420	812	826	-1022	196	-242	-199	-265	-192	-389	0	0
1344	0	0	-1314	-426	888	870	-1101	231	-335	-137	-236	-294	-358	-58	0
1345	0	0	-1398	-434	964	916	-1181	265	-246	-135	-211	-155	-322	27	0
1346	0	0	-1106	-426	680	766	-893	127	-230	-139	-143	-141	-300	-31	0
1347	0	0	-700	-442	258	571	-479	-92	-77	-73	-108	-52	-263	124	0
1348	0	0	-367	-438	-71	402	-148	-254	5	9	-104	62	-139	162	0
1349	0	0	-169	-436	-267	302	49	-351	-31	-17	-116	-21	-164	190	0
1350	0	0	-91	-426	-335	258	122	-380	40	5	-180	75	-168	170	0
1351	0	0	-455	-440	15	447	-235	-212	-112	-1	-153	27	-213	133	0
1352	0	0	-777	-442	335	609	-556	-53	-188	-114	-190	-110	-306	93	0
1353	0	0	-1141	-422	719	781	-930	148	-283	-128	-190	-149	-345	36	0
1354	0	0	-1382	-444	938	913	-1160	247	-345	-87	-199	-275	-409	7	0
1355	0	0	-1448	-436	1012	942	-1230	288	-355	-52	-221	-236	-380	73	0
1356	0	0	-1144	-448	696	796	-920	124	-248	-58	-151	-178	-323	-46	0
1357	0	0	-738	-446	292	592	-515	-77	-38	89	-89	93	-164	164	0
1358	0	0	-416	-452	-36	434	-190	-244	-36	5	-106	69	-139	145	0
1359	0	0	-188	-461	-273	324	42	-367	46	149	-75	64	-126	180	0
1360	0	0	-170	-453	-283	311	56	-368	-44	139	-162	85	-207	153	0
1361	0	0	-421	-457	-36	439	-192	-246	-98	211	-71	-71	-114	164	0
1362	0	0	-905	-463	442	684	-673	-10	-240	27	-209	-159	-339	-56	0
1363	0	0	-1110	-457	653	783	-881	98	-219	131	-168	-73	-318	67	0
1364	0	0	-1355	-459	896	907	-1125	218	-370	100	-256	-221	-360	9	0
1365	0	0	-1347	-457	890	902	-1118	216	-263	147	-172	-182	-314	46	0
1366	0	0	-1130	-457	673	793	-901	108	-129	85	-153	-69	-267	38	0
1367	0	0	-773	-442	331	607	-552	-55	-108	95	-131	-7	-258	40	0
1368	0	0	-415	-446	-31	430	-192	-238	-73	126	-116	40	-242	139	0
1369	0	0	-140	-446	-306	293	83	-376	46	232	-42	42	-166	238	0
1370	0	0	-242	-455	-213	348	-14	-334	-58	133	-135	-5	-225	133	0
1371	0	0	-401	-457	-56	429	-172	-256	-60	182	-137	-32	-211	100	0
1372	0	0	-750	-463	287	606	-518	-88	-225	215	-149	-46	-304	106	0
1373	0	0	-1154	-452	702	803	-928	125	-322	141	-211	-184	-382	-71	0
1374	0	0	-1328	-467	861	897	-1094	197	-345	197	-244	-225	-366	-3	0
1375	0	0	-1386	-467	919	926	-1152	226	-289	209	-164	-153	-322	9	0
1376	0	0	-1124	-453	671	788	-897	109	-238	149	-122	-159	-333	5	0
1377	0	0	-738	-467	271	602	-504	-98	-97	192	-124	-23	-236	180	0
1378	0	0	-359	-475	-116	417	-121	-295	31	226	-131	31	-192	118	0
1379	0	0	-175	-471	-296	323	60	-383	25	240	-13	91	-98	174	0
1380	0	0	-182	-471	-289	326	53	-380	3	265	-95	67	-207	116	0
1381	0	0	-415	-469	-54	442	-180	-261	-65	236	-46	3	-205	106	0
1382	0	0	-899	-475	424	687	-661	-25	-242	197	-252	-155	-292	7	0
1383	0	0	-1116	-469	647	792	-881	89	-244	184	-151	-201	-351	-13	0
1384	0	0	-1380	-455	925	917	-1152	235	-294	75	-184	-213	-393	38	0
1385	0	0	-1355	-463	892	909	-1123	214	-283	104	-174	-230	-335	-67	0
1386	0	0	-1095	-461	634	778	-864	86	-188	188	-122	-135	-211	81	0
1387	0	0	-777	-473	304	625	-540	-84	-135	145	-77	1	-211	131	0
1388	0	0	-355	-477	-122	416	-116	-299	15	133	-102	52	-195	205	0
1389	0	0	-225	-475	-250	350	12	-362	36	164	-97	89	-168	195	0
1390	0	0	-150	-473	-323	311	86	-398	-46	137	-104	52	-180	100	0
1391	0	0	-515	-473	42	494	-278	-215	-50	77	-141	-17	-225	116	0
1392	0	0	-845	-467	378	656	-611	-44	-180	15	-205	-108	-287	0	0
1393	0	0	-1145	-490	655	817	-900	82	-215	87	-153	-139	-289	3	0
1394	0	0	-1469	-486	983	977	-1226	248	-289	31	-226	-213	-362	23	0
1395	0	0	-1402	-471	931	936	-1166	230	-351	69	-242	-285	-395	-38	0
1396	0	0	-1141	-461	680	801	-910	109	-166	75	-126	7	-267	104	0
1397	0	0	-808	-486	322	647	-565	-82	-116	19	-174	9	-215	89	0
1398	0	0	-337	-490	-153	413	-92	-321	44	40	-81	34	-164	159	0
1399	0	0	-231	-479	-248	355	8	-363	77	27	-87	77	-124	226	0
1400	0	0	-150	-485	-335	317	92	-410	64	56	-56	38	-151	95	0
1401	0	0	-483	-498	-15	490	-234	-256	-128	69	-244	-21	-217	95	0
1402	0	0	-773	-492	281	632	-527	-105	-93	97	-112	-21	-254	42	0
1403	0	0	-1227	-498	729	862	-978	115	-263	-5	-258	-228	-388	-21	0
1404	0	0	-1380	-490	890	935	-1135	200	-314	27	-232	-199	-356	-48	0
1405	0	0	-1388	-481	907	934	-1147	213	-258	64	-197	-155	-318	52	0
1406	0	0	-1132	-469	663	800	-897	97	-261	93	-176	-139	-258	31	0
1407	0	0	-781	-477	304	629	-542	-86	-118	114	-83	9	-226	58	0
1408	0	0	-367	-469	-102	418	-132	-285	31	64	-122	89	-265	93	0
1409	0	0	-165	-467	-302	316	68	-384	19	124	-15	34	-143	195	0
1410	0	0	-167	-467	-300	317	66	-383	48	133	-157	71	-192	240	0
1411	0	0	-390	-479	-89	434	-150	-284	-50	161	-151	27	-240	112	0
1412	0	0	-770	-483	287	626	-528	-98	-157	44	-178	-89	-209	83	0
1413	0	0	-1150	-483	667	816	-908	92	-182	29	-215	-124	-325	64	0
1414	0	0	-1394	-494	900	944	-1147	203	-269	56	-236	-131	-380	-50	0
1415	0	0	-1338	-485	853	911	-1095	184	-312	58	-190	-157	-349	-1	0
1416	0	0	-1190	-486	704	838	-947	109	-259	128	-174	-114	-258	67	0
1417	0	0	-757	-492	265	624	-511	-113	-46	120	-137	-46	-172	143	0
1418	0	0	-384	-492	-108	438	-138	-300	1	153	-89	97	-190	213	0
1419	0	0	-149	-471	-322	310	86	-396	11	143	-106	112	-100	180	0
1420	0	0	-197	-486	-289	341	46	-387	23	124	-89	42	-151	126	0
1421	0	0	-461	-492	-31	476	-215	-261	-91	126	-131	-19	-292	91	0
1422	0	0	-796	-490	306	643	-551	-92	-223	129	-120	-15	-267	73	0
1423	0	0	-1185	-508	677	846	-931	84	-254	122	-213	-112	-259	-19	0
1424	0	0	-1402	-506	896	954	-1149	195	-362	-1	-252	-250	-411	-118	0
1425	0	0	-1373	-502	871	937	-1122	184	-291	93	-153	-155	-327	67	0
1426	0	0	-1157	-488	669	822	-913	90	-166	65	-215	-58	-275	60	0
1427	0	0	-722	-486	236	604	-479	-125	-5	98	-157	54	-170	192	0
1428	0	0	-436	-488	-52	462	-192	-270	-48	73	-141	110	-192	126	0
1429	0	0	-114	-486	-372	300	129	-429	60	108	-104	116	-157	232	0
1430	0	0	-246	-471	-225	358	-10	-348	-46	54	-153	17	-133	161	0
1431	0	0	-417	-486	-69	451	-174	-277	-100	97	-151	-15	-211	122	0
1432	0	0	-828	-485	343	656	-585	-71	-168	-17	-126	-98	-265	104	0
1433	0	0	-1128	-496	632	812	-880	68	-267	31	-250	-91	-362	5	0
1434	0	0	-1279	-498	781	888	-1030	141	-209	7	-186	-182	-331	19	0
1435	0	0	-1451	-485	966	968	-1208	240	-378	-50	-271	-203	-389	-36	0
1436	0	0	-1081	-494	587	787	-834	46	-188	29	-199	-62	-294	50	0
1437	0	0	-775	-486	289	630	-532	-98	-87	-11	-102	-52	-190	149	0
1438	0	0	-355	-490	-135	422	-110	-312	32	-64	-147	-3	-201	110	0
1439	0	0	-188	-488	-300	338	56	-394	54	85	-131	131	-15	199	0
1440	0	0	-205	-492	-287	348	41	-389	-3	-25	-159	19	-221	120	0
1441	0	0	-460	-494	-34	477	-213	-264	-85	-19	-195	0	-263	114	0
1442	0	0	-837	-490	347	663	-592	-71	-240	-11	-244	-97	-294	7	0
1443	0	0	-1202	-494	708	848	-955	107	-256	-1	-267	-211	-285	67	0
1444	0	0	-1295	-504	791	899	-1043	143	-300	-87	-188	-252	-386	11	0
1445	0	0	-1411	-490	921	950	-1166	215	-275	-95	-143	-157	-298	-21	0
1446	0	0	-1134	-492	642	813	-888	75	-228	-17	-176	-155	-306	29	0
1447	0	0	-692	-485	207	588	-449	-139	1	32	-77	1	-215	145	0
1448	0	0	-434	-486	-52	460	-191	-269	0	34	-141	32	-194	137	0
1449	0	0	-163	-494	-331	328	84	-412	27	77	-93	62	-126	91	0
1450	0	0	-214	-481	-267	347	26	-374	-11	77	-102	81	-137	197	0
1451	0	0	-446	-488	-42	467	-202	-265	-120	11	-194	-97	-194	-11	0
1452	0	0	-775	-502	273	638	-524	-114	-178	-3	-133	-162	-225	-17	0
1453	0	0	-1240	-492	748	866	-994	128	-287	-62	-194	-162	-269	-69	0
1454	0	0	-1379	-485	894	932	-1136	204	-302	1	-182	-259	-374	-50	0
1455	0	0	-1469	-488	981	978	-1225	246	-292	-44	-246	-190	-322	-75	0
1456	0	0	-1099	-481	618	790	-858	68	-168	1	-157	-124	-271	58	0
1457	0	0	-800	-494	306	647	-553	-94	-135	-17	-153	-48	-201	85	0
1458	0	0	-357	-496	-139	426	-109	-317	23	64	-89	104	-188	129	0
1459	0	0	-118	-490	-372	304	127	-431	9	73	-21	77	-157	254	0
1460	0	0	-179	-508	-329	343	75	-418	-15	1	-114	-1	-159	157	0
1461	0	0	-345	-506	-161	425	-92	-333	-31	46	-162	42	-248	147	0
1462	0	0	-800	-494	306	647	-553	-94	-197	-15	-213	-110	-271	116	0
1463	0	0	-1002	-498	504	750	-753	3	-246	7	-205	-164	-263	-19	0
1464	0	0	-1344	-510	834	927	-1089	162	-374	-15	-250	-215	-380	-50	0
1465	0	0	-1372	-496	876	934	-1124	190	-217	-34	-269	-143	-316	1	0
1466	0	0	-1087	-486	601	786	-844	57	-244	-36	-209	-100	-337	13	0
1467	0	0	-680	-479	201	579	-440	-139	-97	17	-95	-64	-149	131	0
1468	0	0	-425	-490	-65	457	-180	-277	-36	-21	-211	11	-203	102	0
1469	0	0	-135	-490	-355	312	110	-422	71	0	-147	93	-106	161	0
1470	0	0	-159	-494	-335	326	88	-414	-27	13	-151	85	-258	164	0
1471	0	0	-367	-498	-131	432	-118	-314	-38	-42	-83	19	-240	182	0
1472	0	0	-772	-485	287	628	-529	-99	-170	-118	-194	-75	-355	48	0
1473	0	0	-1015	-488	527	751	-771	19	-219	-3	-205	-97	-279	0	0
1474	0	0	-1264	-492	772	878	-1018	140	-242	-67	-238	-186	-314	-46	0
1475	0	0	-1308	-490	818	899	-1063	164	-320	-65	-258	-172	-358	-110	0
1476	0	0	-1050	-490	560	770	-805	35	-205	0	-188	-106	-256	15	0
1477	0	0	-748	-498	250	623	-499	-124	-128	-36	-162	42	-256	213	0
1478	0	0	-244	-486	-242	365	-1	-364	-27	-32	-98	25	-215	135	0
1479	0	0	-102	-486	-384	294	141	-435	13	73	-42	64	-54	234	0
1480	0	0	-149	-488	-339	318	95	-413	-25	-56	-159	19	-259	124	0
1481	0	0	-308	-502	-194	405	-57	-348	-56	-1	-145	19	-219	159	0
1482	0	0	-718	-490	228	604	-473	-131	-256	-42	-176	-116	-273	42	0
1483	0	0	-1026	-481	545	753	-785	32	-267	-36	-240	-213	-358	7	0
1484	0	0	-1262	-496	766	879	-1014	135	-306	-19	-209	-182	-362	60	0
1485	0	0	-1303	-510	793	906	-1048	141	-269	-176	-279	-194	-356	-3	0
1486	0	0	-1023	-490	533	756	-778	21	-157	-50	-250	-93	-271	81	0
1487	0	0	-645	-486	159	565	-402	-163	-58	-27	-131	31	-155	161	0
1488	0	0	-351	-488	-137	419	-107	-312	-73	-58	-139	38	-174	141	0
1489	0	0	-66	-492	-426	279	180	-459	81	-60	-91	46	-112	145	0
1490	0	0	-220	-485	-265	352	22	-375	-52	-124	-131	7	-203	65	0
1491	0	0	-363	-492	-129	427	-117	-310	-54	-108	-180	-17	-209	122	0
1492	0	0	-810	-516	294	663	-552	-111	-209	-161	-228	-118	-331	46	0
1493	0	0	-1114	-498	616	806	-865	59	-291	-145	-205	-215	-351	60	0
1494	0	0	-1334	-502	832	918	-1083	165	-351	-190	-151	-236	-405	-38	0
1495	0	0	-1304	-494	810	899	-1057	158	-242	-31	-242	-141	-294	34	0
1496	0	0	-1103	-492	611	797	-857	59	-172	-139	-223	-147	-323	85	0
1497	0	0	-711	-486	225	598	-468	-130	-172	-83	-168	-65	-238	85	0
1498	0	0	-266	-467	-201	366	-32	-334	48	-9	-176	85	-100	159	0
1499	0	0	-182	-465	-283	323	50	-374	-42	-180	-170	11	-182	126	0
1500	0	0	-44	-459	-415	251	185	-437	85	-102	-112	97	-124	172	0
1501	0	0	-455	-438	17	446	-236	-210	-145	-145	-248	5	-256	98	0
1502	0	0	-642	-448	194	545	-418	-127	-118	-104	-199	-89	-339	40	0
1503	0	0	-1082	-436	646	759	-864	105	-273	-155	-213	-159	-310	38	0
1504	0	0	-1193	-419	774	806	-983	177	-292	-118	-259	-273	-364	23	0
1505	0	0	-1233	-397	836	815	-1034	219	-279	-91	-209	-166	-252	89	0
1506	0	0	-1014	-405	609	709	-811	102	-236	-85	-250	-194	-292	1	0
1507	0	0	-629	-395	234	512	-431	-80	-27	-110	-131	32	-261	195	0
1508	0	0	-280	-411	-131	345	-74	-271	-71	-56	-116	44	-145	137	0
1509	0	0	44	-415	-459	185	251	-437	65	-27	-73	100	-159	155	0
1510	0	0	-68	-403	-335	235	133	-369	-64	-65	-126	36	-188	168	0
1511	0	0	-270	-380	-110	325	-80	-245	-114	-126	-129	-54	-296	135	0
1512	0	0	-616	-370	246	493	-431	-62	-164	-112	-182	-62	-306	91	0
1513	0	0	-981	-345	636	663	-808	145	-296	-67	-250	-112	-327	50	0
1514	0	0	-1148	-345	803	746	-975	229	-283	-91	-256	-213	-356	-38	0
1515	0	0	-1285	-331	954	808	-1119	311	-304	-104	-292	-137	-302	-9	0
1516	0	0	-992	-345	647	668	-819	151	-194	-67	-201	-135	-296	40	0
1517	0	0	-554	-347	207	450	-380	-70	-116	-31	-104	48	-217	128	0
1518	0	0	-318	-349	-31	333	-143	-190	-32	-48	-201	56	-122	135	0
1519	0	0	-14	-347	-333	180	159	-340	46	-32	-168	62	-97	64	0
1520	0	0	-48	-364	-316	206	134	-340	36	-60	-108	126	-141	139	0
1521	0	0	-314	-368	-54	341	-130	-211	-153	-67	-213	-60	-225	71	0
1522	0	0	-628	-376	252	502	-440	-62	-159	-77	-172	-116	-252	56	0
1523	0	0	-1008	-366	642	687	-825	138	-207	-145	-223	-190	-258	-77	0
1524	0	0	-1219	-358	861	788	-1040	251	-271	-56	-219	-195	-329	38	0
1525	0	0	-1235	-364	871	799	-1053	253	-283	-114	-294	-244	-331	-17	0
1526	0	0	-990	-366	624	678	-807	129	-186	-97	-164	-124	-273	133	0
1527	0	0	-667	-376	291	521	-479	-42	-83	-100	-182	-79	-174	124	0
1528	0	0	-287	-378	-91	332	-98	-234	-19	-120	-143	-19	-226	184	0
1529	0	0	-58	-393	-335	225	138	-364	114	-32	-102	89	-126	190	0
1530	0	0	-95	-395	-300	245	102	-347	0	-176	-170	-11	-116	143	0
1531	0	0	-384	-411	-27	397	-178	-219	-135	-172	-205	-54	-234	69	0
1532	0	0	-744	-444	300	594	-522	-72	-194	-190	-269	-151	-320	0	0
1533	0	0	-1115	-444	671	779	-893	113	-277	-209	-232	-180	-337	48	0
1534	0	0	-1303	-448	855	875	-1079	203	-335	-157	-312	-213	-395	-9	0
1535	0	0	-1266	-469	797	867	-1031	164	-259	-147	-294	-178	-291	-77	0
1536	0	0	-1163	-492	671	827	-917	89	-269	-139	-213	-170	-318	89	0
1537	0	0	-731	-485	246	608	-488	-119	-151	-145	-180	-75	-188	83	0
1538	0	0	-341	-523	-182	432	-79	-352	52	-85	-118	11	-114	172	0
1539	0	0	-178	-525	-347	351	84	-436	-13	-98	-133	13	-180	172	0
1540	0	0	-161	-549	-388	355	113	-468	5	-116	-161	17	-139	124	0
1541	0	0	-444	-527	-83	485	-180	-305	-52	-195	-195	-46	-188	81	0
1542	0	0	-773	-519	254	646	-513	-132	-209	-188	-174	-164	-322	67	0
1543	0	0	-1134	-529	605	831	-869	38	-234	-203	-273	-182	-339	-25	0
1544	0	0	-1285	-523	762	904	-1023	119	-335	-135	-273	-242	-341	-15	0
1545	0	0	-1319	-512	807	915	-1063	147	-316	-182	-186	-246	-314	44	0
1546	0	0	-1060	-523	537	791	-798	7	-209	-166	-174	-114	-285	122	0
1547	0	0	-673	-514	159	593	-416	-177	-25	-133	-102	-89	-162	98	0
1548	0	0	-425	-523	-98	474	-163	-310	-40	-195	-209	40	-213	100	0
1549	0	0	-124	-521	-397	322	136	-459	54	-91	-162	77	-124	197	0
1550	0	0	-116	-517	-401	316	142	-459	-17	-42	-77	40	-126	161	0
1551	0	0	-372	-523	-151	447	-110	-337	-42	-79	-143	-54	-265	46	0
1552	0	0	-764	-512	252	638	-508	-130	-118	-77	-137	-112	-230	38	0
1553	0	0	-1113	-539	574	826	-843	17	-283	-62	-211	-211	-267	-31	0
1554	0	0	-1340	-533	807	936	-1073	137	-312	-85	-267	-236	-360	-52	0
1555	0	0	-1405	-527	878	966	-1141	175	-265	-143	-254	-225	-384	-46	0
1556	0	0	-1056	-519	537	787	-796	9	-211	-75	-155	-192	-234	54	0
1557	0	0	-773	-525	248	649	-510	-138	-147	-75	-166	-83	-223	83	0
1558	0	0	-305	-516	-211	410	-47	-363	32	15	-128	77	-145	155	0
1559	0	0	-80	-514	-434	297	177	-474	122	36	-135	67	-60	157	0
1560	0	0	-145	-527	-382	336	118	-454	-1	11	-166	13	-197	159	0
1561	0	0	-403	-529	-126	466	-138	-327	-52	-15	-112	-40	-201	116	0
1562	0	0	-816	-527	289	671	-552	-119	-195	-23	-304	-50	-279	1	0
1563	0	0	-1070	-512	558	791	-814	23	-236	-161	-225	-197	-366	11	0
1564	0	0	-1281	-521	760	901	-1020	119	-242	-56	-188	-232	-322	91	0
1565	0	0	-1316	-517	799	916	-1057	141	-289	-143	-289	-215	-347	-81	0
1566	0	0	-1111	-535	576	823	-843	20	-228	-77	-170	-129	-273	60	0
1567	0	0	-736	-521	215	628	-475	-153	-137	-122	-223	-38	-252	133	0
1568	0	0	-380	-521	-141	450	-119	-331	25	-112	-168	104	-221	128	0
1569	0	0	-155	-529	-374	342	109	-451	50	-58	-126	42	-143	228	0
1570	0	0	-159	-527	-368	343	104	-447	-25	-91	-133	-19	-161	73	0
1571	0	0	-394	-514	-120	454	-137	-317	-44	-75	-182	-64	-226	71	0
1572	0	0	-753	-525	228	639	-490	-148	-182	-98	-207	-118	-242	34	0
1573	0	0	-1103	-529	574	816	-838	22	-246	-166	-209	-194	-306	-46	0
1574	0	0	-1365	-531	834	948	-1099	151	-285	-192	-232	-190	-368	-77	0
1575	0	0	-1354	-547	807	950	-1080	130	-285	-83	-234	-215	-343	25	0
1576	0	0	-1105	-547	558	826	-831	5	-180	-184	-223	-184	-246	7	0
1577	0	0	-786	-560	226	673	-506	-167	-116	-42	-172	-34	-184	157	0
1578	0	0	-394	-568	-174	481	-110	-371	-46	-147	-147	7	-242	201	0
1579	0	0	-133	-585	-452	359	159	-518	-1	-141	-104	1	-161	186	0
1580	0	0	-316	-634	-318	475	1	-476	11	-258	-155	27	-184	69	0
1581	0	0	-495	-677	-182	586	-156	-429	-149	-145	-273	-81	-221	56	0
1582	0	0	-870	-717	153	793	-511	-282	-242	-215	-215	-139	-281	23	0
1583	0	0	-1217	-754	463	985	-840	-145	-267	-248	-259	-168	-275	-25	0
1584	0	0	-1477	-748	729	1112	-1103	-9	-337	-281	-294	-244	-343	-62	0
1585	0	0	-1441	-743	698	1092	-1069	-22	-285	-232	-256	-221	-300	-17	0
1586	0	0	-1213	-692	521	952	-867	-85	-234	-211	-236	-126	-217	17	0
1587	0	0	-713	-570	143	641	-428	-213	-42	-114	-197	0	-242	147	0
1588	0	0	-307	-438	-131	372	-88	-284	9	-67	-151	40	-29	203	0
1589	0	0	-76	-283	-207	179	65	-245	11	-201	-166	9	-176	106	0
1590	0	0	82	-98	-180	8	131	-139	54	-93	-151	-11	-116	102	0
1591	0	0	-122	124	246	-1	-184	185	-75	-180	-155	-75	-232	91	0
1592	0	0	-351	370	721	-9	-536	545	-234	-147	-223	-128	-221	-13	0
1593	0	0	-504	671	1175	-83	-839	923	-265	-209	-199	-232	-368	100	0
1594	0	0	-564	989	1553	-212	-1058	1271	-259	-197	-228	-234	-345	-44	0
1595	0	0	-424	1323	1747	-449	-1085	1535	-265	-143	-248	-246	-238	44	0
1596	0	0	-62	1629	1691	-783	-876	1660	-118	-116	-217	-116	-217	-5	0
1597	0	0	553	1955	1402	-1254	-424	1678	-21	-40	-139	-29	-228	108	0
1598	0	0	957	2198	1241	-1577	-142	1719	-31	-110	-172	62	-197	122	0
1599	0	0	1332	2397	1065	-1864	133	1731	42	-62	-106	93	-124	199	0
1600	0	0	1247	2463	1216	-1855	15	1839	-42	-112	-102	36	-157	129	0
1601	0	0	1030	2413	1383	-1721	-176	1898	-64	-141	-203	-100	-184	56	0
1602	0	0	491	2108	1617	-1299	-563	1862	-157	-135	-131	-112	-250	108	1
1603	0	0	29	1763	1734	-896	-852	1748	-223	-129	-263	-209	-374	-1	0
1604	0	0	-483	1251	1734	-384	-1108	1492	-306	-135	-259	-176	-318	-48	0
1605	0	0	-776	698	1474	39	-1125	1086	-403	-153	-221	-228	-318	-27	0
1606	0	0	-722	242	964	240	-843	603	-292	-34	-149	-69	-289	77	0
1607	0	0	-490	-54	436	272	-463	191	-100	-73	-201	-34	-215	32	0
1608	0	0	-240	-223	17	231	-128	-103	-36	29	-155	67	-186	131	0
1609	0	0	-169	-411	-242	290	36	-326	-3	-77	-91	91	-139	188	0
1610	0	0	-176	-560	-384	368	104	-472	-17	48	-126	77	-236	174	0
1611	0	0	-518	-653	-135	585	-191	-394	-151	-29	-153	-5	-294	168	0
1612	0	0	-806	-715	91	760	-448	-312	-157	23	-215	-62	-225	17	0
1613	0	0	-1297	-760	537	1028	-917	-111	-294	-31	-205	-110	-312	1	0
1614	0	0	-1428	-810	618	1119	-1023	-96	-289	3	-302	-180	-420	-52	0
1615	0	0	-1413	-816	597	1114	-1005	-109	-234	23	-221	-131	-294	3	0
1616	0	0	-1303	-805	498	1054	-900	-153	-197	21	-258	-93	-226	40	0
1617	0	0	-799	-770	29	784	-414	-370	-81	133	-188	-95	-112	106	0
1618	0	0	-417	-698	-281	557	-68	-489	-3	141	-71	91	-242	182	0
1619	0	0	-182	-649	-467	415	142	-558	87	91	-131	112	-176	211	0
1620	0	0	-108	-583	-475	345	183	-529	42	114	-139	60	-97	120	0
1621	0	0	-450	-552	-102	501	-174	-327	-143	151	-162	-54	-203	110	0
1622	0	0	-708	-514	194	611	-451	-160	-122	93	-155	-174	-215	75	0
1623	0	0	-1047	-467	580	757	-813	56	-238	141	-176	-120	-343	75	0
1624	0	0	-1287	-440	847	863	-1067	203	-341	116	-312	-205	-360	-9	0
1625	0	0	-1237	-403	834	820	-1035	215	-281	143	-190	-120	-263	21	0
1626	0	0	-1041	-382	659	711	-850	138	-232	203	-161	-122	-197	17	0
1627	0	0	-571	-370	201	470	-386	-84	-69	217	-139	0	-159	110	0
1628	0	0	-371	-380	-9	375	-181	-194	-32	159	-100	44	-168	153	0
1629	0	0	-68	-378	-310	223	121	-344	44	133	-147	114	-166	143	0
1630	0	0	-76	-370	-294	223	109	-332	-11	110	-112	56	-81	225	0
1631	0	0	-401	-388	13	394	-207	-187	-108	-48	-180	-81	-178	122	0
1632	0	0	-678	-378	300	528	-489	-39	-162	-93	-207	-64	-283	31	0
1633	0	0	-1017	-366	651	691	-834	142	-207	1	-254	-102	-211	5	0
1634	0	0	-1287	-362	925	824	-1106	281	-362	-211	-267	-217	-388	-34	0
1635	0	0	-1223	-368	855	795	-1039	243	-197	-108	-128	-186	-325	21	0
1636	0	0	-1030	-353	677	691	-853	162	-161	-104	-157	-64	-285	54	0
1637	0	0	-682	-343	339	512	-510	-2	-128	-170	-182	-116	-190	73	0
1638	0	0	-210	-341	-131	275	-39	-236	56	-7	-137	73	-104	225	0
1639	0	0	-134	-345	-211	239	38	-278	-27	-98	-176	50	-182	269	0
1640	0	0	-39	-345	-306	192	133	-325	-97	-87	-98	-3	-141	145	0
1641	0	0	-318	-339	-21	328	-148	-180	-93	-128	-149	-58	-244	133	0
1642	0	0	-711	-339	372	525	-541	16	-209	-151	-186	-40	-322	71	0
1643	0	0	-1004	-325	679	664	-841	177	-228	-149	-234	-194	-358	-25	0
1644	0	0	-1152	-318	834	735	-993	258	-259	-194	-209	-186	-289	-56	0
1645	0	0	-1161	-318	843	739	-1002	262	-277	-143	-248	-182	-327	13	0
1646	0	0	-1004	-320	684	662	-844	182	-221	-254	-129	-44	-287	91	0
1647	0	0	-643	-318	325	480	-484	3	-149	-232	-201	-60	-252	62	0
1648	0	0	-177	-316	-139	246	-19	-227	15	-137	-58	58	-104	166	0
1649	0	0	-21	-302	-281	161	130	-291	69	-217	-60	124	-157	199	0
1650	0	0	45	-296	-341	125	193	-318	44	-205	-151	120	-194	149	0
1651	0	0	-260	-300	-40	280	-110	-170	-40	-108	-149	-17	-211	106	0
1652	0	0	-668	-302	366	485	-517	32	-211	-258	-219	-124	-261	42	0
1653	0	0	-959	-304	655	631	-807	175	-230	-248	-265	-116	-366	-29	0
1654	0	0	-1213	-294	919	753	-1066	312	-331	-250	-236	-201	-281	-31	0
1655	0	0	-1165	-289	876	727	-1020	293	-277	-226	-211	-209	-353	7	0
1656	0	0	-967	-273	694	620	-830	210	-219	-120	-226	-79	-261	46	0
1657	0	0	-588	-259	329	423	-458	35	-143	-201	-159	-23	-300	100	0
1658	0	0	-138	-267	-129	202	-4	-198	52	-89	-23	25	-159	128	0
1659	0	0	-33	-258	-225	145	96	-241	-46	-141	-147	56	-197	153	0
1660	0	0	32	-259	-291	113	161	-275	-52	-97	-116	79	-213	110	0
1661	0	0	-267	-252	15	259	-141	-118	-89	-159	-190	-23	-283	168	0
1662	0	0	-697	-238	459	467	-578	110	-242	-232	-201	-145	-294	-31	0
1663	0	0	-919	-246	673	582	-796	213	-211	-197	-172	-194	-353	52	0
1664	0	0	-1087	-234	853	660	-970	309	-219	-162	-195	-149	-376	-15	0
1665	0	0	-1181	-213	968	697	-1074	377	-296	-149	-223	-164	-368	-1	0
1666	0	0	-915	-223	692	569	-803	234	-195	-151	-128	-100	-269	95	0
1667	0	0	-589	-223	366	406	-477	71	-64	-95	-161	-62	-190	38	0
1668	0	0	-130	-201	-71	165	-29	-136	-19	19	-128	116	-135	95	0
1669	0	0	-23	-203	-180	113	78	-191	48	34	-52	40	-52	232	0
1670	0	0	93	-192	-285	49	189	-238	7	-38	-52	54	-213	194	0
1671	0	0	-261	-199	62	230	-161	-68	-42	-9	-166	75	-246	137	0
1672	0	0	-663	-190	473	426	-568	141	-277	-85	-240	-164	-325	-93	0
1673	0	0	-855	-178	677	516	-766	249	-211	9	-75	-81	-277	1	0
1674	0	0	-1190	-178	1012	684	-1101	417	-323	-83	-182	-269	-318	-21	0
1675	0	0	-1144	-157	987	650	-1065	415	-302	21	-228	-174	-310	9	0
1676	0	0	-954	-151	803	552	-878	326	-256	-1	-168	-174	-221	122	0
1677	0	0	-478	-147	331	312	-404	92	-114	11	-129	-38	-213	225	0
1678	0	0	-123	-128	-5	125	-59	-66	29	-34	-81	34	-79	108	0
1679	0	0	143	-120	-263	-11	203	-191	67	7	-75	79	-81	201	0
1680	0	0	122	-122	-244	0	183	-183	75	-104	-93	87	-188	217	0
1681	0	0	-162	-116	46	139	-104	-35	-97	-91	-162	-93	-182	116	0
1682	0	0	-441	-108	333	274	-387	112	-166	-98	-124	-52	-205	67	0
1683	0	0	-908	-98	810	503	-859	356	-209	-155	-223	-137	-263	95	0
1684	0	0	-1033	-87	946	560	-989	429	-300	-157	-211	-279	-335	-40	0
1685	0	0	-1068	-73	995	570	-1031	461	-267	-157	-213	-98	-289	34	0
1686	0	0	-925	-62	863	493	-894	400	-174	-120	-176	-98	-197	67	0
1687	0	0	-447	-52	395	249	-421	171	-50	-110	-170	36	-194	93	0
1688	0	0	-127	-42	85	84	-106	21	9	-19	-106	135	-114	188	0
1689	0	0	93	-23	-116	-35	104	-69	15	46	-176	46	-133	162	0
1690	0	0	165	-13	-178	-76	171	-95	97	3	-79	75	-120	201	0
1691	0	0	-177	-7	170	92	-173	81	-46	-44	-232	-85	-186	83	0
1692	0	0	-450	3	453	223	-451	228	-89	-1	-129	-98	-246	106	0
1693	0	0	-831	9	840	411	-835	424	-256	-58	-209	-223	-275	0	0
1694	0	0	-948	31	979	458	-963	505	-254	42	-168	-157	-291	5	0
1695	0	0	-1033	34	1067	499	-1050	550	-294	17	-211	-164	-271	-38	0
1696	0	0	-793	50	843	371	-818	446	-232	50	-230	-122	-279	79	0
1697	0	0	-382	54	436	164	-409	245	-54	83	-131	-75	-238	131	0
1698	0	0	2	79	77	-40	-37	78	9	98	-98	58	-159	170	0
1699	0	0	187	98	-89	-142	138	4	-5	126	-85	52	-122	197	0
1700	0	0	218	112	-106	-165	162	3	-36	143	-79	-38	-141	79	0
1701	0	0	-77	120	197	-21	-137	158	-56	149	-114	-81	-145	143	0
1702	0	0	-380	128	508	126	-444	318	-143	-1	-192	-133	-341	54	0
1703	0	0	-697	143	840	277	-768	491	-195	114	-180	-207	-296	-25	0
1704	0	0	-1038	162	1200	438	-1119	681	-234	-56	-238	-279	-374	-5	0
1705	0	0	-995	170	1165	412	-1080	667	-259	23	-259	-213	-318	-48	0
1706	0	0	-745	184	929	280	-837	556	-197	-71	-205	-194	-296	79	0
1707	0	0	-369	205	574	82	-471	389	-108	65	-151	11	-182	153	0
1708	0	0	-14	203	217	-94	-115	210	-31	29	-166	-21	-174	133	0
1709	0	0	214	211	-3	-212	108	104	114	-27	-71	64	-161	195	0
1710	0	0	181	217	36	-199	72	126	56	-56	-83	17	-178	194	0
1711	0	0	-143	219	362	-38	-252	290	-87	-58	-159	-137	-238	56	0
1712	0	0	-580	248	828	166	-704	538	-151	-114	-242	-151	-267	54	0
1713	0	0	-908	244	1152	332	-1030	698	-254	-180	-258	-190	-347	7	0
1714	0	0	-1151	259	1410	446	-1280	834	-351	-81	-242	-209	-419	-46	0
1715	0	0	-1204	254	1458	475	-1331	856	-397	-170	-277	-277	-314	-87	0
1716	0	0	-947	261	1208	343	-1077	734	-236	-100	-168	-166	-322	85	0
1717	0	0	-587	256	843	165	-715	549	-97	-85	-211	-9	-217	-13	0
1718	0	0	-165	263	428	-49	-296	345	-50	-97	-166	62	-166	161	0
1719	0	0	122	259	137	-190	-7	198	97	-36	-131	147	-141	161	0
1720	0	0	29	277	248	-153	-109	262	-19	-27	-190	3	-164	62	0
1721	0	0	-165	275	440	-55	-302	357	-60	-98	-131	-40	-226	56	0
1722	0	0	-607	269	876	169	-741	572	-184	-69	-180	-143	-298	62	0
1723	0	0	-879	263	1142	308	-1010	702	-289	-122	-155	-197	-380	-65	0
1724	0	0	-1114	259	1373	427	-1243	816	-343	-67	-211	-226	-413	-7	0
1725	0	0	-1127	252	1379	437	-1253	815	-360	-58	-155	-246	-287	-58	0
1726	0	0	-954	254	1208	350	-1081	731	-263	-131	-265	-252	-318	-67	0
1727	0	0	-460	244	704	108	-582	474	-91	-71	-141	-40	-275	116	0
1728	0	0	-157	232	389	-37	-273	310	0	-40	-97	-40	-143	114	0
1729	0	0	157	234	77	-195	40	155	77	-21	-131	44	-131	135	0
1730	0	0	140	221	81	-180	29	151	-7	-56	-106	19	-116	87	0
1731	0	0	-91	211	302	-60	-196	256	-67	-48	-162	-15	-248	97	0
1732	0	0	-448	207	655	120	-551	431	-205	-89	-207	-124	-259	46	0
1733	0	0	-860	172	1032	344	-946	602	-343	-114	-219	-238	-362	7	0
1734	0	0	-1001	172	1173	414	-1087	672	-318	-58	-277	-228	-351	-97	0
1735	0	0	-1060	129	1189	465	-1124	659	-289	-73	-221	-207	-343	77	0
1736	0	0	-833	98	931	367	-882	514	-259	-106	-184	-215	-376	-1	0
1737	0	0	-419	81	500	169	-459	290	-128	9	-71	-71	-259	151	0
1738	0	0	-112	50	162	31	-137	106	-133	-23	-126	-9	-184	65	0
1739	0	0	174	25	-149	-99	161	-62	-21	32	-100	67	-194	211	0
1740	0	0	132	3	-129	-67	130	-63	34	-19	-97	-23	-102	133	0
1741	0	0	-160	-13	147	86	-153	67	-112	-186	-120	-118	-302	79	0
1742	0	0	-511	-42	469	276	-490	213	-213	-56	-149	-128	-273	73	0
1743	0	0	-868	-56	812	462	-840	378	-292	-120	-194	-153	-382	52	0
1744	0	0	-971	-83	888	527	-929	402	-308	-98	-190	-258	-364	27	0
1745	0	0	-1118	-102	1016	610	-1067	457	-283	-151	-246	-199	-302	-25	0
1746	0	0	-837	-118	719	477	-778	300	-186	-145	-271	-180	-234	-25	0
1747	0	0	-443	-141	302	292	-372	80	-77	-157	-155	-34	-207	120	0
1748	0	0	-85	-176	-91	130	3	-133	-40	-211	-168	-67	-197	85	0
1749	0	0	124	-190	-314	33	219	-252	27	-182	-120	29	-199	164	0
1750	0	0	163	-207	-370	22	266	-288	23	-205	-164	31	-223	201	0
1751	0	0	-50	-232	-182	141	66	-207	-62	-236	-157	-40	-197	62	0
1752	0	0	-467	-250	217	358	-342	-16	-287	-176	-254	-190	-259	60	0
1753	0	0	-765	-269	496	517	-630	113	-248	-337	-209	-195	-391	11	0
1754	0	0	-1063	-287	776	675	-919	244	-386	-316	-225	-302	-356	-17	0
1755	0	0	-991	-289	702	640	-846	206	-289	-343	-287	-258	-347	-23	0
1756	0	0	-763	-310	453	536	-608	71	-236	-285	-213	-93	-209	60	0
1757	0	0	-382	-318	64	350	-223	-127	-112	-325	-186	-50	-219	54	0
1758	0	0	-44	-333	-289	188	122	-311	-7	-327	-114	-25	-145	178	0
1759	0	0	161	-325	-486	82	323	-405	-62	-300	-155	-40	-157	159	0
1760	0	0	299	-343	-642	22	470	-492	93	-168	-93	112	-164	267	0
1761	0	0	-211	-362	-151	286	-30	-256	-153	-335	-259	-182	-285	34	0
1762	0	0	-408	-376	32	392	-220	-172	-155	-273	-184	-69	-304	40	0
1763	0	0	-866	-372	494	619	-680	61	-289	-285	-263	-199	-384	-23	0
1764	0	0	-1126	-364	762	745	-944	199	-320	-355	-277	-289	-440	-75	0
1765	0	0	-1188	-376	812	782	-1000	218	-333	-372	-291	-223	-358	-71	0
1766	0	0	-999	-355	644	677	-821	144	-337	-323	-238	-219	-347	-1	0
1767	0	0	-587	-339	248	463	-417	-45	-112	-285	-195	-97	-252	79	0
1768	0	0	-466	-302	164	384	-315	-69	-149	-356	-223	-135	-289	129	0
1769	0	0	-319	-242	77	280	-198	-82	-131	-291	-180	-170	-281	93	0
1770	0	0	-582	-259	323	420	-452	32	-182	-349	-209	-192	-292	69	0
1771	0	0	-1432	-585	847	1008	-1139	131	-490	-537	-420	-481	-628	-180	0
1772	0	0	-2323	-510	1813	1416	-2068	651	-653	-471	-333	-545	-568	-267	0
1773	0	0	-3021	-463	2558	1742	-2789	1047	-807	-549	-440	-758	-739	-397	0
1774	0	0	-3187	-415	2772	1801	-2979	1178	-735	-535	-391	-708	-791	-333	0
1775	0	0	-3305	-438	2867	1871	-3086	1214	-649	-395	-424	-682	-735	-287	0
1776	0	0	-3006	-469	2537	1737	-2771	1034	-583	-151	-217	-552	-601	-236	0
1777	0	0	-2462	-490	1972	1476	-2217	741	-467	-238	-108	-355	-517	-135	0
1778	0	0	-1866	-485	1381	1175	-1623	448	-372	-434	-225	-312	-531	-44	0
1779	0	0	-1462	-446	1016	954	-1239	285	-151	-318	-358	-349	-564	-102	0
1780	0	0	-1376	-422	954	899	-1165	266	-153	-194	-401	-399	-440	-112	0
1781	0	0	-1636	-461	1175	1048	-1405	357	-393	64	-151	-349	-483	-60	0
1782	0	0	-2017	-448	1569	1232	-1793	560	-492	289	-102	-399	-543	-118	0
1783	0	0	-2092	-430	1662	1261	-1877	616	-327	259	-219	-323	-550	-325	0
1784	0	0	-2141	-407	1734	1274	-1937	663	-370	250	-141	-287	-467	-126	0
1785	0	0	-1885	-380	1505	1132	-1695	562	-254	362	-366	-362	-345	62	0
1786	0	0	-1351	-347	1004	849	-1177	328	-195	349	-333	-296	-265	23	0
1787	0	0	-676	-331	345	503	-510	7	-126	300	-378	-246	-285	-7	0
1788	0	0	-161	-320	-159	240	-1	-239	87	430	-197	-120	-254	244	0
1789	0	0	8	-308	-316	150	162	-312	15	490	-205	-126	-335	250	0
1790	0	0	169	-308	-477	69	323	-392	279	469	-64	19	-194	203	0
1791	0	0	45	-304	-349	129	197	-326	102	415	5	65	-129	254	0
1792	0	0	-132	-306	-174	219	21	-240	9	120	-215	13	-91	199	0
1793	0	0	-387	-298	89	342	-238	-104	-38	-184	-133	40	0	261	0
1794	0	0	-378	-283	95	330	-236	-94	-223	-399	-318	-29	-124	141	0
1795	0	0	-239	-271	-32	255	-103	-151	-79	-558	-279	-1	36	217	0
1796	0	0	-8	-248	-240	128	116	-244	-106	-636	-316	48	1	126	0
1797	0	0	572	-240	-812	-166	692	-526	83	-568	-192	135	-58	223	0
1798	0	0	749	-240	-989	-254	869	-614	180	-607	-164	215	17	279	0
1799	0	0	852	-238	-1090	-307	971	-664	143	-591	-170	155	-135	102	0
1800	0	0	898	-246	-1144	-326	1021	-695	211	-360	65	240	44	209	0
1801	0	0	505	-271	-776	-117	640	-523	34	-368	-27	67	-118	139	0
1802	0	0	264	-275	-539	5	401	-407	9	-199	52	116	-184	135	0
1803	0	0	-142	-283	-141	212	0	-212	-97	-62	15	23	-153	38	0
1804	0	0	-229	-285	-56	257	-86	-170	-64	168	5	-15	-188	-46	0
1805	0	0	-392	-261	131	326	-261	-65	-32	277	143	17	-232	129	0
1806	0	0	-217	-263	-46	240	-85	-154	-56	304	170	48	-221	48	0
1807	0	0	115	-261	-376	73	245	-318	97	281	184	145	-118	102	0
1808	0	0	490	-289	-779	-100	634	-534	248	215	203	250	-137	213	0
1809	0	0	671	-318	-989	-176	830	-653	172	137	62	236	-139	190	0
1810	0	0	675	-343	-1018	-166	846	-680	151	5	-9	184	-100	197	0
1811	0	0	462	-356	-818	-53	640	-587	5	-143	-62	31	-194	112	0
1812	0	0	125	-360	-485	117	305	-422	-60	-263	-201	13	-240	17	0
1813	0	0	-241	-376	-135	308	-53	-255	-129	-312	-201	-27	-256	93	0
1814	0	0	-433	-360	73	396	-253	-143	-232	-366	-283	-110	-376	54	0
1815	0	0	-447	-358	89	402	-268	-134	-180	-407	-221	-145	-265	95	0
1816	0	0	-242	-368	-126	305	-58	-247	-79	-438	-147	69	-236	118	0
1817	0	0	94	-356	-450	131	272	-403	-38	-420	-176	97	-242	114	0
1818	0	0	433	-360	-793	-36	613	-576	23	-405	-174	180	-201	267	0
1819	0	0	619	-382	-1001	-118	810	-691	166	-263	-118	285	-104	310	0
1820	0	0	555	-389	-944	-83	749	-666	104	-316	-52	182	-190	205	0
1821	0	0	299	-391	-690	46	494	-540	50	-143	-91	211	-143	164	0
1822	0	0	-63	-386	-323	224	130	-354	-34	-5	-44	83	-180	120	0
1823	0	0	-465	-384	81	424	-273	-151	-129	60	-62	-69	-259	85	0
1824	0	0	-783	-384	399	583	-591	7	-209	97	-85	-56	-314	56	0
1825	0	0	-757	-366	391	561	-574	12	-164	292	31	-11	-219	73	0
1826	0	0	-602	-368	234	485	-418	-67	-95	192	95	-58	-335	126	0
1827	0	0	-288	-355	-67	321	-110	-211	9	308	129	-9	-153	228	0
1828	0	0	93	-349	-442	128	267	-395	87	323	108	42	-192	226	0
1829	0	0	334	-358	-692	12	513	-525	155	401	137	77	-98	234	0
1830	0	0	144	-356	-500	106	322	-428	27	304	-46	87	-194	289	0
1831	0	0	-101	-355	-254	228	76	-304	-147	283	-95	-38	-211	197	0
1832	0	0	-473	-347	126	410	-299	-110	-242	162	-188	-153	-194	15	0
1833	0	0	-918	-360	558	639	-738	99	-248	-13	-242	-225	-250	42	0
1834	0	0	-1088	-349	739	718	-913	195	-327	-190	-267	-343	-242	-17	0
1835	0	0	-1169	-355	814	762	-991	229	-360	-366	-341	-254	-277	-1	0
1836	0	0	-1006	-347	659	676	-832	156	-337	-459	-355	-226	-184	15	0
1837	0	0	-550	-341	209	445	-379	-66	-110	-564	-254	-182	-114	116	0
1838	0	0	-354	-343	11	348	-182	-166	-71	-750	-316	-114	-149	97	0
1839	0	0	-50	-331	-281	190	115	-306	-58	-677	-366	-36	-137	87	0
1840	0	0	-173	-339	-166	256	-3	-252	-40	-762	-263	-143	-155	168	0
1841	0	0	-352	-335	17	343	-184	-159	-110	-677	-345	-129	-271	87	0
1842	0	0	-721	-345	376	533	-548	15	-170	-558	-349	-203	-215	50	0
1843	0	0	-1165	-360	805	762	-985	222	-250	-682	-364	-263	-306	-11	0
1844	0	0	-1306	-360	946	833	-1126	293	-232	-692	-370	-285	-362	-42	0
1845	0	0	-1463	-356	1107	909	-1285	375	-360	-632	-403	-285	-312	-60	0
1846	0	0	-1146	-355	791	750	-968	218	-201	-405	-310	-256	-164	46	0
1847	0	0	-820	-353	467	586	-643	57	-56	-397	-269	-151	-128	44	0
1848	0	0	-409	-347	62	378	-235	-142	-9	-471	-254	-164	-168	34	0
1849	0	0	-214	-349	-135	281	-39	-242	89	-308	-172	-100	-27	151	0
1850	0	0	-163	-364	-201	263	19	-282	50	-281	-186	-85	-95	60	0
1851	0	0	-363	-368	-5	365	-179	-186	-32	-207	-205	-50	-157	102	0
1852	0	0	-744	-374	370	559	-557	-2	-164	-234	-228	-164	-230	100	0
1853	0	0	-1121	-355	766	738	-943	205	-318	-331	-308	-186	-331	-153	0
1854	0	0	-1223	-366	857	794	-1040	245	-320	-248	-298	-161	-358	-83	0
1855	0	0	-1291	-356	935	823	-1113	289	-349	-182	-269	-141	-273	15	0
1856	0	0	-1055	-382	673	718	-864	145	-228	-1	-287	-44	-289	65	0
1857	0	0	-581	-386	195	483	-388	-95	-129	60	-190	79	-153	157	0
1858	0	0	-249	-382	-133	315	-58	-257	-9	-3	-192	91	-157	168	0
1859	0	0	89	-378	-467	144	278	-422	100	34	-110	98	-58	215	0
1860	0	0	-82	-386	-304	234	111	-345	-32	-64	-118	104	-114	118	0
1861	0	0	-200	-395	-195	297	-2	-295	15	11	-164	32	-128	56	0
1862	0	0	-754	-405	349	579	-551	-28	-267	-60	-172	-100	-240	81	0
1863	0	0	-1052	-395	657	723	-854	131	-277	-126	-265	-166	-353	-131	0
1864	0	0	-1180	-401	779	790	-979	189	-180	-19	-188	-104	-215	7	0
1865	0	0	-1313	-376	937	844	-1125	280	-291	-95	-259	-180	-304	-5	0
1866	0	0	-1056	-403	653	729	-854	125	-147	-38	-133	-85	-221	91	0
1867	0	0	-672	-393	279	532	-475	-57	-83	-52	-116	-23	-207	135	0
1868	0	0	-287	-389	-102	338	-92	-245	83	-56	-137	60	-135	93	0
1869	0	0	-97	-391	-294	244	98	-342	21	-13	-52	75	-79	147	0
1870	0	0	-80	-405	-325	242	122	-365	15	-34	-36	1	-104	118	0
1871	0	0	-394	-405	-11	399	-191	-208	-29	-137	-106	-32	-308	100	0
1872	0	0	-680	-407	273	543	-476	-67	-108	-73	-151	-108	-337	-34	0
1873	0	0	-1122	-409	713	765	-917	152	-209	-9	-147	-195	-372	19	0
1874	0	0	-1314	-399	915	856	-1114	258	-254	-64	-201	-252	-362	-89	0
1875	0	0	-1271	-393	878	832	-1074	242	-261	65	-81	-102	-358	-5	0
1876	0	0	-1145	-393	752	769	-948	179	-250	36	-102	-87	-310	5	0
1877	0	0	-651	-401	250	526	-450	-75	-31	87	9	-23	-213	69	0
1878	0	0	-355	-401	-46	378	-154	-223	-36	219	-40	124	-213	69	0
1879	0	0	27	-393	-420	183	223	-406	116	279	-64	143	-170	143	0
1880	0	0	-112	-399	-287	255	87	-343	27	333	-54	52	-147	95	0
1881	0	0	-333	-420	-87	376	-123	-253	-46	259	-128	-34	-322	29	0
1882	0	0	-674	-411	263	542	-468	-74	-128	314	-73	-3	-271	64	0
1883	0	0	-1099	-415	684	757	-891	134	-213	209	-228	-184	-419	-3	0
1884	0	0	-1233	-403	830	818	-1031	213	-211	304	-124	-135	-287	29	0
1885	0	0	-1336	-403	933	869	-1134	265	-310	228	-209	-114	-362	-1	0
1886	0	0	-1025	-393	632	709	-828	119	-145	226	-77	3	-300	58	0
1887	0	0	-660	-391	269	525	-464	-61	-100	238	31	-40	-176	98	0
1888	0	0	-301	-401	-100	351	-100	-250	-5	186	-52	56	-180	65	0
1889	0	0	-25	-409	-384	217	179	-396	120	289	40	139	-31	151	0
1890	0	0	-173	-419	-246	296	36	-332	-50	174	-128	13	-188	87	0
1891	0	0	-303	-407	-104	355	-99	-255	-126	114	7	-52	-190	114	0
1892	0	0	-703	-409	294	556	-498	-57	-186	62	-48	-85	-203	21	0
1893	0	0	-1083	-403	680	743	-881	138	-289	-36	-221	-223	-285	11	0
1894	0	0	-1256	-395	861	825	-1058	233	-271	-67	-168	-164	-283	-65	0
1895	0	0	-1264	-386	878	825	-1071	246	-291	-67	-162	-248	-289	19	0
1896	0	0	-1094	-384	710	739	-902	163	-195	-114	-131	-161	-236	17	0
1897	0	0	-701	-389	312	545	-506	-38	-106	-75	-141	-104	-143	44	0
1898	0	0	-355	-403	-48	379	-153	-225	23	-42	-73	34	-114	124	0
1899	0	0	-138	-403	-265	270	63	-334	38	11	-5	9	-11	151	0
1900	0	0	-124	-411	-287	267	81	-349	-7	-145	-166	-60	-186	124	0
1901	0	0	-374	-420	-46	397	-164	-233	-23	-42	-79	-87	-110	128	0
1902	0	0	-819	-426	393	622	-606	-16	-199	-155	-256	-162	-283	-46	0
1903	0	0	-1073	-422	651	747	-862	114	-201	-52	-236	-250	-271	-31	0
1904	0	0	-1359	-413	946	886	-1152	266	-320	-157	-188	-355	-296	-77	0
1905	0	0	-1305	-403	902	854	-1103	249	-232	-3	-331	-285	-240	-114	0
1906	0	0	-1072	-405	667	738	-869	131	-120	120	-166	-143	-161	17	0
1907	0	0	-734	-411	323	572	-528	-44	-157	151	-226	-178	-161	23	0
1908	0	0	-225	-405	-180	315	-22	-292	17	341	-36	-3	-87	238	0
1909	0	0	-159	-409	-250	284	45	-329	-17	380	-120	13	-87	95	0
1910	0	0	-37	-399	-362	218	162	-380	104	486	-69	40	-58	116	0
1911	0	0	-390	-407	-17	398	-186	-212	-44	519	-145	32	-159	91	0
1912	0	0	-697	-420	277	558	-487	-71	-141	549	-128	-17	-261	32	0
1913	0	0	-1117	-413	704	765	-910	145	-285	593	-91	-100	-232	19	0
1914	0	0	-1268	-405	863	836	-1065	229	-292	519	-168	-161	-339	-73	0
1915	0	0	-1247	-415	832	831	-1039	208	-215	554	-79	-100	-226	73	0
1916	0	0	-1026	-415	611	720	-818	98	-184	424	-104	-42	-236	58	0
1917	0	0	-618	-409	209	513	-413	-100	-44	467	-166	17	-168	106	0
1918	0	0	-256	-413	-157	334	-49	-285	56	382	-87	85	-118	153	0
1919	0	0	-74	-419	-345	246	135	-382	56	339	-34	29	-65	174	0
1920	0	0	-41	-413	-372	227	165	-392	112	248	-120	7	-190	124	0
1921	0	0	-300	-420	-120	360	-90	-270	-67	291	-129	-52	-172	85	0
1922	0	0	-781	-417	364	599	-572	-26	-207	236	-211	-180	-215	17	0
1923	0	0	-1017	-426	591	721	-804	82	-244	201	-170	-238	-289	-67	0
1924	0	0	-1318	-420	898	869	-1108	239	-263	263	-151	-226	-310	-3	0
1925	0	0	-1315	-415	900	865	-1107	242	-320	186	-186	-186	-291	-46	0
1926	0	0	-1081	-428	653	754	-867	112	-261	254	-131	-48	-248	-29	0
1927	0	0	-669	-415	254	542	-461	-80	-98	258	-81	9	-180	114	0
1928	0	0	-275	-403	-128	339	-73	-265	7	275	-25	48	-186	155	0
1929	0	0	-33	-409	-376	221	171	-392	9	250	-13	118	-168	87	0
1930	0	0	-68	-413	-345	240	138	-379	5	256	-27	62	-143	129	0
1931	0	0	-323	-420	-97	371	-113	-258	-75	199	-34	-27	-211	97	0
1932	0	0	-774	-419	355	596	-564	-32	-203	162	-153	-118	-289	-38	0
1933	0	0	-1133	-420	713	776	-923	146	-300	192	-143	-131	-339	44	0
1934	0	0	-1309	-417	892	863	-1100	237	-322	133	-197	-137	-419	-11	0
1935	0	0	-1426	-422	1004	924	-1215	291	-265	178	-153	-157	-292	13	0
1936	0	0	-1135	-420	715	777	-925	147	-184	197	-236	-151	-304	-5	0
1937	0	0	-802	-411	391	606	-596	-10	-102	261	-85	17	-176	120	0
1938	0	0	-442	-413	29	427	-235	-192	0	250	-104	60	-151	180	0
1939	0	0	-177	-417	-240	297	31	-328	58	265	-81	135	-135	162	0
1940	0	0	-216	-415	-199	315	-8	-307	60	192	-100	98	-133	161	0
1941	0	0	-468	-403	65	435	-266	-169	-62	124	-112	-32	-211	27	0
1942	0	0	-851	-415	436	633	-643	10	-192	110	-118	-73	-283	42	0
1943	0	0	-1249	-415	834	832	-1041	209	-327	65	-211	-170	-325	-50	0
1944	0	0	-1405	-395	1010	900	-1207	307	-259	0	-186	-178	-355	-44	0
1945	0	0	-1489	-413	1076	951	-1282	331	-356	-67	-259	-250	-323	-110	0
1946	0	0	-1216	-417	799	816	-1007	191	-207	-71	-100	-120	-232	-17	0
1947	0	0	-866	-424	442	645	-654	9	-112	0	-157	-91	-221	9	0
1948	0	0	-497	-420	77	458	-287	-171	-40	9	-116	-114	-172	118	0
1949	0	0	-229	-411	-182	320	-23	-296	-36	56	-161	-19	-151	128	0
1950	0	0	-248	-409	-161	328	-43	-285	-44	48	-168	21	-155	143	0
1951	0	0	-458	-424	34	441	-246	-195	-137	-64	-147	-100	-273	52	0
1952	0	0	-744	-419	325	581	-534	-47	-157	155	-180	-164	-143	11	0
1953	0	0	-1202	-434	768	818	-985	167	-267	36	-275	-219	-335	-114	0
1954	0	0	-1303	-440	863	871	-1083	211	-269	114	-195	-277	-306	-91	0
1955	0	0	-1341	-424	917	882	-1129	246	-279	133	-141	-256	-225	-81	0
1956	0	0	-1122	-426	696	774	-909	135	-213	172	-147	-197	-279	27	0
1957	0	0	-643	-403	240	523	-441	-81	-77	252	-122	0	-190	60	0
1958	0	0	-362	-422	-60	392	-151	-241	-73	277	-151	-27	-192	52	0
1959	0	0	-140	-434	-294	287	77	-364	48	316	-52	15	-56	186	0
1960	0	0	-207	-422	-215	314	4	-318	-36	178	-157	-21	-205	116	0
1961	0	0	-329	-422	-93	375	-118	-257	-23	221	-157	-38	-161	58	0
1962	0	0	-866	-426	440	646	-653	7	-250	168	-151	-168	-228	19	0
1963	0	0	-1108	-424	684	766	-896	130	-327	161	-277	-275	-273	-131	0
1964	0	0	-1320	-426	894	873	-1107	234	-310	108	-159	-184	-356	-62	0
1965	0	0	-1403	-428	975	915	-1189	273	-413	102	-139	-318	-347	-60	0
1966	0	0	-1084	-417	667	750	-875	125	-252	145	-178	-139	-302	-29	0
1967	0	0	-748	-432	316	590	-532	-58	-201	0	-89	-34	-269	87	0
1968	0	0	-405	-436	-31	420	-187	-233	-114	77	-186	-19	-192	1	0
1969	0	0	-120	-428	-308	274	94	-368	67	5	-69	73	-178	104	0
1970	0	0	-160	-419	-259	289	49	-339	5	85	-126	-52	-172	108	0
1971	0	0	-369	-419	-50	394	-159	-234	-126	13	-195	-42	-240	-13	0
1972	0	0	-735	-413	322	574	-528	-45	-240	-44	-147	-176	-312	13	0
1973	0	0	-1110	-397	713	753	-911	158	-207	-126	-161	-221	-364	-71	0
1974	0	0	-1348	-417	931	882	-1139	257	-337	-75	-259	-310	-436	-60	0
1975	0	0	-1287	-420	867	853	-1077	223	-261	-112	-164	-275	-335	-54	0
1976	0	0	-1055	-417	638	736	-846	110	-254	-46	-240	-223	-296	-7	0
1977	0	0	-664	-432	232	548	-448	-100	-153	-58	-131	-83	-275	48	0
1978	0	0	-286	-415	-129	350	-78	-272	-71	29	-116	-46	-178	126	0
1979	0	0	-53	-417	-364	235	155	-390	21	13	-60	-36	-131	176	0
1980	0	0	-25	-424	-399	224	187	-411	-38	25	-141	5	-197	122	0
1981	0	0	-326	-426	-100	376	-113	-263	-106	-118	-139	-137	-306	79	0
1982	0	0	-572	-417	155	494	-363	-131	-124	36	-155	-36	-287	-1	0
1983	0	0	-1042	-422	620	732	-831	99	-310	-89	-213	-184	-380	-79	0
1984	0	0	-1181	-415	766	798	-973	175	-238	-67	-201	-248	-341	-97	0
1985	0	0	-1182	-420	762	801	-972	171	-261	15	-230	-114	-287	-44	0
1986	0	0	-899	-422	477	660	-688	27	-261	-13	-226	-201	-265	-29	0
1987	0	0	-501	-422	79	461	-290	-171	-100	44	-64	-34	-186	98	0
1988	0	0	-146	-411	-265	278	59	-338	21	13	-180	79	-211	102	0
1989	0	0	130	-417	-547	143	338	-482	34	-23	-97	83	-240	217	0
1990	0	0	132	-401	-533	134	332	-467	46	58	-129	159	-151	228	0
1991	0	0	-91	-409	-318	250	113	-363	-128	-38	-225	-71	-223	65	0
1992	0	0	-426	-415	11	420	-218	-202	-139	-31	-164	-128	-219	83	0
1993	0	0	-828	-413	415	620	-621	1	-261	-207	-250	-168	-353	-38	0
1994	0	0	-996	-432	564	714	-780	66	-277	-139	-269	-242	-329	-83	0
1995	0	0	-1052	-420	632	736	-842	106	-244	-162	-248	-195	-318	-15	0
1996	0	0	-831	-411	420	621	-625	4	-331	-141	-186	-153	-331	-27	0
1997	0	0	-418	-419	-1	418	-208	-210	-110	-104	-178	-75	-238	71	0
1998	0	0	-175	-405	-230	290	27	-317	-60	-143	-100	-85	-199	93	0
1999	0	0	35	-391	-426	178	230	-408	-128	-100	-199	-67	-219	36	0
[truncated: 30,977 more rows]
