# Supplementary material for: A Robust and Real-Time Capable Envelope-Based Algorithm for Heart Sound Classification: Validation under Different Physiological Conditions
Source: Sensors (Basel). 2020 Feb 11;20(4):972. doi: 10.3390/s20040972 (PMC7070375; doi:10.3390/s20040972)
Supplement: Supplementary file 1 [file sensors-20-00972-s001.zip › Messungen/jw/jw08_unfiltered.csv]

Dataset No.	Pulse (bpm)	Pacer Bit	leadI (�V)	leadII (�V)	leadIII (�V)	lead_avR (�V)	lead_avL (�V)	lead_avF (�V)	V1 (�V)	V2 (�V)	V3 (�V)	V4 (�V)	V5 (�V)	V6 (�V)	R-Wave
1	0	0	-75	128	203	-26	-139	165	-21	147	512	176	-104	-91	0
2	0	0	172	128	-44	-150	108	42	-292	-333	-201	-386	-116	-114	0
3	0	0	-174	-492	-318	333	72	-405	-312	-349	-308	-333	-139	-102	0
4	0	0	-206	-508	-302	357	48	-405	-201	-327	-292	-254	-106	-1	0
5	0	0	-254	-506	-252	380	-1	-379	-271	-368	-395	-391	-89	-91	0
6	0	0	-208	-502	-294	355	43	-398	-199	-304	-306	-358	-38	3	0
7	0	0	-219	-490	-271	354	26	-380	-236	-436	-368	-374	-157	-83	0
8	0	0	-278	-514	-236	396	-21	-375	-265	-446	-395	-401	-106	-83	0
9	0	0	-243	-514	-271	378	14	-392	-285	-440	-318	-397	-145	-31	0
10	0	0	-245	-516	-271	380	13	-393	-285	-415	-339	-432	-153	-75	1
11	0	0	-268	-516	-248	392	-10	-382	-275	-399	-382	-450	-104	-56	0
12	0	0	-252	-508	-256	380	2	-382	-244	-420	-298	-405	-65	-131	0
13	0	0	-287	-506	-219	396	-34	-362	-292	-401	-217	-483	-48	-112	0
14	0	0	-270	-512	-242	391	-14	-377	-230	-393	-240	-473	-153	-44	0
15	0	0	-223	-517	-294	370	35	-405	-248	-403	-186	-504	-83	-62	0
16	0	0	-295	-502	-207	398	-44	-354	-219	-442	-296	-492	-131	-143	0
17	0	0	-239	-516	-277	377	19	-396	-246	-316	-314	-506	-64	-93	0
18	0	0	-253	-514	-261	383	4	-387	-186	-411	-281	-417	-71	-95	0
19	0	0	-304	-523	-219	413	-42	-371	-285	-424	-320	-498	-135	-54	0
20	0	0	-225	-523	-298	374	36	-410	-228	-426	-345	-455	-153	-38	0
21	0	0	-273	-529	-256	401	-8	-392	-267	-453	-304	-434	-102	-29	0
22	0	0	-238	-521	-283	379	22	-402	-283	-514	-353	-527	-157	-65	0
23	0	0	-197	-519	-322	358	62	-420	-213	-463	-339	-469	-112	-60	0
24	0	0	-240	-519	-279	379	19	-399	-228	-492	-415	-479	-133	-114	0
25	0	0	-184	-523	-339	353	77	-431	-275	-399	-384	-465	-129	-81	0
26	0	0	-180	-523	-343	351	81	-433	-267	-401	-459	-450	-149	-34	0
27	0	0	-159	-500	-341	329	91	-420	-215	-399	-430	-417	-110	17	0
28	0	0	-126	-496	-370	311	122	-433	-265	-401	-461	-463	-149	-98	0
29	0	0	-130	-508	-378	319	124	-443	-263	-391	-438	-413	-87	50	0
30	0	0	-147	-523	-376	335	114	-449	-318	-411	-481	-450	-178	-42	0
31	0	0	-138	-529	-391	333	126	-460	-298	-384	-483	-380	-81	32	0
32	0	0	-111	-531	-420	321	154	-475	-238	-483	-508	-395	-143	-48	0
33	0	0	-149	-533	-384	341	117	-458	-275	-395	-488	-366	-81	-62	0
34	0	0	-181	-537	-356	359	87	-446	-329	-448	-508	-430	-161	-23	0
35	0	0	-140	-529	-389	334	124	-459	-246	-452	-467	-393	-166	-50	0
36	0	0	-132	-531	-399	331	133	-465	-318	-362	-475	-362	-184	-36	0
37	0	0	-190	-529	-339	359	74	-434	-389	-467	-523	-401	-186	-77	0
38	0	0	-79	-531	-452	305	186	-491	-281	-327	-496	-263	-145	-62	0
39	0	0	-176	-531	-355	353	89	-443	-281	-422	-422	-329	-106	-9	0
40	0	0	-151	-531	-380	341	114	-455	-312	-395	-550	-273	-135	-69	0
41	0	0	-132	-539	-407	335	137	-473	-310	-343	-516	-292	-89	-13	0
42	0	0	-135	-521	-386	328	125	-453	-300	-372	-426	-219	-69	-44	0
43	0	0	-110	-529	-419	319	154	-474	-195	-353	-322	-213	-75	-32	0
44	0	0	-150	-541	-391	345	120	-466	-240	-258	-389	-195	-46	-3	0
45	0	0	-89	-535	-446	312	178	-490	-176	-298	-378	-164	-79	-40	0
46	0	0	-161	-541	-380	351	109	-460	-162	-258	-312	-157	-23	-32	0
47	0	0	-132	-541	-409	336	138	-475	-124	-246	-325	-180	-69	-77	0
48	0	0	-62	-519	-457	290	197	-488	-104	-244	-296	-170	-87	-77	0
49	0	0	-180	-525	-345	352	82	-435	-139	-292	-322	-172	-91	-13	0
50	0	0	-124	-523	-399	323	137	-461	-60	-306	-314	-205	-133	-17	0
51	0	0	-192	-535	-343	363	75	-439	-186	-308	-347	-199	-75	-95	0
52	0	0	-191	-549	-358	370	83	-453	-120	-291	-201	-141	-56	-93	0
53	0	0	-148	-547	-399	347	125	-473	-93	-244	-228	-203	-52	-139	0
54	0	0	-200	-535	-335	367	67	-435	-112	-298	-166	-236	-48	-95	0
55	0	0	-190	-535	-345	362	77	-440	-46	-248	-230	-246	-65	-48	0
56	0	0	-138	-537	-399	337	130	-468	-73	-192	-242	-197	-64	-108	0
57	0	0	-194	-523	-329	358	67	-426	-116	-248	-291	-223	-13	-116	0
58	0	0	-130	-535	-405	332	137	-470	-29	-221	-213	-166	-56	-64	0
59	0	0	-159	-533	-374	346	107	-453	-46	-176	-226	-232	-17	-114	0
60	0	0	-147	-523	-376	335	114	-449	-36	-194	-221	-232	-95	-98	0
61	0	0	-167	-523	-356	345	94	-439	-104	-170	-261	-194	-52	-85	0
62	0	0	-232	-550	-318	391	43	-434	-122	-269	-273	-254	-79	-17	0
63	0	0	-173	-547	-374	360	100	-460	-120	-192	-225	-265	-44	-97	0
64	0	0	-198	-558	-360	378	81	-459	-126	-254	-192	-252	-73	-79	0
65	0	0	-220	-543	-323	381	51	-433	-128	-137	-238	-279	-77	-137	0
66	0	0	-165	-539	-374	352	104	-456	-67	-133	-168	-186	-58	3	0
67	0	0	-219	-525	-306	372	43	-415	-221	-194	-349	-320	-67	-135	0
68	0	0	-229	-531	-302	380	36	-416	-95	-230	-267	-168	-9	-141	0
69	0	0	-229	-521	-292	375	31	-406	-118	-279	-209	-174	1	-40	0
70	0	0	-219	-533	-314	376	47	-423	-172	-225	-223	-223	-77	-85	0
71	0	0	-246	-533	-287	389	20	-410	-83	-261	-240	-135	-40	-126	0
72	0	0	-266	-537	-271	401	2	-404	-91	-242	-292	-226	-19	-29	0
73	0	0	-177	-537	-360	357	91	-448	-38	-228	-318	-230	-31	-89	0
74	0	0	-227	-537	-310	382	41	-423	-34	-304	-194	-195	-77	-60	0
75	0	0	-241	-537	-296	389	27	-416	-122	-258	-300	-273	29	-182	0
76	0	0	-192	-541	-349	366	78	-445	-73	-232	-258	-275	-3	-29	0
77	0	0	-262	-547	-285	404	11	-416	-178	-281	-339	-374	-79	-71	0
78	0	0	-130	-549	-419	339	144	-484	-83	-267	-265	-195	-42	67	0
79	0	0	-217	-537	-320	377	51	-428	-159	-240	-207	-374	-54	-97	0
80	0	0	-188	-543	-355	365	83	-449	-162	-213	-236	-388	-118	-124	0
81	0	0	-212	-543	-331	377	59	-437	-207	-244	-234	-356	-91	-52	0
82	0	0	-122	-539	-417	330	147	-478	-137	-258	-271	-355	-110	-1	0
83	0	0	-165	-562	-397	363	116	-479	-232	-217	-261	-393	-145	-60	0
84	0	0	-200	-556	-356	378	78	-456	-174	-279	-256	-448	-114	-50	0
85	0	0	-148	-545	-397	346	124	-471	-219	-226	-275	-378	-135	-97	0
86	0	0	-161	-533	-372	347	105	-452	-246	-302	-302	-488	-234	-131	0
87	0	0	-167	-539	-372	353	102	-455	-151	-225	-277	-483	-116	-71	0
88	0	0	-197	-552	-355	374	79	-453	-304	-380	-362	-587	-209	-184	0
89	0	0	-54	-519	-465	286	205	-492	-205	-221	-306	-496	-192	-46	0
90	0	0	-231	-531	-300	381	34	-415	-292	-415	-382	-583	-209	-143	0
91	0	0	-143	-550	-407	346	132	-478	-292	-335	-368	-535	-258	-126	0
92	0	0	-115	-547	-432	331	158	-489	-254	-347	-356	-545	-205	-143	0
93	0	0	-163	-549	-386	356	111	-467	-325	-343	-483	-514	-161	-155	0
94	0	0	-161	-547	-386	354	112	-466	-351	-341	-467	-506	-261	-129	0
95	0	0	-171	-537	-366	354	97	-451	-283	-316	-422	-494	-116	-83	0
96	0	0	-187	-547	-360	367	86	-453	-374	-333	-481	-397	-182	-197	0
97	0	0	-105	-535	-430	320	162	-482	-323	-261	-413	-382	-60	-77	0
98	0	0	-157	-523	-366	340	104	-444	-405	-225	-415	-349	-137	-116	0
99	0	0	-71	-519	-448	295	188	-483	-223	-250	-411	-265	-106	-77	0
100	0	0	-173	-537	-364	355	95	-450	-415	-230	-469	-322	-73	-128	0
101	0	0	-206	-537	-331	371	62	-434	-345	-289	-535	-246	-153	-62	0
102	0	0	-159	-543	-384	351	112	-463	-256	-246	-405	-162	1	-69	0
103	0	0	-187	-545	-358	366	85	-451	-292	-265	-490	-203	-44	-100	0
104	0	0	-189	-547	-358	368	84	-452	-358	-195	-446	-174	-42	-46	0
105	0	0	-177	-539	-362	358	92	-450	-316	-147	-368	-186	3	-29	0
106	0	0	-169	-543	-374	356	102	-458	-296	-228	-316	-180	-46	-31	0
107	0	0	-114	-523	-409	318	147	-466	-283	-139	-298	-11	19	32	0
108	0	0	-159	-531	-372	345	106	-451	-347	-157	-386	-141	-56	-75	0
109	0	0	-169	-535	-366	352	98	-450	-312	-87	-355	-112	40	-40	0
110	0	0	-158	-549	-391	353	116	-470	-360	-131	-446	-143	9	-89	0
111	0	0	-233	-558	-325	395	46	-441	-450	-176	-353	-226	-36	-87	0
112	0	0	-150	-541	-391	345	120	-466	-353	-116	-479	-108	-52	-133	0
113	0	0	-235	-541	-306	388	35	-423	-397	-102	-407	-114	-38	-180	0
114	0	0	-180	-531	-351	355	85	-441	-333	-54	-397	-195	-44	-188	0
115	0	0	-180	-523	-343	351	81	-433	-341	-19	-378	-91	-31	-75	0
116	0	0	-206	-529	-323	367	58	-426	-327	-100	-467	-116	-100	-143	0
117	0	0	-142	-543	-401	342	129	-472	-275	-31	-240	-145	-17	-137	0
118	0	0	-233	-547	-314	390	40	-430	-322	-98	-384	-141	-108	-207	0
119	0	0	-185	-549	-364	367	89	-456	-292	34	-294	-157	-38	-124	0
120	0	0	-227	-543	-316	385	44	-429	-287	-71	-362	-170	-73	-248	0
121	0	0	-237	-533	-296	385	29	-414	-267	-64	-296	-98	-58	-242	0
122	0	0	-229	-539	-310	384	40	-424	-259	-114	-401	-153	-40	-263	0
123	0	0	-235	-541	-306	388	35	-423	-246	-104	-318	-197	13	-201	0
124	0	0	-190	-523	-333	356	71	-428	-259	-95	-254	-118	-23	-141	0
125	0	0	-237	-541	-304	389	33	-422	-259	-13	-333	-104	-67	-213	0
126	0	0	-126	-531	-405	328	139	-468	-213	-13	-296	-143	-52	-73	0
127	0	0	-260	-521	-261	390	0	-391	-269	-180	-349	-221	-48	-178	0
128	0	0	-163	-533	-370	348	103	-451	-250	-54	-356	-145	79	-164	0
129	0	0	-196	-529	-333	362	68	-431	-226	-170	-327	-182	-15	-153	0
130	0	0	-143	-554	-411	348	134	-482	-267	-91	-355	-151	-48	-124	0
131	0	0	-198	-549	-351	373	76	-450	-219	-141	-372	-151	27	-157	0
132	0	0	-192	-552	-360	372	84	-456	-242	-199	-362	-114	-29	-162	0
133	0	0	-146	-537	-391	341	122	-464	-205	-159	-341	-199	29	-147	0
134	0	0	-233	-533	-300	383	33	-416	-294	-170	-386	-211	29	-170	0
135	0	0	-201	-550	-349	375	74	-449	-234	-195	-269	-178	-69	-93	0
136	0	0	-177	-539	-362	358	92	-450	-267	-155	-322	-170	-34	-128	0
137	0	0	-173	-535	-362	354	94	-448	-219	-159	-279	-195	-25	-143	0
138	0	0	-169	-537	-368	353	99	-452	-226	-190	-294	-197	-58	-242	0
139	0	0	-210	-545	-335	377	62	-440	-205	-159	-376	-203	-56	-133	0
140	0	0	-180	-550	-370	365	95	-460	-209	-184	-368	-287	11	-261	0
141	0	0	-188	-541	-353	364	82	-447	-201	-215	-347	-199	-27	-192	0
142	0	0	-210	-539	-329	374	59	-434	-277	-289	-401	-325	-122	-219	0
143	0	0	-130	-533	-403	331	136	-468	-174	-190	-356	-209	-54	-110	0
144	0	0	-172	-517	-345	344	86	-431	-259	-221	-413	-194	-77	-155	0
145	0	0	-99	-525	-426	312	163	-475	-252	-197	-483	-240	-23	-242	0
146	0	0	-128	-541	-413	334	142	-477	-186	-219	-512	-194	-42	-166	0
147	0	0	-163	-537	-374	350	105	-455	-294	-256	-512	-261	-118	-114	0
148	0	0	-111	-547	-436	329	162	-491	-265	-219	-616	-250	-65	-186	0
149	0	0	-169	-539	-370	354	100	-454	-248	-287	-675	-195	-65	-209	0
150	0	0	-122	-539	-417	330	147	-478	-258	-292	-649	-236	25	-252	0
151	0	0	-138	-547	-409	342	135	-478	-323	-292	-659	-285	-77	-226	0
152	0	0	-87	-554	-467	320	190	-510	-213	-304	-616	-250	-15	-170	0
153	0	0	-154	-545	-391	349	118	-468	-294	-351	-702	-228	-87	-217	0
154	0	0	-79	-560	-481	319	201	-520	-192	-362	-611	-238	-44	-168	0
155	0	0	-135	-552	-417	343	141	-484	-269	-407	-774	-248	-85	-192	0
156	0	0	-91	-541	-450	316	179	-495	-300	-331	-669	-203	-100	-106	0
157	0	0	-124	-539	-415	331	145	-477	-362	-355	-746	-244	-108	-197	0
158	0	0	-103	-545	-442	324	169	-493	-372	-349	-669	-323	-34	-153	0
159	0	0	-159	-535	-376	347	108	-455	-374	-333	-711	-302	-5	-147	0
160	0	0	-93	-529	-436	311	171	-482	-226	-325	-614	-197	-108	-180	0
161	0	0	-142	-537	-395	339	126	-466	-265	-351	-646	-236	-128	-166	0
162	0	0	-142	-531	-389	336	123	-460	-329	-314	-525	-277	-120	-108	0
163	0	0	-173	-541	-368	357	97	-454	-325	-339	-647	-263	-170	-159	0
164	0	0	-101	-547	-446	324	172	-496	-223	-302	-543	-139	-141	-147	0
165	0	0	-210	-543	-333	376	61	-438	-267	-304	-580	-194	-54	-104	0
166	0	0	-120	-537	-417	328	148	-477	-298	-269	-704	-170	-79	-157	0
167	0	0	-126	-523	-397	324	135	-460	-199	-285	-618	-135	-129	-69	0
168	0	0	-151	-527	-376	339	112	-451	-296	-298	-624	-147	-135	-100	0
169	0	0	-105	-539	-434	322	164	-486	-258	-190	-634	-122	-34	-182	0
170	0	0	-210	-541	-331	375	60	-436	-263	-263	-731	-112	-114	-110	0
171	0	0	-95	-537	-442	316	173	-489	-162	-172	-628	-108	-7	-131	0
172	0	0	-206	-539	-333	372	63	-436	-304	-259	-702	-242	-137	-161	0
173	0	0	-144	-545	-401	344	128	-473	-240	-228	-601	-199	-40	-69	0
174	0	0	-218	-549	-331	383	56	-440	-273	-225	-653	-232	-104	-124	0
175	0	0	-188	-543	-355	365	83	-449	-238	-238	-599	-228	-137	-129	0
176	0	0	-221	-539	-318	380	48	-428	-259	-205	-626	-219	-153	-89	0
177	0	0	-211	-527	-316	369	52	-421	-287	-157	-583	-188	-226	-161	0
178	0	0	-198	-541	-343	369	72	-442	-166	-215	-455	-211	-147	-108	0
179	0	0	-274	-549	-275	411	0	-412	-228	-256	-502	-254	-190	-188	0
180	0	0	-279	-550	-271	414	-4	-410	-256	-234	-259	-283	-145	-195	0
181	0	0	-213	-529	-316	371	51	-422	-108	-143	-172	-256	-29	9	0
182	0	0	-139	-527	-388	333	124	-457	-15	-129	-64	-97	-5	5	0
183	0	0	-204	-539	-335	371	65	-437	-44	-120	-21	-215	-65	-54	0
184	0	0	-178	-525	-347	351	84	-436	-5	-137	52	-77	-32	-46	0
185	0	0	-239	-535	-296	387	28	-415	23	-141	149	-209	-83	-58	0
186	0	0	-163	-525	-362	344	99	-443	79	-114	139	-65	-3	-36	0
187	0	0	-186	-525	-339	355	76	-432	108	-64	139	-131	-21	13	0
188	0	0	-171	-498	-327	334	78	-412	58	-29	155	-118	-5	13	0
189	0	0	-130	-467	-337	298	103	-402	108	-118	46	-98	-71	-40	0
190	0	0	-153	-455	-302	304	74	-378	-11	-95	25	-67	23	-40	0
191	0	0	-180	-455	-275	317	47	-365	-62	-97	-153	-87	-77	-67	0
192	0	0	-101	-463	-362	282	130	-412	-40	-122	-180	-116	-21	-62	0
193	0	0	-179	-471	-292	325	56	-381	-100	-172	-277	-93	44	-81	0
194	0	0	-134	-446	-312	290	89	-379	-203	-81	-403	-112	17	-116	0
195	0	0	-120	-420	-300	270	90	-360	-110	-83	-465	-114	67	-102	0
196	0	0	-125	-419	-294	272	84	-356	-223	-95	-368	-71	44	-114	0
197	0	0	-62	-393	-331	227	134	-362	-219	0	-403	-126	-1	-54	0
198	0	0	-81	-366	-285	223	102	-325	-223	-25	-207	-27	3	5	0
199	0	0	-60	-349	-289	204	114	-319	-230	60	-323	-69	-44	-23	0
200	0	0	-52	-341	-289	196	118	-315	-265	-7	-106	-54	-27	23	0
201	0	0	-53	-349	-296	201	121	-322	-223	77	-81	-98	32	-32	0
202	0	0	-148	-355	-207	251	29	-281	-203	-17	-40	-34	-106	-50	0
203	0	0	-108	-360	-252	234	72	-306	-157	73	21	-40	-91	0	0
204	0	0	-153	-395	-242	274	44	-318	-85	50	137	-11	-46	-25	0
205	0	0	-149	-401	-252	275	51	-326	-153	81	172	-93	-44	-87	0
206	0	0	-77	-399	-322	238	122	-360	-25	81	184	71	-52	-17	0
207	0	0	-184	-407	-223	295	19	-315	-77	5	104	3	-48	-13	0
208	0	0	-93	-409	-316	251	111	-362	15	54	122	54	15	-58	0
209	0	0	-186	-422	-236	304	25	-329	48	19	64	69	-17	38	0
210	0	0	-184	-438	-254	311	35	-346	102	-108	135	46	-19	-83	0
211	0	0	-199	-457	-258	328	29	-357	89	-145	40	60	-56	-36	0
212	0	0	-137	-455	-318	296	90	-386	141	-77	79	131	-13	34	0
213	0	0	-190	-461	-271	325	40	-366	52	-64	-23	118	-19	-62	0
214	0	0	-148	-481	-333	314	92	-407	155	-89	9	143	-83	-34	0
215	0	0	-182	-486	-304	334	61	-395	87	-85	89	81	-13	-46	0
216	0	0	-178	-488	-310	333	66	-399	87	-118	23	128	-44	-32	0
217	0	0	-142	-500	-358	321	108	-429	60	-110	60	85	-118	-29	0
218	0	0	-140	-514	-374	327	117	-444	118	-116	44	89	3	-104	0
219	0	0	-181	-545	-364	363	91	-454	11	-182	29	38	-60	-122	0
220	0	0	-99	-549	-450	324	175	-499	85	-120	48	9	-58	-62	0
221	0	0	-159	-562	-403	360	122	-482	85	-199	-56	9	-21	-42	0
222	0	0	-120	-560	-440	340	160	-500	36	-258	-9	-73	-128	-133	0
223	0	0	-144	-566	-422	355	139	-494	-3	-254	-23	-38	-71	-46	0
224	0	0	-154	-578	-424	366	135	-501	-60	-273	32	-124	-112	-112	0
225	0	0	-112	-587	-475	349	181	-531	0	-197	13	-73	-65	-104	0
226	0	0	-210	-599	-389	404	89	-494	-77	-298	-13	-197	-97	-155	0
227	0	0	-126	-578	-452	352	163	-515	52	-304	23	-137	-100	-108	0
228	0	0	-130	-585	-455	357	162	-520	17	-194	-112	-126	-69	-157	0
229	0	0	-132	-574	-442	353	155	-508	9	-281	-48	-153	-153	-151	0
230	0	0	-124	-570	-446	347	161	-508	65	-238	-93	-106	-207	-73	0
231	0	0	-134	-574	-440	354	153	-507	-60	-292	-89	-135	-180	-145	0
232	0	0	-163	-558	-395	360	116	-476	-36	-205	-36	-207	-137	-100	0
233	0	0	-193	-549	-356	371	81	-452	-135	-186	-137	-308	-155	-209	0
234	0	0	-169	-574	-405	371	118	-489	-110	-174	1	-194	-232	-114	0
235	0	0	-173	-566	-393	369	110	-479	-75	-128	13	-141	-161	-104	0
236	0	0	-177	-568	-391	372	107	-479	-48	-161	44	-151	-176	-112	0
237	0	0	-136	-576	-440	356	152	-508	-19	-176	110	-97	-170	-180	0
238	0	0	-199	-587	-388	393	94	-487	-23	-81	133	-98	-157	-116	0
239	0	0	-196	-560	-364	378	84	-462	-65	-56	139	-133	-106	-157	0
240	0	0	-143	-552	-409	347	133	-480	-15	-23	209	-77	-137	-131	0
241	0	0	-148	-549	-401	348	126	-475	27	65	221	-71	-60	-81	0
242	0	0	-168	-552	-384	360	108	-468	48	-52	314	-7	-110	-79	0
243	0	0	-194	-570	-376	382	91	-473	71	-42	267	-67	-87	-104	0
244	0	0	-130	-566	-436	348	153	-501	83	46	353	0	-75	-85	0
245	0	0	-243	-549	-306	396	31	-427	46	13	388	-42	-3	-38	0
246	0	0	-85	-556	-471	320	193	-513	126	44	384	21	-85	-108	0
247	0	0	-135	-550	-415	342	140	-482	102	91	316	9	-65	19	0
248	0	0	-149	-564	-415	356	133	-489	108	32	281	-93	-75	-81	0
249	0	0	-128	-576	-448	352	160	-512	135	-5	364	3	-128	-29	0
250	0	0	-138	-568	-430	353	146	-499	161	-95	287	-112	-106	-64	0
251	0	0	-194	-566	-372	380	89	-469	131	-98	277	-97	-155	-62	0
252	0	0	-169	-568	-399	368	115	-483	131	-79	366	-131	-95	-19	0
253	0	0	-115	-568	-453	341	169	-510	118	-34	360	-110	-166	-71	0
254	0	0	-118	-562	-444	340	163	-503	291	-67	471	-46	-83	-19	0
255	0	0	-165	-562	-397	363	116	-479	71	-64	512	-176	-219	-126	0
256	0	0	-142	-564	-422	353	140	-493	120	25	512	-98	-128	-15	0
257	0	0	-154	-578	-424	366	135	-501	145	3	483	-110	-128	-60	0
258	0	0	-185	-605	-420	395	117	-512	176	48	488	-32	-170	-60	0
259	0	0	-214	-607	-393	410	89	-500	23	25	486	-50	-135	-77	0
260	0	0	-184	-632	-448	408	132	-540	108	38	473	-60	-104	-98	0
261	0	0	-216	-636	-420	426	102	-528	89	71	420	-48	-91	-42	0
262	0	0	-178	-684	-506	431	164	-595	122	48	417	34	-29	-65	0
263	0	0	-219	-744	-525	481	153	-634	124	147	335	89	-23	-100	0
264	0	0	-268	-793	-525	530	128	-659	56	118	205	114	-145	-83	0
265	0	0	-262	-826	-564	544	151	-695	102	265	294	106	13	17	0
266	0	0	-270	-838	-568	554	149	-703	52	271	285	104	-44	-60	0
267	0	0	-303	-830	-527	566	112	-678	54	300	358	98	54	-58	0
268	0	0	-229	-766	-537	497	154	-651	0	296	279	162	-54	-13	0
269	0	0	-54	-651	-597	352	271	-624	133	428	391	219	42	-31	0
270	0	0	-128	-512	-384	320	128	-448	23	374	349	83	-73	-60	0
271	0	0	17	-320	-337	151	177	-328	58	345	401	195	-34	-73	0
272	0	0	86	-108	-194	11	140	-151	29	395	356	184	-60	-13	0
273	0	0	285	192	-93	-238	189	49	93	356	409	184	-83	-95	0
274	0	0	444	504	60	-474	192	282	46	411	426	91	13	-32	0
275	0	0	588	824	236	-706	176	530	-58	417	389	166	-27	-56	0
276	0	0	792	1222	430	-1007	181	826	15	389	225	100	-91	-71	0
277	0	0	988	1676	688	-1332	150	1182	1	360	296	143	-38	-83	0
278	0	0	1178	2101	923	-1639	127	1512	-56	294	246	85	-112	-44	0
279	0	0	1449	2525	1076	-1987	186	1800	-32	339	238	42	-11	-118	0
280	0	0	1593	2902	1309	-2247	142	2105	-69	289	203	95	-131	-79	0
281	0	0	1790	3208	1418	-2499	186	2313	-95	353	310	7	-118	-44	0
282	0	0	1805	3362	1557	-2583	124	2459	-141	337	228	40	-54	-184	0
283	0	0	1808	3327	1519	-2567	144	2423	-19	323	261	15	-71	-194	0
284	0	0	1651	2995	1344	-2323	153	2169	-42	320	166	40	-151	-182	1
285	0	0	1405	2522	1117	-1963	144	1819	-89	316	236	46	-75	-129	0
286	0	0	1029	1773	744	-1401	142	1258	-108	356	102	15	-36	-203	0
287	0	0	673	1028	355	-850	159	691	-166	279	182	-19	-116	-155	0
288	0	0	344	413	69	-378	137	241	-129	217	100	31	-89	-129	0
289	0	0	144	13	-131	-78	137	-59	-184	203	65	-98	-124	-199	0
290	0	0	33	-230	-263	98	148	-246	-217	219	19	7	-81	-100	0
291	0	0	-136	-440	-304	288	84	-372	-322	145	-102	-174	-139	-143	0
292	0	0	-147	-618	-471	382	162	-544	-287	126	-149	-157	-50	-157	0
293	0	0	-260	-690	-430	475	85	-560	-374	64	-228	-128	-50	-135	0
294	0	0	-279	-719	-440	499	80	-579	-378	54	-308	-215	-145	-118	0
295	0	0	-192	-737	-545	464	176	-641	-325	137	-265	-137	54	-98	0
296	0	0	-222	-743	-521	482	149	-632	-343	87	-333	-197	-71	-147	0
297	0	0	-280	-743	-463	511	91	-603	-372	21	-420	-164	-139	-213	0
298	0	0	-175	-735	-560	455	192	-647	-300	108	-283	-69	-46	-228	0
299	0	0	-273	-692	-419	482	73	-555	-364	98	-337	-129	-168	-124	0
300	0	0	-146	-603	-457	374	155	-530	-259	133	-232	-137	-108	-145	0
301	0	0	-135	-550	-415	342	140	-482	-248	40	-279	-71	-149	-215	0
302	0	0	-57	-516	-459	286	201	-487	-230	122	-38	-91	-73	-215	0
303	0	0	-107	-477	-370	292	131	-423	-184	176	7	-65	-44	-149	0
304	0	0	-138	-465	-327	301	94	-396	-211	267	1	-29	-145	-157	0
305	0	0	-74	-438	-364	256	145	-401	-211	201	56	-25	-166	-259	0
306	0	0	-54	-426	-372	240	159	-399	-75	314	178	98	-7	-85	0
307	0	0	-58	-411	-353	234	147	-382	-120	164	108	56	-110	-248	0
308	0	0	27	-384	-411	178	219	-397	-56	389	248	141	-21	-114	0
309	0	0	-68	-388	-320	228	126	-354	-147	236	194	56	-29	-188	0
310	0	0	4	-405	-409	200	206	-407	-81	207	232	42	-100	-219	0
311	0	0	-70	-413	-343	241	136	-378	-129	298	238	170	-19	-126	0
312	0	0	-64	-411	-347	237	141	-379	-124	147	133	1	-141	-302	0
313	0	0	10	-395	-405	192	207	-400	-56	238	294	162	-52	-126	0
314	0	0	-163	-413	-250	288	43	-331	-164	161	242	60	-31	-242	0
315	0	0	-60	-413	-353	236	146	-383	-60	244	190	118	-98	-281	0
316	0	0	-58	-409	-351	233	146	-380	-64	188	273	126	-23	-174	0
317	0	0	-130	-409	-279	269	74	-344	-174	203	166	62	-67	-145	0
318	0	0	4	-403	-407	199	205	-405	-139	199	73	110	-32	-157	0
319	0	0	-122	-391	-269	256	73	-330	-133	194	95	240	58	-135	0
320	0	0	-147	-405	-258	276	55	-331	-162	137	27	67	-73	-226	0
321	0	0	-53	-384	-331	218	139	-357	-151	258	56	207	23	-108	0
322	0	0	-128	-370	-242	249	57	-306	-289	135	9	29	-58	-170	0
323	0	0	-49	-382	-333	215	142	-357	-139	279	15	122	38	-133	0
324	0	0	-119	-378	-259	248	70	-318	-153	164	-21	135	36	-141	0
325	0	0	-10	-349	-339	179	164	-344	-157	221	48	95	-40	-143	0
326	0	0	25	-370	-395	172	210	-382	48	277	58	275	110	-60	0
327	0	0	-81	-368	-287	224	103	-327	-120	124	32	120	67	-207	0
328	0	0	-43	-347	-304	195	130	-325	-120	225	65	153	27	-180	0
329	0	0	-2	-341	-339	171	168	-340	-46	228	161	135	15	-77	0
330	0	0	-151	-370	-219	260	34	-294	-128	207	73	25	-27	-178	0
331	0	0	49	-362	-411	156	230	-386	-3	199	188	166	-5	-126	0
332	0	0	-52	-343	-291	197	119	-317	-75	269	184	139	23	-71	0
333	0	0	-51	-351	-300	201	124	-325	-56	209	145	106	0	-228	0
334	0	0	-11	-331	-320	171	154	-325	9	221	252	108	25	-104	0
335	0	0	-76	-322	-246	199	85	-284	151	131	195	44	-27	-118	0
336	0	0	-45	-314	-269	179	112	-291	83	93	285	-29	9	-9	0
337	0	0	-10	-322	-312	166	151	-317	184	225	285	-5	62	-23	0
338	0	0	-56	-308	-252	182	98	-280	118	151	172	-79	60	-95	0
339	0	0	29	-294	-323	132	176	-308	207	83	178	-38	-17	-116	0
340	0	0	-11	-294	-283	152	136	-288	176	124	238	-81	0	-73	0
341	0	0	-16	-281	-265	148	124	-273	151	100	205	-67	1	-19	0
342	0	0	10	-275	-285	132	147	-280	172	77	263	-155	-73	-137	0
343	0	0	-16	-279	-263	147	123	-271	172	209	281	-122	58	-48	0
344	0	0	-45	-273	-228	159	91	-250	213	151	388	-137	-11	-170	0
345	0	0	4	-261	-265	128	134	-263	178	178	339	-98	-64	-108	0
346	0	0	-37	-273	-236	155	99	-254	211	221	452	-81	91	-54	0
347	0	0	-14	-256	-242	135	114	-249	190	161	376	-110	9	-73	0
348	0	0	108	-256	-364	74	236	-310	261	310	380	-11	17	36	0
349	0	0	25	-240	-265	107	145	-252	238	269	378	-23	-36	5	0
350	0	0	83	-244	-327	80	205	-285	246	256	302	-7	-98	-83	0
351	0	0	6	-230	-236	112	121	-233	197	320	343	15	-46	-27	0
352	0	0	74	-217	-291	71	182	-254	178	362	335	34	-34	-52	0
353	0	0	60	-213	-273	76	166	-243	217	384	374	104	-38	-100	0
354	0	0	79	-194	-273	57	176	-233	178	388	364	133	-50	-46	0
355	0	0	31	-194	-225	81	128	-209	188	477	320	223	-17	-77	0
356	0	0	73	-186	-259	56	166	-222	114	521	327	271	-34	-34	0
357	0	0	131	-192	-323	30	227	-257	225	512	329	389	-17	-31	0
358	0	0	60	-178	-238	59	149	-208	213	533	250	306	-62	-50	0
359	0	0	48	-157	-205	54	126	-181	190	481	209	417	-7	-79	0
360	0	0	102	-157	-259	27	180	-208	159	500	261	442	-64	-46	0
361	0	0	140	-147	-287	3	213	-217	190	585	232	422	56	-79	0
362	0	0	64	-149	-213	42	138	-181	161	463	201	399	44	-170	0
363	0	0	94	-162	-256	34	175	-209	137	545	159	440	46	-112	0
364	0	0	82	-131	-213	24	147	-172	168	440	147	426	23	-98	0
365	0	0	68	-110	-178	21	123	-144	139	494	203	409	21	-91	0
366	0	0	146	-100	-246	-23	196	-173	143	452	145	401	91	-143	0
367	0	0	184	-75	-259	-54	221	-167	174	452	170	380	19	-93	0
368	0	0	111	-73	-184	-19	147	-128	157	413	114	393	60	-50	0
369	0	0	132	-65	-197	-33	164	-131	157	391	95	320	54	-106	0
370	0	0	148	-42	-190	-53	169	-116	242	261	89	325	15	-75	0
371	0	0	171	-32	-203	-69	187	-117	211	137	25	314	-40	-112	0
372	0	0	208	-11	-219	-98	213	-115	252	248	52	318	29	-108	0
373	0	0	93	-15	-108	-39	100	-61	320	116	54	374	-9	-34	0
374	0	0	167	3	-164	-85	165	-80	320	226	87	300	19	-85	0
375	0	0	166	9	-157	-87	161	-74	382	197	162	323	34	-48	0
376	0	0	195	29	-166	-112	180	-68	380	133	195	246	85	-38	0
377	0	0	219	60	-159	-139	189	-49	358	131	228	325	106	-40	0
378	0	0	278	83	-195	-180	236	-56	399	85	296	221	60	-65	0
379	0	0	218	110	-108	-164	163	1	490	44	356	223	93	-73	0
380	0	0	304	124	-180	-214	242	-28	453	79	415	215	46	-7	0
381	0	0	257	122	-135	-189	196	-6	471	54	413	236	100	-73	0
382	0	0	325	155	-170	-240	247	-7	541	-5	531	226	-3	44	0
383	0	0	321	168	-153	-244	237	7	580	79	541	176	9	25	0
384	0	0	336	168	-168	-252	252	0	543	114	597	110	9	15	0
385	0	0	377	211	-166	-294	271	22	640	147	675	112	83	46	0
386	0	0	358	211	-147	-284	252	32	783	79	717	164	42	124	0
387	0	0	453	238	-215	-345	334	11	692	137	719	219	54	118	0
388	0	0	383	254	-129	-318	256	62	750	110	776	141	98	153	0
389	0	0	360	271	-89	-315	224	91	694	87	797	67	81	52	0
390	0	0	449	265	-184	-357	316	40	743	192	824	236	151	126	0
391	0	0	380	291	-89	-335	234	101	673	85	659	126	87	87	0
392	0	0	416	308	-108	-362	262	100	663	50	647	137	52	62	0
393	0	0	404	323	-81	-363	242	121	725	34	554	143	151	81	0
394	0	0	394	329	-65	-361	229	132	593	-91	452	110	54	139	0
395	0	0	435	331	-104	-383	269	113	613	-27	333	135	151	112	0
396	0	0	389	347	-42	-368	215	152	529	-147	281	58	97	143	0
397	0	0	459	366	-93	-412	276	136	523	-145	108	69	64	128	0
398	0	0	439	374	-65	-406	252	154	374	-108	60	81	170	67	0
399	0	0	389	388	-1	-388	195	193	347	-186	25	-89	104	112	0
400	0	0	354	388	34	-371	160	211	368	-271	50	11	65	159	0
401	0	0	349	395	46	-372	151	220	211	-201	-50	-34	116	120	0
402	0	0	396	417	21	-406	187	219	151	-219	7	-3	95	118	0
403	0	0	364	422	58	-393	153	240	228	-273	-13	3	44	60	0
404	0	0	302	428	126	-365	88	277	192	-269	-9	5	89	25	0
405	0	0	348	415	67	-381	140	241	232	-211	180	64	104	75	0
406	0	0	306	426	120	-366	93	273	174	-256	316	-65	21	89	0
407	0	0	382	436	54	-409	164	245	279	-197	420	19	110	21	0
408	0	0	313	419	106	-366	103	262	289	-199	417	34	44	-23	0
409	0	0	258	405	147	-331	55	276	372	-269	537	15	32	75	0
410	0	0	289	395	106	-342	91	250	345	-217	521	120	-62	19	0
411	0	0	300	389	89	-344	105	239	426	-157	496	182	73	-21	0
412	0	0	256	380	124	-318	66	252	399	-240	479	188	5	13	0
413	0	0	254	360	106	-307	74	233	401	-184	461	69	-3	3	0
414	0	0	250	306	56	-278	97	181	353	-145	422	221	-32	38	0
415	0	0	300	300	0	-300	150	150	356	-145	391	221	38	25	0
416	0	0	254	273	19	-263	117	146	360	-131	168	197	19	-46	0
417	0	0	200	244	44	-222	78	144	333	-184	145	219	-42	11	0
418	0	0	300	225	-75	-262	187	75	294	-102	40	195	15	1	0
419	0	0	206	205	-1	-205	103	102	291	-89	9	205	31	34	0
420	0	0	199	170	-29	-184	114	70	211	-120	-98	128	-141	-54	0
421	0	0	185	147	-38	-166	111	54	242	-120	81	180	-44	32	0
422	0	0	173	102	-71	-137	122	15	219	-89	3	180	-60	-25	0
423	0	0	106	64	-42	-85	74	11	168	-73	102	108	-34	-50	0
424	0	0	140	32	-108	-86	124	-38	203	13	252	223	-73	34	0
425	0	0	119	9	-110	-64	114	-50	190	17	331	180	-36	13	0
426	0	0	120	-31	-151	-44	135	-91	176	75	506	75	-79	27	0
427	0	0	92	-69	-161	-11	126	-115	223	91	560	164	1	40	0
428	0	0	44	-95	-139	25	91	-117	149	112	552	201	-7	-62	0
429	0	0	114	-116	-230	1	172	-173	240	102	715	184	0	-9	0
430	0	0	-28	-161	-133	94	52	-147	232	23	603	151	-65	11	0
431	0	0	-8	-184	-176	96	84	-180	298	32	591	172	-32	32	0
432	0	0	-22	-194	-172	108	75	-183	228	-29	502	112	-1	42	0
433	0	0	33	-217	-250	92	141	-233	308	9	519	180	-56	98	0
434	0	0	-27	-271	-244	149	108	-257	259	-25	440	65	-17	-27	0
435	0	0	-78	-289	-211	183	66	-250	285	-52	558	126	-7	25	0
436	0	0	-81	-294	-213	187	66	-253	327	-116	436	79	-126	-29	0
437	0	0	-74	-320	-246	197	86	-283	401	-81	488	98	-25	83	0
438	0	0	-115	-322	-207	218	46	-264	327	-112	477	79	-77	83	0
439	0	0	-82	-345	-263	213	90	-304	395	-71	558	73	21	73	0
440	0	0	-126	-356	-230	241	52	-293	349	-143	436	-13	-27	-5	0
441	0	0	-115	-376	-261	245	73	-318	424	-128	576	19	-60	13	0
442	0	0	-134	-409	-275	271	70	-342	386	-79	494	52	-44	15	0
443	0	0	-155	-409	-254	282	49	-331	351	-128	576	58	-31	36	0
444	0	0	-132	-415	-283	273	75	-349	318	-36	605	42	-58	15	0
445	0	0	-64	-415	-351	239	143	-383	444	50	669	69	5	44	0
446	0	0	-157	-432	-275	294	59	-353	389	-62	698	36	-81	40	0
447	0	0	-116	-434	-318	275	101	-376	417	-67	644	13	-29	36	0
448	0	0	-200	-434	-234	317	17	-334	347	-9	539	32	-7	-7	0
449	0	0	-95	-450	-355	272	130	-402	461	-106	651	118	-100	3	0
450	0	0	-248	-469	-221	358	-13	-345	384	-81	535	89	-95	21	0
451	0	0	-66	-469	-403	267	168	-436	525	-15	550	143	-44	-40	0
452	0	0	-212	-481	-269	346	28	-375	389	-71	498	104	-93	36	0
453	0	0	-173	-481	-308	327	67	-394	362	-25	465	186	5	-69	0
454	0	0	-179	-483	-304	331	62	-393	486	-116	481	176	-21	-29	0
455	0	0	-132	-475	-343	303	105	-409	554	9	512	258	38	46	0
456	0	0	-227	-471	-244	349	8	-357	362	-58	393	104	-9	-13	0
457	0	0	-89	-471	-382	280	146	-426	502	-31	465	234	15	73	0
458	0	0	-196	-475	-279	335	41	-377	405	-60	353	219	91	36	0
459	0	0	-227	-473	-246	350	9	-359	320	-178	341	97	-27	-71	0
460	0	0	-159	-467	-308	313	74	-387	372	-100	240	226	-15	-50	0
461	0	0	-163	-471	-308	317	72	-389	355	-75	347	232	75	52	0
462	0	0	-216	-485	-269	350	26	-377	283	-124	223	98	91	3	0
463	0	0	-177	-485	-308	331	65	-396	285	-172	254	93	-50	-44	0
464	0	0	-231	-475	-244	353	6	-359	194	-120	184	102	-65	36	0
465	0	0	-185	-483	-298	334	56	-390	226	-166	236	29	42	-21	0
466	0	0	-145	-457	-312	301	83	-384	228	-186	246	46	23	-52	0
467	0	0	-202	-481	-279	341	38	-380	192	-157	182	-31	34	-5	0
468	0	0	-186	-502	-316	344	65	-409	221	-192	164	-36	11	-69	0
469	0	0	-196	-490	-294	343	49	-392	221	-213	100	-79	48	-3	0
470	0	0	-151	-486	-335	318	92	-410	254	-236	67	-102	-69	-1	0
471	0	0	-198	-483	-285	340	43	-384	213	-184	106	-44	-9	54	0
472	0	0	-157	-475	-318	316	80	-396	174	-281	102	-89	-97	-44	0
473	0	0	-108	-488	-380	298	136	-434	168	-166	69	-38	-13	36	0
474	0	0	-248	-473	-225	360	-11	-349	186	-258	23	-50	-42	21	0
475	0	0	-99	-469	-370	284	135	-419	139	-192	67	-91	-44	-50	0
476	0	0	-215	-486	-271	350	28	-378	157	-195	97	-48	15	40	0
477	0	0	-196	-452	-256	324	30	-354	85	-194	83	-120	-40	1	0
478	0	0	-182	-461	-279	321	48	-370	60	-112	-60	-3	0	-64	0
479	0	0	-170	-455	-285	312	57	-370	31	-162	40	-32	-60	-5	0
480	0	0	-106	-455	-349	280	121	-402	44	-50	98	25	17	-34	0
481	0	0	-201	-459	-258	330	28	-358	-62	-81	91	7	-9	-71	0
482	0	0	-155	-463	-308	309	76	-385	40	-58	114	-5	-71	-29	0
483	0	0	-215	-457	-242	336	13	-349	-9	-7	118	42	-64	-29	0
484	0	0	-168	-457	-289	312	60	-373	-81	106	87	56	-79	-25	0
485	0	0	-196	-457	-261	326	32	-359	-34	242	153	89	-21	-5	0
486	0	0	-207	-465	-258	336	25	-361	-97	129	145	34	-23	-3	0
487	0	0	-211	-461	-250	336	19	-355	-128	170	176	93	-44	-3	0
488	0	0	-209	-426	-217	317	4	-321	-135	137	178	89	-5	-21	0
489	0	0	-273	-434	-161	353	-56	-297	-201	219	126	98	-17	-95	0
490	0	0	-212	-438	-226	325	7	-332	-128	199	46	104	21	-87	0
491	0	0	-219	-444	-225	331	3	-334	-151	252	62	192	52	11	0
492	0	0	-208	-448	-240	328	16	-344	-182	151	-46	205	-32	-100	0
493	0	0	-126	-455	-329	290	101	-392	-64	168	56	296	79	-1	0
494	0	0	-258	-438	-180	348	-39	-309	-263	161	-91	209	-29	-50	0
495	0	0	-161	-432	-271	296	55	-351	-248	236	-124	300	83	-31	0
496	0	0	-212	-409	-197	310	-7	-303	-306	168	-159	225	73	-104	0
497	0	0	-72	-401	-329	236	128	-365	-192	203	-190	323	118	3	0
498	0	0	-227	-434	-207	330	-10	-320	-331	155	-242	275	-1	-11	0
499	0	0	-182	-422	-240	302	29	-331	-287	186	-248	335	44	-31	0
500	0	0	-205	-453	-248	329	21	-350	-370	203	-226	296	9	-95	0
501	0	0	-200	-446	-246	323	23	-346	-386	162	-382	246	32	-50	0
502	0	0	-162	-453	-291	307	64	-372	-409	273	-323	341	60	-100	0
503	0	0	-215	-440	-225	327	5	-332	-424	128	-275	322	36	-52	0
504	0	0	-147	-436	-289	291	71	-362	-424	215	-205	292	89	-1	0
505	0	0	-150	-411	-261	280	55	-336	-382	217	-252	302	120	-58	0
506	0	0	-168	-426	-258	297	45	-342	-469	110	-277	217	95	-104	0
507	0	0	-108	-422	-314	265	103	-368	-341	207	-186	345	56	-50	0
508	0	0	-140	-434	-294	287	77	-364	-389	213	-277	240	36	-77	0
509	0	0	-126	-424	-298	275	86	-361	-395	157	-244	250	71	-95	0
510	0	0	-113	-436	-323	274	105	-379	-424	195	-221	265	65	-77	0
511	0	0	-78	-434	-356	256	139	-395	-393	126	-294	234	54	-141	0
512	0	0	-97	-440	-343	268	123	-391	-380	170	-246	277	0	-95	0
513	0	0	-165	-442	-277	303	56	-359	-399	162	-322	277	21	-139	0
514	0	0	-163	-432	-269	297	53	-350	-355	180	-271	225	-21	-155	0
515	0	0	-115	-417	-302	266	93	-359	-277	199	-242	232	13	-32	0
516	0	0	-202	-434	-232	318	15	-333	-333	149	-261	205	-32	-23	0
517	0	0	-128	-432	-304	280	88	-368	-265	209	-356	244	15	-85	0
518	0	0	-146	-440	-294	293	74	-367	-314	135	-195	236	-7	-54	0
519	0	0	-209	-424	-215	316	3	-319	-325	108	-347	133	-56	-145	0
520	0	0	-115	-444	-329	279	107	-386	-184	195	-258	271	48	-110	0
521	0	0	-243	-450	-207	346	-18	-328	-230	62	-211	172	11	-69	0
522	0	0	-135	-453	-318	294	91	-385	-116	124	-192	236	102	-83	0
523	0	0	-115	-444	-329	279	107	-386	-201	131	-149	240	25	-182	0
524	0	0	-159	-444	-285	301	63	-364	-174	145	-147	234	50	3	0
525	0	0	-118	-461	-343	289	112	-402	-192	149	-128	300	0	-17	0
526	0	0	-102	-453	-351	277	124	-402	-118	203	-145	322	93	38	0
527	0	0	-177	-483	-306	330	64	-394	-267	168	-83	221	52	3	0
528	0	0	-132	-473	-341	302	104	-407	-157	190	-48	333	112	1	0
529	0	0	-196	-475	-279	335	41	-377	-223	118	-81	263	87	-11	0
530	0	0	-151	-469	-318	310	83	-393	-162	122	-29	230	42	-5	0
531	0	0	-109	-469	-360	289	125	-414	-114	174	-48	281	141	-34	0
532	0	0	-194	-465	-271	329	38	-368	-221	133	-67	234	79	-21	0
533	0	0	-132	-483	-351	307	109	-417	-230	95	-46	219	110	-155	0
534	0	0	-163	-492	-329	327	83	-410	-161	69	-69	225	98	-40	0
535	0	0	-124	-488	-364	306	120	-426	-211	155	-153	240	95	0	0
536	0	0	-161	-486	-325	323	82	-405	-133	151	-89	207	122	0	0
537	0	0	-171	-475	-304	323	66	-389	-126	23	-151	215	32	-21	0
538	0	0	-109	-510	-401	309	146	-455	-112	110	-139	223	77	25	0
539	0	0	-192	-512	-320	352	64	-416	-120	87	-246	285	32	9	0
540	0	0	-80	-506	-426	293	173	-466	-124	60	-254	223	54	1	0
541	0	0	-191	-514	-323	352	66	-418	-194	-5	-223	207	11	-36	0
542	0	0	-186	-506	-320	346	67	-413	-129	32	-261	225	95	-81	0
543	0	0	-155	-506	-351	330	98	-428	-186	3	-186	209	52	-95	0
544	0	0	-128	-517	-389	322	130	-453	-93	79	-188	271	79	-3	0
545	0	0	-134	-523	-389	328	127	-456	-71	1	-93	182	46	7	0
546	0	0	-141	-496	-355	318	107	-425	-83	64	-110	226	120	-42	0
547	0	0	-178	-500	-322	339	72	-411	-71	50	-106	236	58	-9	0
548	0	0	-97	-492	-395	294	149	-443	-44	50	-38	341	40	-19	0
549	0	0	-175	-502	-327	338	76	-414	-91	58	-46	283	67	-60	0
550	0	0	-121	-512	-391	316	135	-451	-42	114	23	285	62	-112	0
551	0	0	-140	-516	-376	328	118	-446	-73	54	97	292	67	-52	0
552	0	0	-214	-516	-302	365	44	-409	-32	23	128	364	79	60	0
553	0	0	-165	-512	-347	338	91	-429	-69	42	89	225	9	-81	0
554	0	0	-157	-521	-364	339	103	-442	-34	97	120	325	29	52	0
555	0	0	-208	-543	-335	375	63	-439	-77	3	81	250	54	-69	0
556	0	0	-110	-523	-413	316	151	-468	56	91	135	339	89	9	0
557	0	0	-192	-527	-335	359	71	-431	-42	147	129	302	64	-13	0
558	0	0	-95	-547	-452	321	178	-499	75	44	250	283	65	-25	0
559	0	0	-192	-525	-333	358	70	-429	-34	100	153	258	-11	-15	0
560	0	0	-97	-552	-455	324	179	-503	77	29	226	261	79	1	0
561	0	0	-147	-533	-386	340	119	-459	60	31	186	226	56	-13	0
562	0	0	-167	-533	-366	350	99	-449	50	-32	164	246	-27	-48	0
563	0	0	-115	-543	-428	329	156	-485	116	32	254	195	48	-23	0
564	0	0	-211	-531	-320	371	54	-425	11	27	221	162	81	15	0
565	0	0	-153	-535	-382	344	114	-458	75	-15	265	149	-3	42	0
566	0	0	-152	-541	-389	346	118	-465	112	-25	213	137	44	50	0
567	0	0	-168	-550	-382	359	107	-466	31	29	199	137	11	9	0
568	0	0	-144	-539	-395	341	125	-467	141	-29	267	62	38	19	0
569	0	0	-120	-519	-399	319	139	-459	118	-27	236	38	21	29	0
570	0	0	-115	-537	-422	326	153	-479	87	23	143	95	-36	34	0
571	0	0	-192	-539	-347	365	77	-443	17	-153	201	-1	-128	31	0
572	0	0	-128	-560	-432	344	152	-496	124	-29	236	23	-9	48	0
573	0	0	-183	-541	-358	362	87	-449	64	-149	201	-15	-131	-46	0
574	0	0	-117	-570	-453	343	168	-511	221	-40	337	58	5	13	0
575	0	0	-163	-564	-401	363	119	-482	135	-38	310	34	-21	15	0
576	0	0	-142	-566	-424	354	141	-495	124	-38	259	7	-40	7	0
577	0	0	-52	-550	-498	301	223	-524	188	9	320	17	-108	19	0
578	0	0	-156	-549	-393	352	118	-471	209	-44	316	38	-83	110	0
579	0	0	-97	-537	-440	317	171	-488	157	-67	322	-46	-161	-1	0
580	0	0	-121	-541	-420	331	149	-480	263	3	269	120	-38	5	0
581	0	0	-167	-539	-372	353	102	-455	170	-46	232	-40	-135	-15	0
582	0	0	-46	-552	-506	299	230	-529	265	-5	327	42	-34	54	0
583	0	0	-167	-531	-364	349	98	-447	205	-67	372	44	-73	62	0
584	0	0	-149	-533	-384	341	117	-458	116	-91	258	-23	-85	-54	0
585	0	0	-161	-533	-372	347	105	-452	225	-56	116	-3	-44	15	0
586	0	0	-176	-554	-378	365	101	-466	133	-98	-50	42	-166	-44	0
587	0	0	-113	-547	-434	330	160	-490	265	-31	71	98	36	1	0
588	0	0	-289	-560	-271	424	-9	-415	194	-128	36	73	-73	32	0
589	0	0	-134	-566	-432	350	149	-499	283	-85	267	44	-73	-36	0
590	0	0	-147	-554	-407	350	130	-480	250	-48	407	71	-34	1	0
591	0	0	-239	-570	-331	404	46	-450	195	-85	347	29	-48	11	0
592	0	0	-192	-572	-380	382	94	-476	168	-62	386	-31	-36	38	0
593	0	0	-211	-564	-353	387	71	-458	153	-77	323	-32	-25	23	0
594	0	0	-201	-552	-351	376	75	-451	162	-64	153	-29	-50	133	0
595	0	0	-126	-535	-409	330	141	-472	261	-120	159	-23	34	100	0
596	0	0	-206	-545	-339	375	66	-442	145	-170	-11	-38	-34	67	0
597	0	0	-128	-562	-434	345	153	-498	230	-124	116	-71	44	75	0
598	0	0	-266	-566	-300	416	17	-433	112	-236	110	-44	-124	42	0
599	0	0	-167	-572	-405	369	119	-488	166	-188	168	-67	-50	32	0
600	0	0	-225	-564	-339	394	57	-451	108	-120	281	-15	-29	73	0
601	0	0	-285	-564	-279	424	-3	-421	128	-285	197	-114	-81	-29	0
602	0	0	-172	-554	-382	363	105	-468	137	-195	211	-15	-31	15	0
603	0	0	-254	-550	-296	402	21	-423	67	-252	162	-64	-54	1	0
604	0	0	-130	-568	-438	349	154	-503	221	-230	273	-124	-23	29	0
605	0	0	-243	-568	-325	405	41	-446	110	-287	112	-149	-98	89	0
606	0	0	-137	-550	-413	343	138	-481	166	-252	184	-147	-135	83	0
607	0	0	-222	-580	-358	401	68	-469	85	-300	211	-159	-116	100	0
608	0	0	-172	-583	-411	377	119	-497	77	-289	254	-143	-145	-1	0
609	0	0	-182	-587	-405	384	111	-496	194	-355	234	-159	-145	27	0
610	0	0	-170	-583	-413	376	121	-498	131	-263	285	-162	-131	100	0
611	0	0	-93	-589	-496	341	201	-542	195	-327	259	-184	-151	-3	0
612	0	0	-227	-574	-347	400	60	-460	190	-399	252	-223	-153	73	0
613	0	0	-184	-562	-378	373	97	-470	97	-382	178	-304	-258	21	0
614	0	0	-136	-572	-436	354	150	-504	221	-302	168	-234	-170	114	0
615	0	0	-171	-564	-393	367	111	-478	192	-388	180	-236	-172	13	0
616	0	0	-200	-570	-370	385	85	-470	110	-393	186	-259	-228	1	0
617	0	0	-120	-566	-446	343	163	-506	221	-281	209	-242	-192	118	0
618	0	0	-202	-574	-372	388	85	-473	180	-391	149	-304	-153	-11	0
619	0	0	-194	-562	-368	378	87	-465	161	-353	131	-312	-225	46	0
620	0	0	-176	-552	-376	364	100	-464	157	-289	58	-265	-161	58	0
621	0	0	-182	-562	-380	372	99	-471	135	-318	-23	-312	-192	27	0
622	0	0	-128	-589	-461	358	166	-525	188	-358	104	-380	-95	58	0
623	0	0	-188	-560	-372	374	92	-466	147	-370	3	-343	-133	19	0
624	0	0	-149	-585	-436	367	143	-510	184	-405	34	-343	-162	67	0
625	0	0	-87	-570	-483	328	198	-526	141	-289	71	-323	-112	112	0
626	0	0	-186	-568	-382	377	98	-475	87	-417	48	-386	-186	23	0
627	0	0	-74	-593	-519	333	222	-556	98	-329	89	-417	-98	166	0
628	0	0	-142	-566	-424	354	141	-495	83	-368	29	-397	-149	97	0
629	0	0	-172	-560	-388	366	108	-474	60	-417	9	-395	-180	104	0
630	0	0	-135	-585	-450	360	157	-517	58	-430	-44	-424	-195	114	0
631	0	0	-183	-578	-395	380	106	-486	-7	-337	-116	-432	-122	54	0
632	0	0	-179	-572	-393	375	107	-482	3	-382	-95	-442	-137	81	0
633	0	0	-214	-580	-366	397	76	-473	-48	-397	-153	-436	-168	40	0
634	0	0	-167	-574	-407	370	120	-490	-83	-292	-199	-440	-98	31	0
635	0	0	-175	-580	-405	377	115	-492	-42	-353	-143	-409	-164	36	0
636	0	0	-222	-582	-360	402	69	-471	-75	-267	-155	-382	-157	64	0
637	0	0	-222	-580	-358	401	68	-469	-116	-415	-190	-424	-166	46	0
638	0	0	-146	-574	-428	360	141	-501	-32	-320	-155	-345	-149	11	0
639	0	0	-236	-591	-355	413	59	-473	-141	-254	-228	-417	-172	42	0
640	0	0	-153	-566	-413	359	130	-489	-93	-219	-178	-308	-153	38	0
641	0	0	-192	-583	-391	387	99	-487	-157	-197	-240	-333	-137	-52	0
642	0	0	-229	-578	-349	403	60	-463	-238	-242	-267	-403	-192	-7	0
643	0	0	-245	-578	-333	411	44	-455	-186	-170	-162	-325	-162	-25	0
644	0	0	-180	-585	-405	382	112	-495	-126	-213	-174	-250	-162	-81	0
645	0	0	-242	-552	-310	397	34	-431	-184	-188	-209	-292	-139	-36	0
646	0	0	-203	-585	-382	394	89	-483	-114	-149	-135	-265	-46	-15	0
647	0	0	-248	-566	-318	407	35	-442	-153	-221	-124	-219	-188	5	0
648	0	0	-120	-562	-442	341	161	-502	-192	-60	-124	-131	-87	3	0
649	0	0	-299	-560	-261	429	-19	-410	-141	-209	-178	-159	-128	-42	0
650	0	0	-174	-587	-413	380	119	-500	-145	-124	-38	-219	-50	13	0
651	0	0	-235	-609	-374	422	69	-491	-207	-122	-157	-116	-97	-126	0
652	0	0	-245	-601	-356	423	55	-478	-149	-73	-108	-145	-60	-17	0
653	0	0	-235	-591	-356	413	60	-473	-246	-91	-108	-174	-106	-67	0
654	0	0	-206	-601	-395	403	94	-498	-159	-110	-81	-122	-32	-85	0
655	0	0	-190	-607	-417	398	113	-512	-159	-36	-50	-118	-102	1	0
656	0	0	-254	-603	-349	428	47	-476	-232	-62	-116	-209	-159	-17	0
657	0	0	-213	-583	-370	398	78	-476	-209	-56	-56	-118	-112	9	0
658	0	0	-219	-583	-364	401	72	-473	-164	-50	-116	-110	-106	-71	0
659	0	0	-235	-558	-323	396	44	-440	-252	9	-65	-186	-98	-95	0
660	0	0	-210	-572	-362	391	76	-467	-271	-13	-29	-215	-97	-62	0
661	0	0	-250	-568	-318	409	34	-443	-273	-7	21	-248	-137	-58	0
662	0	0	-194	-560	-366	377	86	-463	-248	31	-34	-151	-100	-81	0
663	0	0	-174	-585	-411	379	118	-498	-209	-13	83	-98	-120	1	0
664	0	0	-192	-574	-382	383	95	-478	-213	64	5	-153	-81	-112	0
665	0	0	-171	-580	-409	375	119	-494	-145	108	95	-122	-7	-60	0
666	0	0	-202	-560	-358	381	78	-459	-194	65	69	-128	-168	-67	0
667	0	0	-196	-572	-376	384	90	-474	-162	145	7	-9	-31	-40	0
668	0	0	-169	-560	-391	364	111	-475	-147	170	7	-56	-48	-100	0
669	0	0	-211	-591	-380	401	84	-485	-236	110	5	3	-135	-52	0
670	0	0	-190	-589	-399	389	104	-494	-174	151	-7	-9	-79	-79	0
671	0	0	-157	-595	-438	376	140	-516	-149	170	-17	73	-50	-106	0
672	0	0	-213	-601	-388	407	87	-494	-182	162	-25	19	-52	-36	0
673	0	0	-204	-572	-368	388	82	-470	-153	137	-48	36	-13	-98	0
674	0	0	-174	-558	-384	366	105	-471	-137	164	-5	139	-104	-19	0
675	0	0	-245	-582	-337	413	46	-459	-176	217	-62	186	-15	-9	0
676	0	0	-148	-574	-426	361	139	-500	-87	207	-27	254	-32	-62	0
677	0	0	-196	-576	-380	386	92	-478	-164	242	-36	254	36	-69	0
678	0	0	-161	-558	-397	359	118	-477	-120	277	-58	273	-48	-25	0
679	0	0	-210	-574	-364	392	77	-469	-143	225	69	192	32	-36	0
680	0	0	-190	-589	-399	389	104	-494	-95	201	69	320	11	31	0
681	0	0	-111	-570	-459	340	174	-514	-112	306	36	341	-38	7	0
682	0	0	-190	-574	-384	382	97	-479	-91	161	0	316	1	-52	0
683	0	0	-184	-570	-386	377	101	-478	-118	215	62	240	-13	-65	0
684	0	0	-113	-568	-455	340	171	-511	-164	256	151	261	9	44	0
685	0	0	-138	-576	-438	357	150	-507	-110	281	79	304	25	-46	0
686	0	0	-214	-570	-356	392	71	-463	-166	207	112	273	21	-34	0
687	0	0	-134	-572	-438	353	152	-505	-133	271	174	287	44	29	0
688	0	0	-190	-591	-401	390	105	-496	-110	223	29	263	42	-17	0
689	0	0	-88	-582	-494	335	203	-538	-7	151	182	314	38	-19	0
690	0	0	-213	-585	-372	399	79	-478	-131	97	29	292	9	-34	0
691	0	0	-112	-583	-471	347	179	-527	-44	155	44	279	50	-71	0
692	0	0	-196	-564	-368	380	86	-466	-143	186	52	244	62	-21	0
693	0	0	-176	-589	-413	382	118	-501	-13	182	5	318	147	-7	0
694	0	0	-160	-580	-420	370	130	-500	-29	147	40	230	19	-15	0
695	0	0	-146	-570	-424	358	139	-497	65	199	38	267	104	19	0
696	0	0	-213	-591	-378	402	82	-484	-9	118	56	259	-9	58	0
697	0	0	-117	-578	-461	347	172	-519	19	155	50	256	36	7	0
698	0	0	-128	-580	-452	354	162	-516	46	79	77	248	23	31	0
699	0	0	-205	-593	-388	399	91	-490	44	114	69	225	31	44	0
700	0	0	-171	-570	-399	370	114	-484	58	116	114	275	62	114	0
701	0	0	-167	-572	-405	369	119	-488	85	23	141	271	-27	-15	0
702	0	0	-180	-564	-384	372	102	-474	31	133	197	277	87	11	0
703	0	0	-260	-572	-312	416	26	-442	17	98	205	174	44	-29	0
704	0	0	-178	-583	-405	380	113	-494	46	190	176	279	64	32	0
705	0	0	-173	-572	-399	372	113	-485	50	159	289	312	102	67	0
706	0	0	-153	-564	-411	358	129	-487	114	73	246	372	25	7	0
707	0	0	-174	-562	-388	368	107	-475	69	124	314	279	56	48	0
708	0	0	-174	-552	-378	363	102	-465	91	188	254	248	149	36	0
709	0	0	-165	-558	-393	361	114	-475	102	110	312	223	54	89	0
710	0	0	-80	-541	-461	310	190	-501	149	131	370	226	-31	3	0
711	0	0	-221	-512	-291	366	35	-401	133	75	333	217	100	13	0
712	0	0	-122	-510	-388	316	133	-449	118	122	372	248	-31	42	0
713	0	0	-126	-500	-374	313	124	-437	139	137	380	246	31	52	0
714	0	0	-163	-496	-333	329	85	-414	155	131	364	259	1	62	0
715	0	0	-132	-496	-364	314	116	-430	128	147	448	215	9	34	0
716	0	0	-163	-496	-333	329	85	-414	139	166	382	277	-42	21	0
717	0	0	-128	-486	-358	307	115	-422	151	164	409	242	36	32	0
718	0	0	-171	-496	-325	333	77	-410	207	159	419	291	17	40	0
719	0	0	-107	-481	-374	294	133	-427	178	162	399	298	-32	27	0
720	0	0	-184	-467	-283	325	49	-375	118	230	407	256	71	64	0
721	0	0	-179	-448	-269	313	45	-358	209	178	329	310	-9	-27	0
722	0	0	-126	-426	-300	276	87	-363	104	267	374	304	77	19	0
723	0	0	-132	-405	-273	268	70	-339	100	232	376	419	46	32	0
724	0	0	-101	-405	-304	253	101	-354	131	228	401	411	27	13	0
725	0	0	-116	-399	-283	257	83	-341	219	250	440	485	-36	145	0
726	0	0	-97	-399	-302	248	102	-350	157	388	467	485	108	93	0
727	0	0	-126	-397	-271	261	72	-334	131	368	465	525	-5	50	0
728	0	0	-87	-403	-316	245	114	-359	180	292	552	512	52	116	0
729	0	0	-134	-419	-285	276	75	-352	98	376	479	556	34	79	0
730	0	0	-112	-434	-322	273	105	-378	139	329	405	554	48	7	0
731	0	0	-93	-438	-345	265	126	-391	201	358	465	659	98	122	0
732	0	0	-194	-432	-238	313	22	-335	102	289	314	549	11	27	0
733	0	0	-101	-452	-351	276	125	-401	213	415	366	663	133	64	0
734	0	0	-208	-469	-261	338	26	-365	186	370	339	653	62	71	0
735	0	0	-130	-496	-366	313	118	-431	168	397	422	607	120	-9	0
736	0	0	-157	-500	-343	328	93	-421	182	376	430	601	110	81	0
737	0	0	-155	-496	-341	325	93	-418	203	366	477	611	162	38	0
738	0	0	-157	-531	-374	344	108	-452	174	355	463	607	83	62	0
739	0	0	-184	-525	-341	354	78	-433	258	304	494	640	83	73	0
740	0	0	-165	-527	-362	346	98	-444	215	277	485	582	52	13	0
741	0	0	-141	-558	-417	349	138	-487	172	335	490	568	145	87	0
742	0	0	-215	-589	-374	402	79	-481	118	298	322	549	46	112	0
743	0	0	-174	-585	-411	379	118	-498	155	287	339	541	102	-13	0
744	0	0	-217	-583	-366	400	74	-474	102	184	335	510	159	15	0
745	0	0	-138	-591	-453	364	157	-522	195	358	393	529	77	85	0
746	0	0	-225	-587	-362	406	68	-474	81	283	349	461	48	50	0
747	0	0	-179	-603	-424	391	122	-513	85	327	347	488	93	15	0
748	0	0	-229	-603	-374	416	72	-488	106	203	327	517	40	-15	0
749	0	0	-151	-597	-446	374	147	-521	81	327	300	516	40	126	0
750	0	0	-181	-582	-401	381	110	-491	60	271	306	498	73	44	0
751	0	0	-216	-582	-366	399	75	-474	32	238	250	444	-25	-17	0
752	0	0	-207	-583	-376	395	84	-479	15	207	190	529	54	29	0
753	0	0	-237	-582	-345	409	54	-463	52	182	213	492	-19	64	0
754	0	0	-139	-591	-452	365	156	-521	116	339	232	554	69	38	0
755	0	0	-221	-591	-370	406	74	-480	-25	310	209	533	46	81	0
756	0	0	-188	-593	-405	390	108	-499	19	287	219	481	17	128	0
757	0	0	-184	-591	-407	387	111	-499	29	219	203	545	128	0	0
758	0	0	-175	-595	-420	385	122	-507	13	267	236	521	110	-48	0
759	0	0	-204	-595	-391	399	93	-493	-17	283	166	537	135	-27	0
760	0	0	-231	-578	-347	404	58	-462	0	201	197	506	38	77	0
761	0	0	-186	-587	-401	386	107	-494	-13	261	254	475	81	21	0
762	0	0	-213	-599	-386	406	86	-492	67	190	258	535	97	40	0
763	0	0	-285	-607	-322	446	18	-464	-1	172	242	438	106	3	0
764	0	0	-140	-603	-463	371	161	-533	95	296	194	552	197	114	0
765	0	0	-260	-618	-358	439	49	-488	-5	228	162	481	85	5	0
766	0	0	-157	-614	-457	385	150	-535	67	244	236	545	199	67	0
767	0	0	-260	-607	-347	433	43	-477	-11	116	230	467	1	118	0
768	0	0	-204	-609	-405	406	100	-507	-23	182	248	424	133	29	0
769	0	0	-211	-589	-378	400	83	-483	38	85	240	485	71	36	0
770	0	0	-165	-580	-415	372	125	-497	75	219	182	500	155	32	0
771	0	0	-236	-591	-355	413	59	-473	-3	139	161	353	83	-3	0
772	0	0	-182	-587	-405	384	111	-496	-3	129	190	389	42	64	0
773	0	0	-230	-583	-353	406	61	-468	9	162	126	386	120	48	0
774	0	0	-167	-568	-401	367	117	-484	7	161	201	351	83	29	0
775	0	0	-231	-576	-345	403	57	-460	9	172	168	323	108	97	0
776	0	0	-215	-589	-374	402	79	-481	-77	157	91	318	65	-44	0
777	0	0	-213	-597	-384	405	85	-490	17	182	180	407	143	54	0
778	0	0	-238	-591	-353	414	57	-472	-29	141	58	386	155	40	0
779	0	0	-209	-585	-376	397	83	-480	-58	108	100	343	97	-11	0
780	0	0	-276	-599	-323	437	23	-461	-7	129	42	407	131	64	0
781	0	0	-264	-603	-339	433	37	-471	-73	168	64	374	110	-40	0
782	0	0	-243	-611	-368	427	62	-489	-93	135	48	364	77	-56	0
783	0	0	-215	-630	-415	422	100	-522	-13	149	122	366	207	13	0
784	0	0	-264	-642	-378	453	57	-510	-69	161	91	397	65	-34	0
785	0	0	-246	-653	-407	449	80	-530	-77	166	143	287	129	7	0
786	0	0	-277	-686	-409	481	66	-547	-137	122	114	281	124	40	0
787	0	0	-241	-729	-488	485	123	-608	-31	149	120	273	131	36	0
788	0	0	-297	-776	-479	536	91	-627	-91	141	195	246	128	71	0
789	0	0	-337	-818	-481	577	72	-649	-108	54	116	228	124	1	0
790	0	0	-279	-818	-539	548	130	-678	3	104	166	211	159	42	0
791	0	0	-344	-803	-459	573	57	-631	-118	-17	71	178	100	15	0
792	0	0	-222	-743	-521	482	149	-632	-32	62	73	252	197	21	0
793	0	0	-204	-669	-465	436	130	-567	-46	44	97	203	118	9	0
794	0	0	-209	-531	-322	370	56	-426	-143	-56	32	145	34	-38	0
795	0	0	-95	-362	-267	228	86	-314	-27	-7	21	195	25	48	0
796	0	0	-47	-155	-108	101	30	-131	-75	40	81	124	124	-27	0
797	0	0	183	133	-50	-158	116	41	-21	62	-17	205	48	17	0
798	0	0	273	395	122	-334	75	258	0	-62	97	122	83	62	0
799	0	0	461	752	291	-606	85	521	-25	7	-25	77	58	-11	0
800	0	0	681	1131	450	-906	115	790	11	-21	58	79	95	81	0
801	0	0	838	1567	729	-1202	54	1148	-46	-29	-15	15	110	87	0
802	0	0	1158	1947	789	-1552	184	1368	-3	9	40	62	62	38	0
803	0	0	1261	2345	1084	-1803	88	1714	-15	-75	17	0	69	44	0
804	0	0	1486	2673	1187	-2079	149	1930	-3	-21	-48	19	-11	3	0
805	0	0	1589	2939	1350	-2264	119	2144	-5	17	-31	110	-1	56	0
806	0	0	1649	3053	1404	-2351	122	2228	-36	-32	-32	-25	9	19	0
807	0	0	1633	2948	1315	-2290	159	2131	7	5	9	-77	-11	81	0
808	0	0	1435	2597	1162	-2016	136	1879	19	-23	-83	32	9	40	1
809	0	0	1143	2099	956	-1621	93	1527	-81	32	-44	-36	-3	31	0
810	0	0	871	1416	545	-1143	163	980	-71	-44	11	-71	-17	-38	0
811	0	0	487	731	244	-609	121	487	-52	-54	-25	23	9	-1	0
812	0	0	217	192	-25	-204	121	83	-114	-104	-85	-139	-172	-100	0
813	0	0	29	-139	-168	55	98	-153	-52	-36	11	-81	11	-25	0
814	0	0	-87	-356	-269	221	91	-312	-157	5	-3	-120	-7	-21	0
815	0	0	-138	-504	-366	321	114	-435	-100	-93	-65	-110	-104	-91	0
816	0	0	-198	-618	-420	408	111	-519	-100	-21	-48	-3	-67	-46	0
817	0	0	-274	-696	-422	485	74	-559	-174	-56	-46	-161	-71	7	0
818	0	0	-260	-727	-467	493	103	-597	-131	-89	-58	-174	-23	-85	0
819	0	0	-325	-744	-419	534	47	-581	-97	-141	-31	-143	-32	7	0
820	0	0	-257	-774	-517	515	130	-645	-110	-124	-56	-228	-48	52	0
821	0	0	-289	-772	-483	530	97	-627	-34	-118	-89	-211	21	93	0
822	0	0	-372	-754	-382	563	5	-568	-122	-199	-139	-277	-42	-27	0
823	0	0	-210	-727	-517	468	153	-622	-1	-162	-182	-242	-5	-13	0
824	0	0	-326	-659	-333	492	3	-496	-48	-291	-145	-362	-36	31	0
825	0	0	-178	-591	-413	384	117	-502	-27	-184	-203	-329	-36	17	0
826	0	0	-123	-543	-420	333	148	-481	-1	-234	-149	-337	-15	67	0
827	0	0	-192	-523	-331	357	69	-427	-23	-312	-162	-349	-85	58	0
828	0	0	-119	-477	-358	298	119	-417	0	-298	-164	-475	-13	-7	0
829	0	0	-155	-442	-287	298	66	-364	-77	-283	-180	-432	15	17	0
830	0	0	-174	-432	-258	303	42	-345	-54	-388	-277	-508	-83	-50	0
831	0	0	-105	-409	-304	257	99	-356	23	-376	-147	-452	-36	27	0
832	0	0	-128	-413	-285	270	78	-349	-42	-296	-240	-401	-104	-13	0
833	0	0	-47	-411	-364	229	158	-387	-17	-244	-149	-438	79	-21	0
834	0	0	-97	-420	-323	258	113	-371	-52	-190	-225	-459	-3	3	0
835	0	0	-42	-426	-384	234	171	-405	-71	-201	-147	-382	-40	-11	0
836	0	0	-146	-417	-271	281	62	-344	-87	-201	-145	-302	-17	25	0
837	0	0	-23	-428	-405	225	191	-416	-1	-197	-77	-304	-46	85	0
838	0	0	-101	-430	-329	265	114	-379	-40	-207	-192	-219	-13	-15	0
839	0	0	-137	-422	-285	279	74	-353	-73	-106	-135	-256	36	-27	0
840	0	0	-99	-411	-312	255	106	-361	-65	-182	-131	-289	-36	5	0
841	0	0	-113	-413	-300	263	93	-356	-81	-137	-151	-166	-19	-13	0
842	0	0	-107	-401	-294	254	93	-347	-93	-209	-168	-176	-32	-25	0
843	0	0	-121	-380	-259	250	69	-319	-38	-211	-205	-217	29	-5	0
844	0	0	-94	-388	-294	241	100	-341	-29	-124	-221	-93	50	-19	0
845	0	0	-105	-382	-277	243	86	-329	-85	-129	-207	-108	21	48	0
846	0	0	-72	-384	-312	228	120	-348	-73	-128	-194	-120	67	-32	0
847	0	0	-97	-366	-269	231	86	-317	-71	-162	-232	-60	83	60	0
848	0	0	-48	-358	-310	203	131	-334	-71	-131	-279	-112	48	9	0
849	0	0	-107	-349	-242	228	67	-295	-155	-188	-248	-151	73	44	0
850	0	0	-56	-358	-302	207	123	-330	-79	-209	-298	-172	19	-1	0
851	0	0	-103	-345	-242	224	69	-293	-89	-236	-316	-131	34	-44	0
852	0	0	-43	-343	-300	193	128	-321	-124	-207	-355	-159	52	5	0
853	0	0	-132	-333	-201	232	34	-267	-104	-304	-358	-221	135	0	0
854	0	0	-16	-339	-323	177	153	-331	-215	-192	-364	-184	64	-93	0
855	0	0	-114	-331	-217	222	51	-274	-194	-287	-413	-306	56	25	0
856	0	0	-74	-318	-244	196	85	-281	-248	-353	-498	-333	34	-38	0
857	0	0	-49	-320	-271	184	111	-295	-157	-325	-422	-246	75	56	0
858	0	0	-31	-316	-285	173	127	-300	-217	-420	-514	-312	-44	23	0
859	0	0	-36	-325	-289	180	126	-307	-203	-388	-514	-434	-31	-23	0
860	0	0	-66	-314	-248	190	91	-281	-170	-403	-549	-362	-17	-44	0
861	0	0	-97	-304	-207	200	55	-255	-217	-453	-550	-469	-85	-1	0
862	0	0	9	-289	-298	140	153	-293	-143	-436	-457	-442	-50	19	0
863	0	0	-118	-294	-176	206	29	-235	-203	-424	-564	-420	-38	-29	0
864	0	0	-19	-300	-281	159	131	-290	-161	-289	-508	-440	-7	-27	0
865	0	0	-71	-296	-225	183	77	-260	-151	-374	-506	-455	-104	13	0
866	0	0	-46	-267	-221	156	87	-244	-120	-386	-516	-442	-110	-3	0
867	0	0	-17	-269	-252	143	117	-260	-139	-360	-549	-469	-95	-15	0
868	0	0	-89	-275	-186	182	48	-230	-190	-339	-585	-525	-114	1	0
869	0	0	-46	-263	-217	154	85	-240	-225	-325	-605	-545	-184	-23	0
870	0	0	-29	-252	-223	140	97	-237	-209	-269	-644	-510	-75	-62	0
871	0	0	-72	-238	-166	155	47	-202	-250	-364	-485	-514	-159	34	0
872	0	0	-8	-213	-205	110	98	-209	-226	-281	-452	-486	-106	-17	0
873	0	0	6	-234	-240	114	123	-237	-137	-244	-289	-333	-153	36	0
874	0	0	-10	-223	-213	116	101	-218	-188	-85	-122	-366	-58	60	0
875	0	0	51	-205	-256	77	153	-230	-159	-97	-5	-269	-60	-17	0
876	0	0	-17	-205	-188	111	85	-196	-157	-65	95	-304	-83	73	0
877	0	0	84	-201	-285	58	184	-243	-19	83	184	-77	3	-3	0
878	0	0	-4	-194	-190	99	93	-192	-79	69	230	-48	-15	-19	0
879	0	0	6	-178	-184	86	95	-181	-17	141	226	-77	-15	-67	0
880	0	0	0	-184	-184	92	92	-184	-89	174	287	85	27	-40	0
881	0	0	80	-168	-248	44	164	-208	-71	240	62	79	-1	-31	0
882	0	0	48	-151	-199	51	123	-175	-58	176	31	126	34	-32	0
883	0	0	105	-139	-244	17	174	-191	40	267	-44	194	48	-21	0
884	0	0	122	-145	-267	11	194	-206	-50	236	-159	236	1	3	0
885	0	0	96	-129	-225	16	160	-177	-85	211	-349	258	102	-85	0
886	0	0	176	-126	-302	-25	239	-214	-120	267	-364	329	93	-50	0
887	0	0	99	-102	-201	1	150	-151	-221	261	-574	254	71	-71	0
888	0	0	99	-98	-197	0	148	-147	-306	285	-630	258	98	-110	0
889	0	0	143	-85	-228	-29	185	-156	-256	294	-680	314	131	-97	0
890	0	0	152	-73	-225	-39	188	-149	-254	246	-719	230	83	-120	0
891	0	0	163	-56	-219	-53	191	-137	-325	261	-692	246	87	-29	0
892	0	0	159	-36	-195	-61	177	-115	-432	364	-657	182	145	-60	0
893	0	0	173	-38	-211	-67	192	-124	-430	355	-580	170	139	-85	0
894	0	0	134	-25	-159	-54	146	-92	-461	362	-440	98	98	-91	0
895	0	0	219	-15	-234	-102	226	-124	-440	362	-308	124	164	-62	0
896	0	0	93	0	-93	-46	93	-46	-424	323	-219	23	97	-120	0
897	0	0	171	9	-162	-90	166	-76	-236	312	-29	102	89	-40	0
898	0	0	139	31	-108	-85	123	-38	-248	190	27	-1	27	-166	0
899	0	0	204	42	-162	-123	183	-60	-155	242	244	50	126	-1	0
900	0	0	158	58	-100	-108	129	-21	-81	182	194	-48	1	-46	0
901	0	0	173	75	-98	-124	135	-11	3	166	256	-56	46	-25	0
902	0	0	201	87	-114	-144	157	-13	91	170	291	-54	52	7	0
903	0	0	197	102	-95	-149	146	3	149	62	269	-98	42	-81	0
904	0	0	265	139	-126	-202	195	6	273	102	304	-56	81	29	0
905	0	0	316	157	-159	-236	237	-1	277	145	370	-110	159	44	0
906	0	0	248	157	-91	-202	169	33	356	15	269	-116	-1	44	0
907	0	0	443	182	-261	-312	352	-39	496	128	273	-153	67	128	0
908	0	0	342	201	-141	-271	241	30	436	79	258	-149	98	114	0
909	0	0	319	217	-102	-268	210	57	440	1	166	-192	54	89	0
910	0	0	468	238	-230	-353	349	4	467	124	252	-95	48	108	0
911	0	0	337	246	-91	-291	214	77	467	27	219	-145	-25	131	0
912	0	0	467	258	-209	-362	338	24	552	97	205	-172	-23	166	0
913	0	0	490	283	-207	-386	348	38	420	219	281	-141	32	139	0
914	0	0	493	292	-201	-392	347	45	438	168	244	-161	38	67	0
915	0	0	536	296	-240	-416	388	28	519	141	415	-180	64	137	0
916	0	0	470	335	-135	-402	302	100	420	126	420	-250	48	199	0
917	0	0	546	335	-211	-440	378	62	419	217	395	-221	85	108	0
918	0	0	490	349	-141	-419	315	104	434	93	393	-174	-3	114	0
919	0	0	548	356	-192	-452	370	82	430	149	395	-149	17	75	0
920	0	0	494	372	-122	-433	308	125	444	98	391	-182	-9	172	0
921	0	0	478	378	-100	-428	289	139	320	58	477	-285	25	58	0
922	0	0	501	370	-131	-435	316	119	353	50	393	-178	34	65	0
923	0	0	446	386	-60	-416	253	163	360	21	409	-176	42	114	0
924	0	0	532	395	-137	-463	334	129	395	64	356	-172	15	159	0
925	0	0	478	407	-71	-442	274	168	360	23	370	-116	-52	114	0
926	0	0	431	399	-32	-415	231	183	349	-27	318	-232	-25	89	0
927	0	0	448	417	-31	-432	239	193	347	21	304	-192	-7	44	0
928	0	0	451	417	-34	-434	242	191	277	29	269	-201	7	29	0
929	0	0	434	403	-31	-418	232	186	302	-36	296	-256	-77	44	0
930	0	0	376	395	19	-385	178	207	263	-11	211	-261	-77	34	0
931	0	0	357	417	60	-387	148	238	178	-64	128	-362	-106	-67	0
932	0	0	424	401	-23	-412	223	189	289	65	135	-209	-36	29	0
933	0	0	316	380	64	-348	126	222	207	-93	162	-405	-97	54	0
934	0	0	395	370	-25	-382	210	172	211	-58	73	-343	-48	58	0
935	0	0	389	355	-34	-372	211	160	298	114	97	-386	-15	79	0
936	0	0	214	349	135	-281	39	242	153	-120	19	-500	-118	15	0
937	0	0	375	335	-40	-355	207	147	285	-38	91	-486	-110	17	0
938	0	0	227	325	98	-276	64	211	221	-161	89	-545	-75	1	0
939	0	0	265	292	27	-278	119	159	221	-29	25	-558	-128	100	0
940	0	0	306	279	-27	-292	166	126	283	-85	62	-494	-104	3	0
941	0	0	184	240	56	-212	64	148	281	-157	135	-634	-77	-85	0
942	0	0	184	215	31	-199	76	123	252	-209	62	-570	-180	-36	0
943	0	0	236	190	-46	-213	141	72	409	-89	211	-444	-118	27	0
944	0	0	99	145	46	-122	26	95	263	-164	207	-601	-207	29	0
945	0	0	176	122	-54	-149	115	34	331	-44	296	-541	-126	-1	0
946	0	0	168	116	-52	-142	110	32	323	-137	420	-564	-118	32	0
947	0	0	189	65	-124	-127	156	-29	391	-44	450	-455	-81	29	0
948	0	0	146	38	-108	-92	127	-35	304	-44	366	-461	-122	-48	0
949	0	0	104	15	-89	-59	96	-37	325	-32	459	-481	-110	27	0
950	0	0	112	-25	-137	-43	124	-81	343	-46	560	-550	-145	36	0
951	0	0	81	-56	-137	-12	109	-96	356	-79	502	-488	-157	5	0
952	0	0	-45	-97	-52	71	3	-74	273	-81	442	-523	-112	-23	0
953	0	0	118	-112	-230	-3	174	-171	292	-79	564	-504	-161	-46	0
954	0	0	28	-162	-190	67	109	-176	355	95	483	-428	-108	87	0
955	0	0	68	-182	-250	57	159	-216	370	25	426	-459	-110	5	0
956	0	0	-14	-213	-199	113	92	-206	358	-69	541	-459	-116	-3	0
957	0	0	38	-223	-261	92	149	-242	341	-36	452	-411	-178	85	0
958	0	0	-22	-252	-230	137	104	-241	380	-93	355	-475	-180	17	0
959	0	0	-66	-277	-211	171	72	-244	386	-108	343	-479	-124	50	0
960	0	0	-70	-283	-213	176	71	-248	358	-73	215	-420	-155	44	0
961	0	0	-55	-283	-228	169	86	-255	376	-178	161	-426	-157	48	0
962	0	0	-74	-320	-246	197	86	-283	393	-203	172	-419	-71	85	0
963	0	0	-17	-323	-306	170	144	-314	411	-217	153	-483	-106	-5	0
964	0	0	-10	-337	-327	173	158	-332	424	-161	226	-389	-91	58	0
965	0	0	-132	-353	-221	242	44	-287	362	-240	129	-419	-145	40	0
966	0	0	-95	-368	-273	231	89	-320	339	-199	353	-422	-52	58	0
967	0	0	-84	-382	-298	233	107	-340	424	-182	331	-343	-42	93	0
968	0	0	-93	-391	-298	242	102	-344	413	-221	351	-337	-124	71	0
969	0	0	-97	-399	-302	248	102	-350	469	-244	267	-331	-83	137	0
970	0	0	-78	-411	-333	244	127	-372	426	-267	391	-347	-75	54	0
971	0	0	-85	-403	-318	244	116	-360	415	-269	339	-339	1	170	0
972	0	0	-53	-419	-366	236	156	-392	403	-261	240	-256	-60	120	0
973	0	0	-33	-419	-386	226	176	-402	457	-275	345	-281	19	128	0
974	0	0	-104	-424	-320	264	108	-372	374	-298	269	-320	1	112	0
975	0	0	-91	-428	-337	259	123	-382	395	-269	312	-194	-69	137	0
976	0	0	-169	-436	-267	302	49	-351	298	-254	254	-258	-40	102	0
977	0	0	-85	-426	-341	255	128	-383	277	-306	246	-287	-69	122	0
978	0	0	-151	-430	-279	290	64	-354	246	-285	135	-263	-44	110	0
979	0	0	-184	-436	-252	310	34	-344	228	-386	64	-355	-62	31	0
980	0	0	-188	-440	-252	314	32	-346	236	-333	128	-312	-27	129	0
981	0	0	-190	-446	-256	318	33	-351	225	-453	-25	-378	-42	69	0
982	0	0	-130	-442	-312	286	91	-377	180	-364	-93	-335	-48	126	0
983	0	0	-171	-450	-279	310	54	-364	180	-459	-129	-366	-89	3	0
984	0	0	-181	-444	-263	312	41	-353	133	-452	-221	-413	-87	48	0
985	0	0	-120	-440	-320	280	100	-380	190	-409	-316	-424	-91	100	0
986	0	0	-128	-440	-312	284	92	-376	102	-442	-275	-463	-73	52	0
987	0	0	-128	-438	-310	283	91	-374	143	-420	-382	-432	-83	93	0
988	0	0	-88	-446	-358	267	135	-402	114	-440	-401	-508	-104	21	0
989	0	0	-202	-434	-232	318	15	-333	40	-517	-504	-533	-174	38	0
990	0	0	-155	-426	-271	290	58	-348	34	-556	-450	-646	-174	-31	0
991	0	0	-137	-422	-285	279	74	-353	9	-523	-496	-628	-126	-13	0
992	0	0	-194	-419	-225	306	15	-322	11	-587	-514	-614	-188	0	0
993	0	0	-163	-422	-259	292	48	-340	-27	-638	-446	-733	-252	-87	0
994	0	0	-194	-430	-236	312	21	-333	19	-570	-419	-760	-137	25	0
995	0	0	-172	-424	-252	298	40	-338	-40	-624	-461	-766	-207	-135	0
996	0	0	-159	-444	-285	301	63	-364	-15	-483	-395	-814	-188	-48	0
997	0	0	-254	-415	-161	334	-46	-288	-126	-690	-343	-853	-230	-40	0
998	0	0	-124	-422	-298	273	87	-360	21	-543	-310	-748	-203	-31	0
999	0	0	-246	-405	-159	325	-43	-282	-56	-675	-347	-863	-232	-38	0
1000	0	0	-206	-419	-213	312	3	-316	-13	-595	-407	-851	-207	-27	0
1001	0	0	-149	-407	-258	278	54	-332	-38	-549	-391	-816	-246	-36	0
1002	0	0	-250	-405	-155	327	-47	-280	-143	-616	-432	-888	-201	-36	0
1003	0	0	-192	-397	-205	294	6	-301	-71	-539	-436	-902	-226	-62	0
1004	0	0	-206	-409	-203	307	-1	-306	-95	-496	-469	-915	-194	9	0
1005	0	0	-161	-399	-238	280	38	-318	-58	-467	-393	-830	-128	-46	0
1006	0	0	-173	-388	-215	280	21	-301	-131	-498	-446	-762	-273	7	0
1007	0	0	-165	-393	-228	279	31	-310	-122	-419	-446	-774	-211	-19	0
1008	0	0	-187	-388	-201	287	7	-294	-190	-424	-446	-795	-188	-116	0
1009	0	0	-181	-386	-205	283	12	-295	-106	-399	-471	-684	-161	-15	0
1010	0	0	-202	-384	-182	293	-10	-283	-215	-362	-552	-679	-184	-73	0
1011	0	0	-177	-384	-207	280	15	-295	-44	-327	-572	-613	-118	-5	0
1012	0	0	-221	-382	-161	301	-30	-271	-281	-347	-622	-680	-201	-89	0
1013	0	0	-130	-370	-240	250	55	-305	-217	-292	-566	-578	-65	-62	0
1014	0	0	-179	-380	-201	279	11	-290	-240	-234	-496	-583	-95	32	0
1015	0	0	-126	-368	-242	247	58	-305	-234	-230	-609	-525	-52	-162	0
1016	0	0	-153	-378	-225	265	36	-301	-287	-244	-506	-442	-73	-11	0
1017	0	0	-178	-372	-194	275	8	-283	-355	-184	-568	-424	-73	-129	0
1018	0	0	-163	-380	-217	271	27	-298	-283	-159	-512	-331	-36	-50	0
1019	0	0	-223	-372	-149	297	-37	-260	-388	-244	-620	-366	-106	-174	0
1020	0	0	-213	-374	-161	293	-26	-267	-343	-128	-607	-151	-93	-108	0
1021	0	0	-188	-366	-178	277	-5	-272	-331	-104	-630	-234	-58	-62	0
1022	0	0	-231	-368	-137	299	-47	-252	-378	-122	-692	-153	-31	-93	0
1023	0	0	-203	-360	-157	281	-23	-258	-459	-145	-613	-133	-44	-133	0
1024	0	0	-172	-366	-194	269	11	-280	-479	-44	-620	-141	79	-128	0
1025	0	0	-262	-362	-100	312	-81	-231	-560	-141	-743	-118	13	-155	0
1026	0	0	-270	-355	-85	312	-92	-220	-609	-81	-739	-27	-15	-87	0
1027	0	0	-212	-353	-141	282	-35	-247	-613	-48	-700	-44	83	-85	0
1028	0	0	-248	-356	-108	302	-70	-232	-599	-248	-840	-40	69	-60	0
1029	0	0	-171	-353	-182	262	5	-267	-550	-157	-766	9	44	-44	0
1030	0	0	-223	-362	-139	292	-42	-250	-549	-197	-840	-77	69	-52	0
1031	0	0	-223	-347	-124	285	-49	-235	-593	-155	-989	-83	58	-60	0
1032	0	0	-168	-360	-192	264	12	-276	-585	-161	-933	52	157	-65	0
1033	0	0	-246	-362	-116	304	-65	-239	-632	-304	-991	-1	62	-87	0
1034	0	0	-147	-356	-209	251	31	-282	-527	-174	-904	-27	159	40	0
1035	0	0	-230	-356	-126	293	-52	-241	-448	-306	-956	-62	112	31	0
1036	0	0	-100	-356	-256	228	78	-306	-405	-314	-1020	11	97	36	0
1037	0	0	-207	-362	-155	284	-26	-258	-459	-329	-981	27	149	1	0
1038	0	0	-149	-368	-219	258	35	-293	-374	-337	-1068	64	155	-3	0
1039	0	0	-175	-370	-195	272	10	-282	-395	-440	-1034	25	139	-79	0
1040	0	0	-89	-370	-281	229	96	-325	-368	-345	-935	-15	58	7	0
1041	0	0	-157	-372	-215	264	29	-293	-391	-397	-964	42	102	36	0
1042	0	0	-144	-380	-236	262	46	-308	-327	-430	-995	-23	87	-27	0
1043	0	0	-124	-395	-271	259	73	-333	-356	-244	-952	64	141	19	0
1044	0	0	-139	-395	-256	267	58	-325	-424	-316	-925	40	54	25	0
1045	0	0	-70	-393	-323	231	126	-358	-331	-310	-729	9	85	7	0
1046	0	0	-91	-401	-310	246	109	-355	-277	-384	-692	56	106	-23	0
1047	0	0	-109	-401	-292	255	91	-346	-306	-300	-675	46	23	-60	0
1048	0	0	-62	-395	-333	228	135	-364	-261	-314	-622	7	75	-7	0
1049	0	0	-151	-399	-248	275	48	-323	-308	-308	-663	-23	31	-36	0
1050	0	0	-60	-415	-355	237	147	-385	-318	-304	-605	-75	-112	-40	0
1051	0	0	-192	-409	-217	300	12	-313	-306	-269	-539	-89	-46	-15	0
1052	0	0	-97	-419	-322	258	112	-370	-223	-267	-582	-83	-15	-131	0
1053	0	0	-47	-415	-368	231	160	-391	-289	-238	-485	-95	1	-50	0
1054	0	0	-115	-413	-298	264	91	-355	-178	-226	-519	-7	-40	-71	0
1055	0	0	-83	-426	-343	254	130	-384	-180	-225	-438	-137	-15	-87	0
1056	0	0	-101	-419	-318	260	108	-368	-128	-221	-411	-95	-19	-42	0
1057	0	0	-139	-430	-291	284	76	-360	-213	-230	-436	-168	-77	-81	0
1058	0	0	-60	-422	-362	241	151	-392	-48	-151	-314	-116	-3	-46	0
1059	0	0	-196	-440	-244	318	24	-342	-108	-170	-312	-166	-91	-81	0
1060	0	0	-150	-442	-292	296	71	-367	-79	-302	-384	-194	-147	-131	0
1061	0	0	-161	-438	-277	299	58	-357	-56	-228	-296	-217	-93	-9	0
1062	0	0	-177	-440	-263	308	43	-351	-116	-308	-407	-289	-126	-52	0
1063	0	0	-130	-440	-310	285	90	-375	-98	-285	-327	-306	-126	-97	0
1064	0	0	-157	-430	-273	293	58	-351	-87	-339	-306	-368	-112	-13	0
1065	0	0	-178	-432	-254	305	38	-343	-135	-351	-316	-349	-65	-85	0
1066	0	0	-188	-440	-252	314	32	-346	-114	-298	-395	-333	-124	-50	0
1067	0	0	-109	-440	-331	274	111	-385	-40	-337	-322	-341	-85	-54	0
1068	0	0	-157	-440	-283	298	63	-361	-93	-339	-358	-386	-143	-13	0
1069	0	0	-114	-434	-320	274	103	-377	-60	-310	-271	-391	-9	-89	0
1070	0	0	-239	-450	-211	344	-14	-330	-100	-341	-300	-411	-182	-13	0
1071	0	0	-204	-442	-238	323	17	-340	-120	-263	-329	-457	-195	-79	0
1072	0	0	-175	-452	-277	313	51	-364	-87	-203	-258	-395	-139	-56	0
1073	0	0	-225	-450	-225	337	0	-337	-73	-236	-141	-450	-100	-38	0
1074	0	0	-150	-452	-302	301	76	-377	13	-162	-168	-345	-104	-67	0
1075	0	0	-228	-453	-225	340	-1	-339	-69	-172	-38	-366	-131	-3	0
1076	0	0	-199	-453	-254	326	27	-353	-77	-104	-75	-341	-62	-19	0
1077	0	0	-168	-455	-287	311	59	-371	-17	-145	-120	-265	-116	-64	0
1078	0	0	-169	-463	-294	316	62	-378	-15	-108	-1	-256	-48	54	0
1079	0	0	-219	-459	-240	339	10	-349	-19	-149	-32	-250	-85	-65	0
1080	0	0	-225	-459	-234	342	4	-346	-48	-137	13	-273	-93	-54	0
1081	0	0	-161	-453	-292	307	65	-372	27	-36	-32	-246	-23	-17	0
1082	0	0	-217	-467	-250	342	16	-358	-11	-60	-64	-238	-114	-31	0
1083	0	0	-177	-475	-298	326	60	-386	19	-65	64	-242	-7	0	0
1084	0	0	-132	-469	-337	300	102	-403	32	-25	-29	-188	0	15	0
1085	0	0	-112	-459	-347	285	117	-403	67	-31	95	-238	-58	48	0
1086	0	0	-184	-471	-287	327	51	-379	71	-75	-7	-128	-81	54	0
1087	0	0	-153	-471	-318	312	82	-394	23	-73	7	-124	-128	17	0
1088	0	0	-173	-467	-294	320	60	-380	-3	-110	-17	-151	-23	-40	0
1089	0	0	-111	-471	-360	291	124	-415	65	-48	-58	-83	-38	-58	0
1090	0	0	-208	-479	-271	343	31	-375	-11	-83	-81	-147	-83	25	0
1091	0	0	-136	-473	-337	304	100	-405	-40	-50	-129	-217	-58	-77	0
1092	0	0	-130	-471	-341	300	105	-406	69	-133	-58	-168	-71	23	0
1093	0	0	-186	-477	-291	331	52	-384	-60	-209	-161	-215	-128	-67	0
1094	0	0	-126	-465	-339	295	106	-402	31	-87	-65	-180	-19	-27	0
1095	0	0	-165	-477	-312	321	73	-394	44	-176	-128	-89	-98	5	0
1096	0	0	-95	-481	-386	288	145	-433	-9	-145	-102	-213	-5	34	0
1097	0	0	-78	-471	-393	274	157	-432	34	-197	-65	-201	-15	13	0
1098	0	0	-111	-469	-358	290	123	-413	13	-240	-124	-236	-62	-75	0
1099	0	0	-157	-463	-306	310	74	-384	13	-250	-162	-215	-81	-36	0
1100	0	0	-93	-471	-378	282	142	-424	42	-291	-153	-259	-65	-87	0
1101	0	0	-138	-465	-327	301	94	-396	-21	-323	-153	-273	-131	17	0
1102	0	0	-116	-465	-349	290	116	-407	0	-370	-219	-353	-54	-126	0
1103	0	0	-117	-473	-356	295	119	-414	98	-320	-219	-221	-50	-38	0
1104	0	0	-165	-469	-304	317	69	-386	-40	-442	-221	-323	-172	-52	0
1105	0	0	-161	-486	-325	323	82	-405	48	-428	-215	-327	-102	34	0
1106	0	0	-107	-477	-370	292	131	-423	-3	-389	-184	-275	-79	13	0
1107	0	0	-187	-479	-292	333	52	-385	-29	-382	-335	-289	-54	-58	0
1108	0	0	-128	-477	-349	302	110	-413	-13	-347	-263	-291	-75	-27	0
1109	0	0	-107	-485	-378	296	135	-431	34	-368	-240	-292	-50	64	0
1110	0	0	-185	-485	-300	335	57	-392	-25	-397	-318	-234	-79	-54	0
1111	0	0	-103	-485	-382	294	139	-433	44	-333	-240	-201	-120	-34	0
1112	0	0	-188	-488	-300	338	56	-394	-23	-378	-312	-300	-44	-104	0
1113	0	0	-183	-485	-302	334	59	-393	-3	-343	-337	-281	-104	-40	0
1114	0	0	-161	-479	-318	320	78	-398	-17	-312	-292	-254	-34	-77	0
1115	0	0	-167	-485	-318	326	75	-401	-29	-322	-250	-283	-79	-46	0
1116	0	0	-185	-483	-298	334	56	-390	11	-246	-215	-161	44	-52	0
1117	0	0	-149	-465	-316	307	83	-390	-75	-281	-291	-238	-104	-65	0
1118	0	0	-99	-475	-376	287	138	-425	100	-267	-197	-164	-64	0	0
1119	0	0	-174	-461	-287	317	56	-374	60	-287	-261	-211	-100	-48	0
1120	0	0	-144	-469	-325	306	90	-397	-13	-244	-221	-298	-73	-36	0
1121	0	0	-179	-475	-296	327	58	-385	48	-244	-312	-263	-60	-40	0
1122	0	0	-157	-475	-318	316	80	-396	-15	-258	-323	-205	-118	-89	0
1123	0	0	-161	-465	-304	313	71	-384	19	-209	-221	-226	-89	-56	0
1124	0	0	-147	-463	-316	305	84	-389	29	-197	-85	-195	-91	-17	0
1125	0	0	-138	-469	-331	303	96	-400	67	-232	-149	-250	-143	-149	0
1126	0	0	-168	-488	-320	328	76	-404	32	-120	-95	-244	-25	-19	0
1127	0	0	-198	-485	-287	341	44	-386	54	-263	-170	-329	-133	-91	0
1128	0	0	-76	-479	-403	277	163	-441	114	-85	-44	-203	-23	-23	0
1129	0	0	-207	-488	-281	347	37	-384	67	-141	-52	-314	-120	-116	0
1130	0	0	-103	-479	-376	291	136	-427	42	-46	38	-238	-104	-64	0
1131	0	0	-163	-490	-327	326	82	-408	73	-71	1	-300	-95	21	0
1132	0	0	-126	-502	-376	314	125	-439	38	-116	-73	-281	-201	-29	0
1133	0	0	-202	-502	-300	352	49	-401	54	-228	-42	-327	-176	-3	0
1134	0	0	-203	-486	-283	344	40	-384	3	-207	-97	-395	-128	-104	0
1135	0	0	-128	-481	-353	304	112	-417	-3	-201	-157	-407	-133	-87	0
1136	0	0	-192	-494	-302	343	55	-398	-9	-225	-277	-366	-192	-1	0
1137	0	0	-167	-483	-316	325	74	-399	-114	-343	-356	-537	-256	-155	0
1138	0	0	-89	-486	-397	287	154	-441	50	-269	-252	-440	-211	44	0
1139	0	0	-223	-479	-256	351	16	-367	-151	-401	-351	-525	-213	-29	0
1140	0	0	-43	-469	-426	256	191	-447	-38	-376	-320	-483	-194	-42	0
1141	0	0	-169	-473	-304	321	67	-388	-116	-318	-337	-453	-195	-60	0
1142	0	0	-147	-465	-318	306	85	-391	-161	-401	-327	-506	-269	-67	0
1143	0	0	-125	-483	-358	304	116	-420	-62	-300	-225	-459	-155	-38	0
1144	0	0	-216	-481	-265	348	24	-373	-106	-314	-240	-498	-192	-81	0
1145	0	0	-105	-469	-364	287	129	-416	-38	-343	-207	-411	-164	-38	0
1146	0	0	-192	-481	-289	336	48	-385	-42	-318	-244	-477	-190	0	0
1147	0	0	-128	-473	-345	300	108	-409	-27	-335	-108	-405	-145	-65	0
1148	0	0	-146	-481	-335	313	94	-408	-143	-263	-135	-401	-110	-124	0
1149	0	0	-185	-485	-300	335	57	-392	-91	-263	-213	-331	-225	-48	0
1150	0	0	-223	-492	-269	357	23	-380	-120	-325	-221	-316	-232	-106	0
1151	0	0	-115	-483	-368	299	126	-425	-52	-294	-221	-240	-87	-129	0
1152	0	0	-152	-477	-325	314	86	-401	3	-335	-176	-207	-91	-50	0
1153	0	0	-113	-481	-368	297	127	-424	0	-261	-120	-226	-56	-50	0
1154	0	0	-126	-479	-353	302	113	-416	-36	-252	-176	-95	-65	-34	0
1155	0	0	-111	-477	-366	294	127	-421	-52	-240	-265	-166	-40	-58	0
1156	0	0	-35	-481	-446	258	205	-463	-32	-228	-194	-25	-50	73	0
1157	0	0	-128	-469	-341	298	106	-405	-77	-232	-230	-62	-50	-19	0
1158	0	0	-94	-485	-391	289	148	-438	-91	-180	-199	-34	-75	52	0
1159	0	0	-186	-477	-291	331	52	-384	-40	-205	-226	-27	-85	-5	0
1160	0	0	-140	-469	-329	304	94	-399	32	-261	-114	-65	-25	21	0
1161	0	0	-150	-475	-325	312	87	-400	9	-209	-73	9	-7	-42	0
1162	0	0	-188	-471	-283	329	47	-377	-58	-166	-75	7	-52	-3	0
1163	0	0	-192	-475	-283	333	45	-379	-114	-112	-69	89	-69	-21	0
1164	0	0	-190	-481	-291	335	50	-386	9	-83	-5	100	-5	3	0
1165	0	0	-194	-486	-292	340	49	-389	-11	-104	38	106	27	-27	0
1166	0	0	-171	-479	-308	325	68	-393	-73	-52	62	116	40	64	0
1167	0	0	-126	-486	-360	306	117	-423	-17	-52	64	106	120	69	0
1168	0	0	-179	-475	-296	327	58	-385	-52	-118	-60	164	65	9	0
1169	0	0	-113	-471	-358	292	122	-414	-48	-192	-164	157	0	58	0
1170	0	0	-191	-485	-294	338	51	-389	-93	-296	-279	50	60	25	0
1171	0	0	-126	-481	-355	303	114	-418	-58	-323	-419	85	19	-5	0
1172	0	0	-188	-471	-283	329	47	-377	-172	-349	-543	-52	67	-32	0
1173	0	0	-117	-473	-356	295	119	-414	-147	-333	-537	-7	31	-34	0
1174	0	0	-260	-483	-223	371	-18	-353	-246	-355	-626	-89	48	-11	0
1175	0	0	-173	-479	-306	326	66	-392	-166	-382	-620	-110	-21	-27	0
1176	0	0	-179	-475	-296	327	58	-385	-112	-194	-500	11	25	56	0
1177	0	0	-258	-483	-225	370	-16	-354	-195	-306	-531	-40	-98	-11	0
1178	0	0	-105	-485	-380	295	137	-432	-69	-95	-333	-17	31	34	0
1179	0	0	-233	-483	-250	358	8	-366	-145	-129	-271	-34	-87	-3	0
1180	0	0	-101	-471	-370	286	134	-420	-27	-60	-166	25	-60	-5	0
1181	0	0	-183	-475	-292	329	54	-383	-87	-54	-38	-83	-139	-52	0
1182	0	0	-209	-463	-254	336	22	-358	-7	-73	34	-126	-122	-73	0
1183	0	0	-142	-477	-335	309	96	-406	52	21	129	-73	-95	-97	0
1184	0	0	-155	-461	-306	308	75	-383	50	91	281	23	-91	-62	0
1185	0	0	-221	-453	-232	337	5	-342	54	-19	384	-83	-176	-98	0
1186	0	0	-95	-465	-370	280	137	-417	176	164	401	21	-89	-40	0
1187	0	0	-180	-461	-281	320	50	-371	157	75	391	-27	-108	-31	0
1188	0	0	-184	-465	-281	324	48	-373	133	31	289	54	-192	-46	0
1189	0	0	-110	-465	-355	287	122	-410	201	219	217	87	-44	-65	0
1190	0	0	-248	-465	-217	356	-15	-341	48	83	48	-17	-145	-104	0
1191	0	0	-109	-469	-360	289	125	-414	120	110	23	77	-120	-3	0
1192	0	0	-190	-481	-291	335	50	-386	-3	93	-137	46	-54	-64	0
1193	0	0	-153	-467	-314	310	80	-390	-56	67	-226	32	-93	-42	0
1194	0	0	-215	-467	-252	341	18	-359	-170	60	-252	-83	-129	-69	0
1195	0	0	-148	-483	-335	315	93	-409	-73	62	-304	-38	-71	-95	0
1196	0	0	-204	-475	-271	339	33	-373	-135	120	-298	-32	-38	19	0
1197	0	0	-165	-469	-304	317	69	-386	-228	46	-349	-128	-102	-135	0
1198	0	0	-126	-473	-347	299	110	-410	-133	110	-267	-32	-31	-17	0
1199	0	0	-221	-459	-238	340	8	-348	-209	34	-217	-73	-118	-34	0
1200	0	0	-153	-469	-316	311	81	-392	-197	157	-128	-143	-65	-38	0
1201	0	0	-256	-473	-217	364	-19	-345	-279	71	-77	-112	-27	3	0
1202	0	0	-192	-463	-271	327	39	-367	-201	85	27	-106	-65	-67	0
1203	0	0	-221	-473	-252	347	15	-362	-126	133	40	-19	-5	75	0
1204	0	0	-273	-467	-194	370	-39	-330	-170	-32	19	-46	-110	-79	0
1205	0	0	-213	-467	-254	340	20	-360	-131	36	-23	-73	-19	-100	0
1206	0	0	-281	-475	-194	378	-43	-334	-126	-65	11	-54	-21	-79	0
1207	0	0	-260	-477	-217	368	-21	-347	-110	-75	-126	-62	-15	-36	0
1208	0	0	-268	-465	-197	366	-35	-331	-83	-108	-192	-48	29	-114	0
1209	0	0	-225	-465	-240	345	7	-352	-36	-64	-100	36	15	42	0
1210	0	0	-382	-457	-75	419	-153	-266	-124	-197	-372	-129	-3	-126	0
1211	0	0	-196	-477	-281	336	42	-379	5	-91	-184	-23	31	-13	0
1212	0	0	-295	-463	-168	379	-63	-315	-46	-223	-254	-77	-42	-65	0
1213	0	0	-241	-481	-240	361	0	-360	-44	-81	-149	-25	77	32	0
1214	0	0	-237	-463	-226	350	-5	-344	23	-126	-135	25	-5	29	0
1215	0	0	-219	-475	-256	347	18	-365	-83	44	-69	60	91	29	0
1216	0	0	-233	-459	-226	346	-3	-342	-48	54	-11	-7	48	-1	0
1217	0	0	-179	-450	-271	314	46	-360	0	60	95	48	77	46	0
1218	0	0	-188	-455	-267	321	39	-361	62	52	141	104	23	85	0
1219	0	0	-245	-477	-232	361	-6	-354	-3	62	159	124	50	71	0
1220	0	0	-180	-463	-283	321	51	-373	64	87	182	124	40	36	0
1221	0	0	-266	-477	-211	371	-27	-344	29	38	155	67	48	114	0
1222	0	0	-143	-461	-318	302	87	-389	-11	98	226	116	62	52	0
1223	0	0	-236	-457	-221	346	-7	-339	1	89	116	129	62	56	0
1224	0	0	-174	-465	-291	319	58	-378	40	124	151	145	102	114	0
1225	0	0	-147	-469	-322	308	87	-395	54	13	194	164	93	137	0
1226	0	0	-176	-459	-283	317	53	-371	46	79	110	112	104	139	0
1227	0	0	-163	-457	-294	310	65	-375	75	5	-5	207	139	83	0
1228	0	0	-140	-442	-302	291	81	-372	69	32	-31	164	79	83	0
1229	0	0	-162	-420	-258	291	48	-339	44	-36	-155	139	48	69	0
1230	0	0	-66	-401	-335	233	134	-368	36	27	-145	164	38	97	0
1231	0	0	-124	-372	-248	248	62	-310	60	-141	-157	172	67	116	0
1232	0	0	-60	-360	-300	210	120	-330	27	-75	-197	114	67	27	0
1233	0	0	-122	-380	-258	251	68	-319	-5	-71	-258	184	38	-3	0
1234	0	0	-92	-384	-292	238	100	-338	-27	-56	-256	176	65	112	0
1235	0	0	-71	-362	-291	216	110	-326	-62	-23	-281	27	29	31	0
1236	0	0	-40	-358	-318	199	139	-338	-62	-50	-252	124	31	118	0
1237	0	0	-143	-356	-213	249	35	-284	-129	-91	-283	40	58	36	0
1238	0	0	12	-325	-337	156	174	-331	-34	-62	-258	38	36	40	0
1239	0	0	-140	-289	-149	214	4	-219	-135	-164	-327	5	5	-15	0
1240	0	0	-51	-285	-234	168	91	-259	-149	-147	-283	-98	-67	-104	0
1241	0	0	-72	-289	-217	180	72	-253	-87	-182	-271	-89	-85	23	0
1242	0	0	-147	-294	-147	220	0	-220	-153	-291	-285	-197	-114	-77	0
1243	0	0	-50	-271	-221	160	85	-246	-32	-209	-258	-157	1	-11	0
1244	0	0	-76	-291	-215	183	69	-253	-67	-261	-302	-234	-151	-34	0
1245	0	0	-64	-289	-225	176	80	-257	-13	-228	-256	-213	-73	25	0
1246	0	0	-72	-304	-232	188	80	-268	-34	-261	-256	-271	-48	-42	0
1247	0	0	-39	-331	-292	185	126	-311	-56	-242	-296	-267	-126	-7	0
1248	0	0	-43	-314	-271	178	114	-292	-52	-238	-228	-242	-36	-42	0
1249	0	0	-87	-323	-236	205	74	-279	-108	-279	-201	-294	-110	21	0
1250	0	0	-140	-339	-199	239	29	-269	-114	-238	-207	-300	-124	-56	0
1251	0	0	-66	-362	-296	214	115	-329	-64	-226	-176	-236	-100	-50	0
1252	0	0	-52	-364	-312	208	130	-338	-65	-182	-176	-203	-93	-67	0
1253	0	0	-113	-372	-259	242	73	-315	-128	-182	-110	-215	-102	-29	0
1254	0	0	-84	-386	-302	235	109	-344	-126	-180	-135	-162	-170	-65	0
1255	0	0	-141	-395	-254	268	56	-324	-182	-50	-155	-159	-5	-133	0
1256	0	0	-163	-399	-236	281	36	-317	-190	-67	-129	-161	-64	-91	0
1257	0	0	-112	-395	-283	253	85	-339	-188	-38	-69	-93	-34	-31	0
1258	0	0	-179	-413	-234	296	27	-323	-159	-56	-65	-34	-40	-54	0
1259	0	0	-89	-424	-335	256	123	-379	-145	-46	-54	-9	-95	-98	0
1260	0	0	-215	-461	-246	338	15	-353	-261	5	-104	-75	5	-64	0
1261	0	0	-165	-475	-310	320	72	-392	-236	15	-188	-52	-77	-31	0
1262	0	0	-167	-481	-314	324	73	-397	-211	91	-192	38	-62	1	0
1263	0	0	-200	-483	-283	341	41	-383	-232	60	-219	58	-118	-73	0
1264	0	0	-138	-494	-356	316	109	-425	-180	133	-77	65	1	29	0
1265	0	0	-211	-490	-279	350	34	-384	-238	95	-201	50	-34	-65	0
1266	0	0	-192	-479	-287	335	47	-383	-211	46	-164	75	-67	-54	0
1267	0	0	-190	-486	-296	338	53	-391	-244	157	-118	48	-67	11	0
1268	0	0	-208	-473	-265	340	28	-369	-281	159	-238	56	-91	-93	0
1269	0	0	-175	-471	-296	323	60	-383	-240	124	-225	83	-56	-98	0
1270	0	0	-212	-475	-263	343	25	-369	-240	203	-232	120	-71	-34	0
1271	0	0	-155	-467	-312	311	78	-389	-147	128	-232	195	-58	-75	0
1272	0	0	-151	-465	-314	308	81	-389	-178	178	-151	223	-25	-31	0
1273	0	0	-202	-475	-273	338	35	-374	-153	192	-195	263	3	-112	0
1274	0	0	-61	-483	-422	272	180	-452	-143	275	-118	252	122	-65	0
1275	0	0	-185	-485	-300	335	57	-392	-190	269	-110	327	5	-19	0
1276	0	0	-66	-486	-420	276	177	-453	-67	232	-5	353	62	1	0
1277	0	0	-120	-490	-370	305	125	-430	-137	291	-1	426	93	3	0
1278	0	0	-128	-486	-358	307	115	-422	-126	269	-77	417	56	11	0
1279	0	0	-158	-485	-327	321	84	-406	-122	343	-89	434	100	-1	0
1280	0	0	-137	-488	-351	312	107	-419	-170	329	17	525	67	27	0
1281	0	0	-147	-486	-339	316	96	-412	-100	374	69	523	129	-11	0
1282	0	0	-185	-479	-294	332	54	-386	-170	364	54	562	73	-62	0
1283	0	0	-120	-465	-345	292	112	-405	-62	356	135	574	129	-32	0
1284	0	0	-165	-481	-316	323	75	-398	-98	450	100	636	77	40	0
1285	0	0	-134	-475	-341	304	103	-408	-36	457	157	620	151	40	0
1286	0	0	-72	-477	-405	274	166	-441	-34	461	188	649	114	-3	0
1287	0	0	-148	-475	-327	311	89	-401	-89	386	240	651	85	65	0
1288	0	0	-128	-471	-343	299	107	-407	-97	545	215	649	108	17	0
1289	0	0	-137	-488	-351	312	107	-419	-50	376	263	611	54	-9	0
1290	0	0	-110	-492	-382	301	136	-437	17	488	232	715	131	38	0
1291	0	0	-141	-488	-347	314	103	-417	-64	442	238	552	95	0	0
1292	0	0	-81	-486	-405	283	162	-445	-17	440	244	630	131	38	0
1293	0	0	-52	-492	-440	272	194	-466	31	411	244	582	147	-3	0
1294	0	0	-151	-502	-351	326	100	-426	-133	422	207	490	97	-46	0
1295	0	0	-130	-486	-356	308	113	-421	-1	372	178	508	0	31	0
1296	0	0	-33	-486	-453	259	210	-469	11	415	192	545	118	-21	0
1297	0	0	-146	-485	-339	315	96	-412	17	296	209	496	67	27	0
1298	0	0	-81	-494	-413	287	166	-453	5	292	221	413	73	3	0
1299	0	0	-111	-506	-395	308	142	-450	-19	300	118	382	56	-71	0
1300	0	0	-196	-523	-327	359	65	-425	-27	236	170	310	13	-40	0
1301	0	0	-126	-554	-428	340	151	-491	34	314	184	322	62	-38	0
1302	0	0	-254	-591	-337	422	41	-464	-34	232	161	248	-3	-36	0
1303	0	0	-155	-628	-473	391	159	-550	25	162	232	188	17	-19	0
1304	0	0	-233	-679	-446	456	106	-562	-13	182	194	201	52	-52	0
1305	0	0	-283	-717	-434	500	75	-575	17	139	170	128	-38	-168	0
1306	0	0	-316	-735	-419	525	51	-577	54	188	135	161	-17	31	0
1307	0	0	-223	-727	-504	475	140	-615	13	95	203	-7	-79	-31	0
1308	0	0	-264	-696	-432	480	84	-564	81	62	234	19	-38	13	0
1309	0	0	-230	-618	-388	424	79	-503	-9	83	131	-36	-75	-46	0
1310	0	0	-95	-473	-378	284	141	-425	114	69	194	-46	-17	1	0
1311	0	0	-56	-310	-254	183	99	-282	25	-29	184	-174	-38	-9	0
1312	0	0	113	-108	-221	-2	167	-164	91	-50	195	-199	-141	31	0
1313	0	0	93	139	46	-116	23	92	42	-79	98	-271	-46	-91	0
1314	0	0	277	432	155	-354	61	293	60	-151	116	-306	-128	-75	0
1315	0	0	435	729	294	-582	70	511	180	-126	207	-310	-65	21	0
1316	0	0	620	1099	479	-859	70	789	106	-131	174	-424	-126	25	0
1317	0	0	854	1519	665	-1186	94	1092	75	-106	232	-362	-40	11	0
1318	0	0	1025	1930	905	-1477	60	1417	116	-184	141	-384	-186	-54	0
1319	0	0	1234	2349	1115	-1791	59	1732	98	-186	151	-453	-108	-81	0
1320	0	0	1451	2739	1288	-2095	81	2013	143	-112	215	-448	-58	-40	0
1321	0	0	1622	3061	1439	-2341	91	2250	93	-223	141	-498	-170	-54	0
1322	0	0	1775	3286	1511	-2530	132	2398	102	-124	209	-446	-102	-42	0
1323	0	0	1839	3348	1509	-2593	165	2428	67	-164	203	-481	-176	-9	0
1324	0	0	1780	3169	1389	-2474	195	2279	147	-83	201	-486	-34	-7	0
1325	0	0	1525	2795	1270	-2160	127	2032	124	-219	176	-529	-147	-21	1
1326	0	0	1304	2184	880	-1744	212	1532	81	-153	168	-525	-131	-38	0
1327	0	0	888	1404	516	-1146	186	960	85	-151	100	-477	-164	-50	0
1328	0	0	545	754	209	-649	168	481	21	-170	89	-502	-176	-36	0
1329	0	0	306	279	-27	-292	166	126	52	-122	93	-446	-170	23	0
1330	0	0	134	3	-131	-68	132	-64	-21	-209	40	-514	-180	-75	0
1331	0	0	57	-226	-283	84	170	-254	-1	-141	34	-521	-135	-3	0
1332	0	0	-62	-436	-374	249	156	-405	25	-205	29	-492	-186	-65	0
1333	0	0	-72	-582	-510	327	219	-546	133	-108	85	-453	-128	-9	0
1334	0	0	-137	-622	-485	379	174	-553	38	-172	95	-448	-174	46	0
1335	0	0	-155	-626	-471	390	158	-548	21	-149	-3	-426	-151	-79	0
1336	0	0	-95	-630	-535	362	220	-582	95	-137	114	-380	-79	-21	0
1337	0	0	-215	-651	-436	433	110	-543	77	-161	-5	-283	-129	46	0
1338	0	0	-79	-651	-572	365	246	-611	139	-62	13	-234	-120	27	0
1339	0	0	-93	-607	-514	350	210	-560	65	-64	83	-213	-42	-25	0
1340	0	0	-117	-543	-426	330	154	-484	15	-85	-13	-217	-122	-19	0
1341	0	0	-64	-481	-417	272	176	-449	116	13	-98	-120	-25	-11	0
1342	0	0	-85	-434	-349	259	132	-391	69	-50	-25	-67	-85	-9	0
1343	0	0	-58	-399	-341	228	141	-370	58	13	-120	-60	-5	-11	0
1344	0	0	-89	-374	-285	231	98	-329	29	21	-64	-44	-3	5	0
1345	0	0	97	-349	-446	126	271	-397	118	13	-17	3	32	108	0
1346	0	0	-41	-333	-292	187	125	-312	1	79	-75	23	42	32	0
1347	0	0	33	-322	-355	144	194	-338	50	44	-166	64	17	-62	0
1348	0	0	-44	-327	-283	185	119	-305	19	79	-143	69	32	108	0
1349	0	0	23	-314	-337	145	180	-325	34	21	-188	50	-56	40	0
1350	0	0	10	-333	-343	161	176	-338	38	122	-106	141	122	58	0
1351	0	0	-19	-331	-312	175	146	-321	9	36	-149	98	-38	15	0
1352	0	0	47	-331	-378	142	212	-354	81	93	-46	157	31	60	0
1353	0	0	-49	-316	-267	182	109	-291	-64	89	-95	56	15	60	0
1354	0	0	3	-320	-323	158	163	-321	64	54	-67	83	36	46	0
1355	0	0	-22	-322	-300	172	139	-311	13	120	0	122	34	93	0
1356	0	0	-71	-325	-254	198	91	-289	-17	75	11	122	31	27	0
1357	0	0	-62	-308	-246	185	92	-277	-50	108	-7	87	-13	-40	0
1358	0	0	-16	-312	-296	164	140	-304	46	131	122	197	42	77	0
1359	0	0	-31	-304	-273	167	121	-288	15	46	143	188	15	-62	0
1360	0	0	-44	-298	-254	171	105	-276	11	137	129	141	40	25	0
1361	0	0	-81	-298	-217	189	68	-257	-73	93	110	62	-25	-60	0
1362	0	0	-2	-289	-287	145	142	-288	89	97	168	161	62	-15	0
1363	0	0	-150	-287	-137	218	-6	-212	-58	0	42	93	1	-40	0
1364	0	0	34	-289	-323	127	178	-306	-31	110	164	104	3	-29	0
1365	0	0	-62	-287	-225	174	81	-256	-44	31	62	52	-64	-3	0
1366	0	0	-27	-273	-246	150	109	-259	-21	75	34	62	-36	-27	0
1367	0	0	-8	-267	-259	137	125	-263	-25	23	118	-38	5	58	0
1368	0	0	-45	-271	-226	158	90	-248	-69	-7	34	-83	-29	-60	0
1369	0	0	-15	-269	-254	142	119	-261	31	-34	23	-71	-34	-3	0
1370	0	0	2	-267	-269	132	135	-268	-17	3	25	-71	-77	17	0
1371	0	0	-13	-261	-248	137	117	-254	-40	-108	-25	-161	-36	-50	0
1372	0	0	56	-252	-308	98	182	-280	-5	-15	69	-73	-13	32	0
1373	0	0	-95	-259	-164	177	34	-211	-77	-174	-67	-267	-95	-104	0
1374	0	0	33	-244	-277	105	155	-260	21	-73	58	-141	-93	17	0
1375	0	0	56	-236	-292	90	174	-264	110	-141	75	-164	-79	-13	0
1376	0	0	0	-236	-236	118	118	-236	34	-112	-31	-300	-85	-11	0
1377	0	0	57	-228	-285	85	171	-256	42	-42	-19	-238	-31	-23	0
1378	0	0	41	-230	-271	94	156	-250	133	-180	85	-190	-157	69	0
1379	0	0	97	-226	-323	64	210	-274	75	-141	83	-259	-71	71	0
1380	0	0	66	-219	-285	76	175	-252	137	-135	75	-254	-69	40	0
1381	0	0	-22	-221	-199	121	88	-210	58	-149	-42	-250	-93	73	0
1382	0	0	80	-211	-291	65	185	-251	108	-192	114	-285	-100	60	0
1383	0	0	0	-209	-209	104	104	-209	108	-170	-5	-209	-40	-21	0
1384	0	0	68	-195	-263	63	165	-229	97	-157	56	-320	-36	-36	0
1385	0	0	75	-184	-259	54	167	-221	139	-100	54	-151	-64	60	0
1386	0	0	33	-176	-209	71	121	-192	69	-141	13	-197	17	-9	0
1387	0	0	80	-176	-256	48	168	-216	133	-75	42	-149	5	21	0
1388	0	0	57	-168	-225	55	141	-196	155	-48	58	-56	-3	56	0
1389	0	0	41	-151	-192	55	116	-171	27	-19	-17	-62	-32	9	0
1390	0	0	91	-139	-230	24	160	-184	141	1	42	-62	-21	-77	0
1391	0	0	118	-149	-267	15	192	-208	114	75	118	9	124	19	0
1392	0	0	-2	-143	-141	72	69	-142	-3	-31	79	-27	40	17	0
1393	0	0	126	-135	-261	4	193	-198	69	153	122	40	97	0	0
1394	0	0	-39	-114	-75	76	18	-94	50	100	62	131	124	19	0
1395	0	0	83	-114	-197	15	140	-155	44	168	62	176	32	-3	0
1396	0	0	105	-100	-205	-2	155	-152	87	207	100	213	89	7	0
1397	0	0	27	-89	-116	31	71	-102	-15	209	100	118	197	-40	0
1398	0	0	97	-69	-166	-14	131	-117	13	259	46	236	129	48	0
1399	0	0	70	-79	-149	4	109	-114	44	234	91	335	133	11	0
1400	0	0	74	-67	-141	-3	107	-104	-19	207	-15	335	75	-11	0
1401	0	0	69	-64	-133	-2	101	-98	-31	139	7	265	73	9	0
1402	0	0	48	-50	-98	1	73	-74	-46	256	-118	323	108	-36	0
1403	0	0	113	-48	-161	-32	137	-104	-19	258	-100	337	116	-50	0
1404	0	0	82	-40	-122	-21	102	-81	-91	304	-139	335	98	27	0
1405	0	0	124	-38	-162	-43	143	-100	-32	285	-221	316	157	-29	0
1406	0	0	74	-7	-81	-33	77	-44	-112	166	-155	318	71	9	0
1407	0	0	159	-9	-168	-75	163	-88	-162	327	-258	322	89	27	0
1408	0	0	119	17	-102	-68	110	-42	-147	291	-333	275	143	-67	0
1409	0	0	193	32	-161	-112	177	-64	-118	318	-306	287	77	-42	0
1410	0	0	170	46	-124	-108	147	-39	-230	254	-289	188	46	-40	0
1411	0	0	154	56	-98	-105	126	-21	-246	190	-358	122	32	-93	0
1412	0	0	220	73	-147	-146	183	-37	-131	230	-283	273	50	50	0
1413	0	0	234	91	-143	-162	188	-26	-205	201	-289	172	19	-56	0
1414	0	0	278	112	-166	-195	222	-27	-108	244	-277	238	21	23	0
1415	0	0	207	114	-93	-160	150	10	-170	205	-285	164	-7	-46	0
1416	0	0	303	139	-164	-221	233	-12	-60	360	-172	176	180	9	0
1417	0	0	276	147	-129	-211	202	9	-135	250	-161	120	81	0	0
1418	0	0	338	168	-170	-253	254	-1	-64	320	-67	223	116	-83	0
1419	0	0	286	197	-89	-241	187	54	-65	287	-42	188	137	-131	0
1420	0	0	315	197	-118	-256	216	39	-1	327	31	188	100	-44	0
1421	0	0	326	226	-100	-276	213	63	48	304	110	166	104	-60	0
1422	0	0	344	236	-108	-290	226	64	87	265	180	143	48	13	0
1423	0	0	366	254	-112	-310	239	71	128	283	207	164	89	-46	0
1424	0	0	383	273	-110	-328	246	81	133	292	254	162	36	42	0
1425	0	0	410	292	-118	-351	264	87	172	362	318	93	98	-3	0
1426	0	0	465	310	-155	-387	310	77	312	376	339	190	162	102	0
1427	0	0	340	331	-9	-335	174	161	126	197	240	23	13	7	0
1428	0	0	449	351	-98	-400	273	126	275	289	453	79	116	50	0
1429	0	0	369	376	7	-372	181	191	349	221	349	56	67	93	0
1430	0	0	439	399	-40	-419	239	179	327	225	366	25	98	62	0
1431	0	0	426	419	-7	-422	216	206	197	298	343	42	155	85	0
1432	0	0	471	417	-54	-444	262	181	327	199	298	67	64	104	0
1433	0	0	467	444	-23	-455	245	210	291	219	391	48	129	79	0
1434	0	0	446	471	25	-458	210	248	306	203	397	75	118	126	0
1435	0	0	452	483	31	-467	210	257	308	225	279	151	135	91	0
1436	0	0	417	496	79	-456	169	287	232	174	263	141	110	100	0
1437	0	0	429	527	98	-478	165	312	269	221	258	137	87	71	0
1438	0	0	413	568	155	-490	129	361	292	97	322	246	58	153	0
1439	0	0	442	597	155	-519	143	376	302	250	275	226	168	108	0
1440	0	0	434	624	190	-529	122	407	192	75	349	516	219	-29	0
1441	0	0	490	587	97	-538	196	342	254	197	294	275	83	128	0
1442	0	0	402	636	234	-519	84	435	199	162	131	215	106	89	0
1443	0	0	551	582	31	-566	260	306	287	300	228	358	126	120	0
1444	0	0	405	521	116	-463	144	318	215	242	197	358	126	95	0
1445	0	0	494	552	58	-523	218	305	194	349	116	393	38	75	0
1446	0	0	194	419	225	-306	-15	322	58	240	-27	314	3	-62	0
1447	0	0	254	434	180	-344	37	307	48	219	-31	322	34	42	0
1448	0	0	315	446	131	-380	92	288	-17	226	15	362	19	54	0
1449	0	0	263	453	190	-358	36	321	-11	106	56	376	3	122	0
1450	0	0	246	465	219	-355	13	342	-15	366	145	574	102	38	0
1451	0	0	265	453	188	-359	38	320	36	531	143	651	100	48	0
1452	0	0	353	455	102	-404	125	278	75	711	440	841	188	147	0
1453	0	0	413	432	19	-422	197	225	79	820	386	882	174	226	0
1454	0	0	340	419	79	-379	130	249	-50	812	300	973	194	168	0
1455	0	0	318	401	83	-359	117	242	-29	694	405	971	151	122	0
1456	0	0	344	376	32	-360	156	204	-89	636	450	931	271	34	0
1457	0	0	278	318	40	-298	119	179	-42	640	593	1098	232	155	0
1458	0	0	192	289	97	-240	47	193	-25	603	473	1156	182	91	0
1459	0	0	136	250	114	-193	11	182	-108	679	585	1346	139	25	0
1460	0	0	120	230	110	-175	5	170	-149	905	692	1423	244	29	0
1461	0	0	91	188	97	-139	-3	142	-190	1098	789	1546	310	32	0
1462	0	0	149	149	0	-149	74	74	-194	1272	884	1738	289	34	0
1463	0	0	191	137	-54	-164	122	41	-71	1583	1080	1976	320	25	0
1464	0	0	131	106	-25	-118	78	40	-91	1746	1193	1963	168	-87	0
1465	0	0	306	85	-221	-195	263	-68	145	1903	1286	2081	273	-27	0
1466	0	0	191	56	-135	-123	163	-39	110	1891	1196	2035	250	-89	0
1467	0	0	284	34	-250	-159	267	-108	215	1930	1218	1941	259	-141	0
1468	0	0	216	9	-207	-112	211	-99	155	2048	1039	2029	291	-131	0
1469	0	0	159	-7	-166	-76	162	-86	79	1996	1026	1850	211	-195	0
1470	0	0	217	-29	-246	-94	231	-137	-5	1976	1090	1872	153	-91	0
1471	0	0	122	-40	-162	-41	142	-101	-116	1850	1070	1647	170	-75	0
1472	0	0	214	-67	-281	-73	247	-174	-120	1703	1063	1435	149	-79	0
1473	0	0	256	-110	-366	-73	311	-238	95	1517	1107	1222	149	0	0
1474	0	0	236	-128	-364	-54	300	-246	141	1346	1008	1039	25	-106	0
1475	0	0	244	-149	-393	-47	318	-271	259	1261	1090	706	0	-40	0
1476	0	0	319	-166	-485	-76	402	-325	403	1152	975	496	-97	-7	0
1477	0	0	267	-192	-459	-37	363	-325	424	1078	958	223	-56	-34	0
1478	0	0	295	-195	-490	-50	392	-342	401	843	1012	-31	-180	-56	0
1479	0	0	262	-197	-459	-32	360	-328	351	820	935	-203	-184	-36	0
1480	0	0	227	-230	-457	1	342	-343	407	882	960	-453	-263	110	0
1481	0	0	196	-226	-422	15	309	-324	399	694	898	-601	-386	-7	0
1482	0	0	320	-238	-558	-41	439	-398	653	582	1020	-793	-285	19	0
1483	0	0	231	-217	-448	-7	339	-332	719	384	1047	-966	-395	122	0
1484	0	0	278	-232	-510	-23	394	-371	764	254	1018	-1162	-452	60	0
1485	0	0	289	-240	-529	-24	409	-384	933	124	938	-1387	-300	36	0
1486	0	0	347	-225	-572	-61	459	-398	925	-194	886	-1608	-374	159	0
1487	0	0	362	-225	-587	-68	474	-406	935	-341	708	-1815	-430	110	0
1488	0	0	314	-205	-519	-54	416	-362	931	-537	558	-2004	-386	81	0
1489	0	0	258	-240	-498	-9	378	-369	857	-698	582	-2186	-446	42	0
1490	0	0	231	-226	-457	-2	344	-341	884	-801	434	-2279	-440	89	0
1491	0	0	194	-219	-413	12	303	-316	882	-987	397	-2405	-531	38	0
1492	0	0	246	-219	-465	-13	355	-342	983	-1024	556	-2502	-415	159	0
1493	0	0	173	-234	-407	30	290	-320	956	-1150	547	-2671	-432	114	0
1494	0	0	186	-252	-438	33	312	-345	1152	-1222	599	-2650	-417	114	0
1495	0	0	40	-252	-292	106	166	-272	1082	-1441	789	-2890	-479	73	0
1496	0	0	83	-275	-358	96	220	-316	1202	-1416	1070	-2906	-479	56	0
1497	0	0	-35	-279	-244	157	104	-261	1185	-1581	1125	-2896	-481	91	0
1498	0	0	7	-287	-294	140	150	-290	1247	-1449	1235	-2964	-446	-3	0
1499	0	0	-112	-302	-190	207	39	-246	1315	-1542	1280	-2857	-545	54	0
1500	0	0	-62	-298	-236	180	87	-267	1402	-1530	1553	-2799	-550	-15	0
1501	0	0	-117	-287	-170	202	26	-228	1437	-1487	1722	-2597	-506	0	0
1502	0	0	-66	-306	-240	186	87	-273	1619	-1367	1922	-2405	-450	27	0
1503	0	0	-165	-300	-135	232	-15	-217	1540	-1239	2038	-2198	-428	-54	0
1504	0	0	-251	-318	-67	284	-92	-192	1608	-1189	2095	-2068	-450	-31	0
1505	0	0	-165	-312	-147	238	-9	-229	1573	-851	2205	-1728	-304	-7	0
1506	0	0	-180	-298	-118	239	-31	-208	1602	-754	2120	-1422	-298	-75	0
1507	0	0	-173	-339	-166	256	-3	-252	1596	-488	2104	-1119	-199	-38	0
1508	0	0	-250	-333	-83	291	-83	-208	1654	-341	2056	-756	-102	15	0
1509	0	0	-175	-347	-172	261	-1	-259	1590	-93	2089	-545	-102	-52	0
1510	0	0	-187	-351	-164	269	-11	-257	1546	162	2184	-226	-23	56	0
1511	0	0	-205	-360	-155	282	-25	-257	1480	250	2027	42	48	-64	0
1512	0	0	-149	-374	-225	261	38	-299	1418	364	1963	267	155	-1	0
1513	0	0	-150	-382	-232	266	41	-307	1326	411	1862	512	186	1	0
1514	0	0	-89	-366	-277	227	94	-321	1326	595	1798	748	258	-7	0
1515	0	0	-108	-362	-254	235	73	-308	1226	680	1755	859	240	-3	0
1516	0	0	-156	-353	-197	254	20	-275	1067	694	1709	948	209	-27	0
1517	0	0	-157	-351	-194	254	18	-272	993	865	1680	1096	331	0	0
1518	0	0	-148	-353	-205	250	28	-279	845	853	1711	1191	263	50	0
1519	0	0	-203	-331	-128	267	-37	-229	744	950	1579	1255	335	-54	0
1520	0	0	-70	-322	-252	196	91	-287	853	1001	1546	1460	347	-17	0
1521	0	0	-128	-322	-194	225	33	-258	729	987	1602	1524	234	67	0
1522	0	0	-95	-308	-213	201	59	-260	653	1105	1423	1522	312	46	0
1523	0	0	-10	-302	-292	156	141	-297	651	1154	1392	1656	360	36	0
1524	0	0	-107	-302	-195	204	44	-248	585	1092	1239	1606	337	-48	0
1525	0	0	-50	-298	-248	174	99	-273	556	1138	1284	1674	341	106	0
1526	0	0	-49	-275	-226	162	88	-250	494	1057	1150	1614	349	-40	0
1527	0	0	-123	-291	-168	207	22	-229	393	915	1055	1606	252	-38	0
1528	0	0	-161	-287	-126	224	-17	-206	232	836	985	1540	287	9	0
1529	0	0	-157	-283	-126	220	-15	-204	287	702	1006	1592	302	56	0
1530	0	0	-74	-279	-205	176	65	-242	236	667	931	1617	333	71	0
1531	0	0	-91	-285	-194	188	51	-239	211	607	878	1569	277	54	0
1532	0	0	-12	-279	-267	145	127	-273	145	653	700	1567	281	79	0
1533	0	0	-91	-271	-180	181	44	-225	116	583	673	1460	327	5	0
1534	0	0	-15	-263	-248	139	116	-255	-46	533	582	1346	238	-64	0
1535	0	0	-74	-258	-184	166	55	-221	-147	576	420	1323	230	-9	0
1536	0	0	27	-254	-281	113	154	-267	-207	688	296	1206	279	15	0
1537	0	0	-39	-252	-213	145	87	-232	-308	642	133	1177	151	71	0
1538	0	0	14	-244	-258	115	136	-251	-356	572	-27	1103	102	13	0
1539	0	0	56	-250	-306	97	181	-278	-492	578	-129	1068	77	58	0
1540	0	0	10	-246	-256	118	133	-251	-574	512	-323	927	89	15	0
1541	0	0	62	-252	-314	95	188	-283	-570	485	-523	851	73	-44	0
1542	0	0	2	-267	-269	132	135	-268	-603	304	-601	828	40	21	0
1543	0	0	79	-256	-335	88	207	-295	-638	356	-847	779	56	-69	0
1544	0	0	-20	-248	-228	134	104	-238	-688	170	-1034	671	29	-133	0
1545	0	0	60	-252	-312	96	186	-282	-729	73	-1220	644	-11	-141	0
1546	0	0	-24	-250	-226	137	101	-238	-739	-27	-1383	533	73	-95	0
1547	0	0	27	-242	-269	107	148	-255	-857	-161	-1522	409	40	-89	0
1548	0	0	28	-230	-258	101	143	-244	-808	-331	-1584	409	-9	-168	0
1549	0	0	-56	-238	-182	147	63	-210	-937	-494	-1726	281	36	-135	0
1550	0	0	15	-250	-265	117	140	-257	-814	-620	-1784	413	27	-71	0
1551	0	0	-99	-252	-153	175	27	-202	-935	-834	-1848	194	-64	-116	0
1552	0	0	10	-246	-256	118	133	-251	-863	-814	-1746	159	81	-62	0
1553	0	0	-126	-238	-112	182	-7	-175	-923	-1001	-1854	29	52	-128	0
1554	0	0	-6	-242	-236	124	115	-239	-861	-1028	-1837	-15	85	-52	0
1555	0	0	-82	-244	-162	163	40	-203	-902	-1061	-1918	-87	75	36	0
1556	0	0	-16	-254	-238	135	111	-246	-923	-1144	-1947	-195	48	-85	0
1557	0	0	-24	-256	-232	140	104	-244	-923	-1202	-2044	-215	77	-36	0
1558	0	0	-66	-248	-182	157	58	-215	-958	-1274	-2064	-376	135	-87	0
1559	0	0	-35	-248	-213	141	89	-230	-1006	-1243	-2040	-475	164	-34	0
1560	0	0	-104	-259	-155	181	25	-207	-952	-1431	-2159	-560	100	-36	0
1561	0	0	-18	-256	-238	137	110	-247	-935	-1385	-2093	-634	147	-36	0
1562	0	0	-138	-250	-112	194	-13	-181	-966	-1435	-2064	-779	141	-62	0
1563	0	0	-92	-258	-166	175	37	-212	-890	-1491	-2132	-785	58	-128	0
1564	0	0	-179	-281	-102	230	-38	-191	-876	-1466	-2060	-840	64	-108	0
1565	0	0	-128	-269	-141	198	6	-205	-838	-1548	-2013	-977	46	-67	0
1566	0	0	-148	-277	-129	212	-9	-203	-776	-1445	-1988	-1018	137	-44	0
1567	0	0	-167	-283	-116	225	-25	-199	-776	-1553	-2052	-1119	-34	-95	0
1568	0	0	-179	-287	-108	233	-35	-197	-764	-1515	-1920	-1150	11	7	0
1569	0	0	-188	-285	-97	236	-45	-191	-783	-1509	-1905	-1307	-38	-120	0
1570	0	0	-246	-298	-52	272	-97	-175	-735	-1476	-1806	-1348	-29	-58	0
1571	0	0	-250	-294	-44	272	-103	-169	-661	-1499	-1802	-1323	-89	-114	0
1572	0	0	-245	-312	-67	278	-89	-189	-564	-1489	-1658	-1402	-77	-170	0
1573	0	0	-299	-302	-3	300	-148	-152	-574	-1433	-1548	-1301	-93	-116	0
1574	0	0	-325	-296	29	310	-177	-133	-624	-1340	-1487	-1375	-164	-129	0
1575	0	0	-297	-302	-5	299	-146	-153	-529	-1261	-1377	-1233	-104	-155	0
1576	0	0	-341	-314	27	327	-184	-143	-564	-1148	-1107	-1214	-34	-122	0
1577	0	0	-364	-316	48	340	-206	-134	-562	-1129	-1113	-1150	-182	-135	0
1578	0	0	-291	-316	-25	303	-133	-170	-446	-989	-921	-1045	-108	-60	0
1579	0	0	-358	-316	42	337	-200	-137	-554	-915	-853	-1026	-215	-118	0
1580	0	0	-405	-312	93	358	-249	-109	-560	-851	-739	-985	-157	-98	0
1581	0	0	-389	-312	77	350	-233	-117	-527	-803	-642	-841	-197	-143	0
1582	0	0	-402	-323	79	362	-240	-122	-547	-719	-547	-787	-102	-91	0
1583	0	0	-373	-323	50	348	-211	-136	-521	-583	-525	-698	-186	-174	0
1584	0	0	-402	-335	67	368	-234	-134	-448	-492	-358	-605	-98	-50	0
1585	0	0	-447	-343	104	395	-275	-119	-541	-384	-353	-704	-98	-184	0
1586	0	0	-373	-335	38	354	-205	-148	-537	-337	-252	-572	-104	-184	0
1587	0	0	-342	-331	11	336	-176	-160	-444	-129	-149	-516	-89	-69	0
1588	0	0	-424	-327	97	375	-260	-115	-578	-135	-172	-514	-133	-232	0
1589	0	0	-398	-325	73	361	-235	-126	-533	-44	-133	-552	-182	-201	0
1590	0	0	-418	-337	81	377	-249	-128	-461	62	-40	-535	-85	-97	0
1591	0	0	-380	-349	31	364	-205	-159	-514	95	-69	-587	-258	-188	0
1592	0	0	-321	-355	-34	338	-143	-194	-436	157	50	-504	-164	-143	0
1593	0	0	-372	-351	21	361	-196	-165	-407	221	44	-519	-166	-155	0
1594	0	0	-312	-339	-27	325	-142	-183	-384	248	62	-471	-188	-228	0
1595	0	0	-295	-351	-56	323	-119	-203	-323	355	147	-436	-192	-139	0
1596	0	0	-281	-360	-79	320	-101	-219	-331	358	106	-461	-166	-151	0
1597	0	0	-211	-356	-145	283	-33	-250	-263	310	137	-453	-133	-98	0
1598	0	0	-260	-362	-102	311	-79	-232	-211	308	67	-415	-178	-131	0
1599	0	0	-180	-364	-184	272	2	-274	-192	376	172	-452	-143	-149	0
1600	0	0	-252	-358	-106	305	-73	-232	-209	453	122	-420	-71	-120	0
1601	0	0	-212	-355	-143	283	-34	-249	-217	407	120	-496	-164	-188	0
1602	0	0	-168	-358	-190	263	11	-274	-126	395	184	-399	-67	-81	0
1603	0	0	-186	-347	-161	266	-12	-254	-131	448	250	-382	-188	-89	0
1604	0	0	-101	-355	-254	228	76	-304	-34	486	281	-302	-100	-128	0
1605	0	0	-187	-351	-164	269	-11	-257	-17	543	403	-325	-36	-93	0
1606	0	0	-153	-364	-211	258	29	-287	23	500	386	-323	-81	-194	0
1607	0	0	-73	-360	-287	216	107	-323	62	632	486	-277	-38	-58	0
1608	0	0	-227	-364	-137	295	-45	-250	-48	516	519	-283	-122	-149	0
1609	0	0	-21	-356	-335	188	157	-345	108	552	517	-259	-100	-176	0
1610	0	0	-166	-356	-190	261	12	-273	81	523	640	-281	-81	-83	0
1611	0	0	-157	-360	-203	258	23	-281	44	525	506	-380	-54	-149	0
1612	0	0	-141	-358	-217	249	38	-287	87	543	533	-343	-54	-50	0
1613	0	0	-153	-370	-217	261	32	-293	128	448	541	-358	-139	-174	0
1614	0	0	-95	-360	-265	227	85	-312	155	477	655	-343	-98	-58	0
1615	0	0	-168	-360	-192	264	12	-276	122	419	547	-415	-126	-133	0
1616	0	0	-126	-370	-244	248	59	-307	137	436	539	-351	-120	-114	0
1617	0	0	-140	-368	-228	254	44	-298	133	393	547	-465	-182	-97	0
1618	0	0	-111	-376	-265	243	77	-320	110	364	616	-434	-137	-147	0
1619	0	0	-202	-370	-168	286	-17	-269	64	289	508	-539	-129	-180	0
1620	0	0	-70	-380	-310	225	120	-345	219	194	514	-475	-242	-110	0
1621	0	0	-186	-360	-174	273	-6	-267	54	157	457	-523	-172	-178	0
1622	0	0	-154	-380	-226	267	36	-303	110	75	376	-527	-240	-209	0
1623	0	0	-198	-382	-184	290	-7	-283	44	-23	397	-609	-259	-223	0
1624	0	0	-103	-386	-283	244	90	-334	118	34	355	-566	-234	-195	0
1625	0	0	-149	-395	-246	272	48	-320	93	-56	424	-582	-279	-139	0
1626	0	0	-80	-388	-308	234	114	-348	98	-58	356	-624	-213	-197	0
1627	0	0	-130	-393	-263	261	66	-328	73	-104	345	-638	-259	-184	0
1628	0	0	-148	-378	-230	263	41	-304	46	-155	240	-638	-261	-168	0
1629	0	0	-51	-380	-329	215	139	-354	135	-217	310	-609	-277	-141	0
1630	0	0	-143	-389	-246	266	51	-317	75	-207	211	-533	-234	-153	0
1631	0	0	-147	-399	-252	273	52	-325	50	-221	168	-562	-199	-205	0
1632	0	0	-76	-411	-335	243	129	-373	135	-248	209	-461	-234	-135	0
1633	0	0	-112	-401	-289	256	88	-345	89	-277	209	-601	-168	-219	0
1634	0	0	-144	-407	-263	275	59	-335	199	-271	215	-432	-197	-143	0
1635	0	0	-150	-411	-261	280	55	-336	95	-203	221	-475	-213	-60	0
1636	0	0	-126	-403	-277	264	75	-340	155	-263	296	-343	-143	-48	0
1637	0	0	-107	-399	-292	253	92	-345	221	-223	256	-263	-75	23	0
1638	0	0	-95	-393	-298	244	101	-345	223	-178	289	-207	-56	19	0
1639	0	0	-122	-397	-275	259	76	-336	238	-265	201	-250	-104	9	0
1640	0	0	-137	-389	-252	263	57	-320	225	-192	174	-228	-5	-46	0
1641	0	0	-130	-397	-267	263	68	-332	291	-238	238	-81	-32	52	0
1642	0	0	-93	-384	-291	238	99	-337	230	-197	252	-25	32	31	0
1643	0	0	-109	-384	-275	246	83	-329	213	-184	292	46	-1	15	0
1644	0	0	-63	-388	-325	225	131	-356	170	-114	461	67	3	102	0
1645	0	0	-135	-391	-256	263	60	-323	207	-89	432	52	102	46	0
1646	0	0	-118	-391	-273	254	77	-332	195	-85	531	182	69	98	0
1647	0	0	-140	-388	-248	264	54	-318	199	-135	512	199	83	-29	0
1648	0	0	-104	-391	-287	247	91	-339	203	-44	531	225	180	27	0
1649	0	0	-130	-399	-269	264	69	-334	265	-93	570	166	106	46	0
1650	0	0	-130	-395	-265	262	67	-330	221	-79	535	292	48	46	0
1651	0	0	-166	-389	-223	277	28	-306	139	-97	405	263	52	38	0
1652	0	0	-151	-399	-248	275	48	-323	133	-81	343	333	40	5	0
1653	0	0	-128	-395	-267	261	69	-331	98	-58	287	199	75	69	0
1654	0	0	-147	-389	-242	268	47	-315	129	-9	232	310	97	48	0
1655	0	0	-75	-391	-316	233	120	-353	120	128	192	273	116	62	0
1656	0	0	-121	-417	-296	269	87	-356	157	75	159	323	91	44	0
1657	0	0	-155	-399	-244	277	44	-321	79	83	122	323	100	102	0
1658	0	0	-165	-401	-236	283	35	-318	32	151	114	388	108	-9	0
1659	0	0	-132	-403	-271	267	69	-337	69	188	100	327	102	29	0
1660	0	0	-118	-399	-281	258	81	-340	38	209	-7	370	120	-46	0
1661	0	0	-165	-401	-236	283	35	-318	11	159	-85	419	34	62	0
1662	0	0	-106	-397	-291	251	92	-344	-36	147	-141	424	69	19	0
1663	0	0	-95	-405	-310	250	107	-357	-95	248	-201	355	75	-1	0
1664	0	0	-210	-405	-195	307	-7	-300	-114	186	-271	411	27	-31	0
1665	0	0	-143	-401	-258	272	57	-329	-60	250	-351	343	176	-36	0
1666	0	0	-124	-397	-273	260	74	-335	-155	267	-335	405	128	-25	0
1667	0	0	-182	-397	-215	289	16	-306	-147	128	-298	397	48	29	0
1668	0	0	-128	-409	-281	268	76	-345	-188	201	-238	413	83	38	0
1669	0	0	-126	-395	-269	260	71	-332	-168	124	-267	483	77	-15	0
1670	0	0	-297	-411	-114	354	-91	-262	-238	168	-384	386	97	-50	0
1671	0	0	-161	-409	-248	285	43	-328	-199	159	-320	438	100	-65	0
1672	0	0	-150	-409	-259	279	54	-334	-192	182	-287	349	131	40	0
1673	0	0	-99	-409	-310	254	105	-359	-176	228	-312	395	126	5	0
1674	0	0	-198	-411	-213	304	7	-312	-261	151	-267	356	69	77	0
1675	0	0	-157	-411	-254	284	48	-332	-269	194	-258	304	118	17	0
1676	0	0	-147	-405	-258	276	55	-331	-240	190	-236	281	124	58	0
1677	0	0	-190	-415	-225	302	17	-320	-314	248	-283	285	54	7	0
1678	0	0	-128	-391	-263	259	67	-327	-168	149	-174	349	73	58	0
1679	0	0	-161	-393	-232	277	35	-312	-192	135	-267	310	36	52	0
1680	0	0	-147	-403	-256	275	54	-329	-240	126	-323	273	29	-98	0
1681	0	0	-174	-393	-219	283	22	-306	-271	195	-302	294	40	54	0
1682	0	0	-147	-395	-248	271	50	-321	-261	139	-339	232	-25	29	0
1683	0	0	-147	-403	-256	275	54	-329	-194	159	-302	302	-7	-15	0
1684	0	0	-157	-420	-263	288	53	-341	-240	102	-349	322	-23	-31	0
1685	0	0	-185	-411	-226	298	20	-318	-345	153	-389	238	73	-73	0
1686	0	0	-161	-413	-252	287	45	-332	-409	112	-415	205	-32	1	0
1687	0	0	-161	-420	-259	290	49	-339	-366	97	-420	215	11	11	0
1688	0	0	-170	-422	-252	296	41	-337	-372	108	-428	213	38	67	0
1689	0	0	-173	-409	-236	291	31	-322	-407	91	-477	258	21	-58	0
1690	0	0	-140	-403	-263	271	61	-333	-426	176	-531	279	56	25	0
1691	0	0	-143	-401	-258	272	57	-329	-459	114	-558	275	19	-17	0
1692	0	0	-140	-403	-263	271	61	-333	-500	56	-603	263	-3	-29	0
1693	0	0	-173	-405	-232	289	29	-318	-525	56	-496	211	44	-25	0
1694	0	0	-241	-403	-162	322	-39	-282	-452	-1	-585	256	-52	5	0
1695	0	0	-165	-393	-228	279	31	-310	-448	15	-583	320	89	-36	0
1696	0	0	-159	-391	-232	275	36	-311	-459	36	-549	256	42	21	0
1697	0	0	-210	-386	-176	298	-17	-281	-539	-31	-535	254	0	-5	0
1698	0	0	-182	-395	-213	288	15	-304	-500	42	-564	267	23	-17	0
1699	0	0	-233	-401	-168	317	-32	-284	-455	11	-496	197	-31	-15	0
1700	0	0	-196	-399	-203	297	3	-301	-434	-79	-438	240	-52	-67	0
1701	0	0	-216	-382	-166	299	-25	-274	-508	-3	-372	176	65	-29	0
1702	0	0	-223	-393	-170	308	-26	-281	-438	-120	-455	166	-157	-38	0
1703	0	0	-211	-389	-178	300	-16	-283	-432	-77	-419	199	-60	-77	0
1704	0	0	-279	-399	-120	339	-79	-259	-490	-116	-420	120	-40	-50	0
1705	0	0	-237	-384	-147	310	-45	-265	-473	-149	-450	122	-91	-31	0
1706	0	0	-269	-360	-91	314	-89	-225	-510	-195	-455	-1	-69	0	0
1707	0	0	-152	-347	-195	249	21	-271	-411	-108	-399	81	-25	-3	0
1708	0	0	-264	-310	-46	287	-109	-178	-453	-256	-517	29	-44	-126	0
1709	0	0	-142	-304	-162	223	10	-233	-370	-205	-399	9	-29	11	0
1710	0	0	-297	-316	-19	306	-139	-167	-490	-277	-550	-106	-89	-85	0
1711	0	0	-161	-320	-159	240	-1	-239	-430	-213	-547	-65	-48	-36	0
1712	0	0	-223	-327	-104	275	-59	-215	-452	-267	-541	-91	-131	-31	0
1713	0	0	-140	-304	-164	222	12	-234	-349	-240	-494	-42	-56	-34	0
1714	0	0	-140	-287	-147	213	3	-217	-292	-289	-508	-97	-89	-5	0
1715	0	0	-141	-261	-120	201	-10	-190	-386	-254	-473	-89	-75	-89	0
1716	0	0	-144	-256	-112	200	-16	-184	-380	-225	-467	-46	-44	-13	0
1717	0	0	-132	-230	-98	181	-17	-164	-430	-304	-453	-186	-69	-23	0
1718	0	0	-113	-219	-106	166	-3	-162	-325	-294	-355	-77	-91	-29	0
1719	0	0	-134	-219	-85	176	-24	-152	-306	-300	-384	-182	-36	-137	0
1720	0	0	-103	-232	-129	167	13	-180	-310	-188	-492	-116	-60	-106	0
1721	0	0	-169	-240	-71	204	-49	-155	-289	-343	-434	-188	-143	-56	0
1722	0	0	-83	-242	-159	162	38	-200	-289	-259	-343	-215	-19	-56	0
1723	0	0	-144	-258	-114	201	-15	-186	-246	-292	-409	-259	-106	-69	0
1724	0	0	-95	-271	-176	183	40	-223	-236	-248	-287	-209	-143	-15	0
1725	0	0	-188	-273	-85	230	-51	-179	-279	-228	-368	-225	-38	-15	0
1726	0	0	-93	-285	-192	189	49	-238	-223	-250	-261	-259	-85	-79	0
1727	0	0	-68	-283	-215	175	73	-249	-186	-168	-203	-209	-62	32	0
1728	0	0	-102	-292	-190	197	44	-241	-246	-215	-178	-267	-135	1	0
1729	0	0	-81	-298	-217	189	68	-257	-116	-246	-149	-211	-71	38	0
1730	0	0	-110	-304	-194	207	42	-249	-164	-201	-135	-186	-62	9	0
1731	0	0	-105	-310	-205	207	50	-257	-120	-137	-145	-199	-116	102	0
1732	0	0	-83	-331	-248	207	82	-289	-172	-188	-75	-228	-124	-48	0
1733	0	0	-85	-333	-248	209	81	-290	-135	-100	-27	-236	-60	81	0
1734	0	0	-51	-345	-294	198	121	-319	-104	-73	-62	-120	-100	36	0
1735	0	0	-92	-351	-259	221	83	-305	-42	-122	-54	-98	-170	65	0
1736	0	0	-128	-353	-225	240	48	-289	-15	-95	-139	-97	-129	-19	0
1737	0	0	-64	-355	-291	209	113	-323	60	-38	-114	-27	-110	54	0
1738	0	0	-49	-351	-302	200	126	-326	25	-60	-58	-31	-98	64	0
1739	0	0	-78	-341	-263	209	92	-302	32	-29	-60	-15	-120	67	0
1740	0	0	9	-289	-298	140	153	-293	48	-13	-29	42	-60	29	0
1741	0	0	-551	-622	-71	586	-240	-346	-347	-388	-432	-523	-545	-448	0
1742	0	0	-179	-446	-267	312	44	-356	-25	-81	-93	-71	-118	19	0
1743	0	0	-76	-576	-500	326	212	-538	73	128	-42	-81	-178	34	0
1744	0	0	-295	-500	-205	397	-45	-352	52	-19	-38	-102	-89	25	0
1745	0	0	-142	-409	-267	275	62	-338	15	15	-11	-64	-267	-153	0
1746	0	0	-58	-391	-333	224	137	-362	97	308	230	129	-56	3	0
1747	0	0	-111	-349	-238	230	63	-293	124	323	337	186	-106	102	0
1748	0	0	60	-302	-362	121	211	-332	149	646	170	168	-133	19	0
1749	0	0	-97	-273	-176	185	39	-224	15	915	-5	329	-112	21	0
1750	0	0	-72	-279	-207	175	67	-243	50	1026	17	289	-151	-9	0
1751	0	0	-56	-294	-238	175	91	-266	38	931	166	131	-31	-87	1
1752	0	0	39	-343	-382	152	210	-362	135	919	382	174	-50	-7	0
1753	68	0	-62	-397	-335	229	136	-366	312	492	453	-36	-186	-139	0
1754	68	0	-101	-403	-302	252	100	-352	318	294	659	-141	-213	-102	0
1755	68	0	-134	-409	-275	271	70	-342	145	194	863	-141	-166	-172	0
1756	68	0	-143	-430	-287	286	72	-358	-64	69	999	-128	-254	-58	0
1757	68	0	-192	-455	-263	323	35	-359	-129	-50	962	-64	-172	-77	0
1758	68	0	-82	-450	-368	266	143	-409	-112	129	1026	58	-98	-11	0
1759	68	0	-159	-459	-300	309	70	-379	-112	213	1078	368	-102	-91	0
1760	68	0	-17	-455	-438	236	210	-446	-100	578	1059	545	-58	-122	0
1761	68	0	-105	-465	-360	285	127	-412	85	857	1181	979	-15	-38	0
1762	68	0	-122	-486	-364	304	121	-425	62	1183	1311	1024	-19	-164	0
1763	68	0	-8	-479	-471	243	231	-475	157	1435	1363	1229	-38	-207	0
1764	68	0	-49	-477	-428	263	189	-452	184	1608	1224	1325	-11	-104	0
1765	68	0	31	-467	-498	218	264	-482	147	1730	1024	1515	-89	-219	0
1766	68	0	76	-469	-545	196	310	-507	170	1858	1006	1602	-34	-155	0
1767	68	0	10	-461	-471	225	240	-466	209	1821	1026	1744	-64	-157	0
1768	68	0	76	-457	-533	190	304	-495	79	1881	1074	1889	34	-168	0
1769	68	0	-21	-453	-432	237	205	-442	-9	1823	1041	1940	81	-162	0
1770	68	0	11	-452	-463	220	237	-457	-21	1744	1131	1872	124	-211	0
1771	68	0	-45	-452	-407	248	181	-429	-65	1612	1162	1835	100	-161	0
1772	68	0	-49	-444	-395	246	173	-419	-19	1377	1129	1672	65	-161	0
1773	68	0	25	-428	-453	201	239	-440	34	1276	1076	1389	118	-213	0
1774	68	0	-9	-428	-419	218	205	-423	126	1082	925	1096	65	-112	0
1775	68	0	54	-442	-496	194	275	-469	114	795	834	768	5	-188	0
1776	68	0	20	-459	-479	219	249	-469	133	642	797	529	-67	-137	0
1777	68	0	14	-467	-481	226	247	-474	65	558	721	151	-118	-91	0
1778	68	0	56	-467	-523	205	289	-495	226	403	799	-27	-112	-102	0
1779	68	0	47	-459	-506	206	276	-482	273	366	814	-323	-178	-100	0
1780	68	0	35	-481	-516	223	275	-498	343	263	812	-580	-292	-114	0
1781	68	0	59	-523	-582	232	320	-552	502	161	882	-861	-333	-62	0
1782	68	0	65	-549	-614	242	339	-581	560	64	774	-1173	-242	-46	0
1783	68	0	52	-603	-655	275	353	-629	684	-126	671	-1406	-349	-34	0
1784	68	0	30	-616	-646	293	338	-631	752	-415	556	-1672	-333	19	0
1785	68	0	70	-622	-692	276	381	-657	799	-653	452	-1920	-329	32	0
1786	68	0	62	-609	-671	273	366	-640	721	-950	358	-2102	-450	-17	0
1787	68	0	93	-545	-638	226	365	-591	715	-1138	114	-2362	-494	-9	0
1788	68	0	130	-411	-541	140	335	-476	677	-1437	15	-2537	-543	67	0
1789	68	0	311	-238	-549	-36	430	-393	752	-1598	-32	-2861	-438	147	0
1790	68	0	352	-32	-384	-160	368	-208	832	-1881	-209	-2939	-655	65	0
1791	68	0	527	207	-320	-367	423	-56	907	-2015	-54	-3146	-605	89	0
1792	68	0	635	525	-110	-580	372	207	1072	-2213	-31	-3261	-583	110	0
1793	68	0	891	857	-34	-874	462	411	1224	-2209	188	-3422	-552	81	0
1794	68	0	1020	1239	219	-1129	400	729	1229	-2316	238	-3457	-603	81	0
1795	68	0	1276	1685	409	-1480	433	1047	1408	-2360	552	-3682	-547	42	0
1796	68	0	1463	2163	700	-1813	381	1431	1536	-2393	818	-3730	-541	-11	0
1797	68	0	1750	2626	876	-2188	437	1751	1629	-2423	1111	-3720	-578	135	0
1798	68	0	1847	3067	1220	-2457	313	2143	1678	-2459	1218	-3720	-560	46	0
1799	68	0	2086	3447	1361	-2766	362	2404	1788	-2409	1385	-3831	-580	19	0
1800	68	0	2112	3761	1649	-2936	231	2705	1881	-2529	1633	-3899	-572	112	0
1801	68	0	2142	3864	1722	-3003	210	2793	1856	-2533	1883	-3975	-630	128	0
1802	68	0	2083	3757	1674	-2920	204	2715	1951	-2506	2007	-3934	-609	100	0
1803	68	0	1907	3402	1495	-2654	206	2448	1994	-2562	2087	-3934	-554	19	0
1804	68	0	1498	2840	1342	-2169	78	2091	1938	-2539	2209	-3792	-632	87	0
1805	68	0	1110	2027	917	-1568	96	1472	1883	-2428	2174	-3792	-582	-27	0
1806	68	0	784	1325	541	-1054	121	933	1835	-2285	2304	-3598	-562	52	0
1807	68	0	494	808	314	-651	90	561	1864	-2126	2322	-3418	-611	13	0
1808	68	0	303	436	133	-369	85	284	1835	-1872	2347	-3142	-541	-29	0
1809	68	0	91	205	114	-148	-11	159	1778	-1621	2370	-2760	-622	-56	0
1810	68	0	21	-95	-116	37	68	-105	1879	-1210	2498	-2360	-529	-50	0
1811	68	0	-122	-296	-174	209	26	-235	1728	-873	2554	-1974	-419	-71	0
1812	68	0	-118	-401	-283	259	82	-342	1699	-510	2568	-1563	-388	19	0
1813	68	0	-176	-422	-246	299	35	-334	1571	-145	2500	-1123	-356	0	0
1814	68	0	-173	-434	-261	303	44	-347	1497	129	2601	-752	-244	-48	0
1815	68	0	-202	-436	-234	319	16	-335	1433	351	2601	-362	-195	-77	0
1816	68	0	-252	-453	-201	352	-25	-327	1206	554	2626	27	-108	7	0
1817	68	0	-283	-405	-122	344	-80	-263	1125	663	2525	386	11	-67	0
1818	68	0	-191	-320	-129	255	-31	-224	977	933	2541	803	147	-64	0
1819	68	0	-273	-242	31	257	-152	-105	795	878	2502	929	17	-27	0
1820	68	0	-131	-195	-64	163	-33	-129	733	1228	2341	1406	201	-17	0
1821	68	0	-226	-145	81	185	-153	-32	488	1375	2009	1596	174	-54	0
1822	68	0	19	-112	-131	46	75	-121	517	1757	1959	2071	304	-29	0
1823	68	0	-153	-89	64	121	-108	-12	366	1918	1837	2322	368	-69	0
1824	68	0	-45	-79	-34	62	-5	-56	308	2106	1649	2485	405	38	0
1825	68	0	-6	-71	-65	38	29	-68	362	2368	1509	2797	419	1	0
1826	68	0	-71	-62	9	66	-40	-26	159	2428	1282	2797	370	5	0
1827	68	0	29	-64	-93	17	61	-78	291	2553	1266	3012	537	46	0
1828	68	0	-49	-58	-9	53	-20	-33	69	2626	1068	3148	469	-25	0
1829	68	0	-51	-62	-11	56	-20	-36	58	2655	979	3232	475	21	0
1830	68	0	-27	-54	-27	40	0	-40	-46	2568	931	3261	508	0	0
1831	68	0	2	-42	-44	20	23	-43	-133	2454	795	3292	486	9	0
1832	68	0	66	-40	-106	-13	86	-73	-197	2326	744	3259	516	25	0
1833	68	0	58	-40	-98	-9	78	-69	-316	2349	504	3290	552	29	0
1834	68	0	66	-44	-110	-11	88	-77	-401	2219	358	3317	492	65	0
1835	68	0	99	-34	-133	-32	116	-83	-438	2093	320	3164	601	108	0
1836	68	0	72	-34	-106	-19	89	-70	-568	1901	36	3113	502	38	0
1837	68	0	86	-32	-118	-27	102	-75	-646	1794	-73	3022	541	114	0
1838	68	0	99	-29	-128	-35	113	-78	-781	1711	-347	3069	591	102	0
1839	68	0	102	-27	-129	-37	115	-78	-807	1544	-620	2900	593	64	0
1840	68	0	126	-15	-141	-55	133	-78	-938	1526	-750	2838	630	67	0
1841	68	0	173	-21	-194	-76	183	-107	-888	1305	-962	2686	649	98	0
1842	68	0	136	-21	-157	-57	146	-89	-1088	1129	-1214	2461	556	85	0
1843	68	0	213	-17	-230	-98	221	-123	-1045	1020	-1447	2454	562	145	0
1844	68	0	233	-3	-236	-115	234	-119	-1059	867	-1602	2287	523	29	0
1845	68	0	274	1	-273	-137	273	-136	-1034	704	-1668	2097	535	32	0
1846	68	0	263	0	-263	-131	263	-131	-1030	438	-2017	1922	452	40	0
1847	68	0	265	0	-265	-132	265	-132	-1014	203	-2161	1757	389	93	0
1848	68	0	232	11	-221	-121	226	-105	-1072	27	-2403	1472	374	42	0
1849	68	0	222	9	-213	-115	217	-102	-1125	-147	-2628	1243	417	23	0
1850	68	0	182	25	-157	-103	169	-66	-1268	-440	-2789	1047	203	-3	0
1851	68	0	154	17	-137	-85	145	-60	-1292	-556	-2888	805	285	9	0
1852	68	0	168	29	-139	-98	153	-55	-1286	-692	-2869	609	234	-1	0
1853	68	0	170	29	-141	-99	155	-56	-1185	-855	-2797	306	256	-89	0
1854	68	0	107	32	-75	-69	91	-21	-1189	-1002	-2842	159	221	-106	0
1855	68	0	115	36	-79	-75	97	-21	-1138	-1047	-2917	-1	172	-97	0
1856	68	0	125	46	-79	-85	102	-16	-1146	-1049	-2869	-182	254	-69	0
1857	68	0	75	46	-29	-60	52	8	-1286	-1204	-2828	-366	120	-69	0
1858	68	0	109	42	-67	-75	88	-12	-1121	-1173	-2898	-343	197	-65	0
1859	68	0	100	58	-42	-79	71	8	-1191	-1257	-3030	-452	95	-133	0
1860	68	0	137	60	-77	-98	107	-8	-1169	-1198	-2958	-477	170	-17	0
1861	68	0	35	73	38	-54	-1	55	-1222	-1381	-2948	-649	7	-25	0
1862	68	0	108	81	-27	-94	67	27	-1107	-1262	-2822	-492	131	106	0
1863	68	0	-19	81	100	-31	-59	90	-1177	-1420	-2770	-614	54	19	0
1864	68	0	58	85	27	-71	15	56	-1059	-1400	-2580	-583	186	34	0
1865	68	0	-54	89	143	-17	-98	116	-1105	-1321	-2595	-490	131	98	0
1866	68	0	19	116	97	-67	-39	106	-1078	-1261	-2502	-545	116	48	0
1867	68	0	-31	114	145	-41	-88	129	-1020	-1206	-2438	-386	226	93	0
1868	68	0	-70	129	199	-29	-134	164	-1068	-1179	-2401	-376	215	25	0
1869	68	0	-62	135	197	-36	-129	166	-1086	-1045	-2229	-312	287	85	0
1870	68	0	-99	143	242	-22	-170	192	-1107	-1018	-2108	-254	166	98	0
1871	68	0	-27	159	186	-66	-106	172	-1034	-878	-1938	-131	205	58	0
1872	68	0	-126	153	279	-13	-202	216	-1148	-865	-1872	-129	195	40	0
1873	68	0	-68	157	225	-44	-146	191	-1041	-688	-1711	-89	248	25	0
1874	68	0	-87	176	263	-44	-175	219	-1030	-599	-1571	42	205	69	0
1875	68	0	-101	174	275	-36	-188	224	-1078	-537	-1491	-9	236	7	0
1876	68	0	-110	188	298	-39	-204	243	-1070	-370	-1425	161	267	69	0
1877	68	0	-92	195	287	-51	-189	241	-1067	-362	-1375	190	281	5	0
1878	68	0	-60	203	263	-71	-161	233	-1022	-221	-1290	337	277	13	0
1879	68	0	-114	192	306	-39	-210	249	-971	-213	-1235	285	195	23	0
1880	68	0	-104	219	323	-57	-213	271	-1014	-159	-1202	413	254	27	0
1881	68	0	-58	221	279	-81	-168	250	-958	-157	-1090	471	298	1	0
1882	68	0	-99	238	337	-69	-218	287	-970	-85	-1233	572	164	0	0
1883	68	0	64	242	178	-153	-57	210	-919	9	-1032	607	223	13	0
1884	68	0	-51	267	318	-108	-184	292	-909	64	-1010	605	287	60	0
1885	68	0	27	277	250	-152	-111	263	-884	106	-1035	626	263	-15	0
1886	68	0	-5	287	292	-141	-148	289	-948	98	-950	585	219	-25	0
1887	68	0	-2	310	312	-154	-157	311	-843	139	-1022	657	221	-46	0
1888	68	0	32	323	291	-177	-129	307	-923	137	-954	531	232	-38	0
1889	68	0	97	331	234	-214	-68	282	-834	75	-917	564	186	-44	0
1890	68	0	122	356	234	-239	-56	295	-843	83	-952	450	174	-50	0
1891	68	0	145	366	221	-255	-38	293	-801	29	-1010	351	104	-87	0
1892	68	0	163	370	207	-266	-22	288	-766	40	-991	275	106	-73	0
1893	68	0	149	391	242	-270	-46	316	-774	-29	-966	207	168	-87	0
1894	68	0	262	415	153	-338	54	284	-692	-100	-911	170	71	-143	0
1895	68	0	241	436	195	-338	23	315	-601	-98	-876	97	100	5	0
1896	68	0	300	455	155	-377	72	305	-570	-110	-921	-17	44	-67	0
1897	68	0	380	467	87	-423	146	277	-486	-129	-754	27	143	-46	0
1898	68	0	332	498	166	-415	83	332	-486	-238	-805	-155	65	-87	0
1899	68	0	429	514	85	-471	172	299	-413	-240	-651	-190	77	-85	0
1900	68	0	432	525	93	-478	169	309	-331	-258	-671	-281	19	-50	0
1901	68	0	493	545	52	-519	220	298	-250	-291	-591	-455	5	-71	0
1902	68	0	543	566	23	-554	260	294	-112	-258	-549	-358	-27	13	0
1903	68	0	487	591	104	-539	191	347	-100	-289	-494	-558	40	-36	0
1904	68	0	596	607	11	-601	292	309	19	-306	-420	-527	-69	1	0
1905	68	0	613	626	13	-619	300	319	73	-308	-285	-649	-23	60	0
1906	68	0	595	647	52	-621	271	349	71	-426	-294	-754	-100	7	0
1907	68	0	652	673	21	-662	315	347	89	-316	-219	-781	-75	62	0
1908	68	0	646	692	46	-669	300	369	135	-289	-118	-917	-98	32	0
1909	68	0	617	719	102	-668	257	410	145	-378	-122	-925	-143	0	0
1910	68	0	624	721	97	-672	263	409	162	-413	-108	-1096	-215	-48	0
1911	68	0	611	737	126	-674	242	431	271	-438	-104	-1092	-190	-114	0
1912	68	0	636	754	118	-695	259	436	248	-374	-27	-1117	-221	-23	0
1913	68	0	613	764	151	-688	231	457	137	-366	-65	-1247	-232	-112	0
1914	68	0	623	785	162	-704	230	473	273	-304	32	-1229	-199	-27	0
1915	68	0	596	805	209	-700	193	507	205	-388	54	-1354	-294	-60	0
1916	68	0	616	808	192	-712	212	500	240	-289	168	-1344	-279	-36	0
1917	68	0	580	818	238	-699	171	528	190	-304	95	-1307	-304	-17	0
1918	68	0	650	840	190	-745	230	515	182	-153	118	-1369	-279	-40	0
1919	68	0	553	840	287	-696	133	563	234	-291	65	-1303	-267	-137	0
1920	68	0	700	853	153	-776	273	503	312	-159	133	-1249	-242	-85	0
1921	68	0	524	853	329	-688	97	591	104	-263	29	-1336	-329	-120	0
1922	68	0	642	861	219	-751	211	540	267	-188	87	-1208	-339	-40	0
1923	68	0	617	859	242	-738	187	550	128	-112	19	-1278	-323	-83	0
1924	68	0	603	855	252	-729	175	553	205	-161	155	-1282	-265	-137	0
1925	68	0	609	855	246	-732	181	550	114	-93	77	-1344	-327	-46	0
1926	68	0	623	857	234	-740	194	545	97	-98	98	-1338	-353	-184	0
1927	68	0	560	845	285	-702	137	565	102	-116	135	-1299	-370	-48	0
1928	68	0	588	840	252	-714	168	546	13	-83	5	-1160	-430	-178	0
1929	68	0	613	824	211	-718	201	517	56	-97	89	-1142	-370	-219	0
1930	68	0	501	797	296	-649	102	546	56	-110	133	-1035	-401	-162	0
1931	68	0	497	774	277	-635	110	525	-36	-110	58	-997	-391	-194	0
1932	68	0	555	743	188	-649	183	465	106	-7	126	-917	-382	-159	0
1933	68	0	429	721	292	-575	68	506	25	-31	77	-911	-411	-126	0
1934	68	0	494	680	186	-587	154	433	56	65	186	-750	-265	-126	0
1935	68	0	425	653	228	-539	98	440	67	40	129	-669	-289	-147	0
1936	68	0	436	620	184	-528	126	402	65	129	213	-628	-308	-85	0
1937	68	0	395	585	190	-490	102	387	100	226	213	-448	-197	7	0
1938	68	0	382	552	170	-467	106	361	114	182	230	-504	-197	-149	0
1939	68	0	397	523	126	-460	135	324	223	226	261	-275	-190	-106	0
1940	68	0	322	494	172	-408	75	333	159	236	304	-302	-164	-77	0
1941	68	0	291	442	151	-366	70	296	91	289	325	-325	-75	-118	0
1942	68	0	303	382	79	-342	112	230	238	304	380	-197	-159	-58	0
1943	68	0	258	358	100	-308	79	229	199	366	399	-155	-98	-23	0
1944	68	0	297	329	32	-313	132	180	261	353	523	-116	-147	42	0
1945	68	0	289	302	13	-295	138	157	275	391	502	-83	-79	-56	0
1946	68	0	298	271	-27	-284	162	122	323	434	519	29	-100	40	0
1947	68	0	247	232	-15	-239	131	108	296	384	531	25	-54	21	0
1948	68	0	234	209	-25	-221	129	92	246	444	498	50	-65	-73	0
1949	68	0	203	182	-21	-192	112	80	308	372	541	112	-145	-5	0
1950	68	0	199	155	-44	-177	121	55	285	316	545	106	-71	-34	0
1951	68	0	281	128	-153	-204	217	-12	370	351	601	149	-34	17	0
1952	68	0	164	97	-67	-130	115	15	283	225	504	232	-50	-13	0
1953	68	0	286	69	-217	-177	251	-74	318	250	506	225	-79	34	0
1954	68	0	172	44	-128	-108	150	-42	325	242	455	236	-13	7	0
1955	68	0	186	29	-157	-107	171	-64	263	182	455	155	-131	11	0
1956	68	0	131	7	-124	-69	127	-58	287	149	378	104	-38	60	0
1957	68	0	231	-3	-234	-114	232	-118	331	195	376	197	-46	-38	0
1958	68	0	161	-17	-178	-72	169	-97	234	34	492	145	-25	71	0
1959	68	0	93	-19	-112	-37	102	-65	213	44	353	52	-108	-81	0
1960	68	0	177	-36	-213	-70	195	-124	343	95	368	157	-9	-1	0
1961	68	0	119	-42	-161	-38	140	-101	143	-5	195	-19	-133	-73	0
1962	68	0	167	-50	-217	-58	192	-133	205	-46	244	32	-60	-56	0
1963	68	0	120	-77	-197	-21	158	-137	147	-52	139	-62	-124	-54	0
1964	68	0	138	-77	-215	-30	176	-146	234	-104	225	-65	-64	-75	0
1965	68	0	97	-85	-182	-6	139	-133	155	-97	95	-155	-135	-79	0
1966	68	0	79	-95	-174	8	126	-134	197	-225	73	-141	-128	-25	0
1967	68	0	58	-97	-155	19	106	-126	126	-267	31	-246	-155	-95	0
1968	68	0	74	-110	-184	18	129	-147	135	-250	-11	-312	-114	-60	0
1969	68	0	76	-110	-186	17	131	-148	100	-339	-73	-368	-145	-93	0
1970	68	0	90	-98	-188	4	139	-143	54	-450	-98	-362	-207	-95	0
1971	68	0	90	-102	-192	6	141	-147	135	-428	-157	-285	-228	-62	0
1972	68	0	21	-110	-131	44	76	-120	21	-463	-234	-446	-164	-147	0
1973	68	0	4	-102	-106	49	55	-104	-23	-517	-312	-420	-209	-42	0
1974	68	0	58	-104	-162	23	110	-133	75	-517	-236	-378	-162	-48	0
1975	68	0	47	-108	-155	30	101	-131	89	-492	-335	-362	-151	-62	0
1976	68	0	27	-106	-133	39	80	-119	9	-593	-213	-389	-209	-106	0
1977	68	0	13	-116	-129	51	71	-122	-48	-583	-258	-382	-98	-67	0
1978	68	0	41	-118	-159	38	100	-138	36	-613	-279	-314	-164	-48	0
1979	68	0	-11	-104	-93	57	41	-98	-79	-630	-339	-263	-120	-129	0
1980	68	0	16	-108	-124	46	70	-116	9	-574	-316	-155	-83	-31	0
1981	68	0	-11	-108	-97	59	43	-102	-83	-595	-368	-95	-172	-56	0
1982	68	0	-2	-118	-116	60	57	-117	-106	-616	-356	-67	-126	-52	0
1983	68	0	25	-110	-135	42	80	-122	-38	-539	-347	-44	-32	-65	0
1984	68	0	-4	-110	-106	57	51	-108	-40	-444	-341	102	-27	-29	0
1985	68	0	-16	-116	-100	66	42	-108	-89	-490	-339	27	-40	-15	0
1986	68	0	21	-114	-135	46	78	-124	-124	-481	-353	44	9	-73	0
1987	68	0	-21	-110	-89	65	34	-99	-54	-450	-232	122	100	48	0
1988	68	0	52	-114	-166	31	109	-140	-50	-420	-271	159	40	-21	0
1989	68	0	-18	-122	-104	70	43	-113	-23	-496	-213	133	64	-38	0
1990	68	0	53	-108	-161	27	107	-134	3	-368	-207	194	42	17	0
1991	68	0	-33	-108	-75	70	21	-91	-44	-444	-254	188	65	-36	0
1992	68	0	12	-104	-116	46	64	-110	-98	-461	-271	155	81	-3	0
1993	68	0	-58	-110	-52	84	-3	-81	-23	-432	-261	242	157	-52	0
1994	68	0	4	-104	-108	50	56	-106	-27	-349	-281	182	143	-58	0
1995	68	0	-87	-110	-23	98	-32	-66	-164	-393	-281	155	83	29	0
1996	68	0	-39	-106	-67	72	14	-86	-71	-360	-283	168	120	-13	0
1997	68	0	-19	-116	-97	67	39	-106	-133	-362	-269	62	129	64	0
1998	68	0	-33	-112	-79	72	23	-95	-122	-413	-292	108	52	102	0
1999	68	0	-64	-114	-50	89	-7	-82	-151	-417	-370	27	71	38	0
[truncated: 30,125 more rows]
