# Supplementary material for: A Robust and Real-Time Capable Envelope-Based Algorithm for Heart Sound Classification: Validation under Different Physiological Conditions
Source: Sensors (Basel). 2020 Feb 11;20(4):972. doi: 10.3390/s20040972 (PMC7070375; doi:10.3390/s20040972)
Supplement: Supplementary file 1 [file sensors-20-00972-s001.zip › Messungen/jw/jw09_unfiltered.csv]

Dataset No.	Pulse (bpm)	Pacer Bit	leadI (�V)	leadII (�V)	leadIII (�V)	lead_avR (�V)	lead_avL (�V)	lead_avF (�V)	V1 (�V)	V2 (�V)	V3 (�V)	V4 (�V)	V5 (�V)	V6 (�V)	R-Wave
1	0	0	495	428	-67	-461	281	180	141	128	314	-322	-106	-44	0
2	0	0	384	442	58	-413	163	250	104	122	362	-289	-75	-1	0
3	0	0	444	463	19	-453	212	241	225	120	403	-285	-97	64	0
4	0	0	490	485	-5	-487	247	240	162	155	424	-294	1	-52	0
5	0	0	423	488	65	-455	179	276	170	236	393	-242	56	46	0
6	0	0	515	512	-3	-513	259	254	230	211	459	-283	-13	50	0
7	0	0	542	535	-7	-538	274	264	248	281	459	-256	40	98	0
8	0	0	558	541	-17	-549	287	262	265	294	395	-174	-9	71	0
9	0	0	522	556	34	-539	244	295	254	252	465	-244	75	34	1
10	0	0	475	556	81	-515	197	318	155	256	294	-337	23	48	0
11	0	0	510	570	60	-540	225	315	273	166	339	-232	36	87	0
12	0	0	526	576	50	-551	238	313	166	234	345	-246	52	129	0
13	0	0	500	589	89	-544	205	339	226	190	232	-232	114	11	0
14	0	0	516	589	73	-552	221	331	176	190	199	-186	64	42	0
15	0	0	493	613	120	-553	186	366	182	207	161	-143	143	32	0
16	0	0	506	616	110	-561	198	363	197	106	126	-58	65	114	0
17	0	0	460	630	170	-545	145	400	116	114	137	-129	71	64	0
18	0	0	526	646	120	-586	203	383	128	106	112	-79	21	60	0
19	0	0	510	636	126	-573	192	381	133	69	112	-75	56	108	0
20	0	0	514	636	122	-575	196	379	100	-40	60	-116	13	139	0
21	0	0	499	646	147	-572	176	396	62	17	-120	-102	69	56	0
22	0	0	524	646	122	-585	201	384	-5	5	-143	-141	21	98	0
23	0	0	421	651	230	-536	95	440	-54	-71	-240	-221	-3	46	0
24	0	0	456	636	180	-546	138	408	-23	-32	-356	-133	0	-50	0
25	0	0	456	634	178	-545	139	406	-19	-9	-366	-141	11	52	0
26	0	0	489	632	143	-560	173	387	-32	-147	-368	-166	-29	-73	0
27	0	0	442	614	172	-528	135	393	-118	-155	-397	-279	-42	-21	0
28	0	0	460	591	131	-525	164	361	-75	-110	-331	-244	-48	13	0
29	0	0	375	582	207	-478	84	394	-164	-110	-366	-273	-91	-3	0
30	0	0	388	560	172	-474	108	366	-133	-223	-291	-341	-89	-34	0
31	0	0	440	529	89	-484	175	309	-69	-170	-246	-234	-71	5	0
32	0	0	382	500	118	-441	132	309	-79	-184	-254	-318	-71	31	0
33	0	0	318	471	153	-394	82	312	-69	-285	-164	-374	-87	-40	0
34	0	0	330	432	102	-381	114	267	-32	-246	-122	-351	-7	-25	0
35	0	0	334	401	67	-367	133	234	-48	-294	-100	-370	-42	15	0
36	0	0	308	360	52	-334	128	206	-64	-358	-71	-384	-34	-23	0
37	0	0	283	335	52	-309	115	193	-100	-308	-149	-358	-69	-19	0
38	0	0	304	304	0	-304	152	152	3	-327	-161	-316	21	31	0
39	0	0	300	277	-23	-288	161	127	-34	-407	-209	-370	-19	-27	0
40	0	0	268	230	-38	-249	153	96	32	-405	-168	-325	-27	87	0
41	0	0	255	217	-38	-236	146	89	-17	-360	-267	-376	48	1	0
42	0	0	294	170	-124	-232	209	23	23	-356	-217	-393	27	34	0
43	0	0	173	135	-38	-154	105	48	50	-463	-161	-335	-67	65	0
44	0	0	166	112	-54	-139	110	29	29	-337	-190	-258	-67	46	0
45	0	0	206	73	-133	-139	169	-30	182	-294	-79	-267	-7	5	0
46	0	0	173	42	-131	-107	152	-44	133	-269	44	-287	-44	97	0
47	0	0	182	25	-157	-103	169	-66	149	-211	129	-304	34	75	0
48	0	0	121	-3	-124	-59	122	-63	161	-242	98	-234	-65	31	0
49	0	0	196	-15	-211	-90	203	-113	242	-149	207	-170	0	81	0
50	0	0	89	-42	-131	-23	110	-86	190	-108	238	-226	-17	65	0
51	0	0	201	-60	-261	-70	231	-160	215	-114	353	-174	-122	89	0
52	0	0	182	-83	-265	-49	223	-174	291	-77	494	-149	-27	48	0
53	0	0	90	-98	-188	4	139	-143	219	-104	492	-147	-46	-1	0
54	0	0	174	-120	-294	-27	234	-207	310	29	694	0	-42	42	0
55	0	0	72	-114	-186	21	129	-150	296	7	682	31	-79	52	0
56	0	0	126	-153	-279	13	202	-216	302	91	729	64	-48	27	0
57	0	0	49	-174	-223	62	136	-198	382	174	770	108	-13	79	0
58	0	0	99	-172	-271	36	185	-221	331	232	692	25	-46	44	0
59	0	0	128	-178	-306	25	217	-242	391	219	665	199	-19	73	0
60	0	0	48	-186	-234	69	141	-210	267	207	686	128	-108	135	0
61	0	0	91	-190	-281	49	186	-235	322	230	636	178	-62	54	0
62	0	0	74	-184	-258	55	166	-221	294	228	566	124	-64	-19	0
63	0	0	91	-203	-294	56	192	-248	380	205	667	225	-17	46	0
64	0	0	33	-207	-240	87	136	-223	273	203	521	106	-93	25	0
65	0	0	77	-215	-292	69	184	-253	337	232	514	98	-87	56	0
66	0	0	69	-223	-292	77	180	-257	269	225	483	77	17	21	0
67	0	0	17	-242	-259	112	138	-250	219	131	444	5	-157	62	0
68	0	0	117	-232	-349	57	233	-290	341	133	393	46	11	11	0
69	0	0	-23	-230	-207	126	92	-218	182	65	362	-46	-21	-15	0
70	0	0	107	-215	-322	54	214	-268	298	89	382	-21	-71	-65	0
71	0	0	-37	-250	-213	143	88	-231	192	9	318	-122	-67	-75	0
72	0	0	53	-238	-291	92	172	-264	232	-32	277	-79	-73	-27	0
73	0	0	49	-228	-277	89	163	-252	246	-17	351	-52	-44	3	0
74	0	0	2	-221	-223	109	112	-222	141	-46	205	-207	-116	-75	0
75	0	0	97	-205	-302	54	199	-253	252	-3	325	-118	-38	-67	0
76	0	0	-33	-225	-192	129	79	-208	161	-81	223	-242	-162	-31	0
77	0	0	74	-234	-308	80	191	-271	137	-122	254	-242	-89	-31	0
78	0	0	-40	-226	-186	133	73	-206	85	-97	168	-256	-162	-36	0
79	0	0	20	-228	-248	104	134	-238	89	-143	116	-261	-170	-166	0
80	0	0	56	-236	-292	90	174	-264	168	-112	178	-184	-112	-17	0
81	0	0	19	-219	-238	100	128	-228	7	-93	69	-296	-166	-83	0
82	0	0	54	-219	-273	82	163	-246	56	-75	106	-242	-176	-23	0
83	0	0	-35	-211	-176	123	70	-193	15	-50	17	-275	-147	-85	0
84	0	0	12	-201	-213	94	112	-207	32	48	-44	-203	-120	-46	0
85	0	0	4	-195	-199	95	101	-197	-7	-27	-3	-221	-195	50	0
86	0	0	19	-190	-209	85	114	-199	40	-25	38	-162	-213	-29	0
87	0	0	48	-188	-236	70	142	-212	-23	11	7	-186	-71	-1	0
88	0	0	-47	-192	-145	119	49	-168	-44	-56	13	-151	-114	-62	0
89	0	0	68	-184	-252	58	160	-218	3	-5	48	-116	-95	-46	0
90	0	0	-47	-186	-139	116	46	-162	-81	0	-87	-166	-87	-7	0
91	0	0	-14	-188	-174	101	80	-181	-110	-34	-36	-116	-91	-54	0
92	0	0	33	-192	-225	79	129	-208	-56	-83	-17	-89	-126	17	0
93	0	0	47	-197	-244	75	145	-220	-110	44	-97	-13	-44	-1	0
94	0	0	6	-201	-207	97	106	-204	-174	-21	-238	-75	-102	-1	0
95	0	0	33	-199	-232	83	132	-215	-131	-38	-217	-36	-85	32	0
96	0	0	8	-186	-194	89	101	-190	-162	9	-281	-71	27	-32	0
97	0	0	-12	-184	-172	98	80	-178	-281	-79	-320	-104	-102	-64	0
98	0	0	19	-176	-195	78	107	-185	-157	-5	-355	21	-29	11	0
99	0	0	-12	-174	-162	93	75	-168	-250	-108	-380	-67	-106	0	0
100	0	0	78	-178	-256	50	167	-217	-236	-21	-419	-5	-104	65	0
101	0	0	-18	-180	-162	99	72	-171	-310	-46	-545	-34	-31	-60	0
102	0	0	12	-170	-182	79	97	-176	-287	-81	-514	-62	-75	-29	0
103	0	0	47	-172	-219	62	133	-195	-351	-48	-591	42	-71	-5	0
104	0	0	-23	-166	-143	94	60	-154	-386	-151	-523	1	-128	-38	0
105	0	0	35	-168	-203	66	119	-185	-428	-36	-566	-60	-135	-67	0
106	0	0	51	-168	-219	58	135	-193	-259	-73	-490	141	-1	-9	0
107	0	0	18	-164	-182	73	100	-173	-485	-114	-549	1	-166	-141	0
108	0	0	39	-184	-223	72	131	-203	-364	-50	-576	102	-73	-91	0
109	0	0	-64	-182	-118	123	27	-150	-446	-73	-640	19	-67	-64	0
110	0	0	36	-190	-226	77	131	-208	-343	-102	-680	159	-95	-108	0
111	0	0	-17	-170	-153	93	68	-161	-434	-124	-580	164	-62	-25	0
112	0	0	-29	-174	-145	101	58	-159	-417	-164	-692	129	-104	-157	0
113	0	0	-79	-174	-95	126	8	-134	-508	-166	-719	174	-112	-110	0
114	0	0	-41	-172	-131	106	45	-151	-469	-162	-673	182	-155	-104	0
115	0	0	-19	-174	-155	96	68	-164	-506	-112	-570	205	-64	-7	0
116	0	0	-19	-162	-143	90	62	-152	-566	-184	-647	254	-67	-145	0
117	0	0	2	-178	-180	88	91	-179	-490	-129	-636	263	-65	-52	0
118	0	0	-84	-182	-98	133	7	-140	-496	-215	-614	188	-17	-79	0
119	0	0	31	-182	-213	75	122	-197	-517	-161	-725	228	-31	-205	0
120	0	0	-35	-180	-145	107	55	-162	-506	-133	-564	254	44	-60	0
121	0	0	-58	-197	-139	127	40	-168	-533	-211	-669	161	27	-141	0
122	0	0	56	-190	-246	67	151	-218	-426	-164	-599	265	-36	-73	0
123	0	0	-43	-192	-149	117	53	-170	-469	-199	-655	242	56	-44	0
124	0	0	24	-197	-221	86	122	-209	-446	-184	-614	155	-34	-52	0
125	0	0	-2	-197	-195	99	96	-196	-448	-131	-583	269	-11	-65	0
126	0	0	-44	-197	-153	120	54	-175	-422	-143	-613	250	-1	-44	0
127	0	0	2	-201	-203	99	102	-202	-349	-126	-638	267	-54	17	0
128	0	0	-37	-186	-149	111	56	-167	-391	-116	-525	277	-32	0	0
129	0	0	-66	-203	-137	134	35	-170	-393	-112	-566	232	-71	-52	0
130	0	0	-8	-211	-203	109	97	-207	-331	-153	-510	240	-77	-32	0
131	0	0	-2	-201	-199	101	98	-200	-292	-151	-436	335	-81	-32	0
132	0	0	-76	-211	-135	143	29	-173	-362	-98	-494	259	-71	-102	0
133	0	0	21	-211	-232	95	126	-221	-246	19	-356	397	-87	-7	0
134	0	0	-107	-225	-118	166	5	-171	-388	-32	-436	341	-112	-102	0
135	0	0	24	-232	-256	104	140	-244	-323	-3	-273	399	-54	-104	0
136	0	0	-76	-242	-166	159	45	-204	-337	19	-323	453	-87	-54	0
137	0	0	-21	-236	-215	128	97	-225	-384	108	-304	436	-157	-56	0
138	0	0	-49	-223	-174	136	62	-198	-308	93	-234	523	-48	-100	0
139	0	0	-60	-244	-184	152	62	-214	-360	124	-230	457	-129	-168	0
140	0	0	-48	-240	-192	144	72	-216	-366	168	-159	603	-139	-114	0
141	0	0	-41	-246	-205	143	82	-225	-345	209	-195	574	-151	-168	0
142	0	0	-16	-246	-230	131	107	-238	-265	281	-168	564	-38	-139	0
143	0	0	-88	-250	-162	169	37	-206	-339	236	-203	545	-114	-147	0
144	0	0	-61	-256	-195	158	67	-225	-230	223	-137	737	-137	-131	0
145	0	0	-58	-250	-192	154	67	-221	-267	318	-89	694	-79	-81	0
146	0	0	-49	-244	-195	146	73	-219	-207	285	-114	673	-56	-174	0
147	0	0	-74	-271	-197	172	61	-234	-296	335	-48	741	-1	-110	0
148	0	0	-79	-261	-182	170	51	-221	-246	314	-95	824	-17	-124	0
149	0	0	-13	-271	-258	142	122	-264	-161	347	-129	816	-3	-128	0
150	0	0	-49	-281	-232	165	91	-256	-100	329	-65	843	108	-102	0
151	0	0	-109	-275	-166	192	28	-220	-225	194	-143	849	-69	-73	0
152	0	0	-35	-281	-246	158	105	-263	-104	232	-116	871	-40	-81	0
153	0	0	-121	-291	-170	206	24	-230	-149	285	-124	816	65	-143	0
154	0	0	-52	-296	-244	174	96	-270	-155	343	-81	861	7	-69	0
155	0	0	-59	-291	-232	175	86	-261	-122	244	-83	859	0	-112	0
156	0	0	-52	-273	-221	162	84	-247	-77	434	54	923	32	1	0
157	0	0	-103	-275	-172	189	34	-223	-29	388	161	991	44	-91	0
158	0	0	-58	-261	-203	159	72	-232	60	426	337	1028	1	-151	0
159	0	0	-41	-273	-232	157	95	-252	176	508	424	1123	81	-40	0
160	0	0	-43	-285	-242	164	99	-263	223	587	502	1222	44	-29	0
161	0	0	-23	-277	-254	150	115	-265	300	564	624	1218	122	-34	0
162	0	0	-70	-281	-211	175	70	-246	323	549	655	1202	104	-3	0
163	0	0	-29	-287	-258	158	114	-272	382	634	704	1210	112	-32	0
164	0	0	-24	-287	-263	155	119	-275	428	595	717	1160	124	-17	0
165	0	0	-36	-294	-258	165	111	-276	411	535	760	1136	116	-19	0
166	0	0	-79	-296	-217	187	69	-256	376	519	727	1041	64	-17	0
167	0	0	-54	-298	-244	176	95	-271	430	413	655	1096	97	-25	0
168	0	0	-35	-302	-267	168	116	-284	391	372	580	952	114	52	0
169	0	0	-95	-296	-201	195	53	-248	186	234	469	820	-23	-19	0
170	0	0	-51	-310	-259	180	104	-284	244	207	389	682	124	3	0
171	0	0	-152	-320	-168	236	8	-244	-3	153	188	585	122	13	0
172	0	0	-80	-320	-240	200	80	-280	-27	64	85	517	85	-50	0
173	0	0	-21	-312	-291	166	135	-301	83	93	133	589	157	65	0
174	0	0	-87	-304	-217	195	65	-260	-32	15	114	349	98	32	0
175	0	0	-37	-300	-263	168	113	-281	17	56	228	420	180	73	0
176	0	0	-27	-292	-265	159	119	-278	-79	42	302	351	93	-5	0
177	0	0	19	-283	-302	132	160	-292	17	93	339	355	89	64	0
178	0	0	-58	-292	-234	175	88	-263	27	-15	533	230	77	38	0
179	0	0	-112	-294	-182	203	35	-238	-25	42	512	147	56	-34	0
180	0	0	37	-310	-347	136	192	-328	147	89	727	236	106	93	0
181	0	0	-70	-314	-244	192	87	-279	170	73	731	145	106	1	0
182	0	0	23	-312	-335	144	179	-323	296	102	774	261	-42	38	0
183	0	0	-72	-302	-230	187	79	-266	366	1	733	159	34	3	0
184	0	0	-12	-291	-279	151	133	-285	417	-19	692	100	36	13	0
185	0	0	9	-291	-300	141	154	-295	380	-25	562	64	42	83	0
186	0	0	17	-283	-300	133	158	-291	415	-69	393	110	-27	143	0
187	0	0	46	-283	-329	118	187	-306	461	-172	339	120	13	62	0
188	0	0	-31	-285	-254	158	111	-269	378	-174	159	65	9	116	0
189	0	0	16	-275	-291	129	153	-283	341	-289	118	-3	1	100	0
190	0	0	42	-281	-323	119	182	-302	409	-287	5	17	40	71	0
191	0	0	-25	-273	-248	149	111	-260	244	-318	17	1	19	73	0
192	0	0	8	-265	-273	128	140	-269	213	-283	-31	-17	-17	97	0
193	0	0	23	-252	-275	114	149	-263	182	-306	48	-75	-11	67	0
194	0	0	19	-252	-271	116	145	-261	199	-292	31	-19	-85	69	0
195	0	0	-20	-246	-226	133	103	-236	128	-277	145	-58	-62	32	0
196	0	0	14	-238	-252	112	133	-245	145	-234	232	-166	-13	75	0
197	0	0	-12	-242	-230	127	109	-236	85	-213	323	-102	-50	9	0
198	0	0	45	-244	-289	99	167	-266	67	-203	374	-254	-129	-27	0
199	0	0	-58	-244	-186	151	64	-215	77	-236	345	-221	-79	19	0
200	0	0	23	-244	-267	110	145	-255	85	-116	386	-225	-139	-69	0
201	0	0	33	-258	-291	112	162	-274	149	-172	420	-192	-139	81	0
202	0	0	-31	-234	-203	132	86	-218	-15	-188	236	-279	-166	-60	0
203	0	0	93	-213	-306	60	199	-259	139	-129	232	-300	-50	27	0
204	0	0	5	-192	-197	93	101	-194	87	-230	83	-176	-203	0	0
205	0	0	113	-178	-291	32	202	-234	141	-256	58	-128	-81	17	0
206	0	0	21	-174	-195	76	108	-184	104	-217	-25	-95	-104	21	0
207	0	0	110	-151	-261	20	185	-206	95	-279	-91	-131	-73	-64	0
208	0	0	50	-153	-203	51	126	-178	129	-223	-58	-36	-5	81	0
209	0	0	91	-149	-240	29	165	-194	170	-217	-126	0	-83	11	0
210	0	0	99	-159	-258	30	178	-208	114	-203	-81	-23	-21	50	0
211	0	0	0	-174	-174	87	87	-174	89	-213	-73	44	-85	-32	0
212	0	0	93	-199	-292	53	192	-245	89	-71	83	40	-13	34	0
213	0	0	-10	-207	-197	108	93	-202	75	-104	151	-62	-38	9	0
214	0	0	45	-211	-256	83	150	-233	98	23	234	102	79	5	0
215	0	0	29	-203	-232	87	130	-217	145	-3	329	120	-3	54	0
216	0	0	85	-186	-271	50	178	-228	195	83	465	162	34	58	0
217	0	0	4	-190	-194	93	99	-192	197	75	475	100	38	106	0
218	0	0	-9	-197	-188	103	89	-192	60	157	517	104	-1	-19	0
219	0	0	-47	-217	-170	132	61	-193	195	93	440	153	9	56	0
220	0	0	29	-223	-252	97	140	-237	234	21	422	194	32	-7	0
221	0	0	21	-240	-261	109	141	-250	209	104	384	64	40	52	0
222	0	0	-9	-261	-252	135	121	-256	217	15	374	-19	31	102	0
223	0	0	-2	-281	-279	141	138	-280	279	1	403	-15	83	64	0
224	0	0	-24	-285	-261	154	118	-273	279	-48	258	-11	19	23	0
225	0	0	-13	-298	-285	155	136	-291	228	-83	151	-143	-34	36	0
226	0	0	-66	-314	-248	190	91	-281	254	-58	151	-170	46	13	0
227	0	0	-6	-341	-335	173	164	-338	248	-97	83	-240	-48	-34	0
228	0	0	-89	-356	-267	222	89	-311	240	-89	50	-308	-25	25	0
229	0	0	-157	-370	-213	263	28	-291	93	-246	-15	-442	-42	-54	0
230	0	0	-35	-384	-349	209	157	-366	199	-162	-54	-388	-71	3	0
231	0	0	-95	-397	-302	246	103	-349	178	-118	-50	-362	-69	32	0
232	0	0	-75	-393	-318	234	121	-355	112	-252	-104	-517	-126	-5	0
233	0	0	-58	-395	-337	226	139	-366	110	-186	-32	-549	-52	-19	0
234	0	0	-159	-401	-242	280	41	-321	34	-323	-42	-506	-153	-32	0
235	0	0	-130	-395	-265	262	67	-330	93	-234	-91	-411	-58	0	0
236	0	0	-25	-397	-372	211	173	-384	56	-147	-21	-508	-36	-5	0
237	0	0	-68	-405	-337	236	134	-371	65	-197	-19	-494	13	104	0
238	0	0	-60	-401	-341	230	140	-371	62	-184	-114	-475	-97	25	0
239	0	0	-110	-399	-289	254	89	-344	0	-141	-110	-463	-54	-3	0
240	0	0	-46	-397	-351	221	152	-374	-9	-207	-141	-444	-27	15	0
241	0	0	-54	-389	-335	221	140	-362	87	-213	-155	-343	-27	-36	0
242	0	0	-37	-395	-358	216	160	-376	64	-209	-164	-448	-7	29	0
243	0	0	-62	-393	-331	227	134	-362	67	-252	-267	-384	-81	-60	0
244	0	0	-48	-393	-345	220	148	-369	50	-244	-166	-322	-11	19	0
245	0	0	-103	-401	-298	252	97	-349	-34	-296	-256	-473	-75	-52	0
246	0	0	-23	-399	-376	211	176	-387	25	-258	-157	-308	0	52	0
247	0	0	-144	-407	-263	275	59	-335	-15	-329	-225	-331	-52	1	0
248	0	0	-72	-407	-335	239	131	-371	81	-234	-108	-281	27	75	0
249	0	0	-114	-395	-281	254	83	-338	46	-250	-261	-242	15	38	0
250	0	0	-35	-397	-362	216	163	-379	34	-230	-114	-306	1	32	0
251	0	0	-132	-399	-267	265	67	-333	91	-118	-225	-232	32	48	0
252	0	0	-126	-417	-291	271	82	-354	67	-223	-58	-256	-44	3	0
253	0	0	-81	-420	-339	250	129	-379	79	-89	17	-201	15	129	0
254	0	0	-159	-428	-269	293	55	-348	-29	-143	-89	-281	-56	67	0
255	0	0	-56	-420	-364	238	154	-392	77	-97	50	-203	-7	75	0
256	0	0	-91	-426	-335	258	122	-380	93	-91	106	-265	48	17	0
257	0	0	-97	-419	-322	258	112	-370	19	-73	36	-267	-56	73	0
258	0	0	-101	-411	-310	256	104	-360	21	-97	93	-180	0	85	0
259	0	0	-81	-397	-316	239	117	-356	5	-128	75	-246	-91	25	0
260	0	0	-60	-401	-341	230	140	-371	108	-73	98	-254	-7	-11	0
261	0	0	-132	-391	-259	261	63	-325	52	-135	31	-341	-112	-27	0
262	0	0	-95	-389	-294	242	99	-341	54	-178	40	-368	-85	-21	0
263	0	0	-97	-391	-294	244	98	-342	-5	-73	38	-380	-17	31	0
264	0	0	-102	-391	-289	246	93	-340	-5	-102	-36	-442	-97	-38	0
265	0	0	9	-388	-397	189	203	-392	126	-83	153	-318	-54	54	0
266	0	0	-157	-389	-232	273	37	-310	25	-172	13	-477	-116	-21	0
267	0	0	-16	-386	-370	201	177	-378	133	-166	79	-407	-168	69	0
268	0	0	-149	-393	-244	271	47	-318	73	-106	62	-446	-60	11	0
269	0	0	-64	-393	-329	228	132	-361	98	-226	75	-393	-182	36	0
270	0	0	-60	-403	-343	231	141	-373	36	-151	-27	-380	-32	-13	0
271	0	0	-89	-422	-333	255	122	-377	40	-205	27	-399	-98	-67	0
272	0	0	-113	-442	-329	277	108	-385	97	-116	75	-405	-83	-9	0
273	0	0	-106	-459	-353	282	123	-406	122	-133	102	-382	-77	-54	0
274	0	0	-140	-465	-325	302	92	-395	54	-79	116	-355	-126	-56	0
275	0	0	-132	-502	-370	317	119	-436	112	-67	234	-302	-54	7	0
276	0	0	-171	-537	-366	354	97	-451	133	-87	279	-312	-100	-25	0
277	0	0	-167	-589	-422	378	127	-505	126	-29	356	-213	-97	38	0
278	0	0	-163	-632	-469	397	153	-550	168	0	395	-213	-83	19	0
279	0	0	-231	-634	-403	432	86	-518	162	-36	374	-242	-100	-1	0
280	0	0	-182	-614	-432	398	125	-523	228	77	448	-162	-79	32	0
281	0	0	-243	-574	-331	408	44	-452	178	-71	411	-254	-98	3	0
282	0	0	-51	-477	-426	264	187	-451	217	23	426	-128	-46	44	0
283	0	0	-108	-327	-219	217	55	-273	155	-38	345	-166	-38	-87	0
284	0	0	42	-161	-203	59	122	-182	137	9	291	-180	-75	0	0
285	0	0	120	56	-64	-88	92	-4	168	-93	296	-248	-17	23	0
286	0	0	321	316	-5	-318	163	155	168	-91	149	-226	-19	-48	0
287	0	0	381	580	199	-480	91	389	23	-149	143	-341	-1	-87	0
288	0	0	544	904	360	-724	92	632	15	-192	-21	-353	-40	-42	0
289	0	0	807	1311	504	-1059	151	907	44	-184	-23	-296	-3	46	0
290	0	0	941	1732	791	-1336	75	1261	-58	-298	-85	-413	-3	27	0
291	0	0	1232	2139	907	-1685	162	1523	-60	-211	-151	-300	-46	-69	0
292	0	0	1419	2551	1132	-1985	143	1841	-91	-252	-195	-327	-34	3	0
293	0	0	1562	2869	1307	-2215	127	2088	-95	-250	-174	-289	-38	-25	0
294	0	0	1663	3135	1472	-2399	95	2303	-162	-213	-259	-351	-75	-46	0
295	0	0	1791	3247	1456	-2519	167	2351	-232	-209	-178	-283	0	-52	0
296	0	0	1748	3162	1414	-2455	167	2288	-27	-217	-190	-176	-42	-7	0
297	0	0	1595	2807	1212	-2201	191	2009	-135	-64	-234	-215	71	-42	1
298	0	0	1285	2293	1008	-1789	138	1650	-168	-162	-211	-188	-19	-75	0
299	0	0	935	1546	611	-1240	162	1078	-190	-46	-281	-98	7	9	0
300	0	0	561	774	213	-667	174	493	-166	-56	-194	-69	5	-13	0
301	0	0	196	223	27	-209	84	125	-256	-143	-388	-95	-40	-50	0
302	0	0	123	-98	-221	-12	172	-159	-197	-129	-213	-15	42	-38	0
303	0	0	-19	-259	-240	139	110	-249	-277	-131	-322	-17	-60	0	0
304	0	0	-78	-417	-339	247	130	-378	-213	-98	-323	44	44	13	0
305	0	0	-176	-531	-355	353	89	-443	-300	-112	-360	1	-48	-25	0
306	0	0	-136	-599	-463	367	163	-531	-176	-77	-366	87	5	1	0
307	0	0	-113	-613	-500	363	193	-556	-236	52	-388	151	29	15	0
308	0	0	-171	-609	-438	390	133	-523	-164	-83	-368	97	-23	-15	0
309	0	0	-238	-616	-378	427	70	-497	-223	-129	-461	81	11	-42	0
310	0	0	-148	-605	-457	376	154	-531	-219	-32	-391	100	23	-48	0
311	0	0	-196	-582	-386	389	95	-484	-226	-56	-504	91	-25	-32	0
312	0	0	-178	-554	-376	366	99	-465	-209	-118	-471	97	-100	-38	0
313	0	0	-123	-485	-362	304	119	-423	-203	-32	-407	192	13	52	0
314	0	0	-89	-411	-322	250	116	-366	-279	-58	-424	69	-93	-34	0
315	0	0	-10	-366	-356	188	173	-361	-164	67	-393	186	31	-36	0
316	0	0	-50	-331	-281	190	115	-306	-254	-38	-409	143	-44	-116	0
317	0	0	-35	-304	-269	169	117	-286	-312	-25	-401	110	9	-21	0
318	0	0	20	-259	-279	119	149	-269	-306	31	-333	102	42	-62	0
319	0	0	25	-252	-277	113	151	-264	-248	11	-360	104	-9	-87	0
320	0	0	-41	-248	-207	144	83	-227	-314	-1	-481	133	13	-100	0
321	0	0	-12	-225	-213	118	100	-219	-236	-83	-413	139	-40	-60	0
322	0	0	50	-215	-265	82	157	-240	-285	-5	-477	128	-58	-85	0
323	0	0	-12	-215	-203	113	95	-209	-279	-29	-428	182	-7	-19	0
324	0	0	-20	-217	-197	118	88	-207	-244	-145	-492	137	-118	-91	0
325	0	0	-17	-205	-188	111	85	-196	-248	-21	-475	221	23	-91	0
326	0	0	-56	-209	-153	132	48	-181	-285	-81	-502	162	-64	-36	0
327	0	0	60	-211	-271	75	165	-241	-221	-69	-384	246	-46	-32	0
328	0	0	12	-203	-215	95	113	-209	-259	-31	-382	294	-32	67	0
329	0	0	10	-199	-209	94	109	-204	-343	-15	-488	246	23	-71	0
330	0	0	-20	-192	-172	106	76	-182	-296	-29	-455	312	32	-58	0
331	0	0	105	-205	-310	50	207	-257	-197	77	-358	351	77	-52	0
332	0	0	-45	-186	-141	115	48	-163	-333	-52	-413	263	13	-71	0
333	0	0	54	-180	-234	63	144	-207	-263	-25	-378	374	-3	-42	0
334	0	0	45	-174	-219	64	132	-196	-192	1	-281	446	87	-11	0
335	0	0	-41	-180	-139	110	49	-159	-320	-13	-419	269	38	-108	0
336	0	0	2	-182	-184	90	93	-183	-230	-34	-269	362	128	-102	0
337	0	0	21	-188	-209	83	115	-198	-242	-5	-308	302	54	-32	0
338	0	0	38	-190	-228	76	133	-209	-176	17	-244	281	110	-7	0
339	0	0	-18	-180	-162	99	72	-171	-211	34	-362	331	42	-65	0
340	0	0	41	-162	-203	60	122	-182	-145	-102	-285	265	79	9	0
341	0	0	72	-153	-225	40	148	-189	-114	-58	-236	225	102	-32	0
342	0	0	-14	-149	-135	81	60	-142	-110	-122	-294	205	34	15	0
343	0	0	33	-159	-192	63	112	-175	-54	-147	-277	118	42	-11	0
344	0	0	4	-153	-157	74	80	-155	-9	-91	-310	98	81	7	0
345	0	0	64	-147	-211	41	137	-179	-17	-100	-188	-13	32	-3	0
346	0	0	72	-149	-221	38	146	-185	1	-85	-174	21	60	-7	0
347	0	0	29	-143	-172	57	100	-157	42	-199	-114	-79	79	-25	0
348	0	0	53	-137	-190	42	121	-163	83	-143	-91	-13	-11	67	0
349	0	0	-12	-120	-108	66	48	-114	-52	-137	-197	-174	-34	-87	0
350	0	0	76	-118	-194	21	135	-156	48	-108	-5	-67	62	116	0
351	0	0	8	-110	-118	51	63	-114	32	-133	-83	-225	46	31	0
352	0	0	89	-97	-186	4	137	-141	50	-149	-36	-192	1	32	0
353	0	0	58	-91	-149	16	103	-120	67	-79	73	-176	67	98	0
354	0	0	73	-93	-166	10	119	-129	141	-178	52	-223	-27	23	0
355	0	0	115	-77	-192	-19	153	-134	104	-116	126	-172	83	62	0
356	0	0	74	-79	-153	2	113	-116	110	-153	141	-225	29	17	0
357	0	0	113	-77	-190	-18	151	-133	137	-19	164	-221	89	38	0
358	0	0	34	-95	-129	30	81	-112	122	-77	147	-217	58	64	0
359	0	0	101	-87	-188	-7	144	-137	180	-87	221	-223	13	122	0
360	0	0	17	-81	-98	32	57	-89	54	-129	85	-261	-40	83	0
361	0	0	179	-73	-252	-53	215	-162	147	-97	135	-226	58	62	0
362	0	0	46	-62	-108	8	77	-85	129	-203	58	-331	7	40	0
363	0	0	140	-54	-194	-43	167	-124	122	-178	67	-345	-52	13	0
364	0	0	25	-31	-56	3	40	-43	-3	-234	-1	-457	-67	29	0
365	0	0	101	-11	-112	-45	106	-61	13	-182	-3	-455	-13	23	0
366	0	0	122	0	-122	-61	122	-61	93	-192	-64	-504	-7	50	0
367	0	0	58	0	-58	-29	58	-29	32	-215	-69	-420	-21	42	0
368	0	0	171	9	-162	-90	166	-76	7	-205	-242	-506	-77	-31	0
369	0	0	135	31	-104	-83	119	-36	5	-197	-242	-481	9	19	0
370	0	0	104	23	-81	-63	92	-29	-48	-273	-306	-508	-77	-11	0
371	0	0	151	31	-120	-91	135	-44	-32	-238	-331	-453	-79	-5	0
372	0	0	148	38	-110	-93	129	-36	-19	-246	-428	-543	-110	-29	0
373	0	0	139	52	-87	-95	113	-17	-145	-306	-492	-539	-108	-73	0
374	0	0	180	62	-118	-121	149	-28	-147	-263	-467	-473	-85	-19	0
375	0	0	150	79	-71	-114	110	4	-172	-391	-506	-506	-56	-73	0
376	0	0	160	85	-75	-122	117	5	-194	-353	-506	-485	-114	-67	0
377	0	0	220	98	-122	-159	171	-12	-155	-267	-539	-448	-85	0	0
378	0	0	215	118	-97	-166	156	10	-176	-327	-603	-514	-85	-97	0
379	0	0	251	133	-118	-192	184	7	-110	-252	-620	-405	-91	38	0
380	0	0	270	141	-129	-205	199	6	-120	-296	-578	-391	-56	-60	0
381	0	0	281	155	-126	-218	203	14	-168	-302	-527	-384	-97	-64	0
382	0	0	259	159	-100	-209	179	29	-133	-304	-541	-349	-62	-52	0
383	0	0	305	162	-143	-233	224	9	-93	-190	-426	-322	-19	-60	0
384	0	0	286	176	-110	-231	198	33	-141	-190	-463	-261	-21	-13	0
385	0	0	319	199	-120	-259	219	39	-40	-137	-417	-205	-65	-83	0
386	0	0	294	211	-83	-252	188	64	-65	-50	-329	-201	-32	-112	0
387	0	0	304	217	-87	-260	195	65	-62	-23	-240	-133	-65	-15	0
388	0	0	354	232	-122	-293	238	55	17	56	-137	-52	-21	9	0
389	0	0	284	244	-40	-264	162	102	25	85	-31	-62	-36	-65	0
390	0	0	355	258	-97	-306	226	80	44	209	-3	19	-3	-73	0
391	0	0	347	283	-64	-315	205	109	149	147	71	32	-13	-122	0
392	0	0	400	300	-100	-350	250	100	124	259	199	102	-13	85	0
393	0	0	434	314	-120	-374	277	97	238	283	254	203	-17	-44	0
394	0	0	396	327	-69	-361	232	129	135	269	409	159	62	-7	0
395	0	0	411	349	-62	-380	236	143	258	409	502	184	44	5	0
396	0	0	420	374	-46	-397	233	164	244	450	483	254	50	34	0
397	0	0	490	399	-91	-444	290	154	322	465	642	271	62	56	0
398	0	0	448	419	-29	-433	238	195	320	498	550	285	77	25	0
399	0	0	409	440	31	-424	189	235	325	430	591	331	-31	46	0
400	0	0	455	450	-5	-452	230	222	300	531	572	292	77	-5	0
401	0	0	468	457	-11	-462	239	223	372	432	574	292	65	-27	0
402	0	0	423	461	38	-442	192	249	304	453	591	360	87	52	0
403	0	0	517	481	-36	-499	276	222	356	545	549	287	192	-44	0
404	0	0	419	490	71	-454	174	280	294	475	564	351	77	102	0
405	0	0	511	504	-7	-507	259	248	382	492	521	428	110	9	0
406	0	0	525	525	0	-525	262	262	314	516	591	494	131	81	0
407	0	0	460	537	77	-498	191	307	329	455	506	436	128	19	0
408	0	0	527	552	25	-539	251	288	347	463	583	415	137	-23	0
409	0	0	454	562	108	-508	173	335	341	558	521	469	190	-27	0
410	0	0	492	587	95	-539	198	341	285	475	422	407	157	-23	0
411	0	0	446	585	139	-515	153	362	318	322	450	477	52	69	0
412	0	0	500	585	85	-542	207	335	269	391	455	432	128	-25	0
413	0	0	466	595	129	-530	168	362	341	364	403	424	133	36	0
414	0	0	491	599	108	-545	191	353	281	333	358	384	211	-19	0
415	0	0	528	611	83	-569	222	347	308	341	277	452	186	85	0
416	0	0	452	614	162	-533	145	388	225	265	238	267	133	48	0
417	0	0	569	613	44	-591	262	328	320	318	273	331	170	95	0
418	0	0	492	618	126	-555	183	372	250	316	265	370	263	52	0
419	0	0	504	620	116	-562	194	368	277	131	236	287	31	56	0
420	0	0	535	618	83	-576	226	350	304	252	164	325	161	46	0
421	0	0	514	616	102	-565	206	359	285	172	166	195	162	29	0
422	0	0	492	618	126	-555	183	372	240	166	265	199	143	102	0
423	0	0	485	603	118	-544	183	360	230	40	188	221	32	3	0
424	0	0	500	583	83	-541	208	333	273	128	186	199	106	36	0
425	0	0	464	564	100	-514	182	332	209	137	149	129	120	87	0
426	0	0	479	541	62	-510	208	301	240	75	180	133	102	60	0
427	0	0	381	510	129	-445	126	319	190	17	190	85	40	48	0
428	0	0	480	485	5	-482	237	245	265	89	292	112	124	100	0
429	0	0	409	467	58	-438	175	262	159	114	195	58	81	44	0
430	0	0	439	450	11	-444	214	230	197	58	252	42	89	73	0
431	0	0	426	419	-7	-422	216	206	230	-17	240	69	29	46	0
432	0	0	320	382	62	-351	129	222	254	-64	265	11	46	-25	0
433	0	0	387	353	-34	-370	210	159	254	-29	271	0	-34	-67	0
434	0	0	342	308	-34	-325	188	137	273	15	337	50	65	75	0
435	0	0	301	269	-32	-285	166	118	254	-21	242	62	11	21	0
436	0	0	367	230	-137	-298	252	46	256	19	442	34	67	36	0
437	0	0	228	201	-27	-214	127	87	265	64	382	56	7	50	0
438	0	0	337	178	-159	-257	248	9	259	97	446	106	-19	79	0
439	0	0	267	153	-114	-210	190	19	465	65	550	153	50	97	0
440	0	0	280	133	-147	-206	213	-7	366	56	488	151	-36	56	0
441	0	0	257	95	-162	-176	209	-33	422	112	599	192	0	38	0
442	0	0	242	60	-182	-151	212	-61	426	60	638	238	-108	85	0
443	0	0	303	42	-261	-172	282	-109	486	149	737	277	1	73	0
444	0	0	187	15	-172	-101	179	-78	485	122	776	304	0	98	0
445	0	0	221	-13	-234	-104	227	-123	463	81	744	312	-5	52	0
446	0	0	206	-40	-246	-83	226	-143	442	122	752	259	48	75	0
447	0	0	172	-62	-234	-55	203	-148	360	50	746	252	25	13	0
448	0	0	179	-75	-254	-52	216	-164	343	85	613	323	48	36	0
449	0	0	161	-95	-256	-33	208	-175	318	112	488	223	19	3	0
450	0	0	181	-106	-287	-37	234	-196	327	52	391	300	25	56	0
451	0	0	125	-131	-256	3	190	-193	197	11	304	244	15	-89	0
452	0	0	153	-153	-306	0	229	-229	192	50	273	246	69	-31	0
453	0	0	125	-162	-287	18	206	-224	159	46	267	263	-7	-54	0
454	0	0	90	-166	-256	38	173	-211	197	40	267	310	29	46	0
455	0	0	105	-174	-279	34	192	-226	65	77	230	228	19	-34	0
456	0	0	78	-170	-248	46	163	-209	157	77	292	296	69	38	0
457	0	0	60	-194	-254	67	157	-224	118	23	211	372	-62	5	0
458	0	0	73	-192	-265	59	169	-228	194	168	312	405	-9	27	0
459	0	0	42	-188	-230	73	136	-209	197	153	376	372	-36	17	0
460	0	0	41	-197	-238	78	139	-217	228	211	434	300	-15	79	0
461	0	0	91	-205	-296	57	193	-250	376	166	517	353	15	-40	0
462	0	0	-23	-205	-182	114	79	-193	254	178	552	368	-11	60	0
463	0	0	118	-205	-323	43	220	-264	353	219	603	269	-89	29	0
464	0	0	36	-194	-230	79	133	-212	420	209	622	327	19	77	0
465	0	0	6	-230	-236	112	121	-233	339	149	465	281	-79	-36	0
466	0	0	150	-226	-376	38	263	-301	593	248	545	409	42	100	0
467	0	0	42	-225	-267	91	154	-246	358	168	426	285	9	97	0
468	0	0	54	-221	-275	83	164	-248	399	114	358	287	25	-3	0
469	0	0	41	-209	-250	84	145	-229	391	124	273	378	-13	118	0
470	0	0	37	-215	-252	89	144	-233	306	91	201	308	11	-23	0
471	0	0	97	-213	-310	58	203	-261	285	128	184	314	67	34	0
472	0	0	-25	-219	-194	122	84	-206	234	73	120	256	56	29	0
473	0	0	72	-211	-283	69	177	-247	225	217	81	323	-15	38	0
474	0	0	31	-207	-238	88	134	-222	199	102	180	248	25	54	0
475	0	0	-22	-194	-172	108	75	-183	149	205	201	209	-11	38	0
476	0	0	107	-215	-322	54	214	-268	139	226	277	254	44	5	0
477	0	0	0	-194	-194	97	97	-194	85	178	351	223	-17	38	0
478	0	0	0	-215	-215	107	107	-215	124	265	370	145	52	25	0
479	0	0	14	-209	-223	97	118	-216	135	316	461	211	56	0	0
480	0	0	52	-207	-259	77	155	-233	155	275	413	190	31	46	0
481	0	0	-6	-207	-201	106	97	-204	110	248	316	236	5	23	0
482	0	0	-17	-178	-161	97	72	-169	93	217	368	194	79	-21	0
483	0	0	54	-182	-236	64	145	-209	98	213	424	178	13	40	0
484	0	0	-35	-211	-176	123	70	-193	157	232	341	166	98	3	0
485	0	0	16	-178	-194	81	105	-186	17	271	238	120	-1	3	0
486	0	0	25	-190	-215	82	120	-202	116	252	329	153	1	29	0
487	0	0	-59	-194	-135	126	38	-164	124	184	283	209	7	21	0
488	0	0	-3	-195	-192	99	94	-193	97	213	225	64	54	-9	0
489	0	0	31	-176	-207	72	119	-191	116	256	213	180	9	42	0
490	0	0	-45	-184	-139	114	47	-161	122	178	155	124	29	-79	0
491	0	0	-21	-195	-174	108	76	-184	75	155	159	143	-54	-19	0
492	0	0	17	-192	-209	87	113	-200	93	213	182	133	29	-3	0
493	0	0	-58	-184	-126	121	34	-155	106	174	184	149	25	13	0
494	0	0	4	-188	-192	92	98	-190	112	263	87	100	-21	-56	0
495	0	0	2	-201	-203	99	102	-202	31	259	166	112	-3	17	0
496	0	0	-33	-192	-159	112	63	-175	-46	221	67	52	-31	34	0
497	0	0	33	-182	-215	74	124	-198	-34	225	85	40	-9	19	0
498	0	0	-84	-194	-110	139	13	-152	-120	201	69	-5	-27	34	0
499	0	0	4	-178	-182	87	93	-180	-97	129	23	-56	-50	-23	0
500	0	0	14	-164	-178	75	96	-171	-38	182	-85	17	-27	7	0
501	0	0	15	-155	-170	70	92	-162	-104	50	-129	-75	52	-32	0
502	0	0	4	-162	-166	79	85	-164	-197	40	-168	-114	-50	-3	0
503	0	0	-4	-166	-162	85	79	-164	-207	58	-277	-93	-32	62	0
504	0	0	-16	-155	-139	85	61	-147	-221	9	-420	-248	-23	-46	0
505	0	0	-8	-159	-151	83	71	-155	-215	-108	-506	-236	23	44	0
506	0	0	-4	-166	-162	85	79	-164	-242	-128	-591	-273	19	-31	0
507	0	0	33	-155	-188	61	110	-171	-322	-219	-630	-362	29	-64	0
508	0	0	-23	-166	-143	94	60	-154	-362	-256	-706	-426	75	-13	0
509	0	0	58	-180	-238	61	148	-209	-364	-296	-855	-455	9	1	0
510	0	0	48	-178	-226	65	137	-202	-368	-320	-894	-438	25	3	0
511	0	0	-18	-180	-162	99	72	-171	-504	-436	-1113	-614	-108	-95	0
512	0	0	53	-168	-221	57	137	-194	-430	-426	-993	-572	71	5	0
513	0	0	-73	-162	-89	117	8	-125	-603	-599	-1183	-803	-128	-81	0
514	0	0	78	-172	-250	47	164	-211	-465	-502	-1109	-698	23	31	0
515	0	0	-8	-178	-170	93	81	-174	-554	-545	-1229	-810	-62	-64	0
516	0	0	142	-180	-322	19	232	-251	-450	-510	-1164	-820	34	-15	0
517	0	0	-12	-174	-162	93	75	-168	-613	-669	-1218	-921	-46	3	0
518	0	0	62	-176	-238	57	150	-207	-589	-583	-1218	-919	-23	-34	0
519	0	0	21	-176	-197	77	109	-186	-570	-624	-1235	-981	-73	0	0
520	0	0	55	-170	-225	57	140	-197	-471	-644	-1134	-1022	-58	0	0
521	0	0	18	-176	-194	79	106	-185	-537	-653	-1179	-1001	-91	-5	0
522	0	0	2	-182	-184	90	93	-183	-525	-632	-1164	-1018	-85	1	0
523	0	0	6	-176	-182	85	94	-179	-562	-657	-1034	-1041	-97	-58	0
524	0	0	17	-188	-205	85	111	-196	-496	-636	-1109	-999	-65	-23	0
525	0	0	16	-203	-219	93	117	-211	-566	-547	-1016	-1008	-118	-40	0
526	0	0	-12	-213	-201	112	94	-207	-457	-531	-981	-1008	-73	-58	0
527	0	0	-83	-207	-124	145	20	-165	-570	-502	-923	-952	-151	-122	0
528	0	0	4	-207	-211	101	107	-209	-572	-455	-845	-997	-139	-102	0
529	0	0	-62	-221	-159	141	48	-190	-488	-376	-729	-921	-73	7	0
530	0	0	-51	-215	-164	133	56	-189	-580	-436	-805	-942	-184	-85	0
531	0	0	-2	-207	-205	104	101	-206	-549	-279	-746	-805	-91	-79	0
532	0	0	-97	-213	-116	155	9	-164	-473	-356	-628	-733	-129	-9	0
533	0	0	-52	-203	-151	127	49	-177	-500	-285	-589	-677	-223	-79	0
534	0	0	-15	-205	-190	110	87	-197	-389	-238	-409	-609	-85	-64	0
535	0	0	-105	-211	-106	158	0	-158	-517	-283	-539	-642	-151	-65	0
536	0	0	23	-219	-242	98	132	-230	-413	-120	-444	-411	-151	27	0
537	0	0	-79	-230	-151	154	36	-190	-413	-203	-467	-438	-128	-102	0
538	0	0	-33	-230	-197	131	82	-213	-479	-135	-370	-397	-149	-83	0
539	0	0	-73	-226	-153	149	40	-189	-486	-73	-432	-353	-180	-13	0
540	0	0	-14	-240	-226	127	106	-233	-422	-102	-413	-267	-203	-38	0
541	0	0	-33	-236	-203	134	85	-219	-446	-60	-327	-240	-97	-87	0
542	0	0	-38	-232	-194	135	78	-213	-452	-29	-461	-161	-209	-137	0
543	0	0	-103	-236	-133	169	15	-184	-502	-97	-459	-112	-238	-131	0
544	0	0	-73	-232	-159	152	43	-195	-477	-85	-353	-157	-215	-182	0
545	0	0	43	-240	-283	98	163	-261	-386	48	-353	62	-133	-9	0
546	0	0	-89	-236	-147	162	29	-191	-430	-48	-366	65	-203	-143	0
547	0	0	-21	-240	-219	130	99	-229	-409	25	-283	97	-155	-108	0
548	0	0	-23	-246	-223	134	100	-234	-450	186	-300	133	-93	-106	0
549	0	0	-60	-246	-186	153	63	-216	-347	87	-323	261	-95	-118	0
550	0	0	-72	-252	-180	162	54	-216	-360	182	-310	322	-83	-139	0
551	0	0	-27	-265	-238	146	105	-251	-372	161	-234	426	-197	-192	0
552	0	0	-21	-265	-244	143	111	-254	-310	256	-199	463	-83	-129	0
553	0	0	-93	-263	-170	178	38	-216	-339	205	-168	535	-122	-201	0
554	0	0	-124	-267	-143	195	9	-205	-320	265	-217	667	-126	-161	0
555	0	0	-93	-275	-182	184	44	-228	-265	283	-161	686	-67	-149	0
556	0	0	-60	-265	-205	162	72	-235	-312	413	-85	818	1	-48	0
557	0	0	-33	-265	-232	149	99	-248	-228	366	-31	894	62	-62	0
558	0	0	-18	-254	-236	136	109	-245	-141	397	-108	900	54	-29	0
559	0	0	-58	-261	-203	159	72	-232	-225	349	-83	1018	62	-17	0
560	0	0	-33	-265	-232	149	99	-248	-180	428	-97	1078	97	-50	0
561	0	0	0	-259	-259	129	129	-259	-159	450	-95	1082	118	3	0
562	0	0	-60	-277	-217	168	78	-247	-151	413	-40	1142	65	-56	0
563	0	0	43	-273	-316	115	179	-294	-48	490	-42	1175	161	-1	0
564	0	0	-16	-275	-259	145	121	-267	-9	411	46	1187	118	62	0
565	0	0	-33	-277	-244	155	105	-260	17	440	48	1226	178	-23	0
566	0	0	29	-271	-300	121	164	-285	-62	426	98	1142	162	-21	0
567	0	0	-14	-285	-271	149	128	-278	-32	496	91	1179	211	44	0
568	0	0	-6	-273	-267	139	130	-270	-11	391	48	1084	135	-46	0
569	0	0	16	-269	-285	126	150	-277	67	455	149	1131	213	65	0
570	0	0	-25	-279	-254	152	114	-266	-21	380	5	1001	91	-15	0
571	0	0	99	-267	-366	84	232	-316	106	353	137	1041	195	-17	0
572	0	0	12	-269	-281	128	146	-275	67	356	60	1012	161	73	0
573	0	0	91	-285	-376	97	233	-330	102	372	137	962	98	34	0
574	0	0	37	-283	-320	123	178	-301	58	327	149	968	106	-9	0
575	0	0	70	-277	-347	103	208	-312	89	362	139	851	118	27	0
576	0	0	25	-275	-300	125	162	-287	161	358	238	905	129	114	0
577	0	0	27	-281	-308	127	167	-294	110	331	279	770	186	50	0
578	0	0	82	-269	-351	93	216	-310	277	285	314	785	190	-34	0
579	0	0	-23	-277	-254	150	115	-265	221	269	221	791	157	17	0
580	0	0	31	-289	-320	129	175	-304	153	225	331	688	31	-1	0
581	0	0	15	-287	-302	136	158	-294	289	184	355	739	172	-15	0
582	0	0	15	-285	-300	135	157	-292	225	168	382	661	100	42	0
583	0	0	64	-287	-351	111	207	-319	292	197	405	574	147	7	0
584	0	0	-49	-289	-240	169	95	-264	259	162	382	591	120	19	0
585	0	0	37	-281	-318	122	177	-299	292	176	496	543	137	32	0
586	0	0	6	-271	-277	132	141	-274	267	98	510	508	118	79	0
587	0	0	74	-277	-351	101	212	-314	347	93	589	549	112	-19	0
588	0	0	17	-277	-294	130	155	-285	362	135	539	508	141	32	0
589	0	0	-6	-267	-261	136	127	-264	355	58	562	477	126	5	0
590	0	0	15	-277	-292	131	153	-284	337	40	614	362	50	44	0
591	0	0	6	-279	-285	136	145	-282	364	38	692	356	159	36	0
592	0	0	-10	-275	-265	142	127	-270	370	42	601	351	50	38	0
593	0	0	16	-263	-279	123	147	-271	335	32	696	269	44	93	0
594	0	0	-2	-254	-252	128	125	-253	355	38	618	300	100	25	0
595	0	0	31	-225	-256	97	143	-240	384	-19	638	201	50	110	0
596	0	0	2	-211	-213	104	107	-212	407	3	593	194	38	52	0
597	0	0	4	-213	-217	104	110	-215	409	5	688	131	44	60	0
598	0	0	10	-201	-211	95	110	-206	426	-42	669	166	1	52	0
599	0	0	31	-197	-228	83	129	-212	403	-36	647	93	-38	52	0
600	0	0	4	-195	-199	95	101	-197	356	-58	630	19	32	38	0
601	0	0	-54	-207	-153	130	49	-180	386	-79	682	19	-54	48	0
602	0	0	42	-217	-259	87	150	-238	376	-1	583	112	-42	52	0
603	0	0	73	-219	-292	73	182	-255	362	-11	659	15	-64	21	0
604	0	0	-19	-203	-184	111	82	-193	300	-65	626	-25	-11	40	0
605	0	0	23	-188	-211	82	117	-199	351	-81	554	3	-89	67	0
606	0	0	24	-166	-190	71	107	-178	337	-93	636	-1	-73	129	0
607	0	0	2	-159	-161	78	81	-160	256	-75	574	-139	-129	3	0
608	0	0	35	-145	-180	55	107	-162	275	1	554	-19	7	38	0
609	0	0	-33	-137	-104	85	35	-120	244	-69	422	-170	-60	0	0
610	0	0	58	-128	-186	35	122	-157	302	-44	500	-71	-46	48	0
611	0	0	58	-116	-174	29	116	-145	188	-73	426	-129	-5	-15	0
612	0	0	64	-122	-186	29	125	-154	246	-79	380	-137	-75	15	0
613	0	0	12	-135	-147	61	79	-141	279	-62	358	-124	-42	54	0
614	0	0	11	-155	-166	72	88	-160	246	-52	221	-108	-56	17	0
615	0	0	64	-159	-223	47	143	-191	281	31	308	-108	81	128	0
616	0	0	23	-159	-182	68	102	-170	190	-62	178	-172	15	73	0
617	0	0	91	-159	-250	34	170	-204	291	0	209	-157	27	155	0
618	0	0	46	-161	-207	57	126	-184	244	-31	106	-157	-36	54	0
619	0	0	93	-157	-250	32	171	-203	258	-25	153	-155	36	122	0
620	0	0	43	-176	-219	66	131	-197	236	-56	102	-234	1	91	0
621	0	0	10	-178	-188	84	99	-183	172	-32	11	-258	1	34	0
622	0	0	3	-192	-195	94	99	-193	139	-46	-11	-287	-25	34	0
623	0	0	5	-194	-199	94	102	-196	190	-129	13	-271	-7	-17	0
624	0	0	-31	-211	-180	121	74	-195	122	-110	-17	-331	19	64	0
625	0	0	27	-232	-259	102	143	-245	98	-77	11	-364	-106	97	0
626	0	0	14	-244	-258	115	136	-251	161	-93	0	-312	-1	67	0
627	0	0	-47	-258	-211	152	82	-234	3	-34	-83	-362	-23	87	0
628	0	0	-4	-267	-263	135	129	-265	131	-91	-40	-378	-56	64	0
629	0	0	-58	-310	-252	184	97	-281	36	-13	-114	-384	-147	36	0
630	0	0	-52	-323	-271	187	109	-297	-38	-29	-54	-407	-120	13	0
631	0	0	-83	-331	-248	207	82	-289	-11	-32	-100	-329	-81	-29	0
632	0	0	-89	-339	-250	214	80	-294	-23	-32	-126	-395	-100	-15	0
633	0	0	-103	-339	-236	221	66	-287	-19	-27	-81	-325	-93	77	0
634	0	0	-132	-343	-211	237	39	-277	-95	-21	-195	-391	-77	-73	0
635	0	0	-14	-339	-325	176	155	-332	-42	62	-205	-302	-19	-21	0
636	0	0	-84	-345	-261	214	88	-303	-118	23	-139	-323	-50	1	0
637	0	0	-84	-353	-269	218	92	-311	-100	131	-184	-281	-17	-44	0
638	0	0	-50	-333	-283	191	116	-308	-42	87	-176	-244	-9	-13	0
639	0	0	-149	-331	-182	240	16	-256	-197	5	-242	-258	-149	-46	0
640	0	0	-21	-331	-310	176	144	-320	-73	29	-164	-182	-104	69	0
641	0	0	-106	-331	-225	218	59	-278	-186	79	-213	-192	-40	-25	0
642	0	0	-64	-329	-265	196	100	-297	-197	116	-244	-188	-23	-71	0
643	0	0	-70	-331	-261	200	95	-296	-141	102	-217	-147	-46	-9	0
644	0	0	-103	-337	-234	220	65	-285	-188	81	-201	-149	-50	-44	0
645	0	0	-14	-339	-325	176	155	-332	-116	46	-157	-122	3	13	0
646	0	0	-117	-347	-230	232	56	-288	-207	104	-296	-75	-85	-118	0
647	0	0	-35	-339	-304	187	134	-321	-135	133	-180	-108	-13	-13	0
648	0	0	-84	-347	-263	215	89	-305	-114	62	-217	-48	-54	-64	0
649	0	0	-111	-349	-238	230	63	-293	-203	69	-197	-60	-79	-56	0
650	0	0	-111	-351	-240	231	64	-295	-281	38	-291	-58	-114	-112	0
651	0	0	-115	-355	-240	235	62	-297	-188	-7	-254	-40	-29	-44	0
652	0	0	-106	-358	-252	232	73	-305	-186	69	-265	-32	-73	-1	0
653	0	0	-115	-347	-232	231	58	-289	-265	97	-277	-42	-118	-40	0
654	0	0	-121	-347	-226	234	52	-286	-188	-13	-275	-71	-21	-77	0
655	0	0	-146	-347	-201	246	27	-274	-300	40	-347	-64	-81	-48	0
656	0	0	-76	-341	-265	208	94	-303	-238	-27	-289	-58	-89	-36	0
657	0	0	-91	-347	-256	219	82	-301	-217	52	-339	44	44	-44	0
658	0	0	-66	-351	-285	208	109	-318	-213	-77	-281	25	-36	-27	0
659	0	0	-128	-331	-203	229	37	-267	-259	-116	-356	-65	-48	-44	0
660	0	0	-17	-358	-341	187	162	-349	-186	-9	-292	58	79	-56	0
661	0	0	-137	-356	-219	246	41	-287	-258	-108	-351	31	-75	31	0
662	0	0	-107	-351	-244	229	68	-297	-225	-139	-318	25	-58	-114	0
663	0	0	-151	-343	-192	247	20	-267	-267	-93	-362	-19	5	-106	0
664	0	0	-147	-341	-194	244	23	-267	-252	-145	-289	29	-13	-91	0
665	0	0	-111	-339	-228	225	58	-283	-213	-128	-289	42	83	-77	0
666	0	0	-148	-347	-199	247	25	-273	-258	-135	-312	15	-54	-100	0
667	0	0	-99	-353	-254	226	77	-303	-178	-170	-238	100	-95	-19	0
668	0	0	-163	-343	-180	253	8	-261	-137	-162	-240	83	-104	-5	0
669	0	0	-122	-356	-234	239	56	-295	-201	-135	-238	46	-40	-75	0
670	0	0	-130	-358	-228	244	49	-293	-118	-155	-182	93	-13	23	0
671	0	0	-103	-351	-248	227	72	-299	-110	-178	-168	-17	-11	-3	0
672	0	0	-66	-349	-283	207	108	-316	-131	-188	-97	34	-52	-34	0
673	0	0	-130	-355	-225	242	47	-290	-44	-166	-157	79	-102	9	0
674	0	0	-89	-372	-283	230	97	-327	-1	-93	-13	34	34	-25	0
675	0	0	-148	-378	-230	263	41	-304	-36	-170	-62	50	-56	87	0
676	0	0	-145	-393	-248	269	51	-320	-83	-164	-36	77	3	38	0
677	0	0	-61	-419	-358	240	148	-388	36	-124	-5	170	-19	50	0
678	0	0	-163	-463	-300	313	68	-381	27	-75	67	114	13	54	0
679	0	0	-167	-508	-341	337	87	-424	-7	-139	60	194	-54	52	0
680	0	0	-126	-556	-430	341	152	-493	60	-36	97	186	-29	87	0
681	0	0	-258	-593	-335	425	38	-464	-52	-131	79	114	-3	5	0
682	0	0	-169	-570	-401	369	116	-485	42	-62	44	223	-31	21	0
683	0	0	-161	-547	-386	354	112	-466	114	7	118	289	40	50	0
684	0	0	-248	-490	-242	369	-3	-366	-31	-108	-3	157	3	23	0
685	0	0	58	-351	-409	146	233	-380	135	21	190	265	40	75	0
686	0	0	-33	-190	-157	111	62	-173	89	-23	91	308	38	71	0
687	0	0	96	15	-81	-55	88	-33	60	-34	128	261	-25	36	0
688	0	0	252	252	0	-252	126	126	77	5	79	347	21	29	0
689	0	0	341	533	192	-437	74	362	-32	23	93	211	27	106	0
690	0	0	485	830	345	-657	70	587	87	-65	50	308	50	-40	0
691	0	0	685	1218	533	-951	76	875	83	27	31	374	-1	71	0
692	0	0	900	1633	733	-1266	83	1183	87	17	7	322	9	129	0
693	0	0	1112	2068	956	-1590	78	1512	100	54	-36	289	36	0	0
694	0	0	1345	2479	1134	-1912	105	1806	3	11	-40	329	89	-23	0
695	0	0	1502	2865	1363	-2183	69	2114	-15	-3	-79	323	50	60	0
696	0	0	1705	3171	1466	-2438	119	2318	65	-23	-42	283	93	75	0
697	0	0	1725	3385	1660	-2555	32	2522	-15	-5	-129	312	27	54	0
698	0	0	1827	3443	1616	-2635	105	2529	48	-29	-89	211	52	27	0
699	0	0	1732	3245	1513	-2488	109	2379	67	-52	-17	219	58	60	0
700	0	0	1499	2849	1350	-2174	74	2099	-42	-67	-166	147	-13	36	1
701	0	0	1157	2196	1039	-1676	59	1617	-5	-128	-211	161	48	-60	0
702	0	0	776	1375	599	-1075	88	987	-1	-54	-157	197	100	56	0
703	0	0	421	708	287	-564	67	497	-1	-106	-112	102	97	21	0
704	0	0	234	234	0	-234	117	117	-52	-128	-170	85	58	29	0
705	0	0	95	-19	-114	-38	104	-66	-29	-126	-155	190	73	42	0
706	0	0	-40	-197	-157	118	58	-177	-69	-162	-120	98	-15	11	0
707	0	0	-122	-399	-277	260	77	-338	-44	-85	-91	87	75	-15	0
708	0	0	-238	-490	-252	364	7	-371	-65	-184	-104	118	-62	27	0
709	0	0	-136	-516	-380	326	122	-448	-17	-116	-110	108	40	-9	0
710	0	0	-252	-519	-267	385	7	-393	-155	-151	-141	-23	-65	40	0
711	0	0	-154	-516	-362	335	104	-439	-17	-122	7	60	25	38	0
712	0	0	-225	-517	-292	371	33	-404	-100	-197	-128	-21	-114	-13	0
713	0	0	-130	-516	-386	323	128	-451	-29	-46	-17	95	19	42	0
714	0	0	-287	-494	-207	390	-40	-350	-155	-135	-166	56	-100	-56	0
715	0	0	-97	-417	-320	257	111	-368	54	-40	-67	77	50	25	0
716	0	0	-155	-343	-188	249	16	-265	-34	-93	-89	67	-56	25	0
717	0	0	-37	-310	-273	173	118	-291	34	-62	-34	58	25	5	0
718	0	0	-64	-285	-221	174	78	-253	-56	-17	-52	54	17	40	0
719	0	0	-76	-254	-178	165	51	-216	-87	-13	-54	44	-71	27	0
720	0	0	29	-223	-252	97	140	-237	-58	95	7	147	56	44	0
721	0	0	-118	-205	-87	161	-15	-146	-118	-67	-129	62	-7	-71	0
722	0	0	31	-184	-215	76	123	-199	-25	38	-34	155	19	-38	0
723	0	0	-64	-184	-120	124	28	-152	-112	42	-38	184	36	50	0
724	0	0	-8	-182	-174	95	83	-178	-139	97	-46	162	-71	13	0
725	0	0	15	-190	-205	87	110	-197	25	36	75	176	9	87	0
726	0	0	-51	-194	-143	122	46	-168	-34	155	-17	217	65	-21	0
727	0	0	-18	-186	-168	102	75	-177	27	124	25	199	0	-29	0
728	0	0	58	-172	-230	57	144	-201	7	124	58	184	21	-17	0
729	0	0	-8	-172	-164	90	78	-168	-11	137	-32	155	-40	-89	0
730	0	0	9	-188	-197	89	103	-192	-3	118	-15	178	-27	-93	0
731	0	0	4	-184	-188	90	96	-186	-19	97	-27	141	23	-77	0
732	0	0	33	-176	-209	71	121	-192	-27	151	-23	176	-42	-32	0
733	0	0	35	-159	-194	62	114	-176	1	81	9	188	-29	25	0
734	0	0	44	-157	-201	56	122	-179	3	122	-21	180	-9	27	0
735	0	0	-31	-147	-116	89	42	-131	15	77	19	139	-46	36	0
736	0	0	27	-159	-186	66	106	-172	71	186	-23	283	-34	32	0
737	0	0	37	-155	-192	59	114	-173	36	149	73	195	-79	58	0
738	0	0	25	-143	-168	59	96	-155	116	217	87	230	-13	-40	0
739	0	0	13	-155	-168	71	90	-161	131	228	129	275	-56	89	0
740	0	0	54	-151	-205	48	129	-178	131	209	250	291	-62	32	0
741	0	0	-6	-147	-141	76	67	-144	188	182	320	277	5	38	0
742	0	0	14	-141	-155	63	84	-148	263	201	378	285	27	-100	0
743	0	0	57	-131	-188	37	122	-159	215	201	426	300	-67	-54	0
744	0	0	-35	-118	-83	76	24	-100	153	252	420	225	-75	58	0
745	0	0	54	-126	-180	36	117	-153	277	186	488	207	-32	50	0
746	0	0	112	-118	-230	3	171	-174	277	277	517	256	-46	91	0
747	0	0	15	-124	-139	54	77	-131	292	188	455	180	-42	81	0
748	0	0	81	-120	-201	19	141	-160	236	98	465	69	-48	-81	0
749	0	0	75	-93	-168	9	121	-130	221	213	411	52	64	54	0
750	0	0	43	-100	-143	28	93	-121	122	-5	190	-56	-71	21	0
751	0	0	102	-97	-199	-2	150	-148	93	139	182	-104	102	-48	0
752	0	0	-8	-91	-83	49	37	-87	27	-19	32	-104	-3	-23	0
753	0	0	99	-79	-178	-10	138	-128	-21	-126	-3	-205	-36	15	0
754	0	0	10	-79	-89	34	49	-84	-44	-95	-157	-128	11	-27	0
755	0	0	0	-73	-73	36	36	-73	-172	-106	-263	-256	-27	-79	0
756	0	0	103	-44	-147	-29	125	-95	-29	-67	-195	-139	42	31	0
757	0	0	33	-81	-114	24	73	-97	-89	-122	-129	-203	21	64	0
758	0	0	145	-52	-197	-46	171	-124	-21	-27	-40	-176	40	-40	0
759	0	0	31	-46	-77	7	54	-61	-77	-89	52	-219	-3	54	0
760	0	0	45	-46	-91	0	68	-68	-54	-83	95	-258	1	-50	0
761	0	0	91	-31	-122	-30	106	-76	-3	5	246	-155	-17	27	0
762	0	0	17	-31	-48	7	32	-39	-36	-42	265	-225	-81	-31	0
763	0	0	140	-32	-172	-54	156	-102	110	44	335	-124	58	-17	0
764	0	0	89	-19	-108	-35	98	-63	122	60	339	-151	13	-7	0
765	0	0	29	-11	-40	-9	34	-25	108	-36	360	-223	-106	-95	0
766	0	0	140	1	-139	-70	139	-69	184	36	397	-129	-116	-21	0
767	0	0	55	1	-54	-28	54	-26	197	-48	331	-124	-32	-23	0
768	0	0	78	9	-69	-43	73	-30	186	-32	213	-168	-83	-17	0
769	0	0	146	15	-131	-80	138	-58	242	-104	192	-137	-54	23	0
770	0	0	114	23	-91	-68	102	-34	172	-81	-98	-178	-27	-17	0
771	0	0	107	36	-71	-71	89	-17	141	-143	-155	-248	-50	-97	0
772	0	0	150	38	-112	-94	131	-37	195	-151	-201	-129	-46	-9	0
773	0	0	125	38	-87	-81	106	-24	65	-176	-329	-190	-44	-38	0
774	0	0	131	50	-81	-90	106	-15	-5	-176	-382	-174	-25	0	0
775	0	0	176	81	-95	-128	135	-7	23	-236	-453	-221	13	17	0
776	0	0	86	75	-11	-80	48	32	-133	-242	-432	-306	52	-46	0
777	0	0	204	98	-106	-151	155	-4	-108	-211	-341	-296	-3	29	0
778	0	0	157	93	-64	-125	110	14	-126	-129	-448	-211	27	-15	0
779	0	0	63	97	34	-80	14	65	-240	-213	-339	-351	-21	-29	0
780	0	0	156	120	-36	-138	96	42	-168	-226	-370	-380	-5	-23	0
781	0	0	170	139	-31	-154	100	54	-223	-236	-341	-370	23	19	0
782	0	0	201	161	-40	-181	120	60	-190	-269	-302	-465	-58	-106	0
783	0	0	152	153	1	-152	75	77	-168	-244	-184	-422	62	-46	0
784	0	0	150	155	5	-152	72	80	-228	-292	-277	-517	-87	-98	0
785	0	0	257	190	-67	-223	162	61	-106	-308	-184	-504	-32	62	0
786	0	0	207	188	-19	-197	113	84	-184	-372	-259	-628	-95	1	0
787	0	0	274	205	-69	-239	171	68	11	-349	-164	-593	23	-23	0
788	0	0	245	230	-15	-237	130	107	-40	-376	-225	-721	-52	-62	0
789	0	0	313	246	-67	-279	190	89	0	-380	-180	-647	-42	31	0
790	0	0	212	246	34	-229	89	140	-52	-386	-203	-812	-126	-69	0
791	0	0	354	256	-98	-305	226	79	40	-325	-120	-748	-13	7	0
792	0	0	249	281	32	-265	108	156	0	-337	-102	-816	-108	-81	0
793	0	0	329	306	-23	-317	176	141	106	-244	-40	-607	-108	11	0
794	0	0	283	312	29	-297	127	170	108	-236	56	-611	-75	-13	0
795	0	0	344	333	-11	-338	177	161	170	-188	190	-527	-65	15	0
796	0	0	291	356	65	-323	113	210	145	-122	331	-533	-97	93	0
797	0	0	373	386	13	-379	180	199	281	-46	310	-446	-64	48	0
798	0	0	341	405	64	-373	138	234	242	-81	455	-413	0	69	0
799	0	0	365	407	42	-386	161	224	287	83	541	-444	-13	102	0
800	0	0	359	424	65	-391	147	244	279	102	523	-393	-27	60	0
801	0	0	395	426	31	-410	182	228	269	149	558	-339	-23	77	0
802	0	0	390	450	60	-420	165	255	300	102	727	-349	7	143	0
803	0	0	371	477	106	-424	132	291	289	122	593	-382	-34	91	0
804	0	0	397	490	93	-443	152	291	382	197	653	-285	34	133	0
805	0	0	423	514	91	-468	166	302	380	192	556	-320	29	116	0
806	0	0	456	531	75	-493	190	303	364	188	560	-188	-62	166	0
807	0	0	406	549	143	-477	131	346	287	228	556	-223	5	104	0
808	0	0	403	564	161	-483	121	362	304	188	413	-149	1	34	0
809	0	0	484	582	98	-533	193	340	395	254	453	-46	38	129	0
810	0	0	410	572	162	-491	124	367	351	223	395	-36	71	93	0
811	0	0	415	587	172	-501	121	379	304	143	378	-19	-21	-17	0
812	0	0	456	605	149	-530	153	377	372	223	411	50	93	120	0
813	0	0	475	616	141	-545	167	378	292	242	370	71	-1	118	0
814	0	0	450	616	166	-533	142	391	343	258	432	106	114	143	0
815	0	0	442	653	211	-547	115	432	265	304	384	89	21	116	0
816	0	0	463	622	159	-542	152	390	213	314	343	112	79	85	0
817	0	0	377	642	265	-509	56	453	252	347	345	201	65	192	0
818	0	0	440	649	209	-544	115	429	269	234	395	203	25	128	0
819	0	0	466	661	195	-563	135	428	289	240	438	244	98	133	0
820	0	0	370	655	285	-512	42	470	178	300	370	236	38	124	0
821	0	0	483	653	170	-568	156	411	291	316	502	302	54	157	0
822	0	0	370	651	281	-510	44	466	217	289	382	323	42	120	0
823	0	0	409	632	223	-520	93	427	226	343	393	289	126	153	0
824	0	0	514	624	110	-569	202	367	287	358	498	376	122	129	0
825	0	0	485	616	131	-550	177	373	265	351	514	403	95	153	0
826	0	0	443	609	166	-526	138	387	294	265	496	389	25	162	0
827	0	0	454	603	149	-528	152	376	207	325	508	384	46	122	0
828	0	0	404	574	170	-489	117	372	314	345	502	500	52	93	0
829	0	0	398	549	151	-473	123	350	296	234	531	362	87	69	0
830	0	0	420	517	97	-468	161	307	312	343	669	428	100	114	0
831	0	0	365	510	145	-437	110	327	300	292	632	430	27	58	0
832	0	0	442	465	23	-453	209	244	349	380	729	471	-13	54	0
833	0	0	394	452	58	-423	168	255	382	446	795	523	36	98	0
834	0	0	308	395	87	-351	110	241	430	339	774	440	-7	-21	0
835	0	0	369	368	-1	-368	185	183	502	378	826	539	-7	75	0
836	0	0	356	318	-38	-337	197	140	589	450	1034	578	75	75	0
837	0	0	297	304	7	-300	145	155	469	479	1008	485	0	7	0
838	0	0	348	271	-77	-309	212	97	535	550	1162	568	3	93	0
839	0	0	284	228	-56	-256	170	86	589	508	1208	506	27	69	0
840	0	0	303	203	-100	-253	201	51	558	504	1175	508	52	81	0
841	0	0	306	182	-124	-244	215	29	533	537	1204	521	38	77	0
842	0	0	269	147	-122	-208	195	12	587	510	1196	519	71	85	0
843	0	0	331	137	-194	-234	262	-28	719	459	1202	554	40	58	0
844	0	0	300	97	-203	-198	251	-53	585	516	1173	564	67	93	0
845	0	0	222	77	-145	-149	183	-34	717	461	1239	502	-23	108	0
846	0	0	230	58	-172	-144	201	-57	562	442	1175	525	-50	170	0
847	0	0	244	19	-225	-131	234	-103	715	382	1241	492	34	73	0
848	0	0	187	-5	-192	-91	189	-98	680	378	1162	483	1	19	0
849	0	0	172	-31	-203	-70	187	-117	655	343	1127	395	40	112	0
850	0	0	182	-46	-228	-68	205	-137	622	308	1158	310	32	100	0
851	0	0	93	-85	-178	-4	135	-131	566	240	991	261	-98	91	0
852	0	0	186	-97	-283	-44	234	-190	644	228	1001	252	3	100	0
853	0	0	16	-110	-126	47	71	-118	457	85	873	155	-44	-34	0
854	0	0	138	-118	-256	-10	197	-187	477	73	840	114	-73	-3	0
855	0	0	78	-135	-213	28	145	-174	485	40	777	190	-9	52	0
856	0	0	74	-145	-219	35	146	-182	438	-7	746	58	-77	-48	0
857	0	0	64	-151	-215	43	139	-183	446	29	673	122	-11	98	0
858	0	0	-33	-162	-129	97	48	-145	407	-89	585	44	-62	42	0
859	0	0	60	-172	-232	56	146	-202	341	1	533	40	-67	46	0
860	0	0	-17	-170	-153	93	68	-161	314	-106	448	67	-36	83	0
861	0	0	60	-176	-236	58	148	-206	254	-166	426	-3	-38	25	0
862	0	0	-12	-188	-176	100	82	-182	215	-168	364	32	7	-1	0
863	0	0	-25	-195	-170	110	72	-182	186	-236	364	-102	-17	-17	0
864	0	0	19	-186	-205	83	112	-195	219	-225	335	-19	13	48	0
865	0	0	-76	-213	-137	144	30	-175	161	-246	279	-104	-7	73	0
866	0	0	64	-192	-256	64	160	-224	228	-184	271	-77	-40	31	0
867	0	0	10	-213	-223	101	116	-218	242	-236	244	-52	93	141	0
868	0	0	-52	-226	-174	139	61	-200	112	-318	168	-162	7	46	0
869	0	0	56	-215	-271	79	163	-243	182	-289	149	-114	27	120	0
870	0	0	2	-192	-194	95	98	-193	129	-331	100	-129	-13	106	0
871	0	0	17	-223	-240	103	128	-231	178	-273	52	-124	64	98	0
872	0	0	14	-226	-240	106	127	-233	180	-314	13	-128	13	95	0
873	0	0	-4	-215	-211	109	103	-213	69	-279	-102	-149	52	-15	0
874	0	0	-36	-228	-192	132	78	-210	79	-294	-106	-104	-93	87	0
875	0	0	13	-221	-234	104	123	-227	129	-331	-83	-71	7	93	0
876	0	0	1	-225	-226	112	113	-225	5	-205	-3	-91	21	141	0
877	0	0	-10	-223	-213	116	101	-218	42	-219	-34	-151	29	87	0
878	0	0	43	-215	-258	86	150	-236	56	-197	1	-126	-40	40	0
879	0	0	-11	-203	-192	107	90	-197	81	-234	-75	-116	-15	19	0
880	0	0	13	-217	-230	102	121	-223	-32	-226	-27	-182	-62	9	0
881	0	0	-35	-203	-168	119	66	-185	-15	-186	3	-279	-27	77	0
882	0	0	-27	-205	-178	116	75	-191	-58	-217	19	-248	-129	-21	0
883	0	0	10	-203	-213	96	111	-208	-17	-182	52	-219	-36	64	0
884	0	0	-11	-205	-194	108	91	-199	-97	-133	23	-232	-32	69	0
885	0	0	25	-205	-230	90	127	-217	-62	-161	5	-254	-67	27	0
886	0	0	23	-203	-226	90	124	-214	-110	-91	-19	-186	-21	38	0
887	0	0	17	-221	-238	102	127	-229	-87	-135	-29	-226	29	-15	0
888	0	0	-19	-209	-190	114	85	-199	-83	-147	-46	-192	-19	1	0
889	0	0	6	-201	-207	97	106	-204	-141	-104	-143	-188	-42	44	0
890	0	0	-39	-209	-170	124	65	-189	-190	-97	-219	-199	-34	5	0
891	0	0	29	-199	-228	85	128	-213	-180	-141	-232	-281	-46	-42	0
892	0	0	-43	-194	-151	118	54	-172	-188	-151	-256	-168	-54	-7	0
893	0	0	-49	-184	-135	116	43	-159	-281	-238	-386	-248	-87	-73	0
894	0	0	-14	-190	-176	102	81	-183	-343	-98	-413	-118	-106	38	0
895	0	0	-93	-182	-89	137	-2	-135	-325	-256	-426	-248	-97	-21	0
896	0	0	56	-190	-246	67	151	-218	-300	-176	-434	-124	-31	-95	0
897	0	0	-23	-184	-161	103	69	-172	-341	-219	-587	-170	-38	-54	0
898	0	0	6	-188	-194	91	100	-191	-335	-294	-566	-159	-106	-19	0
899	0	0	-10	-190	-180	100	85	-185	-399	-207	-725	-133	-19	-21	0
900	0	0	-22	-186	-164	104	71	-175	-508	-269	-700	-139	-97	-31	0
901	0	0	-20	-184	-164	102	72	-174	-556	-205	-857	-106	-162	-114	0
902	0	0	-89	-186	-97	137	4	-141	-547	-263	-923	-141	-102	-126	0
903	0	0	7	-190	-197	91	102	-193	-624	-304	-975	-203	-145	-162	0
904	0	0	-60	-182	-122	121	31	-152	-638	-192	-971	-145	-89	-93	0
905	0	0	-68	-188	-120	128	26	-154	-671	-347	-1067	-190	-67	-153	0
906	0	0	77	-184	-261	53	169	-222	-597	-238	-1078	-36	-137	-58	0
907	0	0	-114	-176	-62	145	-26	-119	-721	-308	-1131	-184	-81	-69	0
908	0	0	23	-176	-199	76	111	-187	-711	-267	-1196	-122	-108	-62	0
909	0	0	-16	-180	-164	98	74	-172	-708	-358	-1202	-97	-106	-71	0
910	0	0	-60	-174	-114	117	27	-144	-746	-438	-1245	-157	-128	-164	0
911	0	0	14	-174	-188	80	101	-181	-692	-318	-1315	-21	-108	-95	0
912	0	0	-28	-190	-162	109	67	-176	-783	-360	-1342	-159	-69	-145	0
913	0	0	-16	-178	-162	97	73	-170	-741	-320	-1326	-108	-52	-97	0
914	0	0	-27	-168	-141	97	57	-154	-801	-360	-1344	-108	-147	-81	0
915	0	0	56	-170	-226	57	141	-198	-715	-306	-1356	9	-75	-44	0
916	0	0	-41	-176	-135	108	47	-155	-838	-291	-1427	-62	-60	-157	0
917	0	0	-27	-184	-157	105	65	-170	-739	-339	-1447	-100	-85	-143	0
918	0	0	-49	-182	-133	115	42	-157	-719	-261	-1373	-155	3	-149	0
919	0	0	-25	-186	-161	105	68	-173	-746	-351	-1356	-182	-71	-155	0
920	0	0	-50	-195	-145	122	47	-170	-644	-271	-1305	-164	3	-29	0
921	0	0	-46	-205	-159	125	56	-182	-704	-294	-1251	-161	-13	-97	0
922	0	0	59	-195	-254	68	156	-224	-644	-261	-1290	-166	-36	-155	0
923	0	0	-12	-194	-182	103	85	-188	-595	-258	-1224	-182	27	-69	0
924	0	0	-64	-195	-131	129	33	-163	-657	-240	-1261	-205	7	-93	0
925	0	0	56	-192	-248	68	152	-220	-568	-203	-1125	-98	1	-34	0
926	0	0	-48	-203	-155	125	53	-179	-614	-207	-1173	-98	-73	-104	0
927	0	0	18	-203	-221	92	119	-212	-517	-116	-1070	-89	32	-89	0
928	0	0	17	-178	-195	80	106	-186	-547	-166	-968	-71	-13	-93	0
929	0	0	22	-201	-223	89	122	-212	-483	-145	-954	-65	-31	-67	0
930	0	0	43	-207	-250	82	146	-228	-486	-85	-921	-77	-38	-65	0
931	0	0	-11	-197	-186	104	87	-191	-467	-87	-900	17	7	-87	0
932	0	0	-15	-203	-188	109	86	-195	-463	-62	-923	-9	-79	-184	0
933	0	0	-25	-203	-178	114	76	-190	-355	-29	-713	19	54	-98	0
934	0	0	-49	-215	-166	132	58	-190	-382	-1	-731	-65	1	-128	0
935	0	0	54	-221	-275	83	164	-248	-327	67	-613	0	21	-79	0
936	0	0	-26	-221	-195	123	84	-208	-395	62	-597	-38	-13	-62	0
937	0	0	-38	-226	-188	132	75	-207	-341	104	-647	48	1	-110	0
938	0	0	43	-213	-256	85	149	-234	-263	116	-589	38	21	-110	0
939	0	0	-13	-228	-215	120	101	-221	-259	104	-560	42	-3	-31	0
940	0	0	-51	-250	-199	150	74	-224	-374	116	-574	-38	17	-71	0
941	0	0	-7	-230	-223	118	108	-226	-232	40	-535	38	-40	-44	0
942	0	0	-33	-225	-192	129	79	-208	-287	34	-479	-64	-23	-36	0
943	0	0	-25	-228	-203	126	89	-215	-259	29	-560	-32	27	-133	0
944	0	0	-29	-242	-213	135	92	-227	-265	31	-543	7	34	-81	0
945	0	0	35	-242	-277	103	156	-259	-234	60	-527	-1	-25	-58	0
946	0	0	-75	-234	-159	154	42	-196	-248	7	-483	-32	71	-1	0
947	0	0	35	-256	-291	110	163	-273	-232	46	-483	-15	-64	-7	0
948	0	0	-30	-258	-228	144	99	-243	-194	5	-459	-23	85	-13	0
949	0	0	-4	-254	-250	129	123	-252	-124	-98	-440	-100	31	-93	0
950	0	0	-77	-263	-186	170	54	-224	-197	-83	-483	-120	0	1	0
951	0	0	16	-261	-277	122	146	-269	-170	-15	-419	-128	44	-40	0
952	0	0	-20	-256	-236	138	108	-246	-116	-31	-485	-87	25	-5	0
953	0	0	10	-265	-275	127	142	-270	-97	-25	-389	-73	0	-23	0
954	0	0	-11	-259	-248	135	118	-253	-40	-19	-407	-15	34	-81	0
955	0	0	6	-252	-258	123	132	-255	-36	-91	-298	-104	75	-31	0
956	0	0	71	-256	-327	92	199	-291	44	21	-236	-21	27	87	0
957	0	0	-31	-267	-236	149	102	-251	50	-97	-199	-114	15	42	0
958	0	0	11	-256	-267	122	139	-261	73	-75	-141	-151	38	13	0
959	0	0	18	-263	-281	122	149	-272	143	-27	-23	-112	29	108	0
960	0	0	-31	-265	-234	148	101	-249	100	-56	15	-170	29	64	0
961	0	0	25	-271	-296	123	160	-283	139	-21	-5	-104	11	93	0
962	0	0	-52	-273	-221	162	84	-247	133	5	118	-182	95	7	0
963	0	0	-58	-273	-215	165	78	-244	135	-19	100	-133	-31	17	0
964	0	0	-25	-275	-250	150	112	-262	244	50	157	-71	87	77	0
965	0	0	-33	-279	-246	156	106	-262	197	19	207	-159	44	42	0
966	0	0	21	-281	-302	130	161	-291	236	89	250	-15	64	44	0
967	0	0	10	-279	-289	134	149	-284	343	-13	323	-106	21	106	0
968	0	0	17	-277	-294	130	155	-285	279	9	335	-182	36	34	0
969	0	0	6	-277	-283	135	144	-280	287	19	323	-137	-31	58	0
970	0	0	-27	-275	-248	151	110	-261	294	-27	314	-192	-62	32	0
971	0	0	0	-273	-273	136	136	-273	304	-21	322	-201	-25	112	0
972	0	0	60	-291	-351	115	205	-321	343	11	384	-283	31	85	0
973	0	0	-51	-279	-228	165	88	-253	261	-110	343	-277	-54	46	0
974	0	0	70	-275	-345	102	207	-310	339	-54	395	-300	-1	-13	0
975	0	0	60	-265	-325	102	192	-295	298	-85	343	-320	9	31	0
976	0	0	-6	-285	-279	145	136	-282	312	-36	322	-347	-71	-15	0
977	0	0	4	-296	-300	146	152	-298	318	-81	358	-372	23	-11	0
978	0	0	64	-283	-347	109	205	-315	331	-110	335	-403	-1	-38	0
979	0	0	85	-285	-370	100	227	-327	310	-15	378	-360	-23	-3	0
980	0	0	-8	-279	-271	143	131	-275	226	-75	345	-422	-93	-46	0
981	0	0	73	-291	-364	109	218	-327	275	-135	395	-362	-110	44	0
982	0	0	38	-289	-327	125	182	-308	261	-106	331	-450	-46	-15	0
983	0	0	66	-283	-349	108	207	-316	273	-116	232	-463	-126	-75	0
984	0	0	16	-294	-310	139	163	-302	250	-67	310	-337	-95	36	0
985	0	0	-2	-283	-281	142	139	-282	248	-168	267	-465	-106	-87	0
986	0	0	95	-279	-374	92	234	-326	308	-97	360	-382	-75	27	0
987	0	0	25	-283	-308	129	166	-295	221	-118	310	-434	-129	23	0
988	0	0	42	-283	-325	120	183	-304	267	-50	333	-362	-17	-7	0
989	0	0	50	-289	-339	119	194	-314	248	0	271	-341	-64	73	0
990	0	0	132	-296	-428	82	280	-362	304	-83	356	-302	-108	58	0
991	0	0	11	-291	-302	140	156	-296	261	-79	219	-415	-108	-48	0
992	0	0	7	-291	-298	142	152	-294	258	-69	215	-356	-54	-27	0
993	0	0	-26	-289	-263	157	118	-276	298	-118	161	-384	-114	-19	0
994	0	0	39	-292	-331	126	185	-311	294	-87	232	-296	-89	-13	0
995	0	0	-23	-296	-273	159	125	-284	258	-15	180	-366	15	-46	0
996	0	0	-62	-294	-232	178	85	-263	240	-98	79	-296	-143	-100	0
997	0	0	77	-291	-368	107	222	-329	333	-23	188	-296	34	23	0
998	0	0	-30	-291	-261	160	115	-276	215	-7	159	-356	-50	13	0
999	0	0	-43	-281	-238	162	97	-259	217	-60	147	-366	-65	-7	0
1000	0	0	14	-292	-306	139	160	-299	135	-25	174	-341	-62	40	0
1001	0	0	-67	-292	-225	179	79	-258	120	-75	182	-333	-29	1	0
1002	0	0	-13	-294	-281	153	134	-287	182	1	161	-331	17	23	0
1003	0	0	-11	-296	-285	153	137	-290	199	19	124	-205	40	60	0
1004	0	0	-25	-296	-271	160	123	-283	143	13	97	-302	3	-7	0
1005	0	0	-36	-292	-256	164	110	-274	135	13	126	-291	34	60	0
1006	0	0	-17	-300	-283	158	133	-291	139	-21	104	-327	-38	38	0
1007	0	0	-36	-294	-258	165	111	-276	106	91	120	-360	40	60	0
1008	0	0	-68	-291	-223	179	77	-257	23	52	129	-308	27	-42	0
1009	0	0	-47	-279	-232	163	92	-255	38	102	145	-323	52	25	0
1010	0	0	-96	-291	-195	193	49	-243	97	-91	15	-302	-50	-1	0
1011	0	0	-47	-291	-244	169	98	-267	5	65	60	-322	23	13	0
1012	0	0	-60	-296	-236	178	88	-266	25	-11	-36	-399	-11	11	0
1013	0	0	-95	-287	-192	191	48	-239	15	44	1	-380	25	34	0
1014	0	0	-39	-283	-244	161	102	-263	89	-17	-11	-337	-31	9	0
1015	0	0	-69	-292	-223	180	77	-257	62	25	-52	-407	34	9	0
1016	0	0	-31	-296	-265	163	117	-280	27	11	-34	-391	11	11	0
1017	0	0	-101	-296	-195	198	47	-245	-62	-23	19	-463	-15	50	0
1018	0	0	-58	-292	-234	175	88	-263	-17	27	9	-490	-58	60	0
1019	0	0	-35	-281	-246	158	105	-263	27	-31	25	-521	0	15	0
1020	0	0	-31	-294	-263	162	116	-278	-25	-31	-13	-527	-31	52	0
1021	0	0	-70	-296	-226	183	78	-261	-62	-83	-7	-568	-110	-21	0
1022	0	0	-70	-300	-230	185	80	-265	-56	17	-75	-556	-164	-5	0
1023	0	0	-72	-289	-217	180	72	-253	-62	-25	25	-510	-48	-1	0
1024	0	0	-74	-300	-226	187	76	-263	-79	-69	-48	-647	-44	-21	0
1025	0	0	-45	-287	-242	166	98	-264	-108	32	19	-545	-85	7	0
1026	0	0	-82	-291	-209	186	63	-250	-56	-71	23	-492	-106	34	0
1027	0	0	-91	-292	-201	191	55	-246	-157	0	-67	-605	-114	-42	0
1028	0	0	-54	-292	-238	173	92	-265	-34	-21	-81	-549	-64	-7	0
1029	0	0	-86	-289	-203	187	58	-246	-120	-29	-147	-626	-87	52	0
1030	0	0	-39	-298	-259	168	110	-278	-95	-21	-155	-576	-38	29	0
1031	0	0	-71	-294	-223	182	76	-258	-133	-65	-203	-607	-60	23	0
1032	0	0	-68	-294	-226	181	79	-260	-110	-48	-213	-578	-54	21	0
1033	0	0	-54	-294	-240	174	93	-267	-168	-133	-283	-638	-83	-44	0
1034	0	0	2	-294	-296	146	149	-295	-164	-83	-298	-655	-15	64	0
1035	0	0	-115	-287	-172	201	28	-229	-263	-178	-329	-675	-69	32	0
1036	0	0	-8	-275	-267	141	129	-271	-242	-170	-347	-713	-118	38	0
1037	0	0	-53	-279	-226	166	86	-252	-263	-201	-397	-694	-79	79	0
1038	0	0	-80	-289	-209	184	64	-249	-296	-194	-391	-779	-29	-32	0
1039	0	0	-8	-287	-279	147	135	-283	-269	-194	-370	-739	3	85	0
1040	0	0	-90	-289	-199	189	54	-244	-419	-275	-516	-843	-48	-69	0
1041	0	0	-49	-277	-228	163	89	-252	-436	-310	-517	-820	-95	-1	0
1042	0	0	-95	-277	-182	186	43	-229	-500	-265	-626	-884	-118	-27	0
1043	0	0	-120	-273	-153	196	16	-213	-411	-393	-624	-940	-64	-77	0
1044	0	0	-146	-285	-139	215	-3	-212	-510	-448	-642	-1018	-118	0	0
1045	0	0	-39	-279	-240	159	100	-259	-446	-448	-601	-1030	-32	-31	0
1046	0	0	-83	-271	-188	177	52	-229	-502	-409	-684	-995	-75	52	0
1047	0	0	-14	-277	-263	145	124	-270	-512	-452	-721	-1165	-118	-27	0
1048	0	0	-77	-269	-192	173	57	-230	-498	-543	-787	-1090	-129	-5	0
1049	0	0	-45	-254	-209	149	82	-231	-539	-521	-824	-1200	-126	15	0
1050	0	0	4	-219	-223	107	113	-221	-514	-638	-807	-1206	-143	-1	0
1051	0	0	-66	-230	-164	148	49	-197	-547	-667	-931	-1288	-190	-40	0
1052	0	0	-35	-221	-186	128	75	-203	-529	-661	-822	-1266	-197	0	0
1053	0	0	-46	-203	-157	124	55	-180	-500	-667	-888	-1350	-91	-133	0
1054	0	0	-43	-184	-141	113	49	-162	-411	-684	-841	-1255	-168	-27	0
1055	0	0	8	-168	-176	80	92	-172	-467	-657	-799	-1249	-180	-1	0
1056	0	0	-53	-190	-137	121	42	-163	-405	-704	-768	-1187	-108	3	0
1057	0	0	-31	-190	-159	110	64	-174	-461	-688	-772	-1206	-174	-128	0
1058	0	0	-28	-194	-166	111	69	-180	-347	-616	-680	-1162	-126	17	0
1059	0	0	11	-186	-197	87	104	-191	-397	-636	-624	-1206	-118	-31	0
1060	0	0	-39	-174	-135	106	48	-154	-434	-609	-580	-1212	-128	-108	0
1061	0	0	-84	-155	-71	119	-6	-113	-417	-607	-611	-1185	-120	-9	0
1062	0	0	-31	-143	-112	87	40	-127	-370	-549	-593	-1189	-89	-65	0
1063	0	0	-83	-137	-54	110	-14	-95	-376	-529	-496	-1148	-85	-85	0
1064	0	0	-115	-124	-9	119	-53	-66	-438	-587	-475	-1177	-81	-85	0
1065	0	0	-12	-110	-98	61	43	-104	-308	-486	-378	-1134	-64	-54	0
1066	0	0	-54	-100	-46	77	-4	-73	-343	-541	-240	-1078	9	-15	0
1067	0	0	33	-98	-131	32	82	-114	-256	-473	-244	-1037	9	-23	0
1068	0	0	-18	-95	-77	56	29	-86	-275	-500	-131	-1063	-27	-5	0
1069	0	0	-93	-112	-19	102	-37	-65	-291	-492	-178	-1068	-27	-44	0
1070	0	0	-22	-128	-106	75	42	-117	-250	-523	-98	-1144	-54	-34	0
1071	0	0	-25	-141	-116	83	45	-128	-294	-539	-38	-1131	-7	-19	0
1072	0	0	-25	-135	-110	80	42	-122	-236	-566	81	-1183	-44	-52	0
1073	0	0	-43	-122	-79	82	18	-100	-275	-517	69	-1261	-48	5	0
1074	0	0	22	-135	-157	56	89	-146	-162	-510	207	-1164	-102	95	0
1075	0	0	-107	-141	-34	124	-36	-87	-252	-578	87	-1243	-182	34	0
1076	0	0	-28	-157	-129	92	50	-143	-234	-560	118	-1276	-58	-21	0
1077	0	0	-103	-168	-65	135	-19	-116	-225	-545	168	-1243	-75	-32	0
1078	0	0	-62	-178	-116	120	27	-147	-166	-624	110	-1241	-205	-25	0
1079	0	0	-82	-186	-104	134	11	-145	-186	-611	178	-1255	-131	-19	0
1080	0	0	-126	-213	-87	169	-19	-150	-242	-679	168	-1284	-145	-19	0
1081	0	0	-45	-221	-176	133	65	-198	-164	-667	190	-1288	-112	-54	0
1082	0	0	-120	-226	-106	173	-7	-166	-228	-675	279	-1255	-102	32	0
1083	0	0	-95	-240	-145	167	25	-192	-124	-659	287	-1299	-153	34	0
1084	0	0	-109	-246	-137	177	14	-191	-79	-628	329	-1198	-75	13	0
1085	0	0	-167	-267	-100	217	-33	-183	-203	-642	380	-1245	-155	-13	0
1086	0	0	-53	-281	-228	167	87	-254	-93	-529	496	-1171	-126	73	0
1087	0	0	-114	-273	-159	193	22	-216	-137	-537	492	-1191	-112	-9	0
1088	0	0	-126	-296	-170	211	22	-233	-149	-560	455	-1181	-131	29	0
1089	0	0	-99	-294	-195	196	48	-244	-149	-560	391	-1195	-67	46	0
1090	0	0	-168	-294	-126	231	-21	-210	-263	-570	289	-1195	-100	-31	0
1091	0	0	-116	-308	-192	212	38	-250	-223	-622	287	-1233	-114	1	0
1092	0	0	-41	-300	-259	170	109	-279	-168	-516	287	-1150	-149	3	0
1093	0	0	-136	-310	-174	223	19	-242	-238	-545	230	-1191	-71	0	0
1094	0	0	-105	-304	-199	204	47	-251	-172	-519	217	-1107	-77	-31	0
1095	0	0	-126	-306	-180	216	27	-243	-281	-469	153	-1165	-44	-25	0
1096	0	0	-75	-300	-225	187	75	-262	-147	-419	87	-1059	-174	25	0
1097	0	0	-147	-306	-159	226	6	-232	-149	-523	85	-1111	-172	-11	0
1098	0	0	-45	-304	-259	174	107	-281	-124	-420	143	-935	-83	11	0
1099	0	0	-138	-300	-162	219	12	-231	-32	-488	89	-958	0	-3	0
1100	0	0	-50	-298	-248	174	99	-273	-42	-409	81	-954	-137	-21	0
1101	0	0	-153	-302	-149	227	-2	-225	-5	-502	221	-869	27	-54	0
1102	0	0	-85	-300	-215	192	65	-257	-71	-434	135	-888	-149	-23	0
1103	0	0	-91	-302	-211	196	60	-256	5	-349	118	-845	-118	17	0
1104	0	0	-145	-298	-153	221	4	-225	25	-401	93	-834	-83	62	0
1105	0	0	-38	-294	-256	166	109	-275	65	-351	228	-783	-38	36	0
1106	0	0	-62	-302	-240	182	89	-271	64	-337	149	-692	-11	-46	0
1107	0	0	-91	-308	-217	199	63	-262	81	-356	176	-704	-1	15	0
1108	0	0	-95	-312	-217	203	61	-264	62	-380	110	-661	-54	17	0
1109	0	0	-103	-306	-203	204	50	-254	0	-318	34	-651	-67	60	0
1110	0	0	-38	-296	-258	167	110	-277	118	-335	46	-614	-17	79	0
1111	0	0	-99	-298	-199	198	50	-248	23	-389	19	-614	-65	23	0
1112	0	0	-19	-296	-277	157	129	-286	23	-304	261	-655	-11	56	0
1113	0	0	-130	-302	-172	216	21	-237	120	-335	356	-531	-42	89	0
1114	0	0	-64	-304	-240	184	88	-272	114	-265	347	-566	-56	48	0
1115	0	0	-5	-294	-289	149	142	-291	71	-93	442	-554	100	32	0
1116	0	0	-114	-296	-182	205	34	-239	34	-267	413	-537	-42	-34	0
1117	0	0	-38	-292	-254	165	108	-273	93	-197	521	-537	13	38	0
1118	0	0	-53	-291	-238	172	92	-264	106	-147	597	-452	-23	71	0
1119	0	0	-103	-291	-188	197	42	-239	52	-170	642	-498	9	7	0
1120	0	0	-23	-294	-271	158	124	-282	126	-186	684	-554	50	19	0
1121	0	0	-95	-298	-203	196	54	-250	97	-223	733	-512	-17	89	0
1122	0	0	-35	-294	-259	164	112	-276	108	-112	739	-529	60	0	0
1123	0	0	-18	-289	-271	153	126	-280	197	-85	737	-562	25	48	0
1124	0	0	-78	-287	-209	182	65	-248	149	-164	698	-609	-19	100	0
1125	0	0	-51	-285	-234	168	91	-259	147	-186	781	-521	-93	133	0
1126	0	0	-31	-281	-250	156	109	-265	145	7	1160	-554	-15	114	0
1127	0	0	-2	-289	-287	145	142	-288	207	-29	1208	-556	23	129	0
1128	0	0	-56	-310	-254	183	99	-282	137	-98	1164	-525	-40	93	0
1129	0	0	-33	-327	-294	180	130	-310	205	-67	1111	-543	-40	112	0
1130	0	0	-29	-335	-306	182	138	-320	114	-201	999	-572	-54	73	0
1131	0	0	-74	-351	-277	212	101	-314	149	-100	892	-574	-17	38	0
1132	0	0	-91	-382	-291	236	100	-336	207	-180	834	-603	-56	13	0
1133	0	0	-141	-428	-287	284	73	-357	168	-172	834	-541	-11	13	0
1134	0	0	-163	-479	-316	321	76	-397	192	-211	680	-572	-52	29	0
1135	0	0	-161	-523	-362	342	100	-442	261	-170	690	-444	-32	100	0
1136	0	0	-170	-554	-384	362	107	-469	236	-197	739	-611	-48	89	0
1137	0	0	-148	-549	-401	348	126	-475	263	-159	688	-578	0	81	0
1138	0	0	-113	-514	-401	313	144	-457	159	-174	597	-521	-93	60	0
1139	0	0	-134	-436	-302	285	84	-369	190	-213	616	-570	-19	42	0
1140	0	0	-17	-308	-291	162	137	-299	188	-223	508	-558	-102	21	0
1141	0	0	19	-143	-162	62	90	-152	126	-223	434	-521	-98	65	0
1142	0	0	108	54	-54	-81	81	0	153	-194	440	-626	-122	48	0
1143	0	0	262	308	46	-285	108	177	98	-223	411	-603	-13	73	0
1144	0	0	384	622	238	-503	73	430	65	-273	300	-665	-100	0	0
1145	0	0	537	942	405	-739	66	673	145	-242	170	-634	-131	42	0
1146	0	0	805	1330	525	-1067	140	927	95	-339	228	-562	-98	91	0
1147	0	0	970	1769	799	-1369	85	1284	54	-356	166	-640	-151	81	0
1148	0	0	1226	2225	999	-1725	113	1612	25	-323	172	-665	-98	93	0
1149	0	0	1469	2679	1210	-2074	129	1944	93	-292	194	-597	-64	172	0
1150	0	0	1672	3090	1418	-2381	127	2254	65	-360	164	-649	-89	60	0
1151	0	0	1880	3445	1565	-2662	157	2505	112	-401	242	-603	-145	62	0
1152	0	0	1914	3689	1775	-2801	69	2732	36	-457	110	-733	-199	31	0
1153	0	0	2029	3755	1726	-2892	151	2740	178	-403	65	-653	-145	-1	0
1154	0	0	1885	3590	1705	-2737	90	2647	-7	-483	11	-665	-213	-67	0
1155	0	0	1705	3177	1472	-2441	116	2324	-21	-440	48	-684	-209	118	1
1156	0	0	1346	2477	1131	-1911	107	1804	58	-426	-21	-626	-178	83	0
1157	0	0	980	1639	659	-1309	160	1149	60	-343	-56	-593	-73	0	0
1158	0	0	639	962	323	-800	158	642	40	-349	56	-640	-157	95	0
1159	0	0	318	471	153	-394	82	312	42	-384	23	-653	-176	64	0
1160	0	0	276	172	-104	-224	190	34	31	-285	69	-572	-153	0	0
1161	0	0	102	-64	-166	-19	134	-115	-54	-267	71	-585	-180	-11	0
1162	0	0	-15	-304	-289	159	137	-296	-3	-343	118	-677	-203	-75	0
1163	0	0	-93	-397	-304	245	105	-350	-60	-306	116	-595	-168	48	0
1164	0	0	-105	-428	-323	266	109	-375	-81	-294	23	-667	-223	-98	0
1165	0	0	-70	-438	-368	254	149	-403	-23	-256	100	-595	-102	-11	0
1166	0	0	-122	-420	-298	271	88	-359	-62	-393	9	-593	-199	3	0
1167	0	0	-31	-438	-407	234	188	-422	-15	-325	13	-593	-188	-17	0
1168	0	0	-80	-417	-337	248	128	-377	-87	-341	-129	-529	-46	13	0
1169	0	0	-18	-351	-333	184	157	-342	-40	-378	-195	-541	-170	-11	0
1170	0	0	-43	-277	-234	160	95	-255	-133	-422	-164	-514	-128	-17	0
1171	0	0	43	-230	-273	93	158	-251	-174	-463	-252	-558	-197	1	0
1172	0	0	26	-197	-223	85	124	-210	-174	-444	-289	-477	-143	-1	0
1173	0	0	35	-164	-199	64	117	-181	-155	-444	-304	-541	-104	36	0
1174	0	0	109	-135	-244	13	176	-189	-195	-457	-438	-413	-157	1	0
1175	0	0	87	-118	-205	15	146	-161	-205	-434	-372	-471	-143	73	0
1176	0	0	103	-116	-219	6	161	-167	-263	-496	-422	-467	-108	-5	0
1177	0	0	97	-106	-203	4	150	-154	-147	-430	-440	-374	-50	25	0
1178	0	0	-11	-100	-89	55	39	-94	-316	-488	-444	-440	-153	-102	0
1179	0	0	103	-106	-209	1	156	-157	-192	-426	-337	-444	-65	-1	0
1180	0	0	-23	-108	-85	65	31	-96	-362	-512	-498	-467	-188	-67	0
1181	0	0	105	-108	-213	1	159	-160	-287	-486	-428	-397	-168	-83	0
1182	0	0	41	-112	-153	35	97	-132	-366	-471	-420	-420	-157	-9	0
1183	0	0	55	-104	-159	24	107	-131	-327	-506	-475	-446	-114	-145	0
1184	0	0	49	-108	-157	29	103	-132	-362	-393	-356	-366	-97	-9	0
1185	0	0	22	-102	-124	40	73	-113	-384	-485	-506	-256	-135	-25	0
1186	0	0	77	-97	-174	10	125	-135	-389	-370	-477	-256	-129	5	0
1187	0	0	74	-98	-172	12	123	-135	-417	-382	-444	-213	-60	-44	0
1188	0	0	88	-102	-190	7	139	-146	-358	-356	-471	-211	-46	-118	0
1189	0	0	54	-85	-139	15	96	-112	-356	-316	-537	-44	-65	-95	0
1190	0	0	78	-81	-159	1	118	-120	-312	-316	-498	-79	-93	-3	0
1191	0	0	105	-87	-192	-9	148	-139	-252	-316	-422	-87	11	-15	0
1192	0	0	64	-83	-147	9	105	-115	-323	-347	-574	-81	-102	-17	0
1193	0	0	88	-71	-159	-8	123	-115	-322	-275	-543	-75	-23	-60	0
1194	0	0	113	-69	-182	-22	147	-125	-277	-312	-607	-25	-23	-64	0
1195	0	0	83	-62	-145	-10	114	-103	-273	-211	-554	-7	-58	21	0
1196	0	0	122	-62	-184	-30	153	-123	-256	-244	-457	50	-69	-15	0
1197	0	0	153	-60	-213	-46	183	-136	-186	-172	-434	104	-3	17	0
1198	0	0	114	-52	-166	-31	140	-109	-194	-207	-372	15	-48	-83	0
1199	0	0	82	-44	-126	-19	104	-85	-207	-213	-325	62	-56	108	0
1200	0	0	142	-34	-176	-54	159	-105	-151	-116	-302	-15	-34	36	0
1201	0	0	108	-31	-139	-38	123	-85	-106	-98	-300	65	32	-23	0
1202	0	0	110	-25	-135	-42	122	-80	-139	-104	-294	0	19	-77	0
1203	0	0	170	-27	-197	-71	183	-112	-9	-151	-199	120	31	-58	0
1204	0	0	81	-25	-106	-28	93	-65	-83	-133	-195	-1	-69	0	0
1205	0	0	182	-25	-207	-78	194	-116	-67	-21	-124	60	-25	19	0
1206	0	0	192	-21	-213	-85	202	-117	65	-83	-44	89	-44	31	0
1207	0	0	118	-21	-139	-48	128	-80	25	-95	-62	97	-15	48	0
1208	0	0	107	-7	-114	-50	110	-60	-79	-58	-162	9	-17	-116	0
1209	0	0	144	-3	-147	-70	145	-75	-9	-75	-48	73	-54	71	0
1210	0	0	61	3	-58	-32	59	-27	1	-118	-75	-19	-32	-38	0
1211	0	0	109	5	-104	-57	106	-49	21	-48	-128	23	-65	-36	0
1212	0	0	90	17	-73	-53	81	-28	31	-13	-85	52	-87	19	0
1213	0	0	158	23	-135	-90	146	-56	56	-23	-102	-1	15	-7	0
1214	0	0	129	27	-102	-78	115	-37	69	-60	-139	40	-62	-32	0
1215	0	0	143	23	-120	-83	131	-48	9	3	-65	-54	9	-9	0
1216	0	0	158	38	-120	-98	139	-41	93	-11	-1	36	-64	-17	0
1217	0	0	158	42	-116	-100	137	-37	62	7	25	-23	-54	42	0
1218	0	0	160	34	-126	-97	143	-46	25	9	73	50	-3	77	0
1219	0	0	166	54	-112	-110	139	-29	93	32	29	54	-21	0	0
1220	0	0	149	58	-91	-103	120	-16	-85	108	-56	27	-1	-5	0
1221	0	0	136	69	-67	-102	101	1	-23	60	-56	50	9	-29	0
1222	0	0	158	77	-81	-117	119	-2	-1	79	-1	97	-56	-21	0
1223	0	0	182	89	-93	-135	137	-2	-48	145	32	120	-7	-13	0
1224	0	0	107	98	-9	-102	58	44	7	87	-40	174	-54	-29	0
1225	0	0	117	108	-9	-112	63	49	-58	194	-54	157	-54	-46	0
1226	0	0	170	120	-50	-145	110	35	-11	151	19	195	-42	-42	0
1227	0	0	176	120	-56	-148	116	32	-77	238	23	186	-58	1	0
1228	0	0	156	133	-23	-144	89	55	-124	271	-34	261	-46	-83	0
1229	0	0	202	137	-65	-169	133	36	-29	256	11	310	-3	11	0
1230	0	0	174	153	-21	-163	97	66	-69	170	-79	215	-98	-21	0
1231	0	0	300	161	-139	-230	219	11	34	149	17	203	-21	75	0
1232	0	0	198	164	-34	-181	116	65	-65	77	-118	215	-25	44	0
1233	0	0	259	180	-79	-219	169	50	-71	48	-242	172	-15	-128	0
1234	0	0	209	182	-27	-195	118	77	-180	85	-271	98	29	-1	0
1235	0	0	224	197	-27	-210	125	85	-176	0	-351	36	-7	-40	0
1236	0	0	265	209	-56	-237	160	76	-126	-9	-405	98	-52	19	0
1237	0	0	200	219	19	-209	90	119	-128	19	-366	85	48	-81	0
1238	0	0	211	238	27	-224	92	132	-143	-23	-452	29	23	-25	0
1239	0	0	300	252	-48	-276	174	102	-25	-31	-397	126	-38	-36	0
1240	0	0	211	263	52	-237	79	157	-135	27	-374	98	46	9	0
1241	0	0	284	275	-9	-279	146	133	-44	21	-331	52	15	38	0
1242	0	0	278	283	5	-280	136	144	11	42	-129	139	-3	21	0
1243	0	0	281	298	17	-289	132	157	83	75	-3	135	50	-65	0
1244	0	0	327	314	-13	-320	170	150	151	203	104	162	17	1	0
1245	0	0	310	325	15	-317	147	170	277	246	277	236	-11	38	0
1246	0	0	324	347	23	-335	150	185	325	283	424	236	-21	60	0
1247	0	0	429	362	-67	-395	248	147	436	376	558	246	40	60	0
1248	0	0	371	374	3	-372	184	188	481	391	644	265	71	131	0
1249	0	0	390	397	7	-393	191	202	428	349	653	258	62	67	0
1250	0	0	443	411	-32	-427	237	189	485	442	704	267	89	182	0
1251	0	0	366	428	62	-397	152	245	455	347	585	252	77	129	0
1252	0	0	456	453	-3	-454	229	225	471	428	490	283	129	120	0
1253	0	0	376	467	91	-421	142	279	430	300	397	219	38	161	0
1254	0	0	473	490	17	-481	228	253	407	329	389	219	182	110	0
1255	0	0	460	506	46	-483	207	276	318	376	349	205	219	228	0
1256	0	0	487	523	36	-505	225	279	277	351	292	159	192	215	0
1257	0	0	415	535	120	-475	147	327	250	345	261	164	285	194	0
1258	0	0	492	550	58	-521	217	304	327	271	323	170	184	207	0
1259	0	0	425	570	145	-497	140	357	267	335	333	203	223	164	0
1260	0	0	490	587	97	-538	196	342	300	306	485	141	205	230	0
1261	0	0	437	599	162	-518	137	380	263	306	465	149	149	129	0
1262	0	0	524	622	98	-573	213	360	349	391	642	195	211	236	0
1263	0	0	460	642	182	-551	139	412	341	355	671	139	225	116	0
1264	0	0	423	651	228	-537	97	439	289	353	669	46	122	120	0
1265	0	0	518	661	143	-589	187	402	345	417	822	98	221	164	0
1266	0	0	433	669	236	-551	98	452	349	302	756	110	143	85	0
1267	0	0	493	679	186	-586	153	432	430	331	801	141	139	162	0
1268	0	0	444	694	250	-569	97	472	308	267	758	-1	60	124	0
1269	0	0	450	706	256	-578	97	481	376	261	611	-5	91	89	0
1270	0	0	432	719	287	-575	72	503	320	230	601	-85	126	116	0
1271	0	0	421	717	296	-569	62	506	302	188	562	27	1	13	0
1272	0	0	419	729	310	-574	54	519	294	174	481	-77	108	-32	0
1273	0	0	396	743	347	-569	24	545	252	147	420	-161	7	36	0
1274	0	0	437	743	306	-590	65	524	316	133	393	-203	21	106	0
1275	0	0	388	741	353	-564	17	547	279	87	444	-143	-5	110	0
1276	0	0	454	743	289	-598	82	516	304	114	506	-141	13	77	0
1277	0	0	452	744	292	-598	80	518	306	73	547	-149	-23	62	0
1278	0	0	389	744	355	-566	17	549	225	81	504	-188	-54	56	0
1279	0	0	353	752	399	-552	-23	575	256	1	475	-232	-73	42	0
1280	0	0	412	737	325	-574	43	531	141	65	426	-126	-21	38	0
1281	0	0	440	731	291	-585	74	511	236	95	486	-81	-38	106	0
1282	0	0	345	727	382	-536	-18	554	141	95	399	-170	75	58	0
1283	0	0	332	710	378	-521	-23	544	145	73	347	-137	-46	-3	0
1284	0	0	378	690	312	-534	33	501	178	29	366	-100	44	54	0
1285	0	0	330	661	331	-495	0	496	110	31	366	-106	11	104	0
1286	0	0	374	649	275	-511	49	462	112	27	312	-62	-21	-1	0
1287	0	0	327	614	287	-470	20	450	102	9	164	-9	40	-17	0
1288	0	0	312	591	279	-451	16	435	157	36	252	-75	100	64	0
1289	0	0	279	556	277	-417	1	416	131	-11	139	-102	19	38	0
1290	0	0	314	525	211	-419	51	368	217	-89	122	3	32	104	0
1291	0	0	302	494	192	-398	55	343	155	-64	31	-67	-5	149	0
1292	0	0	316	455	139	-385	88	297	139	-52	0	15	65	77	0
1293	0	0	279	422	143	-350	68	282	147	-91	-29	-31	-25	44	0
1294	0	0	302	395	93	-348	104	244	168	-112	58	50	93	162	0
1295	0	0	199	356	157	-277	21	256	7	-106	-17	-56	-44	77	0
1296	0	0	324	333	9	-328	157	171	170	-52	85	64	44	180	0
1297	0	0	283	306	23	-294	130	164	81	-85	71	32	-25	225	0
1298	0	0	284	275	-9	-279	146	133	133	-60	108	27	-9	131	0
1299	0	0	239	248	9	-243	115	128	65	-77	141	52	-17	85	0
1300	0	0	234	219	-15	-226	124	102	32	-9	194	65	7	112	0
1301	0	0	205	192	-13	-198	109	89	62	-21	207	95	27	151	0
1302	0	0	218	170	-48	-194	133	61	83	-110	277	87	25	79	0
1303	0	0	226	143	-83	-184	154	30	91	-100	285	38	-17	87	0
1304	0	0	189	116	-73	-152	131	21	141	-60	287	93	27	110	0
1305	0	0	114	91	-23	-102	68	34	108	-71	289	110	32	62	0
1306	0	0	166	69	-97	-117	131	-14	89	-81	333	133	-17	95	0
1307	0	0	127	48	-79	-87	103	-15	62	7	349	170	-3	102	0
1308	0	0	106	29	-77	-67	91	-24	60	19	256	139	-1	13	0
1309	0	0	119	21	-98	-70	108	-38	139	-32	244	184	13	54	0
1310	0	0	78	7	-71	-42	74	-32	114	-85	159	197	-7	15	0
1311	0	0	117	-7	-124	-55	120	-65	201	-91	172	141	-15	29	0
1312	0	0	91	-17	-108	-37	99	-62	129	-79	190	157	-27	42	0
1313	0	0	97	-27	-124	-35	110	-75	100	-54	205	221	87	25	0
1314	0	0	95	-34	-129	-30	112	-81	108	-29	182	205	81	81	0
1315	0	0	163	-44	-207	-59	185	-125	106	27	166	221	139	122	0
1316	0	0	43	-46	-89	1	66	-67	15	-65	168	168	147	23	0
1317	0	0	64	-50	-114	-7	89	-82	73	-38	118	248	85	98	0
1318	0	0	128	-56	-184	-36	156	-120	58	34	174	226	116	58	0
1319	0	0	41	-56	-97	7	69	-76	60	-83	162	207	147	29	0
1320	0	0	90	-65	-155	-12	122	-110	54	-73	54	219	73	0	0
1321	0	0	128	-67	-195	-30	161	-131	-5	-31	124	207	122	89	0
1322	0	0	21	-64	-85	21	53	-74	-17	-93	-21	141	60	50	0
1323	0	0	54	-64	-118	5	86	-91	-89	-38	-15	186	-9	17	0
1324	0	0	25	-73	-98	24	61	-85	-71	-75	-3	188	89	0	0
1325	0	0	39	-75	-114	18	76	-94	-95	-75	-67	170	77	5	0
1326	0	0	35	-83	-118	24	76	-100	-71	-15	-13	188	64	98	0
1327	0	0	4	-83	-87	39	45	-85	-145	-81	-213	155	-50	93	0
1328	0	0	56	-83	-139	13	97	-111	-131	-85	-209	114	67	-34	0
1329	0	0	37	-85	-122	24	79	-103	-178	-89	-157	97	60	44	0
1330	0	0	-14	-97	-83	55	34	-90	-197	-174	-277	34	-13	3	0
1331	0	0	40	-93	-133	26	86	-113	-176	-197	-192	-23	21	1	0
1332	0	0	-88	-87	1	87	-44	-43	-186	-252	-312	-7	19	-54	0
1333	0	0	6	-91	-97	42	51	-94	-186	-207	-226	-114	29	-87	0
1334	0	0	-51	-95	-44	73	-3	-69	-157	-306	-155	-155	15	-79	0
1335	0	0	-22	-89	-67	55	22	-78	-149	-335	-137	-201	-38	54	0
1336	0	0	70	-79	-149	4	109	-114	-95	-223	-118	-131	13	0	0
1337	0	0	-27	-81	-54	54	13	-67	-141	-285	-77	-240	7	11	0
1338	0	0	16	-77	-93	30	54	-85	-114	-256	19	-273	-83	48	0
1339	0	0	-45	-79	-34	62	-5	-56	-23	-302	104	-285	-122	40	0
1340	0	0	-76	-87	-11	81	-32	-49	38	-269	112	-389	-48	-21	0
1341	0	0	-141	-87	54	114	-97	-16	64	-308	207	-306	-91	79	0
1342	0	0	-185	-79	106	132	-145	13	44	-364	304	-384	-95	13	0
1343	0	0	-113	-71	42	92	-77	-14	164	-339	374	-308	-114	-17	0
1344	0	0	-228	-79	149	153	-188	35	98	-267	481	-432	-100	5	0
1345	0	0	-148	-67	81	107	-114	7	137	-298	463	-391	-93	-9	0
1346	0	0	-156	-69	87	112	-121	9	137	-304	517	-376	-106	17	0
1347	0	0	-140	-75	65	107	-102	-5	135	-289	628	-382	-58	65	0
1348	0	0	-123	-73	50	98	-86	-11	60	-304	595	-306	-129	-48	0
1349	0	0	-109	-77	32	93	-70	-22	91	-254	556	-419	-131	-7	0
1350	0	0	-135	-75	60	105	-97	-7	58	-296	512	-409	-153	64	0
1351	0	0	-94	-73	21	83	-57	-26	-5	-335	426	-378	-162	21	0
1352	0	0	-143	-79	64	111	-103	-7	-91	-374	422	-411	-203	69	0
1353	0	0	-66	-75	-9	70	-28	-42	-21	-277	322	-413	-192	-13	0
1354	0	0	-78	-79	-1	78	-38	-40	-77	-300	327	-339	-213	73	0
1355	0	0	-33	-79	-46	56	6	-62	-141	-256	279	-436	-213	83	0
1356	0	0	-45	-64	-19	54	-13	-41	-112	-300	205	-455	-230	81	0
1357	0	0	-13	-71	-58	42	22	-64	-147	-246	141	-424	-141	40	0
1358	0	0	-13	-75	-62	44	24	-68	-89	-283	69	-370	-203	56	0
1359	0	0	13	-60	-73	23	43	-66	-104	-199	-15	-343	-135	-7	0
1360	0	0	0	-62	-62	31	31	-62	-190	-240	-31	-403	-215	-29	0
1361	0	0	31	-73	-104	21	67	-88	-56	-194	17	-296	-194	87	0
1362	0	0	-58	-73	-15	65	-21	-44	-182	-256	-62	-376	-242	9	0
1363	0	0	7	-60	-67	26	37	-63	-151	-213	-120	-351	-219	-23	0
1364	0	0	-16	-58	-42	37	13	-50	-186	-215	-131	-316	-186	-17	0
1365	0	0	0	-54	-54	27	27	-54	-122	-271	-151	-308	-120	-79	0
1366	0	0	31	-54	-85	11	58	-69	-164	-164	-143	-213	-106	1	0
1367	0	0	-45	-62	-17	53	-14	-39	-203	-234	-225	-232	-178	-21	0
1368	0	0	37	-52	-89	7	63	-70	-147	-124	-269	-161	-108	-56	0
1369	0	0	23	-54	-77	15	50	-65	-192	-135	-244	-168	-91	-93	0
1370	0	0	43	-50	-93	3	68	-71	-199	-100	-186	-213	-188	-13	0
1371	0	0	17	-56	-73	19	45	-64	-197	-126	-190	-207	-147	-50	0
1372	0	0	-25	-54	-29	39	2	-41	-195	-120	-252	-166	-157	-129	0
1373	0	0	40	-62	-102	11	71	-82	-267	-81	-308	-172	-110	-137	0
1374	0	0	37	-60	-97	11	67	-78	-192	-151	-112	-135	-81	-11	0
1375	0	0	-31	-67	-36	49	2	-51	-207	-98	-296	-116	-79	-135	0
1376	0	0	68	-73	-141	2	104	-107	-203	13	-213	-89	-112	-21	0
1377	0	0	14	-75	-89	30	51	-82	-201	40	-289	-34	-46	-97	0
1378	0	0	17	-64	-81	23	49	-72	-166	-60	-277	-79	-98	-3	0
1379	0	0	91	-56	-147	-17	119	-101	-131	-34	-192	-19	-159	15	0
1380	0	0	-12	-77	-65	44	26	-71	-182	25	-203	-73	0	19	0
1381	0	0	66	-69	-135	1	100	-102	-244	29	-195	-46	-120	-13	0
1382	0	0	37	-67	-104	15	70	-85	-205	23	-219	-27	-40	-71	0
1383	0	0	24	-69	-93	22	58	-81	-223	91	-215	-9	-137	-3	0
1384	0	0	120	-77	-197	-21	158	-137	-155	85	-141	36	-104	-71	0
1385	0	0	51	-75	-126	12	88	-100	-232	122	-79	100	-34	-15	0
1386	0	0	81	-87	-168	3	124	-127	-207	106	-176	83	-124	-56	0
1387	0	0	91	-91	-182	0	136	-136	-195	172	-114	29	-137	-21	0
1388	0	0	15	-87	-102	36	58	-94	-219	184	-122	71	-31	-32	0
1389	0	0	17	-87	-104	35	60	-95	-194	102	-199	62	-118	-114	0
1390	0	0	23	-97	-120	37	71	-108	-172	168	-89	124	-48	-64	0
1391	0	0	87	-87	-174	0	130	-130	-133	128	-155	112	-102	-40	0
1392	0	0	103	-98	-201	-2	152	-149	-95	180	-93	174	-67	0	0
1393	0	0	-22	-97	-75	59	26	-86	-240	71	-153	106	-137	-164	0
1394	0	0	76	-106	-182	15	129	-144	-75	135	-69	166	-58	-13	0
1395	0	0	89	-110	-199	10	144	-154	-73	106	-7	215	-139	-83	0
1396	0	0	39	-108	-147	34	93	-127	-108	81	-21	244	-77	-52	0
1397	0	0	27	-114	-141	43	84	-127	-141	116	-56	186	-98	-112	0
1398	0	0	0	-116	-116	58	58	-116	-104	56	-21	188	-112	-81	0
1399	0	0	2	-122	-124	60	63	-123	-106	89	-11	225	-69	-159	0
1400	0	0	3	-128	-131	62	67	-129	-95	56	-73	240	-112	-48	0
1401	0	0	-25	-133	-108	79	41	-120	-126	67	-77	219	-81	-137	0
1402	0	0	78	-139	-217	30	147	-178	-19	50	-54	203	-67	-128	0
1403	0	0	-99	-135	-36	117	-31	-85	-170	21	-149	246	-71	-170	0
1404	0	0	22	-137	-159	57	90	-148	-128	-32	-100	147	-71	-126	0
1405	0	0	-17	-143	-126	80	54	-134	-67	-13	-79	256	-71	-7	0
1406	0	0	-6	-137	-131	71	62	-134	-124	-13	-126	285	-131	-135	0
1407	0	0	49	-143	-192	47	120	-167	-124	-29	-50	201	-71	-34	0
1408	0	0	2	-151	-153	74	77	-152	-104	-44	-48	269	-95	-38	0
1409	0	0	39	-151	-190	56	114	-170	-52	-116	-104	254	-102	-87	0
1410	0	0	57	-162	-219	52	138	-190	-91	-58	-129	318	-73	-81	0
1411	0	0	-16	-157	-141	86	62	-149	-137	-116	-141	294	-149	-141	0
1412	0	0	-19	-172	-153	95	67	-162	-114	-71	-112	337	-126	-83	0
1413	0	0	-16	-161	-145	88	64	-153	-129	-211	-135	374	-147	-106	0
1414	0	0	30	-162	-192	66	111	-177	-83	-67	-126	258	-79	-65	0
1415	0	0	43	-162	-205	59	124	-183	-97	-137	-102	366	-77	-93	0
1416	0	0	-37	-166	-129	101	46	-147	-205	-91	-143	294	-50	-159	0
1417	0	0	-29	-170	-141	99	56	-155	-118	-129	-98	339	-159	-104	0
1418	0	0	26	-166	-192	70	109	-179	-226	-9	-65	384	-97	-122	0
1419	0	0	-23	-164	-141	93	59	-152	-77	-174	-143	426	-128	-129	0
1420	0	0	37	-164	-201	63	119	-182	-106	-32	-83	413	-65	-102	0
1421	0	0	-9	-170	-161	89	76	-165	-209	-73	-129	438	-73	-110	0
1422	0	0	31	-166	-197	67	114	-181	-157	-15	-100	440	-87	-149	0
1423	0	0	10	-168	-178	79	94	-173	-182	9	-85	504	-67	-118	0
1424	0	0	79	-180	-259	50	169	-219	-56	-46	5	453	-69	-32	0
1425	0	0	-31	-182	-151	106	60	-166	-166	-23	-143	399	-79	-114	0
1426	0	0	68	-182	-250	57	159	-216	-91	9	-56	500	-65	-155	0
1427	0	0	-33	-195	-162	114	64	-178	-27	-5	-50	531	-9	-21	0
1428	0	0	9	-190	-199	90	104	-194	-122	29	-104	438	1	-93	0
1429	0	0	27	-182	-209	77	118	-195	-71	-42	-48	510	-104	-9	0
1430	0	0	-8	-186	-178	97	85	-182	-75	5	-91	502	25	-91	0
1431	0	0	21	-192	-213	85	117	-202	-21	-44	7	543	-13	-29	0
1432	0	0	-33	-195	-162	114	64	-178	-52	-23	-36	494	-32	-48	0
1433	0	0	38	-194	-232	78	135	-213	36	-50	-122	502	-44	5	0
1434	0	0	50	-192	-242	71	146	-217	97	62	-5	595	29	3	0
1435	0	0	-66	-186	-120	126	27	-153	50	-52	-77	473	-40	-36	0
1436	0	0	44	-186	-230	71	137	-208	93	21	1	516	-5	-1	0
1437	0	0	-2	-188	-186	95	92	-187	97	17	65	473	-15	48	0
1438	0	0	33	-188	-221	77	127	-204	67	62	58	471	-13	7	0
1439	0	0	-71	-195	-124	133	26	-159	0	-42	13	417	29	29	0
1440	0	0	41	-197	-238	78	139	-217	17	-40	44	440	-15	-46	0
1441	0	0	13	-192	-205	89	109	-198	104	-25	114	473	25	36	0
1442	0	0	-106	-197	-91	151	-7	-144	34	-85	-13	397	-60	-19	0
1443	0	0	37	-199	-236	81	136	-217	87	-58	46	393	-75	-65	0
1444	0	0	-81	-205	-124	143	21	-164	110	-48	77	355	3	-23	0
1445	0	0	-35	-209	-174	122	69	-191	-11	0	77	347	-11	-95	0
1446	0	0	10	-209	-219	99	114	-214	116	23	97	347	-62	-23	0
1447	0	0	-43	-211	-168	127	62	-189	112	27	118	327	15	29	0
1448	0	0	-76	-221	-145	148	34	-183	54	-19	67	248	11	-147	0
1449	0	0	-27	-221	-194	124	83	-207	31	32	184	300	-15	-69	0
1450	0	0	-78	-215	-137	146	29	-176	7	58	133	325	-3	-25	0
1451	0	0	-52	-211	-159	131	53	-185	50	-9	145	337	-95	-69	0
1452	0	0	-23	-211	-188	117	82	-199	102	114	234	345	-7	-46	0
1453	0	0	-60	-215	-155	137	47	-185	75	40	221	345	-15	-56	0
1454	0	0	-27	-221	-194	124	83	-207	56	93	226	391	-34	-106	0
1455	0	0	-59	-221	-162	140	51	-191	100	197	368	452	31	71	0
1456	0	0	-31	-217	-186	124	77	-201	50	203	258	358	21	-31	0
1457	0	0	15	-215	-230	100	122	-222	124	226	426	488	56	-5	0
1458	0	0	-82	-217	-135	149	26	-176	114	225	362	399	27	-65	0
1459	0	0	-56	-215	-159	135	51	-187	178	226	397	467	34	-67	0
1460	0	0	-31	-219	-188	125	78	-203	118	273	372	448	60	0	0
1461	0	0	-19	-226	-207	122	94	-216	100	310	426	500	34	5	0
1462	0	0	-144	-223	-79	183	-32	-151	-27	310	323	494	-15	50	0
1463	0	0	4	-219	-223	107	113	-221	65	362	376	613	-19	7	0
1464	0	0	-34	-226	-192	130	79	-209	147	378	376	611	85	-32	0
1465	0	0	-103	-219	-116	161	6	-167	71	320	388	558	-23	62	0
1466	0	0	-42	-228	-186	135	72	-207	52	424	347	599	1	-1	0
1467	0	0	5	-223	-228	109	116	-225	133	485	490	690	151	73	0
1468	0	0	-125	-223	-98	174	-13	-160	67	459	393	646	11	3	0
1469	0	0	4	-230	-234	113	119	-232	89	453	413	700	50	-17	0
1470	0	0	-60	-236	-176	148	58	-206	155	463	465	646	102	77	0
1471	0	0	-76	-225	-149	150	36	-187	164	457	409	677	25	-32	0
1472	0	0	-49	-221	-172	135	61	-196	149	473	405	667	-9	-7	0
1473	0	0	-96	-225	-129	160	16	-177	120	485	374	717	42	17	0
1474	0	0	-72	-219	-147	145	37	-183	166	463	384	663	23	-7	0
1475	0	0	-24	-223	-199	123	87	-211	137	547	349	688	29	-58	0
1476	0	0	-86	-223	-137	154	25	-180	126	469	325	566	7	-25	0
1477	0	0	-66	-228	-162	147	48	-195	79	488	360	593	-67	69	0
1478	0	0	-35	-230	-195	132	80	-212	137	494	349	554	-11	-36	0
1479	0	0	-73	-228	-155	150	41	-191	71	411	339	572	-81	-56	0
1480	0	0	-55	-223	-168	139	56	-195	118	434	320	589	-62	-32	0
1481	0	0	-42	-226	-184	134	71	-205	50	450	228	450	-145	-106	0
1482	0	0	-56	-230	-174	143	59	-202	48	471	364	469	-19	21	0
1483	0	0	-70	-225	-155	147	42	-190	-34	391	228	347	-112	-143	0
1484	0	0	-47	-246	-199	146	76	-222	34	376	323	481	-64	-5	0
1485	0	0	-46	-238	-192	142	73	-215	5	453	256	405	-112	-29	0
1486	0	0	-69	-230	-161	149	46	-195	-21	323	225	393	-85	-19	0
1487	0	0	4	-248	-252	122	128	-250	62	378	230	428	-56	-44	0
1488	0	0	-76	-242	-166	159	45	-204	-31	388	162	337	-98	-162	0
1489	0	0	-83	-240	-157	161	37	-198	-17	345	246	407	-42	-83	0
1490	0	0	-45	-240	-195	142	75	-217	-38	302	131	440	-77	-104	0
1491	0	0	-45	-252	-207	148	81	-229	-25	378	159	397	-95	-19	0
1492	0	0	-53	-252	-199	152	73	-225	-38	250	87	351	-166	-46	0
1493	0	0	10	-244	-254	117	132	-249	-17	362	184	364	-1	-13	0
1494	0	0	-130	-242	-112	186	-9	-177	-139	271	-5	337	-147	-87	0
1495	0	0	-23	-238	-215	130	96	-226	-64	323	65	327	-60	-17	0
1496	0	0	-116	-240	-124	178	4	-182	-133	205	64	339	-19	-17	0
1497	0	0	-50	-244	-194	147	72	-219	-126	248	29	323	-44	-58	0
1498	0	0	-99	-238	-139	168	20	-188	-137	252	34	337	60	-64	0
1499	0	0	-29	-226	-197	127	84	-211	-186	250	-67	289	15	-5	0
1500	0	0	-21	-238	-217	129	98	-227	-151	182	-31	271	9	-93	0
1501	0	0	-83	-234	-151	158	34	-192	-159	151	-104	291	-50	-17	0
1502	0	0	-68	-242	-174	155	53	-208	-149	93	-151	221	-3	-79	0
1503	0	0	-23	-246	-223	134	100	-234	-254	139	-166	219	9	-60	0
1504	0	0	-68	-246	-178	157	55	-212	-197	97	-153	203	42	-48	0
1505	0	0	-122	-242	-120	182	-1	-181	-256	-7	-188	110	-95	-164	0
1506	0	0	-28	-254	-226	141	99	-240	-199	3	-151	151	11	-21	0
1507	0	0	-157	-261	-104	209	-26	-182	-250	-17	-157	21	52	-65	0
1508	0	0	-38	-263	-225	150	93	-244	-296	-1	-234	-1	11	-126	0
1509	0	0	-114	-263	-149	188	17	-206	-221	-21	-256	31	-34	-11	0
1510	0	0	-166	-261	-95	213	-35	-178	-345	-137	-291	-7	-85	-83	0
1511	0	0	-86	-252	-166	169	40	-209	-258	-58	-312	31	50	-48	0
1512	0	0	-104	-259	-155	181	25	-207	-271	-108	-279	73	-48	-133	0
1513	0	0	-132	-252	-120	192	-6	-186	-223	-106	-294	36	-21	-71	0
1514	0	0	-200	-246	-46	223	-77	-146	-370	-256	-333	-42	-95	-199	0
1515	0	0	-116	-244	-128	180	6	-186	-384	-93	-345	25	0	-131	0
1516	0	0	-146	-244	-98	195	-24	-171	-386	-161	-436	62	-180	-91	0
1517	0	0	-115	-254	-139	184	12	-196	-349	-141	-273	67	-48	-56	0
1518	0	0	-179	-254	-75	216	-52	-164	-428	-116	-411	-1	-126	-48	0
1519	0	0	-106	-259	-153	182	23	-206	-325	-124	-343	116	-73	-153	0
1520	0	0	-149	-263	-114	206	-17	-188	-399	-188	-393	58	-98	-75	0
1521	0	0	-97	-254	-157	175	30	-205	-351	-190	-432	147	-42	-95	0
1522	0	0	-144	-256	-112	200	-16	-184	-419	-178	-461	139	-131	-79	0
1523	0	0	-161	-252	-91	206	-35	-171	-448	-164	-473	75	-73	-143	0
1524	0	0	-58	-244	-186	151	64	-215	-283	-129	-355	195	-58	-62	0
1525	0	0	-157	-242	-85	199	-36	-163	-364	-199	-399	209	-95	-58	0
1526	0	0	-17	-238	-221	127	102	-229	-341	-133	-345	226	-69	-48	0
1527	0	0	-159	-252	-93	205	-33	-172	-428	-213	-469	261	-50	-97	0
1528	0	0	-49	-254	-205	151	78	-229	-329	-91	-393	279	-52	17	0
1529	0	0	-137	-261	-124	199	-6	-192	-389	-184	-409	226	-34	-25	0
1530	0	0	-90	-258	-168	174	39	-213	-347	-172	-430	275	25	-81	0
1531	0	0	-60	-252	-192	156	66	-222	-323	-159	-417	343	11	-42	0
1532	0	0	-159	-271	-112	215	-23	-191	-426	-223	-529	269	-48	-135	0
1533	0	0	-48	-259	-211	153	81	-235	-277	-114	-438	329	40	-93	0
1534	0	0	-112	-261	-149	186	18	-205	-358	-110	-467	372	48	-9	0
1535	0	0	-89	-250	-161	169	36	-205	-335	-104	-424	347	-31	-44	0
1536	0	0	-79	-259	-180	169	50	-219	-234	-128	-420	440	21	-27	0
1537	0	0	-24	-252	-228	138	102	-240	-283	-56	-331	438	11	17	0
1538	0	0	-85	-263	-178	174	46	-220	-265	-46	-389	457	1	-83	0
1539	0	0	-66	-263	-197	164	65	-230	-304	-75	-296	372	19	-56	0
1540	0	0	-70	-265	-195	167	62	-230	-170	-38	-304	603	11	-7	0
1541	0	0	-84	-258	-174	171	45	-216	-221	-48	-347	490	-32	-42	0
1542	0	0	-12	-252	-240	132	114	-246	-174	15	-333	519	19	-95	0
1543	0	0	-71	-259	-188	165	58	-223	-182	23	-320	574	60	-112	0
1544	0	0	-85	-261	-176	173	45	-218	-188	-21	-248	473	9	-81	0
1545	0	0	-19	-273	-254	146	117	-263	-143	75	-209	516	-1	-36	0
1546	0	0	-66	-263	-197	164	65	-230	-145	19	-184	558	-23	-1	0
1547	0	0	-48	-267	-219	157	85	-243	-120	48	-291	539	-25	-71	0
1548	0	0	-99	-279	-180	189	40	-229	-104	102	-194	597	83	-95	0
1549	0	0	-68	-271	-203	169	67	-237	-93	11	-137	578	-23	-34	0
1550	0	0	4	-267	-271	131	137	-269	-52	85	-98	634	7	13	0
1551	0	0	-70	-269	-199	169	64	-234	-89	83	-60	601	-38	-36	0
1552	0	0	-52	-269	-217	160	82	-243	-102	137	-98	638	-42	-23	0
1553	0	0	-72	-256	-184	164	56	-220	-50	102	-81	605	-9	-128	0
1554	0	0	-60	-273	-213	166	76	-243	-1	161	34	684	-54	-9	0
1555	0	0	-54	-267	-213	160	79	-240	-15	102	-71	552	15	-77	0
1556	0	0	-56	-269	-213	162	78	-241	23	188	-1	700	-15	-40	0
1557	0	0	-39	-273	-234	156	97	-253	75	258	15	791	-21	-23	0
1558	0	0	-60	-271	-211	165	75	-241	32	209	48	713	7	-95	0
1559	0	0	-56	-269	-213	162	78	-241	56	223	122	752	-7	62	0
1560	0	0	-50	-271	-221	160	85	-246	-1	273	50	727	0	-79	0
1561	0	0	-28	-258	-230	143	101	-244	73	341	17	762	71	-85	0
1562	0	0	-66	-261	-195	163	64	-228	15	223	58	661	-15	-116	0
1563	0	0	-40	-263	-223	151	91	-243	23	355	106	700	-3	-1	0
1564	0	0	-134	-263	-129	198	-2	-196	46	174	162	653	13	0	0
1565	0	0	-2	-271	-269	136	133	-270	166	302	135	741	19	15	0
1566	0	0	-44	-267	-223	155	89	-245	89	318	133	717	-1	-9	0
1567	0	0	-56	-273	-217	164	80	-245	75	364	89	671	56	-75	0
1568	0	0	-85	-271	-186	178	50	-228	137	302	141	725	32	-9	0
1569	0	0	-138	-269	-131	203	-3	-200	54	314	93	657	-32	-75	0
1570	0	0	-66	-269	-203	167	68	-236	25	364	139	644	-50	-1	0
1571	0	0	-72	-258	-186	165	57	-222	9	275	100	486	58	-54	0
1572	0	0	-81	-263	-182	172	50	-222	118	341	131	638	77	-69	0
1573	0	0	-52	-265	-213	158	80	-239	106	304	147	587	-38	-87	0
1574	0	0	-58	-261	-203	159	72	-232	-31	370	139	428	-9	-133	0
1575	0	0	-74	-269	-195	171	60	-232	141	304	176	502	7	-42	0
1576	0	0	-78	-277	-199	177	60	-238	81	300	213	516	-67	-64	0
1577	0	0	-14	-277	-263	145	124	-270	161	355	120	543	-52	-81	0
1578	0	0	-101	-285	-184	193	41	-234	48	318	157	479	-79	-87	0
1579	0	0	-2	-273	-271	137	134	-272	23	353	259	469	-46	-91	0
1580	0	0	-17	-269	-252	143	117	-260	54	320	178	471	-116	-95	0
1581	0	0	-2	-267	-265	134	131	-266	38	310	232	453	-95	-89	0
1582	0	0	-66	-281	-215	173	74	-248	48	310	211	471	-91	-112	0
1583	0	0	-49	-277	-228	163	89	-252	19	335	161	370	-46	-149	0
1584	0	0	-19	-275	-256	147	118	-265	108	337	180	450	36	-81	0
1585	0	0	-87	-279	-192	183	52	-235	65	285	58	459	-93	-100	0
1586	0	0	-6	-273	-267	139	130	-270	112	333	188	407	-11	-128	0
1587	0	0	-41	-271	-230	156	94	-250	129	415	258	485	27	7	0
1588	0	0	-37	-267	-230	152	96	-248	60	302	228	502	-126	-114	0
1589	0	0	-19	-259	-240	139	110	-249	135	360	238	488	-89	-7	0
1590	0	0	-77	-271	-194	174	58	-232	48	413	277	516	-100	62	0
1591	0	0	66	-263	-329	98	197	-296	133	465	300	469	32	25	0
1592	0	0	-130	-256	-126	193	-2	-191	89	310	258	422	-1	-17	0
1593	0	0	25	-252	-277	113	151	-264	97	422	188	531	-73	-44	0
1594	0	0	-62	-250	-188	156	63	-219	97	356	269	498	-89	23	0
1595	0	0	-6	-242	-236	124	115	-239	137	378	199	498	-34	19	0
1596	0	0	14	-238	-252	112	133	-245	217	356	378	519	31	58	0
1597	0	0	-12	-244	-232	128	110	-238	201	333	265	527	-13	13	0
1598	0	0	-14	-256	-242	135	114	-249	128	411	244	589	-21	40	0
1599	0	0	7	-254	-261	123	134	-257	226	368	240	556	27	1	0
1600	0	0	-22	-256	-234	139	106	-245	143	372	236	574	-15	-38	0
1601	0	0	-1	-259	-258	130	128	-258	153	300	201	539	-19	-71	0
1602	0	0	-62	-250	-188	156	63	-219	180	314	294	580	31	19	0
1603	0	0	-72	-238	-166	155	47	-202	149	217	199	558	-95	-97	0
1604	0	0	44	-219	-263	87	153	-241	261	388	372	647	-31	52	0
1605	0	0	-58	-213	-155	135	48	-184	139	349	386	599	-44	-11	0
1606	0	0	60	-211	-271	75	165	-241	314	337	444	580	31	-64	0
1607	0	0	-25	-201	-176	113	75	-188	209	308	461	611	-7	15	0
1608	0	0	6	-211	-217	102	111	-214	190	285	358	496	-48	-97	0
1609	0	0	-23	-207	-184	115	80	-195	211	339	384	547	-31	19	0
1610	0	0	-42	-230	-188	136	73	-209	259	261	366	459	-7	-46	0
1611	0	0	-12	-238	-226	125	107	-232	178	358	413	587	-11	-60	0
1612	0	0	-52	-238	-186	145	67	-212	215	232	399	475	-67	-25	0
1613	0	0	66	-240	-306	87	186	-273	279	289	376	504	34	-73	0
1614	0	0	-66	-258	-192	162	63	-225	131	240	292	452	-58	-52	0
1615	0	0	-9	-267	-258	138	124	-262	170	246	259	407	-62	-11	0
1616	0	0	-21	-277	-256	149	117	-266	228	197	320	477	-23	-69	0
1617	0	0	-62	-281	-219	171	78	-250	139	217	277	409	-52	-44	0
1618	0	0	-6	-281	-275	143	134	-278	153	323	256	461	1	-67	0
1619	0	0	-19	-275	-256	147	118	-265	228	147	322	434	-27	0	0
1620	0	0	-28	-287	-259	157	115	-273	242	155	226	428	-89	-17	0
1621	0	0	-103	-289	-186	196	41	-237	162	151	302	405	-62	-3	0
1622	0	0	-35	-285	-250	160	107	-267	186	159	302	393	-85	-89	0
1623	0	0	-89	-277	-188	183	49	-232	205	131	298	384	-29	-89	0
1624	0	0	-95	-277	-182	186	43	-229	135	104	316	333	-62	-98	0
1625	0	0	-56	-275	-219	165	81	-247	267	221	287	411	31	-77	0
1626	0	0	-91	-285	-194	188	51	-239	155	164	195	415	-95	-15	0
1627	0	0	-27	-277	-250	152	111	-263	236	159	283	459	-40	-71	0
1628	0	0	-66	-275	-209	170	71	-242	194	203	263	374	44	-75	0
1629	0	0	-116	-277	-161	196	22	-219	219	172	281	323	-36	-89	0
1630	0	0	4	-275	-279	135	141	-277	300	172	376	403	-23	27	0
1631	0	0	-155	-294	-139	224	-8	-216	106	83	322	351	-44	-32	0
1632	0	0	-33	-291	-258	162	112	-274	166	182	386	364	3	-102	0
1633	0	0	-32	-291	-259	161	113	-275	248	116	347	413	-34	-36	0
1634	0	0	-105	-287	-182	196	38	-234	195	207	250	407	58	-79	0
1635	0	0	-50	-294	-244	172	97	-269	223	145	341	349	52	-83	0
1636	0	0	-80	-289	-209	184	64	-249	219	199	329	432	31	-1	0
1637	0	0	-81	-298	-217	189	68	-257	176	149	263	388	-75	-27	0
1638	0	0	-66	-296	-230	181	82	-263	180	195	325	438	100	62	0
1639	0	0	-103	-306	-203	204	50	-254	87	184	238	294	9	-42	0
1640	0	0	-66	-312	-246	189	90	-279	108	223	223	353	15	-38	0
1641	0	0	-106	-323	-217	214	55	-270	-1	215	225	343	-58	-19	0
1642	0	0	-109	-314	-205	211	48	-259	100	159	126	341	0	9	0
1643	0	0	-50	-308	-258	179	104	-283	104	65	203	320	-5	-7	0
1644	0	0	-76	-314	-238	195	81	-276	102	131	170	310	46	13	0
1645	0	0	-109	-306	-197	207	44	-251	32	64	226	176	-36	-34	0
1646	0	0	-82	-314	-232	198	75	-273	-5	108	133	275	7	-29	0
1647	0	0	-119	-322	-203	220	42	-262	31	100	133	250	-54	31	0
1648	0	0	-49	-322	-273	185	112	-297	21	129	170	230	-64	34	0
1649	0	0	-58	-312	-254	185	98	-283	25	120	164	225	71	23	0
1650	0	0	-85	-323	-238	204	76	-280	-25	50	102	252	-79	-19	0
1651	0	0	-86	-314	-228	200	71	-271	-40	79	133	221	34	-34	0
1652	0	0	-105	-320	-215	212	55	-267	-40	65	71	186	13	-32	0
1653	0	0	-76	-312	-236	194	80	-274	19	-31	60	271	-48	-3	0
1654	0	0	-88	-316	-228	202	70	-272	-98	40	32	242	-32	-38	0
1655	0	0	-145	-323	-178	234	16	-250	-29	44	-42	275	17	-15	0
1656	0	0	-74	-320	-246	197	86	-283	1	34	-73	234	-48	-77	0
1657	0	0	-144	-314	-170	229	13	-242	-52	25	-60	265	-21	-13	0
1658	0	0	-72	-314	-242	193	85	-278	-13	54	-54	345	69	-11	0
1659	0	0	-134	-304	-170	219	18	-237	-46	-11	-108	238	-29	-17	0
1660	0	0	-108	-298	-190	203	41	-244	-27	34	46	287	-32	50	0
1661	0	0	-157	-300	-143	228	-7	-221	-38	-56	-56	207	-23	-44	0
1662	0	0	-52	-304	-252	178	100	-278	54	-21	-89	279	-27	-44	0
1663	0	0	-159	-304	-145	231	-7	-224	-52	-62	-25	240	-77	-23	0
1664	0	0	-142	-306	-164	224	11	-235	-54	-77	-40	184	-124	-62	0
1665	0	0	-85	-308	-223	196	69	-265	-21	31	48	232	-56	27	0
1666	0	0	-111	-308	-197	209	43	-252	-21	-71	-15	259	-73	-27	0
1667	0	0	-140	-308	-168	224	14	-238	-31	1	46	258	-71	46	0
1668	0	0	-103	-308	-205	205	51	-256	17	34	29	341	-25	5	0
1669	0	0	-97	-302	-205	199	54	-253	-73	29	77	291	-64	-62	0
1670	0	0	-122	-300	-178	211	28	-239	-34	23	54	281	32	-27	0
1671	0	0	-154	-291	-137	222	-8	-214	-71	38	-36	325	-50	-54	0
1672	0	0	-132	-306	-174	219	21	-240	19	58	-58	364	-52	-9	0
1673	0	0	-142	-314	-172	228	15	-243	-9	40	50	281	13	15	0
1674	0	0	-167	-339	-172	253	2	-255	-1	32	7	285	46	-69	0
1675	0	0	-161	-353	-192	257	15	-272	5	50	48	401	-21	11	0
1676	0	0	-154	-380	-226	267	36	-303	27	91	89	329	31	29	0
1677	0	0	-188	-436	-248	312	30	-342	-7	106	62	368	52	-3	0
1678	0	0	-147	-467	-320	307	86	-393	108	112	102	440	89	64	0
1679	0	0	-202	-525	-323	363	60	-424	21	161	71	461	77	81	0
1680	0	0	-210	-574	-364	392	77	-469	77	110	120	362	44	85	0
1681	0	0	-279	-583	-304	431	12	-443	116	162	46	471	56	25	0
1682	0	0	-233	-572	-339	402	53	-455	102	116	75	477	15	44	0
1683	0	0	-146	-506	-360	326	107	-433	58	246	164	504	141	38	0
1684	0	0	-143	-393	-250	268	53	-321	69	182	143	502	32	15	0
1685	0	0	-52	-246	-194	149	71	-220	104	201	194	477	91	64	0
1686	0	0	-20	-58	-38	39	9	-48	23	166	159	362	9	-50	0
1687	0	0	164	147	-17	-155	90	65	97	197	291	550	67	36	0
1688	0	0	171	448	277	-309	-53	362	0	263	205	364	27	29	0
1689	0	0	495	743	248	-619	123	495	116	252	201	430	13	21	0
1690	0	0	551	1076	525	-813	13	800	79	157	176	399	52	3	0
1691	0	0	747	1472	725	-1109	11	1098	56	93	124	372	-1	-54	0
1692	0	0	1022	1922	900	-1472	61	1411	85	159	294	384	62	114	0
1693	0	0	1169	2360	1191	-1764	-11	1775	73	188	159	428	13	40	0
1694	0	0	1434	2799	1365	-2116	34	2082	122	153	147	512	44	34	0
1695	0	0	1670	3173	1503	-2421	83	2338	87	265	149	492	91	60	0
1696	0	0	1863	3488	1625	-2675	119	2556	81	256	174	477	48	73	0
1697	0	0	1898	3647	1749	-2772	74	2698	60	275	238	547	89	122	0
1698	0	0	1816	3614	1798	-2715	9	2706	-27	228	114	465	11	32	0
1699	0	0	1736	3313	1577	-2524	79	2445	42	256	244	417	83	73	1
1700	0	0	1492	2797	1305	-2144	93	2051	65	219	182	500	93	31	0
1701	0	0	1077	1996	919	-1536	79	1457	-29	225	120	434	-9	-17	0
1702	0	0	704	1220	516	-962	94	868	-17	195	108	436	46	34	0
1703	0	0	408	611	203	-509	102	407	-64	219	201	430	60	36	0
1704	0	0	161	190	29	-175	66	109	-11	190	145	452	34	-17	0
1705	71	0	85	-44	-129	-20	107	-86	-83	155	145	442	34	36	0
1706	71	0	-74	-254	-180	164	53	-217	-3	147	124	463	62	15	0
1707	71	0	-128	-405	-277	266	74	-341	-62	250	89	498	5	106	0
1708	71	0	-132	-473	-341	302	104	-407	40	219	95	422	40	56	0
1709	71	0	-219	-471	-252	345	16	-361	-46	176	-7	386	32	-23	0
1710	71	0	-190	-473	-283	331	46	-378	-56	116	-58	407	64	-77	0
1711	71	0	-159	-467	-308	313	74	-387	15	112	-67	401	97	1	0
1712	71	0	-190	-490	-300	340	55	-395	-52	106	-65	355	31	5	0
1713	71	0	-145	-465	-320	305	87	-392	-102	104	-129	333	19	-42	0
1714	71	0	-194	-405	-211	299	8	-308	-137	71	-126	242	-5	42	0
1715	71	0	-107	-312	-205	209	49	-258	-102	42	-236	285	-9	-56	0
1716	71	0	-62	-275	-213	168	75	-244	-81	46	-186	312	-13	11	0
1717	71	0	-89	-248	-159	168	35	-203	-120	54	-60	261	13	9	0
1718	71	0	6	-213	-219	103	112	-216	-64	170	-180	384	-21	11	0
1719	71	0	-27	-184	-157	105	65	-170	-38	137	-87	312	71	-13	0
1720	71	0	-22	-190	-168	106	73	-179	-56	176	1	397	36	29	0
1721	71	0	-31	-168	-137	99	53	-152	-135	194	31	419	60	23	0
1722	71	0	41	-174	-215	66	128	-194	-100	232	62	420	-42	-25	0
1723	71	0	1	-161	-162	80	81	-161	-67	273	149	535	65	87	0
1724	71	0	-9	-164	-155	86	73	-159	-81	194	25	473	-40	-7	0
1725	71	0	39	-166	-205	63	122	-185	-13	258	89	494	21	29	0
1726	71	0	-13	-170	-157	91	72	-163	-31	159	64	426	65	-21	0
1727	71	0	23	-159	-182	68	102	-170	-42	230	3	527	9	-58	0
1728	71	0	-18	-182	-164	100	73	-173	-161	139	-116	485	-15	54	0
1729	71	0	-70	-178	-108	124	19	-143	-238	98	-281	378	-69	7	0
1730	71	0	14	-178	-192	82	103	-185	-164	42	-415	403	32	-91	0
1731	71	0	-101	-168	-67	134	-17	-117	-310	-62	-455	287	-60	-3	0
1732	71	0	-20	-149	-129	84	54	-139	-428	-114	-521	166	-17	-108	0
1733	71	0	-18	-161	-143	89	62	-152	-442	-128	-601	263	31	0	0
1734	71	0	-89	-133	-44	111	-22	-88	-525	-182	-754	213	-54	-91	0
1735	71	0	-44	-137	-93	90	24	-115	-550	-75	-725	269	19	-56	0
1736	71	0	-19	-135	-116	77	48	-125	-455	-141	-620	304	15	9	0
1737	71	0	24	-135	-159	55	91	-147	-502	-17	-636	302	5	-89	0
1738	71	0	-67	-129	-62	98	-2	-95	-473	-91	-517	310	-36	-93	0
1739	71	0	-16	-114	-98	65	41	-106	-370	9	-349	420	-11	-17	0
1740	71	0	45	-110	-155	32	100	-132	-355	95	-242	323	11	-65	0
1741	71	0	64	-116	-180	26	122	-148	-244	83	-106	422	38	-79	0
1742	71	0	-23	-108	-85	65	31	-96	-203	71	25	405	-98	9	0
1743	71	0	39	-98	-137	29	88	-117	-135	157	19	419	-29	-17	0
1744	71	0	37	-110	-147	36	92	-128	-83	215	128	448	29	-67	0
1745	71	0	27	-116	-143	44	85	-129	-77	207	108	453	-15	-50	0
1746	71	0	78	-114	-192	18	135	-153	67	128	120	477	17	-85	0
1747	71	0	49	-112	-161	31	105	-136	95	122	7	463	-19	-3	0
1748	71	0	86	-98	-184	6	135	-141	48	73	-69	442	-31	-67	0
1749	71	0	68	-98	-166	15	117	-132	75	25	-133	415	13	-44	0
1750	71	0	97	-91	-188	-3	142	-139	69	-3	-271	471	-38	15	0
1751	71	0	87	-95	-182	4	134	-138	-3	-5	-355	409	-15	-67	0
1752	71	0	112	-89	-201	-11	156	-145	23	-36	-281	366	-1	11	0
1753	71	0	68	-77	-145	4	106	-111	-13	-75	-405	323	-9	-131	0
1754	71	0	97	-71	-168	-13	132	-119	-38	-79	-291	287	-44	31	0
1755	71	0	58	-64	-122	3	90	-93	-139	-50	-267	252	50	-58	0
1756	71	0	106	-60	-166	-23	136	-113	-65	-40	-232	287	31	-114	0
1757	71	0	37	-60	-97	11	67	-78	-122	5	-42	296	54	-5	0
1758	71	0	47	-67	-114	10	80	-90	-151	44	0	265	-25	-40	0
1759	71	0	122	-52	-174	-35	148	-113	-79	110	157	327	79	42	0
1760	71	0	10	-42	-52	16	31	-47	-104	32	95	234	-15	-71	0
1761	71	0	93	-50	-143	-21	118	-96	-116	153	221	219	36	21	0
1762	71	0	37	-40	-77	1	57	-58	-108	157	203	296	38	-50	0
1763	71	0	99	-29	-128	-35	113	-78	-46	166	168	376	11	-29	0
1764	71	0	95	-17	-112	-39	103	-64	-56	104	215	320	0	-91	0
1765	71	0	37	-25	-62	-6	49	-43	-87	188	166	382	38	-34	0
1766	71	0	64	-3	-67	-30	65	-35	0	205	75	446	19	-69	0
1767	71	0	101	-7	-108	-47	104	-57	-27	240	38	428	83	-15	0
1768	71	0	63	3	-60	-33	61	-28	-9	195	1	500	31	-34	0
1769	71	0	104	27	-77	-65	90	-25	-1	234	-98	580	77	-34	0
1770	71	0	158	29	-129	-93	143	-50	27	234	-112	595	67	-73	0
1771	71	0	119	19	-100	-69	109	-40	3	261	-192	651	102	-83	0
1772	71	0	86	34	-52	-60	69	-9	-7	223	-209	659	17	-73	0
1773	71	0	127	42	-85	-84	106	-21	3	223	-128	613	145	-89	0
1774	71	0	51	48	-3	-49	27	22	-60	292	-155	702	145	-54	0
1775	71	0	129	67	-62	-98	95	2	-7	283	-273	795	71	-147	0
1776	71	0	158	71	-87	-114	122	-8	-17	420	-108	886	172	-5	0
1777	71	0	123	71	-52	-97	87	9	-44	343	-77	805	60	-40	0
1778	71	0	121	79	-42	-100	81	18	-60	333	-31	772	141	-60	0
1779	71	0	168	104	-64	-136	116	20	-77	366	-44	795	133	0	0
1780	71	0	131	116	-15	-123	73	50	-143	366	-58	700	162	-46	0
1781	71	0	211	116	-95	-163	153	10	-120	341	-34	721	162	-97	0
1782	71	0	145	118	-27	-131	86	45	-34	384	-3	799	232	-19	0
1783	71	0	164	120	-44	-142	104	38	-97	248	-151	649	139	-135	0
1784	71	0	185	141	-44	-163	114	48	-58	411	19	752	164	-23	0
1785	71	0	152	155	3	-153	74	79	-81	413	-81	609	116	-124	0
1786	71	0	294	166	-128	-230	211	19	98	419	81	663	186	-1	0
1787	71	0	241	172	-69	-206	155	51	97	351	-19	640	157	-56	0
1788	71	0	232	180	-52	-206	142	64	44	351	31	570	0	-56	0
1789	71	0	371	201	-170	-286	270	15	192	527	283	694	120	42	0
1790	71	0	218	217	-1	-217	109	108	62	325	242	488	29	-1	0
1791	71	0	360	232	-128	-296	244	52	147	422	360	494	29	-83	0
1792	71	0	349	252	-97	-300	223	77	151	531	306	572	87	-25	0
1793	71	0	327	269	-58	-298	192	105	205	364	358	498	-83	-54	0
1794	71	0	364	277	-87	-320	225	95	223	508	504	657	44	-7	0
1795	71	0	354	287	-67	-320	210	110	238	471	438	603	13	5	0
1796	71	0	427	296	-131	-361	279	82	333	521	516	646	112	21	0
1797	71	0	418	323	-95	-370	256	114	304	568	549	636	118	54	0
1798	71	0	428	337	-91	-382	259	123	300	595	541	593	81	1	0
1799	71	0	453	351	-102	-402	277	124	413	624	589	618	172	34	0
1800	71	0	363	362	-1	-362	182	180	362	539	549	572	31	58	0
1801	71	0	517	368	-149	-442	333	109	479	578	607	706	122	85	0
1802	71	0	406	399	-7	-402	206	196	380	585	525	671	124	95	0
1803	71	0	447	409	-38	-428	242	185	368	558	545	657	135	-13	0
1804	71	0	515	426	-89	-470	302	168	541	630	564	818	192	89	0
1805	71	0	433	438	5	-435	214	221	453	531	535	715	151	93	0
1806	71	0	494	450	-44	-472	269	203	483	552	576	764	188	79	0
1807	71	0	419	471	52	-445	183	261	419	510	549	766	64	64	0
1808	71	0	488	477	-11	-482	249	233	510	519	626	717	137	95	0
1809	71	0	434	496	62	-465	186	279	490	539	655	743	174	147	0
1810	71	0	429	508	79	-468	175	293	430	411	547	663	180	21	0
1811	71	0	506	519	13	-512	246	266	471	459	580	760	62	93	0
1812	71	0	400	508	108	-454	146	308	419	419	531	696	149	126	0
1813	71	0	481	531	50	-506	215	290	401	446	492	653	188	38	0
1814	71	0	468	535	67	-501	200	301	461	395	525	700	135	100	0
1815	71	0	443	549	106	-496	168	327	351	409	432	638	112	50	0
1816	71	0	485	543	58	-514	213	300	436	409	399	698	133	75	0
1817	71	0	440	550	110	-495	165	330	322	335	355	626	149	77	0
1818	71	0	463	558	95	-510	184	326	337	322	351	556	155	7	0
1819	71	0	404	570	166	-487	119	368	304	296	345	611	192	58	0
1820	71	0	474	580	106	-527	184	343	259	277	275	570	128	141	0
1821	71	0	398	574	176	-486	111	375	263	265	219	570	166	7	0
1822	71	0	449	578	129	-513	160	353	281	219	157	578	79	-3	0
1823	71	0	430	585	155	-507	137	370	320	273	205	609	126	91	0
1824	71	0	397	591	194	-494	101	392	194	250	244	535	135	32	0
1825	71	0	431	582	151	-506	140	366	182	279	172	570	56	75	0
1826	71	0	318	574	256	-446	31	415	217	209	240	502	159	62	0
1827	71	0	423	578	155	-500	134	366	194	213	308	533	38	29	0
1828	71	0	382	564	182	-473	100	373	304	246	256	574	85	-15	0
1829	71	0	344	547	203	-445	70	375	248	172	265	485	50	34	0
1830	71	0	464	531	67	-497	198	299	397	203	389	502	114	36	0
1831	71	0	361	512	151	-436	105	331	287	252	360	415	95	58	0
1832	71	0	320	490	170	-405	75	330	364	151	380	485	48	34	0
1833	71	0	405	461	56	-433	174	258	393	265	422	496	108	-65	0
1834	71	0	278	450	172	-364	53	311	419	182	467	434	104	38	0
1835	71	0	316	413	97	-364	109	255	450	199	446	459	32	11	0
1836	71	0	342	382	40	-362	151	211	442	182	591	430	151	95	0
1837	71	0	362	353	-9	-357	185	172	463	176	560	461	58	-1	0
1838	71	0	258	320	62	-289	98	191	442	250	688	419	153	73	0
1839	71	0	313	292	-21	-302	167	135	428	254	723	430	64	54	0
1840	71	0	272	267	-5	-269	138	131	444	213	663	393	110	93	0
1841	71	0	327	232	-95	-279	211	68	382	254	626	409	75	44	0
1842	71	0	267	194	-73	-230	170	60	376	246	677	298	120	114	0
1843	71	0	232	168	-64	-200	148	52	331	186	605	252	13	21	0
1844	71	0	227	129	-98	-178	162	15	329	236	599	291	42	128	0
1845	71	0	241	112	-129	-176	185	-8	376	170	614	308	3	114	0
1846	71	0	234	89	-145	-161	189	-28	351	246	636	242	23	128	0
1847	71	0	215	60	-155	-137	185	-47	378	209	622	209	54	65	0
1848	71	0	183	34	-149	-108	166	-57	327	112	552	178	-46	-5	0
1849	71	0	141	23	-118	-82	129	-47	302	89	533	106	13	-17	0
1850	71	0	144	-11	-155	-66	149	-83	259	93	500	147	3	-5	0
1851	71	0	77	-27	-104	-25	90	-65	296	52	481	149	-83	-17	0
1852	71	0	124	-50	-174	-37	149	-112	277	102	419	110	-73	-71	0
1853	71	0	23	-77	-100	27	61	-88	219	17	422	48	-89	-98	0
1854	71	0	105	-71	-176	-17	140	-123	228	62	438	91	-124	-21	0
1855	71	0	31	-95	-126	32	78	-110	162	-11	407	-27	-128	-64	0
1856	71	0	18	-100	-118	41	68	-109	190	27	322	31	-17	-60	0
1857	71	0	42	-120	-162	39	102	-141	195	-32	345	1	-85	-100	0
1858	71	0	24	-137	-161	56	92	-149	230	21	351	0	-64	-17	0
1859	71	0	-24	-157	-133	90	54	-145	147	-77	320	54	-100	-1	0
1860	71	0	13	-161	-174	74	93	-167	211	-122	325	21	-62	-34	0
1861	71	0	14	-172	-186	79	100	-179	190	3	258	67	-52	-3	0
1862	71	0	-25	-184	-159	104	67	-171	143	-97	226	-19	-25	-48	0
1863	71	0	20	-203	-223	91	121	-213	143	0	323	13	-56	62	0
1864	71	0	-46	-201	-155	123	54	-178	166	-83	213	114	0	65	0
1865	71	0	-60	-215	-155	137	47	-185	149	-91	116	52	-56	13	0
1866	71	0	-11	-205	-194	108	91	-199	195	-89	143	93	-17	58	0
1867	71	0	-51	-219	-168	135	58	-193	126	-104	176	97	-73	-3	0
1868	71	0	-76	-215	-139	145	31	-177	147	-71	73	52	-13	-13	0
1869	71	0	-33	-199	-166	116	66	-182	149	-48	81	40	29	-7	0
1870	71	0	-49	-215	-166	132	58	-190	114	-85	89	17	-25	42	0
1871	71	0	-45	-223	-178	134	66	-200	106	-81	87	-34	52	-25	0
1872	71	0	-12	-225	-213	118	100	-219	106	-98	52	-13	7	32	0
1873	71	0	-72	-223	-151	147	39	-187	108	-157	-65	29	-3	-54	0
1874	71	0	-34	-228	-194	131	80	-211	81	-149	5	-52	-34	-32	0
1875	71	0	-72	-225	-153	148	40	-189	93	-56	-25	-27	-7	75	0
1876	71	0	-75	-232	-157	153	41	-194	85	-162	-42	-106	-29	-44	0
1877	71	0	-15	-228	-213	121	99	-220	112	-67	-34	-60	11	69	0
1878	71	0	-79	-230	-151	154	36	-190	13	-44	-100	-170	-3	-42	0
1879	71	0	-64	-228	-164	146	50	-196	27	-100	-21	-139	15	-23	0
1880	71	0	-51	-225	-174	138	61	-199	-23	-116	-104	-129	-64	60	0
1881	71	0	-112	-226	-114	169	1	-170	-60	-81	-155	-209	40	3	0
1882	71	0	-48	-238	-190	143	71	-214	-52	-79	-143	-155	-95	17	0
1883	71	0	-41	-236	-195	138	77	-215	31	-120	-159	-168	-64	-5	0
1884	71	0	-112	-236	-124	174	6	-180	-54	-87	-131	-211	-19	34	0
1885	71	0	-40	-232	-192	136	76	-212	-21	-161	-133	-242	-15	25	0
1886	71	0	-47	-213	-166	130	59	-189	-23	-32	-135	-192	-34	73	0
1887	71	0	-80	-221	-141	150	30	-181	-21	-131	-145	-314	-3	-1	0
1888	71	0	-68	-219	-151	143	41	-185	-19	-56	-120	-269	31	13	0
1889	71	0	-128	-219	-91	173	-18	-155	-124	-52	-124	-395	25	-34	0
1890	71	0	-39	-211	-172	125	66	-191	-5	-65	-75	-271	17	-15	0
1891	71	0	-159	-219	-60	189	-49	-139	-46	-151	-108	-366	-50	13	0
1892	71	0	-57	-223	-166	140	54	-194	-11	-1	-133	-240	-9	-13	0
1893	71	0	-131	-226	-95	178	-18	-160	-32	-73	-128	-292	-11	-58	0
1894	71	0	-144	-221	-77	182	-33	-149	-145	-29	-153	-300	-129	-60	0
1895	71	0	-120	-217	-97	168	-11	-157	-17	-42	-21	-250	9	77	0
1896	71	0	-179	-213	-34	196	-72	-123	-147	-131	-93	-312	-50	-52	0
1897	71	0	-4	-217	-213	110	104	-215	-11	11	-93	-205	13	31	0
1898	71	0	-194	-217	-23	205	-85	-120	-120	-69	-52	-256	-67	5	0
1899	71	0	-91	-205	-114	148	11	-159	-112	-38	-128	-238	-38	-65	0
1900	71	0	-80	-209	-129	144	24	-169	-114	-46	-102	-209	58	25	0
1901	71	0	-132	-201	-69	166	-31	-135	-143	-131	-225	-261	-31	-106	0
1902	71	0	-128	-203	-75	165	-26	-139	-184	-62	-166	-217	-50	83	0
1903	71	0	-104	-195	-91	149	-6	-143	-170	-48	-172	-188	-13	46	0
1904	71	0	-72	-194	-122	133	25	-158	-230	-17	-304	-207	9	23	0
1905	71	0	-99	-199	-100	149	0	-149	-271	-62	-252	-252	-44	11	0
1906	71	0	-66	-201	-135	133	34	-168	-219	-64	-327	-184	42	23	0
1907	71	0	-83	-199	-116	141	16	-157	-234	-31	-343	-180	98	-5	0
1908	71	0	-64	-188	-124	126	30	-156	-292	-100	-360	-197	1	-11	0
1909	71	0	-93	-186	-93	139	0	-139	-285	-85	-422	-174	42	-36	0
1910	71	0	-86	-194	-108	140	11	-151	-318	-124	-469	-168	-29	-62	0
1911	71	0	-33	-203	-170	118	68	-186	-221	-186	-457	-81	-34	1	0
1912	71	0	-145	-197	-52	171	-46	-124	-323	-205	-587	-242	9	-17	0
1913	71	0	-18	-192	-174	105	78	-183	-287	-176	-549	-242	42	-100	0
1914	71	0	-97	-197	-100	147	1	-148	-302	-190	-494	-211	11	27	0
1915	71	0	-60	-199	-139	129	39	-169	-364	-242	-572	-337	-52	-29	0
1916	71	0	8	-197	-205	94	106	-201	-256	-246	-585	-226	52	-5	0
1917	71	0	-56	-197	-141	126	42	-169	-320	-234	-624	-234	-1	-75	0
1918	71	0	-29	-207	-178	118	74	-192	-364	-360	-667	-356	-58	-60	0
1919	71	0	-27	-207	-180	117	76	-193	-362	-240	-644	-331	-44	-9	0
1920	71	0	-74	-207	-133	140	29	-170	-356	-358	-682	-420	-77	-58	0
1921	71	0	-81	-207	-126	144	22	-166	-349	-306	-746	-389	-3	-87	0
1922	71	0	-60	-201	-141	130	40	-171	-376	-289	-766	-428	-87	-71	0
1923	71	0	-66	-194	-128	130	31	-161	-318	-267	-698	-452	15	-58	0
1924	71	0	-21	-197	-176	109	77	-186	-325	-302	-651	-428	-71	-36	0
1925	71	0	-72	-207	-135	139	31	-171	-347	-285	-628	-382	-23	-54	0
1926	71	0	-42	-201	-159	121	58	-180	-312	-285	-593	-465	-46	1	0
1927	71	0	-83	-205	-122	144	19	-163	-294	-287	-649	-413	-102	-29	0
1928	71	0	39	-197	-236	79	137	-216	-287	-180	-537	-411	-5	-32	0
1929	71	0	-101	-209	-108	155	3	-158	-378	-139	-599	-475	-36	-7	0
1930	71	0	-66	-207	-141	136	37	-174	-312	-281	-574	-428	-73	-52	0
1931	71	0	-70	-219	-149	144	39	-184	-304	-182	-485	-358	-77	-15	0
1932	71	0	-153	-211	-58	182	-47	-134	-417	-244	-601	-475	-126	-118	0
1933	71	0	-2	-217	-215	109	106	-216	-236	-190	-502	-397	-46	-139	0
1934	71	0	-55	-223	-168	139	56	-195	-201	-219	-397	-430	15	38	0
1935	71	0	-31	-226	-195	128	82	-210	-312	-149	-430	-386	-102	-62	0
1936	71	0	-95	-238	-143	166	24	-190	-178	-232	-356	-434	0	1	0
1937	71	0	-112	-238	-126	175	7	-182	-174	-116	-320	-374	-5	-62	0
1938	71	0	-56	-232	-176	144	60	-204	-217	-95	-283	-310	36	-42	0
1939	71	0	-120	-236	-116	178	-2	-176	-219	-93	-320	-275	-21	-9	0
1940	71	0	-37	-234	-197	135	80	-215	-223	-108	-258	-343	19	-11	0
1941	71	0	-159	-244	-85	201	-37	-164	-180	-139	-310	-302	-21	-25	0
1942	71	0	-14	-244	-230	129	108	-237	-147	-75	-250	-277	36	-9	0
1943	71	0	-138	-236	-98	187	-20	-167	-199	-195	-254	-296	-29	-36	0
1944	71	0	-19	-234	-215	126	98	-224	-110	-184	-178	-291	-11	29	0
1945	71	0	-58	-250	-192	154	67	-221	-131	-135	-279	-234	42	-27	0
1946	71	0	-66	-256	-190	161	62	-223	-192	-100	-269	-265	-36	-15	0
1947	71	0	-118	-244	-126	181	4	-185	-197	-170	-304	-269	60	-23	0
1948	71	0	-109	-246	-137	177	14	-191	-188	-106	-314	-236	-32	1	0
1949	71	0	-167	-254	-87	210	-40	-170	-176	-240	-304	-289	5	-38	0
1950	71	0	-103	-256	-153	179	25	-204	-112	-143	-318	-207	42	19	0
1951	71	0	-117	-252	-135	184	9	-193	-168	-211	-389	-159	-32	1	0
1952	71	0	-101	-263	-162	182	30	-212	-65	-201	-339	-151	83	56	0
1953	71	0	-105	-269	-164	187	29	-216	-178	-211	-343	-256	40	-25	0
1954	71	0	-49	-250	-201	149	76	-225	-87	-162	-292	-104	67	-40	0
1955	71	0	-136	-254	-118	195	-9	-186	-166	-120	-356	-209	114	7	0
1956	71	0	-78	-252	-174	165	48	-213	-143	-162	-248	-116	40	116	0
1957	71	0	-64	-256	-192	160	64	-224	-81	-112	-234	-139	128	85	0
1958	71	0	-110	-300	-190	205	40	-245	-73	-69	-215	-106	106	65	0
1959	71	0	-79	-362	-283	220	102	-322	-52	-89	-164	-128	-56	-36	0
1960	71	0	-120	-273	-153	196	16	-213	-114	-135	-176	-133	-3	15	0
1961	71	0	-118	-234	-116	176	-1	-175	-186	-164	-192	-120	95	-42	0
1962	71	0	-54	-308	-254	181	100	-281	-120	-1	-145	-67	188	17	0
1963	71	0	-105	-310	-205	207	50	-257	-42	0	-32	27	126	124	0
1964	71	0	-6	-314	-308	160	151	-311	120	225	-56	184	143	54	0
1965	71	0	14	-294	-308	140	161	-301	85	533	98	333	139	89	0
1966	71	0	-60	-283	-223	171	81	-253	71	667	242	292	36	91	0
1967	71	0	-101	-281	-180	191	39	-230	-1	723	250	182	97	9	0
1968	71	0	5	-318	-323	156	164	-320	50	420	252	79	85	11	0
1969	71	0	-56	-327	-271	191	107	-299	250	48	221	-1	32	60	0
1970	71	0	-120	-325	-205	222	42	-265	194	-294	62	-64	-42	11	0
1971	71	0	-11	-325	-314	168	151	-319	104	-234	128	-13	-21	-25	0
1972	71	0	-248	-323	-75	285	-86	-199	-85	-102	40	-29	-25	-62	0
1973	71	0	-126	-323	-197	224	35	-260	-203	205	50	-9	-25	-1	0
1974	71	0	-130	-327	-197	228	33	-262	-79	294	118	141	23	73	0
1975	71	0	-70	-331	-261	200	95	-296	-21	298	-44	230	0	13	0
1976	71	0	19	-337	-356	159	187	-346	13	258	29	221	1	23	0
1977	71	0	8	-347	-355	169	181	-351	-112	246	-48	199	-48	-40	0
1978	71	0	0	-351	-351	175	175	-351	-58	304	-85	252	-77	-64	0
1979	71	0	-37	-345	-308	191	135	-326	-124	256	-131	203	-122	-95	0
1980	71	0	-45	-345	-300	195	127	-322	-162	370	-207	190	-97	-64	0
1981	71	0	-83	-335	-252	209	84	-293	-225	479	-259	269	-77	-48	0
1982	71	0	-170	-364	-194	267	12	-279	-296	448	-240	308	-9	-50	0
1983	71	0	-83	-356	-273	219	95	-314	-238	485	-184	471	-5	-83	0
1984	71	0	-55	-351	-296	203	120	-323	-271	362	-77	432	23	-60	0
1985	71	0	-51	-355	-304	203	126	-329	-184	323	-81	508	46	-50	0
1986	71	0	-51	-353	-302	202	125	-327	-223	178	-129	415	15	-17	0
1987	71	0	-3	-356	-353	179	175	-354	-219	166	-238	380	23	19	0
1988	71	0	20	-331	-351	155	185	-341	-240	64	-362	248	-11	52	0
1989	71	0	35	-325	-360	145	197	-342	-366	-25	-543	141	-27	32	0
1990	71	0	23	-291	-314	134	168	-302	-323	-32	-663	75	34	3	0
1991	71	0	48	-275	-323	113	185	-299	-388	-102	-694	-110	0	-5	0
1992	71	0	75	-291	-366	108	220	-328	-252	-114	-653	-161	7	93	0
1993	71	0	38	-289	-327	125	182	-308	-254	-188	-682	-271	-27	-21	0
1994	71	0	105	-298	-403	96	254	-350	-87	-269	-562	-333	-15	50	0
1995	71	0	33	-314	-347	140	190	-330	-44	-285	-517	-401	-3	-62	0
1996	71	0	68	-314	-382	123	225	-348	29	-318	-539	-502	-44	1	0
1997	71	0	132	-316	-448	92	290	-382	141	-302	-267	-618	-27	122	0
1998	71	0	47	-325	-372	139	209	-348	89	-380	-310	-597	-87	13	0
1999	71	0	66	-339	-405	136	235	-372	141	-428	-312	-593	34	44	0
[truncated: 31,181 more rows]
