# Supplementary material for: A Robust and Real-Time Capable Envelope-Based Algorithm for Heart Sound Classification: Validation under Different Physiological Conditions
Source: Sensors (Basel). 2020 Feb 11;20(4):972. doi: 10.3390/s20040972 (PMC7070375; doi:10.3390/s20040972)
Supplement: Supplementary file 1 [file sensors-20-00972-s001.zip › Messungen/jw/jw10_unfiltered.csv]

Dataset No.	Pulse (bpm)	Pacer Bit	leadI (�V)	leadII (�V)	leadIII (�V)	lead_avR (�V)	lead_avL (�V)	lead_avF (�V)	V1 (�V)	V2 (�V)	V3 (�V)	V4 (�V)	V5 (�V)	V6 (�V)	R-Wave
1	0	0	-17278	6147	23425	5565	-20351	14786	294	-1891	-203	-907	-1747	161	0
2	0	0	-19810	6145	25955	6832	-22882	16050	-1798	-283	-349	-1371	-2537	-4122	0
3	0	0	-32869	-1736	31133	17302	-32001	14698	-1519	-124	-221	-1068	-2139	-3332	0
4	0	0	-33529	-1746	31783	17637	-32656	15018	-1377	44	-226	-795	-1804	-2795	0
5	0	0	-33538	-1755	31783	17646	-32660	15014	-1164	190	-129	-595	-1474	-2023	0
6	0	0	-33532	-1749	31783	17640	-32657	15017	-1004	351	-87	-426	-1121	-1361	0
7	0	0	-33548	-1765	31783	17656	-32665	15009	-892	609	-122	-143	-725	-766	0
8	0	0	-33560	-1777	31783	17668	-32671	15003	-698	754	-32	-9	-351	-23	0
9	0	0	-33561	-1778	31783	17669	-32672	15002	-496	905	-50	306	0	727	0
10	0	0	-33554	-1771	31783	17662	-32668	15006	-351	1010	-23	420	263	1437	1
11	0	0	-33563	-1780	31783	17671	-32673	15001	-108	1179	112	688	657	2116	0
12	0	0	-33569	-1786	31783	17677	-32676	14998	62	1086	151	869	966	2832	0
13	0	0	-33560	-1777	31783	17668	-32671	15003	205	1352	236	1051	1280	3616	0
14	0	0	-33552	-1769	31783	17660	-32667	15007	388	1429	267	1264	1639	4213	0
15	0	0	-33544	-1761	31783	17652	-32663	15011	477	1542	263	1435	1920	4778	0
16	0	0	-33534	-1751	31783	17642	-32658	15016	646	1662	347	1649	2207	5383	0
17	0	0	-33532	-1749	31783	17640	-32657	15017	690	1722	308	1759	2432	5907	0
18	0	0	-33525	-1742	31783	17633	-32654	15020	933	1775	393	1918	2644	6452	0
19	0	0	-33523	-1740	31783	17631	-32653	15021	962	1811	459	2064	2838	6869	0
20	0	0	-33507	-1724	31783	17615	-32645	15029	1191	1959	527	2223	3057	7404	0
21	0	0	-33496	-1713	31783	17604	-32639	15035	1272	1972	549	2329	3201	7777	0
22	0	0	-33497	-1714	31783	17605	-32640	15034	1462	1951	638	2339	3325	8095	0
23	0	0	-33496	-1713	31783	17604	-32639	15035	1656	2038	711	2516	3439	8516	0
24	0	0	-33492	-1709	31783	17600	-32637	15037	1763	2044	723	2525	3542	8759	0
25	0	0	-33501	-1718	31783	17609	-32642	15032	1959	2077	818	2653	3554	9040	0
26	0	0	-33501	-1718	31783	17609	-32642	15032	2073	2071	938	2620	3732	9164	0
27	0	0	-33496	-1713	31783	17604	-32639	15035	2126	2118	871	2655	3672	9182	0
28	0	0	-33492	-1709	31783	17600	-32637	15037	2281	2170	1001	2657	3672	9290	0
29	0	0	-33486	-1703	31783	17594	-32634	15040	2349	2209	989	2733	3670	9249	0
30	0	0	-33468	-1685	31783	17576	-32625	15049	2432	2126	1098	2653	3556	9199	0
31	0	0	-33470	-1687	31783	17578	-32626	15048	2572	2166	1092	2745	3501	9090	0
32	0	0	-33451	-1668	31783	17559	-32617	15057	2617	2198	1183	2696	3486	8859	0
33	0	0	-33459	-1676	31783	17567	-32621	15053	2624	2071	1175	2560	3255	8652	0
34	0	0	-33455	-1672	31783	17563	-32619	15055	2694	2023	1111	2576	3131	8359	0
35	0	0	-33451	-1668	31783	17559	-32617	15057	2706	2037	1239	2457	3047	8116	0
36	0	0	-33412	-1629	31783	17520	-32597	15077	2690	1926	1165	2378	2803	7697	0
37	0	0	-33414	-1631	31783	17522	-32598	15076	2758	1949	1164	2374	2737	7352	0
38	0	0	-33406	-1623	31783	17514	-32594	15080	2681	1943	1132	2265	2527	6970	0
39	0	0	-33410	-1627	31783	17518	-32596	15078	2624	1883	1202	2180	2397	6663	0
40	0	0	-33422	-1639	31783	17530	-32602	15072	2679	1837	1261	2180	2360	6190	0
41	0	0	-33441	-1658	31783	17549	-32612	15062	2650	1792	1214	2064	2083	5812	0
42	0	0	-33447	-1664	31783	17555	-32615	15059	2582	1827	1181	2071	1922	5426	0
43	0	0	-33470	-1687	31783	17578	-32626	15048	2483	1763	1233	1936	1808	5047	0
44	0	0	-33474	-1691	31783	17582	-32628	15046	2469	1672	1309	1854	1652	4613	0
45	0	0	-33492	-1709	31783	17600	-32637	15037	2378	1697	1241	1804	1522	4374	0
46	0	0	-33499	-1716	31783	17607	-32641	15033	2331	1713	1179	1782	1377	3876	0
47	0	0	-33507	-1724	31783	17615	-32645	15029	2223	1796	1200	1813	1420	3707	0
48	0	0	-33513	-1730	31783	17621	-32648	15026	2087	1804	1173	1672	1264	3497	0
49	0	0	-33513	-1730	31783	17621	-32648	15026	2108	1848	1245	1654	1228	3459	0
50	0	0	-33534	-1751	31783	17642	-32658	15016	1984	1802	1198	1637	1187	3369	0
51	0	0	-33546	-1763	31783	17654	-32664	15010	1986	1815	1229	1681	1134	3309	0
52	0	0	-33573	-1790	31783	17681	-32678	14996	1965	1806	1295	1641	1212	3288	0
53	0	0	-33606	-1823	31783	17714	-32694	14980	1827	1720	1284	1575	1113	3247	0
54	0	0	-33647	-1864	31783	17755	-32715	14959	1782	1782	1278	1680	1284	3239	0
55	0	0	-33662	-1879	31783	17770	-32722	14952	1705	1683	1229	1614	1286	3210	0
56	0	0	-33684	-1901	31783	17792	-32733	14941	1726	1833	1233	1660	1460	3305	0
57	0	0	-33699	-1916	31783	17807	-32741	14933	1713	1858	1253	1716	1575	3385	0
58	0	0	-33691	-1908	31783	17799	-32737	14937	1559	1796	1059	1567	1617	3453	0
59	0	0	-33693	-1910	31783	17801	-32738	14936	1588	1761	1134	1662	1689	3676	0
60	0	0	-33684	-1901	31783	17792	-32733	14941	1445	1614	983	1610	1703	3854	0
61	0	0	-33690	-1907	31783	17798	-32736	14938	1410	1635	927	1650	1751	3912	0
62	0	0	-33693	-1910	31783	17801	-32738	14936	1222	1431	873	1489	1713	4017	0
63	0	0	-33697	-1914	31783	17805	-32740	14934	1224	1435	785	1542	1813	4093	0
64	0	0	-33684	-1901	31783	17792	-32733	14941	1057	1358	682	1389	1864	4227	0
65	0	0	-33686	-1903	31783	17794	-32734	14940	871	1255	543	1305	1854	4159	0
66	0	0	-33686	-1903	31783	17794	-32734	14940	824	1218	467	1272	1907	4266	0
67	0	0	-33691	-1908	31783	17799	-32737	14937	595	1154	302	1140	1811	4250	0
68	0	0	-33697	-1914	31783	17805	-32740	14934	393	929	194	995	1668	4134	0
69	0	0	-33690	-1907	31783	17798	-32736	14938	242	991	83	975	1707	4044	0
70	0	0	-33686	-1903	31783	17794	-32734	14940	-46	822	-129	797	1519	3860	0
71	0	0	-33668	-1885	31783	17776	-32725	14949	-93	756	-236	739	1456	3654	0
72	0	0	-33470	-1887	31583	17678	-32526	14848	-269	562	-347	640	1375	3556	0
73	0	0	-31449	-1874	29575	16661	-30512	13850	-630	401	-644	314	1138	3152	0
74	0	0	-29416	-1874	27542	15645	-28479	12834	-764	310	-698	238	1001	2863	0
75	0	0	-27637	-1870	25767	14753	-26702	11948	-1096	159	-888	3	766	2574	0
76	0	0	-26001	-1856	24145	13928	-25073	11144	-1323	-32	-1119	-199	541	2201	0
77	0	0	-24408	-1860	22548	13134	-23478	10344	-1592	-9	-1249	-333	358	1709	0
78	0	0	-22941	-1858	21083	12399	-22012	9612	-1932	-77	-1425	-508	89	1288	0
79	0	0	-21553	-1862	19691	11707	-20622	8914	-2279	-254	-1590	-810	-164	787	0
80	0	0	-20055	-1858	18197	10956	-19126	8169	-2430	-444	-1701	-993	-399	283	0
81	0	0	-18737	-1852	16885	10294	-17811	7516	-2700	-601	-1872	-1237	-653	-279	0
82	0	0	-17276	-1844	15432	9560	-16354	6794	-2933	-770	-1926	-1412	-966	-727	0
83	0	0	-15889	-1846	14043	8867	-14966	6098	-3230	-950	-2013	-1722	-1311	-1288	0
84	0	0	-14269	-1850	12419	8059	-13344	5284	-3391	-931	-2128	-1907	-1429	-1825	0
85	0	0	-12902	-1856	11046	7379	-11974	4595	-3709	-1129	-2285	-2225	-1738	-2504	0
86	0	0	-11444	-1841	9603	6642	-10523	3881	-4075	-1196	-2415	-2341	-2110	-3142	0
87	0	0	-10267	-1846	8421	6056	-9344	3287	-4388	-1280	-2541	-2568	-2291	-3827	0
88	0	0	-8991	-1848	7143	5419	-8067	2647	-4623	-1354	-2576	-2875	-2535	-4363	0
89	0	0	-7909	-1868	6041	4888	-6975	2086	-4915	-1555	-2704	-3104	-2956	-5026	0
90	0	0	-6787	-1877	4910	4332	-5848	1516	-5152	-1619	-2743	-3412	-3183	-5686	0
91	0	0	-5605	-1912	3693	3758	-4649	890	-5364	-1744	-2785	-3536	-3455	-6221	0
92	0	0	-4484	-1947	2537	3215	-3510	295	-5563	-1912	-2814	-3687	-3790	-6830	0
93	0	0	-3049	-2000	1049	2524	-2049	-475	-5699	-2033	-2816	-3940	-4060	-7366	0
94	0	0	-1693	-2040	-347	1866	-673	-1193	-6006	-2104	-2923	-4114	-4225	-7798	0
95	0	0	103	-2069	-2172	983	1137	-2120	-6169	-2213	-2939	-4279	-4506	-8322	0
96	0	0	1958	-2071	-4029	56	2993	-3050	-6297	-2217	-2985	-4382	-4718	-8743	0
97	0	0	3839	-2048	-5887	-895	4863	-3967	-6500	-2351	-3001	-4632	-4912	-9150	0
98	0	0	5975	-1969	-7944	-2003	6959	-4956	-6597	-2380	-3055	-4710	-5166	-9515	0
99	0	0	8036	-1850	-9886	-3093	8961	-5868	-6722	-2419	-3148	-4923	-5327	-9779	0
100	0	0	10270	-1699	-11969	-4285	11119	-6834	-6830	-2597	-3069	-5071	-5499	-10058	0
101	0	0	12554	-1493	-14047	-5530	13300	-7770	-6890	-2638	-3115	-5189	-5616	-10283	0
102	0	0	14727	-1231	-15958	-6748	15342	-8594	-7001	-2743	-3131	-5292	-5818	-10454	0
103	0	0	16946	-977	-17923	-7984	17434	-9450	-7007	-2799	-3218	-5342	-5866	-10602	0
104	0	0	18981	-675	-19656	-9153	19318	-10165	-7110	-2911	-3202	-5445	-5926	-10786	0
105	0	0	21088	-292	-21380	-10398	21234	-10836	-7135	-2977	-3270	-5517	-5957	-10974	0
106	0	0	23143	120	-23023	-11631	23083	-11451	-7197	-3024	-3263	-5546	-6002	-10928	0
107	0	0	25246	471	-24775	-12858	25010	-12152	-7269	-3026	-3381	-5593	-6068	-11009	0
108	0	0	27339	826	-26513	-14082	26926	-12843	-7104	-3080	-3360	-5494	-6015	-10902	0
109	0	0	29155	1117	-28038	-15136	28596	-13460	-7311	-3104	-3484	-5577	-6081	-10939	0
110	0	0	31048	1334	-29714	-16191	30381	-14190	-7187	-3166	-3460	-5542	-5934	-10862	0
111	0	0	32878	1429	-31449	-17153	32163	-15010	-7156	-3228	-3449	-5548	-5915	-10720	0
112	0	0	33122	1338	-31784	-17230	32453	-15223	-7112	-3311	-3457	-5567	-5820	-10629	0
113	0	0	32763	979	-31784	-16871	32273	-15402	-7079	-3329	-3577	-5529	-5806	-10431	1
114	0	0	32263	479	-31784	-16371	32023	-15652	-7044	-3396	-3691	-5515	-5697	-10274	0
115	0	0	31610	-174	-31784	-15718	31697	-15979	-7022	-3317	-3602	-5441	-5672	-9868	0
116	0	0	30976	-808	-31784	-15084	31380	-16296	-7020	-3410	-3682	-5472	-5626	-9732	0
117	0	0	30452	-1332	-31784	-14560	31118	-16558	-6914	-3352	-3658	-5453	-5464	-9529	0
118	0	0	30188	-1596	-31784	-14296	30986	-16690	-6910	-3389	-3738	-5428	-5385	-9286	0
119	0	0	29969	-1815	-31784	-14077	30876	-16799	-6941	-3369	-3814	-5451	-5344	-8949	0
120	0	0	29798	-1986	-31784	-13906	30791	-16885	-6873	-3412	-3841	-5437	-5212	-8788	0
121	0	0	29654	-2130	-31784	-13762	30719	-16957	-6819	-3402	-3812	-5313	-5214	-8413	0
122	0	0	29596	-2188	-31784	-13704	30690	-16986	-6780	-3408	-3876	-5350	-5113	-8144	0
123	0	0	29586	-2198	-31784	-13694	30685	-16991	-6654	-3396	-3802	-5286	-5001	-7835	0
124	0	0	29602	-2182	-31784	-13710	30693	-16983	-6607	-3443	-3746	-5272	-4908	-7630	0
125	0	0	29604	-2180	-31784	-13712	30694	-16982	-6563	-3278	-3744	-5195	-4813	-7288	0
126	0	0	29629	-2155	-31784	-13737	30706	-16969	-6394	-3226	-3755	-5055	-4630	-7119	0
127	0	0	29687	-2097	-31784	-13795	30735	-16940	-6427	-3201	-3740	-5014	-4605	-6881	0
128	0	0	29784	-2000	-31784	-13892	30784	-16892	-6295	-3107	-3773	-4933	-4394	-6632	0
129	0	0	29876	-1908	-31784	-13984	30830	-16846	-6233	-3010	-3746	-4782	-4252	-6260	0
130	0	0	29922	-1862	-31784	-14030	30853	-16823	-6060	-2935	-3606	-4758	-4058	-5928	0
131	0	0	29994	-1790	-31784	-14102	30889	-16787	-5913	-2886	-3497	-4593	-3848	-5577	0
132	0	0	30038	-1746	-31784	-14146	30911	-16765	-5763	-2793	-3396	-4514	-3713	-5148	0
133	0	0	30060	-1724	-31784	-14168	30922	-16754	-5602	-2719	-3315	-4407	-3517	-4743	0
134	0	0	30081	-1703	-31784	-14189	30932	-16743	-5435	-2646	-3387	-4198	-3400	-4432	0
135	0	0	30093	-1691	-31784	-14201	30938	-16737	-5325	-2490	-3177	-4091	-3220	-3998	0
136	0	0	30103	-1681	-31784	-14211	30943	-16732	-5208	-2359	-3191	-3975	-2983	-3794	0
137	0	0	30099	-1685	-31784	-14207	30941	-16734	-5012	-2153	-3012	-3835	-2785	-3492	0
138	0	0	30101	-1683	-31784	-14209	30942	-16733	-4956	-2062	-2960	-3732	-2586	-3210	0
139	0	0	30118	-1666	-31784	-14226	30951	-16725	-4824	-1934	-2946	-3691	-2504	-2886	0
140	0	0	30112	-1672	-31784	-14220	30948	-16728	-4582	-1810	-2712	-3513	-2322	-2456	0
141	0	0	30120	-1664	-31784	-14228	30952	-16724	-4483	-1810	-2710	-3443	-2242	-2190	0
142	0	0	30132	-1652	-31784	-14240	30958	-16718	-4075	-1734	-2520	-3181	-2019	-1579	0
143	0	0	30130	-1654	-31784	-14238	30957	-16719	-3909	-1687	-2584	-3034	-1825	-1189	0
144	0	0	30145	-1639	-31784	-14253	30964	-16711	-3701	-1565	-2425	-2908	-1522	-673	0
145	0	0	30141	-1643	-31784	-14249	30962	-16713	-3488	-1425	-2310	-2721	-1226	-114	0
146	0	0	30155	-1629	-31784	-14263	30969	-16706	-3179	-1272	-2186	-2440	-849	521	0
147	0	0	30163	-1621	-31784	-14271	30973	-16702	-2958	-1204	-2106	-2236	-628	1099	0
148	0	0	30184	-1600	-31784	-14292	30984	-16692	-2684	-960	-2015	-1899	-240	1736	0
149	0	0	30186	-1598	-31784	-14294	30985	-16691	-2308	-820	-1868	-1627	174	2343	0
150	0	0	30194	-1590	-31784	-14302	30989	-16687	-2104	-744	-1806	-1346	438	2942	0
151	0	0	30200	-1584	-31784	-14308	30992	-16684	-1837	-549	-1681	-1022	900	3466	0
152	0	0	30219	-1565	-31784	-14327	31001	-16674	-1588	-450	-1559	-859	1288	4147	0
153	0	0	30246	-1538	-31784	-14354	31015	-16661	-1340	-374	-1470	-576	1652	4690	0
154	0	0	30246	-1538	-31784	-14354	31015	-16661	-954	-211	-1278	-236	1943	5272	0
155	0	0	30256	-1528	-31784	-14364	31020	-16656	-785	-93	-1272	-71	2351	5738	0
156	0	0	30252	-1532	-31784	-14360	31018	-16658	-618	102	-1183	151	2589	6176	0
157	0	0	30250	-1534	-31784	-14358	31017	-16659	-395	302	-1039	417	2855	6502	0
158	0	0	30271	-1513	-31784	-14379	31027	-16648	-380	341	-940	481	2983	6791	0
159	0	0	30262	-1522	-31784	-14370	31023	-16653	-186	463	-880	593	3171	6935	0
160	0	0	30273	-1511	-31784	-14381	31028	-16647	-95	490	-851	785	3286	7108	0
161	0	0	30275	-1509	-31784	-14383	31029	-16646	5	607	-777	849	3400	7181	0
162	0	0	30289	-1495	-31784	-14397	31036	-16639	38	667	-558	995	3468	7337	0
163	0	0	30302	-1482	-31784	-14410	31043	-16633	79	684	-644	1065	3416	7216	0
164	0	0	30310	-1474	-31784	-14418	31047	-16629	304	814	-448	1301	3534	7218	0
165	0	0	30326	-1458	-31784	-14434	31055	-16621	203	849	-465	1305	3433	7117	0
166	0	0	30337	-1447	-31784	-14445	31060	-16615	240	937	-322	1400	3451	6956	0
167	0	0	30337	-1447	-31784	-14445	31060	-16615	118	1090	-275	1369	3327	6638	0
168	0	0	30359	-1425	-31784	-14467	31071	-16604	137	1162	-232	1354	3230	6427	0
169	0	0	30370	-1414	-31784	-14478	31077	-16599	124	1233	-211	1340	3173	6196	0
170	0	0	30376	-1408	-31784	-14484	31080	-16596	89	1214	-153	1200	2970	5891	0
171	0	0	30364	-1420	-31784	-14472	31074	-16602	54	1208	-89	1183	2847	5575	0
172	0	0	30368	-1416	-31784	-14476	31076	-16600	-5	1198	-110	1156	2566	5238	0
173	0	0	30390	-1394	-31784	-14498	31087	-16589	-32	1092	-21	1057	2302	4754	0
174	0	0	30403	-1381	-31784	-14511	31093	-16582	-159	1072	-133	905	2097	4388	0
175	0	0	30421	-1363	-31784	-14529	31102	-16573	-137	1113	-40	904	1852	4095	0
176	0	0	30423	-1361	-31784	-14531	31103	-16572	-271	1020	-131	733	1625	3579	0
177	0	0	30430	-1354	-31784	-14538	31107	-16569	-256	1092	-139	764	1387	3179	0
178	0	0	30448	-1336	-31784	-14556	31116	-16560	-277	929	-190	583	1131	2679	0
179	0	0	30479	-1305	-31784	-14587	31131	-16544	-246	900	-207	514	937	2176	0
180	0	0	30469	-1315	-31784	-14577	31126	-16549	-209	898	-176	564	777	1831	0
181	0	0	30483	-1301	-31784	-14591	31133	-16542	-40	725	-230	432	597	1513	0
182	0	0	30496	-1288	-31784	-14604	31140	-16536	116	744	-215	531	467	1214	0
183	0	0	30522	-1262	-31784	-14630	31153	-16523	188	626	-236	477	232	845	0
184	0	0	30522	-1262	-31784	-14630	31153	-16523	314	490	-219	378	209	455	0
185	0	0	30525	-1259	-31784	-14633	31154	-16521	347	428	-271	420	108	166	0
186	0	0	30549	-1235	-31784	-14657	31166	-16509	510	351	-248	430	-13	-129	0
187	0	0	30543	-1241	-31784	-14651	31163	-16512	512	374	-161	388	-52	-397	0
188	0	0	30543	-1241	-31784	-14651	31163	-16512	452	265	-261	263	-190	-667	0
189	0	0	30549	-1235	-31784	-14657	31166	-16509	488	194	-291	347	-306	-898	0
190	0	0	30543	-1241	-31784	-14651	31163	-16512	422	124	-228	296	-358	-1084	0
191	0	0	30543	-1241	-31784	-14651	31163	-16512	477	65	-143	199	-380	-1231	0
192	0	0	30543	-1241	-31784	-14651	31163	-16512	432	-40	-180	240	-401	-1371	0
193	0	0	30545	-1239	-31784	-14653	31164	-16511	436	-135	-170	155	-535	-1468	0
194	0	0	30533	-1251	-31784	-14641	31158	-16517	420	-203	-116	83	-614	-1548	0
195	0	0	30512	-1272	-31784	-14620	31148	-16528	304	-164	-29	52	-735	-1542	0
196	0	0	30512	-1272	-31784	-14620	31148	-16528	250	-213	-83	-71	-810	-1670	0
197	0	0	30512	-1272	-31784	-14620	31148	-16528	267	-168	-137	-194	-929	-1614	0
198	0	0	30494	-1290	-31784	-14602	31139	-16537	100	-289	-143	-329	-981	-1635	0
199	0	0	30491	-1293	-31784	-14599	31137	-16538	75	-376	-120	-527	-1193	-1641	0
200	0	0	30491	-1293	-31784	-14599	31137	-16538	29	-477	-215	-692	-1282	-1489	0
201	0	0	30481	-1303	-31784	-14589	31132	-16543	69	-634	-225	-739	-1468	-1484	0
202	0	0	30481	-1303	-31784	-14589	31132	-16543	149	-785	-207	-971	-1536	-1348	0
203	0	0	30498	-1286	-31784	-14606	31141	-16535	155	-964	-246	-1103	-1678	-1261	0
204	0	0	30502	-1282	-31784	-14610	31143	-16533	182	-952	-341	-1150	-1751	-1183	0
205	0	0	30500	-1284	-31784	-14608	31142	-16534	174	-1140	-506	-1179	-1875	-1164	0
206	0	0	30506	-1278	-31784	-14614	31145	-16531	298	-1156	-446	-1212	-1887	-1049	0
207	0	0	30492	-1292	-31784	-14600	31138	-16538	228	-1313	-614	-1241	-1932	-1183	0
208	0	0	30502	-1282	-31784	-14610	31143	-16533	335	-1361	-723	-1235	-1922	-1053	0
209	0	0	30512	-1272	-31784	-14620	31148	-16528	403	-1466	-739	-1270	-1901	-938	0
210	0	0	30514	-1270	-31784	-14622	31149	-16527	457	-1499	-743	-1284	-1870	-917	0
211	0	0	30520	-1264	-31784	-14628	31152	-16524	550	-1598	-966	-1196	-1856	-968	0
212	0	0	30510	-1274	-31784	-14618	31147	-16529	711	-1567	-933	-1109	-1742	-812	0
213	0	0	30504	-1280	-31784	-14612	31144	-16532	632	-1689	-1016	-1235	-1681	-807	0
214	0	0	30487	-1297	-31784	-14595	31135	-16540	739	-1736	-1024	-1175	-1631	-828	0
215	0	0	30496	-1288	-31784	-14604	31140	-16536	603	-1734	-1096	-1204	-1602	-849	0
216	0	0	30483	-1301	-31784	-14591	31133	-16542	607	-1714	-1098	-1206	-1606	-948	0
217	0	0	30291	-1317	-31608	-14487	30949	-16462	552	-1617	-1121	-1181	-1685	-857	0
218	0	0	29073	-1334	-30407	-13869	29740	-15870	502	-1610	-1160	-1290	-1767	-1012	0
219	0	0	27719	-1344	-29063	-13187	28391	-15203	411	-1542	-1191	-1317	-1784	-1084	0
220	0	0	26343	-1354	-27697	-12494	27020	-14525	479	-1606	-1167	-1326	-2009	-1198	0
221	0	0	25149	-1363	-26512	-11893	25830	-13937	496	-1555	-1162	-1311	-2120	-1195	0
222	0	0	23672	-1375	-25047	-11148	24359	-13211	492	-1724	-1101	-1346	-2316	-1400	0
223	0	0	22399	-1383	-23782	-10508	23090	-12582	444	-1641	-979	-1435	-2366	-1394	0
224	0	0	21402	-1404	-22806	-9999	22104	-12105	531	-1687	-1034	-1427	-2502	-1552	0
225	0	0	20474	-1416	-21890	-9529	21182	-11653	665	-1664	-960	-1359	-2580	-1647	0
226	0	0	19237	-1429	-20666	-8904	19951	-11047	646	-1610	-929	-1361	-2597	-1877	0
227	0	0	17906	-1451	-19357	-8227	18631	-10404	657	-1617	-873	-1358	-2741	-2093	0
228	0	0	16715	-1455	-18170	-7630	17442	-9812	810	-1548	-760	-1313	-2700	-2343	0
229	0	0	15429	-1449	-16878	-6990	16153	-9163	838	-1598	-713	-1270	-2756	-2502	0
230	0	0	14191	-1470	-15661	-6360	14926	-8565	956	-1561	-566	-1183	-2783	-2743	0
231	0	0	12526	-1478	-14004	-5524	13265	-7741	1016	-1662	-593	-1173	-2737	-3005	0
232	0	0	10884	-1489	-12373	-4697	11628	-6931	1169	-1631	-463	-1076	-2799	-3270	0
233	0	0	9025	-1491	-10516	-3767	9770	-6003	1233	-1571	-327	-952	-2704	-3524	0
234	0	0	7394	-1487	-8881	-2953	8137	-5184	1257	-1561	-298	-874	-2774	-3783	0
235	0	0	5789	-1484	-7273	-2152	6531	-4378	1272	-1499	-166	-793	-2768	-3945	0
236	0	0	4279	-1482	-5761	-1398	5020	-3621	1402	-1548	-155	-696	-2663	-4273	0
237	0	0	2778	-1493	-4271	-642	3524	-2882	1493	-1377	17	-564	-2683	-4355	0
238	0	0	1120	-1495	-2615	187	1867	-2055	1466	-1334	102	-580	-2737	-4522	0
239	0	0	-266	-1499	-1233	882	483	-1366	1625	-1274	209	-479	-2838	-4566	0
240	0	0	-1549	-1505	44	1527	-796	-730	1616	-1218	426	-465	-2721	-4636	0
241	0	0	-3161	-1509	1652	2335	-2406	71	1689	-1131	428	-448	-2855	-4636	0
242	0	0	-4688	-1517	3171	3102	-3929	827	1804	-1094	554	-322	-2857	-4702	0
243	0	0	-6242	-1495	4747	3868	-5494	1626	1864	-1045	636	-430	-2923	-4543	0
244	0	0	-7761	-1497	6264	4629	-7012	2383	1850	-1053	675	-434	-2929	-4555	0
245	0	0	-9292	-1501	7791	5396	-8541	3145	1955	-921	826	-320	-2880	-4450	0
246	0	0	-10923	-1489	9434	6206	-10178	3972	1986	-933	849	-294	-2888	-4450	0
247	0	0	-12475	-1493	10982	6984	-11728	4744	2081	-762	874	-232	-2927	-4351	0
248	0	0	-14221	-1507	12714	7864	-13467	5603	2104	-711	884	-226	-2847	-4287	0
249	0	0	-15830	-1507	14323	8668	-15076	6408	2104	-622	861	-129	-2805	-4233	0
250	0	0	-17414	-1505	15909	9459	-16661	7202	2124	-636	851	-137	-2737	-4106	0
251	0	0	-18906	-1503	17403	10204	-18154	7950	2165	-688	797	-114	-2679	-4035	0
252	0	0	-20336	-1509	18827	10922	-19581	8659	2236	-609	952	-31	-2506	-3800	0
253	0	0	-21754	-1507	20247	11630	-21000	9370	2219	-640	890	29	-2366	-3664	0
254	0	0	-22913	-1509	21404	12211	-22158	9947	2240	-506	772	178	-2246	-3501	0
255	0	0	-24086	-1495	22591	12790	-23338	10548	2289	-514	756	226	-2116	-3199	0
256	0	0	-25124	-1489	23635	13306	-24379	11073	2267	-413	797	279	-1881	-2915	0
257	0	0	-26189	-1495	24694	13842	-25441	11599	2248	-353	756	325	-1695	-2638	0
258	0	0	-27029	-1468	25561	14248	-26295	12046	2269	-308	644	407	-1536	-2306	0
259	0	0	-27768	-1472	26296	14620	-27032	12412	2345	-351	616	473	-1358	-1938	0
260	0	0	-28239	-1466	26773	14852	-27506	12653	2273	-261	723	498	-1169	-1487	0
261	0	0	-28802	-1462	27340	15132	-28071	12939	2199	-162	549	568	-970	-1119	0
262	0	0	-29357	-1456	27901	15406	-28629	13222	2256	-110	638	595	-849	-640	0
263	0	0	-29668	-1443	28225	15555	-28946	13391	2260	-46	566	640	-618	-36	0
264	0	0	-29716	-1429	28287	15572	-29001	13429	2205	-108	463	667	-535	393	0
265	0	0	-29865	-1408	28457	15636	-29161	13524	2134	-54	457	671	-318	913	0
266	0	0	-30259	-1412	28847	15835	-29553	13717	2064	3	393	622	-110	1321	0
267	0	0	-30566	-1414	29152	15990	-29859	13869	2052	42	333	667	-73	1767	0
268	0	0	-30852	-1423	29429	16137	-30140	14003	1963	40	316	603	98	2143	0
269	0	0	-31136	-1420	29716	16278	-30426	14148	1918	95	289	638	213	2434	0
270	0	0	-31495	-1429	30066	16462	-30780	14318	1965	135	209	706	360	2717	0
271	0	0	-31987	-1427	30560	16707	-31273	14566	1802	25	81	572	483	2805	0
272	0	0	-32263	-1408	30855	16835	-31559	14723	1881	44	120	696	562	2975	0
273	0	0	-32471	-1406	31065	16938	-31768	14829	1734	5	34	715	679	3088	0
274	0	0	-32224	-1408	30816	16816	-31520	14704	1773	54	-9	830	805	3162	0
275	0	0	-32023	-1404	30619	16713	-31321	14607	1757	36	-98	863	1012	3043	0
276	0	0	-31722	-1400	30322	16561	-31022	14461	1775	48	-112	968	1032	3051	0
277	0	0	-31444	-1392	30052	16418	-30748	14330	1744	143	-162	1111	1158	2915	0
278	0	0	-31187	-1389	29798	16288	-30492	14204	1639	205	-137	1059	1264	2725	0
279	0	0	-30765	-1400	29365	16082	-30065	13982	1662	219	-124	1181	1358	2646	0
280	0	0	-30362	-1373	28989	15867	-29675	13808	1641	199	-139	1162	1396	2469	0
281	0	0	-29867	-1363	28504	15615	-29185	13570	1565	172	0	1183	1274	2302	0
282	0	0	-29320	-1361	27959	15340	-28639	13299	1513	145	-54	1134	1307	2124	0
283	0	0	-28526	-1365	27161	14945	-27843	12898	1447	155	-40	1171	1239	2079	0
284	0	0	-27687	-1375	26312	14531	-26999	12468	1359	95	-15	1134	1196	1972	0
285	0	0	-26831	-1379	25452	14105	-26141	12036	1299	221	75	1136	1152	1957	0
286	0	0	-25923	-1394	24529	13658	-25226	11567	1226	240	65	1086	1119	1864	0
287	0	0	-25107	-1416	23691	13261	-24399	11137	1034	323	168	1004	985	1831	0
288	0	0	-24308	-1418	22890	12863	-23599	10736	1074	287	190	904	942	1782	0
289	0	0	-23438	-1431	22007	12434	-22722	10288	970	378	133	838	892	1565	0
290	0	0	-22565	-1451	21114	12008	-21839	9831	964	287	265	762	861	1728	0
291	0	0	-21688	-1462	20226	11575	-20957	9382	871	240	252	626	783	1561	0
292	0	0	-20705	-1470	19235	11087	-19970	8882	783	234	353	597	748	1476	0
293	0	0	-19721	-1472	18249	10596	-18985	8388	752	77	358	488	680	1513	0
294	0	0	-18685	-1495	17190	10090	-17937	7847	667	32	207	372	601	1321	0
295	0	0	-17551	-1515	16036	9533	-16793	7260	669	-7	339	378	583	1340	0
296	0	0	-16509	-1546	14963	9027	-15736	6708	341	-46	141	180	481	1140	0
297	0	0	-15358	-1581	13777	8469	-14567	6098	341	-128	73	-1	446	1010	0
298	0	0	-14307	-1606	12701	7956	-13504	5547	195	-213	-40	-21	440	1002	0
299	0	0	-13001	-1627	11374	7314	-12187	4873	87	-236	-137	-145	372	977	0
300	0	0	-11854	-1635	10219	6744	-11036	4292	-48	-358	-252	-314	277	902	0
301	0	0	-10861	-1650	9211	6255	-10036	3780	-164	-525	-347	-504	161	942	0
302	0	0	-9792	-1666	8126	5729	-8959	3230	-223	-574	-422	-618	147	902	0
303	0	0	-8745	-1664	7081	5204	-7913	2708	-358	-743	-543	-795	40	836	0
304	0	0	-7728	-1664	6064	4696	-6896	2200	-490	-841	-744	-948	-50	894	0
305	0	0	-6656	-1678	4978	4167	-5817	1650	-636	-987	-750	-1119	-226	952	0
306	0	0	-5643	-1668	3975	3655	-4809	1153	-884	-1088	-1068	-1342	-490	841	0
307	0	0	-4477	-1672	2805	3074	-3641	566	-956	-1171	-1179	-1505	-587	799	0
308	0	0	-3340	-1674	1666	2507	-2503	-4	-1189	-1212	-1389	-1716	-756	628	0
309	0	0	-2013	-1676	337	1844	-1175	-669	-1305	-1389	-1447	-1930	-946	547	0
310	0	0	-646	-1674	-1028	1160	191	-1351	-1356	-1412	-1565	-1980	-1090	485	0
311	0	0	650	-1660	-2310	505	1480	-1985	-1602	-1584	-1794	-2300	-1354	104	0
312	0	0	2096	-1652	-3748	-222	2922	-2700	-1590	-1643	-1866	-2337	-1586	-17	0
313	0	0	3294	-1658	-4952	-818	4123	-3305	-1831	-1815	-2021	-2430	-1767	-417	0
314	0	0	4666	-1660	-6326	-1503	5496	-3993	-1918	-1856	-2048	-2587	-1988	-750	0
315	0	0	5948	-1652	-7600	-2148	6774	-4626	-1974	-1881	-2066	-2576	-2058	-1032	0
316	0	0	7120	-1656	-8776	-2732	7948	-5216	-2165	-1982	-2223	-2628	-2285	-1520	0
317	0	0	8379	-1658	-10037	-3360	9208	-5847	-2180	-1899	-2277	-2644	-2392	-2029	0
318	0	0	9797	-1649	-11446	-4074	10621	-6547	-2248	-1870	-2124	-2661	-2399	-2260	0
319	0	0	11157	-1647	-12804	-4755	11980	-7225	-2372	-1848	-2267	-2688	-2558	-2669	0
320	0	0	12608	-1637	-14245	-5485	13426	-7941	-2407	-1800	-2163	-2591	-2518	-3024	0
321	0	0	14020	-1647	-15667	-6186	14843	-8657	-2425	-1773	-2116	-2506	-2617	-3350	0
322	0	0	15530	-1639	-17169	-6945	16349	-9404	-2403	-1732	-1965	-2456	-2634	-3633	0
323	0	0	16813	-1649	-18462	-7582	17637	-10055	-2529	-1606	-1907	-2376	-2630	-3848	0
324	0	0	18352	-1641	-19993	-8355	19172	-10817	-2442	-1579	-1753	-2295	-2587	-4072	0
325	0	0	19662	-1637	-21299	-9012	20480	-11468	-2430	-1435	-1579	-2135	-2539	-4198	0
326	0	0	21183	-1617	-22800	-9783	21991	-12208	-2508	-1235	-1513	-1996	-2632	-4277	0
327	0	0	22615	-1617	-24232	-10499	23423	-12924	-2436	-1127	-1365	-1945	-2508	-4397	0
328	0	0	24155	-1621	-25776	-11267	24965	-13698	-2423	-977	-1280	-1734	-2512	-4337	0
329	0	0	25777	-1637	-27414	-12070	26595	-14525	-2312	-772	-987	-1617	-2353	-4380	0
330	0	0	27447	-1631	-29078	-12908	28262	-15354	-2275	-696	-810	-1472	-2353	-4339	0
331	0	0	29127	-1654	-30781	-13736	29954	-16217	-2122	-512	-552	-1323	-2269	-4264	0
332	0	0	30132	-1652	-31784	-14240	30958	-16718	-1951	-370	-384	-1125	-2139	-4139	0
333	0	0	30104	-1680	-31784	-14212	30944	-16732	-1885	-219	-292	-956	-1965	-4161	0
334	0	0	30083	-1701	-31784	-14191	30933	-16742	-1621	-128	-102	-711	-1848	-4112	0
335	0	0	30027	-1757	-31784	-14135	30905	-16770	-1598	-124	25	-618	-1709	-4143	0
336	0	0	29971	-1813	-31784	-14079	30877	-16798	-1385	95	128	-413	-1544	-4035	0
337	0	0	29926	-1858	-31784	-14034	30855	-16821	-1313	248	258	-275	-1299	-4006	0
338	0	0	29889	-1895	-31784	-13997	30836	-16839	-1185	362	232	-46	-1224	-3980	0
339	0	0	29872	-1912	-31784	-13980	30828	-16848	-1041	481	455	98	-1032	-3705	0
340	0	0	29889	-1895	-31784	-13997	30836	-16839	-940	496	500	254	-937	-3536	0
341	0	0	29936	-1848	-31784	-14044	30860	-16816	-828	673	601	450	-758	-3290	0
342	0	0	30062	-1722	-31784	-14170	30923	-16753	-698	647	605	589	-636	-3111	0
343	0	0	30219	-1565	-31784	-14327	31001	-16674	-422	710	818	717	-442	-2743	0
344	0	0	30382	-1402	-31784	-14490	31083	-16593	-407	849	770	857	-294	-2469	0
345	0	0	30644	-1140	-31784	-14752	31214	-16462	-258	907	805	948	-97	-2097	0
346	0	0	30892	-892	-31784	-15000	31338	-16338	-161	1067	925	1043	100	-1685	0
347	0	0	31206	-578	-31784	-15314	31495	-16181	-182	1117	766	1094	149	-1445	0
348	0	0	31602	-182	-31784	-15710	31693	-15983	-19	1278	818	1231	259	-950	0
349	0	0	32038	254	-31784	-16146	31911	-15765	36	1348	909	1249	461	-533	0
350	0	0	32474	690	-31784	-16582	32129	-15547	161	1394	904	1336	603	-141	0
351	0	0	32885	1101	-31784	-16993	32334	-15341	306	1462	960	1423	729	298	0
352	0	0	33250	1466	-31784	-17358	32517	-15159	366	1468	923	1487	880	711	0
353	0	0	33547	1763	-31784	-17655	32665	-15010	492	1540	971	1579	1016	1134	0
354	0	0	33718	1934	-31784	-17826	32751	-14925	566	1633	958	1707	1171	1617	0
355	0	0	33770	1986	-31784	-17878	32777	-14899	715	1755	950	1821	1367	1959	0
356	0	0	33498	1714	-31784	-17606	32641	-15035	723	1841	1037	1844	1511	2423	0
357	0	0	33048	1264	-31784	-17156	32416	-15260	935	1899	1043	2120	1738	2781	1
358	0	0	32334	550	-31784	-16442	32059	-15617	1067	1967	1123	2066	1887	3105	0
359	0	0	31585	-199	-31784	-15693	31684	-15991	1226	2046	1162	2293	2037	3526	0
360	0	0	30985	-799	-31784	-15093	31384	-16291	1202	2122	1181	2364	2236	3870	0
361	0	0	30586	-1198	-31784	-14694	31185	-16491	1406	2225	1239	2535	2329	4174	0
362	0	0	30273	-1511	-31784	-14381	31028	-16647	1561	2293	1311	2624	2584	4570	0
363	0	0	29994	-1790	-31784	-14102	30889	-16787	1773	2219	1390	2739	2698	4859	0
364	0	0	29812	-1972	-31784	-13920	30798	-16878	1854	2279	1410	2836	2853	5144	0
365	0	0	29734	-2050	-31784	-13842	30759	-16917	1891	2335	1540	2884	2925	5455	0
366	0	0	29707	-2077	-31784	-13815	30745	-16930	1980	2454	1573	2983	3078	5781	0
367	0	0	28301	-2083	-30384	-13109	29342	-16233	2050	2423	1577	3061	3109	6033	0
368	0	0	26792	-2073	-28865	-12359	27828	-15469	2141	2425	1557	3038	3158	6277	0
369	0	0	25361	-2066	-27427	-11647	26394	-14746	2335	2576	1662	3138	3334	6512	0
370	0	0	23807	-1996	-25803	-10905	24805	-13899	2446	2500	1685	3138	3325	6731	0
371	0	0	22366	-1901	-24267	-10232	23316	-13084	2595	2475	1707	3329	3360	6805	0
372	0	0	20842	-1823	-22665	-9509	21753	-12244	2690	2473	1780	3274	3395	7024	0
373	0	0	19398	-1773	-21171	-8812	20284	-11472	2814	2434	1829	3379	3336	7129	0
374	0	0	18030	-1726	-19756	-8152	18893	-10741	2991	2516	1949	3445	3460	7370	0
375	0	0	16692	-1701	-18393	-7495	17542	-10047	3111	2485	1914	3519	3484	7393	0
376	0	0	15405	-1676	-17081	-6864	16243	-9378	3133	2558	2015	3488	3592	7451	0
377	0	0	14094	-1652	-15746	-6221	14920	-8699	3311	2632	2023	3686	3627	7430	0
378	0	0	12689	-1670	-14359	-5509	13524	-8014	3181	2747	2056	3651	3641	7445	0
379	0	0	11331	-1668	-12999	-4831	12165	-7333	3445	2683	2077	3736	3672	7358	0
380	0	0	9799	-1654	-11453	-4072	10626	-6553	3414	2737	1951	3751	3680	7323	0
381	0	0	8305	-1674	-9979	-3315	9142	-5826	3439	2735	2044	3779	3660	7249	0
382	0	0	6755	-1676	-8431	-2539	7593	-5053	3565	2768	2085	3814	3629	7243	0
383	0	0	5149	-1668	-6817	-1740	5983	-4242	3602	2663	2118	3736	3581	7218	0
384	0	0	3692	-1664	-5356	-1014	4524	-3510	3590	2702	2050	3755	3538	7181	0
385	0	0	2301	-1664	-3965	-318	3133	-2814	3633	2717	2091	3746	3462	7210	0
386	0	0	1058	-1656	-2714	299	1886	-2185	3587	2708	2060	3670	3408	7158	0
387	0	0	-27	-1652	-1625	839	799	-1638	3559	2783	2087	3711	3447	7238	0
388	0	0	-1065	-1645	-580	1355	-242	-1112	3602	2797	2054	3670	3492	7273	0
389	0	0	-1885	-1647	238	1766	-1061	-704	3592	2729	2029	3668	3369	7222	0
390	0	0	-2800	-1652	1148	2226	-1974	-252	3653	2704	2056	3753	3402	7418	0
391	0	0	-3600	-1645	1955	2622	-2777	155	3629	2535	2040	3596	3381	7480	0
392	0	0	-4236	-1633	2603	2934	-3419	485	3823	2640	2170	3726	3542	7678	0
393	0	0	-5129	-1637	3492	3383	-4310	927	3736	2560	2087	3600	3556	7818	0
394	0	0	-5819	-1616	4203	3717	-5011	1293	3841	2553	2087	3635	3670	7860	0
395	0	0	-6637	-1617	5020	4127	-5828	1701	3870	2547	2025	3686	3713	8035	0
396	0	0	-7488	-1610	5878	4549	-6683	2134	3864	2535	1994	3592	3773	8109	0
397	0	0	-8452	-1604	6848	5028	-7650	2622	3864	2498	1971	3581	3843	8361	0
398	0	0	-9428	-1606	7822	5517	-8625	3108	3781	2456	1887	3488	3848	8404	0
399	0	0	-10295	-1614	8681	5954	-9488	3533	3783	2423	1908	3536	3825	8473	0
400	0	0	-11317	-1617	9700	6467	-10508	4041	3773	2267	1856	3393	3802	8373	0
401	0	0	-12340	-1608	10732	6974	-11536	4562	3763	2236	1910	3389	3796	8342	0
402	0	0	-13546	-1600	11946	7573	-12746	5173	3742	2134	1763	3373	3633	8151	0
403	0	0	-14836	-1575	13261	8205	-14048	5843	3581	2064	1848	3199	3602	7981	0
404	0	0	-16111	-1579	14532	8845	-15321	6476	3618	2013	1864	3202	3488	7818	0
405	0	0	-17284	-1565	15719	9424	-16501	7077	3503	1978	1786	3094	3363	7606	0
406	0	0	-18441	-1563	16878	10002	-17659	7657	3424	1955	1792	2991	3162	7307	0
407	0	0	-20235	-1569	18666	10902	-19450	8548	3181	1940	1765	2801	3049	6892	0
408	0	0	-21633	-1553	20080	11593	-20856	9263	3084	1864	1703	2698	2878	6489	0
409	0	0	-22963	-1542	21421	12252	-22192	9939	2859	1833	1617	2601	2622	6145	0
410	0	0	-24055	-1528	22527	12791	-23291	10499	2803	1726	1600	2473	2481	5703	0
411	0	0	-25512	-1538	23974	13525	-24743	11218	2659	1701	1532	2351	2240	5350	0
412	0	0	-27089	-1522	25567	14305	-26328	12022	2471	1567	1542	2199	2052	5001	0
413	0	0	-28524	-1520	27004	15022	-27764	12742	2337	1474	1517	2031	1825	4506	0
414	0	0	-30162	-1503	28659	15832	-29410	13578	2134	1398	1369	1963	1631	4151	0
415	0	0	-31700	-1495	30205	16597	-30952	14355	1994	1396	1292	1804	1466	3703	0
416	0	0	-33294	-1511	31783	17402	-32538	15136	1891	1253	1278	1773	1268	3332	0
417	0	0	-33280	-1497	31783	17388	-32531	15143	1623	1261	1127	1575	1131	2904	0
418	0	0	-33255	-1472	31783	17363	-32519	15155	1513	1210	1094	1507	960	2514	0
419	0	0	-33239	-1456	31783	17347	-32511	15163	1325	1136	1024	1299	845	2132	0
420	0	0	-33222	-1439	31783	17330	-32502	15172	1268	1105	884	1241	801	1815	0
421	0	0	-33216	-1433	31783	17324	-32499	15175	1284	995	888	1150	744	1509	0
422	0	0	-33203	-1420	31783	17311	-32493	15181	1144	841	744	1047	516	1268	0
423	0	0	-33191	-1408	31783	17299	-32487	15187	1253	774	725	1035	455	944	0
424	0	0	-33177	-1394	31783	17285	-32480	15194	1078	655	698	845	413	620	0
425	0	0	-33162	-1379	31783	17270	-32472	15202	1096	614	537	841	261	362	0
426	0	0	-33179	-1396	31783	17287	-32481	15193	981	591	473	698	195	-7	0
427	0	0	-33172	-1389	31783	17280	-32477	15197	931	426	356	578	0	-337	0
428	0	0	-33148	-1365	31783	17256	-32465	15209	892	393	364	517	-104	-492	0
429	0	0	-33160	-1377	31783	17268	-32471	15203	680	145	223	339	-368	-958	0
430	0	0	-33168	-1385	31783	17276	-32475	15199	692	135	259	378	-378	-1208	0
431	0	0	-33164	-1381	31783	17272	-32473	15201	547	-17	89	199	-572	-1575	0
432	0	0	-33164	-1381	31783	17272	-32473	15201	517	-139	170	48	-677	-1924	0
433	0	0	-33146	-1363	31783	17254	-32464	15210	434	-226	176	-71	-830	-2143	0
434	0	0	-33152	-1369	31783	17260	-32467	15207	310	-263	114	-221	-977	-2376	0
435	0	0	-33170	-1387	31783	17278	-32476	15198	190	-345	106	-333	-1051	-2677	0
436	0	0	-33162	-1379	31783	17270	-32472	15202	97	-415	34	-463	-1261	-2981	0
437	0	0	-33168	-1385	31783	17276	-32475	15199	-60	-436	-65	-593	-1301	-3193	0
438	0	0	-33164	-1381	31783	17272	-32473	15201	-314	-554	-100	-787	-1542	-3393	0
439	0	0	-33173	-1390	31783	17281	-32478	15196	-448	-587	-157	-962	-1643	-3495	0
440	0	0	-33166	-1383	31783	17274	-32474	15200	-661	-698	-316	-1175	-1825	-3654	0
441	0	0	-33197	-1414	31783	17305	-32490	15184	-898	-874	-333	-1352	-2021	-3693	0
442	0	0	-33197	-1414	31783	17305	-32490	15184	-1049	-909	-372	-1522	-2106	-3639	0
443	0	0	-33195	-1412	31783	17303	-32489	15185	-1239	-1032	-492	-1705	-2260	-3559	0
444	0	0	-33199	-1416	31783	17307	-32491	15183	-1406	-1191	-634	-1796	-2318	-3441	0
445	0	0	-33218	-1435	31783	17326	-32500	15174	-1592	-1099	-739	-1982	-2296	-3340	0
446	0	0	-33201	-1418	31783	17309	-32492	15182	-1833	-1249	-882	-2250	-2430	-3175	0
447	0	0	-33206	-1423	31783	17314	-32494	15180	-1949	-1228	-927	-2291	-2322	-2929	0
448	0	0	-33191	-1408	31783	17299	-32487	15187	-2021	-1330	-1140	-2405	-2415	-2686	0
449	0	0	-33177	-1394	31783	17285	-32480	15194	-2176	-1400	-1156	-2613	-2496	-2362	0
450	0	0	-33164	-1381	31783	17272	-32473	15201	-2174	-1515	-1276	-2700	-2386	-2079	0
451	0	0	-33152	-1369	31783	17260	-32467	15207	-2275	-1699	-1381	-2877	-2426	-1773	0
452	0	0	-33154	-1371	31783	17262	-32468	15206	-2182	-1685	-1571	-2882	-2316	-1420	0
453	0	0	-33142	-1359	31783	17250	-32462	15212	-2199	-1891	-1786	-3061	-2308	-1222	0
454	0	0	-32582	-1387	31195	16984	-31888	14904	-2091	-1926	-1899	-3078	-2227	-861	0
455	0	0	-30292	-1354	28938	15823	-29615	13792	-2198	-2159	-2161	-3189	-2322	-700	0
456	0	0	-28272	-1361	26911	14816	-27591	12775	-2186	-2172	-2254	-3154	-2186	-653	0
457	0	0	-26470	-1369	25101	13919	-25785	11866	-2192	-2199	-2456	-3210	-2238	-531	0
458	0	0	-24377	-1394	22983	12885	-23680	10794	-2058	-2295	-2471	-3187	-2279	-603	0
459	0	0	-22212	-1396	20816	11804	-21514	9710	-2044	-2471	-2591	-3284	-2289	-673	0
460	0	0	-19659	-1396	18263	10527	-18961	8433	-1914	-2452	-2712	-3142	-2296	-754	0
461	0	0	-16850	-1418	15432	9134	-16141	7007	-1778	-2613	-2778	-3105	-2357	-898	0
462	0	0	-13730	-1433	12297	7581	-13013	5432	-1602	-2597	-2710	-2942	-2244	-983	0
463	0	0	-10220	-1423	8797	5821	-9508	3687	-1394	-2702	-2725	-2861	-2310	-1193	0
464	0	0	-6585	-1439	5146	4012	-5865	1853	-1129	-2636	-2578	-2624	-2252	-1297	0
465	0	0	-3057	-1443	1614	2250	-2335	85	-1001	-2690	-2512	-2556	-2205	-1519	0
466	0	0	578	-1449	-2027	435	1302	-1738	-822	-2457	-2349	-2362	-2137	-1608	0
467	0	0	3899	-1443	-5342	-1228	4620	-3392	-632	-2318	-2277	-2126	-2134	-1742	0
468	0	0	6802	-1425	-8227	-2688	7514	-4826	-591	-2242	-2118	-2052	-2157	-1978	0
469	0	0	9526	-1435	-10961	-4045	10243	-6198	-450	-2023	-1891	-1870	-2182	-2132	0
470	0	0	11983	-1447	-13430	-5268	12706	-7438	-294	-1914	-1649	-1782	-2207	-2205	0
471	0	0	14244	-1460	-15704	-6392	14974	-8582	-285	-1808	-1354	-1590	-2291	-2298	0
472	0	0	16589	-1456	-18045	-7566	17317	-9750	-97	-1567	-1067	-1530	-2172	-2442	0
473	0	0	18624	-1449	-20073	-8587	19348	-10761	1	-1458	-845	-1340	-2203	-2529	0
474	0	0	20892	-1476	-22368	-9708	21630	-11922	178	-1272	-556	-1272	-2170	-2681	0
475	0	0	22826	-1476	-24302	-10675	23564	-12889	277	-1001	-294	-1051	-2147	-2706	0
476	0	0	24968	-1472	-26440	-11748	25704	-13956	455	-878	-69	-1001	-2141	-2853	0
477	0	0	26885	-1468	-28353	-12708	27619	-14910	556	-638	135	-863	-2097	-2871	0
478	0	0	28778	-1443	-30221	-13667	29499	-15832	731	-556	382	-750	-2069	-2950	0
479	0	0	30345	-1439	-31784	-14453	31064	-16611	958	-304	591	-440	-1971	-2989	0
480	0	0	30361	-1423	-31784	-14469	31072	-16603	1096	-225	834	-399	-1943	-3144	0
481	0	0	30351	-1433	-31784	-14459	31067	-16608	1389	-48	1032	-110	-1788	-3156	0
482	0	0	30353	-1431	-31784	-14461	31068	-16607	1598	-15	1249	149	-1662	-3226	0
483	0	0	30361	-1423	-31784	-14469	31072	-16603	1982	248	1408	407	-1435	-3119	0
484	0	0	30372	-1412	-31784	-14480	31078	-16598	2118	391	1552	595	-1218	-3096	0
485	0	0	30392	-1392	-31784	-14500	31088	-16588	2386	465	1629	851	-1111	-3036	0
486	0	0	30368	-1416	-31784	-14476	31076	-16600	2683	702	1819	1150	-801	-2803	0
487	0	0	30366	-1418	-31784	-14474	31075	-16601	2816	847	1976	1435	-510	-2712	0
488	0	0	30362	-1422	-31784	-14470	31073	-16603	3016	1099	2052	1678	-244	-2366	0
489	0	0	30392	-1392	-31784	-14500	31088	-16588	3243	1280	2182	1967	64	-2093	0
490	0	0	30382	-1402	-31784	-14490	31083	-16593	3412	1456	2291	2324	356	-1757	0
491	0	0	30374	-1410	-31784	-14482	31079	-16597	3620	1550	2399	2556	673	-1321	0
492	0	0	30357	-1427	-31784	-14465	31070	-16605	3808	1866	2587	2741	1008	-776	0
493	0	0	30390	-1394	-31784	-14498	31087	-16589	4017	1920	2642	3022	1266	-341	0
494	0	0	30382	-1402	-31784	-14490	31083	-16593	4277	2147	2787	3418	1575	411	0
495	0	0	30409	-1375	-31784	-14517	31096	-16579	4390	2291	2832	3621	1827	971	0
496	0	0	30407	-1377	-31784	-14515	31095	-16580	4685	2514	2904	3864	2155	1495	0
497	0	0	30413	-1371	-31784	-14521	31098	-16577	4809	2739	3007	4060	2533	2296	0
498	0	0	30434	-1350	-31784	-14542	31109	-16567	4848	2855	3008	4300	2712	2778	0
499	0	0	30425	-1359	-31784	-14533	31104	-16571	5038	3080	3158	4570	3127	3515	0
500	0	0	30436	-1348	-31784	-14544	31110	-16566	5086	3166	3235	4654	3391	4118	0
501	0	0	30430	-1354	-31784	-14538	31107	-16569	5348	3338	3294	4978	3781	4659	0
502	0	0	30444	-1340	-31784	-14552	31114	-16562	5499	3416	3346	5059	4056	5362	0
503	0	0	30442	-1342	-31784	-14550	31113	-16563	5691	3507	3482	5272	4372	5977	0
504	0	0	30432	-1352	-31784	-14540	31108	-16568	5658	3633	3523	5422	4661	6524	0
505	0	0	30425	-1359	-31784	-14533	31104	-16571	5841	3790	3567	5544	4956	7065	0
506	0	0	30444	-1340	-31784	-14552	31114	-16562	5944	3975	3653	5732	5352	7614	0
507	0	0	30454	-1330	-31784	-14562	31119	-16557	5917	4039	3523	5825	5563	7996	0
508	0	0	30436	-1348	-31784	-14544	31110	-16566	5940	4262	3734	5934	5930	8596	0
509	0	0	30421	-1363	-31784	-14529	31102	-16573	5944	4302	3653	6083	6217	9069	0
510	0	0	30423	-1361	-31784	-14531	31103	-16572	5979	4366	3635	6190	6427	9548	0
511	0	0	30415	-1369	-31784	-14523	31099	-16576	6072	4491	3689	6367	6685	10072	0
512	0	0	30401	-1383	-31784	-14509	31092	-16583	5948	4452	3620	6248	6741	10541	0
513	0	0	30417	-1367	-31784	-14525	31100	-16575	5979	4607	3682	6452	7046	10873	0
514	0	0	30430	-1354	-31784	-14538	31107	-16569	5889	4597	3598	6464	7269	10867	0
515	0	0	30425	-1359	-31784	-14533	31104	-16571	5901	4692	3501	6553	7430	10782	0
516	0	0	30417	-1367	-31784	-14525	31100	-16575	5831	4778	3528	6677	7630	10852	0
517	0	0	30430	-1354	-31784	-14538	31107	-16569	5705	4778	3379	6605	7742	10838	0
518	0	0	30405	-1379	-31784	-14513	31094	-16581	5678	4985	3418	6725	7901	10805	0
519	0	0	30397	-1387	-31784	-14505	31090	-16585	5552	4948	3334	6669	8037	10862	0
520	0	0	30378	-1406	-31784	-14486	31081	-16595	5591	4898	3307	6658	8062	10813	0
521	0	0	30380	-1404	-31784	-14488	31082	-16594	5509	4912	3214	6669	8221	10834	0
522	0	0	30384	-1400	-31784	-14492	31084	-16592	5447	4797	3235	6621	8235	10819	0
523	0	0	30384	-1400	-31784	-14492	31084	-16592	5344	4824	3100	6638	8340	10846	0
524	0	0	30405	-1379	-31784	-14513	31094	-16581	5232	4758	3007	6526	8219	10807	0
525	0	0	30403	-1381	-31784	-14511	31093	-16582	5212	4673	2974	6446	8363	10780	0
526	0	0	30425	-1359	-31784	-14533	31104	-16571	5016	4621	2818	6268	8210	10850	0
527	0	0	30432	-1352	-31784	-14540	31108	-16568	5028	4601	2834	6337	8318	10798	0
528	0	0	30405	-1379	-31784	-14513	31094	-16581	4896	4549	2723	6215	8231	10751	0
529	0	0	30413	-1371	-31784	-14521	31098	-16577	4772	4500	2510	6208	8041	10770	0
530	0	0	30415	-1369	-31784	-14523	31099	-16576	4739	4347	2626	6103	7969	10801	0
531	0	0	30380	-1404	-31784	-14488	31082	-16594	4582	4299	2558	6012	7868	10832	0
532	0	0	30376	-1408	-31784	-14484	31080	-16596	4454	4151	2498	5852	7740	10780	0
533	0	0	30384	-1400	-31784	-14492	31084	-16592	4380	4037	2461	5829	7624	10798	0
534	0	0	30392	-1392	-31784	-14500	31088	-16588	4143	3800	2395	5585	7385	10753	0
535	0	0	30405	-1379	-31784	-14513	31094	-16581	3998	3812	2357	5523	7230	10774	0
536	0	0	30459	-1325	-31784	-14567	31121	-16554	3800	3717	2349	5232	7016	10807	0
537	0	0	30446	-1338	-31784	-14554	31115	-16561	3658	3519	2215	5022	6718	10753	0
538	0	0	30426	-1358	-31784	-14534	31105	-16571	3507	3398	2225	4851	6423	10755	0
539	0	0	30467	-1317	-31784	-14575	31125	-16550	3323	3148	2145	4526	5981	10458	0
540	0	0	30467	-1317	-31784	-14575	31125	-16550	3156	3057	2093	4275	5701	10095	0
541	0	0	30469	-1315	-31784	-14577	31126	-16549	2917	2834	1959	3988	5238	9587	0
542	0	0	30467	-1317	-31784	-14575	31125	-16550	2851	2661	1901	3717	4850	9180	0
543	0	0	30458	-1326	-31784	-14566	31121	-16555	2667	2349	1777	3391	4417	8687	0
544	0	0	30421	-1363	-31784	-14529	31102	-16573	2502	2159	1641	3038	4087	8126	0
545	0	0	30419	-1365	-31784	-14527	31101	-16574	2260	1934	1534	2708	3732	7571	0
546	0	0	29676	-1369	-31045	-14153	30360	-16207	2149	1685	1522	2432	3290	7131	0
547	0	0	27907	-1387	-29294	-13260	28600	-15340	1996	1594	1233	2143	2880	6537	0
548	0	0	26110	-1383	-27493	-12363	26801	-14438	1800	1363	1119	1846	2457	5920	0
549	0	0	24432	-1416	-25848	-11508	25140	-13632	1703	1092	1010	1598	2009	5439	0
550	0	0	22857	-1435	-24292	-10711	23574	-12863	1480	855	779	1212	1511	4815	0
551	0	0	21274	-1472	-22746	-9901	22010	-12109	1387	659	688	1006	1193	4258	0
552	0	0	19691	-1513	-21204	-9089	20447	-11358	1315	347	620	702	801	3654	0
553	0	0	18294	-1534	-19828	-8380	19061	-10681	1148	209	419	502	356	3226	0
554	0	0	16882	-1557	-18439	-7662	17660	-9998	1072	5	304	143	87	2628	0
555	0	0	15638	-1565	-17203	-7036	16420	-9384	904	-172	137	-77	-258	2155	0
556	0	0	14480	-1590	-16070	-6445	15275	-8830	820	-267	19	-258	-591	1753	0
557	0	0	13386	-1623	-15009	-5881	14197	-8316	733	-419	-60	-426	-890	1325	0
558	0	0	12422	-1656	-14078	-5383	13250	-7867	698	-531	-118	-552	-1074	950	0
559	0	0	11450	-1672	-13122	-4889	12286	-7397	587	-657	-151	-797	-1340	663	0
560	0	0	10674	-1660	-12334	-4507	11504	-6997	646	-706	-285	-859	-1544	347	0
561	0	0	9830	-1662	-11492	-4084	10661	-6577	545	-799	-273	-979	-1614	112	0
562	0	0	9031	-1699	-10730	-3666	9880	-6214	585	-975	-368	-1034	-1850	-157	0
563	0	0	8354	-1699	-10053	-3327	9203	-5876	618	-1045	-273	-1131	-1891	-205	0
564	0	0	7766	-1672	-9438	-3047	8602	-5555	585	-1012	-265	-1098	-1872	-395	0
565	0	0	7132	-1683	-8815	-2724	7973	-5249	576	-1004	-287	-1092	-1994	-415	0
566	0	0	6594	-1693	-8287	-2450	7440	-4990	597	-1065	-304	-1045	-2021	-649	0
567	0	0	5888	-1678	-7566	-2105	6727	-4622	686	-1099	-232	-1119	-2044	-739	0
568	0	0	5322	-1687	-7009	-1817	6165	-4348	684	-1063	-207	-1045	-2073	-774	0
569	0	0	4678	-1691	-6369	-1493	5523	-4030	754	-1028	-184	-1041	-1992	-743	0
570	0	0	4216	-1697	-5913	-1259	5064	-3805	750	-1010	-108	-983	-2029	-708	0
571	0	0	3790	-1709	-5499	-1040	4644	-3604	845	-1018	-52	-886	-2120	-826	0
572	0	0	3461	-1720	-5181	-870	4321	-3450	954	-956	17	-871	-2004	-624	0
573	0	0	3251	-1697	-4948	-777	4099	-3322	979	-1088	149	-770	-2017	-692	0
574	0	0	3381	-1697	-5078	-842	4229	-3387	1158	-950	294	-595	-1891	-570	0
575	0	0	2869	-1705	-4574	-582	3721	-3139	1127	-902	314	-541	-2068	-547	0
576	0	0	2760	-1709	-4469	-525	3614	-3089	1309	-766	440	-455	-1901	-475	0
577	0	0	2580	-1707	-4287	-436	3433	-2997	1425	-667	618	-232	-1823	-479	0
578	0	0	2236	-1713	-3949	-261	3092	-2831	1487	-537	671	-91	-1740	-465	0
579	0	0	1535	-1716	-3251	90	2393	-2483	1548	-335	855	-54	-1699	-459	0
580	0	0	671	-1722	-2393	525	1532	-2057	1689	-349	960	126	-1722	-446	0
581	0	0	-23	-1724	-1701	873	839	-1712	1868	-155	1072	228	-1581	-467	0
582	0	0	-815	-1746	-931	1280	58	-1338	2002	-122	1206	343	-1579	-453	0
583	0	0	-1626	-1738	-112	1682	-757	-925	2095	42	1377	483	-1394	-442	0
584	0	0	-2517	-1738	779	2127	-1648	-479	2285	143	1425	649	-1402	-422	0
585	0	0	-3534	-1728	1806	2631	-2670	39	2357	333	1590	921	-1160	-378	0
586	0	0	-4502	-1738	2764	3120	-3633	513	2423	415	1592	1026	-1004	-422	0
587	0	0	-5064	-1753	3311	3408	-4187	779	2514	723	1711	1321	-820	-312	0
588	0	0	-5484	-1744	3740	3614	-4612	998	2661	888	1835	1534	-616	-128	0
589	0	0	-5784	-1775	4009	3779	-4896	1117	2805	1096	1965	1753	-331	143	0
590	0	0	-5879	-1796	4083	3837	-4981	1143	2859	1177	2027	1941	-223	479	0
591	0	0	-5794	-1800	3994	3797	-4894	1097	3121	1458	2139	2281	248	843	0
592	0	0	-5588	-1817	3771	3702	-4679	977	3329	1567	2205	2599	572	1301	0
593	0	0	-5495	-1864	3631	3679	-4563	883	3596	1691	2434	2803	979	1813	0
594	0	0	-5385	-1895	3490	3640	-4437	797	3660	1918	2525	3055	1344	2281	0
595	0	0	-5274	-1976	3298	3625	-4286	661	3808	2145	2642	3230	1773	2832	0
596	0	0	-5222	-2021	3201	3621	-4211	590	4037	2304	2743	3571	2122	3387	0
597	0	0	-5288	-2029	3259	3658	-4273	615	4134	2570	2780	3781	2553	3843	0
598	0	0	-5327	-2004	3323	3665	-4325	659	4200	2708	2877	4013	2939	4326	0
599	0	0	-5336	-1949	3387	3642	-4361	719	4353	2991	2999	4293	3365	4824	0
600	0	0	-5375	-1821	3554	3598	-4464	866	4396	3150	3055	4522	3788	5354	0
601	0	0	-5146	-1678	3468	3412	-4307	895	4582	3290	3181	4681	4027	5893	0
602	0	0	-4928	-1501	3427	3214	-4177	963	4778	3426	3224	4881	4512	6349	0
603	0	0	-4517	-1233	3284	2875	-3900	1025	4861	3511	3230	5092	4774	6857	0
604	0	0	-4017	-968	3049	2492	-3533	1040	4964	3621	3321	5276	5065	7306	0
605	0	0	-3507	-667	2840	2087	-3173	1086	5084	3738	3381	5457	5354	7783	0
606	0	0	-2986	-302	2684	1644	-2835	1191	5100	3874	3358	5521	5565	8130	0
607	0	0	-2559	83	2642	1238	-2600	1362	5175	3951	3381	5616	5787	8499	0
608	0	0	-2103	479	2582	812	-2342	1530	5243	4060	3468	5658	5936	8850	0
609	0	0	-1775	826	2601	474	-2188	1713	5220	4130	3395	5676	6091	9164	0
610	0	0	-1269	1123	2392	73	-1830	1757	5348	4130	3470	5827	6142	9570	0
611	0	0	-891	1305	2196	-207	-1543	1750	5335	4021	3377	5730	6171	9806	0
612	0	0	-128	1389	1517	-630	-822	1453	5383	4172	3402	5719	6316	10066	0
613	0	0	496	1301	805	-898	-154	1053	5439	3978	3439	5690	6277	10347	0
614	0	0	1150	958	-192	-1054	671	383	5338	3930	3284	5627	6314	10557	1
615	0	0	1929	492	-1437	-1210	1683	-472	5399	3924	3202	5645	6446	10658	0
616	0	0	2621	-143	-2764	-1239	2692	-1453	5375	3852	3105	5567	6442	10712	0
617	0	0	3430	-783	-4213	-1323	3821	-2498	5346	3843	3041	5629	6380	10697	0
618	0	0	4381	-1342	-5723	-1519	5052	-3532	5300	3781	2910	5563	6355	10650	0
619	0	0	5494	-1649	-7143	-1922	6318	-4396	5282	3662	2890	5447	6365	10759	0
620	0	0	6613	-1829	-8442	-2392	7527	-5135	5185	3590	2675	5276	6339	10697	0
621	0	0	7935	-1978	-9913	-2978	8924	-5945	5220	3457	2642	5272	6351	10691	0
622	0	0	9079	-2126	-11205	-3476	10142	-6665	5148	3373	2522	5212	6246	10693	0
623	0	0	10305	-2178	-12483	-4063	11394	-7330	5222	3102	2382	5036	6145	10658	0
624	0	0	11619	-2213	-13832	-4703	12725	-8022	5108	3144	2296	5053	6130	10701	0
625	0	0	12833	-2225	-15058	-5304	13945	-8641	5038	2987	2188	4851	6010	10720	0
626	0	0	14246	-2201	-16447	-6022	15346	-9324	5009	2919	2093	4822	6000	10631	0
627	0	0	15561	-2184	-17745	-6688	16653	-9964	4912	2845	1961	4725	5903	10607	0
628	0	0	17107	-2124	-19231	-7491	18169	-10677	4853	2756	1916	4621	5878	10627	0
629	0	0	18662	-2033	-20695	-8314	19678	-11364	4791	2686	1767	4652	5755	10646	0
630	0	0	20209	-1943	-22152	-9133	21180	-12047	4720	2558	1676	4446	5684	10613	0
631	0	0	21753	-1868	-23621	-9942	22687	-12744	4665	2481	1602	4287	5604	10635	0
632	0	0	23354	-1831	-25185	-10761	24269	-13508	4665	2355	1602	4219	5499	10635	0
633	0	0	24861	-1763	-26624	-11549	25742	-14193	4584	2252	1594	4037	5445	10592	0
634	0	0	26334	-1716	-28050	-12309	27192	-14883	4545	2102	1526	3969	5282	10654	0
635	0	0	28016	-1695	-29711	-13160	28863	-15703	4543	2122	1480	3938	5224	10596	0
636	0	0	29481	-1654	-31135	-13913	30308	-16394	4363	2004	1443	3833	5057	10316	0
637	0	0	30137	-1647	-31784	-14245	30960	-16715	4481	2128	1464	3889	4991	10113	0
638	0	0	30151	-1633	-31784	-14259	30967	-16708	4324	2002	1423	3753	4859	9744	0
639	0	0	30143	-1641	-31784	-14251	30963	-16712	4312	1996	1445	3629	4745	9385	0
640	0	0	30165	-1619	-31784	-14273	30974	-16701	4330	1951	1480	3637	4634	8982	0
641	0	0	30167	-1617	-31784	-14275	30975	-16700	4314	1819	1513	3596	4440	8559	0
642	0	0	30184	-1600	-31784	-14292	30984	-16692	4194	1722	1524	3468	4198	8031	0
643	0	0	30174	-1610	-31784	-14282	30979	-16697	4105	1730	1571	3507	4023	7643	0
644	0	0	30182	-1602	-31784	-14290	30983	-16693	4101	1629	1569	3379	3858	7104	0
645	0	0	30182	-1602	-31784	-14290	30983	-16693	4097	1637	1583	3330	3699	6533	0
646	0	0	30170	-1614	-31784	-14278	30977	-16699	3909	1546	1751	3166	3371	6039	0
647	0	0	30196	-1588	-31784	-14304	30990	-16686	3850	1524	1720	3038	3199	5404	0
648	0	0	30182	-1602	-31784	-14290	30983	-16693	3885	1542	1800	2925	3036	4892	0
649	0	0	30184	-1600	-31784	-14292	30984	-16692	3717	1497	1780	2946	2752	4405	0
650	0	0	30213	-1571	-31784	-14321	30998	-16677	3561	1390	1858	2714	2512	3858	0
651	0	0	30225	-1559	-31784	-14333	31004	-16671	3556	1245	1893	2609	2351	3420	0
652	0	0	30221	-1563	-31784	-14329	31002	-16673	3435	1196	1959	2527	2068	2941	0
653	0	0	30236	-1548	-31784	-14344	31010	-16666	3445	1109	1877	2380	1827	2611	0
654	0	0	30252	-1532	-31784	-14360	31018	-16658	3379	1024	1924	2349	1584	2273	0
655	0	0	30248	-1536	-31784	-14356	31016	-16660	3338	952	1926	2153	1367	1916	0
656	0	0	30264	-1520	-31784	-14372	31024	-16652	3181	909	1912	2050	1235	1584	0
657	0	0	30260	-1524	-31784	-14368	31022	-16654	3129	968	1817	1980	1065	1255	0
658	0	0	30250	-1534	-31784	-14358	31017	-16659	2981	841	1817	1926	814	940	0
659	0	0	30271	-1513	-31784	-14379	31027	-16648	2811	774	1767	1749	636	585	0
660	0	0	30283	-1501	-31784	-14391	31033	-16642	2873	746	1734	1697	531	395	0
661	0	0	30289	-1495	-31784	-14397	31036	-16639	2636	614	1668	1670	401	133	0
662	0	0	30289	-1495	-31784	-14397	31036	-16639	2556	517	1660	1501	215	-151	0
663	0	0	30267	-1517	-31784	-14375	31025	-16650	2425	601	1567	1491	149	-380	0
664	0	0	30295	-1489	-31784	-14403	31039	-16636	2310	504	1524	1309	5	-646	0
665	0	0	30328	-1456	-31784	-14436	31056	-16620	2198	485	1478	1458	-137	-873	0
666	0	0	30324	-1460	-31784	-14432	31054	-16622	2073	492	1425	1342	-176	-1171	0
667	0	0	30339	-1445	-31784	-14447	31061	-16614	1833	582	1309	1239	-238	-1435	0
668	0	0	30328	-1456	-31784	-14436	31056	-16620	1798	607	1381	1255	-242	-1573	0
669	0	0	30349	-1435	-31784	-14457	31066	-16609	1635	651	1297	1233	-291	-1705	0
670	0	0	30362	-1422	-31784	-14470	31073	-16603	1503	599	1330	1198	-333	-1914	0
671	0	0	30353	-1431	-31784	-14461	31068	-16607	1394	667	1340	1191	-356	-1844	0
672	0	0	30349	-1435	-31784	-14457	31066	-16609	1282	630	1286	1206	-292	-1998	0
673	0	0	30093	-1404	-31497	-14344	30795	-16450	1257	677	1264	1247	-345	-1810	0
674	0	0	29046	-1359	-30405	-13843	29725	-15882	1249	661	1315	1144	-194	-1736	0
675	0	0	27882	-1404	-29286	-13239	28584	-15345	1158	690	1305	1078	-195	-1683	0
676	0	0	26779	-1385	-28164	-12697	27471	-14774	1177	843	1290	1181	-11	-1505	0
677	0	0	25575	-1367	-26942	-12104	26258	-14154	1121	843	1237	1134	-71	-1396	0
678	0	0	24417	-1359	-25776	-11529	25096	-13567	1030	853	1241	1032	27	-1158	0
679	0	0	23406	-1352	-24758	-11027	24082	-13055	1115	935	1196	1191	95	-981	0
680	0	0	22494	-1350	-23844	-10572	23169	-12597	1084	880	1224	1125	116	-647	0
681	0	0	21766	-1352	-23118	-10207	22442	-12235	1094	871	1241	1129	170	-419	0
682	0	0	21157	-1325	-22482	-9916	21819	-11903	1229	871	1231	1235	389	-157	0
683	0	0	20188	-1311	-21499	-9438	20843	-11405	1152	826	1249	1237	370	3	0
684	0	0	19305	-1299	-20604	-9003	19954	-10951	1231	874	1282	1282	580	430	0
685	0	0	18293	-1295	-19588	-8499	18940	-10441	1284	867	1206	1311	667	675	0
686	0	0	17370	-1290	-18660	-8040	18015	-9975	1317	822	1231	1363	832	905	0
687	0	0	16331	-1309	-17640	-7511	16985	-9474	1336	867	1146	1392	937	1115	0
688	0	0	15417	-1274	-16691	-7071	16054	-8982	1317	919	1121	1412	1004	1377	0
689	0	0	14496	-1272	-15768	-6612	15132	-8520	1348	873	1041	1400	1084	1685	0
690	0	0	13436	-1288	-14724	-6074	14080	-8006	1352	859	1018	1456	1160	2000	0
691	0	0	12322	-1290	-13612	-5516	12967	-7451	1367	789	1070	1383	1262	2234	0
692	0	0	10994	-1317	-12311	-4838	11652	-6814	1375	680	991	1326	1187	2603	0
693	0	0	9642	-1309	-10951	-4166	10296	-6130	1332	663	861	1282	1220	2873	0
694	0	0	8161	-1319	-9480	-3421	8820	-5399	1361	655	950	1295	1323	3348	0
695	0	0	6520	-1319	-7839	-2600	7179	-4579	1309	568	787	1150	1210	3620	0
696	0	0	5005	-1305	-6310	-1850	5657	-3807	1348	603	737	1127	1311	3872	0
697	0	0	3256	-1359	-4615	-948	3935	-2987	1288	523	661	1099	1231	4132	0
698	0	0	1792	-1358	-3150	-217	2471	-2254	1231	521	498	937	1239	4397	0
699	0	0	458	-1383	-1841	462	1149	-1612	1336	432	568	970	1282	4632	0
700	0	0	-863	-1394	-531	1128	-166	-962	1280	271	477	787	1274	4840	0
701	0	0	-1877	-1363	514	1620	-1195	-424	1447	306	388	878	1235	5071	0
702	0	0	-2927	-1387	1540	2157	-2233	76	1470	170	345	783	1286	5146	0
703	0	0	-3836	-1404	2432	2620	-3134	514	1542	93	238	776	1363	5261	0
704	0	0	-4603	-1416	3187	3009	-3895	885	1728	-79	201	793	1383	5364	0
705	0	0	-5142	-1402	3740	3272	-4441	1169	1771	19	108	822	1379	5490	0
706	0	0	-5902	-1390	4512	3646	-5207	1561	1846	-110	153	859	1474	5470	0
707	0	0	-6461	-1408	5053	3934	-5757	1822	1910	-106	15	907	1524	5422	0
708	0	0	-6954	-1400	5554	4177	-6254	2077	1978	-58	-93	935	1555	5443	0
709	0	0	-7361	-1400	5961	4380	-6661	2280	2064	-73	-3	1006	1691	5335	0
710	0	0	-7728	-1394	6334	4561	-7031	2470	2186	21	15	1051	1732	5379	0
711	0	0	-8277	-1404	6873	4840	-7575	2734	2172	-13	-58	1018	1703	5150	0
712	0	0	-8605	-1435	7170	5020	-7887	2867	2380	-32	23	1173	1714	5119	0
713	0	0	-9008	-1439	7569	5223	-8288	3065	2300	34	155	1144	1738	5102	0
714	0	0	-9299	-1425	7874	5362	-8586	3224	2436	7	199	1218	1654	5007	0
715	0	0	-9589	-1420	8169	5504	-8879	3374	2448	176	335	1328	1724	4877	0
716	0	0	-10004	-1418	8586	5711	-9295	3584	2395	248	353	1272	1685	4642	0
717	0	0	-10279	-1435	8844	5857	-9561	3704	2463	403	496	1317	1670	4559	0
718	0	0	-10706	-1427	9279	6066	-9992	3926	2428	455	630	1313	1530	4397	0
719	0	0	-10960	-1435	9525	6197	-10242	4045	2498	547	725	1404	1464	4192	0
720	0	0	-11160	-1453	9707	6306	-10433	4127	2541	700	904	1352	1528	4002	0
721	0	0	-11341	-1449	9892	6395	-10616	4221	2566	768	1041	1520	1363	3786	0
722	0	0	-11499	-1487	10012	6493	-10755	4262	2553	717	1167	1540	1212	3544	0
723	0	0	-11476	-1497	9979	6486	-10727	4241	2675	853	1274	1561	1187	3346	0
724	0	0	-11540	-1495	10045	6517	-10792	4275	2770	919	1462	1654	1247	3071	0
725	0	0	-11750	-1538	10212	6644	-10981	4337	2694	1008	1524	1726	1146	2735	0
726	0	0	-11963	-1544	10419	6753	-11191	4437	2832	1082	1757	1835	1262	2481	0
727	0	0	-12419	-1546	10873	6982	-11646	4663	2745	1247	1771	1870	1123	2054	0
728	0	0	-12776	-1557	11219	7166	-11997	4831	2828	1321	1854	2023	1125	1788	0
729	0	0	-13125	-1561	11564	7343	-12344	5001	2811	1394	1920	2135	1123	1425	0
730	0	0	-13420	-1561	11859	7490	-12639	5149	2838	1404	2064	2209	1115	1262	0
731	0	0	-13691	-1565	12126	7628	-12908	5280	2900	1443	2170	2295	1148	1004	0
732	0	0	-14018	-1604	12414	7811	-13216	5405	2869	1462	2145	2411	1070	795	0
733	0	0	-14345	-1617	12728	7981	-13536	5555	2977	1511	2291	2479	1193	675	0
734	0	0	-14704	-1608	13096	8156	-13900	5744	2997	1433	2291	2558	1086	585	0
735	0	0	-15028	-1588	13440	8308	-14234	5926	3069	1594	2296	2708	1177	543	0
736	0	0	-15482	-1604	13878	8543	-14680	6137	3051	1513	2320	2733	1202	566	0
737	0	0	-15750	-1616	14134	8683	-14942	6259	3043	1594	2364	2770	1340	580	0
738	0	0	-16129	-1614	14515	8871	-15322	6450	3067	1699	2413	2770	1280	704	0
739	0	0	-16478	-1616	14862	9047	-15670	6623	3003	1681	2390	2671	1344	826	0
740	0	0	-16714	-1617	15097	9165	-15905	6740	3024	1734	2407	2826	1358	1059	0
741	0	0	-16970	-1590	15380	9280	-16175	6895	3090	1718	2438	2863	1458	1262	0
742	0	0	-17232	-1608	15624	9420	-16428	7008	3036	1691	2409	2849	1470	1519	0
743	0	0	-17389	-1606	15783	9497	-16586	7088	3158	1590	2355	2803	1499	1821	0
744	0	0	-17610	-1592	16018	9601	-16814	7213	3072	1639	2316	2760	1623	2033	0
745	0	0	-17874	-1596	16278	9735	-17076	7341	3133	1617	2229	2807	1637	2277	0
746	0	0	-18049	-1608	16441	9828	-17245	7416	3034	1590	2234	2638	1755	2494	0
747	0	0	-18229	-1569	16660	9899	-17444	7545	3140	1650	2122	2748	1844	2828	0
748	0	0	-18451	-1606	16845	10028	-17648	7619	3030	1672	1982	2677	1920	2974	0
749	0	0	-18484	-1583	16901	10033	-17692	7659	3105	1584	2009	2615	1984	3340	0
750	0	0	-18657	-1584	17073	10120	-17865	7744	3034	1553	1839	2619	2013	3556	0
751	0	0	-18648	-1567	17081	10107	-17864	7757	3049	1482	1753	2582	2116	3699	0
752	0	0	-18548	-1579	16969	10063	-17758	7695	3007	1441	1786	2457	2244	3947	0
753	0	0	-18521	-1579	16942	10050	-17731	7681	3067	1299	1621	2481	2341	4250	0
754	0	0	-18144	-1575	16569	9859	-17356	7497	3047	1286	1491	2415	2384	4471	0
755	0	0	-17828	-1579	16249	9703	-17038	7335	3076	1332	1447	2459	2469	4789	0
756	0	0	-17500	-1581	15919	9540	-16709	7169	2952	1330	1334	2353	2516	4888	0
757	0	0	-17172	-1565	15607	9368	-16389	7021	2968	1284	1208	2343	2535	5168	0
758	0	0	-16908	-1569	15339	9238	-16123	6885	2948	1276	1210	2308	2543	5464	0
759	0	0	-16518	-1553	14965	9035	-15741	6706	2853	1268	1107	2242	2632	5637	0
760	0	0	-16160	-1550	14610	8855	-15385	6530	2933	1235	1051	2196	2679	5831	0
761	0	0	-15874	-1565	14309	8719	-15091	6372	2894	1144	1067	2172	2661	6074	0
762	0	0	-15484	-1569	13915	8526	-14699	6173	2993	1228	987	2196	2717	6186	0
763	0	0	-15294	-1559	13735	8426	-14514	6088	2871	1111	911	2007	2622	6299	0
764	0	0	-14847	-1553	13294	8200	-14070	5870	3022	1059	925	1978	2667	6248	0
765	0	0	-14619	-1550	13069	8084	-13844	5759	2968	1068	931	1969	2615	6281	0
766	0	0	-14435	-1538	12897	7986	-13666	5679	2960	1074	867	1936	2551	6151	0
767	0	0	-14470	-1544	12926	8007	-13698	5691	2863	1053	832	1972	2520	5994	0
768	0	0	-14381	-1546	12835	7963	-13608	5644	2758	1032	799	1843	2393	5820	0
769	0	0	-14204	-1546	12658	7875	-13431	5556	2783	1125	756	1848	2409	5600	0
770	0	0	-14035	-1530	12505	7782	-13270	5487	2723	1045	820	1839	2320	5216	0
771	0	0	-13878	-1544	12334	7711	-13106	5395	2698	968	787	1769	2273	4867	0
772	0	0	-13583	-1534	12049	7558	-12816	5257	2714	935	923	1771	2310	4603	0
773	0	0	-13336	-1555	11781	7445	-12558	5113	2723	855	880	1786	2110	4167	0
774	0	0	-13135	-1567	11568	7351	-12351	5000	2692	853	1002	1753	2135	3841	0
775	0	0	-12976	-1569	11407	7272	-12191	4919	2570	849	878	1738	2017	3377	0
776	0	0	-12799	-1577	11222	7188	-12010	4822	2399	944	1026	1811	1908	3014	0
777	0	0	-12601	-1584	11017	7092	-11809	4716	2329	1002	1024	1761	1815	2582	0
778	0	0	-12250	-1567	10683	6908	-11466	4558	2331	1094	1146	1825	1804	2349	0
779	0	0	-12148	-1544	10604	6846	-11376	4530	2044	1043	1113	1751	1588	2021	0
780	0	0	-11841	-1544	10297	6692	-11069	4376	2069	1121	1286	1786	1538	1843	0
781	0	0	-11693	-1530	10163	6611	-10928	4316	1932	1065	1309	1650	1408	1550	0
782	0	0	-11327	-1511	9816	6419	-10571	4152	1864	1078	1369	1695	1278	1472	0
783	0	0	-10935	-1515	9420	6225	-10177	3952	1757	1099	1528	1569	1183	1377	0
784	0	0	-10700	-1505	9195	6102	-9947	3845	1633	1115	1482	1503	1090	1348	0
785	0	0	-10442	-1503	8939	5972	-9690	3718	1423	999	1513	1387	917	1144	0
786	0	0	-10049	-1513	8536	5781	-9292	3511	1478	1076	1583	1435	933	1162	0
787	0	0	-9837	-1519	8318	5678	-9077	3399	1226	1105	1441	1202	772	1012	0
788	0	0	-9346	-1524	7822	5435	-8584	3149	1214	1140	1493	1229	694	997	0
789	0	0	-8976	-1513	7463	5244	-8219	2975	1099	1074	1410	1179	531	1028	0
790	0	0	-8513	-1495	7018	5004	-7765	2761	1068	921	1462	1006	512	793	0
791	0	0	-7984	-1497	6487	4740	-7235	2495	1006	828	1358	944	453	793	0
792	0	0	-7394	-1487	5907	4440	-6650	2210	977	776	1303	907	453	785	0
793	0	0	-6862	-1458	5404	4160	-6133	1973	927	618	1171	808	341	711	0
794	0	0	-6434	-1443	4991	3938	-5712	1774	956	469	1119	762	292	708	0
795	0	0	-6030	-1439	4591	3734	-5310	1576	905	399	968	647	277	541	0
796	0	0	-5633	-1439	4194	3536	-4913	1377	865	356	781	609	205	533	0
797	0	0	-5408	-1474	3934	3441	-4671	1230	801	120	655	554	116	391	0
798	0	0	-5154	-1474	3680	3314	-4417	1103	725	223	455	483	79	244	0
799	0	0	-4987	-1486	3501	3236	-4244	1007	651	34	331	389	112	176	0
800	0	0	-4756	-1495	3261	3125	-4008	883	535	-1	153	316	0	1	0
801	0	0	-4599	-1509	3090	3054	-3844	790	525	-178	97	221	-75	-48	0
802	0	0	-4314	-1503	2811	2908	-3562	654	442	-203	-1	184	-110	-54	0
803	0	0	-4054	-1519	2535	2786	-3294	508	457	-337	-161	116	-252	-11	0
804	0	0	-3902	-1534	2368	2718	-3135	417	308	-413	-178	-9	-331	-38	0
805	0	0	-3714	-1557	2157	2635	-2935	300	225	-415	-254	-23	-386	-19	0
806	0	0	-3516	-1561	1955	2538	-2735	197	199	-399	-370	-102	-413	-75	0
807	0	0	-3485	-1602	1883	2543	-2684	140	139	-453	-391	-228	-560	-139	0
808	0	0	-3250	-1596	1654	2423	-2452	29	54	-378	-384	-320	-589	-195	0
809	0	0	-3186	-1623	1563	2404	-2374	-30	-31	-450	-428	-370	-642	-300	0
810	0	0	-3142	-1649	1493	2395	-2317	-78	-48	-450	-409	-395	-890	-252	0
811	0	0	-3000	-1654	1346	2327	-2173	-154	9	-465	-347	-481	-861	-368	0
812	0	0	-2969	-1670	1299	2319	-2134	-185	-79	-550	-370	-603	-1014	-517	0
813	0	0	-2883	-1687	1196	2285	-2039	-245	19	-582	-294	-572	-1132	-580	0
814	0	0	-2901	-1720	1181	2310	-2041	-269	151	-587	-190	-545	-1134	-729	0
815	0	0	-3048	-1722	1326	2385	-2187	-198	133	-560	-178	-543	-1169	-902	0
816	0	0	-3072	-1699	1373	2385	-2222	-163	161	-516	-126	-560	-1247	-1096	0
817	0	0	-3319	-1709	1610	2514	-2464	-49	226	-566	-15	-430	-1284	-1245	0
818	0	0	-3679	-1724	1955	2701	-2817	115	228	-514	-31	-490	-1387	-1513	0
819	0	0	-3935	-1716	2219	2825	-3077	251	331	-434	95	-341	-1338	-1740	0
820	0	0	-4297	-1713	2584	3005	-3440	435	325	-434	182	-271	-1377	-1945	0
821	0	0	-4661	-1720	2941	3190	-3801	610	362	-457	347	-345	-1317	-2213	0
822	0	0	-5167	-1728	3439	3447	-4303	855	364	-452	318	-170	-1396	-2407	0
823	0	0	-5617	-1728	3889	3672	-4753	1080	485	-407	413	-32	-1365	-2574	0
824	0	0	-6108	-1724	4384	3916	-5246	1330	477	-347	486	31	-1290	-2690	0
825	0	0	-6718	-1740	4978	4229	-5848	1619	498	-378	667	67	-1237	-2723	0
826	0	0	-7421	-1747	5674	4584	-6547	1963	562	-221	744	170	-1214	-2745	0
827	0	0	-8110	-1751	6359	4930	-7234	2304	622	-114	737	279	-1193	-2845	0
828	0	0	-8915	-1732	7183	5323	-8049	2725	529	56	838	316	-1082	-2760	0
829	0	0	-9517	-1730	7787	5623	-8652	3028	647	38	902	403	-1004	-2756	0
830	0	0	-10304	-1730	8574	6017	-9439	3422	622	93	1004	467	-999	-2556	0
831	0	0	-11092	-1734	9358	6413	-10225	3812	704	124	1004	529	-942	-2456	0
832	0	0	-11890	-1738	10152	6814	-11021	4207	659	161	1061	560	-929	-2205	0
833	0	0	-12811	-1732	11079	7271	-11945	4673	580	228	1063	473	-841	-2050	0
834	0	0	-13765	-1732	12033	7748	-12899	5150	649	195	1187	556	-770	-1811	0
835	0	0	-14778	-1749	13029	8263	-13903	5640	624	211	1092	539	-764	-1555	0
836	0	0	-15862	-1753	14109	8807	-14985	6178	537	331	1078	481	-618	-1412	0
837	0	0	-16966	-1763	15203	9364	-16084	6720	545	366	1047	498	-523	-1210	0
838	0	0	-18198	-1753	16445	9975	-17321	7346	368	347	925	512	-562	-971	0
839	0	0	-19213	-1767	17446	10490	-18329	7839	459	446	857	519	-413	-855	0
840	0	0	-20350	-1759	18591	11054	-19470	8416	436	465	836	492	-236	-566	0
841	0	0	-21611	-1773	19838	11692	-20724	9032	333	304	700	488	-254	-496	0
842	0	0	-22615	-1790	20825	12202	-21720	9517	417	308	607	508	-211	-287	0
843	0	0	-23879	-1796	22083	12837	-22981	10143	325	240	570	471	-143	-102	0
844	0	0	-24932	-1810	23122	13371	-24027	10656	308	211	382	453	-83	-40	0
845	0	0	-25956	-1833	24123	13894	-25039	11145	356	250	395	471	77	145	0
846	0	0	-27121	-1843	25278	14482	-26199	11717	192	248	248	446	36	329	0
847	0	0	-28065	-1868	26197	14966	-27131	12164	199	213	234	457	54	403	0
848	0	0	-29040	-1910	27130	15475	-28085	12610	178	296	184	384	226	587	0
849	0	0	-29948	-1974	27974	15961	-28961	13000	62	226	83	327	108	776	0
850	0	0	-30742	-2027	28715	16384	-29728	13344	116	252	38	302	240	923	0
851	0	0	-31549	-2048	29501	16798	-30525	13726	23	331	29	353	223	1261	0
852	0	0	-32189	-2054	30135	17121	-31162	14040	147	258	-93	335	164	1261	0
853	0	0	-32964	-2023	30941	17493	-31952	14459	75	213	-87	294	176	1552	0
854	0	0	-33621	-1949	31672	17785	-32646	14861	104	147	-85	215	242	1672	0
855	0	0	-33608	-1825	31783	17716	-32695	14979	102	201	-116	256	230	1800	0
856	0	0	-33476	-1693	31783	17584	-32629	15045	15	205	-201	217	261	1790	0
857	0	0	-33261	-1478	31783	17369	-32522	15152	139	207	-215	168	306	1811	0
858	0	0	-33034	-1251	31783	17142	-32408	15266	116	259	-186	258	318	1974	0
859	0	0	-32780	-997	31783	16888	-32281	15393	129	122	-166	238	320	1800	0
860	0	0	-32487	-704	31783	16595	-32135	15539	172	201	-205	325	366	1874	0
861	0	0	-32114	-331	31783	16222	-31948	15726	308	188	-209	376	477	1854	0
862	0	0	-31733	50	31783	15841	-31758	15916	358	129	-149	422	531	1763	0
863	0	0	-31386	397	31783	15494	-31584	16090	360	93	-164	434	481	1736	0
864	0	0	-31083	700	31783	15191	-31433	16241	479	149	-122	572	512	1726	0
865	0	0	-30813	970	31783	14921	-31298	16376	516	64	-9	547	626	1652	0
866	0	0	-30678	1105	31783	14786	-31230	16444	485	217	-13	665	611	1641	0
867	0	0	-30629	1154	31783	14737	-31206	16468	545	240	36	719	651	1563	0
868	0	0	-30846	937	31783	14954	-31314	16360	426	178	97	642	585	1532	0
869	0	0	-31238	545	31783	15346	-31510	16164	537	298	166	700	624	1503	1
870	0	0	-31747	36	31783	15855	-31765	15909	587	213	250	717	638	1499	0
871	0	0	-32330	-547	31783	16438	-32056	15618	574	143	244	702	506	1453	0
872	0	0	-32908	-1125	31783	17016	-32345	15329	657	126	403	669	413	1416	0
873	0	0	-33352	-1569	31783	17460	-32567	15107	777	98	368	667	422	1425	0
874	0	0	-33585	-1802	31783	17693	-32684	14990	706	44	337	616	298	1270	0
875	0	0	-33761	-1978	31783	17869	-32772	14902	915	141	452	653	345	1264	0
876	0	0	-33895	-2112	31783	18003	-32839	14835	826	15	393	556	211	1030	0
877	140	0	-33967	-2184	31783	18075	-32875	14799	797	110	512	556	149	1034	0
878	140	0	-34017	-2234	31783	18125	-32900	14774	762	108	506	483	112	861	0
879	140	0	-34060	-2277	31783	18168	-32921	14753	840	71	587	420	23	682	0
880	140	0	-34070	-2287	31783	18178	-32926	14748	900	7	589	475	-133	523	0
881	140	0	-34079	-2296	31783	18187	-32931	14743	944	-44	583	457	-104	362	0
882	140	0	-34039	-2256	31783	18147	-32911	14763	905	-79	609	401	-217	161	0
883	140	0	-33982	-2199	31783	18090	-32882	14792	857	-157	539	351	-285	-34	0
884	140	0	-33884	-2101	31783	17992	-32833	14841	873	-106	634	343	-300	-34	0
885	140	0	-33802	-2019	31783	17910	-32792	14882	820	-155	504	308	-292	-172	0
886	140	0	-33740	-1957	31783	17848	-32761	14913	739	-124	566	258	-452	-240	0
887	140	0	-33680	-1897	31783	17788	-32731	14943	772	-100	580	238	-440	-205	0
888	140	0	-33633	-1850	31783	17741	-32708	14966	679	-135	512	182	-570	-279	0
889	140	0	-33581	-1798	31783	17689	-32682	14992	622	-48	529	58	-502	-341	0
890	140	0	-32961	-1788	31173	17374	-32067	14692	593	-44	500	97	-543	-215	0
891	140	0	-32234	-1769	30465	17001	-31349	14348	626	-98	533	21	-618	-308	0
892	140	0	-31452	-1753	29699	16602	-30575	13973	649	5	537	95	-616	-135	0
893	140	0	-30908	-1744	29164	16326	-30036	13710	603	-213	467	-69	-675	-234	0
894	140	0	-30210	-1749	28461	15979	-29335	13356	649	-147	366	-54	-582	-217	0
895	140	0	-29541	-1747	27794	15644	-28667	13023	597	-207	417	-11	-624	-124	0
896	140	0	-28925	-1738	27187	15331	-28056	12724	589	-197	362	5	-506	-232	0
897	140	0	-28296	-1728	26568	15012	-27432	12420	545	-159	232	-71	-481	-207	0
898	140	0	-27556	-1716	25840	14636	-26698	12062	457	-79	300	-50	-397	-170	0
899	140	0	-26884	-1709	25175	14296	-26029	11733	430	-54	155	11	-349	-180	0
900	140	0	-26166	-1703	24463	13934	-25314	11380	424	-126	162	-54	-238	-104	0
901	140	0	-25671	-1697	23974	13684	-24822	11138	372	-98	97	-5	-223	-42	0
902	140	0	-25096	-1681	23415	13388	-24255	10867	455	-149	48	60	-197	-93	0
903	140	0	-24726	-1687	23039	13206	-23882	10676	345	-199	77	-65	-106	-52	0
904	140	0	-24309	-1670	22639	12989	-23474	10484	389	-190	135	3	-31	5	0
905	140	0	-23997	-1658	22339	12827	-23168	10340	296	-164	31	-11	29	-40	0
906	140	0	-23830	-1656	22174	12743	-23002	10259	306	-89	-52	120	194	56	0
907	140	0	-23438	-1662	21776	12550	-22607	10057	267	-100	-124	91	226	-87	0
908	140	0	-23035	-1649	21386	12342	-22210	9868	366	-97	-85	137	283	56	0
909	140	0	-22709	-1639	21070	12174	-21889	9715	135	-135	-168	-3	339	81	0
910	140	0	-22307	-1633	20674	11970	-21490	9520	137	-186	-141	137	298	203	0
911	140	0	-21941	-1616	20325	11778	-21133	9354	-23	-161	-223	11	323	292	0
912	140	0	-21694	-1612	20082	11653	-20888	9235	-176	-271	-252	65	300	395	0
913	140	0	-21508	-1606	19902	11557	-20705	9148	-265	-256	-294	-9	292	494	0
914	140	0	-21440	-1575	19865	11507	-20652	9145	-403	-335	-273	-54	254	506	0
915	140	0	-21348	-1588	19760	11468	-20554	9086	-452	-242	-430	-34	273	599	0
916	140	0	-21383	-1584	19799	11483	-20591	9107	-564	-300	-405	-186	320	485	0
917	140	0	-21364	-1584	19780	11474	-20572	9098	-793	-215	-517	-145	296	490	0
918	140	0	-21351	-1583	19768	11467	-20559	9092	-942	-256	-566	-248	168	386	0
919	140	0	-21363	-1575	19788	11469	-20575	9106	-962	-254	-560	-157	273	269	0
920	140	0	-21428	-1567	19861	11497	-20644	9147	-1235	-271	-690	-265	188	141	0
921	140	0	-21370	-1563	19807	11466	-20588	9122	-1251	-343	-568	-312	234	25	0
922	140	0	-21529	-1534	19995	11531	-20762	9230	-1321	-374	-715	-366	194	-170	0
923	140	0	-21685	-1519	20166	11602	-20925	9323	-1538	-463	-706	-459	104	-397	0
924	140	0	-21845	-1487	20358	11666	-21101	9435	-1691	-510	-779	-549	56	-628	0
925	140	0	-21998	-1491	20507	11744	-21252	9508	-1804	-521	-838	-626	-73	-857	0
926	140	0	-22136	-1495	20641	11815	-21388	9573	-1974	-570	-890	-675	-149	-1164	0
927	140	0	-22109	-1489	20620	11799	-21364	9565	-2073	-570	-878	-855	-246	-1394	0
928	140	0	-21888	-1484	20404	11686	-21146	9460	-2178	-535	-946	-962	-345	-1714	0
929	140	0	-21666	-1456	20210	11561	-20938	9377	-2289	-646	-1028	-1035	-448	-2009	0
930	140	0	-21308	-1455	19853	11381	-20580	9199	-2322	-706	-1096	-1154	-632	-2271	0
931	140	0	-20833	-1435	19398	11134	-20115	8981	-2388	-774	-1101	-1272	-777	-2423	0
932	140	0	-20315	-1416	18899	10865	-19607	8741	-2399	-807	-1092	-1342	-865	-2735	0
933	140	0	-19791	-1402	18389	10596	-19090	8493	-2574	-1002	-1165	-1451	-1123	-3061	0
934	140	0	-19180	-1389	17791	10284	-18485	8201	-2675	-938	-1257	-1592	-1274	-3298	0
935	140	0	-18411	-1371	17040	9891	-17725	7834	-2766	-958	-1284	-1759	-1295	-3540	0
936	140	0	-17601	-1350	16251	9475	-16926	7450	-2900	-1024	-1307	-1773	-1433	-3821	0
937	140	0	-16926	-1342	15584	9134	-16255	7121	-2935	-1051	-1342	-1860	-1606	-3977	0
938	140	0	-16526	-1338	15188	8932	-15857	6925	-3133	-1057	-1431	-1972	-1680	-4229	0
939	140	0	-16141	-1326	14815	8733	-15478	6744	-3197	-1026	-1420	-2029	-1726	-4365	0
940	140	0	-16004	-1328	14676	8666	-15340	6674	-3408	-1148	-1443	-2149	-1850	-4553	0
941	140	0	-15810	-1328	14482	8569	-15146	6577	-3462	-1210	-1540	-2312	-1908	-4687	0
942	140	0	-15498	-1315	14183	8406	-14840	6434	-3532	-1282	-1550	-2362	-1971	-4692	0
943	140	0	-15191	-1317	13874	8254	-14532	6278	-3664	-1437	-1619	-2533	-2085	-4669	0
944	140	0	-14859	-1299	13560	8079	-14209	6130	-3806	-1499	-1641	-2560	-2114	-4656	0
945	140	0	-14516	-1321	13195	7918	-13855	5937	-3880	-1501	-1792	-2719	-2104	-4638	0
946	140	0	-14276	-1319	12957	7797	-13616	5819	-3971	-1544	-1810	-2820	-2060	-4630	0
947	140	0	-14192	-1328	12864	7760	-13528	5768	-4112	-1612	-1910	-2915	-2149	-4533	0
948	140	0	-14021	-1334	12687	7677	-13354	5676	-4256	-1633	-2066	-2954	-2201	-4376	0
949	140	0	-13740	-1317	12423	7528	-13081	5553	-4374	-1755	-2068	-3094	-2244	-4320	0
950	140	0	-13631	-1336	12295	7483	-12963	5479	-4506	-1874	-2223	-3228	-2285	-4128	0
951	140	0	-13521	-1342	12179	7431	-12850	5418	-4630	-1922	-2296	-3358	-2304	-4110	0
952	140	0	-13286	-1363	11923	7324	-12604	5280	-4657	-2124	-2479	-3490	-2277	-3953	0
953	140	0	-12970	-1373	11597	7171	-12283	5112	-4762	-2188	-2576	-3565	-2376	-3802	0
954	140	0	-12739	-1381	11358	7060	-12048	4988	-4906	-2395	-2733	-3751	-2415	-3687	0
955	140	0	-12350	-1389	10961	6869	-11655	4786	-5026	-2426	-2803	-3815	-2512	-3589	0
956	140	0	-12054	-1390	10664	6722	-11359	4637	-5137	-2570	-3030	-3982	-2440	-3544	0
957	140	0	-11531	-1414	10117	6472	-10824	4351	-5267	-2650	-3220	-4153	-2562	-3559	0
958	140	0	-10937	-1400	9537	6168	-10237	4068	-5340	-2638	-3257	-4205	-2467	-3352	0
959	140	0	-10432	-1404	9028	5918	-9730	3812	-5494	-2878	-3505	-4438	-2677	-3439	0
960	140	0	-9615	-1402	8213	5508	-8914	3405	-5494	-2869	-3602	-4399	-2640	-3391	0
961	140	0	-8844	-1412	7432	5128	-8138	3010	-5552	-3096	-3651	-4560	-2801	-3311	0
962	140	0	-7875	-1402	6473	4638	-7174	2535	-5678	-3193	-3806	-4687	-2886	-3321	0
963	140	0	-6847	-1398	5449	4122	-6148	2025	-5721	-3280	-3883	-4753	-2975	-3282	0
964	140	0	-5649	-1383	4266	3516	-4957	1441	-5757	-3344	-3973	-4807	-2946	-3232	0
965	140	0	-4421	-1383	3038	2902	-3729	827	-5814	-3437	-4023	-4948	-3074	-3253	0
966	140	0	-3169	-1385	1784	2277	-2476	199	-5812	-3455	-4110	-4960	-3100	-3241	0
967	140	0	-1927	-1377	550	1652	-1238	-413	-5870	-3499	-4200	-4923	-3189	-3282	0
968	140	0	-541	-1379	-838	960	148	-1108	-5775	-3497	-4219	-5067	-3201	-3369	0
969	140	0	795	-1377	-2172	291	1483	-1774	-5816	-3552	-4184	-4987	-3206	-3338	0
970	140	0	2328	-1363	-3691	-482	3009	-2527	-5818	-3608	-4215	-5053	-3309	-3416	0
971	140	0	3839	-1371	-5210	-1234	4524	-3290	-5643	-3561	-4114	-5005	-3214	-3431	0
972	140	0	5292	-1369	-6661	-1961	5976	-4015	-5633	-3596	-4136	-4945	-3315	-3573	0
973	140	0	7004	-1361	-8365	-2821	7684	-4863	-5546	-3528	-4066	-4915	-3177	-3627	0
974	140	0	8542	-1377	-9919	-3582	9230	-5648	-5435	-3540	-4002	-4737	-3257	-3703	0
975	140	0	10278	-1377	-11655	-4450	10966	-6516	-5257	-3447	-3922	-4725	-3187	-3695	0
976	140	0	11995	-1398	-13393	-5298	12694	-7395	-5185	-3356	-3707	-4547	-3084	-3792	0
977	140	0	13691	-1392	-15083	-6149	14387	-8237	-4979	-3220	-3618	-4368	-3030	-3938	0
978	140	0	15285	-1383	-16668	-6951	15976	-9025	-4853	-3158	-3443	-4242	-3001	-3969	0
979	140	0	16888	-1404	-18292	-7742	17590	-9848	-4690	-3057	-3288	-4027	-2958	-4042	0
980	140	0	18277	-1412	-19689	-8432	18983	-10550	-4586	-2975	-3164	-3916	-2861	-4293	0
981	140	0	19600	-1423	-21023	-9088	20311	-11223	-4316	-2855	-3010	-3672	-2811	-4332	0
982	140	0	20781	-1445	-22226	-9668	21503	-11835	-4273	-2801	-2803	-3668	-2764	-4483	0
983	140	0	21871	-1447	-23318	-10212	22594	-12382	-3982	-2684	-2613	-3369	-2601	-4529	0
984	140	0	22582	-1439	-24021	-10571	23301	-12730	-3895	-2615	-2467	-3263	-2679	-4749	0
985	140	0	23286	-1439	-24725	-10923	24005	-13082	-3724	-2481	-2310	-3049	-2617	-4873	0
986	140	0	23678	-1445	-25123	-11116	24400	-13284	-3623	-2331	-2093	-2942	-2489	-5036	0
987	140	0	23945	-1437	-25382	-11254	24663	-13409	-3610	-2174	-1908	-2863	-2527	-5222	0
988	140	0	24137	-1447	-25584	-11345	24860	-13515	-3362	-2044	-1777	-2595	-2457	-5335	0
989	140	0	23980	-1451	-25431	-11264	24705	-13441	-3346	-1897	-1660	-2605	-2459	-5466	0
990	140	0	23860	-1460	-25320	-11200	24590	-13390	-3266	-1802	-1511	-2450	-2461	-5629	0
991	140	0	23678	-1445	-25123	-11116	24400	-13284	-3208	-1650	-1315	-2359	-2378	-5676	0
992	140	0	23351	-1449	-24800	-10951	24075	-13124	-3138	-1637	-1198	-2324	-2461	-5763	0
993	140	0	23178	-1458	-24636	-10860	23907	-13047	-2958	-1474	-1045	-2194	-2417	-5806	0
994	140	0	22718	-1456	-24174	-10631	23446	-12815	-2970	-1410	-942	-2186	-2349	-5810	0
995	140	0	22331	-1447	-23778	-10442	23054	-12612	-3005	-1214	-900	-2089	-2310	-5977	0
996	140	0	21765	-1458	-23223	-10153	22494	-12340	-2886	-1121	-679	-1959	-2236	-5837	0
997	140	0	21071	-1464	-22535	-9803	21803	-11999	-2859	-948	-715	-1866	-2161	-5788	0
998	140	0	20417	-1456	-21873	-9480	21145	-11664	-2826	-828	-564	-1755	-2116	-5697	0
999	140	0	19336	-1462	-20798	-8937	20067	-11130	-2797	-644	-690	-1647	-1971	-5616	0
1000	140	0	18473	-1456	-19929	-8508	19201	-10692	-2745	-595	-531	-1583	-1881	-5449	0
1001	140	0	17563	-1443	-19006	-8060	18284	-10224	-2622	-568	-552	-1389	-1738	-5255	0
1002	140	0	16587	-1458	-18045	-7564	17316	-9751	-2593	-477	-539	-1354	-1647	-5003	0
1003	140	0	15567	-1456	-17023	-7055	16295	-9239	-2490	-440	-523	-1206	-1530	-4735	0
1004	140	0	14495	-1455	-15950	-6520	15222	-8702	-2399	-448	-436	-1173	-1297	-4485	0
1005	140	0	13318	-1441	-14759	-5938	14038	-8100	-2438	-397	-465	-1070	-1259	-4178	0
1006	140	0	12276	-1445	-13721	-5415	12998	-7583	-2343	-219	-531	-857	-1024	-3942	0
1007	140	0	11151	-1435	-12586	-4858	11868	-7010	-2238	-176	-527	-832	-803	-3583	0
1008	140	0	10152	-1429	-11581	-4361	10866	-6505	-2159	-120	-591	-708	-688	-3369	0
1009	140	0	9118	-1423	-10541	-3847	9829	-5982	-2087	-87	-616	-616	-556	-2970	0
1010	140	0	8254	-1422	-9676	-3416	8965	-5549	-1953	-3	-638	-430	-399	-2613	0
1011	140	0	7372	-1431	-8803	-2970	8087	-5117	-1808	-60	-589	-372	-157	-2314	0
1012	140	0	6486	-1427	-7913	-2529	7199	-4670	-1610	-60	-506	-238	-71	-1994	0
1013	140	0	5621	-1425	-7046	-2098	6333	-4235	-1433	15	-580	-75	97	-1654	0
1014	140	0	4712	-1422	-6134	-1645	5423	-3778	-1309	0	-527	-62	232	-1358	0
1015	140	0	3715	-1429	-5144	-1143	4429	-3286	-1160	48	-510	73	446	-1012	0
1016	140	0	2695	-1435	-4130	-630	3412	-2782	-1055	23	-549	110	475	-841	0
1017	140	0	1690	-1437	-3127	-126	2408	-2282	-948	164	-496	201	692	-585	0
1018	140	0	377	-1433	-1810	528	1093	-1621	-923	178	-527	331	702	-407	0
1019	140	0	-815	-1433	-618	1124	-98	-1025	-793	259	-498	419	795	-122	0
1020	140	0	-1980	-1437	543	1708	-1261	-447	-653	362	-372	469	925	50	0
1021	140	0	-3328	-1439	1889	2383	-2608	225	-572	376	-358	529	960	232	0
1022	140	0	-4589	-1462	3127	3025	-3858	832	-492	353	-318	611	971	353	0
1023	140	0	-5860	-1476	4384	3668	-5122	1454	-391	289	-178	653	1127	448	0
1024	140	0	-7119	-1468	5651	4293	-6385	2091	-360	380	-131	711	1035	578	0
1025	140	0	-8430	-1474	6956	4952	-7693	2741	-225	420	-17	744	1156	756	0
1026	140	0	-9781	-1482	8299	5631	-9040	3408	-143	389	13	723	1125	756	0
1027	140	0	-11193	-1486	9707	6339	-10450	4110	-213	576	60	696	1154	880	0
1028	140	0	-12534	-1476	11058	7005	-11796	4791	-106	640	170	700	1200	818	0
1029	140	0	-13943	-1495	12448	7719	-13195	5476	-73	589	221	665	1175	942	0
1030	140	0	-15171	-1493	13678	8332	-14424	6092	-7	657	327	673	1150	983	0
1031	140	0	-16518	-1497	15021	9007	-15769	6762	97	682	358	638	1121	952	0
1032	140	0	-17876	-1513	16363	9694	-17119	7425	128	537	316	589	1113	869	0
1033	140	0	-19176	-1503	17673	10339	-18424	8085	221	638	395	609	1016	933	0
1034	140	0	-20552	-1517	19035	11034	-19793	8759	194	517	434	527	853	977	0
1035	140	0	-21916	-1519	20397	11717	-21156	9439	271	481	430	405	871	810	0
1036	140	0	-23347	-1517	21830	12432	-22588	10156	192	483	316	411	805	719	0
1037	140	0	-24736	-1507	23229	13121	-23982	10861	209	465	444	360	744	679	0
1038	140	0	-26095	-1489	24606	13792	-25350	11558	292	500	389	306	647	624	0
1039	140	0	-27503	-1480	26023	14491	-26763	12271	192	341	314	170	541	486	0
1040	140	0	-28678	-1487	27191	15082	-27934	12852	329	333	265	211	485	545	0
1041	140	0	-29920	-1484	28436	15702	-29178	13476	128	256	320	64	469	467	0
1042	140	0	-30998	-1489	29509	16243	-30253	14010	149	186	199	-9	325	362	0
1043	140	0	-32114	-1509	30605	16811	-31359	14548	157	128	124	-9	306	434	0
1044	140	0	-33222	-1515	31707	17368	-32464	15096	124	13	38	-64	178	420	0
1045	140	0	-33311	-1528	31783	17419	-32547	15127	118	46	44	-83	155	353	0
1046	140	0	-33307	-1524	31783	17415	-32545	15129	73	-40	-1	-258	168	382	0
1047	140	0	-33290	-1507	31783	17398	-32536	15138	50	15	-232	-228	46	349	0
1048	140	0	-33270	-1487	31783	17378	-32526	15148	-54	-17	-184	-345	27	322	0
1049	140	0	-33249	-1466	31783	17357	-32516	15158	-178	-133	-306	-446	-75	345	0
1050	140	0	-33247	-1464	31783	17355	-32515	15159	-174	-91	-397	-465	-65	364	0
1051	140	0	-33222	-1439	31783	17330	-32502	15172	-157	-230	-405	-547	-91	341	0
1052	140	0	-33220	-1437	31783	17328	-32501	15173	-258	-267	-549	-605	-172	351	0
1053	140	0	-33228	-1445	31783	17336	-32505	15169	-318	-304	-539	-661	-157	388	0
1054	140	0	-33243	-1460	31783	17351	-32513	15161	-355	-444	-583	-713	-259	413	0
1055	140	0	-33263	-1480	31783	17371	-32523	15151	-389	-413	-667	-731	-182	362	0
1056	140	0	-33269	-1486	31783	17377	-32526	15148	-510	-430	-735	-680	-228	384	0
1057	140	0	-33270	-1487	31783	17378	-32526	15148	-539	-409	-710	-694	-279	368	0
1058	140	0	-33288	-1505	31783	17396	-32535	15139	-611	-403	-756	-803	-263	401	0
1059	140	0	-33300	-1517	31783	17408	-32541	15133	-711	-434	-801	-820	-205	364	0
1060	140	0	-33307	-1524	31783	17415	-32545	15129	-812	-442	-807	-764	-300	341	0
1061	140	0	-33338	-1555	31783	17446	-32560	15114	-801	-463	-680	-882	-343	300	0
1062	140	0	-33360	-1577	31783	17468	-32571	15103	-948	-463	-721	-921	-335	287	0
1063	140	0	-33373	-1590	31783	17481	-32578	15096	-909	-568	-743	-867	-374	226	0
1064	140	0	-33397	-1614	31783	17505	-32590	15084	-1121	-609	-710	-948	-459	166	0
1065	140	0	-33412	-1629	31783	17520	-32597	15077	-1210	-500	-558	-799	-426	71	0
1066	140	0	-33414	-1631	31783	17522	-32598	15076	-1540	-545	-531	-917	-510	-184	0
1067	140	0	-33424	-1641	31783	17532	-32603	15071	-1800	-465	-479	-770	-587	-246	0
1068	140	0	-33461	-1678	31783	17569	-32622	15052	-2139	-483	-533	-807	-702	-486	0
1069	140	0	-33494	-1711	31783	17602	-32638	15036	-2058	-438	-502	-799	-748	-614	0
1070	140	0	-33513	-1730	31783	17621	-32648	15026	-1899	-574	-675	-863	-873	-1024	0
1071	140	0	-33525	-1742	31783	17633	-32654	15020	-1844	-545	-583	-919	-944	-1105	0
1072	140	0	-33538	-1755	31783	17646	-32660	15014	-1730	-597	-589	-917	-1059	-1346	0
1073	140	0	-33534	-1751	31783	17642	-32658	15016	-1697	-655	-682	-997	-1212	-1668	0
1074	140	0	-33525	-1742	31783	17633	-32654	15020	-1606	-616	-663	-946	-1313	-1905	0
1075	140	0	-33532	-1749	31783	17640	-32657	15017	-1606	-661	-669	-1016	-1453	-2165	0
1076	140	0	-33530	-1747	31783	17638	-32656	15018	-1627	-574	-690	-1096	-1598	-2520	0
1077	140	0	-33550	-1767	31783	17658	-32666	15008	-1629	-556	-715	-1105	-1639	-2743	0
1078	140	0	-33561	-1778	31783	17669	-32672	15002	-1705	-549	-647	-1191	-1782	-3152	0
1079	140	0	-33544	-1761	31783	17652	-32663	15011	-1650	-426	-713	-1162	-1881	-3363	0
1080	140	0	-33542	-1759	31783	17650	-32662	15012	-1654	-558	-552	-1222	-1982	-3701	0
1081	140	0	-33542	-1759	31783	17650	-32662	15012	-1598	-502	-527	-1162	-2102	-3967	0
1082	140	0	-33527	-1744	31783	17635	-32655	15019	-1600	-578	-512	-1253	-2306	-4250	0
1083	140	0	-33529	-1746	31783	17637	-32656	15018	-1445	-613	-440	-1121	-2456	-4590	0
1084	140	0	-33536	-1753	31783	17644	-32659	15015	-1402	-636	-306	-1196	-2518	-4749	0
1085	140	0	-33532	-1749	31783	17640	-32657	15017	-1456	-599	-395	-1183	-2752	-5086	0
1086	140	0	-33529	-1746	31783	17637	-32656	15018	-1414	-552	-279	-1169	-2809	-5385	0
1087	140	0	-33529	-1746	31783	17637	-32656	15018	-1325	-510	-170	-1070	-2869	-5624	0
1088	140	0	-33517	-1734	31783	17625	-32650	15024	-1231	-461	-178	-999	-2935	-5911	0
1089	140	0	-33527	-1744	31783	17635	-32655	15019	-1167	-473	-48	-1067	-3069	-6143	0
1090	140	0	-33515	-1732	31783	17623	-32649	15025	-1047	-453	29	-913	-3107	-6334	0
1091	140	0	-33525	-1742	31783	17633	-32654	15020	-1068	-529	87	-935	-3292	-6594	0
1092	140	0	-33542	-1759	31783	17650	-32662	15012	-857	-457	178	-878	-3146	-6786	0
1093	140	0	-33540	-1757	31783	17648	-32661	15013	-793	-514	285	-791	-3332	-7055	0
1094	140	0	-33532	-1749	31783	17640	-32657	15017	-601	-533	320	-700	-3400	-7133	0
1095	140	0	-33527	-1744	31783	17635	-32655	15019	-558	-498	521	-690	-3381	-7205	0
1096	140	0	-33519	-1736	31783	17627	-32651	15023	-450	-434	467	-741	-3455	-7271	0
1097	140	0	-33515	-1732	31783	17623	-32649	15025	-318	-436	690	-597	-3379	-7342	0
1098	140	0	-33527	-1744	31783	17635	-32655	15019	-192	-413	725	-545	-3457	-7418	0
1099	140	0	-33523	-1740	31783	17631	-32653	15021	-116	-368	704	-589	-3435	-7298	0
1100	140	0	-33544	-1761	31783	17652	-32663	15011	-29	-312	737	-450	-3459	-7193	0
1101	140	0	-33542	-1759	31783	17650	-32662	15012	145	-343	876	-438	-3453	-7081	0
1102	140	0	-33573	-1790	31783	17681	-32678	14996	289	-318	1061	-347	-3391	-6822	0
1103	140	0	-33581	-1798	31783	17689	-32682	14992	424	-395	1039	-364	-3493	-6714	0
1104	140	0	-33614	-1831	31783	17722	-32698	14976	578	-242	1181	-250	-3427	-6402	0
1105	140	0	-33662	-1879	31783	17770	-32722	14952	679	-256	1146	-225	-3414	-6223	0
1106	140	0	-33709	-1926	31783	17817	-32746	14928	805	-232	1272	-145	-3352	-5944	0
1107	140	0	-33757	-1974	31783	17865	-32770	14904	857	-205	1212	-176	-3272	-5699	0
1108	140	0	-33814	-2031	31783	17922	-32798	14876	1072	-141	1293	-93	-3224	-5445	0
1109	140	0	-33818	-2035	31783	17926	-32800	14874	1078	-73	1255	-13	-3173	-5150	0
1110	140	0	-33802	-2019	31783	17910	-32792	14882	1299	-104	1325	19	-3102	-4915	0
1111	140	0	-33754	-1971	31783	17862	-32768	14906	1478	-73	1326	137	-3090	-4578	0
1112	140	0	-33626	-1843	31783	17734	-32704	14970	1647	-128	1340	141	-3007	-4252	0
1113	140	0	-33515	-1732	31783	17623	-32649	15025	1879	-48	1416	322	-2882	-3912	0
1114	140	0	-33335	-1552	31783	17443	-32559	15115	2073	-19	1402	407	-2756	-3577	0
1115	140	0	-33069	-1286	31783	17177	-32426	15248	2165	-46	1371	506	-2673	-3214	0
1116	140	0	-32809	-1026	31783	16917	-32296	15378	2444	7	1495	655	-2426	-2778	0
1117	140	0	-32489	-706	31783	16597	-32136	15538	2580	137	1536	733	-2219	-2388	0
1118	140	0	-32103	-320	31783	16211	-31943	15731	2729	221	1550	871	-2104	-2007	0
1119	140	0	-31661	122	31783	15769	-31722	15952	3032	312	1581	985	-1856	-1522	0
1120	140	0	-31264	519	31783	15372	-31523	16151	3127	349	1584	1117	-1680	-1028	0
1121	140	0	-30848	935	31783	14956	-31315	16359	3472	450	1689	1400	-1470	-525	0
1122	140	0	-30513	1270	31783	14621	-31148	16526	3557	434	1747	1464	-1235	-13	0
1123	140	0	-30216	1567	31783	14324	-30999	16675	3878	576	1806	1687	-1002	593	0
1124	140	0	-30098	1685	31783	14206	-30940	16734	4075	659	1932	1901	-682	1226	0
1125	140	0	-30084	1699	31783	14192	-30933	16741	4269	700	1976	1986	-407	1755	0
1126	140	0	-30381	1402	31783	14489	-31082	16592	4524	861	2124	2265	-153	2395	0
1127	140	0	-30860	923	31783	14968	-31321	16353	4690	981	2178	2419	151	2911	1
1128	140	0	-31560	223	31783	15668	-31671	16003	4925	1109	2384	2599	465	3501	0
1129	134	0	-32273	-490	31783	16381	-32028	15646	5076	1317	2368	2725	896	4145	0
1130	134	0	-32861	-1078	31783	16969	-32322	15352	5272	1470	2535	2968	1179	4760	0
1131	134	0	-33224	-1441	31783	17332	-32503	15171	5463	1503	2673	3171	1416	5340	0
1132	134	0	-33344	-1699	31645	17521	-32494	14973	5723	1596	2803	3396	1701	5920	0
1133	134	0	-32271	-1949	30322	17110	-31296	14186	5833	1769	2894	3608	2081	6570	0
1134	134	0	-31195	-2134	29061	16664	-30128	13463	6031	1806	2966	3726	2306	7065	0
1135	134	0	-30063	-2188	27875	16125	-28969	12843	6208	1994	3144	3833	2628	7573	0
1136	134	0	-29019	-2211	26808	15615	-27913	12298	6258	2170	3179	4041	2952	8006	0
1137	134	0	-27999	-2199	25800	15099	-26899	11800	6272	2324	3138	4203	3171	8332	0
1138	134	0	-26880	-2198	24682	14539	-25781	11242	6394	2580	3253	4368	3492	8840	0
1139	134	0	-25838	-2180	23658	14009	-24748	10739	6328	2636	3255	4430	3823	9067	0
1140	134	0	-24645	-2099	22546	13372	-23595	10223	6361	2739	3342	4537	3980	9335	0
1141	134	0	-23392	-1988	21404	12690	-22398	9708	6462	2844	3478	4700	4281	9729	0
1142	134	0	-22119	-1903	20216	12011	-21167	9156	6456	2904	3400	4766	4401	9946	0
1143	134	0	-20623	-1848	18775	11235	-19699	8463	6568	3107	3468	4960	4756	10221	0
1144	134	0	-19236	-1778	17458	10507	-18347	7840	6462	3030	3441	4979	4768	10388	0
1145	134	0	-17478	-1728	15750	9603	-16614	7011	6568	3154	3517	5129	5063	10666	0
1146	134	0	-15810	-1713	14097	8761	-14953	6192	6452	3237	3418	5179	5218	10695	0
1147	134	0	-13922	-1691	12231	7806	-13076	5270	6452	3346	3462	5307	5402	10596	0
1148	134	0	-12044	-1683	10361	6863	-11202	4339	6380	3373	3515	5303	5515	10726	0
1149	134	0	-10042	-1668	8374	5855	-9208	3353	6469	3429	3431	5397	5627	10677	0
1150	134	0	-8075	-1660	6415	4867	-7245	2377	6318	3532	3424	5424	5754	10619	0
1151	134	0	-6025	-1637	4388	3831	-5206	1375	6359	3546	3459	5482	5808	10650	0
1152	134	0	-4094	-1631	2463	2862	-3278	416	6258	3589	3360	5505	5891	10681	0
1153	134	0	-2220	-1631	589	1925	-1404	-521	6186	3530	3274	5488	5849	10668	0
1154	134	0	-278	-1612	-1334	945	528	-1473	6233	3552	3296	5513	5924	10625	0
1155	134	0	1567	-1608	-3175	20	2371	-2391	6072	3621	3212	5433	5948	10586	0
1156	134	0	3628	-1608	-5236	-1010	4432	-3422	5971	3606	3113	5492	5977	10646	0
1157	134	0	5853	-1596	-7449	-2128	6651	-4522	5905	3602	3131	5410	5986	10638	0
1158	134	0	8124	-1616	-9740	-3254	8932	-5678	5773	3647	3063	5416	5969	10582	0
1159	134	0	10773	-1598	-12371	-4587	11572	-6984	5693	3647	3067	5399	5981	10573	0
1160	134	0	13211	-1581	-14792	-5815	14001	-8186	5676	3565	2964	5393	5957	10553	0
1161	134	0	15791	-1583	-17374	-7104	16582	-9478	5651	3526	2970	5400	5884	10351	0
1162	134	0	18444	-1565	-20009	-8439	19226	-10787	5641	3486	2919	5418	5891	10371	0
1163	134	0	21401	-1553	-22954	-9924	22177	-12253	5602	3362	2869	5422	5814	10185	0
1164	134	0	24031	-1538	-25569	-11246	24800	-13553	5509	3387	2956	5389	5818	10142	0
1165	134	0	26545	-1511	-28056	-12517	27300	-14783	5530	3288	2923	5274	5767	10109	0
1166	134	0	29197	-1499	-30696	-13849	29946	-16097	5395	3266	2842	5170	5746	10010	0
1167	134	0	30300	-1484	-31784	-14408	31042	-16634	5348	3204	2853	5055	5626	9864	0
1168	134	0	30306	-1478	-31784	-14414	31045	-16631	5296	3113	2789	5034	5627	9690	0
1169	134	0	30328	-1456	-31784	-14436	31056	-16620	5078	3063	2733	4789	5449	9471	0
1170	134	0	30329	-1455	-31784	-14437	31056	-16619	5051	2917	2620	4690	5243	9119	0
1171	134	0	30347	-1437	-31784	-14455	31065	-16610	4902	2857	2543	4462	5106	8863	0
1172	134	0	30351	-1433	-31784	-14459	31067	-16608	4700	2688	2397	4374	4857	8423	0
1173	134	0	30386	-1398	-31784	-14494	31085	-16591	4607	2465	2485	4209	4582	8243	0
1174	134	0	30407	-1377	-31784	-14515	31095	-16580	4460	2260	2329	3969	4366	7763	0
1175	134	0	30370	-1414	-31784	-14478	31077	-16599	4332	2213	2314	3777	4209	7337	0
1176	134	0	30384	-1400	-31784	-14492	31084	-16592	4124	2161	2174	3590	4072	6947	0
1177	134	0	30419	-1365	-31784	-14527	31101	-16574	3848	1976	2017	3404	3748	6431	0
1178	134	0	30430	-1354	-31784	-14538	31107	-16569	3711	1883	1910	3290	3575	6043	0
1179	134	0	30434	-1350	-31784	-14542	31109	-16567	3453	1713	1778	3113	3218	5565	0
1180	134	0	30444	-1340	-31784	-14552	31114	-16562	3371	1517	1691	2896	3012	5092	0
1181	134	0	30467	-1317	-31784	-14575	31125	-16550	3206	1431	1594	2679	2737	4560	0
1182	134	0	30498	-1286	-31784	-14606	31141	-16535	3005	1160	1462	2494	2457	4050	0
1183	134	0	30500	-1284	-31784	-14608	31142	-16534	2704	989	1400	2199	2075	3577	0
1184	134	0	30529	-1255	-31784	-14637	31156	-16519	2564	894	1251	1903	1755	3071	0
1185	134	0	30541	-1243	-31784	-14649	31162	-16513	2378	787	1115	1730	1579	2543	0
1186	134	0	30537	-1247	-31784	-14645	31160	-16515	2159	570	973	1433	1261	1951	0
1187	134	0	30588	-1196	-31784	-14696	31186	-16490	1992	496	886	1257	902	1509	0
1188	134	0	30584	-1200	-31784	-14692	31184	-16492	1674	316	737	849	632	826	0
1189	134	0	30578	-1206	-31784	-14686	31181	-16495	1507	248	667	721	331	426	0
1190	134	0	30599	-1185	-31784	-14707	31191	-16484	1321	135	638	502	77	-126	0
1191	134	0	30634	-1150	-31784	-14742	31209	-16467	1251	65	525	391	-211	-653	0
1192	134	0	30646	-1138	-31784	-14754	31215	-16461	1125	-145	405	205	-469	-1136	0
1193	134	0	30671	-1113	-31784	-14779	31227	-16448	970	-285	329	29	-731	-1573	0
1194	134	0	30683	-1101	-31784	-14791	31233	-16442	779	-384	292	-108	-948	-2104	0
1195	134	0	30702	-1082	-31784	-14810	31243	-16433	667	-452	234	-273	-1138	-2496	0
1196	134	0	30700	-1084	-31784	-14808	31242	-16434	564	-560	170	-465	-1363	-2950	0
1197	134	0	30706	-1078	-31784	-14814	31245	-16431	405	-609	159	-578	-1629	-3356	0
1198	134	0	30704	-1080	-31784	-14812	31244	-16432	236	-686	56	-719	-1742	-3726	0
1199	134	0	30716	-1068	-31784	-14824	31250	-16426	157	-752	11	-869	-1955	-4035	0
1200	134	0	30733	-1051	-31784	-14841	31258	-16417	-1	-952	-38	-1028	-2231	-4248	0
1201	134	0	30741	-1043	-31784	-14849	31262	-16413	7	-999	-102	-1039	-2308	-4462	0
1202	134	0	30754	-1030	-31784	-14862	31269	-16407	-93	-1134	-110	-1226	-2376	-4657	0
1203	134	0	30766	-1018	-31784	-14874	31275	-16401	-106	-1280	-23	-1272	-2523	-4714	0
1204	134	0	30770	-1014	-31784	-14878	31277	-16399	-281	-1325	-139	-1422	-2651	-4795	0
1205	134	0	30774	-1010	-31784	-14882	31279	-16397	-296	-1412	-188	-1478	-2748	-4840	0
1206	134	0	30762	-1022	-31784	-14870	31273	-16403	-442	-1491	-221	-1635	-2813	-4908	0
1207	134	0	30727	-1057	-31784	-14835	31255	-16420	-632	-1484	-393	-1714	-2865	-5082	0
1208	134	0	30727	-1057	-31784	-14835	31255	-16420	-851	-1617	-475	-1866	-3026	-5164	0
1209	134	0	30719	-1065	-31784	-14827	31251	-16424	-1034	-1695	-485	-1971	-3094	-5253	0
1210	134	0	30717	-1067	-31784	-14825	31250	-16425	-1210	-1761	-696	-2168	-3169	-5430	0
1211	134	0	30723	-1061	-31784	-14831	31253	-16422	-1268	-1796	-799	-2176	-3204	-5375	0
1212	134	0	30710	-1074	-31784	-14818	31247	-16429	-1323	-2027	-869	-2262	-3367	-5327	0
1213	134	0	30702	-1082	-31784	-14810	31243	-16433	-1451	-2021	-847	-2415	-3303	-5261	0
1214	134	0	30700	-1084	-31784	-14808	31242	-16434	-1604	-2159	-1024	-2566	-3396	-5286	0
1215	134	0	30692	-1092	-31784	-14800	31238	-16438	-1676	-2194	-1144	-2582	-3427	-5210	0
1216	134	0	30685	-1099	-31784	-14793	31234	-16441	-1804	-2219	-1253	-2719	-3369	-5181	0
1217	134	0	30681	-1103	-31784	-14789	31232	-16443	-1940	-2262	-1422	-2840	-3408	-5051	0
1218	134	0	30677	-1107	-31784	-14785	31230	-16445	-1978	-2246	-1447	-2865	-3367	-4997	0
1219	134	0	30679	-1105	-31784	-14787	31231	-16444	-2124	-2312	-1569	-2923	-3346	-4801	0
1220	134	0	30681	-1103	-31784	-14789	31232	-16443	-2134	-2316	-1631	-2946	-3330	-4683	0
1221	134	0	30681	-1103	-31784	-14789	31232	-16443	-2184	-2405	-1658	-2987	-3363	-4520	0
1222	134	0	30690	-1094	-31784	-14798	31237	-16439	-2151	-2415	-1726	-3030	-3315	-4250	0
1223	134	0	30669	-1115	-31784	-14777	31226	-16449	-2199	-2568	-1839	-3003	-3327	-4081	0
1224	134	0	30657	-1127	-31784	-14765	31220	-16455	-2126	-2457	-1831	-2972	-3175	-3763	0
1225	134	0	30663	-1121	-31784	-14771	31223	-16452	-2097	-2496	-1961	-2931	-3082	-3550	0
1226	134	0	30690	-1094	-31784	-14798	31237	-16439	-2073	-2436	-1992	-2896	-2999	-3325	0
1227	134	0	30679	-1105	-31784	-14787	31231	-16444	-1976	-2287	-1969	-2869	-2785	-3016	0
1228	134	0	30663	-1121	-31784	-14771	31223	-16452	-1794	-2192	-1947	-2622	-2648	-2816	0
1229	134	0	30673	-1111	-31784	-14781	31228	-16447	-1689	-2168	-1940	-2591	-2483	-2584	0
1230	134	0	30659	-1125	-31784	-14767	31221	-16454	-1559	-2165	-1918	-2469	-2368	-2353	0
1231	134	0	30652	-1132	-31784	-14760	31218	-16458	-1447	-2104	-1908	-2316	-2201	-2110	0
1232	134	0	30646	-1138	-31784	-14754	31215	-16461	-1202	-1903	-1798	-2035	-2040	-1804	0
1233	134	0	30630	-1154	-31784	-14738	31207	-16469	-1043	-1879	-1685	-1963	-1901	-1658	0
1234	134	0	30615	-1169	-31784	-14723	31199	-16476	-857	-1810	-1581	-1833	-1699	-1464	0
1235	134	0	30609	-1175	-31784	-14717	31196	-16479	-725	-1716	-1513	-1583	-1614	-1309	0
1236	134	0	30589	-1195	-31784	-14697	31186	-16489	-537	-1548	-1290	-1356	-1344	-1185	0
1237	134	0	30562	-1222	-31784	-14670	31173	-16503	-393	-1350	-1276	-1204	-1259	-1148	0
1238	134	0	30549	-1235	-31784	-14657	31166	-16509	-149	-1228	-1041	-1001	-1039	-1010	0
1239	134	0	30555	-1229	-31784	-14663	31169	-16506	-38	-1067	-888	-772	-981	-890	0
1240	134	0	30541	-1243	-31784	-14649	31162	-16513	98	-933	-704	-609	-857	-746	0
1241	134	0	30523	-1261	-31784	-14631	31153	-16522	417	-721	-492	-318	-597	-605	0
1242	134	0	30512	-1272	-31784	-14620	31148	-16528	525	-684	-250	-219	-549	-537	0
1243	134	0	30508	-1276	-31784	-14616	31146	-16530	789	-461	-79	60	-294	-415	0
1244	134	0	30479	-1305	-31784	-14587	31131	-16544	828	-368	73	273	-308	-232	0
1245	134	0	30483	-1301	-31784	-14591	31133	-16542	1125	-190	339	475	-15	-124	0
1246	134	0	30481	-1303	-31784	-14589	31132	-16543	1272	-15	527	729	97	77	0
1247	134	0	30483	-1301	-31784	-14591	31133	-16542	1464	211	779	904	312	170	0
1248	134	0	30479	-1305	-31784	-14587	31131	-16544	1674	430	905	1195	481	475	0
1249	134	0	30483	-1301	-31784	-14591	31133	-16542	1854	644	1121	1359	688	810	0
1250	134	0	30477	-1307	-31784	-14585	31130	-16545	2122	826	1433	1612	911	1109	0
1251	134	0	30475	-1309	-31784	-14583	31129	-16546	2244	950	1569	1796	1119	1441	0
1252	134	0	30483	-1301	-31784	-14591	31133	-16542	2551	1136	1850	2040	1358	1765	0
1253	134	0	30481	-1303	-31784	-14589	31132	-16543	2754	1297	2073	2295	1666	2333	0
1254	134	0	30492	-1292	-31784	-14600	31138	-16538	2989	1369	2153	2440	1883	2628	0
1255	134	0	30483	-1301	-31784	-14591	31133	-16542	3208	1625	2254	2743	2104	3119	0
1256	134	0	30475	-1309	-31784	-14583	31129	-16546	3396	1687	2401	2882	2393	3563	0
1257	134	0	30479	-1305	-31784	-14587	31131	-16544	3521	1893	2549	3123	2725	3996	0
1258	134	0	30463	-1321	-31784	-14571	31123	-16552	3781	2023	2657	3329	3005	4469	0
1259	134	0	30471	-1313	-31784	-14579	31127	-16548	3973	2207	2735	3509	3247	4968	0
1260	134	0	30471	-1313	-31784	-14579	31127	-16548	4203	2397	2795	3742	3513	5468	0
1261	134	0	30479	-1305	-31784	-14587	31131	-16544	4349	2407	2935	3947	3775	5996	0
1262	134	0	30463	-1321	-31784	-14571	31123	-16552	4685	2558	3022	4118	4141	6516	0
1263	134	0	30467	-1317	-31784	-14575	31125	-16550	4772	2681	3057	4264	4302	7009	0
1264	134	0	30144	-1307	-31451	-14418	30797	-16379	4950	2762	3078	4399	4566	7531	0
1265	134	0	28914	-1311	-30225	-13801	29569	-15768	5111	2836	3183	4591	4822	8115	0
1266	134	0	27740	-1311	-29051	-13214	28395	-15181	5216	3008	3084	4720	5007	8600	0
1267	134	0	26620	-1319	-27939	-12650	27279	-14629	5325	3169	3201	4869	5389	9104	0
1268	134	0	25447	-1326	-26773	-12060	26110	-14049	5389	3189	3154	4948	5509	9476	0
1269	134	0	24185	-1326	-25511	-11429	24848	-13418	5532	3323	3197	5129	5800	10002	0
1270	134	0	22824	-1321	-24145	-10751	23484	-12733	5591	3358	3181	5191	5984	10363	0
1271	134	0	21544	-1309	-22853	-10117	22198	-12081	5736	3453	3286	5352	6217	10499	0
1272	134	0	20138	-1297	-21435	-9420	20786	-11366	5802	3513	3249	5385	6396	10555	0
1273	134	0	18729	-1315	-20044	-8707	19386	-10679	5796	3621	3206	5408	6580	10565	0
1274	134	0	17365	-1334	-18699	-8015	18032	-10016	5967	3635	3171	5651	6710	10600	0
1275	134	0	15954	-1348	-17302	-7303	16628	-9325	6068	3631	3255	5678	6958	10497	0
1276	134	0	14527	-1369	-15896	-6579	15211	-8632	5994	3732	3208	5672	7024	10458	0
1277	134	0	13248	-1356	-14604	-5946	13926	-7980	6045	3858	3158	5761	7197	10545	0
1278	134	0	12015	-1369	-13384	-5323	12699	-7376	5988	3961	3171	5806	7358	10526	0
1279	134	0	10900	-1358	-12258	-4771	11579	-6808	6078	3928	3129	5860	7432	10530	0
1280	134	0	9674	-1358	-11032	-4158	10353	-6195	6021	3990	3119	5895	7595	10508	0
1281	134	0	8636	-1358	-9994	-3639	9315	-5676	6046	4029	3185	5946	7604	10621	0
1282	134	0	7609	-1359	-8968	-3125	8288	-5163	6085	4108	3183	5887	7794	10553	0
1283	134	0	6592	-1367	-7959	-2612	7275	-4663	6081	4120	3158	5984	7851	10547	0
1284	134	0	5560	-1371	-6931	-2094	6245	-4151	6058	4081	3179	5946	7919	10499	0
1285	134	0	4438	-1385	-5823	-1526	5130	-3604	5986	4188	3183	6046	8010	10489	0
1286	134	0	3368	-1369	-4737	-999	4052	-3053	5915	4157	3131	6017	7977	10489	0
1287	134	0	2375	-1398	-3773	-488	3074	-2585	5862	4236	3206	6070	8072	10464	0
1288	134	0	1411	-1402	-2813	-4	2112	-2107	5787	4339	3113	6072	8060	10510	0
1289	134	0	524	-1408	-1932	442	1228	-1670	5701	4310	3199	6081	8097	10573	0
1290	134	0	-291	-1410	-1119	850	414	-1264	5610	4386	3173	6050	8180	10454	0
1291	134	0	-904	-1420	-516	1162	-194	-968	5534	4452	3175	6074	8149	10567	0
1292	134	0	-1555	-1433	122	1494	-838	-655	5523	4341	3280	6072	8138	10543	0
1293	134	0	-2124	-1418	706	1771	-1415	-356	5364	4335	3193	5992	8052	10520	0
1294	134	0	-2576	-1416	1160	1996	-1868	-128	5323	4396	3276	6041	8043	10450	0
1295	134	0	-3270	-1431	1839	2350	-2554	204	5121	4291	3160	5911	7977	10421	0
1296	134	0	-3650	-1443	2207	2546	-2928	382	5028	4339	3214	5849	7928	10541	0
1297	134	0	-4176	-1464	2712	2820	-3444	624	4894	4359	3164	5851	7847	10512	0
1298	134	0	-4517	-1464	3053	2990	-3785	794	4721	4297	3117	5672	7754	10450	0
1299	134	0	-4758	-1470	3288	3114	-4023	909	4636	4324	3057	5587	7684	10411	0
1300	134	0	-4932	-1460	3472	3196	-4202	1006	4504	4211	3024	5494	7544	10456	0
1301	134	0	-4855	-1453	3402	3154	-4128	974	4271	4167	2917	5366	7331	10456	0
1302	134	0	-4479	-1443	3036	2961	-3757	796	4205	4048	2915	5296	7292	10410	0
1303	134	0	-4109	-1423	2686	2766	-3397	631	3949	3992	2832	5117	7112	10421	0
1304	134	0	-3483	-1414	2069	2448	-2776	327	3781	3870	2743	4976	6958	10171	0
1305	134	0	-2797	-1389	1408	2093	-2102	9	3612	3788	2663	4914	6722	9843	0
1306	134	0	-1871	-1390	481	1630	-1176	-454	3354	3713	2566	4820	6568	9519	0
1307	134	0	-765	-1379	-614	1072	-75	-996	3140	3623	2426	4634	6363	9195	0
1308	134	0	531	-1387	-1918	428	1224	-1652	2981	3538	2269	4498	6206	8869	0
1309	134	0	1905	-1396	-3301	-254	2603	-2348	2845	3427	2223	4332	6014	8576	0
1310	134	0	3521	-1387	-4908	-1067	4214	-3147	2719	3261	1982	4188	5761	8206	0
1311	134	0	5333	-1375	-6708	-1979	6020	-4041	2582	3071	1945	4046	5585	7952	0
1312	134	0	7172	-1342	-8514	-2915	7843	-4928	2333	2822	1711	3839	5272	7515	0
1313	134	0	9209	-1332	-10541	-3938	9875	-5936	2234	2675	1680	3678	5078	7220	0
1314	134	0	11337	-1317	-12654	-5010	11995	-6985	2050	2558	1418	3422	4921	6811	0
1315	134	0	13510	-1301	-14811	-6104	14160	-8056	1932	2306	1301	3228	4613	6555	0
1316	134	0	15588	-1309	-16897	-7139	16242	-9103	1732	2101	1214	2970	4374	6264	0
1317	134	0	17741	-1305	-19046	-8218	18393	-10175	1586	2054	1016	2780	4083	5905	0
1318	134	0	19598	-1309	-20907	-9144	20252	-11108	1326	1850	894	2661	3804	5565	0
1319	134	0	21445	-1313	-22758	-10066	22101	-12035	1198	1681	791	2368	3528	5249	0
1320	134	0	23142	-1334	-24476	-10904	23809	-12905	1057	1584	680	2155	3365	4910	0
1321	134	0	24774	-1336	-26110	-11719	25442	-13723	915	1284	486	1947	3047	4516	0
1322	134	0	26472	-1326	-27798	-12573	27135	-14562	781	1208	442	1862	2737	4269	0
1323	134	0	27775	-1307	-29082	-13234	28428	-15194	525	938	370	1546	2489	3930	0
1324	134	0	29119	-1311	-30430	-13904	29774	-15870	397	873	263	1375	2258	3554	0
1325	134	0	30045	-1334	-31379	-14355	30712	-16356	42	690	75	1055	1926	3092	0
1326	134	0	30425	-1359	-31784	-14533	31104	-16571	-46	494	52	816	1583	2712	0
1327	134	0	30423	-1361	-31784	-14531	31103	-16572	-314	397	-79	496	1338	2232	0
1328	134	0	30390	-1394	-31784	-14498	31087	-16589	-459	161	-199	292	849	1811	0
1329	134	0	30364	-1420	-31784	-14472	31074	-16602	-675	108	-300	58	630	1375	0
1330	134	0	30361	-1423	-31784	-14469	31072	-16603	-795	-118	-407	-234	349	950	0
1331	134	0	30351	-1433	-31784	-14459	31067	-16608	-933	-343	-486	-461	-1	510	0
1332	134	0	30329	-1455	-31784	-14437	31056	-16619	-1002	-541	-550	-746	-314	141	0
1333	134	0	30297	-1487	-31784	-14405	31040	-16635	-1076	-739	-649	-888	-595	-316	0
1334	134	0	30267	-1517	-31784	-14375	31025	-16650	-1229	-859	-706	-1067	-874	-665	0
1335	134	0	30258	-1526	-31784	-14366	31021	-16655	-1239	-1088	-710	-1284	-1132	-1148	0
1336	134	0	30240	-1544	-31784	-14348	31012	-16664	-1396	-1193	-731	-1435	-1404	-1561	0
1337	134	0	30240	-1544	-31784	-14348	31012	-16664	-1400	-1344	-791	-1569	-1631	-2025	0
1338	134	0	30238	-1546	-31784	-14346	31011	-16665	-1493	-1317	-830	-1631	-1806	-2425	0
1339	134	0	30236	-1548	-31784	-14344	31010	-16666	-1546	-1443	-840	-1720	-1980	-2898	0
1340	134	0	30240	-1544	-31784	-14348	31012	-16664	-1584	-1553	-905	-1866	-2178	-3299	0
1341	134	0	30234	-1550	-31784	-14342	31009	-16667	-1623	-1536	-808	-1971	-2285	-3637	0
1342	134	0	30248	-1536	-31784	-14356	31016	-16660	-1676	-1701	-911	-2002	-2522	-4023	0
1343	134	0	30225	-1559	-31784	-14333	31004	-16671	-1647	-1808	-896	-2153	-2671	-4326	0
1344	134	0	30225	-1559	-31784	-14333	31004	-16671	-1693	-1864	-830	-2232	-2836	-4652	0
1345	134	0	30225	-1559	-31784	-14333	31004	-16671	-1850	-1963	-840	-2312	-3028	-4974	0
1346	134	0	30231	-1553	-31784	-14339	31007	-16668	-1792	-1903	-853	-2339	-3109	-5201	0
1347	134	0	30231	-1553	-31784	-14339	31007	-16668	-1907	-1949	-925	-2425	-3294	-5546	0
1348	134	0	30223	-1561	-31784	-14331	31003	-16672	-2025	-1866	-836	-2541	-3365	-5707	0
1349	134	0	30217	-1567	-31784	-14325	31000	-16675	-2040	-1957	-799	-2531	-3629	-5897	0
1350	134	0	30213	-1571	-31784	-14321	30998	-16677	-2095	-1961	-960	-2661	-3728	-6264	0
1351	134	0	30201	-1583	-31784	-14309	30992	-16683	-2104	-2044	-764	-2659	-3868	-6372	0
1352	134	0	29768	-1592	-31360	-14088	30564	-16476	-2002	-2178	-789	-2747	-3994	-6541	0
1353	134	0	28563	-1592	-30155	-13485	29359	-15873	-2038	-2223	-733	-2783	-4087	-6683	0
1354	134	0	27352	-1579	-28931	-12886	28141	-15255	-2153	-2252	-805	-2882	-4141	-6890	0
1355	134	0	26077	-1600	-27677	-12238	26877	-14638	-2168	-2201	-787	-2816	-4242	-6867	0
1356	134	0	24648	-1590	-26238	-11529	25443	-13914	-2128	-2262	-772	-2896	-4260	-6987	0
1357	134	0	23193	-1592	-24785	-10800	23989	-13188	-2170	-2258	-824	-2933	-4268	-7125	0
1358	134	0	21808	-1592	-23400	-10108	22604	-12496	-2054	-2124	-822	-2890	-4277	-7067	0
1359	134	0	20221	-1584	-21805	-9318	21013	-11694	-1990	-2141	-937	-2840	-4273	-7108	0
1360	134	0	18764	-1606	-20370	-8579	19567	-10988	-1934	-2102	-931	-2818	-4213	-7106	0
1361	134	0	17136	-1604	-18740	-7766	17938	-10172	-1831	-2143	-921	-2754	-4244	-6974	0
1362	134	0	15679	-1612	-17291	-7033	16485	-9451	-1771	-2141	-1018	-2721	-4184	-6976	0
1363	134	0	14185	-1594	-15779	-6295	14982	-8686	-1656	-2029	-970	-2657	-4037	-6716	0
1364	134	0	12544	-1631	-14175	-5456	13359	-7903	-1550	-2116	-946	-2572	-3949	-6549	0
1365	134	0	10923	-1654	-12577	-4634	11750	-7115	-1499	-2068	-970	-2481	-3870	-6330	0
1366	134	0	9345	-1660	-11005	-3842	10175	-6332	-1358	-1912	-927	-2426	-3775	-6076	0
1367	134	0	7678	-1672	-9350	-3003	8514	-5511	-1237	-1924	-942	-2326	-3573	-5845	0
1368	134	0	6150	-1691	-7841	-2229	6995	-4766	-1204	-1850	-890	-2242	-3495	-5519	0
1369	134	0	4708	-1738	-6446	-1485	5577	-4092	-1051	-1792	-770	-2118	-3319	-5175	0
1370	134	0	3228	-1796	-5024	-716	4126	-3410	-944	-1740	-787	-2011	-3100	-4778	0
1371	134	0	1930	-1858	-3788	-36	2859	-2823	-766	-1546	-754	-1782	-2931	-4419	0
1372	134	0	632	-1895	-2527	631	1579	-2211	-599	-1565	-644	-1650	-2688	-4052	0
1373	134	0	-590	-1916	-1326	1253	368	-1621	-372	-1487	-595	-1505	-2496	-3569	0
1374	134	0	-1721	-1918	-197	1819	-762	-1057	-155	-1290	-512	-1311	-2153	-3051	0
1375	134	0	-2787	-1870	917	2328	-1852	-476	19	-1249	-384	-1086	-1907	-2644	0
1376	134	0	-3972	-1767	2205	2869	-3088	219	139	-1070	-384	-952	-1616	-2168	0
1377	134	0	-5055	-1670	3385	3362	-4220	857	415	-863	-333	-665	-1196	-1794	0
1378	134	0	-6143	-1470	4673	3806	-5408	1601	558	-677	-141	-519	-968	-1189	0
1379	134	0	-7129	-1189	5940	4159	-6534	2375	680	-583	-58	-302	-690	-758	0
1380	134	0	-8079	-946	7133	4512	-7606	3093	952	-376	77	-3	-366	-205	0
1381	134	0	-9111	-657	8454	4884	-8782	3898	1018	-306	188	95	-211	298	0
1382	134	0	-9932	-285	9647	5108	-9789	4681	1243	-178	318	304	135	671	0
1383	134	0	-10822	102	10924	5360	-10873	5513	1464	77	450	580	455	1206	0
1384	134	0	-11881	500	12381	5690	-12131	6440	1604	48	490	655	667	1548	0
1385	134	0	-12727	876	13603	5925	-13165	7239	1769	226	653	896	977	2155	0
1386	134	0	-13543	1183	14726	6180	-14134	7954	1972	386	762	1202	1195	2444	0
1387	134	0	-14478	1451	15929	6513	-15203	8690	2060	593	919	1325	1501	2853	0
1388	134	0	-15413	1550	16963	6931	-16188	9256	2205	680	946	1520	1722	3222	0
1389	134	0	-16280	1550	17830	7365	-17055	9690	2423	871	1107	1705	1910	3666	0
1390	134	0	-17214	1247	18461	7983	-17837	9854	2490	1105	1280	1903	2178	4068	0
1391	134	0	-18042	776	18818	8633	-18430	9797	2739	1255	1344	2052	2483	4469	1
1392	134	0	-19140	120	19260	9510	-19200	9690	2803	1198	1369	2219	2663	4640	0
1393	130	0	-20097	-628	19469	10362	-19783	9420	2975	1266	1511	2333	2869	4993	0
1394	130	0	-20813	-954	19859	10883	-20336	9452	3164	1517	1637	2587	3088	5377	0
1395	130	0	-21752	-1563	20189	11657	-20970	9313	3222	1734	1709	2735	3509	5651	0
1396	130	0	-22425	-1980	20445	12202	-21435	9232	3181	1802	1753	2789	3814	5969	0
1397	130	0	-23064	-2359	20705	12711	-21884	9173	3084	1866	1844	3018	3583	6306	0
1398	130	0	-23448	-2628	20820	13038	-22134	9096	3352	2050	1771	3470	3367	6603	0
1399	130	0	-24282	-2793	21489	13537	-22885	9348	3325	2252	1711	2331	3794	6919	0
1400	130	0	-25281	-2942	22339	14111	-23810	9698	3664	2328	1965	2554	3953	6951	0
1401	130	0	-26186	-3069	23117	14627	-24651	10024	3883	2392	2038	3282	4260	6910	0
1402	130	0	-26193	-3117	23076	14655	-24634	9979	4209	2438	2085	3150	4522	7059	0
1403	130	0	-25923	-3173	22750	14548	-24336	9788	4326	2597	2037	2015	4772	7616	0
1404	130	0	-26176	-3195	22981	14685	-24578	9893	4345	2549	1940	1676	5400	8126	0
1405	130	0	-26818	-3187	23631	15002	-25224	10222	4576	2560	2095	3220	6242	8429	0
1406	130	0	-27473	-3177	24296	15325	-25884	10559	4351	2489	2048	3614	6716	8289	0
1407	130	0	-27345	-3179	24166	15262	-25755	10493	3967	2646	2071	3404	6978	8258	0
1408	130	0	-27097	-3187	23910	15142	-25503	10361	3600	2750	2176	3695	7011	8299	0
1409	130	0	-27145	-3181	23964	15163	-25554	10391	3230	2886	2172	4130	6673	8565	0
1410	130	0	-27324	-3191	24133	15257	-25728	10471	2896	3041	2306	4180	6394	8728	0
1411	130	0	-27578	-3185	24393	15381	-25985	10604	2529	3129	2318	4134	6157	8625	0
1412	130	0	-27442	-3216	24226	15329	-25834	10505	2337	3076	2477	4332	5831	8454	0
1413	130	0	-27539	-3239	24300	15389	-25919	10530	2091	2999	2510	4229	5410	8307	0
1414	130	0	-27410	-3263	24147	15336	-25778	10442	2044	2968	2630	4000	4817	8056	0
1415	130	0	-27432	-3303	24129	15367	-25780	10413	2081	2939	2663	3674	4380	8124	0
1416	130	0	-27413	-3332	24081	15372	-25747	10374	1982	2911	2459	3169	3843	7835	0
1417	130	0	-27130	-3358	23772	15244	-25451	10207	2079	2851	2556	2991	3656	7661	0
1418	130	0	-26808	-3350	23458	15079	-25133	10054	2083	2688	2392	2785	3462	7218	0
1419	130	0	-26232	-3375	22857	14803	-24544	9741	2372	2500	2399	2888	3115	6941	0
1420	130	0	-25594	-3360	22234	14477	-23914	9437	2591	2360	2293	2927	2900	6714	0
1421	130	0	-25075	-3336	21739	14205	-23407	9201	2830	2137	2019	3136	2778	6557	0
1422	130	0	-24329	-3321	21008	13825	-22668	8843	2822	1879	1963	3276	2731	6526	0
1423	130	0	-23541	-3298	20243	13419	-21892	8472	2834	1788	1825	3460	2758	6314	0
1424	130	0	-22732	-3286	19446	13009	-21089	8080	2898	1586	1662	3658	2743	6068	0
1425	130	0	-21999	-3290	18709	12644	-20354	7709	3160	1445	1583	3858	2824	5872	0
1426	130	0	-21584	-3265	18319	12424	-19951	7527	3323	1346	1472	3926	2799	5532	0
1427	130	0	-21183	-3266	17917	12224	-19550	7325	3513	1297	1274	3854	2681	5144	0
1428	130	0	-20805	-3243	17562	12024	-19183	7159	3717	1301	1222	3930	2535	4855	0
1429	130	0	-20340	-3226	17114	11783	-18727	6944	3916	1173	1090	3790	2238	4549	0
1430	130	0	-19788	-3201	16587	11494	-18187	6693	4236	1243	1179	3643	2062	4386	0
1431	130	0	-19481	-3162	16319	11321	-17900	6578	4448	1034	1208	3505	1858	4112	0
1432	130	0	-18986	-3111	15875	11048	-17430	6382	4646	1098	1195	3358	1668	3901	0
1433	130	0	-18462	-3102	15360	10782	-16911	6129	4853	1088	1280	3201	1693	3732	0
1434	130	0	-17785	-3063	14722	10424	-16253	5829	5003	997	1282	3183	1625	3472	0
1435	130	0	-16986	-3020	13966	10003	-15476	5473	5106	1107	1321	3096	1815	3523	0
1436	130	0	-16262	-2960	13302	9611	-14782	5171	5049	1030	1433	3049	1742	3439	0
1437	130	0	-15278	-2890	12388	9084	-13833	4749	5045	1080	1522	3131	1761	3499	0
1438	130	0	-14246	-2824	11422	8535	-12834	4299	4937	1185	1693	3154	1951	3542	0
1439	130	0	-13073	-2791	10282	7932	-11677	3745	4840	1162	1777	3146	1916	3600	0
1440	130	0	-11817	-2752	9065	7284	-10441	3156	4834	1183	2042	3266	2060	3860	0
1441	130	0	-10525	-2667	7858	6596	-9191	2595	4758	1251	2037	3160	2130	3982	0
1442	130	0	-9216	-2562	6654	5889	-7935	2046	4778	1268	2126	3179	2215	4122	0
1443	130	0	-7895	-2508	5387	5201	-6641	1439	4626	1373	2283	3045	2298	4326	0
1444	130	0	-6782	-2454	4328	4618	-5555	937	4328	1486	2370	2975	2246	4572	0
1445	130	0	-5650	-2417	3233	4033	-4441	408	4147	1499	2494	2921	2347	4743	0
1446	130	0	-4401	-2357	2044	3379	-3222	-156	3951	1536	2520	2884	2415	4974	0
1447	130	0	-3034	-2328	706	2681	-1870	-811	3845	1703	2520	2609	2508	5168	0
1448	130	0	-1959	-2267	-308	2113	-825	-1287	3827	1742	2657	2456	2700	5529	0
1449	130	0	-929	-2221	-1292	1575	181	-1756	3653	1821	2580	2273	2797	5810	0
1450	130	0	178	-2159	-2337	990	1257	-2248	3612	1893	2568	2341	2975	6178	0
1451	130	0	1207	-2137	-3344	465	2275	-2740	3453	1895	2456	2262	3107	6365	0
1452	130	0	2211	-2134	-4345	-38	3278	-3239	3323	1806	2426	2244	3123	6784	0
1453	130	0	2959	-2112	-5071	-423	4015	-3591	3164	1683	2328	2225	3201	6896	0
1454	130	0	3614	-2056	-5670	-779	4642	-3863	2931	1736	2155	2271	3282	7143	0
1455	130	0	4102	-2071	-6173	-1015	5137	-4122	2661	1703	2075	2225	3367	7416	0
1456	130	0	4675	-2037	-6712	-1319	5693	-4374	2362	1718	1833	2205	3451	7567	0
1457	130	0	5519	-2004	-7523	-1757	6521	-4763	2040	1666	1759	2112	3536	7785	0
1458	130	0	6489	-1963	-8452	-2263	7470	-5207	1883	1689	1610	1951	3563	7938	0
1459	130	0	7374	-1957	-9331	-2708	8352	-5644	1647	1693	1400	1775	3608	8099	0
1460	130	0	8380	-1936	-10316	-3222	9348	-6126	1493	1649	1218	1602	3616	8215	0
1461	130	0	9409	-1920	-11329	-3744	10369	-6624	1311	1579	1002	1359	3668	8274	0
1462	130	0	10476	-1903	-12379	-4286	11427	-7141	1272	1445	857	1350	3759	8431	0
1463	130	0	11612	-1872	-13484	-4870	12548	-7678	1037	1323	611	1101	3699	8470	0
1464	130	0	12757	-1843	-14600	-5457	13678	-8221	919	1216	401	1030	3784	8497	0
1465	130	0	13945	-1846	-15791	-6049	14868	-8818	748	1113	194	946	3783	8636	0
1466	130	0	15180	-1841	-17021	-6669	16100	-9431	560	973	-108	909	3835	8638	0
1467	130	0	16607	-1844	-18451	-7381	17529	-10147	395	964	-258	886	3881	8565	0
1468	130	0	17753	-1811	-19564	-7971	18658	-10687	159	702	-529	896	3781	8578	0
1469	130	0	19315	-1792	-21107	-8761	20211	-11449	120	547	-729	898	3810	8460	0
1470	130	0	20719	-1808	-22527	-9455	21623	-12167	23	376	-845	960	3769	8520	0
1471	130	0	22143	-1790	-23933	-10176	23038	-12861	-197	248	-1016	781	3784	8437	0
1472	130	0	23752	-1782	-25534	-10985	24643	-13658	-139	31	-1115	865	3722	8320	0
1473	130	0	25034	-1792	-26826	-11621	25930	-14309	-248	-27	-1313	760	3660	8276	0
1474	130	0	26797	-1794	-28591	-12501	27694	-15192	-259	-223	-1447	731	3523	8016	0
1475	130	0	28299	-1786	-30085	-13256	29192	-15935	-356	-351	-1476	640	3352	7853	0
1476	130	0	29983	-1786	-31769	-14098	30876	-16777	-533	-428	-1617	409	3274	7556	0
1477	130	0	29978	-1806	-31784	-14086	30881	-16795	-521	-523	-1668	391	3117	7195	0
1478	130	0	29984	-1800	-31784	-14092	30884	-16792	-669	-514	-1709	261	3032	6927	0
1479	130	0	29969	-1815	-31784	-14077	30876	-16799	-715	-597	-1720	129	2832	6625	0
1480	130	0	30000	-1784	-31784	-14108	30892	-16784	-760	-632	-1714	40	2712	6254	0
1481	130	0	29994	-1790	-31784	-14102	30889	-16787	-801	-731	-1695	-23	2554	5920	0
1482	130	0	30011	-1773	-31784	-14119	30897	-16778	-905	-828	-1666	-145	2324	5558	0
1483	130	0	30038	-1746	-31784	-14146	30911	-16765	-824	-764	-1522	-91	2225	5195	0
1484	130	0	30050	-1734	-31784	-14158	30917	-16759	-1049	-857	-1563	-254	1932	4801	0
1485	130	0	30052	-1732	-31784	-14160	30918	-16758	-1191	-816	-1493	-356	1856	4178	0
1486	130	0	30031	-1753	-31784	-14139	30907	-16768	-1338	-783	-1390	-403	1577	3796	0
1487	130	0	30029	-1755	-31784	-14137	30906	-16769	-1398	-785	-1389	-514	1375	3251	0
1488	130	0	30038	-1746	-31784	-14146	30911	-16765	-1484	-847	-1290	-597	1165	2651	0
1489	130	0	30050	-1734	-31784	-14158	30917	-16759	-1559	-746	-1164	-686	929	2244	0
1490	130	0	30048	-1736	-31784	-14156	30916	-16760	-1596	-766	-1105	-744	799	1728	0
1491	130	0	30066	-1718	-31784	-14174	30925	-16751	-1652	-795	-993	-869	539	1138	0
1492	130	0	30060	-1724	-31784	-14168	30922	-16754	-1596	-750	-913	-867	380	539	0
1493	130	0	30070	-1714	-31784	-14178	30927	-16749	-1619	-812	-807	-987	192	-17	0
1494	130	0	30089	-1695	-31784	-14197	30936	-16739	-1552	-760	-789	-970	-21	-583	0
1495	130	0	30071	-1713	-31784	-14179	30927	-16748	-1569	-777	-731	-867	-203	-1245	0
1496	130	0	30071	-1713	-31784	-14179	30927	-16748	-1728	-752	-690	-1055	-415	-1980	0
1497	130	0	30058	-1726	-31784	-14166	30921	-16755	-1722	-550	-603	-1037	-574	-2572	0
1498	130	0	30048	-1736	-31784	-14156	30916	-16760	-1730	-535	-605	-983	-713	-3226	0
1499	130	0	30062	-1722	-31784	-14170	30923	-16753	-1730	-541	-514	-1010	-940	-3866	0
1500	130	0	30021	-1763	-31784	-14129	30902	-16773	-1775	-469	-409	-991	-1067	-4432	0
1501	130	0	30038	-1746	-31784	-14146	30911	-16765	-1790	-463	-380	-991	-1313	-5082	0
1502	130	0	29996	-1788	-31784	-14104	30890	-16786	-1695	-459	-166	-921	-1338	-5724	0
1503	130	0	29990	-1794	-31784	-14098	30887	-16789	-1817	-388	-213	-900	-1519	-6266	0
1504	130	0	29992	-1792	-31784	-14100	30888	-16788	-1720	-341	-124	-874	-1621	-6760	0
1505	130	0	29971	-1813	-31784	-14079	30877	-16798	-1819	-411	-17	-958	-1753	-7187	0
1506	130	0	29986	-1798	-31784	-14094	30885	-16791	-1899	-287	56	-931	-1903	-7571	0
1507	130	0	29959	-1825	-31784	-14067	30871	-16804	-1998	-203	89	-952	-1965	-7986	0
1508	130	0	29978	-1806	-31784	-14086	30881	-16795	-1992	-120	131	-981	-2064	-8295	0
1509	130	0	29965	-1819	-31784	-14073	30874	-16801	-2009	-75	271	-925	-2124	-8570	0
1510	130	0	29969	-1815	-31784	-14077	30876	-16799	-2135	-155	327	-973	-2324	-8761	0
1511	130	0	29965	-1819	-31784	-14073	30874	-16801	-2122	-126	444	-960	-2199	-8922	0
1512	130	0	29949	-1835	-31784	-14057	30866	-16809	-2060	-108	500	-869	-2295	-8945	0
1513	130	0	29940	-1844	-31784	-14048	30862	-16814	-2037	-100	582	-873	-2285	-8902	0
1514	130	0	29961	-1823	-31784	-14069	30872	-16803	-2097	-159	564	-826	-2269	-8900	0
1515	130	0	29963	-1821	-31784	-14071	30873	-16802	-2054	-42	704	-764	-2265	-8621	0
1516	130	0	29957	-1827	-31784	-14065	30870	-16805	-2209	-34	601	-717	-2258	-8450	0
1517	130	0	29951	-1833	-31784	-14059	30867	-16808	-2180	-46	661	-752	-2174	-8235	0
1518	130	0	29943	-1841	-31784	-14051	30863	-16812	-2124	95	667	-647	-1959	-7847	0
1519	130	0	29940	-1844	-31784	-14048	30862	-16814	-2095	-81	640	-744	-1969	-7503	0
1520	130	0	29947	-1837	-31784	-14055	30865	-16810	-1959	38	713	-549	-1806	-7086	0
1521	130	0	29922	-1862	-31784	-14030	30853	-16823	-1862	-32	644	-541	-1623	-6627	0
1522	130	0	29916	-1868	-31784	-14024	30850	-16826	-1711	-60	603	-483	-1559	-6194	0
1523	130	0	29949	-1835	-31784	-14057	30866	-16809	-1643	-102	541	-388	-1398	-5624	0
1524	130	0	29936	-1848	-31784	-14044	30860	-16816	-1524	-147	488	-378	-1206	-5150	0
1525	130	0	28718	-1844	-30562	-13437	29640	-16203	-1418	-244	432	-360	-1053	-4642	0
1526	130	0	26379	-1815	-28194	-12282	27286	-15004	-1389	-211	320	-384	-847	-4178	0
1527	130	0	23853	-1811	-25664	-11021	24758	-13737	-1389	-308	238	-322	-801	-3647	0
1528	130	0	21373	-1825	-23198	-9774	22285	-12511	-1309	-236	122	-312	-591	-3078	0
1529	130	0	18808	-1825	-20633	-8491	19720	-11229	-1138	-366	31	-228	-481	-2496	0
1530	130	0	16201	-1846	-18047	-7177	17124	-9946	-1156	-415	-122	-285	-442	-2031	0
1531	130	0	13665	-1887	-15552	-5889	14608	-8719	-1078	-457	-211	-221	-190	-1439	0
1532	130	0	11008	-1858	-12866	-4575	11937	-7362	-1001	-580	-399	-302	-155	-892	0
1533	130	0	8481	-1833	-10314	-3324	9397	-6073	-801	-706	-459	-314	-1	-440	0
1534	130	0	5868	-1839	-7707	-2014	6787	-4773	-719	-768	-570	-281	83	118	0
1535	130	0	3293	-1846	-5139	-723	4216	-3492	-601	-803	-706	-360	153	618	0
1536	130	0	648	-1835	-2483	593	1565	-2159	-587	-818	-803	-362	304	1020	0
1537	130	0	-1933	-1864	69	1898	-1001	-897	-477	-867	-927	-422	310	1489	0
1538	130	0	-4527	-1850	2677	3188	-3602	413	-308	-898	-960	-450	452	2035	0
1539	130	0	-6975	-1848	5127	4411	-6051	1639	-287	-966	-1092	-572	430	2318	0
1540	130	0	-9333	-1843	7490	5588	-8411	2823	-75	-845	-1067	-541	644	2756	0
1541	130	0	-11842	-1875	9967	6858	-10904	4046	-75	-935	-1171	-692	576	3063	0
1542	130	0	-13965	-1868	12097	7916	-13031	5114	122	-830	-1165	-603	713	3464	0
1543	130	0	-16344	-1874	14470	9109	-15407	6298	157	-1057	-1187	-669	675	3612	0
1544	130	0	-18365	-1852	16513	10108	-17439	7330	327	-970	-1173	-717	795	3868	0
1545	130	0	-20623	-1887	18736	11255	-19679	8424	356	-985	-1131	-628	768	4103	0
1546	130	0	-22748	-1905	20843	12326	-21795	9469	382	-929	-1152	-696	774	4149	0
1547	130	0	-24895	-1920	22975	13407	-23935	10527	523	-793	-1098	-574	902	4304	0
1548	130	0	-27062	-1924	25138	14493	-26100	11607	517	-812	-1113	-671	859	4302	0
1549	130	0	-29225	-1930	27295	15577	-28260	12682	578	-733	-1001	-630	886	4372	0
1550	130	0	-31328	-1924	29404	16626	-30366	13740	634	-731	-935	-611	919	4302	0
1551	130	0	-33416	-1934	31482	17675	-32449	14774	642	-694	-898	-587	921	4246	0
1552	130	0	-33719	-1936	31783	17827	-32751	14923	824	-622	-696	-438	946	4182	0
1553	130	0	-33691	-1908	31783	17799	-32737	14937	739	-667	-808	-529	900	4074	0
1554	130	0	-33726	-1943	31783	17834	-32754	14920	915	-562	-568	-428	977	4019	0
1555	130	0	-33726	-1943	31783	17834	-32754	14920	781	-541	-618	-529	905	3854	0
1556	130	0	-33726	-1943	31783	17834	-32754	14920	843	-440	-399	-438	896	3703	0
1557	130	0	-33719	-1936	31783	17827	-32751	14923	779	-322	-428	-407	898	3513	0
1558	130	0	-33717	-1934	31783	17825	-32750	14924	758	-273	-318	-376	816	3342	0
1559	130	0	-33752	-1969	31783	17860	-32767	14907	644	-197	-298	-457	791	3164	0
1560	130	0	-33755	-1972	31783	17863	-32769	14905	597	-186	-194	-298	791	2937	0
1561	130	0	-33779	-1996	31783	17887	-32781	14893	514	-71	-143	-327	729	2679	0
1562	130	0	-33802	-2019	31783	17910	-32792	14882	477	-195	-166	-306	611	2465	0
1563	130	0	-33802	-2019	31783	17910	-32792	14882	318	-89	-122	-300	589	2223	0
1564	130	0	-33761	-1978	31783	17869	-32772	14902	201	-114	-133	-329	452	2023	0
1565	130	0	-33754	-1971	31783	17862	-32768	14906	157	-118	21	-256	428	1713	0
1566	130	0	-33752	-1969	31783	17860	-32767	14907	-19	-182	-56	-356	353	1361	0
1567	130	0	-33748	-1965	31783	17856	-32765	14909	-83	-124	-40	-258	285	1237	0
1568	130	0	-33755	-1972	31783	17863	-32769	14905	-263	-75	-58	-333	258	888	0
1569	130	0	-33730	-1947	31783	17838	-32756	14918	-323	-219	-100	-316	-42	657	0
1570	130	0	-33736	-1953	31783	17844	-32759	14915	-395	-104	-77	-252	-69	543	0
1571	130	0	-33750	-1967	31783	17858	-32766	14908	-514	-259	-77	-333	-155	161	0
1572	130	0	-33754	-1971	31783	17862	-32768	14906	-519	-320	-102	-291	-226	-95	0
1573	130	0	-33742	-1959	31783	17850	-32762	14912	-578	-461	-180	-382	-258	-533	0
1574	130	0	-33767	-1984	31783	17875	-32775	14899	-661	-314	-168	-349	-393	-789	0
1575	130	0	-33765	-1982	31783	17873	-32774	14900	-744	-525	-240	-424	-502	-1125	0
1576	130	0	-33715	-1932	31783	17823	-32749	14925	-797	-492	-364	-506	-570	-1414	0
1577	130	0	-33728	-1945	31783	17836	-32755	14919	-896	-537	-291	-585	-646	-1658	0
1578	130	0	-33670	-1887	31783	17778	-32726	14948	-1065	-550	-407	-700	-820	-2037	0
1579	130	0	-33695	-1912	31783	17803	-32739	14935	-1264	-655	-488	-762	-911	-2320	0
1580	130	0	-33693	-1910	31783	17801	-32738	14936	-1261	-634	-556	-686	-1016	-2448	0
1581	130	0	-33686	-1903	31783	17794	-32734	14940	-1493	-987	-603	-886	-1229	-2799	0
1582	130	0	-33701	-1918	31783	17809	-32742	14932	-1555	-923	-597	-950	-1264	-2913	0
1583	130	0	-33668	-1885	31783	17776	-32725	14949	-1763	-1123	-739	-1144	-1449	-3168	0
1584	130	0	-33680	-1897	31783	17788	-32731	14943	-1936	-1222	-915	-1162	-1680	-3344	0
1585	130	0	-33691	-1908	31783	17799	-32737	14937	-2128	-1385	-991	-1290	-1757	-3602	0
1586	130	0	-33711	-1928	31783	17819	-32747	14927	-2331	-1542	-1055	-1423	-1976	-3746	0
1587	130	0	-33742	-1959	31783	17850	-32762	14912	-2646	-1621	-1262	-1501	-2170	-4134	0
1588	130	0	-33723	-1940	31783	17831	-32753	14921	-2902	-1695	-1423	-1571	-2388	-4423	0
1589	130	0	-33740	-1957	31783	17848	-32761	14913	-3164	-1788	-1654	-1561	-2531	-4667	0
1590	130	0	-33781	-1998	31783	17889	-32782	14892	-3532	-1972	-1796	-1734	-2694	-5142	0
1591	130	0	-33798	-2015	31783	17906	-32790	14884	-3837	-2211	-1885	-1691	-2929	-5480	0
1592	130	0	-33806	-2023	31783	17914	-32794	14880	-4213	-2382	-2186	-1755	-3154	-5942	0
1593	130	0	-33814	-2031	31783	17922	-32798	14876	-4591	-2556	-2312	-1771	-3278	-6345	0
1594	130	0	-33868	-2085	31783	17976	-32825	14849	-5018	-2758	-2494	-1875	-3546	-6712	0
1595	130	0	-33854	-2071	31783	17962	-32818	14856	-5282	-2809	-2694	-1883	-3641	-7150	0
1596	130	0	-33849	-2066	31783	17957	-32816	14858	-5738	-3003	-2857	-2110	-3911	-7540	0
1597	130	0	-33882	-2099	31783	17990	-32832	14842	-6250	-3152	-3063	-2293	-4277	-8029	0
1598	130	0	-33918	-2135	31783	18026	-32850	14824	-6535	-3164	-3140	-2434	-4458	-8309	0
1599	130	0	-33948	-2165	31783	18056	-32865	14809	-6976	-3311	-3350	-2675	-4720	-8629	0
1600	130	0	-33957	-2174	31783	18065	-32870	14804	-7348	-3474	-3554	-3047	-5059	-8989	0
1601	130	0	-33981	-2198	31783	18089	-32882	14792	-7796	-3598	-3623	-3288	-5286	-9329	0
1602	130	0	-33965	-2182	31783	18073	-32874	14800	-8198	-3821	-3821	-3592	-5627	-9645	0
1603	130	0	-33986	-2203	31783	18094	-32884	14790	-8470	-4054	-3814	-3831	-5868	-9849	0
1604	130	0	-33984	-2201	31783	18092	-32883	14791	-8962	-4159	-4046	-4089	-6227	-10256	0
1605	130	0	-33965	-2182	31783	18073	-32874	14800	-9343	-4256	-4048	-4322	-6543	-10522	0
1606	130	0	-33963	-2180	31783	18071	-32873	14801	-9795	-4339	-4196	-4673	-6828	-10895	0
1607	130	0	-33979	-2196	31783	18087	-32881	14793	-10150	-4415	-4205	-4999	-7158	-11308	0
1608	130	0	-33961	-2178	31783	18069	-32872	14802	-10499	-4512	-4289	-5379	-7469	-11612	0
1609	130	0	-33982	-2199	31783	18090	-32882	14792	-10819	-4541	-4372	-5742	-7719	-12059	0
1610	130	0	-33986	-2203	31783	18094	-32884	14790	-11125	-4721	-4456	-6213	-8113	-12448	0
1611	130	0	-33996	-2213	31783	18104	-32889	14785	-11368	-4776	-4502	-6605	-8388	-12887	0
1612	130	0	-33990	-2207	31783	18098	-32886	14788	-11517	-4966	-4527	-6877	-8594	-13393	0
1613	130	0	-33975	-2192	31783	18083	-32879	14795	-11634	-5100	-4570	-7311	-8970	-13803	0
1614	130	0	-33979	-2196	31783	18087	-32881	14793	-11626	-5193	-4663	-7635	-9286	-14224	0
1615	130	0	-33984	-2201	31783	18092	-32883	14791	-11471	-5327	-4642	-7955	-9665	-14676	0
1616	130	0	-33990	-2207	31783	18098	-32886	14788	-11360	-5494	-4721	-8266	-9956	-15168	0
1617	130	0	-33994	-2211	31783	18102	-32888	14786	-11296	-5674	-4747	-8679	-10326	-15715	0
1618	130	0	-33996	-2213	31783	18104	-32889	14785	-10980	-5697	-4754	-8852	-10602	-15863	0
1619	130	0	-33986	-2203	31783	18094	-32884	14790	-10642	-5876	-4795	-9174	-10898	-16245	0
1620	130	0	-34027	-2244	31783	18135	-32905	14769	-10247	-5988	-4615	-9354	-11096	-16565	0
1621	130	0	-34012	-2229	31783	18120	-32897	14777	-9758	-6136	-4584	-9529	-11416	-16749	0
1622	130	0	-34002	-2219	31783	18110	-32892	14782	-9162	-6250	-4510	-9721	-11688	-17104	0
1623	130	0	-34004	-2221	31783	18112	-32893	14781	-8473	-6384	-4349	-9744	-11810	-17155	0
1624	130	0	-33998	-2215	31783	18106	-32890	14784	-7895	-6528	-4312	-9923	-12169	-17372	0
1625	130	0	-34006	-2223	31783	18114	-32894	14780	-7162	-6605	-4236	-9915	-12398	-17640	0
1626	130	0	-33996	-2213	31783	18104	-32889	14785	-6586	-6731	-4130	-9946	-12648	-17782	0
1627	130	0	-34004	-2221	31783	18112	-32893	14781	-5878	-6743	-4066	-9907	-12868	-18005	0
1628	130	0	-33996	-2213	31783	18104	-32889	14785	-5243	-6793	-3959	-10020	-12908	-18168	0
1629	130	0	-34021	-2238	31783	18129	-32902	14772	-4615	-6788	-3963	-9952	-13118	-18323	0
1630	130	0	-34031	-2248	31783	18139	-32907	14767	-4514	-6774	-3779	-10169	-13248	-18272	0
1631	130	0	-34050	-2267	31783	18158	-32916	14758	-4960	-6685	-3608	-10660	-13271	-18241	0
1632	130	0	-34046	-2263	31783	18154	-32914	14760	-5173	-6725	-3422	-10864	-13370	-18121	0
1633	130	0	-34054	-2271	31783	18162	-32918	14756	-4962	-6603	-3315	-10735	-13403	-18117	0
1634	130	0	-34103	-2320	31783	18211	-32943	14731	-4401	-6671	-3195	-10602	-13420	-17948	0
1635	130	0	-34132	-2349	31783	18240	-32957	14717	-3682	-6561	-3168	-10567	-13465	-17867	0
1636	130	0	-34194	-2411	31783	18302	-32988	14686	-2692	-6483	-3016	-10404	-13376	-17702	0
1637	130	0	-34240	-2457	31783	18348	-33011	14663	-1559	-6413	-3016	-10146	-13321	-17683	0
1638	130	0	-34266	-2483	31783	18374	-33024	14650	-547	-6332	-2898	-9996	-13217	-17553	0
1639	130	0	-34246	-2463	31783	18354	-33014	14660	-502	-6114	-2774	-10159	-13095	-17347	0
1640	130	0	-34208	-2425	31783	18316	-32995	14679	-159	-5969	-2723	-10089	-12947	-17112	0
1641	130	0	-34116	-2333	31783	18224	-32949	14725	810	-5872	-2644	-9620	-12501	-17011	0
1642	130	0	-33984	-2201	31783	18092	-32883	14791	1253	-5839	-2487	-9069	-12941	-16829	0
1643	130	0	-33688	-1905	31783	17796	-32735	14939	888	-5672	-2403	-8615	-12677	-16266	0
1644	130	0	-33583	-1800	31783	17691	-32683	14991	915	-5608	-2033	-8093	-11638	-15991	0
1645	130	0	-33581	-1798	31783	17689	-32682	14992	1358	-5395	-1936	-7796	-11042	-15552	0
1646	130	0	-33550	-1767	31783	17658	-32666	15008	1561	-5183	-1499	-7199	-10266	-14943	0
1647	130	0	-33335	-1552	31783	17443	-32559	15115	1208	-4921	-1363	-6875	-10091	-15638	0
1648	130	0	-33073	-1290	31783	17181	-32428	15246	1369	-4524	-1173	-6411	-9209	-16612	0
1649	130	0	-32797	-1014	31783	16905	-32290	15384	2079	-4246	-867	-7032	-8369	-16241	0
1650	130	0	-32566	-783	31783	16674	-32174	15500	2135	-3934	-345	-6469	-8454	-14761	0
1651	130	0	-32411	-628	31783	16519	-32097	15577	2178	-3577	-139	-5563	-8458	-12084	0
1652	130	0	-32260	-477	31783	16368	-32021	15653	2201	-3325	-149	-5961	-8369	-8821	0
1653	130	0	-32217	-434	31783	16325	-32000	15674	2019	-2927	50	-6349	-8359	-5895	0
1654	130	0	-32328	-545	31783	16436	-32055	15619	2066	-2766	215	-5721	-7796	-3847	0
1655	130	0	-32735	-952	31783	16843	-32259	15415	2341	-2477	556	-4502	-6766	-2694	0
1656	130	0	-33181	-1398	31783	17289	-32482	15192	1788	-2134	1096	-4733	-5798	-2735	0
1657	130	0	-33812	-2029	31783	17920	-32797	14877	1544	-1555	1478	-4555	-5263	-3453	0
1658	130	0	-34429	-2646	31783	18537	-33106	14568	1243	-1088	1782	-3602	-5366	-4522	0
1659	130	0	-35030	-3247	31783	19138	-33406	14268	1164	-719	2069	-2624	-5358	-5651	0
1660	130	0	-35412	-3629	31783	19520	-33597	14077	1284	-192	2510	-2269	-5311	-6165	0
1661	130	0	-35610	-3827	31783	19718	-33696	13978	1730	162	2908	-1926	-5121	-6530	0
1662	130	0	-35771	-3988	31783	19879	-33777	13897	1771	415	3146	-1367	-4731	-6590	0
1663	130	0	-35889	-4106	31783	19997	-33836	13838	2035	614	3115	-756	-4545	-6324	0
1664	130	0	-35979	-4196	31783	20087	-33881	13793	2341	781	3185	-494	-4510	-5785	0
1665	130	0	-36016	-4233	31783	20124	-33899	13775	2355	966	3168	-168	-4297	-5098	0
1666	130	0	-36070	-4287	31783	20178	-33926	13748	2601	1014	2952	180	-4011	-4566	1
1667	130	0	-36087	-4304	31783	20195	-33935	13739	3123	1041	2867	680	-3610	-4221	0
1668	130	0	-36076	-4293	31783	20184	-33929	13745	3784	1183	2760	1361	-3123	-3932	0
1669	127	0	-36031	-4248	31783	20139	-33907	13767	4423	1325	2628	1945	-2475	-3455	0
1670	127	0	-35946	-4163	31783	20054	-33864	13810	4855	1311	2504	2423	-1711	-3034	0
1671	127	0	-35864	-4081	31783	19972	-33823	13851	5249	1334	2370	2944	-746	-2438	0
1672	127	0	-35771	-3988	31783	19879	-33777	13897	5443	1672	2341	3460	190	-1392	0
1673	127	0	-34676	-3926	30750	19301	-32713	13412	5509	1744	2304	3625	810	-182	0
1674	127	0	-31565	-3874	27691	17719	-29628	11908	5587	2116	2306	4031	1398	1171	0
1675	127	0	-28717	-3843	24874	16280	-26795	10515	5686	2360	2432	4248	1713	2502	0
1676	127	0	-26426	-3794	22632	15110	-24529	9419	5550	2675	2407	4320	1874	3571	0
1677	127	0	-24614	-3804	20810	14209	-22712	8503	5459	3111	2572	4566	2306	4584	0
1678	127	0	-23413	-3783	19630	13598	-21521	7923	5117	3301	2636	4624	2611	5063	0
1679	127	0	-22306	-3779	18527	13042	-20416	7374	4896	3668	2750	4863	3299	5544	0
1680	127	0	-21310	-3775	17535	12542	-19422	6880	4543	3994	2931	5086	3926	5821	0
1681	127	0	-20243	-3757	16486	12000	-18364	6364	4363	4192	3014	5315	4537	6000	0
1682	127	0	-18986	-3738	15248	11362	-17117	5755	4213	4368	3053	5538	5078	6097	0
1683	127	0	-17598	-3693	13905	10645	-15751	5106	4194	4487	3218	5787	5639	6376	0
1684	127	0	-15861	-3684	12177	9772	-14019	4246	4231	4657	3160	6062	5996	6675	0
1685	127	0	-14003	-3654	10349	8828	-12176	3347	4337	4776	3303	6291	6535	6919	0
1686	127	0	-12137	-3621	8516	7879	-10326	2447	4386	4857	3296	6526	6832	7249	0
1687	127	0	-10058	-3594	6464	6826	-8261	1435	4568	5012	3290	6772	7356	7536	0
1688	127	0	-8005	-3530	4475	5767	-6240	472	4720	5055	3350	6968	7643	7926	0
1689	127	0	-5805	-3474	2331	4639	-4068	-571	4818	5094	3389	7100	8097	8254	0
1690	127	0	-3528	-3416	112	3472	-1820	-1652	5022	5162	3412	7278	8460	8574	0
1691	127	0	-1136	-3334	-2198	2235	531	-2766	5100	5162	3532	7307	8759	8823	0
1692	127	0	1212	-3257	-4469	1022	2840	-3863	5181	5173	3536	7531	9003	9145	0
1693	127	0	3535	-3156	-6691	-189	5113	-4923	5183	5263	3476	7608	9158	9374	0
1694	127	0	5907	-3088	-8995	-1409	7451	-6041	5201	5261	3455	7777	9259	9866	0
1695	127	0	7991	-3024	-11015	-2483	9503	-7019	5088	5298	3375	7794	9451	10462	0
1696	127	0	9981	-2952	-12933	-3514	11457	-7942	4751	5239	3243	7703	9525	10526	0
1697	127	0	11766	-2894	-14660	-4436	13213	-8777	4520	5290	3202	7734	9575	10598	0
1698	127	0	13039	-2851	-15890	-5094	14464	-9370	4116	5309	2993	7467	9387	10567	0
1699	127	0	14272	-2805	-17077	-5733	15674	-9941	3911	5172	2900	7290	9341	10524	0
1700	127	0	15384	-2774	-18158	-6305	16771	-10466	3726	5129	2774	6987	9403	10503	0
1701	127	0	16401	-2739	-19140	-6831	17770	-10939	3492	4991	2681	6580	9467	10555	0
1702	127	0	17283	-2710	-19993	-7286	18638	-11351	3323	4855	2545	6266	9676	10588	0
1703	127	0	17936	-2692	-20628	-7622	19282	-11660	3039	4611	2442	5917	9758	10545	0
1704	127	0	18518	-2657	-21175	-7930	19846	-11916	2880	4526	2324	5519	9857	10543	0
1705	127	0	18905	-2617	-21522	-8144	20213	-12069	2599	4322	2000	5125	9797	10474	0
1706	127	0	19214	-2591	-21805	-8311	20509	-12198	2504	4202	1895	5020	9705	10540	0
1707	127	0	19565	-2572	-22137	-8496	20851	-12354	2168	4011	1491	4764	9603	10569	0
1708	127	0	19885	-2545	-22430	-8670	21157	-12487	1928	3930	1270	4758	9434	10582	0
1709	127	0	20133	-2514	-22647	-8809	21390	-12580	1511	3707	873	4574	9358	10582	0
1710	127	0	20978	-2492	-23470	-9243	22224	-12981	1280	3474	469	4611	9319	10448	0
1711	127	0	22285	-2477	-24762	-9904	23523	-13619	989	3303	225	4590	9269	10520	0
1712	127	0	23371	-2444	-25815	-10463	24593	-14129	428	3067	-267	4553	9019	10532	0
1713	127	0	24683	-2411	-27094	-11136	25888	-14752	126	2814	-552	4475	8889	10497	0
1714	127	0	25998	-2378	-28376	-11810	27187	-15377	-248	2586	-896	4436	8724	10454	0
1715	127	0	27349	-2360	-29709	-12494	28529	-16034	-748	2335	-1288	4397	8508	10481	0
1716	127	0	28862	-2331	-31193	-13265	30027	-16762	-1191	2165	-1616	4302	8369	10536	0
1717	127	0	29480	-2304	-31784	-13588	30632	-17044	-1757	1941	-1811	4268	8297	10518	0
1718	127	0	29497	-2287	-31784	-13605	30640	-17035	-2289	1765	-2145	4386	8246	10450	0
1719	127	0	29521	-2263	-31784	-13629	30652	-17023	-2906	1559	-2322	4432	8120	10427	0
1720	127	0	29538	-2246	-31784	-13646	30661	-17015	-3507	1224	-2564	4524	7820	10441	0
1721	127	0	29569	-2215	-31784	-13677	30676	-16999	-4066	1016	-2675	4710	7544	10476	0
1722	127	0	29596	-2188	-31784	-13704	30690	-16986	-4570	688	-2886	4762	7243	10264	0
1723	127	0	29635	-2149	-31784	-13743	30709	-16966	-5106	529	-2913	4836	7057	10086	0
1724	127	0	29676	-2108	-31784	-13784	30730	-16946	-5719	300	-3080	4778	6939	9676	0
1725	127	0	29711	-2073	-31784	-13819	30747	-16928	-6190	110	-3189	4799	6712	9306	0
1726	127	0	29720	-2064	-31784	-13828	30752	-16924	-6698	-164	-3313	4774	6504	8914	0
1727	127	0	29749	-2035	-31784	-13857	30766	-16909	-7267	-205	-3427	4702	6239	8479	0
1728	127	0	29773	-2011	-31784	-13881	30778	-16897	-7767	-370	-3447	4506	5891	8027	0
1729	127	0	29786	-1998	-31784	-13894	30785	-16891	-8338	-465	-3484	4392	5563	7556	0
1730	127	0	29808	-1976	-31784	-13916	30796	-16880	-8945	-729	-3561	4068	5032	7110	0
1731	127	0	29819	-1965	-31784	-13927	30801	-16874	-9474	-774	-3559	3872	4710	6741	0
1732	127	0	29841	-1943	-31784	-13949	30812	-16863	-9963	-997	-3538	3398	4302	6161	0
1733	127	0	29852	-1932	-31784	-13960	30818	-16858	-10444	-1086	-3402	3173	3852	5808	0
1734	127	0	29839	-1945	-31784	-13947	30811	-16864	-10933	-1342	-3460	2589	3437	5234	0
1735	127	0	29864	-1920	-31784	-13972	30824	-16852	-11325	-1435	-3323	2153	2975	4685	0
1736	127	0	29866	-1918	-31784	-13974	30825	-16851	-11863	-1544	-3280	1594	2523	4015	0
1737	127	0	29858	-1926	-31784	-13966	30821	-16855	-12239	-1676	-3206	1020	1844	3298	0
1738	127	0	29852	-1932	-31784	-13960	30818	-16858	-12485	-1747	-3119	395	1297	2729	0
1739	127	0	29858	-1926	-31784	-13966	30821	-16855	-12683	-1866	-3038	-234	762	2071	0
1740	127	0	29858	-1926	-31784	-13966	30821	-16855	-12805	-2027	-3063	-971	199	1334	0
1741	127	0	29868	-1916	-31784	-13976	30826	-16850	-12677	-2176	-2787	-1608	-211	708	0
1742	127	0	29866	-1918	-31784	-13974	30825	-16851	-12619	-2345	-2923	-2345	-810	-23	0
1743	127	0	29862	-1922	-31784	-13970	30823	-16853	-12295	-2444	-2807	-2981	-1330	-566	0
1744	127	0	29866	-1918	-31784	-13974	30825	-16851	-11983	-2700	-2925	-3781	-1920	-1478	0
1745	127	0	29866	-1918	-31784	-13974	30825	-16851	-11597	-2762	-2838	-4498	-2300	-2155	0
1746	127	0	29881	-1903	-31784	-13989	30832	-16843	-11141	-2910	-2814	-5245	-2890	-2844	0
1747	127	0	29887	-1897	-31784	-13995	30835	-16840	-10598	-2997	-2925	-5864	-3292	-3660	0
1748	127	0	29885	-1899	-31784	-13993	30834	-16841	-9954	-3105	-2886	-6609	-3686	-4269	0
1749	127	0	29891	-1893	-31784	-13999	30837	-16838	-9441	-3253	-3010	-7267	-4236	-5146	0
1750	127	0	29903	-1881	-31784	-14011	30843	-16832	-8664	-3395	-3034	-7719	-4743	-5831	0
1751	127	0	29912	-1872	-31784	-14020	30848	-16828	-8097	-3561	-3179	-8310	-5300	-6679	0
1752	127	0	29930	-1854	-31784	-14038	30857	-16819	-7329	-3779	-3220	-8770	-5841	-7420	0
1753	127	0	29943	-1841	-31784	-14051	30863	-16812	-6718	-3975	-3321	-9207	-6343	-8180	0
1754	127	0	29955	-1829	-31784	-14063	30869	-16806	-6111	-4085	-3385	-9550	-6772	-8809	0
1755	127	0	29961	-1823	-31784	-14069	30872	-16803	-5682	-4295	-3515	-9969	-7160	-9562	0
1756	127	0	29973	-1811	-31784	-14081	30878	-16797	-5146	-4446	-3670	-10140	-7538	-10417	0
1757	127	0	29976	-1808	-31784	-14084	30880	-16796	-4774	-4456	-3608	-10237	-7760	-11127	0
1758	127	0	29976	-1808	-31784	-14084	30880	-16796	-4570	-4690	-3808	-10427	-8074	-11913	0
1759	127	0	29974	-1810	-31784	-14082	30879	-16797	-4374	-4698	-3835	-10444	-8330	-12511	0
1760	127	0	29965	-1819	-31784	-14073	30874	-16801	-4269	-4917	-3914	-10390	-8636	-13223	0
1761	127	0	29957	-1827	-31784	-14065	30870	-16805	-4287	-5012	-3953	-10235	-8827	-13758	0
1762	127	0	29965	-1819	-31784	-14073	30874	-16801	-4277	-5123	-3845	-9950	-9055	-14196	0
1763	127	0	29953	-1831	-31784	-14061	30868	-16807	-4380	-5335	-4025	-9711	-9310	-14877	0
1764	127	0	29947	-1837	-31784	-14055	30865	-16810	-4452	-5290	-3988	-9410	-9350	-15246	0
1765	127	0	29941	-1843	-31784	-14049	30862	-16813	-4685	-5399	-4062	-9088	-9535	-15682	0
1766	127	0	29941	-1843	-31784	-14049	30862	-16813	-4851	-5408	-3963	-8762	-9612	-16102	0
1767	127	0	29940	-1844	-31784	-14048	30862	-16814	-5011	-5367	-4009	-8326	-9659	-16464	0
1768	127	0	29932	-1852	-31784	-14040	30858	-16818	-5109	-5274	-3944	-7831	-9744	-16804	0
1769	127	0	29928	-1856	-31784	-14036	30856	-16820	-5317	-5307	-3889	-7709	-9845	-17068	0
1770	127	0	29920	-1864	-31784	-14028	30852	-16824	-5897	-5148	-3883	-7664	-9944	-17211	0
1771	127	0	29912	-1872	-31784	-14020	30848	-16828	-6260	-5086	-3746	-7628	-9897	-17401	0
1772	127	0	29912	-1872	-31784	-14020	30848	-16828	-6438	-5003	-3660	-7480	-9729	-17636	0
1773	127	0	29910	-1874	-31784	-14018	30847	-16829	-6394	-4941	-3709	-7154	-9674	-17873	0
1774	127	0	29889	-1895	-31784	-13997	30836	-16839	-6281	-4882	-3627	-7011	-9535	-18069	0
1775	127	0	29887	-1897	-31784	-13995	30835	-16840	-5820	-4712	-3552	-6597	-9265	-18259	0
1776	127	0	29901	-1883	-31784	-14009	30842	-16833	-5432	-4753	-3443	-6233	-9086	-18418	0
1777	127	0	29889	-1895	-31784	-13997	30836	-16839	-4958	-4562	-3459	-5946	-8939	-18668	0
1778	127	0	29889	-1895	-31784	-13997	30836	-16839	-4413	-4493	-3266	-5627	-8673	-18703	0
1779	127	0	29899	-1885	-31784	-14007	30841	-16834	-4200	-4300	-3183	-5509	-8423	-18839	0
1780	127	0	29887	-1897	-31784	-13995	30835	-16840	-3645	-4211	-3071	-5383	-8196	-18905	0
1781	127	0	29883	-1901	-31784	-13991	30833	-16842	-3034	-4025	-2979	-5129	-7903	-18786	0
1782	127	0	29893	-1891	-31784	-14001	30838	-16837	-2403	-3891	-2842	-4954	-7595	-18810	0
1783	127	0	29883	-1901	-31784	-13991	30833	-16842	-1778	-3720	-2607	-4727	-7261	-18707	0
1784	127	0	29887	-1897	-31784	-13995	30835	-16840	-1158	-3656	-2584	-4477	-7049	-18558	0
1785	127	0	29895	-1889	-31784	-14003	30839	-16836	-667	-3429	-2401	-4209	-6704	-18313	0
1786	127	0	29881	-1903	-31784	-13989	30832	-16843	-85	-3284	-2423	-3891	-6545	-18142	0
1787	127	0	29881	-1903	-31784	-13989	30832	-16843	517	-3140	-2219	-3627	-6192	-17714	0
1788	127	0	29881	-1903	-31784	-13989	30832	-16843	1020	-2989	-2213	-3391	-5977	-17163	0
1789	127	0	29881	-1903	-31784	-13989	30832	-16843	1387	-2764	-2145	-3129	-5711	-16687	0
1790	127	0	29870	-1914	-31784	-13978	30827	-16849	904	-2615	-1940	-3008	-5928	-16102	0
1791	127	0	29864	-1920	-31784	-13972	30824	-16852	-362	-2438	-1746	-2737	-5490	-15261	0
1792	127	0	25303	-1926	-27229	-11688	26266	-14577	-1099	-2463	-1507	-2595	-4914	-14536	0
1793	127	0	20628	-1928	-22556	-9350	21592	-12242	-1187	-2229	-1383	-2300	-4533	-13647	0
1794	127	0	15685	-1930	-17615	-6877	16650	-9772	-1144	-2227	-1363	-2097	-4279	-13005	0
1795	127	0	10853	-1916	-12769	-4468	11811	-7342	-1195	-2122	-1169	-1751	-4145	-12099	0
1796	127	0	5902	-1910	-7812	-1996	6857	-4861	-1433	-2046	-1063	-1746	-3932	-11133	0
1797	127	0	1228	-1920	-3148	346	2188	-2534	-1420	-1819	-1014	-1742	-3794	-10095	0
1798	127	0	-3516	-1932	1584	2724	-2550	-174	-1326	-1778	-832	-1796	-3699	-9007	0
1799	127	0	-8348	-1943	6405	5145	-7376	2231	-1456	-1579	-818	-1959	-3530	-7946	0
1800	127	0	-13173	-1945	11228	7559	-12200	4641	-1536	-1453	-777	-2035	-3303	-6764	0
1801	127	0	-17851	-1951	15900	9901	-16875	6974	-1487	-1456	-731	-2066	-3057	-5523	0
1802	127	0	-22208	-1959	20249	12083	-21228	9145	-1226	-1305	-719	-2035	-2762	-4328	0
1803	127	0	-26763	-1961	24802	14362	-25782	11420	-1076	-1292	-743	-2108	-2397	-3369	0
1804	127	0	-31068	-1974	29094	16521	-30081	13560	-958	-1268	-640	-2130	-2101	-2390	0
1805	127	0	-33763	-1980	31783	17871	-32773	14901	-756	-1171	-748	-1976	-1786	-1584	0
1806	127	0	-33773	-1990	31783	17881	-32778	14896	-529	-1103	-816	-2009	-1402	-921	0
1807	127	0	-33775	-1992	31783	17883	-32779	14895	-399	-1006	-1080	-1850	-1154	-252	0
1808	127	0	-33767	-1984	31783	17875	-32775	14899	-170	-944	-1035	-1730	-754	552	0
1809	127	0	-33773	-1990	31783	17881	-32778	14896	-283	-1012	-1239	-1810	-455	1257	0
1810	127	0	-33779	-1996	31783	17887	-32781	14893	-161	-876	-1282	-1645	-97	1808	0
1811	127	0	-33798	-2015	31783	17906	-32790	14884	-1	-824	-1268	-1493	312	2502	0
1812	127	0	-33808	-2025	31783	17916	-32795	14879	215	-925	-1445	-1264	483	2900	0
1813	127	0	-33820	-2037	31783	17928	-32801	14873	304	-1001	-1526	-1115	711	3317	0
1814	127	0	-33837	-2054	31783	17945	-32810	14864	331	-964	-1592	-1008	938	3771	0
1815	127	0	-33847	-2064	31783	17955	-32815	14859	329	-1001	-1625	-904	1039	4217	0
1816	127	0	-33852	-2069	31783	17960	-32817	14857	337	-954	-1650	-735	1228	4560	0
1817	127	0	-33858	-2075	31783	17966	-32820	14854	401	-940	-1726	-644	1418	4925	0
1818	127	0	-33862	-2079	31783	17970	-32822	14852	254	-904	-1738	-430	1435	5243	0
1819	127	0	-33874	-2091	31783	17982	-32828	14846	302	-857	-1718	-322	1567	5573	0
1820	127	0	-33893	-2110	31783	18001	-32838	14836	384	-777	-1738	-294	1658	5721	0
1821	127	0	-33895	-2112	31783	18003	-32839	14835	434	-791	-1674	-248	1726	6014	0
1822	127	0	-33907	-2124	31783	18015	-32845	14829	564	-841	-1647	-217	1718	6048	0
1823	127	0	-33901	-2118	31783	18009	-32842	14832	698	-772	-1497	-159	1701	6208	0
1824	127	0	-33905	-2122	31783	18013	-32844	14830	618	-776	-1470	-263	1654	6242	0
1825	127	0	-33920	-2137	31783	18028	-32851	14823	845	-746	-1379	-248	1699	6169	0
1826	127	0	-33920	-2137	31783	18028	-32851	14823	807	-578	-1392	-217	1678	6122	0
1827	127	0	-33918	-2135	31783	18026	-32850	14824	948	-669	-1245	-267	1701	5973	0
1828	127	0	-33920	-2137	31783	18028	-32851	14823	968	-589	-1175	-164	1507	5858	0
1829	127	0	-33922	-2139	31783	18030	-32852	14822	1043	-634	-1078	-162	1431	5571	0
1830	127	0	-33926	-2143	31783	18034	-32854	14820	1107	-616	-997	-112	1379	5185	0
1831	127	0	-33932	-2149	31783	18040	-32857	14817	1146	-647	-909	-87	1237	4908	0
1832	127	0	-33930	-2147	31783	18038	-32856	14818	1195	-725	-948	-172	1082	4555	0
1833	127	0	-33946	-2163	31783	18054	-32864	14810	1043	-764	-857	-292	871	4132	0
1834	127	0	-33944	-2161	31783	18052	-32863	14811	1183	-805	-843	-287	739	3773	0
1835	127	0	-33949	-2166	31783	18057	-32866	14808	1193	-861	-857	-372	556	3424	0
1836	127	0	-33949	-2166	31783	18057	-32866	14808	1187	-847	-762	-353	459	2939	0
1837	127	0	-33924	-2141	31783	18032	-32853	14821	1119	-909	-754	-450	244	2479	0
1838	127	0	-33907	-2124	31783	18015	-32845	14829	1039	-929	-781	-591	-44	2011	0
1839	127	0	-33895	-2112	31783	18003	-32839	14835	1076	-952	-801	-609	-221	1577	0
1840	127	0	-33882	-2099	31783	17990	-32832	14842	913	-1001	-847	-774	-490	1084	0
1841	127	0	-33891	-2108	31783	17999	-32837	14837	927	-1063	-818	-929	-770	679	0
1842	127	0	-33878	-2095	31783	17986	-32830	14844	667	-1131	-890	-942	-1030	192	0
1843	127	0	-33870	-2087	31783	17978	-32826	14848	471	-1237	-890	-1181	-1266	-292	0
1844	127	0	-33880	-2097	31783	17988	-32831	14843	289	-1486	-935	-1418	-1583	-818	0
1845	127	0	-33876	-2093	31783	17984	-32829	14845	147	-1517	-971	-1519	-1790	-1241	0
1846	127	0	-33868	-2085	31783	17976	-32825	14849	-106	-1614	-1101	-1893	-2068	-1749	0
1847	127	0	-33862	-2079	31783	17970	-32822	14852	-207	-1606	-1140	-1949	-2310	-2135	0
1848	127	0	-33829	-2046	31783	17937	-32806	14868	-380	-1813	-1222	-2159	-2665	-2620	0
1849	127	0	-33806	-2023	31783	17914	-32794	14880	-527	-1846	-1195	-2417	-2933	-2993	0
1850	127	0	-33792	-2009	31783	17900	-32787	14887	-614	-1887	-1229	-2543	-3197	-3360	0
1851	127	0	-33777	-1994	31783	17885	-32780	14894	-777	-2000	-1290	-2745	-3455	-3779	0
1852	127	0	-33757	-1974	31783	17865	-32770	14904	-646	-2174	-1400	-2797	-3794	-4114	0
1853	127	0	-33755	-1972	31783	17863	-32769	14905	-849	-2360	-1387	-3022	-4048	-4425	0
1854	127	0	-33750	-1967	31783	17858	-32766	14908	-836	-2463	-1408	-3133	-4262	-4764	0
1855	127	0	-33752	-1969	31783	17860	-32767	14907	-801	-2613	-1528	-3282	-4430	-4979	0
1856	127	0	-33752	-1969	31783	17860	-32767	14907	-1055	-2667	-1662	-3457	-4745	-5391	0
1857	127	0	-33763	-1980	31783	17871	-32773	14901	-1070	-2747	-1714	-3552	-4958	-5624	0
1858	127	0	-33769	-1986	31783	17877	-32776	14898	-1235	-2803	-1687	-3802	-5071	-5932	0
1859	127	0	-33781	-1998	31783	17889	-32782	14892	-1245	-2830	-1877	-3899	-5274	-6215	0
1860	127	0	-33777	-1994	31783	17885	-32780	14894	-1264	-2987	-1800	-3982	-5482	-6460	0
1861	127	0	-33794	-2011	31783	17902	-32788	14886	-1330	-3119	-1924	-4118	-5678	-6793	0
1862	127	0	-33810	-2027	31783	17918	-32796	14878	-1513	-3169	-2060	-4196	-5874	-7003	0
1863	127	0	-33823	-2040	31783	17931	-32803	14871	-1668	-3323	-1957	-4365	-6031	-7238	0
1864	127	0	-33818	-2035	31783	17926	-32800	14874	-1778	-3290	-2062	-4380	-6074	-7476	0
1865	127	0	-33831	-2048	31783	17939	-32807	14867	-1945	-3468	-2205	-4535	-6285	-7919	0
1866	127	0	-33839	-2056	31783	17947	-32811	14863	-2009	-3515	-2134	-4582	-6405	-8116	0
1867	127	0	-33851	-2068	31783	17959	-32817	14857	-2128	-3577	-2304	-4737	-6499	-8359	0
1868	127	0	-33854	-2071	31783	17962	-32818	14856	-2184	-3672	-2265	-4815	-6644	-8695	0
1869	127	0	-33884	-2101	31783	17992	-32833	14841	-2289	-3654	-2279	-4795	-6724	-8906	0
1870	127	0	-33899	-2116	31783	18007	-32841	14833	-2376	-3693	-2343	-4879	-6844	-9104	0
1871	127	0	-33903	-2120	31783	18011	-32843	14831	-2343	-3763	-2329	-4929	-6921	-9246	0
1872	127	0	-33905	-2122	31783	18013	-32844	14830	-2388	-3767	-2298	-4921	-6960	-9422	0
1873	127	0	-33897	-2114	31783	18005	-32840	14834	-2390	-3841	-2349	-5022	-7032	-9601	0
1874	127	0	-33880	-2097	31783	17988	-32831	14843	-2432	-3874	-2304	-5030	-7009	-9696	0
1875	127	0	-33880	-2097	31783	17988	-32831	14843	-2415	-3850	-2376	-5040	-7001	-9732	0
1876	127	0	-33870	-2087	31783	17978	-32826	14848	-2388	-3773	-2328	-4912	-7098	-9754	0
1877	127	0	-33882	-2099	31783	17990	-32832	14842	-2419	-3664	-2287	-4925	-7016	-9810	0
1878	127	0	-33866	-2083	31783	17974	-32824	14850	-2448	-3590	-2318	-4978	-6980	-9874	0
1879	127	0	-31639	-2027	29612	16833	-30625	13792	-2496	-3598	-2260	-5047	-7073	-9777	0
1880	127	0	-28449	-1763	26686	15106	-27567	12461	-2650	-3590	-2353	-5313	-7005	-10051	0
1881	127	0	-25827	-2386	23441	14106	-24634	10527	-2748	-3492	-2013	-5152	-6497	-9713	0
1882	127	0	-23026	-2719	20307	12872	-21666	8794	-2725	-3074	-1860	-4857	-6209	-9653	0
1883	127	0	-20417	-2987	17430	11702	-18923	7221	-2917	-3218	-1938	-4947	-6409	-9901	0
1884	127	0	-17051	-3140	13911	10095	-15481	5385	-3148	-2867	-1707	-4494	-6611	-11339	0
1885	127	0	-14149	-3245	10904	8697	-12526	3829	-3008	-2708	-1833	-5057	-5573	-12303	0
1886	127	0	-11668	-3336	8332	7502	-10000	2498	-2597	-2768	-1806	-5480	-4702	-12128	0
1887	127	0	-9611	-3429	6182	6520	-7896	1376	-2818	-2692	-1313	-5278	-5206	-11411	0
1888	127	0	-7534	-3515	4019	5524	-5776	252	-2948	-2748	-1266	-5567	-6273	-10064	0
1889	127	0	-4917	-3548	1369	4232	-3143	-1089	-3078	-2522	-1325	-6797	-7160	-8421	0
1890	127	0	-2541	-3604	-1063	3072	-739	-2333	-3105	-2415	-1282	-7626	-7323	-7201	0
1891	127	0	-448	-3656	-3208	2052	1380	-3432	-2844	-2382	-1030	-6939	-6743	-6679	1
1892	127	0	989	-3703	-4692	1357	2840	-4197	-2312	-2184	-731	-5767	-6246	-6954	0
1893	127	0	2586	-3734	-6320	574	4453	-5027	-2296	-2120	-459	-5461	-5794	-8111	0
1894	127	0	4815	-3777	-8592	-519	6703	-6184	-3422	-1885	-318	-5280	-5445	-9304	0
1895	127	0	7931	-3817	-11748	-2057	9839	-7782	-4415	-1670	-147	-5094	-5463	-10320	0
1896	127	0	11537	-3837	-15374	-3850	13455	-9605	-4919	-1507	62	-5300	-5684	-10681	0
1897	127	0	14637	-3870	-18507	-5383	16572	-11188	-4877	-1348	199	-5688	-6099	-10844	0
1898	127	0	16801	-3914	-20715	-6443	18758	-12314	-4415	-1334	203	-5802	-6572	-10931	0
1899	127	0	18688	-3951	-22639	-7368	20663	-13295	-3660	-1317	221	-5889	-7049	-11090	0
1900	127	0	20971	-3973	-24944	-8499	22957	-14458	-2750	-1251	161	-5763	-7261	-11090	0
1901	127	0	23517	-3984	-27501	-9766	25509	-15742	-1934	-1303	149	-5393	-7284	-11003	0
1902	127	0	25901	-3986	-29887	-10957	27894	-16936	-1670	-1404	122	-4768	-7251	-10862	0
1903	127	0	27804	-3980	-31784	-11912	29794	-17882	-1553	-1451	9	-4330	-6850	-10770	0
1904	127	0	27780	-4004	-31784	-11888	29782	-17894	-1132	-1742	-141	-3914	-6471	-10607	0
1905	127	0	27743	-4041	-31784	-11851	29763	-17912	-314	-1747	-110	-3216	-5852	-10367	0
1906	127	0	27707	-4077	-31784	-11815	29745	-17930	195	-1868	-225	-2582	-5552	-10107	0
1907	127	0	27648	-4136	-31784	-11756	29716	-17960	669	-1835	-415	-1947	-5212	-9773	0
1908	127	0	27621	-4163	-31784	-11729	29702	-17973	1138	-1895	-483	-1447	-4999	-9238	0
1909	127	0	27631	-4153	-31784	-11739	29707	-17968	1451	-1778	-455	-917	-4727	-8749	0
1910	127	0	27656	-4128	-31784	-11764	29720	-17956	1833	-1720	-519	-554	-4489	-8501	0
1911	127	0	27726	-4058	-31784	-11834	29755	-17921	2023	-1573	-496	52	-4332	-8130	0
1912	127	0	27860	-3924	-31784	-11968	29822	-17854	1916	-1575	-500	403	-4120	-7853	0
1913	127	0	28019	-3765	-31784	-12127	29901	-17774	1813	-1394	-543	428	-3990	-7447	0
1914	127	0	28215	-3569	-31784	-12323	29999	-17676	1804	-1196	-378	479	-3783	-7096	0
1915	127	0	28506	-3278	-31784	-12614	30145	-17531	1716	-1123	-386	479	-3800	-6735	0
1916	127	0	28845	-2939	-31784	-12953	30314	-17361	1559	-962	-180	510	-3670	-6204	0
1917	127	0	29210	-2574	-31784	-13318	30497	-17179	1317	-733	-133	230	-3418	-5779	0
1918	127	0	29662	-2122	-31784	-13770	30723	-16953	1136	-614	85	164	-3090	-5457	0
1919	127	0	30139	-1645	-31784	-14247	30961	-16714	1125	-345	289	223	-2704	-5274	0
1920	127	0	30605	-1179	-31784	-14713	31194	-16481	1154	-306	417	120	-2452	-4952	0
1921	127	0	31051	-733	-31784	-15159	31417	-16258	1206	-112	735	58	-1961	-4370	0
1922	127	0	31476	-308	-31784	-15584	31630	-16046	1181	-1	954	65	-1552	-3891	0
1923	127	0	31849	65	-31784	-15957	31816	-15859	1282	147	1313	323	-960	-3296	0
1924	127	0	32086	302	-31784	-16194	31935	-15741	1420	329	1474	686	-388	-2535	0
1925	127	0	32201	417	-31784	-16309	31992	-15683	1612	556	1546	845	128	-1414	0
1926	127	0	31983	199	-31784	-16091	31883	-15792	1557	737	1716	834	370	-153	0
1927	127	0	31618	-166	-31784	-15726	31701	-15975	1472	760	1854	622	281	1249	0
1928	127	0	31026	-758	-31784	-15134	31405	-16271	1763	938	1967	246	133	2549	0
1929	127	0	30351	-1433	-31784	-14459	31067	-16608	1978	1082	2139	-95	-87	3478	0
1930	127	0	29761	-2023	-31784	-13869	30772	-16903	1955	1325	2386	-194	-102	3422	0
1931	127	0	29365	-2419	-31784	-13473	30574	-17101	2083	1377	2681	23	405	2979	0
1932	127	0	29142	-2642	-31784	-13250	30463	-17213	2166	1592	2834	325	1055	2648	0
1933	127	0	28937	-2847	-31784	-13045	30360	-17315	2166	1685	2911	826	1392	3090	0
1934	127	0	28772	-3012	-31784	-12880	30278	-17398	2337	1687	3005	1059	1361	4196	0
1935	127	0	28712	-3072	-31784	-12820	30248	-17428	2446	1740	2900	970	1437	5810	0
1936	127	0	28700	-3084	-31784	-12808	30242	-17434	2522	1680	2797	828	1468	7113	0
1937	127	0	28721	-3063	-31784	-12829	30252	-17423	2698	1718	2655	762	1749	8120	0
1938	127	0	28748	-3036	-31784	-12856	30266	-17410	2727	1740	2378	723	2038	8902	0
1939	127	0	28779	-3005	-31784	-12887	30281	-17394	2944	1619	2161	1047	2628	9441	0
1940	127	0	28836	-2948	-31784	-12944	30310	-17366	3162	1662	2165	1540	3154	9926	0
1941	127	0	28958	-2826	-31784	-13066	30371	-17305	3414	1495	1800	1788	3513	9977	0
1942	127	0	29055	-2729	-31784	-13163	30419	-17256	3682	1590	1738	2081	4074	10157	0
1943	127	0	28862	-2651	-31513	-13105	30187	-17082	3629	1553	1484	2372	4469	10322	0
1944	127	0	28529	-2584	-31113	-12972	29821	-16848	3627	1553	1466	2690	4822	10491	0
1945	127	0	28347	-2520	-30867	-12913	29607	-16693	3478	1590	1276	2869	5183	10761	0
1946	127	0	28388	-2473	-30861	-12957	29624	-16667	3280	1617	1092	2902	5426	10782	0
1947	127	0	28547	-2438	-30985	-13054	29766	-16711	3135	1796	921	3047	5713	10741	0
1948	127	0	28701	-2403	-31104	-13149	29902	-16753	2888	1852	830	3208	6019	10759	0
1949	127	0	28873	-2382	-31255	-13245	30064	-16818	2603	1988	566	3169	6244	10784	0
1950	127	0	29069	-2368	-31437	-13350	30253	-16902	2328	2002	401	3152	6417	10813	0
1951	127	0	29204	-2359	-31563	-13422	30383	-16961	1992	2244	306	3098	6834	10759	0
1952	127	0	29220	-2337	-31557	-13441	30388	-16947	1650	2166	207	2995	6943	10807	0
1953	127	0	29468	-2316	-31784	-13576	30626	-17050	1532	2186	79	3008	7098	10784	0
1954	127	0	29468	-2316	-31784	-13576	30626	-17050	1371	2192	-25	3028	7387	10790	0
1955	127	0	29484	-2300	-31784	-13592	30634	-17042	1160	2219	-124	2931	7457	10784	0
1956	127	0	29513	-2271	-31784	-13621	30648	-17027	1125	2225	-312	3061	7668	10726	0
1957	127	0	29550	-2234	-31784	-13658	30667	-17009	917	2101	-368	2987	7787	10755	0
1958	127	0	29563	-2221	-31784	-13671	30673	-17002	828	2106	-417	3117	7845	10784	0
1959	127	0	29590	-2194	-31784	-13698	30687	-16989	711	2077	-554	3179	7965	10691	0
1960	127	0	29600	-2184	-31784	-13708	30692	-16984	752	1943	-547	3243	7938	10747	0
1961	127	0	29629	-2155	-31784	-13737	30706	-16969	731	1903	-634	3309	7922	10765	0
1962	127	0	29641	-2143	-31784	-13749	30712	-16963	909	1866	-686	3371	7744	10701	0
1963	127	0	29668	-2116	-31784	-13776	30726	-16950	1131	1742	-750	3416	7616	10741	0
1964	127	0	29680	-2104	-31784	-13788	30732	-16944	1158	1660	-808	3426	7569	10730	0
1965	127	0	29718	-2066	-31784	-13826	30751	-16925	1123	1553	-940	3472	7554	10631	0
1966	127	0	29726	-2058	-31784	-13834	30755	-16921	1107	1579	-971	3439	7571	10646	0
1967	127	0	29749	-2035	-31784	-13857	30766	-16909	1026	1484	-1014	3342	7379	10735	0
1968	127	0	29757	-2027	-31784	-13865	30770	-16905	973	1418	-1096	3352	7125	10706	0
1969	127	0	29767	-2017	-31784	-13875	30775	-16900	884	1340	-1057	3288	6885	10718	0
1970	127	0	29792	-1992	-31784	-13900	30788	-16888	793	1266	-1111	3226	6596	10737	0
1971	127	0	29806	-1978	-31784	-13914	30795	-16881	692	1245	-1094	3057	6374	10681	0
1972	127	0	29823	-1961	-31784	-13931	30803	-16872	434	1162	-1016	2890	5998	10487	0
1973	127	0	29829	-1955	-31784	-13937	30806	-16869	389	1080	-995	2694	5796	9851	0
1974	127	0	29856	-1928	-31784	-13964	30820	-16856	60	999	-898	2296	5340	9102	0
1975	127	0	29881	-1903	-31784	-13989	30832	-16843	-153	888	-764	2079	5011	8382	0
1976	127	0	29899	-1885	-31784	-14007	30841	-16834	-455	807	-733	1777	4621	7564	0
1977	127	0	29905	-1879	-31784	-14013	30844	-16831	-580	789	-519	1402	4262	6675	0
1978	127	0	29912	-1872	-31784	-14020	30848	-16828	-900	694	-521	1179	3769	5808	0
1979	127	0	29940	-1844	-31784	-14048	30862	-16814	-1086	752	-430	979	3377	4962	0
1980	127	0	29947	-1837	-31784	-14055	30865	-16810	-1387	556	-318	653	2962	3986	0
1981	127	0	29949	-1835	-31784	-14057	30866	-16809	-1567	467	-335	504	2510	3146	0
1982	127	0	29971	-1813	-31784	-14079	30877	-16798	-1722	331	-209	269	2077	2217	0
1983	127	0	29988	-1796	-31784	-14096	30886	-16790	-1837	221	-174	170	1730	1297	0
1984	127	0	29992	-1792	-31784	-14100	30888	-16788	-1986	174	-300	89	1313	312	0
1985	127	0	30023	-1761	-31784	-14131	30903	-16772	-2194	-38	-314	-64	890	-649	0
1986	127	0	30042	-1742	-31784	-14150	30913	-16763	-2428	-149	-388	-285	405	-1697	0
1987	127	0	30048	-1736	-31784	-14156	30916	-16760	-2481	-234	-436	-254	-81	-2644	0
1988	127	0	30066	-1718	-31784	-14174	30925	-16751	-2669	-362	-405	-545	-508	-3651	0
1989	127	0	30064	-1720	-31784	-14172	30924	-16752	-2770	-599	-653	-710	-1067	-4708	0
1990	127	0	30103	-1681	-31784	-14211	30943	-16732	-2826	-622	-640	-824	-1334	-5726	0
1991	127	0	30122	-1662	-31784	-14230	30953	-16723	-2937	-886	-925	-1131	-1837	-6819	0
1992	127	0	30143	-1641	-31784	-14251	30963	-16712	-2838	-1059	-1001	-1359	-2248	-7761	0
1993	127	0	30157	-1627	-31784	-14265	30970	-16705	-2847	-1336	-1028	-1596	-2679	-8574	0
1994	127	0	30170	-1614	-31784	-14278	30977	-16699	-2813	-1456	-1239	-1825	-3154	-9426	0
1995	127	0	30184	-1600	-31784	-14292	30984	-16692	-2929	-1802	-1361	-2029	-3621	-10185	0
1996	127	0	30209	-1575	-31784	-14317	30996	-16679	-3028	-1972	-1552	-2324	-4039	-10850	0
1997	127	0	30223	-1561	-31784	-14331	31003	-16672	-3187	-2126	-1629	-2547	-4477	-11506	0
1998	127	0	30240	-1544	-31784	-14348	31012	-16664	-3503	-2331	-1844	-2762	-4912	-12012	0
1999	127	0	30242	-1542	-31784	-14350	31013	-16663	-3825	-2556	-1938	-3005	-5294	-12503	0
[truncated: 30,773 more rows]
