# Supplementary material for: A Robust and Real-Time Capable Envelope-Based Algorithm for Heart Sound Classification: Validation under Different Physiological Conditions
Source: Sensors (Basel). 2020 Feb 11;20(4):972. doi: 10.3390/s20040972 (PMC7070375; doi:10.3390/s20040972)
Supplement: Supplementary file 1 [file sensors-20-00972-s001.zip › Messungen/kz/kz01_unfiltered.csv]

Dataset No.	Pulse (bpm)	Pacer Bit	leadI (�V)	leadII (�V)	leadIII (�V)	lead_avR (�V)	lead_avL (�V)	lead_avF (�V)	V1 (�V)	V2 (�V)	V3 (�V)	V4 (�V)	V5 (�V)	V6 (�V)	R-Wave
1	0	0	-124	-211	-87	167	-18	-149	-256	-38	-11	-161	-157	-219	0
2	0	0	-202	-238	-36	220	-83	-137	-190	31	-34	-102	-112	-166	0
3	0	0	-245	-246	-1	245	-122	-123	-199	-65	40	-164	-95	-155	0
4	0	0	-284	-244	40	264	-162	-102	-139	29	-97	-120	-145	-172	0
5	0	0	-309	-228	81	268	-195	-73	-197	-67	-13	-170	-36	-166	0
6	0	0	-304	-221	83	262	-193	-69	-161	46	17	-7	0	0	0
7	0	0	-91	-201	-110	146	9	-155	118	44	-9	75	131	164	0
8	0	0	122	-203	-325	40	223	-264	248	-34	54	184	184	271	0
9	0	0	128	-174	-302	23	215	-238	199	-34	-29	79	3	215	0
10	0	0	219	-186	-405	-16	312	-295	3	56	32	-65	-54	-31	0
11	0	0	-169	-192	-23	180	-73	-107	-248	-85	-42	-164	-149	-149	0
12	0	0	-158	-190	-32	174	-63	-111	-232	-5	-58	-69	-114	-166	0
13	0	0	-175	-174	1	174	-88	-86	-166	-77	-11	-159	-145	-174	0
14	0	0	-255	-195	60	225	-157	-67	-164	-27	-19	-89	-143	-71	0
15	0	0	-274	-199	75	236	-174	-62	-188	-32	-62	-112	-79	-178	0
16	0	0	-257	-190	67	223	-162	-61	-38	85	-27	-9	48	3	0
17	0	0	-219	-188	31	203	-125	-78	60	-81	-118	1	31	114	0
18	0	0	149	-190	-339	20	244	-264	304	23	-34	232	192	203	0
19	0	0	152	-197	-349	22	250	-273	230	1	-13	139	71	248	0
20	0	0	142	-209	-351	33	246	-280	-69	-27	-122	-97	-87	-93	0
21	0	0	-97	-213	-116	155	9	-164	-194	-31	-77	-161	-91	-178	0
22	0	0	-200	-199	1	199	-100	-99	-159	-164	-38	-141	-166	-170	0
23	0	0	-180	-195	-15	187	-82	-105	-126	-38	-29	-97	-100	-166	0
24	0	0	-315	-182	133	248	-224	-24	-228	-97	-17	-151	-89	-112	0
25	0	0	-207	-155	52	181	-129	-51	-155	-7	-120	-93	-93	-149	0
26	0	0	-286	-147	139	216	-212	-4	-29	27	-56	56	-19	42	0
27	0	0	-166	-153	13	159	-89	-70	110	-85	-114	48	81	129	0
28	0	0	138	-164	-302	13	220	-233	316	19	-3	223	162	258	0
29	0	0	147	-182	-329	17	238	-255	114	-40	0	48	60	166	0
30	0	0	152	-195	-347	21	249	-271	29	5	-71	-1	-32	-36	0
31	0	0	-116	-228	-112	172	-2	-170	-195	7	-139	-120	-116	-234	0
32	0	0	-238	-238	0	238	-119	-119	-240	11	-91	-126	-46	-201	0
33	0	0	-245	-230	15	237	-130	-107	-252	-11	42	-201	-83	-180	0
34	0	0	-282	-213	69	247	-175	-72	-215	-31	-13	-116	-114	-91	0
35	0	0	-236	-215	21	225	-128	-97	-54	-60	-89	-54	-67	-120	0
36	0	0	-334	-195	139	264	-236	-28	-42	-32	-15	1	-44	13	0
37	0	0	-47	-157	-110	102	31	-133	126	-21	-83	85	81	168	0
38	0	0	169	-137	-306	-16	237	-221	360	11	-21	197	143	312	0
39	0	0	159	-126	-285	-16	222	-205	197	-73	-73	38	36	149	0
40	0	0	218	-104	-322	-57	270	-213	36	17	-97	-54	40	-46	0
41	0	0	-72	-97	-25	84	-23	-61	-199	-21	-67	-143	-65	-157	0
42	0	0	-133	-102	31	117	-82	-35	-254	-48	-19	-230	-149	-141	0
43	0	0	-189	-106	83	147	-136	-11	-205	-52	-52	-143	-161	-157	0
44	0	0	-237	-137	100	187	-168	-18	-139	-65	-38	-100	-122	-87	0
45	0	0	-252	-159	93	205	-172	-33	-149	-32	-89	-137	-67	-139	0
46	0	0	-292	-180	112	236	-202	-34	-64	-42	-23	-27	-36	-31	0
47	0	0	-112	-166	-54	139	-29	-110	133	-60	-98	44	106	155	0
48	0	0	157	-151	-308	-3	232	-229	269	38	-36	203	153	296	0
49	0	0	192	-141	-333	-25	262	-237	172	36	-120	116	11	186	0
50	0	0	208	-133	-341	-37	274	-237	62	11	-50	-7	25	-46	0
51	0	0	-143	-93	50	118	-96	-21	-261	-44	-118	-199	-120	-267	0
52	0	0	-200	-65	135	132	-167	35	-230	13	-122	-161	-102	-188	0
53	0	0	-193	-34	159	113	-176	62	-211	-3	-1	-85	-73	-93	0
54	0	0	-292	-40	252	166	-272	106	-215	-104	-44	-122	-128	-263	0
55	0	0	-238	-27	211	132	-224	92	-91	-32	38	-114	-98	-81	0
56	0	0	-335	-25	310	180	-322	142	-139	-50	-87	-60	-15	-44	0
57	0	0	-18	-31	-13	24	-2	-22	139	-1	-77	81	3	273	0
58	0	0	153	-44	-197	-54	175	-120	223	52	-114	178	203	203	0
59	0	0	313	-36	-349	-138	331	-192	182	15	-124	102	64	168	0
60	0	0	264	-50	-314	-107	289	-182	89	-48	-44	-75	-36	9	0
61	0	0	-55	-60	-5	57	-25	-32	-230	-75	-149	-129	-178	-215	0
62	0	0	-106	-42	64	74	-85	11	-265	31	-100	-95	-143	-145	0
63	0	0	-84	-48	36	66	-60	-6	-104	-67	15	-71	-54	-118	0
64	0	0	-198	-36	162	117	-180	63	-180	-58	-112	-108	-95	-159	0
65	0	0	-100	-13	87	56	-93	37	-79	-13	-64	-81	-19	-104	0
66	0	0	-267	-17	250	142	-258	116	-141	-7	-126	-34	-69	9	0
67	0	0	-38	-17	21	27	-29	2	145	13	-17	104	64	223	0
68	0	0	225	-3	-228	-111	226	-115	298	-52	-40	147	79	298	0
69	0	0	294	15	-279	-154	286	-132	281	-27	-42	73	69	246	0
70	0	0	191	5	-186	-98	188	-90	-13	-17	-128	-87	-38	-60	0
71	0	0	-20	3	23	8	-21	13	-195	17	-13	-104	-159	-162	0
72	0	0	-202	7	209	97	-205	108	-190	-1	-48	-133	-13	-159	0
73	0	0	-166	-19	147	92	-156	64	-281	5	-147	-141	-195	-162	0
74	0	0	-148	-32	116	90	-132	42	-110	-31	-50	-91	-34	-87	0
75	0	0	-266	-65	201	165	-233	68	-205	-58	-71	-186	-73	-83	0
76	0	0	-203	-97	106	150	-154	4	-40	-17	5	-56	-3	60	0
77	0	0	-87	-98	-11	92	-38	-54	157	-32	-77	137	29	232	0
78	0	0	184	-118	-302	-33	243	-210	221	-54	25	100	98	248	0
79	0	0	307	-98	-405	-104	356	-251	217	3	0	112	89	250	0
80	0	0	171	-98	-269	-36	220	-183	5	-31	-89	-13	-31	32	0
81	0	0	-50	-108	-58	79	4	-83	-153	-23	-62	-89	-69	-199	0
82	0	0	-210	-112	98	161	-154	-7	-174	-34	-69	-97	-23	-129	0
83	0	0	-216	-143	73	179	-144	-35	-176	-65	-54	-118	-87	-135	0
84	0	0	-247	-162	85	204	-166	-38	-104	-36	-21	-110	-71	-137	0
85	0	0	-344	-197	147	270	-245	-25	-135	-42	-56	-73	-42	-118	0
86	0	0	-362	-192	170	277	-266	-11	-83	-7	-133	-65	-19	-19	0
87	0	0	-55	-186	-131	120	38	-158	170	50	36	95	159	296	0
88	0	0	129	-194	-323	32	226	-258	279	-48	-104	137	100	221	0
89	0	0	200	-205	-405	2	302	-305	248	0	-102	93	145	246	0
90	0	0	124	-211	-335	43	229	-273	-5	-60	-48	-5	-44	-15	0
91	0	0	-110	-203	-93	156	-8	-148	-226	-44	-40	-188	-100	-180	0
92	0	0	-167	-190	-23	178	-72	-106	-219	-52	-69	-153	-120	-164	0
93	0	0	-230	-199	31	214	-130	-84	-143	-58	7	-118	-93	-62	0
94	0	0	-315	-203	112	259	-213	-45	-195	-87	-67	-126	-159	-83	0
95	0	0	-274	-205	69	239	-171	-68	-102	-91	-5	-73	-13	-126	0
96	0	0	-404	-209	195	306	-299	-7	-151	-21	-89	-97	-62	-21	0
97	0	0	-84	-219	-135	151	25	-177	153	-38	-67	69	64	199	0
98	0	0	51	-232	-283	90	167	-257	294	-50	-9	159	143	298	0
99	0	0	173	-238	-411	32	292	-324	184	-31	-32	29	64	149	0
100	0	0	85	-238	-323	76	204	-280	32	-52	-42	3	-50	1	0
101	0	0	-147	-226	-79	186	-34	-152	-259	0	-114	-139	-118	-174	0
102	0	0	-238	-225	13	231	-125	-106	-256	3	-58	-168	-98	-190	0
103	0	0	-298	-221	77	259	-187	-72	-188	-21	-5	-83	-65	-114	0
104	0	0	-267	-203	64	235	-165	-69	-151	-23	-133	-145	-95	-161	0
105	0	0	-276	-205	71	240	-173	-67	-147	-7	-95	-40	-100	-60	0
106	0	0	-380	-219	161	299	-270	-29	-93	-46	-95	-83	-77	-23	0
107	0	0	-141	-199	-58	170	-41	-128	153	-60	-50	149	75	256	0
108	0	0	179	-176	-355	-1	267	-265	318	-48	-27	192	42	289	0
109	0	0	194	-194	-388	0	291	-291	232	-13	-31	65	91	190	0
110	0	0	31	-195	-226	82	128	-210	-1	-54	-25	-93	21	-15	0
111	0	0	-184	-215	-31	199	-76	-123	-149	-64	-48	-155	-149	-221	0
112	0	0	-356	-236	120	296	-238	-58	-254	-34	-7	-172	-108	-114	0
113	0	0	-342	-242	100	292	-221	-71	-157	-83	-75	-137	-93	-180	0
114	0	0	-314	-254	60	284	-187	-97	-164	62	17	-69	-36	-11	0
115	0	0	-332	-263	69	297	-200	-97	-126	-91	-180	-75	-102	-162	0
116	0	0	-364	-289	75	326	-219	-107	-89	64	-46	1	46	54	0
117	0	0	-169	-289	-120	229	-24	-204	129	-67	-100	141	-11	207	0
118	0	0	76	-312	-388	118	232	-350	273	-62	-31	108	91	240	0
119	0	0	119	-366	-485	123	302	-425	252	34	-87	124	91	211	0
120	0	0	43	-376	-419	166	231	-397	-7	-1	-65	-52	-42	-36	0
121	0	0	-235	-355	-120	295	-57	-237	-182	-62	-56	-131	-137	-205	0
122	0	0	-302	-283	19	292	-160	-132	-265	21	-91	-141	-77	-197	1
123	0	0	-271	-254	17	262	-144	-118	-180	-31	-93	-87	-64	-207	0
124	0	0	-302	-275	27	288	-164	-124	-182	-17	-40	-129	-38	-114	0
125	0	0	-437	-292	145	364	-291	-73	-135	-19	-21	-58	-56	-147	0
126	0	0	-372	-161	211	266	-291	25	-110	-3	-69	-62	-29	-71	0
127	0	0	-65	-1	64	33	-64	31	129	-17	-97	120	91	143	0
128	0	0	293	195	-98	-244	195	48	289	-38	-46	228	155	197	0
129	0	0	444	498	54	-471	195	276	195	-29	-85	13	97	112	0
130	0	0	567	865	298	-716	134	581	-31	-64	-122	1	-56	-151	0
131	0	0	564	1210	646	-887	-41	928	-143	-3	-11	-178	-19	-248	0
132	0	0	542	1418	876	-980	-167	1147	-240	-116	-79	-120	-137	-252	0
133	0	0	628	1491	863	-1059	-117	1177	-180	15	0	-246	-3	-172	0
134	0	0	612	1517	905	-1064	-146	1211	-131	-29	-23	-114	-64	-91	0
135	0	0	514	1499	985	-1006	-235	1242	-178	-46	-91	-71	-118	-91	0
136	0	0	462	1325	863	-893	-200	1094	-69	-29	-56	-42	1	-44	0
137	0	0	429	1026	597	-727	-84	811	104	-1	-104	40	62	174	0
138	0	0	617	772	155	-694	231	463	279	-11	-1	184	149	230	0
139	0	0	596	527	-69	-561	332	229	184	-31	-44	114	65	170	0
140	0	0	374	316	-58	-345	216	129	7	-21	-34	-7	31	-56	0
141	0	0	20	97	77	-58	-28	87	-254	-65	-108	-182	-112	-238	0
142	0	0	-142	-3	139	72	-140	68	-248	-3	-1	-42	-100	-110	0
143	0	0	-210	-71	139	140	-174	34	-259	-44	23	-95	-64	-145	0
144	0	0	-242	-124	118	183	-180	-3	-209	44	-91	-87	-36	-190	0
145	0	0	-319	-176	143	247	-231	-16	-190	9	-3	-93	-29	-137	0
146	0	0	-414	-184	230	299	-322	23	-209	-19	-89	-129	-11	-116	0
147	0	0	-62	-166	-104	114	21	-135	168	-25	-1	89	102	205	0
148	0	0	97	-176	-273	39	185	-224	203	-19	-81	155	145	246	0
149	0	0	237	-174	-411	-31	324	-292	221	-36	-65	133	23	192	0
150	0	0	124	-182	-306	29	215	-244	-32	-36	-64	-87	-52	-25	0
151	0	0	-122	-186	-64	154	-29	-125	-168	21	-9	-141	-89	-203	0
152	0	0	-236	-186	50	211	-143	-68	-219	-25	-34	-104	-126	-139	0
153	0	0	-242	-178	64	210	-153	-57	-162	-29	-36	-126	-36	-135	0
154	0	0	-305	-174	131	239	-218	-21	-168	-42	-36	-128	-52	-184	0
155	0	0	-339	-178	161	258	-250	-8	-155	-54	-15	-85	-67	-205	0
156	0	0	-348	-182	166	265	-257	-8	-75	-81	1	23	17	-75	0
157	0	0	-165	-174	-9	169	-78	-91	143	21	9	52	180	246	0
158	0	0	144	-197	-341	26	242	-269	296	-21	-7	162	64	277	0
159	0	0	140	-213	-353	36	246	-283	153	-7	-75	56	91	110	0
160	0	0	126	-215	-341	44	233	-278	62	-34	27	50	21	-40	0
161	0	0	-220	-219	1	219	-110	-109	-186	-11	-29	-153	-143	-228	0
162	0	0	-202	-213	-11	207	-95	-112	-244	-50	-79	-112	-149	-168	0
163	0	0	-253	-213	40	233	-146	-86	-230	-62	-108	-91	-83	-147	0
164	0	0	-251	-199	52	225	-151	-73	-77	-32	-32	-106	-48	-143	0
165	0	0	-250	-192	58	221	-154	-67	-149	9	-29	-98	-65	-139	0
166	0	0	-320	-192	128	256	-224	-32	-139	-21	-29	-67	-87	-19	0
167	0	0	-81	-197	-116	139	17	-156	178	-34	-56	201	11	217	0
168	0	0	146	-195	-341	24	243	-268	236	-62	-42	168	104	226	0
169	0	0	279	-217	-496	-31	387	-356	209	7	-17	85	79	108	0
170	0	0	16	-236	-252	110	134	-244	29	-79	-48	7	-87	-21	0
171	0	0	-176	-240	-64	208	-56	-152	-230	-27	-126	-145	-143	-244	0
172	0	0	-211	-238	-27	224	-92	-132	-155	-5	15	-95	-31	-110	0
173	0	0	-274	-232	42	253	-158	-95	-215	-58	-29	-174	-129	-201	0
174	0	0	-292	-236	56	264	-174	-90	-135	-9	3	-93	-85	-110	0
175	0	0	-301	-230	71	265	-186	-79	-159	-7	-29	-42	-100	-108	0
176	0	0	-317	-226	91	271	-204	-67	-79	-9	-5	-34	31	-25	0
177	0	0	-91	-215	-124	153	16	-169	137	-73	1	129	34	180	0
178	0	0	208	-201	-409	-3	308	-305	232	-3	-36	139	166	250	0
179	0	0	273	-192	-465	-40	369	-328	242	-17	5	155	56	188	0
180	0	0	216	-197	-413	-9	314	-305	-5	23	-65	7	-27	-23	0
181	0	0	-111	-211	-100	161	-5	-155	-314	52	-25	-112	-128	-275	0
182	0	0	-241	-205	36	223	-138	-84	-248	1	-13	-124	-118	-192	0
183	0	0	-231	-197	34	214	-132	-81	-197	-46	1	-141	-108	-161	0
184	0	0	-243	-195	48	219	-145	-73	-147	13	-25	-21	-77	-69	0
185	0	0	-422	-197	225	309	-323	14	-213	31	-40	-93	-52	-133	0
186	0	0	-332	-168	164	250	-248	-2	-100	9	0	-58	-98	-104	0
187	0	0	-122	-168	-46	145	-38	-107	143	-13	71	17	46	230	0
188	0	0	119	-172	-291	26	205	-231	246	-44	-13	168	87	353	0
189	0	0	330	-170	-500	-80	415	-335	238	50	-7	166	137	44	0
190	0	0	80	-178	-258	49	169	-218	40	-1	-58	-56	-40	-36	0
191	0	0	19	-190	-209	85	114	-199	-151	-13	13	-110	-114	-267	0
192	0	0	-217	-194	23	205	-120	-85	-207	-56	-9	-71	-95	-143	0
193	0	0	-171	-178	-7	174	-82	-92	-228	-29	-17	-182	-91	-176	0
194	0	0	-183	-174	9	178	-96	-82	-114	13	7	-56	-27	-54	0
195	0	0	-309	-180	129	244	-219	-25	-217	-50	-56	-114	-120	-166	0
196	0	0	-226	-170	56	198	-141	-57	-36	9	32	-32	-62	32	0
197	0	0	-86	-157	-71	121	-7	-114	108	-64	-13	62	85	242	0
198	0	0	256	-141	-397	-57	326	-269	341	-23	-31	226	106	314	0
199	0	0	324	-151	-475	-86	399	-313	289	-100	-27	67	89	201	0
200	0	0	203	-157	-360	-23	281	-258	11	25	-44	40	-40	15	0
201	0	0	-85	-176	-91	130	3	-133	-271	-60	-21	-166	-153	-116	0
202	0	0	-232	-190	42	211	-137	-74	-172	-23	32	-164	-52	-114	0
203	0	0	-215	-194	21	204	-118	-86	-221	-32	-54	-58	-77	-213	0
204	0	0	-327	-184	143	255	-235	-20	-141	-46	-58	-143	-91	-190	0
205	0	0	-378	-190	188	284	-283	-1	-102	-91	13	-114	-87	-81	0
206	0	0	-346	-176	170	261	-258	-3	-114	-36	-46	-77	27	-58	0
207	0	0	-75	-168	-93	121	9	-130	122	7	-48	48	56	250	0
208	0	0	241	-178	-419	-31	330	-298	333	-19	-15	170	155	341	0
209	0	0	342	-166	-508	-88	425	-337	273	-32	-69	75	85	258	0
210	0	0	227	-157	-384	-35	305	-270	32	-27	-56	-73	-38	31	0
211	0	0	-14	-153	-139	83	62	-146	-178	-15	-44	-141	-126	-135	0
212	0	0	-232	-137	95	184	-163	-21	-219	-56	-32	-170	-133	-104	0
213	0	0	-182	-126	56	154	-119	-35	-207	-69	48	-217	-135	-114	0
214	0	0	-217	-124	93	170	-155	-15	-108	-56	-77	-124	-64	-62	0
215	0	0	-272	-98	174	185	-223	38	-157	-83	-21	-174	-116	-122	0
216	0	0	-218	-106	112	162	-165	3	-56	-38	-11	-81	-11	44	0
217	0	0	-88	-95	-7	91	-40	-51	137	-11	-29	104	157	221	0
218	0	0	262	-87	-349	-87	305	-218	322	-38	-93	116	137	289	0
219	0	0	328	-85	-413	-121	370	-249	318	32	-15	161	122	256	0
220	0	0	227	-83	-310	-72	268	-196	93	-108	-56	-89	-52	-34	0
221	0	0	-48	-77	-29	62	-9	-53	-168	-23	-21	-69	-122	-126	0
222	0	0	-193	-71	122	132	-157	25	-182	21	-69	-93	-155	-60	0
223	0	0	-195	-54	141	124	-168	43	-211	-95	-141	-116	-124	-174	0
224	0	0	-203	-50	153	126	-178	51	-128	11	-62	-81	-44	-79	0
225	0	0	-302	-48	254	175	-278	103	-157	-75	-126	-174	-116	-114	0
226	0	0	-236	-50	186	143	-211	68	-97	-34	-56	-46	9	-31	0
227	0	0	-55	-34	21	44	-38	-6	172	-64	-97	71	112	133	0
228	0	0	304	-27	-331	-138	317	-179	271	13	-97	124	98	283	0
229	0	0	373	-36	-409	-168	391	-222	318	-1	-95	197	129	168	0
230	0	0	93	-15	-108	-39	100	-61	-15	-97	-139	-108	-9	-36	0
231	0	0	-10	-1	9	5	-9	4	-143	-15	-48	-186	-69	-153	0
232	0	0	-246	23	269	111	-257	146	-248	-71	-85	-207	-135	-182	0
233	0	0	-194	27	221	83	-207	124	-223	-29	0	-98	-29	-143	0
234	0	0	-264	34	298	115	-281	166	-153	-50	-87	-102	-75	-153	0
235	0	0	-250	29	279	110	-264	154	-83	-38	-15	-93	-79	-73	0
236	0	0	-260	29	289	115	-274	159	-126	0	-58	-60	-46	-83	0
237	0	0	49	58	9	-53	20	33	85	5	-85	65	161	215	0
238	0	0	342	65	-277	-203	309	-106	333	-67	-89	95	110	298	0
239	0	0	459	83	-376	-271	417	-146	248	-36	-67	112	104	277	0
240	0	0	332	100	-232	-216	282	-66	118	-9	-54	-54	3	38	0
241	0	0	61	97	36	-79	12	66	-281	-19	-48	-201	-126	-155	0
242	0	0	-75	122	197	-23	-136	159	-155	-46	-65	-147	-52	-93	0
243	0	0	-126	153	279	-13	-202	216	-207	-87	-106	-166	-137	-166	0
244	0	0	-165	170	335	-2	-250	252	-188	-46	-15	-124	-29	-102	0
245	0	0	-207	186	393	10	-300	289	-194	-17	-116	-108	-149	-100	0
246	0	0	-153	217	370	-32	-261	293	-52	-114	-87	-87	-83	-25	0
247	0	0	83	232	149	-157	-33	190	149	0	-9	116	147	302	0
248	0	0	379	240	-139	-309	259	50	256	-52	-31	104	192	223	0
249	0	0	525	244	-281	-384	403	-18	275	9	27	126	162	211	0
250	0	0	247	232	-15	-239	131	108	27	-102	-102	-95	-85	0	0
251	0	0	50	230	180	-140	-65	205	-176	-34	-87	-65	-118	-192	0
252	0	0	-97	248	345	-75	-221	296	-269	-11	-46	-141	-81	-139	0
253	0	0	-36	258	294	-111	-165	276	-215	-73	-137	-100	-102	-201	0
254	0	0	-70	277	347	-103	-208	312	-79	40	-67	-56	-7	-44	0
255	0	0	-121	298	419	-88	-270	358	-230	-38	-71	-180	-139	-27	0
256	0	0	-19	337	356	-159	-187	346	-38	-34	-9	-65	-7	17	0
257	0	0	128	347	219	-237	-45	283	106	-52	21	129	81	207	0
258	0	0	447	368	-79	-407	263	144	252	-1	-65	236	141	256	0
259	0	0	544	364	-180	-454	362	92	205	0	-62	54	98	246	0
260	0	0	449	368	-81	-408	265	143	108	-58	-15	-29	-17	9	0
261	0	0	191	355	164	-273	13	259	-225	-13	-77	-118	-161	-182	0
262	0	0	-145	320	465	-87	-305	392	-261	-52	-71	-172	-73	-201	0
263	0	0	-40	320	360	-140	-200	340	-161	-36	-151	-104	-56	-161	0
264	0	0	-112	312	424	-100	-268	368	-131	-98	-27	-145	-62	-155	0
265	0	0	-182	320	502	-69	-342	411	-128	23	-73	-71	-9	-97	0
266	0	0	-182	318	500	-68	-341	409	-79	-5	-81	-83	27	3	0
267	0	0	93	318	225	-205	-66	271	182	-114	-40	25	95	145	0
268	0	0	457	312	-145	-384	301	83	333	5	31	178	139	386	0
269	0	0	538	304	-234	-421	386	35	294	-79	-75	118	104	277	0
270	0	0	429	296	-133	-362	281	81	44	-98	-38	-60	-106	52	0
271	0	0	87	265	178	-176	-45	221	-186	-13	-44	-87	-133	-137	0
272	0	0	-128	236	364	-54	-246	300	-205	-79	-79	-139	-122	-201	0
273	0	0	-37	228	265	-95	-151	246	-139	15	15	-87	-34	-172	0
274	0	0	-177	232	409	-27	-293	320	-201	-60	-56	-77	-81	-184	0
275	0	0	-196	211	407	-7	-301	309	-213	-95	-64	-114	-147	-128	0
276	0	0	-180	215	395	-17	-287	305	-116	7	-77	-17	3	-19	0
277	0	0	64	213	149	-138	-42	181	118	-50	-64	89	36	263	0
278	0	0	329	188	-141	-258	235	23	283	-54	-77	149	122	279	0
279	0	0	457	166	-291	-311	374	-62	203	29	-56	128	44	242	0
280	0	0	326	131	-195	-228	260	-32	0	-73	-3	23	-60	69	0
281	0	0	10	118	108	-64	-49	113	-215	-36	-54	-225	-36	-205	0
282	0	0	-202	85	287	58	-244	186	-236	-29	-34	-128	-73	-164	0
283	0	0	-185	65	250	60	-217	157	-232	-64	-87	-79	-54	-180	0
284	0	0	-208	38	246	85	-227	142	-194	-29	-135	-93	-110	-129	0
285	0	0	-240	23	263	108	-251	143	-122	-31	-69	-64	-83	-44	0
286	0	0	-334	32	366	151	-350	199	-145	-23	-97	-133	-5	-77	0
287	0	0	0	54	54	-27	-27	54	153	-87	-48	106	79	228	0
288	0	0	334	65	-269	-199	301	-102	285	48	-38	190	120	341	0
289	0	0	409	64	-345	-236	377	-140	236	-50	-69	120	58	197	0
290	0	0	170	58	-112	-114	141	-27	42	-50	-50	36	-27	67	0
291	0	0	-149	46	195	51	-172	120	-230	-67	-64	-197	-110	-182	0
292	0	0	-258	11	269	123	-263	140	-248	48	-98	-89	-87	-151	0
293	0	0	-358	-19	339	188	-348	160	-300	-106	-133	-190	-112	-230	0
294	0	0	-314	-60	254	187	-284	97	-225	-29	3	-1	-83	-141	0
295	0	0	-439	-50	389	244	-414	169	-159	-100	-83	-201	-52	-149	0
296	0	0	-331	-52	279	191	-305	113	-145	-1	-42	-95	-13	-23	0
297	0	0	-129	-64	65	96	-97	0	87	-21	-79	52	42	211	0
298	0	0	246	-60	-306	-93	276	-183	323	27	-71	164	215	353	0
299	0	0	398	-32	-430	-183	414	-231	242	0	-25	91	118	215	0
300	0	0	293	-25	-318	-134	305	-171	48	-65	-44	21	-54	62	0
301	0	0	-47	-36	11	41	-29	-12	-244	-1	-112	-112	-145	-188	0
302	0	0	-226	-40	186	133	-206	73	-250	-7	-31	-141	-93	-128	0
303	0	0	-226	-48	178	137	-202	65	-211	-38	-95	-141	-126	-112	0
304	0	0	-269	-48	221	158	-245	86	-178	32	-102	-135	-46	-81	0
305	0	0	-306	-50	256	178	-281	103	-133	-32	-83	-120	-129	-135	0
306	0	0	-332	-40	292	186	-312	126	-122	-17	-17	17	-106	34	0
307	0	0	-119	-44	75	81	-97	15	151	-91	-15	65	124	190	0
308	0	0	208	-50	-258	-79	233	-154	287	-3	25	118	149	322	0
309	0	0	247	-42	-289	-102	268	-165	256	-79	-93	106	73	223	0
310	0	0	134	-38	-172	-48	153	-105	93	-77	-98	-31	15	-56	0
311	0	0	-133	-17	116	75	-124	49	-215	-7	-19	-133	-102	-195	0
312	0	0	-146	5	151	70	-148	78	-161	-29	-17	-137	-65	-64	0
313	0	0	-284	5	289	139	-286	147	-292	-114	-91	-168	-145	-151	0
314	0	0	-224	-3	221	113	-222	109	-159	-52	-48	-133	-64	-100	0
315	0	0	-269	-13	256	141	-262	121	-139	-62	-60	-104	-62	-110	0
316	0	0	-316	-29	287	172	-301	129	-79	-114	-58	-44	-25	7	0
317	0	0	-47	-42	5	44	-26	-18	143	-11	-34	102	100	201	0
318	0	0	248	-50	-298	-99	273	-174	298	9	-15	205	149	368	0
319	0	0	306	-62	-368	-122	337	-215	225	-40	-97	106	122	172	0
320	0	0	270	-69	-339	-100	304	-204	44	-19	-46	36	-23	-27	0
321	0	0	-201	-77	124	139	-162	23	-277	-89	-126	-194	-143	-250	0
322	0	0	-263	-50	213	156	-238	81	-238	-56	-21	-176	-116	-213	0
323	0	0	-288	-27	261	157	-274	117	-194	-13	-56	-129	-48	-190	0
324	0	0	-300	-15	285	157	-292	135	-205	-38	-85	-93	-108	-188	0
325	0	0	-253	-13	240	133	-246	113	-147	40	-89	-46	-5	-83	0
326	0	0	-288	-11	277	149	-282	133	-145	15	-27	-34	-23	-29	0
327	0	0	-80	1	81	39	-80	41	124	-34	-52	110	46	226	0
328	0	0	315	11	-304	-163	309	-146	250	-25	-34	184	34	292	0
329	0	0	314	0	-314	-157	314	-157	234	-40	-56	141	93	166	0
330	0	0	234	-25	-259	-104	246	-142	21	3	-67	-62	-32	-3	0
331	0	0	-120	-62	58	91	-89	-2	-190	-67	-32	-170	-126	-141	0
332	0	0	-249	-75	174	162	-211	49	-246	-23	-40	-93	-100	-203	0
333	0	0	-270	-67	203	168	-236	68	-180	-40	-54	-48	-110	-114	0
334	0	0	-246	-58	188	152	-217	65	-164	-38	0	-135	-65	-223	0
335	0	0	-387	-56	331	221	-359	137	-139	13	-11	-58	-56	-155	0
336	0	0	-294	-44	250	169	-272	103	-147	-25	-52	-93	-73	-52	0
337	0	0	-96	-34	62	65	-79	14	131	1	-50	118	87	250	0
338	0	0	254	-42	-296	-106	275	-169	289	-60	-79	211	100	228	0
339	0	0	396	-50	-446	-173	421	-248	285	15	-32	161	98	186	0
340	0	0	186	-50	-236	-68	211	-143	-15	5	-83	-9	-23	32	0
341	0	0	-19	-34	-15	26	-2	-24	-248	-25	3	-145	-81	-240	0
342	0	0	-200	-38	162	119	-181	62	-310	-31	19	-91	-79	-155	0
343	0	0	-272	-13	259	142	-265	123	-203	-83	-114	-135	-98	-211	0
344	0	0	-216	-13	203	114	-209	95	-164	-44	7	-62	-93	-64	0
345	0	0	-248	-29	219	138	-233	95	-164	-71	-48	-100	-58	-114	0
346	0	0	-237	-7	230	122	-233	111	-114	3	-36	-69	-52	21	0
347	0	0	-88	3	91	42	-89	47	89	-38	-79	118	0	188	0
348	0	0	293	-15	-308	-139	300	-161	318	-54	-5	153	161	261	0
349	0	0	394	-36	-430	-179	412	-233	304	-58	54	199	108	232	0
350	0	0	81	-56	-137	-12	109	-96	-46	-64	-91	-83	-93	-48	0
351	0	0	-88	-54	34	71	-61	-10	-93	-34	-17	-73	-131	-155	0
352	0	0	-352	-42	310	197	-331	134	-314	7	-44	-135	-64	-108	0
353	0	0	-166	-23	143	94	-154	60	-236	-19	-42	-139	-40	-250	0
354	0	0	-259	-21	238	140	-248	108	-176	64	13	15	-7	-98	0
355	0	0	-337	-23	314	180	-325	145	-186	-65	-9	-139	-100	-166	0
356	0	0	-205	-25	180	115	-192	77	-75	60	25	-62	15	-23	0
357	0	0	-129	-25	104	77	-116	39	95	-38	-93	122	32	129	0
358	0	0	361	-15	-376	-173	368	-195	250	-25	-27	162	89	300	0
359	0	0	417	-25	-442	-196	429	-233	256	1	-65	201	118	213	0
360	0	0	260	-9	-269	-125	264	-139	13	-65	-106	-31	-25	-38	0
361	0	0	-8	-23	-15	15	3	-19	-164	38	15	-50	-75	-106	0
362	0	0	-205	-15	190	110	-197	87	-331	-9	-67	-106	-162	-203	0
363	0	0	-185	-1	184	93	-184	91	-201	0	-9	-64	-62	-98	0
364	0	0	-207	0	207	103	-207	103	-131	-56	-58	-60	-137	-141	0
365	0	0	-253	-23	230	138	-241	103	-147	40	-79	-85	-62	-110	0
366	0	0	-311	-52	259	181	-285	103	-108	-25	-34	25	-77	-11	0
367	0	0	-12	-52	-40	32	14	-46	145	13	-87	157	75	184	0
368	0	0	283	-56	-339	-113	311	-197	304	19	-48	209	155	246	0
369	0	0	308	-58	-366	-125	337	-212	215	-40	-95	151	21	151	0
370	0	0	243	-46	-289	-98	266	-167	56	42	25	58	40	19	0
371	0	0	-172	-27	145	99	-158	59	-263	-38	-77	-83	-194	-207	0
372	0	0	-245	-11	234	128	-239	111	-219	-36	1	-102	-118	-194	0
373	0	0	-214	-15	199	114	-206	92	-217	-42	-50	-91	-44	-244	0
374	0	0	-181	-5	176	93	-178	85	-182	-31	1	-81	-91	-65	0
375	0	0	-181	-3	178	92	-179	87	-147	-27	13	-122	-102	-95	0
376	0	0	-273	-17	256	145	-264	119	-135	11	-1	-48	5	-9	0
377	0	0	-73	-29	44	51	-58	7	54	-31	-87	100	-9	145	0
378	0	0	334	-7	-341	-163	337	-174	304	-21	11	223	155	298	0
379	0	0	378	-31	-409	-173	393	-220	190	-13	-73	106	116	161	0
380	0	0	193	-32	-225	-80	209	-128	64	-31	-52	128	-83	1	0
381	0	0	-74	-40	34	57	-54	-3	-225	60	-36	-52	-48	-143	0
382	0	0	-261	-36	225	148	-243	94	-349	17	-108	-186	-186	-236	0
383	0	0	-180	-21	159	100	-169	69	-194	25	-7	-83	3	-188	0
384	0	0	-276	-34	242	155	-259	104	-223	-77	-11	-97	-129	-129	0
385	0	0	-251	-40	211	145	-231	85	-205	23	-48	-34	-44	-122	0
386	0	0	-322	-31	291	176	-306	130	-131	-21	-108	-25	-40	-54	0
387	0	0	-6	-25	-19	15	6	-22	182	31	-13	149	120	162	0
388	0	0	251	-32	-283	-109	267	-157	232	-40	7	157	143	238	0
389	0	0	379	-34	-413	-172	396	-223	228	-31	-27	192	56	248	0
390	0	0	301	-52	-353	-124	327	-202	75	-46	-40	44	-46	42	0
391	0	0	-61	-64	-3	62	-29	-33	-215	-44	-27	-77	-151	-219	0
392	0	0	-273	-50	223	161	-248	86	-306	-52	3	-122	-157	-197	0
393	0	0	-255	-50	205	152	-230	77	-203	-25	-83	-65	-145	-190	0
394	0	0	-189	-19	170	104	-179	75	-131	7	19	-42	-77	-85	0
395	0	0	-286	-19	267	152	-276	124	-133	-13	23	-75	-79	-188	0
396	0	0	-257	-31	226	144	-241	97	-81	-62	15	-9	-21	-27	0
397	0	0	-61	-29	32	45	-46	1	93	-87	-42	97	83	110	0
398	0	0	302	-27	-329	-137	315	-178	281	-5	65	194	194	294	0
399	0	0	372	-17	-389	-177	380	-203	261	1	-60	153	91	201	0
400	0	0	264	-17	-281	-123	272	-149	64	-58	-31	-11	15	-1	0
401	0	0	-26	-19	7	22	-16	-6	-240	-34	1	-149	-139	-215	0
402	0	0	-214	7	221	103	-217	114	-223	-56	-42	-95	-133	-174	0
403	0	0	-180	15	195	82	-187	105	-238	-52	-1	-155	-161	-259	0
404	0	0	-196	17	213	89	-204	115	-116	-25	-31	-54	-44	-164	0
405	0	0	-182	29	211	76	-196	120	-133	-3	-73	-13	-36	-114	0
406	0	0	-225	15	240	105	-232	127	-120	-13	-32	-3	-65	-40	0
407	0	0	18	15	-3	-16	10	6	176	-9	-11	192	-1	236	0
408	0	0	342	5	-337	-173	339	-166	372	21	69	302	190	287	0
409	0	0	396	3	-393	-199	394	-195	201	-91	-56	124	5	131	0
410	0	0	298	0	-298	-149	298	-149	52	13	-13	112	15	19	0
411	0	0	-71	-9	62	40	-66	26	-300	-46	-69	-102	-178	-217	0
412	0	0	-144	-15	129	79	-136	57	-279	23	31	-151	-56	-195	0
413	0	0	-236	-31	205	133	-220	87	-186	-36	0	-118	-89	-85	0
414	0	0	-245	-38	207	141	-226	84	-234	40	-31	-89	-32	-126	0
415	0	0	-220	-58	162	139	-191	52	-186	-3	-5	-65	-64	-100	0
416	0	0	-352	-85	267	218	-309	91	-205	15	-19	-97	-13	-69	0
417	0	0	-54	-81	-27	67	-13	-54	67	-42	-46	124	110	73	0
418	0	0	198	-79	-277	-59	237	-178	254	-34	-23	184	126	291	0
419	0	0	301	-69	-370	-116	335	-219	242	-1	-67	170	143	151	0
420	0	0	295	-60	-355	-117	325	-207	131	-23	-52	102	-29	-13	0
421	0	0	-47	-32	15	39	-31	-8	-186	-40	-17	-83	-137	-168	0
422	0	0	-226	-21	205	123	-215	92	-265	-87	65	-145	-186	-178	0
423	0	0	-228	-13	215	120	-221	101	-267	-15	-75	-129	-118	-209	0
424	0	0	-228	-15	213	121	-220	99	-188	-13	-71	-65	-75	-60	0
425	0	0	-237	1	238	118	-237	119	-155	-64	-36	-69	-95	-71	0
426	0	0	-227	3	230	112	-228	116	-151	3	9	-44	-23	-13	0
427	0	0	-73	-11	62	42	-67	25	71	34	-27	170	54	225	0
428	0	0	244	-25	-269	-109	256	-147	225	-23	-65	168	149	151	0
429	0	0	431	1	-430	-216	430	-214	259	23	3	192	91	296	0
430	0	0	162	3	-159	-82	160	-78	52	-27	-89	29	-31	-62	0
431	0	0	-21	0	21	10	-21	10	-226	36	-54	-89	-87	-194	0
432	0	0	-246	19	265	113	-255	142	-259	-1	-67	-77	-118	-294	0
433	0	0	-230	29	259	100	-244	144	-236	-23	-9	-95	-81	-151	0
434	0	0	-249	38	287	105	-268	162	-176	7	-38	-89	-87	-190	0
435	0	0	-320	25	345	147	-332	185	-192	-13	-73	-62	-56	-112	0
436	0	0	-263	0	263	131	-263	131	-203	-71	-71	-83	-64	-126	0
437	0	0	-26	-21	5	23	-15	-8	139	64	-93	137	79	246	0
438	0	0	269	-23	-292	-123	280	-157	250	-11	-32	133	143	323	0
439	0	0	489	-44	-533	-222	511	-288	308	-56	-23	170	69	213	0
440	0	0	264	-50	-314	-107	289	-182	-11	13	-116	64	-21	0	0
441	0	0	72	-54	-126	-9	99	-90	-155	-23	25	-149	-93	-166	0
442	0	0	-140	-38	102	89	-121	32	-215	17	-64	-34	-110	-197	0
443	0	0	-133	-15	118	74	-125	51	-188	11	-31	-13	-87	-151	0
444	0	0	-165	11	176	77	-170	93	-155	-52	-36	-91	-83	-118	0
445	0	0	-180	27	207	76	-193	117	-126	-23	-29	-83	-207	-98	0
446	0	0	-244	15	259	114	-251	137	-126	-29	-56	-73	-27	-81	0
447	0	0	12	7	-5	-9	8	1	106	9	9	145	120	221	0
448	0	0	245	17	-228	-131	236	-105	248	-27	-60	199	67	308	0
449	0	0	429	-3	-432	-213	430	-217	356	-31	44	178	108	215	0
450	0	0	174	-25	-199	-74	186	-112	42	-29	-27	31	-62	11	0
451	0	0	-79	-19	60	49	-69	20	-213	-19	-32	-122	-168	-166	0
452	0	0	-192	-31	161	111	-176	65	-215	42	-1	-95	-100	-180	0
453	0	0	-148	-40	108	94	-128	34	-176	-56	-25	-64	-124	-164	0
454	0	0	-162	-40	122	101	-142	41	-112	9	19	-19	-60	-77	0
455	0	0	-208	-40	168	124	-188	64	-195	3	-118	-50	-87	-128	0
456	0	0	-191	-38	153	114	-172	57	-149	-34	17	13	-54	-34	0
457	0	0	-24	-21	3	22	-13	-9	141	-21	-5	176	108	221	0
458	0	0	299	1	-298	-150	298	-148	273	46	-73	275	184	236	0
459	0	0	419	-5	-424	-207	421	-214	261	-40	-48	161	52	225	0
460	0	0	254	-21	-275	-116	264	-148	1	27	-42	19	-83	17	0
461	0	0	-35	-50	-15	42	-10	-32	-207	42	-40	-133	-98	-238	0
462	0	0	-230	-46	184	138	-207	69	-291	-31	-36	-126	-77	-242	0
463	0	0	-186	-31	155	108	-170	62	-180	15	31	-120	-120	-62	0
464	0	0	-183	-32	151	107	-167	59	-186	-13	-5	-102	-93	-95	0
465	0	0	-208	-9	199	108	-203	95	-131	-40	9	-139	-21	-197	0
466	0	0	-291	0	291	145	-291	145	-120	-69	-91	46	-126	-40	0
467	0	0	36	17	-19	-26	27	-1	194	-1	-64	141	116	201	0
468	0	0	298	27	-271	-162	284	-122	300	13	-46	259	141	320	0
469	0	0	443	32	-411	-237	427	-189	349	-15	-81	205	104	252	0
470	0	0	313	36	-277	-174	295	-120	13	-64	-85	-75	-40	15	0
471	0	0	-19	29	48	-5	-33	38	-186	-40	-48	-77	-153	-166	0
472	0	0	-198	21	219	88	-208	120	-347	15	-42	-139	-110	-246	0
473	0	0	-186	11	197	87	-191	104	-201	-21	-15	-100	-50	-226	0
474	0	0	-210	-1	209	105	-209	104	-248	-64	29	-116	-129	-71	0
475	0	0	-315	-9	306	162	-310	148	-180	58	-5	-81	-44	-100	0
476	0	0	-323	-1	322	162	-322	160	-149	71	-83	-91	-36	-54	0
477	0	0	-149	15	164	67	-156	89	93	64	-31	62	104	184	0
478	0	0	286	25	-261	-155	273	-118	294	9	-9	205	143	271	0
479	0	0	470	38	-432	-254	451	-197	277	19	-36	199	162	190	0
480	0	0	321	34	-287	-177	304	-126	17	-34	-64	-1	-38	-48	0
481	0	0	45	54	9	-49	18	31	-217	7	25	-52	-81	-180	0
482	0	0	-161	60	221	50	-191	140	-287	-19	-46	-108	-112	-172	0
483	0	0	-118	52	170	33	-144	111	-192	-11	25	-110	-81	-151	0
484	0	0	-204	44	248	80	-226	146	-174	34	-91	-133	-60	-126	0
485	0	0	-142	44	186	49	-164	115	-137	-29	-31	-85	-108	-58	0
486	0	0	-181	38	219	71	-200	128	-110	42	7	-23	-19	-48	0
487	0	0	15	42	27	-28	-6	34	120	-23	-32	114	79	145	0
488	0	0	325	52	-273	-188	299	-110	221	-40	-36	131	89	285	0
489	0	0	439	71	-368	-255	403	-148	250	-46	-58	118	120	197	0
490	0	0	288	69	-219	-178	253	-75	17	-44	-83	-32	-32	-17	0
491	0	0	-33	93	126	-30	-79	109	-248	0	-56	-166	-188	-283	0
492	0	0	-115	106	221	4	-168	163	-186	-34	-48	-166	-120	-199	0
493	0	0	-165	129	294	18	-229	211	-201	-69	15	-114	-79	-131	0
494	0	0	-217	147	364	35	-290	255	-219	-32	-93	-79	-83	-236	0
495	0	0	-215	184	399	15	-307	291	-199	29	-54	-89	-62	-102	0
496	0	0	-176	192	368	-8	-272	280	-145	-38	-3	-23	-46	-17	0
497	0	0	58	176	118	-117	-30	147	52	-9	-40	104	89	194	0
498	0	0	446	190	-256	-318	351	-33	316	-21	-46	221	184	234	0
499	0	0	595	192	-403	-393	499	-105	374	-38	38	162	195	230	0
500	0	0	366	180	-186	-273	276	-3	-21	-58	-71	-56	-23	-64	0
501	0	0	132	157	25	-144	53	91	-172	5	-7	-58	-83	-248	0
502	0	0	-95	151	246	-28	-170	198	-263	-38	9	-153	-155	-219	0
503	0	0	-134	164	298	-15	-216	231	-250	-9	-104	-81	-93	-203	0
504	0	0	-106	159	265	-26	-185	212	-172	27	-17	-95	-25	-129	0
505	0	0	-53	164	217	-55	-135	190	-93	-1	-46	-50	-67	-234	0
506	0	0	-206	164	370	21	-288	267	-213	-34	-62	-73	-87	-89	0
507	0	0	116	178	62	-147	27	120	178	52	40	162	120	195	0
508	0	0	364	186	-178	-275	271	4	234	3	23	89	159	190	0
509	0	0	530	168	-362	-349	446	-97	322	89	40	176	161	221	0
510	0	0	238	159	-79	-198	158	40	25	-44	-46	-21	-56	-93	0
511	0	0	37	139	102	-88	-32	120	-205	23	-40	-151	-81	-294	0
512	0	0	-149	120	269	14	-209	194	-221	-38	-62	-93	-135	-192	0
513	0	0	-115	104	219	5	-167	161	-211	-44	-17	-89	-95	-164	0
514	0	0	-130	100	230	15	-180	165	-240	-15	-56	-128	-133	-126	0
515	0	0	-127	98	225	14	-176	161	-124	5	-5	-118	-27	-77	0
516	0	0	-180	97	277	41	-228	187	-151	40	0	-91	-67	-93	0
517	0	0	-23	85	108	-31	-65	96	31	3	-31	64	0	120	0
518	0	0	305	75	-230	-190	267	-77	246	-54	-3	151	112	217	0
519	0	0	439	65	-374	-252	406	-154	256	-40	44	164	135	199	0
520	0	0	218	65	-153	-141	185	-44	13	17	19	-44	13	-48	0
521	0	0	47	34	-13	-40	30	10	-232	-56	52	-157	-153	-225	0
522	0	0	-210	13	223	98	-216	118	-339	-13	-7	-197	-129	-159	0
523	0	0	-149	27	176	61	-162	101	-168	-38	21	-104	-126	-118	0
524	0	0	-190	17	207	86	-198	112	-232	32	40	-157	-83	-126	0
525	0	0	-314	0	314	157	-314	157	-211	-38	-69	-89	-120	-149	0
526	0	0	-245	7	252	119	-248	129	-174	27	-3	-50	-15	-85	0
527	0	0	18	9	-9	-13	13	0	139	-62	-5	143	21	100	0
528	0	0	317	7	-310	-162	313	-151	261	19	-32	258	100	304	0
529	0	0	379	5	-374	-192	376	-184	153	-32	-64	102	65	203	0
530	0	0	325	9	-316	-167	320	-153	19	5	3	-25	38	-13	0
531	0	0	-3	-3	0	3	-1	-1	-256	-54	15	-186	-100	-180	0
532	0	0	-124	5	129	59	-126	67	-226	-5	17	-110	-108	-178	0
533	0	0	-212	13	225	99	-218	119	-223	-17	-58	-83	-85	-209	0
534	0	0	-173	7	180	83	-176	93	-166	-36	-40	-38	-77	-228	0
535	0	0	-243	15	258	114	-250	136	-145	-9	-19	-50	-38	-162	0
536	0	0	-274	17	291	128	-282	154	-176	-40	-73	-79	-48	-93	0
537	0	0	-18	3	21	7	-19	12	87	56	17	102	106	230	0
538	0	0	215	-11	-226	-102	220	-118	225	-34	-25	104	120	258	0
539	0	0	418	-1	-419	-208	418	-210	296	-11	19	188	62	269	0
540	0	0	247	1	-246	-124	246	-122	85	19	-50	48	-60	-15	0
541	0	0	27	-5	-32	-11	29	-18	-182	25	3	-21	-128	-149	0
542	0	0	-168	-11	157	89	-162	73	-252	-64	-32	-143	-178	-176	0
543	0	0	-164	-15	149	89	-156	67	-128	-11	11	-79	-137	-149	0
544	0	0	-232	-23	209	127	-220	93	-252	0	-31	-122	-112	-194	0
545	0	0	-183	-36	147	109	-165	55	-174	42	52	-89	-5	-79	0
546	0	0	-236	-25	211	130	-223	93	-225	-21	15	-87	-29	-50	0
547	0	0	-57	-19	38	38	-47	9	42	34	-69	97	75	75	0
548	0	0	281	-27	-308	-127	294	-167	199	-75	56	128	129	263	0
549	0	0	359	-19	-378	-170	368	-198	275	-34	-46	118	129	157	0
550	0	0	320	-23	-343	-148	331	-183	23	-46	-110	42	-67	-62	0
551	0	0	64	-17	-81	-23	72	-49	-162	29	64	-89	-23	-168	0
552	0	0	-170	-11	159	90	-164	74	-256	-5	-54	-91	-42	-192	0
553	0	0	-146	11	157	67	-151	84	-161	-17	-83	-73	-71	-252	0
554	0	0	-212	-9	203	110	-207	97	-190	40	-21	-71	-64	-149	0
555	0	0	-323	-19	304	171	-313	142	-143	-32	-52	-50	-110	-151	0
556	0	0	-259	-42	217	150	-238	87	-95	27	11	-112	-21	-54	0
557	0	0	-41	-60	-19	50	-11	-39	40	-29	79	65	126	161	0
558	0	0	239	-83	-322	-78	280	-202	246	-50	-98	236	97	279	0
559	0	0	373	-110	-483	-131	428	-296	267	-34	-62	161	129	275	0
560	0	0	229	-126	-355	-51	292	-240	95	-19	-32	3	42	15	0
561	0	0	-33	-118	-85	75	26	-101	-186	36	-73	-75	-77	-194	0
562	0	0	-175	-73	102	124	-138	14	-211	-15	-17	-83	-124	-256	0
563	0	0	-230	-9	221	119	-225	106	-217	25	-46	-100	-67	-186	0
564	0	0	-245	-19	226	132	-235	103	-186	-71	-85	-102	-52	-213	0
565	0	0	-253	-56	197	154	-225	70	-244	-44	15	-79	-124	-205	0
566	0	0	-206	19	225	93	-215	122	-106	-11	3	-56	-38	-23	0
567	0	0	72	174	102	-123	-15	138	131	-31	-83	122	62	174	0
568	0	0	397	333	-64	-365	230	134	271	-73	0	161	157	209	0
569	0	0	657	582	-75	-619	366	253	283	-13	-5	201	135	159	0
570	0	0	627	869	242	-748	192	555	106	-42	-71	-34	-7	-23	0
571	0	0	549	1233	684	-891	-67	958	-147	11	-102	-104	-116	-205	0
572	0	0	521	1489	968	-1005	-223	1228	-207	-112	-95	-190	-161	-205	0
573	0	0	664	1575	911	-1119	-123	1243	-145	-1	-32	-108	-40	-250	0
574	0	0	617	1614	997	-1115	-190	1305	-77	-50	3	-118	-23	-25	0
575	0	0	575	1610	1035	-1092	-230	1322	-238	-58	-44	-155	-159	-131	0
576	0	0	571	1511	940	-1041	-184	1225	-64	15	23	-52	31	-27	0
577	0	0	551	1292	741	-921	-95	1016	81	-69	-73	73	21	240	0
578	0	0	898	1035	137	-966	380	586	291	50	-46	184	176	292	1
579	0	0	764	785	21	-774	371	403	246	-13	-71	178	129	151	0
580	0	0	477	572	95	-524	191	333	17	-44	-52	-62	-36	19	0
581	0	0	105	308	203	-206	-49	255	-203	44	-29	-87	-64	-174	0
582	0	0	-216	139	355	38	-285	247	-335	-48	-75	-223	-98	-269	0
583	0	0	-180	48	228	66	-204	138	-261	25	-31	-46	-67	-174	0
584	0	0	-235	9	244	113	-239	126	-244	9	-48	-155	-65	-217	0
585	0	0	-274	-5	269	139	-271	132	-128	-5	-15	-52	-73	-100	0
586	0	0	-292	-23	269	157	-280	123	-194	-1	-62	-149	60	-106	0
587	0	0	-25	-38	-13	31	-6	-25	56	-13	-17	87	42	199	0
588	0	0	256	-27	-283	-114	269	-155	281	-91	-79	211	139	275	0
589	0	0	423	-29	-452	-197	437	-240	223	-31	-83	67	65	221	0
590	0	0	259	-32	-291	-113	275	-161	17	32	32	-42	25	91	0
591	0	0	-33	-32	1	32	-17	-15	-250	-62	-87	-162	-203	-225	0
592	0	0	-88	-38	50	63	-69	6	-190	-9	64	-91	-95	-155	0
593	0	0	-323	-50	273	186	-298	111	-283	-85	-87	-161	-118	-170	0
594	0	0	-131	-52	79	91	-105	13	-195	46	15	-141	-62	-151	0
595	0	0	-290	-40	250	165	-270	105	-133	-19	-29	-54	-21	-81	0
596	0	0	-224	-23	201	123	-212	89	-95	-54	-31	-40	-11	-77	0
597	0	0	-60	5	65	27	-62	35	9	48	5	102	100	168	0
598	0	0	315	3	-312	-159	313	-154	306	-31	-21	215	128	226	0
599	0	0	410	13	-397	-211	403	-192	277	-36	-102	155	56	190	0
600	0	0	365	-11	-376	-177	370	-193	83	21	-25	64	-42	-11	0
601	0	0	-53	-34	19	43	-36	-7	-246	-46	-3	-159	-131	-300	0
602	0	0	-201	-48	153	124	-177	52	-261	-15	-89	-128	-87	-207	0
603	0	0	-187	-46	141	116	-164	47	-143	-52	29	-52	-104	-176	0
604	0	0	-271	-56	215	163	-243	79	-217	-60	0	-44	-54	-128	0
605	0	0	-212	-46	166	129	-189	60	-149	-89	-36	-116	-135	-147	0
606	0	0	-230	-23	207	126	-218	92	-126	60	19	-9	13	-21	0
607	0	0	-59	-13	46	36	-52	16	58	-31	-44	114	60	124	0
608	0	0	347	-19	-366	-164	356	-192	325	11	40	192	215	217	0
609	0	0	308	-17	-325	-145	316	-171	199	-104	-65	91	151	139	0
610	0	0	202	-13	-215	-94	208	-114	11	-34	-64	73	-38	-50	0
611	0	0	-38	-11	27	24	-32	8	-240	27	3	-147	-122	-259	0
612	0	0	-242	-17	225	129	-233	104	-277	50	-65	-77	-100	-197	0
613	0	0	-215	11	226	102	-220	118	-248	11	-3	-104	-114	-143	0
614	0	0	-107	36	143	35	-125	89	-135	-23	-21	-48	-83	-124	0
615	0	0	-125	32	157	46	-141	94	-203	60	44	-75	-25	-46	0
616	0	0	-215	25	240	95	-227	132	-213	-13	-102	-87	-62	-91	0
617	0	0	-60	11	71	24	-65	41	50	15	-3	143	83	166	0
618	0	0	276	5	-271	-140	273	-133	226	-31	-93	221	97	240	0
619	0	0	410	-7	-417	-201	413	-212	296	9	-9	157	62	238	0
620	0	0	314	-9	-323	-152	318	-166	56	-32	3	-38	52	-25	0
621	0	0	-18	-9	9	13	-13	0	-217	-32	-34	-87	-128	-225	0
622	0	0	-166	-9	157	87	-161	74	-240	-1	-65	-29	-91	-176	0
623	0	0	-163	13	176	75	-169	94	-248	48	-21	-100	-79	-143	0
624	0	0	-145	19	164	63	-154	91	-236	50	-60	-48	-19	-151	0
625	0	0	-214	9	223	102	-218	116	-238	34	9	-161	-46	-135	0
626	0	0	-295	25	320	135	-307	172	-207	-15	-1	-73	-69	-120	0
627	0	0	-33	25	58	4	-45	41	69	56	-32	73	83	129	0
628	0	0	292	25	-267	-158	279	-121	240	-38	-44	186	91	316	0
629	0	0	445	7	-438	-226	441	-215	279	-48	17	170	38	267	0
630	0	0	359	-9	-368	-175	363	-188	79	-11	38	21	0	60	0
631	0	0	16	-9	-25	-3	20	-17	-308	-52	-65	-145	-120	-252	0
632	0	0	-135	-7	128	71	-131	60	-213	64	-7	-36	-25	-104	0
633	0	0	-196	11	207	92	-201	109	-238	-34	-95	-118	-85	-199	0
634	0	0	-188	7	195	90	-191	101	-207	9	-48	-62	-52	-118	0
635	0	0	-146	7	153	69	-149	80	-184	0	-52	-69	-71	-129	0
636	0	0	-268	9	277	129	-272	143	-124	-52	-98	-81	-60	-67	0
637	0	0	-101	15	116	43	-108	65	102	-46	-50	131	64	143	0
638	0	0	269	29	-240	-149	254	-105	219	15	46	186	116	277	0
639	0	0	369	42	-327	-205	348	-142	345	52	-31	172	139	283	0
640	0	0	278	32	-246	-155	262	-107	44	9	-60	23	-65	-23	0
641	0	0	57	48	-9	-52	33	19	-201	-1	-25	-124	-62	-118	0
642	0	0	-169	44	213	62	-191	128	-314	21	-95	-122	-65	-176	0
643	0	0	-173	50	223	61	-198	136	-254	56	-83	-52	-108	-182	0
644	0	0	-111	48	159	31	-135	103	-157	42	-124	-69	-75	-112	0
645	0	0	-186	23	209	81	-197	116	-153	-15	-31	-3	-73	-62	0
646	0	0	-266	13	279	126	-272	146	-153	-85	-89	-73	-64	-65	0
647	0	0	36	17	-19	-26	27	-1	170	13	0	135	170	199	0
648	0	0	255	32	-223	-143	239	-95	271	-7	-95	213	162	252	0
649	0	0	459	48	-411	-253	435	-181	306	-31	-100	197	89	252	0
650	0	0	333	42	-291	-187	312	-124	87	-15	-17	65	9	64	0
651	0	0	57	48	-9	-52	33	19	-209	-106	-31	-149	-194	-188	0
652	0	0	-184	54	238	65	-211	146	-186	7	-7	-65	-64	-139	0
653	0	0	-169	73	242	48	-205	157	-205	-29	-118	-95	-131	-168	0
654	0	0	-142	100	242	21	-192	171	-176	-1	-58	-114	-69	-104	0
655	0	0	-220	98	318	61	-269	208	-178	-7	-85	-116	-40	-178	0
656	0	0	-270	102	372	84	-321	237	-164	-44	-32	-161	-102	-34	0
657	0	0	-66	106	172	-20	-119	139	73	-13	-62	64	75	145	0
658	0	0	257	122	-135	-189	196	-6	314	-7	-3	174	104	302	0
659	0	0	411	128	-283	-269	347	-77	205	9	-79	110	87	145	0
660	0	0	374	120	-254	-247	314	-67	95	7	-93	42	21	56	0
661	0	0	14	118	104	-66	-45	111	-306	-52	-98	-248	-139	-228	0
662	0	0	-23	124	147	-50	-85	135	-226	1	44	-110	-65	-137	0
663	0	0	-203	126	329	38	-266	227	-252	-46	-129	-23	-133	-195	0
664	0	0	-35	139	174	-52	-104	156	-194	42	-25	-91	-15	-159	0
665	0	0	-211	149	360	31	-285	254	-209	-31	-110	-93	-95	-65	0
666	0	0	-174	159	333	7	-253	246	-108	-32	-133	-54	-58	-69	0
667	0	0	62	149	87	-105	-12	118	128	-9	-17	100	50	213	0
668	0	0	249	151	-98	-200	173	26	250	-89	-110	199	29	261	0
669	0	0	527	151	-376	-339	451	-112	341	-60	-32	147	104	217	0
670	0	0	333	161	-172	-247	252	-5	50	-69	-73	-93	-40	-40	0
671	0	0	107	149	42	-128	32	95	-192	56	-9	-71	-71	-164	0
672	0	0	-139	153	292	-7	-215	222	-263	-79	-58	-157	-112	-207	0
673	0	0	-143	188	331	-22	-237	259	-230	5	-3	-102	-93	-205	0
674	0	0	-132	217	349	-42	-240	283	-182	-52	-52	-31	-46	-197	0
675	0	0	-64	238	302	-87	-183	270	-164	-67	-52	-50	-38	-135	0
676	0	0	-101	259	360	-79	-230	309	-129	-13	42	-52	-29	-15	0
677	0	0	134	283	149	-208	-7	216	79	-31	-34	65	108	129	0
678	0	0	521	296	-225	-408	373	35	323	81	-52	320	195	291	0
679	0	0	556	312	-244	-434	400	34	337	-42	-52	153	129	176	0
680	0	0	517	329	-188	-423	352	70	91	-7	15	40	-3	1	0
681	0	0	169	331	162	-250	3	246	-201	-62	-25	-151	-95	-205	0
682	0	0	-31	325	356	-147	-193	340	-300	-85	-46	-166	-114	-178	0
683	0	0	-55	358	413	-151	-234	385	-287	-67	25	-112	-54	-232	0
684	0	0	-41	364	405	-161	-223	384	-106	-54	21	-21	-65	-184	0
685	0	0	-23	378	401	-177	-212	389	-151	-25	-58	-25	-122	-95	0
686	0	0	-114	409	523	-147	-318	466	-186	-75	-34	-153	-31	-195	0
687	0	0	202	434	232	-318	-15	333	95	-17	44	7	48	129	0
688	0	0	443	452	9	-447	217	230	238	46	-23	244	112	316	0
689	0	0	691	465	-226	-578	458	119	261	-15	95	126	128	180	0
690	0	0	529	483	-46	-506	287	218	83	27	-19	29	-3	69	0
691	0	0	287	494	207	-390	40	350	-238	-50	-40	-65	-120	-174	0
692	0	0	132	498	366	-315	-117	432	-263	-42	1	-139	-141	-164	0
693	0	0	-8	498	506	-245	-257	502	-263	-69	-21	-114	-65	-221	0
694	0	0	85	504	419	-294	-167	461	-238	-3	-52	-184	-81	-118	0
695	0	0	67	517	450	-292	-191	483	-112	-9	42	-69	-44	-54	0
696	0	0	70	527	457	-298	-193	492	-149	-31	-44	-11	-162	-64	0
697	0	0	216	543	327	-379	-55	435	91	9	-25	85	151	162	0
698	0	0	520	570	50	-545	235	310	269	-38	5	203	120	302	0
699	0	0	723	566	-157	-644	440	204	281	-60	-25	226	48	164	0
700	0	0	560	549	-11	-554	285	269	21	50	-75	58	46	11	0
701	0	0	262	554	292	-408	-15	423	-213	-81	32	-102	-223	-161	0
702	0	0	110	552	442	-331	-166	497	-248	-27	19	-155	-52	-207	0
703	0	0	139	558	419	-348	-140	488	-195	71	9	-141	-44	-100	0
704	0	0	99	572	473	-335	-187	522	-230	-21	-11	-1	-108	-116	0
705	0	0	104	585	481	-344	-188	533	-155	-25	-46	-50	-69	-120	0
706	0	0	33	570	537	-301	-252	553	-114	23	-34	-56	-21	-71	0
707	0	0	260	578	318	-419	-29	448	64	19	-15	106	137	129	0
708	0	0	489	562	73	-525	208	317	217	-17	-79	240	106	211	0
709	0	0	667	547	-120	-607	393	213	308	46	-5	219	110	186	0
710	0	0	452	535	83	-493	184	309	77	-31	-77	-9	-11	-46	0
711	0	0	246	517	271	-381	-12	394	-161	58	-29	-73	-95	-256	0
712	0	0	-6	498	504	-246	-255	501	-289	1	-31	-176	-129	-213	0
713	0	0	54	492	438	-273	-192	465	-172	-13	-34	-67	-64	-176	0
714	0	0	0	459	459	-229	-229	459	-126	-19	-38	-85	-25	-137	0
715	0	0	76	444	368	-260	-146	406	-164	-15	-97	-93	-29	-182	0
716	0	0	-6	428	434	-211	-220	431	-79	-3	-27	-15	-31	11	0
717	0	0	178	434	256	-306	-39	345	85	-73	-17	83	34	182	0
718	0	0	538	420	-118	-479	328	151	289	34	46	201	194	291	0
719	0	0	596	391	-205	-493	400	93	275	-29	-104	147	112	258	0
720	0	0	521	374	-147	-447	334	113	104	-27	-69	7	15	-32	0
721	0	0	165	327	162	-246	1	244	-215	50	-44	-67	-97	-122	0
722	0	0	-56	300	356	-122	-206	328	-285	-5	-52	-98	-122	-170	0
723	0	0	-39	306	345	-133	-192	325	-201	-25	-19	-38	-31	-157	0
724	0	0	-41	308	349	-133	-195	328	-203	-69	31	-89	-64	-157	0
725	0	0	-129	291	420	-81	-274	355	-174	-52	-108	-87	-65	-159	0
726	0	0	-143	283	426	-70	-284	354	-98	-3	-19	-67	42	-79	0
727	0	0	21	279	258	-150	-118	268	106	-25	-91	98	73	166	0
728	0	0	368	240	-128	-304	248	56	322	-38	64	168	190	265	0
729	0	0	554	217	-337	-385	445	-60	285	-73	-27	91	116	197	0
730	0	0	471	188	-283	-329	377	-47	100	54	-52	5	71	56	0
731	0	0	80	159	79	-119	0	119	-221	-42	-27	-170	-73	-197	0
732	0	0	-87	153	240	-33	-163	196	-217	-11	0	-147	-118	-197	0
733	0	0	-115	141	256	-13	-185	198	-195	-42	-44	-93	-79	-166	0
734	0	0	-200	139	339	30	-269	239	-236	-83	-36	-118	-91	-114	0
735	0	0	-134	153	287	-9	-210	220	-178	-48	-60	-85	-69	-157	0
736	0	0	-113	174	287	-30	-200	230	-124	-11	1	-21	-46	-27	0
737	0	0	25	186	161	-105	-68	173	87	-95	-7	31	34	149	0
738	0	0	378	188	-190	-283	284	-1	337	-85	-25	205	129	292	0
739	0	0	569	197	-372	-383	470	-87	341	-17	-36	221	75	261	0
740	0	0	341	180	-161	-260	251	9	65	27	-42	-46	64	40	0
741	0	0	68	159	91	-113	-11	125	-207	-42	-27	-217	-124	-186	0
742	0	0	-119	129	248	-5	-183	188	-291	9	-13	-190	-62	-184	0
743	0	0	-219	116	335	51	-277	225	-230	-108	-25	-129	-95	-203	0
744	0	0	-168	95	263	36	-215	179	-180	15	-31	-100	3	-141	0
745	0	0	-194	91	285	51	-239	188	-145	1	-64	-77	-50	-118	0
746	0	0	-179	104	283	37	-231	193	-67	-27	15	-93	-29	-13	0
747	0	0	19	131	112	-75	-46	121	108	-11	-32	77	42	157	0
748	0	0	323	137	-186	-230	254	-24	322	-9	-25	178	230	238	0
749	0	0	430	145	-285	-287	357	-70	248	40	-106	98	48	223	0
750	0	0	354	131	-223	-242	288	-46	133	-38	-69	36	-1	50	0
751	0	0	-39	118	157	-39	-98	137	-283	-34	-29	-188	-118	-259	0
752	0	0	-202	131	333	35	-267	232	-226	21	-19	-135	-97	-182	0
753	0	0	-191	131	322	30	-256	226	-186	-118	60	-91	-52	-242	0
754	0	0	-74	135	209	-30	-141	172	-143	38	36	-102	1	-137	0
755	0	0	-184	143	327	20	-255	235	-225	36	-73	-77	-81	-176	0
756	0	0	-158	131	289	13	-223	210	-98	-11	-11	-81	-5	-40	0
757	0	0	-2	124	126	-61	-64	125	75	-44	-34	91	95	164	0
758	0	0	372	124	-248	-248	310	-62	281	19	-23	168	104	283	0
759	0	0	479	124	-355	-301	417	-115	306	0	-38	162	133	265	0
760	0	0	363	129	-234	-246	298	-52	40	-91	-118	-9	-48	25	0
761	0	0	50	114	64	-82	-7	89	-225	-52	0	-87	-133	-161	0
762	0	0	-74	129	203	-27	-138	166	-213	-50	-46	-133	-166	-209	0
763	0	0	-91	147	238	-28	-164	192	-151	-42	-91	-106	-100	-192	0
764	0	0	-175	162	337	6	-256	249	-205	-69	-65	-75	-170	-120	0
765	0	0	-132	172	304	-20	-218	238	-192	-73	-17	-112	-116	-172	0
766	0	0	-173	172	345	0	-259	258	-112	-46	-31	-98	17	-89	0
767	0	0	25	170	145	-97	-60	157	52	46	-54	64	77	135	0
768	0	0	398	168	-230	-283	314	-31	333	1	-17	188	155	329	0
769	0	0	503	170	-333	-336	418	-81	341	-48	-7	188	97	246	0
770	0	0	469	180	-289	-324	379	-54	116	27	7	-19	13	67	0
771	0	0	105	180	75	-142	15	127	-219	5	-93	-69	-98	-256	0
772	0	0	-42	190	232	-74	-137	211	-194	13	-23	-93	-122	-199	0
773	0	0	-132	180	312	-24	-222	246	-151	-81	38	-89	-40	-139	0
774	0	0	-56	182	238	-63	-147	210	-155	1	-87	-135	-87	-157	0
775	0	0	-120	159	279	-19	-199	219	-186	48	-56	-58	-50	-166	0
776	0	0	-188	135	323	26	-255	229	-135	-40	-25	-87	-32	-42	0
777	0	0	29	118	89	-73	-30	103	19	17	-27	25	124	194	0
778	0	0	301	102	-199	-201	250	-48	298	-23	-36	205	192	281	0
779	0	0	438	95	-343	-266	390	-124	263	32	-75	180	118	124	0
780	0	0	294	128	-166	-211	230	-19	79	23	19	56	52	0	0
781	0	0	39	137	98	-88	-29	117	-205	-25	-7	-95	-104	-221	0
782	0	0	-219	145	364	37	-291	254	-242	-48	-42	-83	-174	-223	0
783	0	0	-163	162	325	0	-244	243	-246	-87	-23	-89	-149	-275	0
784	0	0	-172	159	331	6	-251	245	-180	44	-71	-34	-5	-176	0
785	0	0	-262	155	417	53	-339	286	-246	40	-54	-114	-118	-81	0
786	0	0	-126	159	285	-16	-205	222	-129	62	-87	-40	0	-114	0
787	0	0	31	141	110	-86	-39	125	97	36	-5	126	124	182	0
788	0	0	356	135	-221	-245	288	-43	203	17	-91	211	128	213	0
789	0	0	517	124	-393	-320	455	-134	271	-31	0	192	110	166	0
790	0	0	422	143	-279	-282	350	-68	64	-9	-9	58	15	36	0
791	0	0	107	155	48	-131	29	101	-219	-11	-87	-95	-166	-161	0
792	0	0	-138	162	300	-12	-219	231	-195	-60	-13	-85	-108	-161	0
793	0	0	-128	176	304	-24	-216	240	-258	-79	-97	-62	-120	-248	0
794	0	0	-106	192	298	-43	-202	245	-155	19	-1	-129	-50	-108	0
795	0	0	-119	199	318	-40	-218	258	-114	7	-25	1	-79	-106	0
796	0	0	-151	182	333	-15	-242	257	-143	-13	0	-56	-44	-42	0
797	0	0	22	161	139	-91	-58	150	135	21	81	73	73	254	0
798	0	0	281	157	-124	-219	202	16	298	-34	-21	192	128	281	0
799	0	0	495	168	-327	-331	411	-79	322	46	25	137	116	161	0
800	0	0	396	170	-226	-283	311	-28	129	25	0	106	89	29	0
801	0	0	46	168	122	-107	-38	145	-145	-62	-73	-162	-141	-207	0
802	0	0	-70	143	213	-36	-141	178	-192	31	27	-44	-73	-97	0
803	0	0	-137	124	261	6	-199	192	-207	-122	21	-168	-91	-182	0
804	0	0	-157	124	281	16	-219	202	-153	-5	-95	-149	-85	-89	0
805	0	0	-99	116	215	-8	-157	165	-102	-23	-40	-29	-7	-162	0
806	0	0	-180	124	304	28	-242	214	-164	3	-11	-75	-5	-120	0
807	0	0	60	166	106	-113	-23	136	29	17	-106	108	50	108	0
808	0	0	344	180	-164	-262	254	8	310	-42	-27	236	162	263	0
809	0	0	480	195	-285	-337	382	-45	178	-73	-5	137	118	184	0
810	0	0	378	194	-184	-286	281	5	110	-73	5	3	5	62	0
811	0	0	58	170	112	-114	-27	141	-195	-21	-36	-42	-126	-258	0
812	0	0	-109	139	248	-15	-178	193	-252	-44	-19	-106	-120	-182	0
813	0	0	-203	153	356	25	-279	254	-283	-44	-75	-120	-95	-180	0
814	0	0	-122	139	261	-8	-191	200	-178	15	-34	-114	-58	-116	0
815	0	0	-227	137	364	45	-295	250	-230	15	-104	-114	-106	-87	0
816	0	0	-219	145	364	37	-291	254	-147	-31	11	-141	1	-91	0
817	0	0	-71	155	226	-42	-148	190	129	-19	9	62	89	166	0
818	0	0	319	145	-174	-232	246	-14	310	-40	21	195	174	300	0
819	0	0	494	153	-341	-323	417	-94	308	-46	-50	139	97	182	0
820	0	0	383	137	-246	-260	314	-54	131	-3	-50	42	97	98	0
821	0	0	111	147	36	-129	37	91	-211	-50	-60	-174	-126	-240	0
822	0	0	-123	164	287	-20	-205	225	-211	0	-23	-89	1	-192	0
823	0	0	-175	166	341	4	-258	253	-205	-46	-54	-114	-75	-137	0
824	0	0	-146	162	308	-8	-227	235	-116	-17	1	-135	-83	-118	0
825	0	0	-287	153	440	67	-363	296	-131	-34	-95	-69	-64	-157	0
826	0	0	-183	162	345	10	-264	253	-112	-21	-17	-64	-3	-25	0
827	0	0	-48	157	205	-54	-126	181	60	3	0	62	69	234	0
828	0	0	378	159	-219	-268	298	-30	318	-1	-36	225	137	310	0
829	0	0	480	157	-323	-318	401	-83	277	-15	0	139	81	258	0
830	0	0	383	122	-261	-252	322	-69	145	-3	19	93	34	104	0
831	0	0	13	110	97	-61	-42	103	-244	-44	-71	-172	-106	-194	0
832	0	0	-172	120	292	26	-232	206	-265	0	-62	-141	-75	-248	0
833	0	0	-150	141	291	4	-220	216	-151	34	-44	-23	-108	-161	0
834	0	0	-186	141	327	22	-256	234	-217	-67	-81	-205	-73	-178	0
835	0	0	-107	141	248	-17	-177	194	-120	34	-23	-83	-11	-104	0
836	0	0	-239	141	380	49	-309	260	-176	-56	-137	-118	-118	-36	0
837	0	0	15	141	126	-78	-55	133	120	-19	5	65	69	195	0
838	0	0	329	149	-180	-239	254	-15	261	-9	-13	145	95	314	0
839	0	0	440	149	-291	-294	365	-71	271	-13	-81	159	40	267	0
840	0	0	294	143	-151	-218	222	-4	126	44	-17	27	31	73	0
841	0	0	-8	139	147	-65	-77	143	-157	15	-69	-137	-122	-199	0
842	0	0	-199	159	358	20	-278	258	-258	-46	-54	-81	-126	-188	0
843	0	0	-207	151	358	28	-282	254	-170	-34	-50	-110	-56	-188	0
844	0	0	-219	157	376	31	-297	266	-174	-1	-40	-106	-98	-194	0
845	0	0	-248	149	397	49	-322	273	-104	-5	-52	-118	-58	-67	0
846	0	0	-175	143	318	16	-246	230	-32	-62	3	-42	-75	-46	0
847	0	0	-29	147	176	-59	-102	161	58	-29	-38	-3	79	170	0
848	0	0	396	129	-267	-262	331	-69	382	15	-54	355	174	372	0
849	0	0	486	112	-374	-299	430	-131	252	-69	-60	71	71	207	0
850	0	0	430	108	-322	-269	376	-107	95	3	3	91	-52	98	0
851	0	0	62	108	46	-85	8	77	-190	-17	-67	-145	-81	-201	0
852	0	0	-132	126	258	3	-195	192	-265	-9	-25	-217	-95	-176	0
853	0	0	-103	155	258	-26	-180	206	-170	38	-25	-95	-32	-205	0
854	0	0	-130	161	291	-15	-210	226	-223	21	-62	-143	7	-133	0
855	0	0	-169	164	333	2	-251	248	-230	23	-79	-195	-62	-91	0
856	0	0	-151	176	327	-12	-239	251	-102	7	-65	-29	5	-81	0
857	0	0	6	151	145	-78	-69	148	81	-9	31	112	135	240	0
858	0	0	375	139	-236	-257	305	-48	261	34	-25	97	118	258	0
859	0	0	540	137	-403	-338	471	-133	298	46	-58	195	166	234	0
860	0	0	426	118	-308	-272	367	-95	81	-13	23	-1	-13	81	0
861	0	0	69	98	29	-83	20	63	-219	-9	-52	-131	-85	-192	0
862	0	0	-223	102	325	60	-274	213	-281	21	-31	-83	-79	-143	0
863	0	0	-105	112	217	-3	-161	164	-192	13	27	-98	-87	-131	0
864	0	0	-111	143	254	-16	-182	198	-217	3	-36	-93	-159	11	0
865	0	0	-107	151	258	-22	-182	204	-145	-17	-58	-104	-52	-147	0
866	0	0	-102	159	261	-28	-181	210	-128	-7	1	-131	1	-58	0
867	0	0	27	174	147	-100	-60	160	77	15	-131	143	153	102	0
868	0	0	432	182	-250	-307	341	-34	254	-32	-1	157	114	246	0
869	0	0	503	195	-308	-349	405	-56	226	58	-100	168	122	252	0
870	0	0	288	174	-114	-231	201	30	58	-75	-69	-27	-42	-15	0
871	0	0	43	153	110	-98	-33	131	-190	25	-46	-106	-73	-225	0
872	0	0	-120	145	265	-12	-192	205	-230	-29	-67	-62	-143	-203	0
873	0	0	-93	137	230	-22	-161	183	-176	32	-56	-87	-97	-176	0
874	0	0	-132	122	254	5	-193	188	-162	-25	25	-73	-48	-54	0
875	0	0	-120	114	234	3	-177	174	-102	-58	-98	-17	-108	-79	0
876	0	0	-124	124	248	0	-186	186	-124	3	-5	-114	-93	-81	0
877	0	0	0	141	141	-70	-70	141	104	11	-27	104	137	195	0
878	0	0	369	174	-195	-271	282	-10	236	-32	-73	197	120	287	0
879	0	0	569	176	-393	-372	481	-108	289	3	-21	176	120	277	0
880	0	0	484	186	-298	-335	391	-56	120	-13	-34	3	58	-27	0
881	0	0	109	178	69	-143	20	123	-149	-46	0	-85	-98	-161	0
882	0	0	-91	182	273	-45	-182	227	-259	-77	34	-151	-120	-226	0
883	0	0	-71	157	228	-43	-149	192	-192	-19	-29	25	-83	-153	0
884	0	0	-100	126	226	-13	-163	176	-151	7	-64	-40	-32	-137	0
885	0	0	-184	120	304	32	-244	212	-176	1	1	-48	-120	-131	0
886	0	0	-186	120	306	33	-246	213	-153	-7	-38	-21	-50	-48	0
887	0	0	50	135	85	-92	-17	110	133	-17	-34	95	71	209	0
888	0	0	411	155	-256	-283	333	-50	273	17	-15	186	118	323	0
889	0	0	537	184	-353	-360	445	-84	347	-27	-27	221	112	273	0
890	0	0	469	178	-291	-323	380	-56	128	-54	-58	-3	-13	27	0
891	0	0	101	170	69	-135	16	119	-162	-1	-17	-75	-36	-145	0
892	0	0	-103	182	285	-39	-194	233	-302	-62	-64	-162	-153	-254	0
893	0	0	-112	157	269	-22	-190	213	-188	-102	-1	-13	-71	-77	0
894	0	0	-159	147	306	6	-232	226	-186	-64	-85	-128	-100	-168	0
895	0	0	-128	145	273	-8	-200	209	-157	-3	-50	-120	-50	-122	0
896	0	0	-132	162	294	-15	-213	228	-201	-19	-3	-77	-60	31	0
897	0	0	41	172	131	-106	-45	151	38	-32	-118	48	62	100	0
898	0	0	346	174	-172	-260	259	1	325	-89	-11	182	147	370	0
899	0	0	532	170	-362	-351	447	-96	261	-77	-71	170	40	209	0
900	0	0	443	168	-275	-305	359	-53	110	-56	-44	52	1	62	0
901	0	0	72	149	77	-110	-2	113	-232	3	-67	-143	-108	-203	0
902	0	0	-239	162	401	38	-320	281	-277	-75	-97	-178	-207	-207	0
903	0	0	-177	170	347	3	-262	258	-174	-34	-50	-40	-108	-236	0
904	0	0	-221	184	405	18	-313	294	-190	-60	-73	-58	-182	-153	0
905	0	0	-187	199	386	-6	-286	292	-112	-52	-56	-7	-108	-114	0
906	0	0	-130	213	343	-41	-236	278	-120	-7	-89	-81	-21	-116	0
907	0	0	-5	221	226	-108	-115	223	52	9	-7	116	19	188	0
908	0	0	429	228	-201	-328	315	13	300	9	-91	122	118	221	0
909	0	0	554	221	-333	-387	443	-56	362	-71	-11	194	79	310	0
910	0	0	509	211	-298	-360	403	-43	108	-40	-23	-73	-5	44	0
911	0	0	182	226	44	-204	69	135	-60	-27	-40	-71	-79	-106	0
912	0	0	-94	226	320	-66	-207	273	-275	-32	-95	-93	-98	-232	0
913	0	0	-105	232	337	-63	-221	284	-205	-25	-56	-122	-122	-166	0
914	0	0	-126	248	374	-61	-250	311	-207	27	-73	-9	-67	-129	0
915	0	0	-107	232	339	-62	-223	285	-178	-69	-77	-147	-73	-197	0
916	0	0	-134	226	360	-46	-247	293	-60	15	-3	-23	38	0	0
917	0	0	49	252	203	-150	-77	227	67	-60	-108	1	85	106	0
918	0	0	468	259	-209	-363	338	25	318	25	-7	225	97	366	0
919	0	0	531	273	-258	-402	394	7	316	13	-126	194	151	176	0
920	0	0	498	285	-213	-391	355	36	147	-42	-7	29	-32	73	0
921	0	0	136	267	131	-201	2	199	-100	-5	-56	-85	-143	-161	0
922	0	0	-140	248	388	-54	-264	318	-275	5	-46	-131	-83	-215	0
923	0	0	-81	246	327	-82	-204	286	-131	-19	-29	-128	-36	-201	0
924	0	0	-107	267	374	-80	-240	320	-226	-62	-19	-104	-83	-100	0
925	0	0	-43	279	322	-118	-182	300	-164	7	-56	-102	-40	-58	0
926	0	0	-66	287	353	-110	-209	320	-81	-21	-44	27	-25	-104	0
927	0	0	64	302	238	-183	-87	270	42	-15	-56	83	-11	97	0
928	0	0	414	306	-108	-360	261	99	279	3	-36	184	170	252	0
929	0	0	589	318	-271	-453	430	23	347	15	-98	141	149	162	0
930	0	0	420	312	-108	-366	264	102	147	40	-7	38	83	52	0
931	0	0	71	292	221	-181	-75	256	-248	-60	-97	-139	-112	-166	0
932	0	0	-35	279	314	-122	-174	296	-188	-1	58	-155	-75	-205	0
933	0	0	-94	294	388	-100	-241	341	-215	-71	-3	-116	-108	-145	0
934	0	0	-78	300	378	-111	-228	339	-153	-27	-69	-141	-116	-188	0
935	0	0	-76	308	384	-116	-230	346	-149	-29	-50	-106	-67	-122	0
936	0	0	-110	314	424	-102	-267	369	-199	7	-54	-159	-56	-100	0
937	0	0	4	322	318	-163	-157	320	75	48	-13	85	114	139	0
938	0	0	410	327	-83	-368	246	122	242	-27	-89	197	120	246	0
939	0	0	566	312	-254	-439	410	29	275	1	-139	172	44	277	0
940	0	0	490	296	-194	-393	342	51	106	29	-60	-7	36	54	0
941	0	0	128	287	159	-207	-15	223	-172	-93	-65	-129	-116	-228	0
942	0	0	-81	275	356	-97	-218	315	-217	9	-56	-141	-116	-248	0
943	0	0	-91	281	372	-95	-231	326	-180	1	-11	-108	-58	-104	0
944	0	0	-122	277	399	-77	-260	338	-174	-40	-58	-114	-100	-147	0
945	0	0	-52	285	337	-116	-194	311	-120	9	-19	-114	-23	-141	0
946	0	0	-145	287	432	-71	-288	359	-172	-32	-34	-52	-114	-67	0
947	0	0	-68	287	355	-109	-211	321	73	-13	-25	40	38	87	0
948	0	0	337	287	-50	-312	193	118	269	-56	-34	168	75	265	0
949	0	0	554	283	-271	-418	412	6	335	31	9	184	79	221	0
950	0	0	389	273	-116	-331	252	78	176	-32	7	79	62	79	0
951	0	0	126	252	126	-189	0	189	-159	-15	-91	-81	-159	-186	0
952	0	0	-91	254	345	-81	-218	299	-279	-58	-40	-170	-17	-147	0
953	0	0	-128	228	356	-50	-242	292	-199	-79	-48	-118	-87	-201	0
954	0	0	-87	215	302	-64	-194	258	-168	17	-21	-120	-75	-143	0
955	0	0	-161	199	360	-19	-260	279	-79	-46	-48	-116	-67	-133	0
956	0	0	-139	190	329	-25	-234	259	-151	-56	-5	-104	-52	-87	0
957	0	0	38	199	161	-118	-61	180	50	-60	-11	50	65	170	0
958	0	0	426	186	-240	-306	333	-27	312	38	-23	182	141	304	0
959	0	0	472	149	-323	-310	397	-87	228	-106	-46	129	62	271	0
960	0	0	379	131	-248	-255	313	-58	180	-108	-89	36	-56	98	0
961	0	0	81	143	62	-112	9	102	-178	7	-75	-137	-89	-190	0
962	0	0	-173	139	312	17	-242	225	-228	-31	-65	-145	-69	-190	0
963	0	0	-152	137	289	7	-220	213	-184	-62	-54	-106	-135	-213	0
964	0	0	-171	172	343	0	-257	257	-126	-13	-36	-65	-23	-129	0
965	0	0	-213	161	374	26	-293	267	-124	-31	-40	-112	-102	-143	0
966	0	0	-233	170	403	31	-318	286	-108	-7	-25	-60	-1	-19	0
967	0	0	-66	192	258	-63	-162	225	44	31	-120	42	114	118	0
968	0	0	418	190	-228	-304	323	-19	291	64	-67	161	201	273	0
969	0	0	490	180	-310	-335	400	-65	296	-32	-69	161	137	248	0
970	0	0	387	139	-248	-263	317	-54	129	-3	-73	-31	102	13	0
971	0	0	68	114	46	-91	11	80	-149	-71	-7	-207	-149	-126	0
972	0	0	-165	110	275	27	-220	192	-207	1	25	-73	-172	-56	0
973	0	0	-196	118	314	39	-255	216	-230	-120	-46	-199	-129	-211	0
974	0	0	-39	129	168	-45	-103	148	-83	116	48	-9	31	-93	0
975	0	0	-198	153	351	22	-274	252	-199	-56	-122	-195	-114	-128	0
976	0	0	-226	162	388	32	-307	275	-79	19	-34	-44	13	-21	0
977	0	0	-29	176	205	-73	-117	190	42	-40	5	64	38	168	0
978	0	0	385	186	-199	-285	292	-6	314	-58	-69	219	219	302	0
979	0	0	568	194	-374	-381	471	-90	386	-40	-34	170	87	291	0
980	0	0	371	203	-168	-287	269	17	73	-46	-75	25	32	60	0
981	0	0	132	182	50	-157	41	116	-170	-60	-5	-112	-190	-137	0
982	0	0	-191	164	355	13	-273	259	-240	-62	-46	-114	-89	-176	0
983	0	0	-116	147	263	-15	-189	205	-153	-81	-85	-133	-112	-161	0
984	0	0	-136	145	281	-4	-208	213	-147	-48	-17	-106	-89	-104	0
985	0	0	-124	153	277	-14	-200	215	-106	-71	-19	-77	-87	-48	0
986	0	0	-214	135	349	39	-281	242	-195	-64	-31	-174	-40	-62	0
987	0	0	41	126	85	-83	-22	105	120	-1	-21	67	42	166	0
988	0	0	257	95	-162	-176	209	-33	219	5	-93	159	188	265	0
989	0	0	502	87	-415	-294	458	-164	310	-91	-31	174	102	194	0
990	0	0	377	50	-327	-213	352	-138	131	-17	-25	58	42	104	0
991	0	0	-37	17	54	10	-45	35	-147	-36	-81	-162	-215	-199	0
992	0	0	-209	19	228	95	-218	123	-205	89	3	-106	-23	-137	0
993	0	0	-252	56	308	98	-280	182	-199	-34	-110	-104	-98	-131	0
994	0	0	-206	112	318	47	-262	215	-161	-85	-56	-102	-69	-141	0
995	0	0	-256	145	401	55	-328	273	-164	-34	-42	-114	-87	-77	0
996	0	0	-188	95	283	46	-235	189	-124	-17	-73	-149	19	-126	0
997	0	0	-102	93	195	4	-148	144	7	-11	-77	17	89	180	0
998	0	0	457	234	-223	-345	340	5	341	23	-52	141	155	306	0
999	0	0	655	353	-302	-504	478	25	341	-38	77	159	97	314	0
1000	0	0	626	547	-79	-586	352	234	65	-9	-65	-7	32	40	0
1001	0	0	426	843	417	-634	4	630	-120	-95	-64	-201	-110	-190	0
1002	0	0	376	1239	863	-807	-243	1051	-162	-42	-13	-151	-112	-164	0
1003	0	0	557	1598	1041	-1077	-242	1319	-157	-32	-42	-124	-95	-172	0
1004	0	0	638	1794	1156	-1216	-259	1475	-98	-91	-97	-114	-145	-135	0
1005	0	0	695	1872	1177	-1283	-241	1524	-151	34	-32	-79	-42	-112	0
1006	0	0	679	1905	1226	-1292	-273	1565	-174	-29	-67	-126	-58	-106	0
1007	0	0	829	1874	1045	-1351	-108	1459	85	-17	-62	38	27	194	0
1008	0	0	1036	1672	636	-1354	200	1154	296	-9	-71	213	137	306	0
1009	0	0	1120	1383	263	-1251	428	823	252	54	-62	184	147	240	0
1010	0	0	903	1131	228	-1017	337	679	104	-5	31	48	32	79	1
1011	0	0	398	863	465	-630	-33	664	-155	-71	1	-118	-100	-213	0
1012	0	0	119	638	519	-378	-200	578	-312	19	-65	-207	-44	-242	0
1013	0	0	-56	405	461	-174	-258	433	-234	-3	-89	-106	-91	-98	0
1014	0	0	-126	300	426	-87	-276	363	-211	-104	-95	-108	-201	-153	0
1015	0	0	-50	219	269	-84	-159	244	-89	-62	15	-60	-42	-58	0
1016	0	0	-233	186	419	23	-326	302	-246	-9	-64	-126	60	-129	0
1017	0	0	60	170	110	-115	-25	140	112	-31	-25	60	102	126	0
1018	0	0	327	141	-186	-234	256	-22	292	-17	-65	155	97	258	0
1019	0	0	495	129	-366	-312	430	-118	339	15	-133	174	176	304	0
1020	0	0	368	118	-250	-243	309	-66	85	-69	-13	-44	67	81	0
1021	0	0	14	124	110	-69	-48	117	-192	-9	-52	-157	-116	-120	0
1022	0	0	-280	139	419	70	-349	279	-285	-29	-58	-199	-58	-162	0
1023	0	0	-194	139	333	27	-263	236	-219	-65	-42	-184	9	-232	0
1024	0	0	-198	141	339	28	-268	240	-64	-62	-34	-31	-64	-102	0
1025	0	0	-258	128	386	65	-322	257	-131	-15	-106	-128	-23	-180	0
1026	0	0	-213	151	364	31	-288	257	-151	-11	-54	-139	-27	-71	0
1027	0	0	-33	162	195	-64	-114	178	71	-13	25	36	64	250	0
1028	0	0	360	174	-186	-267	273	-6	296	-102	-87	133	100	292	0
1029	0	0	624	151	-473	-387	548	-161	378	7	62	114	164	397	0
1030	0	0	367	133	-234	-250	300	-50	120	-112	-73	-9	3	32	0
1031	0	0	92	124	32	-108	30	78	-151	-91	-17	-205	-147	-162	0
1032	0	0	-128	135	263	-3	-195	199	-164	-40	-19	-112	-135	-153	0
1033	0	0	-221	149	370	36	-295	259	-209	-83	-126	-147	-161	-207	0
1034	0	0	-141	151	292	-5	-216	221	-129	-106	-1	-87	-186	-73	0
1035	0	0	-186	143	329	21	-257	236	-137	11	-65	-129	-40	-60	0
1036	0	0	-204	149	353	27	-278	251	-180	-60	-31	-162	-60	-102	0
1037	0	0	58	164	106	-111	-24	135	137	25	-31	110	98	168	0
1038	0	0	304	153	-151	-228	227	1	320	-44	-97	131	104	318	0
1039	0	0	478	139	-339	-308	408	-100	291	-42	9	95	170	310	0
1040	0	0	334	137	-197	-235	265	-30	139	7	-71	-5	-9	31	0
1041	0	0	-44	128	172	-42	-108	150	-91	-114	-1	-97	-139	-186	0
1042	0	0	-198	139	337	29	-267	238	-250	-29	-75	-219	-73	-242	0
1043	0	0	-173	129	302	22	-237	215	-186	40	-19	-131	-54	-178	0
1044	0	0	-157	147	304	5	-230	225	-157	15	-135	-133	-81	-100	0
1045	0	0	-110	151	261	-20	-185	206	-143	44	-124	-137	-44	-162	0
1046	0	0	-237	174	411	31	-324	292	-149	-42	-17	-81	-42	-114	0
1047	0	0	-2	186	188	-92	-95	187	25	-65	-112	85	21	135	0
1048	0	0	362	201	-161	-281	261	20	275	-27	11	133	118	244	0
1049	0	0	498	192	-306	-345	402	-57	277	-9	-104	174	67	302	0
1050	0	0	451	176	-275	-313	363	-49	133	19	-27	19	93	60	0
1051	0	0	109	143	34	-126	37	88	-180	11	-11	-128	-48	-180	0
1052	0	0	-125	133	258	-4	-191	195	-287	-54	-77	-184	-157	-234	0
1053	0	0	-157	159	316	-1	-236	237	-219	-29	11	-102	-69	-129	0
1054	0	0	-199	161	360	19	-279	260	-161	-50	-31	-128	-133	-178	0
1055	0	0	-99	178	277	-39	-188	227	-182	9	-108	-97	-17	-164	0
1056	0	0	-142	172	314	-15	-228	243	-91	17	-52	-42	-69	-21	0
1057	0	0	59	192	133	-125	-37	162	145	-100	5	77	40	157	0
1058	0	0	375	197	-178	-286	276	9	283	13	-36	195	116	252	0
1059	0	0	505	195	-310	-350	407	-57	322	-31	-71	203	102	327	0
1060	0	0	373	176	-197	-274	285	-10	87	-27	-85	11	-13	42	0
1061	0	0	163	164	1	-163	81	82	-151	34	-9	-64	-97	-172	0
1062	0	0	-173	172	345	0	-259	258	-273	-5	-81	-153	-60	-190	0
1063	0	0	-175	178	353	-1	-264	265	-240	-31	-83	-106	-77	-248	0
1064	0	0	-111	174	285	-31	-198	229	-166	62	-29	-81	5	-85	0
1065	0	0	-142	172	314	-15	-228	243	-131	-85	-50	-133	-83	-153	0
1066	0	0	-107	184	291	-38	-199	237	-110	-7	-104	31	-77	-60	0
1067	0	0	44	195	151	-119	-53	173	116	-15	-9	98	64	178	0
1068	0	0	344	205	-139	-274	241	33	259	-60	-40	174	118	244	0
1069	0	0	550	213	-337	-381	443	-62	291	0	-11	170	172	244	0
1070	0	0	422	197	-225	-309	323	-14	97	-29	-60	32	-11	52	0
1071	0	0	93	182	89	-137	2	135	-155	-32	1	-126	-114	-209	0
1072	0	0	-250	180	430	35	-340	305	-312	-52	-3	-207	-143	-110	0
1073	0	0	-128	190	318	-31	-223	254	-209	-73	-60	-104	-128	-172	0
1074	0	0	-94	195	289	-50	-191	242	-110	-40	34	-98	-13	-69	0
1075	0	0	-126	197	323	-35	-224	260	-149	-93	-91	-79	-170	-62	0
1076	0	0	-144	201	345	-28	-244	273	-106	-67	-50	-56	-3	-65	0
1077	0	0	72	213	141	-142	-34	177	25	0	-104	7	-17	213	0
1078	0	0	368	244	-124	-306	246	60	271	-44	-40	221	114	356	0
1079	0	0	502	244	-258	-373	380	-7	296	-38	-157	110	46	277	0
1080	0	0	499	236	-263	-367	381	-13	149	9	-54	40	64	89	0
1081	0	0	87	226	139	-156	-26	182	-170	-87	-95	-151	-143	-182	0
1082	0	0	-70	228	298	-79	-184	263	-192	25	-77	-133	-67	-203	0
1083	0	0	-246	219	465	13	-355	342	-308	-100	-81	-199	-104	-225	0
1084	0	0	-103	207	310	-52	-206	258	-129	5	-114	-102	-110	-93	0
1085	0	0	-147	223	370	-38	-258	296	-67	-60	-95	-93	-75	-65	0
1086	0	0	-200	232	432	-16	-316	332	-112	-102	-77	-122	-79	-97	0
1087	0	0	22	254	232	-138	-105	243	128	36	-52	60	155	176	0
1088	0	0	306	277	-29	-291	167	124	292	-128	-110	178	36	250	0
1089	0	0	531	285	-246	-408	388	19	341	34	-7	226	155	259	0
1090	0	0	304	289	-15	-296	159	137	133	-98	-128	-29	-69	73	0
1091	0	0	138	283	145	-210	-3	214	-135	-9	-71	-155	-114	-85	0
1092	0	0	-171	304	475	-66	-323	389	-223	-79	-133	-155	-128	-170	0
1093	0	0	-103	323	426	-110	-264	374	-207	-67	-62	-145	-69	-141	0
1094	0	0	-74	331	405	-128	-239	368	-151	-54	-42	-143	-29	-44	0
1095	0	0	-89	322	411	-116	-250	366	-209	-65	-102	-164	-139	-60	0
1096	0	0	-4	329	333	-162	-168	331	-67	32	-75	-77	-56	-5	0
1097	0	0	33	329	296	-181	-131	312	36	-46	-46	-21	34	250	0
1098	0	0	416	345	-71	-380	243	137	261	-50	-73	155	93	246	0
1099	0	0	595	341	-254	-468	424	43	316	-87	-118	118	174	337	0
1100	0	0	451	327	-124	-389	287	101	67	1	-133	7	3	79	0
1101	0	0	167	296	129	-231	19	212	-147	25	-108	-159	-40	-180	0
1102	0	0	-49	327	376	-139	-212	351	-254	-58	-48	-192	-65	-172	0
1103	0	0	-39	345	384	-153	-211	364	-201	-48	-46	-157	-89	-118	0
1104	0	0	-104	384	488	-140	-296	436	-162	-73	-93	-153	-139	-112	0
1105	0	0	37	407	370	-222	-166	388	-178	15	-19	-102	-40	-118	0
1106	0	0	-144	420	564	-138	-354	492	-201	-60	-122	-143	-122	-157	0
1107	0	0	190	453	263	-321	-36	358	65	-21	-9	-3	85	153	0
1108	0	0	429	471	42	-450	193	256	283	-13	-69	159	133	279	0
1109	0	0	700	477	-223	-588	461	127	287	-69	-126	174	79	275	0
1110	0	0	595	475	-120	-535	357	177	110	-50	-38	21	31	71	0
1111	0	0	239	483	244	-361	-2	363	-166	-46	-58	-168	-135	-143	0
1112	0	0	35	523	488	-279	-226	505	-273	13	-56	-164	-85	-164	0
1113	0	0	45	537	492	-291	-223	514	-238	23	-64	-129	-95	-174	0
1114	0	0	12	547	535	-279	-261	541	-155	-64	-52	-178	-31	-79	0
1115	0	0	61	578	517	-319	-228	547	-122	-91	-48	-153	-104	-157	0
1116	0	0	43	599	556	-321	-256	577	-60	-21	-79	15	0	-38	0
1117	0	0	180	618	438	-399	-129	528	52	-77	-75	102	3	166	0
1118	0	0	631	630	-1	-630	316	314	347	1	-38	157	221	263	0
1119	0	0	664	628	-36	-646	350	296	232	-42	-77	137	93	234	0
1120	0	0	702	613	-89	-657	395	262	143	-1	-64	9	34	114	0
1121	0	0	302	616	314	-459	-6	465	-176	-79	-60	-141	-71	-254	0
1122	0	0	84	634	550	-359	-233	592	-219	-71	-52	-205	-155	-213	0
1123	0	0	78	644	566	-361	-244	605	-254	42	-56	-147	-79	-178	0
1124	0	0	112	647	535	-379	-211	591	-69	-89	-15	-137	-110	-77	0
1125	0	0	41	644	603	-342	-281	623	-176	-58	-97	-120	-81	-104	0
1126	0	0	93	661	568	-377	-237	614	-77	11	-110	-77	-48	-73	0
1127	0	0	254	682	428	-468	-87	555	19	11	9	98	23	149	0
1128	0	0	602	704	102	-653	250	403	252	-42	-64	180	112	277	0
1129	0	0	826	710	-116	-768	471	297	382	-13	89	89	192	310	0
1130	0	0	664	698	34	-681	315	366	116	15	-62	65	11	85	0
1131	0	0	349	696	347	-522	1	521	-93	-42	9	-106	-131	-155	0
1132	0	0	74	721	647	-397	-286	684	-232	-23	-104	-110	-106	-184	0
1133	0	0	52	715	663	-383	-305	689	-273	-79	-27	-122	-62	-306	0
1134	0	0	66	704	638	-385	-286	671	-192	13	-1	-124	-104	-188	0
1135	0	0	2	692	690	-347	-344	691	-172	-73	-58	-124	-122	-128	0
1136	0	0	85	692	607	-388	-261	649	-124	-1	-73	-64	-69	-118	0
1137	0	0	262	725	463	-493	-100	594	73	-13	11	73	75	155	0
1138	0	0	699	733	34	-716	332	383	306	-11	5	211	126	300	0
1139	0	0	806	733	-73	-769	439	330	345	-81	-65	153	151	234	0
1140	0	0	804	719	-85	-761	444	317	157	-34	-31	58	-11	129	0
1141	0	0	452	704	252	-578	100	478	-137	-3	11	-75	-100	-54	0
1142	0	0	150	706	556	-428	-203	631	-289	-112	25	-209	-159	-190	0
1143	0	0	136	698	562	-417	-213	630	-129	-17	-29	-129	-93	-145	0
1144	0	0	163	673	510	-418	-173	591	-118	-19	0	-71	-48	-95	0
1145	0	0	151	647	496	-399	-172	571	-190	42	-67	-42	-98	-75	0
1146	0	0	91	614	523	-352	-216	568	-161	-85	-67	-65	-116	-118	0
1147	0	0	238	593	355	-415	-58	474	73	17	-25	98	124	151	0
1148	0	0	501	570	69	-535	216	319	254	-27	-27	240	65	217	0
1149	0	0	702	547	-155	-624	428	196	287	32	7	131	153	316	0
1150	0	0	528	533	5	-530	261	269	116	-97	52	108	9	95	0
1151	0	0	222	514	292	-368	-35	403	-164	-71	-46	-166	-58	-190	0
1152	0	0	101	502	401	-301	-150	451	-219	-23	-25	-122	-149	-188	0
1153	0	0	-18	494	512	-238	-265	503	-178	-52	17	-131	-147	-129	0
1154	0	0	44	490	446	-267	-201	468	-211	-52	-60	-98	-98	-141	0
1155	0	0	62	463	401	-262	-169	432	-162	17	-62	-75	-50	-100	0
1156	0	0	-16	457	473	-220	-244	465	-139	-58	-54	-9	-77	-46	0
1157	0	0	130	448	318	-289	-94	383	7	-67	3	1	48	114	0
1158	0	0	546	438	-108	-492	327	165	333	42	-69	259	201	294	0
1159	0	0	627	422	-205	-524	416	108	281	-11	-83	153	178	298	0
1160	0	0	579	407	-172	-493	375	117	67	-34	-46	13	-3	112	0
1161	0	0	200	382	182	-291	9	282	-153	-21	-89	-168	-116	-147	0
1162	0	0	-99	372	471	-136	-285	421	-356	7	-64	-122	-161	-197	0
1163	0	0	-66	339	405	-136	-235	372	-232	21	-133	-65	-81	-143	0
1164	0	0	-152	323	475	-85	-313	399	-238	-112	-27	-186	-102	-201	0
1165	0	0	7	327	320	-167	-156	323	-36	7	13	-73	-58	-25	0
1166	0	0	-174	322	496	-74	-335	409	-176	-29	-34	-83	-7	-64	0
1167	0	0	80	341	261	-210	-90	301	54	-65	-54	-67	3	192	0
1168	0	0	416	349	-67	-382	241	141	343	-48	-13	230	188	308	0
1169	0	0	579	360	-219	-469	399	70	322	0	-56	97	186	349	0
1170	0	0	510	353	-157	-431	333	98	52	-19	-64	-50	-9	34	0
1171	0	0	241	349	108	-295	66	228	-106	-23	0	-79	-54	-100	0
1172	0	0	-112	353	465	-120	-288	409	-195	-97	-110	-168	-135	-213	0
1173	0	0	0	362	362	-181	-181	362	-188	17	-1	-149	-77	-168	0
1174	0	0	-97	358	455	-130	-276	406	-120	-1	-58	-147	-29	-54	0
1175	0	0	-148	362	510	-107	-329	436	-166	-95	-151	-122	-69	-133	0
1176	0	0	-83	355	438	-136	-260	396	-56	-108	-46	-89	-48	-44	0
1177	0	0	-13	347	360	-167	-186	353	54	-21	-98	42	1	205	0
1178	0	0	367	356	-11	-361	189	172	349	-65	-67	178	95	316	0
1179	0	0	501	368	-133	-434	317	117	380	-60	-95	149	85	323	0
1180	0	0	395	378	-17	-386	206	180	162	-52	-95	-29	-40	93	0
1181	0	0	161	382	221	-271	-30	301	-71	-27	-60	-87	-64	-85	0
1182	0	0	-68	393	461	-162	-264	427	-209	-46	-79	-192	-77	-145	0
1183	0	0	-29	399	428	-185	-228	413	-159	-93	-15	-159	-118	-120	0
1184	0	0	-49	370	419	-160	-234	394	-174	32	-77	-87	-25	-85	0
1185	0	0	-68	347	415	-139	-241	381	-168	-31	-106	-149	-149	-81	0
1186	0	0	-39	314	353	-137	-196	333	-116	-13	-65	-108	13	-56	0
1187	0	0	13	298	285	-155	-136	291	38	-58	-52	19	97	168	0
1188	0	0	416	275	-141	-345	278	67	188	-62	-77	114	108	273	0
1189	0	0	574	285	-289	-429	431	-2	296	3	9	170	135	306	0
1190	0	0	482	294	-188	-388	335	53	159	-38	-44	-34	-29	56	0
1191	0	0	191	291	100	-241	45	195	-108	7	-69	-65	-120	-102	0
1192	0	0	-86	327	413	-120	-249	370	-232	-62	-89	-215	-145	-195	0
1193	0	0	-91	353	444	-131	-267	398	-197	-52	-23	-97	-135	-190	0
1194	0	0	-167	380	547	-106	-357	463	-256	-23	-104	-106	-122	-217	0
1195	0	0	-159	386	545	-113	-352	465	-104	-3	-79	-135	-71	-157	0
1196	0	0	-159	370	529	-105	-344	449	-145	-62	-27	-201	-112	-38	0
1197	0	0	45	382	337	-213	-146	359	54	-46	-98	19	71	110	0
1198	0	0	465	382	-83	-423	274	149	263	73	-7	159	219	362	0
1199	0	0	655	374	-281	-514	468	46	219	5	-67	141	104	312	0
1200	0	0	641	364	-277	-502	459	43	164	15	-71	13	40	69	0
1201	0	0	235	370	135	-302	50	252	-149	-58	-1	-164	-118	-120	0
1202	0	0	14	380	366	-197	-176	373	-256	7	15	-170	-95	-190	0
1203	0	0	8	376	368	-192	-180	372	-219	-48	-60	-135	-89	-159	0
1204	0	0	0	378	378	-189	-189	378	-149	-11	-87	-81	-85	-131	0
1205	0	0	-6	397	403	-195	-204	400	-176	23	-81	-145	-3	-98	0
1206	0	0	-8	391	399	-191	-203	395	-124	52	-93	-65	-27	-87	0
1207	0	0	81	397	316	-239	-117	356	25	-62	-52	56	-31	120	0
1208	0	0	486	395	-91	-440	288	152	362	-56	27	162	172	271	0
1209	0	0	581	380	-201	-480	391	89	296	-11	-21	139	137	273	0
1210	0	0	570	386	-184	-478	377	101	188	-52	-95	29	-11	52	0
1211	0	0	260	389	129	-324	65	259	-97	40	1	-58	-95	-112	0
1212	0	0	-41	393	434	-176	-237	413	-263	9	-62	-180	-143	-223	0
1213	0	0	-29	405	434	-188	-231	419	-203	48	21	-31	-126	-118	0
1214	0	0	-99	391	490	-146	-294	440	-228	-112	-87	-186	-153	-129	0
1215	0	0	8	343	335	-175	-163	339	-71	-42	-62	-89	-77	-104	0
1216	0	0	-47	331	378	-142	-212	354	-110	9	-36	-25	-44	-48	0
1217	0	0	117	343	226	-230	-54	284	-27	29	-50	48	17	120	0
1218	0	0	445	366	-79	-405	262	143	248	-38	-29	174	180	248	0
1219	0	0	572	382	-190	-477	381	96	306	-23	-60	155	110	269	0
1220	0	0	583	364	-219	-473	401	72	128	-60	-52	13	62	67	0
1221	0	0	206	355	149	-280	28	252	-135	-36	-65	-122	-106	-170	0
1222	0	0	-116	351	467	-117	-291	409	-265	-50	-95	-126	-143	-209	0
1223	0	0	-116	347	463	-115	-289	405	-221	-19	-19	-85	-149	-58	0
1224	0	0	-120	351	471	-115	-295	411	-207	-25	-67	-98	-67	-116	0
1225	0	0	-41	360	401	-159	-221	380	-201	23	-64	-81	-120	-188	0
1226	0	0	-14	366	380	-176	-197	373	-162	-27	-65	-58	-23	-81	0
1227	0	0	46	393	347	-219	-150	370	3	-38	-3	-5	75	147	0
1228	0	0	435	399	-36	-417	235	181	219	42	-108	141	89	306	0
1229	0	0	666	391	-275	-528	470	58	351	25	-17	157	161	287	0
1230	0	0	527	386	-141	-456	334	122	100	-71	-77	29	-44	95	0
1231	0	0	239	376	137	-307	51	256	-176	-3	-91	-75	-79	-217	0
1232	0	0	-12	358	370	-173	-191	364	-225	-13	-89	-139	-112	-250	0
1233	0	0	-62	364	426	-151	-244	395	-182	-1	-40	-79	-54	-166	0
1234	0	0	-23	370	393	-173	-208	381	-159	-13	-97	-159	-106	-172	0
1235	0	0	-54	355	409	-150	-231	382	-182	-71	-34	-64	-32	-129	0
1236	0	0	-124	345	469	-110	-296	407	-153	-25	-77	-157	-73	-157	0
1237	0	0	105	366	261	-235	-78	313	60	3	-38	65	46	97	0
1238	0	0	315	382	67	-348	124	224	228	-42	-50	172	178	261	0
1239	0	0	577	368	-209	-472	393	79	252	-19	-98	195	9	228	0
1240	0	0	406	335	-71	-370	238	132	126	31	-98	75	15	147	0
1241	0	0	194	333	139	-263	27	236	-120	-67	-87	-139	-108	-157	0
1242	0	0	-53	327	380	-137	-216	353	-205	34	-71	-65	-143	-166	0
1243	0	0	-77	351	428	-137	-252	389	-246	-25	-102	-124	-141	-184	0
1244	0	0	-17	353	370	-168	-193	361	-176	-32	-98	7	-50	-93	0
1245	0	0	-15	347	362	-166	-188	354	-79	-85	-128	-100	-79	-161	0
1246	0	0	-31	349	380	-159	-205	364	-190	-23	-44	-141	-25	-110	0
1247	0	0	64	389	325	-226	-130	357	23	-60	-58	44	0	137	0
1248	0	0	507	399	-108	-453	307	145	323	-11	-15	219	122	263	0
1249	0	0	581	391	-190	-486	385	100	248	-7	-46	170	97	327	0
1250	0	0	562	370	-192	-466	377	89	98	-25	-62	3	-7	52	0
1251	0	0	217	345	128	-281	44	236	-95	44	-60	-60	-114	-106	0
1252	0	0	-128	335	463	-103	-295	399	-358	-104	-129	-254	-128	-285	0
1253	0	0	-23	345	368	-161	-195	356	-172	9	-9	-81	-44	-124	0
1254	0	0	-149	341	490	-96	-319	415	-188	-102	-100	-108	-112	-178	0
1255	0	0	6	341	335	-173	-164	338	-145	29	-15	-124	-108	-85	0
1256	0	0	-188	343	531	-77	-359	437	-194	1	-62	-225	-1	-122	0
1257	0	0	58	347	289	-202	-115	318	73	-15	-77	64	64	56	0
1258	0	0	418	368	-50	-393	234	159	302	-29	-81	176	77	285	0
1259	0	0	667	351	-316	-509	491	17	388	-62	-58	197	137	349	0
1260	0	0	610	356	-254	-483	432	51	236	7	-56	77	48	108	0
1261	0	0	167	370	203	-268	-18	286	-205	-64	-122	-172	-118	-252	0
1262	0	0	-50	376	426	-163	-238	401	-254	-108	-17	-184	-91	-242	0
1263	0	0	-68	380	448	-156	-258	414	-205	-67	-56	-149	-139	-178	0
1264	0	0	-66	384	450	-159	-258	417	-213	-42	-54	-87	-120	-81	0
1265	0	0	-78	360	438	-141	-258	399	-162	-40	-62	-81	-79	-153	0
1266	0	0	-68	345	413	-138	-240	379	-104	-87	-38	-3	-48	-64	0
1267	0	0	89	343	254	-216	-82	298	100	-71	-11	126	91	168	0
1268	0	0	375	327	-48	-351	211	139	283	-58	-65	131	79	164	0
1269	0	0	645	331	-314	-488	479	8	399	56	29	240	126	380	0
1270	0	0	433	329	-104	-381	268	112	58	-58	-166	-71	-9	-17	0
1271	0	0	229	318	89	-273	70	203	-25	-1	-40	-75	-93	-64	0
1272	0	0	-111	327	438	-108	-274	382	-329	-38	-50	-203	-178	-219	0
1273	0	0	-54	335	389	-140	-221	362	-279	-67	11	-104	-67	-205	0
1274	0	0	-103	345	448	-121	-275	396	-228	11	-79	-141	-29	-71	0
1275	0	0	-31	364	395	-166	-213	379	-195	-67	-91	-143	-100	-143	0
1276	0	0	-72	372	444	-150	-258	408	-166	-27	-60	-106	0	-73	0
1277	0	0	80	388	308	-234	-114	348	38	-40	19	71	71	194	0
1278	0	0	453	399	-54	-426	253	172	263	-83	-32	162	75	289	0
1279	0	0	639	403	-236	-521	437	83	353	-71	-7	162	174	291	0
1280	0	0	618	376	-242	-497	430	67	195	-40	-34	50	-7	67	0
1281	0	0	163	341	178	-252	-7	259	-238	38	-98	-145	-56	-114	0
1282	0	0	-90	329	419	-119	-254	374	-234	-48	-40	-172	-133	-213	0
1283	0	0	-157	314	471	-78	-314	392	-246	-32	-79	-149	-143	-170	0
1284	0	0	-76	310	386	-117	-231	348	-135	-44	3	-93	-118	-69	0
1285	0	0	-23	316	339	-146	-181	327	-91	23	-25	-40	-7	-89	0
1286	0	0	-122	318	440	-98	-281	379	-180	-93	-124	-194	-81	-98	0
1287	0	0	76	347	271	-211	-97	309	11	-15	-50	44	34	129	0
1288	0	0	500	376	-124	-438	312	126	339	5	19	147	232	333	0
1289	0	0	640	388	-252	-514	446	68	240	-52	-108	186	104	213	0
1290	0	0	554	368	-186	-461	370	91	79	13	-77	-29	122	149	0
1291	0	0	219	362	143	-290	38	252	-129	-38	-106	-135	-89	-118	0
1292	0	0	-10	364	374	-177	-192	369	-236	-38	-42	-147	-87	-176	0
1293	0	0	-42	388	430	-173	-236	409	-195	-64	-46	-145	-89	-178	0
1294	0	0	-44	384	428	-170	-236	406	-149	-108	-83	-120	-65	-153	0
1295	0	0	-27	374	401	-173	-214	387	-95	17	-15	-122	-13	-89	0
1296	0	0	-50	370	420	-160	-235	395	-118	-17	-95	-108	-25	-161	0
1297	0	0	-42	355	397	-156	-219	376	46	-50	-79	75	71	85	0
1298	0	0	377	380	3	-378	187	191	254	-85	-9	145	131	265	0
1299	0	0	536	364	-172	-450	354	96	267	-44	15	162	91	306	0
1300	0	0	428	347	-81	-387	254	133	97	-46	-62	13	7	-9	0
1301	0	0	262	341	79	-301	91	210	-114	60	-85	-122	-52	-180	0
1302	0	0	-76	331	407	-127	-241	369	-271	21	-81	-95	-48	-188	0
1303	0	0	-41	343	384	-151	-212	363	-217	-79	-32	-124	-184	-170	0
1304	0	0	8	339	331	-173	-161	335	-186	31	-164	-126	-77	-180	0
1305	0	0	-15	353	368	-169	-191	360	-166	-32	-97	-91	-42	-205	0
1306	0	0	-52	374	426	-161	-239	400	-147	-69	-83	-102	-67	-17	0
1307	0	0	144	413	269	-278	-62	341	52	-25	23	31	79	147	0
1308	0	0	470	420	-50	-445	260	185	289	-73	-98	126	79	240	0
1309	0	0	661	403	-258	-532	459	72	327	-1	38	201	215	271	0
1310	0	0	562	386	-176	-474	369	105	73	-89	-87	-3	-48	21	0
1311	0	0	248	366	118	-307	65	242	-40	-102	5	-40	-139	-155	0
1312	0	0	-13	351	364	-169	-188	357	-203	-50	-52	-141	-139	-172	0
1313	0	0	-50	343	393	-146	-221	368	-194	-60	-64	-104	-100	-215	0
1314	0	0	-86	329	415	-121	-250	372	-192	-67	-44	-157	-81	-180	0
1315	0	0	-24	331	355	-153	-189	343	-178	31	-38	-67	-85	-205	0
1316	0	0	-130	347	477	-108	-303	412	-141	-5	-54	-143	-71	-42	0
1317	0	0	-86	366	452	-140	-269	409	-34	-95	-23	27	-83	112	0
1318	0	0	451	384	-67	-417	259	158	265	-15	-3	139	95	213	0
1319	0	0	643	389	-254	-516	448	67	316	0	0	77	178	234	0
1320	0	0	587	372	-215	-479	401	78	122	-29	-34	87	48	77	0
1321	0	0	272	353	81	-312	95	217	-155	-75	-23	-139	-75	-217	0
1322	0	0	-43	362	405	-159	-224	383	-291	-58	-44	-114	-87	-223	0
1323	0	0	-66	370	436	-152	-251	403	-269	-56	-89	-188	-100	-226	0
1324	0	0	-83	370	453	-143	-268	411	-205	-29	-77	-112	-89	-159	0
1325	0	0	-90	362	452	-136	-271	407	-180	-50	-40	-151	-64	-192	0
1326	0	0	-89	378	467	-144	-278	422	-180	15	-29	-85	-85	-48	0
1327	0	0	9	397	388	-203	-189	392	108	-50	23	29	52	93	0
1328	0	0	396	419	23	-407	186	221	281	-46	-40	143	168	277	0
1329	0	0	624	432	-192	-528	408	120	263	-13	-50	104	145	261	0
1330	0	0	574	415	-159	-494	366	128	128	-11	-89	-15	13	58	0
1331	0	0	188	395	207	-291	-9	301	-131	-79	-93	-87	-139	-153	0
1332	0	0	-6	376	382	-185	-194	379	-232	-93	-13	-147	-108	-162	0
1333	0	0	-7	384	391	-188	-199	387	-168	-19	-31	-129	-67	-164	0
1334	0	0	-9	382	391	-186	-200	386	-162	15	-65	-102	-40	-155	0
1335	0	0	-44	386	430	-171	-237	408	-129	-46	-50	-95	-54	-126	0
1336	0	0	-58	384	442	-163	-250	413	-223	-17	-3	-137	-116	-89	0
1337	0	0	111	413	302	-262	-95	357	87	11	-50	114	87	110	0
1338	0	0	496	415	-81	-455	288	167	252	-21	25	108	126	259	0
1339	0	0	651	403	-248	-527	449	77	362	-34	-93	296	135	306	0
1340	0	0	564	380	-184	-472	374	98	135	-93	-73	60	-9	23	0
1341	0	0	324	366	42	-345	141	204	-118	54	-38	-60	-25	-223	0
1342	0	0	-91	376	467	-142	-279	421	-320	1	-42	-157	-114	-225	0
1343	0	0	-132	380	512	-124	-322	446	-250	-44	-40	-137	-137	-195	0
1344	0	0	-70	393	463	-161	-266	428	-137	11	-110	-104	-50	-184	0
1345	0	0	-24	395	419	-185	-221	407	-153	-58	-50	-71	-118	-172	0
1346	0	0	-55	393	448	-169	-251	420	-102	-62	-3	-89	-79	-116	0
1347	0	0	35	424	389	-229	-177	406	3	-87	-87	69	-15	102	0
1348	0	0	482	465	-17	-473	249	224	351	-11	-1	263	176	271	0
1349	0	0	669	481	-188	-575	428	146	234	-91	-60	194	48	252	0
1350	0	0	630	452	-178	-541	404	137	161	31	0	17	71	108	0
1351	0	0	258	444	186	-351	36	315	-149	0	-79	-178	-104	-137	0
1352	0	0	-29	459	488	-215	-258	473	-285	7	-40	-153	-102	-244	0
1353	0	0	-2	461	463	-229	-232	462	-215	-60	-38	-147	-139	-225	0
1354	0	0	-44	452	496	-204	-270	474	-161	-31	-48	-164	-93	-95	0
1355	0	0	16	471	455	-243	-219	463	-151	-42	-13	-62	-100	-141	0
1356	0	0	-15	471	486	-228	-250	478	-168	-38	-31	-104	-114	-85	0
1357	0	0	68	498	430	-283	-181	464	52	13	-44	21	85	79	0
1358	0	0	465	529	64	-497	200	296	180	-7	21	110	93	281	0
1359	0	0	698	543	-155	-620	426	194	318	-13	0	273	131	219	0
1360	0	0	516	547	31	-531	242	289	81	-46	-34	-19	-31	46	0
1361	0	0	355	545	190	-450	82	367	-106	54	-56	-67	-75	-137	0
1362	0	0	-31	552	583	-260	-307	567	-300	-85	-40	-161	-190	-201	0
1363	0	0	117	537	420	-327	-151	478	-180	-11	-58	-79	-60	-195	0
1364	0	0	39	533	494	-286	-227	513	-170	-93	-31	-36	-162	-48	0
1365	0	0	89	523	434	-306	-172	478	-197	60	-38	-155	-38	-81	0
1366	0	0	81	494	413	-287	-166	453	-83	36	-9	-71	-34	-69	0
1367	0	0	157	488	331	-322	-87	409	-15	-40	-27	32	60	11	0
1368	0	0	482	475	-7	-478	244	234	294	-3	-95	201	108	246	0
1369	0	0	633	488	-145	-560	389	171	312	-116	-32	186	114	184	0
1370	0	0	671	483	-188	-577	429	147	147	-17	-38	23	38	97	0
1371	0	0	299	465	166	-382	66	315	-110	9	0	-97	-48	-151	0
1372	0	0	52	486	434	-269	-191	460	-271	-44	-83	-188	-178	-261	0
1373	0	0	46	498	452	-272	-203	475	-118	-11	-77	-71	-38	-207	0
1374	0	0	50	502	452	-276	-201	477	-178	-32	27	-145	-93	-188	0
1375	0	0	29	506	477	-267	-224	491	-93	-114	-5	-75	-65	-188	0
1376	0	0	6	492	486	-249	-240	489	-238	-9	-46	-69	-69	-180	0
1377	0	0	138	508	370	-323	-116	439	-19	40	36	21	48	159	0
1378	0	0	435	506	71	-470	182	288	209	-36	-98	164	131	225	0
1379	0	0	694	481	-213	-587	453	134	335	-64	-32	263	116	279	0
1380	0	0	560	469	-91	-514	325	189	60	-73	-75	-7	-9	13	0
1381	0	0	286	419	133	-352	76	276	-168	-64	-34	-98	-104	-211	0
1382	0	0	20	409	389	-214	-184	399	-207	42	-9	-69	-116	-143	0
1383	0	0	4	438	434	-221	-215	436	-244	-44	-87	-112	-100	-240	0
1384	0	0	4	442	438	-223	-217	440	-176	-38	21	-149	-54	-143	0
1385	0	0	6	452	446	-229	-220	449	-155	-42	-46	-122	-120	-195	0
1386	0	0	-43	465	508	-211	-275	486	-159	-52	-25	-64	-77	-108	0
1387	0	0	123	483	360	-303	-118	421	-11	-36	-44	42	-34	48	0
1388	0	0	517	483	-34	-500	275	224	238	-9	58	178	161	298	0
1389	0	0	682	469	-213	-575	447	128	287	-31	-65	145	120	211	0
1390	0	0	632	450	-182	-541	407	134	143	-29	9	-3	118	56	0
1391	0	0	276	409	133	-342	71	271	-141	-32	-64	-112	-118	-157	0
1392	0	0	-19	374	393	-177	-206	383	-279	-50	-1	-73	-203	-232	0
1393	0	0	-35	364	399	-164	-217	381	-194	27	0	-120	-62	-174	0
1394	0	0	-117	356	473	-119	-295	414	-291	-48	-77	-91	-162	-192	0
1395	0	0	33	370	337	-201	-152	353	-149	23	-34	-139	-89	-223	0
1396	0	0	-70	370	440	-150	-255	405	-91	62	-27	9	-34	-52	0
1397	0	0	77	366	289	-221	-106	327	34	-67	-42	79	25	79	0
1398	0	0	476	378	-98	-427	287	140	292	-50	19	213	52	244	0
1399	0	0	645	370	-275	-507	460	47	316	-13	-13	230	211	316	0
1400	0	0	570	353	-217	-461	393	68	147	-44	-36	52	25	36	0
1401	0	0	310	333	23	-321	143	178	-147	-46	-40	-135	-149	-215	0
1402	0	0	-43	333	376	-145	-209	354	-285	-21	0	-116	-104	-205	0
1403	0	0	-35	331	366	-148	-200	348	-225	-21	-104	-83	-69	-242	0
1404	0	0	-77	312	389	-117	-233	350	-186	-116	-56	-145	-129	-176	0
1405	0	0	-80	294	374	-107	-227	334	-126	27	-17	-65	-36	-126	0
1406	0	0	-198	292	490	-47	-344	391	-209	-32	-64	-50	-91	-207	0
1407	0	0	29	325	296	-177	-133	310	87	-36	44	13	124	143	0
1408	0	0	358	329	-29	-343	193	150	296	-9	17	192	129	292	0
1409	0	0	581	325	-256	-453	418	34	258	-13	-5	199	126	294	0
1410	0	0	577	316	-261	-446	419	27	166	31	-17	114	-17	166	0
1411	0	0	279	306	27	-292	126	166	-106	36	9	-79	-17	-137	0
1412	0	0	-54	316	370	-131	-212	343	-230	-42	-67	-120	-110	-203	0
1413	0	0	-2	333	335	-165	-168	334	-161	-27	21	-87	-36	-126	0
1414	0	0	-25	341	366	-158	-195	353	-221	-5	-60	-56	-89	-137	0
1415	0	0	-6	345	351	-169	-178	348	-102	-29	-25	-85	-62	-44	0
1416	0	0	-68	362	430	-147	-249	396	-139	-124	-19	-95	-100	-58	0
1417	0	0	101	374	273	-237	-86	323	89	-34	-13	87	-3	161	0
1418	0	0	418	372	-46	-395	232	163	287	13	-75	135	122	246	0
1419	0	0	608	337	-271	-472	439	33	285	-36	-46	166	195	296	0
1420	0	0	517	277	-240	-397	378	18	137	-34	-79	64	-3	118	0
1421	0	0	245	248	3	-246	121	125	-98	40	-25	-79	-44	-83	0
1422	0	0	-111	232	343	-60	-227	287	-292	-52	-62	-143	-133	-223	0
1423	0	0	-117	226	343	-54	-230	284	-195	-31	11	-114	-104	-190	0
1424	0	0	-200	209	409	-4	-304	309	-242	-91	-11	-67	-149	-213	0
1425	0	0	-200	207	407	-3	-303	307	-149	17	-32	-95	-23	-147	0
1426	0	0	-163	236	399	-36	-281	317	-182	-44	-25	-58	-120	-145	0
1427	0	0	54	279	225	-166	-85	252	77	-21	-58	9	93	110	0
1428	0	0	393	341	-52	-367	222	144	252	-7	-64	149	129	300	0
1429	0	0	655	347	-308	-501	481	19	382	-9	3	254	162	335	0
1430	0	0	499	304	-195	-401	347	54	91	-58	-62	1	-7	118	0
1431	0	0	307	275	-32	-291	169	121	-69	21	9	-34	-69	-75	0
1432	0	0	-88	395	483	-153	-285	439	-263	-143	0	-159	-143	-267	0
1433	0	0	95	537	442	-316	-173	489	-194	-27	5	-147	-44	-135	0
1434	0	0	223	739	516	-481	-146	627	-129	25	-71	-17	-19	-114	0
1435	0	0	295	1022	727	-658	-216	874	-122	-1	-91	-52	-87	-153	0
1436	0	0	504	1427	923	-965	-209	1175	-238	25	-44	-116	-40	-52	0
1437	0	0	751	1786	1035	-1268	-142	1410	34	-31	-52	23	85	65	0
1438	0	0	1207	1969	762	-1588	222	1365	292	-69	-71	180	67	265	0
1439	0	0	1493	2040	547	-1766	473	1293	343	13	-32	182	143	292	0
1440	0	0	1385	2048	663	-1716	361	1355	104	-46	-65	19	-21	77	0
1441	0	0	1032	2002	970	-1517	31	1486	-124	-36	-34	-159	-108	-126	0
1442	0	0	661	1792	1131	-1226	-235	1461	-256	-44	-58	-83	-137	-256	0
1443	0	0	499	1503	1004	-1001	-252	1253	-267	-67	-9	-201	-100	-232	0
1444	0	0	469	1239	770	-854	-150	1004	-114	40	0	-56	-67	-65	1
1445	0	0	244	985	741	-614	-248	863	-137	-36	-25	-77	-54	-114	0
1446	0	0	148	764	616	-456	-234	690	-153	7	-75	-73	-19	-162	0
1447	0	0	163	585	422	-374	-129	503	-67	-13	-116	32	42	83	0
1448	0	0	442	494	52	-468	195	273	195	-34	-15	180	176	221	0
1449	0	0	662	434	-228	-548	445	103	283	-67	-77	197	71	296	0
1450	0	0	597	380	-217	-488	407	81	164	5	-60	83	79	104	0
1451	0	0	126	314	188	-220	-31	251	-194	19	-195	-135	-155	-219	0
1452	0	0	-85	275	360	-95	-222	317	-228	-64	25	-77	-139	-116	0
1453	0	0	-198	263	461	-32	-329	362	-287	-38	-71	-149	-122	-226	0
1454	0	0	-120	238	358	-59	-239	298	-228	9	-85	-98	-75	-180	0
1455	0	0	-106	254	360	-74	-233	307	-203	27	-73	-97	-85	-110	0
1456	0	0	-97	269	366	-86	-231	317	-170	-15	-97	-48	-67	-81	0
1457	0	0	33	283	250	-158	-108	266	3	-27	-48	106	34	122	0
1458	0	0	409	312	-97	-360	253	107	256	25	-32	195	116	310	0
1459	0	0	628	320	-308	-474	468	6	292	-21	-44	104	159	296	0
1460	0	0	593	314	-279	-453	436	17	164	-50	-50	77	21	135	0
1461	0	0	229	291	62	-260	83	176	-91	-19	-36	-108	-106	-147	0
1462	0	0	-64	300	364	-118	-214	332	-246	-69	-31	-129	-106	-211	0
1463	0	0	-95	294	389	-99	-242	341	-273	-100	-67	-85	-135	-221	0
1464	0	0	-21	283	304	-131	-162	293	-180	17	-31	-29	-85	-178	0
1465	0	0	-95	281	376	-93	-235	328	-205	-46	13	-87	-108	-213	0
1466	0	0	-163	281	444	-59	-303	362	-153	13	-34	-32	-65	-110	0
1467	0	0	-73	289	362	-108	-217	325	-56	5	13	-95	64	71	0
1468	0	0	404	294	-110	-349	257	92	219	38	9	192	215	296	0
1469	0	0	531	308	-223	-419	377	42	308	-100	44	145	44	178	0
1470	0	0	530	300	-230	-415	380	35	145	58	46	71	145	54	0
1471	0	0	156	289	133	-222	11	211	-209	-67	-60	-116	-153	-168	0
1472	0	0	-53	294	347	-120	-200	320	-292	7	-97	-133	-114	-250	0
1473	0	0	-31	298	329	-133	-180	313	-102	-31	23	-83	-31	-170	0
1474	0	0	-8	308	316	-150	-162	312	-176	-48	-40	-124	-67	-87	0
1475	0	0	-39	292	331	-126	-185	311	-170	19	-32	-118	-58	-81	0
1476	0	0	-38	285	323	-123	-180	304	-221	-19	36	-79	-79	-42	0
1477	0	0	73	267	194	-170	-60	230	0	36	-17	46	128	71	0
1478	0	0	369	261	-108	-315	238	76	221	17	-44	137	75	261	0
1479	0	0	569	273	-296	-421	432	-11	298	21	-79	246	116	310	0
1480	0	0	550	298	-252	-424	401	23	172	-69	-129	79	-21	67	0
1481	0	0	287	294	7	-290	140	150	-31	-3	-1	-71	-93	-93	0
1482	0	0	-99	300	399	-100	-249	349	-300	-50	-91	-137	-159	-261	0
1483	0	0	-17	318	335	-150	-176	326	-176	-44	23	-77	-120	-159	0
1484	0	0	-159	302	461	-71	-310	381	-180	3	-40	-95	-97	-139	0
1485	0	0	-159	289	448	-65	-303	368	-182	-46	-23	-133	-133	-188	0
1486	0	0	-150	259	409	-54	-279	334	-120	-38	-42	-58	-79	-89	0
1487	0	0	-2	265	267	-131	-134	266	-40	-3	-34	-9	50	81	0
1488	0	0	358	283	-75	-320	216	104	259	-32	40	143	141	232	0
1489	0	0	622	281	-341	-451	481	-30	358	36	-95	213	104	337	0
1490	0	0	564	256	-308	-410	436	-26	207	-67	-106	56	36	62	0
1491	0	0	239	258	19	-248	110	138	-114	-29	-48	-91	-13	-118	0
1492	0	0	-61	261	322	-100	-191	291	-289	-65	7	-145	-100	-197	0
1493	0	0	-41	267	308	-113	-174	287	-194	-40	-64	-122	-106	-195	0
1494	0	0	-78	271	349	-96	-213	310	-137	-40	0	-81	-64	-145	0
1495	0	0	-62	273	335	-105	-198	304	-188	-79	-1	-174	-69	-145	0
1496	0	0	-95	273	368	-89	-231	320	-120	-97	-13	-48	-81	-139	0
1497	0	0	17	294	277	-155	-130	285	-38	-36	-50	7	-1	98	0
1498	0	0	374	314	-60	-344	217	127	188	-54	-13	176	194	238	0
1499	0	0	649	312	-337	-480	493	-12	343	-7	-58	215	145	322	0
1500	0	0	616	294	-322	-455	469	-14	178	-17	-7	153	48	104	0
1501	0	0	229	287	58	-258	85	172	-139	-120	-56	-110	-128	-147	0
1502	0	0	-27	289	316	-131	-171	302	-287	-58	5	-77	-120	-240	0
1503	0	0	-71	291	362	-110	-216	326	-225	-40	-29	-95	-81	-201	0
1504	0	0	-111	292	403	-90	-257	347	-219	-65	-31	-178	-102	-178	0
1505	0	0	-46	283	329	-118	-187	306	-155	1	-34	-98	21	-172	0
1506	0	0	-120	275	395	-77	-257	335	-184	-65	-32	-161	-116	-93	0
1507	0	0	85	298	213	-191	-64	255	75	23	7	50	34	104	0
1508	0	0	358	312	-46	-335	202	133	178	34	-73	164	91	213	0
1509	0	0	579	337	-242	-458	410	47	228	-27	-46	114	56	308	0
1510	0	0	664	333	-331	-498	497	1	244	19	-75	120	102	145	0
1511	0	0	153	308	155	-230	-1	231	-91	-95	-85	-60	-104	-159	0
1512	0	0	-37	304	341	-133	-189	322	-256	-81	-71	-203	-143	-298	0
1513	0	0	-136	316	452	-90	-294	384	-145	-31	13	-77	-34	-225	0
1514	0	0	-182	308	490	-63	-336	399	-223	-81	-13	-174	-184	-67	0
1515	0	0	-64	306	370	-121	-217	338	-157	9	-42	-64	-112	-166	0
1516	0	0	-113	296	409	-91	-261	352	-174	-65	-89	-64	-133	-135	0
1517	0	0	-21	318	339	-148	-180	328	-38	-60	-5	13	29	56	0
1518	0	0	396	358	-38	-377	217	160	256	-46	-85	180	223	223	0
1519	0	0	639	356	-283	-497	461	36	322	-3	-17	149	139	316	0
1520	0	0	616	343	-273	-479	444	35	182	-62	-11	29	40	157	0
1521	0	0	219	341	122	-280	48	231	-104	-36	-81	-100	-89	-126	0
1522	0	0	-66	343	409	-138	-237	376	-271	-62	-141	-153	-205	-248	0
1523	0	0	-54	353	407	-149	-230	380	-201	13	-54	-128	-54	-197	0
1524	0	0	-132	358	490	-113	-311	424	-236	-56	-71	-112	-100	-145	0
1525	0	0	-31	358	389	-163	-210	373	-162	-34	-97	-97	-102	-172	0
1526	0	0	-23	368	391	-172	-207	379	-17	-11	-77	-81	-32	-69	0
1527	0	0	-58	388	446	-165	-252	417	15	-27	-110	89	13	56	0
1528	0	0	437	403	-34	-420	235	184	250	-3	3	221	102	246	0
1529	0	0	533	405	-128	-469	330	138	308	-60	-17	118	89	201	0
1530	0	0	449	370	-79	-409	264	145	147	-34	-100	23	15	-11	0
1531	0	0	244	362	118	-303	63	240	-97	-13	-108	-120	-48	-182	0
1532	0	0	-61	358	419	-148	-240	388	-304	-65	-13	-112	-104	-194	0
1533	0	0	-90	360	450	-135	-270	405	-195	-38	-91	-102	-93	-126	0
1534	0	0	14	378	364	-196	-175	371	-172	-64	-93	-118	-118	-168	0
1535	0	0	-5	415	420	-205	-212	417	-137	-29	40	-17	-79	-54	0
1536	0	0	-31	434	465	-201	-248	449	-162	-25	-110	-108	-102	-67	0
1537	0	0	115	477	362	-296	-123	419	-13	-5	-36	23	32	135	0
1538	0	0	456	504	48	-480	204	276	281	-54	-73	178	157	221	0
1539	0	0	680	496	-184	-588	432	156	325	-1	-62	197	100	312	0
1540	0	0	639	486	-153	-562	396	166	207	-58	-124	67	40	116	0
1541	0	0	318	467	149	-392	84	308	-137	-62	-58	-149	-25	-149	0
1542	0	0	0	465	465	-232	-232	465	-228	-110	-17	-192	-153	-172	0
1543	0	0	8	481	473	-244	-232	477	-157	-83	-56	-126	-116	-188	0
1544	0	0	-71	481	552	-205	-311	516	-188	-62	-87	-129	-131	-174	0
1545	0	0	2	490	488	-246	-243	489	-129	-13	-42	-100	-58	-137	0
1546	0	0	-56	516	572	-230	-314	544	-151	-106	-87	-137	-129	-145	0
1547	0	0	83	527	444	-305	-180	485	44	-44	25	-7	67	79	0
1548	0	0	402	580	178	-491	112	379	201	-48	-124	157	79	267	0
1549	0	0	783	607	-176	-695	479	215	294	-5	-36	159	176	285	0
1550	0	0	658	591	-67	-624	362	262	170	-71	-81	81	-23	60	0
1551	0	0	413	591	178	-502	117	384	-91	-73	-81	-42	-145	-131	0
1552	0	0	174	618	444	-396	-135	531	-294	67	-5	-114	-126	-234	0
1553	0	0	66	649	583	-357	-258	616	-250	-58	-58	-52	-137	-199	0
1554	0	0	93	663	570	-378	-238	616	-275	-38	-81	-151	-104	-182	0
1555	0	0	115	679	564	-397	-224	621	-172	-60	-104	-77	-85	-151	0
1556	0	0	89	682	593	-385	-252	637	-106	-7	-42	-52	-116	-50	0
1557	0	0	52	698	646	-375	-297	672	-81	-71	-46	-1	-29	32	0
1558	0	0	532	698	166	-615	183	432	238	-64	-25	182	137	230	0
1559	0	0	737	677	-60	-707	398	308	287	-46	-114	207	65	254	0
1560	0	0	701	663	-38	-682	369	312	168	46	-85	104	71	116	0
1561	0	0	419	659	240	-539	89	449	-157	-60	-79	-124	-166	-188	0
1562	0	0	130	669	539	-399	-204	604	-258	-48	-21	-81	-159	-143	0
1563	0	0	128	700	572	-414	-222	636	-283	-7	-46	-108	-126	-162	0
1564	0	0	102	715	613	-408	-255	664	-226	46	-21	-157	-83	-145	0
1565	0	0	122	735	613	-428	-245	674	-102	-38	-58	-73	-97	-133	0
1566	0	0	192	744	552	-468	-180	648	-118	-31	29	-79	-81	-106	0
1567	0	0	247	768	521	-507	-137	644	-9	7	25	21	29	141	0
1568	0	0	572	783	211	-677	180	497	219	-17	-65	174	104	300	0
1569	0	0	871	776	-95	-823	483	340	355	-7	-9	166	145	323	0
1570	0	0	765	762	-3	-763	384	379	89	-27	-23	44	-9	108	0
1571	0	0	468	729	261	-598	103	495	-79	-32	-11	-40	-104	-104	0
1572	0	0	139	746	607	-442	-234	676	-312	-42	-38	-176	-203	-199	0
1573	0	0	140	743	603	-441	-231	673	-141	69	-29	21	-83	-126	0
1574	0	0	108	746	638	-427	-265	692	-172	-13	-31	-128	-102	-139	0
1575	0	0	85	746	661	-415	-288	703	-221	-48	-112	-122	-89	-137	0
1576	0	0	92	710	618	-401	-263	664	-155	-56	0	-108	-129	-93	0
1577	0	0	234	713	479	-473	-122	596	42	-29	-19	-9	60	79	0
1578	0	0	571	710	139	-640	216	424	232	-38	5	172	114	325	0
1579	0	0	815	680	-135	-747	475	272	401	-40	36	201	161	368	0
1580	0	0	740	624	-116	-682	428	254	157	-23	-65	38	1	95	0
1581	0	0	375	570	195	-472	90	382	-95	-40	-7	-104	-79	-100	0
1582	0	0	97	549	452	-323	-177	500	-265	-56	-48	-139	-131	-292	0
1583	0	0	27	550	523	-288	-248	536	-201	-19	-62	-139	-67	-143	0
1584	0	0	112	554	442	-333	-165	498	-151	31	-25	-98	-75	-159	0
1585	0	0	33	554	521	-293	-244	537	-122	-69	-25	-32	-133	-182	0
1586	0	0	0	541	541	-270	-270	541	-159	13	-58	-100	-69	-91	0
1587	0	0	130	543	413	-336	-141	478	11	-17	17	27	79	1	0
1588	0	0	497	562	65	-529	216	313	283	9	-85	197	151	248	0
1589	0	0	703	554	-149	-628	426	202	291	-32	-29	157	139	283	0
1590	0	0	653	502	-151	-577	402	175	178	-9	11	67	83	75	0
1591	0	0	266	440	174	-353	46	307	-176	-97	-67	-153	-97	-164	0
1592	0	0	15	422	407	-218	-196	414	-219	-21	-67	-71	-126	-209	0
1593	0	0	-39	395	434	-178	-236	414	-230	-52	-32	-67	-147	-135	0
1594	0	0	-16	370	386	-177	-201	378	-141	36	-5	-112	-11	-85	0
1595	0	0	-72	362	434	-145	-253	398	-157	-1	-85	-50	-131	-29	0
1596	0	0	-72	345	417	-136	-244	381	-118	-67	-83	-102	-128	-131	0
1597	0	0	-45	368	413	-161	-229	390	54	-7	17	0	60	73	0
1598	0	0	311	384	73	-347	119	228	223	-77	-46	102	67	292	0
1599	0	0	649	391	-258	-520	453	66	304	29	56	162	201	281	0
1600	0	0	428	382	-46	-405	237	168	71	52	-124	3	52	77	0
1601	0	0	256	358	102	-307	77	230	-106	-98	-60	-137	-89	-211	0
1602	0	0	-165	364	529	-99	-347	446	-281	-29	-48	-151	-56	-201	0
1603	0	0	-54	380	434	-163	-244	407	-190	-102	-40	-182	-108	-248	0
1604	0	0	-105	370	475	-132	-290	422	-145	50	-3	-50	44	-71	0
1605	0	0	-8	366	374	-179	-191	370	-149	-89	-114	-168	-139	-174	0
1606	0	0	25	339	314	-182	-144	326	-71	58	9	-98	-9	-31	0
1607	0	0	-33	343	376	-155	-204	359	7	-46	-104	9	5	64	0
1608	0	0	412	360	-52	-386	232	154	267	-1	-62	203	143	261	0
1609	0	0	602	339	-263	-470	432	38	300	54	-32	151	122	329	0
1610	0	0	614	312	-302	-463	458	5	203	-29	-42	100	-89	184	0
1611	0	0	256	300	44	-278	106	172	-83	-73	-89	-122	-114	-91	0
1612	0	0	-107	304	411	-98	-259	357	-318	-65	-5	-162	-114	-199	0
1613	0	0	-23	333	356	-155	-189	344	-170	21	-17	-159	-71	-203	0
1614	0	0	-134	335	469	-100	-301	402	-203	-27	-46	-104	-116	-153	0
1615	0	0	-64	329	393	-132	-228	361	-110	-71	-3	-153	-114	-129	0
1616	0	0	-59	358	417	-149	-238	387	-85	-108	34	-73	-102	-116	0
1617	0	0	47	384	337	-215	-145	360	98	17	0	5	56	102	0
1618	0	0	316	403	87	-359	114	245	225	-64	-50	106	98	194	0
1619	0	0	597	409	-188	-503	392	110	337	-11	34	201	164	351	0
1620	0	0	587	368	-219	-477	403	74	155	-27	-11	-3	38	139	0
1621	0	0	338	345	7	-341	165	176	-85	-83	-29	-143	-114	-137	0
1622	0	0	-25	343	368	-159	-196	355	-252	0	34	-137	-85	-164	0
1623	0	0	-59	358	417	-149	-238	387	-259	48	-64	-129	-87	-207	0
1624	0	0	-60	347	407	-143	-233	377	-215	5	-23	-153	-42	-139	0
1625	0	0	-51	337	388	-143	-219	362	-151	3	-50	-145	-34	-104	0
1626	0	0	-78	337	415	-129	-246	376	-145	-75	-21	-178	-64	-157	0
1627	0	0	55	351	296	-203	-120	323	-17	40	-75	25	36	100	0
1628	0	0	329	358	29	-343	150	193	314	-21	-87	203	188	250	0
1629	0	0	692	347	-345	-519	518	1	329	7	-65	137	106	279	0
1630	0	0	643	351	-292	-497	467	29	190	-9	17	85	62	65	0
1631	0	0	244	325	81	-284	81	203	-100	-106	-98	-159	-40	-141	0
1632	0	0	-51	331	382	-140	-216	356	-318	29	-31	-159	-85	-246	0
1633	0	0	-76	372	448	-148	-262	410	-242	-46	-87	-75	-83	-211	0
1634	0	0	-34	386	420	-176	-227	403	-170	-48	-64	-81	-118	-192	0
1635	0	0	26	388	362	-207	-168	375	-75	-42	-52	-17	-81	-145	0
1636	0	0	-67	386	453	-159	-260	419	-182	-95	-29	-69	-131	-73	0
1637	0	0	99	401	302	-250	-101	351	-17	-42	69	46	38	98	0
1638	0	0	386	403	17	-394	184	210	230	3	-77	155	118	194	0
1639	0	0	637	370	-267	-503	452	51	322	-31	-31	199	149	312	0
1640	0	0	606	337	-269	-471	437	34	192	-75	17	71	77	73	0
1641	0	0	291	310	19	-300	136	164	-71	1	-9	-36	-29	-180	0
1642	0	0	-66	333	399	-133	-232	366	-259	-75	-5	-164	-145	-164	0
1643	0	0	-40	355	395	-157	-217	375	-213	-15	31	-64	-108	-194	0
1644	0	0	-89	368	457	-139	-273	412	-238	-42	-15	-114	-114	-116	0
1645	0	0	-87	374	461	-143	-274	417	-153	-71	-31	-40	-98	-159	0
1646	0	0	-77	384	461	-153	-269	422	-98	-42	-79	-34	-104	-159	0
1647	0	0	-14	395	409	-190	-211	402	-3	-81	-25	36	19	48	0
1648	0	0	416	403	-13	-409	214	195	161	62	29	194	166	279	0
1649	0	0	595	409	-186	-502	390	111	289	-25	38	199	108	242	0
1650	0	0	688	399	-289	-543	488	55	161	62	-58	98	110	137	0
1651	0	0	324	382	58	-353	133	220	-106	-69	17	-139	-108	-129	0
1652	0	0	54	393	339	-223	-142	366	-161	-13	36	-129	-122	-168	0
1653	0	0	-16	401	417	-192	-216	409	-205	1	-62	-149	-133	-238	0
1654	0	0	-45	395	440	-175	-242	417	-256	17	-15	-129	-65	-188	0
1655	0	0	72	372	300	-222	-114	336	-97	-67	-32	-50	-91	-79	0
1656	0	0	-27	370	397	-171	-212	383	-176	-67	-75	-83	-89	-174	0
1657	0	0	76	386	310	-231	-117	348	-25	13	-7	114	60	91	0
1658	0	0	441	389	-52	-415	246	168	296	-44	58	124	112	333	0
1659	0	0	647	380	-267	-513	457	56	329	-1	-83	205	131	294	0
1660	0	0	682	362	-320	-522	501	21	228	0	-31	67	116	133	0
1661	0	0	262	360	98	-311	82	229	-110	-5	-46	-91	-64	-106	0
1662	0	0	-29	355	384	-163	-206	369	-234	-100	-38	-178	-110	-223	0
1663	0	0	-24	358	382	-167	-203	370	-236	-5	-81	-133	-141	-168	0
1664	0	0	-93	360	453	-133	-273	406	-157	-11	-7	-64	-71	-182	0
1665	0	0	-10	370	380	-180	-195	375	-174	-38	-106	-120	-114	-95	0
1666	0	0	-16	358	374	-171	-195	366	-85	-64	23	-112	-44	-83	0
1667	0	0	76	372	296	-224	-110	334	-23	-40	-13	-31	81	48	0
1668	0	0	394	358	-36	-376	215	161	252	-25	-27	178	151	306	0
1669	0	0	572	349	-223	-460	397	63	296	-46	-52	166	100	345	0
1670	0	0	623	327	-296	-475	459	15	199	-17	-21	56	34	106	0
1671	0	0	233	304	71	-268	81	187	-172	-77	-79	-135	-106	-118	0
1672	0	0	17	308	291	-162	-137	299	-207	17	-13	-87	-27	-246	0
1673	0	0	-155	322	477	-83	-316	399	-316	-27	-42	-145	-106	-246	0
1674	0	0	-49	337	386	-144	-217	361	-164	15	-1	-116	-13	-147	0
1675	0	0	-26	356	382	-165	-204	369	-133	-50	-73	-128	-104	-120	0
1676	0	0	-29	362	391	-166	-210	376	-104	-46	-46	-52	-11	-97	0
1677	0	0	48	356	308	-202	-130	332	1	3	-54	36	65	124	0
1678	0	0	345	362	17	-353	164	189	225	-151	-19	108	71	265	0
1679	0	0	631	333	-298	-482	464	17	389	-40	-27	221	151	335	0
1680	0	0	546	310	-236	-428	391	37	192	-100	-95	62	23	69	0
1681	0	0	319	312	-7	-315	163	152	-9	-15	7	-48	-21	-50	0
1682	0	0	-70	296	366	-113	-218	331	-351	-95	-34	-159	-147	-203	0
1683	0	0	-117	294	411	-88	-264	352	-215	-77	-15	-155	-89	-110	0
1684	0	0	-33	304	337	-135	-185	320	-219	-21	-58	-128	-100	-145	0
1685	0	0	-10	323	333	-156	-171	328	-112	-56	-1	-73	-50	-143	0
1686	0	0	-196	327	523	-65	-359	425	-228	-34	-65	-151	21	-124	0
1687	0	0	18	320	302	-169	-142	311	-50	-23	-93	-36	3	85	0
1688	0	0	320	323	3	-321	158	163	236	75	52	159	232	304	0
1689	0	0	464	333	-131	-398	297	101	269	-102	-114	153	81	174	0
1690	0	0	651	333	-318	-492	484	7	226	-3	15	73	-11	217	0
1691	0	0	236	323	87	-279	74	205	-100	-67	-129	-27	-87	-91	0
1692	0	0	-43	323	366	-140	-204	344	-283	-46	-27	-213	-139	-178	0
1693	0	0	-88	329	417	-120	-252	373	-192	-42	50	-79	-93	-162	0
1694	0	0	-132	333	465	-100	-298	399	-271	13	-97	-153	-112	-166	0
1695	0	0	-14	329	343	-157	-178	336	-102	-64	-13	-83	-34	-89	0
1696	0	0	-68	333	401	-132	-234	367	-199	-40	-38	-91	-110	-56	0
1697	0	0	-31	339	370	-154	-200	354	-58	-17	-69	11	-13	31	0
1698	0	0	389	353	-36	-371	212	158	221	7	-3	162	112	318	0
1699	0	0	653	355	-298	-504	475	28	322	64	-69	211	155	281	0
1700	0	0	572	353	-219	-462	395	67	184	-3	-89	79	85	149	0
1701	0	0	336	372	36	-354	150	204	-17	-67	-97	-97	-87	-184	0
1702	0	0	-52	349	401	-148	-226	375	-217	-1	-122	-87	-58	-199	0
1703	0	0	-58	333	391	-137	-224	362	-186	-7	-31	-129	-120	-230	0
1704	0	0	-105	306	411	-100	-258	358	-178	-31	27	-161	-50	-60	0
1705	0	0	-46	289	335	-121	-190	312	-221	-5	-64	-149	-93	-147	0
1706	0	0	-91	281	372	-95	-231	326	-151	-38	19	-54	-56	-75	0
1707	0	0	-27	265	292	-119	-159	278	5	-56	0	36	36	50	0
1708	0	0	346	265	-81	-305	213	92	194	-9	-60	184	98	265	0
1709	0	0	583	289	-294	-436	438	-2	355	29	-23	213	166	360	0
1710	0	0	550	300	-250	-425	400	25	184	-71	-21	87	5	73	0
1711	0	0	176	304	128	-240	24	216	-116	-34	-67	-129	-56	-209	0
1712	0	0	-143	312	455	-84	-299	383	-275	-15	-25	-168	-112	-238	0
1713	0	0	-120	322	442	-101	-281	382	-244	-27	-9	-129	-95	-213	0
1714	0	0	-66	314	380	-124	-223	347	-195	5	-75	-81	-100	-199	0
1715	0	0	-110	318	428	-104	-269	373	-254	3	-42	-203	-97	-95	0
1716	0	0	-45	308	353	-131	-199	330	-116	11	19	-50	-52	-52	0
1717	0	0	-29	279	308	-125	-168	293	-50	-75	-108	42	-27	50	0
1718	0	0	406	273	-133	-339	269	70	364	-17	25	207	190	356	0
1719	0	0	534	269	-265	-401	399	2	327	-21	-141	201	112	306	0
1720	0	0	550	281	-269	-415	409	6	73	-36	-32	25	21	110	0
1721	0	0	249	289	40	-269	104	164	-64	-67	-44	-67	-29	-118	0
1722	0	0	-52	285	337	-116	-194	311	-304	-40	-75	-93	-147	-184	0
1723	0	0	-58	281	339	-111	-198	310	-197	36	9	-126	-62	-120	0
1724	0	0	-76	294	370	-109	-223	332	-215	21	-79	-126	-85	-207	0
1725	0	0	-39	304	343	-132	-191	323	-168	-58	0	-77	-79	-75	0
1726	0	0	-128	304	432	-88	-280	368	-131	0	40	-87	-36	-32	0
1727	0	0	-56	306	362	-125	-209	334	-34	-75	3	-7	-19	9	0
1728	0	0	244	329	85	-286	79	207	170	-65	-34	170	98	294	0
1729	0	0	563	325	-238	-444	400	43	335	-50	3	149	128	285	0
1730	0	0	472	308	-164	-390	318	72	126	-48	-62	106	-3	104	0
1731	0	0	217	300	83	-258	67	191	-81	-69	-126	-108	-95	-118	0
1732	0	0	-134	302	436	-84	-285	369	-263	-5	-46	-122	-120	-207	0
1733	0	0	-133	287	420	-77	-276	353	-292	-27	-50	-197	-116	-153	0
1734	0	0	-27	283	310	-128	-168	296	-203	-31	25	-120	-50	-157	0
1735	0	0	-77	289	366	-106	-221	327	-129	1	-67	-166	-34	-120	0
1736	0	0	-23	275	298	-126	-160	286	-147	-13	-42	-27	-75	-77	0
1737	0	0	22	283	261	-152	-119	272	5	69	-11	21	58	153	0
1738	0	0	368	277	-91	-322	229	93	240	-60	-19	104	79	226	0
1739	0	0	558	256	-302	-407	430	-23	312	-11	-77	240	137	277	0
1740	0	0	531	258	-273	-394	402	-7	149	19	-60	36	44	141	0
1741	0	0	290	277	-13	-283	151	132	-65	25	11	-19	-73	-62	0
1742	0	0	-60	300	360	-120	-210	330	-267	-60	-102	-174	-106	-225	0
1743	0	0	-80	296	376	-108	-228	336	-174	-52	-1	-106	-108	-149	0
1744	0	0	-99	279	378	-90	-238	328	-209	23	46	-27	-104	-139	0
1745	0	0	-60	277	337	-108	-198	307	-226	-50	-5	-141	-168	-164	0
1746	0	0	-109	279	388	-85	-248	333	-50	23	0	13	-93	-60	0
1747	0	0	-78	300	378	-111	-228	339	-15	-36	-106	17	1	31	0
1748	0	0	366	314	-52	-340	209	131	335	-27	42	139	226	273	0
1749	0	0	612	314	-298	-463	455	8	322	-79	-67	195	126	236	0
1750	0	0	657	322	-335	-489	496	-6	217	-11	-73	112	69	135	0
1751	0	0	302	325	23	-313	139	174	-133	-13	-155	-38	-95	-149	0
1752	0	0	-49	323	372	-137	-210	347	-273	5	-112	-126	-129	-226	0
1753	0	0	-74	331	405	-128	-239	368	-238	3	-17	-135	-23	-230	0
1754	0	0	-52	318	370	-133	-211	344	-168	31	-58	-104	-38	-139	0
1755	0	0	-152	292	444	-70	-298	368	-174	-23	-11	-153	-104	-122	0
1756	0	0	-147	277	424	-65	-285	350	-176	-25	-34	-65	-102	-104	0
1757	0	0	35	263	228	-149	-96	245	21	-34	1	75	48	48	0
1758	0	0	284	252	-32	-268	158	110	242	-50	-25	192	93	279	0
1759	0	0	539	250	-289	-394	414	-19	316	-21	-56	110	129	256	0
1760	0	0	608	242	-366	-425	487	-62	215	52	-19	67	137	137	0
1761	0	0	141	228	87	-184	27	157	-162	-7	-149	-23	-87	-141	0
1762	0	0	-84	238	322	-77	-203	280	-287	-34	-75	-137	-118	-242	0
1763	0	0	-245	236	481	4	-363	358	-256	-31	-19	-118	13	-248	0
1764	0	0	-138	211	349	-36	-243	280	-250	36	-67	-126	-71	-164	0
1765	0	0	-276	131	407	72	-341	269	-182	-52	-9	-133	-54	-143	0
1766	0	0	-338	-3	335	170	-336	166	-223	-25	44	-87	-58	-100	0
1767	0	0	-414	195	609	109	-511	402	-116	-159	-166	-64	-25	-60	0
1768	0	0	-592	401	993	95	-792	697	-133	-40	-17	-38	-31	85	0
1769	0	0	-1408	-679	729	1043	-1068	25	250	48	-83	75	120	287	0
1770	0	0	-467	-2329	-1862	1398	697	-2095	252	3	-52	176	141	120	0
1771	0	0	-1431	-3074	-1643	2252	106	-2358	-209	-44	-104	-71	-60	-141	0
1772	0	0	-2409	-3623	-1214	3016	-597	-2418	-428	-5	-40	-180	-116	-269	0
1773	0	0	-2580	-4157	-1577	3368	-501	-2867	-374	9	-54	-176	-46	-287	0
1774	0	0	-2801	-4593	-1792	3697	-504	-3192	-300	44	-19	-195	-62	-228	0
1775	0	0	-2889	-4997	-2108	3943	-390	-3552	-296	-31	34	-155	-89	-246	0
1776	0	0	-2946	-5336	-2390	4141	-278	-3863	-95	-73	36	-87	-131	-126	0
1777	0	0	-2788	-5620	-2832	4204	22	-4226	-32	-81	-50	38	73	141	0
1778	0	0	-1854	-5854	-4000	3854	1073	-4927	448	-58	13	281	265	455	0
1779	0	0	-1653	-6085	-4432	3869	1389	-5258	485	-5	-40	306	159	428	0
1780	0	0	-2133	-6305	-4172	4219	1019	-5238	153	-21	-50	159	95	157	0
1781	0	0	-3115	-6473	-3358	4794	121	-4915	-180	-42	-89	-85	-97	-211	0
1782	0	0	-4043	-6590	-2547	5316	-748	-4568	-283	-64	-100	-192	-164	-327	1
1783	0	0	-4050	-6698	-2648	5374	-701	-4673	-277	0	-65	-153	-102	-230	0
1784	0	0	-3979	-6799	-2820	5389	-579	-4809	-285	-13	-48	-219	-108	-155	0
1785	0	0	-3890	-6906	-3016	5398	-437	-4961	-102	-36	-91	-112	-44	-131	0
1786	0	0	-3878	-6987	-3109	5432	-384	-5048	-77	-118	-36	-110	-83	-62	0
1787	0	0	-3694	-7044	-3350	5369	-172	-5197	-3	-29	-122	73	-27	44	0
1788	0	0	-2780	-7115	-4335	4947	777	-5725	391	-13	-7	277	133	300	0
1789	72	0	-2437	-7203	-4766	4820	1164	-5984	508	-42	46	263	197	302	0
1790	72	0	-2667	-7317	-4650	4992	991	-5983	199	-48	-50	135	102	162	0
1791	72	0	-3578	-7372	-3794	5475	108	-5583	-209	-64	0	-102	-40	-250	0
1792	72	0	-4429	-7344	-2915	5886	-757	-5129	-459	-56	102	-267	-52	-325	0
1793	72	0	-4448	-7348	-2900	5898	-774	-5124	-411	-77	36	-188	-93	-291	0
1794	72	0	-4317	-7364	-3047	5840	-635	-5205	-292	-60	95	-97	-124	-304	0
1795	72	0	-4262	-7404	-3142	5833	-560	-5273	-296	-77	17	-58	-217	-248	0
1796	72	0	-4182	-7437	-3255	5809	-463	-5346	-219	-75	75	-56	-135	-190	0
1797	72	0	-3873	-7434	-3561	5653	-156	-5497	52	-69	44	110	-93	50	0
1798	72	0	-2993	-7484	-4491	5238	749	-5987	465	-89	11	228	79	325	0
1799	72	0	-2599	-7534	-4935	5066	1168	-6234	535	44	15	197	172	461	0
1800	72	0	-2887	-7626	-4739	5256	926	-6182	370	-48	-32	29	56	83	0
1801	72	0	-3673	-7715	-4042	5694	184	-5878	-62	-56	-13	-106	-87	-122	0
1802	72	0	-4163	-7740	-3577	5951	-293	-5658	-261	-21	-9	-201	-147	-213	0
1803	72	0	-4163	-7649	-3486	5906	-338	-5567	-302	-17	1	-238	-122	-166	0
1804	72	0	-4045	-7602	-3557	5823	-244	-5579	-122	-40	-58	-195	-40	-178	0
1805	72	0	-3971	-7571	-3600	5771	-185	-5585	-129	-38	-79	-215	-48	-149	0
1806	72	0	-3874	-7536	-3662	5705	-106	-5599	-52	-44	-114	-180	-87	-69	0
1807	72	0	-3831	-7379	-3548	5605	-141	-5463	32	-58	-98	-135	-32	95	0
1808	72	0	-3193	-7228	-4035	5210	421	-5631	310	-85	-93	102	81	374	0
1809	72	0	-2887	-7253	-4366	5070	739	-5809	382	-23	-172	126	34	420	0
1810	72	0	-2962	-7449	-4487	5205	762	-5968	250	-25	-129	3	52	287	0
1811	72	0	-3372	-7519	-4147	5445	387	-5833	36	-75	-141	-95	-93	38	0
1812	72	0	-3709	-7408	-3699	5558	-5	-5553	-225	-71	-145	-250	-7	-176	0
1813	72	0	-3540	-7154	-3614	5347	37	-5384	-29	-69	-141	-131	27	-95	0
1814	72	0	-3492	-6978	-3486	5235	-3	-5232	-116	-79	-184	-254	-31	-64	0
1815	72	0	-3342	-6795	-3453	5068	55	-5124	-60	-15	-168	-225	5	36	0
1816	72	0	-3384	-6594	-3210	4989	-87	-4902	-27	-129	-168	-162	-98	60	0
1817	72	0	-3106	-6363	-3257	4734	75	-4810	118	-93	-168	-133	11	217	0
1818	72	0	-2663	-6143	-3480	4403	408	-4811	401	-69	-153	42	120	382	0
1819	72	0	-2388	-5984	-3596	4186	604	-4790	314	1	-188	-31	195	496	0
1820	72	0	-2313	-5849	-3536	4081	611	-4692	298	-34	-159	-50	93	312	0
1821	72	0	-2675	-5680	-3005	4177	165	-4342	-13	-162	-250	-248	-62	0	0
1822	72	0	-2953	-5496	-2543	4224	-205	-4019	-126	-139	-95	-306	-54	-13	0
1823	72	0	-2858	-5327	-2469	4092	-194	-3898	-77	-139	-197	-226	-58	-60	0
1824	72	0	-2776	-5156	-2380	3966	-198	-3768	-135	-133	-199	-203	-85	-1	0
1825	72	0	-2597	-5018	-2421	3807	-88	-3719	-77	-77	-87	-194	5	-17	0
1826	72	0	-2707	-4879	-2172	3793	-267	-3525	-85	-116	-157	-120	-11	-9	0
1827	72	0	-2473	-4758	-2285	3615	-94	-3521	73	-83	-95	-67	9	108	0
1828	72	0	-2163	-4646	-2483	3404	160	-3564	306	-110	-126	98	122	292	0
1829	72	0	-1847	-4582	-2735	3214	444	-3658	397	-65	-170	131	168	267	0
1830	72	0	-1853	-4541	-2688	3197	417	-3614	271	-126	-102	-31	13	98	0
1831	72	0	-2217	-4496	-2279	3356	31	-3387	-34	-5	-188	-133	-135	-25	0
1832	72	0	-2413	-4438	-2025	3425	-194	-3231	-178	-34	-75	-246	-133	-186	0
1833	72	0	-2481	-4366	-1885	3423	-298	-3125	-145	-129	-44	-139	-155	-95	0
1834	72	0	-2410	-4287	-1877	3348	-266	-3082	-77	-54	-71	-153	-110	-133	0
1835	72	0	-2417	-4203	-1786	3310	-315	-2994	-118	-58	-112	-118	-85	-108	0
1836	72	0	-2376	-4120	-1744	3248	-316	-2932	-75	-87	-116	-145	-98	-135	0
1837	72	0	-2240	-4011	-1771	3125	-234	-2891	147	-85	-91	36	23	104	0
1838	72	0	-1834	-3940	-2106	2887	136	-3023	283	-129	-58	131	40	242	0
1839	72	0	-1585	-3856	-2271	2720	343	-3063	384	-58	-50	228	116	360	0
1840	72	0	-1579	-3802	-2223	2690	322	-3012	141	-95	-114	81	-7	162	0
1841	72	0	-1746	-3751	-2005	2748	129	-2878	-44	-31	-27	-40	-73	-106	0
1842	72	0	-2130	-3672	-1542	2901	-294	-2607	-258	0	-69	-135	-104	-223	0
1843	72	0	-2075	-3592	-1517	2833	-279	-2554	-221	-27	-71	-157	-157	-209	0
1844	72	0	-2078	-3538	-1460	2808	-309	-2499	-143	-54	-85	-69	-79	-139	0
1845	72	0	-2070	-3460	-1390	2765	-340	-2425	-162	-71	-32	-141	-195	-106	0
1846	72	0	-2054	-3379	-1325	2716	-364	-2352	-155	-19	-79	-48	-95	-62	0
1847	72	0	-1942	-3288	-1346	2615	-298	-2317	-9	-60	-27	-11	-36	38	0
1848	72	0	-1587	-3245	-1658	2416	35	-2451	234	-34	-108	199	147	195	0
1849	72	0	-1341	-3216	-1875	2278	267	-2545	285	-7	-25	180	100	172	0
1850	72	0	-1333	-3201	-1868	2267	267	-2534	151	-38	-29	64	81	110	0
1851	72	0	-1495	-3169	-1674	2332	89	-2421	-7	-7	7	-32	-29	-97	0
1852	72	0	-1899	-3138	-1239	2518	-330	-2188	-351	-23	-75	-153	-93	-184	0
1853	72	0	-1800	-3078	-1278	2439	-261	-2178	-246	-38	-5	-137	-151	-110	0
1854	72	0	-1750	-2997	-1247	2373	-251	-2122	-223	-29	19	-75	-141	-85	0
1855	72	0	-1661	-2890	-1229	2275	-216	-2059	-211	-5	-23	-129	-110	-128	0
1856	72	0	-1653	-2832	-1179	2242	-237	-2005	-151	-60	21	-93	-54	-143	0
1857	72	0	-1513	-2797	-1284	2155	-114	-2040	-36	64	-34	1	1	89	0
1858	72	0	-1272	-2787	-1515	2029	121	-2151	230	3	29	164	135	322	0
1859	72	0	-956	-2655	-1699	1805	371	-2177	333	1	-77	213	112	329	0
1860	72	0	-869	-2502	-1633	1685	382	-2067	149	-64	-17	34	15	83	0
1861	72	0	-1115	-2308	-1193	1711	39	-1750	-58	-73	-69	-87	-58	-180	0
1862	72	0	-1222	-2005	-783	1613	-219	-1394	-277	-50	5	-197	-133	-287	0
1863	72	0	-1096	-1592	-496	1344	-300	-1044	-283	-87	-29	-192	-116	-269	0
1864	72	0	-871	-1200	-329	1035	-271	-764	-159	-54	9	-106	-58	-149	0
1865	72	0	-757	-952	-195	854	-281	-573	-151	-93	-65	-106	-170	-197	0
1866	72	0	-754	-851	-97	802	-328	-474	-135	-75	-85	-116	-159	-133	0
1867	72	0	-691	-760	-69	725	-311	-414	-29	-120	-7	-23	-34	-29	0
1868	72	0	-231	-764	-533	497	151	-648	166	13	-36	93	164	172	0
1869	72	0	-132	-929	-797	530	332	-863	225	-13	-38	118	104	267	0
1870	72	0	-233	-1218	-985	725	376	-1101	199	-3	-60	11	25	120	0
1871	72	0	-534	-1451	-917	992	191	-1184	-54	-42	0	-29	-62	-145	0
1872	72	0	-1075	-1711	-636	1393	-219	-1173	-252	-56	-34	-62	-157	-213	0
1873	72	0	-1182	-1938	-756	1560	-213	-1347	-287	5	-15	-186	-104	-246	0
1874	72	0	-1368	-2188	-820	1778	-274	-1504	-228	11	-77	-98	-124	-244	0
1875	72	0	-1354	-2289	-935	1821	-209	-1612	-203	29	11	-124	-46	-230	0
1876	72	0	-1482	-2335	-853	1908	-314	-1594	-226	-58	-31	-126	-118	-201	0
1877	72	0	-1366	-2339	-973	1852	-196	-1656	1	-34	13	23	32	23	0
1878	72	0	-1063	-2320	-1257	1691	97	-1788	95	36	-102	87	97	176	0
1879	72	0	-763	-2328	-1565	1545	401	-1946	322	-21	-9	170	188	256	0
1880	72	0	-766	-2318	-1552	1542	393	-1935	149	-48	-5	40	13	36	0
1881	72	0	-1044	-2308	-1264	1676	110	-1786	-29	-32	3	-106	-42	-116	0
1882	72	0	-1284	-2277	-993	1780	-145	-1635	-221	34	19	-38	-102	-190	0
1883	72	0	-1424	-2219	-795	1821	-314	-1507	-265	-145	-48	-186	-98	-265	0
1884	72	0	-1288	-2199	-911	1743	-188	-1555	-166	31	104	-100	-145	-89	0
1885	72	0	-1381	-2168	-787	1774	-297	-1477	-205	-89	31	-151	-133	-137	0
1886	72	0	-1312	-2130	-818	1721	-247	-1474	-137	-27	-11	-81	-164	-147	0
1887	72	0	-1184	-2093	-909	1638	-137	-1501	85	5	108	67	-27	97	0
1888	72	0	-895	-2068	-1173	1481	139	-1620	223	-31	40	195	122	162	0
1889	72	0	-642	-2064	-1422	1353	390	-1743	316	-65	17	145	19	252	0
1890	72	0	-637	-2093	-1456	1365	409	-1774	155	9	58	21	89	100	0
1891	72	0	-939	-2095	-1156	1517	108	-1625	-81	21	-46	-89	-141	-128	0
1892	72	0	-1350	-2122	-772	1736	-289	-1447	-219	-15	-7	-143	-137	-197	0
1893	72	0	-1352	-2112	-760	1732	-296	-1436	-238	-9	-11	-64	-48	-234	0
1894	72	0	-1325	-2068	-743	1696	-291	-1405	-226	-42	58	-153	-180	-194	0
1895	72	0	-1197	-2056	-859	1626	-169	-1457	-149	-17	7	-95	-162	-139	0
1896	72	0	-1296	-2040	-744	1668	-276	-1392	-182	7	21	-67	-64	-97	0
1897	72	0	-1199	-2013	-814	1606	-192	-1413	-67	-64	31	42	-65	-1	0
1898	72	0	-820	-1982	-1162	1401	171	-1572	225	-15	9	195	73	279	0
1899	72	0	-633	-1967	-1334	1300	350	-1650	248	-81	-23	174	112	211	0
1900	72	0	-522	-1953	-1431	1237	454	-1692	180	21	-32	112	79	36	0
1901	72	0	-805	-1961	-1156	1383	175	-1558	-52	-48	17	0	15	-118	0
1902	72	0	-1171	-1945	-774	1558	-198	-1359	-279	-25	21	-91	-139	-195	0
1903	72	0	-1164	-1938	-774	1551	-195	-1356	-234	60	-25	-87	-67	-273	0
1904	72	0	-1193	-1930	-737	1561	-228	-1333	-267	13	3	-83	-102	-137	0
1905	72	0	-1185	-1922	-737	1553	-224	-1329	-219	38	-31	-7	-83	-190	0
1906	72	0	-1282	-1916	-634	1599	-324	-1275	-232	-60	-15	-65	-110	-161	0
1907	72	0	-1193	-1897	-704	1545	-244	-1300	-17	-11	-17	64	44	44	0
1908	72	0	-778	-1860	-1082	1319	152	-1471	217	-1	40	182	162	199	0
1909	72	0	-566	-1848	-1282	1207	358	-1565	310	38	-19	263	77	267	0
1910	72	0	-619	-1827	-1208	1223	294	-1517	223	-77	-34	114	38	122	0
1911	72	0	-776	-1827	-1051	1301	137	-1439	-40	21	-50	15	-106	-120	0
1912	72	0	-1200	-1811	-611	1505	-294	-1211	-325	-19	-83	-112	-147	-232	0
1913	72	0	-1166	-1796	-630	1481	-268	-1213	-242	-40	-25	-110	-137	-188	0
1914	72	0	-1055	-1780	-725	1417	-165	-1252	-166	-71	3	-73	-69	-124	0
1915	72	0	-1077	-1775	-698	1426	-189	-1236	-118	-34	-21	-46	-38	-71	0
1916	72	0	-1131	-1751	-620	1441	-255	-1185	-223	-48	-87	-87	-147	-102	0
1917	72	0	-1019	-1738	-719	1378	-150	-1228	-3	-19	23	87	40	95	0
1918	72	0	-716	-1728	-1012	1222	148	-1370	166	17	-44	162	120	240	0
1919	72	0	-493	-1699	-1206	1096	356	-1452	298	-27	0	170	79	339	0
1920	72	0	-411	-1695	-1284	1053	436	-1489	194	-34	-67	133	36	97	0
1921	72	0	-732	-1703	-971	1217	119	-1337	-5	40	-3	-17	-25	-95	0
1922	72	0	-1133	-1697	-564	1415	-284	-1130	-362	-56	-120	-178	-178	-310	0
1923	72	0	-1053	-1681	-628	1367	-212	-1154	-203	58	-3	-71	-54	-178	0
1924	72	0	-1119	-1662	-543	1390	-288	-1102	-236	3	-126	-36	-91	-271	0
1925	72	0	-1158	-1641	-483	1399	-337	-1062	-217	-34	-46	-73	-77	-161	0
1926	72	0	-1125	-1627	-502	1376	-311	-1064	-100	-1	-9	-25	-46	-36	0
1927	72	0	-1011	-1598	-587	1304	-212	-1092	-83	-48	-64	-42	0	-5	0
1928	72	0	-637	-1583	-946	1110	154	-1264	234	-9	25	192	174	250	0
1929	72	0	-359	-1575	-1216	967	428	-1395	318	-52	-87	234	112	331	0
1930	72	0	-367	-1567	-1200	967	416	-1383	145	9	-44	118	-7	215	0
1931	72	0	-547	-1577	-1030	1062	241	-1303	-13	13	-77	-9	1	-98	0
1932	72	0	-1008	-1586	-578	1297	-215	-1082	-279	25	-79	-194	-27	-201	0
1933	72	0	-1036	-1573	-537	1304	-249	-1055	-279	48	-87	-141	-77	-226	0
1934	72	0	-964	-1573	-609	1268	-177	-1091	-161	-13	38	-102	-106	-97	0
1935	72	0	-1095	-1581	-486	1338	-304	-1033	-246	-42	-75	-124	-108	-120	0
1936	72	0	-1030	-1567	-537	1298	-246	-1052	-226	-38	-62	-131	-87	-166	0
1937	72	0	-992	-1542	-550	1267	-221	-1046	-27	7	-32	23	60	62	0
1938	72	0	-619	-1511	-892	1065	136	-1201	164	11	-23	170	83	258	0
1939	72	0	-417	-1497	-1080	957	331	-1288	323	-5	-89	215	69	300	0
1940	72	0	-343	-1468	-1125	905	391	-1296	162	-7	-40	69	7	120	0
1941	72	0	-664	-1472	-808	1068	72	-1140	-118	-38	-73	-38	-93	-129	0
1942	72	0	-969	-1486	-517	1227	-226	-1001	-304	23	1	-180	-131	-199	0
1943	72	0	-993	-1487	-494	1240	-249	-990	-244	7	-52	-116	-75	-153	0
1944	72	0	-1005	-1478	-473	1241	-266	-975	-211	-100	-62	-114	-95	-174	0
1945	72	0	-961	-1478	-517	1219	-222	-997	-64	13	0	-17	-5	-79	0
1946	72	0	-931	-1439	-508	1185	-211	-973	-192	58	-32	-141	-58	-112	0
1947	72	0	-900	-1406	-506	1153	-197	-956	-98	0	-48	32	-42	75	0
1948	72	0	-491	-1385	-894	938	201	-1139	294	25	-5	174	139	232	0
1949	72	0	-359	-1375	-1016	867	328	-1195	277	-52	-15	114	81	294	0
1950	72	0	-236	-1361	-1125	798	444	-1243	178	-1	31	126	27	46	0
1951	72	0	-607	-1342	-735	974	64	-1038	-120	29	-52	-73	-102	-106	0
1952	72	0	-939	-1315	-376	1127	-281	-845	-304	-46	1	-170	-149	-197	0
1953	72	0	-931	-1313	-382	1122	-274	-847	-265	-1	-89	-128	-85	-244	0
1954	72	0	-912	-1313	-401	1112	-255	-857	-242	-11	-98	-95	-97	-209	0
1955	72	0	-892	-1299	-407	1095	-242	-853	-207	15	-19	-77	-58	-186	0
1956	72	0	-888	-1293	-405	1090	-241	-849	-159	-11	-5	-64	31	-137	0
1957	72	0	-824	-1270	-446	1047	-189	-858	-73	65	-77	-1	7	-48	0
1958	72	0	-471	-1231	-760	851	144	-995	164	27	27	180	98	190	0
1959	72	0	-183	-1218	-1035	700	426	-1126	252	29	-9	207	118	291	0
1960	72	0	-153	-1208	-1055	680	451	-1131	221	7	-42	131	-9	147	0
1961	72	0	-423	-1202	-779	812	178	-990	-56	-38	-48	-65	-23	-153	0
1962	72	0	-811	-1193	-382	1002	-214	-787	-420	15	-62	-201	-87	-275	0
1963	72	0	-817	-1173	-356	995	-230	-764	-261	-19	42	-159	-93	-228	0
1964	72	0	-780	-1146	-366	963	-207	-756	-287	13	-31	-89	-106	-197	0
1965	72	0	-754	-1134	-380	944	-187	-757	-178	42	-67	-17	-62	-246	0
1966	72	0	-814	-1134	-320	974	-247	-727	-234	104	-17	1	-23	-170	0
1967	72	0	-770	-1109	-339	939	-215	-724	-81	65	9	9	-62	7	0
1968	72	0	-423	-1080	-657	751	117	-868	180	9	-81	267	77	195	0
1969	72	0	-93	-1059	-966	576	436	-1012	259	21	21	184	159	162	0
1970	72	0	-116	-1049	-933	582	408	-991	133	54	-48	122	79	17	0
1971	72	0	-423	-1053	-630	738	103	-841	-112	-73	0	-62	-108	-135	0
1972	72	0	-695	-1034	-339	864	-178	-686	-300	46	-3	-83	-118	-269	0
1973	72	0	-638	-1004	-366	821	-136	-685	-161	60	7	-29	-44	-205	0
1974	72	0	-659	-975	-316	817	-171	-645	-205	-46	-13	-79	-168	-186	0
1975	72	0	-588	-937	-349	762	-119	-643	-180	-23	-9	-87	-83	-188	0
1976	72	0	-681	-915	-234	798	-223	-574	-211	36	-40	-15	-52	-155	0
1977	72	0	-597	-886	-289	741	-154	-587	-91	21	0	48	-13	-15	0
1978	72	0	-198	-847	-649	522	225	-748	190	-1	-1	199	65	162	0
1979	72	0	45	-824	-869	389	457	-846	314	-3	3	289	172	252	0
1980	72	0	46	-805	-851	379	448	-828	159	-11	-42	97	19	42	0
1981	72	0	-190	-795	-605	492	207	-700	-73	64	-40	93	-67	-87	0
1982	72	0	-556	-779	-223	667	-166	-501	-355	44	-91	-95	-139	-285	0
1983	72	0	-623	-791	-168	707	-227	-479	-269	-60	-21	-17	-129	-248	0
1984	72	0	-621	-770	-149	695	-236	-459	-250	23	19	-64	-36	-316	0
1985	72	0	-646	-744	-98	695	-274	-421	-159	38	-36	1	-114	-209	0
1986	72	0	-642	-733	-91	687	-275	-412	-205	-52	-40	5	-93	-265	0
1987	72	0	-477	-686	-209	581	-134	-447	-112	-36	69	83	42	-7	0
1988	72	0	-225	-673	-448	449	111	-560	147	3	-34	126	104	190	0
1989	72	0	126	-653	-779	263	452	-716	273	-15	69	252	120	246	0
1990	72	0	155	-638	-793	241	474	-715	128	-27	-13	129	108	69	0
1991	72	0	-78	-646	-568	362	245	-607	-131	-23	32	-17	-97	-73	0
1992	72	0	-460	-626	-166	543	-147	-396	-277	23	11	-31	-95	-261	0
1993	72	0	-537	-628	-91	582	-223	-359	-271	-44	34	-19	-143	-192	0
1994	72	0	-456	-620	-164	538	-146	-392	-166	73	-46	0	13	-209	0
1995	72	0	-521	-614	-93	567	-214	-353	-232	-46	-87	-40	-97	-174	0
1996	72	0	-466	-603	-137	534	-164	-370	-190	54	27	-32	0	-118	0
1997	72	0	-489	-572	-83	530	-203	-327	-89	9	-7	73	-36	42	0
1998	72	0	-45	-566	-521	305	238	-543	168	62	-17	190	85	207	0
1999	72	0	161	-568	-729	203	445	-648	349	34	42	223	95	333	0
[truncated: 52,253 more rows]
