# Supplementary material for: A Robust and Real-Time Capable Envelope-Based Algorithm for Heart Sound Classification: Validation under Different Physiological Conditions
Source: Sensors (Basel). 2020 Feb 11;20(4):972. doi: 10.3390/s20040972 (PMC7070375; doi:10.3390/s20040972)
Supplement: Supplementary file 1 [file sensors-20-00972-s001.zip › Messungen/kz/kz02_unfiltered.csv]

Dataset No.	Pulse (bpm)	Pacer Bit	leadI (�V)	leadII (�V)	leadIII (�V)	lead_avR (�V)	lead_avL (�V)	lead_avF (�V)	V1 (�V)	V2 (�V)	V3 (�V)	V4 (�V)	V5 (�V)	V6 (�V)	R-Wave
1	0	0	-498	-304	194	401	-346	-55	-535	-75	-145	-248	-225	-506	0
2	0	0	-472	-300	172	386	-322	-64	-374	-40	-135	-108	-164	-372	0
3	0	0	-442	-314	128	378	-285	-93	-407	-95	-124	-166	-162	-310	0
4	0	0	-429	-331	98	380	-263	-116	-316	-11	-143	-104	-141	-322	0
5	0	0	-488	-351	137	419	-312	-107	-254	-64	-184	-87	-133	-263	0
6	0	0	-374	-353	21	363	-197	-166	-56	-52	-120	54	-25	153	0
7	0	0	39	-370	-409	165	224	-389	386	-36	-226	232	122	496	0
8	0	0	281	-378	-659	48	470	-518	374	-56	-93	279	124	477	0
9	0	0	155	-411	-566	128	360	-488	252	-85	-133	126	38	174	0
10	0	0	-105	-432	-327	268	111	-379	-174	-79	-159	-44	-149	-353	0
11	0	0	-501	-455	46	478	-273	-204	-407	-65	-116	-215	-180	-492	0
12	0	0	-500	-477	23	488	-261	-227	-312	-89	-122	-151	-122	-428	0
13	0	0	-525	-494	31	509	-278	-231	-323	-15	-176	-110	-137	-351	0
14	0	0	-601	-506	95	553	-348	-205	-329	-114	-133	-168	-164	-312	0
15	0	0	-532	-529	3	530	-267	-263	-318	-15	-129	-129	-131	-240	0
16	0	0	-446	-535	-89	490	-178	-312	-19	-9	-157	40	31	87	0
17	0	0	-68	-535	-467	301	199	-501	327	-75	-77	186	93	498	0
18	0	0	185	-552	-737	183	461	-644	374	-52	-190	263	149	529	0
19	0	0	35	-578	-613	271	324	-595	238	-69	-153	97	21	168	0
20	0	0	-310	-599	-289	454	-10	-444	-174	-91	-190	-172	-141	-399	0
21	0	0	-674	-609	65	641	-369	-272	-415	-83	-133	-85	-205	-459	0
22	0	0	-629	-616	13	622	-321	-301	-374	-38	-195	-195	-172	-500	0
23	0	0	-613	-628	-15	620	-299	-321	-391	-64	-139	-126	-131	-304	0
24	0	0	-606	-642	-36	624	-285	-339	-250	-89	-153	-122	-122	-382	0
25	0	0	-532	-646	-114	589	-209	-380	-258	-23	-124	-60	-147	-209	0
26	0	0	-553	-659	-106	606	-223	-382	-118	-81	-178	-3	-3	42	0
27	0	0	-95	-649	-554	372	229	-601	306	-108	-157	261	91	422	0
28	0	0	161	-644	-805	241	483	-724	337	-60	-184	261	98	473	0
29	0	0	22	-651	-673	314	347	-662	225	-67	-162	126	21	178	0
30	0	0	-209	-657	-448	433	119	-552	-151	-54	-159	-95	-207	-261	0
31	0	0	-648	-655	-7	651	-320	-331	-347	-110	-137	-116	-190	-461	0
32	0	0	-662	-669	-7	665	-327	-338	-356	-44	-129	-195	-145	-467	0
33	0	0	-636	-667	-31	651	-302	-349	-312	-69	-120	-104	-188	-331	0
34	0	0	-690	-669	21	679	-355	-324	-353	-108	-147	-145	-184	-384	0
35	0	0	-576	-673	-97	624	-239	-385	-194	-19	-139	-79	-106	-296	0
36	0	0	-531	-682	-151	606	-190	-416	-44	-64	-122	29	13	40	0
37	0	0	-105	-669	-564	387	229	-616	240	-104	-104	213	98	384	0
38	0	0	134	-667	-801	266	467	-734	372	-42	-102	279	168	488	0
39	0	0	-10	-671	-661	340	325	-666	149	-118	-182	128	-13	87	0
40	0	0	-233	-665	-432	449	99	-548	-151	-34	-164	-91	-213	-382	0
41	0	0	-678	-663	15	670	-346	-324	-399	-75	-128	-149	-203	-508	0
42	0	0	-594	-665	-71	629	-261	-368	-364	-120	-108	-149	-155	-450	0
43	0	0	-638	-663	-25	650	-306	-344	-263	-97	-129	-89	-143	-388	0
44	0	0	-664	-661	3	662	-333	-329	-339	-65	-135	-159	-182	-403	0
45	0	0	-633	-667	-34	650	-299	-350	-362	50	-164	-81	-147	-335	0
46	0	0	-549	-669	-120	609	-214	-394	-93	-19	-108	31	36	46	0
47	0	0	-107	-661	-554	384	223	-607	258	-91	-128	174	112	382	0
48	0	0	140	-655	-795	257	467	-725	407	-5	-93	265	110	521	0
49	0	0	31	-667	-698	318	364	-682	128	-89	-91	64	-23	159	0
50	0	0	-280	-671	-391	475	55	-531	-184	-50	-120	-91	-197	-337	0
51	0	0	-686	-669	17	677	-351	-326	-473	-5	-89	-209	-203	-467	0
52	0	0	-692	-667	25	679	-358	-321	-422	-87	-131	-225	-201	-397	0
53	0	0	-625	-661	-36	643	-294	-348	-397	-3	-126	-153	-176	-308	0
54	0	0	-674	-679	-5	676	-334	-342	-316	-5	-120	-97	-89	-327	0
55	0	0	-672	-663	9	667	-340	-327	-316	-69	-238	-126	-221	-358	0
56	0	0	-522	-665	-143	593	-189	-404	-5	-36	-128	52	5	151	0
57	0	0	-192	-651	-459	421	133	-555	250	-106	-184	209	120	393	0
58	0	0	183	-653	-836	235	509	-744	409	-38	-137	318	31	500	0
59	0	0	25	-671	-696	323	360	-683	180	-54	-85	108	44	209	0
60	0	0	-237	-677	-440	457	101	-558	-164	-11	-147	-62	-129	-287	0
61	0	0	-668	-677	-9	672	-329	-343	-389	-91	-124	-151	-205	-444	0
62	0	0	-729	-669	60	699	-394	-304	-446	-97	-157	-199	-244	-450	0
63	0	0	-639	-673	-34	656	-302	-353	-275	1	-186	-87	-143	-323	0
64	0	0	-684	-679	5	681	-344	-337	-312	-104	-40	-157	-145	-308	0
65	0	0	-646	-677	-31	661	-307	-354	-209	-102	-147	-95	-164	-298	0
66	0	0	-573	-677	-104	625	-234	-390	-108	-52	-122	27	-64	166	0
67	0	0	-78	-679	-601	378	261	-640	236	-31	-97	228	112	516	0
68	0	0	217	-675	-892	229	554	-783	444	-73	-85	263	131	535	0
69	0	0	128	-677	-805	274	466	-741	285	-31	-100	159	-7	236	0
70	0	0	-194	-677	-483	435	144	-580	-166	-97	-54	-112	-129	-281	0
71	0	0	-656	-679	-23	667	-316	-351	-368	-71	-120	-226	-203	-477	0
72	0	0	-711	-671	40	691	-375	-315	-285	-54	-153	-151	-104	-372	0
73	0	0	-721	-667	54	694	-387	-306	-428	-38	-215	-149	-215	-380	0
74	0	0	-676	-657	19	666	-347	-319	-316	-60	-102	-38	-170	-360	0
75	0	0	-742	-653	89	697	-415	-282	-296	-36	-195	-64	-129	-395	0
76	0	0	-520	-649	-129	584	-195	-389	-67	21	-93	42	-23	21	0
77	0	0	-118	-651	-533	384	207	-592	217	-64	-131	178	50	492	0
78	0	0	216	-655	-871	219	543	-763	432	-79	-164	236	128	508	0
79	0	0	138	-663	-801	262	469	-732	215	-36	-184	143	46	267	0
80	0	0	-117	-671	-554	394	218	-612	-36	-97	-100	-23	-141	-221	0
81	0	0	-649	-680	-31	664	-309	-355	-405	-97	-197	-240	-219	-459	0
82	0	0	-561	-675	-114	618	-223	-394	-285	13	-34	-112	-128	-275	0
83	0	0	-744	-677	67	710	-405	-305	-343	-128	-211	-147	-190	-331	0
84	0	0	-591	-680	-89	635	-251	-384	-228	-54	-135	-172	-199	-265	0
85	0	0	-646	-684	-38	665	-304	-361	-228	-1	-162	-50	-149	-213	0
86	0	0	-604	-675	-71	639	-266	-373	-5	-19	-194	29	-7	100	0
87	0	0	-124	-661	-537	392	206	-599	234	-32	-162	172	75	467	0
88	0	0	163	-665	-828	251	495	-746	494	-52	-129	263	170	560	0
89	0	0	105	-665	-770	280	437	-717	219	-79	-143	91	3	225	0
90	0	0	-250	-680	-430	465	90	-555	-79	-40	-126	-25	-108	-161	0
91	0	0	-711	-686	25	698	-368	-330	-384	-89	-131	-248	-188	-455	0
92	0	0	-668	-679	-11	673	-328	-345	-374	-64	-145	-137	-209	-351	0
93	0	0	-690	-677	13	683	-351	-332	-333	-91	-97	-135	-112	-366	0
94	0	0	-641	-677	-36	659	-302	-356	-240	-108	-141	-162	-137	-261	0
95	0	0	-639	-675	-36	657	-301	-355	-265	-42	-186	-108	-164	-289	0
96	0	0	-561	-679	-118	620	-221	-398	-54	-129	-110	27	-67	104	0
97	0	0	-41	-663	-622	352	290	-642	281	-15	-201	225	77	486	0
98	0	0	316	-661	-977	172	646	-819	485	-42	-104	273	112	543	0
99	0	0	140	-680	-820	270	480	-750	242	-46	-133	34	-58	327	0
100	0	0	-180	-686	-506	433	163	-596	-64	-19	-120	-81	-184	-265	0
101	0	0	-732	-682	50	707	-391	-316	-389	-102	-122	-258	-246	-455	0
102	0	0	-679	-690	-11	684	-334	-350	-304	-112	-159	-221	-186	-386	0
103	0	0	-726	-694	32	710	-379	-331	-277	-1	-197	-157	-122	-366	0
104	0	0	-687	-688	-1	687	-343	-344	-343	-19	-135	-178	-192	-285	0
105	0	0	-666	-698	-32	682	-317	-365	-217	-38	-139	-52	-195	-234	0
106	0	0	-630	-684	-54	657	-288	-369	-85	-48	-157	-106	-81	29	0
107	0	0	-53	-675	-622	364	284	-648	364	-75	-124	230	143	432	0
108	0	0	208	-680	-888	236	548	-784	424	-21	-124	192	122	585	0
109	0	0	262	-694	-956	216	609	-825	223	19	-85	124	40	246	0
110	0	0	-237	-692	-455	464	109	-573	-98	-75	-124	-106	-83	-194	0
111	0	0	-673	-700	-27	686	-323	-363	-411	-56	-182	-199	-240	-510	0
112	0	0	-687	-684	3	685	-345	-340	-355	-11	-145	-137	-98	-407	0
113	0	0	-654	-692	-38	673	-308	-365	-337	-108	-201	-95	-211	-345	0
114	0	0	-721	-696	25	708	-373	-335	-333	-54	-155	-164	-184	-256	0
115	0	0	-701	-696	5	698	-353	-345	-252	-67	-188	-145	-205	-292	0
116	0	0	-630	-688	-58	659	-286	-373	-77	-40	-172	89	3	34	0
117	0	0	-91	-702	-611	396	260	-656	230	-122	-133	149	83	399	0
118	0	0	342	-684	-1026	171	684	-855	545	7	-81	407	141	601	0
119	0	0	105	-696	-801	295	453	-748	147	-116	-149	106	-75	259	0
120	0	0	-140	-702	-562	421	211	-632	-95	-15	-194	-31	-184	-265	0
121	0	0	-707	-682	25	694	-366	-328	-349	-36	-85	-180	-180	-397	0
122	0	0	-783	-688	95	735	-439	-296	-450	-89	-186	-199	-209	-440	0
123	0	0	-728	-696	32	712	-380	-332	-302	-52	-172	-110	-131	-378	0
124	0	0	-721	-700	21	710	-371	-339	-236	-147	-56	-139	-157	-259	0
125	0	0	-719	-700	19	709	-369	-340	-298	-100	-153	-172	-172	-333	0
126	0	0	-598	-698	-100	648	-249	-399	-48	-36	-131	69	0	95	0
127	0	0	-116	-688	-572	402	228	-630	298	-106	-219	263	-52	500	0
128	0	0	291	-679	-970	194	630	-824	434	-97	-118	316	62	523	0
129	0	0	179	-688	-867	254	523	-777	219	-77	-145	244	19	259	0
130	0	0	-204	-690	-486	447	141	-588	-44	-77	-188	-108	-112	-256	0
131	0	0	-709	-684	25	696	-367	-329	-318	-56	-174	-118	-213	-292	0
132	0	0	-760	-696	64	728	-412	-316	-339	-38	-205	-219	-141	-304	0
133	0	0	-699	-694	5	696	-352	-344	-248	-108	-54	-124	-176	-261	0
134	0	0	-846	-682	164	764	-505	-259	-279	-95	-226	-95	-166	-343	0
135	0	0	-761	-694	67	727	-414	-313	-155	-89	-139	-186	-137	-252	0
136	0	0	-609	-690	-81	649	-264	-385	-21	-21	-153	62	13	149	0
137	0	0	-66	-679	-613	372	273	-646	349	-112	-219	207	124	485	0
138	0	0	289	-679	-968	195	628	-823	531	-62	-108	211	124	626	0
139	0	0	121	-719	-840	299	480	-779	327	-161	-162	126	-40	343	0
140	0	0	-196	-704	-508	450	156	-606	-40	-36	-205	-36	-128	-75	0
141	0	0	-748	-704	44	726	-396	-330	-358	-149	-178	-271	-207	-370	0
142	0	0	-761	-715	46	738	-403	-334	-254	-118	-157	-256	-87	-308	0
143	0	0	-742	-688	54	715	-398	-317	-195	-40	-194	-170	-91	-230	0
144	0	0	-711	-711	0	711	-355	-355	-97	-102	-153	-91	-159	-162	0
145	0	0	-772	-675	97	723	-434	-289	-221	-155	-133	-108	-157	-192	0
146	0	0	-691	-704	-13	697	-339	-358	21	-81	-209	3	-98	217	0
147	0	0	-33	-653	-620	343	293	-636	434	-97	-248	201	106	564	0
148	0	0	260	-682	-942	211	601	-812	603	-143	-149	170	230	663	0
149	0	0	138	-696	-834	279	486	-765	343	-124	-225	95	50	322	0
150	0	0	-334	-702	-368	518	17	-535	29	-98	-192	-199	-149	-124	0
151	0	0	-826	-704	122	765	-474	-291	-370	-114	-240	-244	-166	-320	0
152	0	0	-790	-721	69	755	-429	-326	-195	-135	-162	-209	-168	-162	0
153	0	0	-740	-692	48	716	-394	-322	-87	-205	-228	-199	-180	-110	0
154	0	0	-729	-673	56	701	-392	-308	-176	-110	-170	-211	-137	-17	0
155	0	0	-741	-679	62	710	-401	-308	-194	-162	-230	-254	-184	-93	0
156	0	0	-588	-671	-83	629	-252	-377	83	-93	-124	-15	-9	275	0
157	0	0	-107	-634	-527	370	210	-580	432	-153	-228	147	58	601	0
158	0	0	237	-653	-890	208	563	-771	545	-122	-254	159	40	692	0
159	0	0	111	-690	-801	289	456	-745	407	-151	-174	87	65	389	0
160	0	0	-274	-679	-405	476	65	-542	17	-128	-248	-205	-141	-71	0
161	0	0	-802	-657	145	729	-473	-256	-252	-112	-197	-203	-226	-234	0
162	0	0	-810	-679	131	744	-470	-274	-234	-207	-201	-232	-225	-219	0
163	0	0	-740	-713	27	726	-383	-343	-188	-116	-97	-199	-143	-79	0
164	0	0	-837	-669	168	753	-502	-250	-155	-192	-250	-180	-195	-135	0
165	0	0	-822	-675	147	748	-484	-264	-118	-162	-195	-211	-228	-19	0
166	0	0	-617	-686	-69	651	-274	-377	110	-141	-230	-27	-29	289	0
167	0	0	-121	-673	-552	397	215	-612	380	-128	-186	102	87	692	0
168	0	0	296	-646	-942	175	619	-794	628	-137	-211	164	81	746	0
169	0	0	206	-661	-867	227	536	-764	420	-97	-225	95	-21	455	0
170	0	0	-231	-661	-430	446	99	-545	36	-114	-267	-170	-234	-5	0
171	0	0	-711	-659	52	685	-381	-303	-238	-38	-221	-244	-213	-178	0
172	0	0	-839	-642	197	740	-518	-222	-240	-186	-209	-240	-312	-141	0
173	0	0	-814	-659	155	736	-484	-252	-219	-110	-209	-238	-122	-122	0
174	0	0	-788	-659	129	723	-458	-265	-153	-100	-258	-207	-219	-13	0
175	0	0	-757	-657	100	707	-428	-278	-89	-48	-168	-188	-128	-19	0
176	0	0	-690	-646	44	668	-367	-301	27	-135	-254	-44	-122	246	0
177	0	0	-125	-642	-517	383	196	-579	452	-112	-219	182	40	752	0
178	0	0	255	-616	-871	180	563	-743	517	-155	-221	205	21	696	0
179	0	0	235	-638	-873	201	554	-755	481	-122	-180	155	-11	465	0
180	0	0	-305	-646	-341	475	18	-493	-25	-162	-230	-118	-188	-5	0
181	0	0	-788	-653	135	720	-461	-259	-242	-129	-190	-258	-219	-184	0
182	0	0	-945	-647	298	796	-621	-174	-230	-106	-254	-172	-263	-131	0
183	0	0	-854	-651	203	752	-528	-224	-118	-170	-236	-226	-213	-141	0
184	0	0	-740	-651	89	695	-414	-281	-85	-3	-244	-122	-164	-60	0
185	0	0	-819	-649	170	734	-494	-239	-120	-108	-190	-93	-203	-32	0
186	0	0	-635	-644	-9	639	-313	-326	64	-110	-155	-29	-38	240	0
187	0	0	-109	-630	-521	369	206	-575	450	-102	-281	242	32	632	0
188	0	0	330	-614	-944	142	637	-779	609	-112	-159	223	102	754	0
189	0	0	233	-614	-847	190	540	-730	405	-166	-174	104	-52	508	0
190	0	0	-215	-597	-382	406	83	-489	83	-143	-188	-67	-219	42	0
191	0	0	-785	-580	205	682	-495	-187	-281	-129	-223	-269	-252	-174	0
192	0	0	-856	-583	273	719	-564	-155	-230	-180	-137	-205	-225	-149	0
193	0	0	-796	-587	209	691	-502	-189	-250	-46	-213	-143	-217	-161	0
194	0	0	-771	-593	178	682	-474	-207	-118	-104	-162	-65	-153	-102	0
195	0	0	-804	-597	207	700	-505	-195	-131	-135	-219	-155	-207	-100	0
196	0	0	-644	-582	62	613	-353	-260	131	-122	-215	23	-112	199	0
197	0	0	-167	-568	-401	367	117	-484	331	-120	-242	172	54	665	0
198	0	0	353	-564	-917	105	635	-740	479	-58	-203	238	155	688	0
199	0	0	374	-564	-938	95	656	-751	380	-64	-129	141	-7	494	0
200	0	0	-146	-570	-424	358	139	-497	38	-172	-174	-108	-230	27	0
201	0	0	-707	-564	143	635	-425	-210	-349	-91	-213	-223	-211	-246	0
202	0	0	-664	-552	112	608	-388	-220	-219	-162	-155	-186	-194	-178	0
203	0	0	-651	-560	91	605	-371	-234	-201	-141	-129	-188	-137	-124	0
204	0	0	-701	-562	139	631	-420	-211	-178	-91	-213	-174	-161	-60	0
205	0	0	-668	-568	100	618	-384	-234	-215	-40	-133	-170	-153	-102	0
206	0	0	-569	-529	40	549	-304	-244	23	-97	-168	3	-67	226	0
207	0	0	56	-514	-570	229	313	-542	325	-81	-143	195	137	582	0
208	0	0	370	-510	-880	70	625	-695	502	-104	-201	186	71	713	0
209	0	0	316	-506	-822	95	569	-664	337	-29	-176	118	52	444	0
210	0	0	-104	-517	-413	310	154	-465	-34	-114	-186	-131	-135	-31	0
211	0	0	-711	-508	203	609	-457	-152	-345	-122	-135	-267	-223	-329	0
212	0	0	-750	-506	244	628	-497	-131	-312	-143	-182	-273	-194	-194	0
213	0	0	-694	-514	180	604	-437	-167	-213	-102	-172	-192	-116	-95	0
214	0	0	-656	-525	131	590	-393	-197	-180	-159	-104	-170	-141	-67	0
215	0	0	-695	-529	166	612	-430	-181	-242	-147	-112	-230	-133	-91	0
216	0	0	-540	-531	9	535	-274	-261	3	-164	-108	-67	-50	110	0
217	0	0	-68	-500	-432	284	182	-466	294	-157	-149	58	65	597	0
218	0	0	349	-506	-855	78	602	-680	506	-120	-137	133	124	632	0
219	0	0	336	-502	-838	83	587	-670	339	-114	-188	31	15	316	0
220	0	0	-179	-502	-323	340	72	-412	31	-162	-128	-126	-89	-128	0
221	0	0	-781	-498	283	639	-532	-107	-384	-131	-122	-298	-236	-353	0
222	0	0	-796	-494	302	645	-549	-96	-267	-98	-182	-244	-124	-318	0
223	0	0	-697	-502	195	599	-446	-153	-246	-124	-190	-279	-157	-192	0
224	0	0	-705	-498	207	601	-456	-145	-269	-108	-85	-318	-108	-180	0
225	0	0	-703	-508	195	605	-449	-156	-207	-131	-213	-226	-178	-252	0
226	0	0	-533	-508	25	520	-279	-241	-25	-40	-131	-128	1	106	0
227	0	0	-29	-506	-477	267	224	-491	287	-118	-87	32	110	479	0
228	0	0	429	-494	-923	32	676	-708	473	-108	-155	87	168	562	0
229	0	0	310	-504	-814	97	562	-659	349	-151	-188	1	0	360	0
230	0	0	-88	-512	-424	300	168	-468	13	-25	-164	-174	-85	-91	0
231	0	0	-690	-535	155	612	-422	-190	-397	-58	-141	-349	-168	-374	0
232	0	0	-694	-533	161	613	-427	-186	-277	-46	-85	-258	-112	-333	0
233	0	0	-727	-535	192	631	-459	-171	-275	-79	-112	-261	-161	-225	0
234	0	0	-674	-541	133	607	-403	-204	-176	-89	-190	-242	-135	-240	0
235	0	0	-752	-545	207	648	-479	-169	-89	-64	-126	-197	-116	-226	0
236	0	0	-678	-539	139	608	-408	-200	-65	-58	-159	-159	-34	46	0
237	0	0	-153	-537	-384	345	115	-460	374	-67	-162	73	81	576	0
238	0	0	366	-549	-915	91	640	-732	521	-87	-153	110	108	568	0
239	0	0	299	-558	-857	129	578	-707	329	-23	-108	67	104	341	0
240	0	0	-279	-593	-314	436	17	-453	5	-93	-236	-159	-157	-120	0
241	0	0	-797	-609	188	703	-492	-210	-335	-46	-217	-325	-265	-343	0
242	0	0	-845	-607	238	726	-541	-184	-281	-64	-170	-312	-215	-335	0
243	0	0	-781	-601	180	691	-480	-210	-236	-67	-174	-285	-64	-322	0
244	0	0	-702	-613	89	657	-395	-262	-155	-60	-188	-248	-184	-215	0
245	0	0	-793	-613	180	703	-486	-216	-147	-75	-180	-271	-137	-161	0
246	0	0	-637	-597	40	617	-338	-278	31	-102	-213	-124	-93	100	0
247	0	0	-80	-597	-517	338	218	-557	327	-98	-195	-1	108	521	0
248	0	0	351	-607	-958	128	654	-782	589	-19	-153	199	122	622	0
249	0	0	275	-613	-888	169	581	-750	356	-135	-248	-7	-48	370	0
250	0	0	-113	-609	-496	361	191	-552	23	-77	-217	-129	-137	-38	0
251	0	0	-808	-605	203	706	-505	-201	-339	-46	-236	-273	-234	-401	0
252	0	0	-835	-591	244	713	-539	-173	-339	-129	-310	-347	-291	-341	0
253	0	0	-831	-603	228	717	-529	-187	-176	-83	-126	-174	-149	-234	0
254	0	0	-888	-613	275	750	-581	-169	-246	-151	-304	-322	-215	-256	0
255	0	0	-769	-620	149	694	-459	-235	-131	-25	-199	-289	-180	-155	0
256	0	0	-771	-614	157	692	-464	-228	36	-38	-252	-79	-40	137	0
257	0	0	-138	-605	-467	371	164	-536	393	-161	-230	23	5	506	0
258	0	0	329	-611	-940	141	634	-775	578	-38	-213	180	79	708	0
259	0	0	185	-622	-807	218	496	-714	424	-108	-176	-7	-5	432	0
260	0	0	-279	-626	-347	452	34	-486	1	-58	-172	-166	-176	-65	0
261	0	0	-911	-636	275	773	-593	-180	-312	-32	-182	-304	-273	-323	0
262	0	0	-1061	-646	415	853	-738	-115	-273	-124	-244	-258	-184	-279	0
263	0	0	-940	-618	322	779	-631	-148	-219	-91	-172	-279	-281	-256	0
264	0	0	-932	-622	310	777	-621	-156	-215	-21	-205	-195	-151	-155	0
265	0	0	-1047	-638	409	842	-728	-114	-236	-64	-226	-314	-203	-211	0
266	0	0	-820	-634	186	727	-503	-224	-5	-34	-254	-131	-114	64	0
267	0	0	-316	-628	-312	472	-2	-470	368	-77	-263	69	9	539	0
268	0	0	288	-616	-904	164	596	-760	490	-83	-182	120	161	576	0
269	0	0	276	-628	-904	176	590	-766	376	-42	-258	108	81	389	0
270	0	0	-190	-632	-442	411	126	-537	25	-128	-195	-226	-100	-31	0
271	0	0	-843	-634	209	738	-526	-212	-320	-15	-269	-318	-178	-351	0
272	0	0	-967	-644	323	805	-645	-160	-320	-106	-279	-283	-176	-279	0
273	0	0	-856	-661	195	758	-525	-233	-234	-64	-281	-244	-133	-263	0
274	0	0	-858	-651	207	754	-532	-222	-209	-97	-182	-355	-112	-155	0
275	0	0	-759	-682	77	720	-418	-302	-106	-83	-166	-279	-87	-151	0
276	0	0	-771	-696	75	733	-423	-310	-139	-73	-240	-131	-7	46	0
277	0	0	-155	-719	-564	437	204	-641	343	-110	-225	65	87	539	0
278	0	0	328	-719	-1047	195	687	-883	525	-54	-133	97	162	646	0
279	0	0	295	-690	-985	197	640	-837	370	-81	-244	32	116	417	0
280	0	0	-229	-638	-409	433	90	-523	-32	-104	-287	-215	-112	-139	0
281	0	0	-810	-663	147	736	-478	-258	-201	-56	-164	-312	-168	-353	0
282	0	0	-1033	-704	329	868	-681	-187	-374	-87	-259	-304	-209	-360	0
283	0	0	-863	-673	190	768	-526	-241	-277	-81	-240	-285	-120	-258	0
284	0	0	-861	-549	312	705	-586	-118	-149	-56	-234	-263	-38	-240	0
285	0	0	-728	-395	333	561	-530	-31	-234	-116	-283	-314	-199	-178	0
286	0	0	-438	-153	285	295	-361	66	-7	-62	-197	-145	-40	110	0
287	0	0	349	155	-194	-252	271	-19	325	-104	-184	91	69	475	0
288	0	0	998	535	-463	-766	730	36	467	-67	-166	97	133	591	0
289	0	0	1114	820	-294	-967	704	263	360	-108	-246	9	89	333	0
290	0	0	722	956	234	-839	244	595	25	-108	-234	-184	-40	-104	0
291	0	0	91	1008	917	-549	-413	962	-374	-60	-170	-322	-219	-333	0
292	0	0	101	1045	944	-573	-421	994	-246	-122	-201	-273	-197	-300	0
293	0	0	70	970	900	-520	-415	935	-226	-46	-207	-261	-110	-291	0
294	0	0	-17	770	787	-376	-402	778	-271	-46	-211	-285	-139	-248	0
295	0	0	-180	481	661	-150	-420	571	-250	-85	-186	-254	-112	-269	0
296	0	0	-155	242	397	-43	-276	319	-40	-27	-133	-139	-40	75	1
297	0	0	341	21	-320	-181	330	-149	306	-67	-159	97	75	471	0
298	0	0	683	-203	-886	-240	784	-544	481	0	-131	236	164	564	0
299	0	0	593	-382	-975	-105	784	-678	347	-58	-164	1	89	331	0
300	0	0	-57	-477	-420	267	181	-448	-21	-36	-153	-145	-65	-149	0
301	0	0	-694	-516	178	605	-436	-169	-432	-62	-182	-312	-203	-554	0
302	0	0	-750	-545	205	647	-477	-170	-347	-50	-203	-246	-118	-384	0
303	0	0	-696	-574	122	635	-409	-226	-292	-79	-182	-240	-139	-285	0
304	0	0	-676	-578	98	627	-387	-240	-279	-108	-104	-273	-131	-203	0
305	0	0	-697	-585	112	641	-404	-236	-203	-126	-118	-232	-143	-194	0
306	0	0	-495	-593	-98	544	-198	-345	-116	-17	-73	-143	-1	-9	0
307	0	0	-24	-582	-558	303	267	-570	236	-89	-128	98	64	479	0
308	0	0	522	-589	-1111	33	816	-850	481	-52	-213	205	98	512	0
309	0	0	415	-587	-1002	86	708	-794	269	-48	-168	31	102	209	0
310	0	0	3	-582	-585	289	294	-583	1	-54	-172	-75	-95	-186	0
311	0	0	-713	-570	143	641	-428	-213	-452	-75	-194	-281	-190	-452	0
312	0	0	-643	-570	73	606	-358	-248	-306	-42	-153	-236	-166	-320	0
313	0	0	-763	-564	199	663	-481	-182	-325	-77	-170	-291	-106	-308	0
314	0	0	-703	-564	139	633	-421	-212	-256	-139	-157	-151	-203	-302	0
315	0	0	-634	-578	56	606	-345	-261	-209	-7	-188	-155	-93	-223	0
316	0	0	-605	-576	29	590	-317	-273	-64	-83	-155	-50	-44	15	0
317	0	0	31	-582	-613	275	322	-597	271	-126	-170	174	31	430	0
318	0	0	528	-583	-1111	27	819	-847	550	-67	-131	226	201	582	0
319	0	0	401	-611	-1012	105	706	-811	366	-81	-162	93	104	236	0
320	0	0	-23	-601	-578	312	277	-589	-21	-122	-219	-89	-122	-215	0
321	0	0	-645	-622	23	633	-334	-299	-289	-77	-151	-256	-145	-494	0
322	0	0	-848	-618	230	733	-539	-194	-428	-129	-195	-236	-226	-436	0
323	0	0	-727	-599	128	663	-427	-235	-358	-15	-178	-221	-143	-364	0
324	0	0	-723	-599	124	661	-423	-237	-269	-85	-143	-149	-143	-289	0
325	0	0	-771	-599	172	685	-471	-213	-277	-32	-145	-230	-124	-322	0
326	0	0	-622	-601	21	611	-321	-290	-184	-19	-149	-42	-98	-50	0
327	0	0	-119	-607	-488	363	184	-547	246	-32	-226	155	100	351	0
328	0	0	471	-607	-1078	68	774	-842	463	-75	-153	310	116	556	0
329	0	0	418	-614	-1032	98	725	-823	316	-100	-192	151	54	248	0
330	0	0	42	-613	-655	285	348	-634	5	-52	-102	29	-126	-120	0
331	0	0	-711	-611	100	661	-405	-255	-384	-93	-141	-261	-236	-483	0
332	0	0	-769	-603	166	686	-467	-218	-440	-91	-95	-275	-164	-376	0
333	0	0	-740	-595	145	667	-442	-225	-388	-81	-131	-190	-199	-364	0
334	0	0	-703	-593	110	648	-406	-241	-287	-97	-157	-139	-211	-304	0
335	0	0	-665	-580	85	622	-375	-247	-248	-71	-164	-124	-197	-259	0
336	0	0	-589	-570	19	579	-304	-275	-110	-67	-141	-77	-15	-71	0
337	0	0	-8	-566	-558	287	275	-562	267	-42	-203	139	81	409	0
338	0	0	481	-562	-1043	40	762	-802	399	-64	-100	236	147	500	0
339	0	0	464	-587	-1051	61	757	-819	364	-83	-194	213	31	291	0
340	0	0	-109	-595	-486	352	188	-540	-42	-106	-124	-36	-166	-157	0
341	0	0	-746	-597	149	671	-447	-224	-440	-64	-199	-178	-192	-543	0
342	0	0	-893	-593	300	743	-596	-146	-325	-93	-188	-162	-178	-415	0
343	0	0	-711	-587	124	649	-417	-231	-345	-106	-83	-184	-133	-453	0
344	0	0	-708	-580	128	644	-418	-226	-279	-23	-114	-65	-67	-343	0
345	0	0	-703	-574	129	638	-416	-222	-265	-145	-223	-195	-135	-343	0
346	0	0	-639	-574	65	606	-352	-254	-135	-58	-106	-31	-50	-126	0
347	0	0	2	-558	-560	278	281	-559	316	-62	-186	242	153	409	0
348	0	0	501	-566	-1067	32	784	-816	492	-128	-162	238	141	477	0
349	0	0	459	-576	-1035	58	747	-805	322	-48	-135	197	64	345	0
350	0	0	-8	-580	-572	294	282	-576	-19	-87	-112	-85	-89	-126	0
351	0	0	-637	-568	69	602	-353	-249	-407	-79	-85	-234	-174	-444	0
352	0	0	-738	-562	176	650	-457	-193	-419	-98	-104	-174	-168	-450	0
353	0	0	-739	-578	161	658	-450	-208	-349	-83	-203	-137	-145	-378	0
354	0	0	-750	-580	170	665	-460	-205	-323	-44	-141	-135	-174	-258	0
355	0	0	-660	-583	77	621	-368	-253	-225	-29	-186	-110	-112	-331	0
356	0	0	-697	-568	129	632	-413	-219	-153	-40	-166	-69	-89	-46	0
357	0	0	39	-560	-599	260	319	-579	310	-58	-67	143	102	417	0
358	0	0	403	-568	-971	82	687	-769	440	-104	-184	267	143	506	0
359	0	0	476	-583	-1059	53	767	-821	403	9	-192	182	114	256	0
360	0	0	-106	-583	-477	344	185	-530	-48	-62	-126	-25	-65	-178	0
361	0	0	-699	-583	116	641	-407	-233	-364	-65	-162	-323	-184	-461	0
362	0	0	-802	-566	236	684	-519	-165	-430	-36	-236	-238	-166	-384	0
363	0	0	-738	-566	172	652	-455	-197	-314	-56	-164	-221	-139	-304	0
364	0	0	-732	-566	166	649	-449	-200	-292	-98	-166	-162	-172	-246	0
365	0	0	-674	-550	124	612	-399	-213	-213	-52	-240	-161	-155	-246	0
366	0	0	-589	-529	60	559	-324	-234	-71	-34	-116	-17	-15	42	0
367	0	0	-40	-519	-479	279	219	-499	236	-87	-221	89	67	343	0
368	0	0	475	-512	-987	18	731	-749	494	-31	-128	281	199	589	0
369	0	0	427	-523	-950	48	688	-736	320	-95	-192	79	5	347	0
370	0	0	56	-533	-589	238	322	-561	32	-17	-186	-1	-85	-102	0
371	0	0	-647	-531	116	589	-381	-207	-351	-56	-118	-221	-182	-434	0
372	0	0	-801	-514	287	657	-544	-113	-397	-46	-182	-279	-172	-417	0
373	0	0	-684	-512	172	598	-428	-170	-259	-32	-122	-166	-79	-325	0
374	0	0	-737	-512	225	624	-481	-143	-310	-17	-172	-240	-174	-355	0
375	0	0	-698	-510	188	604	-443	-161	-203	-120	-147	-170	-151	-308	0
376	0	0	-624	-498	126	561	-375	-186	-79	-40	-195	-64	-15	-27	0
377	0	0	33	-490	-523	228	278	-506	356	-50	-162	135	93	368	0
378	0	0	356	-485	-841	64	598	-663	463	-23	-133	232	124	614	0
379	0	0	537	-485	-1022	-26	779	-753	360	-97	-147	79	52	296	0
380	0	0	-3	-488	-485	245	241	-486	-36	-19	-168	-73	-7	-89	0
381	0	0	-638	-485	153	561	-395	-166	-399	-60	-207	-300	-219	-461	0
382	0	0	-659	-479	180	569	-419	-149	-380	-7	-168	-250	-128	-397	0
383	0	0	-643	-457	186	550	-414	-135	-292	32	-155	-215	-89	-302	0
384	0	0	-610	-448	162	529	-386	-143	-312	-36	-199	-141	-162	-291	0
385	0	0	-690	-446	244	568	-467	-101	-294	5	-182	-126	-77	-360	0
386	0	0	-657	-448	209	552	-433	-119	-149	-42	-230	-106	-87	-182	0
387	0	0	37	-438	-475	200	256	-456	275	-15	-137	71	139	436	0
388	0	0	446	-415	-861	-15	653	-638	465	-9	-236	182	83	560	0
389	0	0	516	-409	-925	-53	720	-667	316	-58	-248	95	128	197	0
390	0	0	77	-413	-490	168	283	-451	5	-19	-81	-17	-122	-62	0
391	0	0	-554	-388	166	471	-360	-111	-403	-79	-161	-300	-248	-504	0
392	0	0	-585	-368	217	476	-401	-75	-281	-48	-184	-176	-188	-341	0
393	0	0	-609	-355	254	482	-431	-50	-294	-97	-139	-213	-122	-430	0
394	0	0	-542	-327	215	434	-378	-56	-242	-32	-219	-211	-211	-316	0
395	0	0	-531	-337	194	434	-362	-71	-298	-77	-192	-195	-118	-335	0
396	0	0	-535	-316	219	425	-377	-48	-159	-75	-180	-116	-27	-106	0
397	0	0	93	-296	-389	101	241	-342	304	-62	-174	192	9	370	0
398	0	0	481	-283	-764	-99	622	-523	386	-13	-205	199	174	461	0
399	0	0	578	-283	-861	-147	719	-572	391	-48	-145	83	75	320	0
400	0	0	85	-281	-366	98	225	-323	64	-40	-67	-71	-67	-147	0
401	0	0	-567	-265	302	416	-434	18	-382	-48	-133	-232	-248	-422	0
402	0	0	-641	-244	397	442	-519	76	-341	-112	-139	-256	-176	-428	0
403	0	0	-575	-230	345	402	-460	57	-351	-27	-211	-213	-141	-360	0
404	0	0	-513	-213	300	363	-406	43	-228	-27	-147	-124	-97	-310	0
405	0	0	-575	-201	374	388	-474	86	-256	-89	-178	-159	-116	-337	0
406	0	0	-374	-190	184	282	-279	-3	-147	48	-71	-106	-67	-38	0
407	0	0	169	-166	-335	-1	252	-250	213	-42	-182	153	100	446	0
408	0	0	631	-166	-797	-232	714	-481	490	-77	-147	254	137	543	0
409	0	0	648	-159	-807	-244	727	-483	341	-81	-133	31	73	287	0
410	0	0	277	-159	-436	-59	356	-297	102	-1	-170	38	-69	-85	0
411	0	0	-455	-147	308	301	-381	80	-409	-64	-203	-195	-186	-506	0
412	0	0	-413	-128	285	270	-349	78	-291	-77	-98	-159	-190	-368	0
413	0	0	-511	-135	376	323	-443	120	-349	-32	-162	-180	-174	-296	0
414	0	0	-413	-124	289	268	-351	82	-254	-17	-133	-168	-102	-252	0
415	0	0	-410	-106	304	258	-357	99	-223	-38	-135	-149	-77	-265	0
416	0	0	-324	-98	226	211	-275	64	-106	-31	-195	13	-131	-21	0
417	0	0	132	-87	-219	-22	175	-153	197	-44	-197	77	46	399	0
418	0	0	557	-81	-638	-238	597	-359	494	-116	-129	203	75	438	0
419	0	0	580	-81	-661	-249	620	-371	314	7	-108	162	75	296	0
420	0	0	171	-77	-248	-47	209	-162	-25	-108	-242	-58	-108	-166	0
421	0	0	-385	-87	298	236	-341	105	-388	-27	-155	-234	-250	-455	0
422	0	0	-542	-83	459	312	-500	188	-376	-29	-195	-223	-194	-420	0
423	0	0	-408	-81	327	244	-367	123	-279	-79	-110	-157	-170	-366	0
424	0	0	-447	-67	380	257	-413	156	-258	-17	-131	-143	-135	-304	0
425	0	0	-435	-73	362	254	-398	144	-271	-50	-188	-223	-178	-298	0
426	0	0	-354	-85	269	219	-311	92	-104	7	-129	-46	-9	-38	0
427	0	0	122	-85	-207	-18	164	-146	149	-69	-234	128	23	322	0
428	0	0	659	-91	-750	-284	704	-420	486	11	-197	327	139	585	0
429	0	0	663	-116	-779	-273	721	-447	417	-13	-143	176	71	349	0
430	0	0	217	-143	-360	-37	288	-251	11	-95	-114	-19	-133	-137	0
431	0	0	-387	-159	228	273	-307	34	-329	-13	-143	-226	-164	-475	0
432	0	0	-546	-184	362	365	-454	89	-341	-36	-159	-168	-223	-391	0
433	0	0	-536	-205	331	370	-433	63	-333	-79	-118	-194	-164	-320	0
434	0	0	-519	-221	298	370	-408	38	-250	-32	-182	-129	-166	-362	0
435	0	0	-494	-240	254	367	-374	7	-226	93	-174	-73	-77	-291	0
436	0	0	-527	-256	271	391	-399	7	-178	-98	-172	-159	-112	-176	0
437	0	0	0	-267	-267	133	133	-267	192	-23	-126	120	97	345	0
438	0	0	448	-291	-739	-78	593	-515	450	-65	-205	209	54	486	0
439	0	0	551	-298	-849	-126	700	-573	339	-11	-118	129	54	362	0
440	0	0	190	-304	-494	57	342	-399	36	-34	-98	-73	-73	-141	0
441	0	0	-473	-320	153	396	-313	-83	-349	-79	-172	-217	-192	-514	0
442	0	0	-625	-327	298	476	-461	-14	-366	-102	-112	-180	-205	-374	0
443	0	0	-595	-351	244	473	-419	-53	-337	-7	-151	-155	-207	-335	0
444	0	0	-604	-368	236	486	-420	-66	-294	-46	-135	-98	-197	-294	0
445	0	0	-598	-362	236	480	-417	-63	-306	-64	-157	-178	-176	-349	0
446	0	0	-562	-378	184	470	-373	-97	-141	-31	-5	-40	-89	-114	0
447	0	0	-180	-389	-209	284	14	-299	164	-129	-215	114	34	265	0
448	0	0	382	-409	-791	13	586	-600	389	-56	-161	261	52	481	0
449	0	0	492	-419	-911	-36	701	-665	380	-102	-93	168	100	285	0
450	0	0	55	-430	-485	187	270	-457	-19	-46	-135	-77	-69	-184	0
451	0	0	-555	-455	100	505	-327	-177	-401	-60	-194	-161	-246	-479	0
452	0	0	-708	-450	258	579	-483	-96	-351	-11	-195	-133	-178	-428	0
453	0	0	-618	-444	174	531	-396	-135	-337	-81	-128	-188	-192	-411	0
454	0	0	-664	-459	205	561	-434	-127	-312	-21	-98	-149	-118	-281	0
455	0	0	-618	-440	178	529	-398	-131	-300	-89	-157	-207	-201	-335	0
456	0	0	-576	-450	126	513	-351	-162	-168	-19	-77	-65	-85	-17	0
457	0	0	-52	-438	-386	245	167	-412	135	-93	-91	116	15	372	0
458	0	0	456	-436	-892	-10	674	-664	479	-44	-151	217	153	512	0
459	0	0	508	-436	-944	-36	726	-690	355	-89	-112	141	42	242	0
460	0	0	169	-426	-595	128	382	-510	48	-15	-42	-27	-5	-120	0
461	0	0	-594	-455	139	524	-366	-158	-409	-38	-93	-188	-221	-488	0
462	0	0	-707	-457	250	582	-478	-103	-399	-48	-166	-273	-147	-426	0
463	0	0	-711	-444	267	577	-489	-88	-366	-34	-192	-225	-155	-366	0
464	0	0	-674	-438	236	556	-455	-101	-279	-50	-126	-180	-192	-372	0
465	0	0	-736	-428	308	582	-522	-60	-296	-124	-139	-170	-131	-424	0
466	0	0	-571	-428	143	499	-357	-142	-199	-7	-120	-81	-98	-174	0
467	0	0	-68	-428	-360	248	146	-394	195	-17	-120	135	87	372	0
468	0	0	465	-415	-880	-25	672	-647	475	-108	-174	211	108	512	0
469	0	0	520	-438	-958	-41	739	-698	347	-102	-120	139	34	333	0
470	0	0	164	-452	-616	144	390	-534	-9	-50	-100	-64	-5	-155	0
471	0	0	-515	-448	67	481	-291	-190	-368	-44	-98	-217	-201	-448	0
472	0	0	-673	-452	221	562	-447	-115	-424	-42	-128	-203	-184	-424	0
473	0	0	-643	-436	207	539	-425	-114	-356	21	-126	-197	-97	-296	0
474	0	0	-604	-426	178	515	-391	-124	-320	-73	-106	-199	-139	-353	0
475	0	0	-573	-438	135	505	-354	-151	-265	-58	-104	-180	-149	-337	0
476	0	0	-573	-440	133	506	-353	-153	-164	-52	-118	-83	-31	-137	0
477	0	0	-64	-436	-372	250	154	-404	178	-7	-164	166	73	292	0
478	0	0	398	-428	-826	15	612	-627	376	-34	-162	226	91	488	0
479	0	0	477	-434	-911	-21	694	-672	331	-54	-151	205	50	322	0
480	0	0	25	-444	-469	209	247	-456	-21	-15	-100	3	-42	-135	0
481	0	0	-595	-440	155	517	-375	-142	-389	-44	-110	-252	-168	-552	0
482	0	0	-771	-448	323	609	-547	-62	-440	-31	-205	-180	-228	-448	0
483	0	0	-639	-442	197	540	-418	-122	-300	-71	-151	-153	-176	-376	0
484	0	0	-686	-448	238	567	-462	-105	-333	-79	-195	-221	-124	-364	0
485	0	0	-597	-448	149	522	-373	-149	-273	0	-161	-98	-133	-225	0
486	0	0	-567	-438	129	502	-348	-154	-248	-98	-131	-71	-124	-149	0
487	0	0	-33	-426	-393	229	180	-409	199	-73	-172	164	95	335	0
488	0	0	401	-419	-820	9	610	-619	395	-81	-133	221	100	543	0
489	0	0	518	-426	-944	-46	731	-685	320	-50	7	159	85	343	0
490	0	0	115	-426	-541	155	328	-483	29	-141	-172	36	-145	-137	0
491	0	0	-488	-424	64	456	-276	-180	-308	-77	-62	-131	-184	-461	0
492	0	0	-738	-426	312	582	-525	-57	-364	-100	-112	-236	-162	-388	0
493	0	0	-572	-419	153	495	-362	-133	-248	-98	-120	-139	-149	-358	0
494	0	0	-666	-432	234	549	-450	-99	-242	-54	-195	-122	-155	-304	0
495	0	0	-671	-419	252	545	-461	-83	-314	19	-248	-126	-137	-349	0
496	0	0	-557	-428	129	492	-343	-149	-118	-27	-128	-67	-25	-143	0
497	0	0	-67	-420	-353	243	143	-386	225	-104	-95	166	95	355	0
498	0	0	430	-419	-849	-5	639	-634	483	-93	-145	308	118	525	0
499	0	0	502	-436	-938	-33	720	-687	382	-54	-133	199	54	291	0
500	0	0	74	-436	-510	181	292	-473	73	-77	-104	11	-79	-79	0
501	0	0	-517	-424	93	470	-305	-165	-384	-69	-168	-271	-186	-473	0
502	0	0	-692	-415	277	553	-484	-69	-356	-164	-164	-172	-277	-444	0
503	0	0	-663	-409	254	536	-458	-77	-271	-81	-190	-104	-83	-345	0
504	0	0	-668	-407	261	537	-464	-73	-263	-36	-263	-64	-157	-300	0
505	0	0	-550	-409	141	479	-345	-134	-228	-52	-161	-104	-122	-304	0
506	0	0	-616	-399	217	507	-416	-91	-159	-65	-159	-42	-34	-104	0
507	0	0	-58	-395	-337	226	139	-366	184	-48	-188	102	75	285	0
508	0	0	448	-397	-845	-25	646	-621	444	-32	-89	230	155	535	0
509	0	0	411	-415	-826	2	618	-620	362	-98	-232	102	62	306	0
510	0	0	120	-413	-533	146	326	-473	79	-60	-141	11	-52	-102	0
511	0	0	-523	-419	104	471	-313	-157	-389	-34	-135	-199	-238	-403	0
512	0	0	-651	-417	234	534	-442	-91	-366	-34	-209	-180	-195	-322	0
513	0	0	-662	-403	259	532	-460	-72	-356	-85	-182	-182	-223	-298	0
514	0	0	-641	-415	226	528	-433	-94	-259	-36	-195	-100	-166	-292	0
515	0	0	-593	-411	182	502	-387	-114	-201	-23	-141	-112	-122	-333	0
516	0	0	-608	-403	205	505	-406	-99	-161	-65	-126	-71	-126	-106	0
517	0	0	-132	-401	-269	266	68	-335	192	-67	-194	176	7	355	0
518	0	0	336	-407	-743	35	539	-575	446	-71	-197	250	95	533	0
519	0	0	485	-409	-894	-38	689	-651	453	-36	-98	217	102	376	0
520	0	0	0	-411	-411	205	205	-411	15	-21	-228	-40	-122	-95	0
521	0	0	-578	-417	161	497	-369	-128	-380	-31	-209	-217	-232	-481	0
522	0	0	-641	-397	244	519	-442	-76	-329	1	-133	-159	-126	-395	0
523	0	0	-616	-399	217	507	-416	-91	-279	-40	-190	-203	-153	-335	0
524	0	0	-554	-407	147	480	-350	-130	-203	-36	-166	-120	-87	-267	0
525	0	0	-622	-405	217	513	-419	-94	-230	-17	-209	-180	-83	-343	0
526	0	0	-589	-407	182	498	-385	-112	-186	-81	-221	-46	-120	-97	0
527	0	0	-33	-388	-355	210	161	-371	164	29	-238	151	79	358	0
528	0	0	384	-384	-768	0	576	-576	500	-83	-223	209	131	587	0
529	0	0	514	-382	-896	-66	705	-639	393	-52	-190	133	9	370	0
530	0	0	78	-401	-479	161	278	-440	25	-3	-143	52	-52	-25	0
531	0	0	-524	-391	133	457	-328	-129	-372	-106	-184	-304	-192	-481	0
532	0	0	-674	-389	285	531	-479	-52	-358	-3	-110	-256	-106	-386	0
533	0	0	-654	-393	261	523	-457	-66	-341	-126	-149	-213	-225	-323	0
534	0	0	-649	-388	261	518	-455	-63	-201	-85	-162	-174	-147	-281	0
535	0	0	-699	-395	304	547	-501	-45	-279	-38	-161	-178	-180	-275	0
536	0	0	-625	-389	236	507	-430	-76	-217	-11	-155	-108	-81	-131	0
537	0	0	-85	-372	-287	228	101	-329	143	-67	-118	122	54	356	0
538	0	0	433	-360	-793	-36	613	-576	388	-42	-147	188	71	591	0
539	0	0	511	-360	-871	-75	691	-615	372	-60	-110	131	75	347	0
540	0	0	119	-364	-483	122	301	-423	0	-38	-186	-77	-31	-131	0
541	0	0	-424	-372	52	398	-238	-160	-246	-1	-137	-211	-153	-413	0
542	0	0	-645	-374	271	509	-458	-51	-382	-75	-180	-215	-238	-399	0
543	0	0	-637	-376	261	506	-449	-57	-310	-116	-176	-199	-182	-333	0
544	0	0	-610	-374	236	492	-423	-69	-256	-135	-153	-174	-155	-320	0
545	0	0	-686	-374	312	530	-499	-31	-325	-44	-120	-112	-168	-265	0
546	0	0	-587	-364	223	475	-405	-70	-166	5	-110	-137	-98	-157	0
547	0	0	-66	-360	-294	213	114	-327	252	-31	-71	162	40	364	0
548	0	0	444	-351	-795	-46	619	-573	405	0	-143	174	114	545	0
549	0	0	506	-353	-859	-76	682	-606	333	-89	-143	155	54	405	0
550	0	0	142	-358	-500	108	321	-429	54	-65	-174	-15	-106	-23	0
551	0	0	-507	-370	137	438	-322	-116	-358	-100	-162	-277	-292	-477	0
552	0	0	-643	-380	263	511	-453	-58	-355	11	-166	-155	-217	-374	0
553	0	0	-568	-374	194	471	-381	-90	-327	-67	-147	-133	-162	-308	0
554	0	0	-616	-362	254	489	-435	-54	-296	-83	-182	-223	-116	-283	0
555	0	0	-521	-353	168	437	-344	-92	-246	-62	-71	-153	-60	-281	0
556	0	0	-540	-341	199	440	-369	-71	-211	-64	-151	-98	-112	-112	0
557	0	0	-17	-339	-322	178	152	-330	226	-40	-190	153	36	304	0
558	0	0	440	-347	-787	-46	613	-567	446	11	-155	194	91	582	0
559	0	0	547	-347	-894	-100	720	-620	403	-50	-112	128	31	413	0
560	0	0	188	-347	-535	79	361	-441	75	-11	-159	98	-129	-54	0
561	0	0	-529	-355	174	442	-351	-90	-395	-5	-172	-265	-244	-438	0
562	0	0	-692	-341	351	516	-521	5	-388	-85	-199	-207	-225	-475	0
563	0	0	-657	-353	304	505	-480	-24	-217	-52	-176	-104	-139	-366	0
564	0	0	-572	-353	219	462	-395	-67	-329	-17	-164	-128	-135	-331	0
565	0	0	-562	-351	211	456	-386	-70	-271	-50	-188	-135	-145	-287	0
566	0	0	-523	-351	172	437	-347	-89	-170	-5	-98	-60	-112	-52	0
567	0	0	-72	-339	-267	205	97	-303	166	-77	-159	108	50	322	0
568	0	0	478	-323	-801	-77	639	-562	448	-25	-114	244	137	562	0
569	0	0	580	-325	-905	-127	742	-615	362	-71	-194	118	38	329	0
570	0	0	163	-320	-483	78	323	-401	97	-50	-133	-102	-50	52	0
571	0	0	-354	-329	25	341	-189	-152	-283	-56	-139	-168	-172	-382	0
572	0	0	-630	-318	312	474	-471	-3	-333	-110	-100	-244	-170	-327	0
573	0	0	-541	-322	219	431	-380	-51	-281	-67	-104	-176	-219	-263	0
574	0	0	-608	-316	292	462	-450	-12	-289	-11	-217	-139	-192	-283	0
575	0	0	-612	-312	300	462	-456	-6	-248	-114	-137	-205	-135	-322	0
576	0	0	-583	-314	269	448	-426	-22	-215	-19	-151	-131	-31	-188	0
577	0	0	-99	-306	-207	202	54	-256	246	-71	-168	85	106	362	0
578	0	0	374	-308	-682	-33	528	-495	372	-104	-174	153	139	547	0
579	0	0	553	-312	-865	-120	709	-588	469	-31	-157	155	135	446	0
580	0	0	173	-325	-498	76	335	-411	25	-71	-174	-27	-62	-97	0
581	0	0	-443	-339	104	391	-273	-117	-320	-126	-186	-221	-234	-380	0
582	0	0	-585	-316	269	450	-427	-23	-347	-11	-180	-209	-201	-329	0
583	0	0	-550	-308	242	429	-396	-33	-306	-60	-166	-244	-195	-302	0
584	0	0	-591	-308	283	449	-437	-12	-246	-69	-168	-213	-133	-258	0
585	0	0	-505	-308	197	406	-351	-55	-223	-21	-112	-135	-133	-275	0
586	0	0	-531	-310	221	420	-376	-44	-190	-81	-170	-155	-62	-106	0
587	0	0	-23	-308	-285	165	131	-296	219	-64	-128	174	95	372	0
588	0	0	462	-302	-764	-80	613	-533	483	-102	-162	250	114	570	0
589	0	0	584	-310	-894	-137	739	-602	397	-77	-122	172	69	395	0
590	0	0	105	-308	-413	101	259	-360	97	-54	-155	23	-112	7	0
591	0	0	-478	-300	178	389	-328	-61	-386	-100	-83	-265	-219	-475	0
592	0	0	-738	-294	444	516	-591	75	-337	-32	-207	-230	-217	-419	0
593	0	0	-594	-294	300	444	-447	3	-244	-62	-159	-180	-137	-281	0
594	0	0	-523	-277	246	400	-384	-15	-263	-108	-170	-190	-172	-374	0
595	0	0	-603	-285	318	444	-460	16	-238	-31	-217	-164	-157	-236	0
596	0	0	-540	-277	263	408	-401	-7	-166	-64	-170	-112	-151	-89	0
597	0	0	56	-269	-325	106	190	-297	298	-62	-114	151	65	358	0
598	0	0	439	-265	-704	-87	571	-484	372	-56	-228	184	77	525	0
599	0	0	602	-261	-863	-170	732	-562	424	-23	-129	174	19	506	0
600	0	0	186	-269	-455	41	320	-362	87	-46	-221	-38	-124	-11	0
601	0	0	-302	-285	17	293	-159	-134	-265	-11	-120	-161	-164	-395	0
602	0	0	-605	-289	316	447	-460	13	-327	-91	-120	-232	-184	-364	0
603	0	0	-530	-271	259	400	-394	-6	-221	-46	-182	-139	-186	-285	0
604	0	0	-544	-281	263	412	-403	-9	-248	-15	-87	-219	-85	-211	0
605	0	0	-544	-265	279	404	-411	7	-283	-91	-225	-145	-201	-362	0
606	0	0	-461	-269	192	365	-326	-38	-60	9	-131	-62	-67	-64	0
607	0	0	-165	-263	-98	214	-33	-180	147	-97	-205	58	77	308	0
608	0	0	522	-238	-760	-142	641	-499	483	13	-87	192	155	521	0
609	0	0	598	-234	-832	-182	715	-533	446	-7	-97	213	176	467	0
610	0	0	218	-230	-448	6	333	-339	44	-32	-219	-38	-44	-83	0
611	0	0	-377	-232	145	304	-261	-43	-401	-31	-56	-242	-188	-356	0
612	0	0	-562	-207	355	384	-458	74	-391	-116	-161	-271	-207	-372	0
613	0	0	-499	-207	292	353	-395	42	-269	-46	-89	-182	-81	-261	0
614	0	0	-478	-197	281	337	-379	42	-265	34	-207	-168	-114	-335	0
615	0	0	-480	-195	285	337	-382	45	-221	-54	-157	-143	-161	-215	0
616	0	0	-529	-186	343	357	-436	78	-254	-87	-164	-120	-93	-89	0
617	0	0	74	-170	-244	48	159	-207	258	-75	-98	83	81	291	0
618	0	0	516	-164	-680	-176	598	-422	419	-38	-128	292	139	496	0
619	0	0	590	-164	-754	-213	672	-459	420	-89	-228	192	102	312	0
620	0	0	297	-176	-473	-60	385	-324	112	-27	-145	19	-126	21	0
621	0	0	-354	-195	159	274	-256	-18	-242	-108	-108	-207	-197	-380	0
622	0	0	-580	-194	386	387	-483	96	-320	-104	-184	-161	-238	-393	0
623	0	0	-548	-180	368	364	-458	94	-240	-54	-64	-162	-157	-211	0
624	0	0	-556	-190	366	373	-461	88	-263	-110	-159	-271	-128	-283	0
625	0	0	-422	-180	242	301	-332	31	-161	-13	-25	-114	-83	-205	0
626	0	0	-509	-170	339	339	-424	84	-252	-120	-219	-108	-184	-147	0
627	0	0	112	-151	-263	19	187	-207	322	-25	-106	145	159	289	0
628	0	0	501	-135	-636	-183	568	-385	440	-58	-186	240	104	576	0
629	0	0	734	-129	-863	-302	798	-496	428	-89	-161	149	106	397	0
630	0	0	291	-124	-415	-83	353	-269	128	-69	-124	85	-112	9	0
631	0	0	-277	-124	153	200	-215	14	-312	-73	-139	-207	-162	-469	0
632	0	0	-525	-110	415	317	-470	152	-386	-60	-190	-242	-188	-438	0
633	0	0	-491	-98	393	294	-442	147	-316	-13	-143	-151	-153	-333	0
634	0	0	-494	-110	384	302	-439	137	-320	25	-151	-168	-85	-318	0
635	0	0	-542	-118	424	330	-483	153	-240	-65	-124	-166	-100	-333	0
636	0	0	-558	-120	438	339	-498	159	-232	-62	-159	-168	-166	-226	0
637	0	0	-8	-118	-110	63	51	-114	203	-40	-97	120	110	310	0
638	0	0	485	-98	-583	-193	534	-340	422	-42	-143	223	108	475	0
639	0	0	628	-97	-725	-265	676	-411	411	-62	-188	205	77	347	0
640	0	0	229	-98	-327	-65	278	-212	126	-65	-170	-17	-104	-21	0
641	0	0	-282	-104	178	193	-230	37	-265	-93	-108	-182	-211	-415	0
642	0	0	-504	-97	407	300	-455	155	-353	-23	-147	-230	-139	-370	0
643	0	0	-434	-87	347	260	-390	130	-318	-102	-89	-236	-213	-322	0
644	0	0	-428	-87	341	257	-384	127	-258	-79	-143	-131	-184	-230	0
645	0	0	-471	-95	376	283	-423	140	-265	-126	-157	-139	-164	-252	0
646	0	0	-336	-102	234	219	-285	66	-100	-56	-100	-69	-116	-129	0
647	0	0	14	-108	-122	47	68	-115	182	-13	-164	157	69	318	0
648	0	0	584	-104	-688	-240	636	-396	473	-44	-137	203	128	552	0
649	0	0	662	-108	-770	-277	716	-439	430	-32	-104	194	131	430	0
650	0	0	380	-108	-488	-136	434	-298	58	-67	-116	-89	17	-67	0
651	0	0	-344	-106	238	225	-291	66	-318	-102	-128	-230	-194	-358	0
652	0	0	-464	-104	360	284	-412	128	-384	-15	-174	-209	-141	-360	0
653	0	0	-544	-110	434	327	-489	162	-310	-83	-98	-170	-203	-318	0
654	0	0	-536	-100	436	318	-486	168	-353	-71	-168	-98	-203	-345	0
655	0	0	-443	-98	345	270	-394	123	-269	25	-69	-161	-141	-186	0
656	0	0	-476	-102	374	289	-425	136	-289	-36	-145	-97	-118	-93	0
657	0	0	138	-100	-238	-19	188	-169	155	-11	-159	116	67	310	0
658	0	0	563	-100	-663	-231	613	-381	388	-17	-139	287	141	549	0
659	0	0	650	-116	-766	-267	708	-441	450	-131	-128	128	62	366	0
660	0	0	372	-126	-498	-123	435	-312	112	-58	-102	31	-77	40	0
661	0	0	-280	-143	137	211	-208	-3	-391	-65	-104	-162	-197	-403	0
662	0	0	-480	-157	323	318	-401	83	-302	-89	-89	-155	-162	-376	0
663	0	0	-602	-164	438	383	-520	137	-358	-122	-186	-186	-151	-360	0
664	0	0	-532	-162	370	347	-451	104	-316	-46	-95	-164	-135	-318	0
665	0	0	-512	-157	355	334	-433	99	-256	-108	-46	-83	-176	-238	0
666	0	0	-464	-172	292	318	-378	60	-215	-83	-139	-89	-178	-161	0
667	0	0	-73	-166	-93	119	10	-129	194	-29	-166	238	21	327	0
668	0	0	513	-164	-677	-174	595	-420	457	-40	-91	240	141	554	0
669	0	0	687	-172	-859	-257	773	-515	455	-11	-133	228	87	331	0
670	0	0	289	-180	-469	-54	379	-324	54	-25	-174	17	-3	-17	0
671	0	0	-345	-192	153	268	-249	-19	-341	0	-205	-207	-110	-376	0
672	0	0	-492	-178	314	335	-403	68	-395	-122	-131	-215	-256	-349	0
673	0	0	-474	-168	306	321	-390	69	-279	-42	-52	-184	-116	-413	0
674	0	0	-490	-174	316	332	-403	71	-289	-40	-67	-129	-151	-234	0
675	0	0	-433	-170	263	301	-348	46	-269	-52	-73	-153	-143	-261	0
676	0	0	-472	-166	306	319	-389	70	-170	-54	-93	-129	-19	-128	0
677	0	0	-26	-161	-135	93	54	-148	244	-15	-149	110	81	374	0
678	0	0	522	-162	-684	-180	603	-423	413	-36	-124	149	89	488	0
679	0	0	646	-174	-820	-236	733	-497	473	-17	-166	252	116	364	0
680	0	0	231	-176	-407	-27	319	-291	128	-79	-166	-32	-65	-1	0
681	0	0	-335	-178	157	256	-246	-10	-395	-62	-141	-271	-190	-488	0
682	0	0	-492	-178	314	335	-403	68	-285	-50	-100	-188	-180	-308	0
683	0	0	-519	-176	343	347	-431	83	-323	-118	-190	-184	-225	-335	0
684	0	0	-399	-178	221	288	-310	21	-192	0	-54	-62	-135	-232	0
685	0	0	-482	-166	316	324	-399	75	-199	-65	-131	-174	-135	-273	0
686	0	0	-445	-178	267	311	-356	44	-184	-42	-108	-135	-38	-172	0
687	0	0	18	-162	-180	72	99	-171	170	-100	-75	77	25	347	0
688	0	0	518	-151	-669	-183	593	-410	428	27	-110	178	180	543	0
689	0	0	579	-162	-741	-208	660	-451	382	-97	-197	120	65	382	0
690	0	0	362	-159	-521	-101	441	-340	81	5	-97	44	-64	40	0
691	0	0	-308	-161	147	234	-227	-7	-351	-56	-161	-256	-178	-477	0
692	0	0	-490	-157	333	323	-411	88	-380	-17	-128	-199	-157	-440	0
693	0	0	-568	-161	407	364	-487	123	-362	-71	-139	-223	-168	-333	0
694	0	0	-503	-180	323	341	-413	71	-240	-83	-128	-203	-100	-300	0
695	0	0	-465	-190	275	327	-370	42	-182	-77	-139	-87	-155	-252	0
696	0	0	-517	-211	306	364	-411	47	-234	-23	-100	-89	-135	-112	0
697	0	0	-149	-213	-64	181	-42	-138	100	-56	-149	62	29	258	0
698	0	0	485	-230	-715	-127	600	-472	455	-34	-180	267	174	502	0
699	0	0	608	-263	-871	-172	739	-567	461	-15	-116	225	100	440	0
700	0	0	307	-238	-545	-34	426	-391	62	-40	-151	-21	-54	-13	0
701	0	0	-296	-215	81	255	-188	-67	-327	-64	-122	-161	-228	-403	0
702	0	0	-532	-168	364	350	-448	98	-362	-71	-93	-197	-129	-411	0
703	0	0	-459	-180	279	319	-369	49	-358	-19	-166	-207	-147	-374	0
704	0	0	-495	-236	259	365	-377	11	-244	-62	-137	-128	-161	-250	0
705	0	0	-535	-213	322	374	-428	54	-283	-56	-195	-192	-172	-277	0
706	0	0	-440	-85	355	262	-397	135	-182	-46	-184	-135	-139	-223	0
707	0	0	-12	75	87	-31	-49	81	153	-52	-62	21	126	275	0
708	0	0	720	331	-389	-525	554	-29	362	-64	-159	203	135	547	0
709	0	0	1062	669	-393	-865	727	138	415	-75	-85	133	159	428	0
710	0	0	904	1049	145	-976	379	597	128	-97	-100	-3	3	17	0
711	0	0	502	1342	840	-922	-169	1091	-223	-17	-151	-203	-182	-362	0
712	0	0	235	1468	1233	-851	-499	1350	-444	-87	-184	-254	-199	-448	0
713	0	0	318	1524	1206	-921	-444	1365	-271	-77	-116	-102	-151	-351	0
714	0	0	381	1519	1138	-950	-378	1328	-267	-32	-155	-143	-145	-271	0
715	0	0	350	1449	1099	-899	-374	1274	-254	-15	-178	-190	-118	-225	0
716	0	0	267	1262	995	-764	-364	1128	-139	-15	-89	-97	31	-128	0
717	0	0	636	987	351	-811	142	669	151	0	-153	67	31	343	0
718	0	0	961	731	-230	-846	595	250	422	-21	-118	226	201	568	1
719	0	0	975	510	-465	-742	720	22	358	-79	-133	116	38	514	0
720	0	0	618	312	-306	-465	462	3	83	32	-131	98	-40	60	0
721	0	0	-87	149	236	-31	-161	192	-316	9	-205	-161	-275	-424	0
722	0	0	-520	81	601	219	-560	341	-355	-106	-135	-133	-211	-389	0
723	0	0	-485	31	516	227	-500	273	-364	-25	-209	-234	-164	-409	0
724	0	0	-435	3	438	216	-436	220	-258	-42	-104	-124	-188	-258	0
725	0	0	-464	-7	457	235	-460	225	-254	-3	-149	-166	-139	-277	0
726	0	0	-408	-15	393	211	-400	189	-236	-23	-188	-159	-108	-234	0
727	0	0	105	-32	-137	-36	121	-84	203	-38	-62	128	38	331	0
728	0	0	576	-29	-605	-273	590	-317	388	-48	-135	182	116	547	0
729	0	0	701	-38	-739	-331	720	-388	461	-23	-114	162	93	438	0
730	0	0	514	-31	-545	-241	529	-288	188	11	-87	89	44	27	0
731	0	0	-200	-38	162	119	-181	62	-345	-34	-203	-194	-201	-455	0
732	0	0	-416	-48	368	232	-392	160	-360	-19	-128	-149	-234	-337	0
733	0	0	-414	-67	347	240	-380	140	-250	-23	-112	-129	-157	-331	0
734	0	0	-403	-85	318	244	-360	116	-275	-44	-122	-153	-143	-252	0
735	0	0	-408	-85	323	246	-365	119	-166	-77	-162	-122	-182	-261	0
736	0	0	-482	-91	391	286	-436	150	-110	-50	-128	-112	-116	-180	0
737	0	0	-4	-91	-87	47	41	-89	151	-48	-166	93	9	314	0
738	0	0	543	-83	-626	-230	584	-354	411	-38	-97	269	135	543	0
739	0	0	674	-98	-772	-288	723	-435	399	-48	-141	116	98	393	0
740	0	0	318	-104	-422	-107	370	-263	151	-21	-170	62	-1	-42	0
741	0	0	-239	-106	133	172	-186	13	-318	-52	-151	-197	-225	-384	0
742	0	0	-513	-106	407	309	-460	150	-382	-126	-195	-230	-135	-459	0
743	0	0	-441	-106	335	273	-388	114	-316	17	-182	-197	-71	-374	0
744	0	0	-404	-104	300	254	-352	98	-289	-21	-149	-114	-143	-265	0
745	0	0	-402	-104	298	253	-350	97	-215	-108	-126	-170	-195	-277	0
746	0	0	-484	-124	360	304	-422	118	-188	-13	-108	-108	-25	-164	0
747	0	0	12	-110	-122	49	67	-116	159	-44	-178	122	19	207	0
748	0	0	541	-108	-649	-216	595	-378	434	-46	-124	194	176	500	0
749	0	0	747	-110	-857	-318	802	-483	422	67	-180	248	98	391	0
750	0	0	379	-106	-485	-136	432	-295	180	-21	-112	48	19	-21	0
751	0	0	-191	-116	75	153	-133	-20	-413	-3	-137	-228	-114	-494	0
752	0	0	-505	-110	395	307	-450	142	-366	-29	-159	-184	-166	-432	0
753	0	0	-389	-116	273	252	-331	78	-236	-44	-89	-166	-100	-382	0
754	0	0	-463	-112	351	287	-407	119	-275	-11	-157	-108	-126	-370	0
755	0	0	-517	-106	411	311	-464	152	-291	-50	-155	-180	-213	-281	0
756	0	0	-478	-102	376	290	-427	137	-180	21	-172	-93	-34	-199	0
757	0	0	6	-91	-97	42	51	-94	172	-23	-100	135	64	283	0
758	0	0	551	-95	-646	-228	598	-370	411	-69	-194	254	135	469	0
759	0	0	705	-98	-803	-303	754	-450	419	-87	-110	186	67	422	0
760	0	0	398	-106	-504	-146	451	-305	77	-17	-112	-11	9	9	0
761	0	0	-183	-112	71	147	-127	-20	-325	-40	-112	-199	-157	-388	0
762	0	0	-496	-112	384	304	-440	136	-382	-104	-149	-242	-217	-380	0
763	0	0	-449	-112	337	280	-393	112	-331	-29	-69	-203	-87	-372	0
764	0	0	-515	-112	403	313	-459	145	-395	-46	-139	-242	-195	-302	0
765	0	0	-377	-100	277	238	-327	88	-186	25	-126	-65	-60	-199	0
766	0	0	-420	-95	325	257	-372	115	-203	-79	-75	-62	-110	-188	0
767	0	0	-68	-87	-19	77	-24	-53	108	-32	-93	91	46	269	0
768	0	0	554	-93	-647	-230	600	-370	351	27	-194	254	221	502	0
769	0	0	689	-87	-776	-301	732	-431	419	-81	-89	234	110	432	0
770	0	0	407	-85	-492	-161	449	-288	149	3	-110	58	40	19	0
771	0	0	-261	-81	180	171	-220	49	-335	-110	-116	-217	-205	-380	0
772	0	0	-523	-85	438	304	-480	176	-393	-17	-145	-176	-180	-397	0
773	0	0	-430	-81	349	255	-389	134	-345	3	-143	-164	-147	-353	0
774	0	0	-465	-85	380	275	-422	147	-322	-112	-141	-176	-180	-252	0
775	0	0	-360	-89	271	224	-315	91	-250	-31	-139	-97	-129	-244	0
776	0	0	-440	-97	343	268	-391	123	-248	-32	-145	-104	-129	-133	0
777	0	0	35	-83	-118	24	76	-100	62	5	-110	81	56	221	0
778	0	0	576	-79	-655	-248	615	-367	440	-19	-124	269	190	521	0
779	0	0	723	-85	-808	-319	765	-446	463	-44	-114	310	81	432	0
780	0	0	359	-73	-432	-143	395	-252	112	-122	-145	-13	-104	3	0
781	0	0	-216	-83	133	149	-174	25	-234	-3	-79	-137	-141	-436	0
782	0	0	-520	-65	455	292	-487	195	-358	-97	-110	-151	-258	-384	0
783	0	0	-416	-69	347	242	-381	139	-358	-32	-73	-97	-139	-256	0
784	0	0	-425	-67	358	246	-391	145	-287	-79	-143	-81	-145	-323	0
785	0	0	-506	-64	442	285	-474	189	-254	-139	-128	-192	-151	-248	0
786	0	0	-358	-60	298	209	-328	119	-244	3	-112	-151	-52	-176	0
787	0	0	-31	-58	-27	44	-2	-42	149	-38	-89	104	108	353	0
788	0	0	561	-52	-613	-254	587	-332	364	-46	-192	149	97	504	0
789	0	0	834	-48	-882	-393	858	-465	479	81	-83	238	182	473	0
790	0	0	357	-58	-415	-149	386	-236	85	-106	-174	65	-98	44	0
791	0	0	-96	-48	48	72	-72	0	-291	-23	-180	-180	-182	-378	0
792	0	0	-485	-32	453	258	-469	210	-349	-21	-67	-194	-135	-318	0
793	0	0	-455	-29	426	242	-440	198	-331	-23	-164	-192	-180	-329	0
794	0	0	-385	-29	356	207	-370	163	-298	19	-116	-172	-102	-265	0
795	0	0	-459	-31	428	245	-443	198	-294	-44	-120	-162	-81	-254	0
796	0	0	-382	-27	355	204	-368	164	-236	-3	-126	-75	-100	-116	0
797	0	0	0	-17	-17	8	8	-17	155	-62	-122	58	69	310	0
798	0	0	532	-11	-543	-260	537	-277	424	-77	-157	238	141	529	0
799	0	0	724	-13	-737	-355	730	-375	446	-42	-155	259	122	488	0
800	0	0	485	-15	-500	-235	492	-257	124	-65	-147	-1	48	23	0
801	0	0	-148	-19	129	83	-138	55	-190	-44	-110	-114	-151	-261	0
802	0	0	-482	-13	469	247	-475	228	-374	-64	-215	-228	-234	-486	0
803	0	0	-385	-3	382	194	-383	189	-289	-31	-116	-205	-174	-285	0
804	0	0	-458	1	459	228	-458	230	-306	-67	-114	-201	-149	-279	0
805	0	0	-346	7	353	169	-349	180	-170	-67	-124	-157	-108	-281	0
806	0	0	-411	9	420	201	-415	214	-223	-56	-164	-58	-207	-137	0
807	0	0	43	32	-11	-37	27	10	147	7	-153	126	159	310	0
808	0	0	608	56	-552	-332	580	-248	419	-58	-137	226	159	545	0
809	0	0	841	60	-781	-450	811	-360	531	31	-64	225	168	516	0
810	0	0	385	50	-335	-217	360	-142	69	-67	-139	-29	-71	21	0
811	0	0	-40	62	102	-11	-71	82	-203	25	-97	-186	-129	-386	0
812	0	0	-437	79	516	179	-476	297	-401	-21	-126	-91	-162	-382	0
813	0	0	-431	85	516	173	-473	300	-395	7	-209	-213	-174	-389	0
814	0	0	-322	93	415	114	-368	254	-244	-31	-75	-106	-65	-259	0
815	0	0	-344	104	448	120	-396	276	-273	-36	-120	-155	-104	-213	0
816	0	0	-252	118	370	67	-311	244	-226	-5	-124	-81	-126	-194	0
817	0	0	54	129	75	-91	-10	102	106	-87	-97	106	65	265	0
818	0	0	703	149	-554	-426	628	-202	442	9	-135	215	106	531	0
819	0	0	821	162	-659	-491	740	-248	483	-81	-112	269	104	459	0
820	0	0	544	164	-380	-354	462	-108	195	-25	-162	65	-7	23	0
821	0	0	-31	172	203	-70	-117	187	-325	5	-137	-157	-157	-444	0
822	0	0	-388	188	576	100	-482	382	-395	-89	-155	-159	-205	-436	0
823	0	0	-351	211	562	70	-456	386	-292	-7	-161	-129	-151	-353	0
824	0	0	-266	226	492	20	-379	359	-219	-52	-126	-81	-118	-289	0
825	0	0	-264	236	500	14	-382	368	-252	-71	-81	-145	-168	-287	0
826	0	0	-285	240	525	22	-405	382	-184	-83	-135	-106	-131	-161	0
827	0	0	153	265	112	-209	20	188	98	-11	-108	93	36	263	0
828	0	0	680	285	-395	-482	537	-55	399	-17	-128	219	186	521	0
829	0	0	886	291	-595	-588	740	-152	440	-77	-106	188	27	448	0
830	0	0	610	304	-306	-457	458	-1	178	13	-135	128	15	65	0
831	0	0	-60	306	366	-123	-213	336	-337	-81	-164	-190	-265	-368	0
832	0	0	-269	320	589	-25	-429	454	-368	3	-151	-190	-159	-440	0
833	0	0	-229	331	560	-51	-394	445	-258	-48	17	-135	-98	-263	0
834	0	0	-260	333	593	-36	-426	463	-306	-87	-112	-209	-128	-347	0
835	0	0	-244	345	589	-50	-416	467	-291	-73	-95	-87	-172	-213	0
836	0	0	-248	341	589	-46	-418	465	-250	-23	-180	-91	-108	-246	0
837	0	0	164	356	192	-260	-14	274	153	-27	-162	203	-23	277	0
838	0	0	802	368	-434	-585	618	-33	463	-23	-137	298	188	564	0
839	0	0	967	374	-593	-670	780	-109	422	-75	-141	246	108	531	0
840	0	0	775	380	-395	-577	585	-7	242	-32	-129	65	1	75	0
841	0	0	39	370	331	-204	-146	350	-242	-27	-168	-79	-182	-362	0
842	0	0	-304	376	680	-36	-492	528	-397	-104	-129	-238	-238	-436	0
843	0	0	-236	382	618	-73	-427	500	-277	-56	-77	-159	-194	-306	0
844	0	0	-287	362	649	-37	-468	505	-281	-104	-129	-159	-221	-322	0
845	0	0	-330	360	690	-15	-510	525	-294	5	-164	-126	-126	-322	0
846	0	0	-250	364	614	-57	-432	489	-190	-64	-87	-91	-93	-207	0
847	0	0	139	364	225	-251	-43	294	143	-54	-81	159	9	263	0
848	0	0	753	356	-397	-554	575	-20	446	-73	-85	259	207	508	0
849	0	0	1033	343	-690	-688	861	-173	527	5	-106	289	166	558	0
850	0	0	693	323	-370	-508	531	-23	118	-67	-147	83	-19	50	0
851	0	0	11	298	287	-154	-138	292	-312	-79	-108	-120	-180	-339	0
852	0	0	-359	277	636	41	-497	456	-438	-114	-93	-225	-269	-444	0
853	0	0	-297	259	556	19	-426	407	-310	17	-65	-155	-126	-279	0
854	0	0	-345	242	587	51	-466	414	-316	-159	-182	-151	-182	-372	0
855	0	0	-258	221	479	18	-368	350	-155	1	-77	-79	-112	-279	0
856	0	0	-359	207	566	76	-462	386	-316	-87	-110	-172	-135	-162	0
857	0	0	148	192	44	-170	52	118	97	1	-75	159	38	292	0
858	0	0	736	180	-556	-458	646	-188	467	-62	-106	279	180	601	0
859	0	0	930	151	-779	-540	854	-314	475	3	-145	269	172	560	0
860	0	0	525	118	-407	-321	466	-144	178	29	-190	176	-38	71	0
861	0	0	-128	97	225	15	-176	161	-269	48	-116	-162	-207	-397	0
862	0	0	-518	87	605	215	-561	346	-417	-27	-149	-226	-172	-436	0
863	0	0	-412	73	485	169	-448	279	-300	-1	-190	-56	-133	-339	0
864	0	0	-533	58	591	237	-562	324	-306	-36	-190	-122	-170	-234	0
865	0	0	-438	56	494	191	-466	275	-248	-44	-166	-112	-122	-364	0
866	0	0	-408	44	452	182	-430	248	-215	38	-100	-126	-65	-225	0
867	0	0	90	44	-46	-67	68	-1	141	-9	-73	131	79	267	0
868	0	0	662	32	-630	-347	646	-299	391	3	-155	236	139	618	0
869	0	0	888	19	-869	-453	878	-425	413	0	-153	261	104	614	0
870	0	0	554	13	-541	-283	547	-264	124	-40	-151	75	-13	120	0
871	0	0	-45	-5	40	25	-42	17	-312	-67	-114	-182	-205	-401	0
872	0	0	-480	-17	463	248	-471	223	-417	-85	-104	-153	-139	-372	0
873	0	0	-469	-17	452	243	-460	217	-337	-75	-122	-203	-137	-419	0
874	0	0	-428	-29	399	228	-413	185	-320	-62	-126	-137	-176	-300	0
875	0	0	-509	-46	463	277	-486	208	-316	32	-155	-145	-126	-292	0
876	0	0	-459	-60	399	259	-429	169	-265	-21	-155	-97	-164	-139	0
877	0	0	-37	-38	-1	37	-18	-19	93	27	-60	100	116	300	0
878	0	0	551	-42	-593	-254	572	-317	446	-48	-192	190	110	494	0
879	0	0	926	-42	-968	-442	947	-505	570	64	-104	349	205	479	0
880	0	0	411	-52	-463	-179	437	-257	143	-91	-91	15	0	52	0
881	0	0	-170	-52	118	111	-144	33	-240	34	-122	-143	-205	-395	0
882	0	0	-571	-50	521	310	-546	235	-393	-77	-116	-199	-203	-384	0
883	0	0	-513	-65	448	289	-480	191	-308	-102	-77	-195	-180	-279	0
884	0	0	-443	-73	370	258	-406	148	-263	-48	-180	-190	-176	-343	0
885	0	0	-435	-73	362	254	-398	144	-207	-17	-85	-135	-85	-199	0
886	0	0	-395	-73	322	234	-358	124	-267	-97	-151	-166	-228	-188	0
887	0	0	8	-67	-75	29	41	-71	174	-17	-31	159	79	327	0
888	0	0	503	-67	-570	-218	536	-318	415	-83	-190	195	143	477	0
889	0	0	821	-77	-898	-372	859	-487	523	73	-151	316	124	605	0
890	0	0	512	-81	-593	-215	552	-337	159	-29	-102	50	-1	93	0
891	0	0	-97	-102	-5	99	-46	-53	-213	-75	-58	-135	-188	-304	0
892	0	0	-492	-89	403	290	-447	157	-356	-73	-112	-178	-135	-415	0
893	0	0	-472	-77	395	274	-433	159	-304	9	-133	-166	-172	-362	0
894	0	0	-501	-73	428	287	-464	177	-316	-108	-79	-147	-145	-360	0
895	0	0	-413	-64	349	238	-381	142	-265	-5	-100	-155	-108	-294	0
896	0	0	-475	-58	417	266	-446	179	-215	-54	-85	-145	-65	-168	0
897	0	0	-158	-44	114	101	-136	35	44	-40	-174	27	29	162	0
898	0	0	547	-48	-595	-249	571	-321	407	19	-102	273	161	537	0
899	0	0	770	-54	-824	-358	797	-439	419	11	-85	192	104	519	0
900	0	0	471	-60	-531	-205	501	-295	151	-38	-83	58	21	139	0
901	0	0	-68	-77	-9	72	-29	-43	-279	-27	-110	-203	-215	-448	0
902	0	0	-426	-81	345	253	-385	132	-322	25	-58	-129	-46	-351	0
903	0	0	-463	-85	378	274	-420	146	-411	-21	-182	-172	-129	-384	0
904	0	0	-358	-89	269	223	-313	90	-263	34	-25	-124	-124	-180	0
905	0	0	-529	-93	436	311	-482	171	-263	-143	-133	-118	-221	-312	0
906	0	0	-438	-89	349	263	-393	130	-174	-52	-151	-40	-81	-291	0
907	0	0	-90	-89	1	89	-45	-44	120	-52	-143	153	-9	223	0
908	0	0	489	-93	-582	-198	535	-337	388	36	-104	285	166	554	0
909	0	0	747	-91	-838	-328	792	-464	492	-56	-114	240	93	535	0
910	0	0	464	-108	-572	-178	518	-340	201	-65	-176	73	-75	42	0
911	0	0	-107	-118	-11	112	-48	-64	-225	-69	-110	-118	-209	-302	0
912	0	0	-484	-110	374	297	-429	132	-403	-83	-67	-219	-203	-364	0
913	0	0	-411	-93	318	252	-364	112	-345	-17	-108	-147	-89	-292	0
914	0	0	-439	-104	335	271	-387	115	-308	34	-149	-104	-201	-252	0
915	0	0	-375	-102	273	238	-324	85	-217	-83	-83	-122	-176	-223	0
916	0	0	-441	-112	329	276	-385	108	-277	-38	-126	-151	-91	-176	0
917	0	0	-58	-110	-52	84	-3	-81	164	-110	-56	114	42	244	0
918	0	0	479	-104	-583	-187	531	-343	411	-13	-124	244	102	547	0
919	0	0	687	-116	-803	-285	745	-459	343	40	-151	205	102	490	0
920	0	0	368	-124	-492	-122	430	-308	215	-31	-95	87	-11	112	0
921	0	0	-257	-126	131	191	-194	2	-277	-89	-188	-153	-283	-364	0
922	0	0	-488	-122	366	305	-427	122	-287	36	-128	-197	-180	-362	0
923	0	0	-601	-120	481	360	-541	180	-405	-71	-151	-197	-207	-386	0
924	0	0	-410	-112	298	261	-354	93	-254	-56	-93	-151	-149	-298	0
925	0	0	-451	-108	343	279	-397	117	-190	-31	-116	-147	-58	-287	0
926	0	0	-408	-114	294	261	-351	90	-244	-69	-118	-174	-106	-211	0
927	0	0	-147	-124	23	135	-85	-50	112	-5	-64	155	44	358	0
928	0	0	498	-116	-614	-191	556	-365	366	-108	-195	246	23	502	0
929	0	0	751	-120	-871	-315	811	-495	490	13	-126	289	77	541	0
930	0	0	461	-124	-585	-168	523	-354	153	19	-178	149	-31	143	0
931	0	0	-142	-133	9	137	-75	-62	-310	-67	-159	-194	-230	-388	0
932	0	0	-503	-133	370	318	-436	118	-388	-44	-69	-151	-226	-364	0
933	0	0	-484	-128	356	306	-420	114	-355	-93	-174	-211	-226	-308	0
934	0	0	-424	-122	302	273	-363	90	-203	-34	-97	-95	-135	-261	0
935	0	0	-482	-129	353	305	-417	112	-302	-77	-64	-182	-141	-287	0
936	0	0	-449	-126	323	287	-386	98	-211	-1	-162	-46	-110	-199	0
937	0	0	-129	-129	0	129	-64	-64	27	-106	-104	87	17	226	0
938	0	0	473	-124	-597	-174	535	-360	415	-36	-124	287	194	465	0
939	0	0	590	-129	-719	-230	654	-424	434	-100	-126	217	178	374	0
940	0	0	340	-139	-479	-100	409	-309	178	-129	-133	106	11	32	0
941	0	0	-119	-151	-32	135	-43	-91	-221	-42	-155	-195	-149	-345	0
942	0	0	-575	-164	411	369	-493	123	-440	-50	-182	-221	-221	-450	0
943	0	0	-469	-157	312	313	-390	77	-302	-25	-120	-151	-149	-353	0
944	0	0	-521	-155	366	338	-443	105	-287	-85	-116	-122	-116	-314	0
945	0	0	-428	-161	267	294	-347	53	-228	-67	-151	-126	-139	-300	0
946	0	0	-349	-159	190	254	-269	15	-178	-19	-98	-52	-114	-213	0
947	0	0	-189	-145	44	167	-116	-50	52	-110	-135	62	9	190	0
948	0	0	526	-143	-669	-191	597	-406	467	67	-170	273	120	510	0
949	0	0	566	-145	-711	-210	638	-428	438	27	-139	300	153	554	0
950	0	0	450	-155	-605	-147	527	-380	83	-89	-110	46	-102	-11	0
951	0	0	-155	-166	-11	160	-72	-88	-188	13	-23	-112	-139	-242	0
952	0	0	-590	-162	428	376	-509	133	-422	-135	-174	-267	-203	-448	0
953	0	0	-471	-153	318	312	-394	82	-310	54	-77	-149	-120	-273	0
954	0	0	-477	-155	322	316	-399	83	-215	-13	-207	-64	-100	-298	0
955	0	0	-422	-153	269	287	-345	58	-186	-69	-133	-54	-182	-256	0
956	0	0	-442	-161	281	301	-361	60	-275	-64	-98	-91	-143	-180	0
957	0	0	-118	-162	-44	140	-37	-103	91	11	-112	122	141	265	0
958	0	0	440	-153	-593	-143	516	-373	407	-85	-149	304	42	572	0
959	0	0	663	-159	-822	-252	742	-490	413	-1	-131	263	54	552	0
960	0	0	454	-157	-611	-148	532	-384	166	-65	-108	131	-52	133	0
961	0	0	-179	-166	13	172	-96	-76	-291	-25	-118	-162	-180	-343	0
962	0	0	-478	-180	298	329	-388	59	-417	-54	-89	-205	-182	-411	0
963	0	0	-527	-184	343	355	-435	79	-374	-73	-89	-126	-137	-374	0
964	0	0	-470	-178	292	324	-381	57	-238	-52	-83	-31	-155	-308	0
965	0	0	-548	-182	366	365	-457	92	-256	-15	-102	-56	-194	-300	0
966	0	0	-484	-195	289	339	-386	47	-143	-71	-124	-64	-137	-223	0
967	0	0	-220	-197	23	208	-121	-87	95	-44	-112	168	65	225	0
968	0	0	411	-186	-597	-112	504	-391	360	-11	-108	234	131	531	0
969	0	0	659	-182	-841	-238	750	-511	432	-87	-73	267	190	457	0
970	0	0	424	-194	-618	-115	521	-406	168	-7	-190	106	-64	114	0
971	0	0	-50	-205	-155	127	52	-180	-155	-31	-143	-52	-141	-331	0
972	0	0	-474	-211	263	342	-368	26	-403	-23	-25	-141	-226	-333	0
973	0	0	-523	-215	308	369	-415	46	-372	-50	-151	-122	-194	-364	0
974	0	0	-432	-221	211	326	-321	-5	-252	0	-50	-87	-124	-292	0
975	0	0	-418	-219	199	318	-308	-10	-263	-36	-106	-73	-120	-289	0
976	0	0	-444	-221	223	332	-333	1	-186	-25	-97	-93	-87	-192	0
977	0	0	-161	-213	-52	187	-54	-132	64	-87	-56	97	1	273	0
978	0	0	423	-217	-640	-103	531	-428	389	-15	-122	258	118	492	0
979	0	0	641	-226	-867	-207	754	-546	399	-31	-93	236	172	494	0
980	0	0	404	-236	-640	-84	522	-438	174	-23	-159	114	34	69	0
981	0	0	-145	-230	-85	187	-30	-157	-242	19	-46	-149	-153	-415	0
982	0	0	-632	-223	409	427	-520	93	-364	-34	-73	-168	-116	-403	0
983	0	0	-556	-213	343	384	-449	65	-349	-75	-54	-67	-170	-434	0
984	0	0	-509	-217	292	363	-400	37	-322	-60	-89	-71	-126	-386	0
985	0	0	-453	-230	223	341	-338	-3	-182	-15	-126	-23	-116	-285	0
986	0	0	-424	-230	194	327	-309	-18	-228	11	-102	-27	-75	-226	0
987	0	0	-200	-219	-19	209	-90	-119	56	-77	-176	124	27	201	0
988	0	0	411	-217	-628	-97	519	-422	349	-9	-161	178	188	393	0
989	0	0	666	-228	-894	-219	780	-561	496	-38	-116	355	159	545	0
990	0	0	444	-238	-682	-103	563	-460	195	-122	-48	133	-7	108	0
991	0	0	-78	-244	-166	161	44	-205	-221	-1	-64	-60	-151	-312	0
992	0	0	-537	-250	287	393	-412	18	-347	-159	-89	-217	-219	-488	0
993	0	0	-579	-246	333	412	-456	43	-306	-81	-95	-73	-182	-248	0
994	0	0	-478	-252	226	365	-352	-13	-283	-50	-11	-205	-151	-329	0
995	0	0	-509	-248	261	378	-385	6	-215	-19	-54	-54	-81	-335	0
996	0	0	-504	-250	254	377	-379	2	-236	-102	-73	-100	-91	-318	0
997	0	0	-163	-240	-77	201	-43	-158	38	-40	-62	79	98	122	0
998	0	0	373	-232	-605	-70	489	-418	335	-145	-108	240	95	496	0
999	0	0	714	-232	-946	-241	830	-589	475	3	-25	296	195	527	0
1000	0	0	407	-240	-647	-83	527	-443	203	-48	-170	112	60	73	0
1001	0	0	-72	-236	-164	154	46	-200	-131	-67	-98	-58	-159	-360	0
1002	0	0	-558	-242	316	400	-437	37	-469	-54	-110	-234	-162	-422	0
1003	0	0	-523	-248	275	385	-399	13	-349	-7	-89	-131	-93	-364	0
1004	0	0	-559	-259	300	409	-429	20	-287	-97	-56	-213	-149	-345	0
1005	0	0	-507	-261	246	384	-376	-7	-289	-58	-124	-104	-100	-287	0
1006	0	0	-491	-265	226	378	-358	-19	-232	-23	-118	-64	-100	-195	0
1007	0	0	-175	-252	-77	213	-49	-164	5	7	-100	192	23	199	0
1008	0	0	381	-232	-613	-74	497	-422	360	-44	-112	250	120	446	0
1009	0	0	567	-240	-807	-163	687	-523	469	-3	-89	335	137	481	0
1010	0	0	353	-248	-601	-52	477	-424	147	-23	-87	149	-7	91	0
1011	0	0	-169	-267	-98	218	-35	-182	-256	-9	-112	-73	-135	-393	0
1012	0	0	-527	-271	256	399	-391	-7	-316	-29	-52	-100	-184	-347	0
1013	0	0	-592	-263	329	427	-460	33	-353	-85	-112	-180	-141	-370	0
1014	0	0	-488	-265	223	376	-355	-21	-258	-46	-87	-87	-128	-323	0
1015	0	0	-526	-265	261	395	-393	-2	-329	-42	-124	-91	-91	-378	0
1016	0	0	-488	-275	213	381	-350	-31	-250	3	-162	-48	-83	-265	0
1017	0	0	-237	-279	-42	258	-97	-160	-42	29	-36	93	31	228	0
1018	0	0	353	-267	-620	-43	486	-443	409	-38	-174	267	133	459	0
1019	0	0	631	-267	-898	-182	764	-582	446	-29	-65	300	77	453	0
1020	0	0	386	-269	-655	-58	520	-462	151	-32	-122	143	-7	139	0
1021	0	0	-110	-271	-161	190	25	-216	-308	-11	-85	-112	-129	-386	0
1022	0	0	-616	-281	335	448	-475	27	-426	-89	-93	-126	-226	-399	0
1023	0	0	-540	-277	263	408	-401	-7	-310	-46	-83	-137	-133	-322	0
1024	0	0	-541	-289	252	415	-396	-18	-261	-15	-98	-50	-73	-353	0
1025	0	0	-614	-291	323	452	-468	16	-228	-25	-91	-106	-58	-356	0
1026	0	0	-575	-292	283	433	-429	-4	-188	-13	-58	-126	-42	-263	0
1027	0	0	-264	-289	-25	276	-119	-157	40	-54	-118	114	-42	186	0
1028	0	0	285	-289	-574	2	429	-431	366	0	-137	244	87	535	0
1029	0	0	623	-281	-904	-171	763	-592	461	-48	-112	256	108	516	0
1030	0	0	396	-281	-677	-57	536	-479	248	25	-11	129	36	128	0
1031	0	0	-176	-273	-97	224	-39	-185	-226	-71	-168	-155	-190	-356	0
1032	0	0	-515	-271	244	393	-379	-13	-382	-11	-108	-155	-118	-424	0
1033	0	0	-588	-259	329	423	-458	35	-374	-71	-170	-223	-108	-380	0
1034	0	0	-484	-258	226	371	-355	-16	-281	-32	-75	-131	-186	-285	0
1035	0	0	-502	-258	244	380	-373	-7	-238	-40	-147	-46	-161	-263	0
1036	0	0	-432	-246	186	339	-309	-30	-250	-48	-100	-104	-182	-219	0
1037	0	0	-180	-242	-62	211	-59	-152	44	-15	-64	79	79	254	0
1038	0	0	330	-238	-568	-46	449	-403	287	-21	-135	215	60	537	0
1039	0	0	669	-256	-925	-206	797	-590	457	46	-44	312	161	564	0
1040	0	0	405	-246	-651	-79	528	-448	141	-56	-139	75	-50	143	0
1041	0	0	-132	-258	-126	195	-3	-192	-207	-73	-135	-178	-145	-331	0
1042	0	0	-563	-261	302	412	-432	20	-323	-11	-77	-207	-153	-386	0
1043	0	0	-594	-263	331	428	-462	34	-316	-71	-137	-168	-112	-362	0
1044	0	0	-536	-271	265	403	-400	-3	-302	-31	-139	-141	-234	-287	0
1045	0	0	-485	-259	226	372	-355	-16	-256	7	-112	-58	-151	-306	0
1046	0	0	-524	-261	263	392	-393	1	-254	13	-97	-93	-17	-215	0
1047	0	0	-223	-252	-29	237	-97	-140	-17	-114	-54	1	3	133	0
1048	0	0	413	-244	-657	-84	535	-450	382	-1	-114	275	137	500	0
1049	0	0	634	-242	-876	-196	755	-559	399	13	-139	312	149	531	0
1050	0	0	425	-250	-675	-87	550	-462	176	-93	-100	46	1	168	0
1051	0	0	-56	-240	-184	148	64	-212	-159	-5	-89	-50	-159	-386	0
1052	0	0	-592	-234	358	413	-475	62	-448	-48	-143	-178	-124	-463	0
1053	0	0	-536	-228	308	382	-422	40	-386	-83	-164	-151	-190	-426	0
1054	0	0	-620	-234	386	427	-503	76	-252	-48	-58	-85	-190	-271	0
1055	0	0	-565	-230	335	397	-450	52	-294	-29	-157	-75	-172	-279	0
1056	0	0	-521	-240	281	380	-401	20	-256	7	-46	-157	-7	-244	0
1057	0	0	-234	-234	0	234	-117	-117	3	-65	-102	60	-9	186	0
1058	0	0	373	-238	-611	-67	492	-424	450	-9	-162	287	141	521	0
1059	0	0	661	-244	-905	-208	783	-574	453	-73	-73	228	126	535	0
1060	0	0	481	-240	-721	-120	601	-480	217	-31	-147	124	-17	143	0
1061	0	0	-113	-250	-137	181	12	-193	-201	-65	-120	-147	-186	-353	0
1062	0	0	-528	-236	292	382	-410	28	-333	-69	-69	-190	-122	-358	0
1063	0	0	-532	-228	304	380	-418	38	-316	-9	-93	-151	-126	-364	0
1064	0	0	-488	-219	269	353	-378	25	-279	50	-141	-137	-81	-349	0
1065	0	0	-474	-228	246	351	-360	9	-209	64	-87	-100	-64	-283	0
1066	0	0	-437	-238	199	337	-318	-19	-176	-29	-77	-95	-100	-226	0
1067	0	0	-267	-252	15	259	-141	-118	27	-17	-126	112	7	170	0
1068	0	0	380	-252	-632	-64	506	-442	389	-1	-77	298	124	560	0
1069	0	0	580	-256	-836	-162	708	-546	475	-34	-188	217	62	492	0
1070	0	0	456	-250	-706	-103	581	-478	250	3	5	135	1	186	0
1071	0	0	-229	-248	-19	238	-105	-133	-287	-69	-166	-226	-194	-403	0
1072	0	0	-618	-271	347	444	-482	38	-399	-40	-71	-197	-135	-426	0
1073	0	0	-684	-269	415	476	-549	73	-384	-48	-199	-211	-176	-440	0
1074	0	0	-562	-275	287	418	-424	6	-318	21	-124	-137	-98	-289	0
1075	0	0	-593	-279	314	436	-453	17	-300	-15	-81	-135	-155	-261	0
1076	0	0	-445	-271	174	358	-309	-48	-207	-9	-116	-170	-126	-244	0
1077	0	0	-182	-271	-89	226	-46	-180	36	-44	-58	114	40	242	0
1078	0	0	349	-281	-630	-34	489	-455	405	-62	-116	225	102	475	0
1079	0	0	688	-289	-977	-199	832	-633	527	-27	-114	351	124	512	0
1080	0	0	448	-300	-748	-74	598	-524	219	-34	-108	73	1	104	0
1081	0	0	-86	-320	-234	203	74	-277	-67	-46	-112	-50	-118	-291	0
1082	0	0	-664	-325	339	494	-501	7	-397	-118	-172	-221	-223	-446	0
1083	0	0	-616	-333	283	474	-449	-25	-355	-62	-87	-116	-205	-333	0
1084	0	0	-591	-347	244	469	-417	-51	-261	-34	-104	-69	-186	-320	0
1085	0	0	-599	-347	252	473	-425	-47	-267	-46	-149	-106	-230	-259	0
1086	0	0	-484	-345	139	414	-311	-103	-207	7	-95	-7	-133	-207	0
1087	0	0	-341	-358	-17	349	-162	-187	7	-23	-77	98	-1	238	0
1088	0	0	332	-370	-702	19	517	-536	378	-60	-3	194	122	519	0
1089	0	0	590	-376	-966	-107	778	-671	384	-58	-46	248	162	533	0
1090	0	0	313	-393	-706	40	509	-549	143	15	-104	102	27	149	0
1091	0	0	-179	-407	-228	293	24	-317	-178	5	-168	-129	-75	-281	0
1092	0	0	-587	-411	176	499	-381	-117	-386	-44	-67	-147	-213	-337	0
1093	0	0	-668	-409	259	538	-463	-75	-310	-102	-93	-172	-106	-322	0
1094	0	0	-595	-405	190	500	-392	-107	-192	-32	-190	-69	-164	-275	0
1095	0	0	-530	-395	135	462	-332	-130	-178	-23	-11	-122	-162	-209	0
1096	0	0	-621	-395	226	508	-423	-84	-316	-65	-157	-118	-176	-219	0
1097	0	0	-252	-393	-141	322	-55	-267	56	50	-180	128	-60	201	0
1098	0	0	239	-393	-632	77	435	-512	432	-38	-131	327	151	486	0
1099	0	0	573	-393	-966	-90	769	-679	403	-15	-100	302	100	465	0
1100	0	0	339	-407	-746	34	542	-576	322	-89	-104	172	52	197	0
1101	0	0	-256	-413	-157	334	-49	-285	-194	-95	-126	-184	-168	-356	0
1102	0	0	-612	-409	203	510	-407	-103	-366	25	-137	-182	-161	-422	0
1103	0	0	-597	-409	188	503	-392	-110	-259	-42	-91	-110	-162	-294	0
1104	0	0	-653	-413	240	533	-446	-86	-238	-102	-118	-157	-223	-277	0
1105	0	0	-604	-407	197	505	-400	-105	-300	19	-174	-128	-104	-345	0
1106	0	0	-589	-405	184	497	-386	-110	-164	-81	-91	-62	-151	-170	0
1107	0	0	-267	-393	-126	330	-70	-259	17	25	-32	50	36	244	0
1108	0	0	246	-386	-632	70	439	-509	316	-87	-118	211	118	498	0
1109	0	0	613	-401	-1014	-106	813	-707	432	-29	-97	265	110	529	0
1110	0	0	413	-417	-830	2	621	-623	219	46	-106	110	67	192	0
1111	0	0	-159	-417	-258	288	49	-337	-170	-50	-141	-145	-133	-358	0
1112	0	0	-606	-420	186	513	-396	-117	-358	-31	-129	-149	-91	-463	0
1113	0	0	-676	-415	261	545	-468	-77	-349	-112	-147	-122	-203	-397	0
1114	0	0	-649	-417	232	533	-440	-92	-273	38	-131	-71	-100	-306	0
1115	0	0	-697	-430	267	563	-482	-81	-259	-52	-97	-93	-110	-331	0
1116	0	0	-620	-442	178	531	-399	-132	-240	-42	-104	-98	-176	-240	0
1117	0	0	-370	-455	-85	412	-142	-270	15	25	-118	153	42	176	0
1118	0	0	208	-469	-677	130	442	-573	279	-60	-139	205	79	469	0
1119	0	0	557	-488	-1045	-34	801	-766	469	-23	-13	271	166	523	0
1120	0	0	223	-523	-746	150	484	-634	223	-56	-52	155	75	194	0
1121	0	0	-179	-537	-358	358	89	-447	-203	-79	-135	-172	-186	-384	0
1122	0	0	-697	-527	170	612	-433	-178	-452	-15	-50	-236	-170	-374	0
1123	0	0	-723	-467	256	595	-489	-105	-413	21	-201	-143	-213	-331	0
1124	0	0	-546	-428	118	487	-332	-155	-267	-79	3	-190	-168	-292	0
1125	0	0	-614	-438	176	526	-395	-131	-283	-75	-137	-93	-145	-312	0
1126	0	0	-550	-483	67	516	-308	-208	-211	-40	-79	-91	-98	-197	0
1127	0	0	-316	-397	-81	356	-117	-239	-69	11	-141	0	31	168	0
1128	0	0	402	-275	-677	-63	539	-476	376	7	-91	254	194	475	0
1129	0	0	617	-126	-743	-245	680	-434	411	-81	-126	287	157	469	0
1130	0	0	729	161	-568	-445	648	-203	217	-40	-145	137	40	93	0
1131	0	0	293	496	203	-394	45	349	-186	-31	-116	-89	-110	-306	0
1132	0	0	-2	843	845	-420	-423	844	-389	-104	-106	-205	-157	-479	0
1133	0	0	134	1082	948	-608	-407	1015	-285	-52	-56	-145	-180	-331	0
1134	0	0	212	1158	946	-685	-367	1052	-238	-25	-133	-62	-133	-306	0
1135	0	0	190	1185	995	-687	-402	1090	-287	-56	-122	-162	-184	-318	0
1136	0	0	219	1177	958	-698	-369	1067	-203	-34	-104	-102	-124	-234	0
1137	0	0	410	1057	647	-733	-118	852	9	27	-108	112	42	129	0
1138	0	0	895	826	-69	-860	482	378	320	-69	-155	273	110	469	0
1139	0	0	1107	564	-543	-835	825	10	469	42	-52	246	217	539	1
1140	0	0	763	323	-440	-543	601	-58	114	-17	-114	149	13	199	0
1141	0	0	129	81	-48	-105	88	16	-219	-62	-104	-129	-141	-351	0
1142	0	0	-495	-201	294	348	-394	46	-397	23	-15	-199	-135	-485	0
1143	0	0	-662	-337	325	499	-493	-6	-422	-9	-65	-219	-153	-368	0
1144	0	0	-608	-403	205	505	-406	-99	-355	11	-149	-97	-151	-403	0
1145	0	0	-599	-440	159	519	-379	-140	-259	-29	-81	-3	-128	-225	0
1146	0	0	-635	-461	174	548	-404	-143	-221	-48	-135	-110	-93	-312	0
1147	0	0	-371	-483	-112	427	-129	-297	0	-40	-75	108	0	162	0
1148	0	0	129	-485	-614	178	371	-549	259	-38	-131	197	129	393	0
1149	0	0	561	-492	-1053	-34	807	-772	434	56	-67	291	114	523	0
1150	0	0	345	-496	-841	75	593	-668	230	29	-93	128	42	207	0
1151	0	0	-144	-477	-333	310	94	-405	-215	-54	-201	-108	-93	-399	0
1152	0	0	-653	-467	186	560	-419	-140	-356	25	-71	-157	-85	-469	0
1153	0	0	-757	-463	294	610	-525	-84	-413	-25	-151	-133	-124	-426	0
1154	0	0	-616	-463	153	539	-384	-155	-310	-42	-25	-112	-168	-306	0
1155	0	0	-697	-455	242	576	-469	-106	-298	-52	-85	-102	-128	-358	0
1156	0	0	-676	-442	234	559	-455	-104	-275	-58	-151	-124	-145	-347	0
1157	0	0	-435	-432	3	433	-219	-214	-15	9	-87	42	36	124	0
1158	0	0	184	-442	-626	129	405	-534	320	44	-126	211	135	525	0
1159	0	0	549	-444	-993	-52	771	-718	531	-13	-108	306	145	514	0
1160	0	0	369	-463	-832	47	600	-647	176	31	-23	87	69	172	0
1161	0	0	-190	-471	-281	330	45	-376	-283	-75	-91	-157	-194	-337	0
1162	0	0	-594	-465	129	529	-361	-168	-372	13	-48	-129	-174	-382	0
1163	0	0	-701	-469	232	585	-466	-118	-436	-27	-122	-238	-190	-424	0
1164	0	0	-671	-481	190	576	-430	-145	-277	-29	-87	-85	-162	-322	0
1165	0	0	-604	-467	137	535	-370	-165	-217	-62	-25	-188	-147	-269	0
1166	0	0	-571	-461	110	516	-340	-175	-316	5	-32	-122	-141	-236	0
1167	0	0	-407	-463	-56	435	-175	-259	-38	-73	-73	25	7	106	0
1168	0	0	237	-461	-698	112	467	-579	343	0	-58	180	102	502	0
1169	0	0	561	-471	-1032	-45	796	-751	403	-31	-44	250	128	510	0
1170	0	0	376	-475	-851	49	613	-663	281	-64	-65	71	1	137	0
1171	0	0	-151	-471	-320	311	84	-395	-104	-58	-112	-91	-141	-322	0
1172	0	0	-641	-467	174	554	-407	-146	-364	-21	-104	-162	-182	-424	0
1173	0	0	-721	-473	248	597	-484	-112	-335	-81	-69	-192	-168	-376	0
1174	0	0	-688	-477	211	582	-449	-133	-374	-69	-64	-143	-182	-296	0
1175	0	0	-554	-477	77	515	-315	-200	-246	46	-108	-95	-124	-318	0
1176	0	0	-641	-486	155	563	-398	-165	-289	-7	-48	-180	-38	-190	0
1177	0	0	-366	-488	-122	427	-122	-305	15	-83	-118	116	-15	75	0
1178	0	0	226	-485	-711	129	468	-598	356	-40	-44	256	122	475	0
1179	0	0	503	-486	-989	-8	746	-737	430	-62	-31	240	145	543	0
1180	0	0	381	-486	-867	52	624	-676	170	-38	-120	114	1	149	0
1181	0	0	-163	-483	-320	323	78	-401	-172	-34	-56	-124	-135	-316	0
1182	0	0	-688	-483	205	585	-446	-139	-417	-104	-46	-228	-172	-492	0
1183	0	0	-755	-488	267	621	-511	-110	-397	-71	-89	-110	-164	-426	0
1184	0	0	-663	-479	184	571	-423	-147	-300	-31	-50	-155	-126	-374	0
1185	0	0	-760	-481	279	620	-519	-101	-325	19	-91	-104	-98	-335	0
1186	0	0	-649	-473	176	561	-412	-148	-256	-25	-93	-168	-205	-219	0
1187	0	0	-390	-473	-83	431	-153	-278	-54	17	-34	77	9	170	0
1188	0	0	210	-467	-677	128	443	-572	310	-11	-116	215	145	469	0
1189	0	0	600	-459	-1059	-70	829	-759	467	19	-58	300	213	545	0
1190	0	0	442	-471	-913	14	677	-692	248	-31	-104	120	15	195	0
1191	0	0	-135	-490	-355	312	110	-422	-182	-19	-137	-85	-135	-248	0
1192	0	0	-701	-490	211	595	-456	-139	-465	-79	-137	-151	-254	-452	0
1193	0	0	-632	-485	147	558	-389	-169	-399	9	-100	-131	-110	-393	0
1194	0	0	-690	-483	207	586	-448	-138	-318	-64	-108	-166	-213	-339	0
1195	0	0	-593	-483	110	538	-351	-186	-256	-15	-42	-58	-159	-312	0
1196	0	0	-731	-473	258	602	-494	-107	-353	-58	-93	-162	-120	-265	0
1197	0	0	-281	-461	-180	371	-50	-320	60	-19	-38	32	60	0	0
1198	0	0	103	-459	-562	178	332	-510	263	-133	-38	207	64	465	0
1199	0	0	614	-453	-1067	-80	840	-760	327	62	-73	316	143	457	0
1200	0	0	361	-453	-814	46	587	-633	217	7	-159	178	25	102	0
1201	0	0	-163	-463	-300	313	68	-381	-139	21	-75	-95	-106	-240	0
1202	0	0	-692	-469	223	580	-457	-123	-409	7	-126	-223	-159	-483	0
1203	0	0	-744	-469	275	606	-509	-97	-389	-65	-122	-162	-128	-461	0
1204	0	0	-564	-469	95	516	-329	-187	-308	23	-23	-67	-129	-300	0
1205	0	0	-608	-465	143	536	-375	-161	-287	-52	-116	-124	-129	-254	0
1206	0	0	-571	-465	106	518	-338	-179	-250	-34	-98	-186	-122	-232	0
1207	0	0	-341	-453	-112	397	-114	-282	29	17	-29	102	65	102	0
1208	0	0	252	-448	-700	98	476	-574	366	-58	-120	178	157	444	0
1209	0	0	647	-452	-1099	-97	873	-775	512	31	-31	246	252	523	0
1210	0	0	424	-452	-876	14	650	-664	236	-13	-112	73	13	153	0
1211	0	0	-68	-444	-376	256	154	-410	-164	5	-149	-44	-157	-300	0
1212	0	0	-690	-444	246	567	-468	-99	-397	-89	-168	-232	-159	-422	0
1213	0	0	-664	-424	240	544	-452	-92	-376	-75	-73	-228	-151	-450	0
1214	0	0	-668	-420	248	544	-458	-86	-261	13	-108	-153	-87	-298	0
1215	0	0	-608	-420	188	514	-398	-116	-298	-48	-178	-128	-281	-221	0
1216	0	0	-550	-428	122	489	-336	-153	-209	40	-73	-98	-38	-120	0
1217	0	0	-538	-432	106	485	-322	-163	-36	-29	-87	21	-48	87	0
1218	0	0	227	-417	-644	95	435	-530	370	-36	-67	258	40	550	0
1219	0	0	603	-419	-1022	-92	812	-720	502	11	-75	298	126	582	0
1220	0	0	421	-405	-826	-8	623	-615	267	-3	-106	151	46	143	0
1221	0	0	-56	-407	-351	231	147	-379	-157	-9	-112	-116	-106	-279	0
1222	0	0	-670	-403	267	536	-468	-68	-353	-3	-83	-128	-199	-420	0
1223	0	0	-686	-395	291	540	-488	-52	-331	-25	-205	-97	-232	-397	0
1224	0	0	-655	-397	258	526	-456	-69	-329	-7	-108	-129	-102	-355	0
1225	0	0	-586	-389	197	487	-391	-96	-292	9	-106	-131	-151	-341	0
1226	0	0	-579	-384	195	481	-387	-94	-228	5	-137	-31	-87	-291	0
1227	0	0	-371	-366	5	368	-188	-180	-89	-67	-108	0	1	69	0
1228	0	0	223	-343	-566	60	394	-454	374	-77	-95	221	159	510	0
1229	0	0	543	-339	-882	-102	712	-610	380	-25	-60	285	131	535	0
1230	0	0	588	-323	-911	-132	749	-617	300	3	-126	147	36	170	0
1231	0	0	-63	-322	-259	192	98	-290	-108	23	-110	-50	-114	-180	0
1232	0	0	-637	-323	314	480	-475	-4	-382	-83	-180	-236	-236	-514	0
1233	0	0	-554	-314	240	434	-397	-37	-323	73	-133	-102	-106	-403	0
1234	0	0	-612	-302	310	457	-461	4	-316	-50	-98	-151	-143	-374	0
1235	0	0	-519	-289	230	404	-374	-29	-261	-48	-54	-97	-149	-327	0
1236	0	0	-579	-287	292	433	-435	2	-265	-42	-122	-147	-124	-258	0
1237	0	0	-278	-271	7	274	-142	-132	-42	-3	-98	93	7	23	0
1238	0	0	357	-244	-601	-56	479	-422	368	-19	-54	285	137	516	0
1239	0	0	640	-234	-874	-203	757	-554	444	-83	-128	242	170	436	0
1240	0	0	493	-230	-723	-131	608	-476	215	48	-91	145	3	238	0
1241	0	0	-41	-225	-184	133	71	-204	-112	-79	-118	-75	-137	-341	0
1242	0	0	-616	-211	405	413	-510	97	-382	21	-159	-110	-182	-417	0
1243	0	0	-594	-199	395	396	-494	98	-329	-79	-67	-186	-120	-446	0
1244	0	0	-544	-178	366	361	-455	94	-291	7	-128	-118	-104	-335	0
1245	0	0	-517	-162	355	339	-436	96	-362	-95	-118	-118	-166	-327	0
1246	0	0	-429	-137	292	283	-360	77	-226	3	-97	-149	-91	-312	0
1247	0	0	-240	-114	126	177	-183	6	-1	-79	-110	52	11	38	0
1248	0	0	399	-95	-494	-152	446	-294	368	-67	-73	254	157	473	0
1249	0	0	710	-89	-799	-310	754	-444	508	-56	-162	283	71	502	0
1250	0	0	685	-85	-770	-300	727	-427	329	-21	-161	190	44	225	0
1251	0	0	118	-89	-207	-14	162	-148	-46	-52	-159	3	-108	-263	0
1252	0	0	-464	-73	391	268	-427	159	-356	-77	-81	-153	-211	-366	0
1253	0	0	-443	-50	393	246	-418	171	-331	-75	-126	-190	-186	-372	0
1254	0	0	-431	-42	389	236	-410	173	-331	-5	-73	-112	-118	-269	0
1255	0	0	-374	-27	347	200	-360	160	-246	-11	-116	-13	-211	-298	0
1256	0	0	-364	-17	347	190	-355	165	-211	-46	-87	-135	-230	-211	0
1257	0	0	-150	-11	139	80	-144	64	19	-46	-13	83	-7	87	0
1258	0	0	450	-7	-457	-221	453	-232	384	-29	-104	306	161	477	0
1259	0	0	805	-13	-818	-396	811	-415	485	-34	-56	302	116	519	0
1260	0	0	720	-15	-735	-352	727	-375	374	-50	-71	188	75	184	0
1261	0	0	124	-19	-143	-52	133	-81	-81	-128	-97	-11	-176	-240	0
1262	0	0	-434	-17	417	225	-425	200	-419	-106	-131	-166	-211	-432	0
1263	0	0	-422	-21	401	221	-411	190	-312	-31	-7	-118	-62	-329	0
1264	0	0	-429	-3	426	216	-427	211	-337	-71	-228	-104	-217	-376	0
1265	0	0	-355	0	355	177	-355	177	-230	-69	-42	-69	-126	-238	0
1266	0	0	-435	-3	432	219	-433	214	-345	-67	-128	-108	-182	-217	0
1267	0	0	-90	-3	87	46	-88	42	42	11	15	149	42	194	0
1268	0	0	462	9	-453	-235	457	-222	298	21	-114	275	176	477	0
1269	0	0	761	3	-758	-382	759	-377	477	-85	-75	298	145	477	0
1270	0	0	611	-27	-638	-292	624	-332	207	-73	-89	186	-48	201	0
1271	0	0	86	-42	-128	-22	107	-85	-81	0	-81	-15	-122	-275	0
1272	0	0	-519	-60	459	289	-489	199	-422	-40	-145	-112	-184	-438	0
1273	0	0	-443	-65	378	254	-410	156	-364	-65	-112	-137	-172	-353	0
1274	0	0	-503	-83	420	293	-461	168	-341	7	-23	-112	-149	-310	0
1275	0	0	-486	-102	384	294	-435	141	-267	-27	-97	-85	-161	-258	0
1276	0	0	-335	-118	217	226	-276	49	-172	17	-64	-85	-65	-240	0
1277	0	0	-261	-143	118	202	-189	-12	-3	-15	-114	139	-23	143	0
1278	0	0	357	-153	-510	-102	433	-331	322	-40	-114	236	129	438	0
1279	0	0	780	-182	-962	-299	871	-572	535	7	-93	318	153	613	0
1280	0	0	603	-213	-816	-195	709	-514	215	13	-79	188	27	221	0
1281	0	0	89	-238	-327	74	208	-282	-87	-50	-56	-1	-87	-215	0
1282	0	0	-533	-254	279	393	-406	12	-430	5	-79	-157	-180	-397	0
1283	0	0	-556	-267	289	411	-422	11	-335	-65	-100	-98	-225	-395	0
1284	0	0	-569	-292	277	430	-423	-7	-302	17	-40	-89	-77	-292	0
1285	0	0	-572	-318	254	445	-413	-32	-335	-50	-145	-129	-236	-380	0
1286	0	0	-505	-325	180	415	-342	-72	-190	36	-89	-38	-83	-172	0
1287	0	0	-400	-335	65	367	-232	-135	-56	-27	-97	21	38	145	0
1288	0	0	267	-349	-616	41	441	-482	370	-46	-112	240	106	422	0
1289	0	0	628	-351	-979	-138	803	-665	506	-27	-44	382	153	539	0
1290	0	0	491	-372	-863	-59	677	-617	323	-91	-118	143	-13	207	0
1291	0	0	-24	-388	-364	206	170	-376	-75	-42	-124	-25	-129	-155	0
1292	0	0	-610	-401	209	505	-409	-96	-419	-54	-91	-236	-155	-452	0
1293	0	0	-618	-415	203	516	-410	-106	-316	-58	-44	-98	-166	-347	0
1294	0	0	-645	-424	221	534	-433	-101	-269	-89	-79	-108	-221	-287	0
1295	0	0	-575	-422	153	498	-364	-134	-269	-54	-110	-172	-209	-292	0
1296	0	0	-598	-430	168	514	-383	-131	-236	1	-79	-34	-143	-217	0
1297	0	0	-455	-432	23	443	-239	-204	-60	-75	-166	3	-67	31	0
1298	0	0	217	-444	-661	113	439	-552	312	-50	-40	213	145	419	0
1299	0	0	502	-452	-954	-25	728	-703	488	-71	-21	277	129	570	0
1300	0	0	398	-473	-871	37	634	-672	308	-11	-213	265	44	230	0
1301	0	0	-97	-475	-378	286	140	-426	-62	-75	-159	-38	-122	-244	0
1302	0	0	-717	-477	240	597	-478	-118	-465	-73	-81	-197	-192	-419	0
1303	0	0	-631	-465	166	548	-398	-149	-356	-91	-75	-137	-190	-417	0
1304	0	0	-684	-471	213	577	-448	-129	-205	-65	-102	-102	-77	-232	0
1305	0	0	-666	-461	205	563	-435	-128	-335	-77	-77	-217	-168	-320	0
1306	0	0	-624	-469	155	546	-389	-157	-201	-3	-106	-129	-48	-201	0
1307	0	0	-433	-467	-34	450	-199	-250	-38	-38	-114	29	79	3	0
1308	0	0	148	-463	-611	157	379	-537	298	-32	-131	184	75	486	0
1309	0	0	561	-471	-1032	-45	796	-751	485	-60	-7	353	164	537	0
1310	0	0	469	-479	-948	5	708	-713	322	-67	-110	133	34	271	0
1311	0	0	-81	-486	-405	283	162	-445	-98	-31	-81	-56	-122	-225	0
1312	0	0	-666	-492	174	579	-420	-159	-370	38	-124	-145	-155	-388	0
1313	0	0	-709	-498	211	603	-460	-143	-351	-89	-112	-131	-188	-382	0
1314	0	0	-761	-496	265	628	-513	-115	-341	-97	-25	-213	-102	-292	0
1315	0	0	-707	-492	215	599	-461	-138	-265	-17	-89	-75	-178	-322	0
1316	0	0	-713	-490	223	601	-468	-133	-230	-46	-31	-87	-149	-325	0
1317	0	0	-500	-485	15	492	-257	-235	-44	-54	-161	32	-48	112	0
1318	0	0	163	-486	-649	161	406	-567	374	-19	-73	310	195	486	0
1319	0	0	545	-481	-1026	-32	785	-753	463	-5	-40	263	217	537	0
1320	0	0	521	-485	-1006	-18	763	-745	273	-5	-85	147	40	234	0
1321	0	0	-107	-498	-391	302	142	-444	-104	-67	-77	-62	-79	-186	0
1322	0	0	-639	-508	131	573	-385	-188	-322	13	-69	-143	-155	-438	0
1323	0	0	-709	-510	199	609	-454	-155	-345	-25	-118	-172	-155	-393	0
1324	0	0	-670	-508	162	589	-416	-173	-209	-44	-64	-67	-157	-225	0
1325	0	0	-591	-498	93	544	-342	-202	-246	-56	-81	-153	-110	-325	0
1326	0	0	-676	-502	174	589	-425	-164	-225	-62	-62	-38	-157	-219	0
1327	0	0	-431	-498	-67	464	-182	-282	-71	-75	-85	97	-42	60	0
1328	0	0	95	-490	-585	197	340	-537	298	-42	-73	250	116	496	0
1329	0	0	549	-500	-1049	-24	799	-774	436	17	-108	275	178	525	0
1330	0	0	427	-504	-931	38	679	-717	327	-32	-85	128	54	234	0
1331	0	0	-105	-508	-403	306	149	-455	-112	-48	-102	-65	-157	-184	0
1332	0	0	-741	-516	225	628	-483	-145	-430	-36	-69	-258	-164	-405	0
1333	0	0	-688	-510	178	599	-433	-166	-347	-75	-114	-149	-209	-331	0
1334	0	0	-711	-504	207	607	-459	-148	-283	-1	-129	-89	-100	-256	0
1335	0	0	-698	-506	192	602	-445	-157	-320	-44	-104	-126	-147	-258	0
1336	0	0	-623	-494	129	558	-376	-182	-273	-131	-48	-135	-87	-292	0
1337	0	0	-511	-490	21	500	-266	-234	-91	17	-131	21	29	128	0
1338	0	0	163	-483	-646	160	404	-564	335	-11	-161	258	62	459	0
1339	0	0	521	-483	-1004	-19	762	-743	494	-15	-81	265	192	556	0
1340	0	0	419	-488	-907	34	663	-697	298	-114	-157	139	40	242	0
1341	0	0	-89	-502	-413	295	162	-457	-65	-27	-147	-54	-104	-155	0
1342	0	0	-676	-504	172	590	-424	-166	-374	-19	-166	-207	-104	-413	0
1343	0	0	-752	-504	248	628	-500	-128	-339	-50	-83	-89	-133	-329	0
1344	0	0	-711	-506	205	608	-458	-150	-314	19	-56	-166	-77	-291	0
1345	0	0	-816	-506	310	661	-563	-98	-312	-60	-145	-141	-209	-314	0
1346	0	0	-721	-504	217	612	-469	-143	-219	11	-147	-106	-139	-223	0
1347	0	0	-608	-498	110	553	-359	-194	-73	-50	-170	-31	-58	38	0
1348	0	0	89	-485	-574	198	331	-529	333	-1	-48	232	97	593	0
1349	0	0	551	-492	-1043	-29	797	-767	490	-42	-147	230	97	523	0
1350	0	0	442	-504	-946	31	694	-725	310	-25	-91	186	48	314	0
1351	0	0	-77	-519	-442	298	182	-480	-81	7	-87	-147	-98	-135	0
1352	0	0	-654	-521	133	587	-393	-194	-405	-17	-151	-226	-230	-397	0
1353	0	0	-803	-514	289	658	-546	-112	-386	-77	-126	-188	-207	-283	0
1354	0	0	-641	-519	122	580	-381	-198	-291	46	-75	-201	-116	-242	0
1355	0	0	-649	-521	128	585	-388	-196	-219	-23	-81	-161	-133	-164	0
1356	0	0	-742	-529	213	635	-477	-158	-254	-75	-118	-112	-98	-232	0
1357	0	0	-445	-516	-71	480	-187	-293	-54	11	-168	50	-91	98	0
1358	0	0	21	-512	-533	245	277	-522	335	56	-139	294	118	508	0
1359	0	0	465	-512	-977	23	721	-744	459	-116	-102	221	64	550	0
1360	0	0	332	-521	-853	94	592	-687	310	-21	-25	129	44	244	0
1361	0	0	-209	-527	-318	368	54	-422	-62	21	-155	-133	-131	-149	0
1362	0	0	-715	-527	188	621	-451	-169	-351	-27	-91	-211	-182	-426	0
1363	0	0	-749	-521	228	635	-488	-146	-355	-31	-97	-190	-143	-380	0
1364	0	0	-776	-517	259	646	-517	-129	-291	-50	-85	-172	-190	-269	0
1365	0	0	-709	-514	195	611	-452	-159	-236	-48	-205	-137	-133	-289	0
1366	0	0	-680	-523	157	601	-418	-183	-236	-83	-135	-122	-64	-296	0
1367	0	0	-492	-517	-25	504	-233	-271	-64	-38	-126	11	-65	192	0
1368	0	0	132	-525	-657	196	394	-591	308	-7	-118	194	91	500	0
1369	0	0	505	-525	-1030	10	767	-777	568	-1	-73	306	81	620	0
1370	0	0	409	-529	-938	60	673	-733	304	-95	-162	128	54	271	0
1371	0	0	-56	-535	-479	295	211	-507	-38	5	-124	-89	-149	-172	0
1372	0	0	-732	-521	211	626	-471	-155	-399	-32	-135	-230	-226	-420	0
1373	0	0	-734	-533	201	633	-467	-166	-376	23	-166	-188	-168	-341	0
1374	0	0	-709	-537	172	623	-440	-182	-275	-60	-151	-170	-170	-283	0
1375	0	0	-690	-529	161	609	-425	-184	-269	44	-147	-174	-172	-323	0
1376	0	0	-752	-533	219	642	-485	-157	-248	-69	-186	-133	-147	-281	0
1377	0	0	-481	-535	-54	508	-213	-294	17	29	-172	38	17	38	0
1378	0	0	64	-529	-593	232	328	-561	349	29	-106	153	161	483	0
1379	0	0	417	-539	-956	61	686	-747	411	-56	-215	269	141	426	0
1380	0	0	419	-525	-944	53	681	-734	378	-9	-108	124	11	320	0
1381	0	0	-153	-535	-382	344	114	-458	-149	-52	-71	-97	-126	-133	0
1382	0	0	-723	-529	194	626	-458	-167	-417	-69	-149	-275	-201	-419	0
1383	0	0	-794	-523	271	658	-532	-126	-285	-9	-139	-174	-79	-374	0
1384	0	0	-719	-525	194	622	-456	-165	-240	-56	-135	-176	-201	-320	0
1385	0	0	-664	-529	135	596	-399	-197	-201	1	-89	-145	-32	-211	0
1386	0	0	-746	-537	209	641	-477	-164	-265	-58	-217	-133	-145	-221	0
1387	0	0	-460	-543	-83	501	-188	-313	-1	-21	-100	13	-15	81	0
1388	0	0	-29	-533	-504	281	237	-518	289	-54	-131	203	75	492	0
1389	0	0	409	-541	-950	66	679	-745	477	-65	-184	217	147	442	0
1390	0	0	345	-560	-905	107	625	-732	349	-27	-48	112	34	267	0
1391	0	0	-165	-562	-397	363	116	-479	-50	-89	-102	-108	-120	-122	0
1392	0	0	-707	-556	151	631	-429	-202	-415	-81	-195	-236	-188	-411	0
1393	0	0	-782	-554	228	668	-505	-163	-209	-7	-110	-100	-122	-285	0
1394	0	0	-681	-552	129	616	-405	-211	-252	-32	-147	-159	-139	-304	0
1395	0	0	-724	-560	164	642	-444	-198	-205	11	-116	-89	-89	-256	0
1396	0	0	-701	-568	133	634	-417	-217	-273	-79	-166	-157	-157	-240	0
1397	0	0	-477	-568	-91	522	-193	-329	-29	3	-52	-17	7	120	0
1398	0	0	41	-552	-593	255	317	-572	294	-5	-145	166	184	453	0
1399	0	0	524	-554	-1078	15	801	-816	479	-17	-141	285	145	547	0
1400	0	0	421	-558	-979	68	700	-768	302	-29	-110	124	153	292	0
1401	0	0	-77	-562	-485	319	204	-523	-44	17	-139	-54	-60	-184	0
1402	0	0	-678	-566	112	622	-395	-227	-347	-71	-83	-267	-143	-374	0
1403	0	0	-810	-574	236	692	-523	-169	-382	-48	-108	-141	-106	-372	0
1404	0	0	-793	-570	223	681	-508	-173	-310	-38	-98	-211	-128	-335	0
1405	0	0	-802	-572	230	687	-516	-171	-279	-21	-100	-207	-100	-356	0
1406	0	0	-773	-574	199	673	-486	-187	-166	-50	-98	-168	-75	-213	0
1407	0	0	-680	-576	104	628	-392	-236	-124	-38	-54	-75	-15	42	0
1408	0	0	70	-570	-640	250	355	-605	347	-46	-141	244	124	523	0
1409	0	0	436	-572	-1008	68	722	-790	479	-40	-29	203	166	614	0
1410	0	0	424	-580	-1004	78	714	-792	374	15	-120	155	52	358	0
1411	0	0	-26	-580	-554	303	264	-567	-29	-5	-100	-114	-40	-58	0
1412	0	0	-632	-578	54	605	-343	-262	-370	-21	-168	-192	-157	-380	0
1413	0	0	-725	-582	143	653	-434	-219	-337	-133	-79	-281	-180	-240	0
1414	0	0	-678	-568	110	623	-394	-229	-234	0	-104	-102	-118	-182	0
1415	0	0	-725	-576	149	650	-437	-213	-283	-79	-172	-209	-162	-298	0
1416	0	0	-599	-578	21	588	-310	-278	-161	-23	-106	-83	-120	-108	0
1417	0	0	-627	-583	44	605	-335	-269	-139	-25	-162	-104	-36	69	0
1418	0	0	89	-580	-669	245	379	-624	382	-67	-126	226	131	417	0
1419	0	0	454	-574	-1028	60	741	-801	498	-5	-46	232	188	599	0
1420	0	0	388	-583	-971	97	679	-777	343	-65	-195	108	31	213	0
1421	0	0	-120	-583	-463	351	171	-523	-58	-98	-97	-91	-151	-102	0
1422	0	0	-744	-587	157	665	-450	-215	-409	-42	-112	-308	-128	-411	0
1423	0	0	-759	-585	174	672	-466	-205	-273	-25	-114	-178	-69	-327	0
1424	0	0	-789	-574	215	681	-502	-179	-244	-44	-98	-131	-100	-325	0
1425	0	0	-785	-566	219	675	-502	-173	-226	-116	-186	-135	-205	-256	0
1426	0	0	-666	-564	102	615	-384	-231	-151	-29	-91	-151	-106	-176	0
1427	0	0	-571	-562	9	566	-290	-276	-93	-64	-65	-19	-31	122	0
1428	0	0	68	-562	-630	247	349	-596	302	-42	-170	118	128	415	0
1429	0	0	444	-570	-1014	63	729	-792	514	29	-145	259	166	580	0
1430	0	0	436	-578	-1014	71	725	-796	358	-42	-116	116	102	292	0
1431	0	0	-71	-585	-514	328	221	-549	62	-114	-151	-93	-133	-141	0
1432	0	0	-706	-580	126	643	-416	-227	-302	-48	-75	-197	-141	-382	0
1433	0	0	-820	-576	244	698	-532	-166	-263	-104	-126	-195	-261	-318	0
1434	0	0	-748	-578	170	663	-459	-204	-277	-100	-149	-221	-192	-323	0
1435	0	0	-715	-576	139	645	-427	-218	-197	-42	-128	-143	-126	-221	0
1436	0	0	-748	-566	182	657	-465	-192	-234	-60	-110	-145	-106	-195	0
1437	0	0	-551	-568	-17	559	-267	-292	-19	-38	-157	-9	-44	44	0
1438	0	0	66	-562	-628	248	347	-595	391	-36	-135	219	126	537	0
1439	0	0	491	-564	-1055	36	773	-809	490	-44	-110	221	131	597	0
1440	0	0	452	-572	-1024	60	738	-798	448	0	-81	147	85	327	0
1441	0	0	-72	-574	-502	323	215	-538	3	-32	-197	-75	-91	-100	0
1442	0	0	-672	-566	106	619	-389	-230	-333	-1	-133	-215	-151	-374	0
1443	0	0	-760	-570	190	665	-475	-190	-234	-120	-112	-153	-162	-347	0
1444	0	0	-733	-580	153	656	-443	-213	-228	-65	-87	-161	-114	-304	0
1445	0	0	-724	-585	139	654	-431	-223	-259	-56	-122	-197	-149	-261	0
1446	0	0	-736	-587	149	661	-442	-219	-176	-19	-93	-170	-129	-232	0
1447	0	0	-536	-580	-44	558	-246	-312	-19	7	-87	-1	-7	9	0
1448	0	0	-55	-582	-527	318	236	-554	269	-48	-124	190	95	436	0
1449	0	0	440	-568	-1008	64	724	-788	436	-79	-180	236	114	533	0
1450	0	0	438	-568	-1006	65	722	-787	409	-89	-155	168	108	283	0
1451	0	0	-91	-564	-473	327	191	-518	-77	-52	-166	-102	-95	-135	0
1452	0	0	-668	-566	102	617	-385	-232	-349	7	-128	-172	-180	-389	0
1453	0	0	-770	-549	221	659	-495	-164	-358	-71	-159	-201	-226	-393	0
1454	0	0	-754	-547	207	650	-480	-170	-215	-79	-50	-151	-139	-250	0
1455	0	0	-750	-549	201	649	-475	-174	-292	-100	-145	-236	-182	-355	0
1456	0	0	-685	-552	133	618	-409	-209	-236	13	-95	-114	-104	-194	0
1457	0	0	-566	-541	25	553	-295	-258	-122	3	-112	-75	-36	38	0
1458	0	0	-8	-541	-533	274	262	-537	302	-65	-118	153	120	473	0
1459	0	0	406	-562	-968	78	687	-765	457	-23	-215	199	195	422	0
1460	0	0	472	-556	-1028	42	750	-792	337	19	-133	190	98	304	0
1461	0	0	-68	-566	-498	317	215	-532	-42	-40	-139	-27	-133	-100	0
1462	0	0	-781	-568	213	674	-497	-177	-432	-46	-129	-211	-228	-479	0
1463	0	0	-726	-556	170	641	-448	-193	-302	-13	-81	-168	-126	-329	0
1464	0	0	-805	-549	256	677	-530	-146	-252	-89	-95	-217	-139	-242	0
1465	0	0	-598	-531	67	564	-332	-232	-182	-29	-133	-143	-168	-310	0
1466	0	0	-721	-516	205	618	-463	-155	-248	-48	-75	-118	-102	-213	0
1467	0	0	-595	-512	83	553	-339	-214	-122	-77	-73	-87	-77	54	0
1468	0	0	118	-504	-622	193	370	-563	345	-23	-98	203	93	446	0
1469	0	0	489	-490	-979	0	734	-734	463	3	-139	343	205	523	0
1470	0	0	344	-496	-840	76	592	-668	300	-153	-168	104	13	232	0
1471	0	0	-21	-504	-483	262	231	-493	21	-36	-100	-17	-122	-176	0
1472	0	0	-738	-512	226	625	-482	-143	-388	-69	-98	-246	-139	-401	0
1473	0	0	-775	-512	263	643	-519	-124	-378	-100	-106	-275	-211	-362	0
1474	0	0	-734	-523	211	628	-472	-156	-258	-29	-128	-106	-157	-283	0
1475	0	0	-652	-523	129	587	-390	-197	-252	-58	-155	-141	-135	-335	0
1476	0	0	-628	-514	114	571	-371	-200	-213	-21	-122	-79	-93	-201	0
1477	0	0	-538	-498	40	518	-289	-229	-128	-56	-129	-54	-56	-21	0
1478	0	0	124	-483	-607	179	365	-545	312	15	-65	236	226	486	0
1479	0	0	465	-483	-948	9	706	-715	422	-135	-110	230	98	498	0
1480	0	0	511	-486	-997	-12	754	-741	320	-56	-98	124	79	232	0
1481	0	0	35	-492	-527	228	281	-509	1	-34	-36	-58	-67	-38	0
1482	0	0	-674	-504	170	589	-422	-167	-424	-83	-151	-254	-275	-413	0
1483	0	0	-742	-506	236	624	-489	-135	-320	-81	-91	-166	-172	-355	0
1484	0	0	-721	-514	207	617	-464	-153	-358	-71	-161	-164	-91	-322	0
1485	0	0	-572	-508	64	540	-318	-222	-248	52	-58	-34	-60	-263	0
1486	0	0	-672	-500	172	586	-422	-164	-254	-81	-75	-155	-186	-203	0
1487	0	0	-525	-496	29	510	-277	-233	-58	-95	-97	-36	-50	-13	0
1488	0	0	29	-490	-519	230	274	-504	252	-54	-147	223	79	465	0
1489	0	0	495	-502	-997	3	746	-749	459	7	-131	289	98	510	0
1490	0	0	400	-517	-917	58	658	-717	351	3	-87	155	83	362	0
1491	0	0	-132	-543	-411	337	139	-477	-50	-54	-186	-104	-128	-172	0
1492	0	0	-630	-545	85	587	-357	-230	-310	44	-147	-180	-166	-386	0
1493	0	0	-766	-545	221	655	-493	-162	-310	-44	-129	-159	-139	-325	0
1494	0	0	-723	-541	182	632	-452	-179	-331	-87	-143	-166	-259	-273	0
1495	0	0	-622	-545	77	583	-349	-234	-273	-3	-106	-131	-135	-225	0
1496	0	0	-645	-550	95	597	-370	-227	-199	1	-161	-67	-135	-116	0
1497	0	0	-585	-545	40	565	-312	-252	-182	-46	-124	-87	-106	-7	0
1498	0	0	105	-541	-646	218	375	-593	368	58	-79	298	93	502	0
1499	0	0	441	-556	-997	57	719	-776	488	-46	-91	275	135	554	0
1500	0	0	516	-570	-1086	27	801	-828	341	-17	-71	161	27	314	0
1501	0	0	-97	-607	-510	352	206	-558	-40	-75	-124	-60	-135	-31	0
1502	0	0	-654	-620	34	637	-344	-293	-366	-27	-81	-209	-242	-362	0
1503	0	0	-790	-616	174	703	-482	-221	-331	-29	-114	-188	-135	-322	0
1504	0	0	-728	-622	106	675	-417	-258	-281	-15	-42	-93	-166	-294	0
1505	0	0	-713	-628	85	670	-399	-271	-291	-50	-102	-170	-178	-298	0
1506	0	0	-718	-620	98	669	-408	-261	-209	-108	-122	-112	-170	-263	0
1507	0	0	-620	-620	0	620	-310	-310	-79	-67	-81	31	-108	120	0
1508	0	0	-22	-611	-589	316	283	-600	192	7	-209	265	106	415	0
1509	0	0	470	-622	-1092	76	781	-857	461	7	-106	256	192	587	0
1510	0	0	425	-632	-1057	103	741	-844	302	-46	-98	161	-5	331	0
1511	0	0	8	-638	-646	315	327	-642	11	-21	-52	15	-54	-54	0
1512	0	0	-627	-630	-3	628	-312	-316	-362	-69	-91	-209	-230	-477	0
1513	0	0	-792	-624	168	708	-480	-228	-341	-40	-64	-182	-168	-378	0
1514	0	0	-775	-638	137	706	-456	-250	-335	3	-133	-168	-172	-250	0
1515	0	0	-657	-634	23	645	-340	-305	-285	-21	-131	-91	-126	-275	0
1516	0	0	-808	-630	178	719	-493	-226	-277	-42	-116	-147	-112	-259	0
1517	0	0	-597	-624	-27	610	-285	-325	-100	-60	-81	-21	-48	56	0
1518	0	0	-60	-614	-554	337	247	-584	256	-73	-85	164	79	446	0
1519	0	0	392	-620	-1012	114	702	-816	543	-13	-44	306	133	614	0
1520	0	0	401	-636	-1037	117	719	-836	327	-3	-29	168	65	436	0
1521	0	0	-80	-640	-560	360	240	-600	-73	-54	-81	-77	-155	-93	0
1522	0	0	-657	-634	23	645	-340	-305	-372	17	-67	-137	-162	-399	0
1523	0	0	-751	-620	131	685	-441	-244	-356	-71	-108	-139	-180	-341	0
1524	0	0	-670	-616	54	643	-362	-281	-209	-17	-85	-85	-170	-211	0
1525	0	0	-690	-613	77	651	-383	-268	-263	-15	-124	-143	-104	-246	0
1526	0	0	-645	-611	34	628	-339	-288	-168	-27	-100	-93	-128	-225	0
1527	0	0	-618	-599	19	608	-318	-290	-147	-98	-102	-17	-54	1	0
1528	0	0	24	-589	-613	282	318	-601	312	-60	-83	240	120	535	0
1529	0	0	404	-595	-999	95	701	-797	428	-38	-143	275	168	587	0
1530	0	0	471	-609	-1080	69	775	-844	386	-54	-93	201	9	343	0
1531	0	0	-85	-630	-545	357	230	-587	-100	19	-168	-23	-104	-188	0
1532	0	0	-647	-638	9	642	-328	-314	-306	-23	-83	-234	-87	-446	0
1533	0	0	-869	-644	225	756	-547	-209	-389	-128	-91	-159	-209	-351	0
1534	0	0	-777	-665	112	721	-444	-276	-281	17	-108	-124	-116	-356	0
1535	0	0	-716	-684	32	700	-374	-326	-209	-21	-91	-164	-110	-333	0
1536	0	0	-762	-704	58	733	-410	-323	-277	-83	-118	-75	-133	-209	0
1537	0	0	-698	-725	-27	711	-335	-376	-85	-25	-89	42	-48	-23	0
1538	0	0	-68	-702	-634	385	283	-668	310	-46	-164	225	133	397	0
1539	0	0	450	-663	-1113	106	781	-888	485	-42	-64	281	180	539	0
1540	0	0	422	-613	-1035	95	728	-824	370	-100	-87	166	44	287	0
1541	0	0	-37	-632	-595	334	279	-613	-17	-79	-102	-23	-91	-100	0
1542	0	0	-688	-673	15	680	-351	-329	-426	0	-62	-170	-126	-374	0
1543	0	0	-790	-653	137	721	-463	-258	-351	-7	-129	-215	-174	-353	0
1544	0	0	-719	-537	182	628	-450	-177	-322	23	-131	-122	-108	-273	0
1545	0	0	-596	-399	197	497	-396	-101	-289	-7	-118	-145	-161	-269	0
1546	0	0	-577	-164	413	370	-495	124	-143	-60	-137	-182	-131	-238	0
1547	0	0	-281	145	426	68	-353	285	-48	-79	-67	29	-60	-42	0
1548	0	0	487	537	50	-512	218	293	252	-116	-122	159	83	351	0
1549	0	0	1165	853	-312	-1009	738	270	485	-34	-106	230	172	582	0
1550	0	0	1107	999	-108	-1053	607	445	304	-124	-137	89	25	355	0
1551	0	0	791	1039	248	-915	271	643	54	-77	-46	-19	-131	-27	0
1552	0	0	177	1063	886	-620	-354	974	-364	-58	-50	-265	-141	-411	0
1553	0	0	-31	1026	1057	-497	-544	1041	-360	-126	-147	-217	-207	-409	0
1554	0	0	12	795	783	-403	-385	789	-263	-62	-77	-190	-139	-277	0
1555	0	0	-130	531	661	-200	-395	596	-248	-23	-25	-128	-62	-283	0
1556	0	0	-262	271	533	-4	-397	402	-238	-13	-133	-116	-145	-209	1
1557	0	0	-236	23	259	106	-247	141	-89	-46	-106	-34	-27	-11	0
1558	0	0	162	-226	-388	32	275	-307	279	-17	-79	228	137	403	0
1559	0	0	537	-438	-975	-49	756	-706	498	-48	-95	261	108	583	0
1560	0	0	500	-535	-1035	17	767	-785	353	-48	-100	172	21	312	0
1561	0	0	-50	-597	-547	323	248	-572	7	-19	-73	0	-42	-108	0
1562	0	0	-711	-628	83	669	-397	-272	-419	-71	-153	-221	-221	-488	0
1563	0	0	-849	-657	192	753	-520	-232	-345	-27	-139	-137	-166	-376	0
1564	0	0	-857	-665	192	761	-524	-236	-335	-38	-56	-110	-112	-240	0
1565	0	0	-796	-663	133	729	-464	-265	-289	-23	-170	-118	-190	-291	0
1566	0	0	-732	-665	67	698	-399	-299	-234	5	-27	-164	-137	-215	0
1567	0	0	-700	-646	54	673	-377	-296	-131	1	-137	-3	23	-5	0
1568	0	0	-54	-622	-568	338	257	-595	285	-62	-116	190	67	415	0
1569	0	0	444	-640	-1084	98	764	-862	543	-56	-64	244	122	547	0
1570	0	0	439	-651	-1090	106	764	-870	358	-50	-129	143	126	335	0
1571	0	0	78	-653	-731	287	404	-692	-5	-13	-83	-1	-62	-46	0
1572	0	0	-670	-651	19	660	-344	-316	-370	-52	-141	-217	-174	-356	0
1573	0	0	-766	-646	120	706	-443	-263	-322	-65	-122	-164	-195	-358	0
1574	0	0	-743	-646	97	694	-420	-274	-226	-15	-118	-118	-129	-199	0
1575	0	0	-723	-638	85	680	-404	-276	-277	-32	-157	-168	-176	-281	0
1576	0	0	-684	-624	60	654	-372	-282	-267	-34	-102	-180	-110	-246	0
1577	0	0	-625	-616	9	620	-317	-303	-128	7	-133	-27	-7	21	0
1578	0	0	-20	-613	-593	316	286	-603	327	-95	-64	135	48	465	0
1579	0	0	419	-607	-1026	94	722	-816	498	-97	-56	217	170	572	0
1580	0	0	483	-611	-1094	64	788	-852	339	-34	-131	137	91	323	0
1581	0	0	-25	-618	-593	321	284	-605	87	-21	-85	-3	-95	-60	0
1582	0	0	-781	-624	157	702	-469	-233	-417	-62	-120	-234	-174	-424	0
1583	0	0	-727	-613	114	670	-420	-249	-316	-81	-128	-180	-157	-356	0
1584	0	0	-746	-620	126	683	-436	-247	-269	-17	-58	-174	-58	-275	0
1585	0	0	-633	-626	7	629	-320	-309	-263	-19	-164	-151	-161	-316	0
1586	0	0	-666	-632	34	649	-350	-299	-197	-7	-31	-77	-114	-174	0
1587	0	0	-625	-636	-11	630	-307	-323	-56	-97	-60	-11	-3	-62	0
1588	0	0	8	-626	-634	309	321	-630	294	-104	-17	195	87	403	0
1589	0	0	459	-642	-1101	91	780	-871	541	-42	-69	335	118	603	0
1590	0	0	427	-647	-1074	110	750	-860	318	-21	-87	155	42	310	0
1591	0	0	-6	-644	-638	325	316	-641	62	-23	-21	23	-124	-58	0
1592	0	0	-686	-659	27	672	-356	-316	-401	-50	-98	-205	-207	-386	0
1593	0	0	-757	-649	108	703	-432	-270	-341	-44	-73	-174	-240	-267	0
1594	0	0	-824	-640	184	732	-504	-228	-347	-73	-108	-190	-137	-405	0
1595	0	0	-682	-644	38	663	-360	-303	-258	-17	-147	-110	-192	-252	0
1596	0	0	-760	-642	118	701	-439	-262	-267	-56	-64	-161	-129	-213	0
1597	0	0	-605	-632	-27	618	-289	-329	-98	-87	-11	-58	-81	-1	0
1598	0	0	-83	-622	-539	352	228	-580	281	-60	-91	131	67	424	0
1599	0	0	487	-622	-1109	67	798	-865	519	-19	-106	333	159	601	0
1600	0	0	487	-626	-1113	69	800	-869	438	19	-129	176	65	384	0
1601	0	0	25	-630	-655	302	340	-642	108	-56	-75	-19	-100	-75	0
1602	0	0	-635	-630	5	632	-320	-312	-419	-11	-25	-246	-106	-380	0
1603	0	0	-818	-628	190	723	-504	-219	-389	-52	-157	-174	-221	-422	0
1604	0	0	-734	-618	116	676	-425	-251	-285	-58	-52	-120	-126	-246	0
1605	0	0	-681	-614	67	647	-374	-273	-252	-62	-58	-161	-98	-300	0
1606	0	0	-695	-622	73	658	-384	-274	-213	46	-135	-56	-91	-261	0
1607	0	0	-731	-611	120	671	-425	-245	-147	-48	-126	-104	-44	-81	0
1608	0	0	-78	-607	-529	342	225	-568	289	1	-23	194	102	399	0
1609	0	0	328	-616	-944	144	636	-780	397	-112	-118	199	151	502	0
1610	0	0	528	-616	-1144	44	836	-880	401	42	29	263	120	360	0
1611	0	0	-97	-628	-531	362	217	-579	11	-58	-139	-27	-27	-36	0
1612	0	0	-642	-642	0	642	-321	-321	-322	-93	-21	-215	-151	-415	0
1613	0	0	-808	-630	178	719	-493	-226	-353	-60	-40	-217	-122	-333	0
1614	0	0	-746	-638	108	692	-427	-265	-322	-62	-116	-147	-205	-360	0
1615	0	0	-752	-632	120	692	-436	-256	-360	-15	-65	-164	-168	-302	0
1616	0	0	-705	-624	81	664	-393	-271	-250	-104	-129	-139	-170	-258	0
1617	0	0	-589	-620	-31	604	-279	-325	-102	-29	-29	-32	-56	-46	0
1618	0	0	-57	-607	-550	332	246	-578	283	-50	-42	161	118	388	0
1619	0	0	475	-601	-1076	63	775	-838	459	15	-79	323	116	558	0
1620	0	0	445	-616	-1061	85	753	-838	393	-32	-77	147	73	362	0
1621	0	0	-15	-616	-601	315	293	-608	15	-62	-81	-29	-128	-15	0
1622	0	0	-595	-622	-27	608	-284	-324	-335	-9	-98	-155	-174	-335	0
1623	0	0	-786	-618	168	702	-477	-225	-384	-102	-15	-254	-131	-386	0
1624	0	0	-822	-601	221	711	-521	-190	-333	-89	-97	-205	-162	-353	0
1625	0	0	-794	-591	203	692	-498	-194	-259	-38	-106	-151	-89	-287	0
1626	0	0	-794	-587	207	690	-500	-190	-195	-48	-129	-100	-116	-236	0
1627	0	0	-637	-583	54	610	-345	-264	-93	-9	-126	-71	-40	-25	0
1628	0	0	-53	-578	-525	315	236	-551	337	-58	-89	162	151	386	0
1629	0	0	372	-580	-952	104	662	-766	436	-87	-135	291	62	562	0
1630	0	0	562	-572	-1134	5	848	-853	452	-42	-64	114	116	432	0
1631	0	0	33	-572	-605	269	319	-588	46	-9	-102	13	-77	65	0
1632	0	0	-640	-576	64	608	-352	-256	-405	-91	-192	-258	-197	-436	0
1633	0	0	-771	-564	207	667	-489	-178	-298	19	-122	-120	-161	-335	0
1634	0	0	-738	-572	166	655	-452	-203	-261	-89	-149	-197	-203	-275	0
1635	0	0	-645	-570	75	607	-360	-247	-219	-65	-135	-114	-159	-283	0
1636	0	0	-755	-558	197	656	-476	-180	-261	-108	-120	-168	-100	-232	0
1637	0	0	-609	-547	62	578	-335	-242	-131	-62	-131	-102	-40	-87	0
1638	0	0	-82	-547	-465	314	191	-506	322	11	-83	98	79	436	0
1639	0	0	402	-533	-935	65	668	-734	413	-97	-128	195	95	535	0
1640	0	0	520	-535	-1055	7	787	-795	432	44	-75	207	126	384	0
1641	0	0	-14	-541	-527	277	256	-534	91	-83	-184	32	-64	-9	0
1642	0	0	-618	-549	69	583	-343	-240	-374	-44	-128	-217	-155	-378	0
1643	0	0	-707	-543	164	625	-435	-189	-285	-23	-56	-190	-180	-292	0
1644	0	0	-763	-535	228	649	-495	-153	-304	-40	-164	-211	-118	-275	0
1645	0	0	-695	-525	170	610	-432	-177	-265	-71	-126	-184	-186	-291	0
1646	0	0	-640	-514	126	577	-383	-194	-145	-1	-114	-71	-157	-197	0
1647	0	0	-620	-496	124	558	-372	-186	-174	-95	-91	-64	-34	-79	0
1648	0	0	0	-483	-483	241	241	-483	275	-58	-139	112	50	339	0
1649	0	0	440	-465	-905	12	672	-685	496	-3	-91	256	234	566	0
1650	0	0	534	-467	-1001	-33	767	-734	349	-54	-205	135	31	291	0
1651	0	0	118	-471	-589	176	353	-530	120	-5	-97	42	-7	-110	0
1652	0	0	-779	-469	310	624	-544	-79	-403	-116	-104	-277	-226	-450	0
1653	0	0	-665	-446	219	555	-442	-113	-343	11	-145	-161	-199	-364	0
1654	0	0	-700	-413	287	556	-493	-63	-258	0	-60	-120	-98	-254	0
1655	0	0	-686	-395	291	540	-488	-52	-306	-91	-182	-102	-137	-325	0
1656	0	0	-569	-364	205	466	-387	-79	-209	-48	-102	-168	-166	-254	0
1657	0	0	-502	-353	149	427	-325	-102	-100	-34	-118	-40	-5	-100	0
1658	0	0	68	-351	-419	141	243	-385	254	-21	-87	207	129	378	0
1659	0	0	536	-335	-871	-100	703	-603	535	-65	-147	281	110	514	0
1660	0	0	655	-322	-977	-166	816	-649	399	-56	-106	244	44	353	0
1661	0	0	153	-318	-471	82	312	-394	81	-83	-60	27	-87	-5	0
1662	0	0	-453	-308	145	380	-299	-81	-374	-56	-131	-184	-145	-438	0
1663	0	0	-619	-292	327	455	-473	17	-322	-17	-77	-112	-155	-366	0
1664	0	0	-665	-289	376	477	-520	43	-327	-137	-155	-176	-230	-374	0
1665	0	0	-503	-269	234	386	-368	-17	-226	17	-89	-110	-161	-269	0
1666	0	0	-577	-259	318	418	-447	29	-248	-9	-75	-23	-159	-242	0
1667	0	0	-432	-254	178	343	-305	-38	-100	-124	-120	-7	-128	-19	0
1668	0	0	72	-228	-300	78	186	-264	209	7	-106	292	116	349	0
1669	0	0	530	-226	-756	-152	643	-491	485	-98	-52	312	81	554	0
1670	0	0	675	-207	-882	-234	778	-544	461	9	-135	188	48	339	0
1671	0	0	93	-205	-298	56	195	-251	79	-46	-100	1	-31	-31	0
1672	0	0	-392	-197	195	294	-293	-1	-351	-7	-135	-217	-223	-504	0
1673	0	0	-587	-184	403	385	-495	109	-298	15	-62	-104	-162	-333	0
1674	0	0	-565	-170	395	367	-480	112	-343	-104	-133	-201	-182	-335	0
1675	0	0	-360	-166	194	263	-277	14	-126	-7	-65	-19	-137	-244	0
1676	0	0	-523	-170	353	346	-438	91	-320	-118	-108	-120	-217	-281	0
1677	0	0	-341	-159	182	250	-261	11	-149	42	-79	-1	32	-73	0
1678	0	0	194	-153	-347	-20	270	-250	242	7	-50	159	116	405	0
1679	0	0	718	-145	-863	-286	790	-504	539	-32	-73	335	172	626	0
1680	0	0	770	-145	-915	-312	842	-530	399	-19	-50	157	83	430	0
1681	0	0	293	-139	-432	-77	362	-285	23	-40	-89	-11	-44	-15	0
1682	0	0	-350	-147	203	248	-276	28	-343	-71	-73	-217	-242	-368	0
1683	0	0	-571	-135	436	353	-503	150	-378	-58	-71	-242	-161	-397	0
1684	0	0	-521	-137	384	329	-452	123	-339	-31	-131	-124	-178	-345	0
1685	0	0	-393	-135	258	264	-325	61	-174	-7	-46	-108	-108	-277	0
1686	0	0	-503	-133	370	318	-436	118	-252	-64	-97	-170	-98	-219	0
1687	0	0	-381	-145	236	263	-308	45	-145	-67	-17	-50	-64	-81	0
1688	0	0	139	-161	-300	11	219	-230	302	-48	-34	149	188	351	0
1689	0	0	629	-178	-807	-225	718	-492	479	-19	-97	308	122	587	0
1690	0	0	739	-201	-940	-269	839	-570	417	-9	-87	194	50	380	0
1691	0	0	258	-240	-498	-9	378	-369	44	-38	-48	-40	-7	34	0
1692	0	0	-418	-275	143	346	-280	-66	-378	-50	-124	-248	-186	-380	0
1693	0	0	-647	-300	347	473	-497	23	-391	-56	-60	-246	-147	-358	0
1694	0	0	-573	-308	265	440	-419	-21	-316	-44	-95	-162	-192	-292	0
1695	0	0	-583	-329	254	456	-418	-37	-246	-100	-67	-112	-124	-308	0
1696	0	0	-604	-333	271	468	-437	-31	-277	3	-62	-147	-112	-300	0
1697	0	0	-664	-358	306	511	-485	-26	-137	-110	-81	-102	-110	-79	0
1698	0	0	0	-368	-368	184	184	-368	302	-73	-95	244	91	364	0
1699	0	0	479	-380	-859	-49	669	-619	434	-42	-79	287	170	566	0
1700	0	0	522	-401	-923	-60	722	-662	380	-25	-60	225	79	364	0
1701	0	0	60	-428	-488	184	274	-458	75	-56	-116	-3	-46	-32	0
1702	0	0	-587	-442	145	514	-366	-148	-298	-73	-64	-188	-159	-413	0
1703	0	0	-723	-452	271	587	-497	-90	-364	-106	-102	-182	-199	-322	0
1704	0	0	-616	-469	147	542	-381	-161	-263	-36	-87	-100	-141	-201	0
1705	0	0	-633	-490	143	561	-388	-173	-205	-62	-122	-98	-87	-265	0
1706	0	0	-519	-498	21	508	-270	-238	-195	21	-56	-98	-162	-129	0
1707	0	0	-639	-502	137	570	-388	-182	-207	-93	-108	-108	-75	-91	0
1708	0	0	21	-496	-517	237	269	-506	283	-60	-69	194	58	438	0
1709	0	0	441	-519	-960	39	700	-739	488	-58	-98	279	133	578	0
1710	0	0	576	-535	-1111	-20	843	-823	434	27	-73	240	104	461	0
1711	0	0	159	-537	-696	189	427	-616	44	15	-114	23	-32	-42	0
1712	0	0	-577	-554	23	565	-300	-265	-362	-42	-126	-168	-248	-380	0
1713	0	0	-791	-566	225	678	-508	-170	-314	-128	-97	-153	-157	-372	0
1714	0	0	-781	-574	207	677	-494	-183	-306	15	-120	-122	-145	-331	0
1715	0	0	-736	-560	176	648	-456	-192	-226	-36	-131	-164	-161	-228	0
1716	0	0	-728	-566	162	647	-445	-202	-238	-71	-116	-131	-110	-252	0
1717	0	0	-652	-583	69	617	-360	-257	-48	0	-102	-46	-122	1	0
1718	0	0	-97	-574	-477	335	190	-525	226	0	-126	159	91	355	0
1719	0	0	426	-578	-1004	76	715	-791	500	-21	-89	221	131	632	0
1720	0	0	492	-576	-1068	42	780	-822	409	-52	-75	145	102	388	0
1721	0	0	47	-566	-613	259	330	-589	-31	-100	-64	-91	-116	0	0
1722	0	0	-583	-562	21	572	-302	-270	-294	-42	-89	-159	-147	-448	0
1723	0	0	-769	-562	207	665	-488	-177	-308	-79	-128	-234	-174	-366	0
1724	0	0	-688	-572	116	630	-402	-228	-296	7	-52	-110	-114	-275	0
1725	0	0	-718	-583	135	650	-426	-224	-335	-42	-155	-172	-194	-254	0
1726	0	0	-726	-585	141	655	-433	-222	-244	-27	-77	-73	-133	-197	0
1727	0	0	-670	-593	77	631	-373	-258	-166	-73	-52	-135	-120	-108	0
1728	0	0	-109	-597	-488	353	189	-542	316	-73	-106	267	81	362	0
1729	0	0	433	-601	-1034	84	733	-817	500	0	-126	289	129	576	0
1730	0	0	415	-601	-1016	93	715	-808	411	36	-166	188	83	366	0
1731	0	0	-8	-599	-591	303	291	-595	46	-48	-79	19	-100	-52	0
1732	0	0	-643	-595	48	619	-345	-273	-353	-32	-75	-153	-223	-395	0
1733	0	0	-769	-585	184	677	-476	-200	-246	-34	-77	-100	-161	-409	0
1734	0	0	-786	-591	195	688	-490	-198	-333	-27	-122	-205	-166	-329	0
1735	0	0	-678	-591	87	634	-382	-252	-221	-38	-27	-180	-87	-215	0
1736	0	0	-687	-589	98	638	-392	-245	-209	-50	-131	-161	-139	-205	0
1737	0	0	-635	-595	40	615	-337	-277	-126	-29	-100	-77	-27	-129	0
1738	0	0	-136	-597	-461	366	162	-529	242	-79	-65	147	106	374	0
1739	0	0	400	-599	-999	99	699	-799	514	5	-83	230	221	597	0
1740	0	0	525	-611	-1136	43	830	-873	393	-3	-110	129	153	343	0
1741	0	0	41	-603	-644	281	342	-623	106	-31	-131	83	-42	17	0
1742	0	0	-512	-618	-106	565	-203	-362	-341	-13	-60	-211	-176	-424	0
1743	0	0	-819	-591	228	705	-523	-181	-366	-42	-97	-170	-188	-393	0
1744	0	0	-694	-601	93	647	-393	-254	-273	-67	-64	-128	-188	-250	0
1745	0	0	-711	-585	126	648	-418	-229	-211	-73	-62	-166	-100	-304	0
1746	0	0	-696	-576	120	636	-408	-228	-250	-38	-71	-89	-85	-221	0
1747	0	0	-599	-578	21	588	-310	-278	-122	-38	-100	-98	-50	-62	0
1748	0	0	-182	-587	-405	384	111	-496	114	-64	-77	126	116	339	0
1749	0	0	365	-583	-948	109	656	-765	535	-32	-89	281	126	589	0
1750	0	0	553	-583	-1136	15	844	-859	430	-17	-73	203	42	473	0
1751	0	0	81	-576	-657	247	369	-616	104	-128	-131	27	-71	-50	0
1752	0	0	-526	-591	-65	558	-230	-328	-329	-44	-93	-182	-195	-420	0
1753	0	0	-837	-587	250	712	-543	-168	-323	-64	-145	-157	-153	-333	0
1754	0	0	-718	-589	129	653	-423	-230	-256	-73	-131	-157	-147	-333	0
1755	0	0	-655	-597	58	626	-356	-269	-267	13	-29	-93	-69	-207	0
1756	0	0	-715	-603	112	659	-413	-245	-298	-91	-93	-172	-166	-252	0
1757	0	0	-655	-613	42	634	-348	-285	-85	-23	-58	-64	-7	-98	0
1758	0	0	-159	-609	-450	384	145	-529	131	-58	-54	139	77	407	0
1759	0	0	399	-603	-1002	102	700	-802	492	-11	-54	300	135	529	0
1760	0	0	465	-609	-1074	72	769	-841	386	-73	-75	211	85	364	0
1761	0	0	103	-616	-719	256	411	-667	110	-67	-95	56	-58	77	0
1762	0	0	-531	-626	-95	578	-218	-360	-339	-15	-40	-194	-213	-372	0
1763	0	0	-785	-611	174	698	-479	-218	-347	-25	-56	-199	-139	-312	0
1764	0	0	-748	-597	151	672	-449	-223	-372	21	-98	-186	-151	-267	0
1765	0	0	-616	-591	25	603	-320	-283	-221	-11	-65	-81	-161	-289	0
1766	0	0	-736	-595	141	665	-438	-227	-287	-32	-85	-108	-180	-207	0
1767	0	0	-604	-587	17	595	-310	-285	-186	-73	-58	-100	-87	-58	0
1768	0	0	-2	-570	-568	286	283	-569	263	-19	-52	217	126	420	0
1769	0	0	414	-587	-1001	86	707	-794	349	-17	-65	250	137	589	0
1770	0	0	625	-591	-1216	-17	920	-903	457	-15	11	226	131	469	0
1771	0	0	75	-611	-686	268	380	-648	104	-95	-52	-17	-46	58	0
1772	0	0	-595	-618	-23	606	-286	-320	-407	-75	-87	-228	-228	-510	0
1773	0	0	-755	-620	135	687	-445	-242	-335	-17	38	-151	-188	-347	0
1774	0	0	-804	-597	207	700	-505	-195	-366	-161	-116	-205	-223	-308	0
1775	0	0	-647	-599	48	623	-347	-275	-236	-38	-34	-95	-93	-250	0
1776	0	0	-754	-605	149	679	-451	-228	-234	-52	-122	-98	-172	-217	0
1777	0	0	-645	-609	36	627	-340	-286	-162	-79	-85	-64	-95	-128	0
1778	0	0	-163	-616	-453	389	145	-534	170	-11	-91	256	116	306	0
1779	0	0	326	-607	-933	140	629	-770	506	-83	-133	217	129	488	0
1780	0	0	530	-628	-1158	49	844	-893	471	-32	0	277	79	401	0
1781	0	0	91	-630	-721	269	406	-675	116	-100	-83	64	-19	-34	0
1782	0	0	-568	-620	-52	594	-258	-336	-364	-65	-124	-225	-126	-455	0
1783	0	0	-740	-620	120	680	-430	-250	-362	17	-114	-97	-114	-358	0
1784	0	0	-804	-616	188	710	-496	-214	-302	-75	-133	-178	-213	-366	0
1785	0	0	-624	-611	13	617	-318	-299	-234	36	25	-137	-143	-254	0
1786	0	0	-820	-632	188	726	-504	-222	-263	-131	-67	-85	-155	-226	0
1787	0	0	-664	-630	34	647	-349	-298	-213	-58	-75	-102	-133	-85	0
1788	0	0	-151	-634	-483	392	166	-558	287	-79	-100	226	91	374	0
1789	0	0	308	-632	-940	162	624	-786	469	-110	-159	236	104	591	0
1790	0	0	574	-638	-1212	32	893	-925	483	-65	-27	263	108	440	0
1791	0	0	-20	-644	-624	332	302	-634	48	-65	-161	36	-52	-13	0
1792	0	0	-635	-638	-3	636	-316	-320	-327	-38	-170	-228	-203	-517	0
1793	0	0	-865	-640	225	752	-545	-207	-388	-17	-108	-93	-161	-411	0
1794	0	0	-843	-634	209	738	-526	-212	-378	-17	-126	-141	-151	-395	0
1795	0	0	-726	-628	98	677	-412	-265	-246	-54	-116	-60	-166	-339	0
1796	0	0	-771	-628	143	699	-457	-242	-203	-48	-95	-108	-102	-310	0
1797	0	0	-744	-626	118	685	-431	-254	-108	-54	-73	-56	-34	-135	0
1798	0	0	-162	-614	-452	388	145	-533	215	-79	-126	131	52	296	0
1799	0	0	394	-616	-1010	111	702	-813	543	-13	-1	265	246	669	0
1800	0	0	499	-628	-1127	64	813	-877	469	-98	-91	164	65	393	0
1801	0	0	109	-626	-735	258	422	-680	23	-21	-153	-9	25	3	0
1802	0	0	-496	-624	-128	560	-184	-376	-314	-15	-25	-131	-137	-391	0
1803	0	0	-864	-622	242	743	-553	-190	-362	-54	-135	-205	-195	-422	0
1804	0	0	-719	-626	93	672	-406	-266	-269	-25	-50	-112	-221	-271	0
1805	0	0	-775	-626	149	700	-462	-238	-254	-13	-135	-93	-135	-310	0
1806	0	0	-719	-626	93	672	-406	-266	-256	-29	-120	-151	-129	-203	0
1807	0	0	-635	-624	11	629	-323	-306	-137	3	-106	-46	-9	-100	0
1808	0	0	-219	-616	-397	417	89	-506	151	-34	-118	176	40	368	0
1809	0	0	376	-628	-1004	126	690	-816	436	-91	-50	226	85	642	0
1810	0	0	530	-634	-1164	52	847	-899	473	-15	-137	267	166	362	0
1811	0	0	12	-647	-659	317	335	-653	98	-83	-15	67	-69	27	0
1812	0	0	-630	-657	-27	643	-301	-342	-331	-81	-87	-258	-184	-422	0
1813	0	0	-863	-640	223	751	-543	-208	-391	-42	-60	-219	-112	-403	0
1814	0	0	-758	-640	118	699	-438	-261	-294	-106	-89	-192	-104	-335	0
1815	0	0	-711	-630	81	670	-396	-274	-279	-21	-79	-114	-126	-292	0
1816	0	0	-723	-636	87	679	-405	-274	-256	-36	-112	-170	-104	-267	0
1817	0	0	-680	-626	54	653	-367	-286	-194	-11	-112	-50	-50	-83	0
1818	0	0	-120	-622	-502	371	191	-562	238	29	-120	184	71	347	0
1819	0	0	322	-636	-958	157	640	-797	471	-77	-67	263	110	587	0
1820	0	0	473	-632	-1105	79	789	-868	391	-95	-106	157	62	376	0
1821	0	0	93	-626	-719	266	406	-672	100	-44	-23	-23	-21	13	0
1822	0	0	-563	-642	-79	602	-242	-360	-351	-34	-97	-244	-195	-380	0
1823	0	0	-744	-649	95	696	-419	-277	-314	-27	-104	-133	-153	-382	0
1824	0	0	-798	-647	151	722	-474	-248	-289	-46	-58	-161	-116	-294	0
1825	0	0	-737	-646	91	691	-414	-277	-252	-91	-54	-188	-104	-298	0
1826	0	0	-687	-647	40	667	-363	-303	-223	-23	-71	-110	-124	-207	0
1827	0	0	-694	-642	52	668	-373	-295	-164	-64	-62	-58	-95	-120	0
1828	0	0	-211	-630	-419	420	104	-524	147	3	-42	153	58	302	0
1829	0	0	347	-634	-981	143	664	-807	386	-3	-112	201	186	521	0
1830	0	0	494	-644	-1138	75	816	-891	417	-48	-62	213	102	424	0
1831	0	0	78	-651	-729	286	403	-690	110	-75	-139	50	0	17	0
1832	0	0	-515	-646	-131	580	-192	-388	-355	-40	-87	-205	-217	-419	0
1833	0	0	-773	-628	145	700	-459	-241	-327	-40	-85	-155	-192	-389	0
1834	0	0	-783	-630	153	706	-468	-238	-331	-95	-157	-151	-170	-405	0
1835	0	0	-723	-628	95	675	-409	-266	-219	-58	-27	-122	-159	-236	0
1836	0	0	-757	-624	133	690	-445	-245	-308	34	-91	-162	-106	-417	0
1837	0	0	-717	-636	81	676	-399	-277	-139	-50	-135	-11	-29	-149	0
1838	0	0	-237	-626	-389	431	76	-507	215	-58	-71	137	21	308	0
1839	0	0	307	-614	-921	153	614	-767	428	-29	-137	279	190	549	0
1840	0	0	489	-616	-1105	63	797	-860	430	-29	-209	259	108	376	0
1841	0	0	169	-618	-787	224	478	-702	141	-52	-120	95	-83	27	0
1842	0	0	-483	-622	-139	552	-172	-380	-267	-3	-31	-184	-110	-347	0
1843	0	0	-750	-626	124	688	-437	-251	-430	-13	-149	-215	-161	-417	0
1844	0	0	-660	-624	36	642	-348	-294	-325	77	-21	-98	-104	-254	0
1845	0	0	-691	-626	65	658	-378	-280	-312	-77	-81	-124	-104	-345	0
1846	0	0	-603	-622	-19	612	-292	-320	-244	-7	-38	-112	-91	-252	0
1847	0	0	-688	-640	48	664	-368	-296	-244	-83	-87	-89	-143	-85	0
1848	0	0	-126	-618	-492	372	183	-555	254	9	-56	230	98	364	0
1849	0	0	384	-634	-1018	125	701	-826	455	5	-157	291	71	601	0
1850	0	0	555	-640	-1195	42	875	-917	413	-46	-36	240	116	366	0
1851	0	0	70	-647	-717	288	393	-682	184	19	-21	71	73	56	0
1852	0	0	-638	-638	0	638	-319	-319	-322	-100	-56	-180	-279	-438	0
1853	0	0	-808	-624	184	716	-496	-220	-417	-54	-69	-199	-151	-386	0
1854	0	0	-779	-618	161	698	-470	-228	-306	-31	-23	-91	-87	-384	0
1855	0	0	-742	-609	133	675	-437	-238	-242	-87	-143	-159	-137	-304	0
1856	0	0	-676	-626	50	651	-363	-288	-139	46	-46	-73	-174	-228	0
1857	0	0	-738	-634	104	686	-421	-265	-135	-77	-21	-13	-42	-108	0
1858	0	0	-89	-620	-531	354	221	-575	267	-15	-85	240	50	360	0
1859	0	0	448	-638	-1086	95	767	-862	611	-44	-67	355	147	572	0
1860	0	0	491	-651	-1142	80	816	-896	411	-56	-104	246	85	452	0
1861	0	0	140	-661	-801	260	470	-731	182	-91	-126	116	-77	79	0
1862	0	0	-514	-655	-141	584	-186	-398	-201	-100	-42	-54	-135	-364	0
1863	0	0	-789	-646	143	717	-466	-251	-312	-7	-87	-159	-153	-415	0
1864	0	0	-741	-646	95	693	-418	-275	-320	29	-75	-180	-139	-273	0
1865	0	0	-706	-642	64	674	-385	-289	-327	-21	-120	-170	-137	-318	0
1866	0	0	-767	-638	129	702	-448	-254	-248	-89	5	-98	-203	-209	0
1867	0	0	-631	-628	3	629	-317	-312	-129	-42	-87	-75	-58	-151	0
1868	0	0	-183	-613	-430	398	123	-521	281	3	-7	157	178	341	0
1869	0	0	306	-599	-905	146	605	-752	434	-98	-81	246	120	492	0
1870	0	0	543	-578	-1121	17	832	-849	475	-65	-38	209	155	471	0
1871	0	0	64	-593	-657	264	360	-625	164	-42	-77	38	-36	73	0
1872	0	0	-592	-603	-11	597	-290	-307	-283	-102	-114	-195	-172	-417	0
1873	0	0	-730	-591	139	660	-434	-226	-372	32	-122	-182	-128	-380	0
1874	0	0	-790	-595	195	692	-492	-200	-364	-29	-93	-161	-159	-281	0
1875	0	0	-692	-595	97	643	-394	-249	-298	-40	-180	-213	-116	-306	0
1876	0	0	-635	-587	48	611	-341	-269	-203	-25	-13	-126	-11	-199	0
1877	0	0	-661	-576	85	618	-373	-245	-203	-69	-122	-42	-95	-166	0
1878	0	0	-146	-572	-426	359	140	-499	178	-62	-106	186	11	333	0
1879	0	0	328	-570	-898	121	613	-734	452	27	-95	306	168	618	0
1880	0	0	559	-572	-1131	6	845	-851	384	9	-95	161	62	393	0
1881	0	0	162	-582	-744	210	453	-663	139	-7	-32	48	-11	89	0
1882	0	0	-475	-585	-110	530	-182	-347	-304	-91	-91	-153	-223	-380	0
1883	0	0	-822	-578	244	700	-533	-167	-322	-87	-153	-186	-153	-360	0
1884	0	0	-748	-572	176	660	-462	-198	-347	-25	-32	-188	-145	-283	0
1885	0	0	-641	-543	98	592	-369	-222	-246	1	-114	-97	-176	-300	0
1886	0	0	-669	-545	124	607	-396	-210	-244	-64	-95	-159	-116	-267	0
1887	0	0	-651	-545	106	598	-378	-219	-180	-15	-77	-60	-114	-58	0
1888	0	0	-202	-533	-331	367	64	-432	118	-65	-116	108	64	246	0
1889	0	0	369	-533	-902	82	635	-717	442	-11	-44	256	137	671	0
1890	0	0	568	-535	-1103	-16	835	-819	413	0	-129	226	100	424	0
1891	0	0	270	-537	-807	133	538	-672	242	-19	-46	112	0	129	0
1892	0	0	-433	-539	-106	486	-163	-322	-304	-83	-9	-203	-159	-399	0
1893	0	0	-719	-539	180	629	-449	-179	-327	-64	-77	-188	-178	-362	0
1894	0	0	-730	-523	207	626	-468	-158	-281	-38	-75	-65	-186	-228	0
1895	0	0	-657	-537	120	597	-388	-208	-271	46	-93	-131	-100	-312	0
1896	0	0	-700	-545	155	622	-427	-195	-298	21	-77	-151	-93	-244	0
1897	0	0	-645	-531	114	588	-379	-208	-195	-17	-112	-129	-110	-194	0
1898	0	0	-167	-531	-364	349	98	-447	252	-31	-7	228	64	405	0
1899	0	0	392	-517	-909	62	650	-713	428	3	-131	228	131	556	0
1900	0	0	632	-514	-1146	-59	889	-830	500	-71	-75	226	184	430	0
1901	0	0	161	-527	-688	183	424	-607	98	-60	-106	71	-31	-1	0
1902	0	0	-448	-560	-112	504	-168	-336	-267	-81	-93	-199	-161	-355	0
1903	0	0	-782	-556	226	669	-504	-165	-397	-5	-108	-192	-174	-349	0
1904	0	0	-724	-560	164	642	-444	-198	-265	-25	-85	-137	-157	-320	0
1905	0	0	-686	-570	116	628	-401	-227	-201	-75	-62	-201	-114	-275	0
1906	0	0	-639	-558	81	598	-360	-238	-195	-128	-89	-137	-97	-263	0
1907	0	0	-647	-545	102	596	-374	-221	-151	-65	-65	-21	-95	-87	0
1908	0	0	-181	-516	-335	348	77	-425	161	-137	-128	129	-27	347	0
1909	0	0	419	-535	-954	58	686	-744	492	31	-112	335	225	564	0
1910	0	0	460	-556	-1016	48	738	-786	376	-118	-176	145	17	485	0
1911	0	0	194	-578	-772	192	483	-675	172	32	-69	85	-5	44	0
1912	0	0	-536	-582	-46	559	-245	-314	-339	-93	-116	-182	-230	-469	0
1913	0	0	-837	-570	267	703	-552	-151	-444	-65	-147	-213	-166	-420	0
1914	0	0	-763	-568	195	665	-479	-186	-312	44	-56	-126	-87	-314	0
1915	0	0	-770	-580	190	675	-480	-195	-263	-58	-67	-215	-97	-388	0
1916	0	0	-694	-576	118	635	-406	-229	-168	-56	-102	-157	-81	-287	0
1917	0	0	-699	-566	133	632	-416	-216	-147	-21	-36	-38	-98	-85	0
1918	0	0	-248	-570	-322	409	37	-446	166	-87	-126	104	27	261	0
1919	0	0	365	-564	-929	99	647	-746	446	-60	-69	267	168	552	0
1920	0	0	567	-587	-1154	10	860	-870	430	-44	-27	211	100	496	0
1921	0	0	213	-611	-824	199	518	-717	122	-52	-44	-42	-40	83	0
1922	0	0	-473	-634	-161	553	-156	-397	-267	-69	15	-161	-170	-323	0
1923	0	0	-831	-632	199	731	-515	-216	-349	-120	-44	-186	-153	-438	0
1924	0	0	-728	-630	98	679	-413	-266	-308	1	-93	-155	-153	-322	0
1925	0	0	-701	-651	50	676	-375	-300	-221	-27	-58	-116	-95	-327	0
1926	0	0	-740	-673	67	706	-403	-303	-172	-58	-106	-73	-77	-234	0
1927	0	0	-658	-667	-9	662	-324	-338	-180	-21	-32	-153	-58	-137	0
1928	0	0	-254	-653	-399	453	72	-526	203	1	-106	153	139	287	0
1929	0	0	332	-647	-979	157	655	-813	475	32	-17	240	164	601	0
1930	0	0	501	-647	-1148	73	824	-897	471	40	-40	248	139	436	0
1931	0	0	51	-653	-704	301	377	-678	159	-52	-71	29	-29	25	0
1932	0	0	-446	-657	-211	551	-117	-434	-238	0	-98	-100	-205	-389	0
1933	0	0	-835	-653	182	744	-508	-235	-356	-104	-60	-155	-211	-384	0
1934	0	0	-781	-653	128	717	-454	-262	-287	-54	-118	-194	-157	-298	0
1935	0	0	-693	-655	38	674	-365	-308	-232	-56	-149	-128	-197	-263	0
1936	0	0	-698	-646	52	672	-375	-297	-223	-50	-126	-36	-135	-131	0
1937	0	0	-669	-638	31	653	-350	-303	-201	-71	-67	-85	-172	-157	0
1938	0	0	-271	-622	-351	446	40	-486	172	-46	-106	133	110	314	0
1939	0	0	353	-624	-977	135	665	-800	477	15	-21	300	228	587	0
1940	0	0	549	-632	-1181	41	865	-906	504	-56	-89	256	71	459	0
1941	0	0	113	-659	-772	273	442	-715	174	-19	-64	124	-5	102	0
1942	0	0	-467	-659	-192	563	-137	-425	-345	-40	-155	-186	-258	-407	0
1943	0	0	-814	-657	157	735	-485	-250	-403	58	-73	-180	-135	-322	0
1944	0	0	-831	-653	178	742	-504	-237	-360	-54	-129	-194	-197	-261	0
1945	0	0	-714	-649	65	681	-389	-292	-246	-23	-71	-67	-139	-195	0
1946	0	0	-728	-653	75	690	-401	-289	-261	-52	-149	-114	-147	-252	0
1947	0	0	-864	-657	207	760	-535	-225	-172	-38	-126	-124	-62	-139	0
1948	0	0	-241	-636	-395	438	77	-515	195	-60	-48	71	77	308	0
1949	0	0	324	-636	-960	156	642	-798	457	-54	-60	238	162	613	0
1950	0	0	485	-640	-1125	77	805	-882	473	-3	-11	180	114	554	0
1951	0	0	105	-653	-758	274	431	-705	128	-65	-85	-7	-38	87	0
1952	0	0	-472	-677	-205	574	-133	-441	-209	-23	-102	-139	-155	-378	0
1953	0	0	-873	-679	194	776	-533	-242	-382	-69	-67	-194	-211	-294	0
1954	0	0	-762	-700	62	731	-412	-319	-275	0	-62	-116	-124	-327	0
1955	0	0	-924	-719	205	821	-564	-257	-304	-46	-159	-159	-157	-298	0
1956	0	0	-710	-731	-21	720	-344	-376	-184	79	-102	-81	-110	-234	0
1957	0	0	-816	-768	48	792	-432	-360	-215	-97	-98	-52	-38	-133	0
1958	0	0	-360	-748	-388	554	14	-568	137	-104	-126	7	29	248	0
1959	0	0	280	-711	-991	215	635	-851	506	-13	-38	358	145	591	0
1960	0	0	479	-657	-1136	89	807	-896	432	-56	-77	248	98	469	0
1961	0	0	122	-636	-758	257	440	-697	153	-100	-155	-31	-11	-52	0
1962	0	0	-460	-688	-228	574	-116	-458	-232	-48	-31	-100	-141	-289	0
1963	0	0	-843	-696	147	769	-495	-274	-382	-81	-139	-230	-145	-380	0
1964	0	0	-660	-587	73	623	-366	-257	-246	7	-52	-44	-58	-327	0
1965	0	0	-715	-465	250	590	-482	-107	-300	-56	-98	-248	-131	-250	0
1966	0	0	-461	-279	182	370	-321	-48	-131	-36	-97	-97	-122	-248	0
1967	0	0	-374	15	389	179	-381	202	-188	-11	-50	-65	-42	-85	0
1968	0	0	206	413	207	-309	0	310	145	-104	-126	48	62	242	0
1969	0	0	973	752	-221	-862	597	265	475	-1	-139	263	170	514	0
1970	0	0	1242	950	-292	-1096	767	329	475	-44	-87	190	104	389	0
1971	0	0	889	995	106	-942	391	550	176	-44	-129	0	-25	56	0
1972	0	0	303	1026	723	-664	-210	874	-267	-27	-77	-194	-106	-411	0
1973	0	0	-39	1002	1041	-481	-540	1021	-349	-25	-151	-221	-211	-378	0
1974	0	0	-98	840	938	-371	-518	889	-341	-9	-128	-137	-157	-331	0
1975	0	0	-190	566	756	-188	-473	661	-263	-32	-137	-98	-128	-345	0
1976	0	0	-301	281	582	10	-441	431	-230	9	-106	-131	-110	-254	1
1977	0	0	-406	7	413	199	-409	210	-194	-48	-89	-89	-97	-124	0
1978	0	0	-40	-230	-190	135	75	-210	155	-15	-159	201	40	339	0
1979	0	0	465	-473	-938	4	701	-705	457	50	-85	219	139	692	0
1980	0	0	547	-591	-1138	22	842	-864	457	15	-126	300	162	506	0
1981	71	0	188	-655	-843	233	515	-749	190	-64	-110	38	-36	118	0
1982	71	0	-427	-710	-283	568	-72	-496	-263	62	-71	-188	-133	-277	0
1983	71	0	-862	-713	149	787	-505	-282	-364	-23	-118	-184	-137	-374	0
1984	71	0	-835	-731	104	783	-469	-313	-345	36	-118	-155	-194	-327	0
1985	71	0	-758	-733	25	745	-391	-354	-339	-9	-40	-176	-104	-259	0
1986	71	0	-835	-725	110	780	-472	-307	-327	-69	-159	-182	-151	-221	0
1987	71	0	-706	-715	-9	710	-348	-362	-128	-23	-97	-102	-75	-147	0
1988	71	0	-326	-686	-360	506	17	-523	120	-3	-71	128	112	244	0
1989	71	0	276	-686	-962	205	619	-824	461	-52	-73	207	151	603	0
1990	71	0	522	-692	-1214	85	868	-953	537	-42	-95	252	71	498	0
1991	71	0	45	-692	-737	323	391	-714	170	-11	-44	17	64	120	0
1992	71	0	-452	-690	-238	571	-107	-464	-273	-40	-95	-209	-159	-411	0
1993	71	0	-827	-682	145	754	-486	-268	-345	-54	-54	-159	-122	-397	0
1994	71	0	-744	-673	71	708	-407	-301	-273	-34	-64	-120	-133	-259	0
1995	71	0	-759	-659	100	709	-429	-279	-240	0	-56	-172	-126	-250	0
1996	71	0	-717	-669	48	693	-382	-310	-205	-44	-159	-124	-139	-265	0
1997	71	0	-698	-677	21	687	-359	-328	-201	23	-95	-56	-65	-159	0
1998	71	0	-351	-684	-333	517	-9	-508	211	-118	-114	44	71	221	0
1999	71	0	258	-680	-938	211	598	-809	485	-34	-46	283	225	626	0
[truncated: 31,085 more rows]
