# Supplementary material for: A Robust and Real-Time Capable Envelope-Based Algorithm for Heart Sound Classification: Validation under Different Physiological Conditions
Source: Sensors (Basel). 2020 Feb 11;20(4):972. doi: 10.3390/s20040972 (PMC7070375; doi:10.3390/s20040972)
Supplement: Supplementary file 1 [file sensors-20-00972-s001.zip › Messungen/kz/kz03_unfiltered.csv]

Dataset No.	Pulse (bpm)	Pacer Bit	leadI (�V)	leadII (�V)	leadIII (�V)	lead_avR (�V)	lead_avL (�V)	lead_avF (�V)	V1 (�V)	V2 (�V)	V3 (�V)	V4 (�V)	V5 (�V)	V6 (�V)	R-Wave
1	0	0	-1479	-2101	-622	1790	-428	-1361	-122	-129	120	-62	-118	-79	0
2	0	0	-1425	-2104	-679	1764	-373	-1391	-91	-161	85	-170	-129	-34	0
3	0	0	-1270	-2110	-840	1690	-215	-1475	-31	-141	93	-42	-147	34	0
4	0	0	-1282	-2122	-840	1702	-221	-1481	-124	-186	79	-162	-93	-54	0
5	0	0	-1250	-2124	-874	1687	-188	-1499	-97	-95	203	-81	-67	15	0
6	0	0	-1504	-2130	-626	1817	-439	-1378	-110	-205	147	-64	-188	-188	0
7	0	0	-1564	-2134	-570	1849	-497	-1352	-126	-234	147	-190	-164	-151	0
8	0	0	-1492	-2134	-642	1813	-425	-1388	-141	-172	95	-81	-147	-129	0
9	0	0	-1442	-2128	-686	1785	-378	-1407	-73	-246	176	-128	-215	-124	1
10	0	0	-1418	-2118	-700	1768	-359	-1409	-87	-217	122	-91	-211	-71	0
11	0	0	-1446	-2126	-680	1786	-383	-1403	-203	-157	197	-153	-95	-116	0
12	0	0	-1370	-2130	-760	1750	-305	-1445	-58	-159	129	-188	-46	-50	0
13	0	0	-1188	-2128	-940	1658	-124	-1534	-44	-118	238	-104	-110	56	0
14	0	0	-1236	-2124	-888	1680	-174	-1506	-135	-184	149	-149	-112	-79	0
15	0	0	-1222	-2126	-904	1674	-159	-1515	-97	-135	143	-192	-75	-217	0
16	0	0	-1475	-2130	-655	1802	-410	-1392	-108	-225	131	-141	-184	-168	0
17	0	0	-1492	-2132	-640	1812	-426	-1386	-180	-186	129	-131	-164	-219	0
18	0	0	-1438	-2128	-690	1783	-374	-1409	-131	-207	184	-153	-230	-95	0
19	0	0	-1387	-2120	-733	1753	-327	-1426	-77	-252	145	-155	-161	-157	0
20	0	0	-1354	-2126	-772	1740	-291	-1449	-162	-149	147	-75	-133	-133	0
21	0	0	-1426	-2128	-702	1777	-362	-1415	-73	-180	170	-67	-112	-143	0
22	0	0	-1453	-2124	-671	1788	-391	-1397	-137	-219	133	-145	-170	-120	0
23	0	0	-1325	-2128	-803	1726	-261	-1465	-114	-166	102	-65	-118	-93	0
24	0	0	-1322	-2130	-808	1726	-257	-1469	-65	-199	129	-133	-129	-108	0
25	0	0	-1352	-2126	-774	1739	-289	-1450	-153	-219	137	-98	-182	-178	0
26	0	0	-1560	-2126	-566	1843	-497	-1346	-161	-242	108	-85	-203	-238	0
27	0	0	-1622	-2130	-508	1876	-557	-1319	-176	-232	217	-153	-161	-254	0
28	0	0	-1533	-2126	-593	1829	-470	-1359	-149	-199	89	-131	-184	-304	0
29	0	0	-1556	-2124	-568	1840	-494	-1346	-143	-161	143	-71	-126	-186	0
30	0	0	-1593	-2128	-535	1860	-529	-1331	-151	-205	116	-128	-159	-182	0
31	0	0	-1539	-2130	-591	1834	-474	-1360	-129	-159	131	-143	-203	-133	0
32	0	0	-1507	-2143	-636	1825	-435	-1389	-98	-141	159	-85	-135	-102	0
33	0	0	-1387	-2161	-774	1774	-306	-1467	-159	-161	133	-213	-137	-128	0
34	0	0	-1350	-2190	-840	1770	-255	-1515	-58	-176	126	-147	-176	-145	0
35	0	0	-1472	-2201	-729	1836	-371	-1465	-135	-172	79	-176	-137	-184	0
36	0	0	-1506	-2231	-725	1868	-390	-1478	-126	-211	131	-62	-219	-306	0
37	0	0	-1713	-2232	-519	1972	-597	-1375	-258	-199	97	-112	-201	-335	0
38	0	0	-1548	-2211	-663	1879	-442	-1437	-238	-188	89	-197	-226	-271	0
39	0	0	-1418	-2153	-735	1785	-341	-1444	-77	-213	162	-62	-172	-120	0
40	0	0	-1451	-2116	-665	1783	-393	-1390	-201	-221	98	-201	-199	-217	0
41	0	0	-1426	-2106	-680	1766	-373	-1393	-102	-180	159	-75	-149	-151	0
42	0	0	-1416	-2143	-727	1779	-344	-1435	-129	-151	126	-73	-188	-104	0
43	0	0	-1323	-2104	-781	1713	-271	-1442	-174	-192	110	-147	-186	-83	0
44	0	0	-1123	-2005	-882	1564	-120	-1443	-69	-162	114	-114	-137	-100	0
45	0	0	-1253	-1889	-636	1571	-308	-1262	-209	-164	122	-159	-170	-203	0
46	0	0	-1274	-1693	-419	1483	-427	-1056	-190	-153	104	-116	-184	-269	0
47	0	0	-1219	-1420	-201	1319	-509	-810	-133	-174	118	-172	-213	-267	0
48	0	0	-991	-1109	-118	1050	-436	-613	-114	-281	143	-172	-184	-234	0
49	0	0	-832	-896	-64	864	-384	-480	-124	-162	124	-65	-176	-141	0
50	0	0	-726	-807	-81	766	-322	-444	-131	-201	120	-108	-135	-213	0
51	0	0	-791	-791	0	791	-395	-395	-168	-176	182	-110	-190	-182	0
52	0	0	-728	-799	-71	763	-328	-435	-176	-166	128	-118	-161	-195	0
53	0	0	-577	-836	-259	706	-159	-547	-71	-176	153	-102	-135	-52	0
54	0	0	-646	-983	-337	814	-154	-660	-186	-192	62	-219	-176	-162	0
55	0	0	-749	-1181	-432	965	-158	-806	-126	-201	145	-129	-100	-246	0
56	0	0	-1054	-1348	-294	1201	-380	-821	-285	-211	166	-184	-195	-296	0
57	0	0	-1055	-1464	-409	1259	-323	-936	-141	-172	172	-131	-170	-203	0
58	0	0	-1151	-1583	-432	1367	-359	-1007	-217	-219	170	-159	-240	-265	0
59	0	0	-1133	-1724	-591	1428	-271	-1157	-174	-188	93	-116	-201	-170	0
60	0	0	-1180	-1835	-655	1507	-262	-1245	-85	-211	230	-133	-159	-79	0
61	0	0	-1346	-1887	-541	1616	-402	-1214	-209	-273	155	-209	-219	-221	0
62	0	0	-1244	-1940	-696	1592	-274	-1318	-153	-157	188	-128	-186	-112	0
63	0	0	-1152	-1984	-832	1568	-160	-1408	-110	-199	83	-139	-131	-143	0
64	0	0	-1086	-2019	-933	1552	-76	-1476	-79	-238	124	-98	-190	-157	0
65	0	0	-1230	-2031	-801	1630	-214	-1416	-116	-203	126	-162	-168	-174	0
66	0	0	-1302	-2021	-719	1661	-291	-1370	-174	-190	100	-149	-186	-331	0
67	0	0	-1455	-2019	-564	1737	-445	-1291	-197	-199	147	-139	-209	-287	0
68	0	0	-1278	-2017	-739	1647	-269	-1378	-112	-236	110	-211	-194	-256	0
69	0	0	-1292	-2021	-729	1656	-281	-1375	-143	-217	147	-118	-157	-197	0
70	0	0	-1154	-2040	-886	1597	-134	-1463	-67	-176	114	-145	-108	-190	0
71	0	0	-1249	-2050	-801	1649	-224	-1425	-87	-240	157	-180	-114	-225	0
72	0	0	-1094	-2054	-960	1574	-67	-1507	-65	-104	128	-67	-108	-65	0
73	0	0	-1027	-2062	-1035	1544	4	-1548	-122	-178	83	-209	-128	-131	0
74	0	0	-824	-2069	-1245	1446	210	-1657	-124	-106	157	-124	-143	-71	0
75	0	0	-906	-2075	-1169	1490	131	-1622	-95	-102	137	-64	-97	-124	0
76	0	0	-1059	-2079	-1020	1569	-19	-1549	-137	-161	97	-106	-194	-240	0
77	0	0	-1114	-2087	-973	1600	-70	-1530	-153	-178	124	-104	-143	-281	0
78	0	0	-1020	-2087	-1067	1553	23	-1577	-139	-128	108	-104	-106	-230	0
79	0	0	-960	-2085	-1125	1522	82	-1605	-81	-159	145	-79	-135	-162	0
80	0	0	-978	-2091	-1113	1534	67	-1602	-104	-172	126	-141	-118	-172	0
81	0	0	-953	-2095	-1142	1524	94	-1618	-69	-89	131	-77	-129	-124	0
82	0	0	-997	-2091	-1094	1544	48	-1592	-159	-194	133	-217	-147	-1	0
83	0	0	-751	-2093	-1342	1422	295	-1717	-116	-159	131	-122	-118	-11	0
84	0	0	-695	-2091	-1396	1393	350	-1743	-75	-236	110	-56	-112	-5	0
85	0	0	-786	-2085	-1299	1435	256	-1692	-46	-149	159	-97	-73	-31	0
86	0	0	-933	-2087	-1154	1510	110	-1620	-161	-234	89	-147	-98	-267	0
87	0	0	-1075	-2093	-1018	1584	-28	-1555	-56	-234	174	-106	-110	-151	0
88	0	0	-974	-2089	-1115	1531	70	-1602	-118	-182	97	-110	-129	-147	0
89	0	0	-1009	-2089	-1080	1549	35	-1584	-19	-192	162	-56	-81	-97	0
90	0	0	-1098	-2087	-989	1592	-54	-1538	-87	-157	95	-62	-147	-89	0
91	0	0	-1085	-2089	-1004	1587	-40	-1546	-50	-215	143	-110	-166	-65	0
92	0	0	-1091	-2093	-1002	1592	-44	-1547	-40	-126	164	-25	-69	-46	0
93	0	0	-931	-2077	-1146	1504	107	-1611	-54	-135	110	-71	-114	3	0
94	0	0	-791	-2079	-1288	1435	248	-1683	54	-166	164	-44	-44	32	0
95	0	0	-951	-2083	-1132	1517	90	-1607	-60	-164	137	-25	-194	-81	0
96	0	0	-1018	-2079	-1061	1548	21	-1570	-62	-145	161	-93	-62	-174	0
97	0	0	-1210	-2083	-873	1646	-168	-1478	-71	-164	108	-100	-71	-112	0
98	0	0	-1022	-2081	-1059	1551	18	-1570	-95	-126	141	-128	11	-135	0
99	0	0	-1080	-2079	-999	1579	-40	-1539	-44	-234	93	-98	-155	-9	0
100	0	0	-1075	-2077	-1002	1576	-36	-1539	-38	-157	129	-56	-64	-48	0
101	0	0	-1042	-2081	-1039	1561	-1	-1560	-58	-139	166	-62	-102	-44	0
102	0	0	-993	-2081	-1088	1537	47	-1584	-3	-176	205	-126	-73	32	0
103	0	0	-832	-2083	-1251	1457	209	-1667	64	-170	116	-11	-50	7	0
104	0	0	-772	-2075	-1303	1423	265	-1689	48	-143	153	-13	-91	62	0
105	0	0	-840	-2075	-1235	1457	197	-1655	-44	-172	95	-44	-104	-67	0
106	0	0	-972	-2075	-1103	1523	65	-1589	-9	-145	170	-1	-77	-133	0
107	0	0	-1057	-2079	-1022	1568	-17	-1550	-162	-114	139	-87	-64	-118	0
108	0	0	-999	-2071	-1072	1535	36	-1571	21	-176	129	-52	-98	-126	0
109	0	0	-993	-2069	-1076	1531	41	-1572	23	-232	116	-75	-161	-48	0
110	0	0	-964	-2069	-1105	1516	70	-1587	29	-114	149	-31	-21	-5	0
111	0	0	-1082	-2069	-987	1575	-47	-1528	-77	-219	124	-81	-166	-98	0
112	0	0	-986	-2068	-1082	1527	48	-1575	23	-32	151	-5	-50	13	0
113	0	0	-916	-2066	-1150	1491	117	-1608	50	-174	151	-73	-81	52	0
114	0	0	-844	-2064	-1220	1454	188	-1642	-65	-213	149	-75	-164	42	0
115	0	0	-898	-2054	-1156	1476	129	-1605	-58	-205	118	-75	-67	-118	0
116	0	0	-1096	-2048	-952	1572	-72	-1500	-65	-157	58	-38	-67	-178	0
117	0	0	-1156	-2054	-898	1605	-129	-1476	-77	-180	89	-44	-141	-161	0
118	0	0	-1057	-2048	-991	1552	-33	-1519	11	-166	131	-54	-112	-65	0
119	0	0	-1112	-2056	-944	1584	-84	-1500	-32	-236	120	-60	-172	-50	0
120	0	0	-1123	-2046	-923	1584	-100	-1484	-75	-170	114	-11	-93	-46	0
121	0	0	-1104	-2044	-940	1574	-82	-1492	-23	-168	139	-32	-79	-73	0
122	0	0	-1098	-2042	-944	1570	-77	-1493	-21	-186	120	-64	-126	5	0
123	0	0	-999	-2033	-1034	1516	17	-1533	48	-190	174	29	-126	100	0
124	0	0	-916	-2029	-1113	1472	98	-1571	-3	-166	151	-15	-141	46	0
125	0	0	-902	-2029	-1127	1465	112	-1578	54	-129	194	1	-64	-5	0
126	0	0	-1104	-2017	-913	1560	-95	-1465	-131	-135	112	-98	-143	-172	0
127	0	0	-1207	-2017	-810	1612	-198	-1413	-29	-197	139	-58	-133	-114	0
128	0	0	-1020	-2017	-997	1518	-11	-1507	-7	-162	141	-110	-64	-85	0
129	0	0	-1063	-2015	-952	1539	-55	-1483	3	-149	192	-48	-60	-38	0
130	0	0	-1024	-2013	-989	1518	-17	-1501	-15	-230	124	-85	-118	-62	0
131	0	0	-1067	-2007	-940	1537	-63	-1473	-31	-137	172	17	-93	11	0
132	0	0	-1025	-2004	-979	1514	-23	-1491	-23	-195	147	-79	-157	1	0
133	0	0	-900	-2007	-1107	1453	103	-1557	13	-128	137	7	-155	50	0
134	0	0	-767	-1998	-1231	1382	232	-1614	23	-118	85	-29	-50	-32	0
135	0	0	-828	-1990	-1162	1409	167	-1576	-36	-197	133	-52	-182	-46	0
136	0	0	-986	-2000	-1014	1493	14	-1507	-60	-164	129	-118	-135	-131	0
137	0	0	-1005	-1988	-983	1496	-11	-1485	23	-137	118	-29	-81	-118	0
138	0	0	-1051	-1978	-927	1514	-62	-1452	-60	-126	114	-97	-129	-73	0
139	0	0	-880	-1976	-1096	1428	108	-1536	-23	-131	143	-79	-67	-27	0
140	0	0	-927	-1974	-1047	1450	60	-1510	-29	-120	182	-38	-69	56	0
141	0	0	-924	-1961	-1037	1442	56	-1499	-71	-162	110	-77	-112	3	0
142	0	0	-871	-1959	-1088	1415	108	-1523	32	-54	159	-52	-104	91	0
143	0	0	-809	-1949	-1140	1379	165	-1544	-89	-168	120	-100	-108	69	0
144	0	0	-656	-1949	-1293	1302	318	-1621	-40	-87	93	-1	-128	32	0
145	0	0	-832	-1943	-1111	1387	139	-1527	-75	-137	97	21	-135	1	0
146	0	0	-877	-1934	-1057	1405	90	-1495	-44	-155	188	-42	-102	-98	0
147	0	0	-1005	-1934	-929	1469	-38	-1431	-126	-93	155	-13	-97	-114	0
148	0	0	-976	-1920	-944	1448	-16	-1432	-102	-112	166	-77	-131	-25	0
149	0	0	-900	-1908	-1008	1404	54	-1458	-89	-151	139	-31	-133	-69	0
150	0	0	-1028	-1901	-873	1464	-77	-1387	-60	-195	141	-106	-69	-54	0
151	0	0	-1036	-1897	-861	1466	-87	-1379	-9	-228	93	-56	-170	-21	0
152	0	0	-952	-1889	-937	1420	-7	-1413	17	-151	170	-27	-54	-23	0
153	0	0	-875	-1877	-1002	1376	63	-1439	9	-159	155	-54	-89	71	0
154	0	0	-801	-1866	-1065	1333	132	-1465	-9	-106	126	-42	-75	44	0
155	0	0	-933	-1858	-925	1395	-4	-1391	-32	-149	122	42	-190	11	0
156	0	0	-1144	-1844	-700	1494	-222	-1272	-128	-213	97	-104	-129	-108	0
157	0	0	-1290	-1833	-543	1561	-373	-1188	-95	-176	166	-75	-112	-135	0
158	0	0	-1232	-1815	-583	1523	-324	-1199	-79	-124	87	-44	-219	-71	0
159	0	0	-1333	-1810	-477	1571	-428	-1143	-93	-203	143	-67	-151	7	0
160	0	0	-1348	-1800	-452	1574	-448	-1126	-89	-199	93	-64	-186	-11	0
161	0	0	-1370	-1794	-424	1582	-473	-1109	-27	-153	228	-34	-102	-36	0
162	0	0	-1374	-1773	-399	1573	-487	-1086	-97	-162	126	-102	-168	23	0
163	0	0	-1257	-1755	-498	1506	-379	-1126	-29	-192	124	-114	-114	1	0
164	0	0	-1214	-1749	-535	1481	-339	-1142	-17	-118	77	-19	-143	13	0
165	0	0	-1213	-1740	-527	1476	-343	-1133	-36	-192	124	-114	-56	-87	0
166	0	0	-1321	-1726	-405	1523	-458	-1065	-46	-162	137	-67	-106	-159	0
167	0	0	-1414	-1718	-304	1566	-555	-1011	-64	-166	182	-73	-108	-135	0
168	0	0	-1279	-1707	-428	1493	-425	-1067	-135	-131	161	-71	-164	-126	0
169	0	0	-1249	-1691	-442	1470	-403	-1066	-46	-180	83	-128	-91	-89	0
170	0	0	-1166	-1685	-519	1425	-323	-1102	-71	-192	131	-79	-126	-100	0
171	0	0	-1106	-1676	-570	1391	-268	-1123	-21	-186	143	-27	-151	-13	0
172	0	0	-1119	-1668	-549	1393	-285	-1108	-87	-153	98	-133	-124	-42	0
173	0	0	-795	-1668	-873	1231	39	-1270	-87	-149	149	-64	-116	-48	0
174	0	0	-687	-1662	-975	1174	144	-1318	15	-116	166	-46	-151	69	0
175	0	0	-768	-1652	-884	1210	58	-1268	-120	-149	95	-79	-172	-126	0
176	0	0	-819	-1643	-824	1231	2	-1233	-52	-147	188	-120	-164	-256	0
177	0	0	-1024	-1635	-611	1329	-206	-1123	-172	-203	126	-110	-205	-261	0
178	0	0	-859	-1629	-770	1244	-44	-1199	-106	-147	137	-192	-143	-203	0
179	0	0	-749	-1623	-874	1186	62	-1248	-54	-69	192	-21	-85	-126	0
180	0	0	-877	-1621	-744	1249	-66	-1182	-139	-184	126	-106	-226	-155	0
181	0	0	-772	-1610	-838	1191	33	-1224	-81	-114	149	-120	-122	-164	0
182	0	0	-848	-1610	-762	1229	-43	-1186	-58	-139	106	-19	-143	-15	0
183	0	0	-674	-1614	-940	1144	133	-1277	-112	-159	104	-126	-149	-46	0
184	0	0	-549	-1604	-1055	1076	253	-1329	7	-93	131	-87	-73	17	0
185	0	0	-708	-1600	-892	1154	92	-1246	-38	-194	87	-54	-122	-79	0
186	0	0	-863	-1600	-737	1231	-63	-1168	-116	-180	120	-149	-147	-261	0
187	0	0	-935	-1606	-671	1270	-132	-1138	-104	-186	203	-108	-97	-190	0
188	0	0	-949	-1604	-655	1276	-147	-1129	-159	-164	102	-58	-201	-71	0
189	0	0	-908	-1621	-713	1264	-97	-1167	-48	-180	141	-34	-147	-17	0
190	0	0	-877	-1627	-750	1252	-63	-1188	-42	-112	174	-89	-42	-15	0
191	0	0	-1044	-1633	-589	1338	-227	-1111	-104	-180	155	-120	-85	-71	0
192	0	0	-992	-1641	-649	1316	-171	-1145	-143	-151	184	-81	-157	-98	0
193	0	0	-846	-1654	-808	1250	-19	-1231	-25	-36	161	-15	-48	85	0
194	0	0	-856	-1670	-814	1263	-21	-1242	-102	-217	77	-91	-192	-95	0
195	0	0	-820	-1683	-863	1251	21	-1273	-67	-48	182	-32	-114	-75	0
196	0	0	-1191	-1705	-514	1448	-338	-1109	-131	-225	129	-157	-153	-180	0
197	0	0	-1071	-1711	-640	1391	-215	-1175	-95	-157	139	-60	-143	-129	0
198	0	0	-1084	-1724	-640	1404	-222	-1182	-58	-184	188	-108	-89	-73	0
199	0	0	-1059	-1747	-688	1403	-185	-1217	-79	-209	131	-131	-139	-81	0
200	0	0	-951	-1759	-808	1355	-71	-1283	-40	-56	120	36	-62	36	0
201	0	0	-1116	-1773	-657	1444	-229	-1215	-137	-192	81	-93	-128	-137	0
202	0	0	-1055	-1790	-735	1422	-160	-1262	-32	-141	170	-27	-77	32	0
203	0	0	-873	-1802	-929	1337	28	-1365	-62	-133	149	-40	-126	9	0
204	0	0	-842	-1819	-977	1330	67	-1398	-9	-128	174	-108	-71	11	0
205	0	0	-916	-1823	-907	1369	-4	-1365	-67	-225	176	-32	-112	-15	0
206	0	0	-1124	-1837	-713	1480	-205	-1275	-79	-188	83	-110	-162	-254	0
207	0	0	-1148	-1844	-696	1496	-226	-1270	-50	-228	139	-100	-131	-182	0
208	0	0	-1156	-1852	-696	1504	-230	-1274	-87	-110	192	-5	-157	-71	0
209	0	0	-1129	-1866	-737	1497	-196	-1301	-120	-221	153	-112	-209	-149	0
210	0	0	-1175	-1877	-702	1526	-236	-1289	-89	-145	157	5	-114	-31	0
211	0	0	-1241	-1881	-640	1561	-300	-1260	-83	-182	77	-97	-89	-141	0
212	0	0	-1191	-1887	-696	1539	-247	-1291	-48	-176	71	-69	-147	-17	0
213	0	0	-1104	-1891	-787	1497	-158	-1339	-71	-188	79	-54	-114	11	0
214	0	0	-995	-1897	-902	1446	-46	-1399	-27	-159	176	13	-102	38	0
215	0	0	-1136	-1908	-772	1522	-182	-1340	-56	-162	85	-60	-186	-102	0
216	0	0	-1185	-1912	-727	1548	-229	-1319	-31	-91	190	-29	-100	-106	0
217	0	0	-1383	-1918	-535	1650	-424	-1226	-106	-176	131	-93	-217	-122	0
218	0	0	-1263	-1922	-659	1592	-302	-1290	-112	-153	213	-91	-106	-75	0
219	0	0	-1335	-1918	-583	1626	-376	-1250	-91	-192	151	-79	-151	-58	0
220	0	0	-1292	-1924	-632	1608	-330	-1278	-71	-168	98	-91	-129	-126	0
221	0	0	-1331	-1930	-599	1630	-366	-1264	-155	-104	184	-75	-89	3	0
222	0	0	-1331	-1930	-599	1630	-366	-1264	-112	-180	73	-184	-157	-73	0
223	0	0	-1114	-1936	-822	1525	-146	-1379	-17	-91	168	3	-42	60	0
224	0	0	-1147	-1938	-791	1542	-178	-1364	-97	-192	36	-122	-172	-34	0
225	0	0	-1065	-1934	-869	1499	-98	-1401	-64	-161	162	-100	-58	-79	0
226	0	0	-1271	-1930	-659	1600	-306	-1294	-81	-155	95	-102	-139	-180	0
227	0	0	-1336	-1943	-607	1639	-364	-1275	-131	-166	131	-65	-141	-162	0
228	0	0	-1273	-1936	-663	1604	-305	-1299	-44	-190	139	-100	-108	-161	0
229	0	0	-1246	-1934	-688	1590	-279	-1311	-93	-139	139	-100	-106	-106	0
230	0	0	-1234	-1936	-702	1585	-266	-1319	-75	-129	145	-60	-79	-100	0
231	0	0	-1211	-1940	-729	1575	-241	-1334	-44	-166	143	-95	-97	-32	0
232	0	0	-1127	-1934	-807	1530	-160	-1370	-48	-131	162	-50	-69	-1	0
233	0	0	-974	-1928	-954	1451	-10	-1441	-77	-106	71	-44	-50	23	0
234	0	0	-897	-1934	-1037	1415	70	-1485	-64	-166	97	-58	-143	25	0
235	0	0	-924	-1934	-1010	1429	43	-1472	-124	-116	135	-38	-67	-131	0
236	0	0	-1075	-1930	-855	1502	-110	-1392	-120	-153	112	-65	-141	-100	0
237	0	0	-1125	-1932	-807	1528	-159	-1369	-128	-147	120	-77	-85	-155	0
238	0	0	-1090	-1926	-836	1508	-127	-1381	-129	-172	95	-174	-116	-114	0
239	0	0	-1021	-1926	-905	1473	-58	-1415	-100	-147	161	-60	-73	-104	0
240	0	0	-1038	-1930	-892	1484	-73	-1411	-145	-114	151	-131	-98	-56	0
241	0	0	-1073	-1930	-857	1501	-108	-1393	-137	-131	102	-71	-102	-34	0
242	0	0	-1040	-1928	-888	1484	-76	-1408	-106	-145	162	-137	-64	-104	0
243	0	0	-906	-1930	-1024	1418	59	-1477	-25	-135	164	-73	-77	11	0
244	0	0	-788	-1924	-1136	1356	174	-1530	-36	-162	155	-64	-133	29	0
245	0	0	-906	-1932	-1026	1419	60	-1479	-29	-186	197	-56	-104	-15	0
246	0	0	-966	-1930	-964	1448	-1	-1447	-97	-145	133	-118	-124	-199	0
247	0	0	-995	-1924	-929	1459	-33	-1426	-164	-129	110	-95	-67	-242	0
248	0	0	-1046	-1926	-880	1486	-83	-1403	-174	-186	129	-58	-174	-176	0
249	0	0	-908	-1924	-1016	1416	54	-1470	-97	-95	147	-73	-122	-77	0
250	0	0	-937	-1922	-985	1429	24	-1453	-60	-211	120	-83	-126	-98	0
251	0	0	-921	-1922	-1001	1421	40	-1461	-64	-116	225	-69	-17	-102	0
252	0	0	-958	-1920	-962	1439	2	-1441	-44	-209	98	-108	-114	1	0
253	0	0	-766	-1922	-1156	1344	195	-1539	-50	-149	104	-95	-102	11	0
254	0	0	-805	-1918	-1113	1361	154	-1515	-77	-223	128	-145	-52	-21	0
255	0	0	-818	-1916	-1098	1367	140	-1507	-81	-180	180	-97	-131	-48	0
256	0	0	-956	-1922	-966	1439	5	-1444	-147	-211	172	-64	-153	-223	0
257	0	0	-1086	-1926	-840	1506	-123	-1383	-81	-182	197	-23	-93	-238	0
258	0	0	-1030	-1920	-890	1475	-70	-1405	-139	-190	129	-110	-145	-213	0
259	0	0	-980	-1918	-938	1449	-21	-1428	-36	-145	112	-23	-108	-97	0
260	0	0	-1032	-1922	-890	1477	-71	-1406	-98	-236	118	-77	-168	-137	0
261	0	0	-976	-1916	-940	1446	-18	-1428	-50	-157	182	-97	-5	-100	0
262	0	0	-1059	-1918	-859	1488	-100	-1388	-135	-83	116	-122	-139	-5	0
263	0	0	-879	-1920	-1041	1399	81	-1480	-19	-207	184	-27	-81	-15	0
264	0	0	-805	-1912	-1107	1358	151	-1509	-7	-159	184	-77	-122	-17	0
265	0	0	-954	-1910	-956	1432	1	-1433	-180	-195	135	-126	-141	-205	0
266	0	0	-1057	-1910	-853	1483	-102	-1381	-93	-157	157	-71	-102	-211	0
267	0	0	-1164	-1916	-752	1540	-206	-1334	-112	-102	108	-77	-112	-194	0
268	0	0	-1129	-1912	-783	1520	-173	-1347	-71	-207	236	-139	-162	-178	0
269	0	0	-1140	-1912	-772	1526	-184	-1342	-124	-128	159	-112	-110	-188	0
270	0	0	-1167	-1910	-743	1538	-212	-1326	-71	-102	137	-108	-77	-155	0
271	0	0	-1160	-1910	-750	1535	-205	-1330	-62	-166	97	-83	-149	-73	0
272	0	0	-1233	-1912	-679	1572	-277	-1295	-40	-135	209	-100	-98	-5	0
273	0	0	-1108	-1905	-797	1506	-155	-1351	-29	-131	108	-71	-128	-44	0
274	0	0	-1036	-1914	-878	1475	-79	-1396	-87	-145	122	-95	-89	-56	0
275	0	0	-1096	-1908	-812	1502	-142	-1360	-83	-192	143	-168	-100	-118	0
276	0	0	-1216	-1916	-700	1566	-258	-1308	-54	-147	180	-118	-73	-215	0
277	0	0	-1367	-1912	-545	1639	-411	-1228	-141	-141	221	-116	-91	-194	0
278	0	0	-1254	-1901	-647	1577	-303	-1274	-79	-106	133	-124	-194	-228	0
279	0	0	-1245	-1914	-669	1579	-288	-1291	-81	-122	112	-40	-73	-157	0
280	0	0	-1296	-1910	-614	1603	-341	-1262	-104	-151	42	-77	-151	-97	0
281	0	0	-1307	-1912	-605	1609	-351	-1258	-81	-190	112	-131	-195	-62	0
282	0	0	-1328	-1910	-582	1619	-373	-1246	-83	-149	170	-67	-131	-3	0
283	0	0	-1146	-1914	-768	1530	-189	-1341	-5	-232	106	-149	-162	-89	0
284	0	0	-1007	-1907	-900	1457	-53	-1403	-11	-112	170	-79	-67	23	0
285	0	0	-1135	-1912	-777	1523	-179	-1344	-81	-258	155	-129	-159	-97	0
286	0	0	-1270	-1916	-646	1593	-312	-1281	-67	-157	112	-106	-129	-261	0
287	0	0	-1480	-1914	-434	1697	-523	-1174	-153	-223	137	-135	-147	-242	0
288	0	0	-1283	-1905	-622	1594	-330	-1263	-67	-139	195	-62	-112	-143	0
289	0	0	-1312	-1907	-595	1609	-358	-1251	-52	-151	203	-102	-69	-89	0
290	0	0	-1259	-1899	-640	1579	-309	-1269	-97	-161	135	-120	-100	-116	0
291	0	0	-1312	-1905	-593	1608	-359	-1249	-97	-118	166	-64	-143	-91	0
292	0	0	-1366	-1901	-535	1633	-415	-1218	-106	-151	145	-98	-118	-17	0
293	0	0	-1254	-1907	-653	1580	-300	-1280	-149	-141	137	-145	-195	-27	0
294	0	0	-1137	-1897	-760	1517	-188	-1328	-106	-141	159	-44	-178	-65	0
295	0	0	-1199	-1905	-706	1552	-246	-1305	-46	-129	100	-83	-110	-162	0
296	0	0	-1356	-1901	-545	1628	-405	-1223	-166	-153	139	-131	-162	-244	0
297	0	0	-1471	-1905	-434	1688	-518	-1169	-81	-137	155	-32	-108	-256	0
298	0	0	-1475	-1905	-430	1690	-522	-1167	-201	-161	120	-145	-151	-215	0
299	0	0	-1362	-1907	-545	1634	-408	-1226	-36	-131	155	-64	-139	-172	0
300	0	0	-1459	-1901	-442	1680	-508	-1171	-122	-155	106	-124	-159	-153	0
301	0	0	-1367	-1908	-541	1637	-413	-1224	-75	-139	104	-108	-124	-126	0
302	0	0	-1424	-1905	-481	1664	-471	-1193	-17	-141	213	-100	-120	-19	0
303	0	0	-1244	-1903	-659	1573	-292	-1281	-91	-223	116	-124	-201	-25	0
304	0	0	-1061	-1908	-847	1484	-107	-1377	-60	-141	137	-89	-164	25	0
305	0	0	-1228	-1905	-677	1566	-275	-1291	-102	-236	85	-108	-232	-65	0
306	0	0	-1193	-1901	-708	1547	-242	-1304	-31	-182	135	-116	-116	-219	0
307	0	0	-1425	-1908	-483	1666	-471	-1195	-180	-194	56	-178	-139	-261	0
308	0	0	-1306	-1907	-601	1606	-352	-1254	-108	-182	69	-87	-211	-205	0
309	0	0	-1290	-1934	-644	1612	-323	-1289	-65	-230	149	-67	-155	-141	0
310	0	0	-1232	-1918	-686	1575	-273	-1302	-36	-153	139	-67	-122	-98	0
311	0	0	-1306	-1907	-601	1606	-352	-1254	-197	-186	104	-141	-192	-102	0
312	0	0	-1244	-1901	-657	1572	-293	-1279	-149	-106	194	-122	-155	-65	0
313	0	0	-1184	-1901	-717	1542	-233	-1309	-112	-174	186	-116	-126	-67	0
314	0	0	-1042	-1899	-857	1470	-92	-1378	-21	-143	104	-65	-151	-15	0
315	0	0	-1032	-1901	-869	1466	-81	-1385	-71	-164	195	-93	-120	-159	0
316	0	0	-1239	-1908	-669	1573	-285	-1288	-126	-166	174	-122	-159	-211	0
317	0	0	-1341	-1907	-566	1624	-387	-1236	-157	-151	126	-122	-217	-176	0
318	0	0	-1273	-1901	-628	1587	-322	-1264	-71	-168	79	-97	-174	-215	0
319	0	0	-1261	-1901	-640	1581	-310	-1270	-81	-197	188	-54	-174	-97	0
320	0	0	-1232	-1897	-665	1564	-283	-1281	-124	-149	116	-34	-162	-83	0
321	0	0	-1327	-1899	-572	1613	-377	-1235	-83	-141	95	-97	-176	-85	0
322	0	0	-1230	-1905	-675	1567	-277	-1290	-17	-137	141	-62	-56	-48	0
323	0	0	-1168	-1899	-731	1533	-218	-1315	-112	-155	60	-112	-145	-85	0
324	0	0	-1089	-1899	-810	1494	-139	-1354	-71	-166	194	-120	-135	-31	0
325	0	0	-1126	-1905	-779	1515	-173	-1342	-83	-172	112	-116	-91	-114	0
326	0	0	-1265	-1907	-642	1586	-311	-1274	-102	-209	124	-118	-209	-277	0
327	0	0	-1373	-1908	-535	1640	-419	-1221	-120	-116	75	-71	-89	-254	0
328	0	0	-1303	-1908	-605	1605	-349	-1256	-145	-161	95	-182	-112	-217	0
329	0	0	-1217	-1905	-688	1561	-264	-1296	-104	-147	73	-62	-172	-188	0
330	0	0	-1242	-1901	-659	1571	-291	-1280	-83	-118	141	-87	-178	-114	0
331	0	0	-1281	-1897	-616	1589	-332	-1256	-176	-122	106	-15	-153	-197	0
332	0	0	-1277	-1897	-620	1587	-328	-1258	-120	-176	58	-128	-203	-135	0
333	0	0	-1077	-1907	-830	1492	-123	-1368	-124	-106	95	-83	-100	-69	0
334	0	0	-1079	-1893	-814	1486	-132	-1353	-118	-221	81	-120	-155	-104	0
335	0	0	-955	-1899	-944	1427	-5	-1421	-71	-112	133	-100	-108	-194	0
336	0	0	-1180	-1901	-721	1540	-229	-1311	-188	-192	124	-118	-95	-261	0
337	0	0	-1252	-1901	-649	1576	-301	-1275	-129	-180	87	-192	-162	-258	0
338	0	0	-1183	-1893	-710	1538	-236	-1301	-95	-106	149	-194	-87	-254	0
339	0	0	-1098	-1899	-801	1498	-148	-1350	-151	-157	137	-112	-133	-176	0
340	0	0	-1088	-1891	-803	1489	-142	-1347	-62	-194	141	-159	-95	-190	0
341	0	0	-1143	-1893	-750	1518	-196	-1321	-151	-133	124	-69	-157	-161	0
342	0	0	-1112	-1899	-787	1505	-162	-1343	-135	-108	128	-102	-64	-161	0
343	0	0	-980	-1893	-913	1436	-33	-1403	-135	-133	64	-89	-139	-176	0
344	0	0	-960	-1889	-929	1424	-15	-1409	-40	-184	114	-122	-124	-85	0
345	0	0	-1003	-1899	-896	1451	-53	-1397	-143	-182	151	-83	-203	-83	0
346	0	0	-1024	-1891	-867	1457	-78	-1379	-162	-83	91	-71	-122	-215	0
347	0	0	-1191	-1901	-710	1546	-240	-1305	-180	-168	157	-174	-164	-195	0
348	0	0	-1121	-1895	-774	1508	-173	-1334	-100	-176	102	-131	-153	-159	0
349	0	0	-1143	-1889	-746	1516	-198	-1317	-143	-184	89	-133	-83	-197	0
350	0	0	-1088	-1883	-795	1485	-146	-1339	-73	-186	151	-162	-128	-133	0
351	0	0	-1179	-1887	-708	1533	-235	-1297	-139	-124	176	-91	-157	-17	0
352	0	0	-1214	-1885	-671	1549	-271	-1278	-71	-178	67	-29	-131	-54	0
353	0	0	-1004	-1877	-873	1440	-65	-1375	-9	-161	50	-75	-100	-91	0
354	0	0	-977	-1877	-900	1427	-38	-1388	3	-104	176	-168	-48	-73	0
355	0	0	-1181	-1885	-704	1533	-238	-1294	-91	-225	64	-168	-145	-172	0
356	0	0	-1127	-1883	-756	1505	-185	-1319	-48	-153	110	-42	-98	-283	0
357	0	0	-1329	-1885	-556	1607	-386	-1220	-159	-180	145	-104	-81	-184	0
358	0	0	-1175	-1877	-702	1526	-236	-1289	-104	-176	131	-128	-201	-256	0
359	0	0	-1137	-1881	-744	1509	-196	-1312	-34	-135	170	-21	-128	-5	0
360	0	0	-1183	-1875	-692	1529	-245	-1283	-85	-219	79	-170	-91	-161	0
361	0	0	-1074	-1881	-807	1477	-133	-1344	-29	-159	172	-91	-83	-133	0
362	0	0	-1144	-1879	-735	1511	-204	-1307	-129	-230	81	-58	-147	-79	0
363	0	0	-875	-1877	-1002	1376	63	-1439	21	-149	153	-75	-67	1	0
364	0	0	-836	-1875	-1039	1355	101	-1457	-48	-145	149	-98	-81	-1	0
365	0	0	-871	-1877	-1006	1374	67	-1441	-46	-166	174	-104	-102	-98	0
366	0	0	-946	-1879	-933	1412	-6	-1406	-9	-168	124	-25	-122	-145	0
367	0	0	-1118	-1874	-756	1496	-181	-1315	-87	-195	170	-122	-95	-197	0
368	0	0	-1017	-1874	-857	1445	-80	-1365	-131	-137	139	-98	-131	-133	0
369	0	0	-1053	-1875	-822	1464	-115	-1348	-69	-203	145	-97	-102	-194	0
370	0	0	-1084	-1877	-793	1480	-145	-1335	-73	-141	65	-62	-48	-81	0
371	0	0	-1073	-1874	-801	1473	-136	-1337	-64	-197	133	-19	-192	-65	0
372	0	0	-1041	-1877	-836	1459	-102	-1356	-64	-162	151	-58	-170	-69	0
373	0	0	-933	-1875	-942	1404	4	-1408	-7	-145	143	-91	-65	-21	0
374	0	0	-849	-1877	-1028	1363	89	-1452	-98	-188	100	-60	-122	-67	0
375	0	0	-872	-1874	-1002	1373	65	-1438	-36	-128	112	-3	38	-108	0
376	0	0	-1006	-1877	-871	1441	-67	-1374	-126	-131	29	-75	-162	-159	0
377	0	0	-1109	-1877	-768	1493	-170	-1322	-129	-133	102	-112	-170	-166	0
378	0	0	-1072	-1875	-803	1473	-134	-1339	-141	-209	192	-145	-73	-194	0
379	0	0	-951	-1868	-917	1409	-17	-1392	-58	-149	112	-56	-201	-46	0
380	0	0	-1032	-1870	-838	1451	-97	-1354	-69	-186	143	-69	-71	-11	0
381	0	0	-976	-1870	-894	1423	-41	-1382	-54	-184	106	-85	-108	-122	0
382	0	0	-1042	-1866	-824	1454	-109	-1345	-83	-106	71	-112	-118	-25	0
383	0	0	-865	-1864	-999	1364	67	-1431	-116	-89	69	-110	-102	-48	0
384	0	0	-718	-1858	-1140	1288	211	-1499	-34	-131	89	-19	-58	3	0
385	0	0	-805	-1860	-1055	1332	125	-1457	-75	-141	102	-29	-100	-104	0
386	0	0	-941	-1868	-927	1404	-7	-1397	-75	-147	102	-58	-100	-162	0
387	0	0	-1009	-1868	-859	1438	-75	-1363	-5	-151	69	-15	-91	-219	0
388	0	0	-1015	-1864	-849	1439	-83	-1356	-64	-174	180	-129	-129	-190	0
389	0	0	-832	-1862	-1030	1347	99	-1446	-44	-71	162	11	-128	-17	0
390	0	0	-854	-1866	-1012	1360	79	-1439	-48	-168	67	-3	-147	-32	0
391	0	0	-813	-1862	-1049	1337	118	-1455	-31	-180	97	-31	-95	-128	0
392	0	0	-863	-1858	-995	1360	66	-1426	9	-164	141	-48	-42	-32	0
393	0	0	-671	-1860	-1189	1265	259	-1524	5	-217	133	-65	-155	17	0
394	0	0	-598	-1868	-1270	1233	336	-1569	-15	-180	100	-46	-95	-15	0
395	0	0	-668	-1864	-1196	1266	264	-1530	-79	-141	174	-120	-110	-54	0
396	0	0	-799	-1862	-1063	1330	132	-1462	-54	-244	112	-95	-143	-190	0
397	0	0	-864	-1868	-1004	1366	70	-1436	-110	-118	126	-71	-116	-205	0
398	0	0	-976	-1856	-880	1416	-48	-1368	-79	-195	162	-104	-124	-180	0
399	0	0	-904	-1852	-948	1378	22	-1400	-36	-182	60	-75	-110	-149	0
400	0	0	-888	-1852	-964	1370	38	-1408	-23	-137	108	-42	-38	-79	0
401	0	0	-853	-1850	-997	1351	72	-1423	-73	-93	176	-89	-102	-17	0
402	0	0	-969	-1843	-874	1406	-47	-1358	-73	-143	114	-67	-83	-5	0
403	0	0	-780	-1835	-1055	1307	137	-1445	-25	-159	106	-25	-81	-38	0
404	0	0	-747	-1831	-1084	1289	168	-1457	-31	-161	118	-46	-36	25	0
405	0	0	-780	-1825	-1045	1302	132	-1435	1	-168	77	-65	-58	-54	0
406	0	0	-978	-1810	-832	1394	-73	-1321	-137	-178	13	-50	-102	-291	0
407	0	0	-980	-1802	-822	1391	-79	-1312	-75	-102	230	-48	-75	-58	0
408	0	0	-1026	-1782	-756	1404	-135	-1269	-141	-162	77	-56	-188	-100	0
409	0	0	-875	-1775	-900	1325	12	-1337	-1	-64	153	-44	-89	-133	0
410	0	0	-1079	-1769	-690	1424	-194	-1229	-93	-186	122	-56	-112	-29	0
411	0	0	-1046	-1771	-725	1408	-160	-1248	-65	-131	85	-102	-128	-151	0
412	0	0	-1098	-1765	-667	1431	-215	-1216	-38	-151	118	-102	-31	-69	0
413	0	0	-976	-1767	-791	1371	-92	-1279	-54	-228	124	-93	-77	-38	0
414	0	0	-809	-1765	-956	1287	73	-1360	-44	-91	166	-60	-46	-13	0
415	0	0	-917	-1778	-861	1347	-28	-1319	-106	-217	62	-85	-114	-124	0
416	0	0	-1040	-1773	-733	1406	-153	-1253	-71	-131	100	-34	-112	-178	0
417	0	0	-1197	-1773	-576	1485	-310	-1174	-135	-164	87	-108	-141	-254	0
418	0	0	-1032	-1765	-733	1398	-149	-1249	-23	-192	168	-44	-110	-153	0
419	0	0	-1032	-1767	-735	1399	-148	-1251	-100	-159	143	-112	-75	-149	0
420	0	0	-1028	-1757	-729	1392	-149	-1243	-38	-234	114	-85	-81	-131	0
421	0	0	-1024	-1749	-725	1386	-149	-1237	-27	-133	126	-36	-67	-85	0
422	0	0	-1083	-1742	-659	1412	-212	-1200	-95	-124	93	-164	-85	-7	0
423	0	0	-893	-1740	-847	1316	-23	-1293	-32	-108	162	-85	-97	11	0
424	0	0	-846	-1732	-886	1289	20	-1309	-19	-174	71	-77	-89	-13	0
425	0	0	-846	-1720	-874	1283	14	-1297	-54	-143	124	-145	-98	-162	0
426	0	0	-1024	-1718	-694	1371	-165	-1206	-44	-211	203	-79	-139	-118	0
427	0	0	-1159	-1713	-554	1436	-302	-1133	-93	-205	50	-128	-166	-308	0
428	0	0	-1032	-1714	-682	1373	-175	-1198	-50	-118	98	-98	-32	-228	0
429	0	0	-1121	-1718	-597	1419	-262	-1157	-112	-271	110	-139	-162	-184	0
430	0	0	-927	-1716	-789	1321	-69	-1252	-73	-42	184	-85	-48	-166	0
431	0	0	-1108	-1736	-628	1422	-240	-1182	-95	-143	50	-69	-147	-143	0
432	0	0	-1115	-1747	-632	1431	-241	-1189	-95	-226	131	-112	-145	-87	0
433	0	0	-904	-1730	-826	1317	-39	-1278	-46	-153	129	-69	-60	-9	0
434	0	0	-794	-1713	-919	1253	62	-1316	-25	-174	69	-48	-97	-52	0
435	0	0	-846	-1705	-859	1275	6	-1282	-81	-118	79	-25	-23	-161	0
436	0	0	-996	-1707	-711	1351	-142	-1209	-108	-145	67	-87	-141	-194	0
437	0	0	-1094	-1699	-605	1396	-244	-1152	-95	-157	54	-85	-112	-308	0
438	0	0	-1063	-1691	-628	1377	-217	-1159	-155	-122	69	-133	-141	-170	0
439	0	0	-960	-1703	-743	1331	-108	-1223	-32	-174	149	-149	-133	-120	0
440	0	0	-999	-1703	-704	1351	-147	-1203	-162	-221	97	-48	-184	-118	0
441	0	0	-966	-1714	-748	1340	-109	-1231	-75	-83	137	-77	-65	-110	0
442	0	0	-1037	-1716	-679	1376	-179	-1197	-89	-190	128	-116	-85	-73	0
443	0	0	-906	-1724	-818	1315	-44	-1271	-71	-164	155	-89	-87	-73	0
444	0	0	-832	-1730	-898	1281	33	-1314	-69	-133	19	-95	-133	-83	0
445	0	0	-846	-1736	-890	1291	22	-1313	-73	-114	75	-102	-36	-114	0
446	0	0	-1023	-1744	-721	1383	-151	-1232	-128	-228	54	-139	-98	-341	0
447	0	0	-1040	-1757	-717	1398	-161	-1237	-180	-157	143	-120	-161	-215	0
448	0	0	-987	-1759	-772	1373	-107	-1265	-159	-199	114	-151	-153	-213	0
449	0	0	-892	-1763	-871	1327	-10	-1317	-34	-226	174	-85	-124	-87	0
450	0	0	-910	-1771	-861	1340	-24	-1316	-50	-209	56	-87	-116	-172	0
451	0	0	-959	-1773	-814	1366	-72	-1293	-75	-186	104	-128	-71	-139	0
452	0	0	-863	-1778	-915	1320	26	-1346	-50	-161	178	-108	-139	-71	0
453	0	0	-778	-1765	-987	1271	104	-1376	-81	-128	83	-131	-64	13	0
454	0	0	-706	-1773	-1067	1239	180	-1420	-13	-155	89	-118	-85	-75	0
455	0	0	-873	-1777	-904	1325	15	-1340	-85	-244	162	-52	-126	-64	0
456	0	0	-843	-1778	-935	1310	46	-1356	-128	-128	100	-184	-137	-267	0
457	0	0	-1117	-1796	-679	1456	-219	-1237	-133	-162	75	-85	-211	-180	0
458	0	0	-1022	-1813	-791	1417	-115	-1302	-118	-147	149	-83	-141	-246	0
459	0	0	-1009	-1831	-822	1420	-93	-1326	-36	-149	166	-27	-95	-77	0
460	0	0	-1026	-1823	-797	1424	-114	-1310	-60	-164	116	-95	-93	-217	0
461	0	0	-1151	-1833	-682	1492	-234	-1257	-139	-153	120	-106	-131	-108	0
462	0	0	-1114	-1837	-723	1475	-195	-1280	-174	-131	13	-112	-120	-100	0
463	0	0	-955	-1841	-886	1398	-34	-1363	-71	-149	133	-83	-58	-36	0
464	0	0	-914	-1833	-919	1373	2	-1376	-38	-180	128	-65	-143	-100	0
465	0	0	-958	-1852	-894	1405	-32	-1373	-62	-153	75	-58	-139	-197	0
466	0	0	-1053	-1844	-791	1448	-131	-1317	-149	-129	77	-56	-102	-289	0
467	0	0	-1214	-1856	-642	1535	-286	-1249	-98	-98	133	-73	-108	-213	0
468	0	0	-1193	-1856	-663	1524	-265	-1259	-161	-201	27	-137	-197	-157	0
469	0	0	-1069	-1854	-785	1461	-142	-1319	-42	-104	128	-110	-114	-143	0
470	0	0	-1148	-1852	-704	1500	-222	-1278	-69	-145	87	-52	-91	-207	0
471	0	0	-1081	-1843	-762	1462	-159	-1302	-97	-85	122	-120	-71	-178	0
472	0	0	-1164	-1846	-682	1505	-241	-1264	-217	-201	54	-126	-139	-195	0
473	0	0	-900	-1846	-946	1373	23	-1396	-98	-120	141	-79	-114	-97	0
474	0	0	-869	-1850	-981	1359	56	-1415	-46	-190	147	-95	-114	-38	0
475	0	0	-900	-1850	-950	1375	25	-1400	-73	-145	126	-79	-106	-182	0
476	0	0	-1051	-1848	-797	1449	-127	-1322	-153	-221	81	-147	-81	-292	0
477	0	0	-1152	-1852	-700	1502	-226	-1276	-188	-159	95	-164	-133	-310	0
478	0	0	-1006	-1844	-838	1425	-84	-1341	-38	-170	100	-54	-133	-182	0
479	0	0	-1086	-1844	-758	1465	-164	-1301	-93	-234	131	-98	-112	-252	0
480	0	0	-978	-1841	-863	1409	-57	-1352	-65	-159	97	-124	-83	-195	0
481	0	0	-1091	-1843	-752	1467	-169	-1297	-83	-153	131	-89	-128	-133	0
482	0	0	-1094	-1831	-737	1462	-178	-1284	-13	-298	116	-153	-153	-155	0
483	0	0	-935	-1833	-898	1384	-18	-1365	-69	-186	197	-122	-64	-29	0
484	0	0	-865	-1835	-970	1350	52	-1402	-56	-166	124	-97	-81	-65	0
485	0	0	-935	-1837	-902	1386	-16	-1369	-46	-178	34	-42	-143	-269	0
486	0	0	-1032	-1835	-803	1433	-114	-1319	-128	-221	85	-129	-166	-273	0
487	0	0	-1174	-1843	-669	1508	-252	-1256	-102	-197	135	-102	-77	-277	0
488	0	0	-1191	-1844	-653	1517	-269	-1248	-129	-246	75	-155	-184	-261	0
489	0	0	-1014	-1850	-836	1432	-89	-1343	-46	-118	100	-91	-129	-192	0
490	0	0	-1147	-1864	-717	1505	-215	-1290	-104	-188	77	-106	-166	-126	0
491	0	0	-1113	-1879	-766	1496	-173	-1322	-93	-139	157	-100	-108	-180	0
492	0	0	-1201	-1891	-690	1546	-255	-1290	-122	-157	64	-62	-129	-118	0
493	0	0	-1049	-1908	-859	1478	-95	-1383	-98	-199	29	-102	-157	-137	0
494	0	0	-941	-1914	-973	1427	16	-1443	-31	-186	153	-44	-145	-50	0
495	0	0	-1034	-1883	-849	1458	-92	-1366	-118	-242	29	-151	-155	-197	0
496	0	0	-1129	-1860	-731	1494	-199	-1295	-110	-188	50	-102	-145	-211	0
497	0	0	-1236	-1800	-564	1518	-336	-1182	-149	-199	141	-120	-184	-325	0
498	0	0	-1271	-1775	-504	1523	-383	-1139	-170	-126	133	-155	-108	-209	0
499	0	0	-1104	-1786	-682	1445	-211	-1234	-129	-164	64	-116	-129	-248	0
500	0	0	-1181	-1821	-640	1501	-270	-1230	-118	-126	91	-73	-81	-110	0
501	0	0	-1166	-1732	-566	1449	-300	-1149	-141	-195	58	-166	-157	-263	0
502	0	0	-1082	-1631	-549	1356	-266	-1090	-100	-75	141	-122	-67	-100	0
503	0	0	-947	-1476	-529	1211	-209	-1002	-54	-159	75	-97	-100	-83	0
504	0	0	-551	-1239	-688	895	68	-963	27	-164	87	-52	-180	-67	0
505	0	0	-495	-931	-436	713	-29	-683	-102	-168	69	-1	-52	-178	0
506	0	0	-458	-684	-226	571	-116	-455	-98	-184	100	-87	-168	-170	0
507	0	0	-526	-560	-34	543	-246	-297	-77	-184	75	-176	-131	-226	0
508	0	0	-446	-533	-87	489	-179	-310	-164	-139	100	-73	-110	-199	0
509	0	0	-392	-539	-147	465	-122	-343	-1	-225	83	-133	-149	-161	0
510	0	0	-374	-533	-159	453	-107	-346	-166	-170	77	-95	-71	-207	0
511	0	0	-340	-613	-273	476	-33	-443	-52	-137	81	-46	-122	-190	0
512	0	0	-510	-810	-300	660	-105	-555	-91	-116	65	-112	-79	-182	0
513	0	0	-361	-995	-634	678	136	-814	-58	-133	85	-42	-95	-69	1
514	0	0	-355	-1148	-793	751	219	-970	-83	-122	85	-79	5	-69	0
515	0	0	-481	-1233	-752	857	135	-992	-81	-83	116	-81	-58	-89	0
516	0	0	-700	-1390	-690	1045	-5	-1040	-159	-207	126	-178	-135	-267	0
517	0	0	-788	-1509	-721	1148	-33	-1115	-118	-93	129	-38	-120	-312	0
518	0	0	-904	-1588	-684	1246	-110	-1136	-201	-194	0	-153	-188	-291	0
519	0	0	-704	-1629	-925	1166	110	-1277	-97	-135	87	-110	-58	-176	0
520	0	0	-834	-1674	-840	1254	3	-1257	-157	-137	122	-85	-195	-106	0
521	0	0	-799	-1720	-921	1259	61	-1320	-67	-131	58	-29	-52	-209	0
522	0	0	-780	-1734	-954	1257	87	-1344	13	-73	137	-52	-7	-34	0
523	0	0	-727	-1749	-1022	1238	147	-1385	-151	-188	42	-162	-79	-75	0
524	0	0	-547	-1763	-1216	1155	334	-1489	-19	-184	147	-73	-50	-25	0
525	0	0	-659	-1757	-1098	1208	219	-1427	-89	-166	91	-98	-137	-182	0
526	0	0	-720	-1757	-1037	1238	158	-1397	-108	-85	100	-65	-69	-256	0
527	0	0	-899	-1777	-878	1338	-10	-1327	-108	-118	97	-73	-114	-228	0
528	0	0	-815	-1794	-979	1304	82	-1386	-64	-155	124	-116	-93	-291	0
529	0	0	-809	-1811	-1002	1310	96	-1406	-67	-162	149	-100	-31	-151	0
530	0	0	-718	-1796	-1078	1257	180	-1437	-11	-131	128	-17	-71	-114	0
531	0	0	-855	-1784	-929	1319	37	-1356	-141	-114	104	-153	-112	-151	0
532	0	0	-830	-1782	-952	1306	61	-1367	-77	-151	184	-102	-120	-98	0
533	0	0	-809	-1796	-987	1302	89	-1391	-91	-211	153	-172	-149	-52	0
534	0	0	-654	-1798	-1144	1226	245	-1471	-62	-139	100	-77	-120	-31	0
535	0	0	-823	-1802	-979	1312	78	-1390	-64	-188	126	-71	-85	-176	0
536	0	0	-982	-1804	-822	1393	-80	-1313	-145	-159	108	-157	-95	-217	0
537	0	0	-1118	-1804	-686	1461	-216	-1245	-110	-155	64	-139	-155	-242	0
538	0	0	-1137	-1802	-665	1469	-236	-1233	-48	-155	174	-75	-89	-145	0
539	0	0	-1067	-1798	-731	1432	-168	-1264	-83	-161	108	-91	-174	-151	0
540	0	0	-1111	-1811	-700	1461	-205	-1255	-97	-104	102	-48	-126	-124	0
541	0	0	-1238	-1802	-564	1520	-337	-1183	-40	-149	102	-149	-135	-116	0
542	0	0	-1154	-1796	-642	1475	-256	-1219	3	-79	81	-11	-104	-145	0
543	0	0	-1077	-1796	-719	1436	-179	-1257	-25	-87	38	-34	-141	50	0
544	0	0	-976	-1808	-832	1392	-72	-1320	-13	-108	73	-77	-108	-106	0
545	0	0	-1019	-1798	-779	1408	-120	-1288	-50	-174	98	-114	-50	-133	0
546	0	0	-1079	-1810	-731	1444	-174	-1270	-25	-58	60	-9	-135	-98	0
547	0	0	-1253	-1802	-549	1527	-352	-1175	-97	-157	54	-137	-135	-172	0
548	0	0	-1100	-1806	-706	1453	-197	-1256	-65	-114	114	-31	-159	-122	0
549	0	0	-1083	-1810	-727	1446	-178	-1268	-65	-97	166	-38	-124	-21	0
550	0	0	-1068	-1811	-743	1439	-162	-1277	-29	-139	100	-87	-147	-116	0
551	0	0	-1164	-1806	-642	1485	-261	-1224	-13	-161	180	-58	-118	-98	0
552	0	0	-1143	-1806	-663	1474	-240	-1234	-91	-166	145	-116	-118	-102	0
553	0	0	-901	-1806	-905	1353	2	-1355	75	-83	116	-31	-89	-21	0
554	0	0	-931	-1811	-880	1371	-25	-1345	-40	-60	69	-65	-87	-110	0
555	0	0	-944	-1817	-873	1380	-35	-1345	-67	-166	98	-60	-104	-207	0
556	0	0	-1025	-1804	-779	1414	-123	-1291	-91	-184	89	-98	-106	-259	0
557	0	0	-1129	-1800	-671	1464	-229	-1235	-95	-182	192	-79	-170	-176	0
558	0	0	-1042	-1800	-758	1421	-142	-1279	-19	-162	124	-77	-139	-180	0
559	0	0	-1013	-1808	-795	1410	-109	-1301	-40	-147	145	-52	-97	-95	0
560	0	0	-972	-1796	-824	1384	-74	-1310	19	-184	122	-36	-64	-83	0
561	0	0	-1000	-1810	-810	1405	-95	-1310	-44	-197	81	-95	-157	-161	0
562	0	0	-1017	-1806	-789	1411	-114	-1297	-95	-155	143	-87	-126	-9	0
563	0	0	-720	-1800	-1080	1260	180	-1440	23	-128	159	-73	-29	19	0
564	0	0	-666	-1798	-1132	1232	233	-1465	31	-129	81	-54	-58	-62	0
565	0	0	-607	-1798	-1191	1202	292	-1494	21	-161	122	-122	-91	-23	0
566	0	0	-770	-1800	-1030	1285	130	-1415	-58	-139	85	36	-104	-176	0
567	0	0	-844	-1804	-960	1324	58	-1382	-161	-190	164	-104	-120	-273	0
568	0	0	-741	-1788	-1047	1264	153	-1417	9	-108	153	38	-91	-143	0
569	0	0	-698	-1782	-1084	1240	193	-1433	19	-182	104	-114	-97	-135	0
570	0	0	-623	-1777	-1154	1200	265	-1465	1	-174	176	-42	-147	-17	0
571	0	0	-679	-1778	-1099	1228	210	-1438	-34	-147	145	-95	-100	-42	0
572	0	0	-580	-1771	-1191	1175	305	-1481	-34	-97	143	-58	-112	25	0
573	0	0	-474	-1775	-1301	1124	413	-1538	-17	-168	149	-62	-100	75	0
574	0	0	-346	-1769	-1423	1057	538	-1596	5	-112	182	-60	-71	98	0
575	0	0	-421	-1769	-1348	1095	463	-1558	-15	-153	157	-71	-31	7	0
576	0	0	-574	-1767	-1193	1170	309	-1480	-38	-137	164	-81	-56	-120	0
577	0	0	-710	-1767	-1057	1238	173	-1412	-31	-172	97	-27	-137	-153	0
578	0	0	-648	-1755	-1107	1201	229	-1431	-9	-128	97	17	-100	-104	0
579	0	0	-673	-1767	-1094	1220	210	-1430	-77	-110	38	-87	-81	-114	0
580	0	0	-690	-1778	-1088	1234	199	-1433	-34	-95	98	-23	-21	-15	0
581	0	0	-672	-1775	-1103	1223	215	-1439	5	-159	108	15	-133	-60	0
582	0	0	-728	-1777	-1049	1252	160	-1413	-65	-149	114	-5	23	-42	0
583	0	0	-572	-1757	-1185	1164	306	-1471	1	-149	128	1	-122	133	0
584	0	0	-381	-1744	-1363	1062	491	-1553	65	-110	145	-3	-91	118	0
585	0	0	-352	-1742	-1390	1047	519	-1566	7	-93	91	15	-126	75	0
586	0	0	-594	-1746	-1152	1170	279	-1449	-7	-201	95	-75	-100	-120	0
587	0	0	-646	-1738	-1092	1192	223	-1415	-71	-166	145	9	-153	-48	0
588	0	0	-551	-1738	-1187	1144	318	-1462	-48	-118	118	-3	-40	-32	0
589	0	0	-514	-1728	-1214	1121	350	-1471	-17	-75	62	-11	-31	13	0
590	0	0	-483	-1742	-1259	1112	388	-1500	15	-221	104	-40	-147	-15	0
591	0	0	-547	-1730	-1183	1138	318	-1456	-54	-95	102	-1	-52	83	0
592	0	0	-514	-1720	-1206	1117	346	-1463	79	-97	131	73	-9	141	0
593	0	0	-413	-1722	-1309	1067	448	-1515	42	-128	116	9	-1	159	0
594	0	0	-285	-1720	-1435	1002	575	-1577	31	-34	128	-19	-11	186	0
595	0	0	-359	-1718	-1359	1038	500	-1538	-21	-93	95	17	-75	19	0
596	0	0	-549	-1720	-1171	1134	311	-1445	-32	-180	110	-7	-60	-83	0
597	0	0	-608	-1707	-1099	1157	245	-1403	65	-89	143	11	-29	9	0
598	0	0	-695	-1705	-1010	1200	157	-1357	3	-157	155	48	-54	-23	0
599	0	0	-609	-1699	-1090	1154	240	-1394	27	-203	77	-38	-65	36	0
600	0	0	-622	-1689	-1067	1155	222	-1378	40	-133	131	-23	29	-19	0
601	0	0	-708	-1685	-977	1196	134	-1331	11	-176	126	-17	-40	27	0
602	0	0	-654	-1674	-1020	1164	183	-1347	31	-147	97	-40	-34	95	0
603	0	0	-477	-1670	-1193	1073	358	-1431	54	-89	159	19	-34	190	0
604	0	0	-456	-1668	-1212	1062	378	-1440	-15	-168	133	1	-48	149	0
605	0	0	-438	-1664	-1226	1051	394	-1445	19	-143	60	-34	-19	-23	0
606	0	0	-502	-1656	-1154	1079	326	-1405	52	-129	180	31	36	-38	0
607	0	0	-718	-1643	-925	1180	103	-1284	-137	-166	85	-50	-85	-124	0
608	0	0	-472	-1637	-1165	1054	346	-1401	17	-42	178	46	44	-13	0
609	0	0	-522	-1631	-1109	1076	293	-1370	17	-199	174	9	-34	56	0
610	0	0	-456	-1625	-1169	1040	356	-1397	-11	-124	108	13	-104	36	0
611	0	0	-574	-1619	-1045	1096	235	-1332	38	-81	182	102	7	42	0
612	0	0	-599	-1590	-991	1094	196	-1290	17	-176	129	29	-110	31	0
613	0	0	-502	-1590	-1088	1046	293	-1339	21	-110	128	23	-75	104	0
614	0	0	-380	-1569	-1189	974	404	-1379	-1	-112	85	-27	-21	114	0
615	0	0	-367	-1550	-1183	958	408	-1366	46	-135	166	-7	-25	60	0
616	0	0	-638	-1542	-904	1090	133	-1223	-7	-190	145	-71	-85	-23	0
617	0	0	-708	-1538	-830	1123	61	-1184	-69	-83	182	-31	3	-91	0
618	0	0	-736	-1519	-783	1127	23	-1151	-58	-137	112	0	-60	-32	0
619	0	0	-716	-1513	-797	1114	40	-1155	-9	-166	194	-27	-75	7	0
620	0	0	-687	-1497	-810	1092	61	-1153	-56	-143	145	-13	-69	-5	0
621	0	0	-791	-1493	-702	1142	-44	-1097	-93	-166	120	-50	-100	40	0
622	0	0	-798	-1484	-686	1141	-56	-1085	-114	-65	139	-7	-58	83	0
623	0	0	-607	-1466	-859	1036	126	-1162	23	-71	87	60	-116	133	0
624	0	0	-476	-1451	-975	963	249	-1213	31	-110	15	46	-98	65	0
625	0	0	-468	-1443	-975	955	253	-1209	11	-131	89	32	-93	11	0
626	0	0	-458	-1445	-987	951	264	-1216	15	-120	135	71	-42	-71	0
627	0	0	-623	-1431	-808	1027	92	-1119	-71	-120	58	-15	-56	-131	0
628	0	0	-567	-1422	-855	994	144	-1138	-19	-194	137	-48	-56	-89	0
629	0	0	-384	-1414	-1030	899	323	-1222	-40	-168	77	-7	-65	-9	0
630	0	0	-268	-1414	-1146	841	439	-1280	-13	-157	97	-7	-93	-42	0
631	0	0	-334	-1406	-1072	870	369	-1239	-81	-143	145	-31	-98	-34	0
632	0	0	-294	-1392	-1098	843	402	-1245	-5	-139	108	36	-42	9	0
633	0	0	-66	-1381	-1315	723	624	-1348	56	-151	170	-58	-65	75	0
634	0	0	-25	-1381	-1356	703	665	-1368	-25	-124	135	11	-85	46	0
635	0	0	-15	-1369	-1354	692	669	-1361	15	-93	89	1	-36	23	0
636	0	0	-190	-1361	-1171	775	490	-1266	-25	-194	77	7	-108	-129	0
637	0	0	-275	-1359	-1084	817	404	-1221	-5	-65	122	31	-36	-219	0
638	0	0	-359	-1342	-983	850	312	-1162	-79	-147	79	-9	-85	-151	0
639	0	0	-203	-1334	-1131	768	464	-1232	-27	-159	93	23	-102	-62	0
640	0	0	-221	-1338	-1117	779	448	-1227	-17	-120	172	64	-77	1	0
641	0	0	-376	-1336	-960	856	292	-1148	-139	-122	77	5	-79	-27	0
642	0	0	-334	-1348	-1014	841	340	-1181	-7	-139	100	32	-153	34	0
643	0	0	-266	-1350	-1084	808	409	-1217	-64	-182	118	-13	-81	46	0
644	0	0	-180	-1336	-1156	758	488	-1246	3	-205	162	-11	-77	60	0
645	0	0	-243	-1342	-1099	792	428	-1220	-65	-172	137	-44	-87	-7	0
646	0	0	-413	-1346	-933	879	260	-1139	-38	-194	174	-46	-126	-79	0
647	0	0	-561	-1352	-791	956	115	-1071	-79	-157	110	1	-141	-112	0
648	0	0	-584	-1356	-772	970	94	-1064	-23	-172	133	17	-143	-5	0
649	0	0	-627	-1373	-746	1000	59	-1059	-129	-176	56	-67	-194	-87	0
650	0	0	-582	-1392	-810	987	114	-1101	-25	-106	172	46	-81	77	0
651	0	0	-675	-1408	-733	1041	29	-1070	1	-170	139	19	-91	42	0
652	0	0	-730	-1420	-690	1075	-20	-1055	-19	-157	186	-56	-104	137	0
653	0	0	-591	-1423	-832	1007	120	-1127	-11	-114	87	0	-67	118	0
654	0	0	-561	-1439	-878	1000	158	-1158	0	-166	106	3	-120	52	0
655	0	0	-531	-1458	-927	994	198	-1192	25	-128	172	-21	34	34	0
656	0	0	-708	-1472	-764	1090	28	-1118	-67	-131	71	62	-98	-116	0
657	0	0	-873	-1487	-614	1180	-129	-1050	-81	-147	56	-17	-178	-9	0
658	0	0	-809	-1513	-704	1161	-52	-1108	-9	-120	168	48	-116	25	0
659	0	0	-774	-1513	-739	1143	-17	-1126	-34	-153	122	-21	-153	27	0
660	0	0	-774	-1532	-758	1153	-8	-1145	1	-172	122	-1	-118	75	0
661	0	0	-836	-1546	-710	1191	-63	-1128	1	-126	87	-21	-52	54	0
662	0	0	-832	-1569	-737	1200	-47	-1153	-40	-149	145	1	-44	174	0
663	0	0	-707	-1581	-874	1144	83	-1227	77	-180	108	13	-60	190	0
664	0	0	-552	-1586	-1034	1069	241	-1310	-7	-85	129	62	-42	188	0
665	0	0	-681	-1600	-919	1140	119	-1259	-73	-122	170	27	-50	128	0
666	0	0	-733	-1606	-873	1169	70	-1239	-13	-153	149	7	-44	0	0
667	0	0	-935	-1610	-675	1272	-130	-1142	-25	-135	133	-38	21	-65	0
668	0	0	-814	-1617	-803	1215	-5	-1210	9	-104	81	15	-52	-21	0
669	0	0	-832	-1625	-793	1228	-19	-1209	-42	-73	128	34	-69	60	0
670	0	0	-871	-1633	-762	1252	-54	-1197	-71	-97	106	-25	-29	-5	0
671	0	0	-805	-1635	-830	1220	12	-1232	40	-174	234	-13	-19	32	0
672	0	0	-856	-1647	-791	1251	-32	-1219	-19	-89	69	34	-81	155	0
673	0	0	-695	-1649	-954	1172	129	-1301	-38	-143	106	-69	36	131	0
674	0	0	-595	-1662	-1067	1128	236	-1364	-25	-71	168	7	34	124	0
675	0	0	-621	-1666	-1045	1143	212	-1355	-1	-97	172	54	40	157	0
676	0	0	-741	-1672	-931	1206	95	-1301	-71	-145	98	19	-69	-52	0
677	0	0	-873	-1668	-795	1270	-39	-1231	13	-135	157	9	-31	32	0
678	0	0	-873	-1666	-793	1269	-40	-1229	-77	-153	131	0	-64	-50	0
679	0	0	-652	-1672	-1020	1162	184	-1346	77	-34	157	155	1	56	0
680	0	0	-787	-1681	-894	1234	53	-1287	-52	-141	65	21	-75	-42	0
681	0	0	-619	-1678	-1059	1148	220	-1368	-60	-149	34	50	-34	44	0
682	0	0	-623	-1672	-1049	1147	213	-1360	-40	-114	184	3	69	145	0
683	0	0	-382	-1674	-1292	1028	455	-1483	-56	-143	190	-7	-13	110	0
684	0	0	-196	-1678	-1482	937	643	-1580	-13	-81	120	69	5	129	0
685	0	0	-203	-1685	-1482	944	639	-1583	-7	-75	64	62	-3	21	0
686	0	0	-328	-1687	-1359	1007	515	-1523	-73	-151	32	7	-50	-71	0
687	0	0	-454	-1687	-1233	1070	389	-1460	-71	-203	116	44	-91	-83	0
688	0	0	-380	-1689	-1309	1034	464	-1499	-32	-147	91	-1	-91	-3	0
689	0	0	-258	-1685	-1427	971	584	-1556	-91	-137	162	-34	-25	3	0
690	0	0	-248	-1681	-1433	964	592	-1557	-34	-104	176	32	5	65	0
691	0	0	-302	-1683	-1381	992	539	-1532	-114	-87	89	34	-13	19	0
692	0	0	-313	-1676	-1363	994	525	-1519	-100	-116	155	1	-21	27	0
693	0	0	-283	-1683	-1400	983	558	-1541	9	-93	128	102	32	56	0
694	0	0	-267	-1689	-1422	978	577	-1555	-95	-162	112	-42	-58	-1	0
695	0	0	-275	-1685	-1410	980	567	-1547	-32	-139	118	32	1	-9	0
696	0	0	-413	-1681	-1268	1047	427	-1474	-106	-211	124	-21	-95	-186	0
697	0	0	-676	-1678	-1002	1177	163	-1340	-31	-186	199	54	13	-122	0
698	0	0	-596	-1676	-1080	1136	242	-1378	-174	-153	128	-27	-114	-128	0
699	0	0	-518	-1680	-1162	1099	322	-1421	-77	-77	147	-27	27	-15	0
700	0	0	-609	-1681	-1072	1145	231	-1376	-118	-126	118	-25	-32	-161	0
701	0	0	-607	-1674	-1067	1140	230	-1370	-104	-201	159	23	-34	-112	0
702	0	0	-693	-1676	-983	1184	145	-1329	-195	-126	110	-79	-91	-69	0
703	0	0	-582	-1678	-1096	1130	257	-1387	-95	-128	114	-79	-7	-36	0
704	0	0	-493	-1691	-1198	1092	352	-1444	-116	-178	102	-40	-27	-114	0
705	0	0	-536	-1668	-1132	1102	298	-1400	-143	-120	199	-1	-102	-106	0
706	0	0	-720	-1668	-948	1194	114	-1308	-161	-203	184	7	-102	-279	0
707	0	0	-943	-1678	-735	1310	-104	-1206	-252	-164	149	-108	-122	-285	0
708	0	0	-884	-1687	-803	1285	-40	-1245	-162	-170	143	-85	-118	-308	0
709	0	0	-1020	-1683	-663	1351	-178	-1173	-201	-205	108	-98	-62	-230	0
710	0	0	-945	-1680	-735	1312	-105	-1207	-162	-205	159	-71	-118	-209	0
711	0	0	-1123	-1683	-560	1403	-281	-1121	-194	-168	155	-98	-85	-226	0
712	0	0	-1211	-1680	-469	1445	-371	-1074	-188	-170	116	-69	-98	-296	0
713	0	0	-1236	-1672	-436	1454	-400	-1054	-174	-197	120	-79	-75	-219	0
714	0	0	-1104	-1670	-566	1387	-269	-1118	-194	-69	89	-64	-60	-240	0
715	0	0	-1246	-1666	-420	1456	-413	-1043	-217	-149	81	-116	-65	-314	0
716	0	0	-1430	-1672	-242	1551	-594	-957	-248	-120	73	-120	-166	-389	0
717	0	0	-1667	-1680	-13	1673	-827	-846	-285	-238	83	-151	-195	-465	0
718	0	0	-1663	-1670	-7	1666	-828	-838	-265	-145	64	-133	-174	-370	0
719	0	0	-1763	-1680	83	1721	-923	-798	-277	-238	50	-192	-129	-446	0
720	0	0	-1679	-1664	15	1671	-847	-824	-234	-126	161	-176	-124	-355	0
721	0	0	-1836	-1660	176	1748	-1006	-742	-298	-166	54	-114	-120	-393	0
722	0	0	-1857	-1658	199	1757	-1028	-729	-283	-217	75	-205	-240	-420	0
723	0	0	-1716	-1662	54	1689	-885	-804	-168	-168	190	-128	-118	-304	0
724	0	0	-1745	-1662	83	1703	-914	-789	-263	-207	151	-205	-104	-345	0
725	0	0	-1759	-1664	95	1711	-927	-784	-211	-225	128	-89	-213	-459	0
726	0	0	-1974	-1652	322	1813	-1148	-665	-362	-172	153	-242	-246	-620	0
727	0	0	-2112	-1666	446	1889	-1279	-610	-273	-157	100	-155	-184	-620	0
728	0	0	-2156	-1664	492	1910	-1324	-586	-320	-172	106	-176	-261	-655	0
729	0	0	-2139	-1664	475	1901	-1307	-594	-325	-184	137	-164	-242	-578	0
730	0	0	-2147	-1674	473	1910	-1310	-600	-316	-226	79	-180	-292	-525	0
731	0	0	-2178	-1674	504	1926	-1341	-585	-351	-133	29	-180	-228	-583	0
732	0	0	-2244	-1676	568	1960	-1406	-554	-333	-114	122	-205	-161	-479	0
733	0	0	-2092	-1668	424	1880	-1258	-622	-285	-194	85	-139	-246	-422	0
734	0	0	-2061	-1668	393	1864	-1227	-637	-279	-178	60	-221	-298	-448	0
735	0	0	-2114	-1668	446	1891	-1280	-611	-285	-228	153	-252	-240	-473	0
736	0	0	-2177	-1658	519	1917	-1348	-569	-242	-228	42	-219	-256	-642	0
737	0	0	-2428	-1660	768	2044	-1598	-446	-366	-242	91	-296	-265	-690	0
738	0	0	-2331	-1666	665	1998	-1498	-500	-225	-176	143	-143	-242	-634	0
739	0	0	-2329	-1672	657	2000	-1493	-507	-360	-188	143	-279	-294	-560	0
740	0	0	-2244	-1670	574	1957	-1409	-548	-170	-205	168	-219	-256	-519	0
741	0	0	-2366	-1664	702	2015	-1534	-481	-314	-168	100	-236	-256	-613	0
742	0	0	-2309	-1654	655	1981	-1482	-499	-275	-180	112	-261	-306	-628	0
743	0	0	-2146	-1660	486	1903	-1316	-587	-277	-223	141	-236	-283	-545	0
744	0	0	-2026	-1664	362	1845	-1194	-651	-232	-238	139	-230	-281	-488	0
745	0	0	-2013	-1670	343	1841	-1178	-663	-269	-143	120	-291	-271	-585	0
746	0	0	-2112	-1664	448	1888	-1280	-608	-271	-164	164	-275	-281	-671	0
747	0	0	-2214	-1662	552	1938	-1383	-555	-281	-213	151	-269	-294	-764	0
748	0	0	-2156	-1660	496	1908	-1326	-582	-331	-244	186	-221	-343	-752	0
749	0	0	-2187	-1662	525	1924	-1356	-568	-306	-209	153	-285	-294	-659	0
750	0	0	-2181	-1664	517	1922	-1349	-573	-401	-215	71	-362	-291	-661	0
751	0	0	-2112	-1662	450	1887	-1281	-606	-265	-126	182	-244	-263	-568	0
752	0	0	-2220	-1664	556	1942	-1388	-554	-370	-242	110	-339	-252	-587	0
753	0	0	-1892	-1664	228	1778	-1060	-718	-240	-141	164	-283	-258	-562	0
754	0	0	-1873	-1658	215	1765	-1044	-721	-263	-197	69	-242	-258	-537	0
755	0	0	-1735	-1664	71	1699	-903	-796	-259	-143	91	-263	-180	-679	0
756	0	0	-1838	-1676	162	1757	-1000	-757	-267	-180	192	-294	-246	-710	0
757	0	0	-1914	-1666	248	1790	-1081	-709	-289	-258	128	-316	-294	-719	0
758	0	0	-1784	-1664	120	1724	-952	-772	-308	-186	133	-258	-228	-649	0
759	0	0	-1677	-1670	7	1673	-842	-831	-207	-180	65	-250	-211	-673	0
760	0	0	-1523	-1660	-137	1591	-693	-898	-213	-166	128	-254	-254	-622	0
761	0	0	-1616	-1662	-46	1639	-785	-854	-292	-250	69	-246	-337	-580	0
762	0	0	-1455	-1664	-209	1559	-623	-936	-277	-95	139	-300	-252	-517	0
763	0	0	-1333	-1668	-335	1500	-499	-1001	-246	-194	83	-292	-217	-461	0
764	0	0	-1201	-1666	-465	1433	-368	-1065	-221	-223	44	-271	-294	-529	0
765	0	0	-1193	-1670	-477	1431	-358	-1073	-128	-265	104	-230	-203	-512	0
766	0	0	-1320	-1678	-358	1499	-481	-1018	-252	-240	48	-308	-287	-673	0
767	0	0	-1424	-1668	-244	1546	-590	-956	-172	-186	151	-226	-195	-578	0
768	0	0	-1368	-1668	-300	1518	-534	-984	-248	-226	112	-275	-232	-624	0
769	0	0	-1352	-1668	-316	1510	-518	-992	-219	-194	114	-195	-194	-547	0
770	0	0	-1238	-1666	-428	1452	-405	-1047	-149	-122	79	-217	-238	-498	0
771	0	0	-1226	-1676	-450	1451	-388	-1063	-176	-166	122	-131	-190	-452	0
772	0	0	-1174	-1670	-496	1422	-339	-1083	-145	-192	126	-205	-213	-353	0
773	0	0	-879	-1668	-789	1273	-45	-1228	-89	-178	89	-203	-114	-384	0
774	0	0	-801	-1687	-886	1244	42	-1286	-122	-151	73	-137	-145	-376	0
775	0	0	-706	-1658	-952	1182	123	-1305	-106	-155	116	-246	-145	-327	0
776	0	0	-712	-1658	-946	1185	117	-1302	-93	-180	83	-164	-168	-473	0
777	0	0	-825	-1649	-824	1237	0	-1236	-141	-133	98	-225	-91	-442	0
778	0	0	-652	-1654	-1002	1153	175	-1328	-164	-147	93	-186	-114	-461	0
779	0	0	-604	-1647	-1043	1125	219	-1345	-54	-192	54	-116	-256	-333	0
780	0	0	-520	-1649	-1129	1084	304	-1389	-52	-172	128	-149	-97	-312	0
781	0	0	-501	-1647	-1146	1074	322	-1396	-87	-153	131	-192	-157	-308	0
782	0	0	-440	-1652	-1212	1046	386	-1432	-46	-75	145	-104	-60	-213	0
783	0	0	-331	-1652	-1321	991	495	-1486	-27	-192	108	-147	-135	-166	0
784	0	0	-157	-1660	-1503	908	673	-1581	31	-120	102	-44	-168	-155	0
785	0	0	-281	-1666	-1385	973	552	-1525	-29	-199	73	-91	-106	-157	0
786	0	0	-270	-1660	-1390	965	560	-1525	75	-145	29	11	-172	-234	0
787	0	0	-516	-1656	-1140	1086	312	-1398	-67	-197	91	-118	-100	-341	0
788	0	0	-491	-1645	-1154	1068	331	-1399	-38	-129	56	-118	-91	-195	0
789	0	0	-522	-1637	-1115	1079	296	-1376	-93	-95	56	-114	-56	-147	0
790	0	0	-510	-1641	-1131	1075	310	-1386	15	-172	85	-120	-139	-157	0
791	0	0	-644	-1645	-1001	1144	178	-1323	-50	-172	36	-155	-75	-116	0
792	0	0	-615	-1650	-1035	1132	210	-1342	-19	-83	126	5	-112	25	0
793	0	0	-512	-1641	-1129	1076	308	-1385	34	-122	77	-25	-60	-19	0
794	0	0	-440	-1654	-1214	1047	387	-1434	95	-104	137	-64	29	56	0
795	0	0	-494	-1656	-1162	1075	334	-1409	87	-143	40	3	-85	-60	0
796	0	0	-536	-1645	-1109	1090	286	-1377	65	-139	69	-40	-83	-110	0
797	0	0	-792	-1639	-847	1215	27	-1243	17	-100	21	-56	-85	-131	0
798	0	0	-602	-1649	-1047	1125	222	-1348	52	-114	104	-36	-69	-161	0
799	0	0	-650	-1643	-993	1146	171	-1318	34	-114	95	1	-36	40	0
800	0	0	-483	-1639	-1156	1061	336	-1397	89	-62	77	-34	-31	-15	0
801	0	0	-502	-1654	-1152	1078	325	-1403	128	-54	100	7	44	44	0
802	0	0	-534	-1639	-1105	1086	285	-1372	128	-139	67	-5	-38	67	0
803	0	0	-250	-1652	-1402	951	576	-1527	151	-21	91	56	54	139	0
804	0	0	-248	-1656	-1408	952	580	-1532	91	-112	108	-1	-3	170	0
805	0	0	-141	-1650	-1509	895	684	-1579	122	-87	54	62	-56	81	0
806	0	0	-270	-1645	-1375	957	552	-1510	104	-161	81	-1	-56	-17	0
807	0	0	-477	-1656	-1179	1066	351	-1417	23	-128	137	-17	7	-11	0
808	0	0	-317	-1649	-1332	983	507	-1490	95	-87	36	0	-29	-83	0
809	0	0	-304	-1650	-1346	977	521	-1498	157	-87	120	83	11	71	0
810	0	0	-274	-1649	-1375	961	550	-1512	81	-110	46	11	-50	34	0
811	0	0	-202	-1658	-1456	930	627	-1557	168	-87	106	77	79	114	0
812	0	0	-304	-1652	-1348	978	522	-1500	100	-42	9	-23	-48	151	0
813	0	0	-18	-1635	-1617	826	799	-1626	162	-98	126	83	5	238	0
814	0	0	21	-1631	-1652	805	836	-1641	162	-100	141	46	23	308	0
815	0	0	50	-1635	-1685	792	867	-1660	75	-56	77	50	-5	182	0
816	0	0	-2	-1635	-1633	818	815	-1634	137	-48	131	95	83	95	0
817	0	0	-171	-1629	-1458	900	643	-1543	95	-106	83	-3	1	-9	0
818	0	0	-56	-1635	-1579	845	761	-1607	141	-79	97	71	-9	29	0
819	0	0	-87	-1633	-1546	860	729	-1589	77	-104	65	34	-46	174	0
820	0	0	54	-1637	-1691	791	872	-1664	199	-87	77	120	0	164	0
821	0	0	-21	-1627	-1606	824	792	-1616	104	-29	164	116	-15	263	0
822	0	0	-21	-1623	-1602	822	790	-1612	95	-56	172	34	31	205	0
823	0	0	132	-1629	-1761	748	946	-1695	199	-71	95	184	62	314	0
824	0	0	188	-1635	-1823	723	1005	-1729	129	-120	81	106	-27	254	0
825	0	0	148	-1621	-1769	736	958	-1695	102	-75	102	54	54	261	0
826	0	0	-45	-1635	-1590	840	772	-1612	85	-110	52	27	-3	34	0
827	0	0	-256	-1637	-1381	946	562	-1509	21	-114	102	89	17	60	0
828	0	0	-283	-1633	-1350	958	533	-1491	27	-77	85	19	25	85	0
829	0	0	-301	-1637	-1336	969	517	-1486	46	-95	102	102	-40	81	0
830	0	0	-277	-1635	-1358	956	540	-1496	97	-36	190	122	100	197	0
831	0	0	-473	-1629	-1156	1051	341	-1392	-13	-67	135	31	7	135	0
832	0	0	-601	-1629	-1028	1115	213	-1328	46	-75	97	19	-1	143	0
833	0	0	-533	-1631	-1098	1082	282	-1364	89	-106	131	114	1	205	0
834	0	0	-413	-1625	-1212	1019	399	-1418	85	-67	168	0	5	244	0
835	0	0	-462	-1629	-1167	1045	352	-1398	83	-116	143	-5	-19	147	0
836	0	0	-646	-1631	-985	1138	169	-1308	62	-141	129	62	-52	11	0
837	0	0	-830	-1627	-797	1228	-16	-1212	-58	-100	100	-29	-36	-64	0
838	0	0	-774	-1627	-853	1200	39	-1240	73	-122	147	48	-69	-1	0
839	0	0	-780	-1631	-851	1205	35	-1241	-40	-73	93	50	-97	-11	0
840	0	0	-727	-1619	-892	1173	82	-1255	77	-73	153	54	-50	67	0
841	0	0	-818	-1619	-801	1218	-8	-1210	1	-139	69	-31	-40	44	0
842	0	0	-821	-1614	-793	1217	-14	-1203	67	-143	104	98	-27	73	0
843	0	0	-698	-1621	-923	1159	112	-1272	32	-11	79	21	19	128	0
844	0	0	-568	-1633	-1065	1100	248	-1349	98	-114	172	87	-17	176	0
845	0	0	-679	-1623	-944	1151	132	-1283	0	-139	122	-50	-83	102	0
846	0	0	-714	-1616	-902	1165	94	-1259	3	-118	151	-32	1	-81	0
847	0	0	-1006	-1617	-611	1311	-197	-1114	-3	-114	168	48	-67	-81	0
848	0	0	-1014	-1621	-607	1317	-203	-1114	-46	-89	207	32	-79	-64	0
849	0	0	-950	-1621	-671	1285	-139	-1146	64	-151	102	60	-137	-64	0
850	0	0	-1098	-1627	-529	1362	-284	-1078	-19	-122	124	-3	-56	7	0
851	0	0	-1059	-1629	-570	1344	-244	-1099	-38	-98	129	-19	-91	-31	0
852	0	0	-1094	-1633	-539	1363	-277	-1086	5	-69	155	-1	-79	75	0
853	0	0	-1028	-1625	-597	1326	-215	-1111	-3	-112	81	32	-3	-15	0
854	0	0	-833	-1612	-779	1222	-27	-1195	25	-64	174	-25	-31	129	0
855	0	0	-983	-1596	-613	1289	-185	-1104	-71	-102	87	-25	1	-46	0
856	0	0	-1104	-1590	-486	1347	-309	-1038	-126	-15	77	-15	-75	-180	0
857	0	0	-1316	-1583	-267	1449	-524	-925	-73	-186	129	-71	-126	-248	0
858	0	0	-1268	-1588	-320	1428	-474	-954	-60	-77	131	-13	-83	-188	0
859	0	0	-1213	-1577	-364	1395	-424	-970	-25	-85	100	-15	-120	-170	0
860	0	0	-1242	-1571	-329	1406	-456	-950	-87	-170	139	-31	-114	-98	0
861	0	0	-1187	-1555	-368	1371	-409	-961	-65	-38	162	32	-50	-89	0
862	0	0	-1327	-1538	-211	1432	-558	-874	-135	-174	87	-77	-199	-205	0
863	0	0	-1081	-1536	-455	1308	-313	-995	44	-93	228	-34	-15	-36	0
864	0	0	-1077	-1548	-471	1312	-303	-1009	-120	-151	67	-102	-98	-143	0
865	0	0	-1043	-1524	-481	1283	-281	-1002	-85	-124	184	-81	-34	-124	0
866	0	0	-1189	-1526	-337	1357	-426	-931	-112	-141	106	-108	-120	-240	0
867	0	0	-1379	-1536	-157	1457	-611	-846	-114	-118	201	-145	-143	-314	0
868	0	0	-1315	-1526	-211	1420	-552	-868	-128	-143	124	-77	-190	-271	0
869	0	0	-1330	-1520	-190	1425	-570	-855	-129	-108	137	-62	-106	-215	0
870	0	0	-1259	-1530	-271	1394	-494	-900	-5	-157	149	-114	-143	-114	0
871	0	0	-1377	-1528	-151	1452	-613	-839	-75	-194	166	-100	-170	-149	0
872	0	0	-1434	-1517	-83	1475	-675	-800	-77	-116	120	-95	-97	-97	0
873	0	0	-1310	-1513	-203	1411	-553	-858	-56	-203	95	-73	-98	-118	0
874	0	0	-1176	-1505	-329	1340	-423	-917	-79	-166	188	-120	-166	-120	0
875	0	0	-1162	-1507	-345	1334	-408	-926	-79	-129	201	-100	-98	-116	0
876	0	0	-1327	-1497	-170	1412	-578	-833	-188	-157	126	-118	-172	-323	0
877	0	0	-1449	-1493	-44	1471	-702	-768	-108	-75	143	-56	-149	-304	0
878	0	0	-1525	-1487	38	1506	-781	-724	-232	-172	108	-141	-155	-323	0
879	0	0	-1391	-1493	-102	1442	-644	-797	-147	-170	120	-155	-246	-287	0
880	0	0	-1292	-1501	-209	1396	-541	-855	-58	-137	223	-95	-143	-201	0
881	0	0	-1405	-1505	-100	1455	-652	-802	-178	-267	126	-147	-161	-277	0
882	0	0	-1332	-1524	-192	1428	-570	-858	-46	-126	126	-97	-97	-281	0
883	0	0	-1162	-1513	-351	1337	-405	-932	-83	-75	188	-25	-166	-112	0
884	0	0	-997	-1497	-500	1247	-248	-998	-65	-162	135	-135	-225	-190	0
885	0	0	-1044	-1497	-453	1270	-295	-975	-120	-141	97	-91	-77	-188	0
886	0	0	-1065	-1487	-422	1276	-321	-954	-161	-207	192	-170	-197	-393	0
887	0	0	-1265	-1493	-228	1379	-518	-860	-168	-97	143	-131	-100	-351	0
888	0	0	-1296	-1474	-178	1385	-559	-826	-225	-145	31	-81	-195	-415	0
889	0	0	-1197	-1460	-263	1328	-467	-861	-135	-168	95	-124	-236	-302	0
890	0	0	-1213	-1480	-267	1346	-473	-873	-184	-95	120	-131	-153	-261	0
891	0	0	-1282	-1489	-207	1385	-537	-848	-145	-161	137	-128	-219	-287	0
892	0	0	-1327	-1493	-166	1410	-580	-829	-135	-145	145	-122	-159	-232	0
893	0	0	-1166	-1495	-329	1330	-418	-912	-100	-159	120	-131	-83	-265	0
894	0	0	-1164	-1503	-339	1333	-412	-921	-192	-135	77	-180	-176	-176	0
895	0	0	-1065	-1493	-428	1279	-318	-960	-149	-199	145	-135	-172	-256	0
896	0	0	-1185	-1497	-312	1341	-436	-904	-159	-143	129	-95	-69	-374	0
897	0	0	-1368	-1517	-149	1442	-609	-833	-213	-143	114	-178	-180	-420	0
898	0	0	-1294	-1520	-226	1407	-534	-873	-166	-67	118	-112	-219	-323	0
899	0	0	-1213	-1515	-302	1364	-455	-908	-170	-135	112	-133	-186	-281	0
900	0	0	-1207	-1515	-308	1361	-449	-911	-170	-79	176	-143	-93	-176	0
901	0	0	-1239	-1528	-289	1383	-475	-908	-147	-159	58	-110	-194	-312	0
902	0	0	-1267	-1532	-265	1399	-501	-898	-188	-52	141	-128	-170	-250	0
903	0	0	-1199	-1546	-347	1372	-426	-946	-128	-178	65	-174	-159	-194	0
904	0	0	-1014	-1555	-541	1284	-236	-1048	-50	-184	102	-38	-234	-120	0
905	0	0	-1091	-1546	-455	1318	-318	-1000	-145	-135	108	-104	-151	-236	0
906	0	0	-1210	-1559	-349	1384	-430	-954	-172	-180	110	-116	-209	-287	0
907	0	0	-1340	-1557	-217	1448	-561	-887	-221	-124	149	-110	-170	-442	0
908	0	0	-1535	-1583	-48	1559	-743	-815	-126	-110	91	-56	-141	-391	0
909	0	0	-1420	-1584	-164	1502	-628	-874	-209	-197	60	-192	-217	-397	0
910	0	0	-1457	-1596	-139	1526	-659	-867	-100	-137	137	-83	-65	-269	0
911	0	0	-1592	-1592	0	1592	-796	-796	-141	-199	85	-126	-164	-314	0
912	0	0	-1571	-1594	-23	1582	-774	-808	-225	-170	100	-217	-153	-300	0
913	0	0	-1438	-1606	-168	1522	-635	-887	-93	-199	205	-104	-207	-126	0
914	0	0	-1381	-1604	-223	1492	-579	-913	-83	-186	58	-91	-128	-221	0
915	0	0	-1356	-1608	-252	1482	-552	-930	-108	-137	83	-65	-139	-226	0
916	0	0	-1504	-1616	-112	1560	-696	-864	-124	-145	155	-153	-87	-362	0
917	0	0	-1631	-1606	25	1618	-828	-790	-174	-56	83	-104	-174	-386	0
918	0	0	-1599	-1614	-15	1606	-792	-814	-199	-131	128	-170	-195	-370	0
919	0	0	-1506	-1612	-106	1559	-700	-859	-159	-180	95	-186	-180	-300	0
920	0	0	-1379	-1617	-238	1498	-570	-927	-120	-133	122	-122	-162	-267	0
921	0	0	-1402	-1617	-215	1509	-593	-916	-124	-137	95	-159	-190	-314	0
922	0	0	-1300	-1623	-323	1461	-488	-973	-135	-124	89	-172	-139	-267	0
923	0	0	-1201	-1596	-395	1398	-403	-995	-95	-215	69	-197	-166	-174	0
924	0	0	-927	-1604	-677	1265	-125	-1140	-91	-153	143	-110	-79	-164	0
925	0	0	-825	-1608	-783	1216	-21	-1195	-81	-87	69	-195	-145	-219	0
926	0	0	-966	-1619	-653	1292	-156	-1136	-141	-199	118	-135	-162	-358	0
927	0	0	-1112	-1608	-496	1360	-308	-1052	-190	-168	85	-155	-203	-510	0
928	0	0	-1087	-1606	-519	1346	-284	-1062	-97	-155	137	-69	-168	-331	0
929	0	0	-968	-1612	-644	1290	-162	-1128	-104	-161	50	-126	-137	-329	0
930	0	0	-891	-1610	-719	1250	-86	-1164	-129	-87	97	-104	-122	-329	0
931	0	0	-1036	-1614	-578	1325	-229	-1096	-172	-186	168	-174	-131	-279	0
932	0	0	-1001	-1604	-603	1302	-199	-1103	-75	-85	116	-131	-110	-234	0
933	0	0	-976	-1610	-634	1293	-171	-1122	-172	-155	42	-97	-236	-203	0
934	0	0	-822	-1596	-774	1209	-24	-1185	-44	-128	145	-122	-120	-147	0
935	0	0	-930	-1610	-680	1270	-125	-1145	-69	-124	89	-102	-106	-244	0
936	0	0	-1081	-1600	-519	1340	-281	-1059	-192	-194	116	-110	-199	-395	0
937	0	0	-1207	-1600	-393	1403	-407	-996	-219	-106	104	-129	-161	-446	0
938	0	0	-1191	-1604	-413	1397	-389	-1008	-162	-143	128	-168	-157	-356	0
939	0	0	-1199	-1612	-413	1405	-393	-1012	-133	-176	83	-151	-128	-306	0
940	0	0	-1169	-1619	-450	1394	-359	-1034	-147	-211	83	-151	-120	-267	0
941	0	0	-1112	-1631	-519	1371	-296	-1075	-104	-75	135	-131	-85	-292	0
942	0	0	-1287	-1647	-360	1467	-463	-1003	-137	-102	120	-120	-69	-325	0
943	0	0	-1107	-1650	-543	1378	-282	-1096	-38	-170	151	-168	-166	-248	0
944	0	0	-892	-1662	-770	1277	-61	-1216	9	-108	182	-69	-46	-139	0
945	0	0	-933	-1674	-741	1303	-96	-1207	-93	-190	50	-73	-159	-244	0
946	0	0	-1006	-1650	-644	1328	-181	-1147	-52	-110	145	-36	-135	-273	0
947	0	0	-1226	-1625	-399	1425	-413	-1012	-228	-199	143	-192	-172	-384	0
948	0	0	-1030	-1571	-541	1300	-244	-1056	-89	-77	166	-122	-120	-267	0
949	0	0	-1085	-1544	-459	1314	-313	-1001	-139	-182	153	-194	-170	-300	0
950	0	0	-1055	-1569	-514	1312	-270	-1041	-87	-174	145	-170	-114	-226	0
951	0	0	-1091	-1579	-488	1335	-301	-1033	-50	-147	102	-67	-116	-259	0
952	0	0	-1117	-1491	-374	1304	-371	-932	-120	-147	83	-184	-170	-240	0
953	0	0	-1021	-1379	-358	1200	-331	-868	-42	-168	131	-89	-184	-112	0
954	0	0	-724	-1212	-488	968	-118	-850	54	-188	143	-87	-91	-135	0
955	0	0	-634	-971	-337	802	-148	-654	-9	-137	120	-79	-149	-176	0
956	0	0	-607	-653	-46	630	-280	-349	-85	-180	34	-114	-133	-370	0
957	0	0	-661	-378	283	519	-472	-47	-95	-225	56	-89	-230	-325	0
958	0	0	-497	-226	271	361	-384	22	-85	-176	129	-91	-153	-316	0
959	0	0	-471	-194	277	332	-374	41	-31	-211	128	-157	-71	-265	0
960	0	0	-362	-203	159	282	-260	-22	-124	-145	87	-100	-195	-209	0
961	0	0	-428	-238	190	333	-309	-24	-87	-120	106	-77	-159	-219	0
962	0	0	-539	-351	188	445	-363	-81	-122	-129	38	-145	-178	-267	0
963	0	0	-408	-570	-162	489	-123	-366	-11	-128	110	-122	-116	-108	0
964	0	0	-530	-797	-267	663	-131	-532	-58	-211	56	-100	-137	-73	1
965	0	0	-507	-968	-461	737	-23	-714	-67	-104	81	-106	-104	-215	0
966	0	0	-730	-1094	-364	912	-183	-729	-104	-87	120	-64	-128	-238	0
967	0	0	-970	-1270	-300	1120	-335	-785	-133	-129	170	-69	-176	-304	0
968	0	0	-1106	-1369	-263	1237	-421	-816	-110	-164	184	-79	-184	-407	0
969	0	0	-1090	-1425	-335	1257	-377	-880	-85	-85	54	-87	-161	-275	0
970	0	0	-1059	-1474	-415	1266	-322	-944	-62	-164	97	-87	-168	-271	0
971	0	0	-1151	-1511	-360	1331	-395	-935	-81	-188	147	-120	-126	-265	0
972	0	0	-1221	-1550	-329	1385	-446	-939	-129	-129	129	-186	-64	-228	0
973	0	0	-1047	-1563	-516	1305	-265	-1039	-95	-114	141	-110	-151	-149	0
974	0	0	-974	-1583	-609	1278	-182	-1096	-116	-52	38	-73	-118	-46	0
975	0	0	-902	-1579	-677	1240	-112	-1128	-58	-178	104	-108	-126	-226	0
976	0	0	-989	-1559	-570	1274	-209	-1064	-31	-81	213	-141	-58	-294	0
977	0	0	-1271	-1567	-296	1419	-487	-931	-118	-166	46	-128	-110	-426	0
978	0	0	-1090	-1575	-485	1332	-302	-1030	-17	-139	120	-108	-98	-234	0
979	0	0	-1034	-1579	-545	1306	-244	-1062	-87	-106	93	-83	-133	-256	0
980	0	0	-960	-1584	-624	1272	-168	-1104	-40	-164	120	-69	-161	-244	0
981	0	0	-957	-1579	-622	1268	-167	-1100	-29	-157	91	-75	-133	-188	0
982	0	0	-902	-1555	-653	1228	-124	-1104	-38	-126	190	-110	-104	-133	0
983	0	0	-850	-1563	-713	1206	-68	-1138	-36	-161	97	-64	-95	-174	0
984	0	0	-619	-1569	-950	1094	165	-1259	42	-131	93	-139	-203	-128	0
985	0	0	-697	-1575	-878	1136	90	-1226	-54	-129	120	-100	-102	-157	0
986	0	0	-751	-1577	-826	1164	37	-1201	-77	-252	110	-104	-155	-273	0
987	0	0	-862	-1573	-711	1217	-75	-1142	-19	-155	133	-52	-122	-302	0
988	0	0	-957	-1575	-618	1266	-169	-1096	-116	-197	164	-157	-108	-240	0
989	0	0	-784	-1577	-793	1180	4	-1185	-69	-168	129	-126	-139	-267	0
990	0	0	-790	-1577	-787	1183	-1	-1182	-93	-83	120	-67	-162	-133	0
991	0	0	-881	-1581	-700	1231	-90	-1140	-162	-197	102	-137	-190	-178	0
992	0	0	-883	-1573	-690	1228	-96	-1131	32	-159	180	-15	-27	-102	0
993	0	0	-842	-1569	-727	1205	-57	-1148	-81	-192	56	-122	-182	-161	0
994	0	0	-675	-1567	-892	1121	108	-1229	-11	-100	118	-48	-75	-11	0
995	0	0	-704	-1561	-857	1132	76	-1209	-32	-139	85	-58	-116	-91	0
996	0	0	-795	-1561	-766	1178	-14	-1163	23	-102	81	21	-77	-236	0
997	0	0	-1042	-1567	-525	1304	-258	-1046	-102	-98	118	-137	-31	-291	0
998	0	0	-1011	-1561	-550	1286	-230	-1055	-98	-143	110	-122	-145	-242	0
999	0	0	-791	-1563	-772	1177	-9	-1167	-15	-5	128	-79	-29	-120	0
1000	0	0	-939	-1563	-624	1251	-157	-1093	-141	-162	64	-133	-129	-215	0
1001	0	0	-830	-1565	-735	1197	-47	-1150	-21	-139	116	-64	-52	-170	0
1002	0	0	-898	-1563	-665	1230	-116	-1114	-58	-180	100	-133	-79	-139	0
1003	0	0	-675	-1559	-884	1117	104	-1221	40	-106	118	-25	-46	-69	0
1004	0	0	-566	-1561	-995	1063	214	-1278	-25	-83	100	-50	-65	-91	0
1005	0	0	-448	-1561	-1113	1004	332	-1337	48	-226	129	-54	-108	-102	0
1006	0	0	-553	-1569	-1016	1061	231	-1292	5	-143	139	27	-110	-102	0
1007	0	0	-718	-1569	-851	1143	66	-1210	-137	-149	143	-178	-106	-244	0
1008	0	0	-660	-1575	-915	1117	127	-1245	-27	-75	126	21	-97	-141	0
1009	0	0	-710	-1557	-847	1133	68	-1202	-114	-114	7	-87	-137	-232	0
1010	0	0	-574	-1561	-987	1067	206	-1274	-46	-98	141	-23	-23	-98	0
1011	0	0	-692	-1565	-873	1128	90	-1219	-79	-97	155	-42	-75	-87	0
1012	0	0	-739	-1565	-826	1152	43	-1195	-79	-91	108	-128	-126	-116	0
1013	0	0	-712	-1559	-847	1135	67	-1203	-5	-124	100	-38	-52	-60	0
1014	0	0	-594	-1546	-952	1070	179	-1249	-31	-129	58	-34	-97	-27	0
1015	0	0	-594	-1552	-958	1073	182	-1255	-93	-91	110	-27	-50	-104	0
1016	0	0	-726	-1550	-824	1138	49	-1187	-79	-108	83	-32	-79	-223	0
1017	0	0	-970	-1559	-589	1264	-190	-1074	-116	-112	65	-77	-135	-252	0
1018	0	0	-913	-1555	-642	1234	-135	-1098	5	-124	116	-85	-85	-182	0
1019	0	0	-903	-1550	-647	1226	-128	-1098	-120	-178	104	-79	-124	-126	0
1020	0	0	-863	-1540	-677	1201	-93	-1108	-91	-102	93	-48	-135	-52	0
1021	0	0	-839	-1550	-711	1194	-64	-1130	17	-89	143	-62	-50	-67	0
1022	0	0	-875	-1540	-665	1207	-105	-1102	-5	-135	126	-58	-110	-108	0
1023	0	0	-691	-1542	-851	1116	80	-1196	-1	-56	153	-13	-15	31	0
1024	0	0	-562	-1530	-968	1046	203	-1249	-54	-129	124	-64	-83	-13	0
1025	0	0	-496	-1530	-1034	1013	269	-1282	-25	-151	118	5	-65	-50	0
1026	0	0	-644	-1526	-882	1085	119	-1204	-62	-79	97	-69	-110	-133	0
1027	0	0	-805	-1524	-719	1164	-43	-1121	-75	-137	97	-54	-135	-153	0
1028	0	0	-914	-1532	-618	1223	-148	-1075	-71	-120	122	-25	-89	-104	0
1029	0	0	-735	-1520	-785	1127	25	-1152	-23	-91	104	-100	-87	-170	0
1030	0	0	-844	-1519	-675	1181	-84	-1097	-58	-102	27	-67	-106	-62	0
1031	0	0	-863	-1522	-659	1192	-102	-1090	-104	-77	69	-52	-89	-69	0
1032	0	0	-885	-1511	-626	1198	-129	-1068	-67	-91	110	-97	9	-93	0
1033	0	0	-830	-1507	-677	1168	-76	-1092	-13	-151	114	-91	-100	27	0
1034	0	0	-681	-1507	-826	1094	72	-1166	-15	-110	145	-44	-81	71	0
1035	0	0	-720	-1503	-783	1111	31	-1143	-25	-186	184	-29	-106	-40	0
1036	0	0	-908	-1495	-587	1201	-160	-1041	-65	-157	75	-38	-46	-155	0
1037	0	0	-974	-1499	-525	1236	-224	-1012	-25	-159	186	-58	-77	-184	0
1038	0	0	-1011	-1497	-486	1254	-262	-991	-46	-211	122	-9	-108	-116	0
1039	0	0	-935	-1497	-562	1216	-186	-1029	-9	-98	128	1	-58	-120	0
1040	0	0	-912	-1501	-589	1206	-161	-1045	-31	-135	97	-62	-131	-58	0
1041	0	0	-884	-1493	-609	1188	-137	-1051	-29	-128	93	-15	-102	17	0
1042	0	0	-896	-1491	-595	1193	-150	-1043	-52	-106	79	-13	-137	-52	0
1043	0	0	-707	-1486	-779	1096	36	-1132	13	-131	81	48	-69	9	0
1044	0	0	-592	-1480	-888	1036	148	-1184	-29	-155	85	-34	-67	7	0
1045	0	0	-520	-1484	-964	1002	222	-1224	89	-104	83	-9	-62	-44	0
1046	0	0	-599	-1470	-871	1034	136	-1170	-110	-145	116	-122	-120	-172	0
1047	0	0	-774	-1464	-690	1119	-42	-1077	-100	-91	112	-29	-97	-194	0
1048	0	0	-717	-1458	-741	1087	12	-1099	-102	-106	71	-60	-64	-259	0
1049	0	0	-630	-1458	-828	1044	99	-1143	5	-118	83	17	-133	-110	0
1050	0	0	-695	-1453	-758	1074	31	-1105	-64	-151	145	-83	-79	-42	0
1051	0	0	-644	-1456	-812	1050	84	-1134	0	-151	32	-13	-91	-77	0
1052	0	0	-630	-1435	-805	1032	87	-1120	17	-151	102	-54	-110	-112	0
1053	0	0	-590	-1449	-859	1019	134	-1154	9	-110	69	15	-69	17	0
1054	0	0	-456	-1435	-979	945	261	-1207	-38	-122	75	-102	-65	-29	0
1055	0	0	-477	-1425	-948	951	235	-1186	52	-77	91	-27	42	-36	0
1056	0	0	-621	-1422	-801	1021	90	-1111	-25	-135	-15	-89	-91	-221	0
1057	0	0	-788	-1414	-626	1101	-81	-1020	-98	-131	25	54	-141	-211	0
1058	0	0	-809	-1398	-589	1103	-110	-993	-65	-213	97	-124	-93	-174	0
1059	0	0	-790	-1389	-599	1089	-95	-994	-129	-64	54	5	-79	-139	0
1060	0	0	-757	-1377	-620	1067	-68	-998	-106	-112	73	-62	-65	-174	0
1061	0	0	-812	-1361	-549	1086	-131	-955	-118	-129	54	-91	-95	-79	0
1062	0	0	-805	-1359	-554	1082	-125	-956	-81	-110	139	-114	-23	-15	0
1063	0	0	-687	-1352	-665	1019	-11	-1008	-36	-203	100	-50	-97	31	0
1064	0	0	-574	-1344	-770	959	98	-1057	31	-157	112	-46	-25	34	0
1065	0	0	-537	-1334	-797	935	130	-1065	50	-153	108	-64	-25	32	0
1066	0	0	-764	-1334	-570	1049	-97	-952	-93	-128	52	-32	-114	-139	0
1067	0	0	-871	-1317	-446	1094	-212	-881	-71	-120	149	-81	-110	-178	0
1068	0	0	-1057	-1305	-248	1181	-404	-776	-149	-238	139	-40	-188	-149	0
1069	0	0	-889	-1288	-399	1088	-245	-843	-38	-106	91	-95	-71	-106	0
1070	0	0	-941	-1276	-335	1108	-303	-805	-98	-100	62	-87	-56	-56	0
1071	0	0	-1009	-1261	-252	1135	-378	-756	-124	-120	135	-75	-110	-48	0
1072	0	0	-1106	-1259	-153	1182	-476	-706	-102	-176	69	-110	-129	-64	0
1073	0	0	-955	-1249	-294	1102	-330	-771	9	-29	108	32	-75	50	0
1074	0	0	-882	-1233	-351	1057	-265	-792	-120	-81	32	-149	-129	-62	0
1075	0	0	-790	-1226	-436	1008	-177	-831	46	-120	110	-34	-46	-15	0
1076	0	0	-937	-1206	-269	1071	-334	-737	-128	-172	58	-83	-131	-135	0
1077	0	0	-1045	-1196	-151	1120	-447	-673	-93	-137	155	-128	-153	-194	0
1078	0	0	-945	-1189	-244	1067	-350	-716	-93	-145	110	-110	-110	-205	0
1079	0	0	-890	-1177	-287	1033	-301	-732	-77	-194	108	-77	-106	-174	0
1080	0	0	-756	-1169	-413	962	-171	-791	31	-114	155	-60	-23	-71	0
1081	0	0	-782	-1156	-374	969	-204	-765	-69	-159	71	-46	-178	-97	0
1082	0	0	-733	-1152	-419	942	-157	-785	-75	-141	104	-56	-172	-118	0
1083	0	0	-627	-1148	-521	887	-53	-834	-15	-93	93	-73	-79	-27	0
1084	0	0	-387	-1131	-744	759	178	-937	1	-209	118	-124	-108	-71	0
1085	0	0	-389	-1132	-743	760	177	-937	3	-135	110	-52	-67	-135	0
1086	0	0	-534	-1129	-595	831	30	-862	-85	-162	32	-85	-139	-207	0
1087	0	0	-650	-1115	-465	882	-92	-790	-79	-182	46	-170	-164	-244	0
1088	0	0	-644	-1117	-473	880	-85	-795	-116	-129	141	-81	-108	-192	0
1089	0	0	-655	-1103	-448	879	-103	-775	-71	-195	98	-124	-176	-178	0
1090	0	0	-602	-1094	-492	848	-55	-793	-34	-128	52	-95	-135	-164	0
1091	0	0	-735	-1099	-364	917	-185	-731	-97	-133	108	-93	-112	-151	0
1092	0	0	-840	-1092	-252	966	-294	-672	-77	-129	69	-120	-147	-145	0
1093	0	0	-716	-1092	-376	904	-170	-734	7	-122	89	-27	-131	-13	0
1094	0	0	-668	-1092	-424	880	-122	-758	-87	-164	89	-190	-87	-106	0
1095	0	0	-635	-1088	-453	861	-91	-770	-1	-131	118	-97	-95	-67	0
1096	0	0	-838	-1084	-246	961	-296	-665	-93	-157	54	-85	-207	-159	0
1097	0	0	-994	-1098	-104	1046	-445	-601	-71	-153	118	-98	-139	-232	0
1098	0	0	-1038	-1105	-67	1071	-485	-586	-205	-162	-31	-122	-226	-180	0
1099	0	0	-943	-1123	-180	1033	-381	-651	-79	-106	139	-112	-120	-93	0
1100	0	0	-991	-1136	-145	1063	-423	-640	-143	-161	56	-145	-137	-108	0
1101	0	0	-929	-1154	-225	1041	-352	-689	-104	-100	129	-110	-102	-106	0
1102	0	0	-1032	-1171	-139	1101	-446	-655	-118	-162	110	-126	-157	3	0
1103	0	0	-889	-1185	-296	1037	-296	-740	-40	-145	120	-102	-131	3	0
1104	0	0	-763	-1191	-428	977	-167	-809	1	-223	108	-93	-93	23	0
1105	0	0	-721	-1206	-485	963	-118	-845	-75	-110	62	-17	-126	-75	0
1106	0	0	-819	-1216	-397	1017	-211	-806	-64	-164	141	-122	-159	-168	0
1107	0	0	-1051	-1233	-182	1142	-434	-707	-89	-186	170	-126	-116	-205	0
1108	0	0	-976	-1245	-269	1110	-353	-757	-141	-133	62	-79	-147	-197	0
1109	0	0	-955	-1255	-300	1105	-327	-777	-141	-137	64	-71	-95	-131	0
1110	0	0	-908	-1278	-370	1093	-269	-824	-42	-120	93	-114	-60	-87	0
1111	0	0	-1001	-1284	-283	1142	-359	-783	-147	-172	64	-139	-98	-77	0
1112	0	0	-1016	-1303	-287	1159	-364	-795	-75	-95	54	-129	-46	-93	0
1113	0	0	-946	-1328	-382	1137	-282	-855	-151	-98	128	-114	-143	-5	0
1114	0	0	-797	-1334	-537	1065	-130	-935	-42	-162	155	-172	-83	3	0
1115	0	0	-763	-1350	-587	1056	-88	-968	-48	-116	44	-69	-104	-40	0
1116	0	0	-931	-1359	-428	1145	-251	-893	-77	-149	131	-116	-116	-147	0
1117	0	0	-1133	-1369	-236	1251	-448	-802	-186	-153	50	-203	-194	-281	0
1118	0	0	-1133	-1387	-254	1260	-439	-820	-95	-129	184	-75	-97	-159	0
1119	0	0	-1024	-1392	-368	1208	-328	-880	-126	-145	64	-131	-159	-225	0
1120	0	0	-1022	-1390	-368	1206	-327	-879	-62	-81	126	-56	-77	-112	0
1121	0	0	-1022	-1398	-376	1210	-323	-887	-95	-205	126	-128	-149	-77	0
1122	0	0	-1061	-1400	-339	1230	-361	-869	-91	-147	64	-83	-75	-52	0
1123	0	0	-976	-1408	-432	1192	-272	-920	-67	-199	118	-114	-143	32	0
1124	0	0	-720	-1410	-690	1065	-15	-1050	-9	-157	143	-60	-141	29	0
1125	0	0	-788	-1416	-628	1102	-80	-1022	-21	-166	120	-67	-133	-3	0
1126	0	0	-914	-1416	-502	1165	-206	-959	-122	-164	21	-79	-116	-174	0
1127	0	0	-974	-1420	-446	1197	-264	-933	-42	-135	161	-77	-98	-174	0
1128	0	0	-1076	-1431	-355	1253	-360	-893	-188	-188	48	-143	-143	-194	0
1129	0	0	-927	-1425	-498	1176	-214	-961	-71	-129	100	-122	-100	-118	0
1130	0	0	-925	-1427	-502	1176	-211	-964	-77	-108	137	-65	-44	-3	0
1131	0	0	-894	-1431	-537	1162	-178	-984	-112	-93	65	-106	-98	-186	0
1132	0	0	-972	-1439	-467	1205	-252	-953	-19	-188	89	-77	-93	15	0
1133	0	0	-830	-1435	-605	1132	-112	-1020	-114	-124	79	-124	-48	-62	0
1134	0	0	-687	-1439	-752	1063	32	-1095	-102	-83	87	-110	-141	-29	0
1135	0	0	-640	-1441	-801	1040	80	-1121	-34	-97	95	-71	-11	-19	0
1136	0	0	-809	-1437	-628	1123	-90	-1032	-126	-147	38	-133	-120	-176	0
1137	0	0	-834	-1427	-593	1130	-120	-1010	-65	-77	106	-93	-126	-211	0
1138	0	0	-912	-1437	-525	1174	-193	-981	-93	-64	17	-79	-85	-149	0
1139	0	0	-863	-1435	-572	1149	-145	-1003	-112	-147	3	-52	-141	-166	0
1140	0	0	-739	-1431	-692	1085	-23	-1061	-19	-131	102	-133	-60	-153	0
1141	0	0	-823	-1441	-618	1132	-102	-1029	-87	-151	87	-71	-54	-56	0
1142	0	0	-801	-1435	-634	1118	-83	-1034	-75	-112	40	-118	-81	-89	0
1143	0	0	-727	-1431	-704	1079	-11	-1067	-48	-145	110	-97	-67	44	0
1144	0	0	-459	-1427	-968	943	254	-1197	65	-133	102	-15	-15	128	0
1145	0	0	-475	-1427	-952	951	238	-1189	-93	-87	81	-52	-60	-19	0
1146	0	0	-660	-1420	-760	1040	50	-1090	-58	-120	1	-77	-85	-91	0
1147	0	0	-913	-1429	-516	1171	-198	-972	-89	-170	23	-124	-116	-149	0
1148	0	0	-842	-1429	-587	1135	-127	-1008	-50	-174	56	-143	-157	-124	0
1149	0	0	-773	-1420	-647	1096	-63	-1033	-44	-79	135	-93	-44	-65	0
1150	0	0	-865	-1427	-562	1146	-151	-994	-44	-242	32	-67	-114	-58	0
1151	0	0	-859	-1429	-570	1144	-144	-999	-93	-102	60	-25	-54	-87	0
1152	0	0	-937	-1433	-496	1185	-220	-964	-60	-93	124	-102	-139	40	0
1153	0	0	-857	-1427	-570	1142	-143	-998	-42	-128	62	-93	-131	58	0
1154	0	0	-655	-1431	-776	1043	60	-1103	50	-168	172	-29	-67	95	0
1155	0	0	-704	-1427	-723	1065	9	-1075	-1	-91	67	-95	-108	-17	0
1156	0	0	-849	-1427	-578	1138	-135	-1002	-31	-133	95	-50	-133	-95	0
1157	0	0	-993	-1427	-434	1210	-279	-930	-62	-131	50	-77	-141	-234	0
1158	0	0	-1008	-1425	-417	1216	-295	-921	-56	-56	122	-64	-73	-120	0
1159	0	0	-873	-1422	-549	1147	-162	-985	-21	-176	172	-112	-67	-118	0
1160	0	0	-840	-1422	-582	1131	-129	-1002	19	-159	85	-52	-69	-40	0
1161	0	0	-968	-1420	-452	1194	-258	-936	-180	-147	71	-143	-97	-124	0
1162	0	0	-870	-1420	-550	1145	-160	-985	-31	-29	102	-27	-118	44	0
1163	0	0	-869	-1418	-549	1143	-160	-983	-31	-128	83	-83	-143	116	0
1164	0	0	-687	-1418	-731	1052	22	-1074	-9	-102	44	-89	-71	5	0
1165	0	0	-695	-1418	-723	1056	14	-1070	-25	-95	44	-46	-31	-54	0
1166	0	0	-882	-1425	-543	1153	-169	-984	-48	-182	58	-67	-64	-118	0
1167	0	0	-1066	-1422	-356	1244	-355	-889	-170	-129	40	-135	-98	-203	0
1168	0	0	-1040	-1420	-380	1230	-330	-900	-34	-166	129	-98	-114	-118	0
1169	0	0	-1046	-1422	-376	1234	-335	-899	-60	-67	97	-97	-17	-91	0
1170	0	0	-1064	-1420	-356	1242	-354	-888	-151	-102	52	-137	-176	-155	0
1171	0	0	-1082	-1423	-341	1252	-370	-882	-71	-112	79	-23	-153	-108	0
1172	0	0	-1124	-1420	-296	1272	-414	-858	-60	-120	122	15	-178	-40	0
1173	0	0	-1089	-1422	-333	1255	-378	-877	-93	-128	85	-93	-93	15	0
1174	0	0	-851	-1423	-572	1137	-139	-997	-23	-176	114	-98	-100	-52	0
1175	0	0	-972	-1422	-450	1197	-261	-936	-104	-178	-3	-71	-137	-147	0
1176	0	0	-1030	-1410	-380	1220	-325	-895	-186	-149	112	-188	-112	-184	0
1177	0	0	-1230	-1414	-184	1322	-523	-799	-137	-263	112	-116	-120	-289	0
1178	0	0	-1199	-1420	-221	1309	-489	-820	-143	-178	23	-120	-201	-258	0
1179	0	0	-1081	-1408	-327	1244	-377	-867	-25	-133	145	-108	-100	-77	0
1180	0	0	-1110	-1406	-296	1258	-407	-851	-98	-230	114	-192	-79	-139	0
1181	0	0	-1090	-1412	-322	1251	-384	-867	-73	-166	139	-124	-133	-186	0
1182	0	0	-1176	-1406	-230	1291	-473	-818	-81	-162	71	-38	-186	-128	0
1183	0	0	-1048	-1414	-366	1231	-341	-890	-133	-137	-13	-114	-190	-122	0
1184	0	0	-883	-1420	-537	1151	-173	-978	-69	-118	100	-40	-102	-17	0
1185	0	0	-920	-1410	-490	1165	-215	-950	-139	-120	46	-205	-120	-199	0
1186	0	0	-927	-1412	-485	1169	-221	-948	-62	-65	62	-166	-34	-213	0
1187	0	0	-1197	-1414	-217	1305	-490	-815	-149	-147	44	-161	-106	-355	0
1188	0	0	-1184	-1416	-232	1300	-476	-824	-108	-157	81	-120	-168	-207	0
1189	0	0	-1107	-1425	-318	1266	-394	-871	-104	-108	36	-153	-159	-188	0
1190	0	0	-1151	-1414	-263	1282	-444	-838	-87	-124	31	-89	-122	-128	0
1191	0	0	-1134	-1423	-289	1278	-422	-856	-128	-131	52	-164	-164	-172	0
1192	0	0	-1221	-1416	-195	1318	-513	-805	-54	-100	25	-97	-139	-129	0
1193	0	0	-1188	-1422	-234	1305	-477	-828	-108	-215	38	-180	-172	-60	0
1194	0	0	-968	-1420	-452	1194	-258	-936	-58	-122	135	-147	-112	-15	0
1195	0	0	-1074	-1427	-353	1250	-360	-890	-75	-81	100	-106	-62	-133	0
1196	0	0	-1230	-1418	-188	1324	-521	-803	-126	-104	27	-131	-211	-178	0
1197	0	0	-1382	-1418	-36	1400	-673	-727	-157	-151	98	-186	-155	-320	0
1198	0	0	-1477	-1423	54	1450	-765	-684	-197	-97	147	-149	-83	-221	0
1199	0	0	-1419	-1420	-1	1419	-709	-710	-170	-135	75	-242	-159	-211	0
1200	0	0	-1352	-1410	-58	1381	-647	-734	-122	-87	116	-104	-102	-252	0
1201	0	0	-1466	-1408	58	1437	-762	-675	-126	-139	54	-162	-174	-149	0
1202	0	0	-1450	-1414	36	1432	-743	-689	-145	-176	19	-139	-162	-211	0
1203	0	0	-1372	-1406	-34	1389	-669	-720	-139	-159	17	-120	-182	-135	0
1204	0	0	-1199	-1410	-211	1304	-494	-810	-42	-207	91	-97	-153	-73	0
1205	0	0	-1102	-1414	-312	1258	-395	-863	-42	-129	54	-131	-149	-97	0
1206	0	0	-1269	-1406	-137	1337	-566	-771	-116	-153	27	-126	-162	-223	0
1207	0	0	-1415	-1410	5	1412	-710	-702	-221	-114	77	-139	-215	-329	0
1208	0	0	-1327	-1406	-79	1366	-624	-742	-135	-164	85	-112	-164	-252	0
1209	0	0	-1275	-1406	-131	1340	-572	-768	-161	-114	29	-186	-129	-258	0
1210	0	0	-1172	-1408	-236	1290	-468	-822	-91	-128	50	-112	-137	-252	0
1211	0	0	-1246	-1408	-162	1327	-542	-785	-108	-143	124	-126	-161	-149	0
1212	0	0	-1234	-1410	-176	1322	-529	-793	-106	-186	69	-153	-153	-195	0
1213	0	0	-1075	-1410	-335	1242	-370	-872	-15	-83	81	-118	-73	-129	0
1214	0	0	-923	-1404	-481	1163	-221	-942	-52	-153	77	-164	-97	-116	0
1215	0	0	-836	-1402	-566	1119	-135	-984	-50	-159	50	-31	-182	-126	0
1216	0	0	-908	-1408	-500	1158	-204	-954	-97	-102	77	-126	-172	-211	0
1217	0	0	-1077	-1404	-327	1240	-375	-865	-170	-137	40	-106	-157	-279	0
1218	0	0	-1051	-1398	-347	1224	-352	-872	-192	-120	17	-157	-207	-225	0
1219	0	0	-982	-1410	-428	1196	-277	-919	-87	-205	46	-122	-145	-174	0
1220	0	0	-999	-1410	-411	1204	-294	-910	-147	-170	32	-151	-159	-137	0
1221	0	0	-972	-1406	-434	1189	-269	-920	-69	-155	27	-147	-21	-215	0
1222	0	0	-1088	-1408	-320	1248	-384	-864	-79	-192	-32	-149	-87	-120	0
1223	0	0	-902	-1404	-502	1153	-200	-953	-98	-162	58	-131	-164	-44	0
1224	0	0	-803	-1406	-603	1104	-100	-1004	-85	-71	-46	-122	-114	-48	0
1225	0	0	-811	-1410	-599	1110	-106	-1004	-79	-135	98	-143	-77	-149	0
1226	0	0	-900	-1402	-502	1151	-199	-952	-102	-162	-1	-131	-110	-306	0
1227	0	0	-1069	-1404	-335	1236	-367	-869	-83	-124	153	-108	-151	-294	0
1228	0	0	-1133	-1406	-273	1269	-430	-839	-128	-87	15	-87	-139	-298	0
1229	0	0	-1038	-1398	-360	1218	-339	-879	-89	-190	31	-133	-174	-318	0
1230	0	0	-999	-1404	-405	1201	-297	-904	-102	-69	48	-69	-145	-102	0
1231	0	0	-964	-1400	-436	1182	-264	-918	-91	-89	48	-95	-151	-120	0
1232	0	0	-1090	-1404	-314	1247	-388	-859	-97	-93	-1	-77	-201	-44	0
1233	0	0	-915	-1400	-485	1157	-215	-942	-73	-120	-1	-151	-126	9	0
1234	0	0	-718	-1414	-696	1066	-11	-1055	23	-83	58	-120	-73	29	0
1235	0	0	-716	-1404	-688	1060	-14	-1046	-42	-192	3	-147	-164	-17	0
1236	0	0	-768	-1400	-632	1084	-68	-1016	-31	-98	56	-64	-100	-205	0
1237	0	0	-995	-1396	-401	1195	-297	-898	-32	-207	77	-89	-120	-195	0
1238	0	0	-863	-1398	-535	1130	-164	-966	-42	-157	89	-77	-129	-176	0
1239	0	0	-873	-1404	-531	1138	-171	-967	-135	-161	56	-203	-81	-161	0
1240	0	0	-813	-1398	-585	1105	-114	-991	-71	-149	46	-110	-120	-114	0
1241	0	0	-753	-1402	-649	1077	-52	-1025	-67	-153	81	-98	-81	-112	0
1242	0	0	-784	-1398	-614	1091	-85	-1006	-19	-118	89	-69	-87	-40	0
1243	0	0	-782	-1402	-620	1092	-81	-1011	-40	-170	13	-93	-128	-21	0
1244	0	0	-499	-1406	-907	952	204	-1156	114	-137	98	-64	-98	-58	0
1245	0	0	-559	-1404	-845	981	143	-1124	-36	-155	95	-100	-32	-62	0
1246	0	0	-634	-1398	-764	1016	65	-1081	-62	-112	23	-110	-155	-217	0
1247	0	0	-820	-1398	-578	1109	-121	-988	-38	-69	67	-62	-64	-155	0
1248	0	0	-943	-1396	-453	1169	-245	-924	-114	-161	-23	-155	-120	-194	0
1249	0	0	-772	-1385	-613	1078	-79	-999	-1	-162	137	-104	-71	-122	0
1250	0	0	-811	-1387	-576	1099	-117	-981	-65	-180	139	-161	-133	-87	0
1251	0	0	-919	-1390	-471	1154	-224	-930	-83	-149	52	-100	-192	-131	0
1252	0	0	-975	-1392	-417	1183	-279	-904	-52	-106	42	-108	-91	-54	0
1253	0	0	-795	-1396	-601	1095	-97	-998	-56	-85	87	-133	-106	-19	0
1254	0	0	-766	-1392	-626	1079	-70	-1009	58	-137	112	-118	-114	73	0
1255	0	0	-757	-1389	-632	1073	-62	-1010	-3	-124	23	-5	-143	-21	0
1256	0	0	-895	-1381	-486	1138	-204	-933	9	-93	32	-73	-157	-93	0
1257	0	0	-1154	-1396	-242	1275	-456	-819	-97	-186	13	-133	-124	-269	0
1258	0	0	-1059	-1390	-331	1224	-364	-860	-73	-100	114	-149	-135	-139	0
1259	0	0	-1160	-1394	-234	1277	-463	-814	-71	-141	54	-116	-98	-118	0
1260	0	0	-1050	-1379	-329	1214	-360	-854	23	-159	98	-87	-157	-137	0
1261	0	0	-1079	-1389	-310	1234	-384	-849	-27	-89	48	-81	-116	-89	0
1262	0	0	-1172	-1387	-215	1279	-478	-801	-58	-110	79	-42	-118	-50	0
1263	0	0	-1048	-1379	-331	1213	-358	-855	-112	-60	7	-135	-81	-100	0
1264	0	0	-886	-1390	-504	1138	-191	-947	-32	-13	110	-25	-15	50	0
1265	0	0	-875	-1385	-510	1130	-182	-947	-17	-149	-27	-46	-137	-97	0
1266	0	0	-918	-1387	-469	1152	-224	-928	-73	-112	162	-97	-32	-164	0
1267	0	0	-1129	-1385	-256	1257	-436	-820	-48	-124	9	-116	-149	-242	0
1268	0	0	-1071	-1381	-310	1226	-380	-845	-50	-110	178	-60	-149	-118	0
1269	0	0	-988	-1379	-391	1183	-298	-885	-52	-128	71	-164	-81	-180	0
1270	0	0	-1007	-1383	-376	1195	-315	-879	-112	-85	112	-106	-120	-118	0
1271	0	0	-1005	-1379	-374	1192	-315	-876	-69	-174	112	-141	-201	-64	0
1272	0	0	-990	-1381	-391	1185	-299	-886	-17	-120	67	-54	-151	-21	0
1273	0	0	-922	-1381	-459	1151	-231	-920	-73	-62	17	-85	-129	3	0
1274	0	0	-683	-1379	-696	1031	6	-1037	-50	-102	79	-151	-91	-25	0
1275	0	0	-685	-1375	-690	1030	2	-1032	-38	-133	-17	-71	-95	-95	0
1276	0	0	-764	-1373	-609	1068	-77	-991	-116	-145	79	-31	-157	-164	0
1277	0	0	-949	-1373	-424	1161	-262	-898	-128	-168	44	-139	-176	-258	0
1278	0	0	-904	-1373	-469	1138	-217	-921	-85	-112	93	-44	-98	-188	0
1279	0	0	-861	-1373	-512	1117	-174	-942	-97	-110	52	-157	-102	-182	0
1280	0	0	-832	-1379	-547	1105	-142	-963	-79	-62	95	-106	-75	-81	0
1281	0	0	-902	-1379	-477	1140	-212	-928	-118	-151	36	-166	-116	-188	0
1282	0	0	-966	-1377	-411	1171	-277	-894	-65	-69	69	-95	-128	-69	0
1283	0	0	-832	-1381	-549	1106	-141	-965	-7	-118	27	-62	-141	-44	0
1284	0	0	-667	-1373	-706	1020	19	-1039	1	-75	110	-65	-58	-7	0
1285	0	0	-788	-1375	-587	1081	-100	-981	-71	-209	46	-166	-95	-87	0
1286	0	0	-720	-1367	-647	1043	-36	-1007	-23	-40	128	-48	-29	-166	0
1287	0	0	-1032	-1365	-333	1198	-349	-849	-98	-159	97	-129	-155	-291	0
1288	0	0	-1086	-1361	-275	1223	-405	-818	-40	-192	104	-67	-147	-263	0
1289	0	0	-933	-1359	-426	1146	-253	-892	-64	-89	112	-85	-114	-124	0
1290	0	0	-946	-1359	-413	1152	-266	-886	-85	-159	50	-104	-153	-159	0
1291	0	0	-947	-1367	-420	1157	-263	-893	-5	-93	64	-64	-81	-100	0
1292	0	0	-960	-1365	-405	1162	-277	-885	-44	-100	106	-137	-89	-25	0
1293	0	0	-743	-1371	-628	1057	-57	-999	-52	-91	81	-73	-87	3	0
1294	0	0	-760	-1367	-607	1063	-76	-987	-25	-112	95	-64	-36	42	0
1295	0	0	-640	-1373	-733	1006	46	-1053	11	-143	102	-124	-50	-122	0
1296	0	0	-758	-1359	-601	1058	-78	-980	-29	-178	128	-87	-50	-124	0
1297	0	0	-1010	-1359	-349	1184	-330	-854	-124	-135	75	-133	-100	-213	0
1298	0	0	-935	-1359	-424	1147	-255	-891	-69	-153	64	-81	-110	-248	0
1299	0	0	-957	-1354	-397	1155	-280	-875	-58	-143	81	-98	-95	-180	0
1300	0	0	-922	-1358	-436	1140	-243	-897	-89	-100	97	-178	-112	-161	0
1301	0	0	-977	-1359	-382	1168	-297	-870	-81	-162	151	-91	-147	-83	0
1302	0	0	-1001	-1361	-360	1181	-320	-860	-164	-110	58	-145	-170	-100	0
1303	0	0	-831	-1356	-525	1093	-153	-940	-36	-104	153	-110	-147	-19	0
1304	0	0	-788	-1352	-564	1070	-112	-958	-60	-133	34	-116	-81	-38	0
1305	0	0	-658	-1352	-694	1005	18	-1023	58	-126	83	-62	-118	-19	0
1306	0	0	-838	-1354	-516	1096	-161	-935	-83	-139	120	-116	-100	-174	0
1307	0	0	-1017	-1352	-335	1184	-341	-843	-79	-128	65	-153	-122	-221	0
1308	0	0	-989	-1344	-355	1166	-317	-849	-83	-110	75	-106	-145	-195	0
1309	0	0	-953	-1344	-391	1148	-281	-867	-60	-174	139	-98	-60	-114	0
1310	0	0	-898	-1350	-452	1124	-223	-901	-23	-149	110	-73	-104	-201	0
1311	0	0	-966	-1350	-384	1158	-291	-867	-102	-135	110	-104	-44	-122	0
1312	0	0	-935	-1342	-407	1138	-264	-874	-38	-89	93	-69	-79	-65	0
1313	0	0	-898	-1328	-430	1113	-234	-879	-50	-126	0	-73	-135	-44	0
1314	0	0	-680	-1326	-646	1003	-17	-986	-25	-75	87	-69	-100	50	0
1315	0	0	-817	-1311	-494	1064	-161	-902	-36	-209	87	-46	-139	-79	0
1316	0	0	-873	-1307	-434	1090	-219	-870	-71	-116	65	-93	-87	-164	0
1317	0	0	-947	-1290	-343	1118	-302	-816	-147	-118	93	-83	-122	-176	0
1318	0	0	-1007	-1286	-279	1146	-364	-782	-124	-157	128	-178	-44	-250	0
1319	0	0	-972	-1274	-302	1123	-335	-788	-64	-129	67	-137	-69	-162	0
1320	0	0	-898	-1270	-372	1084	-263	-821	-9	-133	75	-54	-124	-126	0
1321	0	0	-906	-1266	-360	1086	-273	-813	-7	-83	186	-85	-54	15	0
1322	0	0	-899	-1259	-360	1079	-269	-809	-42	-155	71	-133	-135	-75	0
1323	0	0	-787	-1272	-485	1029	-151	-878	19	-147	172	-75	-42	44	0
1324	0	0	-671	-1280	-609	975	-31	-944	-23	-166	52	-91	-67	27	0
1325	0	0	-529	-1268	-739	898	105	-1003	50	-87	124	-77	-32	102	0
1326	0	0	-750	-1266	-516	1008	-117	-891	-118	-147	64	-139	-106	-116	0
1327	0	0	-877	-1266	-389	1071	-244	-827	-81	-226	71	-116	-147	-178	0
1328	0	0	-921	-1264	-343	1092	-289	-803	-128	-77	58	-133	-58	-97	0
1329	0	0	-887	-1257	-370	1072	-258	-813	-87	-162	56	-114	-106	-133	0
1330	0	0	-854	-1257	-403	1055	-225	-830	-1	-40	131	-69	-29	-71	0
1331	0	0	-945	-1249	-304	1097	-320	-776	-131	-77	40	-100	-166	-141	0
1332	0	0	-974	-1239	-265	1106	-354	-752	3	-126	162	-54	-122	-67	0
1333	0	0	-970	-1241	-271	1105	-349	-756	-112	-104	162	-71	-87	-11	0
1334	0	0	-747	-1226	-479	986	-134	-852	-56	-87	62	-79	-95	-42	0
1335	0	0	-803	-1214	-411	1008	-196	-812	-50	-161	149	-58	-85	-85	0
1336	0	0	-918	-1214	-296	1066	-311	-755	-135	-112	50	-137	-106	-120	0
1337	0	0	-1120	-1220	-100	1170	-510	-660	-180	-100	62	-129	-133	-248	0
1338	0	0	-1152	-1229	-77	1190	-537	-653	-69	-153	98	-126	-112	-203	0
1339	0	0	-1080	-1231	-151	1155	-464	-691	-114	-147	95	-170	-176	-116	0
1340	0	0	-996	-1226	-230	1111	-383	-728	-48	-126	124	-100	-65	-133	0
1341	0	0	-1097	-1226	-129	1161	-484	-677	-147	-108	36	-147	-135	-147	0
1342	0	0	-978	-1206	-228	1092	-375	-717	7	-164	149	-106	-106	-100	0
1343	0	0	-918	-1210	-292	1064	-313	-751	-15	-91	116	-122	-118	73	0
1344	0	0	-751	-1212	-461	981	-145	-836	-87	-178	79	-124	-157	-3	0
1345	0	0	-681	-1212	-531	946	-75	-871	-44	-89	102	-124	-89	-50	0
1346	0	0	-803	-1208	-405	1005	-199	-806	-73	-139	34	-38	-98	-164	0
1347	0	0	-931	-1206	-275	1068	-328	-740	-56	-157	114	-46	-143	-215	0
1348	0	0	-1001	-1214	-213	1107	-394	-713	-73	-180	25	-110	-221	-287	0
1349	0	0	-910	-1216	-306	1063	-302	-761	-124	-159	36	-110	-104	-139	0
1350	0	0	-776	-1214	-438	995	-169	-826	-36	-91	108	-161	-67	-48	0
1351	0	0	-778	-1222	-444	1000	-167	-833	-32	-133	56	-65	-129	-60	0
1352	0	0	-848	-1222	-374	1035	-237	-798	-27	-64	100	-73	-122	-29	0
1353	0	0	-712	-1233	-521	972	-95	-877	11	-161	126	-48	-100	46	0
1354	0	0	-553	-1245	-692	899	69	-968	71	-174	133	-79	-129	44	0
1355	0	0	-604	-1257	-653	930	24	-955	-67	-139	97	-79	-128	23	0
1356	0	0	-675	-1266	-591	970	-42	-928	-137	-104	120	-141	-52	-137	0
1357	0	0	-919	-1264	-345	1091	-287	-804	-110	-104	3	-54	-137	-199	0
1358	0	0	-916	-1272	-356	1094	-280	-814	-69	-87	98	-21	-116	-157	0
1359	0	0	-869	-1280	-411	1074	-229	-845	-48	-211	129	-97	-126	-120	0
1360	0	0	-829	-1288	-459	1058	-185	-873	-46	-71	85	-97	-139	-67	0
1361	0	0	-889	-1282	-393	1085	-248	-837	-15	-110	131	-64	-118	3	0
1362	0	0	-900	-1280	-380	1090	-260	-830	3	-116	114	-85	-118	-44	0
1363	0	0	-873	-1286	-413	1079	-230	-849	-75	-40	141	-69	-40	-9	0
1364	0	0	-719	-1293	-574	1006	-72	-933	-50	-159	73	-98	-172	64	0
1365	0	0	-632	-1295	-663	963	15	-979	9	-108	131	-62	-58	69	0
1366	0	0	-862	-1325	-463	1093	-199	-894	-104	-170	-21	-118	-116	-133	0
1367	0	0	-959	-1325	-366	1142	-296	-845	-50	-149	114	-95	-87	-153	0
1368	0	0	-939	-1328	-389	1133	-275	-858	-27	-60	102	-9	-168	-81	0
1369	0	0	-973	-1328	-355	1150	-309	-841	-87	-151	7	-81	-131	-118	0
1370	0	0	-861	-1338	-477	1099	-192	-907	5	-114	83	-5	-102	-50	0
1371	0	0	-923	-1338	-415	1130	-254	-876	-34	-143	131	-52	-100	-44	0
1372	0	0	-1034	-1342	-308	1188	-363	-825	-69	-145	126	-151	-118	-69	0
1373	0	0	-813	-1342	-529	1077	-142	-935	46	-87	73	5	-56	36	0
1374	0	0	-712	-1344	-632	1028	-40	-988	-19	-27	52	-95	-58	65	0
1375	0	0	-683	-1350	-667	1016	-8	-1008	9	-114	27	-71	-62	-65	0
1376	0	0	-784	-1354	-570	1069	-107	-962	-120	-110	79	-89	-149	-67	0
1377	0	0	-1011	-1354	-343	1182	-334	-848	-85	-180	48	-116	-110	-188	0
1378	0	0	-1003	-1352	-349	1177	-327	-850	-100	-108	54	-110	-143	-238	0
1379	0	0	-869	-1354	-485	1111	-192	-919	-5	-124	104	-50	-11	-40	0
1380	0	0	-821	-1340	-519	1080	-151	-929	-106	-73	124	-67	-91	5	0
1381	0	0	-786	-1342	-556	1064	-115	-949	38	-129	95	-95	-118	-46	0
1382	0	0	-869	-1348	-479	1108	-195	-913	-21	-131	71	-58	-112	44	0
1383	0	0	-780	-1354	-574	1067	-103	-964	-3	-97	75	-81	-114	67	0
1384	0	0	-536	-1354	-818	945	141	-1086	11	-135	81	-40	-81	5	0
1385	0	0	-608	-1356	-748	982	70	-1052	-15	-97	124	-64	-73	73	0
1386	0	0	-687	-1348	-661	1017	-13	-1004	-75	-190	9	-147	-122	-124	0
1387	0	0	-827	-1346	-519	1086	-154	-932	-17	-114	166	-25	-60	-91	0
1388	0	0	-1015	-1340	-325	1177	-345	-832	-141	-116	21	-209	-143	-157	0
1389	0	0	-786	-1346	-560	1066	-113	-953	-7	-52	116	-29	-56	-36	0
1390	0	0	-871	-1346	-475	1108	-198	-910	-87	-172	114	-116	-1	-52	0
1391	0	0	-760	-1338	-578	1049	-91	-958	-9	-97	52	-60	-118	-73	0
1392	0	0	-844	-1340	-496	1092	-174	-918	-11	-133	102	-71	-19	36	0
1393	0	0	-760	-1338	-578	1049	-91	-958	11	-141	91	-48	-32	129	0
1394	0	0	-687	-1346	-659	1016	-14	-1002	-54	-56	-7	-100	3	58	0
1395	0	0	-578	-1344	-766	961	94	-1055	21	-137	67	-89	-67	5	0
1396	0	0	-671	-1344	-673	1007	1	-1008	64	-122	164	-17	-50	3	0
1397	0	0	-920	-1352	-432	1136	-244	-892	-95	-164	42	-87	-186	-124	0
1398	0	0	-902	-1373	-471	1137	-215	-922	7	-104	166	-102	-128	-15	0
1399	0	0	-931	-1404	-473	1167	-229	-938	-38	-137	87	-93	-83	-25	0
1400	0	0	-897	-1414	-517	1155	-190	-965	-65	-141	17	-106	-104	-48	0
1401	0	0	-879	-1433	-554	1156	-162	-993	48	-147	162	-9	-106	17	0
1402	0	0	-978	-1441	-463	1209	-257	-952	-3	-186	85	-83	-83	25	0
1403	0	0	-813	-1431	-618	1122	-97	-1024	52	-116	56	-9	-71	44	0
1404	0	0	-770	-1414	-644	1092	-63	-1029	-9	-122	19	-44	-151	164	0
1405	0	0	-645	-1356	-711	1000	33	-1033	46	-81	143	-69	5	64	0
1406	0	0	-727	-1330	-603	1028	-62	-966	17	-110	60	-21	-89	-44	0
1407	0	0	-861	-1340	-479	1100	-191	-909	31	-38	48	-19	-42	-102	0
1408	0	0	-954	-1363	-409	1158	-272	-886	-69	-69	97	-60	-98	-29	0
1409	0	0	-797	-1262	-465	1029	-166	-863	34	-118	124	-34	-44	-60	0
1410	0	0	-787	-1138	-351	962	-218	-744	-56	-221	98	-40	-91	-21	0
1411	0	0	-701	-1001	-300	851	-200	-650	-21	-114	143	-38	-120	102	0
1412	0	0	-687	-741	-54	714	-316	-397	-65	-91	77	-56	-102	79	0
1413	0	0	-470	-434	36	452	-253	-199	-27	-104	42	-122	-79	69	0
1414	0	0	-185	-151	34	168	-109	-58	102	-157	124	-36	-110	110	0
1415	0	0	-138	-1	137	69	-137	68	1	-100	124	-149	-95	110	0
1416	0	0	-204	54	258	75	-231	156	-17	-126	100	-54	-149	-17	0
1417	0	0	-407	48	455	179	-431	251	-13	-149	87	-52	-145	-153	0
1418	0	0	-495	48	543	223	-519	295	-106	-131	116	-168	-155	-151	0
1419	0	0	-519	-48	471	283	-495	211	-29	-83	106	-62	-128	-46	0
1420	0	0	-525	-244	281	384	-403	18	-149	-141	93	-149	-213	-15	0
1421	0	0	-619	-420	199	519	-409	-110	-42	17	102	-23	-38	-50	1
1422	0	0	-820	-578	242	699	-531	-168	-145	-124	79	-91	-106	-32	0
1423	0	0	-629	-696	-67	662	-281	-381	3	-64	85	-56	-83	54	0
1424	0	0	-669	-855	-186	762	-241	-520	-40	-112	32	-44	-122	56	0
1425	0	0	-690	-979	-289	834	-200	-634	-25	-56	129	-98	-36	-21	0
1426	0	0	-838	-1057	-219	947	-309	-638	-139	-95	104	-93	-166	-93	0
1427	0	0	-964	-1099	-135	1031	-414	-617	-137	-104	79	-135	-118	-314	0
1428	0	0	-1044	-1160	-116	1102	-464	-638	-89	-118	52	-48	-108	-172	0
1429	0	0	-1047	-1196	-149	1121	-449	-672	-129	-157	56	-180	-137	-217	0
1430	0	0	-1005	-1222	-217	1113	-394	-719	-129	-73	97	-108	-81	-129	0
1431	0	0	-1065	-1243	-178	1154	-443	-710	-75	-205	137	-182	-102	-65	0
1432	0	0	-1001	-1231	-230	1116	-385	-730	-79	-145	77	-126	-186	-60	0
1433	0	0	-918	-1249	-331	1083	-293	-790	-50	-162	69	-100	-147	-21	0
1434	0	0	-815	-1257	-442	1036	-186	-849	-106	-79	25	-93	-128	17	0
1435	0	0	-704	-1262	-558	983	-73	-910	0	-128	85	-129	-102	-69	0
1436	0	0	-888	-1270	-382	1079	-253	-826	-93	-62	-7	-126	-75	-137	0
1437	0	0	-1044	-1290	-246	1167	-399	-768	-159	-161	81	-129	-85	-296	0
1438	0	0	-1034	-1284	-250	1159	-392	-767	-75	-188	197	-147	-129	-180	0
1439	0	0	-966	-1288	-322	1127	-322	-805	-124	-120	137	-124	-112	-133	0
1440	0	0	-972	-1305	-333	1138	-319	-819	-149	-184	38	-100	-141	-209	0
1441	0	0	-966	-1297	-331	1131	-317	-814	-42	-91	81	-159	-75	-147	0
1442	0	0	-1071	-1301	-230	1186	-420	-765	-81	-141	42	-93	-137	-29	0
1443	0	0	-892	-1309	-417	1100	-237	-863	-65	-95	44	-137	-159	-40	0
1444	0	0	-883	-1317	-434	1100	-224	-875	-110	-118	56	-128	-95	-1	0
1445	0	0	-788	-1321	-533	1054	-127	-927	-151	-100	44	-137	-64	-89	0
1446	0	0	-856	-1319	-463	1087	-196	-891	-15	-116	97	-60	-91	-153	0
1447	0	0	-1124	-1321	-197	1222	-463	-759	-188	-129	77	-168	-184	-188	0
1448	0	0	-1067	-1321	-254	1194	-406	-787	-62	-116	52	-133	-180	-215	0
1449	0	0	-1130	-1325	-195	1227	-467	-760	-135	-112	67	-91	-64	-164	0
1450	0	0	-1012	-1328	-316	1170	-348	-822	-73	-137	48	-135	-145	-213	0
1451	0	0	-1040	-1321	-281	1180	-379	-801	36	-139	89	-85	-133	-73	0
1452	0	0	-1175	-1328	-153	1251	-511	-740	-145	-188	126	-112	-172	-48	0
1453	0	0	-1014	-1330	-316	1172	-349	-823	-62	-27	40	-64	-87	11	0
1454	0	0	-966	-1332	-366	1149	-300	-849	-69	-225	65	-108	-116	-46	0
1455	0	0	-741	-1330	-589	1035	-76	-959	-5	-77	102	-106	-65	-17	0
1456	0	0	-979	-1328	-349	1153	-315	-838	-75	-155	91	-67	-93	-69	0
1457	0	0	-1108	-1315	-207	1211	-450	-761	-122	-178	25	-217	-131	-355	0
1458	0	0	-1162	-1317	-155	1239	-503	-736	-60	-98	108	-69	-166	-211	0
1459	0	0	-1075	-1317	-242	1196	-416	-779	-184	-91	77	-106	-176	-201	0
1460	0	0	-941	-1319	-378	1130	-281	-848	-65	-116	64	-21	-129	-155	0
1461	0	0	-1054	-1325	-271	1189	-391	-798	-145	-114	73	-201	-102	-126	0
1462	0	0	-963	-1321	-358	1142	-302	-839	-52	-91	128	-73	-128	-110	0
1463	0	0	-953	-1323	-370	1138	-291	-846	-54	-170	73	-97	-149	-34	0
1464	0	0	-710	-1328	-618	1019	-46	-973	-64	-98	126	-145	-50	5	0
1465	0	0	-592	-1315	-723	953	65	-1019	15	-186	108	-104	-98	-13	0
1466	0	0	-646	-1317	-671	981	12	-994	-36	-143	85	-118	-91	-122	0
1467	0	0	-922	-1321	-399	1121	-261	-860	-110	-180	54	-176	-143	-285	0
1468	0	0	-840	-1321	-481	1080	-179	-901	-69	-174	122	-77	-153	-281	0
1469	0	0	-805	-1315	-510	1060	-147	-912	-116	-155	184	-133	-98	-106	0
1470	0	0	-815	-1313	-498	1064	-158	-905	-133	-133	69	-143	-110	-190	0
1471	0	0	-778	-1315	-537	1046	-120	-926	-15	-87	89	-58	-79	-67	0
1472	0	0	-962	-1313	-351	1137	-305	-832	-159	-153	-25	-145	-112	-170	0
1473	0	0	-755	-1313	-558	1034	-98	-935	-5	-71	64	-62	-97	-44	0
1474	0	0	-762	-1307	-545	1034	-108	-926	-67	-188	32	-137	-122	-87	0
1475	0	0	-764	-1313	-549	1038	-107	-931	-95	-164	54	-91	-172	-147	0
1476	0	0	-850	-1309	-459	1079	-195	-884	-112	-62	89	-52	-118	-217	0
1477	0	0	-1055	-1295	-240	1175	-407	-767	-131	-98	83	-48	-67	-318	0
1478	0	0	-1119	-1301	-182	1210	-468	-741	-129	-141	137	-77	-161	-230	0
1479	0	0	-1010	-1297	-287	1153	-361	-792	-69	-217	91	-151	-199	-151	0
1480	0	0	-1016	-1301	-285	1158	-365	-793	-162	-133	110	-129	-153	-128	0
1481	0	0	-1105	-1299	-194	1202	-455	-746	-110	-89	38	-95	-129	-149	0
1482	0	0	-1179	-1305	-126	1242	-526	-715	-129	-153	3	-149	-149	-100	0
1483	0	0	-1061	-1293	-232	1177	-414	-762	-54	-116	91	-97	-110	-36	0
1484	0	0	-922	-1288	-366	1105	-278	-827	-60	-87	44	-95	-102	-73	0
1485	0	0	-886	-1295	-409	1090	-238	-852	3	-131	23	-32	-112	-52	0
1486	0	0	-1017	-1284	-267	1150	-375	-775	-89	-221	19	-137	-124	-197	0
1487	0	0	-1189	-1282	-93	1235	-548	-687	-155	-192	85	-161	-133	-277	0
1488	0	0	-1187	-1272	-85	1229	-551	-678	-118	-162	19	-141	-162	-263	0
1489	0	0	-1164	-1270	-106	1217	-529	-688	-89	-153	122	-135	-77	-267	0
1490	0	0	-1086	-1264	-178	1175	-454	-721	-75	-128	-15	-81	-155	-170	0
1491	0	0	-1117	-1268	-151	1192	-483	-709	-73	-161	114	-87	-110	-153	0
1492	0	0	-1115	-1268	-153	1191	-481	-710	-29	-166	67	-116	-149	-129	0
1493	0	0	-958	-1266	-308	1112	-325	-787	-9	-141	65	-69	-116	-40	0
1494	0	0	-712	-1257	-545	984	-83	-901	32	-114	114	-54	-93	64	0
1495	0	0	-666	-1259	-593	962	-36	-926	-67	-242	60	-143	-75	-62	0
1496	0	0	-697	-1255	-558	976	-69	-906	-29	-106	65	-65	-102	-135	0
1497	0	0	-850	-1241	-391	1045	-229	-816	-79	-162	116	-110	-114	-205	0
1498	0	0	-846	-1239	-393	1042	-226	-816	-118	-194	29	-110	-190	-166	0
1499	0	0	-633	-1247	-614	940	-9	-930	-23	-83	106	-34	-102	-71	0
1500	0	0	-652	-1237	-585	944	-33	-911	-87	-192	83	-131	-122	-95	0
1501	0	0	-566	-1231	-665	898	49	-948	-48	-106	98	-100	-108	-85	0
1502	0	0	-652	-1235	-583	943	-34	-909	-52	-118	17	-108	-81	-36	0
1503	0	0	-498	-1239	-741	868	121	-990	-17	-64	128	-118	-17	102	0
1504	0	0	-338	-1226	-888	782	275	-1057	21	-131	124	-83	-60	73	0
1505	0	0	-313	-1220	-907	766	297	-1063	-11	-81	44	-27	-93	-32	0
1506	0	0	-371	-1212	-841	791	235	-1026	-60	-77	64	-71	-129	-58	0
1507	0	0	-549	-1208	-659	878	55	-933	-87	-95	-1	-3	-64	-95	0
1508	0	0	-566	-1208	-642	887	38	-925	-137	-50	-21	-149	-31	-172	0
1509	0	0	-544	-1191	-647	867	51	-919	11	-178	71	-71	-52	-102	0
1510	0	0	-398	-1191	-793	794	197	-992	19	-104	19	-48	-65	3	0
1511	0	0	-532	-1185	-653	858	60	-919	-102	-120	85	-120	-83	19	0
1512	0	0	-528	-1177	-649	852	60	-913	31	-135	29	-62	-73	-15	0
1513	0	0	-475	-1167	-692	821	108	-929	-36	-56	81	-85	-9	91	0
1514	0	0	-291	-1164	-873	727	291	-1018	27	-50	100	-73	11	143	0
1515	0	0	-324	-1158	-834	741	255	-996	19	-182	85	36	-56	42	0
1516	0	0	-421	-1160	-739	790	159	-949	3	-95	77	-42	-85	-29	0
1517	0	0	-658	-1146	-488	902	-85	-817	-29	-131	52	-58	-60	-162	0
1518	0	0	-676	-1131	-455	903	-110	-793	-36	-135	40	-69	-151	-91	0
1519	0	0	-656	-1127	-471	891	-92	-799	-32	-124	52	-64	-108	-21	0
1520	0	0	-640	-1117	-477	878	-81	-797	-32	-149	11	-54	-97	-38	0
1521	0	0	-679	-1109	-430	894	-124	-769	-15	-149	118	-97	-64	69	0
1522	0	0	-667	-1099	-432	883	-117	-765	-19	-157	124	-75	-69	42	0
1523	0	0	-627	-1092	-465	859	-81	-778	-17	-141	73	0	-93	131	0
1524	0	0	-508	-1074	-566	791	29	-820	32	-141	54	-32	-56	166	0
1525	0	0	-472	-1061	-589	766	58	-825	36	-122	42	-11	-104	83	0
1526	0	0	-648	-1049	-401	848	-123	-725	-60	-110	-29	-23	-159	-52	0
1527	0	0	-757	-1034	-277	895	-240	-655	-50	-89	67	-106	-83	-91	0
1528	0	0	-896	-1024	-128	960	-384	-576	-161	-87	77	-93	-46	-75	0
1529	0	0	-751	-1012	-261	881	-245	-636	-69	-116	58	-116	-108	-108	0
1530	0	0	-795	-1010	-215	902	-290	-612	-97	-79	56	-60	-75	-13	0
1531	0	0	-728	-991	-263	859	-232	-627	1	-133	60	-91	-52	-60	0
1532	0	0	-708	-977	-269	842	-219	-623	21	-108	25	48	-120	15	0
1533	0	0	-637	-968	-331	802	-153	-649	11	-190	79	-9	-118	97	0
1534	0	0	-386	-962	-576	674	95	-769	42	-65	75	-9	-83	46	0
1535	0	0	-277	-948	-671	612	197	-809	-29	-89	85	-58	-27	79	0
1536	0	0	-302	-944	-642	623	170	-793	-9	-104	62	25	-79	-9	0
1537	0	0	-406	-925	-519	665	56	-722	-93	-98	104	-126	-75	-114	0
1538	0	0	-376	-923	-547	649	85	-735	-65	-118	110	-65	-149	-65	0
1539	0	0	-277	-911	-634	594	178	-772	40	-186	31	-42	-116	1	0
1540	0	0	-201	-905	-704	553	251	-804	-19	-129	89	-50	-98	42	0
1541	0	0	-138	-904	-766	521	314	-835	19	-114	95	-77	-155	-3	0
1542	0	0	-207	-886	-679	546	236	-782	-40	-79	79	-69	-50	19	0
1543	0	0	-183	-894	-711	538	264	-802	-13	-174	58	-38	-143	64	0
1544	0	0	62	-890	-952	414	507	-921	56	-147	44	-23	-114	85	0
1545	0	0	132	-878	-1010	373	571	-944	69	-75	104	-27	-95	221	0
1546	0	0	-87	-876	-789	481	351	-832	-91	-124	95	-77	-64	21	0
1547	0	0	-187	-873	-686	530	249	-779	-11	-124	52	-17	-104	-91	0
1548	0	0	-287	-874	-587	580	150	-730	-116	-91	139	-106	-32	-93	0
1549	0	0	-299	-863	-564	581	132	-713	-93	-25	52	-79	-151	-27	0
1550	0	0	-311	-865	-554	588	121	-709	-36	-81	75	-40	-110	-34	0
1551	0	0	-336	-861	-525	598	94	-693	-67	-79	64	36	-83	64	0
1552	0	0	-394	-855	-461	624	33	-658	-48	-81	36	-34	-73	52	0
1553	0	0	-328	-869	-541	598	106	-705	9	-50	104	32	-56	213	0
1554	0	0	-272	-873	-601	572	164	-737	9	-95	87	-58	-64	151	0
1555	0	0	-233	-882	-649	557	208	-765	19	-21	1	15	-17	122	0
1556	0	0	-380	-892	-512	636	66	-702	-62	-32	60	-17	-104	79	0
1557	0	0	-520	-890	-370	705	-75	-630	-13	-65	71	-23	-38	-40	0
1558	0	0	-614	-905	-291	759	-161	-598	-32	-104	34	-40	-104	-52	0
1559	0	0	-634	-919	-285	776	-174	-602	-54	-133	58	-42	-118	38	0
1560	0	0	-499	-935	-436	717	-31	-685	23	-85	89	-25	-75	143	0
1561	0	0	-580	-950	-370	765	-105	-660	31	-106	95	-31	-44	69	0
1562	0	0	-623	-970	-347	796	-138	-658	11	-98	79	-40	-97	54	0
1563	0	0	-520	-981	-461	750	-29	-721	79	-64	75	32	-40	240	0
1564	0	0	-404	-993	-589	698	92	-791	9	-106	64	-19	-71	120	0
1565	0	0	-307	-1018	-711	662	202	-864	27	-98	75	7	-17	124	0
1566	0	0	-443	-1030	-587	736	72	-808	46	-98	-11	-1	-93	83	0
1567	0	0	-564	-1049	-485	806	-39	-767	44	-114	77	0	-67	-58	0
1568	0	0	-605	-1057	-452	831	-76	-754	-34	-62	81	-46	-69	0	0
1569	0	0	-582	-1065	-483	823	-49	-774	-29	-120	143	-67	-65	85	0
1570	0	0	-545	-1074	-529	809	-8	-801	-3	-89	64	-42	-38	67	0
1571	0	0	-543	-1090	-547	816	2	-818	-7	-38	17	-19	-23	40	0
1572	0	0	-679	-1099	-420	889	-129	-759	-95	-67	23	-112	-89	75	0
1573	0	0	-555	-1113	-558	834	1	-835	5	-73	93	23	-67	153	0
1574	0	0	-501	-1125	-624	813	61	-874	-52	-133	50	-71	-112	143	0
1575	0	0	-450	-1134	-684	792	117	-909	-46	-104	0	29	-71	100	0
1576	0	0	-535	-1142	-607	838	36	-874	-11	-141	104	-7	-116	13	0
1577	0	0	-828	-1140	-312	984	-258	-726	-118	-95	64	-48	-91	-65	0
1578	0	0	-892	-1148	-256	1020	-318	-702	-71	-151	48	-91	-102	-122	0
1579	0	0	-904	-1154	-250	1029	-327	-702	-104	-64	17	-7	-164	-11	0
1580	0	0	-844	-1158	-314	1001	-265	-736	-50	-65	48	50	-91	-34	0
1581	0	0	-896	-1165	-269	1030	-313	-717	-87	-91	15	-75	-112	58	0
1582	0	0	-974	-1177	-203	1075	-385	-690	-38	-52	31	17	-87	-56	0
1583	0	0	-935	-1173	-238	1054	-348	-705	3	-129	42	23	-83	133	0
1584	0	0	-758	-1175	-417	966	-170	-796	46	-116	106	-52	-71	182	0
1585	0	0	-710	-1183	-473	946	-118	-828	21	-58	106	-9	-48	83	0
1586	0	0	-860	-1187	-327	1023	-266	-757	-1	-135	126	-77	-60	62	0
1587	0	0	-1083	-1187	-104	1135	-489	-645	-48	-186	67	-40	-131	-110	0
1588	0	0	-1090	-1185	-95	1137	-497	-640	-54	-161	91	-81	-133	-67	0
1589	0	0	-1026	-1187	-161	1106	-432	-674	-13	-124	145	-118	-62	1	0
1590	0	0	-1015	-1195	-180	1105	-417	-687	-69	-141	97	-29	-83	-9	0
1591	0	0	-935	-1196	-261	1065	-337	-728	-32	-110	52	-79	-155	-73	0
1592	0	0	-1054	-1195	-141	1124	-456	-668	-48	-67	93	38	-81	95	0
1593	0	0	-950	-1202	-252	1076	-349	-727	-38	-110	83	-67	-166	141	0
1594	0	0	-766	-1196	-430	981	-168	-813	7	-77	48	-62	-38	102	0
1595	0	0	-683	-1193	-510	938	-86	-851	-29	-21	27	7	-85	13	0
1596	0	0	-842	-1193	-351	1017	-245	-772	-65	-100	23	-128	-44	-85	0
1597	0	0	-877	-1187	-310	1032	-283	-748	-32	-89	50	-13	-54	-205	0
1598	0	0	-970	-1189	-219	1079	-375	-704	-102	-176	23	-85	-98	-188	0
1599	0	0	-829	-1193	-364	1011	-232	-778	-56	-67	91	-60	-77	-56	0
1600	0	0	-811	-1187	-376	999	-217	-781	-106	-145	93	-89	-147	-29	0
1601	0	0	-767	-1189	-422	978	-172	-805	48	-114	157	-38	-67	-13	0
1602	0	0	-873	-1191	-318	1032	-277	-754	-58	-112	-7	-95	-60	-81	0
1603	0	0	-774	-1191	-417	982	-178	-804	-91	-100	32	-126	-48	50	0
1604	0	0	-600	-1183	-583	891	-8	-883	-40	-120	91	-31	-141	87	0
1605	0	0	-578	-1187	-609	882	15	-898	-120	-143	110	-108	-67	11	0
1606	0	0	-598	-1191	-593	894	-2	-892	-65	-83	151	-48	-67	-81	0
1607	0	0	-866	-1189	-323	1027	-271	-756	-129	-116	-7	-102	-137	-199	0
1608	0	0	-819	-1189	-370	1004	-224	-779	-44	-79	164	-141	-126	-137	0
1609	0	0	-833	-1191	-358	1012	-237	-774	-104	-114	56	-91	-120	-135	0
1610	0	0	-757	-1191	-434	974	-161	-812	-79	-83	75	-32	-77	-60	0
1611	0	0	-763	-1191	-428	977	-167	-809	-108	-126	54	-67	-108	-98	0
1612	0	0	-739	-1187	-448	963	-145	-817	-83	-79	122	-77	-48	-98	0
1613	0	0	-687	-1187	-500	937	-93	-843	-27	-137	83	13	-85	3	0
1614	0	0	-565	-1193	-628	879	31	-910	-31	-91	81	-19	-52	56	0
1615	0	0	-528	-1189	-661	858	66	-925	-54	-147	75	-97	-155	-11	0
1616	0	0	-642	-1185	-543	913	-49	-864	-31	-176	87	-50	-97	-40	0
1617	0	0	-831	-1191	-360	1011	-235	-775	-102	-133	81	-170	-129	-246	0
1618	0	0	-904	-1187	-283	1045	-310	-735	-133	-100	77	-98	-126	-194	0
1619	0	0	-823	-1191	-368	1007	-227	-779	-128	-159	126	-87	-122	-102	0
1620	0	0	-823	-1187	-364	1005	-229	-775	-98	-98	9	-50	-91	-128	0
1621	0	0	-840	-1189	-349	1014	-245	-769	-64	-62	114	-13	-42	-128	0
1622	0	0	-974	-1181	-207	1077	-383	-694	-133	-128	42	-71	-112	-126	0
1623	0	0	-834	-1187	-353	1010	-240	-770	-85	-46	106	-97	-128	-32	0
1624	0	0	-817	-1183	-366	1000	-225	-774	-52	-81	93	-54	-98	54	0
1625	0	0	-700	-1179	-479	939	-110	-829	-65	-120	67	-93	-151	-149	0
1626	0	0	-803	-1181	-378	992	-212	-779	-93	-100	151	-126	-36	-124	0
1627	0	0	-1040	-1181	-141	1110	-449	-661	-161	-155	46	-77	-166	-265	0
1628	0	0	-1055	-1179	-124	1117	-465	-651	-83	-114	176	-137	-114	-190	0
1629	0	0	-1120	-1185	-65	1152	-527	-625	-168	-151	9	-75	-180	-192	0
1630	0	0	-1024	-1185	-161	1104	-431	-673	-77	-126	44	-75	-170	-164	0
1631	0	0	-1055	-1183	-128	1119	-463	-655	-118	-89	62	-17	-194	-102	0
1632	0	0	-1148	-1177	-29	1162	-559	-603	-89	-166	149	-56	-141	-46	0
1633	0	0	-1044	-1177	-133	1110	-455	-655	-83	-133	157	-176	-97	-71	0
1634	0	0	-920	-1183	-263	1051	-328	-723	-104	-62	108	-40	-168	32	0
1635	0	0	-931	-1181	-250	1056	-340	-715	-122	-106	65	-77	-147	-87	0
1636	0	0	-987	-1173	-186	1080	-400	-679	-129	-108	77	-104	-114	-256	0
1637	0	0	-1211	-1175	36	1193	-623	-569	-168	-98	73	-52	-151	-320	0
1638	0	0	-1215	-1175	40	1195	-627	-567	-122	-100	40	-106	-170	-308	0
1639	0	0	-1133	-1171	-38	1152	-547	-604	-110	-104	151	-122	-126	-205	0
1640	0	0	-1129	-1181	-52	1155	-538	-616	-170	-159	118	-110	-170	-207	0
1641	0	0	-1046	-1177	-131	1111	-457	-654	-108	-98	106	-44	-141	-180	0
1642	0	0	-1108	-1173	-65	1140	-521	-619	-147	-128	83	-170	-120	-197	0
1643	0	0	-993	-1173	-180	1083	-406	-676	-120	-126	95	-135	-124	-108	0
1644	0	0	-896	-1177	-281	1036	-307	-729	-91	-110	64	-71	-145	-93	0
1645	0	0	-766	-1179	-413	972	-176	-796	-124	-93	89	-126	-153	-104	0
1646	0	0	-882	-1169	-287	1025	-297	-728	-118	-91	50	-126	-118	-170	0
1647	0	0	-1057	-1173	-116	1115	-470	-644	-95	-172	65	-62	-228	-250	0
1648	0	0	-1098	-1165	-67	1131	-515	-616	-157	-116	106	-203	-75	-323	0
1649	0	0	-1045	-1165	-120	1105	-462	-642	-112	-36	65	-133	-126	-225	0
1650	0	0	-1053	-1167	-114	1110	-469	-640	-85	-124	106	-133	-129	-157	0
1651	0	0	-1137	-1177	-40	1157	-548	-608	-89	-164	104	-124	-176	-203	0
1652	0	0	-1150	-1179	-29	1164	-560	-604	-124	-65	98	-120	-145	-133	0
1653	0	0	-1080	-1175	-95	1127	-492	-635	-102	-73	65	-87	-149	-87	0
1654	0	0	-923	-1175	-252	1049	-335	-713	-62	-120	126	-104	-97	-71	0
1655	0	0	-968	-1183	-215	1075	-376	-699	-122	-102	56	-120	-161	-62	0
1656	0	0	-1009	-1179	-170	1094	-419	-674	-77	-157	126	-120	-176	-209	0
1657	0	0	-1190	-1173	17	1181	-603	-578	-131	-93	157	-149	-93	-347	0
1658	0	0	-1235	-1181	54	1208	-644	-563	-190	-159	104	-162	-122	-291	0
1659	0	0	-1115	-1173	-58	1144	-528	-615	-126	-128	159	-223	-133	-219	0
1660	0	0	-1104	-1181	-77	1142	-513	-629	-93	-71	81	-50	-114	-122	0
1661	0	0	-1104	-1181	-77	1142	-513	-629	-153	-199	102	-180	-170	-201	0
1662	0	0	-1050	-1179	-129	1114	-460	-654	-38	-87	83	-100	-83	-182	0
1663	0	0	-1094	-1179	-85	1136	-504	-632	-67	-69	87	-161	-110	-40	0
1664	0	0	-838	-1175	-337	1006	-250	-756	-40	-122	81	-143	-164	-77	0
1665	0	0	-766	-1171	-405	968	-180	-788	-31	-118	81	-118	-62	-56	0
1666	0	0	-852	-1177	-325	1014	-263	-751	-108	-164	153	-143	-157	-252	0
1667	0	0	-1007	-1177	-170	1092	-418	-673	-120	-81	97	-143	-180	-182	0
1668	0	0	-1038	-1177	-139	1107	-449	-658	-135	-174	67	-190	-207	-389	0
1669	0	0	-960	-1179	-219	1069	-370	-699	-50	-126	182	-122	-56	-170	0
1670	0	0	-1042	-1175	-133	1108	-454	-654	-133	-209	29	-263	-131	-289	0
1671	0	0	-815	-1177	-362	996	-226	-769	29	-11	97	-54	-79	-172	0
1672	0	0	-972	-1177	-205	1074	-383	-691	-161	-133	102	-71	-145	-174	0
1673	0	0	-848	-1183	-335	1015	-256	-759	-50	-126	54	-131	-145	-38	0
1674	0	0	-648	-1177	-529	912	-59	-853	-62	-91	75	-83	-83	-60	0
1675	0	0	-584	-1181	-597	882	6	-889	-75	-133	71	-83	-81	-143	0
1676	0	0	-601	-1177	-576	889	-12	-876	19	-182	104	-104	-166	-149	0
1677	0	0	-766	-1177	-411	971	-177	-794	-143	-131	50	-118	-54	-314	0
1678	0	0	-755	-1187	-432	971	-161	-809	-108	-73	98	-81	-129	-232	0
1679	0	0	-759	-1179	-420	969	-169	-799	-58	-75	62	-120	-71	-108	0
1680	0	0	-685	-1171	-486	928	-99	-828	-89	-133	65	-194	-159	-164	0
1681	0	0	-731	-1179	-448	955	-141	-813	-112	-69	46	-79	-139	-155	0
1682	0	0	-733	-1175	-442	954	-145	-808	-120	-172	60	-126	-143	-120	0
1683	0	0	-646	-1181	-535	913	-55	-858	-38	-71	27	-73	-36	-112	0
1684	0	0	-530	-1187	-657	858	63	-922	-48	-155	77	-95	-108	36	0
1685	0	0	-437	-1183	-746	810	154	-964	-38	-124	100	-64	-98	-67	0
1686	0	0	-504	-1181	-677	842	86	-929	-40	-112	100	-155	-93	-141	0
1687	0	0	-712	-1183	-471	947	-120	-827	-112	-124	104	-186	-97	-221	0
1688	0	0	-749	-1183	-434	966	-157	-808	-42	-180	58	-104	-102	-149	0
1689	0	0	-677	-1185	-508	931	-84	-846	-36	-192	135	-65	-91	-195	0
1690	0	0	-654	-1189	-535	921	-59	-862	-98	-73	97	-95	-50	-93	0
1691	0	0	-714	-1177	-463	945	-125	-820	-77	-122	31	-147	-83	-104	0
1692	0	0	-739	-1173	-434	956	-152	-803	-21	-128	54	-60	-141	-42	0
1693	0	0	-658	-1177	-519	917	-69	-848	-81	-21	27	-108	-75	-71	0
1694	0	0	-489	-1177	-688	833	99	-932	7	-131	97	-93	-54	1	0
1695	0	0	-483	-1179	-696	831	106	-937	-11	-65	69	-118	-42	-38	0
1696	0	0	-535	-1179	-644	857	54	-911	-21	-98	44	-25	-77	-83	0
1697	0	0	-658	-1177	-519	917	-69	-848	-5	-151	122	-64	-79	-209	0
1698	0	0	-761	-1181	-420	971	-170	-800	-42	-46	98	-62	-48	-166	0
1699	0	0	-667	-1183	-516	925	-75	-849	-81	-145	104	-172	-91	-147	0
1700	0	0	-611	-1179	-568	895	-21	-873	15	-147	98	-85	-110	-75	0
1701	0	0	-597	-1179	-582	888	-7	-880	-42	-102	102	-65	-98	-42	0
1702	0	0	-634	-1175	-541	904	-46	-858	-58	-79	104	-95	-48	-52	0
1703	0	0	-578	-1173	-595	875	8	-884	-60	-135	135	-108	-27	-40	0
1704	0	0	-423	-1173	-750	798	163	-961	27	-93	95	-48	-60	32	0
1705	0	0	-386	-1167	-781	776	197	-974	-54	-120	114	-87	-87	-62	0
1706	0	0	-392	-1175	-783	783	195	-979	-48	-118	79	0	-118	-75	0
1707	0	0	-659	-1173	-514	916	-72	-843	-54	-182	32	-44	-161	-155	0
1708	0	0	-764	-1167	-403	965	-180	-785	-153	-114	-3	-97	-141	-254	0
1709	0	0	-638	-1169	-531	903	-53	-850	-40	-77	81	-32	-128	-112	0
1710	0	0	-655	-1169	-514	912	-70	-841	-116	-36	34	-79	-21	-85	0
1711	0	0	-574	-1167	-593	870	9	-880	-7	-129	100	-40	-135	-106	0
1712	0	0	-698	-1169	-471	933	-113	-820	-29	-143	120	-27	-62	9	0
1713	0	0	-630	-1173	-543	901	-43	-858	-60	-104	-15	-40	-97	-62	0
1714	0	0	-510	-1169	-659	839	74	-914	1	-75	54	-98	-1	71	0
1715	0	0	-399	-1169	-770	784	185	-969	-79	-126	87	-97	-79	19	0
1716	0	0	-510	-1171	-661	840	75	-916	-32	-143	97	-62	-100	-79	0
1717	0	0	-561	-1164	-603	862	21	-883	-54	-65	137	-100	-62	-147	0
1718	0	0	-723	-1165	-442	944	-140	-803	-34	-135	67	-128	-44	-205	0
1719	0	0	-642	-1171	-529	906	-56	-850	-120	-112	67	-97	-124	-83	0
1720	0	0	-585	-1167	-582	876	-1	-874	-48	-122	141	-98	-95	-83	0
1721	0	0	-682	-1167	-485	924	-98	-826	-38	-54	65	-110	-54	-36	0
1722	0	0	-625	-1164	-539	894	-43	-851	-29	-112	108	-75	-131	9	0
1723	0	0	-655	-1171	-516	913	-69	-843	-36	-87	128	-46	-15	15	0
1724	0	0	-593	-1175	-582	884	-5	-878	-54	-114	-13	-83	-71	36	0
1725	0	0	-399	-1169	-770	784	185	-969	29	-21	120	1	-7	1	0
1726	0	0	-592	-1164	-572	878	-10	-868	-93	-81	73	-69	-77	-17	0
1727	0	0	-597	-1165	-568	881	-14	-866	-89	-48	83	-5	-124	-186	0
1728	0	0	-764	-1165	-401	964	-181	-783	-67	-79	141	-79	-54	-81	0
1729	0	0	-669	-1167	-498	918	-85	-832	-19	-77	89	-77	-15	-95	0
1730	0	0	-766	-1167	-401	966	-182	-784	-106	-124	104	-40	-13	-46	0
1731	0	0	-696	-1171	-475	933	-110	-823	-81	-71	-17	-73	-112	-34	0
1732	0	0	-661	-1165	-504	913	-78	-834	60	-52	95	-46	19	38	0
1733	0	0	-682	-1167	-485	924	-98	-826	11	-118	27	-87	-79	9	0
1734	0	0	-502	-1169	-667	835	82	-918	83	-137	97	17	-42	81	0
1735	0	0	-421	-1173	-752	797	165	-962	1	-79	64	-32	-17	46	0
1736	0	0	-494	-1167	-673	830	89	-920	-62	-56	48	-13	-34	-87	0
1737	0	0	-684	-1165	-481	924	-101	-823	-87	-91	95	-42	-145	-122	0
1738	0	0	-702	-1169	-467	935	-117	-818	-46	-170	108	-139	-91	-116	0
1739	0	0	-714	-1167	-453	940	-130	-810	-19	-137	52	-52	-108	-36	0
1740	0	0	-613	-1171	-558	892	-27	-864	-56	-129	60	-102	-79	-46	0
1741	0	0	-601	-1175	-574	888	-13	-874	5	-100	153	-50	-38	-27	0
1742	0	0	-636	-1167	-531	901	-52	-849	-13	-67	89	-48	-38	44	0
1743	0	0	-543	-1169	-626	856	41	-897	65	-159	85	-44	-77	27	0
1744	0	0	-467	-1167	-700	817	116	-933	116	-137	168	-71	-27	114	0
1745	0	0	-374	-1173	-799	773	212	-986	42	-106	67	-15	-5	40	0
1746	0	0	-500	-1165	-665	832	82	-915	-83	-62	-7	40	-58	-98	0
1747	0	0	-580	-1160	-580	870	0	-870	44	-83	85	1	-81	-46	0
1748	0	0	-716	-1164	-448	940	-134	-806	9	-54	7	0	-100	-75	0
1749	0	0	-629	-1162	-533	895	-48	-847	13	-108	83	-75	-40	-65	0
1750	0	0	-631	-1156	-525	893	-53	-840	-3	-44	50	-38	-60	-5	0
1751	0	0	-586	-1162	-576	874	-5	-869	-23	-95	104	25	-60	56	0
1752	0	0	-677	-1160	-483	918	-97	-821	25	-128	106	-29	-85	1	0
1753	0	0	-646	-1158	-512	902	-67	-835	58	-75	65	-48	15	42	0
1754	0	0	-468	-1162	-694	815	113	-928	50	-108	77	9	-128	56	0
1755	0	0	-460	-1164	-704	812	122	-934	-25	-67	139	-23	-21	112	0
1756	0	0	-551	-1160	-609	855	29	-884	-58	-112	-36	-65	-126	-93	0
1757	0	0	-559	-1152	-593	855	17	-872	27	-64	118	-56	-1	-100	0
1758	0	0	-745	-1165	-420	955	-162	-792	-122	-112	85	-100	-77	-87	0
1759	0	0	-670	-1158	-488	914	-91	-823	-60	-129	97	-29	-170	-17	0
1760	0	0	-580	-1165	-585	872	2	-875	-23	-87	170	-89	-21	-1	0
1761	0	0	-625	-1164	-539	894	-43	-851	79	-89	79	0	-52	38	0
1762	0	0	-645	-1164	-519	904	-63	-841	44	-54	56	46	-102	3	0
1763	0	0	-590	-1156	-566	873	-12	-861	52	-81	110	-31	-79	137	0
1764	0	0	-468	-1162	-694	815	113	-928	85	-120	137	-48	-9	112	0
1765	0	0	-447	-1164	-717	805	135	-940	-3	-79	83	-27	-83	83	0
1766	0	0	-425	-1154	-729	789	152	-941	17	-34	106	1	-58	38	0
1767	0	0	-650	-1158	-508	904	-71	-833	23	-87	106	-31	-34	-122	0
1768	0	0	-705	-1158	-453	931	-126	-805	-11	-108	46	-58	-81	-106	0
1769	0	0	-761	-1156	-395	958	-183	-775	-38	-118	122	-65	-13	-65	0
1770	0	0	-687	-1142	-455	914	-116	-798	-102	-118	5	-83	-100	-58	0
1771	0	0	-584	-1138	-554	861	-15	-846	38	-81	155	0	-69	83	0
1772	0	0	-700	-1136	-436	918	-132	-786	-83	-83	91	-79	-95	13	0
1773	0	0	-593	-1132	-539	862	-27	-835	15	-75	95	0	-116	145	0
1774	0	0	-534	-1129	-595	831	30	-862	-27	-67	38	-23	-46	106	0
1775	0	0	-452	-1115	-663	783	105	-889	-50	-77	48	-79	-100	36	0
1776	0	0	-430	-1105	-675	767	122	-890	-5	-31	104	-5	-71	25	0
1777	0	0	-641	-1094	-453	867	-94	-773	-50	-104	112	-79	-58	-184	0
1778	0	0	-768	-1090	-322	929	-223	-706	-52	-85	65	48	-98	-172	0
1779	0	0	-708	-1074	-366	891	-171	-720	-89	-159	58	-126	-85	-112	0
1780	0	0	-654	-1074	-420	864	-117	-747	-89	-114	36	-77	-87	-38	0
1781	0	0	-596	-1067	-471	831	-62	-769	34	-85	60	-46	-27	5	0
1782	0	0	-710	-1065	-355	887	-177	-710	-62	-139	58	-27	-131	-21	0
1783	0	0	-606	-1065	-459	835	-73	-762	-11	-56	36	-15	-50	89	0
1784	0	0	-539	-1072	-533	805	-3	-802	-5	-83	75	-97	48	116	0
1785	0	0	-421	-1074	-653	747	116	-863	-27	-126	62	-50	-71	25	0
1786	0	0	-523	-1072	-549	797	13	-810	-23	-67	85	-11	9	25	0
1787	0	0	-674	-1065	-391	869	-141	-728	-116	-153	34	-69	-126	-118	0
1788	0	0	-687	-1053	-366	870	-160	-709	-67	-77	161	-65	-40	-137	0
1789	0	0	-795	-1053	-258	924	-268	-655	-128	-104	31	-62	-143	-128	0
1790	0	0	-586	-1047	-461	816	-62	-754	9	-54	83	-67	-60	1	0
1791	0	0	-758	-1043	-285	900	-236	-664	-58	-106	40	11	-137	-21	0
1792	0	0	-740	-1034	-294	887	-223	-664	-85	-112	48	-81	-110	-11	0
1793	0	0	-765	-1032	-267	898	-249	-649	-7	-3	131	17	27	64	0
1794	0	0	-553	-1020	-467	786	-43	-743	-1	-50	54	-15	-108	131	0
1795	0	0	-423	-1008	-585	715	81	-796	67	-114	128	-48	-36	81	0
1796	0	0	-582	-1006	-424	794	-79	-715	-25	-79	23	-54	-44	-64	0
1797	0	0	-774	-1012	-238	893	-268	-625	-34	-71	13	-75	-170	-178	0
1798	0	0	-867	-1022	-155	944	-356	-588	-95	-81	112	-67	-87	-104	0
1799	0	0	-778	-1016	-238	897	-270	-627	-133	3	56	-85	-91	-42	0
1800	0	0	-803	-1014	-211	908	-296	-612	-100	-60	62	-110	-137	-9	0
1801	0	0	-774	-1018	-244	896	-265	-631	-54	-64	60	-25	-110	13	0
1802	0	0	-766	-1018	-252	892	-257	-635	56	-56	178	5	-122	46	0
1803	0	0	-807	-1024	-217	915	-295	-620	-52	-56	52	-104	-97	46	0
1804	0	0	-584	-1012	-428	798	-78	-720	-42	-42	48	36	-89	21	0
1805	0	0	-607	-1018	-411	812	-98	-714	17	-64	81	11	-38	87	0
1806	0	0	-706	-1018	-312	862	-197	-665	-65	-176	83	-95	-129	-87	0
1807	0	0	-816	-1008	-192	912	-312	-600	-58	-52	114	-87	-34	-95	0
1808	0	0	-923	-1012	-89	967	-417	-550	-81	-85	50	-73	-108	-170	0
1809	0	0	-862	-1024	-162	943	-350	-593	-52	-89	87	-5	-58	-114	0
1810	0	0	-842	-1022	-180	932	-331	-601	-93	-137	75	-180	-75	-122	0
1811	0	0	-854	-1022	-168	938	-343	-595	-69	-85	79	-31	-131	-114	0
1812	0	0	-883	-1032	-149	957	-367	-590	23	-133	137	-83	-13	-98	0
1813	0	0	-869	-1047	-178	958	-345	-612	-11	-116	106	-89	-89	-25	0
1814	0	0	-665	-1049	-384	857	-140	-716	27	-147	190	-67	-116	100	0
1815	0	0	-617	-1065	-448	841	-84	-756	-106	-102	95	-102	-141	36	0
1816	0	0	-654	-1067	-413	860	-120	-740	-27	-79	64	1	-157	-40	0
1817	0	0	-807	-1082	-275	944	-266	-678	-97	1	56	-75	-69	-122	0
1818	0	0	-856	-1090	-234	973	-311	-662	-102	-120	71	-145	-60	-174	0
1819	0	0	-784	-1092	-308	938	-238	-700	-48	-81	114	-38	-106	-67	0
1820	0	0	-635	-1088	-453	861	-91	-770	25	-71	97	-69	-69	-9	0
1821	0	0	-730	-1088	-358	909	-186	-723	-62	-114	17	-25	-116	17	0
1822	0	0	-753	-1088	-335	920	-209	-711	-95	-112	137	-126	-46	-42	0
1823	0	0	-674	-1098	-424	886	-125	-761	-21	-56	85	-60	-93	19	0
1824	0	0	-510	-1111	-601	810	45	-856	32	-23	108	-17	-64	143	0
1825	0	0	-423	-1127	-704	775	140	-915	83	-77	162	23	21	126	0
1826	0	0	-541	-1146	-605	843	32	-875	-13	-106	112	-44	-124	-36	0
1827	0	0	-708	-1158	-450	933	-129	-804	-27	-64	81	-34	-104	-91	0
1828	0	0	-848	-1156	-308	1002	-270	-732	-75	-110	79	-56	-97	-129	0
1829	0	0	-695	-1158	-463	926	-116	-810	-50	-124	114	-60	-87	-15	0
1830	0	0	-699	-1164	-465	931	-117	-814	-89	-56	112	-73	-54	40	0
1831	0	0	-788	-1158	-370	973	-209	-764	-56	-194	3	-139	-162	-50	0
1832	0	0	-679	-1158	-479	918	-100	-818	-19	-52	157	-5	-27	91	0
1833	0	0	-849	-1167	-318	1008	-265	-742	-102	-89	46	-141	-110	15	0
1834	0	0	-526	-1160	-634	843	54	-897	38	-64	67	-11	-91	147	0
1835	0	0	-578	-1158	-580	868	1	-869	-50	-131	9	-32	-34	27	0
1836	0	0	-642	-1165	-523	903	-59	-844	-108	-69	85	-93	-159	-5	0
1837	0	0	-737	-1165	-428	951	-154	-796	-69	-116	151	-65	-73	-23	0
1838	0	0	-878	-1167	-289	1022	-294	-728	-83	-97	135	-95	-108	-91	0
1839	0	0	-800	-1162	-362	981	-219	-762	-27	-95	25	-54	-149	-60	0
1840	0	0	-784	-1179	-395	981	-194	-787	-46	-69	81	-34	-114	54	0
1841	0	0	-694	-1169	-475	931	-109	-822	-31	7	75	-31	-27	-54	0
1842	0	0	-809	-1177	-368	993	-220	-772	-65	-93	110	-98	-102	-13	0
1843	0	0	-760	-1177	-417	968	-171	-797	-40	-168	129	-48	-81	19	0
1844	0	0	-537	-1177	-640	857	51	-908	1	-23	52	-13	-58	120	0
1845	0	0	-442	-1177	-735	809	146	-956	-17	-64	38	9	-52	38	0
1846	0	0	-489	-1175	-686	832	98	-930	-44	-79	31	-1	-75	11	0
1847	0	0	-671	-1173	-502	922	-84	-837	-11	-97	19	-19	-77	-178	0
1848	0	0	-756	-1171	-415	963	-170	-793	5	-87	5	-23	-67	-155	0
1849	0	0	-733	-1171	-438	952	-147	-804	-75	-199	116	-108	-137	-85	0
1850	0	0	-634	-1165	-531	899	-51	-848	-77	-56	73	-46	-56	-23	0
1851	0	0	-673	-1165	-492	919	-90	-828	-29	-48	67	27	-52	0	0
1852	0	0	-710	-1167	-457	938	-126	-812	-71	-131	50	-110	-69	-5	0
1853	0	0	-718	-1175	-457	946	-130	-816	-17	-98	56	-48	-71	17	0
1854	0	0	-537	-1169	-632	853	47	-900	73	-69	166	-60	9	170	0
1855	0	0	-491	-1173	-682	832	95	-927	9	-120	42	-64	-122	42	0
1856	0	0	-574	-1179	-605	876	15	-892	-56	-48	188	-32	-58	-32	0
1857	0	0	-798	-1195	-397	996	-200	-796	-83	-145	87	-85	-102	-161	0
1858	0	0	-889	-1218	-329	1053	-280	-773	-104	-52	89	-46	-120	-112	0
1859	0	0	-823	-1245	-422	1034	-200	-833	-73	-56	64	-54	-83	-104	0
1860	0	0	-772	-1257	-485	1014	-143	-871	-48	-137	139	-9	-114	-38	0
1861	0	0	-813	-1282	-469	1047	-172	-875	9	-44	100	1	-9	-1	0
1862	0	0	-881	-1261	-380	1071	-250	-820	-128	-100	64	-71	-110	32	0
1863	0	0	-725	-1241	-516	983	-104	-878	-40	-54	50	-67	-69	7	0
1864	0	0	-611	-1183	-572	897	-19	-877	-11	-17	58	-13	27	85	0
1865	0	0	-485	-1158	-673	821	94	-915	17	-129	44	-40	-124	91	0
1866	0	0	-540	-1162	-622	851	41	-892	-50	-89	110	-83	-27	-64	0
1867	0	0	-685	-1187	-502	936	-91	-844	-40	-23	75	-29	38	-155	0
1868	0	0	-735	-1105	-370	920	-182	-737	-31	-143	38	-87	-69	-194	0
1869	0	0	-615	-1008	-393	811	-111	-700	-114	-27	60	-79	-54	-31	0
1870	0	0	-510	-890	-380	700	-65	-635	-87	-65	52	-38	-36	-62	0
1871	0	0	-336	-632	-296	484	-20	-464	58	-145	62	-46	-19	-62	0
1872	0	0	-278	-322	-44	300	-117	-183	-32	-108	79	-19	-172	69	0
1873	0	0	-10	-48	-38	29	14	-43	-50	-98	56	-77	-67	17	0
1874	0	0	224	91	-133	-157	178	-21	85	-129	112	-50	-21	128	0
1875	0	0	342	131	-211	-236	276	-40	-9	-52	54	-64	-15	0	0
1876	0	0	260	131	-129	-195	194	1	-36	-73	48	-48	-87	-5	0
1877	0	0	106	137	31	-121	37	84	-122	-170	32	-31	-133	-129	0
1878	0	0	9	67	58	-38	-24	62	-81	-110	118	-46	-44	-174	0
1879	0	0	-31	-120	-89	75	29	-104	-106	-110	128	-44	-15	-126	0
1880	0	0	-60	-302	-242	181	91	-272	-11	-73	32	-3	-38	-23	1
1881	0	0	-163	-455	-292	309	64	-373	-62	-110	64	-120	-9	-64	0
1882	0	0	-188	-550	-362	369	87	-456	-71	-54	137	-9	-62	-32	0
1883	0	0	-341	-694	-353	517	6	-523	-97	-106	110	-67	-77	-11	0
1884	0	0	-264	-830	-566	547	151	-698	-29	-137	32	17	-62	-48	0
1885	64	0	-225	-919	-694	572	234	-806	-38	-36	52	-77	-23	-11	0
1886	64	0	-371	-968	-597	669	113	-782	-75	-120	54	3	-46	-87	0
1887	64	0	-516	-1012	-496	764	-10	-754	-87	-77	9	-21	-89	-232	0
1888	64	0	-627	-1053	-426	840	-100	-739	-83	-46	36	-75	11	-261	0
1889	64	0	-611	-1070	-459	840	-76	-764	-71	-81	56	-17	-64	-112	0
1890	64	0	-549	-1088	-539	818	-5	-813	-106	-139	23	-40	-79	-116	0
1891	64	0	-570	-1074	-504	822	-33	-789	-60	1	129	-46	-11	-50	0
1892	64	0	-593	-1074	-481	833	-56	-777	-46	-128	25	-77	-93	-184	0
1893	64	0	-594	-1086	-492	840	-51	-789	-42	-69	87	3	-85	13	0
1894	64	0	-490	-1099	-609	794	59	-854	-3	-145	44	-93	1	-13	0
1895	64	0	-366	-1109	-743	737	188	-926	-31	-85	93	-64	-64	29	0
1896	64	0	-487	-1113	-626	800	69	-869	13	-122	36	9	-62	-36	0
1897	64	0	-706	-1125	-419	915	-143	-772	-110	-242	79	-133	-139	-131	0
1898	64	0	-708	-1144	-436	926	-136	-790	-77	-116	79	-29	-118	-157	0
1899	64	0	-729	-1148	-419	938	-155	-783	-71	-58	100	-5	-71	-110	0
1900	64	0	-669	-1152	-483	910	-93	-817	-116	-116	-9	-116	-46	-180	0
1901	64	0	-658	-1152	-494	905	-82	-823	-48	-64	139	-50	-23	23	0
1902	64	0	-642	-1152	-510	897	-66	-831	-17	-98	71	-52	-95	-64	0
1903	64	0	-598	-1162	-564	880	-17	-863	-15	-143	104	-83	-77	-3	0
1904	64	0	-467	-1165	-698	816	115	-931	-7	-114	65	-108	-46	81	0
1905	64	0	-405	-1167	-762	786	178	-964	27	-48	153	-46	-67	168	0
1906	64	0	-396	-1162	-766	779	185	-964	-21	-87	128	-31	-40	25	0
1907	64	0	-538	-1156	-618	847	40	-887	-27	-93	131	-69	-85	-44	0
1908	64	0	-686	-1171	-485	928	-100	-828	-87	-120	116	-95	-79	-129	0
1909	64	0	-727	-1167	-440	947	-143	-803	-65	-114	54	-25	-112	-65	0
1910	64	0	-584	-1164	-580	874	-2	-872	13	-34	69	-1	-87	34	0
1911	64	0	-715	-1165	-450	940	-132	-807	-23	-108	67	-11	-129	-32	0
1912	64	0	-729	-1169	-440	949	-144	-804	-31	-137	83	-38	-129	-3	0
1913	64	0	-821	-1164	-343	992	-239	-753	-31	-77	54	-31	-25	1	0
1914	64	0	-657	-1169	-512	913	-72	-840	-27	-79	46	-52	-27	46	0
1915	64	0	-561	-1164	-603	862	21	-883	32	-42	44	40	-17	38	0
1916	64	0	-696	-1148	-452	922	-122	-800	0	-104	77	-36	-27	-15	0
1917	64	0	-835	-1158	-323	996	-256	-740	-77	-87	7	-48	-114	-120	0
1918	64	0	-968	-1156	-188	1062	-390	-672	-19	-69	192	-114	-60	-89	0
1919	64	0	-935	-1160	-225	1047	-355	-692	-32	-168	69	-69	-188	-79	0
1920	64	0	-794	-1162	-368	978	-213	-765	-7	-65	81	-87	-93	7	0
1921	64	0	-767	-1160	-393	963	-187	-776	-52	9	62	15	-29	54	0
1922	64	0	-786	-1158	-372	972	-207	-765	-15	-133	85	-60	-95	-40	0
1923	64	0	-735	-1165	-430	950	-152	-797	11	-69	89	23	-54	110	0
1924	64	0	-641	-1164	-523	902	-59	-843	-29	-151	36	-46	-122	5	0
1925	64	0	-470	-1160	-690	815	110	-925	54	-81	141	-36	-122	116	0
1926	64	0	-584	-1167	-583	875	0	-875	-42	-71	100	-21	-58	31	0
1927	64	0	-675	-1169	-494	922	-90	-831	-60	-197	114	-62	-133	-112	0
1928	64	0	-741	-1152	-411	946	-165	-781	-67	-77	176	-46	-133	-137	0
1929	64	0	-811	-1169	-358	990	-226	-763	-133	-133	52	-135	-137	-91	0
1930	64	0	-687	-1156	-469	921	-109	-812	-31	-108	56	-58	-60	-106	0
1931	64	0	-733	-1144	-411	938	-161	-777	-19	-153	122	-56	-13	-64	0
1932	64	0	-786	-1156	-370	971	-208	-763	-112	-110	60	-65	-141	-75	0
1933	64	0	-708	-1152	-444	930	-132	-798	3	-38	106	-31	-31	29	0
1934	64	0	-604	-1156	-552	880	-26	-854	34	-85	40	-44	-38	64	0
1935	64	0	-472	-1154	-682	813	105	-918	21	-91	118	-23	-62	9	0
1936	64	0	-530	-1144	-614	837	42	-879	1	-110	124	-36	-67	-64	0
1937	64	0	-743	-1144	-401	943	-171	-772	-71	-172	11	-9	-157	-110	0
1938	64	0	-716	-1131	-415	923	-150	-773	-15	-149	79	-31	-42	-207	0
1939	64	0	-733	-1134	-401	933	-166	-767	-23	-87	15	9	-62	-141	0
1940	64	0	-648	-1136	-488	892	-80	-812	-112	-67	60	-126	-62	-133	0
1941	64	0	-613	-1125	-512	869	-50	-818	-98	-65	34	-1	-161	-97	0
1942	64	0	-636	-1117	-481	876	-77	-799	13	-67	69	-75	-27	7	0
1943	64	0	-716	-1115	-399	915	-158	-757	-100	-102	-29	-97	-93	-135	0
1944	64	0	-483	-1127	-644	805	80	-885	-13	-114	25	3	-89	0	0
1945	64	0	-407	-1117	-710	762	151	-913	29	-124	85	44	-79	15	0
1946	64	0	-456	-1117	-661	786	102	-889	-9	-110	114	-38	-129	-69	0
1947	64	0	-613	-1121	-508	867	-52	-814	-81	-120	67	-69	-102	-279	0
1948	64	0	-891	-1125	-234	1008	-328	-679	-133	-40	79	-64	-102	-128	0
1949	64	0	-749	-1113	-364	931	-192	-738	-69	-102	54	-81	-112	-172	0
1950	64	0	-691	-1111	-420	901	-135	-765	-64	-79	126	-31	-54	-91	0
1951	64	0	-671	-1103	-432	887	-119	-767	-56	-108	118	-75	-110	-15	0
1952	64	0	-721	-1109	-388	915	-166	-748	32	-141	104	-31	-46	-25	0
1953	64	0	-729	-1103	-374	916	-177	-738	-3	-149	40	-170	-93	-40	0
1954	64	0	-512	-1105	-593	808	40	-849	34	-9	56	38	11	79	0
1955	64	0	-412	-1098	-686	755	137	-892	-11	-89	-11	-97	-38	40	0
1956	64	0	-396	-1096	-700	746	152	-898	9	-137	159	-31	-100	31	0
1957	64	0	-511	-1096	-585	803	37	-840	17	-52	83	-11	-98	-65	0
1958	64	0	-612	-1098	-486	855	-63	-792	-15	-120	11	-104	-87	-145	0
1959	64	0	-443	-1092	-649	767	103	-870	-52	-104	124	-19	-67	-65	0
1960	64	0	-377	-1090	-713	733	168	-901	7	-46	27	-48	-15	-27	0
1961	64	0	-256	-1072	-816	664	280	-944	31	-87	114	-31	-79	60	0
1962	64	0	-347	-1080	-733	713	193	-906	-11	-95	73	40	-67	32	0
1963	64	0	-227	-1072	-845	649	309	-958	42	-91	69	-58	-32	106	0
1964	64	0	-114	-1072	-958	593	422	-1015	21	-38	15	34	13	75	0
1965	64	0	56	-1061	-1117	502	586	-1089	79	-97	89	3	-54	98	0
1966	64	0	29	-1055	-1084	513	556	-1069	87	-87	145	1	38	95	0
1967	64	0	-175	-1051	-876	613	350	-963	56	-133	48	23	-58	-71	0
1968	64	0	-252	-1043	-791	647	269	-917	-5	-71	42	-5	-19	-83	0
1969	64	0	-258	-1037	-779	647	260	-908	-56	-104	112	-17	13	-9	0
1970	64	0	-181	-1028	-847	604	333	-937	-13	-29	54	38	-36	40	0
1971	64	0	-167	-1012	-845	589	339	-928	15	-79	65	25	-9	83	0
1972	64	0	-266	-1014	-748	640	241	-881	13	-85	106	15	-27	38	0
1973	64	0	-240	-1008	-768	624	264	-888	31	-106	52	7	-48	48	0
1974	64	0	6	-1006	-1012	500	509	-1009	27	-128	108	19	27	205	0
1975	64	0	66	-999	-1065	466	565	-1032	29	-71	52	0	67	98	0
1976	64	0	27	-991	-1018	482	522	-1004	-32	-54	1	7	-13	11	0
1977	64	0	-128	-981	-853	554	362	-917	-52	-108	69	-56	9	-42	0
1978	64	0	-206	-964	-758	585	276	-861	-95	-129	56	7	-110	-81	0
1979	64	0	-138	-958	-820	548	341	-889	-11	-170	69	34	-25	-23	0
1980	64	0	-114	-952	-838	533	362	-895	42	-118	7	7	-21	31	0
1981	64	0	-128	-940	-812	534	342	-876	-40	-112	38	9	-69	40	0
1982	64	0	-164	-938	-774	551	305	-856	21	-98	69	-32	46	11	0
1983	64	0	-182	-925	-743	553	280	-834	-48	-147	67	-38	-83	114	0
1984	64	0	-33	-909	-876	471	421	-892	27	-52	52	-19	3	149	0
1985	64	0	21	-904	-925	441	473	-914	-11	-135	56	52	-46	89	0
1986	64	0	-6	-888	-882	447	438	-885	-17	-104	124	1	9	1	0
1987	64	0	-218	-869	-651	543	216	-760	-65	-108	50	-21	-75	-139	0
1988	64	0	-359	-855	-496	607	68	-675	-97	-85	27	-58	5	-194	0
1989	64	0	-283	-851	-568	567	142	-709	-17	-114	40	5	29	-56	0
1990	64	0	-177	-838	-661	507	242	-749	44	-129	91	36	-23	-34	0
1991	64	0	-138	-836	-698	487	280	-767	-3	-77	83	0	-50	-73	0
1992	64	0	-165	-826	-661	495	248	-743	11	-128	50	1	-31	0	0
1993	64	0	-114	-818	-704	466	295	-761	15	-126	81	11	-48	36	0
1994	64	0	143	-807	-950	332	546	-878	38	-85	69	0	46	112	0
1995	64	0	235	-795	-1030	280	632	-912	52	-83	25	40	23	25	0
1996	64	0	169	-793	-962	312	565	-877	-27	-137	23	-77	-11	-77	0
1997	64	0	121	-777	-898	328	509	-837	-71	-97	77	-9	-75	-164	0
1998	64	0	-28	-772	-744	400	358	-758	-153	-77	9	-29	-116	-155	0
1999	64	0	48	-766	-814	359	431	-790	-147	-77	21	-95	-100	-161	0
[truncated: 35,153 more rows]
