# Supplementary material for: A Robust and Real-Time Capable Envelope-Based Algorithm for Heart Sound Classification: Validation under Different Physiological Conditions
Source: Sensors (Basel). 2020 Feb 11;20(4):972. doi: 10.3390/s20040972 (PMC7070375; doi:10.3390/s20040972)
Supplement: Supplementary file 1 [file sensors-20-00972-s001.zip › Messungen/kz/kz04_unfiltered.csv]

Dataset No.	Pulse (bpm)	Pacer Bit	leadI (�V)	leadII (�V)	leadIII (�V)	lead_avR (�V)	lead_avL (�V)	lead_avF (�V)	V1 (�V)	V2 (�V)	V3 (�V)	V4 (�V)	V5 (�V)	V6 (�V)	R-Wave
1	0	0	3467	13386	9919	-8426	-3226	11652	-900	-31784	-31784	-865	-31784	-232	0
2	0	0	3635	13321	9686	-8478	-3025	11503	-981	-31784	-31784	-925	-31784	-256	0
3	0	0	3729	13252	9523	-8490	-2897	11387	-859	-31784	-31784	-776	-31784	-199	0
4	0	0	3804	13267	9463	-8535	-2829	11365	-935	-31784	-31784	-944	-31784	-329	0
5	0	0	3899	13232	9333	-8565	-2717	11282	-952	-31784	-31784	-935	-31784	-250	0
6	0	0	3519	13244	9725	-8381	-3103	11484	-1165	-31784	-31784	-1111	-31784	-401	0
7	0	0	3038	13250	10212	-8144	-3587	11731	-1286	-31784	-31784	-1158	-31784	-327	0
8	0	0	2144	13275	11131	-7709	-4493	12203	-1387	-31784	-31784	-1245	-31784	-391	0
9	0	0	1836	13318	11482	-7577	-4823	12400	-1352	-31784	-31784	-1181	-31784	-302	1
10	0	0	1682	13327	11645	-7504	-4981	12486	-1344	-31784	-31784	-1231	-31784	-254	0
11	0	0	1678	13259	11581	-7468	-4951	12420	-1491	-31784	-31784	-1371	-31784	-289	0
12	0	0	1814	13240	11426	-7527	-4806	12333	-1501	-31784	-31784	-1418	-31784	-316	0
13	0	0	2000	13362	11362	-7681	-4681	12362	-1542	-31784	-31784	-1359	-31784	-331	0
14	0	0	2303	13483	11180	-7893	-4438	12331	-1398	-31784	-31784	-1342	-31784	-277	0
15	0	0	2450	13709	11259	-8079	-4404	12484	-1509	-31784	-31784	-1460	-31784	-386	0
16	0	0	2592	14014	11422	-8303	-4415	12718	-1552	-31784	-31784	-1425	-31784	-397	0
17	0	0	2472	14437	11965	-8454	-4746	13201	-1647	-31784	-31784	-1445	-31784	-337	0
18	0	0	2080	14808	12728	-8444	-5324	13768	-1559	-31784	-31784	-1422	-31784	-382	0
19	0	0	1971	14988	13017	-8479	-5523	14002	-1538	-31784	-31784	-1328	-31784	-300	0
20	0	0	2068	15093	13025	-8580	-5478	14059	-1536	-31784	-31784	-1383	-31784	-312	0
21	0	0	2374	15199	12825	-8786	-5225	14012	-1491	-31784	-31784	-1398	-31784	-296	0
22	0	0	2549	15164	12615	-8856	-5033	13889	-1575	-31784	-31784	-1435	-31784	-285	0
23	0	0	2619	14922	12303	-8770	-4842	13612	-1449	-31784	-31784	-1377	-31784	-300	0
24	0	0	2884	14518	11634	-8701	-4375	13076	-1431	-31784	-31784	-1330	-31784	-337	0
25	0	0	2896	14130	11234	-8513	-4169	12682	-1389	-31784	-31784	-1270	-31784	-162	0
26	0	0	2817	13785	10968	-8301	-4075	12376	-1493	-31784	-31784	-1383	-31784	-259	0
27	0	0	2481	13484	11003	-7982	-4261	12243	-1489	-31784	-31784	-1276	-31784	-164	0
28	0	0	1880	13287	11407	-7583	-4763	12347	-1398	-31784	-31784	-1235	-31784	-248	0
29	0	0	1878	13166	11288	-7522	-4705	12227	-1202	-31784	-31784	-1138	-31784	-188	0
30	0	0	2042	13160	11118	-7601	-4538	12139	-1167	-31784	-31784	-1129	-31784	-102	0
31	0	0	2342	13151	10809	-7746	-4233	11980	-1220	-31784	-31784	-1119	-31784	-201	0
32	0	0	2605	13164	10559	-7884	-3977	11861	-1224	-31784	-31784	-1132	-31784	-36	0
33	0	0	2760	13199	10439	-7979	-3839	11819	-1138	-31784	-31784	-1068	-31784	-178	0
34	0	0	3211	13236	10025	-8223	-3407	11630	-1068	-31784	-31784	-938	-31784	-197	0
35	0	0	3455	13281	9826	-8368	-3185	11553	-1070	-31784	-31784	-1070	-31784	-137	0
36	0	0	3438	13242	9804	-8340	-3183	11523	-1090	-31784	-31784	-1086	-31784	-135	0
37	0	0	3071	13217	10146	-8144	-3537	11681	-1288	-31784	-31784	-1175	-31784	-226	0
38	0	0	2549	13160	10611	-7854	-4031	11885	-1082	-31784	-31784	-1016	-31784	-174	0
39	0	0	2388	13133	10745	-7760	-4178	11939	-1053	-31784	-31784	-1086	-31784	-182	0
40	0	0	2514	13063	10549	-7788	-4017	11806	-1068	-31784	-31784	-999	-31784	-112	0
41	0	0	2693	13089	10396	-7891	-3851	11742	-1129	-31784	-31784	-1047	-31784	-104	0
42	0	0	2945	13162	10217	-8053	-3636	11689	-1187	-31784	-31784	-1082	-31784	-124	0
43	0	0	3052	13178	10126	-8115	-3537	11652	-1057	-31784	-31784	-1016	-31784	-98	0
44	0	0	3332	13224	9892	-8278	-3280	11558	-1049	-31784	-31784	-1022	-31784	-124	0
45	0	0	3412	13226	9814	-8319	-3201	11520	-1189	-31784	-31784	-1067	-31784	-194	0
46	0	0	3232	13232	10000	-8232	-3384	11616	-1208	-31784	-31784	-1173	-31784	-133	0
47	0	0	2644	13246	10602	-7945	-3979	11924	-1381	-31784	-31784	-1204	-31784	-170	0
48	0	0	1930	13236	11306	-7583	-4688	12271	-1420	-31784	-31784	-1297	-31784	-267	0
49	0	0	1764	13244	11480	-7504	-4858	12362	-1383	-31784	-31784	-1196	-31784	-172	0
50	0	0	1800	13203	11403	-7501	-4801	12303	-1381	-31784	-31784	-1167	-31784	-172	0
51	0	0	2021	13168	11147	-7594	-4563	12157	-1350	-31784	-31784	-1251	-31784	-176	0
52	0	0	2225	13120	10895	-7672	-4335	12007	-1423	-31784	-31784	-1210	-31784	-246	0
53	0	0	2399	13065	10666	-7732	-4133	11865	-1247	-31784	-31784	-1094	-31784	-195	0
54	0	0	2910	13093	10183	-8001	-3636	11638	-1152	-31784	-31784	-1150	-31784	-143	0
55	0	0	3230	13118	9888	-8174	-3329	11503	-1086	-31784	-31784	-1098	-31784	-128	0
56	0	0	3320	13159	9839	-8239	-3259	11499	-1142	-31784	-31784	-1117	-31784	-159	0
57	0	0	3128	13153	10025	-8140	-3448	11589	-1206	-31784	-31784	-1160	-31784	-104	0
58	0	0	2854	13159	10305	-8006	-3725	11732	-983	-31784	-31784	-1028	-31784	-141	0
59	0	0	2773	13157	10384	-7965	-3805	11770	-919	-31784	-31784	-861	-31784	-11	0
60	0	0	3031	13120	10089	-8075	-3529	11604	-859	-31784	-31784	-905	-31784	-112	0
61	0	0	3247	13127	9880	-8187	-3316	11503	-861	-31784	-31784	-807	-31784	-91	0
62	0	0	3385	13104	9719	-8244	-3167	11411	-975	-31784	-31784	-1028	-31784	-145	0
63	0	0	3752	13124	9372	-8438	-2810	11248	-770	-31784	-31784	-836	-31784	-91	0
64	0	0	4210	13172	8962	-8691	-2376	11067	-733	-31784	-31784	-857	-31784	-73	0
65	0	0	4801	13164	8363	-8982	-1781	10763	-616	-31784	-31784	-591	-31784	21	0
66	0	0	4956	13166	8210	-9061	-1627	10688	-545	-31784	-31784	-659	-31784	-64	0
67	0	0	4778	13120	8342	-8949	-1782	10731	-611	-31784	-31784	-605	-31784	-97	0
68	0	0	4411	13133	8722	-8772	-2155	10927	-413	-31784	-31784	-570	-31784	-46	0
69	0	0	4270	13143	8873	-8706	-2301	11008	-426	-31784	-31784	-529	-31784	-1	0
70	0	0	4328	13108	8780	-8718	-2226	10944	-415	-31784	-31784	-562	-31784	42	0
71	0	0	4179	13089	8910	-8634	-2365	10999	-525	-31784	-31784	-690	-31784	-60	0
72	0	0	4083	13100	9017	-8591	-2467	11058	-719	-31784	-31784	-785	-31784	-54	0
73	0	0	4132	13102	8970	-8617	-2419	11036	-708	-31784	-31784	-768	-31784	-13	0
74	0	0	4378	13104	8726	-8741	-2174	10915	-682	-31784	-31784	-741	-31784	-50	0
75	0	0	4499	13081	8582	-8790	-2041	10831	-758	-31784	-31784	-777	-31784	-1	0
76	0	0	4357	13044	8687	-8700	-2165	10865	-772	-31784	-31784	-843	-31784	-75	0
77	0	0	4041	13040	8999	-8540	-2479	11019	-900	-31784	-31784	-810	-31784	-32	0
78	0	0	3789	13040	9251	-8414	-2731	11145	-684	-31784	-31784	-793	-31784	1	0
79	0	0	3880	13065	9185	-8472	-2652	11125	-523	-31784	-31784	-593	-31784	54	0
80	0	0	4163	13044	8881	-8603	-2359	10962	-467	-31784	-31784	-570	-31784	15	0
81	0	0	4369	12996	8627	-8682	-2129	10811	-422	-31784	-31784	-545	-31784	106	0
82	0	0	4488	13025	8537	-8756	-2024	10781	-481	-31784	-31784	-620	-31784	25	0
83	0	0	4757	13042	8285	-8899	-1764	10663	-424	-31784	-31784	-531	-31784	110	0
84	0	0	5191	13048	7857	-9119	-1333	10452	-331	-31784	-31784	-424	-31784	69	0
85	0	0	5426	13052	7626	-9239	-1100	10339	-341	-31784	-31784	-492	-31784	104	0
86	0	0	5353	13052	7699	-9202	-1173	10375	-436	-31784	-31784	-531	-31784	32	0
87	0	0	5058	13054	7996	-9056	-1469	10525	-498	-31784	-31784	-603	-31784	0	0
88	0	0	4512	13030	8518	-8771	-2003	10774	-358	-31784	-31784	-434	-31784	31	0
89	0	0	4518	12999	8481	-8758	-1981	10740	-322	-31784	-31784	-452	-31784	97	0
90	0	0	4654	13009	8355	-8831	-1850	10682	-211	-31784	-31784	-382	-31784	164	0
91	0	0	4590	13025	8435	-8807	-1922	10730	-364	-31784	-31784	-475	-31784	159	0
92	0	0	4442	13030	8588	-8736	-2073	10809	-607	-31784	-31784	-686	-31784	-5	0
93	0	0	4601	13034	8433	-8817	-1916	10733	-490	-31784	-31784	-576	-31784	87	0
94	0	0	4819	13032	8213	-8925	-1697	10622	-450	-31784	-31784	-601	-31784	50	0
95	0	0	5026	13030	8004	-9028	-1489	10517	-504	-31784	-31784	-601	-31784	69	0
96	0	0	5060	13025	7965	-9042	-1452	10495	-430	-31784	-31784	-601	-31784	60	0
97	0	0	4582	13017	8435	-8799	-1926	10726	-677	-31784	-31784	-663	-31784	-13	0
98	0	0	4398	13054	8656	-8726	-2129	10855	-430	-31784	-31784	-591	-31784	67	0
99	0	0	4404	13079	8675	-8741	-2135	10877	-296	-31784	-31784	-448	-31784	106	0
100	0	0	4634	13034	8400	-8834	-1883	10717	-312	-31784	-31784	-446	-31784	67	0
101	0	0	4739	13036	8297	-8887	-1779	10666	-325	-31784	-31784	-549	-31784	83	0
102	0	0	4705	13048	8343	-8876	-1819	10695	-572	-31784	-31784	-653	-31784	36	0
103	0	0	5036	13083	8047	-9059	-1505	10565	-316	-31784	-31784	-486	-31784	-1	0
104	0	0	5478	13096	7618	-9287	-1070	10357	-285	-31784	-31784	-473	-31784	62	0
105	0	0	5865	13091	7226	-9478	-680	10158	-226	-31784	-31784	-506	-31784	65	0
106	0	0	6049	13095	7046	-9572	-498	10070	-221	-31784	-31784	-461	-31784	44	0
107	0	0	5773	13104	7331	-9438	-779	10217	-267	-31784	-31784	-473	-31784	3	0
108	0	0	5642	13118	7476	-9380	-917	10297	-52	-31784	-31784	-304	-31784	69	0
109	0	0	5806	13063	7257	-9434	-725	10160	174	-31784	-31784	-110	-31784	91	0
110	0	0	6016	13042	7026	-9529	-505	10034	122	-31784	-31784	-215	-31784	40	0
111	0	0	6173	13038	6865	-9605	-346	9951	75	-31784	-31784	-244	-31784	42	0
112	0	0	6264	13042	6778	-9653	-257	9910	-17	-31784	-31784	-203	-31784	-93	0
113	0	0	6425	13071	6646	-9748	-110	9858	79	-31784	-31784	-159	-31784	-34	0
114	0	0	7070	13085	6015	-10077	527	9550	223	-31784	-31784	-133	-31784	-104	0
115	0	0	7339	13089	5750	-10214	794	9419	170	-31784	-31784	-69	-31784	13	0
116	0	0	7556	13075	5519	-10315	1018	9297	176	-31784	-31784	-149	-31784	-38	0
117	0	0	7363	13095	5732	-10229	815	9413	240	-31784	-31784	-60	-31784	-69	0
118	0	0	7074	13120	6046	-10097	514	9583	364	-31784	-31784	98	-31784	-116	0
119	0	0	7279	13135	5856	-10207	711	9495	562	-31784	-31784	201	-31784	-36	0
120	0	0	7527	13145	5618	-10336	954	9381	649	-31784	-31784	194	-31784	9	0
121	0	0	7623	13120	5497	-10371	1063	9308	521	-31784	-31784	108	-31784	-97	0
122	0	0	7624	13098	5474	-10361	1075	9286	368	-31784	-31784	60	-31784	-164	0
123	0	0	7886	13127	5241	-10506	1322	9184	531	-31784	-31784	184	-31784	-93	0
124	0	0	8160	13110	4950	-10635	1605	9030	547	-31784	-31784	157	-31784	-62	0
125	0	0	8573	13155	4582	-10864	1995	8868	543	-31784	-31784	137	-31784	-108	0
126	0	0	8497	13178	4681	-10837	1908	8929	519	-31784	-31784	207	-31784	-133	0
127	0	0	8196	13172	4976	-10684	1610	9074	550	-31784	-31784	60	-31784	-172	0
128	0	0	7883	13192	5309	-10537	1287	9250	603	-31784	-31784	296	-31784	-186	0
129	0	0	7762	13178	5416	-10470	1173	9297	704	-31784	-31784	246	-31784	-190	0
130	0	0	7937	13192	5255	-10564	1341	9223	805	-31784	-31784	323	-31784	-102	0
131	0	0	7886	13224	5338	-10555	1274	9281	550	-31784	-31784	147	-31784	-211	0
132	0	0	7731	13213	5482	-10472	1124	9347	403	-31784	-31784	110	-31784	-296	0
133	0	0	7763	13224	5461	-10493	1151	9342	459	-31784	-31784	188	-31784	-263	0
134	0	0	8069	13219	5150	-10644	1459	9184	459	-31784	-31784	89	-31784	-287	0
135	0	0	8265	13246	4981	-10755	1642	9113	428	-31784	-31784	98	-31784	-273	0
136	0	0	8107	13271	5164	-10689	1471	9217	302	-31784	-31784	-5	-31784	-291	0
137	0	0	7793	13269	5476	-10531	1158	9372	322	-31784	-31784	-9	-31784	-298	0
138	0	0	7369	13320	5951	-10344	709	9635	351	-31784	-31784	118	-31784	-294	0
139	0	0	7407	13353	5946	-10380	730	9649	473	-31784	-31784	211	-31784	-254	0
140	0	0	7403	13343	5940	-10373	731	9641	459	-31784	-31784	81	-31784	-269	0
141	0	0	7368	13345	5977	-10356	695	9661	378	-31784	-31784	54	-31784	-289	0
142	0	0	7204	13347	6143	-10275	530	9745	149	-31784	-31784	-42	-31784	-308	0
143	0	0	7340	13386	6046	-10363	647	9716	228	-31784	-31784	-5	-31784	-422	0
144	0	0	7601	13360	5759	-10480	921	9559	314	-31784	-31784	15	-31784	-364	0
145	0	0	7762	13356	5594	-10559	1084	9475	215	-31784	-31784	-44	-31784	-397	0
146	0	0	7742	13399	5657	-10570	1042	9528	151	-31784	-31784	-122	-31784	-347	0
147	0	0	7380	13364	5984	-10372	698	9674	135	-31784	-31784	-186	-31784	-413	0
148	0	0	6982	13345	6363	-10163	309	9854	258	-31784	-31784	11	-31784	-405	0
149	0	0	6904	13337	6433	-10120	235	9885	267	-31784	-31784	112	-31784	-391	0
150	0	0	7009	13304	6295	-10156	357	9799	376	-31784	-31784	50	-31784	-351	0
151	0	0	6977	13252	6275	-10114	351	9763	217	-31784	-31784	27	-31784	-376	0
152	0	0	6834	13226	6392	-10030	221	9809	77	-31784	-31784	-122	-31784	-399	0
153	0	0	6951	13238	6287	-10094	332	9762	164	-31784	-31784	-110	-31784	-438	0
154	0	0	7193	13224	6031	-10208	581	9627	126	-31784	-31784	-122	-31784	-370	0
155	0	0	7376	13228	5852	-10302	762	9540	89	-31784	-31784	-116	-31784	-521	0
156	0	0	7343	13234	5891	-10288	726	9562	122	-31784	-31784	-129	-31784	-356	0
157	0	0	6933	13203	6270	-10068	331	9736	-27	-31784	-31784	-213	-31784	-446	0
158	0	0	6609	13170	6561	-9889	24	9865	217	-31784	-31784	-58	-31784	-366	0
159	0	0	6501	13153	6652	-9827	-75	9902	302	-31784	-31784	52	-31784	-388	0
160	0	0	6553	13139	6586	-9846	-16	9862	289	-31784	-31784	-1	-31784	-370	0
161	0	0	6518	13112	6594	-9815	-38	9853	126	-31784	-31784	-58	-31784	-407	0
162	0	0	6456	13102	6646	-9779	-95	9874	-1	-31784	-31784	-195	-31784	-358	0
163	0	0	6431	13102	6671	-9766	-120	9886	91	-31784	-31784	-141	-31784	-413	0
164	0	0	6744	13054	6310	-9899	217	9682	104	-31784	-31784	-122	-31784	-384	0
165	0	0	6959	13087	6128	-10023	415	9607	40	-31784	-31784	-139	-31784	-399	0
166	0	0	6835	13075	6240	-9955	297	9657	-1	-31784	-31784	-188	-31784	-471	0
167	0	0	6415	13005	6590	-9710	-87	9797	-126	-31784	-31784	-254	-31784	-465	0
168	0	0	6078	12972	6894	-9525	-408	9933	69	-31784	-31784	-131	-31784	-364	0
169	0	0	5942	12943	7001	-9442	-529	9972	129	-31784	-31784	-85	-31784	-320	0
170	0	0	5987	12897	6910	-9442	-461	9903	104	-31784	-31784	-141	-31784	-349	0
171	0	0	5976	12835	6859	-9405	-441	9847	77	-31784	-31784	-145	-31784	-403	0
172	0	0	5721	12780	7059	-9250	-669	9919	-166	-31784	-31784	-337	-31784	-353	0
173	0	0	5847	12780	6933	-9313	-543	9856	-54	-31784	-31784	-258	-31784	-403	0
174	0	0	6179	12767	6588	-9473	-204	9677	0	-31784	-31784	-172	-31784	-323	0
175	0	0	6310	12807	6497	-9558	-93	9652	-67	-31784	-31784	-263	-31784	-401	0
176	0	0	6249	12831	6582	-9540	-166	9706	-190	-31784	-31784	-320	-31784	-395	0
177	0	0	5855	12817	6962	-9336	-553	9889	-248	-31784	-31784	-351	-31784	-356	0
178	0	0	5539	12798	7259	-9168	-860	10028	-87	-31784	-31784	-234	-31784	-389	0
179	0	0	5428	12842	7414	-9135	-993	10128	15	-31784	-31784	-120	-31784	-310	0
180	0	0	5569	12842	7273	-9205	-852	10057	48	-31784	-31784	-95	-31784	-291	0
181	0	0	5472	12842	7370	-9157	-949	10106	-151	-31784	-31784	-267	-31784	-364	0
182	0	0	5424	12813	7389	-9118	-982	10101	-192	-31784	-31784	-335	-31784	-325	0
183	0	0	5401	12784	7383	-9092	-991	10083	-172	-31784	-31784	-308	-31784	-314	0
184	0	0	5715	12728	7013	-9221	-649	9870	-209	-31784	-31784	-372	-31784	-322	0
185	0	0	5830	12687	6857	-9258	-513	9772	-259	-31784	-31784	-322	-31784	-335	0
186	0	0	5809	12635	6826	-9222	-508	9730	-238	-31784	-31784	-430	-31784	-337	0
187	0	0	5322	12598	7276	-8960	-977	9937	-333	-31784	-31784	-434	-31784	-291	0
188	0	0	5035	12602	7567	-8818	-1266	10084	-124	-31784	-31784	-283	-31784	-304	0
189	0	0	4950	12613	7663	-8781	-1356	10138	-71	-31784	-31784	-298	-31784	-401	0
190	0	0	5040	12623	7583	-8831	-1271	10103	-112	-31784	-31784	-256	-31784	-265	0
191	0	0	5017	12672	7655	-8844	-1319	10163	-234	-31784	-31784	-388	-31784	-349	0
192	0	0	4917	12675	7758	-8796	-1420	10216	-399	-31784	-31784	-467	-31784	-360	0
193	0	0	4963	12697	7734	-8830	-1385	10215	-322	-31784	-31784	-490	-31784	-360	0
194	0	0	5352	12720	7368	-9036	-1008	10044	-310	-31784	-31784	-483	-31784	-312	0
195	0	0	5566	12722	7156	-9144	-795	9939	-265	-31784	-31784	-388	-31784	-362	0
196	0	0	5501	12642	7141	-9071	-820	9891	-417	-31784	-31784	-556	-31784	-432	0
197	0	0	5148	12580	7432	-8864	-1142	10006	-498	-31784	-31784	-576	-31784	-389	0
198	0	0	4722	12495	7773	-8608	-1525	10134	-337	-31784	-31784	-386	-31784	-300	0
199	0	0	4751	12476	7725	-8613	-1487	10100	-225	-31784	-31784	-351	-31784	-298	0
200	0	0	4871	12526	7655	-8698	-1392	10090	-188	-31784	-31784	-388	-31784	-329	0
201	0	0	4883	12547	7664	-8715	-1390	10105	-356	-31784	-31784	-486	-31784	-356	0
202	0	0	4778	12584	7806	-8681	-1514	10195	-502	-31784	-31784	-578	-31784	-407	0
203	0	0	4893	12625	7732	-8759	-1419	10178	-446	-31784	-31784	-512	-31784	-465	0
204	0	0	5338	12675	7337	-9006	-999	10006	-302	-31784	-31784	-409	-31784	-353	0
205	0	0	5502	12687	7185	-9094	-841	9936	-343	-31784	-31784	-471	-31784	-386	0
206	0	0	5540	12644	7104	-9092	-782	9874	-417	-31784	-31784	-597	-31784	-494	0
207	0	0	5174	12565	7391	-8869	-1108	9978	-440	-31784	-31784	-473	-31784	-420	0
208	0	0	4766	12516	7750	-8641	-1492	10133	-351	-31784	-31784	-475	-31784	-428	0
209	0	0	4852	12470	7618	-8661	-1383	10044	-259	-31784	-31784	-351	-31784	-337	0
210	0	0	4951	12462	7511	-8706	-1280	9986	-135	-31784	-31784	-323	-31784	-310	0
211	0	0	5064	12542	7478	-8803	-1207	10010	-261	-31784	-31784	-453	-31784	-420	0
212	0	0	4912	12509	7597	-8710	-1342	10053	-430	-31784	-31784	-512	-31784	-320	0
213	0	0	5058	12536	7478	-8797	-1210	10007	-351	-31784	-31784	-438	-31784	-481	0
214	0	0	5387	12557	7170	-8972	-891	9863	-353	-31784	-31784	-461	-31784	-399	0
215	0	0	5741	12573	6832	-9157	-545	9702	-265	-31784	-31784	-432	-31784	-393	0
216	0	0	5620	12530	6910	-9075	-645	9720	-358	-31784	-31784	-463	-31784	-413	0
217	0	0	5366	12547	7181	-8956	-907	9864	-419	-31784	-31784	-535	-31784	-417	0
218	0	0	5053	12545	7492	-8799	-1219	10018	-228	-31784	-31784	-327	-31784	-341	0
219	0	0	5057	12545	7488	-8801	-1215	10016	-1	-31784	-31784	-259	-31784	-341	0
220	0	0	5129	12489	7360	-8809	-1115	9924	-56	-31784	-31784	-221	-31784	-267	0
221	0	0	5141	12445	7304	-8793	-1081	9874	-192	-31784	-31784	-349	-31784	-401	0
222	0	0	4926	12400	7474	-8663	-1274	9937	-323	-31784	-31784	-459	-31784	-450	0
223	0	0	5104	12388	7284	-8746	-1090	9836	-273	-31784	-31784	-376	-31784	-333	0
224	0	0	5461	12439	6978	-8950	-758	9708	-221	-31784	-31784	-380	-31784	-310	0
225	0	0	5762	12464	6702	-9113	-470	9583	-184	-31784	-31784	-355	-31784	-283	0
226	0	0	5661	12460	6799	-9060	-569	9629	-261	-31784	-31784	-360	-31784	-337	0
227	0	0	5325	12460	7135	-8892	-905	9797	-312	-31784	-31784	-417	-31784	-287	0
228	0	0	4974	12464	7490	-8719	-1258	9977	-194	-31784	-31784	-263	-31784	-314	0
229	0	0	4924	12429	7505	-8676	-1290	9967	-73	-31784	-31784	-184	-31784	-279	0
230	0	0	5048	12431	7383	-8739	-1167	9907	-42	-31784	-31784	-209	-31784	-271	0
231	0	0	4967	12404	7437	-8685	-1235	9920	-153	-31784	-31784	-236	-31784	-269	0
232	0	0	4857	12386	7529	-8621	-1336	9957	-366	-31784	-31784	-442	-31784	-345	0
233	0	0	4959	12396	7437	-8677	-1239	9916	-298	-31784	-31784	-308	-31784	-238	0
234	0	0	5261	12371	7110	-8816	-924	9740	-277	-31784	-31784	-442	-31784	-277	0
235	0	0	5485	12404	6919	-8944	-717	9661	-242	-31784	-31784	-401	-31784	-217	0
236	0	0	5271	12404	7133	-8837	-931	9768	-389	-31784	-31784	-580	-31784	-325	0
237	0	0	4972	12439	7467	-8705	-1247	9953	-419	-31784	-31784	-550	-31784	-302	0
238	0	0	4425	12421	7996	-8423	-1785	10208	-428	-31784	-31784	-430	-31784	-256	0
239	0	0	4400	12433	8033	-8416	-1816	10233	-296	-31784	-31784	-405	-31784	-281	0
240	0	0	4493	12458	7965	-8475	-1736	10211	-232	-31784	-31784	-378	-31784	-223	0
241	0	0	4377	12412	8035	-8394	-1829	10223	-453	-31784	-31784	-529	-31784	-283	0
242	0	0	4322	12450	8128	-8386	-1903	10289	-624	-31784	-31784	-708	-31784	-380	0
243	0	0	4351	12487	8136	-8419	-1892	10311	-607	-31784	-31784	-535	-31784	-318	0
244	0	0	4683	12503	7820	-8593	-1568	10161	-572	-31784	-31784	-661	-31784	-380	0
245	0	0	4881	12485	7604	-8683	-1361	10044	-510	-31784	-31784	-521	-31784	-337	0
246	0	0	4848	12448	7600	-8648	-1376	10024	-539	-31784	-31784	-638	-31784	-422	0
247	0	0	4596	12414	7818	-8505	-1611	10116	-622	-31784	-31784	-636	-31784	-360	0
248	0	0	4105	12400	8295	-8252	-2095	10347	-537	-31784	-31784	-564	-31784	-426	0
249	0	0	4175	12377	8202	-8276	-2013	10289	-399	-31784	-31784	-457	-31784	-331	0
250	0	0	4220	12350	8130	-8285	-1955	10240	-405	-31784	-31784	-483	-31784	-353	0
251	0	0	4258	12361	8103	-8309	-1922	10232	-568	-31784	-31784	-665	-31784	-391	0
252	0	0	4138	12394	8256	-8266	-2059	10325	-640	-31784	-31784	-642	-31784	-358	0
253	0	0	4214	12400	8186	-8307	-1986	10293	-690	-31784	-31784	-613	-31784	-523	0
254	0	0	4565	12412	7847	-8488	-1641	10129	-622	-31784	-31784	-601	-31784	-446	0
255	0	0	4705	12404	7699	-8554	-1497	10051	-704	-31784	-31784	-644	-31784	-457	0
256	0	0	4853	12419	7566	-8636	-1356	9992	-665	-31784	-31784	-605	-31784	-533	0
257	0	0	4415	12388	7973	-8401	-1779	10180	-797	-31784	-31784	-591	-31784	-519	0
258	0	0	4072	12342	8270	-8207	-2099	10306	-595	-31784	-31784	-601	-31784	-486	0
259	0	0	4128	12361	8233	-8244	-2052	10297	-420	-31784	-31784	-440	-31784	-407	0
260	0	0	4136	12326	8190	-8231	-2027	10258	-485	-31784	-31784	-500	-31784	-541	0
261	0	0	4328	12377	8049	-8352	-1860	10213	-477	-31784	-31784	-504	-31784	-413	0
262	0	0	4170	12383	8213	-8276	-2021	10298	-696	-31784	-31784	-680	-31784	-453	0
263	0	0	4241	12334	8093	-8287	-1926	10213	-531	-31784	-31784	-605	-31784	-450	0
264	0	0	4548	12317	7769	-8432	-1610	10043	-560	-31784	-31784	-636	-31784	-486	0
265	0	0	4755	12303	7548	-8529	-1396	9925	-566	-31784	-31784	-599	-31784	-465	0
266	0	0	4771	12307	7536	-8539	-1382	9921	-690	-31784	-31784	-632	-31784	-519	0
267	0	0	4417	12289	7872	-8353	-1727	10080	-675	-31784	-31784	-638	-31784	-510	0
268	0	0	4059	12307	8248	-8183	-2094	10277	-510	-31784	-31784	-583	-31784	-492	0
269	0	0	4097	12295	8198	-8196	-2050	10246	-428	-31784	-31784	-417	-31784	-463	0
270	0	0	4189	12276	8087	-8232	-1949	10181	-417	-31784	-31784	-500	-31784	-409	0
271	0	0	4132	12260	8128	-8196	-1998	10194	-564	-31784	-31784	-574	-31784	-502	0
272	0	0	4037	12216	8179	-8126	-2071	10197	-690	-31784	-31784	-640	-31784	-481	0
273	0	0	4025	12227	8202	-8126	-2088	10214	-702	-31784	-31784	-616	-31784	-475	0
274	0	0	4420	12253	7833	-8336	-1706	10043	-543	-31784	-31784	-613	-31784	-543	0
275	0	0	4579	12280	7701	-8429	-1561	9990	-638	-31784	-31784	-578	-31784	-453	0
276	0	0	4601	12295	7694	-8448	-1546	9994	-717	-31784	-31784	-735	-31784	-494	0
277	0	0	4297	12307	8010	-8302	-1856	10158	-743	-31784	-31784	-690	-31784	-436	0
278	0	0	4012	12289	8277	-8150	-2132	10283	-601	-31784	-31784	-570	-31784	-424	0
279	0	0	4010	12303	8293	-8156	-2141	10298	-545	-31784	-31784	-486	-31784	-384	0
280	0	0	4109	12286	8177	-8197	-2034	10231	-457	-31784	-31784	-434	-31784	-411	0
281	0	0	4068	12268	8200	-8168	-2066	10234	-589	-31784	-31784	-580	-31784	-517	0
282	0	0	3913	12245	8332	-8079	-2209	10288	-774	-31784	-31784	-657	-31784	-424	0
283	0	0	4047	12286	8239	-8166	-2096	10262	-673	-31784	-31784	-642	-31784	-582	0
284	0	0	4385	12276	7891	-8330	-1753	10083	-552	-31784	-31784	-684	-31784	-442	0
285	0	0	4439	12253	7814	-8346	-1687	10033	-754	-31784	-31784	-675	-31784	-422	0
286	0	0	4619	12231	7612	-8425	-1496	9921	-675	-31784	-31784	-682	-31784	-391	0
287	0	0	4196	12223	8027	-8209	-1915	10125	-781	-31784	-31784	-750	-31784	-471	0
288	0	0	3929	12239	8310	-8084	-2190	10274	-576	-31784	-31784	-564	-31784	-424	0
289	0	0	3977	12189	8212	-8083	-2117	10200	-448	-31784	-31784	-453	-31784	-450	0
290	0	0	4111	12144	8033	-8127	-1961	10088	-368	-31784	-31784	-498	-31784	-442	0
291	0	0	4005	12125	8120	-8065	-2057	10122	-537	-31784	-31784	-644	-31784	-428	0
292	0	0	4006	12126	8120	-8066	-2057	10123	-696	-31784	-31784	-686	-31784	-496	0
293	0	0	4103	12142	8039	-8122	-1968	10090	-613	-31784	-31784	-696	-31784	-420	0
294	0	0	4530	12216	7686	-8373	-1578	9951	-539	-31784	-31784	-613	-31784	-440	0
295	0	0	4808	12251	7443	-8529	-1317	9847	-560	-31784	-31784	-597	-31784	-401	0
296	0	0	4792	12264	7472	-8528	-1340	9868	-614	-31784	-31784	-591	-31784	-467	0
297	0	0	4549	12270	7721	-8409	-1586	9995	-580	-31784	-31784	-630	-31784	-397	0
298	0	0	4320	12256	7936	-8288	-1808	10096	-419	-31784	-31784	-442	-31784	-440	0
299	0	0	4332	12253	7921	-8292	-1794	10087	-310	-31784	-31784	-438	-31784	-422	0
300	0	0	4506	12229	7723	-8367	-1608	9976	-263	-31784	-31784	-479	-31784	-436	0
301	0	0	4491	12181	7690	-8336	-1599	9935	-372	-31784	-31784	-471	-31784	-325	0
302	0	0	4349	12138	7789	-8243	-1720	9963	-516	-31784	-31784	-614	-31784	-434	0
303	0	0	4631	12101	7470	-8366	-1419	9785	-370	-31784	-31784	-442	-31784	-380	0
304	0	0	4881	12107	7226	-8494	-1172	9666	-380	-31784	-31784	-467	-31784	-347	0
305	0	0	5304	12105	6801	-8704	-748	9453	-364	-31784	-31784	-426	-31784	-442	0
306	0	0	5221	12088	6867	-8654	-823	9477	-395	-31784	-31784	-517	-31784	-347	0
307	0	0	5050	12099	7049	-8574	-999	9574	-424	-31784	-31784	-533	-31784	-364	0
308	0	0	4714	12111	7397	-8412	-1341	9754	-265	-31784	-31784	-355	-31784	-337	0
309	0	0	4955	12113	7158	-8534	-1101	9635	-91	-31784	-31784	-240	-31784	-335	0
310	0	0	5032	12103	7071	-8567	-1019	9587	-32	-31784	-31784	-240	-31784	-355	0
311	0	0	5046	12105	7059	-8575	-1006	9582	-149	-31784	-31784	-339	-31784	-428	0
312	0	0	4978	12072	7094	-8525	-1058	9583	-261	-31784	-31784	-465	-31784	-358	0
313	0	0	5174	12121	6947	-8647	-886	9534	-203	-31784	-31784	-320	-31784	-388	0
314	0	0	5593	12177	6584	-8885	-495	9380	-155	-31784	-31784	-306	-31784	-322	0
315	0	0	5897	12167	6270	-9032	-186	9218	-129	-31784	-31784	-275	-31784	-355	0
316	0	0	5872	12128	6256	-9000	-192	9192	-205	-31784	-31784	-287	-31784	-345	0
317	0	0	5589	12093	6504	-8841	-457	9298	-267	-31784	-31784	-360	-31784	-409	0
318	0	0	5377	12099	6722	-8738	-672	9410	73	-31784	-31784	-153	-31784	-351	0
319	0	0	5492	12119	6627	-8805	-567	9373	192	-31784	-31784	-19	-31784	-217	0
320	0	0	5651	12163	6512	-8907	-430	9337	215	-31784	-31784	-19	-31784	-209	0
321	0	0	5745	12181	6436	-8963	-345	9308	79	-31784	-31784	-147	-31784	-275	0
322	0	0	5688	12204	6516	-8946	-414	9360	-52	-31784	-31784	-209	-31784	-283	0
323	0	0	5727	12208	6481	-8967	-377	9344	-21	-31784	-31784	-256	-31784	-341	0
324	0	0	6129	12148	6019	-9138	55	9083	25	-31784	-31784	-172	-31784	-242	0
325	0	0	6351	12101	5750	-9226	300	8925	-34	-31784	-31784	-131	-31784	-310	0
326	0	0	6334	12074	5740	-9204	297	8907	-42	-31784	-31784	-213	-31784	-349	0
327	0	0	6006	12039	6033	-9022	-13	9036	-32	-31784	-31784	-263	-31784	-267	0
328	0	0	5761	12033	6272	-8897	-255	9152	106	-31567	-31784	-124	-31784	-362	0
329	0	0	5761	12031	6270	-8896	-254	9150	331	-31426	-31784	67	-31784	-320	0
330	0	0	6004	12045	6041	-9024	-18	9043	275	-31278	-31784	58	-31784	-256	0
331	0	0	6000	12062	6062	-9031	-31	9062	190	-31100	-31784	-64	-31784	-296	0
332	0	0	5857	12066	6209	-8961	-176	9137	23	-30857	-31784	-182	-31784	-347	0
333	0	0	5993	12092	6099	-9042	-53	9095	69	-30747	-31784	-91	-31784	-327	0
334	0	0	6326	12078	5752	-9202	287	8915	209	-30774	-31784	-77	-31784	-296	0
335	0	0	6577	12090	5513	-9333	532	8801	112	-30721	-31784	-97	-31784	-219	0
336	0	0	6619	12029	5410	-9324	604	8719	129	-30580	-31784	-69	-31784	-215	0
337	0	0	6223	12037	5814	-9130	204	8925	-19	-30343	-31784	-180	-31784	-316	0
338	0	0	5934	12006	6072	-8970	-69	9039	219	-30081	-31784	-3	-31784	-211	0
339	0	0	5996	12002	6006	-8999	-5	9004	302	-29967	-31784	56	-31784	-221	0
340	0	0	6108	12092	5984	-9100	62	9038	376	-29817	-31784	44	-31784	-223	0
341	0	0	6148	12051	5903	-9099	122	8977	271	-29668	-31784	62	-31784	-279	0
342	0	0	5936	12012	6076	-8974	-70	9044	50	-29489	-31784	-143	-31784	-182	0
343	0	0	6003	12022	6019	-9012	-8	9020	118	-29348	-31784	-102	-31784	-329	0
344	0	0	6226	11989	5763	-9107	231	8876	137	-29334	-31784	-143	-31784	-294	0
345	0	0	6530	11996	5466	-9263	532	8731	184	-29241	-31784	-32	-31784	-281	0
346	0	0	6414	11950	5536	-9182	439	8743	143	-29078	-31784	-91	-31784	-174	0
347	0	0	6093	11977	5884	-9035	104	8930	17	-28781	-31784	-110	-31784	-296	0
348	0	0	5811	11995	6184	-8903	-186	9089	300	-28574	-31784	97	-31784	-190	0
349	0	0	5698	12004	6306	-8851	-304	9155	298	-28388	-31784	27	-31784	-186	0
350	0	0	6014	12002	5988	-9008	13	8995	389	-28331	-31784	129	-31784	-161	0
351	0	0	5750	12018	6268	-8884	-259	9143	120	-28124	-31784	-56	-31784	-209	0
352	0	0	5801	12020	6219	-8910	-209	9119	29	-27982	-31784	-168	-31784	-215	0
353	0	0	5822	12022	6200	-8922	-189	9111	151	-27839	-31784	-11	-31784	-120	0
354	0	0	6107	12062	5955	-9084	76	9008	166	-27736	-31784	-97	-31784	-211	0
355	0	0	6326	12078	5752	-9202	287	8915	162	-27674	-31784	-87	-31784	-226	0
356	0	0	6200	12097	5897	-9148	151	8997	32	-27507	-31784	-246	-31784	-124	0
357	0	0	5898	12080	6182	-8989	-142	9131	11	-27260	-31784	-201	-31784	-147	0
358	0	0	5483	12059	6576	-8771	-546	9317	75	-27002	-31784	-79	-31784	-194	0
359	0	0	5502	12047	6545	-8774	-521	9296	291	-26872	-31784	29	-31784	-110	0
360	0	0	5646	12055	6409	-8850	-381	9232	281	-26727	-31784	-21	-31784	-110	0
361	0	0	5564	12045	6481	-8804	-458	9263	97	-26521	-31784	-170	-31784	-139	0
362	0	0	5448	12076	6628	-8762	-590	9352	-60	-26306	-31784	-174	-31784	-217	0
363	0	0	5444	12107	6663	-8775	-609	9385	11	-26195	-31784	-159	-31784	-126	0
364	0	0	5715	12099	6384	-8907	-334	9241	-32	-26221	-31784	-194	-31784	-172	0
365	0	0	5946	12057	6111	-9001	-82	9084	29	-26151	-31784	-172	-31784	-178	0
366	0	0	5820	12080	6260	-8950	-220	9170	-100	-25928	-31784	-244	-31784	-172	0
367	0	0	5614	12128	6514	-8871	-450	9321	-69	-25705	-31784	-300	-31784	-205	0
368	0	0	5189	12126	6937	-8657	-874	9531	-31	-25501	-31784	-157	-31784	-102	0
369	0	0	5358	12142	6784	-8750	-713	9463	186	-25381	-31784	-133	-31784	-147	0
370	0	0	5465	12175	6710	-8820	-622	9442	240	-25320	-31784	-73	-31784	-120	0
371	0	0	5287	12175	6888	-8731	-800	9531	-54	-25126	-31784	-242	-31784	-234	0
372	0	0	5273	12165	6892	-8719	-809	9528	-153	-25008	-31784	-320	-31784	-203	0
373	0	0	5205	12101	6896	-8653	-845	9498	-135	-24919	-31784	-279	-31784	-195	0
374	0	0	5533	12084	6551	-8808	-509	9317	-64	-24929	-31784	-312	-31784	-250	0
375	0	0	5784	12123	6339	-8953	-277	9231	-97	-24800	-31784	-271	-31784	-126	0
376	0	0	5698	12125	6427	-8911	-364	9276	-240	-24665	-31784	-343	-31784	-250	0
377	0	0	5446	12121	6675	-8783	-614	9398	-180	-24444	-31784	-327	-31784	-228	0
378	0	0	5061	12105	7044	-8583	-991	9574	-135	-24244	-31784	-310	-31784	-190	0
379	0	0	5153	12111	6958	-8632	-902	9534	38	-24160	-31784	-135	-31784	-244	0
380	0	0	5335	12088	6753	-8711	-709	9420	120	-24090	-31784	-155	-31784	-83	0
381	0	0	5179	12093	6914	-8636	-867	9503	-108	-23949	-31784	-244	-31784	-238	0
382	0	0	5056	12055	6999	-8555	-971	9527	-292	-23809	-31784	-442	-31784	-271	0
383	0	0	5073	12033	6960	-8553	-943	9496	-188	-23722	-31784	-347	-31784	-188	0
384	0	0	5426	12041	6615	-8733	-594	9328	-126	-23642	-31784	-287	-31784	-211	0
385	0	0	5673	12049	6376	-8861	-351	9212	-151	-23549	-31784	-300	-31784	-269	0
386	0	0	5630	12051	6421	-8840	-395	9236	-244	-23472	-31784	-366	-31784	-302	0
387	0	0	5232	12047	6815	-8639	-791	9431	-314	-23262	-31784	-475	-31784	-306	0
388	0	0	5011	12031	7020	-8521	-1004	9525	-98	-23080	-31784	-300	-31784	-265	0
389	0	0	5011	12008	6997	-8509	-993	9502	42	-22987	-31784	-197	-31784	-162	0
390	0	0	5096	11998	6902	-8547	-903	9450	38	-22870	-31784	-180	-31784	-269	0
391	0	0	5075	11998	6923	-8536	-924	9460	-87	-22787	-31784	-213	-31784	-343	0
392	0	0	4943	11989	7046	-8466	-1051	9517	-248	-22666	-31784	-453	-31784	-254	0
393	0	0	4978	11944	6966	-8461	-994	9455	-289	-22628	-31784	-329	-31784	-279	0
394	0	0	5297	11958	6661	-8627	-682	9309	-219	-22661	-31784	-345	-31784	-327	0
395	0	0	5567	11969	6402	-8768	-417	9185	-168	-22575	-31784	-283	-31784	-203	0
396	0	0	5492	11956	6464	-8724	-486	9210	-223	-22354	-31784	-391	-31784	-366	0
397	0	0	5170	11905	6735	-8537	-782	9320	-137	-22174	-31784	-360	-31784	-341	0
398	0	0	4823	11882	7059	-8352	-1118	9470	-203	-21978	-31784	-294	-31784	-316	0
399	0	0	5063	11882	6819	-8472	-878	9350	62	-21894	-31784	-87	-31784	-221	0
400	0	0	5116	11865	6749	-8490	-816	9307	106	-21762	-31784	-143	-31784	-242	0
401	0	0	5051	11870	6819	-8460	-884	9344	-50	-21623	-31784	-205	-31784	-304	0
402	0	0	4850	11870	7020	-8360	-1085	9445	-252	-21450	-31784	-370	-31784	-300	0
403	0	0	4987	11905	6918	-8446	-965	9411	-166	-21402	-31784	-292	-31784	-259	0
404	0	0	5309	11872	6563	-8590	-627	9217	-178	-21483	-31784	-323	-31784	-316	0
405	0	0	5552	11855	6303	-8703	-375	9079	-184	-21446	-31784	-246	-31784	-246	0
406	0	0	5481	11824	6343	-8652	-431	9083	-172	-21359	-31784	-310	-31784	-310	0
407	0	0	5196	11832	6636	-8514	-720	9234	-248	-21159	-31784	-325	-31784	-285	0
408	0	0	4966	11804	6838	-8385	-936	9321	11	-20988	-31784	-192	-31784	-234	0
409	0	0	5022	11812	6790	-8417	-884	9301	128	-20930	-31784	-77	-31784	-182	0
410	0	0	5217	11783	6566	-8500	-674	9174	213	-20866	-31784	-118	-31784	-112	0
411	0	0	5209	11820	6611	-8514	-701	9215	13	-20740	-31784	-149	-31784	-182	0
412	0	0	4948	11802	6854	-8375	-953	9328	-178	-20608	-31784	-320	-31784	-248	0
413	0	0	5025	11824	6799	-8424	-887	9311	-188	-20554	-31784	-289	-31784	-157	0
414	0	0	5366	11802	6436	-8584	-535	9119	-62	-20534	-31784	-298	-31784	-143	0
415	0	0	5583	11773	6190	-8678	-303	8981	-75	-20476	-31784	-234	-31784	-194	0
416	0	0	5504	11750	6246	-8627	-371	8998	-172	-20373	-31784	-291	-31784	-145	0
417	0	0	5251	11773	6522	-8512	-635	9147	-197	-20129	-31784	-355	-31784	-110	0
418	0	0	4980	11775	6795	-8377	-907	9285	-7	-19943	-31784	-166	-31784	-56	0
419	0	0	5069	11758	6689	-8413	-810	9223	56	-19859	-31784	-102	-31784	-116	0
420	0	0	5217	11768	6551	-8492	-667	9159	186	-19799	-31784	-19	-31784	-87	0
421	0	0	5125	11783	6658	-8454	-766	9220	34	-19691	-31784	-182	-31784	-145	0
422	0	0	4922	11777	6855	-8349	-966	9316	-242	-19528	-31784	-356	-31784	-155	0
423	0	0	4962	11781	6819	-8371	-928	9300	-133	-19452	-31784	-256	-31784	-102	0
424	0	0	5387	11779	6392	-8583	-502	9085	-15	-19508	-31784	-254	-31784	-147	0
425	0	0	5558	11738	6180	-8648	-311	8959	-65	-19477	-31784	-263	-31784	-129	0
426	0	0	5541	11737	6196	-8639	-327	8966	-114	-19388	-31784	-259	-31784	-230	0
427	0	0	5180	11744	6564	-8462	-692	9154	-168	-19151	-31784	-312	-31784	-159	0
428	0	0	4972	11742	6770	-8357	-899	9256	73	-18990	-31784	-124	-31784	-93	0
429	0	0	5058	11719	6661	-8388	-801	9190	112	-18934	-31784	-27	-31784	-112	0
430	0	0	5261	11715	6454	-8488	-596	9084	178	-18887	-31784	-62	-31784	-36	0
431	0	0	5168	11713	6545	-8440	-688	9129	67	-18734	-31784	-223	-31784	-108	0
432	0	0	4885	11731	6846	-8308	-980	9288	-322	-18513	-31784	-419	-31784	-161	0
433	0	0	5061	11769	6708	-8415	-823	9238	-89	-18459	-31784	-258	-31784	-155	0
434	0	0	5364	11756	6392	-8560	-514	9074	-122	-18482	-31784	-228	-31784	-128	0
435	0	0	5647	11725	6078	-8686	-215	8901	-81	-18443	-31784	-188	-31784	-159	0
436	0	0	5606	11709	6103	-8657	-248	8906	-89	-18336	-31784	-281	-31784	-141	0
437	0	0	5277	11684	6407	-8480	-565	9045	-197	-18168	-31784	-325	-31784	-188	0
438	0	0	5036	11676	6640	-8356	-802	9158	44	-18001	-31784	-147	-31784	-131	0
439	0	0	5069	11653	6584	-8361	-757	9118	79	-17954	-31784	-124	-31784	-143	0
440	0	0	5362	11608	6246	-8485	-442	8927	256	-17923	-31784	-56	-31784	-52	0
441	0	0	5194	11572	6378	-8383	-592	8975	60	-17797	-31784	-211	-31784	-131	0
442	0	0	5021	11605	6584	-8313	-781	9094	-205	-17686	-31784	-318	-31784	-215	0
443	0	0	5120	11723	6603	-8421	-741	9163	-194	-17663	-31784	-285	-31784	-240	0
444	0	0	5618	11905	6287	-8761	-334	9096	-48	-17708	-31784	-265	-31784	-137	0
445	0	0	6006	12175	6169	-9090	-81	9172	-100	-17807	-31784	-329	-31784	-207	0
446	0	0	6165	12520	6355	-9342	-95	9437	-108	-17778	-31784	-248	-31784	-219	0
447	0	0	6031	12904	6873	-9467	-421	9888	-223	-17766	-31784	-304	-31784	-242	0
448	0	0	5952	13219	7267	-9585	-657	10243	79	-17815	-31784	-184	-31784	-161	0
449	0	0	6197	13343	7146	-9770	-474	10244	195	-17948	-31784	-40	-31784	-128	0
450	0	0	6402	13403	7001	-9902	-299	10202	287	-18026	-31784	-31	-31784	-139	0
451	0	0	6270	13461	7191	-9865	-460	10326	52	-17861	-31784	-162	-31784	-248	0
452	0	0	6125	13401	7276	-9763	-575	10338	-104	-17673	-31784	-246	-31784	-238	0
453	0	0	5983	13106	7123	-9544	-570	10114	-97	-17489	-31784	-195	-31784	-228	0
454	0	0	6234	12705	6471	-9469	-118	9588	48	-17306	-31784	-174	-31784	-164	0
455	0	0	6309	12377	6068	-9343	120	9222	-21	-16982	-31784	-223	-31784	-143	1
456	0	0	6144	12101	5957	-9122	93	9029	-67	-16600	-31784	-258	-31784	-192	0
457	0	0	5697	11835	6138	-8766	-220	8986	-207	-16290	-31784	-302	-31784	-226	0
458	0	0	5337	11638	6301	-8487	-482	8969	44	-16109	-31784	-52	-31784	-195	0
459	0	0	5430	11548	6118	-8489	-344	8833	246	-16166	-31784	46	-31784	-100	0
460	0	0	5588	11539	5951	-8563	-181	8745	258	-16175	-31784	19	-31784	-89	0
461	0	0	5512	11496	5984	-8504	-236	8740	116	-16183	-31784	-145	-31784	-258	0
462	0	0	5249	11486	6237	-8367	-494	8861	-124	-16082	-31784	-192	-31784	-265	0
463	0	0	5344	11511	6167	-8427	-411	8839	-67	-16034	-31784	-176	-31784	-217	0
464	0	0	5740	11583	5843	-8661	-51	8713	69	-16028	-31784	-168	-31784	-153	0
465	0	0	5957	11608	5651	-8782	153	8629	-13	-15973	-31784	-151	-31784	-221	0
466	0	0	5973	11591	5618	-8782	177	8604	-48	-15909	-31784	-217	-31784	-304	0
467	0	0	5626	11591	5965	-8608	-169	8778	-44	-15758	-31784	-186	-31784	-312	0
468	0	0	5331	11595	6264	-8463	-466	8929	71	-15653	-31784	-38	-31784	-207	0
469	0	0	5481	11603	6122	-8542	-320	8862	256	-15599	-31784	17	-31784	-188	0
470	0	0	5620	11591	5971	-8605	-175	8781	291	-15576	-31784	15	-31784	-159	0
471	0	0	5552	11612	6060	-8582	-254	8836	139	-15473	-31784	-29	-31784	-178	0
472	0	0	5419	11638	6219	-8528	-400	8928	-50	-15329	-31784	-230	-31784	-161	0
473	0	0	5455	11612	6157	-8533	-351	8884	32	-15287	-31784	-126	-31784	-164	0
474	0	0	5727	11607	5880	-8667	-76	8743	-11	-15353	-31784	-209	-31784	-252	0
475	0	0	5944	11597	5653	-8770	145	8625	3	-15310	-31784	-93	-31784	-93	0
476	0	0	5952	11589	5637	-8770	157	8613	-48	-15203	-31784	-248	-31784	-209	0
477	0	0	5637	11608	5971	-8622	-167	8789	-32	-14988	-31784	-174	-31784	-141	0
478	0	0	5370	11585	6215	-8477	-422	8900	65	-14850	-31784	-81	-31784	-178	0
479	0	0	5490	11618	6128	-8554	-319	8873	277	-14792	-31784	54	-31784	-157	0
480	0	0	5653	11622	5969	-8637	-158	8795	333	-14780	-31784	93	-31784	-67	0
481	0	0	5492	11622	6130	-8557	-319	8876	98	-14668	-31784	-71	-31784	-213	0
482	0	0	5376	11657	6281	-8516	-452	8969	-40	-14530	-31784	-242	-31784	-155	0
483	0	0	5356	11657	6301	-8506	-472	8979	-27	-14489	-31784	-149	-31784	-166	0
484	0	0	5677	11634	5957	-8655	-140	8795	-13	-14530	-31784	-199	-31784	-269	0
485	0	0	5857	11601	5744	-8729	56	8672	60	-14553	-31784	-77	-31784	-164	0
486	0	0	5826	11574	5748	-8700	39	8661	-106	-14456	-31784	-273	-31784	-304	0
487	0	0	5533	11570	6037	-8551	-252	8803	-95	-14293	-31784	-242	-31784	-162	0
488	0	0	5154	11575	6421	-8364	-633	8998	0	-14144	-31784	-131	-31707	-277	0
489	0	0	5313	11581	6268	-8447	-477	8924	186	-14121	-31784	-44	-31602	-168	0
490	0	0	5407	11585	6178	-8496	-385	8881	219	-14055	-31784	-100	-31439	-128	0
491	0	0	5385	11558	6173	-8471	-394	8865	44	-13973	-31784	-137	-31274	-304	0
492	0	0	5067	11513	6446	-8290	-689	8979	-172	-13869	-31784	-304	-31096	-215	0
493	0	0	5063	11552	6489	-8307	-713	9020	-194	-13764	-31784	-283	-30908	-335	0
494	0	0	5582	11574	5992	-8578	-205	8783	-31	-13822	-31784	-180	-30904	-162	0
495	0	0	5620	11550	5930	-8585	-155	8740	-106	-13795	-31784	-209	-30785	-139	0
496	0	0	5744	11564	5820	-8654	-38	8692	-102	-13696	-31784	-234	-30566	-285	0
497	0	0	5302	11566	6264	-8434	-481	8915	-194	-13529	-31784	-265	-30331	-289	0
498	0	0	5040	11548	6508	-8294	-734	9028	7	-13424	-31784	-192	-30151	-296	0
499	0	0	5125	11579	6454	-8352	-664	9016	139	-13354	-31784	-65	-30017	-215	0
500	0	0	5340	11610	6270	-8475	-465	8940	145	-13318	-31784	-95	-29879	-199	0
501	0	0	5255	11624	6369	-8439	-557	8996	114	-13211	-31784	-122	-29683	-258	0
502	0	0	4996	11630	6634	-8313	-819	9132	-170	-13046	-31784	-327	-29458	-304	0
503	0	0	5009	11593	6584	-8301	-787	9088	-151	-13029	-31784	-259	-29358	-277	0
504	0	0	5349	11568	6219	-8458	-435	8893	-100	-13114	-31784	-269	-29356	-287	0
505	0	0	5559	11541	5982	-8550	-211	8761	-153	-13127	-31784	-230	-29295	-306	0
506	0	0	5630	11523	5893	-8576	-131	8708	-95	-13036	-31784	-289	-29096	-236	0
507	0	0	5228	11579	6351	-8403	-561	8965	-203	-12780	-31784	-323	-28754	-228	0
508	0	0	5009	11608	6599	-8308	-795	9103	52	-12648	-31784	-157	-28558	-137	0
509	0	0	5131	11614	6483	-8372	-676	9048	131	-12600	-31784	-36	-28436	-176	0
510	0	0	5261	11597	6336	-8429	-537	8966	221	-12615	-31784	11	-28376	-217	0
511	0	0	5174	11554	6380	-8364	-603	8967	44	-12536	-31784	-217	-28211	-194	0
512	0	0	5019	11587	6568	-8303	-774	9077	-161	-12414	-31784	-325	-28005	-178	0
513	0	0	4942	11605	6663	-8273	-860	9134	-149	-12346	-31784	-281	-27879	-147	0
514	0	0	5308	11560	6252	-8434	-472	8906	-85	-12419	-31784	-240	-27871	-205	0
515	0	0	5467	11531	6064	-8499	-298	8797	-95	-12390	-31784	-197	-27769	-205	0
516	0	0	5524	11510	5986	-8517	-231	8748	-151	-12377	-31784	-337	-27656	-232	0
517	0	0	5081	11475	6394	-8278	-656	8934	-271	-12222	-31784	-331	-27402	-259	0
518	0	0	4945	11490	6545	-8217	-800	9017	31	-12111	-31784	-186	-27231	-207	0
519	0	0	5008	11508	6500	-8258	-746	9004	75	-12074	-31784	-104	-27144	-98	0
520	0	0	5101	11539	6438	-8320	-668	8988	182	-12022	-31784	-23	-27020	-137	0
521	0	0	5113	11546	6433	-8329	-660	8989	-11	-11950	-31784	-176	-26849	-161	0
522	0	0	4970	11581	6611	-8275	-820	9096	-178	-11859	-31784	-333	-26690	-137	0
523	0	0	4989	11579	6590	-8284	-800	9084	-176	-11783	-31784	-265	-26545	-164	0
524	0	0	5356	11624	6268	-8490	-456	8946	-67	-11816	-31784	-190	-26517	-141	0
525	0	0	5579	11645	6066	-8612	-243	8855	-139	-11758	-31784	-306	-26380	-201	0
526	0	0	5552	11612	6060	-8582	-254	8836	-159	-11713	-31784	-294	-26234	-168	0
527	0	0	5149	11605	6456	-8377	-653	9030	-240	-11525	-31784	-368	-25980	-258	0
528	0	0	5017	11560	6543	-8288	-763	9051	56	-11484	-31784	-137	-25873	-108	0
529	0	0	4975	11539	6564	-8257	-794	9051	124	-11432	-31784	-48	-25770	-116	0
530	0	0	5224	11546	6322	-8385	-549	8934	221	-11446	-31784	-112	-25691	-180	0
531	0	0	5146	11544	6398	-8345	-626	8971	71	-11383	-31784	-242	-25557	-120	0
532	0	0	4899	11535	6636	-8217	-868	9085	-194	-11259	-31784	-360	-25359	-184	0
533	0	0	4995	11544	6549	-8269	-777	9046	-149	-11236	-31784	-289	-25284	-180	0
534	0	0	5401	11587	6186	-8494	-392	8886	-77	-11275	-31784	-238	-25239	-93	0
535	0	0	5676	11614	5938	-8645	-131	8776	-42	-11248	-31784	-259	-25165	-133	0
536	0	0	5732	11612	5880	-8672	-74	8746	-50	-11236	-31784	-275	-25049	-93	0
537	0	0	5297	11640	6343	-8468	-523	8991	-168	-11036	-31784	-347	-24769	-195	0
538	0	0	5117	11643	6526	-8380	-704	9084	3	-10928	-31784	-176	-24599	-159	0
539	0	0	5218	11616	6398	-8417	-590	9007	168	-10961	-31784	25	-24579	-46	0
540	0	0	5326	11607	6281	-8466	-477	8944	176	-10935	-31784	-11	-24465	-116	0
541	0	0	5323	11614	6291	-8468	-484	8952	-21	-10871	-31784	-120	-24331	-184	0
542	0	0	5155	11638	6483	-8396	-664	9060	-139	-10735	-31784	-242	-24121	-174	0
543	0	0	5205	11618	6413	-8411	-604	9015	-145	-10714	-31784	-228	-24032	-162	0
544	0	0	5533	11647	6114	-8590	-290	8880	-58	-10751	-31784	-197	-24021	-174	0
545	0	0	5806	11624	5818	-8715	-6	8721	-19	-10825	-31784	-192	-24040	-174	0
546	0	0	5760	11640	5880	-8700	-60	8760	-129	-10749	-31784	-242	-23848	-207	0
547	0	0	5583	11678	6095	-8630	-256	8886	-104	-10607	-31784	-283	-23621	-182	0
548	0	0	5222	11647	6425	-8434	-601	9036	34	-10491	-31784	-153	-23464	-207	0
549	0	0	5345	11665	6320	-8505	-487	8992	164	-10439	-31784	-65	-23344	-149	0
550	0	0	5515	11674	6159	-8594	-322	8916	242	-10427	-31784	-15	-23248	-112	0
551	0	0	5414	11674	6260	-8544	-423	8967	75	-10334	-31784	-118	-23095	-164	0
552	0	0	5265	11690	6425	-8477	-580	9057	-141	-10231	-31784	-263	-22944	-244	0
553	0	0	5312	11690	6378	-8501	-533	9034	-56	-10239	-31784	-199	-22901	-207	0
554	0	0	5659	11707	6048	-8683	-194	8877	-44	-10314	-31784	-190	-22907	-246	0
555	0	0	5895	11715	5820	-8805	37	8767	-42	-10342	-31784	-201	-22872	-213	0
556	0	0	5900	11704	5804	-8802	48	8754	5	-10320	-31784	-147	-22777	-242	0
557	0	0	5564	11733	6169	-8648	-302	8951	-168	-10136	-31523	-225	-22511	-213	0
558	0	0	5486	11779	6293	-8632	-403	9036	106	-10043	-31331	-87	-22360	-159	0
559	0	0	5434	11818	6384	-8626	-475	9101	277	-9983	-31189	87	-22273	-135	0
560	0	0	5624	11814	6190	-8719	-283	9002	199	-9954	-31022	-42	-22145	-258	0
561	0	0	5681	11830	6149	-8755	-234	8989	164	-9899	-30890	-19	-22036	-205	0
562	0	0	5455	11849	6394	-8652	-469	9121	-42	-9783	-30667	-252	-21861	-188	0
563	0	0	5482	11839	6357	-8660	-437	9098	-21	-9717	-30498	-225	-21741	-263	0
564	0	0	5846	11863	6017	-8854	-85	8940	120	-9814	-30508	-141	-21793	-186	0
565	0	0	6045	11830	5785	-8937	130	8807	-34	-9876	-30492	-184	-21801	-176	0
566	0	0	6051	11830	5779	-8940	136	8804	-34	-9793	-30287	-168	-21623	-184	0
567	0	0	5703	11835	6132	-8769	-214	8983	-172	-9624	-30015	-259	-21394	-137	0
568	0	0	5484	11899	6415	-8691	-465	9157	126	-9486	-29800	-79	-21227	-192	0
569	0	0	5642	11956	6314	-8799	-336	9135	325	-9474	-29699	102	-21180	-48	0
570	0	0	5708	11989	6281	-8848	-286	9135	248	-9443	-29581	-95	-21095	-120	0
571	0	0	5713	11963	6250	-8838	-268	9106	164	-9393	-29437	-64	-20977	-195	0
572	0	0	5457	11979	6522	-8718	-532	9250	-118	-9242	-29189	-223	-20765	-201	0
573	0	0	5651	11985	6334	-8818	-341	9159	-1	-9286	-29131	-213	-20767	-244	0
574	0	0	5860	11969	6109	-8914	-124	9039	15	-9391	-29152	-112	-20823	-145	0
575	0	0	6163	11967	5804	-9065	179	8885	7	-9422	-29084	-166	-20790	-203	0
576	0	0	6101	11944	5843	-9022	129	8893	-40	-9350	-28888	-213	-20616	-232	0
577	0	0	5828	11971	6143	-8899	-157	9057	-58	-9185	-28632	-292	-20393	-172	0
578	0	0	5572	11977	6405	-8774	-416	9191	178	-9098	-28453	-60	-20273	-93	0
579	0	0	5721	11977	6256	-8849	-267	9116	275	-9127	-28397	50	-20253	-93	0
580	0	0	5902	11952	6050	-8927	-74	9001	327	-9121	-28298	62	-20174	-108	0
581	0	0	5704	11952	6248	-8828	-272	9100	108	-9011	-28097	-77	-20020	-215	0
582	0	0	5593	11940	6347	-8766	-377	9143	-58	-8912	-27897	-238	-19859	-232	0
583	0	0	5639	11971	6332	-8805	-346	9151	-58	-8883	-27776	-157	-19782	-226	0
584	0	0	5862	11996	6134	-8929	-136	9065	-5	-8859	-27654	-174	-19696	-273	0
585	0	0	6255	12012	5757	-9133	249	8884	0	-8883	-27584	-246	-19673	-232	0
586	0	0	6161	11969	5808	-9065	176	8888	-27	-8856	-27472	-225	-19597	-174	0
587	0	0	5845	11946	6101	-8895	-128	9023	-112	-8724	-27225	-190	-19365	-228	0
588	0	0	5572	11919	6347	-8745	-387	9133	120	-8613	-27047	-91	-19238	-161	0
589	0	0	5709	11868	6159	-8788	-225	9013	325	-8596	-26923	67	-19169	-201	0
590	0	0	5849	11835	5986	-8842	-68	8910	269	-8553	-26793	7	-19056	-116	0
591	0	0	5768	11826	6058	-8797	-145	8942	151	-8483	-26640	-93	-18946	-182	0
592	0	0	5507	11769	6262	-8638	-377	9015	-83	-8373	-26434	-259	-18777	-225	0
593	0	0	5636	11729	6093	-8682	-228	8911	19	-8361	-26356	-149	-18726	-172	0
594	0	0	5870	11742	5872	-8806	-1	8807	17	-8390	-26290	-112	-18711	-203	0
595	0	0	6198	11713	5515	-8955	341	8614	106	-8433	-26255	-155	-18703	-225	0
596	0	0	6150	11682	5532	-8916	309	8607	11	-8371	-26089	-199	-18552	-199	0
597	0	0	5875	11704	5829	-8789	23	8766	-27	-8190	-25802	-182	-18292	-133	0
598	0	0	5560	11672	6112	-8616	-276	8892	120	-8107	-25631	29	-18179	-213	0
599	0	0	5705	11641	5936	-8673	-115	8788	234	-8093	-25522	83	-18107	-197	0
600	0	0	5780	11603	5823	-8691	-21	8713	318	-8093	-25458	58	-18076	-164	0
601	0	0	5767	11552	5785	-8659	-9	8668	168	-8082	-25353	-40	-17983	-246	0
602	0	0	5519	11550	6031	-8534	-256	8790	-44	-7915	-25103	-147	-17770	-256	0
603	0	0	5556	11496	5940	-8526	-192	8718	83	-7919	-25035	-151	-17754	-205	0
604	0	0	5894	11506	5612	-8700	141	8559	149	-8004	-25022	-161	-17776	-252	0
605	0	0	6117	11510	5393	-8813	362	8451	38	-8041	-24971	-145	-17762	-201	0
606	0	0	6170	11506	5336	-8838	417	8421	25	-8006	-24868	-135	-17659	-217	0
607	0	0	5828	11521	5693	-8674	67	8607	-50	-7825	-24585	-145	-17419	-242	0
608	0	0	5595	11506	5911	-8550	-158	8708	225	-7769	-24434	-27	-17333	-106	0
609	0	0	5688	11453	5765	-8570	-38	8609	291	-7789	-24389	116	-17306	-75	0
610	0	0	5844	11442	5598	-8643	123	8520	335	-7763	-24273	93	-17207	-118	0
611	0	0	5750	11463	5713	-8606	18	8588	215	-7676	-24116	-13	-17085	-126	0
612	0	0	5597	11498	5901	-8547	-152	8699	5	-7552	-23902	-141	-16907	-213	0
613	0	0	5545	11496	5951	-8520	-203	8723	69	-7515	-23803	-116	-16848	-116	0
614	0	0	5956	11459	5503	-8707	226	8481	65	-7598	-23799	-100	-16881	-164	0
615	0	0	6096	11446	5350	-8771	373	8398	122	-7589	-23724	-124	-16837	-205	0
616	0	0	6051	11428	5377	-8739	337	8402	17	-7564	-23609	-174	-16753	-287	0
617	0	0	5716	11413	5697	-8564	9	8555	32	-7424	-23388	-118	-16540	-223	0
618	0	0	5481	11436	5955	-8458	-237	8695	199	-7294	-23190	9	-16404	-188	0
619	0	0	5590	11444	5854	-8517	-132	8649	335	-7271	-23080	166	-16319	-166	0
620	0	0	5725	11432	5707	-8578	9	8569	372	-7290	-23033	129	-16297	-100	0
621	0	0	5550	11393	5843	-8471	-146	8618	133	-7224	-22874	9	-16179	-221	0
622	0	0	5355	11380	6025	-8367	-335	8702	0	-7154	-22744	-168	-16061	-176	0
623	0	0	5381	11381	6000	-8381	-309	8690	-5	-7143	-22651	-213	-16016	-209	0
624	0	0	5698	11362	5664	-8530	17	8513	65	-7242	-22674	-110	-16065	-149	0
625	0	0	5870	11360	5490	-8615	190	8425	9	-7160	-22525	-137	-15935	-259	0
626	0	0	5898	11378	5480	-8638	209	8429	23	-7115	-22387	-131	-15832	-151	0
627	0	0	5555	11411	5856	-8483	-150	8633	-71	-6951	-22139	-236	-15611	-248	0
628	0	0	5370	11467	6097	-8418	-363	8782	139	-6881	-22028	-48	-15531	-145	0
629	0	0	5323	11457	6134	-8390	-405	8795	259	-6869	-21912	65	-15475	-137	0
630	0	0	5606	11418	5812	-8512	-103	8615	384	-6937	-21918	52	-15477	-42	0
631	0	0	5339	11411	6072	-8375	-366	8741	23	-6834	-21733	-106	-15329	-211	0
632	0	0	5114	11411	6297	-8262	-591	8854	-118	-6743	-21572	-194	-15197	-162	0
633	0	0	5161	11440	6279	-8300	-559	8859	-87	-6710	-21468	-182	-15135	-164	0
634	0	0	5473	11438	5965	-8455	-246	8701	-38	-6774	-21473	-207	-15164	-149	0
635	0	0	5712	11405	5693	-8558	9	8549	-58	-6758	-21380	-205	-15110	-149	0
636	0	0	5748	11399	5651	-8573	48	8525	1	-6683	-21235	-164	-14963	-186	0
637	0	0	5283	11372	6089	-8327	-403	8730	-155	-6539	-21016	-289	-14788	-172	0
638	0	0	5066	11374	6308	-8220	-621	8841	60	-6446	-20837	-83	-14654	-122	0
639	0	0	5178	11401	6223	-8289	-522	8812	195	-6442	-20775	19	-14629	-83	0
640	0	0	5326	11413	6087	-8369	-380	8750	116	-6454	-20705	-11	-14590	-100	0
641	0	0	5255	11416	6161	-8335	-453	8788	71	-6398	-20575	-54	-14485	-170	0
642	0	0	4947	11422	6475	-8184	-764	8948	-215	-6277	-20389	-312	-14336	-182	0
643	0	0	5032	11420	6388	-8226	-678	8904	-166	-6320	-20373	-207	-14350	-269	0
644	0	0	5273	11418	6145	-8345	-436	8781	-128	-6382	-20362	-283	-14373	-238	0
645	0	0	5558	11389	5831	-8473	-136	8610	-85	-6372	-20286	-192	-14334	-145	0
646	0	0	5490	11405	5915	-8447	-212	8660	-112	-6318	-20154	-285	-14222	-238	0
647	0	0	5058	11403	6345	-8230	-643	8874	-203	-6173	-19945	-333	-14043	-234	0
648	0	0	4916	11366	6450	-8141	-767	8908	-13	-6118	-19840	-118	-13971	-155	0
649	0	0	4910	11352	6442	-8131	-766	8897	79	-6081	-19710	-91	-13902	-225	0
650	0	0	5176	11356	6180	-8266	-502	8768	172	-6138	-19706	-95	-13902	-139	0
651	0	0	5027	11345	6318	-8186	-645	8831	-40	-6058	-19566	-162	-13793	-170	0
652	0	0	4850	11343	6493	-8096	-821	8918	-232	-5957	-19403	-320	-13655	-283	0
653	0	0	4906	11397	6491	-8151	-792	8944	-161	-5915	-19304	-207	-13599	-168	0
654	0	0	5298	11420	6122	-8359	-412	8771	-87	-5965	-19283	-306	-13597	-151	0
655	0	0	5461	11407	5946	-8434	-242	8676	-77	-5944	-19219	-261	-13572	-178	0
656	0	0	5335	11385	6050	-8360	-357	8717	-182	-5876	-19052	-397	-13420	-300	0
657	0	0	5176	11401	6225	-8288	-524	8813	-131	-5800	-18915	-259	-13289	-170	0
658	0	0	4904	11418	6514	-8161	-805	8966	-31	-5717	-18775	-153	-13207	-180	0
659	0	0	4985	11385	6400	-8185	-707	8892	137	-5754	-18750	-50	-13217	-168	0
660	0	0	5186	11372	6186	-8279	-500	8779	195	-5818	-18753	-46	-13238	-91	0
661	0	0	4964	11360	6396	-8162	-716	8878	-36	-5730	-18610	-209	-13110	-195	0
662	0	0	4851	11350	6499	-8100	-824	8924	-168	-5664	-18480	-283	-13009	-168	0
663	0	0	4802	11343	6541	-8072	-869	8942	-261	-5639	-18383	-267	-12947	-184	0
664	0	0	5193	11360	6167	-8276	-487	8763	-168	-5657	-18336	-308	-12930	-228	0
665	0	0	5447	11360	5913	-8403	-233	8636	-110	-5711	-18340	-230	-12953	-178	0
666	0	0	5325	11356	6031	-8340	-353	8693	-234	-5606	-18142	-356	-12776	-228	0
667	0	0	5120	11399	6279	-8259	-579	8839	-223	-5486	-17964	-366	-12617	-228	0
668	0	0	4875	11401	6526	-8138	-825	8963	-25	-5414	-17844	-192	-12538	-159	0
669	0	0	5000	11413	6413	-8206	-706	8913	120	-5422	-17783	-58	-12501	-112	0
670	0	0	5148	11416	6268	-8282	-560	8842	108	-5457	-17752	-87	-12489	-116	0
671	0	0	5040	11387	6347	-8213	-653	8867	38	-5397	-17638	-263	-12400	-225	0
672	0	0	4842	11391	6549	-8116	-853	8970	-172	-5317	-17498	-374	-12282	-190	0
673	0	0	4885	11407	6522	-8146	-818	8964	-203	-5288	-17403	-327	-12227	-201	0
674	0	0	5215	11409	6194	-8312	-489	8801	-137	-5399	-17454	-269	-12307	-197	0
675	0	0	5428	11385	5957	-8406	-264	8671	-159	-5400	-17397	-287	-12274	-186	0
676	0	0	5479	11444	5965	-8461	-243	8704	-194	-5336	-17271	-325	-12154	-203	0
677	0	0	5129	11420	6291	-8274	-581	8855	-199	-5238	-17112	-265	-12012	-258	0
678	0	0	4830	11422	6592	-8126	-881	9007	-139	-5113	-16940	-261	-11863	-176	0
679	0	0	5022	11422	6400	-8222	-689	8911	124	-5109	-16876	-95	-11835	-166	0
680	0	0	5150	11420	6270	-8285	-560	8845	100	-5113	-16819	-56	-11806	-174	0
681	0	0	5038	11438	6400	-8238	-681	8919	-108	-5030	-16697	-271	-11709	-285	0
682	0	0	4844	11401	6557	-8122	-856	8979	-263	-4950	-16550	-322	-11595	-248	0
683	0	0	4829	11380	6551	-8104	-861	8965	-186	-4956	-16491	-310	-11587	-302	0
684	0	0	5217	11341	6124	-8279	-453	8732	-157	-5111	-16606	-289	-11705	-250	0
685	0	0	5452	11347	5895	-8399	-221	8621	-137	-5166	-16585	-281	-11709	-283	0
686	0	0	5432	11360	5928	-8396	-248	8644	-190	-5123	-16474	-289	-11605	-296	0
687	0	0	5066	11345	6279	-8205	-606	8812	-308	-5014	-16299	-389	-11457	-318	0
688	0	0	4850	11333	6483	-8091	-816	8908	-91	-4912	-16138	-230	-11325	-306	0
689	0	0	5035	11372	6337	-8203	-651	8854	46	-4927	-16117	-54	-11331	-184	0
690	0	0	5122	11395	6273	-8258	-575	8834	100	-4937	-16076	-139	-11304	-248	0
691	0	0	5077	11372	6295	-8224	-609	8833	-52	-4869	-15940	-186	-11184	-273	0
692	0	0	4947	11411	6464	-8179	-758	8937	-234	-4753	-15779	-351	-11040	-232	0
693	0	0	4872	11436	6564	-8154	-846	9000	-265	-4727	-15677	-337	-10995	-335	0
694	0	0	5304	11453	6149	-8378	-422	8801	-131	-4820	-15735	-252	-11054	-279	0
695	0	0	5511	11455	5944	-8483	-216	8699	-192	-4817	-15686	-194	-11038	-273	0
696	0	0	5461	11442	5981	-8451	-260	8711	-277	-4739	-15541	-322	-10912	-349	0
697	0	0	5156	11389	6233	-8272	-538	8811	-331	-4646	-15378	-370	-10761	-382	0
698	0	0	4910	11389	6479	-8149	-784	8934	-95	-4615	-15310	-203	-10735	-258	0
699	0	0	5015	11380	6365	-8197	-675	8872	65	-4648	-15279	-32	-10726	-213	0
700	0	0	5236	11376	6140	-8306	-452	8758	116	-4677	-15275	-71	-10714	-246	0
701	0	0	5149	11380	6231	-8264	-541	8805	-23	-4623	-15159	-106	-10637	-258	0
702	0	0	4813	11370	6557	-8091	-872	8963	-337	-4516	-15011	-430	-10501	-304	0
703	0	0	4961	11347	6386	-8154	-712	8866	-219	-4570	-15011	-267	-10528	-248	0
704	0	0	5238	11350	6112	-8294	-437	8731	-161	-4652	-15054	-263	-10578	-263	0
705	0	0	5436	11343	5907	-8389	-235	8625	-205	-4675	-15017	-244	-10574	-333	0
706	0	0	5455	11362	5907	-8408	-226	8634	-242	-4623	-14912	-351	-10470	-372	0
707	0	0	5153	11345	6192	-8249	-519	8768	-298	-4498	-14730	-356	-10293	-298	0
708	0	0	4861	11350	6489	-8105	-814	8919	-95	-4397	-14573	-215	-10175	-337	0
709	0	0	4984	11366	6382	-8175	-699	8874	69	-4390	-14528	-40	-10153	-263	0
710	0	0	5205	11366	6161	-8285	-478	8763	157	-4419	-14487	-77	-10126	-225	0
711	0	0	5088	11356	6268	-8222	-590	8812	-29	-4363	-14375	-112	-10037	-256	0
712	0	0	4879	11370	6491	-8124	-806	8930	-240	-4242	-14214	-388	-9892	-323	0
713	0	0	4909	11380	6471	-8144	-781	8925	-186	-4262	-14177	-246	-9913	-248	0
714	0	0	5220	11352	6132	-8286	-456	8742	-126	-4370	-14243	-254	-9981	-234	0
715	0	0	5522	11345	5823	-8433	-150	8584	-89	-4366	-14198	-250	-9944	-267	0
716	0	0	5441	11325	5884	-8383	-221	8604	-201	-4330	-14109	-316	-9861	-248	0
717	0	0	5067	11356	6289	-8211	-611	8822	-294	-4221	-13925	-380	-9707	-308	0
718	0	0	4965	11401	6436	-8183	-735	8918	5	-4134	-13799	-182	-9612	-265	0
719	0	0	4982	11385	6403	-8183	-710	8894	60	-4167	-13764	-7	-9618	-281	0
720	0	0	5213	11413	6200	-8313	-493	8806	147	-4182	-13731	-114	-9575	-292	0
721	0	0	5110	11380	6270	-8245	-580	8825	-7	-4132	-13632	-133	-9500	-263	0
722	0	0	4889	11368	6479	-8128	-795	8923	-219	-4097	-13585	-302	-9476	-242	0
723	0	0	4945	11352	6407	-8148	-731	8879	-213	-4106	-13529	-279	-9438	-318	0
724	0	0	5290	11358	6068	-8324	-389	8713	-87	-4217	-13609	-203	-9554	-176	0
725	0	0	5542	11352	5810	-8447	-134	8581	-137	-4233	-13562	-258	-9529	-289	0
726	0	0	5578	11376	5798	-8477	-110	8587	-213	-4203	-13504	-306	-9455	-283	0
727	0	0	5203	11381	6178	-8292	-487	8779	-267	-4046	-13277	-269	-9259	-302	0
728	0	0	4994	11366	6372	-8180	-689	8869	-50	-3975	-13166	-215	-9178	-236	0
729	0	0	5174	11366	6192	-8270	-509	8779	182	-4004	-13157	23	-9191	-118	0
730	0	0	5362	11331	5969	-8346	-303	8650	192	-4019	-13122	-27	-9160	-141	0
731	0	0	5362	11329	5967	-8345	-302	8648	44	-3969	-13011	-114	-9073	-316	0
732	0	0	5036	11364	6328	-8200	-646	8846	-114	-3870	-12883	-259	-8962	-287	0
733	0	0	5185	11356	6171	-8270	-493	8763	-131	-3864	-12831	-197	-8937	-254	0
734	0	0	5554	11383	5829	-8468	-137	8606	-85	-3961	-12891	-151	-9019	-174	0
735	0	0	5830	11372	5542	-8601	144	8457	-25	-4017	-12897	-155	-9052	-207	0
736	0	0	5785	11325	5540	-8555	122	8432	-40	-4000	-12838	-178	-8988	-252	0
737	0	0	5444	11331	5887	-8387	-221	8609	-145	-3897	-12675	-275	-8850	-335	0
738	0	0	5347	11312	5965	-8329	-309	8638	93	-3862	-12608	-65	-8823	-221	0
739	0	0	5506	11316	5810	-8411	-152	8563	277	-3916	-12633	65	-8856	-161	0
740	0	0	5714	11312	5598	-8513	58	8455	353	-3942	-12608	38	-8844	-174	0
741	0	0	5672	11317	5645	-8494	13	8481	79	-3930	-12532	-69	-8790	-215	0
742	0	0	5562	11354	5792	-8458	-115	8573	-40	-3831	-12412	-225	-8679	-230	0
743	0	0	5612	11387	5775	-8499	-81	8581	75	-3837	-12379	-75	-8698	-228	0
744	0	0	6061	11376	5315	-8718	373	8345	77	-4011	-12514	-31	-8850	-228	0
745	0	0	6274	11335	5061	-8804	606	8198	93	-4041	-12493	-67	-8854	-265	0
746	0	0	6427	11333	4906	-8880	760	8119	164	-4050	-12456	17	-8809	-248	0
747	0	0	6125	11347	5222	-8736	451	8284	87	-3936	-12280	-91	-8667	-265	0
748	0	0	5979	11319	5340	-8649	319	8329	318	-3883	-12194	155	-8607	-180	0
749	0	0	6152	11310	5158	-8731	497	8234	432	-3953	-12241	207	-8669	-93	0
750	0	0	6474	11279	4805	-8876	834	8042	583	-4015	-12249	271	-8687	-129	0
751	0	0	6380	11290	4910	-8835	735	8100	397	-3940	-12142	110	-8594	-213	0
752	0	0	6181	11300	5119	-8740	531	8209	178	-3858	-12008	65	-8489	-248	0
753	0	0	6347	11325	4978	-8836	684	8151	341	-3847	-11987	126	-8479	-159	0
754	0	0	6866	11558	4692	-9212	1087	8125	337	-3503	-11496	42	-8103	-308	0
755	0	0	7905	12076	4171	-9990	1867	8123	485	-3738	-11783	170	-8274	-186	0
756	0	0	7932	11802	3870	-9867	2031	7836	618	-3967	-12041	267	-8623	-46	0
757	0	0	6841	10604	3763	-8722	1539	7183	463	-4390	-12414	197	-9003	1119	0
758	0	0	20738	8437	-12301	-14587	16519	-1932	6266	-10340	-18476	4832	-15067	1319	0
759	0	0	21760	7626	-14134	-14693	17947	-3254	6462	-10807	-18775	4716	-15236	1088	0
760	0	0	19708	7077	-12631	-13392	16169	-2777	5845	-10410	-18298	4099	-14703	869	0
761	0	0	16745	6694	-10051	-11719	13398	-1678	4731	-9647	-17506	3350	-13929	779	0
762	0	0	13588	6471	-7117	-10029	10352	-323	3521	-8778	-16577	2421	-13044	386	0
763	0	0	11522	6372	-5150	-8947	8336	611	2865	-8194	-15985	1961	-12483	306	0
764	0	0	10165	6287	-3878	-8226	7021	1204	2302	-7783	-15539	1577	-12060	190	0
765	0	0	9020	6176	-2844	-7598	5932	1666	1765	-7426	-15132	1179	-11688	75	0
766	0	0	7656	5959	-1697	-6807	4676	2131	1239	-7123	-14798	840	-11356	-38	0
767	0	0	6366	5699	-667	-6032	3516	2516	952	-6881	-14518	636	-11116	-131	1
768	0	0	5922	5453	-469	-5687	3195	2492	1198	-6898	-14511	772	-11135	-77	0
769	0	0	6013	5206	-807	-5609	3410	2199	1427	-7026	-14608	933	-11246	32	0
770	0	0	5708	4981	-727	-5344	3217	2127	1297	-6995	-14530	818	-11153	-81	0
771	0	0	4862	4756	-106	-4809	2484	2325	904	-6803	-14299	552	-10929	-170	0
772	0	0	3393	4547	1154	-3970	1119	2850	322	-6448	-13907	52	-10571	-353	0
773	0	0	2815	4349	1534	-3582	640	2941	242	-6390	-13826	11	-10528	-349	0
774	0	0	2675	4159	1484	-3417	595	2821	56	-6438	-13841	-58	-10557	-422	0
775	0	0	2547	4002	1455	-3274	546	2728	-48	-6433	-13799	-100	-10530	-339	0
776	0	0	2210	3874	1664	-3042	273	2769	-104	-6378	-13704	-170	-10441	-442	0
777	0	0	1749	3817	2068	-2783	-159	2942	-207	-6184	-13463	-267	-10227	-351	0
778	0	0	2085	3856	1771	-2970	157	2813	353	-6270	-13541	199	-10338	-298	0
779	0	0	2702	3829	1127	-3265	787	2478	628	-6407	-13638	339	-10446	-236	0
780	0	0	2960	3862	902	-3411	1029	2382	758	-6444	-13630	386	-10419	-275	0
781	0	0	2505	3897	1392	-3201	556	2644	372	-6159	-13302	100	-10093	-298	0
782	0	0	1688	3924	2236	-2806	-274	3080	-114	-5851	-12949	-228	-9767	-322	0
783	0	0	1322	4006	2684	-2664	-681	3345	-102	-5711	-12778	-172	-9643	-370	0
784	0	0	1515	4068	2553	-2791	-519	3310	-184	-5752	-12794	-230	-9665	-399	0
785	0	0	1643	4143	2500	-2893	-428	3321	-176	-5719	-12724	-252	-9620	-232	0
786	0	0	1517	4165	2648	-2841	-565	3406	-298	-5643	-12602	-331	-9484	-388	0
787	0	0	1244	4235	2991	-2739	-873	3613	-296	-5464	-12377	-322	-9259	-349	0
788	0	0	1204	4370	3166	-2787	-981	3768	-124	-5329	-12223	-178	-9145	-240	0
789	0	0	1453	4566	3113	-3009	-830	3839	93	-5239	-12093	23	-9040	-254	0
790	0	0	1701	4733	3032	-3217	-665	3882	34	-5135	-11962	-9	-8904	-252	0
791	0	0	1635	4894	3259	-3264	-812	4076	-13	-4985	-11810	-118	-8764	-240	0
792	0	0	1486	5088	3602	-3287	-1058	4345	-329	-4760	-11537	-378	-8510	-242	0
793	0	0	1564	5315	3751	-3439	-1093	4533	-277	-4675	-11420	-246	-8439	-215	0
794	0	0	1935	5399	3464	-3667	-764	4431	-135	-4737	-11465	-226	-8483	-192	0
795	0	0	2190	5515	3325	-3852	-567	4420	-256	-4764	-11428	-302	-8470	-238	0
796	0	0	2263	5658	3395	-3960	-566	4526	-215	-4681	-11325	-325	-8351	-164	0
797	0	0	1960	5775	3815	-3867	-927	4795	-358	-4442	-11026	-422	-8070	-232	0
798	0	0	1915	5971	4056	-3943	-1070	5013	-15	-4262	-10819	-170	-7901	-126	0
799	0	0	2031	6089	4058	-4060	-1013	5073	11	-4203	-10732	-97	-7839	-120	0
800	0	0	2323	6204	3881	-4263	-779	5042	133	-4178	-10666	-143	-7771	-46	0
801	0	0	2213	6273	4060	-4243	-923	5166	-54	-4079	-10522	-261	-7649	-135	0
802	0	0	1893	6384	4491	-4138	-1299	5437	-337	-3912	-10342	-316	-7492	-122	0
803	0	0	1971	6493	4522	-4232	-1275	5507	-308	-3878	-10266	-351	-7449	-215	0
804	0	0	2127	6557	4430	-4342	-1151	5493	-322	-3914	-10289	-355	-7486	-87	0
805	0	0	2419	6621	4202	-4520	-891	5411	-327	-3903	-10231	-426	-7436	-192	0
806	0	0	2384	6702	4318	-4543	-967	5510	-374	-3819	-10130	-388	-7340	-139	0
807	0	0	1979	6782	4803	-4380	-1412	5792	-558	-3653	-9909	-523	-7131	-230	0
808	0	0	1800	6791	4991	-4295	-1595	5891	-327	-3590	-9828	-347	-7079	-178	0
809	0	0	1874	6799	4925	-4336	-1525	5862	-174	-3627	-9828	-172	-7104	-228	0
810	0	0	2039	6834	4795	-4436	-1378	5814	-168	-3639	-9802	-353	-7073	-157	0
811	0	0	1976	6857	4881	-4416	-1452	5869	-314	-3579	-9729	-382	-6993	-170	0
812	0	0	1750	6914	5164	-4332	-1707	6039	-564	-3455	-9568	-539	-6869	-228	0
813	0	0	1781	6947	5166	-4364	-1692	6056	-508	-3429	-9509	-448	-6844	-234	0
814	0	0	2164	6951	4787	-4557	-1311	5869	-411	-3554	-9593	-422	-6939	-285	0
815	0	0	2444	6995	4551	-4719	-1053	5773	-457	-3581	-9606	-506	-6964	-213	0
816	0	0	2391	7015	4624	-4703	-1116	5819	-475	-3509	-9502	-560	-6859	-322	0
817	0	0	2192	7059	4867	-4625	-1337	5963	-549	-3377	-9321	-519	-6704	-345	0
818	0	0	1899	7057	5158	-4478	-1629	6107	-428	-3336	-9244	-407	-6654	-188	0
819	0	0	2219	7100	4881	-4659	-1331	5990	-151	-3330	-9209	-246	-6632	-226	0
820	0	0	2398	7106	4708	-4752	-1155	5907	-102	-3323	-9180	-207	-6594	-223	0
821	0	0	2268	7096	4828	-4682	-1280	5962	-271	-3263	-9079	-347	-6518	-207	0
822	0	0	2138	7129	4991	-4633	-1426	6060	-525	-3133	-8927	-582	-6374	-294	0
823	0	0	2138	7172	5034	-4655	-1448	6103	-527	-3125	-8881	-452	-6353	-281	0
824	0	0	2512	7197	4685	-4854	-1086	5941	-483	-3185	-8912	-560	-6398	-349	0
825	0	0	2774	7216	4442	-4995	-834	5829	-393	-3251	-8962	-477	-6454	-300	0
826	0	0	2728	7234	4506	-4981	-889	5870	-488	-3202	-8854	-492	-6351	-389	0
827	0	0	2470	7242	4772	-4856	-1151	6007	-539	-3072	-8695	-525	-6202	-325	0
828	0	0	2271	7245	4974	-4758	-1351	6109	-316	-3055	-8664	-318	-6184	-333	0
829	0	0	2411	7249	4838	-4830	-1213	6043	-199	-3102	-8671	-261	-6206	-356	0
830	0	0	2599	7278	4679	-4938	-1040	5978	-139	-3092	-8636	-236	-6163	-267	0
831	0	0	2514	7331	4817	-4922	-1151	6074	-310	-3012	-8530	-424	-6081	-409	0
832	0	0	2316	7387	5071	-4851	-1377	6229	-535	-2898	-8398	-477	-5959	-399	0
833	0	0	2355	7391	5036	-4873	-1340	6213	-568	-2900	-8376	-529	-5953	-428	0
834	0	0	2749	7397	4648	-5073	-949	6022	-343	-3022	-8475	-399	-6064	-388	0
835	0	0	2925	7445	4520	-5185	-797	5982	-483	-2989	-8411	-504	-6012	-382	0
836	0	0	2997	7511	4514	-5254	-758	6012	-419	-2966	-8345	-422	-5940	-391	0
837	0	0	2628	7509	4881	-5068	-1126	6195	-552	-2834	-8194	-453	-5810	-378	0
838	0	0	2534	7548	5014	-5041	-1240	6281	-378	-2756	-8083	-366	-5709	-422	0
839	0	0	2725	7604	4879	-5164	-1077	6241	-141	-2789	-8109	-211	-5754	-374	0
840	0	0	2741	7633	4892	-5187	-1075	6262	-168	-2795	-8076	-248	-5713	-399	0
841	0	0	2799	7616	4817	-5207	-1009	6216	-256	-2799	-8052	-335	-5703	-388	0
842	0	0	2540	7587	5047	-5063	-1253	6317	-533	-2710	-7940	-428	-5602	-430	0
843	0	0	2625	7612	4987	-5118	-1181	6299	-517	-2733	-7928	-461	-5612	-424	0
844	0	0	2978	7620	4642	-5299	-832	6131	-355	-2840	-8019	-403	-5717	-419	0
845	0	0	3226	7674	4448	-5450	-611	6061	-395	-2826	-7983	-407	-5686	-419	0
846	0	0	3341	7678	4337	-5509	-498	6007	-333	-2814	-7942	-434	-5627	-397	0
847	0	0	3020	7697	4677	-5358	-828	6187	-450	-2677	-7771	-413	-5476	-467	0
848	0	0	2850	7703	4853	-5276	-1001	6278	-178	-2617	-7699	-230	-5426	-389	0
849	0	0	2958	7738	4780	-5348	-911	6259	-69	-2650	-7715	-162	-5441	-351	0
850	0	0	3106	7750	4644	-5428	-769	6197	-32	-2669	-7703	-155	-5437	-308	0
851	0	0	3116	7775	4659	-5445	-771	6217	-228	-2615	-7618	-271	-5352	-372	0
852	0	0	2894	7773	4879	-5333	-992	6326	-415	-2510	-7496	-333	-5253	-399	0
853	0	0	2884	7763	4879	-5323	-997	6321	-397	-2475	-7439	-378	-5226	-422	0
854	0	0	3294	7713	4419	-5503	-562	6066	-213	-2651	-7573	-294	-5377	-450	0
855	0	0	3469	7661	4192	-5565	-361	5926	-329	-2684	-7577	-250	-5389	-320	0
856	0	0	3463	7709	4246	-5586	-391	5977	-382	-2597	-7480	-407	-5265	-349	0
857	0	0	3152	7705	4553	-5428	-700	6129	-358	-2473	-7323	-364	-5127	-289	0
858	0	0	2877	7703	4826	-5290	-974	6264	-217	-2390	-7222	-217	-5057	-355	0
859	0	0	3090	7740	4650	-5415	-780	6195	81	-2425	-7245	-48	-5078	-217	0
860	0	0	3221	7783	4562	-5502	-670	6172	-15	-2413	-7187	-124	-5024	-349	0
861	0	0	3240	7841	4601	-5540	-680	6221	-95	-2380	-7139	-104	-4970	-228	0
862	0	0	3005	7880	4875	-5442	-935	6377	-386	-2215	-6945	-327	-4782	-372	0
863	0	0	2962	7870	4908	-5416	-973	6389	-362	-2238	-6956	-269	-4820	-339	0
864	0	0	3323	7860	4537	-5591	-607	6198	-259	-2364	-7059	-219	-4935	-244	0
865	0	0	3579	7928	4349	-5753	-385	6138	-287	-2463	-7112	-294	-5011	-353	0
866	0	0	3696	8107	4411	-5901	-357	6259	-226	-2523	-7162	-312	-5045	-325	0
867	0	0	3391	8345	4954	-5868	-781	6649	-417	-2463	-7077	-417	-4966	-341	0
868	0	0	3370	8644	5274	-6007	-952	6959	-139	-2529	-7104	-164	-5007	-238	0
869	0	0	3604	9022	5418	-6313	-907	7220	-48	-2690	-7265	-89	-5175	-182	0
870	0	0	4032	9401	5369	-6716	-668	7385	56	-2929	-7470	-114	-5369	-259	0
871	0	0	4011	9635	5624	-6823	-806	7629	-131	-3010	-7527	-252	-5437	-312	0
872	0	0	3825	9668	5843	-6746	-1009	7755	-368	-3041	-7529	-469	-5451	-308	0
873	0	0	3855	9791	5936	-6823	-1040	7863	-289	-3055	-7531	-380	-5468	-304	0
874	0	0	4276	9806	5530	-7041	-627	7668	-261	-3076	-7515	-337	-5453	-283	0
875	0	0	4412	9603	5191	-7007	-389	7397	-281	-2989	-7397	-304	-5360	-259	0
876	0	0	4194	9232	5038	-6713	-422	7135	-384	-2725	-7071	-372	-5022	-300	0
877	0	0	3726	8894	5168	-6310	-721	7031	-341	-2349	-6681	-397	-4648	-349	1
878	0	0	3374	8629	5255	-6001	-940	6942	-85	-2029	-6330	-215	-4330	-205	0
879	0	0	3403	8390	4987	-5896	-792	6688	-23	-1934	-6215	-85	-4238	-232	0
880	0	0	3344	8122	4778	-5733	-717	6450	64	-1899	-6163	-143	-4198	-285	0
881	0	0	3243	8023	4780	-5633	-768	6401	-106	-1907	-6136	-226	-4190	-263	0
882	0	0	2997	7971	4974	-5484	-988	6472	-318	-1908	-6118	-353	-4188	-263	0
883	0	0	2970	7928	4958	-5449	-994	6443	-300	-2019	-6219	-341	-4306	-287	0
884	0	0	3360	7938	4578	-5649	-609	6258	-244	-2168	-6365	-292	-4442	-248	0
885	0	0	3525	7969	4444	-5747	-459	6206	-358	-2188	-6363	-382	-4446	-250	0
886	0	0	3631	8025	4394	-5828	-381	6209	-279	-2161	-6303	-345	-4380	-308	0
887	0	0	3209	8031	4822	-5620	-806	6426	-388	-2019	-6143	-422	-4225	-360	0
888	0	0	3058	8051	4993	-5554	-967	6522	-118	-1972	-6081	-240	-4180	-232	0
889	0	0	3154	8058	4904	-5606	-875	6481	-48	-1951	-6031	-168	-4139	-252	0
890	0	0	3393	8087	4694	-5740	-650	6390	89	-1984	-6060	-67	-4151	-180	0
891	0	0	3270	8116	4846	-5693	-788	6481	-166	-1926	-5973	-209	-4085	-267	0
892	0	0	3130	8142	5012	-5636	-941	6577	-296	-1874	-5905	-320	-4025	-269	0
893	0	0	3106	8109	5003	-5607	-948	6556	-306	-1930	-5957	-294	-4095	-292	0
894	0	0	3382	8146	4764	-5764	-691	6455	-323	-1990	-6002	-364	-4130	-265	0
895	0	0	3768	8212	4444	-5990	-338	6328	-232	-2035	-6029	-192	-4171	-209	0
896	0	0	3746	8204	4458	-5975	-356	6331	-287	-1988	-5953	-401	-4087	-285	0
897	0	0	3381	8194	4813	-5787	-716	6503	-333	-1901	-5845	-411	-3984	-219	0
898	0	0	3133	8169	5036	-5651	-951	6602	-205	-1860	-5781	-236	-3940	-259	0
899	0	0	3227	8206	4979	-5716	-876	6592	-44	-1813	-5724	-124	-3897	-267	0
900	0	0	3406	8217	4811	-5811	-702	6514	-9	-1813	-5709	-157	-3876	-223	0
901	0	0	3360	8229	4869	-5794	-754	6549	-102	-1827	-5719	-162	-3895	-226	0
902	0	0	3104	8212	5108	-5658	-1002	6660	-399	-1761	-5639	-388	-3815	-256	0
903	0	0	3209	8221	5012	-5715	-901	6616	-261	-1769	-5637	-300	-3831	-236	0
904	0	0	3500	8192	4692	-5846	-596	6442	-287	-1877	-5728	-376	-3938	-322	0
905	0	0	3744	8194	4450	-5969	-353	6322	-248	-1860	-5674	-316	-3891	-258	0
906	0	0	3753	8215	4462	-5984	-354	6338	-252	-1844	-5643	-337	-3848	-294	0
907	0	0	3498	8219	4721	-5858	-611	6470	-256	-1747	-5511	-298	-3730	-353	0
908	0	0	3199	8204	5005	-5701	-903	6604	-161	-1697	-5443	-228	-3689	-275	0
909	0	0	3300	8200	4900	-5750	-800	6550	-36	-1722	-5474	-91	-3730	-176	0
910	0	0	3465	8229	4764	-5847	-649	6496	44	-1798	-5519	-102	-3761	-139	0
911	0	0	3413	8237	4824	-5825	-705	6530	-118	-1755	-5445	-250	-3703	-209	0
912	0	0	3145	8229	5084	-5687	-969	6656	-351	-1639	-5327	-463	-3590	-339	0
913	0	0	3226	8270	5044	-5748	-909	6657	-267	-1676	-5348	-300	-3631	-153	0
914	0	0	3507	8281	4774	-5894	-633	6527	-244	-1746	-5393	-312	-3697	-273	0
915	0	0	3862	8281	4419	-6071	-278	6350	-248	-1810	-5433	-263	-3728	-228	0
916	0	0	3750	8291	4541	-6020	-395	6416	-339	-1753	-5350	-351	-3643	-263	0
917	0	0	3517	8322	4805	-5919	-644	6563	-325	-1625	-5199	-331	-3486	-300	0
918	0	0	3178	8324	5146	-5751	-984	6735	-186	-1553	-5121	-162	-3447	-194	0
919	0	0	3311	8351	5040	-5831	-864	6695	-83	-1586	-5119	-182	-3462	-327	0
920	0	0	3527	8340	4813	-5933	-643	6576	-9	-1668	-5187	-77	-3513	-219	0
921	0	0	3397	8349	4952	-5873	-777	6650	-141	-1619	-5131	-184	-3472	-215	0
922	0	0	3243	8343	5100	-5793	-928	6721	-294	-1548	-5045	-358	-3396	-226	0
923	0	0	3271	8359	5088	-5815	-908	6723	-265	-1524	-5001	-378	-3377	-263	0
924	0	0	3614	8357	4743	-5985	-564	6550	-182	-1658	-5117	-314	-3482	-217	0
925	0	0	3754	8353	4599	-6053	-422	6476	-287	-1695	-5148	-325	-3517	-190	0
926	0	0	3853	8365	4512	-6109	-329	6438	-258	-1680	-5080	-333	-3443	-194	0
927	0	0	3451	8382	4931	-5916	-740	6656	-360	-1548	-4923	-341	-3288	-209	0
928	0	0	3226	8419	5193	-5822	-983	6806	-197	-1458	-4826	-174	-3222	-184	0
929	0	0	3403	8400	4997	-5901	-797	6698	9	-1540	-4875	-87	-3284	-197	0
930	0	0	3548	8376	4828	-5962	-640	6602	73	-1536	-4851	-106	-3255	-135	0
931	0	0	3400	8409	5009	-5904	-804	6709	-122	-1489	-4793	-291	-3208	-155	0
932	0	0	3232	8427	5195	-5829	-981	6811	-380	-1414	-4696	-399	-3109	-228	0
933	0	0	3205	8448	5243	-5826	-1019	6845	-302	-1387	-4654	-327	-3098	-265	0
934	0	0	3602	8477	4875	-6039	-636	6676	-244	-1484	-4751	-364	-3199	-215	0
935	0	0	3853	8421	4568	-6137	-357	6494	-133	-1581	-4824	-207	-3282	-137	0
936	0	0	3806	8429	4623	-6117	-408	6526	-323	-1542	-4741	-333	-3193	-184	0
937	0	0	3556	8415	4859	-5985	-651	6637	-294	-1449	-4619	-397	-3084	-207	0
938	0	0	3310	8419	5109	-5864	-899	6764	-106	-1394	-4553	-226	-3039	-141	0
939	0	0	3398	8407	5009	-5902	-805	6708	32	-1412	-4553	-100	-3055	-83	0
940	0	0	3517	8409	4892	-5963	-687	6650	38	-1437	-4566	-81	-3063	-184	0
941	0	0	3484	8444	4960	-5964	-738	6702	-170	-1363	-4469	-279	-2968	-199	0
942	0	0	3303	8444	5141	-5873	-919	6792	-294	-1323	-4419	-360	-2948	-128	0
943	0	0	3253	8454	5201	-5853	-974	6827	-306	-1348	-4423	-356	-2966	-157	0
944	0	0	3691	8471	4780	-6081	-544	6625	-230	-1449	-4506	-343	-3051	-190	0
945	0	0	3968	8497	4529	-6232	-280	6513	-178	-1546	-4603	-300	-3152	-108	0
946	0	0	3868	8514	4646	-6191	-389	6580	-292	-1453	-4477	-337	-3018	-236	0
947	0	0	3698	8619	4921	-6158	-611	6770	-308	-1301	-4302	-403	-2853	-246	0
948	0	0	3409	8590	5181	-5999	-886	6885	-131	-1247	-4242	-226	-2811	-201	0
949	0	0	3486	8594	5108	-6040	-811	6851	-19	-1286	-4285	-108	-2878	-87	0
950	0	0	3578	8561	4983	-6069	-702	6772	-79	-1328	-4295	-139	-2875	-197	0
951	0	0	3593	8561	4968	-6077	-687	6764	-126	-1305	-4271	-157	-2861	-151	0
952	0	0	3300	8530	5230	-5915	-965	6880	-310	-1220	-4169	-358	-2762	-219	0
953	0	0	3399	8524	5125	-5961	-863	6824	-279	-1235	-4172	-298	-2774	-225	0
954	0	0	3723	8510	4787	-6116	-532	6648	-254	-1354	-4271	-259	-2886	-219	0
955	0	0	3987	8555	4568	-6271	-290	6561	-232	-1375	-4312	-316	-2923	-126	0
956	0	0	3973	8559	4586	-6266	-306	6572	-256	-1392	-4297	-380	-2904	-174	0
957	0	0	3644	8532	4888	-6088	-622	6710	-285	-1307	-4180	-320	-2797	-271	0
958	0	0	3385	8584	5199	-5984	-907	6891	-153	-1206	-4060	-244	-2686	-203	0
959	0	0	3583	8609	5026	-6096	-721	6817	32	-1206	-4037	-7	-2692	-120	0
960	0	0	3696	8611	4915	-6153	-609	6763	40	-1268	-4106	-112	-2743	-170	0
961	0	0	3648	8629	4981	-6138	-666	6805	-122	-1235	-4056	-211	-2698	-226	0
962	0	0	3432	8615	5183	-6023	-875	6899	-252	-1156	-3969	-356	-2619	-258	0
963	0	0	3405	8623	5218	-6014	-906	6920	-294	-1148	-3934	-329	-2619	-292	0
964	0	0	3866	8605	4739	-6235	-436	6672	-149	-1259	-4031	-312	-2714	-261	0
965	0	0	4089	8642	4553	-6365	-232	6597	-192	-1299	-4079	-300	-2766	-153	0
966	0	0	4089	8644	4555	-6366	-233	6599	-226	-1284	-4037	-327	-2708	-228	0
967	0	0	3728	8640	4912	-6184	-592	6776	-358	-1183	-3911	-304	-2597	-281	0
968	0	0	3470	8669	5199	-6069	-864	6934	-153	-1113	-3831	-201	-2529	-291	0
969	0	0	3667	8730	5063	-6198	-698	6896	-29	-1132	-3856	-71	-2554	-201	0
970	0	0	3735	8722	4987	-6228	-626	6854	48	-1131	-3835	-93	-2527	-182	0
971	0	0	3702	8753	5051	-6227	-674	6902	-91	-1084	-3769	-269	-2487	-292	0
972	0	0	3486	8762	5276	-6124	-895	7019	-391	-1039	-3717	-372	-2446	-287	0
973	0	0	3533	8755	5222	-6144	-844	6988	-267	-1101	-3775	-337	-2483	-308	0
974	0	0	3933	8788	4855	-6360	-461	6821	-155	-1216	-3874	-238	-2601	-209	0
975	0	0	4062	8776	4714	-6419	-326	6745	-364	-1237	-3864	-292	-2603	-254	0
976	0	0	4115	8817	4702	-6466	-293	6759	-296	-1218	-3825	-316	-2539	-312	0
977	0	0	3781	8821	5040	-6301	-629	6930	-337	-1072	-3676	-325	-2397	-226	0
978	0	0	3531	8850	5319	-6190	-894	7084	-234	-987	-3577	-228	-2318	-258	0
979	0	0	3701	8861	5160	-6281	-729	7010	19	-1067	-3643	-44	-2397	-195	0
980	0	0	3753	8894	5141	-6323	-694	7017	42	-1082	-3664	-118	-2390	-176	0
981	0	0	3765	8933	5168	-6349	-701	7050	-129	-1086	-3633	-234	-2388	-271	0
982	0	0	3530	8956	5426	-6243	-948	7191	-331	-1016	-3561	-374	-2310	-244	0
983	0	0	3571	8968	5397	-6269	-913	7182	-265	-1043	-3575	-322	-2341	-308	0
984	0	0	3968	8986	5018	-6477	-525	7002	-166	-1169	-3686	-234	-2463	-205	0
985	0	0	4128	8989	4861	-6558	-366	6925	-219	-1179	-3684	-417	-2469	-221	0
986	0	0	4204	8966	4762	-6585	-279	6864	-298	-1175	-3649	-333	-2423	-312	0
987	0	0	3756	8966	5210	-6361	-727	7088	-411	-1035	-3492	-368	-2283	-333	0
988	0	0	3550	8997	5447	-6273	-948	7222	-112	-995	-3431	-203	-2234	-273	0
989	0	0	3677	9021	5344	-6349	-833	7182	-15	-1035	-3451	-131	-2267	-205	0
990	0	0	3879	9021	5142	-6450	-631	7081	81	-1065	-3470	-87	-2273	-172	0
991	0	0	3773	9040	5267	-6406	-747	7153	-153	-1008	-3414	-230	-2225	-294	0
992	0	0	3595	9046	5451	-6320	-928	7248	-347	-931	-3313	-322	-2134	-192	0
993	0	0	3591	9040	5449	-6315	-929	7244	-366	-950	-3330	-291	-2163	-254	0
994	0	0	3863	9050	5187	-6456	-662	7118	-221	-1070	-3466	-345	-2300	-215	0
995	0	0	4177	9063	4886	-6620	-354	6974	-327	-1119	-3486	-384	-2331	-209	0
996	0	0	4105	9069	4964	-6587	-429	7016	-339	-1127	-3488	-372	-2295	-261	0
997	0	0	3864	9127	5263	-6495	-699	7195	-368	-975	-3323	-403	-2124	-267	0
998	0	0	3597	9104	5507	-6350	-955	7305	-223	-909	-3247	-242	-2066	-207	0
999	0	0	3790	9185	5395	-6487	-802	7290	0	-919	-3259	-85	-2093	-157	0
1000	0	0	3855	9199	5344	-6527	-744	7271	-73	-927	-3261	-131	-2081	-289	0
1001	0	0	3828	9201	5373	-6514	-772	7287	-108	-944	-3265	-201	-2087	-199	0
1002	0	0	3601	9201	5600	-6401	-999	7400	-376	-873	-3193	-372	-2023	-306	0
1003	0	0	3659	9220	5561	-6439	-951	7390	-355	-898	-3220	-345	-2052	-223	0
1004	0	0	3963	9183	5220	-6573	-628	7201	-223	-1030	-3356	-263	-2194	-131	0
1005	0	0	4219	9191	4972	-6705	-376	7081	-242	-1084	-3404	-322	-2238	-244	0
1006	0	0	4191	9174	4983	-6682	-396	7078	-298	-1055	-3338	-349	-2165	-250	0
1007	0	0	3886	9176	5290	-6531	-702	7233	-366	-938	-3222	-358	-2029	-283	0
1008	0	0	3616	9158	5542	-6387	-963	7350	-217	-847	-3109	-269	-1947	-223	0
1009	0	0	3703	9150	5447	-6426	-872	7298	-19	-867	-3125	-126	-1988	-108	0
1010	0	0	3872	9108	5236	-6490	-682	7172	23	-886	-3148	-139	-1992	-234	0
1011	0	0	3847	9079	5232	-6463	-692	7155	-52	-876	-3121	-199	-1974	-201	0
1012	0	0	3587	9071	5484	-6329	-948	7277	-304	-766	-3007	-391	-1872	-320	0
1013	0	0	3605	9009	5404	-6307	-899	7206	-246	-807	-3032	-291	-1907	-192	0
1014	0	0	3917	8984	5067	-6450	-575	7025	-250	-880	-3109	-353	-1998	-234	0
1015	0	0	4202	8974	4772	-6588	-285	6873	-263	-952	-3162	-285	-2046	-203	0
1016	0	0	4120	8956	4836	-6538	-358	6896	-306	-873	-3061	-351	-1941	-296	0
1017	0	0	3857	8978	5121	-6417	-632	7049	-355	-803	-2993	-407	-1870	-246	0
1018	0	0	3585	8949	5364	-6267	-889	7156	-168	-727	-2892	-221	-1798	-213	0
1019	0	0	3659	8924	5265	-6291	-803	7094	11	-739	-2894	-52	-1810	-201	0
1020	0	0	3855	8883	5028	-6369	-586	6955	100	-799	-2929	-67	-1846	-149	0
1021	0	0	3731	8842	5111	-6286	-690	6976	-124	-793	-2927	-217	-1846	-205	0
1022	0	0	3494	8813	5319	-6153	-912	7066	-395	-746	-2861	-401	-1788	-300	0
1023	0	0	3575	8807	5232	-6191	-828	7019	-256	-776	-2888	-370	-1825	-258	0
1024	0	0	3826	8790	4964	-6308	-569	6877	-195	-873	-2974	-314	-1912	-209	0
1025	0	0	4148	8761	4613	-6454	-232	6687	-219	-948	-3041	-281	-1986	-219	0
1026	0	0	4117	8730	4613	-6423	-248	6671	-236	-931	-3018	-242	-1949	-176	0
1027	0	0	3733	8718	4985	-6225	-626	6851	-386	-785	-2834	-382	-1777	-289	0
1028	0	0	3534	8706	5172	-6120	-819	6939	-71	-748	-2793	-126	-1757	-188	0
1029	0	0	3503	8706	5203	-6104	-850	6954	-116	-743	-2781	-205	-1749	-207	0
1030	0	0	3814	8731	4917	-6272	-551	6824	54	-824	-2845	-110	-1784	-248	0
1031	0	0	3632	8776	5144	-6204	-756	6960	-157	-700	-2737	-283	-1683	-195	0
1032	0	0	3496	8757	5261	-6126	-882	7009	-333	-642	-2665	-372	-1606	-271	0
1033	0	0	3508	8718	5210	-6113	-851	6964	-223	-671	-2706	-314	-1660	-267	0
1034	0	0	3728	8700	4972	-6214	-622	6836	-256	-766	-2795	-331	-1753	-256	0
1035	0	0	4043	8687	4644	-6365	-300	6665	-207	-836	-2877	-289	-1813	-221	0
1036	0	0	4024	8716	4692	-6370	-334	6704	-306	-801	-2814	-343	-1755	-190	0
1037	0	0	3746	8693	4947	-6219	-600	6820	-316	-710	-2704	-331	-1629	-230	0
1038	0	0	3452	8662	5210	-6057	-879	6936	-149	-661	-2655	-197	-1600	-161	0
1039	0	0	3572	8685	5113	-6128	-770	6899	21	-677	-2673	-44	-1621	-207	0
1040	0	0	3756	8685	4929	-6220	-586	6807	-3	-735	-2739	-98	-1664	-141	0
1041	0	0	3663	8716	5053	-6189	-695	6884	-153	-675	-2675	-254	-1592	-203	0
1042	0	0	3431	8698	5267	-6064	-918	6982	-351	-609	-2605	-314	-1528	-194	0
1043	0	0	3523	8675	5152	-6099	-814	6913	-341	-634	-2613	-292	-1550	-246	0
1044	0	0	3803	8689	4886	-6246	-541	6787	-236	-719	-2712	-261	-1643	-106	0
1045	0	0	4082	8691	4609	-6386	-263	6650	-236	-783	-2762	-302	-1695	-238	0
1046	0	0	4076	8708	4632	-6392	-278	6670	-283	-752	-2714	-323	-1635	-170	0
1047	0	0	3719	8691	4972	-6205	-626	6831	-378	-659	-2597	-376	-1520	-285	0
1048	0	0	3472	8706	5234	-6089	-881	6970	-168	-574	-2502	-194	-1431	-225	0
1049	0	0	3547	8724	5177	-6135	-815	6950	60	-626	-2543	-75	-1495	-209	0
1050	0	0	3729	8695	4966	-6212	-618	6830	15	-663	-2570	-155	-1503	-225	0
1051	0	0	3638	8652	5014	-6145	-688	6833	-97	-675	-2584	-176	-1520	-256	0
1052	0	0	3345	8617	5272	-5981	-963	6944	-403	-585	-2489	-430	-1422	-360	0
1053	0	0	3376	8617	5241	-5996	-932	6929	-289	-576	-2481	-287	-1449	-296	0
1054	0	0	3804	8642	4838	-6223	-517	6740	-217	-694	-2597	-353	-1550	-343	0
1055	0	0	4004	8638	4634	-6321	-315	6636	-285	-772	-2675	-302	-1637	-275	0
1056	0	0	4057	8652	4595	-6354	-269	6623	-310	-748	-2646	-417	-1581	-306	0
1057	0	0	3711	8642	4931	-6176	-610	6786	-351	-665	-2541	-368	-1480	-306	0
1058	0	0	3445	8681	5236	-6063	-895	6958	-234	-550	-2411	-176	-1361	-283	0
1059	0	0	3558	8687	5129	-6122	-785	6908	-40	-552	-2417	-139	-1387	-203	0
1060	0	0	3768	8683	4915	-6225	-573	6799	9	-634	-2489	-139	-1441	-287	0
1061	0	0	3633	8640	5007	-6136	-687	6823	-98	-609	-2442	-225	-1414	-281	0
1062	0	0	3397	8671	5274	-6034	-938	6972	-382	-550	-2357	-485	-1326	-316	0
1063	0	0	3498	8648	5150	-6073	-826	6899	-331	-609	-2428	-291	-1398	-318	0
1064	0	0	3757	8638	4881	-6197	-562	6759	-250	-692	-2504	-261	-1484	-322	0
1065	0	0	4024	8656	4632	-6340	-304	6644	-232	-725	-2512	-345	-1497	-265	0
1066	0	0	4029	8685	4656	-6357	-313	6670	-273	-721	-2498	-389	-1464	-329	0
1067	0	0	3721	8677	4956	-6199	-617	6816	-337	-614	-2386	-331	-1342	-289	0
1068	0	0	3484	8702	5218	-6093	-867	6960	-176	-525	-2279	-234	-1255	-415	0
1069	0	0	3651	8710	5059	-6180	-704	6884	67	-593	-2341	-17	-1328	-228	0
1070	0	0	3766	8716	4950	-6241	-592	6833	-36	-618	-2372	-100	-1344	-312	0
1071	0	0	3711	8658	4947	-6184	-618	6802	-100	-599	-2337	-133	-1311	-300	0
1072	0	0	3484	8675	5191	-6079	-853	6933	-407	-554	-2291	-382	-1264	-289	0
1073	0	0	3490	8689	5199	-6089	-854	6944	-345	-552	-2279	-219	-1288	-356	0
1074	0	0	3897	8667	4770	-6282	-436	6718	-184	-692	-2425	-240	-1425	-279	0
1075	0	0	4050	8636	4586	-6343	-268	6611	-271	-754	-2463	-240	-1460	-300	0
1076	0	0	4098	8625	4527	-6361	-214	6576	-269	-708	-2401	-331	-1381	-283	0
1077	0	0	3732	8601	4869	-6166	-568	6735	-337	-634	-2314	-366	-1301	-265	0
1078	0	0	3444	8588	5144	-6016	-850	6866	-178	-531	-2211	-211	-1202	-308	0
1079	0	0	3587	8625	5038	-6106	-725	6831	-27	-549	-2234	-67	-1241	-203	0
1080	0	0	3756	8621	4865	-6188	-554	6743	50	-568	-2227	-36	-1229	-322	0
1081	0	0	3674	8667	4993	-6170	-659	6830	-79	-521	-2180	-205	-1181	-271	0
1082	0	0	3486	8669	5183	-6077	-848	6926	-320	-453	-2097	-327	-1099	-312	0
1083	0	0	3519	8646	5127	-6082	-804	6886	-269	-486	-2118	-333	-1144	-343	0
1084	0	0	3804	8667	4863	-6235	-529	6765	-211	-609	-2248	-279	-1286	-279	0
1085	0	0	4119	8654	4535	-6386	-208	6594	-129	-694	-2308	-211	-1352	-250	0
1086	0	0	4036	8660	4624	-6348	-294	6642	-296	-647	-2256	-424	-1276	-310	0
1087	0	0	3750	8685	4935	-6217	-592	6810	-386	-566	-2159	-331	-1193	-271	0
1088	0	0	3482	8706	5224	-6094	-871	6965	-182	-512	-2106	-135	-1158	-283	0
1089	0	0	3643	8698	5055	-6170	-706	6876	17	-552	-2145	-122	-1191	-246	0
1090	0	0	3676	8679	5003	-6177	-663	6841	19	-593	-2172	-50	-1224	-316	0
1091	0	0	3632	8633	5001	-6132	-684	6817	-118	-552	-2104	-259	-1164	-289	0
1092	0	0	3476	8669	5193	-6072	-858	6931	-296	-488	-2040	-393	-1105	-271	0
1093	0	0	3490	8631	5141	-6060	-825	6886	-248	-504	-2056	-322	-1136	-271	0
1094	0	0	3773	8687	4914	-6230	-570	6800	-223	-585	-2130	-331	-1222	-318	0
1095	0	0	4105	8683	4578	-6394	-236	6630	-184	-655	-2196	-289	-1286	-248	0
1096	0	0	4055	8662	4607	-6358	-276	6634	-349	-622	-2137	-337	-1220	-374	0
1097	0	0	3719	8646	4927	-6182	-604	6786	-355	-529	-2017	-382	-1096	-298	0
1098	0	0	3465	8623	5158	-6044	-846	6890	-143	-485	-1961	-194	-1063	-263	0
1099	0	0	3555	8631	5076	-6093	-760	6853	-50	-539	-2000	-104	-1131	-178	0
1100	0	0	3781	8605	4824	-6193	-521	6714	89	-599	-2066	-91	-1173	-300	0
1101	0	0	3611	8590	4979	-6100	-684	6784	-81	-554	-1996	-178	-1109	-259	0
1102	0	0	3403	8584	5181	-5993	-889	6882	-312	-473	-1914	-395	-1022	-323	0
1103	0	0	3507	8646	5139	-6076	-816	6892	-267	-467	-1912	-316	-1047	-339	0
1104	0	0	3772	8656	4884	-6214	-556	6770	-209	-613	-2058	-320	-1198	-279	0
1105	0	0	4074	8671	4597	-6372	-261	6634	-225	-690	-2104	-298	-1253	-302	0
1106	0	0	4006	8638	4632	-6322	-313	6635	-366	-673	-2075	-415	-1204	-331	0
1107	0	0	3713	8634	4921	-6173	-604	6777	-347	-583	-1969	-395	-1094	-306	0
1108	0	0	3484	8652	5168	-6068	-842	6910	-258	-517	-1879	-240	-1024	-358	0
1109	0	0	3562	8625	5063	-6093	-750	6844	-67	-529	-1899	-56	-1047	-302	0
1110	0	0	3703	8634	4931	-6168	-614	6782	5	-585	-1947	-91	-1086	-292	0
1111	0	0	3605	8594	4989	-6099	-692	6791	-168	-564	-1912	-244	-1068	-316	0
1112	0	0	3417	8590	5173	-6003	-878	6881	-294	-533	-1887	-374	-1037	-386	0
1113	0	0	3494	8611	5117	-6052	-811	6864	-267	-580	-1922	-277	-1084	-320	0
1114	0	0	3783	8607	4824	-6195	-520	6715	-186	-663	-2009	-256	-1171	-240	0
1115	0	0	4078	8611	4533	-6344	-227	6572	-168	-710	-2050	-236	-1216	-184	0
1116	0	0	4006	8609	4603	-6307	-298	6606	-265	-640	-1959	-355	-1111	-355	0
1117	0	0	3760	8613	4853	-6186	-546	6733	-279	-533	-1823	-331	-989	-302	0
1118	0	0	3422	8617	5195	-6019	-886	6906	-162	-467	-1769	-256	-950	-250	0
1119	0	0	3573	8638	5065	-6105	-746	6851	3	-485	-1792	-112	-975	-283	0
1120	0	0	3757	8634	4877	-6195	-560	6755	62	-547	-1860	-40	-1016	-242	0
1121	0	0	3651	8638	4987	-6144	-668	6812	-98	-488	-1780	-203	-950	-248	0
1122	0	0	3391	8621	5230	-6006	-919	6925	-376	-452	-1734	-420	-907	-364	0
1123	0	0	3434	8588	5154	-6011	-860	6871	-279	-486	-1769	-190	-960	-211	0
1124	0	0	3760	8578	4818	-6169	-529	6698	-250	-589	-1862	-302	-1055	-275	0
1125	0	0	4093	8603	4510	-6348	-208	6556	-225	-671	-1947	-267	-1132	-244	0
1126	0	0	3985	8576	4591	-6280	-303	6583	-323	-614	-1864	-349	-1037	-289	0
1127	0	0	3701	8601	4900	-6151	-599	6750	-289	-488	-1742	-304	-915	-267	0
1128	0	0	3409	8594	5185	-6001	-888	6889	-162	-467	-1720	-178	-909	-234	0
1129	0	0	3601	8594	4993	-6097	-696	6793	-9	-517	-1742	-116	-946	-230	0
1130	0	0	3665	8580	4915	-6122	-625	6747	50	-558	-1804	-69	-979	-176	0
1131	0	0	3616	8568	4952	-6092	-668	6760	-104	-504	-1718	-161	-905	-248	0
1132	0	0	3402	8570	5168	-5986	-883	6869	-325	-461	-1660	-356	-847	-277	0
1133	0	0	3397	8584	5187	-5990	-895	6885	-325	-455	-1672	-335	-859	-265	0
1134	0	0	3810	8572	4762	-6191	-476	6667	-153	-543	-1775	-252	-966	-186	0
1135	0	0	4035	8572	4537	-6303	-251	6554	-188	-580	-1790	-267	-997	-228	0
1136	0	0	4047	8594	4547	-6320	-250	6570	-322	-527	-1713	-318	-907	-384	0
1137	0	0	3723	8567	4844	-6145	-560	6705	-275	-446	-1633	-368	-816	-238	0
1138	0	0	3375	8543	5168	-5959	-896	6855	-209	-393	-1573	-265	-772	-261	0
1139	0	0	3594	8541	4947	-6067	-676	6744	15	-463	-1641	-36	-853	-203	0
1140	0	0	3683	8534	4851	-6108	-584	6692	60	-521	-1683	-145	-890	-197	0
1141	0	0	3582	8534	4952	-6058	-685	6743	-110	-496	-1656	-104	-861	-217	0
1142	0	0	3372	8551	5179	-5961	-903	6865	-362	-411	-1567	-409	-777	-287	0
1143	0	0	3468	8576	5108	-6022	-820	6842	-232	-436	-1596	-283	-818	-195	0
1144	0	0	3820	8590	4770	-6205	-475	6680	-209	-543	-1693	-289	-921	-281	0
1145	0	0	4003	8600	4597	-6301	-297	6598	-267	-576	-1724	-349	-966	-246	0
1146	0	0	4018	8567	4549	-6292	-265	6558	-269	-576	-1722	-322	-923	-265	0
1147	0	0	3721	8576	4855	-6148	-567	6715	-335	-506	-1614	-329	-834	-205	0
1148	0	0	3487	8563	5076	-6025	-794	6819	-162	-399	-1515	-217	-743	-207	0
1149	0	0	3541	8553	5012	-6047	-735	6782	-52	-422	-1548	-137	-785	-201	0
1150	0	0	3756	8534	4778	-6145	-511	6656	98	-465	-1575	3	-814	-207	0
1151	0	0	3653	8497	4844	-6075	-595	6670	-106	-465	-1571	-145	-812	-291	0
1152	0	0	3354	8512	5158	-5933	-902	6835	-459	-413	-1524	-380	-766	-244	0
1153	0	0	3453	8551	5098	-6002	-822	6824	-263	-395	-1487	-310	-739	-252	0
1154	0	0	3814	8534	4720	-6174	-453	6627	-178	-541	-1645	-215	-896	-234	0
1155	0	0	4039	8524	4485	-6281	-223	6504	-149	-574	-1670	-248	-938	-234	0
1156	0	0	4024	8522	4498	-6273	-237	6510	-242	-547	-1637	-323	-886	-242	0
1157	0	0	3671	8501	4830	-6086	-579	6665	-327	-471	-1550	-294	-797	-238	0
1158	0	0	3405	8485	5080	-5945	-837	6782	-184	-399	-1468	-261	-725	-213	0
1159	0	0	3603	8495	4892	-6049	-644	6693	81	-432	-1517	-81	-776	-182	0
1160	0	0	3686	8493	4807	-6089	-560	6650	54	-506	-1581	-79	-838	-180	0
1161	0	0	3618	8483	4865	-6050	-623	6674	-118	-512	-1563	-180	-820	-302	0
1162	0	0	3388	8497	5109	-5942	-860	6803	-318	-440	-1482	-356	-750	-261	0
1163	0	0	3443	8516	5073	-5979	-815	6794	-207	-450	-1489	-248	-762	-277	0
1164	0	0	3725	8514	4789	-6119	-532	6651	-331	-492	-1520	-388	-795	-294	0
1165	0	0	4010	8534	4524	-6272	-257	6529	-217	-539	-1598	-252	-863	-197	0
1166	0	0	3975	8545	4570	-6260	-297	6557	-236	-512	-1538	-258	-807	-256	0
1167	0	0	3725	8547	4822	-6136	-548	6684	-323	-397	-1431	-345	-680	-291	0
1168	0	0	3473	8528	5055	-6000	-791	6791	-131	-411	-1441	-172	-725	-190	0
1169	0	0	3503	8508	5005	-6005	-751	6756	-27	-453	-1472	-128	-752	-161	0
1170	0	0	3688	8495	4807	-6091	-559	6651	64	-459	-1476	-104	-746	-203	0
1171	0	0	3547	8466	4919	-6006	-686	6692	-153	-395	-1394	-234	-679	-318	0
1172	0	0	3432	8429	4997	-5930	-782	6713	-325	-337	-1344	-388	-634	-184	0
1173	0	0	3397	8448	5051	-5922	-827	6749	-356	-335	-1328	-294	-636	-225	0
1174	0	0	3694	8464	4770	-6079	-538	6617	-261	-424	-1429	-316	-744	-263	0
1175	0	0	3963	8456	4493	-6209	-265	6474	-240	-486	-1474	-302	-797	-225	0
1176	0	0	3979	8454	4475	-6216	-248	6464	-275	-496	-1478	-333	-777	-294	0
1177	0	0	3686	8485	4799	-6085	-556	6642	-294	-368	-1342	-382	-638	-221	0
1178	0	0	3451	8475	5024	-5963	-786	6749	-176	-366	-1323	-234	-644	-195	0
1179	0	0	3517	8487	4970	-6002	-726	6728	-60	-413	-1377	-102	-706	-188	0
1180	0	0	3698	8483	4785	-6090	-543	6634	62	-490	-1447	-52	-748	-236	0
1181	0	0	3671	8489	4818	-6080	-573	6653	-60	-442	-1390	-164	-692	-217	0
1182	0	0	3354	8489	5135	-5921	-890	6812	-399	-380	-1301	-391	-624	-242	0
1183	0	0	3461	8510	5049	-5985	-794	6779	-289	-345	-1255	-302	-576	-277	0
1184	0	0	3741	8530	4789	-6135	-524	6659	-174	-438	-1342	-221	-696	-275	0
1185	0	0	4025	8512	4487	-6268	-231	6499	-215	-514	-1418	-304	-756	-250	0
1186	0	0	3949	8473	4524	-6211	-287	6498	-360	-516	-1390	-283	-723	-283	0
1187	0	0	3628	8460	4832	-6044	-602	6646	-327	-419	-1303	-360	-640	-213	0
1188	0	0	3371	8442	5071	-5906	-850	6756	-172	-320	-1181	-244	-531	-281	0
1189	0	0	3502	8464	4962	-5983	-730	6713	56	-368	-1226	-17	-593	-174	0
1190	0	0	3683	8470	4787	-6076	-552	6628	69	-440	-1301	-40	-647	-139	0
1191	0	0	3641	8483	4842	-6062	-600	6662	-98	-395	-1239	-192	-595	-228	0
1192	0	0	3397	8475	5078	-5936	-840	6776	-271	-343	-1189	-283	-560	-211	0
1193	0	0	3366	8481	5115	-5923	-874	6798	-382	-362	-1191	-269	-580	-302	0
1194	0	0	3728	8479	4751	-6103	-511	6615	-248	-502	-1334	-339	-723	-289	0
1195	0	0	3996	8506	4510	-6251	-257	6508	-281	-545	-1367	-250	-750	-199	0
1196	0	0	3917	8491	4574	-6204	-328	6532	-277	-529	-1340	-403	-723	-267	0
1197	0	0	3715	8499	4784	-6107	-534	6641	-323	-438	-1220	-294	-607	-322	0
1198	0	0	3373	8508	5135	-5940	-881	6821	-147	-345	-1125	-176	-552	-168	0
1199	0	0	3581	8506	4925	-6043	-672	6715	50	-432	-1214	-91	-636	-211	0
1200	0	0	3649	8495	4846	-6072	-598	6670	36	-450	-1229	-104	-640	-102	0
1201	0	0	3601	8528	4927	-6064	-663	6727	-145	-399	-1160	-184	-578	-246	0
1202	0	0	3517	8555	5038	-6036	-760	6796	-291	-308	-1078	-339	-494	-186	0
1203	0	0	3463	8559	5096	-6011	-816	6827	-190	-314	-1086	-226	-533	-195	0
1204	0	0	3828	8551	4723	-6189	-447	6637	-192	-403	-1179	-289	-618	-217	0
1205	0	0	4086	8592	4506	-6339	-210	6549	-143	-444	-1214	-273	-651	-164	0
1206	0	0	4016	8607	4591	-6311	-287	6599	-292	-409	-1156	-323	-597	-296	0
1207	0	0	3776	8598	4822	-6187	-523	6710	-267	-314	-1059	-320	-492	-248	0
1208	0	0	3496	8563	5067	-6029	-785	6815	-83	-242	-983	-164	-446	-174	0
1209	0	0	3567	8510	4943	-6038	-688	6726	5	-300	-1020	-106	-496	-223	0
1210	0	0	3729	8493	4764	-6111	-517	6628	102	-360	-1082	-21	-543	-209	0
1211	0	0	3610	8522	4912	-6066	-651	6717	-137	-302	-1028	-180	-498	-223	0
1212	0	0	3488	8508	5020	-5998	-766	6764	-291	-287	-1008	-405	-463	-252	0
1213	0	0	3443	8537	5094	-5990	-825	6815	-242	-300	-1024	-296	-516	-190	0
1214	0	0	3804	8580	4776	-6192	-486	6678	-308	-393	-1096	-343	-583	-232	0
1215	0	0	4053	8557	4504	-6305	-225	6530	-155	-467	-1183	-248	-663	-176	0
1216	0	0	4020	8547	4527	-6283	-253	6537	-236	-452	-1146	-351	-614	-213	0
1217	0	0	3805	8567	4762	-6186	-478	6664	-298	-374	-1041	-358	-504	-246	0
1218	0	0	3498	8576	5078	-6037	-790	6827	-135	-360	-1032	-207	-523	-166	0
1219	0	0	3643	8576	4933	-6109	-645	6754	52	-422	-1086	-97	-578	-188	0
1220	0	0	3765	8568	4803	-6166	-519	6685	23	-453	-1107	-64	-582	-170	0
1221	0	0	3659	8563	4904	-6111	-622	6733	-102	-395	-1053	-271	-514	-162	0
1222	0	0	3519	8530	5011	-6024	-746	6770	-178	-355	-995	-195	-485	-155	0
1223	0	0	3459	8537	5078	-5998	-809	6807	-289	-364	-1004	-289	-502	-242	0
1224	0	0	3843	8512	4669	-6177	-413	6590	-126	-492	-1148	-201	-634	-178	0
1225	0	0	4026	8497	4471	-6261	-222	6484	-207	-545	-1189	-283	-669	-186	0
1226	0	0	4018	8493	4475	-6255	-228	6484	-285	-519	-1140	-291	-609	-226	0
1227	0	0	3735	8468	4733	-6101	-499	6600	-349	-442	-1074	-353	-521	-248	0
1228	0	0	3421	8435	5014	-5928	-796	6724	-87	-450	-1065	-155	-550	-168	0
1229	0	0	3498	8384	4886	-5941	-694	6635	-13	-502	-1098	-77	-587	-157	0
1230	0	0	3721	8388	4667	-6054	-473	6527	112	-580	-1183	-25	-651	-100	0
1231	0	0	3665	8404	4739	-6034	-537	6571	-40	-558	-1140	-145	-616	-225	0
1232	0	0	3397	8378	4981	-5887	-792	6679	-296	-446	-1045	-341	-525	-190	0
1233	0	0	3433	8378	4945	-5905	-756	6661	-244	-485	-1082	-223	-583	-178	0
1234	0	0	3766	8363	4597	-6064	-415	6480	-215	-562	-1156	-228	-651	-166	0
1235	0	0	4060	8374	4314	-6217	-127	6344	-176	-628	-1239	-259	-733	-164	0
1236	0	0	4002	8334	4332	-6168	-165	6333	-269	-616	-1216	-261	-700	-199	0
1237	0	0	3723	8332	4609	-6027	-443	6470	-283	-502	-1086	-358	-564	-192	0
1238	0	0	3417	8303	4886	-5860	-734	6594	-110	-450	-1030	-139	-529	-248	0
1239	0	0	3525	8305	4780	-5915	-627	6542	106	-486	-1084	-31	-589	-120	0
1240	0	0	3700	8334	4634	-6017	-467	6484	17	-521	-1109	-44	-585	-203	0
1241	0	0	3638	8307	4669	-5972	-515	6488	-81	-490	-1098	-159	-562	-188	0
1242	0	0	3389	8285	4896	-5837	-753	6590	-277	-426	-1028	-351	-502	-279	0
1243	0	0	3404	8277	4873	-5840	-734	6575	-279	-457	-1057	-265	-535	-238	0
1244	0	0	3716	8276	4560	-5996	-422	6418	-122	-593	-1220	-221	-710	-118	0
1245	0	0	3977	8268	4291	-6122	-157	6279	-190	-657	-1247	-201	-721	-194	0
1246	0	0	3972	8276	4304	-6124	-166	6290	-197	-616	-1229	-314	-675	-161	0
1247	0	0	3676	8260	4584	-5968	-454	6422	-259	-545	-1136	-351	-589	-234	0
1248	0	0	3445	8246	4801	-5845	-678	6523	-44	-483	-1074	-174	-543	-223	0
1249	0	0	3523	8248	4725	-5885	-601	6486	27	-527	-1113	-9	-574	-129	0
1250	0	0	3690	8272	4582	-5981	-446	6427	64	-550	-1146	-17	-591	-172	0
1251	0	0	3616	8270	4654	-5943	-519	6462	-42	-516	-1113	-124	-562	-195	0
1252	0	0	3358	8281	4923	-5819	-782	6602	-325	-397	-1006	-372	-453	-168	0
1253	0	0	3490	8272	4782	-5881	-646	6527	-172	-463	-1078	-304	-519	-166	0
1254	0	0	3653	8221	4568	-5937	-457	6394	-232	-558	-1183	-240	-626	-259	0
1255	0	0	3990	8215	4225	-6102	-117	6220	-149	-642	-1272	-246	-700	-221	0
1256	0	0	3942	8225	4283	-6083	-170	6254	-226	-628	-1280	-296	-675	-232	0
1257	0	0	3647	8223	4576	-5935	-464	6399	-341	-531	-1165	-384	-552	-230	0
1258	0	0	3375	8217	4842	-5796	-733	6529	-91	-473	-1113	-131	-517	-223	0
1259	0	0	3474	8192	4718	-5833	-622	6455	25	-537	-1198	-79	-595	-75	0
1260	0	0	3713	8202	4489	-5957	-388	6345	73	-547	-1196	-89	-572	-147	0
1261	0	0	3552	8196	4644	-5874	-546	6420	-129	-463	-1123	-186	-496	-250	0
1262	0	0	3346	8194	4848	-5770	-751	6521	-275	-403	-1067	-291	-448	-195	0
1263	0	0	3364	8212	4848	-5788	-742	6530	-258	-413	-1086	-279	-463	-203	0
1264	0	0	3771	8256	4485	-6013	-357	6370	-145	-514	-1196	-242	-564	-166	0
1265	0	0	4014	8270	4256	-6142	-121	6263	-174	-566	-1233	-238	-614	-199	0
1266	0	0	3979	8237	4258	-6108	-139	6247	-223	-593	-1266	-300	-622	-271	0
1267	0	0	3688	8186	4498	-5937	-405	6342	-289	-533	-1191	-337	-533	-289	0
1268	0	0	3313	8151	4838	-5732	-762	6494	-192	-465	-1129	-238	-488	-240	0
1269	0	0	3502	8175	4673	-5838	-585	6424	38	-465	-1113	-58	-483	-116	0
1270	0	0	3688	8138	4450	-5913	-381	6294	108	-483	-1140	-48	-488	-195	0
1271	0	0	3599	8109	4510	-5854	-455	6309	-7	-479	-1140	-128	-483	-184	0
1272	0	0	3349	8082	4733	-5715	-692	6407	-289	-380	-1037	-323	-405	-236	0
1273	0	0	3372	8064	4692	-5718	-660	6378	-213	-430	-1099	-289	-455	-197	0
1274	0	0	3616	8060	4444	-5838	-414	6252	-155	-523	-1196	-232	-560	-205	0
1275	0	0	3986	8118	4132	-6052	-73	6125	-159	-519	-1175	-201	-537	-225	0
1276	0	0	3992	8182	4190	-6087	-99	6186	-209	-508	-1160	-275	-519	-215	0
1277	0	0	3591	8177	4586	-5884	-497	6381	-281	-417	-1072	-391	-420	-250	0
1278	0	0	3467	8159	4692	-5813	-612	6425	-60	-384	-1018	-73	-386	-250	0
1279	0	0	3455	8109	4654	-5782	-599	6381	29	-405	-1067	-50	-430	-141	0
1280	0	0	3686	8198	4512	-5942	-413	6355	75	-477	-1123	-11	-486	-203	0
1281	0	0	3688	8316	4628	-6002	-470	6472	-15	-527	-1173	-184	-527	-126	0
1282	0	0	3472	8479	5007	-5975	-767	6743	-273	-465	-1132	-296	-494	-135	0
1283	0	0	3649	8807	5158	-6228	-754	6982	-300	-554	-1202	-308	-578	-277	0
1284	0	0	4245	9182	4937	-6713	-346	7059	-129	-812	-1478	-217	-851	-190	0
1285	0	0	4491	9507	5016	-6999	-262	7261	-226	-1041	-1705	-254	-1078	-213	0
1286	0	0	4728	9721	4993	-7224	-132	7357	-267	-1206	-1870	-291	-1224	-236	0
1287	0	0	4452	9802	5350	-7127	-449	7576	-306	-1293	-1940	-316	-1280	-219	0
1288	0	0	4247	9911	5664	-7079	-708	7787	-75	-1305	-1951	-126	-1301	-145	0
1289	0	0	4357	9950	5593	-7153	-618	7771	36	-1274	-1905	-118	-1259	-250	0
1290	0	0	4453	9797	5344	-7125	-445	7570	85	-1231	-1858	-64	-1200	-201	0
1291	0	0	4148	9428	5280	-6788	-566	7354	-128	-993	-1617	-186	-954	-205	0
1292	0	0	3837	9096	5259	-6466	-711	7177	-225	-671	-1264	-331	-626	-248	1
1293	0	0	3665	8745	5080	-6205	-707	6912	-190	-438	-1045	-242	-422	-190	0
1294	0	0	3851	8503	4652	-6177	-400	6577	-267	-327	-929	-285	-312	-223	0
1295	0	0	3932	8281	4349	-6106	-208	6315	-244	-289	-886	-254	-296	-186	0
1296	0	0	3868	8095	4227	-5981	-179	6161	-232	-335	-950	-287	-331	-246	0
1297	93	0	3509	8019	4510	-5764	-500	6264	-329	-258	-847	-356	-228	-329	0
1298	93	0	3271	8006	4735	-5638	-732	6370	-116	-291	-882	-114	-277	-164	0
1299	93	0	3344	8025	4681	-5684	-668	6353	3	-368	-954	-56	-366	-186	0
1300	93	0	3634	8014	4380	-5824	-373	6197	81	-459	-1065	-71	-432	-162	0
1301	93	0	3473	8074	4601	-5773	-564	6337	-77	-382	-964	-174	-347	-197	0
1302	93	0	3298	8093	4795	-5695	-748	6444	-318	-331	-940	-318	-320	-273	0
1303	93	0	3319	8095	4776	-5707	-728	6435	-285	-372	-977	-304	-372	-296	0
1304	93	0	3577	8035	4458	-5806	-440	6246	-213	-481	-1099	-283	-490	-195	0
1305	93	0	3809	8049	4240	-5929	-215	6144	-190	-541	-1150	-226	-543	-176	0
1306	93	0	3810	8033	4223	-5921	-206	6128	-265	-521	-1140	-329	-508	-304	0
1307	93	0	3594	8021	4427	-5807	-416	6224	-240	-459	-1063	-353	-424	-267	0
1308	93	0	3265	8018	4753	-5641	-744	6385	-184	-397	-1008	-131	-386	-238	0
1309	93	0	3514	8043	4529	-5778	-507	6286	79	-430	-1035	-62	-409	-174	0
1310	93	0	3593	8049	4456	-5821	-431	6252	31	-490	-1098	-3	-461	-223	0
1311	93	0	3432	8060	4628	-5746	-598	6344	-135	-438	-1035	-223	-409	-294	0
1312	93	0	3305	8056	4751	-5680	-723	6403	-296	-397	-1001	-345	-378	-300	0
1313	93	0	3258	8076	4818	-5667	-780	6447	-300	-405	-1022	-261	-403	-192	0
1314	93	0	3616	8089	4473	-5852	-428	6281	-166	-498	-1101	-225	-498	-285	0
1315	93	0	3916	8083	4167	-5999	-125	6125	-195	-574	-1171	-292	-552	-219	0
1316	93	0	3893	8085	4192	-5989	-149	6138	-194	-572	-1164	-300	-525	-250	0
1317	93	0	3589	8070	4481	-5829	-446	6275	-310	-488	-1067	-355	-432	-248	0
1318	93	0	3354	8039	4685	-5696	-665	6362	-52	-415	-981	-128	-364	-199	0
1319	93	0	3426	8039	4613	-5732	-593	6326	50	-426	-1006	-89	-401	-164	0
1320	93	0	3663	8043	4380	-5853	-358	6211	129	-459	-1037	-58	-411	-172	0
1321	93	0	3479	8018	4539	-5748	-530	6278	-23	-448	-1028	-116	-407	-230	0
1322	93	0	3313	8033	4720	-5673	-703	6376	-254	-345	-907	-304	-292	-265	0
1323	93	0	3296	8041	4745	-5668	-724	6393	-211	-391	-958	-267	-353	-190	0
1324	93	0	3606	8031	4425	-5818	-409	6228	-106	-483	-1076	-254	-463	-250	0
1325	93	0	3886	8035	4149	-5960	-131	6092	-186	-552	-1119	-246	-516	-238	0
1326	93	0	3834	8047	4213	-5940	-189	6130	-225	-533	-1094	-372	-463	-199	0
1327	93	0	3616	8019	4403	-5817	-393	6211	-279	-457	-985	-333	-358	-261	0
1328	93	0	3284	8027	4743	-5655	-729	6385	-58	-349	-894	-135	-292	-166	0
1329	93	0	3409	8037	4628	-5723	-609	6332	7	-405	-942	-15	-355	-201	0
1330	93	0	3438	8031	4593	-5734	-577	6312	64	-452	-979	-34	-386	-223	0
1331	93	0	3525	8016	4491	-5770	-483	6253	-9	-442	-979	-153	-386	-246	0
1332	93	0	3216	7986	4770	-5601	-777	6378	-308	-358	-886	-318	-289	-234	0
1333	93	0	3207	7985	4778	-5596	-785	6381	-337	-389	-913	-300	-331	-273	0
1334	93	0	3589	8014	4425	-5801	-418	6219	-201	-490	-1032	-259	-446	-139	0
1335	93	0	3698	8006	4308	-5852	-305	6157	-170	-504	-1030	-228	-467	-215	0
1336	93	0	3848	8019	4171	-5933	-161	6095	-217	-514	-1028	-343	-426	-211	0
1337	93	0	3451	7992	4541	-5721	-545	6266	-238	-422	-921	-308	-343	-209	0
1338	93	0	3248	8004	4756	-5626	-754	6380	-137	-356	-861	-219	-291	-141	0
1339	93	0	3376	8010	4634	-5693	-629	6322	83	-420	-925	-34	-364	-149	0
1340	93	0	3560	8039	4479	-5799	-459	6259	153	-417	-931	-60	-345	-128	0
1341	93	0	3482	8006	4524	-5744	-521	6265	-23	-405	-905	-147	-331	-98	0
1342	93	0	3140	8019	4879	-5579	-869	6449	-298	-306	-801	-310	-240	-267	0
1343	93	0	3230	8004	4774	-5617	-772	6389	-203	-327	-832	-234	-279	-248	0
1344	93	0	3538	7988	4450	-5763	-456	6219	-182	-481	-995	-254	-442	-238	0
1345	93	0	3787	7977	4190	-5882	-201	6083	-143	-562	-1067	-195	-519	-161	0
1346	93	0	3742	7965	4223	-5853	-240	6094	-246	-514	-995	-347	-415	-261	0
1347	93	0	3553	8018	4465	-5785	-456	6241	-259	-428	-919	-314	-337	-128	0
1348	93	0	3176	8027	4851	-5601	-837	6439	-124	-325	-818	-205	-244	-226	0
1349	93	0	3395	8058	4663	-5726	-634	6360	67	-349	-853	-17	-285	-143	0
1350	93	0	3393	8027	4634	-5710	-620	6330	75	-405	-917	-104	-355	-139	0
1351	93	0	3393	7998	4605	-5695	-606	6301	-95	-405	-898	-209	-318	-228	0
1352	93	0	3160	7969	4809	-5564	-824	6389	-205	-327	-830	-294	-256	-135	0
1353	93	0	3146	7961	4815	-5553	-834	6388	-310	-323	-814	-304	-250	-234	0
1354	93	0	3426	7944	4518	-5685	-546	6231	-162	-434	-940	-294	-370	-168	0
1355	93	0	3736	7955	4219	-5845	-241	6087	-166	-479	-977	-228	-422	-126	0
1356	93	0	3773	7955	4182	-5864	-204	6068	-217	-506	-993	-242	-415	-145	0
1357	93	0	3418	7959	4541	-5688	-561	6250	-275	-401	-873	-318	-285	-135	0
1358	93	0	3121	7932	4811	-5526	-845	6371	-118	-347	-820	-170	-259	-186	0
1359	93	0	3244	7921	4677	-5582	-716	6299	95	-384	-855	-23	-296	-137	0
1360	93	0	3461	7954	4493	-5707	-516	6223	62	-424	-898	-31	-325	-23	0
1361	93	0	3381	7986	4605	-5683	-612	6295	-56	-366	-824	-170	-258	-153	0
1362	93	0	3143	8029	4886	-5586	-871	6457	-329	-302	-779	-370	-207	-176	0
1363	93	0	3186	8012	4826	-5599	-820	6419	-195	-320	-787	-248	-242	-170	0
1364	93	0	3432	7981	4549	-5706	-558	6265	-207	-430	-902	-287	-353	-118	0
1365	93	0	3700	7983	4283	-5841	-291	6133	-242	-420	-892	-318	-345	-143	0
1366	93	0	3699	7957	4258	-5828	-279	6107	-236	-438	-900	-277	-353	-176	0
1367	93	0	3374	7938	4564	-5656	-595	6251	-386	-302	-750	-310	-195	-139	0
1368	93	0	3132	7954	4822	-5543	-845	6388	-174	-234	-706	-250	-162	-145	0
1369	93	0	3238	7926	4688	-5582	-725	6307	31	-279	-758	-54	-225	-32	0
1370	93	0	3510	7950	4440	-5730	-465	6195	83	-331	-805	-21	-254	-75	0
1371	93	0	3317	7986	4669	-5651	-676	6327	-124	-289	-774	-197	-236	-135	0
1372	93	0	3119	7967	4848	-5543	-864	6407	-302	-271	-752	-298	-215	-131	0
1373	93	0	3158	7988	4830	-5573	-836	6409	-254	-312	-793	-308	-250	-164	0
1374	93	0	3482	7996	4514	-5739	-516	6255	-170	-424	-898	-194	-360	-131	0
1375	93	0	3733	8008	4275	-5870	-271	6141	-285	-452	-898	-312	-382	-91	0
1376	93	0	3715	7992	4277	-5853	-281	6134	-263	-448	-880	-349	-339	-182	0
1377	93	0	3449	8033	4584	-5741	-567	6308	-263	-382	-818	-292	-281	-131	0
1378	93	0	3106	8045	4939	-5575	-916	6492	-205	-281	-706	-232	-190	-205	0
1379	93	0	3432	8064	4632	-5748	-600	6348	64	-389	-816	-38	-291	-64	0
1380	93	0	3399	8041	4642	-5720	-621	6341	93	-411	-838	-87	-314	-95	0
1381	93	0	3403	8016	4613	-5709	-605	6314	-124	-428	-830	-164	-300	-128	0
1382	93	0	3155	7981	4826	-5568	-835	6403	-296	-382	-770	-331	-259	-195	0
1383	93	0	3181	8023	4842	-5602	-830	6432	-294	-432	-805	-292	-306	-203	0
1384	93	0	3537	8014	4477	-5775	-470	6245	-133	-512	-894	-302	-401	-186	0
1385	93	0	3812	8054	4242	-5933	-215	6148	-223	-568	-938	-197	-452	-120	0
1386	93	0	3791	8049	4258	-5920	-233	6153	-254	-523	-892	-252	-386	-129	0
1387	93	0	3476	8062	4586	-5769	-555	6324	-277	-368	-735	-289	-225	-211	0
1388	93	0	3278	8054	4776	-5666	-749	6415	-126	-277	-634	-195	-147	-162	0
1389	93	0	3346	8054	4708	-5700	-681	6381	3	-327	-680	-60	-211	-69	0
1390	93	0	3462	8083	4621	-5772	-579	6352	42	-355	-702	-129	-236	-238	0
1391	93	0	3546	8103	4557	-5824	-505	6330	-44	-386	-741	-225	-256	-161	0
1392	93	0	3104	8083	4979	-5593	-937	6531	-320	-333	-682	-318	-219	-250	0
1393	93	0	3260	8111	4851	-5685	-795	6481	-263	-366	-708	-316	-248	-265	0
1394	93	0	3609	8142	4533	-5875	-462	6337	-180	-506	-836	-292	-380	-283	0
1395	93	0	3868	8151	4283	-6009	-207	6217	-126	-521	-841	-285	-388	-168	0
1396	93	0	3913	8173	4260	-6043	-173	6216	-252	-475	-799	-372	-327	-211	0
1397	93	0	3612	8194	4582	-5903	-485	6388	-327	-430	-735	-287	-269	-225	0
1398	93	0	3356	8227	4871	-5791	-757	6549	-124	-382	-680	-172	-226	-252	0
1399	93	0	3470	8217	4747	-5843	-638	6482	19	-436	-739	-108	-287	-95	0
1400	93	0	3673	8239	4566	-5956	-446	6402	50	-477	-785	-108	-318	-166	0
1401	93	0	3589	8262	4673	-5925	-542	6467	-40	-473	-754	-180	-310	-213	0
1402	93	0	3331	8262	4931	-5796	-800	6596	-310	-434	-727	-312	-281	-271	0
1403	93	0	3424	8270	4846	-5847	-711	6558	-145	-479	-777	-240	-356	-225	0
1404	93	0	3727	8254	4527	-5990	-400	6390	-157	-618	-915	-225	-483	-168	0
1405	93	0	3898	8231	4333	-6064	-217	6282	-250	-675	-966	-339	-531	-225	0
1406	93	0	4031	8233	4202	-6132	-85	6217	-122	-642	-921	-254	-475	-176	0
1407	93	0	3645	8250	4605	-5947	-480	6427	-370	-483	-743	-366	-302	-213	0
1408	93	0	3462	8279	4817	-5870	-677	6548	-54	-430	-692	-151	-263	-168	0
1409	93	0	3545	8268	4723	-5906	-589	6495	128	-514	-768	0	-360	-124	0
1410	93	0	3673	8264	4591	-5968	-459	6427	40	-521	-772	-73	-341	-211	0
1411	93	0	3673	8297	4624	-5985	-475	6460	-7	-442	-671	-106	-250	-205	0
1412	93	0	3335	8320	4985	-5827	-825	6652	-289	-368	-603	-347	-195	-172	0
1413	93	0	3475	8328	4853	-5901	-689	6590	-265	-440	-673	-271	-265	-279	0
1414	93	0	3779	8367	4588	-6073	-404	6477	-133	-549	-793	-172	-393	-116	0
1415	93	0	4012	8367	4355	-6189	-171	6361	-190	-653	-880	-240	-494	-182	0
1416	93	0	4033	8324	4291	-6178	-129	6307	-209	-653	-849	-244	-440	-269	0
1417	93	0	3629	8279	4650	-5954	-510	6464	-244	-578	-787	-292	-384	-228	0
1418	93	0	3408	8283	4875	-5845	-733	6579	-56	-525	-723	-164	-323	-155	0
1419	93	0	3587	8338	4751	-5962	-582	6544	108	-543	-737	-60	-355	-48	0
1420	93	0	3672	8324	4652	-5998	-490	6488	69	-558	-746	-52	-358	-164	0
1421	93	0	3680	8310	4630	-5995	-475	6470	-38	-549	-715	-161	-335	-149	0
1422	93	0	3351	8270	4919	-5810	-784	6594	-374	-494	-659	-302	-294	-147	0
1423	93	0	3465	8266	4801	-5865	-668	6533	-194	-492	-649	-261	-283	-199	0
1424	93	0	3694	8274	4580	-5984	-443	6427	-164	-589	-752	-232	-397	-145	0
1425	93	0	4016	8264	4248	-6140	-116	6256	-166	-614	-756	-252	-411	-166	0
1426	93	0	4029	8223	4194	-6126	-82	6208	-172	-638	-789	-244	-424	-182	0
1427	93	0	3696	8177	4481	-5936	-392	6329	-269	-543	-686	-329	-320	-155	0
1428	93	0	3436	8169	4733	-5802	-648	6451	-77	-459	-583	-139	-238	-232	0
1429	93	0	3539	8144	4605	-5841	-533	6374	104	-477	-611	13	-265	-100	0
1430	93	0	3690	8140	4450	-5915	-380	6295	190	-521	-667	27	-316	-197	0
1431	93	0	3543	8115	4572	-5829	-514	6343	-48	-477	-620	-184	-275	-135	0
1432	93	0	3335	8062	4727	-5698	-696	6394	-318	-440	-595	-285	-242	-205	0
1433	93	0	3346	8027	4681	-5686	-667	6354	-213	-469	-613	-261	-279	-131	0
1434	93	0	3663	8000	4337	-5831	-337	6168	-172	-562	-713	-277	-382	-209	0
1435	93	0	3864	7969	4105	-5916	-120	6037	-155	-616	-777	-209	-444	-137	0
1436	93	0	3845	7930	4085	-5887	-120	6007	-240	-611	-743	-273	-397	-228	0
1437	93	0	3560	7884	4324	-5722	-382	6104	-320	-512	-638	-289	-285	-250	0
1438	93	0	3263	7866	4603	-5564	-670	6234	-114	-428	-552	-133	-234	-155	0
1439	93	0	3469	7868	4399	-5668	-465	6133	75	-483	-599	-3	-289	-174	0
1440	93	0	3614	7882	4268	-5748	-327	6075	126	-479	-591	-23	-254	-170	0
1441	93	0	3399	7866	4467	-5632	-534	6166	-95	-366	-475	-190	-151	-292	0
1442	93	0	3288	7841	4553	-5564	-632	6197	-226	-322	-440	-335	-124	-197	0
1443	93	0	3211	7785	4574	-5498	-681	6179	-258	-395	-519	-259	-226	-174	0
1444	93	0	3560	7779	4219	-5669	-329	5999	-192	-541	-665	-248	-364	-168	0
1445	93	0	3849	7777	3928	-5813	-39	5852	-201	-607	-710	-228	-411	-201	0
1446	93	0	3822	7773	3951	-5797	-64	5862	-197	-605	-688	-259	-374	-240	0
1447	93	0	3453	7711	4258	-5582	-402	5984	-322	-535	-616	-322	-294	-215	0
1448	93	0	3210	7699	4489	-5454	-639	6094	-135	-492	-560	-151	-263	-141	0
1449	93	0	3331	7690	4359	-5510	-514	6024	36	-531	-607	-67	-308	-151	0
1450	93	0	3428	7707	4279	-5567	-425	5993	106	-556	-634	0	-329	-195	0
1451	93	0	3401	7740	4339	-5570	-469	6039	-32	-486	-543	-174	-242	-252	0
1452	93	0	3156	7742	4586	-5449	-715	6164	-258	-415	-492	-261	-197	-180	0
1453	93	0	3142	7730	4588	-5436	-723	6159	-259	-413	-488	-343	-192	-318	0
1454	93	0	3449	7709	4260	-5579	-405	5984	-248	-506	-574	-275	-292	-209	0
1455	93	0	3727	7721	3994	-5724	-133	5857	-225	-587	-642	-252	-370	-308	0
1456	93	0	3674	7707	4033	-5690	-179	5870	-273	-550	-607	-320	-312	-242	0
1457	93	0	3345	7727	4382	-5536	-518	6054	-356	-455	-502	-420	-209	-258	0
1458	93	0	3090	7709	4619	-5399	-764	6164	-172	-388	-420	-203	-141	-279	0
1459	93	0	3168	7707	4539	-5437	-685	6123	1	-411	-469	-38	-190	-192	0
1460	93	0	3341	7746	4405	-5543	-532	6075	58	-434	-467	-131	-197	-197	0
1461	93	0	3304	7717	4413	-5510	-554	6065	-89	-397	-438	-176	-151	-225	0
1462	93	0	2952	7699	4747	-5325	-897	6223	-316	-289	-339	-364	-69	-318	0
1463	93	0	2982	7688	4706	-5335	-862	6197	-285	-325	-362	-356	-114	-296	0
1464	93	0	3290	7664	4374	-5477	-542	6019	-263	-486	-550	-226	-296	-205	0
1465	93	0	3403	7649	4246	-5526	-421	5947	-395	-541	-585	-310	-341	-298	0
1466	93	0	3515	7635	4120	-5575	-302	5877	-343	-545	-578	-325	-308	-289	0
1467	93	0	3141	7608	4467	-5374	-663	6037	-378	-467	-512	-353	-232	-252	0
1468	93	0	2883	7608	4725	-5245	-921	6166	-234	-407	-448	-244	-178	-267	0
1469	93	0	3032	7639	4607	-5335	-787	6123	-56	-428	-471	-31	-215	-225	0
1470	93	0	3162	7620	4458	-5391	-648	6039	31	-422	-457	-67	-184	-203	0
1471	93	0	3042	7610	4568	-5326	-763	6089	-143	-374	-415	-269	-149	-275	0
1472	93	0	2834	7641	4807	-5237	-986	6224	-397	-306	-341	-378	-87	-277	0
1473	93	0	2842	7622	4780	-5232	-969	6201	-322	-327	-358	-351	-112	-273	0
1474	93	0	3077	7661	4584	-5369	-753	6122	-331	-372	-420	-316	-188	-316	0
1475	93	0	3490	7701	4211	-5595	-360	5956	-258	-434	-485	-312	-226	-236	0
1476	93	0	3371	7668	4297	-5519	-463	5982	-358	-444	-496	-422	-228	-294	0
1477	93	0	3083	7663	4580	-5373	-748	6121	-380	-343	-386	-452	-120	-267	0
1478	93	0	2817	7649	4832	-5233	-1007	6240	-277	-320	-358	-269	-114	-296	0
1479	93	0	2874	7630	4756	-5252	-941	6193	-124	-351	-393	-172	-159	-240	0
1480	93	0	3042	7604	4562	-5323	-760	6083	-65	-384	-430	-164	-176	-271	0
1481	93	0	2978	7583	4605	-5280	-813	6094	-190	-360	-403	-137	-166	-289	0
1482	93	0	2741	7579	4838	-5160	-1048	6208	-380	-327	-378	-413	-137	-300	0
1483	93	0	2800	7587	4787	-5193	-993	6187	-347	-316	-366	-353	-133	-298	0
1484	93	0	3050	7597	4547	-5323	-748	6072	-316	-403	-455	-345	-240	-238	0
1485	93	0	3278	7602	4324	-5440	-523	5963	-384	-432	-473	-395	-258	-254	0
1486	93	0	3387	7610	4223	-5498	-418	5916	-281	-419	-442	-310	-221	-300	0
1487	93	0	3061	7602	4541	-5331	-740	6071	-417	-289	-289	-506	-69	-318	0
1488	93	0	2867	7633	4766	-5250	-949	6199	-186	-259	-263	-161	-69	-162	0
1489	93	0	2922	7620	4698	-5271	-888	6159	-65	-300	-308	-110	-137	-192	0
1490	93	0	3112	7597	4485	-5354	-686	6041	27	-372	-380	-106	-192	-164	0
1491	93	0	3004	7566	4562	-5285	-779	6064	-188	-347	-345	-207	-157	-327	0
1492	93	0	2687	7546	4859	-5116	-1086	6202	-419	-258	-259	-407	-81	-318	0
1493	93	0	2735	7546	4811	-5140	-1038	6178	-325	-267	-261	-440	-91	-339	0
1494	93	0	3168	7585	4417	-5376	-624	6001	-261	-388	-374	-275	-213	-246	0
1495	93	0	3331	7630	4299	-5480	-484	5964	-333	-391	-386	-376	-223	-281	0
1496	93	0	3441	7600	4159	-5520	-359	5879	-347	-452	-436	-399	-256	-366	0
1497	93	0	3059	7567	4508	-5313	-724	6037	-401	-411	-393	-397	-201	-215	0
1498	93	0	2793	7573	4780	-5183	-993	6176	-215	-318	-300	-201	-139	-271	0
1499	93	0	2908	7544	4636	-5226	-864	6090	-15	-331	-316	-108	-162	-170	0
1500	93	0	3145	7575	4430	-5360	-642	6002	-34	-370	-358	-162	-199	-232	0
1501	93	0	3003	7554	4551	-5278	-774	6052	-164	-310	-325	-209	-145	-372	0
1502	93	0	2861	7610	4749	-5235	-944	6179	-364	-238	-238	-355	-65	-294	0
1503	93	0	2841	7630	4789	-5235	-974	6209	-335	-225	-225	-403	-62	-308	0
1504	93	0	3154	7575	4421	-5364	-633	5998	-287	-368	-366	-323	-215	-269	0
1505	93	0	3418	7589	4171	-5503	-376	5880	-285	-442	-420	-314	-269	-283	0
1506	93	0	3438	7581	4143	-5509	-352	5862	-256	-459	-415	-291	-250	-285	0
1507	93	0	3089	7554	4465	-5321	-688	6009	-382	-356	-306	-405	-143	-291	0
1508	93	0	2873	7527	4654	-5200	-890	6090	-221	-333	-269	-292	-124	-261	0
1509	93	0	2969	7529	4560	-5249	-795	6044	-100	-331	-291	-131	-149	-166	0
1510	93	0	3224	7509	4285	-5366	-530	5897	97	-395	-351	1	-199	-114	0
1511	93	0	2982	7492	4510	-5237	-764	6001	-180	-327	-261	-238	-129	-329	0
1512	93	0	2906	7509	4603	-5207	-848	6056	-345	-279	-205	-362	-65	-292	0
1513	93	0	2867	7517	4650	-5192	-891	6083	-314	-277	-211	-316	-89	-312	0
1514	93	0	3187	7511	4324	-5349	-568	5917	-230	-403	-343	-281	-215	-240	0
1515	93	0	3499	7536	4037	-5517	-269	5786	-320	-459	-397	-244	-258	-244	0
1516	93	0	3525	7556	4031	-5540	-253	5793	-259	-452	-393	-310	-242	-308	0
1517	93	0	3205	7544	4339	-5374	-567	5941	-353	-384	-325	-405	-174	-306	0
1518	93	0	3015	7566	4551	-5290	-768	6058	-161	-316	-256	-205	-112	-190	0
1519	93	0	3089	7552	4463	-5320	-687	6007	-48	-345	-289	-71	-164	-259	0
1520	93	0	3335	7552	4217	-5443	-441	5884	83	-448	-376	42	-238	-254	0
1521	93	0	3195	7558	4363	-5376	-584	5960	-75	-420	-358	-172	-221	-153	0
1522	93	0	2995	7521	4526	-5258	-765	6023	-308	-370	-292	-403	-161	-283	0
1523	93	0	3013	7484	4471	-5248	-729	5977	-277	-376	-298	-289	-170	-263	0
1524	93	0	3311	7538	4227	-5424	-458	5882	-238	-461	-391	-201	-259	-232	0
1525	93	0	3573	7538	3965	-5555	-196	5751	-228	-500	-415	-265	-294	-271	0
1526	93	0	3597	7525	3928	-5561	-165	5726	-252	-512	-407	-221	-281	-287	0
1527	93	0	3395	7494	4099	-5444	-352	5796	-221	-424	-310	-273	-162	-232	0
1528	93	0	3137	7507	4370	-5322	-616	5938	9	-364	-259	-141	-139	-199	0
1529	93	0	3160	7488	4328	-5324	-584	5908	69	-440	-333	-38	-217	-180	0
1530	93	0	3410	7474	4064	-5442	-327	5769	172	-453	-358	-17	-228	-314	0
1531	93	0	3273	7430	4157	-5351	-442	5793	-91	-450	-337	-129	-225	-256	0
1532	93	0	3059	7441	4382	-5250	-661	5911	-271	-388	-275	-333	-157	-273	0
1533	93	0	3140	7501	4361	-5320	-610	5931	-184	-399	-292	-265	-180	-225	0
1534	93	0	3486	7476	3990	-5481	-252	5733	-161	-547	-436	-195	-325	-304	0
1535	93	0	3785	7459	3674	-5622	55	5566	-98	-609	-502	-197	-370	-195	0
1536	93	0	3795	7484	3689	-5639	53	5586	-141	-568	-442	-256	-318	-308	0
1537	93	0	3492	7457	3965	-5474	-236	5711	-192	-508	-378	-267	-246	-298	0
1538	93	0	3259	7486	4227	-5372	-484	5856	-64	-448	-314	-151	-197	-213	0
1539	93	0	3459	7470	4011	-5464	-276	5740	159	-529	-407	60	-298	-153	0
1540	93	0	3573	7437	3864	-5505	-145	5650	184	-609	-475	91	-341	-182	0
1541	93	0	3519	7470	3951	-5494	-216	5710	-3	-527	-388	-100	-256	-230	0
1542	93	0	3265	7447	4182	-5356	-458	5814	-215	-475	-327	-174	-203	-294	0
1543	93	0	3258	7403	4145	-5330	-443	5774	-95	-496	-376	-139	-258	-205	0
1544	93	0	3593	7389	3796	-5491	-101	5592	-83	-595	-457	-159	-343	-219	0
1545	93	0	3847	7385	3538	-5616	154	5461	-42	-640	-512	-203	-405	-242	0
1546	93	0	3891	7406	3515	-5648	188	5460	-89	-642	-517	-199	-397	-225	0
1547	93	0	3692	7449	3757	-5570	-32	5603	-161	-535	-389	-209	-254	-240	0
1548	93	0	3480	7422	3942	-5451	-231	5682	104	-498	-349	-102	-250	-230	0
1549	93	0	3632	7422	3790	-5527	-79	5606	195	-568	-422	120	-341	-157	0
1550	93	0	3847	7401	3554	-5624	146	5477	360	-642	-498	139	-386	-170	0
1551	93	0	3843	7373	3530	-5608	156	5451	174	-640	-506	-7	-389	-174	0
1552	93	0	3606	7313	3707	-5459	-50	5510	-34	-587	-455	-159	-345	-178	0
1553	93	0	3787	7302	3515	-5544	136	5408	100	-620	-488	-17	-386	-170	0
1554	93	0	4093	7307	3214	-5700	439	5260	164	-744	-642	-48	-541	-172	0
1555	93	0	4538	7290	2752	-5914	893	5021	188	-876	-760	1	-644	-161	0
1556	93	0	4714	7309	2595	-6011	1059	4952	292	-904	-787	116	-659	-95	0
1557	93	0	4410	7333	2923	-5871	743	5128	147	-797	-665	3	-525	-223	0
1558	93	0	4295	7393	3098	-5844	598	5245	306	-785	-669	164	-558	-172	0
1559	93	0	4394	7494	3100	-5944	647	5297	669	-675	-533	442	-391	-120	0
1560	93	0	4322	6826	2504	-5574	909	4665	552	-1198	-1140	254	-1090	31	0
1561	93	0	2337	4366	2029	-3351	154	3197	3	-2258	-2252	-5	-2168	-201	0
1562	93	0	764	1784	1020	-1274	-128	1402	-302	-3346	-3342	-246	-3222	-331	0
1563	93	0	-800	-399	401	599	-600	1	-430	-4250	-4256	-308	-4093	-376	0
1564	93	0	-1197	-1598	-401	1397	-398	-999	-413	-4756	-4747	-415	-4535	-405	0
1565	93	0	-1317	-2209	-892	1763	-212	-1550	-322	-5047	-5030	-304	-4801	-244	0
1566	93	0	-1684	-2446	-762	2065	-461	-1604	-461	-5016	-4966	-399	-4712	-395	0
1567	93	0	-1909	-2576	-667	2242	-621	-1621	-450	-4948	-4900	-426	-4644	-362	0
1568	93	0	-1665	-2638	-973	2151	-346	-1805	-1	-5106	-5045	-31	-4834	-246	0
1569	93	0	-1094	-2853	-1759	1973	332	-2306	310	-5385	-5331	164	-5102	-238	0
1570	93	0	-856	-3034	-2178	1945	661	-2606	403	-5513	-5470	244	-5205	-283	0
1571	93	0	-1388	-3201	-1813	2294	212	-2507	135	-5412	-5352	-89	-5071	-318	1
1572	93	0	-2328	-3379	-1051	2853	-638	-2215	-291	-5199	-5133	-372	-4853	-434	0
1573	96	0	-2726	-3470	-744	3098	-991	-2107	-426	-5129	-5063	-401	-4795	-386	0
1574	96	0	-2652	-3612	-960	3132	-846	-2286	-514	-5154	-5092	-457	-4830	-494	0
1575	96	0	-2500	-3693	-1193	3096	-653	-2443	-508	-5243	-5191	-473	-4929	-434	0
1576	96	0	-2666	-3814	-1148	3240	-759	-2481	-580	-5261	-5203	-535	-4917	-529	0
1577	96	0	-2889	-3924	-1035	3406	-927	-2479	-583	-5267	-5201	-481	-4917	-531	0
1578	96	0	-2601	-3912	-1311	3256	-645	-2611	-228	-5393	-5329	-131	-5063	-442	0
1579	96	0	-2209	-3883	-1674	3046	-267	-2778	52	-5457	-5404	-23	-5135	-289	0
1580	96	0	-2046	-3887	-1841	2966	-102	-2864	114	-5461	-5385	-40	-5108	-329	0
1581	96	0	-2268	-3920	-1652	3094	-308	-2786	-34	-5362	-5284	-141	-5007	-405	0
1582	96	0	-2637	-3878	-1241	3257	-698	-2559	-300	-5238	-5166	-407	-4879	-461	0
1583	96	0	-2736	-3847	-1111	3291	-812	-2479	-265	-5206	-5121	-287	-4846	-356	0
1584	96	0	-2372	-3823	-1451	3097	-460	-2637	-186	-5325	-5216	-318	-4935	-345	0
1585	96	0	-2067	-3783	-1716	2925	-175	-2749	-52	-5356	-5218	-190	-4950	-254	0
1586	96	0	-2152	-3736	-1584	2944	-284	-2660	-248	-5298	-5131	-269	-4846	-430	0
1587	96	0	-2258	-3629	-1371	2943	-443	-2500	-205	-5096	-4906	-291	-4591	-291	0
1588	96	0	-2383	-3455	-1072	2919	-655	-2263	34	-4947	-4745	-93	-4462	-205	0
1589	96	0	-2120	-3342	-1222	2731	-449	-2282	219	-4960	-4741	85	-4469	-184	0
1590	96	0	-1733	-3166	-1433	2449	-150	-2299	322	-4912	-4665	91	-4386	-194	0
1591	96	0	-1737	-2999	-1262	2368	-237	-2130	100	-4760	-4504	-54	-4207	-170	0
1592	96	0	-1949	-2847	-898	2398	-525	-1872	-155	-4605	-4316	-234	-4029	-197	0
1593	96	0	-1821	-2657	-836	2239	-492	-1746	-13	-4527	-4240	-166	-3953	-215	0
1594	96	0	-1493	-2494	-1001	1993	-246	-1747	-64	-4531	-4209	-228	-3936	-166	0
1595	96	0	-1170	-2302	-1132	1736	-19	-1717	-75	-4510	-4182	-159	-3899	-166	0
1596	96	0	-1063	-2095	-1032	1579	-15	-1563	-79	-4430	-4079	-234	-3790	-164	0
1597	96	0	-1334	-1879	-545	1606	-394	-1212	-180	-4254	-3878	-197	-3587	-178	0
1598	96	0	-1304	-1637	-333	1470	-485	-985	32	-4143	-3742	-46	-3459	-137	0
1599	96	0	-1044	-1410	-366	1227	-339	-888	277	-4091	-3674	102	-3406	-3	0
1600	96	0	-723	-1231	-508	977	-107	-869	329	-4101	-3660	64	-3381	-3	0
1601	96	0	-747	-1047	-300	897	-223	-673	180	-3967	-3503	-83	-3208	-54	0
1602	96	0	-944	-880	64	912	-504	-408	-65	-3781	-3311	-159	-3008	-34	0
1603	96	0	-953	-721	232	837	-592	-244	-124	-3686	-3197	-195	-2917	-97	0
1604	96	0	-573	-566	7	569	-290	-279	-40	-3699	-3199	-207	-2917	-44	0
1605	96	0	-304	-397	-93	350	-105	-245	1	-3660	-3152	-170	-2873	65	0
1606	96	0	-275	-219	56	247	-165	-81	-234	-3515	-2977	-304	-2692	-67	0
1607	96	0	-429	-40	389	234	-409	174	-194	-3383	-2836	-250	-2535	21	0
1608	96	0	-824	95	919	364	-871	507	-118	-3204	-2634	-159	-2374	-7	0
1621	96	0	-343	1249	1592	-453	-967	1420	-174	-2522	-1804	-275	-1540	-131	0
1622	96	0	-530	1377	1907	-423	-1218	1642	-471	-2349	-1616	-469	-1363	-178	0
1623	96	0	-468	1524	1992	-528	-1230	1758	-407	-2337	-1598	-374	-1369	-194	0
1624	96	0	-51	1652	1703	-800	-877	1677	-329	-2450	-1740	-358	-1497	-211	0
1625	96	0	336	1800	1464	-1068	-564	1632	-333	-2481	-1746	-360	-1505	-190	0
1626	96	0	324	1916	1592	-1120	-634	1754	-471	-2399	-1631	-463	-1383	-325	0
1627	96	0	235	2000	1765	-1117	-765	1882	-382	-2302	-1515	-393	-1262	-234	0
1628	96	0	-141	2101	2242	-980	-1191	2171	-314	-2155	-1377	-327	-1152	-230	0
1629	96	0	171	2209	2038	-1190	-933	2123	-102	-2165	-1385	-201	-1150	-164	0
1630	96	0	334	2322	1988	-1328	-827	2155	-56	-2159	-1369	-124	-1134	-291	0
1631	96	0	374	2405	2031	-1389	-828	2218	-157	-2089	-1290	-194	-1047	-226	0
1632	96	0	165	2469	2304	-1317	-1069	2386	-430	-2004	-1202	-463	-964	-325	0
1633	96	0	209	2595	2386	-1402	-1088	2490	-327	-1976	-1169	-308	-958	-203	0
1634	96	0	588	2661	2073	-1624	-742	2367	-337	-2037	-1231	-397	-1001	-225	0
1635	96	0	832	2700	1868	-1766	-518	2284	-364	-2069	-1264	-380	-1035	-322	0
1636	96	0	959	2743	1784	-1851	-412	2263	-374	-2083	-1259	-417	-1014	-285	0
1637	96	0	507	2747	2240	-1627	-866	2493	-446	-1941	-1103	-494	-873	-296	0
1638	96	0	388	2824	2436	-1606	-1024	2630	-234	-1887	-1034	-285	-822	-320	0
1639	96	0	517	2877	2360	-1697	-921	2618	-110	-1920	-1070	-151	-851	-234	0
1640	96	0	803	2937	2134	-1870	-665	2535	17	-1947	-1105	-77	-873	-228	0
1641	96	0	683	2993	2310	-1838	-813	2651	-217	-1866	-999	-259	-776	-296	0
1642	96	0	539	3041	2502	-1790	-981	2771	-440	-1804	-937	-399	-725	-306	0
1643	96	0	434	3051	2617	-1742	-1091	2834	-405	-1790	-931	-389	-713	-322	0
1644	96	0	890	3086	2196	-1988	-653	2641	-283	-1940	-1082	-312	-867	-306	0
1645	96	0	1098	3107	2009	-2102	-455	2558	-351	-1982	-1117	-374	-902	-331	0
1646	96	0	1121	3146	2025	-2133	-452	2585	-428	-1949	-1061	-428	-838	-345	0
1647	96	0	925	3177	2252	-2051	-663	2714	-448	-1874	-983	-420	-770	-285	0
1648	96	0	611	3222	2611	-1916	-1000	2916	-221	-1771	-861	-203	-661	-238	0
1649	96	0	869	3303	2434	-2086	-782	2868	-73	-1790	-878	-162	-682	-329	0
1650	96	0	965	3298	2333	-2131	-684	2815	0	-1831	-921	-56	-733	-254	0
1651	96	0	983	3307	2324	-2145	-670	2815	-133	-1825	-909	-192	-704	-322	0
1652	96	0	855	3375	2520	-2115	-832	2947	-318	-1738	-801	-380	-599	-364	0
1653	96	0	772	3410	2638	-2091	-933	3024	-296	-1740	-814	-318	-640	-296	0
1654	96	0	1081	3416	2335	-2248	-627	2875	-345	-1839	-913	-366	-725	-292	0
1655	96	0	1413	3422	2009	-2417	-298	2715	-258	-1885	-952	-300	-758	-298	0
1656	96	0	1420	3441	2021	-2430	-300	2731	-310	-1858	-915	-366	-710	-314	0
1657	96	0	1189	3472	2283	-2330	-547	2877	-422	-1753	-779	-362	-578	-300	0
1658	96	0	885	3480	2595	-2182	-855	3037	-147	-1662	-708	-176	-533	-161	0
1659	96	0	1183	3538	2355	-2360	-586	2946	19	-1707	-758	-79	-574	-244	0
1660	96	0	1250	3587	2337	-2418	-543	2962	7	-1713	-766	-25	-583	-176	0
1661	96	0	1236	3596	2360	-2416	-562	2978	-102	-1662	-710	-137	-529	-248	0
1662	96	0	1044	3616	2572	-2330	-764	3094	-273	-1621	-661	-337	-473	-291	0
1663	96	0	1032	3660	2628	-2346	-798	3144	-296	-1575	-634	-300	-459	-223	0
1664	96	0	1353	3653	2300	-2503	-473	2976	-252	-1691	-752	-263	-589	-258	0
1665	96	0	1690	3639	1949	-2664	-129	2794	-195	-1784	-838	-242	-671	-215	0
1666	96	0	1576	3645	2069	-2610	-246	2857	-242	-1726	-754	-256	-574	-252	0
1667	96	0	1449	3724	2275	-2586	-413	2999	-322	-1623	-651	-347	-453	-182	0
1668	96	0	1135	3732	2597	-2433	-731	3164	-87	-1550	-595	-110	-430	-226	0
1669	96	0	1332	3753	2421	-2542	-544	3087	64	-1598	-653	-38	-477	-139	0
1670	96	0	1453	3802	2349	-2627	-448	3075	50	-1658	-721	-11	-529	-118	0
1671	96	0	1372	3804	2432	-2588	-530	3118	-73	-1608	-651	-205	-450	-240	0
1672	96	0	1201	3831	2630	-2516	-714	3230	-244	-1532	-578	-263	-380	-194	0
1673	96	0	1178	3829	2651	-2503	-736	3240	-238	-1517	-574	-234	-382	-228	0
1674	96	0	1577	3837	2260	-2707	-341	3048	-71	-1652	-698	-252	-510	-195	0
1675	96	0	1750	3868	2118	-2809	-184	2993	-168	-1666	-735	-246	-539	-199	0
1676	96	0	1837	3870	2033	-2853	-98	2951	-180	-1643	-688	-256	-475	-250	0
1677	96	0	1541	3901	2360	-2721	-409	3130	-320	-1522	-547	-250	-343	-254	0
1678	96	0	1356	3978	2622	-2667	-633	3300	-65	-1456	-514	-114	-312	-172	0
1679	96	0	1389	4029	2640	-2709	-625	3334	50	-1468	-523	-25	-341	-106	0
1680	96	0	1673	4035	2362	-2854	-344	3198	139	-1520	-582	36	-378	-161	0
1681	96	0	1519	4044	2525	-2781	-503	3284	-48	-1513	-568	-219	-356	-252	0
1682	96	0	1342	4054	2712	-2698	-685	3383	-238	-1449	-510	-343	-304	-219	0
1683	96	0	1337	4074	2737	-2705	-700	3405	-207	-1451	-512	-277	-327	-226	0
1684	96	0	1676	4062	2386	-2869	-355	3224	-205	-1596	-657	-292	-453	-279	0
1685	96	0	1932	4081	2149	-3006	-108	3115	-135	-1612	-663	-228	-473	-180	0
1686	96	0	1992	4114	2122	-3053	-65	3118	-223	-1588	-630	-291	-401	-188	0
1687	96	0	1673	4105	2432	-2889	-379	3268	-292	-1445	-463	-238	-240	-263	0
1688	96	0	1416	4114	2698	-2765	-641	3406	-87	-1390	-415	-108	-219	-188	0
1689	96	0	1556	4118	2562	-2837	-503	3340	91	-1420	-448	-31	-267	-110	0
1690	96	0	1639	4085	2446	-2862	-403	3265	174	-1476	-485	-15	-279	-226	0
1691	96	0	1579	4091	2512	-2835	-466	3301	-42	-1427	-426	-120	-230	-176	0
1692	96	0	1383	4130	2747	-2756	-682	3438	-269	-1305	-289	-331	-93	-271	0
1693	96	0	1446	4163	2717	-2804	-635	3440	-110	-1359	-347	-289	-159	-261	0
1694	96	0	1752	4200	2448	-2976	-348	3324	-147	-1429	-403	-246	-238	-250	0
1695	96	0	2080	4256	2176	-3168	-48	3216	-162	-1460	-424	-250	-244	-289	0
1696	96	0	2090	4268	2178	-3179	-44	3223	-155	-1431	-403	-269	-205	-246	0
1697	96	0	1728	4207	2479	-2967	-375	3343	-252	-1340	-300	-256	-118	-236	0
1698	96	0	1486	4227	2741	-2856	-627	3484	-83	-1288	-252	-153	-98	-131	0
1699	96	0	1670	4343	2673	-3006	-501	3508	126	-1394	-378	11	-205	-153	0
1700	96	0	1925	4491	2566	-3208	-320	3528	201	-1530	-512	50	-331	-174	0
1701	96	0	1951	4754	2803	-3352	-426	3778	-31	-1530	-516	-116	-320	-246	0
1702	96	0	1899	5121	3222	-3510	-661	4171	-283	-1519	-517	-343	-325	-308	0
1703	96	0	2070	5556	3486	-3813	-708	4521	-238	-1689	-682	-244	-510	-384	0
1704	96	0	2590	5891	3301	-4240	-355	4596	-170	-1969	-983	-244	-803	-217	0
1705	96	0	3003	6062	3059	-4532	-28	4560	-201	-2232	-1247	-281	-1051	-281	0
1706	96	0	2958	6112	3154	-4535	-98	4633	-285	-2341	-1325	-228	-1119	-246	0
1707	96	0	2817	6188	3371	-4502	-277	4779	-219	-2198	-1150	-292	-915	-312	0
1708	96	0	2489	6138	3649	-4313	-580	4893	-46	-2069	-1010	-106	-814	-238	0
1709	96	0	2421	5893	3472	-4157	-525	4682	48	-1980	-919	-21	-727	-190	0
1710	96	0	2466	5538	3072	-4002	-303	4305	81	-1811	-725	-44	-521	-207	0
1711	96	0	2283	5189	2906	-3736	-311	4047	-19	-1586	-477	-34	-269	-145	1
1712	96	0	1876	4937	3061	-3406	-592	3999	-294	-1206	-100	-312	71	-285	0
1713	96	0	1893	4721	2828	-3307	-467	3774	-197	-1154	-42	-170	124	-170	0
1714	96	0	1981	4512	2531	-3246	-275	3521	-139	-1214	-104	-226	23	-207	0
1715	96	0	2334	4417	2083	-3375	125	3250	-93	-1334	-230	-164	-79	-188	0
1716	96	0	2192	4380	2188	-3286	2	3284	-172	-1352	-232	-246	-83	-223	0
1717	106	0	2000	4378	2378	-3189	-189	3378	-289	-1338	-197	-228	-29	-302	0
1718	106	0	1622	4380	2758	-3001	-568	3569	-60	-1326	-199	-65	-56	-176	0
1719	106	0	1760	4448	2688	-3104	-464	3568	54	-1348	-213	-71	-65	-145	0
1720	106	0	1956	4485	2529	-3220	-286	3507	110	-1383	-242	-52	-102	-234	0
1721	106	0	1920	4502	2582	-3211	-331	3542	0	-1346	-211	-95	-54	-199	0
1722	106	0	1678	4527	2849	-3102	-585	3688	-261	-1249	-110	-287	31	-267	0
1723	106	0	1719	4559	2840	-3139	-560	3699	-188	-1259	-131	-188	5	-323	0
1724	106	0	2012	4576	2564	-3294	-276	3570	-104	-1371	-261	-226	-137	-221	0
1725	106	0	2309	4588	2279	-3448	15	3433	-135	-1414	-275	-221	-147	-250	0
1726	106	0	2397	4595	2198	-3496	99	3396	-65	-1437	-306	-226	-159	-209	0
1727	106	0	1957	4591	2634	-3274	-338	3612	-221	-1317	-151	-287	-21	-310	0
1728	106	0	1834	4619	2785	-3226	-475	3702	-36	-1253	-87	-110	27	-223	0
1729	106	0	1828	4611	2783	-3219	-477	3697	135	-1270	-126	-7	-9	-162	0
1730	106	0	2099	4624	2525	-3361	-213	3574	112	-1326	-174	56	-52	-139	0
1731	106	0	2017	4628	2611	-3322	-297	3619	36	-1326	-168	-75	-42	-221	0
1732	106	0	1741	4654	2913	-3197	-586	3783	-248	-1224	-71	-302	48	-358	0
1733	106	0	1754	4698	2944	-3226	-595	3821	-164	-1264	-114	-197	0	-289	0
1734	106	0	2054	4721	2667	-3387	-306	3694	-217	-1317	-166	-236	-64	-250	0
1735	106	0	2396	4710	2314	-3553	41	3512	-143	-1390	-277	-159	-172	-263	0
1736	106	0	2301	4714	2413	-3507	-56	3563	-234	-1348	-219	-316	-100	-314	0
1737	106	0	2136	4739	2603	-3437	-233	3671	-259	-1280	-131	-306	3	-306	0
1738	106	0	1798	4770	2972	-3284	-587	3871	-77	-1181	-36	-106	62	-221	0
1739	106	0	1950	4772	2822	-3361	-436	3797	71	-1216	-81	-87	31	-228	0
1740	106	0	2093	4754	2661	-3423	-284	3707	143	-1253	-116	89	1	-211	0
1741	106	0	1971	4782	2811	-3376	-420	3796	-118	-1196	-48	-219	62	-343	0
1742	106	0	1849	4776	2927	-3312	-539	3851	-190	-1146	-13	-259	100	-225	0
1743	106	0	1751	4787	3036	-3269	-642	3911	-205	-1140	0	-271	98	-323	0
1744	106	0	2149	4795	2646	-3472	-248	3720	-85	-1276	-151	-199	-46	-271	0
1745	106	0	2298	4785	2487	-3541	-94	3636	-166	-1317	-197	-205	-85	-252	0
1746	106	0	2355	4766	2411	-3560	-28	3588	-252	-1340	-199	-279	-77	-302	0
1747	106	0	2072	4809	2737	-3440	-332	3773	-228	-1233	-83	-234	38	-347	0
1748	106	0	1728	4791	3063	-3259	-667	3927	-194	-1160	-5	-226	93	-364	0
1749	106	0	1868	4826	2958	-3347	-545	3892	11	-1202	-69	-64	31	-145	0
1750	106	0	2029	4768	2739	-3398	-355	3753	133	-1237	-106	-15	7	-289	0
1751	106	0	1862	4795	2933	-3328	-535	3864	-174	-1162	-29	-106	83	-246	0
1752	106	0	1748	4832	3084	-3290	-668	3958	-232	-1004	112	-279	226	-263	0
1753	106	0	1688	4898	3210	-3293	-761	4054	-285	-995	126	-234	213	-316	0
1754	106	0	2068	4888	2820	-3478	-376	3854	-155	-1109	5	-261	100	-267	0
1755	106	0	2262	4884	2622	-3573	-180	3753	-240	-1169	-56	-219	31	-240	0
1756	106	0	2277	4888	2611	-3582	-167	3749	-256	-1175	-56	-314	65	-271	0
1757	106	0	1986	4863	2877	-3424	-445	3870	-343	-1099	15	-376	137	-273	0
1758	106	0	1640	4873	3233	-3256	-796	4053	-172	-1032	91	-248	192	-219	0
1759	106	0	1826	4902	3076	-3364	-625	3989	23	-1043	87	-62	199	-184	0
1760	106	0	1907	4910	3003	-3408	-548	3956	19	-1061	62	-77	161	-168	0
1761	106	0	1878	4947	3069	-3412	-595	4008	-153	-1067	56	-230	168	-221	0
1762	106	0	1633	4931	3298	-3282	-832	4114	-292	-1034	85	-372	203	-289	0
1763	106	0	1607	4939	3332	-3273	-862	4135	-333	-1055	81	-294	184	-291	0
1764	106	0	1925	4935	3010	-3430	-542	3972	-221	-1138	-11	-267	97	-246	0
1765	106	0	2240	4950	2710	-3595	-235	3830	-213	-1216	-83	-283	31	-258	0
1766	106	0	2214	4976	2762	-3595	-274	3869	-240	-1200	-62	-296	62	-244	0
1767	106	0	1930	4987	3057	-3458	-563	4022	-312	-1109	52	-327	166	-302	0
1768	106	0	1643	4995	3352	-3319	-854	4173	-102	-1006	122	-128	238	-188	0
1769	106	0	1812	5001	3189	-3406	-688	4095	1	-1043	87	-129	190	-145	0
1770	106	0	1932	5022	3090	-3477	-579	4056	75	-1067	60	13	182	-166	0
1771	106	0	1853	5044	3191	-3448	-669	4117	-54	-1034	102	-168	223	-201	0
1772	106	0	1599	5034	3435	-3316	-918	4234	-289	-923	201	-329	312	-248	0
1773	106	0	1655	5042	3387	-3348	-866	4214	-252	-962	161	-261	267	-180	0
1774	106	0	1960	5036	3076	-3498	-558	4056	-230	-1092	38	-263	143	-203	0
1775	106	0	2268	5009	2741	-3638	-236	3875	-151	-1167	-48	-283	87	-143	0
1776	106	0	2233	5026	2793	-3629	-280	3909	-236	-1113	19	-310	145	-248	0
1777	106	0	1881	5049	3168	-3465	-643	4108	-355	-1014	126	-351	256	-273	0
1778	106	0	1719	5073	3354	-3396	-817	4213	-71	-933	195	-137	310	-211	0
1779	106	0	1845	5100	3255	-3472	-705	4177	9	-971	162	-17	271	-135	0
1780	106	0	1986	5080	3094	-3533	-554	4087	40	-1037	95	-91	215	-149	0
1781	106	0	1923	5094	3171	-3508	-624	4132	-19	-1049	75	-116	197	-211	0
1782	106	0	1678	5080	3402	-3379	-862	4241	-226	-971	149	-292	285	-300	0
1783	106	0	1721	5071	3350	-3396	-814	4210	-230	-977	143	-256	267	-157	0
1784	106	0	2051	5096	3045	-3573	-497	4070	-197	-1067	44	-263	172	-205	0
1785	106	0	2364	5142	2778	-3753	-207	3960	-162	-1117	-9	-248	124	-209	0
1786	106	0	2338	5164	2826	-3751	-244	3995	-292	-1098	46	-256	197	-238	0
1787	106	0	2117	5156	3039	-3636	-461	4097	-323	-999	124	-304	279	-145	0
1788	106	0	1773	5144	3371	-3458	-799	4257	-188	-931	178	-145	323	-209	0
1789	106	0	1888	5131	3243	-3509	-677	4187	52	-995	110	-31	256	-124	0
1790	106	0	2122	5158	3036	-3640	-457	4097	110	-1053	62	-46	217	-131	0
1791	106	0	2015	5175	3160	-3595	-572	4167	-67	-1028	87	-122	254	-161	0
1792	106	0	1827	5179	3352	-3503	-762	4265	-316	-950	170	-403	337	-277	0
1793	106	0	1843	5218	3375	-3530	-766	4296	-213	-975	124	-269	277	-178	0
1794	106	0	2159	5214	3055	-3686	-448	4134	-199	-1105	-13	-219	147	-219	0
1795	106	0	2385	5234	2849	-3809	-232	4041	-215	-1204	-128	-246	38	-161	0
1796	106	0	2390	5251	2861	-3820	-235	4056	-291	-1162	-60	-351	126	-273	0
1797	106	0	2097	5263	3166	-3680	-534	4214	-341	-1067	42	-308	244	-335	0
1798	106	0	1874	5269	3395	-3571	-760	4332	-56	-1004	97	-137	269	-194	0
1799	106	0	1973	5317	3344	-3645	-685	4330	-83	-1039	60	-85	228	-172	0
1800	106	0	2147	5303	3156	-3725	-504	4229	25	-1115	-17	5	176	-197	0
1801	106	0	2027	5292	3265	-3659	-619	4278	-69	-1088	5	-190	207	-267	0
1802	106	0	1884	5315	3431	-3599	-773	4373	-349	-993	106	-312	300	-221	0
1803	106	0	1853	5329	3476	-3591	-811	4402	-302	-1006	89	-296	285	-192	0
1804	106	0	2204	5344	3140	-3774	-468	4242	-226	-1103	-21	-254	170	-203	0
1805	106	0	2442	5377	2935	-3909	-246	4156	-258	-1162	-73	-263	129	-149	0
1806	106	0	2509	5399	2890	-3954	-190	4144	-226	-1148	-44	-285	161	-279	0
1807	106	0	2204	5393	3189	-3798	-492	4291	-308	-1045	48	-312	275	-291	0
1808	106	0	1880	5381	3501	-3630	-810	4441	-213	-958	137	-186	331	-131	0
1809	106	0	2068	5420	3352	-3744	-642	4386	50	-1012	85	-102	285	-213	0
1810	106	0	2231	5412	3181	-3821	-475	4296	89	-1080	25	-25	221	-228	0
1811	106	0	2148	5426	3278	-3787	-565	4352	-60	-1008	97	-168	298	-236	0
1812	106	0	1906	5496	3590	-3701	-842	4543	-343	-950	155	-397	362	-316	0
1813	106	0	2013	5503	3490	-3758	-738	4496	-289	-1010	77	-273	281	-259	0
1814	106	0	2235	5515	3280	-3875	-522	4397	-215	-1127	-34	-327	170	-335	0
1815	106	0	2613	5515	2902	-4064	-144	4208	-174	-1237	-133	-240	79	-238	0
1816	106	0	2547	5538	2991	-4042	-222	4264	-265	-1202	-98	-349	133	-226	0
1817	106	0	2417	5579	3162	-3998	-372	4370	-320	-1125	-17	-368	230	-291	0
1818	106	0	2115	5626	3511	-3870	-698	4568	-85	-1037	64	-143	285	-153	0
1819	106	0	2346	5678	3332	-4012	-493	4505	1	-1045	44	-69	275	-197	0
1820	106	0	2508	5637	3129	-4072	-310	4383	95	-1134	-40	-46	195	-149	0
1821	106	0	2382	5629	3247	-4005	-432	4438	-29	-1132	-38	-110	195	-213	0
1822	106	0	2246	5602	3356	-3924	-555	4479	-234	-1117	-23	-221	207	-314	0
1823	106	0	2233	5618	3385	-3925	-576	4501	-265	-1134	-52	-244	182	-269	0
1824	106	0	2640	5668	3028	-4154	-194	4348	-128	-1212	-143	-201	87	-161	0
1825	106	0	2875	5701	2826	-4288	24	4263	-112	-1243	-159	-190	56	-291	0
1826	106	0	2986	5752	2766	-4369	110	4259	-104	-1270	-188	-230	44	-228	0
1827	106	0	2727	5765	3038	-4246	-155	4401	-267	-1187	-112	-281	131	-211	0
1828	106	0	2411	5796	3385	-4103	-487	4590	-38	-1121	-44	-104	180	-201	0
1829	106	0	2625	5806	3181	-4215	-278	4493	133	-1167	-67	38	145	-162	0
1830	106	0	2813	5812	2999	-4312	-93	4405	230	-1222	-151	151	69	-73	0
1831	106	0	2780	5825	3045	-4302	-132	4435	91	-1228	-162	-73	83	-81	0
1832	106	0	2541	5835	3294	-4188	-376	4564	-129	-1156	-87	-289	151	-289	0
1833	106	0	2656	5814	3158	-4235	-251	4486	-93	-1220	-153	-129	79	-197	0
1834	106	0	2953	5835	2882	-4394	35	4358	60	-1313	-259	-106	-19	-139	0
1835	106	0	3263	5847	2584	-4555	339	4215	-91	-1406	-343	-172	-93	-226	0
1836	106	0	3364	5820	2456	-4592	454	4138	9	-1429	-372	-102	-108	-159	0
1837	106	0	3007	5825	2818	-4416	94	4321	-73	-1315	-228	-238	38	-228	0
1838	106	0	2974	5812	2838	-4393	68	4325	147	-1266	-161	-31	87	-129	0
1839	106	0	3115	5798	2683	-4456	216	4240	380	-1323	-221	281	9	-58	0
1840	106	0	3319	5823	2504	-4571	407	4163	351	-1336	-228	236	11	-126	0
1841	106	0	3459	5802	2343	-4630	558	4072	370	-1359	-271	157	-7	-77	0
1842	106	0	3177	5788	2611	-4482	283	4199	79	-1307	-209	-9	48	-186	0
1843	106	0	3278	5761	2483	-4519	397	4122	174	-1375	-269	81	-27	-149	0
1844	106	0	3487	5525	2038	-4506	724	3781	161	-1563	-448	0	-100	-186	0
1845	106	0	4190	6450	2260	-5320	965	4355	168	-1307	-228	114	-56	-131	0
1846	106	0	3504	5298	1794	-4401	855	3546	137	-1602	-298	-446	-203	5	0
1847	106	0	145	4118	3973	-2131	-1914	4045	-981	-1530	-471	-731	-265	-376	0
1848	106	0	-999	1872	2871	-436	-1935	2371	-622	-2714	-1680	-422	-1503	-389	0
1849	106	0	-1139	5	1144	567	-1141	574	-312	-3806	-2789	-188	-2554	-331	0
1850	106	0	-1157	-1484	-327	1320	-415	-905	-25	-4630	-3594	-38	-3321	-298	0
1851	106	0	-1852	-2527	-675	2189	-588	-1601	-192	-4962	-3918	-221	-3590	-275	0
1852	106	0	-2906	-3098	-192	3002	-1357	-1645	-589	-4947	-3885	-558	-3548	-424	0
1853	106	0	-3123	-3278	-155	3200	-1484	-1716	-582	-5005	-3926	-475	-3606	-308	0
1854	106	0	-2850	-3239	-389	3044	-1230	-1814	-624	-5061	-3988	-564	-3656	-316	0
1855	106	0	-2604	-3197	-593	2900	-1005	-1895	-603	-5026	-3967	-517	-3620	-308	0
1856	106	0	-2643	-3166	-523	2904	-1060	-1844	-638	-4999	-3932	-601	-3585	-450	0
1857	106	0	-2774	-3181	-407	2977	-1183	-1794	-609	-4964	-3903	-541	-3561	-405	1
1858	106	0	-2578	-3266	-688	2922	-945	-1977	-238	-5172	-4120	-217	-3798	-263	0
1859	106	0	-1779	-3369	-1590	2574	-94	-2479	170	-5414	-4353	3	-4025	-223	0
1860	106	0	-1360	-3468	-2108	2414	374	-2788	291	-5581	-4522	106	-4172	-207	0
1861	113	0	-1839	-3569	-1730	2704	-54	-2649	11	-5464	-4394	-139	-4025	-374	0
1862	113	0	-2555	-3654	-1099	3104	-728	-2376	-380	-5270	-4196	-409	-3814	-294	0
1863	113	0	-2965	-3680	-715	3322	-1125	-2197	-442	-5181	-4105	-483	-3763	-405	0
1864	113	0	-2720	-3703	-983	3211	-868	-2343	-401	-5292	-4223	-446	-3870	-413	0
1865	113	0	-2477	-3666	-1189	3071	-644	-2427	-531	-5302	-4254	-485	-3878	-393	0
1866	113	0	-2545	-3590	-1045	3067	-750	-2317	-593	-5232	-4190	-517	-3808	-436	0
1867	113	0	-2702	-3509	-807	3105	-947	-2158	-605	-5096	-4035	-560	-3633	-426	0
1868	113	0	-2359	-3429	-1070	2894	-644	-2249	-44	-5172	-4118	-83	-3767	-215	0
1869	113	0	-1513	-3313	-1800	2413	143	-2556	382	-5387	-4333	116	-3971	-170	0
1870	113	0	-906	-3204	-2298	2055	696	-2751	636	-5482	-4432	339	-4046	-143	0
1871	113	0	-1290	-3084	-1794	2187	252	-2439	244	-5263	-4174	73	-3784	-230	0
1872	113	0	-1887	-2981	-1094	2434	-396	-2037	-213	-4956	-3856	-292	-3449	-308	0
1873	113	0	-2305	-2809	-504	2557	-900	-1656	-250	-4770	-3687	-339	-3321	-287	0
1874	113	0	-1896	-2642	-746	2269	-575	-1694	-184	-4716	-3641	-277	-3278	-300	0
1875	113	0	-1658	-2490	-832	2074	-413	-1661	-291	-4688	-3625	-333	-3253	-254	0
1876	113	0	-1653	-2320	-667	1986	-493	-1493	-356	-4547	-3462	-380	-3086	-207	0
1877	113	0	-1891	-2209	-318	2050	-786	-1263	-467	-4380	-3303	-444	-2925	-343	0
1878	113	0	-1523	-2062	-539	1792	-492	-1300	60	-4479	-3441	-3	-3082	-139	0
1879	113	0	-735	-1949	-1214	1342	239	-1581	426	-4673	-3608	180	-3261	-46	0
1880	113	0	-169	-1800	-1631	984	731	-1715	560	-4739	-3678	256	-3301	-87	0
1881	113	0	-430	-1656	-1226	1043	398	-1441	353	-4549	-3472	87	-3074	-137	0
1882	113	0	-1099	-1487	-388	1293	-355	-937	-102	-4196	-3113	-162	-2723	-162	0
1883	113	0	-1357	-1344	13	1350	-685	-665	-215	-4083	-3020	-230	-2634	-131	0
1884	113	0	-1123	-1233	-110	1178	-506	-671	-221	-4105	-3034	-248	-2665	-159	0
1885	113	0	-935	-1123	-188	1029	-373	-655	-238	-4091	-3030	-230	-2663	-141	0
1886	113	0	-892	-1020	-128	956	-382	-574	-291	-4031	-2952	-380	-2564	-155	0
1887	113	0	-1173	-915	258	1044	-715	-328	-327	-3878	-2822	-318	-2423	-83	0
1888	113	0	-1221	-781	440	1001	-830	-170	-104	-3788	-2721	-161	-2329	-5	0
1889	113	0	-981	-634	347	807	-664	-143	120	-3763	-2686	1	-2306	42	0
1890	113	0	-820	-481	339	650	-579	-71	120	-3709	-2642	23	-2267	-3	0
1891	113	0	-756	-320	436	538	-596	58	-81	-3631	-2545	-116	-2153	-75	0
1892	113	0	-991	-159	832	575	-911	336	-291	-3484	-2409	-277	-2015	-93	0
1893	113	0	-1078	-50	1028	564	-1053	489	-292	-3396	-2322	-343	-1938	-124	0
1894	113	0	-628	155	783	236	-705	469	-275	-3375	-2289	-298	-1901	-93	0
1895	113	0	-444	304	748	70	-596	526	-263	-3338	-2269	-296	-1889	-77	0
1896	113	0	-306	450	756	-72	-531	603	-349	-3237	-2161	-364	-1757	-143	0
1897	113	0	-599	566	1165	16	-882	865	-420	-3109	-2040	-440	-1625	-118	0
1898	113	0	-875	677	1552	99	-1213	1114	-267	-2974	-1885	-217	-1507	-124	0
1899	113	0	-661	801	1462	-70	-1061	1131	-110	-3001	-1926	-126	-1546	-69	0
1900	113	0	-419	878	1297	-229	-858	1087	-11	-3005	-1940	-95	-1550	-19	0
1901	113	0	-567	981	1548	-207	-1057	1264	-281	-2869	-1806	-256	-1414	-133	0
1902	113	0	-669	1092	1761	-211	-1215	1426	-370	-2787	-1740	-329	-1358	-137	0
1903	113	0	-663	1158	1821	-247	-1242	1489	-358	-2754	-1701	-461	-1340	-242	0
1904	113	0	-304	1218	1522	-457	-913	1370	-269	-2822	-1769	-401	-1406	-217	0
1905	113	0	-29	1305	1334	-638	-681	1319	-415	-2826	-1767	-382	-1400	-207	0
1906	113	0	70	1412	1342	-741	-636	1377	-382	-2776	-1720	-376	-1332	-230	0
1907	113	0	-107	1532	1639	-712	-873	1585	-479	-2605	-1559	-448	-1165	-186	0
1908	113	0	-307	1598	1905	-645	-1106	1751	-236	-2487	-1456	-343	-1080	-137	0
1909	113	0	-178	1670	1848	-746	-1013	1759	-114	-2523	-1462	-149	-1103	-180	0
1910	113	0	64	1722	1658	-893	-797	1690	17	-2572	-1546	-108	-1173	-155	0
1911	113	0	-7	1771	1778	-882	-892	1774	-174	-2508	-1458	-271	-1080	-195	0
1912	113	0	-130	1864	1994	-867	-1062	1929	-405	-2407	-1377	-405	-995	-291	0
1913	113	0	-86	1941	2027	-927	-1056	1984	-395	-2376	-1346	-430	-975	-322	0
1914	113	0	347	1994	1647	-1170	-650	1820	-337	-2457	-1435	-355	-1063	-207	0
1915	113	0	662	2060	1398	-1361	-368	1729	-339	-2512	-1474	-267	-1115	-314	0
1916	113	0	778	2124	1346	-1451	-284	1735	-320	-2520	-1486	-306	-1098	-308	0
1917	113	0	465	2203	1738	-1334	-636	1970	-384	-2357	-1303	-378	-919	-287	0
1918	113	0	289	2229	1940	-1259	-825	2084	-174	-2275	-1235	-194	-867	-190	0
1919	113	0	458	2314	1856	-1386	-699	2085	19	-2281	-1237	-67	-869	-242	0
1920	113	0	623	2403	1780	-1513	-578	2091	27	-2322	-1266	-65	-898	-157	0
1921	113	0	613	2481	1868	-1547	-627	2174	-126	-2256	-1202	-234	-801	-184	0
1922	113	0	362	2593	2231	-1477	-934	2412	-327	-2147	-1094	-380	-708	-242	0
1923	113	0	421	2653	2232	-1537	-905	2442	-310	-2139	-1078	-360	-706	-238	0
1924	113	0	748	2684	1936	-1716	-594	2310	-265	-2229	-1160	-267	-793	-308	0
1925	113	0	1013	2739	1726	-1876	-356	2232	-289	-2263	-1200	-310	-828	-232	0
1926	113	0	1053	2754	1701	-1903	-324	2227	-322	-2275	-1206	-382	-818	-238	0
1927	113	0	738	2780	2042	-1759	-652	2411	-415	-2170	-1084	-335	-690	-242	0
1928	113	0	448	2766	2318	-1607	-935	2542	-267	-2095	-1006	-240	-634	-215	0
1929	113	0	601	2783	2182	-1692	-790	2482	-83	-2116	-1037	-44	-659	-164	0
1930	113	0	804	2811	2007	-1807	-601	2409	21	-2135	-1063	-93	-686	-180	0
1931	113	0	707	2844	2137	-1775	-715	2490	-155	-2099	-1022	-201	-630	-186	0
1932	113	0	493	2902	2409	-1697	-958	2655	-353	-2015	-940	-386	-545	-246	0
1933	113	0	537	2925	2388	-1731	-925	2656	-335	-2037	-958	-331	-583	-271	0
1934	113	0	817	2970	2153	-1893	-668	2561	-289	-2116	-1049	-273	-673	-209	0
1935	113	0	1292	3032	1740	-2162	-224	2386	-178	-2196	-1127	-351	-731	-236	0
1936	113	0	1205	3053	1848	-2129	-321	2450	-258	-2139	-1055	-306	-663	-168	0
1937	113	0	959	3061	2102	-2010	-571	2581	-397	-2068	-977	-395	-583	-281	0
1938	113	0	688	3074	2386	-1881	-849	2730	-141	-1971	-886	-184	-502	-236	0
1939	113	0	774	3088	2314	-1931	-770	2701	0	-1998	-917	-81	-539	-323	0
1940	113	0	1042	3131	2089	-2086	-523	2610	50	-2037	-946	-110	-558	-267	0
1941	113	0	978	3152	2174	-2065	-598	2663	-75	-2004	-925	-159	-529	-188	0
1942	113	0	800	3162	2362	-1981	-781	2762	-310	-1918	-832	-298	-438	-271	0
1943	113	0	831	3197	2366	-2014	-767	2781	-221	-1940	-865	-296	-494	-250	0
1944	113	0	1166	3235	2069	-2200	-451	2652	-207	-2069	-999	-203	-622	-182	0
1945	113	0	1519	3280	1761	-2399	-121	2520	-221	-2155	-1065	-252	-679	-168	0
1946	113	0	1480	3303	1823	-2391	-171	2563	-269	-2106	-1014	-277	-620	-199	0
1947	113	0	1346	3317	1971	-2331	-312	2644	-240	-2011	-921	-291	-512	-199	0
1948	113	0	918	3356	2438	-2137	-760	2897	-85	-1930	-828	-139	-463	-172	0
1949	113	0	1081	3348	2267	-2214	-593	2807	56	-1969	-865	-87	-483	-201	0
1950	113	0	1199	3356	2157	-2277	-479	2756	106	-2009	-904	36	-529	-147	0
1951	113	0	1149	3391	2242	-2270	-546	2816	-60	-1982	-874	-145	-479	-203	0
1952	113	0	924	3414	2490	-2169	-783	2952	-296	-1864	-762	-353	-382	-259	0
1953	113	0	953	3424	2471	-2188	-759	2947	-211	-1875	-770	-267	-388	-211	0
1954	113	0	1325	3455	2130	-2390	-402	2792	-131	-1988	-892	-267	-517	-164	0
1955	113	0	1573	3468	1895	-2520	-161	2681	-143	-2042	-935	-269	-558	-178	0
1956	113	0	1637	3497	1860	-2567	-111	2678	-203	-2035	-919	-291	-514	-258	0
1957	113	0	1315	3534	2219	-2424	-452	2876	-228	-1928	-826	-230	-422	-259	0
1958	113	0	1017	3548	2531	-2282	-757	3039	-97	-1839	-713	-166	-335	-149	0
1959	113	0	1220	3571	2351	-2395	-565	2961	19	-1883	-764	-19	-366	-162	0
1960	113	0	1398	3592	2194	-2495	-398	2893	190	-1928	-826	13	-434	-137	0
1961	113	0	1315	3631	2316	-2473	-500	2973	-81	-1872	-770	-207	-368	-211	0
1962	113	0	1189	3635	2446	-2412	-628	3040	-153	-1821	-723	-223	-327	-205	0
1963	113	0	1073	3639	2566	-2356	-746	3102	-209	-1808	-711	-314	-333	-161	0
1964	113	0	1556	3686	2130	-2621	-287	2908	-79	-1903	-818	-157	-424	-215	0
1965	113	0	1737	3742	2005	-2739	-134	2873	-128	-1907	-814	-139	-430	-182	0
1966	113	0	1888	3746	1858	-2817	15	2802	-133	-1891	-840	-238	-411	-221	0
1967	113	0	1521	3755	2234	-2638	-356	2994	-335	-1815	-733	-209	-316	-230	0
1968	113	0	1181	3759	2578	-2470	-698	3168	-124	-1742	-651	-164	-258	-190	0
1969	113	0	1370	3765	2395	-2567	-512	3080	133	-1769	-684	-36	-287	-65	0
1970	113	0	1528	3753	2225	-2640	-348	2989	162	-1819	-744	-29	-351	-137	0
1971	113	0	1509	3794	2285	-2651	-388	3039	-15	-1784	-698	-137	-281	-120	0
1972	113	0	1325	3823	2498	-2574	-586	3160	-176	-1707	-609	-252	-213	-228	0
1973	113	0	1201	3821	2620	-2511	-709	3220	-203	-1672	-585	-242	-209	-283	0
1974	113	0	1632	3845	2213	-2738	-290	3029	-126	-1837	-768	-215	-382	-199	0
1975	113	0	1901	3839	1938	-2870	-18	2888	-120	-1928	-847	-213	-467	-83	0
1976	113	0	1843	3810	1967	-2826	-62	2888	-225	-1912	-822	-236	-417	-166	0
1977	113	0	1600	3854	2254	-2727	-327	3054	-300	-1827	-723	-347	-316	-203	0
1978	113	0	1269	3891	2622	-2580	-676	3256	-98	-1738	-646	-108	-259	-135	0
1979	113	0	1472	3916	2444	-2694	-486	3180	133	-1777	-680	-27	-300	-178	0
1980	113	0	1609	3907	2298	-2758	-344	3102	176	-1848	-756	73	-372	-48	0
1981	113	0	1511	3945	2434	-2728	-461	3189	-87	-1767	-688	-226	-287	-102	0
1982	113	0	1284	3945	2661	-2614	-688	3303	-289	-1689	-599	-294	-195	-199	0
1983	113	0	1349	3973	2624	-2661	-637	3298	-143	-1676	-601	-240	-201	-225	0
1984	113	0	1669	3975	2306	-2822	-318	3140	-180	-1747	-665	-248	-289	-149	0
1985	113	0	1998	4021	2023	-3009	-12	3022	-93	-1782	-713	-201	-331	-153	0
1986	113	0	1971	4029	2058	-3000	-43	3043	-248	-1788	-713	-228	-318	-217	0
1987	113	0	1680	4035	2355	-2857	-337	3195	-234	-1664	-585	-316	-174	-108	0
1988	113	0	1386	4037	2651	-2711	-632	3344	-139	-1594	-506	-133	-118	-213	0
1989	113	0	1585	4062	2477	-2823	-446	3269	124	-1649	-582	50	-190	-141	0
1990	113	0	1746	4105	2359	-2925	-306	3232	186	-1714	-644	21	-265	-211	0
1991	113	0	1738	4124	2386	-2931	-324	3255	38	-1689	-611	-118	-207	-153	0
1992	113	0	1455	4112	2657	-2783	-601	3384	-174	-1606	-516	-192	-116	-182	0
1993	113	0	1453	4132	2679	-2792	-613	3405	-279	-1575	-494	-269	-110	-131	0
1994	113	0	1796	4151	2355	-2973	-279	3253	-116	-1691	-622	-228	-236	-126	0
1995	113	0	2016	4136	2120	-3076	-52	3128	-170	-1734	-659	-291	-283	-159	0
1996	113	0	1975	4110	2135	-3042	-80	3122	-219	-1747	-680	-273	-287	-201	0
1997	113	0	1707	4077	2370	-2892	-331	3223	-238	-1672	-603	-308	-184	-203	0
1998	113	0	1430	4126	2696	-2778	-633	3411	-48	-1569	-498	-114	-116	-83	0
1999	113	0	1641	4161	2520	-2901	-439	3340	108	-1625	-535	-42	-159	-162	0
2000	113	0	1721	4171	2450	-2946	-364	3310	145	-1635	-562	-79	-176	-118	0
2001	113	0	1715	4180	2465	-2947	-375	3322	-19	-1617	-519	-122	-135	-133	0
2002	113	0	1519	4186	2667	-2852	-574	3426	-203	-1563	-461	-267	-77	-166	0
2003	113	0	1472	4205	2733	-2838	-630	3469	-145	-1565	-465	-211	-93	-161	0
2004	113	0	1847	4235	2388	-3041	-270	3311	-157	-1687	-578	-267	-201	-157	0
2005	113	0	2101	4215	2114	-3158	-6	3164	-106	-1732	-651	-184	-261	-155	0
2006	113	0	1998	4196	2198	-3097	-100	3197	-259	-1676	-583	-320	-180	-205	0
2007	113	0	1819	4211	2392	-3015	-286	3301	-211	-1598	-479	-230	-93	-226	0
2008	113	0	1465	4233	2768	-2849	-651	3500	-75	-1524	-417	-126	-44	-85	0
2009	113	0	1698	4256	2558	-2977	-430	3407	93	-1588	-479	-42	-104	-164	0
2010	113	0	1874	4281	2407	-3077	-266	3344	201	-1641	-533	1	-164	-9	0
2011	113	0	1723	4297	2574	-3010	-425	3435	-87	-1596	-461	-58	-89	-141	0
[truncated: 31,997 more rows]
