# Supplementary material for: A Robust and Real-Time Capable Envelope-Based Algorithm for Heart Sound Classification: Validation under Different Physiological Conditions
Source: Sensors (Basel). 2020 Feb 11;20(4):972. doi: 10.3390/s20040972 (PMC7070375; doi:10.3390/s20040972)
Supplement: Supplementary file 1 [file sensors-20-00972-s001.zip › Messungen/kz/kz05_unfiltered.csv]

Dataset No.	Pulse (bpm)	Pacer Bit	leadI (�V)	leadII (�V)	leadIII (�V)	lead_avR (�V)	lead_avL (�V)	lead_avF (�V)	V1 (�V)	V2 (�V)	V3 (�V)	V4 (�V)	V5 (�V)	V6 (�V)	R-Wave
1	0	0	-2136	-6039	-3903	4087	883	-4971	95	31783	31783	614	31783	228	0
2	0	0	-2248	-6031	-3783	4139	767	-4907	44	31783	31783	587	31783	252	0
3	0	0	-2189	-6041	-3852	4115	831	-4946	87	31783	31783	614	31783	271	0
4	0	0	-2108	-6046	-3938	4077	915	-4992	87	31783	31783	744	31783	329	0
5	0	0	-2024	-6072	-4048	4048	1012	-5060	34	31783	31783	731	31783	269	0
6	0	0	-1894	-6076	-4182	3985	1144	-5129	182	31783	31783	896	31783	351	0
7	0	0	-1854	-6085	-4231	3969	1188	-5158	217	31783	31783	1008	31783	386	0
8	0	0	-1773	-6103	-4330	3938	1278	-5216	298	31783	31783	1004	31783	308	0
9	0	0	-2002	-6120	-4118	4061	1058	-5119	149	31783	31783	818	31783	345	1
10	0	0	-2121	-6130	-4009	4125	944	-5069	67	31783	31783	677	31783	267	0
11	0	0	-2198	-6116	-3918	4157	860	-5017	87	31783	31783	630	31783	225	0
12	0	0	-2268	-6097	-3829	4182	780	-4963	48	31783	31783	562	31783	244	0
13	0	0	-2225	-6101	-3876	4163	825	-4988	62	31783	31783	630	31783	283	0
14	0	0	-2146	-6099	-3953	4122	903	-5026	91	31783	31783	649	31783	242	0
15	0	0	-2037	-6089	-4052	4063	1007	-5070	223	31783	31783	735	31783	294	0
16	0	0	-1938	-6089	-4151	4013	1106	-5120	168	31783	31783	863	31783	335	0
17	0	0	-1793	-6097	-4304	3945	1255	-5200	263	31783	31783	981	31783	403	0
18	0	0	-1787	-6107	-4320	3947	1266	-5213	254	31783	31783	979	31783	349	0
19	0	0	-1936	-6116	-4180	4026	1122	-5148	205	31783	31783	834	31783	306	0
20	0	0	-2153	-6126	-3973	4139	910	-5049	21	31783	31783	618	31783	217	0
21	0	0	-2196	-6124	-3928	4160	866	-5026	42	31783	31783	554	31783	240	0
22	0	0	-2318	-6112	-3794	4215	738	-4953	65	31783	31783	570	31783	228	0
23	0	0	-2227	-6107	-3880	4167	826	-4993	23	31783	31783	564	31783	164	0
24	0	0	-2128	-6103	-3975	4115	923	-5039	73	31783	31783	686	31783	329	0
25	0	0	-2072	-6109	-4037	4090	982	-5073	131	31783	31783	706	31783	279	0
26	0	0	-1872	-6095	-4223	3983	1175	-5159	178	31783	31783	807	31783	368	0
27	0	0	-1917	-6095	-4178	4006	1130	-5136	108	31783	31783	968	31783	316	0
28	0	0	-1779	-6095	-4316	3937	1268	-5205	168	31783	31783	944	31783	343	0
29	0	0	-1911	-6089	-4178	4000	1133	-5133	126	31783	31783	859	31783	194	0
30	0	0	-2116	-6085	-3969	4100	926	-5027	21	31783	31783	655	31783	44	0
31	0	0	-2124	-6081	-3957	4102	916	-5019	106	31783	31783	554	31783	135	0
32	0	0	-2316	-6081	-3765	4198	724	-4923	21	31783	31783	556	31783	201	0
33	0	0	-2181	-6066	-3885	4123	852	-4975	36	31783	31783	603	31783	153	0
34	0	0	-2155	-6060	-3905	4107	875	-4982	77	31783	31783	694	31783	87	0
35	0	0	-2019	-6058	-4039	4038	1010	-5048	116	31783	31783	692	31783	166	0
36	0	0	-1920	-6052	-4132	3986	1106	-5092	201	31783	31783	907	31783	265	0
37	0	0	-1868	-6058	-4190	3963	1161	-5124	199	31783	31783	1008	31783	310	0
38	0	0	-1855	-6064	-4209	3959	1177	-5136	217	31783	31783	973	31783	298	0
39	0	0	-1998	-6081	-4083	4039	1042	-5082	112	31783	31783	807	31783	279	0
40	0	0	-2114	-6087	-3973	4100	929	-5030	122	31783	31783	750	31783	133	0
41	0	0	-2239	-6066	-3827	4152	794	-4946	27	31783	31783	539	31783	228	0
42	0	0	-2227	-6048	-3821	4137	797	-4934	60	31783	31783	580	31783	254	0
43	0	0	-2185	-6041	-3856	4113	835	-4948	97	31783	31783	603	31783	300	0
44	0	0	-2151	-6048	-3897	4099	873	-4972	34	31783	31783	634	31783	277	0
45	0	0	-2014	-6056	-4042	4035	1014	-5049	114	31783	31783	787	31783	397	0
46	0	0	-1899	-6062	-4163	3980	1132	-5112	176	31783	31783	905	31783	358	0
47	0	0	-1779	-6064	-4285	3921	1253	-5174	285	31783	31783	1067	31783	469	0
48	0	0	-1779	-6062	-4283	3920	1252	-5172	312	31783	31783	987	31783	494	0
49	0	0	-1864	-6066	-4202	3965	1169	-5134	170	31783	31783	810	31783	589	0
50	0	0	-2039	-6072	-4033	4055	997	-5052	151	31783	31783	696	31783	498	0
51	0	0	-2233	-6056	-3823	4144	795	-4939	38	31783	31783	640	31783	407	0
52	0	0	-2235	-6052	-3817	4143	791	-4934	58	31783	31783	583	31783	430	0
53	0	0	-2159	-6046	-3887	4102	864	-4966	102	31783	31783	624	31783	308	0
54	0	0	-2101	-6054	-3953	4077	926	-5003	131	31783	31783	628	31783	281	0
55	0	0	-1982	-6048	-4066	4015	1042	-5057	161	31783	31783	702	31783	339	0
56	0	0	-1872	-6027	-4155	3949	1141	-5091	287	31783	31783	933	31783	343	0
57	0	0	-1800	-6019	-4219	3909	1209	-5119	258	31783	31783	950	31783	374	0
58	0	0	-1763	-6023	-4260	3893	1248	-5141	223	31783	31783	952	31783	438	0
59	0	0	-1839	-6035	-4196	3937	1178	-5115	287	31783	31783	838	31783	413	0
60	0	0	-2121	-6039	-3918	4080	898	-4978	69	31783	31783	684	31783	399	0
61	0	0	-2149	-6021	-3872	4085	861	-4946	81	31783	31783	562	31783	244	0
62	0	0	-2235	-6012	-3777	4123	771	-4894	89	31783	31783	624	31783	310	0
63	0	0	-2145	-6021	-3876	4083	865	-4948	42	31783	31783	550	31783	236	0
64	0	0	-2087	-6021	-3934	4054	923	-4977	69	31783	31783	679	31783	258	0
65	0	0	-2000	-6017	-4017	4008	1008	-5017	143	31783	31783	766	31783	312	0
66	0	0	-1929	-6014	-4085	3971	1078	-5049	194	31783	31783	902	31783	374	0
67	0	0	-1775	-6008	-4233	3891	1229	-5120	300	31783	31783	1014	31783	331	0
68	0	0	-1775	-6002	-4227	3888	1226	-5114	248	31783	31783	950	31783	343	0
69	0	0	-1956	-6004	-4048	3980	1046	-5026	143	31783	31783	818	31783	223	0
70	0	0	-2051	-6000	-3949	4025	949	-4974	161	31783	31783	723	31783	161	0
71	0	0	-2280	-6008	-3728	4144	724	-4868	-52	31783	31783	506	31783	153	0
72	0	0	-2233	-6012	-3779	4122	773	-4895	85	31783	31783	613	31783	182	0
73	0	0	-2233	-6008	-3775	4120	771	-4891	0	31783	31783	564	31783	122	0
74	0	0	-2161	-6006	-3845	4083	842	-4925	81	31783	31783	665	31783	258	0
75	0	0	-2014	-6006	-3992	4010	989	-4999	32	31783	31783	669	31783	170	0
76	0	0	-1946	-6002	-4056	3974	1055	-5029	120	31783	31783	841	31783	349	0
77	0	0	-1835	-5998	-4163	3916	1164	-5080	166	31783	31783	905	31783	289	0
78	0	0	-1803	-5975	-4172	3889	1184	-5073	203	31783	31783	940	31783	403	0
79	0	0	-1909	-5973	-4064	3941	1077	-5018	89	31783	31783	791	31783	256	0
80	0	0	-2097	-5969	-3872	4033	887	-4920	48	31783	31783	572	31783	213	0
81	0	0	-2298	-5982	-3684	4140	693	-4833	-56	31783	31783	521	31783	211	0
82	0	0	-2240	-5986	-3746	4113	753	-4866	54	31783	31783	514	31783	170	0
83	0	0	-2211	-5990	-3779	4100	784	-4884	56	31783	31783	583	31783	252	0
84	0	0	-2169	-6002	-3833	4085	832	-4917	93	31783	31783	640	31783	182	0
85	0	0	-2054	-5998	-3944	4026	945	-4971	73	31783	31783	665	31783	267	0
86	0	0	-1977	-5986	-4009	3981	1016	-4997	97	31783	31783	865	31783	277	0
87	0	0	-1790	-5982	-4192	3886	1201	-5087	238	31783	31783	927	31783	382	0
88	0	0	-1834	-5979	-4145	3906	1155	-5062	195	31783	31783	898	31783	308	0
89	0	0	-1876	-5975	-4099	3925	1111	-5037	225	31783	31783	834	31783	269	0
90	0	0	-2115	-5977	-3862	4046	873	-4919	7	31783	31783	591	31783	192	0
91	0	0	-2206	-5969	-3763	4087	778	-4866	21	31783	31783	537	31783	145	0
92	0	0	-2258	-5967	-3709	4112	725	-4838	-46	31783	31783	556	31783	230	0
93	0	0	-2172	-5955	-3783	4063	805	-4869	50	31783	31783	457	31783	209	0
94	0	0	-2088	-5946	-3858	4017	885	-4902	50	31783	31783	655	31783	287	0
95	0	0	-2027	-5949	-3922	3988	947	-4935	141	31783	31783	748	31783	248	0
96	0	0	-1887	-5957	-4070	3922	1091	-5013	128	31783	31783	828	31783	308	0
97	0	0	-1796	-5965	-4169	3880	1186	-5067	159	31783	31783	983	31783	312	0
98	0	0	-1841	-5955	-4114	3898	1136	-5034	201	31783	31783	898	31783	240	0
99	0	0	-1850	-5949	-4099	3899	1124	-5024	141	31783	31783	803	31783	263	0
100	0	0	-2083	-5963	-3880	4023	898	-4921	36	31783	31783	583	31783	176	0
101	0	0	-2295	-5973	-3678	4134	691	-4825	-50	31783	31783	531	31783	205	0
102	0	0	-2186	-5961	-3775	4073	794	-4868	11	31783	31783	531	31783	213	0
103	0	0	-2159	-5967	-3808	4063	824	-4887	58	31783	31783	558	31783	277	0
104	0	0	-2085	-5951	-3866	4018	890	-4908	32	31783	31783	591	31783	219	0
105	0	0	-1949	-5955	-4006	3952	1028	-4980	64	31783	31783	675	31783	273	0
106	0	0	-1864	-5951	-4087	3907	1111	-5019	192	31783	31783	803	31783	316	0
107	0	0	-1729	-5940	-4211	3834	1241	-5075	221	31783	31783	942	31783	347	0
108	0	0	-1704	-5940	-4236	3822	1266	-5088	261	31783	31783	935	31783	366	0
109	0	0	-1925	-5934	-4009	3929	1042	-4971	102	31783	31783	723	31783	246	0
110	0	0	-1920	-5928	-4008	3924	1044	-4968	83	31783	31783	634	31783	271	0
111	0	0	-2260	-5922	-3662	4091	701	-4792	-23	31783	31783	527	31783	195	0
112	0	0	-2142	-5913	-3771	4027	814	-4842	108	31783	31783	535	31783	223	0
113	0	0	-2234	-5920	-3686	4077	726	-4803	9	31783	31783	512	31783	164	0
114	0	0	-2072	-5907	-3835	3989	881	-4871	118	31783	31783	628	31783	217	0
115	0	0	-1995	-5913	-3918	3954	961	-4915	176	31783	31783	696	31783	291	0
116	0	0	-1876	-5920	-4044	3898	1084	-4982	161	31783	31783	776	31783	248	0
117	0	0	-1690	-5938	-4248	3814	1279	-5093	351	31783	31783	966	31783	407	0
118	0	0	-1836	-5946	-4110	3891	1137	-5028	213	31783	31783	892	31783	335	0
119	0	0	-1824	-5948	-4124	3886	1150	-5036	228	31783	31783	867	31783	329	0
120	0	0	-1998	-5951	-3953	3974	977	-4952	162	31783	31783	692	31783	205	0
121	0	0	-2218	-5942	-3724	4080	753	-4833	-7	31783	31783	479	31783	184	0
122	0	0	-2136	-5936	-3800	4036	832	-4868	112	31783	31783	582	31783	285	0
123	0	0	-2177	-5930	-3753	4053	788	-4841	153	31783	31783	663	31783	289	0
124	0	0	-2058	-5918	-3860	3988	901	-4889	151	31783	31783	570	31783	192	0
125	0	0	-1944	-5903	-3959	3923	1007	-4931	209	31783	31783	816	31783	292	0
126	0	0	-1963	-5901	-3938	3932	987	-4919	170	31783	31783	898	31783	236	0
127	0	0	-1726	-5887	-4161	3806	1217	-5024	277	31783	31783	975	31783	405	0
128	0	0	-1761	-5895	-4134	3828	1186	-5014	273	31783	31783	1004	31783	337	0
129	0	0	-1868	-5901	-4033	3884	1082	-4967	172	31783	31783	857	31783	225	0
130	0	0	-1996	-5901	-3905	3948	954	-4903	98	31783	31783	723	31783	209	0
131	0	0	-2231	-5901	-3670	4066	719	-4785	75	31783	31783	587	31783	263	0
132	0	0	-2249	-5907	-3658	4078	704	-4782	54	31783	31783	483	31783	164	0
133	0	0	-2113	-5901	-3788	4007	837	-4844	67	31783	31783	578	31783	190	0
134	0	0	-2152	-5909	-3757	4030	802	-4833	85	31783	31783	616	31783	228	0
135	0	0	-1967	-5899	-3932	3933	982	-4915	122	31783	31783	661	31783	228	0
136	0	0	-1779	-5897	-4118	3838	1169	-5007	164	31783	31783	865	31783	263	0
137	0	0	-1614	-5907	-4293	3760	1339	-5100	238	31783	31783	1002	31783	287	0
138	0	0	-1562	-5901	-4339	3731	1388	-5120	296	31783	31783	911	31783	329	0
139	0	0	-1773	-5887	-4114	3830	1170	-5000	219	31783	31783	859	31783	310	0
140	0	0	-2058	-5891	-3833	3974	887	-4862	137	31783	31783	696	31783	236	0
141	0	0	-2266	-5887	-3621	4076	677	-4754	9	31783	31783	570	31783	153	0
142	0	0	-2256	-5885	-3629	4070	686	-4757	0	31783	31783	545	31783	147	0
143	0	0	-2120	-5891	-3771	4005	825	-4831	124	31783	31783	517	31783	149	0
144	0	0	-2015	-5887	-3872	3951	928	-4879	73	31783	31783	679	31783	256	0
145	0	0	-2033	-5872	-3839	3952	903	-4855	54	31783	31783	622	31783	188	0
146	0	0	-1851	-5870	-4019	3860	1084	-4944	190	31783	31783	902	31783	275	0
147	0	0	-1857	-5874	-4017	3865	1080	-4945	157	31783	31783	938	31783	320	0
148	0	0	-1750	-5872	-4122	3811	1186	-4997	219	31783	31783	931	31783	335	0
149	0	0	-1839	-5864	-4025	3851	1093	-4944	190	31783	31783	814	31783	318	0
150	0	0	-1953	-5858	-3905	3905	976	-4881	116	31783	31783	605	31783	-44	0
151	0	0	-2150	-5847	-3697	3998	773	-4772	-5	31783	31783	541	31783	-124	0
152	0	0	-2295	-5843	-3548	4069	626	-4695	54	31783	31783	442	31783	-91	0
153	0	0	-2181	-5839	-3658	4010	738	-4748	21	31783	31783	514	31783	44	0
154	0	0	-2177	-5841	-3664	4009	743	-4752	-23	31783	31783	620	31783	81	0
155	0	0	-2005	-5852	-3847	3928	921	-4849	31	31783	31783	698	31783	-91	0
156	0	0	-1880	-5860	-3980	3870	1050	-4920	141	31783	31783	830	31783	-38	0
157	0	0	-1791	-5884	-4093	3837	1151	-4988	219	31783	31783	954	31783	145	0
158	0	0	-1818	-5893	-4075	3855	1128	-4984	168	31783	31783	921	31783	135	0
159	0	0	-1938	-5876	-3938	3907	1000	-4907	137	31783	31783	843	31783	145	0
160	0	0	-2055	-5878	-3823	3966	884	-4850	114	31783	31783	706	31783	345	0
161	0	0	-2220	-5847	-3627	4033	703	-4737	42	31783	31783	531	31783	259	0
162	0	0	-2163	-5847	-3684	4005	760	-4765	17	31783	31783	535	31783	271	0
163	0	0	-2148	-5847	-3699	3997	775	-4773	23	31783	31783	574	31783	283	0
164	0	0	-2092	-5847	-3755	3969	831	-4801	11	31783	31783	591	31783	225	0
165	0	0	-2024	-5847	-3823	3935	899	-4835	17	31783	31783	671	31783	296	0
166	0	0	-1951	-5829	-3878	3890	963	-4853	83	31783	31783	789	31783	289	0
167	0	0	-1783	-5829	-4046	3806	1131	-4937	157	31783	31783	973	31783	302	0
168	0	0	-1767	-5829	-4062	3798	1147	-4945	128	31783	31783	962	31783	267	0
169	0	0	-1814	-5839	-4025	3826	1105	-4932	131	31783	31783	715	31783	275	0
170	0	0	-2029	-5837	-3808	3933	889	-4822	9	31783	31783	618	31783	172	0
171	0	0	-2289	-5835	-3546	4062	628	-4690	-52	31783	31783	514	31783	62	0
172	0	0	-2198	-5837	-3639	4017	720	-4738	-5	31783	31783	473	31783	155	0
173	0	0	-2165	-5843	-3678	4004	756	-4760	-3	31783	31783	570	31783	180	0
174	0	0	-2149	-5831	-3682	3990	766	-4756	27	31783	31783	506	31783	38	0
175	0	0	-2004	-5827	-3823	3915	909	-4825	166	31783	31783	754	31783	228	0
176	0	0	-1934	-5825	-3891	3879	978	-4858	122	31783	31783	787	31783	207	0
177	0	0	-1798	-5831	-4033	3814	1117	-4932	199	31783	31783	911	31783	209	0
178	0	0	-1724	-5827	-4103	3775	1189	-4965	217	31783	31783	909	31783	234	0
179	0	0	-1855	-5818	-3963	3836	1054	-4890	205	31783	31783	836	31783	289	0
180	0	0	-2097	-5814	-3717	3955	810	-4765	-11	31783	31783	587	31783	108	0
181	0	0	-2233	-5823	-3590	4028	678	-4706	0	31783	31783	455	31783	145	0
182	0	0	-2231	-5818	-3587	4024	678	-4702	-9	31783	31783	440	31783	83	0
183	0	0	-2185	-5814	-3629	3999	722	-4721	-1	31783	31783	583	31783	106	0
184	0	0	-2078	-5802	-3724	3940	823	-4763	48	31783	31783	549	31783	228	0
185	0	0	-2051	-5804	-3753	3927	851	-4778	7	31783	31783	622	31783	122	0
186	0	0	-1922	-5796	-3874	3859	976	-4835	110	31783	31783	766	31783	281	0
187	0	0	-1726	-5790	-4064	3758	1169	-4927	190	31783	31783	977	31783	329	0
188	0	0	-1727	-5802	-4075	3764	1174	-4938	248	31783	31783	933	31783	265	0
189	0	0	-1804	-5800	-3996	3802	1096	-4898	120	31783	31783	760	31783	209	0
190	0	0	-1989	-5781	-3792	3885	901	-4786	67	31783	31783	696	31783	184	0
191	0	0	-2165	-5773	-3608	3969	721	-4690	-42	31783	31783	502	31783	15	0
192	0	0	-2163	-5763	-3600	3963	718	-4681	-19	31783	31783	580	31783	174	0
193	0	0	-2153	-5740	-3587	3946	717	-4663	1	31783	31783	486	31783	129	0
194	0	0	-2004	-5732	-3728	3868	862	-4730	126	31783	31783	632	31783	149	0
195	0	0	-2054	-5732	-3678	3893	812	-4705	71	31783	31783	630	31783	153	0
196	0	0	-1817	-5724	-3907	3770	1045	-4815	112	31783	31783	779	31783	277	0
197	0	0	-1647	-5719	-4072	3683	1212	-4895	192	31783	31783	971	31783	279	0
198	0	0	-1695	-5726	-4031	3710	1168	-4878	209	31783	31783	952	31783	271	0
199	0	0	-1785	-5732	-3947	3758	1081	-4839	118	31783	31783	781	31783	184	0
200	0	0	-1954	-5740	-3786	3847	916	-4763	48	31783	31783	628	31783	141	0
201	0	0	-2159	-5734	-3575	3946	708	-4654	65	31783	31783	525	31783	64	0
202	0	0	-2158	-5717	-3559	3937	700	-4638	23	31783	31783	457	31783	29	0
203	0	0	-2151	-5707	-3556	3929	702	-4631	42	31783	31783	613	31783	240	0
204	0	0	-2103	-5690	-3587	3896	742	-4638	-31	31783	31783	533	31783	31	0
205	0	0	-1863	-5680	-3817	3771	977	-4748	135	31783	31783	750	31783	213	0
206	0	0	-1878	-5684	-3806	3781	964	-4745	89	31783	31783	834	31783	161	0
207	0	0	-1594	-5664	-4070	3629	1238	-4867	333	31783	31783	956	31783	283	0
208	0	0	-1577	-5664	-4087	3620	1255	-4875	345	31783	31783	1026	31783	281	0
209	0	0	-1737	-5651	-3914	3694	1088	-4782	126	31783	31783	873	31783	242	0
210	0	0	-1907	-5635	-3728	3771	910	-4681	135	31783	31783	640	31783	186	0
211	0	0	-2138	-5616	-3478	3877	670	-4547	21	31783	31783	465	31783	133	0
212	0	0	-2161	-5606	-3445	3883	642	-4525	17	31783	31783	448	31783	122	0
213	0	0	-2022	-5585	-3563	3803	770	-4574	40	31783	31783	607	31783	176	0
214	0	0	-2014	-5593	-3579	3803	782	-4586	62	31783	31783	570	31783	170	0
215	0	0	-1870	-5596	-3726	3733	928	-4661	110	31783	31783	721	31783	238	0
216	0	0	-1779	-5614	-3835	3696	1028	-4724	164	31783	31783	814	31783	240	0
217	0	0	-1645	-5598	-3953	3621	1154	-4775	275	31783	31783	971	31783	259	0
218	0	0	-1608	-5602	-3994	3605	1193	-4798	190	31783	31783	952	31783	273	0
219	0	0	-1717	-5602	-3885	3659	1084	-4743	188	31783	31783	791	31783	188	0
220	0	0	-1902	-5591	-3689	3746	893	-4640	118	31783	31783	665	31783	201	0
221	0	0	-2109	-5575	-3466	3842	678	-4520	-19	31783	31783	494	31783	124	0
222	0	0	-2082	-5575	-3493	3828	705	-4534	-27	31783	31783	457	31783	100	0
223	0	0	-2074	-5573	-3499	3823	712	-4536	0	31783	31783	498	31783	129	0
224	0	0	-1957	-5575	-3618	3766	830	-4596	1	31783	31783	589	31783	108	0
225	0	0	-1874	-5573	-3699	3723	912	-4636	129	31783	31783	680	31783	164	0
226	0	0	-1738	-5571	-3833	3654	1047	-4702	159	31783	31783	797	31783	161	0
227	0	0	-1609	-5556	-3947	3582	1169	-4751	269	31783	31783	987	31783	314	0
228	0	0	-1570	-5556	-3986	3563	1208	-4771	228	31783	31783	913	31783	279	0
229	0	0	-1709	-5565	-3856	3637	1073	-4710	143	31783	31783	845	31783	188	0
230	0	0	-1907	-5567	-3660	3737	876	-4613	44	31783	31783	646	31783	89	0
231	0	0	-2064	-5579	-3515	3821	725	-4547	46	31783	31783	564	31783	98	0
232	0	0	-2131	-5591	-3460	3861	664	-4525	21	31783	31783	452	31783	67	0
233	0	0	-2093	-5608	-3515	3850	711	-4561	-44	31783	31783	496	31783	129	0
234	0	0	-2022	-5618	-3596	3820	787	-4607	54	31783	31783	607	31783	21	0
235	0	0	-1903	-5651	-3748	3777	922	-4699	157	31783	31783	708	31783	151	0
236	0	0	-1845	-5660	-3815	3752	985	-4737	174	31783	31783	851	31783	232	0
237	0	0	-1608	-5649	-4041	3628	1216	-4845	217	31783	31783	944	31783	310	0
238	0	0	-1629	-5635	-4006	3632	1188	-4820	238	31783	31783	971	31783	207	0
239	0	0	-1768	-5657	-3889	3712	1060	-4773	166	31783	31783	805	31783	166	0
240	0	0	-1923	-5674	-3751	3798	914	-4712	100	31783	31783	616	31783	50	0
241	0	0	-2128	-5684	-3556	3906	714	-4620	25	31783	31783	570	31783	97	0
242	0	0	-2206	-5684	-3478	3945	636	-4581	-23	31783	31783	452	31783	52	0
243	0	0	-2082	-5686	-3604	3884	761	-4645	93	31783	31783	527	31783	139	0
244	0	0	-2071	-5691	-3620	3881	774	-4655	83	31783	31783	597	31783	95	0
245	0	0	-1987	-5709	-3722	3848	867	-4715	36	31783	31783	690	31783	195	0
246	0	0	-1861	-5717	-3856	3789	997	-4786	131	31783	31783	853	31783	161	0
247	0	0	-1709	-5726	-4017	3717	1154	-4871	250	31783	31783	956	31783	194	0
248	0	0	-1738	-5726	-3988	3732	1125	-4857	207	31783	31783	890	31783	213	0
249	0	0	-1765	-5724	-3959	3744	1097	-4841	143	31783	31783	869	31783	157	0
250	0	0	-2033	-5707	-3674	3870	820	-4690	75	31783	31783	585	31783	38	0
251	0	0	-2167	-5705	-3538	3936	685	-4621	17	31783	31783	481	31783	112	0
252	0	0	-2177	-5703	-3526	3940	674	-4614	-40	31783	31783	492	31783	104	0
253	0	0	-2123	-5690	-3567	3906	722	-4628	-21	31783	31783	558	31783	131	0
254	0	0	-2106	-5693	-3587	3899	740	-4640	-29	31783	31783	570	31783	108	0
255	0	0	-1954	-5709	-3755	3831	900	-4732	32	31783	31783	651	31783	83	0
256	0	0	-1853	-5705	-3852	3779	999	-4778	75	31783	31783	876	31783	131	0
257	0	0	-1736	-5705	-3969	3720	1116	-4837	151	31783	31783	921	31783	180	0
258	0	0	-1665	-5713	-4048	3689	1191	-4880	118	31783	31783	931	31783	122	0
259	0	0	-1822	-5709	-3887	3765	1032	-4798	91	31783	31783	845	31783	170	0
260	0	0	-2006	-5709	-3703	3857	848	-4706	3	31783	31783	665	31783	48	0
261	0	0	-2231	-5701	-3470	3966	619	-4585	-116	31783	31783	444	31783	-21	0
262	0	0	-2165	-5688	-3523	3926	679	-4605	-81	31783	31783	516	31783	60	0
263	0	0	-2148	-5688	-3540	3918	696	-4614	-58	31783	31783	523	31783	42	0
264	0	0	-2095	-5693	-3598	3894	751	-4645	-46	31783	31783	601	31783	7	0
265	0	0	-1984	-5701	-3717	3842	866	-4709	54	31783	31783	694	31783	81	0
266	0	0	-1889	-5695	-3806	3792	958	-4750	58	31783	31783	849	31783	112	0
267	0	0	-1694	-5680	-3986	3687	1146	-4833	161	31783	31783	911	31783	201	0
268	0	0	-1680	-5688	-4008	3684	1164	-4848	166	31783	31783	952	31783	209	0
269	0	0	-1789	-5680	-3891	3734	1051	-4785	52	31783	31783	853	31783	95	0
270	0	0	-2020	-5688	-3668	3854	824	-4678	-44	31783	31783	582	31783	9	0
271	0	0	-2191	-5686	-3495	3938	652	-4590	-83	31783	31783	541	31783	54	0
272	0	0	-2233	-5674	-3441	3953	604	-4557	-83	31783	31783	452	31783	34	0
273	0	0	-2196	-5670	-3474	3933	639	-4572	-89	31783	31783	424	31783	-13	0
274	0	0	-2124	-5678	-3554	3901	715	-4616	-15	31783	31783	591	31783	83	0
275	0	0	-2035	-5688	-3653	3861	809	-4670	-7	31783	31783	628	31783	46	0
276	0	0	-1932	-5693	-3761	3812	914	-4727	46	31783	31783	828	31783	46	0
277	0	0	-1758	-5711	-3953	3734	1097	-4832	87	31783	31783	991	31783	223	0
278	0	0	-1777	-5740	-3963	3758	1093	-4851	64	31783	31783	977	31783	67	0
279	0	0	-1819	-5761	-3942	3790	1061	-4851	89	31783	31783	861	31783	223	0
280	0	0	-2101	-5775	-3674	3938	786	-4724	-73	31783	31783	599	31783	-7	0
281	0	0	-2227	-5790	-3563	4008	668	-4676	-25	31783	31783	500	31783	-21	0
282	0	0	-2351	-5790	-3439	4070	544	-4614	-168	31783	31783	438	31783	7	0
283	0	0	-2203	-5757	-3554	3980	675	-4655	-69	31783	31783	591	31783	27	0
284	0	0	-2173	-5723	-3550	3948	688	-4636	-34	31783	31783	595	31783	21	0
285	0	0	-2107	-5678	-3571	3892	732	-4624	-91	31783	31783	647	31783	-5	0
286	0	0	-1874	-5688	-3814	3781	970	-4751	81	31783	31783	808	31783	91	0
287	0	0	-1841	-5705	-3864	3773	1011	-4784	118	31783	31783	942	31783	73	0
288	0	0	-1720	-5658	-3938	3689	1109	-4798	120	31783	31783	950	31783	114	0
289	0	0	-1790	-5501	-3711	3645	960	-4606	54	31783	31783	834	31783	79	0
290	0	0	-1936	-5350	-3414	3643	739	-4382	-21	31783	31783	698	31783	3	0
291	0	0	-1981	-5092	-3111	3536	565	-4101	-147	31783	31783	519	31783	-23	0
292	0	0	-1824	-4776	-2952	3300	564	-3864	-98	31783	31783	467	31783	-60	0
293	0	0	-1560	-4361	-2801	2960	620	-3581	-62	31783	31783	576	31783	-83	0
294	0	0	-1426	-4013	-2587	2719	580	-3300	-79	31783	31783	523	31783	-7	0
295	0	0	-1152	-3868	-2716	2510	782	-3292	-17	31783	31783	580	31783	-27	0
296	0	0	-1025	-3781	-2756	2403	865	-3268	38	31783	31783	847	31783	149	0
297	0	0	-867	-3759	-2892	2313	1012	-3325	19	31783	31783	956	31783	98	0
298	0	0	-782	-3872	-3090	2327	1154	-3481	139	31783	31783	935	31783	87	0
299	0	0	-1114	-4130	-3016	2622	951	-3573	-31	31783	31783	739	31783	77	0
300	0	0	-1480	-4483	-3003	2981	761	-3743	-110	31783	31783	599	31783	-31	0
301	0	0	-1833	-4770	-2937	3301	552	-3853	-83	31783	31783	463	31783	23	1
302	0	0	-1957	-5028	-3071	3492	557	-4049	-190	31783	31783	399	31783	-69	0
303	0	0	-2053	-5267	-3214	3660	580	-4240	-213	31783	31783	512	31783	21	0
304	0	0	-2067	-5432	-3365	3749	649	-4398	-192	31783	31783	556	31783	15	0
305	0	0	-2074	-5529	-3455	3801	690	-4492	-91	31783	31783	663	31783	42	0
306	0	0	-1932	-5563	-3631	3747	849	-4597	-56	31783	31783	690	31783	21	0
307	0	0	-1787	-5593	-3806	3690	1009	-4699	-32	31783	31783	954	31783	98	0
308	0	0	-1816	-5614	-3798	3715	991	-4706	-32	31783	31783	944	31783	42	0
309	0	0	-1874	-5620	-3746	3747	936	-4683	-31	31783	31783	841	31783	52	0
310	0	0	-2148	-5620	-3472	3884	662	-4546	-199	31783	31783	568	31783	-7	0
311	0	0	-2309	-5620	-3311	3964	501	-4465	-143	31783	31783	446	31783	-75	0
312	0	0	-2285	-5612	-3327	3948	521	-4469	-147	31783	31783	422	31783	-54	0
313	0	0	-2287	-5600	-3313	3943	513	-4456	-298	31783	31783	434	31783	-141	0
314	0	0	-2188	-5596	-3408	3892	610	-4502	-168	31783	31783	543	31783	-17	0
315	0	0	-2117	-5593	-3476	3855	679	-4534	-164	31783	31783	651	31783	-13	0
316	0	0	-1888	-5591	-3703	3739	907	-4647	-75	31783	31783	801	31783	-3	0
317	0	0	-1837	-5579	-3742	3708	952	-4660	-67	31783	31783	979	31783	98	0
318	0	0	-1690	-5593	-3903	3641	1106	-4748	48	31783	31783	900	31783	122	0
319	0	0	-1850	-5594	-3744	3722	947	-4669	-67	31783	31783	779	31783	13	0
320	0	0	-2072	-5608	-3536	3840	732	-4572	-155	31783	31783	587	31783	-112	0
321	0	0	-2254	-5614	-3360	3934	553	-4487	-213	31783	31783	531	31783	-67	0
322	0	0	-2280	-5618	-3338	3949	529	-4478	-238	31783	31783	494	31783	-110	0
323	0	0	-2249	-5622	-3373	3935	562	-4497	-203	31783	31783	547	31783	-98	0
324	0	0	-2169	-5629	-3460	3899	645	-4544	-131	31783	31783	620	31783	-81	0
325	0	0	-2105	-5622	-3517	3863	706	-4569	-162	31783	31783	564	31783	-42	0
326	0	0	-1893	-5608	-3715	3750	911	-4661	-60	31783	31783	820	31783	71	0
327	0	0	-1833	-5598	-3765	3715	966	-4681	-89	31783	31783	987	31783	42	0
328	0	0	-1688	-5606	-3918	3647	1115	-4762	0	31783	31783	1051	31783	58	0
329	0	0	-1825	-5606	-3781	3715	978	-4693	-62	31783	31783	797	31783	91	0
330	0	0	-1986	-5602	-3616	3794	815	-4609	-65	31783	31783	729	31783	-29	0
331	0	0	-2272	-5608	-3336	3940	532	-4472	-203	31783	31783	547	31783	-112	0
332	0	0	-2243	-5616	-3373	3929	565	-4494	-180	31783	31783	444	31783	-73	0
333	0	0	-2192	-5604	-3412	3898	610	-4508	-116	31783	31783	591	31783	-77	0
334	0	0	-2156	-5593	-3437	3874	640	-4515	-93	31783	31783	613	31783	-15	0
335	0	0	-2014	-5581	-3567	3797	776	-4574	-106	31783	31783	669	31783	-98	0
336	0	0	-1874	-5579	-3705	3726	915	-4642	7	31783	31783	884	31783	19	0
337	0	0	-1790	-5569	-3779	3679	994	-4674	-46	31783	31783	911	31783	0	0
338	0	0	-1732	-5577	-3845	3654	1056	-4711	62	31783	31783	956	31783	32	0
339	0	0	-1851	-5552	-3701	3701	925	-4626	-50	31783	31783	746	31783	-13	0
340	0	0	-2089	-5573	-3484	3831	697	-4528	-139	31783	31783	649	31783	-75	0
341	0	0	-2252	-5577	-3325	3914	536	-4451	-254	31783	31783	500	31783	-122	0
342	0	0	-2274	-5556	-3282	3915	504	-4419	-201	31783	31783	475	31783	-75	0
343	0	0	-2214	-5546	-3332	3880	559	-4439	-215	31783	31783	477	31783	-100	0
344	0	0	-2200	-5544	-3344	3872	572	-4444	-230	31783	31783	488	31783	-42	0
345	0	0	-2041	-5536	-3495	3788	727	-4515	-133	31783	31783	642	31783	1	0
346	0	0	-1948	-5529	-3581	3738	816	-4555	-64	31783	31783	744	31783	-60	0
347	0	0	-1757	-5532	-3775	3644	1009	-4653	-9	31783	31783	960	31783	104	0
348	0	0	-1783	-5554	-3771	3668	994	-4662	-5	31783	31783	896	31783	25	0
349	0	0	-1891	-5565	-3674	3728	891	-4619	-137	31783	31783	777	31783	87	0
350	0	0	-2123	-5554	-3431	3838	654	-4492	-207	31783	31783	547	31783	-104	0
351	0	0	-2280	-5552	-3272	3916	496	-4412	-184	31783	31783	483	31783	-95	0
352	0	0	-2392	-5540	-3148	3966	378	-4344	-277	31783	31783	450	31783	-32	0
353	0	0	-2264	-5538	-3274	3901	505	-4406	-166	31783	31783	479	31783	-98	0
354	0	0	-2242	-5532	-3290	3887	524	-4411	-168	31783	31783	545	31783	-40	0
355	0	0	-2043	-5515	-3472	3779	714	-4493	-135	31783	31783	622	31783	-50	0
356	0	0	-1996	-5505	-3509	3750	756	-4507	-89	31783	31783	836	31783	15	0
357	0	0	-1781	-5505	-3724	3643	971	-4614	-15	31783	31783	873	31783	-46	0
358	0	0	-1802	-5517	-3715	3659	956	-4616	29	31783	31783	983	31783	159	0
359	0	0	-1851	-5519	-3668	3685	908	-4593	-5	31783	31783	828	31783	100	0
360	0	0	-2221	-5530	-3309	3875	544	-4419	-93	31783	31783	605	31783	-32	0
361	0	0	-2392	-5532	-3140	3962	374	-4336	-91	31783	31783	529	31783	-52	0
362	0	0	-2385	-5523	-3138	3954	376	-4330	-201	31783	31783	517	31783	19	0
363	0	0	-2167	-5497	-3330	3832	581	-4413	-176	31783	31783	510	31783	-15	0
364	0	0	-2006	-5488	-3482	3747	738	-4485	-73	31783	31783	655	31783	-5	0
365	0	0	-2021	-5478	-3457	3749	718	-4467	-166	31783	31783	603	31783	-58	0
366	0	0	-1895	-5480	-3585	3687	845	-4532	21	31783	31783	805	31783	89	0
367	0	0	-1740	-5476	-3736	3608	998	-4606	42	31783	31783	970	31783	157	0
368	0	0	-1614	-5468	-3854	3541	1120	-4661	40	31783	31783	925	31783	102	0
369	0	0	-1703	-5474	-3771	3588	1034	-4622	19	31783	31783	785	31783	62	0
370	0	0	-1860	-5478	-3618	3669	879	-4548	-32	31783	31783	628	31783	11	0
371	0	0	-2087	-5482	-3395	3784	654	-4438	-232	31783	31783	388	31783	-48	0
372	0	0	-2076	-5476	-3400	3776	662	-4438	-106	31783	31783	512	31783	-32	0
373	0	0	-2194	-5474	-3280	3834	543	-4377	-195	31783	31783	426	31783	-3	0
374	0	0	-2064	-5470	-3406	3767	671	-4438	-97	31783	31783	560	31783	-5	0
375	0	0	-1909	-5472	-3563	3690	827	-4517	-87	31783	31783	616	31783	69	0
376	0	0	-1723	-5459	-3736	3591	1006	-4597	-17	31783	31783	715	31783	69	0
377	0	0	-1628	-5447	-3819	3537	1095	-4633	52	31783	31783	847	31783	168	0
378	0	0	-1567	-5443	-3876	3505	1154	-4659	75	31783	31783	962	31783	197	0
379	0	0	-1720	-5435	-3715	3577	997	-4575	23	31783	31783	779	31783	135	0
380	0	0	-1932	-5437	-3505	3684	786	-4471	-89	31783	31783	549	31783	19	0
381	0	0	-2117	-5424	-3307	3770	595	-4365	-126	31783	31783	384	31783	-38	0
382	0	0	-2200	-5414	-3214	3807	507	-4314	-62	31783	31783	424	31783	-64	0
383	0	0	-2146	-5395	-3249	3770	551	-4322	-62	31783	31783	428	31783	7	0
384	0	0	-1987	-5385	-3398	3686	705	-4391	-58	31783	31783	593	31783	48	0
385	0	0	-1996	-5369	-3373	3682	688	-4371	-83	31783	31783	607	31783	83	0
386	0	0	-1767	-5379	-3612	3573	922	-4495	-15	31783	31783	768	31783	168	0
387	0	0	-1630	-5385	-3755	3507	1062	-4570	151	31783	31783	956	31783	195	0
388	0	0	-1614	-5381	-3767	3497	1076	-4574	118	31783	31783	871	31783	145	0
389	0	0	-1683	-5367	-3684	3525	1000	-4525	133	31783	31783	861	31783	129	0
390	0	0	-1910	-5367	-3457	3638	773	-4412	-19	31783	31783	673	31783	5	0
391	0	0	-2089	-5346	-3257	3717	584	-4301	-87	31783	31783	417	31783	-54	0
392	0	0	-2134	-5346	-3212	3740	539	-4279	-34	31783	31783	506	31783	46	0
393	0	0	-2073	-5338	-3265	3705	596	-4301	-3	31783	31783	525	31783	73	0
394	0	0	-2051	-5331	-3280	3691	614	-4305	-46	31783	31783	552	31783	-13	0
395	0	0	-1874	-5315	-3441	3594	783	-4378	71	31783	31783	721	31783	91	0
396	0	0	-1779	-5309	-3530	3544	875	-4419	54	31783	31783	812	31783	54	0
397	0	0	-1564	-5292	-3728	3428	1082	-4510	174	31783	31783	1001	31783	151	0
398	0	0	-1540	-5280	-3740	3410	1100	-4510	159	31783	31783	958	31783	122	0
399	0	0	-1591	-5265	-3674	3428	1041	-4469	129	31783	31783	834	31783	58	0
400	0	0	-1724	-5243	-3519	3483	897	-4381	139	31783	31783	677	31783	106	0
401	0	0	-1959	-5239	-3280	3599	660	-4259	-9	31783	31783	459	31783	48	0
402	0	0	-2008	-5224	-3216	3616	604	-4220	-15	31783	31783	486	31783	-15	0
403	0	0	-1907	-5208	-3301	3557	697	-4254	79	31783	31783	535	31783	75	0
404	0	0	-1876	-5203	-3327	3539	725	-4265	19	31783	31783	539	31783	56	0
405	0	0	-1655	-5179	-3524	3417	934	-4351	186	31783	31783	710	31783	100	0
406	0	0	-1571	-5181	-3610	3376	1019	-4395	118	31783	31783	744	31783	52	0
407	0	0	-1441	-5175	-3734	3308	1146	-4454	209	31783	31783	940	31783	194	0
408	0	0	-1337	-5154	-3817	3245	1240	-4485	310	31783	31783	935	31783	275	0
409	0	0	-1389	-5142	-3753	3265	1182	-4447	228	31783	31783	803	31783	174	0
410	0	0	-1620	-5115	-3495	3367	937	-4305	164	31783	31783	661	31783	97	0
411	0	0	-1894	-5106	-3212	3500	659	-4159	19	31783	31783	496	31783	-29	0
412	0	0	-1804	-5088	-3284	3446	740	-4186	93	31783	31783	516	31783	-48	0
413	0	0	-1835	-5065	-3230	3450	697	-4147	-52	31783	31783	479	31783	-38	0
414	0	0	-1697	-5055	-3358	3376	830	-4206	85	31783	31783	576	31783	170	0
415	0	0	-1666	-5047	-3381	3356	857	-4214	91	31783	31783	578	31783	199	0
416	0	0	-1542	-5014	-3472	3278	965	-4243	87	31783	31783	700	31783	135	0
417	0	0	-1362	-5011	-3649	3186	1143	-4330	166	31783	31783	876	31783	50	0
418	0	0	-1272	-4989	-3717	3130	1222	-4353	199	31783	31783	964	31783	170	0
419	0	0	-1422	-4978	-3556	3200	1067	-4267	126	31783	31783	762	31783	269	0
420	0	0	-1626	-4966	-3340	3296	857	-4153	0	31783	31783	595	31783	226	0
421	0	0	-1833	-4964	-3131	3398	649	-4047	-58	31783	31783	463	31783	-27	0
422	0	0	-1835	-4948	-3113	3391	639	-4030	-7	31783	31783	432	31783	42	0
423	0	0	-1783	-4937	-3154	3360	685	-4045	-48	31783	31783	483	31783	21	0
424	0	0	-1740	-4921	-3181	3330	720	-4051	-7	31783	31783	549	31783	135	0
425	0	0	-1713	-4917	-3204	3315	745	-4060	31	31783	31783	549	31783	118	0
426	0	0	-1515	-4910	-3395	3212	940	-4152	54	31783	31783	743	31783	98	0
427	0	0	-1437	-4929	-3492	3183	1027	-4210	151	31783	31783	865	31783	192	0
428	0	0	-1482	-4919	-3437	3200	977	-4178	48	31783	31783	830	31783	79	0
429	0	0	-1457	-4902	-3445	3179	994	-4173	95	31783	31783	758	31783	97	0
430	0	0	-1787	-4908	-3121	3347	667	-4014	-38	31783	31783	599	31783	-27	0
431	0	0	-1969	-4902	-2933	3435	482	-3917	-77	31783	31783	492	31783	-93	0
432	0	0	-1963	-4904	-2941	3433	489	-3922	-153	31783	31783	461	31783	-93	0
433	0	0	-1956	-4902	-2946	3429	495	-3924	-50	31783	31783	488	31783	-23	0
434	0	0	-1832	-4906	-3074	3369	621	-3990	-32	31783	31783	519	31783	-69	0
435	0	0	-1777	-4908	-3131	3342	677	-4019	-9	31783	31783	636	31783	-38	0
436	0	0	-1603	-4933	-3330	3268	863	-4131	-1	31783	31783	766	31783	-931	0
437	0	0	-1494	-4943	-3449	3218	977	-4196	98	31783	31783	869	31783	-603	0
438	0	0	-1440	-4966	-3526	3203	1043	-4246	164	31783	31783	840	31783	-677	0
439	0	0	-1603	-5001	-3398	3302	897	-4199	108	31783	31783	764	31783	-589	0
440	0	0	-1845	-5022	-3177	3433	666	-4099	-38	31783	31783	554	31783	-523	0
441	0	0	-2054	-5045	-2991	3549	468	-4018	-56	31783	31783	405	31783	-508	0
442	0	0	-2039	-5067	-3028	3553	494	-4047	9	31783	31783	467	31783	-267	0
443	0	0	-2004	-5086	-3082	3545	539	-4084	-71	31783	31783	450	31783	-337	0
444	0	0	-1985	-5121	-3136	3553	575	-4128	15	31783	31783	517	31783	-180	0
445	0	0	-1896	-5131	-3235	3513	669	-4183	-34	31783	31783	605	31783	-194	0
446	0	0	-1680	-5148	-3468	3414	894	-4308	89	31783	31783	764	31783	-112	0
447	0	0	-1679	-5172	-3493	3425	907	-4332	87	31783	31783	871	31783	56	0
448	0	0	-1571	-5187	-3616	3379	1022	-4401	186	31783	31783	888	31783	25	0
449	0	0	-1643	-5185	-3542	3414	949	-4363	60	31783	31783	787	31783	93	0
450	0	0	-1919	-5220	-3301	3569	691	-4260	-116	31783	31783	589	31783	-52	0
451	0	0	-2019	-5239	-3220	3629	600	-4229	-19	31783	31783	434	31783	-52	0
452	0	0	-2225	-5243	-3018	3734	396	-4130	-64	31783	31783	453	31783	-128	0
453	0	0	-2121	-5238	-3117	3679	498	-4177	-172	31783	31783	403	31783	-56	0
454	0	0	-2015	-5245	-3230	3630	607	-4237	-29	31783	31783	475	31783	0	0
455	0	0	-1967	-5253	-3286	3610	659	-4269	-139	31783	31783	486	31783	-40	0
456	0	0	-1757	-5241	-3484	3499	863	-4362	-29	31783	31783	669	31783	67	0
457	0	0	-1670	-5253	-3583	3461	956	-4418	129	31783	31783	923	31783	120	0
458	0	0	-1546	-5251	-3705	3398	1079	-4478	98	31783	31783	834	31783	170	0
459	0	0	-1707	-5270	-3563	3488	928	-4416	31	31783	31783	768	31783	87	0
460	0	0	-1885	-5280	-3395	3582	755	-4337	-67	31783	31783	525	31783	9	0
461	0	0	-2066	-5290	-3224	3678	579	-4257	-129	31783	31783	325	31783	-77	0
462	0	0	-2140	-5292	-3152	3716	506	-4222	-81	31783	31783	413	31783	-23	0
463	0	0	-2096	-5298	-3202	3697	553	-4250	-69	31783	31783	469	31783	-29	0
464	0	0	-1998	-5288	-3290	3643	646	-4289	-21	31783	31783	564	31783	62	0
465	0	0	-2042	-5270	-3228	3656	593	-4249	-64	31783	31783	508	31783	-56	0
466	0	0	-1759	-5274	-3515	3516	878	-4394	73	31783	31783	756	31783	87	0
467	0	0	-1713	-5265	-3552	3489	919	-4408	77	31783	31783	904	31783	54	0
468	0	0	-1620	-5269	-3649	3444	1014	-4459	221	31783	31783	975	31783	151	0
469	0	0	-1798	-5282	-3484	3540	843	-4383	-15	31783	31783	706	31783	67	0
470	0	0	-1907	-5284	-3377	3595	735	-4330	48	31783	31783	632	31783	73	0
471	0	0	-2165	-5296	-3131	3730	483	-4213	-112	31783	31783	420	31783	11	0
472	0	0	-2077	-5303	-3226	3690	574	-4264	-106	31783	31783	481	31783	34	0
473	0	0	-2014	-5302	-3288	3658	637	-4295	-1	31783	31783	465	31783	60	0
474	0	0	-2025	-5286	-3261	3655	618	-4273	-23	31783	31783	549	31783	-13	0
475	0	0	-1913	-5290	-3377	3601	732	-4333	25	31783	31783	614	31783	21	0
476	0	0	-1742	-5290	-3548	3516	903	-4419	71	31783	31783	822	31783	188	0
477	0	0	-1602	-5278	-3676	3440	1037	-4477	69	31783	31783	822	31783	128	0
478	0	0	-1507	-5274	-3767	3390	1130	-4520	203	31783	31783	940	31783	129	0
479	0	0	-1651	-5255	-3604	3453	976	-4429	77	31783	31783	834	31783	58	0
480	0	0	-1891	-5253	-3362	3572	735	-4307	-69	31783	31783	622	31783	40	0
481	0	0	-2035	-5247	-3212	3641	588	-4229	-32	31783	31783	541	31783	-42	0
482	0	0	-2184	-5245	-3061	3714	438	-4153	-126	31783	31783	504	31783	-65	0
483	0	0	-2031	-5241	-3210	3636	589	-4225	-97	31783	31783	475	31783	-79	0
484	0	0	-1943	-5241	-3298	3592	677	-4269	-3	31783	31783	587	31783	52	0
485	0	0	-1918	-5243	-3325	3580	703	-4284	25	31783	31783	636	31783	17	0
486	0	0	-1707	-5247	-3540	3477	916	-4393	38	31783	31783	783	31783	112	0
487	0	0	-1587	-5251	-3664	3419	1038	-4457	176	31783	31783	948	31783	184	0
488	0	0	-1581	-5270	-3689	3425	1054	-4479	124	31783	31783	1022	31783	164	0
489	0	0	-1607	-5267	-3660	3437	1026	-4463	89	31783	31783	807	31783	54	0
490	0	0	-1928	-5282	-3354	3605	713	-4318	34	31783	31783	642	31783	25	0
491	0	0	-2052	-5276	-3224	3664	586	-4250	-15	31783	31783	506	31783	1	0
492	0	0	-2077	-5278	-3201	3677	562	-4239	-9	31783	31783	533	31783	-36	0
493	0	0	-2125	-5269	-3144	3697	509	-4206	-19	31783	31783	572	31783	-19	0
494	0	0	-1950	-5265	-3315	3607	682	-4290	5	31783	31783	609	31783	-46	0
495	0	0	-1886	-5251	-3365	3568	739	-4308	-19	31783	31783	618	31783	5	0
496	0	0	-1703	-5245	-3542	3474	919	-4393	95	31783	31783	838	31783	151	0
497	0	0	-1637	-5239	-3602	3438	982	-4420	143	31783	31783	993	31783	77	0
498	0	0	-1506	-5236	-3730	3371	1112	-4483	168	31783	31783	948	31783	118	0
499	0	0	-1613	-5238	-3625	3425	1006	-4431	114	31783	31783	857	31783	122	0
500	0	0	-1849	-5245	-3396	3547	773	-4320	29	31783	31783	603	31783	-73	0
501	0	0	-2013	-5239	-3226	3626	606	-4232	-60	31783	31783	543	31783	-79	0
502	0	0	-2094	-5230	-3136	3662	521	-4183	-116	31783	31783	444	31783	-17	0
503	0	0	-2002	-5232	-3230	3617	614	-4231	-23	31783	31783	556	31783	9	0
504	0	0	-1959	-5218	-3259	3588	650	-4238	-29	31783	31783	560	31783	-34	0
505	0	0	-1876	-5216	-3340	3546	732	-4278	31	31783	31783	644	31783	-71	0
506	0	0	-1701	-5214	-3513	3457	906	-4363	64	31783	31783	770	31783	31	0
507	0	0	-1580	-5201	-3621	3390	1020	-4411	106	31783	31783	1006	31783	100	0
508	0	0	-1550	-5197	-3647	3373	1048	-4422	157	31783	31783	991	31783	50	0
509	0	0	-1607	-5205	-3598	3406	995	-4401	67	31783	31783	828	31783	83	0
510	0	0	-1888	-5203	-3315	3545	713	-4259	-50	31783	31783	580	31783	-52	0
511	0	0	-2056	-5185	-3129	3620	536	-4157	-81	31783	31783	446	31783	-85	0
512	0	0	-2169	-5210	-3041	3689	436	-4125	-141	31783	31783	529	31783	-79	0
513	0	0	-2143	-5212	-3069	3677	463	-4140	-93	31783	31783	370	31783	-89	0
514	0	0	-1971	-5228	-3257	3599	643	-4242	-44	31783	31783	601	31783	9	0
515	0	0	-1946	-5228	-3282	3587	668	-4255	-19	31783	31783	624	31783	1	0
516	0	0	-1793	-5220	-3427	3506	817	-4323	-17	31783	31783	737	31783	91	0
517	0	0	-1690	-5203	-3513	3446	911	-4358	126	31783	31783	888	31783	133	0
518	0	0	-1637	-5191	-3554	3414	958	-4372	110	31783	31783	845	31783	112	0
519	0	0	-1727	-5201	-3474	3464	873	-4337	64	31783	31783	783	31783	64	0
520	0	0	-1943	-5175	-3232	3559	644	-4203	-38	31783	31783	620	31783	17	0
521	0	0	-2101	-5168	-3067	3634	483	-4117	-58	31783	31783	376	31783	-81	0
522	0	0	-2099	-5162	-3063	3630	482	-4112	-25	31783	31783	450	31783	29	0
523	0	0	-2155	-5175	-3020	3665	432	-4097	-120	31783	31783	403	31783	-23	0
524	0	0	-2033	-5183	-3150	3608	558	-4166	9	31783	31783	541	31783	-15	0
525	0	0	-2010	-5189	-3179	3599	584	-4184	-32	31783	31783	646	31783	50	0
526	0	0	-1768	-5197	-3429	3482	830	-4313	21	31783	31783	760	31783	21	0
527	0	0	-1705	-5195	-3490	3450	892	-4342	97	31783	31783	913	31783	176	0
528	0	0	-1560	-5187	-3627	3373	1033	-4407	225	31783	31783	902	31783	159	0
529	0	0	-1705	-5177	-3472	3441	883	-4324	34	31783	31783	756	31783	64	0
530	0	0	-1983	-5187	-3204	3585	610	-4195	-44	31783	31783	580	31783	-31	0
531	0	0	-2114	-5177	-3063	3645	474	-4120	-46	31783	31783	399	31783	-131	0
532	0	0	-2140	-5162	-3022	3651	441	-4092	-67	31783	31783	417	31783	-5	0
533	0	0	-2164	-5172	-3008	3668	422	-4090	-21	31783	31783	453	31783	77	0
534	0	0	-2018	-5172	-3154	3595	568	-4163	13	31783	31783	395	31783	285	0
535	0	0	-2022	-5172	-3150	3597	564	-4161	-15	31783	31783	618	31783	126	0
536	0	0	-1783	-5162	-3379	3472	798	-4270	48	31783	31783	772	31783	44	0
537	0	0	-1601	-5164	-3563	3382	981	-4363	128	31783	31783	909	31783	95	0
538	0	0	-1593	-5162	-3569	3377	988	-4365	137	31783	31783	876	31783	292	0
539	0	0	-1737	-5164	-3427	3450	845	-4295	44	31783	31783	744	31783	166	0
540	0	0	-1874	-5160	-3286	3517	706	-4223	-25	31783	31783	547	31783	44	0
541	0	0	-2117	-5160	-3043	3638	463	-4101	-98	31783	31783	382	31783	-102	0
542	0	0	-2163	-5164	-3001	3663	419	-4082	-97	31783	31783	401	31783	-62	0
543	0	0	-2070	-5158	-3088	3614	509	-4123	-112	31783	31783	436	31783	-50	0
544	0	0	-2043	-5164	-3121	3603	539	-4142	-116	31783	31783	477	31783	46	0
545	0	0	-1864	-5162	-3298	3513	717	-4230	-11	31783	31783	607	31783	31	0
546	0	0	-1740	-5146	-3406	3443	833	-4276	23	31783	31783	816	31783	151	0
547	0	0	-1605	-5139	-3534	3372	964	-4336	56	31783	31783	859	31783	50	0
548	0	0	-1475	-5135	-3660	3305	1092	-4397	110	31783	31783	909	31783	124	0
549	0	0	-1686	-5131	-3445	3408	879	-4288	5	31783	31783	737	31783	75	0
550	0	0	-1762	-5129	-3367	3445	802	-4248	-65	31783	31783	585	31783	-42	0
551	0	0	-1977	-5113	-3136	3545	579	-4124	-50	31783	31783	481	31783	-95	0
552	0	0	-2085	-5115	-3030	3600	472	-4072	-161	31783	31783	360	31783	-205	0
553	0	0	-1991	-5108	-3117	3549	563	-4112	-106	31783	31783	455	31783	-38	0
554	0	0	-1921	-5096	-3175	3508	627	-4135	-87	31783	31783	455	31783	-60	0
555	0	0	-1818	-5102	-3284	3460	733	-4193	-36	31783	31783	502	31783	-100	0
556	0	0	-1621	-5111	-3490	3366	934	-4300	27	31783	31783	766	31783	29	0
557	0	0	-1539	-5102	-3563	3320	1012	-4332	58	31783	31783	851	31783	13	0
558	0	0	-1474	-5111	-3637	3292	1081	-4374	93	31783	31783	894	31783	34	0
559	0	0	-1600	-5113	-3513	3356	956	-4313	-7	31783	31783	758	31783	13	0
560	0	0	-1775	-5123	-3348	3449	786	-4235	-44	31783	31783	624	31783	-46	0
561	0	0	-2017	-5115	-3098	3566	540	-4106	-172	31783	31783	461	31783	-93	0
562	0	0	-1987	-5104	-3117	3545	565	-4110	-110	31783	31783	405	31783	-23	0
563	0	0	-1950	-5108	-3158	3529	604	-4133	-114	31783	31783	428	31783	21	0
564	0	0	-1895	-5113	-3218	3504	661	-4165	-93	31783	31783	512	31783	-56	0
565	0	0	-1763	-5113	-3350	3438	793	-4231	-13	31783	31783	566	31783	58	0
566	0	0	-1631	-5111	-3480	3371	924	-4295	-19	31783	31783	723	31783	42	0
567	0	0	-1513	-5133	-3620	3323	1053	-4376	178	31783	31783	898	31783	182	0
568	0	0	-1414	-5127	-3713	3270	1149	-4420	114	31783	31783	871	31783	143	0
569	0	0	-1535	-5133	-3598	3334	1031	-4365	112	31783	31783	774	31783	36	0
570	0	0	-1787	-5131	-3344	3459	778	-4237	-38	31783	31783	634	31783	-73	0
571	0	0	-2002	-5117	-3115	3559	556	-4116	-91	31783	31783	452	31783	-145	0
572	0	0	-2015	-5111	-3096	3563	540	-4103	-60	31783	31783	508	31783	-71	0
573	0	0	-1999	-5108	-3109	3553	555	-4108	-60	31783	31783	461	31783	-32	0
574	0	0	-1891	-5090	-3199	3490	654	-4144	31	31783	31783	539	31783	36	0
575	0	0	-1773	-5092	-3319	3432	773	-4205	15	31783	31783	613	31783	52	0
576	0	0	-1697	-5090	-3393	3393	848	-4241	62	31783	31783	717	31783	32	0
577	0	0	-1643	-5092	-3449	3367	903	-4270	168	31783	31783	919	31783	116	0
578	0	0	-1672	-5094	-3422	3383	875	-4258	166	31783	31783	913	31783	112	0
579	0	0	-1779	-5102	-3323	3440	772	-4212	15	31783	31783	758	31783	52	0
580	0	0	-2055	-5096	-3041	3575	493	-4068	-58	31783	31783	644	31783	-19	0
581	0	0	-2079	-5084	-3005	3581	463	-4044	-108	31783	31783	401	31783	-58	0
582	0	0	-2128	-5092	-2964	3610	418	-4028	-89	31783	31783	417	31783	-9	0
583	0	0	-2168	-5078	-2910	3623	371	-3994	-147	31783	31783	434	31783	-79	0
584	0	0	-2025	-5078	-3053	3551	514	-4065	-5	31783	31783	576	31783	64	0
585	0	0	-2006	-5092	-3086	3549	540	-4089	-23	31783	31783	620	31783	13	0
586	0	0	-1818	-5086	-3268	3452	725	-4177	73	31783	31783	814	31783	36	0
587	0	0	-1596	-5084	-3488	3340	946	-4286	95	31783	31783	878	31783	153	0
588	0	0	-1602	-5092	-3490	3347	944	-4291	75	31783	31783	807	31783	81	0
589	0	0	-1687	-5080	-3393	3383	853	-4236	87	31783	31783	836	31783	128	0
590	0	0	-2017	-5086	-3069	3551	526	-4077	-91	31783	31783	533	31783	-42	0
591	0	0	-2153	-5092	-2939	3622	393	-4015	-131	31783	31783	432	31783	-38	0
592	0	0	-2250	-5084	-2834	3667	292	-3959	-215	31783	31783	331	31783	-71	0
593	0	0	-2139	-5080	-2941	3609	401	-4010	-56	31783	31783	465	31783	-17	0
594	0	0	-2065	-5075	-3010	3570	472	-4042	-139	31783	31783	403	31783	-91	0
595	0	0	-1936	-5071	-3135	3503	599	-4103	-77	31783	31783	599	31783	19	0
596	0	0	-1839	-5061	-3222	3450	691	-4141	-60	31783	31783	671	31783	54	0
597	0	0	-1618	-5045	-3427	3331	904	-4236	128	31783	31783	874	31783	184	0
598	0	0	-1599	-5036	-3437	3317	919	-4236	155	31783	31783	878	31783	116	0
599	0	0	-1697	-5049	-3352	3373	827	-4200	42	31783	31783	805	31783	48	0
600	0	0	-1905	-5061	-3156	3483	625	-4108	-60	31783	31783	605	31783	-81	0
601	0	0	-2126	-5063	-2937	3594	405	-4000	-95	31783	31783	428	31783	-40	0
602	0	0	-2169	-5067	-2898	3618	364	-3982	-170	31783	31783	358	31783	-32	0
603	0	0	-2118	-5076	-2958	3597	420	-4017	-131	31783	31783	469	31783	-25	0
604	0	0	-2045	-5055	-3010	3550	482	-4032	-98	31783	31783	380	31783	-64	0
605	0	0	-1920	-5051	-3131	3485	605	-4091	-48	31783	31783	562	31783	-40	0
606	0	0	-1785	-5040	-3255	3412	735	-4147	-17	31783	31783	721	31783	3	0
607	0	0	-1606	-5026	-3420	3316	907	-4223	89	31783	31783	873	31726	161	0
608	0	0	-1560	-5028	-3468	3294	954	-4248	67	31783	31783	851	31546	106	0
609	0	0	-1598	-5045	-3447	3321	924	-4246	64	31783	31783	746	31398	60	0
610	0	0	-1876	-5057	-3181	3466	652	-4119	-64	31783	31783	531	31080	-62	0
611	0	0	-1989	-5032	-3043	3510	527	-4037	-89	31783	31783	409	30919	-52	0
612	0	0	-2149	-5024	-2875	3586	363	-3949	-141	31783	31783	374	30702	-27	0
613	0	0	-2054	-5028	-2974	3541	460	-4001	-116	31783	31783	481	30560	-50	0
614	0	0	-1947	-5016	-3069	3481	561	-4042	-98	31783	31783	471	30459	27	0
615	0	0	-1820	-5024	-3204	3422	692	-4114	-13	31783	31783	638	30295	312	0
616	0	0	-1729	-5036	-3307	3382	789	-4171	-31	31783	31783	692	30192	194	0
617	0	0	-1571	-5055	-3484	3313	956	-4269	118	31783	31783	880	30201	48	0
618	0	0	-1493	-5047	-3554	3270	1030	-4300	159	31783	31783	878	30017	155	0
619	0	0	-1534	-5057	-3523	3295	994	-4290	100	31783	31783	797	29908	184	0
620	0	0	-1807	-5040	-3233	3423	713	-4136	-40	31783	31783	535	29610	172	0
621	0	0	-1973	-5034	-3061	3503	544	-4047	-120	31783	31783	424	29462	38	0
622	0	0	-2039	-5022	-2983	3530	472	-4002	-197	31783	31783	345	29204	0	0
623	0	0	-1917	-5022	-3105	3469	594	-4063	11	31783	31783	420	29165	60	0
624	0	0	-1956	-5034	-3078	3495	561	-4056	-104	31783	31783	415	29041	65	0
625	0	0	-1721	-5030	-3309	3375	794	-4169	-5	31783	31783	570	28902	56	0
626	0	0	-1662	-5016	-3354	3339	846	-4185	27	31783	31783	721	28830	215	0
627	0	0	-1542	-5028	-3486	3285	972	-4257	110	31742	31783	818	28810	205	0
628	0	0	-1400	-5014	-3614	3207	1107	-4314	116	31682	31783	894	28630	221	0
629	0	0	-1635	-5022	-3387	3328	876	-4204	46	31410	31783	750	28370	155	0
630	0	0	-1744	-5018	-3274	3381	765	-4146	60	31187	31783	622	28168	-1	0
631	0	0	-2105	-5038	-2933	3571	414	-3985	-106	30894	31546	430	27998	-27	0
632	0	0	-1961	-5012	-3051	3486	545	-4031	-5	30760	31377	473	27835	-75	0
633	0	0	-2060	-5016	-2956	3538	448	-3986	-71	30555	31230	403	27650	-17	0
634	0	0	-1903	-5012	-3109	3457	603	-4060	36	30432	31133	500	27610	48	0
635	0	0	-1800	-4995	-3195	3397	697	-4095	3	30372	31012	543	27515	50	0
636	0	0	-1653	-4989	-3336	3321	841	-4162	27	30277	30935	659	27452	143	0
637	0	0	-1434	-5001	-3567	3217	1066	-4284	79	30287	30824	834	27383	164	0
638	0	0	-1412	-4999	-3587	3205	1087	-4293	184	30118	30749	904	27257	178	0
639	0	0	-1509	-4999	-3490	3254	990	-4244	108	29844	30438	760	27006	85	0
640	0	0	-1696	-4995	-3299	3345	801	-4147	25	29718	30295	614	26828	97	0
641	0	0	-2057	-5001	-2944	3529	443	-3972	-65	29325	30021	345	26643	-27	0
642	0	0	-2006	-4981	-2975	3493	484	-3978	-95	29231	29876	417	26416	-65	0
643	0	0	-1961	-4979	-3018	3470	528	-3998	-56	29127	29678	440	26343	65	0
644	0	0	-1909	-4978	-3069	3443	580	-4023	-21	28880	29565	498	26091	-27	0
645	0	0	-1788	-4983	-3195	3385	703	-4089	58	28871	29505	624	26172	161	0
646	0	0	-1655	-4985	-3330	3320	837	-4157	50	28832	29375	663	26091	42	0
647	0	0	-1608	-4989	-3381	3298	886	-4185	170	28723	29317	909	26048	120	0
648	0	0	-1548	-4991	-3443	3269	947	-4217	157	28620	29193	892	25834	147	0
649	0	0	-1461	-5005	-3544	3233	1041	-4274	145	28455	28979	814	25637	161	0
650	0	0	-1711	-4989	-3278	3350	783	-4133	1	28174	28717	620	25479	46	0
651	0	0	-1953	-4985	-3032	3469	539	-4008	-7	27825	28558	420	25301	-15	0
652	0	0	-1957	-4989	-3032	3473	537	-4010	27	27776	28459	409	25109	58	0
653	0	0	-1984	-4983	-2999	3483	507	-3991	-31	27594	28221	446	24954	-9	0
654	0	0	-1858	-4987	-3129	3422	635	-4058	27	27548	28164	514	24923	60	0
655	0	0	-1718	-4979	-3261	3348	771	-4120	-13	27433	28029	477	24845	31	0
656	0	0	-1573	-4958	-3385	3265	906	-4171	67	27443	28031	669	24841	166	0
657	0	0	-1445	-4956	-3511	3200	1033	-4233	164	27340	27941	861	24670	219	0
658	0	0	-1463	-4943	-3480	3203	1008	-4211	118	27241	27722	896	24566	153	0
659	0	0	-1412	-4933	-3521	3172	1054	-4227	213	27004	27718	884	24422	184	0
660	0	0	-1765	-4933	-3168	3349	701	-4050	-15	26725	27307	568	24164	60	0
661	0	0	-1918	-4923	-3005	3420	543	-3964	-15	26560	27134	384	24075	-13	0
662	0	0	-1940	-4915	-2975	3427	517	-3945	-31	26422	27016	420	23873	98	0
663	0	0	-1885	-4917	-3032	3401	573	-3974	19	26302	26905	475	23807	143	0
664	0	0	-1920	-4919	-2999	3419	539	-3959	-11	26149	26744	407	23751	124	0
665	0	0	-1670	-4927	-3257	3298	793	-4092	50	26180	26709	597	23693	110	0
666	0	0	-1608	-4923	-3315	3265	853	-4119	147	26077	26626	646	23602	131	0
667	0	0	-1438	-4910	-3472	3174	1017	-4191	129	26038	26510	822	23481	215	0
668	0	0	-1326	-4915	-3589	3120	1131	-4252	275	25922	26356	940	23421	230	0
669	0	0	-1469	-4898	-3429	3183	980	-4163	151	25681	26246	805	23200	209	0
670	0	0	-1727	-4900	-3173	3313	723	-4036	38	25441	26021	585	22985	87	0
671	0	0	-1934	-4898	-2964	3416	515	-3931	-77	25212	25862	405	22831	75	0
672	0	0	-1952	-4894	-2942	3423	495	-3918	-81	25167	25683	452	22787	32	0
673	0	0	-1952	-4894	-2942	3423	495	-3918	-13	25010	25540	448	22659	60	0
674	0	0	-1800	-4882	-3082	3341	641	-3982	21	24940	25452	541	22536	67	0
675	0	0	-1741	-4881	-3140	3311	699	-4010	40	24859	25353	647	22480	93	0
676	0	0	-1535	-4877	-3342	3206	903	-4109	122	24764	25437	739	22469	197	0
677	0	0	-1381	-4871	-3490	3126	1054	-4180	199	24818	25252	863	22463	256	0
678	0	0	-1377	-4867	-3490	3122	1056	-4178	104	24616	25093	863	22271	162	0
679	0	0	-1406	-4863	-3457	3134	1025	-4160	147	24457	25022	791	22172	217	0
680	0	0	-1667	-4836	-3169	3251	751	-4002	-1	24205	24783	535	21877	81	0
681	0	0	-1812	-4799	-2987	3305	587	-3893	-31	24083	24566	453	21786	50	0
682	0	0	-1882	-4784	-2902	3333	510	-3843	-9	23869	24445	415	21594	89	0
683	0	0	-1802	-4787	-2985	3294	591	-3886	25	23784	24352	405	21607	-3	0
684	0	0	-1857	-4782	-2925	3319	534	-3853	36	23611	24151	492	21454	79	0
685	0	0	-1618	-4795	-3177	3206	779	-3986	-11	23644	24087	593	21378	106	0
686	0	0	-1472	-4789	-3317	3130	922	-4053	195	23524	24158	669	21411	157	0
687	0	0	-1411	-4774	-3363	3092	976	-4068	197	23512	23999	867	21262	194	0
688	0	0	-1327	-4770	-3443	3048	1058	-4106	236	23501	23957	960	21260	246	0
689	0	0	-1347	-4753	-3406	3050	1029	-4079	174	23309	23776	772	21017	106	0
690	0	0	-1620	-4753	-3133	3186	756	-3943	141	23023	23551	655	20932	40	0
691	0	0	-1847	-4747	-2900	3297	526	-3823	-11	22748	23361	362	20635	31	0
692	0	0	-1880	-4737	-2857	3308	488	-3797	-67	22725	23262	355	20554	50	0
693	0	0	-1849	-4741	-2892	3295	521	-3816	-81	22626	23171	368	20435	62	0
694	0	0	-1756	-4741	-2985	3248	614	-3863	15	22564	22989	463	20401	122	0
695	0	0	-1656	-4727	-3071	3191	707	-3899	9	22457	22890	582	20263	79	0
696	0	0	-1540	-4727	-3187	3133	823	-3957	83	22387	22847	737	20298	141	0
697	0	0	-1424	-4720	-3296	3072	936	-4008	120	22397	22868	772	20364	228	0
698	0	0	-1316	-4712	-3396	3014	1040	-4054	209	22339	22773	861	20141	213	0
699	0	0	-1446	-4720	-3274	3083	914	-3997	166	22102	22645	851	19978	143	0
700	0	0	-1678	-4739	-3061	3208	691	-3900	38	21881	22341	508	19801	60	0
701	0	0	-1779	-4760	-2981	3269	601	-3870	58	21731	22278	419	19755	-5	0
702	0	0	-1996	-4758	-2762	3377	383	-3760	-114	21508	22116	370	19516	-15	0
703	0	0	-1878	-4784	-2906	3331	514	-3845	-56	21499	21986	366	19516	-15	0
704	0	0	-1833	-4801	-2968	3317	567	-3884	-91	21444	21879	452	19398	13	0
705	0	0	-1736	-4828	-3092	3282	678	-3960	0	21400	21749	566	19353	128	0
706	0	0	-1562	-4834	-3272	3198	855	-4053	116	21314	21782	715	19334	170	0
707	0	0	-1400	-4826	-3426	3113	1013	-4126	186	21297	21753	863	19264	271	0
708	0	0	-1285	-4815	-3530	3050	1122	-4172	139	21345	21522	929	19229	164	0
709	0	0	-1467	-4836	-3369	3151	951	-4102	170	21099	21537	841	19054	226	0
710	0	0	-1724	-4828	-3104	3276	690	-3966	5	20839	21227	523	18788	100	0
711	0	0	-2000	-4861	-2861	3430	430	-3861	-25	20661	21070	428	18726	52	0
712	0	0	-2159	-4863	-2704	3511	272	-3783	-40	20496	20907	386	18532	64	0
713	0	0	-2026	-4879	-2853	3452	413	-3866	-32	20534	20891	434	18600	100	0
714	0	0	-2060	-4904	-2844	3482	392	-3874	-44	20304	20866	490	18400	52	0
715	0	0	-1744	-4904	-3160	3324	708	-4032	7	20292	20686	554	18364	85	0
716	0	0	-1546	-4904	-3358	3225	906	-4131	147	20325	20738	776	18474	197	0
717	0	0	-1519	-4892	-3373	3205	927	-4132	104	20245	20678	812	18284	166	0
718	0	0	-1368	-4894	-3526	3131	1079	-4210	176	20321	20598	948	18309	254	0
719	0	0	-1598	-4888	-3290	3243	846	-4089	64	20077	20371	733	18189	166	0
720	0	0	-1727	-4902	-3175	3314	724	-4038	62	19770	20282	628	17888	100	0
721	0	0	-2004	-4908	-2904	3456	450	-3906	-62	19613	20011	401	17706	102	0
722	0	0	-1998	-4900	-2902	3449	452	-3901	-91	19502	19978	347	17630	44	0
723	0	0	-1969	-4896	-2927	3432	479	-3911	-7	19438	19883	417	17632	85	0
724	0	0	-1913	-4902	-2989	3407	538	-3945	-5	19353	19758	473	17469	89	0
725	0	0	-1752	-4892	-3140	3322	694	-4016	108	19281	19762	566	17545	100	0
726	0	0	-1629	-4888	-3259	3258	815	-4073	73	19303	19741	731	17475	242	0
727	0	0	-1394	-4882	-3488	3138	1047	-4185	219	19403	19661	894	17564	242	0
728	0	0	-1385	-4884	-3499	3134	1057	-4191	178	19260	19564	911	17366	178	0
729	0	0	-1490	-4888	-3398	3189	954	-4143	291	19017	19506	785	17277	176	0
730	0	0	-1740	-4888	-3148	3314	704	-4018	69	18806	19271	578	17027	77	0
731	0	0	-1951	-4884	-2933	3417	491	-3908	-7	18678	19048	415	16868	91	0
732	0	0	-2015	-4884	-2869	3449	427	-3876	-15	18585	18955	345	16808	60	0
733	0	0	-2027	-4888	-2861	3457	417	-3874	-65	18476	18870	323	16720	-7	0
734	0	0	-1851	-4881	-3030	3366	589	-3955	5	18418	18854	537	16680	116	0
735	0	0	-1806	-4877	-3071	3341	632	-3974	15	18280	18769	533	16616	118	0
736	0	0	-1669	-4875	-3206	3272	768	-4040	27	18336	18722	655	16643	180	0
737	0	0	-1463	-4879	-3416	3171	976	-4147	186	18327	18707	867	16590	250	0
738	0	0	-1337	-4875	-3538	3106	1100	-4206	209	18311	18682	812	16495	308	0
739	0	0	-1550	-4865	-3315	3207	882	-4090	77	18069	18451	756	16358	126	0
740	0	0	-1662	-4861	-3199	3261	768	-4030	44	17898	18325	552	16175	42	0
741	0	0	-1920	-4859	-2939	3389	509	-3899	-15	17694	18125	413	16136	46	0
742	0	0	-2022	-4877	-2855	3449	416	-3866	-71	17669	18018	360	16032	1	0
743	0	0	-1880	-4863	-2983	3371	551	-3923	3	17525	17937	374	15896	38	0
744	0	0	-1874	-4869	-2995	3371	560	-3932	-9	17545	17902	471	15931	91	0
745	0	0	-1686	-4869	-3183	3277	748	-4026	32	17547	17851	566	15847	141	0
746	0	0	-1570	-4875	-3305	3222	867	-4090	73	17508	17851	653	15826	65	0
747	0	0	-1488	-4884	-3396	3186	954	-4140	104	17496	17772	859	15845	164	0
748	0	0	-1356	-4890	-3534	3123	1089	-4212	228	17469	17677	911	15741	230	0
749	0	0	-1531	-4900	-3369	3215	919	-4134	151	17219	17665	758	15556	209	0
750	0	0	-1694	-4910	-3216	3302	761	-4063	85	17058	17397	521	15442	97	0
751	0	0	-1940	-4945	-3005	3442	532	-3975	3	16881	17295	430	15322	50	0
752	0	0	-2036	-4978	-2942	3507	453	-3960	-32	16703	17122	393	15246	36	0
753	0	0	-1977	-4987	-3010	3482	516	-3998	-1	16656	17081	411	15149	83	0
754	0	0	-1859	-4968	-3109	3413	625	-4038	58	16635	17009	486	15147	54	0
755	0	0	-1789	-4933	-3144	3361	677	-4038	17	16660	16940	640	15056	128	0
756	0	0	-1682	-4933	-3251	3307	784	-4092	56	16587	16916	649	15052	122	0
757	0	0	-1476	-4966	-3490	3221	1007	-4228	174	16652	16918	838	15060	131	0
758	0	0	-1482	-4939	-3457	3210	987	-4198	172	16554	16833	828	14972	164	0
759	0	0	-1439	-4797	-3358	3118	959	-4077	149	16515	16753	801	14839	124	0
760	0	0	-1591	-4632	-3041	3111	725	-3836	31	16224	16571	566	14679	52	0
761	0	0	-1789	-4442	-2653	3115	432	-3547	-34	16026	16367	341	14530	-21	0
762	0	0	-1670	-4192	-2522	2931	426	-3357	-27	15937	16323	368	14472	27	0
763	0	0	-1524	-3848	-2324	2686	400	-3086	-64	15818	16249	415	14342	-27	0
764	0	0	-1241	-3468	-2227	2354	493	-2847	-31	15857	16208	483	14338	126	0
765	0	0	-952	-3237	-2285	2094	666	-2761	0	15779	16113	545	14303	44	0
766	0	0	-839	-3135	-2296	1987	728	-2715	34	15766	16129	735	14235	93	0
767	0	0	-665	-3169	-2504	1917	919	-2836	122	15867	16086	836	14305	145	0
768	0	0	-609	-3241	-2632	1925	1011	-2936	87	15801	16084	855	14297	161	0
769	0	0	-875	-3499	-2624	2187	874	-3061	97	15597	16003	737	14094	118	0
770	0	0	-1224	-3831	-2607	2527	691	-3219	-29	15461	15853	529	13989	83	0
771	0	0	-1575	-4097	-2522	2836	473	-3309	-46	15296	15710	434	13880	-29	0
772	0	0	-1853	-4363	-2510	3108	328	-3436	-188	15128	15424	294	13663	-145	1
773	0	0	-1818	-4574	-2756	3196	469	-3665	-5	15170	15529	486	13688	32	0
774	0	0	-1897	-4741	-2844	3319	473	-3792	-38	15052	15401	420	13587	-23	0
775	0	0	-1752	-4805	-3053	3278	650	-3929	25	15058	15349	558	13593	40	0
776	0	0	-1710	-4850	-3140	3280	715	-3995	27	15029	15302	710	13581	71	0
777	0	0	-1474	-4865	-3391	3169	958	-4128	98	15062	15343	820	13630	128	0
778	0	0	-1425	-4882	-3457	3153	1016	-4169	104	15050	15267	783	13589	147	0
779	0	0	-1546	-4890	-3344	3218	899	-4117	79	14922	15067	748	13407	98	0
780	0	0	-1736	-4923	-3187	3329	725	-4055	-19	14699	14990	583	13294	-9	0
781	0	0	-2029	-4929	-2900	3479	435	-3914	-149	14540	14786	358	13083	-62	0
782	0	0	-1985	-4927	-2942	3456	478	-3934	-95	14491	14817	419	13069	-29	0
783	0	0	-2044	-4919	-2875	3481	415	-3897	-126	14383	14714	353	12999	32	0
784	0	0	-1855	-4902	-3047	3378	596	-3974	-32	14301	14660	420	13025	40	0
785	0	0	-1763	-4898	-3135	3330	686	-4016	-9	14264	14668	539	12924	64	0
786	0	0	-1665	-4879	-3214	3272	774	-4046	-36	14262	14520	653	12959	15	0
787	0	0	-1430	-4842	-3412	3136	991	-4127	89	14388	14602	807	12932	213	0
788	0	0	-1389	-4822	-3433	3105	1022	-4127	100	14299	14524	878	12933	232	0
789	0	0	-1453	-4809	-3356	3131	951	-4082	13	14150	14443	715	12707	73	0
790	0	0	-1703	-4807	-3104	3255	700	-3955	17	14008	14326	628	12674	102	0
791	0	0	-1907	-4797	-2890	3352	491	-3843	-170	13748	14080	339	12450	-135	0
792	0	0	-1904	-4815	-2911	3359	503	-3863	-50	13820	14051	440	12468	81	0
793	0	0	-1955	-4824	-2869	3389	457	-3846	-137	13616	13966	358	12334	-13	0
794	0	0	-1829	-4828	-2999	3328	585	-3913	-32	13659	14006	512	12379	34	0
795	0	0	-1811	-4818	-3007	3314	598	-3912	19	13580	13775	570	12313	-32	0
796	0	0	-1620	-4809	-3189	3214	784	-3999	32	13640	13859	744	12319	64	0
797	0	0	-1432	-4801	-3369	3116	968	-4085	219	13680	13865	834	12365	120	0
798	0	0	-1401	-4801	-3400	3101	999	-4100	143	13653	13832	834	12282	192	0
799	0	0	-1507	-4820	-3313	3163	903	-4066	110	13446	13795	808	12173	110	0
800	0	0	-1756	-4834	-3078	3295	661	-3956	31	13273	13618	521	12033	85	0
801	0	0	-1951	-4824	-2873	3387	461	-3848	7	13131	13438	453	11888	40	0
802	0	0	-2049	-4811	-2762	3430	356	-3786	-52	13081	13329	339	11808	-34	0
803	0	0	-2063	-4811	-2748	3437	342	-3779	-9	12968	13306	452	11771	-56	0
804	0	0	-2006	-4803	-2797	3404	395	-3800	-52	12968	13244	444	11721	13	0
805	0	0	-1886	-4805	-2919	3345	516	-3862	23	12916	13224	634	11715	31	0
806	0	0	-1756	-4795	-3039	3275	641	-3917	56	12901	13186	649	11738	73	0
807	0	0	-1527	-4795	-3268	3161	870	-4031	147	13021	13269	847	11773	201	0
808	0	0	-1511	-4809	-3298	3160	893	-4053	135	12901	13197	832	11725	118	0
809	0	0	-1581	-4805	-3224	3193	821	-4014	135	12856	13007	849	11599	141	0
810	0	0	-1837	-4795	-2958	3316	560	-3876	-54	12625	12918	550	11366	42	0
811	0	0	-2169	-4795	-2626	3482	228	-3710	-184	12456	12745	362	11205	-23	0
812	0	0	-2187	-4782	-2595	3484	204	-3688	-118	12466	12642	368	11259	-46	0
813	0	0	-2120	-4770	-2650	3445	265	-3710	-145	12342	12557	382	11162	-91	0
814	0	0	-2029	-4764	-2735	3396	353	-3749	-114	12303	12679	419	11217	-11	0
815	0	0	-1955	-4768	-2813	3361	429	-3790	-104	12251	12547	473	11092	-38	0
816	0	0	-1787	-4762	-2975	3274	594	-3868	29	12334	12642	675	11143	145	0
817	0	0	-1667	-4776	-3109	3221	721	-3942	65	12353	12627	787	11133	126	0
818	0	0	-1609	-4782	-3173	3195	782	-3977	85	12299	12497	832	11075	108	0
819	0	0	-1620	-4768	-3148	3194	764	-3958	110	12185	12433	723	10984	67	0
820	0	0	-1818	-4766	-2948	3292	565	-3857	-50	11989	12348	517	10823	93	0
821	0	0	-2041	-4774	-2733	3407	346	-3753	-112	11853	12165	329	10660	36	0
822	0	0	-2068	-4760	-2692	3414	312	-3726	-102	11744	12078	248	10602	110	0
823	0	0	-2093	-4764	-2671	3428	289	-3717	-161	11721	11901	339	10596	-42	0
824	0	0	-1932	-4745	-2813	3338	440	-3779	-29	11696	11971	364	10605	40	0
825	0	0	-1783	-4753	-2970	3268	593	-3861	-38	11671	11919	500	10536	71	0
826	0	0	-1649	-4753	-3104	3201	727	-3928	-19	11643	11932	601	10468	178	0
827	0	0	-1414	-4741	-3327	3077	956	-4034	133	11758	12000	814	10493	294	0
828	0	0	-1370	-4743	-3373	3056	1001	-4058	87	11663	11888	762	10481	254	0
829	0	0	-1417	-4747	-3330	3082	956	-4038	147	11527	11799	675	10375	192	0
830	0	0	-1657	-4745	-3088	3201	715	-3916	17	11352	11638	504	10258	120	0
831	0	0	-1882	-4739	-2857	3310	487	-3798	-52	11244	11506	292	10113	100	0
832	0	0	-1919	-4745	-2826	3332	453	-3785	-95	11143	11428	339	10027	40	0
833	0	0	-1907	-4751	-2844	3329	468	-3797	-3	11116	11395	399	10033	85	0
834	0	0	-1831	-4737	-2906	3284	537	-3821	-17	11044	11319	399	9954	44	0
835	0	0	-1595	-4735	-3140	3165	772	-3937	34	11092	11403	510	9985	168	0
836	0	0	-1620	-4733	-3113	3176	746	-3923	44	11125	11352	638	10006	219	0
837	0	0	-1362	-4718	-3356	3040	997	-4037	110	11127	11316	741	9930	273	0
838	0	0	-1292	-4729	-3437	3010	1072	-4083	164	11125	11343	851	9965	292	0
839	0	0	-1383	-4741	-3358	3062	987	-4049	178	10929	11257	737	9925	161	0
840	0	0	-1552	-4731	-3179	3141	813	-3955	58	10860	11118	566	9862	126	0
841	0	0	-1895	-4725	-2830	3310	467	-3777	-95	10635	10961	327	9589	98	0
842	0	0	-1891	-4727	-2836	3309	472	-3781	-79	10580	10854	345	9595	9	0
843	0	0	-1905	-4723	-2818	3314	456	-3770	-104	10602	10805	411	9575	104	0
844	0	0	-1903	-4688	-2785	3295	441	-3736	-100	10466	10807	343	9467	126	0
845	0	0	-1651	-4681	-3030	3166	689	-3855	71	10551	10817	558	9585	147	0
846	0	0	-1668	-4663	-2995	3165	663	-3829	-1	10454	10720	601	9535	118	0
847	0	0	-1365	-4661	-3296	3013	965	-3978	151	10677	10864	869	9612	217	0
848	0	0	-1377	-4661	-3284	3019	953	-3972	236	10483	10796	818	9577	211	0
849	0	0	-1422	-4652	-3230	3037	904	-3941	186	10514	10683	772	9467	153	0
850	0	0	-1680	-4657	-2977	3168	648	-3817	83	10301	10604	570	9306	172	0
851	0	0	-1936	-4661	-2725	3298	394	-3693	5	10157	10446	358	9193	-40	0
852	0	0	-2011	-4659	-2648	3335	318	-3653	-77	10115	10398	411	9108	97	0
853	0	0	-1950	-4644	-2694	3297	372	-3669	-58	10103	10353	415	9092	79	0
854	0	0	-1830	-4648	-2818	3239	494	-3733	-31	10128	10278	461	9104	91	0
855	0	0	-1691	-4626	-2935	3158	622	-3780	60	10119	10291	535	9164	116	0
856	0	0	-1606	-4624	-3018	3115	706	-3821	116	10144	10276	667	9034	176	0
857	0	0	-1420	-4630	-3210	3025	895	-3920	225	10159	10355	867	9137	308	0
858	0	0	-1313	-4628	-3315	2970	1001	-3971	182	10223	10219	878	9118	141	0
859	0	0	-1457	-4626	-3169	3041	856	-3897	258	10016	10217	776	8999	170	0
860	0	0	-1647	-4605	-2958	3126	655	-3781	42	9915	9994	560	8912	77	0
861	0	0	-1820	-4601	-2781	3210	480	-3691	23	9744	9913	430	8803	-17	0
862	0	0	-1868	-4603	-2735	3235	433	-3669	-100	9665	9820	351	8685	-46	0
863	0	0	-1787	-4590	-2803	3188	508	-3696	-7	9649	9785	467	8650	54	0
864	0	0	-1762	-4584	-2822	3173	530	-3703	-46	9624	9814	382	8702	116	0
865	0	0	-1516	-4588	-3072	3052	778	-3830	40	9643	9828	519	8638	100	0
866	0	0	-1430	-4570	-3140	3000	855	-3855	126	9678	9746	613	8766	151	0
867	0	0	-1202	-4562	-3360	2882	1079	-3961	176	9670	9824	816	8687	213	0
868	0	0	-1113	-4539	-3426	2826	1156	-3982	234	9661	9814	807	8730	230	0
869	0	0	-1170	-4555	-3385	2862	1107	-3970	259	9570	9723	725	8617	182	0
870	0	0	-1404	-4527	-3123	2965	859	-3825	54	9422	9643	543	8400	157	0
871	0	0	-1583	-4514	-2931	3048	674	-3722	-3	9300	9440	302	8297	23	0
872	0	0	-1753	-4494	-2741	3123	494	-3617	-52	9108	9313	322	8291	17	0
873	0	0	-1538	-4465	-2927	3001	694	-3696	-17	9191	9358	310	8233	67	0
874	0	0	-1548	-4465	-2917	3006	684	-3691	95	9182	9288	479	8299	85	0
875	0	0	-1446	-4460	-3014	2953	784	-3737	-15	9090	9259	440	8161	38	0
876	0	0	-1321	-4440	-3119	2880	899	-3779	91	9141	9327	634	8281	147	0
877	0	0	-1156	-4421	-3265	2788	1054	-3843	164	9238	9389	807	8279	246	0
878	0	0	-1109	-4399	-3290	2754	1090	-3844	215	9118	9300	840	8225	180	0
879	0	0	-1203	-4390	-3187	2796	992	-3788	161	9073	9191	677	8165	155	0
880	0	0	-1445	-4386	-2941	2915	748	-3663	87	8910	9077	583	8083	192	0
881	0	0	-1672	-4372	-2700	3022	514	-3536	-176	8795	8955	289	7996	56	0
882	0	0	-1730	-4339	-2609	3034	439	-3474	-87	8714	8861	353	7847	71	0
883	0	0	-1710	-4332	-2622	3021	456	-3477	-60	8627	8875	312	7849	44	0
884	0	0	-1593	-4312	-2719	2952	563	-3515	-17	8646	8867	420	7839	131	0
885	0	0	-1539	-4293	-2754	2916	607	-3523	52	8642	8803	481	7888	137	0
886	0	0	-1336	-4271	-2935	2803	799	-3603	69	8689	8844	616	7938	172	0
887	0	0	-1220	-4271	-3051	2745	915	-3661	256	8745	8945	876	8016	302	0
888	0	0	-1183	-4275	-3092	2729	954	-3683	149	8749	8821	847	7884	232	0
889	0	0	-1255	-4273	-3018	2764	881	-3645	217	8642	8697	777	7857	178	0
890	0	0	-1622	-4277	-2655	2949	516	-3466	-50	8413	8572	545	7608	98	0
891	0	0	-1829	-4279	-2450	3054	310	-3364	-38	8274	8510	372	7566	-11	0
892	0	0	-1837	-4269	-2432	3053	297	-3350	-50	8299	8479	401	7542	48	0
893	0	0	-1808	-4248	-2440	3028	316	-3344	-56	8171	8419	411	7503	42	0
894	0	0	-1743	-4235	-2492	2989	374	-3363	-89	8206	8386	452	7525	79	0
895	0	0	-1622	-4233	-2611	2927	494	-3422	-34	8241	8380	558	7540	126	0
896	0	0	-1455	-4213	-2758	2834	651	-3485	64	8277	8402	686	7521	98	0
897	0	0	-1342	-4207	-2865	2774	761	-3536	122	8281	8440	810	7583	201	0
898	0	0	-1245	-4203	-2958	2724	856	-3580	126	8324	8475	882	7544	207	0
899	0	0	-1412	-4190	-2778	2801	683	-3484	194	8140	8353	713	7418	155	0
900	0	0	-1628	-4200	-2572	2914	472	-3386	-3	8082	8171	562	7315	120	0
901	0	0	-1863	-4198	-2335	3030	236	-3266	-164	7897	8132	347	7176	7	0
902	0	0	-1941	-4203	-2262	3072	160	-3232	-131	7703	8045	353	7079	7	0
903	0	0	-1829	-4213	-2384	3021	277	-3298	-62	7705	8045	322	7036	100	0
904	0	0	-1777	-4211	-2434	2994	328	-3322	-124	7773	7940	422	7015	19	0
905	0	0	-1610	-4238	-2628	2924	509	-3433	-1	7787	7986	508	7088	153	0
906	0	0	-1530	-4244	-2714	2887	592	-3479	48	7711	7961	632	6997	190	0
907	0	0	-1343	-4262	-2919	2802	788	-3590	128	7798	8025	746	7036	240	0
908	0	0	-1366	-4281	-2915	2823	774	-3598	50	7824	8027	797	7049	188	0
909	0	0	-1369	-4300	-2931	2834	781	-3615	155	7746	7940	597	6982	232	0
910	0	0	-1581	-4316	-2735	2948	577	-3525	31	7548	7761	485	6883	106	0
911	0	0	-1839	-4349	-2510	3094	335	-3429	-135	7395	7719	259	6714	42	0
912	0	0	-1871	-4365	-2494	3118	311	-3429	-36	7335	7682	228	6644	93	0
913	0	0	-1858	-4376	-2518	3117	330	-3447	-87	7298	7604	275	6590	69	0
914	0	0	-1777	-4396	-2619	3086	421	-3507	-133	7307	7554	285	6531	71	0
915	0	0	-1684	-4405	-2721	3044	518	-3563	25	7294	7562	438	6638	100	0
916	0	0	-1556	-4427	-2871	2991	657	-3649	3	7306	7585	547	6561	205	0
917	0	0	-1274	-4442	-3168	2858	947	-3805	194	7484	7684	766	6636	285	0
918	0	0	-1352	-4467	-3115	2909	881	-3791	116	7348	7606	698	6557	302	0
919	0	0	-1312	-4489	-3177	2900	932	-3833	178	7372	7564	659	6559	242	0
920	0	0	-1591	-4510	-2919	3050	664	-3714	-27	7139	7441	475	6438	211	0
921	0	0	-1824	-4524	-2700	3174	438	-3612	-13	6978	7286	333	6334	98	0
922	0	0	-1913	-4524	-2611	3218	349	-3567	-60	6904	7201	215	6283	65	0
923	0	0	-1799	-4522	-2723	3160	462	-3622	0	7011	7245	362	6320	197	0
924	0	0	-1779	-4533	-2754	3156	487	-3643	-54	6900	7106	355	6209	110	0
925	0	0	-1637	-4539	-2902	3088	632	-3720	0	7001	7174	508	6303	141	0
926	0	0	-1552	-4543	-2991	3047	719	-3767	75	7007	7189	582	6367	190	0
927	0	0	-1329	-4551	-3222	2940	946	-3886	149	7090	7201	715	6378	213	0
928	0	0	-1197	-4568	-3371	2882	1087	-3969	258	7100	7333	807	6384	312	0
929	0	0	-1387	-4578	-3191	2982	902	-3884	199	6995	7191	739	6285	244	0
930	0	0	-1536	-4597	-3061	3066	762	-3829	120	6819	7065	545	6157	106	0
931	0	0	-1857	-4605	-2748	3231	445	-3676	11	6698	6964	347	6064	194	0
932	0	0	-1895	-4605	-2710	3250	407	-3657	-71	6650	6902	292	6025	89	0
933	0	0	-1769	-4593	-2824	3181	527	-3708	13	6710	6902	426	6076	129	0
934	0	0	-1759	-4595	-2836	3177	538	-3715	-46	6720	6863	490	6043	178	0
935	0	0	-1652	-4593	-2941	3122	644	-3767	17	6757	6828	485	6058	147	0
936	0	0	-1517	-4601	-3084	3059	783	-3842	145	6795	6888	700	6151	174	0
937	0	0	-1373	-4597	-3224	2985	925	-3910	238	6865	6906	795	6268	178	0
938	0	0	-1276	-4603	-3327	2939	1025	-3965	207	6923	6904	937	6155	281	0
939	0	0	-1354	-4593	-3239	2973	942	-3916	240	6743	6877	781	6041	294	0
940	0	0	-1589	-4609	-3020	3099	715	-3814	110	6568	6733	543	5922	199	0
941	0	0	-1797	-4617	-2820	3207	511	-3718	0	6514	6679	417	5891	145	0
942	0	0	-1921	-4619	-2698	3270	388	-3658	5	6467	6531	411	5831	128	0
943	0	0	-1791	-4609	-2818	3200	513	-3713	19	6456	6555	448	5839	164	0
944	0	0	-1761	-4603	-2842	3182	540	-3722	23	6431	6572	475	5915	155	0
945	0	0	-1732	-4603	-2871	3167	569	-3737	36	6398	6479	535	5814	149	0
946	0	0	-1482	-4599	-3117	3040	817	-3858	85	6553	6570	601	5918	226	0
947	0	0	-1392	-4593	-3201	2992	904	-3897	273	6547	6578	865	5913	254	0
948	0	0	-1288	-4578	-3290	2933	1001	-3934	192	6572	6576	834	5889	294	0
949	0	0	-1435	-4570	-3135	3002	850	-3852	184	6477	6504	733	5845	223	0
950	0	0	-1597	-4578	-2981	3087	692	-3779	106	6369	6365	578	5734	98	0
951	0	0	-1901	-4570	-2669	3235	384	-3619	-13	6124	6299	403	5554	145	0
952	0	0	-1853	-4576	-2723	3214	435	-3649	-27	6155	6264	376	5523	110	0
953	0	0	-1888	-4572	-2684	3230	398	-3628	-52	6099	6239	356	5563	85	0
954	0	0	-1867	-4588	-2721	3227	427	-3654	1	6107	6213	405	5530	87	0
955	0	0	-1735	-4586	-2851	3160	558	-3718	65	6142	6256	525	5536	271	0
956	0	0	-1588	-4593	-3005	3090	708	-3799	126	6173	6248	630	5596	190	0
957	0	0	-1418	-4580	-3162	2999	872	-3871	157	6260	6301	783	5643	240	0
958	0	0	-1321	-4582	-3261	2951	970	-3921	188	6248	6231	845	5569	271	0
959	0	0	-1434	-4590	-3156	3012	861	-3873	226	6134	6167	754	5624	281	0
960	0	0	-1660	-4595	-2935	3127	637	-3765	-50	5984	5982	457	5350	54	0
961	0	0	-1798	-4603	-2805	3200	503	-3704	17	5936	6056	382	5331	129	0
962	0	0	-2051	-4605	-2554	3328	251	-3579	-106	5769	5878	236	5228	40	0
963	0	0	-1823	-4597	-2774	3210	475	-3685	56	5785	5969	389	5243	151	0
964	0	0	-1845	-4599	-2754	3222	454	-3676	-21	5701	5897	355	5232	83	0
965	0	0	-1705	-4574	-2869	3139	582	-3721	-17	5754	5893	461	5234	71	0
966	0	0	-1569	-4566	-2997	3067	714	-3781	126	5814	5901	677	5251	269	0
967	0	0	-1373	-4574	-3201	2973	914	-3887	131	5920	5913	801	5319	273	0
968	0	0	-1296	-4576	-3280	2936	992	-3928	207	5889	6031	884	5290	370	0
969	0	0	-1409	-4584	-3175	2996	883	-3879	118	5823	5891	739	5210	159	0
970	0	0	-1593	-4574	-2981	3083	694	-3777	23	5691	5837	502	5123	211	0
971	0	0	-1831	-4578	-2747	3204	458	-3662	-1	5608	5680	428	5005	174	0
972	0	0	-1959	-4566	-2607	3262	324	-3586	-52	5422	5660	327	4960	98	0
973	0	0	-1805	-4557	-2752	3181	473	-3654	34	5484	5604	382	4943	166	0
974	0	0	-1832	-4555	-2723	3193	445	-3639	-38	5468	5602	355	4945	89	0
975	0	0	-1715	-4559	-2844	3137	564	-3701	36	5509	5622	479	4993	226	0
976	0	0	-1639	-4568	-2929	3103	645	-3748	54	5486	5610	626	4981	236	0
977	0	0	-1348	-4580	-3232	2964	942	-3906	199	5655	5697	818	5104	283	0
978	0	0	-1350	-4562	-3212	2956	931	-3887	248	5561	5719	816	5078	252	0
979	0	0	-1404	-4564	-3160	2984	878	-3862	168	5587	5651	746	4966	230	0
980	0	0	-1682	-4564	-2882	3123	600	-3723	0	5437	5457	510	4912	120	0
981	0	0	-1895	-4564	-2669	3229	387	-3616	23	5199	5432	347	4785	110	0
982	0	0	-1946	-4557	-2611	3251	332	-3584	-62	5187	5354	343	4714	58	0
983	0	0	-1911	-4549	-2638	3230	363	-3593	38	5154	5319	419	4687	145	0
984	0	0	-1808	-4549	-2741	3178	466	-3645	65	5187	5319	471	4721	174	0
985	0	0	-1750	-4549	-2799	3149	524	-3674	79	5144	5340	502	4766	226	0
986	0	0	-1635	-4535	-2900	3085	632	-3717	73	5276	5327	609	4799	259	0
987	0	0	-1480	-4537	-3057	3008	788	-3797	226	5269	5399	741	4760	333	0
988	0	0	-1408	-4533	-3125	2970	858	-3829	199	5329	5406	847	4782	308	0
989	0	0	-1515	-4529	-3014	3022	749	-3771	162	5206	5311	758	4685	281	0
990	0	0	-1674	-4529	-2855	3101	590	-3692	102	5061	5201	500	4570	149	0
991	0	0	-1877	-4527	-2650	3202	386	-3588	-21	4950	5102	333	4537	124	0
992	0	0	-1996	-4543	-2547	3269	275	-3545	-27	4844	5071	310	4456	131	0
993	0	0	-1991	-4551	-2560	3271	284	-3555	13	4863	5111	314	4498	147	0
994	0	0	-1946	-4547	-2601	3246	327	-3574	21	4803	5028	399	4452	141	0
995	0	0	-1753	-4527	-2774	3140	510	-3650	27	4869	5018	481	4471	162	0
996	0	0	-1610	-4533	-2923	3071	656	-3728	147	4966	5108	527	4543	230	0
997	0	0	-1447	-4537	-3090	2992	821	-3813	186	5007	5170	739	4527	254	0
998	0	0	-1332	-4531	-3199	2931	933	-3865	194	5032	5148	816	4510	314	0
999	0	0	-1418	-4529	-3111	2973	846	-3820	192	4962	5106	692	4481	240	0
1000	0	0	-1710	-4526	-2816	3118	553	-3671	65	4764	4931	459	4279	91	0
1001	0	0	-1910	-4527	-2617	3218	353	-3572	11	4619	4861	316	4238	162	0
1002	0	0	-2033	-4520	-2487	3276	227	-3503	-48	4603	4778	230	4229	48	0
1003	0	0	-1932	-4508	-2576	3220	322	-3542	0	4607	4807	333	4192	129	0
1004	0	0	-1899	-4502	-2603	3200	352	-3552	-9	4590	4789	389	4124	162	0
1005	0	0	-1696	-4485	-2789	3090	546	-3637	34	4677	4791	490	4110	184	0
1006	0	0	-1610	-4500	-2890	3055	640	-3695	168	4663	4850	576	4233	269	0
1007	0	0	-1300	-4512	-3212	2906	956	-3862	226	4787	4925	762	4227	360	0
1008	0	0	-1380	-4522	-3142	2951	881	-3832	209	4690	4898	787	4242	168	0
1009	0	0	-1403	-4518	-3115	2960	856	-3816	203	4698	4793	694	4139	244	0
1010	0	0	-1604	-4533	-2929	3068	662	-3731	93	4591	4685	496	4056	151	0
1011	0	0	-1880	-4531	-2651	3205	385	-3591	77	4394	4576	323	3967	77	0
1012	0	0	-1780	-4527	-2747	3153	483	-3637	85	4430	4597	308	3984	133	0
1013	0	0	-1793	-4518	-2725	3155	466	-3621	19	4403	4529	259	3934	21	0
1014	0	0	-1734	-4510	-2776	3122	521	-3643	40	4425	4560	341	4009	201	0
1015	0	0	-1581	-4508	-2927	3044	673	-3717	56	4409	4473	453	3897	164	0
1016	0	0	-1420	-4514	-3094	2967	837	-3804	223	4512	4605	554	4070	283	0
1017	0	0	-1238	-4526	-3288	2882	1025	-3907	310	4560	4665	737	4064	316	0
1018	0	0	-1108	-4518	-3410	2813	1151	-3964	287	4688	4636	840	4085	300	0
1019	0	0	-1194	-4526	-3332	2860	1069	-3929	250	4545	4623	715	3951	322	0
1020	0	0	-1474	-4527	-3053	3000	789	-3790	155	4407	4456	485	3864	259	0
1021	0	0	-1684	-4518	-2834	3101	575	-3676	64	4250	4380	366	3779	95	0
1022	0	0	-1759	-4500	-2741	3129	491	-3620	25	4268	4366	323	3841	135	0
1023	0	0	-1713	-4498	-2785	3105	536	-3641	114	4275	4359	368	3792	186	0
1024	0	0	-1611	-4491	-2880	3051	634	-3685	73	4264	4333	337	3841	155	0
1025	0	0	-1461	-4500	-3039	2980	789	-3769	170	4380	4380	580	3940	248	0
1026	0	0	-1390	-4494	-3104	2942	857	-3799	143	4359	4405	556	3891	225	0
1027	0	0	-1185	-4494	-3309	2839	1062	-3901	329	4392	4458	816	3959	265	0
1028	0	0	-1081	-4516	-3435	2798	1177	-3975	279	4479	4465	822	3920	312	0
1029	0	0	-1300	-4520	-3220	2910	960	-3870	197	4405	4392	694	3854	327	0
1030	0	0	-1476	-4504	-3028	2990	776	-3766	221	4262	4316	554	3806	221	0
1031	0	0	-1649	-4516	-2867	3082	609	-3691	131	4151	4143	411	3717	137	0
1032	0	0	-1742	-4506	-2764	3124	511	-3635	60	4106	4136	370	3730	174	0
1033	0	0	-1721	-4506	-2785	3113	532	-3645	106	4000	4161	325	3656	195	0
1034	0	0	-1633	-4502	-2869	3067	618	-3685	143	4120	4155	504	3701	223	0
1035	0	0	-1583	-4498	-2915	3040	666	-3706	143	4066	4157	469	3732	122	0
1036	0	0	-1449	-4504	-3055	2976	803	-3779	230	4153	4205	599	3759	265	0
1037	0	0	-1271	-4489	-3218	2880	973	-3853	304	4205	4229	752	3804	368	0
1038	0	0	-1155	-4491	-3336	2823	1090	-3913	300	4266	4262	843	3765	347	0
1039	0	0	-1267	-4487	-3220	2877	976	-3853	312	4176	4231	764	3709	291	0
1040	0	0	-1484	-4485	-3001	2984	758	-3743	232	3945	4103	492	3602	225	0
1041	0	0	-1760	-4487	-2727	3123	483	-3607	98	3920	3988	339	3490	162	0
1042	0	0	-1860	-4473	-2613	3166	376	-3543	13	3781	3961	306	3474	133	0
1043	0	0	-1763	-4471	-2708	3117	472	-3589	97	3885	3953	415	3495	143	0
1044	0	0	-1719	-4489	-2770	3104	525	-3629	77	3833	3868	376	3459	106	0
1045	0	0	-1612	-4481	-2869	3046	628	-3675	211	3790	4019	508	3486	161	0
1046	0	0	-1523	-4489	-2966	3006	721	-3727	122	3909	3959	554	3453	215	0
1047	0	0	-1310	-4491	-3181	2900	935	-3836	277	4019	4101	774	3590	308	0
1048	0	0	-1282	-4496	-3214	2889	966	-3855	298	3994	4060	783	3587	265	0
1049	0	0	-1332	-4500	-3168	2916	918	-3834	267	3953	3961	690	3490	244	0
1050	0	0	-1488	-4502	-3014	2995	763	-3758	93	3819	3878	498	3441	182	0
1051	0	0	-1779	-4498	-2719	3138	470	-3608	62	3639	3777	358	3276	32	0
1052	0	0	-1845	-4496	-2651	3170	403	-3573	29	3616	3691	294	3208	128	0
1053	0	0	-1854	-4500	-2646	3177	396	-3573	64	3620	3724	302	3199	110	0
1054	0	0	-1761	-4498	-2737	3129	488	-3617	58	3557	3738	378	3228	106	0
1055	0	0	-1634	-4491	-2857	3062	611	-3674	104	3618	3662	430	3276	162	0
1056	0	0	-1509	-4483	-2974	2996	732	-3728	106	3703	3734	488	3334	168	0
1057	0	0	-1296	-4473	-3177	2884	940	-3825	213	3794	3819	710	3321	289	0
1058	0	0	-1213	-4483	-3270	2848	1028	-3876	298	3742	3771	793	3327	176	0
1059	0	0	-1298	-4491	-3193	2894	947	-3842	279	3713	3751	713	3348	225	0
1060	0	0	-1492	-4487	-2995	2989	751	-3741	126	3625	3660	523	3160	131	0
1061	0	0	-1674	-4483	-2809	3078	567	-3646	11	3429	3587	331	3094	29	0
1062	0	0	-1710	-4491	-2781	3100	535	-3636	85	3387	3530	341	3109	106	0
1063	0	0	-1620	-4487	-2867	3053	623	-3677	52	3346	3569	355	3038	128	0
1064	0	0	-1616	-4493	-2877	3054	630	-3685	-11	3460	3457	279	3084	128	0
1065	0	0	-1523	-4473	-2950	2998	713	-3711	153	3493	3565	461	3183	139	0
1066	0	0	-1503	-4473	-2970	2988	733	-3721	141	3550	3552	587	3181	292	0
1067	0	0	-1211	-4458	-3247	2834	1018	-3852	277	3592	3639	743	3162	258	0
1068	0	0	-1226	-4456	-3230	2841	1002	-3843	226	3557	3633	861	3166	279	0
1069	0	0	-1199	-4458	-3259	2828	1030	-3858	166	3589	3561	688	3142	195	0
1070	0	0	-1484	-4465	-2981	2974	748	-3723	104	3363	3573	496	3030	209	0
1071	0	0	-1800	-4475	-2675	3137	437	-3575	17	3280	3381	323	2958	27	0
1072	0	0	-1802	-4481	-2679	3141	438	-3580	77	3270	3371	322	2999	31	0
1073	0	0	-1839	-4477	-2638	3158	399	-3557	48	3276	3352	358	2902	155	0
1074	0	0	-1717	-4469	-2752	3093	517	-3610	118	3233	3418	322	2983	116	0
1075	0	0	-1594	-4471	-2877	3032	641	-3674	81	3330	3319	452	3034	174	0
1076	0	0	-1367	-4463	-3096	2915	864	-3779	188	3313	3431	574	3080	147	0
1077	0	0	-1290	-4463	-3173	2876	941	-3818	197	3492	3464	807	3057	281	0
1078	0	0	-1197	-4462	-3265	2829	1034	-3863	296	3437	3492	789	3071	304	0
1079	0	0	-1261	-4462	-3201	2861	970	-3831	279	3478	3457	741	3061	267	0
1080	0	0	-1521	-4469	-2948	2995	713	-3708	34	3292	3299	438	2890	149	0
1081	0	0	-1734	-4473	-2739	3103	502	-3606	52	3171	3292	302	2915	104	0
1082	0	0	-1816	-4477	-2661	3146	422	-3569	31	3061	3175	230	2824	89	0
1083	0	0	-1806	-4475	-2669	3140	431	-3572	-9	3072	3100	355	2756	36	0
1084	0	0	-1693	-4463	-2770	3078	538	-3616	91	3154	3183	388	2824	157	0
1085	0	0	-1587	-4446	-2859	3016	636	-3652	116	3127	3169	494	2809	106	0
1086	0	0	-1463	-4442	-2979	2952	758	-3710	87	3239	3290	616	2898	219	0
1087	0	0	-1211	-4456	-3245	2833	1017	-3850	265	3327	3301	777	2910	302	0
1088	0	0	-1186	-4454	-3268	2820	1041	-3861	246	3336	3344	741	2964	252	0
1089	0	0	-1223	-4460	-3237	2841	1007	-3848	254	3239	3375	700	2855	234	0
1090	0	0	-1494	-4475	-2981	2984	743	-3728	83	3125	3195	469	2752	143	0
1091	0	0	-1713	-4483	-2770	3098	528	-3626	21	2993	3135	298	2622	98	0
1092	0	0	-1841	-4473	-2632	3157	395	-3552	11	2896	3001	205	2684	52	0
1093	0	0	-1701	-4471	-2770	3086	534	-3620	65	2904	3082	252	2644	100	0
1094	0	0	-1669	-4454	-2785	3061	558	-3619	34	2974	3012	420	2683	139	0
1095	0	0	-1601	-4458	-2857	3029	628	-3657	9	2950	3045	351	2665	95	0
1096	0	0	-1393	-4452	-3059	2922	833	-3755	199	3092	3150	560	2797	207	0
1097	0	0	-1222	-4448	-3226	2835	1002	-3837	168	3115	3142	669	2791	256	0
1098	0	0	-1078	-4438	-3360	2758	1141	-3899	345	3185	3230	787	2840	246	0
1099	0	0	-1247	-4440	-3193	2843	973	-3816	211	3109	3084	711	2768	223	0
1100	0	0	-1424	-4444	-3020	2934	798	-3732	228	2954	2987	618	2613	151	0
1101	0	0	-1730	-4446	-2716	3088	493	-3581	5	2824	2844	345	2533	-17	0
1102	0	0	-1806	-4452	-2646	3129	420	-3549	36	2847	2886	322	2556	151	0
1103	0	0	-1709	-4452	-2743	3080	517	-3597	71	2750	2855	341	2438	40	0
1104	0	0	-1649	-4450	-2801	3049	576	-3625	108	2861	2894	386	2591	147	0
1105	0	0	-1573	-4448	-2875	3010	651	-3661	98	2873	2861	366	2531	116	0
1106	0	0	-1428	-4444	-3016	2936	794	-3730	133	2917	2966	576	2589	289	0
1107	0	0	-1271	-4442	-3171	2856	950	-3806	281	2937	2983	682	2696	254	0
1108	0	0	-1108	-4423	-3315	2765	1103	-3869	306	3018	3082	826	2694	343	0
1109	0	0	-1298	-4438	-3140	2868	921	-3789	228	2925	3005	671	2619	259	0
1110	0	0	-1472	-4440	-2968	2956	748	-3704	118	2807	2845	494	2490	157	0
1111	0	0	-1693	-4436	-2743	3064	525	-3589	124	2690	2805	384	2465	153	0
1112	0	0	-1840	-4427	-2587	3133	373	-3507	-13	2651	2698	271	2395	52	0
1113	0	0	-1704	-4423	-2719	3063	507	-3571	32	2665	2706	302	2370	81	0
1114	0	0	-1739	-4425	-2686	3082	473	-3555	52	2694	2669	356	2448	139	0
1115	0	0	-1579	-4417	-2838	2998	629	-3627	155	2762	2756	475	2508	178	0
1116	0	0	-1474	-4397	-2923	2935	724	-3660	145	2776	2799	595	2434	228	0
1117	0	0	-1269	-4388	-3119	2828	925	-3753	248	2811	2888	787	2619	261	0
1118	0	0	-1123	-4403	-3280	2763	1078	-3841	308	2991	2811	828	2576	250	0
1119	0	0	-1236	-4392	-3156	2814	960	-3774	225	2863	2877	741	2537	258	0
1120	0	0	-1443	-4382	-2939	2912	748	-3660	137	2721	2712	463	2463	112	0
1121	0	0	-1775	-4384	-2609	3079	417	-3496	36	2512	2580	285	2277	79	0
1122	0	0	-1812	-4378	-2566	3095	377	-3472	58	2504	2601	355	2293	170	0
1123	0	0	-1792	-4372	-2580	3082	394	-3476	11	2522	2564	304	2217	131	0
1124	0	0	-1630	-4365	-2735	2997	552	-3550	131	2564	2597	378	2283	145	0
1125	0	0	-1521	-4349	-2828	2935	653	-3588	110	2549	2630	461	2302	240	0
1126	0	0	-1376	-4351	-2975	2863	799	-3663	97	2589	2721	543	2388	194	0
1127	0	0	-1230	-4359	-3129	2794	949	-3744	180	2758	2696	840	2397	215	0
1128	0	0	-1244	-4359	-3115	2801	935	-3737	213	2739	2702	764	2444	211	0
1129	0	0	-1213	-4365	-3152	2789	969	-3758	275	2739	2661	746	2411	211	0
1130	0	0	-1405	-4363	-2958	2884	776	-3660	190	2589	2595	490	2355	118	0
1131	0	0	-1710	-4361	-2651	3035	470	-3506	60	2362	2586	333	2180	44	0
1132	0	0	-1828	-4357	-2529	3092	350	-3443	-21	2355	2380	300	2052	11	0
1133	0	0	-1719	-4349	-2630	3034	455	-3489	126	2395	2434	325	2126	83	0
1134	0	0	-1682	-4337	-2655	3009	486	-3496	64	2376	2481	356	2262	118	0
1135	0	0	-1492	-4306	-2814	2899	661	-3560	108	2403	2469	413	2184	184	0
1136	0	0	-1366	-4285	-2919	2825	776	-3602	168	2456	2601	552	2232	228	0
1137	0	0	-1191	-4260	-3069	2725	939	-3664	182	2611	2615	624	2254	304	0
1138	0	0	-1003	-4268	-3265	2635	1131	-3766	325	2690	2630	808	2411	318	0
1139	0	0	-1226	-4271	-3045	2748	909	-3658	135	2494	2566	613	2258	168	0
1140	0	0	-1302	-4268	-2966	2785	832	-3617	157	2448	2461	543	2139	176	0
1141	0	0	-1672	-4279	-2607	2975	467	-3443	-25	2306	2421	287	2089	108	0
1142	0	0	-1708	-4266	-2558	2987	425	-3412	1	2242	2343	230	1980	120	0
1143	0	0	-1618	-4254	-2636	2936	509	-3445	23	2231	2384	289	2060	147	0
1144	0	0	-1550	-4248	-2698	2899	574	-3473	67	2293	2326	413	2071	137	0
1145	0	0	-1449	-4240	-2791	2844	671	-3515	62	2227	2337	459	2058	180	0
1146	0	0	-1366	-4248	-2882	2807	758	-3565	162	2314	2419	595	2062	223	0
1147	0	0	-1107	-4240	-3133	2673	1013	-3686	192	2465	2539	688	2116	312	0
1148	0	0	-1108	-4227	-3119	2667	1005	-3673	291	2459	2525	789	2205	291	0
1149	0	0	-1114	-4221	-3107	2667	996	-3664	209	2440	2426	632	2087	170	0
1150	0	0	-1385	-4219	-2834	2802	724	-3526	137	2378	2322	560	2106	236	0
1151	0	0	-1604	-4215	-2611	2909	503	-3413	-11	2161	2240	223	1916	124	0
1152	0	0	-1632	-4223	-2591	2927	479	-3407	100	2180	2283	331	1996	108	0
1153	0	0	-1665	-4229	-2564	2947	449	-3396	40	2108	2219	283	1967	108	0
1154	0	0	-1544	-4250	-2706	2897	581	-3478	89	2209	2213	382	2023	172	0
1155	0	0	-1430	-4264	-2834	2847	702	-3549	122	2279	2252	471	1988	281	0
1156	0	0	-1313	-4271	-2958	2792	822	-3614	190	2273	2277	601	2060	236	0
1157	0	0	-1098	-4275	-3177	2686	1039	-3726	269	2430	2337	735	2153	333	0
1158	0	0	-1040	-4285	-3245	2662	1102	-3765	296	2399	2291	820	2048	261	0
1159	0	0	-1138	-4302	-3164	2720	1013	-3733	316	2320	2283	702	2153	230	0
1160	0	0	-1364	-4312	-2948	2838	792	-3630	194	2166	2186	585	1926	145	0
1161	0	0	-1647	-4322	-2675	2984	514	-3498	137	2060	2087	339	1874	143	0
1162	0	0	-1731	-4318	-2587	3024	428	-3452	64	2029	2025	259	1835	89	0
1163	0	0	-1593	-4314	-2721	2953	564	-3517	170	2079	2149	393	1949	221	0
1164	0	0	-1589	-4312	-2723	2950	567	-3517	122	1938	2108	415	1709	240	0
1165	0	0	-1434	-4314	-2880	2874	723	-3597	197	2044	2155	471	1885	199	0
1166	0	0	-1284	-4302	-3018	2793	867	-3660	188	2139	2168	597	1953	267	0
1167	0	0	-1098	-4318	-3220	2708	1061	-3769	289	2238	2178	812	2019	263	0
1168	0	0	-1098	-4337	-3239	2717	1070	-3788	318	2219	2262	797	2035	333	0
1169	0	0	-1185	-4343	-3158	2764	986	-3750	236	2147	2231	657	1955	213	0
1170	0	0	-1346	-4370	-3024	2858	839	-3697	129	2066	2112	525	1835	252	0
1171	0	0	-1669	-4392	-2723	3030	527	-3557	56	1897	1961	323	1773	128	0
1172	0	0	-1711	-4413	-2702	3062	495	-3557	46	1893	1967	254	1703	149	0
1173	0	0	-1723	-4417	-2694	3070	485	-3555	73	1930	1994	310	1771	159	0
1174	0	0	-1676	-4417	-2741	3046	532	-3579	38	1813	1949	287	1744	120	0
1175	0	0	-1529	-4413	-2884	2971	677	-3648	176	1922	1994	422	1788	178	0
1176	0	0	-1366	-4405	-3039	2885	836	-3722	161	2079	2071	599	1854	238	0
1177	0	0	-1184	-4392	-3208	2788	1012	-3800	254	2081	2116	704	1889	322	0
1178	0	0	-1085	-4388	-3303	2736	1109	-3845	296	2143	2139	787	1866	374	0
1179	0	0	-1178	-4390	-3212	2784	1017	-3801	194	2106	2102	702	1848	225	0
1180	0	0	-1378	-4388	-3010	2883	816	-3699	221	1986	1945	531	1767	230	0
1181	0	0	-1653	-4394	-2741	3023	544	-3567	97	1835	1953	331	1734	126	0
1182	0	0	-1765	-4401	-2636	3083	435	-3518	5	1850	1734	283	1579	112	0
1183	0	0	-1711	-4409	-2698	3060	493	-3553	89	1802	1877	277	1608	201	0
1184	0	0	-1622	-4423	-2801	3022	589	-3612	77	1804	1850	372	1643	168	0
1185	0	0	-1540	-4413	-2873	2976	666	-3643	145	1881	1910	436	1734	186	0
1186	0	0	-1358	-4401	-3043	2879	842	-3722	265	1949	2021	560	1767	300	0
1187	0	0	-1261	-4388	-3127	2824	933	-3757	223	1980	1947	729	1786	269	0
1188	0	0	-1158	-4403	-3245	2780	1043	-3824	294	2091	2009	843	1786	325	0
1189	0	0	-1224	-4401	-3177	2812	976	-3789	310	2052	2046	741	1815	316	0
1190	0	0	-1469	-4392	-2923	2930	727	-3657	106	1833	1827	440	1505	188	0
1191	0	0	-1664	-4397	-2733	3030	534	-3565	162	1773	1846	370	1660	190	0
1192	0	0	-1754	-4394	-2640	3074	443	-3517	65	1701	1775	298	1555	128	0
1193	0	0	-1749	-4399	-2650	3074	450	-3524	108	1699	1732	289	1501	172	0
1194	0	0	-1670	-4397	-2727	3033	528	-3562	116	1711	1794	335	1538	240	0
1195	0	0	-1510	-4390	-2880	2950	685	-3635	186	1777	1850	397	1608	182	0
1196	0	0	-1387	-4368	-2981	2877	797	-3674	184	1815	1883	593	1592	362	0
1197	0	0	-1211	-4359	-3148	2785	968	-3753	240	1984	1926	768	1755	351	0
1198	0	0	-1069	-4353	-3284	2711	1107	-3818	351	2013	1984	845	1802	366	0
1199	0	0	-1177	-4372	-3195	2774	1009	-3783	277	1971	1916	737	1780	254	0
1200	0	0	-1377	-4376	-2999	2876	811	-3687	203	1825	1742	541	1579	273	0
1201	0	0	-1686	-4392	-2706	3039	510	-3549	91	1707	1668	368	1526	131	0
1202	0	0	-1816	-4417	-2601	3116	392	-3509	52	1598	1695	232	1520	157	0
1203	0	0	-1715	-4423	-2708	3069	496	-3565	87	1645	1713	362	1583	151	0
1204	0	0	-1674	-4436	-2762	3055	544	-3599	174	1627	1724	407	1511	219	0
1205	0	0	-1562	-4452	-2890	3007	664	-3671	75	1707	1691	391	1536	172	0
1206	0	0	-1478	-4469	-2991	2973	756	-3730	209	1796	1767	626	1569	223	0
1207	0	0	-1244	-4487	-3243	2865	999	-3865	265	1817	1887	836	1681	318	0
1208	0	0	-1098	-4485	-3387	2791	1144	-3936	356	1949	1860	857	1714	335	0
1209	0	0	-1269	-4458	-3189	2863	960	-3823	258	1889	1852	754	1697	362	0
1210	0	0	-1430	-4423	-2993	2926	781	-3708	211	1693	1713	492	1478	184	0
1211	0	0	-1691	-4399	-2708	3045	508	-3553	114	1520	1623	349	1423	192	0
1212	0	0	-1800	-4440	-2640	3120	420	-3540	62	1497	1633	248	1412	188	0
1213	0	0	-1713	-4450	-2737	3081	512	-3593	85	1588	1596	339	1435	159	0
1214	0	0	-1645	-4378	-2733	3011	544	-3555	131	1561	1639	347	1418	252	0
1215	0	0	-1409	-4229	-2820	2819	705	-3524	141	1625	1670	452	1435	234	0
1216	0	0	-1252	-4041	-2789	2646	768	-3415	203	1676	1703	523	1470	184	0
1217	0	0	-925	-3767	-2842	2346	958	-3304	258	1767	1749	706	1581	294	0
1218	0	0	-684	-3460	-2776	2072	1046	-3118	316	1788	1732	807	1559	353	0
1219	0	0	-611	-3072	-2461	1841	925	-2766	213	1714	1703	694	1441	209	0
1220	0	0	-652	-2770	-2118	1711	733	-2444	219	1571	1680	490	1412	246	0
1221	0	0	-770	-2624	-1854	1697	542	-2239	131	1472	1559	339	1348	128	0
1222	0	0	-913	-2589	-1676	1751	381	-2132	34	1453	1573	172	1319	129	0
1223	0	0	-875	-2628	-1753	1751	439	-2190	48	1476	1528	203	1356	104	0
1224	0	0	-877	-2801	-1924	1839	523	-2362	85	1503	1517	331	1354	215	0
1225	0	0	-815	-3123	-2308	1969	746	-2715	141	1515	1519	424	1394	145	0
1226	0	0	-939	-3449	-2510	2194	785	-2979	133	1654	1594	537	1458	211	0
1227	0	0	-906	-3738	-2832	2322	963	-3285	244	1742	1676	785	1524	364	1
1228	0	0	-943	-3977	-3034	2460	1045	-3505	228	1714	1623	756	1474	339	0
1229	0	0	-1128	-4169	-3041	2648	956	-3605	207	1641	1678	743	1472	256	0
1230	0	0	-1358	-4285	-2927	2821	784	-3606	81	1598	1553	481	1361	242	0
1231	0	0	-1589	-4341	-2752	2965	581	-3546	-3	1437	1552	217	1309	174	0
1232	0	0	-1736	-4372	-2636	3054	450	-3504	-1	1392	1462	192	1253	195	0
1233	0	0	-1725	-4382	-2657	3053	466	-3519	23	1383	1429	294	1319	244	0
1234	0	0	-1643	-4407	-2764	3025	560	-3585	73	1387	1449	335	1220	219	0
1235	0	0	-1527	-4427	-2900	2977	686	-3663	114	1464	1503	403	1352	292	0
1236	0	0	-1455	-4415	-2960	2935	752	-3687	118	1534	1540	570	1350	250	0
1237	0	0	-1298	-4407	-3109	2852	905	-3758	228	1577	1536	708	1398	263	0
1238	0	0	-1079	-4411	-3332	2745	1126	-3871	382	1683	1652	834	1451	424	0
1239	0	0	-1182	-4392	-3210	2787	1014	-3801	211	1581	1575	700	1394	325	0
1240	0	0	-1480	-4380	-2900	2930	710	-3640	114	1453	1482	450	1301	172	0
1241	0	0	-1581	-4378	-2797	2979	608	-3587	124	1392	1435	292	1303	116	0
1242	0	0	-1773	-4368	-2595	3070	411	-3481	11	1288	1379	223	1208	143	0
1243	0	0	-1568	-4357	-2789	2962	610	-3573	141	1344	1375	337	1262	120	0
1244	0	0	-1604	-4351	-2747	2977	571	-3549	65	1439	1418	349	1282	269	0
1245	0	0	-1443	-4341	-2898	2892	727	-3619	120	1371	1453	483	1228	267	0
1246	0	0	-1294	-4343	-3049	2818	877	-3696	277	1515	1513	591	1375	275	0
1247	0	0	-1179	-4347	-3168	2763	994	-3757	232	1586	1536	711	1361	345	0
1248	0	0	-1048	-4347	-3299	2697	1125	-3823	368	1614	1544	774	1396	391	0
1249	0	0	-1119	-4341	-3222	2730	1051	-3781	337	1584	1534	768	1427	335	0
1250	0	0	-1402	-4339	-2937	2870	767	-3638	162	1356	1396	527	1222	176	0
1251	0	0	-1575	-4335	-2760	2955	592	-3547	155	1231	1354	339	1181	188	0
1252	0	0	-1757	-4337	-2580	3047	411	-3458	56	1261	1262	318	1179	93	0
1253	0	0	-1654	-4337	-2683	2995	514	-3510	129	1259	1303	345	1189	124	0
1254	0	0	-1589	-4345	-2756	2967	583	-3550	93	1350	1293	397	1204	217	0
1255	0	0	-1443	-4351	-2908	2897	732	-3629	182	1336	1334	517	1173	261	0
1256	0	0	-1358	-4351	-2993	2854	817	-3672	221	1342	1439	659	1228	345	0
1257	0	0	-1136	-4366	-3230	2751	1047	-3798	289	1408	1497	744	1292	337	0
1258	0	0	-1137	-4341	-3204	2739	1033	-3772	263	1511	1495	826	1313	424	0
1259	0	0	-1152	-4333	-3181	2742	1014	-3757	256	1455	1486	746	1274	370	0
1260	0	0	-1401	-4328	-2927	2864	763	-3627	149	1431	1305	479	1187	250	0
1261	0	0	-1639	-4316	-2677	2977	519	-3496	64	1282	1198	285	1094	221	0
1262	0	0	-1777	-4302	-2525	3039	374	-3413	-42	1173	1249	209	1123	186	0
1263	0	0	-1711	-4302	-2591	3006	440	-3446	73	1187	1313	238	1132	182	0
1264	0	0	-1634	-4297	-2663	2965	514	-3480	108	1154	1286	327	1094	215	0
1265	0	0	-1631	-4308	-2677	2969	523	-3492	34	1255	1293	358	1179	182	0
1266	0	0	-1459	-4328	-2869	2893	705	-3598	104	1297	1342	486	1235	197	0
1267	0	0	-1290	-4316	-3026	2803	868	-3671	170	1402	1418	744	1272	252	0
1268	0	0	-1302	-4330	-3028	2816	863	-3679	236	1460	1379	830	1261	296	0
1269	0	0	-1267	-4324	-3057	2795	895	-3690	238	1358	1348	671	1206	285	0
1270	0	0	-1461	-4318	-2857	2889	698	-3587	197	1239	1295	510	1183	213	0
1271	0	0	-1721	-4308	-2587	3014	433	-3447	32	1078	1220	275	1055	162	0
1272	0	0	-1792	-4300	-2508	3046	358	-3404	34	1144	1187	211	1028	228	0
1273	0	0	-1738	-4304	-2566	3021	414	-3435	-1	1086	1241	256	1004	186	0
1274	0	0	-1666	-4310	-2644	2988	489	-3477	98	1109	1127	351	1008	182	0
1275	0	0	-1552	-4306	-2754	2929	601	-3530	91	1169	1259	356	1131	289	0
1276	0	0	-1482	-4302	-2820	2892	669	-3561	89	1171	1264	506	1115	225	0
1277	0	0	-1251	-4304	-3053	2777	901	-3678	287	1336	1326	743	1229	356	0
1278	0	0	-1145	-4297	-3152	2721	1003	-3724	298	1338	1332	750	1198	384	0
1279	0	0	-1147	-4287	-3140	2717	996	-3713	221	1336	1394	620	1253	287	0
1280	0	0	-1383	-4281	-2898	2832	757	-3589	195	1200	1183	529	1067	261	0
1281	0	0	-1676	-4281	-2605	2978	464	-3443	54	1068	1039	316	942	250	0
1282	0	0	-1707	-4271	-2564	2989	428	-3417	73	1026	1123	226	979	172	0
1283	0	0	-1641	-4281	-2640	2961	499	-3460	69	1049	1090	356	964	265	0
1284	0	0	-1527	-4275	-2748	2901	610	-3511	133	1115	1119	370	981	267	0
1285	0	0	-1470	-4283	-2813	2876	671	-3548	110	1156	1212	393	1084	304	0
1286	0	0	-1376	-4289	-2913	2832	768	-3601	149	1162	1121	550	1119	246	0
1287	0	0	-1185	-4281	-3096	2733	955	-3688	292	1257	1251	785	1088	376	0
1288	0	0	-1024	-4279	-3255	2651	1115	-3767	343	1297	1336	801	1189	422	0
1289	0	0	-1167	-4271	-3104	2719	968	-3687	259	1247	1195	704	1131	325	0
1290	0	0	-1267	-4264	-2997	2765	865	-3630	228	1115	1150	547	1032	304	0
1291	0	0	-1600	-4250	-2650	2925	525	-3450	190	1028	1010	376	931	285	0
1292	0	0	-1624	-4235	-2611	2929	493	-3423	89	989	927	289	888	139	0
1293	0	0	-1583	-4233	-2650	2908	533	-3441	135	1022	1068	320	948	302	0
1294	0	0	-1531	-4231	-2700	2881	584	-3465	106	1035	1001	364	894	236	0
1295	0	0	-1420	-4246	-2826	2833	703	-3536	159	1074	1165	407	952	296	0
1296	0	0	-1342	-4271	-2929	2806	793	-3600	139	1152	1067	574	1032	300	0
1297	0	0	-1205	-4268	-3063	2736	929	-3665	252	1198	1115	744	1070	391	0
1298	0	0	-1024	-4250	-3226	2637	1101	-3738	374	1311	1268	838	1132	395	0
1299	0	0	-1123	-4246	-3123	2684	1000	-3684	246	1212	1179	694	1026	335	0
1300	0	0	-1118	-4231	-3113	2674	997	-3672	265	1148	1117	504	983	279	0
1301	0	0	-1447	-4238	-2791	2842	672	-3514	83	927	921	294	902	159	0
1302	0	0	-1292	-4215	-2923	2753	815	-3569	34	952	923	190	781	207	0
1303	0	0	-1313	-4207	-2894	2760	790	-3550	79	1035	987	302	871	242	0
1304	0	0	-1502	-4200	-2698	2851	598	-3449	145	983	952	368	884	258	0
1305	0	0	-1525	-4198	-2673	2861	574	-3435	225	1043	1039	399	923	320	0
1306	0	0	-1358	-4186	-2828	2772	735	-3507	211	1088	1055	583	981	335	0
1307	0	0	-1092	-4190	-3098	2641	1003	-3644	296	1286	1216	719	1119	457	0
1308	0	0	-976	-4192	-3216	2584	1120	-3704	265	1243	1150	779	1014	395	0
1309	0	0	-1046	-4202	-3156	2624	1055	-3679	358	1198	1154	735	1035	426	0
1310	0	0	-1313	-4188	-2875	2750	781	-3531	203	1068	1067	504	911	263	0
1311	0	0	-1624	-4182	-2558	2903	467	-3370	118	993	973	275	886	225	0
1312	0	0	-1715	-4174	-2459	2944	372	-3316	104	925	929	277	776	234	0
1313	0	0	-1651	-4165	-2514	2908	431	-3339	145	970	1028	329	917	234	0
1314	0	0	-1546	-4149	-2603	2847	528	-3376	131	1020	987	337	838	353	0
1315	0	0	-1387	-4157	-2770	2772	691	-3463	128	1041	989	452	840	325	0
1316	0	0	-1253	-4139	-2886	2696	816	-3512	184	1047	1119	568	937	347	0
1317	0	0	-1083	-4130	-3047	2606	982	-3588	339	1208	1152	774	1074	389	0
1318	0	0	-929	-4126	-3197	2527	1134	-3661	386	1280	1177	840	1059	452	0
1319	0	0	-1046	-4122	-3076	2584	1015	-3599	300	1193	1088	824	983	438	0
1320	0	0	-1203	-4114	-2911	2658	854	-3512	285	1053	991	502	880	292	0
1321	0	0	-1430	-4124	-2694	2777	632	-3409	73	997	880	333	826	232	0
1322	0	0	-1470	-4114	-2644	2792	587	-3379	122	931	905	353	741	296	0
1323	0	0	-1463	-4087	-2624	2775	580	-3355	95	900	900	296	776	207	0
1324	0	0	-1281	-4064	-2783	2672	751	-3423	219	975	964	415	836	320	0
1325	0	0	-1177	-4050	-2873	2613	848	-3461	162	1002	940	494	838	221	0
1326	0	0	-1058	-4041	-2983	2549	962	-3512	238	1072	1068	616	919	302	0
1327	0	0	-1044	-4031	-2987	2537	971	-3509	267	1037	1074	622	962	306	0
1328	0	0	-763	-4004	-3241	2383	1239	-3622	285	1235	1088	828	970	436	0
1329	0	0	-865	-4023	-3158	2444	1146	-3590	300	1010	1109	744	919	413	0
1330	0	0	-994	-4008	-3014	2501	1010	-3511	259	919	1070	432	853	281	0
1331	0	0	-1244	-3994	-2750	2619	753	-3372	77	812	824	349	684	195	0
1332	0	0	-1263	-3975	-2712	2619	724	-3343	104	810	913	296	692	238	0
1333	0	0	-1267	-3961	-2694	2614	713	-3327	104	776	907	320	684	232	0
1334	0	0	-1215	-3932	-2717	2573	751	-3324	135	873	925	323	820	335	0
1335	0	0	-1135	-3928	-2793	2531	829	-3360	89	828	960	419	789	267	0
1336	0	0	-1017	-3901	-2884	2459	933	-3392	219	911	962	545	853	275	0
1337	0	0	-863	-3891	-3028	2377	1082	-3459	267	942	1086	657	896	376	0
1338	0	0	-698	-3883	-3185	2290	1243	-3534	347	1041	1103	828	904	395	0
1339	0	0	-878	-3883	-3005	2380	1063	-3444	316	921	1082	704	905	420	0
1340	0	0	-1040	-3872	-2832	2456	896	-3352	190	743	970	450	795	242	0
1341	0	0	-1251	-3854	-2603	2552	676	-3228	124	781	909	362	774	269	0
1342	0	0	-1455	-3831	-2376	2643	460	-3103	67	632	814	277	655	182	0
1343	0	0	-1348	-3815	-2467	2581	559	-3141	81	698	890	228	781	242	0
1344	0	0	-1349	-3810	-2461	2579	556	-3135	122	725	890	304	696	246	0
1345	0	0	-1179	-3792	-2613	2485	717	-3202	203	791	927	452	733	314	0
1346	0	0	-1204	-3784	-2580	2494	688	-3182	145	779	960	609	797	339	0
1347	0	0	-869	-3784	-2915	2326	1023	-3349	302	938	987	671	935	300	0
1348	0	0	-871	-3773	-2902	2322	1015	-3337	322	931	1125	787	968	473	0
1349	0	0	-943	-3759	-2816	2351	936	-3287	240	838	832	688	873	291	0
1350	0	0	-1106	-3744	-2638	2425	766	-3191	219	843	902	500	760	318	0
1351	0	0	-1448	-3746	-2298	2597	425	-3022	89	539	818	384	657	296	0
1352	0	0	-1436	-3738	-2302	2587	433	-3020	89	663	805	254	787	221	0
1353	0	0	-1482	-3734	-2252	2608	385	-2993	112	634	770	306	684	316	0
1354	0	0	-1366	-3730	-2364	2548	499	-3047	42	686	723	269	692	236	0
1355	0	0	-1282	-3726	-2444	2504	581	-3085	155	777	777	483	834	267	0
1356	0	0	-1267	-3738	-2471	2502	602	-3104	65	756	754	461	849	223	0
1357	0	0	-987	-3734	-2747	2360	880	-3240	292	911	923	686	921	388	0
1358	0	0	-968	-3740	-2772	2354	902	-3256	296	954	847	797	989	347	0
1359	0	0	-972	-3755	-2783	2363	905	-3269	166	865	795	655	905	302	0
1360	0	0	-1240	-3765	-2525	2502	642	-3145	124	783	789	485	744	298	0
1361	0	0	-1488	-3781	-2293	2634	402	-3037	29	611	624	234	644	195	0
1362	0	0	-1587	-3786	-2199	2686	306	-2992	32	613	667	258	576	228	0
1363	0	0	-1577	-3804	-2227	2690	325	-3015	48	613	599	246	578	234	0
1364	0	0	-1507	-3829	-2322	2668	407	-3075	-9	731	607	347	653	199	0
1365	0	0	-1358	-3839	-2481	2598	561	-3160	89	717	671	428	638	246	0
1366	0	0	-1242	-3866	-2624	2554	691	-3245	207	744	737	523	748	287	0
1367	0	0	-1113	-3891	-2778	2502	832	-3334	232	828	783	665	772	364	0
1368	0	0	-1050	-3905	-2855	2477	902	-3380	250	880	735	840	762	325	0
1369	0	0	-1048	-3936	-2888	2492	920	-3412	219	777	845	595	841	355	0
1370	0	0	-1249	-3945	-2696	2597	723	-3320	172	659	721	413	669	267	0
1371	0	0	-1564	-3969	-2405	2766	420	-3187	58	611	605	308	562	188	0
1372	0	0	-1620	-3998	-2378	2809	379	-3188	60	603	599	225	578	166	0
1373	0	0	-1553	-4009	-2456	2781	451	-3232	186	630	613	316	549	271	0
1374	0	0	-1663	-4031	-2368	2847	352	-3199	-67	603	560	221	479	205	0
1375	0	0	-1325	-4035	-2710	2680	692	-3372	228	750	702	409	620	283	0
1376	0	0	-1295	-4042	-2747	2668	726	-3394	176	764	748	543	677	364	0
1377	0	0	-1112	-4058	-2946	2585	917	-3502	258	807	758	661	696	426	0
1378	0	0	-970	-4064	-3094	2517	1062	-3579	329	940	865	669	814	525	0
1379	0	0	-1095	-4072	-2977	2583	941	-3524	194	826	830	632	679	436	0
1380	0	0	-1261	-4091	-2830	2676	784	-3460	137	777	715	494	605	314	0
1381	0	0	-1514	-4103	-2589	2808	537	-3346	98	673	601	271	541	205	0
1382	0	0	-1635	-4122	-2487	2878	426	-3304	38	614	649	184	461	252	0
1383	0	0	-1577	-4126	-2549	2851	486	-3337	87	589	653	254	488	259	0
1384	0	0	-1483	-4134	-2651	2808	584	-3392	81	694	677	308	570	314	0
1385	0	0	-1405	-4132	-2727	2768	661	-3429	147	669	669	463	589	308	0
1386	0	0	-1228	-4132	-2904	2680	838	-3518	172	760	694	568	591	393	0
1387	0	0	-1119	-4114	-2995	2616	938	-3554	259	952	805	717	807	339	0
1388	0	0	-1036	-4118	-3082	2577	1023	-3600	287	942	824	764	717	384	0
1389	0	0	-1065	-4141	-3076	2603	1005	-3608	271	905	754	731	774	333	0
1390	0	0	-1310	-4136	-2826	2723	758	-3481	184	849	781	488	692	386	0
1391	0	0	-1519	-4128	-2609	2823	545	-3368	91	713	616	302	580	281	0
1392	0	0	-1605	-4130	-2525	2867	460	-3327	97	684	613	287	552	199	0
1393	0	0	-1583	-4143	-2560	2863	488	-3351	34	700	599	261	554	250	0
1394	0	0	-1589	-4153	-2564	2871	487	-3358	75	706	694	347	614	215	0
1395	0	0	-1418	-4161	-2743	2789	662	-3452	118	690	702	457	603	271	0
1396	0	0	-1271	-4169	-2898	2720	813	-3533	219	820	744	644	715	341	0
1397	0	0	-1145	-4165	-3020	2655	937	-3592	279	907	822	760	810	356	0
1398	0	0	-1026	-4153	-3127	2589	1050	-3640	300	960	859	820	847	368	0
1399	0	0	-1179	-4149	-2970	2664	895	-3559	223	824	760	649	737	351	0
1400	0	0	-1251	-4147	-2896	2699	822	-3521	184	820	715	611	680	250	0
1401	0	0	-1528	-4141	-2613	2834	542	-3377	122	671	659	355	653	192	0
1402	0	0	-1689	-4145	-2456	2917	383	-3300	-15	578	576	226	517	131	0
1403	0	0	-1530	-4141	-2611	2835	540	-3376	143	646	711	475	564	225	0
1404	0	0	-1610	-4132	-2522	2871	456	-3327	52	599	607	388	496	190	0
1405	0	0	-1368	-4122	-2754	2745	693	-3438	131	684	675	500	572	217	0
1406	0	0	-1346	-4116	-2770	2731	712	-3443	197	663	748	611	669	323	0
1407	0	0	-1145	-4120	-2975	2632	915	-3547	234	836	774	781	708	358	0
1408	0	0	-952	-4118	-3166	2535	1107	-3642	300	902	896	766	797	341	0
1409	0	0	-1109	-4112	-3003	2610	947	-3557	292	735	838	733	727	382	0
1410	0	0	-1321	-4132	-2811	2726	745	-3471	149	692	715	469	659	159	0
1411	0	0	-1519	-4136	-2617	2827	549	-3376	58	558	667	261	488	192	0
1412	0	0	-1655	-4132	-2477	2893	411	-3304	-5	490	651	294	455	145	0
1413	0	0	-1606	-4153	-2547	2879	470	-3350	44	463	622	254	492	62	0
1414	0	0	-1572	-4159	-2587	2865	507	-3373	73	537	665	335	440	164	0
1415	0	0	-1480	-4139	-2659	2809	589	-3399	100	539	649	438	585	159	0
1416	0	0	-1295	-4139	-2844	2717	774	-3491	161	630	781	603	620	238	0
1417	0	0	-1185	-4143	-2958	2664	886	-3550	192	698	853	611	636	256	0
1418	0	0	-1097	-4136	-3039	2616	971	-3587	242	777	853	791	704	356	0
1419	0	0	-1138	-4139	-3001	2638	931	-3570	213	655	812	638	698	254	0
1420	0	0	-1287	-4132	-2845	2709	779	-3488	128	589	762	471	533	207	0
1421	0	0	-1589	-4132	-2543	2860	477	-3337	69	471	624	254	442	141	0
1422	0	0	-1645	-4132	-2487	2888	421	-3309	44	378	647	203	356	124	0
1423	0	0	-1564	-4122	-2558	2843	497	-3340	79	479	673	273	473	199	0
1424	0	0	-1544	-4110	-2566	2827	511	-3338	-3	461	521	283	486	106	0
1425	0	0	-1377	-4110	-2733	2743	678	-3421	98	473	638	349	531	190	0
1426	0	0	-1350	-4116	-2766	2733	708	-3441	118	545	698	453	539	225	0
1427	0	0	-1131	-4112	-2981	2621	925	-3546	287	787	781	710	680	376	0
1428	0	0	-1078	-4110	-3032	2594	977	-3571	244	686	760	723	566	292	0
1429	0	0	-1090	-4116	-3026	2603	968	-3571	217	595	704	700	593	298	0
1430	0	0	-1397	-4116	-2719	2756	661	-3417	100	496	607	463	428	164	0
1431	0	0	-1554	-4122	-2568	2838	507	-3345	17	465	535	258	422	118	0
1432	0	0	-1680	-4116	-2436	2898	378	-3276	-19	492	508	259	448	139	0
1433	0	0	-1699	-4112	-2413	2905	357	-3262	54	415	496	289	366	190	0
1434	0	0	-1533	-4099	-2566	2816	516	-3332	0	428	529	244	411	159	0
1435	0	0	-1435	-4112	-2677	2773	621	-3394	164	525	510	376	564	203	0
1436	0	0	-1388	-4105	-2717	2746	664	-3411	120	498	583	463	554	283	0
1437	0	0	-1080	-4085	-3005	2582	962	-3545	358	700	611	776	677	335	0
1438	0	0	-1028	-4085	-3057	2556	1014	-3571	327	698	644	801	682	374	0
1439	0	0	-1069	-4089	-3020	2579	975	-3554	265	744	539	768	646	335	0
1440	0	0	-1275	-4101	-2826	2688	775	-3463	174	547	452	492	485	263	0
1441	0	0	-1566	-4095	-2529	2830	481	-3312	62	424	378	322	475	238	0
1442	0	0	-1631	-4087	-2456	2859	412	-3271	60	362	310	219	380	174	0
1443	0	0	-1548	-4079	-2531	2813	491	-3305	166	450	391	349	450	250	0
1444	0	0	-1562	-4093	-2531	2827	484	-3312	48	424	360	296	389	269	0
1445	0	0	-1428	-4097	-2669	2762	620	-3383	60	485	366	335	469	223	0
1446	0	0	-1399	-4093	-2694	2746	647	-3393	186	541	455	455	585	298	0
1447	0	0	-1218	-4095	-2877	2656	829	-3486	219	599	485	653	529	283	0
1448	0	0	-1034	-4103	-3069	2568	1017	-3586	283	711	628	700	649	380	0
1449	0	0	-1179	-4089	-2910	2634	865	-3499	201	622	494	601	508	380	0
1450	0	0	-1420	-4089	-2669	2754	624	-3379	162	469	467	399	494	184	0
1451	0	0	-1604	-4075	-2471	2839	433	-3273	21	419	358	269	380	217	0
1452	0	0	-1709	-4066	-2357	2887	324	-3211	-23	318	366	244	382	190	0
1453	0	0	-1632	-4070	-2438	2851	403	-3254	-31	318	323	236	304	157	0
1454	0	0	-1608	-4056	-2448	2832	420	-3252	5	335	327	333	424	172	0
1455	0	0	-1449	-4054	-2605	2751	578	-3329	42	318	428	397	331	236	0
1456	0	0	-1374	-4068	-2694	2721	660	-3381	97	450	442	502	533	277	0
1457	0	0	-1226	-4062	-2836	2644	805	-3449	226	537	531	715	475	411	0
1458	0	0	-1126	-4070	-2944	2598	909	-3507	219	562	543	655	552	246	0
1459	0	0	-1141	-4070	-2929	2605	894	-3499	263	550	558	649	517	329	0
1460	0	0	-1366	-4062	-2696	2714	665	-3379	110	432	457	446	366	269	0
1461	0	0	-1626	-4068	-2442	2847	408	-3255	1	314	333	205	248	211	0
1462	0	0	-1663	-4068	-2405	2865	371	-3236	-21	419	347	192	384	149	0
1463	0	0	-1731	-4064	-2333	2897	301	-3198	-25	341	341	199	236	323	0
1464	0	0	-1558	-4058	-2500	2808	471	-3279	62	331	378	306	393	205	0
1465	0	0	-1537	-4060	-2523	2798	493	-3291	13	366	304	310	358	246	0
1466	0	0	-1374	-4068	-2694	2721	660	-3381	164	444	401	531	401	296	0
1467	0	0	-1250	-4072	-2822	2661	786	-3447	170	611	543	613	552	345	0
1468	0	0	-1077	-4070	-2993	2573	958	-3531	238	651	525	677	463	368	0
1469	0	0	-1085	-4066	-2981	2575	948	-3523	291	642	545	653	483	409	0
1470	0	0	-1393	-4060	-2667	2726	637	-3363	131	432	452	498	351	291	0
1471	0	0	-1492	-4056	-2564	2774	536	-3310	52	380	310	176	306	118	0
1472	0	0	-1626	-4068	-2442	2847	408	-3255	139	349	364	298	343	223	0
1473	0	0	-1597	-4064	-2467	2830	435	-3265	31	320	339	250	285	180	0
1474	0	0	-1538	-4052	-2514	2795	488	-3283	79	389	420	289	296	228	0
1475	0	0	-1412	-4056	-2644	2734	616	-3350	102	389	426	337	356	254	0
1476	0	0	-1284	-4056	-2772	2670	744	-3414	180	556	444	564	428	312	0
1477	0	0	-1133	-4041	-2908	2587	887	-3474	197	614	535	682	471	360	0
1478	0	0	-1006	-4042	-3036	2524	1015	-3539	261	661	605	677	517	395	0
1479	0	0	-1030	-4058	-3028	2544	999	-3543	353	647	485	715	549	442	0
1480	0	0	-1244	-4060	-2816	2652	786	-3438	223	459	450	467	389	287	0
1481	0	0	-1467	-4064	-2597	2765	565	-3330	73	384	335	298	258	217	0
1482	0	0	-1474	-4060	-2586	2767	556	-3323	141	374	440	314	304	306	0
1483	0	0	-1554	-4056	-2502	2805	474	-3279	71	287	325	271	269	236	0
1484	0	0	-1391	-4058	-2667	2724	638	-3362	122	407	407	318	376	240	0
1485	0	0	-1383	-4046	-2663	2714	640	-3354	69	378	424	403	380	325	0
1486	0	0	-1118	-4041	-2923	2579	902	-3482	213	516	467	533	512	364	0
1487	0	0	-991	-4048	-3057	2519	1033	-3552	310	568	659	710	541	479	0
1488	0	0	-873	-4052	-3179	2462	1153	-3615	353	583	620	801	529	397	0
1489	0	0	-1001	-4050	-3049	2525	1024	-3549	300	616	613	690	523	467	0
1490	0	0	-1203	-4052	-2849	2627	823	-3450	252	457	469	562	358	322	0
1491	0	0	-1402	-4050	-2648	2726	623	-3349	118	355	452	308	263	258	0
1492	0	0	-1523	-4054	-2531	2788	504	-3292	147	310	467	283	306	244	0
1493	0	0	-1468	-4048	-2580	2758	556	-3314	157	298	430	316	296	265	0
1494	0	0	-1459	-4041	-2582	2750	561	-3311	95	258	508	372	316	258	0
1495	0	0	-1327	-4041	-2714	2684	693	-3377	164	446	483	467	312	322	0
1496	0	0	-1260	-4041	-2781	2650	760	-3411	225	370	496	576	395	331	0
1497	0	0	-996	-4041	-3045	2518	1024	-3543	339	537	711	636	611	432	0
1498	0	0	-917	-4042	-3125	2479	1104	-3583	337	556	679	828	496	405	0
1499	0	0	-932	-4037	-3105	2484	1086	-3571	312	549	679	669	479	467	0
1500	0	0	-1129	-4042	-2913	2585	892	-3477	197	422	539	432	469	291	0
1501	0	0	-1461	-4021	-2560	2741	549	-3290	98	273	442	273	353	217	0
1502	0	0	-1599	-4031	-2432	2815	416	-3231	110	304	444	238	310	258	0
1503	0	0	-1539	-4037	-2498	2788	479	-3267	128	296	459	273	335	261	0
1504	0	0	-1453	-4033	-2580	2743	563	-3306	93	281	422	281	327	205	0
1505	0	0	-1343	-4031	-2688	2687	672	-3359	199	376	539	483	446	310	0
1506	0	0	-1275	-4033	-2758	2654	741	-3395	128	355	521	469	415	285	0
1507	0	0	-1038	-4017	-2979	2527	970	-3498	291	517	607	688	547	411	0
1508	0	0	-989	-4025	-3036	2507	1023	-3530	327	582	692	789	556	485	0
1509	0	0	-1065	-4025	-2960	2545	947	-3492	254	432	566	595	432	343	0
1510	0	0	-1195	-4019	-2824	2607	814	-3421	226	430	574	463	395	388	0
1511	0	0	-1542	-4021	-2479	2781	468	-3250	95	219	362	232	289	246	0
1512	0	0	-1591	-4021	-2430	2806	419	-3225	126	129	444	267	250	341	0
1513	0	0	-1559	-4013	-2454	2786	447	-3233	116	273	411	265	306	289	0
1514	0	0	-1558	-4025	-2467	2791	454	-3246	40	256	370	339	263	275	0
1515	0	0	-1339	-4029	-2690	2684	675	-3359	162	285	413	389	265	283	0
1516	0	0	-1327	-4017	-2690	2672	681	-3353	122	397	428	492	430	368	0
1517	0	0	-1129	-4011	-2882	2570	876	-3446	252	438	550	642	446	399	0
1518	0	0	-1052	-4008	-2956	2530	952	-3482	345	502	488	750	490	397	0
1519	0	0	-1119	-4011	-2892	2565	886	-3451	226	558	438	663	498	298	0
1520	0	0	-1330	-4013	-2683	2671	676	-3348	162	407	401	419	372	300	0
1521	0	0	-1537	-4027	-2490	2782	476	-3258	62	252	289	259	271	225	0
1522	0	0	-1696	-4037	-2341	2866	322	-3189	32	244	252	223	176	289	0
1523	0	0	-1614	-4037	-2423	2825	404	-3230	100	250	199	203	213	238	0
1524	0	0	-1651	-4033	-2382	2842	365	-3207	56	258	289	225	335	230	0
1525	0	0	-1467	-4031	-2564	2749	548	-3297	129	287	244	391	304	250	0
1526	0	0	-1342	-4025	-2683	2683	670	-3354	137	355	289	485	353	304	0
1527	0	0	-1146	-4011	-2865	2578	859	-3438	240	477	417	729	481	349	0
1528	0	0	-1029	-4006	-2977	2517	974	-3491	246	469	411	743	463	356	0
1529	0	0	-1180	-3998	-2818	2589	819	-3408	164	494	308	597	407	399	0
1530	0	0	-1244	-4004	-2760	2624	758	-3382	234	434	275	525	292	331	0
1531	0	0	-1539	-3996	-2457	2767	459	-3226	-15	219	143	254	213	271	0
1532	0	0	-1544	-4000	-2456	2772	456	-3228	5	285	174	246	203	283	0
1533	0	0	-1609	-4004	-2395	2806	393	-3199	9	223	106	226	232	155	0
1534	0	0	-1548	-4004	-2456	2776	454	-3230	65	192	203	246	254	186	0
1535	0	0	-1412	-4019	-2607	2715	597	-3313	159	269	244	411	263	232	0
1536	0	0	-1342	-4015	-2673	2678	665	-3344	129	325	197	500	279	228	0
1537	0	0	-1169	-4011	-2842	2590	836	-3426	240	517	325	653	455	370	0
1538	0	0	-999	-4011	-3012	2505	1006	-3511	343	516	419	748	362	345	0
1539	0	0	-1126	-4004	-2878	2565	876	-3441	258	502	322	679	455	399	0
1540	0	0	-1267	-4015	-2748	2641	740	-3381	65	366	283	401	240	258	0
1541	0	0	-1551	-4008	-2457	2779	453	-3232	87	186	232	291	225	230	0
1542	0	0	-1663	-4006	-2343	2834	340	-3174	-25	194	87	186	149	149	0
1543	0	0	-1585	-4000	-2415	2792	415	-3207	62	195	126	320	234	203	0
1544	0	0	-1544	-3994	-2450	2769	453	-3222	65	275	157	368	207	254	0
1545	0	0	-1443	-3994	-2551	2718	554	-3272	44	256	201	422	170	256	0
1546	0	0	-1346	-3984	-2638	2665	646	-3311	178	292	226	502	308	283	0
1547	0	0	-1110	-3975	-2865	2542	877	-3420	153	514	306	661	345	353	0
1548	0	0	-1062	-3977	-2915	2519	926	-3446	162	527	420	746	331	376	0
1549	0	0	-1071	-3963	-2892	2517	910	-3427	197	494	372	634	310	349	0
1550	0	0	-1288	-3971	-2683	2629	697	-3327	147	353	335	455	327	186	0
1551	0	0	-1473	-3971	-2498	2722	512	-3234	79	176	291	289	159	250	0
1552	0	0	-1614	-3986	-2372	2800	379	-3179	-3	174	194	223	211	186	0
1553	0	0	-1520	-3977	-2457	2748	468	-3217	40	256	236	322	230	180	0
1554	0	0	-1500	-3973	-2473	2736	486	-3223	75	159	256	349	141	207	0
1555	0	0	-1451	-3982	-2531	2716	540	-3256	3	256	261	339	188	283	0
1556	0	0	-1274	-3982	-2708	2628	717	-3345	93	316	347	444	360	277	0
1557	0	0	-1075	-3988	-2913	2531	919	-3450	176	492	475	688	420	407	0
1558	0	0	-1009	-3990	-2981	2499	986	-3485	225	496	450	677	420	306	0
1559	0	0	-1086	-3994	-2908	2540	911	-3451	192	424	512	593	378	366	0
1560	0	0	-1300	-3996	-2696	2648	698	-3346	44	304	362	463	244	238	0
1561	0	0	-1468	-3986	-2518	2727	525	-3252	54	207	360	263	219	195	0
1562	0	0	-1595	-3977	-2382	2786	393	-3179	-143	180	254	234	180	170	0
1563	0	0	-1596	-3984	-2388	2790	396	-3186	-104	157	322	209	178	217	0
1564	0	0	-1434	-3973	-2539	2703	552	-3256	-69	267	269	323	168	258	0
1565	0	0	-1337	-3963	-2626	2650	644	-3294	56	294	318	393	223	244	0
1566	0	0	-1278	-3949	-2671	2613	696	-3310	79	323	391	477	323	323	0
1567	0	0	-1091	-3936	-2845	2513	877	-3390	151	347	442	605	349	327	0
1568	0	0	-986	-3940	-2954	2463	984	-3447	225	488	465	776	386	341	0
1569	0	0	-1069	-3936	-2867	2502	899	-3401	162	391	395	634	351	184	0
1570	0	0	-1184	-3940	-2756	2562	786	-3348	170	362	386	473	279	-162	0
1571	0	0	-1438	-3932	-2494	2685	528	-3213	-108	242	234	269	209	-291	0
1572	0	0	-1540	-3928	-2388	2734	424	-3158	-11	166	190	273	161	-71	0
1573	0	0	-1509	-3914	-2405	2711	448	-3159	62	182	242	258	170	184	0
1574	0	0	-1450	-3907	-2457	2678	503	-3182	5	240	205	269	168	73	0
1575	0	0	-1273	-3895	-2622	2584	674	-3258	153	221	244	420	223	-106	0
1576	0	0	-1199	-3899	-2700	2549	750	-3299	153	242	353	486	275	34	0
1577	0	0	-1014	-3891	-2877	2452	931	-3384	161	490	327	706	355	269	0
1578	0	0	-895	-3876	-2981	2385	1043	-3428	221	488	353	768	401	370	0
1579	0	0	-984	-3874	-2890	2429	953	-3382	234	438	349	638	314	380	0
1580	0	0	-1157	-3874	-2717	2515	780	-3295	143	335	310	485	230	225	0
1581	0	0	-1364	-3864	-2500	2614	568	-3182	64	195	211	376	145	164	0
1582	0	0	-1436	-3872	-2436	2654	500	-3154	29	149	155	203	114	199	0
1583	0	0	-1368	-3866	-2498	2617	565	-3182	62	228	271	287	221	261	0
1584	0	0	-1385	-3874	-2489	2629	552	-3181	21	188	201	294	141	289	0
1585	0	0	-1238	-3858	-2620	2548	691	-3239	83	232	162	364	170	316	0
1586	0	0	-1151	-3845	-2694	2498	771	-3269	120	374	289	483	291	308	0
1587	0	0	-1040	-3831	-2791	2435	875	-3311	252	374	223	725	300	358	0
1588	0	0	-824	-3821	-2997	2322	1086	-3409	320	477	453	711	351	405	0
1589	0	0	-897	-3814	-2917	2355	1010	-3365	275	475	391	599	399	393	0
1590	0	0	-1094	-3804	-2710	2449	808	-3257	232	294	263	521	194	228	0
1591	0	0	-1323	-3796	-2473	2559	575	-3134	120	166	188	329	159	236	0
1592	0	0	-1459	-3788	-2329	2623	435	-3058	93	56	184	207	69	246	0
1593	0	0	-1355	-3781	-2426	2568	535	-3103	143	217	219	296	172	271	0
1594	0	0	-1331	-3775	-2444	2553	556	-3109	128	118	176	374	128	256	0
1595	0	0	-1206	-3786	-2580	2496	687	-3183	118	228	223	323	197	254	0
1596	0	0	-1114	-3783	-2669	2448	777	-3226	178	256	289	521	289	308	0
1597	0	0	-983	-3786	-2803	2384	910	-3294	294	411	356	640	296	432	0
1598	0	0	-928	-3783	-2855	2355	963	-3319	308	395	426	713	341	467	0
1599	0	0	-896	-3784	-2888	2340	996	-3336	252	419	374	661	283	471	0
1600	0	0	-1079	-3779	-2700	2429	810	-3239	201	333	306	562	232	308	0
1601	0	0	-1347	-3783	-2436	2565	544	-3109	120	122	211	329	116	248	0
1602	0	0	-1392	-3784	-2392	2588	500	-3088	79	153	184	275	145	300	0
1603	0	0	-1405	-3769	-2364	2587	479	-3066	64	215	197	271	176	271	0
1604	0	0	-1327	-3771	-2444	2549	558	-3107	205	85	258	341	188	391	0
1605	0	0	-1215	-3779	-2564	2497	674	-3171	157	211	341	432	316	304	0
1606	0	0	-1193	-3784	-2591	2488	699	-3187	186	190	327	490	184	432	0
1607	0	0	-989	-3784	-2795	2386	903	-3289	246	343	349	684	335	465	0
1608	0	0	-889	-3804	-2915	2346	1013	-3359	271	356	488	729	316	405	0
1609	0	0	-964	-3815	-2851	2389	943	-3333	228	426	440	669	360	422	0
1610	0	0	-1123	-3821	-2698	2472	787	-3259	137	190	345	461	232	325	0
1611	0	0	-1358	-3850	-2492	2604	567	-3171	89	147	236	219	137	304	0
1612	0	0	-1463	-3858	-2395	2660	466	-3126	29	95	219	285	106	514	0
1613	0	0	-1459	-3878	-2419	2668	480	-3148	58	62	287	223	149	494	0
1614	0	0	-1471	-3876	-2405	2673	467	-3140	-9	164	238	296	178	349	0
1615	0	0	-1358	-3868	-2510	2613	576	-3189	118	164	279	391	203	438	0
1616	0	0	-1239	-3885	-2646	2562	703	-3265	106	242	355	467	186	409	0
1617	0	0	-1049	-3883	-2834	2466	892	-3358	246	370	388	628	349	378	0
1618	0	0	-1070	-3883	-2813	2476	871	-3348	236	323	393	694	325	323	0
1619	0	0	-1036	-3901	-2865	2468	914	-3383	192	432	446	597	356	389	0
1620	0	0	-1392	-3912	-2520	2652	564	-3216	124	135	325	413	194	318	0
1621	0	0	-1463	-3930	-2467	2696	502	-3198	-3	139	244	310	176	275	0
1622	0	0	-1667	-3936	-2269	2801	301	-3102	-34	114	194	207	79	170	0
1623	0	0	-1639	-3932	-2293	2785	327	-3112	-5	64	147	209	48	114	0
1624	0	0	-1564	-3936	-2372	2750	404	-3154	9	145	112	232	170	178	0
1625	0	0	-1451	-3926	-2475	2688	512	-3200	-11	151	186	345	112	248	0
1626	0	0	-1366	-3932	-2566	2649	600	-3249	118	236	246	494	259	267	0
1627	0	0	-1218	-3934	-2716	2576	749	-3325	131	279	322	578	269	250	0
1628	0	0	-1079	-3944	-2865	2511	893	-3404	225	411	388	680	360	296	0
1629	0	0	-1205	-3934	-2729	2569	762	-3331	110	306	312	531	271	281	0
1630	0	0	-1329	-3940	-2611	2634	641	-3275	83	197	246	446	184	248	0
1631	0	0	-1659	-3938	-2279	2798	310	-3108	-73	81	110	197	95	128	0
1632	0	0	-1707	-3930	-2223	2818	258	-3076	-19	36	60	133	112	190	0
1633	0	0	-1703	-3918	-2215	2810	256	-3066	-81	60	100	180	71	186	0
1634	0	0	-1688	-3905	-2217	2796	264	-3061	-81	85	54	199	106	133	0
1635	0	0	-1477	-3903	-2426	2690	474	-3164	-19	129	145	277	81	242	0
1636	0	0	-1434	-3874	-2440	2654	503	-3157	98	182	149	452	194	269	0
1637	0	0	-1246	-3835	-2589	2540	671	-3212	116	289	246	550	261	238	0
1638	0	0	-1234	-3480	-2246	2357	506	-2863	-116	1	-226	143	-110	-44	0
1639	0	0	-811	-3876	-3065	2343	1127	-3470	157	159	-1092	403	-11	-192	0
1640	0	0	118	-3864	-3982	1873	2050	-3923	95	133	-1047	252	-133	-1191	0
1641	0	0	-466	-3845	-3379	2155	1456	-3612	-772	-145	-374	244	-100	-952	0
1642	0	0	-1145	-3711	-2566	2428	710	-3138	-1435	-376	983	479	-27	556	0
1643	0	0	-2118	-3499	-1381	2808	-368	-2440	-1557	-246	1831	603	323	1881	0
1644	0	0	-2204	-3296	-1092	2750	-556	-2194	-1115	102	1714	298	436	1379	0
1645	0	0	-1864	-3105	-1241	2484	-311	-2173	-502	764	1740	27	659	-56	0
1646	0	0	-1653	-2966	-1313	2309	-170	-2139	-157	1043	1235	-215	632	-310	0
1647	0	0	-1230	-2840	-1610	2035	190	-2225	250	981	323	-65	256	-97	0
1648	0	0	-837	-2712	-1875	1774	519	-2293	114	834	-192	36	430	-120	0
1649	0	0	-239	-2607	-2368	1423	1064	-2487	-170	624	-436	232	521	100	0
1650	0	0	78	-2525	-2603	1223	1340	-2564	-364	566	-310	292	653	327	0
1651	0	0	-27	-2438	-2411	1232	1192	-2424	-360	463	-360	492	574	197	0
1652	0	0	-371	-2357	-1986	1364	807	-2171	-424	395	-110	673	473	19	0
1653	0	0	-625	-2281	-1656	1453	515	-1968	-554	161	-97	812	368	-15	1
1654	0	0	-727	-2211	-1484	1469	378	-1847	-560	-124	-120	977	450	106	0
1655	0	0	-724	-2159	-1435	1441	355	-1797	-550	-409	-296	861	323	366	0
1656	0	0	-574	-2112	-1538	1343	482	-1825	-339	-595	-506	989	389	473	0
1657	72	0	-343	-2075	-1732	1209	694	-1903	-40	-609	-603	1109	490	180	0
1658	72	0	-20	-2060	-2040	1040	1010	-2050	162	-428	-636	1136	393	-65	0
1659	72	0	128	-2007	-2135	939	1131	-2071	308	-234	-651	1129	221	-42	0
1660	72	0	-171	-1957	-1786	1064	807	-1871	176	-230	-882	810	-19	118	0
1661	72	0	-481	-1899	-1418	1190	468	-1658	-42	-228	-886	486	-116	190	0
1662	72	0	-710	-1850	-1140	1280	215	-1495	-238	-203	-783	514	-182	178	0
1663	72	0	-642	-1885	-1243	1263	300	-1564	-424	-180	-805	473	-391	-13	0
1664	72	0	-519	-1908	-1389	1213	435	-1648	-263	-161	-677	611	-337	116	0
1665	72	0	-553	-1798	-1245	1175	346	-1521	-459	-271	-537	483	-329	195	0
1666	72	0	-421	-1664	-1243	1042	411	-1453	-440	-256	-329	432	-409	409	0
1667	72	0	-233	-1472	-1239	852	503	-1355	-356	-91	-192	572	-349	562	0
1668	72	0	58	-1206	-1264	574	661	-1235	-452	-21	-44	514	-384	333	0
1669	72	0	244	-894	-1138	325	691	-1016	-473	46	98	428	-426	223	0
1670	72	0	297	-519	-816	111	556	-667	-587	131	-5	108	-376	139	0
1671	72	0	320	-287	-607	-16	463	-447	-694	225	69	36	-413	232	0
1672	72	0	335	-186	-521	-74	428	-353	-789	481	291	-112	-205	353	0
1673	72	0	388	-168	-556	-110	472	-362	-937	607	325	-188	-240	287	0
1674	72	0	532	-226	-758	-153	645	-492	-878	816	504	-168	-60	252	0
1675	72	0	582	-469	-1051	-56	816	-760	-1094	973	636	-145	-15	108	0
1676	72	0	646	-820	-1466	87	1056	-1143	-958	1061	721	-9	141	36	0
1677	72	0	568	-1189	-1757	310	1162	-1473	-1026	1132	760	122	186	143	0
1678	72	0	952	-1484	-2436	266	1694	-1960	-942	1268	884	225	327	353	0
1679	72	0	1032	-1777	-2809	372	1920	-2293	-915	1204	847	137	252	362	0
1680	72	0	772	-2002	-2774	615	1773	-2388	-960	904	708	-65	213	5	0
1681	72	0	563	-2174	-2737	805	1650	-2455	-1032	756	677	-246	232	-184	0
1682	72	0	316	-2246	-2562	965	1439	-2404	-1113	624	494	-277	172	-161	0
1683	72	0	450	-2326	-2776	938	1613	-2551	-940	508	399	-242	223	-62	0
1684	72	0	762	-2359	-3121	798	1941	-2740	-808	430	422	-67	291	-143	0
1685	72	0	966	-2403	-3369	718	2167	-2886	-677	384	519	133	469	-226	0
1686	72	0	830	-2454	-3284	812	2057	-2869	-731	259	549	376	488	-122	0
1687	72	0	796	-2467	-3263	835	2029	-2865	-582	356	659	620	690	44	0
1688	72	0	650	-2483	-3133	916	1891	-2808	-486	341	772	884	758	104	0
1689	72	0	402	-2500	-2902	1049	1652	-2701	-428	219	679	867	686	13	0
1690	72	0	274	-2539	-2813	1132	1543	-2676	-417	147	748	785	731	-1	0
1691	72	0	225	-2560	-2785	1167	1505	-2672	-320	-69	593	711	632	-79	0
1692	72	0	336	-2564	-2900	1114	1618	-2732	-285	-42	607	704	638	62	0
1693	72	0	516	-2586	-3102	1035	1809	-2844	-211	-19	488	733	659	40	0
1694	72	0	293	-2591	-2884	1149	1588	-2737	-85	-29	514	933	655	149	0
1695	72	0	-99	-2586	-2487	1342	1194	-2536	-62	21	572	880	727	252	0
1696	72	0	-480	-2586	-2106	1533	813	-2346	-13	46	539	1059	696	223	0
1697	72	0	-413	-2611	-2198	1512	892	-2404	112	164	595	1323	816	362	0
1698	72	0	-302	-2624	-2322	1463	1010	-2473	226	106	620	1261	774	494	0
1699	72	0	-200	-2642	-2442	1421	1121	-2542	149	98	583	1229	729	556	0
1700	72	0	-409	-2651	-2242	1530	916	-2446	164	-83	422	1022	552	498	0
1701	72	0	-753	-2665	-1912	1709	579	-2288	102	-292	258	739	455	438	0
1702	72	0	-1069	-2677	-1608	1873	269	-2142	178	-250	168	756	339	479	0
1703	72	0	-1318	-2679	-1361	1998	21	-2020	155	-320	85	756	242	419	0
1704	72	0	-1238	-2681	-1443	1959	102	-2062	316	-285	172	634	273	616	0
1705	72	0	-1008	-2688	-1680	1848	336	-2184	494	-256	172	715	234	715	0
1706	72	0	-741	-2690	-1949	1715	604	-2319	591	-147	89	686	259	651	0
1707	72	0	-692	-2692	-2000	1692	654	-2346	737	-93	120	873	207	754	0
1708	72	0	-778	-2710	-1932	1744	577	-2321	863	27	89	915	281	758	0
1709	72	0	-943	-2708	-1765	1825	411	-2236	744	-75	-52	880	73	646	0
1710	72	0	-1075	-2706	-1631	1890	278	-2168	783	-126	-87	647	145	591	0
1711	72	0	-1201	-2704	-1503	1952	151	-2103	682	-238	-188	436	52	360	0
1712	72	0	-1214	-2696	-1482	1955	134	-2089	570	-329	-314	407	-85	69	0
1713	72	0	-1156	-2719	-1563	1937	203	-2141	653	-178	-372	415	122	120	0
1714	72	0	-1172	-2737	-1565	1954	196	-2151	550	-131	-444	442	65	217	0
1715	72	0	-1044	-2745	-1701	1894	328	-2223	500	-1	-271	570	145	135	0
1716	72	0	-1008	-2752	-1744	1880	368	-2248	481	124	267	545	192	85	0
1717	72	0	-717	-2748	-2031	1732	657	-2389	506	322	389	677	316	129	0
1718	72	0	-553	-2766	-2213	1659	830	-2489	413	457	-108	799	415	258	0
1719	72	0	-603	-2768	-2165	1685	781	-2466	252	471	-376	638	296	236	0
1720	72	0	-825	-2774	-1949	1799	562	-2361	159	415	194	527	312	211	0
1721	72	0	-1061	-2781	-1720	1921	329	-2250	-110	488	389	263	170	75	0
1722	72	0	-1211	-2768	-1557	1989	173	-2162	-252	636	147	164	7	89	0
1723	72	0	-1061	-2770	-1709	1915	324	-2239	-258	649	-347	122	143	176	0
1724	72	0	-1021	-2780	-1759	1900	369	-2269	-399	504	-358	106	3	250	0
1725	72	0	-871	-2764	-1893	1817	511	-2328	-376	430	-27	213	38	261	0
1726	72	0	-665	-2764	-2099	1714	717	-2431	-384	355	46	279	221	209	0
1727	72	0	-565	-2776	-2211	1670	823	-2493	-335	413	-9	428	312	248	0
1728	72	0	-534	-2766	-2232	1650	849	-2499	-320	471	250	452	457	207	0
1729	72	0	-511	-2778	-2267	1644	878	-2522	-318	550	453	407	403	242	0
1730	72	0	-728	-2778	-2050	1753	661	-2414	-417	417	289	199	310	194	0
1731	72	0	-908	-2787	-1879	1847	485	-2333	-587	329	232	-50	197	139	0
1732	72	0	-987	-2785	-1798	1886	405	-2291	-521	409	318	-139	240	81	0
1733	72	0	-1094	-2781	-1687	1937	296	-2234	-560	422	389	-120	131	25	0
1734	72	0	-928	-2780	-1852	1854	462	-2316	-539	572	436	-97	157	73	0
1735	72	0	-832	-2772	-1940	1802	554	-2356	-436	636	422	-32	219	143	0
1736	72	0	-879	-2787	-1908	1833	514	-2347	-533	558	436	124	180	77	0
1737	72	0	-588	-2776	-2188	1682	800	-2482	-341	663	684	355	298	91	0
1738	72	0	-434	-2781	-2347	1607	956	-2564	-265	653	855	527	426	190	0
1739	72	0	-554	-2781	-2227	1667	836	-2504	-384	521	744	420	302	-27	0
1740	72	0	-724	-2778	-2054	1751	665	-2416	-446	310	677	364	339	-81	0
1741	72	0	-976	-2778	-1802	1877	413	-2290	-512	143	605	217	242	-58	0
1742	72	0	-1071	-2770	-1699	1920	314	-2234	-510	89	655	141	195	-116	0
1743	72	0	-1075	-2774	-1699	1924	312	-2236	-502	143	715	201	145	-58	0
1744	72	0	-932	-2778	-1846	1855	457	-2312	-360	98	675	308	64	-38	0
1745	72	0	-778	-2766	-1988	1772	605	-2377	-325	141	692	405	108	31	0
1746	72	0	-710	-2766	-2056	1738	673	-2411	-258	192	710	440	139	104	0
1747	72	0	-555	-2762	-2207	1658	826	-2484	-110	304	696	659	128	188	0
1748	72	0	-374	-2764	-2390	1569	1008	-2577	23	325	688	704	228	172	0
1749	72	0	-436	-2760	-2324	1598	944	-2542	-58	211	613	636	188	89	0
1750	72	0	-576	-2758	-2182	1667	803	-2470	-135	44	490	444	15	81	0
1751	72	0	-747	-2762	-2015	1754	634	-2388	-162	-81	323	314	-32	-48	0
1752	72	0	-920	-2772	-1852	1846	466	-2312	-318	-287	335	131	-110	-50	0
1753	72	0	-817	-2768	-1951	1792	567	-2359	-213	-230	195	306	-97	-9	0
1754	72	0	-828	-2766	-1938	1797	555	-2352	-190	-285	178	275	-60	-9	0
1755	72	0	-747	-2764	-2017	1755	635	-2390	-143	-261	112	314	-81	-42	0
1756	72	0	-607	-2762	-2155	1684	774	-2458	-42	-170	182	492	-42	85	0
1757	72	0	-469	-2760	-2291	1614	911	-2525	71	-108	153	578	0	58	0
1758	72	0	-335	-2750	-2415	1542	1040	-2582	44	-54	131	673	-50	116	0
1759	72	0	-386	-2758	-2372	1572	993	-2565	93	-120	128	601	-129	205	0
1760	72	0	-539	-2760	-2221	1649	841	-2490	0	-178	-73	479	-236	93	0
1761	72	0	-791	-2754	-1963	1772	586	-2358	-54	-391	-124	308	-374	79	0
1762	72	0	-964	-2731	-1767	1847	401	-2249	19	-512	-258	205	-362	31	0
1763	72	0	-915	-2725	-1810	1820	447	-2267	40	-419	-426	269	-380	13	0
1764	72	0	-882	-2721	-1839	1801	478	-2280	81	-382	-413	428	-285	73	0
1765	72	0	-835	-2716	-1881	1775	523	-2298	19	-415	-541	316	-360	65	0
1766	72	0	-679	-2704	-2025	1691	673	-2364	209	-168	-496	444	-110	164	0
1767	72	0	-708	-2702	-1994	1705	643	-2348	151	-232	-543	622	-267	267	0
1768	72	0	-442	-2698	-2256	1570	907	-2477	370	-118	-455	799	-178	248	0
1769	72	0	-578	-2692	-2114	1635	768	-2403	256	-129	-554	677	-161	223	0
1770	72	0	-703	-2683	-1980	1693	638	-2331	238	-261	-690	481	-312	184	0
1771	72	0	-937	-2675	-1738	1806	400	-2206	166	-351	-735	230	-413	108	0
1772	72	0	-1100	-2669	-1569	1884	234	-2119	67	-320	-735	259	-444	102	0
1773	72	0	-1071	-2657	-1586	1864	257	-2121	75	-246	-471	211	-300	40	0
1774	72	0	-970	-2657	-1687	1813	358	-2172	139	-234	-254	261	-271	159	0
1775	72	0	-884	-2655	-1771	1769	443	-2213	139	-141	-382	320	-240	209	0
1776	72	0	-681	-2648	-1967	1664	643	-2307	223	7	-624	457	-219	176	0
1777	72	0	-534	-2617	-2083	1575	774	-2350	320	87	-438	657	-50	277	0
1778	72	0	-538	-2609	-2071	1573	766	-2340	234	38	-345	616	-118	256	0
1779	72	0	-388	-2603	-2215	1495	913	-2409	296	170	-372	632	-7	178	0
1780	72	0	-648	-2584	-1936	1616	644	-2260	110	-5	-535	424	-155	226	0
1781	72	0	-832	-2587	-1755	1709	461	-2171	58	-75	-327	230	-287	71	0
1782	72	0	-970	-2601	-1631	1785	330	-2116	91	-69	-159	226	-186	89	0
1783	72	0	-1036	-2576	-1540	1806	252	-2058	5	-79	-376	79	-265	-40	0
1784	72	0	-837	-2551	-1714	1694	438	-2132	145	-62	-440	329	-325	95	0
1785	72	0	-869	-2535	-1666	1702	398	-2100	52	-36	-469	250	-261	100	0
1786	72	0	-574	-2523	-1949	1548	687	-2236	182	-50	-279	362	-149	106	0
1787	72	0	-452	-2500	-2048	1476	798	-2274	164	110	-143	601	-31	211	0
1788	72	0	-326	-2506	-2180	1416	927	-2343	203	131	-5	597	75	153	0
1789	72	0	-390	-2479	-2089	1434	849	-2284	248	116	102	554	153	122	0
1790	72	0	-547	-2481	-1934	1514	693	-2207	219	-7	58	422	36	81	0
1791	72	0	-815	-2467	-1652	1641	418	-2059	44	-166	21	120	-114	5	0
1792	72	0	-813	-2446	-1633	1629	410	-2039	83	-172	100	176	-129	73	0
1793	72	0	-895	-2425	-1530	1660	317	-1977	-19	-83	178	120	-75	89	0
1794	72	0	-802	-2419	-1617	1610	407	-2018	9	-25	248	87	-166	23	0
1795	72	0	-702	-2411	-1709	1556	503	-2060	40	159	339	207	-38	91	0
1796	72	0	-698	-2399	-1701	1548	501	-2050	65	110	382	203	52	54	0
1797	72	0	-445	-2390	-1945	1417	750	-2167	184	380	415	554	157	159	0
1798	72	0	-293	-2380	-2087	1336	897	-2233	162	341	582	624	254	240	0
1799	72	0	-373	-2378	-2005	1375	816	-2191	201	259	576	558	172	194	0
1800	72	0	-491	-2376	-1885	1433	697	-2130	100	172	510	471	159	83	0
1801	72	0	-762	-2376	-1614	1569	426	-1995	-64	79	453	254	60	-34	0
1802	72	0	-893	-2355	-1462	1624	284	-1908	-106	-3	469	259	77	-75	0
1803	72	0	-819	-2351	-1532	1585	356	-1941	-1	67	442	279	159	-9	0
1804	72	0	-836	-2360	-1524	1598	344	-1942	-56	27	486	327	64	64	0
1805	72	0	-670	-2359	-1689	1514	509	-2024	71	112	564	432	161	44	0
1806	72	0	-629	-2347	-1718	1488	544	-2032	106	213	663	537	273	81	0
1807	72	0	-436	-2335	-1899	1385	731	-2117	168	327	682	667	258	195	0
1808	72	0	-337	-2339	-2002	1338	832	-2170	225	345	725	814	323	242	0
1809	72	0	-347	-2349	-2002	1348	827	-2175	314	355	783	774	294	267	0
1810	72	0	-609	-2362	-1753	1485	572	-2057	137	188	554	529	213	23	0
1811	72	0	-720	-2370	-1650	1545	465	-2010	162	164	644	374	287	95	0
1812	72	0	-978	-2390	-1412	1684	217	-1901	-17	15	485	223	95	19	0
1813	72	0	-836	-2409	-1573	1622	368	-1991	64	124	465	335	219	85	0
1814	72	0	-856	-2423	-1567	1639	355	-1995	118	81	438	388	209	178	0
1815	72	0	-733	-2438	-1705	1585	486	-2071	145	95	424	422	178	83	0
1816	72	0	-716	-2456	-1740	1586	512	-2098	135	182	459	533	283	157	0
1817	72	0	-563	-2477	-1914	1520	675	-2195	186	238	436	589	289	184	0
1818	72	0	-423	-2514	-2091	1468	834	-2302	258	393	498	756	389	277	0
1819	72	0	-524	-2535	-2011	1529	743	-2273	228	291	356	618	228	199	0
1820	72	0	-636	-2564	-1928	1600	646	-2246	211	190	259	523	186	166	0
1821	72	0	-939	-2582	-1643	1760	352	-2112	9	27	170	259	65	60	0
1822	72	0	-952	-2591	-1639	1771	343	-2115	38	3	87	244	11	116	0
1823	72	0	-1009	-2617	-1608	1813	299	-2112	-60	-27	83	180	-1	1	0
1824	72	0	-906	-2619	-1713	1762	403	-2166	1	17	31	298	44	65	0
1825	72	0	-826	-2630	-1804	1728	489	-2217	46	3	114	320	65	124	0
1826	72	0	-739	-2655	-1916	1697	588	-2285	83	114	-13	517	13	135	0
1827	72	0	-580	-2663	-2083	1621	751	-2373	199	182	120	572	145	176	0
1828	72	0	-456	-2690	-2234	1573	889	-2462	190	300	54	657	188	242	0
1829	72	0	-479	-2708	-2229	1593	875	-2468	139	232	-42	640	149	102	0
1830	72	0	-714	-2708	-1994	1711	640	-2351	-5	44	-244	440	-15	50	0
1831	72	0	-838	-2719	-1881	1778	521	-2300	48	-91	-275	238	-87	93	0
1832	72	0	-1123	-2727	-1604	1925	240	-2165	-56	-188	-434	100	-219	7	0
1833	72	0	-1015	-2731	-1716	1873	350	-2223	-1	-147	-304	120	-170	97	0
1834	72	0	-1013	-2747	-1734	1880	360	-2240	-67	-162	-294	180	-83	23	0
1835	72	0	-826	-2758	-1932	1792	553	-2345	27	-69	-279	337	-89	145	0
1836	72	0	-817	-2766	-1949	1791	566	-2357	-25	-31	-221	345	-81	122	0
1837	72	0	-578	-2772	-2194	1675	808	-2483	110	81	-143	527	-34	190	0
1838	72	0	-568	-2797	-2229	1682	830	-2513	209	145	-120	665	0	234	0
1839	72	0	-592	-2795	-2203	1693	805	-2499	67	114	-106	574	17	100	0
1840	72	0	-722	-2807	-2085	1764	681	-2446	62	17	-184	347	9	87	0
1841	72	0	-1022	-2814	-1792	1918	385	-2303	1	-164	-337	201	-252	13	0
1842	72	0	-1187	-2822	-1635	2004	224	-2228	-60	-217	-300	168	-250	31	0
1843	72	0	-1162	-2805	-1643	1983	240	-2224	0	-129	-312	215	-182	19	0
1844	72	0	-1145	-2801	-1656	1973	255	-2228	-75	-194	-366	155	-271	-7	0
1845	72	0	-966	-2809	-1843	1887	438	-2326	75	-85	-228	389	-126	161	0
1846	72	0	-922	-2809	-1887	1865	482	-2348	65	-69	-172	403	-114	149	0
1847	72	0	-740	-2811	-2071	1775	665	-2441	162	83	-114	568	17	166	0
1848	72	0	-611	-2816	-2205	1713	797	-2510	221	180	-54	628	93	211	0
1849	72	0	-801	-2828	-2027	1814	613	-2427	89	42	-176	576	-13	122	0
1850	72	0	-778	-2828	-2050	1803	636	-2439	190	-58	-100	502	-42	151	0
1851	72	0	-1129	-2824	-1695	1976	283	-2259	69	-157	-217	195	-131	44	0
1852	72	0	-1121	-2822	-1701	1971	290	-2261	13	-131	-221	261	-203	110	0
1853	72	0	-1214	-2814	-1600	2014	193	-2207	-17	-254	-234	168	-230	13	0
1854	72	0	-1075	-2811	-1736	1943	330	-2273	73	-62	-182	296	-98	106	0
1855	72	0	-1075	-2826	-1751	1950	338	-2288	71	-114	-225	308	-100	120	0
1856	72	0	-914	-2824	-1910	1869	498	-2367	110	11	-50	448	38	153	0
1857	72	0	-826	-2826	-2000	1826	587	-2413	201	95	73	587	93	161	0
1858	72	0	-613	-2832	-2219	1722	803	-2525	269	223	50	748	81	228	0
1859	72	0	-731	-2820	-2089	1775	679	-2454	256	155	50	638	129	207	0
1860	72	0	-826	-2822	-1996	1824	585	-2409	184	65	3	521	-48	129	0
1861	72	0	-1127	-2830	-1703	1978	288	-2266	114	-110	-77	322	-104	67	0
1862	72	0	-1168	-2830	-1662	1999	247	-2246	110	-166	-17	201	-141	71	0
1863	72	0	-1156	-2824	-1668	1990	256	-2246	89	-85	-42	304	-69	97	0
1864	72	0	-1154	-2824	-1670	1989	258	-2247	23	-64	77	273	-58	172	0
1865	72	0	-958	-2799	-1841	1878	441	-2320	11	77	71	355	5	56	0
1866	72	0	-912	-2791	-1879	1851	483	-2335	194	85	110	479	139	168	0
1867	72	0	-712	-2793	-2081	1752	684	-2437	182	215	194	576	89	205	0
1868	72	0	-597	-2795	-2198	1696	800	-2496	279	261	327	715	174	250	0
1869	72	0	-656	-2803	-2147	1729	745	-2475	236	192	221	647	137	162	0
1870	72	0	-807	-2803	-1996	1805	594	-2399	215	108	219	461	21	155	0
1871	72	0	-1023	-2813	-1790	1918	383	-2301	106	-46	106	273	-5	19	0
1872	72	0	-1059	-2820	-1761	1939	351	-2290	112	-32	141	254	-36	79	0
1873	72	0	-1098	-2824	-1726	1961	314	-2275	3	-65	137	232	-11	97	0
1874	72	0	-1030	-2814	-1784	1922	377	-2299	48	19	54	246	15	-19	0
1875	72	0	-867	-2805	-1938	1836	535	-2371	124	118	192	405	58	147	0
1876	72	0	-827	-2805	-1978	1816	575	-2391	161	104	164	485	93	64	0
1877	72	0	-662	-2807	-2145	1734	741	-2476	174	287	209	630	131	133	0
1878	72	0	-476	-2807	-2331	1641	927	-2569	244	347	395	721	261	205	0
1879	72	0	-590	-2803	-2213	1696	811	-2508	176	267	318	624	145	126	0
1880	72	0	-685	-2824	-2139	1754	727	-2481	168	129	358	496	151	38	0
1881	72	0	-1000	-2844	-1844	1922	422	-2344	32	-13	180	228	91	15	0
1882	72	0	-1012	-2849	-1837	1930	412	-2343	31	-27	162	149	56	9	0
1883	72	0	-1063	-2849	-1786	1956	361	-2317	-17	3	221	186	97	-17	0
1884	72	0	-968	-2832	-1864	1900	448	-2348	52	48	194	312	67	52	0
1885	72	0	-848	-2824	-1976	1836	564	-2400	34	69	186	355	48	-11	0
1886	72	0	-762	-2820	-2058	1791	648	-2439	120	100	395	450	221	112	0
1887	72	0	-702	-2816	-2114	1759	706	-2465	75	157	244	583	135	95	0
1888	72	0	-483	-2816	-2333	1649	925	-2574	244	343	442	694	325	151	0
1889	72	0	-575	-2811	-2236	1693	830	-2523	157	275	325	677	188	129	0
1890	72	0	-736	-2813	-2077	1774	670	-2445	83	194	292	419	267	114	0
1891	72	0	-981	-2818	-1837	1899	428	-2327	-52	-56	126	143	98	-46	0
1892	72	0	-1065	-2814	-1749	1939	342	-2281	23	42	172	190	137	23	0
1893	72	0	-1073	-2813	-1740	1943	333	-2276	-60	-38	79	141	65	-75	0
1894	72	0	-977	-2816	-1839	1896	431	-2327	-29	73	75	166	128	77	0
1895	72	0	-983	-2816	-1833	1899	425	-2324	-13	62	48	306	197	62	0
1896	72	0	-857	-2814	-1957	1835	550	-2385	48	133	161	399	128	87	0
1897	72	0	-761	-2813	-2052	1787	645	-2432	170	182	194	574	209	147	0
1898	72	0	-621	-2813	-2192	1717	785	-2502	182	314	238	667	289	110	0
1899	72	0	-664	-2809	-2145	1736	740	-2477	155	151	100	599	221	38	0
1900	72	0	-896	-2803	-1907	1849	505	-2355	15	81	58	475	97	151	0
1901	72	0	-1069	-2799	-1730	1934	330	-2264	-19	-62	-97	221	48	-42	0
1902	72	0	-1149	-2809	-1660	1979	255	-2234	-52	-77	-50	182	64	64	0
1903	72	0	-1147	-2809	-1662	1978	257	-2235	-73	-102	-48	223	11	29	0
1904	72	0	-1040	-2803	-1763	1921	361	-2283	-85	-31	-58	201	21	36	0
1905	72	0	-1032	-2803	-1771	1917	369	-2287	-50	-46	-15	314	48	226	0
1906	72	0	-955	-2799	-1844	1877	444	-2321	5	-21	-32	333	116	65	0
1907	72	0	-727	-2791	-2064	1759	668	-2427	161	168	118	613	259	205	0
1908	72	0	-702	-2799	-2097	1750	697	-2448	203	145	77	680	170	104	0
1909	72	0	-757	-2807	-2050	1782	646	-2428	141	166	13	673	190	133	0
1910	72	0	-941	-2830	-1889	1885	474	-2359	46	-17	-75	440	23	-27	0
1911	72	0	-1135	-2836	-1701	1985	283	-2268	-29	-126	-108	234	9	-27	0
1912	72	0	-1228	-2836	-1608	2032	190	-2222	-7	-197	-97	195	-56	73	0
1913	72	0	-1317	-2816	-1499	2066	91	-2157	-192	-190	-256	194	-116	-42	0
1914	72	0	-1081	-2799	-1718	1940	318	-2258	-46	-93	-120	292	-31	23	0
1915	72	0	-1063	-2789	-1726	1926	331	-2257	-40	-91	-83	399	56	-15	0
1916	72	0	-978	-2772	-1794	1875	408	-2283	-48	-77	-168	422	-21	75	0
1917	72	0	-799	-2766	-1967	1782	584	-2366	64	64	52	541	131	116	0
1918	72	0	-751	-2780	-2029	1765	639	-2404	93	137	54	667	104	184	0
1919	72	0	-706	-2785	-2079	1745	686	-2432	89	192	21	642	91	69	0
1920	72	0	-938	-2813	-1875	1875	468	-2344	48	38	-79	494	50	143	0
1921	72	0	-1156	-2818	-1662	1987	253	-2240	-128	-75	-201	188	-73	-69	0
1922	72	0	-1199	-2811	-1612	2005	206	-2211	-67	-100	-162	219	-79	40	0
1923	72	0	-1207	-2809	-1602	2008	197	-2205	-129	-149	-174	141	-135	-62	0
1924	72	0	-1136	-2816	-1680	1976	272	-2248	-56	3	-143	242	-42	48	0
1925	72	0	-1061	-2805	-1744	1933	341	-2274	-65	-104	-108	263	-36	48	0
1926	72	0	-882	-2814	-1932	1848	525	-2373	15	149	-34	422	67	48	0
1927	72	0	-788	-2801	-2013	1794	612	-2407	27	172	-5	550	65	108	0
1928	72	0	-650	-2813	-2163	1731	756	-2488	133	234	23	704	161	104	0
1929	72	0	-707	-2813	-2106	1760	699	-2459	112	201	42	496	159	129	0
1930	72	0	-873	-2813	-1940	1843	533	-2376	13	145	-64	494	106	-21	0
1931	72	0	-1061	-2805	-1744	1933	341	-2274	-58	-19	-143	217	-48	-102	0
1932	72	0	-1239	-2820	-1581	2029	171	-2200	-106	17	-166	195	-25	-58	0
1933	72	0	-1111	-2816	-1705	1963	297	-2260	-71	44	-151	242	-23	-77	0
1934	72	0	-1140	-2820	-1680	1980	270	-2250	-50	-36	-48	228	-32	-65	0
1935	72	0	-1000	-2813	-1813	1906	406	-2313	19	38	-11	355	21	-89	0
1936	72	0	-932	-2813	-1881	1872	474	-2347	15	93	7	411	89	-48	0
1937	72	0	-743	-2816	-2073	1779	665	-2444	139	176	188	601	147	83	0
1938	72	0	-534	-2811	-2277	1672	871	-2544	188	370	166	737	261	87	0
1939	72	0	-699	-2813	-2114	1756	707	-2463	126	339	219	680	223	102	0
1940	72	0	-805	-2801	-1996	1803	595	-2398	98	228	98	463	162	32	0
1941	72	0	-1049	-2793	-1744	1921	347	-2268	-38	65	36	258	73	-98	0
1942	72	0	-1141	-2793	-1652	1967	255	-2222	-79	69	32	199	108	-145	0
1943	72	0	-1150	-2789	-1639	1969	244	-2214	-50	98	5	329	31	-75	0
1944	72	0	-1090	-2783	-1693	1936	301	-2238	-89	56	40	312	42	-192	0
1945	72	0	-906	-2789	-1883	1847	488	-2336	-60	236	139	372	155	-21	0
1946	72	0	-922	-2797	-1875	1859	476	-2336	-54	215	153	521	120	-40	0
1947	72	0	-689	-2813	-2124	1751	717	-2468	104	316	242	651	256	44	0
1948	72	0	-572	-2824	-2252	1698	840	-2538	199	399	331	791	323	83	0
1949	72	0	-706	-2822	-2116	1764	705	-2469	131	263	339	692	289	17	0
1950	72	0	-780	-2822	-2042	1801	631	-2432	120	145	258	467	223	-56	0
1951	72	0	-1058	-2813	-1755	1935	348	-2284	-1	36	172	238	102	-85	0
1952	72	0	-1134	-2814	-1680	1974	273	-2247	-19	29	139	306	91	-149	0
1953	72	0	-1203	-2809	-1606	2006	201	-2207	-98	-1	104	258	89	-228	0
1954	72	0	-1023	-2813	-1790	1918	383	-2301	-62	194	159	386	149	-100	0
1955	72	0	-1093	-2813	-1720	1953	313	-2266	-81	124	162	322	170	-137	0
1956	72	0	-898	-2816	-1918	1857	510	-2367	31	102	203	459	188	-168	0
1957	72	0	-745	-2801	-2056	1773	655	-2428	79	259	351	682	298	-34	0
1958	72	0	-660	-2809	-2149	1734	744	-2479	65	300	378	671	294	-13	0
1959	72	0	-724	-2803	-2079	1763	677	-2441	95	263	420	663	312	-36	0
1960	72	0	-844	-2805	-1961	1824	558	-2383	19	110	298	514	116	-97	0
1961	72	0	-1046	-2809	-1763	1927	358	-2286	-50	38	273	327	71	-85	0
1962	72	0	-1158	-2797	-1639	1977	240	-2218	-157	-62	182	162	40	-182	0
1963	72	0	-1098	-2791	-1693	1944	297	-2242	-62	7	190	304	97	-71	0
1964	72	0	-1123	-2781	-1658	1952	267	-2219	-139	-85	166	294	-13	-166	0
1965	72	0	-1001	-2781	-1780	1891	389	-2280	-75	-7	188	349	98	-147	0
1966	72	0	-896	-2770	-1874	1833	489	-2322	-75	141	205	477	174	-104	0
1967	72	0	-788	-2780	-1992	1784	602	-2386	5	172	176	630	246	-54	0
1968	72	0	-691	-2795	-2104	1743	706	-2449	-44	226	271	680	161	1	0
1969	72	0	-633	-2801	-2168	1717	767	-2484	85	244	294	727	302	-32	0
1970	72	0	-931	-2805	-1874	1868	471	-2339	-44	58	69	483	124	-112	0
1971	72	0	-1110	-2801	-1691	1955	290	-2246	-141	17	-44	205	67	-275	0
1972	72	0	-1252	-2809	-1557	2030	152	-2183	-205	-60	44	186	91	-195	0
1973	72	0	-1247	-2814	-1567	2030	160	-2190	-184	-56	13	213	21	-168	0
1974	72	0	-1180	-2809	-1629	1994	224	-2219	-195	-116	-17	265	-38	-174	0
1975	72	0	-1030	-2805	-1775	1917	372	-2290	-71	23	19	384	77	-128	0
1976	72	0	-1019	-2801	-1782	1910	381	-2291	-155	13	97	403	135	-122	0
1977	72	0	-836	-2801	-1965	1818	564	-2383	-77	81	112	564	64	-91	0
1978	72	0	-758	-2795	-2037	1776	639	-2416	21	207	131	675	182	-9	0
1979	72	0	-763	-2811	-2048	1787	642	-2429	-65	182	36	618	133	-149	0
1980	72	0	-950	-2818	-1868	1884	459	-2343	-75	110	89	481	133	-102	0
1981	72	0	-1225	-2811	-1586	2018	180	-2198	-236	-50	-108	151	9	-302	0
1982	72	0	-1227	-2813	-1586	2020	179	-2199	-147	-42	0	234	46	-170	0
1983	72	0	-1385	-2814	-1429	2099	22	-2121	-258	-120	-213	135	-75	-271	0
1984	72	0	-1182	-2811	-1629	1996	223	-2220	-149	73	-108	250	11	-153	0
1985	72	0	-1193	-2801	-1608	1997	207	-2204	-147	-42	-120	333	9	-230	0
1986	72	0	-1018	-2791	-1773	1904	377	-2282	-116	46	13	393	98	-170	0
1987	72	0	-906	-2778	-1872	1842	483	-2325	-38	190	44	549	120	-25	0
1988	72	0	-776	-2780	-2004	1778	614	-2392	44	228	56	671	226	-65	0
1989	72	0	-813	-2787	-1974	1800	580	-2380	-13	215	60	647	131	-79	0
1990	72	0	-997	-2781	-1784	1889	393	-2282	-23	141	-77	543	95	-120	0
1991	72	0	-1186	-2780	-1594	1983	204	-2187	-157	-21	-207	240	36	-244	0
1992	72	0	-1345	-2778	-1433	2061	44	-2105	-209	0	-149	195	71	-219	0
1993	72	0	-1412	-2783	-1371	2097	-20	-2077	-310	-64	-194	89	-79	-285	0
1994	72	0	-1267	-2780	-1513	2023	123	-2146	-225	27	-118	292	15	-166	0
1995	72	0	-1211	-2772	-1561	1991	175	-2166	-232	34	-126	318	15	-199	0
1996	72	0	-993	-2785	-1792	1889	399	-2288	-60	172	-95	463	147	-162	0
1997	72	0	-929	-2795	-1866	1862	468	-2330	-23	240	13	616	213	-93	0
1998	72	0	-706	-2793	-2087	1749	690	-2440	7	310	75	799	190	-11	0
1999	72	0	-867	-2795	-1928	1831	530	-2361	-13	223	13	634	211	-27	0
[truncated: 31,637 more rows]
