# Supplementary material for: A Robust and Real-Time Capable Envelope-Based Algorithm for Heart Sound Classification: Validation under Different Physiological Conditions
Source: Sensors (Basel). 2020 Feb 11;20(4):972. doi: 10.3390/s20040972 (PMC7070375; doi:10.3390/s20040972)
Supplement: Supplementary file 1 [file sensors-20-00972-s001.zip › Messungen/kz/kz06_unfiltered.csv]

Dataset No.	Pulse (bpm)	Pacer Bit	leadI (�V)	leadII (�V)	leadIII (�V)	lead_avR (�V)	lead_avL (�V)	lead_avF (�V)	V1 (�V)	V2 (�V)	V3 (�V)	V4 (�V)	V5 (�V)	V6 (�V)	R-Wave
1	0	0	2783	752	-2031	-1767	2407	-639	-1369	5011	2042	2186	-2586	2467	0
2	0	0	7433	752	-6681	-4092	7057	-2964	128	-1515	-1819	166	2535	1305	0
3	0	0	4302	337	-3965	-2319	4133	-1814	-197	-1548	-1874	-58	1945	554	0
4	0	0	-1963	289	2252	837	-2107	1270	-1447	-287	67	-1012	-3152	-4541	0
5	0	0	-14156	213	14369	6971	-14262	7291	-2386	1947	3028	-1604	-8089	-8611	0
6	0	0	-17591	192	17783	8699	-17687	8987	-2145	2667	4035	-1268	-8398	-8464	0
7	0	0	-10831	197	11028	5317	-10929	5612	-960	1658	2543	-285	-3526	-3596	0
8	0	0	1567	209	-1358	-888	1462	-574	818	-409	-467	917	3232	2696	0
9	0	0	11393	190	-11203	-5791	11298	-5506	1365	-1870	-2054	1121	5315	4101	1
10	0	0	9309	131	-9178	-4720	9243	-4523	960	-1530	-1844	801	4223	3092	0
11	0	0	7163	98	-7065	-3630	7114	-3483	547	-1520	-1771	485	3278	2130	0
12	0	0	5517	60	-5457	-2788	5487	-2698	195	-1484	-1792	192	2533	1342	0
13	0	0	4182	25	-4157	-2103	4169	-2066	-194	-1507	-1938	-40	1972	496	0
14	0	0	-2142	-32	2110	1087	-2126	1039	-1540	-287	-44	-1084	-3210	-4527	0
15	0	0	-14631	-95	14536	7363	-14583	7220	-2339	1901	3078	-1588	-8165	-8617	0
16	0	0	-18150	-108	18042	9129	-18096	8967	-2211	2750	3928	-1323	-8435	-8586	0
17	0	0	-11208	-83	11125	5645	-11166	5521	-791	1631	2516	-131	-3647	-3660	0
18	0	0	1315	-83	-1398	-616	1356	-740	752	-430	-436	985	3150	2781	0
19	0	0	11405	-81	-11486	-5662	11445	-5783	1344	-1844	-2124	1158	5387	4225	0
20	0	0	9427	-131	-9558	-4648	9492	-4844	1065	-1550	-1757	810	4304	3119	0
21	0	0	7162	-161	-7323	-3500	7242	-3742	535	-1505	-1757	504	3365	2209	0
22	0	0	5593	-168	-5761	-2712	5677	-2964	188	-1445	-1808	207	2615	1367	0
23	0	0	4245	-184	-4429	-2030	4337	-2306	-211	-1497	-1866	23	2056	665	0
24	0	0	-2159	-225	1934	1192	-2046	854	-1400	-310	34	-1041	-3135	-4526	0
25	0	0	-14904	-259	14645	7581	-14774	7193	-2510	2015	3034	-1633	-8235	-8700	0
26	0	0	-18555	-275	18280	9415	-18417	9002	-2289	2597	3878	-1358	-8565	-8689	0
27	0	0	-11567	-236	11331	5901	-11449	5547	-952	1637	2553	-213	-3744	-3651	0
28	0	0	1160	-219	-1379	-470	1269	-799	779	-465	-386	859	3243	2719	0
29	0	0	11737	-205	-11942	-5766	11839	-6073	1486	-1728	-2151	1204	5534	4306	0
30	0	0	9430	-250	-9680	-4590	9555	-4965	995	-1557	-1934	832	4355	3092	0
31	0	0	7381	-252	-7633	-3564	7507	-3942	636	-1491	-1744	517	3460	2201	0
32	0	0	5593	-261	-5854	-2666	5723	-3057	164	-1577	-1835	199	2617	1340	0
33	0	0	4235	-277	-4512	-1979	4373	-2394	-192	-1616	-1885	-81	2042	644	0
34	0	0	-2167	-292	1875	1229	-2021	791	-1520	-325	-54	-1101	-3199	-4526	0
35	0	0	-15116	-343	14773	7729	-14944	7215	-2520	1963	2972	-1662	-8277	-8749	0
36	0	0	-18854	-339	18515	9596	-18684	9088	-2378	2638	3862	-1377	-8642	-8656	0
37	0	0	-11731	-291	11440	6011	-11585	5574	-1024	1707	2483	-217	-3724	-3740	0
38	0	0	1164	-252	-1416	-456	1290	-834	731	-362	-327	917	3284	2770	0
39	0	0	11838	-236	-12074	-5801	11956	-6155	1383	-1877	-2060	1111	5488	4343	0
40	0	0	9640	-271	-9911	-4684	9775	-5091	946	-1610	-1846	717	4444	3187	0
41	0	0	7393	-271	-7664	-3561	7528	-3967	578	-1548	-1841	364	3449	2213	0
42	0	0	5696	-273	-5969	-2711	5832	-3121	182	-1555	-1895	139	2669	1330	0
43	0	0	4336	-281	-4617	-2027	4476	-2449	-164	-1579	-1957	-34	2087	684	0
44	0	0	-2147	-314	1833	1230	-1990	759	-1557	-345	-91	-1074	-3152	-4510	0
45	0	0	-15254	-355	14899	7804	-15076	7272	-2622	1947	2898	-1678	-8264	-8805	0
46	0	0	-19025	-339	18686	9682	-18855	9173	-2436	2624	3878	-1451	-8665	-8795	0
47	0	0	-11994	-292	11702	6143	-11848	5705	-1113	1765	2454	-265	-3767	-3779	0
48	0	0	1170	-240	-1410	-465	1290	-825	671	-364	-436	851	3226	2756	0
49	0	0	11992	-228	-12220	-5882	12106	-6224	1435	-1734	-2159	1115	5693	4351	0
50	0	0	9756	-267	-10023	-4744	9889	-5145	925	-1590	-1856	737	4518	3206	0
51	0	0	7586	-271	-7857	-3657	7721	-4064	597	-1418	-1792	463	3616	2265	0
52	0	0	5724	-291	-6015	-2716	5869	-3153	17	-1575	-1887	155	2710	1350	0
53	0	0	4400	-296	-4696	-2052	4548	-2496	-230	-1592	-1907	-114	2089	725	0
54	0	0	-2195	-327	1868	1261	-2031	770	-1612	-349	-141	-1099	-3136	-4392	0
55	0	0	-15335	-376	14959	7855	-15147	7291	-2721	1916	2851	-1718	-8289	-8922	0
56	0	0	-19215	-378	18837	9796	-19026	9229	-2413	2574	3928	-1338	-8722	-8714	0
57	0	0	-12174	-331	11843	6252	-12008	5756	-1115	1683	2481	-285	-3744	-3765	0
58	0	0	1125	-283	-1408	-421	1266	-845	737	-378	-362	952	3257	2735	0
59	0	0	12196	-258	-12454	-5969	12325	-6356	1474	-1742	-1996	1220	5767	4514	0
60	0	0	9859	-281	-10140	-4789	9999	-5210	999	-1583	-1856	776	4613	3261	0
61	0	0	7679	-298	-7977	-3690	7828	-4137	616	-1520	-1786	457	3548	2262	0
62	0	0	5838	-298	-6136	-2770	5987	-3217	225	-1476	-1881	250	2840	1377	0
63	0	0	4453	-298	-4751	-2077	4602	-2524	-207	-1553	-1895	-19	2141	783	0
64	0	0	-1999	-314	1685	1156	-1842	685	-1486	-333	-124	-1084	-3047	-4462	0
65	0	0	-15338	-356	14982	7847	-15160	7313	-2646	1907	2966	-1736	-8262	-8743	0
66	0	0	-19300	-347	18953	9823	-19126	9303	-2415	2636	3973	-1361	-8778	-8697	0
67	0	0	-12310	-308	12002	6309	-12156	5847	-1144	1707	2502	-296	-3812	-3810	0
68	0	0	1203	-265	-1468	-469	1335	-866	884	-283	-271	981	3319	2787	0
69	0	0	12206	-244	-12450	-5981	12328	-6347	1501	-1792	-1986	1179	5808	4448	0
70	0	0	10049	-277	-10326	-4886	10187	-5301	1131	-1534	-1782	865	4636	3336	0
71	0	0	7727	-291	-8018	-3718	7872	-4154	682	-1447	-1724	527	3614	2405	0
72	0	0	5987	-298	-6285	-2844	6136	-3291	292	-1462	-1701	275	2811	1489	0
73	0	0	4462	-304	-4766	-2079	4614	-2535	-195	-1491	-1943	-15	2165	750	0
74	0	0	-1978	-333	1645	1155	-1811	656	-1464	-246	-151	-964	-3012	-4335	0
75	0	0	-15370	-380	14990	7875	-15180	7305	-2605	2002	2913	-1689	-8318	-8772	0
76	0	0	-19471	-372	19099	9921	-19285	9363	-2392	2655	3938	-1423	-8708	-8743	0
77	0	0	-12353	-333	12020	6343	-12186	5843	-1059	1701	2562	-248	-3817	-3815	0
78	0	0	1008	-285	-1293	-361	1150	-789	797	-242	-323	1006	3216	2768	0
79	0	0	12293	-258	-12551	-6017	12422	-6404	1561	-1701	-2000	1181	5732	4448	0
80	0	0	10126	-291	-10417	-4917	10271	-5354	1181	-1464	-1744	904	4710	3342	0
81	0	0	7776	-292	-8068	-3742	7922	-4180	692	-1493	-1668	463	3658	2308	0
82	0	0	6051	-298	-6349	-2876	6200	-3323	360	-1449	-1728	259	2820	1517	0
83	0	0	4594	-306	-4900	-2144	4747	-2603	-60	-1493	-1852	11	2244	779	0
84	0	0	-1925	-333	1592	1129	-1758	629	-1437	-289	-114	-966	-3030	-4349	0
85	0	0	-15337	-372	14965	7854	-15151	7296	-2512	2002	2999	-1606	-8289	-8799	0
86	0	0	-19562	-356	19206	9959	-19384	9425	-2401	2743	3924	-1390	-8745	-8761	0
87	0	0	-12432	-300	12132	6366	-12282	5916	-968	1738	2599	-252	-3827	-3870	0
88	0	0	1007	-263	-1270	-372	1138	-766	898	-292	-236	968	3224	2756	0
89	0	0	12313	-250	-12563	-6031	12438	-6406	1680	-1720	-2011	1241	5796	4553	0
90	0	0	10109	-281	-10390	-4914	10249	-5335	1158	-1553	-1685	849	4704	3336	0
91	0	0	7900	-279	-8179	-3810	8039	-4229	812	-1464	-1610	556	3699	2399	0
92	0	0	6066	-281	-6347	-2892	6206	-3314	347	-1451	-1693	287	2832	1561	0
93	0	0	4654	-287	-4941	-2183	4797	-2614	-38	-1458	-1784	9	2215	836	0
94	0	0	-1778	-316	1462	1047	-1620	573	-1332	-226	-1	-979	-2948	-4165	0
95	0	0	-15359	-356	15003	7857	-15181	7323	-2518	1918	2989	-1697	-8380	-8706	0
96	0	0	-19457	-339	19118	9898	-19287	9389	-2295	2820	4060	-1396	-8731	-8634	0
97	0	0	-12541	-302	12239	6421	-12390	5968	-991	1744	2710	-190	-3862	-3753	0
98	0	0	1059	-244	-1303	-407	1181	-773	847	-248	-126	933	3185	2673	0
99	0	0	12385	-226	-12611	-6079	12498	-6418	1652	-1681	-1928	1257	5882	4609	0
100	0	0	10187	-271	-10458	-4958	10322	-5364	1212	-1484	-1784	865	4704	3317	0
101	0	0	7970	-275	-8245	-3847	8107	-4260	834	-1453	-1629	562	3585	2395	0
102	0	0	6071	-296	-6367	-2887	6219	-3331	300	-1418	-1604	178	2838	1513	0
103	0	0	4730	-300	-5030	-2215	4880	-2665	-27	-1437	-1722	3	2205	907	0
104	0	0	-1753	-339	1414	1046	-1583	537	-1387	-248	-29	-946	-2960	-4157	0
105	0	0	-15299	-389	14910	7844	-15104	7260	-2465	2027	3090	-1616	-8345	-8698	0
106	0	0	-19492	-380	19112	9936	-19302	9366	-2267	2809	3996	-1342	-8722	-8697	0
107	0	0	-12518	-335	12183	6426	-12350	5924	-1032	1810	2696	-273	-3874	-3848	0
108	0	0	945	-298	-1243	-323	1094	-770	905	-168	-81	991	3233	2785	0
109	0	0	12484	-263	-12747	-6110	12615	-6505	1629	-1668	-1945	1224	5806	4621	0
110	0	0	10342	-289	-10631	-5026	10486	-5460	1239	-1400	-1699	884	4739	3493	0
111	0	0	7953	-292	-8245	-3830	8099	-4268	729	-1437	-1705	595	3604	2390	0
112	0	0	6154	-292	-6446	-2931	6300	-3369	436	-1400	-1716	347	2863	1588	0
113	0	0	4658	-289	-4947	-2184	4802	-2618	-52	-1476	-1804	-15	2215	822	0
114	0	0	-1658	-302	1356	980	-1507	527	-1394	-291	-3	-1032	-2929	-4215	0
115	0	0	-15296	-358	14938	7827	-15117	7290	-2508	2112	2983	-1598	-8237	-8617	0
116	0	0	-19618	-341	19277	9979	-19447	9468	-2384	2677	3990	-1517	-8794	-8805	0
117	0	0	-12558	-298	12260	6428	-12409	5981	-952	1852	2663	-209	-3883	-3843	0
118	0	0	926	-259	-1185	-333	1055	-722	840	-211	-124	1018	3189	2706	0
119	0	0	12597	-234	-12831	-6181	12714	-6532	1650	-1612	-1980	1216	5917	4588	0
120	0	0	10369	-269	-10638	-5050	10503	-5453	1268	-1464	-1691	921	4712	3435	0
121	0	0	8078	-281	-8359	-3898	8218	-4320	812	-1346	-1680	578	3732	2403	0
122	0	0	6200	-285	-6485	-2957	6342	-3385	384	-1425	-1687	281	2873	1586	0
123	0	0	4761	-296	-5057	-2232	4909	-2676	-11	-1402	-1771	11	2254	894	0
124	0	0	-1562	-331	1231	946	-1396	450	-1365	-339	-93	-1001	-2900	-4161	0
125	0	0	-15150	-366	14784	7758	-14967	7209	-2494	2002	3065	-1678	-8219	-8638	0
126	0	0	-19555	-355	19200	9955	-19377	9422	-2364	2799	4009	-1350	-8780	-8728	0
127	0	0	-12660	-312	12348	6486	-12504	6018	-1039	1794	2723	-258	-3901	-3854	0
128	0	0	988	-263	-1251	-362	1119	-757	886	-137	-56	935	3249	2667	0
129	0	0	12583	-244	-12827	-6169	12705	-6535	1645	-1629	-1901	1325	5889	4638	0
130	0	0	10352	-283	-10635	-5034	10493	-5459	1195	-1515	-1786	871	4690	3408	0
131	0	0	8144	-275	-8419	-3934	8281	-4347	828	-1334	-1612	595	3740	2483	0
132	0	0	6181	-265	-6446	-2958	6313	-3355	386	-1408	-1720	316	2853	1528	0
133	0	0	4807	-258	-5065	-2274	4936	-2661	-50	-1435	-1769	56	2172	898	0
134	0	0	-1415	-283	1132	849	-1273	424	-1303	-302	-11	-933	-2830	-4033	0
135	0	0	-15176	-341	14835	7758	-15005	7247	-2485	1926	3008	-1602	-8330	-8654	0
136	0	0	-19410	-333	19077	9871	-19243	9372	-2281	2717	4114	-1377	-8803	-8687	0
137	0	0	-12719	-300	12419	6509	-12569	6059	-995	1794	2719	-248	-3903	-3837	0
138	0	0	911	-256	-1167	-327	1039	-711	762	-112	-112	968	3096	2642	0
139	0	0	12618	-242	-12860	-6188	12739	-6551	1631	-1678	-1887	1315	5839	4679	0
140	0	0	10503	-289	-10792	-5107	10647	-5540	1241	-1470	-1742	915	4751	3435	0
141	0	0	8152	-298	-8450	-3927	8301	-4374	834	-1408	-1643	591	3746	2409	0
142	0	0	6239	-308	-6547	-2965	6393	-3427	405	-1367	-1786	333	2844	1507	0
143	0	0	4817	-291	-5108	-2263	4962	-2699	17	-1425	-1720	38	2298	977	0
144	0	0	-1361	-318	1043	839	-1202	362	-1288	-281	-135	-929	-2826	-4060	0
145	0	0	-15001	-360	14641	7680	-14821	7140	-2483	2007	3055	-1616	-8237	-8629	0
146	0	0	-19461	-351	19110	9906	-19285	9379	-2326	2741	4075	-1346	-8792	-8695	0
147	0	0	-12617	-304	12313	6460	-12465	6004	-979	1777	2768	-246	-4009	-3848	0
148	0	0	948	-252	-1200	-348	1074	-726	935	-67	9	1053	3121	2630	0
149	0	0	12628	-234	-12862	-6197	12745	-6548	1641	-1714	-1920	1276	5876	4661	0
150	0	0	10559	-277	-10836	-5141	10697	-5556	1303	-1462	-1751	933	4688	3468	0
151	0	0	8140	-289	-8429	-3925	8284	-4359	923	-1433	-1649	545	3765	2485	0
152	0	0	6280	-292	-6572	-2994	6426	-3432	372	-1381	-1734	285	2857	1530	0
153	0	0	4877	-300	-5177	-2288	5027	-2738	44	-1365	-1747	65	2273	882	0
154	0	0	-1319	-318	1001	818	-1160	341	-1342	-411	-124	-970	-2861	-4087	0
155	0	0	-14819	-366	14453	7592	-14636	7043	-2392	2019	3104	-1579	-8212	-8598	0
156	0	0	-19507	-358	19149	9932	-19328	9395	-2337	2776	4042	-1358	-8896	-8724	0
157	0	0	-12642	-320	12322	6481	-12482	6001	-964	1864	2733	-225	-4079	-3961	0
158	0	0	834	-287	-1121	-273	977	-704	898	-62	65	960	3111	2669	0
159	0	0	12697	-248	-12945	-6224	12821	-6596	1720	-1681	-1943	1266	5847	4646	0
160	0	0	10520	-289	-10809	-5115	10664	-5549	1297	-1495	-1680	933	4702	3536	0
161	0	0	8177	-296	-8473	-3940	8325	-4384	770	-1443	-1744	562	3618	2417	0
162	0	0	6342	-310	-6652	-3016	6497	-3481	411	-1455	-1573	285	2847	1616	0
163	0	0	4887	-298	-5185	-2294	5036	-2741	-25	-1451	-1769	1	2273	923	0
164	0	0	-1182	-327	855	754	-1018	264	-1257	-378	-159	-925	-2760	-4006	0
165	0	0	-14832	-358	14474	7595	-14653	7058	-2419	1932	2946	-1552	-8289	-8648	0
166	0	0	-19411	-353	19058	9882	-19234	9352	-2357	2748	4025	-1394	-8827	-8730	0
167	0	0	-12661	-327	12334	6494	-12497	6003	-927	1806	2801	-221	-4095	-3920	0
168	0	0	774	-273	-1047	-250	910	-660	840	-85	27	1039	2964	2518	0
169	0	0	12573	-258	-12831	-6157	12702	-6544	1658	-1676	-1928	1247	5851	4669	0
170	0	0	10600	-281	-10881	-5159	10740	-5581	1303	-1451	-1728	966	4648	3488	0
171	0	0	8181	-275	-8456	-3953	8318	-4365	824	-1385	-1567	614	3689	2494	0
172	0	0	6369	-275	-6644	-3047	6506	-3459	362	-1423	-1606	279	2855	1598	0
173	0	0	4866	-271	-5137	-2297	5001	-2704	-44	-1472	-1757	11	2260	935	0
174	0	0	-1079	-300	779	689	-929	239	-1243	-312	-71	-923	-2768	-3914	0
175	0	0	-14726	-345	14381	7535	-14553	7018	-2459	1930	3030	-1563	-8347	-8590	0
176	0	0	-19378	-345	19033	9861	-19205	9344	-2362	2684	4066	-1375	-8877	-8665	0
177	0	0	-12796	-316	12480	6556	-12638	6082	-995	1833	2764	-203	-4093	-3947	0
178	0	0	790	-275	-1065	-257	927	-670	855	-13	58	1002	3010	2578	0
179	0	0	12709	-240	-12949	-6234	12829	-6594	1722	-1614	-1903	1315	5889	4685	0
180	0	0	10521	-273	-10794	-5124	10657	-5533	1284	-1474	-1726	933	4756	3563	0
181	0	0	8251	-273	-8524	-3989	8387	-4398	832	-1350	-1666	611	3664	2485	0
182	0	0	6371	-269	-6640	-3051	6505	-3454	417	-1292	-1637	407	2888	1730	0
183	0	0	4927	-285	-5212	-2321	5069	-2748	7	-1385	-1773	155	2196	962	0
184	0	0	-982	-298	684	640	-833	193	-1228	-271	-120	-915	-2721	-3988	0
185	0	0	-14629	-349	14280	7489	-14454	6965	-2415	2029	3028	-1486	-8177	-8534	0
186	0	0	-19317	-329	18988	9823	-19152	9329	-2395	2781	4006	-1389	-8924	-8708	0
187	0	0	-12706	-306	12400	6506	-12553	6047	-927	1858	2859	-232	-4114	-3942	0
188	0	0	682	-256	-938	-213	810	-597	836	-77	65	1006	2906	2529	0
189	0	0	12661	-236	-12897	-6212	12779	-6566	1784	-1685	-1885	1284	5858	4712	0
190	0	0	10511	-277	-10788	-5117	10649	-5532	1241	-1462	-1691	942	4787	3503	0
191	0	0	8237	-285	-8522	-3976	8379	-4403	779	-1326	-1695	624	3647	2520	0
192	0	0	6296	-296	-6592	-3000	6444	-3444	308	-1358	-1695	254	2896	1602	0
193	0	0	4924	-281	-5205	-2321	5064	-2743	36	-1458	-1757	40	2155	1053	0
194	0	0	-1000	-312	688	656	-844	188	-1251	-378	-137	-880	-2686	-3940	0
195	0	0	-14620	-360	14260	7490	-14440	6950	-2430	1924	2974	-1511	-8223	-8609	0
196	0	0	-19314	-341	18973	9827	-19143	9316	-2281	2754	4017	-1350	-8819	-8733	0
197	0	0	-12756	-300	12456	6528	-12606	6078	-975	1868	2795	-238	-4064	-3930	0
198	0	0	637	-265	-902	-186	769	-583	847	-91	75	946	2929	2514	0
199	0	0	12569	-238	-12807	-6165	12688	-6522	1726	-1738	-1883	1290	5868	4601	0
200	0	0	10523	-275	-10798	-5124	10660	-5536	1290	-1544	-1645	968	4710	3519	0
201	0	0	8121	-277	-8398	-3922	8259	-4337	762	-1455	-1738	552	3701	2392	0
202	0	0	6326	-283	-6609	-3021	6467	-3446	455	-1359	-1687	386	2900	1565	0
203	0	0	4784	-283	-5067	-2250	4925	-2675	-98	-1396	-1802	25	2279	931	0
204	0	0	-965	-308	657	636	-811	174	-1315	-325	-170	-960	-2591	-3916	0
205	0	0	-14590	-355	14235	7472	-14412	6940	-2516	1930	2892	-1573	-8248	-8543	0
206	0	0	-19333	-343	18990	9838	-19161	9323	-2349	2754	3872	-1309	-8844	-8710	0
207	0	0	-12883	-316	12567	6599	-12725	6125	-1057	1765	2690	-267	-4176	-4017	0
208	0	0	437	-273	-710	-82	573	-491	684	-91	-17	907	2780	2465	0
209	0	0	12544	-244	-12788	-6150	12666	-6516	1612	-1666	-1916	1231	5847	4710	0
210	0	0	10369	-269	-10638	-5050	10503	-5453	1134	-1528	-1858	911	4683	3488	0
211	0	0	8131	-265	-8396	-3933	8263	-4330	801	-1476	-1759	578	3684	2459	0
212	0	0	6137	-265	-6402	-2936	6269	-3333	219	-1408	-1804	197	2869	1583	0
213	0	0	4778	-256	-5034	-2261	4906	-2645	-118	-1468	-1920	-65	2263	905	0
214	0	0	-1018	-281	737	649	-877	228	-1338	-483	-329	-956	-2626	-3903	0
215	0	0	-14617	-320	14297	7468	-14457	6988	-2522	1798	2719	-1604	-8279	-8642	0
216	0	0	-19420	-302	19118	9861	-19269	9408	-2401	2653	3829	-1439	-8894	-8830	0
217	0	0	-12931	-271	12660	6601	-12795	6194	-1115	1883	2576	-287	-4171	-4044	0
218	0	0	403	-217	-620	-93	511	-418	634	-56	-32	902	2828	2413	0
219	0	0	12462	-186	-12648	-6138	12555	-6417	1555	-1689	-2149	1251	5862	4595	0
220	0	0	10441	-203	-10644	-5119	10542	-5423	1092	-1569	-1862	921	4656	3530	0
221	0	0	8049	-201	-8250	-3924	8149	-4225	706	-1596	-1815	471	3660	2411	0
222	0	0	6233	-207	-6440	-3013	6336	-3323	246	-1453	-1872	207	2911	1594	0
223	0	0	4790	-219	-5009	-2285	4899	-2614	-170	-1499	-1965	-13	2265	884	0
224	0	0	-975	-232	743	603	-859	255	-1480	-533	-405	-977	-2566	-3912	0
225	0	0	-14555	-287	14268	7421	-14411	6990	-2636	1753	2704	-1693	-8245	-8625	0
226	0	0	-19310	-283	19027	9796	-19168	9372	-2510	2696	3819	-1429	-8827	-8766	0
227	0	0	-13044	-256	12788	6650	-12916	6266	-1274	1749	2537	-333	-4215	-4147	0
228	0	0	365	-207	-572	-79	468	-389	516	-21	-122	927	2813	2397	0
229	0	0	12294	-174	-12468	-6060	12381	-6321	1385	-1757	-2225	1183	5851	4588	0
230	0	0	10332	-213	-10545	-5059	10438	-5379	960	-1590	-1875	857	4770	3476	0
231	0	0	8107	-209	-8316	-3949	8211	-4262	599	-1487	-1870	572	3773	2426	0
232	0	0	6224	-207	-6431	-3008	6327	-3319	159	-1507	-1856	217	2931	1637	0
233	0	0	4756	-192	-4948	-2282	4852	-2570	-269	-1555	-1947	-7	2295	931	0
234	0	0	-779	-205	574	492	-676	184	-1464	-500	-419	-935	-2522	-3918	0
235	0	0	-14507	-256	14251	7381	-14379	6997	-2770	1825	2731	-1617	-8109	-8601	0
236	0	0	-19286	-236	19050	9761	-19168	9407	-2669	2642	3788	-1456	-8877	-8848	0
237	0	0	-13026	-219	12807	6622	-12916	6294	-1303	1796	2617	-316	-4097	-4116	0
238	0	0	241	-166	-407	-37	324	-286	351	-120	-50	799	2787	2293	0
239	0	0	12385	-157	-12542	-6114	12463	-6349	1358	-1740	-2110	1165	5841	4623	0
240	0	0	10429	-192	-10621	-5118	10525	-5406	1051	-1505	-1885	983	4815	3575	0
241	0	0	8057	-203	-8260	-3927	8158	-4231	535	-1486	-1827	455	3763	2454	0
242	0	0	6321	-207	-6528	-3057	6424	-3367	226	-1435	-1778	259	2983	1649	0
243	0	0	4798	-211	-5009	-2293	4903	-2610	-236	-1487	-1982	-23	2236	898	0
244	0	0	-779	-234	545	506	-662	155	-1402	-419	-347	-888	-2426	-3784	0
245	0	0	-14349	-267	14082	7308	-14215	6907	-2628	1866	2700	-1590	-8151	-8532	0
246	0	0	-19213	-248	18965	9730	-19089	9358	-2525	2748	3860	-1410	-8819	-8681	0
247	0	0	-13016	-236	12780	6626	-12898	6272	-1235	1850	2679	-304	-4180	-4066	0
248	0	0	335	-182	-517	-76	426	-349	688	-46	34	902	2797	2395	0
249	0	0	12335	-162	-12497	-6086	12416	-6329	1524	-1707	-2075	1224	5924	4687	0
250	0	0	10422	-205	-10627	-5108	10524	-5416	1150	-1517	-1747	878	4770	3548	0
251	0	0	8153	-194	-8347	-3979	8250	-4270	659	-1338	-1691	547	3786	2541	0
252	0	0	6271	-195	-6466	-3038	6368	-3330	320	-1385	-1734	275	2931	1718	0
253	0	0	4828	-190	-5018	-2319	4923	-2604	-95	-1427	-1879	-13	2291	958	0
254	0	0	-680	-205	475	442	-577	135	-1274	-467	-271	-880	-2442	-3718	0
255	0	0	-14275	-263	14012	7269	-14143	6874	-2413	1843	2826	-1480	-8148	-8427	0
256	0	0	-19143	-250	18893	9696	-19018	9321	-2362	2671	3963	-1377	-8892	-8675	0
257	0	0	-12990	-219	12771	6604	-12880	6276	-1076	1844	2729	-252	-4289	-4072	0
258	0	0	304	-188	-492	-58	398	-340	711	-21	135	946	2704	2417	0
259	0	0	12394	-188	-12582	-6103	12488	-6385	1681	-1623	-1988	1286	5897	4696	0
260	0	0	10515	-244	-10759	-5135	10637	-5501	1245	-1455	-1751	944	4803	3559	0
261	0	0	8117	-259	-8376	-3929	8246	-4317	859	-1429	-1621	591	3744	2556	0
262	0	0	6282	-267	-6549	-3007	6415	-3408	448	-1394	-1722	300	2880	1650	0
263	0	0	4827	-265	-5092	-2281	4959	-2678	34	-1389	-1740	114	2221	1030	0
264	0	0	-705	-292	413	498	-559	60	-1179	-388	-159	-917	-2523	-3703	0
265	0	0	-14190	-331	13859	7260	-14024	6764	-2250	1889	2993	-1480	-8215	-8429	0
266	0	0	-19229	-347	18882	9788	-19055	9267	-2188	2683	4093	-1363	-8933	-8700	0
267	0	0	-13001	-312	12689	6656	-12845	6188	-832	1949	2974	-143	-4310	-4013	0
268	0	0	247	-261	-508	7	377	-384	919	62	298	1014	2694	2386	0
269	0	0	12393	-246	-12639	-6073	12516	-6442	1804	-1654	-1796	1290	5874	4677	0
270	0	0	10459	-296	-10755	-5081	10607	-5525	1418	-1390	-1581	1051	4675	3594	0
271	0	0	8164	-294	-8458	-3935	8311	-4376	1086	-1319	-1480	729	3763	2634	0
272	0	0	6313	-310	-6623	-3001	6468	-3466	580	-1346	-1550	428	2892	1680	0
273	0	0	4846	-300	-5146	-2273	4996	-2723	118	-1369	-1662	162	2174	1028	0
274	0	0	-605	-320	285	462	-445	-17	-1001	-386	-145	-810	-2446	-3711	0
275	0	0	-14211	-366	13845	7288	-14028	6739	-2254	1903	3034	-1441	-8175	-8411	0
276	0	0	-19063	-356	18707	9709	-18885	9175	-2066	2867	4091	-1235	-8887	-8658	0
277	0	0	-13096	-327	12769	6711	-12932	6221	-857	1912	2956	-254	-4281	-4058	0
278	0	0	175	-296	-471	60	323	-383	935	3	339	1043	2578	2382	0
279	0	0	12399	-267	-12666	-6066	12532	-6466	1908	-1555	-1701	1392	5878	4832	0
280	0	0	10562	-300	-10862	-5131	10712	-5581	1439	-1365	-1550	1016	4799	3623	0
281	0	0	8165	-314	-8479	-3925	8322	-4396	1053	-1241	-1476	756	3734	2615	0
282	0	0	6276	-320	-6596	-2978	6436	-3458	545	-1315	-1573	325	2927	1716	0
283	0	0	4906	-312	-5218	-2297	5062	-2765	289	-1354	-1550	209	2289	1121	0
284	0	0	-509	-327	182	418	-345	-72	-973	-376	-65	-810	-2368	-3587	0
285	0	0	-14156	-384	13772	7270	-13964	6694	-2196	1912	3007	-1441	-8113	-8392	0
286	0	0	-19203	-376	18827	9789	-19015	9225	-2139	2776	4138	-1278	-8933	-8654	0
287	0	0	-13135	-339	12796	6737	-12965	6228	-878	1998	3005	-219	-4304	-3996	0
288	0	0	170	-291	-461	60	315	-376	931	95	388	1008	2690	2378	0
289	0	0	12372	-263	-12635	-6054	12503	-6449	1808	-1524	-1775	1449	5909	4797	0
290	0	0	10525	-294	-10819	-5115	10672	-5556	1435	-1404	-1493	962	4776	3691	0
291	0	0	8158	-304	-8462	-3927	8310	-4383	960	-1319	-1427	653	3835	2675	0
292	0	0	6276	-314	-6590	-2981	6433	-3452	585	-1311	-1548	353	2900	1778	0
293	0	0	4834	-320	-5154	-2257	4994	-2737	219	-1445	-1530	93	2310	1090	0
294	0	0	-496	-335	161	415	-328	-87	-989	-306	-120	-737	-2347	-3536	0
295	0	0	-14072	-376	13696	7224	-13884	6660	-2139	1955	3032	-1420	-7988	-8340	0
296	0	0	-19162	-370	18792	9766	-18977	9211	-2112	2818	4151	-1262	-8830	-8623	0
297	0	0	-13160	-345	12815	6752	-12987	6235	-795	1943	3061	-176	-4318	-4110	0
298	0	0	13	-314	-327	150	170	-320	909	141	403	1028	2620	2384	0
299	0	0	12371	-312	-12683	-6029	12527	-6497	1879	-1614	-1763	1363	5901	4851	0
300	0	0	10528	-378	-10906	-5075	10717	-5642	1511	-1387	-1542	1041	4865	3592	0
301	0	0	7987	-411	-8398	-3788	8192	-4404	1051	-1363	-1553	657	3810	2688	0
302	0	0	6206	-450	-6656	-2878	6431	-3553	616	-1346	-1546	349	2925	1689	0
303	0	0	4839	-453	-5292	-2193	5065	-2872	287	-1361	-1542	159	2308	1057	0
304	0	0	-571	-494	77	532	-324	-208	-925	-407	-52	-746	-2318	-3441	0
305	0	0	-14048	-521	13527	7284	-13787	6503	-2168	1934	3047	-1445	-8037	-8322	0
306	0	0	-19166	-467	18699	9816	-18932	9116	-2011	2871	4147	-1189	-8801	-8609	0
307	0	0	-13263	-374	12889	6818	-13076	6257	-766	1953	3051	-228	-4279	-4052	0
308	0	0	32	-323	-355	145	193	-339	948	195	450	1030	2642	2413	0
309	0	0	12402	-320	-12722	-6041	12562	-6521	1992	-1544	-1761	1433	5930	4933	0
310	0	0	10491	-289	-10780	-5101	10635	-5534	1495	-1396	-1534	983	4882	3637	0
311	0	0	8249	-116	-8365	-4066	8307	-4240	1053	-1350	-1422	692	3829	2719	0
312	0	0	6519	83	-6436	-3301	6477	-3176	622	-1326	-1435	356	2983	1757	0
313	0	0	5210	415	-4795	-2812	5002	-2190	250	-1292	-1534	203	2353	1173	0
314	0	0	136	787	651	-461	-257	719	-987	-362	-118	-774	-2279	-3447	0
315	0	0	-13169	1247	14416	5961	-13792	7831	-2081	1858	3063	-1406	-7938	-8309	0
316	0	0	-18174	1732	19906	8221	-19040	10819	-2089	2795	4211	-1290	-8836	-8574	0
317	0	0	-12020	2062	14082	4979	-13051	8072	-781	1972	3084	-205	-4302	-4075	0
318	0	0	1265	2293	1028	-1779	118	1660	960	164	554	1030	2609	2378	0
319	0	0	13715	2399	-11316	-8057	12515	-4458	1928	-1501	-1666	1441	6050	4910	0
320	0	0	11794	2248	-9546	-7021	10670	-3649	1487	-1379	-1433	1020	4925	3728	0
321	0	0	9344	1949	-7395	-5646	8369	-2723	1237	-1251	-1299	754	3914	2768	0
322	0	0	7237	1592	-5645	-4414	6441	-2026	686	-1290	-1404	426	3024	1806	0
323	0	0	5672	1245	-4427	-3458	5049	-1591	292	-1379	-1431	166	2384	1156	0
324	0	0	330	917	587	-623	-128	752	-814	-291	29	-642	-2102	-3307	1
325	0	0	-13489	556	14045	6466	-13767	7300	-2118	1922	3055	-1359	-7915	-8215	0
326	0	0	-18696	277	18973	9209	-18834	9625	-1932	2878	4394	-1136	-8755	-8413	0
327	0	0	-13016	129	13145	6443	-13080	6637	-675	2031	3235	-141	-4266	-3942	0
328	0	0	193	52	-141	-122	167	-44	1053	238	630	1156	2584	2481	0
329	0	0	12590	19	-12571	-6304	12580	-6276	2017	-1418	-1478	1478	6153	4983	0
330	0	0	10728	-97	-10825	-5315	10776	-5461	1649	-1346	-1323	1086	4964	3872	0
331	0	0	8352	-162	-8514	-4095	8433	-4338	1270	-1218	-1270	754	3949	2801	0
332	0	0	6390	-209	-6599	-3090	6494	-3404	777	-1214	-1218	523	3082	1928	0
333	0	0	4972	-219	-5191	-2376	5081	-2705	378	-1297	-1346	164	2444	1189	0
334	0	0	-165	-244	-79	204	-43	-161	-743	-329	188	-667	-2011	-3199	0
335	0	0	-13839	-294	13545	7066	-13692	6625	-2087	2005	3232	-1398	-7798	-8151	0
336	0	0	-19028	-300	18728	9664	-18878	9214	-1912	2859	4442	-1165	-8708	-8491	0
337	0	0	-13329	-277	13052	6803	-13190	6387	-661	2120	3270	-89	-4221	-3841	0
338	0	0	13	-256	-269	121	141	-262	1107	258	725	1055	2679	2444	0
339	0	0	12453	-230	-12683	-6111	12568	-6456	2093	-1422	-1420	1491	6132	5154	0
340	0	0	10575	-261	-10836	-5157	10705	-5548	1711	-1336	-1257	1138	4921	3938	0
341	0	0	8350	-250	-8600	-4050	8475	-4425	1373	-1245	-1162	812	3928	2921	0
342	0	0	6422	-263	-6685	-3079	6553	-3474	832	-1152	-1193	533	3136	2046	0
343	0	0	5016	-258	-5274	-2379	5145	-2766	527	-1204	-1245	291	2525	1367	0
344	0	0	-156	-291	-135	223	-10	-213	-696	-289	81	-677	-1971	-3255	0
345	0	0	-13757	-331	13426	7044	-13591	6547	-1978	2015	3230	-1340	-7843	-8043	0
346	0	0	-18984	-333	18651	9658	-18817	9159	-1852	3008	4502	-1049	-8695	-8349	0
347	0	0	-13294	-302	12992	6798	-13143	6345	-686	2205	3301	-73	-4202	-3988	0
348	0	0	-132	-265	-133	198	0	-199	1171	230	793	1171	2620	2318	0
349	0	0	12410	-236	-12646	-6087	12528	-6441	2205	-1581	-1410	1495	6116	4997	0
350	0	0	10629	-275	-10904	-5177	10766	-5589	1761	-1295	-1164	1218	5078	3911	0
351	0	0	8231	-281	-8512	-3975	8371	-4396	1299	-1235	-1214	750	3916	2830	0
352	0	0	6405	-289	-6694	-3058	6549	-3491	925	-1226	-1220	545	3055	2071	0
353	0	0	4906	-287	-5193	-2309	5049	-2740	457	-1247	-1336	281	2372	1305	0
354	0	0	-41	-312	-271	176	115	-291	-593	-304	120	-570	-2019	-3168	0
355	0	0	-13765	-372	13393	7068	-13579	6510	-2021	1903	3216	-1356	-7857	-8076	0
356	0	0	-19003	-360	18643	9681	-18823	9141	-1850	2954	4463	-1132	-8652	-8433	0
357	0	0	-13400	-327	13073	6863	-13236	6373	-651	2143	3288	-159	-4316	-4042	0
358	0	0	-113	-287	-174	200	30	-230	1098	318	744	1241	2537	2357	0
359	0	0	12391	-246	-12637	-6072	12514	-6441	2108	-1503	-1441	1418	6056	5082	0
360	0	0	10619	-281	-10900	-5169	10759	-5590	1703	-1392	-1243	1117	4945	3841	0
361	0	0	8198	-287	-8485	-3955	8341	-4386	1210	-1259	-1173	797	3858	2855	0
362	0	0	6400	-285	-6685	-3057	6542	-3485	787	-1218	-1222	432	3111	1893	0
363	0	0	4904	-287	-5191	-2308	5047	-2739	430	-1274	-1315	207	2384	1249	0
364	0	0	-85	-300	-215	192	65	-257	-807	-388	124	-671	-2037	-3166	0
365	0	0	-13703	-349	13354	7026	-13528	6502	-2025	1887	3228	-1383	-7758	-8111	0
366	0	0	-19042	-339	18703	9690	-18872	9182	-1916	2849	4411	-1198	-8805	-8497	0
367	0	0	-13455	-302	13153	6878	-13304	6425	-690	2114	3396	-102	-4297	-3957	0
368	0	0	-248	-248	0	248	-124	-124	999	213	822	1068	2395	2374	0
369	0	0	12462	-221	-12683	-6120	12572	-6452	2126	-1464	-1458	1532	6142	5034	0
370	0	0	10558	-267	-10825	-5145	10691	-5546	1621	-1371	-1303	1084	5012	3786	0
371	0	0	8282	-271	-8553	-4005	8417	-4412	1261	-1284	-1173	797	3959	2809	0
372	0	0	6354	-271	-6625	-3041	6489	-3448	717	-1259	-1278	485	3129	1924	0
373	0	0	4891	-265	-5156	-2313	5023	-2710	345	-1253	-1400	186	2423	1299	0
374	0	0	-9	-298	-289	153	140	-293	-807	-335	25	-632	-1895	-3175	0
375	0	0	-13740	-347	13393	7043	-13566	6523	-2151	1881	3156	-1443	-7777	-8099	0
376	0	0	-19048	-333	18715	9690	-18881	9191	-1972	2799	4483	-1233	-8755	-8477	0
377	0	0	-13559	-302	13257	6930	-13408	6477	-739	2054	3389	-211	-4335	-4013	0
378	0	0	-279	-256	23	267	-151	-116	1008	269	756	1086	2465	2273	0
379	0	0	12326	-219	-12545	-6053	12435	-6382	2027	-1441	-1538	1435	6163	5069	0
380	0	0	10676	-252	-10928	-5212	10802	-5590	1680	-1344	-1251	1131	4970	3901	0
381	0	0	8233	-254	-8487	-3989	8360	-4370	1200	-1228	-1251	793	3957	2882	0
382	0	0	6389	-269	-6658	-3060	6523	-3463	760	-1280	-1229	432	3059	2015	0
383	0	0	5003	-275	-5278	-2364	5140	-2776	457	-1284	-1317	265	2471	1326	0
384	0	0	-34	-292	-258	163	112	-275	-663	-382	3	-578	-1945	-3115	0
385	0	0	-13680	-335	13345	7007	-13512	6505	-2002	1908	3092	-1371	-7800	-8056	0
386	0	0	-19040	-331	18709	9685	-18874	9189	-1897	2886	4434	-1140	-8751	-8425	0
387	0	0	-13620	-289	13331	6954	-13475	6521	-710	2141	3365	-155	-4347	-4029	0
388	0	0	-334	-232	102	283	-218	-65	942	244	814	1012	2436	2283	0
389	0	0	12376	-197	-12573	-6089	12474	-6385	2135	-1422	-1439	1519	6114	5096	0
390	0	0	10524	-250	-10774	-5137	10649	-5512	1680	-1387	-1321	1140	4952	3955	0
391	0	0	8336	-242	-8578	-4047	8457	-4410	1334	-1202	-1148	708	4066	2900	0
392	0	0	6425	-250	-6675	-3087	6550	-3462	869	-1220	-1175	541	3135	2000	0
393	0	0	5003	-244	-5247	-2379	5125	-2745	422	-1169	-1259	219	2475	1352	0
394	0	0	120	-258	-378	69	249	-318	-688	-335	87	-593	-1895	-3016	0
395	0	0	-13538	-312	13226	6925	-13382	6457	-1992	1928	3109	-1346	-7754	-8107	0
396	0	0	-19005	-302	18703	9653	-18854	9200	-1901	2931	4469	-1156	-8712	-8396	0
397	0	0	-13559	-265	13294	6912	-13426	6514	-671	2134	3344	-102	-4409	-4087	0
398	0	0	-370	-215	155	292	-262	-30	1053	240	857	1183	2401	2320	0
399	0	0	12329	-184	-12513	-6072	12421	-6348	2087	-1491	-1416	1462	6093	5045	0
400	0	0	10627	-215	-10842	-5206	10734	-5528	1761	-1385	-1198	1136	4995	3961	0
401	0	0	8220	-217	-8437	-4001	8328	-4327	1280	-1261	-1183	820	3858	2884	0
402	0	0	6404	-213	-6617	-3095	6510	-3415	814	-1198	-1191	529	3041	2042	0
403	0	0	5044	-221	-5265	-2411	5154	-2743	486	-1164	-1297	397	2494	1381	0
404	0	0	153	-215	-368	31	260	-291	-706	-397	79	-646	-1907	-3005	0
405	0	0	-13480	-269	13211	6874	-13345	6471	-1988	1920	3175	-1387	-7690	-8058	0
406	0	0	-19028	-265	18763	9646	-18895	9249	-1963	2933	4504	-1179	-8669	-8411	0
407	0	0	-13558	-225	13333	6891	-13445	6554	-682	2170	3486	-116	-4471	-4044	0
408	0	0	-459	-170	289	314	-374	59	1070	238	822	1086	2345	2232	0
409	0	0	12366	-131	-12497	-6117	12431	-6314	2102	-1412	-1404	1509	6159	5113	0
410	0	0	10606	-168	-10774	-5219	10690	-5471	1695	-1356	-1210	1090	5051	3901	0
411	0	0	8276	-174	-8450	-4051	8363	-4312	1243	-1276	-1167	729	3922	2877	0
412	0	0	6410	-180	-6590	-3115	6500	-3385	849	-1200	-1160	477	3156	2056	0
413	0	0	4947	-174	-5121	-2386	5034	-2647	490	-1264	-1325	333	2388	1319	0
414	0	0	204	-172	-376	-16	290	-274	-669	-397	83	-597	-1815	-3055	0
415	0	0	-13490	-207	13283	6848	-13386	6538	-1996	1899	3152	-1280	-7738	-8035	0
416	0	0	-19038	-197	18841	9617	-18939	9322	-1963	2979	4504	-1198	-8633	-8466	0
417	0	0	-13595	-151	13444	6873	-13519	6646	-659	2201	3416	-118	-4355	-4074	0
418	0	0	-489	-98	391	293	-440	146	962	360	896	1094	2341	2267	0
419	0	0	12344	-56	-12400	-6144	12372	-6228	2104	-1474	-1359	1548	6109	5123	0
420	0	0	10715	-81	-10796	-5317	10755	-5438	1784	-1356	-1233	1125	5026	3963	0
421	0	0	8360	-75	-8435	-4142	8397	-4255	1323	-1216	-1051	828	4006	2954	0
422	0	0	6483	-85	-6568	-3199	6525	-3326	871	-1212	-1119	545	3104	2122	0
423	0	0	5048	-73	-5121	-2487	5084	-2597	430	-1220	-1247	211	2442	1404	0
424	0	0	295	-77	-372	-109	333	-224	-642	-382	135	-589	-1788	-2855	0
425	0	0	-13352	-106	13246	6729	-13299	6570	-1949	1843	3158	-1340	-7707	-7895	0
426	0	0	-19067	-87	18980	9577	-19023	9446	-1932	2869	4442	-1154	-8733	-8332	0
427	0	0	-13638	-31	13607	6834	-13622	6788	-667	2207	3445	-219	-4368	-4147	0
428	0	0	-516	34	550	241	-533	292	1086	335	909	1072	2269	2227	0
429	0	0	12376	79	-12297	-6227	12336	-6109	2180	-1431	-1445	1565	6097	5172	0
430	0	0	10754	69	-10685	-5411	10719	-5308	1674	-1358	-1276	1076	5020	3895	0
431	0	0	8442	77	-8365	-4259	8403	-4144	1379	-1142	-1057	840	4046	2997	0
432	0	0	6464	95	-6369	-3279	6416	-3137	832	-1262	-1262	448	3065	2021	0
433	0	0	5119	95	-5024	-2607	5071	-2464	500	-1274	-1293	283	2438	1420	0
434	0	0	427	98	-329	-262	378	-115	-671	-397	-58	-582	-1726	-2896	0
435	0	0	-13252	69	13321	6591	-13286	6695	-1969	1833	3100	-1392	-7628	-7992	0
436	0	0	-19010	87	19097	9461	-19053	9592	-1905	2838	4460	-1268	-8794	-8532	0
437	0	0	-13685	139	13824	6773	-13754	6981	-692	2134	3437	-232	-4475	-4225	0
438	0	0	-520	197	717	161	-618	457	971	281	966	1018	2229	2126	0
439	0	0	12347	244	-12103	-6295	12225	-5929	2068	-1474	-1410	1536	6078	5100	0
440	0	0	10867	234	-10633	-5550	10750	-5199	1747	-1423	-1389	1074	4935	3887	0
441	0	0	8467	252	-8215	-4359	8341	-3981	1233	-1212	-1200	884	3961	2896	0
442	0	0	6587	269	-6318	-3428	6452	-3024	764	-1196	-1274	529	3030	2042	0
443	0	0	5252	298	-4954	-2775	5103	-2328	401	-1266	-1311	225	2457	1214	0
444	0	0	573	300	-273	-436	423	13	-636	-386	-69	-521	-1746	-2911	0
445	0	0	-13167	265	13432	6451	-13299	6848	-1988	1773	3057	-1385	-7763	-8023	0
446	0	0	-18857	275	19132	9291	-18994	9703	-1949	2884	4471	-1202	-8774	-8532	0
447	0	0	-13603	341	13944	6631	-13773	7142	-766	2213	3439	-226	-4465	-4217	0
448	0	0	-532	391	923	70	-727	657	898	279	869	1001	2184	2025	0
449	0	0	12510	432	-12078	-6471	12294	-5823	2037	-1534	-1472	1451	6025	5057	0
450	0	0	10911	403	-10508	-5657	10709	-5052	1662	-1348	-1280	1136	5026	3984	0
451	0	0	8574	409	-8165	-4491	8369	-3878	1171	-1276	-1241	750	3874	2842	0
452	0	0	6690	417	-6273	-3553	6481	-2928	793	-1280	-1218	525	3076	2000	0
453	0	0	5196	424	-4772	-2810	4984	-2174	372	-1369	-1358	199	2355	1334	0
454	0	0	722	420	-302	-571	512	59	-710	-461	7	-651	-1815	-2925	0
455	0	0	-13048	372	13420	6338	-13234	6896	-2004	1786	3008	-1342	-7732	-8027	0
456	0	0	-18825	388	19213	9218	-19019	9800	-1986	2816	4452	-1264	-8737	-8625	0
457	0	0	-13714	407	14121	6653	-13917	7264	-814	2112	3406	-273	-4584	-4281	0
458	0	0	-473	450	923	11	-698	686	913	254	923	975	2196	2019	0
459	0	0	12463	461	-12002	-6462	12232	-5770	1990	-1544	-1505	1385	6025	5042	0
460	0	0	10879	409	-10470	-5644	10674	-5030	1571	-1515	-1390	1078	4906	3881	0
461	0	0	8605	382	-8223	-4493	8414	-3920	1187	-1218	-1200	785	3971	2880	0
462	0	0	6649	356	-6293	-3502	6471	-2968	708	-1338	-1262	477	2995	2023	0
463	0	0	5247	318	-4929	-2782	5088	-2305	353	-1309	-1334	232	2411	1255	0
464	0	0	647	294	-353	-470	500	-29	-795	-521	-118	-634	-1744	-2900	0
465	0	0	-13027	205	13232	6411	-13129	6718	-2069	1811	3113	-1373	-7674	-8004	0
466	0	0	-18937	164	19101	9386	-19019	9632	-2069	2809	4429	-1268	-8817	-8541	0
467	0	0	-13761	170	13931	6795	-13846	7050	-779	2172	3396	-248	-4584	-4242	0
468	0	0	-690	184	874	253	-782	529	888	203	855	983	2097	1980	0
469	0	0	12396	190	-12206	-6293	12301	-6008	1992	-1507	-1486	1458	6058	5020	0
470	0	0	10784	114	-10670	-5449	10727	-5278	1579	-1389	-1389	1169	4904	3893	0
471	0	0	8426	75	-8351	-4250	8388	-4138	1109	-1208	-1288	779	3967	2809	0
472	0	0	6537	40	-6497	-3288	6517	-3228	677	-1255	-1356	475	3016	1984	0
473	0	0	5068	15	-5053	-2541	5060	-2519	318	-1309	-1342	215	2446	1292	0
474	0	0	549	-27	-576	-261	562	-301	-878	-488	-91	-675	-1730	-2904	0
475	0	0	-13215	-124	13091	6669	-13153	6483	-2087	1778	3016	-1408	-7666	-7938	0
476	0	0	-19015	-139	18876	9577	-18945	9368	-2128	2844	4430	-1358	-8776	-8621	0
477	0	0	-13963	-133	13830	7048	-13896	6848	-863	2180	3371	-190	-4597	-4215	0
478	0	0	-947	-104	843	525	-895	369	715	236	808	888	1963	1955	0
479	0	0	12261	-83	-12344	-6089	12302	-6213	1971	-1441	-1509	1427	6074	5073	0
480	0	0	10688	-139	-10827	-5274	10757	-5483	1639	-1394	-1437	1134	4960	3955	0
481	0	0	8387	-143	-8530	-4122	8458	-4336	1146	-1332	-1319	822	3868	2776	0
482	0	0	6442	-155	-6597	-3143	6519	-3376	727	-1245	-1305	479	3078	2017	0
483	0	0	4978	-172	-5150	-2403	5064	-2661	271	-1297	-1381	176	2407	1311	0
484	0	0	529	-194	-723	-167	626	-458	-805	-521	-190	-717	-1670	-2884	0
485	0	0	-13195	-265	12930	6730	-13062	6332	-2089	1786	2974	-1408	-7610	-7985	0
486	0	0	-19152	-259	18893	9705	-19022	9317	-2143	2789	4345	-1356	-8792	-8530	0
487	0	0	-14118	-236	13882	7177	-14000	6823	-960	2188	3311	-256	-4702	-4365	0
488	0	0	-938	-201	737	569	-837	268	774	314	853	997	2040	1881	0
489	0	0	12193	-184	-12377	-6004	12285	-6280	1936	-1553	-1526	1406	6014	5016	0
490	0	0	10701	-230	-10931	-5235	10816	-5580	1565	-1476	-1363	1131	4956	3911	0
491	0	0	8334	-248	-8582	-4043	8458	-4415	1136	-1305	-1280	807	3891	2970	0
492	0	0	6475	-250	-6725	-3112	6600	-3487	673	-1295	-1412	424	3065	1920	0
493	0	0	4959	-261	-5220	-2349	5089	-2740	261	-1249	-1414	223	2473	1268	0
494	0	0	584	-271	-855	-156	719	-563	-783	-516	-155	-634	-1621	-2795	0
495	0	0	-13165	-327	12838	6746	-13001	6255	-2159	1714	2958	-1451	-7670	-8010	0
496	0	0	-19132	-318	18814	9725	-18973	9248	-2122	2799	4281	-1239	-8751	-8640	0
497	0	0	-14165	-285	13880	7225	-14022	6797	-940	2217	3255	-285	-4623	-4370	0
498	0	0	-965	-236	729	600	-847	246	764	296	865	1001	2052	1926	0
499	0	0	12145	-205	-12350	-5970	12247	-6277	1930	-1588	-1559	1400	6025	5082	0
500	0	0	10746	-234	-10980	-5256	10863	-5607	1577	-1447	-1443	1142	4956	3930	0
501	0	0	8260	-246	-8506	-4007	8383	-4376	1086	-1317	-1449	739	3837	2892	0
502	0	0	6423	-254	-6677	-3084	6550	-3465	628	-1323	-1336	426	3012	2002	0
503	0	0	4959	-261	-5220	-2349	5089	-2740	219	-1321	-1400	157	2436	1412	0
504	0	0	588	-281	-869	-153	728	-575	-832	-591	-261	-688	-1616	-2853	0
505	0	0	-13137	-337	12800	6737	-12968	6231	-2064	1742	3028	-1390	-7523	-7917	0
506	0	0	-19228	-335	18893	9781	-19060	9279	-2273	2811	4227	-1323	-8827	-8691	0
507	0	0	-14239	-310	13929	7274	-14084	6809	-904	2240	3414	-283	-4624	-4337	0
508	0	0	-1194	-259	935	726	-1064	338	667	186	810	911	1980	1800	0
509	0	0	12116	-234	-12350	-5941	12233	-6292	1897	-1546	-1542	1389	6062	5024	0
510	0	0	10606	-252	-10858	-5177	10732	-5555	1571	-1453	-1445	1105	5036	3860	0
511	0	0	8245	-273	-8518	-3986	8381	-4395	1061	-1346	-1373	710	3880	2770	0
512	0	0	6416	-269	-6685	-3073	6550	-3477	616	-1239	-1332	504	3150	2042	0
513	0	0	4871	-279	-5150	-2296	5010	-2714	143	-1334	-1460	128	2393	1297	0
514	0	0	705	-296	-1001	-204	853	-648	-770	-572	-176	-616	-1530	-2696	0
515	0	0	-13106	-345	12761	6725	-12933	6208	-2143	1755	2931	-1429	-7602	-7843	0
516	0	0	-19176	-347	18829	9761	-19002	9241	-2112	2785	4442	-1295	-8749	-8508	0
517	0	0	-14336	-320	14016	7328	-14176	6848	-1012	2225	3420	-345	-4657	-4363	0
518	0	0	-1101	-252	849	676	-975	298	779	287	894	971	1949	1949	0
519	0	0	12092	-223	-12315	-5934	12203	-6269	1912	-1559	-1552	1509	6068	5142	0
520	0	0	10703	-258	-10961	-5222	10832	-5609	1575	-1398	-1373	1152	4960	3963	0
521	0	0	8315	-263	-8578	-4026	8446	-4420	1169	-1259	-1340	805	4004	2847	0
522	0	0	6457	-267	-6724	-3095	6590	-3495	735	-1228	-1317	502	3162	2033	0
523	0	0	5021	-277	-5298	-2372	5159	-2787	366	-1299	-1365	250	2452	1418	0
524	0	0	739	-281	-1020	-229	879	-650	-642	-562	-225	-616	-1517	-2743	0
525	0	0	-13061	-343	12718	6702	-12889	6187	-2023	1775	3012	-1420	-7482	-7810	0
526	0	0	-19168	-327	18841	9747	-19004	9257	-2079	2845	4306	-1268	-8815	-8557	0
527	0	0	-14213	-300	13913	7256	-14063	6806	-841	2279	3521	-217	-4644	-4314	0
528	0	0	-1134	-238	896	686	-1015	329	818	362	948	1030	1974	1860	0
529	0	0	12204	-215	-12419	-5994	12311	-6317	2044	-1487	-1499	1555	6041	5115	0
530	0	0	10827	-248	-11075	-5289	10951	-5661	1722	-1354	-1301	1216	4997	4124	0
531	0	0	8426	-271	-8697	-4077	8561	-4484	1214	-1235	-1237	822	3885	3032	0
532	0	0	6569	-283	-6852	-3143	6710	-3567	774	-1193	-1237	479	3117	2114	0
533	0	0	4945	-294	-5239	-2325	5092	-2766	283	-1284	-1389	232	2364	1354	0
534	0	0	846	-310	-1156	-268	1001	-733	-611	-446	-153	-550	-1505	-2644	0
535	0	0	-13056	-355	12701	6705	-12878	6173	-2091	1856	2974	-1390	-7579	-7835	0
536	0	0	-19070	-349	18721	9709	-18895	9186	-2033	2873	4434	-1245	-8863	-8512	0
537	0	0	-14353	-312	14041	7332	-14197	6864	-828	2302	3507	-211	-4718	-4306	0
538	0	0	-1220	-252	968	736	-1094	358	797	347	873	977	1835	1806	0
539	0	0	12210	-217	-12427	-5996	12318	-6322	2157	-1447	-1418	1583	6105	5121	0
540	0	0	10691	-256	-10947	-5217	10819	-5601	1631	-1361	-1390	1134	4947	4013	0
541	0	0	8472	-259	-8731	-4106	8601	-4495	1226	-1206	-1198	820	3893	2987	0
542	0	0	6449	-273	-6722	-3088	6585	-3497	832	-1235	-1204	531	3059	2101	0
543	0	0	5032	-281	-5313	-2375	5172	-2797	395	-1247	-1328	242	2372	1375	0
544	0	0	814	-285	-1099	-264	956	-692	-680	-486	-190	-601	-1536	-2657	0
545	0	0	-12995	-345	12650	6670	-12822	6152	-1998	1790	3014	-1359	-7606	-7849	0
546	0	0	-19131	-343	18788	9737	-18959	9222	-1982	2847	4493	-1216	-8794	-8435	0
547	0	0	-14394	-308	14086	7351	-14240	6889	-843	2240	3538	-244	-4822	-4380	0
548	0	0	-1279	-261	1018	770	-1148	378	828	430	1008	997	1841	1908	0
549	0	0	12143	-232	-12375	-5955	12259	-6303	2093	-1470	-1443	1581	6074	5113	0
550	0	0	10899	-254	-11153	-5322	11026	-5703	1666	-1297	-1299	1171	4983	4079	0
551	0	0	8414	-263	-8677	-4075	8545	-4470	1264	-1290	-1158	783	3909	2997	0
552	0	0	6571	-261	-6832	-3155	6701	-3546	873	-1162	-1173	568	3109	2159	0
553	0	0	5085	-261	-5346	-2412	5215	-2803	432	-1346	-1373	320	2384	1363	0
554	0	0	941	-275	-1216	-333	1078	-745	-616	-399	-73	-535	-1389	-2632	0
555	0	0	-12989	-329	12660	6659	-12824	6165	-1976	1784	2939	-1319	-7566	-7841	0
556	0	0	-19084	-323	18761	9703	-18922	9219	-1951	2869	4489	-1220	-8805	-8539	0
557	0	0	-14537	-292	14245	7414	-14391	6976	-818	2265	3581	-256	-4832	-4320	0
558	0	0	-1312	-240	1072	776	-1192	416	849	393	999	1051	1740	1802	0
559	0	0	12119	-211	-12330	-5954	12224	-6270	2137	-1453	-1453	1555	6070	5208	0
560	0	0	10821	-244	-11065	-5288	10943	-5654	1759	-1293	-1284	1185	5005	4083	0
561	0	0	8435	-252	-8687	-4091	8561	-4469	1326	-1255	-1200	857	3949	3020	0
562	0	0	6530	-256	-6786	-3137	6658	-3521	871	-1204	-1185	572	3104	2196	0
563	0	0	5145	-259	-5404	-2443	5274	-2831	490	-1233	-1249	397	2384	1505	0
564	0	0	943	-279	-1222	-332	1082	-750	-628	-545	-178	-471	-1472	-2613	0
565	0	0	-12793	-335	12458	6564	-12625	6061	-1798	1831	2974	-1288	-7443	-7760	0
566	0	0	-19151	-335	18816	9743	-18983	9240	-1953	2929	4430	-1235	-8803	-8452	0
567	0	0	-14483	-294	14189	7388	-14336	6947	-791	2370	3556	-192	-4863	-4380	0
568	0	0	-1330	-252	1078	791	-1204	413	964	417	1103	1047	1844	1837	0
569	0	0	12198	-221	-12419	-5988	12308	-6320	2182	-1414	-1420	1633	6091	5224	0
570	0	0	10843	-259	-11102	-5292	10972	-5680	1755	-1297	-1226	1222	5067	4136	0
571	0	0	8509	-261	-8770	-4124	8639	-4515	1425	-1165	-1164	991	4046	3010	0
572	0	0	6550	-259	-6809	-3145	6679	-3534	882	-1191	-1266	636	3082	2153	0
573	0	0	5124	-267	-5391	-2428	5257	-2829	516	-1208	-1261	372	2454	1462	0
574	0	0	1005	-281	-1286	-362	1145	-783	-508	-589	-133	-521	-1456	-2481	0
575	0	0	-12840	-333	12507	6586	-12673	6087	-1843	1765	3047	-1348	-7498	-7680	0
576	0	0	-19016	-325	18691	9670	-18853	9183	-1891	2948	4498	-1111	-8757	-8336	0
577	0	0	-14528	-302	14226	7415	-14377	6962	-748	2382	3517	-124	-4863	-4297	0
578	0	0	-1353	-248	1105	800	-1229	428	929	500	1080	1074	1749	1870	0
579	0	0	12193	-217	-12410	-5988	12301	-6313	2149	-1394	-1321	1590	6122	5274	0
580	0	0	10943	-250	-11193	-5346	11068	-5721	1827	-1292	-1274	1229	5094	4159	0
581	0	0	8521	-263	-8784	-4129	8652	-4523	1315	-1204	-1193	880	3975	3098	0
582	0	0	6588	-269	-6857	-3159	6722	-3563	880	-1119	-1142	651	3146	2223	0
583	0	0	5090	-277	-5367	-2406	5228	-2822	430	-1212	-1266	304	2454	1489	0
584	0	0	1132	-291	-1423	-420	1277	-857	-556	-477	-126	-463	-1414	-2498	0
585	0	0	-12869	-337	12532	6603	-12700	6097	-1959	1753	2966	-1379	-7511	-7688	0
586	0	0	-19067	-339	18728	9703	-18897	9194	-1949	2939	4502	-1181	-8751	-8440	0
587	0	0	-14535	-304	14231	7419	-14383	6963	-783	2335	3635	-236	-4782	-4349	0
588	0	0	-1458	-246	1212	852	-1335	483	882	411	1061	952	1775	1780	0
589	0	0	12168	-211	-12379	-5978	12273	-6295	2095	-1400	-1455	1621	6091	5263	0
590	0	0	10922	-248	-11170	-5337	11046	-5709	1806	-1332	-1220	1187	5100	4141	0
591	0	0	8528	-246	-8774	-4141	8651	-4510	1325	-1181	-1204	902	3947	3136	0
592	0	0	6613	-254	-6867	-3179	6740	-3560	836	-1208	-1134	580	3113	2217	0
593	0	0	5101	-261	-5362	-2420	5231	-2811	407	-1231	-1328	296	2436	1453	0
594	0	0	1176	-277	-1453	-449	1314	-865	-527	-469	-143	-403	-1276	-2378	0
595	0	0	-12760	-337	12423	6548	-12591	6043	-1881	1714	2894	-1344	-7492	-7703	0
596	0	0	-19104	-343	18761	9723	-18932	9209	-2017	2911	4454	-1181	-8799	-8415	0
597	0	0	-14747	-316	14431	7531	-14589	7057	-853	2333	3596	-207	-4898	-4341	0
598	0	0	-1601	-269	1332	935	-1466	531	900	372	1076	991	1713	1755	0
599	0	0	12076	-219	-12295	-5928	12185	-6257	2031	-1425	-1476	1540	6157	5206	0
600	0	0	10926	-252	-11178	-5337	11052	-5715	1780	-1377	-1321	1231	5071	4155	0
601	0	0	8474	-244	-8718	-4115	8596	-4481	1311	-1239	-1210	855	3963	3129	0
602	0	0	6599	-256	-6855	-3171	6727	-3555	886	-1228	-1177	556	3201	2186	0
603	0	0	5110	-256	-5366	-2427	5238	-2811	401	-1274	-1336	294	2448	1476	0
604	0	0	1172	-267	-1439	-452	1305	-853	-545	-570	-240	-419	-1295	-2395	0
605	0	0	-12678	-327	12351	6502	-12514	6012	-1978	1778	2956	-1371	-7385	-7626	0
606	0	0	-19110	-335	18775	9722	-18942	9220	-2033	2908	4411	-1200	-8817	-8497	0
607	0	0	-14774	-316	14458	7545	-14616	7071	-867	2339	3668	-259	-4867	-4337	0
608	0	0	-1704	-267	1437	985	-1570	585	774	327	938	975	1550	1707	0
609	0	0	12051	-236	-12287	-5907	12169	-6261	2038	-1443	-1519	1633	6103	5251	0
610	0	0	10885	-256	-11141	-5314	11013	-5698	1703	-1383	-1346	1191	5063	4075	0
611	0	0	8507	-252	-8759	-4127	8633	-4505	1266	-1195	-1196	873	4037	3168	0
612	0	0	6499	-254	-6753	-3122	6626	-3503	777	-1286	-1257	510	3152	2151	0
613	0	0	5083	-246	-5329	-2418	5206	-2787	405	-1290	-1338	263	2463	1458	0
614	0	0	1182	-259	-1441	-461	1311	-850	-593	-550	-259	-483	-1257	-2411	0
615	0	0	-12708	-316	12392	6512	-12550	6038	-1988	1691	2820	-1361	-7428	-7633	0
616	0	0	-19046	-320	18726	9683	-18886	9203	-2023	2838	4330	-1216	-8759	-8491	0
617	0	0	-14793	-308	14485	7550	-14639	7088	-913	2271	3604	-289	-4886	-4425	0
618	0	0	-1743	-267	1476	1005	-1609	604	704	413	944	950	1614	1621	0
619	0	0	12050	-230	-12280	-5910	12165	-6255	2004	-1491	-1511	1571	6048	5272	0
620	0	0	10890	-265	-11155	-5312	11022	-5710	1678	-1381	-1394	1191	5104	4132	0
621	0	0	8455	-263	-8718	-4096	8586	-4490	1228	-1282	-1367	781	3994	2981	0
622	0	0	6540	-267	-6807	-3136	6673	-3537	717	-1218	-1280	549	3117	2137	0
623	0	0	5035	-267	-5302	-2384	5168	-2784	424	-1280	-1408	283	2475	1375	0
624	0	0	1218	-269	-1487	-474	1352	-878	-539	-630	-252	-529	-1255	-2417	0
625	0	0	-12671	-327	12344	6499	-12507	6008	-2040	1720	2795	-1338	-7449	-7732	0
626	0	0	-19111	-325	18786	9718	-18948	9230	-2112	2880	4446	-1317	-8778	-8520	0
627	0	0	-14950	-302	14648	7626	-14799	7173	-993	2314	3573	-291	-4972	-4487	0
628	0	0	-1722	-238	1484	980	-1603	623	795	411	997	888	1563	1617	0
629	0	0	12049	-207	-12256	-5921	12152	-6231	2069	-1449	-1507	1552	6186	5230	0
630	0	0	10961	-244	-11205	-5358	11083	-5724	1691	-1369	-1363	1148	5075	4114	0
631	0	0	8439	-248	-8687	-4095	8563	-4467	1181	-1297	-1340	746	3887	3069	0
632	0	0	6662	-248	-6910	-3207	6786	-3579	783	-1220	-1262	601	3129	2180	0
633	0	0	5110	-252	-5362	-2429	5236	-2807	343	-1301	-1396	269	2428	1511	0
634	0	0	1224	-271	-1495	-476	1359	-883	-706	-665	-384	-486	-1301	-2364	0
635	0	0	-12532	-314	12218	6423	-12375	5952	-2017	1701	2820	-1340	-7391	-7684	0
636	0	0	-19108	-318	18790	9713	-18949	9236	-2071	2805	4295	-1276	-8815	-8563	0
637	0	0	-14906	-304	14602	7605	-14754	7149	-971	2199	3521	-399	-5044	-4603	0
638	0	0	-1840	-240	1600	1040	-1720	680	721	370	979	919	1559	1561	0
639	0	0	12007	-203	-12210	-5902	12108	-6206	2069	-1507	-1519	1515	6074	5175	0
640	0	0	10909	-242	-11151	-5333	11030	-5696	1666	-1383	-1390	1158	5047	4072	0
641	0	0	8531	-261	-8792	-4135	8661	-4526	1229	-1231	-1344	847	3973	3036	0
642	0	0	6482	-265	-6747	-3108	6614	-3506	684	-1216	-1387	496	3086	2073	0
643	0	0	5118	-265	-5383	-2426	5250	-2824	325	-1278	-1295	329	2436	1439	0
644	0	0	1350	-275	-1625	-537	1487	-950	-624	-642	-384	-508	-1200	-2359	0
645	0	0	-12541	-337	12204	6439	-12372	5933	-1990	1629	2780	-1396	-7467	-7674	0
646	0	0	-19061	-335	18726	9698	-18893	9195	-2106	2861	4310	-1278	-8865	-8536	0
647	0	0	-14951	-310	14641	7630	-14796	7165	-1026	2324	3515	-327	-4943	-4619	0
648	0	0	-1881	-250	1631	1065	-1756	690	651	409	919	841	1493	1439	0
649	0	0	11960	-207	-12167	-5876	12063	-6187	1980	-1493	-1584	1515	6052	5234	0
650	0	0	10879	-254	-11133	-5312	11006	-5693	1652	-1445	-1445	1078	4947	4083	0
651	0	0	8493	-252	-8745	-4120	8619	-4498	1177	-1210	-1272	797	3965	3049	0
652	0	0	6564	-258	-6822	-3153	6693	-3540	746	-1228	-1301	411	3125	2128	0
653	0	0	5049	-258	-5307	-2395	5178	-2782	333	-1299	-1412	275	2465	1385	0
654	0	0	1375	-277	-1652	-549	1513	-964	-702	-609	-426	-539	-1266	-2364	0
655	0	0	-12400	-310	12090	6355	-12245	5890	-1998	1713	2729	-1344	-7263	-7600	0
656	0	0	-19077	-304	18773	9690	-18925	9234	-2161	2828	4205	-1348	-8892	-8555	0
657	0	0	-14918	-291	14627	7604	-14772	7168	-944	2252	3579	-312	-5014	-4590	0
658	0	0	-1923	-226	1697	1074	-1810	735	696	329	950	902	1367	1470	0
659	0	0	11936	-194	-12130	-5871	12033	-6162	1982	-1482	-1588	1513	6062	5183	0
660	0	0	10949	-238	-11187	-5355	11068	-5712	1647	-1456	-1456	1196	4997	4054	0
661	0	0	8452	-246	-8698	-4103	8575	-4472	1208	-1307	-1344	820	3957	2987	0
662	0	0	6573	-263	-6836	-3155	6704	-3549	688	-1138	-1389	587	3144	2060	0
663	0	0	5046	-265	-5311	-2390	5178	-2788	289	-1295	-1482	244	2477	1340	0
664	0	0	1451	-281	-1732	-585	1591	-1006	-583	-655	-364	-469	-1261	-2281	0
665	0	0	-12395	-327	12068	6361	-12231	5870	-2025	1625	2704	-1369	-7387	-7694	0
666	0	0	-19001	-329	18672	9665	-18836	9171	-2058	2780	4347	-1365	-8821	-8539	0
667	0	0	-15015	-308	14707	7661	-14861	7199	-1028	2258	3493	-289	-5115	-4617	0
668	0	0	-2034	-244	1790	1139	-1912	773	634	339	952	869	1340	1344	0
669	0	0	11869	-207	-12076	-5831	11972	-6141	1990	-1503	-1594	1495	6058	5193	0
670	0	0	10880	-240	-11120	-5320	11000	-5680	1645	-1404	-1515	1150	4974	4114	0
671	0	0	8491	-240	-8731	-4125	8611	-4485	1175	-1261	-1317	828	3912	3028	0
672	0	0	6538	-242	-6780	-3148	6659	-3511	746	-1268	-1418	473	3061	2137	0
673	0	0	5087	-248	-5335	-2419	5211	-2791	230	-1325	-1530	133	2438	1313	0
674	0	0	1374	-259	-1633	-557	1503	-946	-663	-626	-455	-543	-1204	-2322	0
675	0	0	-12378	-306	12072	6342	-12225	5883	-2077	1590	2677	-1367	-7410	-7723	0
676	0	0	-19023	-312	18711	9667	-18867	9199	-2126	2774	4302	-1257	-8854	-8563	0
677	0	0	-15110	-283	14827	7696	-14968	7272	-1094	2316	3437	-267	-5121	-4652	0
678	0	0	-1970	-215	1755	1092	-1862	770	603	393	925	911	1315	1398	0
679	0	0	11845	-186	-12031	-5829	11938	-6108	1934	-1505	-1592	1530	6083	5172	0
680	0	0	10916	-215	-11131	-5350	11023	-5673	1604	-1453	-1540	1043	4931	4025	0
681	0	0	8513	-215	-8728	-4149	8620	-4471	1162	-1220	-1326	834	3957	3016	0
682	0	0	6422	-228	-6650	-3097	6536	-3439	727	-1262	-1418	459	3078	2089	0
683	0	0	5100	-203	-5303	-2448	5201	-2753	312	-1358	-1517	197	2372	1334	0
684	0	0	1498	-226	-1724	-636	1611	-975	-632	-690	-405	-469	-1146	-2256	0
685	0	0	-12297	-281	12016	6289	-12156	5867	-2102	1637	2644	-1472	-7344	-7728	0
686	0	0	-18952	-261	18691	9606	-18821	9215	-2147	2797	4302	-1348	-8867	-8580	0
687	0	0	-15007	-240	14767	7623	-14887	7263	-1018	2372	3567	-300	-5047	-4646	0
688	0	0	-2005	-174	1831	1089	-1918	828	708	397	1010	830	1272	1396	0
689	0	0	11912	-129	-12041	-5891	11976	-6085	2027	-1418	-1540	1571	6066	5245	0
690	0	0	10946	-172	-11118	-5387	11032	-5645	1650	-1476	-1390	1125	4952	4122	0
691	0	0	8567	-182	-8749	-4192	8658	-4465	1284	-1233	-1325	938	3918	3090	0
692	0	0	6547	-192	-6739	-3177	6643	-3465	725	-1237	-1402	486	3076	2083	0
693	0	0	5129	-184	-5313	-2472	5221	-2748	347	-1284	-1487	223	2405	1359	0
694	0	0	1531	-199	-1730	-666	1630	-964	-589	-649	-459	-512	-1160	-2211	0
695	0	0	-12279	-250	12029	6264	-12154	5889	-2004	1575	2648	-1390	-7300	-7697	0
696	0	0	-18902	-244	18658	9573	-18780	9207	-2102	2865	4271	-1288	-8825	-8576	0
697	0	0	-15238	-207	15031	7722	-15134	7412	-1123	2267	3495	-337	-5220	-4731	0
698	0	0	-2116	-149	1967	1132	-2041	909	663	426	944	758	1313	1282	0
699	0	0	11813	-114	-11927	-5849	11870	-6020	2027	-1412	-1600	1520	6120	5239	0
700	0	0	10887	-147	-11034	-5370	10960	-5590	1621	-1443	-1515	1134	4966	4054	0
701	0	0	8579	-151	-8730	-4214	8654	-4440	1132	-1280	-1330	830	3932	3069	0
702	0	0	6570	-157	-6727	-3206	6648	-3442	758	-1326	-1303	467	3115	2120	0
703	0	0	5131	-159	-5290	-2486	5210	-2724	296	-1276	-1472	226	2399	1398	0
704	0	0	1635	-180	-1815	-727	1725	-997	-514	-649	-434	-426	-1092	-2196	0
705	0	0	-12230	-234	11996	6232	-12113	5881	-2170	1592	2661	-1538	-7304	-7680	0
706	0	0	-18865	-236	18629	9550	-18747	9196	-2128	2871	4370	-1278	-8844	-8504	0
707	0	0	-15234	-221	15013	7727	-15123	7396	-1094	2351	3565	-351	-5181	-4733	0
708	0	0	-2250	-155	2095	1202	-2172	970	580	417	894	859	1196	1210	0
709	0	0	11755	-100	-11855	-5827	11805	-5977	2037	-1491	-1548	1519	6089	5173	0
710	0	0	10940	-129	-11069	-5405	11004	-5599	1652	-1410	-1487	1162	4995	4132	0
711	0	0	8472	-145	-8617	-4163	8544	-4381	1181	-1239	-1326	834	3996	3049	0
712	0	0	6559	-155	-6714	-3202	6636	-3434	634	-1251	-1392	500	3039	2054	0
713	0	0	5126	-168	-5294	-2479	5210	-2731	337	-1321	-1435	275	2368	1445	0
714	0	0	1621	-190	-1811	-715	1716	-1000	-620	-647	-471	-483	-1039	-2122	0
715	0	0	-12086	-254	11832	6170	-11959	5789	-2071	1623	2628	-1431	-7306	-7597	0
716	0	0	-18891	-240	18651	9565	-18771	9205	-2153	2902	4279	-1328	-8813	-8468	0
717	0	0	-15179	-203	14976	7691	-15077	7386	-1063	2370	3575	-316	-5216	-4758	0
718	0	0	-2230	-155	2075	1192	-2152	960	710	430	991	820	1220	1332	0
719	0	0	11755	-106	-11861	-5824	11808	-5983	2005	-1455	-1532	1586	6081	5238	0
720	0	0	10980	-153	-11133	-5413	11056	-5643	1652	-1412	-1431	1191	5005	4118	0
721	0	0	8513	-166	-8679	-4173	8596	-4422	1179	-1297	-1363	855	3945	3061	0
722	0	0	6553	-172	-6725	-3190	6639	-3448	723	-1323	-1367	516	3028	2170	0
723	0	0	5156	-184	-5340	-2486	5248	-2762	291	-1253	-1412	240	2341	1435	0
724	0	0	1700	-201	-1901	-749	1800	-1051	-541	-690	-467	-430	-1068	-2128	0
725	0	0	-12010	-273	11737	6141	-11873	5732	-1998	1649	2644	-1371	-7329	-7525	0
726	0	0	-18861	-267	18594	9564	-18727	9163	-2054	2878	4275	-1280	-8861	-8508	0
727	0	0	-15257	-244	15013	7750	-15135	7384	-983	2351	3643	-347	-5259	-4784	0
728	0	0	-2310	-184	2126	1247	-2218	971	731	519	1004	841	1191	1292	0
729	0	0	11780	-149	-11929	-5815	11854	-6039	2095	-1493	-1464	1540	6021	5270	0
730	0	0	10944	-207	-11151	-5368	11047	-5679	1687	-1354	-1449	1144	5016	4136	0
731	0	0	8569	-207	-8776	-4181	8672	-4491	1220	-1206	-1350	913	3909	3041	0
732	0	0	6606	-240	-6846	-3183	6726	-3543	851	-1305	-1288	539	3080	2145	0
733	0	0	5158	-254	-5412	-2452	5285	-2833	368	-1179	-1441	267	2465	1464	0
734	0	0	1746	-256	-2002	-745	1874	-1129	-545	-647	-500	-420	-1115	-2033	0
735	0	0	-11923	-318	11605	6120	-11764	5643	-1982	1641	2739	-1326	-7259	-7536	0
736	0	0	-18865	-325	18540	9595	-18702	9107	-2056	2911	4233	-1152	-8912	-8574	0
737	0	0	-15309	-300	15009	7804	-15159	7354	-1034	2357	3550	-353	-5305	-4851	0
738	0	0	-2371	-265	2106	1318	-2238	920	725	556	1092	874	1140	1262	0
739	0	0	11698	-219	-11917	-5739	11807	-6068	2085	-1425	-1517	1594	6045	5247	0
740	0	0	10999	-258	-11257	-5370	11128	-5757	1726	-1311	-1484	1179	5026	4184	0
741	0	0	8625	-267	-8892	-4179	8758	-4579	1222	-1152	-1295	874	3938	3133	0
742	0	0	6669	-256	-6925	-3206	6797	-3590	826	-1196	-1317	583	3117	2184	0
743	0	0	5230	-258	-5488	-2486	5359	-2873	438	-1245	-1319	267	2411	1466	0
744	0	0	1828	-263	-2091	-782	1959	-1177	-461	-634	-432	-455	-1008	-2073	0
745	0	0	-11955	-323	11632	6139	-11793	5654	-2004	1616	2655	-1369	-7261	-7581	0
746	0	0	-18803	-335	18468	9569	-18635	9066	-2050	2950	4382	-1268	-8838	-8475	0
747	0	0	-15352	-298	15054	7825	-15203	7378	-1043	2388	3596	-217	-5325	-4772	0
748	0	0	-2366	-252	2114	1309	-2240	931	754	486	1103	812	1024	1226	0
749	0	0	11712	-211	-11923	-5750	11817	-6067	2120	-1336	-1400	1633	6068	5397	0
750	0	0	10992	-256	-11248	-5368	11120	-5752	1681	-1447	-1389	1164	4958	4227	0
751	0	0	8608	-273	-8881	-4167	8744	-4577	1330	-1173	-1229	915	3967	3084	0
752	0	0	6577	-273	-6850	-3152	6713	-3561	843	-1253	-1264	595	3012	2296	0
753	0	0	5218	-281	-5499	-2468	5358	-2890	438	-1208	-1396	294	2378	1491	0
754	0	0	1903	-279	-2182	-812	2042	-1230	-448	-589	-442	-335	-921	-2015	0
755	0	0	-11734	-314	11420	6024	-11577	5553	-1848	1654	2712	-1363	-7203	-7408	0
756	0	0	-18759	-320	18439	9539	-18599	9059	-1994	2925	4380	-1224	-8827	-8485	0
757	0	0	-15278	-292	14986	7785	-15132	7347	-907	2432	3717	-271	-5307	-4723	0
758	0	0	-2366	-256	2110	1311	-2238	927	746	595	1099	902	1049	1284	0
759	0	0	11677	-215	-11892	-5731	11784	-6053	2153	-1387	-1423	1544	6072	5377	0
760	0	0	11073	-248	-11321	-5412	11197	-5784	1751	-1323	-1239	1226	5053	4283	0
761	0	0	8657	-259	-8916	-4199	8786	-4587	1361	-1193	-1243	909	3936	3173	0
762	0	0	6716	-279	-6995	-3218	6855	-3637	882	-1195	-1200	636	3071	2285	0
763	0	0	5232	-269	-5501	-2481	5366	-2885	465	-1216	-1338	314	2388	1482	0
764	0	0	2004	-308	-2312	-848	2158	-1310	-442	-556	-339	-397	-878	-1862	0
765	0	0	-11753	-393	11360	6073	-11556	5483	-1856	1637	2750	-1245	-7156	-7370	0
766	0	0	-18778	-413	18365	9595	-18571	8976	-1945	2933	4345	-1187	-8894	-8493	0
767	0	0	-15358	-419	14939	7888	-15148	7260	-892	2502	3734	-240	-5224	-4793	0
768	0	0	-2478	-403	2075	1440	-2276	836	857	630	1150	950	1111	1303	0
769	0	0	11644	-376	-12020	-5634	11832	-6198	2203	-1317	-1350	1629	6143	5430	0
770	0	0	10973	-407	-11380	-5283	11176	-5893	1823	-1288	-1394	1253	5049	4182	0
771	0	0	8516	-380	-8896	-4068	8706	-4638	1387	-1243	-1208	904	3998	3096	0
772	0	0	6621	-335	-6956	-3143	6788	-3645	1012	-1164	-1247	634	3102	2295	0
773	0	0	5207	-273	-5480	-2467	5343	-2876	438	-1189	-1321	320	2456	1557	0
774	0	0	2019	-283	-2302	-868	2160	-1292	-355	-673	-347	-351	-925	-1893	0
775	0	0	-11712	-356	11356	6034	-11534	5500	-1810	1567	2731	-1255	-7209	-7366	0
776	0	0	-18669	-236	18433	9452	-18551	9098	-1953	2941	4368	-1200	-8805	-8458	0
777	0	0	-15241	-42	15199	7641	-15220	7578	-909	2434	3734	-259	-5381	-4708	0
778	0	0	-2154	228	2382	963	-2268	1305	859	706	1204	923	1105	1193	0
779	0	0	12075	587	-11488	-6331	11781	-5450	2283	-1307	-1412	1619	6091	5389	0
780	0	0	11749	971	-10778	-6360	11263	-4903	1856	-1301	-1290	1270	5086	4291	0
781	0	0	9620	1453	-8167	-5536	8893	-3357	1534	-1136	-1160	999	4062	3261	0
782	0	0	7786	1846	-5940	-4816	6863	-2047	999	-1195	-1259	609	3104	2267	0
783	0	0	6539	2089	-4450	-4314	5494	-1180	614	-1191	-1245	391	2512	1616	0
784	0	0	3394	2223	-1171	-2808	2282	526	-230	-564	-358	-292	-795	-1823	0
785	0	0	-10293	2225	12518	4034	-11405	7371	-1815	1660	2696	-1313	-7055	-7373	0
786	0	0	-17359	2101	19460	7629	-18409	10780	-1810	2979	4487	-1160	-8790	-8429	0
787	0	0	-14309	1827	16136	6241	-15222	8981	-774	2514	3798	-197	-5241	-4694	0
788	0	0	-1509	1517	3026	-4	-2267	2271	954	632	1297	921	1024	1282	0
789	0	0	12554	1231	-11323	-6892	11938	-5046	2362	-1160	-1290	1782	6165	5457	1
790	0	0	11800	917	-10883	-6358	11341	-4983	1949	-1228	-1245	1338	5117	4448	0
791	0	0	9299	591	-8708	-4945	9003	-4058	1542	-1020	-1006	995	4108	3296	0
792	0	0	7150	362	-6788	-3756	6969	-3213	1084	-1045	-1045	686	3193	2454	0
793	0	0	5627	213	-5414	-2920	5520	-2600	708	-1200	-1129	422	2469	1711	0
794	0	0	2439	108	-2331	-1273	2385	-1111	-213	-523	-279	-259	-797	-1668	0
795	0	0	-11357	-1	11356	5679	-11356	5677	-1759	1724	2824	-1226	-6972	-7242	0
796	0	0	-18421	-79	18342	9250	-18381	9131	-1848	3008	4582	-1127	-8805	-8318	0
797	0	0	-15190	-91	15099	7640	-15144	7504	-758	2556	3897	-159	-5164	-4667	0
798	0	0	-2444	-87	2357	1265	-2400	1135	890	665	1334	886	1045	1292	0
799	0	0	11823	-65	-11888	-5879	11855	-5976	2386	-1251	-1181	1709	6145	5505	0
800	0	0	11244	-128	-11372	-5558	11308	-5750	2035	-1224	-1109	1423	5156	4471	0
801	0	0	8874	-139	-9013	-4367	8943	-4576	1542	-1101	-1051	1043	4023	3367	0
802	0	0	6983	-162	-7145	-3410	7064	-3653	1113	-1004	-981	710	3298	2527	0
803	0	0	5356	-190	-5546	-2583	5451	-2868	669	-1113	-1113	446	2508	1757	0
804	0	0	2291	-223	-2514	-1034	2402	-1368	-162	-556	-244	-201	-696	-1746	0
805	0	0	-11381	-275	11106	5828	-11243	5415	-1649	1786	2902	-1096	-6923	-7201	0
806	0	0	-18604	-254	18350	9429	-18477	9048	-1841	3045	4531	-1132	-8751	-8378	0
807	0	0	-15409	-219	15190	7814	-15299	7485	-737	2496	3961	-106	-5243	-4673	0
808	0	0	-2546	-195	2351	1370	-2448	1078	950	725	1412	1026	1076	1326	0
809	0	0	11671	-153	-11824	-5759	11747	-5988	2405	-1301	-1185	1695	6171	5556	0
810	0	0	11244	-211	-11455	-5516	11349	-5833	2017	-1129	-1129	1348	5183	4419	0
811	0	0	8759	-230	-8989	-4264	8874	-4609	1619	-1115	-1068	1076	4085	3371	0
812	0	0	6800	-232	-7032	-3284	6916	-3632	1099	-973	-1053	723	3193	2473	0
813	0	0	5327	-246	-5573	-2540	5450	-2909	725	-1129	-1125	372	2529	1693	0
814	0	0	2307	-240	-2547	-1033	2427	-1393	-128	-512	-292	-201	-679	-1619	0
815	0	0	-11509	-322	11187	5915	-11348	5432	-1627	1687	2855	-1146	-6989	-7209	0
816	0	0	-18625	-312	18313	9468	-18469	9000	-1699	2999	4588	-1109	-8840	-8440	0
817	0	0	-15474	-277	15197	7875	-15335	7460	-729	2568	3878	-162	-5315	-4720	0
818	0	0	-2586	-226	2360	1406	-2473	1067	1004	717	1511	950	983	1278	0
819	0	0	11648	-176	-11824	-5736	11736	-6000	2419	-1224	-1243	1705	6103	5517	0
820	0	0	11192	-205	-11397	-5493	11294	-5801	2066	-1272	-1235	1361	5080	4366	0
821	0	0	8798	-215	-9013	-4291	8905	-4614	1678	-1078	-1092	1053	4033	3369	0
822	0	0	6829	-205	-7034	-3312	6931	-3619	1251	-1173	-1072	743	3140	2333	0
823	0	0	5401	-205	-5606	-2598	5503	-2905	694	-1146	-1183	438	2452	1683	0
824	0	0	2323	-226	-2549	-1048	2436	-1387	-77	-620	-335	-207	-735	-1722	0
825	0	0	-11422	-291	11131	5856	-11276	5420	-1666	1573	2766	-1303	-7059	-7337	0
826	0	0	-18637	-308	18329	9472	-18483	9010	-1808	2900	4559	-1198	-8883	-8413	0
827	0	0	-15578	-291	15287	7934	-15432	7498	-766	2465	3790	-267	-5449	-4884	0
828	0	0	-2692	-246	2446	1469	-2569	1100	902	667	1317	902	902	1098	0
829	0	0	11510	-211	-11721	-5649	11615	-5966	2283	-1274	-1361	1602	6045	5340	0
830	0	0	11047	-232	-11279	-5407	11163	-5755	1895	-1348	-1251	1259	5005	4285	0
831	0	0	8659	-232	-8891	-4213	8775	-4561	1466	-1220	-1136	938	3951	3195	0
832	0	0	6719	-226	-6945	-3246	6832	-3585	997	-1140	-1204	686	3043	2262	0
833	0	0	5176	-232	-5408	-2472	5292	-2820	547	-1282	-1392	388	2421	1503	0
834	0	0	2260	-225	-2485	-1017	2372	-1355	-250	-696	-519	-275	-814	-1775	0
835	0	0	-11437	-292	11145	5864	-11291	5426	-1744	1486	2673	-1297	-7003	-7381	0
836	0	0	-18761	-281	18480	9521	-18620	9099	-1965	2877	4378	-1220	-8933	-8417	0
837	0	0	-15671	-252	15419	7961	-15545	7583	-968	2438	3653	-314	-5482	-4902	0
838	0	0	-2779	-223	2556	1501	-2667	1166	721	630	1245	871	840	1072	0
839	0	0	11523	-188	-11711	-5667	11617	-5949	2242	-1385	-1392	1687	6050	5364	0
840	0	0	11066	-226	-11292	-5420	11179	-5759	1769	-1414	-1462	1218	5032	4202	0
841	0	0	8670	-238	-8908	-4216	8789	-4573	1367	-1189	-1286	987	4029	3243	0
842	0	0	6687	-232	-6919	-3227	6803	-3575	915	-1200	-1332	587	3127	2254	0
843	0	0	5198	-226	-5424	-2486	5311	-2825	347	-1268	-1445	318	2430	1542	0
844	0	0	2212	-226	-2438	-993	2325	-1332	-393	-748	-574	-419	-725	-1769	0
845	0	0	-11546	-289	11257	5917	-11401	5484	-1988	1439	2475	-1348	-7038	-7443	0
846	0	0	-18716	-281	18435	9498	-18575	9077	-2066	2818	4285	-1268	-8885	-8524	0
847	0	0	-15806	-248	15558	8027	-15682	7655	-1092	2304	3631	-343	-5468	-4950	0
848	0	0	-2932	-205	2727	1568	-2829	1261	572	535	1150	715	776	964	0
849	0	0	11396	-170	-11566	-5613	11481	-5868	2075	-1348	-1491	1567	6101	5399	0
850	0	0	11072	-197	-11269	-5437	11170	-5733	1697	-1418	-1453	1167	5042	4231	0
851	0	0	8615	-221	-8836	-4197	8725	-4528	1286	-1249	-1315	888	3977	3261	0
852	0	0	6670	-234	-6904	-3218	6787	-3569	826	-1266	-1390	537	3115	2267	0
853	0	0	5218	-221	-5439	-2498	5328	-2830	430	-1233	-1507	372	2473	1534	0
854	0	0	2198	-219	-2417	-989	2307	-1318	-452	-746	-607	-409	-713	-1782	0
855	0	0	-11422	-271	11151	5846	-11286	5440	-1920	1387	2500	-1381	-6949	-7366	0
856	0	0	-18811	-281	18530	9546	-18670	9124	-2095	2863	4271	-1297	-8848	-8547	0
857	0	0	-15864	-234	15630	8049	-15747	7698	-1119	2328	3614	-426	-5525	-4991	0
858	0	0	-3037	-195	2842	1616	-2939	1323	613	632	1125	756	913	987	0
859	0	0	11365	-141	-11506	-5612	11435	-5823	2097	-1429	-1550	1604	6085	5348	0
860	0	0	11033	-172	-11205	-5430	11119	-5688	1716	-1379	-1493	1220	5150	4256	0
861	0	0	8578	-192	-8770	-4193	8674	-4481	1243	-1231	-1332	851	4042	3135	0
862	0	0	6687	-192	-6879	-3247	6783	-3535	904	-1253	-1266	578	3218	2357	0
863	0	0	5155	-199	-5354	-2478	5254	-2776	430	-1342	-1427	287	2520	1534	0
864	0	0	2303	-213	-2516	-1045	2409	-1364	-277	-754	-603	-285	-601	-1713	0
865	0	0	-11445	-246	11199	5845	-11322	5476	-1920	1435	2595	-1330	-6850	-7275	0
866	0	0	-18763	-246	18517	9504	-18640	9135	-2116	2884	4300	-1317	-8757	-8503	0
867	0	0	-15812	-211	15601	8011	-15706	7695	-1026	2415	3740	-331	-5399	-4915	0
868	0	0	-3119	-182	2937	1650	-3028	1377	628	510	1255	787	758	997	0
869	0	0	11351	-124	-11475	-5613	11413	-5799	2095	-1358	-1425	1581	6078	5402	0
870	0	0	11126	-149	-11275	-5488	11200	-5712	1775	-1377	-1280	1237	5156	4316	0
871	0	0	8613	-153	-8766	-4230	8689	-4459	1284	-1169	-1261	933	4182	3255	0
872	0	0	6726	-155	-6881	-3285	6803	-3518	915	-1299	-1301	605	3177	2267	0
873	0	0	5230	-151	-5381	-2539	5305	-2766	428	-1264	-1321	355	2564	1598	0
874	0	0	2272	-139	-2411	-1066	2341	-1275	-331	-741	-525	-426	-477	-1730	0
875	0	0	-11350	-192	11158	5771	-11254	5483	-1862	1482	2615	-1340	-6811	-7304	0
876	0	0	-18714	-195	18519	9454	-18616	9162	-2038	2896	4440	-1282	-8741	-8440	0
877	0	0	-15872	-151	15721	8011	-15796	7785	-1034	2463	3751	-395	-5402	-4925	0
878	0	0	-3083	-104	2979	1593	-3031	1437	634	640	1259	781	904	931	0
879	0	0	11413	-58	-11471	-5677	11442	-5764	2161	-1334	-1336	1652	6184	5335	0
880	0	0	11098	-95	-11193	-5501	11145	-5644	1819	-1406	-1317	1249	5245	4268	0
881	0	0	8720	-91	-8811	-4314	8765	-4451	1408	-1255	-1191	923	4141	3233	0
882	0	0	6720	-81	-6801	-3319	6760	-3441	845	-1152	-1148	613	3290	2364	0
883	0	0	5281	-69	-5350	-2606	5315	-2709	452	-1288	-1276	246	2620	1633	0
884	0	0	2454	-56	-2510	-1199	2482	-1283	-331	-657	-514	-405	-419	-1625	0
885	0	0	-11313	-120	11193	5716	-11253	5536	-1761	1451	2648	-1239	-6801	-7181	0
886	0	0	-18711	-97	18614	9404	-18662	9258	-2058	2855	4417	-1325	-8786	-8499	0
887	0	0	-15917	-54	15863	7985	-15890	7904	-1001	2446	3883	-331	-5393	-4894	0
888	0	0	-3105	-9	3096	1557	-3100	1543	671	622	1284	772	874	867	0
889	0	0	11340	44	-11296	-5692	11318	-5626	2132	-1321	-1276	1557	6188	5366	0
890	0	0	11163	3	-11160	-5583	11161	-5578	1810	-1344	-1323	1220	5216	4299	0
891	0	0	8704	7	-8697	-4355	8700	-4345	1365	-1272	-1212	863	4151	3140	0
892	0	0	6679	25	-6654	-3352	6666	-3314	902	-1309	-1187	556	3233	2256	0
893	0	0	5262	38	-5224	-2650	5243	-2593	415	-1346	-1387	244	2574	1552	0
894	0	0	2349	64	-2285	-1206	2317	-1110	-370	-845	-547	-397	-537	-1691	0
895	0	0	-11279	21	11300	5629	-11289	5660	-1860	1433	2619	-1352	-6716	-7261	0
896	0	0	-18722	31	18753	9345	-18737	9392	-2046	2809	4345	-1389	-8768	-8536	0
897	0	0	-16014	89	16103	7962	-16058	8096	-1138	2386	3726	-494	-5517	-5076	0
898	0	0	-3084	149	3233	1467	-3158	1691	667	620	1383	688	832	975	0
899	0	0	11387	211	-11176	-5799	11281	-5482	2089	-1437	-1443	1484	6046	5333	0
900	0	0	11270	197	-11073	-5733	11171	-5438	1747	-1402	-1359	1169	5170	4304	0
901	0	0	8706	194	-8512	-4450	8609	-4159	1228	-1325	-1315	814	4054	3119	0
902	0	0	6802	201	-6601	-3501	6701	-3200	834	-1346	-1338	461	3162	2242	0
903	0	0	5326	205	-5121	-2765	5223	-2458	366	-1321	-1359	250	2510	1505	0
904	0	0	2467	217	-2250	-1342	2358	-1016	-424	-845	-616	-469	-525	-1730	0
905	0	0	-11140	168	11308	5486	-11224	5738	-2000	1328	2492	-1387	-6838	-7457	0
906	0	0	-18777	209	18986	9284	-18881	9597	-2240	2702	4196	-1348	-8902	-8730	0
907	0	0	-15992	263	16255	7864	-16123	8259	-1129	2329	3693	-523	-5552	-5144	0
908	0	0	-3178	329	3507	1424	-3342	1918	483	535	1150	657	682	679	0
909	0	0	11439	393	-11046	-5916	11242	-5326	2027	-1453	-1447	1550	6093	5265	0
910	0	0	11224	378	-10846	-5801	11035	-5234	1563	-1503	-1546	1078	5055	4089	0
911	0	0	8875	380	-8495	-4627	8685	-4057	1280	-1301	-1358	884	4062	3076	0
912	0	0	6849	399	-6450	-3624	6649	-3025	690	-1338	-1445	432	3102	2159	0
913	0	0	5445	415	-5030	-2930	5237	-2307	380	-1358	-1402	184	2490	1507	0
914	0	0	2538	428	-2110	-1483	2324	-841	-543	-952	-774	-486	-640	-1821	0
915	0	0	-11091	386	11477	5352	-11284	5931	-2087	1348	2436	-1400	-6908	-7393	0
916	0	0	-18741	391	19132	9175	-18936	9761	-2392	2766	4194	-1433	-8908	-8782	0
917	0	0	-16059	444	16503	7807	-16281	8473	-1334	2343	3658	-644	-5565	-5257	0
918	0	0	-3250	494	3744	1378	-3497	2119	244	547	1142	562	665	547	0
919	0	0	11445	537	-10908	-5991	11176	-5185	1829	-1476	-1528	1499	6066	5168	0
920	0	0	11290	512	-10778	-5901	11034	-5133	1400	-1538	-1577	1061	5076	4062	0
921	0	0	8904	498	-8406	-4701	8655	-3954	1080	-1338	-1410	814	4075	3039	0
922	0	0	6793	479	-6314	-3636	6553	-2917	510	-1425	-1474	475	3193	2104	0
923	0	0	5505	463	-5042	-2984	5273	-2289	141	-1398	-1619	162	2487	1309	0
924	0	0	2655	461	-2194	-1558	2424	-866	-535	-876	-785	-506	-411	-1738	0
925	0	0	-11126	397	11523	5364	-11324	5960	-2234	1216	2304	-1455	-6881	-7393	0
926	0	0	-18703	380	19083	9161	-18893	9731	-2405	2712	4186	-1509	-8925	-8706	0
927	0	0	-16075	397	16472	7839	-16273	8434	-1303	2322	3554	-556	-5620	-5251	0
928	0	0	-3292	413	3705	1439	-3498	2059	287	510	1146	535	634	578	0
929	0	0	11307	440	-10867	-5873	11087	-5213	1767	-1528	-1670	1491	5967	5210	0
930	0	0	11303	370	-10933	-5836	11118	-5281	1484	-1573	-1619	1053	5076	3990	0
931	0	0	8793	325	-8468	-4559	8630	-4071	1026	-1427	-1441	766	3986	3049	0
932	0	0	6735	289	-6446	-3512	6590	-3078	541	-1423	-1536	372	3041	2046	0
933	0	0	5312	259	-5053	-2785	5182	-2397	91	-1472	-1598	116	2423	1319	0
934	0	0	2531	221	-2310	-1376	2420	-1044	-636	-892	-853	-601	-510	-1813	0
935	0	0	-11164	126	11290	5519	-11227	5708	-2225	1286	2240	-1524	-6875	-7511	0
936	0	0	-18888	89	18977	9399	-18932	9533	-2399	2809	4116	-1470	-8939	-8751	0
937	0	0	-16370	87	16457	8141	-16413	8272	-1489	2403	3447	-679	-5771	-5373	0
938	0	0	-3543	104	3647	1719	-3595	1875	267	582	1105	580	570	531	0
939	0	0	11098	122	-10976	-5610	11037	-5427	1726	-1511	-1693	1379	5953	5129	0
940	0	0	11176	56	-11120	-5616	11148	-5532	1414	-1517	-1670	1082	5088	4039	0
941	0	0	8623	29	-8594	-4326	8608	-4282	1026	-1342	-1524	754	4044	3022	0
942	0	0	6716	-9	-6725	-3353	6720	-3367	560	-1425	-1581	349	3049	2005	0
943	0	0	5162	-13	-5175	-2574	5168	-2594	118	-1410	-1660	100	2475	1352	0
944	0	0	2390	-44	-2434	-1173	2412	-1239	-630	-970	-940	-614	-494	-1860	0
945	0	0	-11201	-126	11075	5663	-11138	5474	-2231	1301	2165	-1573	-6852	-7476	0
946	0	0	-19071	-147	18924	9609	-18997	9388	-2494	2716	4056	-1544	-8894	-8819	0
947	0	0	-16522	-137	16385	8329	-16453	8124	-1550	2374	3418	-659	-5794	-5459	0
948	0	0	-3648	-98	3550	1873	-3599	1726	176	564	1074	516	541	523	0
949	0	0	11063	-62	-11125	-5500	11094	-5593	1778	-1553	-1697	1497	5963	5109	0
950	0	0	11095	-112	-11207	-5491	11151	-5659	1412	-1561	-1672	1043	4999	4070	0
951	0	0	8602	-137	-8739	-4232	8670	-4438	977	-1453	-1567	680	4019	2931	0
952	0	0	6618	-135	-6753	-3241	6685	-3444	531	-1398	-1569	409	3193	2013	0
953	0	0	5162	-143	-5305	-2509	5233	-2724	112	-1520	-1681	93	2395	1259	0
954	0	0	2440	-149	-2589	-1145	2514	-1369	-692	-981	-1008	-632	-508	-1788	0
955	0	0	-11317	-223	11094	5770	-11205	5435	-2331	1245	2122	-1462	-6848	-7455	0
956	0	0	-19005	-228	18777	9616	-18891	9274	-2461	2648	4019	-1536	-8885	-8819	0
957	0	0	-16508	-203	16305	8355	-16406	8051	-1513	2343	3470	-574	-5845	-5387	0
958	0	0	-3790	-186	3604	1988	-3697	1709	178	496	1070	496	490	506	0
959	0	0	11017	-145	-11162	-5436	11089	-5653	1683	-1581	-1730	1389	6060	5049	0
960	0	0	11160	-194	-11354	-5483	11257	-5774	1398	-1565	-1716	1022	5088	4099	0
961	0	0	8639	-209	-8848	-4215	8743	-4528	944	-1423	-1573	711	4004	3065	0
962	0	0	6695	-205	-6900	-3245	6797	-3552	486	-1361	-1608	374	3156	2079	0
963	0	0	5153	-211	-5364	-2471	5258	-2787	102	-1505	-1757	139	2345	1293	0
964	0	0	2547	-192	-2739	-1177	2643	-1465	-644	-993	-863	-496	-537	-1666	0
965	0	0	-11271	-250	11021	5760	-11146	5385	-2360	1257	2135	-1588	-6859	-7393	0
966	0	0	-18895	-256	18639	9575	-18767	9191	-2430	2756	4060	-1476	-8937	-8772	0
967	0	0	-16588	-234	16354	8411	-16471	8060	-1534	2419	3457	-640	-5816	-5445	0
968	0	0	-3825	-178	3647	2001	-3736	1734	126	500	1043	477	490	436	0
969	0	0	11004	-147	-11151	-5428	11077	-5649	1647	-1639	-1660	1354	5932	5121	0
970	0	0	11173	-199	-11372	-5487	11272	-5785	1406	-1550	-1695	1090	5094	4128	0
971	0	0	8650	-219	-8869	-4215	8759	-4544	888	-1410	-1635	651	4019	2964	0
972	0	0	6747	-221	-6968	-3263	6857	-3594	568	-1437	-1581	426	3078	2097	0
973	0	0	5228	-225	-5453	-2501	5340	-2839	65	-1400	-1705	69	2444	1412	0
974	0	0	2565	-230	-2795	-1167	2680	-1512	-657	-950	-968	-500	-475	-1633	0
975	0	0	-11090	-258	10832	5674	-10961	5287	-2217	1255	2126	-1507	-6795	-7284	0
976	0	0	-18881	-265	18616	9573	-18748	9175	-2504	2754	4089	-1515	-8922	-8768	0
977	0	0	-16524	-252	16272	8388	-16398	8010	-1530	2446	3567	-597	-5788	-5371	0
978	0	0	-3820	-197	3623	2008	-3721	1713	197	496	1045	512	419	409	0
979	0	0	11035	-143	-11178	-5446	11106	-5660	1755	-1575	-1598	1420	6000	5148	0
980	0	0	11195	-186	-11381	-5504	11288	-5783	1418	-1561	-1705	1057	5109	4153	0
981	0	0	8699	-199	-8898	-4250	8798	-4548	975	-1416	-1633	766	3959	3036	0
982	0	0	6833	-215	-7048	-3309	6940	-3631	570	-1292	-1573	374	3138	2201	0
983	0	0	5244	-207	-5451	-2518	5347	-2829	137	-1408	-1709	131	2483	1396	0
984	0	0	2652	-213	-2865	-1219	2758	-1539	-614	-1034	-1004	-550	-545	-1631	0
985	0	0	-10954	-267	10687	5610	-10820	5210	-2192	1406	2198	-1453	-6675	-7243	0
986	0	0	-18858	-277	18581	9567	-18719	9152	-2438	2712	3996	-1499	-8956	-8844	0
987	0	0	-16528	-248	16280	8388	-16404	8016	-1462	2463	3577	-599	-5849	-5375	0
988	0	0	-3735	-197	3538	1966	-3636	1670	341	591	1121	616	517	459	0
989	0	0	10970	-161	-11131	-5404	11050	-5646	1767	-1563	-1714	1433	6023	5086	0
990	0	0	11258	-197	-11455	-5530	11356	-5826	1536	-1499	-1680	1068	5164	4176	0
991	0	0	8704	-221	-8925	-4241	8814	-4573	1006	-1406	-1550	673	3982	3045	0
992	0	0	6805	-217	-7022	-3294	6913	-3619	554	-1315	-1532	391	3148	2141	0
993	0	0	5219	-226	-5445	-2496	5332	-2835	112	-1451	-1645	122	2454	1394	0
994	0	0	2743	-217	-2960	-1263	2851	-1588	-562	-907	-911	-535	-384	-1629	0
995	0	0	-10968	-273	10695	5620	-10831	5211	-2215	1266	2219	-1453	-6741	-7306	0
996	0	0	-18860	-277	18583	9568	-18721	9153	-2390	2758	4112	-1468	-8879	-8749	0
997	0	0	-16633	-248	16385	8440	-16509	8068	-1499	2483	3614	-659	-5775	-5449	0
998	0	0	-3807	-197	3610	2002	-3708	1706	289	622	1146	566	459	469	0
999	0	0	10949	-149	-11098	-5400	11023	-5623	1687	-1489	-1604	1439	5969	5208	0
1000	0	0	11248	-190	-11438	-5529	11343	-5814	1540	-1486	-1586	1084	5135	4174	0
1001	0	0	8765	-207	-8972	-4279	8868	-4589	1034	-1431	-1532	762	3965	3065	0
1002	0	0	6848	-207	-7055	-3320	6951	-3631	665	-1332	-1455	494	3156	2209	0
1003	0	0	5321	-209	-5530	-2556	5425	-2869	234	-1361	-1581	168	2475	1453	0
1004	0	0	2729	-215	-2944	-1257	2836	-1579	-578	-935	-1039	-496	-438	-1573	0
1005	0	0	-10904	-277	10627	5590	-10765	5175	-2192	1344	2196	-1449	-6685	-7265	0
1006	0	0	-18803	-294	18509	9548	-18656	9107	-2279	2696	4068	-1431	-8949	-8797	0
1007	0	0	-16595	-267	16328	8431	-16461	8030	-1487	2483	3618	-630	-5911	-5451	0
1008	0	0	-3827	-221	3606	2024	-3716	1692	283	682	1150	562	475	388	0
1009	0	0	10953	-174	-11127	-5389	11040	-5650	1811	-1422	-1643	1511	6041	5127	0
1010	0	0	11309	-199	-11508	-5555	11408	-5853	1606	-1515	-1571	1148	5094	4190	0
1011	0	0	8827	-207	-9034	-4310	8930	-4620	1098	-1332	-1538	828	4000	3078	0
1012	0	0	6864	-209	-7073	-3327	6968	-3641	661	-1292	-1420	415	3187	2184	0
1013	0	0	5380	-211	-5591	-2584	5485	-2901	197	-1301	-1579	174	2425	1410	0
1014	0	0	2923	-219	-3142	-1352	3032	-1680	-438	-838	-894	-455	-366	-1474	0
1015	0	0	-10721	-275	10446	5498	-10583	5085	-2085	1377	2190	-1468	-6729	-7224	0
1016	0	0	-18707	-281	18426	9494	-18566	9072	-2326	2820	4161	-1394	-8869	-8733	0
1017	0	0	-16559	-256	16303	8407	-16431	8023	-1427	2553	3592	-634	-5884	-5447	0
1018	0	0	-3811	-203	3608	2007	-3709	1702	306	700	1216	531	419	409	0
1019	0	0	10995	-161	-11156	-5417	11075	-5658	1844	-1474	-1530	1528	5955	5321	0
1020	0	0	11373	-195	-11568	-5589	11470	-5881	1563	-1439	-1617	1111	5076	4188	0
1021	0	0	8841	-209	-9050	-4316	8945	-4629	1109	-1284	-1501	814	3988	3115	0
1022	0	0	6945	-207	-7152	-3369	7048	-3679	706	-1229	-1414	508	3228	2225	0
1023	0	0	5343	-217	-5560	-2563	5451	-2888	265	-1313	-1647	256	2324	1414	0
1024	0	0	3059	-219	-3278	-1420	3168	-1748	-341	-801	-830	-424	-289	-1431	0
1025	0	0	-10661	-277	10384	5469	-10522	5053	-2093	1352	2229	-1447	-6632	-7185	0
1026	0	0	-18586	-294	18292	9440	-18439	8999	-2229	2774	4167	-1451	-8976	-8757	0
1027	0	0	-16502	-267	16235	8384	-16368	7984	-1338	2516	3765	-523	-5924	-5404	0
1028	0	0	-3835	-219	3616	2027	-3725	1698	355	679	1251	725	263	440	0
1029	0	0	10956	-166	-11122	-5395	11039	-5644	1891	-1455	-1511	1524	5944	5284	0
1030	0	0	11355	-201	-11556	-5577	11455	-5878	1573	-1443	-1583	1200	5040	4250	0
1031	0	0	8909	-199	-9108	-4355	9008	-4653	1140	-1274	-1511	793	3967	3166	0
1032	0	0	6945	-201	-7146	-3372	7045	-3673	768	-1247	-1480	508	3063	2252	0
1033	0	0	5506	-209	-5715	-2648	5610	-2962	370	-1290	-1520	236	2442	1439	0
1034	0	0	3015	-201	-3216	-1407	3115	-1708	-358	-904	-882	-430	-298	-1453	0
1035	0	0	-10591	-267	10324	5429	-10457	5028	-2033	1307	2172	-1472	-6691	-7176	0
1036	0	0	-18571	-273	18298	9422	-18434	9012	-2258	2877	4122	-1385	-8935	-8601	0
1037	0	0	-16543	-244	16299	8393	-16421	8027	-1389	2599	3835	-539	-5975	-5379	0
1038	0	0	-3903	-194	3709	2048	-3806	1757	368	770	1293	636	302	407	0
1039	0	0	10874	-162	-11036	-5356	10955	-5599	1893	-1373	-1583	1509	5918	5162	0
1040	0	0	11355	-199	-11554	-5578	11454	-5876	1736	-1412	-1584	1216	5154	4266	0
1041	0	0	8944	-201	-9145	-4371	9044	-4673	1210	-1332	-1402	812	3988	3104	0
1042	0	0	6970	-209	-7179	-3380	7074	-3694	803	-1229	-1466	593	3164	2196	0
1043	0	0	5385	-219	-5604	-2583	5494	-2911	347	-1321	-1532	236	2415	1482	0
1044	0	0	3123	-215	-3338	-1454	3230	-1776	-308	-865	-865	-444	-234	-1375	0
1045	0	0	-10491	-277	10214	5384	-10352	4968	-1971	1348	2213	-1416	-6636	-7028	0
1046	0	0	-18517	-281	18236	9399	-18376	8977	-2174	2818	4186	-1321	-8972	-8613	0
1047	0	0	-16537	-261	16276	8399	-16406	8007	-1356	2576	3866	-500	-5967	-5344	0
1048	0	0	-3883	-194	3689	2038	-3786	1747	440	706	1356	599	226	434	0
1049	0	0	10858	-159	-11017	-5349	10937	-5588	1907	-1404	-1478	1513	5957	5247	0
1050	0	0	11421	-186	-11607	-5617	11514	-5896	1668	-1396	-1513	1144	5075	4300	0
1051	0	0	8981	-195	-9176	-4393	9078	-4685	1222	-1187	-1414	882	3990	3261	0
1052	0	0	6955	-201	-7156	-3377	7055	-3678	783	-1247	-1468	481	3125	2254	0
1053	0	0	5473	-209	-5682	-2632	5577	-2945	316	-1222	-1573	246	2370	1503	0
1054	0	0	3073	-215	-3288	-1429	3180	-1751	-376	-838	-911	-436	-279	-1365	0
1055	0	0	-10444	-283	10161	5363	-10302	4939	-1949	1358	2232	-1338	-6710	-7046	0
1056	0	0	-18547	-279	18268	9413	-18407	8994	-2213	2900	4196	-1356	-8889	-8644	0
1057	0	0	-16613	-267	16346	8440	-16479	8039	-1400	2547	3794	-607	-6029	-5544	0
1058	0	0	-3969	-219	3750	2094	-3859	1765	508	826	1402	688	285	415	0
1059	0	0	10767	-162	-10929	-5302	10848	-5545	1870	-1389	-1528	1569	5825	5239	0
1060	0	0	11430	-192	-11622	-5619	11526	-5907	1701	-1350	-1598	1266	5073	4335	0
1061	0	0	8970	-217	-9187	-4376	9078	-4702	1268	-1284	-1387	900	3973	3226	0
1062	0	0	6964	-215	-7179	-3374	7071	-3697	822	-1206	-1408	556	3169	2326	0
1063	0	0	5447	-215	-5662	-2616	5554	-2938	376	-1278	-1530	281	2436	1499	0
1064	0	0	3210	-223	-3433	-1493	3321	-1828	-225	-789	-807	-333	-279	-1220	0
1065	0	0	-10436	-279	10157	5357	-10296	4939	-1953	1249	2205	-1325	-6586	-7030	0
1066	0	0	-18476	-285	18191	9380	-18333	8953	-2192	2818	4223	-1389	-8953	-8592	0
1067	0	0	-16629	-250	16379	8439	-16504	8064	-1375	2620	3746	-479	-6031	-5451	0
1068	0	0	-3961	-192	3769	2076	-3865	1788	485	851	1301	696	285	409	0
1069	0	0	10827	-151	-10978	-5338	10902	-5564	2002	-1437	-1484	1616	5932	5303	0
1070	0	0	11403	-186	-11589	-5608	11496	-5887	1697	-1389	-1577	1231	5117	4318	0
1071	0	0	8874	-211	-9085	-4331	8979	-4648	1220	-1352	-1458	838	3955	3218	0
1072	0	0	7044	-209	-7253	-3417	7148	-3731	894	-1094	-1431	634	3216	2370	0
1073	0	0	5430	-223	-5653	-2603	5541	-2938	411	-1330	-1526	302	2382	1546	0
1074	0	0	3254	-228	-3482	-1513	3368	-1855	-254	-840	-781	-318	-145	-1200	0
1075	0	0	-10330	-289	10041	5309	-10185	4876	-1883	1317	2215	-1290	-6531	-6951	0
1076	0	0	-18522	-292	18230	9407	-18376	8969	-2265	2836	4180	-1427	-8875	-8586	0
1077	0	0	-16580	-269	16311	8424	-16445	8021	-1342	2580	3841	-504	-5977	-5428	0
1078	0	0	-4123	-205	3918	2164	-4020	1856	349	768	1336	680	199	428	0
1079	0	0	10769	-157	-10926	-5306	10847	-5541	2021	-1307	-1528	1596	6060	5325	0
1080	0	0	11456	-199	-11655	-5628	11555	-5927	1759	-1406	-1538	1243	5137	4345	0
1081	0	0	8905	-205	-9110	-4350	9007	-4657	1261	-1297	-1474	836	4002	3201	0
1082	0	0	6901	-199	-7100	-3351	7000	-3649	873	-1216	-1408	583	3222	2256	0
1083	0	0	5434	-207	-5641	-2613	5537	-2924	355	-1257	-1590	283	2364	1598	0
1084	0	0	3257	-209	-3466	-1524	3361	-1837	-246	-838	-931	-242	-174	-1226	0
1085	0	0	-10318	-285	10033	5301	-10175	4874	-1862	1237	2178	-1282	-6559	-6906	0
1086	0	0	-18452	-281	18171	9366	-18311	8945	-2186	2737	4215	-1359	-8943	-8600	0
1087	0	0	-16621	-258	16363	8439	-16492	8052	-1375	2636	3909	-570	-5998	-5447	0
1088	0	0	-4088	-199	3889	2143	-3988	1845	343	853	1330	644	186	345	0
1089	0	0	10648	-161	-10809	-5243	10728	-5485	1934	-1460	-1544	1563	5957	5290	0
1090	0	0	11456	-205	-11661	-5625	11558	-5933	1726	-1515	-1509	1249	5108	4335	0
1091	0	0	8869	-219	-9088	-4325	8978	-4653	1278	-1338	-1425	880	4008	3270	0
1092	0	0	6912	-219	-7131	-3346	7021	-3675	816	-1226	-1491	556	3142	2335	0
1093	0	0	5432	-223	-5655	-2604	5543	-2939	349	-1303	-1524	217	2413	1614	0
1094	0	0	3240	-217	-3457	-1511	3348	-1837	-271	-894	-915	-304	-133	-1206	0
1095	0	0	-10273	-267	10006	5270	-10139	4869	-1941	1276	2081	-1288	-6572	-7048	0
1096	0	0	-18507	-275	18232	9391	-18369	8978	-2223	2892	4155	-1359	-8918	-8677	0
1097	0	0	-16757	-258	16499	8507	-16628	8120	-1447	2554	3765	-545	-6180	-5488	0
1098	0	0	-4170	-205	3965	2187	-4067	1880	440	783	1346	622	153	298	0
1099	0	0	10579	-174	-10753	-5202	10666	-5463	1961	-1418	-1542	1565	6010	5251	0
1100	0	0	11355	-199	-11554	-5578	11454	-5876	1683	-1429	-1617	1164	5090	4330	0
1101	0	0	8953	-213	-9166	-4370	9059	-4689	1218	-1297	-1466	876	3992	3224	0
1102	0	0	6932	-211	-7143	-3360	7037	-3677	814	-1222	-1513	550	3154	2353	0
1103	0	0	5343	-207	-5550	-2568	5446	-2878	263	-1340	-1631	166	2395	1420	0
1104	0	0	3230	-203	-3433	-1513	3331	-1818	-360	-896	-962	-347	-182	-1220	0
1105	0	0	-10242	-273	9969	5257	-10105	4848	-1938	1286	2046	-1373	-6563	-7020	0
1106	0	0	-18474	-273	18201	9373	-18337	8964	-2298	2745	4143	-1427	-8968	-8662	0
1107	0	0	-16822	-265	16557	8543	-16689	8146	-1484	2498	3709	-589	-6227	-5548	0
1108	0	0	-4259	-201	4058	2230	-4158	1928	362	805	1342	622	118	322	0
1109	0	0	10569	-166	-10735	-5201	10652	-5450	1899	-1511	-1621	1621	5837	5241	0
1110	0	0	11281	-201	-11482	-5540	11381	-5841	1586	-1482	-1656	1206	5092	4266	0
1111	0	0	8841	-209	-9050	-4316	8945	-4629	1171	-1348	-1509	845	3969	3156	0
1112	0	0	6891	-211	-7102	-3340	6996	-3656	758	-1276	-1491	508	3115	2205	0
1113	0	0	5338	-223	-5561	-2557	5449	-2892	294	-1387	-1625	195	2440	1491	0
1114	0	0	3220	-215	-3435	-1502	3327	-1825	-285	-929	-979	-337	-151	-1202	0
1115	0	0	-10265	-265	10000	5265	-10132	4867	-2104	1282	1971	-1423	-6564	-6945	0
1116	0	0	-18592	-279	18313	9435	-18452	9017	-2281	2723	3977	-1513	-9017	-8681	0
1117	0	0	-16873	-265	16608	8569	-16740	8171	-1538	2529	3757	-597	-6184	-5635	0
1118	0	0	-4380	-213	4167	2296	-4273	1977	234	731	1193	607	27	226	0
1119	0	0	10452	-161	-10613	-5145	10532	-5387	1846	-1482	-1703	1520	5880	5208	0
1120	0	0	11343	-178	-11521	-5582	11432	-5849	1550	-1414	-1697	1142	5018	4246	0
1121	0	0	8843	-195	-9038	-4324	8940	-4616	1125	-1358	-1491	781	4015	3152	0
1122	0	0	6823	-203	-7026	-3310	6924	-3614	713	-1365	-1614	494	3076	2260	0
1123	0	0	5424	-209	-5633	-2607	5528	-2921	337	-1239	-1617	258	2407	1544	0
1124	0	0	3195	-207	-3402	-1494	3298	-1804	-415	-1024	-1107	-388	-199	-1257	0
1125	0	0	-10168	-269	9899	5218	-10033	4815	-2009	1191	1953	-1344	-6619	-7015	0
1126	0	0	-18518	-277	18241	9397	-18379	8982	-2343	2733	4042	-1416	-9013	-8667	0
1127	0	0	-16864	-254	16610	8559	-16737	8178	-1577	2483	3707	-632	-6254	-5726	0
1128	0	0	-4409	-192	4217	2300	-4313	2012	267	777	1299	622	81	232	0
1129	0	0	10380	-161	-10541	-5109	10460	-5351	1811	-1511	-1724	1526	5882	5172	0
1130	0	0	11314	-197	-11511	-5558	11412	-5854	1588	-1544	-1699	1171	5075	4207	0
1131	0	0	8771	-205	-8976	-4283	8873	-4590	1117	-1354	-1581	772	3965	3142	0
1132	0	0	6854	-221	-7075	-3316	6964	-3648	673	-1282	-1596	467	3102	2238	0
1133	0	0	5368	-226	-5594	-2571	5481	-2910	283	-1330	-1695	223	2461	1515	0
1134	0	0	3205	-226	-3431	-1489	3318	-1828	-434	-1012	-1117	-417	-89	-1270	0
1135	0	0	-10168	-294	9874	5231	-10021	4790	-1998	1111	2019	-1387	-6531	-6894	0
1136	0	0	-18497	-285	18212	9391	-18354	8963	-2341	2638	3928	-1437	-9017	-8698	0
1137	0	0	-16886	-265	16621	8575	-16753	8178	-1550	2498	3759	-647	-6217	-5627	0
1138	0	0	-4538	-201	4337	2369	-4437	2068	178	669	1132	496	-7	118	0
1139	0	0	10415	-161	-10576	-5127	10495	-5368	1860	-1433	-1654	1536	5938	5220	0
1140	0	0	11310	-190	-11500	-5560	11405	-5845	1468	-1555	-1759	1094	5098	4231	0
1141	0	0	8870	-199	-9069	-4335	8969	-4634	1177	-1416	-1621	795	3955	3144	0
1142	0	0	6771	-203	-6974	-3284	6872	-3588	684	-1309	-1573	517	3057	2295	0
1143	0	0	5325	-192	-5517	-2566	5421	-2854	199	-1431	-1763	131	2390	1406	0
1144	0	0	3182	-197	-3379	-1492	3280	-1788	-411	-1016	-1136	-399	-120	-1181	0
1145	0	0	-10064	-244	9820	5154	-9942	4788	-2091	1282	1976	-1455	-6454	-6995	0
1146	0	0	-18540	-256	18284	9398	-18412	9014	-2308	2632	3969	-1489	-8925	-8762	0
1147	0	0	-16908	-234	16674	8571	-16791	8220	-1654	2450	3621	-663	-6312	-5816	0
1148	0	0	-4516	-184	4332	2350	-4424	2074	244	810	1218	655	19	213	0
1149	0	0	10298	-133	-10431	-5082	10364	-5282	1771	-1540	-1813	1474	5808	5191	0
1150	0	0	11412	-162	-11574	-5625	11493	-5868	1577	-1456	-1775	1160	5092	4306	0
1151	0	0	8782	-174	-8956	-4304	8869	-4565	1098	-1455	-1681	799	3984	3148	0
1152	0	0	6860	-172	-7032	-3344	6946	-3602	692	-1305	-1650	405	3102	2207	0
1153	0	0	5288	-182	-5470	-2553	5379	-2826	213	-1445	-1736	97	2456	1375	0
1154	0	0	3240	-178	-3418	-1531	3329	-1798	-475	-1080	-1177	-370	-48	-1229	0
1155	0	0	-10072	-219	9853	5145	-9962	4817	-2060	1167	1852	-1373	-6456	-6991	0
1156	0	0	-18458	-217	18241	9337	-18349	9012	-2312	2661	3874	-1536	-8980	-8757	0
1157	0	0	-17028	-199	16829	8613	-16928	8315	-1635	2467	3645	-642	-6237	-5804	0
1158	0	0	-4632	-143	4489	2387	-4560	2173	112	766	1179	500	-3	50	0
1159	0	0	10263	-106	-10369	-5078	10316	-5237	1777	-1567	-1713	1456	5878	5193	0
1160	0	0	11336	-133	-11469	-5601	11402	-5801	1466	-1571	-1773	1090	5032	4264	0
1161	0	0	8755	-139	-8894	-4308	8824	-4516	993	-1383	-1683	739	3994	3127	0
1162	0	0	6867	-149	-7016	-3359	6941	-3582	702	-1375	-1670	411	3105	2246	0
1163	0	0	5321	-143	-5464	-2589	5392	-2803	223	-1522	-1833	116	2368	1379	0
1164	0	0	3230	-139	-3369	-1545	3299	-1754	-549	-1115	-1206	-457	-58	-1262	0
1165	0	0	-9955	-188	9767	5071	-9861	4789	-2069	1092	1879	-1462	-6510	-7009	0
1166	0	0	-18454	-180	18274	9317	-18364	9047	-2425	2667	3909	-1517	-8997	-8698	0
1167	0	0	-17104	-155	16949	8629	-17026	8397	-1699	2409	3536	-694	-6291	-5856	0
1168	0	0	-4595	-77	4518	2336	-4556	2220	149	725	1200	448	-31	73	0
1169	0	0	10228	-42	-10270	-5093	10249	-5156	1806	-1522	-1687	1408	5917	5232	0
1170	0	0	11361	-81	-11442	-5640	11401	-5761	1559	-1577	-1810	1127	5071	4333	0
1171	0	0	8850	-95	-8945	-4377	8897	-4520	1107	-1385	-1685	731	4039	3146	0
1172	0	0	6774	-118	-6892	-3328	6833	-3505	640	-1350	-1691	477	3136	2147	0
1173	0	0	5368	-120	-5488	-2624	5428	-2804	254	-1390	-1786	129	2454	1466	0
1174	0	0	3317	-143	-3460	-1587	3388	-1801	-504	-1063	-1111	-434	15	-1162	0
1175	0	0	-9939	-195	9744	5067	-9841	4774	-2037	1125	1796	-1389	-6446	-6966	0
1176	0	0	-18410	-207	18203	9308	-18306	8998	-2310	2688	3860	-1437	-9013	-8739	0
1177	0	0	-17064	-186	16878	8625	-16971	8346	-1635	2403	3689	-741	-6260	-5835	0
1178	0	0	-4731	-124	4607	2427	-4669	2241	157	739	1229	467	-25	81	0
1179	0	0	10147	-67	-10214	-5040	10180	-5140	1726	-1552	-1778	1420	5837	5144	0
1180	0	0	11374	-104	-11478	-5635	11426	-5791	1557	-1561	-1755	1131	5117	4250	0
1181	0	0	8848	-128	-8976	-4360	8912	-4552	1148	-1422	-1641	795	4060	3127	0
1182	0	0	6901	-137	-7038	-3382	6969	-3587	653	-1338	-1689	496	3020	2227	0
1183	0	0	5370	-141	-5511	-2614	5440	-2826	215	-1340	-1794	139	2436	1437	0
1184	0	0	3325	-145	-3470	-1590	3397	-1807	-401	-1059	-1142	-374	54	-1121	0
1185	0	0	-9951	-197	9754	5074	-9852	4778	-2102	1072	1862	-1486	-6491	-6888	0
1186	0	0	-18394	-207	18187	9300	-18290	8990	-2308	2684	3891	-1487	-8949	-8737	0
1187	0	0	-17167	-194	16973	8680	-17070	8389	-1664	2483	3647	-758	-6351	-5820	0
1188	0	0	-4688	-116	4572	2402	-4630	2228	225	789	1220	539	-64	-11	0
1189	0	0	10187	-77	-10264	-5055	10225	-5170	1879	-1390	-1693	1509	5936	5238	0
1190	0	0	11345	-112	-11457	-5616	11401	-5784	1538	-1542	-1811	1074	5129	4200	0
1191	0	0	8890	-131	-9021	-4379	8955	-4576	1111	-1311	-1625	808	4072	3181	0
1192	0	0	6891	-145	-7036	-3373	6963	-3590	700	-1309	-1567	457	3208	2201	0
1193	0	0	5348	-157	-5505	-2595	5426	-2831	225	-1412	-1751	85	2372	1435	0
1194	0	0	3343	-172	-3515	-1585	3429	-1843	-395	-1045	-1092	-353	62	-1076	0
1195	0	0	-9841	-244	9597	5042	-9719	4676	-2015	1136	1864	-1422	-6355	-6888	0
1196	0	0	-18388	-248	18140	9318	-18264	8946	-2256	2717	3969	-1425	-8943	-8710	0
1197	0	0	-17187	-230	16957	8708	-17072	8363	-1616	2504	3720	-661	-6336	-5825	0
1198	0	0	-4744	-172	4572	2458	-4658	2200	217	876	1354	554	-85	48	0
1199	0	0	10106	-143	-10249	-4981	10177	-5196	1924	-1435	-1670	1449	5969	5259	0
1200	0	0	11355	-184	-11539	-5585	11447	-5861	1616	-1484	-1720	1101	5156	4271	0
1201	0	0	8891	-197	-9088	-4347	8989	-4642	1218	-1309	-1637	853	4013	3197	0
1202	0	0	6880	-199	-7079	-3340	6979	-3639	731	-1259	-1555	450	3169	2227	0
1203	0	0	5393	-213	-5606	-2590	5499	-2909	287	-1412	-1683	211	2405	1511	0
1204	0	0	3410	-225	-3635	-1592	3522	-1930	-368	-1049	-1107	-370	129	-995	0
1205	0	0	-9824	-287	9537	5055	-9680	4625	-2005	1129	1848	-1358	-6413	-6846	0
1206	0	0	-18295	-296	17999	9295	-18147	8851	-2225	2760	4008	-1429	-8943	-8697	0
1207	0	0	-17151	-279	16872	8715	-17011	8296	-1536	2504	3672	-582	-6357	-5750	0
1208	0	0	-4778	-225	4553	2501	-4665	2164	234	861	1332	481	-141	-38	0
1209	0	0	10129	-174	-10303	-4977	10216	-5238	1963	-1458	-1590	1532	5930	5300	0
1210	0	0	11434	-215	-11649	-5609	11541	-5932	1619	-1542	-1672	1142	5146	4339	0
1211	0	0	8895	-232	-9127	-4331	9011	-4679	1222	-1381	-1542	776	4074	3187	0
1212	0	0	6930	-226	-7156	-3352	7043	-3691	791	-1202	-1507	516	3189	2364	0
1213	0	0	5407	-234	-5641	-2586	5524	-2937	296	-1346	-1658	232	2498	1511	0
1214	0	0	3360	-234	-3594	-1563	3477	-1914	-422	-1057	-1148	-415	58	-1082	0
1215	0	0	-9761	-300	9461	5030	-9611	4580	-1986	1140	1874	-1373	-6318	-6894	0
1216	0	0	-18437	-316	18121	9376	-18279	8902	-2289	2644	3383	-1553	-8991	-8675	0
1217	0	0	-17104	-287	16817	8695	-16960	8265	-1509	2564	3210	-628	-6396	-5744	0
1218	0	0	-4876	-213	4663	2544	-4769	2225	159	808	861	469	-52	19	0
1219	0	0	10086	-182	-10268	-4952	10177	-5225	1907	-1425	-2058	1489	5944	5259	0
1220	0	0	11401	-190	-11591	-5605	11496	-5890	1604	-1486	-2052	1109	5187	4320	0
1221	0	0	8938	-211	-9149	-4363	9043	-4680	1206	-1305	-1864	820	4099	3259	0
1222	0	0	6893	-219	-7112	-3337	7002	-3665	764	-1334	-1775	527	3100	2273	0
1223	0	0	5438	-238	-5676	-2600	5557	-2957	310	-1387	-1844	263	2436	1451	0
1224	0	0	3393	-246	-3639	-1573	3516	-1942	-444	-1117	-1334	-356	100	-1012	0
1225	0	0	-9686	-316	9370	5001	-9528	4527	-2004	1150	1645	-1392	-6390	-6830	0
1226	0	0	-18370	-323	18047	9346	-18208	8862	-2254	2721	3870	-1453	-8910	-8617	0
1227	0	0	-17265	-300	16965	8782	-17115	8332	-1602	2417	3513	-710	-6444	-5917	0
1228	0	0	-4917	-254	4663	2585	-4790	2204	159	925	1249	583	-95	-1	0
1229	0	0	9947	-205	-10152	-4871	10049	-5178	1802	-1456	-1782	1398	5909	5212	0
1230	0	0	11390	-228	-11618	-5581	11504	-5923	1598	-1538	-1881	1158	5076	4365	0
1231	0	0	8899	-248	-9147	-4325	9023	-4697	1187	-1383	-1658	803	4077	3208	0
1232	0	0	6883	-273	-7156	-3305	7019	-3714	717	-1377	-1722	438	3135	2281	0
1233	0	0	5392	-296	-5688	-2548	5540	-2992	304	-1389	-1730	188	2481	1505	0
1234	0	0	3446	-333	-3779	-1556	3612	-2056	-428	-1082	-1297	-316	172	-1065	0
1235	0	0	-9646	-397	9249	5021	-9447	4426	-1918	1117	1732	-1354	-6297	-6780	0
1236	0	0	-18384	-438	17946	9411	-18165	8754	-2260	2694	3831	-1491	-8856	-8724	0
1237	0	0	-17263	-440	16823	8851	-17043	8191	-1567	2489	3676	-628	-6382	-5889	0
1238	0	0	-5049	-368	4681	2708	-4865	2156	137	822	1229	481	-192	-108	0
1239	0	0	9877	-308	-10185	-4784	10031	-5246	1833	-1439	-1753	1462	5913	5197	0
1240	0	0	11320	-252	-11572	-5534	11446	-5912	1552	-1534	-1784	1105	5150	4330	0
1241	0	0	8875	-221	-9096	-4327	8985	-4658	1134	-1400	-1767	774	4023	3090	0
1242	0	0	6864	-248	-7112	-3308	6988	-3680	752	-1278	-1627	477	3183	2343	0
1243	0	0	5298	-254	-5552	-2522	5425	-2903	203	-1433	-1806	170	2425	1439	0
1244	0	0	3558	-89	-3647	-1734	3602	-1868	-411	-1105	-1334	-298	190	-997	0
1245	0	0	-9486	27	9513	4729	-9499	4770	-2050	1063	1738	-1422	-6306	-6720	0
1246	0	0	-18024	281	18305	8871	-18164	9293	-2265	2681	3843	-1507	-8995	-8728	0
1247	0	0	-16880	616	17496	8132	-17188	9056	-1629	2500	3649	-743	-6349	-5926	0
1248	0	0	-4425	1140	5565	1642	-4995	3352	71	799	1272	512	-240	-62	0
1249	0	0	10867	1685	-9182	-6276	10024	-3748	1875	-1408	-1693	1340	5990	5205	0
1250	0	0	12456	1990	-10466	-7223	11461	-4238	1458	-1548	-1804	1051	5197	4322	0
1251	0	0	10069	2207	-7862	-6138	8965	-2827	1068	-1418	-1656	688	4093	3214	0
1252	0	0	8221	2337	-5884	-5279	7052	-1773	704	-1371	-1666	407	3121	2186	0
1253	0	0	6645	2312	-4333	-4478	5489	-1010	236	-1414	-1775	174	2479	1476	0
1254	0	0	4649	2118	-2531	-3383	3590	-206	-374	-1222	-1284	-368	217	-1072	0
1255	0	0	-8588	1742	10330	3423	-9459	6036	-2052	1065	1773	-1427	-6326	-6836	0
1256	0	0	-17494	1356	18850	8069	-18172	10103	-2316	2683	3819	-1567	-8949	-8759	0
1257	0	0	-16744	1059	17803	7842	-17273	9431	-1604	2554	3637	-679	-6469	-5930	1
1258	0	0	-4608	841	5449	1883	-5028	3145	21	822	1369	362	-285	-95	0
1259	0	0	10329	550	-9779	-5439	10054	-4614	1860	-1332	-1650	1460	5953	5247	0
1260	0	0	11695	339	-11356	-6017	11525	-5508	1519	-1522	-1804	1121	5177	4312	0
1261	0	0	9185	190	-8995	-4687	9090	-4402	1177	-1342	-1579	776	4132	3282	0
1262	0	0	7057	108	-6949	-3582	7003	-3420	613	-1319	-1592	409	3235	2215	0
1263	0	0	5600	54	-5546	-2827	5573	-2746	329	-1375	-1633	234	2475	1542	0
1264	0	0	3581	0	-3581	-1790	3581	-1790	-463	-1167	-1282	-362	221	-960	0
1265	0	0	-9406	-112	9294	4759	-9350	4591	-2023	1117	1794	-1449	-6248	-6811	0
1266	0	0	-18241	-155	18086	9198	-18163	8965	-2380	2733	3926	-1517	-8927	-8693	0
1267	0	0	-17308	-153	17155	8730	-17231	8501	-1637	2523	3746	-715	-6485	-5928	0
1268	0	0	-5087	-104	4983	2595	-5035	2439	108	832	1375	521	-318	-104	0
1269	0	0	9879	-79	-9958	-4900	9918	-5018	1883	-1377	-1643	1437	5889	5267	0
1270	0	0	11490	-124	-11614	-5683	11552	-5869	1538	-1559	-1720	1144	5199	4345	0
1271	0	0	8980	-170	-9150	-4405	9065	-4660	1169	-1340	-1517	768	4132	3321	0
1272	0	0	6986	-180	-7166	-3403	7076	-3673	704	-1299	-1590	481	3175	2250	0
1273	0	0	5478	-182	-5660	-2648	5569	-2921	316	-1381	-1631	248	2529	1604	0
1274	0	0	3645	-170	-3815	-1737	3730	-1992	-368	-1082	-1239	-325	269	-878	0
1275	0	0	-9429	-238	9191	4833	-9310	4476	-1984	1148	1761	-1443	-6159	-6778	0
1276	0	0	-18268	-240	18028	9254	-18148	8894	-2234	2622	3940	-1530	-8931	-8728	0
1277	0	0	-17397	-240	17157	8818	-17277	8458	-1577	2510	3709	-711	-6411	-6004	0
1278	0	0	-5206	-164	5042	2685	-5124	2439	91	824	1390	411	-267	-151	0
1279	0	0	9782	-141	-9923	-4820	9852	-5032	1897	-1354	-1606	1422	5946	5257	0
1280	0	0	11487	-170	-11657	-5658	11572	-5913	1559	-1569	-1714	1115	5282	4328	0
1281	0	0	8909	-197	-9106	-4356	9007	-4651	1099	-1375	-1616	758	4114	3222	0
1282	0	0	6982	-209	-7191	-3386	7086	-3700	719	-1307	-1598	467	3164	2304	0
1283	0	0	5395	-219	-5614	-2588	5504	-2916	238	-1340	-1693	120	2496	1534	0
1284	0	0	3546	-221	-3767	-1662	3656	-1994	-335	-1264	-1292	-368	273	-964	0
1285	0	0	-9364	-283	9081	4823	-9222	4399	-1920	1084	1839	-1385	-6194	-6698	0
1286	0	0	-18359	-283	18076	9321	-18217	8896	-2291	2646	3847	-1509	-8960	-8813	0
1287	0	0	-17426	-261	17165	8843	-17295	8452	-1592	2494	3718	-768	-6541	-6045	0
1288	0	0	-5295	-211	5084	2753	-5189	2436	131	849	1412	448	-349	-192	0
1289	0	0	9697	-164	-9861	-4766	9779	-5012	1823	-1400	-1734	1443	5808	5181	0
1290	0	0	11490	-184	-11674	-5653	11582	-5929	1584	-1453	-1819	1181	5156	4343	0
1291	0	0	8959	-199	-9158	-4380	9058	-4678	1193	-1396	-1623	803	4068	3237	0
1292	0	0	6955	-201	-7156	-3377	7055	-3678	657	-1315	-1660	399	3088	2225	0
1293	0	0	5436	-209	-5645	-2613	5540	-2927	252	-1367	-1778	157	2448	1437	0
1294	0	0	3552	-205	-3757	-1673	3654	-1981	-337	-1212	-1389	-234	265	-923	0
1295	0	0	-9303	-259	9044	4781	-9173	4392	-1969	995	1728	-1455	-6246	-6772	0
1296	0	0	-18279	-259	18020	9269	-18149	8880	-2306	2673	3953	-1476	-8956	-8664	0
1297	0	0	-17479	-250	17229	8864	-17354	8489	-1639	2527	3602	-774	-6597	-6066	0
1298	0	0	-5319	-194	5125	2756	-5222	2465	21	876	1342	370	-335	-219	0
1299	0	0	9634	-149	-9783	-4742	9708	-4966	1780	-1354	-1775	1416	5839	5245	0
1300	0	0	11450	-174	-11624	-5638	11537	-5899	1507	-1571	-1874	1063	5168	4225	0
1301	0	0	8973	-195	-9168	-4389	9070	-4681	1113	-1352	-1670	772	4046	3204	0
1302	0	0	6869	-186	-7055	-3341	6962	-3620	708	-1369	-1637	486	3150	2295	0
1303	0	0	5354	-194	-5548	-2580	5451	-2871	159	-1309	-1806	71	2450	1389	0
1304	0	0	3534	-186	-3720	-1674	3627	-1953	-384	-1208	-1385	-349	327	-874	0
1305	0	0	-9404	-246	9158	4825	-9281	4456	-2054	991	1610	-1456	-6206	-6790	0
1306	0	0	-18301	-254	18047	9277	-18174	8896	-2328	2669	3790	-1511	-8941	-8821	0
1307	0	0	-17506	-244	17262	8875	-17384	8509	-1641	2523	3610	-779	-6584	-6029	0
1308	0	0	-5393	-194	5199	2793	-5296	2502	27	882	1301	405	-407	-259	0
1309	0	0	9616	-159	-9775	-4728	9695	-4967	1777	-1377	-1736	1387	5841	5241	0
1310	0	0	11475	-188	-11663	-5643	11569	-5925	1526	-1536	-1897	1043	5173	4273	0
1311	0	0	8967	-195	-9162	-4386	9064	-4678	1146	-1390	-1645	733	4085	3288	0
1312	0	0	6934	-195	-7129	-3369	7031	-3662	609	-1344	-1740	386	3156	2312	0
1313	0	0	5443	-188	-5631	-2627	5537	-2909	178	-1420	-1780	147	2457	1453	0
1314	0	0	3594	-190	-3784	-1702	3689	-1987	-438	-1251	-1408	-291	322	-830	0
1315	0	0	-9265	-244	9021	4754	-9143	4388	-2048	1051	1612	-1410	-6176	-6706	0
1316	0	0	-18292	-254	18038	9273	-18165	8892	-2403	2714	3779	-1590	-8953	-8836	0
1317	0	0	-17589	-234	17355	8911	-17472	8560	-1689	2522	3575	-857	-6590	-6066	0
1318	0	0	-5509	-184	5325	2846	-5417	2570	-52	853	1317	389	-428	-294	0
1319	0	0	9631	-129	-9760	-4751	9695	-4944	1773	-1311	-1728	1408	5868	5238	0
1320	0	0	11460	-164	-11624	-5648	11542	-5894	1435	-1577	-1936	1047	5183	4219	0
1321	0	0	9013	-180	-9193	-4416	9103	-4686	1107	-1321	-1701	764	4112	3201	0
1322	0	0	6961	-178	-7139	-3391	7050	-3658	653	-1404	-1713	405	3179	2199	0
1323	0	0	5496	-180	-5676	-2658	5586	-2928	283	-1396	-1691	203	2444	1575	0
1324	0	0	3696	-182	-3878	-1757	3787	-2030	-455	-1293	-1389	-356	320	-838	0
1325	0	0	-9198	-240	8958	4719	-9078	4359	-2005	1032	1689	-1447	-6136	-6661	0
1326	0	0	-18270	-242	18028	9256	-18149	8893	-2411	2622	3734	-1528	-8947	-8846	0
1327	0	0	-17556	-211	17345	8883	-17450	8567	-1633	2498	3602	-857	-6656	-6081	0
1328	0	0	-5501	-159	5342	2830	-5421	2591	-38	874	1293	430	-417	-345	0
1329	0	0	9553	-112	-9665	-4720	9609	-4888	1777	-1361	-1697	1398	5924	5133	0
1330	0	0	11502	-145	-11647	-5678	11574	-5896	1458	-1555	-1786	1049	5203	4328	0
1331	0	0	9013	-159	-9172	-4427	9092	-4665	1138	-1404	-1691	752	4105	3202	0
1332	0	0	6969	-135	-7104	-3417	7036	-3619	644	-1313	-1699	430	3286	2271	0
1333	0	0	5414	-151	-5565	-2631	5489	-2858	180	-1398	-1835	112	2469	1464	0
1334	0	0	3674	-141	-3815	-1766	3744	-1978	-378	-1193	-1410	-323	424	-795	0
1335	0	0	-9108	-192	8916	4650	-9012	4362	-2013	1034	1676	-1455	-6079	-6693	0
1336	0	0	-18279	-203	18076	9241	-18177	8936	-2393	2665	3895	-1588	-8883	-8728	0
1337	0	0	-17544	-170	17374	8857	-17459	8602	-1617	2587	3662	-902	-6553	-6095	0
1338	0	0	-5421	-118	5303	2769	-5362	2592	50	973	1373	452	-417	-283	0
1339	0	0	9537	-60	-9597	-4738	9567	-4828	1746	-1303	-1596	1387	5905	5197	0
1340	0	0	11597	-95	-11692	-5751	11644	-5893	1495	-1583	-1798	1132	5238	4332	0
1341	0	0	9103	-104	-9207	-4499	9155	-4655	1231	-1348	-1664	725	4242	3212	0
1342	0	0	7021	-104	-7125	-3458	7073	-3614	692	-1359	-1608	409	3249	2199	0
1343	0	0	5417	-112	-5529	-2652	5473	-2820	252	-1455	-1749	110	2510	1538	0
1344	0	0	3795	-110	-3905	-1842	3850	-2007	-291	-1125	-1311	-271	547	-774	0
1345	0	0	-9104	-151	8953	4627	-9028	4401	-1988	964	1724	-1418	-6089	-6623	0
1346	0	0	-18151	-166	17985	9158	-18068	8909	-2349	2700	3949	-1519	-8931	-8743	0
1347	0	0	-17541	-114	17427	8827	-17484	8656	-1524	2644	3748	-807	-6557	-6048	0
1348	0	0	-5534	-58	5476	2796	-5505	2709	15	927	1548	393	-409	-327	0
1349	0	0	9497	-3	-9500	-4747	9498	-4751	1800	-1367	-1596	1346	5837	5084	0
1350	0	0	11599	-29	-11628	-5785	11613	-5828	1649	-1491	-1771	1191	5205	4399	0
1351	0	0	9023	-29	-9052	-4497	9037	-4540	1177	-1375	-1668	743	4171	3226	0
1352	0	0	7121	-29	-7150	-3546	7135	-3589	770	-1325	-1616	479	3309	2335	0
1353	0	0	5560	-19	-5579	-2770	5569	-2799	289	-1408	-1608	170	2586	1594	0
1354	0	0	3832	3	-3829	-1917	3830	-1913	-327	-1229	-1321	-279	475	-653	0
1355	0	0	-8861	-38	8823	4449	-8842	4392	-1920	1107	1765	-1427	-5951	-6506	0
1356	0	0	-18111	-44	18067	9077	-18089	9011	-2347	2638	3874	-1571	-8898	-8743	0
1357	0	0	-17486	-11	17475	8748	-17480	8732	-1538	2657	3662	-774	-6619	-6111	0
1358	0	0	-5484	46	5530	2719	-5507	2788	54	950	1507	463	-516	-265	0
1359	0	0	9522	108	-9414	-4815	9468	-4653	1821	-1303	-1509	1414	5841	5319	0
1360	0	0	11717	95	-11622	-5906	11669	-5763	1629	-1600	-1664	1032	5303	4368	0
1361	0	0	9160	91	-9069	-4625	9114	-4489	1177	-1299	-1542	826	4200	3329	0
1362	0	0	7126	108	-7018	-3617	7072	-3455	692	-1361	-1522	461	3208	2322	0
1363	0	0	5664	114	-5550	-2889	5607	-2718	358	-1319	-1577	192	2547	1623	0
1364	0	0	3817	128	-3689	-1972	3753	-1780	-236	-1278	-1325	-337	498	-636	0
1365	0	0	-8755	83	8838	4336	-8796	4460	-1881	1010	1713	-1365	-5982	-6510	0
1366	0	0	-18042	83	18125	8979	-18083	9104	-2256	2696	3854	-1447	-8910	-8664	0
1367	0	0	-17479	126	17605	8676	-17542	8865	-1555	2549	3709	-861	-6725	-6132	0
1368	0	0	-5421	203	5624	2609	-5522	2913	95	950	1519	500	-450	-323	0
1369	0	0	9528	271	-9257	-4899	9392	-4493	1798	-1321	-1565	1352	5872	5236	0
1370	0	0	11802	267	-11535	-6034	11668	-5634	1583	-1583	-1701	1074	5247	4343	0
1371	0	0	9251	283	-8968	-4767	9109	-4342	1202	-1323	-1553	770	4221	3278	0
1372	0	0	7272	296	-6976	-3784	7124	-3340	729	-1330	-1614	397	3255	2275	0
1373	0	0	5707	322	-5385	-3014	5546	-2531	256	-1359	-1683	129	2615	1517	0
1374	0	0	3974	323	-3651	-2148	3812	-1664	-316	-1274	-1361	-407	512	-669	0
1375	0	0	-8708	291	8999	4208	-8853	4645	-2013	1024	1650	-1505	-5903	-6660	0
1376	0	0	-17965	300	18265	8832	-18115	9282	-2452	2700	3835	-1573	-8931	-8759	0
1377	0	0	-17426	325	17751	8550	-17588	9038	-1623	2560	3742	-882	-6714	-6281	0
1378	0	0	-5432	393	5825	2519	-5628	3109	-23	944	1451	364	-582	-384	0
1379	0	0	9592	469	-9123	-5030	9357	-4327	1716	-1342	-1617	1299	5777	5125	0
1380	0	0	11802	446	-11356	-6124	11579	-5455	1460	-1606	-1835	1096	5222	4299	0
1381	0	0	9294	438	-8856	-4866	9075	-4209	1059	-1334	-1660	795	4054	3245	0
1382	0	0	7322	459	-6863	-3890	7092	-3202	702	-1330	-1584	403	3233	2275	0
1383	0	0	5741	469	-5272	-3105	5506	-2401	234	-1433	-1811	215	2500	1476	0
1384	0	0	4013	477	-3536	-2245	3774	-1529	-498	-1309	-1453	-461	382	-799	0
1385	0	0	-8596	450	9046	4073	-8821	4748	-2013	958	1608	-1373	-6101	-6599	0
1386	0	0	-17899	428	18327	8735	-18113	9377	-2440	2554	3759	-1652	-8999	-8755	0
1387	0	0	-17338	469	17807	8434	-17572	9138	-1683	2615	3645	-905	-6753	-6227	0
1388	0	0	-5487	523	6010	2482	-5748	3266	-25	884	1460	349	-628	-413	0
1389	0	0	9513	560	-8953	-5036	9233	-4196	1631	-1381	-1664	1326	5724	5044	0
1390	0	0	11839	541	-11298	-6190	11568	-5378	1468	-1602	-1844	1076	5249	4320	0
1391	0	0	9260	519	-8741	-4889	9000	-4111	960	-1383	-1742	735	4039	3111	0
1392	0	0	7243	506	-6737	-3874	6990	-3115	634	-1387	-1701	405	3146	2231	0
1393	0	0	5681	500	-5181	-3090	5431	-2340	60	-1503	-1908	75	2454	1358	0
1394	0	0	4060	481	-3579	-2270	3819	-1549	-407	-1340	-1520	-409	432	-723	0
1395	0	0	-8553	413	8966	4070	-8759	4689	-1990	946	1522	-1447	-6039	-6638	0
1396	0	0	-17908	372	18280	8768	-18094	9326	-2392	2496	3783	-1588	-8951	-8873	0
1397	0	0	-17485	370	17855	8557	-17670	9112	-1703	2611	3608	-937	-6817	-6285	0
1398	0	0	-5610	380	5990	2615	-5800	3185	-161	913	1435	298	-647	-500	0
1399	0	0	9441	389	-9052	-4915	9246	-4331	1668	-1387	-1716	1336	5676	5073	0
1400	0	0	11639	322	-11317	-5980	11478	-5497	1392	-1606	-1922	991	5168	4233	0
1401	0	0	9173	277	-8896	-4725	9034	-4309	1020	-1451	-1786	601	4044	3059	0
1402	0	0	7109	252	-6857	-3680	6983	-3302	564	-1385	-1734	403	3127	2225	0
1403	0	0	5542	207	-5335	-2874	5438	-2564	106	-1468	-1908	58	2440	1346	0
1404	0	0	3830	170	-3660	-2000	3745	-1745	-405	-1369	-1579	-403	502	-785	0
1405	0	0	-8749	81	8830	4334	-8789	4455	-2099	913	1474	-1478	-6050	-6739	0
1406	0	0	-18101	32	18133	9034	-18117	9082	-2508	2626	3740	-1584	-8978	-8891	0
1407	0	0	-17665	25	17690	8820	-17677	8857	-1728	2605	3629	-1018	-6859	-6308	0
1408	0	0	-5767	54	5821	2856	-5794	2937	-166	847	1344	304	-694	-578	0
1409	0	0	9218	83	-9135	-4650	9176	-4526	1610	-1392	-1643	1288	5678	5051	0
1410	0	0	11549	36	-11513	-5792	11531	-5738	1375	-1683	-1994	1041	5146	4196	0
1411	0	0	9117	15	-9102	-4566	9109	-4543	1032	-1359	-1821	665	4091	3104	0
1412	0	0	6949	-9	-6958	-3470	6953	-3483	512	-1439	-1829	343	3154	2209	0
1413	0	0	5461	-27	-5488	-2717	5474	-2757	-3	-1493	-1938	81	2339	1319	0
1414	0	0	3764	-40	-3804	-1862	3784	-1922	-486	-1344	-1563	-434	560	-777	0
1415	0	0	-8791	-108	8683	4449	-8737	4287	-2174	787	1431	-1631	-6091	-6679	0
1416	0	0	-18154	-147	18007	9150	-18080	8930	-2504	2576	3711	-1631	-9028	-8865	0
1417	0	0	-17756	-139	17617	8947	-17686	8739	-1786	2613	3493	-1047	-6871	-6436	0
1418	0	0	-5985	-100	5885	3042	-5935	2892	-306	884	1301	217	-713	-632	0
1419	0	0	9079	-85	-9164	-4497	9121	-4624	1565	-1379	-1695	1295	5643	5009	0
1420	0	0	11450	-143	-11593	-5653	11521	-5868	1319	-1738	-2007	946	5055	4211	0
1421	0	0	8955	-137	-9092	-4409	9023	-4614	1014	-1458	-1866	679	4114	3086	0
1422	0	0	6854	-153	-7007	-3350	6930	-3580	469	-1458	-1866	294	3082	2083	0
1423	0	0	5411	-168	-5579	-2621	5495	-2873	131	-1472	-1934	126	2405	1377	0
1424	0	0	3727	-170	-3897	-1778	3812	-2033	-514	-1392	-1777	-485	591	-851	0
1425	0	0	-8731	-213	8518	4472	-8624	4152	-2091	834	1367	-1550	-6012	-6663	0
1426	0	0	-18260	-240	18020	9250	-18140	8890	-2574	2525	3589	-1693	-9040	-8887	0
1427	0	0	-17804	-209	17595	9006	-17699	8693	-1777	2568	3466	-1041	-6943	-6510	0
1428	0	0	-6069	-162	5907	3115	-5988	2872	-312	830	1268	244	-793	-661	0
1429	0	0	8939	-114	-9053	-4412	8996	-4583	1517	-1435	-1813	1210	5672	4939	0
1430	0	0	11498	-145	-11643	-5676	11570	-5894	1303	-1652	-2062	1035	5222	4163	0
1431	0	0	8955	-174	-9129	-4390	9042	-4651	917	-1474	-1926	659	4070	3084	0
1432	0	0	6963	-170	-7133	-3396	7048	-3651	463	-1420	-1903	323	3146	2159	0
1433	0	0	5417	-172	-5589	-2622	5503	-2880	110	-1501	-1934	87	2454	1336	0
1434	0	0	3767	-182	-3949	-1792	3858	-2065	-473	-1352	-1755	-345	591	-779	0
1435	0	0	-8725	-234	8491	4479	-8608	4128	-2178	805	1284	-1563	-6027	-6658	0
1436	0	0	-18091	-259	17832	9175	-17961	8786	-2597	2514	3637	-1693	-9001	-8925	0
1437	0	0	-17813	-225	17588	9019	-17700	8681	-1846	2642	3554	-1080	-6838	-6487	0
1438	0	0	-6060	-178	5882	3119	-5971	2852	-302	878	1336	180	-808	-737	0
1439	0	0	8928	-139	-9067	-4394	8997	-4603	1503	-1398	-1771	1257	5678	5007	0
1440	0	0	11541	-149	-11690	-5696	11615	-5919	1325	-1678	-2108	940	5156	4217	0
1441	0	0	9032	-157	-9189	-4437	9110	-4673	983	-1449	-1920	673	4163	3181	0
1442	0	0	7001	-153	-7154	-3424	7077	-3653	568	-1451	-1856	362	3197	2196	0
1443	0	0	5420	-157	-5577	-2631	5498	-2867	7	-1478	-2035	5	2432	1371	0
1444	0	0	3816	-166	-3982	-1825	3899	-2074	-512	-1272	-1639	-452	583	-646	0
1445	0	0	-8663	-230	8433	4446	-8548	4101	-2209	904	1379	-1567	-5932	-6627	0
1446	0	0	-18145	-232	17913	9188	-18029	8840	-2580	2558	3670	-1713	-8988	-8867	0
1447	0	0	-17779	-215	17564	8997	-17671	8674	-1691	2702	3590	-1101	-6824	-6438	0
1448	0	0	-6129	-176	5953	3152	-6041	2888	-322	950	1381	289	-710	-657	0
1449	0	0	8889	-135	-9024	-4377	8956	-4579	1520	-1332	-1658	1191	5643	5005	0
1450	0	0	11609	-162	-11771	-5723	11690	-5966	1340	-1573	-1916	1012	5239	4353	0
1451	0	0	8848	-194	-9042	-4327	8945	-4618	886	-1499	-1870	583	4070	3055	0
1452	0	0	6998	-205	-7203	-3396	7100	-3704	582	-1422	-1778	374	3259	2130	0
1453	0	0	5371	-194	-5565	-2588	5468	-2879	52	-1458	-1893	7	2438	1420	0
1454	0	0	3896	-203	-4099	-1846	3997	-2151	-442	-1255	-1647	-424	620	-601	0
1455	0	0	-8500	-244	8256	4372	-8378	4006	-2112	909	1346	-1519	-5922	-6555	0
1456	0	0	-18022	-258	17764	9140	-17893	8753	-2442	2638	3668	-1629	-8908	-8825	0
1457	0	0	-17733	-248	17485	8990	-17609	8618	-1761	2781	3567	-1004	-6912	-6440	0
1458	0	0	-6106	-203	5903	3154	-6004	2850	-261	954	1400	221	-727	-731	0
1459	0	0	8936	-143	-9079	-4396	9007	-4611	1598	-1371	-1635	1323	5639	5020	0
1460	0	0	11685	-166	-11851	-5759	11768	-6008	1441	-1552	-1905	1002	5238	4347	0
1461	0	0	9022	-194	-9216	-4414	9119	-4705	960	-1410	-1819	679	4095	3148	0
1462	0	0	7050	-190	-7240	-3430	7145	-3715	547	-1365	-1695	300	3235	2227	0
1463	0	0	5530	-194	-5724	-2668	5627	-2959	178	-1356	-1815	95	2584	1480	0
1464	0	0	3855	-205	-4060	-1825	3957	-2132	-415	-1328	-1691	-479	616	-706	0
1465	0	0	-8418	-259	8159	4338	-8288	3950	-2048	952	1375	-1385	-5891	-6572	0
1466	0	0	-18111	-275	17836	9193	-17973	8780	-2541	2624	3658	-1650	-9042	-8815	0
1467	0	0	-17721	-248	17473	8984	-17597	8612	-1709	2760	3654	-995	-6962	-6394	0
1468	0	0	-6116	-199	5917	3157	-6016	2859	-176	927	1486	308	-834	-611	0
1469	0	0	8872	-143	-9015	-4364	8943	-4579	1565	-1284	-1631	1317	5723	5051	0
1470	0	0	11735	-161	-11896	-5787	11815	-6028	1478	-1536	-1943	1076	5220	4302	0
1471	0	0	9118	-174	-9292	-4472	9205	-4733	1028	-1363	-1713	706	4198	3235	0
1472	0	0	7166	-190	-7356	-3488	7261	-3773	601	-1338	-1728	368	3222	2260	0
1473	0	0	5556	-180	-5736	-2688	5646	-2958	153	-1441	-1755	64	2529	1455	0
1474	0	0	3913	-192	-4105	-1860	4009	-2148	-380	-1282	-1610	-388	661	-514	0
1475	0	0	-8369	-254	8115	4311	-8242	3930	-1963	971	1402	-1396	-5866	-6537	0
1476	0	0	-18017	-259	17758	9138	-17887	8749	-2438	2580	3744	-1608	-8988	-8828	0
1477	0	0	-17764	-240	17524	9002	-17644	8642	-1788	2783	3670	-985	-7046	-6469	0
1478	0	0	-6143	-176	5967	3159	-6055	2895	-162	1051	1519	389	-785	-661	0
1479	0	0	8839	-133	-8972	-4353	8905	-4552	1604	-1249	-1575	1290	5705	4997	0
1480	0	0	11719	-155	-11874	-5782	11796	-6014	1472	-1495	-1959	1103	5317	4308	0
1481	0	0	9126	-172	-9298	-4477	9212	-4735	1123	-1404	-1753	748	4172	3222	0
1482	0	0	7209	-170	-7379	-3519	7294	-3774	671	-1257	-1660	389	3294	2360	0
1483	0	0	5548	-176	-5724	-2686	5636	-2950	242	-1396	-1769	97	2523	1534	0
1484	0	0	4101	-180	-4281	-1960	4191	-2230	-256	-1218	-1540	-335	735	-500	0
1485	0	0	-8248	-238	8010	4243	-8129	3886	-1920	880	1462	-1414	-5775	-6438	0
1486	0	0	-17870	-263	17607	9066	-17738	8672	-2390	2650	3802	-1509	-8972	-8751	0
1487	0	0	-17738	-236	17502	8987	-17620	8633	-1707	2795	3802	-1014	-6956	-6419	0
1488	0	0	-6240	-186	6054	3213	-6147	2934	-168	1067	1526	316	-874	-653	0
1489	0	0	8910	-114	-9024	-4398	8967	-4569	1652	-1241	-1487	1336	5684	5047	0
1490	0	0	11652	-147	-11799	-5752	11725	-5973	1520	-1598	-1821	1068	5278	4411	0
1491	0	0	9136	-162	-9298	-4487	9217	-4730	1109	-1400	-1666	731	4159	3251	0
1492	0	0	7217	-168	-7385	-3524	7301	-3776	704	-1261	-1606	438	3298	2349	0
1493	0	0	5556	-176	-5732	-2690	5644	-2954	188	-1363	-1819	151	2518	1534	0
1494	0	0	4084	-172	-4256	-1956	4170	-2214	-279	-1169	-1546	-362	686	-389	0
1495	0	0	-8133	-234	7899	4183	-8016	3832	-1850	940	1610	-1325	-5808	-6334	0
1496	0	0	-17855	-252	17603	9053	-17729	8675	-2318	2597	3831	-1532	-8970	-8731	0
1497	0	0	-17667	-225	17442	8946	-17554	8608	-1652	2816	3804	-962	-7026	-6438	0
1498	0	0	-6191	-174	6017	3182	-6104	2921	-116	1063	1563	380	-822	-624	0
1499	0	0	8872	-133	-9005	-4369	8938	-4569	1680	-1167	-1534	1445	5744	5078	0
1500	0	0	11806	-159	-11965	-5823	11885	-6062	1579	-1480	-1854	1101	5282	4442	0
1501	0	0	9217	-182	-9399	-4517	9308	-4790	1090	-1241	-1631	768	4219	3338	0
1502	0	0	7248	-178	-7426	-3535	7337	-3802	713	-1257	-1604	448	3321	2374	0
1503	0	0	5630	-190	-5820	-2720	5725	-3005	234	-1396	-1757	98	2543	1553	0
1504	0	0	4163	-190	-4353	-1986	4258	-2271	-225	-1169	-1552	-277	750	-362	0
1505	0	0	-8137	-234	7903	4185	-8020	3834	-1936	867	1493	-1404	-5872	-6407	0
1506	0	0	-17845	-244	17601	9044	-17723	8678	-2326	2591	3860	-1462	-8956	-8673	0
1507	0	0	-17690	-219	17471	8954	-17580	8626	-1592	2803	3901	-989	-7135	-6403	0
1508	0	0	-6162	-172	5990	3167	-6076	2909	-93	1132	1612	310	-799	-667	0
1509	0	0	8762	-129	-8891	-4316	8826	-4510	1687	-1198	-1482	1416	5655	5137	0
1510	0	0	11786	-139	-11925	-5823	11855	-6032	1501	-1532	-1940	1043	5346	4390	0
1511	0	0	9303	-135	-9438	-4584	9370	-4786	1138	-1297	-1567	777	4248	3412	0
1512	0	0	7264	-139	-7403	-3562	7333	-3771	671	-1325	-1654	430	3222	2390	0
1513	0	0	5703	-151	-5854	-2776	5778	-3002	320	-1323	-1722	170	2574	1629	0
1514	0	0	4116	-157	-4273	-1979	4194	-2215	-225	-1202	-1524	-329	849	-378	0
1515	0	0	-8022	-230	7792	4126	-7907	3781	-1885	911	1520	-1334	-5804	-6367	0
1516	0	0	-17867	-254	17613	9060	-17740	8679	-2372	2686	3736	-1550	-8854	-8679	0
1517	0	0	-17712	-221	17491	8966	-17601	8635	-1649	2873	3878	-940	-7108	-6407	0
1518	0	0	-6259	-176	6083	3217	-6171	2953	-79	1080	1575	337	-820	-682	0
1519	0	0	8815	-141	-8956	-4337	8885	-4548	1744	-1162	-1433	1464	5703	5125	0
1520	0	0	11813	-178	-11991	-5817	11902	-6084	1590	-1522	-1811	1167	5354	4452	0
1521	0	0	9335	-188	-9523	-4573	9429	-4855	1251	-1293	-1596	841	4252	3350	0
1522	0	0	7267	-188	-7455	-3539	7361	-3821	766	-1303	-1652	514	3303	2413	0
1523	0	0	5715	-207	-5922	-2754	5818	-3064	325	-1365	-1740	236	2564	1596	0
1524	0	0	4218	-197	-4415	-2010	4316	-2306	-192	-1165	-1519	-250	760	-291	0
1525	0	0	-7975	-248	7727	4111	-7851	3739	-1881	929	1559	-1398	-5761	-6295	0
1526	0	0	-17833	-265	17568	9049	-17700	8651	-2355	2599	3734	-1532	-8958	-8768	0
1527	0	0	-17744	-242	17502	8993	-17623	8630	-1650	2948	3928	-952	-7028	-6425	0
1528	0	0	-6272	-194	6078	3233	-6175	2942	-85	1158	1536	420	-925	-725	0
1529	0	0	8724	-159	-8883	-4282	8803	-4521	1724	-1183	-1476	1489	5787	5007	0
1530	0	0	11789	-159	-11948	-5815	11868	-6053	1571	-1519	-1825	1165	5350	4471	0
1531	0	0	9362	-176	-9538	-4593	9450	-4857	1183	-1204	-1621	824	4310	3408	0
1532	0	0	7269	-172	-7441	-3548	7355	-3806	717	-1243	-1647	483	3298	2388	0
1533	0	0	5641	-180	-5821	-2730	5731	-3000	360	-1317	-1722	178	2609	1573	0
1534	0	0	4153	-188	-4341	-1982	4247	-2264	-172	-1220	-1542	-320	754	-298	0
1535	0	0	-7916	-250	7666	4083	-7791	3708	-1794	880	1487	-1336	-5730	-6287	0
1536	0	0	-17862	-271	17591	9066	-17726	8660	-2341	2593	3806	-1464	-8984	-8716	0
1537	0	0	-17676	-244	17432	8960	-17554	8594	-1699	2875	3914	-948	-7189	-6475	0
1538	0	0	-6356	-199	6157	3277	-6256	2979	-104	1039	1635	448	-977	-669	0
1539	0	0	8614	-131	-8745	-4241	8679	-4438	1765	-1198	-1480	1447	5736	5113	0
1540	0	0	11902	-147	-12049	-5877	11975	-6098	1612	-1495	-1887	1131	5397	4448	0
1541	0	0	9295	-168	-9463	-4563	9379	-4815	1204	-1328	-1631	867	4254	3385	0
1542	0	0	7246	-157	-7403	-3544	7324	-3780	735	-1363	-1654	378	3270	2421	0
1543	0	0	5723	-168	-5891	-2777	5807	-3029	356	-1367	-1681	188	2646	1606	0
1544	0	0	4163	-172	-4335	-1995	4249	-2253	-217	-1218	-1544	-310	878	-306	0
1545	0	0	-7852	-219	7633	4035	-7742	3707	-1874	927	1470	-1338	-5701	-6184	0
1546	0	0	-17754	-236	17518	8995	-17636	8641	-2271	2669	3804	-1476	-8900	-8640	0
1547	0	0	-17849	-230	17619	9039	-17734	8694	-1765	2910	3872	-950	-7251	-6516	0
1548	0	0	-6354	-174	6180	3264	-6267	3003	-131	1162	1720	374	-923	-651	0
1549	0	0	8565	-126	-8691	-4219	8628	-4408	1726	-1220	-1420	1441	5717	5071	0
1550	0	0	11851	-149	-12000	-5851	11925	-6074	1577	-1573	-1800	1096	5331	4438	0
1551	0	0	9262	-170	-9432	-4546	9347	-4801	1158	-1367	-1670	873	4213	3330	0
1552	0	0	7228	-178	-7406	-3525	7317	-3792	715	-1253	-1713	485	3311	2378	0
1553	0	0	5650	-195	-5845	-2727	5747	-3020	312	-1326	-1722	192	2516	1695	0
1554	0	0	4264	-190	-4454	-2037	4359	-2322	-242	-1152	-1495	-287	865	-211	0
1555	0	0	-7782	-234	7548	4008	-7665	3657	-1823	971	1495	-1348	-5581	-6231	0
1556	0	0	-17771	-263	17508	9017	-17639	8622	-2232	2570	3742	-1439	-8887	-8716	0
1557	0	0	-17769	-232	17537	9000	-17653	8652	-1699	2917	3955	-923	-7143	-6530	0
1558	0	0	-6426	-186	6240	3306	-6333	3027	-75	1165	1695	376	-964	-708	0
1559	0	0	8591	-137	-8728	-4227	8659	-4432	1796	-1113	-1445	1435	5829	5096	0
1560	0	0	11867	-151	-12018	-5858	11942	-6084	1616	-1404	-1835	1132	5486	4555	0
1561	0	0	9357	-170	-9527	-4593	9442	-4848	1257	-1379	-1631	876	4223	3365	0
1562	0	0	7236	-176	-7412	-3530	7324	-3794	698	-1282	-1637	498	3270	2390	0
1563	0	0	5647	-184	-5831	-2731	5739	-3007	294	-1373	-1761	188	2646	1625	0
1564	0	0	4260	-182	-4442	-2039	4351	-2312	-141	-1195	-1515	-263	886	-225	0
1565	0	0	-7806	-213	7593	4009	-7699	3690	-1924	890	1367	-1303	-5717	-6266	0
1566	0	0	-17790	-230	17560	9010	-17675	8665	-2374	2624	3651	-1497	-8939	-8689	0
1567	0	0	-17793	-207	17586	9000	-17689	8689	-1693	2902	3942	-956	-7282	-6578	0
1568	0	0	-6531	-159	6372	3345	-6451	3106	-124	1117	1660	273	-979	-789	0
1569	0	0	8464	-110	-8574	-4177	8519	-4342	1722	-1179	-1487	1464	5693	5045	0
1570	0	0	11862	-131	-11993	-5865	11927	-6062	1600	-1616	-1870	1086	5352	4448	0
1571	0	0	9252	-168	-9420	-4542	9336	-4794	1173	-1332	-1670	801	4254	3342	0
1572	0	0	7198	-172	-7370	-3513	7284	-3771	723	-1272	-1670	459	3395	2405	0
1573	0	0	5639	-194	-5833	-2722	5736	-3013	386	-1359	-1724	211	2599	1579	0
1574	0	0	4183	-195	-4378	-1994	4280	-2286	-211	-1220	-1540	-370	964	-333	0
1575	0	0	-7743	-226	7517	3984	-7630	3645	-1815	927	1447	-1297	-5569	-6171	0
1576	0	0	-17791	-248	17543	9019	-17667	8647	-2415	2574	3693	-1567	-8933	-8731	0
1577	0	0	-17822	-225	17597	9023	-17709	8686	-1757	2915	4044	-869	-7267	-6596	0
1578	0	0	-6566	-182	6384	3374	-6475	3101	-153	1131	1660	302	-985	-824	0
1579	0	0	8386	-155	-8541	-4115	8463	-4348	1749	-1222	-1423	1404	5752	5038	0
1580	0	0	11840	-176	-12016	-5832	11928	-6096	1563	-1567	-1879	1127	5350	4489	0
1581	0	0	9234	-180	-9414	-4527	9324	-4797	1198	-1470	-1637	752	4207	3402	0
1582	0	0	7246	-188	-7434	-3529	7340	-3811	746	-1315	-1616	384	3348	2390	0
1583	0	0	5690	-192	-5882	-2749	5786	-3037	345	-1321	-1780	203	2630	1621	0
1584	0	0	4157	-194	-4351	-1981	4254	-2272	-240	-1325	-1550	-372	874	-205	0
1585	0	0	-7600	-232	7368	3916	-7484	3568	-1827	892	1385	-1390	-5544	-6200	0
1586	0	0	-17814	-248	17566	9031	-17690	8659	-2368	2562	3672	-1548	-8945	-8776	0
1587	0	0	-17954	-238	17716	9096	-17835	8739	-1844	2929	3924	-944	-7296	-6683	0
1588	0	0	-6711	-176	6535	3443	-6623	3179	-143	1119	1645	265	-1072	-838	0
1589	0	0	8270	-128	-8398	-4071	8334	-4263	1641	-1235	-1460	1418	5686	5063	0
1590	0	0	11799	-149	-11948	-5825	11873	-6048	1608	-1579	-1872	1099	5358	4527	0
1591	0	0	9248	-168	-9416	-4540	9332	-4792	1140	-1381	-1726	795	4211	3305	0
1592	0	0	7217	-178	-7395	-3519	7306	-3786	692	-1334	-1701	459	3315	2364	0
1593	0	0	5590	-164	-5754	-2713	5672	-2959	283	-1359	-1808	166	2613	1606	0
1594	0	0	4230	-164	-4394	-2033	4312	-2279	-141	-1280	-1565	-304	931	-205	0
1595	0	0	-7756	-223	7533	3989	-7644	3655	-1951	725	1361	-1462	-5637	-6198	0
1596	0	0	-17773	-244	17529	9008	-17651	8642	-2320	2580	3649	-1530	-8852	-8739	0
1597	0	0	-17935	-221	17714	9078	-17824	8746	-1852	2762	3986	-1010	-7373	-6768	0
1598	0	0	-6728	-162	6566	3445	-6647	3202	-228	1084	1668	213	-1098	-919	0
1599	0	0	8218	-131	-8349	-4043	8283	-4240	1664	-1165	-1460	1449	5693	5003	0
1600	0	0	11735	-161	-11896	-5787	11815	-6028	1470	-1619	-1912	1088	5302	4448	0
1601	0	0	9227	-170	-9397	-4528	9312	-4783	1169	-1429	-1658	820	4233	3350	0
1602	0	0	7110	-174	-7284	-3468	7197	-3729	626	-1379	-1689	413	3319	2329	0
1603	0	0	5597	-176	-5773	-2710	5685	-2974	283	-1441	-1796	131	2578	1538	0
1604	0	0	4138	-180	-4318	-1979	4228	-2249	-197	-1288	-1581	-298	997	-215	0
1605	0	0	-7600	-219	7381	3909	-7490	3581	-1868	744	1340	-1406	-5589	-6256	0
1606	0	0	-17801	-250	17551	9025	-17676	8650	-2393	2525	3585	-1513	-8881	-8823	0
1607	0	0	-17926	-228	17698	9077	-17812	8735	-1875	2861	3947	-940	-7311	-6724	0
1608	0	0	-6826	-166	6660	3496	-6743	3247	-192	1047	1649	219	-1208	-902	0
1609	0	0	8154	-120	-8274	-4017	8214	-4197	1656	-1185	-1435	1422	5761	4981	0
1610	0	0	11762	-141	-11903	-5810	11832	-6022	1468	-1629	-1951	1030	5350	4442	0
1611	0	0	9265	-149	-9414	-4558	9339	-4781	1171	-1439	-1711	777	4236	3301	0
1612	0	0	7075	-155	-7230	-3460	7152	-3692	616	-1422	-1718	401	3338	2312	0
1613	0	0	5562	-151	-5713	-2705	5637	-2932	238	-1501	-1813	50	2634	1542	0
1614	0	0	4111	-157	-4268	-1977	4189	-2212	-197	-1303	-1660	-364	975	-197	0
1615	0	0	-7550	-194	7356	3872	-7453	3581	-1986	820	1261	-1414	-5517	-6272	0
1616	0	0	-17818	-207	17611	9012	-17714	8702	-2399	2529	3672	-1486	-8885	-8737	0
1617	0	0	-17977	-164	17813	9070	-17895	8824	-1953	2834	3930	-938	-7360	-6840	0
1618	0	0	-6776	-118	6658	3447	-6717	3270	-221	1098	1681	265	-1132	-940	0
1619	0	0	8061	-98	-8159	-3981	8110	-4128	1631	-1173	-1443	1400	5775	4974	0
1620	0	0	11762	-110	-11872	-5826	11817	-5991	1464	-1647	-1899	1004	5364	4368	0
1621	0	0	9284	-126	-9410	-4579	9347	-4768	1169	-1433	-1645	841	4283	3292	0
1622	0	0	7114	-131	-7245	-3491	7179	-3688	715	-1342	-1672	430	3404	2397	0
1623	0	0	5647	-116	-5763	-2765	5705	-2939	312	-1517	-1767	129	2560	1534	0
1624	0	0	4171	-106	-4277	-2032	4224	-2191	-228	-1290	-1555	-355	1090	-145	0
1625	0	0	-7525	-157	7368	3841	-7446	3605	-1947	735	1307	-1429	-5542	-6270	0
1626	0	0	-17732	-168	17564	8950	-17648	8698	-2428	2494	3736	-1625	-8790	-8877	0
1627	0	0	-17983	-141	17842	9062	-17912	8850	-1881	2791	3994	-882	-7399	-6749	0
1628	0	0	-6855	-95	6760	3475	-6807	3332	-298	1111	1660	195	-1160	-993	0
1629	0	0	8097	-52	-8149	-4022	8123	-4100	1680	-1136	-1414	1396	5730	4945	0
1630	0	0	11807	-58	-11865	-5874	11836	-5961	1569	-1598	-1837	1065	5490	4405	0
1631	0	0	9246	-69	-9315	-4588	9280	-4692	1162	-1412	-1676	797	4231	3369	0
1632	0	0	7223	-83	-7306	-3570	7264	-3694	688	-1373	-1602	413	3309	2378	0
1633	0	0	5585	-87	-5672	-2749	5628	-2879	215	-1489	-1724	81	2584	1571	0
1634	0	0	4225	-95	-4320	-2065	4272	-2207	-203	-1295	-1534	-327	1028	-244	0
1635	0	0	-7449	-161	7288	3805	-7368	3563	-1843	721	1389	-1305	-5544	-6126	0
1636	0	0	-17781	-176	17605	8978	-17693	8714	-2415	2525	3637	-1683	-8844	-8768	0
1637	0	0	-18005	-157	17848	9081	-17926	8845	-1947	2865	4105	-983	-7372	-6786	0
1638	0	0	-6899	-102	6797	3500	-6848	3347	-209	1123	1751	184	-1193	-981	0
1639	0	0	8035	-50	-8085	-3992	8060	-4067	1606	-1140	-1344	1280	5740	5030	0
1640	0	0	11816	-64	-11880	-5876	11848	-5972	1544	-1557	-1835	1076	5459	4516	0
1641	0	0	9287	-67	-9354	-4610	9320	-4710	1204	-1363	-1652	770	4300	3365	0
1642	0	0	7248	-73	-7321	-3587	7284	-3697	704	-1313	-1565	486	3371	2401	0
1643	0	0	5669	-79	-5748	-2795	5708	-2913	314	-1328	-1707	143	2719	1588	0
1644	0	0	4301	-87	-4388	-2107	4344	-2237	-180	-1272	-1493	-228	1076	-81	0
1645	0	0	-7340	-133	7207	3736	-7273	3537	-1767	743	1522	-1317	-5437	-6097	0
1646	0	0	-17750	-162	17588	8956	-17669	8713	-2376	2500	3728	-1550	-8854	-8768	0
1647	0	0	-17934	-143	17791	9038	-17862	8824	-1782	2896	4167	-938	-7342	-6791	0
1648	0	0	-6908	-87	6821	3497	-6864	3367	-153	1195	1808	285	-1065	-950	0
1649	0	0	8018	-42	-8060	-3988	8039	-4051	1711	-1214	-1336	1334	5631	5051	0
1650	0	0	11890	-58	-11948	-5916	11919	-6003	1619	-1522	-1769	1127	5521	4562	0
1651	0	0	9338	-100	-9438	-4619	9388	-4769	1233	-1406	-1509	752	4376	3362	0
1652	0	0	7297	-98	-7395	-3599	7346	-3746	783	-1334	-1542	448	3431	2432	0
1653	0	0	5669	-116	-5785	-2776	5727	-2950	306	-1297	-1639	149	2700	1635	0
1654	0	0	4276	-106	-4382	-2085	4329	-2244	-135	-1282	-1455	-306	1088	-31	0
1655	0	0	-7258	-164	7094	3711	-7176	3465	-1794	779	1447	-1319	-5391	-6068	0
1656	0	0	-17614	-197	17417	8905	-17515	8610	-2211	2599	3881	-1464	-8722	-8603	0
1657	0	0	-17920	-168	17752	9044	-17836	8792	-1790	2849	4182	-931	-7395	-6824	0
1658	0	0	-6935	-122	6813	3528	-6874	3345	-135	1206	1912	228	-1090	-933	0
1659	0	0	7964	-77	-8041	-3943	8002	-4059	1730	-1039	-1204	1423	5721	5096	0
1660	0	0	11871	-98	-11969	-5886	11920	-6033	1625	-1565	-1718	1080	5461	4591	0
1661	0	0	9347	-126	-9473	-4610	9410	-4799	1326	-1317	-1505	876	4458	3460	0
1662	0	0	7145	-162	-7307	-3491	7226	-3734	785	-1301	-1482	490	3414	2494	0
1663	0	0	5661	-178	-5839	-2741	5750	-3008	440	-1348	-1553	213	2768	1619	0
1664	0	0	4256	-174	-4430	-2041	4343	-2302	-48	-1243	-1392	-203	1173	-42	0
1665	0	0	-7286	-250	7036	3768	-7161	3393	-1790	845	1495	-1356	-5346	-6062	0
1666	0	0	-17647	-277	17370	8962	-17508	8546	-2234	2684	3821	-1435	-8745	-8638	0
1667	0	0	-17974	-256	17718	9115	-17846	8731	-1724	2824	4277	-847	-7404	-6821	0
1668	0	0	-7047	-205	6842	3626	-6944	3318	-97	1165	1877	360	-1148	-913	0
1669	0	0	7957	-159	-8116	-3899	8036	-4137	1821	-1082	-1096	1367	5668	5119	0
1670	0	0	11879	-176	-12055	-5851	11967	-6115	1732	-1522	-1668	1127	5577	4584	0
1671	0	0	9325	-188	-9513	-4568	9419	-4850	1241	-1311	-1410	807	4343	3488	0
1672	0	0	7320	-199	-7519	-3560	7419	-3859	880	-1245	-1416	527	3497	2454	0
1673	0	0	5629	-194	-5823	-2717	5726	-3008	376	-1352	-1520	149	2766	1656	0
1674	0	0	4367	-188	-4555	-2089	4461	-2371	-97	-1191	-1323	-170	1160	5	0
1675	0	0	-7158	-240	6918	3699	-7038	3339	-1747	944	1575	-1295	-5309	-5957	0
1676	0	0	-17650	-258	17392	8954	-17521	8567	-2236	2665	3905	-1414	-8687	-8613	0
1677	0	0	-17988	-234	17754	9111	-17871	8760	-1730	2911	4271	-861	-7366	-6770	0
1678	0	0	-7011	-190	6821	3600	-6916	3315	-147	1290	1955	337	-1109	-925	0
1679	0	0	7791	-143	-7934	-3824	7862	-4038	1738	-1101	-1165	1385	5697	5115	0
1680	0	0	11987	-153	-12140	-5917	12063	-6146	1749	-1484	-1616	1195	5560	4537	0
1681	0	0	9301	-162	-9463	-4569	9382	-4812	1206	-1303	-1416	797	4427	3507	0
1682	0	0	7374	-172	-7546	-3601	7460	-3859	849	-1280	-1365	500	3433	2531	0
1683	0	0	5692	-180	-5872	-2756	5782	-3026	405	-1301	-1451	254	2785	1827	0
1684	0	0	4376	-186	-4562	-2095	4469	-2374	-64	-1247	-1359	-223	1156	32	0
1685	0	0	-7066	-244	6822	3655	-6944	3289	-1732	874	1536	-1255	-5253	-5895	0
1686	0	0	-17608	-267	17341	8937	-17474	8537	-2172	2613	4009	-1522	-8673	-8553	0
1687	0	0	-17931	-246	17685	9088	-17808	8719	-1720	2892	4357	-874	-7356	-6844	0
1688	0	0	-7102	-194	6908	3648	-7005	3357	-67	1328	1984	353	-1164	-935	0
1689	0	0	7862	-161	-8023	-3850	7942	-4092	1804	-999	-1086	1449	5701	5069	0
1690	0	0	11929	-182	-12111	-5873	12020	-6146	1746	-1474	-1528	1162	5604	4650	0
1691	0	0	9378	-199	-9577	-4589	9477	-4888	1338	-1311	-1435	863	4425	3480	0
1692	0	0	7341	-205	-7546	-3568	7443	-3875	876	-1231	-1371	504	3482	2553	0
1693	0	0	5696	-211	-5907	-2742	5801	-3059	558	-1313	-1468	320	2770	1771	0
1694	0	0	4394	-213	-4607	-2090	4500	-2410	48	-1198	-1352	-124	1268	5	0
1695	0	0	-6969	-273	6696	3621	-6832	3211	-1608	921	1683	-1196	-5154	-5787	0
1696	0	0	-17596	-327	17269	8961	-17432	8471	-2271	2611	3895	-1470	-8803	-8526	0
1697	0	0	-17940	-341	17599	9140	-17769	8629	-1592	2968	4430	-797	-7296	-6770	0
1698	0	0	-7218	-314	6904	3766	-7061	3295	-112	1266	2085	228	-1206	-900	0
1699	0	0	7726	-292	-8018	-3717	7872	-4155	1856	-1034	-1119	1439	5693	5080	0
1700	0	0	11844	-331	-12175	-5756	12009	-6253	1627	-1460	-1608	1196	5573	4692	0
1701	0	0	9285	-341	-9626	-4472	9455	-4983	1323	-1292	-1445	836	4475	3513	0
1702	0	0	7335	-300	-7635	-3517	7485	-3967	950	-1181	-1325	568	3513	2613	0
1703	0	0	5688	-230	-5918	-2729	5803	-3074	467	-1276	-1453	211	2814	1794	0
1704	0	0	4398	-211	-4609	-2093	4503	-2410	-69	-1165	-1361	-143	1272	155	0
1705	0	0	-6946	-285	6661	3615	-6803	3188	-1645	913	1614	-1187	-5175	-5829	0
1706	0	0	-17581	-277	17304	8929	-17442	8513	-2149	2628	3889	-1443	-8698	-8551	0
1707	0	0	-17916	-65	17851	8990	-17883	8893	-1705	2946	4386	-857	-7275	-6869	0
1708	0	0	-6984	149	7133	3417	-7058	3641	-32	1311	2101	374	-1214	-923	0
1709	0	0	8043	481	-7562	-4262	7802	-3540	1841	-1010	-1059	1425	5699	5164	0
1710	0	0	12473	816	-11657	-6644	12065	-5420	1773	-1451	-1579	1239	5587	4671	0
1711	0	0	10115	1290	-8825	-5702	9470	-3767	1350	-1259	-1394	904	4450	3608	0
1712	0	0	8283	1773	-6510	-5028	7396	-2368	884	-1206	-1387	490	3499	2642	0
1713	0	0	6850	2097	-4753	-4473	5801	-1328	422	-1247	-1445	211	2834	1833	0
1714	0	0	5724	2298	-3426	-4011	4575	-564	85	-1183	-1266	-116	1340	120	0
1715	0	0	-5645	2357	8002	1644	-6823	5179	-1637	861	1602	-1228	-5102	-5818	0
1716	0	0	-16231	2296	18527	6967	-17379	10411	-2188	2659	3990	-1478	-8768	-8518	0
1717	0	0	-16779	2075	18854	7352	-17816	10464	-1635	2964	4508	-711	-7292	-6788	0
1718	0	0	-6194	1794	7988	2200	-7091	4891	-27	1389	2134	362	-1200	-971	0
1719	0	0	8539	1468	-7071	-5003	7805	-2801	1920	-968	-981	1577	5690	5183	1
1720	0	0	12652	1127	-11525	-6889	12088	-5199	1866	-1433	-1509	1214	5620	4706	0
1721	0	0	9979	832	-9147	-5405	9563	-4157	1470	-1202	-1235	985	4506	3600	0
1722	0	0	7761	498	-7263	-4129	7512	-3382	975	-1173	-1237	574	3594	2675	0
1723	0	0	6036	327	-5709	-3181	5872	-2691	550	-1210	-1290	322	2787	1978	0
1724	0	0	4734	205	-4529	-2469	4631	-2162	139	-1115	-1165	5	1377	217	0
1725	0	0	-6635	98	6733	3268	-6684	3415	-1581	904	1680	-1243	-5144	-5715	0
1726	0	0	-17352	11	17363	8670	-17357	8687	-2089	2717	4124	-1406	-8526	-8388	0
1727	0	0	-17783	-17	17766	8900	-17774	8874	-1608	3034	4520	-814	-7313	-6733	0
1728	0	0	-7039	-17	7022	3528	-7030	3502	42	1519	2302	457	-1115	-832	0
1729	70	0	7715	-15	-7730	-3850	7722	-3872	1858	-937	-890	1507	5713	5303	0
1730	70	0	12181	-77	-12258	-6052	12219	-6167	1922	-1344	-1361	1311	5643	4884	0
1731	70	0	9498	-118	-9616	-4690	9557	-4867	1513	-1268	-1198	1010	4562	3750	0
1732	70	0	7562	-143	-7705	-3709	7633	-3924	1063	-1142	-1084	626	3604	2717	0
1733	70	0	5891	-159	-6050	-2866	5970	-3104	644	-1096	-1187	389	2894	1945	0
1734	70	0	4585	-162	-4747	-2211	4666	-2454	221	-1150	-1063	15	1431	353	0
1735	70	0	-6723	-226	6497	3474	-6610	3135	-1501	849	1778	-1045	-5185	-5556	0
1736	70	0	-17345	-223	17122	8784	-17233	8449	-1990	2789	4134	-1350	-8539	-8407	0
1737	70	0	-17823	-195	17628	9009	-17725	8716	-1548	3047	4564	-671	-7263	-6817	0
1738	70	0	-7159	-139	7020	3649	-7089	3440	139	1418	2306	417	-1165	-874	0
1739	70	0	7751	-106	-7857	-3822	7804	-3981	2046	-851	-824	1619	5734	5265	0
1740	70	0	12189	-126	-12315	-6031	12252	-6220	1936	-1292	-1352	1375	5715	4818	0
1741	70	0	9608	-159	-9767	-4724	9687	-4963	1567	-1129	-1138	1014	4654	3722	0
1742	70	0	7605	-149	-7754	-3728	7679	-3951	1119	-1105	-1140	673	3620	2745	0
1743	70	0	5927	-143	-6070	-2892	5998	-3106	702	-1191	-1212	432	2898	1971	0
1744	70	0	4656	-153	-4809	-2251	4732	-2481	244	-1099	-1067	-38	1410	345	0
1745	70	0	-6615	-219	6396	3417	-6505	3088	-1441	915	1800	-1136	-4989	-5600	0
1746	70	0	-17354	-232	17122	8793	-17238	8445	-2015	2747	4202	-1402	-8555	-8342	0
1747	70	0	-17839	-213	17626	9026	-17732	8706	-1489	3105	4628	-679	-7267	-6696	0
1748	70	0	-7224	-159	7065	3691	-7144	3453	104	1443	2407	403	-1245	-909	0
1749	70	0	7626	-126	-7752	-3750	7689	-3939	2056	-909	-841	1643	5600	5284	0
1750	70	0	12150	-143	-12293	-6003	12221	-6218	1972	-1383	-1363	1323	5610	4863	0
1751	70	0	9500	-168	-9668	-4666	9584	-4918	1501	-1173	-1222	985	4498	3680	0
1752	70	0	7570	-170	-7740	-3700	7655	-3955	1107	-1150	-1111	713	3480	2849	0
1753	70	0	5913	-172	-6085	-2870	5999	-3128	717	-1243	-1257	413	2822	1976	0
1754	70	0	4609	-188	-4797	-2210	4703	-2492	312	-1034	-1115	89	1458	308	0
1755	70	0	-6612	-238	6374	3425	-6493	3068	-1470	886	1713	-1111	-5088	-5606	0
1756	70	0	-17360	-248	17112	8804	-17236	8432	-1967	2690	4188	-1317	-8706	-8318	0
1757	70	0	-17893	-230	17663	9061	-17778	8716	-1571	3001	4652	-735	-7346	-6733	0
1758	70	0	-7249	-172	7077	3710	-7163	3452	141	1423	2366	432	-1383	-907	0
1759	70	0	7471	-118	-7589	-3676	7530	-3853	1928	-923	-884	1534	5585	5216	0
1760	70	0	12189	-135	-12324	-6027	12256	-6229	1965	-1363	-1406	1344	5600	4766	0
1761	70	0	9488	-155	-9643	-4666	9565	-4899	1499	-1288	-1195	962	4475	3711	0
1762	70	0	7488	-157	-7645	-3665	7566	-3901	1084	-1202	-1210	642	3511	2675	0
1763	70	0	5838	-166	-6004	-2836	5921	-3085	653	-1206	-1270	337	2797	1953	0
1764	70	0	4555	-174	-4729	-2190	4642	-2451	203	-1088	-1144	-38	1441	386	0
1765	70	0	-6564	-223	6341	3393	-6452	3059	-1552	880	1736	-1134	-5038	-5604	0
1766	70	0	-17327	-236	17091	8781	-17209	8427	-2112	2787	4095	-1441	-8578	-8374	0
1767	70	0	-17998	-215	17783	9106	-17890	8784	-1610	2933	4605	-663	-7379	-6731	0
1768	70	0	-7274	-155	7119	3714	-7196	3482	27	1422	2331	401	-1365	-954	0
1769	70	0	7436	-116	-7552	-3660	7494	-3834	1889	-917	-783	1487	5622	5290	0
1770	70	0	12133	-118	-12251	-6007	12192	-6184	1875	-1443	-1509	1262	5596	4776	0
1771	70	0	9584	-133	-9717	-4725	9650	-4925	1519	-1228	-1259	1014	4458	3697	0
1772	70	0	7483	-139	-7622	-3672	7552	-3880	1080	-1185	-1243	609	3488	2756	0
1773	70	0	5839	-153	-5992	-2843	5915	-3072	572	-1321	-1313	277	2768	1879	0
1774	70	0	4531	-157	-4688	-2187	4609	-2422	56	-1164	-1214	-27	1367	314	0
1775	70	0	-6523	-199	6324	3361	-6423	3062	-1546	847	1604	-1028	-5141	-5633	0
1776	70	0	-17371	-232	17139	8801	-17255	8453	-2050	2679	4052	-1350	-8621	-8439	0
1777	70	0	-17961	-209	17752	9085	-17856	8771	-1625	2977	4535	-717	-7323	-6817	0
1778	70	0	-7428	-155	7273	3791	-7350	3559	-42	1402	2285	333	-1367	-989	0
1779	70	0	7421	-112	-7533	-3654	7477	-3822	1819	-921	-863	1519	5571	5210	0
1780	70	0	12156	-116	-12272	-6020	12214	-6194	1885	-1445	-1540	1264	5672	4772	0
1781	70	0	9566	-151	-9717	-4707	9641	-4934	1466	-1208	-1297	956	4442	3769	0
1782	70	0	7533	-133	-7666	-3700	7599	-3899	1026	-1169	-1229	605	3571	2748	0
1783	70	0	5818	-139	-5957	-2839	5887	-3048	510	-1228	-1390	302	2764	1905	0
1784	70	0	4545	-145	-4690	-2200	4617	-2417	98	-1173	-1328	-48	1468	347	0
1785	70	0	-6475	-207	6268	3341	-6371	3030	-1569	795	1474	-1105	-5075	-5643	0
1786	70	0	-17353	-219	17134	8786	-17243	8457	-2110	2628	4081	-1441	-8702	-8332	0
1787	70	0	-17977	-199	17778	9088	-17877	8789	-1747	2927	4518	-801	-7441	-6836	0
1788	70	0	-7481	-139	7342	3810	-7411	3601	-65	1396	2236	355	-1400	-1068	0
1789	70	0	7278	-95	-7373	-3591	7325	-3734	1835	-948	-907	1532	5532	5168	0
1790	70	0	12166	-98	-12264	-6034	12215	-6181	1841	-1445	-1519	1272	5579	4756	0
1791	70	0	9547	-120	-9667	-4713	9607	-4893	1435	-1237	-1305	983	4452	3715	0
1792	70	0	7447	-126	-7573	-3660	7510	-3849	1070	-1237	-1247	663	3505	2655	0
1793	70	0	5845	-124	-5969	-2860	5907	-3046	614	-1309	-1278	353	2809	1951	0
1794	70	0	4557	-126	-4683	-2215	4620	-2404	40	-1185	-1224	-91	1455	345	0
1795	70	0	-6391	-176	6215	3283	-6303	3019	-1548	890	1577	-1070	-4981	-5569	0
1796	70	0	-17368	-207	17161	8787	-17264	8477	-2161	2688	4085	-1439	-8708	-8374	0
1797	70	0	-18014	-178	17836	9096	-17925	8829	-1713	3053	4529	-770	-7383	-6803	0
1798	70	0	-7482	-120	7362	3801	-7422	3621	-60	1396	2343	366	-1431	-1051	0
1799	70	0	7289	-65	-7354	-3612	7321	-3709	1872	-909	-849	1550	5610	5156	0
1800	70	0	12108	-79	-12187	-6014	12147	-6133	1767	-1468	-1491	1288	5496	4778	0
1801	70	0	9603	-83	-9686	-4760	9644	-4884	1458	-1173	-1224	950	4496	3819	0
1802	70	0	7405	-85	-7490	-3660	7447	-3787	987	-1255	-1235	609	3449	2760	0
1803	70	0	5940	-83	-6023	-2928	5981	-3053	640	-1160	-1280	374	2898	1969	0
1804	70	0	4563	-81	-4644	-2241	4603	-2362	85	-1158	-1210	-1	1509	442	0
1805	70	0	-6293	-122	6171	3207	-6232	3024	-1447	803	1614	-1131	-5003	-5497	0
1806	70	0	-17286	-143	17143	8714	-17214	8500	-2134	2696	4122	-1423	-8667	-8314	0
1807	70	0	-17940	-106	17834	9023	-17887	8864	-1649	3036	4555	-744	-7356	-6842	0
1808	70	0	-7515	-62	7453	3788	-7484	3695	21	1429	2401	368	-1453	-948	0
1809	70	0	7203	-11	-7214	-3596	7208	-3612	1897	-892	-717	1505	5544	5294	0
1810	70	0	12140	-17	-12157	-6061	12148	-6087	1905	-1474	-1464	1301	5598	4890	0
1811	70	0	9623	-34	-9657	-4794	9640	-4845	1491	-1198	-1214	960	4537	3765	0
1812	70	0	7562	-21	-7583	-3770	7572	-3802	1134	-1231	-1140	702	3610	2813	0
1813	70	0	5902	-11	-5913	-2945	5907	-2962	616	-1231	-1262	372	2754	2023	0
1814	70	0	4615	0	-4615	-2307	4615	-2307	153	-1127	-1160	38	1524	539	0
1815	70	0	-6232	-40	6192	3136	-6212	3076	-1460	861	1664	-1065	-4875	-5441	0
1816	70	0	-17168	-50	17118	8609	-17143	8534	-2031	2698	4126	-1377	-8594	-8310	0
1817	70	0	-17861	-31	17830	8946	-17845	8899	-1588	3063	4688	-667	-7358	-6694	0
1818	70	0	-7544	27	7571	3758	-7557	3799	-17	1425	2366	413	-1493	-1117	0
1819	70	0	7212	79	-7133	-3645	7172	-3527	1992	-845	-696	1606	5560	5222	0
1820	70	0	12237	83	-12154	-6160	12195	-6035	1908	-1429	-1346	1303	5633	4952	0
1821	70	0	9734	69	-9665	-4901	9699	-4798	1604	-1191	-1109	1059	4588	3856	0
1822	70	0	7594	83	-7511	-3838	7552	-3714	1041	-1183	-1131	715	3594	2735	0
1823	70	0	5953	104	-5849	-3028	5901	-2872	657	-1210	-1218	378	2805	2027	0
1824	70	0	4700	114	-4586	-2407	4643	-2236	184	-1158	-1119	-38	1683	541	0
1825	70	0	-6136	85	6221	3025	-6178	3153	-1478	812	1662	-1103	-4931	-5400	0
1826	70	0	-17125	73	17198	8526	-17161	8635	-2058	2650	4219	-1348	-8600	-8297	0
1827	70	0	-17906	126	18032	8890	-17969	9079	-1681	2956	4549	-832	-7399	-6879	0
1828	70	0	-7541	184	7725	3678	-7633	3954	60	1429	2508	327	-1455	-1024	0
1829	70	0	7175	242	-6933	-3708	7054	-3345	1852	-863	-776	1528	5470	5175	0
1830	70	0	12341	240	-12101	-6290	12221	-5930	1940	-1389	-1371	1317	5629	4861	0
1831	70	0	9649	248	-9401	-4948	9525	-4576	1511	-1226	-1138	956	4475	3862	0
1832	70	0	7629	259	-7370	-3944	7499	-3555	1041	-1229	-1212	661	3447	2756	0
1833	70	0	6031	285	-5746	-3158	5888	-2730	601	-1266	-1162	345	2774	2040	0
1834	70	0	4746	298	-4448	-2522	4597	-2075	100	-1198	-1212	5	1583	455	0
1835	70	0	-6043	271	6314	2886	-6178	3292	-1489	743	1594	-1082	-4921	-5472	0
1836	70	0	-17133	261	17394	8436	-17263	8827	-2157	2554	4101	-1478	-8675	-8435	0
1837	70	0	-17881	308	18189	8786	-18035	9248	-1738	2975	4615	-841	-7406	-6817	0
1838	70	0	-7507	384	7891	3561	-7699	4137	-50	1447	2312	316	-1513	-1134	0
1839	70	0	7084	434	-6650	-3759	6867	-3108	1811	-892	-816	1482	5472	5067	0
1840	70	0	12314	430	-11884	-6372	12099	-5727	1825	-1456	-1431	1268	5503	4830	0
1841	70	0	9711	438	-9273	-5074	9492	-4417	1462	-1326	-1231	913	4508	3697	0
1842	70	0	7745	455	-7290	-4100	7517	-3417	975	-1297	-1229	576	3505	2650	0
1843	70	0	6073	461	-5612	-3267	5842	-2575	514	-1261	-1274	339	2861	1982	0
1844	70	0	4787	477	-4310	-2632	4548	-1916	32	-1249	-1208	-46	1517	453	0
1845	70	0	-5900	463	6363	2718	-6131	3413	-1650	715	1489	-1167	-4910	-5593	0
1846	70	0	-17010	444	17454	8283	-17232	8949	-2246	2591	4112	-1458	-8667	-8332	0
1847	70	0	-17795	475	18270	8660	-18032	9372	-1775	2882	4475	-841	-7529	-6896	0
1848	70	0	-7514	529	8043	3492	-7778	4286	-141	1326	2362	265	-1586	-1210	0
1849	70	0	7122	585	-6537	-3853	6829	-2976	1728	-937	-845	1493	5449	5071	0
1850	70	0	12354	583	-11771	-6468	12062	-5594	1736	-1480	-1569	1212	5608	4745	0
1851	70	0	9787	580	-9207	-5183	9497	-4313	1377	-1313	-1276	898	4438	3705	0
1852	70	0	7802	578	-7224	-4190	7513	-3323	958	-1295	-1257	626	3482	2665	0
1853	70	0	6102	568	-5534	-3335	5818	-2483	467	-1284	-1342	275	2826	1895	0
1854	70	0	4793	570	-4223	-2681	4508	-1826	3	-1253	-1307	-46	1517	442	0
1855	70	0	-5869	496	6365	2686	-6117	3430	-1617	663	1511	-1117	-4962	-5519	0
1856	70	0	-17018	467	17485	8275	-17251	8976	-2231	2589	3934	-1439	-8766	-8477	0
1857	70	0	-17787	452	18239	8667	-18013	9345	-1747	2931	4514	-853	-7521	-6918	0
1858	70	0	-7613	461	8074	3576	-7843	4267	-155	1389	2240	269	-1645	-1290	0
1859	70	0	6996	459	-6537	-3727	6766	-3039	1674	-973	-861	1453	5366	4968	0
1860	70	0	12285	442	-11843	-6363	12064	-5700	1778	-1579	-1557	1264	5509	4793	0
1861	70	0	9708	393	-9315	-5050	9511	-4461	1336	-1336	-1326	859	4370	3653	0
1862	70	0	7650	356	-7294	-4003	7472	-3469	913	-1313	-1280	549	3482	2644	0
1863	70	0	5968	331	-5637	-3149	5802	-2653	485	-1373	-1377	242	2706	1922	0
1864	70	0	4706	291	-4415	-2498	4560	-2062	29	-1299	-1359	-50	1517	422	0
1865	70	0	-6012	207	6219	2902	-6115	3213	-1650	680	1435	-1272	-4896	-5563	0
1866	70	0	-17114	159	17273	8477	-17193	8716	-2227	2582	3928	-1486	-8656	-8504	0
1867	70	0	-18029	137	18166	8946	-18097	9151	-1835	2900	4423	-971	-7569	-6960	0
1868	70	0	-7857	162	8019	3847	-7938	4090	-178	1367	2238	201	-1658	-1261	0
1869	70	0	6855	166	-6689	-3510	6772	-3261	1734	-902	-952	1402	5379	4976	0
1870	70	0	12149	137	-12012	-6143	12080	-5937	1649	-1486	-1567	1212	5575	4741	0
1871	70	0	9550	83	-9467	-4816	9508	-4692	1257	-1363	-1359	822	4345	3680	0
1872	70	0	7552	58	-7494	-3805	7523	-3718	826	-1264	-1365	566	3466	2762	0
1873	70	0	5829	42	-5787	-2935	5808	-2872	428	-1352	-1412	186	2737	1852	0
1874	70	0	4554	9	-4545	-2281	4549	-2268	-50	-1303	-1420	-54	1491	463	0
1875	70	0	-6013	-52	5961	3032	-5987	2954	-1660	618	1365	-1189	-4941	-5443	0
1876	70	0	-17274	-98	17176	8686	-17225	8539	-2380	2578	3841	-1532	-8747	-8524	0
1877	70	0	-18165	-87	18078	9126	-18121	8995	-1891	2948	4374	-966	-7509	-7075	0
1878	70	0	-7973	-58	7915	4015	-7944	3928	-271	1290	2225	186	-1777	-1387	0
1879	70	0	6711	-9	-6720	-3351	6715	-3364	1681	-900	-915	1443	5367	4966	0
1880	70	0	12022	-48	-12070	-5987	12046	-6059	1579	-1571	-1639	1158	5463	4723	0
1881	70	0	9524	-77	-9601	-4723	9562	-4839	1288	-1328	-1422	867	4368	3660	0
1882	70	0	7333	-95	-7428	-3619	7380	-3761	836	-1344	-1468	580	3404	2681	0
1883	70	0	5739	-98	-5837	-2820	5788	-2967	329	-1361	-1563	184	2677	1777	0
1884	70	0	4491	-116	-4607	-2187	4549	-2361	-75	-1278	-1468	-23	1590	335	0
1885	70	0	-6145	-178	5967	3161	-6056	2894	-1732	582	1359	-1253	-4842	-5527	0
1886	70	0	-17271	-213	17058	8742	-17164	8422	-2328	2502	3907	-1559	-8730	-8568	0
1887	70	0	-18191	-188	18003	9189	-18097	8907	-1965	2878	4345	-1012	-7622	-7067	0
1888	70	0	-8100	-137	7963	4118	-8031	3913	-291	1288	2145	104	-1759	-1466	0
1889	70	0	6621	-91	-6712	-3265	6666	-3401	1650	-942	-946	1352	5280	5005	0
1890	70	0	11967	-97	-12064	-5935	12015	-6080	1575	-1637	-1689	1134	5459	4657	0
1891	70	0	9541	-126	-9667	-4707	9604	-4896	1235	-1307	-1425	863	4390	3645	0
1892	70	0	7407	-141	-7548	-3633	7477	-3844	791	-1309	-1433	529	3437	2597	0
1893	70	0	5725	-126	-5851	-2799	5788	-2988	318	-1321	-1519	174	2684	1821	0
1894	70	0	4497	-139	-4636	-2179	4566	-2387	-116	-1315	-1400	-71	1528	485	0
1895	70	0	-5945	-176	5769	3060	-5857	2796	-1761	644	1325	-1245	-4908	-5573	0
1896	70	0	-17304	-221	17083	8762	-17193	8431	-2434	2525	3839	-1550	-8638	-8565	0
1897	70	0	-18142	-188	17954	9165	-18048	8883	-1972	2830	4366	-1045	-7647	-7059	0
1898	70	0	-8110	-149	7961	4129	-8035	3906	-291	1317	2172	145	-1763	-1408	0
1899	70	0	6495	-104	-6599	-3195	6547	-3351	1631	-904	-993	1408	5333	4927	0
1900	70	0	12024	-118	-12142	-5953	12083	-6130	1616	-1557	-1687	1131	5513	4681	0
1901	70	0	9467	-122	-9589	-4672	9528	-4855	1235	-1348	-1396	847	4430	3674	0
1902	70	0	7433	-129	-7562	-3652	7497	-3845	776	-1383	-1406	481	3416	2595	0
1903	70	0	5769	-128	-5897	-2820	5833	-3012	366	-1292	-1478	244	2745	1905	0
1904	70	0	4596	-137	-4733	-2229	4664	-2435	-46	-1303	-1439	-162	1689	516	0
1905	70	0	-5939	-184	5755	3061	-5847	2785	-1662	622	1284	-1255	-4801	-5432	0
1906	70	0	-17194	-221	16973	8707	-17083	8376	-2368	2520	3897	-1561	-8739	-8394	0
1907	70	0	-18116	-201	17915	9158	-18015	8857	-1843	2917	4376	-993	-7597	-7024	0
1908	70	0	-8122	-172	7950	4147	-8036	3889	-308	1379	2225	178	-1755	-1389	0
1909	70	0	6491	-112	-6603	-3189	6547	-3357	1612	-902	-876	1365	5255	4995	0
1910	70	0	12030	-133	-12163	-5948	12096	-6148	1633	-1594	-1676	1228	5468	4741	0
1911	70	0	9581	-153	-9734	-4714	9657	-4943	1255	-1191	-1377	828	4527	3703	0
1912	70	0	7445	-159	-7604	-3643	7524	-3881	795	-1259	-1441	521	3536	2636	0
1913	70	0	5774	-168	-5942	-2803	5858	-3055	339	-1332	-1453	281	2752	1817	0
1914	70	0	4507	-174	-4681	-2166	4594	-2427	-137	-1284	-1404	-108	1650	500	0
1915	70	0	-5839	-225	5614	3032	-5726	2694	-1647	644	1414	-1169	-4760	-5358	0
1916	70	0	-17162	-250	16912	8706	-17037	8331	-2310	2523	3969	-1530	-8648	-8417	0
1917	70	0	-18115	-207	17908	9161	-18011	8850	-1885	2898	4386	-1028	-7598	-7038	0
1918	70	0	-8094	-170	7924	4132	-8009	3877	-211	1447	2380	174	-1778	-1381	0
1919	70	0	6431	-139	-6570	-3146	6500	-3354	1668	-863	-824	1365	5354	4933	0
1920	70	0	12129	-143	-12272	-5993	12200	-6207	1672	-1544	-1575	1173	5554	4838	0
1921	70	0	9581	-153	-9734	-4714	9657	-4943	1326	-1282	-1371	956	4436	3705	0
1922	70	0	7438	-164	-7602	-3637	7520	-3883	834	-1326	-1375	543	3455	2661	0
1923	70	0	5841	-157	-5998	-2842	5919	-3077	455	-1231	-1414	292	2845	1885	0
1924	70	0	4515	-164	-4679	-2175	4597	-2421	-48	-1408	-1390	-104	1614	539	0
1925	70	0	-5761	-209	5552	2985	-5656	2671	-1703	642	1348	-1235	-4803	-5402	0
1926	70	0	-17108	-248	16860	8678	-16984	8306	-2238	2624	3920	-1408	-8537	-8404	0
1927	70	0	-18183	-225	17958	9204	-18070	8866	-1922	2944	4397	-1018	-7608	-7090	0
1928	70	0	-8108	-172	7936	4140	-8022	3882	-225	1387	2262	217	-1800	-1439	0
1929	70	0	6414	-129	-6543	-3142	6478	-3336	1678	-816	-810	1460	5331	4985	0
1930	70	0	12164	-139	-12303	-6012	12233	-6221	1664	-1509	-1563	1152	5552	4799	0
1931	70	0	9673	-168	-9841	-4752	9757	-5004	1352	-1259	-1336	973	4502	3767	0
1932	70	0	7493	-166	-7659	-3663	7576	-3912	859	-1288	-1369	504	3493	2766	0
1933	70	0	5876	-178	-6054	-2849	5965	-3116	444	-1270	-1431	267	2758	1916	0
1934	70	0	4648	-174	-4822	-2237	4735	-2498	-23	-1305	-1385	-32	1581	696	0
1935	70	0	-5705	-213	5492	2959	-5598	2639	-1606	616	1278	-1187	-4787	-5346	0
1936	70	0	-17098	-240	16858	8669	-16978	8309	-2331	2465	3841	-1553	-8726	-8471	0
1937	70	0	-18119	-211	17908	9165	-18013	8848	-1825	2958	4401	-995	-7663	-7049	0
1938	70	0	-8130	-178	7952	4154	-8041	3887	-217	1449	2310	174	-1788	-1466	0
1939	70	0	6320	-124	-6444	-3098	6382	-3284	1596	-869	-853	1389	5173	4902	0
1940	70	0	12224	-126	-12350	-6049	12287	-6238	1819	-1486	-1629	1286	5548	4859	0
1941	70	0	9587	-147	-9734	-4720	9660	-4940	1369	-1340	-1385	898	4396	3641	0
1942	70	0	7514	-145	-7659	-3684	7586	-3902	849	-1274	-1358	566	3416	2768	0
1943	70	0	5862	-153	-6015	-2854	5938	-3084	420	-1268	-1416	312	2743	1881	0
1944	70	0	4661	-159	-4820	-2251	4740	-2489	73	-1338	-1359	-56	1699	624	0
1945	70	0	-5567	-201	5366	2884	-5466	2582	-1542	677	1319	-1096	-4805	-5338	0
1946	70	0	-17038	-215	16823	8626	-16930	8304	-2271	2607	3878	-1546	-8658	-8450	0
1947	70	0	-18052	-201	17851	9126	-17951	8825	-1862	2979	4510	-981	-7738	-7053	0
1948	70	0	-8233	-157	8076	4195	-8154	3959	-291	1470	2287	194	-1897	-1517	0
1949	70	0	6367	-116	-6483	-3125	6425	-3299	1716	-799	-776	1420	5164	4919	0
1950	70	0	12234	-116	-12350	-6059	12292	-6233	1784	-1509	-1588	1290	5525	4822	0
1951	70	0	9731	-139	-9870	-4796	9800	-5004	1423	-1301	-1315	904	4376	3660	0
1952	70	0	7609	-143	-7752	-3733	7680	-3947	909	-1171	-1309	640	3488	2727	0
1953	70	0	5874	-141	-6015	-2866	5944	-3078	469	-1282	-1445	291	2684	1862	0
1954	70	0	4749	-153	-4902	-2298	4825	-2527	65	-1243	-1286	25	1681	704	0
1955	70	0	-5576	-209	5367	2892	-5471	2579	-1629	640	1311	-1177	-4760	-5362	0
1956	70	0	-16968	-232	16736	8600	-16852	8252	-2236	2628	3955	-1486	-8605	-8421	0
1957	70	0	-18024	-223	17801	9123	-17912	8789	-1815	3049	4506	-975	-7682	-7051	0
1958	70	0	-8252	-155	8097	4203	-8174	3971	-271	1455	2351	178	-1899	-1557	0
1959	70	0	6400	-104	-6504	-3148	6452	-3304	1763	-694	-690	1505	5201	4958	0
1960	70	0	12208	-120	-12328	-6044	12268	-6224	1751	-1487	-1606	1297	5546	4850	0
1961	70	0	9681	-143	-9824	-4769	9752	-4983	1387	-1198	-1334	966	4405	3730	0
1962	70	0	7572	-141	-7713	-3715	7642	-3927	958	-1169	-1365	655	3422	2764	0
1963	70	0	6020	-143	-6163	-2938	6091	-3153	448	-1146	-1340	339	2725	2009	0
1964	70	0	4668	-143	-4811	-2262	4739	-2477	62	-1274	-1330	5	1685	729	0
1965	70	0	-5404	-182	5222	2793	-5313	2520	-1528	694	1385	-1111	-4735	-5259	0
1966	70	0	-16840	-209	16631	8524	-16735	8211	-2130	2628	4025	-1385	-8617	-8301	0
1967	70	0	-18080	-201	17879	9140	-17979	8839	-1769	2964	4572	-1018	-7775	-6974	0
1968	70	0	-8167	-155	8012	4161	-8089	3928	-217	1584	2415	217	-1881	-1425	0
1969	70	0	6297	-114	-6411	-3091	6354	-3262	1790	-774	-729	1449	5117	4993	0
1970	70	0	12290	-118	-12408	-6086	12349	-6263	1879	-1466	-1542	1284	5626	4879	0
1971	70	0	9785	-141	-9926	-4822	9855	-5033	1433	-1233	-1315	1024	4442	3757	0
1972	70	0	7583	-149	-7732	-3717	7657	-3940	987	-1224	-1342	680	3369	2731	0
1973	70	0	5948	-153	-6101	-2897	6024	-3127	496	-1193	-1367	304	2745	1957	0
1974	70	0	4736	-168	-4904	-2284	4820	-2536	153	-1262	-1309	54	1691	737	0
1975	70	0	-5437	-211	5226	2824	-5331	2507	-1583	640	1385	-1173	-4687	-5276	0
1976	70	0	-16890	-236	16654	8563	-16772	8209	-2246	2609	3926	-1499	-8627	-8402	0
1977	70	0	-18018	-209	17809	9113	-17913	8800	-1749	3001	4597	-935	-7783	-6995	0
1978	70	0	-8248	-174	8074	4211	-8161	3950	-221	1509	2444	194	-1924	-1559	0
1979	70	0	6314	-126	-6440	-3094	6377	-3283	1777	-735	-620	1561	5113	5047	0
1980	70	0	12202	-120	-12322	-6041	12262	-6221	1746	-1482	-1561	1257	5567	4822	0
1981	70	0	9804	-159	-9963	-4822	9883	-5061	1451	-1222	-1280	948	4487	3728	0
1982	70	0	7626	-155	-7781	-3735	7703	-3968	1028	-1138	-1226	642	3484	2793	0
1983	70	0	5956	-149	-6105	-2903	6030	-3127	479	-1167	-1387	308	2739	1996	0
1984	70	0	4805	-153	-4958	-2326	4881	-2555	209	-1243	-1257	46	1654	816	0
1985	70	0	-5448	-207	5241	2827	-5344	2517	-1588	620	1239	-1136	-4729	-5214	0
1986	70	0	-16806	-221	16585	8513	-16695	8182	-2114	2599	4044	-1443	-8615	-8367	0
1987	70	0	-18152	-207	17945	9179	-18048	8869	-1806	3086	4520	-960	-7705	-7084	0
1988	70	0	-8220	-162	8058	4191	-8139	3948	-131	1480	2459	236	-1945	-1503	0
1989	70	0	6214	-116	-6330	-3049	6272	-3223	1786	-744	-593	1493	5222	4985	0
1990	70	0	12336	-126	-12462	-6105	12399	-6294	1823	-1406	-1534	1369	5585	4892	0
1991	70	0	9845	-153	-9998	-4846	9921	-5075	1476	-1228	-1262	1070	4429	3837	0
1992	70	0	7671	-147	-7818	-3762	7744	-3982	1067	-1183	-1259	675	3546	2847	0
1993	70	0	5981	-149	-6130	-2916	6055	-3139	554	-1255	-1367	347	2694	2038	0
1994	70	0	4716	-153	-4869	-2281	4792	-2511	106	-1206	-1286	48	1730	832	0
1995	70	0	-5243	-194	5049	2718	-5146	2427	-1497	680	1416	-1138	-4624	-5170	0
1996	70	0	-16873	-228	16645	8550	-16759	8208	-2114	2568	4072	-1387	-8613	-8312	0
1997	70	0	-18057	-211	17846	9134	-17951	8817	-1728	2991	4549	-977	-7763	-7063	0
1998	70	0	-8350	-168	8182	4259	-8266	4007	-186	1569	2492	271	-1887	-1487	0
1999	70	0	6130	-122	-6252	-3004	6191	-3187	1724	-702	-688	1423	5109	4956	0
[truncated: 32,129 more rows]
