# Supplementary material for: A Robust and Real-Time Capable Envelope-Based Algorithm for Heart Sound Classification: Validation under Different Physiological Conditions
Source: Sensors (Basel). 2020 Feb 11;20(4):972. doi: 10.3390/s20040972 (PMC7070375; doi:10.3390/s20040972)
Supplement: Supplementary file 1 [file sensors-20-00972-s001.zip › Messungen/kz/kz07_unfiltered.csv]

Dataset No.	Pulse (bpm)	Pacer Bit	leadI (�V)	leadII (�V)	leadIII (�V)	lead_avR (�V)	lead_avL (�V)	lead_avF (�V)	V1 (�V)	V2 (�V)	V3 (�V)	V4 (�V)	V5 (�V)	V6 (�V)	R-Wave
1	0	0	-2359	-5092	-2733	3725	187	-3912	106	948	603	628	275	31783	0
2	0	0	-2468	-5059	-2591	3763	61	-3825	54	956	585	537	248	31783	0
3	0	0	-2231	-5051	-2820	3641	294	-3935	62	954	440	572	250	31783	0
4	0	0	-2045	-5061	-3016	3553	485	-4038	67	898	599	547	308	31783	0
5	0	0	-1856	-5080	-3224	3468	684	-4152	97	847	545	543	273	31783	0
6	0	0	-1575	-5086	-3511	3330	968	-4298	135	987	576	611	403	31783	0
7	0	0	-1635	-5088	-3453	3361	909	-4270	180	954	490	684	323	31783	0
8	0	0	-1746	-5119	-3373	3432	813	-4246	120	989	498	570	325	31783	0
9	0	0	-1946	-5137	-3191	3541	622	-4164	128	902	492	576	279	31783	1
10	0	0	-2200	-5146	-2946	3673	373	-4046	40	915	488	490	296	31783	0
11	0	0	-2384	-5158	-2774	3771	195	-3966	11	857	486	525	186	31783	0
12	0	0	-2378	-5148	-2770	3763	196	-3959	-17	873	467	593	170	31783	0
13	0	0	-2233	-5139	-2906	3686	336	-4022	54	929	473	583	215	31783	0
14	0	0	-2074	-5135	-3061	3604	493	-4098	42	867	500	580	331	31783	0
15	0	0	-1771	-5111	-3340	3441	784	-4225	151	853	434	657	325	31783	0
16	0	0	-1585	-5108	-3523	3346	969	-4315	141	938	483	609	388	31783	0
17	0	0	-1599	-5102	-3503	3350	952	-4302	174	888	432	568	366	31783	0
18	0	0	-1643	-5117	-3474	3380	915	-4295	176	958	494	624	415	31783	0
19	0	0	-1843	-5131	-3288	3487	722	-4209	122	894	504	663	358	31783	0
20	0	0	-2072	-5117	-3045	3594	486	-4081	50	954	438	566	265	31783	0
21	0	0	-2309	-5133	-2824	3721	257	-3978	-17	905	397	508	250	31783	0
22	0	0	-2294	-5139	-2845	3716	275	-3992	11	900	479	558	234	31783	0
23	0	0	-2134	-5113	-2979	3623	422	-4046	29	838	446	506	275	31783	0
24	0	0	-1869	-5104	-3235	3486	683	-4169	93	944	541	566	333	31783	0
25	0	0	-1669	-5104	-3435	3386	883	-4269	44	902	554	618	323	31783	0
26	0	0	-1481	-5106	-3625	3293	1072	-4365	205	905	506	570	351	31783	0
27	0	0	-1428	-5094	-3666	3261	1119	-4380	147	938	527	624	292	31783	0
28	0	0	-1544	-5084	-3540	3314	998	-4312	159	927	512	640	351	31783	0
29	0	0	-1828	-5071	-3243	3449	707	-4157	85	849	463	521	259	31783	0
30	0	0	-1936	-5065	-3129	3500	596	-4097	118	919	545	562	308	31783	0
31	0	0	-2173	-5071	-2898	3622	362	-3984	58	880	550	494	203	31783	0
32	0	0	-2235	-5055	-2820	3645	292	-3937	17	795	529	452	141	31783	0
33	0	0	-2075	-5047	-2972	3561	448	-4009	-7	890	587	483	230	31783	0
34	0	0	-1922	-5057	-3135	3489	606	-4096	40	896	512	457	306	31783	0
35	0	0	-1612	-5061	-3449	3336	918	-4255	197	913	609	632	364	31783	0
36	0	0	-1528	-5049	-3521	3288	996	-4285	137	917	576	611	376	31783	0
37	0	0	-1570	-5065	-3495	3317	962	-4280	98	919	498	591	382	31783	0
38	0	0	-1641	-5063	-3422	3352	890	-4242	159	900	628	607	331	31783	0
39	0	0	-1915	-5071	-3156	3493	620	-4113	129	902	543	628	279	31783	0
40	0	0	-2194	-5080	-2886	3637	346	-3983	42	962	547	504	261	31783	0
41	0	0	-2354	-5071	-2717	3712	181	-3894	27	863	607	448	223	31783	0
42	0	0	-2421	-5061	-2640	3741	109	-3850	60	781	574	523	161	31783	0
43	0	0	-2264	-5057	-2793	3660	264	-3925	46	888	533	541	269	31783	0
44	0	0	-2055	-5067	-3012	3561	478	-4039	77	836	679	467	327	31783	0
45	0	0	-1816	-5063	-3247	3439	715	-4155	120	902	667	603	360	31783	0
46	0	0	-1715	-5045	-3330	3380	807	-4187	97	905	537	671	353	31783	0
47	0	0	-1657	-5044	-3387	3350	865	-4215	215	935	642	657	345	31783	0
48	0	0	-1913	-5053	-3140	3483	613	-4096	106	946	568	609	292	31783	0
49	0	0	-2086	-5067	-2981	3576	447	-4024	201	859	686	649	302	31783	0
50	0	0	-2359	-5057	-2698	3708	169	-3877	64	859	558	572	256	31783	0
51	0	0	-2512	-5047	-2535	3779	11	-3791	-21	874	609	539	219	31783	0
52	0	0	-2617	-5038	-2421	3827	-98	-3729	69	828	583	562	223	31783	0
53	0	0	-2438	-5053	-2615	3745	88	-3834	31	785	646	609	252	31783	0
54	0	0	-2289	-5065	-2776	3677	243	-3920	162	867	659	603	329	31783	0
55	0	0	-2057	-5073	-3016	3565	479	-4044	170	836	626	582	465	31783	0
56	0	0	-1866	-5090	-3224	3478	679	-4157	285	896	692	706	463	31783	0
57	0	0	-1993	-5098	-3105	3545	556	-4101	135	890	539	661	372	31783	0
58	0	0	-2047	-5075	-3028	3561	490	-4051	188	855	684	690	388	31783	0
59	0	0	-2355	-5090	-2735	3722	190	-3912	153	876	622	651	329	31783	0
60	0	0	-2681	-5080	-2399	3880	-141	-3739	32	905	549	651	269	31783	0
61	0	0	-2830	-5061	-2231	3945	-299	-3646	104	840	523	510	271	31783	0
62	0	0	-2885	-5065	-2180	3975	-352	-3622	89	902	620	564	281	31783	0
63	0	0	-2840	-5049	-2209	3944	-315	-3629	58	791	632	539	271	31783	0
64	0	0	-2510	-5030	-2520	3770	5	-3775	190	907	558	578	370	31783	0
65	0	0	-2413	-5049	-2636	3731	111	-3842	126	927	599	591	415	31783	0
66	0	0	-2262	-5051	-2789	3656	263	-3920	265	929	585	663	393	31783	0
67	0	0	-2235	-5028	-2793	3631	279	-3910	215	911	595	667	434	31783	0
68	0	0	-2427	-5028	-2601	3727	87	-3814	81	865	568	647	320	31783	0
69	0	0	-2613	-5038	-2425	3825	-94	-3731	174	855	647	630	380	31783	0
70	0	0	-2900	-5049	-2149	3974	-375	-3599	75	841	525	593	256	31783	0
71	0	0	-3061	-5059	-1998	4060	-531	-3528	116	822	601	626	238	31783	0
72	0	0	-3032	-5065	-2033	4048	-499	-3549	110	810	566	517	269	31783	0
73	0	0	-2923	-5049	-2126	3986	-398	-3587	157	878	554	593	351	31783	0
74	0	0	-2661	-5016	-2355	3838	-153	-3685	219	861	589	657	335	31783	0
75	0	0	-2482	-5007	-2525	3744	21	-3766	172	847	545	564	391	31783	0
76	0	0	-2305	-4995	-2690	3650	192	-3842	244	900	624	667	448	31783	0
77	0	0	-2344	-4997	-2653	3670	154	-3825	190	904	549	665	347	31783	0
78	0	0	-2460	-4999	-2539	3729	39	-3769	199	826	562	642	386	31783	0
79	0	0	-2605	-5016	-2411	3810	-97	-3713	188	886	580	667	341	31783	0
80	0	0	-2961	-5032	-2071	3996	-445	-3551	112	861	483	550	300	31783	0
81	0	0	-3036	-5057	-2021	4046	-507	-3539	129	867	519	624	289	31783	0
82	0	0	-3086	-5076	-1990	4081	-548	-3533	62	863	558	523	221	31783	0
83	0	0	-2986	-5088	-2102	4037	-442	-3595	67	896	486	589	320	31783	0
84	0	0	-2768	-5057	-2289	3912	-239	-3673	131	871	502	651	393	31783	0
85	0	0	-2475	-5045	-2570	3760	47	-3807	244	933	552	700	388	31783	0
86	0	0	-2468	-5042	-2574	3755	53	-3808	188	840	566	680	325	31783	0
87	0	0	-2322	-5030	-2708	3676	193	-3869	256	948	502	659	391	31783	0
88	0	0	-2528	-5024	-2496	3776	-16	-3760	252	894	564	663	436	31783	0
89	0	0	-2771	-5007	-2236	3889	-267	-3621	69	855	533	568	366	31783	0
90	0	0	-2920	-5022	-2102	3971	-409	-3562	205	890	576	663	374	31783	0
91	0	0	-3129	-5018	-1889	4073	-620	-3453	166	886	510	541	323	31783	0
92	0	0	-3123	-5016	-1893	4069	-615	-3454	110	917	583	614	341	31783	0
93	0	0	-3021	-5009	-1988	4015	-516	-3498	143	851	488	609	296	31783	0
94	0	0	-2807	-4981	-2174	3894	-316	-3577	151	880	525	614	401	31783	0
95	0	0	-2635	-4966	-2331	3800	-152	-3648	203	845	568	673	339	31783	0
96	0	0	-2489	-4962	-2473	3725	-8	-3717	213	894	485	620	409	31783	0
97	0	0	-2438	-4948	-2510	3693	36	-3729	232	952	537	680	434	31783	0
98	0	0	-2636	-4948	-2312	3792	-162	-3630	180	865	545	626	399	31783	0
99	0	0	-2827	-4974	-2147	3900	-340	-3560	205	907	582	599	327	31783	0
100	0	0	-3144	-4987	-1843	4065	-650	-3415	85	876	523	521	308	31783	0
101	0	0	-3180	-5005	-1825	4092	-677	-3415	149	816	580	603	242	31783	0
102	0	0	-3290	-5020	-1730	4155	-780	-3375	69	843	566	570	219	31783	0
103	0	0	-3123	-5028	-1905	4075	-609	-3466	118	841	549	636	294	31783	0
104	0	0	-2842	-5003	-2161	3922	-340	-3582	192	888	570	585	345	31783	0
105	0	0	-2714	-4999	-2285	3856	-214	-3642	209	824	523	686	341	31783	0
106	0	0	-2415	-4979	-2564	3697	74	-3771	246	952	607	710	389	31783	0
107	0	0	-2512	-4985	-2473	3748	-19	-3729	256	830	609	688	405	31783	0
108	0	0	-2673	-4995	-2322	3834	-175	-3658	153	919	537	618	360	31783	0
109	0	0	-2828	-5018	-2190	3923	-319	-3604	199	900	634	634	366	31783	0
110	0	0	-3110	-5026	-1916	4068	-597	-3471	157	847	582	533	287	31783	0
111	0	0	-3271	-5030	-1759	4150	-756	-3394	126	838	630	576	223	31783	0
112	0	0	-3307	-5020	-1713	4163	-797	-3366	102	818	558	593	263	31783	0
113	0	0	-3096	-4995	-1899	4045	-598	-3447	116	894	628	647	308	31783	0
114	0	0	-2944	-4979	-2035	3961	-454	-3507	133	845	554	620	314	31783	0
115	0	0	-2613	-4960	-2347	3786	-133	-3653	289	966	634	682	411	31783	0
116	0	0	-2536	-4937	-2401	3736	-67	-3669	192	892	560	679	380	31783	0
117	0	0	-2511	-4941	-2430	3726	-40	-3685	215	857	611	667	372	31783	0
118	0	0	-2667	-4950	-2283	3808	-192	-3616	269	900	601	725	405	31783	0
119	0	0	-2900	-4948	-2048	3924	-426	-3498	209	826	597	634	341	31783	0
120	0	0	-3088	-4954	-1866	4021	-611	-3410	176	907	549	626	244	31783	0
121	0	0	-3309	-4954	-1645	4131	-832	-3299	106	890	585	583	275	31783	0
122	0	0	-3302	-4929	-1627	4115	-837	-3278	100	805	550	535	192	31783	0
123	0	0	-3131	-4935	-1804	4033	-663	-3369	106	896	620	636	312	31783	0
124	0	0	-2970	-4935	-1965	3952	-502	-3450	122	896	607	651	353	31783	0
125	0	0	-2772	-4935	-2163	3853	-304	-3549	242	822	545	671	360	31783	0
126	0	0	-2526	-4923	-2397	3724	-64	-3660	302	919	671	706	453	31783	0
127	0	0	-2655	-4915	-2260	3785	-197	-3587	180	810	587	680	355	31783	0
128	0	0	-2658	-4900	-2242	3779	-208	-3571	283	935	655	721	417	31783	0
129	0	0	-2976	-4888	-1912	3932	-532	-3400	172	834	634	620	291	31783	0
130	0	0	-3178	-4873	-1695	4025	-741	-3284	87	909	570	550	267	31783	0
131	0	0	-3268	-4851	-1583	4059	-842	-3217	161	867	719	690	242	31783	0
132	0	0	-3342	-4820	-1478	4081	-932	-3149	32	764	653	572	155	31783	0
133	0	0	-3143	-4813	-1670	3978	-736	-3241	184	894	729	597	316	31783	0
134	0	0	-3052	-4801	-1749	3926	-651	-3275	213	876	630	665	362	31783	0
135	0	0	-2737	-4795	-2058	3766	-339	-3426	215	937	667	651	409	31783	0
136	0	0	-2598	-4807	-2209	3702	-194	-3508	277	892	725	748	382	31783	0
137	0	0	-2584	-4818	-2234	3701	-175	-3526	252	888	694	723	386	31783	0
138	0	0	-2724	-4801	-2077	3762	-323	-3439	289	884	727	743	362	31783	0
139	0	0	-2994	-4813	-1819	3903	-587	-3316	186	826	673	537	236	31783	0
140	0	0	-3187	-4818	-1631	4002	-778	-3224	141	900	692	570	240	31783	0
141	0	0	-3393	-4820	-1427	4106	-983	-3123	48	840	677	473	246	31783	0
142	0	0	-3356	-4805	-1449	4080	-953	-3127	162	787	743	622	228	31783	0
143	0	0	-3189	-4803	-1614	3996	-787	-3208	147	907	675	556	333	31783	0
144	0	0	-2976	-4799	-1823	3887	-576	-3311	180	869	727	618	300	31783	0
145	0	0	-2795	-4795	-2000	3795	-397	-3397	137	828	729	644	273	31783	0
146	0	0	-2611	-4797	-2186	3704	-212	-3491	258	851	774	669	376	31783	0
147	0	0	-2586	-4803	-2217	3694	-184	-3510	308	909	746	682	403	31783	0
148	0	0	-2777	-4784	-2007	3780	-385	-3395	157	874	677	655	273	31783	0
149	0	0	-3009	-4793	-1784	3901	-612	-3288	203	863	741	647	318	31783	0
150	0	0	-3201	-4791	-1590	3996	-805	-3190	164	882	717	576	244	31783	0
151	0	0	-3428	-4815	-1387	4121	-1020	-3101	102	838	696	605	244	31783	0
152	0	0	-3385	-4801	-1416	4093	-984	-3108	135	921	696	607	223	31783	0
153	0	0	-3238	-4813	-1575	4025	-831	-3194	145	921	739	642	376	31783	0
154	0	0	-3081	-4828	-1747	3954	-667	-3287	100	777	744	564	254	31783	0
155	0	0	-2794	-4832	-2038	3813	-378	-3435	232	962	791	702	420	31783	0
156	0	0	-2759	-4846	-2087	3802	-336	-3466	190	865	653	698	345	31783	0
157	0	0	-2666	-4846	-2180	3756	-243	-3513	259	925	647	688	382	31783	0
158	0	0	-2845	-4850	-2005	3847	-420	-3427	172	919	725	682	329	31783	0
159	0	0	-3003	-4855	-1852	3929	-575	-3353	215	855	772	580	329	31783	0
160	0	0	-3364	-4861	-1497	4112	-933	-3179	137	840	686	597	289	31783	0
161	0	0	-3459	-4857	-1398	4158	-1030	-3127	100	851	752	570	219	31783	0
162	0	0	-3437	-4857	-1420	4147	-1008	-3138	133	913	764	583	265	31783	0
163	0	0	-3367	-4886	-1519	4126	-924	-3202	32	836	690	587	244	31783	0
164	0	0	-3040	-4873	-1833	3956	-603	-3353	161	878	770	642	378	31783	0
165	0	0	-2808	-4877	-2069	3842	-369	-3473	269	867	777	663	380	31783	0
166	0	0	-2524	-4855	-2331	3689	-96	-3593	221	977	808	704	420	31783	0
167	0	0	-2559	-4863	-2304	3711	-127	-3583	285	874	845	680	403	31783	0
168	0	0	-2577	-4840	-2263	3708	-157	-3551	192	892	715	653	281	31783	0
169	0	0	-2689	-4844	-2155	3766	-267	-3499	213	865	816	711	298	31783	0
170	0	0	-2934	-4848	-1914	3891	-510	-3381	79	791	733	516	298	31783	0
171	0	0	-2865	-4865	-2000	3865	-432	-3432	129	834	752	537	201	31783	0
172	0	0	-2761	-4900	-2139	3830	-311	-3519	48	820	787	500	287	31783	0
173	0	0	-2449	-4945	-2496	3697	23	-3720	19	840	731	486	242	31783	0
174	0	0	-2010	-4958	-2948	3484	469	-3953	98	849	801	599	323	31783	0
175	0	0	-1699	-4931	-3232	3315	766	-4081	184	902	824	655	388	31783	0
176	0	0	-1541	-4914	-3373	3227	916	-4143	168	904	766	721	349	31783	0
177	0	0	-1437	-4892	-3455	3164	1009	-4173	79	894	807	587	391	31783	0
178	0	0	-1771	-4904	-3133	3337	681	-4018	141	810	776	545	389	31783	0
179	0	0	-2057	-4908	-2851	3482	397	-3879	157	797	803	630	291	31783	0
180	0	0	-2491	-4910	-2419	3700	-36	-3664	79	890	774	570	310	31783	0
181	0	0	-2747	-4904	-2157	3825	-295	-3530	-19	779	824	554	162	31783	0
182	0	0	-2961	-4908	-1947	3934	-507	-3427	-31	785	762	477	199	31783	0
183	0	0	-2839	-4941	-2102	3890	-368	-3521	-3	853	752	570	221	31783	0
184	0	0	-2573	-4933	-2360	3753	-106	-3646	52	925	797	659	358	31783	0
185	0	0	-2204	-4935	-2731	3569	263	-3833	147	861	673	583	291	31783	0
186	0	0	-1973	-4943	-2970	3458	498	-3956	178	898	756	696	393	31783	0
187	0	0	-1833	-4933	-3100	3383	633	-4016	207	865	708	624	333	31783	0
188	0	0	-1812	-4921	-3109	3366	648	-4015	155	845	665	570	263	31783	0
189	0	0	-2080	-4902	-2822	3491	371	-3862	85	900	630	566	252	31783	0
190	0	0	-2349	-4898	-2549	3623	100	-3723	-19	834	696	461	230	31783	0
191	0	0	-2592	-4888	-2296	3740	-148	-3592	5	828	601	432	246	31783	0
192	0	0	-2675	-4896	-2221	3785	-227	-3558	108	836	673	527	180	31783	0
193	0	0	-2749	-4896	-2147	3822	-301	-3521	-40	795	616	490	217	31783	0
194	0	0	-2516	-4892	-2376	3704	-70	-3634	151	865	576	634	349	31783	0
195	0	0	-2392	-4896	-2504	3644	56	-3700	104	873	597	595	306	31783	0
196	0	0	-2144	-4900	-2756	3522	306	-3828	201	874	651	601	393	31783	0
197	0	0	-2172	-4884	-2712	3528	270	-3798	116	826	599	576	327	31783	0
198	0	0	-2177	-4902	-2725	3539	274	-3813	124	884	613	564	279	31783	0
199	0	0	-2245	-4908	-2663	3576	209	-3785	81	841	679	549	292	31783	0
200	0	0	-2456	-4902	-2446	3679	-5	-3674	19	776	564	539	157	31783	0
201	0	0	-2508	-4921	-2413	3714	-47	-3667	128	768	587	529	197	31783	0
202	0	0	-2606	-4947	-2341	3776	-132	-3644	0	838	642	488	195	31783	0
203	0	0	-2450	-4968	-2518	3709	34	-3743	116	818	572	523	291	31783	0
204	0	0	-2347	-5012	-2665	3679	159	-3838	7	841	580	496	323	31783	0
205	0	0	-2159	-5001	-2842	3580	341	-3921	139	859	560	605	389	31783	0
206	0	0	-2109	-5011	-2902	3560	396	-3956	141	898	564	630	386	31783	0
207	0	0	-2031	-4981	-2950	3506	459	-3965	221	832	523	593	356	31783	0
208	0	0	-2210	-4997	-2787	3603	288	-3892	226	907	570	686	360	31783	0
209	0	0	-2355	-5038	-2683	3696	164	-3860	141	871	611	500	308	31783	0
210	0	0	-2545	-5030	-2485	3787	-30	-3757	52	849	496	473	320	31783	0
211	0	0	-2561	-4898	-2337	3729	-112	-3617	122	760	510	490	236	31783	0
212	0	0	-2442	-4727	-2285	3584	-78	-3506	7	822	500	450	180	31783	0
213	0	0	-2149	-4527	-2378	3338	114	-3452	58	851	481	521	219	31783	0
214	0	0	-1734	-4248	-2514	2991	390	-3381	75	838	465	504	294	31783	0
215	0	0	-1366	-3911	-2545	2638	589	-3228	65	919	508	531	347	31783	0
216	0	0	-1063	-3548	-2485	2305	711	-3016	69	892	500	547	351	31783	0
217	0	0	-906	-3301	-2395	2103	744	-2848	205	884	452	574	287	31783	0
218	0	0	-931	-3142	-2211	2036	640	-2676	137	911	473	556	287	31783	0
219	0	0	-1168	-3061	-1893	2114	362	-2477	23	907	428	490	205	31783	0
220	0	0	-1356	-3080	-1724	2218	184	-2402	1	818	424	455	205	31783	0
221	0	0	-1546	-3268	-1722	2407	88	-2495	-69	880	428	411	186	31783	0
222	0	0	-1699	-3639	-1940	2669	120	-2789	-58	878	448	438	205	31783	0
223	0	0	-1663	-4033	-2370	2848	353	-3201	38	783	459	436	203	31783	0
224	0	0	-1493	-4366	-2873	2929	690	-3619	106	894	492	463	291	31783	1
225	0	0	-1418	-4630	-3212	3024	897	-3921	122	841	486	525	329	31783	0
226	0	0	-1317	-4801	-3484	3059	1083	-4142	64	907	438	549	308	31783	0
227	0	0	-1356	-4873	-3517	3114	1080	-4195	83	950	452	628	302	31783	0
228	0	0	-1539	-4873	-3334	3206	897	-4103	58	826	393	531	277	31783	0
229	0	0	-1707	-4842	-3135	3274	714	-3988	67	857	471	519	205	31783	0
230	0	0	-1948	-4799	-2851	3373	451	-3825	7	867	455	459	172	31783	0
231	0	0	-2051	-4807	-2756	3429	352	-3781	-5	865	485	450	228	31783	0
232	0	0	-2118	-4801	-2683	3459	282	-3742	-5	807	453	485	172	31783	0
233	0	0	-1907	-4811	-2904	3359	498	-3857	56	758	409	430	219	31783	0
234	0	0	-1737	-4817	-3080	3277	671	-3948	102	836	556	576	312	31783	0
235	0	0	-1593	-4834	-3241	3213	824	-4037	46	801	444	527	219	31783	0
236	0	0	-1406	-4851	-3445	3128	1019	-4148	194	915	424	640	364	31783	0
237	0	0	-1432	-4871	-3439	3151	1003	-4155	128	853	403	607	308	31783	0
238	0	0	-1671	-4875	-3204	3273	766	-4039	81	824	452	479	240	31783	0
239	0	0	-1911	-4875	-2964	3393	526	-3919	21	783	457	541	188	31783	0
240	0	0	-2084	-4838	-2754	3461	335	-3796	77	857	517	541	242	31783	0
241	0	0	-2292	-4817	-2525	3554	116	-3671	-69	826	488	438	219	31783	0
242	0	0	-2300	-4822	-2522	3561	111	-3672	-5	861	508	496	126	31783	0
243	0	0	-2136	-4817	-2681	3476	272	-3749	3	824	492	519	172	31783	0
244	0	0	-1830	-4809	-2979	3319	574	-3894	71	907	539	576	256	31783	0
245	0	0	-1703	-4822	-3119	3262	708	-3970	34	812	459	560	248	31783	0
246	0	0	-1443	-4832	-3389	3137	973	-4110	124	917	541	589	432	31783	0
247	0	0	-1436	-4836	-3400	3136	982	-4118	77	832	541	512	389	31783	0
248	0	0	-1555	-4818	-3263	3186	854	-4040	85	925	506	504	397	31783	0
249	0	0	-1796	-4828	-3032	3312	618	-3930	75	808	570	465	320	31783	0
250	0	0	-2002	-4846	-2844	3424	421	-3845	15	824	547	500	242	31783	0
251	0	0	-2072	-4830	-2758	3451	343	-3794	62	799	611	452	207	31783	0
252	0	0	-2068	-4822	-2754	3445	343	-3788	23	785	508	490	155	31783	0
253	0	0	-1965	-4822	-2857	3393	446	-3839	44	807	517	510	285	31783	0
254	0	0	-1686	-4805	-3119	3245	716	-3962	50	787	517	475	273	31783	0
255	0	0	-1430	-4780	-3350	3105	960	-4065	139	840	572	583	411	31783	0
256	0	0	-1282	-4797	-3515	3039	1116	-4156	192	857	531	638	378	31783	0
257	0	0	-1342	-4832	-3490	3087	1074	-4161	54	851	488	549	386	31783	0
258	0	0	-1475	-4846	-3371	3160	948	-4108	147	801	572	525	339	31783	0
259	0	0	-1670	-4851	-3181	3260	755	-4016	77	863	558	496	289	31783	0
260	0	0	-1932	-4859	-2927	3395	497	-3893	44	822	568	514	217	31783	0
261	0	0	-2150	-4850	-2700	3500	275	-3775	27	743	517	494	170	31783	0
262	0	0	-2136	-4838	-2702	3487	283	-3770	19	760	550	469	128	31783	0
263	0	0	-1969	-4840	-2871	3404	451	-3855	77	772	558	496	289	31783	0
264	0	0	-1687	-4818	-3131	3252	722	-3974	151	900	626	589	316	31783	0
265	0	0	-1651	-4815	-3164	3233	756	-3989	126	783	539	564	341	31783	0
266	0	0	-1343	-4803	-3460	3073	1058	-4131	176	902	576	566	372	31783	0
267	0	0	-1462	-4791	-3329	3126	933	-4060	242	853	562	618	360	31783	0
268	0	0	-1639	-4785	-3146	3212	753	-3965	124	797	519	455	248	31783	0
269	0	0	-1794	-4787	-2993	3290	599	-3890	145	843	585	613	267	31783	0
270	0	0	-2146	-4797	-2651	3471	252	-3724	91	805	514	448	219	31783	0
271	0	0	-2354	-4784	-2430	3569	38	-3607	77	729	488	523	118	31783	0
272	0	0	-2287	-4770	-2483	3528	98	-3626	54	898	611	490	217	31783	0
273	0	0	-2223	-4760	-2537	3491	157	-3648	69	814	601	517	186	31783	0
274	0	0	-2013	-4760	-2747	3386	367	-3753	102	913	556	525	304	31783	0
275	0	0	-1859	-4778	-2919	3318	530	-3848	149	859	537	591	269	31783	0
276	0	0	-1727	-4772	-3045	3249	659	-3908	168	902	578	529	391	31783	0
277	0	0	-1741	-4753	-3012	3247	635	-3882	172	888	496	589	391	31783	0
278	0	0	-1890	-4745	-2855	3317	482	-3800	176	919	550	649	341	31783	0
279	0	0	-2167	-4764	-2597	3465	215	-3680	110	915	512	632	281	31783	0
280	0	0	-2463	-4754	-2291	3608	-86	-3522	52	843	541	442	252	31783	0
281	0	0	-2637	-4753	-2116	3695	-260	-3434	67	799	550	461	225	31783	0
282	0	0	-2658	-4762	-2104	3710	-277	-3433	29	851	541	455	238	31783	0
283	0	0	-2464	-4749	-2285	3606	-89	-3517	52	882	593	529	292	31783	0
284	0	0	-2297	-4747	-2450	3522	76	-3598	159	841	566	580	323	31783	0
285	0	0	-2126	-4776	-2650	3451	262	-3713	164	828	535	564	358	31783	0
286	0	0	-1955	-4758	-2803	3356	424	-3780	285	929	649	708	424	31783	0
287	0	0	-2056	-4764	-2708	3410	326	-3736	166	768	490	549	360	31783	0
288	0	0	-2200	-4774	-2574	3487	187	-3674	263	838	620	591	343	31783	0
289	0	0	-2373	-4766	-2393	3569	10	-3579	137	917	500	599	327	31783	0
290	0	0	-2636	-4766	-2130	3701	-253	-3448	159	828	570	529	308	31783	0
291	0	0	-2838	-4766	-1928	3802	-455	-3347	73	748	568	465	250	31783	0
292	0	0	-2803	-4770	-1967	3786	-418	-3368	87	795	498	541	234	31783	0
293	0	0	-2636	-4785	-2149	3710	-243	-3467	110	818	543	570	312	31783	0
294	0	0	-2413	-4787	-2374	3600	-19	-3580	194	843	521	667	267	31783	0
295	0	0	-2202	-4782	-2580	3492	189	-3681	190	793	591	644	302	31783	0
296	0	0	-2014	-4782	-2768	3398	377	-3775	287	886	589	669	502	31783	0
297	0	0	-2101	-4770	-2669	3435	284	-3719	256	783	535	620	397	31783	0
298	0	0	-2173	-4751	-2578	3462	202	-3664	186	787	547	609	304	31783	0
299	0	0	-2427	-4751	-2324	3589	-51	-3537	215	869	539	636	362	31783	0
300	0	0	-2628	-4729	-2101	3678	-263	-3415	129	725	477	543	159	31783	0
301	0	0	-2712	-4727	-2015	3719	-348	-3371	159	843	527	560	261	31783	0
302	0	0	-2834	-4731	-1897	3782	-468	-3314	69	741	461	471	225	31783	0
303	0	0	-2574	-4731	-2157	3652	-208	-3444	168	750	564	566	172	31783	0
304	0	0	-2359	-4725	-2366	3542	3	-3545	199	832	481	638	327	31783	0
305	0	0	-2173	-4710	-2537	3441	182	-3623	182	789	463	556	378	31783	0
306	0	0	-1917	-4700	-2783	3308	433	-3741	232	871	531	599	413	31783	0
307	0	0	-2004	-4688	-2684	3346	340	-3686	234	843	486	646	316	31783	0
308	0	0	-2075	-4661	-2586	3368	255	-3623	178	785	545	564	318	31783	0
309	0	0	-2274	-4638	-2364	3456	45	-3501	211	896	502	471	294	31783	0
310	0	0	-2477	-4642	-2165	3559	-156	-3403	87	830	457	496	258	31783	0
311	0	0	-2658	-4630	-1972	3644	-343	-3301	98	814	517	422	203	31783	0
312	0	0	-2665	-4634	-1969	3649	-348	-3301	31	799	531	525	178	31783	0
313	0	0	-2481	-4644	-2163	3562	-159	-3403	153	814	539	582	244	31783	0
314	0	0	-2235	-4650	-2415	3442	90	-3532	186	832	543	506	353	31783	0
315	0	0	-1992	-4671	-2679	3331	343	-3675	226	867	578	599	422	31783	0
316	0	0	-1892	-4685	-2793	3288	450	-3739	219	795	614	578	370	31783	0
317	0	0	-1929	-4681	-2752	3305	411	-3716	201	832	576	651	325	31783	0
318	0	0	-2033	-4663	-2630	3348	298	-3646	207	915	583	566	405	31783	0
319	0	0	-2310	-4630	-2320	3470	5	-3475	161	791	525	547	312	31783	0
320	0	0	-2421	-4605	-2184	3513	-118	-3394	190	890	578	663	289	31783	0
321	0	0	-2652	-4588	-1936	3620	-358	-3262	62	863	543	506	221	31783	0
322	0	0	-2652	-4570	-1918	3611	-367	-3244	62	779	537	436	141	31783	0
323	0	0	-2388	-4549	-2161	3468	-113	-3355	97	861	537	589	300	31783	0
324	0	0	-2237	-4574	-2337	3405	50	-3455	131	826	498	576	417	31783	0
325	0	0	-2001	-4590	-2589	3295	294	-3589	219	836	552	564	351	31783	0
326	0	0	-1837	-4580	-2743	3208	453	-3661	296	828	562	657	463	31783	0
327	0	0	-1835	-4574	-2739	3204	452	-3656	223	785	552	568	397	31783	0
328	0	0	-1971	-4580	-2609	3275	319	-3594	226	820	517	574	424	31783	0
329	0	0	-2257	-4559	-2302	3408	22	-3430	178	820	531	605	355	31783	0
330	0	0	-2320	-4527	-2207	3423	-56	-3367	194	783	568	494	258	31783	0
331	0	0	-2580	-4510	-1930	3545	-325	-3220	102	708	554	510	242	31783	0
332	0	0	-2531	-4494	-1963	3512	-284	-3228	157	766	452	535	273	31783	0
333	0	0	-2431	-4481	-2050	3456	-190	-3265	137	793	455	512	294	31783	0
334	0	0	-2140	-4477	-2337	3308	98	-3407	161	871	543	624	366	31783	0
335	0	0	-1994	-4471	-2477	3232	241	-3474	168	783	481	582	362	31783	0
336	0	0	-1832	-4452	-2620	3142	394	-3536	259	840	492	669	389	31783	0
337	0	0	-1845	-4454	-2609	3149	382	-3531	269	781	486	663	389	31783	0
338	0	0	-1983	-4444	-2461	3213	239	-3452	230	859	483	589	347	31783	0
339	0	0	-2248	-4442	-2194	3345	-27	-3318	131	795	541	601	310	31783	0
340	0	0	-2520	-4436	-1916	3478	-302	-3176	65	781	508	545	238	31783	0
341	0	0	-2551	-4417	-1866	3484	-342	-3141	155	863	492	537	275	31783	0
342	0	0	-2650	-4388	-1738	3519	-456	-3063	67	789	469	517	308	31783	0
343	0	0	-2460	-4351	-1891	3405	-284	-3121	151	783	479	517	279	31783	0
344	0	0	-2204	-4353	-2149	3278	-27	-3251	139	859	481	574	327	31783	0
345	0	0	-1995	-4330	-2335	3162	170	-3332	250	814	481	680	422	31783	0
346	0	0	-1822	-4314	-2492	3068	335	-3403	203	855	543	618	436	31783	0
347	0	0	-1796	-4310	-2514	3053	359	-3412	203	834	450	677	388	31783	0
348	0	0	-1885	-4302	-2417	3093	266	-3359	238	907	465	603	353	31783	0
349	0	0	-2204	-4328	-2124	3266	-40	-3226	108	849	475	539	329	31783	0
350	0	0	-2300	-4333	-2033	3316	-133	-3183	131	762	512	539	234	31783	0
351	0	0	-2396	-4322	-1926	3359	-235	-3124	77	849	502	550	269	31783	0
352	0	0	-2412	-4293	-1881	3352	-265	-3087	9	770	485	506	223	31783	0
353	0	0	-2126	-4320	-2194	3223	34	-3257	145	814	477	529	256	31783	0
354	0	0	-1996	-4341	-2345	3168	174	-3343	81	905	448	568	386	31783	0
355	0	0	-1690	-4353	-2663	3021	486	-3508	139	853	450	562	339	31783	0
356	0	0	-1535	-4332	-2797	2933	631	-3564	242	836	531	587	422	31783	0
357	0	0	-1521	-4310	-2789	2915	634	-3549	139	828	411	609	380	31783	0
358	0	0	-1576	-4295	-2719	2935	571	-3507	166	841	471	609	382	31783	0
359	0	0	-1794	-4306	-2512	3050	359	-3409	186	845	457	593	331	31783	0
360	0	0	-1991	-4291	-2300	3141	154	-3295	93	744	469	500	213	31783	0
361	0	0	-2182	-4273	-2091	3227	-45	-3182	73	768	473	552	226	31783	0
362	0	0	-2118	-4271	-2153	3194	17	-3212	110	797	391	572	225	31783	0
363	0	0	-2035	-4273	-2238	3154	101	-3255	54	756	457	527	203	31783	0
364	0	0	-1697	-4271	-2574	2984	438	-3422	122	793	459	562	294	31783	0
365	0	0	-1558	-4279	-2721	2918	581	-3500	190	822	517	595	374	31783	0
366	0	0	-1436	-4297	-2861	2866	712	-3579	192	737	440	603	349	31783	0
367	0	0	-1422	-4306	-2884	2864	731	-3595	248	808	494	651	424	31783	0
368	0	0	-1647	-4316	-2669	2981	511	-3492	194	841	496	578	355	31783	0
369	0	0	-1929	-4324	-2395	3126	233	-3359	106	760	547	525	289	31783	0
370	0	0	-2132	-4318	-2186	3225	27	-3252	145	774	446	564	287	31783	0
371	0	0	-2388	-4314	-1926	3351	-231	-3120	110	824	467	564	236	31783	0
372	0	0	-2383	-4328	-1945	3355	-219	-3136	141	768	488	543	283	31783	0
373	0	0	-2307	-4320	-2013	3313	-147	-3166	98	791	481	607	333	31783	0
374	0	0	-2115	-4320	-2205	3217	45	-3262	186	832	514	655	393	31783	0
375	0	0	-1878	-4343	-2465	3110	293	-3404	166	832	490	640	335	31783	0
376	0	0	-1767	-4341	-2574	3054	403	-3457	269	894	580	758	446	31783	0
377	0	0	-1878	-4347	-2469	3112	295	-3408	242	750	471	632	349	31783	0
378	0	0	-2024	-4357	-2333	3190	154	-3345	252	840	523	671	453	31783	0
379	0	0	-2252	-4366	-2114	3309	-69	-3240	219	834	514	642	333	31783	0
380	0	0	-2547	-4384	-1837	3465	-355	-3110	180	777	492	649	246	31783	0
381	0	0	-2747	-4382	-1635	3564	-556	-3008	7	793	523	556	236	31783	0
382	0	0	-2751	-4382	-1631	3566	-560	-3006	126	770	535	591	285	31783	0
383	0	0	-2681	-4411	-1730	3546	-475	-3070	141	826	492	591	306	31783	0
384	0	0	-2446	-4448	-2002	3447	-222	-3225	250	820	583	609	285	31783	0
385	0	0	-2348	-4485	-2137	3416	-105	-3311	256	754	597	640	415	31783	0
386	0	0	-2152	-4518	-2366	3335	107	-3442	300	851	519	644	356	31783	0
387	0	0	-2214	-4516	-2302	3365	44	-3409	240	938	576	609	483	31783	0
388	0	0	-2382	-4514	-2132	3448	-125	-3323	162	774	529	651	306	31783	0
389	0	0	-2555	-4510	-1955	3532	-300	-3232	246	857	591	611	291	31783	0
390	0	0	-2902	-4527	-1625	3714	-638	-3076	38	824	578	488	296	31783	0
391	0	0	-2984	-4553	-1569	3768	-707	-3061	162	826	562	481	310	31783	0
392	0	0	-3000	-4555	-1555	3777	-722	-3055	44	888	535	547	226	31783	0
393	0	0	-2796	-4547	-1751	3671	-522	-3149	118	834	613	609	306	31783	0
394	0	0	-2532	-4570	-2038	3551	-247	-3304	211	822	531	605	337	31783	0
395	0	0	-2336	-4576	-2240	3456	-48	-3408	246	878	640	698	364	31783	0
396	0	0	-2200	-4580	-2380	3390	90	-3480	207	886	483	692	403	31783	0
397	0	0	-2077	-4593	-2516	3335	219	-3554	269	878	616	673	378	31783	0
398	0	0	-2248	-4591	-2343	3419	47	-3467	261	900	583	719	345	31783	0
399	0	0	-2495	-4605	-2110	3550	-192	-3357	188	770	547	593	263	31783	0
400	0	0	-2604	-4586	-1982	3595	-311	-3284	194	816	562	640	248	31783	0
401	0	0	-2763	-4582	-1819	3672	-472	-3200	89	762	560	535	203	31783	0
402	0	0	-2685	-4601	-1916	3643	-384	-3258	141	795	611	516	236	31783	0
403	0	0	-2518	-4632	-2114	3575	-202	-3373	137	822	599	535	244	31783	0
404	0	0	-2217	-4634	-2417	3425	100	-3525	221	803	566	574	347	31783	0
405	0	0	-2066	-4619	-2553	3342	243	-3586	161	803	556	644	298	31783	0
406	0	0	-1740	-4609	-2869	3174	564	-3739	223	876	549	667	384	31783	0
407	0	0	-1701	-4591	-2890	3146	594	-3740	219	884	496	696	347	31783	0
408	0	0	-1927	-4588	-2661	3257	367	-3624	250	746	502	663	269	31783	0
409	0	0	-2016	-4580	-2564	3298	274	-3572	211	785	556	566	277	31783	0
410	0	0	-2315	-4553	-2238	3434	-38	-3395	194	793	531	653	232	31783	0
411	0	0	-2413	-4541	-2128	3477	-142	-3334	97	741	492	434	232	31783	0
412	0	0	-2350	-4559	-2209	3454	-70	-3384	147	808	473	601	226	31783	0
413	0	0	-2237	-4582	-2345	3409	54	-3463	145	770	614	550	325	31783	0
414	0	0	-2047	-4601	-2554	3324	253	-3577	159	789	424	585	292	31783	0
415	0	0	-1787	-4642	-2855	3214	534	-3748	234	855	523	601	428	31783	0
416	0	0	-1740	-4663	-2923	3201	591	-3793	178	878	452	614	446	31783	0
417	0	0	-1759	-4661	-2902	3210	571	-3781	219	812	399	552	323	31783	0
418	0	0	-1845	-4652	-2807	3248	481	-3729	232	888	498	686	382	31783	0
419	0	0	-2130	-4628	-2498	3379	184	-3563	87	779	477	508	347	31783	0
420	0	0	-2270	-4621	-2351	3445	40	-3486	135	880	479	591	298	31783	0
421	0	0	-2527	-4591	-2064	3559	-231	-3327	87	777	444	545	258	31783	0
422	0	0	-2499	-4576	-2077	3537	-211	-3326	42	729	436	488	244	31783	0
423	0	0	-2339	-4564	-2225	3451	-57	-3394	71	865	428	564	281	31783	0
424	0	0	-2140	-4586	-2446	3363	153	-3516	161	810	483	562	355	31783	0
425	0	0	-1982	-4599	-2617	3290	317	-3608	131	770	450	562	339	31783	0
426	0	0	-1756	-4609	-2853	3182	548	-3731	201	818	395	636	382	31783	0
427	0	0	-1731	-4619	-2888	3175	578	-3753	219	801	529	558	364	31783	0
428	0	0	-1930	-4630	-2700	3280	385	-3665	133	841	389	504	277	31783	0
429	0	0	-2130	-4630	-2500	3380	185	-3565	102	886	442	516	292	31783	0
430	0	0	-2390	-4638	-2248	3514	-71	-3443	50	801	405	446	228	31783	0
431	0	0	-2441	-4644	-2203	3542	-119	-3423	-21	777	395	372	201	31783	0
432	0	0	-2501	-4644	-2143	3572	-179	-3393	-19	799	388	510	230	31783	0
433	0	0	-2233	-4623	-2390	3428	78	-3506	15	746	370	488	197	31783	0
434	0	0	-1940	-4621	-2681	3280	370	-3651	137	876	446	564	341	31783	0
435	0	0	-1821	-4624	-2803	3222	491	-3713	32	803	327	517	333	31783	0
436	0	0	-1545	-4621	-3076	3083	765	-3848	184	799	413	549	384	31783	0
437	0	0	-1523	-4611	-3088	3067	782	-3849	161	828	415	556	413	31783	0
438	0	0	-1618	-4603	-2985	3110	683	-3794	170	805	407	525	370	31783	0
439	0	0	-1851	-4601	-2750	3226	449	-3675	81	764	376	488	269	31783	0
440	0	0	-2011	-4597	-2586	3304	287	-3591	98	758	399	485	244	31783	0
441	0	0	-2165	-4603	-2438	3384	136	-3520	87	669	399	442	149	31783	0
442	0	0	-2138	-4599	-2461	3368	161	-3530	48	779	353	419	180	31783	0
443	0	0	-1889	-4605	-2716	3247	413	-3660	83	781	473	488	273	31783	0
444	0	0	-1765	-4609	-2844	3187	539	-3726	106	758	320	463	300	31783	0
445	0	0	-1519	-4595	-3076	3057	778	-3835	54	779	345	537	360	31783	0
446	0	0	-1369	-4593	-3224	2981	927	-3908	188	801	300	583	347	31783	0
447	0	0	-1453	-4593	-3140	3023	843	-3866	128	748	349	547	341	31783	0
448	0	0	-1548	-4584	-3036	3066	744	-3810	141	805	366	582	314	31783	0
449	0	0	-1830	-4584	-2754	3207	462	-3669	139	750	378	496	333	31783	0
450	0	0	-2074	-4578	-2504	3326	215	-3541	50	746	351	428	188	31783	0
451	0	0	-2219	-4591	-2372	3405	76	-3481	3	756	382	471	205	31783	0
452	0	0	-2281	-4593	-2312	3437	15	-3452	15	758	327	436	225	31783	0
453	0	0	-2101	-4603	-2502	3352	200	-3552	124	795	368	514	258	31783	0
454	0	0	-1999	-4621	-2622	3310	311	-3621	38	816	343	562	304	31783	0
455	0	0	-1663	-4615	-2952	3139	644	-3783	172	886	366	638	345	31783	0
456	0	0	-1647	-4621	-2974	3134	663	-3797	248	884	403	605	442	31783	0
457	0	0	-1647	-4621	-2974	3134	663	-3797	180	805	440	570	341	31783	0
458	0	0	-1911	-4613	-2702	3262	395	-3657	143	810	417	545	320	31783	0
459	0	0	-2125	-4654	-2529	3389	202	-3591	85	783	436	568	248	31783	0
460	0	0	-2355	-4735	-2380	3545	12	-3557	124	841	455	504	292	31783	0
461	0	0	-2601	-4791	-2190	3696	-205	-3490	38	770	438	442	228	31783	0
462	0	0	-2535	-4725	-2190	3630	-172	-3457	38	801	376	455	197	31783	0
463	0	0	-2334	-4609	-2275	3471	-29	-3442	67	799	382	517	265	31783	0
464	0	0	-1990	-4405	-2415	3197	212	-3410	128	853	440	562	300	31783	0
465	0	0	-1657	-4095	-2438	2876	390	-3266	95	777	471	562	312	31783	0
466	0	0	-1288	-3701	-2413	2494	562	-3057	178	789	475	599	388	31783	0
467	0	0	-1111	-3340	-2229	2225	559	-2784	147	783	417	521	287	31783	0
468	0	0	-1052	-3069	-2017	2060	482	-2543	145	892	393	568	335	31783	0
469	0	0	-1179	-2913	-1734	2046	277	-2323	95	838	395	543	275	31783	0
470	0	0	-1457	-2880	-1423	2168	-17	-2151	21	743	391	455	162	31783	0
471	0	0	-1537	-2929	-1392	2233	-72	-2160	44	803	446	481	157	31783	0
472	0	0	-1625	-3144	-1519	2384	-53	-2331	32	805	442	490	250	31783	0
473	0	0	-1595	-3472	-1877	2533	141	-2674	62	744	384	502	281	31783	0
474	0	0	-1507	-3885	-2378	2696	435	-3131	52	776	399	525	256	31783	0
475	0	0	-1443	-4215	-2772	2829	664	-3493	131	785	547	568	422	31783	1
476	0	0	-1410	-4407	-2997	2908	793	-3702	87	832	339	566	413	31783	0
477	0	0	-1389	-4508	-3119	2948	865	-3813	122	840	461	537	269	31783	0
478	0	0	-1637	-4572	-2935	3104	649	-3753	188	764	436	572	358	31783	0
479	0	0	-1816	-4578	-2762	3197	473	-3670	73	725	314	455	182	31783	0
480	0	0	-2034	-4588	-2554	3311	260	-3571	62	799	481	562	263	31783	0
481	0	0	-2237	-4588	-2351	3412	57	-3469	-36	708	316	405	155	31783	0
482	0	0	-2129	-4588	-2459	3358	165	-3523	48	680	446	422	211	31783	0
483	0	0	-2070	-4593	-2523	3331	226	-3558	81	711	364	527	258	31783	0
484	0	0	-1783	-4609	-2826	3196	521	-3717	48	717	370	517	244	31783	0
485	0	0	-1529	-4588	-3059	3058	765	-3823	174	789	364	574	378	31783	0
486	0	0	-1511	-4582	-3071	3046	780	-3826	38	768	370	523	279	31783	0
487	0	0	-1354	-4564	-3210	2959	928	-3887	246	758	477	595	382	31783	0
488	0	0	-1665	-4555	-2890	3110	612	-3722	114	762	339	461	339	31783	0
489	0	0	-1781	-4553	-2772	3167	495	-3662	135	766	343	556	213	31783	0
490	0	0	-2157	-4566	-2409	3361	126	-3487	36	760	393	514	207	31783	0
491	0	0	-2185	-4524	-2339	3354	77	-3431	31	733	358	453	122	31783	0
492	0	0	-2286	-4518	-2232	3402	-27	-3375	73	737	446	531	246	31783	0
493	0	0	-2130	-4502	-2372	3316	121	-3437	89	646	382	442	215	31783	0
494	0	0	-1939	-4493	-2554	3216	307	-3523	110	801	479	616	370	31783	0
495	0	0	-1831	-4510	-2679	3170	424	-3594	108	659	318	583	180	31783	0
496	0	0	-1593	-4512	-2919	3052	663	-3715	242	799	527	611	409	31783	0
497	0	0	-1760	-4516	-2756	3138	498	-3636	162	808	289	574	292	31783	0
498	0	0	-1888	-4512	-2624	3200	368	-3568	133	820	415	560	314	31783	0
499	0	0	-2188	-4494	-2306	3341	59	-3400	100	713	368	550	211	31783	0
500	0	0	-2374	-4494	-2120	3434	-127	-3307	184	801	430	558	252	31783	0
501	0	0	-2641	-4487	-1846	3564	-397	-3166	1	750	366	442	190	31783	0
502	0	0	-2563	-4483	-1920	3523	-321	-3201	-7	810	420	508	211	31783	0
503	0	0	-2418	-4487	-2069	3452	-174	-3278	38	812	399	564	250	31783	0
504	0	0	-2223	-4498	-2275	3360	26	-3386	79	808	362	547	246	31783	0
505	0	0	-1980	-4500	-2520	3240	270	-3510	186	845	448	570	393	31783	0
506	0	0	-1940	-4514	-2574	3227	317	-3544	149	760	337	504	329	31783	0
507	0	0	-1868	-4516	-2648	3192	390	-3582	217	812	372	597	331	31783	0
508	0	0	-2101	-4535	-2434	3318	166	-3484	166	715	382	597	283	31783	0
509	0	0	-2227	-4551	-2324	3389	48	-3437	108	830	362	519	298	31783	0
510	0	0	-2489	-4531	-2042	3510	-223	-3286	36	828	419	488	258	31783	0
511	0	0	-2522	-4504	-1982	3513	-270	-3243	42	789	353	424	190	31783	0
512	0	0	-2494	-4498	-2004	3496	-245	-3251	89	781	376	479	242	31783	0
513	0	0	-2293	-4498	-2205	3395	-44	-3351	81	762	388	453	232	31783	0
514	0	0	-2058	-4481	-2423	3269	182	-3452	67	777	401	486	240	31783	0
515	0	0	-1787	-4483	-2696	3135	454	-3589	122	810	419	500	296	31783	0
516	0	0	-1654	-4496	-2842	3075	594	-3669	157	807	304	576	283	31783	0
517	0	0	-1610	-4520	-2910	3065	650	-3715	168	857	378	611	314	31783	0
518	0	0	-1717	-4508	-2791	3112	537	-3649	162	779	382	527	277	31783	0
519	0	0	-1946	-4500	-2554	3223	304	-3527	27	779	440	448	242	31783	0
520	0	0	-2186	-4469	-2283	3327	48	-3376	25	803	320	506	137	31783	0
521	0	0	-2309	-4458	-2149	3383	-80	-3303	32	710	382	397	126	31783	0
522	0	0	-2330	-4446	-2116	3388	-107	-3281	1	744	358	448	112	31783	0
523	0	0	-2072	-4436	-2364	3254	146	-3400	98	863	397	521	194	31783	0
524	0	0	-1939	-4429	-2490	3184	275	-3459	48	750	275	554	180	31783	0
525	0	0	-1655	-4456	-2801	3055	573	-3628	194	886	364	574	318	31783	0
526	0	0	-1647	-4454	-2807	3050	580	-3630	0	880	310	529	335	31783	0
527	0	0	-1581	-4448	-2867	3014	643	-3657	195	805	399	566	259	31783	0
528	0	0	-1841	-4456	-2615	3148	387	-3535	129	779	397	506	277	31783	0
529	0	0	-2043	-4438	-2395	3240	176	-3416	29	830	296	527	246	31783	0
530	0	0	-2322	-4430	-2108	3376	-107	-3269	54	799	325	506	221	31783	0
531	0	0	-2479	-4417	-1938	3448	-270	-3177	-17	789	279	424	129	31783	0
532	0	0	-2469	-4409	-1940	3439	-264	-3174	-15	803	356	494	217	31783	0
533	0	0	-2251	-4396	-2145	3323	-53	-3270	-7	760	384	508	201	31783	0
534	0	0	-2033	-4413	-2380	3223	173	-3396	50	820	407	564	242	31783	0
535	0	0	-1860	-4407	-2547	3133	343	-3477	93	791	302	519	302	31783	0
536	0	0	-1649	-4409	-2760	3029	555	-3584	129	840	376	568	355	31783	0
537	0	0	-1668	-4411	-2743	3039	537	-3577	135	781	411	527	347	31783	0
538	0	0	-1763	-4399	-2636	3081	436	-3517	44	725	389	543	318	31783	0
539	0	0	-1929	-4390	-2461	3159	266	-3425	71	764	448	525	225	31783	0
540	0	0	-2089	-4376	-2287	3232	99	-3331	7	758	378	459	157	31783	0
541	0	0	-2145	-4366	-2221	3255	38	-3293	-38	723	436	469	172	31783	0
542	0	0	-2079	-4366	-2287	3222	104	-3326	-79	682	486	417	172	31783	0
543	0	0	-1857	-4361	-2504	3109	323	-3432	44	739	481	453	178	31783	0
544	0	0	-1585	-4374	-2789	2979	602	-3581	71	665	486	523	277	31783	0
545	0	0	-1329	-4382	-3053	2855	862	-3717	19	704	420	465	300	31783	0
546	0	0	-1182	-4390	-3208	2786	1013	-3799	93	762	453	535	279	31783	0
547	0	0	-1182	-4388	-3206	2785	1012	-3797	-124	795	395	452	219	31783	0
548	0	0	-1220	-4372	-3152	2796	966	-3762	32	739	498	521	211	31783	0
549	0	0	-1467	-4355	-2888	2911	710	-3621	-3	739	399	428	205	31783	0
550	0	0	-1666	-4341	-2675	3003	504	-3508	0	717	452	395	126	31783	0
551	0	0	-1717	-4312	-2595	3014	439	-3453	-52	679	475	347	100	31783	0
552	0	0	-1772	-4332	-2560	3052	394	-3446	-50	692	397	419	104	31783	0
553	0	0	-1637	-4339	-2702	2988	532	-3520	-29	748	372	446	159	31783	0
554	0	0	-1424	-4363	-2939	2893	757	-3651	40	713	372	477	207	31783	0
555	0	0	-1230	-4337	-3107	2783	938	-3722	75	727	436	508	259	31783	0
556	0	0	-1157	-4332	-3175	2744	1009	-3753	62	746	430	475	289	31783	0
557	0	0	-1151	-4322	-3171	2736	1010	-3746	102	781	409	535	246	31783	0
558	0	0	-1377	-4314	-2937	2845	780	-3625	108	793	413	533	201	31783	0
559	0	0	-1660	-4308	-2648	2984	494	-3478	50	717	457	465	190	31783	0
560	0	0	-1954	-4297	-2343	3125	194	-3320	0	779	473	409	153	31783	0
561	0	0	-2110	-4271	-2161	3190	25	-3216	11	679	469	403	100	31783	0
562	0	0	-2178	-4273	-2095	3225	-41	-3184	-65	838	422	430	139	31783	0
563	0	0	-2004	-4264	-2260	3134	128	-3262	36	737	486	401	159	31783	0
564	0	0	-1833	-4250	-2417	3041	292	-3333	48	779	496	477	242	31783	0
565	0	0	-1653	-4225	-2572	2939	459	-3398	97	810	405	531	283	31783	0
566	0	0	-1484	-4198	-2714	2841	615	-3456	205	820	430	572	333	31783	0
567	0	0	-1560	-4188	-2628	2874	534	-3408	131	822	453	450	273	31783	0
568	0	0	-1719	-4182	-2463	2950	372	-3322	166	777	535	494	261	31783	0
569	0	0	-2058	-4180	-2122	3119	32	-3151	1	810	415	459	194	31783	0
570	0	0	-2156	-4171	-2015	3163	-70	-3093	62	737	492	432	133	31783	0
571	0	0	-2369	-4157	-1788	3263	-290	-2972	-79	766	467	380	147	31783	0
572	0	0	-2309	-4165	-1856	3237	-226	-3010	-17	805	436	384	157	31783	0
573	0	0	-2151	-4143	-1992	3147	-79	-3067	44	750	486	452	153	31783	0
574	0	0	-1879	-4139	-2260	3009	190	-3199	73	776	430	496	252	31783	0
575	0	0	-1710	-4138	-2428	2924	359	-3283	69	818	436	504	292	31783	0
576	0	0	-1535	-4134	-2599	2834	532	-3366	149	766	448	531	298	31783	0
577	0	0	-1571	-4116	-2545	2843	487	-3330	159	758	485	591	314	31783	0
578	0	0	-1624	-4101	-2477	2862	426	-3289	95	789	428	488	259	31783	0
579	0	0	-1898	-4068	-2170	2983	136	-3119	124	807	471	537	201	31783	0
580	0	0	-2146	-4068	-1922	3107	-112	-2995	-29	711	376	453	79	31783	0
581	0	0	-2152	-4068	-1916	3110	-118	-2992	67	770	461	506	166	31783	0
582	0	0	-2357	-4066	-1709	3211	-324	-2887	-93	677	370	448	67	31783	0
583	0	0	-1967	-4052	-2085	3009	59	-3068	40	696	413	440	180	31783	0
584	0	0	-1834	-4041	-2207	2937	186	-3124	83	803	407	549	277	31783	0
585	0	0	-1683	-4011	-2328	2847	322	-3169	83	733	360	564	209	31783	0
586	0	0	-1433	-3978	-2545	2705	556	-3261	176	764	486	601	298	31783	0
587	0	0	-1463	-3967	-2504	2715	520	-3235	120	704	405	550	300	31783	0
588	0	0	-1626	-3967	-2341	2796	357	-3154	157	795	413	580	275	31783	0
589	0	0	-1928	-3978	-2050	2953	61	-3014	83	776	310	539	232	31783	0
590	0	0	-2152	-3973	-1821	3062	-165	-2897	52	748	446	572	192	31783	0
591	0	0	-2347	-3980	-1633	3163	-357	-2806	-34	721	292	426	151	31783	0
592	0	0	-2334	-3965	-1631	3149	-351	-2798	29	785	459	498	174	31783	0
593	0	0	-2184	-3953	-1769	3068	-207	-2861	11	729	380	485	190	31783	0
594	0	0	-2020	-3936	-1916	2978	-52	-2926	32	760	287	457	267	31783	0
595	0	0	-1775	-3916	-2141	2845	183	-3028	100	779	420	570	306	31783	0
596	0	0	-1667	-3903	-2236	2785	284	-3069	81	756	395	525	232	31783	0
597	0	0	-1635	-3891	-2256	2763	310	-3073	199	807	430	508	358	31783	0
598	0	0	-1872	-3887	-2015	2879	71	-2951	114	702	444	519	254	31783	0
599	0	0	-2057	-3878	-1821	2967	-118	-2849	85	756	376	461	184	31783	0
600	0	0	-2272	-3905	-1633	3088	-319	-2769	9	807	436	498	213	31783	0
601	0	0	-2439	-3926	-1487	3182	-476	-2706	48	653	366	469	73	31783	0
602	0	0	-2420	-3940	-1520	3180	-450	-2730	-23	721	389	432	162	31783	0
603	0	0	-2271	-3978	-1707	3124	-282	-2842	-40	744	378	481	114	31783	0
604	0	0	-1994	-3998	-2004	2996	5	-3001	15	805	436	488	230	31783	0
605	0	0	-1775	-4017	-2242	2896	233	-3129	100	805	395	533	261	31783	0
606	0	0	-1612	-4023	-2411	2817	399	-3217	91	857	401	521	320	31783	0
607	0	0	-1637	-4056	-2419	2846	391	-3237	110	783	356	560	292	31783	0
608	0	0	-1719	-4054	-2335	2886	308	-3194	106	865	329	535	323	31783	0
609	0	0	-2023	-4081	-2058	3052	17	-3069	79	758	384	517	155	31783	0
610	0	0	-2154	-4070	-1916	3112	-119	-2993	32	768	376	481	207	31783	0
611	0	0	-2293	-4044	-1751	3168	-271	-2897	-25	659	329	450	50	31783	0
612	0	0	-2336	-4054	-1718	3195	-309	-2886	25	694	395	471	157	31783	0
613	0	0	-2074	-4056	-1982	3065	-46	-3019	-34	739	236	463	174	31783	0
614	0	0	-1816	-4074	-2258	2945	221	-3166	112	750	428	552	256	31783	0
615	0	0	-1713	-4093	-2380	2903	333	-3236	102	737	341	512	291	31783	0
616	0	0	-1449	-4120	-2671	2784	611	-3395	195	776	411	514	378	31783	0
617	0	0	-1591	-4138	-2547	2864	478	-3342	62	752	341	550	314	31783	0
618	0	0	-1731	-4190	-2459	2960	364	-3324	141	744	391	591	269	31783	0
619	0	0	-2097	-4221	-2124	3159	13	-3172	38	711	335	498	244	31783	0
620	0	0	-2302	-4236	-1934	3269	-184	-3085	3	750	322	516	108	31783	0
621	0	0	-2473	-4242	-1769	3357	-352	-3005	-9	741	292	438	151	31783	0
622	0	0	-2444	-4254	-1810	3349	-317	-3032	3	680	428	471	232	31783	0
623	0	0	-2336	-4248	-1912	3292	-212	-3080	21	733	335	537	155	31783	0
624	0	0	-2070	-4252	-2182	3161	56	-3217	38	748	391	512	306	31783	0
625	0	0	-1985	-4256	-2271	3120	143	-3263	64	733	329	568	302	31783	0
626	0	0	-1779	-4260	-2481	3019	351	-3370	93	781	329	564	298	31783	0
627	0	0	-1861	-4227	-2366	3044	252	-3296	40	766	316	554	355	31783	0
628	0	0	-2025	-4203	-2178	3114	76	-3190	133	779	403	537	298	31783	0
629	0	0	-2280	-4221	-1941	3250	-169	-3081	110	727	314	490	223	31614	0
630	0	0	-2456	-4225	-1769	3340	-343	-2997	85	684	442	547	168	31398	0
631	0	0	-2686	-4238	-1552	3462	-567	-2895	97	649	351	498	180	31266	0
632	0	0	-2654	-4225	-1571	3439	-541	-2898	38	764	384	471	139	31024	0
633	0	0	-2504	-4246	-1742	3375	-381	-2994	52	783	374	550	300	31032	0
634	0	0	-2283	-4273	-1990	3278	-146	-3131	102	770	368	492	343	30892	0
635	0	0	-2074	-4260	-2186	3167	56	-3223	112	828	378	578	337	30799	0
636	0	0	-1979	-4248	-2269	3113	145	-3258	201	710	372	593	306	30667	0
637	0	0	-1936	-4205	-2269	3070	166	-3237	197	803	337	605	395	30522	0
638	0	0	-2080	-4202	-2122	3141	21	-3162	151	777	335	583	281	30234	0
639	0	0	-2275	-4203	-1928	3239	-173	-3065	97	768	438	488	225	30089	0
640	0	0	-2568	-4203	-1635	3385	-466	-2919	36	795	316	556	190	29858	0
641	0	0	-2664	-4223	-1559	3443	-552	-2891	34	727	382	417	180	29654	0
642	0	0	-2633	-4252	-1619	3442	-507	-2935	54	723	415	448	141	29647	0
643	0	0	-2514	-4281	-1767	3397	-373	-3024	-23	719	347	469	162	29445	0
644	0	0	-2266	-4289	-2023	3277	-121	-3156	108	787	362	506	279	29412	0
645	0	0	-2103	-4279	-2176	3191	36	-3227	60	820	345	498	298	29249	0
646	0	0	-1842	-4268	-2426	3055	292	-3347	161	768	372	545	240	29125	0
647	0	0	-1789	-4262	-2473	3025	342	-3367	234	851	446	599	391	29132	0
648	0	0	-2046	-4244	-2198	3145	76	-3221	65	727	325	483	131	28838	0
649	0	0	-2173	-4213	-2040	3193	-66	-3126	118	779	331	539	219	28682	0
650	0	0	-2470	-4200	-1730	3335	-370	-2965	19	739	366	498	157	28432	0
651	0	0	-2530	-4190	-1660	3360	-435	-2925	46	739	339	457	159	28242	0
652	0	0	-2454	-4196	-1742	3325	-356	-2969	-3	808	356	438	199	28069	0
653	0	0	-2347	-4207	-1860	3277	-243	-3033	21	744	372	488	213	28034	0
654	0	0	-2033	-4207	-2174	3120	70	-3190	128	777	300	543	221	27928	0
655	0	0	-1915	-4213	-2298	3064	191	-3255	161	801	308	609	279	27924	0
656	0	0	-1766	-4227	-2461	2996	347	-3344	133	739	275	531	302	27734	0
657	0	0	-1643	-4227	-2584	2935	470	-3405	226	764	345	620	353	27579	0
658	0	0	-1928	-4240	-2312	3084	192	-3276	182	768	267	597	259	27371	0
659	0	0	-2093	-4240	-2147	3166	27	-3193	83	741	322	486	217	27148	0
660	0	0	-2388	-4244	-1856	3316	-266	-3050	81	669	349	516	203	26991	0
661	0	0	-2444	-4248	-1804	3346	-320	-3026	27	702	323	452	137	26818	0
662	0	0	-2436	-4246	-1810	3341	-313	-3028	27	741	291	517	153	26795	0
663	0	0	-2295	-4238	-1943	3266	-176	-3090	5	694	310	516	190	26638	0
664	0	0	-1967	-4225	-2258	3096	145	-3241	120	698	292	550	203	26564	0
665	0	0	-1818	-4198	-2380	3008	281	-3289	170	739	296	640	316	26506	0
666	0	0	-1635	-4211	-2576	2923	470	-3393	254	779	226	694	312	26368	0
667	0	0	-1672	-4217	-2545	2944	436	-3381	139	758	254	564	256	26160	0
668	0	0	-1821	-4203	-2382	3012	280	-3292	161	764	349	564	291	26172	0
669	0	0	-2074	-4194	-2120	3134	23	-3157	79	677	228	535	147	25867	0
670	0	0	-2241	-4192	-1951	3216	-145	-3071	62	768	386	525	157	25687	0
671	0	0	-2478	-4196	-1718	3337	-380	-2957	17	700	292	434	164	25545	0
672	0	0	-2345	-4184	-1839	3264	-253	-3011	79	776	310	473	190	25431	0
673	0	0	-2270	-4192	-1922	3231	-174	-3057	29	754	364	485	215	25375	0
674	0	0	-2008	-4198	-2190	3103	91	-3194	71	770	308	558	265	25260	0
675	0	0	-1837	-4182	-2345	3009	254	-3263	65	741	312	634	259	25274	0
676	0	0	-1554	-4200	-2646	2877	546	-3423	194	816	302	535	442	25057	0
677	0	0	-1626	-4198	-2572	2912	473	-3385	192	818	432	605	372	25084	0
678	0	0	-1860	-4209	-2349	3034	244	-3279	19	762	320	420	240	24818	0
679	0	0	-1985	-4190	-2205	3087	110	-3197	89	865	384	543	291	24634	0
680	0	0	-2337	-4207	-1870	3272	-233	-3038	50	746	271	452	203	24381	0
681	0	0	-2408	-4194	-1786	3301	-311	-2990	-7	787	364	415	141	24317	0
682	0	0	-2369	-4192	-1823	3280	-273	-3007	-9	752	337	403	97	24224	0
683	0	0	-2146	-4190	-2044	3168	-51	-3117	29	746	306	436	238	24129	0
684	0	0	-1929	-4198	-2269	3063	170	-3233	104	688	374	463	277	24056	0
685	0	0	-1655	-4196	-2541	2925	443	-3368	118	843	405	589	279	24075	0
686	0	0	-1533	-4194	-2661	2863	564	-3427	114	808	405	490	314	23929	0
687	0	0	-1471	-4163	-2692	2817	610	-3427	97	820	283	558	291	23724	0
688	0	0	-1686	-4132	-2446	2909	380	-3289	62	746	349	570	135	23648	0
689	0	0	-1828	-4134	-2306	2981	239	-3220	40	781	391	450	225	23439	0
690	0	0	-2035	-4136	-2101	3085	33	-3118	23	725	374	450	161	23159	0
691	0	0	-2217	-4145	-1928	3181	-144	-3036	21	737	347	426	145	22990	0
692	0	0	-2204	-4167	-1963	3185	-120	-3065	-25	688	306	444	71	22952	0
693	0	0	-1981	-4186	-2205	3083	112	-3195	29	744	442	461	190	22948	0
694	0	0	-1744	-4182	-2438	2963	347	-3310	60	719	318	533	149	22892	0
695	0	0	-1482	-4163	-2681	2822	599	-3422	116	789	382	554	306	22847	0
696	0	0	-1385	-4157	-2772	2771	693	-3464	128	719	479	597	300	22754	0
697	0	0	-1352	-4147	-2795	2749	721	-3471	161	748	329	556	230	22622	0
698	0	0	-1585	-4149	-2564	2867	489	-3356	110	737	411	527	339	22354	0
699	0	0	-1870	-4161	-2291	3015	210	-3226	40	688	407	471	201	22193	0
700	0	0	-2012	-4159	-2147	3085	67	-3153	147	711	463	465	213	22081	0
701	0	0	-2217	-4153	-1936	3185	-140	-3044	-17	696	455	455	176	21995	0
702	0	0	-2103	-4147	-2044	3125	-29	-3095	93	746	420	488	252	21854	0
703	0	0	-2062	-4139	-2077	3100	7	-3108	38	647	372	457	199	21782	0
704	0	0	-1767	-4145	-2378	2956	305	-3261	118	756	506	535	318	21803	0
705	0	0	-1755	-4139	-2384	2947	314	-3261	50	729	384	502	226	21726	0
706	0	0	-1509	-4120	-2611	2814	551	-3365	180	729	444	527	391	21625	0
707	0	0	-1552	-4128	-2576	2840	512	-3352	230	735	420	613	298	21568	0
708	0	0	-1801	-4130	-2329	2965	264	-3229	65	791	420	587	240	21421	0
709	0	0	-1924	-4120	-2196	3022	136	-3158	215	766	452	595	194	21219	0
710	0	0	-2314	-4116	-1802	3215	-256	-2959	13	682	457	479	161	21083	0
711	0	0	-2402	-4116	-1714	3259	-344	-2915	0	686	360	485	201	20814	0
712	0	0	-2400	-4116	-1716	3258	-342	-2916	34	764	389	554	259	20870	0
713	0	0	-2316	-4122	-1806	3219	-255	-2964	-1	671	372	461	201	20736	0
714	0	0	-1961	-4110	-2149	3035	94	-3129	166	748	485	506	310	20777	0
715	0	0	-1866	-4139	-2273	3002	203	-3206	116	731	475	485	327	20705	0
716	0	0	-1660	-4145	-2485	2902	412	-3315	182	776	442	527	388	20589	0
717	0	0	-1676	-4155	-2479	2915	401	-3317	180	884	378	614	411	20517	0
718	0	0	-1888	-4134	-2246	3011	179	-3190	126	704	442	477	267	20333	0
719	0	0	-2108	-4110	-2002	3109	-53	-3056	91	731	442	490	267	20170	0
720	0	0	-2310	-4110	-1800	3210	-255	-2955	89	680	430	479	230	20046	0
721	0	0	-2407	-4118	-1711	3262	-348	-2914	38	704	419	409	180	19873	0
722	0	0	-2392	-4128	-1736	3260	-328	-2932	106	777	426	506	178	19914	0
723	0	0	-2254	-4141	-1887	3197	-183	-3014	-40	677	349	424	147	19704	0
724	0	0	-1967	-4145	-2178	3056	105	-3161	97	808	481	550	329	19733	0
725	0	0	-1692	-4136	-2444	2914	376	-3290	112	783	420	535	230	19722	0
726	0	0	-1581	-4132	-2551	2856	485	-3341	194	733	486	582	283	19700	0
727	0	0	-1610	-4126	-2516	2868	453	-3321	124	805	388	465	335	19471	0
728	0	0	-1721	-4097	-2376	2909	327	-3236	184	801	461	486	318	19332	0
729	0	0	-2020	-4072	-2052	3046	16	-3062	27	688	364	448	265	19064	0
730	0	0	-2157	-4031	-1874	3094	-141	-2952	83	710	438	419	159	18973	0
731	0	0	-2588	-4112	-1524	3350	-532	-2818	-118	638	364	316	108	18750	0
732	0	0	-3061	-4180	-1119	3620	-971	-2649	-240	663	240	213	-79	18563	0
733	0	0	-4220	-4174	46	4197	-2133	-2064	-488	731	263	-32	-296	17923	0
734	0	0	-4465	-4054	411	4259	-2438	-1821	-246	634	424	327	58	18364	0
735	0	0	-599	-3691	-3092	2145	1246	-3391	292	774	292	787	531	19186	0
736	0	0	943	-3623	-4566	1340	2754	-4094	500	1080	356	793	772	19273	0
737	0	0	1255	-3583	-4838	1164	3046	-4210	382	1237	405	591	640	19291	0
738	0	0	1146	-3542	-4688	1198	2917	-4115	424	1437	254	498	653	19240	0
739	0	0	865	-3521	-4386	1328	2625	-3953	242	1619	201	413	523	18839	0
740	0	0	568	-3490	-4058	1461	2313	-3774	75	1478	312	386	477	18575	0
741	0	0	491	-3447	-3938	1478	2214	-3692	-240	1272	382	358	306	18585	0
742	0	0	765	-3398	-4163	1316	2464	-3780	-312	1264	514	486	496	18265	0
743	0	0	1224	-3369	-4593	1072	2908	-3981	-471	962	539	554	405	18123	0
744	0	0	2039	-3336	-5375	648	3707	-4355	-469	828	407	636	446	18061	0
745	0	0	2995	-3329	-6324	167	4659	-4826	-298	797	552	614	593	17919	0
746	0	0	3890	-3311	-7201	-289	5545	-5256	-170	710	545	535	459	17512	0
747	0	0	4486	-3303	-7789	-591	6137	-5546	32	777	504	353	384	17394	0
748	0	0	4757	-3292	-8049	-732	6403	-5670	38	795	570	161	256	17306	0
749	0	0	4965	-3241	-8206	-862	6585	-5723	-13	787	570	87	58	17163	0
750	0	0	5203	-3191	-8394	-1006	6798	-5792	-190	923	517	-29	-128	17093	0
751	0	0	5374	-3171	-8545	-1101	6959	-5858	-298	1094	595	-203	-207	16798	0
752	0	0	5525	-3150	-8675	-1187	7100	-5912	-463	1129	570	-69	-226	16707	0
753	0	0	5731	-3154	-8885	-1288	7308	-6019	-618	1020	514	-69	-161	16501	0
754	0	0	6274	-3160	-9434	-1557	7854	-6297	-582	882	504	85	29	16301	0
755	0	0	6666	-3171	-9837	-1747	8251	-6504	-609	663	525	314	246	15979	0
756	0	0	7083	-3222	-10305	-1930	8694	-6763	-374	341	457	479	178	15820	0
757	0	0	7696	-3204	-10900	-2246	9298	-7052	-73	225	622	552	314	15329	0
758	0	0	8006	-3185	-11191	-2410	9598	-7188	248	27	929	496	322	15170	0
759	0	0	8404	-3148	-11552	-2628	9978	-7350	349	71	917	473	289	14899	0
760	0	0	8584	-3133	-11717	-2725	10150	-7425	628	23	944	492	287	14844	0
761	0	0	8577	-3119	-11696	-2729	10136	-7407	717	36	915	356	147	14668	0
762	0	0	8303	-3117	-11420	-2593	9861	-7268	700	325	787	310	44	14742	0
763	0	0	7842	-3142	-10984	-2350	9413	-7063	828	395	622	316	42	14765	0
764	0	0	7152	-3168	-10320	-1992	8736	-6744	869	508	514	417	17	14842	0
765	0	0	6326	-3185	-9511	-1570	7918	-6348	810	494	506	463	31	14969	0
766	0	0	5433	-3201	-8634	-1116	7033	-5917	814	543	388	587	77	15085	0
767	0	0	4343	-3191	-7534	-576	5938	-5362	669	541	306	772	-58	15067	0
768	0	0	3166	-3201	-6367	17	4766	-4784	529	446	269	888	-34	15035	0
769	0	0	2255	-3204	-5459	474	3857	-4331	465	461	386	968	-100	15027	0
770	0	0	1383	-3232	-4615	924	2999	-3923	420	508	411	960	32	14889	0
771	0	0	768	-3249	-4017	1240	2392	-3633	358	488	426	944	-9	14870	0
772	0	0	205	-3296	-3501	1545	1853	-3398	504	514	490	946	-3	14953	0
773	0	0	-144	-3317	-3173	1730	1514	-3245	500	628	521	857	87	15071	0
774	0	0	-563	-3346	-2783	1954	1110	-3064	597	785	477	795	263	15056	0
775	0	0	-1207	-3385	-2178	2296	485	-2781	549	793	461	713	312	15201	0
776	0	0	-2125	-3418	-1293	2771	-416	-2355	514	675	405	688	329	15277	0
777	0	0	-3023	-3457	-434	3240	-1294	-1945	597	729	473	667	420	15345	0
778	0	0	-4124	-3459	665	3791	-2394	-1397	465	739	452	634	516	15380	0
779	0	0	-5090	-3445	1645	4267	-3367	-900	415	855	438	510	450	15469	0
780	0	0	-5716	-3447	2269	4581	-3992	-589	320	991	649	461	446	15494	0
781	0	0	-6413	-3443	2970	4928	-4691	-236	139	911	618	287	422	15440	0
782	0	0	-6615	-3447	3168	5031	-4891	-139	104	1022	704	430	562	15547	0
783	0	0	-6741	-3453	3288	5097	-5014	-82	93	1041	774	378	638	15626	0
784	0	0	-6772	-3474	3298	5123	-5035	-88	110	1070	808	485	682	15760	0
785	0	0	-6867	-3482	3385	5174	-5126	-48	143	1144	783	593	857	15795	0
786	0	0	-7026	-3519	3507	5272	-5266	-6	126	1099	717	558	803	15756	0
787	0	0	-7260	-3530	3730	5395	-5495	100	65	1061	764	554	840	15737	0
788	0	0	-7726	-3550	4176	5638	-5951	313	73	1068	750	663	892	15605	0
789	0	0	-8168	-3544	4624	5856	-6396	540	13	933	692	603	793	15366	0
790	0	0	-8380	-3530	4850	5955	-6615	660	116	873	669	597	785	15217	0
791	0	0	-8612	-3536	5076	6074	-6844	770	172	838	644	634	764	15232	0
792	0	0	-8405	-3542	4863	5973	-6634	660	34	812	498	578	710	14988	0
793	0	0	-8058	-3521	4537	5789	-6297	508	71	843	607	638	785	15087	0
794	0	0	-7617	-3501	4116	5559	-5866	307	135	702	562	574	861	15056	0
795	0	0	-6961	-3497	3464	5229	-5212	-16	211	805	533	711	882	15031	0
796	0	0	-6558	-3507	3051	5032	-4804	-228	207	762	504	630	954	14848	0
797	0	0	-6230	-3509	2721	4869	-4475	-394	259	810	461	578	913	14782	0
798	0	0	-6174	-3513	2661	4843	-4417	-426	261	789	413	642	820	14569	0
799	0	0	-6098	-3534	2564	4816	-4331	-485	203	715	411	485	717	14268	0
800	0	0	-5975	-3521	2454	4748	-4214	-533	143	766	355	554	686	14097	0
801	0	0	-5727	-3528	2199	4627	-3963	-664	209	694	366	537	644	13869	0
802	0	0	-5334	-3505	1829	4419	-3581	-838	209	762	314	485	603	13735	0
803	0	0	-4719	-3484	1235	4101	-2977	-1124	248	770	281	541	504	13558	0
804	0	0	-4024	-3472	552	3748	-2288	-1460	269	675	353	568	485	13455	0
805	0	0	-3271	-3455	-184	3363	-1543	-1819	370	750	240	583	550	13250	0
806	0	0	-2735	-3439	-704	3087	-1015	-2071	312	659	234	537	403	13042	0
807	0	0	-2225	-3445	-1220	2835	-502	-2332	258	690	170	438	360	12895	0
808	0	0	-1924	-3435	-1511	2679	-206	-2473	294	620	147	465	250	12730	0
809	0	0	-1694	-3424	-1730	2559	18	-2577	292	496	232	415	128	12487	0
810	0	0	-1478	-3412	-1934	2445	228	-2673	194	500	110	316	32	12223	0
811	0	0	-1096	-3402	-2306	2249	605	-2854	265	481	215	389	81	12078	0
812	0	0	-739	-3400	-2661	2069	961	-3030	211	467	186	325	-32	12002	0
813	0	0	-250	-3412	-3162	1831	1456	-3287	265	420	137	378	-112	12024	0
814	0	0	465	-3416	-3881	1475	2173	-3648	273	498	258	415	5	11991	0
815	0	0	875	-3437	-4312	1281	2593	-3874	228	438	217	388	11	11907	0
816	0	0	1362	-3412	-4774	1025	3068	-4093	345	504	259	444	27	11894	0
817	0	0	1482	-3406	-4888	962	3185	-4147	275	510	296	463	-32	11773	0
818	0	0	1444	-3431	-4875	993	3159	-4153	223	442	337	345	-46	11605	0
819	0	0	1321	-3449	-4770	1064	3045	-4109	252	504	333	366	-73	11510	0
820	0	0	1106	-3437	-4543	1165	2824	-3990	186	549	339	345	-166	11463	0
821	0	0	941	-3424	-4365	1241	2653	-3894	149	523	320	372	-195	11354	0
822	0	0	747	-3435	-4182	1344	2464	-3808	7	580	337	285	-139	11310	0
823	0	0	795	-3426	-4221	1315	2508	-3823	54	595	333	339	-149	11312	0
824	0	0	811	-3431	-4242	1310	2526	-3836	-31	568	355	364	34	11300	0
825	0	0	877	-3422	-4299	1272	2588	-3860	23	653	335	457	-3	11469	0
826	0	0	679	-3439	-4118	1380	2398	-3778	52	593	351	428	-36	11579	0
827	0	0	504	-3451	-3955	1473	2229	-3703	182	657	413	452	147	11459	0
828	0	0	0	-3431	-3431	1715	1715	-3431	118	669	397	465	124	11397	0
829	0	0	-530	-3422	-2892	1976	1181	-3157	-9	679	417	364	116	11413	0
830	0	0	-1042	-3404	-2362	2223	660	-2883	-58	659	388	366	73	11422	0
831	0	0	-1488	-3371	-1883	2429	197	-2627	-29	675	401	428	122	11358	0
832	0	0	-1801	-3358	-1557	2579	-122	-2457	-100	743	436	397	192	11453	0
833	0	0	-1909	-3360	-1451	2634	-229	-2405	-32	727	388	463	234	11494	0
834	0	0	-2017	-3363	-1346	2690	-335	-2354	-3	871	457	453	399	11612	0
835	0	0	-2128	-3373	-1245	2750	-441	-2309	9	783	444	533	419	11684	0
836	0	0	-2245	-3387	-1142	2816	-551	-2264	87	841	444	539	455	11711	0
837	0	0	-2456	-3389	-933	2922	-761	-2161	147	958	498	537	448	11671	0
838	0	0	-2962	-3396	-434	3179	-1264	-1915	46	905	450	531	403	11531	0
839	0	0	-3243	-3404	-161	3323	-1541	-1782	42	863	446	432	409	11374	0
840	0	0	-3526	-3377	149	3451	-1837	-1614	46	896	469	512	349	11317	0
841	0	0	-3759	-3391	368	3575	-2063	-1511	-36	832	438	372	419	11172	0
842	0	0	-3729	-3371	358	3550	-2043	-1506	13	847	401	452	384	11176	0
843	0	0	-3539	-3375	164	3457	-1851	-1605	81	843	389	512	337	11178	0
844	0	0	-3271	-3362	-91	3316	-1590	-1726	58	820	407	477	428	11145	0
845	0	0	-3003	-3363	-360	3183	-1321	-1861	139	781	405	517	411	11052	0
846	0	0	-2724	-3395	-671	3059	-1026	-2033	188	787	475	535	545	10980	0
847	0	0	-2628	-3402	-774	3015	-927	-2088	170	762	329	574	403	10875	0
848	0	0	-2533	-3396	-863	2964	-835	-2129	246	754	430	523	335	10776	0
849	0	0	-2687	-3383	-696	3035	-995	-2039	145	700	405	516	277	10633	0
850	0	0	-2613	-3369	-756	2991	-928	-2062	133	624	341	500	199	10437	0
851	0	0	-2522	-3338	-816	2930	-853	-2077	162	647	436	417	254	10318	0
852	0	0	-2287	-3332	-1045	2809	-621	-2188	93	516	325	417	147	10227	0
853	0	0	-1938	-3363	-1425	2650	-256	-2394	170	614	370	514	190	10301	0
854	0	0	-1593	-3340	-1747	2466	77	-2543	106	591	261	434	215	10181	0
855	0	0	-1246	-3352	-2106	2299	430	-2729	207	638	281	525	275	10192	0
856	0	0	-1032	-3371	-2339	2201	653	-2855	256	611	322	529	335	10186	0
857	0	0	-1071	-3385	-2314	2228	621	-2849	164	560	292	533	244	10004	0
858	0	0	-1127	-3375	-2248	2251	560	-2811	213	591	339	527	203	9872	0
859	0	0	-1398	-3367	-1969	2382	285	-2668	164	570	285	523	93	9800	0
860	0	0	-1603	-3383	-1780	2493	88	-2581	166	616	380	407	145	9754	0
861	0	0	-1816	-3385	-1569	2600	-123	-2477	108	568	294	409	67	9634	0
862	0	0	-1771	-3350	-1579	2560	-96	-2464	73	679	291	508	122	9672	0
863	0	0	-1697	-3338	-1641	2517	-28	-2489	139	607	302	461	118	9678	0
864	0	0	-1547	-3329	-1782	2438	117	-2555	194	677	349	583	207	9789	0
865	0	0	-1424	-3311	-1887	2367	231	-2599	211	704	349	616	252	9760	0
866	0	0	-1513	-3286	-1773	2399	130	-2529	190	741	356	562	298	9806	0
867	0	0	-1627	-3276	-1649	2451	11	-2462	182	733	393	556	339	9628	0
868	0	0	-2049	-3278	-1229	2663	-410	-2253	170	733	405	508	223	9639	0
869	0	0	-2427	-3263	-836	2845	-795	-2049	85	696	382	453	201	9511	0
870	0	0	-2761	-3265	-504	3013	-1128	-1884	69	744	391	485	157	9453	0
871	0	0	-3059	-3274	-215	3166	-1422	-1744	102	692	498	446	149	9308	0
872	0	0	-3191	-3266	-75	3228	-1558	-1670	50	690	512	415	168	9298	0
873	0	0	-3123	-3235	-112	3179	-1505	-1673	31	727	580	411	195	9337	0
874	0	0	-3274	-3220	54	3247	-1664	-1583	38	729	531	450	159	9259	0
875	0	0	-4042	-3266	776	3654	-2409	-1245	-124	688	486	356	5	8978	0
876	0	0	-4550	-3330	1220	3940	-2885	-1055	-207	585	614	168	11	8887	0
877	0	0	-4418	-3241	1177	3829	-2797	-1032	-106	743	578	364	48	8819	0
878	0	0	-4494	-3166	1328	3830	-2911	-919	-149	568	554	329	-19	8687	0
879	0	0	-4341	-3115	1226	3728	-2783	-944	-62	514	611	306	-32	8677	0
880	0	0	-4483	-3067	1416	3775	-2949	-825	-48	552	640	356	-21	8642	0
881	0	0	-4234	-3024	1210	3629	-2722	-907	-46	634	566	201	-85	8568	0
882	0	0	-3891	-3003	888	3447	-2389	-1057	15	795	589	291	7	8794	0
883	0	0	-3346	-3003	343	3174	-1844	-1330	19	764	566	265	54	8852	0
884	0	0	-2751	-2985	-234	2868	-1258	-1609	3	896	545	347	166	9036	0
885	0	0	-2215	-2991	-776	2603	-719	-1883	17	915	502	341	207	9015	0
886	0	0	-1748	-2983	-1235	2365	-256	-2109	-67	962	432	378	265	9059	0
887	0	0	-1416	-2956	-1540	2186	62	-2248	15	812	545	533	323	9003	1
888	0	0	-1289	-2974	-1685	2131	198	-2329	-93	760	547	508	285	8815	0
889	0	0	-1247	-2948	-1701	2097	227	-2324	-67	748	554	521	296	8623	0
890	0	0	-1245	-2958	-1713	2101	234	-2335	-77	673	597	428	236	8450	0
891	0	0	-918	-2923	-2005	1920	543	-2464	34	634	653	498	135	8312	0
892	0	0	-749	-2950	-2201	1849	726	-2575	104	611	486	424	108	8200	0
893	0	0	-308	-2952	-2644	1630	1168	-2798	155	599	560	430	157	8128	0
894	0	0	46	-2962	-3008	1458	1527	-2985	153	587	554	450	234	8192	0
895	0	0	308	-2964	-3272	1328	1790	-3118	256	545	492	434	188	8161	0
896	0	0	470	-2977	-3447	1253	1958	-3212	395	514	570	533	351	8248	0
897	0	0	245	-2975	-3220	1365	1732	-3097	391	378	514	640	281	8037	0
898	0	0	-82	-3005	-2923	1543	1420	-2964	430	370	614	739	322	7971	0
899	0	0	-659	-3014	-2355	1836	848	-2684	368	353	529	690	197	7889	0
900	0	0	-1071	-3020	-1949	2045	439	-2484	442	611	508	708	67	7969	0
901	0	0	-1484	-3041	-1557	2262	36	-2299	296	708	504	519	153	7676	0
902	0	0	-1675	-3034	-1359	2354	-158	-2196	304	818	558	653	161	7889	0
903	0	0	-1874	-3032	-1158	2453	-358	-2095	217	661	358	698	139	7942	0
904	0	0	-1742	-3032	-1290	2387	-226	-2161	312	665	521	760	296	8051	0
905	0	0	-1763	-3039	-1276	2401	-243	-2157	300	764	537	777	388	8260	0
906	0	0	-1678	-3039	-1361	2358	-158	-2200	351	777	434	758	488	8213	0
907	0	0	-1858	-3039	-1181	2448	-338	-2110	368	795	444	787	510	8245	0
908	0	0	-2082	-3067	-985	2574	-548	-2026	269	717	552	634	479	8144	0
909	0	0	-2348	-3100	-752	2724	-798	-1926	333	692	597	605	461	8087	0
910	0	0	-2706	-3136	-430	2921	-1138	-1783	250	679	545	523	384	7988	0
911	0	0	-3013	-3164	-151	3088	-1431	-1657	178	686	601	419	360	7957	0
912	0	0	-3036	-3169	-133	3102	-1451	-1651	252	746	669	537	378	8072	0
913	0	0	-3121	-3169	-48	3145	-1536	-1608	137	719	673	521	465	8031	0
914	0	0	-2844	-3158	-314	3001	-1265	-1736	320	779	632	684	453	8126	0
915	0	0	-2896	-3150	-254	3023	-1321	-1702	277	793	708	708	486	8099	0
916	0	0	-2759	-3131	-372	2945	-1193	-1751	302	840	752	756	541	8045	0
917	0	0	-2874	-3104	-230	2989	-1322	-1667	203	789	810	795	508	8051	0
918	0	0	-3040	-3088	-48	3064	-1496	-1568	219	803	733	673	510	7825	0
919	0	0	-3327	-3069	258	3198	-1792	-1405	116	853	754	760	372	7791	0
920	0	0	-3394	-3043	351	3218	-1872	-1346	126	841	741	634	310	7672	0
921	0	0	-3531	-3041	490	3286	-2010	-1275	32	814	680	543	265	7569	0
922	0	0	-3392	-3045	347	3218	-1869	-1349	100	814	597	510	318	7511	0
923	0	0	-3105	-3055	50	3080	-1577	-1502	62	816	624	506	397	7496	0
924	0	0	-2751	-3080	-329	2915	-1211	-1704	128	816	632	452	405	7564	0
925	0	0	-2431	-3096	-665	2763	-883	-1880	201	708	661	455	372	7583	0
926	0	0	-2213	-3109	-896	2661	-658	-2002	234	762	504	506	411	7478	0
927	0	0	-2106	-3072	-966	2589	-570	-2019	244	779	481	413	364	7362	0
928	0	0	-2146	-3067	-921	2606	-612	-1994	221	710	527	360	378	7201	0
929	0	0	-2109	-3034	-925	2571	-592	-1979	197	721	587	411	240	7158	0
930	0	0	-2284	-3005	-721	2644	-781	-1863	56	614	504	382	131	7009	0
931	0	0	-2078	-2997	-919	2537	-579	-1958	36	667	558	327	85	6863	0
932	0	0	-1957	-2991	-1034	2474	-461	-2012	64	663	527	395	184	6776	0
933	0	0	-1610	-3008	-1398	2309	-106	-2203	54	638	506	422	106	6805	0
934	0	0	-1217	-3007	-1790	2112	286	-2398	162	667	541	490	203	6826	0
935	0	0	-976	-3018	-2042	1997	533	-2530	139	620	516	525	207	6840	0
936	0	0	-778	-3001	-2223	1889	722	-2612	194	692	457	568	230	6772	0
937	0	0	-716	-3003	-2287	1859	785	-2645	151	694	543	611	172	6737	0
938	0	0	-875	-2997	-2122	1936	623	-2559	126	690	490	521	162	6628	0
939	0	0	-1110	-2989	-1879	2049	384	-2434	182	661	547	519	197	6605	0
940	0	0	-1359	-3008	-1649	2183	145	-2328	21	657	448	450	114	6326	0
941	0	0	-1558	-3026	-1468	2292	-45	-2247	75	558	415	399	32	6330	0
942	0	0	-1470	-3041	-1571	2255	50	-2306	89	632	465	539	95	6466	0
943	0	0	-1331	-3067	-1736	2199	202	-2401	104	659	380	444	180	6433	0
944	0	0	-1123	-3074	-1951	2098	414	-2512	116	640	461	436	242	6506	0
945	0	0	-916	-3065	-2149	1990	616	-2607	162	657	469	549	287	6599	0
946	0	0	-885	-3059	-2174	1972	644	-2616	110	669	376	459	285	6539	0
947	0	0	-849	-3045	-2196	1947	673	-2620	172	739	457	510	312	6502	0
948	0	0	-1155	-3032	-1877	2093	361	-2454	81	638	399	452	250	6384	0
949	0	0	-1381	-3047	-1666	2214	142	-2356	129	719	448	432	234	6349	0
950	0	0	-1693	-3076	-1383	2384	-155	-2229	-5	686	424	320	217	6134	0
951	0	0	-1802	-3088	-1286	2445	-258	-2187	-34	679	448	339	180	6099	0
952	0	0	-1883	-3107	-1224	2495	-329	-2165	-81	647	403	351	147	6165	0
953	0	0	-1711	-3113	-1402	2412	-154	-2257	-32	624	378	353	162	6081	0
954	0	0	-1426	-3158	-1732	2292	153	-2445	172	797	512	502	296	6339	0
955	0	0	-1398	-3169	-1771	2283	186	-2470	1	640	374	331	230	6186	0
956	0	0	-1084	-3181	-2097	2132	506	-2639	93	805	450	473	267	6190	0
957	0	0	-1349	-3168	-1819	2258	235	-2493	11	717	436	450	327	6165	0
958	0	0	-1424	-3156	-1732	2290	154	-2444	-25	675	401	391	126	6105	0
959	0	0	-1579	-3123	-1544	2351	-17	-2333	77	787	527	419	263	6083	0
960	0	0	-1820	-3119	-1299	2469	-260	-2209	1	554	388	380	93	5874	0
961	0	0	-1898	-3098	-1200	2498	-349	-2149	23	684	386	448	174	5816	0
962	0	0	-1893	-3107	-1214	2500	-339	-2160	-97	630	327	298	100	5773	0
963	0	0	-1602	-3113	-1511	2357	-45	-2312	79	657	428	430	273	5885	0
964	0	0	-1468	-3136	-1668	2302	100	-2402	36	743	391	504	261	5920	0
965	0	0	-1201	-3177	-1976	2189	387	-2576	110	706	320	471	258	5905	0
966	0	0	-1078	-3204	-2126	2141	524	-2665	197	762	384	578	360	5992	0
967	0	0	-1128	-3197	-2069	2162	470	-2633	143	725	395	477	316	5897	0
968	0	0	-1341	-3191	-1850	2266	254	-2520	79	719	397	426	221	5814	0
969	0	0	-1613	-3168	-1555	2390	-29	-2361	46	700	386	440	246	5641	0
970	0	0	-1831	-3140	-1309	2485	-261	-2224	-44	675	343	327	129	5565	0
971	0	0	-1899	-3115	-1216	2507	-341	-2165	21	655	395	382	145	5560	0
972	0	0	-1948	-3113	-1165	2530	-391	-2139	-32	630	341	353	122	5513	0
973	0	0	-1742	-3105	-1363	2423	-189	-2234	11	597	331	360	164	5515	0
974	0	0	-1445	-3094	-1649	2269	102	-2371	87	711	335	490	236	5608	0
975	0	0	-1244	-3100	-1856	2172	306	-2478	116	692	364	519	232	5655	0
976	0	0	-1119	-3115	-1996	2117	438	-2555	71	665	333	422	194	5624	0
977	0	0	-1026	-3123	-2097	2074	535	-2610	174	744	453	502	329	5565	0
978	0	0	-1307	-3144	-1837	2225	265	-2490	62	679	323	490	178	5486	0
979	0	0	-1422	-3140	-1718	2281	148	-2429	73	669	368	432	131	5356	0
980	0	0	-1589	-3131	-1542	2360	-23	-2336	38	646	422	380	108	5346	0
981	0	0	-1643	-3123	-1480	2383	-81	-2301	38	649	384	389	126	5305	0
982	0	0	-1571	-3113	-1542	2342	-14	-2327	0	698	405	411	129	5286	0
983	0	0	-1430	-3096	-1666	2263	118	-2381	0	628	417	347	186	5265	0
984	0	0	-1085	-3102	-2017	2093	466	-2559	36	733	386	407	285	5278	0
985	0	0	-848	-3115	-2267	1981	709	-2691	147	731	521	502	314	5373	0
986	0	0	-776	-3131	-2355	1953	789	-2743	95	729	424	399	294	5387	0
987	0	0	-757	-3156	-2399	1956	821	-2777	83	682	438	500	195	5232	0
988	0	0	-942	-3202	-2260	2072	659	-2731	62	677	485	434	234	5173	0
989	0	0	-1174	-3247	-2073	2210	449	-2660	52	708	494	434	215	5152	0
990	0	0	-1445	-3274	-1829	2359	192	-2551	-11	682	477	405	64	5051	0
991	0	0	-1476	-3299	-1823	2387	173	-2561	5	636	420	444	71	4952	0
992	0	0	-1488	-3309	-1821	2398	166	-2565	-32	649	430	384	126	4991	0
993	0	0	-1298	-3317	-2019	2307	360	-2668	-79	601	506	329	98	5045	0
994	0	0	-1081	-3354	-2273	2217	596	-2813	-9	744	570	397	209	5125	0
995	0	0	-891	-3356	-2465	2123	787	-2910	106	632	490	436	250	5084	0
996	0	0	-677	-3261	-2584	1969	953	-2922	110	768	556	393	335	5108	0
997	0	0	-689	-3094	-2405	1891	858	-2749	106	727	403	343	281	4989	0
998	0	0	-702	-2890	-2188	1796	743	-2539	77	783	514	502	207	5032	0
999	0	0	-983	-2651	-1668	1817	342	-2159	-65	651	452	335	104	4826	0
1000	0	0	-906	-2333	-1427	1619	260	-1880	-19	649	521	323	133	4836	0
1001	0	0	-945	-1992	-1047	1468	51	-1519	-83	624	436	277	40	4741	0
1002	0	0	-712	-1693	-981	1202	134	-1337	-128	694	485	296	174	4706	0
1003	0	0	-377	-1546	-1169	961	396	-1357	-11	715	537	395	106	4869	0
1004	0	0	-134	-1468	-1334	801	600	-1401	67	704	461	485	170	4815	0
1005	0	0	107	-1524	-1631	708	869	-1577	58	799	506	486	302	4830	0
1006	0	0	79	-1732	-1811	826	945	-1771	62	680	389	420	184	4799	0
1007	0	0	-71	-2069	-1998	1070	963	-2033	98	789	523	430	292	4834	0
1008	0	0	-526	-2442	-1916	1484	695	-2179	-40	711	386	452	159	4710	0
1009	0	0	-795	-2758	-1963	1776	584	-2360	40	688	523	424	205	4648	1
1010	0	0	-1178	-3026	-1848	2102	335	-2437	-9	675	436	413	97	4489	0
1011	0	0	-1355	-3199	-1844	2277	244	-2521	-23	595	411	372	85	4448	0
1012	0	0	-1343	-3257	-1914	2300	285	-2585	-34	609	512	405	137	4450	0
1013	0	0	-1176	-3257	-2081	2216	452	-2669	-102	667	411	384	178	4572	0
1014	0	0	-887	-3255	-2368	2071	740	-2811	83	713	471	450	265	4578	0
1015	0	0	-698	-3241	-2543	1969	922	-2892	106	671	488	463	261	4560	0
1016	0	0	-544	-3228	-2684	1886	1070	-2956	209	731	502	529	362	4642	0
1017	0	0	-679	-3202	-2523	1940	922	-2862	89	698	465	407	275	4508	0
1018	0	0	-780	-3201	-2421	1990	820	-2811	151	667	452	463	292	4483	0
1019	0	0	-1108	-3181	-2073	2144	482	-2627	-7	733	465	374	201	4388	0
1020	0	0	-1245	-3148	-1903	2196	329	-2525	-5	657	455	351	151	4242	0
1021	120	0	-1414	-3154	-1740	2284	163	-2447	-93	696	455	372	162	4281	0
1022	120	0	-1352	-3152	-1800	2252	224	-2476	-15	642	419	360	73	4215	0
1023	120	0	-1141	-3131	-1990	2136	424	-2560	32	708	452	378	236	4339	0
1024	120	0	-970	-3129	-2159	2049	594	-2644	62	675	469	450	213	4423	0
1025	120	0	-764	-3138	-2374	1951	805	-2756	60	700	455	417	287	4365	0
1026	120	0	-640	-3121	-2481	1880	920	-2801	110	743	430	510	294	4454	0
1027	120	0	-605	-3107	-2502	1856	948	-2804	110	799	457	486	341	4401	0
1028	120	0	-893	-3133	-2240	2013	673	-2686	9	663	401	388	215	4337	0
1029	120	0	-999	-3131	-2132	2065	566	-2631	40	783	477	397	199	4207	0
1030	120	0	-1271	-3129	-1858	2200	293	-2493	25	684	419	426	164	4207	0
1031	120	0	-1185	-3109	-1924	2147	369	-2516	58	659	498	308	129	4093	0
1032	120	0	-1219	-3100	-1881	2159	331	-2490	17	704	413	411	215	4165	0
1033	120	0	-927	-3061	-2134	1994	603	-2597	48	653	459	353	157	4172	0
1034	120	0	-714	-3049	-2335	1881	810	-2692	32	760	452	438	287	4248	0
1035	120	0	-419	-3043	-2624	1731	1102	-2833	135	764	432	510	310	4174	0
1036	120	0	-375	-3032	-2657	1703	1141	-2844	157	638	471	459	273	4225	0
1037	120	0	-349	-3057	-2708	1703	1179	-2882	147	659	457	512	248	4143	0
1038	120	0	-611	-3061	-2450	1836	919	-2755	85	680	463	517	329	4056	0
1039	120	0	-919	-3082	-2163	2000	622	-2622	-11	609	399	393	184	3973	0
1040	120	0	-1087	-3096	-2009	2091	461	-2552	48	616	539	368	192	3911	0
1041	120	0	-1288	-3098	-1810	2193	261	-2454	46	599	459	355	135	3872	0
1042	120	0	-1373	-3107	-1734	2240	180	-2420	-17	647	436	372	184	3936	0
1043	120	0	-1181	-3111	-1930	2146	374	-2520	31	663	382	399	207	3938	0
1044	120	0	-1038	-3088	-2050	2063	506	-2569	157	626	488	492	294	4052	0
1045	120	0	-937	-3084	-2147	2010	605	-2615	157	630	417	479	252	4122	0
1046	120	0	-887	-3088	-2201	1987	657	-2644	203	684	498	529	310	4188	0
1047	120	0	-1047	-3078	-2031	2062	492	-2554	188	686	426	485	355	4060	0
1048	120	0	-1307	-3076	-1769	2191	231	-2422	137	618	434	467	254	3928	0
1049	120	0	-1619	-3072	-1453	2345	-83	-2262	176	671	498	510	209	3986	0
1050	120	0	-1885	-3078	-1193	2481	-346	-2135	93	696	424	417	201	3763	0
1051	120	0	-2056	-3078	-1022	2567	-517	-2050	110	682	409	459	180	3848	0
1052	120	0	-2122	-3080	-958	2601	-582	-2019	15	655	401	403	184	3792	0
1053	120	0	-1869	-3065	-1196	2467	-336	-2130	40	781	391	401	244	3794	0
1054	120	0	-1667	-3065	-1398	2366	-134	-2231	110	752	432	475	294	3918	0
1055	120	0	-1438	-3071	-1633	2254	97	-2352	195	706	388	471	300	3944	0
1056	120	0	-1261	-3078	-1817	2169	278	-2447	258	719	442	545	333	4013	0
1057	120	0	-1333	-3092	-1759	2212	213	-2425	211	700	393	393	382	3878	0
1058	120	0	-1393	-3076	-1683	2234	145	-2379	228	787	386	469	312	3814	0
1059	120	0	-1691	-3078	-1387	2384	-152	-2232	141	680	448	424	215	3773	0
1060	120	0	-1763	-3078	-1315	2420	-224	-2196	79	665	391	351	170	3569	0
1061	120	0	-1870	-3084	-1214	2477	-328	-2149	27	692	422	374	199	3608	0
1062	120	0	-1777	-3084	-1307	2430	-235	-2195	73	739	422	448	234	3546	0
1063	120	0	-1511	-3059	-1548	2285	18	-2303	91	719	434	430	283	3614	0
1064	120	0	-1257	-3057	-1800	2157	271	-2428	135	638	490	422	244	3734	0
1065	120	0	-1054	-3063	-2009	2058	477	-2536	174	669	434	504	395	3658	0
1066	120	0	-928	-3065	-2137	1996	604	-2601	188	696	420	512	329	3757	0
1067	120	0	-923	-3080	-2157	2001	617	-2618	205	638	473	488	308	3666	0
1068	120	0	-1216	-3078	-1862	2147	323	-2470	100	657	483	430	287	3587	0
1069	120	0	-1366	-3067	-1701	2216	167	-2384	135	702	440	498	248	3418	0
1070	120	0	-1661	-3057	-1396	2359	-132	-2226	46	576	452	384	182	3375	0
1071	120	0	-1815	-3039	-1224	2427	-295	-2131	34	624	409	378	211	3396	0
1072	120	0	-1835	-3049	-1214	2442	-310	-2131	-48	628	372	353	176	3334	0
1073	120	0	-1623	-3039	-1416	2331	-103	-2227	151	661	446	483	314	3424	0
1074	120	0	-1517	-3043	-1526	2280	4	-2284	62	568	424	356	279	3470	0
1075	120	0	-1255	-3043	-1788	2149	266	-2415	186	653	500	514	310	3554	0
1076	120	0	-1294	-3047	-1753	2170	229	-2400	157	607	434	531	310	3567	0
1077	120	0	-1296	-3051	-1755	2173	229	-2403	186	657	356	558	310	3433	0
1078	120	0	-1598	-3051	-1453	2324	-72	-2252	143	628	388	490	320	3354	0
1079	120	0	-1803	-3065	-1262	2434	-270	-2163	128	576	393	417	178	3296	0
1080	120	0	-2090	-3061	-971	2575	-559	-2016	87	657	438	424	228	3230	0
1081	120	0	-2188	-3039	-851	2613	-668	-1945	38	624	422	362	143	3166	0
1082	120	0	-2141	-3039	-898	2590	-621	-1968	64	647	384	399	254	3201	0
1083	120	0	-1987	-3026	-1039	2506	-474	-2032	34	665	420	417	215	3284	0
1084	120	0	-1723	-3034	-1311	2378	-206	-2172	128	679	420	438	329	3274	0
1085	120	0	-1552	-3028	-1476	2290	-38	-2252	178	640	469	481	362	3391	0
1086	120	0	-1398	-3012	-1614	2205	108	-2313	242	614	444	556	263	3367	0
1087	120	0	-1471	-3007	-1536	2239	32	-2271	199	696	397	508	335	3307	0
1088	120	0	-1618	-2991	-1373	2304	-122	-2182	178	692	422	498	310	3263	0
1089	120	0	-1839	-2979	-1140	2409	-349	-2059	112	723	461	461	370	3127	0
1090	120	0	-2035	-2977	-942	2506	-546	-1959	17	651	395	424	211	3038	0
1091	120	0	-2110	-2983	-873	2546	-618	-1928	104	669	477	514	157	3055	0
1092	120	0	-2229	-2979	-750	2604	-739	-1864	-32	525	403	298	126	2985	0
1093	120	0	-1901	-2999	-1098	2450	-401	-2048	31	665	393	409	258	3030	0
1094	120	0	-1772	-3036	-1264	2404	-254	-2150	110	622	420	440	298	3160	0
1095	120	0	-1476	-3041	-1565	2258	44	-2303	199	657	432	492	374	3104	0
1096	120	0	-1401	-3036	-1635	2218	117	-2335	186	733	496	488	388	3202	0
1097	120	0	-1441	-3010	-1569	2225	64	-2289	188	721	358	479	376	3146	0
1098	120	0	-1649	-2987	-1338	2318	-155	-2162	143	636	407	475	256	3096	0
1099	120	0	-1919	-2966	-1047	2442	-436	-2006	114	675	440	376	250	3020	0
1100	120	0	-2125	-2972	-847	2548	-639	-1909	87	626	459	399	221	2919	0
1101	120	0	-2225	-2975	-750	2600	-737	-1862	29	680	475	362	246	2878	0
1102	120	0	-2252	-2981	-729	2616	-761	-1855	-5	614	419	384	95	2892	0
1103	120	0	-2083	-2979	-896	2531	-593	-1937	44	609	475	432	263	2946	0
1104	120	0	-1831	-2985	-1154	2408	-338	-2069	135	574	533	461	323	3024	0
1105	120	0	-1705	-2979	-1274	2342	-215	-2126	164	640	397	450	362	3084	0
1106	120	0	-1524	-2977	-1453	2250	-35	-2215	192	698	442	508	325	3047	0
1107	120	0	-1647	-2950	-1303	2298	-172	-2126	139	597	417	465	378	2999	0
1108	120	0	-1750	-2929	-1179	2339	-285	-2054	122	667	426	463	254	2900	0
1109	120	0	-2006	-2929	-923	2467	-541	-1926	46	644	521	426	248	2853	0
1110	120	0	-2245	-2937	-692	2591	-776	-1814	81	616	465	391	232	2824	0
1111	120	0	-2364	-2946	-582	2655	-891	-1764	29	556	494	364	223	2747	0
1112	120	0	-2334	-2933	-599	2633	-867	-1766	81	597	355	401	170	2694	0
1113	120	0	-2103	-2923	-820	2513	-641	-1871	64	556	430	471	236	2762	0
1114	120	0	-1899	-2917	-1018	2408	-440	-1967	83	655	409	432	329	2758	0
1115	120	0	-1632	-2896	-1264	2264	-184	-2080	174	647	430	517	306	2900	0
1116	120	0	-1521	-2882	-1361	2201	-80	-2121	162	727	426	597	382	3001	0
1117	120	0	-1523	-2863	-1340	2193	-91	-2101	102	605	388	473	292	2801	0
1118	120	0	-1730	-2878	-1148	2304	-291	-2013	186	673	467	504	263	2861	0
1119	120	0	-2009	-2878	-869	2443	-570	-1873	67	595	401	401	205	2657	0
1120	120	0	-2211	-2882	-671	2546	-770	-1776	122	587	401	452	182	2601	0
1121	120	0	-2347	-2849	-502	2598	-922	-1675	-36	535	386	399	149	2520	0
1122	120	0	-2260	-2838	-578	2549	-841	-1708	23	582	428	413	139	2648	0
1123	120	0	-2140	-2840	-700	2490	-720	-1770	38	587	391	401	236	2677	0
1124	120	0	-1828	-2836	-1008	2332	-410	-1922	143	661	475	467	294	2669	0
1125	120	0	-1698	-2842	-1144	2270	-277	-1993	207	618	450	576	323	2716	0
1126	120	0	-1616	-2820	-1204	2218	-206	-2012	102	622	388	494	236	2723	0
1127	120	0	-1604	-2818	-1214	2211	-195	-2016	292	669	490	550	403	2747	0
1128	120	0	-1903	-2795	-892	2349	-505	-1843	83	647	401	455	283	2679	0
1129	120	0	-2033	-2760	-727	2396	-653	-1743	157	585	420	411	207	2553	0
1130	120	0	-2369	-2766	-397	2567	-986	-1581	87	618	510	432	217	2502	0
1131	120	0	-2524	-2747	-223	2635	-1150	-1485	32	512	399	322	93	2386	0
1132	120	0	-2439	-2737	-298	2588	-1070	-1517	91	562	529	422	246	2492	0
1133	120	0	-2317	-2716	-399	2516	-959	-1557	54	547	477	399	176	2547	0
1134	120	0	-2019	-2725	-706	2372	-656	-1715	151	620	502	537	256	2560	0
1135	120	0	-1938	-2729	-791	2333	-573	-1760	153	583	494	465	300	2698	0
1136	120	0	-1794	-2758	-964	2276	-415	-1861	242	595	525	492	283	2681	0
1137	120	0	-1934	-2752	-818	2343	-558	-1785	182	700	502	519	323	2630	0
1138	120	0	-2074	-2743	-669	2408	-702	-1706	207	638	560	508	205	2564	0
1139	120	0	-2369	-2739	-370	2554	-999	-1554	151	669	488	450	225	2481	0
1140	120	0	-2588	-2741	-153	2664	-1217	-1447	73	642	523	422	186	2411	0
1141	120	0	-2726	-2727	-1	2726	-1362	-1364	19	647	578	440	100	2382	0
1142	120	0	-2719	-2714	5	2716	-1362	-1354	112	582	514	403	128	2357	0
1143	120	0	-2516	-2686	-170	2601	-1173	-1428	104	605	589	438	259	2525	0
1144	120	0	-2283	-2667	-384	2475	-949	-1525	98	601	539	407	162	2479	0
1145	120	0	-2035	-2669	-634	2352	-700	-1651	182	640	655	490	343	2591	0
1146	120	0	-1890	-2667	-777	2278	-556	-1722	230	692	655	483	327	2582	0
1147	120	0	-1946	-2644	-698	2295	-624	-1671	236	663	601	529	343	2508	0
1148	120	0	-2180	-2661	-481	2420	-849	-1571	215	694	506	529	261	2399	0
1149	120	0	-2445	-2675	-230	2560	-1107	-1452	149	597	616	471	147	2407	0
1150	120	0	-2692	-2679	13	2685	-1352	-1333	91	647	543	411	139	2269	0
1151	120	0	-2787	-2663	124	2725	-1455	-1269	56	582	498	426	93	2194	0
1152	120	0	-2740	-2663	77	2701	-1408	-1293	122	614	603	368	155	2285	0
1153	120	0	-2559	-2669	-110	2614	-1224	-1389	40	576	611	380	162	2296	0
1154	120	0	-2330	-2696	-366	2513	-982	-1531	192	599	613	448	230	2393	0
1155	120	0	-2072	-2727	-655	2399	-708	-1691	192	622	644	516	252	2463	0
1156	120	0	-2009	-2785	-776	2397	-616	-1780	207	568	680	516	275	2370	0
1157	120	0	-2134	-2818	-684	2476	-725	-1751	199	585	682	417	287	2368	0
1158	120	0	-2239	-2828	-589	2533	-825	-1708	128	595	682	424	226	2291	0
1159	120	0	-2547	-2836	-289	2691	-1129	-1562	147	644	601	436	79	2198	0
1160	120	0	-2741	-2845	-104	2793	-1318	-1474	135	585	671	473	143	2182	0
1161	120	0	-2853	-2840	13	2846	-1433	-1413	21	626	618	370	98	2019	0
1162	120	0	-2776	-2838	-62	2807	-1357	-1450	67	640	647	407	139	2176	0
1163	120	0	-2650	-2849	-199	2749	-1225	-1524	118	570	680	413	168	2201	0
1164	120	0	-2390	-2871	-481	2630	-954	-1676	141	653	741	436	236	2201	0
1165	120	0	-2161	-2892	-731	2526	-715	-1811	232	568	680	554	225	2287	0
1166	120	0	-2119	-2900	-781	2509	-669	-1840	269	642	690	541	333	2244	0
1167	120	0	-2159	-2896	-737	2527	-711	-1816	159	665	653	494	298	2223	0
1168	120	0	-2314	-2894	-580	2604	-867	-1737	195	667	682	455	223	2219	0
1169	120	0	-2562	-2878	-316	2720	-1123	-1597	83	684	646	403	139	2188	0
1170	120	0	-2852	-2890	-38	2871	-1407	-1464	71	618	748	347	180	2011	0
1171	120	0	-2914	-2911	3	2912	-1458	-1454	58	657	620	465	87	2019	0
1172	120	0	-2960	-2908	52	2934	-1506	-1428	-17	624	642	339	131	2025	0
1173	120	0	-2749	-2925	-176	2837	-1286	-1550	9	574	675	397	139	2052	0
1174	120	0	-2421	-2960	-539	2690	-941	-1749	97	723	680	444	246	2083	0
1175	120	0	-2241	-2964	-723	2602	-759	-1843	170	638	667	448	335	2219	0
1176	120	0	-2064	-2956	-892	2510	-586	-1924	184	636	647	492	246	2184	0
1177	120	0	-2165	-2960	-795	2562	-685	-1877	159	692	667	519	265	2166	0
1178	120	0	-2282	-2968	-686	2625	-798	-1827	176	735	613	422	287	2091	0
1179	120	0	-2500	-2975	-475	2737	-1012	-1725	79	651	589	420	178	1961	0
1180	120	0	-2727	-2983	-256	2855	-1235	-1619	151	613	644	430	114	1895	0
1181	120	0	-2840	-2985	-145	2912	-1347	-1565	40	607	622	399	106	1891	0
1182	120	0	-2819	-2983	-164	2901	-1327	-1573	-38	570	545	399	29	1912	0
1183	120	0	-2518	-2979	-461	2748	-1028	-1720	128	609	713	494	176	1982	0
1184	120	0	-2320	-2966	-646	2643	-837	-1806	166	593	727	506	205	2106	0
1185	120	0	-2084	-2958	-874	2521	-605	-1916	207	605	644	430	186	2050	0
1186	120	0	-1928	-2960	-1032	2444	-448	-1996	298	607	702	535	236	2145	0
1187	120	0	-1961	-2954	-993	2457	-484	-1973	188	605	644	459	281	1957	0
1188	120	0	-2186	-2952	-766	2569	-710	-1859	131	620	638	467	201	1978	0
1189	120	0	-2387	-2941	-554	2664	-916	-1747	149	552	601	393	209	1804	0
1190	120	0	-2545	-2915	-370	2730	-1087	-1642	67	607	735	446	118	1905	0
1191	120	0	-2606	-2908	-302	2757	-1152	-1605	25	525	611	368	62	1841	0
1192	120	0	-2509	-2906	-397	2707	-1056	-1651	122	616	653	426	131	1895	0
1193	120	0	-2377	-2908	-531	2642	-923	-1719	64	634	649	411	190	1852	0
1194	120	0	-2037	-2935	-898	2486	-569	-1916	114	605	638	391	172	1895	0
1195	120	0	-1830	-2968	-1138	2399	-346	-2053	151	686	597	539	271	2002	0
1196	120	0	-1725	-3001	-1276	2363	-224	-2138	207	649	543	475	258	1934	0
1197	120	0	-1686	-3020	-1334	2353	-176	-2177	223	601	663	504	296	1955	0
1198	120	0	-1927	-3032	-1105	2479	-411	-2068	174	576	558	452	203	1879	0
1199	120	0	-2141	-3041	-900	2591	-620	-1970	60	601	562	455	149	1759	0
1200	120	0	-2231	-3007	-776	2619	-727	-1891	79	545	614	403	114	1728	0
1201	120	0	-2344	-2997	-653	2670	-845	-1825	54	583	535	399	176	1623	0
1202	120	0	-2240	-2983	-743	2611	-748	-1863	97	595	580	389	242	1728	0
1203	120	0	-2029	-2977	-948	2503	-540	-1962	135	616	649	436	168	1854	0
1204	120	0	-1773	-2962	-1189	2367	-292	-2075	128	595	492	459	219	1790	0
1205	120	0	-1517	-2935	-1418	2226	-49	-2176	219	632	605	486	329	1961	0
1206	120	0	-1424	-2917	-1493	2170	34	-2205	192	626	519	496	300	1936	0
1207	120	0	-1426	-2927	-1501	2176	37	-2214	234	632	601	531	312	1895	0
1208	120	0	-1595	-2923	-1328	2259	-133	-2125	190	624	494	430	289	1771	0
1209	120	0	-1829	-2921	-1092	2375	-368	-2006	205	669	564	477	312	1810	0
1210	120	0	-2073	-2944	-871	2508	-601	-1907	91	572	488	403	131	1627	0
1211	120	0	-2124	-2960	-836	2542	-644	-1898	110	628	593	401	236	1714	0
1212	120	0	-2181	-2964	-783	2572	-699	-1873	71	626	434	399	157	1678	0
1213	120	0	-1874	-2975	-1101	2424	-386	-2038	110	653	514	415	254	1747	0
1214	120	0	-1730	-2991	-1261	2360	-234	-2126	207	603	477	471	310	1908	0
1215	120	0	-1492	-2974	-1482	2233	-5	-2228	176	607	360	543	273	1841	0
1216	120	0	-1325	-2960	-1635	2142	155	-2297	261	677	498	517	388	1963	0
1217	120	0	-1362	-2968	-1606	2165	122	-2287	209	677	448	550	285	1893	0
1218	120	0	-1471	-2966	-1495	2218	12	-2230	228	547	455	471	259	1757	0
1219	120	0	-1773	-2975	-1202	2374	-285	-2088	139	647	455	430	291	1778	0
1220	120	0	-1899	-2989	-1090	2444	-404	-2039	104	622	440	364	215	1629	0
1221	120	0	-2012	-2993	-981	2502	-515	-1987	73	576	405	372	279	1662	0
1222	120	0	-1893	-2977	-1084	2435	-404	-2030	73	675	459	405	221	1695	0
1223	120	0	-1773	-2968	-1195	2370	-289	-2081	56	564	370	355	195	1656	0
1224	120	0	-1385	-2964	-1579	2174	97	-2271	186	669	419	471	318	1742	0
1225	120	0	-1285	-2970	-1685	2127	200	-2327	197	657	409	549	343	1883	0
1226	120	0	-999	-2962	-1963	1980	482	-2462	275	601	409	556	275	1817	0
1227	120	0	-1090	-2960	-1870	2025	390	-2415	258	665	420	576	403	1885	0
1228	120	0	-1226	-2948	-1722	2087	248	-2335	184	665	360	483	267	1755	0
1229	120	0	-1455	-2972	-1517	2213	31	-2244	106	646	327	450	320	1579	0
1230	120	0	-1647	-2977	-1330	2312	-158	-2153	102	620	411	376	236	1538	0
1231	120	0	-1702	-2964	-1262	2333	-220	-2113	54	665	374	376	211	1555	0
1232	120	0	-1653	-2962	-1309	2307	-172	-2135	38	578	343	393	194	1544	0
1233	120	0	-1426	-2960	-1534	2193	54	-2247	83	611	366	366	215	1647	0
1234	120	0	-1145	-2974	-1829	2059	342	-2401	114	636	353	409	372	1689	0
1235	120	0	-786	-2987	-2201	1886	707	-2594	240	661	389	415	372	1746	0
1236	120	0	-671	-2983	-2312	1827	820	-2647	256	657	327	496	374	1780	0
1237	120	0	-743	-2997	-2254	1870	755	-2625	122	665	308	407	263	1631	0
1238	120	0	-850	-2997	-2147	1923	648	-2572	153	682	329	428	298	1672	0
1239	120	0	-1054	-2999	-1945	2026	445	-2472	97	657	372	378	258	1555	0
1240	120	0	-1210	-2985	-1775	2097	282	-2380	112	655	310	370	234	1423	0
1241	120	0	-1272	-2985	-1713	2128	220	-2349	56	613	269	428	168	1408	0
1242	120	0	-1246	-2972	-1726	2109	240	-2349	54	508	277	335	174	1449	0
1243	120	0	-982	-2962	-1980	1972	499	-2471	40	603	310	349	298	1495	0
1244	120	0	-650	-2950	-2300	1800	825	-2625	93	680	419	399	376	1617	0
1245	120	0	-445	-2974	-2529	1709	1042	-2751	147	677	310	452	389	1575	0
1246	120	0	-313	-2964	-2651	1638	1169	-2807	197	638	287	502	358	1631	0
1247	120	0	-384	-2952	-2568	1668	1092	-2760	176	585	322	438	314	1571	0
1248	120	0	-560	-2944	-2384	1752	912	-2664	135	554	302	331	234	1470	0
1249	120	0	-846	-2929	-2083	1887	618	-2506	31	636	310	283	275	1367	0
1250	120	0	-978	-2927	-1949	1952	485	-2438	9	609	279	314	139	1354	0
1251	120	0	-1166	-2929	-1763	2047	298	-2346	-50	483	281	304	102	1229	0
1252	120	0	-1040	-2923	-1883	1981	421	-2403	-9	616	252	397	168	1328	0
1253	120	0	-925	-2925	-2000	1925	537	-2462	98	582	347	329	234	1414	0
1254	120	0	-665	-2944	-2279	1804	807	-2611	97	642	314	436	289	1455	0
1255	120	0	-499	-2937	-2438	1718	969	-2687	97	663	285	440	296	1464	0
1256	120	0	-383	-2939	-2556	1661	1086	-2747	248	644	335	523	372	1526	0
1257	120	0	-481	-2956	-2475	1718	997	-2715	186	603	298	409	337	1468	0
1258	120	0	-737	-2981	-2244	1859	753	-2612	104	644	364	368	292	1381	0
1259	120	0	-1100	-2995	-1895	2047	397	-2445	36	642	242	345	248	1305	0
1260	120	0	-1257	-2977	-1720	2117	231	-2348	17	593	312	291	203	1268	0
1261	120	0	-1449	-2979	-1530	2214	40	-2254	69	583	376	306	215	1257	0
1262	120	0	-1490	-2977	-1487	2233	-1	-2232	-19	516	271	242	118	1233	0
1263	120	0	-1269	-2964	-1695	2116	213	-2329	89	572	353	426	289	1344	0
1264	120	0	-1090	-2952	-1862	2021	386	-2407	56	630	256	436	244	1340	0
1265	120	0	-859	-2950	-2091	1904	616	-2520	176	711	376	496	380	1476	0
1266	120	0	-807	-2962	-2155	1884	674	-2558	87	646	304	461	320	1433	0
1267	120	0	-846	-2958	-2112	1902	633	-2535	195	599	376	492	258	1464	0
1268	120	0	-1117	-2952	-1835	2034	359	-2393	120	574	316	384	228	1433	0
1269	120	0	-1429	-2944	-1515	2186	43	-2229	-67	560	256	360	203	1200	0
1270	120	0	-1519	-2954	-1435	2236	-42	-2194	162	620	343	391	197	1264	0
1271	120	0	-1715	-2958	-1243	2336	-236	-2100	-75	657	316	347	170	1169	0
1272	120	0	-1618	-2964	-1346	2291	-136	-2155	-40	642	225	323	199	1185	0
1273	120	0	-1411	-2970	-1559	2190	74	-2264	29	601	347	347	281	1253	0
1274	120	0	-1143	-2966	-1823	2054	340	-2394	46	646	337	399	279	1293	0
1275	120	0	-970	-2985	-2015	1977	522	-2500	54	644	298	380	384	1326	0
1276	120	0	-782	-3003	-2221	1892	719	-2612	236	607	362	461	329	1418	0
1277	120	0	-850	-2997	-2147	1923	648	-2572	186	634	304	442	329	1317	0
1278	120	0	-962	-2977	-2015	1969	526	-2496	91	642	275	393	312	1253	0
1279	120	0	-1199	-2974	-1775	2086	288	-2374	100	630	351	432	221	1237	0
1280	120	0	-1422	-2964	-1542	2193	60	-2253	7	626	273	337	192	1057	0
1281	120	0	-1531	-2960	-1429	2245	-51	-2194	17	541	269	366	153	1086	0
1282	120	0	-1522	-2944	-1422	2233	-50	-2183	-38	589	304	283	176	1107	0
1283	120	0	-1342	-2921	-1579	2131	118	-2250	-29	626	228	341	180	1084	0
1284	120	0	-1009	-2921	-1912	1965	451	-2416	79	640	393	395	273	1288	0
1285	120	0	-844	-2919	-2075	1881	615	-2497	137	667	304	397	360	1257	0
1286	120	0	-756	-2921	-2165	1838	704	-2543	217	630	320	463	312	1270	0
1287	120	0	-732	-2902	-2170	1817	719	-2536	190	624	304	424	279	1208	0
1288	120	0	-1050	-2927	-1877	1988	413	-2402	133	545	339	388	209	1224	0
1289	120	0	-1342	-2925	-1583	2133	120	-2254	104	626	261	391	283	1098	0
1290	120	0	-1534	-2915	-1381	2224	-76	-2148	9	574	265	349	149	1032	0
1291	120	0	-1698	-2927	-1229	2312	-234	-2078	50	618	378	388	195	1051	0
1292	120	0	-1668	-2956	-1288	2312	-190	-2122	23	566	248	347	98	1080	0
1293	120	0	-1575	-2985	-1410	2280	-82	-2197	34	614	312	382	170	1204	0
1294	120	0	-1326	-3007	-1681	2166	177	-2344	100	609	248	428	258	1177	0
1295	120	0	-1117	-2987	-1870	2052	376	-2428	137	686	300	502	353	1307	0
1296	120	0	-1141	-2962	-1821	2051	340	-2391	153	597	302	393	339	1317	0
1297	120	0	-1096	-2962	-1866	2029	385	-2414	211	587	353	440	349	1183	0
1298	120	0	-1333	-2954	-1621	2143	144	-2287	192	620	341	485	238	1288	0
1299	120	0	-1591	-2935	-1344	2263	-123	-2139	97	632	265	405	213	1063	0
1300	120	0	-1893	-2917	-1024	2405	-434	-1970	0	585	254	320	186	1022	0
1301	120	0	-1917	-2908	-991	2412	-463	-1949	85	704	283	391	143	1006	0
1302	120	0	-1898	-2908	-1010	2403	-444	-1959	0	632	294	322	223	1067	0
1303	120	0	-1678	-2917	-1239	2297	-219	-2078	79	570	265	391	277	1070	0
1304	120	0	-1476	-2917	-1441	2196	-17	-2179	131	593	343	370	312	1121	0
1305	120	0	-1179	-2919	-1740	2049	280	-2329	259	671	285	545	355	1268	0
1306	120	0	-1042	-2923	-1881	1982	419	-2402	223	647	289	436	310	1179	0
1307	120	0	-1115	-2942	-1827	2028	356	-2384	157	647	405	444	341	1214	0
1308	120	0	-1358	-2968	-1610	2163	126	-2289	98	552	242	391	215	1084	0
1309	120	0	-1571	-2975	-1404	2273	-83	-2189	98	618	300	401	246	1043	0
1310	120	0	-1795	-2960	-1165	2377	-315	-2062	-7	556	320	368	139	925	0
1311	120	0	-1886	-2954	-1068	2420	-409	-2011	40	554	294	312	104	884	0
1312	120	0	-1864	-2931	-1067	2397	-398	-1999	-1	568	322	300	147	894	0
1313	120	0	-1639	-2913	-1274	2276	-182	-2093	168	560	376	424	228	1059	0
1314	120	0	-1480	-2923	-1443	2201	-18	-2183	77	554	176	393	199	1041	0
1315	120	0	-1133	-2933	-1800	2033	333	-2366	230	634	366	457	391	1082	0
1316	120	0	-1102	-2954	-1852	2028	375	-2403	139	663	341	450	391	1096	0
1317	120	0	-1185	-2958	-1773	2071	294	-2365	100	651	261	358	314	1078	0
1318	120	0	-1342	-2975	-1633	2158	145	-2304	124	715	242	422	298	1008	0
1319	120	0	-1616	-2979	-1363	2297	-126	-2171	180	609	294	485	238	921	0
1320	120	0	-1825	-2983	-1158	2404	-333	-2070	77	607	223	409	114	803	0
1321	120	0	-1962	-2974	-1012	2468	-475	-1993	54	618	329	446	178	880	0
1322	120	0	-1997	-2972	-975	2484	-511	-1973	-13	516	267	341	108	849	0
1323	120	0	-1682	-2948	-1266	2315	-208	-2107	116	661	275	453	248	917	0
1324	120	0	-1515	-2933	-1418	2224	-48	-2175	112	601	347	430	277	997	0
1325	120	0	-1271	-2925	-1654	2098	191	-2289	120	607	356	417	254	1072	0
1326	120	0	-1147	-2910	-1763	2028	308	-2336	219	616	306	440	345	1113	0
1327	120	0	-1296	-2910	-1614	2103	159	-2262	164	605	263	446	318	1053	0
1328	120	0	-1327	-2902	-1575	2114	124	-2238	145	601	329	450	176	983	0
1329	120	0	-1587	-2919	-1332	2253	-127	-2125	102	655	358	442	230	886	0
1330	120	0	-1882	-2939	-1057	2410	-412	-1998	48	597	252	347	131	789	0
1331	120	0	-1860	-2927	-1067	2393	-396	-1997	56	669	283	329	164	772	0
1332	120	0	-1868	-2923	-1055	2395	-406	-1989	-13	554	292	360	199	818	0
1333	120	0	-1599	-2925	-1326	2262	-136	-2125	38	506	356	339	186	795	0
1334	120	0	-1393	-2935	-1542	2164	74	-2238	110	613	273	450	265	966	0
1335	120	0	-1172	-2935	-1763	2053	295	-2349	89	582	329	356	277	985	0
1336	120	0	-1026	-2933	-1907	1979	440	-2420	203	651	322	471	327	1034	0
1337	120	0	-1084	-2942	-1858	2013	387	-2400	126	576	372	403	283	993	0
1338	120	0	-1265	-2939	-1674	2102	204	-2306	64	624	382	347	215	929	0
1339	120	0	-1542	-2931	-1389	2236	-76	-2160	56	547	292	339	126	810	0
1340	120	0	-1694	-2904	-1210	2299	-242	-2057	36	566	424	318	145	777	0
1341	120	0	-1867	-2877	-1010	2372	-428	-1943	-71	545	355	232	124	741	0
1342	120	0	-1790	-2855	-1065	2322	-362	-1960	-27	582	339	244	122	729	0
1343	120	0	-1620	-2836	-1216	2228	-202	-2026	69	533	327	323	197	814	0
1344	120	0	-1352	-2834	-1482	2093	65	-2158	145	554	401	380	265	975	0
1345	120	0	-1230	-2847	-1617	2038	193	-2232	108	517	292	366	325	849	0
1346	120	0	-1038	-2861	-1823	1949	392	-2342	170	655	413	461	304	905	0
1347	120	0	-1191	-2880	-1689	2035	249	-2284	143	607	347	450	244	900	0
1348	120	0	-1433	-2878	-1445	2155	6	-2161	95	566	318	347	164	838	0
1349	120	0	-1725	-2898	-1173	2311	-276	-2035	93	649	378	450	197	822	0
1350	120	0	-1981	-2906	-925	2443	-528	-1915	17	521	370	285	100	614	0
1351	120	0	-2074	-2900	-826	2487	-624	-1863	-13	533	277	343	58	661	0
1352	120	0	-2083	-2882	-799	2482	-642	-1840	-23	552	351	296	168	762	0
1353	120	0	-1874	-2884	-1010	2379	-432	-1947	27	613	320	360	155	795	0
1354	120	0	-1597	-2877	-1280	2237	-158	-2078	58	630	300	415	240	853	0
1355	120	0	-1473	-2867	-1394	2170	-39	-2130	199	638	322	430	378	931	0
1356	120	0	-1346	-2845	-1499	2095	76	-2172	186	669	378	488	289	950	0
1357	120	0	-1424	-2822	-1398	2123	-13	-2110	176	543	360	467	296	902	0
1358	120	0	-1624	-2801	-1177	2212	-223	-1989	97	566	343	395	302	781	0
1359	120	0	-1796	-2795	-999	2295	-398	-1897	75	620	395	378	170	764	0
1360	120	0	-2064	-2791	-727	2427	-668	-1759	60	537	351	366	108	708	0
1361	120	0	-2163	-2793	-630	2478	-766	-1711	60	550	364	353	124	655	0
1362	120	0	-2159	-2787	-628	2473	-765	-1707	46	506	467	333	147	723	0
1363	120	0	-1887	-2781	-894	2334	-496	-1837	60	599	374	403	170	754	0
1364	120	0	-1699	-2766	-1067	2232	-316	-1916	114	570	378	399	234	795	0
1365	120	0	-1460	-2750	-1290	2105	-85	-2020	236	591	455	506	322	929	0
1366	120	0	-1315	-2729	-1414	2022	49	-2071	170	642	364	453	259	824	0
1367	120	0	-1372	-2745	-1373	2058	0	-2059	203	669	366	403	302	807	0
1368	120	0	-1606	-2727	-1121	2166	-242	-1924	36	646	366	380	174	748	0
1369	120	0	-1823	-2752	-929	2287	-447	-1840	58	628	426	358	178	688	0
1370	120	0	-2002	-2781	-779	2391	-611	-1780	71	640	395	349	215	593	0
1371	120	0	-2192	-2789	-597	2490	-797	-1693	-21	603	386	374	124	560	0
1372	120	0	-2037	-2793	-756	2415	-640	-1774	95	537	452	302	155	659	0
1373	120	0	-1938	-2803	-865	2370	-536	-1834	46	609	374	366	162	698	0
1374	120	0	-1649	-2793	-1144	2221	-252	-1968	166	537	436	368	226	777	0
1375	120	0	-1387	-2776	-1389	2081	1	-2082	190	663	465	529	294	828	0
1376	120	0	-1320	-2780	-1460	2050	70	-2120	188	583	391	467	292	777	0
1377	120	0	-1360	-2774	-1414	2067	27	-2094	225	587	434	485	242	832	0
1378	120	0	-1604	-2799	-1195	2201	-204	-1997	135	622	376	424	215	760	0
1379	120	0	-1861	-2809	-948	2335	-456	-1878	110	574	434	395	190	651	0
1380	120	0	-2039	-2836	-797	2437	-621	-1816	145	523	450	409	155	566	0
1381	120	0	-2178	-2847	-669	2512	-754	-1758	64	496	417	366	112	514	0
1382	120	0	-2128	-2859	-731	2493	-698	-1795	91	525	463	374	114	719	0
1383	120	0	-1976	-2849	-873	2412	-551	-1861	64	471	498	450	153	686	0
1384	120	0	-1652	-2847	-1195	2249	-228	-2021	124	603	463	471	232	731	0
1385	120	0	-1543	-2840	-1297	2191	-123	-2068	186	632	436	523	279	812	0
1386	120	0	-1457	-2859	-1402	2158	-27	-2130	168	585	459	389	232	762	0
1387	120	0	-1529	-2873	-1344	2201	-92	-2108	205	570	494	453	304	772	0
1388	120	0	-1795	-2900	-1105	2347	-345	-2002	176	543	415	461	244	677	0
1389	120	0	-1967	-2925	-958	2446	-504	-1941	131	537	552	424	219	651	0
1390	120	0	-2224	-2939	-715	2581	-754	-1827	93	498	516	389	54	572	0
1391	120	0	-2315	-2939	-624	2627	-845	-1781	91	550	504	415	145	552	0
1392	120	0	-2279	-2952	-673	2615	-803	-1812	25	539	475	389	73	603	0
1393	120	0	-2136	-2954	-818	2545	-659	-1886	104	535	471	442	211	659	0
1394	120	0	-1866	-2942	-1076	2404	-395	-2009	157	531	485	397	223	735	0
1395	120	0	-1661	-2933	-1272	2297	-194	-2102	219	614	477	473	366	791	0
1396	120	0	-1602	-2921	-1319	2261	-141	-2120	147	620	440	483	269	787	0
1397	120	0	-1616	-2913	-1297	2264	-159	-2105	252	636	457	535	261	789	0
1398	120	0	-1853	-2904	-1051	2378	-401	-1977	209	560	486	440	281	651	0
1399	120	0	-2111	-2898	-787	2504	-662	-1842	178	549	434	386	176	661	0
1400	120	0	-2240	-2915	-675	2577	-782	-1795	149	589	500	376	129	583	0
1401	120	0	-2413	-2917	-504	2665	-954	-1710	106	655	531	494	124	630	0
1402	120	0	-2418	-2935	-517	2676	-950	-1726	58	502	399	395	25	517	0
1403	120	0	-2135	-2942	-807	2538	-664	-1874	159	589	603	438	219	679	0
1404	120	0	-1979	-2937	-958	2458	-510	-1947	95	605	506	368	232	690	0
1405	120	0	-1620	-2937	-1317	2278	-151	-2127	238	601	545	510	195	776	0
1406	120	0	-1585	-2941	-1356	2263	-114	-2148	232	663	543	473	405	785	0
1407	120	0	-1692	-2929	-1237	2310	-227	-2083	164	647	434	420	244	694	0
1408	120	0	-1717	-2921	-1204	2319	-256	-2062	298	646	549	479	256	711	0
1409	120	0	-2105	-2927	-822	2516	-641	-1874	168	527	510	401	234	587	0
1410	120	0	-2217	-2923	-706	2570	-755	-1814	44	587	574	353	217	510	0
1411	120	0	-2308	-2946	-638	2627	-835	-1792	58	614	607	395	122	558	0
1412	120	0	-2351	-2950	-599	2650	-876	-1774	40	527	490	291	172	556	0
1413	120	0	-2000	-2954	-954	2477	-523	-1954	157	593	521	438	209	585	0
1414	120	0	-1752	-2935	-1183	2343	-284	-2059	201	587	589	502	232	776	0
1415	120	0	-1544	-2911	-1367	2227	-88	-2139	195	597	500	496	296	746	0
1416	120	0	-1370	-2900	-1530	2135	80	-2215	230	618	529	521	323	713	0
1417	120	0	-1476	-2888	-1412	2182	-32	-2150	219	583	525	492	285	680	0
1418	120	0	-1594	-2886	-1292	2240	-151	-2089	126	632	467	420	254	580	0
1419	120	0	-1913	-2904	-991	2408	-461	-1947	118	539	498	397	207	514	0
1420	120	0	-2127	-2906	-779	2516	-674	-1842	-32	496	554	302	118	436	0
1421	120	0	-2157	-2929	-772	2543	-692	-1850	-36	593	506	337	164	529	0
1422	120	0	-2063	-2939	-876	2501	-593	-1907	27	580	492	335	159	455	0
1423	120	0	-1897	-2987	-1090	2442	-403	-2038	129	580	496	424	201	558	0
1424	120	0	-1688	-3018	-1330	2353	-179	-2174	89	560	442	415	228	636	0
1425	120	0	-1488	-3043	-1555	2265	33	-2299	176	611	527	411	364	677	0
1426	120	0	-1399	-3063	-1664	2231	132	-2363	161	535	483	428	320	706	0
1427	120	0	-1385	-3082	-1697	2233	156	-2389	172	659	481	488	320	630	0
1428	120	0	-1616	-3088	-1472	2352	-72	-2280	162	523	475	424	281	595	0
1429	120	0	-1781	-3098	-1317	2439	-232	-2207	149	543	510	492	143	601	0
1430	120	0	-2075	-3072	-997	2573	-539	-2034	15	498	488	415	87	452	0
1431	120	0	-2062	-3063	-1001	2562	-530	-2032	15	616	436	331	139	473	0
1432	120	0	-2012	-3084	-1072	2548	-470	-2078	87	566	459	364	215	473	0
1433	120	0	-1897	-3055	-1158	2476	-369	-2106	34	525	457	343	221	516	0
1434	120	0	-1440	-2896	-1456	2168	8	-2176	199	576	440	424	236	684	0
1435	120	0	-1232	-2706	-1474	1969	121	-2090	194	613	450	440	271	744	0
1436	120	0	-977	-2426	-1449	1701	236	-1937	205	589	409	459	310	682	0
1437	120	0	-877	-2151	-1274	1514	198	-1712	182	560	413	471	248	591	0
1438	120	0	-945	-1821	-876	1383	-34	-1348	98	607	331	401	209	583	0
1439	120	0	-864	-1478	-614	1171	-125	-1046	139	614	360	386	176	488	0
1440	120	0	-999	-1286	-287	1142	-356	-786	67	568	417	337	221	397	0
1441	120	0	-1090	-1175	-85	1132	-502	-630	-5	543	380	248	128	331	0
1442	120	0	-867	-1152	-285	1009	-291	-718	141	576	405	356	190	467	0
1443	120	0	-858	-1220	-362	1039	-248	-791	54	533	351	339	184	407	0
1444	120	0	-611	-1480	-869	1045	129	-1174	172	517	479	360	300	535	0
1445	120	0	-603	-1848	-1245	1225	321	-1546	159	628	360	463	271	638	0
1446	120	0	-664	-2217	-1553	1440	444	-1885	182	626	485	401	308	723	1
1447	120	0	-957	-2543	-1586	1750	314	-2064	52	589	389	391	244	593	0
1448	120	0	-1234	-2772	-1538	2003	152	-2155	124	558	353	407	236	403	0
1449	120	0	-1581	-2900	-1319	2240	-131	-2109	32	611	405	368	232	459	0
1450	120	0	-1764	-2962	-1198	2363	-283	-2080	38	611	353	382	112	378	0
1451	120	0	-1888	-2974	-1086	2431	-401	-2030	29	529	372	358	42	339	0
1452	120	0	-1851	-2937	-1086	2394	-382	-2011	-34	543	382	337	139	364	0
1453	104	0	-1573	-2894	-1321	2233	-126	-2107	5	547	368	409	118	471	0
1454	104	0	-1313	-2882	-1569	2097	128	-2225	126	576	399	343	304	574	0
1455	104	0	-1090	-2884	-1794	1987	352	-2339	133	585	382	438	221	591	0
1456	104	0	-993	-2913	-1920	1953	463	-2416	168	628	434	450	271	743	0
1457	104	0	-1022	-2923	-1901	1972	439	-2412	180	632	366	422	302	574	0
1458	104	0	-1309	-2923	-1614	2116	152	-2268	108	552	355	386	254	531	0
1459	104	0	-1533	-2929	-1396	2231	-68	-2162	65	632	376	374	133	516	0
1460	104	0	-1744	-2933	-1189	2338	-277	-2061	7	514	312	337	122	337	0
1461	104	0	-1770	-2904	-1134	2337	-318	-2019	-15	593	420	267	155	393	0
1462	104	0	-1707	-2913	-1206	2310	-250	-2059	-9	560	382	252	151	424	0
1463	104	0	-1488	-2888	-1400	2188	-44	-2144	81	459	376	364	184	434	0
1464	104	0	-1199	-2882	-1683	2040	242	-2282	95	585	353	335	296	498	0
1465	104	0	-978	-2890	-1912	1934	467	-2401	91	609	320	384	256	494	0
1466	104	0	-805	-2904	-2099	1854	647	-2501	162	655	335	448	380	523	0
1467	104	0	-848	-2902	-2054	1875	603	-2478	145	603	351	417	316	506	0
1468	104	0	-989	-2923	-1934	1956	472	-2428	126	607	411	366	314	417	0
1469	104	0	-1339	-2939	-1600	2139	130	-2269	36	533	306	312	147	331	0
1470	104	0	-1484	-2942	-1458	2213	-13	-2200	40	549	329	289	124	254	0
1471	104	0	-1600	-2919	-1319	2259	-140	-2119	48	506	366	306	108	325	0
1472	104	0	-1541	-2904	-1363	2222	-89	-2133	44	399	327	279	137	228	0
1473	104	0	-1278	-2888	-1610	2083	166	-2249	75	568	395	391	168	428	0
1474	104	0	-1124	-2910	-1786	2017	331	-2348	133	580	355	430	316	485	0
1475	104	0	-897	-2906	-2009	1901	556	-2457	161	516	331	457	234	393	0
1476	104	0	-826	-2921	-2095	1873	634	-2508	219	560	347	450	325	459	0
1477	104	0	-1016	-2946	-1930	1981	457	-2438	77	533	384	407	291	556	0
1478	104	0	-1135	-2962	-1827	2048	346	-2394	97	572	393	397	258	316	0
1479	104	0	-1523	-2954	-1431	2238	-46	-2192	79	554	356	388	217	370	0
1480	104	0	-1651	-2925	-1274	2288	-188	-2099	40	516	306	285	58	263	0
1481	104	0	-1810	-2925	-1115	2367	-347	-2020	36	593	403	349	135	393	0
1482	104	0	-1731	-2910	-1179	2320	-276	-2044	54	508	353	296	139	353	0
1483	104	0	-1583	-2923	-1340	2253	-121	-2131	106	576	356	397	201	465	0
1484	104	0	-1398	-2942	-1544	2170	73	-2243	71	566	337	372	174	500	0
1485	104	0	-1298	-2948	-1650	2123	176	-2299	79	570	356	362	172	570	0
1486	104	0	-1121	-2948	-1827	2034	353	-2387	188	653	399	521	409	562	0
1487	104	0	-1274	-2950	-1676	2112	201	-2313	128	560	368	384	298	452	0
1488	104	0	-1412	-2919	-1507	2165	47	-2213	172	626	380	366	259	411	0
1489	104	0	-1691	-2886	-1195	2288	-248	-2040	124	587	389	320	120	388	0
1490	104	0	-1914	-2882	-968	2398	-473	-1925	0	576	368	320	151	316	0
1491	104	0	-1975	-2873	-898	2424	-538	-1885	1	512	407	320	145	271	0
1492	104	0	-1893	-2884	-991	2388	-451	-1937	1	580	395	333	100	384	0
1493	104	0	-1736	-2894	-1158	2315	-289	-2026	89	545	329	364	192	395	0
1494	104	0	-1453	-2904	-1451	2178	-1	-2177	131	587	413	327	178	448	0
1495	104	0	-1212	-2917	-1705	2064	246	-2311	236	618	475	455	267	558	0
1496	104	0	-1157	-2908	-1751	2032	297	-2329	221	572	463	389	292	618	0
1497	104	0	-1195	-2915	-1720	2055	262	-2317	110	589	461	432	195	500	0
1498	104	0	-1420	-2902	-1482	2161	31	-2192	98	574	446	386	194	426	0
1499	104	0	-1723	-2890	-1167	2306	-278	-2028	56	498	382	325	108	322	0
1500	104	0	-1786	-2884	-1098	2335	-344	-1991	197	521	517	386	135	302	0
1501	104	0	-2010	-2906	-896	2458	-557	-1901	95	539	395	368	95	271	0
1502	104	0	-1915	-2917	-1002	2416	-456	-1959	133	533	481	384	108	355	0
1503	104	0	-1750	-2929	-1179	2339	-285	-2054	54	545	500	362	151	353	0
1504	104	0	-1496	-2919	-1423	2207	-36	-2171	188	595	463	409	289	448	0
1505	104	0	-1315	-2913	-1598	2114	141	-2255	217	545	486	477	259	469	0
1506	104	0	-1269	-2900	-1631	2084	181	-2265	215	568	467	446	289	481	0
1507	104	0	-1294	-2869	-1575	2081	140	-2222	236	605	434	481	271	492	0
1508	104	0	-1561	-2853	-1292	2207	-134	-2072	162	547	388	459	256	413	0
1509	104	0	-1846	-2847	-1001	2346	-422	-1924	89	595	401	355	143	283	0
1510	104	0	-2079	-2880	-801	2479	-639	-1840	135	500	504	343	89	277	0
1511	104	0	-2291	-2890	-599	2590	-846	-1744	38	473	436	300	65	323	0
1512	104	0	-2180	-2884	-704	2532	-738	-1794	129	488	475	380	56	306	0
1513	104	0	-2029	-2882	-853	2455	-588	-1867	108	558	434	471	221	405	0
1514	104	0	-1742	-2894	-1152	2318	-295	-2023	190	527	413	529	199	492	0
1515	104	0	-1628	-2900	-1272	2264	-178	-2086	242	593	403	461	300	535	0
1516	104	0	-1521	-2886	-1365	2203	-78	-2125	192	558	407	438	322	486	0
1517	104	0	-1558	-2873	-1315	2215	-121	-2094	246	644	473	465	308	488	0
1518	104	0	-1868	-2863	-995	2365	-436	-1929	192	527	436	415	217	382	0
1519	104	0	-2027	-2847	-820	2437	-603	-1833	190	527	471	403	128	341	0
1520	104	0	-2315	-2844	-529	2579	-893	-1686	131	589	403	368	149	277	0
1521	104	0	-2394	-2844	-450	2619	-972	-1647	65	485	401	331	104	281	0
1522	104	0	-2314	-2861	-547	2587	-883	-1704	44	620	430	337	174	341	0
1523	104	0	-2113	-2873	-760	2493	-676	-1816	98	552	461	370	197	341	0
1524	104	0	-1817	-2880	-1063	2348	-377	-1971	258	543	506	411	248	469	0
1525	104	0	-1695	-2878	-1183	2286	-256	-2030	168	578	471	436	234	514	0
1526	104	0	-1519	-2878	-1359	2198	-80	-2118	182	595	508	397	267	479	0
1527	104	0	-1506	-2875	-1369	2190	-68	-2122	254	558	539	413	256	523	0
1528	104	0	-1732	-2851	-1119	2291	-306	-1985	124	580	481	422	219	405	0
1529	104	0	-1894	-2838	-944	2366	-475	-1891	108	564	463	329	126	327	0
1530	104	0	-2064	-2840	-776	2452	-644	-1808	126	620	525	345	81	271	0
1531	104	0	-2149	-2845	-696	2497	-726	-1770	67	543	516	312	95	258	0
1532	104	0	-2017	-2849	-832	2433	-592	-1840	9	510	510	292	95	221	0
1533	104	0	-1831	-2855	-1024	2343	-403	-1939	36	620	473	298	112	343	0
1534	104	0	-1467	-2863	-1396	2165	-35	-2129	164	574	519	347	98	419	0
1535	104	0	-1261	-2838	-1577	2049	158	-2207	135	663	523	428	269	452	0
1536	104	0	-1124	-2809	-1685	1966	280	-2247	128	568	475	395	226	397	0
1537	104	0	-1185	-2766	-1581	1975	198	-2173	155	626	459	310	176	407	0
1538	104	0	-1203	-2733	-1530	1968	163	-2131	110	622	593	341	225	304	0
1539	104	0	-1496	-2729	-1233	2112	-131	-1981	42	583	446	267	128	238	0
1540	104	0	-1649	-2737	-1088	2193	-280	-1912	65	578	485	289	143	151	0
1541	104	0	-1779	-2731	-952	2255	-413	-1841	29	465	519	211	95	87	0
1542	104	0	-1628	-2731	-1103	2179	-262	-1917	21	564	525	333	112	201	0
1543	104	0	-1428	-2778	-1350	2103	-39	-2064	60	601	508	314	333	170	0
1544	104	0	-1202	-2781	-1579	1991	188	-2180	50	609	450	302	207	314	0
1545	104	0	-966	-2797	-1831	1881	432	-2314	110	698	523	471	300	355	0
1546	104	0	-907	-2781	-1874	1844	483	-2327	104	549	492	374	269	302	0
1547	104	0	-919	-2748	-1829	1833	455	-2288	176	578	479	430	347	349	0
1548	104	0	-1108	-2735	-1627	1921	259	-2181	178	477	492	417	153	310	0
1549	104	0	-1279	-2714	-1435	1996	78	-2074	147	642	485	403	180	166	0
1550	104	0	-1635	-2721	-1086	2178	-274	-1903	-44	438	432	263	58	73	0
1551	104	0	-1579	-2725	-1146	2152	-216	-1935	58	529	386	356	77	161	0
1552	104	0	-1560	-2710	-1150	2135	-205	-1930	44	498	455	320	182	186	0
1553	104	0	-1351	-2714	-1363	2032	6	-2038	54	549	302	405	116	232	0
1554	104	0	-1038	-2700	-1662	1869	312	-2181	128	549	399	405	240	294	0
1555	104	0	-893	-2710	-1817	1801	462	-2263	97	537	393	405	298	331	0
1556	104	0	-733	-2696	-1963	1714	615	-2329	188	614	442	407	339	364	0
1557	104	0	-863	-2698	-1835	1780	486	-2266	182	547	473	399	289	329	0
1558	104	0	-1083	-2669	-1586	1876	251	-2127	56	523	386	364	180	209	0
1559	104	0	-1331	-2663	-1332	1997	0	-1997	126	552	496	351	201	207	0
1560	104	0	-1498	-2650	-1152	2074	-173	-1901	73	512	459	310	69	201	0
1561	104	0	-1613	-2648	-1035	2130	-289	-1841	21	564	397	327	133	110	0
1562	104	0	-1597	-2632	-1035	2114	-281	-1833	-34	517	362	256	128	128	0
1563	104	0	-1316	-2609	-1293	1962	-11	-1951	95	516	440	283	244	215	0
1564	104	0	-1007	-2586	-1579	1796	286	-2082	161	580	415	483	228	283	0
1565	104	0	-945	-2576	-1631	1760	343	-2103	83	568	349	384	273	291	0
1566	104	0	-758	-2554	-1796	1656	519	-2175	219	644	405	494	337	384	0
1567	104	0	-854	-2547	-1693	1700	419	-2120	128	583	440	438	226	386	0
1568	104	0	-1014	-2531	-1517	1772	251	-2024	98	564	397	325	242	228	0
1569	104	0	-1358	-2545	-1187	1951	-85	-1866	81	531	384	370	186	209	0
1570	104	0	-1573	-2558	-985	2065	-294	-1771	31	525	475	258	114	108	0
1571	104	0	-1680	-2545	-865	2112	-407	-1705	29	539	417	228	143	151	0
1572	104	0	-1587	-2551	-964	2069	-311	-1757	-52	500	325	325	89	174	0
1573	104	0	-1438	-2541	-1103	1989	-167	-1822	56	562	355	393	147	223	0
1574	104	0	-1163	-2522	-1359	1842	98	-1940	159	512	391	364	145	378	0
1575	104	0	-896	-2512	-1616	1704	360	-2064	180	593	430	411	267	364	0
1576	104	0	-947	-2531	-1584	1739	318	-2057	83	582	341	356	281	320	0
1577	104	0	-899	-2522	-1623	1710	362	-2072	166	655	362	424	246	335	0
1578	104	0	-1108	-2508	-1400	1808	146	-1954	120	630	405	407	192	358	0
1579	104	0	-1356	-2498	-1142	1927	-107	-1820	50	587	302	289	166	184	0
1580	104	0	-1525	-2498	-973	2011	-276	-1735	122	485	355	353	151	114	0
1581	104	0	-1649	-2514	-865	2081	-392	-1689	-9	523	333	291	71	139	0
1582	104	0	-1555	-2525	-970	2040	-292	-1747	60	578	294	294	135	172	0
1583	104	0	-1370	-2553	-1183	1961	-93	-1868	73	568	345	366	178	223	0
1584	104	0	-1197	-2558	-1361	1877	82	-1959	71	535	356	395	137	271	0
1585	104	0	-894	-2564	-1670	1729	388	-2117	129	677	322	372	294	366	0
1586	104	0	-932	-2586	-1654	1759	361	-2120	126	481	298	432	217	364	0
1587	104	0	-929	-2601	-1672	1765	371	-2136	151	510	304	298	230	234	0
1588	104	0	-1158	-2609	-1451	1883	146	-2030	118	541	362	415	159	263	0
1589	104	0	-1387	-2634	-1247	2010	-70	-1940	97	490	318	355	126	122	0
1590	104	0	-1643	-2651	-1008	2147	-317	-1829	0	510	409	265	114	65	0
1591	104	0	-1718	-2653	-935	2185	-391	-1794	122	510	254	401	58	29	0
1592	104	0	-1643	-2655	-1012	2149	-315	-1833	67	494	405	331	83	166	0
1593	104	0	-1480	-2655	-1175	2067	-152	-1915	104	613	265	391	162	176	0
1594	104	0	-1309	-2665	-1356	1987	23	-2010	149	537	254	360	203	215	0
1595	104	0	-1083	-2681	-1598	1882	257	-2139	190	537	343	504	176	329	0
1596	104	0	-1013	-2706	-1693	1859	340	-2199	190	605	382	453	294	430	0
1597	104	0	-1180	-2716	-1536	1948	178	-2126	213	496	298	453	211	226	0
1598	104	0	-1325	-2735	-1410	2030	42	-2072	277	498	337	467	194	256	0
1599	104	0	-1647	-2764	-1117	2205	-265	-1940	110	578	463	413	131	273	0
1600	104	0	-1979	-2793	-814	2386	-582	-1803	23	461	316	356	27	75	0
1601	104	0	-1954	-2799	-845	2376	-554	-1822	71	620	440	397	151	145	0
1602	104	0	-2057	-2807	-750	2432	-653	-1778	-5	477	386	337	44	190	0
1603	104	0	-1798	-2822	-1024	2310	-387	-1923	143	566	457	399	184	271	0
1604	104	0	-1595	-2830	-1235	2212	-180	-2032	124	626	349	483	232	316	0
1605	104	0	-1397	-2820	-1423	2108	13	-2121	188	529	432	434	238	376	0
1606	104	0	-1312	-2809	-1497	2060	92	-2153	256	624	378	516	228	401	0
1607	104	0	-1407	-2803	-1396	2105	-5	-2099	194	626	446	455	341	327	0
1608	104	0	-1669	-2813	-1144	2241	-262	-1978	153	587	428	397	211	246	0
1609	104	0	-1851	-2813	-962	2332	-444	-1887	145	508	422	320	155	223	0
1610	104	0	-2045	-2822	-777	2433	-634	-1799	91	537	442	378	48	153	0
1611	104	0	-2165	-2824	-659	2494	-753	-1741	11	628	453	320	168	174	0
1612	104	0	-2027	-2797	-770	2412	-628	-1783	89	529	388	395	17	137	0
1613	104	0	-1847	-2787	-940	2317	-453	-1863	114	570	428	426	225	287	0
1614	104	0	-1540	-2754	-1214	2147	-163	-1984	153	473	434	368	259	273	0
1615	104	0	-1275	-2735	-1460	2005	92	-2097	180	671	448	525	298	419	0
1616	104	0	-1195	-2754	-1559	1974	182	-2156	199	603	434	477	228	440	0
1617	104	0	-1230	-2776	-1546	2003	158	-2161	217	589	477	473	211	322	0
1618	104	0	-1452	-2811	-1359	2131	-46	-2085	161	589	465	448	205	254	0
1619	104	0	-1740	-2845	-1105	2292	-317	-1975	126	547	477	391	106	213	0
1620	104	0	-1892	-2871	-979	2381	-456	-1925	153	490	450	360	44	126	0
1621	104	0	-1905	-2865	-960	2385	-472	-1912	91	574	512	386	77	137	0
1622	104	0	-1854	-2847	-993	2350	-430	-1920	73	531	438	322	98	122	0
1623	104	0	-1656	-2818	-1162	2237	-247	-1990	44	566	525	325	192	246	0
1624	104	0	-1336	-2816	-1480	2076	72	-2148	135	624	457	395	246	242	0
1625	104	0	-1153	-2809	-1656	1981	251	-2232	192	585	438	388	265	265	0
1626	104	0	-966	-2801	-1835	1883	434	-2318	226	591	490	420	308	386	0
1627	104	0	-1093	-2807	-1714	1950	310	-2260	192	504	486	343	296	285	0
1628	104	0	-1296	-2838	-1542	2067	123	-2190	137	529	455	312	182	213	0
1629	104	0	-1486	-2842	-1356	2164	-65	-2099	143	688	448	436	240	225	0
1630	104	0	-1721	-2842	-1121	2281	-300	-1981	58	498	490	347	64	149	0
1631	104	0	-1803	-2838	-1035	2320	-384	-1936	42	496	432	331	93	40	0
1632	104	0	-1742	-2828	-1086	2285	-328	-1957	58	570	498	325	172	143	0
1633	104	0	-1505	-2820	-1315	2162	-95	-2067	38	508	411	335	126	209	0
1634	104	0	-1262	-2814	-1552	2038	145	-2183	83	624	473	391	265	291	0
1635	104	0	-1085	-2807	-1722	1946	318	-2264	143	547	506	413	289	320	0
1636	104	0	-970	-2801	-1831	1885	430	-2316	192	614	446	424	304	339	0
1637	104	0	-1038	-2791	-1753	1914	357	-2272	172	547	506	403	318	331	0
1638	104	0	-1286	-2801	-1515	2043	114	-2158	69	554	440	331	166	234	0
1639	104	0	-1503	-2824	-1321	2163	-91	-2072	131	558	483	442	186	230	0
1640	104	0	-1768	-2842	-1074	2305	-347	-1958	19	514	438	291	93	131	0
1641	104	0	-1876	-2855	-979	2365	-448	-1917	83	554	407	370	147	81	0
1642	104	0	-1765	-2857	-1092	2311	-336	-1974	120	549	448	355	162	135	0
1643	104	0	-1645	-2861	-1216	2253	-214	-2038	97	539	380	339	221	135	0
1644	104	0	-1290	-2838	-1548	2064	129	-2193	145	578	455	490	234	300	0
1645	104	0	-1181	-2816	-1635	1998	227	-2225	151	506	444	395	273	308	0
1646	104	0	-1049	-2814	-1765	1931	358	-2289	168	549	442	463	259	368	0
1647	104	0	-1205	-2799	-1594	2002	194	-2196	201	541	380	444	265	294	0
1648	104	0	-1257	-2797	-1540	2027	141	-2168	217	556	434	450	279	199	0
1649	104	0	-1630	-2807	-1177	2218	-226	-1992	116	537	356	353	149	114	0
1650	104	0	-1855	-2805	-950	2330	-452	-1877	95	500	415	308	226	79	0
1651	104	0	-1847	-2809	-962	2328	-442	-1885	19	550	314	318	104	124	0
1652	104	0	-1773	-2803	-1030	2288	-371	-1916	118	572	471	362	250	143	0
1653	104	0	-1561	-2814	-1253	2187	-154	-2033	116	541	411	397	195	221	0
1654	104	0	-1322	-2809	-1487	2065	82	-2148	182	613	419	417	230	358	0
1655	104	0	-1172	-2797	-1625	1984	226	-2211	120	595	353	426	234	289	0
1656	104	0	-1041	-2783	-1742	1912	350	-2262	256	545	358	463	296	281	0
1657	104	0	-1186	-2803	-1617	1994	215	-2210	139	568	434	389	312	291	0
1658	104	0	-1435	-2816	-1381	2125	-27	-2098	98	469	331	356	161	195	0
1659	104	0	-1571	-2824	-1253	2197	-159	-2038	110	531	432	401	203	201	0
1660	104	0	-1891	-2849	-958	2370	-466	-1903	-44	535	382	273	166	122	0
1661	104	0	-1864	-2857	-993	2360	-435	-1925	104	440	360	287	91	97	0
1662	104	0	-1763	-2826	-1063	2294	-350	-1944	25	554	347	376	147	153	0
1663	104	0	-1526	-2816	-1290	2171	-118	-2053	83	523	417	337	166	199	0
1664	104	0	-1233	-2816	-1583	2024	175	-2199	168	488	380	419	201	337	0
1665	104	0	-1024	-2801	-1777	1912	376	-2289	190	572	389	393	283	391	0
1666	104	0	-871	-2785	-1914	1828	521	-2349	129	628	389	430	349	378	0
1667	104	0	-991	-2785	-1794	1888	401	-2289	170	576	275	450	205	201	0
1668	104	0	-1170	-2789	-1619	1979	224	-2204	145	560	310	362	199	188	0
1669	104	0	-1451	-2818	-1367	2134	-42	-2092	56	543	230	349	122	102	0
1670	104	0	-1608	-2828	-1220	2218	-194	-2024	48	492	277	261	46	50	0
1671	104	0	-1680	-2845	-1165	2262	-257	-2005	67	517	265	304	129	3	0
1672	104	0	-1558	-2844	-1286	2201	-136	-2065	-1	516	283	283	182	77	0
1673	104	0	-1408	-2845	-1437	2126	14	-2141	1	519	298	269	184	131	0
1674	104	0	-1065	-2836	-1771	1950	353	-2303	71	533	279	339	197	126	0
1675	104	0	-919	-2818	-1899	1868	490	-2358	186	537	316	364	269	316	0
1676	104	0	-846	-2793	-1947	1819	550	-2370	151	440	230	362	219	232	0
1677	104	0	-894	-2793	-1899	1843	502	-2346	143	537	298	380	195	265	0
1678	104	0	-1062	-2778	-1716	1920	327	-2247	182	521	221	351	153	108	0
1679	104	0	-1327	-2770	-1443	2048	58	-2106	64	479	306	304	112	95	0
1680	104	0	-1598	-2783	-1185	2190	-206	-1984	15	529	318	310	159	3	0
1681	104	0	-1705	-2795	-1090	2250	-307	-1942	-73	502	201	254	60	-38	0
1682	104	0	-1593	-2809	-1216	2201	-188	-2012	100	523	279	329	106	137	0
1683	104	0	-1404	-2820	-1416	2112	6	-2118	126	539	318	384	199	194	0
1684	104	0	-1188	-2809	-1621	1998	216	-2215	116	556	221	395	232	135	0
1685	104	0	-1043	-2818	-1775	1930	366	-2296	178	572	271	502	269	258	0
1686	104	0	-922	-2797	-1875	1859	476	-2336	199	568	312	452	335	318	0
1687	104	0	-1001	-2799	-1798	1900	398	-2298	159	583	298	401	283	194	0
1688	104	0	-1282	-2795	-1513	2038	115	-2154	64	607	258	389	242	207	0
1689	104	0	-1556	-2811	-1255	2183	-150	-2033	58	498	223	339	182	17	0
1690	104	0	-1695	-2814	-1119	2254	-288	-1966	100	539	322	368	120	60	0
1691	104	0	-1816	-2807	-991	2311	-412	-1899	-17	438	244	353	97	69	0
1692	104	0	-1684	-2803	-1119	2243	-282	-1961	97	494	314	372	186	147	0
1693	104	0	-1602	-2797	-1195	2199	-203	-1996	-34	504	209	337	250	102	0
1694	104	0	-1197	-2795	-1598	1996	200	-2196	159	560	244	386	223	186	0
1695	104	0	-1078	-2787	-1709	1932	315	-2248	157	537	248	422	325	291	0
1696	104	0	-999	-2787	-1788	1893	394	-2287	155	549	256	440	217	343	0
1697	104	0	-1033	-2780	-1747	1906	357	-2263	217	539	386	374	232	314	0
1698	104	0	-1215	-2770	-1555	1992	170	-2162	106	583	302	420	190	223	0
1699	104	0	-1448	-2778	-1330	2113	-59	-2054	116	525	291	337	164	129	0
1700	104	0	-1591	-2799	-1208	2195	-191	-2003	40	485	362	296	166	114	0
1701	104	0	-1711	-2807	-1096	2259	-307	-1951	71	481	294	302	184	11	0
1702	104	0	-1622	-2797	-1175	2209	-223	-1986	23	434	230	296	79	-19	0
1703	104	0	-1325	-2768	-1443	2046	59	-2105	139	543	298	420	211	188	0
1704	104	0	-1183	-2756	-1573	1969	195	-2164	36	554	236	360	176	240	0
1705	104	0	-853	-2760	-1907	1806	527	-2333	265	566	302	405	322	267	0
1706	104	0	-885	-2770	-1885	1827	500	-2327	162	483	263	442	232	226	0
1707	104	0	-923	-2781	-1858	1852	467	-2319	188	523	302	428	221	248	0
1708	104	0	-1143	-2803	-1660	1973	258	-2231	114	568	294	333	329	116	0
1709	104	0	-1418	-2818	-1400	2118	-9	-2109	87	481	287	343	226	44	0
1710	104	0	-1638	-2813	-1175	2225	-231	-1994	50	506	277	320	131	56	0
1711	104	0	-1722	-2820	-1098	2271	-312	-1959	9	453	320	322	9	89	0
1712	104	0	-1604	-2824	-1220	2214	-192	-2022	-3	533	250	314	139	11	0
1713	104	0	-1477	-2838	-1361	2157	-58	-2099	85	459	267	320	162	91	0
1714	104	0	-1168	-2834	-1666	2001	249	-2250	122	477	337	370	197	232	0
1715	104	0	-1087	-2836	-1749	1961	331	-2292	137	527	289	401	292	283	0
1716	104	0	-980	-2830	-1850	1905	435	-2340	133	514	285	370	327	228	0
1717	104	0	-997	-2820	-1823	1908	413	-2321	225	599	356	471	339	300	0
1718	104	0	-1292	-2793	-1501	2042	104	-2147	91	469	289	316	221	83	0
1719	104	0	-1547	-2776	-1229	2161	-159	-2002	122	523	234	374	139	97	0
1720	104	0	-1766	-2776	-1010	2271	-378	-1893	38	490	230	304	145	11	0
1721	104	0	-1814	-2768	-954	2291	-430	-1861	91	498	234	380	114	31	0
1722	104	0	-1726	-2752	-1026	2239	-350	-1889	36	486	263	310	87	93	0
1723	104	0	-1552	-2743	-1191	2147	-180	-1967	199	533	258	327	186	176	0
1724	104	0	-1321	-2748	-1427	2034	53	-2087	97	502	331	368	195	250	0
1725	104	0	-1024	-2754	-1730	1889	353	-2242	207	616	271	475	300	300	0
1726	104	0	-1032	-2764	-1732	1898	350	-2248	209	537	232	463	353	252	0
1727	104	0	-1032	-2754	-1722	1893	345	-2238	197	593	228	485	279	236	0
1728	104	0	-1329	-2758	-1429	2043	50	-2093	155	549	312	364	325	162	0
1729	104	0	-1517	-2760	-1243	2138	-137	-2001	52	552	289	347	199	42	0
1730	104	0	-1726	-2750	-1024	2238	-351	-1887	89	473	358	329	194	27	0
1731	104	0	-1832	-2743	-911	2287	-460	-1827	11	514	246	322	137	27	0
1732	104	0	-1759	-2758	-999	2258	-380	-1878	34	483	201	322	168	-54	0
1733	104	0	-1521	-2774	-1253	2147	-134	-2013	34	517	335	308	234	135	0
1734	104	0	-1275	-2780	-1505	2027	115	-2142	182	519	304	347	289	267	0
1735	104	0	-980	-2803	-1823	1891	421	-2313	195	580	310	453	261	277	0
1736	104	0	-962	-2785	-1823	1873	430	-2304	192	550	322	419	322	325	0
1737	104	0	-1104	-2793	-1689	1948	292	-2241	93	558	258	323	232	195	0
1738	104	0	-1156	-2793	-1637	1974	240	-2215	205	533	382	376	225	174	0
1739	104	0	-1476	-2797	-1321	2136	-77	-2059	81	467	277	374	141	60	0
1740	104	0	-1610	-2772	-1162	2191	-224	-1967	65	558	291	322	166	32	0
1741	104	0	-1698	-2772	-1074	2235	-312	-1923	-1	529	331	320	116	62	0
1742	104	0	-1597	-2764	-1167	2180	-215	-1965	40	512	246	304	129	32	0
1743	104	0	-1428	-2778	-1350	2103	-39	-2064	110	516	310	393	192	194	0
1744	104	0	-1189	-2783	-1594	1986	202	-2188	110	506	329	360	215	213	0
1745	104	0	-962	-2758	-1796	1860	417	-2277	168	603	296	403	386	263	0
1746	104	0	-929	-2756	-1827	1842	449	-2291	91	486	289	403	273	172	0
1747	104	0	-904	-2752	-1848	1828	472	-2300	162	605	349	419	323	228	0
1748	104	0	-1172	-2741	-1569	1956	198	-2155	135	517	265	353	192	145	0
1749	104	0	-1445	-2750	-1305	2097	-70	-2027	56	496	265	320	143	-9	0
1750	104	0	-1579	-2768	-1189	2173	-195	-1978	67	605	250	374	174	23	0
1751	104	0	-1687	-2781	-1094	2234	-296	-1937	-50	438	320	217	83	-81	0
1752	104	0	-1554	-2774	-1220	2164	-167	-1997	67	529	254	403	110	114	0
1753	104	0	-1372	-2768	-1396	2070	12	-2082	40	537	256	310	205	114	0
1754	104	0	-1096	-2758	-1662	1927	283	-2210	141	545	254	388	244	164	0
1755	104	0	-864	-2745	-1881	1804	508	-2313	161	609	306	378	296	261	0
1756	104	0	-839	-2747	-1908	1793	534	-2327	106	589	234	430	291	203	0
1757	104	0	-904	-2750	-1846	1827	471	-2298	97	564	190	372	242	170	0
1758	104	0	-1108	-2743	-1635	1925	263	-2189	112	574	258	349	211	120	0
1759	104	0	-1358	-2737	-1379	2047	10	-2058	25	558	279	355	141	75	0
1760	104	0	-1482	-2719	-1237	2100	-122	-1978	95	500	287	314	32	23	0
1761	104	0	-1622	-2706	-1084	2164	-269	-1895	-3	517	285	275	102	40	0
1762	104	0	-1474	-2694	-1220	2084	-127	-1957	32	508	221	296	166	13	0
1763	104	0	-1350	-2700	-1350	2025	0	-2025	38	543	246	318	223	124	0
1764	104	0	-1042	-2708	-1666	1875	312	-2187	186	508	240	403	190	170	0
1765	104	0	-884	-2719	-1835	1801	475	-2277	126	531	263	465	298	221	0
1766	104	0	-815	-2745	-1930	1780	557	-2337	161	554	211	434	265	308	0
1767	104	0	-911	-2752	-1841	1831	465	-2296	182	562	184	401	232	182	0
1768	104	0	-1137	-2741	-1604	1939	233	-2172	56	545	267	397	254	102	0
1769	104	0	-1371	-2719	-1348	2045	-11	-2033	54	471	287	362	104	114	0
1770	104	0	-1562	-2698	-1136	2130	-213	-1917	15	566	230	368	141	-29	0
1771	104	0	-1660	-2688	-1028	2174	-316	-1858	-40	545	258	283	93	54	0
1772	104	0	-1532	-2684	-1152	2108	-190	-1918	118	523	265	308	166	17	0
1773	104	0	-1413	-2675	-1262	2044	-75	-1968	64	525	285	388	250	186	0
1774	104	0	-1108	-2667	-1559	1887	225	-2113	110	485	199	343	246	135	0
1775	104	0	-886	-2661	-1775	1773	444	-2218	170	609	254	436	337	248	0
1776	104	0	-892	-2653	-1761	1772	434	-2207	195	517	292	450	279	228	0
1777	104	0	-939	-2642	-1703	1790	382	-2172	192	523	228	358	273	254	0
1778	104	0	-1149	-2617	-1468	1883	159	-2042	129	525	304	370	250	188	0
1779	104	0	-1417	-2615	-1198	2016	-109	-1906	81	529	240	358	157	-17	0
1780	104	0	-1594	-2589	-995	2091	-299	-1792	-7	595	170	380	129	13	0
1781	104	0	-1680	-2595	-915	2137	-382	-1755	58	498	228	292	108	-27	0
1782	104	0	-1564	-2607	-1043	2085	-260	-1825	104	519	283	323	195	89	0
1783	104	0	-1348	-2607	-1259	1977	-44	-1933	65	556	238	376	174	162	0
1784	104	0	-1105	-2587	-1482	1846	188	-2034	69	535	285	320	254	211	0
1785	104	0	-871	-2597	-1726	1734	427	-2161	141	663	283	395	343	252	0
1786	104	0	-830	-2587	-1757	1708	463	-2172	184	582	192	374	329	234	0
1787	104	0	-828	-2587	-1759	1707	465	-2173	232	517	281	329	298	145	0
1788	104	0	-1067	-2599	-1532	1833	232	-2065	180	527	287	376	244	149	0
1789	104	0	-1343	-2615	-1272	1979	-35	-1943	19	552	234	349	98	62	0
1790	104	0	-1428	-2603	-1175	2015	-126	-1889	52	552	258	261	176	27	0
1791	104	0	-1617	-2587	-970	2102	-323	-1778	-25	430	259	242	98	-52	0
1792	104	0	-1350	-2570	-1220	1960	-65	-1895	81	609	285	386	182	64	0
1793	104	0	-1240	-2574	-1334	1907	47	-1954	87	525	226	333	201	151	0
1794	104	0	-965	-2586	-1621	1775	328	-2103	85	578	232	382	155	157	0
1795	104	0	-766	-2601	-1835	1683	534	-2218	174	580	267	442	287	248	0
1796	104	0	-751	-2613	-1862	1682	555	-2237	149	521	254	391	217	217	0
1797	104	0	-754	-2622	-1868	1688	557	-2245	186	549	308	333	279	110	0
1798	104	0	-1029	-2646	-1617	1837	294	-2131	168	519	234	409	244	36	0
1799	104	0	-1280	-2659	-1379	1969	49	-2019	104	496	230	308	186	54	0
1800	104	0	-1517	-2653	-1136	2085	-190	-1894	27	420	277	316	122	-79	0
1801	104	0	-1544	-2655	-1111	2099	-216	-1883	34	473	184	353	85	-69	0
1802	104	0	-1515	-2655	-1140	2085	-187	-1897	58	473	228	389	98	-15	0
1803	104	0	-1362	-2655	-1293	2008	-34	-1974	46	504	195	366	157	145	0
1804	104	0	-1123	-2640	-1517	1881	197	-2078	67	517	267	335	238	153	0
1805	104	0	-935	-2644	-1709	1789	387	-2176	168	523	225	448	302	242	0
1806	104	0	-834	-2661	-1827	1747	496	-2244	273	537	205	471	232	261	0
1807	104	0	-1076	-2690	-1614	1883	269	-2152	137	504	259	351	230	242	0
1808	104	0	-1224	-2706	-1482	1965	129	-2094	118	409	310	388	217	104	0
1809	104	0	-1505	-2721	-1216	2113	-144	-1968	79	572	265	312	215	87	0
1810	104	0	-1783	-2721	-938	2252	-422	-1829	7	477	211	306	108	-9	0
1811	104	0	-1847	-2704	-857	2275	-495	-1780	11	481	267	300	67	7	0
1812	104	0	-1725	-2696	-971	2210	-377	-1833	19	471	283	347	97	44	0
1813	104	0	-1538	-2686	-1148	2112	-195	-1917	91	471	304	382	203	64	0
1814	104	0	-1261	-2692	-1431	1976	85	-2061	178	583	203	329	314	213	0
1815	104	0	-1107	-2684	-1577	1895	235	-2130	162	525	314	415	228	234	0
1816	104	0	-1042	-2702	-1660	1872	309	-2181	192	578	277	452	248	310	0
1817	104	0	-1153	-2741	-1588	1947	217	-2164	124	550	221	452	199	188	0
1818	104	0	-1308	-2768	-1460	2038	76	-2114	195	605	316	422	312	137	0
1819	104	0	-1616	-2789	-1173	2202	-221	-1981	79	516	225	339	139	38	0
1820	104	0	-1812	-2772	-960	2292	-426	-1866	-5	560	323	323	166	-15	0
1821	104	0	-1948	-2774	-826	2361	-561	-1800	-83	378	263	188	128	-87	0
1822	104	0	-1753	-2785	-1032	2269	-360	-1908	17	597	337	265	186	98	0
1823	104	0	-1649	-2793	-1144	2221	-252	-1968	38	498	211	374	194	104	0
1824	104	0	-1286	-2791	-1505	2038	109	-2148	182	506	364	388	225	151	0
1825	104	0	-1111	-2748	-1637	1929	263	-2192	131	525	308	432	318	180	0
1826	104	0	-1038	-2719	-1681	1878	321	-2200	161	550	285	465	289	279	0
1827	104	0	-1048	-2714	-1666	1881	309	-2190	195	564	219	473	258	87	0
1828	104	0	-1349	-2714	-1365	2031	8	-2039	77	550	242	380	267	120	0
1829	104	0	-1563	-2725	-1162	2144	-200	-1943	56	547	292	378	174	23	0
1830	104	0	-1787	-2733	-946	2260	-420	-1839	-5	517	287	300	129	-64	0
1831	104	0	-1837	-2727	-890	2282	-473	-1808	-7	453	364	285	98	-21	0
1832	104	0	-1734	-2733	-999	2233	-367	-1866	81	473	275	312	139	-44	0
1833	104	0	-1537	-2743	-1206	2140	-165	-1974	97	525	337	405	265	83	0
1834	104	0	-1278	-2762	-1484	2020	103	-2123	162	516	322	384	228	114	0
1835	104	0	-1089	-2739	-1650	1914	280	-2194	149	628	271	434	294	180	0
1836	104	0	-1055	-2729	-1674	1892	309	-2201	180	589	308	467	314	211	0
1837	104	0	-1080	-2719	-1639	1899	279	-2179	164	479	291	389	217	161	0
1838	104	0	-1287	-2745	-1458	2016	85	-2101	180	564	292	386	291	97	0
1839	104	0	-1554	-2772	-1218	2163	-168	-1995	65	432	289	353	97	21	0
1840	104	0	-1744	-2770	-1026	2257	-359	-1898	42	521	296	364	85	23	0
1841	104	0	-1792	-2756	-964	2274	-414	-1860	25	459	327	289	128	-5	0
1842	104	0	-1667	-2766	-1099	2216	-284	-1932	46	496	256	353	135	64	0
1843	104	0	-1482	-2752	-1270	2117	-106	-2011	87	488	259	386	252	104	0
1844	104	0	-1249	-2766	-1517	2007	134	-2141	137	498	252	327	261	114	0
1845	104	0	-979	-2785	-1806	1882	413	-2295	180	634	337	465	275	273	0
1846	104	0	-978	-2801	-1823	1889	422	-2312	184	552	217	438	240	213	0
1847	104	0	-1051	-2822	-1771	1936	360	-2296	172	566	300	455	267	201	0
1848	104	0	-1296	-2822	-1526	2059	115	-2174	102	492	287	318	168	104	0
1849	104	0	-1474	-2847	-1373	2160	-50	-2110	69	543	269	401	147	38	0
1850	104	0	-1736	-2849	-1113	2292	-311	-1981	-36	455	184	325	143	-67	0
1851	104	0	-1737	-2873	-1136	2305	-300	-2004	62	452	217	337	172	-60	0
1852	104	0	-1768	-2902	-1134	2335	-317	-2018	31	535	201	265	166	-23	0
1853	104	0	-1500	-2935	-1435	2217	-32	-2185	13	508	265	374	195	120	0
1854	104	0	-1259	-2822	-1563	2040	152	-2192	69	422	258	368	159	100	0
1855	104	0	-861	-2638	-1777	1749	458	-2207	226	620	281	438	316	250	0
1856	104	0	-788	-2407	-1619	1597	415	-2013	166	514	176	413	289	153	0
1857	104	0	-653	-2106	-1453	1379	400	-1779	197	521	256	446	226	131	0
1858	104	0	-741	-1753	-1012	1247	135	-1382	112	467	219	329	205	118	0
1859	104	0	-736	-1389	-653	1062	-41	-1021	81	494	98	296	122	-42	0
1860	104	0	-799	-1115	-316	957	-241	-715	31	521	207	327	151	-32	0
1861	104	0	-809	-944	-135	876	-337	-539	-9	428	184	182	114	-75	0
1862	104	0	-592	-859	-267	725	-162	-563	54	543	219	310	120	-17	0
1863	104	0	-447	-867	-420	657	-13	-643	58	490	174	351	172	15	0
1864	104	0	-227	-1053	-826	640	299	-939	126	469	153	370	211	133	0
1865	104	0	-250	-1400	-1150	825	450	-1275	133	591	153	419	306	126	0
1866	104	0	-388	-1825	-1437	1106	524	-1631	149	494	188	415	269	137	0
1867	104	0	-591	-2174	-1583	1382	496	-1878	151	529	248	358	226	126	1
1868	104	0	-910	-2444	-1534	1677	312	-1989	139	582	180	486	234	133	0
1869	104	0	-1350	-2634	-1284	1992	-33	-1959	-54	492	194	219	157	23	0
1870	104	0	-1484	-2704	-1220	2094	-132	-1962	40	502	244	401	137	-23	0
1871	104	0	-1647	-2737	-1090	2192	-278	-1913	-46	477	172	329	124	-56	0
1872	104	0	-1537	-2768	-1231	2152	-153	-1999	23	444	228	337	128	-56	0
1873	97	0	-1308	-2731	-1423	2019	57	-2077	71	498	238	265	230	91	0
1874	97	0	-1171	-2717	-1546	1944	187	-2131	5	514	178	380	213	122	0
1875	97	0	-888	-2719	-1831	1803	471	-2275	194	492	182	415	347	178	0
1876	97	0	-855	-2723	-1868	1789	506	-2295	149	556	228	358	296	213	0
1877	97	0	-982	-2745	-1763	1863	390	-2254	93	547	95	407	248	128	0
1878	97	0	-1175	-2754	-1579	1964	202	-2166	128	506	248	314	287	108	0
1879	97	0	-1374	-2733	-1359	2053	-7	-2046	75	516	244	304	172	-46	0
1880	97	0	-1637	-2731	-1094	2184	-271	-1912	23	455	149	343	75	-60	0
1881	97	0	-1651	-2723	-1072	2187	-289	-1897	17	444	238	271	106	-15	0
1882	97	0	-1578	-2714	-1136	2146	-221	-1925	19	467	230	323	87	27	0
1883	97	0	-1313	-2696	-1383	2004	35	-2039	85	531	226	310	205	98	0
1884	97	0	-1092	-2686	-1594	1889	251	-2140	79	502	236	376	215	184	0
1885	97	0	-796	-2679	-1883	1737	543	-2281	217	568	252	389	261	248	0
1886	97	0	-796	-2708	-1912	1752	558	-2310	201	516	304	446	308	168	0
1887	97	0	-933	-2710	-1777	1821	422	-2243	69	486	124	374	228	83	0
1888	97	0	-1067	-2719	-1652	1893	292	-2185	122	541	215	388	215	75	0
1889	97	0	-1292	-2710	-1418	2001	63	-2064	128	481	157	391	157	-91	0
1890	97	0	-1507	-2702	-1195	2104	-156	-1948	29	485	168	300	147	-128	0
1891	97	0	-1532	-2686	-1154	2109	-189	-1920	15	486	176	228	174	-83	0
1892	97	0	-1412	-2686	-1274	2049	-69	-1980	46	411	182	339	161	-62	0
1893	97	0	-1166	-2698	-1532	1932	183	-2115	65	508	162	341	254	9	0
1894	97	0	-939	-2696	-1757	1817	409	-2226	87	448	168	420	287	79	0
1895	97	0	-696	-2684	-1988	1690	646	-2336	161	488	180	384	302	73	0
1896	97	0	-623	-2696	-2073	1659	725	-2384	151	539	236	382	281	182	0
1897	97	0	-751	-2708	-1957	1729	603	-2332	197	498	155	506	203	139	0
1898	97	0	-1003	-2714	-1711	1858	354	-2212	81	448	168	388	180	42	0
1899	97	0	-1236	-2731	-1495	1983	129	-2113	54	502	184	355	124	46	0
1900	97	0	-1513	-2721	-1208	2117	-152	-1964	-27	428	89	263	50	-95	0
1901	97	0	-1466	-2723	-1257	2094	-104	-1990	110	465	195	351	71	-69	0
1902	97	0	-1519	-2704	-1185	2111	-167	-1944	-32	401	102	289	81	-17	0
1903	97	0	-1186	-2675	-1489	1930	151	-2082	91	502	153	353	145	46	0
1904	97	0	-986	-2669	-1683	1827	348	-2176	133	488	244	419	209	194	0
1905	97	0	-786	-2663	-1877	1724	545	-2270	122	461	116	386	250	120	0
1906	97	0	-786	-2683	-1897	1734	555	-2290	182	537	166	467	341	226	0
1907	97	0	-886	-2694	-1808	1790	461	-2251	79	535	100	345	194	64	0
1908	97	0	-1055	-2684	-1629	1869	287	-2156	137	576	162	351	225	52	0
1909	97	0	-1299	-2688	-1389	1993	45	-2038	31	500	197	320	131	-19	0
1910	97	0	-1500	-2712	-1212	2106	-144	-1962	48	485	151	325	126	-93	0
1911	97	0	-1562	-2702	-1140	2132	-211	-1921	-64	486	145	298	122	-71	0
1912	97	0	-1534	-2698	-1164	2116	-185	-1931	-5	471	128	347	155	-36	0
1913	97	0	-1212	-2696	-1484	1954	136	-2090	5	556	128	325	104	91	0
1914	97	0	-1028	-2700	-1672	1864	322	-2186	100	613	170	405	261	211	0
1915	97	0	-867	-2717	-1850	1792	491	-2283	124	465	128	405	194	151	0
1916	97	0	-722	-2710	-1988	1716	633	-2349	215	556	100	440	256	118	0
1917	97	0	-1020	-2696	-1676	1858	328	-2186	36	523	108	384	201	98	0
1918	97	0	-1009	-2679	-1670	1844	330	-2174	128	568	126	347	232	38	0
1919	97	0	-1300	-2673	-1373	1986	36	-2023	71	516	159	380	100	46	0
1920	97	0	-1573	-2667	-1094	2120	-239	-1880	-7	479	131	223	118	-44	0
1921	97	0	-1569	-2663	-1094	2116	-237	-1878	32	448	162	320	25	-31	0
1922	97	0	-1492	-2669	-1177	2080	-157	-1923	-5	539	153	277	194	-9	0
1923	97	0	-1251	-2659	-1408	1955	78	-2033	19	500	170	294	157	112	0
1924	97	0	-1011	-2663	-1652	1837	320	-2157	129	500	128	380	221	60	0
1925	97	0	-836	-2673	-1837	1754	500	-2255	129	533	186	432	283	230	0
1926	97	0	-861	-2702	-1841	1781	490	-2271	71	523	129	294	259	126	0
1927	97	0	-921	-2688	-1767	1804	423	-2227	133	529	162	424	186	180	0
1928	97	0	-1098	-2673	-1575	1885	238	-2124	133	492	164	380	203	95	0
1929	97	0	-1410	-2663	-1253	2036	-78	-1958	-3	547	157	323	151	-1	0
1930	97	0	-1531	-2665	-1134	2098	-198	-1899	13	521	153	360	108	-75	0
1931	97	0	-1649	-2667	-1018	2158	-315	-1842	-5	541	135	382	104	-40	0
1932	97	0	-1589	-2657	-1068	2123	-260	-1862	15	471	155	341	131	3	0
1933	97	0	-1320	-2650	-1330	1985	5	-1990	1	494	126	329	104	87	0
1934	97	0	-1148	-2632	-1484	1890	168	-2058	25	583	149	366	279	137	0
1935	97	0	-910	-2628	-1718	1769	404	-2173	118	469	126	463	223	129	0
1936	97	0	-858	-2650	-1792	1754	467	-2221	139	603	147	450	331	180	0
1937	97	0	-955	-2677	-1722	1816	383	-2199	159	523	151	446	275	93	0
1938	97	0	-1145	-2683	-1538	1914	196	-2110	122	477	184	362	186	65	0
1939	97	0	-1407	-2677	-1270	2042	-68	-1973	19	533	225	298	219	27	0
1940	97	0	-1574	-2681	-1107	2127	-233	-1894	-13	409	141	360	29	-89	0
1941	97	0	-1627	-2651	-1024	2139	-301	-1837	-44	455	180	273	131	-97	0
1942	97	0	-1492	-2634	-1142	2063	-175	-1888	58	523	180	374	194	13	0
1943	97	0	-1271	-2609	-1338	1940	33	-1973	50	401	108	287	133	-7	0
1944	97	0	-980	-2611	-1631	1795	325	-2121	122	477	143	500	178	143	0
1945	97	0	-786	-2584	-1798	1685	506	-2191	166	481	149	457	205	209	0
1946	97	0	-725	-2560	-1835	1642	555	-2197	126	523	114	434	234	75	0
1947	97	0	-771	-2551	-1780	1661	504	-2165	83	504	186	304	296	120	0
1948	97	0	-986	-2580	-1594	1783	304	-2087	172	529	258	306	188	104	0
1949	97	0	-1238	-2586	-1348	1912	55	-1967	42	444	225	273	143	-64	0
1950	97	0	-1395	-2597	-1202	1996	-96	-1899	38	523	141	306	153	-102	0
1951	97	0	-1490	-2619	-1129	2054	-180	-1874	-31	531	228	217	89	-143	0
1952	97	0	-1377	-2601	-1224	1989	-76	-1912	0	486	217	322	151	-89	0
1953	97	0	-1121	-2595	-1474	1858	176	-2034	73	492	246	318	207	-25	0
1954	97	0	-898	-2576	-1678	1737	390	-2127	69	529	256	304	269	98	0
1955	97	0	-674	-2549	-1875	1611	600	-2212	155	539	221	380	236	155	0
1956	97	0	-572	-2535	-1963	1553	695	-2249	124	537	225	372	261	174	0
1957	97	0	-710	-2529	-1819	1619	554	-2174	67	517	176	341	157	151	0
1958	97	0	-869	-2535	-1666	1702	398	-2100	75	550	209	331	188	27	0
1959	97	0	-1110	-2543	-1433	1826	161	-1988	32	508	248	343	124	-5	0
1960	97	0	-1267	-2520	-1253	1893	-7	-1886	25	438	292	261	58	-54	0
1961	97	0	-1312	-2516	-1204	1914	-54	-1860	-56	490	223	279	116	-48	0
1962	97	0	-1187	-2510	-1323	1848	68	-1916	-5	531	203	223	139	-38	0
1963	97	0	-948	-2490	-1542	1719	297	-2016	56	479	240	370	213	79	0
1964	97	0	-780	-2498	-1718	1639	469	-2108	36	488	197	250	205	69	0
1965	97	0	-522	-2516	-1994	1519	736	-2255	108	537	217	331	248	182	0
1966	97	0	-520	-2537	-2017	1528	748	-2277	40	545	164	380	236	128	0
1967	97	0	-572	-2541	-1969	1556	698	-2255	83	512	256	376	159	151	0
1968	97	0	-802	-2553	-1751	1677	474	-2152	73	455	213	320	205	21	0
1969	97	0	-1015	-2537	-1522	1776	253	-2029	25	486	221	283	135	-95	0
1970	97	0	-1261	-2506	-1245	1883	-8	-1875	-54	500	139	265	114	-151	0
1971	97	0	-1248	-2479	-1231	1863	-8	-1855	-69	469	139	238	77	-194	0
1972	97	0	-1106	-2452	-1346	1779	120	-1899	-73	521	201	322	118	-65	0
1973	97	0	-963	-2454	-1491	1708	264	-1972	-13	436	110	312	190	-19	0
1974	97	0	-555	-2452	-1897	1503	671	-2174	100	564	201	420	292	0	0
1975	97	0	-440	-2438	-1998	1439	779	-2218	87	519	141	364	273	143	0
1976	97	0	-372	-2430	-2058	1401	843	-2244	89	504	174	347	190	151	0
1977	97	0	-493	-2417	-1924	1455	715	-2170	58	469	108	339	205	-38	0
1978	97	0	-695	-2392	-1697	1543	501	-2044	83	446	197	389	162	67	0
1979	97	0	-860	-2359	-1499	1609	319	-1929	29	382	240	277	95	-50	0
1980	97	0	-1111	-2337	-1226	1724	57	-1781	-46	465	217	240	75	-81	0
1981	97	0	-1093	-2324	-1231	1708	69	-1777	-64	477	161	258	120	-106	0
1982	97	0	-1009	-2318	-1309	1663	150	-1813	-65	479	162	318	110	-87	0
1983	97	0	-782	-2320	-1538	1551	378	-1929	7	558	128	333	195	-81	0
1984	97	0	-576	-2306	-1730	1441	577	-2018	-36	498	201	325	244	50	0
1985	97	0	-363	-2308	-1945	1335	791	-2126	60	529	263	403	223	87	0
1986	97	0	-328	-2302	-1974	1315	823	-2138	141	494	226	432	232	112	0
1987	97	0	-349	-2298	-1949	1323	800	-2123	79	560	256	366	265	108	0
1988	97	0	-675	-2273	-1598	1474	461	-1935	5	477	145	333	93	27	0
1989	97	0	-847	-2265	-1418	1556	285	-1841	17	481	310	331	215	15	0
1990	97	0	-1106	-2252	-1146	1679	20	-1699	-87	446	275	232	83	-75	0
1991	97	0	-1120	-2221	-1101	1670	-9	-1661	-15	366	291	234	83	-143	0
1992	97	0	-962	-2207	-1245	1584	141	-1726	40	492	281	372	151	29	0
1993	97	0	-846	-2213	-1367	1529	260	-1790	-21	453	192	320	180	-17	0
1994	97	0	-549	-2221	-1672	1385	561	-1946	93	618	258	405	234	188	0
1995	97	0	-421	-2203	-1782	1312	680	-1992	52	469	256	356	306	118	0
1996	97	0	-303	-2198	-1895	1250	796	-2046	131	572	265	409	289	87	0
1997	97	0	-528	-2194	-1666	1361	569	-1930	56	389	217	341	209	29	0
1998	97	0	-672	-2196	-1524	1434	426	-1860	60	517	277	331	195	-27	0
1999	97	0	-923	-2182	-1259	1552	168	-1720	27	477	322	259	95	-13	0
[truncated: 29,465 more rows]
