# Supplementary material for: A Robust and Real-Time Capable Envelope-Based Algorithm for Heart Sound Classification: Validation under Different Physiological Conditions
Source: Sensors (Basel). 2020 Feb 11;20(4):972. doi: 10.3390/s20040972 (PMC7070375; doi:10.3390/s20040972)
Supplement: Supplementary file 1 [file sensors-20-00972-s001.zip › Messungen/kz/kz08_unfiltered.csv]

Dataset No.	Pulse (bpm)	Pacer Bit	leadI (�V)	leadII (�V)	leadIII (�V)	lead_avR (�V)	lead_avL (�V)	lead_avF (�V)	V1 (�V)	V2 (�V)	V3 (�V)	V4 (�V)	V5 (�V)	V6 (�V)	R-Wave
1	0	0	-4745	355	5100	2195	-4922	2727	-22571	-27	-23	-157	-31784	-52	0
2	0	0	-2257	-331	1926	1294	-2091	797	-23495	-124	-21	-221	-31784	-60	0
3	0	0	1627	-320	-1947	-653	1787	-1133	-24723	-104	-11	-287	-31784	13	0
4	0	0	2574	-320	-2894	-1127	2734	-1607	-24818	-129	31	-263	-31784	1	0
5	0	0	2332	-314	-2646	-1009	2489	-1480	-24692	-81	13	-207	-31784	11	0
6	0	0	1895	-320	-2215	-787	2055	-1267	-24649	-133	95	-203	-31784	62	0
7	0	0	1557	-322	-1879	-617	1718	-1100	-24552	-104	-15	-287	-31784	-34	0
8	0	0	1120	-327	-1447	-396	1283	-887	-24339	-139	-27	-275	-31784	0	0
9	0	0	-2125	-360	1765	1242	-1945	702	-23305	-67	62	-186	-31784	-69	1
10	0	0	-4900	-388	4512	2644	-4706	2062	-22560	-145	9	-176	-31784	-23	0
11	0	0	-5180	-393	4787	2786	-4983	2197	-22474	-151	15	-217	-31784	-129	0
12	0	0	-2373	-389	1984	1381	-2178	797	-23417	-162	36	-139	-31784	-38	0
13	0	0	1531	-407	-1938	-562	1734	-1172	-24616	-147	-3	-364	-31784	-3	0
14	0	0	2582	-409	-2991	-1086	2786	-1700	-24797	-149	65	-188	-31784	-54	0
15	0	0	2152	-397	-2549	-877	2350	-1473	-24690	-166	23	-207	-31784	-42	0
16	0	0	1916	-349	-2265	-783	2090	-1307	-24577	-104	1	-176	-31784	-11	0
17	0	0	1517	-304	-1821	-606	1669	-1062	-24445	-112	-40	-194	-31784	-3	0
18	0	0	1169	-320	-1489	-424	1329	-904	-24273	-126	-32	-186	-31784	25	0
19	0	0	-2127	-378	1749	1252	-1938	685	-23202	-112	-1	-236	-31784	-85	0
20	0	0	-4804	-308	4496	2556	-4650	2094	-22486	-71	3	-162	-31784	-83	0
21	0	0	-5023	-201	4822	2612	-4922	2310	-22591	-164	-21	-162	-31784	-21	0
22	0	0	-2205	-75	2130	1140	-2167	1027	-23551	-143	-56	-223	-31784	17	0
23	0	0	1891	161	-1730	-1026	1810	-784	-24913	-155	-5	-300	-31784	-27	0
24	0	0	2973	397	-2576	-1685	2774	-1089	-25251	-176	-31	-182	-31784	-29	0
25	0	0	2775	686	-2089	-1730	2432	-701	-25309	-205	-79	-263	-31784	-46	0
26	0	0	2496	851	-1645	-1673	2070	-397	-25324	-147	-25	-232	-31784	5	0
27	0	0	2222	919	-1303	-1570	1762	-192	-25192	-182	-118	-230	-31784	0	0
28	0	0	1846	962	-884	-1404	1365	39	-25012	-157	-60	-205	-31784	-27	0
29	0	0	-1350	948	2298	201	-1824	1623	-23912	-124	-48	-143	-31784	-52	0
30	0	0	-4207	869	5076	1669	-4641	2972	-23060	-151	3	-180	-31784	-60	0
31	0	0	-4593	710	5303	1941	-4948	3006	-22874	-81	-87	-149	-31784	-97	0
32	0	0	-1889	516	2405	686	-2147	1460	-23563	-87	-69	-141	-31784	-15	0
33	0	0	1916	318	-1598	-1117	1757	-640	-24599	-203	-34	-217	-31784	-38	0
34	0	0	2958	184	-2774	-1571	2866	-1295	-24733	-112	-56	-180	-31784	-56	0
35	0	0	2429	-44	-2473	-1192	2451	-1258	-24573	-122	3	-176	-31784	13	0
36	0	0	2064	-194	-2258	-935	2161	-1226	-24436	-110	-85	-116	-31784	58	0
37	0	0	1645	-256	-1901	-694	1773	-1078	-24337	-118	-32	-124	-31784	19	0
38	0	0	1224	-298	-1522	-463	1373	-910	-24172	-161	-60	-192	-31784	0	0
39	0	0	-1962	-323	1639	1142	-1800	658	-23087	-102	-32	-166	-31784	-21	0
40	0	0	-4793	-353	4440	2573	-4616	2043	-22282	-79	-36	-170	-31784	-157	0
41	0	0	-5113	-353	4760	2733	-4936	2203	-22310	-108	11	-161	-31784	-54	0
42	0	0	-2368	-341	2027	1354	-2197	843	-23239	-124	-104	-161	-31784	-17	0
43	0	0	1579	-329	-1908	-625	1743	-1118	-24478	-143	-48	-207	-31784	-7	0
44	0	0	2644	-314	-2958	-1165	2801	-1636	-24696	-162	-95	-240	-31784	-52	0
45	0	0	2270	-300	-2570	-985	2420	-1435	-24593	-147	-36	-277	-31784	13	0
46	0	0	1992	-289	-2281	-851	2136	-1285	-24521	-143	-25	-246	-31784	9	0
47	0	0	1581	-298	-1879	-641	1730	-1088	-24368	-162	-62	-201	-31784	-32	0
48	0	0	1209	-292	-1501	-458	1355	-896	-24207	-197	0	-209	-31784	-9	0
49	0	0	-1906	-302	1604	1104	-1755	651	-23128	-65	-87	-124	-31784	-27	0
50	0	0	-4793	-304	4489	2548	-4641	2092	-22325	-54	-19	-161	-31784	-50	0
51	0	0	-5084	-308	4776	2696	-4930	2234	-22342	-95	-87	-166	-31784	-69	0
52	0	0	-2363	-294	2069	1328	-2216	887	-23221	-166	-44	-228	-31784	23	0
53	0	0	1666	-289	-1955	-688	1810	-1122	-24440	-85	-65	-195	-31784	36	0
54	0	0	2617	-296	-2913	-1160	2765	-1604	-24645	-207	-29	-275	-31784	-56	0
55	0	0	2381	-296	-2677	-1042	2529	-1486	-24577	-108	-40	-131	-31784	-17	0
56	0	0	1880	-298	-2178	-791	2029	-1238	-24414	-133	-9	-213	-31784	-9	0
57	0	0	1657	-300	-1957	-678	1807	-1128	-24321	-172	-15	-209	-31784	-21	0
58	0	0	1263	-308	-1571	-477	1417	-939	-24156	-97	7	-161	-31784	-17	0
59	0	0	-2050	-310	1740	1180	-1895	715	-23076	-157	-46	-259	-31784	-93	0
60	0	0	-4748	-316	4432	2532	-4590	2058	-22348	-85	46	-91	-31784	-141	0
61	0	0	-5101	-316	4785	2708	-4943	2234	-22282	-71	95	-166	-31784	-56	0
62	0	0	-2472	-304	2168	1388	-2320	932	-23087	-151	-40	-265	-31784	-100	0
63	0	0	1572	-294	-1866	-639	1719	-1080	-24405	-211	23	-180	-31784	83	0
64	0	0	2600	-294	-2894	-1153	2747	-1594	-24552	-114	-50	-219	-31784	9	0
65	0	0	2355	-308	-2663	-1023	2509	-1485	-24486	-141	13	-203	-31784	-27	0
66	0	0	1915	-296	-2211	-809	2063	-1253	-24376	-135	13	-110	-31784	60	0
67	0	0	1599	-292	-1891	-653	1745	-1091	-24312	-137	-106	-209	-31784	-89	0
68	0	0	1193	-300	-1493	-446	1343	-896	-24071	-164	-50	-147	-31784	-48	0
69	0	0	-1894	-306	1588	1100	-1741	641	-23041	-62	17	-184	-31784	-60	0
70	0	0	-4758	-318	4440	2538	-4599	2061	-22292	-91	58	-104	-31784	-108	0
71	0	0	-5155	-296	4859	2725	-5007	2281	-22214	-106	-38	-172	-31784	-98	0
72	0	0	-2395	-285	2110	1340	-2252	912	-23136	-98	-58	-116	-31784	-31	0
73	0	0	1645	-277	-1922	-684	1783	-1099	-24343	-110	-60	-120	-31784	27	0
74	0	0	2722	-283	-3005	-1219	2863	-1644	-24550	-176	25	-85	-31784	65	0
75	0	0	2369	-281	-2650	-1044	2509	-1465	-24471	-112	17	-168	-31784	34	0
76	0	0	1942	-283	-2225	-829	2083	-1254	-24341	-153	-15	-178	-31784	13	0
77	0	0	1678	-275	-1953	-701	1815	-1114	-24232	-147	-9	-201	-31784	48	0
78	0	0	1207	-275	-1482	-466	1344	-878	-24123	-145	-32	-194	-31784	-50	0
79	0	0	-1863	-294	1569	1078	-1716	637	-23016	-93	-23	-190	-31784	-54	0
80	0	0	-4682	-300	4382	2491	-4532	2041	-22207	-112	56	-172	-31784	7	0
81	0	0	-5097	-298	4799	2697	-4948	2250	-22205	-122	9	-182	-31784	-19	0
82	0	0	-2279	-277	2002	1278	-2140	862	-23103	-129	42	-192	-31784	75	0
83	0	0	1575	-271	-1846	-652	1710	-1058	-24302	-159	-23	-215	-31784	23	0
84	0	0	2683	-281	-2964	-1201	2823	-1622	-24490	-147	-34	-244	-31784	-62	0
85	0	0	2369	-277	-2646	-1046	2507	-1461	-24416	-34	-3	-110	-31784	38	0
86	0	0	2008	-279	-2287	-864	2147	-1283	-24240	-131	-56	-232	-31784	-13	0
87	0	0	1736	-273	-2009	-731	1872	-1141	-24195	-110	32	-164	-31784	40	0
88	0	0	1319	-271	-1590	-524	1454	-930	-24077	-97	-75	-240	-31784	65	0
89	0	0	-1745	-277	1468	1011	-1606	595	-23000	-42	13	-192	-31784	-38	0
90	0	0	-4692	-279	4413	2485	-4552	2067	-22195	-73	-73	-170	-31784	-87	0
91	0	0	-4983	-277	4706	2630	-4844	2214	-22207	-79	23	-182	-31784	-40	0
92	0	0	-2332	-263	2069	1297	-2200	903	-23047	-114	-58	-151	-31784	1	0
93	0	0	1586	-258	-1844	-664	1715	-1051	-24220	-122	-112	-186	-31784	19	0
94	0	0	2800	-263	-3063	-1268	2931	-1663	-24525	-118	52	-232	-31784	44	0
95	0	0	2305	-265	-2570	-1020	2437	-1417	-24395	-221	-23	-289	-31784	-5	0
96	0	0	2092	-265	-2357	-913	2224	-1311	-24335	-122	-38	-199	-31784	3	0
97	0	0	1789	-263	-2052	-763	1920	-1157	-24172	-116	-87	-153	-31784	42	0
98	0	0	1401	-271	-1672	-565	1536	-971	-24028	-98	-50	-228	-31784	-58	0
99	0	0	-1776	-275	1501	1025	-1638	613	-22956	-52	-60	-192	-31784	-100	0
100	0	0	-4639	-273	4366	2456	-4502	2046	-22123	-85	-13	-201	-31784	-54	0
101	0	0	-5002	-265	4737	2633	-4869	2236	-22110	-13	-23	-236	-31784	-27	0
102	0	0	-2269	-256	2013	1262	-2141	878	-22985	-120	29	-236	-31784	15	0
103	0	0	1663	-240	-1903	-711	1783	-1071	-24282	-108	-5	-213	-31784	-7	0
104	0	0	2844	-234	-3078	-1305	2961	-1656	-24568	-60	1	-194	-31784	1	0
105	0	0	2487	-234	-2721	-1126	2604	-1477	-24409	-122	-25	-217	-31784	3	0
106	0	0	2111	-232	-2343	-939	2227	-1287	-24292	-102	-27	-281	-31784	-23	0
107	0	0	1812	-248	-2060	-782	1936	-1154	-24160	-21	-38	-106	-31784	52	0
108	0	0	1416	-225	-1641	-595	1528	-933	-23988	-118	-32	-186	-31784	-52	0
109	0	0	-1636	-244	1392	940	-1514	574	-22959	-62	15	-153	-31784	-106	0
110	0	0	-4615	-252	4363	2433	-4489	2055	-22106	-145	0	-145	-31784	-102	0
111	0	0	-4888	-244	4644	2566	-4766	2200	-22075	-62	-17	-122	-31784	-52	0
112	0	0	-2263	-226	2037	1244	-2150	905	-22977	-97	0	-236	-31784	-34	0
113	0	0	1694	-205	-1899	-744	1796	-1052	-24215	-164	0	-339	-31784	-5	0
114	0	0	2828	-215	-3043	-1306	2935	-1629	-24486	-97	-48	-211	-31784	52	0
115	0	0	2489	-197	-2686	-1146	2587	-1441	-24378	-118	-34	-190	-31784	-32	0
116	0	0	2128	-207	-2335	-960	2231	-1271	-24250	-65	-21	-170	-31784	-9	0
117	0	0	1789	-199	-1988	-795	1888	-1093	-24195	-170	-87	-211	-31784	-42	0
118	0	0	1496	-195	-1691	-650	1593	-943	-24044	-108	-31	-223	-31784	-21	0
119	0	0	-1670	-192	1478	931	-1574	643	-22899	-75	-42	-143	-31784	-42	0
120	0	0	-4521	-197	4324	2359	-4422	2063	-22114	-77	-108	-131	-31784	-159	0
121	0	0	-4913	-192	4721	2552	-4817	2264	-22079	-29	-71	-139	-31784	-67	0
122	0	0	-2224	-172	2052	1198	-2138	940	-22946	-42	-128	-155	-31784	1	0
123	0	0	1664	-157	-1821	-753	1742	-989	-24129	-120	-29	-147	-31784	23	0
124	0	0	2855	-155	-3010	-1350	2932	-1582	-24387	-97	-118	-184	-31784	21	0
125	0	0	2535	-155	-2690	-1190	2612	-1422	-24312	-83	-73	-195	-31784	44	0
126	0	0	2126	-147	-2273	-989	2199	-1210	-24151	-69	-118	-118	-31784	-21	0
127	0	0	1797	-139	-1936	-829	1866	-1037	-24104	-145	-120	-228	-31784	-17	0
128	0	0	1480	-139	-1619	-670	1549	-879	-23962	-93	-42	-213	-31784	-27	0
129	0	0	-1759	-149	1610	954	-1684	730	-22835	-95	-75	-211	-31784	-116	0
130	0	0	-4636	-153	4483	2394	-4559	2165	-22048	-77	-77	-217	-31784	-162	0
131	0	0	-4994	-139	4855	2566	-4924	2358	-22026	31	-97	-170	-31784	-25	0
132	0	0	-2300	-104	2196	1202	-2248	1046	-22919	-100	-48	-168	-31784	-102	0
133	0	0	1633	-83	-1716	-775	1674	-899	-24166	-128	-147	-219	-31784	1	0
134	0	0	2893	-75	-2968	-1409	2930	-1521	-24444	-131	-15	-263	-31784	36	0
135	0	0	2512	-75	-2587	-1218	2549	-1331	-24339	-98	-108	-248	-31784	-48	0
136	0	0	2097	-69	-2166	-1014	2131	-1117	-24234	-137	-131	-186	-31784	-21	0
137	0	0	1825	-64	-1889	-880	1857	-976	-24110	-106	-93	-225	-31784	-32	0
138	0	0	1422	-52	-1474	-685	1448	-763	-23955	-149	-114	-186	-31784	42	0
139	0	0	-1566	-42	1524	804	-1545	741	-22901	-52	-29	-275	-31784	-32	0
140	0	0	-4525	-46	4479	2285	-4502	2216	-22104	-1	-71	-211	-31784	-36	0
141	0	0	-4890	-23	4867	2456	-4878	2422	-22075	-31	-40	-145	-31784	11	0
142	0	0	-2299	-1	2298	1150	-2298	1148	-22959	-176	-89	-201	-31784	-11	0
143	0	0	1667	3	-1664	-835	1665	-830	-24137	-100	-54	-207	-31784	9	0
144	0	0	2891	36	-2855	-1463	2873	-1409	-24403	-75	-149	-242	-31784	-50	0
145	0	0	2576	29	-2547	-1302	2561	-1259	-24327	-122	-54	-162	-31784	23	0
146	0	0	2183	40	-2143	-1111	2163	-1051	-24153	-87	-122	-277	-31784	-27	0
147	0	0	1897	60	-1837	-978	1867	-888	-24059	-98	-65	-159	-31784	29	0
148	0	0	1541	71	-1470	-806	1505	-699	-23939	-157	-98	-223	-31784	-56	0
149	0	0	-1546	71	1617	737	-1581	844	-22977	-58	-139	-223	-31784	-79	0
150	0	0	-4458	75	4533	2191	-4495	2304	-22100	-67	-95	-221	-31784	-137	0
151	0	0	-4755	95	4850	2330	-4802	2472	-22090	1	3	-217	-31784	17	0
152	0	0	-2204	118	2322	1043	-2263	1220	-22994	-135	-83	-252	-31784	-32	0
153	0	0	1751	147	-1604	-949	1677	-728	-24226	-126	-170	-228	-31784	-34	0
154	0	0	3029	143	-2886	-1586	2957	-1371	-24504	-157	36	-199	-31784	71	0
155	0	0	2566	153	-2413	-1359	2489	-1130	-24366	-91	-182	-265	-31784	-34	0
156	0	0	2314	159	-2155	-1236	2234	-998	-24292	-77	-126	-178	-31784	-46	0
157	0	0	1901	161	-1740	-1031	1820	-789	-24180	-147	-65	-230	-31784	7	0
158	0	0	1576	172	-1404	-874	1490	-616	-23980	-161	-110	-225	-31784	-56	0
159	0	0	-1471	168	1639	651	-1555	903	-22944	-100	-62	-228	-31784	-83	0
160	0	0	-4355	176	4531	2089	-4443	2353	-22131	-23	-40	-203	-31784	-110	0
161	0	0	-4790	184	4974	2303	-4882	2579	-22013	-116	-25	-213	-31784	-147	0
162	0	0	-2070	197	2267	936	-2168	1232	-22979	-93	15	-170	-31784	60	0
163	0	0	1796	217	-1579	-1006	1687	-681	-24217	-137	-71	-190	-31784	44	0
164	0	0	3121	219	-2902	-1670	3011	-1341	-24504	-93	-34	-184	-31784	91	0
165	0	0	2748	228	-2520	-1488	2634	-1146	-24345	-110	-38	-205	-31784	-40	0
166	0	0	2370	225	-2145	-1297	2257	-960	-24250	-143	-3	-188	-31784	7	0
167	0	0	2035	225	-1810	-1130	1922	-792	-24083	-89	-75	-213	-31784	25	0
168	0	0	1756	228	-1528	-992	1642	-650	-23986	-58	-23	-232	-31784	1	0
169	0	0	-1354	215	1569	569	-1461	892	-22942	-54	31	-184	-31784	-31	0
170	0	0	-4283	194	4477	2044	-4380	2335	-22017	-19	3	-197	-31784	-102	0
171	0	0	-4762	188	4950	2287	-4856	2569	-22011	-29	-19	-153	-31784	-110	0
172	0	0	-2124	190	2314	967	-2219	1252	-22903	-83	-13	-215	-31784	-54	0
173	0	0	1788	190	-1598	-989	1693	-704	-24116	-89	54	-292	-31784	-25	0
174	0	0	3041	168	-2873	-1604	2957	-1352	-24337	-143	-38	-234	-31784	1	0
175	0	0	2694	149	-2545	-1421	2619	-1198	-24197	-67	-65	-192	-31784	21	0
176	0	0	2304	122	-2182	-1213	2243	-1030	-24085	-60	-60	-192	-31784	32	0
177	0	0	2021	97	-1924	-1059	1972	-913	-23984	-104	1	-161	-31784	-44	0
178	0	0	1601	67	-1534	-834	1567	-733	-23856	-102	23	-161	-31784	25	0
179	0	0	-1339	42	1381	648	-1360	711	-22810	-58	-27	-174	-31784	-11	0
180	0	0	-4303	3	4306	2150	-4304	2154	-21976	-21	89	-153	-31784	-52	0
181	0	0	-4816	-13	4803	2414	-4809	2395	-21840	-106	-13	-207	-31784	-77	0
182	0	0	-2246	-19	2227	1132	-2236	1104	-22698	-114	11	-238	-31784	19	0
183	0	0	1712	-32	-1744	-840	1728	-888	-23920	-126	-13	-215	-31784	31	0
184	0	0	2937	-46	-2983	-1445	2960	-1514	-24081	-135	-83	-238	-31784	-23	0
185	0	0	2596	-65	-2661	-1265	2628	-1363	-24065	-69	23	-225	-31784	52	0
186	0	0	2143	-91	-2234	-1026	2188	-1162	-23924	-133	-17	-256	-31784	9	0
187	0	0	1936	-104	-2040	-916	1988	-1072	-23889	-64	-32	-194	-31784	-11	0
188	0	0	1480	-116	-1596	-682	1538	-856	-23699	-174	52	-143	-31784	-75	0
189	0	0	-1555	-151	1404	853	-1479	626	-22632	-52	-7	-261	-31784	-100	0
190	0	0	-4430	-166	4264	2298	-4347	2049	-21809	-87	13	-128	-31751	-93	0
191	0	0	-4996	-172	4824	2584	-4910	2326	-21698	-38	-34	-141	-31680	-67	0
192	0	0	-2354	-170	2184	1262	-2269	1007	-22562	-133	-65	-223	-31784	5	0
193	0	0	1589	-166	-1755	-711	1672	-960	-23786	-141	-32	-207	-31784	120	0
194	0	0	2873	-159	-3032	-1357	2952	-1595	-23995	-143	-32	-141	-31784	25	0
195	0	0	2503	-176	-2679	-1163	2591	-1427	-23893	-112	-31	-211	-31784	34	0
196	0	0	2136	-192	-2328	-972	2232	-1260	-23846	-116	-91	-129	-31784	3	0
197	0	0	1792	-194	-1986	-799	1889	-1090	-23730	-192	-77	-203	-31784	25	0
198	0	0	1457	-205	-1662	-626	1559	-933	-23596	-93	7	-161	-31784	25	0
199	0	0	-1652	-221	1431	936	-1541	605	-22554	-122	-100	-238	-31080	-172	0
200	0	0	-4481	-221	4260	2351	-4370	2019	-21673	-79	-21	-203	-30145	-34	0
201	0	0	-5028	-219	4809	2623	-4918	2295	-21596	-58	-48	-211	-30073	-126	0
202	0	0	-2463	-207	2256	1335	-2359	1024	-22465	-161	-32	-236	-30816	-118	0
203	0	0	1422	-207	-1629	-607	1525	-918	-23596	-155	-128	-137	-31784	-60	0
204	0	0	2753	-209	-2962	-1272	2857	-1585	-23949	-141	-116	-211	-31784	23	0
205	0	0	2400	-213	-2613	-1093	2506	-1413	-23914	-77	-124	-223	-31651	60	0
206	0	0	2077	-219	-2296	-929	2186	-1257	-23850	-124	-85	-149	-31420	-1	0
207	0	0	1742	-213	-1955	-764	1848	-1084	-23728	-79	-93	-143	-31191	-23	0
208	0	0	1412	-215	-1627	-598	1519	-921	-23487	-128	-38	-203	-30714	17	0
209	0	0	-1559	-225	1334	892	-1446	554	-22420	-69	-110	-151	-29437	31	0
210	0	0	-4527	-240	4287	2383	-4407	2023	-21605	-64	-100	-209	-28607	-124	0
211	0	0	-5008	-238	4770	2623	-4889	2266	-21537	-71	-135	-157	-28550	-11	0
212	0	0	-2445	-238	2207	1341	-2326	984	-22424	-97	-126	-162	-29323	-79	0
213	0	0	1503	-223	-1726	-640	1614	-974	-23633	-77	-81	-182	-30419	89	0
214	0	0	2761	-228	-2989	-1266	2875	-1608	-23924	-195	-126	-242	-30409	-56	0
215	0	0	2495	-230	-2725	-1132	2610	-1477	-23792	-93	-29	-203	-30170	52	0
216	0	0	2047	-242	-2289	-902	2168	-1265	-23751	-114	-110	-207	-30033	-29	0
217	0	0	1828	-238	-2066	-795	1947	-1152	-23588	-116	-155	-159	-29767	-65	0
218	0	0	1418	-236	-1654	-591	1536	-945	-23384	-83	-79	-67	-29361	52	0
219	0	0	-1606	-252	1354	929	-1480	551	-22360	-44	-126	-170	-28188	-50	0
220	0	0	-4510	-254	4256	2382	-4383	2001	-21568	-87	-29	-157	-27365	-50	0
221	0	0	-4950	-236	4714	2593	-4832	2239	-21532	-56	-38	-209	-27361	-36	0
222	0	0	-2428	-238	2190	1333	-2309	976	-22426	-145	-75	-188	-28174	48	0
223	0	0	1456	-225	-1681	-615	1568	-953	-23617	-114	-219	-162	-29193	-25	0
224	0	0	2784	-230	-3014	-1277	2899	-1622	-23887	-118	-100	-252	-29235	40	0
225	0	0	2476	-234	-2710	-1121	2593	-1472	-23832	-75	-52	-195	-29014	1	0
226	0	0	2140	-228	-2368	-956	2254	-1298	-23668	-95	-62	-234	-28762	23	0
227	0	0	1799	-230	-2029	-784	1914	-1129	-23543	-166	-29	-201	-28488	3	0
228	0	0	1474	-240	-1714	-617	1594	-977	-23435	-100	-11	-225	-28178	-7	0
229	0	0	-1535	-232	1303	883	-1419	535	-22410	-83	-44	-166	-26971	-21	0
230	0	0	-4490	-242	4248	2366	-4369	2003	-21596	-17	-44	-112	-26137	-93	0
231	0	0	-5031	-244	4787	2637	-4909	2271	-21460	-81	5	-211	-26005	-114	0
232	0	0	-2373	-232	2141	1302	-2257	954	-22263	-54	0	-159	-26756	-34	0
233	0	0	1439	-223	-1662	-608	1550	-942	-23468	-139	-25	-226	-27870	56	0
234	0	0	2846	-219	-3065	-1313	2955	-1642	-23776	-108	-40	-228	-27912	-21	0
235	0	0	2541	-223	-2764	-1159	2652	-1493	-23716	-50	3	-195	-27712	21	0
236	0	0	2125	-230	-2355	-947	2240	-1292	-23596	-159	-42	-211	-27470	-40	0
237	0	0	1820	-234	-2054	-793	1937	-1144	-23505	-102	-114	-203	-27264	5	0
238	0	0	1469	-238	-1707	-615	1588	-972	-23388	-153	-58	-201	-26938	-40	0
239	0	0	-1482	-256	1226	869	-1354	485	-22346	-91	-79	-186	-25726	-52	0
240	0	0	-4455	-261	4194	2358	-4324	1966	-21489	-91	-5	-184	-24843	-71	0
241	0	0	-5001	-248	4753	2624	-4877	2252	-21361	-44	-100	-141	-24758	-83	0
242	0	0	-2451	-238	2213	1344	-2332	987	-22224	-95	-21	-159	-25536	3	0
243	0	0	1462	-225	-1687	-618	1574	-956	-23472	-184	-11	-259	-26634	27	0
244	0	0	2823	-230	-3053	-1296	2938	-1641	-23792	-149	-73	-213	-26706	15	0
245	0	0	2448	-225	-2673	-1111	2560	-1449	-23704	-98	-31	-186	-26519	19	0
246	0	0	2097	-221	-2318	-938	2207	-1269	-23598	-141	-44	-242	-26269	-3	0
247	0	0	1753	-219	-1972	-767	1862	-1095	-23538	-155	-11	-215	-26075	50	0
248	0	0	1391	-223	-1614	-584	1502	-918	-23312	-133	-15	-170	-25699	11	0
249	0	0	-1533	-238	1295	885	-1414	528	-22304	-145	-25	-168	-24494	-50	0
250	0	0	-4535	-238	4297	2386	-4416	2029	-21493	-143	-13	-149	-23658	-95	0
251	0	0	-5049	-242	4807	2645	-4928	2282	-21359	-36	7	-139	-23561	-44	0
252	0	0	-2514	-225	2289	1369	-2401	1032	-22209	-110	-89	-197	-24358	-58	0
253	0	0	1438	-203	-1641	-617	1539	-922	-23404	-151	3	-178	-25404	31	0
254	0	0	2741	-209	-2950	-1266	2845	-1579	-23673	-225	-62	-254	-25435	1	0
255	0	0	2528	-215	-2743	-1156	2635	-1479	-23633	-102	-15	-161	-25278	34	0
256	0	0	2017	-221	-2238	-898	2127	-1229	-23497	-143	-81	-180	-25027	25	0
257	0	0	1796	-225	-2021	-785	1908	-1123	-23444	-147	-65	-223	-24837	5	0
258	0	0	1443	-219	-1662	-612	1552	-940	-23268	-110	-62	-118	-24455	0	0
259	0	0	-1558	-232	1326	895	-1442	547	-22240	-116	-11	-155	-23274	-27	0
260	0	0	-4438	-238	4200	2338	-4319	1981	-21442	-34	-38	-110	-22478	-69	0
261	0	0	-5086	-244	4842	2665	-4964	2299	-21305	-91	-34	-159	-22391	-97	0
262	0	0	-2548	-228	2320	1388	-2434	1046	-22092	-159	-149	-213	-23078	-102	0
263	0	0	1381	-221	-1602	-580	1491	-911	-23312	-31	-122	-108	-24195	40	0
264	0	0	2664	-211	-2875	-1226	2769	-1543	-23609	-155	-176	-143	-24224	-48	0
265	0	0	2462	-217	-2679	-1122	2570	-1448	-23584	-184	-100	-209	-24057	34	0
266	0	0	2074	-209	-2283	-932	2178	-1246	-23427	-19	-97	-112	-23842	17	0
267	0	0	1682	-219	-1901	-731	1791	-1060	-23318	-162	-87	-192	-23627	-38	0
268	0	0	1410	-211	-1621	-599	1515	-916	-23210	-97	-110	-93	-23297	25	0
269	0	0	-1558	-226	1332	892	-1445	553	-22168	-85	-124	-161	-22154	-118	0
270	0	0	-4567	-234	4333	2400	-4450	2049	-21328	-143	-120	-170	-21268	-184	0
271	0	0	-5027	-238	4789	2632	-4908	2275	-21301	-27	-54	-129	-21289	-44	0
272	0	0	-2620	-223	2397	1421	-2508	1087	-22116	-137	-116	-180	-22044	-27	0
273	0	0	1334	-223	-1557	-555	1445	-890	-23314	-133	-147	-215	-23095	-48	0
274	0	0	2798	-228	-3026	-1285	2912	-1627	-23683	-98	-67	-95	-23225	100	0
275	0	0	2410	-236	-2646	-1087	2528	-1441	-23539	-172	-128	-197	-22957	-79	0
276	0	0	2072	-234	-2306	-919	2189	-1270	-23378	-112	-34	-172	-22742	32	0
277	0	0	1750	-236	-1986	-757	1868	-1111	-23295	-126	-116	-182	-22525	11	0
278	0	0	1436	-244	-1680	-596	1558	-962	-23062	-67	-60	-211	-22152	-54	0
279	0	0	-1458	-250	1208	854	-1333	479	-22081	-64	-91	-199	-21008	-40	0
280	0	0	-4452	-256	4196	2354	-4324	1970	-21305	-44	17	-112	-20205	15	0
281	0	0	-5055	-246	4809	2650	-4932	2281	-21192	-97	-50	-166	-20164	-71	0
282	0	0	-2470	-228	2242	1349	-2356	1007	-22079	-77	-106	-137	-20975	-60	0
283	0	0	1296	-223	-1519	-536	1407	-871	-23357	-131	-98	-203	-22143	44	0
284	0	0	2834	-225	-3059	-1304	2946	-1642	-23615	-145	-124	-225	-22172	3	0
285	0	0	2493	-223	-2716	-1135	2604	-1469	-23528	-87	-56	-129	-21964	75	0
286	0	0	2107	-221	-2328	-943	2217	-1274	-23400	-126	-93	-248	-21745	-31	0
287	0	0	1814	-209	-2023	-802	1918	-1116	-23276	-65	-71	-205	-21528	25	0
288	0	0	1422	-215	-1637	-603	1529	-926	-23111	-91	-122	-221	-21213	-40	0
289	0	0	-1381	-223	1158	802	-1269	467	-22218	-15	-62	-205	-20117	-25	0
290	0	0	-4496	-232	4264	2364	-4380	2016	-21285	-19	-143	-182	-19238	-110	0
291	0	0	-5002	-234	4768	2618	-4885	2267	-21210	-87	-58	-166	-19200	-147	0
292	0	0	-2513	-228	2285	1370	-2399	1028	-22009	-52	-79	-209	-19980	-44	0
293	0	0	1346	-223	-1569	-561	1457	-896	-23247	-120	-56	-201	-21074	27	0
294	0	0	2821	-215	-3036	-1303	2928	-1625	-23619	-139	-85	-182	-21130	9	0
295	0	0	2466	-226	-2692	-1120	2579	-1459	-23545	-60	-120	-190	-20973	27	0
296	0	0	2196	-223	-2419	-986	2307	-1321	-23446	-95	-7	-176	-20763	42	0
297	0	0	1794	-225	-2019	-784	1906	-1122	-23295	-102	-110	-213	-20532	40	0
298	0	0	1488	-223	-1711	-632	1599	-967	-23153	-73	-147	-240	-20222	1	0
299	0	0	-1392	-234	1158	813	-1275	462	-22166	-56	-25	-205	-19109	-54	0
300	0	0	-4482	-246	4236	2364	-4359	1995	-21336	-162	-42	-228	-18282	-100	0
301	0	0	-4942	-240	4702	2591	-4822	2231	-21215	-42	-85	-79	-18228	-93	0
302	0	0	-2509	-230	2279	1369	-2394	1024	-22053	-65	-65	-168	-19004	31	0
303	0	0	1340	-223	-1563	-558	1451	-893	-23260	-81	-42	-164	-20084	62	0
304	0	0	2865	-221	-3086	-1322	2975	-1653	-23600	-23	-7	-228	-20197	112	0
305	0	0	2381	-226	-2607	-1077	2494	-1416	-23450	-192	-58	-230	-19970	3	0
306	0	0	2179	-230	-2409	-974	2294	-1319	-23361	-44	-64	-118	-19778	104	0
307	0	0	1770	-228	-1998	-771	1884	-1113	-23278	-108	-116	-192	-19601	9	0
308	0	0	1506	-232	-1738	-637	1622	-985	-23171	-32	-42	-122	-19328	17	0
309	0	0	-1452	-248	1204	850	-1328	478	-22104	-81	-46	-195	-18142	-38	0
310	0	0	-4393	-252	4141	2322	-4267	1944	-21274	-104	27	-161	-17306	-77	0
311	0	0	-4985	-252	4733	2618	-4859	2240	-21118	9	-85	-129	-17248	-91	0
312	0	0	-2562	-246	2316	1404	-2439	1035	-21939	-114	-77	-159	-18009	-44	0
313	0	0	1374	-226	-1600	-574	1487	-913	-23167	-34	-36	-131	-19141	54	0
314	0	0	2751	-226	-2977	-1262	2864	-1601	-23489	-110	-83	-298	-19270	7	0
315	0	0	2522	-234	-2756	-1144	2639	-1495	-23441	-100	-60	-178	-19087	-56	0
316	0	0	2039	-230	-2269	-904	2154	-1249	-23320	-108	-114	-252	-18911	0	0
317	0	0	1760	-226	-1986	-767	1873	-1106	-23247	-120	-67	-248	-18757	19	0
318	0	0	1519	-228	-1747	-645	1633	-987	-23124	-104	-29	-194	-18453	7	0
319	0	0	-1431	-246	1185	838	-1308	469	-22114	-147	0	-275	-17310	-13	0
320	0	0	-4432	-254	4178	2343	-4305	1962	-21252	-25	-67	-164	-16455	-95	0
321	0	0	-5068	-226	4842	2647	-4955	2308	-21045	-120	-46	-114	-16307	-64	0
322	0	0	-2626	-225	2401	1425	-2513	1088	-21927	-95	-38	-186	-17184	-69	0
323	0	0	1278	-225	-1503	-526	1390	-864	-23113	-159	-116	-162	-18278	-36	0
324	0	0	2782	-232	-3014	-1275	2898	-1623	-23493	-139	-145	-269	-18447	-46	0
325	0	0	2419	-242	-2661	-1088	2540	-1451	-23433	-168	-149	-137	-18261	32	0
326	0	0	2140	-230	-2370	-955	2255	-1300	-23344	-118	-102	-147	-18084	-11	0
327	0	0	1777	-244	-2021	-766	1899	-1132	-23202	-122	-75	-219	-17900	5	0
328	0	0	1465	-242	-1707	-611	1586	-974	-23045	-81	-67	-67	-17572	21	0
329	0	0	-1412	-248	1164	830	-1288	458	-21964	-60	-118	-211	-16369	-67	0
330	0	0	-4436	-256	4180	2346	-4308	1962	-21111	-174	-50	-178	-15570	-93	0
331	0	0	-5022	-248	4774	2635	-4898	2263	-21052	-112	-13	-137	-15572	0	0
332	0	0	-2624	-236	2388	1430	-2506	1076	-21896	-194	-126	-176	-16546	-54	0
333	0	0	1287	-228	-1515	-529	1401	-871	-23130	-129	-65	-145	-17712	15	0
334	0	0	2770	-219	-2989	-1275	2879	-1604	-23481	-226	-126	-287	-17824	-27	0
335	0	0	2495	-230	-2725	-1132	2610	-1477	-23345	-100	-73	-145	-17607	65	0
336	0	0	2035	-234	-2269	-900	2152	-1251	-23192	-93	-186	-242	-17405	-32	0
337	0	0	1756	-238	-1994	-759	1875	-1116	-23120	-116	-89	-215	-17279	-64	0
338	0	0	1413	-232	-1645	-590	1529	-938	-23020	-91	-124	-215	-17011	-19	0
339	0	0	-1376	-244	1132	810	-1254	444	-22001	-87	-83	-128	-15834	-65	0
340	0	0	-4421	-256	4165	2338	-4293	1954	-21099	-83	-56	-161	-14965	-44	0
341	0	0	-5095	-244	4851	2669	-4973	2303	-20957	-118	-13	-137	-14906	-58	0
342	0	0	-2640	-225	2415	1432	-2527	1095	-21830	-155	-139	-261	-15768	-97	0
343	0	0	1272	-223	-1495	-524	1383	-859	-23064	-69	-40	-203	-16955	52	0
344	0	0	2740	-226	-2966	-1257	2853	-1596	-23409	-219	-110	-265	-17052	-3	0
345	0	0	2504	-223	-2727	-1140	2615	-1475	-23312	-54	-73	-223	-16920	-7	0
346	0	0	2032	-228	-2260	-902	2146	-1244	-23181	-120	-159	-225	-16695	-17	0
347	0	0	1775	-221	-1996	-777	1885	-1108	-23047	-116	-65	-102	-16474	44	0
348	0	0	1432	-226	-1658	-603	1545	-942	-22886	-194	-114	-197	-16171	-23	0
349	0	0	-1367	-238	1129	802	-1248	445	-21906	-73	-60	-118	-15060	17	0
350	0	0	-4490	-248	4242	2369	-4366	1997	-21000	-104	-56	-164	-14179	-95	0
351	0	0	-5078	-248	4830	2663	-4954	2291	-20899	-97	-38	-153	-14177	-93	0
352	0	0	-2694	-238	2456	1466	-2575	1109	-21735	-182	-89	-258	-15112	-34	0
353	0	0	1212	-223	-1435	-494	1323	-829	-22923	-131	-29	-190	-16235	-3	0
354	0	0	2680	-230	-2910	-1225	2795	-1570	-23250	-155	-65	-219	-16383	9	0
355	0	0	2484	-226	-2710	-1129	2597	-1468	-23227	-149	-46	-172	-16239	-31	0
356	0	0	2027	-221	-2248	-903	2137	-1234	-23074	-161	-108	-211	-16043	-36	0
357	0	0	1773	-225	-1998	-774	1885	-1111	-22987	-133	-17	-178	-15890	32	0
358	0	0	1455	-215	-1670	-620	1562	-942	-22888	-116	-98	-122	-15659	-36	0
359	0	0	-1299	-225	1074	762	-1186	424	-21951	-36	-17	-164	-14592	-38	0
360	0	0	-4479	-246	4233	2362	-4356	1993	-21037	-118	-15	-174	-13684	-73	0
361	0	0	-5006	-238	4768	2622	-4887	2265	-20816	-50	-11	-75	-13572	-60	0
362	0	0	-2651	-234	2417	1442	-2534	1091	-21760	-42	-114	-195	-14550	-25	0
363	0	0	1187	-219	-1406	-484	1296	-812	-23008	-168	-29	-250	-15715	-75	0
364	0	0	2824	-223	-3047	-1300	2935	-1635	-23309	-108	-50	-192	-15820	38	0
365	0	0	2483	-236	-2719	-1123	2601	-1477	-23204	-95	-21	-207	-15649	62	0
366	0	0	2113	-240	-2353	-936	2233	-1296	-23084	-44	-56	-166	-15454	-3	0
367	0	0	1742	-234	-1976	-754	1859	-1105	-22979	-52	-71	-217	-15291	3	0
368	0	0	1434	-230	-1664	-602	1549	-947	-22872	-151	-23	-250	-15062	-27	0
369	0	0	-1308	-232	1076	770	-1192	422	-21910	-81	-75	-211	-13942	-58	0
370	0	0	-4457	-248	4209	2352	-4333	1980	-20963	-141	-65	-172	-13038	-93	0
371	0	0	-4923	-236	4687	2579	-4805	2225	-20884	-48	58	-151	-13067	-17	0
372	0	0	-2625	-230	2395	1427	-2510	1082	-21714	-81	-128	-215	-13882	-19	0
373	0	0	1294	-219	-1513	-537	1403	-866	-22880	-73	-42	-159	-14963	13	0
374	0	0	2840	-213	-3053	-1313	2946	-1633	-23264	-168	-64	-234	-15141	19	0
375	0	0	2572	-221	-2793	-1175	2682	-1507	-23118	-15	-62	-166	-14934	19	0
376	0	0	2167	-226	-2393	-970	2280	-1309	-22992	-122	-38	-240	-14734	50	0
377	0	0	1950	-228	-2178	-861	2064	-1203	-22963	-5	44	-106	-14617	15	0
378	0	0	1476	-225	-1701	-625	1588	-963	-22798	-89	-83	-248	-14328	-7	0
379	0	0	-1188	-238	950	713	-1069	356	-21836	-34	-1	-172	-13226	-100	0
380	0	0	-4366	-244	4122	2305	-4244	1939	-21008	-54	-52	-133	-12427	-9	0
381	0	0	-4998	-234	4764	2616	-4881	2265	-20886	-129	1	-135	-12392	-122	0
382	0	0	-2545	-221	2324	1383	-2434	1051	-21704	-7	-21	-141	-13215	-21	0
383	0	0	1189	-217	-1406	-486	1297	-811	-22831	-106	-81	-207	-14305	-17	0
384	0	0	2871	-219	-3090	-1326	2980	-1654	-23235	-104	-44	-162	-14507	-23	0
385	0	0	2537	-223	-2760	-1157	2648	-1491	-23132	-87	-71	-145	-14291	-31	0
386	0	0	2184	-223	-2407	-980	2295	-1315	-23014	-112	-42	-201	-14119	-15	0
387	0	0	1798	-223	-2021	-787	1909	-1122	-22882	-126	-153	-223	-13973	-69	0
388	0	0	1510	-226	-1736	-642	1623	-981	-22814	-122	-108	-199	-13799	-75	0
389	0	0	-1225	-232	993	728	-1109	380	-21854	-56	-122	-192	-12656	-110	0
390	0	0	-4318	-246	4072	2282	-4195	1913	-20934	-89	15	-143	-11793	-21	0
391	0	0	-4963	-234	4729	2598	-4846	2247	-20808	-36	15	-164	-11756	-44	0
392	0	0	-2629	-232	2397	1430	-2513	1082	-21568	-122	-71	-265	-12509	-32	0
393	0	0	1187	-217	-1404	-485	1295	-810	-22787	-87	-100	-162	-13665	3	0
394	0	0	2805	-219	-3024	-1293	2914	-1621	-23150	-149	-97	-209	-13814	-32	0
395	0	0	2475	-219	-2694	-1128	2584	-1456	-23093	-149	-118	-240	-13688	36	0
396	0	0	2134	-213	-2347	-960	2240	-1280	-23020	-95	-112	-283	-13554	62	0
397	0	0	1724	-223	-1947	-750	1835	-1085	-22859	-147	-98	-244	-13358	-31	0
398	0	0	1476	-211	-1687	-632	1581	-949	-22715	-85	-159	-283	-13083	-104	0
399	0	0	-1301	-217	1084	759	-1192	433	-21819	-77	-42	-128	-12031	-62	0
400	0	0	-4494	-223	4271	2358	-4382	2024	-20860	-29	-147	-194	-11122	-164	0
401	0	0	-4983	-213	4770	2598	-4876	2278	-20730	-69	-40	-141	-11054	-124	0
402	0	0	-2758	-194	2564	1476	-2661	1185	-21584	-52	-56	-211	-11993	-75	0
403	0	0	1142	-186	-1328	-478	1235	-757	-22802	-139	-217	-209	-13133	-23	0
404	0	0	2844	-172	-3016	-1336	2930	-1594	-23175	-97	-133	-95	-13261	38	0
405	0	0	2454	-172	-2626	-1141	2540	-1399	-23023	-120	-159	-310	-13087	-95	0
406	0	0	2190	-170	-2360	-1010	2275	-1265	-22938	-106	-7	-178	-12904	11	0
407	0	0	1802	-161	-1963	-820	1882	-1062	-22814	-95	-149	-195	-12761	-58	0
408	0	0	1556	-157	-1713	-699	1634	-935	-22740	-98	-91	-129	-12530	-50	0
409	0	0	-1143	-168	975	655	-1059	403	-21852	-93	-42	-108	-11486	34	0
410	0	0	-4287	-188	4099	2237	-4193	1955	-20876	-9	-36	-114	-10605	-75	0
411	0	0	-5020	-174	4846	2597	-4933	2336	-20758	-38	-129	-135	-10547	-116	0
412	0	0	-2671	-157	2514	1414	-2592	1178	-21621	-182	-44	-164	-11405	-32	0
413	0	0	1162	-147	-1309	-507	1235	-728	-22810	-157	-161	-176	-12526	13	0
414	0	0	2856	-147	-3003	-1354	2929	-1575	-23212	-205	-122	-186	-12732	-40	0
415	0	0	2600	-147	-2747	-1226	2673	-1447	-23066	-124	13	-149	-12530	62	0
416	0	0	2111	-131	-2242	-990	2176	-1186	-22981	-149	-151	-184	-12425	-48	0
417	0	0	1872	-128	-2000	-872	1936	-1064	-22872	-122	-116	-184	-12231	23	0
418	0	0	1488	-131	-1619	-678	1553	-875	-22736	-128	-102	-170	-12010	-13	0
419	0	0	-1155	-131	1024	643	-1089	446	-21764	-122	-95	-159	-10856	-5	0
420	0	0	-4245	-133	4112	2189	-4178	1989	-20825	-52	-79	-157	-10010	-116	0
421	0	0	-4913	-124	4789	2518	-4851	2332	-20709	-95	-60	-120	-9942	-7	0
422	0	0	-2593	-104	2489	1348	-2541	1192	-21516	-128	-124	-201	-10817	-1	0
423	0	0	1215	-106	-1321	-554	1268	-713	-22762	-112	-162	-213	-12014	-31	0
424	0	0	2875	-108	-2983	-1383	2929	-1545	-23153	-114	-168	-190	-12189	-32	0
425	0	0	2590	-116	-2706	-1237	2648	-1411	-23039	-85	-124	-170	-12010	-1	0
426	0	0	2179	-116	-2295	-1031	2237	-1205	-22967	-197	-174	-184	-11925	-60	0
427	0	0	1911	-106	-2017	-902	1964	-1061	-22870	-25	-153	-128	-11766	25	0
428	0	0	1591	-106	-1697	-742	1644	-901	-22678	-98	-135	-172	-11436	44	0
429	0	0	-1097	-122	975	609	-1036	426	-21768	36	-133	-129	-10411	48	0
430	0	0	-4264	-126	4138	2195	-4201	2006	-20812	-102	-141	-209	-9535	-95	0
431	0	0	-4954	-126	4828	2540	-4891	2351	-20697	-58	-73	-108	-9494	-31	0
432	0	0	-2666	-110	2556	1388	-2611	1223	-21435	-153	-120	-211	-10287	-60	0
433	0	0	1149	-100	-1249	-524	1199	-674	-22670	-77	-122	-161	-11444	-21	0
434	0	0	2798	-98	-2896	-1350	2847	-1497	-23033	-147	-104	-234	-11616	-9	0
435	0	0	2534	-108	-2642	-1213	2588	-1375	-23004	-188	-69	-213	-11482	3	0
436	0	0	2221	-108	-2329	-1056	2275	-1218	-22890	-85	-38	-93	-11368	54	0
437	0	0	1857	-114	-1971	-871	1914	-1042	-22763	-46	-195	-182	-11186	54	0
438	0	0	1560	-114	-1674	-723	1617	-894	-22678	-112	-104	-166	-10986	-48	0
439	0	0	-1191	-126	1065	658	-1128	469	-21652	-79	-118	-197	-9841	-5	0
440	0	0	-4321	-139	4182	2230	-4251	2021	-20709	-97	-58	-234	-8976	-135	0
441	0	0	-4994	-141	4853	2567	-4923	2356	-20596	-27	-50	-151	-8956	-21	0
442	0	0	-2643	-133	2510	1388	-2576	1188	-21421	-48	-95	-213	-9795	-32	0
443	0	0	1075	-133	-1208	-471	1141	-670	-22602	-122	-120	-203	-10935	11	0
444	0	0	2833	-141	-2974	-1346	2903	-1557	-23016	-143	-110	-250	-11164	25	0
445	0	0	2512	-159	-2671	-1176	2591	-1415	-22946	-151	-77	-176	-11015	23	0
446	0	0	2091	-157	-2248	-967	2169	-1202	-22849	-122	-133	-215	-10889	9	0
447	0	0	1880	-162	-2042	-859	1961	-1102	-22736	-42	-147	-116	-10734	27	0
448	0	0	1508	-162	-1670	-673	1589	-916	-22566	-147	-149	-197	-10466	9	0
449	0	0	-1110	-168	942	639	-1026	387	-21553	-31	-114	-155	-9354	-40	0
450	0	0	-4306	-186	4120	2246	-4213	1967	-20725	-44	-135	-151	-8520	-118	0
451	0	0	-5047	-192	4855	2619	-4951	2331	-20560	-48	-131	-137	-8473	-60	0
452	0	0	-2736	-201	2535	1468	-2635	1167	-21378	-137	-71	-168	-9323	-11	0
453	0	0	1075	-211	-1286	-432	1180	-748	-22585	-48	-98	-159	-10505	-50	0
454	0	0	2784	-197	-2981	-1293	2882	-1589	-22950	-124	-238	-178	-10625	-25	0
455	0	0	2527	-221	-2748	-1153	2637	-1484	-22866	-75	-114	-178	-10499	-36	0
456	0	0	2096	-228	-2324	-934	2210	-1276	-22762	-145	-162	-244	-10367	-21	0
457	0	0	1830	-230	-2060	-800	1945	-1145	-22608	-104	-71	-178	-10169	-46	0
458	0	0	1498	-234	-1732	-632	1615	-983	-22453	-93	-124	-234	-9936	7	0
459	0	0	-1107	-250	857	678	-982	303	-21586	-172	-69	-135	-8892	-54	0
460	0	0	-4269	-256	4013	2262	-4141	1878	-20686	-21	-7	-9	-8089	-19	0
461	0	0	-5043	-258	4785	2650	-4914	2263	-20490	-180	-205	-232	-7973	-145	0
462	0	0	-2712	-258	2454	1485	-2583	1098	-21272	-29	-89	-62	-8788	-48	0
463	0	0	1088	-244	-1332	-422	1210	-788	-22490	-118	-137	-147	-9971	-69	0
464	0	0	2852	-244	-3096	-1304	2974	-1670	-22874	-128	-71	-162	-10185	-58	0
465	0	0	2586	-259	-2845	-1163	2715	-1552	-22876	-83	-23	-145	-10134	19	0
466	0	0	2126	-252	-2378	-937	2252	-1315	-22694	-143	-172	-170	-9903	-102	0
467	0	0	1860	-248	-2108	-806	1984	-1178	-22651	-44	-133	-77	-9845	19	0
468	0	0	1488	-248	-1736	-620	1612	-992	-22523	-129	-97	-236	-9608	50	0
469	0	0	-1069	-261	808	665	-938	273	-21535	-54	-122	-197	-8479	-44	0
470	0	0	-4294	-261	4033	2277	-4163	1886	-20583	-64	-27	-131	-7635	-15	0
471	0	0	-4913	-265	4648	2589	-4780	2191	-20513	-62	-106	-114	-7612	-110	0
472	0	0	-2723	-254	2469	1488	-2596	1107	-21227	-114	-122	-174	-8404	-27	0
473	0	0	1094	-238	-1332	-428	1213	-785	-22540	-133	-98	-219	-9663	-25	0
474	0	0	2875	-248	-3123	-1313	2999	-1685	-22888	-75	-91	-155	-9814	0	0
475	0	0	2543	-240	-2783	-1151	2663	-1511	-22699	-129	-98	-186	-9575	19	0
476	0	0	2219	-254	-2473	-982	2346	-1363	-22599	-52	-52	-162	-9465	44	0
477	0	0	1854	-250	-2104	-802	1979	-1177	-22523	-93	-110	-135	-9337	11	0
478	0	0	1528	-252	-1780	-638	1654	-1016	-22434	-129	-69	-226	-9160	17	0
479	0	0	-1083	-259	824	671	-953	282	-21483	-77	-124	-120	-8097	-50	0
480	0	0	-4296	-269	4027	2282	-4161	1879	-20602	-40	-75	-178	-7280	-110	0
481	0	0	-5031	-269	4762	2650	-4896	2246	-20443	-71	-42	-194	-7214	-52	0
482	0	0	-2698	-252	2446	1475	-2572	1097	-21239	-116	-75	-178	-8031	50	0
483	0	0	1094	-248	-1342	-423	1218	-795	-22405	-29	-81	-195	-9185	27	0
484	0	0	2718	-242	-2960	-1238	2839	-1601	-22758	-124	-157	-186	-9370	29	0
485	0	0	2572	-242	-2814	-1165	2693	-1528	-22701	-91	-98	-176	-9249	-23	0
486	0	0	2132	-250	-2382	-941	2257	-1316	-22573	-122	-166	-135	-9059	58	0
487	0	0	1775	-258	-2033	-758	1904	-1145	-22482	-126	-174	-157	-8941	13	0
488	0	0	1562	-275	-1837	-643	1699	-1056	-22430	-100	-52	-176	-8790	-40	0
489	0	0	-1134	-304	830	719	-982	263	-21427	-100	-85	-129	-7649	11	0
490	0	0	-4369	-325	4044	2347	-4206	1859	-20430	-71	-81	-194	-6751	-120	0
491	0	0	-5064	-337	4727	2700	-4895	2195	-20251	-106	-48	-147	-6681	-23	0
492	0	0	-2841	-333	2508	1587	-2674	1087	-21081	-85	-166	-157	-7540	-106	0
493	0	0	920	-302	-1222	-309	1071	-762	-22261	-178	-120	-166	-8708	5	0
494	0	0	2823	-265	-3088	-1279	2955	-1676	-22779	-87	-83	-126	-9019	23	0
495	0	0	2483	-219	-2702	-1132	2592	-1460	-22707	-67	-58	-182	-8929	44	0
496	0	0	2138	-240	-2378	-949	2258	-1309	-22602	-81	-77	-197	-8762	46	0
497	0	0	1761	-283	-2044	-739	1902	-1163	-22443	-65	-71	-145	-8586	54	0
498	0	0	1523	-209	-1732	-657	1627	-970	-22362	-143	-131	-147	-8400	-19	0
499	0	0	-1033	-120	913	576	-973	396	-21454	-65	-81	-95	-7379	-44	0
500	0	0	-4172	-7	4165	2089	-4168	2079	-20571	-58	-67	-143	-6615	-46	0
501	0	0	-4803	223	5026	2290	-4914	2624	-20571	-87	-133	-157	-6693	11	0
502	0	0	-2388	496	2884	946	-2636	1690	-21572	-85	-100	-155	-7746	-50	0
503	0	0	1463	810	-653	-1136	1058	78	-22917	-205	-147	-226	-9030	-21	0
504	0	0	3491	1008	-2483	-2249	2987	-737	-23406	-124	-126	-221	-9315	48	0
505	0	0	3128	1074	-2054	-2101	2591	-490	-23347	-89	-110	-170	-9240	50	0
506	0	0	2770	1096	-1674	-1933	2222	-289	-23247	-168	-263	-269	-9100	-73	0
507	0	0	2469	1090	-1379	-1779	1924	-144	-23142	-75	-87	-120	-8927	13	0
508	0	0	2046	989	-1057	-1517	1551	-34	-22839	-153	-151	-226	-8530	-29	0
509	0	0	-556	807	1363	-125	-959	1085	-21797	-97	-106	-149	-7368	-85	0
510	0	0	-3900	587	4487	1656	-4193	2537	-20662	-97	-85	-141	-6310	-147	1
511	0	0	-4698	384	5082	2157	-4890	2733	-20412	-93	-64	-145	-6155	-15	0
512	0	0	-2497	213	2710	1142	-2603	1461	-21101	1	-155	-112	-6904	-89	0
513	0	0	1106	-1	-1107	-552	1106	-554	-22164	-58	-135	-128	-7909	65	0
514	0	0	2840	-147	-2987	-1346	2913	-1567	-22474	-170	-194	-263	-8099	-69	0
515	0	0	2584	-225	-2809	-1179	2696	-1517	-22453	-100	-93	-215	-8021	38	0
516	0	0	2149	-248	-2397	-950	2273	-1322	-22339	-77	-137	-195	-7903	110	0
517	0	0	1882	-271	-2153	-805	2017	-1212	-22269	-108	-85	-170	-7810	42	0
518	0	0	1552	-294	-1846	-629	1699	-1070	-22228	-97	-126	-211	-7649	-15	0
519	0	0	-1064	-318	746	691	-905	214	-21260	-71	-159	-186	-6563	-77	0
520	0	0	-4267	-327	3940	2297	-4103	1806	-20373	-19	-126	-91	-5765	-52	0
521	0	0	-5100	-316	4784	2708	-4942	2234	-20158	-133	-168	-153	-5655	-98	0
522	0	0	-2788	-294	2494	1541	-2641	1100	-20990	-69	-126	-197	-6526	-60	0
523	0	0	920	-263	-1183	-328	1051	-723	-22174	-89	-100	-176	-7705	0	0
524	0	0	2799	-252	-3051	-1273	2925	-1651	-22577	-172	-192	-219	-7895	-48	0
525	0	0	2485	-254	-2739	-1115	2612	-1496	-22505	-118	-157	-168	-7820	7	0
526	0	0	2114	-250	-2364	-932	2239	-1307	-22451	-116	-159	-283	-7730	-75	0
527	0	0	1744	-246	-1990	-749	1867	-1118	-22306	-42	-126	-205	-7571	11	0
528	0	0	1455	-228	-1683	-613	1569	-955	-22234	-100	-250	-147	-7391	-106	0
529	0	0	-1040	-230	810	635	-925	290	-21307	-102	-110	-129	-6314	7	0
530	0	0	-4341	-240	4101	2290	-4221	1930	-20385	-65	-110	-213	-5511	-126	0
531	0	0	-5018	-234	4784	2626	-4901	2275	-20214	-50	-91	-120	-5387	-108	0
532	0	0	-2847	-228	2619	1537	-2733	1195	-20950	-155	-71	-170	-6202	-149	0
533	0	0	830	-225	-1055	-302	942	-640	-22147	-153	-108	-149	-7362	-27	0
534	0	0	2712	-225	-2937	-1243	2824	-1581	-22589	-159	-157	-242	-7589	-13	0
535	0	0	2474	-226	-2700	-1124	2587	-1463	-22484	-62	-69	-168	-7445	38	0
536	0	0	2014	-232	-2246	-891	2130	-1239	-22408	-161	-159	-139	-7319	-15	0
537	0	0	1750	-236	-1986	-757	1868	-1111	-22350	-95	-151	-159	-7238	-71	0
538	0	0	1344	-225	-1569	-559	1456	-897	-22170	-172	-75	-254	-6987	-81	0
539	0	0	-1178	-236	942	707	-1060	353	-21223	-97	-102	-159	-5909	-19	0
540	0	0	-4395	-240	4155	2317	-4275	1957	-20267	-44	-106	-104	-5057	-104	0
541	0	0	-5206	-242	4964	2724	-5085	2361	-20098	-77	-71	-69	-4964	-42	0
542	0	0	-2948	-240	2708	1594	-2828	1234	-20899	-124	-67	-164	-5829	-27	0
543	0	0	744	-226	-970	-259	857	-598	-22112	-153	-56	-178	-7040	42	0
544	0	0	2646	-223	-2869	-1211	2757	-1546	-22502	-153	-131	-170	-7230	36	0
545	0	0	2425	-230	-2655	-1097	2540	-1442	-22410	-112	-65	-161	-7104	9	0
546	0	0	2051	-232	-2283	-909	2167	-1257	-22251	-126	-124	-95	-6972	52	0
547	0	0	1719	-226	-1945	-746	1832	-1085	-22183	-89	-54	-151	-6867	52	0
548	0	0	1380	-230	-1610	-575	1495	-920	-22125	-141	-56	-178	-6735	-89	0
549	0	0	-1080	-242	838	661	-959	298	-21227	-54	-11	-170	-5680	-42	0
550	0	0	-4320	-248	4072	2284	-4196	1912	-20282	-73	-19	-106	-4859	-67	0
551	0	0	-5097	-244	4853	2670	-4975	2304	-20100	-102	-77	-114	-4743	-135	0
552	0	0	-2878	-234	2644	1556	-2761	1205	-20831	-79	1	-174	-5579	-48	0
553	0	0	803	-221	-1024	-291	913	-622	-21993	-81	-87	-192	-6729	11	0
554	0	0	2815	-213	-3028	-1301	2921	-1620	-22469	-62	-133	-112	-6989	-19	0
555	0	0	2450	-219	-2669	-1115	2559	-1444	-22397	-89	1	-170	-6879	17	0
556	0	0	2070	-221	-2291	-924	2180	-1256	-22224	-91	-79	-234	-6718	-50	0
557	0	0	1848	-221	-2069	-813	1958	-1145	-22220	-159	-58	-176	-6648	23	0
558	0	0	1552	-215	-1767	-668	1659	-991	-22117	-112	-137	-238	-6510	-31	0
559	0	0	-1080	-219	861	649	-970	321	-21274	-153	-166	-131	-5484	-128	0
560	0	0	-4168	-228	3940	2198	-4054	1856	-20366	-62	-120	-149	-4636	-91	0
561	0	0	-5002	-228	4774	2615	-4888	2273	-20152	-79	-124	-151	-4553	-3	0
562	0	0	-2767	-211	2556	1489	-2661	1172	-20856	-135	-162	-174	-5317	-34	0
563	0	0	976	-197	-1173	-389	1074	-685	-22127	-81	-194	-182	-6570	42	0
564	0	0	2844	-195	-3039	-1324	2941	-1617	-22486	-153	-95	-246	-6741	1	0
565	0	0	2604	-207	-2811	-1198	2707	-1509	-22422	-52	-104	-213	-6658	50	0
566	0	0	2243	-211	-2454	-1016	2348	-1332	-22350	-79	-137	-170	-6555	19	0
567	0	0	1911	-201	-2112	-855	2011	-1156	-22249	-62	-186	-151	-6421	40	0
568	0	0	1575	-207	-1782	-684	1678	-994	-22106	-120	-172	-203	-6184	21	0
569	0	0	-926	-207	719	566	-822	256	-21159	-52	-97	-221	-5164	-17	0
570	0	0	-4172	-221	3951	2196	-4061	1865	-20298	-81	-151	-162	-4330	-93	0
571	0	0	-4971	-215	4756	2593	-4863	2270	-20144	-102	-141	-168	-4271	-29	0
572	0	0	-2804	-203	2601	1503	-2702	1199	-20911	-79	-201	-159	-5075	-42	0
573	0	0	927	-186	-1113	-370	1020	-649	-22038	-180	-145	-289	-6209	32	0
574	0	0	2898	-190	-3088	-1354	2993	-1639	-22525	-104	-151	-164	-6497	-27	0
575	0	0	2584	-194	-2778	-1195	2681	-1486	-22502	-97	-135	-285	-6471	48	0
576	0	0	2200	-188	-2388	-1006	2294	-1288	-22416	-124	-174	-168	-6326	15	0
577	0	0	1887	-192	-2079	-847	1983	-1135	-22226	-106	-131	-182	-6130	25	0
578	0	0	1630	-199	-1829	-715	1729	-1014	-22086	-89	-135	-135	-5917	-11	0
579	0	0	-984	-203	781	593	-882	289	-21182	-97	-162	-192	-4877	-79	0
580	0	0	-4236	-207	4029	2221	-4132	1911	-20253	-85	-178	-182	-4081	-133	0
581	0	0	-4998	-205	4793	2601	-4895	2294	-20075	-60	-149	-180	-3947	-32	0
582	0	0	-2854	-195	2659	1524	-2756	1232	-20839	-32	-120	-161	-4784	29	0
583	0	0	840	-170	-1010	-335	925	-590	-22094	-207	-162	-178	-5996	-42	0
584	0	0	2798	-168	-2966	-1315	2882	-1567	-22513	-122	-184	-199	-6246	-58	0
585	0	0	2588	-162	-2750	-1213	2669	-1456	-22387	-36	-159	-194	-6116	-54	0
586	0	0	2120	-157	-2277	-981	2198	-1217	-22348	-102	-195	-180	-6064	73	0
587	0	0	1833	-159	-1992	-837	1912	-1075	-22245	-120	-149	-178	-5918	73	0
588	0	0	1497	-157	-1654	-670	1575	-905	-22150	-147	-153	-217	-5740	-54	0
589	0	0	-1054	-162	892	608	-973	365	-21167	-172	-174	-143	-4607	-50	0
590	0	0	-4212	-166	4046	2189	-4129	1940	-20280	-71	-79	-129	-3829	-110	0
591	0	0	-5043	-161	4882	2602	-4962	2360	-20096	-147	-73	-223	-3753	-108	0
592	0	0	-2837	-149	2688	1493	-2762	1269	-20893	-9	-151	-221	-4613	-19	0
593	0	0	873	-129	-1002	-372	937	-565	-22042	-108	-48	-114	-5734	42	0
594	0	0	2850	-131	-2981	-1359	2915	-1556	-22472	-145	-145	-159	-6000	-36	0
595	0	0	2562	-128	-2690	-1217	2626	-1409	-22416	-155	-91	-147	-5889	44	0
596	0	0	2184	-126	-2310	-1029	2247	-1218	-22278	-161	-141	-162	-5761	21	0
597	0	0	1850	-126	-1976	-862	1913	-1051	-22201	-124	-106	-159	-5627	42	0
598	0	0	1606	-116	-1722	-745	1664	-919	-22106	-116	-98	-236	-5459	-85	0
599	0	0	-927	-120	807	523	-867	343	-21225	-93	-147	-172	-4487	-108	0
600	0	0	-4163	-128	4035	2145	-4099	1953	-20307	-139	-21	-139	-3627	-32	0
601	0	0	-4830	-112	4718	2471	-4774	2303	-20172	-5	-19	-164	-3612	-42	0
602	0	0	-2839	-104	2735	1471	-2787	1315	-20948	-100	-120	-201	-4448	-54	0
603	0	0	964	-85	-1049	-439	1006	-567	-22170	-48	-197	-219	-5664	-95	0
604	0	0	2906	-77	-2983	-1414	2944	-1530	-22548	-112	-164	-259	-5843	-62	0
605	0	0	2695	-77	-2772	-1309	2733	-1424	-22502	-19	-104	-135	-5798	-1	0
606	0	0	2268	-67	-2335	-1100	2301	-1201	-22374	-81	-98	-141	-5631	31	0
607	0	0	1940	-58	-1998	-941	1969	-1028	-22247	-44	-192	-168	-5468	-52	0
608	0	0	1674	-60	-1734	-807	1704	-897	-22168	-143	-114	-170	-5331	-67	0
609	0	0	-876	-62	814	469	-845	376	-21254	-34	-174	-145	-4332	-149	0
610	0	0	-4025	-64	3961	2044	-3993	1948	-20362	-44	-34	-100	-3457	-73	0
611	0	0	-4898	-52	4846	2475	-4872	2397	-20144	-114	-135	-126	-3330	-137	0
612	0	0	-2734	-34	2700	1384	-2717	1333	-20891	-50	-126	-201	-4172	-128	0
613	0	0	943	-9	-952	-467	947	-480	-22127	-122	-102	-190	-5410	-9	0
614	0	0	3033	7	-3026	-1520	3029	-1509	-22628	-129	-122	-230	-5715	-3	0
615	0	0	2703	13	-2690	-1358	2696	-1338	-22558	-147	-114	-178	-5587	23	0
616	0	0	2350	17	-2333	-1183	2341	-1158	-22405	-129	-64	-252	-5463	-11	0
617	0	0	2044	29	-2015	-1036	2029	-993	-22333	-100	-131	-197	-5356	13	0
618	0	0	1692	36	-1656	-864	1674	-810	-22251	-42	-75	-254	-5205	-62	0
619	0	0	-728	36	764	346	-746	400	-21318	-116	-91	-213	-4182	36	0
620	0	0	-3938	40	3978	1949	-3958	2009	-20430	-32	-75	-195	-3365	-64	0
621	0	0	-4846	64	4910	2391	-4878	2487	-20207	-120	-128	-234	-3255	-91	0
622	0	0	-2598	81	2679	1258	-2638	1380	-20880	-29	-71	-217	-4019	-29	0
623	0	0	943	100	-843	-521	893	-371	-22073	-87	-161	-234	-5206	-21	0
624	0	0	3021	108	-2913	-1564	2967	-1402	-22566	-77	-97	-161	-5482	9	0
625	0	0	2665	126	-2539	-1395	2602	-1206	-22502	-98	-131	-194	-5426	-77	0
626	0	0	2307	131	-2176	-1219	2241	-1022	-22385	-97	-143	-203	-5282	1	0
627	0	0	2018	141	-1877	-1079	1947	-868	-22335	-118	-112	-186	-5201	9	0
628	0	0	1689	149	-1540	-919	1614	-695	-22230	-73	-129	-230	-5067	-5	0
629	0	0	-671	157	828	257	-749	492	-21357	-91	-77	-176	-4068	-17	0
630	0	0	-3961	157	4118	1902	-4039	2137	-20404	-52	-21	-64	-3199	13	0
631	0	0	-4846	166	5012	2340	-4929	2589	-20174	-133	-174	-203	-3078	-89	0
632	0	0	-2636	188	2824	1224	-2730	1506	-20919	17	-143	-174	-3936	-124	0
633	0	0	934	205	-729	-569	831	-262	-22180	-64	-180	-201	-5162	-62	0
634	0	0	3008	211	-2797	-1609	2902	-1293	-22659	-60	-129	-228	-5439	-9	0
635	0	0	2761	226	-2535	-1493	2648	-1154	-22577	-27	-85	-141	-5315	97	0
636	0	0	2292	236	-2056	-1264	2174	-910	-22463	-147	-166	-287	-5203	-58	0
637	0	0	2051	240	-1811	-1145	1931	-785	-22393	-110	-100	-192	-5076	65	0
638	0	0	1679	246	-1433	-962	1556	-593	-22211	-133	-141	-201	-4855	-3	0
639	0	0	-638	248	886	195	-762	567	-21382	-77	-56	-106	-3872	-56	0
640	0	0	-3957	248	4205	1854	-4081	2226	-20451	-58	-71	-110	-3045	-40	0
641	0	0	-4845	259	5104	2293	-4974	2681	-20232	-67	-153	-145	-2898	-98	0
642	0	0	-2712	273	2985	1219	-2848	1629	-20944	-46	-147	-97	-3713	-67	0
643	0	0	921	281	-640	-601	780	-179	-22174	-139	-133	-166	-4933	29	0
644	0	0	2993	283	-2710	-1638	2851	-1213	-22641	-135	-97	-226	-5228	-38	0
645	0	0	2694	277	-2417	-1485	2555	-1070	-22630	-166	-73	-176	-5146	27	0
646	0	0	2377	273	-2104	-1325	2240	-915	-22482	-133	-166	-137	-5014	-15	0
647	0	0	2046	269	-1777	-1157	1911	-754	-22375	-29	-120	-89	-4894	9	0
648	0	0	1767	258	-1509	-1012	1638	-625	-22271	-89	-159	-207	-4690	-106	0
649	0	0	-629	240	869	194	-749	554	-21400	-11	-108	-120	-3689	-29	0
650	0	0	-3992	217	4209	1887	-4100	2213	-20424	-62	-73	-197	-2836	-97	0
651	0	0	-4773	203	4976	2285	-4874	2589	-20216	-81	-124	-143	-2696	-65	0
652	0	0	-2759	201	2960	1279	-2859	1580	-20948	-89	-60	-108	-3546	11	0
653	0	0	927	192	-735	-559	831	-271	-22145	-133	-131	-226	-4706	-36	0
654	0	0	3022	178	-2844	-1600	2933	-1333	-22599	-52	-114	-149	-5001	48	0
655	0	0	2717	155	-2562	-1436	2639	-1203	-22523	-110	-81	-219	-4894	-23	0
656	0	0	2337	124	-2213	-1230	2275	-1044	-22432	-122	-11	-184	-4784	52	0
657	0	0	2046	112	-1934	-1079	1990	-911	-22277	-137	-110	-166	-4619	-71	0
658	0	0	1710	87	-1623	-898	1666	-768	-22158	-52	-34	-195	-4438	-9	0
659	0	0	-686	58	744	314	-715	401	-21260	-11	-97	-129	-3424	-7	0
660	0	0	-3950	27	3977	1961	-3963	2002	-20323	-60	-89	-97	-2568	-71	0
661	0	0	-4835	11	4846	2412	-4840	2428	-20129	-116	-23	-100	-2432	-31	0
662	0	0	-2852	1	2853	1425	-2852	1427	-20804	-114	-102	-178	-3218	-25	0
663	0	0	848	-15	-863	-416	855	-439	-21995	-85	-75	-164	-4421	27	0
664	0	0	2914	-23	-2937	-1445	2925	-1480	-22463	-122	-87	-207	-4700	15	0
665	0	0	2576	-46	-2622	-1265	2599	-1334	-22381	-85	-93	-197	-4597	15	0
666	0	0	2262	-60	-2322	-1101	2292	-1191	-22310	-176	-97	-172	-4493	-64	0
667	0	0	1880	-79	-1959	-900	1919	-1019	-22269	-67	-50	-118	-4450	52	0
668	0	0	1594	-95	-1689	-749	1641	-892	-22092	-139	-135	-230	-4211	-19	0
669	0	0	-752	-110	642	431	-697	266	-21204	-31	-91	-186	-3197	-60	0
670	0	0	-4110	-139	3971	2124	-4040	1916	-20263	-108	-62	-153	-2331	-44	0
671	0	0	-4932	-139	4793	2535	-4862	2327	-20046	-44	-91	-124	-2188	3	0
672	0	0	-2928	-129	2799	1528	-2863	1335	-20744	-207	-73	-157	-3003	-60	0
673	0	0	837	-129	-966	-354	901	-547	-21960	-44	-9	-170	-4209	29	0
674	0	0	2728	-137	-2865	-1295	2796	-1501	-22348	-120	-145	-215	-4440	-5	0
675	0	0	2543	-143	-2686	-1200	2614	-1414	-22360	-104	-75	-201	-4423	-11	0
676	0	0	2169	-151	-2320	-1009	2244	-1235	-22257	-36	-95	-141	-4312	42	0
677	0	0	1852	-159	-2011	-846	1931	-1085	-22123	-112	-116	-135	-4126	-19	0
678	0	0	1478	-161	-1639	-658	1558	-900	-22007	-108	-151	-250	-3963	31	0
679	0	0	-837	-172	665	504	-751	246	-21192	-64	-91	-112	-2987	-29	0
680	0	0	-4188	-184	4004	2186	-4096	1910	-20218	-48	-69	-131	-2124	-81	0
681	0	0	-5067	-186	4881	2626	-4974	2347	-20016	-27	-104	-139	-2044	-64	0
682	0	0	-3072	-176	2896	1624	-2984	1360	-20728	-34	-100	-221	-2880	-19	0
683	0	0	566	-182	-748	-192	657	-465	-21972	-151	-166	-213	-4072	-36	0
684	0	0	2778	-170	-2948	-1304	2863	-1559	-22459	-131	-60	-180	-4388	-40	0
685	0	0	2462	-176	-2638	-1143	2550	-1407	-22344	-124	-54	-186	-4242	23	0
686	0	0	2002	-178	-2180	-912	2091	-1179	-22261	-135	-79	-287	-4171	-50	0
687	0	0	1785	-178	-1963	-803	1874	-1070	-22154	-85	-85	-122	-4008	42	0
688	0	0	1451	-184	-1635	-633	1543	-909	-22026	-97	-44	-205	-3839	-17	0
689	0	0	-879	-197	682	538	-780	242	-21147	-83	-128	-205	-2834	-50	0
690	0	0	-4191	-203	3988	2197	-4089	1892	-20210	-38	-34	-153	-1998	-98	0
691	0	0	-5086	-205	4881	2645	-4983	2338	-19991	-62	-143	-145	-1852	5	0
692	0	0	-3012	-199	2813	1605	-2912	1307	-20721	-52	-85	-135	-2686	-1	0
693	0	0	566	-192	-758	-187	662	-475	-21914	-118	-67	-147	-3903	-11	0
694	0	0	2836	-178	-3014	-1329	2925	-1596	-22455	-79	-143	-126	-4252	-64	0
695	0	0	2448	-182	-2630	-1133	2539	-1406	-22368	-122	-42	-161	-4120	-15	0
696	0	0	2124	-186	-2310	-969	2217	-1248	-22286	-131	-91	-141	-3994	73	0
697	0	0	1866	-194	-2060	-836	1963	-1127	-22176	-81	-44	-174	-3924	-9	0
698	0	0	1555	-194	-1749	-680	1652	-971	-22114	-143	-106	-137	-3777	-32	0
699	0	0	-779	-203	576	491	-677	186	-21275	-71	-23	-161	-2809	-52	0
700	0	0	-4073	-217	3856	2145	-3964	1819	-20261	-77	-17	-97	-1899	-64	0
701	0	0	-4994	-209	4785	2601	-4889	2288	-20036	-85	-98	-141	-1806	-143	0
702	0	0	-2891	-203	2688	1547	-2789	1242	-20800	-87	-46	-141	-2646	-50	0
703	0	0	649	-194	-843	-227	746	-518	-21999	-112	-128	-128	-3843	-31	0
704	0	0	2883	-178	-3061	-1352	2972	-1619	-22521	-199	-34	-157	-4161	-5	0
705	0	0	2640	-180	-2820	-1230	2730	-1500	-22439	-60	-19	-226	-4079	-7	0
706	0	0	2190	-184	-2374	-1003	2282	-1279	-22315	-194	-75	-184	-3926	-52	0
707	0	0	1930	-186	-2116	-872	2023	-1151	-22203	-83	-83	-184	-3823	-42	0
708	0	0	1565	-188	-1753	-688	1659	-970	-22084	-126	-32	-238	-3660	-36	0
709	0	0	-729	-192	537	460	-633	172	-21297	-87	-124	-195	-2698	-71	0
710	0	0	-4071	-209	3862	2140	-3966	1826	-20362	-60	-75	-145	-1841	-141	0
711	0	0	-4971	-199	4772	2585	-4871	2286	-20092	-25	-93	-166	-1687	-122	0
712	0	0	-2915	-188	2727	1551	-2821	1269	-20756	-98	-97	-151	-2440	-98	0
713	0	0	721	-192	-913	-264	817	-552	-21951	-106	-23	-149	-3664	-3	0
714	0	0	2875	-182	-3057	-1346	2966	-1619	-22536	-159	-102	-252	-4054	11	0
715	0	0	2605	-178	-2783	-1213	2694	-1480	-22482	-97	-42	-97	-3986	69	0
716	0	0	2252	-186	-2438	-1033	2345	-1312	-22410	-131	0	-161	-3885	71	0
717	0	0	1983	-182	-2165	-900	2074	-1173	-22350	-27	-87	-159	-3814	67	0
718	0	0	1571	-184	-1755	-693	1663	-969	-22160	-110	-95	-205	-3596	-46	0
719	0	0	-677	-192	485	434	-581	146	-21340	-31	-108	-172	-2657	-67	0
720	0	0	-4079	-199	3880	2139	-3979	1840	-20362	-58	-46	-180	-1773	-95	0
721	0	0	-4961	-197	4764	2579	-4862	2283	-20189	-151	-77	-135	-1656	-81	0
722	0	0	-2919	-180	2739	1549	-2829	1279	-20882	-116	-77	-122	-2425	-36	0
723	0	0	601	-178	-779	-211	690	-478	-21991	-128	-145	-170	-3581	-27	0
724	0	0	2794	-166	-2960	-1314	2877	-1563	-22502	-120	-75	-135	-3945	29	0
725	0	0	2530	-174	-2704	-1178	2617	-1439	-22438	-100	-93	-203	-3784	25	0
726	0	0	2173	-180	-2353	-996	2263	-1266	-22375	-98	-62	-120	-3742	36	0
727	0	0	1843	-180	-2023	-831	1933	-1101	-22236	-93	-145	-155	-3587	-38	0
728	0	0	1589	-184	-1773	-702	1681	-978	-22174	-73	-32	-106	-3501	38	0
729	0	0	-787	-194	593	490	-690	199	-21308	-128	-73	-188	-2481	7	0
730	0	0	-4053	-205	3848	2129	-3950	1821	-20356	-75	-137	-120	-1627	-58	0
731	0	0	-5011	-194	4817	2602	-4914	2311	-20131	-56	-36	-77	-1519	-15	0
732	0	0	-3063	-194	2869	1628	-2966	1337	-20899	-151	-184	-226	-2359	-120	0
733	0	0	630	-182	-812	-224	721	-497	-22065	-23	3	-120	-3557	93	0
734	0	0	2726	-174	-2900	-1276	2813	-1537	-22533	-159	-157	-292	-3837	-42	0
735	0	0	2658	-186	-2844	-1236	2751	-1515	-22517	-38	-17	-85	-3767	44	0
736	0	0	1959	-192	-2151	-883	2055	-1171	-22335	-122	-184	-190	-3618	-73	0
737	0	0	1802	-190	-1992	-806	1897	-1091	-22273	-91	-112	-151	-3521	-81	0
738	0	0	1472	-188	-1660	-642	1566	-924	-22164	-104	-79	-155	-3396	34	0
739	0	0	-859	-194	665	526	-762	235	-21367	-143	-176	-85	-2442	-73	0
740	0	0	-4112	-207	3905	2159	-4008	1849	-20412	-75	-133	-89	-1550	-106	0
741	0	0	-5080	-205	4875	2642	-4977	2335	-20106	-79	-64	-133	-1373	-38	0
742	0	0	-3098	-192	2906	1645	-3002	1357	-20794	-166	-133	-174	-2137	9	0
743	0	0	599	-180	-779	-209	689	-479	-22036	-67	-147	-106	-3389	83	0
744	0	0	2778	-188	-2966	-1295	2872	-1577	-22618	-159	-116	-159	-3775	44	0
745	0	0	2499	-184	-2683	-1157	2591	-1433	-22575	-91	-172	-162	-3724	17	0
746	0	0	2124	-182	-2306	-971	2215	-1244	-22507	-118	-168	-118	-3623	-65	0
747	0	0	1829	-194	-2023	-817	1926	-1108	-22329	-124	-100	-180	-3457	3	0
748	0	0	1472	-184	-1656	-644	1564	-920	-22244	-98	-155	-180	-3332	-48	0
749	0	0	-715	-192	523	453	-619	165	-21392	-116	-58	-174	-2312	-48	0
750	0	0	-4129	-203	3926	2166	-4027	1861	-20441	-48	-118	-95	-1460	-69	0
751	0	0	-5014	-201	4813	2607	-4913	2306	-20218	-128	-21	-91	-1332	-93	0
752	0	0	-3015	-199	2816	1607	-2915	1308	-20946	-141	-56	-91	-2159	17	0
753	0	0	518	-192	-710	-163	614	-451	-22121	-172	-79	-159	-3332	42	0
754	0	0	2780	-182	-2962	-1299	2871	-1572	-22659	-190	-98	-217	-3687	-25	0
755	0	0	2553	-195	-2748	-1179	2650	-1471	-22639	-64	-56	-133	-3670	3	0
756	0	0	2124	-194	-2318	-965	2221	-1256	-22455	-143	-104	-215	-3431	65	0
757	0	0	1803	-197	-2000	-803	1901	-1098	-22346	-250	-106	-172	-3340	-52	0
758	0	0	1534	-194	-1728	-670	1631	-961	-22331	-69	-50	-145	-3268	64	0
759	0	0	-730	-205	525	467	-627	160	-21462	-60	-159	-205	-2262	-77	0
760	0	0	-4019	-217	3802	2118	-3910	1792	-20480	-91	15	-129	-1371	-52	0
761	0	0	-5037	-215	4822	2626	-4929	2303	-20290	-162	-131	-131	-1270	-116	0
762	0	0	-2997	-192	2805	1594	-2901	1306	-21017	-50	-95	-190	-2104	13	0
763	0	0	582	-195	-777	-193	679	-486	-22180	-110	-67	-192	-3307	0	0
764	0	0	2881	-190	-3071	-1345	2976	-1630	-22721	-31	-201	-176	-3639	-9	0
765	0	0	2600	-197	-2797	-1201	2698	-1497	-22672	-64	-46	-162	-3569	25	0
766	0	0	2282	-195	-2477	-1043	2379	-1336	-22577	-120	-102	-188	-3453	-3	0
767	0	0	1824	-197	-2021	-813	1922	-1109	-22381	-34	-46	-205	-3290	32	0
768	0	0	1538	-194	-1732	-672	1635	-963	-22375	-180	-131	-215	-3228	-97	0
769	0	0	-589	-203	386	396	-487	91	-21502	-15	-50	-128	-2194	-56	0
770	0	0	-4071	-215	3856	2143	-3963	1820	-20515	-89	-56	-176	-1361	-102	0
771	0	0	-4944	-223	4721	2583	-4832	2249	-20377	-40	-95	-108	-1249	-69	0
772	0	0	-3014	-211	2803	1612	-2908	1296	-21031	-100	-110	-186	-2038	-36	0
773	0	0	596	-197	-793	-199	694	-495	-22211	-124	-52	-201	-3233	-31	0
774	0	0	2844	-182	-3026	-1331	2935	-1604	-22756	-77	-95	-215	-3585	25	0
775	0	0	2605	-188	-2793	-1208	2699	-1490	-22682	-129	-46	-240	-3495	46	0
776	0	0	2234	-194	-2428	-1020	2331	-1311	-22540	-114	-36	-201	-3342	42	0
777	0	0	1838	-199	-2037	-819	1937	-1118	-22416	-131	-67	-213	-3224	-15	0
778	0	0	1620	-203	-1823	-708	1721	-1013	-22317	-79	-34	-188	-3043	42	0
779	0	0	-680	-211	469	445	-574	129	-21524	-100	-54	-162	-2110	-77	0
780	0	0	-4007	-226	3781	2116	-3894	1777	-20546	-31	-58	-159	-1268	-112	0
781	0	0	-5045	-217	4828	2631	-4936	2305	-20362	-108	-69	-223	-1179	-128	0
782	0	0	-2973	-207	2766	1590	-2869	1279	-21118	-97	-67	-178	-2021	-79	0
783	0	0	474	-199	-673	-137	573	-436	-22224	-213	-112	-155	-3119	-21	0
784	0	0	2829	-195	-3024	-1317	2926	-1609	-22748	-91	-58	-205	-3472	15	0
785	0	0	2557	-197	-2754	-1180	2655	-1475	-22694	-54	-93	-186	-3408	-11	0
786	0	0	2173	-205	-2378	-984	2275	-1291	-22612	-71	-19	-215	-3325	1	0
787	0	0	1822	-201	-2023	-810	1922	-1112	-22478	-67	-69	-182	-3162	-17	0
788	0	0	1595	-203	-1798	-696	1696	-1000	-22405	-176	-36	-137	-3026	-3	0
789	0	0	-655	-213	442	434	-548	114	-21555	-98	-52	-40	-2058	-40	0
790	0	0	-4014	-228	3786	2121	-3900	1779	-20602	-129	-42	-159	-1165	-93	0
791	0	0	-4983	-219	4764	2601	-4873	2272	-20385	-54	-79	-97	-1092	-120	0
792	0	0	-3032	-219	2813	1625	-2922	1297	-21060	-104	-77	-114	-1852	29	0
793	0	0	464	-207	-671	-128	567	-439	-22232	-112	-118	-184	-3074	-3	0
794	0	0	2846	-199	-3045	-1323	2945	-1622	-22752	-67	-118	-176	-3414	-56	0
795	0	0	2557	-209	-2766	-1174	2661	-1487	-22699	-106	-79	-85	-3332	54	0
796	0	0	2241	-207	-2448	-1017	2344	-1327	-22637	-58	-102	-180	-3255	7	0
797	0	0	1886	-207	-2093	-839	1989	-1150	-22540	-116	-81	-159	-3125	17	0
798	0	0	1550	-205	-1755	-672	1652	-980	-22408	-151	-85	-147	-2958	-29	0
799	0	0	-638	-219	419	428	-528	100	-21603	-50	-62	-176	-2025	-34	0
800	0	0	-4002	-221	3781	2111	-3891	1780	-20643	17	-46	-164	-1154	-79	0
801	0	0	-5039	-221	4818	2630	-4928	2298	-20368	-42	-129	-151	-1002	-83	0
802	0	0	-3014	-211	2803	1612	-2908	1296	-21159	-58	-64	-129	-1844	27	0
803	0	0	520	-207	-727	-156	623	-467	-22337	-108	-54	-139	-3038	15	0
804	0	0	2822	-190	-3012	-1316	2917	-1601	-22878	-77	-135	-129	-3426	46	0
805	0	0	2575	-199	-2774	-1188	2674	-1486	-22795	-85	-36	-225	-3313	102	0
806	0	0	2272	-203	-2475	-1034	2373	-1339	-22649	-128	-85	-77	-3148	34	0
807	0	0	1851	-211	-2062	-820	1956	-1136	-22566	-139	-52	-151	-3049	52	0
808	0	0	1626	-215	-1841	-705	1733	-1028	-22467	-100	-54	-129	-2902	52	0
809	0	0	-591	-221	370	406	-480	74	-21632	-69	0	-133	-1926	1	0
810	0	0	-3993	-230	3763	2111	-3878	1766	-20626	-9	-87	-124	-1043	-3	0
811	0	0	-4913	-226	4687	2569	-4800	2230	-20389	-11	-97	-89	-927	-29	0
812	0	0	-3086	-211	2875	1648	-2980	1332	-21159	-69	-58	-98	-1811	-50	0
813	0	0	470	-205	-675	-132	572	-440	-22360	-100	-139	-151	-3007	5	0
814	0	0	2871	-203	-3074	-1334	2972	-1638	-22868	-124	-17	-157	-3334	54	0
815	0	0	2547	-211	-2758	-1168	2652	-1484	-22763	-23	-38	-184	-3228	62	0
816	0	0	2177	-209	-2386	-984	2281	-1297	-22659	-164	-38	-277	-3117	25	0
817	0	0	1783	-215	-1998	-784	1890	-1106	-22554	-104	-67	-217	-3003	-29	0
818	0	0	1546	-207	-1753	-669	1649	-980	-22478	-75	-29	-170	-2871	58	0
819	0	0	-703	-217	486	460	-594	134	-21553	-106	-71	-180	-1815	-46	0
820	0	0	-3927	-226	3701	2076	-3814	1737	-20668	-27	112	-102	-1041	25	0
821	0	0	-5030	-223	4807	2626	-4918	2292	-20435	-67	-31	-120	-890	-34	0
822	0	0	-3070	-219	2851	1644	-2960	1316	-21078	-36	-54	-205	-1643	-13	0
823	0	0	388	-201	-589	-93	488	-395	-22205	-118	-60	-195	-2780	17	0
824	0	0	2806	-201	-3007	-1302	2906	-1604	-22829	-143	-79	-234	-3204	-1	0
825	0	0	2551	-211	-2762	-1170	2656	-1486	-22738	11	7	-188	-3107	46	0
826	0	0	2070	-219	-2289	-925	2179	-1254	-22653	-120	-87	-168	-3005	25	0
827	0	0	1855	-209	-2064	-823	1959	-1136	-22548	-93	-102	-178	-2900	-98	0
828	0	0	1476	-217	-1693	-629	1584	-955	-22484	13	-32	-194	-2809	75	0
829	0	0	-626	-215	411	420	-518	98	-21640	-62	-71	-104	-1817	-83	0
830	0	0	-4079	-221	3858	2150	-3968	1818	-20612	58	-11	-184	-921	-21	0
831	0	0	-5069	-223	4846	2646	-4957	2311	-20401	-50	-75	-182	-785	-114	0
832	0	0	-3156	-221	2935	1688	-3045	1357	-21126	-65	-110	-176	-1604	-65	0
833	0	0	419	-209	-628	-105	523	-418	-22286	-79	-73	-149	-2799	-9	0
834	0	0	2730	-205	-2935	-1262	2832	-1570	-22864	-137	-89	-195	-3171	1	0
835	0	0	2563	-209	-2772	-1177	2667	-1490	-22793	-155	27	-164	-3104	62	0
836	0	0	2165	-213	-2378	-976	2271	-1295	-22674	-69	-116	-145	-2981	60	0
837	0	0	1845	-207	-2052	-819	1948	-1129	-22550	-151	-32	-223	-2851	17	0
838	0	0	1523	-211	-1734	-656	1628	-972	-22507	-89	-69	-149	-2735	-19	0
839	0	0	-626	-219	407	422	-516	94	-21671	-32	-58	-172	-1800	-102	0
840	0	0	-4027	-221	3806	2124	-3916	1792	-20726	-93	-25	-124	-921	-83	0
841	0	0	-5008	-230	4778	2619	-4893	2274	-20467	-100	-58	-81	-766	-44	0
842	0	0	-3144	-215	2929	1679	-3036	1357	-21142	-69	-77	-172	-1544	-42	0
843	0	0	419	-207	-626	-106	522	-416	-22379	-124	-38	-87	-2781	71	0
844	0	0	2862	-205	-3067	-1328	2964	-1636	-22895	-108	-13	-194	-3158	-29	0
845	0	0	2549	-211	-2760	-1169	2654	-1485	-22827	-98	21	-157	-3045	34	0
846	0	0	2155	-205	-2360	-975	2257	-1282	-22713	-164	11	-203	-2935	36	0
847	0	0	1878	-209	-2087	-834	1982	-1148	-22680	-93	-25	-108	-2890	29	0
848	0	0	1527	-203	-1730	-662	1628	-966	-22558	-62	-77	-186	-2690	-32	0
849	0	0	-616	-213	403	414	-509	95	-21766	-89	-19	-172	-1813	-44	0
850	0	0	-3966	-228	3738	2097	-3852	1755	-20802	-83	11	-164	-915	-52	0
851	0	0	-4934	-236	4698	2585	-4816	2231	-20540	27	-9	-52	-766	-32	0
852	0	0	-3167	-230	2937	1698	-3052	1353	-21136	-139	-48	-182	-1456	-42	0
853	0	0	411	-217	-628	-97	519	-422	-22333	-168	-15	-178	-2690	34	0
854	0	0	2689	-205	-2894	-1242	2791	-1549	-22893	-215	-40	-261	-3055	23	0
855	0	0	2594	-209	-2803	-1192	2698	-1506	-22785	-87	-65	-178	-2954	-60	0
856	0	0	2103	-209	-2312	-947	2207	-1260	-22688	-102	-46	-135	-2824	38	0
857	0	0	1750	-215	-1965	-767	1857	-1090	-22573	-128	-116	-139	-2719	-5	0
858	0	0	1562	-215	-1777	-673	1669	-996	-22536	-56	-27	-161	-2688	19	0
859	0	0	-661	-213	448	437	-554	117	-21716	-100	5	-135	-1681	-44	0
860	0	0	-3985	-230	3755	2107	-3870	1762	-20732	-124	71	-87	-801	-17	0
861	0	0	-5049	-223	4826	2636	-4937	2301	-20532	-7	-32	-131	-708	-58	0
862	0	0	-3109	-217	2892	1663	-3000	1337	-21221	-95	-58	-116	-1501	-44	0
863	0	0	371	-209	-580	-81	475	-394	-22399	-145	-64	-172	-2659	65	0
864	0	0	2780	-205	-2985	-1287	2882	-1595	-22948	-164	-50	-190	-3047	19	0
865	0	0	2571	-203	-2774	-1184	2672	-1488	-22874	-98	-50	-122	-2921	31	0
866	0	0	2208	-211	-2419	-998	2313	-1315	-22758	-79	-83	-164	-2838	52	0
867	0	0	1886	-211	-2097	-837	1991	-1154	-22692	-44	-15	-129	-2789	52	0
868	0	0	1587	-211	-1798	-688	1692	-1004	-22637	-46	-87	-139	-2661	13	0
869	0	0	-550	-221	329	385	-439	54	-21848	-114	-85	-139	-1726	13	0
870	0	0	-4011	-238	3773	2124	-3892	1767	-20864	-48	-40	-129	-871	-118	0
871	0	0	-4959	-234	4725	2596	-4842	2245	-20614	-149	11	-126	-647	-114	0
872	0	0	-3130	-215	2915	1672	-3022	1350	-21188	-69	-71	-153	-1383	-3	0
873	0	0	318	-211	-529	-53	423	-370	-22306	-197	-118	-250	-2543	32	0
874	0	0	2834	-207	-3041	-1313	2937	-1624	-22903	-79	-25	-180	-2970	-31	0
875	0	0	2491	-219	-2710	-1136	2600	-1464	-22833	-65	-116	-174	-2844	73	0
876	0	0	2293	-211	-2504	-1041	2398	-1357	-22796	-71	-60	-221	-2811	75	0
877	0	0	1839	-209	-2048	-815	1943	-1128	-22699	-126	-13	-203	-2696	50	0
878	0	0	1548	-215	-1763	-666	1655	-989	-22620	-124	-145	-225	-2549	-1	0
879	0	0	-578	-223	355	400	-466	66	-21823	-95	-114	-178	-1631	-23	0
880	0	0	-3925	-232	3693	2078	-3809	1730	-20812	-73	-65	-100	-719	-7	0
881	0	0	-5048	-228	4820	2638	-4934	2296	-20523	-126	-104	-95	-531	-32	0
882	0	0	-3130	-219	2911	1674	-3020	1346	-21188	-110	-50	-129	-1295	9	0
883	0	0	349	-211	-560	-69	454	-385	-22393	-128	-73	-128	-2529	42	0
884	0	0	2755	-199	-2954	-1278	2854	-1576	-22940	-151	-159	-182	-2915	-13	0
885	0	0	2576	-213	-2789	-1181	2682	-1501	-22899	-98	-34	-203	-2849	58	0
886	0	0	2187	-197	-2384	-995	2285	-1290	-22773	-62	-83	-184	-2735	29	0
887	0	0	1793	-195	-1988	-799	1890	-1091	-22682	-162	-135	-226	-2626	-21	0
888	0	0	1581	-197	-1778	-692	1679	-987	-22649	-73	0	-133	-2566	27	0
889	0	0	-581	-192	389	386	-485	98	-21867	-93	-56	-139	-1606	-42	0
890	0	0	-3962	-195	3767	2078	-3864	1786	-20792	-89	-32	-128	-649	-168	0
891	0	0	-5082	-184	4898	2633	-4990	2357	-20550	-56	-31	-207	-533	-98	0
892	0	0	-3157	-174	2983	1665	-3070	1404	-21219	-83	-95	-157	-1301	-56	0
893	0	0	312	-151	-463	-80	387	-307	-22356	-56	-56	-205	-2477	3	0
894	0	0	2784	-139	-2923	-1322	2853	-1531	-23012	-112	-89	-192	-2923	-21	0
895	0	0	2549	-139	-2688	-1205	2618	-1413	-22977	-104	-65	-116	-2805	75	0
896	0	0	2192	-143	-2335	-1024	2263	-1239	-22872	-108	-32	-240	-2764	5	0
897	0	0	1777	-149	-1926	-814	1851	-1037	-22754	-161	-128	-145	-2603	-29	0
898	0	0	1530	-157	-1687	-686	1608	-922	-22676	-139	-71	-207	-2461	3	0
899	0	0	-509	-164	345	336	-427	90	-21871	-75	-29	-190	-1540	-32	0
900	0	0	-3984	-176	3808	2080	-3896	1816	-20837	-23	-98	-141	-616	-42	0
901	0	0	-4996	-170	4826	2583	-4911	2328	-20583	-100	-27	-139	-450	-110	0
902	0	0	-3180	-170	3010	1675	-3095	1420	-21246	-36	-21	-116	-1233	-19	0
903	0	0	301	-133	-434	-84	367	-283	-22387	-139	-149	-217	-2360	15	0
904	0	0	2820	-128	-2948	-1346	2884	-1538	-22930	-44	-85	-112	-2745	29	0
905	0	0	2546	-129	-2675	-1208	2610	-1402	-22882	-73	-73	-209	-2675	25	0
906	0	0	2114	-126	-2240	-994	2177	-1183	-22765	-139	-65	-176	-2556	9	0
907	0	0	1820	-116	-1936	-852	1878	-1026	-22763	-143	-85	-188	-2549	-56	0
908	0	0	1572	-102	-1674	-735	1623	-888	-22709	-56	-36	-161	-2434	52	0
909	0	0	-480	-114	366	297	-423	126	-21887	-131	-13	-145	-1470	7	0
910	0	0	-3826	-108	3718	1967	-3772	1805	-20901	-23	54	-133	-593	-48	0
911	0	0	-4927	-110	4817	2518	-4872	2353	-20695	-89	-54	-67	-432	-19	0
912	0	0	-3190	-114	3076	1652	-3133	1481	-21268	-102	7	-141	-1177	-3	0
913	0	0	338	-106	-444	-116	391	-275	-22407	-122	-110	-217	-2341	31	0
914	0	0	2885	-106	-2991	-1389	2938	-1548	-23021	-79	-75	-118	-2764	50	0
915	0	0	2541	-114	-2655	-1213	2598	-1384	-22946	-100	-29	-174	-2683	-31	0
916	0	0	2206	-120	-2326	-1043	2266	-1223	-22880	-67	-17	-166	-2578	0	0
917	0	0	1901	-118	-2019	-891	1960	-1068	-22763	-31	-40	-149	-2434	40	0
918	0	0	1674	-124	-1798	-775	1736	-961	-22668	-60	-9	-116	-2345	91	0
919	0	0	-509	-120	389	314	-449	134	-21836	-147	-67	-145	-1356	-110	0
920	0	0	-3798	-126	3672	1962	-3735	1773	-20829	-21	-19	-36	-430	-62	0
921	0	0	-4948	-126	4822	2537	-4885	2348	-20532	-93	-81	-176	-250	-108	0
922	0	0	-3101	-122	2979	1611	-3040	1428	-21217	-58	-31	-62	-1047	32	0
923	0	0	344	-108	-452	-118	398	-280	-22412	-128	-89	-155	-2260	25	0
924	0	0	2910	-106	-3016	-1402	2963	-1561	-23049	-97	-50	-184	-2723	108	0
925	0	0	2588	-108	-2696	-1240	2642	-1402	-22996	-108	-65	-73	-2613	97	0
926	0	0	2214	-106	-2320	-1054	2267	-1213	-22851	-67	-79	-126	-2492	1	0
927	0	0	1950	-116	-2066	-917	2008	-1091	-22826	-129	-38	-141	-2448	83	0
928	0	0	1563	-118	-1681	-722	1622	-899	-22746	-137	-23	-153	-2329	64	0
929	0	0	-509	-135	374	322	-441	119	-21871	-75	-85	-221	-1332	-56	0
930	0	0	-3805	-149	3656	1977	-3730	1753	-20833	7	7	-100	-376	-34	0
931	0	0	-4996	-162	4834	2579	-4915	2336	-20585	-60	-31	-162	-242	-19	0
932	0	0	-3249	-153	3096	1701	-3172	1471	-21231	-120	-79	-149	-977	-48	0
933	0	0	289	-153	-442	-68	365	-297	-22391	-110	-102	-133	-2198	-29	0
934	0	0	2819	-145	-2964	-1337	2891	-1554	-23056	-38	-29	-176	-2702	89	0
935	0	0	2557	-151	-2708	-1203	2632	-1429	-23039	-97	-79	-126	-2601	-1	0
936	0	0	2202	-145	-2347	-1028	2274	-1246	-22907	-95	-131	-223	-2487	64	0
937	0	0	1898	-162	-2060	-868	1979	-1111	-22820	-38	0	-83	-2403	174	0
938	0	0	1582	-164	-1746	-709	1664	-955	-22668	-100	-116	-190	-2203	-13	0
939	0	0	-440	-192	248	316	-344	28	-21867	-9	-44	-75	-1270	64	0
940	0	0	-3941	-219	3722	2080	-3831	1751	-20802	-116	-118	-180	-302	-155	0
941	0	0	-4967	-226	4741	2596	-4854	2257	-20542	-38	-3	-137	-174	-13	0
942	0	0	-3171	-217	2954	1694	-3062	1368	-21194	-19	-44	-186	-904	46	0
943	0	0	243	-234	-477	-4	360	-355	-22269	-102	-95	-166	-2062	-9	0
944	0	0	2795	-215	-3010	-1290	2902	-1612	-23014	-126	-83	-118	-2576	79	0
945	0	0	2537	-225	-2762	-1156	2649	-1493	-22940	-83	-38	-174	-2504	89	0
946	0	0	2177	-236	-2413	-970	2295	-1324	-22814	-89	-48	-141	-2359	0	0
947	0	0	1903	-240	-2143	-831	2023	-1191	-22682	-91	-60	-58	-2219	27	0
948	0	0	1556	-242	-1798	-657	1677	-1020	-22591	-46	-9	-143	-2101	79	0
949	0	0	-445	-250	195	347	-320	-27	-21803	-69	-54	-242	-1185	29	0
950	0	0	-3877	-254	3623	2065	-3750	1684	-20814	-73	-32	-122	-298	-38	0
951	0	0	-4979	-254	4725	2616	-4852	2235	-20554	-83	-38	-215	-129	-110	0
952	0	0	-3266	-248	3018	1757	-3142	1385	-21229	-64	-69	-102	-927	-9	0
953	0	0	310	-240	-550	-35	430	-395	-22321	-71	-40	-195	-2054	67	0
954	0	0	2767	-226	-2993	-1270	2880	-1609	-22872	-131	-89	-219	-2423	50	0
955	0	0	2588	-242	-2830	-1173	2709	-1536	-22837	-83	-97	-174	-2355	65	0
956	0	0	2210	-240	-2450	-985	2330	-1345	-22744	-102	-17	-128	-2283	67	0
957	0	0	1872	-242	-2114	-815	1993	-1178	-22670	-120	-100	-201	-2157	36	0
958	0	0	1641	-234	-1875	-703	1758	-1054	-22554	-71	-31	-135	-2011	65	0
959	0	0	-457	-254	203	355	-330	-25	-21819	-124	-7	-190	-1144	-25	0
960	0	0	-3869	-259	3610	2064	-3739	1675	-20822	-23	-79	-79	-236	-93	0
961	0	0	-4981	-256	4725	2618	-4853	2234	-20565	-52	-29	-145	-19	-21	0
962	0	0	-3227	-252	2975	1739	-3101	1361	-21128	-44	-128	-79	-766	-17	0
963	0	0	248	-246	-494	-1	371	-370	-22296	-108	-29	-147	-1971	-1	0
964	0	0	2807	-238	-3045	-1284	2926	-1641	-22919	-102	-110	-137	-2362	50	0
965	0	0	2597	-248	-2845	-1174	2721	-1546	-22860	-122	-38	-230	-2314	38	0
966	0	0	2194	-244	-2438	-975	2316	-1341	-22765	-91	-67	-141	-2176	58	0
967	0	0	1845	-250	-2095	-797	1970	-1172	-22630	-161	-52	-194	-2044	42	0
968	0	0	1562	-248	-1810	-657	1686	-1029	-22556	-19	-135	-106	-1961	-27	0
969	0	0	-514	-256	258	385	-386	1	-21801	-64	-166	-143	-1049	-97	0
970	0	0	-3853	-263	3590	2058	-3721	1663	-20790	-44	-25	-131	-153	-87	0
971	0	0	-4995	-248	4747	2621	-4871	2249	-20463	-62	-97	-83	91	-65	0
972	0	0	-3187	-246	2941	1716	-3064	1347	-21161	-73	-5	-141	-719	-5	0
973	0	0	132	-246	-378	57	255	-312	-22265	-104	-104	-209	-1825	9	0
974	0	0	2763	-261	-3024	-1251	2893	-1642	-22880	-147	-114	-141	-2248	27	0
975	0	0	2456	-269	-2725	-1093	2590	-1497	-22775	-64	-44	-108	-2159	1	0
976	0	0	2076	-296	-2372	-890	2224	-1334	-22668	-34	-93	-186	-2017	-1	0
977	0	0	1722	-320	-2042	-701	1882	-1181	-22536	-67	-34	-137	-1881	17	0
978	0	0	1405	-329	-1734	-538	1569	-1031	-22463	-159	-19	-120	-1746	60	0
979	0	0	-556	-355	201	455	-378	-77	-21706	-21	-62	-135	-843	-11	0
980	0	0	-3991	-362	3629	2176	-3810	1633	-20655	-56	-98	-110	79	-106	0
981	0	0	-5181	-333	4848	2757	-5014	2257	-20424	-65	-71	-120	223	-81	0
982	0	0	-3378	-267	3111	1822	-3244	1422	-21045	-85	-48	-164	-486	-21	0
983	0	0	72	-234	-306	81	189	-270	-22277	-133	-93	-211	-1780	75	0
984	0	0	2769	-259	-3028	-1255	2898	-1643	-22882	-122	-87	-155	-2176	-3	0
985	0	0	2454	-287	-2741	-1083	2597	-1514	-22756	-79	0	-215	-2040	29	0
986	0	0	2116	-190	-2306	-963	2211	-1248	-22744	-56	-32	-135	-2048	58	0
987	0	0	1894	-75	-1969	-909	1931	-1022	-22717	-73	-75	-203	-2005	-44	0
988	0	0	1668	62	-1606	-865	1637	-772	-22686	-60	-79	-195	-1955	9	0
989	0	0	-252	304	556	-26	-404	430	-22069	-122	-19	-197	-1191	-15	0
990	0	0	-3527	576	4103	1475	-3815	2339	-21211	-110	-11	-234	-448	-58	0
991	0	0	-4483	873	5356	1805	-4919	3114	-21045	9	-46	-65	-372	-62	0
992	0	0	-2716	1041	3757	837	-3236	2399	-21778	-133	-89	-174	-1181	-19	0
993	0	0	811	1117	306	-964	252	711	-22938	-166	-67	-217	-2382	46	0
994	0	0	3417	1167	-2250	-2292	2833	-541	-23615	-128	-15	-108	-2830	62	0
995	0	0	3222	1154	-2068	-2188	2645	-457	-23549	-114	-27	-153	-2716	77	0
996	0	0	2777	1037	-1740	-1907	2258	-351	-23369	-31	-65	-159	-2556	-31	0
997	0	0	2382	834	-1548	-1608	1965	-357	-23025	-54	-81	-120	-2209	60	0
998	0	0	1989	624	-1365	-1306	1677	-370	-22783	-60	-29	-182	-1916	-7	1
999	0	0	-137	417	554	-140	-345	485	-21861	-44	-1	-174	-876	-17	0
1000	0	0	-3587	234	3821	1676	-3704	2027	-20693	-93	-3	-194	203	-52	0
1001	0	0	-4840	23	4863	2408	-4851	2443	-20280	3	-9	-87	483	-40	0
1002	0	0	-3202	-81	3121	1641	-3161	1520	-20886	-135	17	-149	-221	-31	0
1003	0	0	245	-139	-384	-53	314	-261	-22088	-87	-29	-186	-1468	17	0
1004	0	0	2837	-170	-3007	-1333	2922	-1588	-22707	-126	5	-108	-1897	-1	0
1005	0	0	2593	-194	-2787	-1199	2690	-1490	-22633	-124	-9	-170	-1823	-42	0
1006	0	0	2202	-213	-2415	-994	2308	-1314	-22581	-19	25	-58	-1777	60	0
1007	0	0	1864	-213	-2077	-825	1970	-1145	-22488	-161	-60	-131	-1645	27	0
1008	0	0	1614	-225	-1839	-694	1726	-1032	-22478	-50	36	-46	-1608	23	0
1009	0	0	-399	-215	184	307	-291	-15	-21667	-112	-50	-184	-667	-54	0
1010	0	0	-3776	-207	3569	1991	-3672	1681	-20661	-23	40	-126	254	-114	0
1011	0	0	-5066	-205	4861	2635	-4963	2328	-20404	-71	-102	-168	391	-54	0
1012	0	0	-3262	-201	3061	1731	-3161	1430	-20975	-71	25	-147	-283	-42	0
1013	0	0	161	-186	-347	12	254	-266	-22123	-73	-102	-129	-1491	-54	0
1014	0	0	2873	-176	-3049	-1348	2961	-1612	-22779	-104	15	-174	-1924	3	0
1015	0	0	2626	-190	-2816	-1218	2721	-1503	-22678	-48	9	-155	-1837	71	0
1016	0	0	2264	-201	-2465	-1031	2364	-1333	-22585	-108	-38	-155	-1742	-9	0
1017	0	0	1909	-207	-2116	-851	2012	-1161	-22465	-50	3	-116	-1577	120	0
1018	0	0	1540	-213	-1753	-663	1646	-983	-22329	-67	17	-172	-1431	5	0
1019	0	0	-419	-225	194	322	-306	-15	-21570	-67	0	-93	-486	-21	0
1020	0	0	-3867	-228	3639	2047	-3753	1705	-20581	-1	110	-32	388	-48	0
1021	0	0	-5146	-225	4921	2685	-5033	2348	-20276	-60	34	-217	572	-98	0
1022	0	0	-3331	-226	3105	1778	-3218	1439	-20903	-106	19	-114	-137	-29	0
1023	0	0	46	-213	-259	83	152	-236	-21999	-73	-29	-143	-1358	5	0
1024	0	0	2794	-205	-2999	-1294	2896	-1602	-22730	-95	58	-176	-1858	40	0
1025	0	0	2518	-213	-2731	-1152	2624	-1472	-22678	-21	-25	-168	-1769	85	0
1026	0	0	2206	-219	-2425	-993	2315	-1322	-22560	-122	54	-157	-1635	-29	0
1027	0	0	1761	-223	-1984	-769	1872	-1103	-22397	-79	-19	-139	-1511	85	0
1028	0	0	1561	-225	-1786	-668	1673	-1005	-22275	-112	42	-228	-1371	31	0
1029	0	0	-433	-228	205	330	-319	-11	-21502	5	32	-97	-411	62	0
1030	0	0	-4007	-246	3761	2126	-3884	1757	-20370	-104	-3	-182	609	-159	0
1031	0	0	-5123	-242	4881	2682	-5002	2319	-20146	-50	65	-102	696	-114	0
1032	0	0	-3418	-223	3195	1820	-3306	1486	-20831	-97	54	-87	-73	38	0
1033	0	0	-16	-225	-209	120	96	-217	-21976	-108	-40	-139	-1264	69	0
1034	0	0	2852	-213	-3065	-1319	2958	-1639	-22684	-5	-21	-81	-1778	73	0
1035	0	0	2450	-219	-2669	-1115	2559	-1444	-22571	-143	32	-195	-1647	-3	0
1036	0	0	2153	-211	-2364	-971	2258	-1287	-22432	-98	-52	-120	-1505	67	0
1037	0	0	1795	-207	-2002	-794	1898	-1104	-22317	-114	-27	-110	-1406	85	0
1038	0	0	1494	-213	-1707	-640	1600	-960	-22211	-104	-56	-147	-1261	25	0
1039	0	0	-465	-221	244	343	-354	11	-21427	-48	-40	-31	-333	9	0
1040	0	0	-3974	-223	3751	2098	-3862	1764	-20360	-1	-27	-60	607	-75	0
1041	0	0	-5231	-232	4999	2731	-5115	2383	-20042	-32	-27	-164	822	-106	0
1042	0	0	-3404	-225	3179	1814	-3291	1477	-20775	-34	-23	-97	-23	5	0
1043	0	0	62	-213	-275	75	168	-244	-21910	-139	-89	-170	-1212	5	0
1044	0	0	2784	-207	-2991	-1288	2887	-1599	-22552	-104	-102	-162	-1674	38	0
1045	0	0	2656	-207	-2863	-1224	2759	-1535	-22498	-83	-40	-151	-1584	-17	0
1046	0	0	2177	-213	-2390	-982	2283	-1301	-22418	-83	-48	-141	-1486	77	0
1047	0	0	1882	-217	-2099	-832	1990	-1158	-22211	-126	-95	-149	-1292	-1	0
1048	0	0	1616	-213	-1829	-701	1722	-1021	-22174	-67	-21	-58	-1229	67	0
1049	0	0	-318	-221	97	269	-207	-62	-21468	-11	-9	-137	-372	15	0
1050	0	0	-3973	-223	3750	2098	-3861	1763	-20383	-91	-67	-139	609	-75	0
1051	0	0	-5184	-226	4958	2705	-5071	2366	-20020	-73	-13	-62	896	-23	0
1052	0	0	-3558	-226	3332	1892	-3445	1553	-20622	-85	-81	-240	129	-17	0
1053	0	0	105	-205	-310	50	207	-257	-21830	-116	-21	-162	-1111	71	0
1054	0	0	2920	-195	-3115	-1362	3017	-1655	-22521	-137	-137	-205	-1610	60	0
1055	0	0	2763	-195	-2958	-1284	2860	-1576	-22482	-108	-102	-141	-1528	46	0
1056	0	0	2459	-194	-2653	-1132	2556	-1423	-22368	-54	-13	-174	-1441	89	0
1057	0	0	2083	-194	-2277	-944	2180	-1235	-22265	-131	-44	-201	-1301	69	0
1058	0	0	1763	-192	-1955	-785	1859	-1073	-22147	-178	-69	-178	-1146	38	0
1059	0	0	-161	-195	-34	178	-63	-114	-21357	-122	-116	-201	-226	-75	0
1060	0	0	-3929	-203	3726	2066	-3827	1761	-20273	-52	-95	-81	762	-1	0
1061	0	0	-5243	-205	5038	2724	-5140	2416	-19886	-141	-79	-141	1043	-104	0
1062	0	0	-3503	-194	3309	1848	-3406	1557	-20525	-116	27	-159	258	83	0
1063	0	0	110	-188	-298	39	204	-243	-21729	-93	-44	-228	-1041	34	0
1064	0	0	3011	-182	-3193	-1414	3102	-1687	-22471	-56	-141	-116	-1528	-15	0
1065	0	0	2844	-182	-3026	-1331	2935	-1604	-22317	-79	-56	-176	-1373	42	0
1066	0	0	2485	-184	-2669	-1150	2577	-1426	-22331	-106	-44	-141	-1385	48	0
1067	0	0	2174	-192	-2366	-991	2270	-1279	-22191	-27	5	-139	-1286	56	0
1068	0	0	1787	-182	-1969	-802	1878	-1075	-22088	-151	-11	-226	-1164	-36	0
1069	0	0	-171	-192	-21	181	-75	-106	-21355	-27	3	-95	-254	-11	0
1070	0	0	-3906	-197	3709	2051	-3807	1756	-20174	-91	-31	-122	836	-69	0
1071	0	0	-5256	-195	5061	2725	-5158	2433	-19786	-3	79	-13	1107	50	0
1072	0	0	-3538	-178	3360	1858	-3449	1591	-20391	-89	-36	-131	368	-93	0
1073	0	0	95	-174	-269	39	182	-221	-21588	-65	11	-184	-929	60	0
1074	0	0	3004	-164	-3168	-1420	3086	-1666	-22333	-124	-56	-182	-1441	9	0
1075	0	0	2881	-153	-3034	-1364	2957	-1593	-22288	-69	46	-166	-1373	48	0
1076	0	0	2495	-151	-2646	-1172	2570	-1398	-22180	-137	3	-201	-1282	17	0
1077	0	0	2186	-159	-2345	-1013	2265	-1252	-22088	-91	65	-153	-1171	23	0
1078	0	0	1828	-139	-1967	-844	1897	-1053	-21968	-129	-25	-174	-1018	-34	0
1079	0	0	-142	-153	-11	147	-65	-82	-21202	-56	23	-139	-126	-1	0
1080	0	0	-3931	-162	3769	2046	-3850	1803	-20034	-97	15	-151	925	-124	0
1081	0	0	-5216	-155	5061	2685	-5138	2453	-19626	-69	36	-85	1208	-85	0
1082	0	0	-3526	-135	3391	1830	-3458	1628	-20228	-52	-21	-62	415	-69	0
1083	0	0	149	-128	-277	-10	213	-202	-21437	-108	-73	-178	-826	19	0
1084	0	0	3228	-114	-3342	-1557	3285	-1728	-22267	-60	7	-182	-1453	32	0
1085	0	0	2935	-120	-3055	-1407	2995	-1587	-22156	-155	52	-209	-1325	87	0
1086	0	0	2613	-118	-2731	-1247	2672	-1424	-22050	-135	-5	-211	-1214	0	0
1087	0	0	2239	-112	-2351	-1063	2295	-1231	-21935	-133	-44	-133	-1105	73	0
1088	0	0	1925	-112	-2037	-906	1981	-1074	-21770	-81	-89	-209	-977	-32	0
1089	0	0	-11	-100	-89	55	39	-94	-21056	-126	-36	-166	-58	-58	0
1090	0	0	-3790	-108	3682	1949	-3736	1787	-19964	-65	32	-73	931	-112	0
1091	0	0	-5221	-104	5117	2662	-5169	2506	-19594	-106	-42	-133	1173	-65	0
1092	0	0	-3390	-83	3307	1736	-3348	1612	-20240	-69	-81	-93	422	-50	0
1093	0	0	225	-79	-304	-73	264	-191	-21361	-129	-133	-182	-776	13	0
1094	0	0	3315	-58	-3373	-1628	3344	-1715	-22100	-58	-85	-226	-1365	-5	0
1095	0	0	3092	-52	-3144	-1520	3118	-1598	-22044	-124	-44	-192	-1309	46	0
1096	0	0	2770	-46	-2816	-1362	2793	-1431	-21997	-112	-118	-170	-1233	64	0
1097	0	0	2425	-40	-2465	-1192	2445	-1252	-21885	-95	-56	-162	-1117	120	0
1098	0	0	2103	-34	-2137	-1034	2120	-1085	-21710	-87	-93	-192	-933	69	0
1099	0	0	159	-42	-201	-58	180	-121	-20903	-54	-95	-135	23	73	0
1100	0	0	-3735	-42	3693	1888	-3714	1825	-19741	-201	-139	-170	1096	-83	0
1101	0	0	-5095	-32	5063	2563	-5079	2515	-19363	-67	-54	-197	1278	-87	0
1102	0	0	-3287	-9	3278	1648	-3282	1634	-20065	-77	-9	-116	496	64	0
1103	0	0	334	1	-333	-167	333	-166	-21279	-178	-122	-236	-764	27	0
1104	0	0	3423	27	-3396	-1725	3409	-1684	-22053	-126	-71	-192	-1336	54	0
1105	0	0	3182	32	-3150	-1607	3166	-1559	-21964	-108	-75	-180	-1241	114	0
1106	0	0	2816	42	-2774	-1429	2795	-1366	-21857	-128	-104	-291	-1131	42	0
1107	0	0	2519	62	-2457	-1290	2488	-1197	-21790	-95	-25	-153	-1068	60	0
1108	0	0	2234	71	-2163	-1152	2198	-1046	-21685	-161	-60	-230	-968	5	0
1109	0	0	222	65	-157	-143	189	-46	-20882	-58	-50	-166	-17	97	0
1110	0	0	-3471	69	3540	1701	-3505	1804	-19702	-98	-116	-186	1076	-36	0
1111	0	0	-4872	75	4947	2398	-4909	2511	-19400	-48	-11	-100	1243	0	0
1112	0	0	-3191	97	3288	1547	-3239	1692	-20020	-114	-65	-178	521	3	0
1113	0	0	466	106	-360	-286	413	-127	-21235	-223	-87	-124	-733	44	0
1114	0	0	3543	143	-3400	-1843	3471	-1628	-21949	-131	-102	-172	-1299	98	0
1115	0	0	3406	155	-3251	-1780	3328	-1548	-21962	-195	-75	-194	-1257	-3	0
1116	0	0	3008	164	-2844	-1586	2926	-1340	-21795	-143	-44	-128	-1119	93	0
1117	0	0	2653	176	-2477	-1414	2565	-1150	-21660	-110	-62	-242	-1004	48	0
1118	0	0	2424	176	-2248	-1300	2336	-1036	-21681	-104	-27	-98	-958	48	0
1119	0	0	397	192	-205	-294	301	-6	-20872	-87	-77	-114	0	5	0
1120	0	0	-3298	188	3486	1555	-3392	1837	-19685	-106	-42	-166	1051	-17	0
1121	0	0	-4713	199	4912	2257	-4812	2555	-19382	-116	-7	-172	1259	-1	0
1122	0	0	-3077	228	3305	1424	-3191	1766	-19962	-203	-114	-203	535	-36	0
1123	0	0	680	242	-438	-461	559	-98	-21200	-87	-9	-124	-770	48	0
1124	0	0	3678	256	-3422	-1967	3550	-1583	-21945	-128	-23	-118	-1313	108	0
1125	0	0	3570	261	-3309	-1915	3439	-1524	-21875	-178	-32	-155	-1189	-3	0
1126	0	0	3029	263	-2766	-1646	2897	-1251	-21766	-87	-9	-56	-1101	114	0
1127	0	0	2740	265	-2475	-1502	2607	-1105	-21634	-131	0	-89	-944	58	0
1128	0	0	2364	273	-2091	-1318	2227	-909	-21545	-120	58	-36	-867	87	0
1129	0	0	434	279	-155	-356	294	62	-20761	-118	-36	-116	77	-58	0
1130	0	0	-3306	275	3581	1515	-3443	1928	-19623	25	126	-19	1111	87	0
1131	0	0	-4830	279	5109	2275	-4969	2694	-19242	-110	-1	-157	1371	-135	0
1132	0	0	-3076	291	3367	1392	-3221	1829	-19863	-71	120	-122	595	32	0
1133	0	0	490	296	-194	-393	342	51	-21025	-122	15	-93	-646	54	0
1134	0	0	3632	300	-3332	-1966	3482	-1516	-21778	-62	97	-36	-1150	126	0
1135	0	0	3328	285	-3043	-1806	3185	-1379	-21687	-155	73	-95	-985	58	0
1136	0	0	3031	265	-2766	-1648	2898	-1250	-21526	-108	147	-149	-820	46	0
1137	0	0	2550	250	-2300	-1400	2425	-1025	-21405	-114	100	-112	-682	122	0
1138	0	0	2277	240	-2037	-1258	2157	-898	-21320	-97	-9	5	-539	65	0
1139	0	0	384	225	-159	-304	271	33	-20534	-126	40	-89	415	-7	0
1140	0	0	-3445	186	3631	1629	-3538	1908	-19355	-25	110	-56	1464	29	0
1141	0	0	-4827	178	5005	2324	-4916	2591	-18967	-110	48	-106	1724	-98	0
1142	0	0	-3172	166	3338	1503	-3255	1752	-19533	-56	31	-73	1012	19	0
1143	0	0	424	145	-279	-284	351	-67	-20783	-64	15	-73	-277	79	0
1144	0	0	3425	135	-3290	-1780	3357	-1577	-21557	-143	9	-97	-816	118	0
1145	0	0	3275	106	-3169	-1690	3222	-1531	-21495	-110	81	-120	-760	34	0
1146	0	0	2863	89	-2774	-1476	2818	-1342	-21384	-118	56	-120	-644	129	0
1147	0	0	2452	62	-2390	-1257	2421	-1164	-21186	-147	-7	-110	-430	139	0
1148	0	0	2220	50	-2170	-1135	2195	-1060	-21101	-31	62	-157	-358	85	0
1149	0	0	238	19	-219	-128	228	-100	-20298	-65	-32	-112	593	19	0
1150	0	0	-3462	-11	3451	1736	-3456	1720	-19153	-21	48	-143	1633	-19	0
1151	0	0	-4950	-11	4939	2480	-4944	2464	-18763	-85	11	-118	1934	-71	0
1152	0	0	-3323	-29	3294	1676	-3308	1632	-19332	-60	9	-120	1214	46	0
1153	0	0	212	-38	-250	-87	231	-144	-20393	-116	-97	-104	77	135	0
1154	0	0	3339	-36	-3375	-1651	3357	-1705	-21256	-89	-34	-162	-576	42	0
1155	0	0	3102	-54	-3156	-1524	3129	-1605	-21173	-89	-40	-141	-486	52	0
1156	0	0	2656	-77	-2733	-1289	2694	-1405	-21021	-95	-69	-180	-358	77	0
1157	0	0	2343	-87	-2430	-1128	2386	-1258	-20938	-108	-29	-151	-275	129	0
1158	0	0	1936	-95	-2031	-920	1983	-1063	-20814	-118	-100	-176	-108	32	0
1159	0	0	31	-110	-141	39	86	-125	-20026	-67	-139	-112	797	-15	0
1160	0	0	-3704	-133	3571	1918	-3637	1719	-18850	-32	-64	-98	1877	-102	0
1161	0	0	-5237	-139	5098	2688	-5167	2479	-18488	-85	-108	-174	2157	-31	0
1162	0	0	-3544	-128	3416	1836	-3480	1644	-19140	-110	-81	-157	1379	3	0
1163	0	0	65	-129	-194	32	129	-161	-20286	-38	-79	-190	128	60	0
1164	0	0	3068	-129	-3197	-1469	3132	-1663	-21043	-120	-67	-180	-415	19	0
1165	0	0	2908	-135	-3043	-1386	2975	-1589	-21037	-106	-19	-98	-362	104	0
1166	0	0	2440	-149	-2589	-1145	2514	-1369	-20841	-32	-122	-114	-209	38	0
1167	0	0	2070	-159	-2229	-955	2149	-1194	-20779	-122	-75	-205	-131	-5	0
1168	0	0	1696	-162	-1858	-767	1777	-1010	-20649	-50	-77	-225	-11	-23	0
1169	0	0	-181	-166	15	173	-98	-75	-19840	-67	-48	-141	971	-9	0
1170	0	0	-3891	-180	3711	2035	-3801	1765	-18711	-42	11	-112	1984	-36	0
1171	0	0	-5466	-192	5274	2829	-5370	2541	-18303	-89	-116	-188	2263	-106	0
1172	0	0	-3759	-186	3573	1972	-3666	1693	-18932	21	-52	-118	1489	-1	0
1173	0	0	-295	-166	129	230	-212	-18	-20075	-77	-176	-211	267	-48	0
1174	0	0	2886	-157	-3043	-1364	2964	-1600	-20851	-104	1	-151	-302	31	0
1175	0	0	2652	-166	-2818	-1243	2735	-1492	-20752	-83	-32	-232	-234	67	0
1176	0	0	2241	-172	-2413	-1034	2327	-1292	-20643	29	7	-129	-118	-21	0
1177	0	0	1878	-168	-2046	-855	1962	-1107	-20515	-9	-95	-83	23	-3	0
1178	0	0	1504	-164	-1668	-670	1586	-916	-20406	-79	-46	-153	141	64	0
1179	0	0	-317	-174	143	245	-230	-15	-19710	-52	-32	-75	975	-17	0
1180	0	0	-4128	-192	3936	2160	-4032	1872	-18542	15	-1	21	2071	-21	0
1181	0	0	-5590	-170	5420	2880	-5505	2625	-18061	-46	13	-139	2374	-75	0
1182	0	0	-3902	-172	3730	2037	-3816	1779	-18672	23	21	-81	1631	23	0
1183	0	0	-330	-168	162	249	-246	-3	-19871	-73	1	-190	368	60	0
1184	0	0	2844	-153	-2997	-1345	2920	-1575	-20635	-85	1	-166	-184	87	0
1185	0	0	2712	-161	-2873	-1275	2792	-1517	-20629	-75	54	-85	-188	40	0
1186	0	0	2235	-164	-2399	-1035	2317	-1281	-20542	-79	25	-139	-93	3	0
1187	0	0	1998	-172	-2170	-913	2084	-1171	-20432	-97	46	-102	50	46	0
1188	0	0	1550	-184	-1734	-683	1642	-959	-20288	-56	-31	-172	153	17	0
1189	0	0	-288	-182	106	235	-197	-38	-19539	-112	77	-137	1061	-27	0
1190	0	0	-4133	-197	3936	2165	-4034	1869	-18334	-48	-52	-31	2151	-54	0
1191	0	0	-5559	-203	5356	2881	-5457	2576	-17948	-25	36	-52	2409	-48	0
1192	0	0	-4035	-192	3843	2113	-3939	1825	-18544	-89	38	-98	1678	17	0
1193	0	0	-269	-176	93	222	-181	-41	-19683	-62	32	-166	395	23	0
1194	0	0	2848	-176	-3024	-1336	2936	-1600	-20496	-151	32	-87	-147	7	0
1195	0	0	2644	-186	-2830	-1229	2737	-1508	-20420	-71	-15	-184	-56	-64	0
1196	0	0	2363	-190	-2553	-1086	2458	-1371	-20327	56	1	-110	-29	27	0
1197	0	0	1860	-190	-2050	-835	1955	-1120	-20230	-128	-58	-83	83	17	0
1198	0	0	1665	-178	-1843	-743	1754	-1010	-20113	-120	11	-129	161	-1	0
1199	0	0	-256	-194	62	225	-159	-66	-19438	-81	-38	-102	1067	67	0
1200	0	0	-4027	-190	3837	2108	-3932	1823	-18199	-58	40	-52	2198	-40	0
1201	0	0	-5547	-209	5338	2878	-5442	2564	-17791	-11	-21	-85	2459	-1	0
1202	0	0	-3922	-209	3713	2065	-3817	1752	-18430	5	-81	-44	1670	34	0
1203	0	0	-299	-195	104	247	-201	-45	-19582	-85	-77	-230	399	34	0
1204	0	0	3000	-197	-3197	-1401	3098	-1697	-20472	-97	-56	-174	-225	87	0
1205	0	0	2774	-182	-2956	-1296	2865	-1569	-20488	-108	-100	-155	-252	-3	0
1206	0	0	2303	-170	-2473	-1066	2388	-1321	-20327	-65	-95	-147	-120	17	0
1207	0	0	2035	-159	-2194	-938	2114	-1176	-20201	-93	-62	-219	11	13	0
1208	0	0	1629	-151	-1780	-739	1704	-965	-20092	-110	-42	-129	157	-9	0
1209	0	0	-244	-147	97	195	-170	-25	-19310	34	-40	-157	1061	5	0
1210	0	0	-4131	-168	3963	2149	-4047	1897	-18123	-7	-15	-114	2170	-67	0
1211	0	0	-5703	-174	5529	2938	-5616	2677	-17756	-5	-44	-114	2438	-73	0
1212	0	0	-4168	-168	4000	2168	-4084	1916	-18307	-87	-75	-98	1697	-85	0
1213	0	0	-399	-161	238	280	-318	38	-19458	-23	-65	-135	452	-1	0
1214	0	0	2805	-157	-2962	-1324	2883	-1559	-20311	-98	-31	-174	-170	-7	0
1215	0	0	2620	-161	-2781	-1229	2700	-1471	-20249	-65	-44	-122	-77	56	0
1216	0	0	2206	-162	-2368	-1022	2287	-1265	-20146	-108	58	-215	-1	46	0
1217	0	0	1838	-164	-2002	-837	1920	-1083	-20022	-85	25	-116	110	-19	0
1218	0	0	1506	-164	-1670	-671	1588	-917	-19949	21	54	-102	205	62	0
1219	0	0	-426	-168	258	297	-342	45	-19147	-69	-13	-139	1129	-87	0
1220	0	0	-4296	-174	4122	2235	-4209	1974	-17966	-25	98	-159	2221	-122	0
1221	0	0	-5827	-170	5657	2998	-5742	2743	-17551	-29	124	-91	2485	-110	0
1222	0	0	-4207	-168	4039	2187	-4123	1935	-18082	-60	91	-116	1790	-100	0
1223	0	0	-471	-161	310	316	-390	74	-19380	-38	110	-91	413	15	0
1224	0	0	2768	-151	-2919	-1308	2843	-1535	-20174	-98	106	-159	-178	-52	0
1225	0	0	2586	-164	-2750	-1211	2668	-1457	-20135	-79	147	-143	-128	-5	0
1226	0	0	2167	-161	-2328	-1003	2247	-1244	-20024	-36	128	-60	-5	44	0
1227	0	0	1913	-172	-2085	-870	1999	-1128	-19923	-1	126	-122	83	29	0
1228	0	0	1591	-168	-1759	-711	1675	-963	-19803	83	133	-7	178	-83	0
1229	0	0	-362	-182	180	272	-271	-1	-19010	-87	85	-100	1140	-116	0
1230	0	0	-4165	-188	3977	2176	-4071	1894	-17828	-19	141	-13	2260	-95	0
1231	0	0	-5738	-188	5550	2963	-5644	2681	-17407	36	147	-44	2523	-91	0
1232	0	0	-3972	-180	3792	2076	-3882	1806	-17987	110	161	-27	1788	-46	0
1233	0	0	-300	-182	118	241	-209	-32	-19244	31	219	-122	391	-31	0
1234	0	0	3036	-157	-3193	-1439	3114	-1675	-20150	-52	110	-81	-258	-44	0
1235	0	0	2891	-166	-3057	-1362	2974	-1611	-20108	60	205	-56	-221	-36	0
1236	0	0	2470	-174	-2644	-1148	2557	-1409	-19937	38	219	-162	-73	-87	0
1237	0	0	2210	-168	-2378	-1021	2294	-1273	-19789	114	252	-122	65	-25	0
1238	0	0	1909	-172	-2081	-868	1995	-1126	-19710	69	197	-135	129	-50	0
1239	0	0	62	-184	-246	61	154	-215	-18979	149	194	-128	1030	-141	0
1240	0	0	-3757	-192	3565	1974	-3661	1686	-17816	186	308	-143	2089	-79	0
1241	0	0	-5280	-194	5086	2737	-5183	2446	-17479	135	273	-223	2176	-151	0
1242	0	0	-3584	-182	3402	1883	-3493	1610	-18086	184	263	-170	1400	-32	0
1243	0	0	79	-182	-261	51	170	-221	-19248	112	269	-279	114	-42	0
1244	0	0	3481	-172	-3653	-1654	3567	-1912	-20170	143	267	-174	-552	54	0
1245	0	0	3213	-172	-3385	-1520	3299	-1778	-20073	114	168	-312	-486	-34	0
1246	0	0	2923	-184	-3107	-1369	3015	-1645	-19972	225	273	-226	-333	114	0
1247	0	0	2518	-182	-2700	-1168	2609	-1441	-19836	135	223	-312	-275	13	0
1248	0	0	2289	-190	-2479	-1049	2384	-1334	-19793	147	232	-320	-213	-27	0
1249	0	0	401	-186	-587	-107	494	-386	-19027	164	275	-285	711	-44	0
1250	0	0	-3480	-194	3286	1837	-3383	1546	-17873	95	211	-331	1769	-114	0
1251	0	0	-4922	-199	4723	2560	-4822	2262	-17467	180	250	-296	2062	-25	0
1252	0	0	-3474	-192	3282	1833	-3378	1545	-18003	85	228	-364	1319	-13	0
1253	0	0	254	-176	-430	-39	342	-303	-19186	126	151	-364	31	-42	0
1254	0	0	3452	-162	-3614	-1645	3533	-1888	-19991	133	122	-355	-568	-36	0
1255	0	0	3298	-168	-3466	-1565	3382	-1817	-19950	112	184	-405	-492	36	0
1256	0	0	2812	-162	-2974	-1325	2893	-1568	-19760	62	73	-380	-353	-38	0
1257	0	0	2524	-157	-2681	-1183	2602	-1419	-19671	67	83	-355	-302	21	0
1258	0	0	2125	-164	-2289	-980	2207	-1226	-19512	15	114	-374	-174	58	0
1259	0	0	392	-172	-564	-110	478	-368	-18827	-1	120	-252	702	17	0
1260	0	0	-3476	-190	3286	1833	-3381	1548	-17638	71	168	-312	1755	-67	0
1261	0	0	-4991	-194	4797	2592	-4894	2301	-17266	112	153	-362	1992	-54	0
1262	0	0	-3497	-182	3315	1839	-3406	1566	-17803	-3	135	-281	1309	11	0
1263	0	0	17	-159	-176	71	96	-167	-19033	60	69	-329	9	-36	0
1264	0	0	3286	-153	-3439	-1566	3362	-1796	-19836	67	89	-256	-638	116	0
1265	0	0	3023	-162	-3185	-1430	3104	-1673	-19741	-19	176	-296	-580	42	0
1266	0	0	2614	-162	-2776	-1226	2695	-1469	-19564	27	95	-296	-424	52	0
1267	0	0	2146	-164	-2310	-991	2228	-1237	-19434	-69	147	-279	-347	-31	0
1268	0	0	1810	-174	-1984	-818	1897	-1079	-19322	9	52	-213	-234	-21	0
1269	0	0	89	-186	-275	48	182	-230	-18624	40	188	-259	585	-27	0
1270	0	0	-3857	-199	3658	2028	-3757	1729	-17430	3	168	-180	1674	-46	0
1271	0	0	-5299	-186	5113	2742	-5206	2463	-17004	36	133	-217	1978	-71	0
1272	0	0	-3866	-194	3672	2030	-3769	1739	-17599	-3	21	-147	1237	-64	0
1273	0	0	-308	-186	122	247	-215	-32	-18633	21	52	-225	44	38	0
1274	0	0	2986	-178	-3164	-1404	3075	-1671	-19557	-21	-36	-215	-655	77	0
1275	0	0	2817	-174	-2991	-1321	2904	-1582	-19576	-34	52	-205	-719	120	0
1276	0	0	2406	-176	-2582	-1115	2494	-1379	-19460	-95	-21	-209	-622	91	0
1277	0	0	2004	-180	-2184	-912	2094	-1182	-19275	-100	-77	-205	-473	95	0
1278	0	0	1701	-188	-1889	-756	1795	-1038	-19192	-25	-77	-135	-440	34	0
1279	0	0	-204	-197	7	200	-105	-95	-18418	-65	-225	-236	471	5	0
1280	0	0	-3945	-195	3750	2070	-3847	1777	-17223	-56	-205	-131	1557	11	0
1281	0	0	-5551	-195	5356	2873	-5453	2580	-16753	-44	-240	-194	1825	-19	0
1282	0	0	-4017	-188	3829	2102	-3923	1820	-17366	-137	-234	-159	1053	7	0
1283	0	0	-432	-188	244	310	-338	28	-18509	-161	-308	-242	-236	56	0
1284	0	0	2864	-174	-3038	-1345	2951	-1606	-19380	-155	-271	-248	-917	126	0
1285	0	0	2712	-180	-2892	-1266	2802	-1536	-19386	-195	-281	-215	-865	128	0
1286	0	0	2363	-188	-2551	-1087	2457	-1369	-19227	-108	-335	-217	-752	110	0
1287	0	0	1958	-176	-2134	-891	2046	-1155	-19087	-143	-351	-230	-626	124	0
1288	0	0	1649	-184	-1833	-732	1741	-1008	-18946	-145	-407	-215	-521	50	0
1289	0	0	-126	-195	-69	160	-28	-132	-18257	-128	-380	-244	310	44	0
1290	0	0	-3970	-213	3757	2091	-3863	1772	-17120	-176	-411	-225	1354	-58	0
1291	0	0	-5549	-203	5346	2876	-5447	2571	-16707	-164	-395	-188	1614	-44	0
1292	0	0	-3980	-194	3786	2087	-3883	1796	-17271	-194	-353	-201	911	-23	0
1293	0	0	-376	-184	192	280	-284	4	-18397	-226	-420	-184	-325	-7	0
1294	0	0	2918	-164	-3082	-1377	3000	-1623	-19277	-143	-389	-217	-1034	110	0
1295	0	0	2811	-170	-2981	-1320	2896	-1575	-19248	-225	-430	-230	-944	15	0
1296	0	0	2382	-174	-2556	-1104	2469	-1365	-19140	-139	-430	-176	-851	60	0
1297	0	0	1921	-178	-2099	-871	2010	-1138	-19012	-333	-428	-279	-715	-11	0
1298	0	0	1754	-180	-1934	-787	1844	-1057	-18911	-137	-329	-126	-624	54	0
1299	0	0	-128	-180	-52	154	-38	-116	-18127	-194	-405	-207	310	-38	0
1300	0	0	-4009	-194	3815	2101	-3912	1810	-16936	-110	-347	-110	1416	-104	0
1301	0	0	-5635	-190	5445	2912	-5540	2627	-16513	-108	-308	-108	1681	-44	0
1302	0	0	-4130	-186	3944	2158	-4037	1879	-17112	-178	-347	-85	954	-15	0
1303	0	0	-470	-178	292	324	-381	57	-18263	-188	-238	-194	-337	-42	0
1304	0	0	2788	-168	-2956	-1310	2872	-1562	-19091	-195	-304	-184	-927	1	0
1305	0	0	2743	-172	-2915	-1285	2829	-1543	-19159	-161	-281	-114	-940	21	0
1306	0	0	2215	-178	-2393	-1018	2304	-1285	-18986	-164	-178	-166	-793	31	0
1307	0	0	1835	-180	-2015	-827	1925	-1097	-18806	-209	-225	-141	-640	-11	0
1308	0	0	1573	-180	-1753	-696	1663	-966	-18786	-137	-91	-93	-614	19	0
1309	0	0	-323	-190	133	256	-228	-28	-17970	-207	-110	-129	372	-38	0
1310	0	0	-4170	-197	3973	2183	-4071	1888	-16680	-145	-25	-122	1536	-122	0
1311	0	0	-5788	-192	5596	2990	-5692	2702	-16305	-75	42	-54	1804	-81	0
1312	0	0	-4340	-195	4145	2267	-4242	1975	-16897	-157	-17	-67	1086	-65	0
1313	0	0	-643	-188	455	415	-549	133	-18059	-54	25	-85	-215	-13	0
1314	0	0	2773	-164	-2937	-1304	2855	-1550	-19031	-133	36	-95	-915	7	0
1315	0	0	2621	-182	-2803	-1219	2712	-1492	-18998	-60	64	-79	-871	46	0
1316	0	0	2229	-188	-2417	-1020	2323	-1302	-18887	-129	83	-64	-715	21	0
1317	0	0	1893	-194	-2087	-849	1990	-1140	-18734	-95	122	-95	-613	65	0
1318	0	0	1587	-186	-1773	-700	1680	-979	-18641	-50	159	-102	-521	58	0
1319	0	0	-236	-176	60	206	-148	-58	-17848	-83	93	-155	424	-52	0
1320	0	0	-4064	-194	3870	2129	-3967	1838	-16656	-9	197	-110	1519	-131	0
1321	0	0	-5753	-197	5556	2975	-5654	2679	-16233	-97	234	-135	1829	-9	0
1322	0	0	-4139	-174	3965	2156	-4052	1895	-16887	-54	129	-102	1074	-52	0
1323	0	0	-426	-172	254	299	-340	41	-18109	21	207	-83	-254	40	0
1324	0	0	2890	-161	-3051	-1364	2970	-1606	-19041	-102	141	-139	-981	40	0
1325	0	0	2840	-168	-3008	-1336	2924	-1588	-18984	-34	141	-147	-905	-5	0
1326	0	0	2478	-164	-2642	-1157	2560	-1403	-18841	-48	151	-164	-812	9	0
1327	0	0	2047	-174	-2221	-936	2134	-1197	-18724	-44	133	-116	-675	75	0
1328	0	0	1808	-178	-1986	-815	1897	-1082	-18575	-56	131	-100	-552	3	0
1329	0	0	89	-188	-277	49	183	-232	-17890	-38	168	-122	310	15	0
1330	0	0	-3896	-197	3699	2046	-3797	1751	-16687	-46	89	-133	1464	-97	0
1331	0	0	-5441	-188	5253	2814	-5347	2532	-16299	-46	135	-135	1685	-145	0
1332	0	0	-3891	-174	3717	2032	-3804	1771	-16885	-36	56	-128	935	-3	0
1333	0	0	-220	-178	42	199	-131	-68	-18047	-13	89	-131	-343	104	0
1334	0	0	3190	-170	-3360	-1510	3275	-1765	-18897	27	62	-207	-1032	106	0
1335	0	0	3030	-186	-3216	-1422	3123	-1701	-18783	-65	46	-207	-874	-11	0
1336	0	0	2636	-178	-2814	-1229	2725	-1496	-18779	-71	-5	-168	-964	102	0
1337	0	0	2299	-168	-2467	-1065	2383	-1317	-18633	-89	-34	-201	-923	13	0
1338	0	0	2010	-151	-2161	-929	2085	-1156	-18542	-56	-5	-168	-849	-5	0
1339	0	0	263	-161	-424	-51	343	-292	-17882	-54	71	-166	-5	69	0
1340	0	0	-3646	-186	3460	1916	-3553	1637	-16716	-15	-58	-162	1070	-83	0
1341	0	0	-5218	-182	5036	2700	-5127	2427	-16284	-27	7	-176	1326	-69	0
1342	0	0	-3844	-174	3670	2009	-3757	1748	-16833	-77	-25	-176	630	15	0
1343	0	0	-161	-162	-1	161	-80	-81	-17993	-91	-31	-248	-696	-34	0
1344	0	0	3236	-153	-3389	-1541	3312	-1771	-18911	-116	11	-174	-1342	98	0
1345	0	0	2977	-161	-3138	-1408	3057	-1649	-18783	-77	-27	-252	-1255	75	0
1346	0	0	2586	-164	-2750	-1211	2668	-1457	-18629	-73	-34	-223	-1115	13	0
1347	0	0	2177	-168	-2345	-1004	2261	-1256	-18511	-56	-48	-180	-1016	17	0
1348	0	0	1783	-174	-1957	-804	1870	-1065	-18404	-89	-58	-234	-911	-54	0
1349	0	0	116	-178	-294	31	205	-236	-17657	-104	40	-211	13	29	0
1350	0	0	-3799	-176	3623	1987	-3711	1723	-16468	-44	58	-143	1067	-73	0
1351	0	0	-5400	-186	5214	2793	-5307	2514	-16117	-87	42	-164	1350	-36	0
1352	0	0	-4030	-182	3848	2106	-3939	1833	-16635	-52	95	-126	655	25	0
1353	0	0	-420	-168	252	294	-336	42	-17778	-98	27	-192	-587	-15	0
1354	0	0	2929	-157	-3086	-1386	3007	-1621	-18655	-97	149	-159	-1210	27	0
1355	0	0	2742	-168	-2910	-1287	2826	-1539	-18587	-102	98	-157	-1127	40	0
1356	0	0	2387	-164	-2551	-1111	2469	-1357	-18497	-69	100	-110	-1049	-7	0
1357	0	0	1889	-180	-2069	-854	1979	-1124	-18364	-106	60	-85	-927	-71	0
1358	0	0	1616	-176	-1792	-720	1704	-984	-18292	-112	197	-108	-855	-3	0
1359	0	0	-78	-188	-110	133	16	-149	-17574	-40	131	-89	-5	-112	0
1360	0	0	-3987	-195	3792	2091	-3889	1798	-16404	-64	168	-93	1113	-172	0
1361	0	0	-5600	-203	5397	2901	-5498	2597	-15915	-7	186	-42	1453	-46	0
1362	0	0	-4189	-195	3994	2192	-4091	1899	-16453	-56	149	-133	741	-73	0
1363	0	0	-590	-168	422	379	-506	127	-17698	-108	128	-112	-582	-38	0
1364	0	0	2799	-176	-2975	-1311	2887	-1575	-18635	-108	95	-153	-1272	0	0
1365	0	0	2644	-201	-2845	-1221	2744	-1523	-18527	-104	122	-77	-1162	-11	0
1366	0	0	2244	-192	-2436	-1026	2340	-1314	-18365	-122	139	-95	-1041	-65	0
1367	0	0	1936	-182	-2118	-877	2027	-1150	-18305	-118	161	-95	-964	31	0
1368	0	0	1605	-170	-1775	-717	1690	-972	-18156	-44	203	-46	-808	-23	0
1369	0	0	-56	-182	-126	119	35	-154	-17432	11	221	-97	75	-13	0
1370	0	0	-3914	-166	3748	2040	-3831	1791	-16328	11	269	-5	1068	-64	0
1371	0	0	-5604	-161	5443	2882	-5523	2641	-15876	-1	225	-143	1410	-126	0
1372	0	0	-4141	-135	4006	2138	-4073	1935	-16381	-54	172	-108	735	-19	0
1373	0	0	-422	-128	294	275	-358	83	-17537	1	168	-102	-547	-15	0
1374	0	0	3011	-122	-3133	-1444	3072	-1627	-18519	-83	178	-97	-1262	21	0
1375	0	0	2968	-120	-3088	-1424	3028	-1604	-18505	-36	184	-155	-1218	-7	0
1376	0	0	2535	-124	-2659	-1205	2597	-1391	-18393	-13	120	-145	-1096	7	0
1377	0	0	2116	-120	-2236	-998	2176	-1178	-18232	-44	42	-151	-958	40	0
1378	0	0	1931	-98	-2029	-916	1980	-1063	-18236	-83	93	-168	-962	-36	0
1379	0	0	269	-97	-366	-86	317	-231	-17586	-64	124	-195	-106	42	0
1380	0	0	-3610	-120	3490	1865	-3550	1685	-16352	-25	64	-159	1012	-60	0
1381	0	0	-5301	-112	5189	2706	-5245	2538	-15968	-40	1	-162	1251	-36	0
1382	0	0	-3811	-108	3703	1959	-3757	1797	-16513	-114	-1	-155	572	-9	0
1383	0	0	-174	-97	77	135	-125	-10	-17692	-153	-1	-223	-762	54	0
1384	0	0	3191	-89	-3280	-1551	3235	-1684	-18633	-145	-79	-285	-1499	54	0
1385	0	0	3102	-89	-3191	-1506	3146	-1640	-18612	-44	-81	-289	-1505	34	0
1386	0	0	2797	-81	-2878	-1358	2837	-1479	-18484	7	-81	-223	-1410	149	0
1387	0	0	2309	-79	-2388	-1115	2348	-1233	-18336	-118	-182	-296	-1390	116	0
1388	0	0	2095	-83	-2178	-1006	2136	-1130	-18241	-100	-85	-248	-1623	89	0
1389	0	0	357	-77	-434	-140	395	-255	-17527	-83	-176	-294	-929	-29	0
1390	0	0	-3456	-69	3387	1762	-3421	1659	-16309	-32	-145	-310	137	42	0
1391	0	0	-5169	-73	5096	2621	-5132	2511	-15904	-50	-172	-356	366	-97	0
1392	0	0	-3697	-64	3633	1880	-3665	1784	-16416	-60	-203	-277	-279	9	0
1393	0	0	-170	-58	112	114	-141	27	-17560	-164	-145	-337	-1557	31	0
1394	0	0	3261	-42	-3303	-1609	3282	-1672	-18431	-60	-219	-316	-2234	67	0
1395	0	0	3018	-56	-3074	-1481	3046	-1565	-18365	-77	-263	-370	-2172	34	0
1396	0	0	2696	-60	-2756	-1318	2726	-1408	-18280	-95	-153	-355	-2114	141	0
1397	0	0	2286	-73	-2359	-1106	2322	-1216	-18127	-64	-192	-337	-2004	141	0
1398	0	0	1890	-73	-1963	-908	1926	-1018	-18049	-75	-201	-335	-1930	40	0
1399	0	0	260	-85	-345	-87	302	-215	-17355	-67	-137	-372	-1065	1	0
1400	0	0	-3613	-98	3515	1855	-3564	1708	-16197	-42	-104	-298	9	-56	0
1401	0	0	-5305	-93	5212	2699	-5258	2559	-15758	-32	-95	-370	325	27	0
1402	0	0	-3931	-67	3864	1999	-3897	1898	-16177	-48	-184	-347	-312	-25	0
1403	0	0	-300	-58	242	179	-271	92	-17357	15	-108	-372	-1625	124	0
1404	0	0	2962	-58	-3020	-1452	2991	-1539	-18276	-91	-242	-488	-2393	25	0
1405	0	0	2917	-60	-2977	-1428	2947	-1518	-18270	-19	-195	-389	-2440	38	0
1406	0	0	2485	-56	-2541	-1214	2513	-1298	-18251	-87	-161	-455	-2469	81	0
1407	0	0	2061	-69	-2130	-996	2095	-1099	-18142	-116	-168	-403	-2401	114	0
1408	0	0	1748	-67	-1815	-840	1781	-941	-18026	-93	-168	-356	-2312	17	0
1409	0	0	134	-67	-201	-33	167	-134	-17297	-29	-118	-368	-1425	27	0
1410	0	0	-3757	-87	3670	1922	-3713	1791	-16055	40	-197	-415	-312	-73	0
1411	0	0	-5539	-100	5439	2819	-5489	2669	-15551	-31	-209	-370	38	-164	0
1412	0	0	-4095	-91	4004	2093	-4049	1956	-16181	38	-194	-331	-803	-25	0
1413	0	0	-512	-97	415	304	-463	159	-17279	-46	-248	-397	-2064	1	0
1414	0	0	2894	-97	-2991	-1398	2942	-1544	-18170	-97	-242	-384	-2762	87	0
1415	0	0	2807	-108	-2915	-1349	2861	-1511	-18090	0	-188	-322	-2723	23	0
1416	0	0	2365	-124	-2489	-1120	2427	-1306	-18014	-106	-265	-345	-2644	21	0
1417	0	0	2050	-118	-2168	-966	2109	-1143	-17933	-95	-291	-271	-2558	25	0
1418	0	0	1719	-106	-1825	-806	1772	-965	-17851	-69	-234	-263	-2459	11	0
1419	0	0	83	-114	-197	15	140	-155	-17188	-102	-192	-343	-1650	-17	0
1420	0	0	-3689	-133	3556	1911	-3622	1711	-15962	-97	-159	-248	-496	-15	0
1421	0	0	-5446	-141	5305	2793	-5375	2582	-15549	-50	-258	-184	-219	-128	0
1422	0	0	-3969	-161	3808	2065	-3888	1823	-16146	-48	-180	-207	-938	-5	0
1423	0	0	-422	-161	261	291	-341	50	-17240	-56	-312	-294	-2182	-7	0
1424	0	0	3094	-155	-3249	-1469	3171	-1702	-18203	-116	-230	-294	-2892	54	0
1425	0	0	2907	-164	-3071	-1371	2989	-1617	-18199	-180	-263	-316	-2845	50	0
1426	0	0	2608	-172	-2780	-1218	2694	-1476	-18067	-129	-248	-316	-2729	34	0
1427	0	0	2241	-170	-2411	-1035	2326	-1290	-17900	-180	-170	-308	-2562	97	0
1428	0	0	1911	-199	-2110	-856	2010	-1154	-17816	-205	-279	-232	-2483	7	0
1429	0	0	376	-188	-564	-94	470	-376	-17167	-60	-263	-225	-1658	-34	0
1430	0	0	-3609	-201	3408	1905	-3508	1603	-15981	-112	-287	-246	-550	-56	0
1431	0	0	-5200	-203	4997	2701	-5098	2397	-15549	-58	-240	-151	-236	-48	0
1432	0	0	-3919	-197	3722	2058	-3820	1762	-16012	-139	-279	-166	-909	-106	0
1433	0	0	-353	-194	159	273	-256	-17	-17215	-128	-236	-225	-2145	-1	0
1434	0	0	3121	-182	-3303	-1469	3212	-1742	-18123	-182	-335	-285	-2822	-58	0
1435	0	0	3009	-188	-3197	-1410	3103	-1692	-18055	-60	-133	-89	-2729	116	0
1436	0	0	2504	-188	-2692	-1158	2598	-1440	-17834	-221	-192	-252	-2564	-15	0
1437	0	0	2248	-192	-2440	-1028	2344	-1316	-17875	-17	-114	-108	-2601	110	0
1438	0	0	1841	-199	-2040	-821	1940	-1119	-17803	-108	-85	-161	-2527	-23	0
1439	0	0	206	-205	-411	0	308	-308	-17143	-97	-151	-85	-1652	-48	0
1440	0	0	-3749	-219	3530	1984	-3639	1655	-15898	-48	-40	-65	-516	-69	0
1441	0	0	-5469	-228	5241	2848	-5355	2506	-15390	-89	-23	-170	-95	-124	0
1442	0	0	-4089	-213	3876	2151	-3982	1831	-15849	-93	44	-60	-715	7	0
1443	0	0	-498	-209	289	353	-393	40	-17027	-162	81	-126	-2011	-64	0
1444	0	0	2933	-188	-3121	-1372	3027	-1654	-17979	-112	133	-11	-2716	44	0
1445	0	0	2749	-190	-2939	-1279	2844	-1564	-17939	-106	124	-81	-2646	-42	0
1446	0	0	2437	-180	-2617	-1128	2527	-1398	-17869	-112	162	-15	-2578	38	0
1447	0	0	1971	-176	-2147	-897	2059	-1161	-17727	-116	145	-48	-2444	98	0
1448	0	0	1618	-178	-1796	-720	1707	-987	-17605	-139	147	-50	-2322	-23	0
1449	0	0	60	-180	-240	60	150	-210	-16982	-87	180	-1	-1505	-31	0
1450	0	0	-3871	-197	3674	2034	-3772	1738	-15793	-141	207	-15	-395	-65	0
1451	0	0	-5545	-199	5346	2872	-5445	2573	-15347	-23	186	9	-65	-69	0
1452	0	0	-4195	-203	3992	2199	-4093	1894	-15820	-46	164	7	-694	-15	0
1453	0	0	-634	-190	444	412	-539	127	-16980	-151	168	-17	-1955	17	0
1454	0	0	2858	-170	-3028	-1344	2943	-1599	-17900	-108	211	9	-2630	65	0
1455	0	0	2644	-190	-2834	-1227	2739	-1512	-17869	-77	174	-36	-2564	23	0
1456	0	0	2214	-207	-2421	-1003	2317	-1314	-17679	-145	85	-40	-2366	-38	0
1457	0	0	1914	-223	-2137	-845	2025	-1180	-17487	-73	223	19	-2232	77	0
1458	0	0	1515	-240	-1755	-637	1635	-997	-17483	-166	95	-75	-2190	40	0
1459	0	0	23	-252	-275	114	149	-263	-16854	-118	118	3	-1375	-25	0
1460	0	0	-3864	-287	3577	2075	-3720	1645	-15659	-48	124	-13	-273	-50	0
1461	0	0	-5621	-285	5336	2953	-5478	2525	-15211	-168	85	-77	29	-50	0
1462	0	0	-4112	-277	3835	2194	-3973	1779	-15785	-143	122	-29	-667	0	0
1463	0	0	-665	-250	415	457	-540	82	-16903	-120	62	-65	-1903	36	0
1464	0	0	2976	-170	-3146	-1403	3061	-1658	-17900	-182	19	-120	-2646	29	0
1465	0	0	2862	-145	-3007	-1358	2934	-1576	-17879	-147	38	-106	-2591	122	0
1466	0	0	2400	-162	-2562	-1119	2481	-1362	-17739	-180	0	-81	-2473	25	0
1467	0	0	2132	-201	-2333	-965	2232	-1267	-17628	-170	-32	-81	-2366	-21	0
1468	0	0	1766	-135	-1901	-815	1833	-1018	-17525	-143	-23	-108	-2298	87	0
1469	0	0	254	-46	-300	-104	277	-173	-17019	-155	-71	-139	-1610	-62	0
1470	0	0	-3482	62	3544	1710	-3513	1803	-15915	-25	25	-73	-622	-48	0
1471	0	0	-5205	308	5513	2448	-5359	2910	-15572	-104	-147	-143	-420	-54	0
1472	0	0	-3661	556	4217	1552	-3939	2386	-16332	-110	-120	-112	-1317	-15	0
1473	0	0	97	882	785	-489	-344	833	-17539	-106	-87	-131	-2607	67	0
1474	0	0	3559	1072	-2487	-2315	3023	-707	-18530	-219	-215	-201	-3360	-7	0
1475	0	0	3576	1146	-2430	-2361	3003	-642	-18559	-139	-75	-155	-3352	112	0
1476	0	0	3146	1183	-1963	-2164	2554	-390	-18488	-174	-283	-170	-3263	34	0
1477	0	0	2843	1185	-1658	-2014	2250	-236	-18301	-122	-147	-221	-3100	73	0
1478	0	0	2397	1094	-1303	-1745	1850	-104	-18119	-188	-252	-203	-2923	32	0
1479	0	0	829	902	73	-865	378	487	-17304	-135	-129	-176	-1967	27	0
1480	0	0	-3263	686	3949	1288	-3606	2317	-15939	-98	-162	-149	-651	11	1
1481	0	0	-4997	502	5499	2247	-5248	3000	-15345	-98	-194	-190	-192	-83	0
1482	0	0	-3851	327	4178	1762	-4014	2252	-15700	-83	-281	-118	-686	1	0
1483	0	0	-355	114	469	120	-412	291	-16788	-184	-223	-195	-1870	23	0
1484	0	0	3053	-31	-3084	-1511	3068	-1557	-17685	-166	-147	-166	-2543	135	0
1485	0	0	2860	-114	-2974	-1373	2917	-1544	-17636	-182	-292	-211	-2508	50	0
1486	0	0	2545	-153	-2698	-1196	2621	-1425	-17543	-135	-201	-184	-2425	71	0
1487	0	0	2041	-186	-2227	-927	2134	-1206	-17481	-166	-215	-161	-2345	116	0
1488	0	0	1719	-219	-1938	-750	1828	-1078	-17298	-128	-250	-271	-2225	-50	0
1489	0	0	178	-242	-420	32	299	-331	-16629	-129	-178	-164	-1387	-1	0
1490	0	0	-3734	-256	3478	1995	-3606	1611	-15473	-83	-240	-221	-291	-25	0
1491	0	0	-5476	-244	5232	2860	-5354	2494	-15073	-38	-178	-155	-3	-21	0
1492	0	0	-4180	-223	3957	2201	-4068	1867	-15617	-81	-197	-174	-702	21	0
1493	0	0	-541	-194	347	367	-444	76	-16817	-15	-168	-128	-2005	65	0
1494	0	0	2947	-180	-3127	-1383	3037	-1653	-17683	-97	-124	-145	-2644	122	0
1495	0	0	2819	-182	-3001	-1318	2910	-1591	-17650	-110	-139	-209	-2620	93	0
1496	0	0	2380	-180	-2560	-1100	2470	-1370	-17541	-110	-162	-225	-2510	50	0
1497	0	0	2062	-172	-2234	-945	2148	-1203	-17465	-79	-52	-184	-2463	34	0
1498	0	0	1737	-166	-1903	-785	1820	-1034	-17363	-67	-137	-201	-2341	46	0
1499	0	0	218	-170	-388	-24	303	-279	-16693	-56	-54	-166	-1522	7	0
1500	0	0	-3770	-168	3602	1969	-3686	1717	-15508	-87	-77	-225	-366	-93	0
1501	0	0	-5423	-182	5241	2802	-5332	2529	-15062	-110	-11	-139	-46	-31	0
1502	0	0	-4160	-180	3980	2170	-4070	1900	-15595	-110	-9	-137	-719	-50	0
1503	0	0	-562	-159	403	360	-482	122	-16682	-137	-42	-174	-1940	-3	0
1504	0	0	2933	-151	-3084	-1391	3008	-1617	-17667	-75	-100	-157	-2721	31	0
1505	0	0	2823	-162	-2985	-1330	2904	-1573	-17603	-129	-48	-205	-2601	161	0
1506	0	0	2510	-157	-2667	-1176	2588	-1412	-17520	-89	-58	-240	-2568	34	0
1507	0	0	2136	-155	-2291	-990	2213	-1223	-17421	-56	-11	-159	-2463	114	0
1508	0	0	1799	-162	-1961	-818	1880	-1061	-17330	-201	-13	-143	-2355	-9	0
1509	0	0	315	-168	-483	-73	399	-325	-16738	-54	-32	-139	-1598	36	0
1510	0	0	-3606	-180	3426	1893	-3516	1623	-15533	-100	-40	-120	-465	-58	0
1511	0	0	-5358	-188	5170	2773	-5264	2491	-15042	-100	-3	-176	-112	-131	0
1512	0	0	-3997	-164	3833	2080	-3915	1834	-15543	-32	-85	-122	-785	-98	0
1513	0	0	-496	-161	335	328	-415	87	-16684	-62	32	-112	-2029	106	0
1514	0	0	3055	-157	-3212	-1449	3133	-1684	-17665	-126	-11	-246	-2764	34	0
1515	0	0	2929	-155	-3084	-1387	3006	-1619	-17580	7	27	-118	-2710	-15	0
1516	0	0	2464	-164	-2628	-1150	2546	-1396	-17485	-108	-44	-172	-2584	-19	0
1517	0	0	2208	-166	-2374	-1021	2291	-1270	-17372	-85	-46	-166	-2469	50	0
1518	0	0	1826	-166	-1992	-830	1909	-1079	-17227	-65	-46	-137	-2357	77	0
1519	0	0	361	-164	-525	-98	443	-344	-16656	-52	67	-157	-1616	40	0
1520	0	0	-3454	-184	3270	1819	-3362	1543	-15512	-64	38	-65	-517	-151	0
1521	0	0	-5322	-180	5142	2751	-5232	2481	-15015	-106	-11	-126	-184	-54	0
1522	0	0	-3881	-178	3703	2029	-3792	1762	-15450	9	-52	-50	-776	-13	0
1523	0	0	-470	-166	304	318	-387	69	-16585	-46	34	-157	-2013	60	0
1524	0	0	3031	-162	-3193	-1434	3112	-1677	-17588	-213	-104	-182	-2768	-36	0
1525	0	0	3013	-153	-3166	-1430	3089	-1659	-17605	-69	-42	-83	-2780	42	0
1526	0	0	2553	-166	-2719	-1193	2636	-1442	-17469	-79	-25	-143	-2665	91	0
1527	0	0	2229	-155	-2384	-1037	2306	-1269	-17384	-149	-85	-139	-2539	21	0
1528	0	0	1891	-149	-2040	-871	1965	-1094	-17240	-104	36	-106	-2471	65	0
1529	0	0	295	-157	-452	-69	373	-304	-16606	-197	-60	-141	-1656	-62	0
1530	0	0	-3436	-162	3274	1799	-3355	1556	-15413	-42	-46	-93	-564	-36	0
1531	0	0	-5298	-159	5139	2728	-5218	2490	-14980	-73	-34	-62	-259	-95	0
1532	0	0	-3934	-151	3783	2042	-3858	1816	-15547	-3	-89	-40	-1016	-15	0
1533	0	0	-461	-141	320	301	-390	89	-16713	-75	-58	-116	-2234	-1	0
1534	0	0	3003	-135	-3138	-1434	3070	-1636	-17557	-129	-58	-180	-2896	-7	0
1535	0	0	2937	-124	-3061	-1406	2999	-1592	-17527	-129	-93	-73	-2811	50	0
1536	0	0	2482	-133	-2615	-1174	2548	-1374	-17386	-71	-184	-110	-2700	17	0
1537	0	0	2246	-124	-2370	-1061	2308	-1247	-17328	-139	-5	-81	-2650	31	0
1538	0	0	1796	-145	-1941	-825	1868	-1043	-17231	-159	-81	-102	-2584	1	0
1539	0	0	439	-141	-580	-149	509	-360	-16654	-85	-54	-29	-1800	-21	0
1540	0	0	-3475	-166	3309	1820	-3392	1571	-15390	-65	48	-73	-613	-23	0
1541	0	0	-5351	-172	5179	2761	-5265	2503	-14908	-157	-102	-143	-287	-65	0
1542	0	0	-4011	-161	3850	2086	-3930	1844	-15401	-48	-87	-27	-919	-23	0
1543	0	0	-598	-145	453	371	-525	154	-16445	-219	-129	-135	-2075	-7	0
1544	0	0	3066	-129	-3195	-1468	3130	-1662	-17454	-128	-93	-139	-2861	60	0
1545	0	0	2948	-124	-3072	-1412	3010	-1598	-17413	-128	-83	-106	-2756	62	0
1546	0	0	2518	-126	-2644	-1196	2581	-1385	-17421	-172	-100	-110	-2778	29	0
1547	0	0	2202	-129	-2331	-1036	2266	-1230	-17293	-149	-114	-91	-2655	38	0
1548	0	0	1800	-143	-1943	-828	1871	-1043	-17196	-48	-211	-52	-2574	46	0
1549	0	0	304	-124	-428	-90	366	-276	-16513	-182	-199	-126	-1751	-48	0
1550	0	0	-3506	-133	3373	1819	-3439	1620	-15355	-100	-112	-64	-675	-32	0
1551	0	0	-5363	-131	5232	2747	-5297	2550	-14848	-157	-192	-194	-306	-91	0
1552	0	0	-4036	-124	3912	2080	-3974	1894	-15333	-157	-155	-114	-956	-36	0
1553	0	0	-526	-106	420	316	-473	157	-16501	-108	-79	-170	-2221	69	0
1554	0	0	3003	-97	-3100	-1453	3051	-1598	-17461	-145	-176	-114	-2956	75	0
1555	0	0	2929	-116	-3045	-1406	2987	-1580	-17415	-197	-159	-137	-2882	71	0
1556	0	0	2470	-102	-2572	-1184	2521	-1337	-17269	-168	-205	-236	-2780	46	0
1557	0	0	2084	-98	-2182	-993	2133	-1140	-17052	-176	-238	-194	-2593	-54	0
1558	0	0	1776	-98	-1874	-839	1825	-986	-17064	-176	-131	-213	-2580	52	0
1559	0	0	296	-97	-393	-99	344	-245	-16447	-137	-153	-225	-1794	32	0
1560	0	0	-3562	-100	3462	1831	-3512	1681	-15306	-114	-155	-131	-708	-122	0
1561	0	0	-5361	-106	5255	2733	-5308	2574	-14831	-126	-153	-89	-368	-56	0
1562	0	0	-4186	-95	4091	2140	-4138	1998	-15294	-197	-263	-112	-985	-36	0
1563	0	0	-532	-69	463	300	-497	197	-16453	-118	-114	-147	-2271	77	0
1564	0	0	2874	-65	-2939	-1404	2906	-1502	-17423	-248	-273	-188	-3001	42	0
1565	0	0	2947	-46	-2993	-1450	2970	-1519	-17380	-128	-271	-112	-2917	-21	0
1566	0	0	2543	-62	-2605	-1240	2574	-1333	-17277	-116	-225	-126	-2832	65	0
1567	0	0	2205	-62	-2267	-1071	2236	-1164	-17161	-122	-248	-188	-2725	7	0
1568	0	0	1820	-52	-1872	-884	1846	-962	-17066	-56	-256	-126	-2638	77	0
1569	0	0	396	-52	-448	-172	422	-250	-16422	-34	-289	-188	-1866	-23	0
1570	0	0	-3447	-56	3391	1751	-3419	1667	-15250	-93	-178	-178	-715	0	0
1571	0	0	-5389	-56	5333	2722	-5361	2638	-14763	-192	-192	-184	-360	-112	0
1572	0	0	-4021	-48	3973	2034	-3997	1962	-15265	-168	-201	-139	-995	-85	0
1573	0	0	-591	-31	560	311	-575	264	-16354	-126	-197	-176	-2188	-31	0
1574	0	0	2966	-25	-2991	-1470	2978	-1508	-17390	-116	-267	-149	-2974	56	0
1575	0	0	2885	-23	-2908	-1431	2896	-1465	-17370	-159	-159	-159	-2906	108	0
1576	0	0	2514	-25	-2539	-1244	2526	-1282	-17225	-104	-225	-155	-2832	60	0
1577	0	0	2206	-17	-2223	-1094	2214	-1120	-17178	-174	-180	-106	-2764	97	0
1578	0	0	1744	-21	-1765	-861	1754	-893	-17039	-120	-225	-161	-2634	40	0
1579	0	0	378	0	-378	-189	378	-189	-16431	-100	-168	-172	-1856	-21	0
1580	0	0	-3517	0	3517	1758	-3517	1758	-15229	-100	-139	-112	-713	-118	0
1581	0	0	-5315	0	5315	2657	-5315	2657	-14744	-48	-180	-137	-384	-139	0
1582	0	0	-4030	11	4041	2009	-4035	2026	-15258	-131	-141	-149	-1043	-38	0
1583	0	0	-567	36	603	265	-585	319	-16406	-89	-203	-147	-2289	-38	0
1584	0	0	3015	65	-2950	-1540	2982	-1442	-17355	-135	-147	-246	-3038	32	0
1585	0	0	3008	69	-2939	-1538	2973	-1435	-17378	-40	-95	-168	-3010	44	0
1586	0	0	2577	71	-2506	-1324	2541	-1217	-17250	-108	-157	-118	-2882	44	0
1587	0	0	2316	95	-2221	-1205	2268	-1063	-17112	-69	-102	-135	-2826	17	0
1588	0	0	2010	98	-1912	-1054	1961	-907	-17075	-31	-44	-172	-2762	29	0
1589	0	0	453	114	-339	-283	396	-112	-16484	-98	-145	-122	-1978	-50	0
1590	0	0	-3302	118	3420	1592	-3361	1769	-15265	-77	-50	-141	-863	-42	0
1591	0	0	-5151	133	5284	2509	-5217	2708	-14761	-89	-71	-137	-510	-65	0
1592	0	0	-3892	149	4041	1871	-3966	2095	-15337	-128	-13	-110	-1204	3	0
1593	0	0	-425	155	580	135	-502	367	-16422	-137	-97	-201	-2382	-25	0
1594	0	0	3212	186	-3026	-1699	3119	-1420	-17454	-81	-13	-106	-3187	42	0
1595	0	0	3089	174	-2915	-1631	3002	-1370	-17405	-58	-73	-87	-3109	-50	0
1596	0	0	2700	186	-2514	-1443	2607	-1164	-17279	-110	-40	-157	-2997	9	0
1597	0	0	2340	195	-2145	-1267	2242	-975	-17157	-108	-52	-188	-2863	97	0
1598	0	0	2064	223	-1841	-1143	1952	-809	-17056	-100	42	-151	-2789	116	0
1599	0	0	629	228	-401	-428	515	-86	-16505	-32	-60	-178	-2102	-19	0
1600	0	0	-3242	234	3476	1504	-3359	1855	-15304	5	-62	-244	-952	-98	0
1601	0	0	-5069	236	5305	2416	-5187	2770	-14825	-50	-71	-64	-589	-3	0
1602	0	0	-3837	254	4091	1791	-3964	2172	-15351	-71	-36	-137	-1245	25	0
1603	0	0	-378	273	651	52	-514	462	-16486	-91	-42	-178	-2469	15	0
1604	0	0	3177	289	-2888	-1733	3032	-1299	-17423	-71	0	-211	-3202	48	0
1605	0	0	3080	291	-2789	-1685	2934	-1249	-17399	-133	-56	-139	-3177	95	0
1606	0	0	2740	292	-2448	-1516	2594	-1078	-17300	-93	-52	-184	-3045	-17	0
1607	0	0	2315	308	-2007	-1311	2161	-849	-17213	-64	-34	-85	-2954	62	0
1608	0	0	2065	316	-1749	-1190	1907	-716	-17101	-102	-50	-58	-2861	52	0
1609	0	0	602	325	-277	-463	439	24	-16534	-120	-42	-174	-2139	-31	0
1610	0	0	-3163	329	3492	1417	-3327	1910	-15370	-50	17	-147	-1039	-15	0
1611	0	0	-5074	325	5399	2374	-5236	2862	-14879	-48	29	-141	-684	-17	0
1612	0	0	-3793	339	4132	1727	-3962	2235	-15327	-93	-1	-108	-1284	-29	0
1613	0	0	-388	345	733	21	-560	539	-16433	-97	-5	-120	-2489	36	0
1614	0	0	3190	358	-2832	-1774	3011	-1237	-17413	-135	-73	-149	-3226	81	0
1615	0	0	3130	358	-2772	-1744	2951	-1207	-17341	-36	-100	-129	-3171	110	0
1616	0	0	2751	356	-2395	-1553	2573	-1019	-17221	-64	-15	-120	-3065	112	0
1617	0	0	2374	353	-2021	-1363	2197	-834	-17116	-128	-1	-161	-2950	77	0
1618	0	0	2046	335	-1711	-1190	1878	-688	-17011	-89	-73	-126	-2826	32	0
1619	0	0	594	329	-265	-461	429	32	-16373	-62	-65	-116	-2054	1	0
1620	0	0	-3282	316	3598	1483	-3440	1957	-15234	-85	-38	-71	-968	-91	0
1621	0	0	-5156	289	5445	2433	-5300	2867	-14776	-143	-52	-120	-663	-97	0
1622	0	0	-3921	261	4182	1830	-4051	2221	-15246	-65	-21	-7	-1282	25	0
1623	0	0	-555	263	818	146	-686	540	-16303	-174	-36	-209	-2467	-42	0
1624	0	0	3115	250	-2865	-1682	2990	-1307	-17407	-159	1	-79	-3338	89	0
1625	0	0	2995	225	-2770	-1610	2882	-1272	-17242	-46	-11	-85	-3168	137	0
1626	0	0	2519	195	-2324	-1357	2421	-1064	-17044	-120	-100	-166	-2970	31	0
1627	0	0	2255	168	-2087	-1211	2171	-959	-16907	-135	-71	3	-2844	116	0
1628	0	0	1836	153	-1683	-994	1759	-765	-16808	-124	7	-114	-2766	67	0
1629	0	0	436	126	-310	-281	373	-92	-16210	-98	-9	-151	-2042	-44	0
1630	0	0	-3395	97	3492	1649	-3443	1794	-15027	-64	5	-135	-873	-21	0
1631	0	0	-5345	69	5414	2638	-5379	2741	-14478	-25	-83	-65	-490	-52	0
1632	0	0	-4134	48	4182	2043	-4158	2115	-14908	-190	-62	-120	-1041	-36	0
1633	0	0	-638	50	688	294	-663	369	-16069	-60	-32	-104	-2296	128	0
1634	0	0	2923	46	-2877	-1484	2900	-1415	-17035	-135	-56	-73	-3086	11	0
1635	0	0	2808	34	-2774	-1421	2791	-1370	-17025	-104	-40	-205	-3038	62	0
1636	0	0	2464	1	-2463	-1232	2463	-1231	-16945	-118	-13	-108	-2964	52	0
1637	0	0	2076	-5	-2081	-1035	2078	-1043	-16860	-164	-34	-164	-2865	65	0
1638	0	0	1783	-11	-1794	-886	1788	-902	-16715	-116	-65	-69	-2727	44	0
1639	0	0	295	-38	-333	-128	314	-185	-16117	-168	-65	-174	-1959	5	0
1640	0	0	-3441	-52	3389	1746	-3415	1668	-14982	-98	-5	0	-840	3	0
1641	0	0	-5367	-64	5303	2715	-5335	2619	-14423	-98	-15	-83	-453	-19	0
1642	0	0	-4176	-56	4120	2116	-4148	2032	-14883	-67	-58	-64	-1032	17	0
1643	0	0	-669	-56	613	362	-641	278	-15970	-256	5	-168	-2215	32	0
1644	0	0	2930	-65	-2995	-1432	2962	-1530	-17000	-230	-27	-157	-3036	157	0
1645	0	0	2896	-83	-2979	-1406	2937	-1531	-17004	-120	-110	-40	-3018	85	0
1646	0	0	2499	-81	-2580	-1209	2539	-1330	-16881	-135	11	-120	-2954	93	0
1647	0	0	2200	-81	-2281	-1059	2240	-1181	-16782	-135	-32	-126	-2842	98	0
1648	0	0	1785	-89	-1874	-848	1829	-981	-16658	-137	-62	-143	-2768	85	0
1649	0	0	396	-102	-498	-147	447	-300	-16067	-155	-9	-124	-1990	-36	0
1650	0	0	-3410	-114	3296	1762	-3353	1591	-14873	-147	3	-159	-851	-40	0
1651	0	0	-5299	-114	5185	2706	-5242	2535	-14338	-32	9	-65	-457	-87	0
1652	0	0	-4158	-112	4046	2135	-4102	1967	-14846	-141	-58	-128	-1076	-17	0
1653	0	0	-655	-114	541	384	-598	213	-15958	-133	-25	-60	-2329	81	0
1654	0	0	2978	-98	-3076	-1440	3027	-1587	-17013	-157	-29	-104	-3162	52	0
1655	0	0	2869	-106	-2975	-1381	2922	-1540	-16947	-174	5	-190	-3096	65	0
1656	0	0	2551	-118	-2669	-1216	2610	-1393	-16899	-170	-44	-162	-3003	27	0
1657	0	0	2167	-118	-2285	-1024	2226	-1201	-16730	-60	-91	-100	-2849	31	0
1658	0	0	1862	-118	-1980	-872	1921	-1049	-16554	-159	-17	-155	-2651	81	0
1659	0	0	472	-139	-611	-166	541	-375	-16005	-116	19	-52	-1961	13	0
1660	0	0	-3410	-124	3286	1767	-3348	1581	-14866	-162	-25	-159	-869	-32	0
1661	0	0	-5330	-135	5195	2732	-5262	2530	-14352	-56	-69	-42	-483	27	0
1662	0	0	-4190	-126	4064	2158	-4127	1969	-14798	-65	-38	-139	-1123	-56	0
1663	0	0	-697	-131	566	414	-631	217	-15904	-100	-27	-95	-2271	32	0
1664	0	0	2925	-122	-3047	-1401	2986	-1584	-16926	-106	-128	-100	-3109	67	0
1665	0	0	2917	-126	-3043	-1395	2980	-1584	-16910	-102	-75	-65	-3072	25	0
1666	0	0	2516	-122	-2638	-1197	2577	-1380	-16790	-120	-15	-87	-2958	131	0
1667	0	0	2147	-118	-2265	-1014	2206	-1191	-16666	-95	42	-128	-2880	31	0
1668	0	0	1802	-118	-1920	-842	1861	-1019	-16618	-124	-13	-170	-2805	83	0
1669	0	0	456	-116	-572	-170	514	-344	-16061	-97	-9	5	-2075	7	0
1670	0	0	-3531	-133	3398	1832	-3464	1632	-14784	-102	-7	-108	-888	-73	0
1671	0	0	-5396	-126	5270	2761	-5333	2572	-14286	-137	-7	-11	-506	-93	0
1672	0	0	-4222	-131	4091	2176	-4156	1980	-14745	-36	-31	-69	-1175	-17	0
1673	0	0	-748	-120	628	434	-688	254	-15896	-91	25	-106	-2395	83	0
1674	0	0	2887	-110	-2997	-1388	2942	-1553	-16926	-93	1	-112	-3199	106	0
1675	0	0	2770	-126	-2896	-1322	2833	-1511	-16829	-161	-40	-126	-3038	62	0
1676	0	0	2378	-122	-2500	-1128	2439	-1311	-16678	-161	-71	-60	-2933	13	0
1677	0	0	2064	-114	-2178	-975	2121	-1146	-16592	-116	-25	-73	-2820	128	0
1678	0	0	1746	-114	-1860	-816	1803	-987	-16447	-102	-19	-89	-2739	15	0
1679	0	0	324	-110	-434	-107	379	-272	-15898	-89	-79	-95	-2038	-27	0
1680	0	0	-3578	-131	3447	1854	-3512	1658	-14703	-120	-67	-27	-865	-64	0
1681	0	0	-5458	-129	5329	2793	-5393	2600	-14214	-157	-1	-97	-525	-46	0
1682	0	0	-4342	-139	4203	2240	-4272	2032	-14709	-149	-19	-71	-1160	34	0
1683	0	0	-897	-135	762	516	-829	313	-15783	-141	-36	-174	-2359	19	0
1684	0	0	2822	-122	-2944	-1350	2883	-1533	-16771	-102	-1	-133	-3164	71	0
1685	0	0	2772	-124	-2896	-1324	2834	-1510	-16728	-153	-44	-131	-3080	46	0
1686	0	0	2379	-137	-2516	-1121	2447	-1326	-16552	-157	-36	-52	-2939	81	0
1687	0	0	2043	-143	-2186	-950	2114	-1164	-16486	-131	0	-112	-2888	15	0
1688	0	0	1742	-139	-1881	-801	1811	-1010	-16435	-50	19	-135	-2813	29	0
1689	0	0	369	-141	-510	-114	439	-325	-15797	-98	-172	-104	-2042	-21	0
1690	0	0	-3483	-129	3354	1806	-3418	1612	-14728	-124	-38	-83	-987	60	0
1691	0	0	-5473	-133	5340	2803	-5406	2603	-14196	-149	-75	-97	-611	0	0
1692	0	0	-4360	-122	4238	2241	-4299	2058	-14615	-174	-75	-161	-1200	-44	0
1693	0	0	-866	-116	750	491	-808	317	-15729	-110	-91	-131	-2403	104	0
1694	0	0	2865	-97	-2962	-1384	2913	-1529	-16738	-62	-56	-174	-3239	52	0
1695	0	0	2817	-100	-2917	-1358	2867	-1508	-16777	-157	-34	-170	-3216	50	0
1696	0	0	2493	-110	-2603	-1191	2548	-1356	-16664	-77	-79	-128	-3119	-25	0
1697	0	0	2096	-102	-2198	-997	2147	-1150	-16491	-126	-40	-145	-2956	85	0
1698	0	0	1736	-110	-1846	-813	1791	-978	-16391	-201	-153	-89	-2845	65	0
1699	0	0	411	-120	-531	-145	471	-325	-15760	-95	-120	-205	-2102	0	0
1700	0	0	-3454	-122	3332	1788	-3393	1605	-14606	-87	-100	-164	-1039	-27	0
1701	0	0	-5301	-139	5162	2720	-5231	2511	-14167	-83	1	-71	-679	-58	0
1702	0	0	-4191	-133	4058	2162	-4124	1962	-14615	-137	-97	-143	-1317	-19	0
1703	0	0	-729	-118	611	423	-670	246	-15702	-141	-106	-145	-2456	36	0
1704	0	0	2978	-98	-3076	-1440	3027	-1587	-16720	-137	-162	-143	-3296	52	0
1705	0	0	2993	-112	-3105	-1440	3049	-1608	-16718	-153	-75	-141	-3232	75	0
1706	0	0	2650	-112	-2762	-1269	2706	-1437	-16594	-149	-46	-112	-3142	128	0
1707	0	0	2229	-110	-2339	-1059	2284	-1224	-16517	-141	-147	-182	-3090	93	0
1708	0	0	1880	-116	-1996	-882	1938	-1056	-16422	-64	-98	-155	-2977	133	0
1709	0	0	504	-110	-614	-197	559	-362	-15816	-141	-110	-104	-2201	36	0
1710	0	0	-3310	-131	3179	1720	-3244	1524	-14614	-118	23	-89	-1074	40	0
1711	0	0	-5346	-128	5218	2737	-5282	2545	-14097	-83	-56	-182	-731	-75	0
1712	0	0	-4228	-129	4099	2178	-4163	1985	-14579	-207	-100	-100	-1297	0	0
1713	0	0	-731	-128	603	429	-667	237	-15651	-73	-3	-139	-2487	75	0
1714	0	0	2933	-112	-3045	-1410	2989	-1578	-16680	-147	-56	-180	-3346	69	0
1715	0	0	2932	-133	-3065	-1399	2998	-1599	-16695	-145	-56	-67	-3313	73	0
1716	0	0	2563	-116	-2679	-1223	2621	-1397	-16573	-143	-91	-149	-3212	11	0
1717	0	0	2227	-116	-2343	-1055	2285	-1229	-16468	-97	-15	-108	-3113	31	0
1718	0	0	1793	-110	-1903	-841	1848	-1006	-16379	-139	-91	-50	-2989	93	0
1719	0	0	569	-108	-677	-230	623	-392	-15799	-108	-65	-89	-2283	-31	0
1720	0	0	-3371	-118	3253	1744	-3312	1567	-14565	-164	29	-64	-1045	21	0
1721	0	0	-5321	-120	5201	2720	-5261	2540	-14033	-71	-5	-118	-727	-32	0
1722	0	0	-4240	-116	4124	2178	-4182	2004	-14509	-126	-23	-95	-1332	54	0
1723	0	0	-769	-108	661	438	-715	276	-15632	-100	-9	-203	-2539	64	0
1724	0	0	2957	-106	-3063	-1425	3010	-1584	-16697	-141	17	-162	-3424	91	0
1725	0	0	2851	-124	-2975	-1363	2913	-1549	-16616	-38	-97	-230	-3317	56	0
1726	0	0	2536	-102	-2638	-1217	2587	-1370	-16499	-27	23	-194	-3210	62	0
1727	0	0	2113	-116	-2229	-998	2171	-1172	-16383	-65	-52	-147	-3127	21	0
1728	0	0	1834	-106	-1940	-864	1887	-1023	-16307	-131	3	-172	-3041	-3	0
1729	0	0	510	-110	-620	-200	565	-365	-15710	-75	-21	-126	-2271	13	0
1730	0	0	-3530	-128	3402	1829	-3466	1637	-14456	-87	-42	-162	-1084	-77	0
1731	0	0	-5427	-135	5292	2781	-5359	2578	-13940	-77	17	-155	-706	-102	0
1732	0	0	-4352	-139	4213	2245	-4282	2037	-14431	-69	-75	-114	-1398	5	0
1733	0	0	-839	-124	715	481	-777	295	-15570	-85	-36	-141	-2679	-29	0
1734	0	0	2889	-112	-3001	-1388	2945	-1556	-16600	-95	79	-106	-3521	75	0
1735	0	0	2827	-112	-2939	-1357	2883	-1525	-16594	-85	-60	-201	-3431	122	0
1736	0	0	2547	-116	-2663	-1215	2605	-1389	-16468	-98	7	-182	-3350	48	0
1737	0	0	2017	-128	-2145	-944	2081	-1136	-16327	-124	52	-168	-3235	118	0
1738	0	0	1724	-126	-1850	-799	1787	-988	-16230	-151	-122	-129	-3102	40	0
1739	0	0	512	-116	-628	-198	570	-372	-15698	-87	44	-145	-2425	34	0
1740	0	0	-3524	-137	3387	1830	-3455	1625	-14433	-129	-87	-197	-1233	-31	0
1741	0	0	-5388	-147	5241	2767	-5314	2547	-13989	-36	17	-54	-925	1	0
1742	0	0	-4366	-137	4229	2251	-4297	2046	-14458	-67	-77	-104	-1528	-36	0
1743	0	0	-882	-114	768	498	-825	327	-15556	-93	-97	-128	-2694	42	0
1744	0	0	2927	-116	-3043	-1405	2985	-1579	-16602	-48	-32	-56	-3594	91	0
1745	0	0	2863	-122	-2985	-1370	2924	-1553	-16561	-141	-40	-155	-3507	93	0
1746	0	0	2508	-128	-2636	-1190	2572	-1382	-16410	-36	-9	-135	-3379	151	0
1747	0	0	2122	-126	-2248	-998	2185	-1187	-16336	-151	-124	-166	-3319	15	0
1748	0	0	1852	-120	-1972	-866	1912	-1046	-16230	-46	-9	-133	-3197	108	0
1749	0	0	421	-135	-556	-143	488	-345	-15632	-139	-87	-194	-2430	13	0
1750	0	0	-3394	-143	3251	1768	-3322	1554	-14420	-87	-56	-149	-1229	3	0
1751	0	0	-5353	-139	5214	2746	-5283	2537	-13921	-15	25	-133	-905	-60	0
1752	0	0	-4397	-147	4250	2272	-4323	2051	-14398	-137	-54	-195	-1534	-38	0
1753	0	0	-786	-137	649	461	-717	256	-15498	-106	9	-143	-2702	73	0
1754	0	0	2868	-129	-2997	-1369	2932	-1563	-16544	-93	-120	-159	-3579	34	0
1755	0	0	2912	-133	-3045	-1389	2978	-1589	-16521	-137	-131	-197	-3503	11	0
1756	0	0	2546	-137	-2683	-1204	2614	-1410	-16416	-81	-36	-104	-3443	151	0
1757	0	0	2128	-124	-2252	-1002	2190	-1188	-16253	-81	-124	-176	-3309	118	0
1758	0	0	1860	-122	-1982	-869	1921	-1052	-16222	-75	-19	-230	-3274	71	0
1759	0	0	535	-120	-655	-207	595	-387	-15599	-114	-60	-131	-2479	21	0
1760	0	0	-3369	-108	3261	1738	-3315	1576	-14480	-81	0	-141	-1389	-23	0
1761	0	0	-5403	-131	5272	2767	-5337	2570	-13979	-149	-106	-161	-1006	-143	0
1762	0	0	-4278	-139	4139	2208	-4208	2000	-14387	-46	-77	-89	-1573	5	0
1763	0	0	-773	-122	651	447	-712	264	-15494	-106	-71	-98	-2756	75	0
1764	0	0	2908	-122	-3030	-1393	2969	-1576	-16540	-153	-56	-133	-3620	5	0
1765	0	0	2885	-137	-3022	-1374	2953	-1579	-16482	-147	-128	-184	-3552	71	0
1766	0	0	2578	-124	-2702	-1227	2640	-1413	-16393	-65	-52	-124	-3462	73	0
1767	0	0	2105	-120	-2225	-992	2165	-1172	-16286	-197	-87	-77	-3348	81	0
1768	0	0	1867	-129	-1996	-869	1931	-1062	-16175	-83	-87	-133	-3233	19	0
1769	0	0	498	-124	-622	-187	560	-373	-15618	-112	-44	-131	-2502	32	0
1770	0	0	-3384	-139	3245	1761	-3314	1553	-14451	-69	-3	-126	-1383	5	0
1771	0	0	-5392	-141	5251	2766	-5321	2555	-13834	-157	-102	-124	-946	-168	0
1772	0	0	-4273	-147	4126	2210	-4199	1989	-14338	-23	-19	-44	-1567	7	0
1773	0	0	-884	-151	733	517	-808	291	-15411	-87	-60	-60	-2750	67	0
1774	0	0	2944	-128	-3072	-1408	3008	-1600	-16429	-100	-56	-137	-3565	44	0
1775	0	0	2862	-131	-2993	-1365	2927	-1562	-16389	-141	-13	-126	-3511	29	0
1776	0	0	2454	-133	-2587	-1160	2520	-1360	-16276	-64	-93	-157	-3408	-50	0
1777	0	0	2070	-129	-2199	-970	2134	-1164	-16191	-112	-3	-56	-3299	194	0
1778	0	0	1754	-133	-1887	-810	1820	-1010	-16070	-228	-128	-155	-3201	-7	0
1779	0	0	526	-133	-659	-196	592	-396	-15558	-73	34	-100	-2504	-3	0
1780	0	0	-3450	-141	3309	1795	-3379	1584	-14346	-87	-9	-112	-1332	-44	0
1781	0	0	-5357	-139	5218	2748	-5287	2539	-13830	-25	-58	-97	-991	-15	0
1782	0	0	-4387	-139	4248	2263	-4317	2054	-14264	-44	-36	-168	-1573	7	0
1783	0	0	-851	-147	704	499	-777	278	-15424	-67	-58	-40	-2791	-19	0
1784	0	0	2850	-133	-2983	-1358	2916	-1558	-16429	-118	-46	-137	-3577	106	0
1785	0	0	2918	-131	-3049	-1393	2983	-1590	-16437	-85	-29	-141	-3608	13	0
1786	0	0	2460	-137	-2597	-1161	2528	-1367	-16365	-98	-79	-159	-3509	62	0
1787	0	0	2110	-122	-2232	-994	2171	-1177	-16200	-102	-133	-164	-3362	29	0
1788	0	0	1860	-120	-1980	-870	1920	-1050	-16107	-81	5	-97	-3282	-9	0
1789	0	0	476	-137	-613	-169	544	-375	-15572	-161	-46	-195	-2572	-93	0
1790	0	0	-3378	-133	3245	1755	-3311	1556	-14385	-91	-5	-83	-1427	-69	0
1791	0	0	-5472	-137	5335	2804	-5403	2599	-13839	-23	-54	-77	-1032	-54	0
1792	0	0	-4399	-124	4275	2261	-4337	2075	-14293	-151	-77	-108	-1643	-42	0
1793	0	0	-839	-129	710	484	-774	290	-15440	-52	-15	-104	-2867	65	0
1794	0	0	2828	-120	-2948	-1354	2888	-1534	-16420	-149	-122	-188	-3633	-40	0
1795	0	0	2880	-128	-3008	-1376	2944	-1568	-16402	-124	-75	-149	-3598	-50	0
1796	0	0	2464	-133	-2597	-1165	2530	-1365	-16272	-75	-64	-161	-3503	126	0
1797	0	0	2124	-139	-2263	-992	2193	-1201	-16185	-116	-71	-180	-3449	-25	0
1798	0	0	1888	-131	-2019	-878	1953	-1075	-16105	-46	-27	-108	-3319	100	0
1799	0	0	522	-137	-659	-192	590	-398	-15560	-85	-120	-186	-2620	19	0
1800	0	0	-3297	-135	3162	1716	-3229	1513	-14388	-60	21	-126	-1489	-19	0
1801	0	0	-5420	-153	5267	2786	-5343	2557	-13797	-110	-1	-129	-1022	-19	0
1802	0	0	-4335	-153	4182	2244	-4258	2014	-14173	-17	-44	-56	-1608	-13	0
1803	0	0	-860	-137	723	498	-791	293	-15327	-65	46	-157	-2834	75	0
1804	0	0	2932	-129	-3061	-1401	2996	-1595	-16453	-46	-19	-178	-3736	95	0
1805	0	0	2935	-124	-3059	-1405	2997	-1591	-16431	-131	31	-271	-3717	64	0
1806	0	0	2480	-137	-2617	-1171	2548	-1377	-16290	-38	-83	-186	-3565	54	0
1807	0	0	2206	-137	-2343	-1034	2274	-1240	-16156	-75	-40	-124	-3424	54	0
1808	0	0	1802	-126	-1928	-838	1865	-1027	-15993	-98	-73	-114	-3305	64	0
1809	0	0	635	-133	-768	-251	701	-450	-15535	-143	27	-135	-2661	71	0
1810	0	0	-3374	-139	3235	1756	-3304	1548	-14297	-25	-120	-129	-1482	-23	0
1811	0	0	-5376	-129	5247	2752	-5311	2559	-13752	1	-38	-170	-1121	-85	0
1812	0	0	-4374	-139	4235	2256	-4304	2048	-14181	-77	-58	-106	-1643	21	0
1813	0	0	-806	-133	673	469	-739	270	-15302	-79	-98	-112	-2851	-34	0
1814	0	0	2883	-129	-3012	-1377	2947	-1570	-16358	-97	-65	-170	-3740	129	0
1815	0	0	2974	-122	-3096	-1426	3035	-1609	-16379	-81	-102	-166	-3732	42	0
1816	0	0	2650	-128	-2778	-1261	2714	-1453	-16296	-23	-34	-50	-3635	95	0
1817	0	0	2252	-124	-2376	-1064	2314	-1250	-16156	-110	-83	-128	-3517	9	0
1818	0	0	1895	-122	-2017	-886	1956	-1069	-16080	-52	-64	-83	-3429	52	0
1819	0	0	659	-120	-779	-269	719	-449	-15531	-52	-54	-139	-2719	3	0
1820	0	0	-3279	-129	3150	1704	-3214	1510	-14303	-87	-56	-81	-1550	44	0
1821	0	0	-5289	-131	5158	2710	-5223	2513	-13748	-40	48	-159	-1181	-79	0
1822	0	0	-4321	-133	4188	2227	-4254	2027	-14121	-44	-97	-230	-1699	-27	0
1823	0	0	-867	-128	739	497	-803	305	-15267	-32	-31	-95	-2921	34	0
1824	0	0	2922	-114	-3036	-1404	2979	-1575	-16315	-112	-56	-133	-3783	60	0
1825	0	0	3001	-120	-3121	-1440	3061	-1620	-16294	-126	25	-151	-3689	-34	0
1826	0	0	2536	-133	-2669	-1201	2602	-1401	-16249	-15	-1	-106	-3699	131	0
1827	0	0	2162	-129	-2291	-1016	2226	-1210	-16144	-87	-87	-159	-3604	34	0
1828	0	0	1943	-128	-2071	-907	2007	-1099	-16084	-21	-9	-79	-3540	19	0
1829	0	0	539	-116	-655	-211	597	-385	-15492	-62	-97	-77	-2780	-13	0
1830	0	0	-3295	-126	3169	1710	-3232	1521	-14226	-98	-50	-106	-1579	-29	0
1831	0	0	-5303	-133	5170	2718	-5236	2518	-13688	34	0	5	-1198	-69	0
1832	0	0	-4438	-143	4295	2290	-4366	2076	-14171	-71	-13	-166	-1808	9	0
1833	0	0	-865	-122	743	493	-804	310	-15289	-9	-54	-114	-3007	3	0
1834	0	0	2867	-122	-2989	-1372	2928	-1555	-16336	-91	-23	-97	-3864	56	0
1835	0	0	2965	-131	-3096	-1417	3030	-1613	-16340	-77	-50	-67	-3817	91	0
1836	0	0	2507	-139	-2646	-1184	2576	-1392	-16233	-126	17	-128	-3742	5	0
1837	0	0	2117	-137	-2254	-990	2185	-1195	-16067	-29	-32	-137	-3594	46	0
1838	0	0	1802	-139	-1941	-831	1871	-1040	-15917	-73	-65	-83	-3470	36	0
1839	0	0	560	-126	-686	-217	623	-406	-15386	-65	11	-81	-2795	15	0
1840	0	0	-3326	-131	3195	1728	-3260	1532	-14239	-27	-5	-62	-1691	-25	0
1841	0	0	-5398	-145	5253	2771	-5325	2554	-13663	-31	-1	-168	-1286	-44	0
1842	0	0	-4409	-145	4264	2277	-4336	2059	-14090	-29	-7	-137	-1889	-21	0
1843	0	0	-926	-139	787	532	-856	324	-15275	-83	-23	-110	-3144	60	0
1844	0	0	2881	-131	-3012	-1375	2946	-1571	-16363	-172	-17	-128	-4075	137	0
1845	0	0	2984	-118	-3102	-1433	3043	-1610	-16334	-60	-71	-85	-4056	91	0
1846	0	0	2535	-128	-2663	-1203	2599	-1395	-16200	-124	-17	-195	-3961	29	0
1847	0	0	2169	-129	-2298	-1020	2233	-1213	-16051	-104	-19	-124	-3837	100	0
1848	0	0	1814	-124	-1938	-845	1876	-1031	-15999	-83	-95	-157	-3777	52	0
1849	0	0	633	-102	-735	-265	684	-418	-15463	-7	-83	-110	-3133	-27	0
1850	0	0	-3297	-112	3185	1704	-3241	1536	-14243	-29	3	-133	-1938	-48	0
1851	0	0	-5304	-129	5175	2716	-5239	2523	-13684	-27	-60	-62	-1505	-118	0
1852	0	0	-4370	-116	4254	2243	-4312	2069	-14082	-83	-60	-108	-2089	23	0
1853	0	0	-819	-100	719	459	-769	309	-15199	-157	-81	-89	-3251	62	0
1854	0	0	2974	-89	-3063	-1442	3018	-1576	-16301	-137	-143	-60	-4190	44	0
1855	0	0	3018	-95	-3113	-1461	3065	-1604	-16327	-91	-139	-153	-4198	40	0
1856	0	0	2606	-75	-2681	-1265	2643	-1378	-16154	-89	-116	-172	-4048	77	0
1857	0	0	2301	-81	-2382	-1110	2341	-1231	-16090	-89	-147	-157	-3986	98	0
1858	0	0	1899	-79	-1978	-910	1938	-1028	-16014	-120	-126	-147	-3918	104	0
1859	0	0	763	-73	-836	-345	799	-454	-15393	-124	-98	-225	-3140	29	0
1860	0	0	-3078	-79	2999	1578	-3038	1460	-14297	-44	-1	-110	-2093	5	0
1861	0	0	-5284	-87	5197	2685	-5240	2555	-13678	-25	-81	-122	-1664	-25	0
1862	0	0	-4271	-95	4176	2183	-4223	2040	-14136	-81	-83	-110	-2231	-64	0
1863	0	0	-841	-79	762	460	-801	341	-15219	-64	-110	-120	-3435	56	0
1864	0	0	3017	-79	-3096	-1469	3056	-1587	-16307	-137	-81	-228	-4297	42	0
1865	0	0	3083	-71	-3154	-1506	3118	-1612	-16327	-118	-71	-168	-4295	75	0
1866	0	0	2632	-60	-2692	-1286	2662	-1376	-16169	-128	-149	-164	-4161	9	0
1867	0	0	2392	-52	-2444	-1170	2418	-1248	-16078	-46	-110	-100	-4056	71	0
1868	0	0	1928	-54	-1982	-937	1955	-1018	-15948	-172	-102	-172	-3928	91	0
1869	0	0	811	-40	-851	-385	831	-445	-15417	-95	-44	-116	-3270	-69	0
1870	0	0	-3119	-27	3092	1573	-3105	1532	-14303	-42	-27	-89	-2186	-1	0
1871	0	0	-5233	-32	5201	2632	-5217	2584	-13717	-15	-91	-120	-1759	-141	0
1872	0	0	-4300	-42	4258	2171	-4279	2108	-14113	-11	-73	-180	-2357	-31	0
1873	0	0	-789	-27	762	408	-775	367	-15240	-77	-67	-128	-3492	36	0
1874	0	0	3032	-17	-3049	-1507	3040	-1533	-16328	-62	-97	-205	-4413	29	0
1875	0	0	3119	-21	-3140	-1549	3129	-1580	-16296	-67	-100	-252	-4357	77	0
1876	0	0	2676	-38	-2714	-1319	2695	-1376	-16096	-71	-46	-236	-4171	116	0
1877	0	0	2326	-44	-2370	-1141	2348	-1207	-16014	-98	-116	-112	-4085	11	0
1878	0	0	2010	-36	-2046	-987	2028	-1041	-15995	-95	-52	-147	-4083	75	0
1879	0	0	745	-46	-791	-349	768	-418	-15411	-98	-60	-205	-3329	1	0
1880	0	0	-3155	-44	3111	1599	-3133	1533	-14129	-77	-7	-114	-2104	-31	0
1881	0	0	-5241	-58	5183	2649	-5212	2562	-13614	-38	-34	-162	-1730	-44	0
1882	0	0	-4302	-40	4262	2171	-4282	2111	-14037	-42	-23	-161	-2326	46	0
1883	0	0	-808	-36	772	422	-790	368	-15118	-93	-17	-180	-3468	65	0
1884	0	0	3024	-23	-3047	-1500	3035	-1535	-16253	-129	-21	-153	-4434	106	0
1885	0	0	3067	-31	-3098	-1518	3082	-1564	-16338	-110	-44	-194	-4462	34	0
1886	0	0	2667	-25	-2692	-1321	2679	-1358	-16129	-102	-75	-176	-4269	29	0
1887	0	0	2367	-36	-2403	-1165	2385	-1219	-15993	-104	13	-197	-4138	89	0
1888	0	0	1927	-40	-1967	-943	1947	-1003	-15878	-77	-172	-168	-4042	89	0
1889	0	0	790	-40	-830	-375	810	-435	-15382	-122	-13	-221	-3381	-64	0
1890	0	0	-3033	-48	2985	1540	-3009	1468	-14222	29	-1	-97	-2244	34	0
1891	0	0	-5260	-65	5195	2662	-5227	2565	-13628	-100	-42	-104	-1806	-60	0
1892	0	0	-4236	-58	4178	2147	-4207	2060	-14090	-48	-54	-176	-2386	-48	0
1893	0	0	-759	-65	694	412	-726	314	-15236	-7	-85	-118	-3620	139	0
1894	0	0	3032	-54	-3086	-1489	3059	-1570	-16274	-87	-126	-197	-4516	48	0
1895	0	0	3156	-64	-3220	-1546	3188	-1642	-16309	-71	-56	-118	-4504	62	0
1896	0	0	2687	-73	-2760	-1307	2723	-1416	-16154	-141	-23	-170	-4355	13	0
1897	0	0	2295	-87	-2382	-1104	2338	-1234	-16037	-69	-186	-139	-4252	38	0
1898	0	0	1992	-77	-2069	-957	2030	-1073	-15873	-83	-100	-124	-4095	-17	0
1899	0	0	815	-81	-896	-367	855	-488	-15401	-77	-44	-143	-3470	-21	0
1900	0	0	-3158	-91	3067	1624	-3112	1488	-14216	-116	-91	-161	-2310	-108	0
1901	0	0	-5173	-93	5080	2633	-5126	2493	-13616	-25	34	-97	-1833	-38	0
1902	0	0	-4312	-120	4192	2216	-4252	2036	-13973	-135	-69	-174	-2372	-42	0
1903	0	0	-754	-112	642	433	-698	265	-15087	-11	19	-91	-3581	178	0
1904	0	0	2986	-110	-3096	-1438	3041	-1603	-16146	-108	-98	-219	-4508	58	0
1905	0	0	3125	-108	-3233	-1508	3179	-1670	-16195	-62	-42	-143	-4485	108	0
1906	0	0	2672	-131	-2803	-1270	2737	-1467	-16133	-42	-91	-172	-4429	128	0
1907	0	0	2305	-141	-2446	-1082	2375	-1293	-16012	-137	-58	-162	-4299	79	0
1908	0	0	1959	-153	-2112	-903	2035	-1132	-15871	-46	-1	-147	-4159	52	0
1909	0	0	728	-137	-865	-295	796	-501	-15314	-93	-15	-180	-3445	-25	0
1910	0	0	-3070	-149	2921	1609	-2995	1386	-14127	-17	9	-139	-2320	-31	0
1911	0	0	-5332	-157	5175	2744	-5253	2509	-13554	-13	-116	-211	-1905	-64	0
1912	0	0	-4221	-149	4072	2185	-4146	1961	-13997	-13	13	-83	-2454	52	0
1913	0	0	-959	-145	814	552	-886	334	-15058	-137	-19	-197	-3577	46	0
1914	0	0	3054	-135	-3189	-1459	3121	-1662	-16138	-62	3	-64	-4524	104	0
1915	0	0	2914	-143	-3057	-1385	2985	-1600	-16152	-184	-73	-174	-4446	29	0
1916	0	0	2549	-141	-2690	-1204	2619	-1415	-16006	-52	-48	-226	-4322	34	0
1917	0	0	2252	-145	-2397	-1053	2324	-1271	-15942	-95	-97	-85	-4271	81	0
1918	0	0	1860	-151	-2011	-854	1935	-1081	-15834	-65	-17	-104	-4211	27	0
1919	0	0	743	-141	-884	-301	813	-512	-15423	-102	-104	-188	-3563	-32	0
1920	0	0	-3155	-162	2993	1658	-3074	1415	-14142	-36	-23	-135	-2347	65	0
1921	0	0	-5359	-176	5183	2767	-5271	2503	-13554	-118	-126	-205	-1938	-83	0
1922	0	0	-4360	-174	4186	2267	-4273	2006	-13958	-54	-31	-131	-2465	52	0
1923	0	0	-1014	-161	853	587	-933	346	-14982	-67	-77	-161	-3559	58	0
1924	0	0	2895	-162	-3057	-1366	2976	-1609	-16039	-143	-54	-201	-4442	50	0
1925	0	0	2976	-157	-3133	-1409	3054	-1645	-16016	-46	-23	-98	-4397	147	0
1926	0	0	2582	-168	-2750	-1207	2666	-1459	-15919	-153	-118	-155	-4332	56	0
1927	0	0	2210	-164	-2374	-1023	2292	-1269	-15824	-13	-31	-137	-4266	93	0
1928	0	0	1808	-168	-1976	-820	1892	-1072	-15838	-155	-50	-159	-4252	34	0
1929	0	0	718	-166	-884	-276	801	-525	-15329	-77	-114	-215	-3585	-36	0
1930	0	0	-3223	-166	3057	1694	-3140	1445	-14179	1	-17	-31	-2434	29	0
1931	0	0	-5339	-166	5173	2752	-5256	2503	-13566	-69	-131	-95	-1932	-98	0
1932	0	0	-4470	-168	4302	2319	-4386	2067	-13923	-54	-11	-104	-2485	1	0
1933	0	0	-991	-155	836	573	-913	340	-14984	-73	-65	-178	-3647	-15	0
1934	0	0	2927	-145	-3072	-1391	2999	-1608	-16117	-151	-34	-153	-4557	69	0
1935	0	0	2978	-143	-3121	-1417	3049	-1632	-16134	-122	-108	-135	-4512	52	0
1936	0	0	2605	-145	-2750	-1230	2677	-1447	-16008	-201	-85	-135	-4423	31	0
1937	0	0	2250	-149	-2399	-1050	2324	-1274	-15882	-122	-44	-164	-4316	60	0
1938	0	0	1897	-174	-2071	-861	1984	-1122	-15789	-60	-104	-73	-4233	64	0
1939	0	0	718	-172	-890	-273	804	-531	-15271	-145	-143	-139	-3548	9	0
1940	0	0	-3126	-205	2921	1665	-3023	1358	-14092	-48	-29	-40	-2434	17	0
1941	0	0	-5321	-215	5106	2768	-5213	2445	-13475	-141	-129	-143	-1940	-44	0
1942	0	0	-4412	-232	4180	2322	-4296	1974	-13886	-60	-118	-69	-2498	-9	0
1943	0	0	-1021	-234	787	627	-904	276	-15013	-93	-155	-108	-3707	71	0
1944	0	0	2883	-197	-3080	-1343	2981	-1638	-16142	-118	-110	-85	-4657	83	0
1945	0	0	3063	-143	-3206	-1460	3134	-1674	-16164	-48	-104	-159	-4624	112	0
1946	0	0	2599	-118	-2717	-1240	2658	-1417	-16032	-162	-129	-184	-4487	100	0
1947	0	0	2318	-139	-2457	-1089	2387	-1298	-15937	-42	-87	-71	-4403	124	0
1948	0	0	1952	-162	-2114	-895	2033	-1138	-15812	-71	-135	-139	-4304	64	0
1949	0	0	793	-87	-880	-353	836	-483	-15374	-73	-129	-157	-3713	21	0
1950	0	0	-3040	7	3047	1516	-3043	1527	-14214	-69	-110	-164	-2572	-38	0
1951	0	0	-5093	141	5234	2476	-5163	2687	-13756	-104	-65	-122	-2295	-21	0
1952	0	0	-4140	395	4535	1872	-4337	2465	-14268	-104	-126	-199	-2941	-50	0
1953	0	0	-551	661	1212	-55	-881	936	-15541	-81	-118	-147	-4291	42	0
1954	0	0	3507	997	-2510	-2252	3008	-756	-16846	-97	-104	-128	-5383	147	0
1955	0	0	3650	1177	-2473	-2413	3061	-648	-16897	-147	-180	-174	-5389	-7	0
1956	0	0	3353	1251	-2102	-2302	2727	-425	-16897	-91	9	-81	-5397	110	0
1957	0	0	2851	1278	-1573	-2064	2212	-147	-16769	-67	-95	-166	-5276	64	0
1958	0	0	2620	1278	-1342	-1949	1981	-32	-16542	-56	-64	-162	-5076	97	0
1959	0	0	1394	1162	-232	-1278	813	465	-15948	-133	-50	-133	-4283	-29	0
1960	0	0	-2656	962	3618	847	-3137	2290	-14557	-1	-97	-176	-2944	-50	0
1961	0	0	-4862	715	5577	2073	-5219	3146	-13801	-52	1	-98	-2316	-64	1
1962	0	0	-4173	521	4694	1826	-4433	2607	-14002	-67	-114	-108	-2659	-83	0
1963	0	0	-827	331	1158	248	-992	744	-14967	-102	-15	-186	-3775	46	0
1964	0	0	3016	116	-2900	-1566	2958	-1392	-16008	-54	-56	-97	-4605	97	0
1965	0	0	2995	-50	-3045	-1472	3020	-1547	-15989	-120	-133	-93	-4545	122	0
1966	0	0	2633	-102	-2735	-1265	2684	-1418	-15886	-67	-69	-143	-4479	32	0
1967	0	0	2142	-147	-2289	-997	2215	-1218	-15756	-116	-77	-135	-4384	46	0
1968	0	0	1843	-155	-1998	-844	1920	-1076	-15690	-106	-137	-159	-4287	3	0
1969	61	0	677	-184	-861	-246	769	-522	-15178	-46	-44	-143	-3649	5	0
1970	61	0	-3262	-205	3057	1733	-3159	1426	-14004	-110	-48	-126	-2487	-21	0
1971	61	0	-5416	-221	5195	2818	-5305	2487	-13428	-42	-65	-87	-2064	-44	0
1972	61	0	-4502	-209	4293	2355	-4397	2042	-13857	-44	-56	-67	-2634	-17	0
1973	61	0	-1066	-186	880	626	-973	347	-14980	-50	-32	-122	-3852	71	0
1974	61	0	2842	-161	-3003	-1340	2922	-1582	-16150	-137	-85	-159	-4834	34	0
1975	61	0	2908	-149	-3057	-1379	2982	-1603	-16131	-98	-102	-135	-4762	-11	0
1976	61	0	2551	-149	-2700	-1201	2625	-1424	-16018	-73	-93	-83	-4667	11	0
1977	61	0	2202	-147	-2349	-1027	2275	-1248	-15875	-77	-81	-77	-4539	106	0
1978	61	0	1820	-139	-1959	-840	1889	-1049	-15760	-128	-60	-143	-4460	25	0
1979	61	0	719	-122	-841	-298	780	-481	-15320	-108	-98	-155	-3823	-56	0
1980	61	0	-3138	-133	3005	1635	-3071	1436	-14078	21	-58	-225	-2665	-21	0
1981	61	0	-5322	-141	5181	2731	-5251	2520	-13463	-64	-65	-157	-2184	13	0
1982	61	0	-4420	-135	4285	2277	-4352	2075	-13902	-71	-116	-131	-2766	-38	0
1983	61	0	-942	-128	814	535	-878	343	-15019	-118	-67	-73	-3932	42	0
1984	61	0	2883	-122	-3005	-1380	2944	-1563	-16150	-161	-149	-133	-4875	19	0
1985	61	0	2945	-129	-3074	-1408	3009	-1601	-16096	-182	-203	-211	-4813	-56	0
1986	61	0	2672	-139	-2811	-1266	2741	-1475	-15970	-108	-69	-38	-4667	46	0
1987	61	0	2206	-139	-2345	-1033	2275	-1242	-15851	-120	-139	-161	-4559	19	0
1988	61	0	1951	-128	-2079	-911	2015	-1103	-15760	-112	-54	-98	-4467	15	0
1989	61	0	773	-131	-904	-321	838	-517	-15320	-182	-104	-197	-3858	-44	0
1990	61	0	-3033	-135	2898	1584	-2965	1381	-14117	-42	-69	-98	-2690	-13	0
1991	61	0	-5295	-149	5146	2722	-5220	2498	-13525	-128	-102	-124	-2250	-60	0
1992	61	0	-4376	-128	4248	2252	-4312	2060	-13927	-128	-128	-81	-2781	-38	0
1993	61	0	-975	-128	847	551	-911	359	-15000	-48	-83	-197	-3986	67	0
1994	61	0	3007	-114	-3121	-1446	3064	-1617	-16096	-126	-108	-184	-4865	83	0
1995	61	0	3078	-124	-3202	-1477	3140	-1663	-16107	-108	-91	-151	-4850	69	0
1996	61	0	2693	-129	-2822	-1282	2757	-1475	-15987	-116	-85	-182	-4718	54	0
1997	61	0	2277	-128	-2405	-1074	2341	-1266	-15838	-139	-93	-155	-4597	11	0
1998	61	0	1913	-129	-2042	-892	1977	-1085	-15748	-54	-157	-157	-4518	89	0
1999	61	0	867	-124	-991	-371	929	-557	-15260	-143	-1	-114	-3856	-34	0
[truncated: 31,529 more rows]
