# Supplementary material for: A Robust and Real-Time Capable Envelope-Based Algorithm for Heart Sound Classification: Validation under Different Physiological Conditions
Source: Sensors (Basel). 2020 Feb 11;20(4):972. doi: 10.3390/s20040972 (PMC7070375; doi:10.3390/s20040972)
Supplement: Supplementary file 1 [file sensors-20-00972-s001.zip › Messungen/kz/kz09_unfiltered.csv]

Dataset No.	Pulse (bpm)	Pacer Bit	leadI (�V)	leadII (�V)	leadIII (�V)	lead_avR (�V)	lead_avL (�V)	lead_avF (�V)	V1 (�V)	V2 (�V)	V3 (�V)	V4 (�V)	V5 (�V)	V6 (�V)	R-Wave
1	0	0	-1532	547	2079	492	-1805	1313	30314	25	-180	-31784	9826	-397	0
2	0	0	-4058	543	4601	1757	-4329	2572	30966	11	-135	-31784	10417	-453	0
3	0	0	-4231	545	4776	1843	-4503	2660	30983	0	-188	-31784	10305	-337	0
4	0	0	-1572	560	2132	506	-1852	1346	30180	5	-211	-31784	9482	-289	0
5	0	0	2133	574	-1559	-1353	1846	-492	28973	-79	-182	-31784	8530	-162	0
6	0	0	2826	576	-2250	-1701	2538	-837	28752	-64	-322	-31784	8483	-194	0
7	0	0	2605	572	-2033	-1588	2319	-730	28746	-89	-192	-31784	8559	-246	0
8	0	0	2252	574	-1678	-1413	1965	-552	28906	-93	-186	-31784	8687	-219	0
9	0	0	2023	570	-1453	-1296	1738	-441	28917	-29	-129	-31784	8700	-217	1
10	0	0	1575	578	-997	-1076	1286	-209	29092	-31	-157	-31784	9034	-252	0
11	0	0	-1612	568	2180	522	-1896	1374	30201	-100	-178	-31784	10206	-366	0
12	0	0	-4109	568	4677	1770	-4393	2622	30826	-56	-197	-31784	10759	-397	0
13	0	0	-4301	576	4877	1862	-4589	2726	30813	-15	-77	-31784	10582	-323	0
14	0	0	-1657	591	2248	533	-1952	1419	30033	-17	-205	-31784	9820	-358	0
15	0	0	2120	603	-1517	-1361	1818	-457	28840	-3	-230	-31784	8698	-246	0
16	0	0	2808	603	-2205	-1705	2506	-801	28630	-149	-17	-31784	8607	-263	0
17	0	0	2614	605	-2009	-1609	2311	-702	28727	-32	-129	-31784	8704	-283	0
18	0	0	2230	601	-1629	-1415	1929	-514	28822	-62	-139	-31784	8834	-256	0
19	0	0	1972	605	-1367	-1288	1669	-381	29010	-120	-100	-31784	8955	-308	0
20	0	0	1547	607	-940	-1077	1243	-166	29103	-128	-50	-31784	9137	-306	0
21	0	0	-1589	599	2188	495	-1888	1393	30147	-67	-106	-31784	10185	-430	0
22	0	0	-4109	597	4706	1756	-4407	2651	30972	31	-153	-31784	10823	-469	0
23	0	0	-4421	601	5022	1910	-4721	2811	30857	-120	-38	-31784	10584	-366	0
24	0	0	-1634	616	2250	509	-1942	1433	30116	-42	-85	-31784	9767	-298	0
25	0	0	2067	626	-1441	-1346	1754	-407	29092	-83	-91	-31784	8792	-197	0
26	0	0	2822	628	-2194	-1725	2508	-783	28938	-11	-176	-31784	8698	-225	0
27	0	0	2543	638	-1905	-1590	2224	-633	29061	-102	-168	-31784	8807	-232	0
28	0	0	2294	638	-1656	-1466	1975	-509	29121	-44	-19	-31784	8904	-131	0
29	0	0	1935	638	-1297	-1286	1616	-329	29160	-65	-118	-31784	8956	-234	0
30	0	0	1615	644	-971	-1129	1293	-163	29245	-58	-128	-31784	9205	-256	0
31	0	0	-1521	640	2161	440	-1841	1400	30326	27	-87	-31784	10214	-316	0
32	0	0	-4107	642	4749	1732	-4428	2695	31121	-40	-106	-31784	10895	-397	0
33	0	0	-4266	642	4908	1812	-4587	2775	30983	-32	-21	-31784	10716	-273	0
34	0	0	-1637	663	2300	487	-1968	1481	30153	-23	-110	-31784	9913	-289	0
35	0	0	2100	677	-1423	-1388	1761	-373	28807	-95	-87	-31784	8830	-225	0
36	0	0	2921	679	-2242	-1800	2581	-781	28537	-31	-100	-31784	8753	-211	0
37	0	0	2612	686	-1926	-1649	2269	-620	28558	-106	-131	-31784	8869	-242	0
38	0	0	2309	690	-1619	-1499	1964	-464	28552	-56	-116	-31784	8943	-234	0
39	0	0	2048	702	-1346	-1375	1697	-322	28469	29	-40	-31784	8968	-199	0
40	0	0	1594	702	-892	-1148	1243	-95	28514	1	-141	-31784	9308	-267	0
41	0	0	-1507	696	2203	405	-1855	1449	29375	0	-36	-31784	10231	-407	0
42	0	0	-4018	702	4720	1658	-4369	2711	30070	36	-27	-31784	10842	-291	0
43	0	0	-4305	713	5018	1796	-4661	2865	29961	-19	-40	-31784	10697	-308	0
44	0	0	-1602	731	2333	435	-1967	1532	28952	-40	-69	-31784	9802	-269	0
45	0	0	2098	744	-1354	-1421	1726	-305	27693	-5	-93	-31784	8753	-184	0
46	0	0	3013	750	-2263	-1881	2638	-756	27412	-69	-67	-31784	8700	-289	0
47	0	0	2663	760	-1903	-1711	2283	-571	27357	-36	-159	-31784	8852	-226	0
48	0	0	2354	766	-1588	-1560	1971	-411	27282	-81	-93	-31784	8929	-236	0
49	0	0	2115	777	-1338	-1446	1726	-280	27299	-5	-95	-31784	9017	-265	0
50	0	0	1691	791	-900	-1241	1295	-54	27381	44	-50	-31784	9331	-256	0
51	0	0	-1430	795	2225	317	-1827	1510	28131	19	-184	-31784	10268	-378	0
52	0	0	-3962	789	4751	1586	-4356	2770	28779	100	-174	-31784	10966	-403	0
53	0	0	-4247	812	5059	1717	-4653	2935	28618	60	-128	-31784	10792	-341	0
54	0	0	-1526	836	2362	345	-1944	1599	27571	71	-145	-31784	9899	-325	0
55	0	0	2123	851	-1272	-1487	1697	-210	26209	-32	-129	-31784	8817	-168	0
56	0	0	3107	861	-2246	-1984	2676	-692	25939	5	-184	-31784	8714	-240	0
57	0	0	2756	869	-1887	-1812	2321	-509	25992	56	-147	-31784	8844	-232	0
58	0	0	2431	876	-1555	-1653	1993	-339	25994	85	-213	-31784	8914	-238	0
59	0	0	2162	890	-1272	-1526	1717	-191	25860	36	-223	-31784	8906	-250	0
60	0	0	1749	898	-851	-1323	1300	23	25935	67	-120	-31784	9242	-180	0
61	0	0	-1321	898	2219	211	-1770	1558	26746	110	-135	-31784	10243	-322	0
62	0	0	-3966	911	4877	1527	-4421	2894	27425	-44	-170	-31784	10951	-455	0
63	0	0	-4206	921	5127	1642	-4666	3024	27222	89	-149	-31784	10685	-320	0
64	0	0	-1507	952	2459	277	-1983	1705	26261	-1	-118	-31784	9857	-271	0
65	0	0	2310	966	-1344	-1638	1827	-189	24929	58	-211	-31784	8770	-129	0
66	0	0	3102	968	-2134	-2035	2618	-583	24626	3	-256	-31784	8642	-162	0
67	0	0	2843	971	-1872	-1907	2357	-450	24508	46	-143	-31784	8714	-217	0
68	0	0	2470	981	-1489	-1725	1979	-254	24482	21	-172	-31784	8813	-269	0
69	0	0	2201	985	-1216	-1593	1708	-115	24379	-87	-209	-31784	8854	-275	0
70	0	0	1778	991	-787	-1384	1282	102	24434	34	-93	-31784	9158	-261	0
71	0	0	-1277	985	2262	146	-1769	1623	25237	29	-126	-31784	10194	-261	0
72	0	0	-3843	989	4832	1427	-4337	2910	25941	-19	-120	-31784	10933	-399	0
73	0	0	-4167	999	5166	1584	-4666	3082	25796	-38	-102	-31784	10702	-444	0
74	0	0	-1500	1018	2518	241	-2009	1768	24797	25	-225	-31784	9833	-339	0
75	0	0	2267	1034	-1233	-1650	1750	-99	23536	17	-172	-31784	8774	-186	0
76	0	0	3177	1030	-2147	-2103	2662	-558	23202	-13	-217	-31784	8753	-192	0
77	0	0	2902	1028	-1874	-1965	2388	-423	23151	31	-153	-31784	8766	-221	0
78	0	0	2517	1030	-1487	-1773	2002	-228	23196	-25	-133	-31784	8885	-271	0
79	0	0	2261	1024	-1237	-1642	1749	-106	23175	40	-67	-31784	8964	-244	0
80	0	0	1797	1020	-777	-1408	1287	121	23217	-71	-116	-31784	9234	-308	0
81	0	0	-1292	1001	2293	145	-1792	1647	24071	3	-145	-31784	10239	-417	0
82	0	0	-3969	983	4952	1493	-4460	2967	24723	-46	-97	-31784	10906	-508	0
83	0	0	-4187	977	5164	1605	-4675	3070	24575	-21	-67	-31784	10778	-314	0
84	0	0	-1618	971	2589	323	-2103	1780	23726	-67	-201	-31784	10000	-289	0
85	0	0	2263	968	-1295	-1615	1779	-163	22591	34	-176	-31784	8986	-228	0
86	0	0	3105	946	-2159	-2025	2632	-606	22267	-60	-225	-31784	8854	-254	0
87	0	0	2909	923	-1986	-1916	2447	-531	22187	21	-93	-31784	8935	-213	0
88	0	0	2417	904	-1513	-1660	1965	-304	22273	-62	-174	-31784	9149	-246	0
89	0	0	2197	888	-1309	-1542	1753	-210	22203	-56	-151	-31784	9211	-267	0
90	0	0	1691	851	-840	-1271	1265	5	22168	0	-116	-31784	9418	-273	0
91	0	0	-1445	820	2265	312	-1855	1542	22985	-71	-197	-31784	10452	-422	0
92	0	0	-3989	793	4782	1598	-4385	2787	23619	114	-118	-31784	11164	-384	0
93	0	0	-4399	774	5173	1812	-4786	2973	23427	44	-192	-31784	11042	-465	0
94	0	0	-1723	764	2487	479	-2105	1625	22267	56	-120	-31784	10146	-302	0
95	0	0	2059	760	-1299	-1409	1679	-269	20769	0	-172	-31784	9145	-228	0
96	0	0	3006	744	-2262	-1875	2634	-759	20373	62	-211	-31784	9028	-333	0
97	0	0	2660	717	-1943	-1688	2301	-613	20371	38	-151	-31784	9203	-273	0
98	0	0	2321	704	-1617	-1512	1969	-456	20399	-48	-205	-31784	9341	-226	0
99	0	0	1952	684	-1268	-1318	1610	-292	20156	9	-205	-31784	9418	-285	0
100	0	0	1716	682	-1034	-1199	1375	-176	20046	-19	-170	-31784	9657	-271	0
101	0	0	-1446	655	2101	395	-1773	1378	20829	34	-162	-31784	10677	-368	0
102	0	0	-4235	642	4877	1796	-4556	2759	21502	-9	-228	-31784	11393	-448	0
103	0	0	-4464	638	5102	1913	-4783	2870	21460	-21	-120	-31784	11290	-409	0
104	0	0	-1800	634	2434	583	-2117	1534	20457	9	-230	-31784	10371	-244	0
105	0	0	1955	632	-1323	-1293	1639	-345	19332	-17	-195	-31784	9321	-197	0
106	0	0	2961	622	-2339	-1791	2650	-858	18980	27	-194	-31784	9141	-190	0
107	0	0	2591	613	-1978	-1602	2284	-682	19025	11	-248	-31784	9313	-298	0
108	0	0	2248	601	-1647	-1424	1947	-523	18996	-54	-211	-31784	9424	-261	0
109	0	0	1993	593	-1400	-1293	1696	-403	19023	52	-228	-31784	9527	-285	0
110	0	0	1557	587	-970	-1072	1263	-191	19048	-1	-166	-31784	9791	-242	0
111	0	0	-1538	572	2110	483	-1824	1341	19993	79	-296	-31784	10844	-457	0
112	0	0	-4253	552	4805	1850	-4529	2678	20680	73	-137	-31784	11453	-395	0
113	0	0	-4578	564	5142	2007	-4860	2853	20701	104	-259	-31784	11349	-397	0
114	0	0	-1887	578	2465	654	-2176	1521	19797	13	-230	-31784	10526	-279	0
115	0	0	1913	587	-1326	-1250	1619	-369	18575	9	-236	-31784	9424	-194	0
116	0	0	2929	578	-2351	-1753	2640	-886	18222	27	-190	-31784	9247	-211	0
117	0	0	2554	578	-1976	-1566	2265	-699	18191	-110	-230	-31784	9317	-246	0
118	0	0	2248	572	-1676	-1410	1962	-552	18185	13	-248	-31784	9420	-197	0
119	0	0	1954	564	-1390	-1259	1672	-413	18090	-19	-207	-31784	9506	-238	0
120	0	0	1565	566	-999	-1065	1282	-216	18173	-3	-211	-31784	9853	-263	0
121	0	0	-1568	552	2120	508	-1844	1336	19116	32	-232	-31784	10796	-376	0
122	0	0	-4301	550	4851	1875	-4576	2700	19894	98	-194	-31784	11519	-389	0
123	0	0	-4552	550	5102	2001	-4827	2826	19886	62	-203	-31784	11345	-411	0
124	0	0	-1987	554	2541	716	-2264	1547	19074	81	-263	-31784	10487	-302	0
125	0	0	1949	566	-1383	-1257	1666	-408	17851	52	-213	-31784	9432	-186	0
126	0	0	2944	560	-2384	-1752	2664	-912	17558	-19	-114	-31784	9290	-213	0
127	0	0	2608	566	-2042	-1587	2325	-738	17539	11	-178	-31784	9348	-223	0
128	0	0	2266	550	-1716	-1408	1991	-583	17657	102	-217	-31784	9438	-226	0
129	0	0	1946	554	-1392	-1250	1669	-419	17727	-46	-195	-31784	9527	-213	0
130	0	0	1597	550	-1047	-1073	1322	-248	17830	27	-256	-31784	9740	-296	0
131	0	0	-1515	539	2054	488	-1784	1296	18833	46	-168	-31784	10782	-322	0
132	0	0	-4194	531	4725	1831	-4459	2628	19535	98	-77	-31784	11457	-420	0
133	0	0	-4609	537	5146	2036	-4877	2841	19574	-25	-205	-31784	11422	-364	0
134	0	0	-1884	554	2438	665	-2161	1496	18641	9	-108	-31784	10421	-258	0
135	0	0	1937	564	-1373	-1250	1655	-404	17364	38	-153	-31784	9374	-126	0
136	0	0	2975	564	-2411	-1769	2693	-923	17021	-31	-223	-31784	9234	-219	0
137	0	0	2618	564	-2054	-1591	2336	-745	17011	65	-161	-31784	9308	-240	0
138	0	0	2251	562	-1689	-1406	1970	-563	17054	-27	-178	-31784	9376	-195	0
139	0	0	2071	556	-1515	-1313	1793	-479	17104	23	-131	-31784	9525	-265	0
140	0	0	1580	554	-1026	-1067	1303	-236	17153	15	-114	-31784	9686	-261	0
141	0	0	-1480	543	2023	468	-1751	1283	18026	32	-135	-31784	10767	-366	0
142	0	0	-4217	541	4758	1838	-4487	2649	18775	42	-137	-31784	11478	-452	0
143	0	0	-4632	543	5175	2044	-4903	2859	18736	3	-188	-31784	11372	-360	0
144	0	0	-1902	554	2456	674	-2179	1505	17688	83	-223	-31784	10392	-316	0
145	0	0	1906	554	-1352	-1230	1629	-399	16447	34	-151	-31784	9288	-215	0
146	0	0	3025	554	-2471	-1789	2748	-958	16297	69	-60	-31784	9195	-190	0
147	0	0	2680	550	-2130	-1615	2405	-790	16371	-11	-104	-31784	9325	-265	0
148	0	0	2349	547	-1802	-1448	2075	-627	16305	100	-118	-31784	9323	-120	0
149	0	0	2046	549	-1497	-1297	1771	-474	16307	40	-87	-31784	9377	-195	0
150	0	0	1606	541	-1065	-1073	1335	-262	16472	60	-135	-31784	9680	-337	0
151	0	0	-1437	535	1972	451	-1704	1253	17376	102	-75	-31784	10714	-329	0
152	0	0	-4231	529	4760	1851	-4495	2644	18166	114	-126	-31784	11430	-389	0
153	0	0	-4561	531	5092	2015	-4826	2811	18090	128	-100	-31784	11296	-355	0
154	0	0	-1922	549	2471	686	-2196	1510	17203	64	-145	-31784	10479	-291	0
155	0	0	1875	547	-1328	-1211	1601	-390	15942	64	-168	-31784	9362	-195	0
156	0	0	3039	554	-2485	-1796	2762	-965	15630	32	-83	-31784	9222	-213	0
157	0	0	2620	543	-2077	-1581	2348	-767	15686	75	-89	-31784	9315	-254	0
158	0	0	2343	539	-1804	-1441	2073	-632	15632	0	-77	-31784	9391	-256	0
159	0	0	1953	543	-1410	-1248	1681	-433	15603	3	-54	-31784	9438	-263	0
160	0	0	1628	550	-1078	-1089	1353	-264	15702	48	-83	-31784	9721	-312	0
161	0	0	-1453	529	1982	462	-1717	1255	16616	56	-85	-31784	10720	-320	0
162	0	0	-4231	533	4764	1849	-4497	2648	17458	79	-62	-31784	11438	-448	0
163	0	0	-4619	537	5156	2041	-4887	2846	17568	98	-97	-31784	11306	-469	0
164	0	0	-2037	547	2584	745	-2310	1565	16590	60	-81	-31784	10446	-306	0
165	0	0	1927	560	-1367	-1243	1647	-403	15333	69	-81	-31784	9304	-180	0
166	0	0	3010	562	-2448	-1786	2729	-943	15031	48	-87	-31784	9166	-265	0
167	0	0	2571	558	-2013	-1564	2292	-727	15038	149	-122	-31784	9216	-203	0
168	0	0	2185	552	-1633	-1368	1909	-540	15114	-7	-116	-31784	9401	-240	0
169	0	0	2082	550	-1532	-1316	1807	-491	15073	174	-95	-31784	9420	-283	0
170	0	0	1506	550	-956	-1028	1231	-203	15196	89	-75	-31784	9711	-201	0
171	0	0	-1478	535	2013	471	-1745	1274	16166	98	-114	-31784	10751	-374	0
172	0	0	-4243	529	4772	1857	-4507	2650	16963	116	9	-31784	11465	-409	0
173	0	0	-4623	535	5158	2044	-4890	2846	16936	162	-67	-31784	11283	-345	0
174	0	0	-2019	543	2562	738	-2290	1552	16105	112	-98	-31784	10472	-277	0
175	0	0	1879	554	-1325	-1216	1602	-385	14835	25	-112	-31784	9339	-197	0
176	0	0	2984	556	-2428	-1770	2706	-936	14608	77	-133	-31784	9313	-192	0
177	0	0	2564	547	-2017	-1555	2290	-735	14689	34	-106	-31784	9410	-225	0
178	0	0	2246	549	-1697	-1397	1971	-574	14582	95	-79	-31784	9356	-215	0
179	0	0	1974	543	-1431	-1258	1702	-444	14788	129	-147	-31784	9416	-207	0
180	0	0	1544	545	-999	-1044	1271	-227	14992	62	-100	-31784	9719	-217	0
181	0	0	-1470	539	2009	465	-1739	1274	16053	145	-38	-31784	10825	-384	0
182	0	0	-4330	523	4853	1903	-4591	2688	16856	217	-21	-31784	11537	-432	0
183	0	0	-4670	527	5197	2071	-4933	2862	16800	225	-42	-31784	11385	-401	0
184	0	0	-2023	543	2566	740	-2294	1554	15867	147	-85	-31784	10493	-355	0
185	0	0	1841	549	-1292	-1195	1566	-371	14493	95	-46	-31784	9385	-203	0
186	0	0	2962	541	-2421	-1751	2691	-940	14129	83	-75	-31784	9284	-277	0
187	0	0	2686	533	-2153	-1609	2419	-810	14026	145	-36	-31784	9255	-240	0
188	0	0	2257	531	-1726	-1394	1991	-597	14177	118	-48	-31784	9457	-192	0
189	0	0	2038	539	-1499	-1288	1768	-480	14160	93	-17	-31784	9521	-256	0
190	0	0	1683	547	-1136	-1115	1409	-294	14303	104	-65	-31784	9829	-310	0
191	0	0	-1521	529	2050	496	-1785	1289	15312	205	-29	-31784	10916	-356	0
192	0	0	-4255	529	4784	1863	-4519	2656	16014	162	-23	-31784	11630	-355	0
193	0	0	-4685	529	5214	2078	-4949	2871	16012	137	69	-31784	11645	-355	0
194	0	0	-2064	541	2605	761	-2334	1573	15104	166	-15	-31784	10747	-296	0
195	0	0	1941	549	-1392	-1245	1666	-421	13911	164	36	-31784	9688	-221	0
196	0	0	3039	545	-2494	-1792	2766	-974	13673	252	-7	-31784	9484	-246	0
197	0	0	2721	541	-2180	-1631	2450	-819	13706	172	-110	-31784	9577	-312	0
198	0	0	2430	531	-1899	-1480	2164	-684	13801	184	29	-31784	9698	-188	0
199	0	0	2042	531	-1511	-1286	1776	-490	13956	102	5	-31784	9800	-281	0
200	0	0	1766	527	-1239	-1146	1502	-356	14006	178	31	-31784	9989	-178	0
201	0	0	-1456	516	1972	470	-1714	1244	14949	153	23	-31784	11023	-411	0
202	0	0	-4219	502	4721	1858	-4470	2611	15684	263	21	-31784	11729	-496	0
203	0	0	-4683	508	5191	2087	-4937	2849	15702	192	29	-31784	11537	-463	0
204	0	0	-1971	523	2494	724	-2232	1508	14887	135	89	-31784	10749	-368	0
205	0	0	1873	535	-1338	-1204	1605	-401	13721	135	7	-31784	9764	-267	0
206	0	0	3045	531	-2514	-1788	2779	-991	13583	149	25	-31784	9711	-246	0
207	0	0	2752	527	-2225	-1639	2488	-849	13488	166	13	-31784	9758	-273	0
208	0	0	2335	529	-1806	-1432	2070	-638	13494	133	25	-31784	9828	-296	0
209	0	0	2094	527	-1567	-1310	1830	-520	13634	159	87	-31784	9932	-232	0
210	0	0	1665	521	-1144	-1093	1404	-311	13770	13	23	-31784	10122	-314	0
211	0	0	-1292	512	1804	390	-1548	1158	14809	256	112	-31784	11166	-292	0
212	0	0	-4266	492	4758	1887	-4512	2625	15618	164	46	-31784	11952	-461	0
213	0	0	-4598	510	5108	2044	-4853	2809	15545	143	40	-31784	11777	-444	0
214	0	0	-1964	525	2489	719	-2226	1507	14569	192	149	-31784	10860	-271	0
215	0	0	1854	533	-1321	-1193	1587	-394	13351	67	34	-31784	9793	-296	0
216	0	0	3111	525	-2586	-1818	2848	-1030	13013	95	56	-31784	9665	-267	0
217	0	0	2713	519	-2194	-1616	2453	-837	13038	83	21	-31784	9750	-316	0
218	0	0	2457	516	-1941	-1486	2199	-712	13075	170	91	-31784	9812	-228	0
219	0	0	2065	519	-1546	-1292	1805	-513	13075	81	91	-31784	9917	-236	0
220	0	0	1739	525	-1214	-1132	1476	-344	13159	116	97	-31784	10130	-300	0
221	0	0	-1363	512	1875	425	-1619	1193	13956	180	75	-31784	11094	-452	0
222	0	0	-4165	508	4673	1828	-4419	2590	14662	155	124	-31784	11841	-492	0
223	0	0	-4652	502	5154	2075	-4903	2828	14740	106	79	-31784	11804	-403	0
224	0	0	-1913	517	2430	698	-2171	1473	13678	147	75	-31784	10862	-325	0
225	0	0	1869	525	-1344	-1197	1606	-409	12253	60	87	-31784	9618	-271	0
226	0	0	3178	521	-2657	-1849	2917	-1068	11868	102	65	-31784	9492	-248	0
227	0	0	2755	517	-2238	-1636	2496	-860	11888	65	77	-31784	10000	-300	0
228	0	0	2437	517	-1920	-1477	2178	-701	11944	73	91	-31784	10256	-261	0
229	0	0	2121	519	-1602	-1320	1861	-541	11855	64	110	-31784	10380	-199	0
230	0	0	1736	508	-1228	-1122	1482	-360	11987	54	31	-31784	10706	-345	0
231	0	0	-1319	500	1819	409	-1569	1159	12873	65	98	-31784	11702	-420	0
232	0	0	-4195	490	4685	1852	-4440	2587	13638	54	110	-31784	12470	-535	0
233	0	0	-4594	504	5098	2045	-4846	2801	13541	151	139	-31784	12400	-316	0
234	0	0	-2004	512	2516	746	-2260	1514	12545	21	106	-31784	11494	-298	0
235	0	0	1946	519	-1427	-1232	1686	-454	11220	5	60	-31784	10320	-271	0
236	0	0	3115	516	-2599	-1815	2857	-1041	10968	54	81	-31784	10245	-263	0
237	0	0	2869	514	-2355	-1691	2612	-920	10933	50	65	-31784	10276	-298	0
238	0	0	2438	512	-1926	-1475	2182	-707	11013	17	151	-31784	10382	-149	0
239	0	0	2149	510	-1639	-1329	1894	-564	11044	-38	81	-31784	10489	-254	0
240	0	0	1800	514	-1286	-1157	1543	-386	11160	64	145	-31784	10714	-277	0
241	0	0	-1187	496	1683	345	-1435	1089	12076	83	184	-31784	11746	-349	0
242	0	0	-4092	498	4590	1797	-4341	2544	13050	13	122	-31784	12491	-467	0
243	0	0	-4516	502	5018	2007	-4767	2760	13122	46	228	-31784	12439	-358	0
244	0	0	-1998	508	2506	745	-2252	1507	12212	-17	143	-31784	11601	-343	0
245	0	0	1911	517	-1394	-1214	1652	-438	10926	3	104	-31784	10417	-289	0
246	0	0	3054	517	-2537	-1785	2795	-1010	10576	56	180	-31784	10239	-137	0
247	0	0	2768	516	-2252	-1642	2510	-868	10578	-77	199	-31784	10347	-314	0
248	0	0	2384	510	-1874	-1447	2129	-682	10567	0	159	-31784	10437	-304	0
249	0	0	2110	508	-1602	-1309	1856	-547	10600	-85	170	-31784	10476	-244	0
250	0	0	1757	506	-1251	-1131	1504	-372	10722	-27	104	-31784	10640	-269	0
251	0	0	-1322	488	1810	417	-1566	1149	11777	3	155	-31784	11682	-378	0
252	0	0	-4091	485	4576	1803	-4333	2530	12553	31	172	-31784	12392	-436	0
253	0	0	-4616	488	5104	2064	-4860	2796	12621	25	225	-31784	12398	-399	0
254	0	0	-2027	496	2523	765	-2275	1509	11756	23	122	-31784	11513	-397	0
255	0	0	1829	506	-1323	-1167	1576	-408	10532	-56	83	-31784	10415	-287	0
256	0	0	3076	510	-2566	-1793	2821	-1028	10202	-1	133	-31784	10276	-201	0
257	0	0	2729	498	-2231	-1613	2480	-866	10198	-21	58	-31784	10367	-221	0
258	0	0	2424	512	-1912	-1468	2168	-700	10163	-36	116	-31784	10324	-151	0
259	0	0	2050	502	-1548	-1276	1799	-523	10291	-85	153	-31784	10501	-209	0
260	0	0	1689	502	-1187	-1095	1438	-342	10423	-15	65	-31784	10724	-343	0
261	0	0	-1426	488	1914	469	-1670	1201	11401	87	32	-31784	11769	-364	0
262	0	0	-4193	488	4681	1852	-4437	2584	12152	56	110	-31784	12454	-372	0
263	0	0	-4745	485	5230	2130	-4987	2857	12309	5	116	-31784	12445	-376	0
264	0	0	-2062	498	2560	782	-2311	1529	11352	38	-32	-31784	11577	-263	0
265	0	0	1732	514	-1218	-1123	1475	-352	10014	-64	-29	-31784	10355	-188	0
266	0	0	2967	506	-2461	-1736	2714	-977	9701	-21	-128	-31784	10270	-258	0
267	0	0	2703	504	-2199	-1603	2451	-847	9748	-31	7	-31784	10340	-155	0
268	0	0	2341	504	-1837	-1422	2089	-666	9781	27	-67	-31784	10353	-199	0
269	0	0	2030	508	-1522	-1269	1776	-507	9781	32	-34	-31784	10444	-211	0
270	0	0	1724	506	-1218	-1115	1471	-356	9909	3	23	-31784	10708	-273	0
271	0	0	-1354	498	1852	428	-1603	1175	11133	-3	36	-31784	11777	-306	0
272	0	0	-4280	486	4766	1897	-4523	2626	12055	-15	23	-31784	12534	-366	0
273	0	0	-4670	494	5164	2088	-4917	2829	12014	34	17	-31784	12361	-316	0
274	0	0	-2122	506	2628	808	-2375	1567	11498	-1	29	-31784	11568	-304	0
275	0	0	1826	517	-1309	-1171	1567	-396	11054	-42	19	-31784	10313	-199	0
276	0	0	3090	516	-2574	-1803	2832	-1029	11092	-44	21	-31784	10167	-143	0
277	0	0	2729	510	-2219	-1619	2474	-854	11294	-50	-116	-31784	10289	-271	0
278	0	0	2521	504	-2017	-1512	2269	-756	11333	9	27	-31784	10338	-151	0
279	0	0	2057	504	-1553	-1280	1805	-524	11490	-52	25	-31784	10479	-254	0
280	0	0	1819	506	-1313	-1162	1566	-403	11583	-29	-91	-31784	10695	-322	0
281	0	0	-1213	492	1705	360	-1459	1098	12935	64	40	-31784	11837	-368	0
282	0	0	-4168	486	4654	1841	-4411	2570	13696	23	40	-31784	12445	-370	0
283	0	0	-4645	492	5137	2076	-4891	2814	13853	75	44	-31784	12371	-440	0
284	0	0	-2027	498	2525	764	-2276	1511	12949	-25	44	-31784	11463	-353	0
285	0	0	1860	506	-1354	-1183	1607	-424	11764	-85	-13	-31784	10357	-244	0
286	0	0	3206	512	-2694	-1859	2950	-1091	11444	19	3	-31784	10155	-226	0
287	0	0	2812	500	-2312	-1656	2562	-906	11478	-62	13	-31784	10264	-221	0
288	0	0	2457	508	-1949	-1482	2203	-720	11649	-118	7	-31784	10400	-314	0
289	0	0	2261	502	-1759	-1381	2010	-628	11616	25	13	-31784	10427	-236	0
290	0	0	1860	504	-1356	-1182	1608	-426	11760	-11	9	-31784	10739	-234	0
291	0	0	-1226	492	1718	367	-1472	1105	12703	-50	-54	-31784	11760	-438	0
292	0	0	-4151	485	4636	1833	-4393	2560	13527	-3	-9	-31784	12530	-426	0
293	0	0	-4645	486	5131	2079	-4888	2808	13504	36	-32	-31784	12435	-419	0
294	0	0	-1979	498	2477	740	-2228	1487	12555	-32	114	-31784	11533	-323	0
295	0	0	1813	502	-1311	-1157	1562	-404	11277	-31	-32	-31784	10351	-242	0
296	0	0	3173	506	-2667	-1839	2920	-1080	10931	-54	29	-31784	10223	-230	0
297	0	0	2802	502	-2300	-1652	2551	-899	11046	-104	29	-31784	10303	-236	0
298	0	0	2494	504	-1990	-1499	2242	-743	11118	-38	52	-31784	10355	-252	0
299	0	0	2055	498	-1557	-1276	1806	-529	11277	-67	36	-31784	10508	-289	0
300	0	0	1877	498	-1379	-1187	1628	-440	11347	-40	108	-31784	10757	-343	0
301	0	0	-1265	492	1757	386	-1511	1124	12334	13	27	-31784	11830	-424	0
302	0	0	-4221	481	4702	1870	-4461	2591	13143	-44	32	-31784	12586	-459	0
303	0	0	-4593	485	5078	2054	-4835	2781	13131	67	19	-31784	12458	-391	0
304	0	0	-2134	492	2626	821	-2380	1559	12148	-34	60	-31784	11529	-252	0
305	0	0	1848	498	-1350	-1173	1599	-426	10832	-87	31	-31784	10291	-256	0
306	0	0	3107	498	-2609	-1802	2858	-1055	10510	-98	-98	-31784	10221	-215	0
307	0	0	2814	490	-2324	-1652	2569	-917	10613	19	40	-31784	10196	-209	0
308	0	0	2428	488	-1940	-1458	2184	-726	10716	-34	-81	-31784	10357	-263	0
309	0	0	2086	494	-1592	-1290	1839	-549	10799	21	36	-31784	10474	-234	0
310	0	0	1739	494	-1245	-1116	1492	-375	10924	-77	7	-31784	10767	-289	0
311	0	0	-1263	488	1751	387	-1507	1119	11849	46	1	-31266	11777	-265	0
312	0	0	-4215	483	4698	1866	-4456	2590	12644	19	13	-30395	12513	-413	0
313	0	0	-4737	485	5222	2126	-4979	2853	12679	17	-48	-30291	12416	-362	0
314	0	0	-2105	496	2601	804	-2353	1548	11820	42	1	-31036	11533	-312	0
315	0	0	1722	508	-1214	-1115	1468	-353	10555	17	-102	-31784	10363	-252	0
316	0	0	3045	506	-2539	-1775	2792	-1016	10183	-27	-21	-31784	10186	-277	0
317	0	0	2729	512	-2217	-1620	2473	-852	10177	-38	-67	-31784	10262	-273	0
318	0	0	2427	517	-1910	-1472	2168	-696	10270	21	-32	-31606	10386	-246	0
319	0	0	2108	531	-1577	-1319	1842	-523	10311	-75	-89	-31377	10435	-254	0
320	0	0	1774	527	-1247	-1150	1510	-360	10421	-23	-79	-31014	10726	-221	0
321	0	0	-1189	537	1726	326	-1457	1131	11403	32	-17	-29813	11719	-296	0
322	0	0	-4243	535	4778	1854	-4510	2656	12119	-48	-60	-28921	12458	-386	0
323	0	0	-4615	549	5164	2033	-4889	2856	12055	81	21	-28789	12383	-312	0
324	0	0	-2115	556	2671	779	-2393	1613	11075	-38	-81	-29586	11490	-211	0
325	0	0	1811	570	-1241	-1190	1526	-335	9837	-46	-56	-30615	10363	-174	0
326	0	0	3126	554	-2572	-1840	2849	-1009	9498	-42	-162	-30653	10214	-230	0
327	0	0	2871	545	-2326	-1708	2598	-890	9346	13	-56	-30454	10192	-186	0
328	0	0	2420	541	-1879	-1480	2149	-669	9504	-56	-120	-30102	10419	-248	0
329	0	0	2157	549	-1608	-1353	1882	-529	9579	-42	-95	-29920	10456	-190	0
330	0	0	1808	547	-1261	-1177	1534	-357	9731	-9	-64	-29546	10673	-265	0
331	0	0	-1251	543	1794	354	-1522	1168	10637	-48	-126	-28403	11709	-389	0
332	0	0	-4065	552	4617	1756	-4341	2584	11583	129	-79	-27472	12396	-397	0
333	0	0	-4674	556	5230	2059	-4952	2893	11768	15	-60	-27305	12419	-343	0
334	0	0	-2074	576	2650	749	-2362	1613	10873	-52	-71	-28112	11504	-289	0
335	0	0	1865	589	-1276	-1227	1570	-343	9457	-75	-27	-29198	10328	-153	0
336	0	0	3220	605	-2615	-1912	2917	-1005	8986	-36	-114	-29249	10157	-151	0
337	0	0	2890	595	-2295	-1742	2592	-850	8858	-100	-137	-29018	10179	-215	0
338	0	0	2525	595	-1930	-1560	2227	-667	8972	-3	-186	-28719	10344	-174	0
339	0	0	2215	605	-1610	-1410	1912	-502	8945	-64	-133	-28537	10396	-219	0
340	0	0	1881	607	-1274	-1244	1577	-333	9114	15	-129	-28135	10619	-223	0
341	0	0	-1129	587	1716	271	-1422	1151	10122	-52	-62	-26903	11715	-314	0
342	0	0	-4161	572	4733	1794	-4447	2652	10992	73	-64	-26021	12427	-372	0
343	0	0	-4683	574	5257	2054	-4970	2915	11125	40	-42	-25866	12417	-335	0
344	0	0	-2044	580	2624	732	-2334	1602	10219	0	-97	-26694	11535	-349	0
345	0	0	1703	582	-1121	-1142	1412	-269	9026	-97	-126	-27767	10373	-228	0
346	0	0	3229	591	-2638	-1910	2933	-1023	8642	-69	-129	-27891	10119	-252	0
347	0	0	2829	589	-2240	-1709	2534	-825	8681	-60	-104	-27724	10157	-162	0
348	0	0	2500	595	-1905	-1547	2202	-655	8803	-29	-151	-27480	10254	-273	0
349	0	0	2203	599	-1604	-1401	1903	-502	8920	-3	-108	-27154	10415	-238	0
350	0	0	1846	599	-1247	-1222	1546	-324	9118	-25	-133	-26834	10656	-250	0
351	0	0	-1164	583	1747	290	-1455	1165	10091	-25	-54	-25594	11663	-378	0
352	0	0	-4169	578	4747	1795	-4458	2662	10968	1	-95	-24727	12448	-368	0
353	0	0	-4687	585	5272	2051	-4979	2928	11092	-31	-73	-24620	12476	-380	0
354	0	0	-2123	593	2716	765	-2419	1654	10103	-44	-106	-25445	11500	-265	0
355	0	0	1735	591	-1144	-1163	1439	-276	8873	-73	-112	-26539	10328	-186	0
356	0	0	3167	589	-2578	-1878	2872	-994	8530	-87	-95	-26504	10179	-219	0
357	0	0	2814	585	-2229	-1699	2521	-822	8592	23	-157	-26287	10256	-236	0
358	0	0	2477	572	-1905	-1524	2191	-666	8532	-79	-71	-26145	10260	-325	0
359	0	0	2115	560	-1555	-1337	1835	-497	8592	-85	-137	-25945	10357	-302	0
360	0	0	1869	550	-1319	-1209	1594	-384	8735	-7	-44	-25588	10644	-259	0
361	0	0	-1224	529	1753	347	-1488	1141	9746	-137	-71	-24310	11748	-327	0
362	0	0	-4171	519	4690	1826	-4430	2604	10549	5	-60	-23522	12433	-386	0
363	0	0	-4825	523	5348	2151	-5086	2935	10689	-87	-137	-23270	12474	-436	0
364	0	0	-2188	539	2727	824	-2457	1633	9833	-79	3	-24059	11575	-283	0
365	0	0	1732	547	-1185	-1139	1458	-319	8450	-87	-131	-25291	10311	-215	0
366	0	0	3167	552	-2615	-1859	2891	-1031	8140	-67	-102	-25346	10163	-178	0
367	0	0	2820	535	-2285	-1677	2552	-875	8109	-42	-155	-25167	10221	-271	0
368	0	0	2428	516	-1912	-1472	2170	-698	8165	-91	-188	-24880	10316	-225	0
369	0	0	2075	498	-1577	-1286	1826	-539	8264	-106	-143	-24661	10448	-213	0
370	0	0	1797	490	-1307	-1143	1552	-408	8376	-97	-126	-24331	10652	-246	0
371	0	0	-1235	479	1714	378	-1474	1096	9440	-97	-54	-23095	11768	-384	0
372	0	0	-4309	455	4764	1927	-4536	2609	10328	-17	-129	-22193	12567	-461	0
373	0	0	-4872	453	5325	2209	-5098	2889	10479	-81	-48	-21970	12571	-341	0
374	0	0	-2233	463	2696	885	-2464	1579	9502	-52	-108	-22917	11595	-285	0
375	0	0	1668	475	-1193	-1071	1430	-359	8202	-168	-71	-24030	10379	-176	0
376	0	0	3124	467	-2657	-1795	2890	-1095	7767	-83	-145	-24199	10107	-207	0
377	0	0	2766	479	-2287	-1622	2526	-904	7831	-149	-151	-23937	10285	-209	0
378	0	0	2480	467	-2013	-1473	2246	-773	7845	-69	-180	-23747	10303	-174	0
379	0	0	2053	461	-1592	-1257	1822	-565	7994	-114	-178	-23439	10508	-225	0
380	0	0	1786	461	-1325	-1123	1555	-432	8045	-104	-128	-23194	10638	-273	0
381	0	0	-1139	453	1592	343	-1365	1022	9077	-71	-48	-22048	11752	-339	0
382	0	0	-4384	440	4824	1972	-4604	2632	9909	-58	-120	-21033	12425	-517	0
383	0	0	-4860	442	5302	2209	-5081	2872	10062	60	-100	-20942	12423	-417	0
384	0	0	-2333	450	2783	941	-2558	1616	9178	-93	-93	-21757	11610	-244	0
385	0	0	1634	463	-1171	-1048	1402	-354	7886	-100	-141	-22932	10371	-234	0
386	0	0	3138	455	-2683	-1796	2910	-1114	7472	-168	-69	-23039	10221	-174	0
387	0	0	2653	450	-2203	-1551	2428	-876	7606	-79	-155	-22717	10336	-277	0
388	0	0	2428	446	-1982	-1437	2205	-768	7626	-85	-93	-22533	10413	-242	0
389	0	0	2017	452	-1565	-1234	1791	-556	7655	-106	-118	-22366	10456	-221	0
390	0	0	1821	440	-1381	-1130	1601	-470	7760	-89	-100	-22050	10670	-248	0
391	0	0	-1302	434	1736	434	-1519	1085	8704	-65	-129	-20950	11719	-356	0
392	0	0	-4315	432	4747	1941	-4531	2589	9639	-25	-141	-19982	12478	-455	0
393	0	0	-4910	434	5344	2238	-5127	2889	9829	-64	-48	-19782	12526	-378	0
394	0	0	-2384	448	2832	968	-2608	1640	8925	-60	-110	-20666	11608	-298	0
395	0	0	1673	453	-1220	-1063	1446	-383	7575	-108	-46	-21904	10485	-228	0
396	0	0	3033	453	-2580	-1743	2806	-1063	7377	-151	-108	-21991	10388	-209	0
397	0	0	2704	448	-2256	-1576	2480	-904	7707	-155	-168	-21677	10528	-312	0
398	0	0	2345	452	-1893	-1398	2119	-720	7822	-48	-52	-21487	10660	-240	0
399	0	0	1997	442	-1555	-1219	1776	-556	7858	-153	-172	-21289	10722	-298	0
400	0	0	1766	453	-1313	-1109	1539	-430	7889	-104	-110	-21118	10893	-256	0
401	0	0	-1313	446	1759	433	-1536	1102	9048	-79	-172	-19799	12103	-374	0
402	0	0	-4404	428	4832	1988	-4618	2630	9777	-79	-69	-18831	12825	-370	0
403	0	0	-4907	422	5329	2242	-5118	2875	9765	-52	-87	-18843	12726	-329	0
404	0	0	-2432	415	2847	1008	-2639	1631	8848	-128	-133	-19656	11865	-279	0
405	0	0	1547	407	-1140	-977	1343	-366	7593	-114	-194	-20822	10670	-213	0
406	0	0	3012	393	-2619	-1702	2815	-1113	7139	-168	-50	-20895	10444	-207	0
407	0	0	2725	370	-2355	-1547	2540	-992	7160	-133	-65	-20705	10543	-188	0
408	0	0	2290	341	-1949	-1315	2119	-804	7306	-112	-159	-20484	10691	-240	0
409	0	0	1951	341	-1610	-1146	1780	-634	7335	-137	-205	-20313	10792	-219	0
410	0	0	1679	364	-1315	-1021	1497	-475	7511	-77	-135	-19894	11063	-263	0
411	0	0	-1298	407	1705	445	-1501	1056	8376	-122	-77	-18806	12072	-283	0
412	0	0	-4394	424	4818	1985	-4606	2621	9302	-91	-104	-17900	12835	-405	0
413	0	0	-5037	391	5428	2323	-5232	2909	9457	-40	-114	-17754	12825	-450	0
414	0	0	-2467	384	2851	1041	-2659	1617	8545	-5	-164	-18684	11890	-289	0
415	0	0	1489	496	-993	-992	1241	-248	7193	-128	-143	-19852	10656	-287	0
416	0	0	3097	599	-2498	-1848	2797	-949	6722	-108	-71	-20092	10336	-314	0
417	0	0	2765	744	-2021	-1754	2393	-638	6747	-91	-102	-19968	10363	-120	0
418	0	0	2616	973	-1643	-1794	2129	-335	6634	-116	-62	-19978	10247	-217	0
419	0	0	2366	1255	-1111	-1810	1738	72	6607	-120	-81	-19954	10192	-104	0
420	0	0	2256	1546	-710	-1901	1483	418	6644	-194	-164	-19753	10260	-364	0
421	0	0	-685	1687	2372	-501	-1528	2029	7595	-102	-104	-18625	11263	-388	0
422	0	0	-3773	1726	5499	1023	-4636	3612	8466	-128	-40	-17737	12043	-391	0
423	0	0	-4357	1767	6124	1295	-5240	3945	8609	-73	-54	-17632	12031	-320	0
424	0	0	-1878	1759	3637	59	-2757	2698	7833	-108	-106	-18402	11187	-259	0
425	0	0	2092	1654	-438	-1873	1265	608	6539	-83	-174	-19537	10018	-211	0
426	0	0	3590	1453	-2137	-2521	2863	-342	6336	-62	-102	-19477	9992	-159	0
427	0	0	3119	1245	-1874	-2182	2496	-314	6590	-110	-170	-19130	10278	-294	1
428	0	0	2690	1059	-1631	-1874	2160	-286	6896	-87	-19	-18736	10530	-217	0
429	0	0	2162	884	-1278	-1523	1720	-197	7069	-147	-98	-18474	10782	-135	0
430	0	0	1914	669	-1245	-1291	1579	-288	7306	-9	-65	-18125	10986	-219	0
431	0	0	-1195	554	1749	320	-1472	1151	8437	-23	-52	-16815	12103	-355	0
432	0	0	-4330	502	4832	1914	-4581	2667	9306	44	-77	-15995	12869	-347	0
433	0	0	-4999	471	5470	2264	-5234	2970	9441	19	-79	-15954	12802	-353	0
434	0	0	-2384	463	2847	960	-2615	1655	8660	-52	-32	-16732	11921	-213	0
435	0	0	1546	450	-1096	-998	1321	-323	7342	-104	-131	-18007	10662	-213	0
436	0	0	3131	450	-2681	-1790	2906	-1115	6865	-114	-81	-18131	10369	-232	0
437	0	0	2791	438	-2353	-1614	2572	-957	7059	-31	-108	-17950	10510	-217	0
438	0	0	2455	457	-1998	-1456	2226	-770	7096	-27	-139	-17785	10574	-215	0
439	0	0	2110	465	-1645	-1287	1877	-590	7370	-31	-110	-17694	10617	-219	0
440	0	0	1794	477	-1317	-1135	1555	-420	7723	-29	-159	-17423	10778	-308	0
441	0	0	-1168	469	1637	349	-1402	1053	8821	-36	-56	-16253	11837	-378	0
442	0	0	-4383	467	4850	1958	-4616	2658	9769	19	-120	-15263	12689	-393	0
443	0	0	-4898	473	5371	2212	-5134	2922	9954	19	-73	-15205	12689	-455	0
444	0	0	-2411	479	2890	966	-2650	1684	9036	102	-93	-16008	11766	-265	0
445	0	0	1586	483	-1103	-1034	1344	-310	7725	-182	-48	-17221	10563	-236	0
446	0	0	3221	473	-2748	-1847	2984	-1137	7282	7	-71	-17421	10270	-161	0
447	0	0	2781	467	-2314	-1624	2547	-923	7362	-95	-108	-17209	10421	-190	0
448	0	0	2499	459	-2040	-1479	2269	-790	7348	-31	-108	-17128	10404	-184	0
449	0	0	2127	455	-1672	-1291	1899	-608	7437	-58	-64	-16893	10553	-225	0
450	0	0	1838	448	-1390	-1143	1614	-471	7730	13	-85	-16495	10803	-248	0
451	0	0	-1152	440	1592	356	-1372	1016	8912	-50	-19	-15384	11851	-308	0
452	0	0	-4332	424	4756	1954	-4544	2590	9736	-3	19	-14484	12641	-395	0
453	0	0	-4939	434	5373	2252	-5156	2903	9864	-11	-38	-14356	12633	-378	0
454	0	0	-2368	446	2814	961	-2591	1630	8947	54	-65	-15227	11721	-244	0
455	0	0	1507	452	-1055	-979	1281	-301	7707	-75	-129	-16342	10571	-252	0
456	0	0	3210	448	-2762	-1829	2986	-1157	7108	1	-38	-16635	10245	-128	0
457	0	0	2742	444	-2298	-1593	2520	-927	7102	-67	-62	-16431	10369	-188	0
458	0	0	2455	450	-2005	-1452	2230	-777	7032	-77	-46	-16257	10423	-207	0
459	0	0	2073	442	-1631	-1257	1852	-594	7129	-60	-151	-16049	10561	-283	0
460	0	0	1811	440	-1371	-1125	1591	-465	7259	48	-89	-15748	10749	-283	0
461	0	0	-1154	440	1594	357	-1374	1017	8157	-29	-102	-14660	11754	-364	0
462	0	0	-4325	428	4753	1948	-4539	2590	9129	-44	-126	-13770	12565	-471	0
463	0	0	-4939	432	5371	2253	-5155	2901	9360	104	-79	-13591	12596	-345	0
464	0	0	-2522	440	2962	1041	-2742	1701	8485	-1	-85	-14435	11715	-254	0
465	0	0	1537	455	-1082	-996	1309	-313	7160	11	-147	-15634	10510	-248	0
466	0	0	3151	455	-2696	-1803	2923	-1120	6636	1	-104	-15824	10264	-151	0
467	0	0	2780	452	-2328	-1616	2554	-938	6611	-95	-100	-15673	10330	-240	0
468	0	0	2399	452	-1947	-1425	2173	-747	6702	-98	-145	-15479	10481	-256	0
469	0	0	2119	457	-1662	-1288	1890	-602	6640	-64	-79	-15312	10503	-178	0
470	0	0	1745	457	-1288	-1101	1516	-415	6689	-50	-159	-15089	10679	-267	0
471	0	0	-1202	448	1650	377	-1426	1049	7717	-36	-197	-13905	11735	-424	0
472	0	0	-4398	438	4836	1980	-4617	2637	8737	23	-77	-12883	12677	-459	0
473	0	0	-5100	444	5544	2328	-5322	2994	8892	1	-46	-12821	12602	-455	0
474	0	0	-2512	452	2964	1030	-2738	1708	8107	-46	-83	-13799	11610	-370	0
475	0	0	1448	465	-983	-956	1215	-259	7032	-91	-110	-14920	10415	-182	0
476	0	0	3130	469	-2661	-1799	2895	-1096	6689	40	-110	-15217	10124	-197	0
477	0	0	2738	459	-2279	-1598	2508	-910	6735	-102	-197	-14953	10266	-238	0
478	0	0	2420	463	-1957	-1441	2188	-747	6978	11	-131	-14745	10421	-180	0
479	0	0	2013	461	-1552	-1237	1782	-545	6995	-38	-139	-14610	10468	-271	0
480	0	0	1787	457	-1330	-1122	1558	-436	6995	81	-95	-14336	10660	-199	0
481	0	0	-1171	450	1621	360	-1396	1035	7948	46	-102	-13217	11775	-349	0
482	0	0	-4378	440	4818	1969	-4598	2629	8858	29	-114	-12204	12580	-386	0
483	0	0	-5055	446	5501	2304	-5278	2973	9038	112	-31	-12111	12608	-388	0
484	0	0	-2650	455	3105	1097	-2877	1780	8078	1	-139	-13025	11630	-405	0
485	0	0	1444	471	-973	-957	1208	-251	6776	46	-178	-14299	10396	-178	0
486	0	0	3086	473	-2613	-1779	2849	-1070	6357	-9	-137	-14491	10144	-254	0
487	0	0	2814	467	-2347	-1640	2580	-940	6384	48	-73	-14255	10274	-172	0
488	0	0	2383	471	-1912	-1427	2147	-720	6473	-3	-116	-14144	10353	-223	0
489	0	0	2088	469	-1619	-1278	1853	-575	6677	81	-67	-13867	10516	-180	0
490	0	0	1753	471	-1282	-1112	1517	-405	6755	-25	3	-13667	10660	-228	0
491	0	0	-1087	459	1546	314	-1316	1002	7695	79	-58	-12545	11715	-294	0
492	0	0	-4400	457	4857	1971	-4628	2657	8565	29	52	-11550	12573	-368	0
493	0	0	-5069	467	5536	2301	-5302	3001	8578	58	-34	-11581	12497	-415	0
494	0	0	-2532	473	3005	1029	-2768	1739	7688	104	-52	-12460	11614	-349	0
495	0	0	1430	488	-942	-959	1186	-227	6372	23	-42	-13647	10371	-232	0
496	0	0	3233	496	-2737	-1864	2985	-1120	5882	56	-48	-13950	10103	-244	0
497	0	0	2819	488	-2331	-1653	2575	-921	5990	81	-21	-13684	10243	-248	0
498	0	0	2501	492	-2009	-1496	2255	-758	5930	79	27	-13514	10299	-269	0
499	0	0	2057	488	-1569	-1272	1813	-540	6021	29	60	-13409	10359	-277	0
500	0	0	1925	488	-1437	-1206	1681	-474	6099	128	-3	-13164	10571	-242	0
501	0	0	-1062	486	1548	288	-1305	1017	7224	3	73	-11870	11783	-422	0
502	0	0	-4301	477	4778	1912	-4539	2627	8041	54	44	-11036	12497	-399	0
503	0	0	-4925	477	5402	2224	-5163	2939	8132	95	168	-10920	12468	-420	0
504	0	0	-2478	490	2968	994	-2723	1729	7311	3	62	-11742	11686	-306	0
505	0	0	1598	506	-1092	-1052	1345	-293	6035	106	-11	-12943	10425	-205	0
506	0	0	3276	514	-2762	-1895	3019	-1124	5540	73	29	-13275	10082	-221	0
507	0	0	2930	517	-2413	-1723	2671	-948	5672	38	25	-13017	10249	-265	0
508	0	0	2676	521	-2155	-1598	2415	-817	5724	91	81	-12908	10316	-203	0
509	0	0	2239	525	-1714	-1382	1976	-594	5839	50	75	-12800	10371	-197	0
510	0	0	1947	525	-1422	-1236	1684	-448	5965	40	50	-12608	10489	-320	0
511	0	0	-855	516	1371	169	-1113	943	7030	151	54	-11449	11614	-341	0
512	0	0	-4148	506	4654	1821	-4401	2580	7930	137	73	-10450	12480	-436	0
513	0	0	-4855	514	5369	2170	-5112	2941	8151	95	73	-10338	12489	-407	0
514	0	0	-2378	533	2911	922	-2644	1722	7300	-9	46	-11238	11643	-333	0
515	0	0	1586	549	-1037	-1067	1311	-244	5992	52	71	-12470	10334	-246	0
516	0	0	3351	552	-2799	-1951	3075	-1123	5546	50	52	-12677	10095	-329	0
517	0	0	2988	562	-2426	-1775	2707	-932	5563	97	1	-12619	10126	-230	0
518	0	0	2624	558	-2066	-1591	2345	-754	5695	62	-34	-12373	10289	-240	0
519	0	0	2296	564	-1732	-1430	2014	-584	5763	29	69	-12222	10324	-291	0
520	0	0	1980	568	-1412	-1274	1696	-422	5920	159	19	-11967	10534	-322	0
521	0	0	-848	560	1408	144	-1128	984	6852	65	52	-10848	11608	-401	0
522	0	0	-4067	554	4621	1756	-4344	2587	7725	131	1	-9973	12359	-389	0
523	0	0	-4815	568	5383	2123	-5099	2975	7857	93	29	-9894	12369	-391	0
524	0	0	-2385	587	2972	899	-2678	1779	7061	46	-42	-10662	11560	-364	0
525	0	0	1569	605	-964	-1087	1266	-179	5711	52	-56	-12041	10231	-226	0
526	0	0	3295	609	-2686	-1952	2990	-1038	5311	11	-23	-12086	10047	-240	0
527	0	0	3066	616	-2450	-1841	2758	-917	5274	50	-60	-12022	10095	-294	0
528	0	0	2542	616	-1926	-1579	2234	-655	5269	46	17	-11851	10159	-232	0
529	0	0	2278	618	-1660	-1448	1969	-521	5290	112	-46	-11727	10225	-166	0
530	0	0	2050	632	-1418	-1341	1734	-393	5397	118	-17	-11490	10454	-238	0
531	0	0	-871	630	1501	120	-1186	1065	6295	81	29	-10347	11537	-302	0
532	0	0	-4062	636	4698	1713	-4380	2667	7271	192	-64	-9391	12375	-403	0
533	0	0	-4804	649	5453	2077	-5128	3051	7375	98	-48	-9306	12394	-426	0
534	0	0	-2339	671	3010	834	-2674	1840	6493	161	-67	-10216	11475	-228	0
535	0	0	1557	690	-867	-1123	1212	-88	5173	65	-62	-11508	10217	-203	0
536	0	0	3406	698	-2708	-2052	3057	-1005	4795	56	-27	-11692	9996	-209	0
537	0	0	3035	706	-2329	-1870	2682	-811	4795	42	-50	-11601	9992	-180	0
538	0	0	2618	711	-1907	-1664	2262	-598	4985	17	-114	-11385	10148	-244	0
539	0	0	2354	725	-1629	-1539	1991	-452	4983	58	-112	-11302	10183	-178	0
540	0	0	2048	739	-1309	-1393	1678	-285	4915	85	-85	-11083	10346	-205	0
541	0	0	-807	735	1542	36	-1174	1138	5792	64	-116	-9940	11387	-314	0
542	0	0	-4014	739	4753	1637	-4383	2746	6576	116	-67	-9149	12119	-426	0
543	0	0	-4798	754	5552	2022	-5175	3153	6869	56	-56	-8908	12253	-322	0
544	0	0	-2384	776	3160	804	-2772	1968	5967	64	-139	-9829	11319	-358	0
545	0	0	1582	797	-785	-1189	1183	6	4745	38	-100	-11019	10144	-207	0
546	0	0	3333	808	-2525	-2070	2929	-858	4221	5	-50	-11329	9810	-174	0
547	0	0	3070	810	-2260	-1940	2665	-725	4312	-11	-25	-11067	10016	-197	0
548	0	0	2651	818	-1833	-1734	2242	-507	4370	-31	-73	-10908	10058	-201	0
549	0	0	2418	832	-1586	-1625	2002	-377	4436	93	-65	-10786	10132	-213	0
550	0	0	2001	845	-1156	-1423	1578	-155	4469	-46	-58	-10582	10291	-219	0
551	0	0	-804	845	1649	-20	-1226	1247	5335	-17	-104	-9560	11286	-413	0
552	0	0	-4109	847	4956	1631	-4532	2901	6347	-7	-56	-8534	12169	-465	0
553	0	0	-4765	851	5616	1957	-5190	3233	6506	9	-44	-8456	12218	-362	0
554	0	0	-2379	880	3259	749	-2819	2069	5655	-32	-85	-9296	11325	-283	0
555	0	0	1557	890	-667	-1223	1112	111	4335	-73	-77	-10571	10049	-232	0
556	0	0	3451	904	-2547	-2177	2999	-821	3841	-56	-102	-10829	9769	-240	0
557	0	0	3024	904	-2120	-1964	2572	-608	3862	-75	-48	-10716	9831	-205	0
558	0	0	2755	907	-1848	-1831	2301	-470	3876	-54	-129	-10621	9917	-207	0
559	0	0	2341	902	-1439	-1621	1890	-268	4091	-50	-110	-10307	10074	-244	0
560	0	0	2053	907	-1146	-1480	1599	-119	4105	-102	-21	-10161	10235	-219	0
561	0	0	-740	909	1649	-84	-1194	1279	5038	-56	-73	-8995	11284	-289	0
562	0	0	-3980	902	4882	1539	-4431	2892	6000	23	-64	-8043	12156	-438	0
563	0	0	-4801	890	5691	1955	-5246	3290	6136	-31	-42	-7944	12204	-318	0
564	0	0	-2349	894	3243	727	-2796	2068	5274	-116	-48	-8875	11310	-333	0
565	0	0	1561	900	-661	-1230	1111	119	3992	-71	-34	-10082	10045	-162	0
566	0	0	3292	900	-2392	-2096	2842	-746	3587	-178	-40	-10258	9814	-291	0
567	0	0	3062	880	-2182	-1971	2622	-651	3565	-98	-32	-10179	9866	-242	0
568	0	0	2655	871	-1784	-1763	2219	-456	3736	-58	-36	-9983	9985	-228	0
569	0	0	2391	857	-1534	-1624	1962	-338	3740	-118	-1	-9923	10060	-238	0
570	0	0	2054	832	-1222	-1443	1638	-195	3856	-77	-44	-9556	10295	-201	0
571	0	0	-805	805	1610	0	-1207	1207	4898	-89	0	-8448	11381	-353	0
572	0	0	-4062	762	4824	1650	-4443	2793	5728	-13	89	-7509	12194	-292	0
573	0	0	-4841	746	5587	2047	-5214	3166	5699	-104	-29	-7434	12212	-349	0
574	0	0	-2460	739	3199	860	-2829	1969	4739	-15	-11	-8347	11286	-225	0
575	0	0	1462	735	-727	-1098	1094	4	3676	-65	-23	-9467	10171	-164	0
576	0	0	3335	711	-2624	-2023	2979	-956	3243	-34	3	-9672	9913	-182	0
577	0	0	2930	686	-2244	-1808	2587	-779	3247	-120	15	-9568	10014	-197	0
578	0	0	2575	667	-1908	-1621	2241	-620	3261	-159	-3	-9387	10097	-240	0
579	0	0	2233	649	-1584	-1441	1908	-467	3263	-112	64	-9337	10138	-226	0
580	0	0	1927	624	-1303	-1275	1615	-339	3332	-131	-11	-9040	10344	-314	0
581	0	0	-797	603	1400	97	-1098	1001	4266	-1	-9	-7864	11434	-318	0
582	0	0	-4141	580	4721	1780	-4431	2650	5195	-29	52	-6964	12276	-364	0
583	0	0	-4892	578	5470	2157	-5181	3024	5362	-11	52	-6885	12287	-335	0
584	0	0	-2508	574	3082	967	-2795	1828	4479	-85	-19	-7701	11463	-335	0
585	0	0	1379	572	-807	-975	1093	-117	3202	-100	-50	-9007	10188	-232	0
586	0	0	3268	556	-2712	-1912	2990	-1078	2787	-71	60	-9213	9917	-199	0
587	0	0	2972	547	-2425	-1759	2698	-939	2906	3	3	-9019	10027	-197	0
588	0	0	2597	535	-2062	-1566	2329	-763	3053	-38	-29	-8883	10130	-197	0
589	0	0	2212	527	-1685	-1369	1948	-579	3115	-54	-7	-8762	10258	-180	0
590	0	0	1997	517	-1480	-1257	1738	-481	3119	0	-19	-8598	10363	-277	0
591	0	0	-873	502	1375	185	-1124	938	4070	-21	-7	-7461	11465	-289	0
592	0	0	-4152	486	4638	1833	-4395	2562	5001	-9	52	-6502	12317	-380	0
593	0	0	-4868	486	5354	2191	-5111	2920	5108	42	21	-6508	12307	-343	0
594	0	0	-2592	490	3082	1051	-2837	1786	4308	15	38	-7280	11432	-207	0
595	0	0	1382	502	-880	-942	1131	-189	3034	-48	11	-8528	10173	-197	0
596	0	0	3248	498	-2750	-1873	2999	-1126	2599	-5	-100	-8838	9886	-225	0
597	0	0	2950	485	-2465	-1717	2707	-990	2669	-31	-19	-8636	10107	-194	0
598	0	0	2535	483	-2052	-1509	2293	-784	2669	-31	31	-8439	10161	-234	0
599	0	0	2219	479	-1740	-1349	1979	-630	2851	15	-3	-8258	10326	-199	0
600	0	0	1854	473	-1381	-1163	1617	-454	2855	-40	-98	-8054	10439	-296	0
601	0	0	-809	467	1276	171	-1042	871	3773	1	104	-6991	11478	-292	0
602	0	0	-4266	448	4714	1909	-4490	2581	4700	-21	31	-6103	12301	-436	0
603	0	0	-4891	453	5344	2219	-5117	2898	4894	-27	23	-6004	12305	-432	0
604	0	0	-2633	461	3094	1086	-2863	1777	4223	-56	56	-6892	11446	-279	0
605	0	0	1375	475	-900	-925	1137	-212	3016	0	-67	-8159	10165	-256	0
606	0	0	3220	477	-2743	-1848	2981	-1133	2681	7	48	-8310	9971	-162	0
607	0	0	2861	473	-2388	-1667	2624	-957	2787	-38	1	-8235	10023	-162	0
608	0	0	2556	473	-2083	-1514	2319	-805	2894	23	54	-8039	10155	-201	0
609	0	0	2116	471	-1645	-1293	1880	-587	3036	-50	-50	-7934	10272	-147	0
610	0	0	1912	473	-1439	-1192	1675	-483	3059	-32	5	-7806	10382	-302	0
611	0	0	-831	459	1290	186	-1060	874	4042	52	-1	-6588	11446	-353	0
612	0	0	-4299	448	4747	1925	-4523	2597	4997	-7	-42	-5686	12291	-417	0
613	0	0	-4895	455	5350	2220	-5122	2902	5123	56	79	-5622	12320	-376	0
614	0	0	-2644	463	3107	1090	-2875	1785	4343	13	13	-6452	11453	-223	0
615	0	0	1340	469	-871	-904	1105	-201	3014	1	-29	-7771	10196	-213	0
616	0	0	3198	471	-2727	-1834	2962	-1128	2568	-52	-69	-8016	9909	-114	0
617	0	0	2946	469	-2477	-1707	2711	-1004	2626	-114	-25	-7839	10037	-172	0
618	0	0	2573	467	-2106	-1520	2339	-819	2669	83	-29	-7777	10088	-112	0
619	0	0	2197	467	-1730	-1332	1963	-631	2877	-5	-60	-7486	10287	-238	0
620	0	0	1972	461	-1511	-1216	1741	-525	2894	-1	-7	-7342	10404	-199	0
621	0	0	-855	448	1303	203	-1079	875	3837	64	-3	-6227	11397	-298	0
622	0	0	-4122	444	4566	1839	-4344	2505	4669	77	71	-5381	12157	-360	0
623	0	0	-4951	446	5397	2252	-5174	2921	4859	54	54	-5249	12270	-261	0
624	0	0	-2606	459	3065	1073	-2835	1762	4006	3	1	-6120	11391	-223	0
625	0	0	1355	467	-888	-911	1121	-210	2733	52	-25	-7408	10152	-100	0
626	0	0	3190	469	-2721	-1829	2955	-1126	2211	-15	-58	-7649	9789	-271	0
627	0	0	2855	473	-2382	-1664	2618	-954	2310	-3	-126	-7531	9930	-205	0
628	0	0	2501	463	-2038	-1482	2269	-787	2409	-15	-69	-7362	10043	-201	0
629	0	0	2238	467	-1771	-1352	2004	-652	2471	-3	-42	-7265	10107	-151	0
630	0	0	1822	463	-1359	-1142	1590	-448	2576	-29	-145	-7051	10250	-194	0
631	0	0	-697	461	1158	118	-927	809	3445	-75	-67	-5979	11253	-298	0
632	0	0	-4175	444	4619	1865	-4397	2531	4429	13	-50	-5142	12109	-356	0
633	0	0	-4902	452	5354	2225	-5128	2903	4564	-64	0	-4912	12152	-329	0
634	0	0	-2588	463	3051	1062	-2819	1757	3701	3	-102	-5835	11300	-234	0
635	0	0	1334	469	-865	-901	1099	-198	2399	3	-118	-7121	10045	-186	0
636	0	0	3257	477	-2780	-1867	3018	-1151	1885	-71	-143	-7381	9729	-213	0
637	0	0	2909	473	-2436	-1691	2672	-981	1992	-124	-108	-7187	9876	-261	0
638	0	0	2601	469	-2132	-1535	2366	-831	2054	17	-85	-7075	9952	-170	0
639	0	0	2211	469	-1742	-1340	1976	-636	2124	-36	-71	-6881	10072	-166	0
640	0	0	1923	463	-1460	-1193	1691	-498	2199	-64	-95	-6757	10227	-178	0
641	0	0	-782	453	1235	164	-1008	844	3039	-25	-75	-5686	11253	-254	0
642	0	0	-4188	450	4638	1869	-4413	2544	4058	-40	-100	-4679	12179	-322	0
643	0	0	-4941	459	5400	2241	-5170	2929	4130	-60	-100	-4560	12231	-323	0
644	0	0	-2640	471	3111	1084	-2875	1791	3237	-118	-118	-5466	11331	-300	0
645	0	0	1173	473	-700	-823	936	-113	1945	-133	-139	-6727	10066	-141	0
646	0	0	3245	477	-2768	-1861	3006	-1145	1423	-89	-73	-7011	9744	-186	0
647	0	0	2892	479	-2413	-1685	2652	-967	1478	-50	-137	-6867	9888	-195	0
648	0	0	2523	465	-2058	-1494	2290	-796	1559	-106	-118	-6731	9992	-194	0
649	0	0	2150	461	-1689	-1305	1919	-614	1604	-112	-118	-6597	10072	-205	0
650	0	0	1888	455	-1433	-1171	1660	-489	1654	-71	-141	-6440	10223	-168	0
651	0	0	-785	452	1237	166	-1011	844	2510	-83	-102	-5364	11217	-320	0
652	0	0	-4250	442	4692	1904	-4471	2567	3439	-21	-128	-4454	12115	-384	0
653	0	0	-5046	438	5484	2304	-5265	2961	3724	-143	-29	-4184	12272	-302	0
654	0	0	-2679	448	3127	1115	-2903	1787	2937	-100	-157	-5065	11420	-298	0
655	0	0	1161	457	-704	-809	932	-123	1569	-139	-83	-6415	10088	-166	0
656	0	0	3120	461	-2659	-1790	2889	-1099	1121	-228	-184	-6710	9785	-289	0
657	0	0	2903	465	-2438	-1684	2670	-986	1189	-87	-145	-6590	9890	-236	0
658	0	0	2391	467	-1924	-1429	2157	-728	1325	-170	-197	-6382	10025	-182	0
659	0	0	2115	457	-1658	-1286	1886	-600	1439	-172	-151	-6270	10076	-289	0
660	0	0	1871	461	-1410	-1166	1640	-474	1447	-118	-97	-6143	10204	-232	0
661	0	0	-896	452	1348	222	-1122	900	2535	-180	-120	-4995	11329	-351	0
662	0	0	-4243	436	4679	1903	-4461	2557	3406	-151	-71	-4052	12150	-391	0
663	0	0	-5036	452	5488	2292	-5262	2970	3664	-118	-89	-3880	12272	-376	0
664	0	0	-2796	463	3259	1166	-3027	1861	2789	-151	-104	-4830	11381	-318	0
665	0	0	1182	471	-711	-826	946	-120	1522	-133	-145	-5986	10157	-232	0
666	0	0	3177	467	-2710	-1822	2943	-1121	1074	-118	-124	-6336	9864	-209	0
667	0	0	2804	469	-2335	-1636	2569	-933	1072	-110	-116	-6254	9886	-248	0
668	0	0	2465	461	-2004	-1463	2234	-771	1127	-118	-161	-6184	9946	-170	0
669	0	0	2049	457	-1592	-1253	1820	-567	1255	-106	-122	-6004	10020	-273	0
670	0	0	1836	457	-1379	-1146	1607	-461	1334	-81	-190	-5814	10185	-291	0
671	0	0	-808	453	1261	177	-1034	857	2248	-71	-15	-4745	11252	-289	0
672	0	0	-4297	444	4741	1926	-4519	2592	3309	-93	-135	-3784	12111	-498	0
673	0	0	-4951	444	5395	2253	-5173	2919	3513	9	-21	-3717	12169	-312	0
674	0	0	-2749	452	3201	1148	-2975	1826	2721	-98	-81	-4522	11314	-225	0
675	0	0	1196	453	-743	-824	969	-145	1499	-91	-112	-5783	10072	-254	0
676	0	0	3194	461	-2733	-1827	2963	-1136	942	-124	-98	-6180	9701	-186	0
677	0	0	2901	453	-2448	-1677	2674	-997	1018	-110	-124	-5996	9816	-180	0
678	0	0	2523	444	-2079	-1483	2301	-817	1049	-15	-69	-5975	9849	-207	0
679	0	0	2183	453	-1730	-1318	1956	-638	1183	-126	-104	-5769	9981	-240	0
680	0	0	1879	444	-1435	-1161	1657	-495	1315	-52	-34	-5521	10163	-172	0
681	0	0	-791	438	1229	176	-1010	833	2219	-112	-93	-4456	11228	-316	0
682	0	0	-4132	432	4564	1850	-4348	2498	3212	34	-102	-3534	12097	-356	0
683	0	0	-5087	436	5523	2325	-5305	2979	3358	-58	-116	-3466	12126	-386	0
684	0	0	-2747	444	3191	1151	-2969	1817	2547	31	-168	-4332	11253	-296	0
685	0	0	1182	453	-729	-817	955	-138	1253	-48	-120	-5684	9895	-234	0
686	0	0	3211	455	-2756	-1833	2983	-1150	904	-32	-153	-5854	9744	-155	0
687	0	0	2861	450	-2411	-1655	2636	-980	772	-77	-108	-5823	9719	-248	0
688	0	0	2502	448	-2054	-1475	2278	-803	896	-89	-192	-5627	9874	-244	0
689	0	0	2177	453	-1724	-1315	1950	-635	1057	-89	-110	-5540	9977	-205	0
690	0	0	1914	446	-1468	-1180	1691	-511	1150	17	-147	-5315	10074	-267	0
691	0	0	-741	440	1181	150	-961	810	2139	-23	-69	-4200	11186	-304	0
692	0	0	-4191	432	4623	1879	-4407	2527	3121	36	-110	-3327	12014	-378	0
693	0	0	-5042	436	5478	2303	-5260	2957	3332	-34	-98	-3111	12156	-353	0
694	0	0	-2662	440	3102	1111	-2882	1771	2533	-52	-87	-4046	11281	-211	0
695	0	0	1125	450	-675	-787	900	-112	1204	-36	-155	-5399	9901	-213	0
696	0	0	3235	455	-2780	-1845	3007	-1162	657	-34	-100	-5709	9575	-178	0
697	0	0	2921	442	-2479	-1681	2700	-1018	777	5	-114	-5641	9692	-252	0
698	0	0	2473	440	-2033	-1456	2253	-796	904	-67	-151	-5358	9829	-225	0
699	0	0	2145	442	-1703	-1293	1924	-630	1022	-17	-95	-5199	9958	-176	0
700	0	0	1895	440	-1455	-1167	1675	-507	1047	-75	-120	-5092	10031	-232	0
701	0	0	-685	436	1121	124	-903	778	1947	7	-67	-4031	11071	-304	0
702	0	0	-4206	420	4626	1893	-4416	2523	2985	-15	-97	-3034	11956	-378	0
703	0	0	-5026	438	5464	2294	-5245	2951	3156	-1	-143	-2931	12002	-355	0
704	0	0	-2760	444	3204	1158	-2982	1824	2293	-52	-56	-3835	11083	-221	0
705	0	0	1226	452	-774	-839	1000	-161	1026	60	-69	-5148	9797	-188	0
706	0	0	3193	446	-2747	-1819	2970	-1150	496	-71	-131	-5455	9478	-197	0
707	0	0	2952	448	-2504	-1700	2728	-1028	558	-36	-106	-5362	9546	-139	0
708	0	0	2531	444	-2087	-1487	2309	-821	595	-23	-19	-5212	9661	-87	0
709	0	0	2209	440	-1769	-1324	1989	-664	647	-73	-145	-5018	9837	-223	0
710	0	0	1900	442	-1458	-1171	1679	-508	673	-38	-31	-4848	9934	-159	0
711	0	0	-737	430	1167	153	-952	798	1540	-58	-162	-3808	10984	-351	0
712	0	0	-4144	422	4566	1861	-4355	2494	2479	9	-87	-2878	11824	-347	0
713	0	0	-5054	422	5476	2316	-5265	2949	2634	-69	-124	-2747	11828	-409	0
714	0	0	-2733	442	3175	1145	-2954	1808	1862	-29	-87	-3618	11038	-217	0
715	0	0	1105	446	-659	-775	882	-106	580	-85	-164	-4838	9777	-201	0
716	0	0	3198	450	-2748	-1824	2973	-1149	-31	-110	-124	-5261	9387	-205	0
717	0	0	2845	440	-2405	-1642	2625	-982	79	-60	-95	-5073	9492	-236	0
718	0	0	2536	432	-2104	-1484	2320	-836	155	-64	-23	-4898	9597	-186	0
719	0	0	2207	436	-1771	-1321	1989	-667	161	-112	-151	-4912	9595	-230	0
720	0	0	1935	428	-1507	-1181	1721	-539	194	-75	-62	-4692	9721	-207	0
721	0	0	-757	422	1179	167	-968	800	1249	-108	-122	-3563	10910	-322	0
722	0	0	-4115	424	4539	1845	-4327	2481	2159	9	-120	-2568	11756	-329	0
723	0	0	-5042	430	5472	2306	-5257	2951	2401	-75	-13	-2421	11851	-261	0
724	0	0	-2830	446	3276	1192	-3053	1861	1586	-124	-135	-3367	10945	-306	0
725	0	0	1101	455	-646	-778	873	-95	219	-116	-64	-4688	9630	-159	0
726	0	0	3142	452	-2690	-1797	2916	-1119	-335	-85	-67	-5047	9288	-159	0
727	0	0	2876	448	-2428	-1662	2652	-990	-221	-98	-48	-4859	9432	-228	0
728	0	0	2515	438	-2077	-1476	2296	-819	-87	-52	-60	-4751	9513	-203	0
729	0	0	2091	442	-1649	-1266	1870	-603	64	-128	-87	-4621	9637	-155	0
730	0	0	1949	442	-1507	-1195	1728	-532	184	-67	-60	-4440	9758	-246	0
731	0	0	-803	438	1241	182	-1022	839	1080	-73	-116	-3379	10790	-331	0
732	0	0	-4113	424	4537	1844	-4325	2480	2031	-56	9	-2492	11626	-343	0
733	0	0	-5139	428	5567	2355	-5353	2997	2353	-64	-122	-2263	11787	-353	0
734	0	0	-2807	440	3247	1183	-3027	1843	1676	-34	-67	-3185	10947	-217	0
735	0	0	1041	442	-599	-741	820	-78	374	-31	-50	-4463	9595	-162	0
736	0	0	3212	446	-2766	-1829	2989	-1160	-137	-52	-110	-4836	9269	-145	0
737	0	0	2892	444	-2448	-1668	2670	-1002	-19	-54	-81	-4646	9393	-85	0
738	0	0	2511	442	-2069	-1476	2290	-813	108	-97	-104	-4462	9542	-203	0
739	0	0	2151	442	-1709	-1296	1930	-633	139	-50	-79	-4343	9581	-225	0
740	0	0	1838	436	-1402	-1137	1620	-483	223	-137	-46	-4221	9773	-205	0
741	0	0	-728	434	1162	147	-945	798	1051	-50	-79	-3193	10708	-308	0
742	0	0	-4181	426	4607	1877	-4394	2516	1980	1	5	-2329	11506	-362	0
743	0	0	-5089	422	5511	2333	-5300	2966	2128	-58	-69	-2211	11624	-364	0
744	0	0	-2838	428	3266	1205	-3052	1847	1375	-64	-71	-2991	10825	-300	0
745	0	0	1014	434	-580	-724	797	-73	102	-44	15	-4328	9509	-168	0
746	0	0	3175	432	-2743	-1803	2959	-1155	-294	1	-69	-4584	9251	-164	0
747	0	0	2926	434	-2492	-1680	2709	-1029	-304	42	-67	-4545	9207	-217	0
748	0	0	2515	436	-2079	-1475	2297	-821	-240	38	-89	-4417	9308	-194	0
749	0	0	2195	436	-1759	-1315	1977	-661	-164	-93	-46	-4289	9438	-176	0
750	0	0	1906	438	-1468	-1172	1687	-515	-40	-85	-62	-4138	9608	-223	0
751	0	0	-669	430	1099	119	-884	764	888	17	-62	-2999	10650	-343	0
752	0	0	-4150	426	4576	1862	-4363	2501	1922	-81	-50	-2021	11564	-356	0
753	0	0	-5000	432	5432	2284	-5216	2932	2099	-60	-1	-1922	11647	-355	0
754	0	0	-2852	440	3292	1206	-3072	1866	1309	11	25	-2847	10757	-215	0
755	0	0	1020	448	-572	-734	796	-62	58	-71	-60	-4093	9506	-174	0
756	0	0	3258	444	-2814	-1851	3036	-1185	-428	17	-34	-4425	9203	-170	0
757	0	0	2888	440	-2448	-1664	2668	-1004	-376	15	-67	-4322	9220	-209	0
758	0	0	2540	432	-2108	-1486	2324	-838	-337	-48	-11	-4227	9261	-139	0
759	0	0	2149	436	-1713	-1292	1931	-638	-213	-19	-58	-4105	9397	-162	0
760	0	0	1898	434	-1464	-1166	1681	-515	-108	-58	-67	-3980	9523	-236	0
761	0	0	-542	420	962	61	-752	691	812	38	-29	-2931	10528	-230	0
762	0	0	-4126	415	4541	1855	-4333	2478	1885	44	-1	-1916	11475	-314	0
763	0	0	-5004	422	5426	2291	-5215	2924	2089	3	42	-1839	11511	-238	0
764	0	0	-2864	430	3294	1217	-3079	1862	1253	-23	-3	-2725	10627	-269	0
765	0	0	1066	438	-628	-752	847	-95	-7	-69	-36	-4000	9352	-178	0
766	0	0	3276	442	-2834	-1859	3055	-1196	-492	46	-73	-4353	9009	-133	0
767	0	0	2977	436	-2541	-1706	2759	-1052	-471	-97	-21	-4275	9061	-190	0
768	0	0	2634	436	-2198	-1535	2416	-881	-345	17	-3	-4120	9028	-190	0
769	0	0	2258	448	-1810	-1353	2034	-681	-312	-62	25	-4128	8988	-205	0
770	0	0	1941	436	-1505	-1188	1723	-534	-106	-62	-5	-3837	9242	-230	0
771	0	0	-532	424	956	54	-744	690	770	50	69	-2733	10227	-258	0
772	0	0	-4060	411	4471	1824	-4265	2441	1804	87	-25	-1794	11131	-333	0
773	0	0	-4947	411	5358	2268	-5152	2884	2004	52	-32	-1678	11211	-382	0
774	0	0	-2775	422	3197	1176	-2986	1809	1222	0	58	-2489	10330	-248	0
775	0	0	959	436	-523	-697	741	-43	-19	-27	-71	-3817	9088	-174	0
776	0	0	3338	450	-2888	-1894	3113	-1219	-614	5	-17	-4271	8636	-215	0
777	0	0	2907	444	-2463	-1675	2685	-1009	-533	-11	7	-4136	8741	-135	0
778	0	0	2626	448	-2178	-1537	2402	-865	-403	-69	23	-4031	8828	-178	0
779	0	0	2282	453	-1829	-1367	2055	-688	-335	-75	17	-3878	8896	-157	0
780	0	0	2007	450	-1557	-1228	1782	-553	-246	-9	-46	-3641	9094	-203	0
781	0	0	-493	430	923	31	-708	676	667	-1	0	-2566	10122	-289	0
782	0	0	-4072	415	4487	1828	-4279	2451	1711	-1	-11	-1639	11001	-345	0
783	0	0	-4935	413	5348	2261	-5141	2880	1872	5	29	-1552	11071	-302	0
784	0	0	-2836	430	3266	1203	-3051	1848	1051	-23	-46	-2459	10190	-236	0
785	0	0	1039	432	-607	-735	823	-87	-312	-31	-31	-3790	8807	-168	0
786	0	0	3251	438	-2813	-1844	3032	-1187	-758	-56	5	-4031	8557	-201	0
787	0	0	2983	430	-2553	-1706	2768	-1061	-717	-17	-79	-3951	8601	-234	0
788	0	0	2583	434	-2149	-1508	2366	-857	-646	-38	-89	-3883	8633	-244	0
789	0	0	2263	436	-1827	-1349	2045	-695	-527	-38	-21	-3761	8731	-180	0
790	0	0	1968	442	-1526	-1205	1747	-542	-420	0	-95	-3612	8790	-211	0
791	0	0	-489	440	929	24	-709	684	486	89	-11	-2580	9841	-285	0
792	0	0	-3971	426	4397	1772	-4184	2411	1507	5	19	-1592	10732	-351	0
793	0	0	-4866	430	5296	2218	-5081	2863	1759	42	13	-1381	10881	-343	0
794	0	0	-2825	434	3259	1195	-3042	1846	987	58	-75	-2322	10006	-287	0
795	0	0	1076	438	-638	-757	857	-100	-322	-3	-54	-3583	8730	-95	0
796	0	0	3319	446	-2873	-1882	3096	-1213	-896	1	-87	-3944	8390	-159	0
797	0	0	3045	432	-2613	-1738	2829	-1090	-871	-15	-44	-3893	8402	-207	0
798	0	0	2606	434	-2172	-1520	2389	-869	-785	0	-46	-3705	8534	-166	0
799	0	0	2290	434	-1856	-1362	2073	-711	-713	19	-46	-3569	8605	-182	0
800	0	0	1990	442	-1548	-1216	1769	-553	-651	-27	-79	-3398	8778	-265	0
801	0	0	-471	442	913	14	-692	677	194	73	32	-2380	9810	-269	0
802	0	0	-4055	436	4491	1809	-4273	2463	1061	-46	-54	-1482	10627	-389	0
803	0	0	-4918	444	5362	2237	-5140	2903	1266	126	29	-1293	10786	-292	0
804	0	0	-2868	459	3327	1204	-3097	1893	531	-64	-36	-2132	9987	-259	0
805	0	0	1042	459	-583	-750	812	-62	-762	-21	-40	-3375	8722	-172	0
806	0	0	3222	481	-2741	-1851	2981	-1130	-1350	-77	-62	-3810	8303	-195	0
807	0	0	3063	485	-2578	-1774	2820	-1046	-1394	31	29	-3790	8318	-153	0
808	0	0	2600	486	-2114	-1543	2357	-814	-1262	-79	-42	-3649	8495	-197	0
809	0	0	2327	494	-1833	-1410	2080	-669	-1173	46	36	-3466	8559	-69	0
810	0	0	1913	490	-1423	-1201	1668	-466	-1084	-67	-42	-3301	8677	-242	0
811	0	0	-471	481	952	-5	-711	716	-298	48	60	-2360	9670	-186	0
812	0	0	-3961	469	4430	1746	-4195	2449	719	25	3	-1365	10615	-341	0
813	0	0	-4937	475	5412	2231	-5174	2943	898	104	-9	-1177	10722	-279	0
814	0	0	-2835	488	3323	1173	-3079	1905	155	17	-19	-2035	9903	-232	0
815	0	0	994	496	-498	-745	746	-1	-1132	31	-17	-3325	8621	-149	0
816	0	0	3321	512	-2809	-1916	3065	-1148	-1751	-5	-77	-3763	8256	-104	0
817	0	0	3030	512	-2518	-1771	2774	-1003	-1815	15	-60	-3734	8260	-192	0
818	0	0	2653	519	-2134	-1586	2393	-807	-1751	-56	5	-3550	8367	-81	0
819	0	0	2238	525	-1713	-1381	1975	-594	-1647	-58	-52	-3449	8485	-207	0
820	0	0	2030	531	-1499	-1280	1764	-484	-1565	-46	-54	-3329	8648	-195	0
821	0	0	-456	543	999	-43	-727	771	-671	23	50	-2256	9641	-194	0
822	0	0	-3998	531	4529	1733	-4263	2530	323	-23	-98	-1266	10594	-388	0
823	0	0	-4830	539	5369	2145	-5099	2954	143	0	19	-1183	10627	-306	0
824	0	0	-2787	547	3334	1120	-3060	1940	-618	29	5	-1949	9862	-159	0
825	0	0	989	549	-440	-769	714	54	-1912	-71	23	-3313	8584	-141	0
826	0	0	3423	550	-2873	-1986	3148	-1161	-2490	58	-32	-3618	8231	-89	0
827	0	0	2983	545	-2438	-1764	2710	-946	-2477	-50	-17	-3557	8277	-133	0
828	0	0	2638	537	-2101	-1587	2369	-782	-2446	-5	-73	-3457	8378	-153	0
829	0	0	2350	539	-1811	-1444	2080	-636	-2285	-31	36	-3265	8530	-137	0
830	0	0	2013	537	-1476	-1275	1744	-469	-2196	-9	-19	-3104	8658	-170	0
831	0	0	-386	541	927	-77	-656	734	-1361	-7	-36	-2091	9692	-285	0
832	0	0	-3900	521	4421	1689	-4160	2471	-413	9	9	-1247	10505	-302	0
833	0	0	-4898	535	5433	2181	-5165	2984	-157	-40	-5	-1037	10689	-261	0
834	0	0	-2688	547	3235	1070	-2961	1891	-1049	0	3	-1943	9750	-226	0
835	0	0	949	552	-397	-750	673	77	-2260	-73	-122	-3235	8501	-114	0
836	0	0	3365	556	-2809	-1960	3087	-1126	-2859	-32	-100	-3635	8089	-190	0
837	0	0	3054	558	-2496	-1806	2775	-969	-2811	-97	-44	-3509	8192	-153	0
838	0	0	2698	543	-2155	-1620	2426	-806	-2743	-23	17	-3398	8274	-67	0
839	0	0	2312	539	-1773	-1425	2042	-617	-2638	-17	-110	-3290	8363	-139	0
840	0	0	2028	533	-1495	-1280	1761	-481	-2622	-23	-40	-3152	8456	-174	0
841	0	0	-371	521	892	-75	-631	706	-1707	-81	-42	-2102	9548	-279	0
842	0	0	-3922	512	4434	1705	-4178	2473	-593	0	-83	-1138	10481	-356	0
843	0	0	-4908	510	5418	2199	-5163	2964	-304	77	-21	-927	10664	-333	0
844	0	0	-2699	523	3222	1088	-2960	1872	-1132	-31	-91	-1835	9752	-207	0
845	0	0	973	516	-457	-744	715	29	-2477	-9	-69	-3214	8386	-133	0
846	0	0	3284	508	-2776	-1896	3030	-1134	-2915	-42	-104	-3523	8116	-97	0
847	0	0	3087	494	-2593	-1790	2840	-1049	-2888	1	-67	-3457	8134	-120	0
848	0	0	2688	494	-2194	-1591	2441	-850	-2716	-83	-50	-3265	8309	-129	0
849	0	0	2319	494	-1825	-1406	2072	-665	-2599	-139	-21	-3086	8390	-145	0
850	0	0	1993	492	-1501	-1242	1747	-504	-2448	-48	-11	-2960	8563	-89	0
851	0	0	-412	486	898	-37	-655	692	-1544	-31	-62	-2021	9523	-238	0
852	0	0	-3888	459	4347	1714	-4117	2403	-556	3	-98	-1016	10404	-325	0
853	0	0	-4902	450	5352	2226	-5127	2901	-343	17	-58	-869	10520	-271	0
854	0	0	-2863	438	3301	1212	-3082	1869	-1092	-54	-139	-1746	9661	-283	0
855	0	0	934	444	-490	-689	712	-23	-2265	-7	-79	-3045	8470	-114	0
856	0	0	3284	452	-2832	-1868	3058	-1190	-2875	-77	-106	-3385	8085	-83	0
857	0	0	3017	428	-2589	-1722	2803	-1080	-2781	-75	-85	-3278	8173	-120	0
858	0	0	2590	422	-2168	-1506	2379	-873	-2611	-85	-98	-3090	8332	-141	0
859	0	0	2221	419	-1802	-1320	2011	-691	-2531	0	-126	-3018	8388	-143	0
860	0	0	1951	413	-1538	-1182	1744	-562	-2388	-60	-114	-2853	8563	-242	0
861	0	0	-442	403	845	19	-643	624	-1552	-50	-141	-1891	9519	-273	0
862	0	0	-3964	391	4355	1786	-4159	2373	-576	-73	-124	-964	10377	-320	0
863	0	0	-5029	395	5424	2317	-5226	2909	-323	-54	-89	-729	10534	-281	0
864	0	0	-2921	417	3338	1252	-3129	1877	-1125	-29	-93	-1645	9651	-281	0
865	0	0	795	417	-378	-606	586	19	-2310	-58	-120	-2923	8466	-69	0
866	0	0	3227	422	-2805	-1824	3016	-1191	-2929	-67	-129	-3336	8047	-151	0
867	0	0	2952	413	-2539	-1682	2745	-1063	-2845	-93	-87	-3259	8099	-180	0
868	0	0	2525	405	-2120	-1465	2322	-857	-2708	-77	-91	-3080	8239	-118	0
869	0	0	2203	403	-1800	-1303	2001	-698	-2617	-122	-85	-2964	8324	-176	0
870	0	0	1842	401	-1441	-1121	1641	-520	-2543	-110	-87	-2892	8433	-205	0
871	0	0	-516	401	917	57	-716	659	-1674	-81	-149	-1821	9473	-331	0
872	0	0	-3999	395	4394	1802	-4196	2394	-663	-135	-40	-958	10369	-287	0
873	0	0	-5062	399	5461	2331	-5261	2930	-362	-23	-118	-686	10567	-265	0
874	0	0	-3009	407	3416	1301	-3212	1911	-1078	-62	-100	-1489	9754	-242	0
875	0	0	735	417	-318	-576	526	49	-2310	-203	-75	-2781	8520	-159	0
876	0	0	3159	422	-2737	-1790	2948	-1157	-2952	-106	-110	-3208	8080	-166	0
877	0	0	2890	419	-2471	-1654	2680	-1026	-2935	-122	-151	-3175	8072	-161	0
878	0	0	2517	411	-2106	-1464	2311	-847	-2880	-104	-27	-3080	8149	-124	0
879	0	0	2160	405	-1755	-1282	1957	-675	-2797	-71	-176	-3010	8227	-151	0
880	0	0	1902	405	-1497	-1153	1699	-546	-2700	-122	-69	-2875	8394	-162	0
881	0	0	-543	395	938	74	-740	666	-1802	-182	-126	-1837	9399	-273	0
882	0	0	-3992	384	4376	1804	-4184	2380	-702	-116	-9	-725	10402	-358	0
883	0	0	-5044	384	5428	2330	-5236	2906	-543	-19	-34	-630	10485	-294	0
884	0	0	-3001	405	3406	1298	-3203	1905	-1288	-120	-95	-1460	9653	-337	0
885	0	0	686	411	-275	-548	480	68	-2461	-139	-75	-2717	8417	-102	0
886	0	0	3188	420	-2768	-1804	2978	-1174	-3138	-102	-89	-3220	7977	-174	0
887	0	0	2886	419	-2467	-1652	2676	-1024	-3053	-151	-46	-3123	8064	-164	0
888	0	0	2480	399	-2081	-1439	2280	-841	-2902	-122	-100	-2942	8213	-176	0
889	0	0	2193	382	-1811	-1287	2002	-714	-2811	-40	-100	-2863	8254	-190	0
890	0	0	1825	355	-1470	-1090	1647	-557	-2745	-46	-64	-2764	8363	-110	0
891	0	0	-465	343	808	61	-636	575	-1897	-89	-112	-1767	9344	-388	0
892	0	0	-4089	320	4409	1884	-4249	2364	-851	-31	-67	-799	10229	-325	0
893	0	0	-5011	316	5327	2347	-5169	2821	-597	-87	-38	-601	10402	-358	0
894	0	0	-3048	329	3377	1359	-3212	1853	-1321	-67	-9	-1435	9570	-197	0
895	0	0	739	384	-355	-561	547	14	-2479	-151	-83	-2648	8390	-124	0
896	0	0	3229	436	-2793	-1832	3011	-1178	-3071	-85	-13	-3092	7985	-71	0
897	0	0	2919	434	-2485	-1676	2702	-1025	-2979	-65	-58	-2979	8089	-135	0
898	0	0	2552	386	-2166	-1469	2359	-890	-2838	-83	-83	-2838	8149	-221	0
899	0	0	2147	419	-1728	-1283	1937	-654	-2766	-100	-73	-2783	8217	-153	0
900	0	0	1929	504	-1425	-1216	1677	-460	-2785	-120	-60	-2813	8188	-228	0
901	0	0	-312	601	913	-144	-612	757	-1986	-38	-65	-1815	9127	-277	0
902	0	0	-3816	795	4611	1510	-4213	2703	-1076	-106	-13	-1016	9880	-388	0
903	0	0	-4711	1010	5721	1850	-5216	3365	-966	-112	-81	-999	9892	-347	0
904	0	0	-2600	1307	3907	646	-3253	2607	-1806	-71	-116	-1982	8922	-285	0
905	0	0	1220	1540	320	-1380	450	930	-3210	-170	-83	-3395	7564	-178	0
906	0	0	3821	1664	-2157	-2742	2989	-246	-3895	-75	-54	-3907	7073	-159	0
907	0	0	3426	1680	-1746	-2553	2586	-33	-3792	-108	-77	-3734	7178	-162	0
908	0	0	3221	1714	-1507	-2467	2364	103	-3668	-40	-56	-3587	7304	-97	0
909	0	0	2744	1660	-1084	-2202	1914	288	-3495	-114	-46	-3420	7408	-170	0
910	0	0	2518	1517	-1001	-2017	1759	258	-3362	-67	-32	-3282	7616	-170	0
911	0	0	-4	1317	1321	-656	-662	1319	-2227	-31	-54	-1959	8842	-228	0
912	0	0	-3577	1115	4692	1231	-4134	2903	-1045	-15	0	-861	9901	-300	1
913	0	0	-4699	942	5641	1878	-5170	3291	-690	19	-23	-572	10113	-327	0
914	0	0	-2855	766	3621	1044	-3238	2193	-1198	-54	-87	-1204	9490	-199	0
915	0	0	754	574	-180	-664	467	197	-2291	-23	-131	-2444	8406	-131	0
916	0	0	3165	481	-2684	-1823	2924	-1101	-2935	-106	-108	-2857	7940	-178	0
917	0	0	2954	436	-2518	-1695	2736	-1041	-3001	11	-52	-2869	7884	-100	0
918	0	0	2469	405	-2064	-1437	2266	-829	-2857	-5	-128	-2708	8033	-108	0
919	0	0	2230	397	-1833	-1313	2031	-718	-2772	-83	-62	-2611	8134	-126	0
920	0	0	1844	376	-1468	-1110	1656	-546	-2679	-77	-128	-2527	8200	-205	0
921	0	0	-355	370	725	-7	-540	547	-1837	29	-75	-1511	9185	-263	0
922	0	0	-3958	366	4324	1796	-4141	2345	-779	19	-50	-539	10084	-300	0
923	0	0	-4961	370	5331	2295	-5146	2850	-545	38	-7	-403	10227	-228	0
924	0	0	-3063	399	3462	1332	-3262	1930	-1325	-15	-85	-1264	9370	-230	0
925	0	0	721	413	-308	-567	514	52	-2554	-36	-93	-2541	8099	-102	0
926	0	0	3212	411	-2801	-1811	3006	-1195	-3181	-60	-85	-3014	7620	-161	0
927	0	0	2901	411	-2490	-1656	2695	-1039	-3113	-46	-110	-2925	7717	-159	0
928	0	0	2519	422	-2097	-1470	2308	-837	-2970	-67	-116	-2783	7825	-145	0
929	0	0	2242	448	-1794	-1345	2018	-673	-2877	27	-122	-2708	7899	-133	0
930	0	0	1860	438	-1422	-1149	1641	-492	-2764	-11	-42	-2547	8035	-168	0
931	0	0	-340	428	768	-44	-554	598	-1959	-79	-93	-1579	8993	-345	0
932	0	0	-3930	413	4343	1758	-4136	2378	-942	54	-7	-630	9847	-252	0
933	0	0	-5007	415	5422	2296	-5214	2918	-647	-38	-114	-436	10064	-362	0
934	0	0	-3000	422	3422	1289	-3211	1922	-1348	-31	-100	-1212	9277	-279	0
935	0	0	612	420	-192	-516	402	114	-2516	-67	-87	-2467	8082	-201	0
936	0	0	3254	428	-2826	-1841	3040	-1199	-3092	-50	-129	-2894	7672	-102	0
937	0	0	2949	420	-2529	-1684	2739	-1054	-3133	3	-34	-2884	7608	-108	0
938	0	0	2539	419	-2120	-1479	2329	-850	-3001	-79	-135	-2762	7756	-112	0
939	0	0	2204	424	-1780	-1314	1992	-678	-2847	-71	-110	-2611	7872	-149	0
940	0	0	1921	420	-1501	-1170	1711	-540	-2686	-52	-114	-2411	8002	-168	0
941	0	0	-372	411	783	-19	-577	597	-1897	-23	-129	-1486	8912	-217	0
942	0	0	-3835	405	4240	1715	-4037	2322	-807	7	-100	-432	9894	-343	0
943	0	0	-5038	409	5447	2314	-5242	2928	-589	-36	-25	-312	9961	-258	0
944	0	0	-3017	420	3437	1298	-3227	1928	-1309	-83	-133	-1148	9172	-310	0
945	0	0	639	434	-205	-536	422	114	-2481	-79	-108	-2405	7948	-133	0
946	0	0	3138	438	-2700	-1788	2919	-1131	-3181	-110	-139	-2904	7416	-219	0
947	0	0	2922	430	-2492	-1676	2707	-1031	-3197	-106	-50	-2880	7377	-89	0
948	0	0	2484	432	-2052	-1458	2268	-810	-2966	-56	-157	-2694	7536	-149	0
949	0	0	2195	422	-1773	-1308	1984	-675	-2981	-31	-64	-2642	7538	-170	0
950	0	0	1852	419	-1433	-1135	1642	-507	-2809	-67	-126	-2496	7723	-164	0
951	0	0	-335	413	748	-39	-541	580	-1976	-108	-97	-1511	8679	-283	0
952	0	0	-3977	403	4380	1787	-4178	2391	-989	-34	-122	-547	9554	-323	0
953	0	0	-5104	407	5511	2348	-5307	2959	-622	-9	-91	-244	9806	-263	0
954	0	0	-3083	426	3509	1328	-3296	1967	-1334	-81	-110	-1072	8997	-298	0
955	0	0	598	430	-168	-514	383	131	-2545	-36	-124	-2360	7734	-95	0
956	0	0	3146	442	-2704	-1794	2925	-1131	-3185	-126	-116	-2838	7269	-166	0
957	0	0	2946	440	-2506	-1693	2726	-1033	-3133	-116	-71	-2795	7321	-122	0
958	0	0	2469	432	-2037	-1450	2253	-802	-3051	-102	-97	-2692	7434	-73	0
959	0	0	2160	440	-1720	-1300	1940	-640	-2911	-161	-65	-2541	7501	-176	0
960	0	0	1879	438	-1441	-1158	1660	-501	-2830	1	-141	-2436	7602	-133	0
961	0	0	-378	434	812	-28	-595	623	-2013	-60	-118	-1474	8603	-279	0
962	0	0	-3940	428	4368	1756	-4154	2398	-946	-60	-128	-430	9515	-388	0
963	0	0	-4996	426	5422	2285	-5209	2924	-647	-17	-108	-252	9651	-329	0
964	0	0	-3165	424	3589	1370	-3377	2006	-1350	-25	-155	-1107	8799	-256	0
965	0	0	558	438	-120	-498	339	159	-2572	-106	-209	-2353	7581	-219	0
966	0	0	3146	448	-2698	-1797	2922	-1125	-3226	-65	-81	-2834	7127	-58	0
967	0	0	2845	438	-2407	-1641	2626	-984	-3189	-120	-153	-2735	7088	-147	0
968	0	0	2523	432	-2091	-1477	2307	-829	-3072	-42	-180	-2636	7187	-162	0
969	0	0	2152	436	-1716	-1294	1934	-640	-2985	-135	-100	-2551	7152	-93	0
970	0	0	1904	436	-1468	-1170	1686	-516	-2822	-83	-135	-2359	7172	-176	0
971	0	0	-295	436	731	-70	-513	583	-2064	-40	-97	-1445	8029	-244	0
972	0	0	-3969	434	4403	1767	-4186	2418	-1001	5	-128	-434	8896	-314	0
973	0	0	-5005	446	5451	2279	-5228	2948	-764	-62	-139	-325	9028	-331	0
974	0	0	-3073	459	3532	1307	-3302	1995	-1493	-7	-159	-1094	8186	-250	0
975	0	0	552	469	-83	-510	317	193	-2657	-56	-228	-2333	6943	-164	0
976	0	0	3216	469	-2747	-1842	2981	-1139	-3249	-106	-128	-2770	6555	-182	0
977	0	0	2918	459	-2459	-1688	2688	-1000	-3173	-58	-48	-2683	6582	-118	0
978	0	0	2538	459	-2079	-1498	2308	-810	-2991	-81	-182	-2512	6720	-201	0
979	0	0	2263	457	-1806	-1360	2034	-674	-2941	-29	-87	-2512	6724	-172	0
980	0	0	1910	459	-1451	-1184	1680	-496	-2855	46	-159	-2366	6786	-116	0
981	0	0	-264	455	719	-95	-491	587	-2027	-98	-192	-1394	7775	-291	0
982	0	0	-3854	448	4302	1703	-4078	2375	-1055	-11	-32	-496	8557	-335	0
983	0	0	-5012	452	5464	2280	-5238	2958	-725	-56	-131	-236	8797	-302	0
984	0	0	-2920	469	3389	1225	-3154	1929	-1392	-32	-65	-1030	8012	-209	0
985	0	0	535	475	-60	-505	297	207	-2642	-126	-157	-2302	6751	-91	0
986	0	0	3293	488	-2805	-1890	3049	-1158	-3309	-79	-102	-2816	6273	-155	0
987	0	0	2952	483	-2469	-1717	2710	-993	-3185	-71	-139	-2758	6369	-166	0
988	0	0	2604	488	-2116	-1546	2360	-814	-3179	-87	-129	-2663	6359	-137	0
989	0	0	2261	488	-1773	-1374	2017	-642	-3133	-11	-77	-2607	6398	-174	0
990	0	0	1952	490	-1462	-1221	1707	-486	-2954	-19	-133	-2467	6508	-211	0
991	0	0	-221	479	700	-129	-460	589	-2101	3	-85	-1431	7564	-289	0
992	0	0	-3810	475	4285	1667	-4047	2380	-989	-91	34	-364	8524	-314	0
993	0	0	-4978	481	5459	2248	-5218	2970	-721	-5	-116	-234	8695	-333	0
994	0	0	-3025	492	3517	1266	-3271	2004	-1398	-102	-106	-1014	7858	-267	0
995	0	0	566	502	-64	-534	315	219	-2607	-87	-137	-2254	6586	-137	0
996	0	0	3249	510	-2739	-1879	2994	-1114	-3288	-44	-114	-2807	6060	-213	0
997	0	0	2944	514	-2430	-1729	2687	-958	-3228	-31	-172	-2671	6143	-139	0
998	0	0	2609	512	-2097	-1560	2353	-792	-3177	-46	-129	-2651	6194	-197	0
999	0	0	2299	519	-1780	-1409	2039	-630	-3123	-83	-42	-2578	6270	-116	0
1000	0	0	1947	533	-1414	-1240	1680	-440	-2929	-110	-56	-2347	6436	-201	0
1001	0	0	-183	525	708	-171	-445	616	-2114	-23	-23	-1437	7333	-292	0
1002	0	0	-3800	516	4316	1642	-4058	2416	-1103	27	-44	-469	8248	-275	0
1003	0	0	-4929	535	5464	2197	-5196	2999	-785	-21	-89	-258	8440	-351	0
1004	0	0	-3064	554	3618	1255	-3341	2086	-1427	-34	-27	-1012	7688	-197	0
1005	0	0	653	564	-89	-608	371	237	-2653	-38	-56	-2312	6419	-159	0
1006	0	0	3257	578	-2679	-1917	2968	-1050	-3278	-7	-161	-2828	5951	-159	0
1007	0	0	3059	574	-2485	-1816	2772	-955	-3305	-27	-73	-2756	5959	-135	0
1008	0	0	2605	574	-2031	-1589	2318	-728	-3074	-65	-116	-2607	6163	-126	0
1009	0	0	2285	576	-1709	-1430	1997	-566	-3045	-44	-126	-2553	6145	-186	0
1010	0	0	1936	578	-1358	-1257	1647	-390	-2950	-19	-98	-2419	6188	-162	0
1011	0	0	-206	585	791	-189	-498	688	-2128	-38	-147	-1474	7125	-320	0
1012	0	0	-3771	578	4349	1596	-4060	2463	-1119	32	-116	-496	8029	-355	0
1013	0	0	-4930	593	5523	2168	-5226	3058	-822	27	-64	-259	8184	-308	0
1014	0	0	-3077	614	3691	1231	-3384	2152	-1542	-65	-102	-1101	7385	-207	0
1015	0	0	621	628	7	-624	307	317	-2719	-29	-141	-2320	6169	-122	0
1016	0	0	3270	636	-2634	-1953	2952	-999	-3391	-89	-168	-2906	5645	-106	0
1017	0	0	3103	649	-2454	-1876	2778	-902	-3360	-58	-36	-2791	5637	-131	0
1018	0	0	2627	649	-1978	-1638	2302	-664	-3257	-137	-75	-2688	5738	-159	0
1019	0	0	2325	671	-1654	-1498	1989	-491	-3098	-48	-161	-2529	5885	-182	0
1020	0	0	2061	669	-1392	-1365	1726	-361	-2968	-19	-81	-2407	5981	-215	0
1021	0	0	-133	675	808	-271	-470	741	-2196	-50	-83	-1489	6873	-194	0
1022	0	0	-3664	671	4335	1496	-3999	2503	-1152	-34	-93	-521	7779	-389	0
1023	0	0	-4881	694	5575	2093	-5228	3134	-890	65	-128	-277	7934	-294	0
1024	0	0	-3038	715	3753	1161	-3395	2234	-1476	-29	-124	-1034	7230	-287	0
1025	0	0	715	744	29	-729	343	386	-2813	27	-89	-2469	5825	-100	0
1026	0	0	3338	764	-2574	-2051	2956	-905	-3464	-95	-98	-2867	5395	-166	0
1027	0	0	3091	754	-2337	-1922	2714	-791	-3348	-69	-97	-2785	5490	-116	0
1028	0	0	2696	762	-1934	-1729	2315	-586	-3233	-67	-166	-2681	5560	-139	0
1029	0	0	2397	776	-1621	-1586	2009	-422	-3191	-27	-139	-2611	5594	-151	0
1030	0	0	2100	783	-1317	-1441	1708	-267	-3123	-85	-128	-2535	5682	-131	0
1031	0	0	-12	783	795	-385	-403	789	-2273	-11	-75	-1563	6627	-194	0
1032	0	0	-3720	776	4496	1472	-4108	2636	-1222	-32	-122	-519	7558	-339	0
1033	0	0	-4786	793	5579	1996	-5182	3186	-954	69	-64	-382	7709	-318	0
1034	0	0	-3065	818	3883	1123	-3474	2350	-1639	-54	-104	-1140	6941	-199	0
1035	0	0	619	830	211	-724	204	520	-2768	-147	-135	-2320	5788	-234	0
1036	0	0	3366	841	-2525	-2103	2945	-842	-3488	-93	-60	-2828	5272	-174	0
1037	0	0	2973	853	-2120	-1913	2546	-633	-3391	-97	-139	-2776	5331	-174	0
1038	0	0	2808	859	-1949	-1833	2378	-545	-3336	-110	-108	-2739	5397	-232	0
1039	0	0	2389	865	-1524	-1627	1956	-329	-3206	-34	-143	-2589	5461	-126	0
1040	0	0	2028	880	-1148	-1454	1588	-134	-3129	-110	-106	-2520	5569	-238	0
1041	0	0	42	878	836	-460	-397	857	-2300	-17	-64	-1610	6516	-236	0
1042	0	0	-3734	867	4601	1433	-4167	2734	-1210	-87	-75	-550	7461	-339	0
1043	0	0	-4829	874	5703	1977	-5266	3288	-1010	-124	-5	-399	7527	-370	0
1044	0	0	-2967	907	3874	1030	-3420	2390	-1616	-23	-64	-1105	6834	-221	0
1045	0	0	648	915	267	-781	190	591	-2814	-114	-75	-2376	5596	-137	0
1046	0	0	3415	923	-2492	-2169	2953	-784	-3507	-108	-126	-2890	5125	-110	0
1047	0	0	3107	915	-2192	-2011	2649	-638	-3449	-85	-170	-2832	5187	-168	0
1048	0	0	2748	915	-1833	-1831	2290	-459	-3363	-203	-143	-2702	5265	-182	0
1049	0	0	2381	911	-1470	-1646	1925	-279	-3247	-153	-48	-2597	5348	-172	0
1050	0	0	2089	896	-1193	-1492	1641	-148	-3067	-64	-161	-2415	5503	-205	0
1051	0	0	-51	884	935	-416	-493	909	-2279	-62	-27	-1464	6427	-306	0
1052	0	0	-3684	851	4535	1416	-4109	2693	-1208	-56	-44	-475	7354	-358	0
1053	0	0	-4873	830	5703	2021	-5288	3266	-913	-110	-93	-275	7531	-360	0
1054	0	0	-3071	828	3899	1121	-3485	2363	-1583	-83	9	-1026	6741	-203	0
1055	0	0	673	820	147	-746	263	483	-2704	-102	-32	-2289	5558	-118	0
1056	0	0	3312	808	-2504	-2060	2908	-848	-3383	-143	-116	-2747	5119	-209	0
1057	0	0	3085	783	-2302	-1934	2693	-759	-3307	-32	-104	-2694	5175	-135	0
1058	0	0	2709	762	-1947	-1735	2328	-592	-3199	-116	-32	-2506	5270	-184	0
1059	0	0	2339	741	-1598	-1540	1968	-428	-3072	-129	-83	-2454	5350	-172	0
1060	0	0	2080	717	-1363	-1398	1721	-323	-3014	-19	-106	-2333	5426	-221	0
1061	0	0	-91	704	795	-306	-443	749	-2186	-100	-89	-1334	6372	-283	0
1062	0	0	-3684	671	4355	1506	-4019	2513	-1115	-21	-131	-325	7354	-296	0
1063	0	0	-4955	651	5606	2152	-5280	3128	-760	-116	-81	-98	7577	-389	0
1064	0	0	-3135	642	3777	1246	-3456	2209	-1437	-64	-120	-841	6821	-236	0
1065	0	0	543	636	93	-589	225	364	-2587	-112	-102	-2124	5635	-112	0
1066	0	0	3297	630	-2667	-1963	2982	-1018	-3268	-21	-116	-2630	5096	-135	0
1067	0	0	3062	614	-2448	-1838	2755	-917	-3315	-114	-98	-2589	5129	-139	0
1068	0	0	2701	589	-2112	-1645	2406	-761	-3179	-31	-75	-2461	5187	-139	0
1069	0	0	2306	572	-1734	-1439	2020	-581	-3022	-27	-124	-2333	5319	-197	0
1070	0	0	1952	552	-1400	-1252	1676	-424	-2884	-40	-124	-2196	5478	-133	0
1071	0	0	-122	541	663	-209	-392	602	-2038	-124	-172	-1196	6479	-351	0
1072	0	0	-3731	517	4248	1607	-3989	2382	-888	34	-93	-145	7467	-292	0
1073	0	0	-4945	508	5453	2218	-5199	2980	-702	-58	-58	-1	7542	-310	0
1074	0	0	-3146	508	3654	1319	-3400	2081	-1396	-52	-46	-789	6751	-201	0
1075	0	0	400	512	112	-456	144	312	-2617	-141	-143	-2114	5455	-157	0
1076	0	0	3250	519	-2731	-1884	2990	-1106	-3327	-149	-114	-2619	4983	-102	0
1077	0	0	2961	517	-2444	-1739	2702	-963	-3154	-44	-143	-2450	5142	-116	0
1078	0	0	2608	506	-2102	-1557	2355	-798	-3022	-54	-159	-2331	5234	-162	0
1079	0	0	2261	500	-1761	-1380	2011	-630	-2917	-38	-162	-2258	5335	-178	0
1080	0	0	1826	494	-1332	-1160	1579	-419	-2857	-126	-120	-2168	5383	-186	0
1081	0	0	-120	481	601	-180	-360	541	-1957	1	-149	-1150	6372	-285	0
1082	0	0	-3803	465	4268	1669	-4035	2366	-927	-29	-155	-131	7331	-292	0
1083	0	0	-5031	455	5486	2288	-5258	2970	-636	-58	-110	73	7519	-308	0
1084	0	0	-3213	465	3678	1374	-3445	2071	-1303	-58	-155	-713	6735	-306	0
1085	0	0	334	473	139	-403	97	306	-2522	-120	-166	-2004	5503	-75	0
1086	0	0	3165	471	-2694	-1818	2929	-1111	-3208	-128	-139	-2514	5001	-112	0
1087	0	0	2936	473	-2463	-1704	2699	-995	-3173	-147	-137	-2473	5032	-149	0
1088	0	0	2542	457	-2085	-1499	2313	-814	-3038	-126	-188	-2343	5168	-166	0
1089	0	0	2168	469	-1699	-1318	1933	-615	-2923	-194	-114	-2143	5274	-137	0
1090	0	0	1913	457	-1456	-1185	1684	-499	-2857	-54	-93	-2083	5354	-211	0
1091	0	0	-141	450	591	-154	-366	520	-2044	-120	-161	-1127	6305	-258	0
1092	0	0	-3806	442	4248	1682	-4027	2345	-991	-58	-141	-155	7255	-306	0
1093	0	0	-5053	444	5497	2304	-5275	2970	-665	-38	-145	112	7470	-232	0
1094	0	0	-3294	461	3755	1416	-3524	2108	-1290	-42	-155	-758	6729	-225	0
1095	0	0	361	459	98	-410	131	278	-2487	-95	-155	-1901	5449	-149	0
1096	0	0	3150	471	-2679	-1810	2914	-1104	-3270	-145	-182	-2551	4875	-199	0
1097	0	0	2924	463	-2461	-1693	2692	-999	-3131	-147	-104	-2390	5030	-178	0
1098	0	0	2515	463	-2052	-1489	2283	-794	-3038	-85	-114	-2333	5051	-106	0
1099	0	0	2216	463	-1753	-1339	1984	-645	-2894	-73	-201	-2209	5170	-174	0
1100	0	0	1941	465	-1476	-1203	1708	-505	-2844	-54	-102	-2137	5191	-201	0
1101	0	0	-130	446	576	-158	-353	511	-1926	-3	-102	-1140	6248	-190	0
1102	0	0	-3709	440	4149	1634	-3929	2294	-929	17	-110	-188	7113	-254	0
1103	0	0	-5019	434	5453	2292	-5236	2943	-647	-58	-108	56	7284	-312	0
1104	0	0	-3236	440	3676	1398	-3456	2058	-1202	-32	-137	-622	6640	-256	0
1105	0	0	292	453	161	-372	65	307	-2351	-38	-147	-1875	5389	-124	0
1106	0	0	3217	467	-2750	-1842	2983	-1141	-3074	-83	-118	-2428	4851	-149	0
1107	0	0	3046	457	-2589	-1751	2817	-1066	-3003	-71	-36	-2359	4958	-186	0
1108	0	0	2583	461	-2122	-1522	2352	-830	-2915	-64	-46	-2254	4966	-180	0
1109	0	0	2265	457	-1808	-1361	2036	-675	-2867	-93	-120	-2238	5063	-180	0
1110	0	0	1908	465	-1443	-1186	1675	-489	-2766	-29	-102	-2066	5106	-157	0
1111	0	0	-35	463	498	-214	-266	480	-1955	-27	-137	-1140	6045	-213	0
1112	0	0	-3734	450	4184	1642	-3959	2317	-853	46	-139	-145	7022	-370	0
1113	0	0	-4970	450	5420	2260	-5195	2935	-527	-5	-9	87	7271	-372	0
1114	0	0	-3218	452	3670	1383	-3444	2061	-1132	-95	-120	-613	6512	-194	0
1115	0	0	442	463	21	-452	210	242	-2310	-75	9	-1907	5236	-139	0
1116	0	0	3213	463	-2750	-1838	2981	-1143	-3107	-149	-87	-2452	4677	-131	0
1117	0	0	3081	455	-2626	-1768	2853	-1085	-3001	-75	-141	-2399	4782	-230	0
1118	0	0	2618	453	-2165	-1535	2391	-856	-2913	-56	-71	-2238	4881	-129	0
1119	0	0	2274	453	-1821	-1363	2047	-684	-2776	-42	-64	-2116	4958	-102	0
1120	0	0	2051	453	-1598	-1252	1824	-572	-2694	-13	-42	-2056	5032	-131	0
1121	0	0	-23	450	473	-213	-248	461	-1980	1	-79	-1187	5899	-258	0
1122	0	0	-3659	438	4097	1610	-3878	2267	-807	15	-62	-89	6966	-302	0
1123	0	0	-4943	436	5379	2253	-5161	2907	-453	-13	5	170	7197	-360	0
1124	0	0	-3263	452	3715	1405	-3489	2083	-1117	-67	-85	-580	6421	-267	0
1125	0	0	330	463	133	-396	98	298	-2211	-81	-141	-1726	5257	-207	0
1126	0	0	3286	477	-2809	-1881	3047	-1166	-2939	-23	-19	-2368	4700	-48	0
1127	0	0	2996	463	-2533	-1729	2764	-1035	-2970	-91	-71	-2345	4700	-157	0
1128	0	0	2631	457	-2174	-1544	2402	-858	-2822	-54	-124	-2203	4848	-81	0
1129	0	0	2177	459	-1718	-1318	1947	-629	-2698	-87	-110	-2135	4879	-116	0
1130	0	0	1982	469	-1513	-1225	1747	-522	-2619	-54	-60	-2037	4962	-199	0
1131	0	0	-64	455	519	-195	-291	487	-1852	-31	-73	-1082	5862	-221	0
1132	0	0	-3746	450	4196	1648	-3971	2323	-743	-83	-116	-71	6838	-413	0
1133	0	0	-5067	448	5515	2309	-5291	2981	-355	17	-155	192	7106	-250	0
1134	0	0	-3325	459	3784	1433	-3554	2121	-1061	-137	-195	-578	6326	-364	0
1135	0	0	307	469	162	-388	72	315	-2209	-40	-85	-1837	5096	-95	0
1136	0	0	3144	471	-2673	-1807	2908	-1101	-2977	-77	-205	-2506	4496	-128	0
1137	0	0	2983	467	-2516	-1725	2749	-1024	-2816	-23	-124	-2269	4636	-97	0
1138	0	0	2546	459	-2087	-1502	2316	-814	-2721	-108	-155	-2122	4720	-197	0
1139	0	0	2163	452	-1711	-1307	1937	-629	-2613	-42	-190	-2029	4785	-207	0
1140	0	0	1907	452	-1455	-1179	1681	-501	-2525	-69	-139	-1971	4875	-145	0
1141	0	0	-120	450	570	-165	-345	510	-1734	-89	-166	-1053	5785	-331	0
1142	0	0	-3783	432	4215	1675	-3999	2323	-570	-9	-124	36	6846	-355	0
1143	0	0	-5106	434	5540	2336	-5323	2987	-223	-58	-102	292	7084	-426	0
1144	0	0	-3335	453	3788	1441	-3561	2120	-886	-104	-95	-535	6320	-234	0
1145	0	0	279	455	176	-367	51	315	-2009	-114	-164	-1689	5115	-137	0
1146	0	0	3112	459	-2653	-1785	2882	-1097	-2754	-81	-172	-2269	4562	-133	0
1147	0	0	2973	457	-2516	-1715	2744	-1029	-2816	-100	-145	-2302	4524	-135	0
1148	0	0	2562	450	-2112	-1506	2337	-831	-2760	-19	-182	-2260	4537	-131	0
1149	0	0	2255	457	-1798	-1356	2026	-670	-2686	-93	-213	-2161	4621	-155	0
1150	0	0	1932	450	-1482	-1191	1707	-516	-2644	-19	-104	-1965	4741	-91	0
1151	0	0	-4	448	452	-222	-228	450	-1872	-58	-170	-1080	5703	-258	0
1152	0	0	-3752	430	4182	1661	-3967	2306	-933	19	-168	54	6704	-323	0
1153	0	0	-5030	442	5472	2294	-5251	2957	-694	-102	-112	244	6910	-372	0
1154	0	0	-3356	444	3800	1456	-3578	2122	-1261	-104	-126	-448	6208	-300	0
1155	0	0	234	457	223	-345	5	340	-2494	-112	-161	-1722	4937	-223	0
1156	0	0	3169	469	-2700	-1819	2934	-1115	-3202	-174	-95	-2283	4475	-116	0
1157	0	0	2896	471	-2425	-1683	2660	-977	-3208	-102	-151	-2205	4448	-246	0
1158	0	0	2630	465	-2165	-1547	2397	-850	-3053	-44	-85	-2048	4588	-85	0
1159	0	0	2220	459	-1761	-1339	1990	-651	-2974	-166	-166	-2005	4654	-159	0
1160	0	0	1927	453	-1474	-1190	1700	-510	-2878	-62	-129	-1848	4751	-135	0
1161	0	0	-85	444	529	-179	-307	486	-2075	-77	-188	-904	5717	-259	0
1162	0	0	-3696	434	4130	1631	-3913	2282	-962	-77	-149	129	6698	-343	0
1163	0	0	-4965	434	5399	2265	-5182	2916	-583	15	-118	386	6921	-263	0
1164	0	0	-3385	442	3827	1471	-3606	2134	-1348	-126	-147	-504	6043	-248	0
1165	0	0	313	442	129	-377	92	285	-2564	-81	-166	-1734	4834	-226	0
1166	0	0	3158	450	-2708	-1804	2933	-1129	-3249	-98	-164	-2324	4310	-135	0
1167	0	0	3018	446	-2572	-1732	2795	-1063	-3144	-106	-215	-2135	4421	-223	0
1168	0	0	2630	442	-2188	-1536	2409	-873	-3078	-42	-93	-2130	4442	-135	0
1169	0	0	2248	446	-1802	-1347	2025	-678	-2925	-62	-203	-1992	4605	-153	0
1170	0	0	2009	442	-1567	-1225	1788	-562	-2954	-25	-161	-1972	4580	-161	0
1171	0	0	62	444	382	-253	-160	413	-2099	-25	-197	-960	5546	-279	0
1172	0	0	-3640	428	4068	1606	-3854	2248	-964	19	-137	104	6586	-316	0
1173	0	0	-5032	432	5464	2300	-5248	2948	-583	0	-155	337	6811	-327	0
1174	0	0	-3308	440	3748	1434	-3528	2094	-1228	-1	-141	-380	6078	-287	0
1175	0	0	287	457	170	-372	58	313	-2461	-34	-172	-1697	4766	-164	0
1176	0	0	3225	455	-2770	-1840	2997	-1157	-3162	-116	-166	-2236	4262	-108	0
1177	0	0	2972	450	-2522	-1711	2747	-1036	-3177	-23	-186	-2260	4215	-126	0
1178	0	0	2614	442	-2172	-1528	2393	-865	-3061	-58	-95	-2112	4351	-162	0
1179	0	0	2232	440	-1792	-1336	2012	-676	-2886	-91	-118	-1967	4491	-145	0
1180	0	0	1898	442	-1456	-1170	1677	-507	-2814	-34	-244	-1910	4551	-248	0
1181	0	0	74	432	358	-253	-142	395	-2093	-50	-118	-1001	5447	-314	0
1182	0	0	-3776	426	4202	1675	-3989	2314	-925	-32	-178	102	6485	-355	0
1183	0	0	-5075	426	5501	2324	-5288	2963	-603	-21	-195	368	6687	-376	0
1184	0	0	-3358	438	3796	1460	-3577	2117	-1293	1	-176	-453	5932	-246	0
1185	0	0	246	453	207	-349	19	330	-2504	-147	-157	-1695	4751	-228	0
1186	0	0	3114	461	-2653	-1787	2883	-1096	-3201	-81	-178	-2225	4203	-100	0
1187	0	0	3007	453	-2554	-1730	2780	-1050	-3150	-62	-194	-2217	4275	-137	0
1188	0	0	2613	448	-2165	-1530	2389	-858	-3100	-54	-104	-2106	4254	-126	0
1189	0	0	2145	444	-1701	-1294	1923	-628	-2929	-114	-168	-1957	4394	-236	0
1190	0	0	2025	442	-1583	-1233	1804	-570	-2964	-71	-108	-1947	4401	-194	0
1191	0	0	-72	436	508	-182	-290	472	-2229	-56	-164	-1030	5321	-254	0
1192	0	0	-3684	422	4106	1631	-3895	2264	-923	-50	-131	162	6448	-322	0
1193	0	0	-5037	422	5459	2307	-5248	2940	-638	15	-129	403	6648	-351	0
1194	0	0	-3362	432	3794	1465	-3578	2113	-1191	-67	-178	-259	5981	-236	0
1195	0	0	196	446	250	-321	-27	348	-2487	-64	-195	-1662	4599	-234	0
1196	0	0	3229	448	-2781	-1838	3005	-1166	-3268	-71	-166	-2260	4041	-126	0
1197	0	0	2983	446	-2537	-1714	2760	-1045	-3187	-79	-182	-2180	4106	-112	0
1198	0	0	2655	442	-2213	-1548	2434	-885	-3125	-62	-120	-2087	4167	-186	0
1199	0	0	2242	442	-1800	-1342	2021	-679	-2964	-5	-126	-1969	4285	-166	0
1200	0	0	1945	442	-1503	-1193	1724	-530	-2865	-15	-170	-1883	4351	-211	0
1201	0	0	25	434	409	-229	-192	421	-2114	-52	-184	-1063	5201	-318	0
1202	0	0	-3611	424	4035	1593	-3823	2229	-935	-5	-182	141	6262	-465	0
1203	0	0	-5060	422	5482	2319	-5271	2952	-512	-32	-77	440	6572	-318	0
1204	0	0	-3432	428	3860	1502	-3646	2144	-1076	-67	-159	-240	5876	-327	0
1205	0	0	165	440	275	-302	-55	357	-2335	-11	-141	-1625	4539	-197	0
1206	0	0	3222	448	-2774	-1835	2998	-1163	-3111	-7	-122	-2211	3982	-197	0
1207	0	0	2983	444	-2539	-1713	2761	-1047	-3038	-67	-195	-2112	4081	-161	0
1208	0	0	2632	442	-2190	-1537	2411	-874	-2888	-11	-129	-1963	4190	-168	0
1209	0	0	2292	438	-1854	-1365	2073	-708	-2768	-32	-124	-1854	4277	-242	0
1210	0	0	1976	438	-1538	-1207	1757	-550	-2702	-17	-263	-1763	4351	-234	0
1211	0	0	77	428	351	-252	-137	389	-1984	-50	-192	-929	5222	-252	0
1212	0	0	-3639	419	4058	1610	-3848	2238	-931	-60	-81	81	6149	-269	0
1213	0	0	-5073	411	5484	2331	-5278	2947	-485	-23	-102	448	6477	-351	0
1214	0	0	-3337	420	3757	1458	-3547	2088	-1068	-29	-116	-291	5777	-209	0
1215	0	0	227	430	203	-328	12	316	-2328	-60	-215	-1565	4465	-186	0
1216	0	0	3196	434	-2762	-1815	2979	-1164	-3175	-98	-174	-2186	3938	-139	0
1217	0	0	2984	428	-2556	-1706	2770	-1064	-3191	-83	-178	-2068	3994	-98	0
1218	0	0	2678	422	-2256	-1550	2467	-917	-3179	-100	-100	-1959	4064	-155	0
1219	0	0	2232	424	-1808	-1328	2020	-692	-3018	-60	-246	-1839	4196	-195	0
1220	0	0	2018	426	-1592	-1222	1805	-583	-2956	-5	-155	-1724	4246	-151	0
1221	0	0	60	426	366	-243	-153	396	-2244	-75	-157	-867	5129	-236	0
1222	0	0	-3610	417	4027	1596	-3818	2222	-1171	-48	-180	197	6093	-389	0
1223	0	0	-5109	420	5529	2344	-5319	2974	-774	-11	-128	516	6378	-358	0
1224	0	0	-3399	428	3827	1485	-3613	2127	-1307	-60	-139	-184	5686	-254	0
1225	0	0	120	438	318	-279	-99	378	-2591	-95	-184	-1460	4341	-234	0
1226	0	0	3196	444	-2752	-1820	2974	-1154	-3365	-95	-223	-2143	3825	-159	0
1227	0	0	3041	440	-2601	-1740	2821	-1080	-3395	-58	-110	-2042	3757	-120	0
1228	0	0	2659	442	-2217	-1550	2438	-887	-3259	-50	-153	-1941	3837	-54	0
1229	0	0	2327	448	-1879	-1387	2103	-715	-3144	-7	-164	-1802	3951	-110	0
1230	0	0	1889	444	-1445	-1166	1667	-500	-2999	-97	-164	-1666	4079	-234	0
1231	0	0	107	438	331	-272	-112	384	-2275	-19	-112	-729	4979	-157	0
1232	0	0	-3678	415	4093	1631	-3885	2254	-1162	-9	-106	228	5940	-339	0
1233	0	0	-5056	420	5476	2318	-5266	2948	-756	-50	-126	636	6295	-335	0
1234	0	0	-3459	430	3889	1514	-3674	2159	-1350	-81	-75	-118	5501	-236	0
1235	0	0	145	436	291	-290	-73	363	-2615	0	-124	-1464	4209	-182	0
1236	0	0	3154	440	-2714	-1797	2934	-1137	-3393	-69	-93	-2031	3660	-126	0
1237	0	0	3037	432	-2605	-1734	2821	-1086	-3294	-23	-102	-1905	3742	-159	0
1238	0	0	2620	436	-2184	-1528	2402	-874	-3232	-42	-120	-1841	3812	-122	0
1239	0	0	2271	430	-1841	-1350	2056	-705	-3090	-40	-131	-1689	3909	-157	0
1240	0	0	1937	434	-1503	-1185	1720	-534	-2975	-60	-147	-1598	4037	-182	0
1241	0	0	95	426	331	-260	-118	378	-2225	-1	-168	-710	4906	-335	0
1242	0	0	-3688	420	4108	1634	-3898	2264	-1125	62	-102	337	5901	-304	0
1243	0	0	-5004	422	5426	2291	-5215	2924	-799	9	-141	593	6099	-407	0
1244	0	0	-3413	430	3843	1491	-3628	2136	-1313	36	-60	-69	5443	-166	0
1245	0	0	126	436	310	-281	-92	373	-2558	-69	-168	-1361	4176	-182	0
1246	0	0	3295	442	-2853	-1868	3074	-1205	-3373	-1	-106	-2005	3550	-147	0
1247	0	0	3054	434	-2620	-1744	2837	-1093	-3220	-5	-116	-1864	3695	-85	0
1248	0	0	2723	440	-2283	-1581	2503	-921	-3096	13	-186	-1736	3794	-149	0
1249	0	0	2288	440	-1848	-1364	2068	-704	-3047	-9	-149	-1654	3829	-234	0
1250	0	0	2044	430	-1614	-1237	1829	-592	-2939	69	-108	-1608	3920	-195	0
1251	0	0	98	420	322	-259	-112	371	-2122	-38	-180	-601	4863	-312	0
1252	0	0	-3501	411	3912	1545	-3706	2161	-1117	85	-73	343	5734	-339	0
1253	0	0	-5098	411	5509	2343	-5303	2960	-801	34	-157	605	5998	-304	0
1254	0	0	-3370	422	3792	1474	-3581	2107	-1383	1	-166	-62	5288	-335	0
1255	0	0	242	432	190	-337	26	311	-2504	5	-141	-1286	4089	-180	0
1256	0	0	3254	440	-2814	-1847	3034	-1187	-3313	-36	-135	-1912	3507	-166	0
1257	0	0	3056	436	-2620	-1746	2838	-1092	-3212	38	-178	-1843	3575	-178	0
1258	0	0	2670	424	-2246	-1547	2458	-911	-3076	-56	-106	-1664	3713	-166	0
1259	0	0	2362	426	-1936	-1394	2149	-755	-2935	7	-188	-1561	3835	-172	0
1260	0	0	2042	428	-1614	-1235	1828	-593	-2795	25	-166	-1453	3944	-145	0
1261	0	0	279	420	141	-349	69	280	-2159	9	-13	-644	4735	-182	0
1262	0	0	-3550	409	3959	1570	-3754	2184	-1026	38	-98	461	5773	-327	0
1263	0	0	-4908	407	5315	2250	-5111	2861	-628	79	-106	743	6037	-310	0
1264	0	0	-3398	419	3817	1489	-3607	2118	-1239	0	-159	-3	5303	-223	0
1265	0	0	215	434	219	-324	-2	326	-2380	25	-186	-1229	4105	-166	0
1266	0	0	3237	444	-2793	-1840	3015	-1174	-3107	-38	-166	-1808	3546	-143	0
1267	0	0	3144	440	-2704	-1792	2924	-1132	-3102	13	-95	-1757	3590	-143	0
1268	0	0	2653	436	-2217	-1544	2435	-890	-2979	31	-155	-1631	3639	-184	0
1269	0	0	2379	432	-1947	-1405	2163	-757	-2849	17	-114	-1552	3790	-149	0
1270	0	0	1986	434	-1552	-1210	1769	-559	-2762	65	-250	-1451	3825	-188	0
1271	0	0	202	430	228	-316	-13	329	-1996	56	-149	-554	4725	-267	0
1272	0	0	-3522	420	3942	1551	-3732	2181	-993	15	-110	430	5691	-256	0
1273	0	0	-4919	419	5338	2250	-5128	2878	-574	81	-98	791	5971	-145	0
1274	0	0	-3401	424	3825	1488	-3613	2124	-1134	-1	-145	104	5269	-244	0
1275	0	0	174	432	258	-303	-42	345	-2283	-9	-244	-1131	4083	-143	0
1276	0	0	3299	444	-2855	-1871	3077	-1205	-3189	-31	-157	-1848	3375	-133	0
1277	0	0	3051	434	-2617	-1742	2834	-1091	-3053	0	-141	-1668	3505	-135	0
1278	0	0	2684	446	-2238	-1565	2461	-896	-2937	-19	-151	-1586	3587	-91	0
1279	0	0	2329	452	-1877	-1390	2103	-712	-2824	-7	-149	-1493	3682	-108	0
1280	0	0	2003	450	-1553	-1226	1778	-551	-2659	-11	-153	-1270	3814	-161	0
1281	0	0	184	453	269	-318	-42	361	-1957	21	-159	-479	4648	-261	0
1282	0	0	-3490	444	3934	1523	-3712	2189	-853	-44	-87	552	5657	-397	0
1283	0	0	-5007	448	5455	2279	-5231	2951	-529	31	-64	845	5839	-263	0
1284	0	0	-3475	461	3936	1507	-3705	2198	-1094	-40	-174	182	5172	-265	0
1285	0	0	140	479	339	-309	-99	409	-2186	42	-139	-1067	3982	-141	0
1286	0	0	3227	490	-2737	-1858	2982	-1123	-3008	0	-128	-1730	3367	-153	0
1287	0	0	3083	490	-2593	-1786	2838	-1051	-3036	-79	-104	-1641	3389	-149	0
1288	0	0	2649	486	-2163	-1567	2406	-838	-2818	-85	-143	-1400	3610	-172	0
1289	0	0	2342	486	-1856	-1414	2099	-685	-2783	34	-161	-1365	3581	-93	0
1290	0	0	2029	483	-1546	-1256	1787	-531	-2712	7	-133	-1290	3678	-64	0
1291	0	0	266	477	211	-371	27	344	-2000	-21	-93	-405	4574	-279	0
1292	0	0	-3510	461	3971	1524	-3740	2216	-884	34	-128	711	5618	-242	0
1293	0	0	-4982	463	5445	2259	-5213	2954	-498	-1	-141	968	5860	-331	0
1294	0	0	-3432	475	3907	1478	-3669	2191	-1121	44	-122	291	5111	-308	0
1295	0	0	124	492	368	-308	-122	430	-2246	-25	-124	-966	3914	-201	0
1296	0	0	3204	506	-2698	-1855	2951	-1096	-3053	3	-102	-1571	3332	-102	0
1297	0	0	3053	508	-2545	-1780	2799	-1018	-3003	-17	-161	-1507	3410	-131	0
1298	0	0	2715	510	-2205	-1612	2460	-847	-2964	-3	-124	-1447	3449	-126	0
1299	0	0	2323	517	-1806	-1420	2064	-644	-2760	29	-186	-1247	3647	-190	0
1300	0	0	1997	523	-1474	-1260	1735	-475	-2648	-21	-126	-1134	3722	-199	0
1301	0	0	206	516	310	-361	-52	413	-2017	-42	-52	-304	4545	-226	0
1302	0	0	-3443	508	3951	1467	-3697	2229	-948	87	-100	665	5532	-314	0
1303	0	0	-5024	514	5538	2255	-5281	3026	-537	3	-161	1020	5775	-322	0
1304	0	0	-3405	523	3928	1441	-3666	2225	-1150	15	-102	341	5098	-244	0
1305	0	0	126	535	409	-330	-141	472	-2229	29	-137	-937	3899	-188	0
1306	0	0	3289	537	-2752	-1913	3020	-1107	-3080	-11	-108	-1559	3278	-62	0
1307	0	0	3099	521	-2578	-1810	2838	-1028	-3067	-9	-116	-1486	3292	-95	0
1308	0	0	2757	517	-2240	-1637	2498	-861	-2989	-9	-126	-1342	3369	-205	0
1309	0	0	2328	517	-1811	-1422	2069	-647	-2849	23	-46	-1220	3517	-141	0
1310	0	0	2030	525	-1505	-1277	1767	-490	-2700	-1	-120	-1043	3682	-192	0
1311	0	0	283	519	236	-401	23	377	-2056	23	-60	-248	4506	-259	0
1312	0	0	-3463	517	3980	1473	-3721	2248	-911	69	-122	865	5538	-339	0
1313	0	0	-4951	517	5468	2217	-5209	2992	-543	128	-83	1119	5765	-298	0
1314	0	0	-3418	516	3934	1451	-3676	2225	-1156	54	-176	465	5049	-294	0
1315	0	0	101	531	430	-316	-164	480	-2201	27	-141	-737	3932	-172	0
1316	0	0	3288	541	-2747	-1914	3017	-1103	-3181	13	-131	-1509	3201	-145	0
1317	0	0	3080	527	-2553	-1803	2816	-1013	-3119	-3	-75	-1410	3218	-143	0
1318	0	0	2759	527	-2232	-1643	2495	-852	-2999	5	-143	-1251	3371	-172	0
1319	0	0	2313	527	-1786	-1420	2049	-629	-2847	-65	-124	-1092	3472	-219	0
1320	0	0	2085	516	-1569	-1300	1827	-526	-2801	40	-73	-1012	3534	-161	0
1321	0	0	297	502	205	-399	46	353	-2091	7	-36	-153	4339	-209	0
1322	0	0	-3463	486	3949	1488	-3706	2217	-940	21	-108	904	5366	-360	0
1323	0	0	-4931	477	5408	2227	-5169	2942	-620	108	-46	1231	5544	-320	0
1324	0	0	-3445	485	3930	1480	-3687	2207	-1125	52	-112	601	4912	-217	0
1325	0	0	90	483	393	-286	-151	438	-2320	56	-77	-684	3637	-108	0
1326	0	0	3271	490	-2781	-1880	3026	-1145	-3140	52	-50	-1361	2995	-133	0
1327	0	0	3063	483	-2580	-1773	2821	-1048	-3125	64	-95	-1284	3055	-108	0
1328	0	0	2716	485	-2231	-1600	2473	-873	-2977	-64	-19	-1129	3218	-166	0
1329	0	0	2343	485	-1858	-1414	2100	-686	-2863	42	-5	-977	3307	-126	0
1330	0	0	2021	473	-1548	-1247	1784	-537	-2795	11	-73	-867	3381	-199	0
1331	0	0	350	452	102	-401	124	277	-2163	31	-5	-118	4174	-271	0
1332	0	0	-3473	422	3895	1525	-3684	2158	-1016	-7	-40	1006	5236	-294	0
1333	0	0	-4929	407	5336	2261	-5132	2871	-597	44	-3	1326	5492	-269	0
1334	0	0	-3383	415	3798	1484	-3590	2106	-1177	29	-56	642	4826	-263	0
1335	0	0	-2	415	417	-206	-209	416	-2205	-56	-71	-486	3670	-112	0
1336	0	0	3288	417	-2871	-1852	3079	-1227	-3107	-21	-69	-1212	2960	-98	0
1337	0	0	3022	405	-2617	-1713	2819	-1106	-3072	-17	-81	-1171	2989	-120	0
1338	0	0	2692	399	-2293	-1545	2492	-947	-2974	-75	-100	-960	3121	-182	0
1339	0	0	2342	399	-1943	-1370	2142	-772	-2840	1	-5	-861	3218	-137	0
1340	0	0	1980	407	-1573	-1193	1776	-583	-2781	38	-77	-772	3278	-141	0
1341	0	0	306	393	87	-349	109	240	-2079	-42	-50	95	4132	-302	0
1342	0	0	-3404	384	3788	1510	-3596	2086	-997	48	-11	1160	5185	-294	0
1343	0	0	-5021	374	5395	2323	-5208	2884	-545	15	-25	1499	5463	-318	0
1344	0	0	-3470	386	3856	1542	-3663	2121	-1053	87	-46	882	4824	-291	0
1345	0	0	56	393	337	-224	-140	365	-2252	17	-44	-488	3546	-209	0
1346	0	0	3167	401	-2766	-1784	2966	-1182	-3069	-67	-102	-1041	2981	-145	0
1347	0	0	3006	391	-2615	-1698	2810	-1112	-3038	17	-83	-970	3003	-153	0
1348	0	0	2656	393	-2263	-1524	2459	-935	-2979	-36	-65	-937	3059	-139	0
1349	0	0	2346	395	-1951	-1370	2148	-778	-2863	-3	-87	-822	3212	-166	0
1350	0	0	2005	386	-1619	-1195	1812	-616	-2789	-27	-13	-632	3286	-126	0
1351	0	0	272	376	104	-324	84	240	-2135	5	-102	164	4085	-277	0
1352	0	0	-3430	368	3798	1531	-3614	2083	-1084	-56	-1	1175	5082	-236	0
1353	0	0	-4994	364	5358	2315	-5176	2861	-657	17	-126	1557	5371	-271	0
1354	0	0	-3478	378	3856	1550	-3667	2117	-1169	-5	-190	865	4727	-240	0
1355	0	0	-3	388	391	-192	-197	389	-2328	42	-67	-378	3497	-128	0
1356	0	0	3130	397	-2733	-1763	2931	-1168	-3220	-67	-137	-1068	2845	-118	0
1357	0	0	3051	386	-2665	-1718	2858	-1139	-3135	13	-118	-970	2941	-147	0
1358	0	0	2632	386	-2246	-1509	2439	-930	-3022	-17	-124	-816	3038	-93	0
1359	0	0	2290	393	-1897	-1341	2093	-752	-2836	-7	-108	-632	3220	-81	0
1360	0	0	1945	388	-1557	-1166	1751	-584	-2803	-44	-75	-601	3255	-174	0
1361	0	0	189	386	197	-287	-4	291	-2135	-23	-157	238	4095	-223	0
1362	0	0	-3467	372	3839	1547	-3653	2105	-1061	65	-60	1276	5038	-279	0
1363	0	0	-5044	380	5424	2332	-5234	2902	-663	38	-122	1596	5340	-234	0
1364	0	0	-3463	378	3841	1542	-3652	2109	-1196	-1	-108	958	4729	-207	0
1365	0	0	-91	384	475	-146	-283	429	-2291	-7	-128	-263	3515	-129	0
1366	0	0	3140	393	-2747	-1766	2943	-1177	-3175	-73	-71	-999	2863	-95	0
1367	0	0	2981	374	-2607	-1677	2794	-1116	-3057	-60	-108	-805	2970	-73	0
1368	0	0	2648	355	-2293	-1501	2470	-969	-3005	-27	-108	-752	3032	-129	0
1369	0	0	2183	337	-1846	-1260	2014	-754	-2845	-32	-67	-591	3187	-141	0
1370	0	0	1919	325	-1594	-1122	1756	-634	-2745	-13	-147	-492	3263	-164	0
1371	0	0	240	300	60	-270	90	180	-2248	-25	-79	162	3980	-219	0
1372	0	0	-3595	283	3878	1656	-3736	2080	-1053	-67	-73	1348	5047	-356	0
1373	0	0	-5064	302	5366	2381	-5215	2834	-496	40	-73	1775	5455	-304	0
1374	0	0	-3645	366	4011	1639	-3828	2188	-1169	34	-157	1035	4673	-287	0
1375	0	0	-35	411	446	-188	-240	428	-2277	1	-124	-161	3474	-147	0
1376	0	0	3101	409	-2692	-1755	2896	-1141	-3096	-38	-104	-752	2902	-48	0
1377	0	0	2974	355	-2619	-1664	2796	-1132	-3065	73	-106	-702	2937	-69	0
1378	0	0	2634	415	-2219	-1524	2426	-902	-3041	-69	-60	-638	3001	-151	0
1379	0	0	2314	512	-1802	-1413	2058	-645	-2974	-52	-116	-568	3049	-126	0
1380	0	0	2050	628	-1422	-1339	1736	-397	-2977	-93	-98	-543	3018	-195	0
1381	0	0	509	840	331	-674	89	585	-2522	-38	-91	100	3664	-176	0
1382	0	0	-3147	1084	4231	1031	-3689	2657	-1453	-34	-124	1109	4593	-358	0
1383	0	0	-4488	1394	5882	1547	-5185	3638	-1212	-29	-40	1284	4751	-201	0
1384	0	0	-2980	1608	4588	686	-3784	3098	-1874	-44	-56	492	3926	-298	0
1385	0	0	535	1720	1185	-1127	-325	1452	-3030	-85	-73	-783	2716	-180	0
1386	0	0	3819	1746	-2073	-2782	2946	-163	-3944	-58	-122	-1441	2004	-223	0
1387	0	0	3641	1740	-1901	-2690	2771	-80	-3848	17	-120	-1367	2108	-161	0
1388	0	0	3293	1656	-1637	-2474	2465	9	-3734	-128	-65	-1198	2246	-56	0
1389	0	0	2775	1487	-1288	-2131	2031	99	-3429	-42	-116	-886	2523	-56	0
1390	0	0	2416	1282	-1134	-1849	1775	74	-3156	-77	-52	-572	2743	-209	0
1391	0	0	692	1078	386	-885	153	732	-2362	-17	-50	277	3676	-143	1
1392	0	0	-3133	894	4027	1119	-3580	2460	-1080	0	-95	1606	4910	-263	0
1393	0	0	-4805	673	5478	2066	-5141	3075	-545	67	-31	2035	5230	-254	0
1394	0	0	-3492	516	4008	1488	-3750	2262	-1070	3	-67	1379	4590	-213	0
1395	0	0	-2	444	446	-221	-224	445	-2174	9	-42	170	3377	-137	0
1396	0	0	3202	417	-2785	-1809	2993	-1184	-3028	-34	-118	-535	2731	-85	0
1397	0	0	3008	391	-2617	-1699	2812	-1113	-3067	-114	-98	-527	2758	-145	0
1398	0	0	2660	362	-2298	-1511	2479	-968	-2931	3	-83	-380	2859	-174	0
1399	0	0	2193	343	-1850	-1268	2021	-753	-2832	-42	-11	-261	2923	-135	0
1400	0	0	2007	345	-1662	-1176	1834	-658	-2859	-5	-89	-341	2906	-234	0
1401	0	0	369	333	-36	-351	202	148	-2168	27	-147	521	3757	-258	0
1402	0	0	-3426	339	3765	1543	-3595	2052	-1049	36	-42	1552	4805	-252	0
1403	0	0	-4959	360	5319	2299	-5139	2839	-729	25	-106	1864	5038	-347	0
1404	0	0	-3568	370	3938	1599	-3753	2154	-1214	-19	-17	1278	4434	-205	0
1405	0	0	-112	386	498	-137	-305	442	-2324	-25	-118	65	3266	-182	0
1406	0	0	3155	393	-2762	-1774	2958	-1184	-3189	54	-155	-628	2671	-120	0
1407	0	0	2948	405	-2543	-1676	2745	-1069	-3158	7	-112	-574	2756	-58	0
1408	0	0	2661	405	-2256	-1533	2458	-925	-3094	-71	-118	-519	2789	-188	0
1409	0	0	2246	405	-1841	-1325	2043	-718	-2979	-73	-46	-411	2962	-129	0
1410	0	0	1890	397	-1493	-1143	1691	-548	-2813	-52	-147	-259	3074	-242	0
1411	0	0	366	397	31	-381	167	214	-2238	-15	-65	469	3835	-244	0
1412	0	0	-3416	384	3800	1516	-3608	2092	-1080	17	-21	1637	4935	-281	0
1413	0	0	-5017	382	5399	2317	-5208	2890	-624	-56	-38	1980	5236	-322	0
1414	0	0	-3645	384	4029	1630	-3837	2206	-1183	-58	-112	1313	4582	-230	0
1415	0	0	-72	399	471	-163	-271	435	-2333	-11	-56	46	3360	-67	0
1416	0	0	3153	397	-2756	-1775	2954	-1179	-3292	-9	-201	-704	2655	-162	0
1417	0	0	3019	391	-2628	-1705	2823	-1118	-3284	-21	-56	-686	2688	-116	0
1418	0	0	2571	397	-2174	-1484	2372	-888	-3154	-23	-95	-531	2816	-97	0
1419	0	0	2294	391	-1903	-1342	2098	-756	-3005	36	-114	-389	2933	-114	0
1420	0	0	1913	389	-1524	-1151	1718	-567	-2931	-27	-87	-320	3047	-118	0
1421	0	0	448	388	-60	-418	254	164	-2287	-7	-120	469	3823	-197	0
1422	0	0	-3376	368	3744	1504	-3560	2056	-1119	58	-91	1617	4927	-226	0
1423	0	0	-4962	374	5336	2294	-5149	2855	-752	-17	-56	1874	5175	-242	0
1424	0	0	-3563	386	3949	1588	-3756	2167	-1233	58	-38	1299	4535	-141	0
1425	0	0	-113	395	508	-141	-310	451	-2341	-81	-95	128	3395	-188	0
1426	0	0	3142	403	-2739	-1772	2940	-1168	-3319	-21	-143	-679	2634	-159	0
1427	0	0	2911	393	-2518	-1652	2714	-1062	-3228	-79	-116	-580	2747	-108	0
1428	0	0	2672	399	-2273	-1535	2472	-937	-3125	-58	-93	-488	2863	-164	0
1429	0	0	2303	391	-1912	-1347	2107	-760	-3057	25	-34	-422	2933	-69	0
1430	0	0	1939	393	-1546	-1166	1742	-576	-2875	-83	-155	-236	3105	-133	0
1431	0	0	388	393	5	-390	191	199	-2283	-1	5	519	3897	-161	0
1432	0	0	-3410	376	3786	1517	-3598	2081	-1113	85	-118	1660	4927	-356	0
1433	0	0	-4980	380	5360	2300	-5170	2870	-721	9	-126	1922	5224	-287	0
1434	0	0	-3651	391	4042	1630	-3846	2216	-1268	-89	-83	1278	4607	-174	0
1435	0	0	-116	407	523	-145	-319	465	-2393	-25	-143	-7	3408	-102	0
1436	0	0	3045	417	-2628	-1731	2836	-1105	-3204	-56	-232	-595	2776	-83	0
1437	0	0	3090	407	-2683	-1748	2886	-1138	-3228	11	-97	-649	2756	-155	0
1438	0	0	2616	411	-2205	-1513	2410	-897	-3135	-21	-91	-529	2847	-48	0
1439	0	0	2248	409	-1839	-1328	2043	-715	-2997	-85	-159	-389	2974	-207	0
1440	0	0	1916	413	-1503	-1164	1709	-545	-2925	-5	-137	-327	3043	-128	0
1441	0	0	334	411	77	-372	128	244	-2335	-75	-155	424	3827	-248	0
1442	0	0	-3329	388	3717	1470	-3523	2052	-1107	13	-75	1664	4995	-302	0
1443	0	0	-5064	399	5463	2332	-5263	2931	-725	-48	-180	1912	5272	-267	0
1444	0	0	-3604	405	4009	1599	-3806	2207	-1241	9	-112	1272	4615	-269	0
1445	0	0	-184	409	593	-112	-388	501	-2281	-3	-170	114	3517	-166	0
1446	0	0	3105	417	-2688	-1761	2896	-1135	-3183	-46	-159	-603	2830	-131	0
1447	0	0	2989	409	-2580	-1699	2784	-1085	-3166	7	-98	-585	2861	-176	0
1448	0	0	2556	407	-2149	-1481	2352	-871	-3169	-25	-118	-531	2898	-195	0
1449	0	0	2333	411	-1922	-1372	2127	-755	-3133	-36	-126	-483	2929	-129	0
1450	0	0	1982	407	-1575	-1194	1778	-584	-3038	-48	-69	-384	3041	-145	0
1451	0	0	394	411	17	-402	188	214	-2368	-102	-93	457	3858	-256	0
1452	0	0	-3311	407	3718	1452	-3514	2062	-1272	13	-116	1540	4884	-234	0
1453	0	0	-4957	409	5366	2274	-5161	2887	-851	-25	-149	1848	5208	-345	0
1454	0	0	-3666	417	4083	1624	-3874	2250	-1301	-62	-77	1282	4609	-232	0
1455	0	0	-154	426	580	-136	-367	503	-2504	-58	-75	-36	3371	-85	0
1456	0	0	3173	436	-2737	-1804	2955	-1150	-3367	-104	-133	-704	2783	-50	0
1457	0	0	3008	432	-2576	-1720	2792	-1072	-3282	-3	-5	-595	2828	-172	0
1458	0	0	2573	430	-2143	-1501	2358	-856	-3140	-42	-151	-483	2989	-149	0
1459	0	0	2308	436	-1872	-1372	2090	-718	-3131	-58	-62	-453	3010	-129	0
1460	0	0	1943	436	-1507	-1189	1725	-535	-2937	32	-128	-252	3169	-141	0
1461	0	0	437	436	-1	-436	219	217	-2393	0	-93	399	3876	-250	0
1462	0	0	-3302	426	3728	1438	-3515	2077	-1290	79	-106	1530	4943	-259	0
1463	0	0	-4918	426	5344	2246	-5131	2885	-756	-42	-58	1926	5307	-234	0
1464	0	0	-3668	438	4106	1615	-3887	2272	-1303	-97	-75	1259	4683	-246	0
1465	0	0	-127	453	580	-163	-353	516	-2454	-23	-106	-1	3426	-139	0
1466	0	0	3111	467	-2644	-1789	2877	-1088	-3404	-93	-108	-774	2727	-85	0
1467	0	0	3124	461	-2663	-1792	2893	-1101	-3298	-87	-62	-655	2880	-137	0
1468	0	0	2662	459	-2203	-1560	2432	-872	-3187	-71	-110	-514	2935	-40	0
1469	0	0	2371	459	-1912	-1415	2141	-726	-3117	-11	-120	-529	2972	-186	0
1470	0	0	2042	461	-1581	-1251	1811	-560	-3051	-85	-170	-356	3084	-244	0
1471	0	0	456	465	9	-460	223	237	-2456	38	-100	380	3819	-164	0
1472	0	0	-3319	450	3769	1434	-3544	2109	-1295	-100	-85	1468	4873	-314	0
1473	0	0	-4895	457	5352	2219	-5123	2904	-851	-15	1	1829	5261	-275	0
1474	0	0	-3634	461	4095	1586	-3864	2278	-1305	-17	-151	1226	4638	-226	0
1475	0	0	-192	483	675	-145	-433	579	-2436	-62	-170	-7	3457	-153	0
1476	0	0	3169	492	-2677	-1830	2923	-1092	-3451	9	-108	-830	2651	-166	0
1477	0	0	3116	496	-2620	-1806	2868	-1062	-3367	-31	-147	-754	2770	-122	0
1478	0	0	2688	494	-2194	-1591	2441	-850	-3226	-44	-110	-570	2913	-149	0
1479	0	0	2333	494	-1839	-1413	2086	-672	-3144	-32	-194	-498	3022	-164	0
1480	0	0	2044	498	-1546	-1271	1795	-524	-2985	65	-120	-403	3144	-58	0
1481	0	0	511	502	-9	-506	260	246	-2380	-73	-170	376	3926	-240	0
1482	0	0	-3244	496	3740	1374	-3492	2118	-1278	42	-60	1437	4970	-246	0
1483	0	0	-4982	502	5484	2240	-5233	2993	-867	-93	-184	1782	5290	-306	0
1484	0	0	-3600	514	4114	1543	-3857	2314	-1354	-38	-56	1142	4654	-162	0
1485	0	0	-184	529	713	-172	-448	621	-2574	-71	-180	-73	3387	-178	0
1486	0	0	3172	550	-2622	-1861	2897	-1036	-3408	-29	-203	-743	2840	-135	0
1487	0	0	3047	547	-2500	-1797	2773	-976	-3383	-9	-100	-692	2840	-120	0
1488	0	0	2666	554	-2112	-1610	2389	-779	-3263	19	-145	-521	2966	-161	0
1489	0	0	2393	562	-1831	-1477	2112	-634	-3214	-64	-106	-508	3014	-110	0
1490	0	0	2011	568	-1443	-1289	1727	-437	-3220	1	-213	-521	3012	-135	0
1491	0	0	506	570	64	-538	221	317	-2584	34	-100	310	3856	-230	0
1492	0	0	-3263	562	3825	1350	-3544	2193	-1350	21	-184	1501	4987	-333	0
1493	0	0	-4902	570	5472	2166	-5187	3021	-927	-23	15	1808	5303	-244	0
1494	0	0	-3653	589	4242	1532	-3947	2415	-1464	-1	-116	1123	4615	-195	0
1495	0	0	-171	605	776	-217	-473	690	-2603	-77	-147	-133	3400	-234	0
1496	0	0	3186	622	-2564	-1904	2875	-971	-3604	-36	-93	-874	2681	1	0
1497	0	0	3156	634	-2522	-1895	2839	-944	-3492	-75	-168	-803	2764	-141	0
1498	0	0	2777	638	-2139	-1707	2458	-750	-3383	-32	-106	-667	2890	-65	0
1499	0	0	2355	644	-1711	-1499	2033	-533	-3284	-29	-147	-556	2983	-118	0
1500	0	0	2075	663	-1412	-1369	1743	-374	-3195	-34	-75	-477	3051	-135	0
1501	0	0	572	665	93	-618	239	379	-2558	27	-110	327	3850	-184	0
1502	0	0	-3224	665	3889	1279	-3556	2277	-1375	32	-89	1453	4921	-302	0
1503	0	0	-4900	679	5579	2110	-5239	3129	-964	-32	-203	1738	5208	-397	0
1504	0	0	-3543	690	4233	1426	-3888	2461	-1470	23	-17	1098	4584	-234	0
1505	0	0	-146	713	859	-283	-502	786	-2522	-34	-170	-67	3416	-166	0
1506	0	0	3305	733	-2572	-2019	2938	-919	-3544	9	-48	-1012	2572	-79	0
1507	0	0	3140	737	-2403	-1938	2771	-833	-3439	17	-77	-766	2733	-46	0
1508	0	0	2812	748	-2064	-1780	2438	-658	-3398	-19	-104	-805	2747	-166	0
1509	0	0	2490	760	-1730	-1625	2110	-485	-3319	29	-139	-692	2845	-157	0
1510	0	0	2114	772	-1342	-1443	1728	-285	-3208	-48	-79	-539	2954	-174	0
1511	0	0	648	779	131	-713	258	455	-2564	-32	-114	211	3720	-279	0
1512	0	0	-3144	776	3920	1184	-3532	2348	-1379	25	-36	1371	4813	-322	0
1513	0	0	-4773	783	5556	1995	-5164	3169	-989	65	-65	1656	5115	-207	0
1514	0	0	-3531	801	4332	1365	-3931	2566	-1499	-60	-195	1001	4485	-240	0
1515	0	0	29	812	783	-420	-377	797	-2611	65	-36	-217	3276	-64	0
1516	0	0	3276	838	-2438	-2057	2857	-800	-3521	-155	-133	-892	2591	-161	0
1517	0	0	3218	828	-2390	-2023	2804	-781	-3460	-29	-141	-913	2679	-85	0
1518	0	0	2863	834	-2029	-1848	2446	-597	-3441	-64	-141	-830	2686	-162	0
1519	0	0	2519	841	-1678	-1680	2098	-418	-3265	-38	-120	-696	2813	-174	0
1520	0	0	2164	847	-1317	-1505	1740	-235	-3183	-54	-110	-599	2896	-201	0
1521	0	0	727	851	124	-789	301	487	-2537	-9	-32	139	3750	-128	0
1522	0	0	-3060	847	3907	1106	-3483	2377	-1429	-13	-79	1301	4770	-314	0
1523	0	0	-4747	851	5598	1948	-5172	3224	-973	27	-52	1635	5096	-343	0
1524	0	0	-3550	859	4409	1345	-3979	2634	-1433	-106	-164	1026	4500	-292	0
1525	0	0	8	871	863	-439	-427	867	-2609	-31	-21	-217	3292	-126	0
1526	0	0	3326	882	-2444	-2104	2885	-781	-3517	11	-112	-975	2586	-178	0
1527	0	0	3237	865	-2372	-2051	2804	-753	-3495	-21	-139	-905	2646	-149	0
1528	0	0	2882	861	-2021	-1871	2451	-580	-3393	-62	-11	-824	2772	-98	0
1529	0	0	2447	843	-1604	-1645	2025	-380	-3305	-73	-75	-704	2842	-126	0
1530	0	0	2171	841	-1330	-1506	1750	-244	-3140	-60	-69	-535	3022	-108	0
1531	0	0	739	820	81	-779	329	450	-2549	29	-21	213	3794	-157	0
1532	0	0	-3113	799	3912	1157	-3512	2355	-1375	-23	-129	1330	4873	-296	0
1533	0	0	-4846	772	5618	2037	-5232	3195	-921	-27	-54	1674	5222	-252	0
1534	0	0	-3638	777	4415	1430	-4026	2596	-1383	-56	-149	1113	4626	-263	0
1535	0	0	-93	762	855	-334	-474	808	-2522	3	-58	-104	3437	-87	0
1536	0	0	3239	754	-2485	-1996	2862	-865	-3464	-38	-120	-880	2719	-118	0
1537	0	0	3202	725	-2477	-1963	2839	-876	-3373	-36	-21	-797	2834	-34	0
1538	0	0	2783	700	-2083	-1741	2433	-691	-3298	-34	-58	-719	2908	-58	0
1539	0	0	2380	673	-1707	-1526	2043	-517	-3199	-98	-67	-545	3008	-118	0
1540	0	0	2082	653	-1429	-1367	1755	-388	-3080	-36	-77	-450	3117	-133	0
1541	0	0	580	630	50	-605	265	340	-2432	13	-104	323	3899	-149	0
1542	0	0	-3230	611	3841	1309	-3535	2226	-1319	-7	-100	1385	4941	-296	0
1543	0	0	-4945	587	5532	2179	-5238	3059	-845	7	1	1790	5257	-248	0
1544	0	0	-3672	576	4248	1548	-3960	2412	-1307	34	-128	1148	4681	-226	0
1545	0	0	-190	574	764	-192	-477	669	-2423	-21	-95	5	3488	-79	0
1546	0	0	3151	564	-2587	-1857	2869	-1011	-3253	-139	-145	-719	2919	-139	0
1547	0	0	3076	541	-2535	-1808	2805	-997	-3311	-62	-83	-727	2849	-98	0
1548	0	0	2672	523	-2149	-1597	2410	-813	-3201	-64	-147	-595	2968	-52	0
1549	0	0	2318	508	-1810	-1413	2064	-651	-3030	-67	-64	-393	3129	-147	0
1550	0	0	1999	502	-1497	-1250	1748	-497	-2898	-27	-81	-314	3274	-149	0
1551	0	0	520	486	-34	-503	277	226	-2397	-102	-170	366	3986	-201	0
1552	0	0	-3209	465	3674	1372	-3441	2069	-1288	-15	-89	1379	4995	-180	0
1553	0	0	-5087	467	5554	2310	-5320	3010	-752	-108	-120	1835	5360	-368	0
1554	0	0	-3659	463	4122	1598	-3890	2292	-1249	48	-77	1216	4778	-209	0
1555	0	0	-361	471	832	-55	-596	651	-2392	-89	-205	-15	3592	-128	0
1556	0	0	3126	471	-2655	-1798	2890	-1092	-3292	-69	-135	-772	2906	-128	0
1557	0	0	2955	465	-2490	-1710	2722	-1012	-3265	-97	-157	-725	2921	-120	0
1558	0	0	2682	457	-2225	-1569	2453	-884	-3202	-67	-104	-591	3039	-91	0
1559	0	0	2250	450	-1800	-1350	2025	-675	-3084	-73	-143	-519	3131	-104	0
1560	0	0	1947	444	-1503	-1195	1725	-529	-2919	-95	-104	-339	3311	-141	0
1561	0	0	550	434	-116	-492	333	159	-2341	-71	-129	386	4050	-159	0
1562	0	0	-3229	420	3649	1404	-3439	2034	-1162	-19	-149	1534	5156	-337	0
1563	0	0	-4997	409	5406	2294	-5201	2907	-717	-58	-36	1879	5488	-234	0
1564	0	0	-3808	415	4223	1696	-4015	2319	-1165	-85	-118	1268	4898	-215	0
1565	0	0	-378	430	808	-26	-593	619	-2289	-75	-172	50	3720	-139	0
1566	0	0	3140	436	-2704	-1788	2922	-1134	-3319	-97	-108	-797	2935	-31	0
1567	0	0	3012	426	-2586	-1719	2799	-1080	-3247	-118	-91	-729	2972	-98	0
1568	0	0	2634	415	-2219	-1524	2426	-902	-3028	-5	-120	-512	3197	-40	0
1569	0	0	2286	420	-1866	-1353	2076	-723	-2981	-60	-180	-432	3218	-149	0
1570	0	0	1941	426	-1515	-1183	1728	-544	-2975	-195	-77	-438	3298	-141	0
1571	0	0	522	420	-102	-471	312	159	-2343	-40	-122	325	4011	-225	0
1572	0	0	-3275	405	3680	1435	-3477	2042	-1152	-7	-124	1550	5152	-273	0
1573	0	0	-5073	413	5486	2330	-5279	2949	-739	-44	-93	1835	5463	-279	0
1574	0	0	-3856	417	4273	1719	-4064	2345	-1185	-44	-128	1293	4863	-159	0
1575	0	0	-408	424	832	-8	-620	628	-2322	-85	-89	-5	3691	-137	0
1576	0	0	3101	438	-2663	-1769	2882	-1112	-3253	-40	-131	-744	2981	-93	0
1577	0	0	3043	426	-2617	-1734	2830	-1095	-3185	-36	-95	-620	3061	-133	0
1578	0	0	2583	420	-2163	-1501	2373	-871	-3169	-40	-114	-570	3107	-104	0
1579	0	0	2236	419	-1817	-1327	2026	-699	-3076	-58	-151	-483	3201	-124	0
1580	0	0	1934	419	-1515	-1176	1724	-548	-2962	-87	-131	-362	3338	-174	0
1581	0	0	496	415	-81	-455	288	167	-2349	-17	-168	376	4103	-256	0
1582	0	0	-3290	397	3687	1446	-3488	2042	-1270	-69	-118	1464	5148	-283	0
1583	0	0	-5050	397	5447	2326	-5248	2922	-845	17	-93	1703	5443	-308	0
1584	0	0	-3822	405	4227	1708	-4024	2316	-1311	-21	-13	1220	4884	-232	0
1585	0	0	-429	420	849	4	-639	634	-2382	-17	-91	52	3734	-182	0
1586	0	0	3081	420	-2661	-1750	2871	-1120	-3354	-65	-81	-859	3010	-106	0
1587	0	0	2985	419	-2566	-1702	2775	-1073	-3290	-64	-54	-671	3090	-155	0
1588	0	0	2605	413	-2192	-1509	2398	-889	-3204	-147	-11	-589	3195	-126	0
1589	0	0	2300	417	-1883	-1358	2091	-733	-3111	-40	-95	-514	3292	-182	0
1590	0	0	1920	417	-1503	-1168	1711	-543	-2966	-42	-71	-393	3362	-145	0
1591	0	0	595	415	-180	-505	387	117	-2539	-104	-104	242	4023	-228	0
1592	0	0	-3152	405	3557	1373	-3354	1981	-1305	-19	-27	1402	5156	-221	0
1593	0	0	-5065	405	5470	2330	-5267	2937	-727	-38	-145	1817	5593	-244	0
1594	0	0	-3818	413	4231	1702	-4024	2322	-1290	-97	-58	1208	4966	-259	0
1595	0	0	-342	428	770	-43	-556	599	-2401	-102	-67	21	3763	-139	0
1596	0	0	3132	428	-2704	-1780	2918	-1138	-3346	-13	-149	-781	2993	-126	0
1597	0	0	3104	420	-2684	-1762	2894	-1132	-3307	-34	-29	-739	3061	-83	0
1598	0	0	2688	413	-2275	-1550	2481	-931	-3181	-64	-97	-589	3173	-116	0
1599	0	0	2345	417	-1928	-1381	2136	-755	-3156	-40	-34	-607	3168	-131	0
1600	0	0	2019	417	-1602	-1218	1810	-592	-3049	-13	-52	-483	3294	-102	0
1601	0	0	624	417	-207	-520	415	105	-2393	-32	-143	283	4103	-298	0
1602	0	0	-3112	399	3511	1356	-3311	1955	-1264	71	5	1394	5168	-254	0
1603	0	0	-5057	407	5464	2325	-5260	2935	-758	-17	-93	1757	5534	-302	0
1604	0	0	-3742	415	4157	1663	-3949	2286	-1245	-31	-46	1198	4933	-256	0
1605	0	0	-380	419	799	-19	-589	609	-2322	23	-106	3	3722	-209	0
1606	0	0	3171	426	-2745	-1798	2958	-1159	-3431	-62	-112	-898	2929	-137	0
1607	0	0	3071	420	-2651	-1745	2861	-1115	-3354	-23	-44	-789	3005	-83	0
1608	0	0	2669	419	-2250	-1544	2459	-915	-3177	-42	-166	-671	3152	-126	0
1609	0	0	2443	422	-2021	-1432	2232	-799	-3144	-9	-108	-614	3189	-102	0
1610	0	0	1995	409	-1586	-1202	1790	-588	-3053	-9	-100	-502	3274	-75	0
1611	0	0	664	403	-261	-533	462	71	-2423	-23	-128	207	4062	-215	0
1612	0	0	-3093	393	3486	1350	-3289	1939	-1262	40	-36	1365	5142	-232	0
1613	0	0	-5002	393	5395	2304	-5198	2894	-797	-25	-36	1740	5517	-259	0
1614	0	0	-3822	397	4219	1712	-4020	2308	-1272	-21	-83	1167	4896	-265	0
1615	0	0	-432	409	841	11	-636	625	-2312	-17	25	95	3814	-100	0
1616	0	0	3126	424	-2702	-1775	2914	-1139	-3313	-69	-85	-801	3041	-89	0
1617	0	0	3082	419	-2663	-1750	2872	-1122	-3270	0	-75	-762	3096	-128	0
1618	0	0	2688	415	-2273	-1551	2480	-929	-3193	-36	-11	-657	3152	-79	0
1619	0	0	2355	417	-1938	-1386	2146	-760	-3140	29	-64	-578	3210	-98	0
1620	0	0	2057	420	-1637	-1238	1847	-608	-3065	-29	-129	-525	3319	-182	0
1621	0	0	593	415	-178	-504	385	118	-2547	32	-102	151	4019	-228	0
1622	0	0	-3155	397	3552	1379	-3353	1974	-1295	58	-89	1363	5168	-343	0
1623	0	0	-5035	397	5432	2319	-5233	2914	-793	-27	-7	1775	5548	-302	0
1624	0	0	-3839	409	4248	1715	-4043	2328	-1239	31	-100	1220	4999	-211	0
1625	0	0	-404	424	828	-10	-616	626	-2306	-17	-89	38	3880	-137	0
1626	0	0	3124	424	-2700	-1774	2912	-1138	-3342	3	-87	-836	3086	9	0
1627	0	0	3079	420	-2659	-1749	2869	-1119	-3336	-25	-141	-754	3074	-104	0
1628	0	0	2760	419	-2341	-1589	2550	-961	-3243	-25	-56	-698	3129	-126	0
1629	0	0	2290	411	-1879	-1350	2084	-734	-3125	-25	-143	-570	3253	-77	0
1630	0	0	2059	409	-1650	-1234	1854	-620	-3005	31	-81	-417	3393	-120	0
1631	0	0	641	405	-236	-523	438	84	-2380	-25	-40	320	4139	-195	0
1632	0	0	-3209	393	3602	1408	-3405	1997	-1255	48	-104	1371	5195	-314	0
1633	0	0	-5007	397	5404	2305	-5205	2900	-834	-31	-69	1691	5461	-335	0
1634	0	0	-3723	395	4118	1664	-3920	2256	-1325	-19	-32	1150	4822	-170	0
1635	0	0	-433	407	840	13	-636	623	-2188	17	-93	128	3848	-147	0
1636	0	0	3165	413	-2752	-1789	2958	-1169	-3340	0	-116	-746	2979	-58	0
1637	0	0	3132	415	-2717	-1773	2924	-1151	-3395	60	-44	-781	2970	-67	0
1638	0	0	2647	407	-2240	-1527	2443	-916	-3230	-77	-162	-665	3094	-129	0
1639	0	0	2496	411	-2085	-1453	2290	-837	-3156	62	-25	-560	3177	-52	0
1640	0	0	2044	405	-1639	-1224	1841	-617	-3047	-3	-40	-485	3329	-19	0
1641	0	0	705	399	-306	-552	505	46	-2421	-32	-102	265	4093	-252	0
1642	0	0	-3077	391	3468	1343	-3272	1929	-1311	67	11	1328	5148	-184	0
1643	0	0	-4952	388	5340	2282	-5146	2864	-812	-1	-112	1765	5521	-386	0
1644	0	0	-3702	397	4099	1652	-3900	2248	-1295	62	44	1185	4908	-203	0
1645	0	0	-419	409	828	5	-623	618	-2390	3	-64	-23	3751	-135	0
1646	0	0	3212	417	-2795	-1814	3003	-1189	-3334	23	-52	-789	3022	-221	0
1647	0	0	3041	409	-2632	-1725	2836	-1111	-3296	-31	-44	-743	3133	-104	0
1648	0	0	2754	405	-2349	-1579	2551	-972	-3228	46	-83	-661	3164	-100	0
1649	0	0	2440	409	-2031	-1424	2235	-811	-3164	-13	-25	-636	3202	-93	0
1650	0	0	2028	407	-1621	-1217	1824	-607	-3100	-9	-120	-578	3243	-184	0
1651	0	0	703	397	-306	-550	504	45	-2452	69	-81	161	4054	-211	0
1652	0	0	-3113	386	3499	1363	-3306	1942	-1259	34	-116	1309	5179	-360	0
1653	0	0	-4900	386	5286	2257	-5093	2836	-789	62	-40	1674	5503	-277	0
1654	0	0	-3878	393	4271	1742	-4074	2332	-1233	3	-32	1121	4929	-162	0
1655	0	0	-322	405	727	-41	-524	566	-2359	-62	-75	-32	3825	-139	0
1656	0	0	3150	405	-2745	-1777	2947	-1170	-3334	56	-85	-909	2977	32	0
1657	0	0	3081	397	-2684	-1739	2882	-1143	-3292	-60	-93	-869	3020	-104	0
1658	0	0	2744	395	-2349	-1569	2546	-977	-3199	23	-116	-766	3096	-65	0
1659	0	0	2367	393	-1974	-1380	2170	-790	-3084	93	-7	-585	3243	-3	0
1660	0	0	1984	386	-1598	-1185	1791	-606	-2939	-1	-149	-479	3363	-151	0
1661	0	0	712	389	-323	-550	517	33	-2388	27	0	153	4083	-110	0
1662	0	0	-3133	382	3515	1375	-3324	1948	-1125	-23	-145	1321	5251	-368	0
1663	0	0	-4891	372	5263	2259	-5077	2817	-706	77	-54	1649	5501	-256	0
1664	0	0	-3919	378	4297	1770	-4108	2337	-1195	-7	-116	1082	4910	-228	0
1665	0	0	-417	388	805	14	-611	596	-2238	9	17	-15	3769	-153	0
1666	0	0	3085	399	-2686	-1742	2885	-1143	-3294	-32	-79	-973	2960	-60	0
1667	0	0	3143	393	-2750	-1768	2946	-1178	-3313	-9	-56	-946	2997	-62	0
1668	0	0	2674	395	-2279	-1534	2476	-942	-3173	7	-184	-791	3125	-133	0
1669	0	0	2313	393	-1920	-1353	2116	-763	-3045	-79	-102	-659	3253	-100	0
1670	0	0	2061	393	-1668	-1227	1864	-637	-2927	7	-62	-589	3367	-100	0
1671	0	0	717	386	-331	-551	524	27	-2446	56	-100	120	4006	-240	0
1672	0	0	-3071	370	3441	1350	-3256	1905	-1241	-9	-15	1272	5162	-267	0
1673	0	0	-5067	370	5437	2348	-5252	2903	-729	-13	-81	1631	5542	-310	0
1674	0	0	-3806	378	4184	1714	-3995	2281	-1198	79	-44	1121	4931	-217	0
1675	0	0	-535	386	921	74	-728	653	-2335	-38	-106	-112	3771	-174	0
1676	0	0	3105	397	-2708	-1751	2906	-1155	-3340	-5	-131	-993	2968	-120	0
1677	0	0	3101	389	-2712	-1745	2906	-1161	-3282	-52	-91	-898	3076	-27	0
1678	0	0	2723	384	-2339	-1553	2531	-977	-3156	-3	-56	-805	3094	-120	0
1679	0	0	2324	384	-1940	-1354	2132	-778	-3057	-36	-108	-694	3224	-217	0
1680	0	0	2030	380	-1650	-1205	1840	-635	-2942	19	-27	-591	3352	-147	0
1681	0	0	641	372	-269	-506	455	51	-2271	-65	-65	234	4196	-217	0
1682	0	0	-3009	368	3377	1320	-3193	1872	-1241	31	29	1276	5164	-291	0
1683	0	0	-5017	360	5377	2328	-5197	2868	-783	-9	-89	1656	5565	-308	0
1684	0	0	-3870	366	4236	1752	-4053	2301	-1239	-31	-5	1096	4972	-203	0
1685	0	0	-464	376	840	44	-652	608	-2291	0	-106	-60	3825	-176	0
1686	0	0	3112	389	-2723	-1750	2917	-1167	-3365	-13	-135	-997	2958	-145	0
1687	0	0	3094	388	-2706	-1741	2900	-1159	-3377	3	-97	-1006	3026	-52	0
1688	0	0	2696	388	-2308	-1542	2502	-960	-3309	42	-137	-902	3055	-100	0
1689	0	0	2341	388	-1953	-1364	2147	-782	-3133	-13	-98	-688	3274	-139	0
1690	0	0	2067	386	-1681	-1226	1874	-647	-2948	5	-133	-541	3431	-164	0
1691	0	0	688	374	-314	-531	501	30	-2457	9	-46	97	4099	-263	0
1692	0	0	-3141	368	3509	1386	-3325	1938	-1414	-31	-54	1156	5117	-248	0
1693	0	0	-4990	368	5358	2311	-5174	2863	-867	29	-98	1575	5503	-333	0
1694	0	0	-3884	374	4258	1755	-4071	2316	-1307	-42	-1	1018	4960	-213	0
1695	0	0	-539	380	919	79	-729	649	-2329	15	-42	-64	3874	-93	0
1696	0	0	3171	393	-2778	-1782	2974	-1192	-3393	-46	-100	-1014	3022	-149	0
1697	0	0	3127	386	-2741	-1756	2934	-1177	-3412	-75	-42	-962	3090	-128	0
1698	0	0	2715	391	-2324	-1553	2519	-966	-3298	-67	-95	-919	3160	-129	0
1699	0	0	2388	386	-2002	-1387	2195	-808	-3270	-34	-40	-843	3191	-77	0
1700	0	0	2044	384	-1660	-1214	1852	-638	-3152	17	-122	-733	3290	-176	0
1701	0	0	777	376	-401	-576	589	-12	-2533	58	-71	11	4095	-188	0
1702	0	0	-3029	360	3389	1334	-3209	1874	-1383	9	-122	1123	5144	-296	0
1703	0	0	-5007	355	5362	2326	-5184	2858	-853	48	-60	1583	5610	-314	0
1704	0	0	-3913	366	4279	1773	-4096	2322	-1297	-9	-64	1109	5045	-184	0
1705	0	0	-518	386	904	66	-711	645	-2386	62	-42	-73	3889	-143	0
1706	0	0	3058	389	-2669	-1723	2863	-1140	-3391	-54	-91	-952	3061	-56	0
1707	0	0	3094	386	-2708	-1740	2901	-1161	-3346	-81	-32	-900	3121	-75	0
1708	0	0	2626	382	-2244	-1504	2435	-931	-3272	-5	-81	-812	3181	-118	0
1709	0	0	2316	382	-1934	-1349	2125	-776	-3138	-79	-75	-665	3340	-162	0
1710	0	0	2034	380	-1654	-1207	1844	-637	-3018	-120	13	-554	3449	-120	0
1711	0	0	719	378	-341	-548	530	18	-2527	17	-87	44	4105	-197	0
1712	0	0	-2991	372	3363	1309	-3177	1867	-1451	21	15	1142	5123	-199	0
1713	0	0	-5023	368	5391	2327	-5207	2879	-828	17	-100	1606	5573	-308	0
1714	0	0	-3859	368	4227	1745	-4043	2297	-1319	3	7	977	5003	-176	0
1715	0	0	-549	378	927	85	-738	652	-2359	-56	-89	-166	3961	-143	0
1716	0	0	3157	389	-2768	-1773	2962	-1189	-3352	27	-75	-989	3119	-116	0
1717	0	0	3070	384	-2686	-1727	2878	-1151	-3282	23	-11	-911	3204	-27	0
1718	0	0	2622	380	-2242	-1501	2432	-931	-3187	-151	-95	-923	3294	-190	0
1719	0	0	2350	378	-1972	-1364	2161	-797	-3181	-65	-46	-1014	3317	-137	0
1720	0	0	1949	384	-1565	-1166	1757	-590	-3123	-58	-129	-1051	3323	-176	0
1721	0	0	709	366	-343	-537	526	11	-2628	36	-48	-485	3996	-170	0
1722	0	0	-2974	364	3338	1305	-3156	1851	-1476	21	-62	580	5119	-351	0
1723	0	0	-5045	355	5400	2345	-5222	2877	-907	-9	-40	863	5558	-236	0
1724	0	0	-3919	364	4283	1777	-4101	2323	-1323	-29	-118	364	5009	-277	0
1725	0	0	-525	380	905	72	-715	642	-2428	79	-124	-861	3872	-126	0
1726	0	0	3029	389	-2640	-1709	2834	-1125	-3422	-118	-122	-1817	3065	-64	0
1727	0	0	3065	382	-2683	-1723	2874	-1150	-3301	-29	-153	-1718	3243	-91	0
1728	0	0	2667	376	-2291	-1521	2479	-957	-3266	-44	-108	-1718	3222	-147	0
1729	0	0	2343	376	-1967	-1359	2155	-795	-3160	38	-93	-1662	3356	-21	0
1730	0	0	2001	378	-1623	-1189	1812	-622	-3138	-21	-62	-1639	3346	-141	0
1731	0	0	769	366	-403	-567	586	-18	-2582	-1	-69	-1051	4031	-186	0
1732	0	0	-3054	360	3414	1347	-3234	1887	-1363	-25	-102	110	5193	-279	0
1733	0	0	-4897	360	5257	2268	-5077	2808	-855	58	27	492	5587	-209	0
1734	0	0	-3970	362	4332	1804	-4151	2347	-1299	-69	-91	-106	5040	-240	0
1735	0	0	-553	378	931	87	-742	654	-2392	13	-104	-1323	3852	-149	0
1736	0	0	3045	388	-2657	-1716	2851	-1134	-3538	34	-118	-2318	2937	-118	0
1737	0	0	3002	380	-2622	-1691	2812	-1121	-3486	-54	-145	-2271	3003	-108	0
1738	0	0	2645	376	-2269	-1510	2457	-946	-3396	-32	-89	-2223	3094	-79	0
1739	0	0	2242	370	-1872	-1306	2057	-751	-3266	-71	-133	-2134	3245	-122	0
1740	0	0	2028	370	-1658	-1199	1843	-644	-3183	-34	-100	-2083	3292	-114	0
1741	0	0	787	368	-419	-577	603	-25	-2622	5	-128	-1410	4008	-180	0
1742	0	0	-3038	347	3385	1345	-3211	1866	-1470	-42	-124	-275	5129	-279	0
1743	0	0	-4892	355	5247	2268	-5069	2801	-1024	65	-36	40	5393	-283	0
1744	0	0	-3977	358	4335	1809	-4156	2346	-1400	21	-73	-477	4896	-199	0
1745	0	0	-553	370	923	91	-738	646	-2454	-64	-124	-1608	3788	-128	0
1746	0	0	3082	388	-2694	-1735	2888	-1153	-3464	-32	-143	-2539	2991	-79	0
1747	0	0	3014	372	-2642	-1693	2828	-1135	-3406	-58	-149	-2547	3034	-95	0
1748	0	0	2698	376	-2322	-1537	2510	-973	-3377	-75	-118	-2423	3059	-58	0
1749	0	0	2319	370	-1949	-1344	2134	-789	-3224	-48	-120	-2262	3208	-95	0
1750	0	0	1945	370	-1575	-1157	1760	-602	-3173	-69	-141	-2201	3296	-197	0
1751	0	0	736	358	-378	-547	557	-10	-2644	-67	-56	-1583	3951	-221	0
1752	0	0	-3047	353	3400	1347	-3223	1876	-1431	-1	-62	-391	5108	-209	0
1753	0	0	-5044	353	5397	2345	-5220	2875	-917	25	-147	-15	5466	-310	0
1754	0	0	-3986	355	4341	1815	-4163	2348	-1379	-9	-25	-566	4902	-188	0
1755	0	0	-576	366	942	105	-759	654	-2415	-29	-77	-1736	3753	-186	0
1756	0	0	2954	376	-2578	-1665	2766	-1101	-3410	-104	-104	-2576	3007	-135	0
1757	0	0	3039	368	-2671	-1703	2855	-1151	-3468	5	-143	-2632	2962	-139	0
1758	0	0	2645	362	-2283	-1503	2464	-960	-3369	-73	-104	-2523	3026	-58	0
1759	0	0	2364	360	-2004	-1362	2184	-822	-3214	-83	-36	-2438	3173	-27	0
1760	0	0	1985	366	-1619	-1175	1802	-626	-3113	-15	-182	-2333	3249	-75	0
1761	0	0	738	360	-378	-549	558	-9	-2684	-98	-176	-1728	3874	-242	0
1762	0	0	-2908	355	3263	1276	-3085	1809	-1497	52	-139	-583	5036	-215	0
1763	0	0	-5057	349	5406	2354	-5231	2877	-966	-15	-164	-135	5402	-289	0
1764	0	0	-3934	355	4289	1789	-4111	2322	-1398	11	-93	-690	4875	-238	0
1765	0	0	-586	366	952	110	-769	659	-2399	23	-135	-1837	3798	-178	0
1766	0	0	2952	376	-2576	-1664	2764	-1100	-3443	-98	-190	-2706	2929	-108	0
1767	0	0	3123	380	-2743	-1751	2933	-1181	-3492	-23	-65	-2760	2929	-31	0
1768	0	0	2661	380	-2281	-1520	2471	-950	-3371	11	-147	-2624	3049	-104	0
1769	0	0	2278	391	-1887	-1334	2082	-748	-3181	0	-147	-2457	3228	-126	0
1770	0	0	1985	401	-1584	-1193	1784	-591	-3135	-54	-147	-2392	3307	-170	0
1771	0	0	820	403	-417	-611	618	-7	-2640	62	-102	-1800	3899	-182	0
1772	0	0	-2960	403	3363	1278	-3161	1883	-1476	-19	-38	-653	5042	-242	0
1773	0	0	-5017	409	5426	2304	-5221	2917	-1018	-65	-102	-314	5335	-296	0
1774	0	0	-3969	419	4388	1775	-4178	2403	-1396	3	-120	-787	4848	-192	0
1775	0	0	-598	430	1028	84	-813	729	-2500	65	-155	-1996	3660	-129	0
1776	0	0	3059	442	-2617	-1750	2838	-1087	-3556	11	-139	-2888	2832	-97	0
1777	0	0	3126	426	-2700	-1776	2913	-1137	-3554	-19	-97	-2834	2919	-31	0
1778	0	0	2671	413	-2258	-1542	2464	-922	-3323	-27	-141	-2719	3065	-195	0
1779	0	0	2382	415	-1967	-1398	2174	-776	-3278	9	-79	-2603	3090	-23	0
1780	0	0	2058	413	-1645	-1235	1851	-616	-3263	-25	-27	-2622	3074	-114	0
1781	0	0	764	415	-349	-589	556	33	-2733	1	-128	-1986	3753	-259	0
1782	0	0	-2953	407	3360	1273	-3156	1883	-1588	-9	-65	-781	4890	-258	0
1783	0	0	-5028	415	5443	2306	-5235	2929	-1115	25	-184	-399	5265	-343	0
1784	0	0	-4037	428	4465	1804	-4251	2446	-1491	46	-116	-948	4747	-240	0
1785	0	0	-593	442	1035	75	-814	738	-2527	-60	-36	-2027	3715	-114	0
1786	0	0	3064	461	-2603	-1762	2833	-1071	-3530	-73	-161	-2950	2863	-137	0
1787	0	0	3093	455	-2638	-1774	2865	-1091	-3623	-25	-71	-3036	2814	-48	0
1788	0	0	2729	467	-2262	-1598	2495	-897	-3492	-32	-100	-2855	2902	-112	0
1789	0	0	2338	455	-1883	-1396	2110	-714	-3420	-11	-133	-2826	2983	-110	0
1790	0	0	2007	465	-1542	-1236	1774	-538	-3233	-50	-128	-2634	3169	-180	0
1791	0	0	899	463	-436	-681	667	13	-2780	-52	-56	-2013	3769	-199	0
1792	0	0	-2962	448	3410	1257	-3186	1929	-1621	50	-93	-847	4875	-254	0
1793	0	0	-4939	442	5381	2248	-5160	2911	-1101	-38	-75	-512	5263	-289	0
1794	0	0	-4026	434	4460	1796	-4243	2447	-1449	34	-91	-933	4793	-230	0
1795	0	0	-716	446	1162	135	-939	804	-2477	-52	-95	-2064	3678	-250	0
1796	0	0	3017	463	-2554	-1740	2785	-1045	-3548	-52	-141	-3086	2778	-145	0
1797	0	0	3031	459	-2572	-1745	2801	-1056	-3579	-17	-100	-2975	2814	-89	0
1798	0	0	2674	455	-2219	-1564	2446	-882	-3460	-98	-34	-2888	2954	-21	0
1799	0	0	2309	453	-1856	-1381	2082	-701	-3344	-83	-153	-2805	3012	-157	0
1800	0	0	2030	465	-1565	-1247	1797	-550	-3266	85	-139	-2702	3105	-79	0
1801	0	0	843	455	-388	-649	615	33	-2814	-1	-64	-2118	3726	-95	0
1802	0	0	-2908	444	3352	1232	-3130	1898	-1586	-25	-131	-925	4879	-320	0
1803	0	0	-4960	440	5400	2260	-5180	2920	-1080	40	-75	-514	5222	-213	0
1804	0	0	-3985	442	4427	1771	-4206	2434	-1540	-17	-38	-1053	4692	-172	0
1805	0	0	-661	442	1103	109	-882	772	-2531	-15	-155	-2147	3623	-180	0
1806	0	0	3039	461	-2578	-1750	2808	-1058	-3557	1	-128	-3076	2758	-60	0
1807	0	0	3105	446	-2659	-1775	2882	-1106	-3585	15	-159	-3092	2745	-162	0
1808	0	0	2731	448	-2283	-1589	2507	-917	-3486	-73	-58	-2962	2880	-93	0
1809	0	0	2296	430	-1866	-1363	2081	-718	-3369	-27	-190	-2834	2958	-225	0
1810	0	0	2001	424	-1577	-1212	1789	-576	-3276	-64	-141	-2762	3109	-114	0
1811	0	0	857	415	-442	-636	649	-13	-2758	-21	-122	-2128	3699	-225	0
1812	0	0	-2918	395	3313	1261	-3115	1854	-1683	-64	-120	-1001	4780	-273	0
1813	0	0	-5006	389	5395	2308	-5200	2892	-1074	46	-168	-535	5216	-345	0
1814	0	0	-4006	401	4407	1802	-4206	2404	-1536	64	-50	-1105	4634	-184	0
1815	0	0	-727	413	1140	157	-933	776	-2570	-38	-85	-2199	3573	-133	0
1816	0	0	3120	430	-2690	-1775	2905	-1130	-3641	9	-83	-3166	2667	-124	0
1817	0	0	3048	420	-2628	-1734	2838	-1104	-3641	38	-129	-3154	2698	-93	0
1818	0	0	2713	403	-2310	-1558	2511	-953	-3492	-52	-91	-2983	2822	-97	0
1819	0	0	2342	393	-1949	-1367	2145	-778	-3400	-25	-65	-2906	2925	-71	0
1820	0	0	2019	374	-1645	-1196	1832	-635	-3276	-48	-77	-2847	3065	-164	0
1821	0	0	852	358	-494	-605	673	-68	-2814	-19	-64	-2182	3633	-176	0
1822	0	0	-2984	341	3325	1321	-3154	1833	-1612	87	-135	-1002	4818	-190	0
1823	0	0	-4949	331	5280	2309	-5114	2805	-1094	-9	-62	-595	5179	-364	0
1824	0	0	-4036	329	4365	1853	-4200	2347	-1505	38	-15	-1156	4613	-174	0
1825	0	0	-772	341	1113	215	-942	727	-2529	-64	-71	-2223	3546	-178	0
1826	0	0	3035	349	-2686	-1692	2860	-1168	-3637	-15	-114	-3239	2622	-104	0
1827	0	0	2969	331	-2638	-1650	2803	-1153	-3610	-15	-93	-3185	2665	-91	0
1828	0	0	2672	339	-2333	-1505	2502	-997	-3507	-3	-120	-3038	2818	-114	0
1829	0	0	2329	339	-1990	-1334	2159	-825	-3290	-3	-85	-2921	2956	-217	0
1830	0	0	1908	327	-1581	-1117	1744	-627	-3284	-5	-166	-2855	3010	-120	0
1831	0	0	872	329	-543	-600	707	-107	-2861	-32	-77	-2240	3575	-223	0
1832	0	0	-2969	323	3292	1323	-3130	1807	-1670	3	-54	-1082	4714	-256	0
1833	0	0	-5032	310	5342	2361	-5187	2826	-1148	-7	-77	-663	5100	-333	0
1834	0	0	-4117	310	4427	1903	-4272	2368	-1464	48	-65	-1175	4605	-194	0
1835	0	0	-807	325	1132	241	-969	728	-2599	-79	-98	-2351	3457	-178	0
1836	0	0	3012	333	-2679	-1672	2845	-1173	-3592	-23	-27	-3265	2609	-110	0
1837	0	0	3073	325	-2748	-1699	2910	-1211	-3616	60	-104	-3272	2622	32	0
1838	0	0	2626	318	-2308	-1472	2467	-995	-3486	-7	-143	-3146	2747	-36	0
1839	0	0	2316	318	-1998	-1317	2157	-840	-3393	-3	-89	-3022	2824	-56	0
1840	0	0	1984	322	-1662	-1153	1823	-670	-3266	19	-34	-2904	2923	-83	0
1841	0	0	797	318	-479	-557	638	-80	-2686	-27	-97	-2242	3641	-254	0
1842	0	0	-2937	302	3239	1317	-3088	1770	-1524	38	-46	-1096	4720	-300	0
1843	0	0	-5008	294	5302	2357	-5155	2798	-1047	0	-32	-680	5137	-277	0
1844	0	0	-4142	310	4452	1916	-4297	2381	-1406	25	-87	-1189	4619	-242	0
1845	0	0	-734	323	1057	205	-895	690	-2520	-69	-100	-2362	3499	-106	0
1846	0	0	2918	327	-2591	-1622	2754	-1132	-3482	-58	-135	-3228	2681	-67	0
1847	0	0	3022	322	-2700	-1672	2861	-1189	-3563	-44	-157	-3290	2630	-79	0
1848	0	0	2656	325	-2331	-1490	2493	-1003	-3505	-40	-81	-3197	2648	-81	0
1849	0	0	2281	312	-1969	-1296	2125	-828	-3354	-5	-124	-3051	2795	-170	0
1850	0	0	1953	314	-1639	-1133	1796	-662	-3191	-56	-95	-2958	2950	-170	0
1851	0	0	824	314	-510	-569	667	-98	-2704	73	-126	-2324	3561	-155	0
1852	0	0	-2933	310	3243	1311	-3088	1776	-1588	-65	-79	-1191	4675	-250	0
1853	0	0	-5023	304	5327	2359	-5175	2815	-1008	5	-126	-772	5109	-248	0
1854	0	0	-4169	294	4463	1937	-4316	2378	-1408	-11	-69	-1319	4566	-230	0
1855	0	0	-791	285	1076	253	-933	680	-2483	-60	-34	-2388	3476	-141	0
1856	0	0	3022	285	-2737	-1653	2879	-1226	-3519	29	-91	-3393	2553	-11	0
1857	0	0	2998	259	-2739	-1628	2868	-1240	-3470	-36	-114	-3278	2597	-139	0
1858	0	0	2645	234	-2411	-1439	2528	-1088	-3400	-23	-108	-3226	2663	-83	0
1859	0	0	2290	203	-2087	-1246	2188	-942	-3280	60	-120	-3129	2754	-89	0
1860	0	0	1896	203	-1693	-1049	1794	-745	-3136	-44	-54	-3047	2908	-110	0
1861	0	0	823	228	-595	-525	709	-183	-2659	-44	-87	-2419	3581	-232	0
1862	0	0	-2904	269	3173	1317	-3038	1721	-1441	81	-52	-1148	4687	-230	0
1863	0	0	-4984	294	5278	2345	-5131	2786	-948	38	-91	-812	5061	-285	0
1864	0	0	-4105	281	4386	1912	-4245	2333	-1383	-29	-77	-1369	4522	-213	0
1865	0	0	-822	248	1070	287	-946	659	-2364	-42	-128	-2450	3482	-131	0
1866	0	0	3008	353	-2655	-1680	2831	-1151	-3493	-29	-64	-3455	2553	0	0
1867	0	0	3112	461	-2651	-1786	2881	-1095	-3647	-77	-25	-3546	2421	-112	0
1868	0	0	2794	589	-2205	-1691	2499	-808	-3594	-31	-71	-3497	2432	-126	0
1869	0	0	2591	822	-1769	-1706	2180	-473	-3620	7	-126	-3550	2392	-141	0
1870	0	0	2367	1101	-1266	-1734	1816	-82	-3674	-25	-48	-3668	2331	-143	0
1871	0	0	1421	1410	-11	-1415	716	699	-3408	-31	-89	-3259	2750	-213	0
1872	0	0	-2258	1583	3841	337	-3049	2712	-2362	-32	-60	-2170	3790	-275	0
1873	0	0	-4316	1649	5965	1333	-5140	3807	-1724	50	-32	-1660	4258	-271	0
1874	0	0	-3506	1681	5187	912	-4346	3434	-2199	-69	5	-2244	3676	-197	0
1875	0	0	-93	1691	1784	-799	-938	1737	-3179	-27	-32	-3288	2619	-184	0
1876	0	0	3610	1606	-2004	-2608	2807	-199	-4155	3	-38	-4167	1852	-153	0
1877	0	0	3557	1412	-2145	-2484	2851	-366	-4000	-27	-75	-3986	2031	-89	0
1878	0	0	3145	1200	-1945	-2172	2545	-372	-3750	25	-25	-3736	2248	-108	1
1879	0	0	2690	1012	-1678	-1851	2184	-333	-3511	-44	-29	-3620	2494	-31	0
1880	0	0	2269	838	-1431	-1553	1850	-296	-3270	-34	-85	-3251	2690	-102	0
1881	0	0	1066	620	-446	-843	756	87	-2721	32	-64	-2597	3389	-151	0
1882	0	0	-2801	483	3284	1159	-3042	1883	-1484	36	-34	-1447	4545	-226	0
1883	0	0	-4862	428	5290	2217	-5076	2859	-962	54	-25	-950	4948	-300	0
1884	0	0	-4127	389	4516	1869	-4321	2452	-1261	-44	-112	-1427	4491	-242	0
1885	64	0	-781	384	1165	198	-973	774	-2322	-15	-120	-2551	3395	-145	0
1886	64	0	3093	366	-2727	-1729	2910	-1180	-3439	58	-91	-3561	2469	-62	0
1887	64	0	3016	353	-2663	-1684	2839	-1155	-3472	-42	-48	-3546	2475	-34	0
1888	64	0	2688	347	-2341	-1517	2514	-997	-3363	11	-114	-3472	2551	-97	0
1889	64	0	2371	362	-2009	-1366	2190	-823	-3348	-23	-71	-3443	2586	-75	0
1890	64	0	2047	366	-1681	-1206	1864	-657	-3181	-58	-81	-3299	2758	-112	0
1891	64	0	934	370	-564	-652	749	-97	-2684	46	-77	-2716	3332	-124	0
1892	64	0	-2865	355	3220	1255	-3042	1787	-1546	-52	-48	-1577	4475	-265	0
1893	64	0	-4925	347	5272	2289	-5098	2809	-958	36	-149	-1129	4896	-304	0
1894	64	0	-4217	347	4564	1935	-4390	2455	-1325	-42	-133	-1658	4372	-203	0
1895	64	0	-764	355	1119	204	-941	737	-2351	36	-69	-2727	3272	-135	0
1896	64	0	2978	358	-2620	-1668	2799	-1131	-3495	-89	-9	-3709	2343	-79	0
1897	64	0	3131	353	-2778	-1742	2954	-1212	-3431	-27	-89	-3674	2426	-83	0
1898	64	0	2756	339	-2417	-1547	2586	-1039	-3369	75	-71	-3585	2454	-83	0
1899	64	0	2296	333	-1963	-1314	2129	-815	-3201	-102	-129	-3492	2640	-141	0
1900	64	0	2048	335	-1713	-1191	1880	-689	-3185	58	-81	-3441	2622	-97	0
1901	64	0	947	325	-622	-636	784	-148	-2748	-75	-40	-2888	3228	-180	0
1902	64	0	-2817	318	3135	1249	-2976	1726	-1524	7	-65	-1662	4388	-238	0
1903	64	0	-5011	314	5325	2348	-5168	2819	-944	29	-34	-1224	4822	-221	0
1904	64	0	-4167	316	4483	1925	-4325	2399	-1313	15	-108	-1726	4335	-267	0
1905	64	0	-767	325	1092	221	-929	708	-2362	32	-58	-2851	3233	-93	0
1906	64	0	2944	333	-2611	-1638	2777	-1139	-3402	-25	-15	-3763	2349	-100	0
1907	64	0	3062	327	-2735	-1694	2898	-1204	-3433	-15	-65	-3779	2360	-69	0
1908	64	0	2676	323	-2353	-1499	2514	-1015	-3342	0	-40	-3711	2448	-50	0
1909	64	0	2311	323	-1988	-1317	2149	-832	-3263	-62	-108	-3668	2487	-190	0
1910	64	0	1976	329	-1647	-1152	1811	-659	-3129	-62	-32	-3495	2683	-87	0
1911	64	0	833	325	-508	-579	670	-91	-2613	-42	-108	-2859	3292	-207	0
1912	64	0	-2801	314	3115	1243	-2958	1714	-1416	52	-50	-1744	4446	-259	0
1913	64	0	-5044	306	5350	2369	-5197	2828	-894	-29	-31	-1299	4836	-230	0
1914	64	0	-4223	312	4535	1955	-4379	2423	-1259	-32	-77	-1811	4324	-236	0
1915	64	0	-833	323	1156	255	-994	739	-2320	5	-77	-2958	3212	-110	0
1916	64	0	2853	335	-2518	-1594	2685	-1091	-3371	-77	-3	-3819	2322	-77	0
1917	64	0	3037	329	-2708	-1683	2872	-1189	-3437	-118	-79	-3883	2326	-79	0
1918	64	0	2660	327	-2333	-1493	2496	-1003	-3299	-40	1	-3736	2454	-34	0
1919	64	0	2311	327	-1984	-1319	2147	-828	-3232	-95	-40	-3654	2514	-58	0
1920	64	0	1987	325	-1662	-1156	1824	-668	-3063	5	-129	-3526	2657	-172	0
1921	64	0	893	329	-564	-611	728	-117	-2663	83	-52	-3024	3193	-190	0
1922	64	0	-2871	318	3189	1276	-3030	1753	-1480	-25	-71	-1784	4353	-263	0
1923	64	0	-5003	316	5319	2343	-5161	2817	-938	73	-62	-1392	4727	-291	0
1924	64	0	-4216	310	4526	1953	-4371	2418	-1328	-17	-60	-1912	4254	-259	0
1925	64	0	-902	331	1233	285	-1067	782	-2353	-11	-71	-2977	3166	-114	0
1926	64	0	3022	343	-2679	-1682	2850	-1168	-3480	-25	-54	-3992	2295	-108	0
1927	64	0	2989	339	-2650	-1664	2819	-1155	-3476	-64	-58	-3977	2304	-27	0
1928	64	0	2668	339	-2329	-1503	2498	-995	-3371	-77	-153	-3858	2382	-124	0
1929	64	0	2391	327	-2064	-1359	2227	-868	-3367	-3	-25	-3847	2421	-64	0
1930	64	0	1941	337	-1604	-1139	1772	-633	-3123	-95	-83	-3627	2650	-126	0
1931	64	0	975	337	-638	-656	806	-150	-2764	-1	-60	-3129	3175	-232	0
1932	64	0	-2776	322	3098	1227	-2937	1710	-1614	38	-62	-2009	4271	-180	0
1933	64	0	-5028	318	5346	2355	-5187	2832	-1037	-5	-102	-1559	4659	-318	0
1934	64	0	-4168	325	4493	1921	-4330	2409	-1387	-29	-54	-2017	4215	-226	0
1935	64	0	-910	335	1245	287	-1077	790	-2339	-27	-122	-3094	3216	-104	0
1936	64	0	2998	343	-2655	-1670	2826	-1156	-3429	-62	-67	-4015	2293	-75	0
1937	64	0	3041	333	-2708	-1687	2874	-1187	-3424	-75	-151	-4027	2320	-71	0
1938	64	0	2756	343	-2413	-1549	2584	-1035	-3383	-13	-128	-3982	2351	-75	0
1939	64	0	2350	333	-2017	-1341	2183	-842	-3249	-58	-129	-3885	2477	-118	0
1940	64	0	2040	337	-1703	-1188	1871	-683	-3230	-52	-98	-3808	2551	-104	0
1941	64	0	1014	343	-671	-678	842	-164	-2741	13	-38	-3197	3136	-168	0
1942	64	0	-2782	335	3117	1223	-2949	1726	-1441	-9	-209	-1996	4372	-291	0
1943	64	0	-4978	335	5313	2321	-5145	2824	-973	50	-40	-1569	4723	-164	0
1944	64	0	-4138	345	4483	1896	-4310	2414	-1363	-1	-83	-2118	4229	-242	0
1945	64	0	-802	358	1160	222	-981	759	-2481	17	-83	-3266	3036	-131	0
1946	64	0	2950	368	-2582	-1659	2766	-1107	-3517	-27	-104	-4221	2196	-73	0
1947	64	0	3128	362	-2766	-1745	2947	-1202	-3505	-46	-120	-4236	2215	-120	0
1948	64	0	2741	353	-2388	-1547	2564	-1017	-3348	-40	-58	-4075	2359	-36	0
1949	64	0	2311	362	-1949	-1336	2130	-793	-3266	-100	-122	-3949	2459	-97	0
1950	64	0	2069	362	-1707	-1215	1888	-672	-3086	-50	-46	-3825	2609	-79	0
1951	64	0	1002	370	-632	-686	817	-131	-2638	-44	-89	-3280	3204	-174	0
1952	64	0	-2748	356	3104	1196	-2926	1730	-1499	25	-40	-2157	4293	-186	0
1953	64	0	-5021	364	5385	2328	-5203	2874	-917	7	-83	-1664	4716	-345	0
1954	64	0	-4196	366	4562	1915	-4379	2464	-1299	-27	-29	-2168	4233	-207	0
1955	64	0	-898	378	1276	260	-1087	827	-2364	-23	-157	-3330	3104	-178	0
1956	64	0	2984	391	-2593	-1687	2788	-1101	-3451	-122	-81	-4326	2225	-211	0
1957	64	0	3095	376	-2719	-1735	2907	-1171	-3511	-40	-65	-4300	2180	-79	0
1958	64	0	2684	388	-2296	-1536	2490	-954	-3303	-34	-155	-4171	2355	-161	0
1959	64	0	2495	393	-2102	-1444	2298	-854	-3298	44	11	-4106	2380	-62	0
1960	64	0	2016	389	-1627	-1202	1821	-619	-3210	-13	-93	-4041	2473	-137	0
1961	64	0	1039	393	-646	-716	842	-126	-2741	-31	-73	-3457	3105	-174	0
1962	64	0	-2760	384	3144	1188	-2952	1764	-1540	120	-50	-2271	4223	-265	0
1963	64	0	-4928	391	5319	2268	-5123	2855	-989	19	-32	-1850	4644	-320	0
1964	64	0	-4218	395	4613	1911	-4415	2504	-1253	-23	-25	-2184	4291	-225	0
1965	64	0	-832	411	1243	210	-1037	827	-2384	-13	0	-3371	3100	-145	0
1966	64	0	2934	426	-2508	-1680	2721	-1041	-3544	-15	-85	-4456	2126	-122	0
1967	64	0	3140	428	-2712	-1784	2926	-1142	-3542	29	-62	-4446	2124	-93	0
1968	64	0	2759	430	-2329	-1594	2544	-949	-3490	-9	-81	-4368	2192	-114	0
1969	64	0	2470	430	-2040	-1450	2255	-805	-3402	-46	-69	-4304	2339	-106	0
1970	64	0	2089	442	-1647	-1265	1868	-602	-3257	9	-75	-4149	2496	-120	0
1971	64	0	1025	442	-583	-733	804	-70	-2805	-46	-77	-3594	3053	-254	0
1972	64	0	-2670	434	3104	1118	-2887	1769	-1612	-7	-56	-2411	4196	-240	0
1973	64	0	-4963	434	5397	2264	-5180	2915	-1086	40	-73	-1990	4591	-269	0
1974	64	0	-4173	442	4615	1865	-4394	2528	-1396	9	-93	-2419	4174	-246	0
1975	64	0	-883	463	1346	210	-1114	904	-2430	-60	-83	-3495	3135	-161	0
1976	64	0	3059	485	-2574	-1772	2816	-1044	-3608	-118	-120	-4603	2091	-145	0
1977	64	0	3175	485	-2690	-1830	2932	-1102	-3637	-58	-56	-4644	2075	-23	0
1978	64	0	2777	494	-2283	-1635	2530	-894	-3447	-21	-79	-4403	2275	-95	0
1979	64	0	2498	506	-1992	-1502	2245	-743	-3334	29	-118	-4359	2364	-106	0
1980	64	0	2087	508	-1579	-1297	1833	-535	-3296	1	-166	-4221	2409	-166	0
1981	64	0	1092	516	-576	-804	834	-30	-2834	13	-60	-3660	2981	-232	0
1982	64	0	-2749	510	3259	1119	-3004	1884	-1680	-9	-161	-2516	4124	-395	0
1983	64	0	-4862	525	5387	2168	-5124	2956	-1134	50	-83	-2099	4500	-310	0
1984	64	0	-4225	535	4760	1845	-4492	2647	-1437	-11	-1	-2516	4031	-236	0
1985	64	0	-860	552	1412	154	-1136	982	-2463	1	-143	-3651	3007	-147	0
1986	64	0	3088	574	-2514	-1831	2801	-970	-3517	17	-110	-4640	2155	-75	0
1987	64	0	3213	585	-2628	-1899	2920	-1021	-3534	-1	-170	-4741	2130	-137	0
1988	64	0	2841	587	-2254	-1714	2547	-833	-3579	-7	-205	-4611	2099	-129	0
1989	64	0	2537	607	-1930	-1572	2233	-661	-3383	-7	-128	-4460	2258	-91	0
1990	64	0	2193	607	-1586	-1400	1889	-489	-3362	58	-69	-4456	2277	-44	0
1991	64	0	1205	616	-589	-910	897	13	-2937	25	-135	-3926	2836	-155	0
1992	64	0	-2613	611	3224	1001	-2918	1917	-1716	11	-124	-2737	4015	-246	0
1993	64	0	-4827	628	5455	2099	-5141	3041	-1067	44	-64	-2174	4500	-263	0
1994	64	0	-4101	646	4747	1727	-4424	2696	-1431	36	-79	-2671	4006	-258	0
1995	64	0	-803	661	1464	71	-1133	1062	-2522	-5	-56	-3897	2865	-172	0
1996	64	0	3085	688	-2397	-1886	2741	-854	-3722	-50	-95	-4923	1852	-97	0
1997	64	0	3283	690	-2593	-1986	2938	-951	-3697	-23	-44	-4912	1908	-81	0
1998	64	0	2841	696	-2145	-1768	2493	-724	-3530	-11	-77	-4747	2033	-147	0
1999	64	0	2482	700	-1782	-1591	2132	-541	-3445	38	-137	-4685	2153	-83	0
[truncated: 31,709 more rows]
