# Supplementary material for: A Robust and Real-Time Capable Envelope-Based Algorithm for Heart Sound Classification: Validation under Different Physiological Conditions
Source: Sensors (Basel). 2020 Feb 11;20(4):972. doi: 10.3390/s20040972 (PMC7070375; doi:10.3390/s20040972)
Supplement: Supplementary file 1 [file sensors-20-00972-s001.zip › Messungen/kz/kz10_unfiltered.csv]

Dataset No.	Pulse (bpm)	Pacer Bit	leadI (�V)	leadII (�V)	leadIII (�V)	lead_avR (�V)	lead_avL (�V)	lead_avF (�V)	V1 (�V)	V2 (�V)	V3 (�V)	V4 (�V)	V5 (�V)	V6 (�V)	R-Wave
1	0	0	1505	3266	1761	-2385	-128	2513	205	886	752	684	1047	-77	0
2	0	0	1496	3253	1757	-2374	-130	2505	-60	768	715	525	836	-1420	0
3	0	0	1533	3257	1724	-2395	-95	2490	-137	869	768	611	812	-1835	0
4	0	0	1542	3251	1709	-2396	-83	2480	-110	787	655	589	752	-1375	0
5	0	0	1628	3255	1627	-2441	0	2441	289	816	822	686	935	-93	0
6	0	0	1496	3259	1763	-2377	-133	2511	461	719	741	696	968	1035	0
7	0	0	1457	3253	1796	-2355	-169	2524	417	748	583	710	979	867	0
8	0	0	1544	3235	1691	-2389	-73	2463	450	834	748	735	1092	746	0
9	0	0	1446	3232	1786	-2339	-170	2509	405	739	677	661	921	640	1
10	0	0	1461	3218	1757	-2339	-148	2487	384	741	727	560	857	434	0
11	0	0	1430	3191	1761	-2310	-165	2476	358	766	781	646	948	-108	0
12	0	0	1455	3168	1713	-2311	-129	2440	-64	787	651	512	791	-1449	0
13	0	0	1474	3140	1666	-2307	-96	2403	-50	878	752	541	554	-1827	0
14	0	0	1420	3115	1695	-2267	-137	2405	-131	840	694	560	382	-1414	0
15	0	0	1484	3100	1616	-2292	-66	2358	236	816	711	599	611	-166	0
16	0	0	1387	3074	1687	-2230	-150	2380	453	799	622	663	731	958	0
17	0	0	1374	3038	1664	-2206	-145	2351	413	781	647	640	713	865	0
18	0	0	1420	2975	1555	-2197	-67	2265	446	880	677	684	776	781	0
19	0	0	1298	2921	1623	-2109	-162	2272	407	711	531	665	646	597	0
20	0	0	1341	2929	1588	-2135	-123	2258	376	859	723	663	727	543	0
21	0	0	1360	2917	1557	-2138	-98	2237	320	797	667	582	632	-106	0
22	0	0	1251	2911	1660	-2081	-204	2285	27	818	663	475	519	-1325	0
23	0	0	1338	2917	1579	-2127	-120	2248	-69	894	702	442	488	-1945	0
24	0	0	1380	2902	1522	-2141	-71	2212	-44	944	653	564	589	-1375	0
25	0	0	1327	2875	1548	-2101	-110	2211	207	905	762	630	702	-87	0
26	0	0	1356	2882	1526	-2119	-85	2204	570	824	682	719	622	1004	0
27	0	0	1350	2845	1495	-2097	-72	2170	512	863	684	611	684	898	0
28	0	0	1274	2845	1571	-2059	-148	2208	405	940	646	640	706	698	0
29	0	0	1307	2847	1540	-2077	-116	2193	475	847	667	651	706	679	0
30	0	0	1314	2834	1520	-2074	-103	2177	415	820	694	632	731	533	0
31	0	0	1257	2849	1592	-2053	-167	2220	331	807	692	558	731	-79	0
32	0	0	1345	2832	1487	-2088	-71	2159	48	933	667	521	657	-1348	0
33	0	0	1224	2824	1600	-2024	-188	2212	-79	896	655	510	549	-1903	0
34	0	0	1406	2814	1408	-2110	-1	2111	-3	923	762	556	628	-1328	0
35	0	0	1327	2801	1474	-2064	-73	2137	256	925	766	690	814	-139	0
36	0	0	1364	2811	1447	-2087	-41	2129	549	876	787	717	822	1051	0
37	0	0	1280	2824	1544	-2052	-132	2184	494	935	803	690	882	966	0
38	0	0	1379	2818	1439	-2098	-30	2128	473	845	874	640	855	816	0
39	0	0	1292	2836	1544	-2064	-126	2190	395	853	725	680	927	649	0
40	0	0	1366	2826	1460	-2096	-47	2143	378	878	783	591	940	545	0
41	0	0	1319	2801	1482	-2060	-81	2141	312	859	711	665	828	77	0
42	0	0	1283	2780	1497	-2031	-107	2138	135	826	715	533	764	-1309	0
43	0	0	1430	2795	1365	-2112	32	2080	-25	975	776	591	779	-1811	0
44	0	0	1389	2801	1412	-2095	-11	2106	-15	810	820	587	696	-1354	0
45	0	0	1399	2789	1390	-2094	4	2089	246	869	768	620	840	-69	0
46	0	0	1422	2807	1385	-2114	18	2096	481	898	764	729	956	1088	0
47	0	0	1276	2795	1519	-2035	-121	2157	459	793	737	663	1030	958	0
48	0	0	1332	2783	1451	-2057	-59	2117	440	756	711	649	960	797	0
49	0	0	1325	2768	1443	-2046	-59	2105	393	915	653	671	927	690	0
50	0	0	1286	2803	1517	-2044	-115	2160	366	826	692	671	948	558	0
51	0	0	1216	2791	1575	-2003	-179	2183	194	760	704	556	808	-118	0
52	0	0	1312	2778	1466	-2045	-77	2122	67	853	735	624	731	-1346	0
53	0	0	1307	2785	1478	-2046	-85	2131	-85	909	816	550	684	-1854	0
54	0	0	1405	2766	1361	-2085	22	2063	-58	931	713	566	719	-1414	0
55	0	0	1360	2783	1423	-2071	-31	2103	240	834	770	667	915	-126	0
56	0	0	1294	2780	1486	-2037	-96	2133	436	836	692	766	993	1129	0
57	0	0	1349	2805	1456	-2077	-53	2130	438	894	669	717	968	950	0
58	0	0	1310	2774	1464	-2042	-77	2119	432	905	669	719	1004	787	0
59	0	0	1273	2776	1503	-2024	-115	2139	411	830	620	694	960	647	0
60	0	0	1308	2774	1466	-2041	-79	2120	386	826	679	628	946	539	0
61	0	0	1294	2811	1517	-2052	-111	2164	345	859	741	599	931	25	0
62	0	0	1253	2797	1544	-2025	-145	2170	-42	791	667	535	710	-1371	0
63	0	0	1290	2770	1480	-2030	-95	2125	-147	915	706	618	680	-1835	0
64	0	0	1347	2803	1456	-2075	-54	2129	-110	878	694	587	659	-1367	0
65	0	0	1296	2783	1487	-2039	-95	2135	225	882	752	657	614	-128	0
66	0	0	1317	2797	1480	-2057	-81	2138	434	892	758	642	818	1039	0
67	0	0	1284	2783	1499	-2033	-107	2141	523	832	665	675	857	1045	0
68	0	0	1224	2762	1538	-1993	-157	2150	438	764	647	556	818	807	0
69	0	0	1344	2760	1416	-2052	-36	2088	446	857	789	616	841	741	0
70	0	0	1247	2789	1542	-2018	-147	2165	401	849	682	653	719	628	0
71	0	0	1255	2785	1530	-2020	-137	2157	269	841	587	585	713	11	0
72	0	0	1268	2781	1513	-2024	-122	2147	-50	880	657	543	593	-1315	0
73	0	0	1306	2768	1462	-2037	-78	2115	-40	911	713	564	636	-1753	0
74	0	0	1302	2758	1456	-2030	-77	2107	-7	940	723	591	549	-1270	0
75	0	0	1261	2772	1511	-2016	-125	2141	174	902	673	574	591	-89	0
76	0	0	1352	2793	1441	-2072	-44	2117	525	911	651	725	729	1061	0
77	0	0	1172	2776	1604	-1974	-216	2190	401	841	785	601	822	964	0
78	0	0	1232	2770	1538	-2001	-153	2154	481	886	665	638	783	779	0
79	0	0	1275	2764	1489	-2019	-107	2126	411	871	752	673	793	777	0
80	0	0	1238	2772	1534	-2005	-148	2153	382	888	715	692	675	562	0
81	0	0	1213	2766	1553	-1989	-170	2159	234	921	655	556	550	36	0
82	0	0	1285	2772	1487	-2028	-101	2129	25	952	659	516	407	-1274	0
83	0	0	1193	2743	1550	-1968	-178	2146	-48	913	785	490	428	-1755	0
84	0	0	1302	2762	1460	-2032	-79	2111	13	894	698	570	591	-1354	0
85	0	0	1399	2762	1363	-2080	18	2062	281	1016	787	665	789	-3	0
86	0	0	1222	2735	1513	-1978	-145	2124	481	898	659	690	915	1067	0
87	0	0	1309	2731	1422	-2020	-56	2076	543	919	655	647	855	993	0
88	0	0	1255	2731	1476	-1993	-110	2103	448	938	696	663	923	884	0
89	0	0	1249	2717	1468	-1983	-109	2092	372	942	646	595	776	711	0
90	0	0	1222	2717	1495	-1969	-136	2106	308	952	657	614	807	589	0
91	0	0	1206	2721	1515	-1963	-154	2118	281	913	613	607	415	46	0
92	0	0	1211	2735	1524	-1973	-156	2129	21	902	721	554	291	-1262	0
93	0	0	1238	2727	1489	-1982	-125	2108	-77	995	611	506	364	-1841	0
94	0	0	1308	2710	1402	-2009	-47	2056	-44	1008	706	549	442	-1303	0
95	0	0	1295	2684	1389	-1989	-47	2036	269	952	744	642	741	-64	0
96	0	0	1285	2716	1431	-2000	-73	2073	498	904	636	659	808	1107	0
97	0	0	1218	2729	1511	-1973	-146	2120	481	900	659	729	805	1088	0
98	0	0	1250	2745	1495	-1997	-122	2120	372	867	640	614	838	776	0
99	0	0	1304	2743	1439	-2023	-67	2091	469	927	729	774	840	853	0
100	0	0	1199	2719	1520	-1959	-160	2119	356	818	583	638	634	585	0
101	0	0	1317	2758	1441	-2037	-62	2099	289	956	698	702	789	128	0
102	0	0	1169	2781	1612	-1975	-221	2196	-62	863	646	508	686	-1253	0
103	0	0	1337	2764	1427	-2050	-45	2095	-114	985	748	529	679	-1740	0
104	0	0	1259	2770	1511	-2014	-126	2140	-147	898	675	543	686	-1237	0
105	0	0	1330	2785	1455	-2057	-62	2120	250	950	690	607	867	0	0
106	0	0	1269	2801	1532	-2035	-131	2166	415	847	667	702	836	1204	0
107	0	0	1337	2803	1466	-2070	-64	2134	516	874	659	669	911	1043	0
108	0	0	1278	2797	1519	-2037	-120	2158	483	816	737	700	904	960	0
109	0	0	1304	2776	1472	-2040	-84	2124	388	836	646	636	853	750	0
110	0	0	1327	2752	1425	-2039	-49	2088	490	933	708	655	902	715	0
111	0	0	1224	2737	1513	-1980	-144	2125	195	861	618	566	836	54	0
112	0	0	1315	2752	1437	-2033	-61	2094	50	970	632	554	838	-1193	0
113	0	0	1296	2797	1501	-2046	-102	2149	-199	927	686	560	748	-1724	0
114	0	0	1408	2791	1383	-2099	12	2087	-21	938	754	603	729	-1239	0
115	0	0	1360	2857	1497	-2108	-68	2177	168	927	766	653	991	-50	0
116	0	0	1286	2865	1579	-2075	-146	2222	333	832	659	673	968	1111	0
117	0	0	1391	2869	1478	-2130	-43	2173	461	876	721	679	1140	1034	0
118	0	0	1277	2875	1598	-2076	-160	2236	323	913	667	735	1043	876	0
119	0	0	1369	2878	1509	-2123	-70	2193	325	799	706	682	1010	694	0
120	0	0	1428	2886	1458	-2157	-15	2172	364	884	750	803	1006	647	0
121	0	0	1306	2906	1600	-2106	-147	2253	180	960	618	572	822	29	0
122	0	0	1345	2935	1590	-2140	-122	2262	-62	909	717	521	704	-1272	0
123	0	0	1310	2910	1600	-2110	-145	2255	-207	937	807	552	756	-1788	0
124	0	0	1416	2902	1486	-2159	-35	2194	-176	915	756	585	727	-1352	0
125	0	0	1385	2898	1513	-2141	-64	2205	131	917	677	704	824	-98	0
126	0	0	1378	2906	1528	-2142	-75	2217	428	834	694	770	1001	1101	0
127	0	0	1314	2900	1586	-2107	-136	2243	366	777	677	653	880	983	0
128	0	0	1323	2896	1573	-2109	-125	2234	426	713	735	640	861	824	0
129	0	0	1331	2908	1577	-2119	-123	2242	366	774	677	653	874	692	0
130	0	0	1317	2882	1565	-2099	-124	2223	291	803	651	725	905	521	0
131	0	0	1283	2867	1584	-2075	-150	2225	147	710	671	529	791	-75	0
132	0	0	1276	2884	1608	-2080	-166	2246	-50	723	748	490	731	-1352	0
133	0	0	1294	2865	1571	-2079	-138	2218	-194	748	582	514	322	-1934	0
134	0	0	1397	2855	1458	-2126	-30	2156	-137	818	706	516	360	-1425	0
135	0	0	1322	2811	1489	-2066	-83	2150	147	777	733	583	562	-126	0
136	0	0	1337	2832	1495	-2084	-79	2163	376	737	589	603	750	913	0
137	0	0	1267	2826	1559	-2046	-146	2192	411	727	642	708	684	882	0
138	0	0	1248	2778	1530	-2013	-141	2154	360	801	607	616	609	776	0
139	0	0	1251	2723	1472	-1987	-110	2097	294	808	613	582	651	632	0
140	0	0	1235	2721	1486	-1978	-125	2103	304	754	616	587	702	434	0
141	0	0	1199	2735	1536	-1967	-168	2135	213	741	659	566	719	-79	0
142	0	0	1232	2721	1489	-1976	-128	2105	-19	708	675	531	322	-1439	0
143	0	0	1154	2690	1536	-1922	-191	2113	-174	671	704	525	178	-1969	0
144	0	0	1249	2671	1422	-1960	-86	2046	-159	746	698	471	322	-1482	0
145	0	0	1142	2653	1511	-1897	-184	2082	120	677	642	543	461	-287	0
146	0	0	1221	2650	1429	-1935	-104	2039	432	700	702	682	665	938	0
147	0	0	1023	2613	1590	-1818	-283	2101	325	679	663	545	558	832	0
148	0	0	1170	2630	1460	-1900	-145	2045	312	655	644	607	436	642	0
149	0	0	1159	2646	1487	-1902	-164	2066	322	715	702	624	543	613	0
150	0	0	1156	2642	1486	-1899	-165	2064	318	706	605	607	502	329	0
151	0	0	1102	2615	1513	-1858	-205	2064	203	675	587	521	411	-157	0
152	0	0	1170	2584	1414	-1877	-122	1999	-69	762	642	500	178	-1423	0
153	0	0	1071	2591	1520	-1831	-224	2055	-246	750	713	510	106	-1951	0
154	0	0	1189	2576	1387	-1882	-99	1981	-205	779	702	469	275	-1550	0
155	0	0	1146	2568	1422	-1857	-138	1995	139	744	663	655	428	-320	0
156	0	0	1114	2584	1470	-1849	-178	2027	393	715	694	632	415	822	0
157	0	0	1129	2603	1474	-1866	-172	2038	397	743	679	663	531	808	0
158	0	0	1082	2597	1515	-1839	-216	2056	356	713	688	576	479	593	0
159	0	0	1140	2591	1451	-1865	-155	2021	269	698	657	595	450	512	0
160	0	0	1087	2607	1520	-1847	-216	2063	302	675	744	624	473	467	0
161	0	0	1100	2593	1493	-1846	-196	2043	176	665	770	541	424	-213	0
162	0	0	1110	2576	1466	-1843	-178	2021	-62	770	772	523	378	-1394	0
163	0	0	1106	2605	1499	-1855	-196	2052	-292	770	746	407	244	-2087	0
164	0	0	1224	2605	1381	-1914	-78	1993	-145	746	766	531	273	-1482	0
165	0	0	1187	2556	1369	-1871	-91	1962	186	768	785	624	283	-170	0
166	0	0	1085	2543	1458	-1814	-186	2000	323	704	760	613	508	937	0
167	0	0	1191	2543	1352	-1867	-80	1947	388	760	744	706	582	871	0
168	0	0	1119	2562	1443	-1840	-162	2002	312	799	696	605	589	715	0
169	0	0	1151	2607	1456	-1879	-152	2031	316	715	735	583	564	500	0
170	0	0	1147	2576	1429	-1861	-141	2002	265	737	710	618	475	405	0
171	0	0	1127	2560	1433	-1843	-153	1996	207	752	688	713	448	-129	0
172	0	0	1133	2580	1447	-1856	-157	2013	-155	731	711	428	356	-1447	0
173	0	0	1203	2553	1350	-1878	-73	1951	-190	774	781	595	366	-1945	0
174	0	0	1171	2554	1383	-1862	-106	1968	-256	723	717	479	356	-1552	0
175	0	0	1240	2547	1307	-1893	-33	1927	114	816	849	609	488	-269	0
176	0	0	1125	2562	1437	-1843	-156	1999	250	657	781	642	223	977	0
177	0	0	1204	2529	1325	-1866	-60	1927	362	762	816	624	234	853	0
178	0	0	1121	2510	1389	-1815	-134	1949	415	708	764	636	211	737	0
179	0	0	1109	2498	1389	-1803	-140	1943	228	766	706	560	141	580	0
180	0	0	1142	2500	1358	-1821	-108	1929	292	727	739	613	378	450	0
181	0	0	1046	2483	1437	-1764	-195	1960	151	766	731	580	457	-71	0
182	0	0	1082	2467	1385	-1774	-151	1926	-106	733	766	473	234	-1439	0
183	0	0	1092	2426	1334	-1759	-121	1880	-244	911	760	578	409	-1969	0
184	0	0	1211	2456	1245	-1833	-17	1850	-223	830	822	558	403	-1565	0
185	0	0	1205	2485	1280	-1845	-37	1882	102	894	785	622	591	-188	0
186	0	0	1143	2537	1394	-1840	-125	1965	415	772	750	611	655	1034	0
187	0	0	1153	2512	1359	-1832	-103	1935	329	820	743	657	704	948	0
188	0	0	1176	2477	1301	-1826	-62	1889	362	855	706	713	702	832	0
189	0	0	1137	2502	1365	-1819	-114	1933	310	704	776	554	762	585	0
190	0	0	1216	2632	1416	-1924	-100	2024	310	807	731	661	787	488	0
191	0	0	1244	2774	1530	-2009	-143	2152	172	776	774	597	649	-9	0
192	0	0	1381	3051	1670	-2216	-144	2360	-58	721	744	545	438	-1338	0
193	0	0	1542	3406	1864	-2474	-161	2635	-182	814	713	531	395	-1955	0
194	0	0	1777	3817	2040	-2797	-131	2928	-199	808	762	485	541	-1503	0
195	0	0	2065	4200	2135	-3132	-35	3167	162	859	793	601	752	-273	0
196	0	0	2031	4341	2310	-3186	-139	3325	442	729	768	686	952	938	0
197	0	0	2030	4390	2360	-3210	-165	3375	391	774	692	655	880	876	0
198	0	0	2074	4349	2275	-3211	-100	3312	411	739	766	719	744	731	0
199	0	0	1889	4050	2161	-2969	-136	3105	465	756	787	733	721	675	0
200	0	0	1701	3699	1998	-2700	-148	2848	213	808	814	640	675	455	0
201	0	0	1573	3309	1736	-2441	-81	2522	195	750	785	618	644	-9	0
202	0	0	1371	2985	1614	-2178	-121	2299	21	776	824	537	568	-1338	0
203	0	0	1296	2694	1398	-1995	-51	2046	-172	843	847	527	525	-1940	0
204	0	0	1246	2512	1266	-1879	-10	1889	-151	925	836	605	578	-1532	0
205	0	0	1088	2409	1321	-1748	-116	1865	97	698	840	550	642	-236	0
206	0	0	1114	2295	1181	-1704	-33	1738	388	851	789	710	803	1018	0
207	0	0	979	2267	1288	-1623	-154	1777	415	828	764	719	781	923	0
208	0	0	941	2248	1307	-1594	-183	1777	333	744	762	613	692	725	1
209	0	0	996	2231	1235	-1613	-119	1733	366	900	808	743	869	587	0
210	0	0	916	2213	1297	-1564	-190	1755	277	704	783	547	766	424	0
211	0	0	1019	2227	1208	-1623	-94	1717	267	857	847	702	727	25	0
212	0	0	960	2238	1278	-1599	-159	1758	-65	787	690	494	420	-1390	0
213	0	0	1018	2271	1253	-1644	-117	1762	-118	925	822	566	246	-1875	0
214	0	0	1046	2318	1272	-1682	-113	1795	-166	760	836	566	494	-1544	0
215	0	0	1091	2293	1202	-1692	-55	1747	180	779	832	649	696	-199	0
216	0	0	1026	2343	1317	-1684	-145	1830	403	680	764	655	880	1016	0
217	0	0	1019	2326	1307	-1672	-144	1816	417	667	812	653	812	991	0
218	0	0	964	2333	1369	-1648	-202	1851	382	585	799	634	818	793	0
219	0	0	972	2326	1354	-1649	-191	1840	366	644	719	632	717	597	0
220	0	0	993	2314	1321	-1653	-164	1817	316	616	768	688	711	510	0
221	0	0	997	2322	1325	-1659	-164	1823	219	628	841	572	644	-15	0
222	0	0	902	2351	1449	-1626	-273	1900	-108	556	717	389	543	-1451	0
223	0	0	994	2425	1431	-1709	-218	1928	-291	704	791	545	490	-1986	0
224	0	0	1032	2403	1371	-1717	-169	1887	-161	638	733	560	415	-1606	0
225	0	0	1011	2341	1330	-1676	-159	1835	172	706	743	595	651	-312	0
226	0	0	976	2328	1352	-1652	-188	1840	384	614	756	653	725	989	0
227	0	0	943	2370	1427	-1656	-242	1898	389	717	717	688	820	805	0
228	0	0	941	2380	1439	-1660	-249	1909	463	603	758	679	838	667	0
229	0	0	1040	2378	1338	-1709	-149	1858	376	721	814	729	723	634	0
230	0	0	970	2386	1416	-1678	-223	1901	236	731	735	523	752	434	0
231	0	0	967	2390	1423	-1678	-228	1906	129	702	781	527	634	-48	0
232	0	0	953	2390	1437	-1671	-242	1913	-95	748	748	492	393	-1447	0
233	0	0	989	2407	1418	-1698	-214	1912	-213	814	791	490	473	-2044	0
234	0	0	1058	2359	1301	-1708	-121	1830	-170	746	746	521	461	-1598	0
235	0	0	984	2374	1390	-1679	-203	1882	100	857	785	560	731	-273	0
236	0	0	979	2360	1381	-1669	-201	1870	395	758	791	659	909	987	0
237	0	0	1050	2380	1330	-1715	-140	1855	403	863	797	605	822	956	0
238	0	0	929	2360	1431	-1644	-251	1895	277	797	731	609	700	768	0
239	0	0	1014	2368	1354	-1691	-170	1861	287	838	748	562	613	595	0
240	0	0	1019	2380	1361	-1699	-171	1870	362	741	717	677	514	504	0
241	0	0	1020	2397	1377	-1708	-178	1887	232	880	746	572	646	-34	0
242	0	0	994	2388	1394	-1691	-200	1891	-29	845	768	457	512	-1286	0
243	0	0	1124	2388	1264	-1756	-70	1826	-184	956	845	415	516	-1891	0
244	0	0	1188	2390	1202	-1789	-7	1796	-126	975	816	527	479	-1466	0
245	0	0	1188	2419	1231	-1803	-21	1825	197	933	847	653	500	-97	0
246	0	0	1179	2393	1214	-1786	-17	1803	463	917	810	659	696	1123	0
247	0	0	1160	2399	1239	-1779	-39	1819	486	935	764	644	787	1018	0
248	0	0	1230	2401	1171	-1815	29	1786	473	983	869	585	867	894	0
249	0	0	1269	2436	1167	-1852	51	1801	432	1035	882	661	892	750	0
250	0	0	1180	2442	1262	-1811	-41	1852	327	962	824	622	894	582	0
251	0	0	1247	2463	1216	-1855	15	1839	267	925	869	582	832	-1	0
252	0	0	1255	2483	1228	-1869	13	1855	-23	1026	828	535	647	-1307	0
253	0	0	1273	2479	1206	-1876	33	1842	-151	1132	960	512	700	-1938	0
254	0	0	1339	2483	1144	-1911	97	1813	-98	1092	948	554	711	-1400	0
255	0	0	1389	2500	1111	-1944	139	1805	213	1162	987	649	892	-58	0
256	0	0	1255	2477	1222	-1866	16	1849	465	1101	859	741	1057	1154	0
257	0	0	1327	2463	1136	-1895	95	1799	500	1101	911	795	1065	1063	0
258	0	0	1298	2452	1154	-1875	72	1803	413	1146	966	713	1148	962	0
259	0	0	1251	2461	1210	-1856	20	1835	273	1092	923	708	1061	713	0
260	0	0	1398	2492	1094	-1945	152	1793	405	1216	1055	686	1175	688	0
261	0	0	1259	2500	1241	-1879	9	1870	259	1041	907	696	938	153	0
262	0	0	1339	2506	1167	-1922	86	1836	-1	1111	940	558	795	-1233	0
263	0	0	1308	2514	1206	-1911	51	1860	-170	1101	956	646	741	-1744	0
264	0	0	1369	2531	1162	-1950	103	1846	-79	1115	964	622	820	-1379	0
265	0	0	1364	2549	1185	-1956	89	1867	180	1065	1061	657	1082	-85	0
266	0	0	1329	2572	1243	-1950	43	1907	417	1034	905	756	1264	1070	0
267	0	0	1296	2572	1276	-1934	10	1924	479	1022	956	667	1191	1068	0
268	0	0	1337	2568	1231	-1952	53	1899	405	1061	933	735	1119	929	0
269	0	0	1281	2576	1295	-1928	-7	1935	345	993	900	690	1101	731	0
270	0	0	1317	2574	1257	-1945	30	1915	345	1014	904	717	1164	591	0
271	0	0	1277	2605	1328	-1941	-25	1966	275	948	834	632	966	153	0
272	0	0	1317	2636	1319	-1976	-1	1977	-25	971	933	510	841	-1185	0
273	0	0	1311	2636	1325	-1973	-7	1980	-225	1004	905	479	807	-1910	0
274	0	0	1411	2617	1206	-2014	102	1911	-62	952	915	512	832	-1408	0
275	0	0	1398	2657	1259	-2027	69	1958	151	1004	929	647	983	-97	0
276	0	0	1414	2698	1284	-2056	65	1991	438	944	810	733	1191	1113	0
277	0	0	1449	2719	1270	-2084	89	1994	465	1022	797	739	1212	1072	0
278	0	0	1383	2717	1334	-2050	24	2025	430	937	812	684	1125	927	0
279	0	0	1366	2733	1367	-2049	0	2050	395	956	808	663	1115	667	0
280	0	0	1453	2766	1313	-2109	70	2039	417	909	843	671	1090	560	0
281	0	0	1416	2789	1373	-2102	21	2081	362	917	931	582	1026	159	0
282	0	0	1377	2797	1420	-2087	-21	2108	9	1010	834	492	902	-1365	0
283	0	0	1523	2840	1317	-2181	103	2078	-135	1103	923	479	818	-1864	0
284	0	0	1534	2859	1325	-2196	104	2092	-98	1024	849	587	752	-1414	0
285	0	0	1493	2882	1389	-2187	52	2135	230	1096	853	595	997	-95	0
286	0	0	1565	2882	1317	-2223	124	2099	521	1138	973	642	1235	1158	0
287	0	0	1531	2898	1367	-2214	82	2132	554	1129	873	669	1146	1059	0
288	0	0	1484	2906	1422	-2195	31	2164	459	1191	820	694	1103	878	0
289	0	0	1552	2904	1352	-2228	100	2128	485	1282	921	632	1181	814	0
290	0	0	1515	2925	1410	-2220	52	2167	411	1259	888	624	1101	690	0
291	0	0	1573	2923	1350	-2248	111	2136	453	1237	905	578	1026	147	0
292	0	0	1542	2917	1375	-2229	83	2146	174	1257	971	529	882	-1160	0
293	0	0	1544	2915	1371	-2229	86	2143	-25	1288	902	461	843	-1862	0
294	0	0	1606	2913	1307	-2259	149	2110	69	1340	989	582	900	-1307	0
295	0	0	1620	2919	1299	-2269	160	2109	289	1338	997	640	1022	-85	0
296	0	0	1667	2908	1241	-2287	213	2074	711	1359	958	793	1247	1208	0
297	0	0	1554	2906	1352	-2230	101	2129	669	1383	938	665	1136	1099	0
298	0	0	1661	2896	1235	-2278	213	2065	667	1392	997	649	1092	1055	0
299	0	0	1628	2863	1235	-2245	196	2049	659	1369	964	657	1010	905	0
300	0	0	1667	2867	1200	-2267	233	2033	684	1456	892	673	1041	721	0
301	0	0	1622	2863	1241	-2242	190	2052	514	1408	927	628	1061	269	0
302	0	0	1663	2867	1204	-2265	229	2035	283	1447	981	543	940	-1111	0
303	0	0	1682	2857	1175	-2269	253	2016	155	1470	1045	547	915	-1674	0
304	0	0	1651	2822	1171	-2236	240	1996	155	1453	1016	547	937	-1262	0
305	0	0	1691	2783	1092	-2237	299	1937	403	1495	1047	587	1134	-62	0
306	0	0	1697	2750	1053	-2223	322	1901	818	1431	997	789	1323	1247	0
307	0	0	1629	2719	1090	-2174	269	1904	766	1522	987	733	1338	1173	0
308	0	0	1616	2704	1088	-2160	264	1896	744	1414	975	744	1266	981	0
309	0	0	1631	2696	1065	-2163	283	1880	721	1447	966	640	1262	876	0
310	0	0	1629	2688	1059	-2158	285	1873	700	1487	964	682	1369	791	0
311	0	0	1620	2675	1055	-2147	282	1865	492	1565	890	640	1189	258	0
312	0	0	1596	2663	1067	-2129	264	1865	271	1499	962	618	1020	-1084	0
313	0	0	1577	2624	1047	-2100	265	1835	118	1431	977	469	1006	-1674	0
314	0	0	1698	2576	878	-2137	410	1727	197	1548	952	630	1070	-1245	0
315	0	0	1556	2586	1030	-2071	263	1808	448	1544	973	661	1257	7	0
316	0	0	1616	2543	927	-2079	344	1735	797	1404	938	704	1309	1245	0
317	0	0	1552	2539	987	-2045	282	1763	774	1486	989	694	1354	1237	0
318	0	0	1500	2514	1014	-2007	243	1764	713	1418	851	700	1416	1061	0
319	0	0	1543	2522	979	-2032	282	1750	665	1503	970	675	1722	896	0
320	0	0	1482	2527	1045	-2004	218	1786	647	1367	968	655	1658	768	0
321	0	0	1556	2518	962	-2037	297	1740	591	1464	911	694	1666	223	0
322	0	0	1533	2504	971	-2018	281	1737	349	1418	948	591	1344	-995	0
323	0	0	1476	2500	1024	-1988	226	1762	122	1462	1018	545	1228	-1683	0
324	0	0	1474	2475	1001	-1974	236	1738	149	1464	975	568	1204	-1247	0
325	0	0	1585	2504	919	-2044	333	1711	434	1526	987	719	1387	-1	0
326	0	0	1523	2477	954	-2000	284	1715	785	1425	956	723	1520	1292	0
327	0	0	1460	2461	1001	-1960	229	1731	735	1402	878	781	1429	1152	0
328	0	0	1498	2452	954	-1975	272	1703	657	1505	952	686	1808	1034	0
329	0	0	1518	2425	907	-1971	305	1666	764	1447	966	733	1703	913	0
330	0	0	1490	2413	923	-1951	283	1668	671	1466	1006	737	1656	756	0
331	0	0	1536	2438	902	-1987	317	1670	634	1425	970	694	1515	343	0
332	0	0	1503	2461	958	-1982	272	1709	296	1462	995	529	1278	-1094	0
333	0	0	1519	2419	900	-1969	309	1659	182	1505	987	669	1237	-1639	0
334	0	0	1556	2440	884	-1998	336	1662	236	1509	952	673	1218	-1311	0
335	0	0	1665	2425	760	-2045	452	1592	535	1584	1035	789	1377	98	0
336	0	0	1546	2426	880	-1986	333	1653	768	1470	958	766	1493	1239	0
337	0	0	1552	2428	876	-1990	338	1652	793	1484	1004	824	1451	1195	0
338	0	0	1554	2417	863	-1985	345	1640	723	1505	1004	741	1513	1067	0
339	0	0	1513	2417	904	-1965	304	1660	692	1476	1045	700	1526	898	0
340	0	0	1583	2430	847	-2006	368	1638	655	1526	1043	758	1453	748	0
341	0	0	1509	2440	931	-1974	289	1685	552	1456	1043	595	1369	302	0
342	0	0	1573	2444	871	-2008	351	1657	304	1728	970	609	1129	-1061	0
343	0	0	1665	2454	789	-2059	438	1621	166	1751	1022	646	1196	-1672	0
344	0	0	1627	2457	830	-2042	398	1643	256	1699	1020	642	1373	-1284	0
345	0	0	1667	2452	785	-2059	441	1618	469	1685	1090	692	1400	-19	0
346	0	0	1661	2440	779	-2050	441	1609	776	1654	971	758	1538	1239	0
347	0	0	1608	2428	820	-2018	394	1624	760	1672	1016	750	1352	1268	0
348	0	0	1605	2421	816	-2013	394	1618	706	1625	944	739	1480	1032	0
349	0	0	1647	2436	789	-2041	429	1612	760	1641	1002	768	1806	958	0
350	0	0	1567	2436	869	-2001	349	1652	692	1631	971	661	1767	760	0
351	0	0	1591	2444	853	-2017	369	1648	582	1532	929	750	1681	211	0
352	0	0	1575	2442	867	-2008	354	1654	351	1664	1059	616	1583	-1014	0
353	0	0	1562	2448	886	-2005	338	1667	162	1623	1012	622	1340	-1724	0
354	0	0	1575	2428	853	-2001	361	1640	199	1650	971	580	1196	-1224	0
355	0	0	1661	2425	764	-2043	448	1594	463	1610	1078	677	1387	17	0
356	0	0	1565	2432	867	-1998	349	1649	750	1606	1020	748	1515	1257	0
357	0	0	1578	2425	847	-2001	365	1636	785	1565	911	756	1476	1247	0
358	0	0	1661	2452	791	-2056	435	1621	741	1656	1053	731	1546	1175	0
359	0	0	1532	2432	900	-1982	316	1666	638	1503	876	708	1359	873	0
360	0	0	1554	2423	869	-1988	342	1646	700	1602	975	684	1245	952	0
361	0	0	1516	2425	909	-1970	303	1667	552	1532	830	626	1187	415	0
362	0	0	1647	2426	779	-2036	434	1602	362	1614	977	566	1150	-966	0
363	0	0	1465	2444	979	-1954	243	1711	97	1641	931	488	1196	-1639	0
364	0	0	1636	2423	787	-2029	424	1605	289	1588	958	636	1214	-1212	0
365	0	0	1643	2415	772	-2029	435	1593	453	1654	991	653	1542	3	0
366	0	0	1525	2409	884	-1967	320	1646	766	1629	880	690	1755	1303	0
367	0	0	1503	2401	898	-1952	302	1649	805	1617	882	748	1563	1251	0
368	0	0	1542	2405	863	-1973	339	1634	754	1553	921	737	1493	1067	0
369	0	0	1575	2401	826	-1988	374	1613	696	1604	954	647	1443	1068	0
370	0	0	1544	2403	859	-1973	342	1631	711	1581	871	673	1505	830	0
371	0	0	1509	2413	904	-1961	302	1658	655	1616	865	647	1486	413	0
372	0	0	1572	2413	841	-1992	365	1627	370	1639	1004	599	1385	-931	0
373	0	0	1468	2397	929	-1932	269	1663	205	1697	975	552	1175	-1511	0
374	0	0	1575	2376	801	-1975	387	1588	223	1621	956	537	1088	-1111	0
375	0	0	1559	2362	803	-1960	378	1582	533	1767	933	717	1375	95	0
376	0	0	1501	2366	865	-1933	318	1615	762	1571	849	700	1416	1276	0
377	0	0	1504	2378	874	-1941	315	1626	706	1625	923	679	1392	1251	0
378	0	0	1496	2378	882	-1937	307	1630	756	1649	923	684	1414	1136	0
379	0	0	1455	2397	942	-1926	256	1669	710	1623	884	634	1427	863	0
380	0	0	1562	2378	816	-1970	373	1597	657	1660	970	634	1392	814	0
381	0	0	1471	2388	917	-1929	277	1652	552	1619	834	613	1359	353	0
382	0	0	1511	2376	865	-1943	323	1620	314	1629	948	587	1313	-904	0
383	0	0	1513	2386	873	-1949	320	1629	168	1647	1016	564	1358	-1592	0
384	0	0	1583	2386	803	-1984	390	1594	271	1678	874	593	1295	-1193	0
385	0	0	1606	2399	793	-2002	406	1596	539	1619	997	673	1375	85	0
386	0	0	1590	2393	803	-1991	393	1598	793	1569	989	692	1668	1383	0
387	0	0	1515	2378	863	-1946	326	1620	743	1623	869	669	1662	1228	0
388	0	0	1618	2368	750	-1993	434	1559	741	1652	1028	770	1718	1123	0
389	0	0	1583	2372	789	-1977	397	1580	711	1586	927	706	1691	929	0
390	0	0	1587	2382	795	-1984	396	1588	636	1540	997	708	1742	830	0
391	0	0	1595	2384	789	-1989	403	1586	655	1555	1006	628	1623	428	0
392	0	0	1517	2393	876	-1955	320	1634	269	1555	952	568	1278	-904	0
393	0	0	1575	2403	828	-1989	373	1615	131	1616	970	605	1212	-1552	0
394	0	0	1583	2401	818	-1992	382	1609	151	1592	962	607	1319	-1132	0
395	0	0	1667	2417	750	-2042	458	1583	527	1598	987	797	1524	67	0
396	0	0	1584	2425	841	-2004	371	1633	777	1569	971	710	1650	1346	0
397	0	0	1627	2434	807	-2030	410	1620	785	1586	1004	760	1697	1226	0
398	0	0	1505	2432	927	-1968	289	1679	609	1596	931	758	1992	1043	0
399	0	0	1701	2426	725	-2063	488	1575	795	1573	979	700	2254	983	0
400	0	0	1573	2432	859	-2002	357	1645	646	1464	952	667	1941	876	0
401	0	0	1639	2430	791	-2034	424	1610	587	1548	979	684	1811	438	0
402	0	0	1571	2438	867	-2004	352	1652	277	1528	956	611	1513	-907	0
403	0	0	1587	2442	855	-2014	366	1648	85	1577	1004	585	1410	-1579	0
404	0	0	1713	2477	764	-2095	474	1620	263	1557	1084	640	1503	-1212	0
405	0	0	1616	2479	863	-2047	376	1671	386	1561	1004	655	1790	-29	0
406	0	0	1683	2490	807	-2086	438	1648	803	1610	966	754	2048	1214	0
407	0	0	1583	2504	921	-2043	331	1712	729	1565	966	764	1815	1162	0
408	0	0	1591	2508	917	-2049	337	1712	700	1542	997	704	1802	989	0
409	0	0	1606	2533	927	-2069	339	1730	737	1515	977	731	1693	884	0
410	0	0	1605	2543	938	-2074	333	1740	599	1598	960	671	1652	766	0
411	0	0	1550	2551	1001	-2050	274	1776	517	1571	987	661	1522	331	0
412	0	0	1618	2541	923	-2079	347	1732	230	1616	1022	564	1383	-917	0
413	0	0	1585	2535	950	-2060	317	1742	54	1662	1039	614	1293	-1662	0
414	0	0	1637	2539	902	-2088	367	1720	112	1581	997	605	1344	-1255	0
415	0	0	1662	2527	865	-2094	398	1696	411	1649	1032	677	1617	-44	0
416	0	0	1573	2531	958	-2052	307	1744	622	1637	925	690	1676	1214	0
417	0	0	1586	2556	970	-2071	308	1763	622	1569	993	696	1555	1111	0
418	0	0	1550	2564	1014	-2057	268	1789	618	1588	989	638	1536	979	0
419	0	0	1567	2558	991	-2062	288	1774	636	1451	935	708	1226	838	0
420	0	0	1469	2545	1076	-2007	196	1810	516	1425	944	578	1158	762	0
421	0	0	1529	2522	993	-2025	268	1757	539	1404	1016	659	1237	291	0
422	0	0	1525	2500	975	-2012	275	1737	298	1456	1076	574	1212	-1055	0
423	0	0	1457	2487	1030	-1972	213	1758	104	1515	970	494	1096	-1713	0
424	0	0	1519	2465	946	-1992	286	1705	252	1526	931	531	1061	-1216	0
425	0	0	1476	2465	989	-1970	243	1727	389	1493	919	603	1119	-95	0
426	0	0	1445	2440	995	-1942	225	1717	723	1456	900	739	1348	1165	0
427	0	0	1402	2426	1024	-1914	189	1725	603	1427	855	632	1241	1067	0
428	0	0	1412	2401	989	-1906	211	1695	655	1515	1010	651	1379	1043	0
429	0	0	1398	2393	995	-1895	201	1694	680	1406	968	636	1356	816	0
430	0	0	1434	2386	952	-1910	241	1669	636	1484	933	651	1398	640	0
431	0	0	1300	2378	1078	-1839	111	1728	517	1377	892	649	1158	291	0
432	0	0	1323	2355	1032	-1839	145	1693	329	1449	915	574	1008	-1020	0
433	0	0	1342	2333	991	-1837	175	1662	102	1433	1039	556	956	-1670	0
434	0	0	1374	2326	952	-1850	211	1639	170	1455	989	539	1010	-1288	0
435	0	0	1334	2304	970	-1819	182	1637	426	1387	925	618	1226	-116	0
436	0	0	1358	2296	938	-1827	210	1617	595	1336	919	649	1297	1105	0
437	0	0	1327	2283	956	-1805	185	1619	764	1373	946	719	1292	1177	0
438	0	0	1317	2287	970	-1802	173	1628	688	1259	820	679	1173	989	0
439	0	0	1379	2279	900	-1829	239	1589	715	1303	929	682	1208	869	0
440	0	0	1279	2287	1008	-1783	135	1647	593	1321	836	679	1200	807	0
441	0	0	1344	2267	923	-1805	210	1595	550	1251	840	510	1111	258	0
442	0	0	1232	2260	1028	-1746	102	1644	310	1330	909	603	1014	-873	0
443	0	0	1259	2260	1001	-1759	129	1630	91	1309	867	485	960	-1623	0
444	0	0	1385	2240	855	-1812	265	1547	259	1305	896	516	993	-1181	0
445	0	0	1315	2234	919	-1774	198	1576	506	1278	962	708	1148	62	0
446	0	0	1292	2238	946	-1765	173	1592	655	1191	803	634	1206	1138	0
447	0	0	1360	2238	878	-1799	241	1558	694	1280	826	704	1251	1229	0
448	0	0	1265	2227	962	-1746	151	1594	647	1195	913	713	1278	1026	0
449	0	0	1269	2258	989	-1763	140	1623	677	1162	799	655	1381	902	0
450	0	0	1253	2244	991	-1748	131	1617	646	1179	820	663	2556	869	0
451	0	0	1251	2238	987	-1744	132	1612	611	1173	855	671	2380	341	0
452	0	0	1243	2244	1001	-1743	121	1622	287	1160	876	578	1831	-952	0
453	0	0	1236	2223	987	-1729	124	1605	139	1307	832	564	1718	-1586	0
454	0	0	1310	2227	917	-1768	196	1572	230	1210	892	545	1678	-1214	0
455	0	0	1261	2215	954	-1738	153	1584	442	1146	880	694	1670	19	0
456	0	0	1273	2198	925	-1735	174	1561	764	799	859	644	1870	1326	0
457	0	0	1249	2201	952	-1725	148	1576	717	700	834	717	1794	1261	0
458	0	0	1245	2207	962	-1726	141	1584	772	938	838	692	1734	1111	0
459	0	0	1203	2205	1002	-1704	100	1603	657	1129	822	686	1672	997	0
460	0	0	1257	2211	954	-1734	151	1582	700	1162	853	710	1617	847	0
461	0	0	1146	2207	1061	-1676	42	1634	578	1057	855	628	1553	376	0
462	0	0	1164	2227	1063	-1695	50	1645	419	1220	843	562	1410	-830	0
463	0	0	1210	2232	1022	-1721	94	1627	236	1311	878	640	1317	-1348	0
464	0	0	1318	2225	907	-1771	205	1566	372	1367	981	673	1431	-750	0
465	0	0	1339	2217	878	-1778	230	1547	638	1323	1018	808	1598	634	0
466	0	0	1362	2198	836	-1780	263	1517	1026	1404	1018	874	1755	2085	0
467	0	0	1259	2186	927	-1722	166	1556	1053	1526	1039	880	1716	2262	0
468	0	0	1420	2186	766	-1803	327	1476	1193	1542	1109	964	1691	2300	0
469	0	0	1350	2147	797	-1748	276	1472	1107	1643	1158	937	1839	2329	0
470	0	0	1312	2132	820	-1722	246	1476	1098	1542	1034	923	1895	2223	0
471	0	0	1401	2114	713	-1757	344	1413	1140	1637	1080	995	2636	1947	0
472	0	0	1288	2089	801	-1688	243	1445	843	1621	1105	921	2198	711	0
473	0	0	1367	2106	739	-1736	314	1422	764	1711	1154	884	2265	207	0
474	0	0	1482	2104	622	-1793	430	1363	942	1782	1212	950	2166	828	0
475	0	0	1437	2145	708	-1791	364	1426	1053	1676	1142	1059	2176	1926	0
476	0	0	1458	2168	710	-1813	374	1439	1369	1662	1171	1055	2262	3086	0
477	0	0	1365	2137	772	-1751	296	1454	1385	1552	1099	1035	2134	2974	0
478	0	0	1327	2116	789	-1721	269	1452	1233	1594	1092	968	2157	2719	0
479	0	0	1465	2223	758	-1844	353	1490	1253	1546	1008	1053	2017	2644	0
480	0	0	1466	2362	896	-1914	285	1629	1200	1429	826	1004	1897	2399	0
481	0	0	1553	2587	1034	-2070	259	1810	1136	1392	1004	935	1846	1978	0
482	0	0	1621	2911	1290	-2266	165	2100	787	1346	907	882	1602	554	0
483	0	0	1944	3298	1354	-2621	295	2326	669	1392	1034	834	1563	-3	0
484	0	0	2030	3713	1683	-2871	173	2698	690	1311	981	793	1553	221	0
485	0	0	2268	3953	1685	-3110	291	2819	909	1348	997	859	1645	1323	0
486	0	0	2204	4070	1866	-3137	169	2968	1109	1202	956	851	1726	2438	0
487	0	0	2246	4114	1868	-3180	189	2991	1105	1189	933	876	1691	2244	0
488	0	0	2128	4031	1903	-3079	112	2967	1014	1156	923	857	1610	2079	0
489	0	0	2088	3740	1652	-2914	218	2696	968	1082	989	789	1544	1778	0
490	0	0	1853	3379	1526	-2616	163	2452	902	1096	968	787	1455	1718	0
491	0	0	1649	3043	1394	-2346	127	2218	836	1039	880	783	1359	1233	0
492	0	0	1488	2714	1226	-2101	131	1970	500	1146	971	680	1272	-166	1
493	0	0	1356	2442	1086	-1899	135	1764	339	1127	938	679	1177	-754	0
494	0	0	1274	2209	935	-1741	169	1572	347	1119	950	710	1164	-442	0
495	0	0	1248	2089	841	-1668	203	1465	574	1103	950	791	1229	649	0
496	0	0	1117	2038	921	-1577	98	1479	826	966	822	847	1276	1815	0
497	0	0	1154	2007	853	-1580	150	1430	818	898	826	760	1233	1769	0
498	0	0	1120	2000	880	-1560	120	1440	797	937	847	750	1276	1565	0
499	0	0	1011	1984	973	-1497	19	1478	731	853	818	702	1185	1332	0
500	0	0	1067	2011	944	-1539	61	1477	659	937	748	694	1189	1198	0
501	0	0	1074	2009	935	-1541	69	1472	661	975	746	636	1183	793	0
502	0	0	1036	2013	977	-1524	29	1495	432	952	764	649	1084	-459	0
503	0	0	1098	2005	907	-1551	95	1456	258	1032	884	609	1024	-1043	0
504	0	0	1129	2011	882	-1570	123	1446	298	952	834	638	970	-744	0
505	0	0	1104	1996	892	-1550	106	1444	500	935	814	671	1014	331	0
506	0	0	997	1994	997	-1495	0	1495	774	861	723	692	1150	1519	0
507	0	0	1077	2029	952	-1553	62	1490	737	927	758	634	1303	1449	0
508	0	0	1034	2050	1016	-1542	9	1533	723	927	698	679	1210	1342	0
509	0	0	1061	2040	979	-1550	41	1509	679	793	710	644	1173	1181	0
510	0	0	1085	2027	942	-1556	71	1484	663	952	750	651	1138	1076	0
511	0	0	1012	2040	1028	-1526	-8	1534	613	797	653	582	1028	657	0
512	0	0	1032	2031	999	-1531	16	1515	401	900	779	609	1026	-661	0
513	0	0	1081	2031	950	-1556	65	1490	159	977	791	508	1028	-1282	0
514	0	0	1100	2029	929	-1564	85	1479	287	993	799	564	1078	-869	0
515	0	0	1042	2033	991	-1537	25	1512	403	997	667	583	1101	129	0
516	0	0	1076	2046	970	-1561	53	1508	776	956	770	677	1255	1455	0
517	0	0	997	2046	1049	-1521	-26	1547	671	863	682	609	1067	1354	0
518	0	0	1024	2038	1014	-1531	5	1526	733	909	698	673	1140	1177	0
519	0	0	968	2052	1084	-1510	-58	1568	679	772	731	696	1123	900	0
520	0	0	990	2029	1039	-1509	-24	1534	564	867	675	640	1169	826	0
521	0	0	980	2048	1068	-1514	-44	1558	539	913	698	582	1204	415	0
522	0	0	996	2068	1072	-1532	-38	1570	347	921	684	562	944	-808	0
523	0	0	1057	2073	1016	-1565	20	1544	147	948	768	543	896	-1509	0
524	0	0	1028	2060	1032	-1544	-2	1546	151	981	754	510	871	-1053	0
525	0	0	1098	2035	937	-1566	80	1486	341	973	713	642	977	44	0
526	0	0	1009	2035	1026	-1522	-8	1530	638	917	692	636	1090	1286	0
527	0	0	1023	2064	1041	-1543	-9	1552	624	902	731	651	1076	1189	0
528	0	0	1016	2069	1053	-1542	-18	1561	622	884	719	580	1125	958	0
529	0	0	1027	2062	1035	-1544	-4	1548	580	935	760	568	1068	900	0
530	0	0	1044	2091	1047	-1567	-1	1569	574	925	727	566	921	756	0
531	0	0	1071	2095	1024	-1583	23	1559	494	981	642	616	874	413	0
532	0	0	1053	2104	1051	-1578	1	1577	287	962	708	547	774	-977	0
533	0	0	1052	2101	1049	-1576	1	1575	137	981	758	529	873	-1575	0
534	0	0	1112	2101	989	-1606	61	1545	228	1049	725	512	884	-1204	0
535	0	0	1154	2102	948	-1628	103	1525	370	1002	770	614	1035	-32	0
536	0	0	1053	2102	1049	-1577	2	1575	673	851	729	628	1076	1138	0
537	0	0	1127	2112	985	-1619	71	1548	698	929	698	684	1043	1082	0
538	0	0	1083	2099	1016	-1591	33	1557	702	915	675	622	999	956	0
539	0	0	1139	2112	973	-1625	83	1542	618	971	779	644	1016	867	0
540	0	0	1146	2137	991	-1641	77	1564	591	995	789	628	975	682	0
541	0	0	1162	2141	979	-1651	91	1560	585	1006	818	634	942	322	0
542	0	0	1164	2143	979	-1653	92	1561	211	975	841	521	791	-970	0
543	0	0	1166	2145	979	-1655	93	1562	176	1030	838	582	814	-1616	0
544	0	0	1164	2153	989	-1658	87	1571	188	1039	865	510	871	-1259	0
545	0	0	1222	2147	925	-1684	148	1536	436	973	878	628	960	-201	0
546	0	0	1230	2145	915	-1687	157	1530	690	917	783	667	946	1086	0
547	0	0	1127	2161	1034	-1644	46	1597	677	981	706	677	985	971	0
548	0	0	1181	2174	993	-1677	94	1583	636	931	816	661	1026	919	0
549	0	0	1242	2190	948	-1716	147	1569	578	1041	805	688	1012	789	0
550	0	0	1158	2203	1045	-1680	56	1624	601	952	791	661	1049	630	0
551	0	0	1144	2205	1061	-1674	41	1633	512	985	805	729	933	246	0
552	0	0	1148	2209	1061	-1678	43	1635	244	1020	799	611	905	-1020	0
553	0	0	1253	2232	979	-1742	137	1605	184	987	952	622	840	-1643	0
554	0	0	1141	2244	1103	-1692	19	1673	114	1028	909	485	861	-1342	0
555	0	0	1311	2246	935	-1778	188	1590	405	1002	878	762	935	-207	0
556	0	0	1219	2254	1035	-1736	92	1644	642	937	795	684	1035	1123	0
557	0	0	1187	2271	1084	-1729	51	1677	626	894	810	682	1049	997	0
558	0	0	1211	2291	1080	-1751	65	1685	686	933	828	787	1144	921	0
559	0	0	1160	2304	1144	-1732	8	1724	504	865	840	607	1111	760	0
560	0	0	1296	2333	1037	-1814	129	1685	550	921	822	644	1088	739	0
561	0	0	1210	2335	1125	-1772	42	1730	471	878	774	671	1070	304	0
562	0	0	1182	2353	1171	-1767	5	1762	188	803	708	521	855	-1049	0
563	0	0	1308	2378	1070	-1843	119	1724	118	970	888	560	888	-1538	0
564	0	0	1193	2413	1220	-1803	-13	1816	79	845	733	519	960	-1373	0
565	0	0	1336	2401	1065	-1868	135	1733	366	913	774	622	1096	-184	0
566	0	0	1230	2413	1183	-1821	23	1798	523	801	696	611	1070	1084	0
567	0	0	1327	2442	1115	-1884	106	1778	603	867	698	601	1123	1113	0
568	0	0	1290	2473	1183	-1881	53	1828	545	884	719	680	1185	946	0
569	0	0	1315	2479	1164	-1897	75	1821	545	789	696	628	1181	750	0
570	0	0	1294	2522	1228	-1908	33	1875	479	808	698	698	1072	700	0
571	0	0	1288	2545	1257	-1916	15	1901	438	803	644	611	1123	252	0
572	0	0	1321	2566	1245	-1943	38	1905	199	805	731	543	1010	-1016	0
573	0	0	1286	2572	1286	-1929	0	1929	40	841	723	455	1016	-1666	0
574	0	0	1312	2576	1264	-1944	24	1920	50	845	756	508	995	-1303	0
575	0	0	1407	2605	1198	-2006	104	1901	345	937	781	657	1218	-89	0
576	0	0	1385	2628	1243	-2006	71	1935	541	776	696	647	1218	1152	0
577	0	0	1417	2650	1233	-2033	92	1941	554	770	768	646	1212	1148	0
578	0	0	1286	2659	1373	-1972	-43	2016	492	768	708	537	1245	970	0
579	0	0	1412	2671	1259	-2041	76	1965	486	808	696	640	1156	836	0
580	0	0	1344	2661	1317	-2002	13	1989	562	810	717	702	1224	841	0
581	0	0	1399	2679	1280	-2039	59	1979	463	838	640	663	1195	358	0
582	0	0	1371	2688	1317	-2029	27	2002	221	884	698	576	1115	-896	0
583	0	0	1381	2686	1305	-2033	38	1995	100	810	762	570	1035	-1561	0
584	0	0	1369	2686	1317	-2027	26	2001	91	921	696	560	1043	-1243	0
585	0	0	1475	2704	1229	-2089	123	1966	292	884	727	669	1144	-44	0
586	0	0	1395	2688	1293	-2041	51	1990	572	803	680	682	1129	1185	0
587	0	0	1437	2684	1247	-2060	95	1965	647	857	686	669	1224	1214	0
588	0	0	1360	2686	1326	-2023	17	2006	531	793	634	638	1196	973	0
589	0	0	1337	2671	1334	-2004	1	2002	552	816	713	603	1154	814	0
590	0	0	1323	2663	1340	-1993	-8	2001	473	779	603	527	1152	634	0
591	0	0	1290	2636	1346	-1963	-28	1991	420	779	669	539	1057	351	0
592	0	0	1312	2640	1328	-1976	-8	1984	122	818	669	539	938	-902	0
593	0	0	1304	2632	1328	-1968	-12	1980	-42	779	647	519	878	-1598	0
594	0	0	1370	2609	1239	-1989	65	1924	120	904	679	547	902	-1311	0
595	0	0	1333	2564	1231	-1948	51	1897	300	904	727	626	1049	-195	0
596	0	0	1267	2531	1264	-1899	1	1897	616	952	613	595	1125	995	0
597	0	0	1265	2516	1251	-1890	7	1883	651	997	677	628	1121	1092	0
598	0	0	1146	2490	1344	-1818	-99	1917	556	795	531	640	1051	834	0
599	0	0	1356	2459	1103	-1907	126	1781	620	898	700	593	1129	789	0
600	0	0	1174	2444	1270	-1809	-48	1857	465	770	671	488	1090	624	0
601	0	0	1228	2434	1206	-1831	11	1820	422	898	582	539	1020	213	0
602	0	0	1119	2436	1317	-1777	-99	1876	180	814	589	533	814	-1008	0
603	0	0	1170	2415	1245	-1792	-37	1830	-17	890	667	461	814	-1746	0
604	0	0	1129	2378	1249	-1753	-60	1813	77	890	723	483	874	-1441	0
605	0	0	1203	2368	1165	-1785	19	1766	246	793	719	585	964	-314	0
606	0	0	1217	2359	1142	-1788	37	1750	483	869	583	636	1115	944	0
607	0	0	1125	2362	1237	-1743	-56	1799	508	725	616	578	1020	970	0
608	0	0	1158	2343	1185	-1750	-13	1764	510	840	632	587	1072	805	0
609	0	0	1123	2312	1189	-1717	-33	1750	488	717	708	607	1035	696	0
610	0	0	1110	2287	1177	-1698	-33	1732	450	741	603	572	1037	564	0
611	0	0	1151	2283	1132	-1717	9	1707	457	686	667	607	1008	221	0
612	0	0	1050	2279	1229	-1664	-89	1754	126	754	657	504	805	-1078	0
613	0	0	1119	2277	1158	-1698	-19	1717	-21	789	733	496	873	-1780	0
614	0	0	1083	2285	1202	-1684	-59	1743	-25	805	764	510	808	-1474	0
615	0	0	1220	2296	1076	-1758	72	1686	300	814	737	644	1008	-279	0
616	0	0	1125	2302	1177	-1713	-26	1739	527	580	715	721	956	985	0
617	0	0	1183	2304	1121	-1743	31	1712	541	669	682	576	1082	861	0
618	0	0	1044	2279	1235	-1661	-95	1757	459	630	729	642	1065	832	0
619	0	0	1138	2269	1131	-1703	3	1700	523	644	721	562	997	624	0
620	0	0	1102	2279	1177	-1690	-37	1728	469	680	675	667	1002	453	0
621	0	0	1092	2279	1187	-1685	-47	1733	358	692	651	570	807	145	0
622	0	0	1065	2271	1206	-1668	-70	1738	118	667	774	455	799	-1132	0
623	0	0	1100	2277	1177	-1688	-38	1727	-110	618	682	498	628	-1813	0
624	0	0	1153	2289	1136	-1721	8	1712	29	750	764	533	843	-1455	0
625	0	0	1121	2279	1158	-1700	-18	1718	234	626	760	644	937	-308	0
626	0	0	1214	2277	1063	-1745	75	1670	531	609	715	682	1053	905	0
627	0	0	1077	2283	1206	-1680	-64	1744	485	613	663	646	1004	923	0
628	0	0	1142	2304	1162	-1723	-10	1733	543	622	706	696	966	752	0
629	0	0	1109	2300	1191	-1704	-41	1745	438	537	665	628	915	622	0
630	0	0	1108	2287	1179	-1697	-35	1733	358	649	667	626	931	525	0
631	0	0	1077	2279	1202	-1678	-62	1740	403	614	663	591	830	102	0
632	0	0	1098	2287	1189	-1692	-45	1738	95	708	715	541	859	-1107	0
633	0	0	1118	2283	1165	-1700	-23	1724	-83	665	651	461	713	-1866	0
634	0	0	1204	2271	1067	-1737	68	1669	1	808	795	587	841	-1423	0
635	0	0	1172	2291	1119	-1731	26	1705	114	708	686	566	904	-345	0
636	0	0	1303	2273	970	-1788	166	1621	533	789	684	613	1065	966	0
637	0	0	1098	2281	1183	-1689	-42	1732	444	622	698	519	1014	946	0
638	0	0	1226	2281	1055	-1753	85	1668	560	694	673	682	993	902	0
639	0	0	1160	2289	1129	-1724	15	1709	459	607	657	766	1035	686	0
640	0	0	1207	2310	1103	-1758	52	1706	415	665	642	688	1008	580	0
641	0	0	1138	2296	1158	-1717	-10	1727	343	762	638	576	983	234	0
642	0	0	1174	2318	1144	-1746	15	1731	137	826	673	512	888	-1080	0
643	0	0	1145	2318	1173	-1731	-14	1745	-17	820	715	504	812	-1705	0
644	0	0	1253	2310	1057	-1781	98	1683	13	822	694	574	754	-1497	0
645	0	0	1203	2295	1092	-1749	55	1693	279	770	733	646	970	-263	0
646	0	0	1170	2279	1109	-1724	30	1694	393	715	585	558	1065	840	0
647	0	0	1124	2293	1169	-1708	-22	1731	562	601	659	599	962	960	0
648	0	0	1149	2281	1132	-1715	8	1706	459	597	642	632	991	810	0
649	0	0	1133	2304	1171	-1718	-19	1737	401	620	624	500	997	622	0
650	0	0	1164	2291	1127	-1727	18	1709	343	721	622	556	937	486	0
651	0	0	1091	2293	1202	-1692	-55	1747	296	624	657	473	898	209	0
652	0	0	1124	2291	1167	-1707	-21	1729	52	614	680	446	725	-1094	0
653	0	0	1147	2291	1144	-1719	1	1717	-124	679	708	355	651	-1757	0
654	0	0	1139	2287	1148	-1713	-4	1717	-13	710	694	516	704	-1435	0
655	0	0	1203	2308	1105	-1755	49	1706	234	659	692	535	795	-351	0
656	0	0	1172	2281	1109	-1726	31	1695	531	696	663	622	958	958	0
657	0	0	1100	2291	1191	-1695	-45	1741	453	595	622	545	933	944	0
658	0	0	1114	2285	1171	-1699	-28	1728	457	723	585	552	927	731	0
659	0	0	1138	2265	1127	-1701	5	1696	465	622	614	570	915	667	0
660	0	0	1106	2271	1165	-1688	-29	1718	397	632	616	519	888	560	0
661	0	0	1047	2238	1191	-1642	-72	1714	362	686	572	566	847	226	0
662	0	0	1011	2258	1247	-1634	-118	1752	93	603	618	438	677	-1055	0
663	0	0	1135	2246	1111	-1690	12	1678	-34	743	729	461	684	-1716	0
664	0	0	1143	2256	1113	-1699	15	1684	-11	795	702	461	665	-1416	0
665	0	0	1129	2281	1152	-1705	-11	1716	137	776	653	514	851	-261	0
666	0	0	1121	2265	1144	-1693	-11	1704	457	781	562	611	925	983	0
667	0	0	1125	2256	1131	-1690	-3	1693	467	706	618	568	981	1039	0
668	0	0	1079	2254	1175	-1666	-48	1714	477	776	572	582	954	888	0
669	0	0	1020	2248	1228	-1634	-104	1738	388	667	543	508	921	624	0
670	0	0	1036	2260	1224	-1648	-94	1742	337	824	543	613	841	580	0
671	0	0	1032	2240	1208	-1636	-88	1724	353	725	599	481	791	261	0
672	0	0	1003	2244	1241	-1623	-119	1742	83	774	644	426	618	-1072	0
673	0	0	1060	2256	1196	-1658	-68	1726	-110	762	677	401	564	-1722	0
674	0	0	1105	2267	1162	-1686	-28	1714	-25	859	655	463	764	-1540	0
675	0	0	1056	2254	1198	-1655	-71	1726	190	807	646	529	921	-333	0
676	0	0	1059	2246	1187	-1652	-64	1716	486	622	677	564	929	950	0
677	0	0	1003	2232	1229	-1617	-113	1730	446	690	642	638	871	937	0
678	0	0	931	2244	1313	-1587	-191	1778	345	655	661	469	882	824	0
679	0	0	1088	2250	1162	-1669	-37	1706	372	679	655	564	801	671	0
680	0	0	1049	2271	1222	-1660	-86	1746	422	688	626	537	824	527	0
681	0	0	1009	2285	1276	-1647	-133	1780	343	764	638	560	793	254	0
682	0	0	1054	2283	1229	-1668	-87	1756	-7	655	636	457	779	-1154	0
683	0	0	1106	2291	1185	-1698	-39	1738	-42	768	748	452	834	-1724	0
684	0	0	1083	2291	1208	-1687	-62	1749	-145	791	659	438	721	-1544	0
685	0	0	1135	2302	1167	-1718	-16	1734	182	688	795	467	2494	-318	0
686	0	0	1148	2337	1189	-1742	-20	1763	479	752	737	554	5880	1030	0
687	0	0	1013	2324	1311	-1668	-149	1817	401	642	585	523	4494	869	0
688	0	0	1098	2287	1189	-1692	-45	1738	442	729	655	673	3944	756	0
689	0	0	1038	2300	1262	-1669	-112	1781	294	597	721	562	3396	657	0
690	0	0	1129	2279	1150	-1704	-10	1714	405	638	688	574	2923	483	0
691	0	0	1035	2328	1293	-1681	-129	1810	322	620	597	533	2568	172	0
692	0	0	1067	2345	1278	-1706	-105	1811	32	638	673	467	1953	-1084	0
693	0	0	1064	2357	1293	-1710	-114	1825	-182	673	626	438	1608	-1839	0
694	0	0	1135	2380	1245	-1757	-55	1812	-85	731	770	465	1455	-1546	0
695	0	0	1150	2376	1226	-1763	-38	1801	106	698	700	554	1340	-325	0
696	0	0	1174	2376	1202	-1775	-14	1789	457	671	690	614	1414	950	0
697	0	0	1097	2390	1293	-1743	-98	1841	393	601	611	552	1301	855	0
698	0	0	1156	2399	1243	-1777	-43	1821	409	682	692	523	1235	830	0
699	0	0	1119	2397	1278	-1758	-79	1837	376	651	616	603	1092	634	0
700	0	0	1077	2390	1313	-1733	-118	1851	337	605	595	521	1037	471	0
701	0	0	1156	2405	1249	-1780	-46	1827	368	642	688	521	937	170	0
702	0	0	1051	2397	1346	-1724	-147	1871	77	570	719	382	756	-1127	0
703	0	0	1133	2405	1272	-1769	-69	1838	-106	793	762	426	694	-1819	0
704	0	0	1182	2421	1239	-1801	-28	1830	-104	768	743	413	741	-1573	0
705	0	0	1209	2421	1212	-1815	-1	1816	159	741	744	527	840	-327	0
706	0	0	1156	2428	1272	-1792	-58	1850	374	665	582	535	843	859	0
707	0	0	1153	2419	1266	-1786	-56	1842	426	704	578	537	849	962	0
708	0	0	1195	2407	1212	-1801	-8	1809	422	711	649	611	841	911	0
709	0	0	1162	2397	1235	-1779	-36	1816	277	711	646	525	777	781	0
710	0	0	1197	2384	1187	-1790	5	1785	395	706	568	576	783	626	0
711	0	0	1098	2357	1259	-1727	-80	1808	244	696	578	442	710	190	0
712	0	0	1213	2349	1136	-1781	38	1742	114	762	673	442	640	-1035	0
713	0	0	1078	2339	1261	-1708	-91	1800	-143	682	585	356	453	-1887	0
714	0	0	1160	2331	1171	-1745	-5	1751	-64	818	706	452	634	-1548	0
715	0	0	1123	2314	1191	-1718	-34	1752	110	787	702	485	727	-275	0
716	0	0	1158	2283	1125	-1720	16	1704	417	723	599	539	855	929	0
717	0	0	1094	2273	1179	-1683	-42	1726	492	789	614	603	892	1018	0
718	0	0	1115	2271	1156	-1693	-20	1713	424	671	649	492	960	810	0
719	0	0	1112	2254	1142	-1683	-15	1698	440	640	640	506	758	708	0
720	0	0	1051	2240	1189	-1645	-69	1714	316	710	628	492	731	597	0
721	0	0	1051	2199	1148	-1625	-48	1673	331	690	640	391	731	205	0
722	0	0	1106	2190	1084	-1648	11	1637	67	793	725	378	634	-987	0
723	0	0	1059	2174	1115	-1616	-28	1644	-161	791	661	382	545	-1815	0
724	0	0	1161	2165	1004	-1663	78	1584	-21	948	692	473	644	-1425	0
725	0	0	1059	2141	1082	-1600	-11	1611	174	863	614	455	737	-399	0
726	0	0	1106	2126	1020	-1616	43	1573	442	861	597	512	851	904	0
727	0	0	1071	2114	1043	-1592	14	1578	523	857	719	552	962	1090	0
728	0	0	1001	2114	1113	-1557	-56	1613	457	727	595	523	871	743	0
729	0	0	1059	2118	1059	-1588	0	1588	428	871	649	545	871	727	0
730	0	0	1019	2118	1099	-1568	-40	1608	314	772	659	465	807	550	0
731	0	0	1061	2112	1051	-1586	5	1581	358	791	582	488	789	232	0
732	0	0	1080	2106	1026	-1593	27	1566	192	859	649	496	721	-997	0
733	0	0	1063	2106	1043	-1584	10	1574	-141	847	587	417	618	-1806	0
734	0	0	1073	2122	1049	-1597	12	1585	29	878	723	463	663	-1462	0
735	0	0	1108	2122	1014	-1615	47	1568	217	832	686	467	768	-296	0
736	0	0	1123	2093	970	-1608	76	1531	521	783	659	644	873	1063	0
737	0	0	1059	2102	1043	-1580	8	1572	537	762	624	549	840	1098	0
738	0	0	1088	2087	999	-1587	44	1543	516	777	684	570	991	890	0
739	0	0	995	2085	1090	-1540	-47	1587	424	729	593	562	845	743	0
740	0	0	1045	2075	1030	-1560	7	1552	465	673	642	502	892	638	0
741	0	0	947	2060	1113	-1503	-83	1586	405	744	640	463	847	322	0
742	0	0	1024	2075	1051	-1549	-13	1563	108	801	661	403	702	-977	0
743	0	0	1020	2083	1063	-1551	-21	1573	19	892	706	411	704	-1635	0
744	0	0	1034	2075	1041	-1554	-3	1558	-13	812	719	492	708	-1423	0
745	0	0	1171	2075	904	-1623	133	1489	267	871	690	587	888	-308	0
746	0	0	966	2042	1076	-1504	-55	1559	523	746	601	582	973	977	0
747	0	0	1038	2060	1022	-1549	8	1541	483	838	572	516	964	1002	0
748	0	0	989	2069	1080	-1529	-45	1574	510	777	560	609	937	921	0
749	0	0	1048	2066	1018	-1557	15	1542	420	768	620	560	886	733	0
750	0	0	1029	2066	1037	-1547	-4	1551	444	737	694	527	865	626	0
751	0	0	1053	2079	1026	-1566	13	1552	450	834	669	560	810	378	0
752	0	0	989	2071	1082	-1530	-46	1576	207	836	651	506	706	-1002	0
753	0	0	1025	2068	1043	-1546	-9	1555	56	876	673	426	690	-1730	0
754	0	0	1013	2048	1035	-1530	-11	1541	-11	807	727	519	715	-1482	0
755	0	0	1027	2031	1004	-1529	11	1517	164	849	708	607	814	-248	0
756	0	0	1092	2011	919	-1551	86	1465	533	853	692	653	867	1020	0
757	0	0	976	1996	1020	-1486	-22	1508	514	770	591	492	863	1084	0
758	0	0	1017	1963	946	-1490	35	1454	500	810	614	616	935	938	0
759	0	0	930	1936	1006	-1433	-38	1471	424	661	609	601	812	686	0
760	0	0	1025	1907	882	-1466	71	1394	492	830	655	620	886	702	0
761	0	0	946	1914	968	-1430	-11	1441	374	805	591	457	834	292	0
762	0	0	1030	1934	904	-1482	63	1419	199	832	647	459	737	-935	0
763	0	0	1003	1988	985	-1495	9	1486	-19	799	605	485	647	-1705	0
764	0	0	1092	2038	946	-1565	73	1492	52	948	642	591	746	-1476	0
765	0	0	1084	2021	937	-1552	73	1479	182	822	647	585	789	-287	0
766	0	0	1034	1971	937	-1502	48	1454	516	764	671	519	925	1047	0
767	0	0	1047	2040	993	-1543	27	1516	481	828	583	582	946	1034	0
768	0	0	1113	2178	1065	-1645	24	1621	492	694	646	531	874	923	0
769	0	0	1180	2359	1179	-1769	0	1769	444	890	634	537	816	832	0
770	0	0	1376	2640	1264	-2008	56	1952	403	913	653	558	845	632	0
771	0	0	1533	3022	1489	-2277	22	2255	411	867	597	517	768	339	0
772	0	0	1707	3414	1707	-2560	0	2560	186	855	702	397	700	-861	0
773	0	0	1876	3656	1780	-2766	48	2718	25	931	597	380	671	-1693	0
774	0	0	2014	3771	1757	-2892	128	2764	64	1057	743	558	795	-1315	0
775	0	0	1975	3843	1868	-2909	53	2855	157	892	611	490	770	-275	0
776	0	0	2074	3847	1773	-2960	150	2810	539	966	618	618	946	1045	0
777	0	0	1845	3631	1786	-2738	29	2708	552	810	550	545	937	1144	0
778	0	0	1744	3321	1577	-2532	83	2449	473	832	591	533	925	938	0
779	0	0	1649	3012	1363	-2330	143	2187	494	873	552	613	960	805	0
780	0	0	1385	2717	1332	-2051	26	2024	413	880	585	587	962	708	1
781	0	0	1337	2442	1105	-1889	116	1773	457	863	638	545	900	389	0
782	0	0	1195	2229	1034	-1712	80	1631	207	919	647	531	805	-851	0
783	0	0	1069	2052	983	-1560	43	1517	-62	840	593	420	710	-1666	0
784	0	0	1081	1930	849	-1505	116	1389	0	1028	704	498	863	-1303	0
785	0	0	1036	1868	832	-1452	102	1350	219	873	574	556	886	-248	0
786	0	0	1067	1841	774	-1454	146	1307	535	907	659	560	1096	1028	0
787	0	0	933	1837	904	-1385	14	1370	527	739	572	494	1035	1010	0
788	0	0	993	1860	867	-1426	63	1363	496	843	597	547	1047	907	0
789	0	0	991	1881	890	-1436	50	1385	541	869	570	605	1061	847	0
790	0	0	1017	1901	884	-1459	66	1392	417	902	500	537	983	653	0
791	0	0	1061	1901	840	-1481	110	1370	436	863	663	483	1028	438	0
792	0	0	976	1885	909	-1430	33	1397	149	915	607	533	971	-999	0
793	0	0	1024	1877	853	-1450	85	1365	3	1008	597	440	898	-1647	0
794	0	0	1050	1872	822	-1461	114	1347	129	971	717	564	1024	-1311	0
795	0	0	1034	1893	859	-1463	87	1376	192	869	550	554	1024	-273	0
796	0	0	974	1893	919	-1433	27	1406	521	865	572	651	1214	1063	0
797	0	0	915	1879	964	-1397	-24	1421	510	799	582	527	1144	1119	0
798	0	0	1057	1883	826	-1470	115	1354	582	962	580	679	1245	995	0
799	0	0	970	1877	907	-1423	31	1392	455	861	591	593	1226	820	0
800	0	0	933	1860	927	-1396	3	1393	419	834	494	486	1167	677	0
801	0	0	1057	1889	832	-1473	112	1360	479	894	591	626	1228	407	0
802	0	0	978	1893	915	-1435	31	1404	170	772	589	533	1037	-888	0
803	0	0	1059	1879	820	-1469	119	1349	48	840	646	483	950	-1559	0
804	0	0	1019	1868	849	-1443	85	1358	-13	917	692	525	1094	-1394	0
805	0	0	1088	1877	789	-1482	149	1333	230	840	611	601	1189	-223	0
806	0	0	1026	1881	855	-1453	85	1368	517	820	591	599	1342	1088	0
807	0	0	970	1881	911	-1425	29	1396	465	853	459	618	1179	1113	0
808	0	0	1094	1885	791	-1489	151	1338	543	836	554	661	1200	989	0
809	0	0	1018	1883	865	-1450	76	1374	436	791	519	580	1220	867	0
810	0	0	1034	1910	876	-1472	79	1393	506	814	523	647	1175	721	0
811	0	0	1008	1908	900	-1458	54	1404	405	750	593	543	1202	378	0
812	0	0	975	1910	935	-1442	20	1422	215	779	605	467	1123	-960	0
813	0	0	993	1912	919	-1452	37	1415	-77	861	574	486	917	-1674	0
814	0	0	1055	1926	871	-1490	92	1398	25	888	661	488	937	-1361	0
815	0	0	1028	1926	898	-1477	65	1412	261	838	591	568	1041	-155	0
816	0	0	1108	1930	822	-1519	143	1376	529	805	483	616	1127	1053	0
817	0	0	1001	1912	911	-1456	45	1411	521	787	531	578	1229	1243	0
818	0	0	1073	1930	857	-1501	108	1393	527	841	473	523	1165	993	0
819	0	0	1081	1926	845	-1503	118	1385	479	824	531	580	1165	927	0
820	0	0	1042	1922	880	-1482	81	1401	446	805	492	568	1123	797	0
821	0	0	1124	1938	814	-1531	155	1376	424	814	562	436	1171	459	0
822	0	0	1092	1965	873	-1528	109	1419	250	915	562	500	952	-779	0
823	0	0	1168	1965	797	-1566	185	1381	52	960	644	438	964	-1553	0
824	0	0	1209	1961	752	-1585	228	1356	71	1037	587	527	968	-1321	0
825	0	0	1170	1953	783	-1561	193	1368	283	989	510	572	1067	-170	0
826	0	0	1121	1974	853	-1547	134	1413	510	830	543	502	1233	1127	0
827	0	0	1138	1974	836	-1556	151	1405	729	882	574	644	1226	1224	0
828	0	0	1170	1978	808	-1574	181	1393	622	904	490	682	1154	1123	0
829	0	0	1175	1980	805	-1577	185	1392	552	956	628	599	1210	1014	0
830	0	0	1158	1988	830	-1573	164	1409	549	964	580	620	1235	843	0
831	0	0	1139	1996	857	-1567	141	1426	550	985	558	525	1187	479	0
832	0	0	1108	1998	890	-1553	109	1444	327	1030	578	580	1014	-721	0
833	0	0	1155	2002	847	-1578	154	1424	34	1055	562	490	956	-1552	0
834	0	0	1241	2011	770	-1626	235	1390	129	1105	729	605	1074	-1293	0
835	0	0	1178	2031	853	-1604	162	1442	314	1024	644	653	1175	-129	0
836	0	0	1191	2011	820	-1601	185	1415	638	1076	622	700	1342	1280	0
837	0	0	1201	2031	830	-1616	185	1430	638	1072	593	651	1323	1255	0
838	0	0	1148	2038	890	-1593	129	1464	583	1034	624	686	1233	1171	0
839	0	0	1189	2050	861	-1619	164	1455	599	1092	607	620	1332	971	0
840	0	0	1178	2060	882	-1619	148	1471	541	1136	628	661	1332	795	0
841	0	0	1176	2081	905	-1628	135	1493	523	1051	556	638	1202	541	0
842	0	0	1112	2085	973	-1598	69	1529	265	1169	560	638	1202	-768	0
843	0	0	1187	2089	902	-1638	142	1495	91	1150	587	514	1105	-1507	0
844	0	0	1236	2097	861	-1666	187	1479	194	1253	677	607	1237	-1278	0
845	0	0	1195	2106	911	-1650	142	1508	304	1185	582	649	1257	-81	0
846	0	0	1236	2124	888	-1680	174	1506	630	1144	547	793	1429	1239	0
847	0	0	1173	2139	966	-1656	103	1552	659	1132	467	655	1497	1276	0
848	0	0	1177	2147	970	-1662	103	1558	657	1088	519	659	1476	1214	0
849	0	0	1271	2161	890	-1716	190	1525	626	1111	599	781	1520	1086	0
850	0	0	1218	2166	948	-1692	135	1557	603	1034	440	673	1458	843	0
851	0	0	1216	2178	962	-1697	127	1570	595	1177	552	611	1602	634	0
852	0	0	1199	2223	1024	-1711	87	1623	289	1024	500	490	1416	-824	0
853	0	0	1251	2252	1001	-1751	125	1626	112	1113	535	628	1257	-1482	0
854	0	0	1325	2267	942	-1796	191	1604	182	1177	642	620	1389	-1198	0
855	0	0	1280	2298	1018	-1789	131	1658	353	1034	531	665	1425	-116	0
856	0	0	1356	2324	968	-1840	194	1646	708	1107	613	758	1581	1313	0
857	0	0	1241	2329	1088	-1785	76	1708	671	1045	485	692	1621	1286	0
858	0	0	1334	2366	1032	-1850	151	1699	696	1165	566	770	1691	1189	0
859	0	0	1232	2392	1160	-1812	36	1776	595	1022	432	636	1672	956	0
860	0	0	1416	2409	993	-1912	211	1701	710	1053	690	725	2436	983	0
861	0	0	1315	2432	1117	-1873	99	1774	531	1140	510	646	2238	649	0
862	0	0	1331	2467	1136	-1899	97	1801	331	1059	578	630	1897	-679	0
863	0	0	1358	2475	1117	-1916	120	1796	151	1074	595	630	1831	-1431	0
864	0	0	1373	2490	1117	-1931	128	1803	122	1057	570	686	1742	-1218	0
865	0	0	1505	2494	989	-1999	258	1741	444	1127	688	715	1821	-71	0
866	0	0	1368	2510	1142	-1939	113	1826	626	1070	585	706	1862	1272	0
867	0	0	1409	2516	1107	-1962	151	1811	669	1051	585	694	1864	1229	0
868	0	0	1378	2549	1171	-1963	103	1860	624	1045	545	677	1811	1206	0
869	0	0	1350	2554	1204	-1952	73	1879	531	1008	510	609	1705	975	0
870	0	0	1418	2560	1142	-1989	138	1851	634	1045	578	708	1749	859	0
871	0	0	1376	2574	1198	-1975	89	1886	483	1034	508	630	1652	539	0
872	0	0	1325	2572	1247	-1948	39	1909	269	1012	560	609	1437	-715	0
873	0	0	1376	2582	1206	-1979	85	1894	81	1039	593	531	1344	-1540	0
874	0	0	1416	2580	1164	-1998	126	1872	75	1084	609	572	1358	-1270	0
875	0	0	1388	2586	1198	-1987	95	1892	180	1034	539	556	1373	-137	0
876	0	0	1408	2572	1164	-1990	122	1868	649	1065	517	665	1548	1193	0
877	0	0	1331	2586	1255	-1958	38	1920	632	1032	420	611	1482	1214	0
878	0	0	1381	2564	1183	-1972	99	1873	560	1047	541	603	1472	1074	0
879	0	0	1351	2520	1169	-1935	91	1844	582	1041	465	545	1464	909	0
880	0	0	1398	2490	1092	-1944	153	1791	655	1006	512	630	1383	873	0
881	0	0	1271	2483	1212	-1877	29	1847	488	937	469	446	1311	453	0
882	0	0	1257	2461	1204	-1859	26	1832	162	1090	426	432	1228	-830	0
883	0	0	1296	2440	1144	-1868	76	1792	89	1014	516	432	1034	-1538	0
884	0	0	1351	2419	1068	-1885	141	1743	85	1076	564	488	1047	-1412	0
885	0	0	1296	2405	1109	-1850	93	1757	230	1049	436	479	1094	-238	0
886	0	0	1230	2372	1142	-1801	44	1757	527	1053	519	527	1371	1092	0
887	0	0	1240	2357	1117	-1798	61	1737	601	1012	364	622	1295	1072	0
888	0	0	1261	2337	1076	-1799	92	1706	583	1088	461	572	1274	1037	0
889	0	0	1248	2320	1072	-1784	88	1696	494	1146	453	492	1255	826	0
890	0	0	1241	2298	1057	-1769	92	1677	535	1096	475	556	1280	748	0
891	0	0	1191	2277	1086	-1734	52	1681	455	1024	329	519	1134	353	0
892	0	0	1178	2248	1070	-1713	54	1659	213	1127	444	510	1193	-867	0
893	0	0	1199	2248	1049	-1723	75	1648	-7	1152	453	409	1032	-1647	0
894	0	0	1185	2232	1047	-1708	69	1639	40	1072	486	426	1090	-1451	0
895	0	0	1252	2227	975	-1739	138	1601	285	1146	508	549	1284	-230	0
896	0	0	1142	2205	1063	-1673	39	1634	517	1076	459	597	1293	1088	0
897	0	0	1259	2190	931	-1724	164	1560	669	1193	494	649	1416	1187	0
898	0	0	1170	2211	1041	-1690	64	1626	620	1136	547	593	1408	1074	0
899	0	0	1176	2198	1022	-1687	77	1610	552	1129	378	576	1305	871	0
900	0	0	1235	2201	966	-1718	134	1583	580	1204	506	585	1511	737	0
901	0	0	1107	2201	1094	-1654	6	1647	500	1113	508	576	1363	473	0
902	0	0	1122	2190	1068	-1656	27	1629	195	1125	539	490	1191	-849	0
903	0	0	1162	2192	1030	-1677	66	1611	93	1278	471	477	1164	-1515	0
904	0	0	1178	2182	1004	-1680	87	1593	64	1243	568	519	1103	-1309	0
905	0	0	1215	2161	946	-1688	134	1553	308	1167	556	529	1253	-269	0
906	0	0	1137	2149	1012	-1643	62	1580	605	1218	572	599	1553	1200	0
907	0	0	1139	2163	1024	-1651	57	1593	564	1177	428	578	1416	1169	0
908	0	0	1158	2155	997	-1656	80	1576	601	1210	452	616	1453	1061	0
909	0	0	1193	2149	956	-1671	118	1552	549	1162	461	585	1422	938	0
910	0	0	1133	2165	1032	-1649	50	1598	450	1187	444	537	1505	721	0
911	0	0	1168	2163	995	-1665	86	1579	461	1150	442	589	1460	442	0
912	0	0	1150	2180	1030	-1665	60	1605	240	1154	481	545	1528	-847	0
913	0	0	1138	2172	1034	-1655	52	1603	-7	1243	498	494	1445	-1602	0
914	0	0	1129	2163	1034	-1646	47	1598	-40	1218	566	504	1486	-1433	0
915	0	0	1191	2137	946	-1664	122	1541	279	1210	560	593	1577	-306	0
916	0	0	1147	2130	983	-1638	82	1556	543	475	481	572	1672	1043	0
917	0	0	1094	2126	1032	-1610	31	1579	531	531	473	605	1662	1076	0
918	0	0	1137	2126	989	-1631	74	1557	517	543	432	638	1645	865	0
919	0	0	1168	2134	966	-1651	101	1550	506	647	436	611	1524	845	0
920	0	0	1150	2139	989	-1644	80	1564	467	737	535	574	1561	737	0
921	0	0	1160	2130	970	-1645	95	1550	419	764	531	477	1553	442	0
922	0	0	1120	2134	1014	-1627	53	1574	197	832	459	554	1445	-797	0
923	0	0	1149	2130	981	-1639	84	1555	-64	871	453	457	1247	-1610	0
924	0	0	1224	2139	915	-1681	154	1527	42	997	560	556	1400	-1358	0
925	0	0	1156	2147	991	-1651	82	1569	159	1016	459	560	1394	-304	0
926	0	0	1259	2137	878	-1698	190	1507	531	1020	485	599	1519	1094	0
927	0	0	1141	2145	1004	-1643	68	1574	479	921	446	494	1412	1074	0
928	0	0	1207	2155	948	-1681	129	1551	508	989	514	568	1509	979	0
929	0	0	1093	2161	1068	-1627	12	1614	395	880	388	582	1427	760	0
930	0	0	1179	2166	987	-1672	96	1576	420	971	417	517	1480	589	0
931	0	0	1222	2139	917	-1680	152	1528	422	977	475	506	1470	411	0
932	0	0	1074	2135	1061	-1604	6	1598	60	940	405	397	1272	-940	0
933	0	0	1146	2147	1001	-1646	72	1574	-67	907	479	417	1154	-1672	0
934	0	0	1086	2135	1049	-1610	18	1592	-141	909	393	463	1249	-1489	0
935	0	0	1159	2134	975	-1646	92	1554	201	836	455	550	1284	-360	0
936	0	0	1109	2135	1026	-1622	41	1580	473	929	388	550	1398	993	0
937	0	0	1090	2120	1030	-1605	30	1575	395	843	355	500	1390	966	0
938	0	0	1113	2104	991	-1608	61	1547	455	795	420	506	1342	888	0
939	0	0	1139	2116	977	-1627	81	1546	331	812	335	463	1354	651	0
940	0	0	1110	2128	1018	-1619	46	1573	370	727	430	531	1288	630	0
941	0	0	1056	2101	1045	-1578	5	1573	356	725	382	494	1266	337	0
942	0	0	1054	2089	1035	-1571	9	1562	52	673	428	444	1032	-927	0
943	0	0	999	2087	1088	-1543	-44	1587	-147	729	389	355	1014	-1722	0
944	0	0	1047	2081	1034	-1564	6	1557	-139	704	453	403	1012	-1567	0
945	0	0	1117	2102	985	-1609	66	1543	31	739	442	424	1082	-448	0
946	0	0	1119	2089	970	-1604	74	1529	426	673	483	517	1231	905	0
947	0	0	974	2089	1115	-1531	-70	1602	358	578	333	432	1084	882	0
948	0	0	1080	2077	997	-1578	41	1537	388	628	399	473	1051	857	0
949	0	0	1001	2099	1098	-1550	-48	1598	314	593	391	486	1072	651	0
950	0	0	1061	2093	1032	-1577	14	1562	322	595	366	358	985	541	0
951	0	0	1010	2102	1092	-1556	-41	1597	273	595	403	389	929	261	0
952	0	0	974	2097	1123	-1535	-74	1610	-34	578	444	337	900	-1084	0
953	0	0	1102	2091	989	-1596	56	1540	-137	715	424	384	787	-1726	0
954	0	0	1073	2075	1002	-1574	35	1538	-166	671	465	444	721	-1557	0
955	0	0	1050	2099	1049	-1574	0	1574	75	552	469	397	781	-442	0
956	0	0	1104	2081	977	-1592	63	1529	333	620	432	514	952	915	0
957	0	0	1053	2077	1024	-1565	14	1550	391	578	448	556	956	1035	0
958	0	0	1022	2081	1059	-1551	-18	1570	316	595	364	483	861	781	0
959	0	0	1110	2085	975	-1597	67	1530	335	587	500	539	940	731	0
960	0	0	972	2081	1109	-1526	-68	1595	252	514	353	438	826	521	0
961	0	0	1044	2083	1039	-1563	2	1561	310	583	444	481	777	263	0
962	0	0	988	2087	1099	-1537	-55	1593	-3	593	457	296	696	-1012	0
963	0	0	999	2079	1080	-1539	-40	1579	-180	593	438	341	655	-1769	0
964	0	0	920	2093	1173	-1506	-126	1633	-215	589	434	358	711	-1614	0
965	0	0	1075	2083	1008	-1579	33	1545	32	632	422	479	834	-490	0
966	0	0	962	2083	1121	-1522	-79	1602	244	667	452	523	1010	892	0
967	0	0	985	2079	1094	-1532	-54	1586	368	550	399	424	907	907	0
968	0	0	1005	2060	1055	-1532	-25	1557	351	492	481	420	826	838	0
969	0	0	963	2097	1134	-1530	-85	1615	236	510	382	413	812	665	0
970	0	0	1054	2097	1043	-1575	5	1570	331	576	442	461	905	547	0
971	0	0	968	2091	1123	-1529	-77	1607	254	549	399	444	849	277	0
972	0	0	969	2068	1099	-1518	-65	1583	-15	516	312	364	649	-1039	0
973	0	0	1011	2079	1068	-1545	-28	1573	-129	582	486	347	741	-1701	0
974	0	0	1022	2085	1063	-1553	-20	1574	-159	646	444	370	729	-1544	0
975	0	0	1034	2101	1067	-1567	-16	1584	-25	601	483	448	774	-420	0
976	0	0	1032	2104	1072	-1568	-20	1588	417	572	450	545	985	954	0
977	0	0	1011	2095	1084	-1553	-36	1589	432	572	417	500	902	991	0
978	0	0	1028	2112	1084	-1570	-28	1598	353	613	372	510	952	822	0
979	0	0	1013	2101	1088	-1557	-37	1594	302	595	413	508	921	667	0
980	0	0	953	2087	1134	-1520	-90	1610	314	545	399	436	886	576	0
981	0	0	954	2085	1131	-1519	-88	1608	298	541	452	374	853	244	0
982	0	0	976	2093	1117	-1534	-70	1605	85	642	370	411	861	-962	0
983	0	0	993	2118	1125	-1555	-66	1621	-207	616	331	337	690	-1751	0
984	0	0	1009	2116	1107	-1562	-49	1611	-159	589	463	358	779	-1583	0
985	0	0	1022	2120	1098	-1571	-38	1609	69	587	440	409	799	-384	0
986	0	0	1089	2132	1043	-1610	23	1587	382	675	411	477	927	921	0
987	0	0	1017	2126	1109	-1571	-46	1617	366	614	362	523	865	1032	0
988	0	0	1011	2120	1109	-1565	-49	1614	376	539	389	417	935	822	0
989	0	0	984	2116	1132	-1550	-74	1624	331	539	459	438	968	727	0
990	0	0	1020	2151	1131	-1585	-55	1641	283	640	308	539	964	566	0
991	0	0	1057	2184	1127	-1620	-35	1655	252	576	362	455	937	300	0
992	0	0	1001	2207	1206	-1604	-102	1706	-19	554	411	318	762	-948	0
993	0	0	1007	2211	1204	-1609	-98	1707	-178	582	469	356	642	-1810	0
994	0	0	1064	2231	1167	-1647	-51	1699	-157	667	459	368	688	-1511	0
995	0	0	1094	2250	1156	-1672	-31	1703	65	684	397	453	888	-477	0
996	0	0	1038	2260	1222	-1649	-92	1741	325	605	420	506	923	931	0
997	0	0	1050	2252	1202	-1651	-76	1727	409	545	391	502	898	925	0
998	0	0	1001	2260	1259	-1630	-129	1759	389	593	411	494	861	876	0
999	0	0	1038	2256	1218	-1647	-90	1737	349	583	380	483	904	721	0
1000	0	0	1087	2258	1171	-1672	-42	1714	337	634	417	502	857	609	0
1001	0	0	1045	2267	1222	-1656	-88	1744	308	605	351	448	888	267	0
1002	0	0	1080	2275	1195	-1677	-57	1735	15	710	442	339	686	-869	0
1003	0	0	1021	2250	1229	-1635	-104	1739	-157	814	397	370	607	-1759	0
1004	0	0	1100	2254	1154	-1677	-27	1704	-126	791	469	413	760	-1579	0
1005	0	0	1049	2244	1195	-1646	-73	1719	98	849	446	490	828	-393	0
1006	0	0	1082	2238	1156	-1660	-37	1697	384	746	407	452	855	826	0
1007	0	0	1046	2211	1165	-1628	-59	1688	500	727	444	498	971	997	0
1008	0	0	976	2186	1210	-1581	-117	1698	298	692	306	432	832	774	0
1009	0	0	1082	2178	1096	-1630	-7	1637	395	752	430	469	859	791	0
1010	0	0	974	2170	1196	-1572	-111	1683	289	688	349	467	777	550	0
1011	0	0	1003	2145	1142	-1574	-69	1643	343	677	403	502	859	308	0
1012	0	0	910	2108	1198	-1509	-144	1653	-7	698	304	397	688	-1002	0
1013	0	0	952	2104	1152	-1528	-100	1628	-129	711	461	287	593	-1724	0
1014	0	0	949	2101	1152	-1525	-101	1626	-182	752	463	393	680	-1515	0
1015	0	0	1030	2089	1059	-1559	-14	1574	91	739	428	413	774	-510	0
1016	0	0	1044	2097	1053	-1570	-4	1575	380	731	471	455	898	927	0
1017	0	0	882	2077	1195	-1479	-156	1636	380	628	356	510	826	1057	0
1018	0	0	1001	2066	1065	-1533	-32	1565	355	717	448	411	799	841	0
1019	0	0	979	2040	1061	-1509	-41	1550	337	721	378	440	748	667	0
1020	0	0	861	1986	1125	-1423	-132	1555	316	744	370	415	754	562	0
1021	0	0	894	1980	1086	-1437	-96	1533	250	671	345	422	723	252	0
1022	0	0	916	2002	1086	-1459	-85	1544	52	729	366	374	704	-975	0
1023	0	0	939	1976	1037	-1457	-49	1506	-166	690	399	302	543	-1821	0
1024	0	0	846	1965	1119	-1405	-136	1542	-242	688	378	339	519	-1552	0
1025	0	0	941	1978	1037	-1459	-48	1507	31	655	374	409	576	-488	0
1026	0	0	906	1967	1061	-1436	-77	1514	275	717	448	502	671	927	0
1027	0	0	864	1967	1103	-1415	-119	1535	329	647	337	347	682	878	0
1028	0	0	932	1969	1037	-1450	-52	1503	341	694	485	430	638	855	0
1029	0	0	822	1918	1096	-1370	-137	1507	211	682	310	267	655	628	0
1030	0	0	858	1903	1045	-1380	-93	1474	188	682	459	289	622	541	0
1031	0	0	893	1905	1012	-1399	-59	1458	226	646	397	405	531	316	0
1032	0	0	850	1918	1068	-1384	-109	1493	-11	659	343	362	333	-983	0
1033	0	0	924	1936	1012	-1430	-44	1474	-184	739	471	333	271	-1697	0
1034	0	0	830	1943	1113	-1386	-141	1528	-217	686	378	347	322	-1623	0
1035	0	0	932	1934	1002	-1433	-35	1468	1	684	368	358	473	-613	0
1036	0	0	980	1926	946	-1453	17	1436	370	760	436	440	682	900	0
1037	0	0	803	1930	1127	-1366	-162	1528	358	642	298	465	498	942	0
1038	0	0	936	1940	1004	-1438	-34	1472	360	628	405	436	440	799	0
1039	0	0	854	1932	1078	-1393	-112	1505	254	614	424	391	496	589	0
1040	0	0	858	1934	1076	-1396	-109	1505	300	618	399	399	494	523	0
1041	0	0	885	1932	1047	-1408	-81	1489	252	591	391	440	517	244	0
1042	0	0	843	1941	1098	-1392	-127	1519	-87	649	333	306	320	-1049	0
1043	0	0	893	1934	1041	-1413	-74	1487	-194	651	401	376	254	-1844	0
1044	0	0	850	1920	1070	-1385	-110	1495	-238	624	343	331	228	-1571	0
1045	0	0	946	1908	962	-1427	-8	1435	32	620	424	397	366	-552	0
1046	0	0	858	1901	1043	-1379	-92	1472	312	572	391	436	506	847	0
1047	0	0	865	1895	1030	-1380	-82	1462	395	492	389	401	552	851	0
1048	0	0	832	1895	1063	-1363	-115	1479	304	552	384	438	613	770	0
1049	0	0	847	1879	1032	-1363	-92	1455	234	477	331	374	496	545	0
1050	0	0	889	1901	1012	-1395	-61	1456	335	599	407	401	382	494	0
1051	0	0	811	1899	1088	-1355	-138	1493	149	512	345	325	244	194	0
1052	0	0	900	1891	991	-1395	-45	1441	44	613	444	395	203	-970	0
1053	0	0	757	1872	1115	-1314	-179	1493	-281	562	428	277	153	-1757	0
1054	0	0	935	1862	927	-1398	4	1394	-172	638	475	393	318	-1563	0
1055	0	0	850	1841	991	-1345	-70	1416	1	614	440	382	391	-506	0
1056	0	0	866	1810	944	-1338	-39	1377	335	529	386	483	597	816	0
1057	0	0	820	1782	962	-1301	-71	1372	401	589	419	479	587	979	0
1058	0	0	799	1757	958	-1278	-79	1357	318	543	341	485	417	818	0
1059	0	0	917	1782	865	-1349	26	1323	372	589	384	488	430	715	0
1060	0	0	783	1811	1028	-1297	-122	1419	114	471	401	329	457	504	0
1061	0	0	881	1852	971	-1366	-45	1411	182	508	362	417	492	244	0
1062	0	0	821	1841	1020	-1331	-99	1430	-13	483	389	360	444	-1035	0
1063	0	0	908	1819	911	-1363	-1	1365	-236	593	401	320	263	-1744	0
1064	0	0	861	1862	1001	-1361	-70	1431	-322	560	444	294	320	-1614	0
1065	0	0	991	2042	1051	-1516	-30	1546	-95	543	389	325	395	-531	0
1066	0	0	1063	2225	1162	-1644	-49	1693	225	545	430	428	459	857	0
1067	0	0	1081	2481	1400	-1781	-159	1940	188	411	349	403	448	865	0
1068	0	0	1389	2816	1427	-2102	-19	2121	302	537	384	463	455	727	0
1069	0	0	1436	3259	1823	-2347	-193	2541	226	434	399	372	407	611	0
1070	0	0	1730	3569	1839	-2649	-54	2704	277	461	430	465	341	521	0
1071	0	0	1722	3724	2002	-2723	-140	2863	155	494	409	420	388	287	0
1072	0	0	1725	3796	2071	-2760	-173	2933	3	452	397	422	337	-1004	0
1073	0	0	1785	3792	2007	-2788	-111	2899	-226	467	593	281	306	-1858	0
1074	0	0	1736	3573	1837	-2654	-50	2705	-199	535	576	409	333	-1683	0
1075	0	0	1510	3230	1720	-2370	-105	2475	-50	492	477	422	479	-646	0
1076	0	0	1385	2849	1464	-2117	-39	2156	223	512	496	430	568	855	0
1077	0	0	1156	2481	1325	-1818	-84	1903	316	510	479	490	543	952	1
1078	0	0	1001	2190	1189	-1595	-94	1689	199	469	411	452	469	752	0
1079	0	0	951	1940	989	-1445	-19	1464	188	552	483	481	490	605	0
1080	0	0	807	1771	964	-1289	-78	1367	157	467	475	479	-75	560	0
1081	112	0	769	1674	905	-1221	-68	1289	131	554	376	473	-56	275	0
1082	112	0	656	1631	975	-1143	-159	1303	-91	444	442	314	-108	-1082	0
1083	112	0	632	1596	964	-1114	-166	1280	-300	541	457	283	-64	-1821	0
1084	112	0	671	1596	925	-1133	-127	1260	-351	593	436	335	34	-1592	0
1085	112	0	733	1602	869	-1167	-68	1235	-77	552	490	430	217	-593	0
1086	112	0	677	1592	915	-1134	-119	1253	217	529	378	473	422	750	0
1087	112	0	696	1623	927	-1159	-115	1275	275	574	384	432	329	975	0
1088	112	0	660	1631	971	-1145	-155	1301	271	483	341	455	372	746	0
1089	112	0	696	1660	964	-1178	-134	1312	236	483	455	426	467	640	0
1090	112	0	712	1685	973	-1198	-130	1329	172	485	378	436	485	459	0
1091	112	0	668	1678	1010	-1173	-171	1344	118	465	349	475	391	211	0
1092	112	0	613	1660	1047	-1136	-217	1353	-87	434	368	374	71	-1051	0
1093	112	0	700	1697	997	-1198	-148	1347	-273	450	380	347	44	-1858	0
1094	112	0	698	1687	989	-1192	-145	1338	-265	494	393	368	180	-1658	0
1095	112	0	667	1691	1024	-1179	-178	1357	-131	463	356	389	205	-583	0
1096	112	0	689	1705	1016	-1197	-163	1360	197	428	353	364	351	822	0
1097	112	0	617	1699	1082	-1158	-232	1390	277	465	345	506	428	987	0
1098	112	0	627	1674	1047	-1150	-210	1360	172	519	289	448	413	733	0
1099	112	0	654	1676	1022	-1165	-184	1349	176	583	356	422	541	560	0
1100	112	0	535	1689	1154	-1112	-309	1421	184	440	347	411	374	459	0
1101	112	0	673	1705	1032	-1189	-179	1368	93	486	430	358	201	149	0
1102	112	0	578	1722	1144	-1150	-283	1433	-192	521	331	366	60	-1072	0
1103	112	0	607	1722	1115	-1164	-254	1418	-304	415	391	310	-27	-1875	0
1104	112	0	596	1709	1113	-1152	-258	1411	-380	465	331	298	120	-1707	0
1105	112	0	636	1703	1067	-1169	-215	1385	-129	389	351	415	265	-640	0
1106	112	0	716	1713	997	-1214	-140	1355	269	329	339	514	420	744	0
1107	112	0	551	1701	1150	-1126	-299	1425	170	380	277	446	552	791	0
1108	112	0	683	1701	1018	-1192	-167	1359	170	452	329	409	562	690	0
1109	112	0	559	1701	1142	-1130	-291	1421	168	384	331	457	463	653	0
1110	112	0	650	1705	1055	-1177	-202	1380	176	432	298	347	180	440	0
1111	112	0	685	1705	1020	-1195	-167	1362	223	420	374	545	238	343	0
1112	112	0	613	1703	1090	-1158	-238	1396	-192	351	269	374	56	-1074	0
1113	112	0	704	1751	1047	-1227	-171	1399	-386	442	506	316	48	-1796	0
1114	112	0	652	1734	1082	-1193	-215	1408	-452	450	405	248	192	-1654	0
1115	112	0	733	1765	1032	-1249	-149	1398	-155	426	325	362	186	-665	0
1116	112	0	721	1749	1028	-1235	-153	1388	153	485	391	419	335	743	0
1117	112	0	685	1769	1084	-1227	-199	1426	225	370	287	512	256	898	0
1118	112	0	679	1744	1065	-1211	-193	1404	108	380	415	368	382	793	0
1119	112	0	790	1742	952	-1266	-81	1347	172	473	323	490	217	649	0
1120	112	0	776	1751	975	-1263	-99	1363	159	479	386	467	223	605	0
1121	112	0	753	1746	993	-1249	-120	1369	100	438	417	372	238	240	0
1122	112	0	659	1755	1096	-1207	-218	1425	-209	459	368	322	50	-993	0
1123	112	0	817	1761	944	-1289	-63	1352	-269	527	411	265	27	-1825	0
1124	112	0	797	1751	954	-1274	-78	1352	-339	603	494	384	106	-1641	0
1125	112	0	807	1757	950	-1282	-71	1353	-159	583	372	374	221	-578	0
1126	112	0	899	1773	874	-1336	12	1323	285	541	490	477	368	865	0
1127	112	0	840	1751	911	-1295	-35	1331	285	550	477	560	364	1012	0
1128	112	0	850	1765	915	-1307	-32	1340	296	556	450	407	426	867	0
1129	112	0	872	1746	874	-1309	-1	1310	300	591	531	550	349	622	0
1130	112	0	838	1792	954	-1315	-58	1373	209	583	473	543	289	519	0
1131	112	0	937	1817	880	-1377	28	1348	238	628	550	500	351	339	0
1132	112	0	852	1790	938	-1321	-43	1364	-17	595	506	393	263	-911	0
1133	112	0	927	1815	888	-1371	19	1351	-184	622	560	341	205	-1819	0
1134	112	0	912	1856	944	-1384	-16	1400	-236	663	521	376	331	-1639	0
1135	112	0	928	1870	942	-1399	-7	1406	15	655	541	465	446	-506	0
1136	112	0	966	1883	917	-1424	24	1400	318	626	535	541	549	917	0
1137	112	0	982	1901	919	-1441	31	1410	448	591	582	572	626	1049	0
1138	112	0	881	1889	1008	-1385	-63	1448	386	543	486	531	531	853	0
1139	112	0	988	1895	907	-1441	40	1401	355	539	543	566	450	746	0
1140	112	0	875	1889	1014	-1382	-69	1451	205	525	566	475	636	566	0
1141	112	0	871	1893	1022	-1382	-75	1457	170	550	529	510	516	349	0
1142	112	0	889	1893	1004	-1391	-57	1448	-34	471	547	413	459	-968	0
1143	112	0	914	1916	1002	-1415	-44	1459	-285	514	601	337	314	-1794	0
1144	112	0	888	1918	1030	-1403	-71	1474	-329	550	492	323	434	-1689	0
1145	112	0	972	1940	968	-1456	2	1454	-46	535	547	475	494	-620	0
1146	112	0	886	1943	1057	-1414	-85	1500	285	463	508	527	469	896	0
1147	112	0	859	1953	1094	-1406	-117	1523	291	347	485	436	413	944	0
1148	112	0	916	1984	1068	-1450	-76	1526	308	411	448	568	523	748	0
1149	112	0	932	2002	1070	-1467	-69	1536	320	302	508	535	587	760	0
1150	112	0	919	2044	1125	-1481	-103	1584	265	366	465	498	550	576	0
1151	112	0	928	2037	1109	-1482	-90	1573	182	306	488	426	535	345	0
1152	112	0	900	2087	1187	-1493	-143	1637	-91	289	461	403	401	-991	0
1153	112	0	884	2112	1228	-1498	-172	1670	-347	294	506	312	292	-1813	0
1154	112	0	960	2149	1189	-1554	-114	1669	-304	364	453	417	304	-1662	0
1155	112	0	1005	2192	1187	-1598	-91	1689	-65	374	467	411	473	-595	0
1156	112	0	937	2184	1247	-1560	-155	1715	194	347	444	465	704	847	0
1157	112	0	1014	2203	1189	-1608	-87	1696	277	337	438	440	657	993	0
1158	112	0	964	2221	1257	-1592	-146	1739	378	358	448	488	572	880	0
1159	112	0	930	2231	1301	-1580	-185	1766	197	283	384	448	440	671	0
1160	112	0	951	2217	1266	-1584	-157	1741	242	320	430	432	461	593	0
1161	112	0	1005	2267	1262	-1636	-128	1764	211	378	420	452	531	374	0
1162	112	0	908	2326	1418	-1617	-255	1872	-56	325	440	283	323	-987	0
1163	112	0	1022	2333	1311	-1677	-144	1822	-289	486	407	335	178	-1877	0
1164	112	0	954	2306	1352	-1630	-199	1829	-287	465	459	325	279	-1709	0
1165	112	0	1046	2320	1274	-1683	-114	1797	-38	516	411	467	292	-616	0
1166	112	0	1043	2329	1286	-1686	-121	1807	316	541	417	510	529	853	0
1167	112	0	993	2316	1323	-1654	-165	1819	283	446	411	417	440	1008	0
1168	112	0	1024	2339	1315	-1681	-145	1827	335	411	422	490	582	874	0
1169	112	0	956	2339	1383	-1647	-213	1861	168	457	384	403	424	626	0
1170	112	0	1048	2295	1247	-1671	-99	1771	281	510	453	424	506	547	0
1171	112	0	1018	2331	1313	-1674	-147	1822	234	465	397	397	393	310	0
1172	112	0	1018	2343	1325	-1680	-153	1834	0	510	430	289	240	-1004	0
1173	112	0	1046	2322	1276	-1684	-115	1799	-225	572	473	343	147	-1798	0
1174	112	0	1052	2324	1272	-1688	-110	1798	-207	564	461	298	213	-1751	0
1175	112	0	1046	2326	1280	-1686	-117	1803	23	622	504	461	186	-578	0
1176	112	0	1032	2291	1259	-1661	-113	1775	304	516	440	486	380	756	0
1177	112	0	1036	2298	1262	-1667	-113	1780	461	506	521	486	395	1030	0
1178	112	0	999	2263	1264	-1631	-132	1763	335	508	446	490	250	867	0
1179	112	0	1048	2258	1210	-1653	-81	1734	312	492	426	465	250	692	0
1180	112	0	923	2207	1284	-1565	-180	1745	250	481	419	434	246	545	0
1181	112	0	1003	2190	1187	-1596	-92	1688	207	589	504	393	219	269	0
1182	112	0	873	2143	1270	-1508	-198	1706	-5	485	440	360	89	-1053	0
1183	112	0	1045	2143	1098	-1594	-26	1620	-139	550	490	327	108	-1866	0
1184	112	0	960	2108	1148	-1534	-94	1628	-178	560	467	463	48	-1707	0
1185	112	0	970	2106	1136	-1538	-83	1621	-50	477	504	360	-44	-632	0
1186	112	0	1022	2048	1026	-1535	-2	1537	345	585	512	442	162	886	0
1187	112	0	929	2054	1125	-1491	-98	1589	366	500	483	440	277	938	0
1188	112	0	910	2042	1132	-1476	-111	1587	349	475	457	486	533	675	0
1189	112	0	894	2038	1144	-1466	-125	1591	378	372	547	562	582	614	0
1190	112	0	869	1992	1123	-1430	-127	1557	225	428	469	438	486	419	0
1191	112	0	862	1994	1132	-1428	-135	1563	277	378	525	529	473	331	0
1192	112	0	842	2004	1162	-1423	-160	1583	-48	347	461	372	29	-1014	0
1193	112	0	847	1976	1129	-1411	-141	1552	-153	382	481	382	-34	-1810	0
1194	112	0	854	2004	1150	-1429	-148	1577	-252	440	521	430	162	-1662	0
1195	112	0	931	1998	1067	-1464	-68	1532	42	345	516	473	380	-642	0
1196	112	0	813	1940	1127	-1376	-157	1533	283	380	496	500	556	744	0
1197	112	0	803	1947	1144	-1375	-170	1545	366	364	471	490	502	909	0
1198	112	0	778	1936	1158	-1357	-190	1547	314	292	448	457	356	789	0
1199	112	0	871	1938	1067	-1404	-98	1502	298	364	514	562	453	725	0
1200	112	0	774	1930	1156	-1352	-191	1543	234	374	413	523	455	568	0
1201	112	0	835	1938	1103	-1386	-134	1520	250	298	498	488	405	399	0
1202	112	0	769	1940	1171	-1354	-201	1555	-9	310	455	405	203	-948	0
1203	112	0	750	1908	1158	-1329	-204	1533	-283	345	475	263	139	-1854	0
1204	112	0	854	1891	1037	-1372	-91	1464	-259	446	428	347	322	-1718	0
1205	112	0	856	1895	1039	-1375	-91	1467	-19	442	485	469	440	-488	0
1206	112	0	780	1870	1090	-1325	-155	1480	236	417	446	490	512	983	0
1207	112	0	855	1856	1001	-1355	-73	1428	415	430	397	572	430	1004	0
1208	112	0	756	1850	1094	-1303	-169	1472	327	391	473	552	452	867	0
1209	112	0	759	1860	1101	-1309	-171	1480	265	318	467	422	455	671	0
1210	112	0	852	1864	1012	-1358	-80	1438	318	343	510	473	576	624	0
1211	112	0	727	1879	1152	-1303	-212	1515	261	259	403	453	403	362	0
1212	112	0	861	1912	1051	-1386	-95	1481	-15	388	446	405	263	-843	0
1213	112	0	822	1875	1053	-1348	-115	1464	-192	376	498	376	236	-1744	0
1214	112	0	836	1881	1045	-1358	-104	1463	-242	360	539	345	263	-1594	0
1215	112	0	873	1854	981	-1363	-54	1417	-17	446	467	424	527	-562	0
1216	112	0	861	1877	1016	-1369	-77	1446	279	380	483	558	642	907	0
1217	112	0	788	1868	1080	-1328	-146	1474	296	320	453	417	568	1057	0
1218	112	0	869	1895	1026	-1382	-78	1460	459	448	494	578	578	1016	0
1219	112	0	846	1907	1061	-1376	-107	1484	314	426	452	492	547	818	0
1220	112	0	860	1905	1045	-1382	-92	1475	281	426	432	486	467	611	0
1221	112	0	801	1908	1107	-1354	-153	1507	205	337	485	428	413	453	0
1222	112	0	761	1897	1136	-1329	-187	1516	-65	446	426	380	322	-890	0
1223	112	0	814	1879	1065	-1346	-125	1472	-215	450	494	331	298	-1823	0
1224	112	0	734	1874	1140	-1304	-203	1507	-275	378	457	325	287	-1703	0
1225	112	0	848	1893	1045	-1370	-98	1469	27	465	504	395	424	-502	0
1226	112	0	848	1872	1024	-1360	-88	1448	325	391	461	510	479	888	0
1227	112	0	830	1883	1053	-1356	-111	1468	444	512	494	583	609	1129	0
1228	112	0	809	1889	1080	-1349	-135	1484	292	438	323	473	514	865	0
1229	112	0	854	1858	1004	-1356	-75	1431	415	481	473	500	523	824	0
1230	112	0	714	1868	1154	-1291	-220	1511	230	366	401	382	504	560	0
1231	112	0	848	1860	1012	-1354	-82	1436	238	424	459	380	539	316	0
1232	112	0	768	1866	1098	-1317	-165	1482	21	508	453	426	444	-944	0
1233	112	0	801	1868	1067	-1334	-133	1467	-219	446	444	335	265	-1819	0
1234	112	0	818	1875	1057	-1346	-119	1466	-223	516	428	413	178	-1711	0
1235	112	0	852	1891	1039	-1371	-93	1465	-65	516	490	453	294	-585	0
1236	112	0	781	1910	1129	-1345	-174	1519	209	426	440	568	471	913	0
1237	112	0	896	1895	999	-1395	-51	1447	386	455	508	496	601	1028	0
1238	112	0	788	1903	1115	-1345	-163	1509	302	395	467	473	605	876	0
1239	112	0	856	1907	1051	-1381	-97	1479	232	486	347	467	620	636	0
1240	112	0	840	1899	1059	-1369	-109	1479	242	628	426	498	519	620	0
1241	112	0	790	1897	1107	-1343	-158	1502	199	537	422	444	294	347	0
1242	112	0	856	1891	1035	-1373	-89	1463	-34	620	502	419	135	-836	0
1243	112	0	846	1881	1035	-1363	-94	1458	-217	574	585	341	190	-1767	0
1244	112	0	836	1858	1022	-1347	-93	1440	-335	607	521	343	234	-1722	0
1245	112	0	902	1856	954	-1379	-26	1405	-25	609	452	450	417	-626	0
1246	112	0	821	1864	1043	-1342	-111	1453	242	549	492	521	616	838	0
1247	112	0	788	1856	1068	-1322	-140	1462	389	533	541	514	599	950	0
1248	112	0	784	1856	1072	-1320	-144	1464	411	609	500	529	453	898	0
1249	112	0	766	1858	1092	-1312	-163	1475	322	492	477	428	479	698	0
1250	112	0	829	1864	1035	-1346	-103	1449	314	646	541	488	450	727	0
1251	112	0	763	1872	1109	-1317	-173	1490	197	510	504	360	424	403	0
1252	112	0	930	1872	942	-1401	-6	1407	141	582	607	405	434	-892	0
1253	112	0	803	1856	1053	-1329	-125	1454	-164	611	496	310	298	-1817	0
1254	112	0	881	1862	981	-1371	-50	1421	-162	661	550	325	271	-1695	0
1255	112	0	976	1856	880	-1416	48	1368	100	675	572	490	405	-552	0
1256	112	0	912	1843	931	-1377	-9	1387	343	680	529	605	655	995	0
1257	112	0	887	1831	944	-1359	-28	1387	389	632	465	453	647	989	0
1258	112	0	933	1825	892	-1379	20	1358	488	717	607	496	663	871	0
1259	112	0	830	1792	962	-1311	-66	1377	337	605	587	481	616	735	0
1260	112	0	947	1788	841	-1367	53	1314	376	717	562	473	708	591	0
1261	112	0	856	1796	940	-1326	-42	1368	310	675	564	535	591	397	0
1262	112	0	916	1841	925	-1378	-4	1383	0	754	591	411	453	-952	0
1263	112	0	937	1810	873	-1373	32	1341	-112	861	675	393	552	-1740	0
1264	112	0	968	1825	857	-1396	55	1341	-162	791	545	358	448	-1747	0
1265	112	0	994	1835	841	-1414	76	1338	87	884	667	541	568	-506	0
1266	112	0	1001	1844	843	-1422	79	1343	316	789	609	535	810	805	0
1267	112	0	1072	1846	774	-1459	149	1310	543	840	651	585	795	1177	0
1268	112	0	1036	1864	828	-1450	104	1346	457	869	613	560	787	997	0
1269	112	0	1047	1844	797	-1445	125	1320	378	884	597	554	760	873	0
1270	112	0	1048	1825	777	-1436	135	1301	397	894	624	490	810	651	0
1271	112	0	1013	1796	783	-1404	115	1289	283	884	626	496	673	481	0
1272	112	0	1017	1804	787	-1410	115	1295	126	898	556	432	593	-865	0
1273	112	0	1007	1810	803	-1408	102	1306	-170	927	614	399	556	-1759	0
1274	112	0	1067	1843	776	-1455	145	1309	-151	923	620	360	614	-1722	0
1275	112	0	1059	1858	799	-1458	130	1328	137	923	671	479	729	-440	0
1276	112	0	1140	1848	708	-1494	216	1278	415	956	636	609	896	1012	0
1277	112	0	1061	1827	766	-1444	147	1296	510	960	644	558	880	1206	0
1278	112	0	1094	1844	750	-1469	172	1297	502	948	523	618	876	1034	0
1279	112	0	1112	1843	731	-1477	190	1287	506	1008	558	550	904	820	0
1280	112	0	1045	1852	807	-1448	119	1329	413	977	609	519	840	797	0
1281	112	0	1086	1854	768	-1470	159	1311	444	950	523	504	830	486	0
1282	112	0	1042	1862	820	-1452	111	1341	242	981	677	481	679	-756	0
1283	112	0	1133	1877	744	-1505	194	1310	-38	995	630	419	514	-1573	0
1284	112	0	1239	1883	644	-1561	297	1263	-32	1101	727	475	642	-1532	0
1285	112	0	1158	1883	725	-1520	216	1304	180	1053	704	419	717	-323	0
1286	112	0	1253	1879	626	-1566	313	1252	562	1105	659	570	935	1111	0
1287	112	0	1112	1893	781	-1502	165	1337	618	1059	605	549	927	1336	0
1288	112	0	1111	1914	803	-1512	154	1358	517	1034	578	527	888	1063	0
1289	112	0	1213	1932	719	-1572	247	1325	595	1086	665	496	973	950	0
1290	112	0	1098	1953	855	-1525	121	1404	452	1086	601	463	853	869	0
1291	112	0	1242	1961	719	-1601	261	1340	471	1096	605	481	801	572	0
1292	112	0	1168	1953	785	-1560	191	1369	225	1208	665	424	781	-671	0
1293	112	0	1133	1957	824	-1545	154	1390	-13	1129	560	279	570	-1654	0
1294	112	0	1303	1947	644	-1625	329	1295	87	1251	671	409	764	-1497	0
1295	112	0	1168	1938	770	-1553	199	1354	240	1177	659	500	919	-420	0
1296	112	0	1327	1943	616	-1635	355	1279	578	1200	669	545	1115	1022	0
1297	112	0	1260	1940	680	-1600	290	1310	766	1140	671	566	1121	1290	0
1298	112	0	1215	1959	744	-1587	235	1351	630	1103	655	529	1028	1098	0
1299	112	0	1300	1934	634	-1617	333	1284	607	1140	717	457	1082	993	0
1300	112	0	1255	1961	706	-1608	274	1333	552	1164	679	560	1006	867	0
1301	112	0	1302	1955	653	-1628	324	1304	547	1148	727	552	995	585	0
1302	112	0	1201	1938	737	-1569	232	1337	250	1098	607	469	793	-737	0
1303	112	0	1310	1930	620	-1620	345	1275	145	1208	708	465	743	-1610	0
1304	112	0	1238	1918	680	-1578	279	1299	32	1224	688	420	785	-1540	0
1305	112	0	1290	1908	618	-1599	336	1263	269	1177	708	446	869	-376	0
1306	112	0	1232	1874	642	-1553	295	1258	601	1249	727	616	1063	1035	0
1307	112	0	1178	1870	692	-1524	243	1281	622	1150	624	564	935	1257	0
1308	112	0	1212	1856	644	-1534	284	1250	632	1148	702	574	1035	1144	0
1309	112	0	1135	1837	702	-1486	216	1269	510	1049	646	483	931	950	0
1310	112	0	1210	1815	605	-1512	302	1210	582	1187	647	535	991	847	0
1311	112	0	1049	1780	731	-1414	159	1255	506	1152	570	525	983	568	0
1312	112	0	1123	1780	657	-1451	233	1218	310	1107	614	411	888	-752	0
1313	112	0	1121	1765	644	-1443	238	1204	106	1150	721	393	801	-1505	0
1314	112	0	1110	1771	661	-1440	224	1216	-3	1103	655	337	694	-1546	0
1315	112	0	1205	1765	560	-1485	322	1162	281	1212	671	465	946	-413	0
1316	112	0	1148	1730	582	-1439	283	1156	552	1101	694	607	1098	1125	0
1317	112	0	1202	1718	516	-1460	343	1117	731	1113	684	564	1158	1193	0
1318	112	0	1131	1705	574	-1418	278	1139	628	1115	640	632	1030	1096	0
1319	112	0	1092	1670	578	-1381	257	1124	605	1065	605	490	968	968	0
1320	112	0	1193	1674	481	-1433	356	1077	644	1198	628	549	1074	810	0
1321	112	0	1057	1666	609	-1361	224	1137	492	1131	616	455	1035	525	0
1322	112	0	1016	1662	646	-1339	185	1154	304	1171	640	376	937	-719	0
1323	112	0	1143	1662	519	-1402	312	1090	129	1171	746	331	807	-1621	0
1324	112	0	1090	1658	568	-1374	261	1113	87	1193	688	386	774	-1678	0
1325	112	0	1207	1647	440	-1427	383	1043	339	1268	628	514	989	-490	0
1326	112	0	1145	1635	490	-1390	327	1062	572	1253	723	556	1068	1034	0
1327	112	0	1186	1616	430	-1401	378	1023	772	1259	713	506	1080	1224	0
1328	112	0	1145	1639	494	-1392	325	1066	710	1373	679	560	1131	1107	0
1329	112	0	1170	1625	455	-1397	357	1040	609	1297	684	523	1121	933	0
1330	112	0	1213	1633	420	-1423	396	1026	682	1286	698	556	1119	818	0
1331	112	0	1210	1627	417	-1418	396	1022	663	1317	733	576	1076	611	0
1332	112	0	1214	1629	415	-1421	399	1022	376	1371	824	391	931	-700	0
1333	112	0	1141	1627	486	-1384	327	1056	85	1392	737	386	793	-1555	0
1334	112	0	1346	1627	281	-1486	532	954	201	1497	801	508	898	-1534	0
1335	112	0	1219	1612	393	-1415	413	1002	351	1559	766	568	1065	-370	0
1336	112	0	1358	1612	254	-1485	552	933	713	1456	748	554	1951	1018	0
1337	112	0	1236	1610	374	-1423	431	992	758	1456	748	570	1639	1255	0
1338	112	0	1223	1614	391	-1418	416	1002	787	1365	756	556	1489	1088	0
1339	112	0	1243	1619	376	-1431	433	997	737	1464	725	632	1447	940	0
1340	112	0	1259	1606	347	-1432	456	976	706	1455	816	609	1338	824	0
1341	112	0	1267	1592	325	-1429	471	958	644	1431	764	519	1175	682	0
1342	112	0	1279	1610	331	-1444	474	970	457	1575	756	465	1127	-624	0
1343	112	0	1253	1606	353	-1429	450	979	223	1526	807	457	940	-1501	0
1344	112	0	1337	1600	263	-1468	537	931	240	1569	810	426	1014	-1423	0
1345	112	0	1389	1604	215	-1496	587	909	415	1581	886	502	1187	-294	0
1346	112	0	1281	1612	331	-1446	475	971	675	1435	832	545	1505	1096	0
1347	112	0	1296	1598	302	-1447	497	950	756	1517	820	566	1447	1338	0
1348	112	0	1234	1567	333	-1400	450	950	770	1470	826	566	1423	1132	0
1349	112	0	1245	1557	312	-1401	466	934	692	1515	781	539	1325	1059	0
1350	112	0	1252	1546	294	-1399	479	920	711	1528	801	525	1402	826	0
1351	112	0	1222	1511	289	-1366	466	900	632	1456	783	566	1249	616	0
1352	112	0	1203	1495	292	-1349	455	893	415	1456	820	475	1119	-605	0
1353	112	0	1217	1482	265	-1349	476	873	149	1548	828	409	1002	-1472	0
1354	112	0	1230	1462	232	-1346	499	847	151	1565	799	475	888	-1456	0
1355	112	0	1191	1462	271	-1326	460	866	279	1542	746	448	989	-386	0
1356	112	0	1214	1487	273	-1350	470	880	659	1497	735	552	1231	1037	0
1357	112	0	1166	1530	364	-1348	401	947	690	1447	822	642	1319	1259	0
1358	112	0	1184	1540	356	-1362	414	948	649	1394	717	521	1235	1082	0
1359	112	0	1226	1482	256	-1354	485	869	626	1555	799	510	1202	944	0
1360	112	0	1183	1505	322	-1344	430	913	616	1588	700	508	979	812	0
1361	112	0	1251	1652	401	-1451	425	1026	603	1550	795	469	1020	711	0
1362	112	0	1257	1817	560	-1537	348	1188	292	1429	684	420	810	-711	0
1363	112	0	1462	2073	611	-1767	425	1342	126	1579	719	444	925	-1672	0
1364	112	0	1591	2405	814	-1998	388	1609	54	1484	682	386	913	-1577	0
1365	112	0	1826	2805	979	-2315	423	1892	306	1495	762	477	1140	-613	0
1366	112	0	1997	3166	1169	-2581	414	2167	651	1443	690	585	1208	977	0
1367	112	0	2010	3352	1342	-2681	334	2347	684	1367	702	459	1173	1074	0
1368	112	0	2033	3402	1369	-2717	332	2385	642	1383	704	492	1183	956	0
1369	112	0	2049	3391	1342	-2720	353	2366	593	1257	694	479	1047	808	0
1370	112	0	1978	3235	1257	-2606	360	2246	657	1303	739	459	1043	710	0
1371	112	0	1746	2873	1127	-2309	309	2000	461	1303	700	388	1016	496	0
1372	112	0	1598	2529	931	-2063	333	1730	209	1239	692	426	1474	-865	0
1373	112	0	1416	2172	756	-1794	330	1464	1	1179	834	300	1571	-1773	0
1374	112	0	1268	1879	611	-1573	328	1245	-85	1303	841	372	1328	-1718	1
1375	112	0	1167	1617	450	-1392	358	1033	162	1288	723	455	1455	-659	0
1376	112	0	1077	1472	395	-1274	341	933	448	1235	741	535	1505	743	0
1377	112	0	977	1394	417	-1185	280	905	634	1218	814	576	1511	1109	0
1378	112	0	959	1354	395	-1156	282	874	519	1131	756	504	1259	878	0
1379	112	0	1020	1340	320	-1180	350	830	578	1245	810	537	1210	779	0
1380	112	0	889	1325	436	-1107	226	880	461	1127	735	473	1016	611	0
1381	109	0	932	1325	393	-1128	269	859	432	1142	776	465	1107	413	0
1382	109	0	949	1340	391	-1144	279	865	240	1051	754	386	886	-832	0
1383	109	0	947	1346	399	-1146	274	872	83	1090	748	366	723	-1769	0
1384	109	0	986	1356	370	-1171	308	863	-17	1158	805	335	768	-1744	0
1385	109	0	1015	1352	337	-1183	339	844	225	1249	865	422	933	-560	0
1386	109	0	1012	1363	351	-1187	330	857	504	1129	694	438	904	849	0
1387	109	0	988	1354	366	-1171	311	860	585	1257	704	481	871	1138	0
1388	109	0	939	1377	438	-1158	250	907	523	1185	669	465	857	927	0
1389	109	0	989	1408	419	-1198	285	913	494	1270	770	432	799	822	0
1390	109	0	1009	1433	424	-1221	292	928	475	1253	743	422	779	700	0
1391	109	0	978	1439	461	-1208	258	950	512	1241	710	409	776	461	0
1392	109	0	931	1435	504	-1183	213	969	168	1191	713	314	704	-791	0
1393	109	0	1011	1431	420	-1221	295	925	95	1305	717	331	836	-1724	0
1394	109	0	900	1427	527	-1163	186	977	-9	1237	661	314	937	-1794	0
1395	109	0	1037	1423	386	-1230	325	904	213	1222	760	353	1002	-570	0
1396	109	0	999	1414	415	-1206	292	914	541	1164	743	473	1010	880	0
1397	109	0	937	1406	469	-1171	234	937	616	1167	653	419	913	1123	0
1398	109	0	970	1408	438	-1189	266	923	572	1171	698	463	886	1004	0
1399	109	0	980	1406	426	-1193	277	916	587	1183	686	393	898	905	0
1400	109	0	918	1422	504	-1170	207	963	523	1187	655	351	944	694	0
1401	109	0	927	1408	481	-1167	223	944	438	1121	630	391	865	556	0
1402	109	0	966	1412	446	-1189	260	929	323	1200	673	397	774	-679	0
1403	109	0	966	1427	461	-1196	252	944	46	1262	665	356	723	-1534	0
1404	109	0	945	1422	477	-1183	234	949	46	1245	646	347	750	-1581	0
1405	109	0	981	1429	448	-1205	266	938	331	1278	644	469	826	-434	0
1406	109	0	947	1439	492	-1193	227	965	568	1210	628	510	954	1004	0
1407	109	0	978	1449	471	-1213	253	960	632	1239	614	512	1010	1196	0
1408	109	0	941	1439	498	-1190	221	968	613	1276	723	531	1165	1016	0
1409	109	0	858	1441	583	-1149	137	1012	529	1196	583	494	1047	938	0
1410	109	0	971	1456	485	-1213	243	970	549	1220	647	494	1099	781	0
1411	109	0	951	1455	504	-1203	223	979	508	1259	605	512	1131	669	0
1412	109	0	921	1464	543	-1192	189	1003	312	1119	517	397	896	-723	0
1413	109	0	1007	1472	465	-1239	271	968	147	1179	657	345	801	-1493	0
1414	109	0	931	1474	543	-1202	194	1008	77	1171	659	401	865	-1472	0
1415	109	0	1051	1466	415	-1258	318	940	298	1167	653	475	871	-360	0
1416	109	0	1040	1474	434	-1257	303	954	649	1136	669	582	1101	1049	0
1417	109	0	999	1484	485	-1241	257	984	762	1059	673	549	1212	1228	0
1418	109	0	1025	1486	461	-1255	282	973	741	1103	614	568	1245	1086	0
1419	109	0	991	1503	512	-1247	239	1007	649	1099	684	558	1229	999	0
1420	109	0	1012	1495	483	-1253	264	989	595	1070	614	539	1245	764	0
1421	109	0	1059	1499	440	-1279	309	969	636	1088	636	527	1123	630	0
1422	109	0	941	1499	558	-1220	191	1028	341	1082	578	479	855	-634	0
1423	109	0	1059	1520	461	-1289	299	990	184	1107	710	393	777	-1460	0
1424	109	0	1032	1530	498	-1281	267	1014	71	1193	673	446	812	-1420	0
1425	109	0	1100	1520	420	-1310	340	970	322	1061	727	442	993	-422	0
1426	109	0	1112	1536	424	-1324	344	980	628	1082	814	580	1245	1057	0
1427	109	0	976	1550	574	-1263	201	1062	677	1049	626	568	1065	1268	0
1428	109	0	1127	1546	419	-1336	354	982	762	1146	739	556	1063	1214	0
1429	109	0	1020	1569	549	-1294	235	1059	684	1092	684	593	1059	1039	0
1430	109	0	1030	1563	533	-1296	248	1048	636	991	659	545	1767	896	0
1431	109	0	1068	1584	516	-1326	276	1050	622	1127	675	585	1625	708	0
1432	109	0	968	1586	618	-1277	175	1102	374	1107	675	463	1569	-677	0
1433	109	0	990	1612	622	-1301	184	1117	128	1123	684	368	1548	-1555	0
1434	109	0	1096	1604	508	-1350	294	1056	118	1198	686	564	1472	-1482	0
1435	109	0	1038	1602	564	-1320	237	1083	325	1119	719	587	1476	-358	0
1436	109	0	1055	1623	568	-1339	243	1095	549	1053	591	576	1406	1049	0
1437	109	0	1003	1627	624	-1315	189	1125	766	1067	624	682	1358	1309	0
1438	109	0	1009	1631	622	-1320	193	1126	653	1072	614	613	1253	1156	0
1439	109	0	1055	1627	572	-1341	241	1099	657	1105	601	628	1284	1090	0
1440	109	0	1024	1650	626	-1337	199	1138	680	1037	653	618	1346	898	0
1441	109	0	1010	1654	644	-1332	183	1149	589	935	644	614	1293	599	0
1442	109	0	1003	1685	682	-1344	160	1183	291	1004	605	506	1315	-556	0
1443	109	0	1063	1724	661	-1393	201	1192	120	1012	659	485	1313	-1396	0
1444	109	0	1005	1724	719	-1364	143	1221	62	1001	609	469	1212	-1369	0
1445	109	0	1083	1742	659	-1412	212	1200	246	1024	649	508	1379	-292	0
1446	109	0	1071	1759	688	-1415	191	1223	545	940	647	673	1482	1132	0
1447	109	0	989	1792	803	-1390	93	1297	560	851	539	583	1377	1354	0
1448	109	0	1148	1815	667	-1481	240	1241	727	950	607	677	1379	1241	0
1449	109	0	970	1837	867	-1403	51	1352	492	878	562	568	1179	1072	0
1450	109	0	1162	1870	708	-1516	227	1289	593	1092	554	673	1297	894	0
1451	109	0	1051	1891	840	-1471	105	1365	457	938	603	605	1379	688	0
1452	109	0	958	1916	958	-1437	0	1437	250	865	496	506	1142	-616	0
1453	109	0	1074	1941	867	-1507	103	1404	60	1014	568	452	1177	-1524	0
1454	109	0	1044	1961	917	-1502	63	1439	0	876	603	389	1109	-1480	0
1455	109	0	1144	1980	836	-1562	154	1408	254	942	490	601	1181	-380	0
1456	109	0	1104	2000	896	-1552	104	1448	531	789	562	587	1303	964	0
1457	109	0	1098	2005	907	-1551	95	1456	663	785	570	589	1338	1280	0
1458	109	0	1034	2013	979	-1523	27	1496	543	826	502	593	1301	1103	0
1459	109	0	1182	2027	845	-1604	168	1436	587	814	647	595	1321	968	0
1460	109	0	1047	2046	999	-1546	24	1522	457	770	550	585	1292	820	0
1461	109	0	1113	2075	962	-1594	75	1518	475	758	543	552	1202	717	0
1462	109	0	1096	2085	989	-1590	53	1537	250	768	580	483	1002	-566	0
1463	109	0	1046	2085	1039	-1565	3	1562	40	721	622	457	838	-1464	0
1464	109	0	1143	2083	940	-1613	101	1511	48	787	647	471	933	-1437	0
1465	109	0	1117	2087	970	-1602	73	1528	248	770	587	564	1067	-339	0
1466	109	0	1131	2077	946	-1604	92	1511	535	758	562	593	1299	911	0
1467	109	0	1094	2077	983	-1585	55	1530	679	671	624	694	1235	1212	0
1468	109	0	1038	2075	1037	-1556	0	1556	587	667	475	566	1146	1037	0
1469	109	0	1089	2062	973	-1575	58	1517	560	690	582	568	1119	911	0
1470	109	0	1030	2058	1028	-1544	1	1543	543	694	570	562	1111	797	0
1471	109	0	1024	2044	1020	-1534	2	1532	446	609	508	498	1070	504	0
1472	109	0	1048	2029	981	-1538	33	1505	294	713	609	453	985	-665	0
1473	109	0	964	2015	1051	-1489	-43	1533	40	711	560	426	840	-1484	0
1474	109	0	1054	2004	950	-1529	52	1477	-5	711	570	380	744	-1520	0
1475	109	0	1047	1982	935	-1514	56	1458	256	774	580	614	977	-422	0
1476	109	0	1020	1953	933	-1486	43	1443	483	845	539	547	1039	960	0
1477	109	0	1026	1949	923	-1487	51	1436	661	855	529	614	1096	1224	0
1478	109	0	958	1918	960	-1438	-1	1439	636	892	504	529	1039	1032	0
1479	109	0	984	1893	909	-1438	37	1401	582	807	510	525	880	812	0
1480	109	0	939	1881	942	-1410	-1	1411	589	816	500	519	929	743	0
1481	109	0	910	1848	938	-1379	-14	1393	504	737	438	434	768	572	0
1482	109	0	922	1827	905	-1374	8	1366	310	840	514	360	754	-640	0
1483	109	0	947	1837	890	-1392	28	1363	69	822	541	368	640	-1619	0
1484	109	0	950	1819	869	-1384	40	1344	104	797	566	405	733	-1617	0
1485	109	0	935	1784	849	-1359	43	1316	194	793	595	481	818	-535	0
1486	109	0	844	1771	927	-1307	-41	1349	506	739	514	428	921	865	0
1487	109	0	917	1757	840	-1337	38	1298	611	743	562	525	754	1179	0
1488	109	0	903	1744	841	-1323	31	1292	636	748	574	539	783	1107	0
1489	109	0	840	1711	871	-1275	-15	1291	506	752	537	479	781	853	0
1490	109	0	898	1720	822	-1309	38	1271	500	746	568	490	787	743	0
1491	109	0	795	1714	919	-1254	-62	1316	498	671	562	494	748	550	0
1492	109	0	838	1711	873	-1274	-17	1292	275	723	490	422	651	-729	0
1493	109	0	796	1701	905	-1248	-54	1303	25	741	585	401	547	-1647	0
1494	109	0	852	1697	845	-1274	3	1271	73	741	523	485	582	-1559	0
1495	109	0	884	1685	801	-1284	41	1243	190	805	587	523	713	-554	0
1496	109	0	879	1670	791	-1274	44	1230	545	700	566	566	907	841	0
1497	109	0	778	1666	888	-1222	-55	1277	527	677	485	508	770	1053	0
1498	109	0	844	1666	822	-1255	11	1244	547	679	593	547	807	937	0
1499	109	0	727	1650	923	-1188	-98	1286	494	599	440	514	764	754	0
1500	109	0	848	1662	814	-1255	17	1238	490	655	583	498	776	667	0
1501	109	0	760	1664	904	-1212	-72	1284	442	601	508	428	688	481	0
1502	109	0	780	1662	882	-1221	-51	1272	203	653	589	388	582	-748	0
1503	109	0	714	1649	935	-1181	-110	1292	21	649	543	413	549	-1658	0
1504	109	0	782	1647	865	-1214	-41	1256	-112	582	605	341	560	-1720	0
1505	109	0	811	1658	847	-1234	-18	1252	195	733	589	473	711	-543	0
1506	109	0	829	1647	818	-1238	5	1232	457	620	560	543	830	841	0
1507	109	0	717	1650	933	-1183	-108	1291	531	537	593	486	840	1074	0
1508	109	0	793	1654	861	-1223	-34	1257	467	558	547	440	824	867	0
1509	109	0	760	1656	896	-1208	-68	1276	467	564	576	572	841	803	0
1510	109	0	704	1656	952	-1180	-124	1304	401	444	543	504	739	599	0
1511	109	0	819	1670	851	-1244	-16	1260	417	572	622	521	805	424	0
1512	109	0	679	1664	985	-1171	-153	1324	129	539	529	273	607	-777	0
1513	109	0	796	1678	882	-1237	-43	1280	-79	549	628	397	614	-1621	0
1514	109	0	790	1666	876	-1228	-43	1271	-104	531	638	287	634	-1656	0
1515	109	0	820	1660	840	-1240	-10	1250	104	547	572	360	698	-578	0
1516	109	0	798	1674	876	-1236	-39	1275	419	469	500	486	857	808	0
1517	109	0	784	1674	890	-1229	-53	1282	521	523	550	531	853	1051	0
1518	109	0	797	1685	888	-1241	-45	1286	521	506	519	543	882	890	0
1519	109	0	757	1678	921	-1217	-82	1299	430	510	467	430	803	805	0
1520	109	0	861	1693	832	-1277	14	1262	413	607	587	531	834	719	0
1521	109	0	770	1693	923	-1231	-76	1308	325	531	481	504	836	469	0
1522	109	0	749	1693	944	-1221	-97	1318	147	564	481	422	646	-779	0
1523	109	0	812	1683	871	-1247	-29	1277	31	570	521	384	616	-1612	0
1524	109	0	762	1681	919	-1221	-78	1300	-65	564	477	345	661	-1691	0
1525	109	0	842	1676	834	-1259	4	1255	133	622	537	378	855	-556	0
1526	109	0	852	1670	818	-1261	17	1244	424	517	531	605	859	946	0
1527	109	0	853	1683	830	-1268	11	1256	539	525	525	461	938	1162	0
1528	109	0	836	1683	847	-1259	-5	1265	455	609	467	533	925	1014	0
1529	109	0	782	1658	876	-1220	-47	1267	409	483	477	446	871	830	0
1530	109	0	791	1683	892	-1237	-50	1287	426	521	405	442	915	679	0
1531	109	0	856	1680	824	-1268	16	1252	440	554	455	512	869	582	0
1532	109	0	811	1701	890	-1256	-39	1295	176	616	475	366	748	-646	0
1533	109	0	802	1713	911	-1257	-54	1312	-13	630	407	331	696	-1596	0
1534	109	0	805	1701	896	-1253	-45	1298	-67	616	467	382	717	-1571	0
1535	109	0	859	1697	838	-1278	10	1267	194	630	473	465	793	-543	0
1536	109	0	921	1695	774	-1308	73	1234	422	562	498	450	940	956	0
1537	109	0	821	1705	884	-1263	-31	1294	570	529	517	523	896	1259	0
1538	109	0	851	1691	840	-1271	5	1265	521	583	422	549	911	1020	0
1539	109	0	810	1681	871	-1245	-30	1276	432	572	417	411	880	834	0
1540	109	0	811	1687	876	-1249	-32	1281	395	663	477	380	907	754	0
1541	109	0	770	1672	902	-1221	-66	1287	424	603	413	380	859	607	0
1542	109	0	781	1683	902	-1232	-60	1292	213	517	417	364	669	-663	0
1543	109	0	861	1687	826	-1274	17	1256	83	613	498	442	684	-1495	0
1544	109	0	823	1674	851	-1248	-14	1262	-58	624	475	341	673	-1617	0
1545	109	0	960	1670	710	-1315	125	1190	162	613	556	488	774	-450	0
1546	109	0	817	1674	857	-1245	-20	1265	364	541	407	525	869	960	0
1547	109	0	886	1681	795	-1283	45	1238	566	552	463	533	882	1165	0
1548	109	0	838	1666	828	-1252	5	1247	446	545	440	500	905	1018	0
1549	109	0	791	1656	865	-1223	-37	1260	413	574	428	469	915	847	0
1550	109	0	842	1650	808	-1246	17	1229	455	545	481	438	917	692	0
1551	109	0	816	1656	840	-1236	-12	1248	364	537	535	422	933	549	0
1552	109	0	766	1639	873	-1202	-53	1256	129	453	473	364	721	-611	0
1553	109	0	838	1633	795	-1235	21	1214	17	591	523	403	768	-1520	0
1554	109	0	819	1649	830	-1234	-5	1239	-129	488	455	341	657	-1697	0
1555	109	0	819	1647	828	-1233	-4	1237	133	547	541	486	909	-486	0
1556	109	0	870	1649	779	-1259	45	1214	347	479	426	471	989	869	0
1557	109	0	871	1658	787	-1264	42	1222	543	453	490	599	935	1162	0
1558	109	0	834	1670	836	-1252	-1	1253	471	455	496	467	999	1041	0
1559	109	0	873	1672	799	-1272	37	1235	405	397	436	527	935	863	0
1560	109	0	782	1664	882	-1223	-50	1273	419	407	432	502	966	741	0
1561	109	0	877	1664	787	-1270	45	1225	407	473	420	531	871	556	0
1562	109	0	823	1666	843	-1244	-10	1254	217	444	477	488	719	-667	0
1563	109	0	836	1685	849	-1260	-6	1267	-102	461	477	461	622	-1555	0
1564	109	0	843	1683	840	-1263	1	1261	-120	572	517	399	694	-1577	0
1565	109	0	911	1687	776	-1299	67	1231	145	372	539	488	776	-605	0
1566	109	0	888	1691	803	-1289	42	1247	372	432	496	537	927	892	0
1567	109	0	835	1680	845	-1257	-5	1262	500	424	459	568	849	1088	0
1568	109	0	867	1681	814	-1274	26	1247	413	422	356	471	762	938	0
1569	109	0	869	1697	828	-1283	20	1262	481	486	405	583	925	888	0
1570	109	0	851	1687	836	-1269	7	1261	323	368	401	424	779	647	0
1571	109	0	890	1687	797	-1288	46	1242	366	411	463	438	847	566	0
1572	109	0	799	1703	904	-1251	-52	1303	29	391	403	356	640	-657	0
1573	109	0	907	1683	776	-1295	65	1229	-27	401	442	329	597	-1691	0
1574	109	0	871	1681	810	-1276	30	1245	-54	500	545	370	644	-1552	0
1575	109	0	904	1680	776	-1292	64	1228	34	442	473	444	647	-597	0
1576	109	0	981	1687	706	-1334	137	1196	360	461	521	519	882	845	0
1577	109	0	842	1678	836	-1260	3	1257	453	430	401	506	795	1092	0
1578	109	0	879	1674	795	-1276	42	1234	399	483	519	430	896	970	0
1579	109	0	826	1656	830	-1241	-2	1243	374	502	430	438	808	808	0
1580	109	0	877	1662	785	-1269	46	1223	353	463	473	486	737	744	0
1581	109	0	879	1674	795	-1276	42	1234	345	492	446	436	733	562	0
1582	109	0	851	1681	830	-1266	10	1255	116	477	479	403	686	-655	0
1583	109	0	867	1695	828	-1281	19	1261	-106	525	461	323	622	-1586	0
1584	109	0	941	1703	762	-1322	89	1232	-31	547	452	374	708	-1650	0
1585	109	0	881	1668	787	-1274	47	1227	36	529	453	467	756	-539	0
1586	109	0	899	1647	748	-1273	75	1197	347	498	391	450	919	859	0
1587	109	0	921	1662	741	-1291	90	1201	477	552	461	541	952	1152	0
1588	109	0	871	1656	785	-1263	43	1220	444	568	424	486	911	933	0
1589	109	0	852	1645	793	-1248	29	1219	355	560	399	407	892	764	0
1590	109	0	858	1616	758	-1237	50	1187	442	535	471	463	871	669	0
1591	109	0	828	1602	774	-1215	27	1188	386	438	430	407	750	455	0
1592	109	0	788	1602	814	-1195	-13	1208	174	516	434	420	642	-677	0
1593	109	0	803	1598	795	-1200	4	1196	-48	568	471	364	614	-1602	0
1594	109	0	827	1577	750	-1202	38	1163	-79	572	483	304	686	-1709	0
1595	109	0	833	1550	717	-1191	58	1133	62	622	508	436	789	-636	0
1596	109	0	910	1577	667	-1243	121	1122	438	582	490	492	931	739	0
1597	109	0	830	1596	766	-1213	32	1181	461	500	362	486	764	1012	0
1598	109	0	828	1592	764	-1210	32	1178	420	595	455	523	892	925	0
1599	109	0	803	1584	781	-1193	11	1182	339	529	428	485	777	797	0
1600	109	0	884	1590	706	-1237	89	1148	380	595	496	438	799	680	0
1601	109	0	790	1577	787	-1183	1	1182	360	570	420	442	688	512	0
1602	109	0	838	1575	737	-1206	50	1156	178	595	473	360	659	-659	0
1603	109	0	846	1571	725	-1208	60	1148	-42	597	516	366	558	-1621	0
1604	109	0	846	1563	717	-1204	64	1140	-69	547	506	370	531	-1713	0
1605	109	0	782	1542	760	-1162	11	1151	46	587	535	364	628	-644	0
1606	109	0	850	1532	682	-1191	84	1107	463	504	521	448	630	840	0
1607	109	0	829	1542	713	-1185	58	1127	442	580	485	422	741	1105	0
1608	109	0	751	1548	797	-1149	-23	1172	426	535	432	395	700	849	0
1609	109	0	814	1553	739	-1183	37	1146	434	568	479	485	737	723	0
1610	109	0	766	1561	795	-1163	-14	1178	378	574	420	490	679	609	0
1611	109	0	832	1563	731	-1197	50	1147	325	613	395	374	696	409	0
1612	109	0	778	1565	787	-1171	-4	1176	155	585	477	343	589	-669	0
1613	109	0	803	1553	750	-1178	26	1151	-104	370	485	246	448	-1616	0
1614	109	0	888	1557	669	-1222	109	1113	-75	504	504	325	465	-1767	0
1615	109	0	838	1561	723	-1199	57	1142	77	457	475	304	651	-679	0
1616	109	0	885	1550	665	-1217	110	1107	364	508	467	419	799	762	0
1617	109	0	762	1536	774	-1149	-6	1155	426	502	424	463	686	1096	0
1618	109	0	774	1528	754	-1151	10	1141	469	490	401	450	715	828	0
1619	109	0	827	1511	684	-1169	71	1097	430	543	471	438	772	793	0
1620	109	0	773	1486	713	-1129	30	1099	370	494	467	395	665	682	0
1621	109	0	740	1484	744	-1112	-2	1114	318	498	455	397	671	535	0
1622	109	0	677	1427	750	-1052	-36	1088	97	566	372	310	529	-750	0
1623	109	0	745	1427	682	-1086	31	1054	-50	527	556	271	537	-1660	0
1624	109	0	714	1447	733	-1080	-9	1090	-145	622	440	292	537	-1744	0
1625	109	0	798	1451	653	-1124	72	1052	62	601	479	391	628	-698	0
1626	109	0	778	1484	706	-1131	36	1095	345	564	424	419	744	686	0
1627	109	0	791	1528	737	-1159	27	1132	463	510	453	430	758	999	0
1628	109	0	709	1486	777	-1097	-34	1131	345	529	393	428	688	874	0
1629	109	0	741	1482	741	-1111	0	1111	378	475	415	395	708	702	0
1630	109	0	850	1637	787	-1243	31	1212	403	467	465	419	766	574	0
1631	109	0	902	1802	900	-1352	1	1351	356	485	378	424	677	364	0
1632	109	0	1019	2058	1039	-1538	-10	1548	114	490	483	351	554	-725	0
1633	109	0	1189	2417	1228	-1803	-19	1822	-60	500	490	277	479	-1697	0
1634	109	0	1352	2824	1472	-2088	-60	2148	-188	597	436	281	444	-1846	0
1635	109	0	1583	3136	1553	-2359	15	2344	75	580	446	393	570	-715	0
1636	109	0	1628	3298	1670	-2463	-21	2484	337	514	444	370	721	620	0
1637	109	0	1642	3393	1751	-2517	-54	2572	436	564	461	475	733	1008	0
1638	109	0	1659	3410	1751	-2534	-46	2580	376	578	422	364	754	867	0
1639	109	0	1595	3259	1664	-2427	-34	2461	397	525	417	461	675	667	0
1640	109	0	1490	2972	1482	-2231	4	2227	323	616	358	442	634	585	0
1641	109	0	1300	2642	1342	-1971	-21	1992	314	560	436	345	620	411	0
1642	109	0	1152	2329	1177	-1740	-12	1753	95	558	434	327	481	-791	1
1643	109	0	1030	2058	1028	-1544	1	1543	-170	589	479	228	512	-1681	0
1644	109	0	937	1796	859	-1366	39	1327	-194	609	455	271	430	-1778	0
1645	110	0	882	1617	735	-1249	73	1176	52	568	521	368	605	-743	0
1646	110	0	785	1493	708	-1139	38	1100	267	516	401	450	638	791	0
1647	110	0	706	1414	708	-1060	-1	1061	453	502	337	442	743	917	0
1648	110	0	712	1385	673	-1048	19	1029	358	582	516	473	680	923	0
1649	110	0	672	1383	711	-1027	-19	1047	393	492	457	424	634	717	0
1650	110	0	683	1387	704	-1035	-10	1045	327	469	500	397	622	609	0
1651	110	0	733	1412	679	-1072	27	1045	360	514	475	349	603	457	0
1652	110	0	613	1400	787	-1006	-87	1093	21	547	407	283	479	-834	0
1653	110	0	766	1412	646	-1089	60	1029	-77	634	535	353	419	-1672	0
1654	110	0	642	1408	766	-1025	-62	1087	-225	566	436	271	411	-1819	0
1655	110	0	772	1406	634	-1089	69	1020	-11	605	496	289	613	-779	0
1656	110	0	696	1400	704	-1048	-4	1052	236	541	473	413	655	717	0
1657	110	0	672	1420	748	-1046	-38	1084	452	498	444	399	684	1035	0
1658	110	0	697	1420	723	-1058	-13	1071	316	446	426	345	568	841	0
1659	110	0	654	1433	779	-1043	-62	1106	314	514	446	485	632	760	0
1660	110	0	692	1427	735	-1059	-21	1081	306	465	469	393	525	601	0
1661	110	0	630	1404	774	-1017	-72	1089	279	485	372	300	618	388	0
1662	110	0	656	1414	758	-1035	-51	1086	71	488	452	279	500	-766	0
1663	110	0	644	1431	787	-1037	-71	1109	-209	432	438	261	417	-1771	0
1664	110	0	714	1412	698	-1063	8	1055	-139	638	436	335	483	-1746	0
1665	110	0	681	1418	737	-1049	-28	1077	-44	517	420	327	500	-706	0
1666	110	0	731	1402	671	-1066	30	1036	275	523	323	463	607	698	0
1667	110	0	689	1420	731	-1054	-21	1075	395	459	401	430	673	1067	0
1668	110	0	619	1404	785	-1011	-83	1094	351	434	351	405	624	783	0
1669	110	0	636	1408	772	-1022	-68	1090	325	514	378	407	677	661	0
1670	110	0	624	1398	774	-1011	-75	1086	291	457	391	355	649	523	0
1671	110	0	632	1396	764	-1014	-66	1080	292	450	391	366	593	382	0
1672	110	0	636	1429	793	-1032	-78	1111	77	419	420	294	343	-750	0
1673	110	0	606	1420	814	-1013	-104	1117	-141	465	428	291	285	-1649	0
1674	110	0	689	1404	715	-1046	-13	1059	-219	506	426	279	372	-1837	0
1675	110	0	683	1422	739	-1052	-28	1080	-25	516	508	322	512	-706	0
1676	110	0	718	1431	713	-1074	2	1072	347	457	438	388	667	669	0
1677	110	0	606	1418	812	-1012	-103	1115	374	442	426	436	657	983	0
1678	110	0	677	1441	764	-1059	-43	1102	356	554	411	386	622	838	0
1679	110	0	704	1437	733	-1070	-14	1085	364	440	459	399	568	768	0
1680	110	0	630	1425	795	-1027	-82	1110	267	461	467	444	490	599	0
1681	110	0	697	1451	754	-1074	-28	1102	226	465	424	302	492	426	0
1682	110	0	741	1458	717	-1099	12	1087	79	580	500	353	422	-758	0
1683	110	0	615	1451	836	-1033	-110	1143	-203	523	424	157	339	-1773	0
1684	110	0	757	1455	698	-1106	29	1076	-157	607	479	261	248	-1773	0
1685	110	0	749	1464	715	-1106	17	1089	-1	572	517	304	448	-723	0
1686	110	0	783	1462	679	-1122	52	1070	281	580	420	384	550	682	0
1687	110	0	735	1464	729	-1099	3	1096	415	550	448	461	690	977	0
1688	110	0	830	1472	642	-1151	94	1057	444	603	446	498	640	940	0
1689	110	0	749	1466	717	-1107	16	1091	343	547	479	362	667	710	0
1690	110	0	914	1472	558	-1193	178	1015	432	620	479	469	572	601	0
1691	110	0	768	1470	702	-1119	33	1086	318	605	523	351	556	535	0
1692	110	0	805	1480	675	-1142	65	1077	159	549	516	327	417	-801	0
1693	110	0	758	1489	731	-1123	13	1110	-73	1309	556	364	386	-1695	0
1694	110	0	843	1487	644	-1165	99	1065	-122	8539	682	283	399	-1751	0
1695	110	0	797	1493	696	-1145	50	1094	89	12101	772	461	475	-636	0
1696	110	0	889	1476	587	-1182	151	1031	337	12099	640	461	688	696	0
1697	110	0	819	1507	688	-1163	65	1097	514	12012	638	481	669	1008	0
1698	110	0	763	1507	744	-1135	9	1125	409	11046	599	475	572	896	0
1699	110	0	848	1528	680	-1188	84	1104	434	8231	647	488	634	746	0
1700	110	0	887	1536	649	-1211	119	1092	498	7886	622	498	665	599	0
1701	110	0	828	1532	704	-1180	62	1118	372	5494	556	409	632	432	0
1702	110	0	811	1536	725	-1173	43	1130	180	5315	550	395	490	-774	0
1703	110	0	855	1553	698	-1204	78	1125	-19	3649	543	353	422	-1678	0
1704	110	0	813	1540	727	-1176	43	1133	-135	3583	603	275	358	-1747	0
1705	110	0	866	1546	680	-1206	93	1113	50	2527	541	428	525	-677	0
1706	110	0	1001	1579	578	-1290	211	1078	440	2380	599	436	723	758	0
1707	110	0	832	1588	756	-1210	38	1172	434	1755	533	440	743	1057	0
1708	110	0	842	1608	766	-1225	38	1187	384	1505	420	455	669	933	0
1709	110	0	915	1617	702	-1266	106	1159	504	1288	471	452	680	783	0
1710	110	0	828	1633	805	-1230	11	1219	329	997	420	490	690	638	0
1711	110	0	899	1645	746	-1272	76	1195	353	838	411	399	692	527	0
1712	110	0	893	1674	781	-1283	56	1227	114	657	523	316	618	-665	0
1713	110	0	907	1681	774	-1294	66	1227	-104	593	492	331	477	-1664	0
1714	110	0	968	1714	746	-1341	111	1230	-157	529	457	362	552	-1773	0
1715	110	0	986	1740	754	-1363	116	1247	48	547	549	446	682	-640	0
1716	110	0	996	1746	750	-1371	123	1248	345	382	411	485	758	758	0
1717	110	0	920	1763	843	-1341	38	1303	477	395	475	527	779	1129	0
1718	110	0	900	1790	890	-1345	5	1340	374	242	356	374	795	902	0
1719	110	0	950	1813	863	-1381	43	1338	349	228	477	411	748	810	0
1720	110	0	972	1823	851	-1397	60	1337	347	314	467	457	814	677	0
1721	110	0	968	1841	873	-1404	47	1357	347	188	417	407	741	496	0
1722	110	0	987	1885	898	-1436	44	1391	116	213	415	329	626	-686	0
1723	110	0	1007	1905	898	-1456	54	1401	-38	194	420	356	525	-1664	0
1724	110	0	978	1934	956	-1456	11	1445	-238	201	527	289	620	-1746	0
1725	110	0	1053	1951	898	-1502	77	1424	71	219	539	376	669	-647	0
1726	110	0	1107	1945	838	-1526	134	1391	329	190	517	403	801	799	0
1727	110	0	1007	1955	948	-1481	29	1451	434	213	467	471	808	1198	0
1728	110	0	1034	1976	942	-1505	46	1459	327	170	475	337	828	954	0
1729	110	0	1065	1990	925	-1527	70	1457	419	137	483	448	830	855	0
1730	110	0	1003	1990	987	-1496	8	1488	312	145	452	393	791	739	0
1731	110	0	1069	2007	938	-1538	65	1472	356	120	523	399	729	556	0
1732	110	0	1053	2015	962	-1534	45	1488	162	147	535	339	630	-618	0
1733	110	0	974	2017	1043	-1495	-34	1530	-176	85	485	248	529	-1652	0
1734	110	0	1123	2015	892	-1569	115	1453	-114	226	550	386	541	-1689	0
1735	110	0	997	2023	1026	-1510	-14	1524	25	89	537	368	667	-638	0
1736	110	0	1147	2033	886	-1590	130	1459	325	145	419	386	772	737	0
1737	110	0	1069	2046	977	-1557	46	1511	475	176	384	475	816	1072	0
1738	110	0	971	2038	1067	-1504	-48	1552	424	126	378	430	766	904	0
1739	110	0	1081	2021	940	-1551	70	1480	409	65	450	320	690	816	0
1740	110	0	1042	1998	956	-1520	43	1477	362	128	479	430	675	760	0
1741	110	0	999	1969	970	-1484	14	1469	283	75	337	368	609	481	0
1742	110	0	1024	1955	931	-1489	46	1443	112	118	430	314	547	-708	0
1743	110	0	912	1953	1041	-1432	-64	1497	-155	145	391	304	490	-1654	0
1744	110	0	956	1926	970	-1441	-7	1448	-166	161	368	242	366	-1780	0
1745	110	0	1011	1903	892	-1457	59	1397	1	155	446	333	535	-748	0
1746	110	0	999	1866	867	-1432	66	1366	320	75	382	370	700	686	0
1747	110	0	925	1844	919	-1384	3	1381	417	110	395	331	680	1043	0
1748	110	0	993	1821	828	-1407	82	1324	455	162	448	467	576	938	0
1749	110	0	854	1810	956	-1332	-51	1383	318	-34	347	226	417	713	0
1750	110	0	965	1775	810	-1370	77	1292	413	143	442	351	521	694	0
1751	110	0	774	1757	983	-1265	-104	1370	236	60	353	223	362	483	0
1752	110	0	863	1726	863	-1294	0	1294	126	108	366	289	413	-824	0
1753	110	0	797	1726	929	-1261	-66	1327	-205	120	351	234	325	-1823	0
1754	110	0	916	1724	808	-1320	54	1266	-164	178	465	327	391	-1815	0
1755	110	0	879	1707	828	-1293	25	1267	-71	213	362	263	386	-768	0
1756	110	0	920	1670	750	-1295	85	1210	314	178	380	341	490	694	0
1757	110	0	869	1660	791	-1264	39	1225	459	126	358	399	523	989	0
1758	110	0	822	1654	832	-1238	-5	1243	355	89	364	378	599	921	0
1759	110	0	854	1662	808	-1258	23	1235	343	153	347	337	628	692	0
1760	110	0	869	1643	774	-1256	47	1208	450	145	397	395	696	632	0
1761	110	0	896	1623	727	-1259	84	1175	356	244	372	388	711	401	0
1762	110	0	788	1631	843	-1209	-27	1237	58	153	320	333	442	-723	0
1763	110	0	879	1633	754	-1256	62	1193	-56	252	471	331	457	-1625	0
1764	110	0	840	1627	787	-1233	26	1207	-157	172	417	259	351	-1843	0
1765	110	0	877	1614	737	-1245	70	1175	110	201	463	372	525	-731	0
1766	110	0	798	1612	814	-1205	-8	1213	349	201	419	434	688	686	0
1767	110	0	850	1602	752	-1226	49	1177	463	176	459	409	741	1030	0
1768	110	0	815	1610	795	-1212	10	1202	403	244	415	419	772	1014	0
1769	110	0	792	1604	812	-1198	-10	1208	312	135	391	397	721	702	0
1770	110	0	832	1594	762	-1213	35	1178	333	234	450	391	719	611	0
1771	110	0	826	1586	760	-1206	33	1173	419	232	380	417	640	547	0
1772	110	0	824	1598	774	-1211	25	1186	102	252	432	325	574	-595	0
1773	110	0	796	1610	814	-1203	-9	1212	-129	236	477	292	455	-1617	0
1774	110	0	891	1608	717	-1249	87	1162	-60	287	506	300	2296	-1724	0
1775	110	0	809	1592	783	-1200	13	1187	38	302	403	345	4306	-756	0
1776	110	0	878	1586	708	-1232	85	1147	374	275	442	444	2465	719	0
1777	110	0	840	1579	739	-1209	50	1159	471	244	428	496	2735	1074	0
1778	110	0	850	1598	748	-1224	51	1173	413	250	401	386	2397	940	0
1779	110	0	820	1596	776	-1208	22	1186	444	225	424	444	1988	890	0
1780	110	0	850	1598	748	-1224	51	1173	386	244	366	475	1856	692	0
1781	110	0	864	1583	719	-1223	72	1151	378	248	432	386	1579	630	0
1782	110	0	785	1590	805	-1187	-10	1197	128	226	380	362	1402	-618	0
1783	110	0	877	1596	719	-1236	79	1157	-114	353	459	232	1156	-1584	0
1784	110	0	937	1596	659	-1266	139	1127	-52	393	459	345	1156	-1608	0
1785	110	0	927	1598	671	-1262	128	1134	120	294	450	411	1098	-649	0
1786	110	0	910	1602	692	-1256	109	1147	304	376	366	420	1173	805	0
1787	110	0	840	1610	770	-1225	35	1190	397	302	411	444	1103	1210	0
1788	110	0	945	1606	661	-1275	142	1133	432	345	461	455	1146	1057	0
1789	110	0	831	1610	779	-1220	26	1194	436	252	374	405	1063	933	0
1790	110	0	860	1610	750	-1235	55	1180	358	273	380	395	983	777	0
1791	110	0	857	1596	739	-1226	59	1167	337	353	318	372	1034	603	0
1792	110	0	762	1590	828	-1176	-33	1209	79	300	376	411	785	-525	0
1793	110	0	851	1594	743	-1222	54	1168	-104	368	450	306	776	-1635	0
1794	110	0	844	1600	756	-1222	44	1178	-139	384	405	339	743	-1633	0
1795	110	0	890	1598	708	-1244	91	1153	17	360	457	448	834	-560	0
1796	110	0	891	1602	711	-1246	90	1156	393	291	422	488	933	907	0
1797	110	0	855	1617	762	-1236	46	1189	469	316	434	465	968	1235	0
1798	110	0	819	1612	793	-1215	13	1202	399	250	349	422	938	999	0
1799	110	0	848	1610	762	-1229	43	1186	382	343	325	535	933	925	0
1800	110	0	799	1600	801	-1199	-1	1200	380	256	374	531	853	737	0
1801	110	0	807	1581	774	-1194	16	1177	356	250	467	467	785	653	0
1802	110	0	793	1586	793	-1189	0	1189	172	236	467	444	708	-554	0
1803	110	0	798	1577	779	-1187	9	1178	-62	420	523	475	465	-1553	0
1804	110	0	862	1579	717	-1220	72	1148	-77	467	882	630	129	-1621	0
1805	110	0	816	1584	768	-1200	24	1176	9	486	630	609	393	-673	0
1806	110	0	895	1577	682	-1236	106	1129	358	465	624	640	797	851	0
1807	110	0	768	1573	805	-1170	-18	1189	382	316	599	618	847	1162	0
1808	110	0	784	1594	810	-1189	-13	1202	358	322	510	533	871	999	0
1809	110	0	751	1610	859	-1180	-54	1234	351	304	502	490	1045	871	0
1810	110	0	772	1617	845	-1194	-36	1231	337	300	389	504	1074	715	0
1811	110	0	805	1619	814	-1212	-4	1216	281	246	430	453	1026	605	0
1812	110	0	741	1617	876	-1179	-67	1246	120	246	349	485	971	-597	0
1813	110	0	735	1604	869	-1169	-67	1236	-58	184	337	380	847	-1631	0
1814	110	0	760	1584	824	-1172	-32	1204	-143	267	376	345	913	-1635	0
1815	110	0	789	1592	803	-1190	-7	1197	5	213	331	368	1008	-626	0
1816	110	0	780	1579	799	-1179	-9	1189	281	211	345	446	1127	748	0
1817	110	0	782	1594	812	-1188	-15	1203	455	190	372	438	1148	1204	0
1818	110	0	781	1584	803	-1182	-11	1193	426	273	335	486	1268	1072	0
1819	110	0	790	1602	812	-1196	-11	1207	370	252	341	405	1202	874	0
1820	110	0	747	1614	867	-1180	-60	1240	333	259	331	446	1162	729	0
1821	110	0	749	1616	867	-1182	-59	1241	263	248	265	380	1132	539	0
1822	110	0	776	1627	851	-1201	-37	1239	161	194	345	413	1014	-541	0
1823	110	0	724	1614	890	-1169	-83	1252	-102	238	298	287	873	-1499	0
1824	110	0	833	1616	783	-1224	25	1199	-131	254	349	322	882	-1612	0
1825	110	0	916	1612	696	-1264	110	1154	102	368	471	461	1049	-556	0
1826	110	0	830	1606	776	-1218	27	1191	351	180	322	430	1088	741	0
1827	110	0	910	1608	698	-1259	106	1153	512	258	411	459	1218	1268	0
1828	110	0	801	1596	795	-1198	3	1195	469	250	341	426	1185	1068	0
1829	110	0	910	1598	688	-1254	111	1143	506	228	281	529	1080	925	0
1830	110	0	848	1573	725	-1210	61	1149	465	230	401	434	1099	847	0
1831	110	0	877	1559	682	-1218	97	1120	486	250	294	488	993	777	0
1832	110	0	811	1552	741	-1181	35	1146	159	289	349	388	896	-483	0
1833	110	0	826	1536	710	-1181	58	1123	-31	389	358	308	962	-1394	0
1834	110	0	875	1534	659	-1204	108	1096	-77	294	434	374	851	-1567	0
1835	110	0	851	1524	673	-1187	89	1098	27	333	446	422	1096	-562	0
1836	110	0	958	1538	580	-1248	189	1059	448	325	368	504	1160	958	0
1837	110	0	832	1526	694	-1179	69	1110	570	304	368	490	1224	1356	0
1838	110	0	848	1532	684	-1190	82	1108	492	263	335	486	1191	1140	0
1839	110	0	857	1524	667	-1190	95	1095	519	329	459	549	1189	1105	0
1840	110	0	796	1515	719	-1155	38	1117	438	252	358	549	1167	979	0
1841	110	0	842	1499	657	-1170	92	1078	382	341	298	483	1183	754	0
1842	110	0	862	1509	647	-1185	107	1078	277	386	388	492	1127	-310	0
1843	110	0	830	1503	673	-1166	78	1088	1	389	345	351	952	-1317	0
1844	110	0	910	1505	595	-1207	157	1050	15	500	384	481	1078	-1373	0
1845	110	0	960	1509	549	-1234	205	1029	211	442	378	549	1115	-353	0
1846	110	0	939	1517	578	-1228	180	1047	471	457	327	597	1297	1084	0
1847	110	0	948	1520	572	-1234	188	1046	636	467	355	541	1381	1449	0
1848	110	0	882	1524	642	-1203	120	1083	583	477	368	628	1420	1336	0
1849	110	0	883	1519	636	-1201	123	1077	564	461	422	500	1305	1233	0
1850	110	0	912	1528	616	-1220	148	1072	570	609	261	601	1406	1010	0
1851	110	0	890	1530	640	-1210	125	1085	552	537	325	595	1346	948	0
1852	110	0	887	1517	630	-1202	128	1073	312	560	355	452	1614	-230	0
1853	110	0	980	1519	539	-1249	220	1029	139	694	415	521	2423	-1144	0
1854	110	0	887	1503	616	-1195	135	1059	81	620	358	438	2097	-1332	0
1855	110	0	924	1486	562	-1205	181	1024	236	634	335	506	1998	-318	0
1856	110	0	842	1482	640	-1162	101	1061	527	680	316	609	2015	1113	0
1857	110	0	892	1491	599	-1191	146	1045	638	640	341	601	1922	1507	0
1858	110	0	881	1495	614	-1188	133	1054	628	690	345	519	1912	1379	0
1859	110	0	864	1486	622	-1175	121	1054	593	626	329	593	1740	1272	0
1860	110	0	838	1487	649	-1162	94	1068	527	618	314	539	1720	1127	0
1861	110	0	879	1470	591	-1174	144	1030	568	760	339	558	1627	1045	0
1862	110	0	799	1470	671	-1134	64	1070	283	733	333	483	1573	-164	0
1863	110	0	836	1466	630	-1151	103	1048	83	774	294	508	1519	-1231	0
1864	110	0	839	1455	616	-1147	111	1035	65	847	310	444	1522	-1361	0
1865	110	0	863	1425	562	-1144	150	993	256	873	275	599	1709	-292	0
1866	110	0	792	1416	624	-1104	84	1020	444	772	223	576	1767	1067	0
1867	110	0	869	1433	564	-1151	152	998	651	861	287	644	1848	1542	0
1868	110	0	819	1474	655	-1146	82	1064	535	772	194	527	1608	1315	0
1869	110	0	869	1478	609	-1173	130	1043	539	820	263	566	1681	1218	0
1870	110	0	774	1456	682	-1115	46	1069	498	772	236	564	1584	1065	0
1871	110	0	813	1443	630	-1128	91	1036	556	836	281	570	1627	935	0
1872	110	0	871	1579	708	-1225	81	1143	244	789	318	461	1524	-192	0
1873	110	0	961	1742	781	-1351	90	1261	17	904	261	485	1447	-1173	0
1874	110	0	1064	1971	907	-1517	78	1439	46	892	358	444	1328	-1330	0
1875	110	0	1250	2295	1045	-1772	102	1670	180	985	199	475	1451	-366	0
1876	110	0	1432	2675	1243	-2053	94	1959	463	929	269	576	1517	1051	0
1877	110	0	1565	3049	1484	-2307	40	2266	521	824	201	531	1499	1427	0
1878	110	0	1638	3232	1594	-2435	22	2413	512	814	219	514	1482	1195	0
1879	110	0	1655	3358	1703	-2506	-24	2530	494	818	213	469	1505	1109	0
1880	110	0	1702	3389	1687	-2545	7	2538	461	752	281	481	1371	931	0
1881	110	0	1804	3317	1513	-2560	145	2415	543	832	254	506	1369	849	0
1882	110	0	1562	3053	1491	-2307	35	2272	219	810	261	448	1187	-228	0
1883	110	0	1459	2731	1272	-2095	93	2001	67	822	271	353	1107	-1290	0
1884	110	0	1315	2432	1117	-1873	99	1774	-3	876	292	420	1055	-1315	1
1885	112	0	1214	2137	923	-1675	145	1530	126	791	269	391	1158	-498	0
1886	112	0	1058	1874	816	-1466	121	1345	335	777	308	461	1245	993	0
1887	112	0	966	1668	702	-1317	132	1185	543	743	234	434	1303	1365	0
1888	112	0	871	1553	682	-1212	94	1117	496	706	225	426	1198	1208	0
1889	112	0	807	1460	653	-1133	77	1056	461	636	281	419	1196	1010	0
1890	112	0	782	1422	640	-1102	71	1031	436	663	238	395	1171	917	0
1891	112	0	789	1371	582	-1080	103	976	306	649	236	327	1018	694	0
1892	112	0	652	1363	711	-1007	-29	1037	168	564	166	304	826	-366	0
1893	112	0	703	1354	651	-1028	26	1002	-36	576	226	322	779	-1437	0
1894	112	0	780	1363	583	-1071	98	973	-89	665	250	296	818	-1515	0
1895	112	0	749	1381	632	-1065	58	1006	56	550	265	323	919	-568	0
1896	112	0	848	1389	541	-1118	153	965	426	574	254	442	1016	857	0
1897	112	0	739	1396	657	-1067	41	1026	481	473	133	442	1008	1148	0
1898	112	0	739	1406	667	-1072	36	1036	469	490	213	388	1072	1103	0
1899	112	0	745	1414	669	-1079	38	1041	397	355	145	405	878	830	0
1900	112	0	693	1418	725	-1055	-16	1071	366	382	131	376	890	748	0
1901	112	0	705	1418	713	-1061	-4	1065	382	351	118	428	853	564	0
1902	112	0	722	1437	715	-1079	3	1076	219	341	184	294	766	-494	0
1903	112	0	732	1416	684	-1074	24	1050	-79	376	223	256	700	-1503	0
1904	112	0	749	1406	657	-1077	46	1031	-157	384	234	226	659	-1604	0
1905	112	0	700	1392	692	-1046	4	1042	75	300	215	327	713	-684	0
1906	112	0	800	1385	585	-1092	107	985	335	341	261	322	878	706	0
1907	112	0	670	1381	711	-1025	-20	1046	422	246	133	388	843	1098	0
1908	112	0	677	1375	698	-1026	-10	1036	428	232	194	455	830	966	0
1909	112	0	662	1375	713	-1018	-25	1044	314	263	141	347	725	795	0
1910	112	0	712	1367	655	-1039	28	1011	339	289	294	389	793	702	0
1911	112	0	603	1375	772	-989	-84	1073	325	217	129	312	754	537	0
1912	112	0	703	1387	684	-1045	9	1035	114	275	300	252	700	-587	0
1913	112	0	685	1398	713	-1041	-14	1055	-69	300	259	271	582	-1532	0
1914	112	0	721	1392	671	-1056	25	1031	-226	366	273	184	541	-1681	0
1915	112	0	713	1390	677	-1051	18	1033	44	292	306	221	679	-727	0
1916	112	0	689	1387	698	-1038	-4	1042	221	230	232	345	739	614	0
1917	112	0	670	1385	715	-1027	-22	1050	426	318	223	386	805	1055	0
1918	112	0	630	1373	743	-1001	-56	1058	382	287	176	331	816	919	0
1919	112	0	689	1379	690	-1034	0	1034	353	333	161	374	808	708	0
1920	112	0	718	1377	659	-1047	29	1018	395	362	234	355	719	677	0
1921	112	0	652	1377	725	-1014	-36	1051	289	362	203	403	702	533	0
1922	112	0	650	1387	737	-1018	-43	1062	120	349	139	242	550	-684	0
1923	112	0	728	1385	657	-1056	35	1021	-50	467	331	306	589	-1487	0
1924	112	0	700	1404	704	-1052	-2	1054	-153	430	246	194	473	-1742	0
1925	112	0	737	1404	667	-1070	35	1035	17	473	205	341	636	-731	0
1926	112	0	697	1416	719	-1056	-11	1067	314	391	215	370	733	595	0
1927	112	0	766	1433	667	-1099	49	1050	479	450	232	378	808	1039	0
1928	112	0	675	1414	739	-1044	-32	1076	442	477	168	322	758	962	0
1929	112	0	745	1443	698	-1094	23	1070	448	455	116	475	646	797	0
1930	112	0	759	1441	682	-1100	38	1061	407	459	197	283	669	725	0
1931	112	0	710	1441	731	-1075	-10	1086	380	473	302	322	739	636	0
1932	112	0	772	1474	702	-1123	35	1088	83	574	203	225	574	-516	0
1933	112	0	745	1464	719	-1104	13	1091	-58	659	281	327	609	-1561	0
1934	112	0	805	1451	646	-1128	79	1048	-75	597	221	320	614	-1650	0
1935	112	0	881	1439	558	-1160	161	998	151	651	355	314	651	-601	0
1936	112	0	823	1449	626	-1136	98	1037	345	696	353	407	851	781	0
1937	112	0	786	1451	665	-1118	60	1058	533	587	252	446	779	1117	0
1938	112	0	897	1449	552	-1173	172	1000	642	690	378	483	993	1041	0
1939	112	0	743	1462	719	-1102	12	1090	389	756	228	395	1018	793	0
1940	112	0	891	1441	550	-1166	170	995	521	682	399	409	1020	675	0
1941	112	0	778	1464	686	-1121	46	1075	444	680	356	502	954	671	0
1942	112	0	829	1478	649	-1153	90	1063	258	762	236	401	787	-485	0
1943	112	0	821	1455	634	-1138	93	1044	-5	768	384	378	731	-1418	0
1944	112	0	842	1464	622	-1153	110	1043	-29	715	372	339	700	-1569	0
1945	112	0	844	1462	618	-1153	113	1040	122	692	339	351	874	-626	0
1946	112	0	891	1476	585	-1183	153	1030	424	797	337	475	1022	826	0
1947	112	0	838	1489	651	-1163	93	1070	510	663	265	407	1043	1195	0
1948	112	0	900	1509	609	-1204	145	1059	605	632	355	442	907	1142	0
1949	112	0	904	1528	624	-1216	140	1076	492	725	285	417	937	1001	0
1950	112	0	840	1544	704	-1192	68	1124	434	603	217	444	814	853	0
1951	112	0	964	1573	609	-1268	177	1091	438	758	267	517	948	721	0
1952	112	0	811	1590	779	-1200	16	1184	155	677	258	372	824	-360	0
1953	112	0	926	1606	680	-1266	123	1143	67	710	287	351	750	-1336	0
1954	112	0	970	1619	649	-1294	160	1134	-21	748	316	380	865	-1462	0
1955	112	0	900	1619	719	-1259	90	1169	40	618	205	355	814	-599	0
1956	112	0	1032	1639	607	-1335	212	1123	438	737	294	527	1090	830	0
1957	112	0	867	1654	787	-1260	40	1220	417	642	217	481	1173	1160	0
1958	112	0	1008	1687	679	-1347	164	1183	504	591	242	519	1185	1024	0
1959	112	0	972	1736	764	-1354	104	1250	420	578	310	399	1150	931	0
1960	112	0	1004	1778	774	-1391	115	1276	341	634	238	339	997	803	0
1961	112	0	978	1802	824	-1390	77	1313	405	618	283	483	931	748	0
1962	112	0	991	1848	857	-1419	67	1352	133	580	178	333	783	-397	0
1963	112	0	1040	1955	915	-1497	62	1435	-120	566	318	341	774	-1282	0
1964	112	0	1463	2867	1404	-2165	29	2135	-65	702	292	120	618	-1476	0
1965	112	0	1684	3158	1474	-2421	105	2316	23	517	250	452	905	-453	0
1966	112	0	1385	1491	106	-1438	639	798	752	911	789	682	1363	2296	0
1967	112	0	933	1059	126	-996	403	592	937	859	537	713	1268	2679	0
1968	112	0	562	851	289	-706	136	570	797	764	535	748	1532	2461	0
1969	112	0	571	776	205	-673	183	490	638	692	446	516	1350	2015	0
1970	112	0	565	731	166	-648	199	448	642	568	442	485	1319	1623	0
1971	112	0	429	725	296	-577	66	510	455	519	397	527	1233	1429	0
1972	112	0	376	690	314	-533	31	502	252	446	302	426	948	267	0
1973	112	0	452	636	184	-544	134	410	58	457	420	368	1065	-649	0
1974	112	0	353	564	211	-458	71	387	-157	485	279	327	962	-923	0
1975	112	0	386	504	118	-445	134	311	-65	323	267	360	905	-339	0
1976	112	0	275	461	186	-368	44	323	254	120	298	452	952	855	0
1977	112	0	181	442	261	-311	-40	351	281	32	201	382	816	1041	0
1978	112	0	207	426	219	-316	-6	322	271	77	164	351	888	892	0
1979	112	0	122	428	306	-275	-92	367	178	112	79	294	826	735	0
1980	112	0	64	426	362	-245	-149	394	114	56	69	244	820	605	0
1981	112	0	8	417	409	-212	-200	413	110	-15	58	188	739	382	0
1982	112	0	-2	488	490	-243	-246	489	-182	-42	21	159	583	-754	0
1983	112	0	52	492	440	-272	-194	466	-415	27	38	271	434	-1742	0
1984	112	0	21	391	370	-206	-174	380	-535	-83	75	182	380	-1916	0
1985	112	0	17	236	219	-126	-101	227	-364	-29	137	331	475	-1061	0
1986	112	0	-43	112	155	-34	-99	133	-21	-9	170	389	640	294	0
1987	112	0	-215	118	333	48	-274	225	50	-27	44	275	737	700	0
1988	112	0	-159	112	271	23	-215	191	44	-23	151	256	636	651	0
1989	112	0	-261	64	325	98	-293	194	13	-17	168	267	599	570	0
1990	112	0	-122	27	149	47	-135	88	36	38	128	304	603	446	0
1991	112	0	-177	11	188	83	-182	99	44	7	172	285	477	448	0
1992	112	0	-155	62	217	46	-186	139	-176	0	44	178	261	-715	0
1993	112	0	-58	108	166	-25	-112	137	-372	122	217	114	333	-1637	0
1994	112	0	-143	-21	122	82	-132	50	-424	54	170	75	221	-1701	0
1995	112	0	-147	-168	-21	157	-63	-94	-225	180	151	205	436	-822	0
1996	112	0	-190	-285	-95	237	-47	-190	69	209	149	349	574	481	0
1997	112	0	-216	-281	-65	248	-75	-173	131	149	52	292	539	1004	0
1998	112	0	-208	-254	-46	231	-81	-150	172	97	104	240	465	878	0
1999	112	0	-203	-300	-97	251	-53	-198	190	77	-9	219	399	675	0
[truncated: 32,849 more rows]
