# Supplementary material for: A Robust and Real-Time Capable Envelope-Based Algorithm for Heart Sound Classification: Validation under Different Physiological Conditions
Source: Sensors (Basel). 2020 Feb 11;20(4):972. doi: 10.3390/s20040972 (PMC7070375; doi:10.3390/s20040972)
Supplement: Supplementary file 1 [file sensors-20-00972-s001.zip › Messungen/sw/sw01_unfiltered.csv]

Dataset No.	Pulse (bpm)	Pacer Bit	leadI (�V)	leadII (�V)	leadIII (�V)	lead_avR (�V)	lead_avL (�V)	lead_avF (�V)	V1 (�V)	V2 (�V)	V3 (�V)	V4 (�V)	V5 (�V)	V6 (�V)	R-Wave
1	0	0	706	1703	997	-1204	-145	1350	-56	-17	-79	2260	-65	-36	0
2	0	0	639	1711	1072	-1175	-216	1391	-44	-67	-48	2252	-157	-21	0
3	0	0	640	1699	1059	-1169	-209	1379	-40	-34	-81	2262	-102	-32	0
4	0	0	681	1703	1022	-1192	-170	1362	-81	19	25	2258	-122	13	0
5	0	0	675	1703	1028	-1189	-176	1365	-21	-54	40	2240	-95	32	0
6	0	0	697	1711	1014	-1204	-158	1362	-32	-54	46	2236	-124	-34	0
7	0	0	707	1713	1006	-1210	-149	1359	11	34	48	2296	-93	64	0
8	0	0	654	1709	1055	-1181	-200	1382	-83	-89	-79	2196	-145	-126	0
9	0	0	669	1703	1034	-1186	-182	1368	-44	-44	-79	2279	-170	-52	1
10	0	0	566	1718	1152	-1142	-293	1435	-89	-21	-176	2234	-153	-114	0
11	0	0	656	1703	1047	-1179	-195	1375	-11	-93	-87	2244	-98	-36	0
12	0	0	670	1713	1043	-1191	-186	1378	-29	-50	-69	2217	-97	-46	0
13	0	0	679	1714	1035	-1196	-178	1374	-122	-21	-73	2225	-120	-31	0
14	0	0	685	1713	1028	-1199	-171	1370	-60	-1	40	2207	-168	-38	0
15	0	0	728	1713	985	-1220	-128	1349	52	-71	75	2314	-79	25	0
16	0	0	689	1707	1018	-1198	-164	1362	-21	-40	-1	2182	-157	1	0
17	0	0	679	1707	1028	-1193	-174	1367	-69	-40	21	2180	-71	-7	0
18	0	0	654	1703	1049	-1178	-197	1376	-91	-52	-95	2262	-170	23	0
19	0	0	613	1703	1090	-1158	-238	1396	-95	-83	-186	2209	-178	-131	0
20	0	0	646	1709	1063	-1177	-208	1386	-79	-25	-89	2199	-100	-36	0
21	0	0	539	1701	1162	-1120	-311	1431	-133	-85	-141	2248	-168	-75	0
22	0	0	673	1703	1030	-1188	-178	1366	-73	-29	-102	2246	-106	-71	0
23	0	0	662	1701	1039	-1181	-188	1370	-71	21	-11	2143	-67	-23	0
24	0	0	718	1711	993	-1214	-137	1352	-27	-54	29	2242	-129	29	0
25	0	0	695	1705	1010	-1200	-157	1357	-50	5	79	2248	-87	-3	0
26	0	0	623	1703	1080	-1163	-228	1391	-50	-13	25	2231	-118	-34	0
27	0	0	712	1709	997	-1210	-142	1353	-1	-75	-7	2244	-161	-9	0
28	0	0	662	1711	1049	-1186	-193	1380	-34	-46	-46	2227	-100	44	0
29	0	0	621	1722	1101	-1171	-240	1411	-54	-102	-145	2153	-120	-58	0
30	0	0	651	1716	1065	-1183	-207	1390	-56	-85	-116	2273	-65	-95	0
31	0	0	596	1711	1115	-1153	-259	1413	-95	-79	-141	2170	-147	-42	0
32	0	0	610	1709	1099	-1159	-244	1404	-139	-23	-75	2161	-129	-93	0
33	0	0	712	1714	1002	-1213	-145	1358	-40	36	-38	2310	-79	-25	0
34	0	0	674	1709	1035	-1191	-180	1372	-46	-65	42	2304	-50	-3	0
35	0	0	683	1709	1026	-1196	-171	1367	13	-38	-17	2211	-56	-52	0
36	0	0	676	1711	1035	-1193	-179	1373	-52	-77	46	2116	-83	-17	0
37	0	0	661	1714	1053	-1187	-196	1383	-42	19	54	2205	-42	-48	0
38	0	0	623	1711	1088	-1167	-232	1399	-126	-112	-100	2143	-161	-118	0
39	0	0	654	1703	1049	-1178	-197	1376	-32	-56	-85	2271	-141	-34	0
40	0	0	633	1703	1070	-1168	-218	1386	-75	-85	-85	2190	-149	-89	0
41	0	0	646	1713	1067	-1179	-210	1390	-54	-97	-52	2244	-166	-50	0
42	0	0	716	1718	1002	-1217	-143	1360	-31	-36	-32	2236	-161	1	0
43	0	0	698	1722	1024	-1210	-163	1373	-87	-23	-58	2254	-145	-1	0
44	0	0	725	1747	1022	-1236	-148	1384	-50	52	-9	2201	-122	-5	0
45	0	0	670	1738	1068	-1204	-199	1403	-60	-114	13	2110	-159	-91	0
46	0	0	757	1742	985	-1249	-114	1363	9	38	85	2186	-48	29	0
47	0	0	642	1732	1090	-1187	-224	1411	-87	-89	-71	2231	-192	9	0
48	0	0	694	1728	1034	-1211	-170	1381	21	-71	-91	2225	-116	-85	0
49	0	0	640	1747	1107	-1193	-233	1427	-116	-98	-71	2134	-29	-97	0
50	0	0	695	1742	1047	-1218	-176	1394	-118	-100	-118	2163	-153	-166	0
51	0	0	613	1749	1136	-1181	-261	1442	-104	-38	-65	2166	-162	27	0
52	0	0	642	1747	1105	-1194	-231	1426	-87	-110	-93	2157	-155	-71	0
53	0	0	771	1742	971	-1256	-100	1356	1	13	-19	2211	-36	15	0
54	0	0	654	1753	1099	-1203	-222	1426	-139	-85	25	2155	-139	-32	0
55	0	0	817	1755	938	-1286	-60	1346	-31	34	124	2184	-75	-21	0
56	0	0	673	1759	1086	-1216	-206	1422	-48	-75	40	2176	-95	-42	0
57	0	0	679	1749	1070	-1214	-195	1409	-145	-54	-42	2176	-114	-133	0
58	0	0	706	1755	1049	-1230	-171	1402	-58	9	-25	2258	-23	-58	0
59	0	0	613	1755	1142	-1184	-264	1448	-133	-141	-118	2120	-190	-71	0
60	0	0	712	1771	1059	-1241	-173	1415	-120	-34	-91	2213	-77	-124	0
61	0	0	656	1761	1105	-1208	-224	1433	-93	-62	-97	2089	-58	-93	0
62	0	0	701	1771	1070	-1236	-184	1420	-32	-52	-48	2227	-157	11	0
63	0	0	730	1773	1043	-1251	-156	1408	-60	-3	-69	2207	-174	-71	0
64	0	0	728	1771	1043	-1249	-157	1407	-69	0	27	2199	-42	-21	0
65	0	0	718	1788	1070	-1253	-176	1429	-85	-58	11	2184	-85	-89	0
66	0	0	741	1790	1049	-1265	-154	1419	-21	-25	81	2254	-141	13	0
67	0	0	776	1804	1028	-1290	-126	1416	-79	23	-44	2180	-97	-62	0
68	0	0	722	1810	1088	-1266	-183	1449	-85	-44	-50	2192	-157	-71	0
69	0	0	677	1817	1140	-1247	-231	1478	-98	-38	-124	2170	-91	-100	0
70	0	0	727	1813	1086	-1270	-179	1449	-67	-87	-162	2260	-143	-110	0
71	0	0	704	1813	1109	-1258	-202	1461	-52	9	-126	2196	-129	-77	0
72	0	0	648	1827	1179	-1237	-265	1503	-118	-116	-79	2128	-162	-60	0
73	0	0	737	1831	1094	-1284	-178	1462	-71	-93	-56	2135	-170	-23	0
74	0	0	748	1813	1065	-1280	-158	1439	-65	31	40	2215	-112	15	0
75	0	0	743	1848	1105	-1295	-181	1476	-91	-23	-23	2130	-116	-42	0
76	0	0	794	1870	1076	-1332	-141	1473	-48	-38	-21	2219	-81	-95	0
77	0	0	747	1879	1132	-1313	-192	1505	-71	-15	-62	2198	-60	-50	0
78	0	0	795	1879	1084	-1337	-144	1481	-91	-17	-122	2161	-131	-48	0
79	0	0	760	1887	1127	-1323	-183	1507	-108	-71	-153	2112	-118	-56	0
80	0	0	815	1899	1084	-1357	-134	1491	-79	-69	-46	2102	-83	-29	0
81	0	0	747	1905	1158	-1326	-205	1531	-50	-62	-135	2143	-15	-64	0
82	0	0	823	1907	1084	-1365	-130	1495	-17	-100	-116	2149	-155	-104	0
83	0	0	772	1914	1142	-1343	-185	1528	-38	21	-17	2209	-31	60	0
84	0	0	844	1916	1072	-1380	-114	1494	-73	-27	-1	2116	-135	-73	0
85	0	0	850	1932	1082	-1391	-116	1507	-42	-25	104	2271	-79	60	0
86	0	0	768	1932	1164	-1350	-198	1548	-141	-38	-50	2159	-147	-93	0
87	0	0	878	1941	1063	-1409	-92	1502	-60	-25	9	2229	-73	-44	0
88	0	0	791	1951	1160	-1371	-184	1555	-106	-120	-64	2178	-75	-104	0
89	0	0	768	1963	1195	-1365	-213	1579	-98	-79	-128	2184	-108	-67	0
90	0	0	756	1980	1224	-1368	-234	1602	-100	-79	-149	2149	-118	-157	0
91	0	0	743	1978	1235	-1360	-246	1606	-52	-85	-145	2198	-137	-65	0
92	0	0	765	1998	1233	-1381	-234	1615	-126	-129	-120	2114	-120	-110	0
93	0	0	815	1994	1179	-1404	-182	1586	-52	-46	50	2244	-147	48	0
94	0	0	882	2007	1125	-1444	-121	1566	-118	-64	-25	2124	-133	-56	0
95	0	0	875	2004	1129	-1439	-127	1566	-36	-21	73	2265	-69	-13	0
96	0	0	801	2007	1206	-1404	-202	1606	0	-48	-29	2188	-168	-27	0
97	0	0	857	2015	1158	-1436	-150	1586	-25	-85	-5	2174	-100	-60	0
98	0	0	855	2015	1160	-1435	-152	1587	-42	-75	-139	2163	-71	-89	0
99	0	0	804	2033	1229	-1418	-212	1631	-102	-104	-112	2165	-131	-17	0
100	0	0	790	2033	1243	-1411	-226	1638	-161	-46	-112	2166	-124	-75	0
101	0	0	793	2042	1249	-1417	-228	1645	-129	-62	-151	2134	-126	-89	0
102	0	0	792	2037	1245	-1414	-226	1641	-128	-89	-95	2155	-149	-32	0
103	0	0	815	2054	1239	-1434	-212	1646	-17	-29	-60	2163	-195	34	0
104	0	0	873	2042	1169	-1457	-148	1605	-141	-3	56	2188	-85	54	0
105	0	0	858	2054	1196	-1456	-169	1625	-3	-87	-73	2137	-162	-77	0
106	0	0	846	2050	1204	-1448	-179	1627	17	-15	-5	2170	-126	85	0
107	0	0	776	2056	1280	-1416	-252	1668	-108	-122	-36	2099	-137	-15	0
108	0	0	869	2044	1175	-1456	-153	1609	29	-73	-27	2141	-131	-56	0
109	0	0	716	2025	1309	-1370	-296	1667	-141	-83	-106	2108	-95	-32	0
110	0	0	776	2005	1229	-1390	-226	1617	-116	-139	-164	2089	-203	-108	0
111	0	0	784	1996	1212	-1390	-214	1604	9	-62	-52	2194	-52	-5	0
112	0	0	743	1986	1243	-1364	-250	1614	-110	-110	-145	2120	-201	-56	0
113	0	0	817	1951	1134	-1384	-158	1542	-27	-40	65	2079	-118	60	0
114	0	0	726	1938	1212	-1332	-243	1575	-64	-58	17	2170	-135	-25	0
115	0	0	813	1920	1107	-1366	-147	1513	-42	-27	1	2110	-104	-46	0
116	0	0	763	1895	1132	-1329	-184	1513	11	54	87	2184	-71	116	0
117	0	0	708	1891	1183	-1299	-237	1537	-81	-62	-54	2068	-116	-64	0
118	0	0	708	1866	1158	-1287	-225	1512	-73	-50	-75	2130	-159	-17	0
119	0	0	714	1870	1156	-1292	-221	1513	-133	-79	-131	2176	-106	-60	0
120	0	0	689	1854	1165	-1271	-238	1509	-159	-85	-133	2155	-85	-137	0
121	0	0	633	1841	1208	-1237	-287	1524	-116	-135	-58	2139	-162	-17	0
122	0	0	730	1837	1107	-1283	-188	1472	-135	-75	-83	2132	-151	-89	0
123	0	0	708	1811	1103	-1259	-197	1457	-75	-32	-40	2149	-62	-19	0
124	0	0	776	1815	1039	-1295	-131	1427	-62	-21	15	2122	-44	19	0
125	0	0	766	1788	1022	-1277	-128	1405	-19	23	54	2153	-32	-50	0
126	0	0	718	1775	1057	-1246	-169	1416	-25	-93	50	2132	-137	-91	0
127	0	0	679	1775	1096	-1227	-208	1435	-100	-32	-40	2118	-98	-64	0
128	0	0	675	1755	1080	-1215	-202	1417	-60	-54	-112	2085	-58	-98	0
129	0	0	667	1753	1086	-1210	-209	1419	-147	-71	-120	2120	-15	-120	0
130	0	0	700	1749	1049	-1224	-174	1399	-157	-77	-110	2095	-135	-129	0
131	0	0	704	1747	1043	-1225	-169	1395	-46	-34	-133	2149	-110	-62	0
132	0	0	669	1732	1063	-1200	-197	1397	-77	-128	-108	2112	-116	-52	0
133	0	0	704	1730	1026	-1217	-161	1378	-77	-60	-98	2077	-71	-71	0
134	0	0	703	1713	1010	-1208	-153	1361	-21	25	108	2104	-23	60	0
135	0	0	743	1716	973	-1229	-115	1344	-64	-19	3	2062	-104	-69	0
136	0	0	760	1716	956	-1238	-98	1336	-100	13	40	2108	-79	-52	0
137	0	0	637	1711	1074	-1174	-218	1392	-44	-7	-23	2151	-31	-19	0
138	0	0	760	1714	954	-1237	-97	1334	-85	-91	-77	2093	-147	-69	0
139	0	0	702	1722	1020	-1212	-159	1371	-89	-85	-100	2207	-52	7	0
140	0	0	606	1713	1107	-1159	-250	1410	-161	-149	-211	2077	-174	-139	0
141	0	0	683	1713	1030	-1198	-173	1371	-50	-69	-120	2110	-104	-77	0
142	0	0	595	1720	1125	-1157	-265	1422	-157	-91	-139	2106	-124	-29	0
143	0	0	701	1709	1008	-1205	-153	1358	-97	-34	-71	2126	-95	-58	0
144	0	0	730	1713	983	-1221	-126	1348	-7	-17	-25	2205	-100	81	0
145	0	0	724	1713	989	-1218	-132	1351	-36	-64	-36	2199	-137	-32	0
146	0	0	683	1695	1012	-1189	-164	1353	-5	-15	54	2110	-89	1	0
147	0	0	718	1695	977	-1206	-129	1336	-67	-27	-13	2128	-112	-56	0
148	0	0	636	1687	1051	-1161	-207	1369	-77	-79	-114	2075	-131	-81	0
149	0	0	723	1687	964	-1205	-120	1325	-46	25	-89	2170	-44	-29	0
150	0	0	584	1685	1101	-1134	-258	1393	-120	-159	-151	2102	-166	-27	0
151	0	0	662	1699	1037	-1180	-187	1368	-124	3	-161	2116	-67	-108	0
152	0	0	659	1689	1030	-1174	-185	1359	-52	-56	-81	2141	-124	-15	0
153	0	0	667	1695	1028	-1181	-180	1361	-69	-79	-46	2130	-73	-1	0
154	0	0	681	1683	1002	-1182	-160	1342	-25	-64	-17	2073	-56	-34	0
155	0	0	712	1685	973	-1198	-130	1329	11	-62	56	2114	-65	34	0
156	0	0	708	1687	979	-1197	-135	1333	-93	-34	56	2062	-60	-23	0
157	0	0	686	1687	1001	-1186	-157	1344	-42	-77	-69	2087	-133	-29	0
158	0	0	578	1670	1092	-1124	-257	1381	-166	-131	-87	2015	-118	-77	0
159	0	0	671	1681	1010	-1176	-169	1345	0	-77	-139	2116	-52	-83	0
160	0	0	669	1693	1024	-1181	-177	1358	-83	-36	-164	2213	-137	-34	0
161	0	0	630	1681	1051	-1155	-210	1366	-81	-50	-147	2099	-100	3	0
162	0	0	657	1687	1030	-1172	-186	1358	15	-129	-52	2087	-133	-100	0
163	0	0	676	1680	1004	-1178	-164	1342	-71	-52	-19	2118	-69	-15	0
164	0	0	720	1678	958	-1199	-119	1318	-9	-48	27	2079	-87	-38	0
165	0	0	706	1689	983	-1197	-138	1336	-17	-15	19	2157	-95	40	0
166	0	0	710	1678	968	-1194	-129	1323	-32	-17	0	2077	-124	-54	0
167	0	0	662	1670	1008	-1166	-173	1339	-54	-7	27	2157	-106	11	0
168	0	0	670	1676	1006	-1173	-168	1341	-81	-62	-85	2159	-137	-79	0
169	0	0	656	1678	1022	-1167	-183	1350	-91	-44	-73	2110	-13	-71	0
170	0	0	648	1687	1039	-1167	-195	1363	-110	-48	-112	2062	-79	-122	0
171	0	0	630	1683	1053	-1156	-211	1368	-95	-40	-116	2141	-128	-11	0
172	0	0	670	1678	1008	-1174	-169	1343	-13	-106	-91	2116	-159	-11	0
173	0	0	708	1664	956	-1186	-124	1310	-91	-29	46	2120	-67	15	0
174	0	0	641	1678	1037	-1159	-198	1357	-40	-97	21	2040	-128	-79	0
175	0	0	712	1674	962	-1193	-125	1318	-73	-13	166	2102	-65	50	0
176	0	0	646	1656	1010	-1151	-182	1333	-50	-48	50	2101	-64	19	0
177	0	0	737	1664	927	-1200	-95	1295	32	-58	-27	2151	-97	-50	0
178	0	0	621	1674	1053	-1147	-216	1363	-65	-46	-32	2089	-110	-5	0
179	0	0	669	1666	997	-1167	-164	1331	-46	-67	-157	2145	-108	-98	0
180	0	0	674	1678	1004	-1176	-165	1341	-71	-15	-64	2168	-29	-46	0
181	0	0	662	1666	1004	-1164	-171	1335	-170	-5	-114	2151	-129	-124	0
182	0	0	624	1658	1034	-1141	-205	1346	-50	-73	-40	2130	-60	-5	0
183	0	0	681	1658	977	-1169	-148	1317	-114	0	-3	2104	-110	15	0
184	0	0	642	1660	1018	-1151	-188	1339	-93	-23	0	2071	-133	-32	0
185	0	0	683	1660	977	-1171	-147	1318	9	-9	79	2122	-65	-5	0
186	0	0	627	1664	1037	-1145	-205	1350	-128	-29	7	2021	-120	-95	0
187	0	0	720	1668	948	-1194	-114	1308	-27	19	17	2093	-118	-46	0
188	0	0	673	1664	991	-1168	-159	1327	-71	-13	1	2134	-89	-40	0
189	0	0	607	1662	1055	-1134	-224	1358	-93	-71	-137	2110	-81	-34	0
190	0	0	720	1670	950	-1195	-115	1310	-46	-97	-120	2108	-128	-58	0
191	0	0	640	1666	1026	-1153	-193	1346	-21	-50	-77	2124	-25	1	0
192	0	0	646	1676	1030	-1161	-192	1353	-166	-81	-95	2035	-190	-75	0
193	0	0	710	1668	958	-1189	-124	1313	-23	-36	46	2106	-126	23	0
194	0	0	677	1676	999	-1176	-161	1337	-48	-98	-11	2188	-128	83	0
195	0	0	701	1649	948	-1175	-123	1298	-64	-98	11	2108	-180	-34	0
196	0	0	727	1664	937	-1195	-105	1300	17	42	79	2190	-131	100	0
197	0	0	646	1666	1020	-1156	-187	1343	-128	-91	5	2029	-137	-67	0
198	0	0	735	1660	925	-1197	-95	1292	15	-1	-5	2087	-71	-29	0
199	0	0	638	1652	1014	-1145	-188	1333	-93	-110	-95	2095	-93	-97	0
200	0	0	683	1656	973	-1169	-145	1314	-64	-34	-151	2085	-164	-54	0
201	0	0	609	1654	1045	-1131	-218	1349	-60	0	-73	2095	-64	-54	0
202	0	0	710	1650	940	-1180	-115	1295	-112	-44	-23	2089	-166	-62	0
203	0	0	752	1650	898	-1201	-73	1274	17	13	-27	2217	-85	21	0
204	0	0	711	1649	938	-1180	-113	1293	-60	-1	-11	2093	-108	-7	0
205	0	0	768	1660	892	-1214	-62	1276	-31	54	-5	2124	-83	-34	0
206	0	0	654	1656	1002	-1155	-174	1329	-46	-79	-11	1980	-93	-21	0
207	0	0	737	1662	925	-1199	-94	1293	-69	11	3	2134	-139	40	0
208	0	0	690	1656	966	-1173	-138	1311	-95	-60	11	2044	-71	-60	0
209	0	0	649	1650	1001	-1149	-176	1325	-124	-65	-128	2042	-98	-65	0
210	0	0	632	1650	1018	-1141	-193	1334	-89	-73	-137	2143	-108	-13	0
211	0	0	660	1649	989	-1154	-164	1319	-97	-102	-40	1992	-25	-118	0
212	0	0	696	1654	958	-1175	-131	1306	-75	-48	-102	2060	-91	-77	0
213	0	0	689	1649	960	-1169	-135	1304	-85	-83	19	2112	-81	-44	0
214	0	0	639	1645	1006	-1142	-183	1325	-118	-46	-9	2052	-97	-27	0
215	0	0	749	1639	890	-1194	-70	1264	-25	0	17	2134	-106	40	0
216	0	0	708	1654	946	-1181	-119	1300	-7	-7	-64	2071	-112	-54	0
217	0	0	735	1656	921	-1195	-93	1288	-17	-46	38	2137	-120	-42	0
218	0	0	658	1645	987	-1151	-164	1316	-87	-118	-21	2050	-180	-69	0
219	0	0	639	1641	1002	-1140	-181	1321	-108	-157	-98	2095	-168	-31	0
220	0	0	613	1639	1026	-1126	-206	1332	-91	-46	-174	2081	-118	-56	0
221	0	0	664	1641	977	-1152	-156	1309	-87	-36	-102	2077	-161	-27	0
222	0	0	673	1637	964	-1155	-145	1300	-60	-31	-44	2095	-112	-54	0
223	0	0	679	1647	968	-1163	-144	1307	-25	-114	7	2085	-110	1	0
224	0	0	766	1668	902	-1217	-68	1285	-3	11	13	2102	-71	69	0
225	0	0	682	1652	970	-1167	-144	1311	-44	-21	9	2101	-128	29	0
226	0	0	688	1658	970	-1173	-141	1314	-19	9	-7	2126	-159	73	0
227	0	0	667	1633	966	-1150	-149	1299	-73	-91	5	2040	-85	-23	0
228	0	0	612	1647	1035	-1129	-211	1341	-87	-67	-71	2048	-100	-89	0
229	0	0	696	1650	954	-1173	-129	1302	-120	-25	-44	2118	-104	-56	0
230	0	0	602	1649	1047	-1125	-222	1348	-95	-145	-102	2023	-153	-65	0
231	0	0	638	1658	1020	-1148	-191	1339	-31	-97	-91	2060	-147	-23	0
232	0	0	631	1643	1012	-1137	-190	1327	-79	-27	-108	2081	-104	29	0
233	0	0	681	1647	966	-1164	-142	1306	-114	17	-42	2040	-73	-44	0
234	0	0	744	1649	905	-1196	-80	1277	-3	1	56	2093	-54	29	0
235	0	0	648	1647	999	-1147	-175	1323	-110	5	38	2050	-60	21	0
236	0	0	708	1645	937	-1176	-114	1291	-71	17	71	2079	-77	-23	0
237	0	0	679	1660	981	-1169	-151	1320	-23	36	31	2102	-62	3	0
238	0	0	660	1647	987	-1153	-163	1317	-64	-62	-83	2033	-56	-75	0
239	0	0	693	1631	938	-1162	-122	1284	-97	-7	-89	2077	-95	-34	0
240	0	0	615	1616	1001	-1115	-193	1308	-48	-153	-100	2124	-159	-25	0
241	0	0	656	1633	977	-1144	-160	1305	-102	-81	-32	2042	-207	-46	0
242	0	0	679	1629	950	-1154	-135	1289	-7	-93	-32	2143	-182	32	0
243	0	0	646	1637	991	-1141	-172	1314	-97	-93	-11	2035	-170	36	0
244	0	0	827	1641	814	-1234	6	1227	67	50	91	2201	-46	108	0
245	0	0	664	1637	973	-1150	-154	1305	-13	-27	36	2077	-65	-21	0
246	0	0	741	1633	892	-1187	-75	1262	-36	-23	116	2068	-58	-81	0
247	0	0	712	1633	921	-1172	-104	1277	9	-48	34	2118	-97	-38	0
248	0	0	650	1629	979	-1139	-164	1304	-52	-21	-83	2021	-79	-50	0
249	0	0	627	1631	1004	-1129	-188	1317	-112	-159	-137	2073	-122	-137	0
250	0	0	613	1621	1008	-1117	-197	1314	-65	-42	-79	2087	-102	-21	0
251	0	0	648	1635	987	-1141	-169	1311	-89	-106	-141	2102	-172	-62	0
252	0	0	652	1629	977	-1140	-162	1303	-40	-89	-34	2037	-48	-25	0
253	0	0	664	1641	977	-1152	-156	1309	-67	-48	-114	2048	-133	-19	0
254	0	0	690	1652	962	-1171	-136	1307	-97	48	23	2054	-75	9	0
255	0	0	724	1662	938	-1193	-107	1300	-60	1	85	2060	-112	50	0
256	0	0	730	1649	919	-1189	-94	1284	-21	93	54	2141	-44	29	0
257	0	0	697	1639	942	-1168	-122	1290	-71	-50	-13	2021	-58	-27	0
258	0	0	701	1643	942	-1172	-120	1292	-3	11	-42	2145	-85	-27	0
259	0	0	596	1631	1035	-1113	-219	1333	-118	-60	-139	2017	-192	-65	0
260	0	0	626	1623	997	-1124	-185	1310	-87	-44	-192	2085	-141	-69	0
261	0	0	613	1619	1006	-1116	-196	1312	-122	-108	-133	2068	-120	-124	0
262	0	0	586	1625	1039	-1105	-226	1332	-118	-23	-67	2009	-97	-95	0
263	0	0	708	1633	925	-1170	-108	1279	-40	-9	3	2046	-69	13	0
264	0	0	716	1643	927	-1179	-105	1285	-23	1	42	2104	7	3	0
265	0	0	660	1637	977	-1148	-158	1307	-34	-64	-48	2021	-137	-71	0
266	0	0	710	1639	929	-1174	-109	1284	-42	1	19	2106	-25	11	0
267	0	0	619	1633	1014	-1126	-197	1323	-69	-71	5	2017	-209	-23	0
268	0	0	652	1631	979	-1141	-163	1305	-46	-34	-64	2044	-73	-60	0
269	0	0	604	1639	1035	-1121	-215	1337	-168	-100	-145	2004	-102	-56	0
270	0	0	650	1629	979	-1139	-164	1304	-81	-44	-126	1986	-120	-106	0
271	0	0	646	1627	981	-1136	-167	1304	-21	-23	-93	2064	-69	-54	0
272	0	0	543	1627	1084	-1085	-270	1355	-129	-5	-110	2033	-42	-71	0
273	0	0	660	1639	979	-1149	-159	1309	-124	-29	-54	1965	-180	-23	0
274	0	0	758	1627	869	-1192	-55	1248	67	-56	161	2132	-69	73	0
275	0	0	644	1637	993	-1140	-174	1315	-83	-56	13	1986	-141	15	0
276	0	0	734	1643	909	-1188	-87	1276	-98	75	7	2029	-126	40	0
277	0	0	634	1623	989	-1128	-177	1306	-9	-56	0	2033	-114	-36	0
278	0	0	706	1625	919	-1165	-106	1272	17	-29	-60	2071	-89	-32	0
279	0	0	582	1621	1039	-1101	-228	1330	-124	-104	-110	2019	-147	-85	0
280	0	0	632	1617	985	-1124	-176	1301	-97	-91	-128	2031	-168	-104	0
281	0	0	557	1629	1072	-1093	-257	1350	-168	-65	-186	2023	-143	-192	0
282	0	0	621	1625	1004	-1123	-191	1314	-75	-40	-137	2095	-128	-71	0
283	0	0	665	1635	970	-1150	-152	1302	-52	-15	-40	2089	-106	-44	0
284	0	0	671	1631	960	-1151	-144	1295	-7	-23	-13	2066	-69	1	0
285	0	0	619	1621	1002	-1120	-191	1311	-104	-81	7	2015	-149	-58	0
286	0	0	700	1617	917	-1158	-108	1267	-17	-27	118	2071	-73	9	0
287	0	0	732	1612	880	-1172	-74	1246	-48	-38	-1	2044	-93	-56	0
288	0	0	630	1629	999	-1129	-184	1314	-62	-79	-87	2015	-129	-7	0
289	0	0	578	1627	1049	-1102	-235	1338	-106	-98	-145	2046	-149	-19	0
290	0	0	660	1616	956	-1138	-148	1286	-27	-58	-106	2048	-85	-17	0
291	0	0	590	1598	1008	-1094	-209	1303	-161	-64	-137	1990	-93	-124	0
292	0	0	652	1614	962	-1133	-155	1288	-17	-71	-32	2038	-85	-106	0
293	0	0	599	1619	1020	-1109	-210	1319	-122	-9	-104	1988	-67	-108	0
294	0	0	677	1619	942	-1148	-132	1280	36	-34	13	2066	-71	-54	0
295	0	0	653	1623	970	-1138	-158	1296	-25	-60	56	2031	-95	-48	0
296	0	0	673	1621	948	-1147	-137	1284	-27	15	81	2000	-67	-13	0
297	0	0	648	1629	981	-1138	-166	1305	-52	-89	-1	1998	-40	-71	0
298	0	0	630	1629	999	-1129	-184	1314	-120	-79	-81	2013	-118	-81	0
299	0	0	675	1631	956	-1153	-140	1293	-75	-87	-75	2033	-85	-73	0
300	0	0	543	1633	1090	-1088	-273	1361	-95	-98	-180	2021	-159	-135	0
301	0	0	656	1633	977	-1144	-160	1305	-42	-85	-77	2064	-129	-93	0
302	0	0	642	1639	997	-1140	-177	1318	-97	-32	-54	1978	-69	-29	0
303	0	0	656	1635	979	-1145	-161	1307	-17	-95	-17	2007	-89	7	0
304	0	0	668	1649	981	-1158	-156	1315	-44	-34	1	2015	-102	25	0
305	0	0	694	1660	966	-1177	-136	1313	-65	0	-13	2075	-79	3	0
306	0	0	700	1662	962	-1181	-131	1312	-62	-40	64	2052	-65	3	0
307	0	0	730	1678	948	-1204	-109	1313	-38	-25	-34	2033	13	-112	0
308	0	0	615	1670	1055	-1142	-220	1362	-108	27	-118	2009	-58	-67	0
309	0	0	658	1660	1002	-1159	-172	1331	-149	-122	-52	1978	-149	-95	0
310	0	0	652	1656	1004	-1154	-176	1330	-65	-62	-77	2040	17	-159	0
311	0	0	636	1650	1014	-1143	-189	1332	-129	-75	-197	1971	-110	-79	0
312	0	0	687	1664	977	-1175	-145	1320	-81	13	-50	2019	-32	40	0
313	0	0	628	1662	1034	-1145	-203	1348	-161	-104	-27	1938	-79	-108	0
314	0	0	707	1678	971	-1192	-132	1324	-38	0	23	2044	-93	-27	0
315	0	0	706	1685	979	-1195	-136	1332	-91	-38	75	1996	-11	-27	0
316	0	0	692	1689	997	-1190	-152	1343	-98	-42	-50	2025	-98	-32	0
317	0	0	760	1697	937	-1228	-88	1317	27	11	46	1994	-52	-44	0
318	0	0	656	1695	1039	-1175	-191	1367	-102	-42	-77	2023	-85	-75	0
319	0	0	692	1714	1022	-1203	-165	1368	-83	-98	-174	2025	-116	-114	0
320	0	0	659	1720	1061	-1189	-201	1390	-79	-9	-97	1994	-64	-25	0
321	0	0	620	1714	1094	-1167	-237	1404	-77	-114	-137	1996	-75	-81	0
322	0	0	669	1716	1047	-1192	-189	1381	-114	-102	-124	1988	-128	-98	0
323	0	0	683	1707	1024	-1195	-170	1365	-9	-87	32	2037	-120	0	0
324	0	0	700	1720	1020	-1210	-160	1370	-93	-71	27	2019	-116	-1	0
325	0	0	743	1738	995	-1240	-126	1366	15	-87	29	2037	-102	-13	0
326	0	0	714	1724	1010	-1219	-148	1367	-21	-11	19	2069	-69	-48	0
327	0	0	655	1716	1061	-1185	-203	1388	-25	-64	-97	2035	-155	13	0
328	0	0	684	1716	1032	-1200	-174	1374	-87	-38	-71	2007	-100	-67	0
329	0	0	702	1716	1014	-1209	-156	1365	-62	-129	-58	1992	-79	-62	0
330	0	0	627	1713	1086	-1170	-229	1399	-172	-149	-81	1959	-131	-95	0
331	0	0	700	1716	1016	-1208	-158	1366	-38	-110	-42	2110	-97	-64	0
332	0	0	615	1716	1101	-1165	-243	1408	-34	-52	-102	1986	-83	-31	0
333	0	0	753	1730	977	-1241	-112	1353	-60	-69	-32	2007	-89	-23	0
334	0	0	685	1728	1043	-1206	-179	1385	-69	31	-13	2002	7	13	0
335	0	0	737	1730	993	-1233	-128	1361	-58	5	21	1969	-29	-3	0
336	0	0	708	1718	1010	-1213	-151	1364	-17	-27	0	2004	-118	1	0
337	0	0	673	1705	1032	-1189	-179	1368	-77	23	1	1990	-46	-21	0
338	0	0	718	1705	987	-1211	-134	1346	-5	-9	-129	1947	-128	-60	0
339	0	0	688	1685	997	-1186	-154	1341	-108	-21	-17	1926	-23	-77	0
340	0	0	601	1699	1098	-1150	-248	1398	-166	-104	-155	1879	-73	-116	0
341	0	0	714	1680	966	-1197	-126	1323	-36	-56	-149	2083	-89	-81	0
342	0	0	658	1662	1004	-1160	-173	1333	-85	-27	-104	1984	-122	-17	0
343	0	0	687	1662	975	-1174	-144	1318	-50	-65	-64	2017	-87	-65	0
344	0	0	681	1680	999	-1180	-159	1339	-126	-3	-5	2000	-98	-97	0
345	0	0	706	1674	968	-1190	-131	1321	-27	0	34	1988	-64	-23	0
346	0	0	683	1662	979	-1172	-148	1320	-38	-21	36	1949	-126	62	0
347	0	0	677	1643	966	-1160	-144	1304	-67	-36	-32	1984	-102	-32	0
348	0	0	648	1623	975	-1135	-163	1299	-97	-46	-149	1955	-106	-11	0
349	0	0	634	1604	970	-1119	-168	1287	-46	-67	-186	2007	-112	-83	0
350	0	0	578	1584	1006	-1081	-214	1295	-98	-75	-85	1988	-157	-23	0
351	0	0	597	1590	993	-1093	-198	1291	-73	-7	-147	2031	-104	0	0
352	0	0	600	1573	973	-1086	-186	1273	-95	-11	-166	1969	-170	-98	0
353	0	0	710	1583	873	-1146	-81	1228	-34	-13	-27	2060	-89	-32	0
354	0	0	659	1584	925	-1121	-133	1254	-83	-27	15	2033	-112	27	0
355	0	0	704	1577	873	-1140	-84	1225	-40	69	13	1943	-67	-25	0
356	0	0	679	1594	915	-1136	-118	1254	-5	34	-3	2038	-52	15	0
357	0	0	685	1583	898	-1134	-106	1240	-40	-19	-7	1972	-133	23	0
358	0	0	657	1586	929	-1121	-136	1257	-71	-100	-75	1957	-102	-52	0
359	0	0	697	1583	886	-1140	-94	1234	-31	25	-98	2021	-104	-52	0
360	0	0	580	1579	999	-1079	-209	1289	-110	-100	-114	1988	-126	-87	0
361	0	0	677	1577	900	-1127	-111	1238	-13	-83	-98	1976	-97	-77	0
362	0	0	636	1569	933	-1102	-148	1251	-91	-19	-9	2017	-31	-7	0
363	0	0	623	1569	946	-1096	-161	1257	-75	-135	-110	1978	-137	-25	0
364	0	0	735	1561	826	-1148	-45	1193	-7	31	75	2023	-91	-9	0
365	0	0	642	1563	921	-1102	-139	1242	-11	-46	17	2069	-120	9	0
366	0	0	689	1565	876	-1127	-93	1220	-60	-42	-9	2029	-83	-95	0
367	0	0	670	1577	907	-1123	-118	1242	-27	-21	40	1996	-83	56	0
368	0	0	631	1575	944	-1103	-156	1259	-48	-56	-58	1998	-114	-38	0
369	0	0	642	1575	933	-1108	-145	1254	-75	-98	-60	2015	-151	-36	0
370	0	0	582	1565	983	-1073	-200	1274	-69	-98	-71	2013	-67	-106	0
371	0	0	496	1563	1067	-1029	-285	1315	-172	-81	-131	1963	-143	-110	0
372	0	0	634	1563	929	-1098	-147	1246	-108	-31	-42	1932	-104	-56	0
373	0	0	623	1561	938	-1092	-157	1249	-56	-40	-81	1980	-11	-69	0
374	0	0	685	1559	874	-1122	-94	1216	-54	-32	106	2019	-93	17	0
375	0	0	650	1569	919	-1109	-134	1244	-23	-34	13	1984	-93	-3	0
376	0	0	635	1577	942	-1106	-153	1259	-44	-60	25	1926	-116	-15	0
377	0	0	664	1575	911	-1119	-123	1243	-17	-69	31	1984	-112	-44	0
378	0	0	652	1563	911	-1107	-129	1237	-29	-114	21	1930	-56	-38	0
379	0	0	619	1561	942	-1090	-161	1251	-48	-131	-79	1947	-178	-3	0
380	0	0	597	1557	960	-1077	-181	1258	-31	-81	-1	1957	-62	-25	0
381	0	0	572	1540	968	-1056	-198	1254	-75	-85	-77	1936	-40	-102	0
382	0	0	648	1528	880	-1088	-116	1204	-79	1	-5	1990	-21	31	0
383	0	0	564	1495	931	-1029	-183	1213	-122	54	-58	1992	-81	7	0
384	0	0	609	1474	865	-1041	-128	1169	-118	3	-27	1967	-81	-100	0
385	0	0	584	1466	882	-1025	-149	1174	0	-48	85	2050	-108	50	0
386	0	0	555	1466	911	-1010	-178	1188	-89	-29	40	1916	-172	-65	0
387	0	0	562	1464	902	-1013	-170	1183	-5	-9	5	1998	-48	-17	0
388	0	0	558	1491	933	-1024	-187	1212	-52	-87	-81	1922	-93	-44	0
389	0	0	536	1509	973	-1022	-218	1241	-87	-126	-126	1986	-153	-71	0
390	0	0	570	1464	894	-1017	-162	1179	-17	-62	-106	1986	-97	-81	0
391	0	0	460	1402	942	-931	-241	1172	-122	-95	-126	1949	-128	-137	0
392	0	0	462	1468	1006	-965	-272	1237	-108	-83	-133	1914	-100	-106	0
393	0	0	655	1590	935	-1122	-140	1262	-54	-21	-79	1941	-91	-42	0
394	0	0	679	1775	1096	-1227	-208	1435	-67	-60	-7	2038	-122	-29	0
395	0	0	896	2085	1189	-1490	-146	1637	-36	5	54	1932	-85	1	0
396	0	0	1060	2452	1392	-1756	-166	1922	-9	-64	27	1916	-106	-46	0
397	0	0	1210	2816	1606	-2013	-198	2211	17	-81	1	1974	-95	-11	0
398	0	0	1403	3135	1732	-2269	-164	2433	-58	-15	-131	1949	-69	-83	0
399	0	0	1453	3330	1877	-2391	-212	2603	-44	-112	-129	1994	-91	-114	0
400	0	0	1453	3445	1992	-2449	-269	2718	-100	-65	-174	1928	-129	-98	0
401	0	0	1559	3466	1907	-2512	-174	2686	-48	-31	-122	1976	-118	-50	0
402	0	0	1436	3352	1916	-2394	-240	2634	-98	-124	-93	1891	-98	-71	0
403	0	0	1385	3063	1678	-2224	-146	2370	-34	-71	29	2009	-129	1	0
404	0	0	1231	2717	1486	-1974	-127	2101	-79	-25	-3	1949	-116	-21	0
405	0	0	1048	2349	1301	-1698	-126	1825	3	-32	77	2019	-104	15	1
406	0	0	929	2079	1150	-1504	-110	1614	-17	-98	23	1982	-100	25	0
407	0	0	749	1792	1043	-1270	-147	1417	-108	-15	-3	1945	-89	-19	0
408	0	0	671	1668	997	-1169	-163	1332	-98	-58	-89	2015	-120	-42	0
409	0	0	628	1592	964	-1110	-168	1278	-77	-85	-77	1990	-64	-89	0
410	0	0	570	1586	1016	-1078	-223	1301	-93	-73	-139	1947	-98	-73	0
411	0	0	668	1583	915	-1125	-123	1249	-32	-23	5	1961	-36	-42	0
412	0	0	524	1552	1028	-1038	-252	1290	-141	-91	-71	1864	-122	-38	0
413	0	0	654	1532	878	-1093	-112	1205	-31	-73	1	1976	-108	79	0
414	0	0	566	1522	956	-1044	-195	1239	-87	-1	-7	1932	-46	-13	0
415	0	0	695	1519	824	-1107	-64	1171	-36	25	25	2052	-122	-15	0
416	0	0	595	1528	933	-1061	-169	1230	-60	-40	-15	1951	-56	23	0
417	0	0	637	1548	911	-1092	-137	1229	-89	-85	0	1860	-83	-75	0
418	0	0	642	1536	894	-1089	-126	1215	-108	-42	-81	1957	-141	-83	0
419	0	0	576	1530	954	-1053	-189	1242	-85	-19	-143	1990	-104	-65	0
420	0	0	528	1532	1004	-1030	-238	1268	-149	-162	-129	1924	-164	-89	0
421	0	0	644	1540	896	-1092	-126	1218	-50	-5	-81	1955	-112	-56	0
422	0	0	564	1530	966	-1047	-201	1248	-58	-44	-120	1922	-98	-112	0
423	0	0	522	1519	997	-1020	-237	1258	-147	-50	27	1916	-110	-81	0
424	0	0	686	1526	840	-1106	-77	1183	-23	-9	52	1978	-100	-1	0
425	0	0	598	1519	921	-1058	-161	1220	-50	-5	64	1930	-100	62	0
426	0	0	603	1522	919	-1062	-158	1220	-36	-89	27	1891	-108	-67	0
427	0	0	590	1507	917	-1048	-163	1212	-48	17	-81	1951	5	-32	0
428	0	0	586	1517	931	-1051	-172	1224	-46	-9	-176	1972	-34	-91	0
429	0	0	634	1499	865	-1066	-115	1182	-50	-19	-42	1924	-77	17	0
430	0	0	572	1493	921	-1032	-174	1207	-137	-93	-126	1972	-60	-44	0
431	0	0	603	1489	886	-1046	-141	1187	-40	-32	-100	1972	-133	-100	0
432	0	0	479	1493	1014	-986	-267	1253	-126	-139	-143	1868	-155	-85	0
433	0	0	609	1507	898	-1058	-144	1202	0	-64	-54	1936	-71	-7	0
434	0	0	629	1505	876	-1067	-123	1190	-31	-56	44	1930	-106	23	0
435	0	0	671	1499	828	-1085	-78	1163	-21	54	34	2027	-1	-1	0
436	0	0	560	1493	933	-1026	-186	1213	-50	-52	-32	1875	-116	-62	0
437	0	0	689	1505	816	-1097	-63	1160	13	23	-27	1961	-108	-89	0
438	0	0	495	1505	1010	-1000	-257	1257	-182	0	-126	1901	-34	-87	0
439	0	0	529	1491	962	-1010	-216	1226	-174	-31	-164	1833	-98	-122	0
440	0	0	634	1491	857	-1062	-111	1174	-58	-56	-34	2011	-91	5	0
441	0	0	450	1484	1034	-967	-292	1259	-186	-89	-110	1885	-56	-178	0
442	0	0	654	1482	828	-1068	-87	1155	-31	29	-118	1907	-44	-122	0
443	0	0	615	1499	884	-1057	-134	1191	-34	11	-9	2011	-65	15	0
444	0	0	601	1503	902	-1052	-150	1202	-7	-62	3	1786	-75	-60	0
445	0	0	701	1517	816	-1109	-57	1166	-27	17	60	1938	-149	25	0
446	0	0	610	1519	909	-1064	-149	1214	-56	25	13	1945	-54	-77	0
447	0	0	576	1513	937	-1044	-180	1225	-67	-40	-77	1889	-192	-34	0
448	0	0	665	1505	840	-1085	-87	1172	-54	19	-54	1951	-50	-27	0
449	0	0	579	1517	938	-1048	-179	1227	-69	-129	-95	1963	-122	-54	0
450	0	0	636	1503	867	-1069	-115	1185	-73	-23	-151	1936	-13	-157	0
451	0	0	555	1515	960	-1035	-202	1237	-112	-1	-155	1895	-100	-133	0
452	0	0	553	1503	950	-1028	-198	1226	-161	-116	-87	1872	-164	-17	0
453	0	0	642	1493	851	-1067	-104	1172	-17	64	-58	1918	-29	-69	0
454	0	0	588	1486	898	-1037	-155	1192	-31	15	36	1922	-17	11	0
455	0	0	611	1501	890	-1056	-139	1195	-133	21	19	1883	-164	-81	0
456	0	0	636	1507	871	-1071	-117	1189	32	-32	40	1936	-69	42	0
457	0	0	572	1499	927	-1035	-177	1213	-44	-40	-48	1949	-48	23	0
458	0	0	681	1522	841	-1101	-80	1181	-42	-71	-67	1986	-126	-67	0
459	0	0	605	1530	925	-1067	-160	1227	-91	5	-102	1972	-129	-32	0
460	0	0	606	1519	913	-1062	-153	1216	-95	-46	-95	1967	-151	-75	0
461	0	0	593	1520	927	-1056	-167	1223	-73	-110	-168	1941	-145	5	0
462	0	0	578	1524	946	-1051	-184	1235	-36	-112	-129	1945	-62	-89	0
463	0	0	611	1511	900	-1061	-144	1205	-58	-17	-23	1854	-48	-38	0
464	0	0	662	1507	845	-1084	-91	1176	5	-60	54	1922	-52	-13	0
465	0	0	646	1511	865	-1078	-109	1188	-46	-32	19	1959	-120	7	0
466	0	0	590	1511	921	-1050	-165	1216	-60	-3	52	1943	-137	27	0
467	0	0	567	1511	944	-1039	-188	1227	-54	-81	-38	1930	-155	-34	0
468	0	0	654	1515	861	-1084	-103	1188	-36	-31	-46	1949	-79	-50	0
469	0	0	555	1530	975	-1042	-210	1252	-195	-104	-141	1924	-168	-56	0
470	0	0	609	1528	919	-1068	-155	1223	-93	-36	-79	1893	-95	-87	0
471	0	0	543	1536	993	-1039	-225	1264	-110	-128	-133	1910	-116	-112	0
472	0	0	621	1532	911	-1076	-145	1221	-44	-71	-42	1905	-129	-60	0
473	0	0	577	1515	938	-1046	-180	1226	-44	-54	13	1893	-97	-44	0
474	0	0	694	1530	836	-1112	-71	1183	-44	1	32	1910	-56	-31	0
475	0	0	613	1513	900	-1063	-143	1206	-38	-73	108	1924	-48	-23	0
476	0	0	600	1507	907	-1053	-153	1207	-36	-44	27	1877	-135	-67	0
477	0	0	686	1524	838	-1105	-76	1181	-60	9	-17	1947	-25	-40	0
478	0	0	641	1546	905	-1093	-132	1225	-116	-31	-79	1846	-98	-126	0
479	0	0	608	1546	938	-1077	-165	1242	-58	-106	-135	1872	-98	-100	0
480	0	0	617	1557	940	-1087	-161	1248	-95	-71	-114	1897	-54	-124	0
481	0	0	565	1550	985	-1057	-210	1267	-108	-46	-122	1875	-36	-77	0
482	0	0	701	1546	845	-1123	-72	1195	-46	-60	-58	1959	-67	-64	0
483	0	0	644	1546	902	-1095	-129	1224	-50	-19	-11	1899	-56	-81	0
484	0	0	663	1526	863	-1094	-100	1194	-58	-23	97	1872	-1	-21	0
485	0	0	663	1534	871	-1098	-104	1202	-60	-73	52	1895	-137	-32	0
486	0	0	714	1552	838	-1133	-62	1195	27	3	104	1922	7	34	0
487	0	0	559	1561	1002	-1060	-221	1281	-143	-114	-83	1829	-141	-93	0
488	0	0	689	1567	878	-1128	-94	1222	-56	-75	-56	1916	-31	-36	0
489	0	0	576	1571	995	-1073	-209	1283	-124	-124	-131	1883	-83	-116	0
490	0	0	601	1565	964	-1083	-181	1264	-89	-122	-52	1885	-95	-71	0
491	0	0	591	1557	966	-1074	-187	1261	-87	-97	-27	1907	-77	-29	0
492	0	0	673	1577	904	-1125	-115	1240	-46	-17	-89	1920	-7	-122	0
493	0	0	597	1563	966	-1080	-184	1264	-104	-27	-54	1885	-44	40	0
494	0	0	712	1577	865	-1144	-76	1221	7	3	31	1897	-89	50	0
495	0	0	637	1575	938	-1106	-150	1256	-83	44	116	1926	-42	-15	0
496	0	0	696	1588	892	-1142	-98	1240	-48	-21	44	1903	-81	-67	0
497	0	0	626	1592	966	-1109	-170	1279	27	-27	-9	1951	-19	-69	0
498	0	0	592	1610	1018	-1101	-213	1314	-87	-67	-81	1831	-73	-52	0
499	0	0	666	1604	938	-1135	-136	1271	-13	-73	-50	1910	-44	17	0
500	0	0	636	1598	962	-1117	-163	1280	-116	-81	-91	1941	-91	-60	0
501	0	0	578	1608	1030	-1093	-226	1319	-141	-89	-108	1891	-151	-89	0
502	0	0	685	1612	927	-1148	-121	1269	-5	-95	-93	1910	-143	0	0
503	0	0	628	1629	1001	-1128	-186	1315	-56	-71	23	1895	-126	17	0
504	0	0	712	1639	927	-1175	-107	1283	-23	50	3	1887	-79	-13	0
505	0	0	747	1633	886	-1190	-69	1259	-21	15	87	1920	-71	89	0
506	0	0	718	1658	940	-1188	-111	1299	-36	-13	36	1856	-153	-25	0
507	0	0	663	1650	987	-1156	-162	1318	-32	-75	-34	1874	-77	-21	0
508	0	0	693	1670	977	-1181	-142	1323	-71	-44	-153	1860	-149	-38	0
509	0	0	683	1672	989	-1177	-153	1330	-73	3	-116	1856	-60	-46	0
510	0	0	664	1670	1006	-1167	-171	1338	-118	-108	-116	1879	-128	-106	0
511	0	0	681	1674	993	-1177	-156	1333	-62	-62	-106	1844	-91	-52	0
512	0	0	627	1709	1082	-1168	-227	1395	-110	-162	-151	1870	-170	-62	0
513	0	0	813	1718	905	-1265	-46	1311	31	0	-19	1910	-112	19	0
514	0	0	671	1722	1051	-1196	-190	1386	-46	-29	-19	1862	-79	42	0
515	0	0	819	1724	905	-1271	-43	1314	7	19	-7	1856	-126	-13	0
516	0	0	809	1746	937	-1277	-64	1341	46	11	71	1945	-1	58	0
517	0	0	741	1755	1014	-1248	-136	1384	-98	-67	-32	1932	-89	-91	0
518	0	0	770	1751	981	-1260	-105	1366	-19	-77	-50	1883	-124	-83	0
519	0	0	718	1763	1045	-1240	-163	1404	-83	-65	-139	1868	-54	-131	0
520	0	0	697	1771	1074	-1234	-188	1422	-155	-174	-219	1860	-122	-170	0
521	0	0	772	1794	1022	-1283	-125	1408	-46	-110	-85	1899	-64	-118	0
522	0	0	724	1798	1074	-1261	-175	1436	-27	-137	-50	1938	-95	-27	0
523	0	0	846	1817	971	-1331	-62	1394	-64	-46	-48	1858	-85	-40	0
524	0	0	877	1825	948	-1351	-35	1386	-23	-5	114	1899	-36	38	0
525	0	0	805	1833	1028	-1319	-111	1430	-21	-23	31	1967	-85	-27	0
526	0	0	825	1841	1016	-1333	-95	1428	-48	-58	36	1864	-77	-91	0
527	0	0	801	1848	1047	-1324	-123	1447	32	-85	-13	1866	-54	-64	0
528	0	0	819	1864	1045	-1341	-113	1454	-60	-71	-32	1899	-118	-62	0
529	0	0	782	1858	1076	-1320	-147	1467	-42	-48	-38	1883	-87	-27	0
530	0	0	710	1883	1173	-1296	-231	1528	-162	-135	-159	1875	-162	-230	0
531	0	0	820	1875	1055	-1347	-117	1465	21	-62	-40	1870	-97	-98	0
532	0	0	741	1885	1144	-1313	-201	1514	-129	-91	-143	1844	-199	-42	0
533	0	0	789	1887	1098	-1338	-154	1492	-36	-75	-64	1926	-161	15	0
534	0	0	840	1903	1063	-1371	-111	1483	-34	3	54	1907	-58	-48	0
535	0	0	788	1897	1109	-1342	-160	1503	-44	-38	15	1903	-114	-13	0
536	0	0	862	1897	1035	-1379	-86	1466	-21	31	38	1877	-65	-34	0
537	0	0	801	1914	1113	-1357	-156	1513	-32	-19	5	1759	-77	-17	0
538	0	0	842	1910	1068	-1376	-113	1489	-15	-23	-89	1918	-147	-36	0
539	0	0	853	1910	1057	-1381	-102	1483	-23	11	-75	1874	-19	-64	0
540	0	0	683	1907	1224	-1295	-270	1565	-192	-69	-145	1780	-85	-32	0
541	0	0	768	1895	1127	-1331	-179	1511	1	-93	-122	1870	-147	-36	0
542	0	0	745	1899	1154	-1322	-204	1526	-64	-34	-1	1798	-139	-13	0
543	0	0	833	1901	1068	-1367	-117	1484	-40	13	17	1908	-112	-42	0
544	0	0	772	1875	1103	-1323	-165	1489	-67	-52	42	1852	-46	-67	0
545	0	0	817	1860	1043	-1338	-113	1451	3	-7	116	1844	-62	31	0
546	0	0	741	1860	1119	-1300	-189	1489	-15	-95	11	1841	-166	64	0
547	0	0	803	1823	1020	-1313	-108	1421	-50	-9	-29	1850	-97	-64	0
548	0	0	654	1800	1146	-1227	-246	1473	-131	-52	-79	1844	-36	-50	0
549	0	0	743	1775	1032	-1259	-144	1403	-114	-83	-23	1852	-106	-87	0
550	0	0	706	1759	1053	-1232	-173	1406	-81	-65	-75	1920	-52	5	0
551	0	0	646	1744	1098	-1195	-226	1421	-118	-54	-83	1841	-120	-60	0
552	0	0	739	1730	991	-1234	-126	1360	42	19	-58	1901	-34	-9	0
553	0	0	559	1693	1134	-1126	-287	1413	-56	-71	-62	1883	-108	5	0
554	0	0	782	1674	892	-1228	-55	1283	-58	-34	75	1835	-131	32	0
555	0	0	710	1660	950	-1185	-120	1305	-65	58	75	1887	15	-13	0
556	0	0	689	1647	958	-1168	-134	1302	-48	17	9	1808	-31	-52	0
557	0	0	675	1639	964	-1157	-144	1301	-44	21	-13	1841	-65	-5	0
558	0	0	714	1631	917	-1172	-101	1274	-48	-42	-34	1850	-50	-15	0
559	0	0	654	1602	948	-1128	-147	1275	-38	-46	-145	1868	-79	-118	0
560	0	0	653	1590	937	-1121	-142	1263	-38	-32	-120	1908	-87	-102	0
561	0	0	602	1577	975	-1089	-186	1276	-85	-102	-153	1829	-153	-50	0
562	0	0	700	1571	871	-1135	-85	1221	-1	-40	-62	1907	-100	-44	0
563	0	0	667	1563	896	-1115	-114	1229	-102	-81	-60	1835	-60	-112	0
564	0	0	688	1553	865	-1120	-88	1209	-48	-34	38	1910	-114	64	0
565	0	0	624	1553	929	-1088	-152	1241	-29	-31	31	1802	-73	-87	0
566	0	0	677	1542	865	-1109	-94	1203	42	-9	36	1852	-114	15	0
567	0	0	613	1536	923	-1074	-155	1229	-122	-56	-17	1773	-75	-89	0
568	0	0	650	1526	876	-1088	-113	1201	-67	-52	-42	1864	-106	-9	0
569	0	0	583	1520	937	-1051	-177	1228	-102	-102	-60	1866	-89	-58	0
570	0	0	611	1513	902	-1062	-145	1207	-104	-141	-62	1771	-85	-129	0
571	0	0	588	1499	911	-1043	-161	1205	-118	-79	-77	1827	-98	0	0
572	0	0	594	1509	915	-1051	-160	1212	-95	-9	-153	1875	-27	-110	0
573	0	0	613	1511	898	-1062	-142	1204	-102	-114	-13	1811	-143	-64	0
574	0	0	613	1491	878	-1052	-132	1184	-54	-3	-19	1947	-122	-32	0
575	0	0	646	1499	853	-1072	-103	1176	-108	-15	0	1887	-83	-46	0
576	0	0	615	1486	871	-1050	-128	1178	-129	-32	-36	1811	-87	-75	0
577	0	0	623	1501	878	-1062	-127	1189	-60	-54	-23	1811	-97	-54	0
578	0	0	546	1484	938	-1015	-196	1211	-79	-83	-15	1810	-104	-62	0
579	0	0	589	1491	902	-1040	-156	1196	-98	-15	-135	1829	-79	-73	0
580	0	0	580	1487	907	-1033	-163	1197	-114	-36	-139	1827	-77	-97	0
581	0	0	590	1480	890	-1035	-150	1185	-95	-17	-159	1843	-120	-97	0
582	0	0	613	1501	888	-1057	-137	1194	31	-58	-73	1864	-36	0	0
583	0	0	591	1487	896	-1039	-152	1191	-40	-54	-46	1784	-118	-56	0
584	0	0	673	1478	805	-1075	-66	1141	-21	38	44	1813	-27	15	0
585	0	0	555	1478	923	-1016	-184	1200	-77	-141	21	1839	-162	29	0
586	0	0	706	1482	776	-1094	-35	1129	25	-13	17	1827	-21	-58	0
587	0	0	623	1484	861	-1053	-119	1172	-58	-34	5	1792	-15	21	0
588	0	0	646	1476	830	-1061	-92	1153	-106	-7	-91	1829	-81	-62	0
589	0	0	555	1486	931	-1020	-188	1208	-102	-91	-126	1782	-79	-67	0
590	0	0	592	1480	888	-1036	-148	1184	-124	-89	-126	1854	-114	-145	0
591	0	0	547	1480	933	-1013	-193	1206	-79	-85	-104	1823	-81	-97	0
592	0	0	611	1484	873	-1047	-131	1178	-40	-71	-73	1881	-139	-1	0
593	0	0	596	1478	882	-1037	-143	1180	13	-11	-54	1804	-79	7	0
594	0	0	592	1472	880	-1032	-144	1176	-58	-17	-9	1841	-104	-19	0
595	0	0	656	1470	814	-1063	-79	1142	-7	38	36	1879	-110	19	0
596	0	0	623	1480	857	-1051	-117	1168	5	-40	15	1908	-73	7	0
597	0	0	653	1487	834	-1070	-90	1160	3	-13	-17	1860	-93	27	0
598	0	0	615	1478	863	-1046	-124	1170	-58	-29	-40	1874	-147	-69	0
599	0	0	593	1489	896	-1041	-151	1192	-65	-93	-79	1821	-75	-62	0
600	0	0	551	1482	931	-1016	-190	1206	-151	-77	-114	1773	-112	-85	0
601	0	0	555	1484	929	-1019	-187	1206	-87	-13	-126	1856	-112	-38	0
602	0	0	596	1470	874	-1033	-139	1172	-42	-95	-69	1817	-81	-19	0
603	0	0	601	1472	871	-1036	-135	1171	-73	-17	-50	1875	-126	31	0
604	0	0	642	1472	830	-1057	-94	1151	-9	31	21	1920	-50	29	0
605	0	0	625	1466	841	-1045	-108	1153	-21	-36	27	1868	-60	-13	0
606	0	0	615	1482	867	-1048	-126	1174	-65	-17	34	1829	-112	-50	0
607	0	0	608	1486	878	-1047	-135	1182	-65	34	29	1815	-129	-9	0
608	0	0	576	1474	898	-1025	-161	1186	-75	0	-31	1778	-73	19	0
609	0	0	644	1495	851	-1069	-103	1173	-75	0	-98	1874	-100	-21	0
610	0	0	534	1480	946	-1007	-206	1213	-133	-5	-116	1862	-93	-25	0
611	0	0	551	1476	925	-1013	-187	1200	-34	-69	-110	1811	-79	-135	0
612	0	0	586	1478	892	-1032	-153	1185	-77	-1	-91	1844	-97	-29	0
613	0	0	536	1476	940	-1006	-202	1208	-124	-31	-69	1796	-118	-38	0
614	0	0	648	1462	814	-1055	-83	1138	-60	-36	62	1868	-137	-31	0
615	0	0	543	1460	917	-1001	-187	1188	-50	-75	120	1829	-67	56	0
616	0	0	582	1458	876	-1020	-147	1167	-52	-65	81	1827	-195	-83	0
617	0	0	646	1472	826	-1059	-90	1149	44	-7	48	1852	-38	44	0
618	0	0	541	1476	935	-1008	-197	1205	-104	-122	-29	1780	-64	-83	0
619	0	0	642	1476	834	-1059	-96	1155	-21	1	-31	1877	-139	-27	0
620	0	0	569	1474	905	-1021	-168	1189	-60	-79	-81	1792	-124	-87	0
621	0	0	588	1472	884	-1030	-148	1178	-32	-67	-64	1856	-87	-34	0
622	0	0	592	1470	878	-1031	-143	1174	-102	-100	-65	1796	-145	-104	0
623	0	0	572	1470	898	-1021	-163	1184	-65	-31	32	1778	-83	-11	0
624	0	0	595	1466	871	-1030	-138	1168	-100	-50	21	1864	-71	0	0
625	0	0	700	1456	756	-1078	-28	1106	38	-13	100	1821	-91	-31	0
626	0	0	523	1460	937	-991	-207	1198	-40	-95	85	1786	-56	56	0
627	0	0	652	1451	799	-1051	-73	1125	15	-87	23	1782	-98	11	0
628	0	0	576	1460	884	-1018	-154	1172	-44	5	-44	1841	-81	7	0
629	0	0	569	1451	882	-1010	-156	1166	-141	-58	-104	1837	-143	-58	0
630	0	0	557	1449	892	-1003	-167	1170	-52	-42	-100	1796	-112	-97	0
631	0	0	464	1441	977	-952	-256	1209	-124	-147	-116	1843	-73	-104	0
632	0	0	561	1437	876	-999	-157	1156	-69	-40	-112	1811	-139	-62	0
633	0	0	611	1447	836	-1029	-112	1141	-17	25	54	1844	-7	7	0
634	0	0	594	1443	849	-1018	-127	1146	-102	-46	-77	1844	-213	-56	0
635	0	0	664	1443	779	-1053	-57	1111	11	21	161	1893	-21	-1	0
636	0	0	534	1447	913	-990	-189	1180	-110	-40	-54	1821	-73	-62	0
637	0	0	650	1460	810	-1055	-80	1135	17	34	-25	1753	-25	-89	0
638	0	0	593	1462	869	-1027	-138	1165	-60	-31	-104	1835	-114	-98	0
639	0	0	520	1453	933	-986	-206	1193	-168	-23	-157	1757	-91	-60	0
640	0	0	596	1445	849	-1020	-126	1147	-89	-46	-89	1815	-87	-79	0
641	0	0	526	1431	905	-978	-189	1168	-131	-27	-139	1778	-29	-73	0
642	0	0	617	1437	820	-1027	-101	1128	-104	-21	-126	1769	-133	-52	0
643	0	0	562	1435	873	-998	-155	1154	-85	-60	-23	1864	-93	-17	0
644	0	0	599	1439	840	-1019	-120	1139	-139	-50	-5	1794	-155	-141	0
645	0	0	631	1441	810	-1036	-89	1125	-5	44	85	1864	-118	19	0
646	0	0	587	1427	840	-1007	-126	1133	-87	13	15	1755	-34	-42	0
647	0	0	666	1449	783	-1057	-58	1116	-13	-23	31	1870	-124	27	0
648	0	0	600	1441	841	-1020	-120	1141	-85	-69	-73	1761	-122	-17	0
649	0	0	584	1431	847	-1007	-131	1139	-58	-60	-135	1866	-104	-79	0
650	0	0	566	1427	861	-996	-147	1144	-64	-141	-75	1767	-108	-137	0
651	0	0	506	1423	917	-964	-205	1170	-102	-60	-110	1788	-64	-133	0
652	0	0	555	1435	880	-995	-162	1157	23	-7	-87	1860	-64	-29	0
653	0	0	557	1433	876	-995	-159	1154	-42	-27	-126	1798	-112	-40	0
654	0	0	627	1439	812	-1033	-92	1125	-71	-29	-3	1837	-91	44	0
655	0	0	667	1433	766	-1050	-49	1099	-40	-23	71	1860	-58	17	0
656	0	0	617	1429	812	-1023	-97	1120	3	-40	58	1810	-38	-7	0
657	0	0	542	1418	876	-980	-167	1147	-44	-9	29	1726	-64	-29	0
658	0	0	644	1431	787	-1037	-71	1109	-44	9	-98	1827	-79	-62	0
659	0	0	485	1429	944	-957	-229	1186	-97	-104	-114	1811	-77	-73	0
660	0	0	535	1433	898	-984	-181	1165	-128	-75	-110	1714	-143	-97	0
661	0	0	552	1423	871	-987	-159	1147	-83	-9	-100	1870	-81	-58	0
662	0	0	543	1435	892	-989	-174	1163	-95	-60	-95	1765	-97	-73	0
663	0	0	593	1425	832	-1009	-119	1128	87	-54	44	1819	-19	-29	0
664	0	0	615	1414	799	-1014	-92	1106	-58	-15	29	1839	-108	-9	0
665	0	0	638	1408	770	-1023	-66	1089	75	25	60	1813	5	-40	0
666	0	0	631	1420	789	-1025	-79	1104	-97	17	25	1808	-56	31	0
667	0	0	590	1416	826	-1003	-118	1121	-69	-15	-67	1736	-67	9	0
668	0	0	600	1410	810	-1005	-105	1110	40	-98	-25	1798	-58	-7	0
669	0	0	540	1422	882	-981	-171	1152	-147	-11	-151	1860	-83	-87	0
670	0	0	570	1425	855	-997	-142	1140	-91	-62	-89	1821	-40	-114	0
671	0	0	518	1418	900	-968	-191	1159	-75	-120	-143	1796	-114	-83	0
672	0	0	596	1416	820	-1006	-112	1118	-34	-34	-64	1864	-71	36	0
673	0	0	516	1416	900	-966	-192	1158	-98	-19	-67	1747	-71	-52	0
674	0	0	638	1414	776	-1026	-69	1095	-54	64	17	1811	-15	5	0
675	0	0	555	1408	853	-981	-149	1130	31	1	62	1810	-52	13	0
676	0	0	603	1410	807	-1006	-102	1108	-46	15	-1	1800	-85	-52	0
677	0	0	613	1402	789	-1007	-88	1095	5	19	65	1815	-42	11	0
678	0	0	584	1398	814	-991	-115	1106	-46	-29	3	1794	-19	-29	0
679	0	0	520	1410	890	-965	-185	1150	-166	-69	-128	1697	-162	-73	0
680	0	0	615	1408	793	-1011	-89	1100	-58	-13	-77	1796	-52	-73	0
681	0	0	475	1431	956	-953	-240	1193	-164	-60	-159	1777	-93	-108	0
682	0	0	507	1422	915	-964	-204	1168	-97	9	-170	1778	-108	-17	0
683	0	0	590	1410	820	-1000	-115	1115	-11	-27	23	1740	-11	11	0
684	0	0	594	1412	818	-1003	-112	1115	13	-34	1	1813	-75	-32	0
685	0	0	590	1408	818	-999	-114	1113	-34	-73	129	1864	-120	31	0
686	0	0	613	1410	797	-1011	-92	1103	-42	3	62	1761	-81	-23	0
687	0	0	582	1389	807	-985	-112	1098	-1	-31	56	1790	-25	38	0
688	0	0	574	1398	824	-986	-125	1111	-69	-98	-5	1777	-131	-71	0
689	0	0	512	1408	896	-960	-192	1152	-118	-58	-118	1810	-60	-73	0
690	0	0	540	1414	874	-977	-167	1144	-135	-102	-133	1784	-201	-71	0
691	0	0	476	1414	938	-945	-231	1176	-48	-120	-97	1817	-97	-87	0
692	0	0	557	1416	859	-986	-151	1137	-38	-71	-98	1726	-97	-69	0
693	0	0	530	1414	884	-972	-177	1149	-110	-9	-40	1757	-62	-23	0
694	0	0	563	1416	853	-989	-145	1134	-97	19	-54	1833	-133	-11	0
695	0	0	594	1402	808	-998	-107	1105	-46	-62	81	1777	-79	32	0
696	0	0	484	1389	905	-936	-210	1147	-60	-104	34	1751	-135	-11	0
697	0	0	576	1406	830	-991	-127	1118	-36	3	54	1751	-48	-67	0
698	0	0	567	1410	843	-988	-138	1126	-77	-31	-83	1773	-64	1	0
699	0	0	553	1394	841	-973	-144	1117	-77	-116	-106	1755	-118	-133	0
700	0	0	494	1396	902	-945	-204	1149	-102	-102	-95	1777	-100	-65	0
701	0	0	518	1402	884	-960	-183	1143	-122	-9	-112	1734	-50	-166	0
702	0	0	539	1396	857	-967	-159	1126	-69	-48	-85	1738	-65	-116	0
703	0	0	514	1404	890	-959	-188	1147	11	-143	-42	1724	-118	-1	0
704	0	0	657	1400	743	-1028	-43	1071	-15	-23	56	1790	-83	-50	0
705	0	0	573	1381	808	-977	-117	1094	-131	48	46	1790	-73	7	0
706	0	0	600	1383	783	-991	-91	1083	21	-23	93	1687	-93	-64	0
707	0	0	528	1387	859	-957	-165	1123	-11	21	11	1786	-143	-60	0
708	0	0	506	1392	886	-949	-190	1139	-64	-75	-81	1757	-67	-106	0
709	0	0	590	1385	795	-987	-102	1090	-9	-98	-56	1749	-91	-67	0
710	0	0	468	1379	911	-923	-221	1145	-62	-100	-110	1800	-129	-58	0
711	0	0	551	1385	834	-968	-141	1109	-23	-116	-79	1714	-128	-13	0
712	0	0	571	1348	777	-959	-103	1062	-157	-34	-56	1718	-77	-23	0
713	0	0	-532	-634	-102	583	-215	-368	-178	-73	-120	1660	-143	-65	0
714	0	0	-1344	-2312	-968	1828	-188	-1640	-248	-21	-17	1761	-46	-104	0
715	0	0	-1785	-3589	-1804	2687	9	-2696	-215	137	-21	1697	-44	97	0
716	0	0	-2315	-4456	-2141	3385	-87	-3298	-199	-3	19	1608	5	19	0
717	0	0	-2623	-5080	-2457	3851	-83	-3768	32	-242	-11	1647	-263	-67	0
718	0	0	-2960	-5377	-2417	4168	-271	-3897	168	-279	87	1641	-230	-100	0
719	0	0	-2993	-5418	-2425	4205	-284	-3921	42	-209	21	1765	-89	-46	0
720	0	0	-2991	-5577	-2586	4284	-202	-4081	-195	11	129	1792	-42	-32	0
721	0	0	-2912	-5664	-2752	4288	-80	-4208	-380	151	128	1629	-217	0	0
722	0	0	-2889	-5754	-2865	4321	-12	-4309	-322	252	-7	1666	-172	-75	0
723	0	0	-3178	-5917	-2739	4547	-219	-4328	-182	-5	-67	1662	-114	-56	1
724	0	0	-3232	-6140	-2908	4686	-162	-4524	48	-250	-89	1711	-36	-108	0
725	0	0	-3272	-6376	-3104	4824	-84	-4740	147	-298	5	1819	32	-147	0
726	0	0	-3388	-6561	-3173	4974	-107	-4867	110	-374	-11	1553	-145	-228	0
727	0	0	-3461	-6702	-3241	5081	-110	-4971	79	-106	-48	1544	-141	-95	0
728	0	0	-3796	-6859	-3063	5327	-366	-4961	-135	-17	-11	1441	-157	42	0
729	0	0	-4027	-6993	-2966	5510	-530	-4979	-265	-79	-168	1460	-310	17	0
730	0	0	-4247	-7141	-2894	5694	-676	-5017	-232	-65	-230	1462	-267	190	0
731	0	0	-4198	-7249	-3051	5723	-573	-5150	-263	46	-172	1507	-192	228	0
732	0	0	-3950	-7364	-3414	5657	-268	-5389	-178	75	-48	1470	-21	89	0
733	0	0	-3864	-7482	-3618	5673	-123	-5550	-242	133	-102	1594	-46	135	0
734	0	0	-3746	-7560	-3814	5653	34	-5687	-238	145	58	1656	-116	102	0
735	0	0	-3736	-7668	-3932	5702	98	-5800	-213	126	122	1874	-50	31	0
736	0	0	-3857	-7748	-3891	5802	17	-5819	-199	87	-11	2035	-9	-69	0
737	0	0	-3874	-7812	-3938	5843	32	-5875	-65	19	-32	1947	-42	-118	0
738	0	0	-4029	-7858	-3829	5943	-100	-5843	25	-157	-149	2004	-42	-153	0
739	0	0	-4053	-7874	-3821	5963	-116	-5847	95	-149	-199	1895	-118	-155	0
740	0	0	-4187	-7851	-3664	6019	-261	-5757	151	-234	-207	1802	-32	-194	0
741	0	0	-4221	-7808	-3587	6014	-317	-5697	97	-283	-201	1728	-174	-199	0
742	0	0	-4161	-7769	-3608	5965	-276	-5688	108	-174	-79	1744	-159	-159	0
743	0	0	-4171	-7723	-3552	5947	-309	-5637	52	-194	9	1846	-153	-159	0
744	0	0	-4072	-7647	-3575	5859	-248	-5611	31	-155	120	1806	-226	-178	0
745	0	0	-4037	-7544	-3507	5790	-265	-5525	58	-114	219	1703	-25	-170	0
746	0	0	-3975	-7420	-3445	5697	-265	-5432	-46	-106	131	1691	-155	-164	0
747	0	0	-3818	-7251	-3433	5534	-192	-5342	52	-114	133	1687	-133	-42	0
748	0	0	-3739	-7077	-3338	5408	-200	-5207	-62	-186	48	1548	-203	-73	0
749	0	0	-3607	-6906	-3299	5256	-154	-5102	-100	-102	-29	1532	-226	0	0
750	0	0	-3585	-6729	-3144	5157	-220	-4936	-256	-31	-201	1435	-232	3	0
751	0	0	-3399	-6557	-3158	4978	-120	-4857	-172	1	-265	1460	-219	7	0
752	0	0	-3279	-6392	-3113	4835	-83	-4752	-157	137	-213	1509	-178	56	0
753	0	0	-3255	-6250	-2995	4752	-130	-4622	-285	32	-304	1472	-155	21	0
754	0	0	-3009	-6130	-3121	4569	56	-4625	-180	25	-110	1536	-89	0	0
755	0	0	-2997	-5996	-2999	4496	1	-4497	-161	34	-42	1662	-174	64	0
756	0	0	-2976	-5858	-2882	4417	-47	-4370	-275	9	-128	1695	-126	-116	0
757	0	0	-2976	-5744	-2768	4360	-104	-4256	-168	-19	-110	1703	-38	-93	0
758	0	0	-2976	-5657	-2681	4316	-147	-4169	-223	-69	-223	1714	-153	-114	0
759	0	0	-3004	-5593	-2589	4298	-207	-4091	-126	-143	-192	1827	-48	-7	0
760	0	0	-3033	-5560	-2527	4296	-253	-4043	-97	-126	-228	1837	-97	-97	0
761	0	0	-3013	-5529	-2516	4271	-248	-4022	-108	-56	-180	1945	-97	-89	0
762	0	0	-3095	-5527	-2432	4311	-331	-3979	-50	-139	-131	1833	-21	-137	0
763	0	0	-3067	-5511	-2444	4289	-311	-3977	-81	-139	-128	1833	-27	-65	0
764	0	0	-3015	-5478	-2463	4246	-276	-3970	-21	-137	1	1870	-62	-3	0
765	0	0	-2997	-5453	-2456	4225	-270	-3954	-11	-1	-7	1850	-65	50	0
766	0	0	-2973	-5430	-2457	4201	-258	-3943	34	-60	13	1839	-122	19	0
767	0	0	-2987	-5400	-2413	4193	-287	-3906	-21	-77	44	1815	-137	73	0
768	0	0	-2895	-5362	-2467	4128	-214	-3914	-15	-17	-9	1782	-147	-62	0
769	0	0	-2905	-5333	-2428	4119	-238	-3880	-27	-73	-3	1810	-126	25	0
770	0	0	-2883	-5315	-2432	4099	-225	-3873	-67	-95	-58	1744	-91	-120	0
771	0	0	-2813	-5298	-2485	4055	-164	-3891	17	-50	19	1792	-116	15	0
772	0	0	-2701	-5288	-2587	3994	-57	-3937	-13	-23	-11	1738	-153	-29	0
773	0	0	-2772	-5278	-2506	4025	-133	-3892	-5	-50	-36	1707	-162	-29	0
774	0	0	-2767	-5257	-2490	4012	-138	-3873	-104	-36	48	1598	-110	-25	0
775	0	0	-2691	-5222	-2531	3956	-80	-3876	-40	29	40	1718	-98	-29	0
776	0	0	-2726	-5216	-2490	3971	-118	-3853	-34	13	-38	1579	-112	-141	0
777	0	0	-2728	-5199	-2471	3963	-128	-3835	-9	-67	-23	1596	-120	-114	0
778	0	0	-2755	-5183	-2428	3969	-163	-3805	-124	25	-110	1656	-205	-153	0
779	0	0	-2764	-5146	-2382	3955	-191	-3764	-100	-36	-85	1664	-275	-116	0
780	0	0	-2758	-5142	-2384	3950	-187	-3763	-100	-62	-194	1604	-151	-225	0
781	0	0	-2770	-5129	-2359	3949	-205	-3744	-118	-44	-126	1629	-151	-126	0
782	0	0	-2819	-5125	-2306	3972	-256	-3715	-162	-112	-265	1606	-141	-215	0
783	0	0	-2679	-5123	-2444	3901	-117	-3783	-182	-64	-65	1664	-91	-100	0
784	0	0	-2724	-5123	-2399	3923	-162	-3761	-141	-62	-75	1658	-87	-98	0
785	0	0	-2673	-5119	-2446	3896	-113	-3782	-110	-97	11	1662	-100	-108	0
786	0	0	-2648	-5098	-2450	3873	-99	-3774	-141	7	36	1683	0	-40	0
787	0	0	-2621	-5094	-2473	3857	-74	-3783	-116	-116	15	1718	-65	-104	0
788	0	0	-2667	-5080	-2413	3873	-127	-3746	-172	-155	-56	1693	-36	-172	0
789	0	0	-2642	-5063	-2421	3852	-110	-3742	-85	-131	29	1761	-126	-42	0
790	0	0	-2650	-5038	-2388	3844	-131	-3713	-129	-176	-157	1749	-153	-110	0
791	0	0	-2710	-5022	-2312	3866	-199	-3667	-151	-102	-48	1815	-157	-102	0
792	0	0	-2698	-5020	-2322	3859	-188	-3671	-110	-93	-95	1701	-131	-79	0
793	0	0	-2586	-4987	-2401	3786	-92	-3694	-19	-135	62	1771	-81	-7	0
794	0	0	-2656	-4974	-2318	3815	-169	-3646	-52	-73	48	1788	-95	36	0
795	0	0	-2512	-4952	-2440	3732	-36	-3696	98	-1	172	1903	-44	48	0
796	0	0	-2656	-4937	-2281	3796	-187	-3609	-21	-54	89	1771	-85	1	0
797	0	0	-2578	-4919	-2341	3748	-118	-3630	-17	-114	139	1763	-129	58	0
798	0	0	-2556	-4915	-2359	3735	-98	-3637	25	-60	93	1817	-100	56	0
799	0	0	-2629	-4898	-2269	3763	-180	-3583	-52	-98	-67	1761	-110	-83	0
800	0	0	-2573	-4871	-2298	3722	-137	-3584	-67	34	-44	1749	-58	32	0
801	0	0	-2690	-4853	-2163	3771	-263	-3508	-97	-106	-89	1765	-141	-112	0
802	0	0	-2585	-4850	-2265	3717	-160	-3557	-3	-71	-81	1672	-112	-58	0
803	0	0	-2635	-4844	-2209	3739	-213	-3526	-52	-77	31	1734	-147	-27	0
804	0	0	-2588	-4832	-2244	3710	-172	-3538	-85	1	-31	1643	-100	-27	0
805	0	0	-2650	-4818	-2168	3734	-241	-3493	-58	-1	-40	1664	-118	-46	0
806	0	0	-2602	-4805	-2203	3703	-199	-3504	-42	7	5	1586	-114	-7	0
807	0	0	-2592	-4791	-2199	3691	-196	-3495	-114	-17	-83	1596	-151	-40	0
808	0	0	-2673	-4770	-2097	3721	-288	-3433	-98	-32	-85	1623	-102	0	0
809	0	0	-2673	-4762	-2089	3717	-292	-3425	-131	-102	-182	1573	-213	-178	0
810	0	0	-2685	-4754	-2069	3719	-308	-3411	-126	-77	-149	1588	-114	-100	0
811	0	0	-2722	-4753	-2031	3737	-345	-3392	-143	17	-155	1600	-108	-54	0
812	0	0	-2642	-4723	-2081	3682	-280	-3402	-141	-89	-149	1470	-161	-129	0
813	0	0	-2627	-4706	-2079	3666	-274	-3392	-73	7	-29	1565	-91	-1	0
814	0	0	-2553	-4706	-2153	3629	-200	-3429	-69	-23	-48	1588	-194	0	0
815	0	0	-2516	-4706	-2190	3611	-163	-3448	-87	56	-11	1672	-139	1	0
816	0	0	-2530	-4710	-2180	3620	-175	-3445	-60	1	38	1590	-151	11	0
817	0	0	-2516	-4710	-2194	3613	-161	-3452	-65	19	-112	1610	-122	-83	0
818	0	0	-2534	-4743	-2209	3638	-162	-3476	-65	-27	-56	1625	-100	-91	0
819	0	0	-2530	-4749	-2219	3639	-155	-3484	-174	-106	-137	1592	-104	-133	0
820	0	0	-2547	-4754	-2207	3650	-170	-3480	-108	-128	-129	1732	-116	-73	0
821	0	0	-2491	-4754	-2263	3622	-114	-3508	-126	-69	-145	1701	-131	-42	0
822	0	0	-2499	-4749	-2250	3624	-124	-3499	-81	-60	-93	1711	-36	-60	0
823	0	0	-2498	-4721	-2223	3609	-137	-3472	-91	-17	-67	1722	-108	-42	0
824	0	0	-2394	-4690	-2296	3542	-49	-3493	-3	-106	71	1680	-69	-9	0
825	0	0	-2375	-4735	-2360	3555	-7	-3547	-3	0	129	1773	3	3	0
826	0	0	-2559	-4772	-2213	3665	-173	-3492	-141	-89	9	1681	-133	-40	0
827	0	0	-2366	-4688	-2322	3527	-22	-3505	-97	-1	27	1726	11	-98	0
828	0	0	-2369	-4539	-2170	3454	-99	-3354	-159	-79	21	1693	-157	1	0
829	0	0	-2338	-4316	-1978	3327	-180	-3147	-170	-157	-102	1714	-110	-120	0
830	0	0	-2122	-3994	-1872	3058	-125	-2933	-69	-64	-73	1802	-46	-112	0
831	0	0	-2031	-3594	-1563	2812	-234	-2578	-164	-104	-143	1681	-81	-170	0
832	0	0	-1746	-3197	-1451	2471	-147	-2324	-46	-164	-79	1678	-143	-114	0
833	0	0	-1577	-2886	-1309	2231	-134	-2097	-122	-174	-31	1590	-62	-44	0
834	0	0	-1478	-2692	-1214	2085	-132	-1953	-91	-98	-17	1660	-44	-73	0
835	0	0	-1416	-2558	-1142	1987	-137	-1850	-93	-118	0	1596	-46	-73	0
836	0	0	-1439	-2570	-1131	2004	-154	-1850	-95	-60	-13	1660	-100	-56	0
837	0	0	-1515	-2688	-1173	2101	-171	-1930	-104	-93	-69	1584	-106	-126	0
838	0	0	-1575	-2975	-1400	2275	-87	-2187	-11	-106	-15	1629	-114	17	0
839	0	0	-1891	-3363	-1472	2627	-209	-2417	-161	-106	-114	1631	-162	-69	0
840	0	0	-2103	-3728	-1625	2915	-239	-2676	-176	-162	-188	1666	-211	-124	1
841	0	0	-2188	-3986	-1798	3087	-195	-2892	-139	-11	-188	1668	-106	-104	0
842	0	0	-2350	-4225	-1875	3287	-237	-3050	-182	-110	-186	1616	-128	-95	0
843	0	0	-2287	-4318	-2031	3302	-128	-3174	-71	-40	-77	1600	-118	-29	0
844	0	0	-2427	-4339	-1912	3383	-257	-3125	-124	-52	40	1621	-100	23	0
845	0	0	-2328	-4341	-2013	3334	-157	-3177	17	-50	-29	1627	-194	-58	0
846	0	0	-2417	-4372	-1955	3394	-231	-3163	-75	23	-11	1676	-122	19	0
847	0	0	-2398	-4372	-1974	3385	-212	-3173	-31	-25	-34	1577	-122	-62	0
848	0	0	-2409	-4378	-1969	3393	-220	-3173	-83	-73	-34	1649	-124	-83	0
849	0	0	-2419	-4374	-1955	3396	-232	-3164	-54	-54	-93	1658	-122	-50	0
850	0	0	-2445	-4363	-1918	3404	-263	-3140	-102	-77	-182	1621	-106	-131	0
851	0	0	-2435	-4347	-1912	3391	-261	-3129	-60	-7	-98	1718	-104	-38	0
852	0	0	-2433	-4351	-1918	3392	-257	-3134	-126	-83	-172	1588	-147	-69	0
853	0	0	-2387	-4365	-1978	3376	-204	-3171	-42	15	21	1616	-89	19	0
854	0	0	-2433	-4365	-1932	3399	-250	-3148	-120	7	-46	1683	-97	-31	0
855	0	0	-2322	-4374	-2052	3348	-135	-3213	-7	-52	77	1681	-108	-3	0
856	0	0	-2371	-4376	-2005	3373	-183	-3190	36	23	104	1763	-32	46	0
857	0	0	-2399	-4368	-1969	3383	-215	-3168	-120	-56	-60	1612	-114	-52	0
858	0	0	-2330	-4374	-2044	3352	-143	-3209	-34	25	15	1722	-91	-7	0
859	0	0	-2401	-4368	-1967	3384	-217	-3167	-89	-54	-52	1662	-93	-15	0
860	0	0	-2425	-4363	-1938	3394	-243	-3150	-161	-98	-133	1633	-129	-106	0
861	0	0	-2349	-4349	-2000	3349	-174	-3174	3	-19	-62	1680	-44	21	0
862	0	0	-2443	-4355	-1912	3399	-265	-3133	-128	-114	-89	1637	-85	-60	0
863	0	0	-2412	-4355	-1943	3383	-234	-3149	-139	-114	-38	1695	-141	-46	0
864	0	0	-2415	-4345	-1930	3380	-242	-3137	-60	-79	15	1608	-38	-19	0
865	0	0	-2332	-4353	-2021	3342	-155	-3187	67	-11	17	1747	-110	25	0
866	0	0	-2336	-4341	-2005	3338	-165	-3173	-73	15	75	1676	-15	19	0
867	0	0	-2343	-4339	-1996	3341	-173	-3167	-71	-56	-34	1631	-161	-19	0
868	0	0	-2351	-4322	-1971	3336	-190	-3146	-34	-85	-9	1633	-131	-3	0
869	0	0	-2369	-4320	-1951	3344	-209	-3135	-114	-151	-91	1643	-122	-83	0
870	0	0	-2369	-4318	-1949	3343	-210	-3133	-118	-42	-128	1658	-23	-120	0
871	0	0	-2355	-4326	-1971	3340	-192	-3148	-118	-44	-184	1625	-87	-100	0
872	0	0	-2337	-4300	-1963	3318	-187	-3131	-75	-50	-98	1676	-114	-36	0
873	0	0	-2336	-4308	-1972	3322	-182	-3140	-32	-112	-31	1645	-69	-46	0
874	0	0	-2315	-4299	-1984	3307	-165	-3141	-118	-69	-3	1616	-145	-44	0
875	0	0	-2293	-4293	-2000	3293	-146	-3146	-97	50	67	1685	-71	-13	0
876	0	0	-2313	-4287	-1974	3300	-169	-3130	-93	-62	52	1579	-87	-69	0
877	0	0	-2304	-4273	-1969	3288	-167	-3121	-17	-5	-95	1654	-197	9	0
878	0	0	-2303	-4268	-1965	3285	-169	-3116	-62	-112	7	1689	-97	-40	0
879	0	0	-2264	-4268	-2004	3266	-130	-3136	-91	-69	-75	1602	-110	-112	0
880	0	0	-2301	-4252	-1951	3276	-175	-3101	-108	-75	-139	1656	-114	-77	0
881	0	0	-2344	-4235	-1891	3289	-226	-3063	-174	-93	-83	1612	-104	-112	0
882	0	0	-2324	-4227	-1903	3275	-210	-3065	-153	-81	-172	1583	-137	-110	0
883	0	0	-2340	-4215	-1875	3277	-232	-3045	-73	-116	-75	1643	-166	-11	0
884	0	0	-2231	-4217	-1986	3224	-122	-3101	-93	-19	-58	1621	-199	7	0
885	0	0	-2248	-4219	-1971	3233	-138	-3095	25	-54	48	1649	-93	17	0
886	0	0	-2239	-4213	-1974	3226	-132	-3093	-93	-65	-1	1610	-159	-1	0
887	0	0	-2192	-4217	-2025	3204	-83	-3121	-67	-27	-38	1681	-100	-75	0
888	0	0	-2316	-4209	-1893	3262	-211	-3051	-93	-46	-77	1666	-122	-58	0
889	0	0	-2209	-4207	-1998	3208	-105	-3102	-104	-102	-124	1600	-100	-151	0
890	0	0	-2266	-4202	-1936	3234	-165	-3069	-60	-19	-95	1685	-79	-85	0
891	0	0	-2361	-4192	-1831	3276	-265	-3011	-184	-153	-120	1579	-141	-131	0
892	0	0	-2215	-4178	-1963	3196	-126	-3070	-95	-77	-87	1664	-97	-54	0
893	0	0	-2257	-4171	-1914	3214	-171	-3042	-108	-3	-143	1652	-98	-32	0
894	0	0	-2181	-4161	-1980	3171	-100	-3070	1	-13	-40	1711	-79	15	0
895	0	0	-2206	-4157	-1951	3181	-127	-3054	-120	38	17	1645	-42	-1	0
896	0	0	-2239	-4151	-1912	3195	-163	-3031	-44	-27	11	1633	-137	-19	0
897	0	0	-2222	-4138	-1916	3180	-153	-3027	-11	-69	3	1676	-178	67	0
898	0	0	-2277	-4145	-1868	3211	-204	-3006	-89	-58	-71	1600	-85	-52	0
899	0	0	-2227	-4134	-1907	3180	-160	-3020	-135	-124	-131	1559	-159	-69	0
900	0	0	-2295	-4138	-1843	3216	-226	-2990	-137	-25	-133	1726	-137	-79	0
901	0	0	-2241	-4118	-1877	3179	-182	-2997	-81	-73	-118	1670	-122	-100	0
902	0	0	-2277	-4112	-1835	3194	-221	-2973	-65	-64	-118	1590	-110	-62	0
903	0	0	-2187	-4105	-1918	3146	-134	-3011	-36	7	-89	1670	5	1	0
904	0	0	-2294	-4105	-1811	3199	-241	-2958	-161	-73	-40	1584	-159	-46	0
905	0	0	-2177	-4085	-1908	3131	-134	-2996	-19	-17	106	1614	-60	-25	0
906	0	0	-2219	-4081	-1862	3150	-178	-2971	-44	-60	-15	1738	-147	40	0
907	0	0	-2163	-4079	-1916	3121	-123	-2997	-1	-21	-69	1643	-145	7	0
908	0	0	-2179	-4062	-1883	3120	-148	-2972	-40	-36	-11	1660	-81	-7	0
909	0	0	-2218	-4066	-1848	3142	-185	-2957	-58	-69	-62	1652	-67	-36	0
910	0	0	-2244	-4054	-1810	3149	-217	-2932	-91	-79	-147	1571	-93	-139	0
911	0	0	-2289	-4044	-1755	3166	-267	-2899	-65	-58	-128	1660	-64	0	0
912	0	0	-2169	-4033	-1864	3101	-152	-2948	-141	-67	-83	1610	-153	-110	0
913	0	0	-2097	-4031	-1934	3064	-81	-2982	50	-15	-11	1681	-27	13	0
914	0	0	-2253	-4033	-1780	3143	-236	-2906	-131	-42	3	1608	-116	-27	0
915	0	0	-2053	-4039	-1986	3046	-33	-3012	25	40	13	1674	-50	-52	0
916	0	0	-2270	-4027	-1757	3148	-256	-2892	-65	-31	38	1631	-110	-13	0
917	0	0	-2159	-4025	-1866	3092	-146	-2945	-126	-100	-46	1567	-164	-137	0
918	0	0	-2118	-4015	-1897	3066	-110	-2956	-19	36	-7	1713	-15	25	0
919	0	0	-2259	-4008	-1749	3133	-255	-2878	-174	-157	-83	1532	-108	-108	0
920	0	0	-2101	-3990	-1889	3045	-106	-2939	-93	-15	-29	1670	-81	-58	0
921	0	0	-2283	-3986	-1703	3134	-290	-2844	-213	-133	-106	1621	-141	-91	0
922	0	0	-2045	-3971	-1926	3008	-59	-2948	-29	-15	-60	1693	-31	-133	0
923	0	0	-2219	-3953	-1734	3086	-242	-2843	-118	-23	-52	1614	-60	-64	0
924	0	0	-2114	-3951	-1837	3032	-138	-2894	-32	-56	-7	1647	-129	-36	0
925	0	0	-2111	-3928	-1817	3019	-147	-2872	-56	5	46	1647	-62	-38	0
926	0	0	-2095	-3930	-1835	3012	-130	-2882	-64	-77	42	1625	-87	-87	0
927	0	0	-2085	-3928	-1843	3006	-121	-2885	-56	-11	38	1612	-83	-38	0
928	0	0	-2097	-3916	-1819	3006	-139	-2867	-106	-71	11	1650	-112	-104	0
929	0	0	-2111	-3901	-1790	3006	-160	-2845	-87	-91	-23	1639	-81	-65	0
930	0	0	-2115	-3901	-1786	3008	-164	-2843	-137	13	-114	1625	-112	-126	0
931	0	0	-2153	-3889	-1736	3021	-208	-2812	-93	-42	-71	1693	-75	-9	0
932	0	0	-2177	-3880	-1703	3028	-237	-2791	-137	-85	-108	1641	-153	-166	0
933	0	0	-2027	-3870	-1843	2948	-92	-2856	25	1	-25	1732	-42	62	0
934	0	0	-2138	-3864	-1726	3001	-206	-2795	-64	-137	17	1635	-141	-69	0
935	0	0	-2011	-3850	-1839	2930	-86	-2844	23	-44	131	1664	-29	-42	0
936	0	0	-2096	-3845	-1749	2970	-173	-2797	-21	-77	106	1623	-104	-13	0
937	0	0	-2027	-3837	-1810	2932	-108	-2823	-13	-73	38	1660	-73	-58	0
938	0	0	-2050	-3817	-1767	2933	-141	-2792	-44	-34	-23	1567	-93	-69	0
939	0	0	-2056	-3802	-1746	2929	-155	-2774	-104	-73	-34	1650	-108	13	0
940	0	0	-2107	-3790	-1683	2948	-212	-2736	-79	-108	-85	1602	-118	-87	0
941	0	0	-2051	-3769	-1718	2910	-166	-2743	-151	-65	-83	1600	-135	-108	0
942	0	0	-2016	-3765	-1749	2890	-133	-2757	-7	-85	-23	1649	-29	-69	0
943	0	0	-2039	-3742	-1703	2890	-168	-2722	-102	36	-7	1668	-62	-64	0
944	0	0	-1982	-3724	-1742	2853	-120	-2733	-34	-58	40	1625	-108	23	0
945	0	0	-1928	-3724	-1796	2826	-66	-2760	9	-38	56	1637	-93	9	0
946	0	0	-1958	-3709	-1751	2833	-103	-2730	38	-21	7	1565	-60	-50	0
947	0	0	-2006	-3699	-1693	2852	-156	-2696	-48	25	-54	1608	-114	11	0
948	0	0	-1970	-3684	-1714	2827	-128	-2699	-3	-52	-58	1553	0	-95	0
949	0	0	-2000	-3676	-1676	2838	-162	-2676	-97	11	-157	1685	-98	-85	0
950	0	0	-2039	-3656	-1617	2847	-211	-2636	-75	-95	-120	1584	-137	-89	0
951	0	0	-2058	-3637	-1579	2847	-239	-2608	-91	-106	-133	1586	-116	-67	0
952	0	0	-1998	-3637	-1639	2817	-179	-2638	-120	-21	-27	1625	-116	-58	0
953	0	0	-2002	-3614	-1612	2808	-195	-2613	-73	-23	-75	1586	-97	-56	0
954	0	0	-1874	-3612	-1738	2743	-68	-2675	-23	13	104	1658	9	11	0
955	0	0	-1944	-3602	-1658	2773	-143	-2630	-67	-44	89	1621	-159	36	0
956	0	0	-1890	-3585	-1695	2737	-97	-2640	-65	-25	42	1592	-87	-73	0
957	0	0	-1913	-3550	-1637	2731	-138	-2593	-60	-11	-25	1619	-46	-17	0
958	0	0	-1913	-3540	-1627	2726	-143	-2583	-106	-98	-27	1569	-122	-44	0
959	0	0	-1812	-3521	-1709	2666	-51	-2615	-36	-31	31	1664	-79	5	0
960	0	0	-1944	-3515	-1571	2729	-186	-2543	-89	-58	-120	1581	-141	-79	0
961	0	0	-1864	-3497	-1633	2680	-115	-2565	-87	-52	-23	1625	-145	27	0
962	0	0	-1924	-3493	-1569	2708	-177	-2531	-190	-46	-139	1639	-174	-15	0
963	0	0	-1866	-3480	-1614	2673	-126	-2547	-93	-42	-5	1555	-100	-31	0
964	0	0	-1852	-3464	-1612	2658	-120	-2538	-77	-31	65	1649	-95	36	0
965	0	0	-1880	-3459	-1579	2669	-150	-2519	-58	-13	56	1619	-81	-29	0
966	0	0	-1821	-3437	-1616	2629	-102	-2526	-25	1	27	1604	-95	-23	0
967	0	0	-1793	-3420	-1627	2606	-83	-2523	29	-13	29	1681	-58	48	0
968	0	0	-1866	-3418	-1552	2642	-157	-2485	-40	-71	0	1573	-54	-56	0
969	0	0	-1798	-3400	-1602	2599	-98	-2501	-7	-85	-60	1619	-48	-100	0
970	0	0	-1961	-3396	-1435	2678	-263	-2415	-147	-65	-155	1563	-170	-75	0
971	0	0	-1874	-3387	-1513	2630	-180	-2450	-129	-44	-149	1561	-170	-116	0
972	0	0	-1880	-3377	-1497	2628	-191	-2437	-97	-3	-104	1617	-139	11	0
973	0	0	-1820	-3377	-1557	2598	-131	-2467	-73	-48	-67	1629	-73	-1	0
974	0	0	-1801	-3387	-1586	2594	-107	-2486	-29	5	17	1627	-50	-15	0
975	0	0	-1878	-3383	-1505	2630	-186	-2444	-46	-1	36	1647	-83	-44	0
976	0	0	-1808	-3375	-1567	2591	-120	-2471	-110	-42	77	1565	-164	-46	0
977	0	0	-1915	-3371	-1456	2643	-229	-2413	-102	-3	40	1555	-46	7	0
978	0	0	-1820	-3373	-1553	2596	-133	-2463	-48	-9	11	1565	-126	-1	0
979	0	0	-1849	-3377	-1528	2613	-160	-2452	-102	3	-71	1590	-81	-71	0
980	0	0	-1883	-3402	-1519	2642	-182	-2460	-42	-69	-122	1586	-139	-93	0
981	0	0	-1895	-3396	-1501	2645	-197	-2448	-100	-19	-151	1519	-139	-98	0
982	0	0	-1952	-3418	-1466	2685	-243	-2442	-73	-48	-81	1579	-133	-15	0
983	0	0	-1819	-3431	-1612	2625	-103	-2521	-67	-98	-36	1542	-131	-11	0
984	0	0	-1887	-3464	-1577	2675	-155	-2520	-1	-50	93	1559	-15	-1	0
985	0	0	-1919	-3476	-1557	2697	-181	-2516	-71	-50	19	1592	-141	-44	0
986	0	0	-1853	-3484	-1631	2668	-111	-2557	-27	-25	29	1650	-133	52	0
987	0	0	-1886	-3478	-1592	2682	-147	-2535	-62	-52	-32	1631	-168	23	0
988	0	0	-1887	-3495	-1608	2691	-139	-2551	-102	-48	25	1592	-102	-52	0
989	0	0	-1925	-3492	-1567	2708	-179	-2529	-100	-38	-1	1596	-97	15	0
990	0	0	-1953	-3503	-1550	2728	-201	-2526	-97	-67	-151	1569	-110	-38	0
991	0	0	-1942	-3526	-1584	2734	-179	-2555	-79	-27	-118	1610	-81	-46	0
992	0	0	-1971	-3542	-1571	2756	-200	-2556	-135	-40	-137	1594	-147	-42	0
993	0	0	-1878	-3548	-1670	2713	-104	-2609	-42	-19	-29	1627	-89	54	0
994	0	0	-1925	-3548	-1623	2736	-151	-2585	-62	-62	-17	1528	-73	-19	0
995	0	0	-1835	-3542	-1707	2688	-64	-2624	62	-21	87	1635	-69	-7	0
996	0	0	-1992	-3542	-1550	2767	-221	-2546	-116	-48	40	1586	-122	-67	0
997	0	0	-1929	-3546	-1617	2737	-156	-2581	-93	-62	-25	1559	-143	-19	0
998	0	0	-1984	-3559	-1575	2771	-204	-2567	-75	-21	-17	1583	-54	-44	0
999	0	0	-1917	-3556	-1639	2736	-139	-2597	-100	-38	-67	1530	-126	-25	0
1000	0	0	-1965	-3565	-1600	2765	-182	-2582	-65	23	-73	1693	-116	-5	0
1001	0	0	-2000	-3563	-1563	2781	-218	-2563	-122	-85	-143	1546	-159	-11	0
1002	0	0	-1958	-3579	-1621	2768	-168	-2600	-102	-79	-147	1625	-129	-95	0
1003	0	0	-1951	-3565	-1614	2758	-168	-2589	-104	7	-56	1606	-93	50	0
1004	0	0	-1960	-3583	-1623	2771	-168	-2603	-25	-52	42	1520	-153	-5	0
1005	0	0	-1930	-3571	-1641	2750	-144	-2606	-29	-50	17	1639	-137	-54	0
1006	0	0	-1967	-3577	-1610	2772	-178	-2593	-108	-42	-11	1553	-157	27	0
1007	0	0	-1897	-3557	-1660	2727	-118	-2608	-67	-21	-9	1584	-83	-100	0
1008	0	0	-1957	-3569	-1612	2763	-172	-2590	-77	-71	7	1577	-118	5	0
1009	0	0	-1905	-3563	-1658	2734	-123	-2610	-102	-27	-77	1555	-81	-42	0
1010	0	0	-2016	-3552	-1536	2784	-240	-2544	-197	-81	-128	1478	-118	-67	0
1011	0	0	-1950	-3554	-1604	2752	-173	-2579	-25	-65	-205	1621	-83	-164	0
1012	0	0	-1990	-3563	-1573	2776	-208	-2568	-151	-21	-116	1581	-29	-17	0
1013	0	0	-1942	-3563	-1621	2752	-160	-2592	-98	-58	-77	1542	-89	-87	0
1014	0	0	-1815	-3561	-1746	2688	-34	-2653	-7	17	23	1645	-50	-65	0
1015	0	0	-1967	-3559	-1592	2763	-187	-2575	-42	-124	11	1557	-106	-98	0
1016	0	0	-1830	-3552	-1722	2691	-54	-2637	-1	0	31	1608	-79	-7	0
1017	0	0	-2028	-3550	-1522	2789	-253	-2536	-108	-83	-29	1540	-116	-89	0
1018	0	0	-1892	-3554	-1662	2723	-115	-2608	13	-50	-52	1586	-143	-23	0
1019	0	0	-1868	-3542	-1674	2705	-97	-2608	-21	-23	-128	1680	-21	-11	0
1020	0	0	-1961	-3536	-1575	2748	-193	-2555	-135	-128	-104	1557	-128	-116	0
1021	0	0	-1915	-3534	-1619	2724	-148	-2576	-95	-48	-98	1548	-112	-106	0
1022	0	0	-1981	-3548	-1567	2764	-207	-2557	-128	5	-110	1594	-122	-17	0
1023	0	0	-1917	-3542	-1625	2729	-146	-2583	-85	-65	-54	1621	-97	-25	0
1024	0	0	-1903	-3546	-1643	2724	-130	-2594	-100	-19	87	1522	-46	-89	0
1025	0	0	-1880	-3530	-1650	2705	-115	-2590	9	13	79	1584	-118	11	0
1026	0	0	-1896	-3523	-1627	2709	-134	-2575	-95	-17	-32	1517	-102	-46	0
1027	0	0	-1887	-3526	-1639	2706	-124	-2582	9	-19	15	1519	-40	-13	0
1028	0	0	-1980	-3532	-1552	2756	-214	-2542	-77	-155	-29	1528	-188	-32	0
1029	0	0	-1938	-3515	-1577	2726	-180	-2546	-110	-52	-93	1552	-89	-65	0
1030	0	0	-1940	-3507	-1567	2723	-186	-2537	-73	-91	-114	1571	-141	-65	0
1031	0	0	-1957	-3499	-1542	2728	-207	-2520	-149	-83	-170	1579	-110	-141	0
1032	0	0	-1920	-3503	-1583	2711	-168	-2543	-95	-95	-71	1509	-62	-64	0
1033	0	0	-1920	-3501	-1581	2710	-169	-2541	-102	-75	-129	1526	-75	-81	0
1034	0	0	-1903	-3507	-1604	2705	-149	-2555	-108	-7	1	1594	-89	-46	0
1035	0	0	-1931	-3519	-1588	2725	-171	-2553	-60	-75	11	1612	-77	-38	0
1036	0	0	-1835	-3509	-1674	2672	-80	-2591	-34	21	-27	1569	-118	-81	0
1037	0	0	-1913	-3499	-1586	2706	-163	-2542	-95	-27	0	1567	-95	0	0
1038	0	0	-1836	-3488	-1652	2662	-92	-2570	-19	-32	-31	1569	-73	-44	0
1039	0	0	-1962	-3486	-1524	2724	-219	-2505	-141	-147	-126	1583	-155	-32	0
1040	0	0	-1913	-3482	-1569	2697	-172	-2525	-91	-73	-151	1596	-112	-56	0
1041	0	0	-1967	-3484	-1517	2725	-225	-2500	-174	-97	-157	1495	-71	-149	0
1042	0	0	-1872	-3466	-1594	2669	-139	-2530	-1	-89	-100	1602	-186	25	0
1043	0	0	-1946	-3478	-1532	2712	-207	-2505	-73	-133	-120	1596	-133	-89	0
1044	0	0	-1835	-3449	-1614	2642	-110	-2531	27	-13	-1	1590	-83	42	0
1045	0	0	-1948	-3480	-1532	2714	-208	-2506	-151	-13	32	1491	-112	-87	0
1046	0	0	-1796	-3468	-1672	2632	-62	-2570	27	-25	129	1602	-75	54	0
1047	0	0	-1927	-3457	-1530	2692	-198	-2493	-110	-83	-91	1534	-153	-114	0
1048	0	0	-1925	-3451	-1526	2688	-199	-2488	-116	-21	-81	1507	-100	-9	0
1049	0	0	-1919	-3457	-1538	2688	-190	-2497	-100	-56	0	1612	-118	-54	0
1050	0	0	-1970	-3459	-1489	2714	-240	-2474	-149	-54	-203	1530	-139	-124	0
1051	0	0	-1942	-3453	-1511	2697	-215	-2482	-122	25	-98	1573	-62	-155	0
1052	0	0	-1901	-3441	-1540	2671	-180	-2490	-67	-71	-129	1501	-97	-79	0
1053	0	0	-1952	-3439	-1487	2695	-232	-2463	-116	-112	-67	1557	-116	15	0
1054	0	0	-1847	-3451	-1604	2649	-121	-2527	-106	42	13	1559	-19	23	0
1055	0	0	-1880	-3445	-1565	2662	-157	-2505	-56	-40	54	1489	-126	17	0
1056	0	0	-1841	-3433	-1592	2637	-124	-2512	-102	-48	75	1555	-98	-56	0
1057	0	0	-1818	-3437	-1619	2627	-99	-2528	0	-3	75	1519	-11	69	0
1058	0	0	-1881	-3429	-1548	2655	-166	-2488	-95	-87	-19	1520	-147	-42	0
1059	0	0	-1918	-3427	-1509	2672	-204	-2468	-97	-114	-15	1528	-126	-42	0
1060	0	0	-1868	-3416	-1548	2642	-160	-2482	-75	-87	-87	1577	-87	-91	0
1061	0	0	-1969	-3420	-1451	2694	-259	-2435	-122	-118	-116	1507	-91	-44	0
1062	0	0	-1886	-3412	-1526	2649	-180	-2469	-19	-58	-116	1520	-85	-93	0
1063	0	0	-1928	-3408	-1480	2668	-224	-2444	-38	-87	-64	1584	-110	-67	0
1064	0	0	-1853	-3412	-1559	2632	-147	-2485	-114	40	-44	1641	-83	-73	0
1065	0	0	-1785	-3414	-1629	2599	-78	-2521	-17	52	69	1565	-71	50	0
1066	0	0	-1889	-3431	-1542	2660	-173	-2486	-27	-58	19	1643	-106	-21	0
1067	0	0	-1769	-3410	-1641	2589	-64	-2525	0	-75	56	1519	-159	17	0
1068	0	0	-1876	-3404	-1528	2640	-174	-2466	-50	-108	11	1623	-170	-3	0
1069	0	0	-1858	-3402	-1544	2630	-157	-2473	-32	-52	-89	1528	-108	-124	0
1070	0	0	-1920	-3400	-1480	2660	-220	-2440	-91	-118	-157	1584	-147	-112	0
1071	0	0	-1915	-3402	-1487	2658	-214	-2444	-114	-108	-128	1553	-145	-50	0
1072	0	0	-1860	-3410	-1550	2635	-155	-2480	-87	46	-7	1567	-9	11	0
1073	0	0	-1909	-3400	-1491	2654	-209	-2445	-135	-81	-112	1513	-131	-110	0
1074	0	0	-1781	-3408	-1627	2594	-77	-2517	58	23	75	1608	44	7	0
1075	0	0	-1872	-3408	-1536	2640	-168	-2472	-42	-44	32	1507	-36	-1	0
1076	0	0	-1791	-3393	-1602	2592	-94	-2497	36	-11	62	1617	-58	5	0
1077	0	0	-1851	-3375	-1524	2613	-163	-2449	0	-56	-19	1540	-124	19	0
1078	0	0	-1841	-3379	-1538	2610	-151	-2458	-23	-67	-3	1536	-100	-73	0
1079	0	0	-1820	-3383	-1563	2601	-128	-2473	-65	-100	-56	1534	-143	-54	0
1080	0	0	-1905	-3377	-1472	2641	-216	-2424	-91	-64	-159	1575	-91	-151	0
1081	0	0	-1860	-3365	-1505	2612	-177	-2435	-71	-95	-141	1509	-95	-89	0
1082	0	0	-1901	-3373	-1472	2637	-214	-2422	-65	-110	-126	1555	-157	-34	0
1083	0	0	-1825	-3373	-1548	2599	-138	-2460	-67	-36	-64	1577	-40	-56	0
1084	0	0	-1858	-3367	-1509	2612	-174	-2438	-27	-56	-75	1530	-85	-23	0
1085	0	0	-1761	-3371	-1610	2566	-75	-2490	-1	9	75	1623	-13	-77	0
1086	0	0	-1834	-3354	-1520	2594	-157	-2437	-64	-31	15	1538	-151	-104	0
1087	0	0	-1775	-3348	-1573	2561	-101	-2460	-42	-21	67	1561	-46	38	0
1088	0	0	-1800	-3352	-1552	2576	-124	-2452	-56	-93	-64	1513	-83	-36	0
1089	0	0	-1830	-3350	-1520	2590	-155	-2435	-108	-91	-155	1511	-143	-79	0
1090	0	0	-1881	-3363	-1482	2622	-199	-2422	-93	-17	-106	1515	-108	-164	0
1091	0	0	-1935	-3358	-1423	2646	-256	-2390	-147	-129	-151	1478	-81	-108	0
1092	0	0	-1773	-3369	-1596	2571	-88	-2482	-50	-27	-73	1583	-36	-87	0
1093	0	0	-1828	-3356	-1528	2592	-150	-2442	-50	-114	-17	1559	-64	-19	0
1094	0	0	-1793	-3362	-1569	2577	-112	-2465	-50	-67	0	1555	-50	-3	0
1095	0	0	-1795	-3356	-1561	2575	-117	-2458	-27	85	-9	1528	-23	-19	0
1096	0	0	-1822	-3352	-1530	2587	-146	-2441	-65	-36	-9	1569	-112	-3	0
1097	0	0	-1800	-3338	-1538	2569	-131	-2438	-36	-32	-13	1501	-62	-98	0
1098	0	0	-1843	-3329	-1486	2586	-178	-2407	-110	-36	-77	1555	-73	-65	0
1099	0	0	-1848	-3330	-1482	2589	-183	-2406	-40	-67	-93	1524	-100	-23	0
1100	0	0	-1829	-3332	-1503	2580	-163	-2417	-98	-27	-178	1612	-104	-87	0
1101	0	0	-1848	-3334	-1486	2591	-181	-2410	-91	-60	-54	1507	-58	-56	0
1102	0	0	-1880	-3338	-1458	2609	-211	-2398	-104	-112	-213	1592	-133	-141	0
1103	0	0	-1788	-3332	-1544	2560	-122	-2438	-83	29	-56	1557	-1	-69	0
1104	0	0	-1835	-3330	-1495	2582	-170	-2412	-75	-91	-46	1559	-31	-131	0
1105	0	0	-1756	-3329	-1573	2542	-91	-2451	-36	-15	108	1550	-93	-31	0
1106	0	0	-1873	-3329	-1456	2601	-208	-2392	-95	25	48	1524	-100	40	0
1107	0	0	-1775	-3325	-1550	2550	-112	-2437	-42	-54	-7	1557	-149	15	0
1108	0	0	-1752	-3321	-1569	2536	-91	-2445	-56	-46	-42	1604	-64	-25	0
1109	0	0	-1894	-3319	-1425	2606	-234	-2372	-211	-79	-110	1511	-213	-73	0
1110	0	0	-1859	-3323	-1464	2591	-197	-2393	-118	-112	-174	1567	-124	-131	0
1111	0	0	-1854	-3301	-1447	2577	-203	-2374	-15	-114	-153	1550	-104	-40	0
1112	0	0	-1851	-3298	-1447	2574	-202	-2372	-64	-46	-139	1536	-36	-65	0
1113	0	0	-1732	-3305	-1573	2518	-79	-2439	9	-1	-85	1579	-36	-11	0
1114	0	0	-1847	-3311	-1464	2579	-191	-2387	-27	-60	-25	1563	-104	-50	0
1115	0	0	-1800	-3319	-1519	2559	-140	-2419	-34	21	5	1565	-60	3	0
1116	0	0	-1806	-3313	-1507	2559	-149	-2410	-36	-106	48	1489	-62	-77	0
1117	0	0	-1880	-3309	-1429	2594	-225	-2369	-83	36	-48	1520	-79	-15	0
1118	0	0	-1804	-3301	-1497	2552	-153	-2399	-62	-60	-65	1526	-161	-73	0
1119	0	0	-1814	-3286	-1472	2550	-171	-2379	-60	-48	-65	1553	-56	-52	0
1120	0	0	-1872	-3292	-1420	2582	-226	-2356	-116	-161	-137	1499	-143	-83	0
1121	0	0	-1859	-3294	-1435	2576	-212	-2364	-40	-64	-67	1532	-98	-19	0
1122	0	0	-1898	-3288	-1390	2593	-254	-2339	-85	-56	-141	1520	-162	0	0
1123	0	0	-1826	-3298	-1472	2562	-177	-2385	-65	-31	-64	1509	-69	-93	0
1124	0	0	-1866	-3286	-1420	2576	-223	-2353	-48	-141	1	1542	-135	-77	0
1125	0	0	-1862	-3278	-1416	2570	-223	-2347	-46	-25	56	1602	-62	-77	0
1126	0	0	-1717	-3255	-1538	2486	-89	-2396	11	-60	77	1586	-31	-1	0
1127	0	0	-1849	-3257	-1408	2553	-220	-2332	-64	-77	-91	1522	-89	-65	0
1128	0	0	-1841	-3253	-1412	2547	-214	-2332	-52	-89	-98	1468	-89	-29	0
1129	0	0	-1793	-3249	-1456	2521	-168	-2352	-19	-38	-73	1553	-116	-73	0
1130	0	0	-1864	-3266	-1402	2565	-231	-2334	-122	-32	-161	1550	-60	-108	0
1131	0	0	-1882	-3263	-1381	2572	-250	-2322	-104	-73	-188	1590	-149	-71	0
1132	0	0	-1828	-3265	-1437	2546	-195	-2351	-58	-71	-155	1553	-170	-38	0
1133	0	0	-1789	-3261	-1472	2525	-158	-2366	-42	-54	-69	1559	-137	-34	0
1134	0	0	-1796	-3251	-1455	2523	-170	-2353	-73	-25	-19	1532	-137	-15	0
1135	0	0	-1773	-3253	-1480	2513	-146	-2366	-1	-36	-19	1559	-79	5	0
1136	0	0	-1766	-3255	-1489	2510	-138	-2372	-21	-23	75	1520	-56	23	0
1137	0	0	-1853	-3263	-1410	2558	-221	-2336	-91	-118	48	1412	-89	-60	0
1138	0	0	-1785	-3257	-1472	2521	-156	-2364	-40	-60	-31	1542	-1	-46	0
1139	0	0	-1810	-3263	-1453	2536	-178	-2358	-120	-85	-108	1581	-176	-50	0
1140	0	0	-1851	-3253	-1402	2552	-224	-2327	-29	-95	-149	1602	-128	-89	0
1141	0	0	-1781	-3243	-1462	2512	-159	-2352	-15	-21	-147	1513	-44	-60	0
1142	0	0	-1792	-3233	-1441	2512	-175	-2337	5	-31	-73	1550	-122	-64	0
1143	0	0	-1860	-3212	-1352	2536	-254	-2282	-56	-110	-87	1429	-67	-38	0
1144	0	0	-1756	-3216	-1460	2486	-148	-2338	-54	-83	-58	1507	-128	38	0
1145	0	0	-1769	-3212	-1443	2490	-163	-2327	-65	-7	67	1565	-93	21	0
1146	0	0	-1789	-3218	-1429	2503	-180	-2323	-71	-56	19	1507	-205	-81	0
1147	0	0	-1787	-3228	-1441	2507	-173	-2334	-7	-9	91	1579	-62	58	0
1148	0	0	-1797	-3226	-1429	2511	-184	-2327	-48	-44	-128	1507	-135	-46	0
1149	0	0	-1787	-3232	-1445	2509	-171	-2338	-108	-3	-161	1553	-114	-97	0
1150	0	0	-1841	-3233	-1392	2537	-224	-2312	-110	-27	-128	1538	-65	-133	0
1151	0	0	-1870	-3235	-1365	2552	-252	-2300	-120	-89	-102	1540	-190	-48	0
1152	0	0	-1760	-3230	-1470	2495	-145	-2350	-60	-128	-87	1505	-71	-102	0
1153	0	0	-1764	-3230	-1466	2497	-149	-2348	-118	-40	-32	1478	-60	-52	0
1154	0	0	-1804	-3216	-1412	2510	-196	-2314	-106	-77	-62	1493	-143	-48	0
1155	0	0	-1758	-3214	-1456	2486	-151	-2335	-32	-118	87	1416	-25	-7	0
1156	0	0	-1748	-3212	-1464	2480	-142	-2338	-11	-83	32	1550	-97	-17	0
1157	0	0	-1711	-3208	-1497	2459	-107	-2352	-19	-50	-42	1493	-149	-54	0
1158	0	0	-1832	-3224	-1392	2528	-220	-2308	-98	21	-75	1511	-89	3	0
1159	0	0	-1825	-3206	-1381	2515	-222	-2293	-166	-83	-153	1422	-116	-98	0
1160	0	0	-1773	-3204	-1431	2488	-171	-2317	-79	-79	-155	1530	-91	-97	0
1161	0	0	-1876	-3212	-1336	2544	-270	-2274	-129	-67	-232	1513	-67	-100	0
1162	0	0	-1868	-3206	-1338	2537	-265	-2272	-137	-87	-93	1478	-129	-65	0
1163	0	0	-1787	-3212	-1425	2499	-181	-2318	-54	-131	-120	1542	-157	-75	0
1164	0	0	-1746	-3199	-1453	2472	-146	-2326	-29	-62	38	1536	-62	19	0
1165	0	0	-1736	-3206	-1470	2471	-133	-2338	-36	-31	-17	1544	-116	-65	0
1166	0	0	-1735	-3195	-1460	2465	-137	-2327	-23	-9	-17	1530	-85	-71	0
1167	0	0	-1701	-3179	-1478	2440	-111	-2328	-27	11	15	1482	-106	71	0
1168	0	0	-1783	-3158	-1375	2470	-204	-2266	-133	-100	-104	1455	-162	-77	0
1169	0	0	-1763	-3152	-1389	2457	-187	-2270	-54	-46	-23	1478	-60	-62	0
1170	0	0	-1858	-3144	-1286	2501	-286	-2215	-190	-145	-190	1464	-199	-120	0
1171	0	0	-1736	-3171	-1435	2453	-150	-2303	-54	-42	-120	1555	-40	-81	0
1172	0	0	-1791	-3158	-1367	2474	-212	-2262	-85	-75	-151	1435	-89	-19	0
1173	0	0	-1699	-3154	-1455	2426	-122	-2304	-71	-23	-98	1540	-149	-69	0
1174	0	0	-1765	-3154	-1389	2459	-188	-2271	-114	-67	46	1542	-137	-11	0
1175	0	0	-1723	-3135	-1412	2429	-155	-2273	-85	-69	50	1495	-128	-98	0
1176	0	0	-1752	-3131	-1379	2441	-186	-2255	-19	46	-3	1555	-25	46	0
1177	0	0	-1775	-3140	-1365	2457	-205	-2252	-75	-56	-97	1484	-83	-25	0
1178	0	0	-1664	-3138	-1474	2401	-95	-2306	42	17	-38	1586	-15	-13	0
1179	0	0	-1767	-3140	-1373	2453	-197	-2256	-112	-67	-104	1487	-95	-44	0
1180	0	0	-1777	-3150	-1373	2463	-202	-2261	-42	-87	-164	1544	-147	-71	0
1181	0	0	-1821	-3138	-1317	2479	-252	-2227	-143	-141	-135	1429	-91	-118	0
1182	0	0	-1703	-3119	-1416	2411	-143	-2267	-71	-112	-108	1503	-52	-71	0
1183	0	0	-1749	-3107	-1358	2428	-195	-2232	-38	-46	-129	1555	-124	-44	0
1184	0	0	-1676	-3098	-1422	2387	-127	-2260	-108	-21	0	1503	-161	19	0
1185	0	0	-1717	-3084	-1367	2400	-175	-2225	-31	-40	64	1526	-95	13	0
1186	0	0	-1693	-3074	-1381	2383	-156	-2227	-79	-32	-29	1522	-133	19	0
1187	0	0	-1668	-3076	-1408	2372	-130	-2242	-48	17	-31	1493	-32	9	0
1188	0	0	-1684	-3061	-1377	2372	-153	-2219	-44	-29	-71	1548	-50	-27	0
1189	0	0	-1732	-3049	-1317	2390	-207	-2183	-110	-129	-65	1478	-145	-71	0
1190	0	0	-1713	-3051	-1338	2382	-187	-2194	-89	-89	-106	1526	-133	-67	0
1191	0	0	-1812	-3036	-1224	2424	-294	-2130	-120	-34	-149	1447	-65	-44	0
1192	0	0	-1709	-3055	-1346	2382	-181	-2200	-143	-7	-178	1491	-131	-137	0
1193	0	0	-1717	-3045	-1328	2381	-194	-2186	-85	-44	-54	1493	-118	0	0
1194	0	0	-1730	-3055	-1325	2392	-202	-2190	-31	-34	21	1522	-83	13	0
1195	0	0	-1664	-3043	-1379	2353	-142	-2211	-31	-23	64	1439	-69	-65	0
1196	0	0	-1651	-3034	-1383	2342	-134	-2208	-3	9	102	1555	-34	-21	0
1197	0	0	-1653	-3032	-1379	2342	-137	-2205	-9	-36	-34	1515	-170	-73	0
1198	0	0	-1645	-3028	-1383	2336	-131	-2205	-9	-23	-11	1557	-97	-38	0
1199	0	0	-1763	-3024	-1261	2393	-251	-2142	-69	-197	-81	1484	-153	-65	0
1200	0	0	-1684	-3024	-1340	2354	-172	-2182	-11	-56	-34	1561	-108	-71	0
1201	0	0	-1818	-3028	-1210	2423	-304	-2119	-141	-52	-97	1425	-129	-147	0
1202	0	0	-1721	-3028	-1307	2374	-207	-2167	-64	-65	-98	1526	-83	-50	0
1203	0	0	-1766	-3034	-1268	2400	-249	-2151	-129	-147	-64	1412	-126	-56	0
1204	0	0	-1641	-3024	-1383	2332	-129	-2203	-52	-81	7	1466	-95	17	0
1205	0	0	-1628	-3026	-1398	2327	-115	-2212	-27	62	110	1524	-21	34	0
1206	0	0	-1678	-3039	-1361	2358	-158	-2200	-141	17	17	1418	-87	-116	0
1207	0	0	-1671	-3038	-1367	2354	-152	-2202	-42	5	15	1489	-34	-15	0
1208	0	0	-1723	-3034	-1311	2378	-206	-2172	-147	-69	-54	1495	-87	-15	0
1209	0	0	-1672	-3053	-1381	2362	-145	-2217	-93	11	-168	1517	-60	-98	0
1210	0	0	-1726	-3049	-1323	2387	-201	-2186	-157	-122	-192	1482	-197	-104	0
1211	0	0	-1717	-3067	-1350	2392	-183	-2208	-97	-64	-71	1466	-54	-36	0
1212	0	0	-1703	-3045	-1342	2374	-180	-2193	-73	-5	-83	1507	-93	-44	0
1213	0	0	-1746	-3047	-1301	2396	-222	-2174	-54	-46	-114	1519	-93	-32	0
1214	0	0	-1605	-3038	-1433	2321	-86	-2235	-13	-44	65	1455	-64	-9	0
1215	0	0	-1651	-3049	-1398	2350	-126	-2223	-38	-60	52	1466	-129	15	0
1216	0	0	-1721	-3071	-1350	2396	-185	-2210	-60	-48	54	1402	-71	-9	0
1217	0	0	-1682	-3080	-1398	2381	-142	-2239	-27	-77	7	1455	-118	-13	0
1218	0	0	-1727	-3102	-1375	2414	-176	-2238	-116	-9	-38	1546	-126	31	0
1219	0	0	-1729	-3123	-1394	2426	-167	-2258	-87	-122	-124	1489	-172	-131	0
1220	0	0	-1773	-3123	-1350	2448	-211	-2236	-75	-42	-65	1507	-104	-67	0
1221	0	0	-1812	-3133	-1321	2472	-245	-2227	-106	-116	-155	1408	-199	-162	0
1222	0	0	-1711	-3133	-1422	2422	-144	-2277	-34	-54	-23	1524	-60	-71	0
1223	0	0	-1845	-3131	-1286	2488	-279	-2208	-137	-77	-112	1379	-77	-67	0
1224	0	0	-1694	-3127	-1433	2410	-130	-2280	-65	-11	-3	1486	-145	-62	0
1225	0	0	-1734	-3109	-1375	2421	-179	-2242	-112	27	36	1445	-77	-42	0
1226	0	0	-1715	-3113	-1398	2414	-158	-2255	-93	-34	27	1486	-104	7	0
1227	0	0	-1684	-3127	-1443	2405	-120	-2285	-27	17	-11	1451	3	-44	0
1228	0	0	-1719	-3109	-1390	2414	-164	-2249	-64	-69	-42	1532	-85	-40	0
1229	0	0	-1764	-3123	-1359	2443	-202	-2241	-97	-48	-135	1484	-139	-60	0
1230	0	0	-1760	-3127	-1367	2443	-196	-2247	-32	-54	-42	1511	-17	-44	0
1231	0	0	-1792	-3140	-1348	2466	-222	-2244	-73	-128	-133	1511	-159	-44	0
1232	0	0	-1736	-3142	-1406	2439	-165	-2274	-40	-106	-89	1515	-89	-36	0
1233	0	0	-1773	-3136	-1363	2454	-205	-2249	-27	-100	5	1495	-112	-25	0
1234	0	0	-1709	-3115	-1406	2412	-151	-2260	-44	-23	-19	1499	-58	-5	0
1235	0	0	-1678	-3121	-1443	2399	-117	-2282	-5	25	44	1553	-81	32	0
1236	0	0	-1725	-3123	-1398	2424	-163	-2260	-23	-73	46	1503	-32	3	0
1237	0	0	-1706	-3135	-1429	2420	-138	-2282	-102	5	11	1462	-112	0	0
1238	0	0	-1703	-3123	-1420	2413	-141	-2271	-98	-9	3	1429	-48	1	0
1239	0	0	-1748	-3129	-1381	2438	-183	-2255	-56	-114	-102	1412	-98	-54	0
1240	0	0	-1793	-3119	-1326	2456	-233	-2222	-139	-108	-124	1474	-83	-141	0
1241	0	0	-1796	-3119	-1323	2457	-236	-2221	-81	-67	-141	1486	-118	-98	0
1242	0	0	-1781	-3104	-1323	2442	-229	-2213	-108	-48	-106	1418	-104	-67	0
1243	0	0	-1738	-3092	-1354	2415	-192	-2223	-69	-95	23	1462	-118	21	0
1244	0	0	-1714	-3104	-1390	2409	-162	-2247	-69	-7	31	1420	-89	29	0
1245	0	0	-1645	-3092	-1447	2368	-99	-2269	-1	-36	56	1559	-60	-7	0
1246	0	0	-1674	-3094	-1420	2384	-127	-2257	-21	-25	87	1478	-106	9	0
1247	0	0	-1680	-3096	-1416	2388	-132	-2256	31	-62	23	1522	-95	11	0
1248	0	0	-1711	-3109	-1398	2410	-156	-2253	-73	-52	-40	1497	-102	1	0
1249	0	0	-1711	-3123	-1412	2417	-149	-2267	-11	-89	-5	1482	-69	-48	0
1250	0	0	-1754	-3146	-1392	2450	-181	-2269	-87	-97	-87	1505	-58	-79	0
1251	0	0	-1832	-3164	-1332	2498	-250	-2248	-116	-178	-143	1439	-133	-83	0
1252	0	0	-1808	-3177	-1369	2492	-219	-2273	-75	-56	-126	1555	-124	-23	0
1253	0	0	-1699	-3183	-1484	2441	-107	-2333	-5	-69	-56	1489	-124	5	0
1254	0	0	-1758	-3191	-1433	2474	-162	-2312	-58	-25	54	1482	-13	27	0
1255	0	0	-1733	-3199	-1466	2466	-133	-2332	-46	-23	44	1449	-108	-73	0
1256	0	0	-1765	-3216	-1451	2490	-157	-2333	-38	1	34	1519	-27	65	0
1257	0	0	-1761	-3208	-1447	2484	-157	-2327	-36	-73	-62	1534	-122	-71	0
1258	0	0	-1754	-3168	-1414	2461	-170	-2291	1	-32	29	1418	-77	31	0
1259	0	0	-1742	-3187	-1445	2464	-148	-2316	0	-50	-58	1499	-56	-60	0
1260	0	0	-1876	-3237	-1361	2556	-257	-2299	-85	-67	-151	1460	-48	-120	0
1261	0	0	-1871	-3230	-1359	2550	-256	-2294	-133	-95	-100	1534	-145	-69	0
1262	0	0	-1800	-3117	-1317	2458	-241	-2217	-93	-69	-118	1519	-116	-77	0
1263	0	0	-1738	-2958	-1220	2348	-259	-2089	-93	-34	-141	1505	-114	-83	0
1264	0	0	-1571	-2688	-1117	2129	-227	-1902	-71	-42	17	1437	-50	-44	0
1265	0	0	-1368	-2351	-983	1859	-192	-1667	-13	-106	110	1501	-114	-52	0
1266	0	0	-1181	-1953	-772	1567	-204	-1362	-1	-67	75	1493	-83	-54	0
1267	0	0	-1013	-1612	-599	1312	-207	-1105	27	-42	91	1478	-98	23	0
1268	0	0	-869	-1336	-467	1102	-201	-901	-112	-102	-31	1363	-89	-67	0
1269	0	0	-805	-1218	-413	1011	-196	-815	-58	-114	-36	1466	-108	-7	0
1270	0	0	-826	-1144	-318	985	-254	-731	-50	-149	-126	1464	-98	-124	0
1271	0	0	-803	-1181	-378	992	-212	-779	-73	-95	-112	1476	-129	-73	0
1272	0	0	-948	-1398	-450	1173	-249	-924	-139	-85	-48	1487	-139	-100	0
1273	0	0	-1020	-1747	-727	1383	-146	-1237	-75	-46	-50	1472	-95	-48	0
1274	0	0	-1187	-2120	-933	1653	-127	-1526	-89	-65	13	1453	-102	-40	1
1275	0	0	-1304	-2436	-1132	1870	-86	-1784	-3	56	65	1612	67	29	0
1276	0	0	-1488	-2706	-1218	2097	-135	-1962	-17	-77	29	1505	-155	9	0
1277	0	0	-1505	-2894	-1389	2199	-58	-2141	-50	5	71	1511	-91	-36	0
1278	0	0	-1661	-2972	-1311	2316	-175	-2141	-133	-50	44	1487	-44	-7	0
1279	0	0	-1614	-2997	-1383	2305	-115	-2190	-147	-100	-77	1402	-116	-104	0
1280	0	0	-1655	-3014	-1359	2334	-148	-2186	-95	-9	-21	1462	-60	-83	0
1281	0	0	-1756	-3018	-1262	2387	-247	-2140	-122	-87	-112	1472	-149	-110	0
1282	0	0	-1616	-3022	-1406	2319	-105	-2214	-17	-13	-207	1499	-75	-151	0
1283	0	0	-1700	-3038	-1338	2369	-181	-2188	-100	-29	-60	1584	-98	-36	0
1284	0	0	-1696	-3032	-1336	2364	-180	-2184	-46	-124	46	1420	-137	-67	0
1285	94	0	-1579	-3043	-1464	2311	-57	-2253	5	-3	46	1489	-34	-77	0
1286	94	0	-1674	-3053	-1379	2363	-147	-2216	-36	0	106	1462	-9	-5	0
1287	94	0	-1624	-3053	-1429	2338	-97	-2241	-48	-1	32	1406	-108	-25	0
1288	94	0	-1628	-3065	-1437	2346	-95	-2251	21	-21	36	1567	-60	-15	0
1289	94	0	-1696	-3063	-1367	2379	-164	-2215	-143	-110	-98	1437	-157	-157	0
1290	94	0	-1709	-3063	-1354	2386	-177	-2208	-67	-31	-77	1550	-79	-11	0
1291	94	0	-1731	-3065	-1334	2398	-198	-2199	-126	-110	-128	1390	-174	-98	0
1292	94	0	-1678	-3059	-1381	2368	-148	-2220	-31	-44	-110	1487	-91	-27	0
1293	94	0	-1738	-3080	-1342	2409	-198	-2211	-60	-116	-83	1441	-147	-89	0
1294	94	0	-1569	-3084	-1515	2326	-27	-2299	85	-19	52	1584	-11	36	0
1295	94	0	-1727	-3094	-1367	2410	-180	-2230	-31	-77	46	1441	-126	19	0
1296	94	0	-1653	-3080	-1427	2366	-113	-2253	-13	-27	1	1499	-58	-50	0
1297	94	0	-1643	-3076	-1433	2359	-105	-2254	-50	1	-27	1546	-95	-31	0
1298	94	0	-1740	-3063	-1323	2401	-208	-2193	-128	-97	38	1400	-100	-54	0
1299	94	0	-1648	-3071	-1423	2359	-112	-2247	-23	-81	-131	1509	-139	-81	0
1300	94	0	-1731	-3057	-1326	2394	-202	-2191	-77	-87	-110	1435	-69	-52	0
1301	94	0	-1711	-3078	-1367	2394	-172	-2222	-73	-131	-168	1392	-124	-147	0
1302	94	0	-1707	-3065	-1358	2386	-174	-2211	-52	-77	-46	1433	-89	-23	0
1303	94	0	-1663	-3067	-1404	2365	-129	-2235	-25	-56	-128	1439	-58	-34	0
1304	94	0	-1668	-3076	-1408	2372	-130	-2242	-52	13	-27	1445	-77	-102	0
1305	94	0	-1664	-3082	-1418	2373	-123	-2250	-27	-52	25	1447	-93	42	0
1306	94	0	-1667	-3071	-1404	2369	-131	-2237	11	-17	-27	1456	-27	-5	0
1307	94	0	-1695	-3084	-1389	2389	-153	-2236	-1	-102	-58	1437	-118	-73	0
1308	94	0	-1698	-3065	-1367	2381	-165	-2216	5	-62	-17	1462	-102	-75	0
1309	94	0	-1661	-3071	-1410	2366	-125	-2240	-58	-69	-87	1404	-38	-52	0
1310	94	0	-1758	-3071	-1313	2414	-222	-2192	-145	-79	-110	1410	-106	-83	0
1311	94	0	-1723	-3063	-1340	2393	-191	-2201	-29	-145	-54	1394	-143	-3	0
1312	94	0	-1717	-3059	-1342	2388	-187	-2200	-54	-58	-131	1433	-162	17	0
1313	94	0	-1735	-3061	-1326	2398	-204	-2193	-64	-32	-98	1414	-104	-38	0
1314	94	0	-1643	-3045	-1402	2344	-120	-2223	-17	-75	64	1474	-110	11	0
1315	94	0	-1674	-3051	-1377	2362	-148	-2214	-7	-87	71	1387	-73	1	0
1316	94	0	-1676	-3049	-1373	2362	-151	-2211	-42	-25	46	1396	-87	-21	0
1317	94	0	-1680	-3045	-1365	2362	-157	-2205	-1	-67	54	1330	-56	-31	0
1318	94	0	-1707	-3045	-1338	2376	-184	-2191	-7	-40	-42	1414	-44	-69	0
1319	94	0	-1736	-3055	-1319	2395	-208	-2187	-100	-21	-143	1439	-122	-83	0
1320	94	0	-1729	-3059	-1330	2394	-199	-2194	-60	-32	-143	1470	-128	-56	0
1321	94	0	-1787	-3055	-1268	2421	-259	-2161	-131	-116	-201	1412	-133	-79	0
1322	94	0	-1620	-3067	-1447	2343	-86	-2257	-64	-9	-147	1487	-56	-95	0
1323	94	0	-1767	-3057	-1290	2412	-238	-2173	-91	-77	-44	1416	-42	-23	0
1324	94	0	-1653	-3036	-1383	2344	-135	-2209	-29	-17	-100	1519	-95	-34	0
1325	94	0	-1678	-3053	-1375	2365	-151	-2214	-50	-65	71	1478	-199	25	0
1326	94	0	-1654	-3041	-1387	2347	-133	-2214	-75	-27	44	1412	-31	7	0
1327	94	0	-1742	-3057	-1315	2399	-213	-2186	1	-98	-56	1486	-157	-3	0
1328	94	0	-1734	-3049	-1315	2391	-209	-2182	-98	-79	-58	1431	-102	-15	0
1329	94	0	-1728	-3043	-1315	2385	-206	-2179	-27	-31	-91	1408	-131	-11	0
1330	94	0	-1688	-3026	-1338	2357	-175	-2182	-104	-102	-89	1383	-112	-137	0
1331	94	0	-1797	-3036	-1239	2416	-279	-2137	-124	-122	-89	1456	-122	-65	0
1332	94	0	-1785	-3032	-1247	2408	-269	-2139	-155	-65	-137	1367	-83	-71	0
1333	94	0	-1686	-3036	-1350	2361	-168	-2193	-62	-21	-64	1476	-58	-31	0
1334	94	0	-1703	-3039	-1336	2371	-183	-2187	-67	-48	0	1437	-104	-15	0
1335	94	0	-1751	-3043	-1292	2397	-229	-2167	-42	-17	-38	1443	-60	-13	0
1336	94	0	-1653	-3051	-1398	2352	-127	-2224	13	-11	77	1402	-36	-60	0
1337	94	0	-1761	-3041	-1280	2401	-240	-2160	-77	-48	-17	1408	-97	-25	0
1338	94	0	-1644	-3036	-1392	2340	-126	-2214	-50	27	60	1462	-79	5	0
1339	94	0	-1773	-3030	-1257	2401	-258	-2143	-129	-65	-112	1389	-108	-48	0
1340	94	0	-1771	-3020	-1249	2395	-261	-2134	-141	-67	-184	1435	-122	-131	0
1341	94	0	-1738	-3016	-1278	2377	-230	-2147	-81	-58	-60	1441	-120	-48	0
1342	94	0	-1765	-3012	-1247	2388	-259	-2129	-118	-50	-197	1396	-192	-81	0
1343	94	0	-1642	-3005	-1363	2323	-139	-2184	-79	-5	1	1377	-25	-60	0
1344	94	0	-1714	-3007	-1293	2360	-210	-2150	-120	-48	-3	1363	-159	31	0
1345	94	0	-1614	-2989	-1375	2301	-119	-2182	-44	-7	50	1460	-95	-36	0
1346	94	0	-1674	-2991	-1317	2332	-178	-2154	-19	-77	116	1414	-58	15	0
1347	94	0	-1673	-3001	-1328	2337	-172	-2164	-38	-50	-100	1456	-112	-32	0
1348	94	0	-1669	-3007	-1338	2338	-165	-2172	-81	-21	-87	1392	-29	-116	0
1349	94	0	-1717	-2999	-1282	2358	-217	-2140	-71	-139	-62	1365	-159	-56	0
1350	94	0	-1635	-2987	-1352	2311	-141	-2169	-81	-118	-52	1418	-79	-79	0
1351	94	0	-1750	-2993	-1243	2371	-253	-2118	-195	-42	-215	1429	-186	-87	0
1352	94	0	-1709	-2991	-1282	2350	-213	-2136	-97	-124	-143	1389	-166	-112	0
1353	94	0	-1663	-2991	-1328	2327	-167	-2159	-100	-77	-62	1406	-128	-27	0
1354	94	0	-1717	-2981	-1264	2349	-226	-2122	-161	-75	-122	1385	-106	-100	0
1355	94	0	-1562	-2997	-1435	2279	-63	-2216	-65	112	11	1422	-75	-21	0
1356	94	0	-1646	-2972	-1326	2309	-160	-2149	-104	-13	17	1381	-60	19	0
1357	94	0	-1541	-2966	-1425	2253	-58	-2195	-32	-19	48	1348	-50	7	0
1358	94	0	-1630	-2968	-1338	2299	-146	-2153	-98	13	-17	1356	-42	-21	0
1359	94	0	-1680	-2954	-1274	2317	-203	-2114	-141	-36	-118	1367	-71	-95	0
1360	94	0	-1678	-2946	-1268	2312	-205	-2107	-120	-17	-102	1390	-71	-64	0
1361	94	0	-1771	-2954	-1183	2362	-294	-2068	-221	-170	-180	1340	-182	-161	0
1362	94	0	-1603	-2937	-1334	2270	-134	-2135	-87	-40	-149	1474	-64	-46	0
1363	94	0	-1636	-2939	-1303	2287	-166	-2121	-13	-56	-87	1406	-65	-95	0
1364	94	0	-1634	-2941	-1307	2287	-163	-2124	-131	-118	-71	1379	-168	-77	0
1365	94	0	-1550	-2935	-1385	2242	-82	-2160	15	27	-7	1495	-31	-31	0
1366	94	0	-1694	-2931	-1237	2312	-228	-2084	-42	-141	15	1390	-159	-7	0
1367	94	0	-1603	-2939	-1336	2271	-133	-2137	-1	-81	13	1416	-75	-141	0
1368	94	0	-1626	-2931	-1305	2278	-160	-2118	-85	-52	-58	1437	-98	-13	0
1369	94	0	-1662	-2921	-1259	2291	-201	-2090	-89	-102	-126	1402	-100	-97	0
1370	94	0	-1636	-2910	-1274	2273	-181	-2092	-69	-15	-159	1474	-133	-75	0
1371	94	0	-1737	-2904	-1167	2320	-285	-2035	-108	-116	-137	1414	-15	-172	0
1372	94	0	-1596	-2884	-1288	2240	-154	-2086	-62	-27	-129	1441	-25	-73	0
1373	94	0	-1612	-2880	-1268	2246	-172	-2074	-38	-69	-114	1408	-120	-27	0
1374	94	0	-1575	-2878	-1303	2226	-136	-2090	-34	-17	-44	1429	-91	-3	0
1375	94	0	-1578	-2873	-1295	2225	-141	-2084	-21	-58	15	1389	-118	-3	0
1376	94	0	-1602	-2849	-1247	2225	-177	-2048	-79	11	-13	1478	-104	-83	0
1377	94	0	-1579	-2845	-1266	2212	-156	-2055	-25	-44	-19	1379	-60	-36	0
1378	94	0	-1548	-2840	-1292	2194	-128	-2066	-38	-7	-65	1361	0	-52	0
1379	94	0	-1575	-2828	-1253	2201	-161	-2040	-116	-69	-110	1398	-112	-106	0
1380	94	0	-1612	-2820	-1208	2216	-202	-2014	-180	31	-223	1389	-114	-87	0
1381	94	0	-1555	-2814	-1259	2184	-148	-2036	-93	-50	-223	1427	-102	-69	0
1382	94	0	-1641	-2814	-1173	2227	-234	-1993	-172	23	-197	1371	-79	-126	0
1383	94	0	-1455	-2785	-1330	2120	-62	-2057	-15	-52	-87	1447	-54	-54	0
1384	94	0	-1517	-2781	-1264	2149	-126	-2022	0	-13	9	1445	-40	15	0
1385	94	0	-1519	-2774	-1255	2146	-132	-2014	-60	-38	-19	1367	-120	-77	0
1386	94	0	-1455	-2754	-1299	2104	-78	-2026	-11	27	50	1507	-54	25	0
1387	94	0	-1503	-2725	-1222	2114	-140	-1973	-29	-32	-13	1408	-114	0	0
1388	94	0	-1548	-2741	-1193	2144	-177	-1967	-54	-77	-3	1414	-67	-36	0
1389	94	0	-1497	-2717	-1220	2107	-138	-1968	-128	-77	-97	1420	-112	-64	0
1390	94	0	-1575	-2719	-1144	2147	-215	-1931	-188	-87	-149	1410	-135	-79	0
1391	94	0	-1547	-2714	-1167	2130	-190	-1940	-97	-75	-95	1342	-54	-128	0
1392	94	0	-1519	-2706	-1187	2112	-166	-1946	-38	-97	-67	1420	-199	15	0
1393	94	0	-1523	-2698	-1175	2110	-174	-1936	-116	-95	-108	1408	-116	-122	0
1394	94	0	-1412	-2694	-1282	2053	-65	-1988	-75	60	-25	1470	-42	-95	0
1395	94	0	-1463	-2675	-1212	2069	-125	-1943	-69	9	87	1410	-93	0	0
1396	94	0	-1385	-2657	-1272	2021	-56	-1964	13	-44	56	1383	-46	-36	0
1397	94	0	-1466	-2659	-1193	2062	-136	-1926	-89	60	-21	1443	-56	67	0
1398	94	0	-1445	-2632	-1187	2038	-129	-1909	-87	-176	-34	1377	-194	-129	0
1399	94	0	-1410	-2634	-1224	2022	-93	-1929	-36	-52	-38	1499	-95	-15	0
1400	94	0	-1536	-2628	-1092	2082	-222	-1860	-97	-151	-110	1365	-118	-97	0
1401	94	0	-1453	-2615	-1162	2034	-145	-1888	-75	-62	-124	1334	-145	-48	0
1402	94	0	-1452	-2617	-1165	2034	-143	-1891	-73	-62	-85	1414	-110	-85	0
1403	94	0	-1426	-2605	-1179	2015	-123	-1892	-15	-129	11	1414	-52	15	0
1404	94	0	-1418	-2601	-1183	2009	-117	-1892	-108	-81	-71	1410	-184	-48	0
1405	94	0	-1377	-2595	-1218	1986	-79	-1906	-5	-3	102	1392	-85	38	0
1406	94	0	-1456	-2587	-1131	2021	-162	-1859	-23	-21	42	1412	-87	-19	0
1407	94	0	-1400	-2589	-1189	1994	-105	-1889	-40	-112	-7	1369	-122	-116	0
1408	94	0	-1371	-2595	-1224	1983	-73	-1909	9	0	11	1425	-3	50	0
1409	94	0	-1404	-2587	-1183	1995	-110	-1885	-91	-100	-54	1356	-75	-64	0
1410	94	0	-1395	-2607	-1212	2001	-91	-1909	-58	-50	-128	1474	-110	-42	0
1411	94	0	-1469	-2615	-1146	2042	-161	-1880	-73	-89	-147	1439	-79	-79	0
1412	94	0	-1403	-2611	-1208	2007	-97	-1909	-38	-60	-110	1453	-98	-5	0
1413	94	0	-1494	-2609	-1115	2051	-189	-1862	-114	-48	-106	1404	-162	-40	0
1414	94	0	-1420	-2603	-1183	2011	-118	-1893	-89	40	25	1381	-52	-48	0
1415	94	0	-1482	-2636	-1154	2059	-164	-1895	-67	-44	21	1373	-106	-91	0
1416	94	0	-1409	-2644	-1235	2026	-87	-1939	32	-42	34	1474	-122	32	0
1417	94	0	-1444	-2646	-1202	2045	-121	-1924	-36	-50	-42	1427	-168	-32	0
1418	94	0	-1464	-2684	-1220	2074	-122	-1952	-73	7	-7	1344	-73	15	0
1419	94	0	-1443	-2700	-1257	2071	-93	-1978	-62	-25	-153	1402	-75	-124	0
1420	94	0	-1490	-2725	-1235	2107	-127	-1980	-81	-65	-85	1505	-71	-50	0
1421	94	0	-1519	-2743	-1224	2131	-147	-1983	-34	-95	-194	1396	-129	-89	0
1422	94	0	-1557	-2750	-1193	2153	-182	-1971	-135	-87	-174	1505	-120	-116	0
1423	94	0	-1459	-2772	-1313	2115	-73	-2042	-42	-19	-75	1460	-172	-31	0
1424	94	0	-1546	-2793	-1247	2169	-149	-2020	-23	-11	58	1427	-17	7	0
1425	94	0	-1478	-2816	-1338	2147	-70	-2077	9	-48	-65	1480	-116	-42	0
1426	94	0	-1527	-2820	-1293	2173	-117	-2056	-7	11	50	1422	-50	32	0
1427	94	0	-1537	-2842	-1305	2189	-116	-2073	-54	-85	25	1381	-197	-15	0
1428	94	0	-1517	-2847	-1330	2182	-93	-2088	-95	11	-29	1425	-112	-52	0
1429	94	0	-1628	-2857	-1229	2242	-199	-2043	-98	-164	-110	1394	-195	-118	0
1430	94	0	-1618	-2875	-1257	2246	-180	-2066	-139	-11	-65	1408	-58	-73	0
1431	94	0	-1682	-2898	-1216	2290	-233	-2057	-114	-124	-155	1328	-124	-159	0
1432	94	0	-1631	-2884	-1253	2257	-189	-2068	-108	-17	-116	1396	-85	-110	0
1433	94	0	-1603	-2906	-1303	2254	-150	-2104	-79	15	-91	1400	-54	-31	0
1434	94	0	-1552	-2902	-1350	2227	-101	-2126	-95	0	-9	1404	-133	5	0
1435	94	0	-1600	-2911	-1311	2255	-144	-2111	-42	-42	17	1420	-73	-97	0
1436	94	0	-1571	-2913	-1342	2242	-114	-2127	15	-42	120	1487	-104	-7	0
1437	94	0	-1626	-2910	-1284	2268	-171	-2097	-81	-93	-9	1311	-81	-87	0
1438	94	0	-1459	-2910	-1451	2184	-4	-2180	62	-36	-32	1398	29	-48	0
1439	94	0	-1693	-2917	-1224	2305	-234	-2070	-145	-170	-108	1328	-124	-83	0
1440	94	0	-1533	-2908	-1375	2220	-79	-2141	-21	-83	-83	1447	-135	-15	0
1441	94	0	-1618	-2900	-1282	2259	-168	-2091	-91	-95	-153	1484	-62	-95	0
1442	94	0	-1506	-2910	-1404	2208	-51	-2157	-25	-75	-157	1425	-118	-79	0
1443	94	0	-1614	-2931	-1317	2272	-148	-2124	-122	-15	-44	1344	-1	-31	0
1444	94	0	-1552	-2941	-1389	2246	-81	-2165	-71	-23	-23	1303	-112	-67	0
1445	94	0	-1585	-2937	-1352	2261	-116	-2144	-21	-118	32	1425	-85	-29	0
1446	94	0	-1580	-2939	-1359	2259	-110	-2149	-52	25	31	1414	-141	79	0
1447	94	0	-1533	-2937	-1404	2235	-64	-2170	-5	-17	23	1342	-52	-31	0
1448	94	0	-1620	-2937	-1317	2278	-151	-2127	-85	-38	-42	1373	-91	-31	0
1449	94	0	-1609	-2939	-1330	2274	-139	-2134	-54	-75	-141	1379	-83	-38	0
1450	94	0	-1636	-2931	-1295	2283	-170	-2113	-50	-100	-46	1354	-137	-58	0
1451	94	0	-1587	-2915	-1328	2251	-129	-2121	-27	-44	-162	1377	-69	-131	0
1452	94	0	-1638	-2933	-1295	2285	-171	-2114	-147	-38	-131	1356	-159	-81	0
1453	94	0	-1614	-2931	-1317	2272	-148	-2124	-13	-83	-102	1377	-102	-21	0
1454	94	0	-1618	-2933	-1315	2275	-151	-2124	-69	-56	-17	1373	-118	11	0
1455	94	0	-1556	-2937	-1381	2246	-87	-2159	-25	-23	29	1328	-25	-7	0
1456	94	0	-1556	-2931	-1375	2243	-90	-2153	-40	-42	1	1404	-25	-95	0
1457	94	0	-1538	-2923	-1385	2230	-76	-2154	-15	-29	42	1385	-91	-25	0
1458	94	0	-1609	-2939	-1330	2274	-139	-2134	-126	-75	-79	1352	-102	-48	0
1459	94	0	-1528	-2944	-1416	2236	-56	-2180	-36	-83	-44	1396	-151	-36	0
1460	94	0	-1721	-2941	-1220	2331	-250	-2080	-137	-159	-118	1404	-65	-155	0
1461	94	0	-1642	-2937	-1295	2289	-173	-2116	-176	-83	-131	1319	-118	-137	0
1462	94	0	-1599	-2935	-1336	2267	-131	-2135	-62	-23	-50	1451	5	-56	0
1463	94	0	-1651	-2935	-1284	2293	-183	-2109	-75	-97	-83	1361	-161	-71	0
1464	94	0	-1527	-2927	-1400	2227	-63	-2163	7	5	-19	1418	-79	-62	0
1465	94	0	-1624	-2939	-1315	2281	-154	-2127	-75	-5	5	1412	-40	-25	0
1466	94	0	-1558	-2935	-1377	2246	-90	-2156	-11	-64	-29	1321	-52	-85	0
1467	94	0	-1521	-2937	-1416	2229	-52	-2176	44	31	85	1412	-85	36	0
1468	94	0	-1631	-2923	-1292	2277	-169	-2107	-98	-77	-34	1342	-69	-44	0
1469	94	0	-1595	-2931	-1336	2263	-129	-2133	-50	-75	-110	1404	-100	-73	0
1470	94	0	-1603	-2935	-1332	2269	-135	-2133	-64	-7	-118	1427	-155	-56	0
1471	94	0	-1676	-2931	-1255	2303	-210	-2093	-5	-139	-149	1367	-108	1	0
1472	94	0	-1599	-2927	-1328	2263	-135	-2127	-44	-93	-120	1350	-114	-69	0
1473	94	0	-1544	-2929	-1385	2236	-79	-2157	42	-64	29	1379	-100	32	0
1474	94	0	-1624	-2919	-1295	2271	-164	-2107	-126	-46	-40	1408	-126	-69	0
1475	94	0	-1546	-2935	-1389	2240	-78	-2162	-27	-50	69	1359	-100	15	0
1476	94	0	-1590	-2915	-1325	2252	-132	-2120	-69	-5	42	1398	-48	-50	0
1477	94	0	-1566	-2925	-1359	2245	-103	-2142	-60	-81	-54	1359	-137	13	0
1478	94	0	-1509	-2927	-1418	2218	-45	-2172	31	32	-3	1449	7	38	0
1479	94	0	-1633	-2913	-1280	2273	-176	-2096	-75	-91	-42	1379	-104	-97	0
1480	94	0	-1601	-2900	-1299	2250	-151	-2099	-62	-97	-85	1342	-176	-75	0
1481	94	0	-1704	-2908	-1204	2306	-250	-2056	-133	-71	-97	1358	-110	-58	0
1482	94	0	-1594	-2915	-1321	2254	-136	-2118	-44	-97	-120	1363	-87	-44	0
1483	94	0	-1595	-2925	-1330	2260	-132	-2127	-46	-60	-23	1435	-87	-73	0
1484	94	0	-1601	-2933	-1332	2267	-134	-2132	-17	-13	-5	1365	-89	-27	0
1485	94	0	-1623	-2946	-1323	2284	-150	-2134	-17	-60	34	1328	-133	-15	0
1486	94	0	-1562	-2937	-1375	2249	-93	-2156	23	15	58	1365	-7	98	0
1487	94	0	-1633	-2942	-1309	2287	-162	-2125	-58	-54	-40	1414	-114	-40	0
1488	94	0	-1552	-2941	-1389	2246	-81	-2165	1	-67	0	1369	-42	-40	0
1489	94	0	-1700	-2941	-1241	2320	-229	-2091	-120	-100	-149	1422	-170	-87	0
1490	94	0	-1655	-2923	-1268	2289	-193	-2095	-135	-67	-95	1398	-131	-106	0
1491	94	0	-1647	-2919	-1272	2283	-187	-2095	-114	-62	-162	1427	-207	-34	0
1492	94	0	-1591	-2941	-1350	2266	-120	-2145	-48	-11	-79	1375	-42	-54	0
1493	94	0	-1631	-2944	-1313	2287	-159	-2128	-65	-46	-15	1429	-50	-21	0
1494	94	0	-1527	-2927	-1400	2227	-63	-2163	-21	-15	11	1373	-133	-32	0
1495	94	0	-1589	-2929	-1340	2259	-124	-2134	-54	5	25	1367	-50	-97	0
1496	94	0	-1655	-2935	-1280	2295	-187	-2107	-13	-79	11	1336	-129	-65	0
1497	94	0	-1568	-2904	-1336	2236	-116	-2120	-23	-102	36	1342	-97	-7	0
1498	94	0	-1594	-2913	-1319	2253	-137	-2116	-85	-13	-79	1326	-73	-65	0
1499	94	0	-1602	-2915	-1313	2258	-144	-2114	-60	-106	-116	1392	-116	-85	0
1500	94	0	-1587	-2915	-1328	2251	-129	-2121	-89	-83	-116	1352	-133	-102	0
1501	94	0	-1655	-2919	-1264	2287	-195	-2091	-69	-100	-159	1354	-118	-87	0
1502	94	0	-1546	-2915	-1369	2230	-88	-2142	-40	-73	-112	1321	-114	-85	0
1503	94	0	-1682	-2923	-1241	2302	-220	-2082	-139	-46	-155	1311	-83	-98	0
1504	94	0	-1583	-2917	-1334	2250	-124	-2125	-79	-29	-27	1394	-73	-85	0
1505	94	0	-1592	-2913	-1321	2252	-135	-2117	-48	-17	48	1383	-52	32	0
1506	94	0	-1564	-2925	-1361	2244	-101	-2143	-71	-87	-7	1278	-139	-77	0
1507	94	0	-1529	-2923	-1394	2226	-67	-2158	13	1	67	1443	-98	44	0
1508	94	0	-1662	-2921	-1259	2291	-201	-2090	-104	-108	-131	1346	-60	-23	0
1509	94	0	-1540	-2913	-1373	2226	-83	-2143	-97	-50	-85	1340	-116	-87	0
1510	94	0	-1643	-2913	-1270	2278	-186	-2091	-131	-102	-110	1346	-108	-64	0
1511	94	0	-1611	-2910	-1299	2260	-156	-2104	-102	-83	-203	1404	-120	-133	0
1512	94	0	-1598	-2919	-1321	2258	-138	-2120	-75	-91	-147	1319	-23	-118	0
1513	94	0	-1643	-2917	-1274	2280	-184	-2095	-126	-110	-100	1377	-97	-126	0
1514	94	0	-1521	-2911	-1390	2216	-65	-2150	-15	-50	0	1385	-52	21	0
1515	94	0	-1532	-2917	-1385	2224	-73	-2151	-11	-62	77	1410	-73	23	0
1516	94	0	-1552	-2908	-1356	2230	-98	-2132	29	-15	54	1321	-23	-3	0
1517	94	0	-1554	-2915	-1361	2234	-96	-2138	-50	-13	7	1293	-38	-91	0
1518	94	0	-1515	-2915	-1400	2215	-57	-2157	-21	-5	-32	1348	-1	-5	0
1519	94	0	-1621	-2913	-1292	2267	-164	-2102	-77	-106	-133	1278	-91	-100	0
1520	94	0	-1645	-2906	-1261	2275	-192	-2083	-87	-87	-141	1371	-98	-81	0
1521	94	0	-1653	-2906	-1253	2279	-200	-2079	-98	-164	-226	1356	-153	-95	0
1522	94	0	-1614	-2915	-1301	2264	-156	-2108	-60	-19	-149	1404	-65	-81	0
1523	94	0	-1642	-2935	-1293	2288	-174	-2114	-118	-42	-75	1301	-98	-36	0
1524	94	0	-1558	-2919	-1361	2238	-98	-2140	-32	-11	-27	1326	15	-32	0
1525	94	0	-1571	-2917	-1346	2244	-112	-2131	-29	-32	-23	1358	-137	17	0
1526	94	0	-1618	-2921	-1303	2269	-157	-2112	-27	-77	7	1323	-48	-7	0
1527	94	0	-1618	-2915	-1297	2266	-160	-2106	-67	-62	0	1356	-97	-32	0
1528	94	0	-1607	-2900	-1293	2253	-157	-2096	-79	-40	-87	1373	-114	-27	0
1529	94	0	-1695	-2923	-1228	2309	-233	-2075	-186	-46	-114	1299	-192	-98	0
1530	94	0	-1618	-2925	-1307	2271	-155	-2116	-104	-65	-141	1334	-120	-98	0
1531	94	0	-1639	-2923	-1284	2281	-177	-2103	-95	-50	-155	1416	-164	-54	0
1532	94	0	-1676	-2929	-1253	2302	-211	-2091	-120	-83	-147	1264	-133	-52	0
1533	94	0	-1595	-2925	-1330	2260	-132	-2127	-139	-5	-31	1309	-98	0	0
1534	94	0	-1626	-2919	-1293	2272	-166	-2106	-46	-31	-5	1385	-89	-17	0
1535	94	0	-1629	-2915	-1286	2272	-171	-2100	-100	-32	-36	1365	-114	-46	0
1536	94	0	-1521	-2921	-1400	2221	-60	-2160	-31	-15	5	1443	-54	-73	0
1537	94	0	-1672	-2927	-1255	2299	-208	-2091	-93	21	-145	1406	-112	-58	0
1538	94	0	-1577	-2915	-1338	2246	-119	-2126	-106	-60	27	1365	-110	-100	0
1539	94	0	-1626	-2923	-1297	2274	-164	-2110	-108	-73	-104	1394	-102	-71	0
1540	94	0	-1589	-2921	-1332	2255	-128	-2126	-81	-77	-174	1431	-164	-137	0
1541	94	0	-1721	-2923	-1202	2322	-259	-2062	-93	-42	-188	1354	-87	-85	0
1542	94	0	-1568	-2906	-1338	2237	-115	-2122	-64	-75	-69	1350	-122	-46	0
1543	94	0	-1669	-2910	-1241	2289	-214	-2075	-108	-71	-27	1323	-100	11	0
1544	94	0	-1561	-2917	-1356	2239	-102	-2136	-79	-50	-62	1332	-79	-73	0
1545	94	0	-1582	-2910	-1328	2246	-127	-2119	-17	15	44	1412	-54	-21	0
1546	94	0	-1636	-2910	-1274	2273	-181	-2092	-56	-56	-25	1383	-141	-31	0
1547	94	0	-1556	-2906	-1350	2231	-103	-2128	-46	83	38	1330	48	-67	0
1548	94	0	-1649	-2911	-1262	2280	-193	-2086	-91	-73	-104	1311	-129	-98	0
1549	94	0	-1575	-2898	-1323	2236	-126	-2110	-69	-64	-104	1346	-143	-46	0
1550	94	0	-1645	-2900	-1255	2272	-195	-2077	-112	-81	-141	1385	-87	-120	0
1551	94	0	-1614	-2888	-1274	2251	-170	-2081	-159	-58	-128	1315	-131	-182	0
1552	94	0	-1579	-2886	-1307	2232	-136	-2096	-9	-91	-102	1383	-48	-32	0
1553	94	0	-1618	-2886	-1268	2252	-175	-2077	-108	-56	-102	1363	-108	-81	0
1554	94	0	-1558	-2884	-1326	2221	-116	-2105	-64	13	-62	1334	-87	-56	0
1555	94	0	-1624	-2890	-1266	2257	-179	-2078	-83	11	23	1262	-102	-67	0
1556	94	0	-1587	-2910	-1323	2248	-132	-2116	-40	-64	64	1350	-122	29	0
1557	94	0	-1541	-2910	-1369	2225	-86	-2139	-64	3	7	1334	-71	-17	0
1558	94	0	-1587	-2915	-1328	2251	-129	-2121	-1	-40	-11	1385	-52	13	0
1559	94	0	-1620	-2910	-1290	2265	-165	-2100	-91	-135	-91	1348	-186	-75	0
1560	94	0	-1662	-2911	-1249	2286	-206	-2080	-128	-75	-69	1332	-131	-91	0
1561	94	0	-1675	-2910	-1235	2292	-220	-2072	-98	-87	-203	1290	-131	-95	0
1562	94	0	-1593	-2908	-1315	2250	-139	-2111	-40	-31	-75	1348	-124	-126	0
1563	94	0	-1635	-2917	-1282	2276	-176	-2099	-120	-23	-58	1323	-93	19	0
1564	94	0	-1646	-2910	-1264	2278	-191	-2087	-145	-98	-81	1286	-73	-170	0
1565	94	0	-1525	-2894	-1369	2209	-78	-2131	-52	34	3	1383	-100	64	0
1566	94	0	-1546	-2890	-1344	2218	-101	-2117	-36	-29	-7	1317	-36	-31	0
1567	94	0	-1528	-2880	-1352	2204	-88	-2116	-27	-44	27	1338	-139	7	0
1568	94	0	-1608	-2882	-1274	2245	-167	-2078	-157	-15	-9	1299	-62	-65	0
1569	94	0	-1556	-2892	-1336	2224	-110	-2114	-36	-32	1	1369	-64	-5	0
1570	94	0	-1633	-2894	-1261	2263	-186	-2077	-137	-42	-176	1295	-129	-143	0
1571	94	0	-1601	-2894	-1293	2247	-154	-2093	-27	-42	-174	1338	-32	-40	0
1572	94	0	-1659	-2910	-1251	2284	-204	-2080	-131	-69	-258	1278	-81	-85	0
1573	94	0	-1593	-2906	-1313	2249	-140	-2109	-89	-5	-36	1272	-67	-46	0
1574	94	0	-1618	-2908	-1290	2263	-164	-2099	-87	-9	-48	1326	-5	-73	0
1575	94	0	-1572	-2906	-1334	2239	-119	-2120	-34	-83	71	1261	-79	-27	0
1576	94	0	-1576	-2910	-1334	2243	-121	-2122	-34	-60	102	1301	-60	25	0
1577	94	0	-1604	-2894	-1290	2249	-157	-2092	-110	15	-34	1288	-116	-32	0
1578	94	0	-1519	-2884	-1365	2201	-77	-2124	-52	-32	65	1282	-91	-13	0
1579	94	0	-1670	-2892	-1222	2281	-224	-2057	-161	-65	-141	1323	-110	-36	0
1580	94	0	-1535	-2894	-1359	2214	-88	-2126	-106	-3	-190	1323	-124	-67	0
1581	94	0	-1692	-2896	-1204	2294	-244	-2050	-95	-104	-147	1328	-65	-34	0
1582	94	0	-1624	-2900	-1276	2262	-174	-2088	-122	-133	-139	1266	-98	-25	0
1583	94	0	-1571	-2894	-1323	2232	-124	-2108	17	-48	-65	1371	-102	-31	0
1584	94	0	-1624	-2886	-1262	2255	-181	-2074	-77	-87	-58	1303	-89	-29	0
1585	94	0	-1544	-2886	-1342	2215	-101	-2114	-34	-32	-34	1295	-108	-102	0
1586	94	0	-1523	-2875	-1352	2199	-85	-2113	44	44	67	1340	-9	-13	0
1587	94	0	-1614	-2898	-1284	2256	-165	-2091	-102	-77	46	1268	-54	-11	0
1588	94	0	-1484	-2880	-1396	2182	-44	-2138	-52	11	-27	1307	-108	-42	0
1589	94	0	-1623	-2884	-1261	2253	-181	-2072	-118	-71	-64	1309	-131	-29	0
1590	94	0	-1574	-2908	-1334	2241	-120	-2121	-114	-75	-155	1305	-124	-108	0
1591	94	0	-1647	-2898	-1251	2272	-198	-2074	-124	-73	-159	1313	-38	-104	0
1592	94	0	-1583	-2884	-1301	2233	-141	-2092	-106	-114	-98	1243	-110	-9	0
1593	94	0	-1534	-2878	-1344	2206	-95	-2111	-32	-64	-25	1266	-9	-65	0
1594	94	0	-1636	-2877	-1241	2256	-197	-2059	-104	-93	-38	1286	-102	54	0
1595	94	0	-1510	-2869	-1359	2189	-75	-2114	-58	19	7	1270	-118	-11	0
1596	94	0	-1511	-2857	-1346	2184	-82	-2101	42	-15	-48	1348	-67	-50	0
1597	94	0	-1583	-2863	-1280	2223	-151	-2071	-25	-52	-13	1307	-106	3	0
1598	94	0	-1558	-2859	-1301	2208	-128	-2080	-60	-69	-52	1259	-110	-73	0
1599	94	0	-1486	-2853	-1367	2169	-59	-2110	-42	-56	-40	1359	-36	-56	0
1600	94	0	-1642	-2838	-1196	2240	-223	-2017	-157	-98	-64	1266	-135	-110	0
1601	94	0	-1628	-2857	-1229	2242	-199	-2043	-155	-56	-131	1299	-195	-116	0
1602	94	0	-1522	-2845	-1323	2183	-99	-2084	-27	-11	-91	1342	-36	-38	0
1603	94	0	-1610	-2832	-1222	2221	-194	-2027	-81	-69	-21	1280	-64	-44	0
1604	94	0	-1528	-2845	-1317	2186	-105	-2081	-60	-62	-27	1336	-93	13	0
1605	94	0	-1564	-2842	-1278	2203	-143	-2060	1	-7	23	1389	-97	-9	0
1606	94	0	-1571	-2861	-1290	2216	-140	-2075	-52	-25	31	1348	-145	-52	0
1607	94	0	-1598	-2849	-1251	2223	-173	-2050	-58	-60	-25	1311	-162	-5	0
1608	94	0	-1567	-2855	-1288	2211	-139	-2071	-65	-27	13	1350	-75	-58	0
1609	94	0	-1585	-2857	-1272	2221	-156	-2064	-50	-81	-108	1321	-131	-145	0
1610	94	0	-1588	-2845	-1257	2216	-165	-2051	-108	-36	-180	1369	-67	-98	0
1611	94	0	-1614	-2842	-1228	2228	-193	-2035	-89	-56	-151	1323	-131	-60	0
1612	94	0	-1519	-2828	-1309	2173	-105	-2068	-83	-77	-44	1251	-87	-15	0
1613	94	0	-1550	-2807	-1257	2178	-146	-2032	-50	-19	0	1305	-36	-36	0
1614	94	0	-1587	-2797	-1210	2192	-188	-2003	-135	-7	-104	1361	-108	-65	0
1615	94	0	-1473	-2811	-1338	2142	-67	-2074	19	9	0	1394	-110	-7	0
1616	94	0	-1546	-2797	-1251	2171	-147	-2024	13	-65	25	1332	-38	31	0
1617	94	0	-1470	-2781	-1311	2125	-79	-2046	9	-48	-11	1303	-77	-93	0
1618	94	0	-1588	-2781	-1193	2184	-197	-1987	-91	-36	13	1367	-42	25	0
1619	94	0	-1548	-2781	-1233	2164	-157	-2007	-166	-135	-81	1224	-182	-116	0
1620	94	0	-1535	-2770	-1235	2152	-150	-2002	-1	-62	-98	1334	-77	-95	0
1621	94	0	-1613	-2780	-1167	2196	-223	-1973	-69	-83	-195	1369	-128	-56	0
1622	94	0	-1624	-2772	-1148	2198	-238	-1960	-141	-79	-170	1196	-131	-170	0
1623	94	0	-1547	-2780	-1233	2163	-157	-2006	-21	-19	-32	1389	-21	-21	0
1624	94	0	-1559	-2752	-1193	2155	-183	-1972	-56	-32	-58	1264	-108	-62	0
1625	94	0	-1417	-2747	-1330	2082	-43	-2038	5	-32	64	1340	-100	-54	0
1626	94	0	-1528	-2756	-1228	2142	-150	-1992	-58	-9	34	1323	-100	-13	0
1627	94	0	-1562	-2764	-1202	2163	-180	-1983	-48	-1	7	1288	-73	13	0
1628	94	0	-1507	-2766	-1259	2136	-124	-2012	-32	9	-15	1228	-89	-75	0
1629	94	0	-1470	-2754	-1284	2112	-93	-2019	-120	0	-71	1278	-60	-15	0
1630	94	0	-1593	-2762	-1169	2177	-212	-1965	-133	-81	-131	1276	-52	-100	0
1631	94	0	-1571	-2748	-1177	2159	-197	-1962	-104	-89	-195	1257	-79	-135	0
1632	94	0	-1554	-2747	-1193	2150	-180	-1970	-137	1	-89	1235	-31	-5	0
1633	94	0	-1561	-2756	-1195	2158	-183	-1975	-91	-71	-46	1222	-56	-17	0
1634	94	0	-1490	-2752	-1262	2121	-114	-2007	3	-65	0	1317	-159	17	0
1635	94	0	-1486	-2762	-1276	2124	-105	-2019	7	42	87	1319	-17	81	0
1636	94	0	-1532	-2758	-1226	2145	-153	-1992	-58	-95	25	1255	-118	-25	0
1637	94	0	-1492	-2778	-1286	2135	-103	-2032	0	9	23	1288	-69	-13	0
1638	94	0	-1530	-2781	-1251	2155	-139	-2016	-65	-91	-23	1229	-135	-77	0
1639	94	0	-1556	-2803	-1247	2179	-154	-2025	-95	-108	-36	1323	-118	-44	0
1640	94	0	-1663	-2801	-1138	2232	-262	-1969	-71	-73	-159	1259	-120	-118	0
1641	94	0	-1556	-2805	-1249	2180	-153	-2027	-62	-112	-153	1261	-157	-137	0
1642	94	0	-1645	-2801	-1156	2223	-244	-1978	-77	-128	-186	1328	-141	-48	0
1643	94	0	-1528	-2787	-1259	2157	-134	-2023	-11	-116	-69	1262	-65	-69	0
1644	94	0	-1484	-2785	-1301	2134	-91	-2043	-64	44	-5	1344	-73	-52	0
1645	94	0	-1558	-2787	-1229	2172	-164	-2008	-67	-32	-65	1309	-91	-85	0
1646	94	0	-1565	-2791	-1226	2178	-169	-2008	-100	-69	48	1193	-81	-77	0
1647	94	0	-1476	-2801	-1325	2138	-75	-2063	60	-73	98	1237	-52	9	0
1648	94	0	-1630	-2838	-1208	2234	-211	-2023	-112	-11	-106	1307	-97	-67	0
1649	94	0	-1515	-2851	-1336	2183	-89	-2093	21	-137	-31	1325	-153	-58	0
1650	94	0	-1637	-2863	-1226	2250	-205	-2044	-83	-54	-36	1255	-131	-56	0
1651	94	0	-1627	-2888	-1261	2257	-183	-2074	-98	-52	-184	1295	-89	-83	0
1652	94	0	-1614	-2886	-1272	2250	-171	-2079	-89	-13	-176	1297	-25	-42	0
1653	94	0	-1631	-2884	-1253	2257	-189	-2068	-114	-106	-106	1239	-157	-104	0
1654	94	0	-1575	-2886	-1311	2230	-132	-2098	-21	-40	-29	1309	-85	1	0
1655	94	0	-1596	-2878	-1282	2237	-157	-2080	-42	-50	50	1319	-149	-7	0
1656	94	0	-1570	-2875	-1305	2222	-132	-2090	-27	-112	-17	1216	-155	-36	0
1657	94	0	-1521	-2863	-1342	2192	-89	-2102	-95	-29	-5	1276	-67	-46	0
1658	94	0	-1608	-2869	-1261	2238	-173	-2065	-32	-32	-69	1239	-19	-71	0
1659	94	0	-1534	-2855	-1321	2194	-106	-2088	-46	-79	-114	1301	-120	-102	0
1660	94	0	-1639	-2863	-1224	2251	-207	-2043	-141	-108	-141	1259	-98	-106	0
1661	94	0	-1635	-2884	-1249	2259	-193	-2066	-166	-27	-219	1268	-104	-170	0
1662	94	0	-1605	-2873	-1268	2239	-168	-2070	-52	-42	-106	1245	-87	-11	0
1663	94	0	-1589	-2871	-1282	2230	-153	-2076	-128	-67	-128	1288	-85	-56	0
1664	94	0	-1527	-2857	-1330	2192	-98	-2093	-5	-69	-13	1295	-114	-34	0
1665	94	0	-1544	-2865	-1321	2204	-111	-2093	-17	50	1	1313	-81	7	0
1666	94	0	-1596	-2880	-1284	2238	-156	-2082	-69	-42	13	1270	-85	-67	0
1667	94	0	-1543	-2871	-1328	2207	-107	-2099	-48	-19	1	1305	-77	0	0
1668	94	0	-1525	-2873	-1348	2199	-88	-2110	-56	1	-69	1290	-114	-62	0
1669	94	0	-1572	-2877	-1305	2224	-133	-2091	-73	-58	-91	1293	-52	-106	0
1670	94	0	-1573	-2865	-1292	2219	-140	-2078	-157	-46	-143	1278	-161	-52	0
1671	94	0	-1616	-2873	-1257	2244	-179	-2065	-98	-48	-159	1262	-161	-52	0
1672	94	0	-1601	-2869	-1268	2235	-166	-2068	-69	-73	-133	1317	-85	-15	0
1673	94	0	-1521	-2857	-1336	2189	-92	-2096	-52	-38	-54	1295	-112	-40	0
1674	94	0	-1566	-2871	-1305	2218	-130	-2088	-83	-34	-46	1237	-17	-85	0
1675	94	0	-1499	-2851	-1352	2175	-73	-2101	-27	-60	0	1253	-79	-87	0
1676	94	0	-1560	-2863	-1303	2211	-128	-2083	-48	17	11	1245	21	-21	0
1677	94	0	-1509	-2861	-1352	2185	-78	-2106	-58	-21	-5	1220	-141	-73	0
1678	94	0	-1561	-2880	-1319	2220	-121	-2099	-46	11	13	1282	-25	-15	0
1679	94	0	-1619	-2880	-1261	2249	-179	-2070	-77	-93	-48	1257	-174	1	0
1680	94	0	-1618	-2910	-1292	2264	-163	-2101	-65	-67	-52	1297	-118	-67	0
1681	94	0	-1662	-2921	-1259	2291	-201	-2090	-143	-83	-131	1264	-166	-120	0
1682	94	0	-1651	-2935	-1284	2293	-183	-2109	-64	-65	-104	1261	-77	-100	0
1683	94	0	-1602	-2944	-1342	2273	-130	-2143	-83	-31	-31	1311	-73	-38	0
1684	94	0	-1587	-2954	-1367	2270	-110	-2160	-48	-19	-67	1280	-118	-48	0
1685	94	0	-1548	-2960	-1412	2254	-68	-2186	36	-3	21	1338	-124	-38	0
1686	94	0	-1626	-2956	-1330	2291	-148	-2143	-67	-31	44	1245	-29	-36	0
1687	94	0	-1550	-2931	-1381	2240	-84	-2156	-77	-95	31	1297	-153	48	0
1688	94	0	-1616	-2904	-1288	2260	-164	-2096	-67	-50	7	1262	-102	19	0
1689	94	0	-1622	-2921	-1299	2271	-161	-2110	-85	-65	-135	1276	-135	-79	0
1690	94	0	-1618	-2985	-1367	2301	-125	-2176	-135	-44	-126	1235	-102	-75	0
1691	94	0	-1715	-2987	-1272	2351	-221	-2129	-100	-110	-137	1280	-106	-62	0
1692	94	0	-1655	-2873	-1218	2264	-218	-2045	-153	-110	-186	1243	-180	-178	0
1693	94	0	-1513	-2721	-1208	2117	-152	-1964	-75	-17	-29	1290	-67	-23	0
1694	94	0	-1414	-2459	-1045	1936	-184	-1752	-73	-85	0	1262	-27	-87	0
1695	94	0	-1209	-2153	-944	1681	-132	-1548	0	-38	23	1307	-114	5	0
1696	94	0	-988	-1767	-779	1377	-104	-1273	-13	7	48	1235	-69	-58	0
1697	94	0	-896	-1425	-529	1160	-183	-977	-44	-48	-32	1200	-29	-27	0
1698	94	0	-733	-1148	-415	940	-159	-781	-13	-108	-46	1228	-180	-71	0
1699	94	0	-635	-993	-358	814	-138	-675	-69	23	-108	1282	-104	-54	0
1700	94	0	-664	-929	-265	796	-199	-597	-46	-145	-151	1231	-137	-62	0
1701	94	0	-727	-983	-256	855	-235	-619	-155	-54	-159	1243	-79	-108	0
1702	94	0	-715	-1198	-483	956	-116	-840	-126	-27	-102	1220	-93	-77	0
1703	94	0	-925	-1534	-609	1229	-158	-1071	-87	5	-81	1249	-50	-106	0
1704	94	0	-1015	-1899	-884	1457	-65	-1391	-89	-23	46	1249	-137	-7	0
1705	94	0	-1242	-2258	-1016	1750	-113	-1637	34	-9	67	1307	-48	25	1
1706	94	0	-1379	-2525	-1146	1952	-116	-1835	-95	-27	17	1253	-118	-46	0
1707	94	0	-1474	-2721	-1247	2097	-113	-1984	-87	-15	87	1175	-73	34	0
1708	94	0	-1573	-2791	-1218	2182	-177	-2004	-133	-112	-1	1280	-110	-75	0
1709	94	0	-1535	-2830	-1295	2182	-120	-2062	-56	-83	-31	1274	-199	-95	0
1710	94	0	-1583	-2844	-1261	2213	-161	-2052	-155	-11	-64	1288	1	-40	0
1711	94	0	-1607	-2840	-1233	2223	-187	-2036	-145	-110	-114	1175	-143	-137	0
1712	94	0	-1560	-2859	-1299	2209	-130	-2079	-93	0	-64	1239	-29	-71	0
1713	94	0	-1634	-2863	-1229	2248	-202	-2046	-97	-54	-64	1204	-69	-98	0
1714	94	0	-1568	-2871	-1303	2219	-132	-2087	-56	-19	-25	1224	-104	-75	0
1715	94	0	-1525	-2861	-1336	2193	-94	-2098	-81	-1	40	1288	-97	-34	0
1716	94	0	-1572	-2865	-1293	2218	-139	-2079	-19	-44	13	1241	-104	-11	0
1717	88	0	-1541	-2840	-1299	2190	-121	-2069	-1	5	-17	1241	-100	-54	0
1718	88	0	-1601	-2875	-1274	2238	-163	-2074	-62	19	-56	1272	-56	-1	0
1719	88	0	-1583	-2861	-1278	2222	-152	-2069	-159	-75	-87	1249	-120	-83	0
1720	88	0	-1662	-2855	-1193	2258	-234	-2024	-122	-100	-192	1224	-85	-97	0
1721	88	0	-1567	-2853	-1286	2210	-140	-2069	-69	-98	-38	1297	-93	-112	0
1722	88	0	-1571	-2853	-1282	2212	-144	-2067	-34	-81	-29	1245	-56	-93	0
1723	88	0	-1604	-2851	-1247	2227	-178	-2049	-114	-75	-164	1264	-98	-29	0
1724	88	0	-1566	-2865	-1299	2215	-133	-2082	-36	-93	-5	1278	-44	-64	0
1725	88	0	-1515	-2880	-1365	2197	-75	-2122	-77	29	62	1255	-31	-52	0
1726	88	0	-1567	-2884	-1317	2225	-125	-2100	-106	15	23	1231	-85	-73	0
1727	88	0	-1574	-2877	-1303	2225	-135	-2090	-5	-77	15	1239	-104	-46	0
1728	88	0	-1556	-2884	-1328	2220	-114	-2106	-104	69	-93	1253	-29	-46	0
1729	88	0	-1571	-2886	-1315	2228	-128	-2100	-77	-67	-65	1247	-77	-32	0
1730	88	0	-1619	-2878	-1259	2248	-180	-2068	-89	-65	-108	1239	-81	-98	0
1731	88	0	-1598	-2878	-1280	2238	-159	-2079	-89	-139	-83	1191	-155	-102	0
1732	88	0	-1638	-2873	-1235	2255	-201	-2054	-67	-122	-81	1261	-124	-54	0
1733	88	0	-1622	-2871	-1249	2246	-186	-2060	-137	-91	-192	1264	-203	-118	0
1734	88	0	-1570	-2875	-1305	2222	-132	-2090	-25	-7	13	1253	-42	25	0
1735	88	0	-1599	-2861	-1262	2230	-168	-2061	-71	-89	-29	1239	-155	-48	0
1736	88	0	-1515	-2871	-1356	2193	-79	-2113	40	-42	89	1210	-62	32	0
1737	88	0	-1544	-2882	-1338	2213	-103	-2110	-65	-1	21	1229	-79	15	0
1738	88	0	-1541	-2873	-1332	2207	-104	-2102	-38	-85	-34	1332	-149	-60	0
1739	88	0	-1561	-2878	-1317	2219	-122	-2097	-58	-52	-89	1200	-65	-87	0
1740	88	0	-1684	-2871	-1187	2277	-248	-2029	-124	-95	-131	1152	-42	-100	0
1741	88	0	-1635	-2863	-1228	2249	-203	-2045	-73	-71	-186	1257	-104	-93	0
1742	88	0	-1657	-2869	-1212	2263	-222	-2040	-65	-25	-71	1247	-112	-21	0
1743	88	0	-1579	-2863	-1284	2221	-147	-2073	-87	3	-71	1239	-77	-58	0
1744	88	0	-1577	-2861	-1284	2219	-146	-2072	-48	-42	-29	1286	-36	-67	0
1745	88	0	-1593	-2867	-1274	2230	-159	-2070	-95	-50	-60	1214	-141	-46	0
1746	88	0	-1539	-2873	-1334	2206	-102	-2103	-5	11	21	1282	-31	15	0
1747	88	0	-1545	-2871	-1326	2208	-109	-2098	-116	-34	-36	1220	-95	-52	0
1748	88	0	-1565	-2855	-1290	2210	-137	-2072	-38	13	-3	1251	-52	-17	0
1749	88	0	-1573	-2853	-1280	2213	-146	-2066	-79	-67	-67	1255	-137	5	0
1750	88	0	-1569	-2859	-1290	2214	-139	-2074	-122	-65	-97	1231	-129	-34	0
1751	88	0	-1645	-2855	-1210	2250	-217	-2032	-151	-95	-157	1206	-93	-139	0
1752	88	0	-1579	-2859	-1280	2219	-149	-2069	-104	-23	-128	1288	-54	-25	0
1753	88	0	-1568	-2875	-1307	2221	-130	-2091	-128	-19	-67	1323	-100	-9	0
1754	88	0	-1579	-2853	-1274	2216	-152	-2063	-93	-40	3	1249	-54	-52	0
1755	88	0	-1511	-2851	-1340	2181	-85	-2095	-7	-7	60	1307	-122	-7	0
1756	88	0	-1564	-2863	-1299	2213	-132	-2081	-42	21	25	1214	-29	27	0
1757	88	0	-1467	-2869	-1402	2168	-32	-2135	1	9	34	1299	-77	17	0
1758	88	0	-1552	-2857	-1305	2204	-123	-2081	-143	-36	-29	1222	-87	-135	0
1759	88	0	-1558	-2844	-1286	2201	-136	-2065	-79	-1	-56	1237	-21	-71	0
1760	88	0	-1596	-2849	-1253	2222	-171	-2051	-124	-83	-131	1202	-89	-48	0
1761	88	0	-1583	-2834	-1251	2208	-166	-2042	-60	-58	-120	1247	-75	-21	0
1762	88	0	-1587	-2832	-1245	2209	-171	-2038	-44	-65	-104	1228	-89	-40	0
1763	88	0	-1591	-2830	-1239	2210	-176	-2034	-87	-52	-85	1237	-81	-15	0
1764	88	0	-1476	-2832	-1356	2154	-60	-2094	-13	29	-54	1334	-83	-13	0
1765	88	0	-1537	-2844	-1307	2190	-115	-2075	-36	-1	42	1278	-36	-17	0
1766	88	0	-1499	-2847	-1348	2173	-75	-2097	-46	-38	112	1224	-116	-17	0
1767	88	0	-1551	-2844	-1293	2197	-129	-2068	-38	-1	-17	1305	-56	36	0
1768	88	0	-1537	-2838	-1301	2187	-118	-2069	-87	15	-42	1231	-85	-73	0
1769	88	0	-1490	-2824	-1334	2157	-78	-2079	-46	-25	15	1270	-44	-62	0
1770	88	0	-1621	-2814	-1193	2217	-214	-2003	-114	-124	-161	1228	-182	-108	0
1771	88	0	-1587	-2807	-1220	2197	-183	-2013	-73	-52	-197	1243	-69	-116	0
1772	88	0	-1529	-2813	-1284	2171	-122	-2048	-13	-3	-114	1301	-56	-32	0
1773	88	0	-1612	-2822	-1210	2217	-201	-2016	-159	-62	-122	1150	-120	-108	0
1774	88	0	-1490	-2820	-1330	2155	-80	-2075	-40	-11	1	1247	-102	-42	0
1775	88	0	-1554	-2820	-1266	2187	-144	-2043	-52	-23	-7	1297	-89	-62	0
1776	88	0	-1511	-2801	-1290	2156	-110	-2045	-32	-54	3	1218	-122	-89	0
1777	88	0	-1476	-2799	-1323	2137	-76	-2061	0	54	62	1280	-64	7	0
1778	88	0	-1560	-2799	-1239	2179	-160	-2019	-73	-100	-110	1292	-162	-58	0
1779	88	0	-1470	-2785	-1315	2127	-77	-2050	-52	-38	7	1218	-87	-118	0
1780	88	0	-1593	-2797	-1204	2195	-194	-2000	-139	-17	-60	1179	-67	-73	0
1781	88	0	-1562	-2793	-1231	2177	-165	-2012	-95	-52	-137	1187	-102	-58	0
1782	88	0	-1552	-2785	-1233	2168	-159	-2009	-71	-34	-64	1249	-120	-29	0
1783	88	0	-1536	-2783	-1247	2159	-144	-2015	-58	-133	-133	1251	-100	-79	0
1784	88	0	-1484	-2793	-1309	2138	-87	-2051	-60	-9	126	1191	7	38	0
1785	88	0	-1445	-2785	-1340	2115	-52	-2062	-34	11	25	1292	-48	-27	0
1786	88	0	-1503	-2791	-1288	2147	-107	-2039	-46	-7	46	1261	-98	-44	0
1787	88	0	-1472	-2783	-1311	2127	-80	-2047	-52	64	-23	1214	-34	-58	0
1788	88	0	-1539	-2778	-1239	2158	-150	-2008	-32	-93	-27	1297	-29	-15	0
1789	88	0	-1463	-2764	-1301	2113	-81	-2032	-97	-83	-58	1243	-141	-95	0
1790	88	0	-1517	-2764	-1247	2140	-135	-2005	-114	27	-67	1241	-50	-29	0
1791	88	0	-1525	-2754	-1229	2139	-148	-1991	-97	-75	-131	1245	-116	-81	0
1792	88	0	-1488	-2747	-1259	2117	-114	-2003	-50	-60	-85	1226	-116	-21	0
1793	88	0	-1555	-2750	-1195	2152	-180	-1972	-81	-73	-7	1280	-58	7	0
1794	88	0	-1459	-2741	-1282	2100	-88	-2011	48	-62	-29	1233	-73	-21	0
1795	88	0	-1438	-2733	-1295	2085	-71	-2014	7	13	71	1253	-19	15	0
1796	88	0	-1496	-2727	-1231	2111	-132	-1979	-87	11	89	1162	-98	0	0
1797	88	0	-1418	-2710	-1292	2064	-63	-2001	-23	5	73	1229	-34	36	0
1798	88	0	-1517	-2710	-1193	2113	-162	-1951	-44	-128	-17	1154	-85	-34	0
1799	88	0	-1445	-2706	-1261	2075	-92	-1983	-56	-1	-29	1261	-108	9	0
1800	88	0	-1567	-2696	-1129	2131	-219	-1912	-106	-58	-145	1210	-89	-46	0
1801	88	0	-1568	-2700	-1132	2134	-218	-1916	-98	-81	-108	1243	-139	-149	0
1802	88	0	-1558	-2704	-1146	2131	-206	-1925	-184	-11	-108	1261	-120	-67	0
1803	88	0	-1478	-2684	-1206	2081	-136	-1945	-114	-38	-129	1216	-71	3	0
1804	88	0	-1507	-2688	-1181	2097	-163	-1934	-36	-73	-25	1196	-56	-19	0
1805	88	0	-1449	-2669	-1220	2059	-114	-1944	-67	-5	-1	1255	-126	-42	0
1806	88	0	-1424	-2659	-1235	2041	-94	-1947	-3	5	11	1195	-36	-15	0
1807	88	0	-1450	-2648	-1198	2049	-126	-1923	-32	-50	1	1243	-100	-9	0
1808	88	0	-1426	-2644	-1218	2035	-104	-1931	0	-42	-36	1284	-95	42	0
1809	88	0	-1486	-2632	-1146	2059	-170	-1889	-102	17	-143	1226	-58	-56	0
1810	88	0	-1483	-2615	-1132	2049	-175	-1873	-114	-48	-192	1237	-133	-102	0
1811	88	0	-1449	-2603	-1154	2026	-147	-1878	-27	-64	-141	1204	-75	-120	0
1812	88	0	-1460	-2587	-1127	2023	-166	-1857	-56	-50	-104	1226	-56	-48	0
1813	88	0	-1393	-2582	-1189	1987	-102	-1885	-122	-3	-114	1229	-95	-166	0
1814	88	0	-1422	-2584	-1162	2003	-130	-1873	-122	-27	-9	1251	-85	-34	0
1815	88	0	-1414	-2574	-1160	1994	-127	-1867	-38	-75	-3	1224	-60	23	0
1816	88	0	-1263	-2560	-1297	1911	17	-1928	-11	7	79	1202	-77	0	0
1817	88	0	-1445	-2564	-1119	2004	-163	-1841	-17	3	5	1255	-50	-36	0
1818	88	0	-1366	-2545	-1179	1955	-93	-1862	-91	-69	-62	1210	-87	-58	0
1819	88	0	-1317	-2510	-1193	1913	-62	-1851	-87	-23	-85	1303	-64	-38	0
1820	88	0	-1500	-2510	-1010	2005	-245	-1760	-157	-93	-149	1229	-116	-135	0
1821	88	0	-1371	-2498	-1127	1934	-122	-1812	-62	-77	-164	1200	-46	-112	0
1822	88	0	-1409	-2485	-1076	1947	-166	-1780	-120	-56	-159	1183	-27	-65	0
1823	88	0	-1364	-2483	-1119	1923	-122	-1801	-77	-5	-52	1297	-29	-5	0
1824	88	0	-1329	-2467	-1138	1898	-95	-1802	-60	-110	48	1187	-65	-89	0
1825	88	0	-1288	-2444	-1156	1866	-66	-1800	-23	3	1	1218	-79	-7	0
1826	88	0	-1316	-2454	-1138	1885	-89	-1796	-69	0	38	1185	-9	-83	0
1827	88	0	-1285	-2450	-1165	1867	-60	-1807	-5	-5	65	1231	-67	-93	0
1828	88	0	-1315	-2446	-1131	1880	-92	-1788	34	5	19	1224	-29	-15	0
1829	88	0	-1399	-2442	-1043	1920	-178	-1742	-93	-139	-75	1162	-100	-143	0
1830	88	0	-1350	-2434	-1084	1892	-133	-1759	-40	-17	-137	1262	-67	-93	0
1831	88	0	-1394	-2428	-1034	1911	-180	-1731	-124	-116	-126	1173	-44	-42	0
1832	88	0	-1364	-2434	-1070	1899	-147	-1752	-52	-38	-89	1239	-52	-102	0
1833	88	0	-1346	-2403	-1057	1874	-144	-1730	-60	36	-87	1198	-31	-62	0
1834	88	0	-1287	-2390	-1103	1838	-92	-1746	60	-67	17	1183	-64	-48	0
1835	88	0	-1298	-2382	-1084	1840	-107	-1733	-25	-11	-13	1233	-44	-71	0
1836	88	0	-1292	-2370	-1078	1831	-107	-1724	-32	-60	36	1226	-184	-5	0
1837	88	0	-1329	-2370	-1041	1849	-144	-1705	-67	-17	9	1179	-58	-40	0
1838	88	0	-1277	-2376	-1099	1826	-89	-1737	-19	-89	-9	1185	-143	-32	0
1839	88	0	-1364	-2382	-1018	1873	-173	-1700	-81	-44	-38	1132	-52	-9	0
1840	88	0	-1424	-2384	-960	1904	-232	-1672	-104	-71	-108	1187	-133	-151	0
1841	88	0	-1354	-2388	-1034	1871	-160	-1711	-75	-65	-112	1255	-93	-120	0
1842	88	0	-1430	-2401	-971	1915	-229	-1686	-87	-79	-128	1204	-128	48	0
1843	88	0	-1375	-2393	-1018	1884	-178	-1705	-81	-77	-81	1105	-36	-73	0
1844	88	0	-1340	-2430	-1090	1885	-125	-1760	-42	36	58	1284	-81	44	0
1845	88	0	-1395	-2442	-1047	1918	-174	-1744	-83	-110	7	1173	-122	-50	0
1846	88	0	-1253	-2457	-1204	1855	-24	-1830	27	1	104	1249	-9	17	0
1847	88	0	-1395	-2475	-1080	1935	-157	-1777	-60	-62	-19	1136	-87	-19	0
1848	88	0	-1381	-2490	-1109	1935	-136	-1799	-71	32	9	1251	-95	-15	0
1849	88	0	-1418	-2500	-1082	1959	-168	-1791	-120	-48	-54	1164	-69	-38	0
1850	88	0	-1389	-2523	-1134	1956	-127	-1828	-65	7	-124	1231	-77	-44	0
1851	88	0	-1505	-2539	-1034	2022	-235	-1786	-131	-21	-207	1224	-110	-85	0
1852	88	0	-1449	-2554	-1105	2001	-172	-1829	-93	-52	-93	1181	-81	-38	0
1853	88	0	-1366	-2566	-1200	1966	-83	-1883	-75	32	-17	1181	3	3	0
1854	88	0	-1426	-2584	-1158	2005	-134	-1871	-40	36	-135	1255	-13	-17	0
1855	88	0	-1348	-2593	-1245	1970	-51	-1919	64	23	137	1278	-50	112	0
1856	88	0	-1411	-2613	-1202	2012	-104	-1907	21	-38	81	1218	-81	7	0
1857	88	0	-1428	-2630	-1202	2029	-113	-1916	54	-36	42	1204	3	11	0
1858	88	0	-1405	-2648	-1243	2026	-81	-1945	-1	-7	75	1249	-77	48	0
1859	88	0	-1435	-2655	-1220	2045	-107	-1937	-118	-73	-31	1175	-60	-100	0
1860	88	0	-1503	-2684	-1181	2093	-161	-1932	-159	-3	-62	1179	-67	-7	0
1861	88	0	-1487	-2683	-1196	2085	-145	-1939	-114	-149	-157	1200	-153	-36	0
1862	88	0	-1496	-2694	-1198	2095	-149	-1946	-100	62	-124	1212	-1	-21	0
1863	88	0	-1540	-2700	-1160	2120	-190	-1930	-118	-97	-77	1198	-79	-67	0
1864	88	0	-1396	-2684	-1288	2040	-54	-1986	7	46	23	1239	-77	38	0
1865	88	0	-1482	-2694	-1212	2088	-135	-1953	-71	31	135	1206	-52	34	0
1866	88	0	-1434	-2714	-1280	2074	-77	-1997	-36	13	89	1193	-116	-15	0
1867	88	0	-1494	-2725	-1231	2109	-131	-1978	-5	-42	50	1202	-128	34	0
1868	88	0	-1540	-2717	-1177	2128	-181	-1947	-118	-85	-124	1131	-93	-79	0
1869	88	0	-1447	-2721	-1274	2084	-86	-1997	-108	17	-40	1228	-85	-13	0
1870	88	0	-1556	-2731	-1175	2143	-190	-1953	-153	-65	-153	1210	-106	-89	0
1871	88	0	-1498	-2727	-1229	2112	-134	-1978	-62	-34	-170	1160	-98	-32	0
1872	88	0	-1580	-2712	-1132	2146	-224	-1922	-128	-44	-188	1214	-62	-141	0
1873	88	0	-1484	-2706	-1222	2095	-131	-1964	-29	-93	-52	1195	-98	-69	0
1874	88	0	-1527	-2723	-1196	2125	-165	-1959	-79	-58	-75	1169	-116	-75	0
1875	88	0	-1409	-2735	-1326	2072	-41	-2030	95	32	31	1253	-77	36	0
1876	88	0	-1550	-2737	-1187	2143	-181	-1962	3	-128	-17	1167	-110	-73	0
1877	88	0	-1397	-2741	-1344	2069	-26	-2042	-34	25	-7	1226	-65	19	0
1878	88	0	-1480	-2731	-1251	2105	-114	-1991	-87	-46	7	1193	-54	-3	0
1879	88	0	-1445	-2719	-1274	2082	-85	-1996	-32	-36	-133	1181	-116	-93	0
1880	88	0	-1560	-2737	-1177	2148	-191	-1957	-71	-48	-149	1202	-153	-71	0
1881	88	0	-1517	-2745	-1228	2131	-144	-1986	-75	-52	-205	1193	-133	-126	0
1882	88	0	-1451	-2739	-1288	2095	-81	-2013	-11	-69	-23	1210	-31	-25	0
1883	88	0	-1439	-2725	-1286	2082	-76	-2005	-114	-15	-106	1187	-42	-34	0
1884	88	0	-1484	-2725	-1241	2104	-121	-1983	-108	31	-89	1160	-114	-100	0
1885	88	0	-1496	-2733	-1237	2114	-129	-1985	-48	5	-64	1212	-17	-83	0
1886	88	0	-1436	-2745	-1309	2090	-63	-2027	-25	19	60	1210	-60	-3	0
1887	88	0	-1445	-2735	-1290	2090	-77	-2012	38	23	1	1193	17	11	0
1888	88	0	-1452	-2747	-1295	2099	-78	-2021	-79	-38	32	1177	-75	-13	0
1889	88	0	-1488	-2731	-1243	2109	-122	-1987	-69	-100	-48	1189	-112	-9	0
1890	88	0	-1490	-2731	-1241	2110	-124	-1986	-65	-40	-54	1183	-62	-23	0
1891	88	0	-1531	-2727	-1196	2129	-167	-1961	-159	-56	-211	1175	-83	-155	0
1892	88	0	-1525	-2733	-1208	2129	-158	-1970	-100	5	-182	1243	-71	-48	0
1893	88	0	-1457	-2710	-1253	2083	-102	-1981	-67	-75	-69	1216	-56	-42	0
1894	88	0	-1484	-2725	-1241	2104	-121	-1983	-58	-77	13	1169	-65	-73	0
1895	88	0	-1462	-2723	-1261	2092	-100	-1992	-21	36	15	1229	-36	-7	0
1896	88	0	-1519	-2739	-1220	2129	-149	-1979	-7	-102	1	1208	-54	-87	0
1897	88	0	-1508	-2741	-1233	2124	-137	-1987	-122	11	-46	1164	-83	-81	0
1898	88	0	-1476	-2735	-1259	2105	-108	-1997	-56	5	-77	1195	-42	-52	0
1899	88	0	-1453	-2719	-1266	2086	-93	-1992	-67	-110	-91	1181	-77	-108	0
1900	88	0	-1512	-2712	-1200	2112	-156	-1956	-32	-31	-98	1185	-120	-118	0
1901	88	0	-1564	-2716	-1152	2140	-206	-1934	-159	9	-159	1204	-34	-40	0
1902	88	0	-1461	-2729	-1268	2095	-96	-1998	-83	-52	-126	1132	-19	-97	0
1903	88	0	-1459	-2710	-1251	2084	-104	-1980	-9	-13	-34	1210	-36	-7	0
1904	88	0	-1471	-2712	-1241	2091	-115	-1976	-122	-13	25	1082	-83	-15	0
1905	88	0	-1415	-2714	-1299	2064	-58	-2006	7	46	73	1216	-60	50	0
1906	88	0	-1478	-2717	-1239	2097	-119	-1978	-129	-25	19	1196	-137	-50	0
1907	88	0	-1420	-2721	-1301	2070	-59	-2011	44	-1	65	1173	1	34	0
1908	88	0	-1414	-2721	-1307	2067	-53	-2014	-62	-27	7	1189	-62	-5	0
1909	88	0	-1503	-2717	-1214	2110	-144	-1965	-85	-71	-42	1164	-69	-50	0
1910	88	0	-1498	-2714	-1216	2106	-141	-1965	-29	-83	-40	1220	-65	-77	0
1911	88	0	-1519	-2710	-1191	2114	-164	-1950	-83	-124	-116	1175	-91	-77	0
1912	88	0	-1516	-2716	-1200	2116	-158	-1958	-77	-15	-153	1233	-60	-116	0
1913	88	0	-1528	-2721	-1193	2124	-167	-1957	-77	-7	-93	1231	-77	-42	0
1914	88	0	-1461	-2714	-1253	2087	-104	-1983	-15	-34	40	1179	-21	-38	0
1915	88	0	-1508	-2712	-1204	2110	-152	-1958	-40	-75	83	1179	-116	36	0
1916	88	0	-1453	-2727	-1274	2090	-89	-2000	91	83	91	1255	-32	-19	0
1917	88	0	-1515	-2729	-1214	2122	-150	-1971	-29	7	48	1156	-34	25	0
1918	88	0	-1416	-2723	-1307	2069	-54	-2015	-23	-87	62	1158	-133	-73	0
1919	88	0	-1519	-2712	-1193	2115	-163	-1952	-36	9	3	1251	-81	25	0
1920	88	0	-1562	-2704	-1142	2133	-210	-1923	-126	-91	-141	1164	-85	-128	0
1921	88	0	-1459	-2694	-1235	2076	-112	-1964	-23	-25	-81	1233	-29	11	0
1922	88	0	-1519	-2704	-1185	2111	-167	-1944	-54	-102	-122	1220	-93	-100	0
1923	88	0	-1544	-2696	-1152	2120	-196	-1924	-46	-11	-25	1165	-95	-5	0
1924	88	0	-1480	-2702	-1222	2091	-129	-1962	-87	-7	3	1156	-106	19	0
1925	88	0	-1490	-2706	-1216	2098	-137	-1961	-75	-7	5	1183	-83	-60	0
1926	88	0	-1484	-2712	-1228	2098	-128	-1970	19	7	126	1222	-32	81	0
1927	88	0	-1517	-2727	-1210	2122	-153	-1968	-71	-46	64	1109	-95	-15	0
1928	88	0	-1494	-2729	-1235	2111	-129	-1982	-98	95	13	1266	-97	-19	0
1929	88	0	-1572	-2716	-1144	2144	-214	-1930	-122	-29	-162	1146	-145	-120	0
1930	88	0	-1510	-2712	-1202	2111	-154	-1957	-106	-23	-81	1185	-60	-75	0
1931	88	0	-1610	-2706	-1096	2158	-257	-1901	-168	-104	-170	1142	-188	-85	0
1932	88	0	-1494	-2708	-1214	2101	-140	-1961	-27	-54	-108	1247	-93	-64	0
1933	88	0	-1486	-2706	-1220	2096	-133	-1963	-93	-52	-54	1212	-89	-73	0
1934	88	0	-1515	-2710	-1195	2112	-160	-1952	-75	42	-9	1142	-81	-29	0
1935	88	0	-1508	-2710	-1202	2109	-153	-1956	-71	-1	25	1088	-93	-38	0
1936	88	0	-1445	-2700	-1255	2072	-95	-1977	-38	40	32	1261	-106	48	0
1937	88	0	-1465	-2700	-1235	2082	-115	-1967	-69	-29	11	1094	-75	-34	0
1938	88	0	-1432	-2698	-1266	2065	-83	-1982	-21	13	17	1214	-52	9	0
1939	88	0	-1527	-2702	-1175	2114	-176	-1938	-133	-128	-13	1156	-91	-25	0
1940	88	0	-1495	-2688	-1193	2091	-151	-1940	-168	-19	-85	1169	-128	-137	0
1941	88	0	-1550	-2712	-1162	2131	-194	-1937	-93	-91	-91	1231	-67	-11	0
1942	88	0	-1504	-2710	-1206	2107	-149	-1958	-60	-85	-141	1218	-161	-153	0
1943	88	0	-1529	-2694	-1165	2111	-182	-1929	-95	-151	-67	1167	-85	-7	0
1944	88	0	-1449	-2708	-1259	2078	-95	-1983	-100	9	-13	1129	-29	-97	0
1945	88	0	-1490	-2698	-1208	2094	-141	-1953	-17	-19	32	1121	-3	-56	0
1946	88	0	-1395	-2712	-1317	2053	-39	-2014	9	-5	50	1220	-98	-3	0
1947	88	0	-1428	-2708	-1280	2068	-74	-1994	-65	1	-38	1195	-100	-23	0
1948	88	0	-1465	-2704	-1239	2084	-113	-1971	-87	-5	-9	1169	-87	-9	0
1949	88	0	-1436	-2712	-1276	2074	-80	-1994	-48	3	-32	1206	-87	-25	0
1950	88	0	-1459	-2706	-1247	2082	-106	-1976	-73	-85	-52	1156	-50	-73	0
1951	88	0	-1519	-2708	-1189	2113	-165	-1948	-110	-58	-172	1222	-129	-131	0
1952	88	0	-1444	-2714	-1270	2079	-87	-1992	-44	-98	-87	1226	-44	-73	0
1953	88	0	-1531	-2708	-1177	2119	-177	-1942	-122	-71	-52	1136	-151	0	0
1954	88	0	-1480	-2704	-1224	2092	-128	-1964	-46	-44	-11	1160	-77	-21	0
1955	88	0	-1380	-2708	-1328	2044	-26	-2018	-71	21	-19	1165	-87	-64	0
1956	88	0	-1438	-2700	-1262	2069	-88	-1981	-19	-36	71	1202	-128	56	0
1957	88	0	-1469	-2700	-1231	2084	-119	-1965	-75	-29	36	1177	-79	-7	0
1958	88	0	-1437	-2698	-1261	2067	-88	-1979	21	-85	-65	1191	-11	-64	0
1959	88	0	-1509	-2702	-1193	2105	-158	-1947	-58	-60	-64	1239	-102	-52	0
1960	88	0	-1473	-2702	-1229	2087	-122	-1965	-46	-87	-85	1226	-126	-71	0
1961	88	0	-1558	-2694	-1136	2126	-211	-1915	-104	-116	-139	1094	-137	-106	0
1962	88	0	-1486	-2708	-1222	2097	-132	-1965	-64	-5	-114	1154	-50	-77	0
1963	88	0	-1581	-2712	-1131	2146	-225	-1921	-207	0	-108	1088	-95	-67	0
1964	88	0	-1426	-2704	-1278	2065	-74	-1991	-34	3	0	1226	-98	25	0
1965	88	0	-1490	-2710	-1220	2100	-135	-1965	-17	3	-29	1146	-129	-21	0
1966	88	0	-1432	-2696	-1264	2064	-84	-1980	0	-60	27	1183	-79	-13	0
1967	88	0	-1424	-2692	-1268	2058	-78	-1980	-5	-27	29	1202	-60	-29	0
1968	88	0	-1565	-2686	-1121	2125	-222	-1903	-131	-54	-91	1070	-151	-54	0
1969	88	0	-1464	-2690	-1226	2077	-119	-1958	-60	-50	-48	1177	-56	-11	0
1970	88	0	-1534	-2690	-1156	2112	-189	-1923	-71	-93	-52	1138	-71	-46	0
1971	88	0	-1521	-2690	-1169	2105	-176	-1929	-116	-85	-232	1156	-126	-81	0
1972	88	0	-1476	-2696	-1220	2086	-128	-1958	-9	-27	-60	1148	-65	23	0
1973	88	0	-1535	-2702	-1167	2118	-184	-1934	-139	-29	-71	1088	-157	38	0
1974	88	0	-1490	-2708	-1218	2099	-136	-1963	-102	-5	0	1173	-120	-29	0
1975	88	0	-1438	-2679	-1241	2058	-98	-1960	-36	-27	56	1169	-79	-3	0
1976	88	0	-1461	-2679	-1218	2070	-121	-1948	-60	-13	75	1101	-131	-32	0
1977	88	0	-1474	-2690	-1216	2082	-129	-1953	9	3	15	1204	-95	15	0
1978	88	0	-1455	-2684	-1229	2069	-113	-1956	-54	-31	34	1111	-98	-5	0
1979	88	0	-1486	-2688	-1202	2087	-142	-1945	-25	-48	-15	1193	-65	-50	0
1980	88	0	-1513	-2696	-1183	2104	-165	-1939	-56	-81	-126	1204	-147	-50	0
1981	88	0	-1503	-2694	-1191	2098	-156	-1942	-122	-50	-40	1129	-62	-11	0
1982	88	0	-1592	-2688	-1096	2140	-248	-1892	-64	-159	-100	1117	-27	-54	0
1983	88	0	-1525	-2698	-1173	2111	-176	-1935	-87	-38	-112	1125	-135	-60	0
1984	88	0	-1527	-2696	-1169	2111	-179	-1932	-85	73	-64	1173	-67	3	0
1985	88	0	-1505	-2690	-1185	2097	-160	-1937	-155	-13	-15	1156	-102	-124	0
1986	88	0	-1424	-2681	-1257	2052	-83	-1969	-1	60	-5	1224	-75	-38	0
1987	88	0	-1426	-2692	-1266	2059	-80	-1979	-11	17	17	1214	-52	0	0
1988	88	0	-1439	-2684	-1245	2061	-97	-1964	-29	-56	11	1210	-133	-34	0
1989	88	0	-1475	-2681	-1206	2078	-134	-1943	-50	-42	-5	1255	-143	31	0
1990	88	0	-1546	-2690	-1144	2118	-201	-1917	-58	-108	-129	1115	-87	-114	0
1991	88	0	-1550	-2688	-1138	2119	-206	-1913	-126	-15	-83	1076	-25	-62	0
1992	88	0	-1473	-2671	-1198	2072	-137	-1934	-1	-36	-77	1129	-34	-106	0
1993	88	0	-1519	-2673	-1154	2096	-182	-1913	-56	-50	-65	1152	-42	-7	0
1994	88	0	-1453	-2681	-1228	2067	-112	-1954	-64	9	-46	1179	1	-69	0
1995	88	0	-1405	-2671	-1266	2038	-69	-1968	42	-46	58	1200	-42	15	0
1996	88	0	-1459	-2673	-1214	2066	-122	-1943	-13	-15	48	1179	-79	-19	0
1997	88	0	-1438	-2683	-1245	2060	-96	-1964	-60	-15	67	1169	-29	-62	0
1998	88	0	-1468	-2694	-1226	2081	-121	-1960	-11	19	-1	1162	11	-65	0
1999	88	0	-1429	-2688	-1259	2058	-85	-1973	-7	-34	-29	1162	-71	-85	0
[truncated: 29,249 more rows]
