# Supplementary material for: A Robust and Real-Time Capable Envelope-Based Algorithm for Heart Sound Classification: Validation under Different Physiological Conditions
Source: Sensors (Basel). 2020 Feb 11;20(4):972. doi: 10.3390/s20040972 (PMC7070375; doi:10.3390/s20040972)
Supplement: Supplementary file 1 [file sensors-20-00972-s001.zip › Messungen/sw/sw02_unfiltered.csv]

Dataset No.	Pulse (bpm)	Pacer Bit	leadI (�V)	leadII (�V)	leadIII (�V)	lead_avR (�V)	lead_avL (�V)	lead_avF (�V)	V1 (�V)	V2 (�V)	V3 (�V)	V4 (�V)	V5 (�V)	V6 (�V)	R-Wave
1	0	0	774	-58	-832	-358	803	-445	-48	-380	-828	-25	-190	285	0
2	0	0	1797	-46	-1843	-875	1820	-944	135	-496	-985	79	-226	477	0
3	0	0	1580	-32	-1612	-774	1596	-822	-108	-271	-739	-19	-147	209	0
4	0	0	-205	-56	149	130	-177	46	-630	-129	-391	-226	-219	-614	0
5	0	0	-1986	-58	1928	1022	-1957	935	-1119	145	114	-467	-186	-1018	0
6	0	0	-1811	-19	1792	915	-1801	886	-861	100	207	-391	-164	-766	0
7	0	0	-1360	-1	1359	680	-1359	679	-607	83	296	-356	-116	-609	0
8	0	0	-1164	17	1181	573	-1172	599	-620	91	162	-335	-110	-527	0
9	0	0	-1177	23	1200	577	-1188	611	-675	-38	85	-376	-143	-566	0
10	0	0	-894	54	948	420	-921	501	-626	-95	-246	-285	-157	-211	0
11	0	0	965	89	-876	-527	920	-393	-104	-382	-748	-46	-145	343	0
12	0	0	2098	110	-1988	-1104	2043	-939	215	-420	-933	100	-128	580	0
13	0	0	1729	131	-1598	-930	1663	-733	-75	-364	-727	-62	-159	228	0
14	0	0	39	137	98	-88	-29	117	-582	-87	-327	-242	-188	-568	0
15	0	0	-1758	145	1903	806	-1830	1024	-1051	97	205	-436	-145	-894	0
16	0	0	-1441	186	1627	627	-1534	906	-725	131	325	-389	-87	-690	0
17	0	0	-1040	215	1255	412	-1147	735	-527	184	376	-291	15	-457	0
18	0	0	-872	259	1131	306	-1001	695	-517	114	236	-355	-29	-419	0
19	0	0	-859	289	1148	285	-1003	718	-539	73	69	-292	-87	-525	0
20	0	0	-639	327	966	156	-802	646	-479	-1	-209	-228	-32	-182	0
21	0	0	1304	393	-911	-848	1107	-259	29	-310	-696	44	-97	444	1
22	0	0	2337	407	-1930	-1372	2133	-761	209	-366	-857	170	-91	679	0
23	0	0	1995	405	-1590	-1200	1792	-592	34	-291	-696	0	1	228	0
24	0	0	355	395	40	-375	157	217	-436	-69	-188	-209	-93	-401	0
25	0	0	-1481	362	1843	559	-1662	1102	-983	199	250	-356	-19	-838	0
26	0	0	-1197	403	1600	397	-1398	1001	-719	219	490	-356	-23	-529	0
27	0	0	-796	391	1187	202	-991	789	-523	225	428	-323	79	-498	0
28	0	0	-591	419	1010	86	-800	714	-397	225	306	-192	104	-378	0
29	0	0	-623	432	1055	95	-839	743	-488	95	178	-269	-17	-345	0
30	0	0	-379	422	801	-21	-590	611	-356	34	-97	-128	73	-71	0
31	0	0	1384	432	-952	-908	1168	-260	23	-232	-725	87	-52	486	0
32	0	0	2453	411	-2042	-1432	2247	-815	279	-226	-818	277	100	669	0
33	0	0	2166	413	-1753	-1289	1959	-670	-1	-98	-727	129	83	248	0
34	0	0	449	378	-71	-413	260	153	-415	44	-129	-164	19	-331	0
35	0	0	-1331	376	1707	477	-1519	1041	-927	349	320	-391	114	-700	0
36	0	0	-1104	374	1478	365	-1291	926	-613	300	504	-269	195	-492	0
37	0	0	-696	378	1074	159	-885	726	-407	316	459	-197	131	-343	0
38	0	0	-604	366	970	119	-787	668	-366	294	426	-182	180	-238	0
39	0	0	-551	356	907	97	-729	631	-434	252	259	-194	215	-269	0
40	0	0	-386	333	719	26	-552	526	-452	104	-100	-161	159	-69	0
41	0	0	1371	304	-1067	-837	1219	-381	122	-97	-630	195	108	558	0
42	0	0	2435	269	-2166	-1352	2300	-948	228	-217	-849	248	207	624	0
43	0	0	2102	232	-1870	-1167	1986	-819	162	-157	-694	184	174	360	0
44	0	0	389	178	-211	-283	300	-16	-415	155	-122	-50	147	-263	0
45	0	0	-1435	126	1561	654	-1498	843	-830	310	304	-355	83	-706	0
46	0	0	-1205	104	1309	550	-1257	706	-519	384	465	-256	236	-403	0
47	0	0	-811	81	892	365	-851	486	-368	368	490	-159	209	-273	0
48	0	0	-683	58	741	312	-712	399	-333	316	409	-143	155	-205	0
49	0	0	-701	32	733	334	-717	382	-349	238	174	-141	120	-298	0
50	0	0	-563	1	564	281	-563	282	-395	60	-23	-170	38	-46	0
51	0	0	1223	21	-1202	-622	1212	-590	106	-81	-653	143	75	562	0
52	0	0	2242	11	-2231	-1126	2236	-1110	223	-226	-861	186	69	642	0
53	0	0	1907	-17	-1924	-945	1915	-970	87	-128	-692	131	75	355	0
54	0	0	241	-67	-308	-87	274	-187	-353	106	-164	-157	-54	-277	0
55	0	0	-1505	-97	1408	801	-1456	655	-810	292	405	-380	29	-653	0
56	0	0	-1289	-108	1181	698	-1235	536	-549	312	461	-335	56	-465	0
57	0	0	-998	-145	853	571	-925	354	-306	294	543	-234	15	-267	0
58	0	0	-770	-161	609	465	-689	224	-242	281	422	-211	5	-302	0
59	0	0	-898	-192	706	545	-802	257	-368	219	201	-217	-48	-337	0
60	0	0	-693	-207	486	450	-589	139	-331	58	-77	-234	-11	-25	0
61	0	0	1036	-188	-1224	-424	1130	-706	87	-172	-793	143	-159	512	0
62	0	0	2051	-178	-2229	-936	2140	-1203	298	-302	-874	180	-85	649	0
63	0	0	1728	-192	-1920	-768	1824	-1056	64	-168	-690	-5	-118	248	0
64	0	0	126	-223	-349	48	237	-286	-341	93	-170	-199	-54	-364	0
65	0	0	-1703	-258	1445	980	-1574	593	-863	372	356	-382	-50	-690	0
66	0	0	-1561	-248	1313	904	-1437	532	-595	269	450	-397	-137	-463	0
67	0	0	-1134	-250	884	692	-1009	317	-329	316	455	-203	-52	-291	0
68	0	0	-958	-258	700	608	-829	221	-240	199	376	-261	-124	-267	0
69	0	0	-938	-273	665	605	-801	196	-259	209	215	-166	-50	-302	0
70	0	0	-864	-265	599	564	-731	167	-362	31	-180	-236	-106	-126	0
71	0	0	980	-242	-1222	-369	1101	-732	124	-209	-694	91	-153	459	0
72	0	0	1868	-252	-2120	-808	1994	-1186	232	-320	-985	139	-157	583	0
73	0	0	1705	-271	-1976	-717	1840	-1123	176	-242	-651	65	-122	292	0
74	0	0	-11	-296	-285	153	137	-290	-386	40	-174	-261	-131	-308	0
75	0	0	-1763	-316	1447	1039	-1605	565	-799	261	380	-337	-133	-616	0
76	0	0	-1481	-298	1183	889	-1332	442	-434	296	486	-331	-36	-444	0
77	0	0	-1160	-287	873	723	-1016	293	-252	273	527	-269	-104	-302	0
78	0	0	-917	-283	634	600	-775	175	-261	252	337	-242	-81	-242	0
79	0	0	-997	-289	708	643	-852	209	-331	205	228	-310	-108	-252	0
80	0	0	-886	-285	601	585	-743	158	-432	110	-159	-300	-197	-176	0
81	0	0	887	-277	-1164	-305	1025	-720	100	-93	-762	71	-182	500	0
82	0	0	1928	-242	-2170	-843	2049	-1206	242	-304	-923	159	-232	628	0
83	0	0	1597	-236	-1833	-680	1715	-1034	62	-207	-754	42	-122	248	0
84	0	0	-44	-265	-221	154	88	-243	-434	83	-234	-230	-219	-300	0
85	0	0	-1700	-304	1396	1002	-1548	546	-713	393	339	-389	-143	-585	0
86	0	0	-1593	-296	1297	944	-1445	500	-504	393	450	-349	-69	-461	0
87	0	0	-1119	-287	832	703	-975	272	-343	378	459	-304	-73	-370	0
88	0	0	-1041	-318	723	679	-882	202	-296	294	422	-271	-131	-254	0
89	0	0	-1093	-335	758	714	-925	211	-337	285	186	-254	-139	-283	0
90	0	0	-965	-335	630	650	-797	147	-444	135	-246	-248	-190	-166	0
91	0	0	766	-322	-1088	-222	927	-705	48	-122	-785	40	-201	395	0
92	0	0	1748	-300	-2048	-724	1898	-1174	100	-213	-973	122	-261	531	0
93	0	0	1535	-308	-1843	-613	1689	-1075	-7	-104	-795	29	-258	217	0
94	0	0	-139	-298	-159	218	10	-228	-519	149	-258	-228	-281	-399	0
95	0	0	-1749	-285	1464	1017	-1606	589	-776	434	341	-380	-168	-620	0
96	0	0	-1571	-289	1282	930	-1426	496	-560	370	502	-335	-232	-420	0
97	0	0	-1185	-285	900	735	-1042	307	-327	388	510	-298	-162	-337	0
98	0	0	-1091	-294	797	692	-944	251	-223	318	339	-205	-178	-289	0
99	0	0	-1052	-296	756	674	-904	230	-358	289	232	-258	-192	-320	0
100	0	0	-946	-312	634	629	-790	161	-358	203	-203	-226	-322	-114	0
101	0	0	729	-291	-1020	-219	874	-655	1	-110	-820	-7	-306	422	0
102	0	0	1703	-312	-2015	-695	1859	-1163	89	-190	-1045	131	-296	481	0
103	0	0	1453	-320	-1773	-566	1613	-1046	-114	-106	-857	-60	-389	184	0
104	0	0	-93	-335	-242	214	74	-288	-420	170	-205	-182	-294	-389	0
105	0	0	-1818	-331	1487	1074	-1652	578	-859	395	341	-457	-306	-694	0
106	0	0	-1591	-325	1266	958	-1428	470	-539	382	450	-391	-279	-463	0
107	0	0	-1233	-308	925	770	-1079	308	-339	411	496	-325	-263	-228	0
108	0	0	-1068	-300	768	684	-918	234	-339	312	389	-275	-333	-269	0
109	0	0	-1136	-312	824	724	-980	256	-378	248	240	-343	-256	-254	0
110	0	0	-1004	-304	700	654	-852	198	-395	110	-147	-296	-372	-192	0
111	0	0	666	-269	-935	-198	800	-602	-95	-110	-832	-83	-349	277	0
112	0	0	1686	-269	-1955	-708	1820	-1112	5	-232	-1059	1	-428	428	0
113	0	0	1428	-267	-1695	-580	1561	-981	-122	-182	-845	-40	-450	186	0
114	0	0	-139	-298	-159	218	10	-228	-516	137	-223	-341	-349	-364	0
115	0	0	-1895	-316	1579	1105	-1737	631	-812	401	331	-432	-269	-651	0
116	0	0	-1627	-308	1319	967	-1473	505	-504	366	459	-399	-289	-393	0
117	0	0	-1280	-318	962	799	-1121	322	-353	335	566	-426	-197	-228	0
118	0	0	-1076	-316	760	696	-918	222	-298	341	384	-362	-176	-213	0
119	0	0	-1113	-322	791	717	-952	234	-355	256	192	-314	-265	-211	0
120	0	0	-959	-323	636	641	-797	156	-370	79	-131	-281	-261	-71	0
121	0	0	741	-285	-1026	-228	883	-655	-91	-131	-801	-124	-314	405	0
122	0	0	1647	-258	-1905	-694	1776	-1081	0	-296	-1098	17	-360	566	0
123	0	0	1370	-267	-1637	-551	1503	-952	-197	-180	-971	-199	-349	186	0
124	0	0	-31	-273	-242	152	105	-257	-453	120	-149	-349	-306	-162	0
125	0	0	-1799	-296	1503	1047	-1651	603	-791	271	409	-531	-215	-506	0
126	0	0	-1561	-283	1278	922	-1419	497	-533	312	512	-483	-162	-335	0
127	0	0	-1210	-310	900	760	-1055	295	-267	364	479	-376	-106	-221	0
128	0	0	-1013	-300	713	656	-863	206	-226	248	405	-343	-155	-120	0
129	0	0	-1004	-300	704	652	-854	202	-197	178	296	-347	-91	-145	0
130	0	0	-960	-314	646	637	-803	166	-349	40	-207	-308	-219	-54	0
131	0	0	722	-298	-1020	-212	871	-659	-62	-223	-805	-54	-203	479	0
132	0	0	1726	-283	-2009	-721	1867	-1146	60	-339	-1080	1	-234	572	0
133	0	0	1480	-304	-1784	-588	1632	-1044	-36	-250	-830	-85	-176	341	0
134	0	0	-38	-327	-289	182	125	-308	-401	17	-306	-294	-166	-283	0
135	0	0	-1704	-339	1365	1021	-1534	513	-719	269	411	-516	-69	-521	0
136	0	0	-1487	-323	1164	905	-1325	420	-413	232	583	-469	15	-289	0
137	0	0	-1132	-306	826	719	-979	260	-256	308	485	-374	11	-209	0
138	0	0	-903	-306	597	604	-750	145	-232	289	446	-265	-5	-118	0
139	0	0	-978	-298	680	638	-829	191	-325	209	236	-353	-81	-162	0
140	0	0	-896	-289	607	592	-751	159	-388	60	-122	-259	-100	-11	0
141	0	0	747	-277	-1024	-235	885	-650	-58	-283	-764	-98	-223	415	0
142	0	0	1734	-258	-1992	-738	1863	-1125	48	-395	-1094	-7	-170	490	0
143	0	0	1479	-259	-1738	-610	1608	-998	-102	-221	-898	-77	-102	215	0
144	0	0	-15	-271	-256	143	120	-263	-442	-44	-223	-269	-102	-279	0
145	0	0	-1615	-279	1336	947	-1475	528	-638	281	370	-337	-40	-550	0
146	0	0	-1401	-267	1134	834	-1267	433	-471	285	543	-395	13	-345	0
147	0	0	-1103	-269	834	686	-968	282	-226	197	607	-356	48	-176	0
148	0	0	-815	-261	554	538	-684	146	-161	261	376	-232	50	-162	0
149	0	0	-994	-248	746	621	-870	249	-343	116	269	-407	-58	-289	0
150	0	0	-828	-223	605	525	-716	191	-380	-36	-100	-250	-104	-133	0
151	0	0	759	-230	-989	-264	874	-609	-65	-285	-779	-32	-180	409	0
152	0	0	1793	-238	-2031	-777	1912	-1134	-25	-448	-1142	9	-159	436	0
153	0	0	1598	-248	-1846	-675	1722	-1047	-62	-355	-836	48	-195	256	0
154	0	0	12	-265	-277	126	144	-271	-380	-116	-248	-238	-95	-351	0
155	0	0	-1570	-275	1295	922	-1432	510	-679	176	477	-436	-31	-595	0
156	0	0	-1442	-275	1167	858	-1304	446	-401	126	552	-343	34	-397	0
157	0	0	-1057	-289	768	673	-912	239	-234	122	613	-300	65	-292	0
158	0	0	-885	-265	620	575	-752	177	-217	112	512	-285	-46	-203	0
159	0	0	-889	-259	630	574	-759	185	-335	95	265	-294	15	-285	0
160	0	0	-843	-252	591	547	-717	169	-372	-79	-112	-230	-64	-126	0
161	0	0	758	-223	-981	-267	869	-602	-93	-374	-731	-67	-145	345	0
162	0	0	1754	-209	-1963	-772	1858	-1086	-5	-457	-1035	13	-149	430	0
163	0	0	1568	-207	-1775	-680	1671	-991	-34	-384	-822	-89	-77	102	0
164	0	0	115	-203	-318	44	216	-260	-438	13	-153	-248	-11	-289	0
165	0	0	-1609	-197	1412	903	-1510	607	-735	147	417	-500	-5	-680	0
166	0	0	-1363	-184	1179	773	-1271	497	-318	180	597	-250	-27	-318	0
167	0	0	-1054	-203	851	628	-952	324	-289	207	535	-302	112	-236	0
168	0	0	-771	-215	556	493	-663	170	-184	213	432	-318	54	-192	0
169	0	0	-853	-248	605	550	-729	178	-207	114	355	-250	81	-98	0
170	0	0	-804	-263	541	533	-672	139	-345	-27	-248	-192	-19	-81	0
171	0	0	865	-273	-1138	-296	1001	-705	46	-283	-723	38	9	457	0
172	0	0	1731	-271	-2002	-730	1866	-1136	11	-483	-1134	112	-100	488	0
173	0	0	1585	-273	-1858	-656	1721	-1065	-36	-312	-859	98	-21	230	0
174	0	0	112	-291	-403	89	257	-347	-388	-98	-244	-170	7	-242	0
175	0	0	-1563	-302	1261	932	-1412	479	-599	182	496	-341	118	-471	0
176	0	0	-1347	-298	1049	822	-1198	375	-238	162	583	-275	122	-248	0
177	0	0	-946	-269	677	607	-811	204	-100	178	607	-135	168	-151	0
178	0	0	-820	-256	564	538	-692	154	-128	155	485	-188	149	-81	0
179	0	0	-719	-250	469	484	-594	109	-180	91	368	-164	118	-114	0
180	0	0	-802	-261	541	531	-671	140	-329	-34	-89	-120	69	65	0
181	0	0	848	-244	-1092	-302	970	-668	58	-343	-781	32	40	393	0
182	0	0	1816	-238	-2054	-789	1935	-1146	201	-481	-995	182	60	549	0
183	0	0	1606	-240	-1846	-683	1726	-1043	-56	-389	-820	93	-9	277	0
184	0	0	146	-269	-415	61	280	-342	-316	-9	-118	-133	102	-211	0
185	0	0	-1549	-294	1255	921	-1402	480	-595	184	436	-283	122	-543	0
186	0	0	-1330	-277	1053	803	-1191	388	-355	211	585	-265	161	-263	0
187	0	0	-922	-263	659	592	-790	198	-110	236	675	-159	271	-147	0
188	0	0	-812	-250	562	531	-687	156	-122	176	457	-170	139	-112	0
189	0	0	-754	-240	514	497	-634	137	-79	128	345	-149	180	-98	0
190	0	0	-771	-232	539	501	-655	153	-287	-79	-21	-129	60	-104	0
191	0	0	835	-226	-1061	-304	948	-643	40	-296	-727	85	102	405	0
192	0	0	1785	-213	-1998	-786	1891	-1105	120	-452	-1039	135	87	545	0
193	0	0	1616	-223	-1839	-696	1727	-1031	-25	-370	-818	36	50	225	0
194	0	0	97	-259	-356	81	226	-307	-356	-36	-120	-147	116	-209	0
195	0	0	-1522	-294	1228	908	-1375	467	-642	238	448	-283	135	-539	0
196	0	0	-1308	-269	1039	788	-1173	385	-310	256	682	-310	176	-281	0
197	0	0	-1019	-271	748	645	-883	238	-133	170	549	-184	112	-201	0
198	0	0	-789	-246	543	517	-666	148	-98	147	552	-166	207	-38	0
199	0	0	-855	-244	611	549	-733	183	-223	147	292	-170	120	-226	0
200	0	0	-762	-256	506	509	-634	125	-221	-58	-73	-143	38	0	0
201	0	0	776	-223	-999	-276	887	-611	19	-339	-764	65	46	393	0
202	0	0	1862	-209	-2071	-826	1966	-1140	46	-424	-1092	153	-15	475	0
203	0	0	1566	-211	-1777	-677	1671	-994	-100	-343	-857	0	-13	221	0
204	0	0	200	-217	-417	8	308	-317	-341	-79	-120	-131	95	-178	0
205	0	0	-1499	-242	1257	870	-1378	507	-636	199	477	-304	91	-485	0
206	0	0	-1382	-240	1142	811	-1262	451	-339	203	692	-312	147	-252	0
207	0	0	-961	-236	725	598	-843	244	-203	320	618	-211	211	-116	0
208	0	0	-806	-259	547	532	-676	144	-60	153	545	-232	164	-40	0
209	0	0	-921	-275	646	598	-783	185	-256	131	358	-279	126	-137	0
210	0	0	-794	-269	525	531	-659	128	-242	-40	0	-178	164	-25	0
211	0	0	712	-263	-975	-224	843	-619	21	-258	-832	19	-46	388	0
212	0	0	1744	-271	-2015	-736	1879	-1143	77	-399	-1088	58	-27	465	0
213	0	0	1500	-267	-1767	-616	1633	-1017	-81	-325	-867	5	-93	244	0
214	0	0	45	-294	-339	124	192	-316	-333	-73	-246	-186	15	-292	0
215	0	0	-1663	-304	1359	983	-1511	527	-651	129	422	-413	-1	-578	0
216	0	0	-1410	-281	1129	845	-1269	424	-343	217	585	-271	71	-292	0
217	0	0	-1060	-263	797	661	-928	267	-178	162	550	-304	50	-137	0
218	0	0	-861	-250	611	555	-736	180	-102	126	430	-232	137	-205	0
219	0	0	-930	-232	698	581	-814	233	-226	11	312	-186	29	-242	0
220	0	0	-888	-225	663	556	-775	219	-246	-36	-166	-258	-48	-143	0
221	0	0	724	-201	-925	-261	824	-563	34	-343	-808	62	-83	409	0
222	0	0	1651	-217	-1868	-717	1759	-1042	-71	-500	-1107	25	-219	434	0
223	0	0	1544	-209	-1753	-667	1648	-981	31	-424	-840	64	-131	190	0
224	0	0	-12	-215	-203	113	95	-209	-432	-131	-292	-207	-85	-287	0
225	0	0	-1558	-228	1330	893	-1444	551	-593	186	411	-380	-85	-556	0
226	0	0	-1461	-197	1264	829	-1362	533	-378	151	554	-308	3	-341	0
227	0	0	-1017	-230	787	623	-902	278	-137	213	601	-215	102	-176	0
228	0	0	-913	-211	702	562	-807	245	-161	77	477	-226	-19	-120	0
229	0	0	-905	-242	663	573	-784	210	-261	48	296	-252	-31	-168	0
230	0	0	-930	-246	684	588	-807	219	-298	-69	-126	-161	-126	-75	0
231	0	0	604	-236	-840	-184	722	-538	-97	-411	-840	-77	-91	323	0
232	0	0	1686	-234	-1920	-726	1803	-1077	-3	-543	-1049	98	-161	388	0
233	0	0	1495	-254	-1749	-620	1622	-1001	-83	-405	-876	15	-102	85	0
234	0	0	25	-269	-294	122	159	-281	-463	-118	-316	-190	-36	-343	0
235	0	0	-1634	-292	1342	963	-1488	525	-675	145	382	-386	-52	-558	0
236	0	0	-1476	-283	1193	879	-1334	455	-413	174	572	-263	-36	-325	0
237	0	0	-1066	-273	793	669	-929	260	-277	164	640	-258	7	-135	0
238	0	0	-866	-271	595	568	-730	162	-184	168	475	-226	-15	-147	0
239	0	0	-889	-271	618	580	-753	173	-188	69	351	-230	34	-159	0
240	0	0	-892	-254	638	573	-765	192	-294	-67	-114	-178	-106	-58	0
241	0	0	776	-244	-1020	-266	898	-632	46	-401	-731	-1	-102	374	0
242	0	0	1678	-244	-1922	-717	1800	-1083	-13	-500	-1053	34	-97	428	0
243	0	0	1562	-236	-1798	-663	1680	-1017	-67	-374	-904	23	-131	201	0
244	0	0	186	-248	-434	31	310	-341	-380	-65	-139	-155	13	-172	0
245	0	0	-1505	-246	1259	875	-1382	506	-614	118	438	-368	32	-494	0
246	0	0	-1258	-240	1018	749	-1138	389	-349	213	704	-279	56	-256	0
247	0	0	-1035	-248	787	641	-911	269	-240	97	607	-215	79	-159	0
248	0	0	-742	-256	486	499	-614	115	-145	97	516	-153	93	-128	0
249	0	0	-841	-258	583	549	-712	162	-240	29	333	-168	-11	-77	0
250	0	0	-756	-285	471	520	-613	93	-267	-186	-73	-166	-56	-91	0
251	0	0	756	-285	-1041	-235	898	-663	-40	-399	-754	-11	-120	409	0
252	0	0	1702	-267	-1969	-717	1835	-1118	-64	-510	-1088	32	-15	446	0
253	0	0	1616	-263	-1879	-676	1747	-1071	-153	-364	-905	-23	-131	283	0
254	0	0	159	-271	-430	56	294	-350	-341	-145	-182	-133	1	-184	0
255	0	0	-1494	-292	1202	893	-1348	455	-618	100	457	-320	-7	-483	0
256	0	0	-1277	-259	1018	768	-1147	379	-341	211	679	-259	95	-159	0
257	0	0	-934	-238	696	586	-815	229	-174	178	568	-232	65	-153	0
258	0	0	-751	-230	521	490	-636	145	-40	95	461	-182	46	-135	0
259	0	0	-756	-240	516	498	-636	138	-149	112	304	-186	97	-102	0
260	0	0	-742	-236	506	489	-624	135	-256	-52	-9	-162	-44	-15	0
261	0	0	762	-217	-979	-272	870	-598	-73	-403	-808	54	-60	388	0
262	0	0	1823	-194	-2017	-814	1920	-1105	32	-494	-1107	120	-141	502	0
263	0	0	1624	-213	-1837	-705	1730	-1025	-29	-339	-888	98	-71	250	0
264	0	0	191	-226	-417	17	304	-321	-339	-207	-201	-147	-25	-246	0
265	0	0	-1507	-250	1257	878	-1382	503	-535	128	409	-287	-34	-471	0
266	0	0	-1336	-250	1086	793	-1211	418	-289	180	572	-256	40	-221	0
267	0	0	-980	-265	715	622	-847	225	-180	174	597	-180	85	-149	0
268	0	0	-814	-258	556	536	-685	149	-67	143	469	-209	97	-89	0
269	0	0	-849	-273	576	561	-712	151	-205	112	333	-195	32	-172	0
270	0	0	-822	-289	533	555	-677	122	-252	-129	-11	-124	-85	7	0
271	0	0	658	-259	-917	-199	787	-588	-1	-452	-756	-32	-116	356	0
272	0	0	1680	-240	-1920	-720	1800	-1080	15	-638	-1078	147	-199	450	0
273	0	0	1568	-234	-1802	-667	1685	-1018	-79	-436	-935	27	-162	194	0
274	0	0	68	-250	-318	91	193	-284	-407	-180	-246	-143	-46	-265	0
275	0	0	-1489	-246	1243	867	-1366	498	-578	133	469	-298	-36	-558	0
276	0	0	-1417	-242	1175	829	-1296	466	-337	157	583	-289	-75	-211	0
277	0	0	-1051	-244	807	647	-929	281	-162	19	655	-281	11	-95	0
278	0	0	-853	-244	609	548	-731	182	-124	83	459	-217	-64	-67	0
279	0	0	-923	-248	675	585	-799	213	-186	48	265	-186	-27	-131	0
280	0	0	-848	-234	614	541	-731	190	-283	-155	-97	-234	-184	-87	0
281	0	0	650	-201	-851	-224	750	-526	-19	-374	-777	32	-114	358	0
282	0	0	1612	-207	-1819	-702	1715	-1013	-19	-673	-1185	34	-285	374	0
283	0	0	1457	-197	-1654	-630	1555	-925	-131	-432	-907	-23	-151	174	0
284	0	0	10	-213	-223	101	116	-218	-452	-211	-322	-190	-190	-271	0
285	0	0	-1572	-211	1361	891	-1466	575	-649	98	521	-428	-89	-508	0
286	0	0	-1452	-176	1276	814	-1364	550	-349	69	607	-327	-71	-263	0
287	0	0	-1056	-174	882	615	-969	354	-137	145	585	-213	-73	-149	0
288	0	0	-942	-141	801	541	-871	330	-135	9	475	-291	-100	-120	0
289	0	0	-856	-104	752	480	-804	324	-232	38	337	-240	-79	-157	0
290	0	0	-818	-83	735	450	-776	326	-256	-129	-129	-234	-180	-172	0
291	0	0	642	-46	-688	-298	665	-367	-64	-461	-861	-25	-256	244	0
292	0	0	1660	-62	-1722	-799	1691	-892	-48	-626	-1237	50	-322	360	0
293	0	0	1468	-85	-1553	-691	1510	-819	-145	-500	-993	-5	-244	71	0
294	0	0	66	-139	-205	36	135	-172	-358	-250	-329	-205	-254	-296	0
295	0	0	-1573	-151	1422	862	-1497	635	-636	52	432	-362	-180	-535	0
296	0	0	-1400	-161	1239	780	-1319	539	-395	131	609	-285	-116	-397	0
297	0	0	-1089	-149	940	619	-1014	395	-219	7	595	-327	-95	-261	0
298	0	0	-835	-124	711	479	-773	293	-95	60	415	-221	-97	-172	0
299	0	0	-996	-131	865	563	-930	367	-296	-75	259	-308	-126	-265	0
300	0	0	-812	-102	710	457	-761	304	-223	-87	-164	-129	-178	-133	0
301	0	0	626	-85	-711	-270	668	-398	-120	-426	-830	0	-300	283	0
302	0	0	1624	-104	-1728	-760	1676	-916	-97	-566	-1179	-27	-300	325	0
303	0	0	1453	-128	-1581	-662	1517	-854	-133	-452	-979	27	-219	108	0
304	0	0	93	-139	-232	23	162	-185	-322	-259	-302	-166	-188	-333	0
305	0	0	-1517	-159	1358	838	-1437	599	-556	87	403	-323	-75	-510	0
306	0	0	-1423	-161	1262	792	-1342	550	-353	98	574	-244	-64	-356	0
307	0	0	-1015	-168	847	591	-931	339	-139	135	543	-250	-50	-225	0
308	0	0	-934	-172	762	553	-848	295	-108	-5	465	-192	-93	-168	0
309	0	0	-874	-194	680	534	-777	243	-133	36	376	-232	-42	-102	0
310	0	0	-866	-184	682	525	-774	249	-287	-151	-172	-203	-122	-215	0
311	0	0	642	-176	-818	-233	730	-497	21	-419	-754	110	-176	316	0
312	0	0	1522	-194	-1716	-664	1619	-955	-114	-595	-1193	83	-230	341	0
313	0	0	1513	-252	-1765	-630	1639	-1008	-77	-444	-911	17	-217	151	0
314	0	0	6	-283	-289	138	147	-286	-318	-141	-269	-87	-83	-147	0
315	0	0	-1556	-325	1231	940	-1393	453	-628	97	428	-325	-122	-506	0
316	0	0	-1467	-325	1142	896	-1304	408	-345	188	679	-263	-21	-197	0
317	0	0	-1180	-327	853	753	-1016	263	-120	65	599	-199	-11	-93	0
318	0	0	-870	-318	552	594	-711	117	-29	81	514	-195	-40	-93	0
319	0	0	-981	-302	679	641	-830	188	-153	17	292	-254	9	-190	0
320	0	0	-934	-304	630	619	-782	163	-172	-137	-27	-178	-120	0	0
321	0	0	531	-320	-851	-105	691	-585	-116	-380	-803	-54	-192	329	0
322	0	0	1545	-298	-1843	-623	1694	-1070	9	-525	-1169	69	-184	386	0
323	0	0	1463	-298	-1761	-582	1612	-1029	-60	-378	-944	-1	-118	133	0
324	0	0	32	-291	-323	129	177	-307	-263	-145	-318	-159	-79	-161	0
325	0	0	-1532	-281	1251	906	-1391	485	-477	178	430	-355	-42	-469	0
326	0	0	-1452	-265	1187	858	-1319	461	-283	252	599	-298	42	-258	0
327	0	0	-1055	-250	805	652	-930	277	-147	166	632	-275	-27	-102	0
328	0	0	-857	-256	601	556	-729	172	-48	118	554	-170	-91	-19	0
329	0	0	-963	-263	700	613	-831	218	-184	116	345	-240	-13	-108	0
330	0	0	-907	-263	644	585	-775	190	-252	-31	-79	-161	-164	-46	0
331	0	0	617	-248	-865	-184	741	-556	42	-388	-810	34	-186	329	0
332	0	0	1531	-244	-1775	-643	1653	-1009	-44	-496	-1123	1	-161	424	0
333	0	0	1470	-256	-1726	-607	1598	-991	-77	-469	-937	7	-259	207	0
334	0	0	27	-279	-306	126	166	-292	-333	-131	-236	-172	-205	-106	0
335	0	0	-1509	-285	1224	897	-1366	469	-523	153	504	-302	-120	-488	0
336	0	0	-1481	-316	1165	898	-1323	424	-355	174	624	-302	-126	-228	0
337	0	0	-1122	-302	820	712	-971	259	-131	120	636	-308	-170	-110	0
338	0	0	-922	-302	620	612	-771	159	-19	56	566	-248	-95	-65	0
339	0	0	-1000	-292	708	646	-854	208	-157	60	345	-263	-58	-91	0
340	0	0	-930	-292	638	611	-784	173	-226	-75	7	-244	-137	-32	0
341	0	0	540	-259	-799	-140	669	-529	-48	-438	-787	-60	-246	335	0
342	0	0	1523	-254	-1777	-634	1650	-1015	-9	-477	-1206	73	-300	355	0
343	0	0	1391	-250	-1641	-570	1516	-945	-97	-469	-987	0	-322	147	0
344	0	0	24	-265	-289	120	156	-277	-308	-226	-199	-207	-184	-195	0
345	0	0	-1587	-294	1293	940	-1440	499	-616	95	422	-372	-143	-554	0
346	0	0	-1505	-283	1222	894	-1363	469	-291	172	665	-279	-124	-228	0
347	0	0	-1064	-273	791	668	-927	259	-172	135	657	-337	-97	-157	0
348	0	0	-895	-269	626	582	-760	178	-110	135	582	-240	-71	-46	0
349	0	0	-969	-261	708	615	-838	223	-207	85	355	-316	-110	-110	0
350	0	0	-917	-250	667	583	-792	208	-327	-38	-81	-217	-178	-83	0
351	0	0	486	-258	-744	-114	615	-501	-126	-446	-838	-108	-209	269	0
352	0	0	1560	-277	-1837	-641	1698	-1057	-75	-539	-1138	54	-353	388	0
353	0	0	1360	-341	-1701	-509	1530	-1021	-149	-529	-904	-7	-312	219	0
354	0	0	31	-422	-453	195	242	-437	-277	-126	-246	-197	-178	-209	0
355	0	0	-1656	-529	1127	1092	-1391	299	-589	110	463	-368	-133	-490	0
356	0	0	-1601	-583	1018	1092	-1309	217	-312	147	667	-337	-114	-170	0
357	0	0	-1186	-620	566	903	-876	-27	-131	194	715	-271	-3	-102	0
358	0	0	-1012	-628	384	820	-698	-122	-29	131	570	-242	-104	-71	0
359	0	0	-1037	-589	448	813	-742	-70	-75	87	417	-213	-38	-13	0
360	0	0	-951	-527	424	739	-687	-51	-322	3	-9	-246	-170	-31	0
361	0	0	448	-415	-863	-16	655	-639	-75	-393	-752	-42	-209	419	0
362	0	0	1657	-279	-1936	-689	1796	-1107	-13	-448	-1125	36	-215	498	0
363	0	0	1603	-135	-1738	-734	1670	-936	-69	-393	-886	21	-149	244	0
364	0	0	303	40	-263	-171	283	-111	-277	-166	-244	-207	-67	-135	0
365	0	0	-1102	271	1373	415	-1237	822	-514	194	508	-310	-60	-401	0
366	0	0	-939	502	1441	218	-1190	971	-296	186	667	-273	-21	-236	0
367	0	0	-463	739	1202	-138	-832	970	-46	153	655	-236	-31	-120	0
368	0	0	-72	1068	1140	-498	-606	1104	-15	116	560	-170	3	-31	0
369	0	0	41	1451	1410	-746	-684	1430	-97	29	351	-219	-11	-93	0
370	0	0	261	1811	1550	-1036	-644	1680	-244	-87	-48	-118	-44	-42	0
371	0	0	1913	2223	310	-2068	801	1266	-77	-395	-779	-15	-153	345	0
372	0	0	3067	2425	-642	-2746	1854	891	7	-576	-1148	110	-176	378	0
373	0	0	2992	2529	-463	-2760	1727	1033	-67	-498	-886	95	-128	246	0
374	0	0	1696	2549	853	-2122	421	1701	-289	-162	-333	-21	-145	-226	0
375	0	0	-16	2461	2477	-1222	-1246	2469	-432	147	448	-294	7	-413	0
376	0	0	0	2252	2252	-1126	-1126	2252	-339	225	706	-256	32	-176	1
377	0	0	136	1808	1672	-972	-768	1740	-85	188	634	-225	60	-95	0
378	0	0	84	1292	1208	-688	-562	1250	-42	159	589	-164	89	-9	0
379	0	0	-221	710	931	-244	-576	820	-155	129	358	-195	-34	-44	0
380	0	0	-462	226	688	118	-575	457	-279	-48	23	-217	-27	-112	0
381	0	0	772	-93	-865	-339	818	-479	-100	-329	-696	1	-116	428	0
382	0	0	1812	-312	-2124	-750	1968	-1218	-34	-415	-1103	40	-145	529	0
383	0	0	1538	-477	-2015	-530	1776	-1246	-36	-434	-911	81	-81	246	0
384	0	0	144	-616	-760	236	452	-688	-389	-71	-211	-87	-83	-91	0
385	0	0	-1615	-696	919	1155	-1267	111	-580	273	488	-343	-19	-362	0
386	0	0	-1483	-688	795	1085	-1139	53	-341	267	651	-296	48	-116	0
387	0	0	-1042	-686	356	864	-699	-165	-40	186	743	-178	29	1	0
388	0	0	-850	-620	230	735	-540	-195	31	244	566	-93	62	100	0
389	0	0	-871	-582	289	726	-580	-146	-145	118	419	-242	-50	-15	0
390	0	0	-882	-539	343	710	-612	-98	-226	27	34	-133	-29	85	0
391	0	0	559	-486	-1045	-36	802	-765	58	-327	-737	-15	-73	397	0
392	0	0	1646	-453	-2099	-596	1872	-1276	0	-453	-1076	131	-145	502	0
393	0	0	1496	-442	-1938	-527	1717	-1190	-19	-378	-816	21	-137	399	0
394	0	0	247	-428	-675	90	461	-551	-246	-81	-184	-114	-71	-32	0
395	0	0	-1435	-444	991	939	-1213	273	-457	236	498	-310	21	-320	0
396	0	0	-1344	-407	937	875	-1140	265	-271	285	686	-217	110	-157	0
397	0	0	-901	-364	537	632	-719	86	19	343	731	-161	184	-7	0
398	0	0	-736	-325	411	530	-573	43	32	246	616	-170	64	79	0
399	0	0	-702	-285	417	493	-559	66	-38	178	407	-153	34	32	0
400	0	0	-750	-277	473	513	-611	98	-151	58	56	-230	32	5	0
401	0	0	662	-226	-888	-218	775	-557	-40	-195	-690	-40	-60	517	0
402	0	0	1756	-197	-1953	-779	1854	-1075	114	-370	-1117	38	-54	535	0
403	0	0	1633	-225	-1858	-704	1745	-1041	23	-316	-946	89	-133	302	0
404	0	0	260	-269	-529	4	394	-399	-240	-15	-211	-145	5	-13	0
405	0	0	-1351	-341	1010	846	-1180	334	-432	221	570	-358	-1	-304	0
406	0	0	-1318	-306	1012	812	-1165	353	-194	322	694	-265	124	-143	0
407	0	0	-1000	-267	733	633	-866	233	-129	302	704	-318	67	3	0
408	0	0	-758	-246	512	502	-635	133	21	271	572	-207	67	25	0
409	0	0	-827	-242	585	534	-706	171	-77	201	391	-226	-17	-11	0
410	0	0	-777	-232	545	504	-661	156	-199	75	83	-277	-29	0	0
411	0	0	559	-168	-727	-195	643	-447	-1	-226	-754	-81	-98	411	0
412	0	0	1783	-137	-1920	-823	1851	-1028	129	-368	-1028	54	-120	613	0
413	0	0	1581	-116	-1697	-732	1639	-906	-36	-329	-925	100	-118	310	0
414	0	0	268	-151	-419	-58	343	-285	-244	-81	-161	-219	-21	-13	0
415	0	0	-1373	-192	1181	782	-1277	494	-436	259	547	-312	-23	-325	0
416	0	0	-1364	-166	1198	765	-1281	516	-259	201	665	-355	19	-226	0
417	0	0	-860	-168	692	514	-776	262	5	271	737	-213	110	-50	0
418	0	0	-810	-170	640	490	-725	235	3	205	549	-234	100	-36	0
419	0	0	-760	-190	570	475	-665	190	-7	219	419	-234	85	11	0
420	0	0	-814	-180	634	497	-724	227	-209	54	9	-159	-71	-23	0
421	0	0	613	-149	-762	-232	687	-455	137	-318	-754	42	-128	329	0
422	0	0	1645	-153	-1798	-746	1721	-975	73	-510	-1115	73	-161	467	0
423	0	0	1544	-186	-1730	-679	1637	-958	11	-436	-968	38	-145	178	0
424	0	0	192	-217	-409	12	300	-313	-223	-139	-225	-151	-62	-155	0
425	0	0	-1410	-250	1160	830	-1285	455	-436	151	498	-356	36	-434	0
426	0	0	-1380	-228	1152	804	-1266	462	-168	162	673	-283	23	-207	0
427	0	0	-969	-207	762	588	-865	277	46	199	673	-155	0	-79	0
428	0	0	-779	-190	589	484	-684	199	38	129	543	-261	-44	-73	0
429	0	0	-812	-178	634	495	-723	228	-44	81	399	-226	-64	-149	0
430	0	0	-876	-180	696	528	-786	258	-205	-104	-56	-192	-141	-161	0
431	0	0	572	-122	-694	-225	633	-408	11	-335	-787	-40	-201	258	0
432	0	0	1740	-114	-1854	-813	1797	-984	71	-496	-1136	155	-217	341	0
433	0	0	1538	-112	-1650	-713	1594	-881	34	-483	-960	67	-256	141	0
434	0	0	218	-133	-351	-42	284	-242	-248	-201	-322	-153	-168	-302	0
435	0	0	-1431	-178	1253	804	-1342	537	-479	116	424	-312	-91	-574	0
436	0	0	-1357	-170	1187	763	-1272	508	-225	192	605	-254	-67	-337	0
437	0	0	-1023	-164	859	593	-941	347	-46	81	570	-131	-120	-273	0
438	0	0	-754	-143	611	448	-682	234	-3	135	589	-170	-7	-118	0
439	0	0	-876	-135	741	505	-808	303	-141	-17	277	-230	-64	-244	0
440	0	0	-845	-110	735	477	-790	312	-155	-151	-52	-228	-104	-161	0
441	0	0	611	-62	-673	-274	642	-367	52	-457	-859	87	-207	248	0
442	0	0	1659	-52	-1711	-803	1685	-881	29	-653	-1189	215	-289	345	0
443	0	0	1564	-73	-1637	-745	1600	-855	75	-508	-1014	85	-149	131	0
444	0	0	179	-133	-312	-23	245	-222	-219	-283	-304	-106	-65	-252	0
445	0	0	-1330	-186	1144	758	-1237	479	-471	128	442	-228	-48	-566	0
446	0	0	-1420	-159	1261	789	-1340	551	-207	29	655	-178	-60	-277	0
447	0	0	-948	-122	826	535	-887	352	-44	104	568	-182	81	-230	0
448	0	0	-804	-98	706	451	-755	304	13	25	452	-129	3	-178	0
449	0	0	-765	-85	680	425	-722	297	-38	44	355	-114	-36	-252	0
450	0	0	-839	-50	789	444	-814	369	-221	-184	46	-219	-114	-178	0
451	0	0	623	-1	-624	-311	623	-312	23	-440	-764	97	-118	223	0
452	0	0	1758	44	-1714	-901	1736	-835	3	-582	-1148	129	-162	325	0
453	0	0	1686	36	-1650	-861	1668	-807	23	-508	-1001	182	-147	106	0
454	0	0	357	-5	-362	-176	359	-183	-174	-201	-325	13	-23	-246	0
455	0	0	-1316	-36	1280	676	-1298	622	-498	38	399	-228	-5	-564	0
456	0	0	-1279	-3	1276	641	-1277	636	-265	143	562	-238	7	-347	0
457	0	0	-848	5	853	421	-850	429	-11	75	719	-166	97	-182	0
458	0	0	-712	38	750	337	-731	394	-52	89	537	-131	-15	-81	0
459	0	0	-699	69	768	315	-733	418	-102	-3	322	-182	0	-269	0
460	0	0	-625	100	725	262	-675	412	-178	-54	48	-112	-29	-126	0
461	0	0	719	190	-529	-454	624	-169	-38	-471	-752	13	-186	283	0
462	0	0	1884	199	-1685	-1041	1784	-743	27	-545	-1132	79	-143	353	0
463	0	0	1778	219	-1559	-998	1668	-670	29	-459	-925	124	-124	207	0
464	0	0	443	178	-265	-310	354	-43	-304	-182	-356	-79	-67	-248	0
465	0	0	-1098	153	1251	472	-1174	702	-417	161	475	-277	15	-517	0
466	0	0	-1201	176	1377	512	-1289	776	-335	122	649	-234	54	-289	0
467	0	0	-749	174	923	287	-836	548	-15	100	673	-153	97	-129	0
468	0	0	-545	213	758	166	-651	485	-27	190	543	-102	73	-40	0
469	0	0	-547	223	770	162	-658	496	-93	91	355	-178	87	-129	0
470	0	0	-514	267	781	123	-647	524	-207	-25	25	-133	-44	-27	0
471	0	0	830	351	-479	-590	654	-64	-34	-378	-787	77	-164	386	0
472	0	0	2003	405	-1598	-1204	1800	-596	36	-523	-1080	91	-149	467	0
473	0	0	1875	413	-1462	-1144	1668	-524	5	-420	-927	190	-122	271	0
474	0	0	621	389	-232	-505	426	78	-279	-62	-296	-91	-46	-98	0
475	0	0	-1094	364	1458	365	-1276	911	-514	128	508	-294	38	-438	0
476	0	0	-970	409	1379	280	-1174	894	-135	159	706	-244	62	-258	0
477	0	0	-646	434	1080	106	-863	757	-9	166	706	-151	9	17	0
478	0	0	-407	442	849	-17	-628	645	32	95	576	-246	17	64	0
479	0	0	-432	446	878	-7	-655	662	0	188	452	-137	87	-1	0
480	0	0	-496	475	971	10	-733	723	-197	-56	5	-192	-75	-81	0
481	0	0	1004	562	-442	-783	723	60	-34	-300	-746	60	-93	372	0
482	0	0	2104	611	-1493	-1357	1798	-441	48	-539	-1098	104	-159	455	0
483	0	0	1947	603	-1344	-1275	1645	-370	-91	-436	-904	32	-128	316	0
484	0	0	725	545	-180	-635	452	182	-238	-114	-256	-120	-54	-89	0
485	0	0	-952	483	1435	234	-1193	959	-479	248	471	-221	67	-370	0
486	0	0	-911	485	1396	213	-1153	940	-186	254	644	-312	29	-164	0
487	0	0	-543	469	1012	37	-777	740	-29	314	719	-188	116	-62	0
488	0	0	-439	455	894	-8	-666	674	-44	137	560	-238	114	-17	0
489	0	0	-406	453	859	-23	-632	656	-65	100	417	-190	31	-65	0
490	0	0	-389	452	841	-31	-615	646	-246	106	89	-126	71	29	0
491	0	0	928	488	-440	-708	684	24	-48	-401	-770	-15	-48	306	0
492	0	0	2090	490	-1600	-1290	1845	-555	27	-475	-1121	89	-93	529	0
493	0	0	2005	471	-1534	-1238	1769	-531	-27	-376	-956	170	-62	310	0
494	0	0	647	413	-234	-530	440	89	-238	-93	-345	-71	27	-106	0
495	0	0	-939	320	1259	309	-1099	789	-419	203	589	-225	98	-376	0
496	0	0	-981	289	1270	346	-1125	779	-240	254	710	-226	129	-129	0
497	0	0	-574	289	863	142	-718	576	-77	178	698	-124	180	-104	0
498	0	0	-448	254	702	97	-575	478	1	201	622	-15	112	27	0
499	0	0	-506	217	723	144	-614	470	-81	65	391	-81	137	-128	0
500	0	0	-522	172	694	175	-608	433	-197	5	85	-102	44	-21	0
501	0	0	849	190	-659	-519	754	-234	-7	-399	-727	83	-15	409	0
502	0	0	1993	201	-1792	-1097	1892	-795	79	-514	-1109	174	-54	393	0
503	0	0	1836	170	-1666	-1003	1751	-748	9	-407	-927	161	15	250	0
504	0	0	612	100	-512	-356	562	-206	-211	-75	-300	17	36	-110	0
505	0	0	-1152	31	1183	560	-1167	607	-492	213	469	-213	108	-397	0
506	0	0	-1065	25	1090	520	-1077	557	-209	207	638	-69	166	-186	0
507	0	0	-751	11	762	370	-756	386	25	137	706	-114	172	-25	0
508	0	0	-505	-7	498	256	-501	245	64	110	634	-62	209	48	0
509	0	0	-599	-52	547	325	-573	247	7	60	397	-65	73	-19	0
510	0	0	-659	-48	611	353	-635	281	-151	-93	44	-62	60	-93	0
511	0	0	727	-31	-758	-348	742	-394	9	-424	-682	83	-77	337	0
512	0	0	1855	-34	-1889	-910	1872	-961	126	-628	-1059	197	-56	388	0
513	0	0	1715	-67	-1782	-824	1748	-924	23	-490	-1014	170	-38	194	0
514	0	0	406	-143	-549	-131	477	-346	-256	-176	-329	15	-15	-108	0
515	0	0	-1231	-203	1028	717	-1129	412	-430	79	500	-252	114	-446	0
516	0	0	-1280	-213	1067	746	-1173	427	-199	128	634	-176	56	-273	0
517	0	0	-897	-209	688	553	-792	239	-34	145	680	-116	129	-135	0
518	0	0	-709	-197	512	453	-610	157	7	102	485	-135	71	-77	0
519	0	0	-714	-197	517	455	-615	160	-56	44	405	-97	110	-65	0
520	0	0	-798	-195	603	496	-700	204	-201	-124	25	-104	-27	-137	0
521	0	0	636	-141	-777	-247	706	-459	50	-440	-737	77	-145	325	0
522	0	0	1767	-128	-1895	-819	1831	-1011	19	-554	-1173	168	-108	401	0
523	0	0	1675	-135	-1810	-770	1742	-972	11	-475	-989	145	-124	217	0
524	0	0	329	-194	-523	-67	426	-358	-221	-178	-343	-52	-104	-159	0
525	0	0	-1268	-246	1022	757	-1145	388	-372	104	465	-201	-5	-388	0
526	0	0	-1365	-248	1117	806	-1241	434	-234	71	607	-246	-27	-252	0
527	0	0	-949	-259	690	604	-819	215	-38	145	651	-161	32	-104	0
528	0	0	-821	-265	556	543	-688	145	56	13	566	-131	15	-73	0
529	0	0	-847	-281	566	564	-706	142	-52	11	382	-186	-9	-93	0
530	0	0	-858	-261	597	559	-727	168	-271	-151	91	-159	-64	-85	0
531	0	0	518	-205	-723	-156	620	-464	-31	-457	-752	-17	-215	259	0
532	0	0	1636	-170	-1806	-733	1721	-988	56	-601	-1125	98	-203	376	0
533	0	0	1566	-176	-1742	-695	1654	-959	46	-545	-1001	71	-194	258	0
534	0	0	303	-234	-537	-34	420	-385	-205	-174	-312	-71	-97	-97	0
535	0	0	-1392	-277	1115	834	-1253	419	-436	133	467	-312	-3	-442	0
536	0	0	-1442	-265	1177	853	-1309	456	-259	118	646	-244	-1	-228	0
537	0	0	-957	-267	690	612	-823	211	21	143	719	-194	13	-23	0
538	0	0	-867	-258	609	562	-738	175	1	112	523	-186	60	-58	0
539	0	0	-814	-256	558	535	-686	151	-48	89	395	-213	-48	-128	0
540	0	0	-930	-236	694	583	-812	229	-190	-48	-3	-143	-133	-65	0
541	0	0	481	-178	-659	-151	570	-418	-15	-386	-708	-21	-244	356	0
542	0	0	1622	-153	-1775	-734	1698	-964	31	-576	-1121	85	-269	440	0
543	0	0	1531	-162	-1693	-684	1612	-927	11	-424	-948	67	-197	316	0
544	0	0	215	-215	-430	0	322	-322	-226	-161	-353	-124	-143	-213	0
545	0	0	-1495	-300	1195	897	-1345	447	-465	108	428	-300	-79	-475	0
546	0	0	-1504	-296	1208	900	-1356	456	-215	201	640	-269	-89	-223	0
547	0	0	-1031	-287	744	659	-887	228	-64	174	655	-203	-116	-11	0
548	0	0	-868	-283	585	575	-726	151	91	149	547	-126	-64	-5	0
549	0	0	-912	-263	649	587	-780	193	-21	60	368	-246	-131	-77	0
550	0	0	-916	-234	682	575	-799	224	-133	-133	32	-234	-106	-85	0
551	0	0	446	-178	-624	-134	535	-401	-3	-409	-743	11	-296	306	0
552	0	0	1554	-155	-1709	-699	1631	-932	120	-593	-1181	128	-265	389	0
553	0	0	1549	-162	-1711	-693	1630	-936	40	-521	-979	79	-219	228	0
554	0	0	202	-211	-413	4	307	-312	-265	-135	-345	-143	-162	-85	0
555	0	0	-1420	-258	1162	839	-1291	452	-442	131	415	-322	-64	-510	0
556	0	0	-1484	-256	1228	870	-1356	486	-259	219	599	-244	-15	-273	0
557	0	0	-1083	-261	822	672	-952	280	-69	161	566	-211	-62	-153	0
558	0	0	-924	-273	651	598	-787	189	40	71	492	-184	15	-110	0
559	0	0	-965	-308	657	636	-811	174	-93	19	389	-232	-25	-182	0
560	0	0	-1070	-302	768	686	-919	233	-151	-141	17	-149	-159	-141	0
561	0	0	436	-246	-682	-95	559	-464	67	-465	-713	-19	-201	273	0
562	0	0	1544	-223	-1767	-660	1655	-995	93	-550	-1175	116	-201	413	0
563	0	0	1455	-244	-1699	-605	1577	-971	15	-434	-1006	93	-174	258	0
564	0	0	200	-296	-496	48	348	-396	-190	-197	-420	-114	-143	-221	0
565	0	0	-1421	-339	1082	880	-1251	371	-417	106	420	-238	-42	-415	0
566	0	0	-1528	-306	1222	917	-1375	458	-259	129	587	-267	-42	-269	0
567	0	0	-1072	-300	772	686	-922	236	-58	155	673	-197	56	-159	0
568	0	0	-924	-292	632	608	-778	170	40	32	566	-195	-71	-54	0
569	0	0	-851	-279	572	565	-711	146	23	29	389	-67	-31	-104	0
570	0	0	-1010	-256	754	633	-882	249	-304	-126	-62	-232	-143	-110	0
571	0	0	477	-217	-694	-130	585	-455	38	-300	-708	31	-124	356	0
572	0	0	1659	-201	-1860	-729	1759	-1030	135	-566	-1068	157	-162	450	0
573	0	0	1499	-225	-1724	-637	1611	-974	36	-498	-995	104	-145	221	0
574	0	0	240	-279	-519	19	379	-399	-162	-226	-424	15	-122	-180	0
575	0	0	-1399	-329	1070	864	-1234	370	-401	50	510	-221	-7	-500	0
576	0	0	-1492	-294	1198	893	-1345	452	-281	110	580	-240	13	-325	0
577	0	0	-1046	-298	748	672	-897	225	11	114	694	-91	7	-110	0
578	0	0	-979	-289	690	634	-834	200	-23	7	510	-205	-27	-112	0
579	0	0	-931	-287	644	609	-787	178	-139	25	355	-211	-25	-116	0
580	0	0	-928	-275	653	601	-790	189	-131	-135	31	-108	-25	-77	0
581	0	0	460	-203	-663	-128	561	-433	64	-467	-704	32	-194	292	0
582	0	0	1697	-184	-1881	-756	1789	-1032	95	-624	-1061	112	-128	395	0
583	0	0	1581	-186	-1767	-697	1674	-976	62	-455	-960	128	-114	279	0
584	0	0	296	-254	-550	-21	423	-402	-215	-209	-399	-56	-106	-147	0
585	0	0	-1387	-322	1065	854	-1226	371	-420	93	434	-254	-52	-428	0
586	0	0	-1520	-304	1216	912	-1368	456	-269	100	535	-238	-118	-318	0
587	0	0	-1024	-258	766	641	-895	254	3	104	671	-147	-48	-95	0
588	0	0	-917	-240	677	578	-797	218	-9	5	483	-240	-13	-97	0
589	0	0	-940	-234	706	587	-823	236	-89	-62	343	-182	-151	-194	0
590	0	0	-1014	-238	776	626	-895	269	-289	-114	0	-157	-106	-153	0
591	0	0	481	-151	-632	-165	556	-391	9	-428	-733	-3	-267	281	0
592	0	0	1673	-102	-1775	-785	1724	-938	110	-597	-1080	102	-221	401	0
593	0	0	1554	-137	-1691	-708	1622	-914	79	-519	-991	95	-215	275	0
594	0	0	342	-197	-539	-72	440	-368	-186	-199	-356	-124	-135	-153	0
595	0	0	-1401	-263	1138	832	-1269	437	-492	98	467	-325	-73	-488	0
596	0	0	-1534	-254	1280	894	-1407	513	-292	102	609	-273	-54	-312	0
597	0	0	-1099	-263	836	681	-967	286	-98	112	702	-178	-64	-190	0
598	0	0	-899	-271	628	585	-763	178	36	48	525	-240	-73	-106	0
599	0	0	-1000	-289	711	644	-855	211	-118	0	366	-238	-85	-164	0
600	0	0	-996	-292	704	644	-850	206	-184	-186	36	-228	-246	-122	0
601	0	0	383	-195	-578	-94	480	-386	-21	-407	-704	-9	-190	355	0
602	0	0	1633	-155	-1788	-739	1710	-971	79	-620	-1185	64	-244	409	0
603	0	0	1533	-176	-1709	-678	1621	-942	60	-496	-948	-1	-209	279	0
604	0	0	243	-236	-479	-3	361	-357	-124	-223	-291	-91	-79	-155	0
605	0	0	-1433	-285	1148	859	-1290	431	-479	75	430	-300	-100	-516	0
606	0	0	-1528	-252	1276	890	-1402	512	-263	114	684	-285	-81	-285	0
607	0	0	-1122	-242	880	682	-1001	319	-29	102	603	-192	3	-180	0
608	0	0	-948	-240	708	594	-828	234	38	60	624	-184	17	-79	0
609	0	0	-909	-217	692	563	-800	237	-54	32	308	-178	-52	-110	0
610	0	0	-1076	-205	871	640	-973	333	-275	-71	19	-261	-137	-110	0
611	0	0	394	-155	-549	-119	471	-352	60	-372	-671	46	-174	337	0
612	0	0	1610	-143	-1753	-733	1681	-948	149	-525	-1080	139	-188	483	0
613	0	0	1560	-153	-1713	-703	1636	-933	77	-452	-925	116	-162	327	0
614	0	0	237	-209	-446	-14	341	-327	-149	-201	-312	-89	-97	-52	0
615	0	0	-1402	-246	1156	824	-1279	455	-459	157	440	-285	-79	-424	0
616	0	0	-1481	-182	1299	831	-1390	558	-238	151	651	-267	38	-172	0
617	0	0	-959	-151	808	555	-883	328	83	79	700	-137	64	-87	0
618	0	0	-835	-129	706	482	-770	288	34	147	582	-170	89	-3	0
619	0	0	-834	-161	673	497	-753	256	-50	19	428	-168	11	-46	0
620	0	0	-965	-168	797	566	-881	314	-217	-108	67	-273	-52	-46	0
621	0	0	378	-116	-494	-131	436	-305	40	-333	-725	-31	-108	420	0
622	0	0	1604	-145	-1749	-729	1676	-947	153	-673	-1084	91	-153	533	0
623	0	0	1575	-192	-1767	-691	1671	-979	75	-376	-871	153	-29	366	0
624	0	0	248	-246	-494	-1	371	-370	-215	-203	-333	-100	-23	-44	0
625	0	0	-1380	-331	1049	855	-1214	359	-395	225	463	-281	42	-386	0
626	0	0	-1549	-312	1237	930	-1393	462	-248	124	616	-234	65	-182	0
627	0	0	-1090	-322	768	706	-929	223	-3	129	715	-182	131	-13	0
628	0	0	-965	-333	632	649	-798	149	89	31	539	-106	42	7	0
629	0	0	-876	-312	564	594	-720	126	-50	48	358	-184	131	-73	0
630	0	0	-1023	-277	746	650	-884	234	-221	-58	93	-238	75	-56	0
631	0	0	415	-176	-591	-119	503	-383	15	-320	-711	-21	-98	345	0
632	0	0	1658	-159	-1817	-749	1737	-988	159	-550	-1030	110	-73	529	0
633	0	0	1561	-161	-1722	-700	1641	-941	104	-450	-964	155	-31	382	0
634	0	0	330	-211	-541	-59	435	-376	-225	-153	-356	-120	-1	-118	0
635	0	0	-1353	-279	1074	816	-1213	397	-374	124	537	-296	83	-364	0
636	0	0	-1520	-267	1253	893	-1386	493	-256	139	682	-230	122	-285	0
637	0	0	-1058	-265	793	661	-925	264	-52	151	653	-184	98	-128	0
638	0	0	-907	-258	649	582	-778	195	-7	151	611	-153	149	-62	0
639	0	0	-913	-254	659	583	-786	202	-77	100	287	-178	75	-145	0
640	0	0	-925	-256	669	590	-797	206	-217	-17	29	-114	97	-81	0
641	0	0	386	-182	-568	-102	477	-375	-5	-341	-708	65	-85	269	0
642	0	0	1765	-145	-1910	-810	1837	-1027	151	-496	-987	164	-95	467	0
643	0	0	1552	-168	-1720	-692	1636	-944	54	-490	-1012	116	-104	244	0
644	0	0	417	-230	-647	-93	532	-438	-161	-161	-300	-42	-89	-164	0
645	0	0	-1361	-289	1072	825	-1216	391	-492	95	378	-246	-64	-523	0
646	0	0	-1450	-263	1187	856	-1318	462	-248	91	622	-195	-11	-374	0
647	0	0	-1109	-258	851	683	-980	296	-71	79	696	-178	23	-147	0
648	0	0	-822	-258	564	540	-693	153	13	145	547	-91	50	-168	0
649	0	0	-868	-259	609	563	-738	175	-54	-9	339	-207	21	-219	0
650	0	0	-936	-232	704	584	-820	236	-238	-153	69	-209	-40	-157	0
651	0	0	498	-159	-657	-169	577	-408	25	-448	-680	3	-178	244	0
652	0	0	1719	-131	-1850	-794	1784	-990	118	-517	-1080	180	-157	407	0
653	0	0	1663	-137	-1800	-763	1731	-968	29	-523	-977	83	-215	201	0
654	0	0	400	-230	-630	-85	515	-430	-151	-195	-306	-62	-64	-65	0
655	0	0	-1348	-291	1057	819	-1202	383	-496	-25	374	-370	-93	-572	0
656	0	0	-1370	-267	1103	818	-1236	418	-265	172	719	-291	23	-246	0
657	0	0	-1039	-246	793	642	-916	273	-93	93	642	-211	-29	-203	0
658	0	0	-771	-244	527	507	-649	141	32	164	543	-164	1	-164	0
659	0	0	-886	-221	665	553	-775	222	-93	-42	298	-199	-108	-228	0
660	0	0	-858	-199	659	528	-758	230	-225	-1	44	-275	-102	-170	0
661	0	0	454	-131	-585	-161	519	-358	21	-378	-682	-36	-207	211	0
662	0	0	1787	-110	-1897	-838	1842	-1003	141	-550	-1096	149	-252	389	0
663	0	0	1620	-151	-1771	-734	1695	-961	11	-473	-1047	186	-258	205	0
664	0	0	419	-230	-649	-94	534	-439	-213	-108	-322	-135	-71	-240	0
665	0	0	-1297	-316	981	806	-1139	332	-450	116	475	-335	-83	-564	0
666	0	0	-1479	-265	1214	872	-1346	474	-265	147	638	-320	-95	-343	0
667	0	0	-971	-250	721	610	-846	235	-46	141	684	-209	-5	-129	0
668	0	0	-833	-240	593	536	-713	176	-23	139	498	-159	44	-95	0
669	0	0	-771	-230	541	500	-656	155	-29	65	337	-176	-11	-223	0
670	0	0	-893	-246	647	569	-770	200	-250	1	9	-203	-131	-104	0
671	0	0	483	-182	-665	-150	574	-423	-29	-285	-711	38	-186	292	0
672	0	0	1770	-166	-1936	-802	1853	-1051	153	-562	-1028	108	-182	440	0
673	0	0	1672	-188	-1860	-742	1766	-1024	13	-417	-956	-9	-153	368	0
674	0	0	496	-252	-748	-122	622	-500	-116	-81	-378	-15	-79	-114	0
675	0	0	-1301	-318	983	809	-1142	332	-471	170	374	-300	-58	-395	0
676	0	0	-1378	-292	1086	835	-1232	397	-261	209	665	-267	-5	-242	0
677	0	0	-998	-267	731	632	-864	232	-40	201	605	-172	31	-71	0
678	0	0	-758	-252	506	505	-632	127	27	217	547	-197	108	-67	0
679	0	0	-731	-248	483	489	-607	117	0	155	397	-195	93	-141	0
680	0	0	-827	-226	601	526	-714	187	-201	-1	25	-232	-44	-98	0
681	0	0	514	-161	-675	-176	594	-418	5	-263	-642	-34	-79	356	0
682	0	0	1717	-126	-1843	-795	1780	-984	91	-420	-1152	67	-118	430	0
683	0	0	1785	-145	-1930	-820	1857	-1037	83	-256	-917	129	-25	275	0
684	0	0	493	-217	-710	-138	601	-463	-162	-97	-339	-89	-131	-44	0
685	0	0	-1157	-267	890	712	-1023	311	-475	308	516	-345	27	-403	0
686	0	0	-1361	-258	1103	809	-1232	422	-314	291	665	-345	52	-221	0
687	0	0	-940	-246	694	593	-817	224	-40	339	622	-194	56	-157	0
688	0	0	-711	-234	477	472	-594	121	21	221	646	-201	135	-62	0
689	0	0	-767	-209	558	488	-662	174	-120	217	364	-170	29	-126	0
690	0	0	-797	-194	603	495	-700	204	-223	54	34	-203	-67	-129	0
691	0	0	600	-129	-729	-235	664	-429	-11	-190	-642	5	-44	296	0
692	0	0	1746	-102	-1848	-822	1797	-975	54	-372	-1154	104	-97	428	0
693	0	0	1814	-141	-1955	-836	1884	-1048	139	-291	-935	153	-67	281	0
694	0	0	458	-226	-684	-116	571	-455	-219	-13	-347	-137	-31	-25	0
695	0	0	-1161	-294	867	727	-1014	286	-446	329	434	-339	-31	-420	0
696	0	0	-1348	-283	1065	815	-1206	391	-331	376	628	-258	83	-273	0
697	0	0	-977	-273	704	625	-840	215	-69	256	638	-244	-9	-126	0
698	0	0	-728	-240	488	484	-608	124	31	341	576	-168	67	-100	0
699	0	0	-763	-242	521	502	-642	139	-34	197	401	-263	1	-31	0
700	0	0	-822	-225	597	523	-709	186	-153	79	129	-170	-42	-97	0
701	0	0	557	-170	-727	-193	642	-448	62	-182	-613	23	-38	356	0
702	0	0	1851	-137	-1988	-857	1919	-1062	174	-391	-985	71	-97	465	0
703	0	0	1701	-151	-1852	-775	1776	-1001	89	-358	-983	124	-116	339	0
704	0	0	510	-236	-746	-137	628	-491	-141	-108	-327	-139	-87	-104	0
705	0	0	-1221	-312	909	766	-1065	298	-419	306	432	-318	21	-393	0
706	0	0	-1414	-283	1131	848	-1272	424	-296	271	646	-296	-13	-223	0
707	0	0	-975	-287	688	631	-831	200	65	248	651	-195	73	-65	0
708	0	0	-768	-256	512	512	-640	128	36	302	568	-236	124	-60	0
709	0	0	-773	-246	527	509	-650	140	-34	217	442	-215	46	-56	0
710	0	0	-928	-226	702	577	-815	238	-172	50	124	-285	71	-67	0
711	0	0	543	-151	-694	-196	618	-422	65	-228	-607	3	-89	341	0
712	0	0	1786	-122	-1908	-832	1847	-1015	159	-366	-999	110	-85	512	0
713	0	0	1662	-120	-1782	-771	1722	-951	128	-471	-956	13	-40	345	0
714	0	0	593	-161	-754	-216	673	-457	-131	-42	-275	-87	-69	-50	0
715	0	0	-1196	-188	1008	692	-1102	410	-409	261	448	-353	83	-411	0
716	0	0	-1363	-174	1189	768	-1276	507	-188	176	667	-230	56	-230	0
717	0	0	-911	-157	754	534	-832	298	13	195	661	-161	32	-77	0
718	0	0	-750	-168	582	459	-666	207	67	219	642	-149	157	1	0
719	0	0	-756	-192	564	474	-660	186	-23	145	457	-188	128	-85	0
720	0	0	-866	-199	667	532	-766	234	-126	-15	106	-131	36	-95	0
721	0	0	486	-128	-614	-179	550	-371	62	-250	-587	48	-7	347	0
722	0	0	1758	-75	-1833	-841	1795	-954	143	-479	-1041	108	-56	498	0
723	0	0	1781	-69	-1850	-856	1815	-959	104	-366	-907	192	62	275	0
724	0	0	487	-104	-591	-191	539	-347	-120	-178	-351	-40	11	-75	0
725	0	0	-1101	-120	981	610	-1041	430	-347	230	523	-226	48	-395	0
726	0	0	-1351	-89	1262	720	-1306	586	-236	215	667	-258	129	-300	0
727	0	0	-884	-64	820	474	-852	378	67	186	675	-141	120	-64	0
728	0	0	-651	-62	589	356	-620	263	71	211	587	-112	176	-104	0
729	0	0	-734	-73	661	403	-697	294	-110	-1	314	-201	32	-162	0
730	0	0	-735	-95	640	415	-687	272	-137	5	81	-100	21	-157	0
731	0	0	530	-67	-597	-231	563	-332	112	-389	-634	104	-36	335	0
732	0	0	1812	-75	-1887	-868	1849	-981	145	-537	-1047	207	-131	469	0
733	0	0	1777	-98	-1875	-839	1826	-986	192	-481	-917	271	27	341	0
734	0	0	567	-133	-700	-217	633	-416	-157	-225	-355	15	-102	-87	0
735	0	0	-1083	-168	915	625	-999	373	-353	108	430	-178	36	-498	0
736	0	0	-1417	-143	1274	780	-1345	565	-351	192	560	-221	69	-318	0
737	0	0	-891	-141	750	516	-820	304	-3	124	713	-159	104	-157	0
738	0	0	-790	-162	628	476	-709	233	-13	100	521	-34	46	-170	0
739	0	0	-734	-162	572	448	-653	205	32	11	386	-40	118	-195	0
740	0	0	-816	-143	673	479	-744	265	-188	-77	48	-65	-34	-246	0
741	0	0	503	-98	-601	-202	552	-349	56	-351	-677	141	-25	265	0
742	0	0	1757	-91	-1848	-833	1802	-969	176	-531	-1101	207	-83	335	0
743	0	0	1815	-95	-1910	-860	1862	-1002	170	-444	-958	207	-58	337	0
744	0	0	502	-147	-649	-177	575	-398	-153	-194	-382	42	-9	-137	0
745	0	0	-1059	-221	838	640	-948	308	-420	97	481	-197	-31	-492	0
746	0	0	-1460	-207	1253	833	-1356	523	-304	153	675	-205	89	-347	0
747	0	0	-907	-207	700	557	-803	246	11	102	679	-65	42	-215	0
748	0	0	-721	-223	498	472	-609	137	44	116	560	-97	48	-116	0
749	0	0	-748	-244	504	496	-626	130	-5	23	401	-58	71	-145	0
750	0	0	-887	-263	624	575	-755	180	-211	-42	3	-91	-1	-190	0
751	0	0	463	-219	-682	-122	572	-450	29	-347	-700	58	-73	265	0
752	0	0	1810	-184	-1994	-813	1902	-1089	199	-508	-1047	205	-131	444	0
753	0	0	1709	-199	-1908	-755	1808	-1053	67	-444	-1041	176	-46	310	0
754	0	0	524	-246	-770	-139	647	-508	-89	-246	-450	-21	-97	-172	0
755	0	0	-1220	-291	929	755	-1074	319	-450	114	384	-254	-40	-508	0
756	0	0	-1404	-273	1131	838	-1267	429	-236	180	593	-195	50	-304	0
757	0	0	-1004	-263	741	633	-872	239	-87	195	636	-159	-1	-178	0
758	0	0	-752	-258	494	505	-623	118	54	143	585	-135	36	-95	0
759	0	0	-808	-254	554	531	-681	150	-58	32	446	-122	60	-65	0
760	0	0	-864	-209	655	536	-759	223	-203	-25	58	-126	-38	-137	0
761	0	0	481	-149	-630	-166	555	-389	25	-374	-609	19	-172	335	0
762	0	0	1758	-114	-1872	-822	1815	-993	188	-479	-1041	120	-98	498	0
763	0	0	1785	-135	-1920	-825	1852	-1027	135	-407	-964	155	-116	388	0
764	0	0	526	-164	-690	-181	608	-427	-153	-157	-358	-122	-58	-42	0
765	0	0	-1161	-201	960	681	-1060	379	-432	194	413	-256	-25	-485	0
766	0	0	-1384	-217	1167	800	-1275	475	-283	281	669	-230	81	-267	0
767	0	0	-973	-215	758	594	-865	271	-15	182	646	-174	54	-81	0
768	0	0	-763	-228	535	495	-649	153	71	159	539	-141	65	-77	0
769	0	0	-777	-236	541	506	-659	152	-29	133	372	-145	56	-69	0
770	0	0	-942	-252	690	597	-816	219	-186	-3	38	-207	-122	-129	0
771	0	0	417	-215	-632	-101	524	-423	71	-323	-708	64	-188	269	0
772	0	0	1695	-213	-1908	-741	1801	-1060	197	-453	-1057	180	-108	585	0
773	0	0	1686	-230	-1916	-728	1801	-1073	83	-386	-997	106	-98	308	0
774	0	0	500	-287	-787	-106	643	-537	-83	-108	-409	-54	-25	-106	0
775	0	0	-1242	-325	917	783	-1079	296	-419	230	393	-283	3	-420	0
776	0	0	-1493	-314	1179	903	-1336	432	-300	209	595	-296	-3	-289	0
777	0	0	-1055	-285	770	670	-912	242	-32	223	595	-219	-5	-139	0
778	0	0	-888	-254	634	571	-761	190	71	139	564	-195	65	-79	0
779	0	0	-806	-228	578	517	-692	175	-19	157	378	-194	1	-60	0
780	0	0	-942	-232	710	587	-826	239	-147	52	153	-188	-42	-25	0
781	0	0	473	-143	-616	-165	544	-379	69	-254	-671	-71	-141	232	0
782	0	0	1693	-118	-1811	-787	1752	-964	259	-465	-1041	215	-182	490	0
783	0	0	1691	-126	-1817	-782	1754	-971	174	-504	-985	155	-205	318	0
784	0	0	516	-172	-688	-172	602	-430	-81	-91	-422	-124	-128	-108	0
785	0	0	-1312	-269	1043	790	-1177	387	-455	135	415	-353	-124	-419	0
786	0	0	-1491	-265	1226	878	-1358	480	-223	242	626	-300	-69	-339	0
787	0	0	-1105	-285	820	695	-962	267	-77	232	671	-194	-65	-116	0
788	0	0	-940	-329	611	634	-775	141	7	194	562	-178	-56	-54	0
789	0	0	-950	-378	572	664	-761	97	-71	116	362	-246	-108	-135	0
790	0	0	-1064	-428	636	746	-850	104	-221	64	116	-228	-133	-166	0
791	0	0	184	-432	-616	124	400	-524	79	-331	-589	-13	-213	329	0
792	0	0	1401	-471	-1872	-465	1636	-1171	89	-529	-1132	75	-349	428	0
793	0	0	1504	-531	-2035	-486	1769	-1283	73	-306	-1010	129	-215	331	0
794	0	0	227	-595	-822	184	524	-708	-89	-145	-444	-83	-145	-87	0
795	0	0	-1450	-603	847	1026	-1148	122	-405	211	312	-277	-108	-539	0
796	0	0	-1607	-533	1074	1070	-1340	270	-194	207	622	-228	-75	-259	0
797	0	0	-1241	-450	791	845	-1016	170	-56	228	535	-209	-79	-221	1
798	0	0	-903	-349	554	626	-728	102	5	232	562	-182	-50	-97	0
799	0	0	-868	-184	684	526	-776	250	-36	168	337	-172	-98	-147	0
800	0	0	-901	-5	896	453	-898	445	-151	50	23	-230	-122	-141	0
801	0	0	608	250	-358	-429	483	-54	25	-174	-611	-21	-126	298	0
802	0	0	1924	502	-1422	-1213	1673	-460	118	-467	-1086	11	-244	430	0
803	0	0	2174	768	-1406	-1471	1790	-319	124	-415	-938	19	-203	388	0
804	0	0	1016	1016	0	-1016	508	508	-95	-95	-417	-98	-110	-114	0
805	0	0	-501	1326	1827	-412	-1164	1576	-401	139	386	-298	-201	-525	0
806	0	0	-588	1670	2258	-541	-1423	1964	-254	228	582	-289	-114	-366	0
807	0	0	45	2062	2017	-1053	-986	2039	-34	242	682	-277	-58	-147	0
808	0	0	346	2355	2009	-1350	-831	2182	7	116	428	-199	-170	-153	0
809	0	0	492	2490	1998	-1491	-753	2244	13	131	320	-172	-104	-149	0
810	0	0	297	2541	2244	-1419	-973	2392	-197	-58	32	-279	-172	-228	0
811	0	0	1715	2562	847	-2138	434	1704	46	-322	-665	-21	-261	225	0
812	0	0	2915	2446	-469	-2680	1692	988	139	-506	-1084	67	-225	420	0
813	0	0	2712	2068	-644	-2390	1678	712	67	-481	-1055	0	-366	242	0
814	0	0	1302	1501	199	-1401	551	850	-170	-108	-419	-126	-162	-153	0
815	0	0	-779	873	1652	-47	-1215	1262	-463	118	300	-289	-147	-609	0
816	0	0	-1205	378	1583	413	-1394	980	-248	232	541	-267	-104	-382	0
817	0	0	-1048	-3	1045	525	-1046	521	-149	190	523	-285	-54	-259	0
818	0	0	-856	-238	618	547	-737	190	-9	135	541	-217	-69	-155	0
819	0	0	-1029	-391	638	710	-833	123	-23	48	364	-178	-83	-207	0
820	0	0	-1198	-516	682	857	-940	83	-219	-17	-11	-236	-131	-244	0
821	0	0	31	-558	-589	263	310	-573	31	-374	-642	-85	-248	269	0
822	0	0	1439	-533	-1972	-453	1705	-1252	207	-529	-993	129	-248	432	0
823	0	0	1465	-527	-1992	-469	1728	-1259	157	-459	-1049	143	-178	296	0
824	0	0	289	-554	-843	132	566	-698	-71	-238	-455	-116	-151	-133	0
825	0	0	-1423	-521	902	972	-1162	190	-471	97	360	-386	-69	-613	0
826	0	0	-1663	-490	1173	1076	-1418	341	-298	203	632	-199	-91	-244	0
827	0	0	-1242	-461	781	851	-1011	160	-60	85	560	-182	-69	-277	0
828	0	0	-973	-448	525	710	-749	38	25	182	523	-120	17	-135	0
829	0	0	-1037	-434	603	735	-820	84	-32	67	345	-159	-75	-141	0
830	0	0	-1087	-399	688	743	-887	144	-180	11	9	-205	-172	-161	0
831	0	0	243	-304	-547	30	395	-425	56	-279	-620	23	-155	244	0
832	0	0	1501	-246	-1747	-627	1624	-996	168	-582	-1094	79	-236	428	0
833	0	0	1643	-221	-1864	-711	1753	-1042	155	-407	-1008	141	-155	360	0
834	0	0	419	-236	-655	-91	537	-445	-93	-126	-382	-36	-112	-176	0
835	0	0	-1287	-271	1016	779	-1151	372	-459	178	426	-281	-87	-547	0
836	0	0	-1517	-256	1261	886	-1389	502	-291	242	646	-244	31	-318	0
837	0	0	-1085	-234	851	659	-968	308	-95	197	591	-240	-15	-203	0
838	0	0	-894	-225	669	559	-781	222	-25	225	582	-122	44	-62	0
839	0	0	-912	-226	686	569	-799	230	-93	162	271	-178	13	-149	0
840	0	0	-980	-234	746	607	-863	256	-238	25	139	-162	-149	-170	0
841	0	0	320	-170	-490	-75	405	-330	67	-273	-626	-19	-157	277	0
842	0	0	1672	-110	-1782	-781	1727	-946	164	-453	-1043	69	-199	405	0
843	0	0	1721	-143	-1864	-789	1792	-1003	104	-376	-1012	153	-164	366	0
844	0	0	596	-197	-793	-199	694	-495	-52	-203	-281	-62	-69	-34	0
845	0	0	-1218	-256	962	737	-1090	353	-477	149	333	-318	-48	-545	0
846	0	0	-1436	-226	1210	831	-1323	492	-320	258	605	-258	-25	-356	0
847	0	0	-1016	-211	805	613	-910	297	-81	294	632	-265	19	-184	0
848	0	0	-872	-195	677	533	-774	241	-93	211	562	-221	-25	-116	0
849	0	0	-771	-176	595	473	-683	209	-95	190	389	-211	-17	-166	0
850	0	0	-856	-166	690	511	-773	262	-157	129	97	-199	31	-81	0
851	0	0	321	-98	-419	-111	370	-258	-112	-256	-688	-58	-161	209	0
852	0	0	1824	-48	-1872	-888	1848	-960	248	-360	-1028	159	-161	533	0
853	0	0	1754	-50	-1804	-852	1779	-927	60	-306	-958	118	-102	386	0
854	0	0	594	-106	-700	-244	647	-403	-128	-153	-368	-79	-137	-65	0
855	0	0	-1136	-176	960	656	-1048	392	-378	232	380	-291	5	-504	0
856	0	0	-1469	-135	1334	802	-1401	599	-339	273	622	-242	-36	-360	0
857	0	0	-1042	-131	911	586	-976	390	-112	211	675	-259	34	-228	0
858	0	0	-810	-122	688	466	-749	283	60	172	523	-215	-1	-116	0
859	0	0	-827	-129	698	478	-762	284	-93	176	325	-203	54	-199	0
860	0	0	-926	-137	789	531	-857	326	-192	89	75	-203	-36	-79	0
861	0	0	441	-65	-506	-188	473	-285	110	-213	-642	-44	-79	308	0
862	0	0	1763	-19	-1782	-872	1772	-900	172	-453	-1006	139	-178	475	0
863	0	0	1841	-36	-1877	-902	1859	-956	217	-426	-913	174	-52	395	0
864	0	0	673	-97	-770	-288	721	-433	-161	-147	-308	-97	-36	-56	0
865	0	0	-1187	-155	1032	671	-1109	438	-494	114	325	-312	-44	-519	0
866	0	0	-1409	-141	1268	775	-1338	563	-265	263	636	-182	40	-308	0
867	0	0	-985	-116	869	550	-927	376	-56	234	640	-230	95	-149	0
868	0	0	-733	-97	636	415	-684	269	17	174	517	-205	25	-139	0
869	0	0	-788	-106	682	447	-735	288	-95	44	415	-155	11	-75	0
870	0	0	-870	-116	754	493	-812	319	-225	23	73	-219	-71	-236	0
871	0	0	433	-52	-485	-190	459	-268	91	-314	-568	25	-106	335	0
872	0	0	1808	-19	-1827	-894	1817	-923	180	-488	-995	64	-54	508	0
873	0	0	1824	-32	-1856	-896	1840	-944	205	-397	-954	194	-23	452	0
874	0	0	675	-93	-768	-291	721	-430	-75	-194	-339	-34	-87	-5	0
875	0	0	-1031	-133	898	582	-964	382	-432	164	434	-215	-25	-424	0
876	0	0	-1394	-124	1270	759	-1332	573	-287	223	498	-232	9	-329	0
877	0	0	-1022	-95	927	558	-974	416	-50	186	583	-166	11	-207	0
878	0	0	-778	-65	713	421	-745	324	-7	215	533	-166	83	-91	0
879	0	0	-732	-36	696	384	-714	330	-15	118	362	-180	7	-135	0
880	0	0	-818	-27	791	422	-804	382	-201	50	162	-162	-44	-137	0
881	0	0	451	40	-411	-245	431	-185	13	-271	-622	21	-141	236	0
882	0	0	1892	79	-1813	-985	1852	-867	178	-395	-997	157	-56	517	0
883	0	0	1891	50	-1841	-970	1866	-895	116	-494	-958	178	-102	397	0
884	0	0	804	-3	-807	-400	805	-405	-32	-62	-300	46	-9	50	0
885	0	0	-1071	-67	1004	569	-1037	468	-475	85	345	-234	-3	-498	0
886	0	0	-1318	-44	1274	681	-1296	615	-314	256	640	-223	69	-281	0
887	0	0	-919	-21	898	470	-908	438	-56	190	649	-155	73	-137	0
888	0	0	-708	13	721	347	-714	367	-17	116	438	-106	31	-176	0
889	0	0	-640	31	671	304	-655	351	-104	157	419	-44	75	-135	0
890	0	0	-790	69	859	360	-824	464	-205	-143	-42	-201	-54	-271	0
891	0	0	562	149	-413	-355	487	-132	48	-320	-585	73	-38	316	0
892	0	0	1877	186	-1691	-1031	1784	-752	153	-580	-1035	161	-153	405	0
893	0	0	2026	180	-1846	-1103	1936	-833	172	-393	-966	147	-60	355	0
894	0	0	723	126	-597	-424	660	-235	-225	-225	-438	-23	-91	-133	0
895	0	0	-952	85	1037	433	-994	561	-446	112	248	-223	-85	-556	0
896	0	0	-1226	114	1340	556	-1283	727	-300	225	593	-159	73	-360	0
897	0	0	-908	149	1057	379	-982	603	-135	110	519	-162	19	-345	0
898	0	0	-597	161	758	218	-677	459	0	110	490	-110	-11	-190	0
899	0	0	-655	186	841	234	-748	513	-9	95	360	-120	17	-203	0
900	0	0	-704	203	907	250	-805	555	-221	-46	-17	-116	-129	-211	0
901	0	0	581	271	-310	-426	445	-19	85	-275	-667	93	-120	168	0
902	0	0	1928	318	-1610	-1123	1769	-646	166	-527	-1053	157	-162	442	0
903	0	0	2017	337	-1680	-1177	1848	-671	87	-461	-1022	133	-124	271	0
904	0	0	849	308	-541	-578	695	-116	-176	-194	-376	27	-89	-116	0
905	0	0	-894	287	1181	303	-1037	734	-508	139	291	-263	-52	-531	0
906	0	0	-1195	310	1505	442	-1350	907	-277	186	562	-308	-54	-378	0
907	0	0	-805	360	1165	222	-985	762	-98	137	686	-215	7	-155	0
908	0	0	-506	386	892	60	-699	639	15	110	562	-147	7	-100	0
909	0	0	-529	415	944	57	-736	679	-46	85	298	-112	11	-155	0
910	0	0	-628	442	1070	93	-849	756	-174	-11	124	-215	-62	-153	0
911	0	0	577	490	-87	-533	332	201	-48	-341	-647	-19	-159	325	0
912	0	0	2042	527	-1515	-1284	1778	-494	170	-494	-1045	143	-240	428	0
913	0	0	2018	529	-1489	-1273	1753	-480	122	-444	-907	128	-108	504	0
914	0	0	901	490	-411	-695	656	39	-213	-223	-471	-69	-126	-87	0
915	0	0	-782	463	1245	159	-1013	854	-339	149	411	-223	13	-539	0
916	0	0	-1214	485	1699	364	-1456	1092	-323	166	616	-302	-44	-366	0
917	0	0	-702	500	1202	101	-952	851	-77	170	632	-285	48	-124	0
918	0	0	-510	527	1037	-8	-773	782	42	151	523	-137	81	-77	0
919	0	0	-514	539	1053	-12	-783	796	-91	65	388	-234	-65	-176	0
920	0	0	-576	560	1136	8	-856	848	-147	65	141	-147	-9	-162	0
921	0	0	619	632	13	-625	303	322	27	-337	-609	-29	-151	322	0
922	0	0	2026	659	-1367	-1342	1696	-354	162	-453	-1076	97	-151	494	0
923	0	0	2084	622	-1462	-1353	1773	-420	124	-376	-1024	122	-112	448	0
924	0	0	954	582	-372	-768	663	105	-67	-137	-417	-91	-106	31	0
925	0	0	-741	514	1255	113	-998	884	-432	157	401	-232	-69	-494	0
926	0	0	-1185	498	1683	343	-1434	1090	-372	211	642	-238	27	-279	0
927	0	0	-695	498	1193	98	-944	845	-93	226	630	-230	32	-110	0
928	0	0	-463	475	938	-6	-700	706	69	195	595	-91	97	-58	0
929	0	0	-543	463	1006	40	-774	734	-73	50	411	-199	-9	-118	0
930	0	0	-634	450	1084	92	-859	767	-273	5	85	-228	-98	-168	0
931	0	0	620	485	-135	-552	377	175	67	-230	-535	56	-52	329	0
932	0	0	1963	477	-1486	-1220	1724	-504	186	-506	-1059	104	-153	481	0
933	0	0	2050	438	-1612	-1244	1831	-587	85	-459	-929	79	-81	448	0
934	0	0	839	374	-465	-606	652	-45	-168	-223	-384	-11	-71	-17	0
935	0	0	-916	306	1222	305	-1069	764	-453	124	320	-275	9	-562	0
936	0	0	-1230	279	1509	475	-1369	894	-349	240	591	-141	-40	-292	0
937	0	0	-884	225	1109	329	-996	667	-145	195	566	-176	31	-161	0
938	0	0	-521	194	715	163	-618	454	98	207	651	-98	176	-38	0
939	0	0	-657	159	816	249	-736	487	-34	91	376	-143	48	-60	0
940	0	0	-762	128	890	317	-826	509	-228	9	42	-159	32	-190	0
941	0	0	474	141	-333	-307	403	-96	44	-320	-494	71	-69	314	0
942	0	0	1829	128	-1701	-978	1765	-786	159	-469	-995	184	-95	519	0
943	0	0	1920	114	-1806	-1017	1863	-846	149	-486	-991	201	-77	325	0
944	0	0	716	65	-651	-390	683	-293	-145	-172	-403	46	42	-65	0
945	0	0	-969	-1	968	485	-968	483	-424	64	341	-194	1	-498	0
946	0	0	-1376	-7	1369	691	-1372	681	-292	120	663	-190	77	-316	0
947	0	0	-952	-27	925	489	-938	449	-93	157	582	-112	91	-209	0
948	0	0	-659	-25	634	342	-646	304	40	209	560	-32	64	-124	0
949	0	0	-843	-52	791	447	-817	369	-116	52	238	-79	3	-168	0
950	0	0	-843	-58	785	450	-814	363	-190	-9	87	-97	64	-221	0
951	0	0	402	-17	-419	-192	410	-218	77	-250	-614	126	-46	275	0
952	0	0	1725	-15	-1740	-855	1732	-877	166	-496	-1035	207	-62	444	0
953	0	0	1777	-42	-1819	-867	1798	-930	75	-467	-1037	275	-102	376	0
954	0	0	737	-85	-822	-326	779	-453	-50	-215	-360	44	23	-71	0
955	0	0	-1068	-135	933	601	-1000	399	-471	159	341	-153	54	-490	0
956	0	0	-1423	-143	1280	783	-1351	568	-302	126	585	-168	98	-415	0
957	0	0	-1017	-112	905	564	-961	396	-65	203	642	-100	172	-197	0
958	0	0	-754	-118	636	436	-695	259	11	75	564	-108	95	-143	0
959	0	0	-754	-118	636	436	-695	259	-29	77	366	-114	36	-126	0
960	0	0	-907	-118	789	512	-848	335	-176	1	44	-126	-3	-128	0
961	0	0	377	-108	-485	-134	431	-296	98	-285	-541	15	-21	296	0
962	0	0	1746	-108	-1854	-819	1800	-981	211	-455	-1047	164	-52	519	0
963	0	0	1742	-110	-1852	-816	1797	-981	133	-527	-1008	178	-48	399	0
964	0	0	681	-139	-820	-271	750	-479	-85	-213	-335	-5	-5	11	0
965	0	0	-1126	-201	925	663	-1025	362	-519	75	322	-273	-27	-465	0
966	0	0	-1459	-197	1262	828	-1360	532	-327	182	647	-261	98	-316	0
967	0	0	-1097	-197	900	647	-998	351	-139	116	661	-149	42	-162	0
968	0	0	-769	-180	589	474	-679	204	73	186	566	-50	58	-67	0
969	0	0	-832	-159	673	495	-752	257	-58	58	370	-170	-9	-153	0
970	0	0	-950	-161	789	555	-869	314	-240	15	139	-159	-67	-126	0
971	0	0	258	-104	-362	-77	310	-233	0	-261	-611	67	-120	289	0
972	0	0	1724	-60	-1784	-832	1754	-922	195	-422	-1067	137	-178	465	0
973	0	0	1716	-97	-1813	-809	1764	-955	81	-422	-1020	207	-209	430	0
974	0	0	572	-155	-727	-208	649	-441	-106	-219	-448	34	-139	-128	0
975	0	0	-1045	-207	838	626	-941	315	-376	83	401	-230	-116	-436	0
976	0	0	-1555	-207	1348	881	-1451	570	-331	161	649	-273	-71	-271	0
977	0	0	-1111	-211	900	661	-1005	344	-149	172	599	-228	-71	-188	0
978	0	0	-850	-226	624	538	-737	199	-25	215	609	-254	-89	-54	0
979	0	0	-882	-215	667	548	-774	226	-98	81	467	-219	-131	-65	0
980	0	0	-992	-205	787	598	-889	291	-252	44	69	-205	-194	-79	0
981	0	0	212	-170	-382	-21	297	-276	-31	-184	-566	-79	-213	273	0
982	0	0	1620	-149	-1769	-735	1694	-959	157	-413	-1001	95	-267	481	0
983	0	0	1736	-153	-1889	-791	1812	-1021	139	-343	-952	97	-242	450	0
984	0	0	527	-190	-717	-168	622	-453	-114	-155	-405	-108	-234	-29	0
985	0	0	-1227	-230	997	728	-1112	383	-599	155	265	-397	-215	-595	0
986	0	0	-1567	-211	1356	889	-1461	572	-358	265	661	-300	-77	-347	0
987	0	0	-1181	-186	995	683	-1088	404	-205	195	547	-327	-192	-246	0
988	0	0	-855	-155	700	505	-777	272	13	215	607	-267	-46	-135	0
989	0	0	-917	-145	772	531	-844	313	-104	48	413	-256	-197	-159	0
990	0	0	-934	-153	781	543	-857	314	-254	137	108	-333	-178	-114	0
991	0	0	164	-128	-292	-18	228	-210	-44	-209	-570	-75	-254	281	0
992	0	0	1639	-112	-1751	-763	1695	-931	166	-481	-1063	-19	-294	397	0
993	0	0	1703	-112	-1815	-795	1759	-963	77	-405	-931	85	-225	463	0
994	0	0	634	-147	-781	-243	707	-464	-98	-182	-386	-139	-203	-71	0
995	0	0	-1140	-213	927	676	-1033	357	-461	172	356	-335	-106	-541	0
996	0	0	-1508	-232	1276	870	-1392	522	-318	277	574	-310	-170	-343	0
997	0	0	-1161	-238	923	699	-1042	342	-188	178	609	-287	-93	-254	0
998	0	0	-911	-217	694	564	-802	238	-77	248	570	-339	-116	-139	0
999	0	0	-929	-225	704	577	-816	239	-65	184	366	-259	-166	-186	0
1000	0	0	-980	-226	754	603	-867	264	-170	0	100	-240	-155	-186	0
1001	0	0	207	-159	-366	-24	286	-262	23	-223	-613	-120	-329	302	0
1002	0	0	1690	-100	-1790	-795	1740	-945	256	-450	-952	83	-302	585	0
1003	0	0	1734	-89	-1823	-822	1778	-956	118	-376	-985	89	-263	500	0
1004	0	0	698	-149	-847	-274	772	-498	-79	-153	-362	-87	-149	-56	0
1005	0	0	-1149	-234	915	691	-1032	340	-411	199	294	-259	-85	-483	0
1006	0	0	-1535	-242	1293	888	-1414	525	-312	248	531	-306	-137	-362	0
1007	0	0	-1154	-250	904	702	-1029	327	-81	323	591	-232	-58	-168	0
1008	0	0	-890	-250	640	570	-765	195	29	226	564	-174	-52	-91	0
1009	0	0	-900	-254	646	577	-773	196	-58	221	343	-242	-60	-81	0
1010	0	0	-1084	-287	797	685	-940	255	-281	128	93	-308	-83	-151	0
1011	0	0	270	-100	-370	-85	320	-235	77	-219	-486	-102	-168	294	0
1012	0	0	1811	246	-1565	-1028	1688	-659	263	-331	-1028	110	-120	572	0
1013	0	0	2160	721	-1439	-1440	1799	-359	149	-409	-995	36	-164	444	0
1014	0	0	704	256	-448	-480	576	-96	-62	-226	-388	-97	-195	19	0
1015	0	0	-1210	-378	832	794	-1021	227	-471	240	256	-304	-13	-452	0
1016	0	0	-1615	-267	1348	941	-1481	540	-345	209	490	-318	-52	-386	0
1017	0	0	-1130	-124	1006	627	-1068	441	-110	234	595	-221	-5	-145	0
1018	0	0	-894	-56	838	475	-866	391	-79	170	469	-275	32	-124	0
1019	0	0	-847	-27	820	437	-833	396	-108	228	217	-230	-31	-219	0
1020	0	0	-1015	-7	1008	511	-1011	500	-405	17	62	-300	-89	-250	0
1021	0	0	752	874	122	-813	315	498	87	-170	-473	-15	-1	261	0
1022	0	0	2643	1441	-1202	-2042	1922	119	391	-370	-731	209	-75	698	0
1023	0	0	2779	1373	-1406	-2076	2092	-16	430	-322	-762	261	-44	684	0
1024	0	0	1357	708	-649	-1032	1003	29	205	-23	-252	95	34	188	0
1025	0	0	-957	-75	882	516	-919	403	-384	201	316	-226	87	-488	0
1026	0	0	-1356	151	1507	602	-1431	829	-413	289	488	-263	-11	-409	0
1027	0	0	-947	310	1257	318	-1102	783	-219	261	512	-161	36	-306	0
1028	0	0	-706	380	1086	163	-896	733	-143	197	485	-250	19	-252	0
1029	0	0	-650	436	1086	107	-868	761	-139	139	289	-151	34	-318	0
1030	0	0	-768	467	1235	150	-1001	851	-374	29	32	-265	-9	-386	0
1031	0	0	917	1330	413	-1123	252	871	42	-292	-560	-56	-131	256	1
1032	0	0	2806	1767	-1039	-2286	1922	364	517	-426	-733	213	-79	799	0
1033	0	0	2925	1507	-1418	-2216	2171	44	556	-403	-710	195	11	785	0
1034	0	0	1463	779	-684	-1121	1073	47	184	-184	-230	83	71	178	0
1035	0	0	-906	-98	808	502	-857	355	-386	98	252	-197	-1	-601	0
1036	0	0	-1370	79	1449	645	-1409	764	-436	159	415	-228	-46	-459	0
1037	0	0	-950	279	1229	335	-1089	754	-281	116	506	-242	7	-312	0
1038	0	0	-681	349	1030	166	-855	689	-192	91	409	-120	-98	-275	0
1039	0	0	-640	355	995	142	-817	675	-180	98	292	-120	-46	-207	0
1040	0	0	-826	376	1202	225	-1014	789	-349	21	-1	-199	-164	-265	0
1041	0	0	943	1239	296	-1091	323	767	164	-296	-419	-13	-143	401	0
1042	0	0	2764	1705	-1059	-2234	1911	323	514	-479	-770	168	-89	774	0
1043	0	0	2891	1423	-1468	-2157	2179	-22	537	-405	-680	250	-46	818	0
1044	0	0	1369	700	-669	-1034	1019	15	184	-137	-316	54	19	147	0
1045	0	0	-920	-226	694	573	-807	234	-434	178	358	-240	79	-523	0
1046	0	0	-1532	-46	1486	789	-1509	720	-471	112	407	-234	-40	-504	0
1047	0	0	-1044	102	1146	471	-1095	624	-327	141	549	-135	85	-215	0
1048	0	0	-791	159	950	316	-870	554	-168	58	452	-161	-27	-256	0
1049	0	0	-778	213	991	282	-884	602	-172	17	318	-85	-5	-209	0
1050	0	0	-879	238	1117	320	-998	677	-459	-15	-27	-246	-87	-376	0
1051	0	0	906	1127	221	-1016	342	674	83	-242	-498	11	-186	310	0
1052	0	0	2596	1617	-979	-2106	1787	319	355	-436	-863	215	-102	719	0
1053	0	0	2837	1408	-1429	-2122	2133	-10	459	-473	-795	223	-34	601	0
1054	0	0	1435	663	-772	-1049	1103	-54	221	-83	-242	149	64	168	0
1055	0	0	-946	-221	725	583	-835	252	-415	122	263	-207	5	-473	0
1056	0	0	-1387	0	1387	693	-1387	693	-430	168	475	-225	-13	-500	0
1057	0	0	-950	186	1136	382	-1043	661	-252	178	564	-135	56	-252	0
1058	0	0	-671	238	909	216	-790	573	-141	159	420	-85	50	-271	0
1059	0	0	-687	271	958	208	-822	614	-128	54	351	-170	36	-180	0
1060	0	0	-740	292	1032	224	-886	662	-395	-46	29	-267	-108	-325	0
1061	0	0	827	1129	302	-978	262	715	21	-323	-589	54	-112	275	0
1062	0	0	2647	1526	-1121	-2086	1884	202	339	-450	-913	157	-17	644	0
1063	0	0	2730	1295	-1435	-2012	2082	-70	426	-490	-894	225	-79	646	0
1064	0	0	1322	587	-735	-954	1028	-74	159	-155	-353	131	7	100	0
1065	0	0	-894	-188	706	541	-800	259	-417	137	265	-176	29	-496	0
1066	0	0	-1336	-17	1319	676	-1327	651	-424	221	486	-174	104	-438	0
1067	0	0	-906	145	1051	380	-978	598	-213	97	519	-98	7	-318	0
1068	0	0	-657	190	847	233	-752	518	-29	54	409	-83	19	-269	0
1069	0	0	-617	207	824	205	-720	515	-122	38	296	-46	62	-252	0
1070	0	0	-749	207	956	271	-852	581	-312	-110	44	-32	-42	-289	0
1071	0	0	696	921	225	-808	235	573	11	-358	-593	-1	-194	168	0
1072	0	0	2525	1307	-1218	-1916	1871	44	382	-448	-865	345	-56	593	0
1073	0	0	2587	1082	-1505	-1834	2046	-211	323	-512	-880	248	-83	607	0
1074	0	0	1328	469	-859	-898	1093	-195	149	-159	-261	139	-27	112	0
1075	0	0	-827	-114	713	470	-770	299	-347	174	366	-161	95	-481	0
1076	0	0	-1421	-27	1394	724	-1407	683	-446	112	490	-316	7	-490	0
1077	0	0	-954	-17	937	485	-945	460	-129	172	659	-77	27	-242	0
1078	0	0	-864	-71	793	467	-828	361	-114	60	543	-186	-3	-234	0
1079	0	0	-703	-110	593	406	-648	241	-83	141	316	-73	-7	-256	0
1080	0	0	-988	-129	859	558	-923	365	-322	-29	34	-168	-137	-320	0
1081	0	0	292	34	-258	-163	275	-112	52	-302	-607	54	-164	211	0
1082	0	0	1697	54	-1643	-875	1670	-794	234	-545	-962	230	-180	417	0
1083	0	0	1850	-64	-1914	-893	1882	-989	250	-479	-1020	273	-108	467	0
1084	0	0	615	-226	-841	-194	728	-533	-67	-337	-448	44	-194	-46	0
1085	0	0	-1198	-417	781	807	-989	182	-446	17	277	-172	-91	-543	0
1086	0	0	-1698	-403	1295	1050	-1496	446	-376	75	494	-232	-137	-483	0
1087	0	0	-1359	-399	960	879	-1159	280	-201	81	527	-178	-71	-279	0
1088	0	0	-1140	-440	700	790	-920	130	-112	-27	494	-182	-85	-287	0
1089	0	0	-1091	-440	651	765	-871	105	-97	1	252	-31	-81	-242	0
1090	0	0	-1198	-419	779	808	-988	180	-234	-112	71	-126	-114	-219	0
1091	0	0	37	-308	-345	135	191	-326	-29	-368	-593	-29	-184	240	0
1092	0	0	1522	-256	-1778	-633	1650	-1017	250	-535	-973	120	-112	488	0
1093	0	0	1703	-289	-1992	-707	1847	-1140	242	-514	-1006	141	-104	508	0
1094	0	0	534	-366	-900	-84	717	-633	-67	-279	-450	60	-54	9	0
1095	0	0	-1208	-467	741	837	-974	137	-444	81	291	-226	-11	-494	0
1096	0	0	-1677	-455	1222	1066	-1449	383	-389	184	529	-211	17	-459	0
1097	0	0	-1403	-424	979	913	-1191	277	-172	52	529	-133	-25	-238	0
1098	0	0	-1006	-401	605	703	-805	102	-31	73	481	-87	32	-149	0
1099	0	0	-1072	-382	690	727	-881	154	-83	15	389	-135	56	-100	0
1100	0	0	-1051	-372	679	711	-865	153	-271	-9	89	-188	1	-217	0
1101	0	0	29	-298	-327	134	178	-312	21	-312	-572	0	-97	298	0
1102	0	0	1455	-259	-1714	-598	1584	-986	174	-523	-1034	157	-126	504	0
1103	0	0	1682	-281	-1963	-700	1822	-1122	174	-517	-958	104	-56	510	0
1104	0	0	611	-347	-958	-132	784	-652	7	-258	-438	71	-38	34	0
1105	0	0	-1192	-430	762	811	-977	166	-448	87	223	-248	-79	-457	0
1106	0	0	-1662	-417	1245	1039	-1453	414	-323	162	607	-161	83	-246	0
1107	0	0	-1287	-409	878	848	-1082	234	-131	149	580	-256	62	-161	0
1108	0	0	-1101	-405	696	753	-898	145	-58	93	539	-120	-3	-97	0
1109	0	0	-1073	-393	680	733	-876	143	-29	23	316	-178	-75	-71	0
1110	0	0	-1060	-374	686	717	-873	156	-145	-3	120	-170	31	-139	0
1111	0	0	21	-285	-306	132	163	-295	-7	-333	-554	56	-104	322	0
1112	0	0	1536	-225	-1761	-655	1648	-993	240	-473	-1045	170	-79	506	0
1113	0	0	1612	-273	-1885	-669	1748	-1079	194	-500	-971	199	-65	492	0
1114	0	0	586	-358	-944	-114	765	-651	-71	-258	-446	5	-58	60	0
1115	0	0	-1200	-444	756	822	-978	156	-327	54	298	-225	27	-430	0
1116	0	0	-1770	-432	1338	1101	-1554	453	-389	83	529	-225	-13	-345	0
1117	0	0	-1307	-446	861	876	-1084	207	-5	120	659	-172	106	-178	0
1118	0	0	-1119	-452	667	785	-893	107	29	54	554	-194	31	-69	0
1119	0	0	-1105	-450	655	777	-880	102	-104	-27	355	-58	-34	-149	0
1120	0	0	-1153	-422	731	787	-942	154	-161	-118	176	-153	-5	-128	0
1121	0	0	4	-345	-349	170	176	-347	104	-386	-516	69	-120	261	0
1122	0	0	1437	-281	-1718	-578	1577	-999	188	-550	-1010	155	-112	471	0
1123	0	0	1642	-296	-1938	-673	1790	-1117	217	-492	-948	182	-31	502	0
1124	0	0	561	-356	-917	-102	739	-636	-77	-304	-494	23	-27	-81	0
1125	0	0	-1186	-432	754	809	-970	161	-341	17	378	-217	75	-448	0
1126	0	0	-1754	-424	1330	1089	-1542	453	-384	98	607	-248	-23	-337	0
1127	0	0	-1207	-397	810	802	-1008	206	-71	162	655	-69	85	-110	0
1128	0	0	-1052	-405	647	728	-849	121	-25	137	564	-83	64	-108	0
1129	0	0	-1009	-422	587	715	-798	82	5	-44	467	-184	29	-135	0
1130	0	0	-1085	-426	659	755	-872	116	-180	-58	168	-137	40	-143	0
1131	0	0	49	-356	-405	153	227	-380	67	-281	-508	13	0	256	0
1132	0	0	1418	-302	-1720	-558	1569	-1011	199	-626	-1072	174	-93	512	0
1133	0	0	1652	-322	-1974	-665	1813	-1148	190	-504	-1012	252	-95	442	0
1134	0	0	604	-366	-970	-119	787	-668	-104	-310	-465	0	-85	9	0
1135	0	0	-1115	-444	671	779	-893	113	-411	36	391	-223	32	-455	0
1136	0	0	-1621	-411	1210	1016	-1415	399	-339	164	611	-184	48	-320	0
1137	0	0	-1178	-395	783	786	-980	194	-65	97	616	-87	77	-174	0
1138	0	0	-971	-389	582	680	-776	96	0	69	504	-110	71	-83	0
1139	0	0	-882	-386	496	634	-689	55	-1	64	382	-60	159	-180	0
1140	0	0	-971	-388	583	679	-777	97	-184	-48	159	-114	67	-199	0
1141	0	0	35	-306	-341	135	188	-323	-5	-347	-566	73	-100	279	0
1142	0	0	1529	-265	-1794	-632	1661	-1029	199	-467	-1041	221	-58	455	0
1143	0	0	1724	-285	-2009	-719	1866	-1147	170	-519	-1067	217	-56	461	0
1144	0	0	648	-349	-997	-149	822	-673	-46	-252	-475	9	77	17	0
1145	0	0	-1103	-401	702	752	-902	150	-407	42	256	-211	48	-467	0
1146	0	0	-1565	-388	1177	976	-1371	394	-316	176	580	-203	91	-306	0
1147	0	0	-1219	-370	849	794	-1034	239	-126	36	611	-110	34	-180	0
1148	0	0	-874	-353	521	613	-697	84	102	153	570	-77	118	-135	0
1149	0	0	-983	-351	632	667	-807	140	-112	-34	389	-143	64	-159	0
1150	0	0	-973	-343	630	658	-801	143	-162	-93	141	-159	67	-228	0
1151	0	0	72	-277	-349	102	210	-313	15	-322	-531	29	-168	215	0
1152	0	0	1490	-248	-1738	-621	1614	-993	238	-550	-983	161	-135	403	0
1153	0	0	1707	-265	-1972	-721	1839	-1118	131	-512	-1016	100	-108	331	0
1154	0	0	665	-322	-987	-171	826	-654	-11	-263	-490	29	-52	-27	0
1155	0	0	-1105	-364	741	734	-923	188	-419	91	289	-168	-40	-514	0
1156	0	0	-1625	-335	1290	980	-1457	477	-393	168	496	-252	-48	-446	0
1157	0	0	-1138	-279	859	708	-998	290	-60	221	663	-139	54	-213	0
1158	0	0	-981	-248	733	614	-857	242	-11	106	517	-240	5	-178	0
1159	0	0	-825	-211	614	518	-719	201	-7	199	393	-172	1	-228	0
1160	0	0	-995	-194	801	594	-898	303	-275	-7	87	-190	-161	-230	0
1161	0	0	55	-137	-192	41	123	-164	-36	-232	-552	-67	-252	195	0
1162	0	0	1538	-116	-1654	-711	1596	-885	188	-529	-1034	62	-226	389	0
1163	0	0	1663	-131	-1794	-766	1728	-962	38	-417	-1101	100	-273	364	0
1164	0	0	629	-172	-801	-228	715	-486	-174	-176	-574	-89	-244	-116	0
1165	0	0	-1091	-234	857	662	-974	311	-446	116	230	-331	-170	-583	0
1166	0	0	-1623	-250	1373	936	-1498	561	-430	225	599	-393	-151	-360	0
1167	0	0	-1214	-256	958	735	-1086	351	-87	238	605	-221	-85	-174	0
1168	0	0	-1033	-250	783	641	-908	266	-106	159	473	-230	-168	-135	0
1169	0	0	-922	-240	682	581	-802	221	-85	172	370	-232	-58	-184	0
1170	0	0	-1070	-263	807	666	-938	272	-263	73	69	-271	-139	-188	0
1171	0	0	8	-199	-207	95	107	-203	-13	-209	-554	-87	-318	162	0
1172	0	0	1470	-155	-1625	-657	1547	-890	172	-432	-1030	60	-292	527	0
1173	0	0	1665	-174	-1839	-745	1752	-1006	174	-401	-1024	17	-248	438	0
1174	0	0	627	-263	-890	-182	758	-576	-100	-147	-519	-126	-184	-17	0
1175	0	0	-1029	-343	686	686	-857	171	-413	228	281	-261	-172	-519	0
1176	0	0	-1693	-339	1354	1016	-1523	507	-420	271	556	-374	-87	-327	0
1177	0	0	-1225	-327	898	776	-1061	285	-139	162	595	-263	-79	-275	0
1178	0	0	-1051	-345	706	698	-878	180	21	207	519	-162	-69	-129	0
1179	0	0	-948	-349	599	648	-773	125	-98	129	397	-300	-124	-147	0
1180	0	0	-1035	-374	661	704	-848	143	-174	174	120	-240	11	-129	0
1181	0	0	10	-308	-318	149	164	-313	21	-256	-543	-114	-213	217	0
1182	0	0	1544	-246	-1790	-649	1667	-1018	203	-310	-979	91	-98	541	0
1183	0	0	1633	-248	-1881	-692	1757	-1064	87	-471	-1123	34	-289	376	0
1184	0	0	626	-314	-940	-156	783	-627	-110	-186	-479	-34	-141	-34	0
1185	0	0	-1142	-382	760	762	-951	189	-370	106	242	-236	-118	-541	0
1186	0	0	-1621	-380	1241	1000	-1431	430	-333	314	488	-331	-9	-415	0
1187	0	0	-1236	-362	874	799	-1055	256	-75	221	692	-250	62	-162	0
1188	0	0	-932	-362	570	647	-751	104	65	217	570	-199	-29	-100	0
1189	0	0	-940	-368	572	654	-756	102	27	192	405	-182	-13	-135	0
1190	0	0	-1070	-353	717	711	-893	182	-149	11	180	-271	-17	-211	0
1191	0	0	39	-294	-333	127	186	-313	36	-184	-438	-71	-116	161	0
1192	0	0	1478	-238	-1716	-620	1597	-977	203	-450	-1026	195	-221	568	0
1193	0	0	1680	-244	-1924	-718	1802	-1084	149	-457	-1022	145	-192	374	0
1194	0	0	626	-291	-917	-167	771	-604	-75	-157	-537	46	-52	-23	0
1195	0	0	-1053	-376	677	714	-865	150	-428	91	275	-252	-60	-537	0
1196	0	0	-1588	-351	1237	969	-1412	443	-312	314	533	-153	58	-358	0
1197	0	0	-1311	-343	968	827	-1139	312	-162	153	525	-256	-3	-242	0
1198	0	0	-897	-327	570	612	-733	121	71	155	613	-104	19	-110	0
1199	0	0	-909	-322	587	615	-748	132	9	186	411	-73	100	-141	0
1200	0	0	-1019	-339	680	679	-849	170	-190	7	67	-174	-93	-250	0
1201	0	0	29	-271	-300	121	164	-285	-19	-225	-440	36	-149	244	0
1202	0	0	1424	-244	-1668	-590	1546	-956	217	-490	-1034	137	-145	432	0
1203	0	0	1692	-248	-1940	-722	1816	-1094	104	-434	-1022	197	-112	424	0
1204	0	0	694	-279	-973	-207	833	-626	-106	-269	-516	1	-85	-151	0
1205	0	0	-982	-358	624	670	-803	133	-430	186	281	-143	-34	-492	0
1206	0	0	-1667	-360	1307	1013	-1487	473	-397	124	597	-228	5	-399	0
1207	0	0	-1216	-345	871	780	-1043	263	-116	157	634	-159	56	-258	0
1208	0	0	-945	-360	585	652	-765	112	48	190	556	-81	195	-162	0
1209	0	0	-975	-351	624	663	-799	136	-131	54	378	-186	50	-234	0
1210	0	0	-973	-329	644	651	-808	157	-194	-17	157	-143	-17	-122	0
1211	0	0	46	-252	-298	103	172	-275	54	-252	-523	77	-62	201	0
1212	0	0	1490	-228	-1718	-631	1604	-973	131	-506	-1067	174	-129	450	0
1213	0	0	1731	-232	-1963	-749	1847	-1097	126	-529	-1006	184	-112	479	0
1214	0	0	660	-300	-960	-180	810	-630	-139	-292	-525	44	-40	-79	0
1215	0	0	-1000	-384	616	692	-808	116	-467	21	279	-238	-36	-467	0
1216	0	0	-1615	-384	1231	999	-1423	423	-393	137	539	-151	27	-360	0
1217	0	0	-1185	-345	840	765	-1012	247	-104	79	647	-126	-31	-258	0
1218	0	0	-1014	-337	677	675	-845	170	-5	29	609	-184	-7	-172	0
1219	0	0	-903	-360	543	631	-723	91	31	58	413	-56	7	-145	0
1220	0	0	-990	-372	618	681	-804	123	-256	-54	131	-118	27	-238	0
1221	0	0	77	-347	-424	135	250	-385	48	-306	-448	23	-34	240	0
1222	0	0	1391	-353	-1744	-519	1567	-1048	155	-661	-991	131	-188	492	0
1223	0	0	1649	-413	-2062	-618	1855	-1237	226	-585	-1018	174	-143	446	0
1224	0	0	499	-521	-1020	11	759	-770	-131	-409	-527	54	-104	-29	0
1225	0	0	-1121	-646	475	883	-798	-85	-413	-19	240	-166	-46	-479	0
1226	0	0	-1813	-677	1136	1245	-1474	229	-370	31	601	-182	38	-374	0
1227	0	0	-1392	-673	719	1032	-1055	23	-155	83	591	-97	5	-205	0
1228	0	0	-1129	-644	485	886	-807	-79	-7	-27	597	-145	-7	-129	0
1229	0	0	-1021	-618	403	819	-712	-107	1	-23	453	-89	73	-139	0
1230	0	0	-1146	-564	582	855	-864	9	-238	-114	182	-162	-79	-176	0
1231	0	0	-4	-417	-413	210	204	-415	-31	-335	-444	-83	-137	279	0
1232	0	0	1441	-250	-1691	-595	1566	-970	238	-566	-1043	211	-104	457	0
1233	0	0	1783	-81	-1864	-851	1823	-972	155	-521	-1096	252	-162	469	0
1234	0	0	844	67	-777	-455	810	-355	-48	-323	-438	-38	-19	44	0
1235	0	0	-697	234	931	231	-814	582	-384	-23	232	-188	-46	-486	0
1236	0	0	-1174	494	1668	340	-1421	1081	-254	118	585	-164	118	-281	0
1237	0	0	-733	789	1522	-28	-1127	1155	-137	-27	655	-221	15	-190	0
1238	0	0	-173	1150	1323	-488	-748	1236	64	118	616	-112	143	-40	0
1239	0	0	-66	1493	1559	-713	-812	1526	23	-11	403	-93	69	-56	0
1240	0	0	77	1846	1769	-961	-846	1807	-102	-50	129	-129	97	-244	0
1241	0	0	1231	2265	1034	-1748	98	1649	60	-318	-432	15	-85	296	0
1242	0	0	2840	2452	-388	-2646	1614	1032	221	-475	-1020	217	-100	560	0
1243	0	0	3078	2508	-570	-2793	1824	969	164	-539	-1059	223	-71	502	0
1244	0	0	2065	2425	360	-2245	852	1392	-21	-331	-436	-19	13	25	0
1245	0	0	249	2231	1982	-1240	-866	2106	-407	81	242	-207	122	-428	0
1246	0	0	-491	1901	2392	-705	-1441	2146	-347	162	554	-219	67	-347	1
1247	0	0	-285	1433	1718	-574	-1001	1575	-67	151	667	-128	162	-69	0
1248	0	0	-320	913	1233	-296	-776	1073	21	133	545	-65	73	-98	0
1249	98	0	-497	405	902	46	-699	653	-60	40	473	-118	102	-32	0
1250	98	0	-763	11	774	376	-768	392	-108	-44	194	-139	29	-98	0
1251	98	0	62	-176	-238	57	150	-207	25	-277	-490	38	-19	261	0
1252	98	0	1525	-306	-1831	-609	1678	-1068	244	-488	-968	188	21	562	0
1253	98	0	1664	-450	-2114	-607	1889	-1282	122	-471	-1076	186	-15	428	0
1254	98	0	604	-587	-1191	-8	897	-889	-95	-221	-500	-5	38	71	0
1255	98	0	-1124	-702	422	913	-773	-140	-426	25	265	-267	89	-469	0
1256	98	0	-1778	-702	1076	1240	-1427	187	-358	194	564	-240	106	-331	0
1257	98	0	-1400	-692	708	1046	-1054	8	-147	139	554	-122	52	-215	0
1258	98	0	-1037	-630	407	833	-722	-111	38	197	583	-145	75	-85	0
1259	98	0	-933	-580	353	756	-643	-113	0	108	448	-137	164	-184	0
1260	98	0	-1120	-531	589	825	-854	29	-232	-5	83	-151	-23	-226	0
1261	98	0	-27	-459	-432	243	202	-445	75	-306	-459	27	-89	194	0
1262	98	0	1383	-399	-1782	-492	1582	-1090	161	-521	-1045	131	-147	465	0
1263	98	0	1653	-370	-2023	-641	1838	-1196	162	-475	-1047	195	-147	401	0
1264	98	0	652	-389	-1041	-131	846	-715	-110	-273	-576	27	-182	-67	0
1265	98	0	-1014	-436	578	725	-796	71	-486	89	209	-226	-75	-589	0
1266	98	0	-1640	-399	1241	1019	-1440	421	-323	203	589	-223	-56	-380	0
1267	98	0	-1268	-368	900	818	-1084	266	-176	124	597	-261	-89	-263	0
1268	98	0	-901	-323	578	612	-739	127	31	157	576	-118	-60	-159	0
1269	98	0	-930	-298	632	614	-781	167	-11	98	397	-98	-54	-118	0
1270	98	0	-938	-289	649	613	-793	180	-265	19	174	-217	-95	-323	0
1271	98	0	31	-209	-240	89	135	-224	19	-261	-471	25	-147	170	0
1272	98	0	1514	-166	-1680	-674	1597	-923	64	-450	-1004	141	-223	399	0
1273	98	0	1746	-186	-1932	-780	1839	-1059	126	-479	-1113	168	-273	308	0
1274	98	0	704	-273	-977	-215	840	-625	-48	-180	-603	-46	-223	-50	0
1275	98	0	-965	-349	616	657	-790	133	-498	110	279	-180	-147	-591	0
1276	98	0	-1733	-341	1392	1037	-1562	525	-469	174	521	-333	-112	-488	0
1277	98	0	-1198	-335	863	766	-1030	264	-161	149	585	-267	-131	-228	0
1278	98	0	-1016	-306	710	661	-863	202	-102	112	516	-199	-128	-174	0
1279	98	0	-876	-275	601	575	-738	163	-79	147	389	-174	-176	-197	0
1280	98	0	-996	-265	731	630	-863	233	-240	104	120	-265	-54	-258	0
1281	98	0	52	-186	-238	67	145	-212	-27	-184	-502	-64	-246	159	0
1282	98	0	1488	-116	-1604	-686	1546	-860	176	-481	-1020	54	-242	453	0
1283	98	0	1762	-110	-1872	-826	1817	-991	143	-407	-1055	56	-273	376	0
1284	98	0	757	-162	-919	-297	838	-540	-118	-139	-582	-98	-194	-91	0
1285	98	0	-915	-240	675	577	-795	217	-420	141	318	-331	-153	-452	0
1286	98	0	-1648	-234	1414	941	-1531	590	-498	275	525	-308	-91	-424	0
1287	98	0	-1117	-225	892	671	-1004	333	-133	254	675	-242	-85	-170	0
1288	98	0	-944	-223	721	583	-832	249	-32	258	531	-254	-7	-118	0
1289	98	0	-879	-232	647	555	-763	207	-141	240	358	-261	-100	-126	0
1290	98	0	-941	-226	715	583	-828	244	-211	106	131	-289	-120	-207	0
1291	98	0	-22	-161	-139	91	58	-150	-83	-147	-502	-122	-221	275	0
1292	98	0	1569	-122	-1691	-723	1630	-906	131	-258	-1008	38	-164	465	0
1293	98	0	1738	-112	-1850	-813	1794	-981	118	-378	-1010	79	-203	422	0
1294	98	0	778	-166	-944	-306	861	-555	-133	-194	-533	-97	-172	-100	0
1295	98	0	-905	-236	669	570	-787	216	-399	215	238	-285	-102	-469	0
1296	98	0	-1627	-244	1383	935	-1505	569	-405	279	570	-389	-67	-426	0
1297	98	0	-1175	-215	960	695	-1067	372	-141	252	735	-275	-38	-168	0
1298	98	0	-839	-203	636	521	-737	216	-7	291	545	-197	11	-153	0
1299	98	0	-812	-178	634	495	-723	228	-27	228	388	-219	-25	-114	0
1300	98	0	-973	-182	791	577	-882	304	-178	40	147	-256	-170	-226	0
1301	98	0	71	-95	-166	12	118	-130	-15	-131	-419	-118	-192	141	0
1302	98	0	1612	-31	-1643	-790	1627	-837	215	-378	-993	128	-174	450	0
1303	98	0	1847	-54	-1901	-896	1874	-977	120	-362	-1034	93	-244	463	0
1304	98	0	817	-104	-921	-356	869	-512	-108	-213	-589	-85	-215	-42	0
1305	98	0	-796	-170	626	483	-711	228	-467	256	281	-310	-65	-438	0
1306	98	0	-1529	-164	1365	846	-1447	600	-455	345	483	-327	-27	-409	0
1307	98	0	-1090	-194	896	642	-993	351	-112	263	614	-265	-21	-223	0
1308	98	0	-933	-159	774	546	-853	307	-60	201	523	-225	-71	-131	0
1309	98	0	-746	-139	607	442	-676	234	-71	246	376	-238	-38	-137	0
1310	98	0	-876	-145	731	510	-803	293	-207	50	184	-217	-73	-236	0
1311	98	0	77	-58	-135	-9	106	-96	0	-153	-469	3	-147	225	0
1312	98	0	1644	-1	-1645	-821	1644	-823	219	-368	-987	106	-168	471	0
1313	98	0	1846	0	-1846	-923	1846	-923	95	-376	-1057	79	-168	391	0
1314	98	0	929	-48	-977	-440	953	-512	-52	-164	-494	-32	-137	-100	0
1315	98	0	-773	-114	659	443	-716	272	-432	168	226	-263	-114	-576	0
1316	98	0	-1504	-110	1394	807	-1449	642	-388	186	578	-329	-69	-475	0
1317	98	0	-1037	-95	942	566	-989	423	-27	273	580	-135	15	-197	0
1318	98	0	-806	-95	711	450	-758	308	-11	178	481	-197	-48	-168	0
1319	98	0	-707	-93	614	400	-660	260	-48	238	428	-234	36	-180	0
1320	98	0	-853	-87	766	470	-809	339	-197	128	147	-184	-44	-228	0
1321	98	0	171	1	-170	-86	170	-84	-50	-89	-492	-11	-155	203	0
1322	98	0	1694	65	-1629	-879	1661	-782	248	-364	-964	112	-145	556	0
1323	98	0	1896	71	-1825	-983	1860	-877	79	-360	-1032	67	-164	391	0
1324	98	0	959	46	-913	-502	936	-433	-77	-188	-523	-25	-81	-23	0
1325	98	0	-700	-23	677	361	-688	327	-349	221	240	-265	-9	-415	0
1326	98	0	-1450	-1	1449	725	-1449	724	-393	228	547	-339	-7	-417	0
1327	98	0	-960	27	987	466	-973	507	-145	405	640	-174	46	-98	0
1328	98	0	-762	46	808	358	-785	427	-17	226	529	-217	21	-100	0
1329	98	0	-642	69	711	286	-676	390	-34	211	492	-195	13	-91	0
1330	98	0	-718	81	799	318	-758	440	-236	141	192	-240	-56	-194	0
1331	98	0	218	145	-73	-181	145	36	-3	-102	-453	-15	-100	184	0
1332	98	0	1794	213	-1581	-1003	1687	-684	261	-403	-909	180	-65	523	0
1333	98	0	1991	195	-1796	-1093	1893	-800	139	-364	-1020	95	-58	444	0
1334	98	0	1050	135	-915	-592	982	-390	-5	-162	-521	-23	-77	-7	0
1335	98	0	-677	91	768	293	-722	429	-436	133	252	-207	-38	-450	0
1336	98	0	-1348	124	1472	612	-1410	798	-366	292	537	-291	21	-397	0
1337	98	0	-873	164	1037	354	-955	600	-77	333	686	-93	36	-116	0
1338	98	0	-586	205	791	190	-688	498	7	174	642	-199	48	-145	0
1339	98	0	-553	230	783	161	-668	506	11	186	453	-114	50	-65	0
1340	98	0	-582	259	841	161	-711	550	-232	161	143	-197	7	-252	0
1341	98	0	301	384	83	-342	109	233	13	-203	-461	11	-89	192	0
1342	98	0	1904	492	-1412	-1198	1658	-460	217	-463	-942	192	-153	465	0
1343	98	0	2193	477	-1716	-1335	1954	-619	209	-405	-1008	194	-100	401	0
1344	98	0	1112	428	-684	-770	898	-128	-29	-194	-593	1	-131	-83	0
1345	98	0	-541	318	859	111	-700	588	-417	145	190	-174	-7	-494	0
1346	98	0	-1310	335	1645	487	-1477	990	-351	217	517	-259	-58	-488	0
1347	98	0	-754	386	1140	184	-947	763	-71	259	624	-178	58	-269	0
1348	98	0	-588	413	1001	87	-794	707	-32	116	554	-162	40	-162	0
1349	98	0	-454	426	880	14	-667	653	-31	176	378	-83	-9	-238	0
1350	98	0	-545	442	987	51	-766	714	-225	85	211	-228	-17	-273	0
1351	98	0	359	527	168	-443	95	347	-15	-277	-453	-13	-114	75	0
1352	98	0	1955	582	-1373	-1268	1664	-395	234	-399	-960	188	-77	422	0
1353	98	0	2194	578	-1616	-1386	1905	-519	151	-417	-1035	139	-147	380	0
1354	98	0	1236	523	-713	-879	974	-95	-79	-209	-601	25	-79	-122	0
1355	98	0	-497	434	931	31	-714	682	-389	120	162	-236	-11	-597	0
1356	98	0	-1248	426	1674	411	-1461	1050	-374	188	514	-238	-77	-488	0
1357	98	0	-753	422	1175	165	-964	798	-102	271	578	-137	23	-250	0
1358	98	0	-582	426	1008	78	-795	717	52	77	585	-120	9	-203	0
1359	98	0	-493	444	937	24	-715	690	-7	166	380	-64	3	-162	0
1360	98	0	-546	453	999	46	-772	726	-141	71	199	-195	64	-240	0
1361	98	0	378	527	149	-452	114	338	-34	-261	-432	21	-67	164	0
1362	98	0	1899	582	-1317	-1240	1608	-367	238	-430	-1028	234	-131	498	0
1363	98	0	2191	537	-1654	-1364	1922	-558	176	-380	-1020	217	-62	519	0
1364	98	0	1163	422	-741	-792	952	-159	-40	-178	-562	44	-11	40	0
1365	98	0	-545	298	843	123	-694	570	-341	161	188	-162	166	-442	0
1366	98	0	-1259	244	1503	507	-1381	873	-304	252	488	-151	85	-337	0
1367	98	0	-937	230	1167	353	-1052	698	-129	248	589	-213	184	-161	0
1368	98	0	-598	203	801	197	-699	502	87	238	589	-79	195	-97	0
1369	98	0	-574	192	766	191	-670	479	17	248	343	-62	215	-64	0
1370	98	0	-656	170	826	243	-741	498	-122	62	174	-155	93	-124	0
1371	98	0	238	213	-25	-225	131	94	-1	-110	-397	62	56	298	0
1372	98	0	1768	234	-1534	-1001	1651	-650	223	-378	-1034	219	-17	595	0
1373	98	0	2015	190	-1825	-1102	1920	-817	219	-401	-1041	192	75	444	0
1374	98	0	1068	95	-973	-581	1020	-439	-38	-143	-568	133	95	93	0
1375	98	0	-694	-23	671	358	-682	324	-471	50	261	-149	95	-428	0
1376	98	0	-1398	-40	1358	719	-1378	659	-397	213	614	-203	186	-403	0
1377	98	0	-1021	-38	983	529	-1002	472	-89	248	616	-64	230	-174	0
1378	98	0	-779	-52	727	415	-753	337	29	110	566	-141	188	-128	0
1379	98	0	-645	-71	574	358	-609	251	3	176	450	-29	203	-29	0
1380	98	0	-847	-87	760	467	-803	336	-205	11	166	-112	93	-155	0
1381	98	0	181	-36	-217	-72	199	-126	131	-172	-411	75	93	236	0
1382	98	0	1640	3	-1637	-821	1638	-817	246	-430	-966	287	29	587	0
1383	98	0	1888	-50	-1938	-919	1913	-994	164	-545	-1010	289	-65	453	0
1384	98	0	905	-129	-1034	-388	969	-581	9	-238	-572	110	89	52	0
1385	98	0	-769	-219	550	494	-659	165	-479	52	221	-106	110	-525	0
1386	98	0	-1516	-219	1297	867	-1406	539	-287	126	585	-139	60	-355	0
1387	98	0	-1132	-207	925	669	-1028	359	-147	201	638	-65	161	-145	0
1388	98	0	-823	-207	616	515	-719	204	52	133	640	-3	126	-31	0
1389	98	0	-799	-223	576	511	-687	176	44	97	405	25	176	-36	0
1390	98	0	-853	-215	638	534	-745	211	-162	-5	242	-128	93	-89	0
1391	98	0	21	-151	-172	65	96	-161	3	-256	-343	54	31	312	0
1392	98	0	1554	-110	-1664	-722	1609	-887	219	-525	-950	283	0	529	0
1393	98	0	1843	-135	-1978	-854	1910	-1056	228	-502	-1020	259	34	401	0
1394	98	0	849	-190	-1039	-329	944	-614	-44	-343	-568	104	-25	9	0
1395	98	0	-729	-248	481	488	-605	116	-339	-3	252	-126	124	-438	0
1396	98	0	-1602	-248	1354	925	-1478	553	-364	106	576	-176	128	-372	0
1397	98	0	-1118	-236	882	677	-1000	323	-100	56	688	-112	145	-194	0
1398	98	0	-909	-254	655	581	-782	200	19	-13	591	-73	180	-182	0
1399	98	0	-735	-256	479	495	-607	111	108	46	494	-50	155	-98	0
1400	98	0	-893	-259	634	576	-763	187	-184	-31	188	-62	56	-141	0
1401	98	0	22	-201	-223	89	122	-212	3	-345	-440	71	75	178	0
1402	98	0	1509	-161	-1670	-674	1589	-915	250	-580	-1002	242	0	498	0
1403	98	0	1762	-178	-1940	-792	1851	-1059	153	-533	-1084	316	-17	436	0
1404	98	0	817	-209	-1026	-304	921	-617	-60	-368	-535	67	-5	40	0
1405	98	0	-741	-256	485	498	-613	114	-327	46	211	-75	129	-401	0
1406	98	0	-1613	-234	1379	923	-1496	572	-376	75	529	-199	106	-438	0
1407	98	0	-1117	-225	892	671	-1004	333	-126	149	570	-89	122	-256	0
1408	98	0	-907	-232	675	569	-791	221	23	114	582	-79	155	-114	0
1409	98	0	-828	-250	578	539	-703	164	-27	69	467	-73	133	-110	0
1410	98	0	-884	-289	595	586	-739	153	-180	108	172	-104	149	-223	0
1411	98	0	-70	-234	-164	152	47	-199	-5	-263	-420	58	-7	225	0
1412	98	0	1538	-219	-1757	-659	1647	-988	188	-496	-942	211	-42	481	0
1413	98	0	1754	-238	-1992	-758	1873	-1115	79	-535	-1111	232	-106	401	0
1414	98	0	820	-279	-1099	-270	959	-689	-19	-304	-570	114	-69	15	0
1415	98	0	-843	-335	508	589	-675	86	-384	23	219	-194	81	-504	0
1416	98	0	-1580	-314	1266	947	-1423	476	-360	129	517	-244	60	-473	0
1417	98	0	-1194	-318	876	756	-1035	279	-65	145	673	-137	116	-178	0
1418	98	0	-975	-310	665	642	-820	177	25	73	519	-62	19	-139	0
1419	98	0	-716	-292	424	504	-570	66	25	137	514	-23	67	-89	0
1420	98	0	-1018	-285	733	651	-875	224	-310	-95	151	-190	-129	-184	0
1421	98	0	-23	-236	-213	129	95	-224	46	-298	-417	40	-85	184	0
1422	98	0	1393	-190	-1583	-601	1488	-886	122	-632	-962	192	-203	436	0
1423	98	0	1760	-178	-1938	-791	1849	-1058	116	-603	-999	178	-164	360	0
1424	98	0	827	-228	-1055	-299	941	-641	-71	-341	-517	97	-155	-13	0
1425	98	0	-859	-281	578	570	-718	148	-471	-50	100	-223	-118	-541	0
1426	98	0	-1621	-304	1317	962	-1469	506	-409	162	628	-236	-19	-438	0
1427	98	0	-1316	-314	1002	815	-1159	344	-221	79	609	-230	-38	-291	0
1428	98	0	-900	-318	582	609	-741	132	40	159	541	-93	-21	-64	0
1429	98	0	-882	-314	568	598	-725	127	-97	54	432	-157	-31	-137	0
1430	98	0	-961	-323	638	642	-799	157	-225	-40	176	-213	-69	-265	0
1431	98	0	-134	-277	-143	205	4	-210	-89	-370	-417	-25	-164	164	0
1432	98	0	1358	-254	-1612	-552	1485	-933	143	-585	-987	143	-228	403	0
1433	98	0	1690	-261	-1951	-714	1820	-1106	122	-523	-1041	155	-192	380	0
1434	98	0	733	-283	-1016	-225	874	-649	-126	-320	-616	1	-153	-29	0
1435	98	0	-862	-310	552	586	-707	121	-459	36	98	-176	-126	-535	0
1436	98	0	-1640	-314	1326	977	-1483	506	-386	190	523	-242	-25	-356	0
1437	98	0	-1217	-302	915	759	-1066	306	-155	159	582	-217	-27	-159	0
1438	98	0	-837	-283	554	560	-695	135	83	172	591	-147	44	-102	0
1439	98	0	-884	-281	603	582	-743	161	-5	48	389	-128	23	-81	0
1440	98	0	-903	-269	634	586	-768	182	-172	36	168	-213	-116	-149	0
1441	98	0	-53	-250	-197	151	72	-223	36	-273	-376	40	-112	244	0
1442	98	0	1482	-232	-1714	-625	1598	-973	122	-415	-1022	141	-137	444	0
1443	98	0	1795	-230	-2025	-782	1910	-1127	170	-438	-958	139	-71	413	0
1444	98	0	793	-248	-1041	-272	917	-644	-100	-226	-541	-48	-110	69	0
1445	98	0	-783	-291	492	537	-637	100	-391	95	188	-248	-102	-428	0
1446	98	0	-1580	-281	1299	930	-1439	509	-337	194	568	-188	-56	-432	0
1447	98	0	-1209	-294	915	751	-1062	310	-141	155	647	-258	-19	-246	0
1448	98	0	-924	-306	618	615	-771	156	52	172	560	-164	-64	-67	0
1449	98	0	-924	-292	632	608	-778	170	-19	38	459	-225	-75	-112	0
1450	98	0	-968	-289	679	628	-823	195	-182	46	174	-246	-149	-219	0
1451	98	0	-153	-240	-87	196	-33	-163	-9	-186	-438	-36	-199	217	0
1452	98	0	1459	-205	-1664	-627	1561	-934	186	-453	-1012	137	-256	492	0
1453	98	0	1724	-186	-1910	-769	1817	-1048	190	-496	-1041	89	-225	395	0
1454	98	0	849	-221	-1070	-314	959	-645	-36	-215	-533	-27	-168	36	0
1455	98	0	-806	-242	564	524	-685	161	-463	73	164	-296	-164	-500	0
1456	98	0	-1597	-236	1361	916	-1479	562	-397	168	531	-250	-135	-382	0
1457	98	0	-1249	-217	1032	733	-1140	407	-180	178	580	-205	-93	-213	0
1458	98	0	-994	-215	779	604	-886	282	-48	199	539	-238	-75	-133	0
1459	98	0	-889	-230	659	559	-774	214	-46	166	349	-157	-143	-195	0
1460	98	0	-969	-207	762	588	-865	277	-192	38	186	-213	-194	-170	0
1461	98	0	-169	-184	-15	176	-77	-99	-27	-294	-318	-147	-176	149	0
1462	98	0	1467	-131	-1598	-668	1532	-864	232	-436	-971	83	-230	455	0
1463	98	0	1781	-149	-1930	-816	1855	-1039	223	-473	-1067	162	-258	399	0
1464	98	0	809	-199	-1008	-305	908	-603	-95	-287	-533	-124	-215	89	0
1465	98	0	-788	-300	488	544	-638	94	-386	62	157	-269	-172	-504	0
1466	98	0	-1728	-345	1383	1036	-1555	519	-467	219	527	-337	-133	-442	0
1467	98	0	-1335	-325	1010	830	-1172	342	-151	95	496	-232	-194	-318	0
1468	98	0	-1103	-347	756	725	-929	204	-42	129	494	-162	-143	-217	0
1469	98	0	-1002	-368	634	685	-818	133	-73	98	292	-281	-170	-345	0
1470	98	0	-1194	-358	836	776	-1015	239	-322	-17	-9	-401	-337	-380	0
1471	98	0	-186	300	486	-57	-336	393	-225	-362	-531	-228	-335	120	0
1472	98	0	1945	816	-1129	-1380	1537	-156	329	-343	-770	29	-242	669	0
1473	98	0	2385	882	-1503	-1633	1944	-310	376	-492	-898	147	-325	583	0
1474	98	0	1413	455	-958	-934	1185	-251	162	-221	-420	-5	-217	87	0
1475	98	0	-839	-267	572	553	-705	152	-442	21	213	-322	-232	-486	0
1476	98	0	-1867	-374	1493	1120	-1680	559	-550	209	378	-461	-292	-593	0
1477	98	0	-1347	-151	1196	749	-1271	522	-302	155	391	-335	-259	-389	0
1478	98	0	-1041	-23	1018	532	-1029	497	-201	139	401	-225	-219	-339	0
1479	98	0	-988	65	1053	461	-1020	559	-380	29	184	-417	-277	-479	0
1480	98	0	-1123	108	1231	507	-1177	669	-585	-3	-81	-409	-322	-492	0
1481	98	0	532	457	-75	-494	303	191	651	-17	192	112	29	962	1
1482	98	0	3656	750	-2906	-2203	3281	-1078	2384	34	766	657	273	2502	0
1483	98	0	4481	675	-3806	-2578	4143	-1565	2747	135	964	725	294	2702	0
1484	98	0	2899	391	-2508	-1645	2703	-1058	1738	79	673	291	-1	1404	0
1485	98	0	-212	-38	174	125	-193	68	-85	195	188	-269	-223	-516	0
1486	98	0	-2104	-145	1959	1124	-2031	907	-954	38	32	-531	-374	-935	0
1487	98	0	-1752	-67	1685	909	-1718	809	-863	44	46	-428	-401	-799	0
1488	98	0	-1446	-11	1435	728	-1440	712	-711	67	64	-444	-368	-727	0
1489	102	0	-1321	9	1330	656	-1325	669	-620	-15	-91	-380	-349	-616	0
1490	102	0	-1289	36	1325	626	-1307	680	-760	-58	-273	-469	-368	-636	0
1491	102	0	194	535	341	-364	-73	438	71	-141	-261	-79	-205	535	0
1492	102	0	2863	1030	-1833	-1946	2348	-401	1202	-143	-236	415	-54	1520	0
1493	102	0	3462	1020	-2442	-2241	2952	-711	1377	-162	-157	428	-9	1592	0
1494	102	0	2100	580	-1520	-1340	1810	-470	847	-34	1	236	-81	803	0
1495	102	0	-422	-126	296	274	-359	85	-174	129	199	-277	-195	-351	0
1496	102	0	-1860	-248	1612	1054	-1736	682	-624	259	300	-308	-232	-585	0
1497	102	0	-1357	-108	1249	732	-1303	570	-370	159	417	-320	-294	-382	0
1498	102	0	-1028	-58	970	543	-999	456	-184	252	366	-190	-162	-172	0
1499	102	0	-860	-65	795	462	-827	365	-170	265	273	-228	-126	-157	0
1500	102	0	-951	-44	907	497	-929	431	-320	85	60	-281	-166	-180	0
1501	102	0	233	578	345	-405	-56	461	17	-77	-388	-71	-104	409	0
1502	102	0	2455	1243	-1212	-1849	1833	15	554	-291	-649	168	-108	1012	0
1503	102	0	2876	1169	-1707	-2022	2291	-269	562	-178	-711	271	60	1006	0
1504	102	0	1731	556	-1175	-1143	1453	-309	250	-75	-399	29	-50	335	0
1505	102	0	-459	-234	225	346	-342	-4	-215	300	232	-114	69	-246	0
1506	102	0	-1696	-329	1367	1012	-1531	519	-646	329	395	-376	-25	-424	0
1507	102	0	-1074	-89	985	581	-1029	448	-252	316	550	-174	52	-161	0
1508	102	0	-904	31	935	436	-919	483	-83	248	467	-252	-5	-126	0
1509	102	0	-658	100	758	279	-708	429	-184	205	360	-176	-67	-116	0
1510	102	0	-743	120	863	311	-803	491	-308	234	54	-180	-67	-259	0
1511	102	0	405	711	306	-558	49	508	1	-67	-401	-145	-89	277	0
1512	102	0	2435	1303	-1132	-1869	1783	85	374	-199	-818	180	-3	838	0
1513	102	0	2934	1245	-1689	-2089	2311	-222	434	-283	-830	244	-104	760	0
1514	102	0	1638	713	-925	-1175	1281	-106	135	-67	-479	118	3	304	0
1515	102	0	-286	-1	285	143	-285	142	-310	254	240	-180	87	-318	0
1516	102	0	-1493	-221	1272	857	-1382	525	-413	351	463	-172	31	-318	0
1517	102	0	-1113	-176	937	644	-1025	380	-213	355	521	-182	106	-159	0
1518	102	0	-737	-192	545	464	-641	176	-23	271	568	-128	195	-42	0
1519	102	0	-819	-236	583	527	-701	173	-133	236	308	-147	221	-161	0
1520	102	0	-816	-287	529	551	-672	121	-232	139	93	-126	71	-155	0
1521	102	0	69	69	0	-69	34	34	-3	-102	-335	19	114	296	0
1522	102	0	1956	389	-1567	-1172	1761	-589	419	-372	-832	292	19	669	0
1523	102	0	2341	279	-2062	-1310	2201	-891	500	-304	-905	335	143	622	0
1524	102	0	1236	-89	-1325	-573	1280	-707	166	-180	-549	118	89	174	0
1525	102	0	-616	-473	143	544	-379	-165	-250	174	147	-106	112	-389	0
1526	102	0	-1784	-516	1268	1150	-1526	376	-479	161	405	-141	42	-422	0
1527	102	0	-1194	-471	723	832	-958	126	-62	213	576	-62	186	-267	0
1528	102	0	-949	-430	519	689	-734	44	-13	225	527	-29	98	-133	0
1529	102	0	-882	-438	444	660	-663	3	3	65	325	-81	164	-203	0
1530	102	0	-1028	-452	576	740	-802	62	-188	56	85	-73	48	-335	0
1531	102	0	-173	-322	-149	247	-12	-235	19	-221	-413	23	-56	118	0
1532	102	0	1486	-211	-1697	-637	1591	-954	353	-459	-999	275	-56	508	0
1533	102	0	1795	-242	-2037	-776	1916	-1139	353	-523	-921	289	-98	401	0
1534	102	0	913	-382	-1295	-265	1104	-838	48	-265	-570	137	-38	-64	0
1535	102	0	-905	-527	378	716	-641	-74	-351	44	102	-60	65	-624	0
1536	102	0	-1794	-545	1249	1169	-1521	352	-391	139	483	-226	67	-671	0
1537	102	0	-1328	-531	797	929	-1062	133	-114	106	554	-46	71	-360	0
1538	102	0	-1099	-523	576	811	-837	26	-5	95	461	-15	65	-310	0
1539	102	0	-1004	-519	485	761	-744	-17	-11	27	376	7	31	-296	0
1540	102	0	-1072	-531	541	801	-806	5	-145	-122	149	-58	-13	-384	0
1541	102	0	-316	-453	-137	384	-89	-295	3	-316	-450	50	62	-11	0
1542	102	0	1321	-376	-1697	-472	1509	-1036	351	-568	-987	325	-44	364	0
1543	102	0	1689	-380	-2069	-654	1879	-1224	267	-587	-1115	217	-42	322	0
1544	102	0	805	-448	-1253	-178	1029	-850	15	-424	-624	161	-54	-95	0
1545	102	0	-884	-533	351	708	-617	-91	-356	-102	71	-100	-7	-649	0
1546	102	0	-1844	-541	1303	1192	-1573	381	-475	32	488	-207	40	-564	0
1547	102	0	-1382	-527	855	954	-1118	164	-102	-56	562	-124	85	-376	0
1548	102	0	-1167	-521	646	844	-906	62	52	-65	510	-11	62	-306	0
1549	102	0	-1024	-516	508	770	-766	-4	-7	-73	420	-81	73	-271	0
1550	102	0	-1119	-510	609	814	-864	49	-180	-110	164	-104	36	-323	0
1551	102	0	-427	-459	-32	443	-197	-245	-1	-444	-481	67	-79	36	0
1552	102	0	1256	-420	-1676	-418	1466	-1048	279	-628	-973	292	-79	430	0
1553	102	0	1593	-432	-2025	-580	1809	-1228	261	-634	-1109	279	-62	368	0
1554	102	0	686	-510	-1196	-88	941	-853	-9	-364	-661	62	-31	-85	0
1555	102	0	-982	-585	397	783	-689	-94	-337	-62	110	-114	-23	-502	0
1556	102	0	-1867	-605	1262	1236	-1564	328	-318	13	486	-131	42	-492	0
1557	102	0	-1506	-568	938	1037	-1222	185	-116	23	535	-151	75	-370	0
1558	102	0	-1227	-570	657	898	-942	43	-3	15	488	-129	126	-221	0
1559	102	0	-1074	-558	516	816	-795	-21	64	-27	403	-79	100	-172	0
1560	102	0	-1203	-556	647	879	-925	45	-135	-151	205	-166	-48	-263	0
1561	102	0	-406	-475	-69	440	-168	-272	62	-356	-469	42	-89	124	0
1562	102	0	1179	-405	-1584	-387	1381	-994	271	-554	-1043	186	-38	485	0
1563	102	0	1556	-405	-1961	-575	1758	-1183	201	-690	-1107	209	-178	436	0
1564	102	0	687	-469	-1156	-109	921	-812	46	-405	-605	36	-42	38	0
1565	102	0	-981	-533	448	757	-714	-42	-405	-87	19	-197	-102	-517	0
1566	102	0	-1875	-545	1330	1210	-1602	392	-380	29	616	-182	-13	-424	0
1567	102	0	-1594	-541	1053	1067	-1323	256	-151	-38	624	-215	13	-316	0
1568	102	0	-1178	-531	647	854	-912	58	-9	-58	572	-133	-1	-197	0
1569	102	0	-1194	-531	663	862	-928	66	-56	-3	351	-110	21	-159	0
1570	102	0	-1194	-512	682	853	-938	85	-199	-135	153	-199	-56	-310	0
1571	102	0	-437	-436	1	436	-219	-217	-40	-327	-380	-23	-100	131	0
1572	102	0	1178	-356	-1534	-411	1356	-945	188	-605	-921	145	-162	502	0
1573	102	0	1574	-333	-1907	-620	1740	-1120	225	-611	-1024	192	-135	469	0
1574	102	0	774	-347	-1121	-213	947	-734	-29	-384	-492	60	-95	98	0
1575	102	0	-917	-417	500	667	-708	41	-479	-38	164	-221	-69	-498	0
1576	102	0	-1811	-415	1396	1113	-1603	490	-389	141	504	-159	-27	-417	0
1577	102	0	-1409	-399	1010	904	-1209	305	-195	40	659	-203	-36	-182	0
1578	102	0	-1112	-397	715	754	-913	159	0	-15	611	-151	-40	-97	0
1579	102	0	-1031	-393	638	712	-834	122	3	11	469	-137	9	-62	0
1580	102	0	-1095	-397	698	746	-896	150	-131	-3	172	-139	-81	-199	0
1581	102	0	-270	-341	-71	305	-99	-206	-27	-248	-356	62	-190	209	0
1582	102	0	1315	-289	-1604	-513	1459	-946	112	-500	-946	178	-147	519	0
1583	102	0	1688	-300	-1988	-694	1838	-1144	153	-514	-1088	232	-131	506	0
1584	102	0	821	-370	-1191	-225	1006	-780	-69	-333	-640	114	-135	75	0
1585	102	0	-814	-448	366	631	-590	-41	-339	-31	223	-197	-65	-488	0
1586	102	0	-1756	-494	1262	1125	-1509	384	-384	215	582	-242	73	-391	0
1587	102	0	-1394	-479	915	936	-1154	218	-184	143	624	-197	89	-312	0
1588	102	0	-1053	-477	576	765	-814	49	98	135	634	-129	27	-98	0
1589	102	0	-940	-459	481	699	-710	11	42	87	432	-81	62	-64	0
1590	102	0	-1065	-452	613	758	-839	80	-153	-3	298	-122	-17	-207	0
1591	102	0	-246	-393	-147	319	-49	-270	-11	-143	-312	3	-62	213	0
1592	102	0	1306	-343	-1649	-481	1477	-996	209	-434	-892	161	-15	560	0
1593	102	0	1814	-376	-2190	-719	2002	-1283	188	-417	-958	184	-54	459	0
1594	102	0	900	-450	-1350	-225	1125	-900	-7	-308	-543	120	-38	81	0
1595	102	0	-779	-547	232	663	-505	-157	-403	11	225	-232	-11	-399	0
1596	102	0	-1714	-585	1129	1149	-1421	272	-368	252	614	-176	120	-331	0
1597	102	0	-1268	-572	696	920	-982	62	-149	242	646	-166	42	-170	0
1598	102	0	-1056	-562	494	809	-775	-34	-21	205	632	-223	135	-83	0
1599	102	0	-925	-549	376	737	-650	-86	-54	277	448	-50	104	-54	0
1600	102	0	-1012	-541	471	776	-741	-35	-135	106	263	-205	46	-199	0
1601	102	0	-286	-483	-197	384	-44	-340	-89	-93	-384	-27	-46	226	0
1602	102	0	1385	-419	-1804	-483	1594	-1111	267	-370	-971	197	-71	574	0
1603	102	0	1715	-413	-2128	-651	1921	-1270	151	-364	-1072	194	-38	378	0
1604	102	0	848	-475	-1323	-186	1085	-899	-29	-234	-589	54	-69	52	0
1605	102	0	-754	-549	205	651	-479	-172	-366	131	124	-186	7	-407	0
1606	102	0	-1689	-562	1127	1125	-1408	282	-337	279	556	-256	58	-380	0
1607	102	0	-1303	-541	762	922	-1032	110	-170	244	578	-164	50	-203	0
1608	102	0	-968	-549	419	758	-693	-65	-50	203	661	-161	97	-155	0
1609	102	0	-931	-545	386	738	-658	-79	17	168	481	-77	48	-67	0
1610	102	0	-985	-535	450	760	-717	-42	-147	128	219	-188	-42	-240	0
1611	102	0	-191	-485	-294	338	51	-389	-69	-56	-337	-50	36	186	0
1612	102	0	1366	-430	-1796	-468	1581	-1113	126	-355	-869	147	-98	486	0
1613	102	0	1779	-459	-2238	-660	2008	-1348	182	-395	-958	213	-100	428	0
1614	102	0	941	-486	-1427	-227	1184	-956	-34	-104	-529	21	9	73	0
1615	102	0	-666	-556	110	611	-388	-223	-428	174	188	-225	-27	-483	0
1616	102	0	-1681	-578	1103	1129	-1392	262	-504	314	560	-248	-11	-401	0
1617	102	0	-1281	-568	713	924	-997	72	-108	323	638	-89	5	-178	0
1618	102	0	-992	-564	428	778	-710	-68	-60	306	568	-207	5	-159	0
1619	102	0	-878	-566	312	722	-595	-127	-3	223	492	-147	64	-159	0
1620	102	0	-1043	-564	479	803	-761	-42	-188	143	176	-219	-106	-345	0
1621	102	0	-225	-506	-281	365	28	-393	-32	-147	-399	-17	-209	93	0
1622	102	0	1346	-432	-1778	-457	1562	-1105	201	-374	-890	159	-149	444	0
1623	102	0	1740	-426	-2166	-657	1953	-1296	151	-360	-1045	97	-172	368	0
1624	102	0	888	-452	-1340	-218	1114	-896	-50	-137	-642	-7	-194	52	0
1625	102	0	-726	-517	209	621	-467	-154	-411	143	155	-269	-124	-459	0
1626	102	0	-1740	-545	1195	1142	-1467	325	-453	292	490	-351	-122	-488	0
1627	102	0	-1328	-525	803	926	-1065	139	-180	292	632	-197	-87	-302	0
1628	102	0	-1021	-502	519	761	-770	8	5	281	589	-217	-98	-203	0
1629	102	0	-991	-514	477	752	-734	-18	-97	225	407	-225	-159	-219	0
1630	102	0	-1010	-525	485	767	-747	-20	-161	234	226	-267	-151	-259	0
1631	102	0	-386	-490	-104	438	-141	-297	-81	-120	-380	-131	-291	50	0
1632	102	0	1337	-430	-1767	-453	1552	-1098	188	-238	-952	97	-327	455	0
1633	102	0	1688	-434	-2122	-627	1905	-1278	143	-325	-1043	141	-289	428	0
1634	102	0	835	-490	-1325	-172	1080	-907	-21	-209	-618	-108	-358	-15	0
1635	102	0	-726	-587	139	656	-432	-224	-261	213	203	-217	-159	-463	0
1636	102	0	-1912	-636	1276	1274	-1594	320	-558	277	475	-469	-230	-539	0
1637	102	0	-1373	-671	702	1022	-1037	15	-104	329	574	-238	-246	-322	0
1638	102	0	-1254	-715	539	984	-896	-88	-106	265	576	-300	-159	-157	0
1639	102	0	-1119	-741	378	930	-748	-181	-69	254	374	-258	-240	-215	0
1640	102	0	-1235	-789	446	1012	-840	-171	-180	207	192	-242	-277	-256	0
1641	102	0	-569	-764	-195	666	-187	-479	-73	-65	-388	-209	-335	73	0
1642	102	0	1059	-704	-1763	-177	1411	-1233	258	-306	-993	32	-287	459	0
1643	102	0	1441	-669	-2110	-386	1775	-1389	161	-306	-1098	65	-384	403	0
1644	102	0	689	-690	-1379	0	1034	-1034	5	-93	-568	-21	-287	85	0
1645	102	0	-940	-692	248	816	-594	-222	-322	221	75	-388	-244	-490	0
1646	102	0	-1935	-609	1326	1272	-1630	358	-388	347	535	-384	-203	-479	0
1647	102	0	-1386	-446	940	916	-1163	247	-112	347	591	-289	-120	-219	0
1648	102	0	-1028	-289	739	658	-883	225	-15	388	496	-261	-172	-128	0
1649	102	0	-817	-69	748	443	-782	339	-13	351	355	-259	-97	-110	0
1650	102	0	-870	164	1034	353	-952	599	-195	153	124	-331	-157	-246	0
1651	102	0	71	490	419	-280	-174	454	5	-38	-302	-135	-269	128	0
1652	102	0	1834	905	-929	-1369	1381	-12	190	-279	-942	64	-230	558	0
1653	102	0	2444	1251	-1193	-1847	1818	29	201	-442	-1127	62	-331	411	0
1654	102	0	1811	1517	-294	-1664	1052	611	48	-161	-632	-32	-225	211	0
1655	102	0	281	1821	1540	-1051	-629	1680	-384	89	108	-267	-238	-424	0
1656	102	0	-483	2056	2539	-786	-1511	2297	-362	289	564	-362	-143	-378	0
1657	102	0	-49	2180	2229	-1065	-1139	2204	-110	271	605	-259	-83	-232	0
1658	102	0	271	2211	1940	-1241	-834	2075	50	269	566	-232	-50	-188	0
1659	102	0	272	2134	1862	-1203	-795	1998	-9	226	374	-126	-98	-145	0
1660	102	0	136	1903	1767	-1019	-815	1835	-143	143	211	-273	-133	-221	1
1661	102	0	580	1538	958	-1059	-189	1248	-79	-71	-419	-11	-203	149	0
1662	102	0	1906	1035	-871	-1470	1388	82	159	-430	-987	54	-252	465	0
1663	102	0	2078	459	-1619	-1268	1848	-580	114	-380	-954	104	-192	438	0
1664	102	0	968	-69	-1037	-449	1002	-553	-108	-205	-684	34	-195	-48	0
1665	102	0	-703	-424	279	563	-491	-72	-349	118	60	-201	-137	-415	0
1666	102	0	-1907	-614	1293	1260	-1600	339	-508	211	552	-322	-71	-481	0
1667	102	0	-1529	-713	816	1121	-1172	51	-236	186	463	-201	-97	-312	0
1668	102	0	-1208	-789	419	998	-813	-185	34	244	587	-141	38	-174	0
1669	109	0	-1284	-832	452	1058	-868	-190	-106	124	325	-225	-67	-176	0
1670	109	0	-1301	-861	440	1081	-870	-210	-182	21	190	-287	-42	-281	0
1671	109	0	-623	-799	-176	711	-223	-487	-62	-164	-370	-62	-133	188	0
1672	109	0	981	-737	-1718	-122	1349	-1227	126	-386	-1014	151	-201	419	0
1673	109	0	1470	-735	-2205	-367	1837	-1470	157	-448	-1072	118	-192	397	0
1674	109	0	716	-748	-1464	16	1090	-1106	-32	-254	-611	85	-168	50	0
1675	109	0	-983	-828	155	905	-569	-336	-461	65	60	-226	-112	-560	0
1676	109	0	-1947	-828	1119	1387	-1533	145	-448	232	424	-232	-5	-479	0
1677	109	0	-1491	-756	735	1123	-1113	-10	-184	176	593	-221	46	-353	0
1678	109	0	-1173	-698	475	935	-824	-111	-77	162	556	-137	-40	-147	0
1679	109	0	-1126	-651	475	888	-800	-88	-135	102	312	-139	-36	-225	0
1680	109	0	-1111	-607	504	859	-807	-51	-207	32	205	-126	-31	-292	0
1681	109	0	-326	-504	-178	415	-74	-341	-19	-217	-362	5	-102	135	0
1682	109	0	1222	-397	-1619	-412	1420	-1008	75	-455	-981	182	-211	426	0
1683	109	0	1810	-393	-2203	-708	2006	-1298	205	-426	-940	275	-141	428	0
1684	109	0	902	-444	-1346	-229	1124	-895	-13	-335	-618	23	-128	19	0
1685	109	0	-674	-519	155	596	-414	-182	-391	46	116	-228	-40	-485	0
1686	109	0	-1701	-541	1160	1121	-1430	309	-486	180	523	-232	21	-450	0
1687	109	0	-1345	-517	828	931	-1086	155	-230	149	527	-116	29	-333	0
1688	109	0	-1043	-496	547	769	-795	25	-81	143	583	-209	67	-188	0
1689	109	0	-940	-492	448	716	-694	-22	-3	1	417	-141	46	-149	0
1690	109	0	-996	-461	535	728	-765	37	-201	89	186	-182	87	-298	0
1691	109	0	-324	-397	-73	360	-125	-235	-93	-225	-339	11	-75	133	0
1692	109	0	1383	-298	-1681	-542	1532	-989	184	-384	-921	211	-11	576	0
1693	109	0	1787	-306	-2093	-740	1940	-1199	211	-568	-979	190	-116	475	0
1694	109	0	1064	-389	-1453	-337	1258	-921	73	-289	-580	162	0	195	0
1695	109	0	-578	-483	95	530	-336	-194	-265	32	151	-147	29	-345	0
1696	109	0	-1700	-500	1200	1100	-1450	350	-438	110	527	-211	87	-347	0
1697	109	0	-1254	-465	789	859	-1021	162	-143	73	624	-128	52	-217	0
1698	109	0	-967	-455	512	711	-739	28	9	112	593	-83	60	-87	0
1699	109	0	-874	-430	444	652	-659	7	-21	19	471	-128	102	-139	0
1700	109	0	-897	-428	469	662	-683	20	-155	46	215	-164	120	-225	0
1701	109	0	-283	-327	-44	305	-119	-185	-85	-258	-374	44	-46	244	0
1702	109	0	1459	-217	-1676	-621	1567	-946	258	-485	-970	275	-25	558	0
1703	109	0	1953	-221	-2174	-866	2063	-1197	256	-527	-995	337	9	521	0
1704	109	0	1124	-292	-1416	-416	1270	-854	-62	-300	-593	108	31	157	0
1705	109	0	-522	-393	129	457	-325	-132	-314	11	197	-143	91	-374	0
1706	109	0	-1630	-426	1204	1028	-1417	389	-399	108	572	-184	69	-349	0
1707	109	0	-1233	-399	834	816	-1033	217	-226	162	576	-170	104	-226	0
1708	109	0	-883	-389	494	636	-688	52	-38	128	614	-13	126	-114	0
1709	109	0	-779	-366	413	572	-596	23	-29	75	494	-15	104	-25	0
1710	109	0	-837	-376	461	606	-649	42	-159	48	225	-131	85	-168	0
1711	109	0	-153	-294	-141	223	-6	-217	-62	-209	-323	32	46	207	0
1712	109	0	1469	-178	-1647	-645	1558	-912	197	-434	-900	149	108	527	0
1713	109	0	2012	-180	-2192	-916	2102	-1186	199	-382	-962	291	-64	624	0
1714	109	0	1292	-289	-1581	-501	1436	-935	89	-201	-521	228	100	197	0
1715	109	0	-509	-407	102	458	-305	-152	-281	-11	79	-42	104	-452	0
1716	109	0	-1561	-419	1142	990	-1351	361	-422	186	467	-219	166	-461	0
1717	109	0	-1167	-382	785	774	-976	201	-159	195	675	-135	228	-184	0
1718	109	0	-854	-337	517	595	-685	90	-77	141	603	-60	112	-195	0
1719	109	0	-723	-351	372	537	-547	10	-34	176	496	-5	149	-50	0
1720	109	0	-835	-341	494	588	-664	76	-172	44	246	-104	44	-238	0
1721	109	0	-124	-238	-114	181	-5	-176	-87	-131	-351	98	48	126	0
1722	109	0	1593	-118	-1711	-737	1652	-914	291	-331	-838	281	110	583	0
1723	109	0	2064	-116	-2180	-974	2122	-1148	236	-500	-985	259	-11	483	0
1724	109	0	1232	-209	-1441	-511	1336	-825	-3	-230	-533	178	83	143	0
1725	109	0	-358	-331	27	344	-192	-152	-308	81	174	-36	77	-420	0
1726	109	0	-1509	-384	1125	946	-1317	370	-471	205	549	-116	110	-389	0
1727	109	0	-1105	-345	760	725	-932	207	-188	228	622	-71	118	-215	0
1728	109	0	-866	-312	554	589	-710	121	-31	207	463	-31	168	-151	0
1729	109	0	-705	-281	424	493	-564	71	5	73	422	-46	83	-106	0
1730	109	0	-852	-265	587	558	-719	161	-108	13	234	-36	56	-178	0
1731	109	0	-122	-174	-52	148	-35	-113	-48	-143	-355	-15	0	203	0
1732	109	0	1585	-65	-1650	-760	1617	-857	261	-362	-867	238	64	570	0
1733	109	0	2029	-79	-2108	-975	2068	-1093	168	-368	-979	195	-71	519	0
1734	109	0	1226	-161	-1387	-532	1306	-774	11	-226	-649	147	3	124	0
1735	109	0	-470	-271	199	370	-334	-36	-360	122	128	-116	34	-415	0
1736	109	0	-1586	-283	1303	934	-1444	510	-389	162	549	-192	17	-417	0
1737	109	0	-1099	-240	859	669	-979	309	-93	221	628	-97	122	-170	0
1738	109	0	-885	-197	688	541	-786	245	-31	159	568	-64	38	-108	0
1739	109	0	-765	-164	601	464	-683	218	9	93	432	-73	19	-83	0
1740	109	0	-779	-137	642	458	-710	252	-87	100	226	-89	50	-199	0
1741	109	0	-129	-40	89	84	-109	24	-44	-194	-389	-19	-21	139	0
1742	109	0	1533	71	-1462	-802	1497	-695	225	-341	-873	209	-3	582	0
1743	109	0	1945	56	-1889	-1000	1917	-916	197	-452	-1074	195	-89	434	0
1744	109	0	1272	-27	-1299	-622	1285	-663	102	-246	-589	122	-69	164	0
1745	109	0	-513	-102	411	307	-462	154	-329	65	73	-110	-38	-389	0
1746	109	0	-1496	-102	1394	799	-1445	646	-395	205	547	-149	-17	-409	0
1747	109	0	-1074	-54	1020	564	-1047	483	-170	258	638	-219	23	-221	0
1748	109	0	-752	-21	731	386	-741	355	-19	331	622	-122	77	-52	0
1749	109	0	-687	1	688	343	-687	344	-21	170	389	-114	-48	-116	0
1750	109	0	-701	40	741	330	-721	390	-58	141	296	-153	15	-166	0
1751	109	0	-126	106	232	10	-179	169	19	-137	-376	-52	-131	145	0
1752	109	0	1609	205	-1404	-907	1506	-599	279	-325	-843	161	-67	597	0
1753	109	0	1995	238	-1757	-1116	1876	-759	225	-455	-1034	116	-194	469	0
1754	109	0	1319	194	-1125	-756	1222	-465	52	-188	-657	60	-31	58	0
1755	109	0	-341	145	486	98	-413	315	-320	124	151	-223	-5	-366	0
1756	109	0	-1428	155	1583	636	-1505	869	-411	261	492	-306	-50	-450	0
1757	109	0	-968	192	1160	388	-1064	676	-149	337	614	-234	15	-219	0
1758	109	0	-722	201	923	260	-822	562	5	261	597	-162	-9	-79	0
1759	109	0	-603	215	818	194	-710	516	5	232	378	-145	15	-180	0
1760	109	0	-564	246	810	159	-687	528	-81	256	322	-153	-7	-124	0
1761	109	0	-15	314	329	-149	-172	321	-36	-85	-318	-69	-50	75	0
1762	109	0	1643	386	-1257	-1014	1450	-435	226	-314	-944	174	-131	469	0
1763	109	0	2077	376	-1701	-1226	1889	-662	182	-426	-1035	104	-174	395	0
1764	109	0	1341	339	-1002	-840	1171	-331	52	-164	-677	128	-120	89	0
1765	109	0	-190	302	492	-56	-341	397	-329	77	77	-141	-164	-479	0
1766	109	0	-1300	261	1561	519	-1430	911	-374	298	529	-244	-40	-393	0
1767	109	0	-892	279	1171	306	-1031	725	-116	234	673	-164	-46	-225	0
1768	109	0	-689	294	983	197	-836	638	-32	174	566	-203	-29	-172	0
1769	109	0	-529	285	814	122	-671	549	3	201	389	-164	-34	-174	0
1770	109	0	-657	289	946	184	-801	617	-104	87	215	-174	-139	-226	0
1771	109	0	-45	325	370	-140	-207	347	-73	-110	-356	-128	-195	50	0
1772	109	0	1582	351	-1231	-966	1406	-440	174	-376	-931	112	-215	448	0
1773	109	0	1957	347	-1610	-1152	1783	-631	17	-444	-1061	81	-258	347	0
1774	109	0	1343	304	-1039	-823	1191	-367	11	-225	-611	23	-162	-13	0
1775	109	0	-363	250	613	56	-488	431	-391	58	21	-211	-114	-510	0
1776	109	0	-1422	215	1637	603	-1529	926	-446	265	510	-291	-95	-461	0
1777	109	0	-981	219	1200	381	-1090	709	-149	294	651	-209	1	-194	0
1778	109	0	-745	209	954	268	-849	581	31	242	589	-166	40	-164	0
1779	109	0	-596	203	799	196	-697	501	27	252	399	-161	-52	-69	0
1780	109	0	-657	194	851	231	-754	522	-128	226	221	-104	31	-234	0
1781	109	0	-103	188	291	-42	-197	239	-69	-108	-294	-91	-46	137	0
1782	109	0	1485	182	-1303	-833	1394	-560	209	-368	-933	153	-178	521	0
1783	109	0	1908	128	-1780	-1018	1844	-826	147	-391	-1115	139	-209	364	0
1784	109	0	1143	42	-1101	-592	1122	-529	-7	-285	-605	54	-118	58	0
1785	109	0	-433	-38	395	235	-414	178	-304	17	87	-226	-27	-539	0
1786	109	0	-1586	-87	1499	836	-1542	706	-428	236	492	-234	-15	-434	0
1787	109	0	-1177	-110	1067	643	-1122	478	-133	170	692	-223	-48	-273	0
1788	109	0	-921	-126	795	523	-858	334	-5	215	568	-114	9	-149	0
1789	109	0	-849	-139	710	494	-779	285	-60	91	389	-188	-83	-201	0
1790	109	0	-773	-149	624	461	-698	237	-147	166	337	-147	-17	-228	0
1791	109	0	-354	-145	209	249	-281	32	-159	-194	-320	-141	-100	27	0
1792	109	0	1352	-137	-1489	-607	1420	-813	157	-397	-952	135	-201	360	0
1793	109	0	1770	-162	-1932	-804	1851	-1047	137	-486	-1072	217	-195	335	0
1794	109	0	1090	-207	-1297	-441	1193	-752	-23	-240	-679	-38	-137	9	0
1795	109	0	-541	-256	285	398	-413	14	-368	122	29	-172	-114	-372	0
1796	109	0	-1654	-277	1377	965	-1515	550	-432	215	512	-298	-64	-473	0
1797	109	0	-1198	-283	915	740	-1056	316	-38	300	626	-155	91	-230	0
1798	109	0	-981	-281	700	631	-840	209	-31	230	576	-129	0	-166	0
1799	109	0	-806	-287	519	546	-662	116	0	244	395	-120	-21	-120	0
1800	109	0	-969	-322	647	645	-808	162	-135	83	184	-217	-64	-228	0
1801	109	0	-358	-308	50	333	-204	-129	-54	-81	-366	-54	-98	52	0
1802	109	0	1188	-296	-1484	-446	1336	-890	149	-384	-958	133	-139	419	0
1803	109	0	1697	-310	-2007	-693	1852	-1158	52	-382	-1098	135	-188	366	0
1804	109	0	980	-333	-1313	-323	1146	-823	-83	-211	-587	-27	-81	77	0
1805	109	0	-555	-358	197	456	-376	-80	-374	112	112	-174	-54	-415	0
1806	109	0	-1644	-380	1264	1012	-1454	442	-351	277	531	-254	-44	-407	0
1807	109	0	-1264	-364	900	814	-1082	268	-93	225	651	-157	42	-143	0
1808	109	0	-899	-372	527	635	-713	77	54	201	624	-184	9	-180	0
1809	109	0	-907	-372	535	639	-721	81	34	215	448	-112	77	-118	0
1810	109	0	-917	-374	543	645	-730	84	-114	161	203	-190	-19	-232	0
1811	109	0	-356	-341	15	348	-185	-163	-93	-77	-275	-102	-87	93	0
1812	109	0	1277	-302	-1579	-487	1428	-940	118	-376	-956	137	-120	401	0
1813	109	0	1707	-318	-2025	-694	1866	-1171	122	-358	-1061	100	-104	320	0
1814	109	0	974	-339	-1313	-317	1143	-826	-79	-265	-661	-32	-116	71	0
1815	109	0	-550	-366	184	458	-367	-91	-296	-23	112	-201	-75	-444	0
1816	109	0	-1662	-376	1286	1019	-1474	455	-403	250	514	-188	31	-382	0
1817	109	0	-1319	-384	935	851	-1127	275	-201	211	595	-246	44	-283	0
1818	109	0	-925	-380	545	652	-735	82	34	261	673	-211	69	-75	0
1819	109	0	-899	-382	517	640	-708	67	25	197	463	-83	13	60	0
1820	109	0	-895	-376	519	635	-707	71	-97	85	230	-153	-27	-151	0
1821	109	0	-364	-343	21	353	-192	-161	-71	-147	-277	-75	-7	164	0
1822	109	0	1177	-345	-1522	-416	1349	-933	176	-444	-952	161	-242	424	0
1823	109	0	1651	-362	-2013	-644	1832	-1187	153	-453	-1047	149	-139	438	0
1824	109	0	943	-399	-1342	-272	1142	-870	13	-287	-704	40	-118	56	0
1825	109	0	-540	-397	143	468	-341	-127	-300	34	153	-174	-15	-399	0
1826	109	0	-1627	-401	1226	1014	-1426	412	-382	273	552	-271	11	-407	0
1827	109	0	-1297	-376	921	836	-1109	272	-112	195	671	-141	-23	-131	0
1828	109	0	-928	-362	566	645	-747	102	32	197	659	-203	62	-85	0
1829	109	0	-868	-370	498	619	-683	64	27	172	502	-153	38	-56	0
1830	109	0	-896	-384	512	640	-704	64	-67	29	316	-199	-25	-157	0
1831	109	0	-460	-395	65	427	-262	-165	-87	-174	-306	-106	-29	188	0
1832	109	0	1216	-382	-1598	-417	1407	-990	174	-430	-923	97	-135	517	0
1833	109	0	1725	-397	-2122	-664	1923	-1259	195	-417	-1012	228	-64	479	0
1834	109	0	959	-422	-1381	-268	1170	-901	-21	-259	-684	69	-50	77	0
1835	109	0	-523	-440	83	481	-303	-178	-296	58	151	-151	5	-366	0
1836	109	0	-1675	-446	1229	1060	-1452	391	-378	277	570	-273	64	-380	0
1837	109	0	-1246	-434	812	840	-1029	189	-129	221	694	-174	52	-143	0
1838	109	0	-1029	-426	603	727	-816	88	15	149	634	-194	157	-91	0
1839	109	0	-833	-428	405	630	-619	-11	56	162	529	-108	97	-11	0
1840	109	0	-984	-422	562	703	-773	70	-143	120	310	-129	5	-108	0
1841	109	0	-380	-405	-25	392	-177	-215	-40	-87	-349	1	-34	141	0
1842	109	0	1207	-360	-1567	-423	1387	-963	211	-411	-884	199	-81	541	0
1843	109	0	1661	-356	-2017	-652	1839	-1186	110	-533	-1051	124	-100	481	0
1844	109	0	1079	-376	-1455	-351	1267	-915	36	-296	-620	62	-91	209	0
1845	109	0	-540	-409	131	474	-335	-139	-320	58	120	-73	38	-300	0
1846	109	0	-1625	-413	1212	1019	-1418	399	-356	195	591	-194	164	-355	0
1847	109	0	-1256	-397	859	826	-1057	231	-100	168	613	-157	106	-248	0
1848	109	0	-967	-395	572	681	-769	88	56	215	632	-79	120	-69	0
1849	109	0	-920	-395	525	657	-722	65	9	56	471	-137	44	-52	0
1850	109	0	-864	-399	465	631	-664	33	-50	110	314	-112	44	-104	0
1851	109	0	-461	-388	73	424	-267	-157	-100	-153	-386	-27	-1	56	0
1852	109	0	1241	-351	-1592	-445	1416	-971	236	-409	-855	219	-118	539	0
1853	109	0	1748	-339	-2087	-704	1917	-1213	197	-469	-1014	199	-19	465	0
1854	109	0	1054	-356	-1410	-349	1232	-883	-19	-308	-667	87	-97	50	0
1855	109	0	-497	-389	108	443	-302	-140	-351	-31	29	-77	9	-378	0
1856	109	0	-1603	-393	1210	998	-1406	408	-355	174	521	-135	93	-492	0
1857	109	0	-1297	-388	909	842	-1103	260	-153	114	549	-137	15	-250	0
1858	109	0	-913	-368	545	640	-729	88	64	116	663	-31	56	-141	0
1859	109	0	-893	-333	560	613	-726	113	71	-3	508	-62	108	-129	0
1860	109	0	-876	-329	547	602	-711	109	-77	9	238	-145	-7	-147	0
1861	109	0	-362	-302	60	332	-211	-121	-9	-236	-304	13	-65	170	0
1862	109	0	1245	-289	-1534	-478	1389	-911	211	-488	-873	186	-34	483	0
1863	109	0	1735	-298	-2033	-718	1884	-1165	149	-483	-1067	199	-87	405	0
1864	109	0	1062	-325	-1387	-368	1224	-856	-17	-341	-704	128	-42	122	0
1865	109	0	-475	-355	120	415	-297	-117	-316	-36	122	-67	58	-362	0
1866	109	0	-1658	-380	1278	1019	-1468	449	-434	118	496	-238	31	-475	0
1867	109	0	-1233	-372	861	802	-1047	244	-126	145	700	-65	9	-166	0
1868	109	0	-984	-360	624	672	-804	132	-27	137	576	-106	56	-77	0
1869	109	0	-881	-358	523	619	-702	82	19	0	469	-155	87	-100	0
1870	109	0	-913	-349	564	631	-738	107	-145	3	281	-81	1	-118	0
1871	109	0	-372	-320	52	346	-212	-134	-71	-203	-300	-1	-77	124	0
1872	109	0	1273	-275	-1548	-499	1410	-911	223	-457	-867	162	-87	541	0
1873	109	0	1779	-267	-2046	-756	1912	-1156	151	-496	-1057	190	-168	486	0
1874	109	0	1080	-312	-1392	-384	1236	-852	69	-327	-593	91	-77	219	0
1875	109	0	-477	-355	122	416	-299	-116	-331	-21	50	-211	-23	-356	0
1876	109	0	-1696	-370	1326	1033	-1511	478	-405	145	500	-248	17	-360	0
1877	109	0	-1269	-360	909	814	-1089	274	-178	151	655	-176	108	-244	0
1878	109	0	-1002	-351	651	676	-826	150	-52	83	543	-85	9	-176	0
1879	109	0	-903	-351	552	627	-727	100	-3	19	393	-73	19	-184	0
1880	109	0	-951	-364	587	657	-769	111	-135	-7	246	-139	38	-211	0
1881	109	0	-366	-316	50	341	-208	-133	-11	-211	-277	-32	-95	151	0
1882	109	0	1294	-225	-1519	-534	1406	-872	259	-483	-896	259	-124	597	0
1883	109	0	1893	-215	-2108	-839	2000	-1161	244	-477	-1020	155	-116	500	0
1884	109	0	1148	-285	-1433	-431	1290	-859	17	-312	-638	89	-100	131	0
1885	109	0	-503	-395	108	449	-305	-143	-306	-31	0	-118	-129	-444	0
1886	109	0	-1885	-514	1371	1199	-1628	428	-587	102	452	-294	-104	-572	0
1887	109	0	-1510	-533	977	1021	-1243	222	-349	71	459	-213	-79	-473	0
1888	109	0	-1328	-578	750	953	-1039	86	-308	73	413	-256	-120	-455	0
1889	109	0	-1357	-389	968	873	-1162	289	-335	-149	225	-254	-108	-333	0
1890	109	0	-1339	-366	973	852	-1156	303	-308	73	236	-190	-44	-370	0
1891	109	0	-404	170	574	117	-489	372	-98	-294	-399	-69	-153	32	0
1892	109	0	1965	805	-1160	-1385	1562	-177	469	-389	-700	207	-67	626	0
1893	109	0	2670	841	-1829	-1755	2249	-494	504	-494	-506	438	-172	679	0
1894	109	0	1796	411	-1385	-1103	1590	-487	434	-157	-415	159	-65	422	0
1895	109	0	-273	-159	114	216	-193	-22	-300	67	54	-162	-11	-529	0
1896	109	0	-1966	-364	1602	1165	-1784	619	-710	195	236	-327	-65	-797	0
1897	109	0	-1461	-166	1295	813	-1378	564	-413	71	424	-223	-87	-488	0
1898	109	0	-1139	-71	1068	605	-1103	498	-259	75	349	-188	-98	-426	0
1899	109	0	-1046	-7	1039	526	-1042	516	-320	34	223	-242	-3	-424	0
1900	109	0	-1104	13	1117	545	-1110	565	-473	-27	48	-269	-145	-490	0
1901	109	0	-229	397	626	-84	-427	511	-83	-283	-271	-83	-217	166	1
1902	109	0	2234	948	-1286	-1591	1760	-169	824	-341	-386	238	-87	1092	0
1903	109	0	2998	985	-2013	-1991	2505	-514	927	-345	-475	302	-131	1127	0
1904	109	0	2034	566	-1468	-1300	1751	-451	595	-256	-327	219	-77	578	0
1905	109	0	-172	-75	97	123	-134	11	-137	64	64	-95	-100	-438	0
1906	109	0	-2026	-329	1697	1177	-1861	684	-760	36	225	-362	-147	-748	0
1907	109	0	-1514	-147	1367	830	-1440	610	-537	58	424	-267	-40	-599	0
1908	109	0	-1120	-40	1080	580	-1100	520	-322	48	306	-180	-129	-432	0
1909	111	0	-912	48	960	432	-936	504	-248	52	186	-223	-81	-254	0
1910	111	0	-979	95	1074	442	-1026	584	-403	-17	65	-273	-128	-374	0
1911	111	0	-155	549	704	-197	-429	626	-120	-261	-333	-176	-238	217	0
1912	111	0	2128	1224	-904	-1676	1516	160	580	-415	-644	93	-190	911	0
1913	111	0	2943	1196	-1747	-2069	2345	-275	665	-372	-715	186	-143	834	0
1914	111	0	1968	717	-1251	-1342	1609	-267	508	-234	-409	112	-79	560	0
1915	111	0	-32	-13	19	22	-25	3	-83	217	108	-62	-56	-207	0
1916	111	0	-1666	-281	1385	973	-1525	552	-560	252	393	-308	-95	-523	0
1917	111	0	-1167	-77	1090	622	-1128	506	-296	298	554	-267	-21	-258	0
1918	111	0	-939	7	946	466	-942	476	-164	89	527	-201	-54	-110	0
1919	111	0	-677	54	731	311	-704	392	-102	248	335	-197	-13	-188	0
1920	111	0	-772	91	863	340	-817	477	-215	168	168	-207	-1	-176	0
1921	111	0	-53	587	640	-267	-346	613	-188	-174	-300	-258	-172	153	0
1922	111	0	2115	1268	-847	-1691	1481	210	306	-331	-756	93	-164	717	0
1923	111	0	2787	1251	-1536	-2019	2161	-142	395	-351	-853	199	-137	679	0
1924	111	0	1867	717	-1150	-1292	1508	-216	259	-159	-514	73	-122	374	0
1925	111	0	-39	21	60	9	-49	40	-277	201	139	-133	-46	-259	0
1926	111	0	-1590	-217	1373	903	-1481	578	-582	362	415	-267	-34	-498	0
1927	111	0	-1196	-104	1092	650	-1144	494	-312	312	500	-213	-93	-273	0
1928	111	0	-877	-98	779	487	-828	340	-104	168	543	-203	-110	-228	0
1929	111	0	-822	-116	706	469	-764	295	-114	143	345	-190	-209	-178	0
1930	111	0	-940	-157	783	548	-861	313	-304	65	174	-240	-240	-240	0
1931	111	0	-310	0	310	155	-310	155	-207	-118	-308	-199	-329	122	0
1932	111	0	1456	166	-1290	-811	1373	-562	180	-364	-876	60	-240	549	0
1933	111	0	1997	36	-1961	-1016	1979	-962	259	-438	-977	124	-349	510	0
1934	111	0	1204	-219	-1423	-492	1313	-821	17	-240	-686	104	-252	176	0
1935	111	0	-484	-455	29	469	-256	-213	-356	-9	-75	-236	-194	-415	0
1936	111	0	-1757	-547	1210	1152	-1483	331	-409	267	444	-296	-106	-485	0
1937	111	0	-1441	-504	937	972	-1189	216	-244	190	539	-244	-143	-331	0
1938	111	0	-1115	-502	613	808	-864	55	-157	275	473	-145	-98	-199	0
1939	111	0	-1057	-508	549	782	-803	20	-153	87	320	-275	-180	-223	0
1940	111	0	-1075	-517	558	796	-816	20	-207	15	180	-172	-178	-190	0
1941	111	0	-538	-455	83	496	-310	-186	-114	-176	-219	-75	-279	161	0
1942	111	0	1115	-372	-1487	-371	1301	-929	124	-467	-917	93	-335	413	0
1943	111	0	1682	-422	-2104	-630	1893	-1263	149	-490	-1028	116	-289	486	0
1944	111	0	978	-523	-1501	-227	1239	-1012	44	-306	-715	58	-294	153	0
1945	111	0	-543	-630	-87	586	-228	-358	-242	110	-7	-83	-124	-444	0
1946	111	0	-1885	-667	1218	1276	-1551	275	-502	217	485	-339	-137	-519	0
1947	111	0	-1434	-653	781	1043	-1107	64	-221	289	616	-153	-11	-298	0
1948	111	0	-1189	-613	576	901	-882	-18	-44	164	512	-219	-73	-219	0
1949	111	0	-946	-601	345	773	-645	-128	-25	230	362	-112	-71	-199	0
1950	111	0	-1227	-607	620	917	-923	6	-291	85	178	-226	-104	-277	0
1951	111	0	-624	-566	58	595	-341	-254	-164	-124	-353	-93	-248	46	0
1952	111	0	1102	-531	-1633	-285	1367	-1082	236	-395	-855	155	-151	438	0
1953	111	0	1573	-535	-2108	-519	1840	-1321	97	-473	-1113	162	-275	403	0
1954	111	0	910	-583	-1493	-163	1201	-1038	-75	-302	-723	-19	-252	9	0
1955	111	0	-609	-651	-42	630	-283	-346	-345	38	85	-135	-62	-395	0
1956	111	0	-1882	-682	1200	1282	-1541	259	-424	273	422	-211	-38	-537	0
1957	111	0	-1497	-667	830	1082	-1163	81	-291	213	636	-273	0	-306	0
1958	111	0	-1179	-665	514	922	-846	-75	31	178	527	-83	52	-221	0
1959	111	0	-1077	-653	424	865	-750	-114	-15	108	335	-145	-34	-213	0
1960	111	0	-1132	-651	481	891	-806	-85	-151	65	242	-153	-54	-238	0
1961	111	0	-655	-624	31	639	-343	-296	-133	-176	-351	-50	-137	42	0
1962	111	0	982	-601	-1583	-190	1282	-1092	161	-434	-940	182	-168	465	0
1963	111	0	1540	-603	-2143	-468	1841	-1373	122	-508	-1154	178	-120	395	0
1964	111	0	937	-642	-1579	-147	1258	-1110	-60	-294	-706	31	-98	27	0
1965	111	0	-576	-688	-112	632	-232	-400	-335	87	3	-164	34	-397	0
1966	111	0	-1886	-711	1175	1298	-1530	232	-477	186	430	-197	0	-463	0
1967	111	0	-1368	-715	653	1041	-1010	-31	-176	228	605	-97	42	-252	0
1968	111	0	-1164	-711	453	937	-808	-129	-32	199	533	-151	73	-207	0
1969	111	0	-1072	-686	386	879	-729	-150	-52	124	424	-182	29	-155	0
1970	111	0	-1052	-657	395	854	-723	-131	-168	79	271	-135	42	-215	0
1971	111	0	-635	-638	-3	636	-316	-320	-192	-182	-325	-46	-46	-7	0
1972	111	0	1001	-601	-1602	-200	1301	-1101	145	-386	-1014	174	-97	403	0
1973	111	0	1562	-587	-2149	-487	1855	-1368	108	-471	-1181	226	-166	368	0
1974	111	0	950	-607	-1557	-171	1253	-1082	7	-258	-756	81	-9	106	0
1975	111	0	-562	-622	-60	592	-251	-341	-304	46	9	-162	48	-419	0
1976	111	0	-1760	-626	1134	1193	-1447	254	-366	201	597	-174	87	-323	0
1977	111	0	-1347	-597	750	972	-1048	76	-161	259	607	-192	75	-238	0
1978	111	0	-1097	-605	492	851	-794	-56	42	192	673	-147	133	-98	0
1979	111	0	-1020	-609	411	814	-715	-99	44	141	498	-145	106	-104	0
1980	111	0	-1014	-603	411	808	-712	-96	-62	48	240	-97	83	-236	0
1981	111	0	-664	-599	65	631	-364	-267	-120	-128	-296	9	-42	116	0
1982	111	0	961	-585	-1546	-188	1253	-1065	32	-413	-999	137	-104	391	0
1983	111	0	1494	-589	-2083	-452	1788	-1336	50	-506	-1070	137	-151	384	0
1984	111	0	879	-591	-1470	-144	1174	-1030	-23	-370	-727	95	-79	108	0
1985	111	0	-547	-597	-50	572	-248	-323	-292	-17	38	-102	-25	-327	0
1986	111	0	-1757	-582	1175	1169	-1466	296	-298	155	607	-188	42	-279	0
1987	111	0	-1328	-541	787	934	-1057	123	-40	137	644	-195	108	-159	0
1988	111	0	-1027	-500	527	763	-777	13	67	170	684	-73	87	-38	0
1989	111	0	-965	-488	477	726	-721	-5	15	131	488	-128	108	-95	0
1990	111	0	-992	-475	517	733	-754	21	-44	-15	316	-126	-13	-122	0
1991	111	0	-616	-479	137	547	-376	-171	-143	-145	-277	-38	-75	71	0
1992	111	0	984	-457	-1441	-263	1212	-949	9	-420	-1012	122	-108	384	0
1993	111	0	1492	-486	-1978	-503	1735	-1232	89	-502	-1068	116	-124	389	0
1994	111	0	901	-486	-1387	-207	1144	-936	-56	-442	-700	23	-149	67	0
1995	111	0	-491	-508	-17	499	-237	-262	-230	-7	100	-98	11	-358	0
1996	111	0	-1739	-510	1229	1124	-1484	359	-320	168	599	-258	95	-391	0
1997	111	0	-1276	-483	793	879	-1034	155	-52	176	680	-141	9	-133	0
1998	111	0	-1073	-490	583	781	-828	46	17	252	682	-116	50	-46	0
1999	111	0	-951	-498	453	724	-702	-22	-13	153	545	-143	15	-40	0
[truncated: 30,161 more rows]
