# Supplementary material for: A Robust and Real-Time Capable Envelope-Based Algorithm for Heart Sound Classification: Validation under Different Physiological Conditions
Source: Sensors (Basel). 2020 Feb 11;20(4):972. doi: 10.3390/s20040972 (PMC7070375; doi:10.3390/s20040972)
Supplement: Supplementary file 1 [file sensors-20-00972-s001.zip › Messungen/sw/sw03_unfiltered.csv]

Dataset No.	Pulse (bpm)	Pacer Bit	leadI (�V)	leadII (�V)	leadIII (�V)	lead_avR (�V)	lead_avL (�V)	lead_avF (�V)	V1 (�V)	V2 (�V)	V3 (�V)	V4 (�V)	V5 (�V)	V6 (�V)	R-Wave
1	0	0	-9447	388	9835	4529	-9641	5111	-830	-1247	-665	-124	-1198	-923	0
2	0	0	-10101	349	10450	4876	-10275	5399	-981	-1301	-1068	-151	-1375	-1088	0
3	0	0	-10135	389	10524	4873	-10329	5456	-952	-1358	-950	-215	-1332	-1008	0
4	0	0	-9935	347	10282	4794	-10108	5314	-838	-1214	-919	-137	-1325	-884	0
5	0	0	-9888	364	10252	4762	-10070	5308	-805	-1179	-768	-153	-1181	-843	0
6	0	0	-9801	368	10169	4716	-9985	5268	-824	-1094	-744	-215	-1146	-777	0
7	0	0	-9607	316	9923	4645	-9765	5119	-698	-921	-496	-133	-931	-620	0
8	0	0	-9002	335	9337	4333	-9169	4836	-463	-646	-131	-27	-570	-366	0
9	0	0	-8802	314	9116	4244	-8959	4715	-479	-646	-7	-75	-568	-360	1
10	0	0	-8949	275	9224	4337	-9086	4749	-614	-818	-178	-106	-711	-609	0
11	0	0	-9450	372	9822	4539	-9636	5097	-752	-1035	-547	-149	-1002	-836	0
12	0	0	-10090	360	10450	4865	-10270	5405	-1004	-1216	-991	-124	-1385	-1024	0
13	0	0	-10032	378	10410	4827	-10221	5394	-905	-1158	-878	-114	-1311	-933	0
14	0	0	-9989	401	10390	4794	-10189	5395	-878	-1204	-919	-192	-1369	-968	0
15	0	0	-9964	376	10340	4794	-10152	5358	-832	-1109	-808	-172	-1233	-888	0
16	0	0	-9841	287	10128	4777	-9984	5207	-762	-1043	-746	-161	-1138	-849	0
17	0	0	-9619	236	9855	4691	-9737	5045	-618	-913	-475	-69	-938	-597	0
18	0	0	-9102	211	9313	4445	-9207	4762	-479	-618	-124	-85	-492	-312	0
19	0	0	-8821	192	9013	4314	-8917	4602	-496	-580	-9	-137	-440	-372	0
20	0	0	-9011	188	9199	4411	-9105	4693	-595	-680	-166	-65	-550	-467	0
21	0	0	-9578	228	9806	4675	-9692	5017	-840	-999	-547	-180	-1035	-909	0
22	0	0	-10099	217	10316	4941	-10207	5266	-942	-1061	-904	-162	-1228	-954	0
23	0	0	-10024	199	10223	4912	-10123	5211	-807	-1098	-845	-139	-1162	-820	0
24	0	0	-10012	271	10283	4870	-10147	5277	-843	-1088	-801	-129	-1154	-865	0
25	0	0	-9812	312	10124	4750	-9968	5218	-797	-964	-708	-120	-1045	-797	0
26	0	0	-9751	263	10014	4744	-9882	5138	-723	-886	-673	-110	-1034	-752	0
27	0	0	-9524	296	9820	4614	-9672	5058	-628	-694	-403	-60	-710	-486	0
28	0	0	-8940	265	9205	4337	-9072	4735	-498	-537	-44	-112	-422	-296	0
29	0	0	-8703	252	8955	4225	-8829	4603	-471	-442	133	-87	-238	-337	0
30	0	0	-8916	273	9189	4321	-9052	4731	-572	-640	-128	-153	-459	-529	0
31	0	0	-9394	271	9665	4561	-9529	4968	-713	-791	-467	-93	-869	-764	0
32	0	0	-10049	279	10328	4885	-10188	5303	-888	-1022	-785	-149	-1049	-894	0
33	0	0	-9917	289	10206	4814	-10061	5247	-781	-921	-756	-168	-985	-880	0
34	0	0	-9940	182	10122	4879	-10031	5152	-801	-970	-731	-176	-1057	-845	0
35	0	0	-9822	236	10058	4793	-9940	5147	-789	-832	-640	-112	-948	-797	0
36	0	0	-9680	291	9971	4694	-9825	5131	-731	-808	-545	-199	-989	-653	0
37	0	0	-9398	261	9659	4568	-9528	4960	-545	-679	-310	-87	-622	-465	0
38	0	0	-8848	306	9154	4271	-9001	4730	-424	-420	56	-116	-281	-219	0
39	0	0	-8631	314	8945	4158	-8788	4629	-413	-444	174	-172	-236	-258	0
40	0	0	-8739	314	9053	4212	-8896	4683	-479	-477	71	-91	-362	-337	0
41	0	0	-9308	333	9641	4487	-9474	4987	-686	-737	-388	-122	-700	-620	0
42	0	0	-9880	318	10198	4781	-10039	5258	-851	-865	-737	-195	-962	-783	0
43	0	0	-9805	329	10134	4738	-9969	5231	-795	-799	-692	-116	-987	-746	0
44	0	0	-9806	318	10124	4744	-9965	5221	-733	-805	-711	-180	-876	-764	0
45	0	0	-9636	393	10029	4621	-9832	5211	-760	-713	-620	-139	-828	-690	0
46	0	0	-9415	401	9816	4507	-9615	5108	-620	-636	-517	-174	-702	-593	0
47	0	0	-9232	374	9606	4429	-9419	4990	-578	-409	-188	-122	-393	-296	0
48	0	0	-8628	391	9019	4118	-8823	4705	-424	-275	104	-75	-112	-126	0
49	0	0	-8319	314	8633	4002	-8476	4473	-289	-164	323	-44	128	-75	0
50	0	0	-8515	358	8873	4078	-8694	4615	-502	-320	85	-124	-17	-269	0
51	0	0	-9025	347	9372	4339	-9198	4859	-661	-477	-327	-209	-370	-477	0
52	0	0	-9599	285	9884	4657	-9741	5084	-725	-601	-669	-141	-485	-690	0
53	0	0	-9593	258	9851	4667	-9722	5054	-772	-613	-673	-162	-473	-638	0
54	0	0	-9391	287	9678	4552	-9534	4982	-680	-459	-646	-124	-380	-587	0
55	0	0	-9355	333	9688	4511	-9521	5010	-684	-420	-564	-106	-323	-531	0
56	0	0	-9181	356	9537	4412	-9359	4946	-622	-271	-519	-87	-110	-362	0
57	0	0	-8943	343	9286	4300	-9114	4814	-531	-147	-203	-104	199	-176	0
58	0	0	-8362	364	8726	3999	-8544	4545	-337	79	166	-116	552	102	0
59	0	0	-8115	294	8409	3910	-8262	4351	-267	188	312	-95	735	135	0
60	0	0	-8272	271	8543	4000	-8407	4407	-432	62	149	-42	616	-31	0
61	0	0	-8778	250	9028	4264	-8903	4639	-545	-145	-300	-81	269	-263	0
62	0	0	-9308	211	9519	4548	-9413	4865	-692	-258	-599	-93	104	-426	0
63	0	0	-9384	236	9620	4574	-9502	4928	-647	-207	-634	-58	265	-376	0
64	0	0	-9312	240	9552	4536	-9432	4896	-669	-137	-585	-137	207	-273	0
65	0	0	-9084	228	9312	4428	-9198	4770	-547	11	-459	-95	403	-192	0
66	0	0	-9068	201	9269	4433	-9168	4735	-519	52	-343	-87	587	-164	0
67	0	0	-8792	230	9022	4281	-8907	4626	-519	168	-201	-126	653	-54	0
68	0	0	-8148	240	8388	3954	-8268	4314	-221	492	267	0	1127	358	0
69	0	0	-7948	250	8198	3849	-8073	4224	-252	488	378	-65	1212	308	0
70	0	0	-7937	333	8270	3802	-8103	4301	-291	422	240	-71	1028	157	0
71	0	0	-8499	281	8780	4109	-8639	4530	-488	188	-194	-124	696	-162	0
72	0	0	-8998	345	9343	4326	-9170	4844	-657	50	-504	-73	444	-259	0
73	0	0	-8957	339	9296	4309	-9126	4817	-599	15	-510	-77	382	-283	0
74	0	0	-8909	337	9246	4286	-9077	4791	-583	11	-510	-124	519	-294	0
75	0	0	-8816	267	9083	4274	-8949	4675	-626	112	-403	-89	471	-277	0
76	0	0	-8713	226	8939	4243	-8826	4582	-448	170	-291	-120	582	-157	0
77	0	0	-8416	238	8654	4089	-8535	4446	-413	316	-122	-31	816	122	0
78	0	0	-7853	287	8140	3783	-7996	4213	-287	490	287	-89	1034	306	0
79	0	0	-7535	292	7827	3621	-7681	4059	-129	523	457	-34	1282	353	0
80	0	0	-7632	353	7985	3639	-7808	4169	-279	457	277	3	1051	192	0
81	0	0	-8222	374	8596	3924	-8409	4485	-459	186	-141	-54	589	-116	0
82	0	0	-8716	376	9092	4170	-8904	4734	-614	81	-498	-81	329	-304	0
83	0	0	-8726	382	9108	4172	-8917	4745	-560	-40	-403	-108	333	-223	0
84	0	0	-8688	358	9046	4165	-8867	4702	-583	-91	-355	-93	250	-289	0
85	0	0	-8548	364	8912	4092	-8730	4638	-510	9	-353	-23	275	-174	0
86	0	0	-8522	343	8865	4089	-8693	4604	-463	-13	-298	-95	308	-207	0
87	0	0	-8233	351	8584	3941	-8408	4467	-424	137	-40	-19	485	-36	0
88	0	0	-7641	380	8021	3630	-7831	4200	-147	364	322	-23	762	304	0
89	0	0	-7388	360	7748	3514	-7568	4054	-186	422	426	-34	834	275	0
90	0	0	-7500	306	7806	3597	-7653	4056	-259	314	292	-81	634	153	0
91	0	0	-8080	310	8390	3885	-8235	4350	-517	0	-194	-143	234	-273	0
92	0	0	-8602	285	8887	4158	-8744	4586	-628	-194	-389	-75	11	-335	0
93	0	0	-8738	277	9015	4230	-8876	4646	-696	-195	-525	-110	-164	-355	0
94	0	0	-8525	331	8856	4097	-8690	4593	-576	-153	-521	-93	-42	-351	0
95	0	0	-8505	320	8825	4092	-8665	4572	-550	-195	-370	-64	-104	-283	0
96	0	0	-8377	327	8704	4025	-8540	4515	-519	-137	-333	-42	-38	-172	0
97	0	0	-8061	358	8419	3851	-8240	4388	-364	93	-58	-36	259	-27	0
98	0	0	-7556	349	7905	3603	-7730	4127	-133	219	265	-64	636	244	0
99	0	0	-7269	329	7598	3470	-7433	3963	-213	248	382	-97	611	180	0
100	0	0	-7396	356	7752	3520	-7574	4054	-188	174	207	-38	595	0	0
101	0	0	-7987	366	8353	3810	-8170	4359	-523	-77	-211	-124	159	-279	0
102	0	0	-8493	382	8875	4055	-8684	4628	-580	-291	-510	-112	-106	-434	0
103	0	0	-8526	446	8972	4040	-8749	4709	-634	-242	-510	-100	-128	-386	0
104	0	0	-8435	461	8896	3987	-8665	4678	-535	-291	-562	-67	-147	-399	0
105	0	0	-8427	440	8867	3993	-8647	4653	-510	-131	-510	-5	-46	-306	0
106	0	0	-8425	450	8875	3987	-8650	4662	-549	-252	-399	-166	-87	-327	0
107	0	0	-8013	420	8433	3796	-8223	4426	-343	21	-50	29	232	-5	0
108	0	0	-7687	426	8113	3630	-7900	4269	-298	73	267	-100	452	100	0
109	0	0	-7372	362	7734	3505	-7553	4048	-234	228	432	-69	605	131	0
110	0	0	-7514	337	7851	3588	-7682	4094	-223	34	287	-93	455	-31	0
111	0	0	-8177	298	8475	3939	-8326	4386	-479	-213	-145	-126	137	-351	0
112	0	0	-8730	246	8976	4242	-8853	4611	-638	-366	-409	-97	-217	-428	0
113	0	0	-8831	246	9077	4292	-8954	4661	-663	-432	-498	-135	-252	-457	0
114	0	0	-8769	230	8999	4269	-8884	4614	-589	-372	-477	-85	-258	-471	0
115	0	0	-8771	234	9005	4268	-8888	4619	-613	-347	-415	-100	-246	-393	0
116	0	0	-8633	236	8869	4198	-8751	4552	-498	-327	-360	-100	-275	-308	0
117	0	0	-8410	252	8662	4079	-8536	4457	-428	-195	-108	-40	0	-147	0
118	0	0	-7834	238	8072	3798	-7953	4155	-215	-27	327	-40	258	151	0
119	0	0	-7620	244	7864	3688	-7742	4054	-190	-44	399	-83	366	48	0
120	0	0	-7650	325	7975	3662	-7812	4150	-298	-203	281	-122	199	-143	0
121	0	0	-8179	362	8541	3908	-8360	4451	-514	-432	-139	-190	-164	-397	0
122	0	0	-8728	413	9141	4157	-8934	4777	-675	-599	-485	-83	-459	-531	0
123	0	0	-8815	407	9222	4204	-9018	4814	-671	-609	-574	-128	-434	-562	0
124	0	0	-8734	422	9156	4156	-8945	4789	-558	-572	-514	-81	-345	-568	0
125	0	0	-8703	426	9129	4138	-8916	4777	-589	-595	-393	-126	-323	-424	0
126	0	0	-8559	388	8947	4085	-8753	4667	-533	-426	-343	-104	-225	-434	0
127	0	0	-8430	296	8726	4067	-8578	4511	-500	-341	-46	-11	25	-143	0
128	0	0	-7810	252	8062	3779	-7936	4157	-345	-79	345	-40	370	79	0
129	0	0	-7622	223	7845	3699	-7733	4034	-256	-81	467	-102	583	129	0
130	0	0	-7727	199	7926	3764	-7826	4062	-240	-135	318	-85	537	-71	0
131	0	0	-8248	159	8407	4044	-8327	4283	-469	-306	-7	-104	197	-302	0
132	0	0	-8872	143	9015	4364	-8943	4579	-700	-465	-420	-95	-89	-450	0
133	0	0	-8759	219	8978	4270	-8868	4598	-640	-386	-424	-85	-44	-498	0
134	0	0	-8891	188	9079	4351	-8985	4633	-595	-424	-428	-104	-13	-341	0
135	0	0	-8770	219	8989	4275	-8879	4604	-603	-424	-397	-106	25	-384	0
136	0	0	-8598	209	8807	4194	-8702	4508	-483	-341	-203	-98	211	-263	0
137	0	0	-8390	211	8601	4089	-8495	4406	-444	-186	-58	-31	403	-65	0
138	0	0	-7828	254	8082	3787	-7955	4168	-232	64	298	-46	733	219	0
139	0	0	-7589	242	7831	3673	-7710	4036	-234	0	422	-77	803	168	0
140	0	0	-7694	236	7930	3729	-7812	4083	-285	-89	362	9	694	-34	0
141	0	0	-8213	258	8471	3977	-8342	4364	-479	-318	-102	-69	358	-263	0
142	0	0	-8811	283	9094	4264	-8952	4688	-684	-490	-442	-62	9	-481	0
143	0	0	-8813	310	9123	4251	-8968	4716	-585	-481	-463	-87	5	-409	0
144	0	0	-8761	358	9119	4201	-8940	4738	-582	-514	-413	-71	11	-331	0
145	0	0	-8720	339	9059	4190	-8889	4699	-595	-345	-417	-97	114	-320	0
146	0	0	-8602	306	8908	4148	-8755	4607	-471	-310	-273	-89	271	-223	0
147	0	0	-8398	275	8673	4061	-8535	4474	-465	-254	-98	-145	409	-83	0
148	0	0	-7797	273	8070	3762	-7933	4171	-162	17	358	-29	805	195	0
149	0	0	-7615	240	7855	3687	-7735	4047	-201	32	444	-83	869	178	0
150	0	0	-7720	232	7952	3744	-7836	4092	-238	-50	358	-17	748	95	0
151	0	0	-8278	236	8514	4021	-8396	4375	-424	-325	-13	-67	463	-143	0
152	0	0	-8792	244	9036	4274	-8914	4640	-651	-479	-399	-135	147	-442	0
153	0	0	-8862	205	9067	4328	-8964	4636	-597	-403	-384	1	205	-335	0
154	0	0	-8903	211	9114	4346	-9008	4662	-597	-479	-386	-139	75	-302	0
155	0	0	-8778	192	8970	4293	-8874	4581	-459	-419	-310	-11	203	-194	0
156	0	0	-8708	151	8859	4278	-8783	4505	-492	-300	-248	-36	259	-211	0
157	0	0	-8398	128	8526	4135	-8462	4327	-289	-131	27	-60	613	42	0
158	0	0	-7867	108	7975	3879	-7921	4041	-157	83	488	-50	944	275	0
159	0	0	-7643	29	7672	3807	-7657	3850	-188	77	570	-120	1082	275	0
160	0	0	-7745	3	7748	3871	-7746	3875	-143	44	428	9	884	141	0
161	0	0	-8268	25	8293	4121	-8280	4159	-452	-195	124	-97	572	-143	0
162	0	0	-8823	46	8869	4388	-8846	4457	-622	-356	-192	-147	364	-331	0
163	0	0	-8963	65	9028	4449	-8995	4546	-622	-422	-279	-98	283	-329	0
164	0	0	-8801	128	8929	4336	-8865	4528	-426	-362	-213	-67	388	-356	0
165	0	0	-8692	195	8887	4248	-8789	4541	-417	-279	-149	-5	426	-124	0
166	0	0	-8485	281	8766	4102	-8625	4523	-384	-176	-29	-42	547	-97	0
167	0	0	-8200	452	8652	3874	-8426	4552	-267	-95	197	-40	772	151	0
168	0	0	-7567	646	8213	3460	-7890	4429	-188	151	599	-60	1115	281	0
169	0	0	-7229	808	8037	3210	-7633	4422	-110	203	760	-13	1332	331	0
170	0	0	-7287	1080	8367	3103	-7827	4723	-211	21	512	-102	1096	141	0
171	0	0	-7640	1373	9013	3133	-8326	5193	-314	-209	182	-5	655	-31	0
172	0	0	-8078	1691	9769	3193	-8923	5730	-481	-434	-129	-67	424	-234	0
173	0	0	-7890	2042	9932	2924	-8911	5987	-455	-422	-108	-62	370	-197	0
174	0	0	-7747	2405	10152	2671	-8949	6278	-506	-420	-145	-106	419	-267	0
175	0	0	-7545	2657	10202	2444	-8873	6429	-459	-444	-120	-97	314	-79	0
176	0	0	-7286	2739	10025	2273	-8655	6382	-304	-294	15	3	504	-77	0
177	0	0	-7168	2780	9948	2194	-8558	6364	-300	-294	190	-95	646	118	0
178	0	0	-6572	2712	9284	1930	-7928	5998	-116	-48	702	-50	1016	294	0
179	0	0	-6350	2541	8891	1904	-7620	5716	-95	52	803	-79	1123	415	0
180	0	0	-6592	2277	8869	2157	-7730	5573	-112	-56	671	-9	973	265	1
181	0	0	-7287	1854	9141	2716	-8214	5497	-265	-325	292	-34	663	13	0
182	0	0	-8123	1390	9513	3366	-8818	5451	-521	-508	-100	-75	323	-250	0
183	0	0	-8453	917	9370	3768	-8911	5143	-473	-455	-110	-32	234	-128	0
184	0	0	-8567	529	9096	4019	-8831	4812	-453	-525	-29	-87	331	-217	0
185	0	0	-8579	298	8877	4140	-8728	4587	-351	-355	-32	-13	407	-93	0
186	0	0	-8573	137	8710	4218	-8641	4423	-370	-310	97	-87	399	34	0
187	0	0	-8264	50	8314	4107	-8289	4182	-265	-149	341	-97	613	97	0
188	0	0	-7780	-17	7763	3898	-7771	3873	-65	77	661	46	973	370	0
189	0	0	-7433	-48	7385	3740	-7409	3668	-15	98	838	-34	1076	343	0
190	0	0	-7539	-38	7501	3788	-7520	3731	-60	-40	805	-31	921	277	0
191	0	0	-8034	-7	8027	4020	-8030	4010	-234	-318	294	-98	467	-48	0
192	0	0	-8610	1	8611	4304	-8610	4306	-407	-521	21	-54	217	-192	0
193	0	0	-8645	52	8697	4296	-8671	4374	-438	-614	-52	-149	184	-277	0
194	0	0	-8470	58	8528	4206	-8499	4293	-331	-415	-42	3	170	-139	0
195	0	0	-8472	46	8518	4213	-8495	4282	-335	-430	-54	-73	170	-184	0
196	0	0	-8353	60	8413	4146	-8383	4236	-345	-349	137	-32	271	11	0
197	0	0	-7974	106	8080	3934	-8027	4093	-207	-244	322	-34	459	188	0
198	0	0	-7393	120	7513	3636	-7453	3816	-17	38	733	-19	882	347	0
199	0	0	-7132	110	7242	3511	-7187	3676	77	79	874	-19	966	422	0
200	0	0	-7211	124	7335	3543	-7273	3729	-100	31	692	7	867	213	0
201	0	0	-7789	108	7897	3840	-7843	4002	-275	-234	331	-58	521	-1	0
202	0	0	-8255	203	8458	4026	-8356	4330	-434	-339	5	-98	294	-211	0
203	0	0	-8344	170	8514	4087	-8429	4342	-376	-347	25	-100	327	-133	0
204	0	0	-8295	223	8518	4036	-8406	4370	-395	-353	15	-139	322	-114	0
205	0	0	-8084	254	8338	3915	-8211	4296	-294	-180	64	-48	388	7	0
206	0	0	-7985	298	8283	3843	-8134	4290	-219	-60	188	-56	556	118	0
207	0	0	-7685	300	7985	3692	-7835	4142	-209	77	366	32	783	252	0
208	0	0	-7130	337	7467	3396	-7298	3902	25	337	797	-1	1208	525	0
209	0	0	-6810	333	7143	3238	-6976	3738	42	399	995	-19	1408	611	0
210	0	0	-6900	351	7251	3274	-7075	3801	-17	331	774	9	1257	442	0
211	0	0	-7475	341	7816	3567	-7645	4078	-240	89	405	-19	931	62	0
212	0	0	-8020	316	8336	3852	-8178	4326	-444	-89	34	-93	667	-36	0
213	0	0	-8055	314	8369	3870	-8212	4341	-364	-40	67	-1	630	40	0
214	0	0	-8111	300	8411	3905	-8261	4355	-364	-52	-27	-139	739	15	0
215	0	0	-7925	314	8239	3805	-8082	4276	-256	32	44	-54	812	106	0
216	0	0	-7797	318	8115	3739	-7956	4216	-209	151	114	15	929	180	0
217	0	0	-7601	325	7926	3638	-7763	4125	-180	221	294	-50	1043	269	0
218	0	0	-6938	356	7294	3291	-7116	3825	17	452	814	46	1447	585	0
219	0	0	-6662	353	7015	3154	-6838	3684	1	473	938	15	1445	673	0
220	0	0	-6759	384	7143	3187	-6951	3763	-67	391	665	-1	1313	345	0
221	0	0	-7265	399	7664	3433	-7464	4031	-203	259	318	-13	979	223	0
222	0	0	-7836	366	8202	3735	-8019	4284	-358	-32	5	-73	663	-48	0
223	0	0	-7973	347	8320	3813	-8146	4333	-388	-69	-161	-118	508	-44	0
224	0	0	-7921	310	8231	3805	-8076	4270	-376	3	48	-116	578	60	0
225	0	0	-7921	308	8229	3806	-8075	4268	-302	19	-7	-54	587	3	0
226	0	0	-7652	298	7950	3677	-7801	4124	-168	122	126	25	713	164	0
227	0	0	-7388	358	7746	3515	-7567	4052	-141	285	347	1	923	337	0
228	0	0	-6792	364	7156	3214	-6974	3760	69	531	746	13	1325	609	0
229	0	0	-6563	405	6968	3079	-6765	3686	42	589	863	17	1484	655	0
230	0	0	-6660	382	7042	3139	-6851	3712	-5	415	737	-44	1334	424	0
231	0	0	-7056	405	7461	3325	-7258	3933	-124	287	415	-15	1101	269	0
232	0	0	-7698	426	8124	3636	-7911	4275	-366	50	19	-36	843	50	0
233	0	0	-7732	417	8149	3657	-7940	4283	-333	110	-25	-60	789	131	0
234	0	0	-7725	388	8113	3668	-7919	4250	-273	149	-3	-19	871	139	0
235	0	0	-7649	417	8066	3616	-7857	4241	-252	87	5	-25	795	145	0
236	0	0	-7450	397	7847	3526	-7648	4122	-155	246	225	-13	948	207	0
237	0	0	-7219	442	7661	3388	-7440	4051	-114	320	403	9	1189	442	0
238	0	0	-6685	432	7117	3126	-6901	3774	50	475	791	-79	1396	582	0
239	0	0	-6418	401	6819	3008	-6618	3610	118	572	896	5	1548	688	0
240	0	0	-6575	407	6982	3084	-6778	3694	60	424	760	-3	1381	442	0
241	0	0	-7012	360	7372	3326	-7192	3866	-170	207	296	-52	900	147	0
242	0	0	-7630	368	7998	3631	-7814	4183	-271	-69	-32	-15	653	-19	0
243	0	0	-7715	341	8056	3687	-7885	4198	-405	-114	-213	-75	461	-25	0
244	0	0	-7715	353	8068	3681	-7891	4210	-322	-11	-129	-40	543	3	0
245	0	0	-7758	327	8085	3715	-7921	4206	-318	-145	-180	3	349	44	0
246	0	0	-7515	388	7903	3563	-7709	4145	-296	-81	-67	-71	504	17	0
247	0	0	-7315	386	7701	3464	-7508	4043	-122	23	263	-1	657	199	0
248	0	0	-6784	409	7193	3187	-6988	3801	42	149	419	-32	896	391	0
249	0	0	-6447	432	6879	3007	-6663	3655	65	312	675	98	1034	496	0
250	0	0	-6709	436	7145	3136	-6927	3790	-122	91	490	-83	789	275	0
251	0	0	-7082	452	7534	3315	-7308	3993	-211	-44	93	-69	564	25	0
252	0	0	-7743	459	8202	3642	-7972	4330	-395	-320	-306	-27	205	-192	0
253	0	0	-7798	516	8314	3641	-8056	4415	-422	-388	-351	-34	91	-155	0
254	0	0	-7771	506	8277	3632	-8024	4391	-372	-320	-327	-11	174	-69	0
255	0	0	-7781	506	8287	3637	-8034	4396	-475	-318	-345	-106	69	-122	0
256	0	0	-7554	547	8101	3503	-7827	4324	-310	-182	-151	7	236	-50	0
257	0	0	-7451	543	7994	3454	-7722	4268	-226	-102	-5	3	475	137	0
258	0	0	-6724	576	7300	3074	-7012	3938	-40	67	368	48	698	275	0
259	0	0	-6528	574	7102	2977	-6815	3838	-13	110	452	-50	843	331	0
260	0	0	-6688	585	7273	3051	-6980	3929	-166	-135	389	-50	580	120	0
261	0	0	-7139	589	7728	3275	-7433	4158	-269	-384	-7	-124	155	-186	0
262	0	0	-7754	578	8332	3588	-8043	4455	-477	-636	-415	-42	-329	-316	0
263	0	0	-7795	609	8404	3593	-8099	4506	-467	-748	-523	-54	-517	-393	0
264	0	0	-7898	605	8503	3646	-8200	4554	-506	-822	-547	-60	-585	-386	0
265	0	0	-7743	659	8402	3542	-8072	4530	-455	-820	-498	-46	-628	-403	0
266	0	0	-7599	702	8301	3448	-7950	4501	-368	-824	-440	-29	-626	-306	0
267	0	0	-7295	752	8047	3271	-7671	4399	-310	-774	-190	21	-566	-197	0
268	0	0	-6812	810	7622	3001	-7217	4216	-124	-603	166	-23	-323	-15	0
269	0	0	-6495	820	7315	2837	-6905	4067	-162	-667	294	-89	-368	-40	0
270	0	0	-6657	808	7465	2924	-7061	4136	-129	-828	162	-17	-583	-176	0
271	0	0	-7319	799	8118	3260	-7718	4458	-450	-1193	-312	-133	-989	-599	0
272	0	0	-7801	789	8590	3506	-8195	4689	-496	-1286	-576	-87	-1266	-715	0
273	0	0	-8044	781	8825	3631	-8434	4803	-663	-1441	-853	-155	-1464	-785	0
274	0	0	-7917	824	8741	3546	-8329	4782	-516	-1385	-694	-23	-1503	-710	0
275	0	0	-8014	851	8865	3581	-8439	4858	-601	-1422	-671	-81	-1511	-706	0
276	0	0	-7727	892	8619	3417	-8173	4755	-461	-1249	-527	-27	-1323	-622	0
277	0	0	-7558	867	8425	3345	-7991	4646	-364	-1067	-256	17	-1090	-329	0
278	0	0	-7001	871	7872	3065	-7436	4371	-244	-954	83	-38	-789	-170	0
279	0	0	-6716	859	7575	2928	-7145	4217	-50	-807	310	-21	-593	-114	0
280	0	0	-6939	904	7843	3017	-7391	4373	-252	-888	62	0	-690	-323	0
281	0	0	-7432	865	8297	3283	-7864	4581	-438	-1164	-271	-126	-1045	-597	0
282	0	0	-8049	898	8947	3575	-8498	4922	-599	-1262	-486	-135	-1231	-717	0
283	0	0	-8195	919	9114	3638	-8654	5016	-644	-1365	-657	-135	-1375	-774	0
284	0	0	-8158	952	9110	3603	-8634	5031	-549	-1193	-634	-104	-1208	-679	0
285	0	0	-8155	964	9119	3595	-8637	5041	-582	-1193	-521	-58	-1229	-642	0
286	0	0	-7905	958	8863	3473	-8384	4910	-492	-1006	-424	-71	-1012	-552	0
287	0	0	-7706	981	8687	3362	-8196	4834	-353	-954	-166	11	-797	-291	0
288	0	0	-7161	979	8140	3091	-7650	4559	-155	-688	254	-11	-372	-19	0
289	0	0	-6897	960	7857	2968	-7377	4408	-143	-562	355	-100	-195	-87	0
290	0	0	-7003	970	7973	3016	-7488	4471	-215	-634	149	-62	-376	-298	0
291	0	0	-7558	962	8520	3298	-8039	4741	-397	-861	-190	-5	-762	-391	0
292	0	0	-8152	960	9112	3596	-8632	5036	-667	-1117	-599	-75	-1092	-677	0
293	0	0	-8268	968	9236	3650	-8752	5102	-508	-1175	-624	-124	-1127	-768	0
294	0	0	-8364	979	9343	3692	-8853	5161	-628	-1117	-618	-81	-1105	-727	0
295	0	0	-8265	942	9207	3661	-8736	5074	-609	-1090	-589	-166	-1198	-723	0
296	0	0	-8047	935	8982	3556	-8514	4958	-508	-929	-537	-58	-1074	-597	0
297	0	0	-7892	892	8784	3500	-8338	4838	-442	-845	-265	-48	-950	-382	0
298	0	0	-7313	838	8151	3237	-7732	4494	-242	-541	17	-79	-564	-221	0
299	0	0	-7087	777	7864	3155	-7475	4320	-256	-554	166	-98	-490	-184	0
300	0	0	-7209	717	7926	3246	-7567	4321	-306	-620	13	-42	-698	-440	0
301	0	0	-7727	649	8376	3539	-8051	4512	-436	-824	-446	-48	-993	-626	0
302	0	0	-8434	618	9052	3908	-8743	4835	-706	-1121	-843	-149	-1363	-927	0
303	0	0	-8499	613	9112	3943	-8805	4862	-717	-960	-884	-98	-1385	-880	0
304	0	0	-8667	580	9247	4043	-8957	4913	-772	-1103	-905	-145	-1441	-900	0
305	0	0	-8470	638	9108	3916	-8789	4873	-663	-1049	-929	-100	-1435	-909	0
306	0	0	-8348	616	8964	3866	-8656	4790	-554	-900	-708	-98	-1251	-698	0
307	0	0	-8173	601	8774	3786	-8473	4687	-541	-808	-669	-114	-1127	-609	0
308	0	0	-7529	578	8107	3475	-7818	4342	-217	-545	-172	27	-731	-300	0
309	0	0	-7455	541	7996	3457	-7725	4268	-343	-585	-108	-83	-715	-356	0
310	0	0	-7471	506	7977	3482	-7724	4241	-347	-583	-203	-17	-754	-564	0
311	0	0	-8154	461	8615	3846	-8384	4538	-593	-890	-632	-110	-1154	-799	0
312	0	0	-8673	448	9121	4112	-8897	4784	-770	-1043	-985	-56	-1501	-1006	0
313	0	0	-8975	422	9397	4276	-9186	4909	-863	-1125	-1113	-155	-1614	-1082	0
314	0	0	-8883	343	9226	4270	-9054	4784	-776	-1008	-1039	-112	-1497	-983	0
315	0	0	-8975	335	9310	4320	-9142	4822	-772	-1049	-1094	-87	-1520	-968	0
316	0	0	-8732	337	9069	4197	-8900	4703	-679	-857	-970	-124	-1451	-845	0
317	0	0	-8540	323	8863	4108	-8701	4593	-549	-727	-711	-1	-1020	-599	0
318	0	0	-7981	310	8291	3835	-8136	4300	-457	-589	-292	-126	-861	-389	0
319	0	0	-7634	304	7938	3665	-7786	4121	-341	-450	-176	-64	-597	-325	0
320	0	0	-7855	298	8153	3778	-8004	4225	-465	-611	-322	-1	-748	-492	0
321	0	0	-8350	298	8648	4026	-8499	4473	-609	-857	-698	-87	-1117	-793	0
322	0	0	-8989	291	9280	4349	-9134	4785	-785	-1068	-1026	-120	-1431	-935	0
323	0	0	-9134	302	9436	4416	-9285	4869	-795	-1117	-1132	-69	-1456	-944	0
324	0	0	-9151	289	9440	4431	-9295	4864	-838	-1070	-1187	-176	-1511	-995	0
325	0	0	-9180	279	9459	4450	-9319	4869	-754	-1022	-1057	-93	-1344	-871	0
326	0	0	-8996	300	9296	4348	-9146	4798	-737	-909	-1006	-44	-1261	-791	0
327	0	0	-8724	265	8989	4229	-8856	4627	-570	-779	-649	-89	-925	-607	0
328	0	0	-8154	298	8452	3928	-8303	4375	-395	-529	-203	-54	-512	-238	0
329	0	0	-7787	296	8083	3745	-7935	4189	-356	-380	-102	-67	-318	-219	0
330	0	0	-8001	304	8305	3848	-8153	4304	-351	-587	-221	-54	-481	-395	0
331	0	0	-8517	300	8817	4108	-8667	4558	-599	-814	-568	-100	-797	-647	0
332	0	0	-9159	337	9496	4411	-9327	4916	-874	-1002	-989	-143	-1028	-855	0
333	0	0	-9252	366	9618	4443	-9435	4992	-822	-966	-993	-114	-1092	-793	0
334	0	0	-9304	409	9713	4447	-9508	5061	-807	-1057	-1045	-145	-1043	-812	0
335	0	0	-9206	424	9630	4391	-9418	5027	-719	-979	-979	-73	-1028	-772	0
336	0	0	-9132	401	9533	4365	-9332	4967	-696	-950	-836	-85	-927	-680	0
337	0	0	-8819	364	9183	4227	-9001	4773	-519	-801	-618	-65	-696	-525	0
338	0	0	-8301	320	8621	3990	-8461	4470	-360	-525	-170	-67	-393	-197	0
339	0	0	-8075	296	8371	3889	-8223	4333	-339	-506	-19	-64	-364	-221	0
340	0	0	-8221	258	8479	3981	-8350	4368	-411	-758	-124	-75	-585	-475	0
341	0	0	-8850	223	9073	4313	-8961	4648	-636	-1051	-603	-118	-1047	-702	0
342	0	0	-9403	209	9612	4597	-9507	4910	-787	-1228	-987	-54	-1354	-873	0
343	0	0	-9593	194	9787	4699	-9690	4990	-880	-1328	-1146	-116	-1486	-1055	0
344	0	0	-9583	190	9773	4696	-9678	4981	-824	-1323	-1101	-36	-1621	-981	0
345	0	0	-9588	207	9795	4690	-9691	5001	-793	-1346	-1063	-29	-1608	-888	0
346	0	0	-9345	217	9562	4564	-9453	4889	-700	-1276	-948	-65	-1583	-890	0
347	0	0	-9137	244	9381	4446	-9259	4812	-599	-1160	-739	-110	-1290	-679	0
348	0	0	-8514	289	8803	4112	-8658	4546	-388	-1018	-347	-73	-1024	-455	0
349	0	0	-8120	320	8440	3900	-8280	4380	-349	-871	-287	-69	-913	-384	0
350	0	0	-8369	316	8685	4026	-8527	4500	-502	-1111	-399	-131	-1101	-613	0
351	0	0	-8909	306	9215	4301	-9062	4760	-686	-1288	-828	-120	-1503	-861	0
352	0	0	-9458	292	9750	4583	-9604	5021	-886	-1598	-1218	-85	-1866	-1103	0
353	0	0	-9642	265	9907	4688	-9774	5086	-863	-1652	-1326	-139	-1908	-1090	0
354	0	0	-9657	207	9864	4725	-9760	5035	-853	-1592	-1375	-95	-1982	-1065	0
355	0	0	-9619	205	9824	4707	-9721	5014	-826	-1577	-1284	-104	-1924	-1053	0
356	0	0	-9489	201	9690	4644	-9589	4945	-783	-1513	-1156	-126	-1813	-925	0
357	0	0	-9157	217	9374	4470	-9265	4795	-630	-1334	-915	-106	-1596	-822	0
358	0	0	-8614	211	8825	4201	-8719	4518	-434	-1096	-479	-23	-1299	-471	0
359	0	0	-8394	190	8584	4102	-8489	4387	-504	-1076	-351	-98	-1167	-562	0
360	0	0	-8392	246	8638	4073	-8515	4442	-500	-1068	-535	-60	-1191	-653	0
361	0	0	-9052	215	9267	4418	-9159	4741	-754	-1381	-917	-129	-1619	-929	0
362	0	0	-9564	242	9806	4661	-9685	5024	-896	-1594	-1270	-108	-2023	-1175	0
363	0	0	-9771	254	10025	4758	-9898	5139	-909	-1538	-1390	-114	-1951	-1068	0
364	0	0	-9886	289	10175	4798	-10030	5232	-973	-1616	-1418	-226	-2075	-1132	0
365	0	0	-9608	318	9926	4645	-9767	5122	-785	-1443	-1292	-9	-1976	-1032	0
366	0	0	-9515	320	9835	4597	-9675	5077	-807	-1268	-1165	-77	-1689	-935	0
367	0	0	-9182	318	9500	4432	-9341	4909	-661	-1105	-942	-71	-1406	-756	0
368	0	0	-8663	292	8955	4185	-8809	4623	-446	-789	-452	-27	-1001	-424	0
369	0	0	-8318	287	8605	4015	-8461	4446	-448	-673	-289	-73	-737	-388	0
370	0	0	-8418	267	8685	4075	-8551	4476	-500	-723	-405	-56	-752	-593	0
371	0	0	-8944	228	9172	4358	-9058	4700	-710	-816	-743	-162	-981	-774	0
372	0	0	-9539	226	9765	4656	-9652	4995	-857	-905	-1125	-143	-1301	-966	0
373	0	0	-9615	228	9843	4693	-9729	5035	-907	-828	-1204	-91	-1513	-902	0
374	0	0	-9576	238	9814	4669	-9695	5026	-791	-812	-1047	-106	-1169	-826	0
375	0	0	-9482	256	9738	4613	-9610	4997	-810	-698	-1055	-139	-1096	-756	0
376	0	0	-9213	283	9496	4465	-9354	4889	-680	-512	-904	-93	-803	-634	0
377	0	0	-8924	287	9211	4318	-9067	4749	-620	-211	-587	-85	-438	-366	0
378	0	0	-8218	310	8528	3954	-8373	4419	-411	-77	-147	-58	-153	-147	0
379	0	0	-7921	322	8243	3799	-8082	4282	-378	73	9	-36	83	-149	0
380	0	0	-8001	304	8305	3848	-8153	4304	-457	13	-139	-42	-40	-151	0
381	0	0	-8487	291	8778	4098	-8632	4534	-562	-287	-461	-54	-306	-475	0
382	0	0	-9013	267	9280	4373	-9146	4773	-781	-362	-981	-91	-488	-653	0
383	0	0	-9175	234	9409	4470	-9292	4821	-830	-388	-929	-83	-558	-607	0
384	0	0	-9089	230	9319	4429	-9204	4774	-739	-405	-867	-129	-457	-626	0
385	0	0	-9035	236	9271	4399	-9153	4753	-688	-308	-944	-77	-517	-506	0
386	0	0	-8766	223	8989	4271	-8877	4606	-591	-166	-744	-50	-213	-391	0
387	0	0	-8439	242	8681	4098	-8560	4461	-461	71	-422	-48	110	-100	0
388	0	0	-7888	267	8155	3810	-8021	4211	-376	304	-133	-87	465	56	0
389	0	0	-7354	287	7641	3533	-7497	3964	-174	419	131	-42	814	197	0
390	0	0	-7595	304	7899	3645	-7747	4101	-399	238	-13	-155	725	67	0
391	0	0	-7979	306	8285	3836	-8132	4295	-455	139	-382	-155	533	-230	0
392	0	0	-8629	279	8908	4175	-8768	4593	-698	-50	-698	-110	271	-356	0
393	0	0	-8730	265	8995	4232	-8862	4630	-640	-64	-847	-116	213	-337	0
394	0	0	-8615	291	8906	4162	-8760	4598	-665	110	-808	-75	360	-298	0
395	0	0	-8557	304	8861	4126	-8709	4582	-545	246	-754	-54	545	-217	0
396	0	0	-8353	281	8634	4036	-8493	4457	-519	355	-531	-98	764	-44	0
397	0	0	-8111	281	8392	3915	-8251	4336	-438	564	-271	-13	1101	302	0
398	0	0	-7454	296	7750	3579	-7602	4023	-195	684	225	-52	1396	483	0
399	0	0	-7145	302	7447	3421	-7296	3874	-95	958	331	75	1736	580	0
400	0	0	-7248	329	7577	3459	-7412	3953	-197	861	124	7	1635	399	0
401	0	0	-7771	320	8091	3725	-7931	4205	-358	657	-21	-118	1423	258	0
402	0	0	-8319	306	8625	4006	-8472	4465	-510	521	-388	-52	1212	38	0
403	0	0	-8477	320	8797	4078	-8637	4558	-545	541	-587	-62	1224	71	0
404	0	0	-8435	314	8749	4060	-8592	4531	-500	669	-465	-32	1342	120	0
405	0	0	-8375	308	8683	4033	-8529	4495	-465	849	-376	-27	1540	285	0
406	0	0	-8127	306	8433	3910	-8280	4369	-300	991	-147	-11	1751	366	0
407	0	0	-7852	292	8144	3780	-7998	4218	-261	1202	145	-27	2046	554	0
408	0	0	-7283	275	7558	3504	-7420	3916	-27	1443	554	-27	2599	816	0
409	0	0	-7036	273	7309	3381	-7172	3791	-54	1563	669	-40	2669	991	0
410	0	0	-7044	256	7300	3394	-7172	3778	-44	1530	651	13	2653	777	0
411	0	0	-7688	248	7936	3720	-7812	4092	-291	1295	269	-65	2459	558	0
412	0	0	-8250	254	8504	3998	-8377	4379	-417	1214	-188	21	2192	291	0
413	0	0	-8325	261	8586	4032	-8455	4423	-341	1224	-85	42	2296	537	0
414	0	0	-8319	267	8586	4026	-8452	4426	-376	1096	-79	-56	2248	453	0
415	0	0	-8227	285	8512	3971	-8369	4398	-254	1297	17	89	2452	601	0
416	0	0	-8041	287	8328	3877	-8184	4307	-267	1458	98	50	2518	647	0
417	0	0	-7655	310	7965	3672	-7810	4137	-31	1616	411	3	2836	913	0
418	0	0	-7139	318	7457	3410	-7298	3887	19	1806	770	1	3171	1196	0
419	0	0	-6784	291	7075	3246	-6929	3683	188	1938	958	77	3290	1284	0
420	0	0	-6937	291	7228	3323	-7082	3759	-9	1784	750	-15	3164	1016	0
421	0	0	-7368	269	7637	3549	-7502	3953	-85	1600	360	34	2838	783	0
422	0	0	-8001	267	8268	3867	-8134	4267	-168	1309	58	31	2514	597	0
423	0	0	-8010	283	8293	3863	-8151	4288	-312	1323	9	-38	2448	566	0
424	0	0	-7910	331	8241	3789	-8075	4286	-155	1381	85	48	2514	684	0
425	0	0	-7842	362	8204	3740	-8023	4283	-122	1377	27	-32	2510	651	0
426	0	0	-7546	388	7934	3579	-7740	4161	-77	1606	184	104	2748	803	0
427	0	0	-7351	389	7740	3481	-7545	4064	-19	1759	516	31	2962	1061	0
428	0	0	-6729	384	7113	3172	-6921	3748	149	1903	902	13	3363	1280	0
429	0	0	-6351	386	6737	2982	-6544	3561	279	2101	987	62	3602	1317	0
430	0	0	-6513	335	6848	3089	-6680	3591	226	1912	948	77	3443	1297	0
431	0	0	-6999	308	7307	3345	-7153	3807	19	1718	517	-25	3005	886	0
432	0	0	-7553	323	7876	3615	-7714	4099	-161	1522	114	42	2764	772	0
433	0	0	-7579	283	7862	3648	-7720	4072	-139	1458	106	85	2671	783	0
434	0	0	-7496	279	7775	3608	-7635	4027	-75	1536	71	-7	2673	737	0
435	0	0	-7405	322	7727	3541	-7566	4024	13	1697	203	104	2915	840	0
436	0	0	-7215	331	7546	3442	-7380	3938	3	1755	275	79	2768	931	0
437	0	0	-6819	355	7174	3232	-6996	3764	48	1903	549	31	3113	1107	0
438	0	0	-6340	339	6679	3000	-6509	3509	248	2058	946	91	3356	1346	0
439	0	0	-5967	345	6312	2811	-6139	3328	316	2172	1092	129	3556	1377	0
440	0	0	-6065	292	6357	2886	-6211	3324	258	2027	911	141	3420	1131	0
441	0	0	-6641	259	6900	3191	-6770	3579	98	1866	516	100	3094	869	0
442	0	0	-7255	225	7480	3515	-7367	3852	-98	1579	159	46	2727	750	0
443	0	0	-7258	226	7484	3516	-7371	3855	-32	1581	151	40	2663	766	0
444	0	0	-7211	217	7428	3497	-7319	3822	-36	1616	219	65	2679	867	0
445	0	0	-7142	226	7368	3458	-7255	3797	-60	1707	153	85	2714	834	0
446	0	0	-6901	230	7131	3335	-7016	3680	87	1749	386	192	2828	987	0
447	0	0	-6734	244	6978	3245	-6856	3611	110	1850	514	44	2941	1117	0
448	0	0	-6038	265	6303	2886	-6170	3284	351	1990	942	194	3173	1390	0
449	0	0	-5836	273	6109	2781	-5972	3191	312	2004	1032	91	3280	1290	0
450	0	0	-5884	294	6178	2795	-6031	3236	252	1936	907	83	3030	1152	0
451	0	0	-6342	325	6667	3008	-6504	3496	67	1749	510	69	2665	896	0
452	0	0	-6897	343	7240	3277	-7068	3791	-114	1462	159	-36	2364	688	0
453	0	0	-6996	376	7372	3310	-7184	3874	-112	1381	71	-17	2052	593	0
454	0	0	-6867	382	7249	3242	-7058	3815	25	1468	157	151	1988	752	0
455	0	0	-6782	376	7158	3203	-6970	3767	-23	1418	112	46	2004	613	0
456	0	0	-6598	372	6970	3113	-6784	3671	54	1515	269	60	2017	743	0
457	0	0	-6444	318	6762	3063	-6603	3540	85	1608	450	79	2248	950	0
458	0	0	-5876	275	6151	2800	-6013	3213	261	1802	880	110	2531	1068	0
459	0	0	-5605	238	5843	2683	-5724	3040	289	1841	964	98	2675	1098	0
460	0	0	-5659	238	5897	2710	-5778	3067	223	1678	859	69	2359	859	0
461	0	0	-6215	221	6436	2997	-6325	3328	25	1416	399	-17	1930	632	0
462	0	0	-6745	211	6956	3267	-6850	3583	-201	1206	42	23	1474	358	0
463	0	0	-6780	238	7018	3271	-6899	3628	-131	905	-25	87	1581	473	0
464	0	0	-6830	256	7086	3287	-6958	3671	-129	719	-50	-46	1404	389	0
465	0	0	-6664	281	6945	3191	-6804	3613	-13	956	87	79	1336	471	0
466	0	0	-6545	314	6859	3115	-6702	3586	-50	940	178	46	1233	521	0
467	0	0	-6313	335	6648	2989	-6480	3491	65	1061	364	32	1505	566	0
468	0	0	-5725	374	6099	2675	-5912	3236	244	1288	733	114	1695	770	0
469	0	0	-5448	397	5845	2525	-5646	3121	219	1363	781	104	1555	816	0
470	0	0	-5589	380	5969	2604	-5779	3174	172	1152	719	56	1414	574	0
471	0	0	-6107	378	6485	2864	-6296	3431	-9	975	205	15	814	238	0
472	0	0	-6731	355	7086	3188	-6908	3720	-205	677	-145	106	510	69	0
473	0	0	-6775	327	7102	3224	-6938	3714	-226	622	-166	89	490	48	0
474	0	0	-6747	285	7032	3231	-6889	3658	-186	587	-95	23	259	162	0
475	0	0	-6701	244	6945	3228	-6823	3594	-122	624	-149	21	279	129	0
476	0	0	-6668	213	6881	3227	-6774	3547	-149	655	-23	-27	228	129	0
477	0	0	-6507	182	6689	3162	-6598	3435	-38	783	194	0	331	339	0
478	0	0	-5913	219	6132	2847	-6022	3175	112	915	545	-5	611	481	0
479	0	0	-5630	228	5858	2701	-5744	3043	131	1047	727	-19	659	510	0
480	0	0	-5781	225	6006	2778	-5893	3115	58	896	543	143	498	339	0
481	0	0	-6287	244	6531	3021	-6409	3387	-238	630	149	-3	81	87	0
482	0	0	-6834	291	7125	3271	-6979	3708	-168	320	-182	-5	-157	-73	0
483	0	0	-6939	310	7249	3314	-7094	3779	-331	292	-248	17	-226	-87	0
484	0	0	-6825	343	7168	3241	-6996	3755	-236	207	-213	-9	-213	-141	0
485	0	0	-6860	362	7222	3249	-7041	3792	-267	223	-267	65	-370	-31	0
486	0	0	-6751	347	7098	3202	-6924	3722	-248	217	-236	48	-407	-112	0
487	0	0	-6481	316	6797	3082	-6639	3556	-58	300	42	114	-172	174	0
488	0	0	-6007	298	6305	2854	-6156	3301	71	473	269	93	17	209	0
489	0	0	-5707	252	5959	2727	-5833	3105	95	537	580	114	100	358	0
490	0	0	-5972	236	6208	2868	-6090	3222	-91	312	376	-13	-65	104	0
491	0	0	-6385	240	6625	3072	-6505	3432	-236	129	-19	-15	-477	-120	0
492	0	0	-6982	252	7234	3365	-7108	3743	-382	-79	-372	-44	-737	-325	0
493	0	0	-7019	265	7284	3377	-7151	3774	-333	-75	-457	91	-795	-322	0
494	0	0	-7022	287	7309	3367	-7165	3798	-300	-182	-440	69	-826	-283	0
495	0	0	-6903	327	7230	3288	-7066	3778	-314	-166	-356	71	-807	-207	0
496	0	0	-6800	360	7160	3220	-6980	3760	-252	-32	-300	50	-688	-153	0
497	0	0	-6557	376	6933	3090	-6745	3654	-161	1	-65	-75	-428	19	0
498	0	0	-5991	405	6396	2793	-6193	3400	31	219	337	71	-106	203	0
499	0	0	-5844	391	6235	2726	-6039	3313	46	172	339	77	-151	234	0
500	0	0	-5969	386	6355	2791	-6162	3370	-91	60	188	42	-277	-46	0
501	0	0	-6515	366	6881	3074	-6698	3623	-265	-147	-161	27	-583	-271	0
502	0	0	-7140	323	7463	3408	-7301	3893	-459	-438	-566	-29	-838	-506	0
503	0	0	-7191	314	7505	3438	-7348	3909	-405	-422	-517	-9	-832	-391	0
504	0	0	-7141	306	7447	3417	-7294	3876	-393	-413	-562	-29	-810	-386	0
505	0	0	-7065	316	7381	3374	-7223	3848	-366	-275	-485	-38	-762	-310	0
506	0	0	-6920	327	7247	3296	-7083	3787	-304	-217	-378	42	-624	-256	0
507	0	0	-6745	349	7094	3198	-6919	3721	-277	-108	-166	-32	-401	-98	0
508	0	0	-6094	362	6456	2866	-6275	3409	-27	182	197	62	-114	135	0
509	0	0	-5866	380	6246	2743	-6056	3313	38	199	302	102	60	149	0
510	0	0	-6028	393	6421	2817	-6224	3407	-155	5	108	-15	-106	-21	0
511	0	0	-6483	417	6900	3033	-6691	3658	-300	-145	-242	-34	-399	-289	0
512	0	0	-7085	455	7540	3315	-7312	3997	-512	-440	-667	34	-723	-523	0
513	0	0	-7031	461	7492	3285	-7261	3976	-397	-353	-587	3	-702	-420	0
514	0	0	-7091	457	7548	3317	-7319	4002	-455	-401	-679	42	-711	-349	0
515	0	0	-6924	463	7387	3230	-7155	3925	-388	-366	-601	73	-727	-362	0
516	0	0	-6802	467	7269	3167	-7035	3868	-302	-230	-477	65	-578	-306	0
517	0	0	-6554	494	7048	3030	-6801	3771	-287	-116	-300	67	-455	-139	0
518	0	0	-5933	521	6454	2706	-6193	3487	-56	116	153	106	-48	73	0
519	0	0	-5789	498	6287	2645	-6038	3392	-147	87	289	1	15	75	0
520	0	0	-5810	440	6250	2685	-6030	3345	-157	60	129	69	-108	17	0
521	0	0	-6488	389	6877	3049	-6682	3633	-358	-176	-296	31	-422	-271	0
522	0	0	-6964	343	7307	3310	-7135	3825	-463	-240	-582	-5	-527	-434	0
523	0	0	-7139	304	7443	3417	-7291	3873	-521	-259	-514	56	-566	-327	0
524	0	0	-7017	298	7315	3359	-7166	3806	-409	-197	-554	25	-490	-291	0
525	0	0	-6945	300	7245	3322	-7095	3772	-389	-129	-556	36	-279	-215	0
526	0	0	-6842	308	7150	3267	-6996	3729	-391	-131	-380	46	-211	-145	0
527	0	0	-6536	335	6871	3100	-6703	3603	-159	1	-180	17	77	48	0
528	0	0	-6078	343	6421	2867	-6249	3382	-46	223	215	-11	465	351	0
529	0	0	-5696	323	6019	2686	-5857	3171	-56	415	304	112	622	405	0
530	0	0	-5876	289	6165	2793	-6020	3227	-106	294	236	48	591	331	0
531	0	0	-6358	298	6656	3030	-6507	3477	-267	143	-120	48	450	75	0
532	0	0	-6910	300	7210	3305	-7060	3755	-444	-98	-444	27	162	-112	0
533	0	0	-6955	279	7234	3338	-7094	3756	-440	29	-463	-1	271	5	0
534	0	0	-6988	273	7261	3357	-7124	3767	-401	27	-541	42	314	23	0
535	0	0	-6839	259	7098	3290	-6968	3678	-341	65	-391	-23	527	31	0
536	0	0	-6683	244	6927	3219	-6805	3585	-240	176	-236	79	717	178	0
537	0	0	-6499	244	6743	3127	-6621	3493	-194	337	-69	58	962	364	0
538	0	0	-5780	261	6041	2759	-5910	3151	79	550	463	120	1371	628	0
539	0	0	-5609	242	5851	2683	-5730	3046	34	556	585	89	1420	704	0
540	0	0	-5659	285	5944	2687	-5801	3114	-21	459	388	40	1301	537	0
541	0	0	-6152	298	6450	2927	-6301	3374	-112	275	44	95	1057	335	0
542	0	0	-6770	291	7061	3239	-6915	3676	-355	50	-327	25	805	79	0
543	0	0	-6738	327	7065	3205	-6901	3696	-298	87	-304	81	824	244	0
544	0	0	-6716	355	7071	3180	-6893	3713	-265	69	-341	54	869	283	0
545	0	0	-6633	372	7005	3130	-6819	3688	-232	129	-298	64	925	259	0
546	0	0	-6387	360	6747	3013	-6567	3553	-137	223	-106	128	1051	335	0
547	0	0	-6253	331	6584	2961	-6418	3457	-69	331	-19	62	1280	510	0
548	0	0	-5684	368	6052	2658	-5868	3210	139	527	450	100	1571	818	0
549	0	0	-5397	322	5719	2537	-5558	3020	155	556	533	172	1625	807	0
550	0	0	-5525	298	5823	2613	-5674	3060	87	566	432	89	1594	669	0
551	0	0	-6113	279	6392	2917	-6252	3335	-137	323	23	54	1319	395	0
552	0	0	-6623	275	6898	3174	-6760	3586	-355	230	-226	42	1113	259	0
553	0	0	-6740	261	7001	3239	-6870	3631	-265	226	-329	79	1183	287	0
554	0	0	-6687	248	6935	3219	-6811	3591	-201	248	-186	93	1266	351	0
555	0	0	-6561	269	6830	3146	-6695	3549	-153	372	-139	104	1330	450	0
556	0	0	-6378	285	6663	3046	-6520	3474	-137	428	-62	85	1468	453	0
557	0	0	-6159	320	6479	2919	-6319	3399	64	636	116	161	1678	702	0
558	0	0	-5624	358	5982	2633	-5803	3170	89	770	628	50	2025	826	0
559	0	0	-5287	401	5688	2443	-5487	3044	215	960	694	205	2159	971	0
560	0	0	-5341	407	5748	2467	-5544	3077	176	781	580	176	2046	845	0
561	0	0	-5894	356	6250	2769	-6072	3303	-42	605	221	151	1699	570	0
562	0	0	-6508	322	6830	3093	-6669	3576	-279	331	-157	36	1416	380	0
563	0	0	-6594	265	6859	3164	-6726	3562	-157	341	-98	97	1530	444	0
564	0	0	-6558	232	6790	3163	-6674	3511	-221	333	-73	17	1472	521	0
565	0	0	-6515	203	6718	3156	-6616	3460	-87	444	-69	91	1643	533	0
566	0	0	-6331	199	6530	3066	-6430	3364	-21	527	1	129	1767	576	0
567	0	0	-6126	223	6349	2951	-6237	3286	-11	719	296	98	1951	797	0
568	0	0	-5586	226	5812	2680	-5699	3019	246	884	696	126	2386	1078	0
569	0	0	-5321	219	5540	2551	-5430	2879	285	882	855	124	2360	1107	0
570	0	0	-5445	194	5639	2625	-5542	2916	143	805	723	155	2281	921	0
571	0	0	-5958	178	6136	2890	-6047	3157	38	659	333	137	2085	774	0
572	0	0	-6598	155	6753	3221	-6675	3454	-195	372	13	73	1697	607	0
573	0	0	-6672	110	6782	3281	-6727	3446	-139	486	-62	149	1740	587	0
574	0	0	-6616	36	6652	3290	-6634	3344	-81	419	13	118	1689	545	0
575	0	0	-6591	-13	6578	3302	-6584	3282	13	455	71	164	1650	657	0
576	0	0	-6532	-65	6467	3298	-6499	3201	-3	494	133	100	1771	710	0
577	0	0	-6271	-85	6186	3178	-6228	3050	75	646	413	164	1955	830	0
578	0	0	-5759	-54	5705	2906	-5732	2825	287	915	785	151	2296	1131	0
579	0	0	-5485	-15	5470	2750	-5477	2727	339	913	923	122	2308	1136	0
580	0	0	-5535	46	5581	2744	-5558	2813	201	921	838	75	2188	970	0
581	0	0	-6047	126	6173	2960	-6110	3149	38	729	422	139	1854	677	0
582	0	0	-6507	261	6768	3123	-6637	3514	-87	502	67	64	1553	574	0
583	0	0	-6579	465	7044	3057	-6811	3754	-116	473	34	46	1524	475	0
584	0	0	-6419	667	7086	2876	-6752	3876	-97	494	126	98	1400	527	0
585	0	0	-6214	923	7137	2645	-6675	4030	-15	587	166	106	1569	682	0
586	0	0	-5915	1142	7057	2386	-6486	4099	52	572	283	77	1711	731	0
587	0	0	-5587	1453	7040	2067	-6313	4246	126	760	533	126	1994	905	0
588	0	0	-4931	1798	6729	1566	-5830	4263	254	878	779	114	2219	1053	0
589	0	0	-4380	2196	6576	1092	-5478	4386	356	993	944	201	2314	1142	0
590	0	0	-4351	2541	6892	905	-5621	4716	201	915	853	149	2232	1018	0
591	0	0	-4663	2877	7540	893	-6101	5208	75	696	498	50	2000	779	0
592	0	0	-5127	3028	8155	1049	-6641	5591	15	543	172	62	1736	562	0
593	0	0	-5174	3117	8291	1028	-6732	5704	-17	564	87	40	1654	430	0
594	0	0	-5185	3100	8285	1042	-6735	5692	-69	646	108	44	1625	432	0
595	0	0	-5141	3045	8186	1048	-6663	5615	-60	752	211	27	1678	556	0
596	0	0	-5013	2816	7829	1098	-6421	5322	83	791	304	46	1864	677	1
597	0	0	-5112	2341	7453	1385	-6282	4897	56	904	529	65	2097	841	0
598	0	0	-4763	1800	6563	1481	-5663	4181	232	1146	876	143	2349	1169	0
599	0	0	-4819	1245	6064	1787	-5441	3654	285	1228	999	81	2415	1177	0
600	0	0	-5096	735	5831	2180	-5463	3283	195	1187	938	64	2405	1086	0
601	0	0	-5853	364	6217	2744	-6035	3290	38	946	562	52	2040	799	0
602	0	0	-6486	162	6648	3162	-6567	3405	-137	706	195	31	1786	591	0
603	0	0	-6604	52	6656	3276	-6630	3354	-64	873	147	64	1815	644	0
604	0	0	-6688	-36	6652	3362	-6670	3308	-56	787	122	48	1782	737	0
605	0	0	-6597	-75	6522	3336	-6559	3223	-40	873	238	3	1879	655	0
606	0	0	-6433	-64	6369	3248	-6401	3152	104	925	386	62	1926	779	0
607	0	0	-6246	-44	6202	3145	-6224	3079	149	985	525	81	2015	919	0
608	0	0	-5613	1	5614	2806	-5613	2807	298	1235	925	60	2438	1134	0
609	0	0	-5370	58	5428	2656	-5399	2743	380	1264	956	50	2368	1165	0
610	0	0	-5444	48	5492	2698	-5468	2770	292	1191	867	75	2182	1043	0
611	0	0	-5959	64	6023	2947	-5991	3043	69	952	531	29	1813	766	0
612	0	0	-6455	65	6520	3195	-6487	3292	-27	706	124	87	1511	554	0
613	0	0	-6591	102	6693	3244	-6642	3397	-13	723	114	71	1389	488	0
614	0	0	-6505	129	6634	3188	-6569	3381	-52	731	87	-27	1400	560	0
615	0	0	-6439	145	6584	3147	-6511	3364	48	653	98	73	1406	525	0
616	0	0	-6287	182	6469	3052	-6378	3325	34	653	149	-25	1301	595	0
617	0	0	-5993	195	6188	2899	-6090	3191	192	818	353	139	1557	690	0
618	0	0	-5505	221	5726	2642	-5615	2973	275	894	665	71	1720	845	0
619	0	0	-5135	240	5375	2447	-5255	2807	364	952	785	139	1802	935	0
620	0	0	-5302	265	5567	2518	-5434	2916	207	760	644	93	1522	702	0
621	0	0	-5754	292	6046	2731	-5900	3169	83	570	358	93	1261	455	0
622	0	0	-6289	314	6603	2987	-6446	3458	-77	434	-34	77	948	298	0
623	0	0	-6396	341	6737	3027	-6566	3539	-180	432	-159	48	863	294	0
624	0	0	-6352	356	6708	2998	-6530	3532	-85	432	-118	143	849	263	0
625	0	0	-6261	364	6625	2948	-6443	3494	-36	463	-42	155	905	355	0
626	0	0	-6156	360	6516	2898	-6336	3438	-38	440	21	114	913	347	0
627	0	0	-5814	372	6186	2721	-6000	3279	97	618	242	89	1125	580	0
628	0	0	-5333	362	5695	2485	-5514	3028	273	822	574	155	1476	849	0
629	0	0	-5042	353	5395	2344	-5218	2874	349	737	679	164	1499	777	0
630	0	0	-5180	364	5544	2408	-5362	2954	197	655	549	95	1307	634	0
631	0	0	-5581	355	5936	2613	-5758	3145	116	488	269	199	950	453	0
632	0	0	-6220	362	6582	2929	-6401	3472	-122	221	-85	147	721	265	0
633	0	0	-6227	376	6603	2925	-6415	3489	-65	232	-197	172	667	143	0
634	0	0	-6243	368	6611	2937	-6427	3489	-106	170	-161	149	636	258	0
635	0	0	-6167	351	6518	2908	-6342	3434	-67	-36	-232	62	748	211	0
636	0	0	-6025	378	6403	2823	-6214	3390	-133	32	-188	67	927	318	0
637	0	0	-5738	382	6120	2678	-5929	3251	23	207	-40	116	1134	554	0
638	0	0	-5140	389	5529	2375	-5334	2959	137	403	199	108	1453	855	0
639	0	0	-4885	403	5288	2241	-5086	2845	195	417	190	129	1569	937	0
640	0	0	-4894	378	5272	2258	-5083	2825	89	120	-13	83	1098	727	0
641	0	0	-5404	355	5759	2524	-5581	3057	-85	-417	-486	65	240	269	0
642	0	0	-5956	337	6293	2809	-6124	3315	-312	-1132	-1020	98	-830	-131	0
643	0	0	-5979	339	6318	2820	-6148	3328	-529	-1895	-1352	40	-1996	-481	0
644	0	0	-5964	333	6297	2815	-6130	3315	-686	-3057	-1610	23	-3321	-863	0
645	0	0	-5753	358	6111	2697	-5932	3234	-867	-3748	-1792	73	-4467	-1177	0
646	0	0	-5616	349	5965	2633	-5790	3157	-1099	-4617	-1959	73	-5466	-1359	0
647	0	0	-5337	374	5711	2481	-5524	3042	-1150	-5086	-2099	69	-5913	-1422	0
648	0	0	-4883	411	5294	2236	-5088	2852	-1072	-4983	-1846	143	-5678	-1132	0
649	0	0	-4743	430	5173	2156	-4958	2801	-966	-4574	-1722	83	-5146	-1020	0
650	0	0	-4943	448	5391	2247	-5167	2919	-867	-3936	-1598	172	-4624	-989	0
651	0	0	-5613	459	6072	2577	-5842	3265	-874	-3255	-1623	192	-4159	-1035	0
652	0	0	-6260	475	6735	2892	-6497	3605	-991	-2714	-1751	188	-3872	-1086	0
653	0	0	-6481	444	6925	3018	-6703	3684	-785	-2238	-1433	287	-3579	-1074	0
654	0	0	-6546	426	6972	3060	-6759	3699	-760	-1874	-1218	294	-3594	-1150	0
655	0	0	-6569	376	6945	3096	-6757	3660	-649	-2042	-995	246	-3907	-1305	0
656	0	0	-6499	351	6850	3074	-6674	3600	-589	-2370	-929	263	-4593	-1517	0
657	0	0	-6416	325	6741	3045	-6578	3533	-428	-2653	-884	178	-4933	-1577	0
658	0	0	-5886	358	6244	2764	-6065	3301	-129	-2836	-572	223	-4875	-1528	0
659	0	0	-5713	349	6062	2682	-5887	3205	-151	-2754	-483	244	-4718	-1286	0
660	0	0	-5917	366	6283	2775	-6100	3324	-197	-2659	-589	157	-4473	-1394	0
661	0	0	-6490	389	6879	3050	-6684	3634	-395	-2465	-876	135	-4194	-1499	0
662	0	0	-7120	428	7548	3346	-7334	3988	-545	-2291	-1103	71	-3965	-1561	0
663	0	0	-7195	471	7666	3362	-7430	4068	-531	-1823	-1041	135	-3408	-1468	0
664	0	0	-7236	506	7742	3365	-7489	4124	-384	-1334	-756	174	-2745	-1088	0
665	0	0	-7123	541	7664	3291	-7393	4102	-351	-832	-587	194	-2081	-973	0
666	0	0	-6951	545	7496	3203	-7223	4020	-170	-176	-135	240	-1072	-568	0
667	0	0	-6689	558	7247	3065	-6968	3902	-62	358	275	261	-265	-358	0
668	0	0	-6144	535	6679	2804	-6411	3607	205	1082	909	258	876	62	0
669	0	0	-5896	488	6384	2704	-6140	3436	349	1608	1325	240	1676	327	0
670	0	0	-5816	475	6291	2670	-6053	3383	353	1943	1412	215	2219	405	0
671	0	0	-6285	479	6764	2903	-6524	3621	180	2225	1369	236	2551	397	0
672	0	0	-6770	481	7251	3144	-7010	3866	5	2516	1152	162	2964	442	0
673	0	0	-6733	477	7210	3128	-6971	3843	15	2985	1447	232	3709	824	0
674	0	0	-6660	494	7154	3083	-6907	3824	73	3427	1645	145	4434	1055	0
675	0	0	-6429	527	6956	2951	-6692	3741	186	3829	1897	215	5199	1379	0
676	0	0	-6133	527	6660	2803	-6396	3593	325	4186	2382	197	5934	1810	0
677	0	0	-5789	570	6359	2609	-6074	3464	374	4496	2805	100	6675	2199	0
678	0	0	-5110	605	5715	2252	-5412	3160	529	4937	3298	137	7461	2560	0
679	0	0	-4685	632	5317	2026	-5001	2974	694	5129	3670	69	7872	2832	0
680	0	0	-4700	677	5377	2011	-5038	3027	737	5142	3680	153	8093	2832	0
681	0	0	-5054	698	5752	2178	-5403	3225	564	5075	3400	62	7963	2675	0
682	0	0	-5447	735	6182	2356	-5814	3458	618	4881	3317	64	7845	2619	0
683	0	0	-5523	768	6291	2377	-5907	3529	494	4785	3082	29	7740	2671	0
684	0	0	-5308	783	6091	2262	-5699	3437	644	4851	3214	60	7787	2778	0
685	0	0	-5211	787	5998	2212	-5604	3392	679	4603	3160	46	7694	2801	0
686	0	0	-4978	776	5754	2101	-5366	3265	715	4520	3268	32	7606	2991	0
687	0	0	-4875	791	5666	2042	-5270	3228	665	4388	3346	23	7560	3076	0
688	0	0	-4287	799	5086	1744	-4686	2942	925	4322	3460	60	7569	3138	0
689	0	0	-3964	810	4774	1577	-4369	2792	900	4120	3542	116	7358	3274	0
690	0	0	-4085	834	4919	1625	-4502	2876	735	3691	3230	23	6836	2977	0
691	0	0	-4518	857	5375	1830	-4946	3116	638	3092	2760	-32	6070	2545	0
692	0	0	-5104	892	5996	2106	-5550	3444	448	2531	2205	27	5466	2277	0
693	0	0	-5217	892	6109	2162	-5663	3500	438	2135	1994	1	5018	2170	0
694	0	0	-5186	913	6099	2136	-5642	3506	428	1806	1817	21	4458	2046	0
695	0	0	-5153	950	6103	2101	-5628	3526	471	1623	1749	58	4074	1938	0
696	0	0	-5085	979	6064	2053	-5574	3521	568	1398	1649	85	3645	1846	0
697	0	0	-4811	1018	5829	1896	-5320	3423	517	1237	1635	65	3249	1831	0
698	0	0	-4355	1065	5420	1645	-4887	3242	644	1037	1872	77	3111	1908	0
699	0	0	-4047	1099	5146	1474	-4596	3122	690	737	1800	98	2737	1678	0
700	0	0	-4225	1090	5315	1567	-4770	3202	578	452	1538	106	2254	1478	0
701	0	0	-4672	1099	5771	1786	-5221	3435	479	42	1059	112	1612	995	0
702	0	0	-5203	1119	6322	2042	-5762	3720	355	-323	673	81	1047	857	0
703	0	0	-5370	1111	6481	2129	-5925	3796	289	-353	479	104	840	729	0
704	0	0	-5339	1070	6409	2134	-5874	3739	351	-432	401	147	649	644	0
705	0	0	-5218	1059	6277	2079	-5747	3668	364	-358	450	110	605	638	0
706	0	0	-5160	1022	6182	2069	-5671	3602	356	-335	455	122	607	572	0
707	0	0	-4914	993	5907	1960	-5410	3450	446	-194	607	137	607	671	0
708	0	0	-4422	975	5397	1723	-4909	3186	638	-97	925	172	748	774	0
709	0	0	-4072	958	5030	1557	-4551	2994	675	-172	1030	194	628	723	0
710	0	0	-4165	921	5086	1622	-4625	3003	560	-291	832	238	356	446	0
711	0	0	-4720	894	5614	1913	-5167	3254	314	-521	397	83	-168	151	0
712	0	0	-5152	902	6054	2125	-5603	3478	242	-758	95	203	-626	-46	0
713	0	0	-5310	913	6223	2198	-5766	3568	131	-938	-48	162	-882	-234	0
714	0	0	-5199	886	6085	2156	-5642	3485	126	-888	81	122	-878	-261	0
715	0	0	-5145	853	5998	2146	-5571	3425	242	-929	46	188	-869	-207	0
716	0	0	-4931	801	5732	2065	-5331	3266	207	-929	120	145	-907	-162	0
717	0	0	-4770	743	5513	2013	-5141	3128	232	-785	345	151	-808	-67	0
718	0	0	-4260	667	4927	1796	-4593	2797	386	-721	613	168	-583	157	0
719	0	0	-3981	607	4588	1687	-4284	2597	407	-673	719	116	-514	67	0
720	0	0	-4142	554	4696	1794	-4419	2625	325	-795	562	203	-760	-21	0
721	0	0	-4614	527	5141	2043	-4877	2834	112	-1088	164	118	-1156	-372	0
722	0	0	-5121	545	5666	2288	-5393	3105	-151	-1315	-83	128	-1511	-568	0
723	0	0	-5253	549	5802	2352	-5527	3175	-221	-1404	-199	100	-1583	-593	0
724	0	0	-5224	539	5763	2342	-5493	3151	-139	-1383	-215	77	-1637	-605	0
725	0	0	-5077	527	5604	2275	-5340	3065	-52	-1284	-184	172	-1584	-529	0
726	0	0	-5075	500	5575	2287	-5325	3037	-174	-1404	-67	31	-1546	-477	0
727	0	0	-4794	471	5265	2161	-5029	2868	-38	-1251	56	205	-1416	-376	0
728	0	0	-4326	428	4754	1949	-4540	2591	69	-1022	572	108	-1032	-83	0
729	0	0	-4102	422	4524	1840	-4313	2473	155	-1026	547	164	-954	-110	0
730	0	0	-4220	424	4644	1898	-4432	2534	-17	-1165	450	64	-1138	-329	0
731	0	0	-4706	415	5121	2145	-4913	2768	-168	-1173	129	155	-1369	-444	0
732	0	0	-5273	434	5707	2419	-5490	3070	-347	-1412	-279	32	-1590	-713	0
733	0	0	-5366	448	5814	2459	-5590	3131	-339	-1373	-159	89	-1536	-574	0
734	0	0	-5393	448	5841	2472	-5617	3144	-403	-1276	-162	29	-1455	-570	0
735	0	0	-5359	422	5781	2468	-5570	3101	-269	-1228	-164	27	-1290	-549	0
736	0	0	-5228	409	5637	2409	-5432	3023	-263	-987	-67	135	-1150	-294	0
737	0	0	-4997	384	5381	2306	-5189	2882	-64	-894	149	67	-824	-186	0
738	0	0	-4462	351	4813	2055	-4637	2582	67	-636	537	77	-401	120	0
739	0	0	-4260	337	4597	1961	-4428	2467	81	-483	649	52	-139	34	0
740	0	0	-4347	318	4665	2014	-4506	2491	1	-490	642	58	-246	23	0
741	0	0	-4831	302	5133	2264	-4982	2717	-133	-651	333	31	-419	-211	0
742	0	0	-5333	312	5645	2510	-5489	2978	-273	-677	17	3	-583	-312	0
743	0	0	-5486	322	5808	2582	-5647	3065	-269	-646	-83	75	-570	-242	0
744	0	0	-5414	316	5730	2549	-5572	3023	-236	-490	-34	116	-496	-178	0
745	0	0	-5341	310	5651	2515	-5496	2980	-145	-521	-5	73	-490	-209	0
746	0	0	-5281	302	5583	2489	-5432	2942	-147	-463	29	100	-446	-52	0
747	0	0	-5031	292	5323	2369	-5177	2807	-116	-273	306	128	-225	27	0
748	0	0	-4541	285	4826	2128	-4683	2555	174	-176	576	159	50	223	0
749	0	0	-4320	273	4593	2023	-4456	2433	172	-131	710	58	118	269	0
750	0	0	-4400	261	4661	2069	-4530	2461	64	-318	521	62	-139	85	0
751	0	0	-4856	259	5115	2298	-4985	2687	-60	-535	217	83	-424	-232	0
752	0	0	-5443	283	5726	2580	-5584	3004	-275	-805	-217	17	-898	-391	0
753	0	0	-5533	279	5812	2627	-5672	3045	-172	-845	-267	164	-1004	-413	0
754	0	0	-5591	287	5878	2652	-5734	3082	-261	-1034	-384	13	-1208	-496	0
755	0	0	-5458	294	5752	2582	-5605	3023	-161	-999	-302	155	-1259	-393	0
756	0	0	-5463	292	5755	2585	-5609	3023	-254	-1164	-355	19	-1363	-512	0
757	0	0	-5187	279	5466	2454	-5326	2872	-157	-1078	-230	89	-1375	-453	0
758	0	0	-4799	279	5078	2260	-4938	2678	-40	-1067	40	31	-1131	-263	0
759	0	0	-4520	283	4803	2118	-4661	2543	1	-1084	133	100	-1222	-263	0
760	0	0	-4623	292	4915	2165	-4769	2603	-122	-1381	-89	52	-1617	-450	0
761	0	0	-5131	306	5437	2412	-5284	2871	-362	-1617	-516	-34	-2106	-776	0
762	0	0	-5732	322	6054	2705	-5893	3188	-502	-2029	-933	-89	-2582	-1092	0
763	0	0	-5917	323	6240	2797	-6078	3281	-469	-2163	-1189	21	-2762	-1191	0
764	0	0	-5975	314	6289	2830	-6132	3301	-556	-2333	-1264	-23	-3051	-1311	0
765	0	0	-5966	294	6260	2836	-6113	3277	-469	-2347	-1286	0	-3086	-1229	0
766	0	0	-5841	271	6112	2785	-5976	3191	-446	-2329	-1214	-19	-3096	-1171	0
767	0	0	-5659	269	5928	2695	-5793	3098	-382	-2417	-1115	32	-3074	-1150	0
768	0	0	-5180	252	5432	2464	-5306	2842	-226	-2112	-867	77	-2760	-962	0
769	0	0	-5011	258	5269	2376	-5140	2763	-345	-2194	-824	-15	-2838	-983	0
770	0	0	-4997	279	5276	2359	-5136	2777	-306	-2240	-882	1	-2931	-1094	0
771	0	0	-5595	277	5872	2659	-5733	3074	-583	-2473	-1396	-60	-3191	-1433	0
772	0	0	-6114	291	6405	2911	-6259	3348	-692	-2692	-1796	-34	-3561	-1621	0
773	0	0	-6262	322	6584	2970	-6423	3453	-727	-2646	-1903	-71	-3546	-1540	0
774	0	0	-6197	333	6530	2932	-6363	3431	-746	-2622	-1955	-32	-3587	-1579	0
775	0	0	-6184	316	6500	2934	-6342	3408	-682	-2498	-1936	5	-3422	-1486	0
776	0	0	-6068	320	6388	2874	-6228	3354	-700	-2417	-1780	-54	-3319	-1394	0
777	0	0	-5798	287	6085	2755	-5941	3186	-560	-2211	-1592	25	-3125	-1183	0
778	0	0	-5335	296	5631	2519	-5483	2963	-450	-2037	-1214	-38	-2754	-925	0
779	0	0	-5019	300	5319	2359	-5169	2809	-405	-1953	-1119	-36	-2644	-878	0
780	0	0	-5056	310	5366	2373	-5211	2838	-432	-2040	-1226	-29	-2690	-1067	0
781	0	0	-5538	291	5829	2623	-5683	3060	-638	-2104	-1604	-89	-2991	-1278	0
782	0	0	-6095	275	6370	2910	-6232	3322	-816	-2320	-1972	-44	-3268	-1482	0
783	0	0	-6142	263	6405	2939	-6273	3334	-876	-2386	-2054	-110	-3414	-1507	0
784	0	0	-6192	250	6442	2971	-6317	3346	-799	-2366	-2079	-38	-3379	-1358	0
785	0	0	-6035	238	6273	2898	-6154	3255	-748	-2360	-1976	-73	-3447	-1336	0
786	0	0	-5921	248	6169	2836	-6045	3208	-853	-2347	-1936	-93	-3375	-1352	0
787	0	0	-5622	269	5891	2676	-5756	3080	-706	-2271	-1767	13	-3323	-1233	0
788	0	0	-5179	291	5470	2444	-5324	2880	-657	-2161	-1420	-23	-3173	-989	0
789	0	0	-4871	291	5162	2290	-5016	2726	-496	-2263	-1356	-32	-3193	-1018	0
790	0	0	-4936	298	5234	2319	-5085	2766	-640	-2339	-1381	-56	-3303	-1179	0
791	0	0	-5488	285	5773	2601	-5630	3029	-795	-2522	-1798	-83	-3571	-1433	0
792	0	0	-6039	269	6308	2885	-6173	3288	-983	-2717	-2166	9	-3864	-1633	0
793	0	0	-6142	248	6390	2947	-6266	3319	-956	-2582	-2172	7	-3804	-1499	0
794	0	0	-6192	252	6444	2970	-6318	3348	-929	-2454	-2087	-21	-3718	-1559	0
795	0	0	-6127	228	6355	2949	-6241	3291	-808	-2172	-1947	-27	-3583	-1447	0
796	0	0	-6017	225	6242	2896	-6129	3233	-793	-2031	-1749	1	-3350	-1361	0
797	0	0	-5735	232	5967	2751	-5851	3099	-626	-1806	-1456	48	-3096	-1195	0
798	0	0	-5304	246	5550	2529	-5427	2898	-494	-1660	-1037	56	-2807	-1030	0
799	0	0	-4990	265	5255	2362	-5122	2760	-395	-1392	-805	60	-2638	-896	0
800	0	0	-5124	234	5358	2445	-5241	2796	-467	-1476	-812	-21	-2644	-1049	0
801	0	0	-5498	232	5730	2633	-5614	2981	-580	-1625	-1105	89	-2888	-1249	0
802	0	0	-6121	248	6369	2936	-6245	3308	-746	-1600	-1422	-31	-3049	-1398	0
803	0	0	-6266	267	6533	2999	-6399	3400	-805	-1550	-1356	-69	-2884	-1313	0
804	0	0	-6204	283	6487	2960	-6345	3385	-708	-1299	-1344	-38	-2619	-1229	0
805	0	0	-6093	277	6370	2908	-6231	3323	-609	-1006	-1105	-19	-2254	-1067	0
806	0	0	-6026	279	6305	2873	-6165	3292	-560	-760	-907	23	-1959	-824	0
807	0	0	-5711	271	5982	2720	-5846	3126	-475	-376	-618	65	-1350	-657	0
808	0	0	-5182	294	5476	2444	-5329	2885	-281	60	-104	62	-682	-300	0
809	0	0	-4881	292	5173	2294	-5027	2732	-267	370	48	-9	-256	-129	0
810	0	0	-4919	291	5210	2314	-5064	2750	-300	498	29	25	-54	-271	0
811	0	0	-5289	271	5560	2509	-5424	2915	-380	533	-145	62	-122	-322	0
812	0	0	-5931	277	6208	2827	-6069	3242	-558	403	-453	-29	-133	-475	0
813	0	0	-5884	294	6178	2795	-6031	3236	-568	585	-467	34	48	-415	0
814	0	0	-5759	291	6050	2734	-5904	3170	-444	729	-304	110	308	-240	0
815	0	0	-5728	291	6019	2718	-5873	3155	-419	834	-161	13	531	-65	0
816	0	0	-5471	312	5783	2579	-5627	3047	-302	931	13	29	898	-36	0
817	0	0	-5239	355	5594	2442	-5416	2974	-287	1202	232	38	1243	219	0
818	0	0	-4658	397	5055	2130	-4856	2726	-64	1317	622	95	1639	525	0
819	0	0	-4237	403	4640	1917	-4438	2521	44	1536	923	93	1974	725	0
820	0	0	-4353	388	4741	1982	-4547	2564	-95	1346	843	48	1930	611	0
821	0	0	-4790	370	5160	2210	-4975	2765	-102	1154	467	-25	1707	325	0
822	0	0	-5376	314	5690	2531	-5533	3002	-378	1010	124	-32	1505	213	0
823	0	0	-5465	281	5746	2592	-5605	3013	-322	1001	102	-15	1499	258	0
824	0	0	-5507	256	5763	2625	-5635	3009	-329	987	106	31	1530	366	0
825	0	0	-5387	223	5610	2582	-5498	2916	-217	997	219	-3	1579	430	0
826	0	0	-5271	209	5480	2531	-5375	2844	-205	1002	254	56	1588	481	0
827	0	0	-4993	213	5206	2390	-5099	2709	7	1068	459	5	1777	616	0
828	0	0	-4567	211	4778	2178	-4672	2494	56	1239	841	27	2048	878	0
829	0	0	-4130	217	4347	1956	-4238	2282	207	1249	964	15	2137	859	0
830	0	0	-4315	226	4541	2044	-4428	2383	71	1001	814	36	1891	634	0
831	0	0	-4776	217	4993	2279	-4884	2605	-83	708	490	-32	1472	481	0
832	0	0	-5362	234	5596	2564	-5479	2915	-294	477	25	-52	1082	230	0
833	0	0	-5457	267	5724	2595	-5590	2995	-246	316	-42	-85	900	197	0
834	0	0	-5418	277	5695	2570	-5556	2986	-184	327	-44	36	874	258	0
835	0	0	-5408	285	5693	2561	-5550	2989	-205	310	-27	-95	838	269	0
836	0	0	-5212	289	5501	2461	-5356	2895	-186	318	32	-21	907	353	0
837	0	0	-5009	279	5288	2365	-5148	2783	-104	343	331	-19	1028	529	0
838	0	0	-4497	279	4776	2109	-4636	2527	135	543	603	69	1359	706	0
839	0	0	-4274	261	4535	2006	-4404	2398	89	521	688	-95	1336	591	0
840	0	0	-4334	285	4619	2024	-4476	2452	42	492	614	-46	1241	570	0
841	0	0	-4825	283	5108	2271	-4966	2695	-106	300	223	-54	892	292	0
842	0	0	-5386	294	5680	2546	-5533	2987	-250	36	-205	-36	636	3	0
843	0	0	-5589	300	5889	2644	-5739	3094	-337	75	-201	-122	578	50	0
844	0	0	-5485	300	5785	2592	-5635	3042	-298	205	-203	44	582	106	0
845	0	0	-5488	289	5777	2599	-5632	3033	-207	124	-141	0	502	120	0
846	0	0	-5275	267	5542	2504	-5408	2904	-139	310	-7	-23	748	151	0
847	0	0	-5091	244	5335	2423	-5213	2789	-3	405	215	60	863	411	0
848	0	0	-4531	256	4787	2137	-4659	2521	100	601	490	52	1098	587	0
849	0	0	-4268	238	4506	2015	-4387	2372	141	607	618	93	1270	609	0
850	0	0	-4275	225	4500	2025	-4387	2362	67	636	655	40	1117	467	0
851	0	0	-4831	234	5065	2298	-4948	2649	-139	310	240	9	777	100	0
852	0	0	-5351	265	5616	2543	-5483	2940	-186	139	-215	-1	459	-64	0
853	0	0	-5434	300	5734	2567	-5584	3017	-281	91	-194	-58	329	-25	0
854	0	0	-5478	322	5800	2578	-5639	3061	-271	69	-215	-17	312	1	0
855	0	0	-5291	331	5622	2480	-5456	2976	-157	77	-87	38	314	-13	0
856	0	0	-5224	322	5546	2451	-5385	2934	-155	217	27	-3	483	87	0
857	0	0	-4974	314	5288	2330	-5131	2801	-44	347	133	21	552	226	0
858	0	0	-4467	318	4785	2074	-4626	2551	100	399	537	50	781	450	0
859	0	0	-4094	298	4392	1898	-4243	2345	149	519	644	73	995	508	0
860	0	0	-4200	281	4481	1959	-4340	2381	29	401	486	-34	764	236	0
861	0	0	-4646	285	4931	2180	-4788	2608	-153	151	265	-38	453	73	0
862	0	0	-5298	258	5556	2520	-5427	2907	-335	-157	-209	-75	38	-190	0
863	0	0	-5368	254	5622	2557	-5495	2938	-302	-161	-248	1	-15	-194	0
864	0	0	-5414	252	5666	2581	-5540	2959	-296	-246	-325	-46	-100	-254	0
865	0	0	-5348	252	5600	2548	-5474	2926	-273	-277	-258	-60	-110	-199	0
866	0	0	-5176	259	5435	2458	-5305	2847	-211	-199	-197	56	-168	-139	0
867	0	0	-5032	254	5286	2389	-5159	2770	-147	-267	-71	-15	-65	-81	0
868	0	0	-4390	283	4673	2053	-4531	2478	97	29	310	17	219	176	0
869	0	0	-4212	263	4475	1974	-4343	2369	3	-32	424	60	219	201	0
870	0	0	-4241	248	4489	1996	-4365	2368	17	-240	325	-29	-3	5	0
871	0	0	-4815	258	5073	2278	-4944	2665	-234	-442	-58	-56	-343	-281	0
872	0	0	-5234	250	5484	2492	-5359	2867	-364	-657	-388	-31	-768	-428	0
873	0	0	-5451	242	5693	2604	-5572	2967	-411	-739	-582	1	-855	-537	0
874	0	0	-5424	225	5649	2599	-5536	2937	-366	-719	-649	11	-913	-558	0
875	0	0	-5411	236	5647	2587	-5529	2941	-384	-772	-585	31	-1008	-519	0
876	0	0	-5224	225	5449	2499	-5336	2837	-259	-634	-512	128	-937	-411	0
877	0	0	-5036	225	5261	2405	-5148	2743	-217	-597	-252	1	-834	-263	0
878	0	0	-4565	215	4780	2175	-4672	2497	-93	-349	50	112	-512	17	0
879	0	0	-4186	217	4403	1984	-4294	2310	-60	-345	256	9	-422	-102	0
880	0	0	-4280	211	4491	2034	-4385	2351	-124	-420	77	83	-576	-261	0
881	0	0	-4764	221	4985	2271	-4874	2603	-246	-647	-281	79	-921	-488	0
882	0	0	-5321	240	5561	2540	-5441	2900	-440	-776	-715	3	-1245	-711	0
883	0	0	-5547	228	5775	2659	-5661	3001	-500	-818	-756	7	-1272	-783	0
884	0	0	-5544	250	5794	2647	-5669	3022	-471	-832	-770	-1	-1369	-692	0
885	0	0	-5458	259	5717	2599	-5587	2988	-374	-801	-713	56	-1315	-642	0
886	0	0	-5331	234	5565	2548	-5448	2899	-327	-743	-547	32	-1239	-535	0
887	0	0	-5160	246	5406	2457	-5283	2826	-312	-704	-389	56	-1037	-486	0
888	0	0	-4543	256	4799	2143	-4671	2527	-27	-486	-48	108	-876	-226	0
889	0	0	-4375	248	4623	2063	-4499	2435	-124	-452	73	9	-822	-304	0
890	0	0	-4413	254	4667	2079	-4540	2460	-234	-564	-32	27	-964	-401	0
891	0	0	-4916	283	5199	2316	-5057	2741	-461	-845	-376	-73	-1352	-768	0
892	0	0	-5511	281	5792	2615	-5651	3036	-574	-1061	-801	-54	-1769	-904	0
893	0	0	-5676	314	5990	2681	-5833	3152	-628	-1109	-797	-31	-1755	-923	0
894	0	0	-5649	300	5949	2674	-5799	3124	-535	-1119	-905	-3	-1872	-911	0
895	0	0	-5643	281	5924	2681	-5783	3102	-479	-1160	-841	-11	-1844	-880	0
896	0	0	-5487	261	5748	2613	-5617	3004	-436	-1175	-768	-40	-1860	-834	0
897	0	0	-5268	226	5494	2521	-5381	2860	-386	-1028	-607	-25	-1645	-636	0
898	0	0	-4759	217	4976	2271	-4867	2596	-215	-964	-228	50	-1517	-494	0
899	0	0	-4472	211	4683	2130	-4577	2447	-145	-805	-104	71	-1323	-461	0
900	0	0	-4561	190	4751	2185	-4656	2470	-316	-960	-273	-13	-1553	-636	0
901	0	0	-5056	182	5238	2437	-5147	2710	-376	-1196	-566	-1	-1819	-847	0
902	0	0	-5667	203	5870	2732	-5768	3036	-622	-1460	-1113	-38	-2263	-1196	0
903	0	0	-5681	234	5915	2723	-5798	3074	-580	-1433	-1016	-21	-2190	-1068	0
904	0	0	-5826	242	6068	2792	-5947	3155	-729	-1507	-1105	-81	-2306	-1067	0
905	0	0	-5622	248	5870	2687	-5746	3059	-516	-1358	-1035	-40	-2120	-1030	0
906	0	0	-5527	261	5788	2633	-5657	3024	-607	-1183	-975	-3	-2040	-913	0
907	0	0	-5281	279	5560	2501	-5420	2919	-438	-1146	-822	73	-1835	-838	0
908	0	0	-4819	281	5100	2269	-4959	2690	-300	-962	-391	-7	-1433	-517	0
909	0	0	-4462	263	4725	2099	-4593	2494	-285	-853	-306	-27	-1241	-552	0
910	0	0	-4526	246	4772	2140	-4649	2509	-298	-915	-275	32	-1307	-587	0
911	0	0	-5073	240	5313	2416	-5193	2776	-529	-1101	-665	-64	-1643	-933	0
912	0	0	-5547	238	5785	2654	-5666	3011	-646	-1187	-1020	-93	-1864	-944	0
913	0	0	-5758	232	5990	2763	-5874	3111	-686	-1183	-1101	27	-1784	-1032	0
914	0	0	-5776	236	6012	2770	-5894	3124	-692	-1204	-1086	-147	-1811	-985	0
915	0	0	-5692	225	5917	2733	-5804	3071	-558	-1086	-938	48	-1691	-878	0
916	0	0	-5517	238	5755	2639	-5636	2996	-521	-1004	-869	-48	-1631	-814	0
917	0	0	-5213	238	5451	2487	-5332	2844	-395	-824	-692	34	-1328	-669	0
918	0	0	-4792	252	5044	2270	-4918	2648	-349	-597	-291	11	-975	-388	0
919	0	0	-4400	277	4677	2061	-4538	2477	-261	-514	-106	11	-861	-316	0
920	0	0	-4503	281	4784	2111	-4643	2532	-331	-607	-186	-11	-847	-438	0
921	0	0	-4947	279	5226	2334	-5086	2752	-457	-737	-589	-9	-1239	-710	0
922	0	0	-5601	292	5893	2654	-5747	3092	-673	-919	-942	-91	-1358	-863	0
923	0	0	-5630	302	5932	2664	-5781	3117	-679	-954	-946	-42	-1474	-826	0
924	0	0	-5606	316	5922	2645	-5764	3119	-638	-840	-937	27	-1317	-791	0
925	0	0	-5564	316	5880	2624	-5722	3098	-549	-867	-948	13	-1406	-733	0
926	0	0	-5418	318	5736	2550	-5577	3027	-442	-711	-830	60	-1214	-651	0
927	0	0	-5143	345	5488	2399	-5315	2916	-428	-646	-461	-5	-989	-494	0
928	0	0	-4623	351	4974	2136	-4798	2662	-273	-409	-126	27	-601	-242	0
929	0	0	-4343	349	4692	1997	-4517	2520	-186	-345	-46	-29	-521	-242	0
930	0	0	-4380	349	4729	2015	-4554	2539	-242	-380	-91	65	-614	-327	0
931	0	0	-4910	345	5255	2282	-5082	2800	-486	-626	-481	-21	-973	-605	0
932	0	0	-5403	345	5748	2529	-5575	3046	-589	-776	-785	-11	-1226	-750	0
933	0	0	-5635	355	5990	2640	-5812	3172	-636	-921	-884	-52	-1346	-830	0
934	0	0	-5593	353	5946	2620	-5769	3149	-611	-777	-902	-29	-1274	-713	0
935	0	0	-5522	360	5882	2581	-5702	3121	-568	-777	-797	-58	-1303	-686	0
936	0	0	-5364	360	5724	2502	-5544	3042	-492	-651	-682	9	-1152	-630	0
937	0	0	-5206	355	5561	2425	-5383	2958	-446	-669	-591	-58	-1026	-504	0
938	0	0	-4619	353	4972	2133	-4795	2662	-205	-413	-188	56	-661	-203	0
939	0	0	-4329	356	4685	1986	-4507	2520	-180	-459	-38	-1	-549	-129	0
940	0	0	-4353	339	4692	2007	-4522	2515	-252	-446	-139	56	-616	-310	0
941	0	0	-4896	320	5216	2288	-5056	2768	-465	-686	-488	5	-950	-580	0
942	0	0	-5409	279	5688	2565	-5548	2983	-603	-861	-793	-46	-1243	-752	0
943	0	0	-5669	259	5928	2705	-5798	3093	-624	-878	-836	-73	-1326	-754	0
944	0	0	-5581	273	5854	2654	-5717	3063	-583	-952	-845	-71	-1245	-735	0
945	0	0	-5540	254	5794	2643	-5667	3024	-517	-791	-801	-95	-1125	-719	0
946	0	0	-5444	232	5676	2606	-5560	2954	-535	-781	-727	-44	-1251	-599	0
947	0	0	-5207	209	5416	2499	-5311	2812	-428	-626	-580	62	-921	-467	0
948	0	0	-4689	205	4894	2242	-4791	2549	-242	-450	-221	48	-607	-240	0
949	0	0	-4338	197	4535	2070	-4436	2366	-114	-389	0	-1	-504	-141	0
950	0	0	-4425	199	4624	2113	-4524	2411	-217	-446	-58	21	-568	-265	0
951	0	0	-4890	192	5082	2349	-4986	2637	-430	-725	-479	-31	-964	-589	0
952	0	0	-5492	186	5678	2653	-5585	2932	-595	-855	-803	-75	-1220	-863	0
953	0	0	-5645	182	5827	2731	-5736	3004	-669	-853	-873	-27	-1268	-781	0
954	0	0	-5577	192	5769	2692	-5673	2980	-570	-814	-999	-3	-1365	-694	0
955	0	0	-5554	211	5765	2671	-5659	2988	-552	-781	-853	-40	-1195	-677	0
956	0	0	-5374	197	5571	2588	-5472	2884	-521	-708	-661	-34	-1070	-599	0
957	0	0	-5167	195	5362	2486	-5264	2778	-399	-564	-570	69	-937	-477	0
958	0	0	-4615	207	4822	2204	-4718	2514	-261	-372	-102	13	-651	-230	0
959	0	0	-4272	195	4467	2038	-4369	2331	-188	-310	5	40	-461	-161	0
960	0	0	-4423	188	4611	2117	-4517	2399	-273	-481	-131	-7	-667	-374	0
961	0	0	-4914	188	5102	2363	-5008	2645	-492	-636	-533	-50	-904	-582	0
962	0	0	-5427	195	5622	2616	-5524	2908	-628	-774	-808	-27	-1158	-735	0
963	0	0	-5642	205	5847	2718	-5744	3026	-626	-781	-927	-15	-1257	-766	0
964	0	0	-5549	232	5781	2658	-5665	3006	-583	-851	-874	-29	-1297	-679	0
965	0	0	-5471	234	5705	2618	-5588	2969	-498	-649	-805	11	-1099	-595	0
966	0	0	-5393	252	5645	2570	-5519	2948	-572	-628	-737	-50	-1039	-620	0
967	0	0	-5139	261	5400	2439	-5269	2830	-384	-502	-547	-19	-840	-457	0
968	0	0	-4654	271	4925	2191	-4789	2598	-271	-341	-159	1	-440	-277	0
969	0	0	-4341	254	4595	2043	-4468	2424	-265	-219	3	-27	-291	-155	0
970	0	0	-4359	232	4591	2063	-4475	2411	-161	-283	-38	21	-368	-203	0
971	0	0	-4843	195	5038	2324	-4940	2616	-397	-430	-366	-56	-663	-465	0
972	0	0	-5492	182	5674	2655	-5583	2928	-628	-614	-752	-64	-956	-735	0
973	0	0	-5603	182	5785	2710	-5694	2983	-616	-632	-787	-36	-966	-684	0
974	0	0	-5680	192	5872	2744	-5776	3032	-663	-614	-849	-50	-1001	-599	0
975	0	0	-5539	211	5750	2664	-5644	2980	-453	-597	-704	-23	-915	-529	0
976	0	0	-5430	205	5635	2612	-5532	2920	-494	-582	-582	9	-832	-498	0
977	0	0	-5160	211	5371	2474	-5265	2791	-345	-459	-382	-31	-698	-329	0
978	0	0	-4675	217	4892	2229	-4783	2554	-176	-259	29	0	-310	-67	0
979	0	0	-4363	221	4584	2071	-4473	2402	-215	-195	100	-21	-195	-77	0
980	0	0	-4371	211	4582	2080	-4476	2396	-232	-217	42	-50	-263	-166	0
981	0	0	-4920	205	5125	2357	-5022	2665	-448	-457	-304	-5	-620	-450	0
982	0	0	-5468	223	5691	2622	-5579	2957	-498	-708	-684	-44	-962	-651	0
983	0	0	-5668	225	5893	2721	-5780	3059	-618	-721	-762	-67	-1067	-698	0
984	0	0	-5643	223	5866	2710	-5754	3044	-583	-659	-791	-108	-1037	-723	0
985	0	0	-5575	182	5757	2696	-5666	2969	-496	-618	-737	-23	-1002	-597	0
986	0	0	-5484	188	5672	2648	-5578	2930	-529	-537	-644	-36	-960	-572	0
987	0	0	-5157	139	5296	2509	-5226	2717	-351	-475	-327	5	-785	-388	0
988	0	0	-4795	122	4917	2336	-4856	2519	-248	-265	-73	32	-444	-135	0
989	0	0	-4381	67	4448	2157	-4414	2257	-162	-256	50	31	-457	-137	0
990	0	0	-4540	19	4559	2260	-4549	2289	-205	-294	58	-23	-440	-192	0
991	0	0	-5014	-31	4983	2522	-4998	2476	-411	-589	-391	-25	-760	-539	0
992	0	0	-5580	-65	5515	2822	-5547	2725	-560	-752	-721	-50	-1039	-758	0
993	0	0	-5777	-97	5680	2937	-5728	2791	-549	-756	-779	19	-1131	-644	0
994	0	0	-5800	-124	5676	2962	-5738	2776	-525	-770	-857	1	-1146	-727	0
995	0	0	-5710	-106	5604	2908	-5657	2749	-502	-642	-696	-79	-946	-616	0
996	0	0	-5526	-87	5439	2806	-5482	2676	-448	-512	-663	7	-847	-556	0
997	0	0	-5285	-38	5247	2661	-5266	2604	-347	-483	-486	3	-667	-343	0
998	0	0	-4774	13	4787	2380	-4780	2400	-182	-209	-13	19	-320	-95	0
999	0	0	-4427	104	4531	2161	-4479	2317	-112	-170	161	58	-197	21	0
1000	0	0	-4380	277	4657	2051	-4518	2467	-223	-176	62	48	-176	-219	0
1001	0	0	-4772	444	5216	2164	-4994	2830	-444	-370	-291	-64	-485	-430	0
1002	0	0	-5304	671	5975	2316	-5639	3323	-523	-541	-682	-81	-847	-607	0
1003	0	0	-5289	919	6208	2185	-5748	3563	-558	-539	-719	-65	-919	-585	0
1004	0	0	-5226	1187	6413	2019	-5819	3800	-494	-560	-754	3	-898	-616	0
1005	0	0	-4996	1534	6530	1731	-5763	4032	-512	-566	-690	-27	-956	-638	0
1006	0	0	-4629	1897	6526	1366	-5577	4211	-428	-473	-517	-50	-791	-432	0
1007	0	0	-4332	2246	6578	1043	-5455	4412	-329	-498	-376	-27	-723	-391	0
1008	0	0	-3543	2593	6136	475	-4839	4364	-145	-298	9	89	-413	-120	0
1009	0	0	-3166	2789	5955	188	-4560	4372	-182	-240	147	-36	-267	-93	0
1010	0	0	-3261	2834	6095	213	-4678	4464	-248	-339	-15	-7	-521	-323	0
1011	0	0	-3762	2826	6588	468	-5175	4707	-403	-599	-386	-7	-855	-545	0
1012	0	0	-4346	2752	7098	797	-5722	4925	-525	-867	-731	-65	-1220	-766	0
1013	0	0	-4652	2566	7218	1043	-5935	4892	-603	-867	-847	-65	-1334	-793	1
1014	0	0	-4711	2207	6918	1252	-5814	4562	-537	-822	-779	-27	-1309	-776	0
1015	0	0	-4930	1716	6646	1607	-5788	4181	-539	-828	-741	-13	-1270	-735	0
1016	0	0	-5075	1171	6246	1952	-5660	3708	-554	-733	-723	-60	-1222	-700	0
1017	0	0	-5110	733	5843	2188	-5476	3288	-450	-640	-475	-11	-1041	-514	0
1018	0	0	-4738	434	5172	2152	-4955	2803	-304	-417	-124	27	-762	-265	0
1019	0	0	-4512	209	4721	2151	-4616	2465	-174	-420	73	23	-576	-254	0
1020	0	0	-4638	91	4729	2273	-4683	2410	-269	-494	38	-56	-634	-337	0
1021	0	0	-5155	1	5156	2577	-5155	2578	-494	-599	-372	-7	-902	-614	0
1022	0	0	-5745	-77	5668	2911	-5706	2795	-655	-758	-781	15	-1237	-754	0
1023	0	0	-5932	-95	5837	3013	-5884	2871	-640	-744	-799	-106	-1138	-743	0
1024	0	0	-5966	-112	5854	3039	-5910	2871	-618	-743	-847	-97	-1158	-826	0
1025	0	0	-5914	-118	5796	3016	-5855	2839	-574	-595	-766	1	-1131	-669	0
1026	0	0	-5679	-116	5563	2897	-5621	2723	-455	-593	-562	-34	-997	-486	0
1027	0	0	-5516	-108	5408	2812	-5462	2650	-419	-450	-457	-25	-737	-485	0
1028	0	0	-5076	-100	4976	2588	-5026	2438	-279	-269	-31	0	-426	-184	0
1029	0	0	-4684	-112	4572	2398	-4628	2230	-199	-178	79	-44	-279	-178	0
1030	0	0	-4789	-79	4710	2434	-4749	2315	-277	-263	44	-9	-403	-310	0
1031	0	0	-5307	-23	5284	2665	-5295	2630	-455	-549	-411	-31	-746	-640	0
1032	0	0	-5760	38	5798	2861	-5779	2918	-611	-659	-690	-56	-1028	-735	0
1033	0	0	-5882	102	5984	2890	-5933	3043	-644	-657	-824	-81	-1076	-750	0
1034	0	0	-5810	128	5938	2841	-5874	3033	-572	-659	-733	5	-1088	-710	0
1035	0	0	-5832	141	5973	2845	-5902	3057	-523	-613	-715	27	-1010	-646	0
1036	0	0	-5578	174	5752	2702	-5665	2963	-516	-537	-661	-32	-923	-578	0
1037	0	0	-5393	211	5604	2591	-5498	2907	-426	-432	-382	36	-692	-376	0
1038	0	0	-4928	211	5139	2358	-5033	2675	-240	-263	-112	-34	-370	-195	0
1039	0	0	-4535	225	4760	2155	-4647	2492	-139	-133	133	-13	-265	-56	0
1040	0	0	-4682	230	4912	2226	-4797	2571	-244	-291	-19	-17	-343	-215	0
1041	0	0	-5114	250	5364	2432	-5239	2807	-469	-494	-417	-62	-655	-543	0
1042	0	0	-5715	267	5982	2724	-5848	3124	-580	-704	-704	-13	-921	-669	0
1043	0	0	-5785	281	6066	2752	-5925	3173	-673	-669	-776	-98	-892	-661	0
1044	0	0	-5734	283	6017	2725	-5875	3150	-562	-661	-733	-62	-878	-624	0
1045	0	0	-5713	271	5984	2721	-5848	3127	-535	-585	-723	-11	-907	-653	0
1046	0	0	-5527	248	5775	2639	-5651	3011	-436	-576	-572	19	-812	-508	0
1047	0	0	-5335	269	5604	2533	-5469	2936	-360	-413	-471	3	-638	-370	0
1048	0	0	-4910	250	5160	2330	-5035	2705	-279	-226	-89	-5	-312	-213	0
1049	0	0	-4598	244	4842	2177	-4720	2543	-135	-192	69	93	-153	-40	0
1050	0	0	-4631	240	4871	2195	-4751	2555	-230	-339	-23	-34	-349	-232	0
1051	0	0	-5073	263	5336	2405	-5204	2799	-446	-481	-300	-110	-547	-535	0
1052	0	0	-5673	267	5940	2703	-5806	3103	-613	-613	-774	-5	-917	-642	0
1053	0	0	-5839	273	6112	2783	-5975	3192	-642	-665	-741	-141	-915	-646	0
1054	0	0	-5787	271	6058	2758	-5922	3164	-510	-739	-702	-25	-900	-686	0
1055	0	0	-5721	289	6010	2716	-5865	3149	-494	-566	-688	-54	-822	-636	0
1056	0	0	-5602	254	5856	2674	-5729	3055	-525	-574	-550	-126	-748	-510	0
1057	0	0	-5407	234	5641	2586	-5524	2937	-341	-453	-333	5	-535	-320	0
1058	0	0	-4939	246	5185	2346	-5062	2715	-316	-281	-17	-91	-205	-186	0
1059	0	0	-4468	259	4727	2104	-4597	2493	-100	-87	244	54	-32	-23	0
1060	0	0	-4616	259	4875	2178	-4745	2567	-234	-242	67	0	-209	-157	0
1061	0	0	-4994	275	5269	2359	-5131	2772	-426	-345	-256	-65	-426	-391	0
1062	0	0	-5620	271	5891	2674	-5755	3081	-620	-624	-638	-31	-845	-630	0
1063	0	0	-5704	296	6000	2704	-5852	3148	-578	-601	-589	-91	-750	-605	0
1064	0	0	-5812	285	6097	2763	-5954	3191	-576	-632	-756	-50	-849	-607	0
1065	0	0	-5696	296	5992	2700	-5844	3144	-521	-550	-636	-21	-787	-593	0
1066	0	0	-5570	310	5880	2630	-5725	3095	-463	-529	-525	-25	-768	-444	0
1067	0	0	-5303	323	5626	2490	-5464	2974	-362	-378	-368	-48	-550	-325	0
1068	0	0	-4817	325	5142	2246	-4979	2733	-223	-197	-15	-62	-242	-106	0
1069	0	0	-4425	331	4756	2047	-4590	2543	-201	-135	221	-7	-143	-5	0
1070	0	0	-4530	323	4853	2103	-4691	2588	-234	-291	36	-89	-238	-252	0
1071	0	0	-4949	306	5255	2321	-5102	2780	-335	-417	-287	-25	-483	-391	0
1072	0	0	-5535	281	5816	2627	-5675	3048	-578	-649	-663	-58	-820	-632	0
1073	0	0	-5682	283	5965	2699	-5823	3124	-646	-605	-756	-25	-861	-754	0
1074	0	0	-5663	304	5967	2679	-5815	3135	-566	-523	-777	-65	-787	-630	0
1075	0	0	-5520	329	5849	2595	-5684	3089	-514	-471	-692	17	-797	-545	0
1076	0	0	-5436	343	5779	2546	-5607	3061	-488	-422	-620	15	-692	-486	0
1077	0	0	-5182	358	5540	2412	-5361	2949	-397	-325	-486	-112	-550	-453	0
1078	0	0	-4687	384	5071	2151	-4879	2727	-236	-153	-25	15	-207	-95	0
1079	0	0	-4289	382	4671	1953	-4480	2526	-192	7	64	25	-97	-65	0
1080	0	0	-4386	372	4758	2007	-4572	2565	-199	-195	32	34	-217	-124	0
1081	0	0	-4848	372	5220	2238	-5034	2796	-457	-347	-353	-31	-475	-486	0
1082	0	0	-5442	360	5802	2541	-5622	3081	-566	-517	-706	-48	-762	-638	0
1083	0	0	-5630	364	5994	2633	-5812	3179	-659	-574	-741	-1	-909	-605	0
1084	0	0	-5560	388	5948	2586	-5754	3168	-529	-543	-748	-23	-826	-572	0
1085	0	0	-5583	411	5994	2586	-5788	3202	-603	-498	-743	-9	-810	-636	0
1086	0	0	-5341	424	5765	2458	-5553	3094	-461	-424	-568	42	-667	-519	0
1087	0	0	-5100	417	5517	2341	-5308	2967	-434	-291	-413	-38	-572	-349	0
1088	0	0	-4592	438	5030	2077	-4811	2734	-168	-56	50	19	-60	-23	0
1089	0	0	-4297	417	4714	1940	-4505	2565	-174	-97	64	-29	-83	-143	0
1090	0	0	-4246	415	4661	1915	-4453	2538	-211	-65	108	7	-112	-161	0
1091	0	0	-4858	420	5278	2219	-5068	2849	-399	-409	-356	-15	-533	-539	0
1092	0	0	-5420	434	5854	2493	-5637	3144	-609	-582	-700	-62	-944	-669	0
1093	0	0	-5523	444	5967	2539	-5745	3205	-547	-613	-764	3	-921	-706	0
1094	0	0	-5556	492	6048	2532	-5802	3270	-646	-655	-855	-34	-989	-733	0
1095	0	0	-5500	521	6021	2489	-5760	3271	-502	-657	-710	-17	-1067	-605	0
1096	0	0	-5358	527	5885	2415	-5621	3206	-481	-582	-620	0	-944	-576	0
1097	0	0	-5042	535	5577	2253	-5309	3056	-407	-450	-517	3	-791	-473	0
1098	0	0	-4536	566	5102	1985	-4819	2834	-180	-300	-124	34	-485	-149	0
1099	0	0	-4245	566	4811	1839	-4528	2688	-232	-298	17	21	-483	-252	0
1100	0	0	-4218	589	4807	1814	-4512	2698	-246	-360	34	-64	-630	-292	0
1101	0	0	-4737	609	5346	2064	-5041	2977	-525	-599	-420	-15	-882	-562	0
1102	0	0	-5261	634	5895	2313	-5578	3264	-667	-884	-750	-102	-1268	-810	0
1103	0	0	-5399	651	6050	2374	-5724	3350	-616	-847	-841	13	-1239	-832	0
1104	0	0	-5399	655	6054	2372	-5726	3354	-568	-865	-859	-36	-1303	-801	0
1105	0	0	-5360	688	6048	2336	-5704	3368	-574	-762	-876	-62	-1239	-814	0
1106	0	0	-5172	723	5895	2224	-5533	3309	-504	-737	-743	-48	-1175	-657	0
1107	0	0	-4935	764	5699	2085	-5317	3231	-428	-583	-517	-7	-874	-463	0
1108	0	0	-4406	795	5201	1805	-4803	2998	-236	-485	-120	-34	-562	-265	0
1109	0	0	-4057	820	4877	1618	-4467	2848	-186	-382	42	-19	-521	-186	0
1110	0	0	-4102	845	4947	1628	-4524	2896	-258	-490	0	-3	-558	-362	0
1111	0	0	-4556	843	5399	1856	-4977	3121	-389	-599	-403	-13	-758	-603	0
1112	0	0	-5110	880	5990	2115	-5550	3435	-613	-841	-756	-44	-1220	-768	0
1113	0	0	-5306	894	6200	2206	-5753	3547	-679	-911	-807	-93	-1198	-799	0
1114	0	0	-5283	882	6165	2200	-5724	3523	-640	-911	-791	-87	-1220	-820	0
1115	0	0	-5263	904	6167	2179	-5715	3535	-659	-810	-838	-48	-1164	-729	0
1116	0	0	-5108	917	6025	2095	-5566	3471	-568	-816	-741	-48	-1103	-692	0
1117	0	0	-4796	923	5719	1936	-5257	3321	-380	-696	-448	21	-902	-539	0
1118	0	0	-4336	915	5251	1710	-4793	3083	-294	-463	-143	-128	-626	-223	0
1119	0	0	-3876	927	4803	1474	-4339	2865	-157	-349	137	44	-422	-104	0
1120	0	0	-4066	917	4983	1574	-4524	2950	-358	-543	-83	-79	-611	-339	0
1121	0	0	-4369	929	5298	1720	-4833	3113	-380	-675	-366	-17	-820	-533	0
1122	0	0	-5034	935	5969	2049	-5501	3452	-616	-904	-665	-34	-1183	-680	0
1123	0	0	-5112	944	6056	2084	-5584	3500	-593	-888	-762	-75	-1231	-696	0
1124	0	0	-5155	940	6095	2107	-5625	3517	-616	-832	-808	-60	-1167	-725	0
1125	0	0	-5077	946	6023	2065	-5550	3484	-506	-731	-649	17	-1169	-611	0
1126	0	0	-4914	919	5833	1997	-5373	3376	-401	-710	-574	-79	-991	-519	0
1127	0	0	-4758	904	5662	1927	-5210	3283	-448	-624	-432	-40	-816	-436	0
1128	0	0	-4157	863	5020	1647	-4588	2941	-137	-407	-87	46	-504	-164	0
1129	0	0	-3884	812	4696	1536	-4290	2754	-137	-349	195	-44	-312	-128	0
1130	0	0	-3994	768	4762	1613	-4378	2765	-234	-397	36	-42	-440	-275	0
1131	0	0	-4468	713	5181	1877	-4824	2947	-419	-529	-312	-89	-679	-508	0
1132	0	0	-5119	679	5798	2220	-5458	3238	-653	-836	-694	-75	-1146	-828	0
1133	0	0	-5231	649	5880	2291	-5555	3264	-527	-781	-680	-40	-1065	-680	0
1134	0	0	-5273	609	5882	2332	-5577	3245	-614	-741	-737	-19	-1099	-711	0
1135	0	0	-5067	564	5631	2251	-5349	3097	-436	-576	-680	-7	-954	-618	0
1136	0	0	-5081	521	5602	2280	-5341	3061	-446	-552	-576	56	-954	-531	0
1137	0	0	-4902	479	5381	2211	-5141	2930	-417	-537	-426	-48	-847	-473	0
1138	0	0	-4413	535	4948	1939	-4680	2741	-244	-331	-56	-21	-510	-244	0
1139	0	0	-4379	663	5042	1858	-4710	2852	-516	-659	-384	-389	-917	-762	0
1140	0	0	-4535	582	5117	1976	-4826	2849	-386	-318	-215	-87	-1016	-915	0
1141	0	0	-5054	401	5455	2326	-5254	2928	-545	-552	-547	-34	-977	-721	0
1142	0	0	-5281	296	5577	2492	-5429	2936	-572	-516	-448	-21	-826	-539	0
1143	0	0	-4253	226	4479	2013	-4366	2352	-87	-190	188	7	-141	21	0
1144	0	0	-3126	170	3296	1478	-3211	1733	250	170	933	23	527	500	0
1145	0	0	-2712	69	2781	1321	-2746	1425	110	213	1152	-7	618	465	0
1146	0	0	-2963	-34	2929	1498	-2946	1447	27	77	917	34	432	221	0
1147	0	0	-3739	-135	3604	1937	-3671	1734	-170	-100	475	-15	114	-40	0
1148	0	0	-4009	-215	3794	2112	-3901	1789	-230	-209	329	27	-48	-124	0
1149	0	0	-4585	-325	4260	2455	-4422	1967	-446	-306	-34	-50	-405	-459	0
1150	0	0	-5304	-420	4884	2862	-5094	2232	-632	-570	-593	-129	-743	-737	0
1151	0	0	-5943	-496	5447	3219	-5695	2475	-721	-741	-808	-19	-1065	-894	0
1152	0	0	-6207	-543	5664	3375	-5935	2560	-818	-677	-948	-56	-1061	-816	0
1153	0	0	-5195	-574	4621	2884	-4908	2023	-283	-331	-116	40	-343	-100	0
1154	0	0	-4223	-603	3620	2413	-3921	1508	1	-58	331	21	139	124	1
1155	0	0	-3662	-599	3063	2130	-3362	1232	67	67	611	1	343	236	0
1156	0	0	-3908	-638	3270	2273	-3589	1316	-36	-34	434	60	205	161	0
1157	0	0	-4467	-636	3831	2551	-4149	1597	-312	-197	91	-64	-11	-209	0
1158	0	0	-4430	-547	3883	2488	-4156	1668	-221	-172	64	97	-1	-238	0
1159	0	0	-4765	-517	4248	2641	-4506	1865	-380	-329	-112	-1	-100	-327	0
1160	0	0	-5255	-545	4710	2900	-4982	2082	-560	-512	-545	-110	-539	-628	0
1161	0	0	-5718	-535	5183	3126	-5450	2324	-634	-665	-816	48	-781	-743	0
1162	0	0	-6248	-549	5699	3398	-5973	2575	-810	-871	-1117	-116	-1080	-927	0
1163	0	0	-6143	-591	5552	3367	-5847	2480	-651	-840	-991	-44	-1034	-783	0
1164	0	0	-6036	-661	5375	3348	-5705	2357	-597	-863	-898	-69	-1026	-748	0
1165	104	0	-5848	-799	5049	3323	-5448	2125	-486	-820	-803	-40	-1070	-756	0
1166	104	0	-5830	-1008	4822	3419	-5326	1907	-512	-758	-597	-44	-1049	-549	0
1167	104	0	-5769	-1162	4607	3465	-5188	1722	-388	-814	-516	-71	-1115	-560	0
1168	104	0	-5254	-1179	4075	3216	-4664	1448	-203	-626	-133	110	-933	-325	0
1169	104	0	-5037	-1233	3804	3135	-4420	1285	-263	-679	-98	7	-1024	-403	0
1170	104	0	-5122	-1204	3918	3163	-4520	1357	-341	-750	-97	-87	-1183	-502	0
1171	104	0	-5528	-1109	4419	3318	-4973	1655	-407	-935	-444	-25	-1526	-772	0
1172	104	0	-5999	-944	5055	3471	-5527	2055	-688	-1103	-801	-75	-1938	-929	0
1173	104	0	-5945	-746	5199	3345	-5572	2226	-595	-1068	-690	-124	-1887	-896	0
1174	104	0	-5809	-680	5129	3244	-5469	2224	-550	-1035	-622	-15	-1841	-820	0
1175	104	0	-5629	-706	4923	3167	-5276	2108	-366	-849	-490	36	-1652	-756	0
1176	104	0	-5661	-841	4820	3251	-5240	1989	-463	-729	-432	-27	-1546	-632	0
1177	104	0	-5377	-956	4421	3166	-4899	1732	-298	-413	-277	69	-1222	-463	0
1178	104	0	-5074	-981	4093	3027	-4583	1556	-207	-337	29	58	-863	-271	0
1179	104	0	-4626	-1014	3612	2820	-4119	1299	-110	-151	304	-3	-702	-180	0
1180	104	0	-4799	-997	3802	2898	-4300	1402	-192	-91	197	71	-603	-298	0
1181	104	0	-5166	-904	4262	3035	-4714	1679	-432	-300	-197	-38	-841	-556	0
1182	104	0	-5604	-754	4850	3179	-5227	2048	-504	-413	-473	38	-942	-657	0
1183	104	0	-5549	-537	5012	3043	-5280	2237	-613	-374	-593	-67	-968	-733	0
1184	104	0	-5406	-477	4929	2941	-5167	2226	-452	-250	-391	0	-748	-502	0
1185	104	0	-5398	-506	4892	2952	-5145	2193	-494	-289	-388	-83	-733	-506	0
1186	104	0	-5191	-601	4590	2896	-4890	1994	-380	-194	-269	-9	-583	-483	0
1187	104	0	-5156	-793	4363	2974	-4759	1785	-302	-159	-81	38	-450	-279	0
1188	104	0	-4783	-929	3854	2856	-4318	1462	-188	-29	203	29	-285	-60	0
1189	104	0	-4443	-1012	3431	2727	-3937	1209	-159	97	364	32	-73	-38	0
1190	104	0	-4641	-1049	3592	2845	-4116	1271	-236	-170	209	-79	-306	-300	0
1191	104	0	-5090	-1067	4023	3078	-4556	1478	-467	-380	-112	-104	-591	-492	0
1192	104	0	-5716	-1080	4636	3398	-5176	1778	-580	-659	-552	-197	-1026	-746	0
1193	104	0	-5722	-1065	4657	3393	-5189	1796	-580	-653	-547	7	-960	-741	0
1194	104	0	-5774	-1080	4694	3427	-5234	1807	-622	-684	-677	-137	-1094	-737	0
1195	104	0	-5700	-1109	4591	3404	-5145	1741	-475	-562	-552	-23	-958	-642	0
1196	104	0	-5644	-1148	4496	3396	-5070	1674	-455	-578	-450	-13	-981	-570	0
1197	104	0	-5365	-1183	4182	3274	-4773	1499	-356	-490	-261	40	-797	-479	0
1198	104	0	-4923	-1183	3740	3053	-4331	1278	-277	-248	38	-48	-440	-178	0
1199	104	0	-4585	-1181	3404	2883	-3994	1111	-108	-217	217	-40	-244	-166	0
1200	104	0	-4637	-1175	3462	2906	-4049	1143	-201	-194	106	-44	-246	-256	0
1201	104	0	-5060	-1171	3889	3115	-4474	1359	-432	-413	-201	-32	-498	-504	0
1202	104	0	-5629	-1144	4485	3386	-5057	1670	-558	-549	-636	-42	-748	-661	0
1203	104	0	-5677	-1111	4566	3394	-5121	1727	-516	-450	-611	-34	-591	-550	0
1204	104	0	-5751	-1105	4646	3428	-5198	1770	-521	-510	-568	-106	-550	-566	0
1205	104	0	-5618	-1092	4526	3355	-5072	1717	-483	-401	-521	-36	-440	-506	0
1206	104	0	-5501	-1121	4380	3311	-4940	1629	-391	-267	-434	52	-316	-384	0
1207	104	0	-5354	-1129	4225	3241	-4789	1548	-395	-211	-232	-23	40	-273	0
1208	104	0	-4800	-1140	3660	2970	-4230	1260	-162	-5	162	62	384	46	0
1209	104	0	-4399	-1127	3272	2763	-3835	1072	-131	174	409	25	663	151	0
1210	104	0	-4546	-1101	3445	2823	-3995	1172	-112	-79	325	-77	512	17	0
1211	104	0	-4936	-1084	3852	3010	-4394	1384	-351	-131	-89	-31	238	-219	0
1212	104	0	-5450	-1041	4409	3245	-4929	1684	-483	-450	-424	7	-62	-399	0
1213	104	0	-5623	-1028	4595	3325	-5109	1783	-500	-453	-488	-1	-170	-393	0
1214	104	0	-5707	-997	4710	3352	-5208	1856	-562	-539	-605	-44	-153	-420	0
1215	104	0	-5559	-975	4584	3267	-5071	1804	-428	-516	-399	-11	-135	-308	0
1216	104	0	-5404	-977	4427	3190	-4915	1725	-300	-479	-323	-21	-29	-184	0
1217	104	0	-5186	-971	4215	3078	-4700	1622	-362	-320	-195	-46	168	-120	0
1218	104	0	-4710	-968	3742	2839	-4226	1387	-147	-234	151	25	360	98	0
1219	104	0	-4356	-981	3375	2668	-3865	1197	-64	-164	378	54	564	188	0
1220	104	0	-4433	-1004	3429	2718	-3931	1212	-178	-291	215	-114	345	-48	0
1221	104	0	-4909	-1018	3891	2963	-4400	1436	-285	-543	-164	-9	83	-263	0
1222	104	0	-5534	-1043	4491	3288	-5012	1724	-510	-795	-519	-15	-419	-547	0
1223	104	0	-5689	-1045	4644	3367	-5166	1799	-502	-781	-622	-40	-450	-545	0
1224	104	0	-5704	-1016	4688	3360	-5196	1836	-550	-781	-708	-52	-514	-448	0
1225	104	0	-5561	-991	4570	3276	-5065	1789	-444	-677	-599	-36	-492	-485	0
1226	104	0	-5474	-999	4475	3236	-4974	1738	-372	-684	-554	-9	-420	-401	0
1227	104	0	-5225	-983	4242	3104	-4733	1629	-314	-547	-296	17	-316	-232	0
1228	104	0	-4717	-991	3726	2854	-4221	1367	-102	-368	87	27	34	100	0
1229	104	0	-4389	-977	3412	2683	-3900	1217	-91	-244	162	-64	102	75	0
1230	104	0	-4414	-944	3470	2679	-3942	1263	-164	-232	197	11	145	-27	0
1231	104	0	-4888	-925	3963	2906	-4425	1519	-331	-568	-230	-32	-258	-356	0
1232	104	0	-5375	-888	4487	3131	-4931	1799	-479	-638	-591	-3	-549	-519	0
1233	104	0	-5629	-855	4774	3242	-5201	1959	-587	-725	-574	-52	-603	-531	0
1234	104	0	-5569	-832	4737	3200	-5153	1952	-496	-597	-659	-3	-605	-494	0
1235	104	0	-5545	-818	4727	3181	-5136	1954	-475	-574	-632	42	-541	-388	0
1236	104	0	-5425	-863	4562	3144	-4993	1849	-407	-455	-442	-27	-407	-384	0
1237	104	0	-5169	-874	4295	3021	-4732	1710	-289	-289	-312	0	-221	-176	0
1238	104	0	-4731	-886	3845	2808	-4288	1479	-153	-44	176	-60	93	131	0
1239	104	0	-4309	-905	3404	2607	-3856	1249	-62	1	444	-29	291	162	0
1240	104	0	-4388	-898	3490	2643	-3939	1296	-89	-100	254	-19	207	-44	0
1241	104	0	-4810	-896	3914	2853	-4362	1509	-310	-170	-67	-3	-89	-201	0
1242	104	0	-5396	-886	4510	3141	-4953	1812	-442	-432	-446	-71	-364	-436	0
1243	104	0	-5552	-869	4683	3210	-5117	1907	-500	-422	-506	-67	-453	-467	0
1244	104	0	-5530	-840	4690	3185	-5110	1925	-463	-382	-448	-46	-494	-428	0
1245	104	0	-5482	-807	4675	3144	-5078	1934	-455	-256	-409	5	-399	-366	0
1246	104	0	-5268	-762	4506	3015	-4887	1872	-378	-217	-355	-29	-312	-345	0
1247	104	0	-5014	-752	4262	2883	-4638	1755	-201	-19	-104	-32	-110	-129	0
1248	104	0	-4562	-729	3833	2645	-4197	1552	-147	128	205	11	157	151	0
1249	104	0	-4187	-719	3468	2453	-3827	1374	-44	205	432	60	250	145	0
1250	104	0	-4193	-727	3466	2460	-3829	1369	-106	131	356	5	182	54	0
1251	104	0	-4704	-741	3963	2722	-4333	1611	-289	-13	-48	44	-91	-234	0
1252	104	0	-5268	-789	4479	3028	-4873	1845	-432	-316	-349	-52	-457	-483	0
1253	104	0	-5460	-810	4650	3135	-5055	1920	-521	-341	-391	-38	-523	-376	0
1254	104	0	-5467	-810	4657	3138	-5062	1923	-465	-261	-537	-21	-558	-504	0
1255	104	0	-5370	-779	4591	3074	-4980	1906	-391	-205	-405	73	-533	-409	0
1256	104	0	-5253	-764	4489	3008	-4871	1862	-382	-197	-273	-11	-440	-304	0
1257	104	0	-5002	-766	4236	2884	-4619	1735	-279	-128	-199	-54	-265	-246	0
1258	104	0	-4453	-760	3693	2606	-4073	1466	-27	129	300	21	124	64	0
1259	104	0	-4201	-768	3433	2484	-3817	1332	-122	129	388	-50	194	67	0
1260	104	0	-4123	-783	3340	2453	-3731	1278	-65	79	391	-15	143	-29	0
1261	104	0	-4680	-766	3914	2723	-4297	1574	-360	-62	-44	-38	-95	-322	0
1262	104	0	-5188	-750	4438	2969	-4813	1844	-397	-232	-358	-15	-403	-519	0
1263	104	0	-5396	-725	4671	3060	-5033	1973	-517	-349	-496	-77	-508	-527	0
1264	104	0	-5379	-710	4669	3044	-5024	1979	-444	-254	-440	-25	-442	-430	0
1265	104	0	-5344	-700	4644	3022	-4994	1972	-339	-261	-355	71	-386	-364	0
1266	104	0	-5231	-690	4541	2960	-4886	1925	-382	-223	-248	-87	-337	-275	0
1267	104	0	-4994	-715	4279	2854	-4636	1782	-228	44	-19	40	-112	-42	0
1268	104	0	-4575	-713	3862	2644	-4218	1574	-98	151	349	-32	215	147	0
1269	104	0	-4129	-715	3414	2422	-3771	1349	7	318	502	-23	448	190	0
1270	104	0	-4195	-723	3472	2459	-3833	1374	-23	287	481	48	419	153	0
1271	104	0	-4725	-731	3994	2728	-4359	1631	-265	50	52	-79	143	-201	0
1272	104	0	-5280	-737	4543	3008	-4911	1903	-374	-79	-240	19	-195	-281	0
1273	104	0	-5497	-721	4776	3109	-5136	2027	-529	-114	-399	-54	-192	-430	0
1274	104	0	-5492	-743	4749	3117	-5120	2003	-393	-129	-341	-23	-166	-374	0
1275	104	0	-5531	-746	4785	3138	-5158	2019	-481	-77	-320	-64	-143	-325	0
1276	104	0	-5315	-735	4580	3025	-4947	1922	-259	40	-166	31	19	-141	0
1277	104	0	-5165	-719	4446	2942	-4805	1863	-271	62	-48	-54	162	-100	0
1278	104	0	-4661	-706	3955	2683	-4308	1624	7	310	424	87	506	256	0
1279	104	0	-4347	-704	3643	2525	-3995	1469	38	308	593	3	640	265	0
1280	104	0	-4397	-704	3693	2550	-4045	1494	-85	213	527	31	504	106	0
1281	104	0	-4939	-671	4268	2805	-4603	1798	-292	71	97	21	244	-32	0
1282	104	0	-5465	-647	4818	3056	-5141	2085	-467	-178	-277	-44	-118	-389	0
1283	104	0	-5689	-622	5067	3155	-5378	2222	-411	-248	-298	13	-162	-364	0
1284	104	0	-5828	-618	5210	3223	-5519	2296	-479	-347	-397	-52	-277	-409	0
1285	104	0	-5738	-638	5100	3188	-5419	2231	-413	-275	-320	11	-240	-308	0
1286	104	0	-5621	-651	4970	3136	-5295	2159	-372	-209	-211	-36	-225	-279	0
1287	104	0	-5446	-649	4797	3047	-5121	2074	-296	-166	-34	1	-91	-139	0
1288	104	0	-4993	-638	4355	2815	-4674	1858	-129	-52	312	-19	157	87	0
1289	104	0	-4682	-661	4021	2671	-4351	1680	-31	-1	438	73	170	102	0
1290	104	0	-4743	-669	4074	2706	-4408	1702	-58	-147	345	27	110	-44	0
1291	104	0	-5173	-653	4520	2913	-4846	1933	-285	-335	-19	-7	-322	-335	0
1292	104	0	-5817	-667	5150	3242	-5483	2241	-422	-622	-405	-15	-642	-605	0
1293	104	0	-5999	-655	5344	3327	-5671	2344	-492	-777	-481	-58	-812	-647	0
1294	104	0	-6077	-655	5422	3366	-5749	2383	-535	-801	-543	-112	-973	-597	0
1295	104	0	-5935	-624	5311	3279	-5623	2343	-366	-731	-500	102	-894	-580	0
1296	104	0	-5803	-589	5214	3196	-5508	2312	-397	-731	-469	-17	-966	-506	0
1297	104	0	-5610	-568	5042	3089	-5326	2237	-343	-657	-281	3	-750	-428	0
1298	104	0	-5158	-545	4613	2851	-4885	2034	-217	-587	32	-36	-549	-238	0
1299	104	0	-4736	-550	4186	2643	-4461	1818	-135	-440	277	46	-428	-184	0
1300	104	0	-4858	-556	4302	2707	-4580	1873	-178	-667	143	-69	-622	-351	0
1301	104	0	-5257	-570	4687	2913	-4972	2058	-364	-793	-215	-32	-970	-523	0
1302	104	0	-5908	-589	5319	3248	-5613	2365	-519	-1096	-607	-3	-1375	-797	0
1303	104	0	-6147	-595	5552	3371	-5849	2478	-614	-1175	-779	-98	-1412	-940	0
1304	104	0	-6104	-599	5505	3351	-5804	2453	-585	-1105	-744	-15	-1478	-853	0
1305	104	0	-6087	-609	5478	3348	-5782	2434	-481	-1117	-713	-15	-1406	-795	0
1306	104	0	-5947	-634	5313	3290	-5630	2339	-578	-942	-700	-21	-1404	-746	0
1307	104	0	-5666	-669	4997	3167	-5331	2164	-312	-888	-395	13	-1140	-568	0
1308	104	0	-5226	-669	4557	2947	-4891	1944	-250	-659	-159	-31	-760	-374	0
1309	104	0	-4806	-686	4120	2746	-4463	1717	-147	-607	44	11	-717	-273	0
1310	104	0	-4983	-700	4283	2841	-4633	1791	-314	-655	79	-64	-758	-372	0
1311	104	0	-5309	-692	4617	3000	-4963	1962	-411	-923	-259	-77	-1111	-673	0
1312	104	0	-5949	-657	5292	3303	-5620	2317	-622	-1109	-692	-50	-1356	-884	0
1313	104	0	-6089	-599	5490	3344	-5789	2445	-642	-1140	-828	-75	-1369	-979	0
1314	104	0	-5986	-578	5408	3282	-5697	2415	-583	-1131	-810	-52	-1546	-847	0
1315	104	0	-5968	-566	5402	3267	-5685	2418	-519	-997	-694	31	-1336	-758	0
1316	104	0	-5805	-558	5247	3181	-5526	2344	-508	-1016	-739	-75	-1315	-816	0
1317	104	0	-5642	-552	5090	3097	-5366	2269	-426	-805	-432	15	-1096	-512	0
1318	104	0	-5195	-541	4654	2868	-4924	2056	-333	-692	-211	-112	-791	-355	0
1319	104	0	-4684	-541	4143	2612	-4413	1801	-77	-531	64	3	-576	-234	0
1320	104	0	-4836	-537	4299	2686	-4567	1881	-275	-614	-29	-21	-620	-428	0
1321	104	0	-5280	-560	4720	2920	-5000	2080	-424	-859	-343	-98	-975	-647	0
1322	104	0	-5825	-556	5269	3190	-5547	2356	-613	-1006	-760	-29	-1259	-878	0
1323	104	0	-6032	-552	5480	3292	-5756	2464	-663	-1035	-859	-44	-1383	-919	0
1324	104	0	-6061	-554	5507	3307	-5784	2476	-708	-1034	-909	-77	-1330	-923	0
1325	104	0	-5947	-550	5397	3248	-5672	2423	-568	-956	-795	-48	-1241	-777	0
1326	104	0	-5798	-533	5265	3165	-5531	2366	-593	-950	-766	-50	-1257	-729	0
1327	104	0	-5573	-529	5044	3051	-5308	2257	-444	-787	-539	-1	-1002	-556	0
1328	104	0	-5094	-510	4584	2802	-4839	2037	-292	-580	-143	-65	-698	-291	0
1329	104	0	-4615	-485	4130	2550	-4372	1822	-194	-531	95	60	-531	-188	0
1330	104	0	-4727	-440	4287	2583	-4507	1923	-248	-603	-31	-60	-628	-337	0
1331	104	0	-5072	-399	4673	2735	-4872	2137	-393	-805	-438	36	-900	-597	0
1332	104	0	-5599	-358	5241	2978	-5420	2441	-498	-966	-828	-19	-1119	-832	0
1333	104	0	-5788	-335	5453	3061	-5620	2559	-646	-975	-919	-62	-1245	-834	0
1334	104	0	-5747	-343	5404	3045	-5575	2530	-535	-973	-956	-50	-1247	-770	0
1335	104	0	-5666	-347	5319	3006	-5492	2486	-578	-822	-841	-9	-1115	-690	0
1336	104	0	-5615	-397	5218	3006	-5416	2410	-519	-793	-799	-42	-981	-710	0
1337	104	0	-5363	-461	4902	2912	-5132	2220	-415	-686	-638	1	-851	-512	0
1338	104	0	-4977	-488	4489	2732	-4733	2000	-306	-438	-151	11	-442	-178	0
1339	104	0	-4589	-483	4106	2536	-4347	1811	-215	-463	-56	-85	-356	-221	0
1340	104	0	-4657	-475	4182	2566	-4419	1853	-289	-475	-108	-71	-368	-240	0
1341	104	0	-5092	-448	4644	2770	-4868	2098	-473	-582	-420	-13	-669	-471	0
1342	104	0	-5697	-428	5269	3062	-5483	2420	-622	-838	-861	-17	-985	-762	0
1343	104	0	-5881	-389	5492	3135	-5686	2551	-651	-840	-888	-60	-1002	-677	0
1344	104	0	-5893	-405	5488	3149	-5690	2541	-675	-785	-935	-85	-991	-729	0
1345	104	0	-5813	-407	5406	3110	-5609	2499	-504	-711	-807	-29	-834	-680	0
1346	104	0	-5735	-393	5342	3064	-5538	2474	-580	-651	-741	0	-797	-473	0
1347	104	0	-5456	-422	5034	2939	-5245	2306	-428	-527	-547	-23	-628	-376	0
1348	104	0	-5031	-399	4632	2715	-4831	2116	-292	-244	-153	0	-184	-73	0
1349	104	0	-4675	-452	4223	2563	-4449	1885	-209	-240	7	-58	-153	-110	0
1350	104	0	-4836	-473	4363	2654	-4599	1945	-296	-252	-98	-77	-97	-228	0
1351	104	0	-5225	-486	4739	2855	-4982	2126	-419	-502	-384	-15	-420	-358	0
1352	104	0	-5877	-504	5373	3190	-5625	2434	-582	-733	-797	-100	-729	-624	0
1353	104	0	-6083	-514	5569	3298	-5826	2527	-680	-686	-841	-102	-684	-593	0
1354	104	0	-6091	-547	5544	3319	-5817	2498	-667	-620	-968	9	-764	-605	0
1355	104	0	-5991	-550	5441	3270	-5716	2445	-517	-582	-766	-52	-659	-595	0
1356	104	0	-6015	-558	5457	3286	-5736	2449	-516	-611	-797	-128	-638	-539	0
1357	104	0	-5685	-562	5123	3123	-5404	2280	-405	-374	-560	3	-450	-341	0
1358	104	0	-5233	-550	4683	2891	-4958	2066	-184	-221	-180	-31	-11	-81	0
1359	104	0	-4900	-537	4363	2718	-4631	1913	-120	-194	62	-7	-21	-19	0
1360	104	0	-4925	-541	4384	2733	-4654	1921	-124	-172	-34	15	-32	-129	0
1361	104	0	-5339	-519	4820	2929	-5079	2150	-401	-368	-393	21	-372	-419	0
1362	104	0	-5990	-512	5478	3251	-5734	2483	-638	-607	-760	-81	-657	-616	0
1363	104	0	-6093	-477	5616	3285	-5854	2569	-651	-597	-861	-98	-810	-630	0
1364	104	0	-6145	-465	5680	3305	-5912	2607	-679	-632	-826	-83	-822	-649	0
1365	104	0	-6071	-457	5614	3264	-5842	2578	-589	-593	-795	-91	-822	-585	0
1366	104	0	-5865	-492	5373	3178	-5619	2440	-323	-428	-580	11	-640	-453	0
1367	104	0	-5794	-498	5296	3146	-5545	2399	-500	-483	-535	-91	-713	-422	0
1368	104	0	-5163	-527	4636	2845	-4899	2054	-147	-79	-124	0	-211	-27	0
1369	104	0	-4875	-545	4330	2710	-4602	1892	-159	-102	46	-23	-60	-52	0
1370	104	0	-4905	-535	4370	2720	-4637	1917	-250	-153	52	-62	-219	-161	0
1371	104	0	-5340	-529	4811	2934	-5075	2141	-483	-316	-285	-97	-424	-436	0
1372	104	0	-5938	-516	5422	3227	-5680	2453	-595	-574	-702	-67	-826	-605	0
1373	104	0	-6083	-479	5604	3281	-5843	2562	-541	-618	-789	-62	-900	-657	0
1374	104	0	-6064	-448	5616	3256	-5840	2584	-529	-624	-729	-48	-909	-583	0
1375	104	0	-6034	-436	5598	3235	-5816	2581	-554	-597	-741	-67	-847	-585	0
1376	104	0	-5874	-452	5422	3163	-5648	2485	-504	-469	-582	5	-708	-473	0
1377	104	0	-5623	-455	5168	3039	-5395	2356	-341	-415	-397	-40	-611	-335	0
1378	104	0	-5227	-457	4770	2842	-4998	2156	-217	-234	-15	36	-236	-118	0
1379	104	0	-4853	-471	4382	2662	-4617	1955	-149	-217	153	-19	-159	-118	0
1380	104	0	-4890	-496	4394	2693	-4642	1949	-201	-102	106	-32	-194	-145	0
1381	104	0	-5300	-483	4817	2891	-5058	2167	-386	-312	-265	-44	-481	-463	0
1382	104	0	-5927	-457	5470	3192	-5698	2506	-585	-599	-582	-89	-836	-582	0
1383	104	0	-6033	-417	5616	3225	-5824	2599	-618	-547	-723	-85	-915	-634	0
1384	104	0	-6061	-420	5641	3240	-5851	2610	-554	-560	-717	-71	-909	-680	0
1385	104	0	-6029	-417	5612	3223	-5820	2597	-593	-492	-671	-38	-894	-583	0
1386	104	0	-5868	-440	5428	3154	-5648	2494	-494	-452	-514	-46	-878	-496	0
1387	104	0	-5651	-481	5170	3066	-5410	2344	-316	-287	-378	9	-663	-389	0
1388	104	0	-5225	-486	4739	2855	-4982	2126	-252	-110	5	-62	-320	-106	0
1389	104	0	-4808	-502	4306	2655	-4557	1902	-129	-126	252	-34	-258	-64	0
1390	104	0	-4845	-502	4343	2673	-4594	1920	-178	-100	143	-91	-298	-182	0
1391	104	0	-5342	-496	4846	2919	-5094	2175	-483	-279	-259	-60	-663	-463	0
1392	104	0	-5888	-488	5400	3188	-5644	2456	-560	-508	-611	-50	-929	-677	0
1393	104	0	-6070	-446	5624	3258	-5847	2589	-647	-547	-696	-97	-1018	-673	0
1394	104	0	-6057	-457	5600	3257	-5828	2571	-630	-461	-735	-69	-991	-675	0
1395	104	0	-6019	-481	5538	3250	-5778	2528	-550	-481	-613	-36	-923	-539	0
1396	104	0	-5935	-552	5383	3243	-5659	2415	-492	-444	-543	-95	-847	-554	0
1397	104	0	-5699	-636	5063	3167	-5381	2213	-337	-219	-366	-3	-591	-386	0
1398	104	0	-5288	-679	4609	2983	-4948	1965	-258	-81	38	-67	-258	-116	0
1399	104	0	-5000	-725	4275	2862	-4637	1775	-190	-95	149	0	-137	-131	0
1400	104	0	-5026	-760	4266	2893	-4646	1753	-153	-81	141	-17	-131	-190	0
1401	104	0	-5464	-727	4737	3095	-5100	2005	-420	-250	-182	-129	-409	-457	0
1402	104	0	-6081	-715	5366	3398	-5723	2325	-613	-461	-634	-60	-768	-655	0
1403	104	0	-6219	-613	5606	3416	-5912	2496	-640	-537	-638	-139	-737	-669	0
1404	104	0	-6110	-504	5606	3307	-5858	2551	-554	-399	-591	-100	-696	-527	0
1405	104	0	-6052	-374	5678	3213	-5865	2652	-465	-471	-597	-42	-727	-517	0
1406	104	0	-5809	-203	5606	3006	-5707	2701	-473	-335	-465	-11	-580	-428	0
1407	104	0	-5528	-5	5523	2766	-5525	2759	-358	-242	-296	-79	-420	-289	0
1408	104	0	-4877	221	5098	2328	-4987	2659	-182	120	102	7	0	-15	0
1409	104	0	-4499	496	4995	2001	-4747	2745	-168	83	304	-23	106	19	0
1410	104	0	-4339	776	5115	1781	-4727	2945	-186	-3	287	-85	126	-137	0
1411	104	0	-4619	1129	5748	1745	-5183	3438	-388	-87	-124	29	-230	-275	0
1412	104	0	-5083	1480	6563	1801	-5823	4021	-589	-341	-483	-15	-549	-541	0
1413	104	0	-5027	1823	6850	1602	-5938	4336	-527	-378	-549	-64	-560	-618	0
1414	104	0	-4966	2054	7020	1456	-5993	4537	-533	-349	-552	-64	-550	-549	0
1415	104	0	-4794	2120	6914	1337	-5854	4517	-475	-265	-510	-23	-483	-440	0
1416	104	0	-4686	2102	6788	1292	-5737	4445	-382	-275	-453	3	-500	-422	0
1417	104	0	-4586	1998	6584	1294	-5585	4291	-453	-135	-225	-65	-275	-300	0
1418	104	0	-4223	1831	6054	1196	-5138	3942	-226	-15	112	-42	50	-3	1
1419	104	0	-4038	1491	5529	1273	-4783	3510	-131	17	329	23	108	48	0
1420	104	0	-4315	1051	5366	1632	-4840	3208	-281	-15	137	-116	13	-141	0
1421	104	0	-5005	545	5550	2230	-5277	3047	-401	-223	-108	-19	-298	-420	0
1422	104	0	-5796	97	5893	2849	-5844	2995	-568	-469	-483	-31	-704	-632	0
1423	104	0	-6179	-197	5982	3188	-6080	2892	-640	-603	-628	-97	-789	-657	0
1424	104	0	-6232	-368	5864	3300	-6048	2748	-566	-595	-572	-38	-710	-560	0
1425	104	0	-6240	-523	5717	3381	-5978	2597	-576	-494	-589	-56	-727	-609	0
1426	104	0	-6174	-624	5550	3399	-5862	2463	-545	-432	-469	-64	-669	-500	0
1427	104	0	-6044	-671	5373	3357	-5708	2351	-473	-329	-378	-13	-463	-316	0
1428	104	0	-5548	-710	4838	3129	-5193	2064	-242	-209	7	-23	-226	-126	0
1429	106	0	-5179	-704	4475	2941	-4827	1885	-110	-116	188	31	19	-11	0
1430	106	0	-5229	-696	4533	2962	-4881	1918	-240	-186	98	-89	-120	-203	0
1431	106	0	-5672	-646	5026	3159	-5349	2190	-407	-374	-178	-38	-401	-380	0
1432	106	0	-6219	-640	5579	3429	-5899	2469	-574	-578	-589	-21	-669	-680	0
1433	106	0	-6413	-632	5781	3522	-6097	2574	-647	-531	-700	-108	-599	-609	0
1434	106	0	-6409	-628	5781	3518	-6095	2576	-580	-628	-657	-87	-737	-653	0
1435	106	0	-6386	-638	5748	3512	-6067	2555	-508	-564	-537	17	-630	-523	0
1436	106	0	-6261	-622	5639	3441	-5950	2508	-506	-440	-554	-100	-597	-516	0
1437	106	0	-5997	-583	5414	3290	-5705	2415	-411	-356	-380	7	-355	-347	0
1438	106	0	-5488	-549	4939	3018	-5213	2195	-252	-126	77	-3	-54	-73	0
1439	106	0	-5177	-521	4656	2849	-4916	2067	-194	-95	162	-7	75	-65	0
1440	106	0	-5192	-496	4696	2844	-4944	2100	-226	-50	184	-23	-44	-137	0
1441	106	0	-5621	-440	5181	3030	-5401	2370	-428	-355	-250	-54	-372	-380	0
1442	106	0	-6132	-386	5746	3259	-5939	2680	-529	-537	-601	11	-661	-673	0
1443	106	0	-6362	-341	6021	3351	-6191	2840	-580	-622	-758	-75	-735	-661	0
1444	106	0	-6223	-312	5911	3267	-6067	2799	-624	-554	-638	-108	-744	-669	0
1445	106	0	-6257	-294	5963	3275	-6110	2834	-521	-508	-613	31	-632	-469	0
1446	106	0	-6006	-285	5721	3145	-5863	2718	-531	-378	-510	-104	-644	-483	0
1447	106	0	-5879	-298	5581	3088	-5730	2641	-430	-316	-382	5	-393	-376	0
1448	106	0	-5340	-298	5042	2819	-5191	2372	-234	-151	-11	-23	-164	-170	0
1449	106	0	-4991	-341	4650	2666	-4820	2154	-162	-73	195	38	25	-46	0
1450	106	0	-5041	-358	4683	2699	-4862	2162	-259	-147	114	-17	-143	-184	0
1451	106	0	-5458	-345	5113	2901	-5285	2384	-405	-287	-139	-40	-310	-391	0
1452	106	0	-6089	-347	5742	3218	-5915	2697	-580	-628	-663	-149	-679	-680	0
1453	106	0	-6095	-308	5787	3201	-5941	2739	-537	-587	-609	-54	-702	-572	0
1454	106	0	-6267	-298	5969	3282	-6118	2835	-521	-647	-692	-60	-776	-545	0
1455	106	0	-6097	-277	5820	3187	-5958	2771	-537	-560	-599	-118	-744	-552	0
1456	106	0	-5968	-271	5697	3119	-5832	2713	-461	-486	-531	-29	-634	-504	0
1457	106	0	-5717	-258	5459	2987	-5588	2600	-417	-356	-349	-50	-422	-376	0
1458	106	0	-5243	-265	4978	2754	-5110	2356	-195	-151	52	-65	-97	-54	0
1459	106	0	-4857	-289	4568	2573	-4712	2139	-100	-100	195	-27	-3	-29	0
1460	106	0	-4896	-291	4605	2593	-4750	2157	-128	-133	176	17	-69	-85	0
1461	106	0	-5365	-256	5109	2810	-5237	2426	-426	-345	-232	9	-364	-481	0
1462	106	0	-5903	-246	5657	3074	-5780	2705	-587	-527	-630	-23	-694	-636	0
1463	106	0	-6116	-238	5878	3177	-5997	2820	-552	-628	-628	-67	-758	-613	0
1464	106	0	-6063	-228	5835	3145	-5949	2803	-566	-601	-741	-79	-785	-609	0
1465	106	0	-6033	-223	5810	3128	-5921	2793	-541	-547	-589	-65	-706	-611	0
1466	106	0	-5914	-240	5674	3077	-5794	2717	-452	-521	-562	-15	-717	-506	0
1467	106	0	-5650	-236	5414	2943	-5532	2589	-347	-372	-343	11	-453	-341	0
1468	106	0	-5215	-230	4985	2722	-5100	2377	-203	-184	0	-21	-135	-143	0
1469	106	0	-4871	-252	4619	2561	-4745	2183	-228	-162	95	-13	-85	-100	0
1470	106	0	-4895	-265	4630	2580	-4762	2182	-209	-209	129	-15	-166	-108	0
1471	106	0	-5312	-267	5045	2789	-5178	2389	-428	-415	-275	-83	-506	-444	0
1472	106	0	-5823	-242	5581	3032	-5702	2669	-566	-632	-611	-19	-867	-634	0
1473	106	0	-6056	-194	5862	3125	-5959	2834	-593	-779	-739	-62	-995	-729	0
1474	106	0	-5949	-166	5783	3057	-5866	2808	-545	-692	-770	-48	-1001	-702	0
1475	106	0	-6001	-178	5823	3089	-5912	2822	-556	-752	-768	-36	-970	-680	0
1476	106	0	-5728	-174	5554	2951	-5641	2690	-434	-675	-634	-83	-952	-628	0
1477	106	0	-5581	-194	5387	2887	-5484	2596	-419	-512	-535	9	-717	-488	0
1478	106	0	-5132	-170	4962	2651	-5047	2396	-294	-436	-172	-13	-514	-232	0
1479	106	0	-4710	-190	4520	2450	-4615	2165	-215	-259	23	-5	-351	-164	0
1480	106	0	-4791	-215	4576	2503	-4683	2180	-221	-358	-71	17	-514	-261	0
1481	106	0	-5330	-228	5102	2779	-5216	2437	-467	-622	-399	-87	-739	-597	0
1482	106	0	-5782	-244	5538	3013	-5660	2647	-632	-710	-803	-128	-1080	-692	0
1483	106	0	-5959	-182	5777	3070	-5868	2797	-644	-746	-904	-13	-1086	-741	0
1484	106	0	-5902	-129	5773	3015	-5837	2822	-690	-634	-954	-87	-987	-756	0
1485	106	0	-5770	-108	5662	2939	-5716	2777	-613	-611	-810	-112	-946	-663	0
1486	106	0	-5720	-116	5604	2918	-5662	2744	-556	-605	-758	-120	-873	-620	0
1487	106	0	-5503	-186	5317	2844	-5410	2565	-471	-440	-566	-85	-717	-517	0
1488	106	0	-5087	-195	4892	2641	-4989	2348	-302	-168	-267	54	-323	-232	0
1489	106	0	-4779	-232	4547	2505	-4663	2157	-238	-157	-38	-25	-259	-221	0
1490	106	0	-4865	-225	4640	2545	-4752	2207	-310	-186	-128	27	-250	-273	0
1491	106	0	-5278	-153	5125	2715	-5201	2486	-473	-376	-455	-58	-450	-486	0
1492	106	0	-5731	-40	5691	2885	-5711	2825	-613	-597	-754	-129	-799	-702	0
1493	106	0	-5701	153	5854	2774	-5777	3003	-638	-523	-818	-3	-789	-628	0
1494	106	0	-5492	285	5777	2603	-5634	3031	-533	-533	-735	42	-737	-535	0
1495	106	0	-5426	285	5711	2570	-5568	2998	-486	-446	-646	-36	-609	-490	0
1496	106	0	-5325	223	5548	2551	-5436	2885	-467	-345	-481	-104	-440	-378	0
1497	106	0	-5209	129	5338	2540	-5273	2733	-349	-238	-395	21	-415	-331	0
1498	106	0	-4806	102	4908	2352	-4857	2505	-242	-81	23	0	-40	40	0
1499	106	0	-4371	81	4452	2145	-4411	2266	-151	13	131	-11	54	-60	0
1500	106	0	-4448	93	4541	2177	-4494	2317	-221	-75	118	-1	-34	-69	0
1501	106	0	-4926	133	5059	2396	-4992	2596	-380	-389	-331	-62	-343	-422	0
1502	106	0	-5354	215	5569	2569	-5461	2892	-537	-525	-628	-27	-646	-605	0
1503	106	0	-5511	316	5827	2597	-5669	3071	-533	-562	-649	-19	-731	-485	0
1504	106	0	-5455	355	5810	2550	-5632	3082	-601	-556	-725	-73	-776	-595	0
1505	106	0	-5323	384	5707	2469	-5515	3045	-486	-490	-611	44	-624	-481	0
1506	106	0	-5259	386	5645	2436	-5452	3015	-477	-521	-525	-83	-640	-444	0
1507	106	0	-5007	376	5383	2315	-5195	2879	-370	-399	-356	31	-558	-306	0
1508	106	0	-4596	409	5005	2093	-4800	2707	-259	-269	36	52	-188	-69	0
1509	106	0	-4155	415	4570	1870	-4362	2492	-166	-95	186	0	-77	-67	0
1510	106	0	-4239	434	4673	1902	-4456	2553	-207	-267	180	-54	-174	-194	0
1511	106	0	-4660	426	5086	2117	-4873	2756	-389	-488	-217	-60	-492	-473	0
1512	106	0	-5201	442	5643	2379	-5422	3042	-531	-649	-601	-81	-717	-601	0
1513	106	0	-5404	450	5854	2477	-5629	3152	-603	-803	-723	-50	-991	-607	0
1514	106	0	-5333	475	5808	2429	-5570	3141	-525	-725	-673	13	-991	-607	0
1515	106	0	-5301	519	5820	2391	-5560	3169	-582	-743	-624	-83	-888	-603	0
1516	106	0	-5102	529	5631	2286	-5366	3080	-453	-605	-529	15	-900	-463	0
1517	106	0	-4965	527	5492	2219	-5228	3009	-424	-576	-415	-54	-774	-395	0
1518	106	0	-4416	552	4968	1932	-4692	2760	-211	-368	-36	-1	-411	-195	0
1519	106	0	-4107	566	4673	1770	-4390	2619	-182	-304	157	32	-289	-67	0
1520	106	0	-4061	585	4646	1738	-4353	2615	-258	-306	120	-106	-335	-195	0
1521	106	0	-4538	554	5092	1992	-4815	2823	-428	-479	-275	-29	-616	-473	0
1522	106	0	-5218	516	5734	2351	-5476	3125	-626	-713	-626	-128	-911	-671	0
1523	106	0	-5308	527	5835	2390	-5571	3181	-614	-717	-719	-104	-919	-613	0
1524	106	0	-5316	496	5812	2410	-5564	3154	-519	-646	-733	15	-933	-644	0
1525	106	0	-5343	492	5835	2425	-5589	3163	-597	-665	-649	-79	-931	-607	0
1526	106	0	-5131	498	5629	2316	-5380	3063	-498	-527	-519	-19	-704	-475	0
1527	106	0	-4916	508	5424	2204	-5170	2966	-388	-366	-337	-71	-554	-382	0
1528	106	0	-4433	494	4927	1969	-4680	2710	-199	-168	85	36	-252	-89	0
1529	106	0	-4080	508	4588	1786	-4334	2548	-186	-128	217	-31	-135	-73	0
1530	106	0	-4080	521	4601	1779	-4340	2561	-219	-97	161	48	-46	-174	0
1531	106	0	-4572	543	5115	2014	-4843	2829	-397	-372	-178	-141	-453	-430	0
1532	106	0	-5048	531	5579	2258	-5313	3055	-601	-440	-550	-52	-655	-574	0
1533	106	0	-5319	514	5833	2402	-5576	3173	-609	-558	-653	-137	-843	-646	0
1534	106	0	-5279	455	5734	2412	-5506	3094	-580	-486	-644	-93	-793	-587	0
1535	106	0	-5345	393	5738	2476	-5541	3065	-545	-475	-675	-100	-750	-591	0
1536	106	0	-5185	322	5507	2431	-5346	2914	-494	-395	-496	-15	-675	-486	0
1537	106	0	-4974	269	5243	2352	-5108	2756	-376	-226	-306	-34	-485	-275	0
1538	106	0	-4586	234	4820	2176	-4703	2527	-300	-151	69	-69	-168	-128	0
1539	106	0	-4094	197	4291	1948	-4192	2244	-139	29	273	1	0	21	0
1540	106	0	-4208	145	4353	2031	-4280	2249	-207	-87	166	9	-100	-118	0
1541	106	0	-4631	118	4749	2256	-4690	2433	-368	-287	-133	-122	-368	-366	0
1542	106	0	-5269	97	5366	2586	-5317	2731	-566	-473	-512	-73	-675	-585	0
1543	106	0	-5389	112	5501	2638	-5445	2806	-519	-560	-611	-48	-764	-591	0
1544	106	0	-5407	87	5494	2660	-5450	2790	-543	-479	-628	-40	-776	-611	0
1545	106	0	-5424	89	5513	2667	-5468	2801	-440	-516	-593	-13	-680	-529	0
1546	106	0	-5325	56	5381	2634	-5353	2718	-471	-440	-490	-98	-566	-527	0
1547	106	0	-5051	64	5115	2493	-5083	2589	-312	-333	-314	-56	-405	-360	0
1548	106	0	-4623	52	4675	2285	-4649	2363	-209	-83	25	19	-129	-114	0
1549	106	0	-4208	13	4221	2097	-4214	2117	-91	-79	267	44	-1	-11	0
1550	106	0	-4307	-3	4304	2155	-4305	2150	-186	-69	141	-23	-89	-157	0
1551	106	0	-4779	-25	4754	2402	-4766	2364	-395	-335	-149	-79	-378	-455	0
1552	106	0	-5344	-56	5288	2700	-5316	2616	-527	-502	-490	9	-659	-564	0
1553	106	0	-5547	-73	5474	2810	-5510	2700	-566	-556	-638	-44	-801	-651	0
1554	106	0	-5608	-95	5513	2851	-5560	2709	-494	-539	-630	-34	-737	-620	0
1555	106	0	-5575	-95	5480	2835	-5527	2692	-599	-498	-644	-85	-776	-552	0
1556	106	0	-5400	-95	5305	2747	-5352	2605	-455	-463	-453	-25	-688	-419	0
1557	106	0	-5140	-89	5051	2614	-5095	2481	-403	-376	-318	-32	-622	-347	0
1558	106	0	-4702	-83	4619	2392	-4660	2268	-190	-182	65	-36	-199	-112	0
1559	106	0	-4395	-81	4314	2238	-4354	2116	-172	-112	240	3	-116	-81	0
1560	106	0	-4378	-83	4295	2230	-4336	2106	-230	-116	174	-83	-110	-157	0
1561	106	0	-4857	-118	4739	2487	-4798	2310	-314	-391	-180	-91	-457	-384	0
1562	106	0	-5431	-137	5294	2784	-5362	2578	-547	-568	-603	-102	-853	-667	0
1563	106	0	-5613	-149	5464	2881	-5538	2657	-572	-642	-630	-46	-931	-634	0
1564	106	0	-5638	-141	5497	2889	-5567	2678	-580	-659	-659	-3	-964	-642	0
1565	106	0	-5672	-147	5525	2909	-5598	2689	-618	-616	-647	-118	-847	-595	0
1566	106	0	-5441	-151	5290	2796	-5365	2569	-455	-465	-574	-60	-754	-576	0
1567	106	0	-5266	-162	5104	2714	-5185	2471	-386	-440	-358	1	-591	-355	0
1568	106	0	-4793	-153	4640	2473	-4716	2243	-312	-300	56	-19	-339	-93	0
1569	106	0	-4393	-153	4240	2273	-4316	2043	-137	-143	164	42	-126	-180	0
1570	106	0	-4461	-162	4299	2311	-4380	2068	-223	-271	67	-44	-230	-201	0
1571	106	0	-4851	-176	4675	2513	-4763	2249	-364	-498	-228	-93	-589	-450	0
1572	106	0	-5464	-195	5269	2829	-5366	2537	-591	-702	-640	-83	-946	-661	0
1573	106	0	-5714	-226	5488	2970	-5601	2631	-558	-725	-723	-15	-935	-694	0
1574	106	0	-5629	-192	5437	2910	-5533	2622	-549	-789	-694	-48	-1024	-803	0
1575	106	0	-5611	-207	5404	2909	-5507	2598	-580	-609	-671	-36	-962	-508	0
1576	106	0	-5493	-211	5282	2852	-5387	2535	-601	-529	-576	-62	-898	-607	0
1577	106	0	-5292	-223	5069	2757	-5180	2423	-424	-498	-401	-32	-675	-428	0
1578	106	0	-4823	-228	4595	2525	-4709	2183	-337	-298	-73	-46	-438	-289	0
1579	106	0	-4453	-209	4244	2331	-4348	2017	-166	-168	129	-56	-289	-124	0
1580	106	0	-4469	-192	4277	2330	-4373	2042	-219	-192	44	-27	-322	-234	0
1581	106	0	-4960	-192	4768	2576	-4864	2288	-393	-424	-228	-52	-599	-452	0
1582	106	0	-5466	-194	5272	2830	-5369	2539	-550	-655	-552	-112	-900	-704	0
1583	106	0	-5658	-197	5461	2927	-5559	2632	-537	-673	-634	-25	-907	-646	0
1584	106	0	-5676	-188	5488	2932	-5582	2650	-601	-630	-673	-98	-942	-698	0
1585	106	0	-5621	-188	5433	2904	-5527	2622	-541	-574	-605	-108	-822	-597	0
1586	106	0	-5532	-209	5323	2870	-5427	2557	-512	-469	-545	-19	-762	-519	0
1587	106	0	-5309	-221	5088	2765	-5198	2433	-415	-405	-417	-52	-574	-432	0
1588	106	0	-4839	-236	4603	2537	-4721	2183	-242	-174	1	-42	-129	-112	0
1589	106	0	-4579	-271	4308	2425	-4443	2018	-203	-242	145	-60	-176	-58	0
1590	106	0	-4659	-428	4231	2543	-4445	1901	-254	-188	102	9	-211	-226	0
1591	106	0	-5398	-508	4890	2953	-5144	2191	-459	-500	-471	-52	-611	-646	0
1592	106	0	-6428	-180	6248	3304	-6338	3034	-970	-1028	-1315	-246	-1402	-1272	0
1593	106	0	-6941	291	7232	3325	-7086	3761	-1156	-1229	-1627	-322	-1633	-1338	0
1594	106	0	-6412	298	6710	3057	-6561	3504	-783	-822	-1125	-195	-1113	-779	0
1595	106	0	-5525	298	5823	2613	-5674	3060	-483	-481	-614	36	-785	-500	0
1596	106	0	-5510	370	5880	2570	-5695	3125	-578	-554	-752	-19	-900	-686	0
1597	106	0	-5800	419	6219	2690	-6009	3319	-667	-704	-1113	-73	-1160	-867	0
1598	106	0	-5928	483	6411	2722	-6169	3447	-644	-667	-1041	-21	-1142	-797	0
1599	106	0	-6134	568	6702	2783	-6418	3635	-785	-826	-1200	-64	-1387	-1014	0
1600	106	0	-6571	570	7141	3000	-6856	3855	-956	-973	-1503	-116	-1728	-1307	0
1601	106	0	-7110	535	7645	3287	-7377	4090	-1004	-1035	-1901	-97	-1922	-1392	1
1602	106	0	-7266	494	7760	3386	-7513	4127	-985	-1099	-1901	-95	-1936	-1264	0
1603	106	0	-6196	483	6679	2856	-6437	3581	-550	-657	-975	-79	-1088	-667	0
1604	106	0	-5093	455	5548	2319	-5320	3001	-252	-246	-304	-9	-506	-236	0
1605	106	0	-4415	386	4801	2014	-4608	2593	-139	-27	7	-32	-234	-87	0
1606	106	0	-4420	327	4747	2046	-4583	2537	-106	-143	32	48	-353	-182	0
1607	106	0	-4964	281	5245	2341	-5104	2763	-426	-308	-366	-93	-496	-428	0
1608	106	0	-4976	275	5251	2350	-5113	2763	-397	-205	-300	-3	-356	-380	0
1609	113	0	-5242	244	5486	2499	-5364	2865	-430	-269	-477	44	-455	-411	0
1610	113	0	-5667	269	5936	2699	-5801	3102	-638	-432	-739	-93	-723	-741	0
1611	113	0	-6218	306	6524	2956	-6371	3415	-805	-529	-1228	-38	-754	-894	0
1612	113	0	-6563	409	6972	3077	-6767	3690	-911	-547	-1280	-93	-921	-917	0
1613	113	0	-5836	519	6355	2658	-6095	3437	-583	-320	-731	-44	-492	-426	0
1614	113	0	-4973	457	5430	2258	-5201	2943	-250	-116	-159	97	-64	-137	0
1615	113	0	-4485	436	4921	2024	-4703	2678	-236	83	69	31	52	60	0
1616	113	0	-4431	308	4739	2061	-4585	2523	-228	-27	184	-44	13	38	0
1617	113	0	-4579	135	4714	2222	-4646	2424	-213	-159	147	50	-137	-100	0
1618	113	0	-4426	100	4526	2163	-4476	2313	-172	-194	318	7	-102	-38	0
1619	113	0	-4291	50	4341	2120	-4316	2195	-161	-195	420	13	-131	-29	0
1620	113	0	-4473	56	4529	2208	-4501	2292	-203	-263	254	46	-502	-246	0
1621	113	0	-4834	116	4950	2359	-4892	2533	-289	-469	-32	-60	-816	-422	0
1622	113	0	-5380	209	5589	2585	-5484	2899	-545	-725	-322	-141	-1117	-657	0
1623	113	0	-5302	393	5695	2454	-5498	3044	-512	-647	-281	-34	-1218	-541	0
1624	113	0	-5203	488	5691	2357	-5447	3089	-434	-514	-269	-46	-1115	-504	0
1625	113	0	-5053	483	5536	2285	-5294	3009	-407	-419	-162	-36	-1014	-434	0
1626	113	0	-5028	407	5435	2310	-5231	2921	-430	-281	-1	-112	-828	-358	0
1627	113	0	-4839	329	5168	2255	-5003	2748	-223	-188	104	-11	-713	-215	0
1628	113	0	-4411	343	4754	2034	-4582	2548	-124	108	364	54	-333	-13	0
1629	113	0	-4098	329	4427	1884	-4262	2378	-116	225	593	-3	-114	54	0
1630	113	0	-4127	329	4456	1899	-4291	2392	-155	366	554	-48	62	-3	0
1631	113	0	-4541	380	4921	2080	-4731	2650	-316	124	254	0	-98	-279	0
1632	113	0	-4910	477	5387	2216	-5148	2932	-492	128	-91	-77	-310	-448	0
1633	113	0	-5015	622	5637	2196	-5326	3129	-492	73	-217	-81	-341	-397	0
1634	113	0	-4858	669	5527	2094	-5192	3098	-469	73	-205	-42	-306	-411	0
1635	113	0	-4790	605	5395	2092	-5092	3000	-349	172	-91	-31	-153	-267	0
1636	113	0	-4675	498	5173	2088	-4924	2835	-325	248	-64	11	-52	-195	0
1637	113	0	-4482	393	4875	2044	-4678	2634	-323	314	133	34	129	-60	0
1638	113	0	-4089	320	4409	1884	-4249	2364	-97	537	459	54	453	186	0
1639	113	0	-3769	215	3984	1777	-3876	2099	-29	568	541	-19	504	162	0
1640	113	0	-3845	215	4060	1815	-3952	2137	-135	389	500	-31	351	91	0
1641	113	0	-4223	250	4473	1986	-4348	2361	-273	207	161	-42	62	-102	0
1642	113	0	-4797	254	5051	2271	-4924	2652	-436	-110	-289	-58	-318	-436	0
1643	113	0	-4962	279	5241	2341	-5101	2760	-471	-98	-401	-38	-380	-481	0
1644	113	0	-5007	273	5280	2367	-5143	2776	-467	-209	-488	-38	-490	-455	0
1645	113	0	-4917	225	5142	2346	-5029	2683	-420	-180	-419	11	-430	-358	0
1646	113	0	-4821	215	5036	2303	-4928	2625	-378	-149	-388	-36	-415	-366	0
1647	113	0	-4678	168	4846	2255	-4762	2507	-333	-34	-314	-48	-259	-277	0
1648	113	0	-4219	157	4376	2031	-4297	2266	-232	98	120	23	-11	-1	0
1649	113	0	-3812	161	3973	1825	-3892	2067	-62	164	271	-15	298	58	0
1650	113	0	-3804	194	3998	1805	-3901	2096	-108	93	269	-32	118	-69	0
1651	113	0	-4284	205	4489	2039	-4386	2347	-298	-93	-133	-60	-161	-310	0
1652	113	0	-4815	244	5059	2285	-4937	2651	-502	-389	-605	9	-560	-558	0
1653	113	0	-4947	325	5272	2311	-5109	2798	-558	-382	-616	-15	-527	-516	0
1654	113	0	-5022	386	5408	2318	-5215	2897	-566	-469	-680	-67	-572	-562	0
1655	113	0	-4887	389	5276	2249	-5081	2832	-494	-422	-574	-25	-452	-453	0
1656	113	0	-4823	372	5195	2225	-5009	2783	-453	-440	-514	-58	-374	-399	0
1657	113	0	-4640	314	4954	2163	-4797	2634	-360	-292	-331	-64	-155	-201	0
1658	113	0	-4227	275	4502	1976	-4364	2388	-228	-122	-3	21	263	-50	0
1659	113	0	-3818	226	4044	1796	-3931	2135	-98	-93	248	-46	380	32	0
1660	113	0	-3886	201	4087	1842	-3986	2144	-143	-81	203	38	370	25	0
1661	113	0	-4357	217	4574	2070	-4465	2395	-335	-351	-190	-17	81	-283	0
1662	113	0	-4917	225	5142	2346	-5029	2683	-502	-634	-519	-75	-281	-483	0
1663	113	0	-5110	254	5364	2428	-5237	2809	-547	-680	-580	-56	-248	-459	0
1664	113	0	-5162	289	5451	2436	-5306	2870	-566	-694	-727	-36	-343	-527	0
1665	113	0	-5027	294	5321	2366	-5174	2807	-461	-601	-607	-32	-259	-440	0
1666	113	0	-5031	294	5325	2368	-5178	2809	-353	-682	-570	-19	-230	-388	0
1667	113	0	-4711	298	5009	2206	-4860	2653	-277	-580	-391	-46	-159	-250	0
1668	113	0	-4289	318	4607	1985	-4448	2462	-238	-475	69	-7	122	-40	0
1669	113	0	-3919	294	4213	1812	-4066	2253	-106	-298	155	23	310	95	0
1670	113	0	-3880	314	4194	1783	-4037	2254	-100	-426	180	-29	240	-31	0
1671	113	0	-4350	323	4673	2013	-4511	2498	-343	-663	-147	-38	-151	-254	0
1672	113	0	-4918	345	5263	2286	-5090	2804	-483	-913	-556	-27	-483	-539	0
1673	113	0	-5154	376	5530	2389	-5342	2953	-543	-880	-748	-36	-618	-543	0
1674	113	0	-5161	395	5556	2383	-5358	2975	-463	-927	-719	-40	-669	-479	0
1675	113	0	-5056	401	5457	2327	-5256	2929	-516	-841	-649	-27	-611	-531	0
1676	113	0	-5104	378	5482	2363	-5293	2930	-517	-777	-620	-126	-481	-389	0
1677	113	0	-4858	376	5234	2241	-5046	2805	-391	-669	-351	-48	-374	-205	0
1678	113	0	-4396	393	4789	2001	-4592	2591	-190	-488	21	-54	-36	-106	0
1679	113	0	-4000	411	4411	1794	-4205	2411	-106	-417	133	11	89	-7	0
1680	113	0	-4041	399	4440	1821	-4240	2419	-199	-465	122	9	21	-44	0
1681	113	0	-4493	399	4892	2047	-4692	2645	-355	-583	-213	-42	-170	-364	0
1682	113	0	-5061	415	5476	2323	-5268	2945	-500	-760	-572	-46	-498	-516	0
1683	113	0	-5329	436	5765	2446	-5547	3100	-601	-812	-694	-50	-626	-533	0
1684	113	0	-5277	430	5707	2423	-5492	3068	-537	-680	-642	0	-547	-448	0
1685	113	0	-5264	459	5723	2402	-5493	3091	-453	-735	-574	-48	-514	-514	0
1686	113	0	-5100	461	5561	2319	-5330	3011	-422	-632	-459	-73	-446	-335	0
1687	113	0	-4928	471	5399	2228	-5163	2935	-320	-488	-304	1	-277	-223	0
1688	113	0	-4490	488	4978	2001	-4734	2733	-159	-277	75	-3	-29	-23	0
1689	113	0	-3999	494	4493	1752	-4246	2493	-81	-106	265	15	192	0	0
1690	113	0	-4080	490	4570	1795	-4325	2530	-122	-195	242	-29	83	-104	0
1691	113	0	-4506	514	5020	1996	-4763	2767	-281	-401	-98	-9	-258	-232	0
1692	113	0	-5070	521	5591	2274	-5330	3056	-585	-591	-517	-75	-663	-620	0
1693	113	0	-5236	537	5773	2349	-5504	3155	-523	-644	-529	-95	-688	-640	0
1694	113	0	-5353	558	5911	2397	-5632	3234	-576	-684	-624	-87	-873	-649	0
1695	113	0	-5170	580	5750	2295	-5460	3165	-531	-558	-582	-46	-797	-603	0
1696	113	0	-5087	568	5655	2259	-5371	3111	-430	-549	-508	-52	-783	-531	0
1697	113	0	-4860	556	5416	2152	-5138	2986	-393	-444	-298	-40	-657	-444	0
1698	113	0	-4386	537	4923	1924	-4654	2730	-186	-273	139	48	-419	-129	0
1699	113	0	-4012	537	4549	1737	-4280	2543	-168	-277	337	-31	-337	-71	0
1700	113	0	-4033	547	4580	1743	-4306	2563	-114	-302	166	48	-457	-244	0
1701	113	0	-4456	558	5014	1949	-4735	2786	-358	-541	-124	-71	-737	-591	0
1702	113	0	-4995	582	5577	2206	-5286	3079	-525	-783	-488	-50	-1136	-762	0
1703	113	0	-5192	593	5785	2299	-5488	3189	-566	-768	-591	-69	-1200	-706	0
1704	113	0	-5312	572	5884	2370	-5598	3228	-675	-863	-638	-145	-1313	-770	0
1705	113	0	-5151	566	5717	2292	-5434	3141	-492	-799	-640	-65	-1255	-781	0
1706	113	0	-5128	558	5686	2285	-5407	3122	-457	-816	-556	-38	-1214	-636	0
1707	113	0	-4854	570	5424	2142	-5139	2997	-399	-679	-395	-83	-1094	-576	0
1708	113	0	-4378	582	4960	1898	-4669	2771	-188	-434	60	0	-719	-244	0
1709	113	0	-3979	576	4555	1701	-4267	2565	-201	-341	223	-98	-614	-192	0
1710	113	0	-3940	601	4541	1669	-4240	2571	-186	-382	213	-7	-622	-320	0
1711	113	0	-4441	589	5030	1926	-4735	2809	-393	-603	-215	-50	-876	-591	0
1712	113	0	-4958	580	5538	2189	-5248	3059	-595	-746	-560	-34	-1239	-774	0
1713	113	0	-5264	585	5849	2339	-5556	3217	-711	-762	-723	-166	-1266	-888	0
1714	113	0	-5190	585	5775	2302	-5482	3180	-549	-731	-721	-65	-1226	-733	0
1715	113	0	-5224	572	5796	2326	-5510	3184	-525	-647	-630	-97	-1080	-690	0
1716	113	0	-5024	572	5596	2226	-5310	3084	-517	-488	-611	-50	-1018	-601	0
1717	113	0	-4819	568	5387	2125	-5103	2977	-389	-291	-291	-58	-680	-391	0
1718	113	0	-4375	616	4991	1879	-4683	2803	-341	-36	25	-15	-316	-195	0
1719	113	0	-3929	649	4578	1640	-4253	2613	-108	40	203	42	-118	-141	0
1720	113	0	-4052	644	4696	1704	-4374	2670	-254	7	219	-9	-100	-122	0
1721	113	0	-4345	636	4981	1854	-4663	2808	-343	-139	-52	-52	-287	-382	0
1722	113	0	-4994	655	5649	2169	-5321	3152	-502	-327	-498	-77	-583	-576	0
1723	113	0	-5215	667	5882	2274	-5548	3274	-537	-409	-614	-50	-646	-622	0
1724	113	0	-5208	644	5852	2282	-5530	3248	-547	-285	-560	-9	-549	-529	0
1725	113	0	-5194	622	5816	2286	-5505	3219	-494	-228	-580	-13	-539	-473	0
1726	113	0	-5003	626	5629	2188	-5316	3127	-337	-65	-374	58	-306	-339	0
1727	113	0	-4957	636	5593	2160	-5275	3114	-407	-129	-232	-40	-250	-256	0
1728	113	0	-4335	644	4979	1845	-4657	2811	-217	209	164	29	166	44	0
1729	113	0	-4095	636	4731	1729	-4413	2683	-180	273	386	-17	353	98	0
1730	113	0	-4151	669	4820	1741	-4485	2744	-252	178	339	-102	329	-25	0
1731	113	0	-4460	713	5173	1873	-4816	2943	-353	97	-21	-97	110	-285	0
1732	113	0	-5100	752	5852	2174	-5476	3302	-535	-128	-467	-60	-190	-415	0
1733	113	0	-5319	801	6120	2259	-5719	3460	-529	-221	-545	-110	-339	-485	0
1734	113	0	-5341	822	6163	2259	-5752	3492	-558	-178	-510	-36	-298	-471	0
1735	113	0	-5320	845	6165	2237	-5742	3505	-550	-205	-545	-98	-364	-401	0
1736	113	0	-5174	834	6008	2170	-5591	3421	-413	-139	-337	-15	-289	-368	0
1737	113	0	-5046	828	5874	2109	-5460	3351	-364	-116	-308	9	-256	-240	0
1738	113	0	-4566	807	5373	1879	-4969	3090	-195	25	106	67	93	11	0
1739	113	0	-4208	785	4993	1711	-4600	2889	-129	116	279	-50	254	54	0
1740	113	0	-4361	783	5144	1789	-4752	2963	-186	0	228	-40	124	-75	0
1741	113	0	-4671	764	5435	1953	-5053	3099	-335	-201	-124	-75	-168	-434	0
1742	113	0	-5335	754	6089	2290	-5712	3421	-519	-477	-496	-65	-601	-517	0
1743	113	0	-5548	739	6287	2404	-5917	3513	-593	-541	-618	-73	-743	-609	0
1744	113	0	-5484	725	6209	2379	-5846	3467	-483	-521	-636	-46	-764	-527	0
1745	113	0	-5512	721	6233	2395	-5872	3477	-514	-582	-632	-48	-787	-502	0
1746	113	0	-5356	710	6066	2323	-5711	3388	-399	-496	-488	-64	-715	-471	0
1747	113	0	-5170	698	5868	2236	-5519	3283	-358	-426	-386	-15	-673	-384	0
1748	113	0	-4689	710	5399	1989	-5044	3054	-223	-246	-23	29	-372	-102	0
1749	113	0	-4310	704	5014	1803	-4662	2859	-164	-213	168	-32	-259	-91	0
1750	113	0	-4323	713	5036	1805	-4679	2874	-153	-263	182	-67	-281	-164	0
1751	113	0	-4780	725	5505	2027	-5142	3115	-374	-500	-277	-60	-611	-465	0
1752	113	0	-5333	721	6054	2306	-5693	3387	-543	-727	-582	-120	-997	-711	0
1753	113	0	-5531	752	6283	2389	-5907	3517	-574	-682	-713	-102	-1008	-640	0
1754	113	0	-5570	746	6316	2412	-5943	3531	-611	-841	-752	-73	-1140	-698	0
1755	113	0	-5453	729	6182	2362	-5817	3455	-545	-706	-696	-31	-1035	-630	0
1756	113	0	-5422	669	6091	2376	-5756	3380	-488	-634	-605	-46	-962	-508	0
1757	113	0	-5238	642	5880	2298	-5559	3261	-459	-517	-457	-46	-814	-467	0
1758	113	0	-4676	622	5298	2027	-4987	2960	-217	-325	-11	0	-389	-172	0
1759	113	0	-4295	624	4919	1835	-4607	2771	-133	-238	122	-1	-269	-81	0
1760	113	0	-4281	644	4925	1818	-4603	2784	-223	-316	106	-34	-370	-180	0
1761	113	0	-4694	677	5371	2008	-5032	3024	-415	-440	-178	-73	-585	-444	0
1762	113	0	-5290	710	6000	2290	-5645	3355	-646	-675	-710	-116	-948	-748	0
1763	113	0	-5405	756	6161	2324	-5783	3458	-506	-770	-731	-102	-1051	-725	0
1764	113	0	-5499	776	6275	2361	-5887	3525	-611	-719	-721	-97	-1041	-679	0
1765	113	0	-5383	776	6159	2303	-5771	3467	-591	-752	-679	-83	-1051	-723	0
1766	113	0	-5219	756	5975	2231	-5597	3365	-391	-665	-502	-36	-869	-591	0
1767	113	0	-5050	711	5761	2169	-5405	3236	-325	-504	-358	-19	-686	-467	0
1768	113	0	-4578	679	5257	1949	-4917	2968	-232	-349	13	7	-399	-258	0
1769	113	0	-4258	661	4919	1798	-4588	2790	-188	-192	129	-64	-197	-170	0
1770	113	0	-4262	653	4915	1804	-4588	2784	-151	-283	162	-9	-252	-226	0
1771	113	0	-4677	659	5336	2009	-5006	2997	-355	-434	-240	-15	-554	-465	0
1772	113	0	-5294	677	5971	2308	-5632	3324	-632	-632	-653	-62	-808	-702	0
1773	113	0	-5413	684	6097	2364	-5755	3390	-492	-589	-719	-60	-814	-704	0
1774	113	0	-5501	708	6209	2396	-5855	3458	-558	-529	-702	-40	-816	-618	0
1775	113	0	-5403	688	6091	2357	-5747	3389	-564	-444	-671	-64	-789	-603	0
1776	113	0	-5203	698	5901	2252	-5552	3299	-467	-316	-506	-79	-486	-516	0
1777	113	0	-5126	690	5816	2218	-5471	3253	-461	-289	-397	-58	-411	-349	0
1778	113	0	-4596	682	5278	1957	-4937	2980	-287	-77	-19	-9	-7	-114	0
1779	113	0	-4161	669	4830	1746	-4495	2749	-126	54	219	15	213	-5	0
1780	113	0	-4208	657	4865	1775	-4536	2761	-168	21	192	-5	129	-108	0
1781	113	0	-4588	671	5259	1958	-4923	2965	-405	-98	-155	-62	-120	-300	0
1782	113	0	-5177	708	5885	2234	-5531	3296	-566	-323	-531	-60	-358	-498	0
1783	113	0	-5273	715	5988	2279	-5630	3351	-564	-329	-649	-23	-426	-583	0
1784	113	0	-5302	741	6043	2280	-5672	3392	-488	-308	-632	-13	-397	-461	0
1785	113	0	-5228	739	5967	2244	-5597	3353	-506	-246	-634	-27	-236	-413	0
1786	113	0	-5079	735	5814	2172	-5446	3274	-368	-217	-473	-5	-153	-333	0
1787	113	0	-4850	725	5575	2062	-5212	3150	-322	-38	-308	-38	-15	-174	0
1788	113	0	-4472	731	5203	1870	-4837	2967	-223	40	58	36	291	97	0
1789	113	0	-4022	715	4737	1653	-4379	2726	-139	273	318	5	560	232	0
1790	113	0	-4086	713	4799	1686	-4442	2756	-122	126	205	-13	508	31	0
1791	113	0	-4458	702	5160	1878	-4809	2931	-302	-38	-83	-69	188	-168	0
1792	113	0	-5096	708	5804	2194	-5450	3256	-521	-320	-527	-46	-143	-440	0
1793	113	0	-5293	688	5981	2302	-5637	3334	-525	-275	-572	0	-190	-457	0
1794	113	0	-5382	684	6066	2349	-5724	3375	-597	-353	-611	-93	-304	-486	0
1795	113	0	-5255	644	5899	2305	-5577	3271	-440	-267	-582	-44	-275	-399	0
1796	113	0	-5186	618	5804	2284	-5495	3211	-413	-240	-444	-27	-97	-312	0
1797	113	0	-4993	576	5569	2208	-5281	3072	-325	-252	-327	-40	-122	-199	0
1798	113	0	-4535	549	5084	1993	-4809	2816	-155	-32	34	31	261	52	0
1799	113	0	-4195	519	4714	1838	-4454	2616	-161	34	197	0	248	83	0
1800	113	0	-4181	475	4656	1853	-4418	2565	-73	34	172	-5	244	77	0
1801	113	0	-4683	469	5152	2107	-4917	2810	-320	-294	-170	3	-170	-298	0
1802	113	0	-5184	467	5651	2358	-5417	3059	-492	-490	-605	-23	-490	-525	0
1803	113	0	-5395	512	5907	2441	-5651	3209	-541	-535	-580	-89	-562	-477	0
1804	113	0	-5380	587	5967	2396	-5673	3277	-490	-583	-663	-77	-564	-539	0
1805	113	0	-5256	659	5915	2298	-5585	3287	-541	-519	-655	-67	-599	-488	0
1806	113	0	-5003	807	5810	2098	-5406	3308	-355	-440	-527	-3	-420	-395	0
1807	113	0	-4813	956	5769	1928	-5291	3362	-349	-370	-446	9	-411	-281	0
1808	113	0	-4177	1183	5360	1497	-4768	3271	-168	-141	79	-38	67	-21	0
1809	113	0	-3735	1396	5131	1169	-4433	3263	-106	-77	217	7	178	81	0
1810	113	0	-3675	1656	5331	1009	-4503	3493	-211	-95	170	-129	162	-21	0
1811	113	0	-3855	1953	5808	951	-4831	3880	-298	-223	-104	-75	-91	-300	0
1812	113	0	-4322	2295	6617	1013	-5469	4456	-488	-550	-446	-85	-341	-494	0
1813	113	0	-4364	2651	7015	856	-5689	4833	-535	-574	-605	-97	-560	-426	0
1814	113	0	-4101	2981	7082	560	-5591	5031	-483	-378	-545	-62	-467	-459	0
1815	113	0	-4109	3195	7304	457	-5706	5249	-498	-444	-562	-73	-453	-417	0
1816	113	0	-3843	3232	7075	305	-5459	5153	-401	-296	-364	-81	-306	-287	0
1817	113	0	-3657	3208	6865	224	-5261	5036	-333	-178	-225	25	-143	-230	0
1818	113	0	-3312	3115	6427	98	-4869	4771	-219	-48	100	3	98	-15	0
1819	113	0	-2954	2933	5887	10	-4420	4410	-161	42	376	-54	207	124	1
1820	113	0	-3162	2607	5769	277	-4465	4188	-122	-29	314	23	151	65	0
1821	113	0	-3847	2165	6012	841	-4929	4088	-380	-271	-128	-124	-184	-318	0
1822	113	0	-4613	1666	6279	1473	-5446	3972	-510	-442	-554	-34	-521	-628	0
1823	113	0	-5096	1274	6370	1911	-5733	3822	-589	-457	-529	-104	-626	-488	0
1824	113	0	-5133	991	6124	2071	-5628	3557	-525	-455	-599	-95	-696	-490	0
1825	116	0	-5189	772	5961	2208	-5575	3366	-500	-372	-543	-44	-585	-428	0
1826	116	0	-5260	618	5878	2321	-5569	3248	-486	-399	-504	-102	-595	-453	0
1827	116	0	-5087	465	5552	2311	-5319	3008	-376	-254	-306	-71	-440	-271	0
1828	116	0	-4685	360	5045	2162	-4865	2702	-252	-100	93	21	-203	-64	0
1829	116	0	-4384	304	4688	2040	-4536	2496	-131	-73	186	-71	40	-60	0
1830	116	0	-4444	285	4729	2079	-4586	2507	-236	-65	170	-31	-128	-162	0
1831	116	0	-4813	322	5135	2245	-4974	2728	-393	-219	-126	-23	-389	-457	0
1832	116	0	-5364	397	5761	2483	-5562	3079	-547	-541	-576	-56	-764	-702	0
1833	116	0	-5477	494	5971	2491	-5724	3232	-508	-523	-539	-64	-781	-525	0
1834	116	0	-5446	535	5981	2455	-5713	3258	-463	-552	-622	-11	-768	-626	0
1835	116	0	-5403	556	5959	2423	-5681	3257	-517	-469	-593	-65	-762	-583	0
1836	116	0	-5279	537	5816	2371	-5547	3176	-384	-457	-430	-52	-651	-442	0
1837	116	0	-5145	523	5668	2311	-5406	3095	-370	-351	-302	-71	-644	-370	0
1838	116	0	-4645	554	5199	2045	-4922	2876	-201	-133	31	11	-285	-97	0
1839	116	0	-4367	508	4875	1929	-4621	2691	-143	-102	219	-36	-145	-50	0
1840	116	0	-4433	442	4875	1995	-4654	2658	-225	-178	145	-71	-275	-159	0
1841	116	0	-4823	496	5319	2163	-5071	2907	-341	-438	-147	-36	-618	-424	0
1842	116	0	-5346	607	5953	2369	-5649	3280	-591	-582	-630	-100	-993	-698	0
1843	116	0	-5436	803	6239	2316	-5837	3521	-490	-646	-684	-75	-1010	-679	0
1844	116	0	-5368	917	6285	2225	-5826	3601	-453	-669	-715	-120	-1057	-647	0
1845	116	0	-5279	907	6186	2186	-5732	3546	-438	-543	-657	-44	-958	-628	0
1846	116	0	-5233	845	6078	2194	-5655	3461	-494	-516	-578	-151	-876	-589	0
1847	116	0	-5042	739	5781	2151	-5411	3260	-353	-444	-467	64	-791	-428	0
1848	116	0	-4739	702	5441	2018	-5090	3071	-296	-325	-126	-52	-481	-192	0
1849	116	0	-4266	640	4906	1813	-4586	2773	-178	-133	174	15	-217	-168	0
1850	116	0	-4390	611	5001	1889	-4695	2806	-242	-211	60	-69	-294	-238	0
1851	116	0	-4733	642	5375	2045	-5054	3008	-428	-343	-258	-42	-541	-477	0
1852	116	0	-5401	737	6138	2332	-5769	3437	-595	-614	-618	-73	-931	-692	0
1853	116	0	-5397	940	6337	2228	-5867	3638	-597	-657	-737	-102	-977	-669	0
1854	116	0	-5220	1067	6287	2076	-5753	3677	-521	-582	-684	-93	-828	-657	0
1855	116	0	-5212	1065	6277	2073	-5744	3671	-525	-494	-640	-46	-822	-601	0
1856	116	0	-5048	971	6019	2038	-5533	3495	-455	-353	-550	-77	-632	-481	0
1857	116	0	-4970	834	5804	2068	-5387	3319	-438	-287	-368	-118	-488	-314	0
1858	116	0	-4536	787	5323	1874	-4929	3055	-242	-104	-9	5	-246	-110	0
1859	116	0	-4258	704	4962	1777	-4610	2833	-176	-71	162	-7	-141	-58	0
1860	116	0	-4281	673	4954	1804	-4617	2813	-201	-60	133	-3	-145	-153	0
1861	116	0	-4677	700	5377	1988	-5027	3038	-411	-261	-277	-40	-422	-419	0
1862	116	0	-5236	791	6027	2222	-5631	3409	-519	-514	-665	-7	-743	-630	0
1863	116	0	-5321	987	6308	2167	-5814	3647	-618	-510	-694	-122	-744	-651	0
1864	116	0	-5199	1076	6275	2061	-5737	3675	-459	-436	-614	42	-690	-508	0
1865	116	0	-5133	1063	6196	2035	-5664	3629	-533	-500	-638	-93	-696	-591	0
1866	116	0	-4945	991	5936	1977	-5440	3463	-395	-372	-403	-23	-554	-384	0
1867	116	0	-4985	869	5854	2058	-5419	3361	-442	-347	-364	-93	-440	-339	0
1868	116	0	-4452	851	5303	1800	-4877	3077	-269	-108	1	9	-164	-91	0
1869	116	0	-4167	814	4981	1676	-4574	2897	-116	58	199	-13	81	-38	0
1870	116	0	-4278	816	5094	1731	-4686	2955	-273	-155	64	-93	-135	-205	0
1871	116	0	-4541	871	5412	1835	-4976	3141	-351	-248	-143	-34	-287	-308	0
1872	116	0	-5201	950	6151	2125	-5676	3550	-667	-539	-710	-112	-777	-694	0
1873	116	0	-5188	1140	6328	2024	-5758	3734	-576	-496	-647	-62	-694	-500	0
1874	116	0	-5091	1214	6305	1938	-5698	3759	-537	-574	-549	-65	-735	-597	0
1875	116	0	-4990	1169	6159	1910	-5574	3664	-463	-525	-516	-9	-646	-492	0
1876	116	0	-4974	1045	6019	1964	-5496	3532	-490	-424	-593	-44	-587	-549	0
1877	116	0	-4765	890	5655	1937	-5210	3272	-337	-265	-376	21	-450	-341	0
1878	116	0	-4502	836	5338	1833	-4920	3087	-306	-157	-67	-5	-203	-106	0
1879	116	0	-4078	777	4855	1650	-4466	2816	-71	-133	186	-31	-54	-46	0
1880	116	0	-4097	768	4865	1664	-4481	2816	-219	-143	83	-44	-159	-164	0
1881	116	0	-4555	822	5377	1866	-4966	3099	-364	-399	-248	-77	-485	-370	0
1882	116	0	-5009	942	5951	2033	-5480	3446	-607	-587	-653	-122	-841	-601	0
1883	116	0	-5112	1165	6277	1973	-5694	3721	-543	-545	-723	-77	-799	-634	0
1884	116	0	-4943	1290	6233	1826	-5588	3761	-516	-523	-711	-85	-783	-585	0
1885	116	0	-4893	1264	6157	1814	-5525	3710	-436	-587	-646	-67	-760	-523	0
1886	116	0	-4755	1162	5917	1796	-5336	3539	-362	-389	-566	31	-686	-481	0
1887	116	0	-4733	1032	5765	1850	-5249	3398	-339	-366	-389	-25	-508	-388	0
1888	116	0	-4314	989	5303	1662	-4808	3146	-223	-188	-87	29	-289	-164	0
1889	116	0	-4018	923	4941	1547	-4479	2932	-170	-56	162	-9	-31	-58	0
1890	116	0	-4069	907	4976	1581	-4522	2941	-221	-131	87	-93	-155	-159	0
1891	116	0	-4363	954	5317	1704	-4840	3135	-362	-240	-176	5	-401	-401	0
1892	116	0	-4978	1049	6027	1964	-5502	3538	-572	-550	-620	-27	-737	-646	0
1893	116	0	-5015	1247	6262	1884	-5638	3754	-603	-483	-764	-85	-807	-628	0
1894	116	0	-4897	1336	6233	1780	-5565	3784	-521	-455	-562	-29	-787	-508	0
1895	116	0	-4879	1313	6192	1783	-5535	3752	-457	-475	-582	-75	-711	-508	0
1896	116	0	-4716	1228	5944	1744	-5330	3586	-450	-323	-502	-48	-677	-428	0
1897	116	0	-4703	1101	5804	1801	-5253	3452	-389	-386	-351	-44	-490	-403	0
1898	116	0	-4233	1061	5294	1586	-4763	3177	-267	-174	-32	50	-236	-48	0
1899	116	0	-3946	1012	4958	1467	-4452	2985	-223	-95	155	-15	-128	0	0
1900	116	0	-3946	1018	4964	1464	-4455	2991	-194	-141	116	-17	-108	-184	0
1901	116	0	-4349	1065	5414	1642	-4881	3239	-349	-358	-300	13	-498	-459	0
1902	116	0	-4866	1169	6035	1848	-5450	3602	-549	-580	-620	-23	-729	-682	0
1903	116	0	-4918	1346	6264	1786	-5591	3805	-576	-595	-764	-87	-865	-644	0
1904	116	0	-4844	1474	6318	1685	-5581	3896	-574	-605	-636	-75	-820	-570	0
1905	116	0	-4671	1482	6153	1594	-5412	3817	-432	-613	-605	-1	-770	-527	0
1906	116	0	-4603	1412	6015	1595	-5309	3713	-450	-514	-442	-17	-713	-461	0
1907	116	0	-4499	1309	5808	1595	-5153	3558	-343	-432	-366	-1	-583	-378	0
1908	116	0	-4024	1328	5352	1348	-4688	3340	-157	-197	-56	29	-192	-190	0
1909	116	0	-3711	1344	5055	1183	-4383	3199	-203	-161	155	-7	-64	-112	0
1910	116	0	-3704	1361	5065	1171	-4384	3213	-265	-133	95	-15	-69	-176	0
1911	116	0	-4020	1392	5412	1314	-4716	3402	-384	-382	-162	-50	-356	-490	0
1912	116	0	-4627	1439	6066	1594	-5346	3752	-558	-626	-550	-108	-760	-616	0
1913	116	0	-4782	1517	6299	1632	-5540	3908	-578	-669	-768	-83	-851	-684	0
1914	116	0	-4685	1548	6233	1568	-5459	3890	-560	-576	-710	-42	-760	-570	0
1915	116	0	-4698	1548	6246	1575	-5472	3897	-517	-560	-655	-102	-661	-552	0
1916	116	0	-4519	1522	6041	1498	-5280	3781	-455	-552	-516	-19	-690	-496	0
1917	116	0	-4319	1499	5818	1410	-5068	3658	-374	-399	-360	-32	-448	-380	0
1918	116	0	-3940	1497	5437	1221	-4688	3467	-230	-256	17	-48	-161	-81	0
1919	116	0	-3450	1493	4943	978	-4196	3218	-213	-135	199	-21	-58	-56	0
1920	116	0	-3512	1526	5038	993	-4275	3282	-131	-149	219	-15	52	-75	0
1921	116	0	-3944	1553	5497	1195	-4720	3525	-452	-329	-226	-129	-364	-391	0
1922	116	0	-4408	1584	5992	1412	-5200	3788	-541	-490	-498	-67	-597	-564	0
1923	116	0	-4720	1604	6324	1558	-5522	3964	-614	-601	-583	-48	-706	-597	0
1924	116	0	-4666	1596	6262	1535	-5464	3929	-504	-620	-616	-118	-680	-677	0
1925	116	0	-4637	1594	6231	1521	-5434	3912	-516	-504	-595	-15	-715	-508	0
1926	116	0	-4472	1584	6056	1444	-5264	3820	-426	-512	-488	-65	-665	-463	0
1927	116	0	-4334	1565	5899	1384	-5116	3732	-388	-291	-358	25	-401	-349	0
1928	116	0	-3867	1561	5428	1153	-4647	3494	-289	-180	-46	-19	-122	-97	0
1929	116	0	-3457	1552	5009	952	-4233	3280	-143	34	269	11	126	67	0
1930	116	0	-3506	1553	5059	976	-4282	3306	-221	-170	100	-54	29	-159	0
1931	116	0	-3802	1550	5352	1126	-4577	3451	-302	-211	-81	-17	-205	-242	0
1932	116	0	-4441	1526	5967	1457	-5204	3746	-568	-428	-614	-58	-533	-605	0
1933	116	0	-4669	1513	6182	1578	-5425	3847	-568	-467	-665	-91	-583	-609	0
1934	116	0	-4676	1495	6171	1590	-5423	3833	-564	-411	-642	-58	-622	-430	0
1935	116	0	-4650	1464	6114	1593	-5382	3789	-504	-428	-601	-19	-609	-533	0
1936	116	0	-4545	1441	5986	1552	-5265	3713	-461	-403	-455	-31	-560	-378	0
1937	116	0	-4391	1390	5781	1500	-5086	3585	-327	-252	-347	-23	-325	-292	0
1938	116	0	-3961	1346	5307	1307	-4634	3326	-178	-124	-15	25	-44	-3	0
1939	116	0	-3562	1293	4855	1134	-4208	3074	-67	-23	252	32	65	95	0
1940	116	0	-3624	1253	4877	1185	-4250	3065	-199	-54	275	19	106	-3	0
1941	116	0	-4036	1233	5269	1401	-4652	3251	-401	-190	-112	-93	-186	-221	0
1942	116	0	-4599	1189	5788	1705	-5193	3488	-502	-461	-459	-21	-510	-488	0
1943	116	0	-4852	1179	6031	1836	-5441	3605	-564	-477	-556	-81	-620	-613	0
1944	116	0	-4918	1148	6066	1885	-5492	3607	-531	-531	-663	-19	-614	-519	0
1945	116	0	-4848	1125	5973	1861	-5410	3549	-562	-467	-591	-75	-649	-483	0
1946	116	0	-4747	1123	5870	1812	-5308	3496	-417	-345	-488	19	-483	-448	0
1947	116	0	-4658	1092	5750	1783	-5204	3421	-409	-308	-380	-69	-380	-304	0
1948	116	0	-4090	1074	5164	1508	-4627	3119	-240	-81	31	-21	-42	-42	0
1949	116	0	-3744	1049	4793	1347	-4268	2921	-122	60	263	-36	106	0	0
1950	116	0	-3713	1022	4735	1345	-4224	2878	-157	-50	285	32	93	-48	0
1951	116	0	-4134	997	5131	1568	-4632	3064	-279	-232	-42	-13	-244	-289	0
1952	116	0	-4753	981	5734	1886	-5243	3357	-545	-411	-471	-100	-500	-613	0
1953	116	0	-4984	971	5955	2006	-5469	3463	-535	-452	-638	-95	-642	-566	0
1954	116	0	-5044	948	5992	2048	-5518	3470	-519	-386	-647	-112	-593	-570	0
1955	116	0	-4998	917	5915	2040	-5456	3416	-566	-403	-661	-89	-626	-547	0
1956	116	0	-4792	894	5686	1949	-5239	3290	-417	-285	-537	-17	-552	-428	0
1957	116	0	-4687	878	5565	1904	-5126	3221	-426	-259	-395	-89	-492	-271	0
1958	116	0	-4167	878	5045	1644	-4606	2961	-263	-17	-3	-7	-116	-93	0
1959	116	0	-3774	876	4650	1449	-4212	2763	-118	102	203	-31	116	11	0
1960	116	0	-3783	845	4628	1469	-4205	2736	-240	-77	215	-29	-83	-71	0
1961	116	0	-4195	843	5038	1676	-4616	2940	-322	-197	-192	46	-267	-343	0
1962	116	0	-4749	830	5579	1959	-5164	3204	-601	-506	-523	-81	-679	-591	0
1963	116	0	-5017	828	5845	2094	-5431	3336	-517	-531	-626	-46	-779	-582	0
1964	116	0	-5098	826	5924	2136	-5511	3375	-572	-545	-698	-73	-867	-578	0
1965	116	0	-5010	841	5851	2084	-5430	3346	-549	-535	-746	-71	-795	-630	0
1966	116	0	-4879	840	5719	2019	-5299	3279	-483	-531	-560	-40	-764	-461	0
1967	116	0	-4685	838	5523	1923	-5104	3180	-391	-407	-463	-64	-655	-376	0
1968	116	0	-4154	822	4976	1666	-4565	2899	-180	-197	-23	-46	-263	-162	0
1969	116	0	-3783	805	4588	1489	-4185	2696	-124	-83	178	21	-108	-85	0
1970	116	0	-3861	795	4656	1533	-4258	2725	-151	-145	71	-48	-242	-147	0
1971	116	0	-4068	772	4840	1648	-4454	2806	-275	-261	-145	-29	-450	-415	0
1972	116	0	-4677	770	5447	1953	-5062	3108	-471	-492	-626	21	-750	-671	0
1973	116	0	-5007	762	5769	2122	-5388	3265	-653	-651	-721	-178	-1030	-725	0
1974	116	0	-4989	776	5765	2106	-5377	3270	-566	-566	-741	-48	-940	-710	0
1975	116	0	-4971	781	5752	2095	-5361	3266	-564	-543	-748	-23	-942	-649	0
1976	116	0	-4832	803	5635	2014	-5233	3219	-576	-428	-576	-58	-878	-516	0
1977	116	0	-4590	791	5381	1899	-4985	3086	-426	-391	-473	-71	-710	-378	0
1978	116	0	-4032	816	4848	1608	-4440	2832	-180	-149	-25	23	-211	-120	0
1979	116	0	-3711	803	4514	1454	-4112	2658	-164	-34	120	-60	-139	-25	0
1980	116	0	-3631	805	4436	1413	-4033	2620	-172	-40	174	-5	-141	-106	0
1981	116	0	-3986	805	4791	1590	-4388	2798	-261	-318	-83	-27	-308	-306	0
1982	116	0	-4677	799	5476	1939	-5076	3137	-527	-568	-595	-60	-789	-640	0
1983	116	0	-4835	791	5626	2022	-5230	3208	-550	-479	-636	-85	-739	-632	0
1984	116	0	-4893	785	5678	2054	-5285	3231	-477	-432	-638	-31	-746	-517	0
1985	116	0	-4994	783	5777	2105	-5385	3280	-609	-516	-704	-129	-816	-638	0
1986	116	0	-4733	776	5509	1978	-5121	3142	-432	-382	-393	-40	-529	-417	0
1987	116	0	-4563	768	5331	1897	-4947	3049	-372	-252	-364	-34	-465	-345	0
1988	116	0	-4080	770	4850	1655	-4465	2810	-215	-46	50	27	-81	-48	0
1989	116	0	-3723	758	4481	1482	-4102	2619	-102	1	269	-5	83	44	0
1990	116	0	-3622	770	4392	1426	-4007	2581	-155	19	259	-67	75	-25	0
1991	116	0	-4117	779	4896	1669	-4506	2837	-291	-269	-46	-13	-223	-217	0
1992	116	0	-4545	797	5342	1874	-4943	3069	-475	-430	-422	-81	-498	-525	0
1993	116	0	-4864	824	5688	2020	-5276	3256	-502	-475	-537	-29	-613	-446	0
1994	116	0	-4912	826	5738	2043	-5325	3282	-556	-516	-601	-97	-677	-558	0
1995	116	0	-4863	834	5697	2014	-5280	3265	-479	-389	-543	-67	-523	-477	0
1996	116	0	-4714	816	5530	1949	-5122	3173	-422	-399	-481	-50	-521	-397	0
1997	116	0	-4565	801	5366	1882	-4965	3083	-417	-374	-267	-42	-450	-265	0
1998	116	0	-4041	787	4828	1627	-4434	2807	-157	-98	98	-50	-23	-15	0
1999	116	0	-3624	756	4380	1434	-4002	2568	-106	46	356	-108	164	36	0
[truncated: 29,717 more rows]
