# Supplementary material for: A Robust and Real-Time Capable Envelope-Based Algorithm for Heart Sound Classification: Validation under Different Physiological Conditions
Source: Sensors (Basel). 2020 Feb 11;20(4):972. doi: 10.3390/s20040972 (PMC7070375; doi:10.3390/s20040972)
Supplement: Supplementary file 1 [file sensors-20-00972-s001.zip › Messungen/sw/sw04_unfiltered.csv]

Dataset No.	Pulse (bpm)	Pacer Bit	leadI (�V)	leadII (�V)	leadIII (�V)	lead_avR (�V)	lead_avL (�V)	lead_avF (�V)	V1 (�V)	V2 (�V)	V3 (�V)	V4 (�V)	V5 (�V)	V6 (�V)	R-Wave
1	0	0	-2437	-327	2110	1382	-2273	891	810	574	-5113	-170	2263	7385	0
2	0	0	-2777	-312	2465	1544	-2621	1076	801	407	-5482	-432	2287	7335	0
3	0	0	-2854	-325	2529	1589	-2691	1102	853	607	-5664	-296	2296	7267	0
4	0	0	-2845	-314	2531	1579	-2688	1108	911	801	-5882	-203	2438	7333	0
5	0	0	-2686	-291	2395	1488	-2540	1052	929	1165	-5936	-42	2504	7340	0
6	0	0	-2374	-248	2126	1311	-2250	939	973	1420	-6039	69	2607	7329	0
7	0	0	-2230	-199	2031	1214	-2130	916	1032	1584	-6153	153	2683	7228	0
8	0	0	-2711	-170	2541	1440	-2626	1185	960	1711	-6097	225	2586	7259	0
9	0	0	-3229	-172	3057	1700	-3143	1442	863	1643	-6132	9	2554	6894	1
10	0	0	-3753	-217	3536	1985	-3644	1659	754	1439	-6264	-21	2329	6305	0
11	0	0	-4236	-232	4004	2234	-4120	1886	605	1255	-6109	-221	2122	5723	0
12	0	0	-4608	-238	4370	2423	-4489	2066	545	1290	-5951	-236	2188	5098	0
13	0	0	-4549	-256	4293	2402	-4421	2018	428	1361	-5887	-242	2151	4626	0
14	0	0	-4265	-287	3978	2276	-4121	1845	455	1590	-5808	-106	2209	4021	0
15	0	0	-3962	-327	3635	2144	-3798	1654	240	1825	-6254	81	2236	2915	0
16	0	0	-3739	-327	3412	2033	-3575	1542	40	1988	-6809	116	2155	1235	0
17	0	0	-3656	-327	3329	1991	-3492	1501	-477	1773	-8464	143	1833	-2508	0
18	0	0	-3270	-285	2985	1777	-3127	1350	-1051	1736	-11917	129	1282	-3276	0
19	0	0	-3724	-236	3488	1980	-3606	1626	-1214	2013	-15584	143	696	-2450	0
20	0	0	-4368	-238	4130	2303	-4249	1946	-1526	2135	-18300	-42	166	-1965	0
21	0	0	-6105	-258	5847	3181	-5976	2794	-1755	2574	-17170	-97	271	-880	0
22	0	0	-8277	-234	8043	4255	-8160	3904	-1810	3115	-12514	-97	834	1780	0
23	0	0	-9344	-225	9119	4784	-9231	4447	-1202	3994	-6999	116	1916	4295	0
24	0	0	-9713	-215	9498	4964	-9605	4641	-296	4491	-3032	296	2362	5214	0
25	0	0	-10423	-194	10229	5308	-10326	5017	669	4553	-1705	504	2498	4791	0
26	0	0	-10904	-153	10751	5528	-10827	5299	1336	4099	-1499	601	2232	3635	0
27	0	0	-10225	-149	10076	5187	-10150	4963	1697	3292	-1274	486	1959	2409	0
28	0	0	-9538	-162	9376	4850	-9457	4607	1685	2518	-1821	512	1714	1336	0
29	0	0	-9210	-166	9044	4688	-9127	4439	1315	1600	-2097	190	1408	391	0
30	0	0	-8764	-180	8584	4472	-8674	4202	1096	948	-799	-1	1179	-48	0
31	0	0	-8430	-203	8227	4316	-8328	4012	847	424	713	-203	859	-69	0
32	0	0	-7932	-215	7717	4073	-7824	3751	475	446	1202	-364	874	-58	0
33	0	0	-7505	-203	7302	3854	-7403	3549	223	607	467	-374	812	-155	0
34	0	0	-7021	-228	6793	3624	-6907	3282	-25	904	-242	-254	799	-199	0
35	0	0	-6760	-265	6495	3512	-6627	3115	-281	1210	-661	-252	938	-455	0
36	0	0	-6405	-273	6132	3339	-6268	2929	-504	1255	-1113	-190	962	-760	0
37	0	0	-6026	-300	5726	3163	-5876	2713	-797	1111	-1507	-273	942	-1196	0
38	0	0	-5848	-325	5523	3086	-5685	2599	-960	894	-2471	-281	863	-2005	0
39	0	0	-6230	-277	5953	3253	-6091	2838	-1200	407	-3455	-401	587	-3014	0
40	0	0	-6011	-215	5796	3113	-5903	2790	-1278	112	-4361	-560	384	-4196	0
41	0	0	-6289	-194	6095	3241	-6192	2950	-1237	-252	-4756	-659	145	-5331	0
42	0	0	-6475	-174	6301	3324	-6388	3063	-1164	-409	-4857	-876	-32	-6289	0
43	0	0	-6374	-194	6180	3284	-6277	2993	-1020	-289	-4818	-805	-19	-7086	0
44	0	0	-5965	-192	5773	3078	-5869	2790	-847	-106	-4504	-706	58	-7505	0
45	0	0	-6437	-259	6178	3348	-6307	2959	-735	52	-4161	-574	118	-7829	0
46	0	0	-7433	-320	7113	3876	-7273	3396	-531	252	-3340	-428	331	-7955	0
47	0	0	-8036	-341	7695	4188	-7865	3677	-574	291	-2748	-448	322	-7884	0
48	0	0	-8849	-409	8440	4629	-8644	4015	-578	331	-2077	-415	298	-7432	0
49	0	0	-9776	-453	9323	5114	-9549	4435	-562	128	-1738	-504	221	-6985	0
50	0	0	-11172	-442	10730	5807	-10951	5144	-644	38	-1565	-550	221	-6409	0
51	0	0	-13375	-399	12976	6887	-13175	6288	-789	-263	-1544	-702	199	-5781	0
52	0	0	-15282	-360	14922	7821	-15102	7281	-845	-335	-1753	-776	298	-5166	0
53	0	0	-16953	-343	16610	8648	-16781	8133	-764	-422	-2118	-739	397	-4586	0
54	0	0	-17319	-343	16976	8831	-17147	8316	-748	-320	-2329	-638	576	-4099	0
55	0	0	-16908	-337	16571	8622	-16739	8117	-603	-50	-2490	-424	756	-3746	0
56	0	0	-17459	-341	17118	8900	-17288	8388	-741	106	-2434	-401	929	-3090	0
57	0	0	-18842	-360	18482	9601	-18662	9061	-803	320	-2279	-285	1094	-2586	0
58	0	0	-20637	-372	20265	10504	-20451	9946	-847	481	-2194	-228	1154	-2079	0
59	0	0	-22375	-374	22001	11374	-22188	10813	-900	700	-2060	-292	1169	-1590	0
60	0	0	-23813	-372	23441	12092	-23627	11534	-1055	587	-2069	-376	948	-1387	0
61	0	0	-25122	-370	24752	12746	-24937	12191	-1016	640	-2130	-444	826	-1261	0
62	0	0	-26068	-389	25679	13228	-25873	12645	-993	580	-2318	-545	735	-756	0
63	0	0	-26742	-411	26331	13576	-26536	12960	-888	659	-2411	-461	822	-195	0
64	0	0	-27295	-440	26855	13867	-27075	13207	-810	843	-2395	-356	927	420	0
65	0	0	-27547	-446	27101	13996	-27324	13327	-679	1129	-2314	-145	1276	1220	0
66	0	0	-26765	-407	26358	13586	-26561	12975	-525	1257	-2401	-38	1361	1961	0
67	0	0	-25497	-415	25082	12956	-25289	12333	-413	1513	-2392	64	1563	2684	0
68	0	0	-23559	-409	23150	11984	-23354	11370	-457	1600	-2339	65	1594	3055	0
69	0	0	-22484	-417	22067	11450	-22275	10825	-486	1563	-2302	27	1567	3825	0
70	0	0	-22247	-403	21844	11325	-22045	10720	-587	1352	-2611	-95	1381	4419	0
71	0	0	-21591	-366	21225	10978	-21408	10429	-863	1132	-2795	-211	1266	4694	0
72	0	0	-20598	-355	20243	10476	-20420	9944	-1002	935	-2867	-351	1006	4981	0
73	0	0	-19945	-322	19623	10133	-19784	9650	-1051	1032	-2867	-360	1008	5352	0
74	0	0	-19787	-310	19477	10048	-19632	9583	-1057	1173	-2884	-314	1024	5608	0
75	0	0	-19572	-306	19266	9939	-19419	9480	-1028	1470	-3094	-97	1078	6048	0
76	0	0	-18949	-308	18641	9628	-18795	9166	-1113	1592	-3276	-27	1177	6706	0
77	0	0	-17880	-306	17574	9093	-17727	8634	-1096	1666	-3538	-9	1041	6935	0
78	0	0	-16526	-322	16204	8424	-16365	7941	-1189	1658	-3802	-67	954	7125	0
79	0	0	-15185	-337	14848	7761	-15016	7255	-1195	1507	-4151	-124	820	7162	0
80	0	0	-14535	-356	14179	7445	-14357	6911	-1317	1185	-4357	-360	628	7112	0
81	0	0	-14180	-401	13779	7290	-13979	6689	-1321	880	-4273	-446	370	6834	0
82	0	0	-14351	-426	13925	7388	-14138	6749	-1268	725	-4186	-500	230	6483	0
83	0	0	-14774	-477	14297	7625	-14535	6910	-1288	746	-3814	-550	157	6221	0
84	0	0	-14138	-436	13702	7287	-13920	6633	-1173	958	-3330	-444	157	5600	0
85	0	0	-13742	-461	13281	7101	-13511	6410	-1049	1373	-2781	-180	345	5028	0
86	0	0	-13874	-459	13415	7166	-13644	6478	-1094	1596	-2196	-197	298	4353	0
87	0	0	-15030	-465	14565	7747	-14797	7050	-1035	1833	-1670	-56	261	3656	0
88	0	0	-15934	-469	15465	8201	-15699	7498	-1239	1943	-1220	-178	143	3272	0
89	0	0	-16196	-527	15669	8361	-15932	7571	-1284	1982	-882	-120	116	2719	0
90	0	0	-16652	-572	16080	8612	-16366	7754	-1552	1860	-774	-291	60	2504	0
91	0	0	-16772	-624	16148	8698	-16460	7762	-1769	1742	-568	-473	91	2293	0
92	0	0	-16716	-651	16065	8683	-16390	7707	-1936	1674	-351	-467	52	2000	0
93	0	0	-16353	-667	15686	8510	-16019	7509	-2244	1862	-147	-574	271	1586	0
94	0	0	-15383	-651	14732	8017	-15057	7040	-2399	2139	-9	-405	411	1237	0
95	0	0	-13476	-552	12924	7014	-13200	6186	-2729	2502	-195	-376	531	459	0
96	0	0	-11868	-448	11420	6158	-11644	5486	-3039	2752	-496	-250	525	-197	0
97	0	0	-9965	-269	9696	5117	-9830	4713	-3474	2878	-1315	-252	589	-876	0
98	0	0	-7854	-62	7792	3958	-7823	3865	-3901	2877	-2166	-322	485	-1798	0
99	0	0	-6206	145	6351	3030	-6278	3248	-4423	2741	-3156	-446	252	-2661	0
100	0	0	-4858	389	5247	2234	-5052	2818	-4710	2533	-3815	-490	258	-3185	0
101	0	0	-4596	655	5251	1970	-4923	2953	-5156	2262	-4574	-754	199	-3470	0
102	0	0	-4385	971	5356	1707	-4870	3163	-5476	2296	-5408	-789	281	-3783	0
103	0	0	-4270	1301	5571	1484	-4920	3436	-5806	2357	-5915	-756	353	-3753	0
104	0	0	-3762	1590	5352	1086	-4557	3471	-6091	2799	-6244	-743	521	-3666	0
105	0	0	-3700	1891	5591	904	-4645	3741	-6134	3222	-6264	-512	812	-3369	0
106	0	0	-4317	2073	6390	1122	-5353	4231	-6427	3693	-6328	-496	1016	-3486	0
107	0	0	-5150	2093	7243	1528	-6196	4668	-6520	3975	-6029	-384	1086	-3567	0
108	0	0	-6315	2042	8357	2136	-7336	5199	-6572	4008	-6753	-376	1148	-3600	0
109	0	0	-8574	1940	10514	3317	-9544	6227	-6448	4106	-5949	-461	1134	-3682	0
110	0	0	-11890	1697	13587	5096	-12738	7642	-6691	4169	-5300	-533	1018	-3868	1
111	0	0	-14737	1297	16034	6720	-15385	8665	-6557	4198	-4702	-657	991	-3478	0
112	0	0	-17853	840	18693	8506	-18273	9766	-6499	4626	-4126	-647	1218	-2512	0
113	0	0	-20410	316	20726	10047	-20568	10521	-6299	4947	-3666	-576	1400	-1749	0
114	0	0	-21946	-56	21890	11001	-21918	10917	-6070	5490	-2937	-432	1563	-1511	0
115	0	0	-23258	-291	22967	11774	-23112	11338	-5827	6229	-2172	-219	1881	-1808	0
116	0	0	-24063	-481	23582	12272	-23822	11550	-5845	7090	-1385	-102	2271	-1711	0
117	0	0	-24901	-595	24306	12748	-24603	11855	-5893	8138	-529	116	2554	-174	0
118	0	0	-25652	-669	24983	13160	-25317	12157	-5924	9152	-904	114	2483	1943	0
119	0	0	-25713	-752	24961	13232	-25337	12104	-5554	9919	-1094	176	2723	5348	0
120	0	0	-25194	-752	24442	12973	-24818	11845	-5222	9977	79	199	3315	7317	0
121	0	0	-24016	-717	23299	12366	-23657	11291	-4559	9932	3294	147	4042	7214	0
122	0	0	-22949	-665	22284	11807	-22616	10809	-3796	9950	6165	254	4731	7222	0
123	0	0	-22831	-655	22176	11743	-22503	10760	-3185	9868	7261	168	5005	7273	0
124	0	0	-23405	-684	22721	12044	-23063	11018	-2535	9975	7364	269	5317	7362	0
125	0	0	-24955	-696	24259	12825	-24607	11781	-2066	9535	7073	411	5263	7321	0
126	0	0	-26147	-706	25441	13426	-25794	12367	-1730	8776	6679	422	5088	7337	0
127	0	0	-25630	-665	24965	13147	-25297	12150	-1552	8023	6316	275	4601	7286	0
128	0	0	-24450	-552	23898	12501	-24174	11673	-1214	7344	6621	318	4436	7271	0
129	0	0	-23562	-500	23062	12031	-23312	11281	-1162	6559	6597	73	3955	7232	0
130	0	0	-22753	-440	22313	11596	-22533	10936	-1206	5994	6644	-38	3441	7243	0
131	0	0	-22351	-393	21958	11372	-22154	10782	-1214	5307	6528	-205	2960	7286	0
132	0	0	-22633	-376	22257	11504	-22445	10940	-1299	4927	5852	-422	2704	7243	0
133	0	0	-23056	-362	22694	11709	-22875	11166	-1344	4673	4419	-485	2529	7207	0
134	0	0	-23331	-364	22967	11847	-23149	11301	-1315	4578	2847	-430	2492	7261	0
135	0	0	-22938	-409	22529	11673	-22733	11060	-1455	4654	1377	-232	2512	7292	0
136	0	0	-22175	-442	21733	11308	-21954	10645	-1616	4413	-452	-306	2215	7282	0
137	0	0	-21778	-409	21369	11093	-21573	10480	-1668	4333	-1839	-281	2081	7271	0
138	0	0	-22231	-356	21875	11293	-22053	10759	-1771	4091	-2948	-333	1864	7247	0
139	0	0	-22628	-291	22337	11459	-22482	11023	-1778	3750	-4006	-442	1778	7224	0
140	0	0	-22283	-263	22020	11273	-22151	10878	-1680	3226	-5375	-523	1528	7212	0
141	0	0	-21841	-292	21549	11066	-21695	10628	-1625	2523	-6964	-634	1136	7261	0
142	0	0	-21589	-300	21289	10944	-21439	10494	-1571	1881	-8373	-777	952	7183	0
143	0	0	-21248	-296	20952	10772	-21100	10328	-1534	1439	-9147	-863	711	7230	0
144	0	0	-21225	-279	20946	10752	-21085	10333	-1524	1187	-9802	-787	785	7218	0
145	0	0	-20689	-300	20389	10494	-20539	10044	-1406	970	-9862	-671	853	7195	0
146	0	0	-20110	-291	19819	10200	-19964	9764	-1524	803	-10373	-642	805	7238	0
147	0	0	-19491	-322	19169	9906	-19330	9423	-1730	539	-10898	-572	706	7199	0
148	0	0	-20051	-382	19669	10216	-19860	9643	-1982	184	-11597	-659	713	7156	0
149	0	0	-20401	-388	20013	10394	-20207	9812	-2306	-240	-12229	-746	450	7166	0
150	0	0	-20445	-351	20094	10398	-20269	9871	-2522	-640	-12522	-888	358	7197	0
151	0	0	-20224	-347	19877	10285	-20050	9765	-2719	-1257	-13145	-1121	21	7148	0
152	0	0	-20121	-289	19832	10205	-19976	9771	-3109	-1652	-13880	-1243	-446	7166	0
153	0	0	-20255	-277	19978	10266	-20116	9850	-3259	-1771	-14697	-1249	-595	7148	0
154	0	0	-20038	-258	19780	10148	-19909	9761	-3255	-1736	-15378	-1218	-471	7203	0
155	0	0	-19207	-232	18975	9719	-19091	9371	-3148	-1555	-15904	-1035	-457	7133	0
156	0	0	-18835	-244	18591	9539	-18713	9173	-3072	-1577	-16794	-1002	-399	7168	0
157	0	0	-19030	-205	18825	9617	-18927	9310	-2995	-1491	-17547	-927	-492	7210	0
158	0	0	-19849	-184	19665	10016	-19757	9740	-3059	-1427	-18711	-1035	-861	7162	0
159	0	0	-20807	-176	20631	10491	-20719	10227	-3049	-1517	-18540	-1037	-968	7207	0
160	0	0	-21108	-170	20938	10639	-21023	10384	-3090	-1746	-18276	-1214	-1390	7191	0
161	0	0	-21137	-180	20957	10658	-21047	10388	-2974	-2120	-18042	-1321	-1590	7162	0
162	0	0	-21282	-226	21056	10754	-21169	10415	-2910	-1864	-16942	-1396	-1676	7193	0
163	0	0	-21377	-294	21083	10835	-21230	10394	-2830	-1734	-16643	-1389	-1860	7156	0
164	0	0	-20669	-364	20305	10516	-20487	9970	-2525	-1270	-15584	-1206	-1674	7209	0
165	0	0	-19389	-370	19019	9879	-19204	9324	-2170	-938	-14553	-1057	-1367	7104	0
166	0	0	-17913	-329	17584	9121	-17748	8627	-1969	-696	-14129	-929	-1352	7179	0
167	0	0	-16640	-232	16408	8436	-16524	8088	-1786	-541	-13651	-797	-1389	7156	0
168	0	0	-15587	-203	15384	7895	-15485	7590	-1693	-533	-13618	-890	-1530	7174	0
169	0	0	-14916	-238	14678	7577	-14797	7220	-1681	-510	-13647	-927	-1544	7081	0
170	0	0	-14655	-259	14396	7457	-14525	7068	-1664	-750	-14198	-1047	-1780	7131	0
171	0	0	-14332	-254	14078	7293	-14205	6912	-1629	-861	-13492	-1251	-2234	7168	0
172	0	0	-13965	-254	13711	7109	-13838	6728	-1746	-785	-12476	-1610	-3102	7255	0
173	0	0	-13133	-176	12957	6654	-13045	6390	-1877	-803	-11407	-2095	-5084	7113	0
174	0	0	-11826	-159	11667	5992	-11746	5754	-2118	-308	-9655	-2504	-6964	7096	0
175	0	0	-10479	-133	10346	5306	-10412	5106	-1974	283	-7276	-2638	-7794	7117	0
176	0	0	-8682	-114	8568	4398	-8625	4227	-1293	1065	-4844	-2328	-7306	7205	0
177	0	0	-6853	-116	6737	3484	-6795	3310	-777	1843	-3220	-1916	-6128	7156	0
178	0	0	-5582	-118	5464	2850	-5523	2673	-481	2143	-2591	-1544	-4960	7119	0
179	0	0	-5237	-126	5111	2681	-5174	2492	-644	2221	-2574	-1292	-3990	7100	0
180	0	0	-5321	-124	5197	2722	-5259	2536	-944	1982	-2436	-1282	-3517	7115	0
181	0	0	-5299	-139	5160	2719	-5229	2510	-1309	1650	-2504	-1369	-3261	7145	0
182	0	0	-4624	-131	4493	2377	-4558	2181	-1416	1396	-2983	-1354	-2822	7110	0
183	0	0	-3041	-128	2913	1584	-2977	1392	-1453	1293	-4064	-1222	-2376	7110	0
184	0	0	-128	-131	-3	129	-62	-67	-1555	1185	-5123	-1173	-2186	7152	0
185	0	0	3560	-79	-3639	-1740	3599	-1859	-1647	1092	-6316	-1067	-2005	7113	0
186	0	0	7010	-65	-7075	-3472	7042	-3570	-1501	900	-7181	-867	-1850	7024	0
187	0	0	8945	-21	-8966	-4462	8955	-4493	-1394	626	-7606	-940	-1778	7129	0
188	0	0	9636	-19	-9655	-4808	9645	-4837	-1359	452	-7715	-865	-1429	7081	0
189	0	0	9344	21	-9323	-4682	9333	-4651	-1280	166	-7882	-915	-1373	7038	0
190	0	0	8108	7	-8101	-4057	8104	-4047	-1059	-128	-7616	-983	-1239	7108	0
191	0	0	6026	9	-6017	-3017	6021	-3004	-808	-537	-7416	-1142	-1047	7112	0
192	0	0	3819	11	-3808	-1915	3813	-1898	-785	-863	-7744	-1220	-1138	7096	0
193	0	0	2317	34	-2283	-1175	2300	-1124	-578	-1177	-7779	-1249	-997	7079	0
194	0	0	2135	52	-2083	-1093	2109	-1015	-215	-1282	-8227	-1049	-818	7088	0
195	0	0	2469	97	-2372	-1283	2420	-1137	-265	-1526	-8894	-1057	-704	7088	0
196	0	0	3089	108	-2981	-1598	3035	-1436	-104	-1619	-9224	-950	-430	7071	0
197	0	0	3683	120	-3563	-1901	3623	-1721	-56	-1910	-9996	-923	-298	7067	0
198	0	0	3315	126	-3189	-1720	3252	-1531	-129	-2368	-11164	-1065	-506	7042	0
199	0	0	2168	102	-2066	-1135	2117	-982	-234	-2849	-12441	-1101	-845	7040	0
200	0	0	439	114	-325	-276	382	-105	-366	-3534	-14695	-1235	-1103	7088	0
201	0	0	-1368	199	1567	584	-1467	883	-452	-4153	-16321	-1389	-1189	7112	0
202	0	0	-2803	221	3024	1291	-2913	1622	-477	-4605	-18150	-1427	-1249	7102	0
203	0	0	-4043	238	4281	1902	-4162	2259	-452	-5049	-19756	-1387	-1317	7145	0
204	0	0	-4897	269	5166	2314	-5031	2717	-242	-5348	-21450	-1253	-1214	7112	0
205	0	0	-4551	314	4865	2118	-4708	2589	102	-5420	-22657	-1059	-1148	7073	0
206	0	0	-4291	368	4659	1961	-4475	2513	401	-5728	-24156	-1006	-1043	7088	0
207	0	0	-3725	405	4130	1660	-3927	2267	768	-5835	-25187	-882	-1014	7061	0
208	0	0	-3815	420	4235	1697	-4025	2327	1150	-6143	-26467	-836	-1012	7030	0
209	0	0	-4087	442	4529	1822	-4308	2485	1482	-6328	-27522	-845	-1140	7113	0
210	0	0	-4460	428	4888	2016	-4674	2658	1749	-6609	-28184	-886	-1284	7030	0
211	0	0	-4347	382	4729	1982	-4538	2555	2042	-6877	-28469	-983	-1530	6978	0
212	0	0	-4196	368	4564	1914	-4380	2466	2364	-6919	-28052	-997	-1552	7016	0
213	0	0	-4031	347	4378	1842	-4204	2362	2620	-6875	-27889	-892	-1668	7082	0
214	0	0	-3410	376	3786	1517	-3598	2081	3022	-6541	-27726	-692	-1586	7005	0
215	0	0	-3086	384	3470	1351	-3278	1927	3210	-6413	-27906	-622	-1672	7034	0
216	0	0	-2594	399	2993	1097	-2793	1696	3534	-6159	-27303	-473	-1672	7073	0
217	0	0	-2701	389	3090	1156	-2895	1739	3711	-6015	-27235	-314	-1654	7048	0
218	0	0	-3084	388	3472	1348	-3278	1930	3808	-5893	-26818	-329	-1625	6984	0
219	0	0	-3946	349	4295	1798	-4120	2322	3899	-5851	-26321	-322	-1685	7121	0
220	0	0	-4918	339	5257	2289	-5087	2798	3887	-5965	-25726	-444	-1775	6991	0
221	0	0	-5583	347	5930	2618	-5756	3138	3825	-6087	-25010	-568	-2002	7030	0
222	0	0	-6020	314	6334	2853	-6177	3324	3951	-6012	-23935	-578	-1905	6974	0
223	0	0	-6844	320	7164	3262	-7004	3742	4000	-5930	-23054	-545	-1777	7015	0
224	0	0	-7919	353	8272	3783	-8095	4312	4310	-5647	-21755	-393	-1437	7026	0
225	0	0	-9026	291	9317	4367	-9171	4804	4603	-5280	-20695	-199	-1084	7011	0
226	0	0	-9495	232	9727	4631	-9611	4979	4824	-5166	-20129	-56	-952	7057	0
227	0	0	-9613	232	9845	4690	-9729	5038	4915	-5020	-19801	-60	-787	7055	0
228	0	0	-9735	230	9965	4752	-9850	5097	4850	-4972	-19372	-27	-904	7018	0
229	0	0	-9630	182	9812	4724	-9721	4997	5007	-5001	-18808	-102	-997	6997	0
230	0	0	-9516	149	9665	4683	-9590	4907	4850	-5170	-19072	-283	-1189	7075	0
231	0	0	-9514	137	9651	4688	-9582	4894	4818	-5418	-19784	-419	-1278	6927	0
232	0	0	-9275	102	9377	4586	-9326	4739	4762	-5511	-19902	-419	-1394	7034	0
233	0	0	-8792	95	8887	4348	-8839	4491	4648	-5494	-20276	-494	-1328	7059	0
234	0	0	-8435	48	8483	4193	-8459	4265	4601	-5389	-20344	-386	-1216	6987	0
235	0	0	-8175	11	8186	4082	-8180	4098	4564	-5239	-19982	-236	-1082	6968	0
236	0	0	-8004	17	8021	3993	-8012	4019	4397	-5288	-19906	-362	-1177	7001	0
237	0	0	-7727	17	7744	3855	-7735	3880	4171	-5084	-19188	-263	-1146	7001	0
238	0	0	-7464	-19	7445	3741	-7454	3713	3980	-5205	-18924	-306	-1247	6972	0
239	0	0	-7619	-83	7536	3851	-7577	3726	3734	-5127	-18433	-481	-1326	7073	0
240	0	0	-7868	-128	7740	3998	-7804	3806	3552	-5309	-17869	-609	-1451	6985	0
241	0	0	-7716	-174	7542	3945	-7629	3684	3352	-5364	-17252	-692	-1678	6982	0
242	0	0	-7623	-215	7408	3919	-7515	3596	3078	-5335	-16910	-900	-1709	6970	0
243	0	0	-7250	-230	7020	3740	-7135	3395	2774	-5315	-16447	-1072	-2044	7011	0
244	0	0	-6448	-188	6260	3318	-6354	3036	2813	-5108	-16152	-1057	-2017	6989	0
245	0	0	-5662	-135	5527	2898	-5594	2696	2665	-4978	-16689	-935	-2166	6974	0
246	0	0	-4691	-65	4626	2378	-4658	2280	2636	-4923	-17326	-993	-2302	6982	0
247	0	0	-4017	-89	3928	2053	-3972	1919	2452	-4931	-17884	-1012	-2337	6952	0
248	0	0	-3165	-124	3041	1644	-3103	1458	2215	-5166	-19035	-1078	-2663	6947	0
249	0	0	-2585	-147	2438	1366	-2511	1145	2161	-5294	-20133	-1272	-2834	6964	0
250	0	0	-2441	-178	2263	1309	-2352	1042	1934	-5713	-21409	-1408	-3162	6997	0
251	0	0	-2213	-190	2023	1201	-2118	916	1746	-6058	-22688	-1643	-3445	6914	0
252	0	0	-2222	-294	1928	1258	-2075	817	1590	-6227	-23702	-1778	-3670	6912	0
253	0	0	-2076	-263	1813	1169	-1944	775	1377	-6460	-24804	-1854	-3932	6949	0
254	0	0	-1720	-273	1447	996	-1583	587	1356	-6539	-27084	-1788	-4116	6985	0
255	0	0	-1510	-296	1214	903	-1362	459	1253	-6448	-28694	-1705	-4248	7003	0
256	0	0	-1406	-343	1063	874	-1234	360	1070	-6493	-30442	-1780	-4465	6910	0
257	0	0	-1317	-349	968	833	-1142	309	968	-6627	-31670	-1800	-4753	5651	0
258	0	0	-1212	-316	896	764	-1054	290	737	-6605	-31784	-1831	-5028	4434	0
259	0	0	-1130	-308	822	719	-976	257	566	-6778	-31784	-1945	-5404	3043	0
260	0	0	-1196	-310	886	753	-1041	288	234	-6912	-31784	-2046	-5790	1656	0
261	0	0	-1328	-329	999	828	-1163	335	112	-7152	-31784	-2246	-6178	-13	0
262	0	0	-1553	-366	1187	959	-1370	410	-161	-7296	-31784	-2337	-6541	-1650	0
263	0	0	-1612	-384	1228	998	-1420	422	-436	-7321	-31784	-2355	-6855	-3214	0
264	0	0	-1380	-422	958	901	-1169	268	-667	-7090	-31784	-2304	-7189	-4568	0
265	0	0	-1070	-432	638	751	-854	103	-834	-7020	-31784	-2186	-7290	-5905	0
266	0	0	-649	-419	230	534	-439	-94	-966	-6741	-31784	-2209	-7457	-6855	0
267	0	0	-349	-413	-64	381	-142	-238	-1078	-6508	-31784	-2122	-7709	-7649	0
268	0	0	-604	-372	232	488	-418	-70	-1210	-6415	-31784	-2176	-8070	-8411	0
269	0	0	-764	-349	415	556	-589	33	-1295	-6541	-31784	-2234	-8611	-9325	0
270	0	0	-1042	-327	715	684	-878	194	-1491	-6623	-31784	-2335	-9240	-10173	0
271	0	0	-1297	-386	911	841	-1104	262	-1617	-6617	-31784	-2436	-9626	-10759	0
272	0	0	-1514	-360	1154	937	-1334	397	-1736	-6749	-31784	-2506	-10060	-11090	0
273	0	0	-1466	-314	1152	890	-1309	419	-1703	-6287	-31784	-2496	-10274	-11151	0
274	0	0	-1109	-318	791	713	-950	236	-1674	-6078	-31784	-2374	-10524	-11174	0
275	0	0	-643	-294	349	468	-496	27	-1608	-5400	-31784	-2211	-10561	-10854	0
276	0	0	-42	-292	-250	167	104	-271	-1499	-4578	-31784	-2027	-10503	-10689	0
277	0	0	445	-259	-704	-93	574	-481	-1455	-4105	-31784	-2038	-10545	-10316	0
278	0	0	587	-254	-841	-166	714	-547	-1460	-3951	-31784	-2027	-10604	-10196	0
279	0	0	476	-331	-807	-72	641	-569	-1319	-3757	-31784	-1980	-10528	-9762	0
280	0	0	312	-411	-723	49	517	-567	-1216	-3728	-31784	-1996	-10386	-9412	0
281	0	0	273	-481	-754	104	513	-617	-1030	-3769	-31784	-2079	-10278	-8947	0
282	0	0	35	-430	-465	197	250	-447	-898	-3876	-31784	-2151	-10157	-8702	0
283	0	0	-74	-413	-339	243	132	-376	-737	-3988	-31784	-2159	-9897	-8171	0
284	0	0	13	-378	-391	182	202	-384	-428	-3880	-31784	-1982	-9368	-7566	0
285	0	0	382	-320	-702	-31	542	-511	-87	-3790	-31784	-1786	-8807	-6669	0
286	0	0	354	-323	-677	-15	515	-500	178	-3761	-31784	-1778	-8285	-5591	0
287	0	0	442	-283	-725	-79	583	-504	327	-3899	-31784	-1753	-7860	-4566	0
288	0	0	165	-316	-481	75	323	-398	506	-4161	-31784	-1695	-7597	-3321	0
289	0	0	-165	-300	-135	232	-15	-217	669	-4392	-31784	-1701	-7203	-2077	0
290	0	0	-575	-349	226	462	-400	-61	677	-4964	-31784	-1841	-7028	-768	0
291	0	0	-710	-388	322	549	-516	-33	744	-5461	-31784	-1852	-6883	795	0
292	0	0	-834	-419	415	626	-624	-2	733	-6072	-31784	-1881	-6617	2498	0
293	0	0	-587	-388	199	487	-393	-94	750	-6378	-31784	-1897	-6355	4143	0
294	0	0	-405	-347	58	376	-231	-144	640	-6467	-31784	-1687	-6105	5594	0
295	0	0	-200	-341	-141	270	-29	-241	465	-6873	-31784	-1738	-6010	6984	0
296	0	0	192	-318	-510	63	351	-414	535	-6997	-31784	-1495	-5769	7048	0
297	0	0	367	-298	-665	-34	516	-481	265	-7641	-31784	-1602	-5862	7059	0
298	0	0	886	-316	-1202	-285	1044	-759	440	-8109	-31784	-1503	-5849	6985	0
299	0	0	904	-325	-1229	-289	1066	-777	463	-8914	-31784	-1497	-6062	6937	0
300	0	0	1143	-333	-1476	-405	1309	-904	741	-10018	-31784	-1697	-6394	6962	0
301	0	0	1638	-364	-2002	-637	1820	-1183	1241	-11572	-31784	-1736	-6873	6947	0
302	0	0	2301	-420	-2721	-940	2511	-1570	1761	-13174	-31784	-1757	-7243	7007	0
303	0	0	3059	-479	-3538	-1290	3298	-2008	2166	-14394	-31784	-1647	-7637	6991	0
304	0	0	4177	-432	-4609	-1872	4393	-2520	2438	-15137	-31784	-1456	-7534	6949	0
305	0	0	5336	-388	-5724	-2474	5530	-3056	2520	-15640	-31784	-1231	-7486	6956	0
306	0	0	6217	-347	-6564	-2935	6390	-3455	2535	-15876	-31784	-1220	-7375	6984	0
307	0	0	6685	-353	-7038	-3166	6861	-3695	2475	-15712	-31784	-1030	-7020	6956	0
308	0	0	7028	-355	-7383	-3336	7205	-3869	2803	-15378	-31784	-1018	-6648	6978	0
309	0	0	7916	-327	-8243	-3794	8079	-4285	3321	-14724	-31784	-861	-6454	6941	0
310	0	0	7848	-360	-8208	-3744	8028	-4284	3883	-13799	-31784	-917	-6134	6939	0
311	0	0	7298	-399	-7697	-3449	7497	-4048	4657	-12353	-31784	-902	-5723	6941	0
312	0	0	7436	-362	-7798	-3537	7617	-4080	5618	-10516	-31784	-748	-5173	6954	0
313	0	0	7706	-341	-8047	-3682	7876	-4194	6551	-8582	-31784	-498	-4332	7053	0
314	0	0	8191	-325	-8516	-3933	8353	-4420	7641	-6287	-31784	-106	-3451	6958	0
315	0	0	9066	-292	-9358	-4387	9212	-4825	8786	-4141	-21349	306	-2508	6978	0
316	0	0	9805	-312	-10117	-4746	9961	-5214	9816	-2326	-11700	541	-1778	6968	0
317	0	0	10373	-368	-10741	-5002	10557	-5554	10803	-741	-4202	847	-1012	6923	0
318	0	0	10631	-384	-11015	-5123	10823	-5699	11601	318	1730	962	-496	6962	0
319	0	0	10538	-450	-10988	-5044	10763	-5719	11723	1235	6326	1088	-104	6956	0
320	0	0	10672	-430	-11102	-5121	10887	-5766	11744	1943	10204	1200	228	6900	0
321	0	0	11254	-399	-11653	-5427	11453	-6026	11769	2419	13508	1119	514	6937	0
322	0	0	12222	-339	-12561	-5941	12391	-6450	11797	2929	16517	1165	909	6877	0
323	0	0	13673	-287	-13960	-6693	13816	-7123	11744	3519	19460	1297	1292	6908	0
324	0	0	15691	-271	-15962	-7710	15826	-8116	11705	4279	22795	1534	1753	6968	0
325	0	0	17941	-271	-18212	-8835	18076	-9241	11707	4991	26040	1672	2056	6972	0
326	0	0	20218	-283	-20501	-9967	20359	-10392	11793	5536	27936	1777	2333	6997	0
327	0	0	22563	-296	-22859	-11133	22711	-11577	11737	6186	27796	1839	2675	6970	0
328	0	0	24178	-273	-24451	-11952	24314	-12362	11727	6687	27631	1860	2900	6888	0
329	0	0	25397	-308	-25705	-12544	25551	-13006	11775	6888	27561	1817	3049	6927	0
330	0	0	26456	-306	-26762	-13075	26609	-13534	11659	7170	27315	1647	3206	6962	0
331	0	0	27244	-300	-27544	-13472	27394	-13922	11756	7288	27235	1532	3389	6927	0
332	0	0	28031	-322	-28353	-13854	28192	-14337	11738	7507	27086	1561	3612	6896	0
333	0	0	28908	-323	-29231	-14292	29069	-14777	11721	7942	27008	1567	3940	6993	0
334	0	0	29870	-289	-30159	-14790	30014	-15224	11727	8444	26882	1579	4390	6954	0
335	0	0	30723	-285	-31008	-15219	30865	-15646	11719	9034	26727	1875	4830	6952	0
336	0	0	31288	-244	-31532	-15522	31410	-15888	11725	9246	26556	1788	5018	6914	0
337	0	0	31412	-242	-31654	-15585	31533	-15948	11688	9424	26508	1881	5030	6991	0
338	0	0	31290	-248	-31538	-15521	31414	-15893	11746	9668	26395	1852	5366	6966	0
339	0	0	31529	-232	-31761	-15648	31645	-15996	11684	9781	26170	1808	5662	6786	0
340	0	0	31285	-234	-31519	-15525	31402	-15876	11737	9713	26019	1881	5744	6978	0
341	0	0	30435	-277	-30712	-15079	30573	-15494	11622	9525	25945	1522	5746	6904	0
342	0	0	29661	-265	-29926	-14698	29793	-15095	11591	9531	25776	1550	5944	6912	0
343	0	0	29563	-285	-29848	-14639	29705	-15066	11651	9525	25726	1616	6202	6982	0
344	0	0	30133	-325	-30458	-14904	30295	-15391	11552	9610	25505	1592	6347	6885	0
345	0	0	30685	-349	-31034	-15168	30859	-15691	11605	9874	25458	1852	6632	6935	0
346	0	0	31010	-353	-31363	-15328	31186	-15858	11401	9961	25245	1823	6720	6906	0
347	0	0	31078	-355	-31433	-15361	31255	-15894	11446	9851	25144	1901	6755	6908	0
348	0	0	30375	-335	-30710	-15020	30542	-15522	11213	9843	24989	1839	6822	6846	0
349	0	0	29102	-271	-29373	-14415	29237	-14822	10959	9502	24967	1666	6716	6888	0
350	0	0	27687	-258	-27945	-13714	27816	-14101	10794	9310	24804	1610	6596	6929	0
351	0	0	26177	-300	-26477	-12938	26327	-13388	10396	9048	24733	1464	6528	6921	0
352	0	0	24859	-296	-25155	-12281	25007	-12725	10140	8834	24533	1309	6353	6869	0
353	0	0	23734	-308	-24042	-11713	23888	-12175	9903	8786	24381	1297	6361	6910	0
354	0	0	22851	-304	-23155	-11273	23003	-11729	9839	8714	24345	1441	6433	6865	0
355	0	0	22428	-337	-22765	-11045	22596	-11551	9773	8927	24141	1544	6483	6844	0
356	0	0	21967	-337	-22304	-10815	22135	-11320	9909	9108	24017	1645	6592	6852	0
357	0	0	21412	-339	-21751	-10536	21581	-11045	9928	9257	23957	1623	6679	6914	0
358	0	0	20550	-316	-20866	-10117	20708	-10591	9932	9247	23815	1726	6722	6852	0
359	0	0	19400	-279	-19679	-9560	19539	-9979	10072	9129	23640	1567	6733	6869	0
360	0	0	18286	-306	-18592	-8990	18439	-9449	10130	9075	23596	1495	6822	6916	0
361	0	0	17148	-329	-17477	-8409	17312	-8903	10093	8958	23411	1464	6801	6956	0
362	0	0	16478	-353	-16831	-8062	16654	-8592	10190	8906	23305	1392	7018	6863	0
363	0	0	15811	-366	-16177	-7722	15994	-8271	10313	8953	23229	1520	7404	6890	0
364	0	0	15388	-384	-15772	-7502	15580	-8078	10347	9251	23113	1522	7725	6902	0
365	0	0	15084	-360	-15444	-7362	15264	-7902	10458	9661	22946	1742	8019	6910	0
366	0	0	14854	-343	-15197	-7255	15025	-7770	10382	9890	22860	1823	8184	6896	0
367	0	0	14734	-310	-15044	-7212	14889	-7677	9981	9938	22781	1788	7961	6865	0
368	0	0	14274	-248	-14522	-7013	14398	-7385	9903	9983	22597	1883	8021	6852	0
369	0	0	13442	-289	-13731	-6576	13586	-7010	9723	9971	22535	1693	8016	6906	0
370	0	0	12439	-277	-12716	-6081	12577	-6496	9717	10022	22356	1683	8142	6811	0
371	0	0	11577	-258	-11835	-5659	11706	-6046	9713	9979	22298	1478	8219	6861	0
372	0	0	11361	-201	-11562	-5580	11461	-5881	9738	10062	22218	1497	8367	6836	0
373	0	0	11062	1	-11061	-5531	11061	-5530	9348	9829	22046	1072	8037	6762	0
374	0	0	11703	541	-11162	-6122	11432	-5310	9676	10020	21935	13	5430	7979	0
375	0	0	10566	1280	-9286	-5923	9926	-4003	9525	9738	21836	1195	8407	6722	0
376	0	0	10065	1687	-8378	-5876	9221	-3345	9655	9897	21797	1249	8735	6855	0
377	0	0	9405	1905	-7500	-5655	8452	-2797	9736	9915	21708	1229	8821	6859	0
378	0	0	8483	2002	-6481	-5242	7482	-2239	9573	10014	21491	1276	8949	6867	0
379	0	0	7835	2015	-5820	-4925	6827	-1902	9641	10055	21359	1425	9125	6840	0
380	0	0	7899	2050	-5849	-4974	6874	-1899	9703	9952	21295	1416	9090	6855	0
381	0	0	8203	2180	-6023	-5191	7113	-1921	9789	9989	21268	1598	9187	6883	0
382	0	0	8945	2349	-6596	-5647	7770	-2123	9680	9849	21122	1683	8931	6805	0
383	0	0	9375	2401	-6974	-5888	8174	-2286	9513	9606	20971	1633	8730	6881	1
384	0	0	9670	2401	-7269	-6035	8469	-2434	9449	9449	20973	1683	8797	6824	0
385	0	0	9850	2457	-7393	-6153	8621	-2468	9471	9232	20816	1647	8716	6865	0
386	0	0	9850	2473	-7377	-6161	8613	-2452	9389	9053	20732	1586	8479	6832	0
387	0	0	9711	2508	-7203	-6109	8457	-2347	9550	8780	20600	1352	8163	6834	0
388	0	0	9430	2481	-6949	-5955	8189	-2234	9868	8623	20523	1268	7820	6786	0
389	0	0	9609	2463	-7146	-6036	8377	-2341	10363	8615	20362	1350	7523	6855	0
390	0	0	10620	2467	-8153	-6543	9386	-2843	10871	8390	20331	1255	7092	6830	0
391	0	0	12374	2496	-9878	-7435	11126	-3691	11236	8536	20181	1363	7179	6753	0
392	0	0	14380	2568	-11812	-8474	13096	-4622	11120	8456	20069	1276	7148	6741	0
393	0	0	16577	2615	-13962	-9596	15269	-5673	11083	8365	19978	1226	7055	6836	0
394	0	0	18280	2634	-15646	-10457	16963	-6506	10898	8429	19881	1261	7251	6836	0
395	0	0	19628	2655	-16973	-11141	18300	-7159	10590	8369	19749	1181	7216	6791	0
396	0	0	20920	2789	-18131	-11854	19525	-7671	10204	8629	19650	1224	7610	6778	0
397	0	0	21883	2974	-18909	-12428	20396	-7967	9651	8844	19541	1295	8039	6784	0
398	0	0	22683	2948	-19735	-12815	21209	-8393	9286	9407	19485	1431	8673	6790	0
399	0	0	22710	2886	-19824	-12798	21267	-8469	8856	9915	19343	1583	9407	6778	0
400	0	0	22978	2845	-20133	-12911	21555	-8644	8625	9899	19281	1790	9921	6795	0
401	0	0	23714	2933	-20781	-13323	22247	-8924	8394	9985	19167	2021	10386	6854	0
402	0	0	24449	2997	-21452	-13723	22950	-9227	8260	9890	19087	2093	10697	6815	0
403	0	0	24815	3136	-21679	-13975	23247	-9271	8190	10020	18971	2143	11067	6764	0
404	0	0	24436	3166	-21270	-13801	22853	-9052	8448	9959	18866	2293	11203	6784	0
405	0	0	23570	3072	-20498	-13321	22034	-8713	8836	9884	18831	2190	11207	6842	0
406	0	0	22394	2962	-19432	-12678	20913	-8235	9213	9961	18752	2168	11112	6834	0
407	0	0	20780	2824	-17956	-11802	19368	-7566	9637	9921	18624	2085	10922	6830	0
408	0	0	19597	2743	-16854	-11170	18225	-7055	10363	9928	18528	2075	10823	6739	0
409	0	0	18444	2696	-15748	-10570	17096	-6526	11356	9936	18433	2196	10604	6846	0
410	0	0	17523	2634	-14889	-10078	16206	-6127	11543	9950	18317	2397	10417	6766	0
411	0	0	17108	2630	-14478	-9869	15793	-5924	11500	9919	18276	2657	10450	6821	0
412	0	0	16654	2609	-14045	-9631	15349	-5718	11480	9901	18191	2747	10351	6809	0
413	0	0	16031	2498	-13533	-9264	14782	-5517	11504	9934	18098	2968	10415	6791	0
414	0	0	14830	2304	-12526	-8567	13678	-5111	11498	9880	18010	3090	10462	6815	0
415	0	0	13257	2182	-11075	-7719	12166	-4446	11541	9829	17958	3138	10631	6770	0
416	0	0	11485	2236	-9249	-6860	10367	-3506	11511	9888	17846	3201	10712	6811	0
417	0	0	10025	2384	-7641	-6204	8833	-2628	11469	9876	17778	3191	10799	6784	0
418	0	0	8758	2492	-6266	-5625	7512	-1887	11543	9859	17659	3241	11067	6725	0
419	0	0	7811	2442	-5369	-5126	6590	-1463	11463	9876	17549	3253	10943	6815	0
420	0	0	6578	2293	-4285	-4435	5431	-996	11478	9897	17428	3113	10900	6776	0
421	0	0	5698	2232	-3466	-3965	4582	-617	11519	9864	17361	2968	10918	6755	0
422	0	0	5299	2190	-3109	-3744	4204	-459	11498	9890	17324	2908	10829	6824	0
423	0	0	5592	2211	-3381	-3901	4486	-585	11490	9828	17233	2737	10796	6772	0
424	0	0	6530	2198	-4332	-4364	5431	-1067	11484	9884	17132	2811	10968	6844	0
425	0	0	7670	2184	-5486	-4927	6578	-1651	11449	9880	17019	2799	10995	6758	0
426	0	0	9378	2166	-7212	-5772	8295	-2523	11517	9857	16947	2737	11123	6772	0
427	0	0	10735	2104	-8631	-6419	9683	-3263	11508	9826	16806	2760	11090	6760	0
428	0	0	11577	1984	-9593	-6780	10585	-3804	11510	9812	16800	2553	10893	6714	0
429	0	0	11765	1870	-9895	-6817	10830	-4012	11461	9829	16614	2244	10664	6698	0
430	0	0	12095	1796	-10299	-6945	11197	-4251	11442	9800	16554	2005	10210	6716	0
431	0	0	13055	1761	-11294	-7408	12174	-4766	11401	9833	16462	1761	9781	6710	0
432	0	0	14214	1804	-12410	-8009	13312	-5303	11424	9323	16437	1557	9461	6700	0
433	0	0	15338	1747	-13591	-8542	14464	-5922	11339	8865	16424	1540	9251	6708	0
434	0	0	16670	1740	-14930	-9205	15800	-6595	11399	8514	16224	1555	9106	6729	0
435	0	0	17965	1755	-16210	-9860	17087	-7227	11364	8132	16189	1705	8935	6675	0
436	0	0	19141	1703	-17438	-10422	18289	-7867	11455	7864	16109	1895	8741	6714	0
437	0	0	20202	1697	-18505	-10949	19353	-8404	11399	7521	16001	1899	8534	6704	0
438	0	0	20870	1666	-19204	-11268	20037	-8769	11411	7218	15944	1990	8419	6679	0
439	0	0	21079	1621	-19458	-11350	20268	-8918	11418	6743	15816	2048	8210	6683	0
440	0	0	21124	1598	-19526	-11361	20325	-8964	11362	6382	15801	1967	7963	6685	0
441	0	0	21618	1563	-20055	-11590	20836	-9246	11418	5949	15669	1817	7536	6708	0
442	0	0	22813	1559	-21254	-12186	22033	-9847	11296	5604	15636	1775	7154	6704	0
443	0	0	24429	1503	-22926	-12966	23677	-10711	11397	5622	15490	1951	7137	6673	0
444	0	0	26435	1489	-24946	-13962	25690	-11728	11393	5742	15479	2007	7156	6696	0
445	0	0	28202	1487	-26715	-14844	27458	-12614	11354	5953	15384	2211	7125	6679	0
446	0	0	30189	1501	-28688	-15845	29438	-13593	11372	6370	15298	2285	7263	6724	0
447	0	0	31980	1511	-30469	-16745	31224	-14479	11376	6642	15207	2463	7321	6671	0
448	0	0	33020	1507	-31513	-17263	32266	-15003	11354	6867	15145	2370	7203	6700	0
449	0	0	33304	1520	-31784	-17412	32544	-15132	11383	6896	15097	2279	7112	6677	0
450	0	0	33289	1505	-31784	-17397	32536	-15139	11329	6993	14953	2165	6939	6673	0
451	0	0	33295	1511	-31784	-17403	32539	-15136	11314	7075	14934	2106	6916	6716	0
452	0	0	33242	1458	-31784	-17350	32513	-15163	11374	7183	14831	1976	6826	6720	0
453	0	0	33209	1425	-31784	-17317	32496	-15179	11349	7486	14751	2015	7086	6667	0
454	0	0	33122	1338	-31784	-17230	32453	-15223	11271	7955	14707	2021	7216	6679	0
455	0	0	33054	1270	-31784	-17162	32419	-15257	11317	8479	14627	2112	7593	6634	0
456	0	0	33039	1255	-31784	-17147	32411	-15264	11345	8786	14551	2151	7849	6667	0
457	0	0	32994	1210	-31784	-17102	32389	-15287	11275	9156	14458	2102	8014	6658	0
458	0	0	33017	1233	-31784	-17125	32400	-15275	11284	9154	14443	1976	7866	6652	0
459	0	0	32967	1183	-31784	-17075	32375	-15300	11246	8968	14315	1736	7686	6665	0
460	0	0	32963	1179	-31784	-17071	32373	-15302	10945	8656	14243	1565	7426	6628	0
461	0	0	32046	1249	-30797	-16647	31421	-14774	10336	8200	14148	1276	7113	6619	0
462	0	0	31404	1228	-30176	-16316	30790	-14474	9890	7911	14096	1103	6877	6652	0
463	0	0	30822	1284	-29538	-16053	30180	-14127	9426	7713	14068	966	6749	6611	0
464	0	0	30471	1317	-29154	-15894	29812	-13918	8986	7597	13985	1041	6489	6685	0
465	0	0	30156	1332	-28824	-15744	29490	-13746	8357	7692	13853	1016	6330	6646	0
466	0	0	30138	1297	-28841	-15717	29489	-13772	7975	7616	13830	999	6349	6683	0
467	0	0	29896	1214	-28682	-15555	29289	-13734	7509	7500	13760	1041	6219	6687	0
468	0	0	28810	1094	-27716	-14952	28263	-13311	7090	7356	13680	964	6079	6549	0
469	0	0	26806	981	-25825	-13893	26315	-12422	6508	6875	13566	845	5703	6118	0
470	0	0	24449	956	-23493	-12702	23971	-11268	5870	6442	13535	597	5364	5977	0
471	0	0	22675	1035	-21640	-11855	22157	-10302	5556	5973	13422	473	5111	5769	0
472	0	0	21669	1123	-20546	-11396	21107	-9711	5274	5693	13360	366	4919	5885	0
473	0	0	21043	1162	-19881	-11102	20462	-9359	4983	5430	13287	388	4867	5979	0
474	0	0	20982	1146	-19836	-11064	20409	-9345	4848	5300	13341	525	4879	6046	0
475	0	0	21358	1144	-20214	-11251	20786	-9535	4737	5280	13263	626	4795	6111	0
476	0	0	22080	1140	-20940	-11610	21510	-9900	4580	5366	13153	741	4917	6312	0
477	0	0	22439	1146	-21293	-11792	21866	-10073	4302	5216	13075	651	4776	5992	0
478	0	0	21645	1142	-20503	-11393	21074	-9680	4124	4881	13023	671	4624	5887	0
479	0	0	19799	1156	-18643	-10477	19221	-8743	3759	4442	12891	471	4285	5530	0
480	0	0	17641	1171	-16470	-9406	17055	-7649	3532	4006	12899	294	4108	5344	0
481	0	0	15839	1187	-14652	-8513	15245	-6732	3111	3352	12772	102	3734	4995	0
482	0	0	14995	1239	-13756	-8117	14375	-6258	2991	2960	12716	-21	3596	4807	0
483	0	0	14185	1160	-13025	-7672	13605	-5932	2925	2683	12642	32	3561	4729	0
484	0	0	14016	1129	-12887	-7572	13451	-5879	2939	2603	12573	166	3575	4539	0
485	0	0	14569	1032	-13537	-7800	14053	-6252	3034	2828	12524	341	3924	4663	0
486	0	0	15556	970	-14586	-8263	15071	-6808	3156	2745	12511	407	4077	4820	0
487	0	0	16718	925	-15793	-8821	16255	-7434	3511	2778	12402	539	4238	4952	0
488	0	0	16619	781	-15838	-8700	16228	-7528	3769	2603	12414	601	4248	5088	0
489	0	0	15799	764	-15035	-8281	15417	-7135	3942	2281	12264	512	4056	4915	0
490	0	0	14795	748	-14047	-7771	14421	-6649	4182	1881	12218	541	3909	4937	0
491	0	0	14148	700	-13448	-7424	13798	-6374	4504	1553	12154	327	3845	4927	0
492	0	0	14332	704	-13628	-7518	13980	-6462	4974	1334	12119	337	3769	5007	0
493	0	0	14906	686	-14220	-7796	14563	-6767	5336	1293	12051	413	3608	4921	0
494	0	0	15861	731	-15130	-8296	15495	-7199	5868	1517	11960	603	3812	5049	0
495	0	0	17081	787	-16294	-8934	16687	-7753	6574	1833	11954	874	4009	5327	0
496	0	0	18613	874	-17739	-9743	18176	-8432	7139	2101	11834	1030	4213	5649	0
497	0	0	20086	989	-19097	-10537	19591	-9054	7769	2436	11851	1218	4429	5895	0
498	0	0	20610	1214	-19396	-10912	20003	-9091	8243	2432	11791	1284	4417	6161	0
499	0	0	20447	1404	-19043	-10925	19745	-8819	8611	2421	11723	1216	4357	6310	0
500	0	0	19789	1573	-18216	-10681	19002	-8321	8900	2302	11548	1131	4157	6467	0
501	0	0	19905	1755	-18150	-10830	19027	-8197	9292	2254	11597	1226	4200	6566	0
502	0	0	20757	1990	-18767	-11373	19762	-8388	9624	2248	11554	1061	4302	6545	0
503	0	0	22218	2242	-19976	-12230	21097	-8867	10047	2551	11498	1293	4557	6607	0
504	0	0	24233	2587	-21646	-13410	22939	-9529	10468	2913	11416	1486	4956	6597	0
505	0	0	26591	2923	-23668	-14757	25129	-10372	10914	3482	11317	1740	5414	6543	0
506	0	0	29245	3100	-26145	-16172	27695	-11522	11158	3969	11296	1922	5866	6658	0
507	0	0	31596	3195	-28401	-17395	29998	-12603	11217	4409	11230	2110	6233	6605	0
508	0	0	32436	3187	-29249	-17811	30842	-13031	11213	4601	11220	2089	6390	6568	0
509	0	0	32024	3146	-28878	-17585	30451	-12866	11168	4578	11186	2002	6452	6580	0
510	0	0	31158	3094	-28064	-17126	29611	-12485	11209	4483	11046	1910	6374	6572	0
511	0	0	30464	2884	-27580	-16674	29022	-12348	11098	4347	10961	1697	6337	6514	1
512	0	0	30459	2471	-27988	-16465	29223	-12758	11174	4409	11042	1662	6458	6590	0
513	0	0	30504	1924	-28580	-16214	29542	-13328	11112	4423	10840	1676	6499	6522	0
514	0	0	31035	1456	-29579	-16245	30307	-14061	11125	4654	10920	1850	6821	6621	0
515	0	0	31870	1063	-30807	-16466	31338	-14872	11071	5111	10780	1951	7152	6535	0
516	0	0	32645	861	-31784	-16753	32214	-15461	10964	5400	10823	2015	7443	6594	0
517	0	0	32480	696	-31784	-16588	32132	-15544	10767	5645	10704	2116	7703	6522	0
518	0	0	32416	632	-31784	-16524	32100	-15576	10547	5701	10621	2081	7748	6506	0
519	0	0	31439	568	-30871	-16003	31155	-15151	10190	5414	10578	1918	7428	6528	0
520	0	0	28434	417	-28017	-14425	28225	-13800	9667	5049	10549	1662	7145	6533	0
521	0	0	26021	388	-25633	-13204	25827	-12622	9352	4687	10433	1542	6951	6491	0
522	0	0	24338	405	-23933	-12371	24135	-11764	8865	4361	10452	1367	6735	6537	0
523	0	0	22911	407	-22504	-11659	22707	-11048	8565	4469	10386	1468	6799	6623	0
524	0	0	21368	467	-20901	-10917	21134	-10217	8194	4458	10359	1404	6661	6541	0
525	0	0	19913	494	-19419	-10203	19666	-9462	7957	4456	10268	1538	6489	6555	0
526	0	0	18569	467	-18102	-9518	18335	-8817	7703	4617	10245	1627	6691	6516	0
527	0	0	16512	494	-16018	-8503	16265	-7762	7346	4733	10155	1608	6559	6547	0
528	0	0	12048	500	-11548	-6274	11798	-5524	6978	4578	10153	1563	6301	6520	0
529	0	0	5447	547	-4900	-2997	5173	-2176	6531	4269	10134	1352	5938	6495	0
530	0	0	-3032	537	3569	1247	-3300	2053	6167	3730	10051	1245	5418	6660	0
531	0	0	-11617	539	12156	5539	-11886	6347	5765	3214	9992	1028	4985	6266	0
532	0	0	-18931	558	19489	9186	-19210	10023	5377	2944	9911	820	4795	5678	0
533	0	0	-24687	649	25336	12019	-25011	12992	5049	2811	9961	845	4673	5078	0
534	0	0	-29071	696	29767	14187	-29419	15231	4962	2898	9808	944	4638	4562	0
535	0	0	-31052	731	31783	15160	-31417	16257	4720	3043	9824	1030	4588	4044	0
536	0	0	-31006	777	31783	15114	-31394	16280	4822	3257	9804	1220	4756	3833	0
537	0	0	-30967	816	31783	15075	-31375	16299	4782	3181	9676	1218	4644	3416	0
538	0	0	-30938	845	31783	15046	-31360	16314	4721	3096	9655	1239	4450	3051	0
539	0	0	-30975	808	31783	15083	-31379	16295	4557	2638	9597	1063	3959	2393	0
540	0	0	-31011	772	31783	15119	-31397	16277	4557	2147	9519	913	3571	2124	0
541	0	0	-31075	708	31783	15183	-31429	16245	4628	1687	9494	828	3216	1922	0
542	0	0	-31201	582	31783	15309	-31492	16182	4720	1416	9474	743	3043	1998	0
543	0	0	-31236	547	31783	15344	-31509	16165	5088	1278	9422	841	3043	2341	0
544	0	0	-31227	556	31783	15335	-31505	16169	5400	1369	9341	913	3080	2587	0
545	0	0	-31149	634	31783	15257	-31466	16208	5806	1623	9310	1146	3393	3164	0
546	0	0	-31101	682	31783	15209	-31442	16232	6155	1932	9230	1204	3759	3544	0
547	0	0	-31097	686	31783	15205	-31440	16234	6489	2118	9253	1286	3926	3977	0
548	0	0	-31118	665	31783	15226	-31450	16224	6786	2134	9164	1328	4019	4396	0
549	0	0	-31118	665	31783	15226	-31450	16224	6919	1930	9118	1154	3781	4656	0
550	0	0	-31141	642	31783	15249	-31462	16212	7100	1602	8999	1004	3823	5113	0
551	0	0	-31118	665	31783	15226	-31450	16224	7170	1423	9019	766	3963	5752	0
552	0	0	-31103	680	31783	15211	-31443	16231	7608	1532	8999	832	4671	6531	0
553	0	0	-31064	719	31783	15172	-31423	16251	8025	1707	8935	793	5286	6522	0
554	0	0	-31066	717	31783	15174	-31424	16250	8326	1912	8889	1088	5536	6510	0
555	0	0	-31072	711	31783	15180	-31427	16247	8477	2015	8877	1154	5509	6499	0
556	0	0	-31137	646	31783	15245	-31460	16214	8161	2141	8852	1175	5162	6564	0
557	0	0	-31184	599	31783	15292	-31483	16191	8027	2054	8817	1175	4834	6477	0
558	0	0	-31244	539	31783	15352	-31513	16161	7686	1862	8697	999	4306	5771	0
559	0	0	-31194	589	31783	15302	-31488	16186	7082	1505	8588	808	3784	4772	0
560	0	0	-31221	562	31783	15329	-31502	16172	6516	1045	8250	554	3193	3893	0
561	0	0	-31180	603	31783	15288	-31481	16193	6097	677	8014	289	2820	3362	0
562	0	0	-31155	628	31783	15263	-31469	16205	5891	459	7876	378	2667	3292	0
563	0	0	-31139	644	31783	15247	-31461	16213	5596	403	7837	248	2708	3109	0
564	0	0	-31122	661	31783	15230	-31452	16222	5494	651	7765	343	2799	3096	0
565	0	0	-31083	700	31783	15191	-31433	16241	5333	921	7969	502	2977	3129	0
566	0	0	-31031	752	31783	15139	-31407	16267	5236	1206	7957	692	3177	3406	0
567	0	0	-31058	725	31783	15166	-31420	16254	5173	1369	7792	692	3298	3348	0
568	0	0	-31095	688	31783	15203	-31439	16235	4879	1224	7449	533	3001	3111	0
569	0	0	-31184	599	31783	15292	-31483	16191	4619	921	7181	471	2578	2991	0
570	0	0	-31223	560	31783	15331	-31503	16171	4186	347	6632	205	1965	2620	0
571	0	0	-31238	545	31783	15346	-31510	16164	3945	3	6079	65	1695	2494	0
572	0	0	-31194	589	31783	15302	-31488	16186	3864	-269	5746	-5	1528	2522	0
573	0	0	-31132	651	31783	15240	-31457	16217	3858	-246	5344	50	1480	2663	0
574	0	0	-31103	680	31783	15211	-31443	16231	3781	-95	5117	149	1639	2754	0
575	0	0	-31017	766	31783	15125	-31400	16274	3883	320	4754	310	1817	2801	0
576	0	0	-30980	803	31783	15088	-31381	16293	4019	620	4553	448	2168	2894	0
577	0	0	-30895	888	31783	15003	-31339	16335	3864	644	4163	508	2118	2679	0
578	0	0	-30860	923	31783	14968	-31321	16353	3775	539	3678	415	1889	2157	0
579	0	0	-30889	894	31783	14997	-31336	16338	3457	83	3007	194	1344	1515	0
580	0	0	-30949	834	31783	15057	-31366	16308	2941	-560	2201	-141	613	494	0
581	0	0	-31040	743	31783	15148	-31411	16263	2591	-968	1579	-267	223	-97	0
582	0	0	-31151	632	31783	15259	-31467	16207	2277	-1441	840	-391	-38	-628	0
583	0	0	-31174	609	31783	15282	-31478	16196	2132	-1505	292	-424	-135	-1241	0
584	0	0	-31114	669	31783	15222	-31448	16226	2085	-1309	-73	-306	-56	-1769	0
585	0	0	-31087	696	31783	15195	-31435	16239	1905	-1146	-570	-219	65	-2069	0
586	0	0	-29395	719	30114	14338	-29754	15416	1780	-937	-921	-73	323	-2465	0
587	0	0	-26506	799	27305	12853	-26905	14052	1672	-826	-1519	21	308	-2972	0
588	0	0	-26062	799	26861	12631	-26461	13830	1235	-1134	-2215	-182	-91	-3978	0
589	0	0	-27684	834	28518	13425	-28101	14676	818	-1590	-2989	-382	-630	-5111	0
590	0	0	-30417	898	31315	14759	-30866	16106	178	-2355	-3975	-696	-1466	-6374	0
591	0	0	-30850	933	31783	14958	-31316	16358	-457	-3001	-5038	-968	-2157	-7583	0
592	0	0	-30833	950	31783	14941	-31308	16366	-812	-3340	-5624	-1053	-2430	-8338	0
593	0	0	-30827	956	31783	14935	-31305	16369	-1196	-3546	-6132	-1204	-2752	-9094	0
594	0	0	-30901	882	31783	15009	-31342	16332	-1212	-3296	-6444	-1028	-2607	-9537	0
595	0	0	-30464	793	31257	14835	-30860	16025	-1503	-3094	-6628	-909	-2529	-9958	0
596	0	0	-27877	776	28653	13550	-28265	14714	-1453	-2731	-6683	-694	-2161	-9701	0
597	0	0	-25759	756	26515	12501	-26137	13635	-1650	-2531	-6700	-682	-2112	-9859	0
598	0	0	-25734	824	26558	12455	-26146	13691	-1924	-2673	-6852	-781	-2265	-10249	0
599	0	0	-27780	937	28717	13421	-28248	14827	-2236	-3007	-7263	-935	-2750	-10770	0
600	0	0	-30843	940	31783	14951	-31313	16361	-2834	-3571	-7796	-1247	-3534	-11407	0
601	0	0	-30819	964	31783	14927	-31301	16373	-3288	-4031	-8237	-1451	-4042	-12386	0
602	0	0	-30777	1006	31783	14885	-31280	16394	-3561	-4330	-8559	-1596	-4330	-12893	0
603	0	0	-30746	1037	31783	14854	-31264	16410	-3552	-4392	-8716	-1487	-4326	-12871	0
604	0	0	-30744	1039	31783	14852	-31263	16411	-3389	-3920	-8551	-1319	-3911	-12390	0
605	0	0	-30691	1092	31783	14799	-31237	16437	-3466	-3571	-8413	-1171	-3548	-12140	0
606	0	0	-30639	1144	31783	14747	-31211	16463	-3338	-3105	-8229	-888	-3096	-11636	0
607	0	0	-28468	1175	29643	13646	-29055	15409	-3239	-2822	-7932	-851	-2780	-11418	0
608	0	0	-27336	1154	28490	13091	-27913	14822	-3330	-2721	-7855	-816	-2822	-11339	0
609	0	0	-27821	1156	28977	13332	-28399	15066	-3682	-2991	-7802	-1026	-3150	-11624	0
610	0	0	-29847	1140	30987	14353	-30417	16063	-4103	-3346	-7800	-1336	-3594	-11841	0
611	0	0	-30711	1072	31783	14819	-31247	16427	-4347	-3666	-7728	-1466	-3806	-11834	0
612	0	0	-30738	1045	31783	14846	-31260	16414	-4349	-3800	-7552	-1445	-3823	-11513	0
613	0	0	-29655	1082	30737	14286	-30196	15909	-4429	-3660	-7265	-1460	-3647	-11155	0
614	0	0	-27502	1167	28669	13167	-28085	14918	-4242	-3191	-6846	-1319	-3129	-10664	0
615	0	0	-24850	1237	26087	11806	-25468	13662	-4077	-2603	-6400	-1094	-2483	-10020	0
616	0	0	-21064	1255	22319	9904	-21691	11787	-3924	-2060	-5878	-830	-1868	-9265	0
617	0	0	-17504	1259	18763	8122	-18133	10011	-3738	-1678	-5397	-783	-1470	-8693	0
618	0	0	-16205	1235	17440	7485	-16822	9337	-3790	-1584	-5226	-711	-1416	-8669	0
619	0	0	-16775	1253	18028	7761	-17401	9640	-3874	-1945	-5238	-993	-1792	-8755	0
620	0	0	-18627	1292	19919	8667	-19273	10605	-3990	-2326	-5319	-1129	-2355	-8830	0
621	0	0	-19470	1251	20721	9109	-20095	10986	-4149	-2830	-5406	-1425	-2622	-8809	0
622	0	0	-18802	1228	20030	8787	-19416	10629	-3887	-2894	-5292	-1373	-2677	-8452	0
623	0	0	-17183	1169	18352	8007	-17767	9760	-3786	-2884	-5292	-1315	-2657	-8254	0
624	0	0	-14763	1061	15824	6851	-15293	8442	-3538	-2589	-5001	-1132	-2238	-7721	0
625	0	0	-12024	925	12949	5549	-12486	6937	-3169	-2198	-4838	-886	-1761	-7226	0
626	0	0	-7857	824	8681	3516	-8269	4752	-2865	-1759	-4753	-675	-1334	-6630	0
627	0	0	-3857	890	4747	1483	-4302	2818	-2551	-1540	-4743	-560	-1187	-6202	0
628	0	0	-2147	935	3082	606	-2614	2008	-2326	-1713	-4956	-578	-1344	-6072	0
629	0	0	-2746	1004	3750	871	-3248	2377	-2329	-2248	-5544	-904	-1992	-6334	0
630	0	0	-4455	1002	5457	1726	-4956	3229	-2182	-2910	-6176	-1061	-2735	-6605	0
631	0	0	-5706	1047	6753	2329	-6229	3900	-2155	-3602	-6741	-1276	-3311	-6615	0
632	0	0	-5407	1080	6487	2163	-5947	3783	-1969	-3971	-7290	-1342	-3559	-6477	0
633	0	0	-4063	1041	5104	1511	-4583	3072	-1612	-4006	-7600	-1204	-3505	-6178	0
634	0	0	-2301	985	3286	658	-2793	2135	-1226	-3870	-7798	-1109	-3309	-5752	0
635	0	0	-8	960	968	-476	-488	964	-849	-3460	-7833	-933	-2919	-5152	0
636	0	0	3303	902	-2401	-2102	2852	-749	-343	-3268	-8027	-838	-2646	-4690	0
637	0	0	6564	843	-5721	-3703	6142	-2439	31	-3100	-8254	-673	-2423	-4396	0
638	0	0	7660	706	-6954	-4183	7307	-3124	302	-3191	-8510	-801	-2589	-4171	0
639	0	0	6649	618	-6031	-3633	6340	-2706	277	-3753	-9119	-1090	-3286	-4471	0
640	0	0	4106	620	-3486	-2363	3796	-1433	118	-4425	-9948	-1431	-3909	-4838	0
641	0	0	2622	585	-2037	-1603	2329	-726	178	-4964	-10250	-1699	-4320	-4935	0
642	0	0	2404	492	-1912	-1448	2158	-710	391	-5191	-10573	-1965	-4413	-4665	0
643	0	0	3086	384	-2702	-1735	2894	-1159	620	-5071	-10728	-2005	-4227	-4339	0
644	0	0	4764	432	-4332	-2598	4548	-1950	634	-4766	-10470	-2147	-3907	-4083	0
645	0	0	7027	486	-6541	-3756	6784	-3027	865	-4279	-10171	-2087	-3443	-3550	0
646	0	0	9565	494	-9071	-5029	9318	-4288	1138	-3804	-9802	-2081	-2748	-3080	0
647	0	0	12256	496	-11760	-6376	12008	-5632	1183	-3410	-9461	-2378	-2409	-2904	0
648	0	0	12603	519	-12084	-6561	12343	-5782	1082	-3266	-9166	-3061	-2425	-2908	0
649	0	0	10652	514	-10138	-5583	10395	-4812	816	-3641	-9180	-4120	-3047	-3301	0
650	0	0	7653	510	-7143	-4081	7398	-3316	725	-4033	-8861	-4293	-3573	-4347	0
651	0	0	5283	558	-4725	-2920	5004	-2083	859	-4444	-8359	-3885	-3916	-5416	0
652	0	0	3753	481	-3272	-2117	3512	-1395	822	-4665	-7796	-3684	-4077	-6524	0
653	0	0	3696	430	-3266	-2063	3481	-1418	1024	-4493	-6995	-3323	-3736	-7393	0
654	0	0	4521	341	-4180	-2431	4350	-1919	1181	-4019	-6182	-2946	-3208	-7721	0
655	0	0	5786	228	-5558	-3007	5672	-2665	1301	-3581	-5358	-2679	-2799	-7783	0
656	0	0	8268	161	-8107	-4214	8187	-3973	1332	-2832	-4607	-2287	-2052	-7340	0
657	0	0	10611	244	-10367	-5427	10489	-5061	1321	-2409	-3965	-2134	-1592	-6894	0
658	0	0	11088	358	-10730	-5723	10909	-5186	1051	-2335	-3567	-2244	-1963	-6912	0
659	0	0	9650	422	-9228	-5036	9439	-4403	677	-2580	-3365	-2444	-2607	-7226	0
660	0	0	6944	401	-6543	-3672	6743	-3071	89	-3022	-3490	-2706	-3334	-7792	0
661	0	0	5381	436	-4945	-2908	5163	-2254	-232	-3379	-3371	-2890	-3724	-7837	0
662	0	0	4797	450	-4347	-2623	4572	-1948	-655	-3565	-3342	-2958	-3903	-7909	0
663	0	0	5367	521	-4846	-2944	5106	-2162	-933	-3557	-3197	-2999	-3930	-7773	0
664	0	0	6748	624	-6124	-3686	6436	-2750	-1002	-3078	-2735	-2750	-3546	-7372	0
665	0	0	8464	677	-7787	-4570	8125	-3555	-1109	-2448	-2236	-2560	-2824	-6972	0
666	0	0	11110	638	-10472	-5874	10791	-4917	-1012	-1901	-1773	-2141	-2155	-6559	0
667	0	0	13721	568	-13153	-7144	13437	-6292	-1092	-1468	-1478	-2081	-1821	-6559	0
668	0	0	14210	415	-13795	-7312	14002	-6690	-1301	-1441	-1292	-2149	-1941	-6958	0
669	0	0	12671	285	-12386	-6478	12528	-6050	-1790	-1856	-1486	-2277	-2706	-7688	0
670	0	0	9598	213	-9385	-4905	9491	-4586	-2296	-2475	-1693	-2475	-3340	-8470	0
671	0	0	7384	174	-7210	-3779	7297	-3518	-2714	-2974	-1631	-2615	-3753	-8920	0
672	0	0	6968	194	-6774	-3581	6871	-3290	-3055	-3239	-1486	-2716	-3901	-9317	0
673	0	0	7546	242	-7304	-3894	7425	-3531	-3224	-3261	-1171	-2671	-3767	-9676	0
674	0	0	8783	265	-8518	-4524	8650	-4126	-3358	-2915	-717	-2376	-3435	-9665	0
675	0	0	10508	294	-10214	-5401	10361	-4960	-3604	-2310	-203	-2246	-2975	-9612	0
676	0	0	13378	380	-12998	-6879	13188	-6309	-3587	-1827	562	-1992	-2504	-9238	0
677	0	0	15959	430	-15529	-8194	15744	-7549	-3800	-1550	937	-1974	-2426	-9370	0
678	0	0	16246	428	-15818	-8337	16032	-7695	-3988	-1509	1394	-2007	-2506	-9657	0
679	0	0	14547	428	-14119	-7487	14333	-6845	-4415	-2004	1150	-2359	-3356	-10460	0
680	0	0	11625	178	-11447	-5901	11536	-5634	-4867	-2622	785	-2646	-4310	-11343	0
681	0	0	9635	89	-9546	-4862	9590	-4728	-5596	-3753	-211	-3639	-5426	-12530	0
682	0	0	9420	252	-9168	-4836	9294	-4458	-5486	-3750	-15	-3286	-5069	-12068	0
683	0	0	10568	1152	-9416	-5860	9992	-4132	-331	-236	-917	-4535	-3709	-10124	0
684	0	0	22412	1800	-20612	-12106	21512	-9406	-4052	-746	1088	-1767	-1870	-9965	0
685	0	0	22769	1526	-21243	-12147	22006	-9858	-4463	-1544	285	-2151	-2644	-10477	0
686	0	0	22761	1596	-21165	-12178	21963	-9784	-4271	-1959	-424	-2452	-3272	-10524	0
687	0	0	21735	1639	-20096	-11687	20915	-9228	-4248	-2589	-1226	-2677	-3903	-10755	0
688	0	0	20029	1625	-18404	-10827	19216	-8389	-4487	-3344	-2388	-3092	-4603	-11153	0
689	0	0	18347	1695	-16652	-10021	17499	-7478	-4312	-3705	-3032	-3249	-5040	-11275	0
690	0	0	16690	1687	-15003	-9188	15846	-6658	-3978	-3998	-3854	-3230	-5263	-11381	0
691	0	0	17542	1720	-15822	-9631	16682	-7051	-3556	-4015	-4335	-3166	-5150	-11054	1
692	0	0	19583	1763	-17820	-10673	18701	-8028	-3100	-4116	-4718	-3107	-4931	-10772	0
693	0	0	20955	1775	-19180	-11365	20067	-8702	-2661	-4401	-5216	-3098	-4925	-10668	0
694	0	0	20947	1716	-19231	-11331	20089	-8757	-2388	-4898	-5726	-3185	-5325	-10782	0
695	0	0	20408	1662	-18746	-11035	19577	-8542	-2093	-5439	-6186	-3377	-5866	-11071	0
696	0	0	20160	1602	-18558	-10881	19359	-8478	-1905	-5806	-6786	-3501	-6306	-11217	0
697	176	0	19919	1608	-18311	-10763	19115	-8351	-1740	-6264	-7294	-3796	-6881	-11490	0
698	176	0	18757	1643	-17114	-10200	17935	-7735	-1499	-6446	-7678	-3957	-7176	-11678	0
699	176	0	17898	1604	-16294	-9751	17096	-7345	-1493	-6677	-7934	-3988	-7385	-11894	0
700	176	0	18293	1689	-16604	-9991	17448	-7457	-1507	-6611	-8427	-3969	-7207	-12002	0
701	176	0	20790	1689	-19101	-11239	19945	-8706	-1511	-6289	-8646	-4037	-6396	-11531	0
702	176	0	24020	1683	-22337	-12851	23178	-10327	-1472	-6107	-8557	-4207	-5975	-10982	0
703	176	0	26193	1800	-24393	-13996	25293	-11296	-1464	-5854	-8148	-4320	-5635	-10336	0
704	176	0	26532	1959	-24573	-14245	25552	-11307	-1513	-5752	-7566	-4289	-5740	-9762	0
705	176	0	25206	2091	-23115	-13648	24160	-10512	-1666	-5816	-7057	-4436	-5851	-9265	0
706	176	0	23733	2101	-21632	-12917	22682	-9765	-1765	-5723	-6221	-4516	-5785	-8444	0
707	176	0	21958	2267	-19691	-12112	20824	-8712	-1912	-5740	-5505	-4601	-5845	-7915	0
708	176	0	19364	2442	-16922	-10903	18143	-7240	-1982	-5552	-4605	-4745	-5734	-7292	0
709	176	0	16752	2360	-14392	-9556	15572	-6016	-2062	-5270	-3594	-4675	-5527	-6617	0
710	176	0	14970	2378	-12592	-8674	13781	-5107	-2042	-4826	-2721	-4487	-5239	-5818	0
711	176	0	15783	2339	-13444	-9061	14613	-5552	-1643	-4180	-1951	-4139	-4481	-4844	0
712	176	0	16842	2190	-14652	-9516	15747	-6231	-1363	-3980	-1423	-3945	-3916	-4110	0
713	176	0	16770	1864	-14906	-9317	15838	-6521	-1068	-4089	-1241	-3757	-3746	-3736	0
714	176	0	15544	1505	-14039	-8524	14791	-6267	-970	-4192	-1266	-3627	-3717	-3272	0
715	176	0	13253	1404	-11849	-7328	12551	-5222	-838	-4562	-1427	-3720	-3951	-2958	0
716	176	0	11720	1462	-10258	-6591	10989	-4398	-622	-4679	-1617	-3835	-3819	-2444	0
717	176	0	11239	1747	-9492	-6493	10365	-3872	-285	-4566	-1685	-3701	-3682	-1963	0
718	176	0	9848	1844	-8004	-5846	8926	-3080	-91	-4559	-2007	-3715	-3928	-2050	0
719	176	0	6834	1800	-5034	-4317	5934	-1617	71	-4898	-2236	-4002	-4454	-2353	0
720	176	0	2986	1716	-1270	-2351	2128	223	48	-5302	-2506	-4279	-5173	-2747	0
721	176	0	751	1542	791	-1146	-20	1166	188	-5658	-2661	-4343	-5635	-3090	0
722	176	0	253	1517	1264	-885	-505	1390	461	-5806	-2690	-4430	-5841	-3298	0
723	176	0	929	1565	636	-1247	146	1100	789	-5629	-2308	-4289	-5686	-3402	0
724	176	0	2310	1647	-663	-1978	1486	492	979	-5288	-1747	-4182	-5296	-3369	0
725	176	0	4238	1699	-2539	-2968	3388	-420	1299	-4698	-1041	-3878	-4861	-3266	0
726	176	0	7055	1759	-5296	-4407	6175	-1768	1383	-4124	-459	-3693	-4332	-3171	0
727	176	0	9802	1720	-8082	-5761	8942	-3181	1517	-3709	236	-3495	-4120	-3249	0
728	176	0	10215	1635	-8580	-5925	9397	-3472	1480	-3651	622	-3594	-4320	-3645	0
729	176	0	8424	1555	-6869	-4989	7646	-2657	1059	-3920	785	-3839	-4737	-4266	0
730	176	0	5142	1517	-3625	-3329	4383	-1054	663	-4512	776	-4145	-5408	-4958	0
731	176	0	2748	1425	-1323	-2086	2035	51	389	-4886	793	-4370	-5761	-5338	0
732	176	0	1621	1352	-269	-1486	945	541	180	-5193	904	-4407	-5870	-5486	0
733	176	0	1210	1336	126	-1273	542	731	-3	-5236	1065	-4368	-5767	-5435	0
734	176	0	1586	1363	-223	-1474	904	570	-17	-4929	1266	-4260	-5336	-5065	0
735	176	0	2779	1404	-1375	-2091	2077	14	151	-4452	1489	-3988	-4766	-4520	0
736	176	0	4837	1425	-3412	-3131	4124	-993	95	-4143	1474	-3841	-4182	-3907	0
737	176	0	6802	1460	-5342	-4131	6072	-1941	242	-3920	1350	-3660	-3804	-3447	0
738	176	0	6545	1486	-5059	-4015	5802	-1786	232	-4035	1082	-3664	-3833	-3072	0
739	176	0	4258	1486	-2772	-2872	3515	-643	32	-4411	646	-3905	-4324	-2939	0
740	176	0	611	1484	873	-1047	-131	1178	-7	-5156	153	-4231	-4801	-2842	0
741	176	0	-1902	1491	3393	205	-2647	2442	-58	-5649	-256	-4407	-5073	-2520	0
742	176	0	-2685	1491	4176	597	-3430	2833	221	-5856	-289	-4403	-5020	-1683	0
743	176	0	-2423	1466	3889	478	-3156	2677	504	-5775	-104	-4314	-4690	-832	0
744	176	0	-1108	1468	2576	-180	-1842	2022	869	-5139	308	-4093	-4015	289	0
745	176	0	939	1493	554	-1216	192	1023	1367	-4421	1074	-3763	-3115	1604	0
746	176	0	4143	1565	-2578	-2854	3360	-506	1877	-3598	1883	-3365	-2287	3047	0
747	176	0	7014	1571	-5443	-4292	6228	-1936	2360	-2993	2537	-3265	-1621	4188	0
748	176	0	7510	1588	-5922	-4549	6716	-2167	2692	-2785	2972	-3261	-1431	4995	0
749	176	0	5786	1625	-4161	-3705	4973	-1268	2875	-2958	3251	-3503	-1639	5536	0
750	176	0	2757	1592	-1165	-2174	1961	213	2721	-3202	3346	-3825	-1912	5880	0
751	176	0	679	1579	900	-1129	-110	1239	2873	-3532	3408	-4004	-2021	6392	0
752	176	0	29	1544	1515	-786	-743	1529	3121	-3645	3536	-4134	-1802	6832	0
753	176	0	-170	1486	1656	-658	-913	1571	3263	-3495	3847	-3944	-1429	6838	0
754	176	0	425	1455	1030	-940	-302	1242	3563	-2975	4085	-3653	-752	6764	0
755	176	0	1646	1390	-256	-1518	951	567	3870	-2314	4545	-3408	-52	6805	0
756	176	0	3920	1338	-2582	-2629	3251	-622	4316	-1903	4758	-3020	704	6881	0
757	176	0	5940	1321	-4619	-3630	5279	-1649	4419	-1520	4989	-2913	1117	6774	0
758	176	0	5671	1334	-4337	-3502	5004	-1501	4526	-1509	5065	-2840	1218	6788	0
759	176	0	3011	1394	-1617	-2202	2314	-111	4242	-1841	4754	-3082	731	6782	0
760	176	0	-922	1361	2283	-219	-1602	1822	3996	-2339	4518	-3301	285	6747	0
761	176	0	-3903	1433	5336	1235	-4619	3384	3847	-2933	4083	-3585	-71	6805	0
762	176	0	-5595	1439	7034	2078	-6314	4236	3804	-3255	3823	-3598	-242	6821	0
763	176	0	-6097	1534	7631	2281	-6864	4582	3728	-3286	3788	-3453	-124	6770	0
764	176	0	-5981	1575	7556	2203	-6768	4565	3676	-3049	3786	-3166	244	6805	0
765	176	0	-5032	1540	6572	1746	-5802	4056	3649	-2578	3951	-2894	624	6751	0
766	176	0	-3238	1445	4683	896	-3960	3064	3643	-2135	3944	-2485	1004	6815	0
767	176	0	-1618	1350	2968	134	-2293	2159	3476	-1965	3866	-2362	1065	6834	0
768	176	0	-2165	1261	3426	452	-2795	2343	3319	-2120	3455	-2287	748	6801	0
769	176	0	-4543	1261	5804	1641	-5173	3532	2892	-2591	2927	-2611	83	6793	0
770	176	0	-7989	1239	9228	3375	-8608	5233	2384	-3226	2108	-2917	-851	5552	0
771	176	0	-10368	1229	11597	4569	-10982	6413	1938	-3792	1455	-3146	-1563	4479	0
772	176	0	-11376	1299	12675	5038	-12025	6987	1602	-4217	923	-3197	-2035	3680	0
773	176	0	-11001	1447	12448	4777	-11724	6947	1394	-4271	543	-3109	-2196	2979	0
774	176	0	-9587	1482	11069	4052	-10328	6275	1152	-3823	347	-2855	-1844	2599	0
775	176	0	-7300	1484	8784	2908	-8042	5134	1030	-3218	314	-2444	-1616	2341	0
776	176	0	-3639	1486	5125	1076	-4382	3305	1061	-2708	322	-2091	-1146	2310	0
777	176	0	-245	1489	1734	-622	-989	1611	948	-2403	120	-1786	-1107	1895	0
778	176	0	1125	1476	351	-1300	387	913	783	-2353	-5	-1755	-1195	1338	0
779	176	0	551	1474	923	-1012	-186	1198	446	-2648	-436	-1856	-1645	426	0
780	176	0	-972	1470	2442	-249	-1707	1956	85	-3063	-855	-2102	-2345	-556	0
781	176	0	-1632	1470	3102	81	-2367	2286	-120	-3686	-1274	-2252	-2813	-1303	0
782	176	0	-1425	1422	2847	1	-2136	2134	-230	-3947	-1458	-2355	-3102	-1755	0
783	176	0	-361	1326	1687	-482	-1024	1506	-312	-3992	-1458	-2155	-3030	-2126	0
784	176	0	1464	1278	-186	-1371	825	546	-298	-3561	-1109	-1961	-2739	-2207	0
785	176	0	3772	1237	-2535	-2504	3153	-649	-223	-2915	-677	-1538	-2265	-2149	0
786	176	0	6987	1259	-5728	-4123	6357	-2234	-87	-2335	-285	-1195	-1670	-2011	0
787	176	0	9557	1245	-8312	-5401	8934	-3533	17	-1949	116	-913	-1491	-2083	0
788	176	0	9970	1297	-8673	-5633	9321	-3688	-15	-1908	345	-968	-1532	-2475	0
789	176	0	8731	1385	-7346	-5058	8038	-2980	-112	-1971	496	-1065	-1885	-2900	0
790	176	0	6180	1412	-4768	-3796	5474	-1678	-166	-2267	545	-1284	-2419	-3408	0
791	176	0	4517	1474	-3043	-2995	3780	-784	-226	-2681	580	-1497	-2781	-3854	0
792	176	0	4009	1532	-2477	-2770	3243	-472	-172	-2727	874	-1418	-2756	-4023	0
793	176	0	4467	1581	-2886	-3024	3676	-652	-17	-2479	1319	-1264	-2609	-3978	0
794	176	0	5522	1608	-3914	-3565	4718	-1153	259	-1792	1971	-857	-1998	-3621	0
795	176	0	7144	1594	-5550	-4369	6347	-1978	547	-952	2661	-419	-1418	-3259	0
796	176	0	9582	1487	-8095	-5534	8838	-3304	807	-221	3204	-75	-729	-2946	0
797	176	0	11480	1325	-10155	-6402	10817	-4415	1045	370	3792	242	-298	-2712	0
798	176	0	11229	1140	-10089	-6184	10659	-4474	1189	589	4017	258	-304	-2908	0
799	176	0	9150	1154	-7996	-5152	8573	-3421	1295	547	4118	225	-500	-3243	0
800	176	0	5813	1206	-4607	-3509	5210	-1700	1196	223	3815	-75	-991	-3839	0
801	176	0	3534	1251	-2283	-2392	2908	-516	1086	-312	3600	-176	-1416	-4176	0
802	176	0	2450	1290	-1160	-1870	1805	65	1099	-360	3573	-174	-1406	-4318	0
803	176	0	2160	1295	-865	-1727	1512	215	1129	-355	3577	-153	-1336	-4547	0
804	176	0	2876	1326	-1550	-2101	2213	-112	1342	120	3744	153	-927	-4473	0
805	176	0	4003	1398	-2605	-2700	3304	-603	1509	725	3973	552	-430	-4271	0
806	176	0	6085	1435	-4650	-3760	5367	-1607	1542	1127	3978	838	31	-4074	0
807	176	0	7955	1495	-6460	-4725	7207	-2482	1489	1439	4052	944	248	-4229	0
808	176	0	7647	1517	-6130	-4582	6888	-2306	1326	1431	3821	915	174	-4533	0
809	176	0	5636	1588	-4048	-3612	4842	-1230	985	1034	3319	651	-424	-5193	0
810	176	0	2839	1625	-1214	-2232	2026	205	587	523	2820	403	-904	-5808	0
811	176	0	732	1581	849	-1156	-58	1215	166	-162	2248	151	-1515	-6318	0
812	176	0	-329	1486	1815	-578	-1072	1650	-11	-554	1848	7	-1749	-6630	0
813	176	0	-436	1414	1850	-489	-1143	1632	-339	-607	1627	-1	-1713	-6822	0
814	176	0	376	1313	937	-844	-280	1125	-475	-333	1548	304	-1437	-6803	0
815	176	0	1749	1235	-514	-1492	1131	360	-514	116	1596	547	-1121	-6762	0
816	176	0	3910	1326	-2584	-2618	3247	-629	-593	415	1460	764	-793	-6780	0
817	176	0	5726	1416	-4310	-3571	5018	-1447	-810	547	1305	880	-711	-7011	0
818	176	0	5449	1455	-3994	-3452	4721	-1269	-1105	488	925	942	-1034	-7375	0
819	176	0	3342	1410	-1932	-2376	2637	-261	-1522	-23	384	880	-1522	-8099	0
820	176	0	285	1311	1026	-798	-370	1168	-2130	-572	-77	661	-2265	-8873	0
821	176	0	-2175	1284	3459	445	-2817	2371	-2434	-1319	-607	597	-2867	-9496	0
822	176	0	-3503	1259	4762	1122	-4132	3010	-2791	-1806	-1202	517	-3214	-10041	0
823	176	0	-3667	1280	4947	1193	-4307	3113	-3003	-1996	-1522	698	-3327	-10435	0
824	176	0	-2869	1284	4153	792	-3511	2718	-3150	-1881	-1788	966	-3107	-10448	0
825	176	0	-1626	1243	2869	191	-2247	2056	-3270	-1565	-1905	1262	-2972	-10516	0
826	176	0	77	1208	1131	-642	-527	1169	-3323	-1456	-2192	1482	-2624	-10602	0
827	176	0	1718	1173	-545	-1445	1131	314	-3474	-1416	-2516	1604	-2748	-10896	0
828	176	0	1456	1121	-335	-1288	895	393	-3792	-1746	-3088	1538	-3020	-11480	0
829	176	0	-274	1111	1385	-418	-829	1248	-4203	-2335	-3860	1406	-3701	-12198	0
830	176	0	-2700	1088	3788	806	-3244	2438	-4648	-3158	-4588	1067	-4452	-13054	0
831	176	0	-4278	1107	5385	1585	-4831	3246	-5053	-3852	-5426	810	-5139	-13822	0
832	176	0	-4618	1136	5754	1741	-5186	3445	-5338	-4397	-6010	657	-5402	-14458	0
833	176	0	-3880	1196	5076	1342	-4478	3136	-5626	-4654	-6460	506	-5612	-15003	0
834	176	0	-2158	1237	3395	460	-2776	2316	-5775	-4494	-6588	599	-5496	-15244	0
835	176	0	-40	1226	1266	-593	-653	1246	-5794	-4221	-6782	620	-5232	-15661	0
836	176	0	3045	1212	-1833	-2128	2439	-310	-5982	-3922	-6881	725	-5090	-15911	0
837	176	0	5541	1196	-4345	-3368	4943	-1574	-6209	-3784	-7063	698	-5016	-16507	0
838	176	0	6118	1183	-4935	-3650	5526	-1876	-6524	-3940	-7261	521	-5356	-17159	0
839	176	0	4935	1218	-3717	-3076	4326	-1249	-6840	-4285	-7631	118	-5852	-18059	0
840	176	0	2766	1224	-1542	-1995	2154	-159	-7191	-4768	-7938	-230	-6429	-18963	0
841	176	0	1249	1249	0	-1249	624	624	-7593	-5228	-8386	-471	-6939	-19892	0
842	176	0	695	1249	554	-972	70	901	-7959	-5381	-8586	-684	-7230	-20560	0
843	176	0	763	1261	498	-1012	132	879	-8132	-5408	-8503	-898	-7319	-21049	0
844	176	0	1534	1290	-244	-1412	889	523	-8186	-5042	-8446	-772	-7133	-21417	0
845	176	0	2604	1241	-1363	-1922	1983	-61	-8281	-4555	-8186	-779	-6933	-21768	0
846	176	0	4218	1177	-3041	-2697	3629	-932	-8378	-3973	-7924	-743	-6599	-22073	0
847	176	0	5239	1156	-4083	-3197	4661	-1463	-8514	-3707	-7866	-830	-6599	-22451	0
848	176	0	4504	1152	-3352	-2828	3928	-1100	-8685	-3666	-7853	-954	-6809	-23047	0
849	176	0	2038	1233	-805	-1635	1421	214	-9069	-3883	-8107	-1241	-7265	-23885	0
850	176	0	-1234	1268	2502	-17	-1868	1885	-9480	-4332	-8388	-1534	-7862	-24748	0
851	176	0	-3859	1241	5100	1309	-4479	3170	-9756	-4797	-8846	-1839	-8431	-25571	0
852	176	0	-5443	1185	6628	2129	-6035	3906	-9975	-5080	-9050	-1961	-8704	-26042	0
853	176	0	-6378	1195	7573	2591	-6975	4384	-10093	-5076	-9302	-2166	-8786	-26444	0
854	176	0	-6656	1142	7798	2757	-7227	4470	-10070	-4817	-9304	-2015	-8567	-26585	0
855	176	0	-6534	1134	7668	2700	-7101	4401	-10198	-4386	-9350	-2021	-8437	-26841	0
856	176	0	-5991	1111	7102	2440	-6546	4106	-10299	-4176	-9525	-1992	-8343	-26946	0
857	176	0	-5748	1080	6828	2334	-6288	3954	-10425	-4072	-9843	-1971	-8386	-27418	0
858	176	0	-7214	1096	8310	3059	-7762	4703	-10615	-4211	-10322	-2180	-8654	-27949	0
859	176	0	-9945	1070	11015	4437	-10480	6042	-10959	-4632	-10922	-2426	-9304	-28700	0
860	176	0	-13392	1084	14476	6154	-13934	7780	-11252	-5193	-11597	-2723	-9812	-29332	0
861	176	0	-16017	1113	17130	7452	-16573	9121	-11630	-5849	-12317	-3140	-10446	-29943	0
862	176	0	-17613	1152	18765	8230	-18189	9958	-11932	-6262	-12912	-3327	-10807	-30514	0
863	176	0	-18494	1094	19588	8700	-19041	10341	-12076	-6357	-13453	-3416	-10945	-30851	0
864	176	0	-18841	1047	19888	8897	-19364	10467	-12220	-6275	-13863	-3381	-10972	-31212	0
865	176	0	-18709	1047	19756	8831	-19232	10401	-12365	-6010	-14169	-3278	-10908	-31257	0
866	176	0	-18065	1078	19143	8493	-18604	10110	-12497	-5771	-14503	-3257	-10834	-31369	0
867	176	0	-17848	1057	18905	8395	-18376	9981	-12635	-5810	-14953	-3360	-10974	-31585	0
868	176	0	-18894	1078	19972	8908	-19433	10525	-12838	-6019	-15533	-3408	-11288	-31784	0
869	176	0	-21272	1142	22414	10065	-21843	11778	-13275	-6382	-16243	-3678	-11812	-31784	0
870	176	0	-24106	1183	25289	11461	-24697	13236	-13531	-6970	-16955	-3947	-12460	-31784	0
871	176	0	-26289	1229	27518	12530	-26903	14373	-13826	-7666	-17772	-4258	-12959	-31784	0
872	176	0	-27467	1262	28729	13102	-28098	14995	-14140	-8031	-18499	-4417	-13356	-31784	0
873	176	0	-28212	1229	29441	13491	-28826	15335	-14379	-8215	-19035	-4481	-13576	-31784	0
874	176	0	-28223	1115	29338	13554	-28780	15226	-14513	-8095	-19440	-4434	-13576	-31784	0
875	176	0	-28019	1024	29043	13497	-28531	15033	-14563	-7855	-19634	-4248	-13483	-31784	0
876	176	0	-27380	843	28223	13268	-27801	14533	-14633	-7806	-19908	-4266	-13483	-31784	0
877	176	0	-26997	684	27681	13156	-27339	14182	-14794	-7645	-20137	-4180	-13502	-31784	0
878	176	0	-28109	521	28630	13794	-28369	14575	-14963	-7765	-20461	-4351	-13816	-31784	0
879	176	0	-30033	549	30582	14742	-30307	15565	-15161	-8136	-20773	-4555	-14229	-31784	0
880	176	0	-31170	613	31783	15278	-31476	16198	-15426	-8607	-21047	-4863	-14722	-31784	0
881	176	0	-31062	721	31783	15170	-31422	16252	-15655	-9028	-21308	-5080	-15083	-31784	0
882	176	0	-31062	721	31783	15170	-31422	16252	-15816	-9263	-21524	-5148	-15324	-31784	0
883	176	0	-30980	803	31783	15088	-31381	16293	-15859	-9267	-21535	-5166	-15428	-31784	0
884	176	0	-30872	911	31783	14980	-31327	16347	-15857	-9077	-21510	-5084	-15267	-31784	1
885	176	0	-30703	1080	31783	14811	-31243	16431	-15768	-8741	-21404	-4991	-15139	-31784	0
886	176	0	-30501	1282	31783	14609	-31142	16532	-15607	-8514	-21231	-4836	-14986	-31784	0
887	176	0	-30296	1487	31783	14404	-31039	16635	-15655	-8446	-21349	-4869	-14972	-31784	0
888	176	0	-30076	1707	31783	14184	-30929	16745	-15584	-8464	-21504	-4900	-15209	-31784	0
889	171	0	-29838	1945	31783	13946	-30810	16864	-15686	-8741	-21757	-5092	-15455	-31784	0
890	171	0	-29547	2236	31783	13655	-30665	17009	-15702	-9220	-22073	-5296	-15925	-31784	0
891	171	0	-29201	2582	31783	13309	-30492	17182	-15746	-9581	-22337	-5464	-16152	-31784	0
892	171	0	-28796	2987	31783	12904	-30289	17385	-15762	-9841	-22632	-5567	-16408	-31784	0
893	171	0	-28470	3313	31783	12578	-30126	17548	-15733	-9919	-22926	-5513	-16528	-31784	0
894	171	0	-28319	3464	31783	12427	-30051	17623	-15510	-9820	-23070	-5379	-16455	-31664	0
895	171	0	-28309	3474	31783	12417	-30046	17628	-15308	-9570	-23171	-5214	-16334	-31455	0
896	171	0	-28352	3431	31783	12460	-30067	17607	-15196	-9426	-23200	-5032	-16187	-31278	0
897	171	0	-28431	3352	31783	12539	-30107	17567	-15149	-9296	-23260	-5020	-16212	-31305	0
898	171	0	-28561	3222	31783	12669	-30172	17502	-15205	-9447	-23454	-5061	-16416	-31336	0
899	171	0	-28844	2939	31783	12952	-30313	17361	-15296	-9795	-23718	-5216	-16757	-31530	0
900	171	0	-29289	2494	31783	13397	-30536	17138	-15329	-10198	-23955	-5410	-17083	-31629	0
901	171	0	-29807	1976	31783	13915	-30795	16879	-15436	-10514	-24135	-5515	-17266	-31639	0
902	171	0	-30235	1548	31783	14343	-31009	16665	-15490	-10972	-24269	-5697	-17638	-31699	0
903	171	0	-30522	1261	31783	14630	-31152	16522	-15448	-10970	-24259	-5614	-17564	-31462	0
904	171	0	-30732	1051	31783	14840	-31257	16417	-15506	-10774	-24281	-5534	-17458	-31340	0
905	171	0	-30920	863	31783	15028	-31351	16323	-15444	-10650	-24224	-5447	-17308	-31168	0
906	171	0	-31048	735	31783	15156	-31415	16259	-15380	-10450	-24376	-5298	-17198	-31003	0
907	171	0	-31132	651	31783	15240	-31457	16217	-15473	-10373	-24364	-5224	-17141	-30781	0
908	171	0	-31244	539	31783	15352	-31513	16161	-15541	-10491	-24636	-5352	-17229	-30878	0
909	171	0	-31310	473	31783	15418	-31546	16128	-15640	-10912	-24818	-5511	-17512	-30871	0
910	171	0	-31359	424	31783	15467	-31571	16103	-15725	-11242	-24938	-5612	-17719	-30752	0
911	171	0	-31324	459	31783	15432	-31553	16121	-15832	-11595	-25155	-5851	-17960	-30609	0
912	171	0	-31256	527	31783	15364	-31519	16155	-15851	-11717	-25117	-5775	-17946	-30322	0
913	171	0	-31161	622	31783	15269	-31472	16202	-15795	-11682	-24896	-5823	-17772	-29796	0
914	171	0	-31130	653	31783	15238	-31456	16218	-15611	-11335	-24525	-5680	-17527	-29319	0
915	171	0	-31101	682	31783	15209	-31442	16232	-15424	-10918	-23970	-5408	-17170	-28599	0
916	171	0	-31058	725	31783	15166	-31420	16254	-15298	-10619	-23359	-5234	-16798	-27842	0
917	171	0	-30984	799	31783	15092	-31383	16291	-14912	-10260	-22439	-5150	-16429	-27047	0
918	171	0	-30963	820	31783	15071	-31373	16301	-14773	-10107	-21561	-5139	-16204	-26300	0
919	171	0	-30940	843	31783	15048	-31361	16313	-14612	-10194	-20758	-5232	-16197	-25807	0
920	171	0	-31007	776	31783	15115	-31395	16279	-14425	-10183	-20098	-5232	-16129	-24890	0
921	171	0	-31027	756	31783	15135	-31405	16269	-14276	-10365	-19238	-5346	-16016	-24065	0
922	171	0	-30990	793	31783	15098	-31386	16288	-13907	-10175	-18292	-5270	-15609	-22777	0
923	171	0	-30957	826	31783	15065	-31370	16304	-13477	-9948	-17211	-5160	-15062	-21574	0
924	171	0	-30889	894	31783	14997	-31336	16338	-12889	-9405	-15997	-4859	-14416	-20203	0
925	171	0	-30837	946	31783	14945	-31310	16364	-12173	-8778	-14656	-4454	-13659	-18701	0
926	171	0	-30779	1004	31783	14887	-31281	16393	-11624	-8245	-13370	-4202	-13017	-17376	0
927	171	0	-30749	1034	31783	14857	-31266	16408	-11065	-7593	-11985	-3992	-12351	-15845	0
928	171	0	-30707	1076	31783	14815	-31245	16429	-10621	-7232	-10751	-3825	-11870	-14625	0
929	171	0	-30695	1088	31783	14803	-31239	16435	-10066	-7059	-9461	-3798	-11372	-13321	0
930	171	0	-30705	1078	31783	14813	-31244	16430	-9571	-6954	-8371	-3779	-11040	-12095	0
931	171	0	-30119	1103	31222	14508	-30670	16162	-9096	-6888	-7143	-3684	-10710	-10900	0
932	171	0	-28931	1061	29992	13935	-29461	15526	-8578	-6685	-6004	-3618	-10111	-9665	0
933	171	0	-27297	1030	28327	13133	-27812	14678	-7829	-6252	-4704	-3303	-9391	-8101	0
934	171	0	-25268	968	26236	12150	-25752	13602	-7069	-5723	-3404	-3014	-8627	-6735	0
935	171	0	-22939	950	23889	10994	-23414	12419	-6341	-4888	-2159	-2605	-7690	-5282	0
936	171	0	-20370	997	21367	9686	-20868	11182	-5591	-4347	-855	-2283	-6857	-3909	0
937	171	0	-18052	1037	19089	8507	-18570	10063	-4917	-3755	378	-2038	-6054	-2609	0
938	171	0	-16511	1092	17603	7709	-17057	9347	-4326	-3286	1515	-1773	-5492	-1447	0
939	171	0	-15745	1173	16918	7286	-16331	9045	-3759	-3199	2417	-1683	-5148	-529	0
940	171	0	-15286	1204	16490	7041	-15888	8847	-3321	-3249	3253	-1790	-4931	339	0
941	171	0	-14180	1169	15349	6505	-14764	8259	-2770	-3189	4091	-1627	-4440	1404	0
942	171	0	-12521	1200	13721	5660	-13121	7460	-2217	-3082	4758	-1571	-4062	2403	0
943	171	0	-10577	1179	11756	4699	-11166	6467	-1584	-2791	5496	-1336	-3460	3544	0
944	171	0	-8266	1191	9457	3537	-8861	5324	-964	-2401	6109	-975	-2855	4516	0
945	171	0	-5752	1183	6935	2284	-6343	4059	-389	-1825	6811	-673	-2145	5453	0
946	171	0	-3071	1162	4233	954	-3652	2697	97	-1363	7406	-409	-1520	6421	0
947	171	0	-638	1098	1736	-230	-1187	1417	516	-1010	7988	-205	-1016	7288	0
948	171	0	1132	1049	-83	-1090	607	483	919	-861	8464	-83	-613	7886	0
949	171	0	2273	997	-1276	-1635	1774	-139	1257	-847	8784	-112	-360	8481	0
950	171	0	3136	973	-2163	-2054	2649	-595	1387	-1059	9182	-283	-362	9092	0
951	171	0	4617	997	-3620	-2807	4118	-1311	1746	-1216	9486	-234	-180	9542	0
952	171	0	6560	1059	-5501	-3809	6030	-2221	1943	-1233	10031	-304	46	10150	0
953	171	0	8849	1152	-7697	-5000	8273	-3272	2244	-1053	10574	-110	422	10730	0
954	171	0	11400	1266	-10134	-6333	10767	-4434	2457	-704	11250	27	793	11449	0
955	171	0	14194	1321	-12873	-7757	13533	-5776	2671	-155	11979	225	1371	11998	0
956	171	0	17234	1344	-15890	-9289	16562	-7273	2923	314	12885	473	1976	12769	0
957	171	0	20051	1344	-18707	-10697	19379	-8681	3043	667	13677	556	2378	13331	0
958	171	0	21935	1319	-20616	-11627	21275	-9648	3189	826	14577	591	2708	13774	0
959	171	0	22990	1195	-21795	-12092	22392	-10300	3265	787	15333	523	2803	14348	0
960	171	0	23680	1074	-22606	-12377	23143	-10766	3319	618	16092	316	2896	14784	0
961	171	0	24911	1059	-23852	-12985	24381	-11396	3330	552	16779	265	3022	15273	0
962	171	0	26560	1129	-25431	-13844	25995	-12151	3391	417	17483	225	3214	15892	0
963	171	0	28726	1200	-27526	-14963	28126	-13163	3596	564	17797	281	3536	16216	0
964	171	0	30886	1216	-29670	-16051	30278	-14227	3790	925	17764	481	3980	16138	0
965	171	0	32998	1214	-31784	-17106	32391	-15285	4106	1340	17636	746	4378	16053	0
966	171	0	33031	1247	-31784	-17139	32407	-15268	4235	1619	17557	797	4774	16018	0
967	171	0	33039	1255	-31784	-17147	32411	-15264	4483	1813	17535	900	5073	15911	0
968	171	0	33083	1299	-31784	-17191	32433	-15242	4607	1874	17456	882	5166	15857	0
969	171	0	33147	1363	-31784	-17255	32465	-15210	4710	1666	17266	717	5032	15735	0
970	171	0	33246	1462	-31784	-17354	32515	-15161	4803	1356	17227	665	4875	15712	0
971	171	0	33283	1499	-31784	-17391	32533	-15142	4937	989	17120	415	4789	15574	0
972	171	0	33270	1486	-31784	-17378	32527	-15149	5173	795	17075	459	4776	15459	0
973	171	0	33213	1429	-31784	-17321	32498	-15177	5333	719	16955	457	4801	15386	0
974	171	0	33143	1359	-31784	-17251	32463	-15212	5740	973	16930	690	5133	15324	0
975	171	0	33027	1243	-31784	-17135	32405	-15270	6000	1160	16812	723	5265	15269	0
976	171	0	32882	1098	-31784	-16990	32333	-15343	6388	1437	16658	1070	5556	15211	0
977	171	0	32953	1169	-31784	-17061	32368	-15307	6597	1499	16606	1111	5591	15106	0
978	171	0	33138	1354	-31784	-17246	32461	-15215	6966	1449	16555	1090	5629	15005	0
979	171	0	33310	1526	-31784	-17418	32547	-15129	7071	1117	16433	1012	5335	14941	0
980	171	0	33287	1503	-31784	-17395	32535	-15140	7226	700	16402	826	4978	14920	0
981	171	0	32806	1022	-31784	-16914	32295	-15381	6239	358	16848	1662	5139	14416	0
982	171	0	33347	1563	-31784	-17455	32565	-15110	7827	1288	16028	1092	5443	14561	0
983	171	0	34139	2355	-31784	-18247	32961	-14714	8076	1425	16078	1532	5812	14678	0
984	171	0	35060	3276	-31784	-19168	33422	-14254	8475	1524	15875	1676	5957	14652	0
985	171	0	35423	3639	-31784	-19531	33603	-14072	8605	1476	15182	1660	5973	14513	0
986	171	0	35312	3528	-31784	-19420	33548	-14128	8768	1338	14776	1693	5942	14462	0
987	171	0	35291	3507	-31784	-19399	33537	-14138	8902	1245	14371	1507	5827	14385	0
988	171	0	35227	3443	-31784	-19335	33505	-14170	8941	793	13521	1435	5280	14290	0
989	171	0	35080	3296	-31784	-19188	33432	-14244	8836	298	12881	1154	5098	14249	0
990	171	0	34983	3199	-31784	-19091	33383	-14292	8889	-1	12233	929	4904	14158	0
991	171	0	34948	3164	-31784	-19056	33366	-14310	8867	-285	11640	937	4652	14096	0
992	171	0	34986	3202	-31784	-19094	33385	-14291	9032	-477	11189	1049	4502	13981	1
993	171	0	35114	3330	-31784	-19222	33449	-14227	8924	-713	10309	927	4417	13966	0
994	171	0	35297	3513	-31784	-19405	33540	-14135	8974	-498	9808	1067	4688	13896	0
995	171	0	35425	3641	-31784	-19533	33604	-14071	8914	-407	9628	1041	4766	13855	0
996	171	0	35561	3777	-31784	-19669	33672	-14003	8902	-226	9374	1123	4855	13735	0
997	184	0	35607	3823	-31784	-19715	33695	-13980	8842	-48	9149	1119	4716	13680	0
998	184	0	35574	3790	-31784	-19682	33679	-13997	8766	46	9036	1008	4448	13552	0
999	184	0	35438	3654	-31784	-19546	33611	-14065	8570	-238	8910	863	4207	13529	0
1000	184	0	35305	3521	-31784	-19413	33544	-14131	8237	-485	8733	585	3936	13502	0
1001	184	0	35190	3406	-31784	-19298	33487	-14189	8076	-653	8770	498	3732	13415	0
1002	184	0	35250	3466	-31784	-19358	33517	-14159	7837	-814	8772	333	3715	13351	0
1003	184	0	35365	3581	-31784	-19473	33574	-14101	7794	-898	8803	424	3726	13267	0
1004	184	0	35448	3664	-31784	-19556	33616	-14060	7558	-760	9114	376	3786	13242	0
1005	184	0	35559	3775	-31784	-19667	33671	-14004	7275	-500	9457	510	4048	13157	0
1006	184	0	35650	3866	-31784	-19758	33717	-13959	6854	-232	9814	473	4209	13186	0
1007	184	0	35766	3982	-31784	-19874	33775	-13901	6403	-13	10375	422	4202	12996	0
1008	184	0	35790	4006	-31784	-19898	33787	-13889	5882	232	10805	356	4155	12957	0
1009	184	0	35695	3911	-31784	-19803	33739	-13936	5329	252	11354	93	4015	12854	0
1010	184	0	35411	3627	-31784	-19519	33597	-14078	4758	155	11762	11	3738	12780	0
1011	184	0	35163	3379	-31784	-19271	33473	-14202	4273	108	12441	-219	3654	12707	0
1012	184	0	34915	3131	-31784	-19023	33349	-14326	3794	54	12922	-296	3559	12674	0
1013	184	0	34771	2987	-31784	-18879	33277	-14398	3641	259	13616	-289	3672	12648	0
1014	184	0	34734	2950	-31784	-18842	33259	-14417	3635	479	14177	-205	3858	12573	0
1015	184	0	34213	2948	-31265	-18580	32739	-14158	3612	680	14229	-190	3912	12476	0
1016	184	0	34221	3034	-31187	-18627	32704	-14076	3814	962	14241	-122	4163	12478	0
1017	184	0	33905	3104	-30801	-18504	32353	-13848	3845	950	14109	-205	4048	12414	0
1018	184	0	32682	2911	-29771	-17796	31226	-13430	3969	845	13781	-248	3924	12276	0
1019	184	0	30338	2750	-27588	-16544	28963	-12419	4062	512	13009	-502	3581	12179	0
1020	184	0	27611	2589	-25022	-15100	26316	-11216	4052	5	12159	-663	3109	12111	0
1021	184	0	25755	2543	-23212	-14149	24483	-10334	4163	-430	11370	-774	2615	12138	0
1022	184	0	24755	2564	-22191	-13659	23473	-9813	4442	-585	10827	-779	2531	12066	0
1023	184	0	24416	2624	-21792	-13520	23104	-9584	4846	-494	10670	-591	2531	12051	0
1024	184	0	24346	2681	-21665	-13513	23005	-9492	5154	-151	10578	-358	2688	12028	0
1025	184	0	24562	2648	-21914	-13605	23238	-9633	5482	339	10617	-124	2942	11872	0
1026	184	0	24994	2570	-22424	-13782	23709	-9927	5699	669	10887	64	3100	11816	0
1027	184	0	25046	2510	-22536	-13778	23791	-10013	5839	954	11162	120	3228	11764	0
1028	184	0	24032	2469	-21563	-13250	22797	-9547	5994	1051	11515	48	3173	11622	0
1029	184	0	21713	2407	-19306	-12060	20509	-8449	5913	822	11793	-58	2830	11597	0
1030	184	0	18978	2302	-16676	-10640	17827	-7187	5893	547	12196	-238	2390	11044	0
1031	184	0	16752	2263	-14489	-9507	15620	-6113	5738	182	12483	-444	2017	10437	0
1032	184	0	15183	2207	-12976	-8695	14079	-5384	5575	-102	12695	-711	1693	10066	0
1033	184	0	14192	2192	-12000	-8192	13096	-4904	5517	-137	12854	-760	1507	9884	0
1034	184	0	13690	2163	-11527	-7926	12608	-4682	5356	124	12955	-756	1546	9882	0
1035	184	0	13535	2163	-11372	-7849	12453	-4604	5251	248	12848	-694	1542	10031	0
1036	184	0	14021	2199	-11822	-8110	12921	-4811	5195	523	12565	-595	1806	10334	0
1037	184	0	13623	2205	-11418	-7914	12520	-4606	4877	471	11661	-725	1674	10347	0
1038	184	0	12395	2178	-10217	-7286	11306	-4019	4733	298	10613	-783	1520	10221	0
1039	184	0	9986	2166	-7820	-6076	8903	-2827	4330	-399	9086	-966	1016	9822	0
1040	184	0	7276	2147	-5129	-4711	6202	-1491	3924	-1096	7360	-1191	498	9164	0
1041	184	0	5299	2139	-3160	-3719	4229	-510	3559	-1916	5785	-1383	-87	8561	0
1042	184	0	4224	2135	-2089	-3179	3156	23	3342	-2547	4252	-1398	-302	8021	0
1043	184	0	3712	2091	-1621	-2901	2666	235	3117	-2898	2884	-1390	-384	7428	0
1044	184	0	3757	2079	-1678	-2918	2717	200	3008	-2865	2060	-1109	-388	7020	0
1045	184	0	4119	2009	-2110	-3064	3114	-50	2929	-2601	1361	-898	-190	6665	0
1046	184	0	5024	1955	-3069	-3489	4046	-557	2818	-2357	964	-562	29	6388	0
1047	184	0	5641	1955	-3686	-3798	4663	-865	2688	-2242	739	-517	15	5975	0
1048	184	0	4861	1957	-2904	-3409	3882	-473	2506	-2275	655	-405	-221	5563	0
1049	184	0	2961	2017	-944	-2489	1952	536	2225	-2626	552	-601	-779	4931	0
1050	184	0	593	2075	1482	-1334	-444	1778	2027	-3133	442	-746	-1365	4382	0
1051	184	0	-1252	2071	3323	-409	-2287	2697	1654	-3802	279	-1115	-1879	3885	0
1052	184	0	-1936	2095	4031	-79	-2983	3063	1538	-4130	217	-1253	-2209	3686	0
1053	184	0	-2128	2085	4213	21	-3170	3149	1418	-4302	85	-1297	-2318	3530	0
1054	184	0	-1443	2089	3532	-323	-2487	2810	1293	-4077	60	-1247	-2229	3470	0
1055	184	0	-410	2040	2450	-815	-1430	2245	1350	-3651	174	-1082	-2002	3517	0
1056	184	0	1121	2009	888	-1565	116	1448	1276	-3299	-27	-966	-1850	3340	0
1057	184	0	2289	1903	-386	-2096	1337	758	1202	-3053	-149	-954	-1740	3067	0
1058	184	0	2044	1827	-217	-1935	1130	805	999	-3039	-514	-1001	-1862	2372	0
1059	184	0	633	1810	1177	-1221	-272	1493	770	-3395	-805	-1224	-2258	1633	0
1060	184	0	-1299	1837	3136	-269	-2217	2486	576	-3765	-1167	-1398	-2686	814	0
1061	184	0	-2637	1852	4489	392	-3563	3170	405	-4275	-1255	-1544	-2983	209	0
1062	184	0	-3145	1899	5044	623	-4094	3471	197	-4465	-1218	-1590	-3098	-376	0
1063	184	0	-3023	1972	4995	525	-4009	3483	129	-4392	-851	-1565	-3028	-611	0
1064	184	0	-2303	1963	4266	170	-3284	3114	137	-3901	-226	-1482	-2632	-783	0
1065	184	0	-1271	1984	3255	-356	-2263	2619	48	-3201	632	-1402	-2213	-680	0
1066	184	0	270	1992	1722	-1131	-726	1857	116	-2646	1548	-1245	-1813	-554	0
1067	184	0	1304	1998	694	-1651	305	1346	52	-2326	2357	-1183	-1621	-560	0
1068	184	0	921	2011	1090	-1466	-84	1550	-118	-2116	2968	-1319	-1594	-694	0
1069	184	0	-882	2000	2882	-559	-1882	2441	-234	-2242	3505	-1501	-1827	-905	0
1070	184	0	-3420	2000	5420	710	-4420	3710	-582	-2617	3751	-1782	-2196	-1171	0
1071	184	0	-5214	1907	7121	1653	-6167	4514	-884	-3076	3947	-2097	-2626	-1548	0
1072	184	0	-6254	1843	8097	2205	-7175	4970	-1037	-3261	4180	-2091	-2721	-1437	0
1073	184	0	-6724	1777	8501	2473	-7612	5139	-1177	-3350	4083	-2095	-2813	-1645	0
1074	184	0	-6340	1839	8179	2250	-7259	5009	-1266	-2919	4333	-1938	-2434	-1544	0
1075	184	0	-5690	1879	7569	1905	-6629	4724	-1301	-2477	4405	-1701	-2116	-1412	0
1076	184	0	-4450	1901	6351	1274	-5400	4126	-1332	-2145	4483	-1517	-1827	-1175	0
1077	184	0	-3523	1856	5379	833	-4451	3617	-1365	-1862	4281	-1387	-1586	-1129	0
1078	184	0	-4119	1825	5944	1147	-5031	3884	-1358	-1914	3912	-1305	-1674	-1243	0
1079	184	0	-5828	1852	7680	1988	-6754	4766	-1548	-2213	3455	-1493	-1905	-1553	0
1080	184	0	-8148	1856	10004	3146	-9076	5930	-1763	-2686	2830	-1695	-2531	-1874	0
1081	184	0	-9628	1862	11490	3883	-10559	6676	-1722	-3119	2298	-1810	-2970	-2145	0
1082	184	0	-10369	1864	12233	4252	-11301	7048	-1972	-3433	1782	-1951	-3241	-2207	0
1083	184	0	-10174	1877	12051	4148	-11112	6964	-1874	-3315	1449	-1908	-3218	-2265	0
1084	184	0	-9481	1864	11345	3808	-10413	6604	-1804	-2991	1328	-1647	-2974	-2201	0
1085	184	0	-8303	1862	10165	3220	-9234	6013	-1773	-2556	1113	-1406	-2748	-2184	0
1086	184	0	-6825	1852	8677	2486	-7751	5264	-1734	-2163	1008	-1193	-2417	-2073	0
1087	184	0	-5648	1848	7496	1900	-6572	4672	-1831	-1940	735	-1076	-2357	-2163	0
1088	184	0	-5979	1887	7866	2046	-6922	4876	-1903	-1841	333	-1024	-2392	-2531	0
1089	184	0	-7572	1922	9494	2825	-8533	5708	-2097	-2120	-192	-1072	-2756	-3018	0
1090	184	0	-9892	1899	11791	3996	-10841	6845	-2392	-2611	-867	-1295	-3191	-3697	0
1091	184	0	-11483	1899	13382	4792	-12432	7640	-2527	-3069	-1414	-1418	-3493	-4077	0
1092	184	0	-12240	1877	14117	5181	-13178	7997	-2584	-3313	-1928	-1400	-3654	-4339	0
1093	184	0	-12251	1874	14125	5188	-13188	7999	-2714	-3235	-2170	-1352	-3492	-4494	0
1094	184	0	-11656	1819	13475	4918	-12565	7647	-2706	-2780	-2281	-1119	-3096	-4434	0
1095	184	0	-10678	1792	12470	4443	-11574	7131	-2620	-2269	-2273	-882	-2729	-4283	0
1096	184	0	-9242	1703	10945	3769	-10093	6324	-2471	-1815	-2236	-651	-2248	-4068	0
1097	184	0	-8208	1678	9886	3265	-9047	5782	-2481	-1586	-2353	-547	-2050	-4130	0
1098	184	0	-8470	1726	10196	3372	-9333	5961	-2529	-1509	-2353	-549	-2025	-4169	0
1099	184	0	-9997	1771	11768	4113	-10882	6769	-2584	-1711	-2694	-597	-2343	-4390	0
1100	184	0	-12160	1858	14018	5151	-13089	7938	-2671	-2190	-2927	-851	-2667	-4731	0
1101	184	0	-13541	1897	15438	5822	-14489	8667	-2811	-2539	-3329	-983	-3055	-4933	0
1102	184	0	-14083	1920	16003	6081	-15043	8961	-2900	-2803	-3350	-1125	-3088	-5001	0
1103	184	0	-13970	1969	15939	6000	-14954	8954	-2869	-2811	-3408	-1088	-3028	-4970	0
1104	184	0	-13162	1971	15133	5595	-14147	8552	-2766	-2392	-3249	-923	-2743	-4826	0
1105	184	0	-12015	1974	13989	5020	-13002	7981	-2803	-1924	-2942	-760	-2372	-4634	0
1106	184	0	-10384	1936	12320	4224	-11352	7128	-2700	-1552	-2785	-593	-2044	-4590	0
1107	184	0	-9285	1835	11120	3725	-10202	6477	-2743	-1408	-2712	-622	-1916	-4659	0
1108	184	0	-9395	1794	11189	3800	-10292	6491	-2836	-1367	-2743	-646	-2042	-4799	0
1109	184	0	-10918	1738	12656	4590	-11787	7197	-3136	-1697	-2935	-847	-2411	-5162	0
1110	184	0	-13052	1730	14782	5661	-13917	8256	-3524	-2223	-3278	-1154	-3007	-5773	0
1111	184	0	-14431	1711	16142	6360	-15286	8926	-3767	-2688	-3474	-1363	-3363	-6184	0
1112	184	0	-14975	1701	16676	6637	-15825	9188	-3940	-3123	-3453	-1484	-3540	-6334	0
1113	184	0	-14891	1732	16623	6579	-15757	9177	-4217	-2999	-3420	-1666	-3627	-6497	0
1114	184	0	-14153	1780	15933	6186	-15043	8856	-4258	-2655	-3096	-1540	-3294	-6405	0
1115	184	0	-13207	1806	15013	5700	-14110	8409	-4504	-2188	-2766	-1519	-3168	-6425	0
1116	184	0	-11642	1798	13440	4922	-12541	7619	-4541	-1703	-2314	-1400	-2859	-6365	0
1117	184	0	-10666	1777	12443	4444	-11554	7110	-4760	-1474	-2062	-1507	-2760	-6568	0
1118	184	0	-10916	1775	12691	4570	-11803	7233	-5014	-1480	-1771	-1672	-2906	-6892	0
1119	184	0	-12377	1759	14136	5309	-13256	7947	-5338	-1672	-1753	-1868	-3268	-7275	0
1120	184	0	-14526	1746	16272	6390	-15399	9009	-5750	-2155	-1870	-2184	-3790	-7810	0
1121	184	0	-15916	1778	17694	7069	-16805	9736	-6103	-2568	-1949	-2543	-4213	-8266	0
1122	184	0	-16525	1782	18307	7371	-17416	10044	-6328	-2816	-1938	-2659	-4432	-8483	0
1123	184	0	-16474	1765	18239	7354	-17356	10002	-6549	-2950	-1974	-2791	-4603	-8871	0
1124	184	0	-15718	1736	17454	6991	-16586	9595	-6555	-2642	-1926	-2748	-4469	-8997	0
1125	184	0	-14711	1734	16445	6488	-15578	9089	-6628	-2289	-1874	-2620	-4310	-9170	0
1126	184	0	-13252	1738	14990	5757	-14121	8364	-6685	-2089	-2066	-2529	-4202	-9216	0
1127	184	0	-11933	1747	13680	5093	-12806	7713	-6580	-1858	-2114	-2465	-4108	-9412	0
1128	184	0	-12279	1778	14057	5250	-13168	7917	-6869	-2071	-2487	-2613	-4471	-9785	0
1129	184	0	-13561	1763	15324	5899	-14442	8543	-6898	-2471	-2828	-2791	-4943	-10247	0
1130	184	0	-15603	1732	17335	6935	-16469	9533	-7123	-2979	-3369	-3105	-5395	-10751	0
1131	184	0	-16779	1697	18476	7541	-17627	10086	-7214	-3453	-3625	-3377	-5726	-10997	0
1132	184	0	-17099	1751	18850	7674	-17974	10300	-7146	-3631	-3961	-3334	-5887	-11021	0
1133	184	0	-16878	1767	18645	7555	-17761	10206	-7065	-3734	-3916	-3363	-5835	-10947	0
1134	184	0	-16108	1759	17867	7174	-16987	9813	-6822	-3538	-3848	-3305	-5569	-10792	0
1135	184	0	-14962	1817	16779	6572	-15870	9298	-6594	-3071	-3548	-3086	-5267	-10456	0
1136	184	0	-13371	1761	15132	5805	-14251	8446	-6339	-2584	-3327	-2809	-4896	-10029	0
1137	184	0	-12249	1676	13925	5286	-13087	7800	-6010	-2357	-3255	-2684	-4632	-9742	0
1138	184	0	-12362	1594	13956	5384	-13159	7775	-5750	-2271	-3078	-2663	-4553	-9480	0
1139	184	0	-13792	1617	15409	6087	-14600	8513	-5893	-2535	-3090	-2791	-4803	-9323	0
1140	184	0	-15532	1685	17217	6923	-16374	9451	-5810	-2910	-3199	-3014	-5065	-9329	0
1141	184	0	-16665	1720	18385	7472	-17525	10052	-5754	-3144	-3063	-3105	-5047	-9022	0
1142	184	0	-16994	1742	18736	7626	-17865	10239	-5627	-3418	-2942	-3119	-5065	-8526	0
1143	184	0	-16661	1759	18420	7451	-17540	10089	-5342	-3241	-2764	-2935	-4795	-7934	0
1144	184	0	-15809	1773	17582	7018	-16695	9677	-4983	-2801	-2300	-2673	-4238	-7094	0
1145	184	0	-14614	1769	16383	6422	-15498	9076	-4708	-2232	-1784	-2508	-3693	-6405	0
1146	184	0	-12891	1767	14658	5562	-13774	8212	-4264	-1680	-1198	-2190	-3080	-5476	0
1147	184	0	-11654	1751	13405	4951	-12529	7578	-4052	-1299	-793	-2025	-2741	-4772	0
1148	184	0	-11617	1757	13374	4930	-12495	7565	-3899	-1078	-192	-2023	-2312	-4271	0
1149	184	0	-12878	1718	14596	5580	-13737	8157	-3961	-1284	-15	-2116	-2518	-4083	0
1150	184	0	-14509	1678	16187	6415	-15348	8932	-3872	-1489	292	-2145	-2512	-3443	0
1151	184	0	-15605	1639	17244	6983	-16424	9441	-3804	-1749	686	-2227	-2533	-3018	0
1152	184	0	-15898	1631	17529	7133	-16713	9580	-3676	-1928	1068	-2310	-2456	-2582	0
1153	184	0	-15464	1606	17070	6929	-16267	9338	-3474	-1695	1604	-2184	-2159	-1922	0
1154	184	0	-14580	1586	16166	6497	-15373	8876	-3278	-1276	2172	-1936	-1633	-1272	0
1155	184	0	-13378	1517	14895	5930	-14136	8206	-2964	-787	2745	-1691	-1173	-663	0
1156	184	0	-11601	1470	13071	5065	-12336	7270	-2628	-323	3193	-1495	-715	-85	0
1157	184	0	-10154	1567	11721	4293	-10937	6644	-2603	17	3579	-1367	-391	329	0
1158	184	0	-10132	1647	11779	4242	-10955	6713	-2607	36	3761	-1307	-393	560	0
1159	184	0	-11134	1695	12829	4719	-11981	7262	-2558	-176	3961	-1456	-543	529	0
1160	184	0	-12750	1757	14507	5496	-13628	8132	-2733	-483	3971	-1680	-793	521	0
1161	184	0	-13710	1796	15506	5957	-14608	8651	-2818	-847	4122	-1835	-1010	750	0
1162	184	0	-13830	1777	15607	6026	-14718	8692	-2698	-1084	4415	-1811	-1061	807	0
1163	184	0	-13545	1711	15256	5917	-14400	8483	-2748	-1171	4712	-1877	-1049	851	0
1164	184	0	-12494	1633	14127	5430	-13310	7880	-2461	-807	5148	-1596	-828	1099	0
1165	184	0	-11136	1522	12658	4807	-11897	7090	-2310	-413	5804	-1429	-593	1165	0
1166	184	0	-9313	1583	10896	3865	-10104	6239	-2124	-95	6324	-1276	-362	1336	0
1167	184	0	-7691	1714	9405	2988	-8548	5559	-1908	116	6830	-1080	-242	1458	0
1168	184	0	-7423	1683	9106	2870	-8264	5394	-1829	34	7344	-1113	-347	1272	0
1169	184	0	-8312	1647	9959	3332	-9135	5803	-1755	-157	7954	-1222	-700	1082	0
1170	184	0	-9700	1631	11331	4034	-10515	6481	-1730	-620	8516	-1381	-1101	744	0
1171	184	0	-10296	1594	11890	4351	-11093	6742	-1629	-752	9288	-1517	-1346	711	0
1172	184	0	-10086	1600	11686	4243	-10886	6643	-1534	-869	10183	-1507	-1439	783	0
1173	184	0	-8829	1662	10491	3583	-9660	6076	-1243	-708	11339	-1359	-1383	999	0
1174	184	0	-7157	1683	8840	2737	-7998	5261	-814	-199	12204	-1146	-873	1823	0
1175	184	0	-4992	1693	6685	1649	-5838	4189	-420	360	12480	-907	-626	2139	0
1176	184	0	-2334	1703	4037	315	-3185	2870	9	857	12379	-620	-192	2648	0
1177	184	0	90	1711	1621	-900	-765	1666	314	1259	12336	-426	-38	3034	0
1178	184	0	1195	1747	552	-1471	321	1149	558	1338	12324	-360	-133	3136	0
1179	184	0	966	1722	756	-1344	105	1239	861	1210	12152	-419	-277	3398	0
1180	184	0	233	1695	1462	-964	-614	1578	1138	801	12157	-485	-690	3581	0
1181	184	0	-56	1627	1683	-785	-869	1655	1431	465	12140	-574	-859	3938	0
1182	184	0	665	1600	935	-1132	-135	1267	1775	353	12064	-444	-834	4425	0
1183	184	0	1926	1552	-374	-1739	1150	589	2192	465	11979	-263	-675	5160	0
1184	184	0	3813	1544	-2269	-2678	3041	-362	2684	915	11861	91	-256	5955	0
1185	184	0	5971	1552	-4419	-3761	5195	-1433	3317	1441	11826	483	413	6879	0
1186	184	0	8683	1575	-7108	-5129	7895	-2766	3881	1943	11810	818	960	7948	0
1187	184	0	11017	1612	-9405	-6314	10211	-3896	4419	2483	11705	1099	1476	8842	0
1188	184	0	11697	1631	-10066	-6664	10881	-4217	4960	2754	11700	1282	1874	9688	0
1189	184	0	11117	1656	-9461	-6386	10289	-3902	5445	2886	11562	1346	2007	10417	0
1190	184	0	9649	1668	-7981	-5658	8815	-3156	5864	2694	11560	1292	2002	10992	0
1191	184	0	9005	1709	-7296	-5357	8150	-2793	6361	2696	11496	1350	2205	11614	0
1192	184	0	9275	1678	-7597	-5476	8436	-2959	6871	2972	11444	1493	2547	12313	0
1193	184	0	9969	1674	-8295	-5821	9132	-3310	7337	3317	11399	1705	3043	12305	0
1194	184	0	11408	1633	-9775	-6520	10591	-4071	7940	4006	11385	1951	3817	12222	0
1195	184	0	13115	1592	-11523	-7353	12319	-4965	8489	4820	11354	2285	4665	12099	0
1196	184	0	15325	1524	-13801	-8424	14563	-6138	8951	5534	11224	2622	5488	12057	0
1197	184	0	17211	1478	-15733	-9344	16472	-7127	9405	6091	11271	2882	6070	12039	0
1198	184	0	17378	1616	-15762	-9497	16570	-7073	9538	6450	11112	2925	6533	11971	0
1199	184	0	16340	1614	-14726	-8977	15533	-6556	9760	6615	11151	2878	6772	11911	0
1200	184	0	14243	1637	-12606	-7940	13424	-5484	9787	6442	11114	2663	6755	11901	0
1201	184	0	12956	1662	-11294	-7309	12125	-4816	9748	6409	10951	2576	6801	11725	0
1202	184	0	12452	1691	-10761	-7071	11606	-4535	9649	6384	10997	2574	7081	11768	0
1203	184	0	12545	1701	-10844	-7123	11694	-4571	9506	6469	10904	2457	7317	11684	0
1204	184	0	13230	1713	-11517	-7471	12373	-4902	9498	6832	10908	2630	7963	11610	0
1205	184	0	14202	1678	-12524	-7940	13363	-5423	9395	7088	10768	2665	8285	11595	0
1206	184	0	15818	1643	-14175	-8730	14996	-6266	9275	7501	10765	2766	8708	11548	0
1207	184	0	16691	1596	-15095	-9143	15893	-6749	8947	7461	10726	2710	8815	11459	0
1208	184	0	15897	1594	-14303	-8745	15100	-6354	8627	7135	10625	2479	8759	11403	0
1209	184	0	13624	1631	-11993	-7627	12808	-5181	8268	6735	10611	2258	8462	11329	0
1210	184	0	10301	1606	-8695	-5953	9498	-3544	7744	5990	10499	1972	7973	11288	0
1211	184	0	8010	1647	-6363	-4828	7186	-2358	7267	5412	10411	1711	7647	11166	0
1212	184	0	6480	1654	-4826	-4067	5653	-1586	6786	4828	10392	1484	7327	11110	0
1213	184	0	5781	1649	-4132	-3715	4956	-1241	6514	4498	10363	1321	7119	11182	0
1214	184	0	5885	1687	-4198	-3786	5041	-1255	6446	4370	10260	1406	7195	11048	0
1215	184	0	6161	1705	-4456	-3933	5308	-1375	6270	4330	10229	1369	7232	11025	0
1216	184	0	7187	1701	-5486	-4444	6336	-1892	6227	4136	10144	1361	7146	10922	0
1217	184	0	7754	1676	-6078	-4715	6916	-2201	6078	3901	10140	1328	7011	10852	0
1218	184	0	6537	1583	-4954	-4060	5745	-1685	5746	3334	10043	1096	6460	10763	0
1219	184	0	3825	1532	-2293	-2678	3059	-380	5598	2708	10064	847	5837	10803	0
1220	184	0	151	1468	1317	-809	-583	1392	5218	1695	9942	510	4972	10737	0
1221	184	0	-2512	1509	4021	501	-3266	2765	5034	938	8939	228	4335	10625	0
1222	184	0	-4145	1581	5726	1282	-4935	3653	4807	312	7618	95	3833	10563	0
1223	184	0	-4830	1610	6440	1610	-5635	4025	4669	-112	6467	9	3513	10574	0
1224	184	0	-4787	1583	6370	1602	-5578	3976	4611	-226	5540	67	3327	10536	0
1225	184	0	-4359	1569	5928	1395	-5143	3748	4574	-306	4644	157	3257	10458	0
1226	184	0	-3146	1517	4663	814	-3904	3090	4498	-368	3812	197	3135	10369	0
1227	184	0	-2206	1458	3664	374	-2935	2561	4485	-442	3086	209	3001	10258	0
1228	184	0	-3242	1466	4708	888	-3975	3087	4295	-904	2283	128	2461	9331	1
1229	184	0	-5844	1493	7337	2175	-6590	4415	4074	-1456	1433	-87	1790	8180	0
1230	184	0	-9522	1495	11017	4013	-10269	6256	3771	-2044	735	-232	1086	7055	0
1231	184	0	-12316	1487	13803	5414	-13059	7645	3493	-2677	81	-570	467	5944	0
1232	184	0	-13863	1495	15358	6184	-14610	8426	3354	-3007	-440	-452	83	5156	0
1233	184	0	-14618	1480	16098	6569	-15358	8789	3171	-3276	-746	-506	-143	4378	0
1234	184	0	-14425	1484	15909	6470	-15167	8696	3201	-3028	-851	-407	-124	3841	0
1235	184	0	-13879	1478	15357	6200	-14618	8417	3096	-2692	-744	-256	3	3354	0
1236	184	0	-12325	1470	13795	5427	-13060	7632	3039	-2359	-729	-164	201	2921	0
1237	172	0	-11033	1474	12507	4779	-11770	6990	3022	-2048	-527	-9	232	2459	0
1238	172	0	-11848	1439	13287	5204	-12567	7363	2851	-2077	-436	-151	-3	1736	0
1239	172	0	-14433	1445	15878	6494	-15155	8661	2622	-2275	-523	-256	-403	816	0
1240	172	0	-18007	1371	19378	8318	-18692	10374	2395	-2475	-510	-397	-968	-5	0
1241	172	0	-20845	1228	22073	9808	-21459	11650	2102	-2626	-461	-543	-1307	-741	0
1242	172	0	-22378	1156	23534	10611	-22956	12345	1980	-2706	-67	-558	-1517	-1241	0
1243	172	0	-23220	1132	24352	11044	-23786	12742	1850	-2426	310	-459	-1555	-1730	0
1244	172	0	-23105	1222	24327	10941	-23716	12774	1730	-2007	801	-374	-1379	-2126	0
1245	172	0	-22336	1330	23666	10503	-23001	12498	1666	-1358	1189	-258	-1084	-2448	0
1246	172	0	-20777	1352	22129	9712	-21453	11740	1635	-840	1749	-50	-764	-2432	0
1247	172	0	-19484	1338	20822	9073	-20153	11080	1515	-424	2176	0	-737	-2669	0
1248	172	0	-20459	1344	21803	9557	-21131	11573	1338	-246	2351	31	-855	-3049	0
1249	172	0	-23487	1377	24864	11055	-24175	13120	1002	-550	2322	-252	-1276	-3647	0
1250	172	0	-27682	1371	29053	13155	-28367	15212	694	-704	2273	-364	-1693	-4011	0
1251	172	0	-30414	1369	31783	14522	-31098	16576	362	-948	2143	-556	-2056	-4520	0
1252	172	0	-30431	1352	31783	14539	-31107	16567	64	-919	2064	-552	-2099	-4723	0
1253	172	0	-30453	1330	31783	14561	-31118	16556	-52	-770	1984	-488	-2077	-4741	0
1254	172	0	-30457	1326	31783	14565	-31120	16554	-166	-372	2050	-479	-1796	-4628	0
1255	172	0	-30462	1321	31783	14570	-31122	16552	-252	62	1864	-256	-1575	-4706	0
1256	172	0	-30478	1305	31783	14586	-31130	16544	-314	395	1879	-176	-1251	-4671	0
1257	172	0	-28852	1311	30163	13770	-29507	15737	-384	582	1650	-29	-1177	-4749	0
1258	172	0	-29069	1336	30405	13866	-29737	15870	-566	595	1396	-46	-1282	-4840	0
1259	172	0	-30427	1356	31783	14535	-31105	16569	-832	273	843	-384	-1765	-5402	0
1260	172	0	-30396	1387	31783	14504	-31089	16585	-1016	-21	473	-457	-2252	-5769	0
1261	172	0	-30367	1416	31783	14475	-31075	16599	-1237	-420	-40	-653	-2586	-6085	0
1262	172	0	-30391	1392	31783	14499	-31087	16587	-1251	-601	-384	-772	-2735	-6198	0
1263	172	0	-30437	1346	31783	14545	-31110	16564	-1167	-485	-531	-675	-2743	-5975	0
1264	172	0	-30396	1387	31783	14504	-31089	16585	-1068	-327	-785	-541	-2721	-5882	0
1265	172	0	-30466	1317	31783	14574	-31124	16550	-865	75	-801	-294	-2329	-5738	0
1266	172	0	-30528	1255	31783	14636	-31155	16519	-582	399	-820	-184	-2066	-5499	0
1267	172	0	-30590	1193	31783	14698	-31186	16488	-409	554	-909	-168	-1916	-5344	0
1268	172	0	-30616	1167	31783	14724	-31199	16475	-197	510	-952	-116	-2029	-5340	0
1269	172	0	-30618	1165	31783	14726	-31200	16474	-184	27	-1295	-314	-2475	-5567	0
1270	172	0	-30625	1158	31783	14733	-31204	16470	-186	-444	-1555	-552	-2925	-5695	0
1271	172	0	-30604	1179	31783	14712	-31193	16481	-114	-921	-1860	-630	-3012	-5585	0
1272	172	0	-30676	1107	31783	14784	-31229	16445	3	-1086	-2035	-663	-2991	-5206	0
1273	172	0	-30720	1063	31783	14828	-31251	16423	331	-1175	-2151	-494	-2939	-5040	0
1274	172	0	-30819	964	31783	14927	-31301	16373	430	-1039	-2139	-452	-2688	-4747	0
1275	172	0	-30866	917	31783	14974	-31324	16350	708	-680	-1972	-281	-2182	-4207	0
1276	172	0	-30889	894	31783	14997	-31336	16338	937	-453	-1908	-122	-1806	-3850	0
1277	172	0	-30860	923	31783	14968	-31321	16353	1094	-380	-1833	-67	-1555	-3554	0
1278	172	0	-30860	923	31783	14968	-31321	16353	1002	-521	-2029	-147	-1742	-3720	0
1279	172	0	-30806	977	31783	14914	-31294	16380	1001	-1014	-2300	-300	-2093	-4002	0
1280	172	0	-30748	1035	31783	14856	-31265	16409	710	-1652	-2698	-582	-2700	-4460	0
1281	172	0	-30664	1119	31783	14772	-31223	16451	616	-2040	-2956	-679	-2960	-4559	0
1282	172	0	-30416	1367	31783	14524	-31099	16575	461	-2578	-3406	-859	-3257	-4535	0
1283	172	0	-30167	1616	31783	14275	-30975	16699	527	-2716	-3639	-797	-3152	-4355	0
1284	172	0	-29836	1947	31783	13944	-30809	16865	568	-2665	-3728	-706	-2919	-4025	0
1285	172	0	-29580	2203	31783	13688	-30681	16993	506	-2553	-3872	-624	-2801	-3885	0
1286	172	0	-29289	2494	31783	13397	-30536	17138	570	-2275	-4060	-521	-2430	-3751	0
1287	172	0	-28978	2805	31783	13086	-30380	17294	490	-2275	-4283	-461	-2364	-3515	0
1288	172	0	-28709	3074	31783	12817	-30246	17428	467	-2481	-4590	-498	-2494	-3464	0
1289	172	0	-28513	3270	31783	12621	-30148	17526	269	-3078	-5090	-840	-3039	-3885	0
1290	172	0	-28297	3486	31783	12405	-30040	17634	-32	-3684	-5546	-1061	-3709	-4240	0
1291	172	0	-28113	3670	31783	12221	-29948	17726	-267	-4227	-5901	-1284	-3994	-4143	0
1292	172	0	-28018	3765	31783	12126	-29900	17774	-316	-4423	-5907	-1396	-3926	-3587	0
1293	172	0	-28035	3748	31783	12143	-29909	17765	-256	-4397	-5736	-1282	-3680	-2974	0
1294	172	0	-28148	3635	31783	12256	-29965	17709	-118	-3922	-5212	-1301	-3144	-2289	0
1295	172	0	-28350	3433	31783	12458	-30066	17608	106	-3441	-4807	-985	-2593	-1472	0
1296	172	0	-28724	3059	31783	12832	-30253	17421	287	-2917	-4382	-828	-2165	-653	0
1297	172	0	-29219	2564	31783	13327	-30501	17173	651	-2490	-3874	-679	-1538	83	0
1298	172	0	-29785	1998	31783	13893	-30784	16890	535	-2490	-3589	-776	-1584	256	0
1299	172	0	-30162	1621	31783	14270	-30972	16702	452	-2665	-3371	-983	-1780	434	0
1300	172	0	-30422	1361	31783	14530	-31102	16572	176	-3005	-3402	-1204	-2172	300	0
1301	172	0	-30629	1154	31783	14737	-31206	16468	180	-3257	-3201	-1295	-2390	469	0
1302	172	0	-30771	1012	31783	14879	-31277	16397	318	-3235	-2845	-1342	-2240	923	0
1303	172	0	-30909	874	31783	15017	-31346	16328	424	-3036	-2547	-1257	-1961	1356	0
1304	172	0	-30936	847	31783	15044	-31359	16315	680	-2566	-2124	-1096	-1509	1922	0
1305	172	0	-31009	774	31783	15117	-31396	16278	1035	-2236	-1608	-855	-1257	2300	0
1306	172	0	-31004	779	31783	15112	-31393	16281	1466	-1584	-958	-605	-378	3352	0
1307	172	0	-28470	816	29286	13827	-28878	15051	1676	-1268	-613	-554	-168	3781	0
1308	172	0	-27136	832	27968	13152	-27552	14400	1837	-1193	-265	-545	-149	3951	0
1309	172	0	-28337	795	29132	13771	-28734	14963	1769	-1542	-395	-721	-568	3808	0
1310	172	0	-30923	770	31693	15076	-31308	16231	1579	-2027	-514	-944	-1142	3365	0
1311	172	0	-30978	805	31783	15086	-31380	16294	1629	-2333	-603	-1086	-1458	3224	0
1312	172	0	-30887	896	31783	14995	-31335	16339	1697	-2425	-356	-1051	-1466	3459	0
1313	172	0	-30800	983	31783	14908	-31291	16383	1885	-2246	-228	-919	-1255	3556	0
1314	172	0	-29038	1028	30066	14005	-29552	15547	2153	-1668	153	-692	-816	3992	0
1315	172	0	-26227	1101	27328	12563	-26777	14214	2393	-1208	481	-516	-345	4333	0
1316	172	0	-21971	1078	23049	10446	-22510	12063	2733	-624	873	-197	240	4791	0
1317	172	0	-18164	1123	19287	8520	-18725	10205	2896	-320	1063	-48	496	4966	0
1318	172	0	-17090	1103	18193	7993	-17641	9648	2927	-448	1150	-164	318	5061	0
1319	172	0	-18814	1177	19991	8818	-19402	10584	2911	-894	824	-364	-182	4824	0
1320	172	0	-22071	1152	23223	10459	-22647	12187	2789	-1468	531	-614	-847	4543	0
1321	172	0	-24471	1154	25625	11658	-25048	13389	2977	-1982	256	-688	-1107	4978	0
1322	172	0	-25302	1206	26508	12048	-25905	13857	2964	-2318	52	-834	-1245	5433	0
1323	172	0	-24764	1253	26017	11755	-25390	13635	3395	-2238	413	-717	-855	6409	0
1324	172	0	-23402	1292	24694	11055	-24048	12993	3550	-2021	519	-574	-519	6991	0
1325	172	0	-21301	1311	22612	9995	-21956	11961	3827	-1590	810	-366	-15	7682	0
1326	172	0	-17877	1377	19254	8250	-18565	10315	4025	-1187	1026	-277	446	8146	0
1327	172	0	-14602	1385	15987	6608	-15294	8686	4266	-1012	1070	-87	632	8132	0
1328	172	0	-14183	1224	15407	6479	-14795	8315	4238	-1195	892	-161	368	7955	0
1329	172	0	-16548	1082	17630	7733	-17089	9356	4083	-1689	556	-453	-248	7521	0
1330	172	0	-20442	989	21431	9726	-20936	11210	3850	-2409	60	-743	-1125	6770	0
1331	172	0	-23375	1037	24412	11169	-23893	12724	3751	-2896	-190	-905	-1604	6417	0
1332	172	0	-24708	1158	25866	11775	-25287	13512	3614	-3305	-517	-1107	-2062	5979	0
1333	172	0	-24977	1193	26170	11892	-25573	13681	3750	-3169	-405	-1016	-1914	6138	0
1334	172	0	-24257	1096	25353	11580	-24805	13224	4004	-2745	-126	-816	-1596	6592	0
1335	172	0	-22609	1088	23697	10760	-23153	12392	4485	-2124	213	-543	-1006	6982	0
1336	172	0	-19954	1127	21081	9413	-20517	11104	4671	-1738	558	-393	-568	7224	0
1337	172	0	-17080	1119	18199	7980	-17639	9659	4948	-1344	616	-124	-341	7463	0
1338	172	0	-16967	1086	18053	7940	-17510	9569	4968	-1088	690	-178	-228	7238	0
1339	172	0	-19065	1099	20164	8983	-19614	10631	4908	-1453	469	-430	-871	6599	0
1340	172	0	-22669	1086	23755	10791	-23212	12420	4663	-1734	325	-587	-1297	6369	0
1341	172	0	-24902	1140	26042	11881	-25472	13591	4574	-1959	98	-741	-1567	6068	0
1342	172	0	-25548	1169	26717	12189	-26132	13943	4527	-2005	7	-743	-1598	5948	0
1343	172	0	-24687	1198	25885	11744	-25286	13541	4630	-1825	11	-661	-1262	6087	0
1344	172	0	-22530	1198	23728	10666	-23129	12463	4954	-1202	368	-432	-632	6648	0
1345	172	0	-19658	1132	20790	9263	-20224	10961	5230	-647	616	-192	-48	6770	0
1346	172	0	-15522	1103	16625	7209	-16073	8864	5276	62	669	97	535	6514	0
1347	172	0	-11469	1187	12656	5141	-12062	6921	5437	630	1148	232	1200	7044	0
1348	172	0	-10109	1162	11271	4473	-10690	6216	5497	700	1183	192	1202	7032	0
1349	172	0	-11335	1220	12555	5057	-11945	6887	5350	452	997	-56	640	6551	0
1350	172	0	-14146	1249	15395	6448	-14770	8322	5020	-174	644	-500	23	5709	0
1351	172	0	-15991	1313	17304	7339	-16647	9308	5067	-289	706	-601	-161	5530	0
1352	172	0	-16591	1311	17902	7640	-17246	9606	4896	-422	673	-789	-188	5317	0
1353	172	0	-16269	1235	17504	7517	-16886	9369	5024	-351	744	-783	-34	5420	0
1354	172	0	-14769	1181	15950	6794	-15359	8565	5102	263	1200	-708	671	5957	0
1355	172	0	-12162	1156	13318	5503	-12740	7237	5451	884	1794	-409	1301	6803	0
1356	172	0	-8311	1196	9507	3557	-8909	5351	5703	1342	2201	-252	1969	7608	0
1357	172	0	-4617	1214	5831	1701	-5224	3522	5870	1714	2533	-83	2347	7860	0
1358	172	0	-3581	1210	4791	1185	-4186	3000	5903	1786	2628	-250	2339	7955	0
1359	172	0	-5361	1167	6528	2097	-5944	3847	5823	1239	2529	-644	1670	7841	0
1360	172	0	-8163	1187	9350	3488	-8756	5268	5831	696	2549	-971	1084	7868	0
1361	172	0	-9785	1259	11044	4263	-10414	6151	5930	547	2813	-1142	1249	8726	0
1362	172	0	-9307	1330	10637	3988	-9972	5983	6064	673	3177	-1208	1654	9463	0
1363	172	0	-7603	1344	8947	3129	-8275	5145	6114	851	3299	-1173	1959	9350	0
1364	172	0	-5209	1317	6526	1946	-5867	3921	6155	1162	3356	-917	2326	9335	0
1365	172	0	-2997	1243	4240	877	-3618	2741	6079	1561	3303	-768	2706	9397	0
1366	172	0	4	1253	1249	-628	-622	1251	6079	1881	3078	-694	3162	9135	0
1367	172	0	2108	1270	-838	-1689	1473	216	6021	2011	2890	-498	3395	8877	0
1368	172	0	967	1290	323	-1128	322	806	5507	1497	1994	-834	2490	7463	0
1369	172	0	-3224	1338	4562	943	-3893	2950	5063	485	898	-1334	1010	5385	0
1370	172	0	-9312	1288	10600	4012	-9956	5944	4314	-704	-289	-1936	-597	3637	0
1371	172	0	-14065	1400	15465	6332	-14765	8432	4008	-1264	-878	-2273	-1210	2842	0
1372	172	0	-16959	1439	18398	7760	-17678	9918	3751	-1685	-1346	-2564	-1621	2176	0
1373	172	0	-18509	1445	19954	8532	-19231	10699	3583	-1740	-1561	-2582	-1763	1769	0
1374	172	0	-18621	1425	20046	8598	-19333	10735	3651	-1466	-1553	-2331	-1439	1792	0
1375	172	0	-17676	1464	19140	8106	-18408	10302	3631	-919	-1406	-2242	-857	1938	0
1376	172	0	-15006	1404	16410	6801	-15708	8907	3627	-556	-1410	-1936	-483	1941	0
1377	172	0	-12410	1367	13777	5521	-13093	7572	3585	-289	-1377	-1856	-337	1759	0
1378	172	0	-12513	1412	13925	5550	-13219	7668	3338	-426	-1557	-2141	-768	851	0
1379	172	0	-15301	1375	16676	6963	-15988	9025	2892	-1127	-2015	-2568	-1963	-698	0
1380	172	0	-19561	1325	20886	9118	-20223	11105	2271	-1786	-2582	-3069	-3253	-1978	0
1381	172	0	-22698	1358	24056	10670	-23377	12707	1990	-2223	-2816	-3418	-3781	-2533	0
1382	172	0	-24233	1340	25573	11446	-24903	13456	1887	-2343	-2766	-3565	-3984	-2880	0
1383	172	0	-24689	1336	26025	11676	-25357	13680	1746	-2262	-2836	-3488	-3996	-3218	0
1384	172	0	-23783	1330	25113	11226	-24448	13221	1753	-1734	-2454	-3185	-3629	-2964	0
1385	172	0	-22475	1392	23867	10541	-23171	12629	1664	-1131	-2066	-2942	-3041	-2651	0
1386	172	0	-19964	1474	21438	9245	-20701	11456	1829	-355	-1658	-2549	-2180	-2060	0
1387	172	0	-18888	1534	20422	8677	-19655	10978	1947	31	-1429	-2366	-1825	-1825	0
1388	172	0	-21854	1614	23468	10120	-22661	12541	1656	21	-1340	-2510	-2118	-2263	0
1389	172	0	-27209	1621	28830	12794	-28019	15225	1146	-531	-1724	-3036	-3173	-3515	0
1390	172	0	-30164	1619	31783	14272	-30973	16701	638	-1284	-2302	-3686	-4425	-5218	0
1391	172	0	-30078	1705	31783	14186	-30930	16744	333	-1645	-2525	-3994	-4915	-5629	0
1392	172	0	-30028	1755	31783	14136	-30905	16769	240	-1650	-2551	-4136	-4981	-5631	0
1393	172	0	-29975	1808	31783	14083	-30879	16795	157	-1313	-2192	-4017	-4611	-5497	0
1394	172	0	-28441	1918	30359	13261	-29400	16138	333	-609	-1773	-3585	-3757	-4782	0
1395	172	0	-25358	1908	27266	11725	-26312	14587	638	432	-1129	-3138	-2671	-3589	0
1396	172	0	-21909	1819	23728	10045	-22818	12773	1034	1408	-310	-2628	-1332	-2054	0
1397	172	0	-18471	1689	20160	8391	-19315	10924	1478	1980	81	-2364	-640	-1173	0
1398	172	0	-17633	1563	19196	8035	-18414	10379	1658	2349	628	-2337	-306	-620	0
1399	172	0	-19157	1575	20732	8791	-19944	11153	1489	1992	500	-2764	-1010	-960	0
1400	172	0	-22475	1530	24005	10472	-23240	12767	1142	1670	298	-3268	-1699	-1579	0
1401	172	0	-24605	1548	26153	11528	-25379	13850	1261	1584	395	-3420	-1755	-1101	0
1402	172	0	-24751	1650	26401	11550	-25576	14025	1390	1668	636	-3538	-1583	-587	0
1403	172	0	-23823	1678	25501	11072	-24662	13589	1693	2254	1119	-3224	-929	314	0
1404	172	0	-22240	1590	23830	10325	-23035	12710	2009	3086	1614	-2824	170	1379	0
1405	172	0	-20153	1592	21745	9280	-20949	11668	2533	4151	2368	-2178	1342	2580	0
1406	172	0	-16873	1621	18494	7626	-17683	10057	2993	5078	2993	-1720	2692	3973	0
1407	172	0	-13562	1645	15207	5958	-14384	8426	3346	5849	3490	-1266	3488	4510	0
1408	172	0	-13029	1633	14662	5698	-13845	8147	3278	5992	3367	-1307	3298	4068	0
1409	172	0	-15400	1697	17097	6851	-16248	9397	3065	5627	2981	-1831	2469	2690	0
1410	172	0	-20015	1734	21749	9140	-20882	11741	2432	4941	2481	-2502	1371	828	0
1411	172	0	-23482	1683	25165	10899	-24323	13424	2132	4607	2120	-2820	591	11	0
1412	172	0	-24935	1672	26607	11631	-25771	14139	2232	4617	2242	-2892	614	-139	0
1413	172	0	-25546	1602	27148	11972	-26347	14375	2339	5053	2673	-2756	1125	100	0
1414	172	0	-24269	1486	25755	11391	-25012	13620	2556	5858	3379	-2355	2091	649	0
1415	172	0	-21206	1623	22829	9791	-22017	12226	2847	6898	4122	-1744	3156	1361	0
1416	172	0	-16719	1569	18288	7575	-17503	9928	3379	7816	5009	-1150	4529	2487	0
1417	172	0	-12153	1553	13706	5300	-12929	7629	3808	8644	6078	-665	5430	3307	0
1418	172	0	-10368	1458	11826	4455	-11097	6642	3880	8879	6791	-715	5451	3307	0
1419	172	0	-11341	1313	12654	5014	-11997	6983	3969	8592	7337	-1268	4751	2657	0
1420	172	0	-14373	1150	15523	6611	-14948	8336	3740	8070	7740	-1963	3750	1804	0
1421	172	0	-16347	1177	17524	7585	-16935	9350	3738	7926	8305	-2339	3556	1782	0
1422	172	0	-16608	1148	17756	7730	-17182	9452	3841	7994	8960	-2421	3699	2013	0
1423	172	0	-15933	1090	17023	7421	-16478	9056	3940	8386	9610	-2378	4062	2411	0
1424	172	0	-13888	1125	15013	6381	-14450	8069	4240	9139	9721	-1879	5022	3119	0
1425	172	0	-11723	1065	12788	5329	-12255	6926	4462	10099	9595	-1299	6169	3891	0
1426	172	0	-8319	1024	9343	3647	-8831	5183	4727	10167	9610	-690	7346	4989	0
1427	172	0	-4821	993	5814	1914	-5317	3403	4976	10148	9599	-323	8016	5356	0
1428	172	0	-4072	989	5061	1541	-4566	3025	4729	10188	9531	-539	7649	4615	0
1429	172	0	-5775	956	6731	2409	-6253	3843	4506	10212	9426	-1167	6466	3301	0
1430	172	0	-9187	937	10124	4125	-9655	5530	3978	10175	9414	-2068	5088	1623	0
1431	172	0	-11531	929	12460	5301	-11995	6694	3662	9859	9366	-2599	4341	574	0
1432	172	0	-12172	954	13126	5609	-12649	7040	3476	9635	9381	-2826	4031	-281	0
1433	172	0	-11962	977	12939	5492	-12450	6958	3379	9791	9247	-2807	3897	-808	0
1434	172	0	-10354	1055	11409	4649	-10881	6232	3616	10128	9242	-2275	4694	-285	0
1435	172	0	-7958	1076	9034	3441	-8496	5055	3808	10146	9195	-1666	5721	465	0
1436	172	0	-4246	1059	5305	1593	-4775	3182	4198	10163	9143	-1010	6784	1253	0
1437	172	0	-1092	999	2091	46	-1591	1545	4347	10128	9077	-661	7162	1200	0
1438	172	0	-1071	985	2056	43	-1563	1520	4042	10188	9028	-1034	6464	-287	0
1439	172	0	-3783	942	4725	1420	-4254	2833	3610	10163	8976	-1934	4671	-2632	0
1440	172	0	-8340	948	9288	3696	-8814	5118	2952	10159	8966	-3204	2407	-5589	0
1441	172	0	-11755	909	12664	5423	-12209	6786	2310	9822	8920	-4180	838	-7924	0
1442	172	0	-13502	739	14241	6381	-13871	7490	2046	9537	8910	-4586	9	-9445	0
1443	172	0	-13720	698	14418	6511	-14069	7558	1953	9531	8784	-4824	-391	-10910	0
1444	172	0	-12560	754	13314	5903	-12937	7034	1974	10060	8766	-4551	23	-11795	0
1445	172	0	-10790	710	11500	5040	-11145	6105	2038	10192	8737	-4116	514	-12513	0
1446	172	0	-7404	744	8148	3330	-7776	4446	2331	10122	8631	-3470	1557	-12637	0
1447	172	0	-4243	762	5005	1740	-4624	2883	2397	10091	8716	-3086	1982	-13537	0
1448	172	0	-3957	764	4721	1596	-4339	2742	1910	10060	8615	-3682	1195	-15952	0
1449	172	0	-6550	822	7372	2864	-6961	4097	904	10068	8553	-4906	-682	-19716	0
1450	172	0	-10253	826	11079	4713	-10666	5952	149	10086	8508	-6351	-3117	-24114	0
1451	172	0	-12507	793	13300	5857	-12903	7046	265	10107	8514	-7059	-4266	-27676	0
1452	172	0	-12447	793	13240	5827	-12843	7016	428	10058	8400	-7412	-4818	-31395	0
1453	172	0	-11362	803	12165	5279	-11763	6484	938	10076	8409	-7166	-4768	-31784	0
1454	172	0	-9615	793	10408	4411	-10011	5600	1680	10107	8336	-6702	-3819	-31784	0
1455	172	0	-7015	807	7822	3104	-7418	4314	2681	10130	8301	-5899	-2516	-31784	0
1456	172	0	-3901	863	4764	1519	-4332	2813	3571	10051	8264	-5012	-1292	-31784	0
1457	172	0	-1259	849	2108	205	-1683	1478	4081	10064	8217	-4718	-1584	-31784	0
1458	172	0	-1946	927	2873	509	-2409	1900	4182	10051	8210	-5606	-4009	-31784	0
1459	172	0	-5570	942	6512	2314	-6041	3727	3909	10047	8180	-7901	-9213	-31784	0
1460	172	0	-12375	898	13273	5738	-12824	7085	3261	10091	8175	-11186	-17976	-31784	0
1461	172	0	-19400	820	20220	9290	-19810	10520	2896	10068	8083	-14466	-25150	-31784	0
1462	172	0	-25503	838	26341	12332	-25922	13589	2847	10152	8027	-17801	-21225	-31784	0
1463	172	0	-30526	717	31243	14904	-30884	15980	2766	10091	7967	-22044	-17015	-31784	0
1464	172	0	-31159	624	31783	15267	-31471	16203	2783	10056	7963	-21140	-12910	-31784	0
1465	172	0	-31184	599	31783	15292	-31483	16191	2382	10043	7922	-16920	-8828	-31784	0
1466	172	0	-30601	582	31183	15009	-30892	15882	2651	10074	7845	-12869	-4165	-31784	0
1467	172	0	-24415	589	25004	11913	-24709	12796	3084	10093	7845	-10388	-1672	-31784	0
1468	172	0	-18092	611	18703	8740	-18397	9657	3239	10002	7812	-9226	-172	-31784	0
1469	172	0	-12524	706	13230	5909	-12877	6968	3072	10088	7742	-9077	-1090	-31784	0
1470	172	0	-8627	731	9358	3948	-8992	5044	2052	10002	7732	-9504	-3806	-31784	0
1471	172	0	-3663	822	4485	1420	-4074	2653	1478	9440	7666	-9350	-4898	-31784	0
1472	172	0	2944	861	-2083	-1902	2513	-611	1602	9168	7666	-8762	-4574	-31784	0
1473	172	0	9672	884	-8788	-5278	9230	-3952	2149	9021	7513	-7707	-3668	-28991	0
1474	172	0	16423	923	-15500	-8673	15961	-7288	3104	9416	7562	-5738	-1680	-25268	0
1475	172	0	23650	902	-22748	-12276	23199	-10923	3988	9835	7488	-3346	944	-21555	0
1476	172	0	31939	880	-31059	-16409	31499	-15089	4960	10016	7418	-820	3969	-17221	0
1477	172	0	32631	847	-31784	-16739	32207	-15468	5593	9991	7356	1063	6072	-13655	0
1478	172	0	32622	838	-31784	-16730	32203	-15473	5686	10045	7389	1412	6355	-11523	0
1479	172	0	32649	865	-31784	-16757	32216	-15459	5189	9195	7317	108	4448	-11492	0
1480	172	0	32703	919	-31784	-16811	32243	-15432	4590	7977	7360	-1681	2166	-11806	0
1481	172	0	32701	917	-31784	-16809	32242	-15433	4320	6939	7275	-2523	923	-10964	0
1482	172	0	32686	902	-31784	-16794	32235	-15441	4236	6382	7164	-2778	471	-9368	0
1483	172	0	32779	995	-31784	-16887	32281	-15394	4469	6143	7189	-2421	808	-6694	0
1484	172	0	32730	946	-31784	-16838	32257	-15419	4801	6467	7141	-1309	2467	-3457	0
1485	172	0	32528	744	-31784	-16636	32156	-15520	5069	7022	7106	139	4778	320	0
1486	172	0	32503	719	-31784	-16611	32143	-15532	5424	7886	7065	2071	7822	4665	0
1487	172	0	32538	754	-31784	-16646	32161	-15515	5767	8277	7030	3426	10183	8475	0
1488	172	0	32542	758	-31784	-16650	32163	-15513	5806	8023	6956	3641	10832	10569	0
1489	172	0	32523	739	-31784	-16631	32153	-15522	5294	7090	6062	2489	9624	10656	0
1490	172	0	32528	744	-31784	-16636	32156	-15520	4541	5765	4609	653	7307	9575	0
1491	172	0	32534	750	-31784	-16642	32159	-15517	3977	5047	3528	-195	6283	9480	0
1492	172	0	32573	789	-31784	-16681	32178	-15497	3631	4568	2717	-459	6169	9434	0
1493	172	0	32544	760	-31784	-16652	32164	-15512	3294	4628	2362	-97	7069	10025	0
1494	172	0	32501	717	-31784	-16609	32142	-15533	3286	5047	2186	968	9034	11618	0
1495	172	0	32527	743	-31784	-16635	32155	-15520	3482	5763	2242	2265	11585	13576	0
1496	172	0	32515	731	-31784	-16623	32149	-15526	3825	6541	2578	4324	11909	15011	0
1497	172	0	32536	752	-31784	-16644	32160	-15516	4006	6795	2349	5556	11865	14976	0
1498	172	0	32527	743	-31784	-16635	32155	-15520	3717	6433	1691	5561	11876	14837	0
1499	172	0	32577	793	-31784	-16685	32180	-15495	2966	5082	469	4110	11886	14804	0
1500	172	0	32637	853	-31784	-16745	32210	-15465	1986	3396	-845	1930	11395	13017	0
1501	172	0	32796	1012	-31784	-16904	32290	-15386	1167	2277	-1746	595	9762	11494	0
1502	172	0	32790	1006	-31784	-16898	32287	-15389	797	1761	-2217	287	9104	10592	0
1503	172	0	32742	958	-31784	-16850	32263	-15413	523	1451	-2605	345	9116	10369	0
1504	172	0	32703	919	-31784	-16811	32243	-15432	521	1786	-2426	1317	10679	11195	0
1505	172	0	32670	886	-31784	-16778	32227	-15449	717	2399	-2141	2795	11861	12406	0
1506	172	0	32637	853	-31784	-16745	32210	-15465	933	2975	-1914	4564	11812	14214	0
1507	172	0	32608	824	-31784	-16716	32196	-15480	1088	3195	-1864	5554	11828	14245	0
1508	172	0	32583	799	-31784	-16691	32183	-15492	680	2541	-2516	5243	11837	14148	0
1509	172	0	32548	764	-31784	-16656	32166	-15510	25	1204	-3635	3777	11886	11764	0
1510	172	0	32478	694	-31784	-16586	32131	-15545	-838	-389	-4937	1844	9703	8871	0
1511	172	0	32519	735	-31784	-16627	32151	-15524	-1336	-1344	-5660	587	7610	7005	0
1512	172	0	32563	779	-31784	-16671	32173	-15502	-1806	-2149	-6266	-327	6227	5375	0
1513	172	0	32618	834	-31784	-16726	32201	-15475	-2232	-2797	-6968	-770	5459	3466	0
1514	172	0	32612	828	-31784	-16720	32198	-15478	-2440	-2778	-7232	-519	5948	2481	0
1515	172	0	32569	785	-31784	-16677	32176	-15499	-2587	-2446	-7368	62	6574	1903	0
1516	172	0	32552	768	-31784	-16660	32168	-15508	-2492	-2052	-7168	1181	8128	1848	0
1517	172	0	32548	764	-31784	-16656	32166	-15510	-2496	-1982	-7276	1586	8231	1470	0
1518	172	0	32538	754	-31784	-16646	32161	-15515	-2716	-2675	-7692	849	7306	-65	0
1519	172	0	32554	770	-31784	-16662	32169	-15507	-3104	-3973	-8489	-805	5067	-2260	0
1520	172	0	32548	764	-31784	-16656	32166	-15510	-3550	-5577	-9259	-2502	1829	-4669	0
1521	172	0	32517	733	-31784	-16625	32150	-15525	-4037	-6497	-9690	-3466	-407	-5703	0
1522	172	0	32521	737	-31784	-16629	32152	-15523	-4106	-7032	-9734	-4708	-760	-6120	0
1523	172	0	32507	723	-31784	-16615	32145	-15530	-4091	-6875	-9302	-5286	11	-5703	0
1524	172	0	32501	717	-31784	-16609	32142	-15533	-3914	-6091	-8605	-4908	2104	-4446	0
1525	172	0	32509	725	-31784	-16617	32146	-15529	-3515	-4908	-7694	-3872	4562	-2166	0
1526	172	0	32552	768	-31784	-16660	32168	-15508	-3032	-4258	-6861	-2593	7876	1047	0
1527	172	0	32589	805	-31784	-16697	32186	-15489	-2741	-3676	-6078	-1433	10157	3625	0
1528	172	0	32573	789	-31784	-16681	32178	-15497	-2783	-3821	-5876	-1181	10582	5111	0
1529	172	0	32616	832	-31784	-16724	32200	-15476	-3235	-4510	-6386	-2132	8553	4351	0
1530	172	0	32641	857	-31784	-16749	32212	-15463	-3893	-5478	-7016	-3381	5930	3249	0
1531	172	0	32672	888	-31784	-16780	32228	-15448	-4138	-5884	-7145	-3977	4615	3391	0
1532	172	0	32647	863	-31784	-16755	32215	-15460	-4213	-5724	-6861	-4017	3872	4539	0
1533	172	0	32672	888	-31784	-16780	32228	-15448	-4180	-5020	-6452	-3301	4225	6336	0
1534	172	0	32606	822	-31784	-16714	32195	-15481	-3837	-3765	-5366	-1862	5994	9001	0
1535	172	0	32633	849	-31784	-16741	32208	-15467	-3687	-2201	-4310	-98	8827	12062	0
1536	172	0	32625	841	-31784	-16733	32204	-15471	-3074	-448	-3026	2093	11795	13737	0
1537	172	0	32655	871	-31784	-16763	32219	-15456	-2719	931	-2120	4066	11855	13737	0
1538	172	0	32649	865	-31784	-16757	32216	-15459	-2644	1367	-1767	4964	11738	13626	0
1539	172	0	32672	888	-31784	-16780	32228	-15448	-2816	777	-2079	4708	11812	13614	0
1540	172	0	32637	853	-31784	-16745	32210	-15465	-3189	-209	-2844	3899	11818	13461	0
1541	172	0	32643	859	-31784	-16751	32213	-15462	-3276	-358	-2919	3899	11828	13417	0
1542	172	0	32530	746	-31784	-16638	32157	-15519	-3168	-60	-2735	4365	11748	13469	0
1543	172	0	32420	636	-31784	-16528	32102	-15574	-2698	799	-2056	5420	11845	13409	0
1544	172	0	32412	628	-31784	-16520	32098	-15578	-2304	2023	-1196	7179	11746	13395	0
1545	172	0	32412	628	-31784	-16520	32098	-15578	-1722	3486	-219	9348	11785	13182	0
1546	172	0	32563	779	-31784	-16671	32173	-15502	-1018	5133	975	11651	11713	13159	0
1547	172	0	32577	793	-31784	-16685	32180	-15495	-613	6273	1736	11601	11740	13112	0
1548	172	0	32622	838	-31784	-16730	32203	-15473	-419	6570	1949	11585	11777	12982	0
1549	172	0	32633	849	-31784	-16741	32208	-15467	-944	5792	1303	11591	11845	12957	0
1550	172	0	32664	880	-31784	-16772	32224	-15452	-1470	4671	407	11570	11777	12887	0
1551	172	0	32660	876	-31784	-16768	32222	-15454	-1947	4130	27	11603	11727	12850	0
1552	172	0	32657	873	-31784	-16765	32220	-15455	-2238	4114	-172	11587	11692	12902	0
1553	172	0	32625	841	-31784	-16733	32204	-15471	-2438	4537	-32	11511	11789	12707	0
1554	172	0	32622	838	-31784	-16730	32203	-15473	-2820	5437	81	11589	11814	12685	0
1555	172	0	32608	824	-31784	-16716	32196	-15480	-3034	6541	477	11620	11764	12569	0
1556	172	0	32573	789	-31784	-16681	32178	-15497	-3080	7659	905	11655	11775	12499	0
1557	172	0	32573	789	-31784	-16681	32178	-15497	-3140	8229	933	11523	11764	12443	0
1558	172	0	32579	795	-31784	-16687	32181	-15494	-3736	7837	110	11543	11727	12429	0
1559	172	0	32587	803	-31784	-16695	32185	-15490	-4471	6861	-1171	11548	11645	12287	0
1560	172	0	32554	770	-31784	-16662	32169	-15507	-5111	5563	-2248	11510	11737	12229	0
1561	172	0	32511	727	-31784	-16619	32147	-15528	-5267	4873	-2847	11486	11694	12200	0
1562	172	0	32517	733	-31784	-16625	32150	-15525	-5492	4624	-3276	11533	11766	12142	0
1563	172	0	32484	700	-31784	-16592	32134	-15542	-5643	5034	-3338	11581	11725	12119	0
1564	172	0	32509	725	-31784	-16617	32146	-15529	-5602	5721	-2781	11558	11665	12053	0
1565	172	0	32530	746	-31784	-16638	32157	-15519	-5189	6803	-2126	11529	11655	11960	0
1566	172	0	32563	779	-31784	-16671	32173	-15502	-4793	7682	-1544	11529	11692	11927	0
1567	172	0	32573	789	-31784	-16681	32178	-15497	-4207	8080	-1311	11589	11672	11843	0
1568	172	0	32561	777	-31784	-16669	32172	-15503	-4128	7598	-1889	11548	11678	11777	0
1569	172	0	32558	774	-31784	-16666	32171	-15505	-4203	6423	-2925	11546	11659	11733	0
1570	172	0	32534	750	-31784	-16642	32159	-15517	-4044	5420	-3687	11490	11717	11632	0
1571	172	0	32540	756	-31784	-16648	32162	-15514	-3759	5236	-4077	11500	11667	11614	0
1572	172	0	32532	748	-31784	-16640	32158	-15518	-3265	5618	-3862	11482	11688	11607	0
1573	172	0	32530	746	-31784	-16638	32157	-15519	-2619	6628	-3414	11537	11690	11537	0
1574	172	0	32517	733	-31784	-16625	32150	-15525	-1862	8099	-2572	11537	11647	11506	0
1575	172	0	32540	756	-31784	-16648	32162	-15514	-1090	9734	-1555	11504	11704	11385	0
1576	172	0	32579	795	-31784	-16687	32181	-15494	-176	9876	0	11477	11610	11317	0
1577	172	0	32610	826	-31784	-16718	32197	-15479	768	9940	1629	11494	11731	11213	0
1578	172	0	32633	849	-31784	-16741	32208	-15467	1503	9839	3086	11535	11581	11234	0
1579	172	0	32645	861	-31784	-16753	32214	-15461	1596	9874	3951	11546	11624	11135	0
1580	172	0	32689	905	-31784	-16797	32236	-15439	750	9925	4516	11482	11690	11122	0
1581	172	0	32641	857	-31784	-16749	32212	-15463	58	9859	5664	11517	11612	11067	0
1582	172	0	32565	781	-31784	-16673	32174	-15501	-459	9926	7265	11550	11597	10974	0
1583	172	0	32527	743	-31784	-16635	32155	-15520	-657	9952	8029	11525	11641	10924	0
1584	172	0	32544	760	-31784	-16652	32164	-15512	-824	9926	8085	11455	11560	10970	0
1585	172	0	32635	851	-31784	-16743	32209	-15466	-1092	9913	8056	11539	11599	10856	0
1586	172	0	32622	838	-31784	-16730	32203	-15473	-1538	9876	8058	11434	11729	10743	0
1587	172	0	32534	750	-31784	-16642	32159	-15517	-2211	9963	8010	11544	11607	10695	0
1588	172	0	32554	770	-31784	-16662	32169	-15507	-2686	9882	8012	11519	11585	9255	0
1589	172	0	32552	768	-31784	-16660	32168	-15508	-3138	9967	7954	11453	11612	4867	0
1590	172	0	32544	760	-31784	-16652	32164	-15512	-3701	9895	8019	11426	11672	-176	0
1591	172	0	32569	785	-31784	-16677	32176	-15499	-3914	9882	8027	11426	11589	-4390	0
1592	172	0	32552	768	-31784	-16660	32168	-15508	-4159	9855	8002	11486	11560	-7944	0
1593	172	0	32536	752	-31784	-16644	32160	-15516	-4463	9853	8027	11486	11587	-10695	0
1594	172	0	32503	719	-31784	-16611	32143	-15532	-4500	9870	8019	11461	11488	-12796	0
1595	172	0	32509	725	-31784	-16617	32146	-15529	-4636	9851	7988	11455	11597	-14495	0
1596	172	0	32542	758	-31784	-16650	32163	-15513	-5011	9781	8018	11434	11577	-16245	0
1597	172	0	32527	743	-31784	-16635	32155	-15520	-5818	9864	7921	11413	11620	-19015	0
1598	172	0	32519	735	-31784	-16627	32151	-15524	-7094	9890	7719	11411	11612	-23163	0
1599	172	0	32492	708	-31784	-16600	32138	-15538	-8854	8219	5241	11436	11543	-29228	0
1600	172	0	32488	704	-31784	-16596	32136	-15540	-10425	5885	2999	11389	11574	-31784	0
1601	172	0	32519	735	-31784	-16627	32151	-15524	-10904	4590	1947	11401	11523	-31784	0
1602	172	0	32521	737	-31784	-16629	32152	-15523	-10183	4304	2302	11393	11605	-31784	0
1603	172	0	32523	739	-31784	-16631	32153	-15522	-9540	4306	3065	11368	11535	-31784	0
1604	172	0	32546	762	-31784	-16654	32165	-15511	-8642	5051	4244	11438	10745	-31784	0
1605	172	0	31516	783	-30733	-16149	31124	-14975	-8051	6027	5313	11385	9934	-31784	0
1606	172	0	30597	791	-29806	-15694	30201	-14507	-7009	7218	6555	11397	10541	-31784	0
1607	172	0	29955	793	-29162	-15374	29558	-14184	-5839	8066	7474	11347	10613	-31784	0
1608	172	0	27409	795	-26614	-14102	27011	-12909	-4624	7794	7610	11383	9162	-31784	0
1609	172	0	22523	838	-21685	-11680	22104	-10423	-3781	6652	7069	11418	5653	-30345	0
1610	172	0	16526	855	-15671	-8690	16098	-7408	-3530	5201	6378	11395	1468	-28768	0
1611	172	0	12093	845	-11248	-6469	11670	-5201	-3472	4537	6035	11323	-1024	-26907	0
1612	172	0	9272	812	-8460	-5042	8866	-3824	-3230	4169	5893	11319	-2529	-25062	0
1613	172	0	7486	793	-6693	-4139	7089	-2950	-3189	4202	5757	11337	-3398	-23867	0
1614	172	0	6863	698	-6165	-3780	6514	-2733	-2661	4671	6103	11414	-3057	-21753	0
1615	172	0	6889	519	-6370	-3704	6629	-2925	-2093	5410	6394	11368	-2046	-19671	0
1616	172	0	8230	500	-7730	-4365	7980	-3615	-1468	6147	6696	11380	-729	-17597	0
1617	172	0	9486	613	-8873	-5049	9179	-4130	-808	6281	6693	11397	-607	-16061	0
1618	172	0	8547	692	-7855	-4619	8201	-3581	-254	5150	5932	11374	-2797	-15184	0
1619	172	0	5868	669	-5199	-3268	5533	-2265	292	3195	4644	11350	-7137	-15166	0
1620	172	0	2158	603	-1555	-1380	1856	-476	477	882	3175	11381	-12029	-15578	0
1621	172	0	-154	589	743	-217	-448	666	659	-562	2081	11321	-15248	-15444	0
1622	172	0	-807	582	1389	112	-1098	985	735	-1398	1241	11302	-17343	-14875	0
1623	172	0	-941	607	1548	167	-1244	1077	1074	-1647	808	11337	-18265	-14109	0
1624	172	0	-662	628	1290	17	-976	959	1381	-931	878	11325	-17690	-13015	0
1625	172	0	-545	640	1185	-47	-865	912	1507	-1	1001	11358	-16486	-12136	0
1626	172	0	611	665	54	-638	278	359	1392	1115	1105	11316	-15027	-12784	0
1627	172	0	1655	653	-1002	-1154	1328	-174	566	1705	911	11319	-14555	-14270	0
1628	172	0	1068	609	-459	-838	763	75	-710	1577	409	11314	-15504	-15937	0
1629	172	0	-1659	566	2225	546	-1942	1395	-1753	535	-254	11325	-17702	-16294	0
1630	172	0	-5544	545	6089	2499	-5816	3317	-2425	-593	-1103	11331	-19871	-16053	0
1631	172	0	-8175	508	8683	3833	-8429	4595	-2384	-948	-1592	11302	-20164	-14641	0
1632	172	0	-9310	459	9769	4425	-9539	5114	-1877	-741	-1891	11294	-19755	-13232	0
1633	172	0	-9640	444	10084	4598	-9862	5264	-1418	-217	-1969	11345	-18631	-12093	0
1634	172	0	-9009	465	9474	4272	-9241	4969	-1579	1001	-1703	11327	-16455	-12043	0
1635	172	0	-8286	442	8728	3922	-8507	4585	-2279	2514	-1342	11252	-13535	-11981	0
1636	172	0	-6304	420	6724	2942	-6514	3572	-3094	4070	-1127	11195	-10668	-11684	0
1637	172	0	-3523	469	3992	1527	-3757	2230	-4405	4673	-1037	11240	-9335	-12092	0
1638	172	0	-3418	469	3887	1474	-3652	2178	-4846	4161	-1439	11242	-9740	-12868	0
1639	172	0	-5577	471	6048	2553	-5812	3259	-4910	2698	-2240	11290	-11812	-13626	0
1640	172	0	-8635	498	9133	4068	-8884	4815	-4646	1059	-2774	11253	-13869	-13498	0
1641	172	0	-10820	521	11341	5149	-11080	5931	-4011	131	-3168	11238	-14992	-12883	0
1642	172	0	-11749	562	12311	5593	-12030	6436	-3243	-399	-3212	11197	-15153	-10881	0
1643	172	0	-12077	587	12664	5745	-12370	6625	-3039	-628	-3024	9253	-14827	-9372	0
1644	172	0	-11737	545	12282	5596	-12009	6413	-2465	-362	-2706	7631	-13962	-8192	0
1645	172	0	-10907	463	11370	5222	-11138	5916	-1891	161	-2244	6355	-12908	-7290	0
1646	172	0	-9277	442	9719	4417	-9498	5080	-777	859	-1872	5556	-11752	-6661	0
1647	172	0	-7831	450	8281	3690	-8056	4365	-25	1084	-1701	4219	-11494	-6413	0
1648	172	0	-8416	504	8920	3956	-8668	4712	653	455	-1949	1695	-12431	-6873	0
1649	172	0	-10771	506	11277	5132	-11024	5891	1389	-1162	-2525	-2048	-14965	-7988	0
1650	172	0	-14612	500	15112	7056	-14862	7806	1214	-3160	-3307	-6392	-17983	-9620	0
1651	172	0	-17299	475	17774	8412	-17536	9124	1261	-4318	-3845	-9209	-19708	-10646	0
1652	172	0	-18792	483	19275	9154	-19033	9879	1359	-4855	-3994	-11071	-20626	-11773	0
1653	172	0	-19427	473	19900	9477	-19663	10186	1175	-4624	-3938	-11878	-20577	-13370	0
1654	172	0	-19414	500	19914	9457	-19664	10207	642	-3901	-3600	-11603	-19508	-14720	0
1655	172	0	-18494	519	19013	8987	-18753	9766	234	-2900	-3094	-10617	-17557	-15717	0
1656	172	0	-16766	467	17233	8149	-16999	8850	44	-1511	-2508	-8867	-15176	-16334	0
1657	172	0	-15128	415	15543	7356	-15335	7979	-306	-661	-2081	-7672	-13628	-17409	0
1658	172	0	-15196	364	15560	7416	-15378	7962	-733	-801	-1947	-7566	-13261	-18492	0
1659	172	0	-16839	355	17194	8242	-17016	8774	-1132	-1945	-2401	-9026	-14420	-19489	0
1660	172	0	-19555	351	19906	9602	-19730	10128	-1493	-3282	-3096	-10914	-15908	-20542	0
1661	172	0	-21349	380	21729	10484	-21539	11054	-2009	-3916	-3422	-11942	-16410	-21299	0
1662	172	0	-21866	428	22294	10719	-22080	11361	-2046	-4048	-3429	-11954	-16069	-20798	0
1663	172	0	-21561	467	22028	10547	-21794	11247	-2359	-3614	-3129	-11069	-14887	-20315	0
1664	172	0	-20490	467	20957	10011	-20723	10712	-2496	-2551	-2671	-9515	-12922	-19840	0
1665	172	0	-19010	457	19467	9276	-19238	9962	-3142	-1305	-2165	-7348	-10652	-19407	0
1666	172	0	-16212	450	16662	7881	-16437	8556	-3472	38	-1751	-4974	-8429	-18940	0
1667	172	0	-13483	424	13907	6529	-13695	7165	-3825	830	-1711	-3276	-6916	-17762	0
1668	172	0	-12783	407	13190	6188	-12986	6798	-4227	368	-1932	-2886	-6778	-16845	0
1669	172	0	-13297	337	13634	6480	-13465	6985	-4372	-1134	-2731	-4054	-8089	-16063	0
1670	172	0	-14824	271	15095	7276	-14959	7683	-4475	-3092	-3453	-5895	-10033	-15139	0
1671	172	0	-15278	207	15485	7535	-15381	7846	-4333	-4122	-3934	-6914	-10753	-13708	0
1672	172	0	-14418	184	14602	7117	-14510	7393	-4077	-4696	-4099	-7424	-10652	-11899	0
1673	172	0	-12748	153	12901	6297	-12824	6527	-3521	-4727	-4041	-7199	-9709	-9965	0
1674	172	0	-10247	124	10371	5061	-10309	5247	-2803	-4116	-3827	-5996	-8064	-7804	0
1675	172	0	-7352	120	7472	3616	-7412	3796	-2209	-3311	-3301	-4382	-5930	-5676	0
1676	172	0	-3700	133	3833	1783	-3766	1983	-1237	-2093	-2838	-2252	-3268	-3540	0
1677	172	0	150	186	36	-168	57	111	-219	-1369	-2510	-843	-1575	-1821	0
1678	172	0	2283	314	-1969	-1298	2126	-827	828	-1705	-2622	-729	-1002	-166	0
1679	172	0	2884	475	-2409	-1679	2646	-967	1577	-3086	-3088	-1895	-2044	929	0
1680	172	0	2723	692	-2031	-1707	2377	-669	2430	-4661	-3620	-3577	-3459	1835	0
1681	172	0	3403	907	-2496	-2155	2949	-794	3148	-5519	-3848	-4489	-3751	3179	0
1682	172	0	5489	1111	-4378	-3300	4933	-1633	3802	-5610	-3779	-4584	-3140	4677	0
1683	172	0	7990	1261	-6729	-4625	7359	-2734	4361	-5102	-3443	-3786	-1670	6351	0
1684	172	0	11195	1501	-9694	-6348	10444	-4096	4987	-4025	-2702	-2126	756	8369	0
1685	172	0	14904	1856	-13048	-8380	13976	-5596	5643	-2708	-1928	-194	3393	10237	0
1686	172	0	19517	2331	-17186	-10924	18351	-7427	6229	-1111	-1035	2884	6500	12175	0
1687	172	0	23471	2719	-20752	-13095	22111	-9016	6318	-135	-572	4657	8619	13766	0
1688	172	0	25527	3012	-22515	-14269	24021	-9751	6275	-337	-496	4774	9346	15052	0
1689	172	0	25345	3164	-22181	-14254	23763	-9508	6097	-1478	-931	3676	8489	15999	0
1690	172	0	23830	3183	-20647	-13506	22238	-8732	5975	-3148	-1569	1815	6865	16728	0
1691	172	0	22965	3131	-19834	-13048	21399	-8351	5804	-4019	-1895	731	6134	17502	0
1692	172	0	22978	3018	-19960	-12998	21469	-8471	5400	-4268	-2087	207	6215	17479	0
1693	172	0	23331	2754	-20577	-13042	21954	-8911	5270	-4233	-2040	442	6782	17372	1
1694	172	0	24082	2378	-21704	-13230	22893	-9663	5278	-3579	-1736	1486	8180	17242	0
1695	172	0	25297	1804	-23493	-13550	24395	-10844	5296	-2865	-1323	2894	9880	17188	0
1696	172	0	27411	1293	-26118	-14352	26764	-12412	5255	-1837	-1032	4485	11725	17070	0
1697	172	0	29409	884	-28525	-15146	28967	-13820	4954	-1420	-1107	5373	11783	17027	0
1698	172	0	29212	574	-28638	-14893	28925	-14032	4562	-2147	-1608	4886	11651	16949	0
1699	172	0	26794	341	-26453	-13567	26623	-13056	4114	-3802	-2570	2975	9294	16841	0
1700	172	0	23326	151	-23175	-11738	23250	-11512	3301	-5926	-3517	570	6184	16736	0
1701	172	0	20384	32	-20352	-10208	20368	-10160	2582	-7032	-4138	-1032	4091	16705	0
1702	172	0	18471	1	-18470	-9236	18470	-9234	1786	-7858	-4535	-2056	2630	16625	0
1703	172	0	17136	-9	-17145	-8563	17140	-8577	923	-8066	-4634	-2570	2005	16447	0
1704	172	0	16496	34	-16462	-8265	16479	-8214	199	-7752	-4564	-2265	2293	16030	0
1705	142	0	16165	23	-16142	-8094	16153	-8059	-411	-7247	-4576	-1777	3220	14703	0
1706	142	0	16873	46	-16827	-8459	16850	-8390	-832	-6431	-4396	-622	4489	13432	0
1707	142	0	17280	67	-17213	-8673	17246	-8573	-1342	-6145	-4531	-85	4621	12202	0
1708	142	0	16107	75	-16032	-8091	16069	-7978	-2005	-6735	-5053	-657	3039	10592	0
1709	142	0	12875	75	-12800	-6475	12837	-6362	-2667	-8307	-5986	-2401	-164	8716	0
1710	142	0	8447	100	-8347	-4273	8397	-4123	-3102	-10144	-7051	-4557	-3926	6900	0
1711	142	0	5000	172	-4828	-2586	4914	-2328	-3389	-11054	-7645	-5878	-6266	5699	0
1712	142	0	2862	238	-2624	-1550	2743	-1193	-3717	-11665	-8144	-6774	-7928	5030	0
1713	142	0	1642	283	-1359	-962	1500	-538	-3705	-11618	-8342	-6985	-8491	4487	0
1714	142	0	1154	322	-832	-738	993	-255	-3589	-11116	-8260	-6390	-8153	4611	0
1715	142	0	1150	318	-832	-734	991	-257	-3470	-10270	-8140	-5470	-7251	4993	0
1716	142	0	2484	347	-2137	-1415	2310	-895	-3288	-9216	-7841	-4225	-5723	5882	0
1717	142	0	3606	349	-3257	-1977	3431	-1454	-3243	-8642	-7808	-3604	-5170	6539	0
1718	142	0	2931	355	-2576	-1643	2753	-1110	-3371	-9034	-8210	-4046	-6029	7187	0
1719	142	0	722	397	-325	-559	523	36	-3585	-10217	-8867	-5645	-8483	7500	0
1720	142	0	-2623	393	3016	1115	-2819	1704	-4077	-11704	-9583	-7750	-11349	7847	0
1721	142	0	-4891	409	5300	2241	-5095	2854	-3810	-12425	-10115	-8988	-12804	9185	0
1722	142	0	-6074	362	6436	2856	-6255	3399	-4060	-12802	-10262	-9837	-13828	10140	0
1723	142	0	-6359	370	6729	2994	-6544	3549	-4256	-12497	-10264	-10004	-13983	11131	0
1724	142	0	-6103	374	6477	2864	-6290	3425	-4174	-11713	-9806	-9416	-13085	12355	0
1725	142	0	-5481	403	5884	2539	-5682	3143	-4169	-10910	-9558	-8475	-11915	13647	0
1726	142	0	-3590	419	4009	1585	-3799	2214	-4118	-9802	-9036	-7113	-10152	15071	0
1727	142	0	-1948	391	2339	778	-2143	1365	-4213	-9106	-8782	-6462	-9319	15353	0
1728	142	0	-2076	409	2485	833	-2280	1447	-4070	-9414	-8875	-6817	-10008	15240	0
1729	142	0	-4097	382	4479	1857	-4288	2430	-4068	-10514	-9290	-8584	-12357	15207	0
1730	142	0	-7223	360	7583	3431	-7403	3971	-4149	-11948	-9829	-10761	-15314	14647	0
1731	142	0	-9301	331	9632	4485	-9466	4981	-3868	-12652	-10043	-12276	-17052	14039	0
1732	142	0	-10262	345	10607	4958	-10434	5476	-3393	-12966	-10095	-13343	-18142	13611	0
1733	142	0	-10348	376	10724	4986	-10536	5550	-2661	-12705	-9905	-13605	-18241	13186	0
1734	142	0	-9856	389	10245	4733	-10050	5317	-1912	-12018	-9368	-13147	-17359	13009	0
1735	142	0	-8906	376	9282	4265	-9094	4829	-1127	-11071	-8801	-12441	-16053	12887	0
1736	142	0	-6936	364	7300	3286	-7118	3832	-258	-9923	-8202	-11153	-14167	12904	0
1737	142	0	-4891	376	5267	2257	-5079	2821	401	-9209	-7924	-10413	-13259	12594	0
1738	142	0	-4953	405	5358	2274	-5155	2881	900	-9403	-7870	-10803	-13779	12125	0
1739	142	0	-6795	417	7212	3189	-7003	3814	1039	-10443	-8182	-12580	-15822	11085	0
1740	142	0	-9652	432	10084	4610	-9868	5258	1154	-11775	-8625	-14734	-18387	10120	0
1741	142	0	-11320	461	11781	5429	-11550	6121	1416	-12369	-8724	-16173	-19687	9604	0
1742	142	0	-11823	459	12282	5682	-12052	6370	1369	-12406	-8726	-16953	-20296	9265	0
1743	142	0	-11535	479	12014	5528	-11774	6246	1740	-12000	-8359	-17056	-19974	9123	0
1744	142	0	-10637	446	11083	5095	-10860	5764	1982	-11110	-7661	-16369	-18750	9131	0
1745	142	0	-9329	419	9748	4455	-9538	5083	2308	-9958	-7086	-15401	-17066	9135	0
1746	142	0	-7170	434	7604	3368	-7387	4019	2545	-8745	-6559	-13921	-15029	9352	0
1747	142	0	-5046	399	5445	2323	-5245	2922	2942	-7876	-6194	-12990	-13731	9317	0
1748	142	0	-4784	355	5139	2214	-4961	2747	3061	-8037	-6202	-13182	-14018	8714	0
1749	142	0	-6307	345	6652	2981	-6479	3498	2855	-8945	-6623	-14695	-15789	7857	0
1750	142	0	-8953	386	9339	4283	-9146	4862	2853	-10200	-7133	-16720	-18152	6725	0
1751	142	0	-10814	372	11186	5221	-11000	5779	2801	-10743	-7325	-17834	-19204	6134	0
1752	142	0	-11206	459	11665	5373	-11435	6062	2867	-10598	-7393	-18301	-19324	5825	0
1753	142	0	-11047	455	11502	5296	-11274	5978	2867	-10188	-7067	-18028	-18587	5707	0
1754	142	0	-10287	448	10735	4919	-10511	5591	3214	-9100	-6510	-16782	-16934	6083	0
1755	142	0	-9199	438	9637	4380	-9418	5037	3507	-7950	-5785	-15285	-14709	6233	0
1756	142	0	-7271	436	7707	3417	-7489	4071	3821	-6483	-5127	-13193	-12121	6918	0
1757	142	0	-5539	442	5981	2548	-5760	3211	4188	-5606	-4648	-11742	-10413	7387	0
1758	142	0	-5807	461	6268	2673	-6037	3364	4264	-5678	-4628	-11498	-10256	7273	0
1759	142	0	-8126	485	8611	3820	-8368	4548	3977	-6516	-4997	-12642	-11752	6708	0
1760	142	0	-11533	502	12035	5515	-11784	6268	3961	-7711	-5529	-14239	-13618	5915	0
1761	142	0	-13933	485	14418	6724	-14175	7451	3967	-8167	-5629	-15073	-14439	5629	0
1762	142	0	-15112	481	15593	7315	-15352	8037	3955	-8085	-5658	-15353	-14311	5470	0
1763	142	0	-15541	471	16012	7535	-15776	8241	3980	-7566	-5389	-14908	-13446	5591	0
1764	142	0	-15025	485	15510	7270	-15267	7997	4056	-6528	-4884	-13607	-11667	5868	0
1765	142	0	-14142	475	14617	6833	-14379	7546	4205	-5249	-4171	-11789	-9315	6308	0
1766	142	0	-12008	481	12489	5763	-12248	6485	4390	-3732	-3565	-9502	-6588	6900	0
1767	142	0	-10008	512	10520	4748	-10264	5516	4531	-2650	-3201	-7839	-4754	7209	0
1768	142	0	-9892	510	10402	4691	-10147	5456	4388	-2644	-3177	-7408	-4570	6896	0
1769	142	0	-11735	498	12233	5618	-11984	6365	4171	-3443	-3715	-8266	-5955	6225	0
1770	142	0	-14872	521	15393	7175	-15132	7957	3732	-4621	-4275	-9608	-7913	5292	0
1771	142	0	-16756	535	17291	8110	-17023	8913	3497	-5024	-4442	-10297	-8811	4805	0
1772	142	0	-17441	564	18005	8438	-17723	9284	3299	-5005	-4564	-10285	-8852	4599	0
1773	142	0	-17439	583	18022	8428	-17730	9302	3162	-4444	-4384	-9762	-8159	4392	0
1774	142	0	-16808	626	17434	8091	-17121	9030	3125	-3455	-3969	-8312	-6417	4630	0
1775	142	0	-15770	675	16445	7547	-16107	8560	2896	-2250	-3453	-6547	-4444	4799	0
1776	142	0	-13638	661	14299	6488	-13968	7480	2865	-826	-2863	-4172	-1916	5270	0
1777	142	0	-11560	679	12239	5440	-11899	6459	2696	-48	-2504	-2589	-426	5317	0
1778	142	0	-11456	686	12142	5385	-11799	6414	2374	-1	-2661	-2122	-453	4917	0
1779	142	0	-13446	696	14142	6375	-13794	7419	1875	-1096	-3292	-3177	-2388	3938	0
1780	142	0	-16271	692	16963	7789	-16617	8827	1257	-2374	-3806	-4650	-4621	2764	0
1781	142	0	-18083	688	18771	8697	-18427	9729	834	-3010	-4236	-5482	-5804	2135	0
1782	142	0	-18572	698	19270	8937	-18921	9984	613	-3144	-4450	-5697	-6223	1643	0
1783	142	0	-18381	710	19091	8835	-18736	9900	174	-2859	-4465	-5346	-5792	1400	0
1784	142	0	-17462	756	18218	8353	-17840	9487	-126	-2182	-3990	-4159	-4603	1218	0
1785	142	0	-16197	801	16998	7698	-16597	8899	-349	-1365	-3569	-2636	-3067	935	0
1786	142	0	-13728	847	14575	6440	-14151	7711	-510	-77	-2803	-453	-1004	1292	0
1787	142	0	-11798	874	12672	5462	-12235	6773	-789	611	-2673	1113	178	1125	0
1788	142	0	-11776	905	12681	5435	-12228	6793	-1109	-192	-3140	1208	-620	159	0
1789	142	0	-13845	933	14778	6456	-14311	7855	-1759	-1358	-3354	50	-2867	-729	0
1790	142	0	-16988	968	17956	8010	-17472	9462	-2547	-2669	-4004	-1716	-5598	-2068	0
1791	142	0	-18882	989	19871	8946	-19376	10430	-2919	-3548	-4609	-2937	-7224	-2847	0
1792	142	0	-19262	1016	20278	9123	-19770	10647	-3460	-3897	-5092	-3517	-8021	-3451	0
1793	142	0	-18634	1035	19669	8799	-19151	10352	-3781	-3575	-5259	-3342	-7626	-3523	0
1794	142	0	-17297	989	18286	8154	-17791	9637	-4205	-2700	-4945	-2326	-6134	-3270	0
1795	142	0	-15326	989	16315	7168	-15820	8652	-4516	-1718	-4460	-871	-4477	-2904	0
1796	142	0	-12166	973	13139	5596	-12652	7056	-4551	-616	-3963	805	-2438	-2275	0
1797	142	0	-9327	968	10295	4179	-9811	5631	-4681	137	-3678	1907	-1354	-1901	0
1798	142	0	-8454	991	9445	3731	-8949	5218	-4904	-215	-4023	1567	-2075	-2060	0
1799	142	0	-9487	971	10458	4258	-9972	5714	-5253	-1305	-4739	-149	-4465	-2950	0
1800	142	0	-11712	973	12685	5369	-12198	6829	-5478	-2626	-5457	-2320	-7387	-3678	0
1801	142	0	-13182	962	14144	6110	-13663	7553	-5563	-3493	-6033	-3864	-9168	-4184	0
1802	142	0	-13539	937	14476	6301	-14007	7706	-5373	-3676	-6398	-4778	-10060	-4498	0
1803	142	0	-13157	911	14068	6123	-13612	7489	-5080	-3493	-6438	-5123	-10338	-4566	0
1804	142	0	-11972	905	12877	5533	-12424	6891	-4537	-2756	-6087	-4718	-9637	-4539	0
1805	142	0	-10441	931	11372	4755	-10906	6151	-4006	-1874	-5686	-3792	-8475	-4099	0
1806	142	0	-7742	927	8669	3407	-8205	4798	-3503	-808	-5189	-2551	-6584	-3424	0
1807	142	0	-5042	925	5967	2058	-5504	3446	-2970	-230	-4937	-1707	-5571	-2974	0
1808	142	0	-4320	898	5218	1711	-4769	3058	-2615	-486	-5071	-1835	-6017	-2892	0
1809	142	0	-5290	886	6176	2202	-5733	3531	-2390	-1746	-5717	-3426	-8091	-3344	0
1810	142	0	-7087	830	7917	3128	-7502	4373	-2533	-3084	-6446	-5276	-10720	-3718	0
1811	142	0	-8034	789	8823	3622	-8428	4806	-2487	-3835	-6753	-6378	-11987	-3602	0
1812	142	0	-7663	743	8406	3460	-8034	4574	-2456	-3967	-6941	-6832	-12472	-3135	0
1813	142	0	-6767	694	7461	3036	-7114	4077	-2353	-3656	-6731	-6514	-11934	-2258	0
1814	142	0	-5053	677	5730	2188	-5391	3203	-2064	-2904	-6291	-5408	-10400	-1119	0
1815	142	0	-3204	644	3848	1280	-3526	2246	-1860	-1984	-5759	-3847	-8330	209	0
1816	142	0	-379	622	1001	-121	-690	811	-1612	-878	-5274	-1887	-5767	1844	0
1817	142	0	2073	601	-1472	-1337	1772	-435	-1427	-151	-5051	-459	-4056	2859	0
1818	142	0	2490	558	-1932	-1524	2211	-687	-1282	-407	-5111	-108	-4136	3490	0
1819	142	0	742	506	-236	-624	489	135	-1373	-1487	-5517	-1305	-6064	3788	0
1820	142	0	-2087	442	2529	822	-2308	1485	-1375	-2844	-6357	-2896	-8854	3606	0
1821	142	0	-3917	403	4320	1757	-4118	2361	-1352	-3490	-6524	-3947	-10210	3953	0
1822	142	0	-4549	380	4929	2084	-4739	2654	-1202	-3639	-6747	-4425	-10732	4516	0
1823	142	0	-4637	362	4999	2137	-4818	2680	-1032	-3408	-6564	-4316	-10276	5185	0
1824	142	0	-4020	374	4394	1823	-4207	2384	-774	-2659	-6173	-3292	-8669	6070	0
1825	142	0	-3060	358	3418	1351	-3239	1888	-531	-1654	-5581	-2000	-6450	7108	0
1826	142	0	-929	345	1274	292	-1101	809	-166	-583	-5123	-145	-3691	8206	0
1827	142	0	1077	329	-748	-703	912	-209	73	23	-4799	1142	-2002	9044	0
1828	142	0	866	331	-535	-598	700	-102	174	-242	-5102	1032	-2118	9267	0
1829	142	0	-1013	333	1346	340	-1179	839	168	-1501	-5503	-376	-4060	8695	0
1830	142	0	-4305	310	4615	1997	-4460	2462	-168	-2824	-6217	-2285	-6663	7963	0
1831	142	0	-6738	265	7003	3236	-6870	3634	-275	-3604	-6564	-3565	-8225	7684	0
1832	142	0	-8010	207	8217	3901	-8113	4212	-320	-3810	-6646	-4238	-8774	7676	0
1833	142	0	-8726	153	8879	4286	-8802	4516	-108	-3666	-6384	-4244	-8479	7829	0
1834	142	0	-9050	102	9152	4474	-9101	4627	13	-2935	-6012	-3492	-7234	8177	0
1835	142	0	-8990	102	9092	4444	-9041	4597	71	-2097	-5492	-2306	-5686	8371	0
1836	142	0	-7902	141	8043	3880	-7972	4092	318	-1092	-4884	-733	-3373	8935	0
1837	142	0	-7139	91	7230	3524	-7184	3660	323	-583	-4712	168	-2130	8958	0
1838	142	0	-8082	126	8208	3978	-8145	4167	240	-962	-4855	5	-2667	8390	0
1839	142	0	-11075	180	11255	5447	-11165	5717	-190	-2168	-5358	-1687	-5001	7311	0
1840	142	0	-15016	168	15184	7424	-15100	7676	-597	-3585	-6025	-3984	-8097	5913	0
1841	142	0	-17854	151	18005	8851	-17929	9078	-919	-4163	-6275	-5342	-9752	5222	0
1842	142	0	-19507	147	19654	9680	-19580	9900	-1158	-4518	-6365	-6175	-10642	4582	0
1843	142	0	-20242	133	20375	10054	-20308	10254	-1218	-4217	-6171	-6095	-10460	4306	0
1844	142	0	-20211	135	20346	10038	-20278	10240	-1330	-3414	-5711	-5224	-9288	4180	0
1845	142	0	-19720	91	19811	9814	-19765	9951	-1389	-2399	-5076	-3887	-7550	4268	0
1846	142	0	-18374	106	18480	9134	-18427	9293	-1464	-1290	-4723	-2151	-5327	4396	0
1847	142	0	-16905	124	17029	8390	-16967	8576	-1470	-570	-4365	-1026	-3947	4456	0
1848	142	0	-17350	98	17448	8626	-17399	8773	-1654	-853	-4582	-1156	-4246	3794	0
1849	142	0	-19720	27	19747	9846	-19733	9887	-2064	-1928	-5073	-2764	-6341	2648	0
1850	142	0	-23087	-34	23053	11560	-23070	11509	-2403	-3138	-5668	-4745	-9141	1456	0
1851	142	0	-25444	-3	25441	12723	-25442	12719	-2593	-3777	-6021	-6116	-10607	655	0
1852	142	0	-26493	9	26502	13242	-26497	13255	-2748	-3872	-6033	-6685	-11228	269	0
1853	142	0	-26877	-1	26876	13439	-26876	13437	-2863	-3631	-5981	-6704	-10990	-139	0
1854	142	0	-26469	-31	26438	13250	-26453	13203	-2622	-2760	-5511	-5674	-9657	-77	0
1855	142	0	-25776	-17	25759	12896	-25767	12871	-2613	-1854	-5109	-4405	-8006	19	0
1856	142	0	-23937	-21	23916	11979	-23926	11947	-2388	-706	-4506	-2642	-5608	527	0
1857	142	0	-22369	-15	22354	11192	-22361	11169	-2409	-118	-4366	-1606	-4332	618	0
1858	142	0	-22542	-11	22531	11276	-22536	11260	-2279	-372	-4388	-1852	-4644	401	0
1859	142	0	-24606	-7	24599	12306	-24602	12296	-2461	-1654	-4898	-3594	-6714	-535	0
1860	142	0	-27563	-23	27540	13793	-27551	13758	-2675	-2880	-5433	-5852	-9476	-1443	0
1861	142	0	-29652	-9	29643	14830	-29647	14817	-2836	-3587	-5917	-7459	-10933	-1891	0
1862	142	0	-30325	-1	30324	15163	-30324	15161	-2816	-3821	-5901	-8215	-11651	-1938	0
1863	142	0	-30469	-15	30454	15242	-30461	15219	-2766	-3641	-5693	-8345	-11316	-1862	0
1864	142	0	-29900	-21	29879	14960	-29889	14929	-2622	-2958	-5404	-7723	-10033	-1614	0
1865	142	0	-28816	-19	28797	14417	-28806	14389	-2531	-1930	-4906	-6390	-8212	-1129	0
1866	142	0	-26296	-23	26273	13159	-26284	13125	-2335	-816	-4345	-4807	-5715	-558	0
1867	142	0	-23080	-27	23053	11553	-23066	11513	-2198	-116	-4033	-3559	-4209	-289	0
1868	142	0	-21040	-11	21029	10525	-21034	10509	-2112	-401	-4134	-3705	-4322	-444	0
1869	142	0	-20363	-9	20354	10186	-20358	10172	-2316	-1470	-4522	-5278	-6211	-1195	0
1870	142	0	-20819	-5	20814	10412	-20816	10404	-2646	-2807	-5005	-7470	-8681	-2118	0
1871	142	0	-20640	9	20649	10315	-20644	10329	-2741	-3327	-5212	-8631	-9996	-2413	0
1872	142	0	-19620	3	19623	9808	-19621	9813	-2807	-3589	-5255	-9292	-10497	-2661	0
1873	142	0	-18178	13	18191	9082	-18184	9102	-2737	-3183	-4970	-9150	-10025	-2562	0
1874	142	0	-16302	19	16321	8141	-16311	8170	-2717	-2291	-4570	-8002	-8561	-2405	0
1875	142	0	-14202	27	14229	7087	-14215	7128	-2522	-1325	-4004	-6568	-6704	-2165	0
1876	142	0	-11381	32	11413	5674	-11397	5722	-2415	-108	-3422	-4477	-4273	-1462	0
1877	142	0	-8642	23	8665	4309	-8653	4344	-2376	609	-3074	-3107	-2766	-1325	0
1878	142	0	-7899	29	7928	3935	-7913	3978	-2300	417	-3111	-2993	-2824	-1532	0
1879	142	0	-9035	36	9071	4499	-9053	4553	-2539	-682	-3589	-4432	-4568	-2267	0
1880	142	0	-11118	48	11166	5535	-11142	5607	-2760	-1938	-4004	-6398	-6974	-2919	0
1881	142	0	-12509	64	12573	6222	-12541	6318	-2830	-2603	-4258	-7560	-8287	-3158	0
1882	142	0	-12771	65	12836	6353	-12803	6450	-2787	-2838	-4365	-8130	-8753	-3272	0
1883	142	0	-12341	65	12406	6138	-12373	6235	-2661	-2430	-4050	-7853	-8260	-2993	0
1884	142	0	-11415	73	11488	5671	-11451	5780	-2725	-1738	-3703	-6855	-7096	-2727	0
1885	142	0	-9912	75	9987	4918	-9949	5031	-2386	-739	-3129	-5416	-5270	-2168	0
1886	142	0	-7678	60	7738	3809	-7708	3899	-2221	471	-2531	-3427	-3018	-1325	0
1887	142	0	-5397	62	5459	2667	-5428	2760	-1990	1123	-2219	-2054	-1714	-874	0
1888	142	0	-4916	52	4968	2432	-4942	2510	-2011	855	-2190	-2073	-1875	-834	0
1889	142	0	-6329	32	6361	3148	-6345	3196	-2298	-316	-2721	-3623	-3845	-1266	0
1890	142	0	-8555	13	8568	4271	-8561	4290	-2512	-1701	-3098	-5858	-6386	-1658	0
1891	142	0	-10017	-1	10016	5009	-10016	5007	-2562	-2413	-3358	-7150	-7791	-1759	0
1892	142	0	-10260	-48	10212	5154	-10236	5082	-2688	-2681	-3381	-7938	-8285	-1802	0
1893	142	0	-9827	-27	9800	4927	-9813	4886	-2516	-2475	-3263	-7814	-8068	-1441	0
1894	142	0	-8810	-5	8805	4407	-8807	4400	-2364	-1668	-2776	-6824	-6786	-1067	0
1895	142	0	-7630	3	7633	3813	-7631	3818	-2232	-708	-2236	-5470	-5185	-653	0
1896	142	0	-5240	34	5274	2603	-5257	2654	-2009	366	-1676	-3538	-2979	42	0
1897	142	0	-3048	52	3100	1498	-3074	1576	-1854	1055	-1332	-2244	-1683	521	0
1898	142	0	-2561	75	2636	1243	-2598	1355	-1815	634	-1586	-2403	-2033	360	0
1899	142	0	-3969	73	4042	1948	-4005	2057	-2060	-539	-2145	-4186	-4019	-228	0
1900	142	0	-6358	75	6433	3141	-6395	3254	-2120	-2104	-2723	-6491	-6607	-845	0
1901	142	0	-7797	87	7884	3855	-7840	3985	-2188	-2902	-2962	-8018	-8035	-1055	0
1902	142	0	-8080	93	8173	3993	-8126	4133	-2215	-3220	-3226	-8803	-8728	-1264	0
1903	142	0	-7722	67	7789	3827	-7755	3928	-2101	-3059	-3067	-8844	-8528	-1202	0
1904	142	0	-6965	48	7013	3458	-6989	3530	-2110	-2448	-2933	-8010	-7480	-944	0
1905	142	0	-5616	15	5631	2800	-5623	2823	-1835	-1422	-2314	-6427	-5810	-426	0
1906	142	0	-3376	3	3379	1686	-3377	1691	-1765	-440	-1965	-4570	-3839	176	0
1907	142	0	-1224	0	1224	612	-1224	612	-1569	116	-1775	-3303	-2671	614	0
1908	142	0	-881	3	884	439	-882	443	-1546	-302	-2035	-3391	-2993	397	0
1909	142	0	-2455	-44	2411	1249	-2433	1183	-1761	-1453	-2553	-5063	-4892	-32	0
1910	142	0	-5038	-62	4976	2550	-5007	2457	-1938	-3032	-3280	-7352	-7467	-582	0
1911	142	0	-6777	-46	6731	3411	-6754	3342	-2147	-3629	-3742	-8691	-8716	-743	0
1912	142	0	-7196	-9	7187	3602	-7191	3589	-2198	-3988	-3955	-9397	-9226	-719	0
1913	142	0	-6829	11	6840	3409	-6834	3425	-2060	-3670	-3920	-9149	-8809	-504	0
1914	142	0	-5917	52	5969	2932	-5943	3010	-1841	-2952	-3604	-7971	-7443	-31	0
1915	142	0	-4516	87	4603	2214	-4559	2345	-1709	-1984	-3241	-6469	-5812	419	0
1916	142	0	-2120	128	2248	996	-2184	1188	-1614	-785	-2793	-4359	-3557	1063	0
1917	142	0	95	145	50	-120	22	97	-1422	-254	-2554	-3014	-2267	1453	0
1918	142	0	327	141	-186	-234	256	-22	-1406	-516	-2832	-2968	-2508	1367	0
1919	142	0	-1222	139	1361	541	-1291	750	-1522	-1664	-3400	-4450	-4382	923	0
1920	142	0	-3876	147	4023	1864	-3949	2085	-1703	-3092	-4056	-6679	-6844	296	0
1921	142	0	-5614	145	5759	2734	-5686	2952	-1932	-3753	-4463	-7986	-8070	126	0
1922	142	0	-6025	126	6151	2949	-6088	3138	-1963	-3938	-4632	-8493	-8594	91	0
1923	142	0	-5822	91	5913	2865	-5867	3002	-1835	-3610	-4549	-8219	-8223	320	0
1924	142	0	-4980	85	5065	2447	-5022	2575	-1670	-2832	-4145	-7125	-6991	529	0
1925	142	0	-3717	40	3757	1838	-3737	1898	-1433	-1796	-3633	-5499	-5175	991	0
1926	142	0	-1589	15	1604	787	-1596	809	-1301	-595	-3092	-3406	-2921	1559	0
1927	142	0	540	3	-537	-271	538	-267	-1187	131	-2908	-1932	-1550	1792	0
1928	142	0	672	23	-649	-347	660	-313	-1129	-151	-3094	-1862	-1879	1625	0
1929	142	0	-960	48	1008	456	-984	528	-1290	-1293	-3493	-3443	-3687	1084	0
1930	142	0	-3586	129	3715	1728	-3650	1922	-1503	-2659	-4134	-5637	-6252	362	0
1931	142	0	-5318	139	5457	2589	-5387	2798	-1732	-3230	-4421	-6780	-7437	147	0
1932	142	0	-5921	145	6066	2888	-5993	3105	-1767	-3480	-4473	-7391	-7864	69	0
1933	142	0	-5738	83	5821	2827	-5779	2952	-1755	-3146	-4357	-7139	-7562	180	0
1934	142	0	-4859	95	4954	2382	-4906	2524	-1586	-2229	-3806	-5955	-6101	444	0
1935	142	0	-3597	32	3629	1782	-3613	1830	-1290	-1204	-3435	-4293	-4330	832	0
1936	142	0	-1238	-32	1206	635	-1222	587	-1063	-1	-2865	-2101	-2085	1588	0
1937	142	0	900	-71	-971	-414	935	-521	-1016	632	-2584	-673	-735	1846	0
1938	142	0	1148	-81	-1229	-533	1188	-655	-1090	380	-2683	-756	-962	1614	0
1939	142	0	-311	-48	263	179	-287	107	-1259	-706	-3092	-2182	-2845	1080	0
1940	142	0	-2849	-27	2822	1438	-2835	1397	-1542	-2126	-3724	-4442	-5280	413	0
1941	142	0	-4327	-25	4302	2176	-4314	2138	-1635	-2683	-3891	-5711	-6528	186	0
1942	142	0	-4793	-75	4718	2434	-4755	2321	-1778	-2857	-4052	-6429	-7061	97	0
1943	142	0	-4494	-67	4427	2280	-4460	2180	-1749	-2506	-3905	-6213	-6801	188	0
1944	142	0	-3470	-48	3422	1759	-3446	1687	-1647	-1734	-3474	-5117	-5561	349	0
1945	142	0	-2046	-19	2027	1032	-2036	1004	-1515	-735	-2906	-3521	-3792	812	0
1946	142	0	264	-11	-275	-126	269	-143	-1466	424	-2423	-1532	-1528	1356	0
1947	142	0	2602	-3	-2605	-1299	2603	-1304	-1257	1057	-2135	-81	-252	1792	0
1948	142	0	2969	5	-2964	-1487	2966	-1479	-1325	756	-2328	-259	-562	1604	0
1949	142	0	1546	-13	-1559	-766	1552	-786	-1652	-382	-2822	-1996	-2584	923	0
1950	142	0	-724	-13	711	368	-717	349	-1736	-1889	-3426	-4308	-5195	226	0
1951	142	0	-2281	-23	2258	1152	-2269	1117	-1953	-2570	-3693	-5779	-6601	13	0
1952	142	0	-2659	-9	2650	1334	-2654	1320	-2040	-2844	-3779	-6650	-7179	-131	0
1953	142	0	-2346	13	2359	1166	-2352	1186	-2126	-2562	-3645	-6609	-6952	-19	0
1954	142	0	-1494	19	1513	737	-1503	766	-2011	-1905	-3369	-5746	-5849	75	0
1955	142	0	-53	7	60	23	-56	33	-1815	-1006	-2904	-4304	-4244	318	0
1956	142	0	2193	13	-2180	-1103	2186	-1083	-1720	69	-2487	-2405	-2143	694	0
1957	142	0	4321	-5	-4326	-2158	4323	-2165	-1742	638	-2283	-1284	-1090	746	0
1958	142	0	4459	25	-4434	-2242	4446	-2204	-1875	157	-2500	-1598	-1596	349	0
1959	142	0	2794	13	-2781	-1403	2787	-1384	-2009	-1181	-3133	-3363	-3862	-485	0
1960	142	0	-28	-1	27	14	-27	13	-2417	-2684	-3878	-6012	-6477	-1400	0
1961	142	0	-1869	-1	1868	935	-1868	933	-2735	-3493	-4205	-7630	-8010	-1957	0
1962	142	0	-2609	-56	2553	1332	-2581	1248	-2974	-3852	-4450	-8627	-8718	-2314	0
1963	142	0	-2598	-75	2523	1336	-2560	1224	-2884	-3639	-4405	-8621	-8557	-2382	0
1964	142	0	-2026	-108	1918	1067	-1972	905	-2888	-2993	-4093	-7758	-7595	-2328	0
1965	142	0	-1185	-124	1061	654	-1123	468	-2745	-2079	-3606	-6336	-6025	-2095	0
1966	142	0	766	-108	-874	-329	820	-491	-2624	-960	-3330	-4522	-4056	-1802	0
1967	142	0	2667	-95	-2762	-1286	2714	-1428	-2421	-339	-3109	-3336	-2824	-1699	0
1968	142	0	2551	-52	-2603	-1249	2577	-1327	-2586	-801	-3356	-3651	-3391	-2110	0
1969	142	0	711	-32	-743	-339	727	-387	-2752	-2199	-3922	-5567	-5554	-2929	0
1970	142	0	-2225	0	2225	1112	-2225	1112	-3210	-3761	-4735	-8116	-8301	-3786	0
1971	142	0	-4204	87	4291	2058	-4247	2189	-3356	-4510	-5092	-9762	-9731	-4139	0
1972	142	0	-5033	67	5100	2483	-5066	2583	-3466	-4914	-5319	-10658	-10382	-4411	0
1973	142	0	-4968	79	5047	2444	-5007	2563	-3437	-4720	-5311	-10588	-10183	-4531	0
1974	142	0	-4340	81	4421	2129	-4380	2251	-3492	-3903	-4871	-9616	-8943	-4366	0
1975	142	0	-3238	102	3340	1568	-3289	1721	-3338	-2960	-4440	-8107	-7352	-4066	0
1976	142	0	-1216	153	1369	531	-1292	761	-3010	-1811	-3833	-6021	-5133	-3464	0
1977	142	0	625	172	-453	-398	539	-140	-2960	-1185	-3670	-4692	-3936	-3220	0
1978	142	0	630	178	-452	-404	541	-137	-2946	-1616	-3709	-4948	-4279	-3511	0
1979	142	0	-1219	100	1319	559	-1269	709	-3156	-2814	-4254	-6648	-6215	-4095	0
1980	142	0	-4045	11	4056	2017	-4050	2033	-3556	-4365	-4832	-9207	-8778	-4908	0
1981	142	0	-5934	-87	5847	3010	-5890	2880	-3606	-5084	-5191	-10712	-10080	-5201	0
1982	142	0	-6690	-141	6549	3415	-6619	3204	-3569	-5327	-5154	-11473	-10586	-5352	0
1983	142	0	-6579	-104	6475	3341	-6527	3185	-3577	-5160	-5026	-11389	-10353	-5317	0
1984	142	0	-5736	-17	5719	2876	-5727	2851	-3387	-4196	-4485	-10262	-8982	-5036	0
1985	142	0	-4615	85	4700	2265	-4657	2392	-3319	-3230	-3942	-8623	-7337	-4692	0
1986	142	0	-2431	155	2586	1138	-2508	1370	-3014	-2021	-3270	-6634	-5187	-4273	0
1987	142	0	-392	170	562	111	-477	366	-2787	-1321	-3065	-5098	-3949	-4015	0
1988	142	0	-251	168	419	41	-335	293	-2735	-1565	-3164	-5214	-4233	-4277	0
1989	142	0	-1662	190	1852	736	-1757	1021	-2832	-2840	-3602	-7096	-6244	-4824	0
1990	142	0	-4402	172	4574	2115	-4488	2373	-3197	-4394	-4264	-9486	-8828	-5422	0
1991	142	0	-5880	145	6025	2867	-5952	3085	-3290	-5142	-4557	-11025	-10233	-5738	0
1992	142	0	-6131	141	6272	2995	-6201	3206	-3309	-5311	-4621	-11723	-10699	-5701	0
1993	142	0	-5566	139	5705	2713	-5635	2922	-3235	-5014	-4442	-11684	-10448	-5542	0
1994	142	0	-4379	131	4510	2124	-4444	2320	-3092	-4279	-3911	-10596	-9313	-5154	0
1995	142	0	-2826	87	2913	1369	-2869	1500	-2688	-3210	-3418	-8920	-7713	-4654	0
1996	142	0	-87	85	172	1	-129	128	-2514	-2009	-2942	-6840	-5561	-3895	0
1997	142	0	2467	58	-2409	-1262	2438	-1175	-2349	-1282	-2644	-5432	-4440	-3416	0
1998	142	0	3018	46	-2972	-1532	2995	-1463	-2298	-1557	-2780	-5517	-4799	-3385	0
1999	142	0	1962	69	-1893	-1015	1927	-912	-2529	-2845	-3447	-7216	-6896	-3771	0
[truncated: 31,277 more rows]
