# Supplementary material for: A Robust and Real-Time Capable Envelope-Based Algorithm for Heart Sound Classification: Validation under Different Physiological Conditions
Source: Sensors (Basel). 2020 Feb 11;20(4):972. doi: 10.3390/s20040972 (PMC7070375; doi:10.3390/s20040972)
Supplement: Supplementary file 1 [file sensors-20-00972-s001.zip › Messungen/sw/sw05_unfiltered.csv]

Dataset No.	Pulse (bpm)	Pacer Bit	leadI (�V)	leadII (�V)	leadIII (�V)	lead_avR (�V)	lead_avL (�V)	lead_avF (�V)	V1 (�V)	V2 (�V)	V3 (�V)	V4 (�V)	V5 (�V)	V6 (�V)	R-Wave
1	0	0	-452	42	494	205	-473	268	-95	-855	-263	-2188	-966	-644	0
2	0	0	367	42	-325	-204	346	-141	938	-1065	-1507	-781	7	-314	0
3	0	0	927	1049	122	-988	402	585	923	-1001	-1517	-686	32	-304	0
4	0	0	1287	1055	-232	-1171	759	411	940	-748	-1354	-620	126	-246	0
5	0	0	1048	1051	3	-1049	522	527	865	-1006	-1208	-913	0	-296	0
6	0	0	858	1059	201	-958	328	630	834	-1070	-1206	-964	-31	-259	0
7	0	0	1149	1035	-114	-1092	631	460	894	-884	-946	-754	168	-128	0
8	0	0	1702	1076	-626	-1389	1164	225	952	-558	-731	-405	194	-32	0
9	0	0	2149	1065	-1084	-1607	1616	-9	925	-256	-448	-155	261	106	0
10	0	0	1852	1061	-791	-1456	1321	135	857	-607	-428	-461	149	17	0
11	0	0	1262	1051	-211	-1156	736	420	523	-896	-655	-789	104	-21	1
12	0	0	1172	1072	-100	-1122	636	486	547	-995	-506	-871	13	34	0
13	0	0	1247	1067	-180	-1157	713	443	479	-1016	-308	-777	122	108	0
14	0	0	1526	1041	-485	-1283	1005	278	547	-896	-174	-682	40	263	0
15	0	0	1332	1084	-248	-1208	790	418	459	-1129	-205	-874	9	194	0
16	0	0	898	1074	176	-986	361	625	279	-1328	-228	-1059	-54	232	0
17	0	0	1021	1055	34	-1038	493	544	345	-1241	-95	-909	52	388	0
18	0	0	1402	1022	-380	-1212	891	321	434	-933	-27	-580	137	479	0
19	0	0	1778	1030	-748	-1404	1263	141	483	-766	108	-386	263	591	0
20	0	0	1496	1037	-459	-1266	977	289	325	-1067	-27	-746	50	502	0
21	0	0	906	1059	153	-982	376	606	153	-1491	46	-1032	-106	488	0
22	0	0	759	1057	298	-908	230	677	21	-1728	102	-1148	-242	492	0
23	0	0	856	1030	174	-943	341	602	100	-1583	331	-1144	-116	552	0
24	0	0	1205	1035	-170	-1120	687	432	170	-1433	486	-919	-116	605	0
25	0	0	1047	1022	-25	-1034	536	498	23	-1777	527	-1272	-178	574	0
26	0	0	937	1008	71	-972	433	539	-81	-1866	556	-1286	-269	624	0
27	0	0	1191	1034	-157	-1112	674	438	-56	-1765	450	-1216	-271	620	0
28	0	0	1671	975	-696	-1323	1183	139	42	-1447	368	-925	-54	789	0
29	0	0	2166	977	-1189	-1571	1677	-106	67	-1224	325	-746	-5	805	0
30	0	0	1881	985	-896	-1433	1388	44	-38	-1550	60	-1059	-230	642	0
31	0	0	1431	985	-446	-1208	938	269	-327	-1841	131	-1396	-279	603	0
32	0	0	1174	975	-199	-1074	686	388	-453	-1971	42	-1507	-432	560	0
33	0	0	1329	973	-356	-1151	842	308	-329	-1813	186	-1418	-325	591	0
34	0	0	1621	975	-646	-1298	1133	164	-374	-1761	162	-1410	-300	568	0
35	0	0	1489	952	-537	-1220	1013	207	-395	-1982	44	-1598	-516	376	0
36	0	0	1214	970	-244	-1092	729	363	-517	-2089	21	-1666	-506	430	0
37	0	0	1336	956	-380	-1146	858	288	-510	-1908	-25	-1608	-405	415	0
38	0	0	1821	958	-863	-1389	1342	47	-329	-1524	27	-1196	-345	483	0
39	0	0	2214	979	-1235	-1596	1724	-128	-258	-1233	133	-956	-236	486	0
40	0	0	1798	995	-803	-1396	1300	96	-514	-1581	11	-1363	-432	261	0
41	0	0	1256	1022	-234	-1139	745	394	-525	-1796	-9	-1635	-469	153	0
42	0	0	924	1034	110	-979	407	572	-636	-1971	-27	-1678	-607	102	0
43	0	0	978	1055	77	-1016	450	566	-593	-1825	69	-1619	-543	110	0
44	0	0	1064	1045	-19	-1054	541	513	-659	-1629	9	-1499	-539	34	0
45	0	0	795	1078	283	-936	256	680	-698	-1831	-73	-1709	-638	-23	0
46	0	0	377	991	614	-684	-118	802	-816	-1996	-114	-1771	-717	-118	0
47	0	0	558	1035	477	-796	40	756	-818	-1738	-11	-1728	-574	-77	0
48	0	0	1103	1057	-46	-1080	574	505	-578	-1371	291	-1224	-353	129	0
49	0	0	1376	1053	-323	-1214	849	365	-549	-1160	318	-1049	-393	104	0
50	0	0	1258	1057	-201	-1157	729	428	-682	-1420	440	-1437	-492	-89	0
51	0	0	730	1024	294	-877	218	659	-686	-1656	630	-1606	-527	-97	0
52	0	0	338	995	657	-666	-159	826	-902	-1837	746	-1720	-675	-234	0
53	0	0	439	989	550	-714	-55	769	-822	-1726	921	-1565	-677	-54	0
54	0	0	710	979	269	-844	220	624	-849	-1612	993	-1517	-634	-159	0
55	0	0	655	1004	349	-829	153	676	-785	-1887	927	-1625	-830	-184	0
56	0	0	303	1026	723	-664	-210	874	-902	-1998	843	-1676	-898	-213	0
57	0	0	384	1039	655	-711	-135	847	-770	-1860	1134	-1486	-748	-133	0
58	0	0	602	1067	465	-834	68	766	-725	-1520	1334	-1193	-628	-7	0
59	0	0	1229	1109	-120	-1169	674	494	-620	-1293	1815	-971	-611	89	0
60	0	0	970	1074	104	-1022	433	589	-671	-1586	1761	-1189	-758	-104	0
61	0	0	707	1063	356	-885	175	709	-820	-1897	1546	-1495	-859	-145	0
62	0	0	562	1070	508	-816	27	789	-803	-2042	1325	-1598	-902	-135	0
63	0	0	790	1057	267	-923	261	662	-810	-1951	1453	-1449	-855	-62	0
64	0	0	1327	1035	-292	-1181	809	371	-739	-1835	1501	-1299	-884	-23	0
65	0	0	1340	1026	-314	-1183	827	356	-855	-2081	1600	-1546	-917	-89	0
66	0	0	1221	1045	-176	-1133	698	434	-882	-2279	1856	-1619	-1014	-116	0
67	0	0	1458	1065	-393	-1261	925	336	-855	-2108	2269	-1392	-948	40	0
68	0	0	2052	1065	-987	-1558	1519	39	-814	-1870	2512	-1160	-840	9	0
69	0	0	2583	1086	-1497	-1834	2040	-205	-764	-1629	2675	-865	-785	151	0
70	0	0	2143	1067	-1076	-1605	1609	-4	-902	-2044	2403	-1328	-898	-42	0
71	0	0	1404	1053	-351	-1228	877	351	-1010	-2425	2263	-1617	-1132	-54	0
72	0	0	1143	1006	-137	-1074	640	434	-929	-2576	1926	-1703	-1103	-1	0
73	0	0	1217	1006	-211	-1111	714	397	-905	-2523	1681	-1559	-1002	31	0
74	0	0	1427	1016	-411	-1221	919	302	-886	-2428	1346	-1503	-975	31	0
75	0	0	1273	1014	-259	-1143	766	377	-841	-2640	1185	-1606	-1035	89	0
76	0	0	883	1012	129	-947	377	570	-1016	-2933	758	-1701	-1119	83	0
77	0	0	1264	1016	-248	-1140	756	384	-905	-2675	545	-1579	-997	135	0
78	0	0	1641	1034	-607	-1337	1124	213	-680	-2477	479	-1253	-849	308	0
79	0	0	2003	1037	-966	-1520	1484	35	-644	-2324	382	-1131	-805	269	0
80	0	0	1572	1039	-533	-1305	1052	253	-799	-2704	48	-1480	-942	141	0
81	0	0	964	1049	85	-1006	439	567	-927	-2987	-269	-1687	-1045	83	0
82	0	0	553	1061	508	-807	22	784	-1012	-3154	-459	-1870	-1045	15	0
83	0	0	493	1078	585	-785	-46	831	-931	-2989	-457	-1705	-956	95	0
84	0	0	547	1080	533	-813	7	806	-873	-2929	-628	-1713	-942	54	0
85	0	0	316	1068	752	-692	-218	910	-937	-3010	-739	-1829	-973	27	0
86	0	0	54	1047	993	-550	-469	1020	-913	-3208	-985	-2017	-1103	-98	0
87	0	0	118	1053	935	-585	-408	994	-808	-3121	-1164	-1963	-1028	-36	0
88	0	0	233	1074	841	-653	-304	957	-686	-2921	-1451	-1674	-940	-23	0
89	0	0	301	1082	781	-691	-240	931	-622	-2845	-1736	-1561	-1034	-23	0
90	0	0	-157	1082	1239	-462	-698	1160	-762	-3362	-2293	-1982	-1358	-366	0
91	0	0	-706	1059	1765	-176	-1235	1412	-822	-3612	-2568	-2188	-1478	-483	0
92	0	0	-756	1057	1813	-150	-1284	1435	-801	-3703	-2811	-2374	-1470	-519	0
93	0	0	-651	1032	1683	-190	-1167	1357	-756	-3620	-2617	-2281	-1381	-583	0
94	0	0	-208	1037	1245	-414	-726	1141	-634	-3247	-2516	-2126	-1132	-570	0
95	0	0	-150	1043	1193	-446	-671	1118	-733	-3391	-2574	-2324	-1206	-549	0
96	0	0	-132	1045	1177	-456	-654	1111	-772	-3263	-2304	-2487	-1059	-558	0
97	0	0	-198	1024	1222	-413	-710	1123	-704	-2983	-1763	-2362	-985	-486	0
98	0	0	138	1049	911	-593	-386	980	-585	-2634	-1680	-2106	-861	-420	0
99	0	0	433	1065	632	-749	-99	848	-562	-2355	-1548	-2089	-787	-358	0
100	0	0	-29	1070	1099	-520	-564	1084	-550	-2589	-1592	-2326	-942	-566	0
101	0	0	-557	1117	1674	-280	-1115	1395	-739	-2944	-1633	-2568	-1117	-680	0
102	0	0	-491	1047	1538	-278	-1014	1292	-593	-2993	-1808	-2512	-1144	-609	0
103	0	0	-6	1043	1049	-518	-527	1046	-539	-2845	-2046	-2405	-1076	-589	0
104	0	0	659	1047	388	-853	135	717	-343	-2698	-1941	-2153	-1065	-485	0
105	0	0	836	1068	232	-952	302	650	-426	-2803	-1810	-2328	-1158	-611	0
106	0	0	756	1041	285	-898	235	663	-261	-2935	-1517	-2217	-1099	-630	0
107	0	0	869	1024	155	-946	357	589	-131	-2694	-1455	-2021	-999	-492	0
108	0	0	1215	989	-226	-1102	720	381	89	-2322	-1443	-1637	-793	-386	0
109	0	0	1576	1008	-568	-1292	1072	220	322	-2178	-1295	-1420	-711	-298	0
110	0	0	1255	999	-256	-1127	755	371	261	-2368	-1365	-1633	-841	-335	0
111	0	0	751	989	238	-870	256	613	182	-2615	-1515	-1829	-987	-356	0
112	0	0	489	997	508	-743	-9	752	219	-2518	-1487	-1751	-814	-277	0
113	0	0	495	1024	529	-759	-17	776	199	-2378	-1456	-1641	-711	-298	0
114	0	0	767	1026	259	-896	254	642	428	-2097	-1377	-1365	-537	-164	0
115	0	0	524	1028	504	-776	10	766	349	-2190	-1493	-1472	-552	-207	0
116	0	0	485	1010	525	-747	-20	767	308	-2174	-1429	-1478	-395	-42	0
117	0	0	804	1032	228	-918	288	630	353	-1951	-1220	-1251	-195	147	0
118	0	0	1287	1022	-265	-1154	776	378	430	-1612	-1125	-900	7	320	0
119	0	0	1739	1049	-690	-1394	1214	179	533	-1313	-997	-568	164	473	0
120	0	0	1316	1022	-294	-1169	805	364	403	-1639	-1132	-938	129	395	0
121	0	0	780	1010	230	-895	275	620	244	-1926	-1185	-1214	27	407	0
122	0	0	502	1012	510	-757	-4	761	339	-2066	-1216	-1214	9	471	0
123	0	0	590	1010	420	-800	85	715	358	-1992	-944	-1090	186	607	0
124	0	0	1037	1010	-27	-1023	532	491	582	-1819	-847	-886	221	746	0
125	0	0	1240	1012	-228	-1126	734	392	481	-2011	-826	-1068	126	653	0
126	0	0	1501	1028	-473	-1264	987	277	463	-2124	-723	-1144	122	731	0
127	0	0	1850	1028	-822	-1439	1336	103	543	-2017	-636	-878	145	807	0
128	0	0	2418	1047	-1371	-1732	1894	-162	723	-1604	-384	-521	403	970	0
129	0	0	2762	1032	-1730	-1897	2246	-349	622	-1524	-504	-465	364	929	0
130	0	0	2812	1030	-1782	-1921	2297	-376	514	-1662	-485	-704	281	843	0
131	0	0	2279	1034	-1245	-1656	1762	-105	355	-1907	-647	-952	248	822	0
132	0	0	1684	1037	-647	-1360	1165	195	287	-1908	-642	-1004	258	841	0
133	0	0	1706	1059	-647	-1382	1176	206	341	-1656	-671	-822	310	956	0
134	0	0	2180	1022	-1158	-1601	1669	-68	298	-1449	-768	-653	327	1018	0
135	0	0	2436	987	-1449	-1711	1942	-231	116	-1573	-873	-793	256	909	0
136	0	0	2537	987	-1550	-1762	2043	-281	50	-1643	-812	-927	238	991	0
137	0	0	3011	1006	-2005	-2008	2508	-499	27	-1389	-618	-653	360	1026	0
138	0	0	3394	1018	-2376	-2206	2885	-679	-75	-1152	-442	-473	378	999	0
139	0	0	3731	1012	-2719	-2371	3225	-853	-62	-981	-161	-267	382	1070	0
140	0	0	3318	1022	-2296	-2170	2807	-637	-322	-1330	-172	-578	25	909	0
141	0	0	2703	1006	-1697	-1854	2200	-345	-477	-1520	-19	-865	-34	830	0
142	0	0	2480	1043	-1437	-1761	1958	-197	-799	-1594	118	-1014	-106	834	0
143	0	0	2795	1049	-1746	-1922	2270	-348	-729	-1437	281	-867	-135	847	0
144	0	0	2992	1049	-1943	-2020	2467	-447	-692	-1132	399	-613	17	847	0
145	0	0	2934	1037	-1897	-1985	2415	-430	-828	-1309	500	-878	-122	748	0
146	0	0	3126	1020	-2106	-2073	2616	-543	-818	-1146	890	-808	-69	874	0
147	0	0	3316	1018	-2298	-2167	2807	-640	-830	-985	1065	-694	7	832	0
148	0	0	3746	1032	-2714	-2389	3230	-841	-789	-750	1350	-533	40	940	0
149	0	0	3982	1057	-2925	-2519	3453	-934	-599	-475	1398	-292	157	964	0
150	0	0	3512	1039	-2473	-2275	2992	-717	-680	-783	1303	-644	-54	894	0
151	0	0	3138	1045	-2093	-2091	2615	-524	-764	-1024	1226	-828	-112	777	0
152	0	0	2855	1026	-1829	-1940	2342	-401	-746	-1158	1022	-954	-100	766	0
153	0	0	3078	1043	-2035	-2060	2556	-496	-626	-1004	985	-807	-42	830	0
154	0	0	3383	997	-2386	-2190	2884	-694	-549	-892	752	-679	9	793	0
155	0	0	3233	989	-2244	-2111	2738	-627	-599	-1006	345	-882	-100	766	0
156	0	0	3151	981	-2170	-2066	2660	-594	-525	-1084	226	-816	-48	785	0
157	0	0	3388	1014	-2374	-2201	2881	-680	-469	-1018	228	-710	-32	816	0
158	0	0	3797	1037	-2760	-2417	3278	-861	-370	-713	106	-397	128	830	0
159	0	0	3914	1010	-2904	-2462	3409	-947	-217	-543	-128	-353	178	880	0
160	0	0	3485	1018	-2467	-2251	2976	-724	-430	-828	-502	-725	54	711	0
161	0	0	3053	1032	-2021	-2042	2537	-494	-455	-1061	-651	-824	-54	679	0
162	0	0	2915	1022	-1893	-1968	2404	-435	-291	-1158	-743	-909	108	628	0
163	0	0	2892	1028	-1864	-1960	2378	-418	-310	-1099	-824	-834	126	626	0
164	0	0	3233	1002	-2231	-2117	2732	-614	-153	-756	-890	-640	246	679	0
165	0	0	3105	1006	-2099	-2055	2602	-546	-100	-882	-970	-727	128	603	0
166	0	0	2889	971	-1918	-1930	2403	-473	11	-836	-933	-626	192	537	0
167	0	0	2919	989	-1930	-1954	2424	-470	168	-661	-762	-496	314	669	0
168	0	0	3140	999	-2141	-2069	2640	-571	308	-304	-529	-180	415	659	0
169	0	0	3288	997	-2291	-2142	2789	-647	422	-50	-483	-69	463	684	0
170	0	0	2921	1034	-1887	-1977	2404	-426	490	-358	-492	-304	358	537	0
171	0	0	2347	1028	-1319	-1687	1833	-145	333	-580	-556	-587	250	436	0
172	0	0	2306	1024	-1282	-1665	1794	-129	364	-448	-572	-607	320	496	0
173	0	0	2354	1037	-1317	-1695	1835	-140	473	-298	-349	-463	490	585	0
174	0	0	2620	1061	-1559	-1840	2089	-249	614	-54	-312	-298	461	566	0
175	0	0	2519	1049	-1470	-1784	1994	-210	644	-79	-316	-382	533	442	0
176	0	0	2246	1084	-1162	-1665	1704	-39	620	-131	-382	-479	516	419	0
177	0	0	2418	1113	-1305	-1765	1861	-96	704	46	-234	-287	624	517	0
178	0	0	2649	1129	-1520	-1889	2084	-195	820	337	-217	-48	743	506	0
179	0	0	2731	1131	-1600	-1931	2165	-234	975	539	-174	149	836	556	0
180	0	0	2265	1173	-1092	-1719	1678	40	834	285	-322	-174	624	459	0
181	0	0	1865	1175	-690	-1520	1277	242	721	31	-273	-403	543	351	0
182	0	0	1786	1162	-624	-1474	1205	269	614	-58	-283	-444	603	368	0
183	0	0	1893	1152	-741	-1522	1317	205	863	-9	-225	-242	597	399	0
184	0	0	2211	1160	-1051	-1685	1631	54	917	186	-275	-69	523	428	0
185	0	0	2184	1164	-1020	-1674	1602	72	812	42	-273	-197	562	401	0
186	0	0	2080	1175	-905	-1627	1492	135	692	-36	-388	-228	500	353	0
187	0	0	2341	1158	-1183	-1749	1762	-12	869	97	-289	60	527	424	0
188	0	0	2578	1123	-1455	-1850	2016	-166	917	256	-104	238	603	502	0
189	0	0	2856	1105	-1751	-1980	2303	-323	905	407	-124	355	663	525	0
190	0	0	2335	1074	-1261	-1704	1798	-93	735	73	-358	58	504	422	0
191	0	0	1875	1063	-812	-1469	1343	125	686	-211	-521	-215	382	388	0
192	0	0	1734	1055	-679	-1394	1206	188	655	-300	-432	-228	391	469	0
193	0	0	1896	1072	-824	-1484	1360	124	768	-234	-411	-153	455	492	0
194	0	0	2148	1076	-1072	-1612	1610	2	791	-170	-510	75	490	616	0
195	0	0	2240	1057	-1183	-1648	1711	-63	777	-261	-768	-56	512	523	0
196	0	0	2143	1055	-1088	-1599	1615	-16	859	-345	-933	46	618	682	0
197	0	0	2313	1047	-1266	-1680	1789	-109	904	-188	-962	168	624	684	0
198	0	0	2707	1051	-1656	-1879	2181	-302	1107	75	-985	426	729	810	0
199	0	0	2979	1030	-1949	-2004	2464	-459	1301	263	-995	601	838	874	0
200	0	0	2622	985	-1637	-1803	2129	-326	1167	-100	-1024	333	715	808	0
201	0	0	2170	966	-1204	-1568	1687	-119	1072	-409	-1026	153	543	735	0
202	0	0	2092	975	-1117	-1533	1604	-71	1210	-514	-929	124	634	838	0
203	0	0	2320	970	-1350	-1645	1835	-190	1253	-399	-966	283	679	774	0
204	0	0	2666	977	-1689	-1821	2177	-356	1344	-112	-1074	393	803	845	0
205	0	0	2635	983	-1652	-1809	2143	-334	1398	-413	-1072	277	814	855	0
206	0	0	2707	985	-1722	-1846	2214	-368	1375	-296	-1140	228	896	863	0
207	0	0	2940	971	-1969	-1955	2454	-499	1507	-168	-886	502	1072	948	0
208	0	0	3157	1012	-2145	-2084	2651	-566	1606	56	-737	700	1156	975	0
209	0	0	3513	1030	-2483	-2271	2998	-726	1681	230	-566	828	1228	1063	0
210	0	0	3268	958	-2310	-2113	2789	-676	1614	-60	-603	609	1099	977	0
211	0	0	2915	960	-1955	-1937	2435	-497	1511	-306	-653	353	991	944	0
212	0	0	2694	956	-1738	-1825	2216	-391	1524	-302	-669	304	1061	1004	0
213	0	0	3029	973	-2056	-2001	2542	-541	1608	-197	-805	432	1020	987	0
214	0	0	3297	971	-2326	-2134	2811	-677	1569	67	-841	572	1138	1041	0
215	0	0	3334	958	-2376	-2146	2855	-709	1534	-13	-995	440	1035	1045	0
216	0	0	3251	956	-2295	-2103	2773	-669	1553	40	-1067	521	1175	1008	0
217	0	0	3436	975	-2461	-2205	2948	-743	1542	139	-1032	574	1115	1078	0
218	0	0	3726	995	-2731	-2360	3228	-868	1519	564	-1022	776	1243	1117	0
219	0	0	3863	1002	-2861	-2432	3362	-929	1486	807	-1229	873	1338	1131	0
220	0	0	3541	1014	-2527	-2277	3034	-756	1280	506	-1394	597	1144	1004	0
221	0	0	3113	1026	-2087	-2069	2600	-530	1127	355	-1474	384	1098	1002	0
222	0	0	2907	1024	-1883	-1965	2395	-429	946	353	-1559	380	1016	946	0
223	0	0	2993	1034	-1959	-2013	2476	-462	937	510	-1579	444	1096	1032	0
224	0	0	3305	1020	-2285	-2162	2795	-632	948	764	-1542	580	1099	1020	0
225	0	0	3134	1026	-2108	-2080	2621	-541	750	628	-1668	405	937	940	0
226	0	0	3020	1024	-1996	-2022	2508	-486	663	646	-1579	432	944	970	0
227	0	0	3157	1006	-2151	-2081	2654	-572	698	632	-1445	527	909	1068	0
228	0	0	3365	989	-2376	-2177	2870	-693	589	925	-1321	776	954	1067	0
229	0	0	3582	993	-2589	-2287	3085	-798	611	1055	-1167	904	958	1164	0
230	0	0	3190	981	-2209	-2085	2699	-614	327	760	-1206	552	704	1020	0
231	0	0	2655	966	-1689	-1810	2172	-361	58	498	-1175	244	603	898	0
232	0	0	2411	958	-1453	-1684	1932	-247	-15	380	-1144	256	564	902	0
233	0	0	2556	958	-1598	-1757	2077	-320	-32	459	-902	339	574	1006	0
234	0	0	2688	948	-1740	-1818	2214	-396	-52	655	-851	494	516	995	0
235	0	0	2463	956	-1507	-1709	1985	-275	-228	521	-810	273	430	991	0
236	0	0	2228	983	-1245	-1605	1736	-131	-347	502	-669	219	403	966	0
237	0	0	2270	977	-1293	-1623	1781	-158	-294	642	-502	391	500	995	0
238	0	0	2268	942	-1326	-1605	1797	-192	-343	880	-292	595	514	1103	0
239	0	0	2261	962	-1299	-1611	1780	-168	-386	954	-178	616	459	1043	0
240	0	0	1785	942	-843	-1363	1314	49	-554	646	-275	314	287	907	0
241	0	0	1285	981	-304	-1133	794	338	-605	378	-174	85	170	896	0
242	0	0	1002	948	-54	-975	528	447	-702	207	-157	27	110	896	0
243	0	0	1006	892	-114	-949	560	389	-613	411	110	21	199	1002	0
244	0	0	1099	863	-236	-981	667	313	-646	453	244	194	201	896	0
245	0	0	1010	826	-184	-918	597	321	-682	353	273	36	126	876	0
246	0	0	808	752	-56	-780	432	348	-713	207	434	3	48	890	0
247	0	0	946	694	-252	-820	599	221	-576	318	595	174	159	960	0
248	0	0	1097	677	-420	-887	758	128	-566	492	698	327	225	993	0
249	0	0	1365	665	-700	-1015	1032	-17	-399	618	725	467	267	966	0
250	0	0	1083	661	-422	-872	752	119	-568	246	609	64	126	888	0
251	0	0	794	713	-81	-753	437	316	-603	-17	512	-122	75	820	0
252	0	0	786	781	-5	-783	395	388	-601	-69	413	-221	42	843	0
253	0	0	1015	851	-164	-933	589	343	-448	1	376	-71	85	840	0
254	0	0	1392	964	-428	-1178	910	268	-362	137	304	38	126	911	0
255	0	0	1588	1125	-463	-1356	1025	331	-310	27	166	29	118	880	0
256	0	0	1537	1278	-259	-1407	898	509	-335	-42	-25	-56	145	880	0
257	0	0	1904	1482	-422	-1693	1163	530	-124	98	-98	137	219	921	0
258	0	0	2216	1656	-560	-1936	1388	548	-50	254	-157	364	347	1065	0
259	0	0	2587	1897	-690	-2242	1638	603	52	444	-211	527	471	1043	0
260	0	0	2437	2176	-261	-2306	1349	957	21	126	-467	242	395	995	0
261	0	0	2210	2456	246	-2333	982	1351	-38	-98	-597	95	337	946	0
262	0	0	2250	2723	473	-2486	888	1598	67	-211	-688	85	417	948	0
263	0	0	2685	3053	368	-2869	1158	1710	131	-56	-741	209	465	948	0
264	0	0	3149	3230	81	-3189	1534	1655	314	192	-626	452	570	999	0
265	0	0	3017	3218	201	-3117	1408	1709	240	-40	-669	355	539	981	0
266	0	0	3055	3212	157	-3133	1449	1684	298	81	-605	384	549	993	0
267	0	0	3113	3144	31	-3128	1541	1587	298	197	-523	486	710	946	0
268	0	0	3395	2942	-453	-3168	1924	1244	504	411	-461	717	756	1099	1
269	0	0	3433	2541	-892	-2987	2162	824	448	653	-343	857	900	1084	0
270	0	0	2969	2184	-785	-2576	1877	699	428	292	-465	568	704	991	0
271	0	0	2483	1808	-675	-2145	1579	566	287	291	-473	413	684	871	0
272	0	0	2137	1493	-644	-1815	1390	424	279	162	-355	333	723	966	0
273	0	0	2381	1229	-1152	-1805	1766	38	362	401	-180	477	791	921	0
274	0	0	2625	1035	-1590	-1830	2107	-277	452	646	-15	634	948	1026	0
275	0	0	2498	923	-1575	-1710	2036	-326	436	461	11	519	834	913	0
276	0	0	2484	797	-1687	-1640	2085	-445	347	547	81	543	863	952	0
277	0	0	2715	721	-1994	-1718	2354	-636	514	661	349	644	983	1088	0
278	0	0	2963	680	-2283	-1821	2623	-801	583	845	283	818	1049	1010	0
279	0	0	3163	649	-2514	-1906	2838	-932	616	979	405	931	1051	1051	0
280	0	0	2899	665	-2234	-1782	2566	-784	506	659	273	611	909	962	0
281	0	0	2577	721	-1856	-1649	2216	-567	486	409	236	455	725	966	0
282	0	0	2528	717	-1811	-1622	2169	-547	485	378	147	374	826	983	0
283	0	0	2723	729	-1994	-1726	2358	-632	611	426	122	514	814	917	0
284	0	0	3080	733	-2347	-1906	2713	-807	632	636	93	533	925	938	0
285	0	0	3195	774	-2421	-1984	2808	-823	657	607	112	506	886	977	0
286	0	0	3136	803	-2333	-1969	2734	-765	651	574	67	469	907	1037	0
287	0	0	3297	843	-2454	-2070	2875	-805	632	690	56	595	948	970	0
288	0	0	3615	917	-2698	-2266	3156	-890	799	999	75	818	1202	983	0
289	0	0	3834	907	-2927	-2370	3380	-1010	873	1117	122	925	1127	1051	0
290	0	0	3469	942	-2527	-2205	2998	-792	764	799	-118	638	1002	847	0
291	0	0	3070	991	-2079	-2030	2574	-544	729	622	-273	422	973	777	0
292	0	0	3045	1045	-2000	-2045	2522	-477	692	616	-310	453	923	865	0
293	0	0	3092	1024	-2068	-2058	2580	-522	828	797	-467	651	983	859	0
294	0	0	3370	1008	-2362	-2189	2866	-677	904	857	-380	737	1111	923	0
295	0	0	3295	1032	-2263	-2163	2779	-615	902	826	-624	597	1018	894	0
296	0	0	3229	1002	-2227	-2115	2728	-612	970	892	-694	649	1140	876	0
297	0	0	3312	981	-2331	-2146	2821	-675	1037	915	-781	777	1160	929	0
298	0	0	3546	997	-2549	-2271	3047	-776	1156	1109	-840	1022	1239	944	0
299	0	0	3654	952	-2702	-2303	3178	-875	1231	1259	-973	1080	1290	898	0
300	0	0	3287	977	-2310	-2132	2798	-666	1082	890	-1134	694	1099	840	0
301	0	0	2803	960	-1843	-1881	2323	-441	1257	667	-1319	601	1119	785	0
302	0	0	2498	1012	-1486	-1755	1992	-237	1125	527	-1455	479	1109	737	0
303	0	0	2606	989	-1617	-1797	2111	-314	1293	677	-1491	653	1129	814	0
304	0	0	2764	1028	-1736	-1896	2250	-354	1307	863	-1474	820	1165	783	0
305	0	0	2562	1012	-1550	-1787	2056	-269	1400	684	-1509	704	1220	748	0
306	0	0	2267	1022	-1245	-1644	1756	-111	1396	657	-1542	622	1218	756	0
307	0	0	2237	1008	-1229	-1622	1733	-110	1538	702	-1503	832	1198	772	0
308	0	0	2325	1014	-1311	-1669	1818	-148	1631	911	-1447	995	1400	803	0
309	0	0	2322	1034	-1288	-1678	1805	-127	1623	1035	-1501	1109	1377	777	0
310	0	0	1933	1053	-880	-1493	1406	86	1573	692	-1559	801	1301	677	0
311	0	0	1433	1059	-374	-1246	903	342	1451	461	-1610	585	1146	669	0
312	0	0	1241	1082	-159	-1161	700	461	1458	444	-1449	572	1241	772	0
313	0	0	1268	1115	-153	-1191	710	481	1491	504	-1332	711	1307	741	0
314	0	0	1589	1103	-486	-1346	1037	308	1509	671	-1218	797	1344	733	0
315	0	0	1530	1111	-419	-1320	974	346	1567	580	-1243	708	1272	808	0
316	0	0	1488	1068	-420	-1278	954	324	1427	583	-1361	717	1315	812	0
317	0	0	1601	1078	-523	-1339	1062	277	1414	715	-1375	869	1371	929	0
318	0	0	1976	1084	-892	-1530	1434	96	1567	867	-1379	1020	1443	1028	0
319	0	0	2189	1068	-1121	-1628	1655	-26	1478	925	-1456	1049	1414	977	0
320	0	0	2040	1032	-1008	-1536	1524	12	1422	611	-1732	818	1251	971	0
321	0	0	1679	1004	-675	-1341	1177	164	1216	325	-1971	514	1131	925	0
322	0	0	1578	1022	-556	-1300	1067	233	1179	258	-2104	550	1158	995	0
323	0	0	1891	1034	-857	-1462	1374	88	1158	271	-2124	585	1123	964	0
324	0	0	2253	1055	-1198	-1654	1725	-71	1183	523	-2205	733	1160	1034	0
325	0	0	2340	1072	-1268	-1706	1804	-98	1103	335	-2423	545	1138	1059	0
326	0	0	2288	1082	-1206	-1685	1747	-62	1037	364	-2494	585	1115	1090	0
327	0	0	2486	1090	-1396	-1788	1941	-153	964	455	-2529	692	1098	1261	0
328	0	0	2746	1119	-1627	-1932	2186	-254	968	704	-2504	882	1162	1423	0
329	0	0	2913	1123	-1790	-2018	2351	-333	911	694	-2564	956	1117	1247	0
330	0	0	2703	1117	-1586	-1910	2144	-234	766	519	-2683	704	1004	1286	0
331	0	0	2397	1162	-1235	-1779	1816	-36	624	325	-2593	469	933	1264	0
332	0	0	2345	1150	-1195	-1747	1770	-22	455	164	-2500	440	938	1299	0
333	0	0	2614	1123	-1491	-1868	2052	-184	389	424	-2316	537	935	1507	0
334	0	0	2921	1111	-1810	-2016	2365	-349	407	607	-2320	671	997	1511	0
335	0	0	3003	1131	-1872	-2067	2437	-370	225	607	-2339	475	1024	1474	0
336	0	0	3006	1140	-1866	-2073	2436	-363	213	568	-2170	556	1086	1594	0
337	0	0	3312	1138	-2174	-2225	2743	-518	194	743	-1982	665	1134	1701	0
338	0	0	3537	1132	-2405	-2334	2971	-636	145	977	-1835	824	1249	1771	0
339	0	0	3806	1160	-2646	-2483	3226	-743	126	1074	-1771	966	1144	1810	0
340	0	0	3583	1195	-2388	-2389	2985	-596	29	810	-1602	613	1144	1790	0
341	0	0	3280	1220	-2060	-2250	2670	-420	-67	583	-1730	393	1037	1695	0
342	0	0	3171	1220	-1951	-2195	2561	-365	-151	566	-1674	391	1037	1773	0
343	0	0	3379	1247	-2132	-2313	2755	-442	-188	717	-1610	531	1105	1850	0
344	0	0	3829	1243	-2586	-2536	3207	-671	-48	937	-1495	659	1251	1846	0
345	0	0	3780	1204	-2576	-2492	3178	-686	-91	874	-1445	597	1179	1971	0
346	0	0	3806	1224	-2582	-2515	3194	-679	-176	799	-1548	494	1181	1823	0
347	0	0	4089	1189	-2900	-2639	3494	-855	-52	911	-1427	655	1321	1967	0
348	0	0	4370	1191	-3179	-2780	3774	-994	44	1247	-1422	873	1482	1992	0
349	0	0	4519	1233	-3286	-2876	3902	-1026	7	1323	-1437	938	1466	2027	0
350	0	0	4271	1235	-3036	-2753	3653	-900	-1	1030	-1443	626	1348	1901	0
351	0	0	3807	1270	-2537	-2538	3172	-633	-199	787	-1501	353	1253	1825	0
352	0	0	3825	1276	-2549	-2550	3187	-636	25	814	-1410	411	1319	1914	0
353	0	0	3807	1297	-2510	-2552	3158	-606	-89	925	-1379	494	1354	1870	0
354	0	0	4149	1350	-2799	-2749	3474	-724	141	1082	-1375	696	1422	1839	0
355	0	0	4061	1402	-2659	-2731	3360	-628	89	962	-1377	580	1453	1810	0
356	0	0	4128	1422	-2706	-2775	3417	-642	271	968	-1286	593	1435	1808	0
357	0	0	4094	1406	-2688	-2750	3391	-641	176	1115	-1270	655	1546	1835	0
358	0	0	4339	1414	-2925	-2876	3632	-755	325	1264	-1164	983	1540	1893	0
359	0	0	4442	1455	-2987	-2948	3714	-766	512	1443	-1119	1061	1656	1813	0
360	0	0	3943	1478	-2465	-2710	3204	-493	395	1099	-1127	692	1476	1759	0
361	0	0	3570	1464	-2106	-2517	2838	-321	448	973	-921	574	1433	1639	0
362	0	0	3308	1493	-1815	-2400	2561	-161	393	743	-851	541	1499	1641	0
363	0	0	3365	1499	-1866	-2432	2615	-183	467	962	-743	644	1493	1639	0
364	0	0	3702	1530	-2172	-2616	2937	-321	601	1082	-580	789	1561	1637	0
365	0	0	3563	1542	-2021	-2552	2792	-239	556	1092	-541	731	1507	1540	0
366	0	0	3638	1553	-2085	-2595	2861	-266	583	1148	-347	721	1594	1513	0
367	0	0	3757	1596	-2161	-2676	2959	-282	746	1261	-129	900	1590	1596	0
368	0	0	4002	1579	-2423	-2790	3212	-422	787	1416	116	999	1668	1592	0
369	0	0	4180	1567	-2613	-2873	3396	-523	898	1616	273	1105	1726	1534	0
370	0	0	3774	1590	-2184	-2682	2979	-297	748	1346	225	781	1571	1361	0
371	0	0	3427	1598	-1829	-2512	2628	-115	750	1090	219	587	1458	1278	0
372	0	0	3279	1625	-1654	-2452	2466	-14	727	1109	291	523	1462	1315	0
373	0	0	3398	1645	-1753	-2521	2575	-54	766	1165	411	684	1458	1307	0
374	0	0	3724	1660	-2064	-2692	2894	-202	909	1356	512	874	1517	1290	0
375	0	0	3697	1668	-2029	-2682	2863	-180	894	1311	508	694	1464	1196	0
376	0	0	3638	1654	-1984	-2646	2811	-165	925	1375	710	727	1538	1208	0
377	0	0	3739	1617	-2122	-2678	2930	-252	948	1489	812	925	1596	1204	0
378	0	0	3933	1627	-2306	-2780	3119	-339	1032	1623	1022	1049	1612	1195	0
379	0	0	3972	1608	-2364	-2790	3168	-378	1055	1742	1165	1109	1633	1146	0
380	0	0	3487	1588	-1899	-2537	2693	-155	913	1373	1173	783	1389	1026	0
381	0	0	3097	1602	-1495	-2349	2296	53	814	1179	1317	558	1373	995	0
382	0	0	2760	1579	-1181	-2169	1970	199	721	1078	1371	506	1321	921	0
383	0	0	2988	1594	-1394	-2291	2191	100	944	1198	1604	717	1416	971	0
384	0	0	3052	1586	-1466	-2319	2259	60	919	1193	1738	814	1344	993	0
385	0	0	3057	1546	-1511	-2301	2284	17	888	1146	1868	723	1330	944	0
386	0	0	2766	1505	-1261	-2135	2013	122	909	946	1887	583	1325	822	0
387	0	0	2787	1482	-1305	-2134	2046	88	929	1047	1780	884	1251	890	0
388	0	0	2882	1422	-1460	-2152	2171	-19	995	1144	1759	1028	1350	938	0
389	0	0	2929	1356	-1573	-2142	2251	-108	1016	1134	1649	933	1218	890	0
390	0	0	2424	1356	-1068	-1890	1746	144	968	847	1359	791	1123	812	0
391	0	0	1863	1313	-550	-1588	1206	381	876	469	1006	485	983	609	0
392	0	0	1619	1297	-322	-1458	970	487	851	380	649	438	954	587	0
393	0	0	1628	1272	-356	-1450	992	458	911	490	488	601	954	741	0
394	0	0	1799	1231	-568	-1515	1183	331	1010	486	95	673	960	647	0
395	0	0	1707	1191	-516	-1449	1111	337	1014	345	-362	642	933	533	0
396	0	0	1563	1181	-382	-1372	972	399	1057	291	-744	529	975	566	0
397	0	0	1636	1144	-492	-1390	1064	326	1057	259	-1103	576	1035	589	0
398	0	0	1840	1127	-713	-1483	1276	207	1208	446	-1344	739	1053	663	0
399	0	0	1884	1132	-752	-1508	1318	190	1191	450	-1711	876	1051	554	0
400	0	0	1640	1134	-506	-1387	1073	314	1070	31	-2054	508	1055	430	0
401	0	0	1184	1113	-71	-1148	627	521	964	-155	-2516	356	779	453	0
402	0	0	1159	1101	-58	-1130	608	521	958	-254	-2702	308	845	485	0
403	0	0	1240	1111	-129	-1175	684	491	937	-230	-2842	500	818	521	0
404	0	0	1667	1070	-597	-1368	1132	236	1043	1	-2981	613	855	512	0
405	0	0	1617	1049	-568	-1333	1092	240	900	-3	-3154	477	884	533	0
406	0	0	1632	1035	-597	-1333	1114	219	954	-56	-3329	494	915	595	0
407	0	0	1845	1037	-808	-1441	1326	114	946	128	-3410	655	977	659	0
408	0	0	2088	1014	-1074	-1551	1581	-30	1002	277	-3360	824	1068	743	0
409	0	0	2308	985	-1323	-1646	1815	-169	921	500	-3334	878	1080	781	0
410	0	0	1941	985	-956	-1463	1448	14	764	271	-3389	578	1008	706	0
411	0	0	1586	952	-634	-1269	1110	159	570	64	-3445	397	940	607	0
412	0	0	1632	938	-694	-1285	1163	122	547	135	-3241	370	983	667	0
413	0	0	1759	929	-830	-1344	1294	49	496	145	-3109	409	987	706	0
414	0	0	2243	942	-1301	-1592	1772	-179	457	452	-2975	533	989	777	0
415	0	0	2391	966	-1425	-1678	1908	-229	459	430	-2781	448	1024	847	0
416	0	0	2502	954	-1548	-1728	2025	-297	335	457	-2580	384	1047	869	0
417	0	0	2913	933	-1980	-1923	2446	-523	370	694	-2199	649	1061	1090	0
418	0	0	3189	935	-2254	-2062	2721	-659	254	840	-1967	785	1088	983	0
419	0	0	3516	946	-2570	-2231	3043	-812	219	1002	-1641	797	1010	1146	0
420	0	0	3218	937	-2281	-2077	2749	-672	-38	713	-1511	519	917	1140	0
421	0	0	2977	942	-2035	-1959	2506	-546	-265	572	-1423	246	814	1082	0
422	0	0	2992	946	-2046	-1969	2519	-550	-275	562	-1146	211	892	1125	0
423	0	0	3212	970	-2242	-2091	2727	-636	-399	677	-948	238	841	1200	0
424	0	0	3613	962	-2651	-2287	3132	-844	-413	909	-659	415	873	1290	0
425	0	0	3530	987	-2543	-2258	3036	-778	-609	836	-566	296	774	1276	0
426	0	0	3635	991	-2644	-2313	3139	-826	-690	836	-345	188	836	1297	0
427	0	0	3819	956	-2863	-2387	3341	-953	-768	1037	62	341	869	1513	0
428	0	0	4089	970	-3119	-2529	3604	-1074	-772	1117	236	488	853	1458	0
429	0	0	4296	954	-3342	-2625	3819	-1194	-791	1363	570	523	966	1522	0
430	0	0	3893	985	-2908	-2439	3400	-961	-1057	1006	651	217	702	1472	0
431	0	0	3548	966	-2582	-2257	3065	-808	-1189	783	810	25	616	1379	0
432	0	0	3430	1004	-2426	-2217	2928	-711	-1228	861	1088	25	591	1474	0
433	0	0	3421	960	-2461	-2190	2941	-750	-1229	950	1408	85	671	1540	0
434	0	0	3718	985	-2733	-2351	3225	-874	-1202	1131	1674	207	715	1458	0
435	0	0	3672	970	-2702	-2321	3187	-866	-1237	1008	1895	143	680	1536	0
436	0	0	3372	915	-2457	-2143	2914	-771	-1262	1039	1967	137	725	1561	0
437	0	0	3505	925	-2580	-2215	3042	-827	-1266	1115	2151	258	715	1553	0
438	0	0	3652	904	-2748	-2278	3200	-922	-1169	1431	2269	446	855	1592	0
439	0	0	3621	917	-2704	-2269	3162	-893	-1156	1358	2250	440	799	1575	0
440	0	0	3136	876	-2260	-2006	2698	-692	-1297	1074	2132	135	675	1456	0
441	0	0	2645	892	-1753	-1768	2199	-430	-1321	791	2077	-102	700	1334	0
442	0	0	2391	919	-1472	-1655	1931	-276	-1307	690	1885	-54	597	1350	0
443	0	0	2460	907	-1553	-1683	2006	-323	-1210	793	1825	-7	671	1398	0
444	0	0	2767	948	-1819	-1857	2293	-435	-1024	999	1786	256	737	1486	0
445	0	0	2521	973	-1548	-1747	2034	-287	-1098	797	1412	124	719	1272	0
446	0	0	2428	985	-1443	-1706	1935	-229	-935	781	1235	128	748	1299	0
447	0	0	2563	942	-1621	-1752	2092	-339	-867	822	1043	279	822	1222	0
448	0	0	2723	987	-1736	-1855	2229	-374	-776	975	857	426	878	1245	0
449	0	0	2965	981	-1984	-1973	2474	-501	-638	1004	822	527	921	1208	0
450	0	0	2626	958	-1668	-1792	2147	-355	-694	663	389	195	803	1115	0
451	0	0	2247	954	-1293	-1600	1770	-169	-669	364	215	54	735	995	0
452	0	0	2160	927	-1233	-1543	1696	-153	-589	254	93	64	702	970	0
453	0	0	2323	913	-1410	-1618	1866	-248	-438	422	-29	238	873	873	0
454	0	0	2634	888	-1746	-1761	2190	-429	-285	516	-85	289	913	929	0
455	0	0	2667	892	-1775	-1779	2221	-441	-273	446	-275	209	861	882	0
456	0	0	2719	851	-1868	-1785	2293	-508	-23	355	-275	289	873	851	0
457	0	0	2905	863	-2042	-1884	2473	-589	71	483	-403	440	1006	843	0
458	0	0	3159	855	-2304	-2007	2731	-724	318	572	-463	690	1057	878	0
459	0	0	3332	861	-2471	-2096	2901	-805	430	591	-580	729	1035	824	0
460	0	0	3126	878	-2248	-2002	2687	-685	424	320	-785	450	987	671	0
461	0	0	2794	917	-1877	-1855	2335	-480	440	75	-962	279	905	636	0
462	0	0	2730	938	-1792	-1834	2261	-427	533	-58	-1198	228	816	543	0
463	0	0	2942	956	-1986	-1949	2464	-515	675	108	-1237	382	874	634	0
464	0	0	3320	946	-2374	-2133	2847	-714	853	304	-1259	481	904	589	0
465	0	0	3273	944	-2329	-2108	2801	-692	867	133	-1406	409	917	467	0
466	0	0	3256	905	-2351	-2080	2803	-723	981	141	-1464	444	799	471	0
467	0	0	3402	925	-2477	-2163	2939	-776	1117	259	-1416	593	892	531	0
468	0	0	3518	913	-2605	-2215	3061	-846	1191	403	-1456	655	944	583	0
469	0	0	3639	937	-2702	-2288	3170	-882	1257	502	-1553	733	999	426	0
470	0	0	3192	919	-2273	-2055	2732	-677	1169	271	-1701	393	880	345	0
471	0	0	2703	925	-1778	-1814	2240	-426	1059	-67	-1846	195	733	225	0
472	0	0	2551	935	-1616	-1743	2083	-340	1045	-21	-1792	147	760	283	0
473	0	0	2634	956	-1678	-1795	2156	-361	1103	120	-1883	304	805	203	0
474	0	0	2752	919	-1833	-1835	2292	-457	1198	197	-1908	393	803	269	0
475	0	0	2570	962	-1608	-1766	2089	-323	1125	114	-1934	228	723	178	0
476	0	0	2416	954	-1462	-1685	1939	-254	1148	122	-1905	259	789	238	0
477	0	0	2321	956	-1365	-1638	1843	-204	1152	182	-2011	407	781	240	0
478	0	0	2550	964	-1586	-1757	2068	-311	1239	302	-1862	535	776	277	0
479	0	0	2443	971	-1472	-1707	1957	-250	1216	391	-1924	601	820	180	0
480	0	0	1984	956	-1028	-1470	1506	-36	1146	36	-2007	149	655	93	0
481	0	0	1463	940	-523	-1201	993	208	1030	-178	-2091	93	535	135	0
482	0	0	1183	933	-250	-1058	716	341	884	-269	-2060	15	498	13	0
483	0	0	1347	923	-424	-1135	885	249	1053	-141	-1926	180	611	164	0
484	0	0	1505	925	-580	-1215	1042	172	1078	-19	-1668	213	680	292	0
485	0	0	1376	917	-459	-1146	917	229	890	-133	-1633	79	506	188	0
486	0	0	1328	925	-403	-1126	865	261	958	-89	-1396	195	659	362	0
487	0	0	1352	935	-417	-1143	884	259	886	-65	-1305	203	607	384	0
488	0	0	1628	911	-717	-1269	1172	97	954	190	-1146	438	692	483	0
489	0	0	1736	933	-803	-1334	1269	65	865	289	-1088	415	733	558	0
490	0	0	1452	954	-498	-1203	975	228	758	-77	-1132	137	620	424	0
491	0	0	1113	966	-147	-1039	630	409	589	-267	-1082	-32	560	459	0
492	0	0	970	983	13	-976	478	498	442	-356	-1144	-98	527	500	0
493	0	0	1155	981	-174	-1068	664	403	508	-234	-1101	58	585	649	0
494	0	0	1431	966	-465	-1198	948	250	492	-46	-946	129	682	799	0
495	0	0	1431	962	-469	-1196	950	246	380	-174	-1026	0	636	758	0
496	0	0	1355	952	-403	-1153	879	274	335	-203	-1084	85	636	810	0
497	0	0	1571	964	-607	-1267	1089	178	271	-93	-1026	100	692	913	0
498	0	0	1846	937	-909	-1391	1377	14	273	197	-919	289	853	1053	0
499	0	0	2104	886	-1218	-1495	1661	-166	225	238	-970	310	830	1061	0
500	0	0	1824	907	-917	-1365	1370	-5	46	-104	-1167	85	649	1067	0
501	0	0	1481	878	-603	-1179	1042	137	-48	-351	-1255	-44	570	981	0
502	0	0	1400	871	-529	-1135	964	171	-184	-358	-1249	-194	593	1111	0
503	0	0	1708	894	-814	-1301	1261	40	-178	-252	-1195	-89	677	1127	0
504	0	0	2044	915	-1129	-1479	1586	-107	-182	0	-1195	87	669	1253	0
505	0	0	2032	921	-1111	-1476	1571	-95	-294	-186	-1229	-48	539	1235	0
506	0	0	2154	905	-1249	-1529	1701	-172	-292	-50	-1072	104	667	1249	0
507	0	0	2243	917	-1326	-1580	1784	-204	-448	-9	-935	85	647	1352	0
508	0	0	2525	915	-1610	-1720	2067	-347	-374	207	-832	296	741	1396	0
509	0	0	2634	904	-1730	-1769	2182	-413	-434	306	-680	360	803	1418	0
510	0	0	2346	919	-1427	-1632	1886	-254	-733	-9	-843	104	535	1293	0
511	0	0	2214	917	-1297	-1565	1755	-190	-768	-13	-523	-93	630	1398	0
512	0	0	1984	892	-1092	-1438	1538	-100	-900	-139	-601	-129	558	1344	0
513	0	0	2319	909	-1410	-1614	1864	-250	-931	-25	-382	15	539	1359	0
514	0	0	2602	907	-1695	-1754	2148	-394	-983	254	-180	213	595	1507	0
515	0	0	2563	913	-1650	-1738	2106	-368	-1047	149	-102	65	519	1437	0
516	0	0	2672	909	-1763	-1790	2217	-427	-1078	273	232	73	580	1489	0
517	0	0	2905	915	-1990	-1910	2447	-537	-1105	372	349	192	525	1501	0
518	0	0	3226	937	-2289	-2081	2757	-676	-1001	628	560	380	630	1608	0
519	0	0	3427	923	-2504	-2175	2965	-790	-1088	733	713	366	595	1499	0
520	0	0	3188	915	-2273	-2051	2730	-679	-1165	599	880	129	554	1455	0
521	0	0	2670	890	-1780	-1780	2225	-445	-1338	228	931	-143	291	1371	0
522	0	0	2638	896	-1742	-1767	2190	-423	-1299	428	1175	-79	397	1412	0
523	0	0	2675	935	-1740	-1805	2207	-402	-1229	459	1292	58	376	1358	0
524	0	0	2915	923	-1992	-1919	2453	-534	-1132	741	1519	153	519	1303	0
525	0	0	2739	900	-1839	-1819	2289	-469	-1175	624	1650	104	395	1379	0
526	0	0	2488	888	-1600	-1688	2044	-356	-1208	618	1637	58	409	1290	0
527	0	0	2543	900	-1643	-1721	2093	-371	-1076	791	1777	203	407	1284	0
528	0	0	2789	873	-1916	-1831	2352	-521	-865	1051	1905	492	541	1338	0
529	0	0	2859	859	-2000	-1859	2429	-570	-820	1096	1870	479	440	1328	0
530	0	0	2468	876	-1592	-1672	2030	-358	-836	799	1705	283	335	1119	0
531	0	0	2005	904	-1101	-1454	1553	-98	-946	704	1616	11	356	1032	0
532	0	0	1910	915	-995	-1412	1452	-40	-871	568	1687	-65	327	915	0
533	0	0	2107	938	-1169	-1522	1638	-115	-642	731	1602	108	401	993	0
534	0	0	2297	938	-1359	-1617	1828	-210	-556	890	1431	302	401	950	0
535	0	0	2224	909	-1315	-1566	1769	-203	-417	785	1321	162	430	863	0
536	0	0	2125	923	-1202	-1524	1663	-139	-535	698	1117	97	401	774	0
537	0	0	2218	905	-1313	-1561	1765	-204	-242	898	1041	322	510	871	0
538	0	0	2331	921	-1410	-1626	1870	-244	-143	933	795	434	531	760	0
539	0	0	2515	892	-1623	-1703	2069	-365	87	1004	692	570	521	700	0
540	0	0	1978	898	-1080	-1438	1529	-91	42	692	331	230	475	517	0
541	0	0	1594	902	-692	-1248	1143	105	1	320	-34	69	343	386	0
542	0	0	1349	853	-496	-1101	922	178	97	335	-184	46	411	360	0
543	0	0	1443	865	-578	-1154	1010	143	258	341	-446	143	442	345	0
544	0	0	1790	853	-937	-1321	1363	-42	450	448	-603	283	523	308	0
545	0	0	1468	826	-642	-1147	1055	92	477	279	-808	240	455	291	0
546	0	0	1410	830	-580	-1120	995	125	523	203	-1055	118	465	242	0
547	0	0	1520	832	-688	-1176	1104	72	710	364	-1156	393	616	318	0
548	0	0	1615	876	-739	-1245	1177	68	810	465	-1394	541	651	327	0
549	0	0	1664	894	-770	-1279	1217	62	923	506	-1509	556	733	285	0
550	0	0	1296	938	-358	-1117	827	290	919	180	-1815	343	585	250	0
551	0	0	823	902	79	-862	372	490	907	-118	-2031	205	611	87	0
552	0	0	626	909	283	-767	171	596	931	-182	-2058	205	589	118	0
553	0	0	687	925	238	-806	224	581	1018	-131	-2155	254	609	120	0
554	0	0	1016	892	-124	-954	570	384	1245	-13	-2101	506	723	254	0
555	0	0	860	894	34	-877	413	464	1115	-182	-2328	327	630	95	0
556	0	0	913	892	-21	-902	467	435	1222	-149	-2273	399	795	188	0
557	0	0	1021	913	-108	-967	564	402	1196	17	-2221	552	820	256	0
558	0	0	1332	925	-407	-1128	869	259	1342	137	-2112	646	865	314	0
559	0	0	1456	913	-543	-1184	999	185	1381	219	-2101	777	898	372	0
560	0	0	1179	890	-289	-1034	734	300	1261	-75	-2064	395	834	320	0
561	0	0	871	896	25	-883	423	460	1222	-331	-2147	275	700	289	0
562	0	0	753	873	120	-813	316	496	1084	-283	-2044	261	808	331	0
563	0	0	927	863	-64	-895	495	399	1136	-269	-1990	287	803	368	0
564	0	0	1357	863	-494	-1110	925	184	1245	9	-1833	543	783	417	0
565	0	0	1196	843	-353	-1019	774	245	1030	-75	-1744	362	841	438	0
566	0	0	1241	840	-401	-1040	821	219	940	-180	-1656	281	762	459	0
567	0	0	1415	822	-593	-1118	1004	114	1032	23	-1474	486	843	572	0
568	0	0	1637	807	-830	-1222	1233	-11	1030	259	-1206	682	989	758	0
569	0	0	1772	820	-952	-1296	1362	-66	921	283	-1181	618	886	649	0
570	0	0	1497	826	-671	-1161	1084	77	789	3	-1067	331	810	634	0
571	0	0	1037	855	-182	-946	609	336	525	-153	-997	159	715	665	0
572	0	0	1005	874	-131	-939	568	371	541	-263	-888	75	679	723	0
573	0	0	1184	884	-300	-1034	742	292	444	-58	-764	269	770	832	0
574	0	0	1452	867	-585	-1159	1018	141	391	60	-630	261	708	954	0
575	0	0	1495	873	-622	-1184	1058	125	310	-38	-558	201	675	923	0
576	0	0	1500	874	-626	-1187	1063	124	271	40	-420	215	739	987	0
577	0	0	1599	841	-758	-1220	1178	41	151	48	-217	337	787	1111	0
578	0	0	2090	878	-1212	-1484	1651	-167	269	279	-69	432	741	1181	0
579	0	0	2247	880	-1367	-1563	1807	-243	176	417	29	543	874	1321	0
580	0	0	1918	865	-1053	-1391	1485	-94	-135	60	-128	126	582	1148	0
581	0	0	1720	863	-857	-1291	1288	3	-186	-54	17	3	638	1200	0
582	0	0	1561	873	-688	-1217	1124	92	-279	-195	73	-126	545	1222	0
583	0	0	1827	836	-991	-1331	1409	-77	-314	-50	164	5	541	1311	0
584	0	0	2209	834	-1375	-1521	1792	-270	-277	87	259	120	547	1429	0
585	0	0	2117	841	-1276	-1479	1696	-217	-452	-17	219	-44	527	1340	0
586	0	0	2220	822	-1398	-1521	1809	-288	-477	46	259	42	589	1387	0
587	0	0	2354	859	-1495	-1606	1924	-318	-593	289	244	131	601	1565	0
588	0	0	2678	882	-1796	-1780	2237	-457	-473	331	302	298	587	1583	0
589	0	0	2812	909	-1903	-1860	2357	-497	-539	502	298	322	620	1583	0
590	0	0	2478	923	-1555	-1700	2016	-316	-684	294	135	34	578	1493	0
591	0	0	2168	973	-1195	-1570	1681	-111	-869	131	48	-135	393	1445	0
592	0	0	2020	940	-1080	-1480	1550	-70	-869	114	110	-205	378	1462	0
593	0	0	2190	929	-1261	-1559	1725	-166	-840	285	164	-118	492	1517	0
594	0	0	2467	925	-1542	-1696	2004	-308	-820	521	254	-7	605	1509	0
595	0	0	2369	913	-1456	-1641	1912	-271	-849	386	259	-46	514	1550	0
596	0	0	2282	874	-1408	-1578	1845	-267	-904	527	254	-52	562	1464	0
597	0	0	2368	871	-1497	-1619	1932	-313	-913	677	393	149	657	1493	0
598	0	0	2605	863	-1742	-1734	2173	-439	-762	857	508	256	702	1486	0
599	0	0	2629	874	-1755	-1751	2192	-440	-789	935	651	267	686	1534	0
600	0	0	2333	921	-1412	-1627	1872	-245	-929	690	564	-13	572	1398	0
601	0	0	1968	954	-1014	-1461	1491	-30	-975	512	663	-180	560	1321	0
602	0	0	1698	942	-756	-1320	1227	93	-1041	486	733	-180	492	1218	0
603	0	0	1960	977	-983	-1468	1471	-3	-905	628	1028	-77	558	1311	0
604	0	0	2197	950	-1247	-1573	1722	-148	-841	770	1226	11	679	1350	0
605	0	0	2069	909	-1160	-1489	1614	-125	-880	675	1229	-104	595	1303	0
606	0	0	2036	921	-1115	-1478	1575	-97	-690	616	1468	-31	686	1284	0
607	0	0	2049	913	-1136	-1481	1592	-111	-733	725	1573	46	760	1367	0
608	0	0	2294	933	-1361	-1613	1827	-214	-607	888	1645	269	861	1274	0
609	0	0	2465	933	-1532	-1699	1998	-299	-446	1016	1617	364	853	1340	0
610	0	0	2044	960	-1084	-1502	1564	-62	-632	611	1470	73	554	1162	0
611	0	0	1625	950	-675	-1287	1150	137	-587	362	1414	-93	636	1067	0
612	0	0	1511	962	-549	-1236	1030	206	-541	300	1220	-129	527	973	0
613	0	0	1804	966	-838	-1385	1321	64	-397	438	1191	50	644	1099	0
614	0	0	1965	964	-1001	-1464	1483	-18	-304	461	956	153	632	1032	0
615	0	0	2041	971	-1070	-1506	1555	-49	-209	368	733	133	677	979	0
616	0	0	1953	954	-999	-1453	1476	-22	-100	190	550	93	624	1010	0
617	0	0	2063	925	-1138	-1494	1600	-106	-149	351	327	236	673	983	0
618	0	0	2411	929	-1482	-1670	1946	-276	89	521	240	434	807	997	0
619	0	0	2554	915	-1639	-1734	2096	-362	170	543	110	539	750	981	0
620	0	0	2232	869	-1363	-1550	1797	-247	65	143	-221	230	607	896	0
621	0	0	1834	845	-989	-1339	1411	-72	9	-3	-415	98	671	779	0
622	0	0	1706	816	-890	-1261	1298	-37	58	-195	-564	31	580	710	0
623	0	0	1963	836	-1127	-1399	1545	-145	289	-32	-702	296	776	834	0
624	0	0	2243	812	-1431	-1527	1837	-309	300	100	-938	358	772	768	0
625	0	0	2263	834	-1429	-1548	1846	-297	488	-77	-1138	318	708	746	0
626	0	0	2141	830	-1311	-1485	1726	-240	461	-104	-1420	316	731	733	0
627	0	0	2407	834	-1573	-1620	1990	-369	632	-40	-1534	481	878	803	0
628	0	0	2556	849	-1707	-1702	2131	-429	768	155	-1714	729	960	836	0
629	0	0	2726	841	-1885	-1783	2305	-522	940	217	-1874	803	981	812	0
630	0	0	2277	838	-1439	-1557	1858	-300	770	-176	-2217	477	841	622	0
631	0	0	1962	841	-1121	-1401	1541	-140	810	-335	-2296	358	789	618	0
632	0	0	1857	855	-1002	-1356	1429	-73	989	-432	-2471	403	869	706	0
633	0	0	2018	812	-1206	-1415	1612	-197	991	-325	-2500	459	841	667	0
634	0	0	2391	830	-1561	-1610	1976	-365	1160	-36	-2477	692	1078	776	0
635	0	0	2324	807	-1517	-1565	1920	-355	1158	-172	-2653	562	993	632	0
636	0	0	2331	797	-1534	-1564	1932	-368	1247	-234	-2640	640	977	618	0
637	0	0	2472	820	-1652	-1646	2062	-416	1270	-50	-2473	754	1109	717	0
638	0	0	2714	807	-1907	-1760	2310	-550	1315	143	-2512	904	1105	737	0
639	0	0	2996	814	-2182	-1905	2589	-684	1489	263	-2399	886	1210	671	0
640	0	0	2581	799	-1782	-1690	2181	-491	1243	-17	-2471	669	1008	651	0
641	0	0	2269	801	-1468	-1535	1868	-333	1162	-104	-2510	420	929	570	0
642	0	0	2185	820	-1365	-1502	1775	-272	1146	-95	-2376	488	989	611	0
643	0	0	2397	845	-1552	-1621	1974	-353	1142	7	-2277	486	1034	599	0
644	0	0	2688	816	-1872	-1752	2280	-528	1208	250	-2052	611	1061	721	0
645	0	0	2583	826	-1757	-1704	2170	-465	1136	184	-2027	473	1010	616	0
646	0	0	2461	812	-1649	-1636	2055	-418	1037	258	-1891	455	1086	667	0
647	0	0	2719	857	-1862	-1788	2290	-502	1150	422	-1701	582	1169	717	0
648	0	0	2731	801	-1930	-1766	2330	-564	1113	587	-1579	630	1183	727	0
649	0	0	2832	834	-1998	-1833	2415	-582	991	710	-1555	744	1051	665	0
650	0	0	2356	814	-1542	-1585	1949	-364	878	405	-1429	393	884	587	0
651	0	0	1937	801	-1136	-1369	1536	-167	756	232	-1371	164	801	607	0
652	0	0	1720	799	-921	-1259	1320	-61	702	164	-1268	106	748	537	0
653	0	0	1897	803	-1094	-1350	1495	-145	760	415	-1061	265	776	715	0
654	0	0	1972	808	-1164	-1390	1568	-178	646	479	-983	271	777	679	0
655	0	0	1927	783	-1144	-1355	1535	-180	622	358	-744	129	644	721	0
656	0	0	1734	774	-960	-1254	1347	-93	558	389	-686	168	727	725	0
657	0	0	1805	768	-1037	-1286	1421	-134	531	502	-479	302	698	781	0
658	0	0	1999	785	-1214	-1392	1606	-214	496	713	-269	391	731	861	0
659	0	0	2014	777	-1237	-1395	1625	-230	486	801	-131	422	679	917	0
660	0	0	1629	774	-855	-1201	1242	-40	228	426	-102	112	469	824	0
661	0	0	1253	807	-446	-1030	849	180	238	316	0	-87	479	820	0
662	0	0	1014	820	-194	-917	604	313	75	124	116	-197	428	776	0
663	0	0	1251	832	-419	-1041	835	206	120	314	271	-13	492	894	0
664	0	0	1421	838	-583	-1129	1002	127	141	399	339	110	452	1002	0
665	0	0	1316	808	-508	-1062	912	150	23	285	378	-44	450	904	0
666	0	0	1235	772	-463	-1003	849	154	-48	285	389	-81	420	1018	0
667	0	0	1363	727	-636	-1045	999	45	-21	415	502	184	494	1080	0
668	0	0	1562	684	-878	-1123	1220	-97	5	580	657	289	624	1185	0
669	0	0	1668	609	-1059	-1138	1363	-225	-19	514	618	244	568	1173	0
670	0	0	1333	585	-748	-959	1040	-81	-157	161	554	-54	395	1065	0
671	0	0	965	502	-463	-733	714	19	-223	15	411	-122	337	1051	0
672	0	0	858	488	-370	-673	614	59	-306	-91	488	-147	327	1158	0
673	0	0	1151	471	-680	-811	915	-104	-318	54	531	-29	362	1189	0
674	0	0	1406	506	-900	-956	1153	-197	-236	161	568	126	479	1338	0
675	0	0	1425	537	-888	-981	1156	-175	-225	17	516	-17	393	1243	0
676	0	0	1380	603	-777	-991	1078	-87	-374	67	583	-5	442	1352	0
677	0	0	1676	677	-999	-1176	1337	-161	-234	124	661	209	527	1443	0
678	0	0	1955	770	-1185	-1362	1570	-207	-197	331	729	374	692	1497	0
679	0	0	2199	954	-1245	-1576	1722	-145	-178	335	690	368	671	1513	0
680	0	0	2091	1125	-966	-1608	1528	79	-331	116	646	155	564	1447	0
681	0	0	1698	1299	-399	-1498	1048	450	-452	-81	578	-40	591	1435	0
682	0	0	1871	1524	-347	-1697	1109	588	-436	-186	547	-21	477	1412	0
683	0	0	2156	1780	-376	-1968	1266	702	-329	23	669	116	649	1590	0
684	0	0	2657	2056	-601	-2356	1629	727	-275	203	599	190	733	1581	0
685	0	0	2717	2316	-401	-2516	1559	957	-362	77	634	83	671	1557	0
686	0	0	2931	2580	-351	-2755	1641	1114	-281	65	665	199	696	1503	0
687	0	0	3238	2880	-358	-3059	1798	1261	-287	261	774	353	795	1571	0
688	0	0	3606	2999	-607	-3302	2106	1196	-225	389	900	512	851	1608	0
689	0	0	3838	2989	-849	-3413	2343	1070	-131	543	960	558	907	1713	0
690	0	0	3499	2983	-516	-3241	2007	1233	-358	302	970	203	841	1505	0
691	0	0	3185	2834	-351	-3009	1768	1241	-291	131	900	75	752	1505	0
692	0	0	3002	2597	-405	-2799	1703	1096	-343	83	807	0	760	1441	1
693	0	0	3117	2190	-927	-2653	2022	631	-201	254	847	116	876	1555	0
694	0	0	3150	1837	-1313	-2493	2231	262	-244	314	729	211	871	1458	0
695	0	0	3049	1435	-1614	-2242	2331	-89	-195	275	746	207	812	1476	0
696	0	0	2781	1146	-1635	-1963	2208	-244	-226	275	702	147	807	1416	0
697	0	0	2874	942	-1932	-1908	2403	-495	-67	413	717	351	861	1464	0
698	0	0	3051	789	-2262	-1920	2656	-736	52	669	719	436	983	1394	0
699	0	0	3139	680	-2459	-1909	2799	-889	85	803	651	537	940	1410	0
700	0	0	2664	591	-2073	-1627	2368	-741	-29	399	310	215	754	1202	0
701	0	0	2332	517	-1815	-1424	2073	-649	25	258	285	106	721	1220	0
702	0	0	2123	490	-1633	-1306	1878	-571	25	164	217	15	692	1094	0
703	0	0	2266	488	-1778	-1377	2022	-645	102	382	207	147	727	1121	0
704	0	0	2492	475	-2017	-1483	2254	-771	275	543	168	294	807	1094	0
705	0	0	2333	485	-1848	-1409	2090	-681	275	378	139	155	708	1020	0
706	0	0	2287	485	-1802	-1386	2044	-658	294	492	54	223	713	960	0
707	0	0	2265	494	-1771	-1379	2018	-638	436	589	157	308	758	1041	0
708	0	0	2521	516	-2005	-1518	2263	-744	585	762	164	424	923	907	0
709	0	0	2486	510	-1976	-1498	2231	-733	653	807	67	508	909	938	0
710	0	0	2126	578	-1548	-1352	1837	-485	644	527	-73	289	814	783	0
711	0	0	1824	657	-1167	-1240	1495	-255	715	320	-164	97	783	715	0
712	0	0	1545	661	-884	-1103	1214	-111	717	207	-308	73	725	599	0
713	0	0	1730	708	-1022	-1219	1376	-157	861	341	-306	230	812	647	0
714	0	0	2021	743	-1278	-1382	1649	-267	1012	444	-343	386	810	684	0
715	0	0	1928	764	-1164	-1346	1546	-200	1101	310	-549	285	764	566	0
716	0	0	1925	808	-1117	-1366	1521	-154	1202	306	-585	294	909	628	0
717	0	0	2056	830	-1226	-1443	1641	-198	1255	384	-793	349	940	601	0
718	0	0	2393	820	-1573	-1606	1983	-376	1464	620	-727	679	1001	661	0
719	0	0	2511	855	-1656	-1683	2083	-400	1553	519	-896	607	1008	632	0
720	0	0	2220	859	-1361	-1539	1790	-251	1553	356	-1034	469	1028	580	0
721	0	0	1856	805	-1051	-1330	1453	-123	1425	46	-1154	232	884	523	0
722	0	0	1891	764	-1127	-1327	1509	-181	1590	-25	-1264	285	966	543	0
723	0	0	2032	770	-1262	-1401	1647	-246	1569	91	-1334	403	985	636	0
724	0	0	2305	785	-1520	-1545	1912	-367	1668	149	-1449	529	1002	655	0
725	0	0	2296	807	-1489	-1551	1892	-341	1697	83	-1666	411	975	657	0
726	0	0	2252	799	-1453	-1525	1852	-327	1699	-128	-1771	457	973	634	0
727	0	0	2455	818	-1637	-1636	2046	-409	1825	-11	-1755	609	1086	737	0
728	0	0	2612	843	-1769	-1727	2190	-463	1837	145	-1879	810	1164	808	0
729	0	0	2731	863	-1868	-1797	2299	-502	1765	93	-2060	731	1041	808	0
730	0	0	2348	876	-1472	-1612	1910	-298	1641	-190	-2172	506	1049	828	0
731	0	0	2061	865	-1196	-1463	1628	-165	1571	-535	-2386	254	929	731	0
732	0	0	1929	878	-1051	-1403	1490	-86	1509	-556	-2599	291	937	797	0
733	0	0	2099	873	-1226	-1486	1662	-176	1557	-490	-2611	395	989	952	0
734	0	0	2459	911	-1548	-1685	2003	-318	1511	-428	-2716	455	1055	1030	0
735	0	0	2362	904	-1458	-1633	1910	-277	1408	-659	-2813	279	904	917	0
736	0	0	2234	933	-1301	-1583	1767	-184	1334	-611	-3005	306	896	975	0
737	0	0	2362	958	-1404	-1660	1883	-223	1321	-547	-2937	395	859	1010	0
738	0	0	2573	938	-1635	-1755	2104	-348	1321	-374	-2836	640	1008	1125	0
739	0	0	2575	919	-1656	-1747	2115	-368	1257	-335	-2865	624	888	1193	0
740	0	0	2172	865	-1307	-1518	1739	-221	1001	-599	-2844	273	772	1129	0
741	0	0	1799	909	-890	-1354	1344	9	710	-867	-2847	122	657	1061	0
742	0	0	1691	900	-791	-1295	1241	54	700	-911	-2756	110	609	1156	0
743	0	0	1743	876	-867	-1309	1305	4	618	-818	-2593	139	679	1152	0
744	0	0	2104	836	-1268	-1470	1686	-216	576	-549	-2496	283	715	1334	0
745	0	0	1944	845	-1099	-1394	1521	-127	384	-779	-2461	60	562	1274	0
746	0	0	1933	851	-1082	-1392	1507	-115	434	-653	-2240	141	723	1396	0
747	0	0	2009	894	-1115	-1451	1562	-110	347	-566	-2015	228	630	1400	0
748	0	0	2209	892	-1317	-1550	1763	-212	415	-318	-1635	450	814	1489	0
749	0	0	2189	884	-1305	-1536	1747	-210	306	-240	-1517	440	680	1478	0
750	0	0	1755	838	-917	-1296	1336	-39	120	-386	-1464	116	636	1369	0
751	0	0	1325	873	-452	-1099	888	210	50	-521	-1253	-77	626	1385	0
752	0	0	1287	861	-426	-1074	856	217	50	-467	-1101	-97	599	1437	0
753	0	0	1452	876	-576	-1164	1014	150	-36	-289	-964	-23	626	1435	0
754	0	0	1883	892	-991	-1387	1437	-49	69	-93	-791	159	692	1546	0
755	0	0	1902	888	-1014	-1395	1458	-63	1	-197	-506	-79	618	1449	0
756	0	0	1998	900	-1098	-1449	1548	-99	-5	-5	-232	-3	783	1472	0
757	0	0	2133	919	-1214	-1526	1673	-147	-112	143	-188	87	690	1546	0
758	0	0	2511	944	-1567	-1727	2039	-311	23	393	-91	240	686	1497	0
759	0	0	2765	948	-1817	-1856	2291	-434	7	525	133	294	770	1565	0
760	0	0	2300	921	-1379	-1610	1839	-229	-246	194	172	-46	531	1371	0
761	0	0	2058	933	-1125	-1495	1591	-96	-335	129	356	-176	519	1350	0
762	0	0	1950	973	-977	-1461	1463	-2	-457	188	591	-259	533	1350	0
763	0	0	2187	940	-1247	-1563	1717	-153	-366	341	766	-137	535	1363	0
764	0	0	2633	975	-1658	-1804	2145	-341	-320	535	1026	40	583	1321	0
765	0	0	2525	973	-1552	-1749	2038	-289	-442	572	1239	-116	543	1408	0
766	0	0	2546	987	-1559	-1766	2052	-286	-325	614	1594	-7	646	1354	0
767	0	0	2756	987	-1769	-1871	2262	-391	-291	816	1843	116	710	1418	0
768	0	0	2975	1004	-1971	-1989	2473	-483	-190	1061	2155	289	762	1511	0
769	0	0	3076	1051	-2025	-2063	2550	-487	-225	1164	2331	351	777	1460	0
770	0	0	2615	1034	-1581	-1824	2098	-273	-415	884	2520	44	611	1255	0
771	0	0	2195	1055	-1140	-1625	1667	-42	-407	832	2717	-97	611	1193	0
772	0	0	2059	1082	-977	-1570	1518	52	-415	748	2774	-159	537	1136	0
773	0	0	2178	1047	-1131	-1612	1654	-42	-291	923	3067	1	583	1189	0
774	0	0	2320	1098	-1222	-1709	1771	-62	-215	1109	3183	137	628	1295	0
775	0	0	2148	1146	-1002	-1647	1575	72	-197	964	3160	0	574	1150	0
776	0	0	2093	1193	-900	-1643	1496	146	-129	1115	3296	145	801	1202	0
777	0	0	2027	1193	-834	-1610	1430	179	-40	1158	3100	164	711	1261	0
778	0	0	2240	1189	-1051	-1714	1645	69	124	1255	3162	407	801	1309	0
779	0	0	2280	1204	-1076	-1742	1678	64	42	1338	3034	420	888	1247	0
780	0	0	1873	1214	-659	-1543	1266	277	40	1030	2820	209	741	1206	0
781	0	0	1384	1229	-155	-1306	769	537	-54	789	2576	40	808	1142	0
782	0	0	1208	1239	31	-1223	588	635	-97	671	2477	-27	694	1138	0
783	0	0	1409	1243	-166	-1326	787	538	122	785	2366	213	768	1241	0
784	0	0	1722	1290	-432	-1506	1077	429	126	878	2180	370	973	1261	0
785	0	0	1670	1317	-353	-1493	1011	482	62	657	1885	269	873	1222	0
786	0	0	1767	1325	-442	-1546	1104	441	106	682	1680	397	1024	1218	0
787	0	0	1945	1317	-628	-1631	1286	344	131	781	1439	502	1037	1379	0
788	0	0	2382	1317	-1065	-1849	1723	126	279	878	1171	700	1142	1390	0
789	0	0	2624	1383	-1241	-2003	1932	71	215	853	851	799	1105	1381	0
790	0	0	2315	1396	-919	-1855	1617	238	180	452	471	556	1008	1348	0
791	0	0	2093	1350	-743	-1721	1418	303	93	203	122	374	966	1323	0
792	0	0	2143	1354	-789	-1748	1466	282	110	79	-81	386	962	1350	0
793	0	0	2498	1371	-1127	-1934	1812	122	327	250	-292	671	1084	1418	0
794	0	0	2787	1379	-1408	-2083	2097	-14	298	137	-554	624	1051	1390	0
795	0	0	3023	1369	-1654	-2196	2338	-142	333	0	-746	562	1068	1350	0
796	0	0	2971	1369	-1602	-2170	2286	-116	335	-110	-1084	684	1010	1383	0
797	0	0	3390	1383	-2007	-2386	2698	-312	514	-58	-1280	818	1107	1356	0
798	0	0	3648	1394	-2254	-2521	2951	-430	723	87	-1416	1026	1292	1493	0
799	0	0	3826	1390	-2436	-2608	3131	-523	671	100	-1778	983	1165	1311	0
800	0	0	3522	1427	-2095	-2474	2808	-334	562	-226	-2093	694	1016	1255	0
801	0	0	3087	1435	-1652	-2261	2369	-108	568	-428	-2349	582	995	1187	0
802	0	0	3033	1458	-1575	-2245	2304	-58	663	-411	-2457	537	1030	1292	0
803	0	0	3111	1437	-1674	-2274	2392	-118	785	-333	-2619	601	1127	1233	0
804	0	0	3289	1431	-1858	-2360	2573	-213	851	-188	-2789	725	1105	1193	0
805	0	0	3088	1377	-1711	-2232	2399	-167	940	-232	-2859	607	1148	1138	0
806	0	0	2872	1375	-1497	-2123	2184	-61	896	-184	-2915	599	1146	1144	0
807	0	0	2999	1321	-1678	-2160	2338	-178	1146	-36	-2857	671	1249	1096	0
808	0	0	3050	1330	-1720	-2190	2385	-195	1103	219	-2853	878	1319	1004	0
809	0	0	3169	1328	-1841	-2248	2505	-256	1259	331	-2877	865	1290	1045	0
810	0	0	2539	1290	-1249	-1914	1894	20	1146	29	-2977	578	1158	874	0
811	0	0	2147	1280	-867	-1713	1507	206	993	-122	-2983	389	1084	708	0
812	0	0	1892	1243	-649	-1567	1270	297	1082	-75	-2886	353	1090	706	0
813	0	0	1986	1179	-807	-1582	1396	186	1129	170	-2783	488	1082	781	0
814	0	0	2114	1158	-956	-1636	1535	101	1253	250	-2613	616	1156	616	0
815	0	0	1942	1101	-841	-1521	1391	130	1249	277	-2452	452	1086	599	0
816	0	0	1764	1051	-713	-1407	1238	169	1222	306	-2291	457	1035	574	0
817	0	0	1885	1053	-832	-1469	1358	110	1358	457	-2244	564	1070	570	0
818	0	0	2017	1018	-999	-1517	1508	9	1396	684	-1955	675	1164	591	0
819	0	0	2143	1016	-1127	-1579	1635	-55	1482	777	-1844	721	1146	609	0
820	0	0	1632	973	-659	-1302	1145	157	1379	457	-1784	428	1026	415	0
821	0	0	1282	966	-316	-1124	799	325	1404	382	-1726	292	904	368	0
822	0	0	1093	942	-151	-1017	622	395	1354	271	-1639	248	948	343	0
823	0	0	1281	913	-368	-1097	824	272	1557	391	-1484	329	1022	391	0
824	0	0	1435	892	-543	-1163	989	174	1645	543	-1394	543	1055	411	0
825	0	0	1278	867	-411	-1072	844	228	1596	384	-1352	275	1001	448	0
826	0	0	1264	849	-415	-1056	839	217	1693	459	-1425	481	1047	461	0
827	0	0	1417	874	-543	-1145	980	165	1685	556	-1328	498	1206	440	0
828	0	0	1675	847	-828	-1261	1251	9	1699	766	-1280	644	1175	574	0
829	0	0	1801	826	-975	-1313	1388	-74	1794	774	-1222	758	1183	644	0
830	0	0	1460	820	-640	-1140	1050	90	1596	444	-1332	292	1061	391	0
831	0	0	1027	828	-199	-927	613	314	1433	223	-1363	157	971	457	0
832	0	0	1048	818	-230	-933	639	294	1404	184	-1214	126	929	469	0
833	0	0	1409	808	-601	-1108	1005	103	1530	411	-1039	298	1144	597	0
834	0	0	1664	791	-873	-1227	1268	-41	1487	386	-915	393	1047	694	0
835	0	0	1681	776	-905	-1228	1293	-64	1342	250	-803	248	997	719	0
836	0	0	1797	754	-1043	-1275	1420	-144	1332	411	-560	335	1109	847	0
837	0	0	1877	735	-1142	-1306	1509	-203	1226	457	-446	356	1101	847	0
838	0	0	2345	741	-1604	-1543	1974	-431	1303	743	-219	556	1251	1030	0
839	0	0	2511	731	-1780	-1621	2145	-524	1235	795	-5	537	1319	1125	0
840	0	0	2319	719	-1600	-1519	1959	-440	1010	391	110	234	1129	987	0
841	0	0	1985	715	-1270	-1350	1627	-277	923	157	232	98	1068	1121	0
842	0	0	1946	715	-1231	-1330	1588	-258	822	269	473	79	1084	1183	0
843	0	0	2265	727	-1538	-1496	1901	-405	865	378	746	261	1165	1309	0
844	0	0	2624	737	-1887	-1680	2255	-575	805	576	890	397	1214	1416	0
845	0	0	2600	723	-1877	-1661	2238	-577	684	376	1039	174	1179	1418	0
846	0	0	2715	762	-1953	-1738	2334	-595	657	452	1276	341	1259	1579	0
847	0	0	2849	758	-2091	-1803	2470	-666	533	607	1447	386	1268	1649	0
848	0	0	3242	785	-2457	-2013	2849	-836	589	768	1641	537	1338	1755	0
849	0	0	3374	783	-2591	-2078	2982	-904	521	801	1759	609	1270	1858	0
850	0	0	3047	795	-2252	-1921	2649	-728	331	516	1701	254	1228	1792	0
851	0	0	2739	776	-1963	-1757	2351	-593	174	258	1798	60	1061	1755	0
852	0	0	2676	752	-1924	-1714	2300	-586	48	246	1864	21	1065	1883	0
853	0	0	2816	756	-2060	-1786	2438	-652	-46	422	1945	135	1078	1854	0
854	0	0	3167	774	-2393	-1970	2780	-809	-153	438	2060	207	1086	2007	0
855	0	0	3151	717	-2434	-1934	2792	-858	-184	401	2062	60	1136	1924	0
856	0	0	3120	723	-2397	-1921	2758	-837	-386	331	2042	118	1010	2005	0
857	0	0	3287	663	-2624	-1975	2955	-980	-473	502	2145	133	1024	2085	0
858	0	0	3539	647	-2892	-2093	3215	-1122	-500	572	2199	294	1016	2064	0
859	0	0	3697	646	-3051	-2171	3374	-1202	-593	704	2223	329	970	2118	0
860	0	0	3305	679	-2626	-1992	2965	-973	-865	424	2260	27	865	2021	0
861	0	0	2932	667	-2265	-1799	2598	-799	-1012	201	2192	-192	787	1907	0
862	0	0	2872	680	-2192	-1776	2532	-756	-1032	159	2221	-228	684	1881	0
863	0	0	3012	723	-2289	-1867	2650	-783	-1004	252	2201	-100	741	2002	0
864	0	0	3211	715	-2496	-1963	2853	-890	-1059	343	2159	5	748	1908	0
865	0	0	2999	710	-2289	-1854	2644	-789	-1173	302	2021	-133	663	1786	0
866	0	0	2909	723	-2186	-1816	2547	-731	-1193	267	2019	-145	682	1759	0
867	0	0	2998	688	-2310	-1843	2654	-811	-1129	424	1920	-48	677	1821	0
868	0	0	3169	680	-2489	-1924	2829	-904	-1018	496	2040	182	727	1852	0
869	0	0	3273	684	-2589	-1978	2931	-952	-968	659	1961	219	727	1757	0
870	0	0	2837	680	-2157	-1758	2497	-738	-1162	230	1856	-102	578	1629	0
871	0	0	2534	657	-1877	-1595	2205	-610	-1121	89	1810	-285	576	1513	0
872	0	0	2339	667	-1672	-1503	2005	-502	-1154	-27	1681	-298	490	1501	0
873	0	0	2711	680	-2031	-1695	2371	-675	-983	124	1592	-97	651	1418	0
874	0	0	2847	663	-2184	-1755	2515	-760	-808	112	1455	27	603	1472	0
875	0	0	2833	684	-2149	-1758	2491	-732	-880	17	1253	-232	537	1243	0
876	0	0	2827	690	-2137	-1758	2482	-723	-770	95	1247	81	566	1340	0
877	0	0	2847	713	-2134	-1780	2490	-710	-826	95	1164	-62	516	1247	0
878	0	0	3198	690	-2508	-1944	2853	-909	-519	355	1107	310	647	1325	0
879	0	0	3236	680	-2556	-1958	2896	-938	-535	327	896	300	661	1177	0
880	0	0	2886	692	-2194	-1789	2540	-751	-550	81	640	-38	545	1024	0
881	0	0	2506	708	-1798	-1607	2152	-545	-576	-79	287	-194	467	971	0
882	0	0	2352	692	-1660	-1522	2006	-484	-485	-176	217	-225	506	925	0
883	0	0	2505	725	-1780	-1615	2142	-527	-341	-52	188	-40	490	975	0
884	0	0	2701	723	-1978	-1712	2339	-627	-213	7	13	36	537	874	0
885	0	0	2570	735	-1835	-1652	2202	-550	-203	-71	-211	-64	506	797	0
886	0	0	2511	733	-1778	-1622	2144	-522	-112	-3	-273	25	583	762	0
887	0	0	2637	723	-1914	-1680	2275	-595	50	104	-285	176	595	834	0
888	0	0	2829	748	-2081	-1788	2455	-666	203	267	-374	333	719	859	0
889	0	0	2900	799	-2101	-1849	2500	-651	275	353	-713	380	702	752	0
890	0	0	2530	808	-1722	-1669	2126	-457	294	-3	-874	143	582	675	0
891	0	0	2059	781	-1278	-1420	1668	-248	250	-199	-1068	-48	481	523	0
892	0	0	1982	760	-1222	-1371	1602	-231	395	-250	-1179	15	523	500	0
893	0	0	2130	776	-1354	-1453	1742	-289	485	-50	-1249	54	644	576	0
894	0	0	2421	741	-1680	-1581	2050	-469	605	64	-1418	287	624	514	0
895	0	0	2341	700	-1641	-1520	1991	-470	675	-104	-1445	147	585	599	0
896	0	0	2368	677	-1691	-1522	2029	-507	688	60	-1520	240	680	601	0
897	0	0	2432	675	-1757	-1553	2094	-541	752	104	-1530	236	770	545	0
898	0	0	2738	684	-2054	-1711	2396	-685	962	292	-1420	613	820	669	0
899	0	0	2855	661	-2194	-1758	2524	-766	913	368	-1396	545	818	679	0
900	0	0	2492	669	-1823	-1580	2157	-577	915	128	-1555	178	727	550	0
901	0	0	2156	688	-1468	-1422	1812	-390	861	-40	-1534	135	764	531	0
902	0	0	1999	686	-1313	-1342	1656	-313	851	-135	-1534	64	607	601	0
903	0	0	2327	711	-1616	-1519	1971	-452	1034	60	-1390	304	727	622	0
904	0	0	2449	723	-1726	-1586	2087	-501	1041	91	-1261	411	873	715	0
905	0	0	2356	783	-1573	-1569	1964	-395	1053	5	-1293	277	723	638	0
906	0	0	2296	725	-1571	-1510	1933	-423	1053	79	-1218	364	834	653	0
907	0	0	2358	760	-1598	-1559	1978	-419	1136	190	-1103	455	977	743	0
908	0	0	2530	744	-1786	-1637	2158	-521	1220	308	-1076	589	1006	810	0
909	0	0	2622	760	-1862	-1691	2242	-551	1206	434	-970	591	1084	743	0
910	0	0	2065	760	-1305	-1412	1685	-272	1059	56	-1067	304	925	733	0
911	0	0	1689	723	-966	-1206	1327	-121	923	-162	-1204	77	754	558	0
912	0	0	1520	692	-828	-1106	1174	-68	1024	-67	-1092	236	904	702	0
913	0	0	1416	710	-706	-1063	1061	2	882	-128	-1105	172	869	700	0
914	0	0	1669	721	-948	-1195	1308	-113	968	50	-1076	358	902	779	0
915	0	0	1491	723	-768	-1107	1129	-22	937	-21	-1065	283	944	795	0
916	0	0	1373	710	-663	-1041	1018	23	925	-106	-1049	244	826	711	0
917	0	0	1534	727	-807	-1130	1170	-40	966	162	-979	424	894	871	0
918	0	0	1720	708	-1012	-1214	1366	-152	958	230	-937	622	933	896	0
919	0	0	1939	727	-1212	-1333	1575	-242	940	310	-911	582	1059	799	0
920	0	0	1567	694	-873	-1130	1220	-89	776	3	-1053	217	853	764	0
921	0	0	1229	719	-510	-974	869	104	651	-176	-1022	81	781	741	0
922	0	0	1072	741	-331	-906	701	205	688	-205	-973	93	735	818	0
923	0	0	1235	803	-432	-1019	833	185	694	-97	-836	178	791	772	0
924	0	0	1530	822	-708	-1176	1119	57	698	-13	-748	213	841	818	0
925	0	0	1425	803	-622	-1114	1023	90	607	-54	-692	112	812	843	0
926	0	0	1520	799	-721	-1159	1120	39	537	7	-667	98	725	849	0
927	0	0	1793	779	-1014	-1286	1403	-117	649	180	-475	285	808	966	0
928	0	0	2115	777	-1338	-1446	1726	-280	622	285	-434	417	832	968	0
929	0	0	2278	721	-1557	-1499	1917	-418	550	279	-362	362	838	1014	0
930	0	0	2061	721	-1340	-1391	1700	-309	343	19	-420	116	632	851	0
931	0	0	1739	688	-1051	-1213	1395	-181	199	-186	-523	-29	549	752	0
932	0	0	1681	710	-971	-1195	1326	-130	131	-195	-533	-174	537	892	0
933	0	0	1940	711	-1229	-1325	1584	-259	91	-71	-420	60	582	905	0
934	0	0	2218	727	-1491	-1472	1854	-382	23	31	-360	5	527	909	0
935	0	0	2222	719	-1503	-1470	1862	-392	85	-104	-343	29	521	867	0
936	0	0	2181	717	-1464	-1449	1822	-373	-157	-188	-306	-54	368	824	0
937	0	0	2406	686	-1720	-1546	2063	-517	-13	-40	-178	106	527	944	0
938	0	0	2658	717	-1941	-1687	2299	-612	-120	133	-87	174	498	997	0
939	0	0	2839	713	-2126	-1776	2482	-706	-240	180	-15	219	504	1034	0
940	0	0	2408	686	-1722	-1547	2065	-518	-415	-155	-44	-124	329	830	0
941	0	0	2083	661	-1422	-1372	1752	-380	-471	-306	-73	-205	197	828	0
942	0	0	2017	667	-1350	-1342	1683	-341	-570	-327	186	-294	271	867	0
943	0	0	2176	696	-1480	-1436	1828	-392	-508	-205	215	-161	298	931	0
944	0	0	2490	661	-1829	-1575	2159	-584	-562	-62	267	-67	281	1004	0
945	0	0	2308	665	-1643	-1486	1975	-489	-694	-151	205	-195	246	902	0
946	0	0	2308	706	-1602	-1507	1955	-448	-690	-153	306	-126	172	962	0
947	0	0	2424	702	-1722	-1563	2073	-510	-659	-23	549	-54	325	956	0
948	0	0	2581	688	-1893	-1634	2237	-602	-632	172	702	176	386	983	0
949	0	0	2695	721	-1974	-1708	2334	-626	-583	195	741	110	351	971	0
950	0	0	2201	739	-1462	-1470	1831	-361	-799	-122	673	-172	192	915	0
951	0	0	1776	748	-1028	-1262	1402	-140	-826	-244	737	-201	157	948	0
952	0	0	1576	750	-826	-1163	1201	-38	-828	-263	723	-252	120	847	0
953	0	0	1768	760	-1008	-1264	1388	-124	-711	-75	861	-131	273	1041	0
954	0	0	1916	772	-1144	-1344	1530	-186	-744	3	970	-95	277	1020	0
955	0	0	1780	762	-1018	-1271	1399	-128	-752	-62	987	-151	275	933	0
956	0	0	1665	725	-940	-1195	1302	-107	-764	-40	1001	-77	246	999	0
957	0	0	1702	700	-1002	-1201	1352	-151	-762	145	1047	7	397	991	0
958	0	0	1902	688	-1214	-1295	1558	-263	-614	370	1134	170	453	1084	0
959	0	0	2038	680	-1358	-1359	1698	-339	-508	333	1140	246	475	1072	0
960	0	0	1485	671	-814	-1078	1149	-71	-673	29	971	-118	318	927	0
961	0	0	1194	682	-512	-938	853	85	-653	-81	871	-259	351	857	0
962	0	0	1060	744	-316	-902	688	214	-603	-114	776	-201	318	828	0
963	0	0	1276	733	-543	-1004	909	95	-486	-1	741	-64	438	911	0
964	0	0	1443	735	-708	-1089	1075	13	-485	77	684	38	428	954	0
965	0	0	1405	715	-690	-1060	1047	12	-504	-15	537	-131	426	832	0
966	0	0	1419	702	-717	-1060	1068	-7	-438	67	549	-73	465	836	0
967	0	0	1508	684	-824	-1096	1166	-70	-411	143	580	157	422	871	0
968	0	0	1790	667	-1123	-1228	1456	-228	-314	337	690	281	601	861	0
969	0	0	1978	694	-1284	-1336	1631	-295	-261	322	582	292	521	834	0
970	0	0	1619	663	-956	-1141	1287	-146	-320	176	492	73	490	867	0
971	0	0	1235	665	-570	-950	902	47	-475	-79	172	-122	291	646	0
972	0	0	1254	698	-556	-976	905	71	-389	21	238	-172	444	723	0
973	0	0	1478	673	-805	-1075	1141	-66	-335	93	221	-17	463	729	0
974	0	0	1782	653	-1129	-1217	1455	-238	-168	164	238	223	485	787	0
975	0	0	1708	661	-1047	-1184	1377	-193	-265	77	91	1	403	756	0
976	0	0	1739	663	-1076	-1201	1407	-206	-122	81	93	100	510	713	0
977	0	0	1869	632	-1237	-1250	1553	-302	-40	261	15	225	626	787	0
978	0	0	2180	642	-1538	-1411	1859	-448	114	409	46	422	651	874	0
979	0	0	2275	663	-1612	-1469	1943	-474	102	446	-21	481	688	880	0
980	0	0	1934	675	-1259	-1304	1596	-292	89	118	-221	259	529	727	0
981	0	0	1617	673	-944	-1145	1280	-135	62	21	-471	83	609	626	0
982	0	0	1535	682	-853	-1108	1194	-85	69	-98	-711	40	481	669	0
983	0	0	1790	725	-1065	-1257	1427	-170	155	-17	-766	213	560	743	0
984	0	0	2059	713	-1346	-1386	1702	-316	267	178	-808	327	640	737	0
985	0	0	2003	704	-1299	-1353	1651	-297	230	19	-1020	145	589	640	0
986	0	0	2040	733	-1307	-1386	1673	-287	457	23	-1020	246	739	694	0
987	0	0	2182	702	-1480	-1442	1831	-389	419	62	-1092	419	711	719	0
988	0	0	2508	665	-1843	-1586	2175	-589	572	316	-1096	537	824	799	0
989	0	0	2659	754	-1905	-1706	2282	-575	653	347	-1140	560	797	770	0
990	0	0	2249	696	-1553	-1472	1901	-428	517	73	-1354	366	729	647	0
991	0	0	2054	698	-1356	-1376	1705	-329	512	-106	-1344	87	706	574	0
992	0	0	1951	675	-1276	-1313	1613	-300	667	-143	-1358	209	704	603	0
993	0	0	2181	694	-1487	-1437	1834	-396	624	65	-1338	226	843	659	0
994	0	0	2457	665	-1792	-1561	2124	-563	743	120	-1330	453	805	671	0
995	0	0	2426	680	-1746	-1553	2086	-533	711	56	-1321	226	840	655	0
996	0	0	2346	630	-1716	-1488	2031	-543	754	32	-1261	310	807	711	0
997	0	0	2564	661	-1903	-1612	2233	-621	779	219	-1164	323	905	727	0
998	0	0	2874	713	-2161	-1793	2517	-724	882	473	-1098	622	1008	766	0
999	0	0	2951	686	-2265	-1818	2608	-789	960	469	-1107	514	960	694	0
1000	0	0	2529	690	-1839	-1609	2184	-574	871	166	-1082	325	937	694	0
1001	0	0	2218	657	-1561	-1437	1889	-452	733	25	-1105	77	820	613	0
1002	0	0	2106	659	-1447	-1382	1776	-394	857	42	-1090	135	808	667	0
1003	0	0	2292	663	-1629	-1477	1960	-483	874	81	-1014	230	807	696	0
1004	0	0	2645	661	-1984	-1653	2314	-661	948	269	-814	358	981	785	0
1005	0	0	2461	669	-1792	-1565	2126	-561	808	77	-888	232	808	750	0
1006	0	0	2533	692	-1841	-1612	2187	-574	873	75	-791	162	935	764	0
1007	0	0	2698	731	-1967	-1714	2332	-618	902	292	-723	370	927	832	0
1008	0	0	3002	729	-2273	-1865	2637	-772	968	483	-603	570	1014	999	0
1009	0	0	3262	752	-2510	-2007	2886	-879	919	583	-593	578	1014	973	0
1010	0	0	2767	727	-2040	-1747	2403	-656	743	168	-698	192	836	807	0
1011	0	0	2542	746	-1796	-1644	2169	-525	618	-11	-591	126	721	869	0
1012	0	0	2376	704	-1672	-1540	2024	-484	558	-27	-609	15	704	904	0
1013	0	0	2684	723	-1961	-1703	2322	-619	510	135	-543	143	808	981	0
1014	0	0	2929	735	-2194	-1832	2561	-729	609	252	-440	333	845	1094	0
1015	0	0	2715	700	-2015	-1707	2365	-657	403	15	-616	50	799	1057	0
1016	0	0	2727	723	-2004	-1725	2365	-640	411	87	-578	97	830	1105	0
1017	0	0	2804	735	-2069	-1769	2436	-667	364	217	-488	273	874	1228	0
1018	0	0	3047	741	-2306	-1894	2676	-782	360	244	-358	397	859	1169	0
1019	0	0	3155	750	-2405	-1952	2780	-827	302	261	-310	426	803	1276	0
1020	0	0	2647	715	-1932	-1681	2289	-608	62	-64	-391	54	659	1191	0
1021	0	0	2311	727	-1584	-1519	1947	-428	-54	-335	-479	-159	578	1121	0
1022	0	0	2260	741	-1519	-1500	1889	-389	-44	-364	-426	-168	675	1142	0
1023	0	0	2474	785	-1689	-1629	2081	-452	-58	-343	-506	-36	570	1247	0
1024	0	0	2772	801	-1971	-1786	2371	-585	-108	-197	-597	46	671	1280	0
1025	0	0	2629	845	-1784	-1737	2206	-469	-277	-345	-517	-36	541	1402	0
1026	0	0	2563	876	-1687	-1719	2125	-405	-322	-432	-647	-137	535	1235	0
1027	0	0	2723	890	-1833	-1806	2278	-471	-232	-186	-502	114	585	1412	0
1028	0	0	2872	849	-2023	-1860	2447	-587	-209	-133	-407	277	649	1517	0
1029	0	0	2952	838	-2114	-1895	2533	-638	-322	-124	-333	161	630	1476	0
1030	0	0	2552	789	-1763	-1670	2157	-487	-471	-325	-217	-83	523	1423	0
1031	0	0	2191	824	-1367	-1507	1779	-271	-595	-545	-155	-267	455	1373	0
1032	0	0	2018	746	-1272	-1382	1645	-263	-700	-508	-15	-258	393	1408	0
1033	0	0	2296	713	-1583	-1504	1939	-435	-554	-289	395	-38	531	1497	0
1034	0	0	2460	711	-1749	-1585	2104	-519	-706	-192	533	3	523	1464	0
1035	0	0	2308	671	-1637	-1489	1972	-483	-723	-228	614	-48	523	1389	0
1036	0	0	2289	675	-1614	-1482	1951	-469	-776	-174	632	-75	543	1431	0
1037	0	0	2388	679	-1709	-1533	2048	-515	-772	23	733	67	582	1532	0
1038	0	0	2645	680	-1965	-1662	2305	-642	-702	331	1032	277	682	1538	0
1039	0	0	2649	661	-1988	-1655	2318	-663	-706	329	1332	225	756	1513	0
1040	0	0	2195	673	-1522	-1434	1858	-424	-762	77	1226	-40	636	1392	0
1041	0	0	1862	669	-1193	-1265	1527	-262	-871	-9	1307	-240	545	1346	0
1042	0	0	1692	653	-1039	-1172	1365	-193	-917	-25	1456	-143	531	1379	0
1043	0	0	1921	692	-1229	-1306	1575	-268	-793	147	1524	-60	595	1429	0
1044	0	0	2113	657	-1456	-1385	1784	-399	-731	333	1728	50	644	1548	0
1045	0	0	1943	655	-1288	-1299	1615	-316	-770	234	1722	-65	603	1402	0
1046	0	0	1945	636	-1309	-1290	1627	-336	-694	349	1817	31	580	1381	0
1047	0	0	2026	595	-1431	-1310	1728	-418	-613	428	1932	219	702	1402	0
1048	0	0	2397	597	-1800	-1497	2098	-601	-504	624	2050	281	733	1377	0
1049	0	0	2509	601	-1908	-1555	2208	-653	-440	793	2178	366	915	1435	0
1050	0	0	2090	599	-1491	-1344	1790	-446	-642	420	2054	-11	646	1243	0
1051	0	0	1906	616	-1290	-1261	1598	-337	-582	296	2037	-73	613	1216	0
1052	0	0	1762	657	-1105	-1209	1433	-224	-500	263	1800	-38	624	1189	0
1053	0	0	2036	636	-1400	-1336	1718	-382	-364	417	1887	58	630	1150	0
1054	0	0	2355	644	-1711	-1499	2033	-533	-291	605	1957	246	735	1297	0
1055	0	0	2088	659	-1429	-1373	1758	-385	-409	372	1815	-23	647	1053	0
1056	0	0	2174	626	-1548	-1400	1861	-461	-314	424	1802	48	675	1072	0
1057	0	0	2042	609	-1433	-1325	1737	-412	-298	337	1637	11	605	1045	0
1058	0	0	2137	896	-1241	-1516	1689	-172	-203	442	1365	143	620	995	0
1059	0	0	2895	1792	-1103	-2343	1999	344	48	669	1433	355	824	1117	0
1060	0	0	3117	2642	-475	-2879	1796	1083	-128	405	1261	131	653	1078	0
1061	0	0	3243	3152	-91	-3197	1667	1530	-69	174	946	-15	644	746	0
1062	0	0	3335	3362	27	-3348	1654	1694	-42	298	803	-54	758	882	0
1063	0	0	3613	3571	-42	-3592	1827	1764	-15	397	706	172	700	880	0
1064	0	0	4327	3788	-539	-4057	2433	1624	58	393	473	393	613	832	0
1065	0	0	4135	3926	-209	-4030	2172	1858	48	345	-131	205	779	808	0
1066	0	0	3996	3977	-19	-3986	2007	1979	56	405	-192	170	923	754	0
1067	0	0	4582	4099	-483	-4340	2532	1808	333	380	100	347	661	847	0
1068	0	0	4490	4211	-279	-4350	2384	1966	614	702	-89	560	710	737	0
1069	0	0	4282	4209	-73	-4245	2177	2068	764	808	-597	655	840	853	1
1070	0	0	4073	4202	129	-4137	1972	2165	840	455	-613	226	737	758	0
1071	0	0	4010	4244	234	-4127	1888	2239	797	263	-318	197	539	826	0
1072	0	0	3504	4314	810	-3909	1347	2562	826	234	-915	170	455	729	0
1073	0	0	3578	4419	841	-3998	1368	2630	923	393	-1268	294	659	651	0
1074	0	0	3709	4510	801	-4109	1454	2655	843	485	-1171	374	772	776	0
1075	0	0	3721	4533	812	-4127	1454	2672	644	409	-1034	228	818	682	0
1076	0	0	3800	4572	772	-4186	1514	2672	587	432	-1264	304	911	739	0
1077	0	0	3899	4599	700	-4249	1599	2649	636	613	-1617	450	1043	733	0
1078	0	0	4447	4642	195	-4544	2126	2418	646	638	-1352	702	1253	758	0
1079	0	0	4795	4667	-128	-4731	2461	2269	593	620	-1383	653	1293	713	0
1080	0	0	4658	4593	-65	-4625	2361	2264	686	240	-1528	438	1177	679	0
1081	0	0	4225	4609	384	-4417	1920	2496	890	-50	-1567	360	968	628	0
1082	0	0	3830	4642	812	-4236	1509	2727	1053	-168	-1478	341	826	440	0
1083	0	0	3360	4735	1375	-4047	992	3055	1332	-145	-1427	483	807	549	0
1084	0	0	2450	4739	2289	-3594	80	3514	1453	-197	-1645	391	614	407	0
1085	0	0	1280	4671	3391	-2975	-1055	4031	1559	-168	-1862	384	397	422	0
1086	0	0	613	4601	3988	-2607	-1687	4294	1740	-124	-1550	452	444	424	0
1087	0	0	710	4576	3866	-2643	-1578	4221	1827	77	-774	541	519	651	0
1088	0	0	1465	4551	3086	-3008	-810	3818	1815	306	-411	640	680	812	0
1089	0	0	2367	4487	2120	-3427	123	3303	1794	436	-223	626	760	997	0
1090	0	0	2809	4384	1575	-3596	617	2979	1666	153	-469	281	816	950	0
1091	0	0	3393	4374	981	-3883	1206	2677	1511	11	-550	106	719	896	0
1092	0	0	4028	4357	329	-4192	1849	2343	1216	-48	-576	128	760	758	0
1093	0	0	4749	4460	-289	-4604	2519	2085	1233	71	-448	323	838	849	0
1094	0	0	4944	4516	-428	-4730	2686	2044	937	91	-710	353	783	673	0
1095	0	0	4781	4529	-252	-4655	2516	2138	987	-44	-964	364	845	655	0
1096	0	0	4551	4630	79	-4590	2236	2354	921	-139	-1365	376	700	750	0
1097	0	0	4767	4774	7	-4770	2380	2390	915	-9	-1489	492	682	737	0
1098	0	0	5113	4947	-166	-5030	2639	2390	1016	178	-1489	622	746	818	0
1099	0	0	5243	5086	-157	-5164	2700	2464	1039	102	-1561	523	710	698	0
1100	0	0	4795	5208	413	-5001	2191	2810	956	-145	-1536	258	605	675	0
1101	0	0	4384	5408	1024	-4896	1680	3216	962	-298	-1635	116	486	684	0
1102	0	0	4016	5620	1604	-4818	1206	3612	845	-368	-1623	7	485	647	0
1103	0	0	3783	5792	2009	-4787	887	3900	905	-273	-1747	102	517	618	0
1104	0	0	3455	5885	2430	-4670	512	4157	925	-110	-1810	153	580	618	0
1105	0	0	2559	5827	3268	-4193	-354	4547	836	-382	-2002	62	323	475	0
1106	0	0	1995	5713	3718	-3854	-861	4715	847	-446	-2126	174	294	469	0
1107	0	0	1533	5496	3963	-3514	-1215	4729	795	-469	-2440	199	285	488	0
1108	0	0	1422	5296	3874	-3359	-1226	4585	766	-417	-2739	384	407	428	0
1109	0	0	1261	4958	3697	-3109	-1218	4327	791	-424	-3063	380	477	378	0
1110	0	0	336	4487	4151	-2411	-1907	4319	543	-851	-3488	106	281	254	0
1111	0	0	-10	4027	4037	-2008	-2023	4032	475	-958	-3653	-25	327	265	0
1112	0	0	6	3635	3629	-1820	-1811	3632	395	-1012	-3751	-60	448	294	0
1113	0	0	565	3362	2797	-1963	-1116	3079	372	-892	-3627	174	535	269	0
1114	0	0	1071	3146	2075	-2108	-502	2610	312	-744	-3468	195	539	318	0
1115	0	0	1234	2968	1734	-2101	-250	2351	236	-756	-3270	261	560	240	0
1116	0	0	1199	2824	1625	-2011	-213	2224	145	-760	-2818	182	498	240	0
1117	0	0	1378	2673	1295	-2025	41	1984	236	-576	-2390	323	471	296	0
1118	0	0	1549	2586	1037	-2067	256	1811	223	-428	-2143	374	459	205	0
1119	0	0	1800	2498	698	-2149	551	1598	273	-240	-1934	467	378	258	0
1120	0	0	1424	2481	1057	-1952	183	1769	195	-607	-1905	128	122	122	0
1121	0	0	1282	2490	1208	-1886	37	1849	192	-766	-1747	-126	44	75	0
1122	0	0	1232	2518	1286	-1875	-27	1902	116	-669	-1561	-64	87	192	0
1123	0	0	1439	2500	1061	-1969	189	1780	195	-512	-1398	-95	259	316	0
1124	0	0	1513	2426	913	-1969	300	1669	161	-374	-1245	38	256	370	0
1125	0	0	1351	2390	1039	-1870	156	1714	31	-453	-1134	-108	250	403	0
1126	0	0	1209	2343	1134	-1776	37	1738	34	-448	-807	-23	358	473	0
1127	0	0	1258	2328	1070	-1793	94	1699	-34	-273	-611	62	436	609	0
1128	0	0	1499	2364	865	-1931	317	1614	60	-9	-166	370	626	770	0
1129	0	0	1655	2384	729	-2019	463	1556	-34	-126	67	308	512	774	0
1130	0	0	1465	2374	909	-1919	278	1641	-143	-337	166	157	521	748	0
1131	0	0	1290	2399	1109	-1844	90	1754	-318	-531	291	-36	380	710	0
1132	0	0	1341	2421	1080	-1881	130	1750	-304	-552	463	-1	355	766	0
1133	0	0	1558	2425	867	-1991	345	1646	-320	-337	779	128	521	878	0
1134	0	0	1766	2425	659	-2095	553	1542	-378	-128	979	89	481	886	0
1135	0	0	1504	2417	913	-1960	295	1665	-401	-170	1123	112	399	979	0
1136	0	0	1436	2390	954	-1913	241	1672	-502	-102	1326	15	422	993	0
1137	0	0	1676	2382	706	-2029	485	1544	-446	164	1732	174	424	1067	0
1138	0	0	2014	2376	362	-2195	826	1369	-401	405	1998	325	438	1098	0
1139	0	0	2308	2337	29	-2322	1139	1183	-457	580	2372	250	380	1191	0
1140	0	0	2033	2366	333	-2199	850	1349	-591	399	2496	-102	223	1090	0
1141	0	0	1930	2366	436	-2148	747	1401	-768	393	2463	-269	184	1082	0
1142	0	0	2068	2380	312	-2224	878	1346	-876	450	2572	-289	133	1032	0
1143	0	0	2367	2366	-1	-2366	1184	1182	-840	655	2684	-164	219	1146	0
1144	0	0	2719	2378	-341	-2548	1530	1018	-1051	828	2531	-172	217	1088	0
1145	0	0	2787	2411	-376	-2599	1581	1017	-1070	725	2423	-131	131	1101	0
1146	0	0	2768	2390	-378	-2579	1573	1006	-1134	756	2322	-153	256	1222	0
1147	0	0	3196	2393	-803	-2794	1999	795	-1123	803	2215	-34	194	1169	0
1148	0	0	3555	2403	-1152	-2979	2353	625	-1220	1132	2211	118	347	1326	0
1149	0	0	3691	2337	-1354	-3014	2522	491	-1309	1068	2060	-11	221	1245	0
1150	0	0	3291	2308	-983	-2799	2137	662	-1439	861	1815	-298	141	1138	0
1151	0	0	2944	2275	-669	-2609	1806	803	-1472	622	1732	-351	-42	1140	0
1152	0	0	2719	2269	-450	-2494	1584	909	-1596	564	1666	-473	-46	1103	0
1153	0	0	2866	2277	-589	-2571	1727	844	-1532	735	1885	-355	-17	1167	0
1154	0	0	2954	2258	-696	-2606	1825	781	-1602	894	1957	-292	11	1169	0
1155	0	0	2734	2205	-529	-2469	1631	838	-1703	754	1994	-403	-133	1111	0
1156	0	0	2738	2263	-475	-2500	1606	894	-1674	857	2143	-422	-36	1090	0
1157	0	0	2835	2221	-614	-2528	1724	803	-1674	1010	2293	-331	25	1142	0
1158	0	0	3087	2213	-874	-2650	1980	669	-1571	1115	2322	-77	25	1261	0
1159	0	0	3176	2199	-977	-2687	2076	611	-1606	1111	2345	-141	13	1127	0
1160	0	0	2676	2178	-498	-2427	1587	840	-1751	834	2192	-356	-151	1065	0
1161	0	0	2339	2188	-151	-2263	1245	1018	-1790	640	2077	-535	-114	968	0
1162	0	0	2232	2153	-79	-2192	1155	1037	-1693	500	2050	-490	-120	971	0
1163	0	0	2279	2126	-153	-2202	1216	986	-1693	634	1854	-242	-36	995	0
1164	0	0	2505	2147	-358	-2326	1431	894	-1546	638	1757	-238	11	993	0
1165	0	0	2310	2151	-159	-2230	1234	996	-1524	483	1552	-279	71	913	0
1166	0	0	2207	2155	-52	-2181	1129	1051	-1425	455	1373	-213	141	923	0
1167	0	0	2317	2172	-145	-2244	1231	1013	-1255	465	1220	-9	267	966	0
1168	0	0	2573	2201	-372	-2387	1472	914	-1125	647	1099	238	391	991	0
1169	0	0	2599	2213	-386	-2406	1492	913	-991	601	830	275	393	890	0
1170	0	0	2107	2217	110	-2162	998	1163	-997	174	479	-3	219	762	0
1171	0	0	1849	2229	380	-2039	734	1304	-913	-21	225	-118	190	719	0
1172	0	0	1728	2199	471	-1963	628	1335	-731	-203	-81	-112	279	587	0
1173	0	0	1944	2147	203	-2045	870	1175	-502	-143	-325	118	296	537	0
1174	0	0	2164	2153	-11	-2158	1087	1071	-304	-106	-523	166	314	541	0
1175	0	0	2010	2124	114	-2067	948	1119	-207	-314	-880	100	327	395	0
1176	0	0	2004	2137	133	-2070	935	1135	-85	-413	-1125	186	306	419	0
1177	0	0	2246	2151	-95	-2198	1170	1028	279	-314	-1235	368	517	430	0
1178	0	0	2486	2166	-320	-2326	1403	923	465	-259	-1583	514	587	374	0
1179	0	0	2597	2157	-440	-2377	1518	858	601	-186	-1790	550	626	399	0
1180	0	0	2120	2172	52	-2146	1034	1112	640	-630	-2188	415	547	250	0
1181	0	0	1758	2182	424	-1970	667	1303	706	-874	-2595	186	510	116	0
1182	0	0	1651	2172	521	-1911	565	1346	876	-876	-2714	275	636	190	0
1183	0	0	1829	2170	341	-1999	744	1255	1090	-892	-2890	376	696	199	0
1184	0	0	2130	2221	91	-2175	1019	1156	1311	-702	-3024	539	789	269	0
1185	0	0	1927	2229	302	-2078	812	1265	1272	-781	-3265	442	803	135	0
1186	0	0	1961	2265	304	-2113	828	1284	1334	-772	-3216	473	828	180	0
1187	0	0	2095	2263	168	-2179	963	1215	1522	-564	-3284	723	962	232	0
1188	0	0	2290	2293	3	-2291	1143	1148	1629	-436	-3251	764	1111	223	0
1189	0	0	2440	2285	-155	-2362	1297	1065	1749	-356	-3247	851	1059	226	0
1190	0	0	1920	2265	345	-2092	787	1305	1612	-690	-3321	475	944	129	0
1191	0	0	1602	2269	667	-1935	467	1468	1584	-733	-3299	417	919	87	0
1192	0	0	1463	2283	820	-1873	321	1551	1623	-739	-3232	378	904	180	0
1193	0	0	1657	2279	622	-1968	517	1450	1656	-488	-3082	485	1004	203	0
1194	0	0	1923	2312	389	-2117	767	1350	1711	-306	-3001	510	1020	207	0
1195	0	0	1734	2300	566	-2017	584	1433	1714	-374	-2915	391	985	269	0
1196	0	0	1866	2349	483	-2107	691	1416	1685	-244	-2795	498	1024	298	0
1197	0	0	2025	2368	343	-2196	841	1355	1769	65	-2677	655	1156	331	0
1198	0	0	2295	2380	85	-2337	1105	1232	1784	329	-2531	781	1140	494	0
1199	0	0	2473	2415	-58	-2444	1265	1178	1693	358	-2314	717	1094	453	0
1200	0	0	2066	2388	322	-2227	872	1355	1581	56	-2329	358	981	368	0
1201	0	0	1789	2415	626	-2102	581	1520	1487	-21	-2211	190	878	382	0
1202	0	0	1672	2426	754	-2049	459	1590	1253	-64	-2093	182	737	450	0
1203	0	0	1977	2465	488	-2221	744	1476	1305	221	-1835	287	880	599	0
1204	0	0	2131	2456	325	-2293	903	1390	1125	339	-1773	285	859	587	0
1205	0	0	2103	2481	378	-2292	862	1429	993	263	-1761	178	731	558	0
1206	0	0	2018	2473	455	-2245	781	1464	898	322	-1573	149	760	597	0
1207	0	0	2171	2456	285	-2313	943	1370	752	413	-1499	230	710	731	0
1208	0	0	2691	2461	-230	-2576	1460	1115	696	582	-1290	356	684	708	0
1209	0	0	2878	2421	-457	-2649	1667	982	574	677	-1218	358	651	768	0
1210	0	0	2595	2446	-149	-2520	1372	1148	347	399	-1094	56	560	665	0
1211	0	0	2406	2454	48	-2430	1179	1251	215	194	-933	-137	391	682	0
1212	0	0	2309	2489	180	-2399	1064	1334	67	219	-812	-182	372	700	0
1213	0	0	2533	2471	-62	-2502	1297	1204	31	389	-700	-85	424	754	0
1214	0	0	2880	2471	-409	-2675	1644	1031	-21	558	-566	-13	420	843	0
1215	0	0	2773	2461	-312	-2617	1542	1074	-75	283	-523	-157	360	779	0
1216	0	0	2940	2469	-471	-2704	1705	999	-219	457	-386	-71	391	828	0
1217	0	0	3200	2452	-748	-2826	1974	852	-195	465	-248	-5	490	871	0
1218	0	0	3578	2471	-1107	-3024	2342	682	-120	684	-77	195	634	1012	0
1219	0	0	3693	2483	-1210	-3088	2451	636	-289	597	0	170	438	907	0
1220	0	0	3365	2444	-921	-2904	2143	761	-372	368	131	-133	446	925	0
1221	0	0	3084	2473	-611	-2778	1847	931	-510	184	170	-246	370	867	0
1222	0	0	3022	2425	-597	-2723	1809	914	-440	122	256	-194	364	937	0
1223	0	0	3247	2419	-828	-2833	2037	795	-498	306	349	-87	424	946	0
1224	0	0	3492	2393	-1099	-2942	2295	647	-422	349	614	-38	469	995	0
1225	0	0	3379	2378	-1001	-2878	2190	688	-506	209	706	-91	409	888	0
1226	0	0	3458	2337	-1121	-2897	2289	608	-525	267	962	-102	516	935	0
1227	0	0	3604	2312	-1292	-2958	2448	510	-485	430	1148	56	607	1068	0
1228	0	0	3858	2252	-1606	-3055	2732	323	-440	585	1307	252	597	1051	0
1229	0	0	3993	2238	-1755	-3115	2874	241	-347	669	1398	413	708	1082	0
1230	0	0	3493	2165	-1328	-2829	2410	418	-512	228	1396	19	506	948	0
1231	0	0	3101	2149	-952	-2625	2026	598	-593	215	1460	-147	486	981	0
1232	0	0	3017	2106	-911	-2561	1964	597	-525	112	1534	-64	591	917	0
1233	0	0	3154	2060	-1094	-2607	2124	483	-455	166	1600	73	613	999	0
1234	0	0	3440	2015	-1425	-2727	2432	295	-271	360	1584	256	688	1053	0
1235	0	0	3121	1961	-1160	-2541	2140	400	-384	174	1466	102	671	940	0
1236	0	0	3148	1934	-1214	-2541	2181	360	-291	162	1468	194	702	933	0
1237	0	0	3233	1961	-1272	-2597	2252	344	-209	254	1400	366	770	979	0
1238	0	0	3423	1922	-1501	-2672	2462	210	-83	355	1307	455	830	1032	0
1239	0	0	3528	1912	-1616	-2720	2572	148	-11	316	1131	514	841	927	0
1240	0	0	2989	1905	-1084	-2447	2036	410	-211	-75	808	161	725	818	0
1241	0	0	2764	1874	-890	-2319	1827	492	-201	-261	599	58	624	793	0
1242	0	0	2651	1899	-752	-2275	1701	573	-65	-448	296	38	609	746	0
1243	0	0	2806	1885	-921	-2345	1863	482	-91	-329	98	155	725	810	0
1244	0	0	3050	1846	-1204	-2448	2127	321	27	-302	-122	226	758	805	0
1245	0	0	2847	1848	-999	-2347	1923	424	34	-483	-593	211	640	785	0
1246	0	0	2938	1844	-1094	-2391	2016	375	126	-535	-873	211	677	743	0
1247	0	0	2964	1804	-1160	-2384	2062	322	226	-428	-1094	455	793	832	0
1248	0	0	3260	1798	-1462	-2529	2361	168	339	-320	-1356	463	853	781	0
1249	0	0	3243	1759	-1484	-2501	2363	137	331	-298	-1552	533	830	799	0
1250	0	0	2710	1711	-999	-2210	1854	356	209	-721	-2089	153	665	597	0
1251	0	0	2478	1716	-762	-2097	1620	477	302	-818	-2372	118	721	535	0
1252	0	0	2300	1707	-593	-2003	1446	557	285	-960	-2659	118	679	562	0
1253	0	0	2529	1701	-828	-2115	1678	436	395	-774	-2871	281	708	611	0
1254	0	0	2717	1695	-1022	-2206	1869	336	465	-725	-2960	254	776	533	0
1255	0	0	2636	1707	-929	-2171	1782	389	430	-814	-3173	161	696	543	0
1256	0	0	2721	1687	-1034	-2204	1877	326	498	-680	-3274	258	781	566	0
1257	0	0	2785	1693	-1092	-2239	1938	300	541	-550	-3303	337	805	527	0
1258	0	0	3059	1670	-1389	-2364	2224	140	760	-368	-3298	585	933	585	0
1259	0	0	2985	1674	-1311	-2329	2148	181	725	-351	-3480	473	785	537	0
1260	0	0	2473	1680	-793	-2076	1633	443	558	-506	-3511	258	682	457	0
1261	0	0	2267	1703	-564	-1985	1415	569	589	-607	-3490	52	667	372	0
1262	0	0	2143	1726	-417	-1934	1280	654	655	-556	-3383	93	632	422	0
1263	0	0	2333	1728	-605	-2030	1469	561	719	-323	-3243	151	710	453	0
1264	0	0	2530	1718	-812	-2124	1671	453	789	-203	-3038	230	711	467	0
1265	0	0	2594	1714	-880	-2154	1737	417	748	-139	-2933	250	700	428	0
1266	0	0	2827	1685	-1142	-2256	1984	271	690	23	-2710	149	727	376	0
1267	0	0	2989	1647	-1342	-2318	2165	152	799	318	-2335	351	876	492	0
1268	0	0	3214	1672	-1542	-2443	2378	65	946	459	-2122	481	952	477	0
1269	0	0	3138	1689	-1449	-2413	2293	120	970	609	-1941	486	871	531	0
1270	0	0	2473	1616	-857	-2044	1665	379	739	351	-1870	215	754	376	0
1271	0	0	2201	1635	-566	-1918	1383	534	710	246	-1656	5	661	388	0
1272	0	0	2162	1629	-533	-1895	1347	548	776	372	-1358	34	723	446	0
1273	0	0	2347	1641	-706	-1994	1526	467	721	628	-1193	178	795	424	0
1274	0	0	2598	1656	-942	-2127	1770	357	822	686	-931	137	789	469	0
1275	0	0	2424	1668	-756	-2046	1590	456	756	636	-739	62	758	461	0
1276	0	0	2509	1652	-857	-2080	1683	397	762	787	-455	106	772	436	0
1277	0	0	2680	1672	-1008	-2176	1844	332	706	944	-244	184	799	485	0
1278	0	0	3020	1664	-1356	-2342	2188	154	832	1214	52	378	861	620	0
1279	0	0	2973	1664	-1309	-2318	2141	177	733	1175	201	323	783	583	0
1280	0	0	2562	1610	-952	-2086	1757	329	675	896	329	67	646	508	0
1281	0	0	2119	1598	-521	-1858	1320	538	450	680	444	-188	605	465	0
1282	0	0	2050	1604	-446	-1827	1248	579	388	609	521	-197	479	419	0
1283	0	0	2265	1594	-671	-1929	1468	461	345	735	733	-31	646	527	0
1284	0	0	2471	1598	-873	-2034	1672	362	343	764	816	-36	644	543	0
1285	0	0	2329	1602	-727	-1965	1528	437	228	644	948	-145	512	568	0
1286	0	0	2216	1584	-632	-1900	1424	476	133	533	1001	-194	508	533	0
1287	0	0	2374	1598	-776	-1986	1575	411	135	636	1200	-21	582	644	0
1288	0	0	2583	1592	-991	-2087	1787	300	151	772	1334	108	651	760	0
1289	0	0	2543	1616	-927	-2079	1735	344	93	690	1373	106	576	766	0
1290	0	0	1955	1612	-343	-1783	1149	634	-62	240	1282	-120	417	688	0
1291	0	0	1599	1604	5	-1601	797	804	-221	36	1259	-296	384	686	0
1292	0	0	1389	1637	248	-1513	570	942	-325	-89	1204	-341	312	713	0
1293	0	0	1420	1662	242	-1541	589	952	-358	-60	1107	-199	366	764	0
1294	0	0	1650	1649	-1	-1649	825	824	-376	-50	1045	-184	325	776	0
1295	0	0	1442	1614	172	-1528	635	893	-512	-302	960	-300	221	859	0
1296	0	0	1380	1606	226	-1493	577	916	-585	-285	880	-261	291	841	0
1297	0	0	1461	1577	116	-1519	672	846	-525	-201	828	-50	349	962	0
1298	0	0	1627	1565	-62	-1596	844	751	-647	-124	737	79	298	995	0
1299	0	0	1732	1575	-157	-1653	944	709	-613	-131	743	110	329	1049	0
1300	0	0	1248	1552	304	-1400	472	928	-787	-535	452	-194	215	882	0
1301	0	0	856	1546	690	-1201	83	1118	-952	-704	277	-389	85	919	0
1302	0	0	871	1544	673	-1207	99	1108	-954	-785	323	-355	161	913	0
1303	0	0	950	1557	607	-1253	171	1082	-993	-723	230	-240	153	970	0
1304	0	0	1243	1584	341	-1413	451	962	-950	-585	128	-162	279	1024	0
1305	0	0	1063	1565	502	-1314	280	1033	-991	-789	-44	-180	190	960	0
1306	0	0	1121	1602	481	-1361	320	1041	-964	-777	-15	-118	209	942	0
1307	0	0	1102	1602	500	-1352	301	1051	-898	-717	-104	-34	188	991	0
1308	0	0	1377	1621	244	-1499	566	932	-812	-580	-180	164	236	1024	0
1309	0	0	1438	1637	199	-1537	619	918	-768	-471	-285	170	304	1045	0
1310	0	0	704	1623	919	-1163	-107	1271	-956	-768	-523	-147	143	826	0
1311	0	0	411	1627	1216	-1019	-402	1421	-973	-933	-614	-291	71	774	0
1312	0	0	206	1631	1425	-918	-609	1528	-983	-929	-657	-300	81	748	0
1313	0	0	386	1612	1226	-999	-420	1419	-873	-743	-671	-186	81	737	0
1314	0	0	655	1621	966	-1138	-155	1293	-768	-622	-640	-54	151	779	0
1315	0	0	613	1650	1037	-1131	-212	1343	-816	-647	-777	-157	3	605	0
1316	0	0	594	1616	1022	-1105	-214	1319	-735	-512	-597	-102	182	665	0
1317	0	0	807	1633	826	-1220	-9	1229	-661	-409	-529	-67	145	657	0
1318	0	0	1190	1647	457	-1418	366	1052	-469	-9	-289	186	298	682	0
1319	0	0	1144	1625	481	-1384	331	1053	-613	36	-360	58	217	603	0
1320	0	0	885	1606	721	-1245	82	1163	-591	-194	-343	-93	102	446	0
1321	0	0	613	1629	1016	-1121	-201	1322	-611	-347	-298	-289	77	386	0
1322	0	0	611	1594	983	-1102	-186	1288	-585	-318	-215	-318	9	277	0
1323	0	0	820	1619	799	-1219	10	1209	-428	-44	-48	-135	106	347	0
1324	0	0	1129	1573	444	-1351	342	1008	-337	155	89	-5	131	323	0
1325	0	0	983	1559	576	-1271	203	1067	-397	9	40	-137	64	271	0
1326	0	0	983	1553	570	-1268	206	1061	-296	172	137	-141	188	254	0
1327	0	0	1149	1550	401	-1349	374	975	-120	341	226	48	226	281	0
1328	0	0	1414	1540	126	-1477	644	833	-73	611	331	219	246	289	0
1329	0	0	1372	1536	164	-1454	604	850	-48	698	306	176	296	236	0
1330	0	0	931	1567	636	-1249	147	1101	-120	411	155	-147	116	52	0
1331	0	0	633	1581	948	-1107	-157	1264	-149	308	199	-287	102	102	0
1332	0	0	493	1581	1088	-1037	-297	1334	-122	285	131	-337	97	93	0
1333	0	0	687	1577	890	-1132	-101	1233	-11	405	17	-98	98	64	0
1334	0	0	838	1571	733	-1204	52	1152	149	554	-73	-122	230	91	0
1335	0	0	572	1559	987	-1065	-207	1273	36	310	-267	-133	60	-3	0
1336	0	0	602	1575	973	-1088	-185	1274	139	438	-291	-112	205	5	0
1337	0	0	714	1548	834	-1131	-60	1191	217	601	-370	65	275	29	0
1338	0	0	962	1565	603	-1263	179	1084	320	665	-306	180	337	100	0
1339	0	0	966	1579	613	-1272	176	1096	323	702	-529	166	294	93	0
1340	0	0	625	1563	938	-1094	-156	1250	265	413	-704	-93	234	19	0
1341	0	0	266	1548	1282	-907	-508	1415	213	139	-904	-252	258	-48	0
1342	0	0	176	1557	1381	-866	-602	1469	201	139	-915	-306	225	-40	0
1343	0	0	378	1536	1158	-957	-390	1347	287	168	-997	-110	335	-46	0
1344	0	0	715	1555	840	-1135	-62	1197	370	300	-933	-32	343	25	0
1345	0	0	450	1577	1127	-1013	-338	1352	225	15	-1109	-100	250	-23	0
1346	0	0	590	1567	977	-1078	-193	1272	275	129	-1055	-46	320	-50	0
1347	0	0	768	1573	805	-1170	-18	1189	405	180	-1076	184	376	126	0
1348	0	0	1073	1583	510	-1328	281	1046	424	349	-1123	289	438	157	0
1349	0	0	1197	1561	364	-1379	416	962	420	269	-1105	261	463	46	0
1350	0	0	774	1542	768	-1158	3	1155	296	-62	-1237	38	401	-19	0
1351	0	0	529	1530	1001	-1029	-236	1265	217	-314	-1303	-168	226	106	0
1352	0	0	588	1550	962	-1069	-187	1256	250	-318	-1293	-77	285	67	0
1353	0	0	896	1565	669	-1230	113	1117	261	-238	-1288	48	391	79	0
1354	0	0	1314	1581	267	-1447	523	924	298	-164	-1189	122	364	215	0
1355	0	0	1189	1557	368	-1373	410	962	238	-417	-1255	-73	310	108	0
1356	0	0	1298	1532	234	-1415	532	883	225	-283	-1175	95	349	192	0
1357	0	0	1376	1517	141	-1446	617	829	263	-213	-1138	170	452	287	0
1358	0	0	1776	1482	-294	-1629	1035	594	271	-21	-1024	362	473	380	0
1359	0	0	1757	1501	-256	-1629	1006	622	269	-73	-1053	300	574	345	0
1360	0	0	1321	1501	180	-1411	570	840	31	-351	-1150	54	370	298	0
1361	0	0	973	1458	485	-1215	244	971	29	-669	-1200	-122	207	310	0
1362	0	0	859	1464	605	-1161	127	1034	-110	-632	-1255	-77	265	382	0
1363	0	0	1205	1455	250	-1330	477	852	-65	-533	-1206	19	302	380	0
1364	0	0	1483	1466	-17	-1474	750	724	-64	-483	-1229	46	355	465	0
1365	0	0	1443	1472	29	-1457	707	750	-164	-733	-1282	7	188	521	0
1366	0	0	1475	1470	-5	-1472	740	732	-225	-679	-1383	3	267	514	0
1367	0	0	1667	1468	-199	-1567	933	634	-126	-549	-1274	166	417	593	0
1368	0	0	1867	1489	-378	-1678	1122	555	-228	-353	-1317	259	407	618	0
1369	0	0	1888	1462	-426	-1675	1157	518	-197	-405	-1268	308	386	679	0
1370	0	0	1371	1435	64	-1403	653	749	-448	-702	-1427	-48	201	552	0
1371	0	0	1034	1456	422	-1245	306	939	-578	-861	-1515	-223	133	521	0
1372	0	0	970	1460	490	-1215	240	975	-622	-847	-1501	-188	147	469	0
1373	0	0	1160	1458	298	-1309	431	878	-523	-766	-1338	-60	246	601	0
1374	0	0	1406	1458	52	-1432	677	755	-566	-708	-1451	-1	230	589	0
1375	0	0	1354	1468	114	-1411	620	791	-655	-783	-1453	-139	153	626	0
1376	0	0	1342	1458	116	-1400	613	787	-601	-704	-1325	-129	228	628	0
1377	0	0	1510	1460	-50	-1485	780	705	-613	-533	-1222	17	254	640	0
1378	0	0	1707	1486	-221	-1596	964	632	-519	-320	-1173	213	302	686	0
1379	0	0	1760	1487	-273	-1623	1016	607	-483	-232	-1076	182	226	616	0
1380	0	0	1405	1511	106	-1458	649	808	-717	-420	-1117	-131	100	533	0
1381	0	0	1071	1524	453	-1297	309	988	-808	-585	-1156	-298	95	442	0
1382	0	0	1080	1520	440	-1300	320	980	-706	-628	-890	-238	122	525	0
1383	0	0	1282	1538	256	-1410	513	897	-776	-349	-838	-166	188	533	0
1384	0	0	1606	1542	-64	-1574	835	739	-789	-176	-787	-114	147	490	0
1385	0	0	1502	1550	48	-1526	727	799	-783	-265	-698	-226	201	486	0
1386	0	0	1560	1555	-5	-1557	782	775	-743	-180	-626	-199	166	432	0
1387	0	0	1864	1519	-345	-1691	1104	587	-599	83	-242	11	289	591	0
1388	0	0	2009	1517	-492	-1763	1250	512	-626	289	-98	128	325	547	0
1389	0	0	2197	1511	-686	-1854	1441	412	-500	362	73	114	349	558	0
1390	0	0	1699	1453	-246	-1576	972	603	-644	106	118	-219	211	428	0
1391	0	0	1489	1445	-44	-1467	766	700	-711	7	234	-306	186	391	0
1392	0	0	1432	1396	-36	-1414	734	680	-694	116	413	-304	166	430	0
1393	0	0	1665	1404	-261	-1534	963	571	-570	259	506	-157	213	450	0
1394	0	0	1993	1396	-597	-1694	1295	399	-465	428	768	-71	219	436	0
1395	0	0	1823	1356	-467	-1589	1145	444	-508	438	826	-188	291	477	0
1396	0	0	1840	1361	-479	-1600	1159	441	-488	452	880	-137	246	413	0
1397	0	0	2026	1359	-667	-1692	1346	346	-372	673	1032	46	399	519	0
1398	0	0	2344	1394	-950	-1869	1647	222	-254	882	1165	143	488	558	0
1399	0	0	2399	1445	-954	-1922	1676	245	-201	904	1156	143	446	531	0
1400	0	0	1986	1441	-545	-1713	1265	448	-378	589	958	-141	308	417	0
1401	0	0	1742	1453	-289	-1597	1015	582	-432	444	1002	-300	318	380	0
1402	0	0	1624	1423	-201	-1523	912	611	-461	405	880	-281	275	452	0
1403	0	0	2005	1423	-582	-1714	1293	420	-263	574	902	-110	337	525	0
1404	0	0	2219	1451	-768	-1835	1493	341	-228	651	902	23	490	556	0
1405	0	0	2057	1458	-599	-1757	1328	429	-298	382	715	-250	399	477	0
1406	0	0	2238	1482	-756	-1860	1497	363	-128	485	657	65	393	535	0
1407	0	0	2311	1470	-841	-1890	1576	314	-100	578	605	102	519	614	0
1408	0	0	2601	1480	-1121	-2040	1861	179	-60	640	500	159	549	675	0
1409	0	0	2752	1503	-1249	-2127	2000	127	-54	744	397	252	626	671	0
1410	0	0	2108	1472	-636	-1790	1372	418	-215	236	1	-102	391	549	0
1411	0	0	1993	1462	-531	-1727	1262	465	-155	95	-27	-178	432	603	0
1412	0	0	1835	1449	-386	-1642	1110	531	-195	-17	-269	-188	436	591	0
1413	0	0	2108	1462	-646	-1785	1377	408	-116	93	-355	-7	473	638	0
1414	0	0	2312	1451	-861	-1881	1586	295	3	143	-475	100	549	783	0
1415	0	0	2172	1453	-719	-1812	1445	367	-75	-21	-677	-1	479	680	0
1416	0	0	2172	1449	-723	-1810	1447	363	-137	19	-820	62	490	669	0
1417	0	0	2308	1445	-863	-1876	1585	291	-29	91	-1022	256	628	704	0
1418	0	0	2610	1476	-1134	-2043	1872	171	85	306	-1010	424	700	841	0
1419	0	0	2767	1474	-1293	-2120	2030	90	116	197	-1065	446	609	808	0
1420	0	0	2318	1486	-832	-1902	1575	327	-27	-114	-1266	141	597	748	0
1421	0	0	1993	1499	-494	-1746	1243	502	-79	-312	-1404	25	461	675	0
1422	0	0	1949	1548	-401	-1748	1175	573	-48	-325	-1489	52	488	667	0
1423	0	0	2108	1507	-601	-1807	1354	453	29	-230	-1427	172	587	684	0
1424	0	0	2288	1522	-766	-1905	1527	378	97	-234	-1437	289	545	739	0
1425	0	0	2125	1528	-597	-1826	1361	465	19	-333	-1544	116	490	661	0
1426	0	0	2052	1515	-537	-1783	1294	489	89	-314	-1449	258	603	667	0
1427	0	0	2158	1497	-661	-1827	1409	418	184	-133	-1487	347	572	620	0
1428	0	0	2380	1509	-871	-1944	1625	319	333	-19	-1361	554	698	737	0
1429	0	0	2443	1534	-909	-1988	1676	312	205	-106	-1472	444	519	591	0
1430	0	0	2044	1550	-494	-1797	1269	528	180	-360	-1453	209	446	628	0
1431	0	0	1629	1583	-46	-1606	837	768	77	-585	-1664	38	304	438	0
1432	0	0	1714	1555	-159	-1634	936	698	205	-514	-1662	52	407	545	0
1433	0	0	1784	1567	-217	-1675	1000	675	168	-389	-1668	248	467	485	0
1434	0	0	2014	1559	-455	-1786	1234	552	318	-351	-1726	223	517	413	0
1435	0	0	1772	1563	-209	-1667	990	677	236	-498	-1850	149	448	409	0
1436	0	0	1763	1515	-248	-1639	1005	633	318	-422	-1912	126	498	364	0
1437	0	0	1889	1503	-386	-1696	1137	558	345	-343	-1922	281	440	432	0
1438	0	0	2059	1493	-566	-1776	1312	463	455	-100	-1908	372	593	459	0
1439	0	0	2170	1470	-700	-1820	1435	385	535	-195	-1967	413	541	370	0
1440	0	0	1561	1408	-153	-1484	857	627	378	-504	-2062	104	389	236	0
1441	0	0	1370	1445	75	-1407	647	760	372	-620	-2089	-54	337	190	0
1442	0	0	1238	1435	197	-1336	520	816	444	-585	-2128	-17	372	273	0
1443	0	0	1415	1416	1	-1415	707	708	440	-448	-2114	79	389	223	0
1444	0	0	1671	1441	-230	-1556	950	605	634	-343	-1980	182	356	291	0
1445	0	0	1491	1480	-11	-1485	751	734	506	-353	-2021	34	422	246	0
1446	0	0	1479	1464	-15	-1471	747	724	453	-432	-2019	-60	318	120	0
1447	0	0	1650	1453	-197	-1551	923	628	651	-157	-1941	265	467	366	0
1448	0	0	1776	1439	-337	-1607	1056	551	583	-75	-1835	314	351	248	0
1449	0	0	1954	1433	-521	-1693	1237	456	717	-44	-1747	289	380	205	0
1450	0	0	1407	1406	-1	-1406	704	702	486	-205	-1837	71	327	192	0
1451	0	0	1124	1418	294	-1271	415	856	388	-399	-1864	-73	217	60	0
1452	0	0	1166	1354	188	-1260	489	771	432	-302	-1707	-54	291	135	0
1453	0	0	1298	1330	32	-1314	633	681	397	-174	-1610	19	355	201	0
1454	0	0	1495	1307	-188	-1401	841	559	442	-164	-1476	15	292	232	0
1455	0	0	1302	1309	7	-1305	647	658	343	-95	-1371	-42	329	246	0
1456	0	0	1337	1350	13	-1343	662	681	325	-77	-1317	-81	343	205	0
1457	0	0	1656	1348	-308	-1502	982	520	457	159	-1109	207	481	341	0
1458	0	0	1743	1350	-393	-1546	1068	478	397	380	-1035	234	523	364	0
1459	0	0	1884	1363	-521	-1623	1202	421	388	275	-929	182	393	269	0
1460	0	0	1450	1369	-81	-1409	765	644	228	159	-975	-42	343	248	0
1461	0	0	1152	1367	215	-1259	468	791	98	-116	-946	-254	161	217	0
1462	0	0	1181	1363	182	-1272	499	772	52	-13	-874	-226	201	275	0
1463	0	0	1355	1342	-13	-1348	684	664	81	129	-754	50	261	366	0
1464	0	0	1692	1359	-333	-1525	1012	513	-25	287	-622	-83	294	331	0
1465	0	0	1588	1342	-246	-1465	917	548	-32	120	-646	-230	228	370	0
1466	0	0	1660	1369	-291	-1514	975	539	-91	205	-514	-71	223	506	0
1467	0	0	1833	1389	-444	-1611	1138	472	-97	221	-500	42	275	434	0
1468	0	0	2122	1379	-743	-1750	1432	318	-62	420	-388	207	360	556	0
1469	0	0	1850	1414	-436	-1632	1143	489	-393	100	-626	-263	73	277	0
1470	0	0	1444	2068	624	-1756	410	1346	-616	-234	-801	-461	-3	244	0
1471	0	0	2425	3536	1111	-2980	657	2323	-176	-97	-372	-221	213	642	0
1472	0	0	3094	4106	1012	-3600	1041	2559	-258	-166	-430	-252	137	519	0
1473	0	0	3218	4333	1115	-3775	1051	2724	-325	-13	-486	9	395	554	0
1474	0	0	3413	4353	940	-3883	1236	2646	-386	-46	-630	-322	265	675	0
1475	0	0	3671	4363	692	-4017	1489	2527	-415	-273	-552	-50	106	537	0
1476	0	0	4047	4417	370	-4232	1838	2393	-535	-349	-750	3	116	601	0
1477	0	0	4237	4506	269	-4371	1984	2387	-591	-172	-886	-17	382	766	0
1478	0	0	4857	4568	-289	-4712	2573	2139	-455	-38	-465	184	517	805	0
1479	0	0	5263	4590	-673	-4926	2968	1958	-426	-79	-201	155	192	807	1
1480	0	0	4510	4562	52	-4536	2229	2307	-593	-271	-242	-69	153	595	0
1481	0	0	3789	4588	799	-4188	1495	2693	-475	-465	-624	-291	230	673	0
1482	0	0	4157	4605	448	-4381	1854	2526	-395	-531	-225	-304	145	680	0
1483	0	0	4191	4621	430	-4406	1880	2525	-453	-386	-31	-199	56	719	0
1484	0	0	3739	4644	905	-4191	1417	2774	-281	-219	-428	-34	157	808	0
1485	0	0	3886	4654	768	-4270	1559	2711	-386	-378	-719	-149	234	861	0
1486	0	0	3680	4642	962	-4161	1359	2802	-440	-287	-300	-81	422	987	0
1487	0	0	3787	4685	898	-4236	1444	2791	-574	-64	56	91	519	1030	0
1488	0	0	4359	4681	322	-4520	2018	2501	-424	221	-64	322	611	1121	0
1489	81	0	4762	4601	-161	-4681	2461	2220	-455	285	298	294	618	1099	0
1490	81	0	4904	4518	-386	-4711	2645	2066	-657	-7	609	129	547	971	0
1491	81	0	5076	4483	-593	-4779	2834	1945	-710	-190	564	38	479	929	0
1492	81	0	5254	4438	-816	-4846	3035	1811	-601	-250	644	93	428	851	0
1493	81	0	4880	4421	-459	-4650	2669	1981	-351	-157	822	215	405	675	0
1494	81	0	4088	4421	333	-4254	1877	2377	-277	-44	1084	234	281	634	0
1495	81	0	2972	4320	1348	-3646	812	2834	-145	-95	1016	83	186	572	0
1496	81	0	2121	4291	2170	-3206	-24	3230	-118	-9	735	91	89	547	0
1497	81	0	1527	4318	2791	-2922	-632	3554	9	221	711	143	211	725	0
1498	81	0	1511	4339	2828	-2925	-658	3583	65	461	964	234	382	840	0
1499	81	0	1837	4335	2498	-3086	-330	3416	-27	517	1026	228	388	874	0
1500	81	0	1994	4372	2378	-3183	-192	3375	-213	254	663	-112	415	820	0
1501	81	0	2580	4496	1916	-3538	332	3206	-333	36	226	-292	393	675	0
1502	81	0	3318	4685	1367	-4001	975	3026	-343	71	-168	-254	442	613	0
1503	81	0	4216	4910	694	-4563	1761	2802	-388	114	-137	-65	463	554	0
1504	81	0	4932	5069	137	-5000	2397	2603	-335	135	-139	54	417	349	0
1505	81	0	5059	5218	159	-5138	2450	2688	-339	-131	-281	-36	240	269	0
1506	81	0	5294	5439	145	-5366	2574	2792	-300	-217	-647	102	131	246	0
1507	81	0	5628	5684	56	-5656	2786	2870	-120	-211	-878	254	89	207	0
1508	81	0	5847	5905	58	-5876	2894	2981	-9	-157	-766	360	116	304	0
1509	81	0	5810	6064	254	-5937	2778	3159	157	-110	-719	370	221	292	0
1510	81	0	5139	6118	979	-5628	2080	3548	85	-490	-958	131	-42	209	0
1511	81	0	4413	6019	1606	-5216	1403	3812	69	-589	-1169	-108	-44	226	0
1512	81	0	3791	5796	2005	-4793	893	3900	81	-562	-1162	-162	5	145	0
1513	81	0	3246	5554	2308	-4400	469	3931	0	-300	-1249	-29	15	110	0
1514	81	0	2883	5360	2477	-4121	203	3918	44	-149	-1167	46	79	36	0
1515	81	0	2039	5026	2987	-3532	-474	4006	-13	-265	-1344	-87	62	-56	0
1516	81	0	1614	4636	3022	-3125	-704	3829	1	-164	-1577	-19	75	-62	0
1517	81	0	1371	4215	2844	-2793	-736	3529	75	15	-1872	199	178	-60	0
1518	81	0	1214	3798	2584	-2506	-685	3191	85	87	-2207	347	298	-52	0
1519	81	0	1172	3505	2333	-2338	-580	2919	114	-5	-2613	258	211	-164	0
1520	81	0	656	3286	2630	-1971	-987	2958	-3	-372	-2904	13	201	-279	0
1521	81	0	596	3092	2496	-1844	-950	2794	48	-616	-3371	-112	232	-281	0
1522	81	0	792	2968	2176	-1880	-692	2572	79	-667	-3812	-81	273	-329	0
1523	81	0	1414	2869	1455	-2141	-20	2162	310	-558	-3953	162	413	-240	0
1524	81	0	1492	2758	1266	-2125	113	2012	409	-461	-4120	215	455	-320	0
1525	81	0	1329	2681	1352	-2005	-11	2016	397	-525	-4101	25	405	-483	0
1526	81	0	1596	2630	1034	-2113	281	1832	572	-440	-3862	219	380	-452	0
1527	81	0	1890	2613	723	-2251	583	1668	789	-228	-3711	419	422	-488	0
1528	81	0	1810	2576	766	-2193	522	1671	1022	52	-3424	659	415	-351	0
1529	81	0	1497	2556	1059	-2026	219	1807	1111	-21	-3202	618	349	-368	0
1530	81	0	970	2508	1538	-1739	-284	2023	1004	-294	-3104	312	170	-362	0
1531	81	0	730	2518	1788	-1624	-529	2153	1041	-438	-3008	217	186	-372	0
1532	81	0	931	2541	1610	-1736	-339	2075	1018	-413	-2921	108	322	-349	0
1533	81	0	1495	2587	1092	-2041	201	1839	1121	-221	-2710	318	403	-219	0
1534	81	0	2105	2628	523	-2366	791	1575	1101	-149	-2644	337	587	-159	0
1535	81	0	2165	2642	477	-2403	844	1559	927	-322	-2518	110	519	-137	0
1536	81	0	2309	2671	362	-2490	973	1516	952	-320	-2328	256	651	-50	0
1537	81	0	2524	2690	166	-2607	1179	1428	942	-228	-1996	382	698	133	0
1538	81	0	2959	2719	-240	-2839	1599	1239	958	21	-1575	640	808	170	0
1539	81	0	2863	2677	-186	-2770	1524	1245	873	3	-1288	516	739	238	0
1540	81	0	2289	2661	372	-2475	958	1516	628	-300	-962	192	582	178	0
1541	81	0	1893	2665	772	-2279	560	1718	529	-500	-715	166	508	192	0
1542	81	0	1768	2609	841	-2188	463	1725	413	-432	-345	77	591	291	0
1543	81	0	1934	2580	646	-2257	644	1613	506	-259	-1	215	663	471	0
1544	81	0	2139	2556	417	-2347	861	1486	399	-112	263	157	686	508	0
1545	81	0	2116	2558	442	-2337	837	1500	345	-192	531	56	675	614	0
1546	81	0	2233	2529	296	-2381	968	1412	337	-87	721	48	585	640	0
1547	81	0	2559	2527	-32	-2543	1295	1247	355	172	1024	261	669	772	0
1548	81	0	2928	2537	-391	-2732	1659	1073	279	362	1233	258	566	851	0
1549	81	0	3200	2549	-651	-2874	1925	949	137	531	1400	207	531	878	0
1550	81	0	2824	2522	-302	-2673	1563	1110	-145	242	1381	-98	259	797	0
1551	81	0	2657	2531	-126	-2594	1391	1202	-275	122	1375	-244	91	814	0
1552	81	0	2616	2551	-65	-2583	1340	1243	-422	168	1509	-296	124	954	0
1553	81	0	2752	2500	-252	-2626	1502	1124	-554	318	1583	-254	139	1001	0
1554	81	0	3111	2514	-597	-2812	1854	958	-644	477	1701	-102	197	1107	0
1555	81	0	2857	2489	-368	-2673	1612	1060	-907	265	1697	-325	79	1200	0
1556	81	0	3054	2461	-593	-2757	1823	934	-1105	349	1780	-277	209	1241	0
1557	81	0	3138	2442	-696	-2790	1917	873	-1195	475	1844	-211	238	1416	0
1558	81	0	3499	2450	-1049	-2974	2274	700	-1301	620	1932	-7	228	1489	0
1559	81	0	3650	2479	-1171	-3064	2410	654	-1474	636	1955	0	240	1451	0
1560	81	0	3252	2473	-779	-2862	2015	847	-1796	325	1864	-378	50	1315	0
1561	81	0	3057	2448	-609	-2752	1833	919	-1887	234	1945	-457	-23	1449	0
1562	81	0	3025	2430	-595	-2727	1810	917	-2017	215	1879	-485	-54	1414	0
1563	81	0	3305	2409	-896	-2857	2100	756	-2015	389	2023	-355	-25	1513	0
1564	81	0	3567	2407	-1160	-2987	2363	623	-1994	481	2106	-203	-106	1487	0
1565	81	0	3342	2386	-956	-2864	2149	715	-2004	304	2194	-339	-139	1487	0
1566	81	0	3421	2386	-1035	-2903	2228	675	-2044	424	2141	-347	-157	1542	0
1567	81	0	3456	2360	-1096	-2908	2276	632	-1996	611	2215	-133	-100	1602	0
1568	81	0	3699	2324	-1375	-3011	2537	474	-1934	741	2199	-31	-58	1672	0
1569	81	0	3647	2322	-1325	-2984	2486	498	-1918	766	2306	-98	0	1647	0
1570	81	0	3115	2318	-797	-2716	1956	760	-2060	461	2227	-380	-135	1468	0
1571	81	0	2779	2341	-438	-2560	1608	951	-2145	287	2077	-494	-194	1464	0
1572	81	0	2691	2362	-329	-2526	1510	1016	-2085	279	2066	-446	-209	1501	0
1573	81	0	2748	2395	-353	-2571	1550	1021	-1974	347	1945	-291	-120	1439	0
1574	81	0	2834	2359	-475	-2596	1654	942	-2037	434	1899	-219	-182	1373	0
1575	81	0	2640	2388	-252	-2514	1446	1068	-2044	194	1732	-345	-112	1210	0
1576	81	0	2531	2407	-124	-2469	1327	1141	-1938	273	1687	-176	-60	1235	0
1577	81	0	2643	2395	-248	-2519	1445	1073	-1875	362	1594	-126	42	1245	0
1578	81	0	2840	2388	-452	-2614	1646	968	-1600	469	1503	110	108	1099	0
1579	81	0	2752	2335	-417	-2543	1584	959	-1639	310	1359	42	52	1072	0
1580	81	0	2287	2296	9	-2291	1139	1152	-1608	9	1136	-192	-81	927	0
1581	81	0	1964	2291	327	-2127	818	1309	-1584	-131	807	-281	-112	762	0
1582	81	0	1969	2283	314	-2126	827	1298	-1474	-151	783	-310	-83	735	0
1583	81	0	1994	2281	287	-2137	853	1284	-1284	-93	675	-207	-67	659	0
1584	81	0	2294	2295	1	-2294	1146	1148	-1039	-129	630	-124	-34	517	0
1585	81	0	2126	2304	178	-2215	974	1241	-946	-192	527	-194	-52	517	0
1586	81	0	2130	2324	194	-2227	968	1259	-700	-135	386	-19	25	419	0
1587	81	0	2340	2347	7	-2343	1166	1177	-432	-31	341	120	73	389	0
1588	81	0	2459	2359	-100	-2409	1279	1129	-246	108	203	246	209	304	0
1589	81	0	2601	2359	-242	-2480	1421	1058	-141	133	-38	285	122	252	0
1590	81	0	2131	2359	228	-2245	951	1293	-21	-304	-261	-71	106	81	0
1591	81	0	1837	2378	541	-2107	648	1459	97	-506	-630	-184	-64	-32	0
1592	81	0	1680	2364	684	-2022	498	1524	176	-564	-743	-114	-1	-36	0
1593	81	0	1899	2374	475	-2136	712	1424	378	-347	-828	98	118	-23	0
1594	81	0	2103	2366	263	-2234	920	1314	558	-289	-1041	162	258	-40	0
1595	81	0	1769	2368	599	-2068	585	1483	535	-521	-1222	31	71	-153	0
1596	81	0	1738	2351	613	-2044	562	1482	719	-411	-1328	166	219	-112	0
1597	81	0	1762	2351	589	-2056	586	1470	884	-246	-1352	320	291	-93	0
1598	81	0	1936	2374	438	-2155	749	1406	962	-58	-1373	473	403	-58	0
1599	81	0	1781	2413	632	-2097	574	1522	1001	1	-1584	471	424	-137	0
1600	81	0	1209	2444	1235	-1826	-13	1839	826	-291	-1660	124	318	-226	0
1601	81	0	909	2461	1552	-1685	-321	2006	878	-267	-1524	77	386	-172	0
1602	81	0	623	2473	1850	-1548	-613	2161	822	-320	-1728	87	366	-263	0
1603	81	0	904	2485	1581	-1694	-338	2033	1067	17	-1557	376	549	-73	0
1604	81	0	880	2496	1616	-1688	-368	2056	1037	104	-1635	356	549	-120	0
1605	81	0	665	2508	1843	-1586	-589	2175	968	102	-1627	162	589	-135	0
1606	81	0	791	2504	1713	-1647	-461	2108	1113	217	-1433	436	679	62	0
1607	81	0	857	2533	1676	-1695	-409	2104	1117	341	-1610	452	715	-40	0
1608	81	0	1194	2553	1359	-1873	-82	1956	1204	644	-1536	764	857	186	0
1609	81	0	1279	2580	1301	-1929	-11	1940	1136	614	-1786	649	743	120	0
1610	81	0	919	2564	1645	-1741	-363	2104	1082	337	-1877	378	688	52	0
1611	81	0	628	2562	1934	-1595	-653	2248	880	172	-2009	209	651	3	0
1612	81	0	607	2624	2017	-1615	-705	2320	808	137	-2141	147	616	3	0
1613	81	0	980	2613	1633	-1796	-326	2123	911	259	-2120	358	750	133	0
1614	81	0	1367	2622	1255	-1994	56	1938	861	225	-2293	308	694	124	0
1615	81	0	1463	2578	1115	-2020	174	1846	777	151	-2397	244	706	112	0
1616	81	0	1676	2597	921	-2136	377	1759	620	186	-2562	219	725	110	0
1617	81	0	2243	2603	360	-2423	941	1481	801	322	-2494	428	744	281	0
1618	81	0	2622	2613	-9	-2617	1315	1302	758	465	-2531	626	824	355	0
1619	81	0	2805	2619	-186	-2712	1495	1216	671	325	-2570	479	704	308	0
1620	81	0	2553	2582	29	-2567	1262	1305	552	0	-2671	275	566	248	0
1621	81	0	2354	2582	228	-2468	1063	1405	420	-151	-2675	3	543	186	0
1622	81	0	2456	2595	139	-2525	1158	1367	384	-89	-2527	40	539	323	0
1623	81	0	2750	2584	-166	-2667	1458	1209	389	60	-2407	168	632	376	0
1624	81	0	3059	2576	-483	-2817	1771	1046	430	52	-2314	223	533	360	0
1625	81	0	3022	2584	-438	-2803	1730	1073	343	46	-2180	201	564	351	0
1626	81	0	3008	2580	-428	-2794	1718	1076	246	5	-2192	91	483	368	0
1627	81	0	3402	2576	-826	-2989	2114	875	335	225	-1780	353	634	477	0
1628	81	0	3506	2587	-919	-3046	2212	834	234	415	-1538	444	725	506	0
1629	81	0	3594	2553	-1041	-3073	2317	756	184	364	-1328	318	634	424	0
1630	81	0	2985	2479	-506	-2732	1745	986	98	104	-1154	135	514	434	0
1631	81	0	2563	2490	-73	-2526	1318	1208	-128	-50	-968	-108	420	310	0
1632	81	0	2455	2444	-11	-2449	1233	1216	-79	-23	-583	-48	463	366	0
1633	81	0	2539	2419	-120	-2479	1329	1149	-106	54	-306	46	442	374	0
1634	81	0	2659	2372	-287	-2515	1473	1042	-126	168	42	135	485	486	0
1635	81	0	2367	2333	-34	-2350	1200	1149	-226	64	170	36	440	422	0
1636	81	0	2250	2314	64	-2282	1093	1189	-292	54	428	54	444	314	0
1637	81	0	2408	2271	-137	-2339	1272	1067	-252	343	708	203	517	428	0
1638	81	0	2569	2234	-335	-2401	1452	949	-164	558	1043	508	630	531	0
1639	81	0	2453	2166	-287	-2309	1370	939	-267	426	1193	277	485	401	0
1640	81	0	1950	2128	178	-2039	886	1153	-351	238	1371	27	419	407	0
1641	81	0	1494	2118	624	-1806	435	1371	-465	7	1346	-93	263	273	0
1642	81	0	1531	2087	556	-1809	487	1321	-374	98	1542	-79	356	337	0
1643	81	0	1655	2062	407	-1858	624	1234	-355	194	1581	106	351	316	0
1644	81	0	1836	2035	199	-1935	818	1117	-401	261	1633	42	380	296	0
1645	81	0	1662	2015	353	-1838	654	1184	-370	194	1650	-7	341	362	0
1646	81	0	1636	2027	391	-1831	622	1209	-428	194	1528	-5	353	223	0
1647	81	0	1843	2011	168	-1927	837	1089	-314	308	1550	250	424	391	0
1648	81	0	2131	2021	-110	-2076	1120	955	-360	442	1528	271	477	364	0
1649	81	0	2195	2011	-184	-2103	1189	913	-333	329	1284	265	420	306	0
1650	81	0	1850	1978	128	-1914	861	1053	-426	-7	1099	-85	250	279	0
1651	81	0	1699	1982	283	-1840	708	1132	-537	-232	882	-143	252	269	0
1652	81	0	1777	1982	205	-1879	786	1093	-552	-250	595	-192	244	258	0
1653	81	0	2055	1947	-108	-2001	1081	919	-444	-168	457	-9	389	341	0
1654	81	0	2441	1951	-490	-2196	1465	730	-366	-137	104	54	331	298	0
1655	81	0	2413	1940	-473	-2176	1443	733	-384	-355	-147	-69	289	318	0
1656	81	0	2614	1916	-698	-2265	1656	609	-265	-370	-356	17	356	366	0
1657	81	0	2779	1897	-882	-2338	1830	507	-232	-289	-692	98	424	448	0
1658	81	0	3218	1895	-1323	-2556	2270	286	-73	-265	-859	300	440	453	0
1659	81	0	3293	1870	-1423	-2581	2358	223	-157	-267	-1226	234	442	426	0
1660	81	0	2846	1875	-971	-2360	1908	452	-244	-605	-1680	-58	335	254	0
1661	81	0	2803	1837	-966	-2320	1884	435	-236	-684	-1777	-126	325	360	0
1662	81	0	2722	1815	-907	-2268	1814	454	-263	-805	-2054	-172	353	341	0
1663	81	0	3147	1782	-1365	-2464	2256	208	-100	-659	-2231	21	446	403	0
1664	81	0	3324	1790	-1534	-2557	2429	128	-102	-634	-2432	69	415	469	0
1665	81	0	3233	1759	-1474	-2496	2353	142	-157	-708	-2710	-27	380	417	0
1666	81	0	3282	1742	-1540	-2512	2411	101	-38	-570	-2675	-21	514	459	0
1667	81	0	3452	1780	-1672	-2616	2562	54	-34	-409	-2745	110	533	607	0
1668	81	0	3793	1780	-2013	-2786	2903	-116	54	-151	-2558	304	649	653	0
1669	81	0	3758	1780	-1978	-2769	2868	-99	87	-184	-2547	269	649	564	0
1670	81	0	3280	1773	-1507	-2526	2393	133	-9	-444	-2477	-42	438	516	0
1671	81	0	3083	1786	-1297	-2434	2190	244	-58	-364	-2357	-75	519	475	0
1672	81	0	2961	1788	-1173	-2374	2067	307	-34	-349	-2205	-147	549	566	0
1673	81	0	3206	1806	-1400	-2506	2303	203	5	0	-1957	36	576	587	0
1674	81	0	3398	1808	-1590	-2603	2494	109	108	120	-1744	98	607	597	0
1675	81	0	3144	1802	-1342	-2473	2243	230	-27	97	-1598	-54	644	485	0
1676	81	0	3161	1821	-1340	-2491	2250	240	1	298	-1321	50	686	543	0
1677	81	0	3249	1827	-1422	-2538	2335	202	93	516	-1096	217	801	537	0
1678	81	0	3404	1802	-1602	-2603	2503	100	242	808	-710	329	764	671	0
1679	81	0	3283	1792	-1491	-2537	2387	150	100	772	-512	228	708	583	0
1680	81	0	2798	1761	-1037	-2279	1917	362	-56	558	-461	17	502	459	0
1681	81	0	2379	1730	-649	-2054	1514	540	-73	550	-164	-161	632	455	0
1682	81	0	2263	1742	-521	-2002	1392	610	-166	517	79	-201	485	498	0
1683	81	0	2420	1740	-680	-2080	1550	530	-23	791	353	-17	649	475	0
1684	81	0	2556	1749	-807	-2152	1681	471	-100	865	543	-13	554	502	0
1685	81	0	2328	1746	-582	-2037	1455	582	-124	764	754	-147	517	502	0
1686	81	0	2251	1718	-533	-1984	1392	592	-197	861	1001	-120	483	475	0
1687	81	0	2421	1711	-710	-2066	1565	500	-17	1012	1229	79	583	512	0
1688	81	0	2548	1722	-826	-2135	1687	448	-29	1247	1482	166	706	527	0
1689	81	0	2537	1738	-799	-2137	1668	469	-135	1121	1588	79	562	455	0
1690	81	0	2079	1707	-372	-1893	1225	667	-172	865	1616	-211	393	378	0
1691	81	0	1770	1695	-75	-1732	922	810	-362	649	1594	-341	362	341	0
1692	81	0	1776	1751	-25	-1763	900	863	-323	576	1687	-322	271	323	0
1693	81	0	1947	1736	-211	-1841	1079	762	-203	731	1784	-79	399	461	0
1694	81	0	2093	1707	-386	-1900	1239	660	-292	663	1730	-242	312	323	0
1695	81	0	2005	1714	-291	-1859	1148	711	-308	516	1705	-273	213	300	0
1696	81	0	1908	1730	-178	-1819	1043	776	-378	325	1581	-287	209	343	0
1697	81	0	2238	1763	-475	-2000	1356	644	-252	448	1538	-19	289	438	0
1698	81	0	2269	1736	-533	-2002	1401	601	-285	556	1482	110	343	430	0
1699	81	0	2271	1711	-560	-1991	1415	575	-316	430	1326	-50	281	413	0
1700	81	0	1828	1726	-102	-1777	965	812	-349	5	1179	-226	79	322	0
1701	81	0	1501	1685	184	-1593	658	934	-481	-195	938	-397	100	267	0
1702	81	0	1440	1699	259	-1569	590	979	-525	-370	826	-430	110	252	0
1703	81	0	1612	1707	95	-1659	758	901	-401	-347	680	-164	67	355	0
1704	81	0	1800	1705	-95	-1752	947	805	-401	-273	422	-67	60	337	0
1705	81	0	1527	1695	168	-1611	679	931	-490	-525	242	-184	91	384	0
1706	81	0	1544	1699	155	-1621	694	927	-448	-644	29	-116	23	232	0
1707	81	0	1663	1730	67	-1696	798	898	-411	-461	-104	89	106	428	0
1708	81	0	1801	1699	-102	-1750	951	798	-362	-362	-345	287	157	438	0
1709	81	0	1734	1707	-27	-1720	880	840	-422	-556	-545	178	50	316	0
1710	81	0	1181	1716	535	-1448	323	1125	-591	-873	-871	-147	-31	238	0
1711	81	0	840	1713	873	-1276	-16	1293	-566	-1078	-1084	-261	-87	209	0
1712	81	0	813	1709	896	-1261	-41	1302	-455	-1063	-1210	-145	25	213	0
1713	81	0	978	1740	762	-1359	108	1251	-413	-929	-1305	21	100	259	0
1714	81	0	1208	1693	485	-1450	361	1089	-372	-855	-1470	34	60	199	0
1715	81	0	1022	1699	677	-1360	172	1188	-448	-938	-1703	-11	-5	244	0
1716	81	0	1032	1681	649	-1356	191	1165	-366	-911	-1769	25	71	248	0
1717	81	0	1301	1716	415	-1508	443	1065	-254	-743	-1848	118	207	178	0
1718	81	0	1573	1716	143	-1644	715	929	-50	-483	-1806	403	401	273	0
1719	81	0	1391	1728	337	-1559	527	1032	-250	-634	-2002	203	190	170	0
1720	81	0	1123	1732	609	-1427	257	1170	-269	-770	-2201	3	100	54	0
1721	81	0	848	1740	892	-1294	-22	1316	-374	-886	-2287	-186	100	5	0
1722	81	0	758	1726	968	-1242	-105	1347	-312	-873	-2386	-112	116	-40	0
1723	81	0	972	1718	746	-1345	113	1232	-89	-698	-2258	79	232	93	0
1724	81	0	1040	1738	698	-1389	171	1218	-98	-655	-2399	83	67	58	0
1725	81	0	965	1713	748	-1339	108	1230	-79	-661	-2331	-36	215	19	0
1726	81	0	1024	1695	671	-1359	176	1183	-32	-624	-2260	9	211	-44	0
1727	81	0	1185	1662	477	-1423	354	1069	17	-436	-2217	135	219	-1	0
1728	81	0	1424	1660	236	-1542	594	948	170	-174	-2091	291	395	7	0
1729	81	0	1300	1689	389	-1494	455	1039	91	-180	-2126	194	230	-34	0
1730	81	0	957	1670	713	-1313	122	1191	-81	-440	-2050	-157	77	-129	0
1731	81	0	733	1695	962	-1214	-114	1328	-133	-531	-1953	-217	71	-178	0
1732	81	0	646	1687	1041	-1166	-197	1364	-112	-424	-1817	-296	133	-186	0
1733	81	0	813	1695	882	-1254	-34	1288	-1	-246	-1687	-106	56	-64	0
1734	81	0	875	1645	770	-1260	52	1207	40	-143	-1482	-27	81	-64	0
1735	81	0	805	1685	880	-1245	-37	1282	-32	-186	-1398	-228	19	-172	0
1736	81	0	817	1695	878	-1256	-30	1286	-31	23	-1109	-230	126	-135	0
1737	81	0	1090	1687	597	-1388	246	1142	17	162	-923	-69	120	-135	0
1738	81	0	1284	1670	386	-1477	449	1028	46	490	-725	98	221	-67	0
1739	81	0	1294	1674	380	-1484	457	1027	15	415	-626	5	170	-176	0
1740	81	0	908	1658	750	-1283	79	1204	-60	184	-549	-219	-1	-133	0
1741	81	0	666	1641	975	-1153	-154	1308	-104	219	-393	-372	27	-153	0
1742	81	0	467	1596	1129	-1031	-331	1362	-166	139	-397	-374	46	-194	0
1743	81	0	776	1656	880	-1216	-52	1268	-124	407	-153	-279	83	-15	0
1744	81	0	1077	1649	572	-1363	252	1110	-25	582	-52	-98	60	-46	0
1745	81	0	806	1649	843	-1227	-18	1246	-176	355	-42	-318	-38	-54	0
1746	81	0	1036	1650	614	-1343	211	1132	-79	496	155	-232	118	7	0
1747	81	0	1125	1693	568	-1409	278	1130	-15	636	300	42	89	133	0
1748	81	0	1438	1705	267	-1571	585	986	-23	807	448	102	168	170	0
1749	81	0	1498	1693	195	-1595	651	944	-87	834	647	44	203	192	0
1750	81	0	1051	1683	632	-1367	209	1157	-287	508	481	-261	40	102	0
1751	81	0	929	1668	739	-1298	95	1203	-395	504	566	-325	38	100	0
1752	81	0	772	1674	902	-1223	-65	1288	-424	374	665	-285	71	168	0
1753	81	0	1081	1674	593	-1377	244	1133	-420	609	704	-120	203	279	0
1754	81	0	1343	1641	298	-1492	522	969	-461	613	779	-102	192	329	0
1755	81	0	1261	1635	374	-1448	443	1004	-428	438	793	-174	201	345	0
1756	81	0	1511	1629	118	-1570	696	873	-481	519	756	-15	277	407	0
1757	81	0	1722	1643	-79	-1682	900	782	-519	657	841	83	403	570	0
1758	81	0	2043	1652	-391	-1847	1217	630	-519	760	876	234	428	554	0
1759	81	0	2218	1633	-585	-1925	1401	524	-510	677	781	246	419	634	0
1760	81	0	1880	1650	-230	-1765	1055	710	-717	310	744	-83	285	578	0
1761	81	0	1695	1637	-58	-1666	876	789	-772	87	624	-188	242	582	0
1762	81	0	1743	1623	-120	-1683	931	751	-764	56	692	-159	219	667	0
1763	81	0	2024	1621	-403	-1822	1213	609	-779	151	756	-21	351	787	0
1764	81	0	2385	1596	-789	-1990	1587	403	-772	201	729	36	316	795	0
1765	81	0	2226	1617	-609	-1921	1417	504	-915	71	713	-64	281	807	0
1766	81	0	2342	1629	-713	-1985	1527	458	-944	17	605	-38	254	731	0
1767	81	0	2583	1662	-921	-2122	1752	370	-913	145	729	106	426	820	0
1768	81	0	2843	1676	-1167	-2259	2005	254	-973	205	692	219	362	849	0
1769	81	0	2874	1664	-1210	-2269	2042	227	-1002	98	663	151	366	743	0
1770	81	0	2434	1658	-776	-2046	1605	441	-1171	-170	479	-120	174	713	0
1771	81	0	2271	1658	-613	-1964	1442	522	-1272	-368	364	-302	100	591	0
1772	81	0	2170	1627	-543	-1898	1356	542	-1297	-407	329	-259	120	673	0
1773	81	0	2374	1612	-762	-1993	1568	425	-1264	-261	294	-67	157	667	0
1774	81	0	2589	1598	-991	-2093	1790	303	-1228	-219	246	-69	166	653	0
1775	81	0	2368	1598	-770	-1983	1569	414	-1253	-327	34	-110	106	572	0
1776	81	0	2331	1625	-706	-1978	1518	459	-1241	-356	31	-77	137	632	0
1777	81	0	2389	1604	-785	-1996	1587	409	-1181	-166	-52	114	221	657	0
1778	81	0	2639	1623	-1016	-2131	1827	303	-1117	9	-104	238	219	597	0
1779	81	0	2564	1631	-933	-2097	1748	349	-1032	-110	-131	161	161	655	0
1780	81	0	1916	1616	-300	-1766	1108	658	-1305	-483	-432	-190	-34	343	0
1781	81	0	1742	1616	-126	-1679	934	745	-1249	-448	-516	-248	-23	378	0
1782	81	0	1621	1614	-7	-1617	814	803	-1226	-475	-535	-285	-25	341	0
1783	81	0	1933	1590	-343	-1761	1138	623	-1067	-273	-514	-56	91	413	0
1784	81	0	2138	1586	-552	-1862	1345	517	-1055	-261	-607	-38	-13	333	0
1785	81	0	2011	1581	-430	-1796	1220	575	-1055	-413	-735	-145	-11	316	0
1786	81	0	2240	1579	-661	-1909	1450	459	-925	-248	-644	-75	89	320	0
1787	81	0	2286	1561	-725	-1923	1505	418	-781	-104	-723	54	95	364	0
1788	81	0	2536	1588	-948	-2062	1742	320	-583	87	-585	277	178	318	0
1789	81	0	2519	1588	-931	-2053	1725	328	-640	9	-733	234	161	215	0
1790	81	0	1879	1575	-304	-1727	1091	635	-754	-341	-935	-174	-5	106	0
1791	81	0	1542	1542	0	-1542	771	771	-634	-380	-1117	-141	52	153	0
1792	81	0	1409	1515	106	-1462	651	810	-644	-417	-1237	-246	-3	65	0
1793	81	0	1625	1542	-83	-1583	854	729	-486	-203	-1259	3	102	137	0
1794	81	0	1854	1577	-277	-1715	1065	650	-347	-178	-1414	108	104	180	0
1795	81	0	1734	1575	-159	-1654	946	708	-360	-244	-1550	-54	120	48	0
1796	81	0	1923	1621	-302	-1772	1112	659	-238	-246	-1427	52	128	174	0
1797	81	0	2253	1598	-655	-1925	1454	471	-73	-60	-1371	215	254	197	0
1798	81	0	2478	1592	-886	-2035	1682	353	19	23	-1154	358	300	263	0
1799	81	0	2550	1579	-971	-2064	1760	304	64	13	-1136	269	265	180	0
1800	81	0	2057	1557	-500	-1807	1278	528	-38	-310	-1160	32	135	75	0
1801	81	0	1912	1596	-316	-1754	1114	640	1	-335	-1171	-58	164	95	0
1802	81	0	1809	1583	-226	-1696	1017	678	-7	-339	-1245	13	194	174	0
1803	81	0	2180	1571	-609	-1875	1394	481	164	-246	-1243	-1	314	116	0
1804	81	0	2478	1569	-909	-2023	1693	330	180	-166	-1396	161	300	248	0
1805	81	0	2289	1579	-710	-1934	1499	434	236	-395	-1571	25	298	164	0
1806	81	0	2585	1586	-999	-2085	1792	293	339	-240	-1627	77	335	199	0
1807	81	0	2845	1612	-1233	-2228	2039	189	438	-60	-1581	281	436	405	0
1808	81	0	3105	1586	-1519	-2345	2312	33	475	128	-1519	420	457	401	0
1809	81	0	3132	1610	-1522	-2371	2327	44	455	112	-1577	378	446	267	0
1810	81	0	2657	1579	-1078	-2118	1867	250	320	-203	-1606	32	323	248	0
1811	81	0	2354	1571	-783	-1962	1568	394	281	-355	-1530	-112	300	178	0
1812	81	0	2307	1563	-744	-1935	1525	409	273	-203	-1422	-9	372	236	0
1813	81	0	2494	1540	-954	-2017	1724	293	256	-42	-1359	131	463	345	0
1814	81	0	2696	1546	-1150	-2121	1923	198	335	-36	-1220	100	422	320	0
1815	81	0	2558	1501	-1057	-2029	1807	222	265	-38	-1299	60	494	362	0
1816	81	0	2573	1528	-1045	-2050	1809	241	180	-34	-1181	104	413	432	0
1817	81	0	2662	1489	-1173	-2075	1917	158	265	133	-1152	221	516	455	0
1818	81	0	2872	1542	-1330	-2207	2101	106	279	308	-1216	358	523	523	0
1819	81	0	2820	1614	-1206	-2217	2013	204	174	285	-1107	256	485	560	0
1820	81	0	2278	1594	-684	-1936	1481	455	-67	-118	-1243	-95	343	440	0
1821	81	0	2077	1569	-508	-1823	1292	530	-62	-159	-1177	-221	314	467	0
1822	81	0	1893	1573	-320	-1733	1106	626	-110	-164	-1136	-182	362	461	0
1823	81	0	2079	1579	-500	-1829	1289	539	-79	-71	-923	9	335	539	0
1824	81	0	2275	1573	-702	-1924	1488	435	-64	58	-826	15	388	517	0
1825	81	0	2013	1552	-461	-1782	1237	545	-161	-69	-688	-149	360	508	0
1826	81	0	2016	1563	-453	-1789	1234	555	-230	-1	-531	-104	306	521	0
1827	81	0	2201	1559	-642	-1880	1421	458	-114	246	-362	104	471	599	0
1828	81	0	2336	1559	-777	-1947	1556	391	-112	240	-320	263	407	585	0
1829	81	0	2401	1532	-869	-1966	1635	331	-219	358	-199	128	388	570	0
1830	81	0	1780	1526	-254	-1653	1017	636	-364	19	-242	-151	322	591	0
1831	81	0	1596	1548	-48	-1572	822	750	-500	-180	-238	-329	168	475	0
1832	81	0	1568	1534	-34	-1551	801	750	-450	-32	-147	-203	244	560	0
1833	81	0	1741	1575	-166	-1658	953	704	-420	5	-81	-69	343	537	0
1834	81	0	1878	1584	-294	-1731	1086	645	-486	89	9	-137	267	545	0
1835	81	0	1671	1592	-79	-1631	875	756	-547	17	52	-124	261	582	0
1836	81	0	1630	1637	7	-1633	811	822	-537	5	116	-180	277	547	0
1837	81	0	1859	1664	-195	-1761	1027	734	-378	226	277	46	407	708	0
1838	81	0	1633	1511	-122	-1572	877	694	-582	104	192	-34	232	541	0
1839	81	0	1325	1988	663	-1656	331	1325	-781	-213	-108	-366	-65	312	0
1840	81	0	1789	3746	1957	-2767	-84	2851	-582	-234	110	-281	129	508	0
1841	81	0	2439	4712	2273	-3575	83	3492	-448	-267	159	-170	58	471	0
1842	81	0	2648	5232	2584	-3940	32	3908	-539	-405	-54	-339	149	407	0
1843	81	0	2893	5399	2506	-4146	193	3952	-483	-234	-133	-153	380	434	0
1844	81	0	3196	5432	2236	-4314	480	3834	-488	-161	-294	-129	215	506	0
1845	81	0	3544	5497	1953	-4520	795	3725	-556	-479	-322	-11	50	292	0
1846	81	0	4086	5641	1555	-4863	1265	3598	-616	-386	-754	-62	252	353	0
1847	81	0	4417	5738	1321	-5077	1548	3529	-428	-85	-568	149	566	420	0
1848	81	0	4967	5787	820	-5377	2073	3303	-430	-153	-54	194	316	434	0
1849	81	0	4810	5721	911	-5265	1949	3316	-327	-176	-54	238	-1	316	1
1850	81	0	3887	5627	1740	-4757	1073	3683	-322	-283	-384	-19	118	168	0
1851	81	0	3496	5639	2143	-4567	676	3891	-323	-568	-537	-374	104	199	0
1852	81	0	3991	5645	1654	-4818	1168	3649	-292	-525	-223	-223	-23	279	0
1853	81	0	3630	5674	2044	-4652	793	3859	-366	-450	-549	-15	-32	323	0
1854	81	0	3789	5670	1881	-4729	954	3775	-316	-285	-816	-58	112	372	0
1855	81	0	3579	5608	2029	-4593	775	3818	-405	-403	-981	-85	209	446	0
1856	81	0	3554	5612	2058	-4583	748	3835	-465	-285	-816	-64	341	490	0
1857	81	0	4123	5610	1487	-4866	1318	3548	-422	-21	-1026	114	380	597	0
1858	81	0	4916	5643	727	-5279	2094	3185	-397	219	-966	333	483	696	0
1859	81	0	5652	5602	-50	-5627	2851	2776	-562	203	-570	389	535	634	0
1860	81	0	5757	5503	-254	-5630	3005	2624	-690	-157	-692	153	455	613	0
1861	81	0	6178	5529	-649	-5853	3413	2440	-640	-240	-789	89	519	651	0
1862	81	0	5831	5484	-347	-5657	3089	2568	-618	-388	-888	81	376	426	0
1863	81	0	5148	5532	384	-5340	2382	2958	-314	-217	-894	168	292	314	0
1864	81	0	4115	5513	1398	-4814	1358	3455	-201	-207	-795	232	215	368	0
1865	81	0	2718	5461	2743	-4089	-12	4102	-296	-355	-958	-19	56	164	0
1866	81	0	1823	5433	3610	-3628	-893	4521	-32	-172	-913	85	194	407	0
1867	81	0	1323	5391	4068	-3357	-1372	4729	40	-27	-923	157	285	585	0
1868	81	0	1942	5364	3422	-3653	-740	4393	133	242	-766	261	424	791	0
1869	81	0	2382	5276	2894	-3829	-256	4085	98	153	-913	205	434	807	0
1870	81	0	2883	5179	2296	-4031	293	3737	-114	-75	-1164	-137	389	731	0
1871	81	0	3469	5160	1691	-4314	889	3425	-129	-151	-1284	-137	382	694	0
1872	81	0	3995	5133	1138	-4564	1428	3135	-306	-89	-1259	-128	380	642	0
1873	81	0	4720	5080	360	-4900	2180	2720	-320	-46	-884	85	331	492	0
1874	81	0	5153	4981	-172	-5067	2662	2404	-302	-67	-805	120	322	388	0
1875	81	0	5175	4822	-353	-4998	2764	2234	-310	-304	-911	58	164	281	0
1876	81	0	5483	4667	-816	-5075	3149	1925	-151	-240	-1076	110	203	358	0
1877	81	0	5743	4512	-1231	-5127	3487	1640	-147	-217	-1111	184	236	360	0
1878	81	0	6112	4316	-1796	-5214	3954	1260	17	-69	-991	407	353	603	0
1879	81	0	5792	4085	-1707	-4938	3749	1189	-23	-186	-1024	120	411	550	0
1880	81	0	4989	3938	-1051	-4463	3020	1443	-215	-424	-1216	-205	254	471	0
1881	81	0	4243	3819	-424	-4031	2333	1697	-322	-399	-1037	-310	273	566	0
1882	81	0	3719	3722	3	-3720	1858	1862	-407	-292	-822	-304	376	380	0
1883	81	0	3370	3616	246	-3493	1562	1931	-356	9	-570	-141	512	411	0
1884	81	0	2775	3519	744	-3147	1015	2131	-380	226	-580	-79	494	291	0
1885	81	0	1998	3449	1451	-2723	273	2450	-525	180	-611	-151	463	219	0
1886	81	0	1658	3427	1769	-2542	-55	2598	-413	259	-717	-48	558	168	0
1887	81	0	1536	3373	1837	-2454	-150	2605	-384	411	-1020	120	609	265	0
1888	81	0	1550	3340	1790	-2445	-120	2565	-226	401	-1292	314	723	306	0
1889	81	0	1310	3290	1980	-2300	-335	2635	-168	143	-1864	294	550	228	0
1890	81	0	617	3274	2657	-1945	-1020	2965	-155	-263	-2425	38	537	60	0
1891	81	0	490	3204	2714	-1847	-1112	2959	-73	-550	-2878	-40	432	-1	0
1892	81	0	927	3185	2258	-2056	-665	2721	42	-607	-2999	102	411	-129	0
1893	81	0	1429	3140	1711	-2284	-141	2425	194	-517	-2954	318	424	29	0
1894	81	0	2245	3119	874	-2682	685	1996	339	-502	-2863	203	314	-141	0
1895	81	0	2471	3084	613	-2777	929	1848	420	-611	-3008	291	362	-176	0
1896	81	0	2625	3061	436	-2843	1094	1748	411	-622	-3129	312	320	-238	0
1897	81	0	3122	3039	-83	-3080	1602	1478	512	-323	-3204	510	448	-211	0
1898	81	0	3524	3020	-504	-3272	2014	1258	529	-89	-3259	711	562	-292	0
1899	81	0	3446	2985	-461	-3215	1953	1262	465	-112	-3427	560	554	-388	0
1900	81	0	3074	2954	-120	-3014	1597	1417	386	-426	-3621	323	574	-461	0
1901	81	0	2866	2875	9	-2870	1428	1442	432	-649	-3596	213	694	-422	0
1902	81	0	2856	2851	-5	-2853	1430	1423	401	-628	-3472	215	820	-318	0
1903	81	0	3365	2811	-554	-3088	1959	1128	506	-653	-3410	320	1045	-318	0
1904	81	0	3867	2750	-1117	-3308	2492	816	677	-607	-3445	314	1080	-314	0
1905	81	0	3704	2692	-1012	-3198	2358	840	783	-814	-3577	283	991	-296	0
1906	81	0	3543	2601	-942	-3072	2242	829	861	-832	-3674	312	983	-488	0
1907	81	0	3526	2502	-1024	-3014	2275	739	1051	-680	-3573	533	1004	-640	0
1908	81	0	3423	2415	-1008	-2919	2215	703	1127	-651	-3381	599	983	-601	0
1909	81	0	3264	2368	-896	-2816	2080	736	1098	-713	-3268	483	890	-512	0
1910	81	0	2500	2341	-159	-2420	1329	1091	1074	-1092	-3026	236	626	-442	0
1911	81	0	2251	2357	106	-2304	1072	1231	1053	-1264	-2781	131	498	-327	0
1912	81	0	2264	2364	100	-2314	1082	1232	1150	-1187	-2196	217	560	-131	0
1913	81	0	2614	2426	-188	-2520	1401	1119	1078	-958	-1511	240	688	-9	0
1914	81	0	3072	2527	-545	-2799	1808	991	1053	-797	-1022	192	564	36	0
1915	81	0	3039	2661	-378	-2850	1708	1141	874	-876	-420	83	519	93	0
1916	81	0	3202	2818	-384	-3010	1793	1217	675	-667	75	79	562	91	0
1917	81	0	3642	2985	-657	-3313	2149	1164	510	-320	706	265	529	261	0
1918	81	0	4174	3164	-1010	-3669	2592	1077	333	81	1237	300	649	453	0
1919	81	0	4556	3336	-1220	-3946	2888	1058	135	190	1573	157	475	417	0
1920	81	0	4378	3575	-803	-3976	2590	1386	-279	44	1835	-139	372	397	0
1921	81	0	4318	3845	-473	-4081	2395	1686	-582	153	2223	-388	314	469	0
1922	81	0	4346	4116	-230	-4231	2288	1943	-801	362	2510	-331	316	597	0
1923	81	0	4531	4386	-145	-4458	2338	2120	-1008	710	2842	-225	322	764	0
1924	81	0	4585	4580	-5	-4582	2295	2287	-1181	931	3032	-273	291	803	0
1925	81	0	4140	4636	496	-4388	1822	2566	-1513	960	3131	-490	104	859	0
1926	81	0	4022	4588	566	-4305	1728	2577	-1666	1086	3274	-450	77	937	0
1927	81	0	3918	4527	609	-4222	1654	2568	-1823	1262	3451	-331	-15	1068	0
1928	81	0	3877	4396	519	-4136	1679	2457	-1943	1441	3451	-376	-58	1076	0
1929	81	0	3539	4068	529	-3803	1505	2298	-2153	1336	3393	-448	-378	1177	0
1930	81	0	2753	3653	900	-3203	926	2276	-2380	937	3080	-756	-634	1084	0
1931	81	0	2140	3276	1136	-2708	502	2206	-2551	840	2923	-900	-743	1014	0
1932	81	0	1834	2873	1039	-2353	397	1956	-2634	673	2770	-913	-896	1070	0
1933	81	0	1880	2636	756	-2258	562	1696	-2611	834	2758	-692	-861	1202	0
1934	81	0	1822	2456	634	-2139	594	1545	-2688	694	2554	-686	-1008	1196	0
1935	81	0	1534	2302	768	-1918	383	1535	-2766	613	2401	-781	-1014	1131	0
1936	81	0	1535	2196	661	-1865	437	1428	-2807	599	2314	-706	-1074	1140	0
1937	81	0	1702	2097	395	-1899	653	1246	-2778	744	2331	-415	-948	1195	0
1938	81	0	1900	2062	162	-1981	869	1112	-2793	816	2316	-362	-933	1140	0
1939	81	0	1882	2025	143	-1953	869	1084	-2816	770	2289	-395	-902	1113	0
1940	81	0	1402	2015	613	-1708	394	1314	-3034	415	2180	-679	-1034	1088	0
1941	81	0	1269	2004	735	-1636	267	1369	-3005	341	2161	-814	-948	964	0
1942	81	0	1288	1984	696	-1636	296	1340	-2954	351	2225	-609	-812	1004	0
1943	81	0	1515	2000	485	-1757	515	1242	-2977	356	2190	-589	-779	933	0
1944	81	0	1838	2000	162	-1919	838	1081	-2867	475	2277	-471	-640	989	0
1945	81	0	1550	2011	461	-1780	544	1236	-2849	226	2075	-514	-665	812	0
1946	81	0	1701	2046	345	-1873	678	1195	-2692	217	2071	-490	-580	770	0
1947	81	0	1973	2085	112	-2029	930	1098	-2483	353	2087	-232	-436	760	0
1948	81	0	2113	2104	-9	-2108	1061	1047	-2246	428	2005	-58	-302	661	0
1949	81	0	2051	2132	81	-2091	985	1106	-2104	180	1868	-89	-417	471	0
1950	81	0	1658	2139	481	-1898	588	1310	-2033	-122	1738	-370	-370	327	0
1951	81	0	1380	2165	785	-1772	297	1475	-1775	-450	1501	-376	-386	236	0
1952	81	0	1424	2201	777	-1812	323	1489	-1466	-438	1447	-261	-318	213	0
1953	81	0	1705	2238	533	-1971	586	1385	-1243	-372	1418	-110	-234	192	0
1954	81	0	2006	2234	228	-2120	889	1231	-886	-364	1247	46	-143	75	0
1955	81	0	1876	2231	355	-2053	760	1293	-777	-541	927	-25	-31	17	0
1956	81	0	2020	2229	209	-2124	905	1219	-512	-500	667	122	-77	-114	0
1957	81	0	2291	2231	-60	-2261	1175	1085	-230	-347	539	325	172	-91	0
1958	81	0	2531	2219	-312	-2375	1421	953	-5	-232	248	504	232	-87	0
1959	81	0	2507	2205	-302	-2356	1404	951	87	-329	-36	424	283	-333	0
1960	81	0	2045	2229	184	-2137	930	1206	141	-679	-407	203	203	-417	0
1961	81	0	2031	2209	178	-2120	926	1193	304	-810	-756	62	258	-446	0
1962	81	0	2234	2215	-19	-2224	1126	1098	442	-762	-886	174	401	-483	0
1963	81	0	2668	2236	-432	-2452	1550	902	663	-599	-1208	333	504	-459	0
1964	81	0	2994	2201	-793	-2597	1893	704	828	-564	-1431	452	469	-448	0
1965	81	0	2950	2221	-729	-2585	1839	746	894	-789	-1658	378	506	-469	0
1966	81	0	3154	2198	-956	-2676	2055	621	896	-585	-1841	419	568	-432	0
1967	81	0	3332	2203	-1129	-2767	2230	537	1043	-432	-2013	626	576	-388	0
1968	81	0	3668	2163	-1505	-2915	2586	329	1299	-289	-2110	754	636	-312	0
1969	81	0	3602	2157	-1445	-2879	2523	356	1332	-393	-2359	570	541	-438	0
1970	81	0	3177	2149	-1028	-2663	2102	560	1154	-560	-2613	335	494	-422	0
1971	81	0	2841	2149	-692	-2495	1766	728	1099	-663	-2834	195	349	-502	0
1972	81	0	2789	2124	-665	-2456	1727	729	1107	-576	-2933	182	389	-428	0
1973	81	0	3000	2114	-886	-2557	1943	614	1204	-479	-3051	353	405	-401	0
1974	81	0	3103	2128	-975	-2615	2039	576	1233	-322	-3169	306	407	-366	0
1975	81	0	2880	2139	-741	-2509	1810	699	1138	-234	-3329	304	395	-320	0
1976	81	0	2810	2176	-634	-2493	1722	771	1088	-223	-3468	349	341	-256	0
1977	81	0	2917	2188	-729	-2552	1823	729	1195	15	-3480	461	502	-221	0
1978	81	0	3048	2203	-845	-2625	1946	679	1243	226	-3441	640	558	-168	0
1979	81	0	2804	2190	-614	-2497	1709	788	1090	87	-3536	391	436	-139	0
1980	81	0	2315	2207	-108	-2261	1211	1049	956	-192	-3635	104	258	-281	0
1981	81	0	1892	2155	263	-2023	814	1209	814	-267	-3693	-31	153	-228	0
1982	81	0	1795	2126	331	-1960	732	1228	841	-275	-3561	27	211	-248	0
1983	81	0	1936	2151	215	-2043	860	1183	851	-46	-3389	122	269	-213	0
1984	81	0	2185	2139	-46	-2162	1115	1046	902	-36	-3222	153	215	-180	0
1985	81	0	2095	2153	58	-2124	1018	1105	768	-56	-3104	32	157	-162	0
1986	81	0	2143	2099	-44	-2121	1093	1027	808	-19	-2811	83	79	-108	0
1987	81	0	2366	2112	-254	-2239	1310	929	838	164	-2541	244	118	-32	0
1988	81	0	2620	2085	-535	-2352	1577	775	855	372	-2184	380	168	-42	0
1989	81	0	2593	2120	-473	-2356	1533	823	715	236	-1961	124	42	-97	0
1990	81	0	2061	2099	38	-2080	1011	1068	531	-58	-1883	-65	-209	-124	0
1991	81	0	1852	2102	250	-1977	801	1176	488	-110	-1676	-246	-110	-192	0
1992	81	0	1798	2137	339	-1967	729	1238	508	-93	-1406	-285	-54	-52	0
1993	81	0	2049	2153	104	-2101	972	1128	535	120	-1249	-54	-25	-25	0
1994	81	0	2117	2132	15	-2124	1051	1073	510	186	-970	-98	29	69	0
1995	81	0	1998	2143	145	-2070	926	1144	457	120	-713	-186	19	69	0
1996	81	0	1983	2155	172	-2069	905	1163	378	201	-457	-145	147	112	0
1997	81	0	2226	2186	-40	-2206	1133	1073	498	397	-145	188	244	275	0
1998	81	0	2387	2184	-203	-2285	1295	990	539	483	242	230	289	399	0
1999	81	0	2446	2155	-291	-2300	1368	932	517	550	444	271	306	508	0
[truncated: 31,085 more rows]
