# Supplementary material for: A Robust and Real-Time Capable Envelope-Based Algorithm for Heart Sound Classification: Validation under Different Physiological Conditions
Source: Sensors (Basel). 2020 Feb 11;20(4):972. doi: 10.3390/s20040972 (PMC7070375; doi:10.3390/s20040972)
Supplement: Supplementary file 1 [file sensors-20-00972-s001.zip › Messungen/sw/sw06_unfiltered.csv]

Dataset No.	Pulse (bpm)	Pacer Bit	leadI (�V)	leadII (�V)	leadIII (�V)	lead_avR (�V)	lead_avL (�V)	lead_avF (�V)	V1 (�V)	V2 (�V)	V3 (�V)	V4 (�V)	V5 (�V)	V6 (�V)	R-Wave
1	0	0	-295	1819	2114	-762	-1204	1966	-843	-644	-925	-1076	-1714	-2533	0
2	0	0	-14000	1811	15811	6094	-14905	8811	-2865	-1866	-3080	-2285	-3938	-6120	0
3	0	0	-19883	1773	21656	9055	-20769	11714	-3526	-1908	-3856	-2110	-4171	-6826	0
4	0	0	-14234	1821	16055	6206	-15144	8938	-2644	-647	-2609	-715	-2326	-4176	0
5	0	0	-313	1844	2157	-765	-1235	2000	-420	1179	-356	1191	355	207	0
6	0	0	7618	1839	-5779	-4728	6698	-1970	855	1864	1220	1689	1567	2262	0
7	0	0	10677	1833	-8844	-6255	9760	-3505	1443	2031	1943	1557	2085	3117	0
8	0	0	11569	1881	-9688	-6725	10628	-3903	1466	1753	1967	1365	1990	3166	0
9	0	0	11516	1976	-9540	-6746	10528	-3782	1280	1532	1728	1138	1736	2844	1
10	0	0	10448	1936	-8512	-6192	9480	-3288	948	1057	1303	710	1065	1883	0
11	0	0	1661	1868	207	-1764	727	1037	-98	50	238	-578	-616	-834	0
12	0	0	-7837	1930	9767	2953	-8802	5848	-909	-467	-289	-1257	-1480	-2426	0
13	0	0	-11210	2013	13223	4598	-12216	7618	-1160	-467	-461	-1067	-1390	-2454	0
14	0	0	-6369	2097	8466	2136	-7417	5281	-694	273	-31	0	-329	-785	0
15	0	0	3555	2093	-1462	-2824	2508	315	256	886	552	1103	876	1165	0
16	0	0	7609	2079	-5530	-4844	6569	-1725	601	861	777	1117	1016	1629	0
17	0	0	8405	2110	-6295	-5257	7350	-2092	547	710	568	950	894	1497	0
18	0	0	8543	2147	-6396	-5345	7469	-2124	457	440	519	808	614	1295	0
19	0	0	8383	2166	-6217	-5274	7300	-2025	314	306	215	750	481	1177	0
20	0	0	7899	2213	-5686	-5056	6792	-1736	52	135	-58	318	3	285	0
21	0	0	-119	2166	2285	-1023	-1202	2225	-698	-564	-618	-828	-1311	-1856	0
22	0	0	-9079	2153	11232	3463	-10155	6692	-1363	-1107	-1049	-1476	-2147	-3352	0
23	0	0	-12141	2147	14288	4997	-13214	8217	-1544	-847	-985	-1231	-1887	-3233	0
24	0	0	-7316	2114	9430	2601	-8373	5772	-997	-201	-622	-213	-807	-1579	0
25	0	0	2938	2172	-766	-2555	1852	703	11	684	168	1022	560	593	0
26	0	0	7090	2209	-4881	-4649	5985	-1336	289	680	366	1032	661	1103	0
27	0	0	8104	2180	-5924	-5142	7014	-1872	329	521	345	820	613	1068	0
28	0	0	8320	2095	-6225	-5207	7272	-2065	259	459	226	719	549	1028	0
29	0	0	8401	2015	-6386	-5208	7393	-2185	137	374	15	647	372	847	0
30	0	0	8002	2033	-5969	-5017	6985	-1968	58	141	-149	318	-36	155	0
31	0	0	271	2073	1802	-1172	-765	1937	-777	-562	-692	-785	-1303	-1953	0
32	0	0	-8286	2120	10406	3083	-9346	6263	-1387	-917	-995	-1334	-1916	-3261	0
33	0	0	-11281	2118	13399	4581	-12340	7758	-1538	-733	-956	-1098	-1765	-3127	0
34	0	0	-6336	2062	8398	2137	-7367	5230	-964	-17	-527	110	-618	-1453	0
35	0	0	3716	1994	-1722	-2855	2719	136	73	808	161	1158	723	731	0
36	0	0	7889	1918	-5971	-4903	6930	-2026	331	890	335	1101	876	1148	0
37	0	0	8838	1833	-7005	-5335	7921	-2586	477	739	409	1037	741	1249	0
38	0	0	9063	1833	-7230	-5448	8146	-2698	351	661	291	950	609	1117	0
39	0	0	9073	1843	-7230	-5458	8151	-2693	335	510	67	770	452	942	0
40	0	0	8667	1841	-6826	-5254	7746	-2492	143	407	-3	506	114	366	0
41	0	0	793	1730	937	-1261	-72	1333	-634	-322	-562	-665	-1233	-1778	0
42	0	0	-8006	1697	9703	3154	-8854	5700	-1293	-646	-911	-1249	-1945	-3119	0
43	0	0	-11120	1672	12792	4724	-11956	7232	-1367	-452	-874	-1012	-1792	-2999	0
44	0	0	-6340	1730	8070	2305	-7205	4900	-937	256	-413	-112	-706	-1379	0
45	0	0	3526	1718	-1808	-2622	2667	-45	42	1022	207	1131	589	698	0
46	0	0	7503	1695	-5808	-4599	6655	-2056	252	973	335	1014	653	1134	0
47	0	0	8392	1674	-6718	-5033	7555	-2522	368	849	440	956	609	1200	0
48	0	0	8513	1592	-6921	-5052	7717	-2664	318	601	323	750	428	1053	0
49	0	0	8469	1503	-6966	-4986	7717	-2731	246	568	-19	663	384	834	0
50	0	0	8021	1491	-6530	-4756	7275	-2519	85	417	-19	407	-15	277	0
51	0	0	35	1406	1371	-720	-668	1388	-803	-420	-671	-808	-1379	-1819	0
52	0	0	-8524	1344	9868	3590	-9196	5606	-1340	-669	-869	-1272	-1930	-3063	0
53	0	0	-11779	1356	13135	5211	-12457	7245	-1499	-638	-983	-1099	-1775	-3034	0
54	0	0	-6848	1418	8266	2715	-7557	4842	-925	-38	-382	-62	-690	-1356	0
55	0	0	2799	1480	-1319	-2139	2059	80	-27	739	52	1012	550	622	0
56	0	0	6838	1439	-5399	-4138	6118	-1980	343	725	323	1068	702	1144	0
57	0	0	7674	1451	-6223	-4562	6948	-2386	327	613	228	905	599	1078	0
58	0	0	7895	1486	-6409	-4690	7152	-2461	298	533	122	774	552	993	0
59	0	0	7848	1489	-6359	-4668	7103	-2435	180	434	52	655	384	847	0
60	0	0	7446	1495	-5951	-4470	6698	-2228	-56	289	-135	302	-48	155	0
61	0	0	-306	1420	1726	-557	-1016	1573	-760	-372	-618	-729	-1202	-1792	0
62	0	0	-9054	1361	10415	3846	-9734	5888	-1400	-764	-981	-1400	-1930	-3168	0
63	0	0	-12074	1325	13399	5374	-12736	7362	-1439	-564	-898	-1142	-1672	-3008	0
64	0	0	-7430	1280	8710	3075	-8070	4995	-975	23	-469	-164	-686	-1361	0
65	0	0	2364	1255	-1109	-1809	1736	73	-48	777	65	995	564	554	0
66	0	0	6417	1226	-5191	-3821	5804	-1982	246	808	335	942	801	1140	0
67	0	0	7288	1276	-6012	-4282	6650	-2368	283	680	358	849	686	1136	0
68	0	0	7487	1301	-6186	-4394	6836	-2442	209	473	192	735	459	1002	0
69	0	0	7548	1340	-6208	-4444	6878	-2434	151	531	48	601	490	822	0
70	0	0	7133	1422	-5711	-4277	6422	-2144	-73	252	-172	304	32	203	0
71	0	0	-454	1394	1848	-470	-1151	1621	-746	-366	-508	-865	-1070	-1796	0
72	0	0	-9277	1323	10600	3977	-9938	5961	-1394	-766	-944	-1455	-1837	-3109	0
73	0	0	-12270	1286	13556	5492	-12913	7421	-1480	-510	-871	-1202	-1627	-3036	0
74	0	0	-7684	1311	8995	3186	-8339	5153	-1074	62	-506	-176	-644	-1425	0
75	0	0	2092	1338	-754	-1715	1423	292	-97	797	126	931	519	667	0
76	0	0	6098	1402	-4696	-3750	5397	-1647	236	808	162	935	729	1047	0
77	0	0	6973	1394	-5579	-4183	6276	-2092	209	663	269	797	611	1057	0
78	0	0	7220	1340	-5880	-4280	6550	-2270	287	504	137	754	417	970	0
79	0	0	7163	1245	-5918	-4204	6540	-2336	153	401	56	560	316	677	0
80	0	0	6766	1257	-5509	-4011	6137	-2126	-42	298	-131	180	5	176	0
81	0	0	-953	1276	2229	-161	-1591	1752	-770	-442	-651	-919	-1237	-1899	0
82	0	0	-9446	1334	10780	4056	-10113	6057	-1408	-739	-935	-1509	-1947	-3164	0
83	0	0	-12432	1307	13739	5562	-13085	7523	-1548	-626	-921	-1253	-1747	-3105	0
84	0	0	-7733	1301	9034	3216	-8383	5167	-1125	-17	-611	-281	-700	-1507	0
85	0	0	2201	1340	-861	-1770	1531	239	-69	675	54	861	514	554	0
86	0	0	6234	1348	-4886	-3791	5560	-1769	215	710	162	896	671	927	0
87	0	0	7294	1319	-5975	-4306	6634	-2328	215	543	174	770	560	1006	0
88	0	0	7658	1330	-6328	-4494	6993	-2499	221	417	87	700	376	960	0
89	0	0	7862	1319	-6543	-4590	7202	-2612	36	351	-77	545	320	779	0
90	0	0	7608	1276	-6332	-4442	6970	-2528	7	259	-197	234	42	180	0
91	0	0	46	1177	1131	-611	-542	1154	-758	-438	-684	-853	-1255	-1821	0
92	0	0	-8450	1189	9639	3630	-9044	5414	-1369	-795	-1076	-1387	-1963	-3125	0
93	0	0	-11397	1247	12644	5075	-12020	6945	-1404	-727	-925	-1268	-1631	-2977	0
94	0	0	-6565	1301	7866	2632	-7215	4583	-1006	-100	-628	-135	-717	-1466	0
95	0	0	3211	1390	-1821	-2300	2516	-215	-64	663	-19	940	558	597	0
96	0	0	7311	1447	-5864	-4379	6587	-2208	244	601	46	985	622	993	0
97	0	0	8234	1402	-6832	-4818	7533	-2715	302	531	95	904	585	1082	0
98	0	0	8402	1358	-7044	-4880	7723	-2843	252	333	-67	630	438	878	0
99	0	0	8423	1249	-7174	-4836	7798	-2962	161	294	-203	614	306	772	0
100	0	0	8110	1171	-6939	-4640	7524	-2884	100	219	-318	349	34	157	0
101	0	0	467	1142	675	-804	-104	908	-696	-452	-838	-791	-1164	-1858	0
102	0	0	-8143	1200	9343	3471	-8743	5271	-1326	-853	-1105	-1361	-1885	-3096	0
103	0	0	-11140	1276	12416	4932	-11778	6846	-1408	-739	-1026	-1162	-1670	-2974	0
104	0	0	-6365	1334	7699	2515	-7032	4516	-907	-40	-583	-209	-661	-1447	0
105	0	0	3252	1328	-1924	-2290	2588	-298	-46	667	-64	987	494	566	0
106	0	0	7110	1323	-5787	-4216	6448	-2232	244	634	73	929	616	1032	0
107	0	0	7986	1359	-6627	-4672	7306	-2634	236	549	62	766	517	1020	0
108	0	0	8170	1400	-6770	-4785	7470	-2685	176	366	-69	675	444	793	0
109	0	0	8213	1389	-6824	-4801	7518	-2717	108	236	-128	514	223	715	0
110	0	0	7808	1389	-6419	-4598	7113	-2515	-17	230	-263	277	-29	162	0
111	0	0	-2	1284	1286	-641	-644	1285	-888	-453	-686	-975	-1264	-1833	0
112	0	0	-8508	1164	9672	3672	-9090	5418	-1330	-838	-1080	-1377	-1941	-3202	0
113	0	0	-11646	1105	12751	5270	-12198	6928	-1540	-680	-900	-1228	-1707	-2939	0
114	0	0	-6951	1179	8130	2886	-7540	4654	-1061	-114	-692	-271	-746	-1499	0
115	0	0	2886	1309	-1577	-2097	2231	-134	-62	696	-42	898	587	576	0
116	0	0	6719	1303	-5416	-4011	6067	-2056	157	644	137	855	688	977	0
117	0	0	7617	1330	-6287	-4473	6952	-2478	265	498	143	814	558	989	0
118	0	0	7878	1354	-6524	-4616	7201	-2585	261	455	50	710	494	960	0
119	0	0	7840	1373	-6467	-4606	7153	-2547	98	285	-131	613	300	787	0
120	0	0	7524	1369	-6155	-4446	6839	-2393	17	248	-271	265	-48	129	0
121	0	0	-279	1286	1565	-503	-922	1425	-772	-446	-667	-836	-1158	-1804	0
122	0	0	-8874	1274	10148	3800	-9511	5711	-1323	-911	-944	-1404	-1926	-3154	1
123	0	0	-11915	1259	13174	5328	-12544	7216	-1443	-647	-940	-1158	-1713	-3022	0
124	0	0	-7292	1311	8603	2990	-7947	4957	-989	85	-661	-139	-622	-1404	0
125	0	0	2379	1394	-985	-1886	1682	204	-129	715	-81	857	415	514	0
126	0	0	6388	1385	-5003	-3886	5695	-1809	211	840	139	874	589	962	0
127	0	0	7161	1336	-5825	-4248	6493	-2244	118	725	56	729	486	840	0
128	0	0	7417	1303	-6114	-4360	6765	-2405	170	591	-34	616	422	744	0
129	0	0	7481	1262	-6219	-4371	6850	-2478	79	539	-162	570	291	686	0
130	0	0	7156	1243	-5913	-4199	6534	-2335	-17	333	-300	298	-87	145	0
131	0	0	-438	1156	1594	-359	-1016	1375	-768	-269	-700	-808	-1243	-1843	0
132	0	0	-8902	1160	10062	3871	-9482	5611	-1472	-684	-1082	-1435	-1924	-3171	0
133	0	0	-11871	1255	13126	5308	-12498	7190	-1536	-613	-954	-1233	-1722	-3038	0
134	0	0	-7056	1350	8406	2853	-7731	4878	-1049	91	-638	-219	-665	-1499	0
135	0	0	2639	1433	-1206	-2036	1922	113	-128	789	-161	851	488	566	0
136	0	0	6604	1390	-5214	-3997	5909	-1912	186	719	71	824	607	898	0
137	0	0	7437	1350	-6087	-4393	6762	-2368	322	531	95	750	582	874	0
138	0	0	7600	1346	-6254	-4473	6927	-2454	106	473	-97	587	399	807	0
139	0	0	7711	1346	-6365	-4528	7038	-2509	65	339	-174	432	289	646	0
140	0	0	7319	1313	-6006	-4316	6662	-2346	-42	180	-409	267	-69	62	0
141	0	0	-299	1282	1581	-491	-940	1431	-902	-461	-869	-861	-1272	-2009	0
142	0	0	-8860	1264	10124	3798	-9492	5694	-1406	-836	-1082	-1447	-1943	-3133	0
143	0	0	-11873	1247	13120	5313	-12496	7183	-1538	-696	-1055	-1220	-1854	-3045	0
144	0	0	-7074	1295	8369	2889	-7721	4832	-1096	-83	-713	-246	-793	-1577	0
145	0	0	2588	1293	-1295	-1940	1941	-1	-108	599	-182	865	374	473	0
146	0	0	6593	1274	-5319	-3933	5956	-2022	62	558	44	808	545	834	0
147	0	0	7532	1321	-6211	-4426	6871	-2445	151	438	0	711	459	863	0
148	0	0	7816	1389	-6427	-4602	7121	-2519	89	269	-69	655	374	799	0
149	0	0	7860	1389	-6471	-4624	7165	-2541	54	120	-203	547	219	640	0
150	0	0	7526	1369	-6157	-4447	6841	-2394	-85	-1	-240	250	-95	110	0
151	0	0	-217	1311	1528	-547	-872	1419	-836	-696	-746	-853	-1266	-1910	0
152	0	0	-8806	1276	10082	3765	-9444	5679	-1400	-1020	-1061	-1408	-1974	-3171	0
153	0	0	-11975	1284	13259	5345	-12617	7271	-1557	-973	-1010	-1175	-1778	-3036	0
154	0	0	-7337	1319	8656	3009	-7996	4987	-1049	-296	-556	-203	-776	-1528	0
155	0	0	2217	1381	-836	-1799	1526	272	-77	419	-95	898	514	446	0
156	0	0	6050	1348	-4702	-3699	5376	-1677	114	490	104	841	663	987	0
157	0	0	6839	1305	-5534	-4072	6186	-2114	184	364	118	760	603	890	0
158	0	0	6915	1262	-5653	-4088	6284	-2195	149	228	31	638	448	876	0
159	0	0	7010	1295	-5715	-4152	6362	-2210	89	199	-91	570	333	748	0
160	0	0	6554	1344	-5210	-3949	5882	-1933	-116	131	-188	322	-21	228	0
161	0	0	-1091	1237	2328	-73	-1709	1782	-832	-428	-595	-905	-1074	-1796	0
162	0	0	-9814	1183	10997	4315	-10405	6090	-1460	-744	-983	-1412	-1813	-3169	0
163	0	0	-12699	1177	13876	5761	-13287	7526	-1441	-620	-911	-1220	-1707	-2923	0
164	0	0	-7968	1272	9240	3348	-8604	5256	-966	141	-488	-201	-587	-1375	0
165	0	0	1900	1381	-519	-1640	1209	431	-87	820	118	840	574	583	0
166	0	0	5951	1346	-4605	-3648	5278	-1629	335	840	267	911	777	1008	0
167	0	0	6944	1297	-5647	-4120	6295	-2175	242	735	238	731	657	1092	0
168	0	0	7411	1332	-6079	-4371	6745	-2373	296	665	194	599	566	1082	0
169	0	0	7720	1361	-6359	-4540	7039	-2499	205	597	-64	613	428	857	0
170	0	0	7489	1346	-6143	-4417	6816	-2398	79	397	-97	277	87	341	0
171	0	0	-161	1270	1431	-554	-796	1350	-744	-318	-556	-861	-1154	-1643	0
172	0	0	-8715	1196	9911	3759	-9313	5553	-1307	-752	-867	-1451	-1769	-2983	0
173	0	0	-11714	1214	12928	5250	-12321	7071	-1363	-541	-793	-1179	-1575	-2840	0
174	0	0	-7281	1315	8596	2983	-7938	4955	-954	3	-537	-244	-655	-1439	0
175	0	0	2197	1317	-880	-1757	1538	218	-11	715	36	816	578	547	0
176	0	0	5811	1293	-4518	-3552	5164	-1612	83	657	106	743	570	898	0
177	0	0	6486	1295	-5191	-3890	5838	-1948	203	417	180	589	541	836	0
178	0	0	6531	1293	-5238	-3912	5884	-1972	155	355	-38	516	364	680	0
179	0	0	6441	1266	-5175	-3853	5808	-1954	-9	209	-151	345	176	483	0
180	0	0	5887	1212	-4675	-3549	5281	-1731	-112	95	-277	64	-97	-87	0
181	0	0	-1820	1196	3016	312	-2418	2106	-1006	-642	-836	-948	-1499	-2213	0
182	0	0	-10369	1261	11630	4554	-10999	6445	-1536	-1001	-1080	-1606	-2031	-3505	0
183	0	0	-13551	1297	14848	6127	-14199	8072	-1761	-942	-1051	-1439	-1967	-3416	0
184	0	0	-8858	1315	10173	3771	-9515	5744	-1202	-358	-725	-415	-1072	-1908	0
185	0	0	750	1359	609	-1054	70	984	-339	397	-131	684	228	73	0
186	0	0	4624	1348	-3276	-2986	3950	-964	-83	250	-27	605	304	345	0
187	0	0	5443	1317	-4126	-3380	4784	-1404	3	242	7	539	273	393	0
188	0	0	5508	1233	-4275	-3370	4891	-1521	-56	50	-98	436	116	294	0
189	0	0	5578	1208	-4370	-3393	4974	-1581	-58	34	-232	409	1	174	0
190	0	0	4963	1206	-3757	-3084	4360	-1275	-333	-118	-362	85	-372	-508	0
191	0	0	-2661	1261	3922	700	-3291	2591	-1173	-597	-869	-1020	-1453	-2529	0
192	0	0	-11421	1210	12631	5105	-12026	6920	-1703	-933	-1142	-1486	-2069	-3823	0
193	0	0	-14537	1233	15770	6652	-15153	8501	-1831	-863	-1191	-1315	-2064	-3734	0
194	0	0	-9939	1233	11172	4353	-10555	6202	-1325	-98	-752	-376	-977	-2227	0
195	0	0	-299	1276	1575	-488	-937	1425	-475	578	-155	704	176	-176	0
196	0	0	3569	1292	-2277	-2430	2923	-492	-232	494	-36	702	314	129	0
197	0	0	4515	1311	-3204	-2913	3859	-946	-124	428	-34	572	201	155	0
198	0	0	4748	1299	-3449	-3023	4098	-1075	-147	360	-126	481	129	34	0
199	0	0	4777	1243	-3534	-3010	4155	-1145	-320	289	-292	370	7	-23	0
200	0	0	4610	1229	-3381	-2919	3995	-1076	-374	126	-399	65	-368	-566	0
201	0	0	-3011	1237	4248	887	-3629	2742	-1195	-440	-840	-892	-1431	-2440	0
202	0	0	-11365	1276	12641	5044	-12003	6958	-1734	-772	-1119	-1484	-2083	-3829	0
203	0	0	-14210	1286	15496	6462	-14853	8391	-1819	-694	-1037	-1270	-1881	-3643	0
204	0	0	-9450	1272	10722	4089	-10086	5997	-1274	-60	-655	-252	-884	-1982	0
205	0	0	369	1284	915	-826	-273	1099	-370	587	-89	752	372	-73	0
206	0	0	4503	1301	-3202	-2902	3852	-950	-108	603	147	857	486	438	0
207	0	0	5431	1282	-4149	-3356	4790	-1433	-65	405	162	743	368	459	0
208	0	0	5854	1257	-4597	-3555	5225	-1670	-17	405	27	713	283	469	0
209	0	0	5963	1290	-4673	-3626	5318	-1691	-87	384	-126	626	302	331	0
210	0	0	5746	1323	-4423	-3534	5084	-1550	-182	197	-207	341	-75	-252	0
211	0	0	-1774	1297	3071	238	-2422	2184	-981	-370	-609	-715	-1206	-2116	0
212	0	0	-10379	1239	11618	4570	-10998	6428	-1588	-708	-857	-1295	-1843	-3362	0
213	0	0	-13231	1222	14453	6004	-13842	7837	-1693	-527	-783	-1107	-1672	-3303	0
214	0	0	-8478	1272	9750	3603	-9114	5511	-1103	129	-389	-64	-572	-1553	0
215	0	0	1232	1276	44	-1254	594	660	-364	719	104	905	576	256	0
216	0	0	5284	1255	-4029	-3269	4656	-1387	104	764	356	1053	725	847	0
217	0	0	6089	1292	-4797	-3690	5443	-1752	65	543	356	810	628	873	0
218	0	0	6399	1311	-5088	-3855	5743	-1888	128	504	279	692	578	756	0
219	0	0	6496	1282	-5214	-3889	5855	-1966	71	533	197	711	512	799	0
220	0	0	6009	1270	-4739	-3639	5374	-1734	-124	306	29	395	139	157	0
221	0	0	-1629	1257	2886	186	-2257	2071	-840	-265	-411	-679	-1092	-1821	0
222	0	0	-10298	1268	11566	4515	-10932	6417	-1509	-549	-694	-1272	-1672	-3100	0
223	0	0	-13331	1286	14617	6022	-13974	7951	-1548	-446	-616	-1086	-1649	-2911	0
224	0	0	-8730	1264	9994	3733	-9362	5629	-1088	166	-252	-95	-570	-1414	0
225	0	0	1026	1278	252	-1152	387	765	-104	807	327	991	640	549	0
226	0	0	4932	1293	-3639	-3112	4285	-1173	215	743	475	1014	696	962	0
227	0	0	5845	1323	-4522	-3584	5183	-1599	244	680	444	826	700	1020	0
228	0	0	6072	1389	-4683	-3730	5377	-1647	194	490	372	725	477	1016	0
229	0	0	6161	1387	-4774	-3774	5467	-1693	83	403	178	585	448	855	0
230	0	0	5814	1422	-4392	-3618	5103	-1485	-75	225	106	335	131	283	0
231	0	0	-1913	1342	3255	285	-2584	2298	-892	-415	-407	-803	-1016	-1782	0
232	0	0	-10527	1299	11826	4614	-11176	6562	-1389	-696	-605	-1325	-1697	-2941	0
233	0	0	-13531	1290	14821	6120	-14176	8055	-1584	-572	-657	-1123	-1555	-2822	0
234	0	0	-8742	1299	10041	3721	-9391	5670	-958	-17	-186	-188	-477	-1255	0
235	0	0	1057	1309	252	-1183	402	780	-38	667	413	911	692	735	0
236	0	0	5036	1319	-3717	-3177	4376	-1199	85	595	516	855	816	1156	0
237	0	0	5982	1328	-4654	-3655	5318	-1663	240	479	500	801	721	1202	0
238	0	0	6257	1369	-4888	-3813	5572	-1759	250	368	393	743	614	1099	0
239	0	0	6368	1429	-4939	-3898	5653	-1755	139	273	291	626	471	981	0
240	0	0	6046	1449	-4597	-3747	5321	-1574	0	194	141	337	145	422	0
241	0	0	-1715	1406	3121	154	-2418	2263	-744	-337	-325	-651	-946	-1522	0
242	0	0	-10325	1373	11698	4476	-11011	6535	-1369	-673	-609	-1293	-1716	-2869	0
243	0	0	-13379	1326	14705	6026	-14042	8015	-1511	-494	-525	-1096	-1443	-2702	0
244	0	0	-8664	1276	9940	3694	-9302	5608	-1014	-58	-137	-164	-510	-1132	0
245	0	0	1181	1305	124	-1243	528	714	25	719	407	971	760	851	0
246	0	0	5212	1272	-3940	-3242	4576	-1334	300	711	587	917	923	1290	0
247	0	0	6027	1251	-4776	-3639	5401	-1762	316	535	485	847	733	1367	0
248	0	0	6306	1270	-5036	-3788	5671	-1883	277	514	492	677	655	1191	0
249	0	0	6415	1379	-5036	-3897	5725	-1828	223	455	353	607	614	1148	0
250	0	0	6112	1377	-4735	-3744	5423	-1679	104	343	226	329	304	570	0
251	0	0	-1738	1249	2987	244	-2362	2118	-671	-242	-199	-762	-803	-1394	0
252	0	0	-10579	1167	11746	4706	-11162	6456	-1338	-715	-589	-1398	-1621	-2712	1
253	0	0	-13592	1105	14697	6243	-14144	7901	-1278	-475	-452	-1074	-1340	-2554	0
254	0	0	-8899	1196	10095	3851	-9497	5645	-900	95	-102	-143	-397	-935	0
255	0	0	1042	1245	203	-1143	419	724	85	727	428	907	791	1020	0
256	0	0	5071	1259	-3812	-3165	4441	-1276	413	762	659	1004	1010	1565	0
257	0	0	5910	1313	-4597	-3611	5253	-1642	382	576	566	779	882	1565	0
258	0	0	6166	1293	-4873	-3729	5519	-1790	304	595	506	636	807	1398	0
259	0	0	6310	1266	-5044	-3788	5677	-1889	267	535	434	566	708	1420	0
260	0	0	5831	1226	-4605	-3528	5218	-1689	128	370	316	304	430	830	0
261	0	0	-1849	1156	3005	346	-2427	2080	-653	-225	-240	-772	-874	-1261	0
262	0	0	-10635	1096	11731	4769	-11183	6413	-1206	-582	-500	-1342	-1416	-2498	0
263	0	0	-13624	1096	14720	6264	-14172	7908	-1387	-419	-500	-1249	-1348	-2454	0
264	0	0	-8791	1165	9956	3813	-9373	5560	-822	164	-93	-110	-341	-781	0
265	0	0	1142	1266	124	-1204	509	695	60	840	471	878	847	1229	0
266	0	0	5260	1262	-3998	-3261	4629	-1368	378	845	665	927	1109	1660	0
267	0	0	6055	1229	-4826	-3642	5440	-1798	419	611	605	776	1032	1707	0
268	0	0	6364	1231	-5133	-3797	5748	-1951	417	533	516	657	927	1583	0
269	0	0	6432	1220	-5212	-3826	5822	-1996	380	424	407	580	762	1540	0
270	0	0	6027	1212	-4815	-3619	5421	-1801	201	269	234	312	434	937	0
271	0	0	-1742	1164	2906	289	-2324	2035	-578	-320	-244	-838	-834	-1142	0
272	0	0	-10563	1152	11715	4705	-11139	6433	-1177	-797	-469	-1408	-1476	-2421	0
273	0	0	-13591	1156	14747	6217	-14169	7951	-1336	-618	-459	-1239	-1280	-2318	0
274	0	0	-8662	1237	9899	3712	-9280	5568	-808	-29	-97	-201	-294	-719	0
275	0	0	1292	1261	-31	-1276	661	615	120	655	486	979	952	1352	0
276	0	0	5375	1239	-4136	-3307	4755	-1448	393	589	651	923	1096	1761	0
277	0	0	6321	1241	-5080	-3781	5700	-1919	517	500	616	826	1088	1827	0
278	0	0	6635	1231	-5404	-3933	6019	-2086	510	374	519	733	886	1716	0
279	0	0	6710	1181	-5529	-3945	6119	-2174	403	283	403	647	774	1674	0
280	0	0	6327	1204	-5123	-3765	5725	-1959	300	195	283	378	516	1090	0
281	0	0	-1498	1181	2679	158	-2088	1930	-613	-473	-277	-814	-843	-1076	0
282	0	0	-10142	1148	11290	4497	-10716	6219	-1051	-776	-467	-1280	-1470	-2318	0
283	0	0	-13252	1146	14398	6053	-13825	7772	-1326	-620	-622	-1148	-1218	-2324	0
284	0	0	-8282	1171	9453	3555	-8867	5312	-721	-7	-166	-106	-302	-616	0
285	0	0	1852	1156	-696	-1504	1274	230	244	694	455	1001	981	1410	0
286	0	0	5970	1167	-4803	-3568	5386	-1818	508	708	580	999	1094	1912	0
287	0	0	7070	1233	-5837	-4151	6453	-2302	686	562	614	907	1068	1844	0
288	0	0	7421	1245	-6176	-4333	6798	-2465	539	541	469	838	882	1811	0
289	0	0	7544	1241	-6303	-4392	6923	-2531	393	481	355	669	766	1709	0
290	0	0	7317	1191	-6126	-4254	6721	-2467	362	389	192	420	436	1076	0
291	0	0	-592	1119	1711	-263	-1151	1415	-488	-306	-337	-721	-847	-1055	0
292	0	0	-9277	1140	10417	4068	-9847	5778	-1121	-646	-562	-1377	-1561	-2407	0
293	0	0	-12379	1187	13566	5596	-12972	7376	-1274	-580	-679	-1193	-1451	-2378	0
294	0	0	-7374	1206	8580	3084	-7977	4893	-690	180	-256	-64	-345	-646	0
295	0	0	2724	1196	-1528	-1960	2126	-166	285	845	420	952	970	1420	0
296	0	0	6821	1164	-5657	-3992	6239	-2246	556	838	580	983	1090	1856	0
297	0	0	7619	1142	-6477	-4380	7048	-2667	527	723	533	876	983	1817	0
298	0	0	7827	1063	-6764	-4445	7295	-2850	578	498	432	743	787	1765	0
299	0	0	7815	1006	-6809	-4410	7312	-2901	428	465	213	576	700	1501	0
300	0	0	7325	923	-6402	-4124	6863	-2739	209	322	-19	287	349	816	0
301	0	0	-726	915	1641	-94	-1183	1278	-616	-343	-467	-890	-966	-1274	0
302	0	0	-9658	849	10507	4404	-10082	5678	-1187	-805	-859	-1486	-1689	-2673	0
303	0	0	-12824	853	13677	5985	-13250	7265	-1361	-677	-743	-1272	-1530	-2568	0
304	0	0	-8047	793	8840	3627	-8443	4816	-841	-155	-366	-273	-539	-921	0
305	0	0	2129	841	-1288	-1485	1708	-223	184	622	219	923	754	1138	0
306	0	0	6263	1014	-5249	-3638	5756	-2117	465	620	376	937	892	1678	0
307	0	0	7303	1282	-6021	-4292	6662	-2369	558	446	391	783	818	1664	0
308	0	0	7510	1460	-6050	-4485	6780	-2295	422	331	308	665	729	1639	0
309	0	0	7614	1713	-5901	-4663	6757	-2094	370	137	221	580	614	1451	0
310	0	0	7320	1976	-5344	-4648	6332	-1684	194	56	-48	242	304	758	0
311	0	0	-684	2229	2913	-772	-1798	2571	-706	-603	-589	-923	-948	-1414	0
312	0	0	-9400	2587	11987	3406	-10693	7287	-1253	-1053	-937	-1487	-1771	-2878	0
313	0	0	-12204	3071	15275	4566	-13739	9173	-1414	-935	-958	-1266	-1660	-2651	0
314	0	0	-7015	3641	10656	1687	-8835	7148	-917	-234	-453	-188	-362	-960	0
315	0	0	3459	4213	754	-3836	1352	2483	162	560	166	995	911	1237	0
316	0	0	7656	4545	-3111	-6100	5383	717	479	512	481	942	1098	1720	0
317	0	0	8525	4599	-3926	-6562	6225	336	498	316	498	805	944	1681	0
318	0	0	8696	4570	-4126	-6633	6411	222	527	275	397	710	847	1680	0
319	0	0	8671	4506	-4165	-6588	6418	170	380	254	258	618	787	1418	0
320	0	0	8057	4436	-3621	-6246	5839	407	112	120	29	259	310	779	0
321	0	0	-113	4116	4229	-2001	-2171	4172	-560	-601	-409	-834	-1010	-1453	0
322	0	0	-9439	3493	12932	2973	-11185	8212	-1358	-1082	-855	-1544	-1815	-2933	0
323	0	0	-12822	2694	15516	5064	-14169	9105	-1414	-880	-834	-1235	-1608	-2677	0
324	0	0	-8223	2035	10258	3094	-9240	6146	-884	-252	-320	-310	-448	-1125	0
325	0	0	1686	1555	-131	-1620	908	712	186	535	440	923	818	1156	0
326	0	0	5613	1278	-4335	-3445	4974	-1528	370	519	549	851	950	1577	0
327	0	0	6392	1063	-5329	-3727	5860	-2133	428	349	545	708	882	1517	0
328	0	0	6539	900	-5639	-3719	6089	-2369	364	314	420	585	696	1470	0
329	0	0	6554	822	-5732	-3688	6143	-2455	329	151	234	545	614	1321	0
330	0	0	6132	768	-5364	-3450	5748	-2298	73	-3	40	213	102	597	0
331	0	0	-1740	735	2475	502	-2107	1605	-675	-762	-517	-954	-1165	-1598	0
332	0	0	-10714	739	11453	4987	-11083	6096	-1460	-1251	-905	-1639	-1930	-3082	0
333	0	0	-13621	843	14464	6389	-14042	7653	-1462	-1034	-882	-1383	-1771	-2911	0
334	0	0	-8604	892	9496	3856	-9050	5194	-952	-362	-450	-205	-630	-1299	0
335	0	0	1532	904	-628	-1218	1080	138	17	469	213	902	684	874	0
336	0	0	5608	863	-4745	-3235	5176	-1941	246	401	362	925	822	1323	0
337	0	0	6621	933	-5688	-3777	6154	-2377	411	232	442	869	779	1330	0
338	0	0	6829	1037	-5792	-3933	6310	-2377	281	64	296	614	543	1315	0
339	0	0	6998	1078	-5920	-4038	6459	-2421	267	-21	166	589	446	1084	0
340	0	0	6636	1109	-5527	-3872	6081	-2209	-3	-184	-60	201	95	395	0
341	0	0	-1226	1059	2285	83	-1755	1672	-807	-929	-638	-882	-1299	-1778	0
342	0	0	-10002	1063	11065	4469	-10533	6064	-1468	-1330	-1074	-1408	-2019	-3201	0
343	0	0	-12887	1086	13973	5900	-13430	7529	-1555	-1278	-1035	-1317	-1837	-3074	0
344	0	0	-7740	1156	8896	3292	-8318	5026	-1018	-636	-537	-252	-808	-1284	0
345	0	0	2616	1262	-1354	-1939	1985	-46	21	209	97	981	686	861	0
346	0	0	6868	1274	-5594	-4071	6231	-2160	333	199	246	975	867	1282	0
347	0	0	7807	1237	-6570	-4522	7188	-2666	415	50	292	896	741	1332	0
348	0	0	8069	1206	-6863	-4637	7466	-2828	341	-13	110	698	609	1233	0
349	0	0	7970	1231	-6739	-4600	7354	-2754	269	-159	42	653	432	1127	0
350	0	0	7602	1237	-6365	-4419	6983	-2564	122	-230	-108	331	131	453	0
351	0	0	-419	1204	1623	-392	-1021	1413	-735	-971	-719	-770	-1237	-1757	0
352	0	0	-9234	1158	10392	4038	-9813	5775	-1486	-1418	-1063	-1466	-2017	-3224	0
353	0	0	-12178	1204	13382	5487	-12780	7293	-1513	-1231	-1121	-1146	-1825	-3140	0
354	0	0	-7199	1305	8504	2947	-7851	4904	-1010	-533	-682	-172	-698	-1414	0
355	0	0	3107	1321	-1786	-2214	2446	-232	-42	310	-97	1043	630	744	0
356	0	0	7470	1292	-6178	-4381	6824	-2443	415	430	252	1164	841	1358	0
357	0	0	8339	1307	-7032	-4823	7685	-2862	259	180	155	859	626	1165	0
358	0	0	8811	1317	-7494	-5064	8152	-3088	341	170	157	857	549	1148	0
359	0	0	8850	1321	-7529	-5085	8189	-3104	194	71	-23	630	504	1082	0
360	0	0	8542	1262	-7280	-4902	7911	-3009	102	-97	-213	325	98	422	0
361	0	0	730	1228	498	-979	116	863	-739	-797	-781	-783	-1352	-1819	0
362	0	0	-8142	1212	9354	3465	-8748	5283	-1449	-1123	-1181	-1474	-2052	-3169	0
363	0	0	-11093	1196	12289	4948	-11691	6742	-1456	-989	-1196	-1136	-1912	-3129	0
364	0	0	-6130	1278	7408	2426	-6769	4343	-987	-244	-624	-213	-746	-1371	0
365	0	0	4088	1307	-2781	-2697	3434	-737	0	510	56	927	506	748	0
366	0	0	8290	1338	-6952	-4814	7621	-2807	372	634	358	1018	748	1323	0
367	0	0	9272	1371	-7901	-5321	8586	-3265	339	539	248	890	692	1326	0
368	0	0	9621	1373	-8248	-5497	8934	-3437	389	479	118	834	564	1284	0
369	0	0	9788	1379	-8409	-5583	9098	-3515	362	465	73	694	525	1193	0
370	0	0	9422	1325	-8097	-5373	8759	-3386	75	362	-95	376	164	566	0
371	0	0	1483	1224	-259	-1353	871	482	-677	-380	-690	-760	-1228	-1714	0
372	0	0	-7231	1229	8460	3001	-7845	4844	-1255	-756	-987	-1317	-1887	-3028	0
373	0	0	-10241	1292	11533	4474	-10887	6412	-1404	-603	-1001	-1049	-1738	-2937	0
374	0	0	-5141	1334	6475	1903	-5808	3904	-904	197	-486	-17	-671	-1198	0
375	0	0	5022	1414	-3608	-3218	4315	-1097	164	1018	242	1096	787	1016	0
376	0	0	9123	1410	-7713	-5266	8418	-3151	477	1014	432	1131	946	1519	0
377	0	0	9980	1394	-8586	-5687	9283	-3596	508	876	403	948	878	1495	0
378	0	0	10192	1348	-8844	-5770	9518	-3748	537	845	296	886	754	1396	0
379	0	0	10106	1363	-8743	-5734	9424	-3690	339	793	182	725	638	1299	0
380	0	0	9742	1321	-8421	-5531	9081	-3550	244	547	-21	434	217	634	0
381	0	0	1677	1309	-368	-1493	1022	470	-587	-234	-582	-760	-1185	-1610	0
382	0	0	-7095	1328	8423	2883	-7759	4875	-1208	-591	-931	-1340	-1920	-3005	0
383	0	0	-10237	1412	11649	4412	-10943	6530	-1462	-613	-970	-1257	-1833	-2927	0
384	0	0	-5147	1429	6576	1859	-5861	4002	-919	151	-453	-131	-682	-1107	0
385	0	0	5076	1458	-3618	-3267	4347	-1080	190	913	236	1049	646	1065	0
386	0	0	9300	1420	-7880	-5360	8590	-3230	488	925	384	1099	874	1487	0
387	0	0	10318	1437	-8881	-5877	9599	-3722	475	768	452	849	836	1495	0
388	0	0	10572	1416	-9156	-5994	9864	-3870	516	587	246	762	704	1427	0
389	0	0	10829	1453	-9376	-6141	10102	-3961	353	554	151	634	576	1226	0
390	0	0	10533	1511	-9022	-6022	9777	-3755	236	386	9	343	161	669	0
391	0	0	2650	1519	-1131	-2084	1890	194	-677	-556	-638	-874	-1262	-1699	0
392	0	0	-6006	1550	7556	2228	-6781	4553	-1249	-884	-987	-1420	-2044	-3026	0
393	0	0	-9023	1509	10532	3757	-9777	6020	-1394	-859	-987	-1290	-1883	-2989	0
394	0	0	-3805	1491	5296	1157	-4550	3393	-785	-133	-420	-139	-673	-1167	0
395	0	0	6374	1505	-4869	-3939	5621	-1682	199	758	258	1053	690	1098	0
396	0	0	10618	1522	-9096	-6070	9857	-3787	442	700	420	1068	836	1540	0
397	0	0	11648	1520	-10128	-6584	10888	-4304	574	671	465	966	845	1623	0
398	0	0	11800	1410	-10390	-6605	11095	-4490	453	488	296	739	733	1480	0
399	0	0	11959	1449	-10510	-6704	11234	-4530	422	473	209	717	611	1346	0
400	0	0	11631	1565	-10066	-6598	10848	-4250	386	345	31	440	265	737	0
401	0	0	3750	1584	-2166	-2667	2958	-291	-525	-473	-605	-793	-1264	-1571	0
402	0	0	-5180	1627	6807	1776	-5993	4217	-1125	-836	-940	-1325	-1947	-2956	0
403	0	0	-8195	1652	9847	3271	-9021	5749	-1334	-739	-1016	-1142	-1850	-2865	0
404	0	0	-3057	1763	4820	647	-3938	3291	-789	56	-436	-58	-603	-1101	0
405	0	0	7227	1782	-5445	-4504	6336	-1831	289	1010	300	1181	830	1164	0
406	0	0	11342	1722	-9620	-6532	10481	-3949	630	1065	448	1261	1012	1658	0
407	0	0	12285	1709	-10576	-6997	11430	-4433	673	968	488	1111	904	1672	0
408	0	0	12563	1746	-10817	-7154	11690	-4535	605	942	415	1072	816	1621	0
409	0	0	12714	1821	-10893	-7267	11803	-4536	572	834	322	905	642	1550	0
410	0	0	12370	1908	-10462	-7139	11416	-4277	374	651	159	535	174	841	0
411	0	0	4480	1893	-2587	-3186	3533	-347	-461	-23	-444	-516	-1103	-1449	0
412	0	0	-4462	1860	6322	1301	-5392	4091	-1160	-483	-904	-1257	-1893	-2849	0
413	0	0	-7291	1850	9141	2720	-8216	5495	-1311	-259	-907	-944	-1705	-2743	0
414	0	0	-2216	1912	4128	152	-3172	3020	-692	485	-304	93	-483	-915	0
415	0	0	8120	1961	-6159	-5040	7139	-2099	374	1259	434	1326	915	1284	0
416	0	0	12370	1978	-10392	-7174	11381	-4207	680	1307	634	1371	1090	1759	0
417	0	0	13315	1972	-11343	-7643	12329	-4685	646	1202	605	1111	991	1856	0
418	0	0	13668	2005	-11663	-7836	12665	-4829	702	999	521	1030	933	1724	0
419	0	0	13767	2052	-11715	-7909	12741	-4831	647	1002	419	1034	791	1707	0
420	0	0	13331	2091	-11240	-7711	12285	-4574	420	692	79	531	356	861	0
421	0	0	5402	2058	-3344	-3730	4373	-643	-339	-106	-368	-593	-1030	-1218	0
422	0	0	-3734	2037	5771	848	-4752	3904	-1158	-626	-859	-1264	-1835	-2760	0
423	0	0	-6687	1986	8673	2350	-7680	5329	-1117	-485	-830	-1018	-1687	-2648	0
424	0	0	-1789	1922	3711	-66	-2750	2816	-634	190	-318	73	-535	-845	0
425	0	0	8486	1918	-6568	-5202	7527	-2325	465	997	358	1297	935	1371	0
426	0	0	12663	1955	-10708	-7309	11685	-4376	744	1041	467	1309	1030	1870	0
427	0	0	13637	2040	-11597	-7838	12617	-4778	735	933	545	1156	973	1965	0
428	0	0	13793	2062	-11731	-7927	12762	-4834	777	655	459	1008	861	1837	0
429	0	0	13948	2095	-11853	-8021	12900	-4879	717	677	341	921	721	1734	0
430	0	0	13470	2071	-11399	-7770	12434	-4664	541	477	135	597	333	1043	0
431	0	0	5437	1988	-3449	-3712	4443	-730	-397	-370	-465	-624	-1045	-1309	0
432	0	0	-3488	1922	5410	783	-4449	3666	-1078	-834	-915	-1206	-1938	-2797	0
433	0	0	-6577	1891	8468	2343	-7522	5179	-1200	-770	-927	-1084	-1656	-2611	0
434	0	0	-1585	1848	3433	-131	-2509	2640	-616	38	-378	69	-485	-880	0
435	0	0	8663	1829	-6834	-5246	7748	-2502	424	937	283	1249	915	1385	0
436	0	0	12914	1843	-11071	-7378	11992	-4614	682	977	591	1249	1123	1957	0
437	0	0	13699	1815	-11884	-7757	12791	-5034	816	861	628	1142	1051	2002	0
438	0	0	13837	1742	-12095	-7789	12966	-5176	762	735	572	977	921	1932	0
439	0	0	13777	1687	-12090	-7732	12933	-5201	624	659	376	892	795	1778	0
440	0	0	13286	1697	-11589	-7491	12437	-4946	529	494	174	527	488	981	0
441	0	0	5103	1676	-3427	-3389	4265	-875	-341	-331	-442	-659	-1030	-1140	0
442	0	0	-4152	1592	5744	1280	-4948	3668	-1051	-832	-940	-1307	-1885	-2781	0
443	0	0	-7358	1571	8929	2893	-8143	5250	-1152	-727	-890	-1084	-1713	-2692	0
444	0	0	-2404	1553	3957	425	-3180	2755	-651	149	-380	-56	-483	-746	0
445	0	0	7788	1586	-6202	-4687	6995	-2308	446	1004	335	1198	898	1439	0
446	0	0	11882	1538	-10344	-6710	11113	-4403	754	1034	688	1226	1173	1930	0
447	0	0	12677	1511	-11166	-7094	11921	-4827	770	933	601	1076	1030	1949	0
448	0	0	12787	1460	-11327	-7123	12057	-4933	743	789	614	921	904	1976	0
449	0	0	12563	1383	-11180	-6973	11871	-4898	582	750	312	814	820	1643	0
450	0	0	12029	1350	-10679	-6689	11354	-4664	450	531	176	514	358	1002	0
451	0	0	3677	1336	-2341	-2506	3009	-502	-492	-360	-413	-743	-1121	-1350	0
452	0	0	-5505	1288	6793	2108	-6149	4040	-1103	-859	-948	-1451	-1951	-2908	0
453	0	0	-8679	1286	9965	3696	-9322	5625	-1216	-698	-898	-1109	-1749	-2723	0
454	0	0	-3715	1342	5057	1186	-4386	3199	-760	50	-312	-52	-568	-979	0
455	0	0	6527	1338	-5189	-3932	5858	-1925	368	919	380	1169	865	1328	0
456	0	0	10628	1303	-9325	-5965	9976	-4011	634	1072	723	1129	1185	1887	0
457	0	0	11404	1315	-10089	-6359	10746	-4387	655	874	688	1002	1094	1926	0
458	0	0	11483	1330	-10153	-6406	10818	-4411	646	721	473	888	896	1796	0
459	0	0	11408	1278	-10130	-6343	10769	-4426	628	618	405	766	748	1623	0
460	0	0	10719	1241	-9478	-5980	10098	-4118	380	393	147	380	316	869	0
461	0	0	2426	1204	-1222	-1815	1824	-9	-529	-504	-473	-832	-1146	-1447	0
462	0	0	-6812	1169	7981	2821	-7396	4575	-1274	-1001	-946	-1550	-1996	-2981	0
463	0	0	-9991	1261	11252	4365	-10621	6256	-1356	-834	-993	-1303	-1808	-2974	0
464	0	0	-5008	1264	6272	1872	-5640	3768	-748	-89	-374	-170	-607	-1032	0
465	0	0	5391	1321	-4070	-3356	4730	-1374	320	797	378	979	855	1160	0
466	0	0	9489	1270	-8219	-5379	8854	-3474	713	824	572	1080	1074	1744	0
467	0	0	10331	1200	-9131	-5765	9731	-3965	708	744	562	896	954	1798	0
468	0	0	10469	1152	-9317	-5810	9893	-4082	618	570	486	841	857	1749	0
469	0	0	10473	1115	-9358	-5794	9915	-4121	566	426	382	611	711	1532	0
470	0	0	9916	1078	-8838	-5497	9377	-3880	405	217	172	234	322	838	0
471	0	0	1762	1113	-649	-1437	1205	232	-589	-564	-613	-966	-1162	-1503	0
472	0	0	-7436	1115	8551	3160	-7993	4833	-1255	-1189	-1113	-1557	-2095	-3102	0
473	0	0	-10383	1115	11498	4634	-10940	6306	-1394	-966	-1032	-1400	-1817	-2910	0
474	0	0	-5125	1162	6287	1981	-5706	3724	-791	-133	-397	-232	-554	-964	0
475	0	0	5318	1202	-4116	-3260	4717	-1457	226	797	298	913	865	1270	0
476	0	0	9552	1210	-8342	-5381	8947	-3566	589	791	570	1026	1047	1837	0
477	0	0	10519	1165	-9354	-5842	9936	-4094	696	731	624	958	964	1879	0
478	0	0	10726	1158	-9568	-5942	10147	-4205	651	605	508	779	896	1761	0
479	0	0	10650	1158	-9492	-5904	10071	-4167	605	446	320	675	739	1555	0
480	0	0	10056	1169	-8887	-5612	9471	-3859	300	242	104	223	226	853	0
481	0	0	1759	1162	-597	-1460	1178	282	-599	-669	-628	-968	-1187	-1598	0
482	0	0	-7438	1129	8567	3154	-8002	4848	-1311	-1129	-993	-1687	-2102	-3039	0
483	0	0	-10631	1129	11760	4751	-11195	6444	-1441	-1010	-1063	-1464	-1885	-2987	0
484	0	0	-5449	1187	6636	2131	-6042	3911	-832	-294	-566	-413	-717	-1169	0
485	0	0	5094	1224	-3870	-3159	4482	-1323	306	735	300	923	884	1259	0
486	0	0	9206	1142	-8064	-5174	8635	-3461	605	640	506	888	1020	1784	0
487	0	0	10277	1146	-9131	-5711	9704	-3992	785	580	562	853	987	1903	0
488	0	0	10303	1131	-9172	-5717	9737	-4020	622	382	335	607	832	1676	0
489	0	0	10355	1121	-9234	-5738	9794	-4056	570	306	273	502	772	1511	0
490	0	0	9770	1134	-8636	-5452	9203	-3751	360	-60	31	166	197	820	0
491	0	0	1505	1127	-378	-1316	941	374	-614	-828	-750	-1101	-1348	-1563	0
492	0	0	-7670	1092	8762	3289	-8216	4927	-1231	-1319	-1193	-1683	-2141	-3043	0
493	0	0	-10778	1121	11899	4828	-11338	6510	-1441	-1179	-1156	-1462	-1924	-3003	0
494	0	0	-5473	1150	6623	2161	-6048	3886	-793	-312	-550	-335	-680	-1117	0
495	0	0	5058	1206	-3852	-3132	4455	-1323	271	552	364	985	843	1303	0
496	0	0	9266	1175	-8091	-5220	8678	-3458	679	620	554	962	1010	1747	0
497	0	0	10188	1154	-9034	-5671	9611	-3940	750	543	632	824	1002	1874	0
498	0	0	10259	1134	-9125	-5696	9692	-3995	675	397	508	634	847	1749	0
499	0	0	10233	1148	-9085	-5690	9659	-3968	560	339	355	529	766	1637	0
500	0	0	9600	1181	-8419	-5390	9009	-3619	304	85	114	157	211	851	0
501	0	0	1210	1195	-15	-1202	612	590	-556	-758	-700	-1045	-1264	-1546	0
502	0	0	-8057	1136	9193	3460	-8625	5164	-1268	-1216	-1111	-1746	-2046	-3049	0
503	0	0	-11281	1117	12398	5082	-11839	6757	-1410	-1105	-1140	-1540	-1907	-2948	0
504	0	0	-5915	1134	7049	2390	-6482	4091	-810	-149	-434	-347	-688	-993	0
505	0	0	4535	1117	-3418	-2826	3976	-1150	213	857	271	812	816	1218	0
506	0	0	8853	1078	-7775	-4965	8314	-3348	663	904	605	942	1101	1817	0
507	0	0	9650	1076	-8574	-5363	9112	-3749	713	733	638	801	1014	1874	0
508	0	0	9909	1084	-8825	-5496	9367	-3870	702	684	512	669	865	1732	0
509	0	0	9784	1115	-8669	-5449	9226	-3777	622	481	335	541	686	1608	0
510	0	0	9140	1086	-8054	-5113	8597	-3484	382	289	106	157	238	776	0
511	0	0	768	1086	318	-927	225	702	-498	-603	-607	-1103	-1253	-1600	0
512	0	0	-8528	1111	9639	3708	-9083	5375	-1342	-1084	-1121	-1848	-2130	-3309	0
513	0	0	-11539	1131	12670	5204	-12104	6900	-1346	-888	-1037	-1458	-1934	-3026	0
514	0	0	-6379	1175	7554	2602	-6966	4364	-818	-19	-560	-384	-673	-1146	0
515	0	0	4330	1228	-3102	-2779	3716	-937	323	952	415	884	933	1301	0
516	0	0	8628	1185	-7443	-4906	8035	-3129	739	975	721	865	1080	1881	0
517	0	0	9535	1164	-8371	-5349	8953	-3603	772	857	739	797	1018	1941	0
518	0	0	9809	1138	-8671	-5473	9240	-3766	739	741	620	717	929	1806	0
519	0	0	9777	1131	-8646	-5454	9211	-3757	614	616	545	655	822	1649	0
520	0	0	9261	1088	-8173	-5174	8717	-3542	471	432	194	314	242	851	0
521	0	0	811	1115	304	-963	253	709	-525	-452	-605	-1059	-1202	-1678	0
522	0	0	-8410	1125	9535	3642	-8972	5330	-1152	-907	-1076	-1703	-2077	-3158	0
523	0	0	-11378	1115	12493	5131	-11935	6804	-1319	-727	-1018	-1284	-1866	-2956	0
524	0	0	-6110	1165	7275	2472	-6692	4220	-690	141	-372	-176	-552	-1051	0
525	0	0	4575	1171	-3404	-2873	3989	-1116	438	1140	467	1016	1059	1381	0
526	0	0	8935	1115	-7820	-5025	8377	-3352	826	1173	785	1096	1187	2042	0
527	0	0	9783	1059	-8724	-5421	9253	-3832	824	995	768	894	1164	2056	0
528	0	0	10167	1055	-9112	-5611	9639	-4028	834	966	770	799	1026	2031	0
529	0	0	10180	1117	-9063	-5648	9621	-3973	744	812	436	772	826	1753	0
530	0	0	9746	1152	-8594	-5449	9170	-3721	556	469	279	337	358	956	0
531	0	0	1181	1092	-89	-1136	635	501	-455	-351	-560	-911	-1164	-1571	0
532	0	0	-8084	1125	9209	3479	-8646	5167	-1191	-940	-1129	-1614	-2091	-3127	0
533	0	0	-11087	1175	12262	4956	-11674	6718	-1268	-750	-1006	-1311	-1802	-2985	0
534	0	0	-5806	1259	7065	2273	-6435	4162	-715	64	-457	-226	-473	-1065	0
535	0	0	5012	1253	-3759	-3132	4385	-1253	525	1024	533	966	1047	1410	0
536	0	0	9235	1152	-8083	-5193	8659	-3465	878	971	820	1053	1195	1969	0
537	0	0	10003	1012	-8991	-5507	9497	-3989	857	937	783	900	1195	1932	0
538	0	0	10202	1024	-9178	-5613	9690	-4077	816	741	638	766	968	1899	0
539	0	0	10076	1154	-8922	-5615	9499	-3884	735	638	496	675	876	1738	0
540	0	0	9576	1233	-8343	-5404	8959	-3555	527	312	209	279	314	863	0
541	0	0	986	1154	168	-1070	409	661	-502	-587	-498	-1026	-1169	-1617	0
542	0	0	-8414	1119	9533	3647	-8973	5326	-1270	-1239	-1076	-1713	-2120	-3206	0
543	0	0	-11336	1132	12468	5102	-11902	6800	-1303	-985	-981	-1369	-1905	-3053	0
544	0	0	-5971	1156	7127	2407	-6549	4141	-758	-258	-325	-242	-613	-1055	0
545	0	0	4976	1193	-3783	-3084	4379	-1295	446	838	605	1039	933	1390	0
546	0	0	9352	1191	-8161	-5271	8756	-3485	818	888	838	1035	1243	1969	0
547	0	0	10339	1212	-9127	-5775	9733	-3957	923	764	853	964	1160	2060	0
548	0	0	10543	1138	-9405	-5840	9974	-4133	876	698	748	845	1047	1955	0
549	0	0	10362	1142	-9220	-5752	9791	-4039	737	494	549	677	830	1631	0
550	0	0	9765	1156	-8609	-5460	9187	-3726	481	275	190	277	308	905	0
551	0	0	1213	1109	-104	-1161	658	502	-432	-649	-578	-1034	-1191	-1668	0
552	0	0	-8212	1094	9306	3559	-8759	5200	-1301	-1154	-1082	-1747	-2102	-3263	0
553	0	0	-11310	1094	12404	5108	-11857	6749	-1400	-995	-1150	-1443	-1955	-3063	0
554	0	0	-5809	1142	6951	2333	-6380	4046	-715	-120	-401	-250	-646	-1026	0
555	0	0	5001	1187	-3814	-3094	4407	-1313	407	878	547	940	1006	1371	0
556	0	0	9505	1195	-8310	-5350	8907	-3557	880	981	820	1165	1191	1994	0
557	0	0	10406	1224	-9182	-5815	9794	-3979	925	764	859	948	1101	2048	0
558	0	0	10589	1235	-9354	-5912	9971	-4059	832	661	789	702	1039	1901	0
559	0	0	10391	1204	-9187	-5797	9789	-3991	774	496	504	694	841	1685	0
560	0	0	9780	1142	-8638	-5461	9209	-3748	521	304	244	304	368	929	0
561	0	0	1180	1049	-131	-1114	655	459	-560	-632	-630	-1004	-1290	-1691	0
562	0	0	-8298	907	9205	3695	-8751	5056	-1251	-1191	-1125	-1666	-2141	-3216	0
563	0	0	-11432	890	12322	5271	-11877	6606	-1460	-1045	-1152	-1412	-1938	-3140	0
564	0	0	-5882	1026	6908	2428	-6395	3967	-717	-203	-446	-217	-583	-1065	0
565	0	0	5115	1152	-3963	-3133	4539	-1405	539	873	483	1057	1012	1466	0
566	0	0	9600	1229	-8371	-5414	8985	-3571	853	946	762	1072	1268	1932	0
567	0	0	10787	1208	-9579	-5997	10183	-4185	966	874	925	1034	1179	2149	0
568	0	0	10859	1202	-9657	-6030	10258	-4227	818	640	589	696	1092	1934	0
569	0	0	10991	1226	-9765	-6108	10378	-4269	783	582	539	679	869	1780	0
570	0	0	10421	1253	-9168	-5837	9794	-3957	585	333	172	287	349	950	0
571	0	0	1933	1229	-704	-1581	1318	262	-434	-591	-663	-929	-1274	-1619	1
572	0	0	-7512	1307	8819	3102	-8165	5063	-1208	-1196	-1202	-1588	-2155	-3195	0
573	0	0	-10515	1253	11768	4631	-11141	6510	-1326	-1043	-1107	-1385	-1943	-3067	0
574	0	0	-5044	1226	6270	1909	-5657	3748	-651	-67	-481	-170	-601	-1020	0
575	0	0	5932	1259	-4673	-3595	5302	-1707	580	989	467	1206	1047	1522	0
576	0	0	10400	1251	-9149	-5825	9774	-3949	845	937	770	1113	1241	2015	0
577	0	0	11620	1249	-10371	-6434	10995	-4561	1037	911	968	1129	1255	2186	0
578	0	0	11765	1255	-10510	-6510	11137	-4627	863	760	814	966	1074	2029	0
579	0	0	11919	1290	-10629	-6604	11274	-4669	882	644	554	952	960	1713	0
580	0	0	11204	1276	-9928	-6240	10566	-4326	587	475	320	519	407	940	0
581	0	0	2418	1198	-1220	-1808	1819	-11	-517	-521	-669	-857	-1228	-1627	0
582	0	0	-7119	1228	8347	2945	-7733	4787	-1212	-979	-1068	-1491	-2093	-3144	0
583	0	0	-10480	1404	11884	4538	-11182	6644	-1381	-832	-1148	-1229	-1889	-2981	0
584	0	0	-5050	1499	6549	1775	-5799	4024	-675	11	-494	-157	-545	-1030	0
585	0	0	5775	1445	-4330	-3610	5052	-1442	550	1047	576	1237	1072	1491	0
586	0	0	10069	1367	-8702	-5718	9385	-3667	818	1055	847	1229	1301	2112	0
587	0	0	11003	1286	-9717	-6144	10360	-4215	944	888	758	1067	1245	2089	0
588	0	0	11213	1193	-10020	-6203	10616	-4413	923	735	680	1026	1067	2040	0
589	0	0	11131	1098	-10033	-6114	10582	-4467	791	529	506	863	904	1718	0
590	0	0	10559	995	-9564	-5777	10061	-4284	632	238	141	471	327	913	0
591	0	0	1933	1018	-915	-1475	1424	51	-475	-677	-673	-783	-1288	-1650	0
592	0	0	-7514	971	8485	3271	-7999	4728	-1237	-1222	-1305	-1443	-2225	-3371	0
593	0	0	-10691	952	11643	4869	-11167	6297	-1325	-1065	-1253	-1198	-1967	-3146	0
594	0	0	-5279	921	6200	2179	-5739	3560	-694	-234	-622	-17	-620	-1138	0
595	0	0	5669	942	-4727	-3305	5198	-1892	558	820	531	1284	1061	1387	0
596	0	0	9897	871	-9026	-5384	9461	-4077	890	838	690	1262	1191	1914	0
597	0	0	10718	871	-9847	-5794	10282	-4488	940	657	810	1154	1132	2038	0
598	0	0	10661	979	-9682	-5820	10171	-4351	849	448	630	871	1006	1877	0
599	0	0	10487	1020	-9467	-5753	9977	-4223	795	308	467	758	853	1697	0
600	0	0	9534	1051	-8483	-5292	9008	-3716	461	29	135	374	281	845	0
601	0	0	778	1016	238	-897	270	627	-601	-888	-762	-962	-1297	-1796	0
602	0	0	-8852	919	9771	3966	-9311	5345	-1280	-1489	-1278	-1598	-2246	-3383	0
603	0	0	-12050	818	12868	5616	-12459	6843	-1427	-1334	-1284	-1385	-1982	-3251	0
604	0	0	-6495	913	7408	2791	-6951	4160	-706	-376	-547	-176	-585	-1228	0
605	0	0	4620	1035	-3585	-2827	4102	-1275	465	471	397	1084	904	1311	0
606	0	0	9156	1041	-8115	-5098	8635	-3537	882	614	729	1206	1216	1945	0
607	0	0	10066	1049	-9017	-5557	9541	-3984	873	378	737	991	1072	1961	0
608	0	0	10208	1090	-9118	-5649	9663	-4014	805	205	628	807	997	1761	0
609	0	0	10005	1105	-8900	-5555	9452	-3897	694	13	465	719	756	1598	0
610	0	0	9154	1072	-8082	-5113	8618	-3505	428	-353	108	269	223	744	0
611	0	0	-2	1035	1037	-516	-519	1036	-675	-1317	-876	-1076	-1394	-1961	0
612	0	0	-9683	1051	10734	4316	-10208	5892	-1425	-1881	-1311	-1835	-2324	-3453	0
613	0	0	-13142	1078	14220	6032	-13681	7649	-1584	-1767	-1303	-1598	-2139	-3416	0
614	0	0	-7962	1148	9110	3407	-8536	5129	-905	-946	-605	-444	-719	-1348	0
615	0	0	2755	1200	-1555	-1977	2155	-177	300	42	341	882	807	1167	0
616	0	0	6970	1154	-5816	-4062	6393	-2331	731	97	686	958	1070	1726	0
617	0	0	7542	1123	-6419	-4332	6980	-2648	647	19	599	710	1074	1716	0
618	0	0	7515	1061	-6454	-4288	6984	-2696	702	-263	541	609	836	1683	0
619	0	0	7140	1074	-6066	-4107	6603	-2496	481	-399	364	360	725	1317	0
620	0	0	6240	1101	-5139	-3670	5689	-2019	228	-585	17	-48	106	527	0
621	0	0	-2726	1072	3798	827	-3262	2435	-847	-1600	-878	-1433	-1588	-2190	0
622	0	0	-12402	1063	13465	5669	-12933	7264	-1687	-2149	-1410	-2099	-2423	-3860	0
623	0	0	-15836	1055	16891	7390	-16363	8973	-1833	-1951	-1433	-1930	-2320	-3695	0
624	0	0	-10602	1088	11690	4757	-11146	6389	-1086	-1082	-731	-717	-993	-1767	0
625	0	0	118	1169	1051	-643	-466	1110	27	5	261	485	593	787	0
626	0	0	4331	1189	-3142	-2760	3736	-976	380	129	510	568	874	1261	0
627	0	0	5145	1231	-3914	-3188	4529	-1341	492	31	545	399	834	1390	0
628	0	0	4854	1200	-3654	-3027	4254	-1227	285	-133	356	164	582	1098	0
629	0	0	4539	1131	-3408	-2835	3973	-1138	201	-209	261	69	420	917	0
630	0	0	3502	1008	-2494	-2255	2998	-743	-65	-399	-118	-420	-69	-1	0
631	0	0	-5434	894	6328	2270	-5881	3611	-1222	-1319	-1022	-1664	-1790	-2653	0
632	0	0	-15167	892	16059	7137	-15613	8475	-1940	-1850	-1583	-2450	-2686	-4269	0
633	0	0	-18399	938	19337	8730	-18868	10137	-2132	-1625	-1596	-2124	-2504	-4132	0
634	0	0	-12889	1111	14000	5889	-13444	7555	-1358	-651	-777	-884	-1065	-2068	0
635	0	0	-2065	1200	3265	432	-2665	2232	-244	452	192	331	547	391	0
636	0	0	2304	1189	-1115	-1746	1709	37	184	611	465	473	828	1014	0
637	0	0	3108	1231	-1877	-2169	2492	-323	242	434	436	298	700	1002	0
638	0	0	3111	1212	-1899	-2161	2505	-343	147	393	331	170	521	826	0
639	0	0	2781	1179	-1602	-1980	2191	-211	34	225	131	62	370	589	0
640	0	0	1943	1195	-748	-1569	1345	223	-217	21	-238	-382	-226	-287	0
641	0	0	-6883	1138	8021	2872	-7452	4579	-1284	-940	-1030	-1623	-1780	-2865	0
642	0	0	-16534	1028	17562	7753	-17048	9295	-2159	-1476	-1681	-2312	-2803	-4526	0
643	0	0	-19825	1049	20874	9388	-20349	10961	-2205	-1274	-1563	-2002	-2574	-4351	0
644	0	0	-14418	1113	15531	6652	-14974	8322	-1557	-337	-904	-750	-1198	-2302	0
645	0	0	-3488	1142	4630	1173	-4059	2886	-409	582	100	496	349	242	0
646	0	0	950	1070	120	-1010	415	595	95	663	364	646	750	830	0
647	0	0	1873	1074	-799	-1473	1336	137	40	432	366	459	613	812	0
648	0	0	2207	1113	-1094	-1660	1650	9	112	219	428	388	517	801	0
649	0	0	2113	1138	-975	-1625	1544	81	-104	67	139	188	329	653	0
650	0	0	1608	1063	-545	-1335	1076	259	-296	-238	-162	-147	-153	-223	0
651	0	0	-7074	975	8049	3049	-7561	4512	-1348	-1245	-981	-1406	-1792	-2830	0
652	0	0	-16381	954	17335	7713	-16858	9144	-2132	-1848	-1635	-2058	-2665	-4386	0
653	0	0	-19429	931	20360	9249	-19894	10645	-2236	-1701	-1536	-1835	-2401	-4200	0
654	0	0	-13783	1001	14784	6391	-14283	7892	-1505	-857	-878	-549	-1035	-2168	0
655	0	0	-2729	1065	3794	832	-3261	2429	-265	131	145	776	601	455	0
656	0	0	1760	1049	-711	-1404	1235	169	122	67	401	791	787	1082	0
657	0	0	2821	1043	-1778	-1932	2299	-367	226	-27	459	711	795	1160	0
658	0	0	2940	1051	-1889	-1995	2414	-419	128	-258	362	576	616	1020	0
659	0	0	3015	1041	-1974	-2028	2494	-466	21	-442	180	486	448	776	0
660	0	0	2401	1063	-1338	-1732	1869	-137	-129	-607	-112	112	9	124	0
661	0	0	-6371	1001	7372	2685	-6871	4186	-1274	-1718	-1041	-1253	-1775	-2624	0
662	0	0	-15745	909	16654	7418	-16199	8781	-1934	-2248	-1548	-1844	-2580	-4190	0
663	0	0	-18847	876	19723	8985	-19285	10299	-2056	-2077	-1596	-1633	-2328	-3975	0
664	0	0	-13262	931	14193	6165	-13727	7562	-1387	-1185	-894	-436	-979	-2009	0
665	0	0	-2116	989	3105	563	-2610	2047	-129	-71	215	900	679	607	0
666	0	0	2507	1037	-1470	-1772	1988	-216	153	-32	436	894	843	1202	0
667	0	0	3743	1055	-2688	-2399	3215	-816	343	-137	523	779	834	1369	0
668	0	0	4056	1059	-2997	-2557	3526	-969	283	-281	337	622	752	1218	0
669	0	0	4259	1057	-3202	-2658	3730	-1072	172	-265	135	517	583	1028	0
670	0	0	3700	975	-2725	-2337	3212	-875	-50	-477	-223	91	60	155	0
671	0	0	-4728	863	5591	1932	-5159	3227	-1076	-1427	-958	-1179	-1550	-2335	0
672	0	0	-13974	822	14796	6576	-14385	7809	-1794	-1938	-1592	-1889	-2494	-3938	0
673	0	0	-16810	834	17644	7988	-17227	9239	-1924	-1680	-1474	-1612	-2223	-3775	0
674	0	0	-11046	935	11981	5055	-11513	6458	-1239	-758	-750	-388	-820	-1730	0
675	0	0	335	1078	743	-706	-204	910	40	335	259	917	764	929	0
676	0	0	5169	1094	-4075	-3131	4622	-1490	397	494	630	985	1045	1520	0
677	0	0	6473	1115	-5358	-3794	5915	-2121	448	473	572	865	1047	1612	0
678	0	0	7051	1080	-5971	-4065	6511	-2445	463	356	448	801	781	1579	0
679	0	0	7274	989	-6285	-4131	6779	-2648	403	261	318	591	717	1375	0
680	0	0	6947	970	-5977	-3958	6462	-2503	174	67	31	184	184	510	0
681	0	0	-1395	915	2310	240	-1852	1612	-805	-855	-869	-1103	-1441	-2005	1
682	0	0	-10569	861	11430	4854	-10999	6145	-1697	-1375	-1387	-1817	-2403	-3589	0
683	0	0	-13338	822	14160	6258	-13749	7491	-1658	-1146	-1373	-1538	-2060	-3412	0
684	0	0	-7564	902	8466	3331	-8015	4684	-1024	-248	-682	-343	-733	-1356	0
685	178	0	3895	962	-2933	-2428	3414	-985	310	805	419	1067	937	1313	0
686	178	0	8692	938	-7754	-4815	8223	-3408	673	808	744	1041	1150	1930	0
687	178	0	9978	952	-9026	-5465	9502	-4037	688	797	754	958	1229	1980	0
688	178	0	10494	971	-9523	-5732	10008	-4276	717	564	657	863	997	1978	0
689	178	0	10727	1002	-9725	-5864	10226	-4361	599	422	461	673	836	1707	0
690	178	0	10405	1068	-9337	-5736	9871	-4134	356	236	172	384	356	985	0
691	178	0	2005	991	-1014	-1498	1509	-11	-496	-830	-729	-938	-1237	-1643	0
692	178	0	-7190	938	8128	3126	-7659	4533	-1371	-1309	-1222	-1616	-2159	-3201	0
693	178	0	-9996	970	10966	4513	-10481	5968	-1486	-1132	-1245	-1262	-1940	-3007	0
694	178	0	-4109	1018	5127	1545	-4618	3072	-682	-287	-446	-36	-488	-900	0
695	178	0	7221	1010	-6211	-4115	6716	-2600	632	744	527	1325	1158	1755	0
696	178	0	12006	968	-11038	-6487	11522	-5035	948	880	859	1340	1396	2345	0
697	178	0	13212	919	-12293	-7065	12752	-5687	1020	772	925	1224	1363	2434	0
698	178	0	13754	904	-12850	-7329	13302	-5973	1037	692	855	1129	1319	2419	0
699	178	0	13810	830	-12980	-7320	13395	-6075	971	541	607	999	1047	2211	0
700	178	0	13428	797	-12631	-7112	13029	-5917	744	335	331	630	585	1400	0
701	178	0	4907	723	-4184	-2815	4545	-1730	-223	-665	-535	-671	-1082	-1129	0
702	178	0	-4456	628	5084	1914	-4770	2856	-1125	-1111	-1105	-1427	-1959	-2776	0
703	178	0	-7370	632	8002	3369	-7686	4317	-1173	-816	-1059	-1004	-1798	-2527	0
704	178	0	-1653	721	2374	466	-2013	1547	-533	67	-335	137	-376	-502	0
705	178	0	9619	777	-8842	-5198	9230	-4032	808	1158	746	1524	1332	2149	0
706	178	0	14262	822	-13440	-7542	13851	-6309	1148	1224	1047	1579	1621	2712	0
707	178	0	15490	867	-14623	-8178	15056	-6878	1253	1257	1109	1425	1571	2845	0
708	178	0	15768	964	-14804	-8366	15286	-6920	1239	1074	894	1224	1445	2651	0
709	178	0	15924	1132	-14792	-8528	15358	-6830	1099	1006	822	1039	1290	2556	0
710	178	0	15509	1373	-14136	-8441	14822	-6381	907	735	473	774	764	1604	0
711	178	0	6982	1616	-5366	-4299	6174	-1875	-85	-215	-457	-568	-931	-981	0
712	178	0	-2324	1864	4188	230	-3256	3026	-966	-739	-1026	-1249	-1854	-2620	0
713	178	0	-5155	2273	7428	1441	-6291	4850	-989	-500	-944	-997	-1565	-2380	0
714	178	0	599	2787	2188	-1693	-794	2487	-409	360	-258	184	-296	-391	0
715	178	0	12002	3282	-8720	-7642	10361	-2719	900	1433	774	1571	1365	2267	0
716	178	0	16677	3705	-12972	-10191	14824	-4633	1245	1480	1034	1602	1610	2809	0
717	178	0	17876	4130	-13746	-11003	15811	-4808	1323	1325	1037	1422	1600	2807	0
718	178	0	18283	4306	-13977	-11294	16130	-4835	1325	1158	1020	1224	1476	2719	0
719	178	0	18188	4333	-13855	-11260	16021	-4761	1068	958	770	1088	1276	2558	0
720	178	0	17645	4312	-13333	-10978	15489	-4510	933	710	450	729	690	1650	0
721	178	0	8911	4178	-4733	-6544	6822	-277	-48	-335	-461	-554	-964	-803	0
722	178	0	-706	3798	4504	-1546	-2605	4151	-884	-911	-1049	-1245	-1887	-2551	0
723	178	0	-4029	3201	7230	414	-5629	5215	-970	-774	-987	-925	-1645	-2388	0
724	178	0	1106	2475	1369	-1790	-131	1922	-331	104	-279	242	-265	-356	0
725	178	0	11938	1794	-10144	-6866	11041	-4175	1008	1144	777	1507	1350	2232	0
726	178	0	16228	1193	-15035	-8710	15631	-6921	1303	1129	1148	1530	1612	2898	0
727	178	0	17410	915	-16495	-9162	16952	-7790	1420	1032	1237	1480	1592	2898	0
728	178	0	17757	779	-16978	-9268	17367	-8099	1293	999	1156	1330	1455	2894	0
729	178	0	17659	770	-16889	-9214	17274	-8059	1237	754	888	1183	1255	2591	0
730	178	0	17087	710	-16377	-8898	16732	-7833	981	576	552	760	746	1742	0
731	178	0	8032	554	-7478	-4293	7755	-3462	-13	-370	-438	-382	-859	-818	0
732	178	0	-1771	492	2263	639	-2017	1377	-826	-1024	-919	-1229	-1827	-2500	0
733	178	0	-5202	517	5719	2342	-5460	3118	-923	-764	-882	-927	-1563	-2300	0
734	178	0	-103	583	686	-240	-394	634	-358	75	-230	149	-203	-258	0
735	178	0	10814	655	-10159	-5734	10486	-4752	989	1204	779	1519	1489	2260	0
736	178	0	14996	706	-14290	-7851	14643	-6792	1259	1229	1002	1519	1641	2770	0
737	178	0	15855	729	-15126	-8292	15490	-7198	1367	1129	1154	1323	1645	2818	0
738	178	0	15854	781	-15073	-8317	15463	-7146	1243	962	946	1220	1371	2714	0
739	178	0	15659	865	-14794	-8262	15226	-6964	1136	845	756	1094	1226	2504	0
740	178	0	14896	913	-13983	-7904	14439	-6535	954	552	420	630	671	1598	0
741	178	0	5899	836	-5063	-3367	5481	-2113	-176	-362	-411	-628	-948	-1032	0
742	178	0	-4050	774	4824	1638	-4437	2799	-966	-968	-1068	-1365	-1945	-2671	0
743	178	0	-7471	711	8182	3380	-7826	4446	-1088	-713	-993	-1057	-1687	-2523	0
744	178	0	-2394	725	3119	834	-2756	1922	-428	203	-314	64	-337	-545	0
745	178	0	8275	871	-7404	-4573	7839	-3266	719	1173	669	1350	1206	2004	0
746	178	0	12432	983	-11449	-6707	11940	-5233	1150	1165	956	1342	1561	2494	0
747	178	0	12935	989	-11946	-6962	12440	-5478	1173	1140	1008	1195	1420	2547	0
748	178	0	12737	975	-11762	-6856	12249	-5393	1115	1032	923	1008	1301	2471	0
749	178	0	12244	1018	-11226	-6631	11735	-5104	888	818	698	824	1018	2163	0
750	178	0	11383	1086	-10297	-6234	10840	-4605	743	646	481	413	626	1354	0
751	178	0	2408	1068	-1340	-1738	1874	-136	-413	-353	-417	-909	-1090	-1375	0
752	178	0	-7275	1059	8334	3108	-7804	4696	-1210	-801	-1028	-1546	-1971	-2995	0
753	178	0	-10567	1063	11630	4752	-11098	6346	-1278	-741	-1018	-1390	-1759	-2795	0
754	178	0	-5054	1070	6124	1992	-5589	3597	-603	180	-292	-161	-419	-758	0
755	178	0	5895	1049	-4846	-3472	5370	-1898	644	1212	698	1148	1286	1757	0
756	178	0	10180	944	-9236	-5562	9708	-4146	1028	1175	1061	1086	1431	2388	0
757	178	0	11171	952	-10219	-6061	10695	-4633	1065	1088	1065	1022	1377	2487	0
758	178	0	11228	993	-10235	-6110	10731	-4621	1001	911	898	841	1278	2260	0
759	178	0	11131	1078	-10053	-6104	10592	-4487	919	719	710	684	1068	2019	0
760	178	0	10352	1070	-9282	-5711	9817	-4106	624	446	345	341	436	1160	0
761	178	0	1489	1034	-455	-1261	972	289	-450	-531	-457	-1035	-1202	-1435	0
762	178	0	-8162	1006	9168	3578	-8665	5087	-1193	-1080	-1061	-1680	-2095	-3115	0
763	178	0	-11438	1047	12485	5195	-11961	6766	-1272	-975	-1059	-1460	-1860	-2869	0
764	178	0	-5973	1090	7063	2441	-6518	4076	-578	-108	-403	-232	-492	-919	0
765	178	0	4944	1138	-3806	-3041	4375	-1334	597	1028	684	1039	1181	1666	0
766	178	0	9290	1142	-8148	-5216	8719	-3503	923	923	900	1041	1375	2199	0
767	178	0	10258	1131	-9127	-5694	9692	-3998	1068	871	1032	853	1348	2339	0
768	178	0	10407	1117	-9290	-5762	9848	-4086	979	723	826	781	1185	2221	0
769	178	0	10229	1111	-9118	-5670	9673	-4003	818	549	593	624	1008	1947	0
770	178	0	9656	1101	-8555	-5378	9105	-3727	545	302	345	277	485	1119	0
771	178	0	961	1094	133	-1027	414	613	-448	-642	-616	-1045	-1142	-1453	0
772	178	0	-8532	1109	9641	3711	-9086	5375	-1222	-1167	-1129	-1701	-2040	-3090	0
773	178	0	-11622	1065	12687	5278	-12154	6876	-1299	-997	-1107	-1429	-1796	-2896	0
774	178	0	-6171	1043	7214	2564	-6692	4128	-638	-104	-341	-259	-514	-882	0
775	178	0	4826	1053	-3773	-2939	4299	-1360	465	909	514	1063	1072	1639	0
776	178	0	9447	1076	-8371	-5261	8909	-3647	1020	1094	931	1187	1437	2252	0
777	178	0	10238	1049	-9189	-5643	9713	-4070	968	799	847	917	1272	2250	0
778	178	0	10475	1098	-9377	-5786	9926	-4139	952	824	814	892	1196	2161	0
779	178	0	10250	1092	-9158	-5671	9704	-4033	789	558	591	653	979	1899	0
780	178	0	9622	1131	-8491	-5376	9056	-3680	618	355	395	292	502	1090	0
781	178	0	795	1105	310	-950	242	707	-420	-673	-529	-981	-1117	-1586	0
782	178	0	-8897	1059	9956	3919	-9426	5507	-1286	-1148	-1123	-1650	-2077	-3171	0
783	178	0	-12069	1103	13172	5483	-12620	7137	-1352	-1057	-1084	-1338	-1835	-3016	0
784	178	0	-6662	1243	7905	2709	-7283	4574	-636	-194	-254	-178	-455	-1014	0
785	178	0	4296	1342	-2954	-2819	3625	-806	516	859	618	1103	1032	1487	0
786	178	0	8669	1272	-7397	-4970	8033	-3062	894	940	876	1231	1292	2137	0
787	178	0	9447	1276	-8171	-5361	8809	-3447	857	741	944	981	1266	2163	0
788	178	0	9693	1305	-8388	-5499	9040	-3541	869	593	840	841	1140	2015	0
789	178	0	9515	1261	-8254	-5388	8884	-3496	807	498	669	706	1026	1829	0
790	178	0	8859	1239	-7620	-5049	8239	-3190	504	186	420	333	424	981	0
791	178	0	121	1193	1072	-657	-475	1132	-459	-752	-514	-958	-1132	-1647	0
792	178	0	-9432	1115	10547	4158	-9989	5831	-1257	-1276	-1074	-1610	-2116	-3220	0
793	178	0	-12674	1088	13762	5793	-13218	7425	-1338	-1165	-1045	-1336	-1875	-3003	0
794	178	0	-7230	1144	8374	3043	-7802	4759	-661	-267	-351	-230	-549	-1138	0
795	178	0	3881	1280	-2601	-2580	3241	-660	485	849	741	1154	1123	1460	0
796	178	0	8240	1303	-6937	-4771	7588	-2817	905	890	911	1198	1383	1982	0
797	178	0	9152	1288	-7864	-5220	8508	-3288	940	743	950	1076	1226	2071	0
798	178	0	9201	1292	-7909	-5246	8555	-3308	894	616	845	818	1127	1967	0
799	178	0	9045	1311	-7734	-5178	8389	-3211	725	496	613	663	938	1654	0
800	178	0	8368	1303	-7065	-4835	7716	-2881	533	292	337	323	442	892	0
801	178	0	-495	1328	1823	-416	-1159	1575	-570	-679	-576	-979	-1266	-1699	0
802	178	0	-9960	1350	11310	4305	-10635	6330	-1290	-1107	-1088	-1604	-2137	-3412	0
803	178	0	-13205	1416	14621	5894	-13913	8018	-1437	-925	-1158	-1431	-1947	-3270	0
804	178	0	-7731	1478	9209	3126	-8470	5343	-776	0	-376	-258	-603	-1220	0
805	178	0	3258	1534	-1724	-2396	2491	-95	366	1076	587	1028	1140	1356	0
806	178	0	7819	1520	-6299	-4669	7059	-2389	826	1127	836	1043	1336	1864	0
807	178	0	8655	1526	-7129	-5090	7892	-2801	801	1024	851	1016	1243	1895	0
808	178	0	8894	1534	-7360	-5214	8127	-2913	770	876	770	758	1034	1782	0
809	178	0	8831	1584	-7247	-5207	8039	-2831	694	812	622	686	933	1668	0
810	178	0	8229	1581	-6648	-4905	7438	-2533	364	486	258	194	358	737	0
811	178	0	-497	1559	2056	-531	-1276	1807	-595	-401	-574	-1049	-1284	-1833	0
812	178	0	-10022	1623	11645	4199	-10833	6634	-1423	-1028	-1231	-1716	-2227	-3443	0
813	178	0	-13050	1637	14687	5706	-13868	8162	-1550	-812	-1140	-1487	-2013	-3208	0
814	178	0	-7640	1635	9275	3002	-8457	5455	-822	25	-444	-207	-587	-1229	0
815	178	0	3361	1621	-1740	-2491	2550	-59	360	973	457	1008	929	1237	0
816	178	0	7928	1581	-6347	-4754	7137	-2383	772	1053	878	1086	1259	1912	0
817	178	0	8852	1614	-7238	-5233	8045	-2812	777	849	816	836	1144	1953	0
818	178	0	8977	1625	-7352	-5301	8164	-2863	700	692	669	721	1105	1757	0
819	178	0	8878	1786	-7092	-5332	7985	-2653	624	498	514	587	845	1598	0
820	178	0	8170	1827	-6343	-4998	7256	-2258	312	215	242	226	238	727	0
821	178	0	-683	1773	2456	-545	-1569	2114	-710	-807	-694	-1127	-1352	-1899	0
822	178	0	-10449	1718	12167	4365	-11308	6942	-1555	-1400	-1350	-1841	-2296	-3631	0
823	178	0	-13584	1718	15302	5933	-14443	8510	-1594	-1288	-1325	-1577	-2147	-3431	0
824	178	0	-8204	1734	9938	3235	-9071	5836	-876	-391	-560	-289	-721	-1416	0
825	178	0	2885	1753	-1132	-2319	2008	310	287	578	403	952	925	1187	0
826	178	0	7456	1844	-5612	-4650	6534	-1884	690	663	795	1039	1237	1813	0
827	178	0	8279	1810	-6469	-5044	7374	-2329	766	558	711	857	1049	1945	0
828	178	0	8521	1794	-6727	-5157	7624	-2466	725	345	715	739	950	1738	0
829	178	0	8197	1786	-6411	-4991	7304	-2312	545	192	407	550	756	1503	0
830	178	0	7565	1749	-5816	-4657	6690	-2033	327	-13	102	176	248	620	0
831	178	0	-1567	1544	3111	11	-2339	2327	-797	-1092	-894	-1202	-1526	-2205	0
832	178	0	-11995	1119	13114	5438	-12554	7116	-1916	-1866	-1949	-2108	-2750	-4112	0
833	178	0	-16131	1152	17283	7489	-16707	9217	-2308	-1808	-2126	-1947	-2811	-4487	0
834	178	0	-11071	1414	12485	4828	-11778	6949	-1627	-923	-1522	-653	-1610	-2727	0
835	178	0	254	1633	1379	-943	-562	1506	-424	304	-430	871	304	124	0
836	178	0	5503	1315	-4188	-3409	4845	-1436	192	706	238	1057	768	1140	0
837	178	0	7020	1092	-5928	-4056	6474	-2418	566	867	479	1150	968	1472	0
838	178	0	7492	871	-6621	-4181	7056	-2875	448	1053	529	944	832	1408	0
839	178	0	7347	653	-6694	-4000	7020	-3020	430	1080	380	752	603	1224	0
840	178	0	6279	347	-5932	-3313	6105	-2792	126	861	-133	353	11	106	0
841	178	0	-3375	-116	3259	1745	-3317	1571	-1196	-547	-1319	-1169	-1891	-2873	0
842	178	0	-13694	-248	13446	6971	-13570	6599	-2093	-1268	-2110	-1963	-2966	-4725	0
843	178	0	-16798	-213	16585	8505	-16691	8186	-2250	-1354	-2409	-1672	-2727	-4500	0
844	178	0	-10305	124	10429	5090	-10367	5276	-1301	-783	-1278	-467	-1177	-1996	0
845	178	0	2220	374	-1846	-1297	2033	-736	190	42	236	954	861	1160	0
846	178	0	7181	122	-7059	-3651	7120	-3468	690	-263	694	1138	1340	2000	0
847	178	0	8290	-48	-8338	-4121	8314	-4193	754	-589	770	917	1264	2075	0
848	178	0	8518	-215	-8733	-4151	8625	-4474	675	-665	789	721	1103	1996	1
849	178	0	8218	-403	-8621	-3907	8419	-4512	576	-444	558	504	888	1718	0
850	178	0	7196	-688	-7884	-3254	7540	-4286	180	-71	259	52	254	688	0
851	178	0	-2471	-1146	1325	1808	-1898	89	-1032	-450	-977	-1379	-1711	-2382	0
852	178	0	-12666	-1059	11607	6862	-12136	5274	-2009	-341	-1641	-2056	-2853	-4271	0
853	179	0	-15767	-845	14922	8306	-15344	7038	-2174	512	-1505	-1716	-2525	-4075	0
854	179	0	-9302	-382	8920	4842	-9111	4269	-1313	1938	-517	-240	-1004	-1722	0
855	179	0	2972	-44	-3016	-1464	2994	-1530	258	3245	989	1276	1103	1326	0
856	179	0	7855	-261	-8116	-3797	7985	-4188	884	3158	1243	1579	1466	2132	0
857	179	0	9087	-211	-9298	-4438	9192	-4754	1022	2496	1131	1503	1526	2372	0
858	179	0	9256	-306	-9562	-4475	9409	-4934	1024	1472	816	1416	1332	2180	0
859	179	0	8848	-502	-9350	-4173	9099	-4926	861	471	395	1369	1142	2073	0
860	179	0	7842	-777	-8619	-3532	8230	-4698	549	-789	-186	857	475	981	0
861	179	0	-1809	-1292	517	1550	-1163	-387	-710	-2605	-1278	-397	-1402	-1972	0
862	179	0	-12161	-1478	10683	6819	-11422	4602	-1744	-3775	-2128	-1200	-2438	-3949	0
863	179	0	-15253	-1429	13824	8341	-14538	6197	-1976	-3883	-1934	-873	-2250	-3775	0
864	179	0	-8880	-1103	7777	4991	-8328	3337	-1061	-2820	-752	424	-537	-1358	0
865	179	0	3474	-774	-4248	-1350	3861	-2511	498	-1346	744	1866	1363	1649	0
866	179	0	8598	-1049	-9647	-3774	9122	-5348	1018	-636	1437	2000	1813	2353	0
867	179	0	9785	-1218	-11003	-4283	10394	-6110	1220	-108	1672	1780	1633	2529	0
868	179	0	10194	-1321	-11515	-4436	10854	-6418	1173	719	1763	1583	1491	2314	0
869	179	0	9919	-1377	-11296	-4271	10607	-6336	989	1398	1552	1200	1150	2052	0
870	179	0	9069	-1616	-10685	-3726	9877	-6150	675	1959	1288	589	500	1041	0
871	179	0	-518	-2068	-1550	1293	516	-1809	-547	1623	97	-995	-1453	-1990	0
872	179	0	-10605	-2019	8586	6312	-9595	3283	-1550	1610	-793	-1980	-2510	-3794	0
873	179	0	-13839	-1763	12076	7801	-12957	5156	-1747	2163	-985	-1856	-2318	-3604	0
874	179	0	-7717	-1259	6458	4488	-7087	2599	-987	3216	-314	-807	-774	-1299	0
875	179	0	4218	-952	-5170	-1633	4694	-3061	531	4312	729	502	1136	1701	0
876	179	0	8906	-1150	-10056	-3878	9481	-5603	888	4083	777	504	1414	2349	0
877	179	0	10090	-1257	-11347	-4416	10718	-6302	1055	3565	682	355	1441	2473	0
878	179	0	10284	-1383	-11667	-4450	10975	-6525	938	2774	422	11	1229	2306	0
879	179	0	10358	-1466	-11824	-4446	11091	-6645	818	2101	250	-15	1053	2095	0
880	179	0	9591	-1569	-11160	-4011	10375	-6364	453	1189	-131	-506	351	1045	0
881	179	0	496	-1936	-2432	720	1464	-2184	-682	-263	-1111	-1676	-1383	-1753	0
882	179	0	-9600	-2027	7573	5813	-8586	2773	-1672	-1524	-1811	-2430	-2430	-3664	0
883	179	0	-12704	-1854	10850	7279	-11777	4498	-1848	-1879	-1635	-2122	-2310	-3492	0
884	179	0	-6735	-1414	5321	4074	-6028	1953	-1030	-1325	-649	-729	-733	-1334	0
885	179	0	4893	-1282	-6175	-1805	5534	-3728	347	-605	632	845	1037	1456	0
886	179	0	9368	-1377	-10745	-3995	10056	-6061	814	-1016	985	1034	1220	2101	0
887	179	0	10511	-1427	-11938	-4542	11224	-6682	1006	-1503	1080	1094	1247	2254	0
888	179	0	10606	-1387	-11993	-4609	11299	-6690	958	-1980	946	1034	1061	2050	0
889	179	0	10614	-1392	-12006	-4611	11310	-6699	913	-2157	686	1049	927	1877	0
890	179	0	10042	-1425	-11467	-4308	10754	-6446	680	-2456	259	750	386	1070	0
891	179	0	1152	-1449	-2601	148	1876	-2025	-345	-3400	-647	-558	-1270	-1631	0
892	179	0	-8421	-1420	7001	4920	-7711	2790	-1160	-3852	-1303	-1202	-2102	-3233	0
893	179	0	-11569	-1458	10111	6513	-10840	4326	-1138	-3509	-1315	-795	-1868	-2962	0
894	179	0	-5842	-1342	4500	3592	-5171	1579	-434	-2116	-496	386	-502	-902	0
895	179	0	5484	-1280	-6764	-2102	6124	-4022	772	-525	519	1705	1214	1749	0
896	179	0	10154	-1305	-11459	-4424	10806	-6382	1191	95	1001	1874	1540	2393	0
897	179	0	11351	-1278	-12629	-5036	11990	-6953	1226	686	1092	1796	1544	2529	0
898	179	0	11801	-1193	-12994	-5304	12397	-7093	1239	1181	1099	1759	1443	2467	0
899	179	0	11697	-1167	-12864	-5265	12280	-7015	1035	1662	962	1614	1193	2273	0
900	179	0	11106	-1160	-12266	-4973	11686	-6713	820	2190	640	1117	768	1418	0
901	179	0	2408	-1229	-3637	-589	3022	-2433	-184	2095	-174	-110	-869	-1156	0
902	179	0	-7245	-1303	5942	4274	-6593	2319	-1076	2213	-737	-929	-1864	-2768	0
903	179	0	-10270	-1251	9019	5760	-9644	3884	-1111	3034	-741	-723	-1629	-2638	0
904	179	0	-4721	-1195	3526	2958	-4123	1165	-364	4469	-36	486	-238	-560	0
905	179	0	6392	-1193	-7585	-2599	6988	-4389	710	5765	884	1751	1377	2046	0
906	179	0	10937	-1127	-12064	-4905	11500	-6595	1179	5971	1092	1875	1614	2692	0
907	179	0	12096	-1096	-13192	-5500	12644	-7144	1317	5858	1111	1674	1612	2758	0
908	179	0	12360	-1070	-13430	-5645	12895	-7250	1228	5666	905	1530	1515	2622	0
909	179	0	12330	-1094	-13424	-5618	12877	-7259	1187	5356	665	1507	1309	2520	0
910	179	0	11879	-1045	-12924	-5417	12401	-6984	1020	4758	384	1105	723	1623	0
911	179	0	3205	-1121	-4326	-1042	3765	-2723	-36	3478	-490	-287	-814	-985	0
912	179	0	-6139	-1183	4956	3661	-5547	1886	-838	2626	-1030	-960	-1788	-2582	0
913	179	0	-9160	-1092	8068	5126	-8614	3488	-979	2392	-995	-715	-1538	-2382	0
914	179	0	-3475	-1004	2471	2239	-2973	733	-298	2781	-302	382	-242	-405	0
915	179	0	7930	-902	-8832	-3514	8381	-4867	993	3501	845	1718	1460	2256	0
916	179	0	12619	-900	-13519	-5859	13069	-7209	1313	3018	1195	1709	1654	2799	0
917	179	0	13821	-921	-14742	-6450	14281	-7831	1445	2430	1288	1557	1654	2865	0
918	179	0	14075	-1004	-15079	-6535	14577	-8041	1290	1922	1001	1307	1441	2756	0
919	179	0	14104	-1092	-15196	-6506	14650	-8144	1164	1278	795	1072	1241	2523	0
920	179	0	13518	-1080	-14598	-6219	14058	-7839	900	630	453	646	729	1800	0
921	179	0	4773	-1101	-5874	-1836	5323	-3487	-106	-803	-506	-762	-861	-857	0
922	179	0	-4987	-1080	3907	3033	-4447	1413	-958	-1806	-1220	-1517	-1771	-2500	0
923	179	0	-8148	-1035	7113	4591	-7630	3039	-1004	-2091	-1239	-1264	-1604	-2341	0
924	179	0	-2727	-892	1835	1809	-2281	471	-382	-1680	-647	-223	-228	-289	0
925	179	0	8524	-805	-9329	-3859	8926	-5067	940	-966	386	1206	1447	2306	0
926	179	0	12934	-874	-13808	-6030	13371	-7341	1292	-1328	680	1162	1645	2813	0
927	179	0	13929	-882	-14811	-6523	14370	-7846	1373	-1693	793	1014	1583	2875	0
928	179	0	14257	-863	-15120	-6697	14688	-7991	1354	-2033	675	892	1330	2760	0
929	179	0	14095	-843	-14938	-6626	14516	-7890	1169	-2306	558	797	1173	2502	0
930	179	0	13621	-762	-14383	-6429	14002	-7572	999	-2636	316	415	597	1588	0
931	179	0	4838	-805	-5643	-2016	5240	-3224	-87	-3470	-488	-874	-958	-935	0
932	179	0	-4776	-869	3907	2822	-4341	1519	-725	-3998	-933	-1538	-1872	-2603	0
933	179	0	-7984	-855	7129	4419	-7556	3137	-962	-3643	-871	-1253	-1668	-2419	0
934	179	0	-2422	-754	1668	1588	-2045	457	-178	-2576	-143	-38	-349	-432	0
935	179	0	8648	-737	-9385	-3955	9016	-5061	1032	-1216	896	1237	1315	2178	0
936	179	0	13215	-824	-14039	-6195	13627	-7431	1410	-830	1282	1422	1621	2747	0
937	179	0	14108	-843	-14951	-6632	14529	-7897	1495	-583	1385	1286	1571	2875	0
938	179	0	14296	-777	-15073	-6759	14684	-7925	1472	-308	1313	1165	1427	2770	0
939	179	0	14060	-713	-14773	-6673	14416	-7743	1361	-69	981	1006	1189	2537	0
940	179	0	13369	-725	-14094	-6322	13731	-7409	1024	120	711	583	783	1709	0
941	179	0	4625	-812	-5437	-1906	5031	-3124	110	-549	-147	-739	-878	-882	0
942	179	0	-4892	-853	4039	2872	-4465	1593	-649	-607	-675	-1396	-1769	-2461	0
943	179	0	-7988	-859	7129	4423	-7558	3135	-840	-184	-764	-1226	-1553	-2312	0
944	179	0	-2135	-750	1385	1442	-1760	317	-143	1008	64	-7	-159	-250	0
945	179	0	9118	-715	-9833	-4201	9475	-5274	1078	2252	1016	1309	1511	2306	0
946	179	0	13811	-725	-14536	-6543	14173	-7630	1427	2613	1280	1245	1883	2931	0
947	179	0	14898	-748	-15646	-7075	15272	-8197	1561	2597	1346	1121	1747	2974	0
948	179	0	15258	-754	-16012	-7252	15635	-8383	1487	2634	1245	1045	1594	2894	0
949	179	0	15233	-748	-15981	-7242	15607	-8364	1406	2547	999	993	1365	2719	0
950	179	0	14669	-649	-15318	-7010	14993	-7983	1150	2417	651	453	888	1773	0
951	179	0	5801	-717	-6518	-2542	6159	-3617	112	1371	-223	-803	-801	-760	0
952	179	0	-3988	-776	3212	2382	-3600	1218	-770	744	-843	-1631	-1790	-2436	0
953	179	0	-6981	-686	6295	3833	-6638	2804	-816	1039	-834	-1255	-1546	-2258	0
954	179	0	-1545	-634	911	1089	-1228	138	-252	1786	-110	-120	-170	-252	0
955	179	0	9789	-580	-10369	-4604	10079	-5474	1132	2774	929	1233	1484	2384	0
956	179	0	14152	-613	-14765	-6769	14458	-7689	1462	2774	1156	1330	1703	2941	0
957	179	0	15087	-677	-15764	-7205	15425	-8220	1520	2558	1165	1138	1584	2925	0
958	179	0	15138	-733	-15871	-7202	15504	-8302	1515	2374	1101	970	1519	2888	0
959	179	0	14866	-752	-15618	-7057	15242	-8185	1313	2079	822	880	1255	2622	0
960	179	0	14100	-721	-14821	-6689	14460	-7771	1154	1600	574	510	721	1713	0
961	179	0	5160	-671	-5831	-2244	5495	-3251	17	535	-306	-810	-832	-995	0
962	179	0	-4713	-690	4023	2701	-4368	1666	-770	-188	-948	-1583	-1872	-2609	0
963	179	0	-8048	-727	7321	4387	-7684	3297	-886	-124	-853	-1340	-1639	-2492	0
964	179	0	-2627	-655	1972	1641	-2299	658	-186	671	-126	-110	-250	-426	0
965	179	0	8344	-576	-8920	-3884	8632	-4748	1008	1590	898	1198	1348	2137	0
966	179	0	12728	-545	-13273	-6091	13000	-6909	1288	1511	1138	1177	1542	2653	0
967	179	0	14102	-560	-14662	-6771	14382	-7611	1441	1202	1224	1119	1532	2801	0
968	179	0	15546	-550	-16096	-7498	15821	-8323	1358	832	1026	902	1408	2601	0
969	179	0	15392	-556	-15948	-7418	15670	-8252	1253	626	892	818	1288	2421	0
970	179	0	14288	-568	-14856	-6860	14572	-7712	993	104	589	333	682	1519	0
971	179	0	5052	-626	-5678	-2213	5365	-3152	-83	-1020	-391	-1004	-1001	-1142	0
972	179	0	-5188	-657	4531	2922	-4859	1937	-873	-1769	-991	-1666	-2004	-2748	0
973	179	0	-8658	-706	7952	4682	-8305	3623	-995	-1798	-896	-1495	-1730	-2620	0
974	179	0	-3272	-655	2617	1963	-2944	981	-353	-1049	-223	-194	-391	-599	0
975	179	0	7607	-589	-8196	-3509	7901	-4392	954	-128	768	1076	1321	2040	0
976	179	0	11893	-620	-12513	-5636	12203	-6566	1313	-195	1070	1092	1540	2609	0
977	179	0	12610	-597	-13207	-6006	12908	-6902	1437	-463	1076	999	1530	2653	0
978	179	0	12521	-566	-13087	-5977	12804	-6826	1367	-710	873	838	1309	2423	0
979	179	0	12065	-529	-12594	-5768	12329	-6561	1274	-808	743	739	1237	2260	0
980	179	0	11003	-512	-11515	-5245	11259	-6013	902	-1160	355	281	605	1361	0
981	179	0	1837	-589	-2426	-624	2131	-1507	-203	-2064	-533	-1039	-1086	-1321	0
982	179	0	-8354	-593	7761	4473	-8057	3584	-1014	-2574	-1131	-1751	-2015	-3022	0
983	179	0	-12056	-572	11484	6314	-11770	5456	-1160	-2461	-1187	-1571	-1908	-2925	0
984	179	0	-6725	-521	6204	3623	-6464	2841	-475	-1330	-444	-339	-407	-921	0
985	179	0	4064	-465	-4529	-1799	4296	-2497	729	-153	595	1020	1216	1763	0
986	179	0	8196	-547	-8743	-3824	8469	-4645	1129	52	841	989	1375	2248	0
987	179	0	8755	-593	-9348	-4081	9051	-4970	1148	5	970	909	1356	2324	0
988	179	0	8540	-597	-9137	-3971	8838	-4867	1072	34	789	620	1171	2141	0
989	179	0	8038	-585	-8623	-3726	8330	-4604	927	27	562	525	987	1879	0
990	179	0	6962	-613	-7575	-3174	7268	-4094	628	-106	230	162	463	935	0
991	179	0	-2174	-603	1571	1388	-1872	484	-502	-904	-673	-1233	-1241	-1747	0
992	179	0	-12233	-539	11694	6386	-11963	5577	-1319	-1334	-1340	-1934	-2166	-3486	0
993	179	0	-15647	-531	15116	8089	-15381	7292	-1369	-1115	-1224	-1614	-1992	-3340	0
994	179	0	-10174	-517	9657	5345	-9915	4570	-803	-69	-562	-419	-618	-1299	0
995	179	0	962	-473	-1435	-244	1198	-954	426	1082	531	944	1030	1379	0
996	179	0	5349	-490	-5839	-2429	5594	-3164	911	1229	826	1032	1354	2023	0
997	179	0	6191	-496	-6687	-2847	6439	-3591	900	1111	731	880	1189	1986	0
998	179	0	6210	-461	-6671	-2874	6440	-3566	890	942	727	647	1082	1883	0
999	179	0	5886	-477	-6363	-2704	6124	-3420	647	836	523	521	931	1678	0
1000	179	0	4994	-453	-5447	-2270	5220	-2950	339	481	149	122	289	733	0
1001	179	0	-4084	-517	3567	2300	-3825	1525	-698	-616	-725	-1235	-1352	-1951	0
1002	179	0	-14163	-599	13564	7381	-13863	6482	-1563	-1266	-1336	-2004	-2250	-3660	0
1003	179	0	-17586	-644	16942	9115	-17264	8149	-1633	-1193	-1423	-1744	-2091	-3606	0
1004	179	0	-12150	-578	11572	6364	-11861	5497	-973	-389	-550	-442	-702	-1546	0
1005	179	0	-1008	-434	574	721	-791	70	217	438	496	760	931	1070	0
1006	179	0	3397	-389	-3786	-1504	3591	-2087	642	469	807	873	1262	1598	0
1007	179	0	4010	-409	-4419	-1800	4214	-2414	613	209	735	688	983	1676	0
1008	179	0	3989	-432	-4421	-1778	4205	-2426	622	-17	636	516	973	1427	0
1009	179	0	3527	-461	-3988	-1533	3757	-2224	413	-194	355	341	818	1257	0
1010	179	0	2555	-475	-3030	-1040	2792	-1752	50	-620	91	-131	139	345	0
1011	179	0	-6550	-502	6048	3526	-6299	2773	-929	-1608	-865	-1363	-1563	-2382	0
1012	179	0	-16673	-488	16185	8580	-16429	7848	-1740	-2205	-1474	-2085	-2522	-4085	0
1013	179	0	-20043	-461	19582	10252	-19812	9560	-1971	-2069	-1456	-1947	-2366	-4019	0
1014	179	0	-14569	-380	14189	7474	-14379	6904	-1208	-997	-696	-620	-944	-1899	0
1015	179	0	-3417	-343	3074	1880	-3245	1365	71	23	389	686	711	725	0
1016	179	0	1036	-337	-1373	-349	1204	-855	389	242	684	653	1010	1303	0
1017	179	0	1894	-360	-2254	-767	2074	-1307	389	122	686	519	886	1365	0
1018	179	0	2097	-378	-2475	-859	2286	-1426	374	64	585	298	793	1173	0
1019	179	0	1973	-386	-2359	-793	2166	-1372	285	-34	370	246	556	1034	0
1020	179	0	1283	-389	-1672	-447	1477	-1030	60	-197	58	-207	15	172	0
1021	179	0	-7379	-403	6976	3891	-7177	3286	-1034	-1092	-841	-1487	-1668	-2523	0
1022	179	0	-17058	-407	16651	8732	-16854	8122	-1893	-1561	-1429	-2194	-2543	-4151	0
1023	179	0	-20049	-397	19652	10223	-19850	9627	-1994	-1290	-1443	-1961	-2240	-3990	0
1024	179	0	-14343	-389	13954	7366	-14148	6782	-1264	-285	-556	-686	-810	-1794	0
1025	179	0	-2948	-380	2568	1664	-2758	1094	-21	785	469	599	805	812	0
1026	179	0	1839	-434	-2273	-702	2056	-1353	440	853	841	706	1208	1456	0
1027	179	0	2967	-329	-3296	-1319	3131	-1812	465	727	878	556	1111	1472	0
1028	179	0	3218	-306	-3524	-1456	3371	-1915	453	665	704	529	944	1408	0
1029	179	0	3255	-225	-3480	-1515	3367	-1852	358	488	523	481	731	1228	0
1030	179	0	2588	-234	-2822	-1177	2705	-1528	83	267	168	-15	283	366	0
1031	179	0	-6271	-343	5928	3307	-6099	2792	-983	-857	-618	-1284	-1402	-2328	0
1032	179	0	-16015	-331	15684	8173	-15849	7676	-1757	-1404	-1274	-1972	-2300	-3951	0
1033	179	0	-19241	-323	18918	9782	-19079	9297	-1893	-1274	-1264	-1742	-2165	-3847	0
1034	179	0	-13513	-230	13283	6871	-13398	6526	-1132	-384	-479	-485	-834	-1662	0
1035	179	0	-2275	-161	2114	1218	-2194	976	71	632	525	797	871	968	0
1036	179	0	2385	-162	-2547	-1111	2466	-1354	446	624	834	894	1202	1538	0
1037	179	0	3401	-162	-3563	-1619	3482	-1862	541	475	888	696	1068	1579	0
1038	179	0	3568	-236	-3804	-1666	3686	-2020	512	277	783	595	948	1387	0
1039	179	0	3465	-308	-3773	-1578	3619	-2040	364	13	516	463	704	1191	0
1040	179	0	2873	-318	-3191	-1277	3032	-1754	172	-219	201	-9	174	279	0
1041	179	0	-5932	-376	5556	3154	-5744	2590	-971	-1214	-735	-1334	-1519	-2370	0
1042	179	0	-15467	-310	15157	7888	-15312	7423	-1732	-1810	-1233	-2040	-2409	-3945	0
1043	179	0	-18619	-329	18290	9474	-18454	8980	-1782	-1730	-1255	-1736	-2262	-3788	0
1044	179	0	-12863	-283	12580	6573	-12721	6148	-1127	-719	-552	-469	-888	-1747	0
1045	179	0	-1681	-221	1460	951	-1570	619	36	256	519	793	851	855	0
1046	179	0	3108	-263	-3371	-1422	3239	-1817	504	343	781	830	1078	1455	0
1047	179	0	4089	-322	-4411	-1883	4250	-2366	597	265	843	774	1136	1567	0
1048	179	0	4360	-358	-4718	-2001	4539	-2538	496	38	640	523	873	1414	0
1049	179	0	4411	-376	-4787	-2017	4599	-2581	397	52	539	558	783	1280	0
1050	179	0	3752	-343	-4095	-1704	3923	-2219	79	-226	157	46	157	399	0
1051	179	0	-4808	-378	4430	2593	-4619	2026	-783	-1169	-700	-1181	-1356	-2174	0
1052	179	0	-14493	-376	14117	7434	-14305	6870	-1600	-1714	-1344	-1877	-2333	-3850	0
1053	179	0	-17525	-294	17231	8909	-17378	8468	-1765	-1453	-1361	-1614	-2069	-3643	0
1054	179	0	-11947	-294	11653	6120	-11800	5679	-1065	-519	-549	-388	-698	-1552	0
1055	179	0	-626	-271	355	448	-490	42	221	706	496	975	971	1061	0
1056	179	0	3915	-325	-4240	-1795	4077	-2282	566	748	750	979	1169	1627	0
1057	179	0	4955	-393	-5348	-2281	5151	-2870	591	644	803	855	1160	1676	0
1058	179	0	5205	-347	-5552	-2429	5378	-2949	605	479	688	727	966	1573	0
1059	179	0	5099	-292	-5391	-2403	5245	-2841	502	360	461	601	746	1468	0
1060	179	0	4510	-343	-4853	-2083	4681	-2598	217	131	106	215	209	444	0
1061	179	0	-4257	-366	3891	2311	-4074	1762	-810	-795	-671	-1127	-1317	-2097	0
1062	179	0	-13850	-362	13488	7106	-13669	6563	-1584	-1373	-1276	-1930	-2298	-3713	0
1063	179	0	-16923	-329	16594	8626	-16758	8132	-1650	-1189	-1198	-1563	-2085	-3598	0
1064	179	0	-11489	-294	11195	5891	-11342	5450	-1047	-302	-467	-465	-694	-1497	0
1065	179	0	-382	-291	91	336	-236	-100	195	692	440	946	871	1061	0
1066	179	0	4276	-308	-4584	-1984	4430	-2446	605	715	865	956	1162	1600	0
1067	179	0	5277	-271	-5548	-2503	5412	-2909	624	698	799	772	1144	1724	0
1068	179	0	5418	-250	-5668	-2584	5543	-2959	576	492	585	673	907	1584	0
1069	179	0	5358	-269	-5627	-2544	5492	-2948	455	219	448	424	698	1365	0
1070	179	0	4812	-263	-5075	-2274	4943	-2669	186	60	145	131	283	613	0
1071	179	0	-3955	-306	3649	2130	-3802	1671	-822	-1006	-754	-1229	-1443	-1951	0
1072	179	0	-13464	-335	13129	6899	-13296	6397	-1666	-1633	-1274	-1879	-2403	-3676	0
1073	179	0	-16547	-337	16210	8442	-16378	7936	-1724	-1338	-1257	-1649	-2089	-3530	0
1074	179	0	-10962	-316	10646	5639	-10804	5165	-1008	-537	-595	-415	-750	-1433	0
1075	179	0	258	-296	-554	19	406	-425	281	562	448	942	818	1158	0
1076	179	0	4813	-322	-5135	-2245	4974	-2728	609	558	717	973	1136	1738	0
1077	179	0	5962	-292	-6254	-2835	6108	-3273	642	485	719	807	1070	1738	0
1078	179	0	6342	-259	-6601	-3041	6471	-3430	698	364	737	750	1014	1786	0
1079	179	0	6287	-258	-6545	-3014	6416	-3401	475	230	428	510	789	1466	0
1080	179	0	5805	-240	-6045	-2782	5925	-3142	267	93	159	180	314	675	0
1081	179	0	-2930	-292	2638	1611	-2784	1173	-746	-874	-777	-1113	-1334	-1932	0
1082	179	0	-12394	-335	12059	6364	-12226	5862	-1577	-1387	-1342	-1806	-2320	-3608	0
1083	179	0	-15497	-296	15201	7896	-15349	7452	-1569	-1164	-1288	-1501	-1998	-3346	0
1084	179	0	-9915	-217	9698	5066	-9806	4740	-896	-219	-537	-306	-719	-1319	0
1085	179	0	1210	-192	-1402	-509	1306	-797	335	824	438	1028	921	1278	0
1086	179	0	5789	-199	-5988	-2795	5888	-3093	632	946	748	1070	1200	1848	0
1087	179	0	6864	-180	-7044	-3342	6954	-3612	708	797	758	944	1154	1850	0
1088	179	0	7166	-258	-7424	-3454	7295	-3841	682	764	758	785	1068	1800	0
1089	179	0	7048	-337	-7385	-3355	7216	-3861	570	564	550	634	894	1579	0
1090	179	0	6618	-389	-7007	-3114	6812	-3698	448	485	238	343	419	861	0
1091	179	0	-2146	-422	1724	1284	-1935	651	-677	-624	-659	-1103	-1325	-1802	0
1092	179	0	-11517	-388	11129	5952	-11323	5370	-1402	-1076	-1156	-1676	-2151	-3412	0
1093	179	0	-14667	-362	14305	7514	-14486	6971	-1571	-987	-1233	-1456	-1955	-3266	0
1094	179	0	-9104	-376	8728	4740	-8916	4176	-919	-60	-473	-312	-622	-1146	0
1095	179	0	2015	-382	-2397	-816	2206	-1389	327	962	576	1051	1078	1412	0
1096	179	0	6604	-488	-7092	-3058	6848	-3790	710	1010	843	1061	1295	1994	0
1097	179	0	7726	-519	-8245	-3603	7985	-4382	834	907	853	1057	1299	2035	0
1098	179	0	7953	-486	-8439	-3733	8196	-4462	779	719	801	886	1140	1986	0
1099	179	0	7896	-467	-8363	-3714	8129	-4415	609	448	541	669	750	1697	0
1100	179	0	7376	-492	-7868	-3442	7622	-4180	525	384	333	345	419	952	0
1101	179	0	-1386	-504	882	945	-1134	189	-613	-770	-595	-1022	-1295	-1757	0
1102	179	0	-10797	-335	10462	5566	-10629	5063	-1348	-1290	-1148	-1672	-2095	-3348	0
1103	179	0	-13882	-48	13834	6965	-13858	6893	-1563	-1195	-1154	-1456	-1959	-3162	0
1104	179	0	-8183	306	8489	3938	-8336	4397	-795	-246	-438	-244	-531	-1086	0
1105	179	0	3011	614	-2397	-1812	2704	-891	424	679	605	997	1016	1453	0
1106	179	0	7846	884	-6962	-4365	7404	-3039	861	779	841	1173	1249	2031	0
1107	179	0	8935	1150	-7785	-5042	8360	-3317	911	706	878	1030	1264	2166	0
1108	179	0	9408	1524	-7884	-5466	8646	-3180	785	453	772	795	1074	1918	0
1109	179	0	9581	1951	-7630	-5766	8605	-2839	731	384	580	704	977	1788	0
1110	179	0	9176	2357	-6819	-5766	7997	-2231	465	197	209	442	333	995	0
1111	179	0	822	2692	1870	-1757	-524	2281	-516	-776	-622	-933	-1251	-1662	0
1112	179	0	-8677	2877	11554	2900	-10115	7215	-1303	-1359	-1150	-1643	-2116	-3251	0
1113	179	0	-11728	2979	14707	4374	-13217	8843	-1476	-1113	-1259	-1431	-1907	-3185	0
1114	179	0	-6144	2995	9139	1574	-7641	6067	-731	-164	-360	-184	-517	-1084	0
1115	179	0	4899	2948	-1951	-3923	3425	498	517	878	541	1123	1086	1507	1
1116	179	0	9422	2617	-6805	-6019	8113	-2094	812	950	859	1113	1325	2104	0
1117	163	0	10232	2079	-8153	-6155	9192	-3037	985	880	977	1008	1330	2225	0
1118	163	0	10038	1338	-8700	-5688	9369	-3681	799	657	805	783	1117	2058	0
1119	163	0	9859	677	-9182	-5268	9520	-4252	810	669	603	748	971	1877	0
1120	163	0	8973	205	-8768	-4589	8870	-4281	531	457	287	452	473	1105	0
1121	163	0	270	-133	-403	-68	336	-268	-549	-533	-630	-1037	-1261	-1600	0
1122	163	0	-9404	-362	9042	4883	-9223	4340	-1292	-1018	-1092	-1586	-1965	-3204	0
1123	163	0	-12632	-523	12109	6577	-12370	5793	-1472	-871	-1200	-1476	-1926	-3140	0
1124	163	0	-7115	-564	6551	3839	-6833	2993	-743	7	-399	-248	-500	-966	0
1125	163	0	4008	-558	-4566	-1725	4287	-2562	523	1022	488	1144	1078	1524	0
1126	163	0	8667	-516	-9183	-4075	8925	-4849	890	1127	843	1150	1396	2147	0
1127	163	0	9691	-521	-10212	-4585	9951	-5366	923	958	892	1020	1305	2203	0
1128	163	0	9884	-582	-10466	-4651	10175	-5524	890	845	711	873	1136	2037	0
1129	163	0	9859	-533	-10392	-4663	10125	-5462	799	570	568	739	968	1918	0
1130	163	0	9297	-463	-9760	-4417	9528	-5111	589	362	164	362	453	1018	0
1131	163	0	485	-475	-960	-5	722	-717	-549	-653	-708	-979	-1218	-1711	0
1132	163	0	-9167	-428	8739	4797	-8953	4155	-1342	-1235	-1323	-1652	-2182	-3270	0
1133	163	0	-12250	-370	11880	6310	-12065	5755	-1439	-1051	-1280	-1414	-1967	-3142	0
1134	163	0	-6752	-283	6469	3517	-6610	3093	-776	-213	-597	-250	-566	-1053	0
1135	163	0	4419	-180	-4599	-2119	4509	-2389	506	807	457	1101	1045	1548	0
1136	163	0	9023	-164	-9187	-4429	9105	-4675	843	826	700	1080	1272	2050	0
1137	163	0	9985	-176	-10161	-4904	10073	-5168	991	777	779	1010	1286	2215	0
1138	163	0	10191	-199	-10390	-4996	10290	-5294	888	543	653	855	1028	2004	0
1139	163	0	10127	-182	-10309	-4972	10218	-5245	776	475	424	719	923	1780	0
1140	163	0	9450	-151	-9601	-4649	9525	-4876	583	172	124	289	360	927	0
1141	163	0	662	-199	-861	-231	761	-530	-543	-832	-762	-1101	-1297	-1716	0
1142	163	0	-9022	-197	8825	4609	-8923	4314	-1323	-1394	-1410	-1736	-2260	-3377	0
1143	163	0	-12211	-182	12029	6196	-12120	5923	-1515	-1164	-1455	-1441	-2058	-3309	0
1144	163	0	-6514	-114	6400	3314	-6457	3143	-682	-256	-692	-190	-717	-1109	0
1145	163	0	4755	1	-4754	-2378	4754	-2376	535	836	446	1129	1107	1460	0
1146	163	0	9459	23	-9436	-4741	9447	-4706	935	909	642	1090	1276	2077	0
1147	163	0	10607	54	-10553	-5330	10580	-5249	948	851	818	993	1402	2219	0
1148	163	0	10835	67	-10768	-5451	10801	-5350	973	587	698	793	1043	2062	0
1149	163	0	10722	54	-10668	-5388	10695	-5307	828	496	452	731	902	1874	0
1150	163	0	10039	-19	-10058	-5010	10048	-5038	620	164	17	372	323	942	0
1151	163	0	895	-71	-966	-412	930	-518	-630	-905	-1121	-1303	-1652	-2343	0
1152	163	0	-10747	-465	10282	5606	-10514	4908	-1994	-1910	-2405	-2151	-3055	-4628	0
1153	163	0	-14708	-855	13853	7781	-14280	6499	-2209	-1645	-2438	-1769	-2867	-4483	0
1154	163	0	-8777	-713	8064	4745	-8420	3675	-1330	-603	-1451	-428	-1233	-2021	0
1155	163	0	3811	-521	-4332	-1645	4071	-2426	356	917	133	1195	832	1127	0
1156	163	0	9172	-737	-9909	-4217	9540	-5323	958	1268	857	1447	1453	2207	0
1157	163	0	10602	-752	-11354	-4925	10978	-6053	1018	1394	968	1154	1336	2364	0
1158	163	0	10867	-937	-11804	-4965	11335	-6370	1119	1420	979	1024	1278	2324	0
1159	163	0	10457	-1148	-11605	-4654	11031	-6376	880	1431	657	791	1074	1974	0
1160	163	0	9337	-1336	-10673	-4000	10005	-6004	599	700	174	349	248	873	0
1161	163	0	-584	-1730	-1146	1157	281	-1438	-713	-556	-1121	-1105	-1602	-2298	0
1162	163	0	-11289	-1747	9542	6518	-10415	3897	-1792	-1414	-2285	-2054	-2797	-4266	0
1163	163	0	-14497	-1604	12893	8050	-13695	5644	-1868	-1476	-2188	-1714	-2570	-3994	0
1164	163	0	-7934	-1146	6788	4540	-7361	2821	-958	-570	-964	-438	-898	-1449	0
1165	163	0	4580	-805	-5385	-1887	4982	-3095	533	388	566	1070	1280	1732	0
1166	163	0	9718	-975	-10693	-4371	10205	-5834	1078	366	1111	1162	1559	2508	0
1167	163	0	10882	-1039	-11921	-4921	11401	-6480	1245	190	1293	1078	1544	2747	0
1168	163	0	11117	-1103	-12220	-5007	11668	-6661	1162	378	1171	752	1437	2586	0
1169	163	0	10714	-1251	-11965	-4731	11339	-6608	997	706	917	547	1173	2277	0
1170	163	0	9700	-1464	-11164	-4118	10432	-6314	665	960	504	77	426	1177	0
1171	163	0	-295	-1806	-1511	1050	608	-1658	-713	529	-710	-1317	-1524	-2093	0
1172	163	0	-10962	-1769	9193	6365	-10077	3712	-1757	407	-1486	-2073	-2731	-4108	0
1173	163	0	-14239	-1567	12672	7903	-13455	5552	-1883	942	-1363	-1621	-2485	-3897	0
1174	163	0	-7894	-1136	6758	4515	-7326	2811	-937	2227	-292	-67	-679	-1288	0
1175	163	0	4503	-758	-5261	-1872	4882	-3009	692	3301	940	1660	1231	1724	0
1176	163	0	9497	-843	-10340	-4327	9918	-5591	1311	3069	1253	1972	1780	2667	0
1177	163	0	10606	-921	-11527	-4842	11066	-6224	1392	2213	1119	1951	1722	2727	0
1178	163	0	10917	-940	-11857	-4988	11387	-6398	1497	1270	968	1940	1635	2820	0
1179	163	0	10460	-1092	-11552	-4684	11006	-6322	1245	77	618	1709	1375	2467	0
1180	163	0	9626	-1249	-10875	-4188	10250	-6062	1039	-993	65	1262	750	1422	0
1181	163	0	-139	-1650	-1511	894	686	-1580	-322	-2723	-1140	-29	-1164	-1707	0
1182	163	0	-10510	-1693	8817	6101	-9663	3562	-1445	-3833	-2019	-917	-2265	-3755	0
1183	163	0	-13498	-1511	11987	7504	-12742	5238	-1573	-3734	-1775	-549	-1996	-3455	0
1184	163	0	-6863	-1121	5742	3992	-6302	2310	-651	-2537	-634	752	-384	-970	0
1185	163	0	5894	-762	-6656	-2566	6275	-3709	1010	-781	946	2262	1612	2077	0
1186	163	0	11008	-944	-11952	-5032	11480	-6448	1513	36	1720	2199	1984	2828	0
1187	163	0	12492	-888	-13380	-5802	12936	-7134	1544	702	2000	1971	1862	2942	0
1188	163	0	12847	-861	-13708	-5993	13277	-7284	1567	1460	2106	1614	1660	2780	0
1189	163	0	12622	-905	-13527	-5858	13074	-7216	1420	2265	1963	1169	1361	2554	0
1190	163	0	11566	-1164	-12730	-5201	12148	-6947	987	2723	1464	420	665	1400	0
1191	163	0	1668	-1577	-3245	-45	2456	-2411	-269	2318	116	-1293	-1390	-1678	0
1192	163	0	-9107	-1561	7546	5334	-8326	2992	-1367	2180	-952	-2368	-2560	-3633	0
1193	163	0	-12566	-1359	11207	6962	-11886	4924	-1522	2523	-1253	-2316	-2368	-3523	0
1194	163	0	-6508	-834	5674	3671	-6091	2420	-711	3678	-494	-1249	-723	-1010	0
1195	163	0	5520	-360	-5880	-2580	5700	-3120	694	4607	580	17	1206	1953	0
1196	163	0	10239	-463	-10702	-4888	10470	-5582	1162	4143	717	-122	1503	2630	0
1197	163	0	11338	-486	-11824	-5426	11581	-6155	1266	3332	723	-358	1431	2760	0
1198	163	0	11475	-492	-11967	-5491	11721	-6229	1117	2364	517	-562	1371	2632	0
1199	163	0	11303	-558	-11861	-5372	11582	-6209	962	1338	133	-785	1094	2368	0
1200	163	0	10518	-673	-11191	-4922	10854	-5932	679	155	-98	-1131	500	1429	0
1201	163	0	1026	-970	-1996	-28	1511	-1483	-669	-1761	-1224	-2522	-1356	-1606	0
1202	163	0	-8724	-739	7985	4731	-8354	3623	-1487	-3041	-1759	-3082	-2355	-3321	0
1203	163	0	-11726	-583	11143	6154	-11434	5280	-1623	-3625	-1513	-2747	-2118	-3210	0
1204	163	0	-5774	-455	5319	3114	-5546	2432	-653	-3226	-490	-1187	-630	-1008	0
1205	163	0	5648	-395	-6043	-2626	5845	-3219	618	-2566	830	341	1082	1732	0
1206	163	0	10397	-389	-10786	-5004	10591	-5587	1129	-2896	1282	607	1371	2384	0
1207	163	0	11400	-337	-11737	-5531	11568	-6037	1202	-3317	1303	669	1344	2473	0
1208	163	0	11638	-236	-11874	-5701	11756	-6055	1311	-3794	1255	793	1212	2395	0
1209	163	0	11376	-240	-11616	-5568	11496	-5928	1278	-4169	971	863	1041	2165	0
1210	163	0	10660	-215	-10875	-5222	10767	-5545	993	-4409	640	609	564	1398	0
1211	163	0	1622	-170	-1792	-726	1707	-981	9	-5333	-506	-675	-1074	-1317	0
1212	163	0	-8298	-147	8151	4222	-8224	4002	-772	-5587	-1111	-1257	-2044	-2904	0
1213	163	0	-11550	-116	11434	5833	-11492	5659	-958	-5030	-1156	-954	-1839	-2737	0
1214	163	0	-5899	-15	5884	2957	-5891	2934	-126	-3484	-211	372	-300	-564	0
1215	163	0	5235	1	-5234	-2618	5234	-2616	1107	-1691	795	1757	1497	2011	0
1216	163	0	9812	-25	-9837	-4893	9824	-4931	1501	-888	1169	1866	1660	2694	0
1217	163	0	10631	-91	-10722	-5270	10676	-5406	1519	-129	1162	1755	1734	2820	0
1218	163	0	10868	-42	-10910	-5413	10889	-5476	1480	611	1012	1526	1538	2667	0
1219	163	0	10578	-29	-10607	-5274	10592	-5318	1255	1635	880	1394	1406	2403	0
1220	163	0	9684	-25	-9709	-4829	9696	-4867	970	2320	506	946	834	1509	0
1221	163	0	663	-54	-717	-304	690	-385	-95	2388	-230	-419	-830	-1119	0
1222	163	0	-9398	-46	9352	4722	-9375	4653	-1034	2688	-772	-1181	-1804	-2855	0
1223	163	0	-12789	-36	12753	6412	-12771	6358	-1202	3587	-841	-948	-1683	-2774	0
1224	163	0	-7335	21	7356	3657	-7345	3688	-397	5146	-79	331	-287	-580	0
1225	163	0	3809	56	-3753	-1932	3781	-1848	818	6615	894	1631	1437	1990	0
1226	163	0	8327	48	-8279	-4187	8303	-4115	1160	6894	1229	1532	1668	2520	0
1227	163	0	9196	-3	-9199	-4596	9197	-4601	1235	6859	1247	1389	1645	2638	0
1228	163	0	9342	-34	-9376	-4654	9359	-4705	1138	6582	981	1198	1414	2467	0
1229	163	0	9296	-91	-9387	-4602	9341	-4739	1090	6283	841	1068	1220	2262	0
1230	163	0	8654	-87	-8741	-4283	8697	-4414	776	5773	395	675	640	1412	0
1231	163	0	-203	-157	46	180	-124	-55	-351	4366	-424	-744	-948	-1293	0
1232	163	0	-10032	-230	9802	5131	-9917	4786	-1121	3305	-1067	-1548	-1949	-2929	0
1233	163	0	-13290	-285	13005	6787	-13147	6360	-1212	2995	-1129	-1150	-1707	-2801	0
1234	163	0	-7798	-269	7529	4033	-7663	3630	-587	3276	-409	-137	-397	-793	0
1235	163	0	3287	-199	-3486	-1544	3386	-1842	649	3736	568	1262	1247	1790	0
1236	163	0	7758	-149	-7907	-3804	7832	-4028	995	3084	907	1121	1420	2326	0
1237	163	0	8728	-182	-8910	-4273	8819	-4546	1103	2471	865	1020	1468	2423	0
1238	163	0	8699	-254	-8953	-4222	8826	-4603	915	1676	748	741	1208	2166	0
1239	163	0	8447	-341	-8788	-4053	8617	-4564	768	905	500	616	1098	1994	0
1240	163	0	7688	-388	-8076	-3650	7882	-4232	576	-110	137	91	471	1086	0
1241	163	0	-1308	-391	917	849	-1112	263	-525	-1687	-793	-1187	-1144	-1590	0
1242	163	0	-11141	-452	10689	5796	-10915	5118	-1303	-2886	-1474	-1980	-2112	-3276	0
1243	163	0	-14532	-440	14092	7486	-14312	6826	-1455	-3338	-1455	-1767	-1934	-3158	0
1244	163	0	-9119	-411	8708	4765	-8913	4148	-733	-3022	-818	-578	-613	-1164	0
1245	163	0	1989	-391	-2380	-799	2184	-1385	424	-2357	126	694	1088	1468	0
1246	163	0	6394	-481	-6875	-2956	6634	-3678	871	-2754	415	781	1317	2038	0
1247	163	0	7182	-471	-7653	-3355	7417	-4062	828	-3241	479	640	1189	2013	0
1248	163	0	7380	-422	-7802	-3479	7591	-4112	894	-3497	424	461	1101	1858	0
1249	163	0	7252	-424	-7676	-3414	7464	-4050	731	-3823	310	428	795	1765	0
1250	163	0	6475	-444	-6919	-3015	6697	-3681	502	-4103	112	116	314	907	0
1251	163	0	-2398	-517	1881	1457	-2139	682	-556	-4989	-762	-1280	-1336	-1831	0
1252	163	0	-12309	-543	11766	6426	-12037	5611	-1309	-5490	-1148	-1928	-2242	-3455	0
1253	163	0	-15583	-531	15052	8057	-15317	7260	-1435	-5100	-1191	-1662	-2017	-3369	0
1254	163	0	-10052	-496	9556	5274	-9804	4530	-694	-3829	-356	-386	-649	-1154	0
1255	163	0	1003	-415	-1418	-294	1210	-916	543	-2415	609	997	993	1286	0
1256	163	0	5572	-453	-6025	-2559	5798	-3239	894	-1980	989	975	1218	1889	0
1257	163	0	6485	-479	-6964	-3003	6724	-3721	983	-1716	1034	882	1241	2021	0
1258	163	0	6730	-517	-7247	-3106	6988	-3882	946	-1358	865	671	1098	1819	0
1259	163	0	6648	-539	-7187	-3054	6917	-3863	812	-1070	760	585	896	1724	0
1260	163	0	6001	-585	-6586	-2708	6293	-3585	539	-863	382	153	368	814	0
1261	163	0	-2695	-618	2077	1656	-2386	729	-488	-1332	-521	-1206	-1154	-1765	0
1262	163	0	-12328	-562	11766	6445	-12047	5602	-1241	-1455	-1065	-1922	-2207	-3344	0
1263	163	0	-15362	-525	14837	7943	-15099	7156	-1431	-785	-1082	-1672	-1887	-3212	0
1264	163	0	-9760	-452	9308	5106	-9534	4428	-710	566	-436	-403	-572	-1167	0
1265	163	0	1453	-397	-1850	-528	1651	-1123	479	1940	618	863	1154	1447	0
1266	163	0	6181	-399	-6580	-2891	6380	-3489	851	2411	843	878	1326	2015	0
1267	163	0	7302	-440	-7742	-3431	7522	-4091	1034	2570	940	840	1381	2209	0
1268	163	0	7535	-477	-8012	-3529	7773	-4244	942	2605	733	677	1171	2027	0
1269	163	0	7663	-533	-8196	-3565	7929	-4364	731	2582	583	453	971	1747	0
1270	163	0	7003	-611	-7614	-3196	7308	-4112	477	2586	353	176	539	1076	0
1271	163	0	-1790	-700	1090	1245	-1440	195	-661	1559	-661	-1295	-1195	-1736	0
1272	163	0	-11319	-694	10625	6006	-10972	4965	-1196	1107	-1177	-1885	-2007	-3342	0
1273	163	0	-14540	-644	13896	7592	-14218	6626	-1522	1191	-1218	-1598	-1887	-3171	0
1274	163	0	-8820	-490	8330	4655	-8575	3920	-737	2044	-502	-323	-517	-1142	0
1275	163	0	2326	-399	-2725	-963	2525	-1562	512	3001	543	1084	1181	1501	0
1276	163	0	6920	-395	-7315	-3262	7117	-3855	791	2828	762	970	1303	2038	0
1277	163	0	7976	-453	-8429	-3761	8202	-4441	1022	2679	886	1057	1350	2199	0
1278	163	0	8201	-432	-8633	-3884	8417	-4532	873	2335	803	841	1156	2027	0
1279	163	0	8139	-397	-8536	-3871	8337	-4466	826	1922	638	723	1018	1839	0
1280	163	0	7470	-452	-7922	-3509	7696	-4187	582	1524	403	401	506	1006	0
1281	163	0	-1398	-516	882	957	-1140	183	-539	223	-483	-1028	-1224	-1629	0
1282	163	0	-10991	-566	10425	5778	-10708	4929	-1299	-455	-1098	-1647	-2143	-3418	0
1283	163	0	-14326	-547	13779	7436	-14052	6616	-1414	-576	-1119	-1375	-1903	-3191	0
1284	163	0	-8680	-434	8246	4557	-8463	3906	-723	106	-384	-194	-486	-1177	0
1285	163	0	2365	-405	-2770	-980	2567	-1587	475	911	601	1103	1057	1400	0
1286	163	0	6887	-419	-7306	-3234	7096	-3862	871	818	876	1160	1418	1941	0
1287	163	0	7908	-428	-8336	-3740	8122	-4382	946	440	987	1006	1305	2054	0
1288	163	0	7948	-459	-8407	-3744	8177	-4433	853	52	774	937	1171	1938	0
1289	163	0	7810	-514	-8324	-3648	8067	-4419	758	-199	591	675	923	1691	0
1290	163	0	7048	-543	-7591	-3252	7319	-4067	504	-591	258	420	533	820	0
1291	163	0	-1951	-547	1404	1249	-1677	428	-597	-1866	-704	-1049	-1237	-1870	0
1292	163	0	-11684	-485	11199	6084	-11441	5357	-1346	-2473	-1233	-1773	-2161	-3515	0
1293	163	0	-15036	-442	14594	7739	-14815	7076	-1536	-2465	-1261	-1544	-2005	-3325	0
1294	163	0	-9626	-448	9178	5037	-9402	4365	-840	-1505	-525	-384	-552	-1268	0
1295	163	0	1395	-393	-1788	-501	1591	-1090	358	-564	500	1016	1012	1228	0
1296	163	0	5915	-432	-6347	-2741	6131	-3389	801	-508	816	1055	1284	1920	0
1297	163	0	6695	-413	-7108	-3141	6901	-3760	797	-494	787	873	1243	1883	0
1298	163	0	6842	-407	-7249	-3217	7045	-3828	733	-677	632	692	1001	1699	0
1299	163	0	6644	-376	-7020	-3134	6832	-3698	616	-669	498	609	878	1577	0
1300	163	0	5952	-362	-6314	-2795	6133	-3338	391	-892	174	151	343	626	0
1301	163	0	-2971	-430	2541	1700	-2756	1055	-708	-1794	-717	-1140	-1359	-1967	0
1302	163	0	-12714	-411	12303	6562	-12508	5946	-1522	-2186	-1268	-1856	-2304	-3670	0
1303	163	0	-16008	-372	15636	8190	-15822	7632	-1681	-1848	-1262	-1629	-2081	-3507	0
1304	163	0	-10576	-393	10183	5484	-10379	4895	-968	-783	-541	-442	-624	-1476	0
1305	163	0	688	-322	-1010	-183	849	-666	314	556	444	1041	964	1165	0
1306	163	0	5089	-393	-5482	-2348	5285	-2937	618	772	768	944	1257	1784	0
1307	163	0	6030	-492	-6522	-2769	6276	-3507	624	688	841	744	1148	1879	0
1308	163	0	6105	-461	-6566	-2822	6335	-3513	665	568	618	768	1049	1695	0
1309	163	0	6012	-424	-6436	-2794	6224	-3430	461	593	486	574	871	1480	0
1310	163	0	5408	-287	-5695	-2560	5551	-2991	300	388	186	230	355	624	0
1311	163	0	-3453	-353	3100	1903	-3276	1373	-787	-543	-719	-1134	-1350	-1978	0
1312	163	0	-13247	-401	12846	6824	-13046	6222	-1561	-1165	-1375	-1796	-2287	-3684	0
1313	163	0	-16553	-422	16131	8487	-16342	7854	-1736	-954	-1416	-1643	-2025	-3579	0
1314	163	0	-11034	-403	10631	5718	-10832	5114	-1026	-44	-636	-331	-715	-1443	0
1315	163	0	2	-364	-366	181	184	-365	223	865	413	1010	1006	1115	0
1316	163	0	4623	-347	-4970	-2138	4796	-2658	613	873	688	1051	1164	1693	0
1317	163	0	5504	-228	-5732	-2638	5618	-2980	719	591	737	956	1156	1718	0
1318	163	0	5723	-240	-5963	-2741	5843	-3101	607	345	624	764	946	1569	0
1319	163	0	5562	-261	-5823	-2650	5692	-3042	514	240	434	735	863	1486	0
1320	163	0	4867	-277	-5144	-2295	5005	-2710	283	-226	97	178	258	512	0
1321	163	0	-4009	-353	3656	2181	-3832	1651	-785	-1216	-797	-1057	-1373	-2153	0
1322	163	0	-13811	-358	13453	7084	-13632	6547	-1670	-1808	-1451	-1829	-2372	-3817	0
1323	163	0	-17013	-337	16676	8675	-16844	8169	-1782	-1747	-1478	-1662	-2260	-3757	0
1324	163	0	-11495	-271	11224	5883	-11359	5476	-1078	-801	-638	-353	-715	-1569	0
1325	163	0	-274	-236	38	255	-156	-99	124	238	355	863	861	1014	0
1326	163	0	4330	-254	-4584	-2038	4457	-2419	570	360	776	915	1140	1639	0
1327	163	0	5236	-261	-5497	-2487	5366	-2879	601	256	711	807	1088	1670	0
1328	163	0	5447	-289	-5736	-2579	5591	-3012	667	161	620	638	950	1528	0
1329	163	0	5190	-335	-5525	-2427	5357	-2930	417	102	465	455	762	1348	0
1330	163	0	4528	-329	-4857	-2099	4692	-2593	238	-141	162	65	184	455	0
1331	163	0	-4300	-339	3961	2319	-4130	1811	-861	-919	-737	-1274	-1408	-2134	0
1332	163	0	-14024	-320	13704	7172	-13864	6692	-1652	-1363	-1356	-2015	-2322	-3870	0
1333	163	0	-17269	-281	16988	8775	-17128	8353	-1813	-1189	-1361	-1744	-2168	-3703	0
1334	163	0	-11641	-246	11395	5943	-11518	5574	-1024	-83	-440	-469	-795	-1623	0
1335	163	0	-489	-230	259	359	-374	14	225	1004	455	849	853	956	0
1336	163	0	4218	-329	-4547	-1944	4382	-2438	614	1231	838	874	1162	1584	0
1337	163	0	5217	-335	-5552	-2441	5384	-2943	673	1224	909	700	1154	1732	0
1338	163	0	5517	-335	-5852	-2591	5684	-3093	626	1088	723	580	971	1590	0
1339	163	0	5492	-275	-5767	-2608	5629	-3021	483	942	529	469	764	1408	0
1340	163	0	4925	-217	-5142	-2354	5033	-2679	277	704	223	118	252	533	0
1341	163	0	-3811	-263	3548	2037	-3679	1642	-845	-287	-630	-1295	-1455	-2116	0
1342	163	0	-13525	-291	13234	6908	-13379	6471	-1627	-952	-1226	-1947	-2366	-3825	0
1343	163	0	-16706	-312	16394	8509	-16550	8041	-1767	-849	-1268	-1771	-2153	-3684	0
1344	163	0	-11065	-267	10798	5666	-10931	5265	-966	5	-485	-502	-725	-1528	0
1345	163	0	157	-252	-409	47	283	-330	201	940	517	814	882	1039	0
1346	163	0	4879	-252	-5131	-2313	5005	-2691	634	1001	884	892	1214	1771	0
1347	163	0	5888	-242	-6130	-2823	6009	-3186	719	614	847	750	1142	1784	0
1348	163	0	6183	-259	-6442	-2962	6312	-3350	614	399	717	587	1039	1647	0
1349	163	0	6193	-228	-6421	-2982	6307	-3324	510	246	574	539	845	1530	0
1350	163	0	5655	-236	-5891	-2709	5773	-3063	314	-194	325	129	308	613	0
1351	163	0	-3140	-263	2877	1701	-3008	1307	-713	-1311	-649	-1229	-1358	-2031	0
1352	163	0	-12922	-291	12631	6606	-12776	6170	-1639	-1961	-1288	-1949	-2380	-3734	0
1353	163	0	-16026	-347	15679	8186	-15852	7666	-1635	-1796	-1326	-1649	-2172	-3546	0
1354	163	0	-10524	-341	10183	5432	-10353	4921	-1022	-995	-574	-492	-723	-1476	0
1355	163	0	819	-372	-1191	-223	1005	-781	327	98	514	898	1016	1165	0
1356	163	0	5514	-325	-5839	-2594	5676	-3082	795	60	923	962	1352	1850	0
1357	163	0	6649	-203	-6852	-3223	6750	-3527	764	-116	828	830	1129	1843	0
1358	163	0	7019	-151	-7170	-3434	7094	-3660	818	-157	832	727	1055	1769	0
1359	163	0	6856	-197	-7053	-3329	6954	-3625	603	-265	620	593	863	1631	0
1360	163	0	6376	-254	-6630	-3061	6503	-3442	440	-430	174	207	304	661	0
1361	163	0	-2434	-337	2097	1385	-2265	880	-609	-1288	-570	-1099	-1257	-1879	0
1362	163	0	-12209	-372	11837	6290	-12023	5732	-1530	-1835	-1326	-1858	-2248	-3639	0
1363	163	0	-15259	-323	14936	7791	-15097	7306	-1513	-1530	-1251	-1501	-2106	-3439	0
1364	163	0	-9673	-228	9445	4950	-9559	4608	-863	-618	-440	-279	-671	-1365	0
1365	163	0	1585	-174	-1759	-705	1672	-966	353	644	554	1008	1020	1336	0
1366	163	0	6257	-170	-6427	-3043	6342	-3298	739	725	904	991	1309	1914	0
1367	163	0	7483	-180	-7663	-3651	7573	-3921	915	793	991	960	1299	2104	0
1368	163	0	7620	-250	-7870	-3685	7745	-4060	826	686	826	787	1220	1889	0
1369	163	0	7521	-306	-7827	-3607	7674	-4066	704	605	578	677	867	1695	0
1370	163	0	6915	-294	-7209	-3310	7062	-3751	479	467	300	316	457	859	0
1371	163	0	-1951	-345	1606	1148	-1778	630	-696	-587	-663	-1105	-1321	-1848	0
1372	163	0	-11586	-325	11261	5955	-11423	5468	-1416	-1053	-1261	-1722	-2250	-3503	0
1373	163	0	-14866	-349	14517	7607	-14691	7084	-1571	-888	-1290	-1524	-2044	-3309	0
1374	163	0	-9313	-407	8906	4860	-9109	4249	-917	36	-537	-386	-682	-1330	0
1375	163	0	1944	-287	-2231	-828	2087	-1259	444	1127	589	1037	1078	1392	0
1376	163	0	6606	-203	-6809	-3201	6707	-3506	700	1113	859	993	1193	1903	0
1377	163	0	7729	-203	-7932	-3763	7830	-4067	808	1008	911	900	1222	2025	0
1378	163	0	7808	-254	-8062	-3777	7935	-4158	748	787	752	733	1018	1862	0
1379	163	0	7816	-236	-8052	-3790	7934	-4144	746	626	570	632	900	1747	0
1380	163	0	7169	-203	-7372	-3483	7270	-3787	389	358	199	194	355	785	0
1381	163	0	-1643	-291	1352	967	-1497	530	-702	-688	-717	-1150	-1363	-1854	0
1382	163	0	-11433	-341	11092	5887	-11262	5375	-1482	-1340	-1346	-1821	-2347	-3530	0
1383	163	0	-14677	-298	14379	7487	-14528	7040	-1610	-1220	-1462	-1563	-2182	-3492	0
1384	163	0	-9042	-225	8817	4633	-8929	4296	-950	-209	-589	-368	-661	-1346	0
1385	163	0	2172	-159	-2331	-1006	2251	-1245	376	760	475	989	1001	1348	0
1386	163	0	6869	-188	-7057	-3340	6963	-3622	752	847	758	991	1297	1924	0
1387	163	0	7989	-184	-8173	-3902	8081	-4178	884	760	840	970	1181	2056	0
1388	163	0	8096	-178	-8274	-3959	8185	-4226	737	574	733	737	1041	1908	0
1389	163	0	8057	-180	-8237	-3938	8147	-4208	729	426	517	638	917	1662	0
1390	163	0	7381	-217	-7598	-3582	7489	-3907	453	164	209	221	360	828	0
1391	163	0	-1510	-298	1212	904	-1361	457	-723	-735	-766	-1086	-1359	-1881	0
1392	163	0	-11293	-327	10966	5810	-11129	5319	-1528	-1313	-1394	-1837	-2277	-3507	0
1393	163	0	-14531	-337	14194	7434	-14362	6928	-1592	-1253	-1367	-1614	-2135	-3385	0
1394	163	0	-8915	-294	8621	4604	-8768	4163	-874	-155	-549	-339	-611	-1239	0
1395	163	0	2246	-192	-2438	-1027	2342	-1315	368	845	442	999	938	1340	0
1396	163	0	6944	-197	-7141	-3373	7042	-3669	820	944	847	1105	1231	2002	0
1397	163	0	7923	-211	-8134	-3856	8028	-4172	886	807	822	975	1235	2054	0
1398	163	0	8119	-201	-8320	-3959	8219	-4260	779	638	719	741	1105	1959	0
1399	163	0	8002	-223	-8225	-3889	8113	-4224	613	481	535	603	871	1728	0
1400	163	0	7430	-238	-7668	-3596	7549	-3953	426	273	209	292	263	898	0
1401	163	0	-1516	-333	1183	924	-1349	425	-638	-843	-634	-1121	-1375	-1854	0
1402	163	0	-11303	-323	10980	5813	-11141	5328	-1437	-1387	-1365	-1757	-2312	-3490	0
1403	163	0	-14417	-267	14150	7342	-14283	6941	-1610	-1334	-1272	-1600	-2145	-3385	0
1404	163	0	-8876	-236	8640	4556	-8758	4202	-812	-391	-554	-306	-679	-1274	0
1405	163	0	2359	-188	-2547	-1085	2453	-1367	407	669	514	944	993	1334	0
1406	163	0	7017	-207	-7224	-3405	7120	-3715	766	785	791	1030	1270	1938	0
1407	163	0	8072	-277	-8349	-3897	8210	-4313	810	636	871	869	1257	1982	0
1408	163	0	8362	-230	-8592	-4066	8477	-4411	797	372	743	719	1113	1945	0
1409	163	0	8264	-147	-8411	-4058	8337	-4279	665	226	525	626	876	1730	0
1410	163	0	7777	-118	-7895	-3829	7836	-4006	477	-50	166	211	356	805	0
1411	163	0	-1004	-199	805	601	-904	303	-570	-1039	-702	-1094	-1295	-1773	0
1412	163	0	-10727	-232	10495	5479	-10611	5131	-1449	-1650	-1369	-1755	-2324	-3519	0
1413	163	0	-13835	-205	13630	7020	-13732	6712	-1598	-1394	-1288	-1583	-2056	-3311	0
1414	163	0	-8230	-174	8056	4202	-8143	3941	-770	-485	-543	-316	-640	-1206	0
1415	163	0	3077	-108	-3185	-1484	3131	-1646	490	632	556	1034	1018	1443	0
1416	163	0	7742	-87	-7829	-3827	7785	-3958	797	704	772	1082	1325	1940	0
1417	163	0	8782	-114	-8896	-4334	8839	-4505	884	669	847	1004	1307	2203	0
1418	163	0	9112	-118	-9230	-4497	9171	-4674	878	585	717	849	1121	1916	0
1419	163	0	9102	-159	-9261	-4471	9181	-4710	849	490	583	661	993	1813	0
1420	163	0	8433	-182	-8615	-4125	8524	-4398	560	267	149	364	434	1001	0
1421	163	0	-325	-318	7	321	-166	-155	-572	-649	-644	-999	-1127	-1757	0
1422	163	0	-10023	-380	9643	5201	-9833	4631	-1262	-1146	-1313	-1728	-2083	-3418	0
1423	163	0	-13131	-329	12802	6730	-12966	6236	-1406	-952	-1255	-1402	-1957	-3187	0
1424	163	0	-7494	-124	7370	3809	-7432	3623	-807	40	-459	-335	-523	-1057	0
1425	163	0	3742	-56	-3798	-1843	3770	-1927	469	1131	580	1107	1134	1501	0
1426	163	0	8379	-73	-8452	-4153	8415	-4262	855	1202	838	1175	1348	2165	0
1427	163	0	9489	-75	-9564	-4707	9526	-4819	942	1154	925	954	1394	2213	0
1428	163	0	9757	-71	-9828	-4843	9792	-4949	944	938	808	857	1195	2095	0
1429	163	0	9715	-17	-9732	-4849	9723	-4874	808	822	603	770	1030	1901	0
1430	163	0	9116	-42	-9158	-4537	9137	-4600	545	601	273	409	529	1051	0
1431	163	0	379	-106	-485	-136	432	-295	-490	-384	-585	-931	-1181	-1509	0
1432	163	0	-9373	-124	9249	4748	-9311	4562	-1255	-997	-1229	-1588	-2178	-3241	0
1433	163	0	-12594	-147	12447	6370	-12520	6150	-1369	-814	-1241	-1422	-1934	-3078	0
1434	163	0	-7119	-143	6976	3631	-7047	3416	-675	19	-492	-246	-514	-1067	0
1435	163	0	4034	-67	-4101	-1983	4067	-2084	568	1131	659	1090	1152	1586	0
1436	163	0	8650	-17	-8667	-4316	8658	-4342	950	1059	834	1148	1313	2151	0
1437	163	0	9622	-13	-9635	-4804	9628	-4824	989	1037	905	1041	1348	2258	0
1438	163	0	9834	-42	-9876	-4896	9855	-4959	925	830	758	859	1206	2075	0
1439	163	0	9724	-98	-9822	-4813	9773	-4960	824	583	597	715	931	1889	0
1440	163	0	8981	-69	-9050	-4456	9015	-4559	531	325	277	349	475	1032	0
1441	163	0	250	-139	-389	-55	319	-264	-508	-661	-682	-958	-1218	-1637	0
1442	163	0	-9491	-226	9265	4858	-9378	4519	-1229	-1231	-1171	-1678	-2052	-3255	0
1443	163	0	-12743	-244	12499	6493	-12621	6127	-1429	-1136	-1214	-1528	-1907	-3162	0
1444	163	0	-7214	-166	7048	3690	-7131	3441	-721	-170	-490	-267	-585	-1057	0
1445	163	0	3752	-114	-3866	-1819	3809	-1990	519	832	479	1067	1103	1484	0
1446	163	0	8396	-91	-8487	-4152	8441	-4289	871	810	731	1072	1313	2044	0
1447	163	0	9390	-106	-9496	-4642	9443	-4801	993	723	876	1034	1309	2170	0
1448	163	0	9469	-143	-9612	-4663	9540	-4877	890	525	700	824	1107	2019	0
1449	163	0	9348	-192	-9540	-4578	9444	-4866	766	356	523	599	919	1833	0
1450	163	0	8754	-168	-8922	-4293	8838	-4545	591	182	283	333	481	1061	0
1451	163	0	-115	-221	-106	168	-4	-163	-508	-869	-680	-1088	-1255	-1550	0
1452	163	0	-9777	-211	9566	4994	-9671	4677	-1276	-1435	-1142	-1808	-2085	-3226	0
1453	163	0	-13119	-228	12891	6673	-13005	6331	-1418	-1251	-1156	-1573	-1893	-3090	0
1454	163	0	-7772	-271	7501	4021	-7636	3615	-795	-263	-514	-304	-601	-1123	0
1455	163	0	3199	-221	-3420	-1489	3309	-1820	455	698	490	985	1045	1470	0
1456	163	0	7745	-199	-7944	-3773	7844	-4071	818	828	787	1022	1297	2104	0
1457	163	0	8652	-178	-8830	-4237	8741	-4504	907	675	834	867	1276	2172	0
1458	163	0	8905	-180	-9085	-4362	8995	-4632	940	603	671	770	1132	2044	0
1459	163	0	8740	-168	-8908	-4286	8824	-4538	791	364	580	671	964	1887	0
1460	163	0	8117	-149	-8266	-3984	8191	-4207	572	186	217	258	376	931	0
1461	163	0	-568	-213	355	390	-461	71	-467	-694	-646	-1035	-1195	-1579	0
1462	163	0	-10349	-256	10093	5302	-10221	4918	-1284	-1311	-1226	-1844	-2104	-3183	0
1463	163	0	-13434	-221	13213	6827	-13323	6496	-1400	-1169	-1175	-1586	-1965	-3204	0
1464	163	0	-8102	-199	7903	4150	-8002	3852	-673	-277	-422	-347	-535	-1035	0
1465	163	0	2918	-199	-3117	-1359	3017	-1658	469	797	461	927	1037	1435	0
1466	163	0	7485	-230	-7715	-3627	7600	-3972	904	900	805	1030	1259	2062	0
1467	163	0	8472	-201	-8673	-4135	8572	-4437	950	797	859	913	1264	2165	0
1468	163	0	8664	-114	-8778	-4275	8721	-4446	836	613	733	624	1123	1967	0
1469	163	0	8687	-97	-8784	-4295	8735	-4440	803	508	591	574	983	1808	0
1470	163	0	8107	-97	-8204	-4005	8155	-4150	601	292	294	207	446	1024	0
1471	163	0	-672	-186	486	429	-579	150	-486	-655	-620	-1078	-1144	-1573	0
1472	163	0	-10400	-252	10148	5326	-10274	4948	-1292	-1257	-1204	-1819	-2137	-3224	0
1473	163	0	-13653	-304	13349	6978	-13501	6522	-1427	-1068	-1113	-1604	-1969	-3061	0
1474	163	0	-8285	-347	7938	4316	-8111	3795	-622	-151	-364	-320	-517	-1074	0
1475	163	0	2613	-314	-2927	-1149	2770	-1620	426	772	465	927	1043	1383	0
1476	163	0	7304	-225	-7529	-3539	7416	-3877	962	890	857	1041	1398	2009	0
1477	163	0	8187	-137	-8324	-4025	8255	-4230	923	719	888	762	1280	2110	0
1478	163	0	8406	-131	-8537	-4137	8471	-4334	904	597	723	626	1138	1877	0
1479	163	0	8303	-149	-8452	-4077	8377	-4300	808	469	599	624	997	1778	0
1480	163	0	7619	-197	-7816	-3711	7717	-4006	500	137	238	131	368	921	0
1481	163	0	-1012	-221	791	616	-901	285	-388	-727	-564	-1067	-1084	-1569	0
1482	163	0	-10690	-242	10448	5466	-10569	5103	-1249	-1358	-1152	-1829	-2118	-3317	0
1483	163	0	-13888	-244	13644	7066	-13766	6700	-1358	-1148	-1024	-1530	-1815	-3140	0
1484	163	0	-8508	-186	8322	4347	-8415	4068	-727	-304	-422	-325	-568	-1094	0
1485	163	0	2567	-137	-2704	-1215	2635	-1420	436	789	558	876	1020	1305	0
1486	163	0	7103	-172	-7275	-3465	7189	-3723	878	814	907	973	1358	2058	0
1487	163	0	8084	-133	-8217	-3975	8150	-4175	907	731	789	855	1268	2052	0
1488	163	0	8377	-114	-8491	-4131	8434	-4302	962	603	828	750	1142	2085	0
1489	163	0	8241	-122	-8363	-4059	8302	-4242	713	488	603	636	929	1810	0
1490	163	0	7653	-157	-7810	-3748	7731	-3983	620	186	273	244	353	981	0
1491	163	0	-1176	-271	905	723	-1040	317	-543	-729	-613	-1090	-1162	-1643	0
1492	163	0	-10836	-362	10474	5599	-10655	5056	-1202	-1261	-1115	-1864	-2104	-3296	0
1493	163	0	-14188	-438	13750	7313	-13969	6656	-1363	-1098	-1103	-1495	-1934	-3105	0
1494	163	0	-8838	-403	8435	4620	-8636	4016	-702	-232	-436	-417	-554	-1183	0
1495	163	0	2200	-358	-2558	-921	2379	-1458	473	820	550	993	1022	1406	0
1496	163	0	6693	-426	-7119	-3133	6906	-3772	847	869	853	927	1239	2000	0
1497	163	0	7661	-415	-8076	-3623	7868	-4245	904	776	937	861	1185	2102	0
1498	163	0	7937	-393	-8330	-3772	8133	-4361	898	702	766	746	1134	1881	0
1499	163	0	7818	-366	-8184	-3726	8001	-4275	721	459	562	549	900	1720	0
1500	163	0	7216	-384	-7600	-3416	7408	-3992	552	219	263	205	403	923	0
1501	163	0	-1611	-391	1220	1001	-1415	414	-516	-717	-611	-1208	-1187	-1678	0
1502	163	0	-11201	-215	10986	5708	-11093	5385	-1359	-1321	-1162	-1881	-2203	-3404	0
1503	163	0	-14334	89	14423	7122	-14378	7256	-1501	-1200	-1206	-1577	-2005	-3226	0
1504	163	0	-8774	415	9189	4179	-8981	4802	-793	-275	-543	-405	-589	-1284	0
1505	163	0	2440	770	-1670	-1605	2055	-450	471	741	469	983	987	1330	0
1506	163	0	7084	1030	-6054	-4057	6569	-2512	861	810	843	1022	1243	1972	0
1507	163	0	8137	1340	-6797	-4738	7467	-2728	807	580	826	783	1148	2031	0
1508	163	0	8597	1769	-6828	-5183	7712	-2529	869	549	750	729	1057	1858	0
1509	163	0	8546	2203	-6343	-5374	7444	-2070	655	298	556	444	849	1625	0
1510	163	0	8083	2620	-5463	-5351	6773	-1421	471	108	217	143	283	785	0
1511	163	0	-725	2803	3528	-1039	-2126	3165	-700	-886	-748	-1218	-1358	-1940	0
1512	163	0	-10474	2873	13347	3800	-11910	8110	-1423	-1464	-1338	-1918	-2250	-3608	0
1513	163	0	-13816	2937	16753	5439	-15284	9845	-1685	-1373	-1348	-1656	-2186	-3536	0
1514	163	0	-8408	2931	11339	2738	-9873	7135	-878	-444	-638	-492	-727	-1441	0
1515	163	0	2756	2814	58	-2785	1349	1436	370	628	446	873	907	1218	1
1516	163	0	6949	2972	-3977	-4960	5463	-502	209	345	946	1092	1173	1553	0
1517	163	0	7567	1850	-5717	-4708	6642	-1933	721	440	595	737	1090	1736	0
1518	163	0	7098	353	-6745	-3725	6921	-3196	733	308	609	708	938	1680	0
1519	163	0	6325	-715	-7040	-2805	6682	-3877	550	240	380	684	717	1431	0
1520	163	0	5374	-1425	-6799	-1974	6086	-4112	378	120	143	292	225	488	0
1521	163	0	-4564	-2066	2498	3315	-3531	216	-973	-830	-1175	-1082	-1695	-2587	0
1522	163	0	-15446	-2322	13124	8884	-14285	5401	-2009	-1468	-1988	-1895	-2900	-4679	0
1523	163	0	-18840	-2285	16555	10562	-17697	7135	-2095	-1035	-2073	-1681	-2702	-4397	0
1524	163	0	-12578	-1936	10642	7257	-11610	4353	-1237	242	-880	-322	-1059	-1976	0
1525	139	0	19	-1606	-1625	793	822	-1615	386	1396	576	1245	1020	1228	0
1526	139	0	5324	-1844	-7168	-1740	6246	-4506	855	1846	1041	1317	1394	2106	0
1527	139	0	6381	-2015	-8396	-2183	7388	-5205	1026	1390	1076	1164	1476	2306	0
1528	139	0	6681	-2120	-8801	-2280	7741	-5460	968	1123	1010	954	1284	2215	0
1529	139	0	6346	-2205	-8551	-2070	7448	-5378	869	547	756	772	1072	1839	0
1530	139	0	5211	-2397	-7608	-1407	6409	-5002	446	-176	223	393	353	785	0
1531	139	0	-4804	-2750	2054	3777	-3429	-348	-902	-1753	-1057	-1068	-1676	-2481	0
1532	139	0	-15583	-2750	12833	9166	-14208	5041	-1976	-2522	-2029	-1938	-2888	-4514	0
1533	139	0	-18933	-2473	16460	10703	-17696	6993	-2163	-2035	-2058	-1699	-2642	-4300	0
1534	139	0	-12598	-1936	10662	7267	-11630	4363	-1311	-364	-925	-597	-931	-1794	0
1535	139	0	-58	-1561	-1503	809	722	-1532	349	1753	692	970	1129	1464	0
1536	139	0	5060	-1724	-6784	-1668	5922	-4254	781	2880	1295	1065	1563	2188	0
1537	139	0	6282	-1716	-7998	-2283	7140	-4857	878	3530	1641	1107	1472	2341	0
1538	139	0	6359	-1736	-8095	-2311	7227	-4915	824	4044	1726	1107	1437	2155	0
1539	139	0	5879	-1751	-7630	-2064	6754	-4690	706	4302	1361	1288	1099	1780	0
1540	139	0	4702	-1938	-6640	-1382	5671	-4289	453	4050	898	979	512	766	0
1541	139	0	-5275	-2333	2942	3804	-4108	304	-770	2611	-593	-259	-1513	-2415	0
1542	139	0	-16041	-2326	13715	9183	-14878	5694	-1701	1167	-1652	-971	-2593	-4316	0
1543	139	0	-19234	-2149	17085	10691	-18159	7468	-1817	263	-1875	-583	-2384	-4105	0
1544	139	0	-12783	-1687	11096	7235	-11939	4704	-938	106	-1018	743	-671	-1612	0
1545	139	0	37	-1319	-1356	641	696	-1337	665	325	374	2351	1416	1676	0
1546	139	0	5461	-1499	-6960	-1981	6210	-4229	1082	-630	777	2469	1765	2508	0
1547	139	0	7259	-1610	-8869	-2824	8064	-5239	1276	-1313	884	2461	1843	2710	0
1548	139	0	7936	-1767	-9703	-3084	8819	-5735	1321	-1726	1014	2378	1889	2655	0
1549	139	0	8060	-1996	-10056	-3032	9058	-6026	1101	-1879	814	2265	1520	2320	0
1550	139	0	7480	-2289	-9769	-2595	8624	-6029	874	-1662	651	2005	950	1414	0
1551	139	0	-1837	-2698	-861	2267	-488	-1779	-304	-2029	-327	620	-1045	-1782	0
1552	139	0	-12050	-2762	9288	7406	-10669	3263	-1259	-1813	-909	-155	-2172	-3674	0
1553	139	0	-15224	-2500	12724	8862	-13974	5112	-1423	-552	-816	-17	-2042	-3486	0
1554	139	0	-8894	-1916	6978	5405	-7936	2531	-578	1509	370	1127	-514	-1169	0
1555	139	0	3329	-1429	-4758	-950	4043	-3093	952	3825	1817	2438	1365	2002	0
1556	139	0	8125	-1507	-9632	-3309	8878	-5569	1233	4754	2033	2128	1701	2508	0
1557	139	0	9000	-1536	-10536	-3732	9768	-6036	1301	5439	1957	1769	1536	2665	0
1558	139	0	8920	-1602	-10522	-3659	9721	-6062	1191	6033	1753	1280	1367	2500	0
1559	139	0	8313	-1683	-9996	-3315	9154	-5839	878	6588	1293	706	1125	2093	0
1560	139	0	7297	-1844	-9141	-2726	8219	-5492	649	6757	733	176	607	1193	0
1561	139	0	-2243	-2256	-13	2249	-1115	-1134	-715	5796	-502	-1507	-1284	-1810	0
1562	139	0	-12450	-2335	10115	7392	-11282	3890	-1617	4879	-1420	-2364	-2347	-3581	0
1563	139	0	-15563	-2112	13451	8837	-14507	5669	-1831	4527	-1569	-2337	-2234	-3530	0
1564	139	0	-9395	-1800	7595	5597	-8495	2897	-1121	4776	-723	-1224	-638	-1317	0
1565	139	0	2289	-1627	-3916	-331	3102	-2771	60	4945	409	-11	1008	1358	0
1566	139	0	7274	-1553	-8827	-2860	8050	-5190	486	3843	729	-9	1262	1947	0
1567	139	0	8703	-1478	-10181	-3612	9442	-5829	504	2617	861	-197	1208	1984	0
1568	139	0	8976	-1536	-10512	-3720	9744	-6024	419	1301	609	-444	1039	1895	0
1569	139	0	8957	-1561	-10518	-3698	9737	-6039	308	-137	506	-607	801	1670	0
1570	139	0	8412	-1534	-9946	-3439	9179	-5740	135	-1497	131	-993	215	756	0
1571	139	0	-304	-1491	-1187	897	441	-1339	-783	-3620	-669	-2178	-1462	-1817	0
1572	139	0	-10246	-1499	8747	5872	-9496	3624	-1656	-5239	-1340	-2853	-2405	-3513	0
1573	139	0	-13358	-1433	11925	7395	-12641	5246	-1681	-5868	-1330	-2494	-2157	-3391	0
1574	139	0	-7961	-1334	6627	4647	-7294	2646	-828	-5744	-585	-1134	-779	-1229	0
1575	139	0	3184	-1264	-4448	-960	3816	-2856	473	-5319	422	374	896	1392	0
1576	139	0	7789	-1237	-9026	-3276	8407	-5131	968	-5837	694	599	1092	2069	0
1577	139	0	8817	-1216	-10033	-3800	9425	-5624	1127	-6407	677	517	1121	2126	0
1578	139	0	9079	-1220	-10299	-3929	9689	-5759	1115	-6755	500	506	999	2029	0
1579	139	0	9013	-1206	-10219	-3903	9616	-5712	1034	-7108	246	353	785	1872	0
1580	139	0	8501	-1185	-9686	-3658	9093	-5435	849	-7469	-85	161	320	997	0
1581	139	0	-64	-1195	-1131	629	533	-1163	-197	-8406	-952	-1099	-1214	-1552	0
1582	139	0	-9736	-1206	8530	5471	-9133	3662	-1018	-8912	-1507	-1749	-2134	-3181	0
1583	139	0	-12880	-1204	11676	7042	-12278	5236	-1142	-8524	-1470	-1367	-1872	-2948	0
1584	139	0	-7563	-1181	6382	4372	-6972	2600	-525	-7294	-694	-116	-473	-871	0
1585	139	0	3628	-1090	-4718	-1269	4173	-2904	733	-5643	323	1377	1241	1676	0
1586	139	0	8153	-1063	-9216	-3545	8684	-5139	1098	-4974	758	1489	1581	2316	0
1587	139	0	9221	-1039	-10260	-4091	9740	-5649	1222	-4324	824	1449	1458	2430	0
1588	139	0	9487	-1035	-10522	-4226	10004	-5778	1200	-3398	863	1462	1338	2314	0
1589	139	0	9329	-991	-10320	-4169	9824	-5655	1001	-2341	820	1381	1224	2219	0
1590	139	0	8897	-948	-9845	-3974	9371	-5396	851	-1326	618	1138	713	1398	0
1591	139	0	303	-950	-1253	323	778	-1101	-89	-975	-147	-87	-812	-1181	0
1592	139	0	-9402	-925	8477	5163	-8939	3776	-925	-153	-690	-845	-1757	-2832	0
1593	139	0	-12677	-869	11808	6773	-12242	5469	-1008	1264	-624	-572	-1681	-2696	0
1594	139	0	-7348	-840	6508	4094	-6928	2834	-403	3495	71	647	-232	-661	0
1595	139	0	3578	-783	-4361	-1397	3969	-2572	849	5662	1121	1965	1429	1893	0
1596	139	0	8105	-776	-8881	-3664	8493	-4828	1328	6654	1398	2091	1672	2436	0
1597	139	0	9052	-754	-9806	-4149	9429	-5280	1334	7364	1449	1885	1586	2485	0
1598	139	0	9165	-696	-9861	-4234	9513	-5278	1202	7915	1286	1635	1455	2471	0
1599	139	0	9118	-620	-9738	-4249	9428	-5179	1006	8223	1043	1520	1210	2232	0
1600	139	0	8474	-630	-9104	-3922	8789	-4867	892	8279	776	1115	789	1538	0
1601	139	0	-305	-708	-403	506	49	-555	-285	7370	-126	-265	-855	-1094	0
1602	139	0	-9886	-671	9215	5278	-9550	4272	-999	6790	-663	-1113	-1716	-2797	0
1603	139	0	-13345	-638	12707	6991	-13026	6034	-1233	6784	-706	-989	-1522	-2673	0
1604	139	0	-8120	-556	7564	4338	-7842	3504	-667	7199	-77	-3	-318	-776	0
1605	139	0	2762	-479	-3241	-1141	3001	-1860	452	7822	824	1284	1257	1699	0
1606	139	0	7108	-444	-7552	-3332	7330	-3998	741	7273	1063	1196	1425	2273	0
1607	139	0	7956	-448	-8404	-3754	8180	-4426	776	6421	989	857	1297	2203	0
1608	139	0	8035	-382	-8417	-3826	8226	-4399	704	5517	832	595	1142	2073	0
1609	139	0	7808	-384	-8192	-3712	8000	-4288	547	4479	583	428	929	1815	0
1610	139	0	7147	-370	-7517	-3388	7332	-3943	283	3354	153	-114	329	970	0
1611	139	0	-1506	-434	1072	970	-1289	319	-657	1363	-659	-1338	-1257	-1608	0
1612	139	0	-11119	-403	10716	5761	-10917	5156	-1425	-201	-1363	-2031	-2161	-3239	0
1613	139	0	-14407	-356	14051	7381	-14229	6847	-1476	-1228	-1389	-1875	-2069	-3140	0
1614	139	0	-9142	-331	8811	4736	-8976	4240	-876	-1249	-810	-731	-744	-1202	0
1615	139	0	1785	-261	-2046	-762	1915	-1153	345	-1167	128	580	861	1247	0
1616	139	0	6363	-269	-6632	-3047	6497	-3450	760	-1978	382	737	1045	1810	0
1617	139	0	7221	-310	-7531	-3455	7376	-3920	805	-2822	368	556	873	1856	0
1618	139	0	7502	-333	-7835	-3584	7668	-4084	750	-3550	312	457	857	1751	0
1619	139	0	7380	-304	-7684	-3538	7532	-3994	613	-4200	95	323	622	1507	0
1620	139	0	6984	-261	-7245	-3361	7114	-3753	525	-4737	38	95	228	783	0
1621	139	0	-1586	-254	1332	920	-1459	539	-492	-6000	-826	-1177	-1259	-1713	0
1622	139	0	-11069	-244	10825	5656	-10947	5290	-1233	-6564	-1334	-1885	-2205	-3317	0
1623	139	0	-14307	-285	14022	7296	-14164	6868	-1390	-6489	-1222	-1726	-1996	-3175	0
1624	139	0	-9064	-269	8795	4666	-8929	4263	-715	-5379	-554	-457	-605	-1177	0
1625	139	0	1769	-236	-2005	-766	1887	-1120	426	-4223	366	816	952	1261	0
1626	139	0	6247	-283	-6530	-2982	6388	-3406	795	-3918	688	886	1212	1841	0
1627	139	0	7176	-291	-7467	-3442	7321	-3879	849	-3730	682	785	1191	1992	0
1628	139	0	7446	-265	-7711	-3590	7578	-3988	828	-3420	564	661	1067	1844	0
1629	139	0	7479	-238	-7717	-3620	7598	-3977	760	-3136	407	589	923	1660	0
1630	139	0	6966	-252	-7218	-3357	7092	-3735	644	-2894	147	250	486	952	0
1631	139	0	-1380	-329	1051	854	-1215	361	-325	-3214	-601	-981	-1057	-1482	0
1632	139	0	-10877	-436	10441	5656	-10659	5002	-1154	-3290	-1129	-1627	-1959	-3043	0
1633	139	0	-14023	-496	13527	7259	-13775	6515	-1274	-2694	-1047	-1423	-1815	-2931	0
1634	139	0	-8653	-550	8103	4601	-8378	3776	-556	-1198	-420	-230	-453	-995	0
1635	139	0	2211	-479	-2690	-866	2450	-1584	587	221	531	1072	1084	1420	0
1636	139	0	6862	-469	-7331	-3196	7096	-3900	878	808	847	1121	1282	1949	0
1637	139	0	7978	-455	-8433	-3761	8205	-4444	995	1261	814	1053	1266	2052	0
1638	139	0	8237	-465	-8702	-3886	8469	-4583	905	1534	779	874	1131	1986	0
1639	139	0	8236	-521	-8757	-3857	8496	-4639	840	1843	620	832	938	1804	0
1640	139	0	7816	-593	-8409	-3611	8112	-4501	614	1963	302	521	469	1039	0
1641	139	0	-655	-684	-29	669	-313	-356	-308	1311	-358	-905	-956	-1383	0
1642	139	0	-10136	-766	9370	5451	-9753	4302	-1119	1131	-878	-1552	-1901	-2875	0
1643	139	0	-13344	-781	12563	7062	-12953	5891	-1233	1402	-909	-1369	-1660	-2851	0
1644	139	0	-8242	-733	7509	4487	-7875	3388	-675	2411	-393	-259	-386	-962	0
1645	139	0	2543	-663	-3206	-940	2874	-1934	506	3501	535	1078	1123	1507	0
1646	139	0	7001	-704	-7705	-3148	7353	-4204	816	3554	770	1160	1286	2009	0
1647	139	0	7832	-725	-8557	-3553	8194	-4641	919	3278	789	950	1229	1971	0
1648	139	0	8101	-774	-8875	-3663	8488	-4824	812	3041	628	787	1119	1877	0
1649	139	0	8086	-789	-8875	-3648	8480	-4832	706	2547	500	665	946	1711	0
1650	139	0	7650	-779	-8429	-3435	8039	-4604	440	2159	207	273	463	892	0
1651	139	0	-777	-768	9	772	-393	-379	-415	876	-496	-931	-1053	-1497	0
1652	139	0	-10281	-789	9492	5535	-9886	4351	-1193	0	-1028	-1703	-1951	-3133	0
1653	139	0	-13648	-810	12838	7229	-13243	6014	-1348	-261	-991	-1453	-1786	-3072	0
1654	139	0	-8617	-805	7812	4711	-8214	3503	-847	172	-428	-393	-576	-1154	0
1655	139	0	1979	-787	-2766	-596	2372	-1776	376	820	399	997	975	1262	0
1656	139	0	6212	-849	-7061	-2681	6636	-3955	671	368	531	999	1037	1693	0
1657	139	0	7069	-861	-7930	-3104	7499	-4395	812	-13	640	884	1072	1782	0
1658	139	0	7157	-777	-7934	-3190	7545	-4355	618	-413	434	721	904	1565	0
1659	139	0	7086	-776	-7862	-3155	7474	-4319	611	-795	399	628	762	1484	0
1660	139	0	6429	-807	-7236	-2811	6832	-4021	343	-1175	85	259	271	679	0
1661	139	0	-2014	-911	1103	1462	-1558	96	-614	-2155	-601	-999	-1185	-1782	0
1662	139	0	-11567	-942	10625	6254	-11096	4841	-1280	-2681	-1088	-1713	-1941	-3344	0
1663	139	0	-14908	-935	13973	7921	-14440	6519	-1377	-2632	-1098	-1456	-1877	-3294	0
1664	139	0	-9782	-888	8894	5335	-9338	4003	-882	-1656	-521	-353	-669	-1408	0
1665	139	0	819	-797	-1616	-11	1217	-1206	283	-649	283	997	803	1006	0
1666	139	0	5213	-785	-5998	-2214	5605	-3391	531	-483	539	925	1032	1519	0
1667	139	0	6237	-735	-6972	-2751	6604	-3853	655	-420	576	859	1032	1565	0
1668	139	0	6423	-756	-7179	-2833	6801	-3967	636	-349	397	746	888	1445	0
1669	139	0	6357	-776	-7133	-2790	6745	-3954	397	-355	304	510	667	1332	0
1670	139	0	6032	-783	-6815	-2624	6423	-3799	351	-341	95	281	325	566	0
1671	139	0	-2411	-807	1604	1609	-2007	398	-702	-1092	-607	-1035	-1165	-1742	0
1672	139	0	-11690	-840	10850	6265	-11270	5005	-1344	-1361	-1154	-1718	-2075	-3298	0
1673	139	0	-14935	-861	14074	7898	-14504	6606	-1495	-1092	-1098	-1528	-1782	-3247	0
1674	139	0	-9892	-807	9085	5349	-9488	4139	-935	-209	-620	-446	-727	-1418	0
1675	139	0	791	-739	-1530	-26	1160	-1134	153	921	316	900	779	1004	0
1676	139	0	5244	-735	-5979	-2254	5611	-3357	541	1049	525	979	1061	1505	0
1677	139	0	6091	-731	-6822	-2680	6456	-3776	517	874	488	832	931	1505	0
1678	139	0	6272	-801	-7073	-2735	6672	-3937	494	840	403	667	874	1418	0
1679	139	0	6194	-933	-7127	-2630	6660	-4030	432	711	252	562	777	1255	0
1680	139	0	5764	-960	-6724	-2402	6244	-3842	265	426	38	275	283	556	0
1681	139	0	-2480	-975	1505	1727	-1992	265	-599	-415	-554	-921	-1082	-1647	0
1682	139	0	-11853	-830	11023	6341	-11438	5096	-1377	-1063	-1142	-1579	-2029	-3336	0
1683	139	0	-15048	-776	14272	7912	-14660	6748	-1542	-977	-1063	-1536	-1864	-3206	0
1684	139	0	-9939	-723	9216	5331	-9577	4246	-898	-226	-523	-376	-564	-1379	0
1685	139	0	561	-692	-1253	65	907	-972	129	597	188	894	777	938	0
1686	139	0	5003	-743	-5746	-2130	5374	-3244	519	549	486	1018	954	1466	0
1687	139	0	5781	-764	-6545	-2508	6163	-3654	521	355	469	756	894	1542	0
1688	139	0	6010	-822	-6832	-2594	6421	-3827	500	129	420	682	838	1439	0
1689	139	0	5975	-886	-6861	-2544	6418	-3873	452	1	281	541	743	1228	0
1690	139	0	5404	-873	-6277	-2265	5840	-3575	248	-275	46	192	230	578	0
1691	139	0	-2680	-816	1864	1748	-2272	524	-682	-1144	-523	-1121	-1183	-1771	0
1692	139	0	-11988	-812	11176	6400	-11582	5182	-1276	-1511	-948	-1656	-1951	-3142	0
1693	139	0	-15301	-808	14493	8054	-14897	6842	-1559	-1567	-991	-1567	-1887	-3206	0
1694	139	0	-10157	-756	9401	5456	-9779	4322	-853	-679	-372	-322	-622	-1309	0
1695	139	0	250	-735	-985	242	617	-860	176	256	368	803	863	970	0
1696	139	0	4633	-727	-5360	-1953	4996	-3043	444	314	613	863	1001	1437	0
1697	139	0	5488	-735	-6223	-2376	5855	-3479	622	151	682	760	950	1569	0
1698	139	0	5678	-677	-6355	-2500	6016	-3516	549	25	578	595	834	1433	0
1699	139	0	5644	-692	-6336	-2476	5990	-3514	448	77	434	471	735	1268	0
1700	139	0	5210	-743	-5953	-2233	5581	-3348	308	-21	190	147	355	632	0
1701	139	0	-3024	-828	2196	1926	-2610	684	-568	-867	-434	-1140	-1111	-1749	0
1702	139	0	-12294	-847	11447	6570	-11870	5300	-1233	-1167	-739	-1691	-1957	-3109	0
1703	139	0	-15527	-791	14736	8159	-15131	6972	-1441	-1018	-840	-1608	-1848	-3092	0
1704	139	0	-10555	-640	9915	5597	-10235	4637	-840	-205	-308	-496	-564	-1338	0
1705	139	0	-60	-614	-554	337	247	-584	211	828	438	768	824	950	0
1706	139	0	4338	-667	-5005	-1835	4671	-2836	560	907	690	812	973	1563	0
1707	139	0	5213	-715	-5928	-2249	5570	-3321	601	808	632	686	927	1503	0
1708	139	0	5395	-696	-6091	-2349	5743	-3393	477	731	512	502	807	1383	0
1709	139	0	5529	-733	-6262	-2398	5895	-3497	448	636	481	372	708	1229	0
1710	139	0	5210	-739	-5949	-2235	5579	-3344	353	560	291	176	337	723	0
1711	139	0	-2832	-710	2122	1771	-2477	706	-609	-327	-353	-1101	-1070	-1596	0
1712	139	0	-11922	-731	11191	6326	-11556	5230	-1226	-805	-812	-1689	-1893	-3059	0
1713	139	0	-15054	-702	14352	7878	-14703	6825	-1352	-702	-735	-1581	-1654	-2894	0
1714	139	0	-9986	-665	9321	5325	-9653	4328	-797	-65	-248	-469	-601	-1262	0
1715	139	0	537	-665	-1202	64	869	-933	300	871	504	841	925	1171	0
1716	139	0	4910	-690	-5600	-2110	5255	-3145	558	776	622	871	1006	1544	0
1717	139	0	6072	-675	-6747	-2698	6409	-3711	710	636	704	777	1006	1633	0
1718	139	0	6264	-640	-6904	-2812	6584	-3772	601	483	552	640	929	1579	0
1719	139	0	6355	-667	-7022	-2844	6688	-3844	514	314	475	500	752	1387	0
1720	139	0	6170	-649	-6819	-2760	6494	-3734	415	157	298	258	413	812	0
1721	139	0	-1956	-725	1231	1340	-1593	253	-450	-752	-281	-938	-1008	-1453	0
1722	139	0	-11135	-797	10338	5966	-10736	4770	-1154	-1191	-616	-1672	-1738	-2824	0
1723	139	0	-14250	-700	13550	7475	-13900	6425	-1247	-993	-667	-1406	-1616	-2840	0
1724	139	0	-9387	-603	8784	4995	-9085	4090	-723	-353	-215	-337	-574	-1092	0
1725	139	0	1013	-550	-1563	-231	1288	-1056	339	560	512	888	938	1154	0
1726	139	0	5226	-578	-5804	-2324	5515	-3191	649	566	659	896	1076	1600	0
1727	139	0	6000	-628	-6628	-2686	6314	-3628	609	397	578	700	905	1606	0
1728	139	0	6150	-694	-6844	-2728	6497	-3769	690	450	667	642	946	1635	0
1729	139	0	6035	-667	-6702	-2684	6368	-3684	531	201	463	409	684	1437	0
1730	139	0	5822	-632	-6454	-2595	6138	-3543	403	248	285	230	364	785	0
1731	139	0	-2403	-642	1761	1522	-2082	559	-485	-593	-325	-1020	-1067	-1369	0
1732	139	0	-11466	-651	10815	6058	-11140	5082	-1119	-1024	-694	-1641	-1881	-2849	0
1733	139	0	-14723	-614	14109	7668	-14416	6747	-1224	-876	-673	-1425	-1654	-2892	0
1734	139	0	-9915	-578	9337	5246	-9626	4379	-789	-85	-269	-428	-496	-1187	0
1735	139	0	343	-574	-917	115	630	-745	252	743	477	723	867	1103	0
1736	139	0	4577	-618	-5195	-1979	4886	-2906	521	766	616	803	973	1524	0
1737	139	0	5337	-634	-5971	-2351	5654	-3302	576	692	626	607	968	1552	0
1738	139	0	5481	-653	-6134	-2414	5807	-3393	496	481	537	457	774	1456	0
1739	139	0	5453	-673	-6126	-2390	5789	-3399	452	440	395	452	679	1317	0
1740	139	0	5011	-657	-5668	-2177	5339	-3162	254	327	269	29	401	655	0
1741	139	0	-2981	-688	2293	1834	-2637	802	-529	-426	-285	-1041	-1059	-1538	0
1742	139	0	-12263	-618	11645	6440	-11954	5513	-1257	-925	-727	-1771	-1860	-2962	0
1743	139	0	-15533	-595	14938	8064	-15235	7171	-1394	-884	-710	-1532	-1796	-2900	0
1744	139	0	-10824	-562	10262	5693	-10543	4850	-911	-108	-337	-519	-628	-1288	0
1745	139	0	-728	-523	205	625	-466	-159	122	694	345	727	758	935	0
1746	139	0	3432	-543	-3975	-1444	3703	-2259	463	587	517	680	859	1313	0
1747	139	0	4191	-552	-4743	-1819	4467	-2647	488	498	459	591	799	1297	0
1748	139	0	4320	-601	-4921	-1859	4620	-2761	419	364	382	405	677	1319	0
1749	139	0	4235	-622	-4857	-1806	4546	-2739	267	310	283	333	488	1154	0
1750	139	0	3951	-580	-4531	-1685	4241	-2555	147	100	129	-23	174	527	0
1751	139	0	-3962	-618	3344	2290	-3653	1363	-611	-589	-417	-1127	-1101	-1672	0
1752	139	0	-13057	-614	12443	6835	-12750	5914	-1295	-1047	-779	-1728	-1883	-3045	0
1753	139	0	-16200	-582	15618	8391	-15909	7518	-1462	-1041	-797	-1540	-1777	-3080	0
1754	139	0	-11372	-605	10767	5988	-11069	5081	-973	-291	-353	-539	-667	-1319	0
1755	139	0	-1258	-647	611	952	-934	-18	-25	514	271	630	630	739	0
1756	139	0	3126	-649	-3775	-1238	3450	-2212	358	512	403	700	828	1266	0
1757	139	0	4053	-624	-4677	-1714	4365	-2650	401	360	512	514	733	1282	0
1758	139	0	4237	-622	-4859	-1807	4548	-2740	318	308	310	411	583	1179	0
1759	139	0	4442	-543	-4985	-1949	4713	-2764	292	211	180	405	492	1084	0
1760	139	0	4210	-595	-4805	-1807	4507	-2700	226	81	98	87	254	599	0
1761	139	0	-3681	-657	3024	2169	-3352	1183	-679	-671	-479	-1129	-1111	-1670	0
1762	139	0	-12680	-649	12031	6664	-12355	5691	-1257	-1026	-727	-1755	-1870	-3020	0
1763	139	0	-15841	-640	15201	8240	-15521	7280	-1420	-933	-824	-1584	-1716	-3047	0
1764	139	0	-11069	-630	10439	5849	-10754	4904	-952	-265	-339	-560	-632	-1282	0
1765	139	0	-901	-605	296	753	-598	-154	73	613	238	644	644	894	0
1766	139	0	3439	-613	-4052	-1413	3745	-2332	419	614	446	731	843	1342	0
1767	139	0	4248	-638	-4886	-1805	4567	-2762	329	452	401	504	698	1334	0
1768	139	0	4648	-628	-5276	-2010	4962	-2952	432	430	426	488	713	1288	0
1769	139	0	4586	-597	-5183	-1994	4884	-2890	279	316	104	289	574	1067	0
1770	139	0	4468	-541	-5009	-1963	4738	-2775	221	207	110	73	283	572	0
1771	139	0	-3386	-587	2799	1986	-3092	1106	-628	-533	-382	-1111	-1002	-1590	0
1772	139	0	-12267	-591	11676	6429	-11971	5542	-1165	-919	-758	-1697	-1806	-2906	0
1773	139	0	-15567	-620	14947	8093	-15257	7163	-1383	-836	-820	-1520	-1697	-2929	0
1774	139	0	-10690	-583	10107	5636	-10398	4762	-867	-137	-325	-465	-622	-1303	0
1775	139	0	-514	-558	-44	536	-235	-301	29	675	250	684	766	840	0
1776	139	0	3804	-572	-4376	-1616	4090	-2474	349	605	376	743	791	1325	0
1777	139	0	4778	-605	-5383	-2086	5080	-2994	434	517	411	558	808	1358	0
1778	139	0	5066	-558	-5624	-2254	5345	-3091	380	353	364	457	735	1231	0
1779	139	0	5322	-614	-5936	-2354	5629	-3275	341	197	275	395	562	1229	0
1780	139	0	5061	-630	-5691	-2215	5376	-3160	161	135	69	166	234	638	0
1781	139	0	-2550	-622	1928	1586	-2239	653	-525	-636	-438	-989	-1014	-1478	0
1782	139	0	-11447	-593	10854	6020	-11150	5130	-1191	-1047	-696	-1637	-1680	-2884	0
1783	139	0	-14485	-593	13892	7539	-14188	6649	-1350	-1037	-808	-1486	-1645	-2865	0
1784	139	0	-9734	-644	9090	5189	-9412	4223	-853	-306	-335	-364	-589	-1099	0
1785	139	0	462	-597	-1059	67	760	-828	176	490	285	808	779	971	0
1786	139	0	4802	-521	-5323	-2140	5062	-2922	492	455	463	772	973	1379	0
1787	139	0	5746	-500	-6246	-2623	5996	-3373	552	323	428	748	847	1513	0
1788	139	0	6021	-481	-6502	-2770	6261	-3491	500	137	345	519	743	1338	0
1789	139	0	6165	-500	-6665	-2832	6415	-3582	455	221	261	485	653	1299	0
1790	139	0	6057	-455	-6512	-2801	6284	-3483	337	44	112	343	370	727	0
1791	139	0	-1743	-552	1191	1147	-1467	319	-512	-576	-422	-929	-968	-1437	0
1792	139	0	-10689	-576	10113	5632	-10401	4768	-1175	-1006	-832	-1530	-1753	-2805	0
1793	139	0	-13690	-595	13095	7142	-13392	6250	-1237	-828	-743	-1303	-1555	-2576	0
1794	139	0	-8948	-570	8378	4759	-8663	3904	-812	-194	-358	-283	-500	-1109	0
1795	139	0	1232	-585	-1817	-323	1524	-1201	238	647	310	867	797	1039	0
1796	139	0	5552	-566	-6118	-2493	5835	-3342	529	599	411	938	954	1456	0
1797	139	0	6512	-580	-7092	-2966	6802	-3836	547	583	455	764	840	1540	0
1798	139	0	6784	-607	-7391	-3088	7087	-3999	498	415	343	655	776	1441	0
1799	139	0	6951	-642	-7593	-3154	7272	-4117	465	368	246	535	686	1293	0
1800	139	0	6825	-603	-7428	-3111	7126	-4015	329	285	170	281	358	859	0
1801	139	0	-948	-630	318	789	-633	-156	-453	-496	-397	-836	-975	-1305	0
1802	139	0	-9872	-659	9213	5265	-9542	4277	-1078	-902	-776	-1519	-1649	-2745	0
1803	139	0	-12986	-582	12404	6784	-12695	5911	-1183	-882	-766	-1284	-1538	-2692	0
1804	139	0	-8285	-574	7711	4429	-7998	3568	-708	-170	-343	-318	-446	-1055	0
1805	139	0	1828	-550	-2378	-639	2103	-1464	258	636	353	900	799	1084	0
1806	139	0	5970	-558	-6528	-2706	6249	-3543	531	490	434	832	902	1507	0
1807	139	0	7011	-558	-7569	-3226	7290	-4063	644	552	496	777	907	1612	0
1808	139	0	7188	-523	-7711	-3332	7449	-4117	572	310	372	649	764	1484	0
1809	139	0	7333	-461	-7794	-3436	7563	-4127	453	294	182	541	630	1297	0
1810	139	0	7168	-467	-7635	-3350	7401	-4051	380	238	52	339	389	828	0
1811	139	0	-637	-517	120	577	-378	-198	-473	-630	-378	-942	-845	-1243	0
1812	139	0	-9495	-564	8931	5029	-9213	4183	-1076	-971	-679	-1517	-1602	-2634	0
1813	139	0	-12720	-566	12154	6643	-12437	5794	-1175	-962	-793	-1315	-1557	-2690	0
1814	139	0	-7885	-570	7315	4227	-7600	3372	-640	-320	-283	-205	-496	-1063	0
1815	139	0	2247	-492	-2739	-877	2493	-1615	279	517	267	878	859	1127	0
1816	139	0	6605	-479	-7084	-3063	6844	-3781	591	516	415	925	1010	1526	0
1817	139	0	7585	-467	-8052	-3559	7818	-4259	599	409	436	770	898	1621	0
1818	139	0	7861	-453	-8314	-3704	8087	-4383	634	289	353	603	816	1524	0
1819	139	0	8061	-490	-8551	-3785	8306	-4520	498	232	252	537	752	1439	0
1820	139	0	7907	-479	-8386	-3714	8146	-4432	364	176	170	291	395	933	0
1821	139	0	148	-486	-634	169	391	-560	-364	-580	-417	-826	-892	-1164	0
1822	139	0	-8687	-481	8206	4584	-8446	3862	-938	-1008	-694	-1464	-1633	-2566	0
1823	139	0	-11902	-453	11449	6177	-11675	5498	-1072	-904	-698	-1379	-1501	-2502	0
1824	139	0	-7225	-420	6805	3822	-7015	3192	-638	-205	-312	-265	-440	-929	0
1825	139	0	2815	-399	-3214	-1208	3014	-1806	306	611	384	861	865	1208	0
1826	139	0	6991	-413	-7404	-3289	7197	-3908	597	593	498	942	999	1639	0
1827	139	0	7826	-413	-8239	-3706	8032	-4326	700	552	552	731	1030	1683	0
1828	139	0	8008	-403	-8411	-3802	8209	-4407	595	442	347	556	818	1505	0
1829	139	0	7957	-452	-8409	-3752	8183	-4430	597	386	261	552	770	1505	0
1830	139	0	7696	-467	-8163	-3614	7929	-4315	380	155	124	195	372	840	0
1831	139	0	-69	-488	-419	278	175	-453	-306	-549	-254	-886	-828	-1164	0
1832	139	0	-9216	-500	8716	4858	-8966	4108	-999	-1010	-680	-1699	-1703	-2547	0
1833	139	0	-12353	-512	11841	6432	-12097	5664	-1107	-874	-636	-1363	-1553	-2593	0
1834	139	0	-7730	-442	7288	4086	-7509	3423	-679	-271	-244	-440	-473	-904	0
1835	139	0	2352	-356	-2708	-998	2530	-1532	289	611	355	808	793	1179	0
1836	139	0	6521	-331	-6852	-3095	6686	-3591	597	673	393	861	1039	1544	0
1837	139	0	7369	-358	-7727	-3505	7548	-4042	642	395	450	673	783	1635	0
1838	139	0	7490	-384	-7874	-3553	7682	-4129	640	312	391	578	861	1487	0
1839	139	0	7564	-384	-7948	-3590	7756	-4166	488	215	285	450	700	1427	0
1840	139	0	7327	-355	-7682	-3486	7504	-4018	459	182	176	240	393	882	0
1841	139	0	-474	-366	108	420	-291	-129	-320	-622	-389	-985	-890	-1317	0
1842	139	0	-9517	-413	9104	4965	-9310	4345	-971	-1047	-673	-1588	-1683	-2609	0
1843	139	0	-12768	-459	12309	6613	-12538	5925	-1134	-1002	-729	-1491	-1649	-2636	0
1844	139	0	-8147	-483	7664	4315	-7905	3590	-725	-302	-273	-450	-537	-981	0
1845	139	0	1876	-473	-2349	-701	2112	-1411	382	568	323	890	824	1179	0
1846	139	0	6152	-496	-6648	-2828	6400	-3572	614	504	531	859	898	1544	0
1847	139	0	7059	-446	-7505	-3306	7282	-3975	719	504	481	717	880	1586	0
1848	139	0	7256	-436	-7692	-3410	7474	-4064	653	370	349	580	779	1509	0
1849	139	0	7454	-420	-7874	-3517	7664	-4147	593	279	292	521	698	1394	0
1850	139	0	7187	-481	-7668	-3353	7427	-4074	494	207	240	291	368	878	0
1851	139	0	-667	-605	62	636	-364	-271	-366	-599	-399	-925	-923	-1295	0
1852	139	0	-9523	-642	8881	5082	-9202	4119	-927	-991	-708	-1478	-1658	-2712	0
1853	139	0	-12679	-589	12090	6634	-12384	5750	-1129	-816	-626	-1359	-1501	-2617	0
1854	139	0	-7966	-461	7505	4213	-7735	3522	-667	-159	-343	-384	-488	-989	0
1855	139	0	2223	-415	-2638	-904	2430	-1526	376	766	327	917	863	1111	0
1856	139	0	6322	-479	-6801	-2921	6561	-3640	582	731	463	801	935	1507	0
1857	139	0	7228	-543	-7771	-3342	7499	-4157	750	638	463	772	938	1604	0
1858	139	0	7469	-545	-8014	-3462	7741	-4279	605	512	452	572	764	1482	0
1859	139	0	7605	-508	-8113	-3548	7859	-4310	570	492	320	568	735	1429	0
1860	139	0	7378	-455	-7833	-3461	7605	-4144	488	355	182	318	411	869	0
1861	139	0	-460	-498	-38	479	-211	-268	-353	-391	-407	-874	-944	-1261	0
1862	139	0	-9429	-558	8871	4993	-9150	4156	-960	-820	-688	-1495	-1695	-2615	0
1863	139	0	-12675	-591	12084	6633	-12379	5746	-1076	-692	-711	-1365	-1532	-2541	0
1864	139	0	-8029	-547	7482	4288	-7755	3467	-634	5	-289	-316	-479	-1018	0
1865	139	0	2027	-527	-2554	-750	2290	-1540	343	797	308	874	805	1111	0
1866	139	0	6290	-525	-6815	-2882	6552	-3670	669	772	576	869	971	1602	0
1867	139	0	7087	-461	-7548	-3313	7317	-4004	622	694	411	727	919	1546	0
1868	139	0	7364	-432	-7796	-3466	7580	-4114	624	572	393	659	715	1427	0
1869	139	0	7310	-438	-7748	-3436	7529	-4093	500	411	182	537	566	1315	0
1870	139	0	7134	-494	-7628	-3320	7381	-4061	411	296	58	162	261	785	0
1871	139	0	-635	-533	102	584	-368	-215	-366	-419	-419	-859	-896	-1350	0
1872	139	0	-9643	-543	9100	5093	-9371	4278	-1047	-1008	-760	-1520	-1742	-2824	0
1873	139	0	-12891	-549	12342	6720	-12616	5896	-1131	-762	-776	-1311	-1573	-2733	0
1874	139	0	-8343	-525	7818	4434	-8080	3646	-711	-190	-422	-459	-552	-1175	0
1875	139	0	1803	-519	-2322	-642	2062	-1420	263	690	271	836	795	1010	0
1876	139	0	5886	-529	-6415	-2678	6150	-3472	560	605	426	865	876	1402	0
1877	139	0	6709	-550	-7259	-3079	6984	-3904	618	500	358	688	789	1466	0
1878	139	0	6860	-552	-7412	-3154	7136	-3982	508	368	275	504	661	1317	0
1879	139	0	6931	-514	-7445	-3208	7188	-3979	481	261	93	459	494	1226	0
1880	139	0	6777	-455	-7232	-3161	7004	-3843	401	164	-58	213	267	677	0
1881	139	0	-1013	-488	525	750	-769	18	-432	-603	-562	-942	-1047	-1507	0
1882	139	0	-10170	-533	9637	5351	-9903	4552	-1121	-1113	-904	-1641	-1831	-2878	0
1883	139	0	-13272	-492	12780	6882	-13026	6144	-1226	-888	-999	-1422	-1672	-2923	0
1884	139	0	-8704	-463	8241	4583	-8472	3889	-741	-188	-473	-401	-675	-1261	0
1885	139	0	1271	-428	-1699	-421	1485	-1063	162	508	67	772	570	807	0
1886	139	0	5478	-411	-5889	-2533	5683	-3150	483	587	197	776	690	1200	0
1887	139	0	6355	-413	-6768	-2971	6561	-3590	506	494	240	737	696	1123	0
1888	139	0	6466	-496	-6962	-2985	6714	-3729	446	386	21	500	531	1086	0
1889	139	0	6544	-525	-7069	-3009	6806	-3797	273	269	-116	395	378	964	0
1890	139	0	6303	-613	-6916	-2845	6609	-3764	256	131	-236	166	54	370	0
1891	139	0	-1449	-708	741	1078	-1095	16	-572	-566	-762	-964	-1241	-1722	0
1892	139	0	-10465	-684	9781	5574	-10123	4548	-1173	-1107	-1109	-1641	-2040	-3086	0
1893	139	0	-13624	-669	12955	7146	-13289	6143	-1332	-968	-1181	-1524	-1864	-3096	0
1894	139	0	-8901	-591	8310	4746	-8605	3859	-841	-298	-717	-382	-857	-1431	0
1895	139	0	1096	-686	-1782	-205	1439	-1234	110	502	-131	713	436	626	0
1896	139	0	5291	-785	-6076	-2253	5683	-3430	415	549	-17	838	642	1049	0
1897	139	0	6160	-789	-6949	-2685	6554	-3869	417	382	-120	624	448	948	0
1898	139	0	6385	-781	-7166	-2802	6775	-3973	314	261	-124	496	424	929	0
1899	139	0	6517	-711	-7228	-2903	6872	-3969	192	145	-356	343	238	768	0
1900	139	0	6441	-669	-7110	-2886	6775	-3889	192	85	-417	174	-27	248	0
1901	139	0	-1355	-657	698	1006	-1026	20	-585	-787	-884	-977	-1344	-1839	0
1902	139	0	-10205	-554	9651	5379	-9928	4548	-1290	-1175	-1303	-1623	-2052	-3241	0
1903	139	0	-13325	-353	12972	6839	-13148	6309	-1406	-1074	-1249	-1418	-1965	-3150	0
1904	139	0	-8482	-71	8411	4276	-8446	4170	-940	-424	-859	-411	-874	-1563	0
1905	139	0	1780	258	-1522	-1019	1651	-632	81	488	-155	822	475	708	0
1906	139	0	6176	578	-5598	-3377	5887	-2510	360	442	-23	840	609	1032	0
1907	139	0	7294	900	-6394	-4097	6844	-2747	333	393	-126	663	568	1006	0
1908	139	0	7775	1290	-6485	-4532	7130	-2597	419	256	-77	620	455	1055	0
1909	139	0	8132	1701	-6431	-4916	7281	-2365	291	254	-304	580	378	987	0
1910	139	0	8263	2137	-6126	-5200	7194	-1994	194	126	-444	376	60	353	0
1911	139	0	765	2522	1757	-1643	-496	2139	-457	-646	-756	-808	-1123	-1635	0
1912	139	0	-8216	2642	10858	2787	-9537	6750	-1156	-1049	-1195	-1571	-1947	-3102	0
1913	139	0	-11252	2785	14037	4233	-12644	8411	-1270	-836	-1127	-1350	-1806	-3047	0
1914	139	0	-6761	2834	9595	1963	-8178	6214	-876	-124	-768	-273	-758	-1435	0
1915	139	0	3086	2774	-312	-2930	1699	1231	11	733	-110	810	500	640	0
1916	139	0	7117	2407	-4710	-4762	5913	-1151	364	836	71	933	647	1032	1
1917	139	0	7365	1780	-5585	-4572	6475	-1902	269	684	50	727	547	1057	0
1918	139	0	7222	1094	-6128	-4158	6675	-2517	287	628	-67	543	322	871	0
1919	139	0	6832	403	-6429	-3617	6630	-3013	195	562	-79	508	298	923	0
1920	139	0	6231	-85	-6316	-3073	6273	-3200	-58	325	-277	157	-56	287	0
1921	126	0	-1634	-424	1210	1029	-1422	393	-700	-370	-690	-1014	-1317	-1794	0
1922	126	0	-10770	-659	10111	5714	-10440	4726	-1332	-867	-1113	-1616	-2081	-3222	0
1923	126	0	-13998	-746	13252	7372	-13625	6253	-1501	-760	-1121	-1445	-2007	-3166	0
1924	126	0	-9353	-785	8568	5069	-8960	3891	-968	-69	-651	-366	-828	-1567	0
1925	126	0	600	-789	-1389	94	994	-1089	32	686	-58	820	411	636	0
1926	126	0	4729	-840	-5569	-1944	5149	-3204	275	642	50	766	537	935	0
1927	126	0	5412	-929	-6341	-2241	5876	-3635	323	537	48	692	510	995	0
1928	126	0	5561	-938	-6499	-2311	6030	-3718	226	440	-48	570	366	799	0
1929	126	0	5554	-865	-6419	-2344	5986	-3642	182	347	-195	477	269	708	0
1930	126	0	5271	-760	-6031	-2255	5651	-3395	32	285	-320	194	-46	141	0
1931	126	0	-2519	-680	1839	1599	-2179	579	-838	-417	-799	-973	-1387	-1945	0
1932	126	0	-11560	-640	10920	6100	-11240	5140	-1390	-977	-1105	-1621	-2165	-3365	0
1933	126	0	-14755	-599	14156	7677	-14455	6778	-1575	-744	-1131	-1375	-2017	-3365	0
1934	126	0	-10184	-525	9659	5354	-9921	4567	-1090	-65	-706	-358	-950	-1746	0
1935	126	0	-206	-477	-271	341	32	-374	-277	725	-129	719	343	372	0
1936	126	0	4101	-514	-4615	-1793	4358	-2564	184	772	-29	826	508	803	0
1937	126	0	4848	-531	-5379	-2158	5113	-2955	184	537	-11	694	420	816	0
1938	126	0	5197	-494	-5691	-2351	5444	-3092	118	500	-147	566	325	739	0
1939	126	0	5318	-426	-5744	-2446	5531	-3085	126	360	-188	543	263	702	0
1940	126	0	5124	-399	-5523	-2362	5323	-2961	-29	230	-261	252	-23	147	0
1941	126	0	-2570	-452	2118	1511	-2344	833	-739	-450	-830	-911	-1274	-1910	0
1942	126	0	-11534	-426	11108	5980	-11321	5341	-1394	-894	-1047	-1511	-1986	-3280	0
1943	126	0	-14749	-444	14305	7596	-14527	6930	-1524	-787	-1037	-1317	-1908	-3125	0
1944	126	0	-10167	-448	9719	5307	-9943	4635	-1067	-95	-624	-289	-853	-1592	0
1945	126	0	-124	-430	-306	277	91	-368	-77	865	73	845	597	568	0
1946	126	0	3962	-403	-4365	-1779	4163	-2384	135	785	128	892	667	973	0
1947	126	0	4939	-337	-5276	-2301	5107	-2806	155	723	135	766	587	937	0
1948	126	0	5127	-374	-5501	-2376	5314	-2937	143	616	71	655	496	966	0
1949	126	0	5135	-384	-5519	-2375	5327	-2951	73	405	-50	494	339	789	0
1950	126	0	4993	-310	-5303	-2341	5148	-2806	-34	327	-135	252	-3	386	0
1951	126	0	-2777	-362	2415	1569	-2596	1026	-781	-420	-572	-933	-1251	-1746	0
1952	126	0	-11841	-428	11413	6134	-11627	5492	-1423	-888	-1001	-1590	-1994	-3177	0
1953	126	0	-15021	-448	14573	7734	-14797	7062	-1550	-605	-890	-1437	-1769	-3063	0
1954	126	0	-10495	-349	10146	5422	-10320	4898	-1039	-9	-438	-407	-787	-1456	0
1955	126	0	-522	-263	259	392	-390	-2	-143	873	124	762	578	589	0
1956	126	0	3602	-291	-3893	-1655	3747	-2092	97	849	273	704	719	1020	0
1957	126	0	4421	-291	-4712	-2065	4566	-2501	188	741	304	679	624	1047	0
1958	126	0	4538	-269	-4807	-2134	4672	-2538	184	597	139	552	403	929	0
1959	126	0	4615	-248	-4863	-2183	4739	-2555	77	558	65	442	349	847	0
1960	126	0	4402	-248	-4650	-2077	4526	-2449	-54	389	-54	112	62	199	0
1961	126	0	-3251	-322	2929	1786	-3090	1303	-770	-306	-500	-892	-1206	-1759	0
1962	126	0	-12301	-382	11919	6341	-12110	5768	-1472	-768	-907	-1691	-1934	-3148	0
1963	126	0	-15416	-298	15118	7857	-15267	7410	-1590	-704	-789	-1519	-1874	-3115	0
1964	126	0	-10799	-292	10507	5545	-10653	5107	-1107	54	-432	-463	-649	-1491	0
1965	126	0	-794	-209	585	501	-689	188	-201	832	120	746	541	572	0
1966	126	0	3472	-246	-3718	-1613	3595	-1982	73	830	304	762	642	973	0
1967	126	0	4264	-265	-4529	-1999	4396	-2397	151	665	269	657	653	997	0
1968	126	0	4400	-292	-4692	-2054	4546	-2492	135	517	98	517	510	878	0
1969	126	0	4557	-302	-4859	-2127	4708	-2580	85	448	64	395	395	857	0
1970	126	0	4378	-283	-4661	-2047	4519	-2472	-36	331	5	190	79	306	0
1971	126	0	-3301	-285	3016	1793	-3158	1365	-909	-419	-562	-989	-1233	-1769	0
1972	126	0	-12271	-263	12008	6267	-12139	5872	-1387	-859	-871	-1625	-1969	-3138	0
1973	126	0	-15578	-285	15293	7931	-15435	7504	-1643	-760	-886	-1422	-1844	-3156	0
1974	126	0	-10962	-275	10687	5618	-10824	5206	-1132	-139	-424	-500	-743	-1590	0
1975	126	0	-934	-242	692	588	-813	225	-139	702	139	762	550	517	0
1976	126	0	3240	-230	-3470	-1505	3355	-1850	159	655	246	805	622	971	0
1977	126	0	4140	-184	-4324	-1978	4232	-2254	126	510	186	591	494	975	0
1978	126	0	4361	-199	-4560	-2081	4460	-2379	143	393	141	523	461	865	0
1979	126	0	4257	-203	-4460	-2027	4358	-2331	-58	195	-81	364	269	651	0
1980	126	0	4264	-159	-4423	-2052	4343	-2291	-95	170	-182	126	-58	190	0
1981	126	0	-3480	-159	3321	1819	-3400	1581	-911	-603	-599	-1041	-1257	-1881	0
1982	126	0	-12397	-166	12231	6281	-12314	6032	-1482	-1024	-857	-1701	-1996	-3241	0
1983	126	0	-15671	-153	15518	7912	-15594	7682	-1709	-948	-919	-1524	-1932	-3235	0
1984	126	0	-11012	-135	10877	5573	-10944	5371	-1136	-230	-527	-448	-874	-1695	0
1985	126	0	-1075	-73	1002	574	-1038	464	-259	661	83	698	457	494	0
1986	126	0	3110	-116	-3226	-1497	3168	-1671	-56	477	143	603	494	785	0
1987	126	0	4041	-135	-4176	-1953	4108	-2155	168	448	221	580	483	909	0
1988	126	0	4327	-67	-4394	-2130	4360	-2230	-21	277	128	422	353	812	0
1989	126	0	4592	-9	-4601	-2291	4596	-2305	46	221	-32	420	244	690	0
1990	126	0	4392	-60	-4452	-2166	4422	-2256	-114	56	-168	67	-67	133	0
1991	126	0	-3045	-93	2952	1569	-2998	1429	-894	-609	-599	-1012	-1264	-1936	0
1992	126	0	-12023	-124	11899	6073	-11961	5887	-1546	-1084	-1026	-1732	-2075	-3323	0
1993	126	0	-15003	-98	14905	7550	-14954	7403	-1623	-902	-882	-1548	-1825	-3245	0
1994	126	0	-10407	-44	10363	5225	-10385	5159	-1200	-232	-576	-450	-855	-1652	0
1995	126	0	-427	17	444	205	-435	230	-203	558	40	698	475	473	0
1996	126	0	3987	73	-3914	-2030	3950	-1920	166	479	258	702	665	929	0
1997	126	0	4814	81	-4733	-2447	4773	-2326	124	417	250	593	516	993	0
1998	126	0	5123	25	-5098	-2574	5110	-2536	71	339	122	506	436	787	0
1999	126	0	5232	62	-5170	-2647	5201	-2554	38	228	-25	360	285	814	0
[truncated: 46,877 more rows]
