# Supplementary material for: A Robust and Real-Time Capable Envelope-Based Algorithm for Heart Sound Classification: Validation under Different Physiological Conditions
Source: Sensors (Basel). 2020 Feb 11;20(4):972. doi: 10.3390/s20040972 (PMC7070375; doi:10.3390/s20040972)
Supplement: Supplementary file 1 [file sensors-20-00972-s001.zip › Messungen/sw/sw07_unfiltered.csv]

Dataset No.	Pulse (bpm)	Pacer Bit	leadI (�V)	leadII (�V)	leadIII (�V)	lead_avR (�V)	lead_avL (�V)	lead_avF (�V)	V1 (�V)	V2 (�V)	V3 (�V)	V4 (�V)	V5 (�V)	V6 (�V)	R-Wave
1	0	0	8412	-1538	-9950	-3437	9181	-5744	420	-1002	438	168	186	711	0
2	0	0	8070	-1519	-9589	-3275	8829	-5554	341	-1051	318	172	77	614	0
3	0	0	8069	-1524	-9593	-3272	8831	-5558	419	-1045	403	194	151	614	0
4	0	0	7837	-1507	-9344	-3165	8590	-5425	316	-1061	329	137	122	684	0
5	0	0	7793	-1476	-9269	-3158	8531	-5372	327	-1020	389	141	145	632	0
6	0	0	7277	-1466	-8743	-2905	8010	-5104	287	-971	252	157	137	552	0
7	0	0	7242	-1458	-8700	-2892	7971	-5079	273	-1001	360	102	126	634	0
8	0	0	7533	-1453	-8986	-3040	8259	-5219	405	-1012	366	194	141	574	0
9	0	0	7865	-1458	-9323	-3203	8594	-5390	426	-956	374	77	226	626	1
10	0	0	7867	-1466	-9333	-3200	8600	-5399	442	-962	370	182	250	620	0
11	0	0	7520	-1466	-8986	-3027	8253	-5226	388	-940	374	110	135	589	0
12	0	0	7211	-1468	-8679	-2871	7945	-5073	446	-1047	356	128	182	525	0
13	0	0	7142	-1458	-8600	-2842	7871	-5029	395	-1024	370	52	155	616	0
14	0	0	7194	-1462	-8656	-2866	7925	-5059	358	-1022	397	87	147	640	0
15	0	0	6959	-1462	-8421	-2748	7690	-4941	368	-1014	393	161	85	599	0
16	0	0	6580	-1474	-8054	-2553	7317	-4764	382	-1022	349	112	48	527	0
17	0	0	6495	-1499	-7994	-2498	7244	-4746	331	-948	376	81	129	583	0
18	0	0	6744	-1524	-8268	-2610	7506	-4896	397	-1049	356	98	87	572	0
19	0	0	7054	-1528	-8582	-2763	7818	-5055	419	-1022	391	100	176	636	0
20	0	0	7178	-1517	-8695	-2830	7936	-5106	450	-954	384	172	73	704	0
21	0	0	6832	-1513	-8345	-2659	7588	-4929	498	-977	351	221	159	690	0
22	0	0	6598	-1534	-8132	-2532	7365	-4833	382	-999	395	195	112	653	0
23	0	0	6535	-1550	-8085	-2492	7310	-4817	370	-855	420	203	215	644	0
24	0	0	6547	-1577	-8124	-2485	7335	-4850	382	-956	360	195	153	653	0
25	0	0	6551	-1579	-8130	-2486	7340	-4854	486	-876	374	230	242	550	0
26	0	0	6152	-1565	-7717	-2293	6934	-4641	364	-942	368	263	192	591	0
27	0	0	6246	-1579	-7825	-2333	7035	-4702	370	-940	337	186	131	529	0
28	0	0	6668	-1586	-8254	-2541	7461	-4920	504	-828	496	318	287	646	0
29	0	0	6963	-1602	-8565	-2680	7764	-5083	510	-927	475	267	155	665	0
30	0	0	7180	-1617	-8797	-2781	7988	-5207	492	-853	422	143	236	549	0
31	0	0	6911	-1619	-8530	-2646	7720	-5074	444	-905	479	259	170	651	0
32	0	0	6784	-1610	-8394	-2587	7589	-5002	378	-995	455	176	110	514	0
33	0	0	6873	-1602	-8475	-2635	7674	-5038	395	-966	467	190	170	457	0
34	0	0	6972	-1596	-8568	-2688	7770	-5082	384	-890	488	170	205	535	0
35	0	0	6921	-1583	-8504	-2669	7712	-5043	403	-952	516	180	143	465	0
36	0	0	6625	-1583	-8208	-2521	7416	-4895	389	-900	558	184	93	585	0
37	0	0	6653	-1592	-8245	-2530	7449	-4918	389	-942	613	180	129	558	0
38	0	0	6992	-1590	-8582	-2701	7787	-5086	434	-876	673	139	149	607	0
39	0	0	7269	-1577	-8846	-2846	8057	-5211	411	-894	558	137	149	611	0
40	0	0	7395	-1575	-8970	-2910	8182	-5272	436	-867	706	166	159	609	0
41	0	0	7009	-1571	-8580	-2719	7794	-5075	453	-933	647	166	168	646	0
42	0	0	6790	-1584	-8374	-2603	7582	-4979	403	-882	605	162	168	630	0
43	0	0	6705	-1571	-8276	-2567	7490	-4923	444	-950	661	124	108	580	0
44	0	0	6601	-1581	-8182	-2510	7391	-4881	358	-892	599	126	215	642	0
45	0	0	6445	-1588	-8033	-2428	7239	-4810	353	-894	613	230	122	562	0
46	0	0	6000	-1602	-7602	-2199	6801	-4602	345	-917	539	217	122	552	0
47	0	0	5900	-1594	-7494	-2153	6697	-4544	279	-952	537	155	114	587	0
48	0	0	6177	-1590	-7767	-2293	6972	-4678	397	-931	572	209	120	634	0
49	0	0	6523	-1592	-8115	-2465	7319	-4853	438	-878	560	232	153	647	0
50	0	0	6510	-1581	-8091	-2464	7300	-4836	419	-942	471	159	190	622	0
51	0	0	6243	-1604	-7847	-2319	7045	-4725	440	-921	467	226	97	632	0
52	0	0	5948	-1596	-7544	-2176	6746	-4570	419	-921	455	116	145	574	0
53	0	0	5937	-1588	-7525	-2174	6731	-4556	343	-966	442	131	65	554	0
54	0	0	5920	-1581	-7501	-2169	6710	-4541	415	-1063	461	188	141	574	0
55	0	0	5841	-1565	-7406	-2138	6623	-4485	389	-987	349	164	75	527	0
56	0	0	5549	-1555	-7104	-1997	6326	-4329	378	-1049	420	108	36	580	0
57	0	0	5451	-1567	-7018	-1942	6234	-4292	353	-1032	380	120	71	514	0
58	0	0	5791	-1563	-7354	-2114	6572	-4458	415	-1008	424	110	126	564	0
59	0	0	6202	-1565	-7767	-2318	6984	-4666	488	-1026	356	213	149	649	0
60	0	0	6245	-1571	-7816	-2337	7030	-4693	498	-1111	395	126	100	636	0
61	0	0	5914	-1584	-7498	-2165	6706	-4541	397	-999	343	114	58	587	0
62	0	0	5694	-1588	-7282	-2053	6488	-4435	393	-1004	376	157	85	607	0
63	0	0	5677	-1586	-7263	-2045	6470	-4424	360	-1037	329	149	64	535	0
64	0	0	5638	-1596	-7234	-2021	6436	-4415	436	-989	391	176	176	638	0
65	0	0	5463	-1594	-7057	-1934	6260	-4325	304	-1051	240	149	89	434	0
66	0	0	5124	-1584	-6708	-1770	5916	-4146	370	-1032	291	226	77	467	0
67	0	0	5101	-1584	-6685	-1758	5893	-4134	397	-1088	312	178	147	494	0
68	0	0	5350	-1604	-6954	-1873	6152	-4279	395	-1045	242	188	44	481	0
69	0	0	5756	-1643	-7399	-2056	6577	-4521	517	-981	389	271	230	609	0
70	0	0	5681	-1685	-7366	-1998	6523	-4525	409	-1043	306	215	129	620	0
71	0	0	5459	-1742	-7201	-1858	6330	-4471	345	-999	353	139	166	500	0
72	0	0	5094	-1800	-6894	-1647	5994	-4347	479	-1039	364	291	294	523	0
73	0	0	4994	-1850	-6844	-1572	5919	-4347	318	-1041	269	161	139	452	0
74	0	0	5145	-1862	-7007	-1641	6076	-4434	388	-940	372	273	221	539	0
75	0	0	4867	-1874	-6741	-1496	5804	-4307	380	-991	360	228	139	485	0
76	0	0	4615	-1827	-6442	-1394	5528	-4134	358	-993	364	223	126	440	0
77	0	0	4578	-1777	-6355	-1400	5466	-4066	341	-973	360	205	168	494	0
78	0	0	4864	-1689	-6553	-1587	5708	-4121	467	-983	378	236	114	607	0
79	0	0	5291	-1590	-6881	-1850	6086	-4235	450	-921	419	242	170	630	0
80	0	0	5420	-1449	-6869	-1985	6144	-4159	417	-937	461	207	79	597	0
81	0	0	5110	-1284	-6394	-1913	5752	-3839	389	-942	374	98	81	580	0
82	0	0	5054	-1111	-6165	-1971	5609	-3638	467	-931	389	250	153	607	0
83	0	0	5057	-896	-5953	-2080	5505	-3424	424	-884	424	166	145	593	0
84	0	0	5201	-675	-5876	-2263	5538	-3275	459	-913	345	195	112	646	0
85	0	0	5215	-411	-5626	-2402	5420	-3018	401	-921	386	164	100	582	0
86	0	0	4928	-79	-5007	-2424	4967	-2543	296	-977	370	162	91	494	0
87	0	0	5062	207	-4855	-2634	4958	-2324	382	-938	467	147	131	587	0
88	0	0	5517	547	-4970	-3032	5243	-2211	422	-890	409	170	128	671	0
89	0	0	5951	805	-5146	-3378	5548	-2170	415	-981	430	104	129	644	0
90	0	0	6126	921	-5205	-3523	5665	-2142	488	-995	457	161	114	632	0
91	0	0	5730	954	-4776	-3342	5253	-1911	397	-942	395	108	139	597	0
92	0	0	5497	913	-4584	-3205	5040	-1835	360	-929	405	73	149	601	0
93	0	0	5376	752	-4624	-3064	5000	-1936	391	-960	409	106	157	578	0
94	0	0	5194	360	-4834	-2777	5014	-2237	331	-927	329	65	106	591	0
95	0	0	4873	-128	-5001	-2372	4937	-2564	351	-946	388	135	194	582	0
96	0	0	4264	-613	-4877	-1825	4570	-2745	312	-975	345	97	100	508	0
97	0	0	4060	-1082	-5142	-1489	4601	-3112	349	-983	318	137	5	564	0
98	0	0	4191	-1427	-5618	-1382	4904	-3522	384	-869	356	135	149	704	0
99	0	0	4453	-1658	-6111	-1397	5282	-3884	345	-1006	289	83	85	622	0
100	0	0	4580	-1802	-6382	-1389	5481	-4092	450	-938	444	157	176	651	0
101	0	0	4258	-1885	-6143	-1186	5200	-4014	426	-944	419	182	166	603	0
102	0	0	4020	-1918	-5938	-1051	4979	-3928	395	-975	388	97	112	595	0
103	0	0	4145	-1938	-6083	-1103	5114	-4010	483	-925	405	176	172	657	0
104	0	0	4132	-1953	-6085	-1089	5108	-4019	440	-1072	409	157	104	649	0
105	0	0	4128	-1957	-6085	-1085	5106	-4021	368	-999	368	141	126	642	0
106	0	0	3791	-1912	-5703	-939	4747	-3807	296	-973	320	133	151	502	0
107	0	0	3926	-1864	-5790	-1031	4858	-3827	355	-1057	364	225	108	556	0
108	0	0	4311	-1823	-6134	-1244	5222	-3978	391	-970	399	180	149	556	0
109	0	0	4747	-1790	-6537	-1478	5642	-4163	465	-1032	434	192	199	624	0
110	0	0	4815	-1749	-6564	-1533	5689	-4156	430	-1096	376	100	133	558	0
111	0	0	4675	-1707	-6382	-1484	5528	-4044	465	-1018	457	186	195	595	0
112	0	0	4534	-1662	-6196	-1436	5365	-3929	409	-1065	389	149	98	597	0
113	0	0	4526	-1627	-6153	-1449	5339	-3890	438	-1078	426	195	141	560	0
114	0	0	4536	-1619	-6155	-1458	5345	-3887	440	-1020	397	114	157	620	0
115	0	0	4410	-1604	-6014	-1403	5212	-3809	444	-1022	430	145	133	611	0
116	0	0	4020	-1602	-5622	-1209	4821	-3612	351	-1039	380	174	129	558	0
117	0	0	4001	-1588	-5589	-1206	4795	-3588	389	-1006	426	166	166	580	0
118	0	0	4235	-1569	-5804	-1333	5019	-3686	395	-1051	424	141	143	626	0
119	0	0	4518	-1542	-6060	-1488	5289	-3801	355	-956	382	93	95	640	0
120	0	0	4520	-1530	-6050	-1495	5285	-3790	409	-1016	399	162	129	717	0
121	0	0	4163	-1540	-5703	-1311	4933	-3621	386	-946	413	122	102	661	0
122	0	0	3934	-1536	-5470	-1199	4702	-3503	422	-952	444	118	168	653	0
123	0	0	3791	-1544	-5335	-1123	4563	-3439	415	-1002	411	129	162	647	0
124	0	0	3872	-1542	-5414	-1165	4643	-3478	467	-942	432	93	174	700	0
125	0	0	3529	-1542	-5071	-993	4300	-3306	364	-995	397	112	85	605	0
126	0	0	3199	-1530	-4729	-834	3964	-3129	337	-1006	366	65	131	525	0
127	0	0	3212	-1519	-4731	-846	3971	-3125	353	-923	477	172	104	554	0
128	0	0	3331	-1528	-4859	-901	4095	-3193	325	-1002	411	73	147	587	0
129	0	0	3843	-1515	-5358	-1164	4600	-3436	473	-913	448	135	178	673	0
130	0	0	3896	-1487	-5383	-1204	4639	-3435	395	-944	467	129	180	632	0
131	0	0	3593	-1462	-5055	-1065	4324	-3258	403	-981	444	157	133	580	0
132	0	0	3383	-1449	-4832	-967	4107	-3140	388	-1002	461	100	145	607	0
133	0	0	3360	-1445	-4805	-957	4082	-3125	442	-983	465	147	143	624	0
134	0	0	3415	-1427	-4842	-994	4128	-3134	426	-973	461	102	145	562	0
135	0	0	3362	-1445	-4807	-958	4084	-3126	397	-993	479	133	85	611	0
136	0	0	3024	-1470	-4494	-777	3759	-2982	323	-907	463	166	201	525	0
137	0	0	3003	-1476	-4479	-763	3741	-2977	320	-937	401	128	139	516	0
138	0	0	3405	-1487	-4892	-959	4148	-3189	434	-952	523	155	161	603	0
139	0	0	3730	-1478	-5208	-1126	4469	-3343	368	-962	444	180	147	611	0
140	0	0	3938	-1472	-5410	-1233	4674	-3441	444	-935	473	182	147	481	0
141	0	0	3653	-1478	-5131	-1087	4392	-3304	384	-946	527	153	126	587	0
142	0	0	3492	-1447	-4939	-1022	4215	-3193	366	-925	457	176	164	558	0
143	0	0	3529	-1435	-4964	-1047	4246	-3199	372	-991	523	182	81	545	0
144	0	0	3576	-1456	-5032	-1060	4304	-3244	424	-857	552	215	190	587	0
145	0	0	3356	-1445	-4801	-955	4078	-3123	388	-979	461	176	42	459	0
146	0	0	3063	-1445	-4508	-809	3785	-2976	358	-929	547	209	95	502	0
147	0	0	2867	-1445	-4312	-711	3589	-2878	370	-966	444	135	120	533	0
148	0	0	3156	-1437	-4593	-859	3874	-3015	312	-981	467	128	100	535	0
149	0	0	3552	-1427	-4979	-1062	4265	-3203	444	-925	531	219	162	624	0
150	0	0	3589	-1420	-5009	-1084	4299	-3214	397	-1026	496	104	81	566	0
151	0	0	3251	-1418	-4669	-916	3960	-3043	436	-935	428	226	141	583	0
152	0	0	2974	-1412	-4386	-781	3680	-2899	322	-975	432	190	40	521	0
153	0	0	2990	-1400	-4390	-795	3690	-2895	391	-921	419	145	114	574	0
154	0	0	2971	-1392	-4363	-789	3667	-2877	353	-938	473	110	162	616	0
155	0	0	2846	-1383	-4229	-731	3537	-2806	341	-962	399	124	104	550	0
156	0	0	2477	-1373	-3850	-552	3163	-2611	376	-938	374	112	135	630	0
157	0	0	2564	-1358	-3922	-603	3243	-2640	389	-977	411	122	180	578	0
158	0	0	2770	-1338	-4108	-716	3439	-2723	333	-911	455	81	190	653	0
159	0	0	3157	-1330	-4487	-913	3822	-2908	395	-944	444	87	192	706	0
160	0	0	3298	-1309	-4607	-994	3952	-2958	407	-995	386	71	143	609	0
161	0	0	3009	-1303	-4312	-853	3660	-2807	411	-921	391	141	170	630	0
162	0	0	2811	-1301	-4112	-755	3461	-2706	378	-1043	372	112	98	589	0
163	0	0	2857	-1348	-4205	-754	3531	-2776	389	-958	475	93	126	673	0
164	0	0	2927	-1348	-4275	-789	3601	-2811	382	-979	446	97	110	591	0
165	0	0	2914	-1338	-4252	-788	3583	-2795	382	-1002	422	7	120	564	0
166	0	0	2664	-1313	-3977	-675	3320	-2645	382	-937	455	203	120	521	0
167	0	0	2615	-1309	-3924	-653	3269	-2616	320	-1043	368	77	69	494	0
168	0	0	3106	-1297	-4403	-904	3754	-2850	432	-940	389	172	126	570	0
169	0	0	3540	-1282	-4822	-1129	4181	-3052	455	-995	389	172	98	595	0
170	0	0	3783	-1270	-5053	-1256	4418	-3161	442	-948	397	128	120	572	0
171	0	0	3501	-1259	-4760	-1121	4130	-3009	399	-931	452	143	124	597	0
172	0	0	3412	-1257	-4669	-1077	4040	-2963	407	-1068	378	137	54	444	0
173	0	0	3488	-1237	-4725	-1125	4106	-2981	391	-987	436	228	128	531	0
174	0	0	3579	-1220	-4799	-1179	4189	-3009	450	-999	452	128	174	550	0
175	0	0	3440	-1200	-4640	-1120	4040	-2920	349	-1068	349	172	124	467	0
176	0	0	3082	-1187	-4269	-947	3675	-2728	358	-1039	364	164	145	463	0
177	0	0	3117	-1162	-4279	-977	3698	-2720	397	-1030	457	114	75	465	0
178	0	0	3292	-1146	-4438	-1073	3865	-2792	368	-1057	364	147	100	514	0
179	0	0	3579	-1129	-4708	-1225	4143	-2918	403	-1074	349	254	151	496	0
180	0	0	3618	-1107	-4725	-1255	4171	-2916	483	-1094	382	128	145	516	0
181	0	0	3197	-1072	-4269	-1062	3733	-2670	316	-1037	356	194	67	502	0
182	0	0	2893	-1051	-3944	-921	3418	-2497	296	-1026	331	91	143	397	0
183	0	0	2712	-1034	-3746	-839	3229	-2390	349	-1001	302	129	79	514	0
184	0	0	2693	-1018	-3711	-837	3202	-2364	372	-975	327	151	97	613	0
185	0	0	2416	-1004	-3420	-706	2918	-2212	325	-1032	244	157	62	504	0
186	0	0	2024	-981	-3005	-521	2514	-1993	395	-942	223	261	149	490	0
187	0	0	1823	-966	-2789	-428	2306	-1877	242	-979	236	184	60	572	0
188	0	0	2134	-933	-3067	-600	2600	-2000	384	-999	242	172	197	467	0
189	0	0	2423	-911	-3334	-756	2878	-2122	419	-937	248	240	203	591	0
190	0	0	2493	-886	-3379	-803	2936	-2132	428	-1072	240	157	141	589	0
191	0	0	2225	-861	-3086	-682	2655	-1973	397	-968	256	201	248	628	0
192	0	0	2012	-847	-2859	-582	2435	-1853	374	-1010	283	141	170	593	0
193	0	0	2083	-840	-2923	-621	2503	-1881	386	-968	302	197	141	589	0
194	0	0	2200	-845	-3045	-677	2622	-1945	382	-913	246	155	131	568	0
195	0	0	2157	-822	-2979	-667	2568	-1900	370	-960	209	75	145	510	0
196	0	0	1982	-801	-2783	-590	2382	-1792	382	-896	296	131	178	560	0
197	0	0	2165	-797	-2962	-684	2563	-1879	399	-944	279	135	188	543	0
198	0	0	2555	-777	-3332	-889	2943	-2054	384	-999	277	71	102	649	0
199	0	0	3114	-764	-3878	-1175	3496	-2321	358	-942	234	81	199	576	0
200	0	0	3430	-748	-4178	-1341	3804	-2463	523	-1006	318	98	151	715	0
201	0	0	3280	-737	-4017	-1271	3648	-2377	376	-991	223	75	52	603	0
202	0	0	3215	-744	-3959	-1235	3587	-2351	430	-952	261	122	83	636	0
203	0	0	3339	-735	-4074	-1302	3706	-2404	424	-1034	391	46	83	585	0
204	0	0	3482	-741	-4223	-1370	3852	-2482	415	-1022	277	-11	83	593	0
205	0	0	3456	-744	-4200	-1356	3828	-2472	345	-1016	323	50	56	521	0
206	0	0	3245	-743	-3988	-1251	3616	-2365	388	-983	304	149	62	552	0
207	0	0	3290	-752	-4042	-1269	3666	-2397	409	-991	341	46	153	547	0
208	0	0	3628	-752	-4380	-1438	4004	-2566	351	-975	356	58	106	591	0
209	0	0	3961	-774	-4735	-1593	4348	-2754	378	-1030	372	73	87	704	0
210	0	0	4078	-808	-4886	-1635	4482	-2847	364	-1049	353	58	69	558	0
211	0	0	3662	-836	-4498	-1413	4080	-2667	337	-1026	393	143	106	556	0
212	0	0	3479	-876	-4355	-1301	3917	-2615	436	-1024	370	145	170	572	0
213	0	0	3322	-905	-4227	-1208	3774	-2566	407	-1028	407	170	161	582	0
214	0	0	3255	-917	-4172	-1169	3713	-2544	378	-1125	380	174	79	498	0
215	0	0	3052	-950	-4002	-1051	3527	-2476	395	-1026	376	246	190	529	0
216	0	0	2518	-960	-3478	-779	2998	-2219	267	-1138	314	139	116	424	0
217	0	0	2508	-989	-3497	-759	3002	-2243	327	-1037	331	178	178	519	0
218	0	0	2622	-1034	-3656	-794	3139	-2345	318	-1022	372	209	143	591	0
219	0	0	2881	-1055	-3936	-913	3408	-2495	388	-1020	370	93	265	506	0
220	0	0	2906	-1078	-3984	-914	3445	-2531	384	-1061	389	145	85	587	0
221	0	0	2460	-1113	-3573	-673	3016	-2343	351	-1113	285	178	100	578	0
222	0	0	2172	-1131	-3303	-520	2737	-2217	306	-1086	300	137	98	533	0
223	0	0	2149	-1158	-3307	-495	2728	-2232	362	-1057	277	118	112	533	0
224	0	0	2099	-1193	-3292	-453	2695	-2242	403	-1101	318	98	83	582	0
225	0	0	2002	-1208	-3210	-397	2606	-2209	310	-1132	279	137	50	483	0
226	0	0	1641	-1249	-2890	-196	2265	-2069	339	-1115	273	178	52	547	0
227	0	0	1673	-1268	-2941	-202	2307	-2104	254	-1164	327	19	27	601	0
228	0	0	2008	-1282	-3290	-363	2649	-2286	384	-1092	277	135	87	632	0
229	0	0	2522	-1303	-3825	-609	3173	-2564	483	-1129	316	77	201	721	0
230	0	0	2679	-1315	-3994	-682	3336	-2654	446	-1092	281	83	118	696	0
231	0	0	2461	-1325	-3786	-568	3123	-2555	368	-1041	226	79	129	667	0
232	0	0	2326	-1338	-3664	-494	2995	-2501	368	-989	188	151	180	665	0
233	0	0	2249	-1359	-3608	-445	2928	-2483	329	-1105	170	67	91	605	0
234	0	0	2440	-1383	-3823	-528	3131	-2603	380	-1020	234	102	128	725	0
235	0	0	2322	-1387	-3709	-467	3015	-2548	355	-1045	161	69	100	642	0
236	0	0	2055	-1398	-3453	-328	2754	-2425	397	-1024	199	166	182	700	0
237	0	0	2039	-1404	-3443	-317	2741	-2423	323	-1067	159	89	161	570	0
238	0	0	2369	-1400	-3769	-484	3069	-2584	378	-1026	168	120	155	634	0
239	0	0	2689	-1404	-4093	-642	3391	-2748	380	-1057	228	104	226	750	0
240	0	0	2772	-1408	-4180	-682	3476	-2794	395	-1039	213	102	98	725	0
241	0	0	2382	-1435	-3817	-473	3099	-2626	382	-1001	273	79	178	710	0
242	0	0	2111	-1443	-3554	-334	2832	-2498	327	-989	211	38	170	638	0
243	0	0	2033	-1441	-3474	-296	2753	-2457	382	-1051	265	102	87	611	0
244	0	0	2075	-1453	-3528	-311	2801	-2490	428	-987	242	116	46	634	0
245	0	0	1879	-1451	-3330	-214	2604	-2390	322	-1037	296	75	64	582	0
246	0	0	1534	-1445	-2979	-44	2256	-2212	314	-1055	283	93	120	541	0
247	0	0	1515	-1451	-2966	-32	2240	-2208	339	-1028	287	166	106	616	0
248	0	0	1757	-1455	-3212	-151	2484	-2333	355	-1136	277	87	75	527	0
249	0	0	2196	-1427	-3623	-384	2909	-2525	399	-1061	355	131	110	585	0
250	0	0	2324	-1435	-3759	-444	3041	-2597	395	-1028	393	133	143	597	0
251	0	0	2031	-1437	-3468	-297	2749	-2452	422	-1080	345	153	161	560	0
252	0	0	1903	-1437	-3340	-233	2621	-2388	285	-1016	318	87	133	539	0
253	0	0	1901	-1449	-3350	-226	2625	-2399	343	-1012	391	73	184	556	0
254	0	0	1987	-1458	-3445	-264	2716	-2451	329	-987	325	145	128	543	0
255	0	0	1979	-1458	-3437	-260	2708	-2447	312	-997	376	60	128	512	0
256	0	0	1672	-1451	-3123	-110	2397	-2287	393	-1016	386	149	124	543	0
257	0	0	1665	-1456	-3121	-104	2393	-2288	236	-1061	362	93	34	475	0
258	0	0	1893	-1451	-3344	-221	2618	-2397	411	-1010	339	162	129	585	0
259	0	0	2200	-1449	-3649	-375	2924	-2549	341	-1072	308	23	106	630	0
260	0	0	2322	-1447	-3769	-437	3045	-2608	386	-1010	335	118	178	640	0
261	0	0	1923	-1458	-3381	-232	2652	-2419	312	-1140	277	44	81	537	0
262	0	0	1699	-1455	-3154	-122	2426	-2304	331	-1061	294	147	116	583	0
263	0	0	1528	-1449	-2977	-39	2252	-2213	329	-1115	217	34	58	547	0
264	0	0	1556	-1451	-3007	-52	2281	-2229	323	-1096	292	114	100	591	0
265	0	0	1374	-1458	-2832	42	2103	-2145	325	-1101	184	58	79	475	0
266	0	0	922	-1456	-2378	267	1650	-1917	252	-1057	207	54	157	516	0
267	0	0	914	-1456	-2370	271	1642	-1913	316	-1096	223	95	114	545	0
268	0	0	1188	-1458	-2646	135	1917	-2052	391	-1039	248	128	159	576	0
269	0	0	1451	-1468	-2919	8	2185	-2193	372	-1055	207	100	139	616	0
270	0	0	1603	-1468	-3071	-67	2337	-2269	426	-1082	188	135	139	647	0
271	0	0	1218	-1472	-2690	127	1954	-2081	388	-1055	174	122	232	578	0
272	0	0	1052	-1458	-2510	203	1781	-1984	310	-1078	141	95	108	529	0
273	0	0	954	-1451	-2405	248	1679	-1928	355	-1107	226	97	118	576	0
274	0	0	1065	-1445	-2510	190	1787	-1977	353	-1111	213	93	48	552	0
275	0	0	941	-1441	-2382	250	1661	-1911	320	-1152	259	-7	79	510	0
276	0	0	652	-1439	-2091	393	1371	-1765	349	-1111	106	62	81	494	0
277	0	0	735	-1441	-2176	353	1455	-1808	287	-1140	182	104	83	543	0
278	0	0	987	-1447	-2434	230	1710	-1940	279	-1016	192	64	161	529	0
279	0	0	1436	-1456	-2892	10	2164	-2174	339	-1061	225	73	139	628	0
280	0	0	1663	-1458	-3121	-102	2392	-2289	411	-1043	250	93	170	651	0
281	0	0	1338	-1480	-2818	71	2078	-2149	366	-1099	248	120	120	556	0
282	0	0	1224	-1476	-2700	126	1962	-2088	397	-1086	308	147	190	533	0
283	0	0	1162	-1470	-2632	154	1897	-2051	386	-1103	275	98	93	529	0
284	0	0	1261	-1458	-2719	98	1990	-2088	413	-1115	252	201	118	632	0
285	0	0	1224	-1453	-2677	114	1950	-2065	353	-1140	254	77	83	500	0
286	0	0	854	-1433	-2287	289	1570	-1860	353	-1059	296	162	95	533	0
287	0	0	860	-1435	-2295	287	1577	-1865	335	-1032	258	161	52	539	0
288	0	0	1115	-1449	-2564	167	1839	-2006	424	-1037	267	157	170	552	0
289	0	0	1422	-1456	-2878	17	2150	-2167	411	-1134	355	64	-25	669	0
290	0	0	1626	-1466	-3092	-80	2359	-2279	382	-962	347	73	133	589	0
291	0	0	1188	-1493	-2681	152	1934	-2087	316	-1032	296	27	116	570	0
292	0	0	1055	-1505	-2560	225	1807	-2032	298	-1061	236	29	42	529	0
293	0	0	982	-1489	-2471	253	1726	-1980	415	-1020	339	62	133	605	0
294	0	0	1072	-1482	-2554	205	1813	-2018	393	-1084	323	65	85	562	0
295	0	0	951	-1474	-2425	261	1688	-1949	372	-966	308	89	100	616	0
296	0	0	489	-1464	-1953	487	1221	-1708	203	-1041	215	71	42	545	0
297	0	0	528	-1456	-1984	464	1256	-1720	358	-1012	323	122	135	614	0
298	0	0	710	-1449	-2159	369	1434	-1804	320	-1053	273	81	129	595	0
299	0	0	1105	-1453	-2558	174	1831	-2005	384	-989	289	112	170	717	0
300	0	0	1108	-1443	-2551	167	1829	-1997	403	-1020	291	176	151	611	0
301	0	0	803	-1443	-2246	320	1524	-1844	391	-1035	304	71	190	574	0
302	0	0	576	-1439	-2015	431	1295	-1727	323	-1006	300	81	195	560	0
303	0	0	518	-1435	-1953	458	1235	-1694	397	-1030	329	114	166	580	0
304	0	0	562	-1420	-1982	429	1272	-1701	389	-962	261	176	159	589	0
305	0	0	475	-1414	-1889	469	1182	-1651	380	-1032	254	104	209	556	0
306	0	0	136	-1408	-1544	636	840	-1476	343	-1047	221	81	110	537	0
307	0	0	217	-1410	-1627	596	922	-1518	267	-946	252	77	149	529	0
308	0	0	429	-1414	-1843	492	1136	-1628	320	-1045	199	62	118	504	0
309	0	0	884	-1420	-2304	268	1594	-1862	477	-1035	269	102	151	657	0
310	0	0	1002	-1423	-2425	210	1713	-1924	356	-1047	197	166	155	578	0
311	0	0	829	-1433	-2262	302	1545	-1847	407	-1115	261	29	131	517	0
312	0	0	751	-1431	-2182	340	1466	-1806	370	-1090	244	38	133	535	0
313	0	0	764	-1445	-2209	340	1486	-1827	358	-1078	219	87	159	603	0
314	0	0	834	-1441	-2275	303	1554	-1858	312	-1117	256	11	64	492	0
315	0	0	867	-1433	-2300	283	1583	-1866	333	-1065	230	65	157	597	0
316	0	0	565	-1433	-1998	434	1281	-1715	393	-1140	232	110	64	595	0
317	0	0	604	-1433	-2037	414	1320	-1735	271	-1146	234	27	58	519	0
318	0	0	928	-1427	-2355	249	1641	-1891	382	-1084	256	162	201	636	0
319	0	0	1251	-1416	-2667	82	1959	-2041	409	-1047	226	108	147	655	0
320	0	0	1383	-1416	-2799	16	2091	-2107	388	-1065	306	60	151	624	0
321	0	0	993	-1410	-2403	208	1698	-1906	403	-1032	236	131	219	578	0
322	0	0	739	-1406	-2145	333	1442	-1775	349	-1045	188	141	155	556	0
323	0	0	679	-1400	-2079	360	1379	-1739	347	-1055	246	188	77	580	0
324	0	0	557	-1392	-1949	417	1253	-1670	362	-1078	178	141	83	620	0
325	0	0	431	-1375	-1806	472	1118	-1590	337	-1090	215	104	104	535	0
326	0	0	-10	-1371	-1361	690	675	-1366	294	-1004	164	93	194	570	0
327	0	0	-37	-1369	-1332	703	647	-1350	304	-1039	172	186	145	459	0
328	0	0	217	-1385	-1602	584	909	-1493	372	-1080	201	166	114	566	0
329	0	0	513	-1394	-1907	440	1210	-1650	436	-1041	240	162	215	655	0
330	0	0	535	-1418	-1953	441	1244	-1685	335	-1107	135	161	93	550	0
331	0	0	343	-1412	-1755	534	1049	-1583	409	-1096	269	162	162	593	0
332	0	0	136	-1398	-1534	631	835	-1466	327	-1111	213	83	81	558	0
333	0	0	89	-1398	-1487	654	788	-1442	339	-1092	126	106	168	508	0
334	0	0	206	-1392	-1598	593	902	-1495	393	-1115	217	79	98	591	0
335	0	0	91	-1408	-1499	658	795	-1453	358	-1127	201	128	58	537	0
336	0	0	-136	-1406	-1270	771	567	-1338	308	-1090	162	65	87	549	0
337	0	0	-27	-1429	-1402	728	687	-1415	323	-1039	269	122	93	611	0
338	0	0	324	-1425	-1749	550	1036	-1587	355	-1134	176	31	131	591	0
339	0	0	826	-1416	-2242	295	1534	-1829	415	-1111	283	29	147	647	0
340	0	0	999	-1414	-2413	207	1706	-1913	506	-1132	291	75	176	655	0
341	0	0	745	-1416	-2161	335	1453	-1788	351	-1086	240	95	131	525	0
342	0	0	634	-1404	-2038	385	1336	-1721	401	-1109	240	95	81	554	0
343	0	0	670	-1396	-2066	363	1368	-1731	442	-1105	277	157	141	601	0
344	0	0	702	-1389	-2091	343	1396	-1740	395	-1129	209	91	124	541	0
345	0	0	675	-1387	-2062	356	1368	-1724	366	-1080	246	42	129	560	0
346	0	0	225	-1402	-1627	588	926	-1514	291	-1185	201	71	65	517	0
347	0	0	355	-1402	-1757	523	1056	-1579	362	-1099	205	85	151	473	0
348	0	0	623	-1402	-2025	389	1324	-1713	413	-1082	232	79	159	529	0
349	0	0	995	-1406	-2401	205	1698	-1903	384	-1152	279	56	133	626	0
350	0	0	1174	-1406	-2580	116	1877	-1993	370	-1076	259	13	170	616	0
351	0	0	791	-1410	-2201	309	1496	-1805	343	-1142	215	71	151	583	0
352	0	0	706	-1412	-2118	353	1412	-1765	389	-1158	157	42	137	512	0
353	0	0	663	-1418	-2081	377	1372	-1749	327	-1191	252	50	42	578	0
354	0	0	737	-1408	-2145	335	1441	-1776	376	-1181	226	40	48	564	0
355	0	0	694	-1414	-2108	360	1401	-1761	302	-1129	162	-5	120	500	0
356	0	0	407	-1410	-1817	501	1112	-1613	337	-1088	155	44	56	529	0
357	0	0	551	-1420	-1971	434	1261	-1695	358	-1099	199	93	102	605	0
358	0	0	885	-1406	-2291	260	1588	-1848	372	-1035	267	102	143	593	0
359	0	0	1288	-1383	-2671	47	1979	-2027	397	-1090	201	50	176	640	0
360	0	0	1548	-1387	-2935	-80	2241	-2161	386	-1055	244	77	133	659	0
361	0	0	1161	-1390	-2551	114	1856	-1970	320	-1061	242	-19	143	539	0
362	0	0	1088	-1414	-2502	163	1795	-1958	366	-1051	190	93	128	543	0
363	0	0	1065	-1418	-2483	176	1774	-1950	341	-937	242	120	159	580	0
364	0	0	1124	-1427	-2551	151	1837	-1989	341	-1014	289	54	106	601	0
365	0	0	1051	-1445	-2496	197	1773	-1970	281	-979	312	64	149	611	0
366	0	0	570	-1445	-2015	437	1292	-1730	273	-1012	254	13	75	558	0
367	0	0	718	-1443	-2161	362	1439	-1802	347	-923	279	135	131	601	0
368	0	0	941	-1439	-2380	249	1660	-1909	325	-917	337	67	188	550	0
369	0	0	1315	-1420	-2735	52	2025	-2077	419	-929	283	91	174	646	0
370	0	0	1399	-1410	-2809	5	2104	-2109	417	-921	275	112	143	543	0
371	0	0	1129	-1418	-2547	144	1838	-1982	380	-1030	415	81	131	554	0
372	0	0	921	-1418	-2339	248	1630	-1878	287	-993	226	79	93	519	0
373	0	0	927	-1422	-2349	247	1638	-1885	325	-1035	263	106	50	549	0
374	0	0	1038	-1423	-2461	192	1749	-1942	343	-1037	356	87	153	628	0
375	0	0	913	-1418	-2331	252	1622	-1874	279	-1090	310	64	29	500	0
376	0	0	626	-1418	-2044	396	1335	-1731	277	-989	353	153	108	479	0
377	0	0	650	-1423	-2073	386	1361	-1748	217	-991	254	75	67	523	0
378	0	0	1057	-1422	-2479	182	1768	-1950	399	-1002	339	159	110	671	0
379	0	0	1328	-1420	-2748	46	2038	-2084	362	-1063	291	34	149	585	0
380	0	0	1560	-1423	-2983	-68	2271	-2203	428	-1014	327	137	180	595	0
381	0	0	1218	-1410	-2628	96	1923	-2019	333	-1012	267	124	133	616	0
382	0	0	1092	-1406	-2498	157	1795	-1952	304	-966	275	100	79	541	0
383	0	0	964	-1418	-2382	227	1673	-1900	329	-1034	291	120	194	585	0
384	0	0	1065	-1427	-2492	181	1778	-1959	370	-977	256	170	104	564	0
385	0	0	876	-1420	-2296	272	1586	-1858	316	-1065	275	110	91	537	0
386	0	0	558	-1418	-1976	430	1267	-1697	353	-1014	289	110	157	523	0
387	0	0	380	-1420	-1800	520	1090	-1610	291	-1105	250	23	122	572	0
388	0	0	694	-1416	-2110	361	1402	-1763	413	-1018	256	135	133	568	0
389	0	0	991	-1406	-2397	207	1694	-1901	413	-977	294	89	149	657	0
390	0	0	1038	-1402	-2440	182	1739	-1921	376	-1053	203	81	108	640	0
391	0	0	630	-1416	-2046	393	1338	-1731	306	-1096	244	110	87	508	0
392	0	0	461	-1420	-1881	479	1171	-1650	349	-1109	250	40	77	516	0
393	0	0	361	-1412	-1773	525	1067	-1592	294	-1022	226	91	166	531	0
394	0	0	468	-1429	-1897	480	1182	-1663	376	-1105	271	79	192	613	0
395	0	0	357	-1439	-1796	541	1076	-1617	366	-1065	263	46	104	521	0
396	0	0	-8	-1433	-1425	720	708	-1429	225	-1008	178	116	69	469	0
397	0	0	173	-1423	-1596	625	884	-1509	329	-997	316	83	118	516	0
398	0	0	382	-1416	-1798	517	1090	-1607	353	-1068	283	145	112	611	0
399	0	0	892	-1410	-2302	259	1597	-1856	407	-1074	254	112	87	552	0
400	0	0	1061	-1408	-2469	173	1765	-1938	448	-1070	273	223	199	626	0
401	0	0	875	-1396	-2271	260	1573	-1833	422	-1034	240	118	164	568	0
402	0	0	792	-1404	-2196	306	1494	-1800	424	-983	240	147	221	599	0
403	0	0	809	-1402	-2211	296	1510	-1806	370	-1032	254	182	184	541	0
404	0	0	978	-1404	-2382	213	1680	-1893	401	-1055	312	83	137	566	0
405	0	0	945	-1396	-2341	225	1643	-1868	401	-1041	281	203	77	576	0
406	0	0	617	-1392	-2009	387	1313	-1700	308	-1045	225	186	83	504	0
407	0	0	813	-1404	-2217	295	1515	-1810	428	-956	242	213	126	593	0
408	0	0	1007	-1408	-2415	200	1711	-1911	275	-987	234	131	75	574	0
409	0	0	1519	-1394	-2913	-62	2216	-2153	401	-979	291	137	197	578	0
410	0	0	1690	-1394	-3084	-148	2387	-2239	399	-1049	378	166	108	585	0
411	0	0	1393	-1412	-2805	9	2099	-2108	343	-1022	234	87	172	492	0
412	0	0	1251	-1414	-2665	81	1958	-2039	289	-1010	254	161	112	512	0
413	0	0	1216	-1418	-2634	101	1925	-2026	281	-1123	341	182	75	541	0
414	0	0	1336	-1420	-2756	42	2046	-2088	312	-1039	329	124	137	539	0
415	0	0	1288	-1416	-2704	64	1996	-2060	356	-966	343	267	137	549	0
416	0	0	947	-1408	-2355	230	1651	-1881	267	-977	312	186	194	444	0
417	0	0	966	-1408	-2374	221	1670	-1891	347	-1032	337	161	143	465	0
418	0	0	1218	-1406	-2624	94	1921	-2015	389	-1035	393	281	147	490	0
419	0	0	1613	-1394	-3007	-109	2310	-2200	428	-1002	405	192	182	554	0
420	0	0	1760	-1396	-3156	-182	2458	-2276	386	-1034	314	199	129	527	0
421	0	0	1354	-1406	-2760	26	2057	-2083	308	-966	353	219	164	552	0
422	0	0	1158	-1410	-2568	126	1863	-1989	345	-1065	374	129	159	521	0
423	0	0	1080	-1410	-2490	165	1785	-1950	339	-1004	419	184	112	562	0
424	0	0	1034	-1410	-2444	188	1739	-1927	269	-1006	308	186	104	601	0
425	0	0	945	-1412	-2357	233	1651	-1884	364	-975	442	178	114	591	0
426	0	0	454	-1402	-1856	474	1155	-1629	310	-1055	341	118	126	500	0
427	0	0	351	-1408	-1759	528	1055	-1583	279	-962	376	67	85	517	0
428	0	0	502	-1410	-1912	454	1207	-1661	339	-1063	353	69	81	568	0
429	0	0	676	-1392	-2068	358	1372	-1730	337	-1032	461	91	104	620	0
430	0	0	782	-1367	-2149	292	1465	-1758	337	-989	407	122	100	552	0
431	0	0	237	-1369	-1606	566	921	-1487	349	-977	366	71	100	628	0
432	0	0	-136	-1375	-1239	755	551	-1307	277	-1072	351	7	89	552	0
433	0	0	-260	-1381	-1121	820	430	-1251	401	-1051	467	118	184	572	0
434	0	0	-395	-1396	-1001	895	303	-1198	246	-977	360	79	124	556	0
435	0	0	-565	-1406	-841	985	138	-1123	335	-1024	349	62	126	527	0
436	0	0	-1063	-1404	-341	1233	-361	-872	308	-1035	306	81	116	552	0
437	0	0	-1013	-1412	-399	1212	-307	-905	314	-1004	376	71	164	527	0
438	0	0	-776	-1404	-628	1090	-74	-1016	323	-987	322	79	205	580	0
439	0	0	-359	-1402	-1043	880	342	-1222	291	-1035	353	110	129	677	0
440	0	0	-140	-1408	-1268	774	564	-1338	327	-1041	345	52	139	626	0
441	0	0	-373	-1420	-1047	896	337	-1233	320	-985	331	174	151	549	0
442	0	0	-333	-1425	-1092	879	379	-1258	355	-979	360	139	151	580	0
443	0	0	-215	-1425	-1210	820	497	-1317	411	-989	281	120	197	494	0
444	0	0	4	-1416	-1420	706	712	-1418	405	-948	413	178	143	607	0
445	0	0	93	-1410	-1503	658	798	-1456	341	-1068	318	139	122	432	0
446	0	0	-50	-1400	-1350	725	650	-1375	428	-1034	430	205	73	512	0
447	0	0	112	-1389	-1501	638	806	-1445	368	-1047	376	236	108	502	0
448	0	0	559	-1379	-1938	410	1248	-1658	345	-995	405	153	93	490	0
449	0	0	1016	-1379	-2395	181	1705	-1887	413	-1051	420	143	137	529	0
450	0	0	1313	-1371	-2684	29	1998	-2027	409	-1018	405	234	151	605	0
451	0	0	1112	-1390	-2502	139	1807	-1946	405	-956	368	258	102	459	0
452	0	0	970	-1377	-2347	203	1658	-1862	366	-1016	384	230	124	560	0
453	0	0	1016	-1385	-2401	184	1708	-1893	386	-1034	420	153	114	504	0
454	0	0	1108	-1390	-2498	141	1803	-1944	415	-964	403	230	157	603	0
455	0	0	1051	-1385	-2436	167	1743	-1910	349	-1032	438	188	225	457	0
456	0	0	695	-1394	-2089	349	1392	-1741	308	-1026	391	201	58	556	0
457	0	0	738	-1392	-2130	327	1434	-1761	397	-958	436	267	166	531	0
458	0	0	912	-1396	-2308	242	1610	-1852	358	-1020	411	265	209	521	0
459	0	0	1274	-1377	-2651	51	1962	-2014	360	-970	455	131	195	566	0
460	0	0	1279	-1396	-2675	58	1977	-2035	415	-1008	438	153	143	611	0
461	0	0	807	-1404	-2211	298	1509	-1807	318	-970	426	176	197	552	0
462	0	0	541	-1400	-1941	429	1241	-1670	399	-1035	422	205	133	502	0
463	0	0	349	-1400	-1749	525	1049	-1574	248	-1039	378	139	112	409	0
464	0	0	287	-1394	-1681	553	984	-1537	279	-1006	403	186	46	624	0
465	0	0	157	-1375	-1532	609	844	-1453	349	-1022	420	190	131	570	0
466	0	0	-301	-1379	-1078	840	388	-1228	228	-1032	331	100	126	465	0
467	0	0	-296	-1394	-1098	845	401	-1246	364	-979	391	174	182	521	0
468	0	0	-158	-1387	-1229	772	535	-1308	327	-888	298	194	225	578	0
469	0	0	260	-1379	-1639	559	949	-1509	405	-956	370	172	172	597	0
470	0	0	330	-1375	-1705	522	1017	-1540	337	-993	399	104	151	552	0
471	0	0	22	-1359	-1381	668	701	-1370	333	-977	339	89	186	525	0
472	0	0	-116	-1367	-1251	741	567	-1309	277	-937	292	83	161	568	0
473	0	0	-64	-1361	-1297	712	616	-1329	327	-929	349	147	170	535	0
474	0	0	-103	-1365	-1262	734	579	-1313	325	-1008	368	38	155	634	0
475	0	0	-25	-1381	-1356	703	665	-1368	351	-902	424	85	131	587	0
476	0	0	-427	-1402	-975	914	274	-1188	271	-935	372	137	141	564	0
477	0	0	-347	-1394	-1047	870	350	-1220	362	-966	479	120	186	618	0
478	0	0	-16	-1387	-1371	701	677	-1379	314	-851	358	71	114	616	0
479	0	0	311	-1392	-1703	540	1007	-1547	378	-935	430	114	77	607	0
480	0	0	553	-1387	-1940	417	1246	-1663	417	-917	500	133	211	611	0
481	0	0	339	-1385	-1724	523	1031	-1554	409	-981	380	116	143	560	0
482	0	0	141	-1383	-1524	621	832	-1453	310	-931	457	164	116	576	0
483	0	0	180	-1379	-1559	599	869	-1469	362	-1035	353	102	93	517	0
484	0	0	334	-1377	-1711	521	1022	-1544	413	-1024	409	203	143	550	0
485	0	0	348	-1363	-1711	507	1029	-1537	296	-942	341	87	174	469	0
486	0	0	128	-1356	-1484	614	806	-1420	325	-962	405	203	174	529	0
487	0	0	170	-1358	-1528	594	849	-1443	327	-999	405	149	64	521	0
488	0	0	524	-1361	-1885	418	1204	-1623	337	-896	384	139	168	576	0
489	0	0	1036	-1363	-2399	163	1717	-1881	395	-1008	405	201	77	572	0
490	0	0	1094	-1379	-2473	142	1783	-1926	376	-962	366	192	199	587	0
491	0	0	772	-1402	-2174	315	1473	-1788	353	-1035	358	170	85	516	0
492	0	0	716	-1398	-2114	341	1415	-1756	426	-987	455	203	166	531	0
493	0	0	656	-1396	-2052	370	1354	-1724	358	-921	415	201	174	415	0
494	0	0	683	-1383	-2066	350	1374	-1724	316	-983	409	143	207	517	0
495	0	0	618	-1387	-2005	384	1311	-1696	335	-968	469	153	97	457	0
496	0	0	143	-1381	-1524	619	833	-1452	355	-968	407	211	143	469	0
497	0	0	113	-1373	-1486	630	799	-1429	306	-1063	308	147	100	405	0
498	0	0	367	-1361	-1728	497	1047	-1544	397	-933	448	271	176	558	0
499	0	0	573	-1365	-1938	396	1255	-1651	459	-952	483	246	153	624	0
500	0	0	615	-1359	-1974	372	1294	-1666	296	-993	419	139	157	453	0
501	0	0	281	-1375	-1656	547	968	-1515	358	-950	488	135	195	613	0
502	0	0	-49	-1389	-1340	719	645	-1364	298	-962	430	159	91	570	0
503	0	0	-21	-1359	-1338	690	658	-1348	374	-909	442	192	114	502	0
504	0	0	9	-1356	-1365	673	687	-1360	335	-853	461	275	153	647	0
505	0	0	-138	-1352	-1214	745	538	-1283	345	-884	388	168	151	457	0
506	0	0	-522	-1354	-832	938	155	-1093	372	-845	444	228	166	535	0
507	0	0	-514	-1348	-834	931	160	-1091	355	-894	438	135	135	486	0
508	0	0	-213	-1363	-1150	788	468	-1256	389	-894	490	223	159	626	0
509	0	0	91	-1373	-1464	641	777	-1418	364	-861	409	157	168	504	0
510	0	0	276	-1363	-1639	543	957	-1501	432	-892	504	159	161	618	0
511	0	0	-18	-1379	-1361	698	671	-1370	393	-902	428	168	143	572	0
512	0	0	-163	-1381	-1218	772	527	-1299	351	-880	420	211	102	473	0
513	0	0	-109	-1387	-1278	748	584	-1332	349	-807	510	215	194	564	0
514	0	0	-159	-1387	-1228	773	534	-1307	335	-952	343	95	83	473	0
515	0	0	-56	-1369	-1313	712	628	-1341	366	-826	424	184	149	537	0
516	0	0	-382	-1363	-981	872	299	-1172	322	-921	442	168	122	589	0
517	0	0	-274	-1356	-1082	815	404	-1219	327	-896	442	73	168	405	0
518	0	0	113	-1359	-1472	623	792	-1415	485	-896	537	242	135	655	0
519	0	0	487	-1359	-1846	436	1166	-1602	393	-942	355	141	120	556	0
520	0	0	731	-1348	-2079	308	1405	-1713	428	-847	409	52	186	580	0
521	0	0	444	-1334	-1778	445	1111	-1556	395	-964	442	190	131	605	0
522	0	0	398	-1328	-1726	465	1062	-1527	372	-935	485	85	50	512	0
523	0	0	376	-1317	-1693	470	1034	-1505	372	-919	417	162	65	582	0
524	0	0	435	-1311	-1746	438	1090	-1528	407	-925	372	120	129	550	0
525	0	0	394	-1317	-1711	461	1052	-1514	376	-958	440	128	73	545	0
526	0	0	8	-1328	-1336	660	672	-1332	238	-952	440	75	95	403	0
527	0	0	165	-1321	-1486	578	825	-1403	388	-861	411	176	176	467	0
528	0	0	365	-1307	-1672	471	1018	-1489	356	-956	481	135	97	562	0
529	0	0	819	-1305	-2124	243	1471	-1714	424	-905	450	159	116	583	0
530	0	0	918	-1307	-2225	194	1571	-1766	442	-915	420	199	209	642	0
531	0	0	604	-1295	-1899	345	1251	-1597	331	-977	337	133	83	483	0
532	0	0	425	-1270	-1695	422	1060	-1482	407	-977	380	242	133	516	0
533	0	0	392	-1266	-1658	437	1025	-1462	335	-979	364	147	153	525	0
534	0	0	539	-1247	-1786	354	1162	-1516	341	-861	351	244	197	539	0
535	0	0	437	-1231	-1668	397	1052	-1449	345	-938	388	209	143	494	0
536	0	0	173	-1233	-1406	530	789	-1319	349	-970	442	244	98	510	0
537	0	0	138	-1239	-1377	550	757	-1308	358	-987	444	236	162	496	0
538	0	0	425	-1237	-1662	406	1043	-1449	306	-962	393	157	128	432	0
539	0	0	796	-1235	-2031	219	1413	-1633	490	-999	419	287	139	578	0
540	0	0	885	-1239	-2124	177	1504	-1681	353	-962	444	139	120	549	0
541	0	0	595	-1218	-1813	311	1204	-1515	370	-981	455	182	195	475	0
542	0	0	458	-1218	-1676	380	1067	-1447	389	-938	432	195	79	521	0
543	0	0	326	-1229	-1555	451	940	-1392	335	-1004	331	143	73	376	0
544	0	0	390	-1239	-1629	424	1009	-1434	382	-937	395	192	161	498	0
545	0	0	260	-1257	-1517	498	888	-1387	308	-921	378	176	112	490	0
546	0	0	-95	-1276	-1181	685	543	-1228	296	-873	432	129	170	483	0
547	0	0	-127	-1292	-1165	709	519	-1228	335	-954	393	116	149	496	0
548	0	0	140	-1301	-1441	580	790	-1371	341	-966	415	168	108	519	0
549	0	0	481	-1309	-1790	414	1135	-1549	370	-942	492	139	190	549	0
550	0	0	580	-1305	-1885	362	1232	-1595	382	-1039	382	102	91	543	0
551	0	0	345	-1321	-1666	488	1005	-1493	411	-981	453	145	176	549	0
552	0	0	55	-1326	-1381	635	718	-1353	304	-1002	269	186	85	483	0
553	0	0	18	-1330	-1348	656	683	-1339	258	-942	327	52	129	407	0
554	0	0	74	-1338	-1412	632	743	-1375	279	-937	372	151	106	549	0
555	0	0	-18	-1358	-1340	688	661	-1349	356	-1002	248	172	67	481	0
556	0	0	-398	-1379	-981	888	291	-1180	314	-985	347	161	110	545	0
557	0	0	-440	-1377	-937	908	248	-1157	287	-1041	355	64	56	459	0
558	0	0	-223	-1385	-1162	804	469	-1273	345	-966	318	174	83	558	0
559	0	0	153	-1383	-1536	615	844	-1459	419	-954	335	168	137	545	0
560	0	0	277	-1375	-1652	549	964	-1513	351	-968	308	133	120	444	0
561	0	0	4	-1371	-1375	683	689	-1373	384	-987	325	149	186	525	0
562	0	0	-174	-1367	-1193	770	509	-1280	339	-1020	374	131	108	479	0
563	0	0	-178	-1365	-1187	771	504	-1276	333	-938	382	153	124	490	0
564	0	0	-192	-1365	-1173	778	490	-1269	292	-954	300	122	145	537	0
565	0	0	-248	-1338	-1090	793	421	-1214	256	-1010	364	91	110	450	0
566	0	0	-532	-1340	-808	936	138	-1074	322	-878	380	184	170	514	0
567	0	0	-561	-1344	-783	952	111	-1063	230	-1004	318	34	98	453	0
568	0	0	-229	-1358	-1129	793	450	-1243	349	-921	457	128	170	564	0
569	0	0	103	-1361	-1464	629	783	-1412	374	-929	386	110	151	591	0
570	0	0	316	-1373	-1689	528	1002	-1531	356	-843	436	145	172	599	0
571	0	0	13	-1389	-1402	688	707	-1395	368	-909	446	73	143	533	0
572	0	0	-112	-1390	-1278	751	583	-1334	370	-855	438	225	207	568	0
573	0	0	-161	-1367	-1206	764	522	-1286	281	-853	424	81	112	465	0
574	0	0	-87	-1365	-1278	726	595	-1321	345	-855	568	155	147	609	0
575	0	0	-174	-1361	-1187	767	506	-1274	325	-849	360	147	79	450	0
576	0	0	-465	-1359	-894	912	214	-1126	302	-820	486	192	122	539	0
577	0	0	-447	-1352	-905	899	229	-1128	322	-822	473	139	126	446	0
578	0	0	-186	-1346	-1160	766	487	-1253	351	-847	434	226	141	446	0
579	0	0	243	-1336	-1579	546	911	-1457	467	-849	525	188	176	519	0
580	0	0	415	-1350	-1765	467	1090	-1557	395	-847	490	186	116	549	0
581	0	0	83	-1350	-1433	633	758	-1391	366	-857	539	217	93	552	0
582	0	0	-43	-1350	-1307	696	632	-1328	419	-845	601	215	95	539	0
583	0	0	-245	-1381	-1136	813	445	-1258	323	-826	490	195	199	448	0
584	0	0	-122	-1359	-1237	740	557	-1298	376	-795	521	219	197	558	0
585	0	0	-317	-1356	-1039	836	361	-1197	302	-867	535	159	141	417	0
586	0	0	-642	-1352	-710	997	34	-1031	316	-853	442	265	73	531	0
587	0	0	-665	-1375	-710	1020	22	-1042	283	-840	463	120	162	486	0
588	0	0	-372	-1392	-1020	882	324	-1206	318	-826	473	201	211	537	0
589	0	0	-12	-1379	-1367	695	677	-1373	337	-861	488	190	162	578	0
590	0	0	128	-1367	-1495	619	811	-1431	339	-913	448	232	174	547	0
591	0	0	-66	-1356	-1290	711	612	-1323	341	-807	448	161	149	566	0
592	0	0	-297	-1358	-1061	827	382	-1209	374	-888	436	201	116	504	0
593	0	0	-256	-1361	-1105	808	424	-1233	382	-911	378	141	184	510	0
594	0	0	-200	-1367	-1167	783	483	-1267	378	-927	467	244	151	541	0
595	0	0	-262	-1365	-1103	813	420	-1234	242	-919	389	108	60	504	0
596	0	0	-553	-1387	-834	970	140	-1110	341	-845	428	215	155	523	0
597	0	0	-578	-1410	-832	994	127	-1121	322	-989	405	188	114	539	0
598	0	0	-262	-1437	-1175	849	456	-1306	327	-880	391	147	129	490	0
599	0	0	-9	-1491	-1482	750	736	-1486	370	-950	382	98	199	525	0
600	0	0	186	-1552	-1738	683	962	-1645	405	-917	376	106	162	556	0
601	0	0	-149	-1602	-1453	875	652	-1527	320	-940	384	110	108	527	0
602	0	0	-243	-1635	-1392	939	574	-1513	368	-935	395	112	178	428	0
603	0	0	-261	-1650	-1389	955	564	-1519	397	-900	333	190	209	498	0
604	0	0	-206	-1612	-1406	909	600	-1509	298	-983	376	93	73	583	0
605	0	0	-306	-1563	-1257	934	475	-1410	258	-884	283	81	79	452	0
606	0	0	-563	-1486	-923	1024	180	-1204	254	-973	279	205	112	479	0
607	0	0	-635	-1416	-781	1025	73	-1098	287	-999	306	108	116	486	0
608	0	0	-313	-1288	-975	800	331	-1131	329	-915	353	182	174	568	0
609	0	0	45	-1119	-1164	537	604	-1141	362	-890	238	124	147	485	0
610	0	0	285	-931	-1216	323	750	-1073	452	-890	281	50	217	508	0
611	0	0	-29	-727	-698	378	334	-712	347	-927	269	95	75	620	0
612	0	0	-74	-502	-428	288	177	-465	353	-940	283	108	104	490	0
613	0	0	-82	-248	-166	165	42	-207	355	-855	252	139	106	568	0
614	0	0	204	104	-100	-154	152	2	399	-915	234	122	71	461	0
615	0	0	238	432	194	-335	22	313	312	-871	244	31	100	512	0
616	0	0	46	721	675	-383	-314	698	386	-909	256	124	73	560	0
617	0	0	200	995	795	-597	-297	895	322	-865	234	145	60	485	0
618	0	0	603	1146	543	-874	30	844	366	-807	259	108	126	535	0
619	0	0	1042	1187	145	-1114	448	666	409	-869	207	116	153	580	0
620	0	0	1225	1144	-81	-1184	653	531	320	-832	273	221	139	519	0
621	0	0	889	997	108	-943	390	552	337	-812	197	164	67	485	0
622	0	0	668	655	-13	-661	340	321	364	-882	368	186	139	500	1
623	0	0	450	194	-256	-322	353	-31	271	-888	265	100	95	419	0
624	0	0	316	-341	-657	12	486	-499	308	-743	325	157	174	537	0
625	0	0	39	-816	-855	388	447	-835	316	-834	292	174	143	440	0
626	0	0	-370	-1175	-805	772	217	-990	273	-873	308	174	128	420	0
627	0	0	-339	-1365	-1026	852	343	-1195	298	-857	376	188	79	485	0
628	0	0	-165	-1544	-1379	854	607	-1461	360	-867	271	292	161	496	0
629	0	0	225	-1623	-1848	699	1036	-1735	378	-882	420	114	172	529	0
630	0	0	388	-1680	-2068	646	1228	-1874	386	-867	308	209	133	512	0
631	0	0	95	-1713	-1808	809	951	-1760	345	-902	320	182	114	496	0
632	0	0	-133	-1714	-1581	923	724	-1647	246	-851	258	164	97	479	0
633	0	0	-88	-1705	-1617	896	764	-1661	333	-880	339	223	87	488	0
634	0	0	35	-1687	-1722	826	878	-1704	399	-876	391	188	159	529	0
635	0	0	-49	-1666	-1617	857	784	-1641	310	-890	335	116	120	430	0
636	0	0	-431	-1616	-1185	1023	377	-1400	271	-913	283	172	97	366	0
637	0	0	-382	-1602	-1220	992	419	-1411	312	-915	355	194	25	469	0
638	0	0	-206	-1596	-1390	901	592	-1493	358	-927	426	164	143	453	0
639	0	0	253	-1557	-1810	652	1031	-1683	419	-905	345	174	-11	479	0
640	0	0	351	-1515	-1866	582	1108	-1690	419	-896	374	209	139	504	0
641	0	0	15	-1472	-1487	728	751	-1479	325	-894	380	168	133	469	0
642	0	0	-219	-1433	-1214	826	497	-1323	351	-921	401	244	131	407	0
643	0	0	-343	-1402	-1059	872	358	-1230	304	-942	316	159	85	457	0
644	0	0	-326	-1375	-1049	850	361	-1212	308	-921	409	145	122	547	0
645	0	0	-466	-1344	-878	905	206	-1111	292	-970	327	164	32	397	0
646	0	0	-753	-1317	-564	1035	-94	-940	306	-859	327	201	174	463	0
647	0	0	-846	-1321	-475	1083	-185	-898	308	-935	292	190	95	455	0
648	0	0	-570	-1299	-729	934	79	-1014	337	-892	323	228	159	471	0
649	0	0	-229	-1286	-1057	757	414	-1171	382	-931	302	145	211	448	0
650	0	0	-33	-1295	-1262	664	614	-1278	405	-892	211	143	93	508	0
651	0	0	-323	-1293	-970	808	323	-1131	327	-871	341	192	124	535	0
652	0	0	-452	-1286	-834	869	191	-1060	345	-902	341	141	118	525	0
653	0	0	-483	-1288	-805	885	161	-1046	298	-919	300	128	29	521	0
654	0	0	-272	-1280	-1008	776	368	-1144	407	-944	322	190	102	500	0
655	0	0	-421	-1295	-874	858	226	-1084	298	-968	341	32	11	521	0
656	0	0	-490	-1295	-805	892	157	-1050	343	-861	351	110	129	475	0
657	0	0	-557	-1290	-733	923	88	-1011	244	-1047	376	40	52	471	0
658	0	0	-112	-1293	-1181	702	534	-1237	370	-913	320	81	81	519	0
659	0	0	347	-1272	-1619	462	983	-1445	325	-857	291	27	54	556	0
660	0	0	584	-1253	-1837	334	1210	-1545	360	-880	329	106	143	566	0
661	0	0	339	-1253	-1592	457	965	-1422	320	-925	244	-7	170	440	0
662	0	0	333	-1253	-1586	460	959	-1419	446	-923	333	164	100	539	0
663	0	0	264	-1245	-1509	490	886	-1377	318	-917	378	122	97	502	0
664	0	0	336	-1229	-1565	446	950	-1397	364	-968	327	77	77	531	0
665	0	0	257	-1229	-1486	486	871	-1357	339	-952	356	81	50	500	0
666	0	0	-90	-1228	-1138	659	524	-1183	343	-873	349	114	143	485	0
667	0	0	-181	-1222	-1041	701	430	-1131	339	-940	279	168	91	459	0
668	0	0	52	-1216	-1268	582	660	-1242	310	-935	358	120	73	453	0
669	0	0	299	-1216	-1515	458	907	-1365	364	-933	393	147	102	574	0
670	0	0	300	-1224	-1524	462	912	-1374	378	-938	310	69	172	428	0
671	0	0	-82	-1220	-1138	651	528	-1179	391	-915	339	271	149	539	0
672	0	0	-404	-1216	-812	810	204	-1014	230	-888	323	65	44	413	0
673	0	0	-425	-1202	-777	813	176	-989	320	-812	422	192	176	543	0
674	0	0	-532	-1214	-682	873	75	-948	279	-954	294	225	71	448	0
675	0	0	-528	-1214	-686	871	79	-950	314	-902	329	246	93	486	0
676	0	0	-1032	-1212	-180	1122	-426	-696	240	-950	329	221	126	422	0
677	0	0	-990	-1191	-201	1090	-394	-696	259	-890	335	180	87	420	0
678	0	0	-726	-1185	-459	955	-133	-822	327	-911	440	166	161	461	0
679	0	0	-341	-1171	-830	756	244	-1000	300	-931	446	147	73	549	0
680	0	0	-114	-1173	-1059	643	472	-1116	405	-968	467	240	133	504	0
681	0	0	-398	-1146	-748	772	175	-947	341	-968	490	161	81	473	0
682	0	0	-501	-1129	-628	815	63	-878	374	-940	510	178	122	467	0
683	0	0	-534	-1123	-589	828	27	-856	349	-993	467	145	58	434	0
684	0	0	-394	-1129	-735	761	170	-932	327	-890	508	182	155	502	0
685	0	0	-491	-1148	-657	819	83	-902	325	-975	519	91	98	430	0
686	0	0	-764	-1152	-388	958	-188	-770	292	-917	500	153	133	463	0
687	0	0	-730	-1154	-424	942	-153	-789	296	-997	465	168	87	376	0
688	0	0	-401	-1144	-743	772	171	-943	413	-894	564	147	157	517	0
689	0	0	76	-1115	-1191	519	633	-1153	358	-999	568	172	129	465	0
690	0	0	198	-1111	-1309	456	753	-1210	370	-933	485	120	64	541	0
691	0	0	79	-1090	-1169	505	624	-1129	405	-944	517	219	128	471	0
692	0	0	-124	-1088	-964	606	420	-1026	300	-937	463	164	85	475	0
693	0	0	-43	-1090	-1047	566	502	-1068	353	-861	455	271	131	467	0
694	0	0	19	-1067	-1086	524	552	-1076	308	-909	527	199	161	475	0
695	0	0	-6	-1063	-1057	534	525	-1060	327	-948	471	178	69	444	0
696	0	0	-403	-1041	-638	722	117	-839	356	-878	465	203	100	465	0
697	0	0	-413	-1041	-628	727	107	-834	283	-857	413	232	93	461	0
698	0	0	-147	-1037	-890	592	371	-963	337	-847	455	190	83	498	0
699	0	0	130	-1022	-1152	446	641	-1087	380	-886	498	157	128	550	0
700	0	0	211	-1026	-1237	407	724	-1131	351	-960	347	166	46	523	0
701	0	0	-16	-991	-975	503	479	-983	360	-925	424	205	58	496	0
702	0	0	-289	-973	-684	631	197	-828	273	-857	475	194	124	510	0
703	0	0	-306	-942	-636	624	165	-789	275	-888	434	153	104	401	0
704	0	0	-297	-935	-638	616	170	-786	304	-861	444	174	126	426	0
705	0	0	-382	-917	-535	649	76	-726	347	-851	457	213	149	430	0
706	0	0	-673	-921	-248	797	-212	-584	296	-789	475	180	137	461	0
707	0	0	-662	-902	-240	782	-211	-571	314	-830	516	197	118	413	0
708	0	0	-465	-874	-409	669	-28	-641	335	-873	442	188	58	477	0
709	0	0	-51	-830	-779	440	364	-804	434	-807	541	168	176	562	0
710	0	0	68	-828	-896	380	482	-862	273	-807	405	164	122	537	0
711	0	0	-117	-803	-686	460	284	-744	345	-787	477	188	98	537	0
712	0	0	-332	-776	-444	554	56	-610	300	-807	504	199	190	525	0
713	0	0	-330	-758	-428	544	49	-593	327	-746	450	145	145	504	0
714	0	0	-228	-744	-516	486	144	-630	356	-783	481	180	161	543	0
715	0	0	-260	-721	-461	490	100	-591	310	-822	415	166	93	395	0
716	0	0	-530	-692	-162	611	-184	-427	226	-746	521	159	153	485	0
717	0	0	-548	-679	-131	613	-208	-405	292	-781	407	190	124	459	0
718	0	0	-264	-659	-395	461	65	-527	298	-702	376	135	104	461	0
719	0	0	94	-647	-741	276	417	-694	380	-746	446	162	149	529	0
720	0	0	223	-640	-863	208	543	-751	335	-820	415	164	102	512	0
721	0	0	47	-620	-667	286	357	-643	389	-805	434	248	172	570	0
722	0	0	-155	-593	-438	374	141	-515	345	-871	401	87	133	535	0
723	0	0	-86	-580	-494	333	204	-537	281	-737	370	114	93	545	0
724	0	0	-81	-562	-481	321	200	-521	322	-820	362	149	120	485	0
725	0	0	-17	-552	-535	284	259	-543	345	-871	335	168	95	393	0
726	0	0	-335	-554	-219	444	-58	-386	335	-812	384	209	157	436	0
727	0	0	-432	-558	-126	495	-153	-342	279	-898	265	186	42	432	0
728	0	0	-51	-539	-488	295	218	-513	300	-841	347	157	106	465	0
729	0	0	316	-525	-841	104	578	-683	320	-857	345	164	145	541	0
730	0	0	499	-525	-1024	13	761	-774	368	-888	355	106	73	541	0
731	0	0	180	-514	-694	167	437	-604	347	-886	333	139	145	465	0
732	0	0	45	-502	-547	228	296	-524	308	-921	283	122	91	430	0
733	0	0	29	-506	-535	238	282	-520	372	-938	397	205	98	552	0
734	0	0	102	-514	-616	206	359	-565	358	-942	341	145	65	578	0
735	0	0	84	-519	-603	217	343	-561	322	-923	323	133	48	407	0
736	0	0	-213	-556	-343	384	65	-449	320	-977	310	197	42	461	0
737	0	0	-121	-576	-455	348	167	-515	372	-900	415	93	91	457	0
738	0	0	136	-593	-729	228	432	-661	322	-935	279	195	120	459	0
739	0	0	535	-603	-1138	34	836	-870	347	-927	343	122	64	506	0
740	0	0	762	-632	-1394	-65	1078	-1013	374	-937	428	159	155	562	0
741	0	0	433	-659	-1092	113	762	-875	314	-904	368	62	139	545	0
742	0	0	273	-706	-979	216	626	-842	343	-896	281	116	31	481	0
743	0	0	186	-733	-919	273	552	-826	281	-859	281	147	75	486	0
744	0	0	167	-756	-923	294	545	-839	333	-896	269	139	67	593	0
745	0	0	99	-781	-880	341	489	-830	240	-917	294	110	46	457	0
746	0	0	-229	-816	-587	522	179	-701	306	-781	312	159	242	504	0
747	0	0	-361	-849	-488	605	63	-668	246	-913	232	122	60	508	0
748	0	0	-23	-853	-830	438	403	-841	386	-847	327	178	128	516	0
749	0	0	232	-869	-1101	318	666	-985	370	-896	341	141	95	562	0
750	0	0	421	-904	-1325	241	873	-1114	355	-886	386	174	192	512	0
751	0	0	153	-929	-1082	388	617	-1005	364	-890	358	155	120	510	0
752	0	0	-66	-966	-900	516	417	-933	337	-873	419	215	184	488	0
753	0	0	-70	-1001	-931	535	430	-966	318	-851	382	211	126	448	0
754	0	0	105	-1024	-1129	459	617	-1076	370	-801	463	271	242	535	0
755	0	0	-41	-1045	-1004	543	481	-1024	296	-803	380	182	97	498	0
756	0	0	-204	-1053	-849	628	322	-951	325	-785	405	248	174	475	0
757	0	0	-223	-1084	-861	653	319	-972	312	-845	444	182	184	420	0
758	0	0	124	-1088	-1212	482	668	-1150	341	-830	481	199	79	440	0
759	0	0	602	-1109	-1711	253	1156	-1410	372	-810	521	287	190	510	0
760	0	0	764	-1117	-1881	176	1322	-1499	333	-876	473	178	104	440	0
761	0	0	641	-1132	-1773	245	1207	-1452	415	-814	556	263	176	510	0
762	0	0	475	-1156	-1631	340	1053	-1393	322	-789	535	252	128	453	0
763	0	0	423	-1158	-1581	367	1002	-1369	442	-857	502	197	120	450	0
764	0	0	465	-1158	-1623	346	1044	-1390	308	-752	533	168	98	547	0
765	0	0	349	-1181	-1530	416	939	-1355	291	-801	459	151	129	397	0
766	0	0	-38	-1200	-1162	619	562	-1181	259	-810	516	211	95	306	0
767	0	0	-54	-1206	-1152	630	549	-1179	296	-816	516	188	116	386	0
768	0	0	70	-1214	-1284	572	677	-1249	205	-785	481	128	64	397	0
769	0	0	507	-1202	-1709	347	1108	-1455	327	-812	535	203	93	386	0
770	0	0	514	-1212	-1726	349	1120	-1469	353	-801	475	188	89	448	0
771	0	0	211	-1218	-1429	503	820	-1323	259	-830	465	195	42	391	0
772	0	0	-39	-1220	-1181	629	571	-1200	285	-808	512	190	126	419	0
773	0	0	-130	-1208	-1078	669	474	-1143	314	-907	436	223	114	378	0
774	0	0	-95	-1204	-1109	649	507	-1156	322	-822	455	205	79	424	0
775	0	0	-162	-1196	-1034	679	436	-1115	298	-909	453	217	118	356	0
776	0	0	-533	-1212	-679	872	73	-945	322	-898	448	304	85	426	0
777	0	0	-588	-1212	-624	900	18	-918	203	-894	370	170	-3	302	0
778	0	0	-260	-1216	-956	738	348	-1086	403	-847	393	244	190	389	0
779	0	0	14	-1202	-1216	594	615	-1209	356	-892	424	166	122	444	0
780	0	0	102	-1228	-1330	563	716	-1279	322	-900	318	209	42	417	0
781	0	0	-253	-1226	-973	739	360	-1099	376	-913	430	261	65	488	0
782	0	0	-604	-1218	-614	911	5	-916	240	-878	360	151	44	308	0
783	0	0	-758	-1239	-481	998	-138	-860	258	-970	413	194	36	360	0
784	0	0	-732	-1255	-523	993	-104	-889	355	-836	347	219	120	372	0
785	0	0	-1034	-1247	-213	1140	-410	-730	281	-871	320	164	13	318	0
786	0	0	-1339	-1235	104	1287	-721	-565	234	-820	395	184	58	327	0
787	0	0	-1442	-1247	195	1344	-818	-526	308	-940	343	188	91	356	0
788	0	0	-1131	-1235	-104	1183	-513	-669	294	-894	399	250	81	420	0
789	0	0	-673	-1245	-572	959	-50	-908	419	-830	384	209	149	432	0
790	0	0	-588	-1249	-661	918	36	-955	310	-904	417	170	95	486	0
791	0	0	-763	-1259	-496	1011	-133	-877	316	-925	483	199	79	481	0
792	0	0	-813	-1257	-444	1035	-184	-850	378	-983	407	184	31	420	0
793	0	0	-826	-1264	-438	1045	-194	-851	337	-861	384	217	93	523	0
794	0	0	-673	-1255	-582	964	-45	-918	366	-902	366	194	98	436	0
795	0	0	-731	-1239	-508	985	-111	-873	254	-849	341	155	106	450	0
796	0	0	-1034	-1241	-207	1137	-413	-724	244	-859	331	110	104	364	0
797	0	0	-980	-1216	-236	1098	-372	-726	306	-787	360	186	137	543	0
798	0	0	-772	-1233	-461	1002	-155	-847	254	-905	273	69	54	432	0
799	0	0	-460	-1239	-779	849	159	-1009	401	-894	362	159	93	572	0
800	0	0	-293	-1237	-944	765	325	-1090	391	-940	335	135	75	422	0
801	0	0	-543	-1231	-688	887	72	-959	333	-898	320	215	93	442	0
802	0	0	-756	-1229	-473	992	-141	-851	316	-902	314	151	128	378	0
803	0	0	-774	-1231	-457	1002	-158	-844	265	-921	294	131	58	329	0
804	0	0	-710	-1239	-529	974	-90	-884	252	-898	302	145	67	422	0
805	0	0	-670	-1255	-585	962	-42	-920	345	-905	312	236	155	417	0
806	0	0	-964	-1249	-285	1106	-339	-767	205	-886	246	172	122	374	0
807	0	0	-835	-1255	-420	1045	-207	-837	351	-876	217	223	128	355	0
808	0	0	-613	-1266	-653	939	20	-959	300	-876	277	194	104	339	0
809	0	0	-95	-1272	-1177	683	541	-1224	294	-940	285	244	106	440	0
810	0	0	184	-1261	-1445	538	814	-1353	360	-859	283	259	162	467	0
811	0	0	39	-1249	-1288	605	663	-1268	362	-888	267	271	122	475	0
812	0	0	-39	-1241	-1202	640	581	-1221	325	-874	320	279	114	459	0
813	0	0	-60	-1245	-1185	652	562	-1215	320	-929	256	174	71	370	0
814	0	0	50	-1247	-1297	598	673	-1272	320	-929	223	223	50	450	0
815	0	0	39	-1251	-1290	606	664	-1270	248	-929	320	186	116	345	0
816	0	0	-284	-1257	-973	770	344	-1115	291	-859	281	153	186	333	0
817	0	0	-278	-1251	-973	764	347	-1112	226	-900	292	184	38	378	0
818	0	0	80	-1239	-1319	579	699	-1279	368	-807	271	180	133	374	0
819	0	0	287	-1241	-1528	477	907	-1384	382	-878	296	285	48	432	0
820	0	0	428	-1228	-1656	400	1042	-1442	341	-964	228	122	77	362	0
821	0	0	82	-1231	-1313	574	697	-1272	382	-898	401	186	44	455	0
822	0	0	-149	-1212	-1063	680	457	-1137	250	-886	230	197	48	341	0
823	0	0	-180	-1214	-1034	697	427	-1124	292	-863	298	252	110	343	0
824	0	0	-194	-1222	-1028	708	417	-1125	294	-832	248	221	75	430	0
825	0	0	-341	-1204	-863	772	261	-1033	226	-851	285	174	106	382	0
826	0	0	-664	-1216	-552	940	-56	-884	195	-863	254	178	50	333	0
827	0	0	-866	-1222	-356	1044	-255	-789	240	-884	366	149	157	360	0
828	0	0	-703	-1226	-523	964	-90	-874	269	-884	234	124	100	417	0
829	0	0	-353	-1216	-863	784	255	-1039	283	-770	261	182	120	440	0
830	0	0	-423	-1222	-799	822	188	-1010	283	-873	244	135	155	469	0
831	0	0	-679	-1214	-535	946	-72	-874	308	-810	302	162	205	401	0
832	0	0	-987	-1200	-213	1093	-387	-706	246	-824	333	102	137	424	0
833	0	0	-1129	-1202	-73	1165	-528	-637	308	-898	306	128	108	420	0
834	0	0	-1109	-1204	-95	1156	-507	-649	271	-826	310	155	112	417	0
835	0	0	-1268	-1204	64	1236	-666	-570	256	-859	366	64	114	471	0
836	0	0	-1697	-1214	483	1455	-1090	-365	316	-886	292	164	32	405	0
837	0	0	-1745	-1222	523	1483	-1134	-349	261	-888	366	67	-11	479	0
838	0	0	-1520	-1202	318	1361	-919	-442	355	-781	246	168	126	492	0
839	0	0	-1244	-1196	48	1220	-646	-574	403	-886	238	122	168	485	0
840	0	0	-1125	-1187	-62	1156	-531	-624	349	-857	258	89	100	519	0
841	0	0	-1452	-1206	246	1329	-849	-480	322	-789	302	149	161	492	0
842	0	0	-1613	-1216	397	1414	-1005	-409	281	-849	273	58	56	452	0
843	0	0	-1689	-1210	479	1449	-1084	-365	325	-810	296	199	157	514	0
844	0	0	-1563	-1208	355	1385	-959	-426	285	-828	339	108	118	481	0
845	0	0	-1615	-1193	422	1404	-1018	-385	312	-849	291	205	201	477	0
846	0	0	-1937	-1185	752	1561	-1344	-216	223	-801	279	93	120	409	0
847	0	0	-1818	-1196	622	1507	-1220	-287	349	-876	296	188	139	430	0
848	0	0	-1590	-1193	397	1391	-993	-398	296	-845	323	151	186	486	0
849	0	0	-1129	-1181	-52	1155	-538	-616	353	-869	275	129	166	432	0
850	0	0	-814	-1167	-353	990	-230	-760	388	-834	304	226	180	488	0
851	0	0	-1057	-1167	-110	1112	-473	-638	283	-824	289	219	128	483	0
852	0	0	-1059	-1165	-106	1112	-476	-635	382	-774	325	155	133	388	0
853	0	0	-1032	-1183	-151	1107	-440	-667	327	-807	316	192	180	500	0
854	0	0	-892	-1183	-291	1037	-300	-737	306	-874	252	116	75	374	0
855	0	0	-820	-1165	-345	992	-237	-755	374	-737	384	221	263	444	0
856	0	0	-1142	-1171	-29	1156	-556	-600	242	-801	281	145	120	337	0
857	0	0	-991	-1173	-182	1082	-404	-677	353	-791	358	199	97	401	0
858	0	0	-792	-1193	-401	992	-195	-797	306	-805	374	209	122	419	0
859	0	0	-240	-1171	-931	705	345	-1051	333	-762	368	129	137	372	0
860	0	0	-60	-1181	-1121	620	530	-1151	351	-770	331	201	110	444	0
861	0	0	-388	-1187	-799	787	205	-993	291	-710	291	213	91	388	0
862	0	0	-438	-1175	-737	806	149	-956	331	-808	298	122	100	364	0
863	0	0	-477	-1181	-704	829	113	-942	378	-810	386	211	97	461	0
864	0	0	-534	-1181	-647	857	56	-914	364	-913	267	89	95	380	0
865	0	0	-540	-1191	-651	865	55	-921	316	-744	265	124	64	399	0
866	0	0	-927	-1200	-273	1063	-327	-736	263	-810	246	151	56	384	0
867	0	0	-912	-1208	-296	1060	-308	-752	351	-838	372	153	122	405	0
868	0	0	-702	-1208	-506	955	-98	-857	283	-754	341	98	139	450	0
869	0	0	-424	-1200	-776	812	176	-988	322	-717	252	128	131	436	0
870	0	0	-333	-1198	-865	765	266	-1031	327	-810	259	161	112	376	0
871	0	0	-683	-1183	-500	933	-91	-841	337	-754	339	225	98	386	0
872	0	0	-945	-1183	-238	1064	-353	-710	292	-772	267	182	71	384	0
873	0	0	-1034	-1185	-151	1109	-441	-668	341	-756	261	137	75	430	0
874	0	0	-970	-1189	-219	1079	-375	-704	343	-779	287	176	164	420	0
875	0	0	-1186	-1179	7	1182	-596	-586	232	-801	275	141	56	415	0
876	0	0	-1452	-1175	277	1313	-864	-449	254	-766	269	166	108	333	0
877	0	0	-1560	-1196	364	1378	-962	-416	244	-777	240	209	145	417	0
878	0	0	-1297	-1202	95	1249	-696	-553	250	-826	258	139	50	372	0
879	0	0	-946	-1202	-256	1074	-345	-729	370	-791	265	209	108	475	0
880	0	0	-681	-1200	-519	940	-81	-859	341	-781	277	151	131	517	0
881	0	0	-925	-1200	-275	1062	-325	-737	242	-737	285	153	36	420	0
882	0	0	-1028	-1200	-172	1114	-428	-686	374	-764	287	139	100	420	0
883	0	0	-978	-1204	-226	1091	-376	-715	335	-717	281	155	97	529	0
884	0	0	-964	-1204	-240	1084	-362	-722	275	-779	248	71	128	407	0
885	0	0	-883	-1195	-312	1039	-285	-753	343	-657	294	98	226	453	0
886	0	0	-1262	-1173	89	1217	-675	-542	269	-783	269	5	89	422	0
887	0	0	-1157	-1189	-32	1173	-562	-610	292	-762	261	7	166	389	0
888	0	0	-1007	-1181	-174	1094	-416	-677	308	-700	205	114	129	463	0
889	0	0	-634	-1167	-533	900	-50	-850	306	-816	232	91	52	545	0
890	0	0	-462	-1181	-719	821	128	-950	401	-781	296	98	137	535	0
891	0	0	-848	-1187	-339	1017	-254	-763	207	-840	180	46	60	457	0
892	0	0	-848	-1193	-345	1020	-251	-769	380	-799	294	95	93	486	0
893	0	0	-892	-1202	-310	1047	-291	-756	312	-735	228	104	155	517	0
894	0	0	-809	-1210	-401	1009	-204	-805	232	-772	203	-3	106	448	0
895	0	0	-801	-1200	-399	1000	-201	-799	281	-708	223	168	102	547	0
896	0	0	-1072	-1198	-126	1135	-473	-662	230	-840	228	34	69	391	0
897	0	0	-953	-1214	-261	1083	-346	-737	300	-731	252	108	131	469	0
898	0	0	-654	-1210	-556	932	-49	-883	362	-832	259	155	87	448	0
899	0	0	-243	-1220	-977	731	367	-1098	322	-737	240	203	129	535	0
900	0	0	29	-1218	-1247	594	638	-1232	446	-822	314	211	166	463	0
901	0	0	-245	-1220	-975	732	365	-1097	368	-758	289	194	164	469	0
902	0	0	-405	-1212	-807	808	201	-1009	314	-818	211	145	79	424	0
903	0	0	-376	-1210	-834	793	229	-1022	343	-789	355	217	112	488	0
904	0	0	-318	-1212	-894	765	288	-1053	275	-735	302	155	89	485	0
905	0	0	-334	-1195	-861	764	263	-1028	300	-797	341	151	147	426	0
906	0	0	-695	-1183	-488	939	-103	-835	312	-764	234	128	95	384	0
907	0	0	-760	-1200	-440	980	-160	-820	265	-752	327	100	100	436	0
908	0	0	-502	-1206	-704	854	101	-955	318	-711	308	143	64	471	0
909	0	0	-230	-1200	-970	715	370	-1085	335	-737	281	145	71	465	0
910	0	0	-35	-1195	-1160	615	562	-1177	360	-677	325	133	112	537	0
911	0	0	-455	-1198	-743	826	144	-970	228	-665	325	97	104	461	0
912	0	0	-541	-1202	-661	871	60	-931	341	-673	281	81	85	450	0
913	0	0	-677	-1210	-533	943	-72	-871	240	-686	339	104	149	434	0
914	0	0	-606	-1222	-616	914	5	-919	343	-698	345	195	162	455	0
915	0	0	-772	-1210	-438	991	-167	-824	285	-766	263	69	56	384	0
916	0	0	-1163	-1195	-32	1179	-565	-613	184	-754	316	155	100	436	0
917	0	0	-1168	-1193	-25	1180	-571	-609	304	-696	250	159	73	413	0
918	0	0	-987	-1196	-209	1091	-389	-702	205	-700	289	122	159	438	0
919	0	0	-675	-1208	-533	941	-71	-870	281	-770	281	56	124	533	0
920	0	0	-595	-1229	-634	912	19	-931	287	-706	211	97	112	494	0
921	0	0	-857	-1206	-349	1031	-254	-777	325	-694	283	124	182	430	0
922	0	0	-1080	-1198	-118	1139	-481	-658	277	-706	244	83	87	459	0
923	0	0	-1113	-1202	-89	1157	-512	-645	277	-744	215	89	54	401	0
924	0	0	-1059	-1198	-139	1128	-460	-668	329	-719	225	89	149	483	0
925	0	0	-1136	-1198	-62	1167	-537	-630	254	-725	209	1	122	351	0
926	0	0	-1467	-1198	269	1332	-868	-464	201	-669	159	75	104	389	0
927	0	0	-1469	-1198	271	1333	-870	-463	246	-723	246	112	81	475	0
928	0	0	-1295	-1212	83	1253	-689	-564	254	-708	230	52	118	479	0
929	0	0	-922	-1216	-294	1069	-314	-755	279	-762	186	34	97	506	0
930	0	0	-768	-1204	-436	986	-166	-820	296	-733	296	52	199	535	0
931	0	0	-1104	-1208	-104	1156	-500	-656	258	-723	184	108	42	432	0
932	0	0	-1310	-1196	114	1253	-712	-541	267	-684	149	58	192	457	0
933	0	0	-1336	-1185	151	1260	-743	-517	273	-752	242	65	83	440	0
934	0	0	-1327	-1196	131	1261	-729	-532	279	-690	289	110	139	492	0
935	0	0	-1407	-1204	203	1305	-805	-500	275	-764	186	15	133	420	0
936	0	0	-1718	-1210	508	1464	-1113	-351	263	-768	178	126	116	358	0
937	0	0	-1720	-1214	506	1467	-1113	-354	252	-661	190	122	133	453	0
938	0	0	-1470	-1220	250	1345	-860	-485	234	-748	164	139	120	403	0
939	0	0	-1047	-1198	-151	1122	-448	-674	403	-723	287	83	166	523	0
940	0	0	-915	-1202	-287	1058	-314	-744	331	-725	221	93	97	580	0
941	0	0	-1050	-1191	-141	1120	-454	-666	294	-723	254	102	116	483	0
942	0	0	-1255	-1191	64	1223	-659	-563	362	-711	172	192	162	446	0
943	0	0	-1164	-1195	-31	1179	-566	-613	308	-698	128	164	168	345	0
944	0	0	-1040	-1195	-155	1117	-442	-675	343	-696	294	131	139	424	0
945	0	0	-1034	-1196	-162	1115	-436	-679	298	-725	159	118	166	368	0
946	0	0	-1200	-1181	19	1190	-609	-581	285	-700	188	192	176	415	0
947	0	0	-1214	-1195	19	1204	-616	-588	254	-634	108	166	114	399	0
948	0	0	-857	-1200	-343	1028	-257	-771	349	-708	199	112	184	378	0
949	0	0	-374	-1212	-838	793	232	-1025	300	-710	281	110	161	442	0
950	0	0	-138	-1206	-1068	672	465	-1137	302	-814	265	98	131	471	0
951	0	0	-337	-1206	-869	771	266	-1037	372	-789	259	131	139	467	0
952	0	0	-467	-1202	-735	834	134	-968	318	-818	186	155	58	436	0
953	0	0	-425	-1210	-785	817	180	-997	337	-838	294	91	58	444	0
954	0	0	-264	-1193	-929	728	332	-1061	345	-772	308	112	122	519	0
955	0	0	-206	-1191	-985	698	389	-1088	300	-845	267	19	106	409	0
956	0	0	-520	-1173	-653	846	66	-913	318	-841	248	116	128	419	0
957	0	0	-479	-1175	-696	827	108	-935	285	-787	180	56	64	444	0
958	0	0	-254	-1196	-942	725	344	-1069	291	-855	226	131	118	457	0
959	0	0	130	-1202	-1332	536	731	-1267	362	-834	205	124	15	523	0
960	0	0	260	-1195	-1455	467	857	-1325	345	-795	194	174	44	508	0
961	0	0	-111	-1185	-1074	648	481	-1129	292	-863	190	157	13	444	0
962	0	0	-314	-1171	-857	742	271	-1014	234	-826	170	106	19	316	0
963	0	0	-413	-1189	-776	801	181	-982	312	-803	228	161	110	331	0
964	0	0	-475	-1196	-721	835	123	-958	248	-816	166	228	58	420	0
965	0	0	-484	-1195	-711	839	113	-953	259	-834	207	141	21	368	0
966	0	0	-975	-1200	-225	1087	-375	-712	275	-805	190	232	118	426	0
967	0	0	-1080	-1206	-126	1143	-477	-666	258	-929	137	98	44	395	0
968	0	0	-871	-1200	-329	1035	-271	-764	238	-801	178	108	137	446	0
969	0	0	-551	-1202	-651	876	50	-926	318	-894	182	137	141	486	0
970	0	0	-392	-1189	-797	790	202	-993	312	-878	137	133	118	463	0
971	0	0	-739	-1189	-450	964	-144	-819	277	-863	50	118	58	457	0
972	0	0	-866	-1195	-329	1030	-268	-762	364	-851	207	89	110	428	0
973	0	0	-958	-1206	-248	1082	-355	-727	234	-855	128	65	104	415	0
974	0	0	-883	-1208	-325	1045	-279	-766	329	-822	145	151	137	490	0
975	0	0	-962	-1202	-240	1082	-361	-721	244	-808	19	75	120	409	0
976	0	0	-1204	-1204	0	1204	-602	-602	238	-758	141	75	85	424	0
977	0	0	-1198	-1198	0	1198	-599	-599	258	-822	124	64	102	403	0
978	0	0	-931	-1185	-254	1058	-338	-719	316	-826	110	87	106	420	0
979	0	0	-481	-1189	-708	835	113	-948	382	-851	147	131	143	531	0
980	0	0	-332	-1189	-857	760	262	-1023	325	-822	149	98	67	378	0
981	0	0	-509	-1189	-680	849	85	-934	294	-843	128	69	-5	389	0
982	0	0	-608	-1191	-583	899	-12	-887	265	-810	155	159	133	364	0
983	0	0	-555	-1181	-626	868	35	-903	333	-863	170	40	38	368	0
984	0	0	-425	-1187	-762	806	168	-974	316	-797	188	91	77	426	0
985	0	0	-384	-1183	-799	783	207	-991	310	-807	141	102	118	370	0
986	0	0	-599	-1171	-572	885	-13	-871	304	-808	186	162	48	364	0
987	0	0	-608	-1191	-583	899	-12	-887	263	-793	205	122	89	393	0
988	0	0	-239	-1189	-950	714	355	-1069	318	-653	242	116	91	413	0
989	0	0	120	-1187	-1307	533	713	-1247	248	-721	188	143	85	370	0
990	0	0	339	-1183	-1522	422	930	-1352	316	-727	287	106	131	442	0
991	0	0	70	-1187	-1257	558	663	-1222	331	-694	226	168	81	407	0
992	0	0	-8	-1173	-1165	590	578	-1169	323	-665	261	162	100	420	0
993	0	0	-202	-1162	-960	682	379	-1061	242	-727	242	46	65	407	0
994	0	0	-80	-1158	-1078	619	499	-1118	296	-665	215	9	83	420	0
995	0	0	-207	-1173	-966	690	379	-1069	331	-744	126	89	-27	407	0
996	0	0	-543	-1177	-634	860	45	-905	252	-719	141	153	65	314	0
997	0	0	-631	-1195	-564	913	-33	-879	275	-744	267	71	52	477	0
998	0	0	-460	-1204	-744	832	142	-974	294	-725	263	116	29	419	0
999	0	0	-264	-1202	-938	733	337	-1070	283	-746	192	106	118	399	0
1000	0	0	-186	-1202	-1016	694	415	-1109	302	-801	244	44	112	457	0
1001	0	0	-590	-1212	-622	901	16	-917	275	-783	197	116	118	502	0
1002	0	0	-814	-1200	-386	1007	-214	-793	261	-708	209	135	141	333	0
1003	0	0	-941	-1210	-269	1075	-336	-739	312	-702	240	89	114	432	0
1004	0	0	-1076	-1204	-128	1140	-474	-666	223	-756	157	52	89	395	0
1005	0	0	-1103	-1196	-93	1149	-505	-644	269	-700	128	153	139	384	0
1006	0	0	-1609	-1179	430	1394	-1019	-374	176	-766	106	102	77	300	0
1007	0	0	-1553	-1175	378	1364	-965	-398	300	-711	240	213	131	498	0
1008	0	0	-1438	-1165	273	1301	-855	-446	213	-661	149	197	83	420	0
1009	0	0	-1008	-1167	-159	1087	-424	-663	388	-710	254	168	172	504	0
1010	0	0	-908	-1158	-250	1033	-329	-704	351	-677	197	182	141	463	0
1011	0	0	-1169	-1160	9	1164	-589	-575	325	-719	180	124	159	475	0
1012	0	0	-1306	-1173	133	1239	-719	-520	329	-711	166	178	116	440	0
1013	0	0	-1258	-1175	83	1216	-670	-546	294	-690	215	186	215	424	0
1014	0	0	-1152	-1177	-25	1164	-563	-601	267	-776	250	32	139	343	0
1015	0	0	-1117	-1173	-56	1145	-530	-614	329	-696	238	135	223	465	0
1016	0	0	-1376	-1144	232	1260	-804	-456	217	-783	112	48	36	316	0
1017	0	0	-1200	-1140	60	1170	-630	-540	351	-801	174	87	98	368	0
1018	0	0	-931	-1142	-211	1036	-360	-676	275	-805	188	83	131	351	0
1019	0	0	-326	-1129	-803	727	238	-966	341	-723	267	21	166	481	0
1020	0	0	-89	-1121	-1032	605	471	-1076	281	-832	267	62	50	415	0
1021	0	0	-192	-1132	-940	662	374	-1036	389	-770	190	114	102	388	0
1022	0	0	-281	-1144	-863	712	291	-1003	281	-713	147	100	75	436	0
1023	0	0	-130	-1154	-1024	642	447	-1089	318	-698	164	87	79	409	0
1024	0	0	-10	-1152	-1142	581	566	-1147	263	-772	223	98	104	376	0
1025	0	0	-42	-1140	-1098	591	528	-1119	294	-808	211	42	137	366	0
1026	0	0	-279	-1076	-797	677	259	-936	281	-679	186	83	102	417	0
1027	0	0	-239	-1125	-886	682	323	-1005	279	-770	225	89	85	355	0
1028	0	0	-782	-1150	-368	966	-207	-759	147	-797	50	-17	-34	322	0
1029	0	0	-1714	-1443	271	1578	-992	-586	126	-828	0	56	-118	382	0
1030	0	0	-2312	-1616	696	1964	-1504	-460	170	-721	122	69	40	413	0
1031	0	0	-2928	-1563	1365	2245	-2146	-99	161	-768	77	164	-9	358	0
1032	0	0	-2164	-1520	644	1842	-1404	-438	217	-686	95	139	108	333	0
1033	0	0	-598	-1513	-915	1055	158	-1214	333	-624	114	42	65	471	0
1034	0	0	1707	-1517	-3224	-95	2465	-2370	254	-717	98	11	-118	349	0
1035	0	0	3905	-1470	-5375	-1217	4640	-3422	388	-677	242	15	-5	399	0
1036	0	0	4450	-1486	-5936	-1482	5193	-3711	217	-733	-335	44	131	320	0
1037	0	0	3188	-1619	-4807	-784	3997	-3213	401	-624	-502	252	178	360	0
1038	0	0	522	-1778	-2300	628	1411	-2039	415	-560	89	298	116	376	0
1039	0	0	-1837	-1918	-81	1877	-878	-999	219	-556	223	36	-192	100	0
1040	0	0	-3564	-1943	1621	2753	-2592	-161	157	-531	166	-223	-547	-353	0
1041	0	0	-5918	-1980	3938	3949	-4928	979	-27	-535	-613	-327	-973	-1028	0
1042	0	0	-7427	-2052	5375	4739	-6401	1661	-31	-547	-1788	-481	-1443	-1557	0
1043	0	0	-6640	-2114	4526	4377	-5583	1206	-19	-663	-2170	-444	-1540	-1687	0
1044	0	0	-3140	-2174	966	2657	-2053	-604	31	-686	-1800	-364	-1082	-1423	0
1045	0	0	1327	-2172	-3499	422	2413	-2835	312	-647	-1196	-135	-388	-888	0
1046	0	0	4778	-2132	-6910	-1323	5844	-4521	343	-710	-935	-104	118	-263	0
1047	0	0	6528	-2267	-8795	-2130	7661	-5531	465	-618	-779	-36	265	145	0
1048	0	0	6582	-2411	-8993	-2085	7787	-5702	471	-490	-560	-62	162	157	0
1049	0	0	5348	-2514	-7862	-1417	6605	-5188	450	-605	-646	-67	36	-23	0
1050	0	0	3568	-2498	-6066	-535	4817	-4282	362	-605	-568	-31	-102	-318	0
1051	0	0	1288	-2465	-3753	588	2520	-3109	240	-657	-329	9	-238	-486	0
1052	0	0	-444	-2498	-2054	1471	805	-2276	108	-851	-60	-164	-265	-463	1
1053	0	0	-1434	-2541	-1107	1987	-163	-1824	190	-874	252	-182	-145	-238	0
1054	0	0	-2250	-2589	-339	2419	-955	-1464	164	-931	263	-93	-213	-199	0
1055	0	0	-2469	-2556	-87	2512	-1191	-1321	238	-826	504	48	-149	-31	0
1056	0	0	-2907	-2529	378	2718	-1642	-1075	228	-725	430	60	-141	-89	0
1057	0	0	-3068	-2622	446	2845	-1757	-1088	238	-508	471	32	-108	-124	0
1058	0	0	-3371	-2696	675	3033	-2023	-1010	275	-436	605	69	-143	27	0
1059	0	0	-3638	-2764	874	3201	-2256	-945	302	-483	616	77	-128	120	0
1060	0	0	-3803	-2692	1111	3247	-2457	-790	285	-597	599	95	3	275	0
1061	0	0	-4162	-2609	1553	3385	-2857	-528	261	-801	552	19	58	388	0
1062	0	0	-4132	-2582	1550	3357	-2841	-516	339	-944	564	-3	116	424	0
1063	0	0	-3875	-2562	1313	3218	-2594	-624	277	-1039	459	46	83	428	0
1064	0	0	-3443	-2580	863	3011	-2153	-858	283	-1162	440	17	-71	397	0
1065	0	0	-3107	-2527	580	2817	-1843	-973	302	-954	347	7	-42	566	0
1066	0	0	-2946	-2481	465	2713	-1705	-1008	287	-770	205	-56	29	587	0
1067	0	0	-2460	-2506	-46	2483	-1207	-1276	393	-661	225	-58	75	744	0
1068	0	0	-1702	-2553	-851	2127	-425	-1702	322	-438	42	-52	50	822	0
1069	0	0	-615	-2551	-1936	1583	660	-2243	399	-345	-67	46	69	863	0
1070	0	0	197	-2487	-2684	1145	1440	-2585	401	-409	-213	-19	25	766	0
1071	0	0	405	-2417	-2822	1006	1613	-2619	339	-436	-358	5	31	779	0
1072	0	0	721	-2353	-3074	816	1897	-2713	306	-411	-486	9	15	704	0
1073	0	0	964	-2277	-3241	656	2102	-2759	358	-360	-535	23	159	669	0
1074	0	0	999	-2221	-3220	611	2109	-2720	329	-393	-713	112	122	649	0
1075	0	0	1122	-2139	-3261	508	2191	-2700	271	-300	-836	89	133	512	0
1076	0	0	895	-2073	-2968	589	1931	-2520	287	-219	-756	147	194	434	0
1077	0	0	803	-2068	-2871	632	1837	-2469	240	-170	-729	114	71	194	0
1078	0	0	987	-2062	-3049	537	2018	-2555	300	-120	-589	118	52	143	0
1079	0	0	1311	-2054	-3365	371	2338	-2709	211	-162	-519	38	15	-29	0
1080	0	0	1620	-2015	-3635	197	2627	-2825	292	-234	-323	7	-38	-223	0
1081	0	0	1470	-1992	-3462	261	2466	-2727	236	-372	-161	5	-36	-419	0
1082	0	0	1230	-1992	-3222	381	2226	-2607	207	-516	32	15	-215	-624	0
1083	0	0	764	-1992	-2756	614	1760	-2374	388	-523	232	60	-259	-708	0
1084	0	0	-73	-2005	-1932	1039	929	-1968	219	-646	314	-65	-469	-950	0
1085	0	0	-1122	-1996	-874	1559	-124	-1435	147	-783	322	-186	-535	-1191	0
1086	0	0	-2121	-1992	129	2056	-1125	-931	11	-756	242	-184	-682	-1282	0
1087	0	0	-2348	-1988	360	2168	-1354	-814	106	-892	172	-195	-694	-1272	0
1088	0	0	-1684	-2021	-337	1852	-673	-1179	194	-820	242	-118	-677	-1218	0
1089	0	0	-846	-2025	-1179	1435	166	-1602	219	-894	261	-201	-611	-1053	0
1090	0	0	-196	-2021	-1825	1108	814	-1923	316	-812	244	-98	-543	-873	0
1091	0	0	-419	-2021	-1602	1220	591	-1811	240	-812	207	-124	-420	-828	0
1092	0	0	-885	-2060	-1175	1472	145	-1617	254	-752	79	-64	-399	-830	0
1093	0	0	-1676	-2093	-417	1884	-629	-1255	157	-781	110	-31	-366	-667	0
1094	0	0	-2587	-2159	428	2373	-1507	-865	238	-746	149	56	-401	-545	0
1095	0	0	-3728	-2227	1501	2977	-2614	-363	153	-698	246	67	-366	-595	0
1096	0	0	-5250	-2271	2979	3760	-4114	354	87	-669	223	71	-380	-517	0
1097	0	0	-6207	-2333	3874	4270	-5040	770	97	-715	207	32	-401	-442	0
1098	0	0	-6712	-2322	4390	4517	-5551	1034	199	-746	188	106	-401	-345	0
1099	0	0	-6845	-2277	4568	4561	-5706	1145	122	-708	116	91	-360	-230	0
1100	0	0	-7034	-2229	4805	4631	-5919	1288	236	-770	56	124	-339	-124	0
1101	0	0	-7416	-2151	5265	4783	-6340	1557	133	-739	-50	81	-372	-139	0
1102	0	0	-7530	-2048	5482	4789	-6506	1717	106	-758	-108	110	-298	-13	0
1103	0	0	-7202	-1887	5315	4544	-6258	1714	133	-801	-188	25	-409	79	0
1104	0	0	-6657	-1732	4925	4194	-5791	1596	151	-805	-254	128	-337	263	0
1105	0	0	-6023	-1538	4485	3780	-5254	1473	139	-808	-314	102	-296	382	0
1106	0	0	-5658	-1299	4359	3478	-5008	1530	110	-886	-436	60	-252	450	0
1107	0	0	-4777	-1072	3705	2924	-4241	1316	195	-970	-488	112	-234	517	0
1108	0	0	-3771	-799	2972	2285	-3371	1086	221	-938	-657	143	-279	632	0
1109	0	0	-2428	-448	1980	1438	-2204	766	345	-919	-727	215	-157	810	0
1110	0	0	-1340	-151	1189	745	-1264	519	271	-865	-838	197	-192	851	0
1111	0	0	-728	168	896	280	-812	532	259	-890	-935	157	-54	789	0
1112	0	0	-211	386	597	-87	-404	491	252	-1001	-995	194	-29	721	0
1113	0	0	489	490	1	-489	244	245	273	-894	-975	248	5	843	0
1114	0	0	993	510	-483	-751	738	13	261	-905	-1051	236	1	669	0
1115	0	0	1518	455	-1063	-986	1290	-304	269	-909	-1041	230	19	661	0
1116	0	0	1462	283	-1179	-872	1320	-448	254	-873	-935	302	153	671	0
1117	0	0	1672	-97	-1769	-787	1720	-933	281	-896	-847	256	153	636	0
1118	0	0	2247	-583	-2830	-832	2538	-1706	378	-865	-589	322	166	760	0
1119	0	0	2530	-1107	-3637	-711	3083	-2372	339	-830	-417	353	246	659	0
1120	0	0	2283	-1602	-3885	-340	3084	-2743	258	-923	-271	182	155	550	0
1121	0	0	1527	-1918	-3445	195	2486	-2681	370	-927	0	244	242	463	0
1122	0	0	536	-2108	-2644	786	1590	-2376	281	-869	143	87	141	523	0
1123	0	0	-114	-2234	-2120	1174	1003	-2177	322	-900	180	79	126	308	0
1124	0	0	-677	-2353	-1676	1515	499	-2014	252	-799	391	34	129	302	0
1125	0	0	-1074	-2397	-1323	1735	124	-1860	188	-898	422	-29	17	48	0
1126	0	0	-1576	-2417	-841	1996	-367	-1629	223	-772	523	29	40	17	0
1127	0	0	-1742	-2419	-677	2080	-532	-1548	120	-886	585	-120	-81	-192	0
1128	0	0	-1455	-2401	-946	1928	-254	-1673	256	-781	479	-13	-36	-232	0
1129	0	0	-1064	-2357	-1293	1710	114	-1825	248	-840	393	-64	-56	-285	0
1130	0	0	-580	-2333	-1753	1456	586	-2043	339	-874	316	-40	-71	-289	0
1131	0	0	-578	-2304	-1726	1441	574	-2015	360	-851	254	27	15	-298	0
1132	0	0	-440	-2277	-1837	1358	698	-2057	250	-970	155	-64	-54	-417	0
1133	0	0	-90	-2260	-2170	1175	1040	-2215	374	-810	67	71	56	-341	0
1134	0	0	362	-2229	-2591	933	1476	-2410	258	-873	11	-93	7	-314	0
1135	0	0	904	-2163	-3067	629	1985	-2615	355	-822	-65	5	3	-265	0
1136	0	0	1007	-2126	-3133	559	2070	-2629	343	-787	-240	52	54	-294	0
1137	0	0	1325	-2128	-3453	401	2389	-2790	285	-793	-244	0	102	-195	0
1138	0	0	1903	-2097	-4000	97	2951	-3048	339	-708	-289	38	133	-102	0
1139	0	0	2452	-2066	-4518	-193	3485	-3292	337	-680	-399	81	145	-40	0
1140	0	0	2767	-2050	-4817	-358	3792	-3433	341	-723	-393	89	87	-3	0
1141	0	0	2475	-2037	-4512	-219	3493	-3274	386	-667	-360	13	170	29	0
1142	0	0	2165	-2029	-4194	-68	3179	-3111	347	-721	-488	-25	126	7	0
1143	0	0	1986	-2031	-4017	22	3001	-3024	279	-616	-457	19	106	180	0
1144	0	0	1816	-2027	-3843	105	2829	-2935	267	-665	-488	-5	124	157	0
1145	0	0	1629	-2027	-3656	199	2642	-2841	289	-675	-401	-1	64	215	0
1146	0	0	1008	-2033	-3041	512	2024	-2537	226	-719	-356	-5	58	234	0
1147	0	0	848	-2038	-2886	595	1867	-2462	199	-680	-277	-83	67	269	0
1148	0	0	911	-2033	-2944	561	1927	-2488	230	-675	-240	13	85	211	0
1149	0	0	1119	-2029	-3148	455	2133	-2588	246	-690	-106	13	129	500	0
1150	0	0	1207	-2023	-3230	408	2218	-2626	314	-717	-120	27	164	397	0
1151	0	0	893	-2013	-2906	560	1899	-2459	271	-698	-32	40	157	453	0
1152	0	0	632	-1988	-2620	678	1626	-2304	211	-812	-3	21	75	403	0
1153	0	0	588	-1982	-2570	697	1579	-2276	232	-795	89	67	69	496	0
1154	0	0	570	-1969	-2539	699	1554	-2254	250	-828	176	104	58	523	0
1155	0	0	284	-1943	-2227	829	1255	-2085	159	-820	106	40	81	438	0
1156	0	0	-73	-1941	-1868	1007	897	-1904	238	-711	172	32	112	500	0
1157	0	0	-279	-1959	-1680	1119	700	-1819	263	-799	226	161	65	517	0
1158	0	0	-265	-1972	-1707	1118	721	-1839	209	-750	133	38	7	481	0
1159	0	0	23	-1984	-2007	980	1015	-1995	322	-653	279	64	151	636	0
1160	0	0	48	-1959	-2007	955	1027	-1983	331	-733	174	52	170	601	0
1161	0	0	-194	-1961	-1767	1077	786	-1864	230	-545	223	75	151	566	0
1162	0	0	-531	-1949	-1418	1240	443	-1683	209	-733	228	1	42	531	0
1163	0	0	-531	-1953	-1422	1242	445	-1687	287	-618	292	44	201	498	0
1164	0	0	-456	-1943	-1487	1199	515	-1715	308	-659	186	188	112	519	0
1165	0	0	-537	-1926	-1389	1231	426	-1657	259	-744	178	-56	71	494	0
1166	0	0	-673	-1926	-1253	1299	290	-1589	258	-605	141	221	104	564	0
1167	0	0	-679	-1926	-1247	1302	284	-1586	291	-638	203	71	151	436	0
1168	0	0	-409	-1918	-1509	1163	550	-1713	219	-640	93	98	11	465	0
1169	0	0	95	-1910	-2005	907	1050	-1957	366	-644	289	139	161	514	0
1170	0	0	233	-1885	-2118	826	1175	-2001	281	-700	232	29	112	519	0
1171	0	0	64	-1877	-1941	906	1002	-1909	279	-684	267	38	100	436	0
1172	0	0	10	-1887	-1897	938	953	-1892	322	-593	302	87	151	517	0
1173	0	0	48	-1866	-1914	909	981	-1890	215	-618	343	46	91	397	0
1174	0	0	305	-1856	-2161	775	1233	-2008	356	-556	417	73	172	547	0
1175	0	0	361	-1854	-2215	746	1288	-2034	265	-572	543	42	71	578	0
1176	0	0	159	-1852	-2011	846	1085	-1931	263	-603	455	15	62	492	0
1177	0	0	330	-1858	-2188	764	1259	-2023	302	-496	550	124	69	516	0
1178	0	0	608	-1848	-2456	620	1532	-2152	265	-562	585	60	108	529	0
1179	0	0	1098	-1833	-2931	367	2014	-2382	335	-550	647	178	73	696	0
1180	0	0	1278	-1802	-3080	262	2179	-2441	244	-556	638	89	110	593	0
1181	0	0	1069	-1780	-2849	355	1959	-2314	345	-603	754	141	194	613	0
1182	0	0	869	-1775	-2644	453	1756	-2209	250	-576	760	83	159	525	0
1183	0	0	813	-1767	-2580	477	1696	-2173	322	-500	717	153	153	494	0
1184	0	0	794	-1757	-2551	481	1672	-2154	281	-461	733	159	168	550	0
1185	0	0	739	-1765	-2504	513	1621	-2134	261	-457	822	118	145	558	0
1186	0	0	289	-1749	-2038	730	1163	-1893	308	-570	760	145	126	523	0
1187	0	0	184	-1744	-1928	780	1056	-1836	298	-463	671	110	168	446	0
1188	0	0	309	-1747	-2056	719	1182	-1901	287	-523	743	141	155	566	0
1189	0	0	523	-1709	-2232	593	1377	-1970	320	-510	642	52	135	580	0
1190	0	0	640	-1689	-2329	524	1484	-2009	343	-519	616	128	215	531	0
1191	0	0	184	-1672	-1856	744	1020	-1764	186	-469	552	126	157	465	0
1192	0	0	-47	-1635	-1588	841	770	-1611	273	-587	580	93	114	510	0
1193	0	0	-202	-1631	-1429	916	613	-1530	287	-545	550	73	168	506	0
1194	0	0	-308	-1627	-1319	967	505	-1473	258	-517	549	122	188	527	0
1195	0	0	-417	-1608	-1191	1012	387	-1399	281	-496	535	89	162	527	0
1196	0	0	-944	-1590	-646	1267	-149	-1118	213	-580	442	62	205	436	0
1197	0	0	-1067	-1588	-521	1327	-273	-1054	205	-475	420	44	180	533	0
1198	0	0	-1055	-1592	-537	1323	-259	-1064	211	-556	432	46	139	587	0
1199	0	0	-918	-1575	-657	1246	-130	-1116	283	-616	415	27	155	550	0
1200	0	0	-921	-1553	-632	1237	-144	-1092	281	-562	343	32	108	634	0
1201	0	0	-1381	-1524	-143	1452	-619	-833	240	-624	298	0	75	574	0
1202	0	0	-1596	-1505	91	1550	-843	-707	292	-539	399	93	215	585	0
1203	0	0	-1819	-1470	349	1644	-1084	-560	252	-616	240	15	166	436	0
1204	0	0	-1695	-1443	252	1569	-973	-595	269	-574	343	116	128	539	0
1205	0	0	-1790	-1414	376	1602	-1083	-519	250	-655	281	9	141	566	0
1206	0	0	-2032	-1367	665	1699	-1348	-351	203	-574	203	60	87	438	0
1207	0	0	-1967	-1354	613	1660	-1290	-370	283	-618	277	46	36	471	0
1208	0	0	-1702	-1338	364	1520	-1033	-487	279	-628	300	9	104	500	0
1209	0	0	-1181	-1340	-159	1260	-511	-749	298	-607	327	23	79	570	0
1210	0	0	-894	-1311	-417	1102	-238	-864	393	-628	310	-25	120	508	0
1211	0	0	-935	-1255	-320	1095	-307	-787	316	-486	298	38	85	531	0
1212	0	0	-1074	-1233	-159	1153	-457	-696	230	-601	240	29	56	550	0
1213	0	0	-826	-1208	-382	1017	-222	-795	327	-622	273	1	50	428	0
1214	0	0	-663	-1202	-539	932	-62	-870	329	-585	236	60	87	483	0
1215	0	0	-551	-1160	-609	855	29	-884	269	-677	252	13	71	403	0
1216	0	0	-674	-1131	-457	902	-108	-794	343	-611	283	58	131	469	0
1217	0	0	-634	-1111	-477	872	-78	-794	207	-628	246	-25	-9	463	0
1218	0	0	-236	-1101	-865	668	314	-983	291	-527	355	56	85	529	0
1219	0	0	128	-1096	-1224	484	676	-1160	298	-597	281	9	128	543	0
1220	0	0	392	-1082	-1474	345	933	-1278	279	-539	242	1	108	448	0
1221	0	0	33	-1084	-1117	525	575	-1100	263	-539	254	13	19	457	0
1222	0	0	-177	-1082	-905	629	364	-993	256	-545	271	34	50	397	0
1223	0	0	-278	-1065	-787	671	254	-926	304	-527	254	60	71	409	0
1224	0	0	-326	-1059	-733	692	203	-896	199	-448	265	62	75	389	0
1225	0	0	-452	-1055	-603	753	75	-829	201	-558	287	64	-32	378	0
1226	0	0	-814	-1039	-225	926	-294	-632	192	-516	225	100	9	329	0
1227	0	0	-1010	-1035	-25	1022	-492	-530	203	-477	248	65	44	382	0
1228	0	0	-772	-1045	-273	908	-249	-659	291	-457	234	141	19	403	0
1229	0	0	-555	-1065	-510	810	-22	-787	281	-510	388	168	87	496	0
1230	0	0	-513	-1063	-550	788	18	-806	289	-502	302	97	54	475	0
1231	0	0	-834	-1070	-236	952	-299	-653	215	-568	341	100	186	370	0
1232	0	0	-997	-1074	-77	1035	-460	-575	221	-516	356	126	81	436	0
1233	0	0	-1087	-1090	-3	1088	-542	-546	302	-481	343	178	139	446	0
1234	0	0	-1055	-1115	-60	1085	-497	-587	259	-490	259	137	44	453	0
1235	0	0	-1071	-1138	-67	1104	-502	-602	285	-510	413	164	93	539	0
1236	0	0	-1394	-1181	213	1287	-803	-484	188	-516	333	178	159	358	0
1237	0	0	-1423	-1220	203	1321	-813	-508	271	-525	356	199	79	409	0
1238	0	0	-1107	-1264	-157	1185	-475	-710	273	-568	368	209	114	419	0
1239	0	0	-726	-1319	-593	1022	-66	-956	323	-510	391	93	159	519	0
1240	0	0	-467	-1340	-873	903	203	-1106	252	-609	372	213	133	419	0
1241	0	0	-784	-1369	-585	1076	-99	-977	265	-638	314	108	71	446	0
1242	0	0	-735	-1375	-640	1055	-47	-1007	331	-517	374	194	93	459	0
1243	0	0	-677	-1410	-733	1043	28	-1071	219	-591	322	180	60	430	0
1244	0	0	-448	-1425	-977	936	264	-1201	283	-560	285	139	100	479	0
1245	0	0	-406	-1447	-1041	926	317	-1244	248	-655	308	112	67	370	0
1246	0	0	-485	-1468	-983	976	249	-1225	300	-607	323	170	129	370	0
1247	0	0	-399	-1491	-1092	945	346	-1291	250	-574	279	195	54	463	0
1248	0	0	-56	-1507	-1451	781	697	-1479	285	-583	298	133	25	409	0
1249	0	0	404	-1530	-1934	563	1169	-1732	294	-549	277	129	69	473	0
1250	0	0	628	-1550	-2178	461	1403	-1864	302	-603	228	114	71	446	0
1251	0	0	567	-1567	-2134	500	1350	-1850	335	-535	271	178	128	419	0
1252	0	0	394	-1594	-1988	600	1191	-1791	261	-630	287	114	85	428	0
1253	0	0	347	-1600	-1947	626	1147	-1773	230	-642	225	120	0	419	0
1254	0	0	500	-1604	-2104	552	1302	-1854	283	-533	292	126	114	467	0
1255	0	0	337	-1604	-1941	633	1139	-1772	263	-682	277	56	83	318	0
1256	0	0	11	-1606	-1617	797	814	-1611	258	-603	236	95	13	366	0
1257	0	0	-109	-1616	-1507	862	699	-1561	172	-607	291	87	69	296	0
1258	0	0	83	-1631	-1714	774	898	-1672	298	-578	308	118	135	393	0
1259	0	0	379	-1625	-2004	623	1191	-1814	271	-611	343	182	42	430	0
1260	0	0	517	-1649	-2166	566	1341	-1907	294	-550	331	159	126	455	0
1261	0	0	72	-1660	-1732	794	902	-1696	244	-659	312	184	46	422	0
1262	0	0	-68	-1678	-1610	873	771	-1644	161	-618	333	71	65	329	0
1263	0	0	-196	-1680	-1484	938	644	-1582	238	-591	473	157	184	438	0
1264	0	0	-178	-1691	-1513	934	667	-1602	176	-655	380	67	95	386	0
1265	0	0	-196	-1693	-1497	944	650	-1595	312	-527	450	174	215	382	0
1266	0	0	-700	-1681	-981	1190	140	-1331	211	-595	353	155	93	378	0
1267	0	0	-727	-1685	-958	1206	115	-1321	209	-607	378	172	93	308	0
1268	0	0	-605	-1699	-1094	1152	244	-1396	184	-574	300	120	184	351	0
1269	0	0	-295	-1693	-1398	994	551	-1545	298	-512	382	155	180	463	0
1270	0	0	-175	-1699	-1524	937	674	-1611	327	-690	403	98	102	438	0
1271	0	0	-447	-1711	-1264	1079	408	-1487	275	-545	355	174	102	448	0
1272	0	0	-741	-1709	-968	1225	113	-1338	192	-663	275	122	62	395	0
1273	0	0	-538	-1703	-1165	1120	313	-1434	384	-549	496	190	176	475	0
1274	0	0	-690	-1687	-997	1188	153	-1342	238	-614	314	112	75	426	0
1275	0	0	-555	-1680	-1125	1117	285	-1402	327	-595	351	162	95	391	0
1276	0	0	-817	-1672	-855	1244	19	-1263	256	-481	411	188	194	419	0
1277	0	0	-844	-1680	-836	1262	-4	-1258	265	-630	339	118	106	411	0
1278	0	0	-475	-1691	-1216	1083	370	-1453	335	-560	386	172	149	395	0
1279	0	0	-146	-1678	-1532	912	693	-1605	310	-572	360	116	104	475	0
1280	0	0	229	-1656	-1885	713	1057	-1770	405	-644	388	112	85	508	0
1281	0	0	-35	-1652	-1617	843	791	-1634	275	-632	426	172	174	514	0
1282	0	0	-64	-1658	-1594	861	765	-1626	265	-589	368	54	118	461	0
1283	0	0	-11	-1658	-1647	834	818	-1652	376	-599	409	186	162	564	0
1284	0	0	19	-1666	-1685	823	852	-1675	263	-603	349	19	126	420	0
1285	0	0	202	-1650	-1852	724	1027	-1751	341	-554	366	128	159	459	0
1286	0	0	-161	-1647	-1486	904	662	-1566	219	-587	345	97	176	422	0
1287	0	0	-16	-1633	-1617	824	800	-1625	281	-620	349	77	188	368	0
1288	0	0	205	-1643	-1848	719	1026	-1745	291	-517	335	157	199	504	0
1289	0	0	512	-1658	-2170	573	1341	-1914	211	-679	287	54	102	488	0
1290	0	0	844	-1674	-2518	415	1681	-2096	306	-568	370	106	186	535	0
1291	0	0	555	-1666	-2221	555	1388	-1943	331	-595	353	104	201	490	0
1292	0	0	410	-1658	-2068	624	1239	-1863	244	-682	337	25	106	452	0
1293	0	0	367	-1670	-2037	651	1202	-1853	310	-614	372	128	155	413	0
1294	0	0	333	-1672	-2005	669	1169	-1838	296	-671	329	122	89	477	0
1295	0	0	364	-1649	-2013	642	1188	-1831	302	-622	304	89	122	407	0
1296	0	0	-85	-1652	-1567	868	741	-1609	234	-585	316	118	168	450	0
1297	0	0	-233	-1639	-1406	936	586	-1522	145	-713	207	67	3	428	0
1298	0	0	89	-1631	-1720	771	904	-1675	302	-663	376	159	93	417	0
1299	0	0	229	-1631	-1860	701	1044	-1745	277	-760	364	85	69	428	0
1300	0	0	353	-1641	-1994	644	1173	-1817	211	-746	320	56	129	405	0
1301	0	0	29	-1649	-1678	810	853	-1663	304	-692	310	93	153	407	0
1302	0	0	-216	-1641	-1425	928	604	-1533	259	-661	347	131	112	419	0
1303	0	0	-324	-1647	-1323	985	499	-1485	258	-616	306	128	73	438	0
1304	0	0	-312	-1650	-1338	981	513	-1494	322	-591	349	164	128	446	0
1305	0	0	-435	-1635	-1200	1035	382	-1417	244	-673	314	166	176	453	0
1306	0	0	-694	-1629	-935	1161	120	-1282	279	-630	275	161	116	356	0
1307	0	0	-824	-1625	-801	1224	-11	-1213	281	-597	259	205	100	440	0
1308	0	0	-617	-1623	-1006	1120	194	-1314	335	-535	337	199	104	438	0
1309	0	0	-390	-1627	-1237	1008	423	-1432	296	-512	333	190	155	448	0
1310	0	0	-364	-1617	-1253	990	444	-1435	304	-603	316	211	116	502	0
1311	0	0	-640	-1610	-970	1125	165	-1290	314	-601	345	155	60	514	0
1312	0	0	-937	-1610	-673	1273	-132	-1141	269	-576	380	192	143	453	0
1313	0	0	-972	-1619	-647	1295	-162	-1133	333	-547	448	139	112	463	0
1314	0	0	-1080	-1619	-539	1349	-270	-1079	240	-535	386	124	106	525	0
1315	0	0	-1032	-1612	-580	1322	-226	-1096	273	-521	370	162	151	407	0
1316	0	0	-1409	-1612	-203	1510	-603	-907	248	-490	465	188	108	486	0
1317	0	0	-1556	-1614	-58	1585	-749	-836	131	-552	440	128	44	446	0
1318	0	0	-1296	-1616	-320	1456	-488	-968	310	-475	440	135	186	486	0
1319	0	0	-950	-1621	-671	1285	-139	-1146	285	-537	459	120	106	417	0
1320	0	0	-639	-1612	-973	1125	167	-1292	325	-471	543	159	223	539	0
1321	0	0	-956	-1602	-646	1279	-155	-1124	287	-574	483	89	145	450	0
1322	0	0	-898	-1588	-690	1243	-104	-1139	298	-417	531	145	151	545	0
1323	0	0	-867	-1590	-723	1228	-72	-1156	314	-459	508	114	221	471	0
1324	0	0	-700	-1598	-898	1149	99	-1248	316	-517	453	58	106	457	0
1325	0	0	-641	-1583	-942	1112	150	-1262	358	-531	502	155	178	473	0
1326	0	0	-900	-1571	-671	1235	-114	-1121	267	-504	488	65	50	452	0
1327	0	0	-792	-1571	-779	1181	-6	-1175	248	-424	453	67	205	388	0
1328	0	0	-580	-1586	-1006	1083	213	-1296	248	-428	467	34	126	473	0
1329	0	0	-103	-1590	-1487	846	692	-1538	331	-601	442	124	71	467	0
1330	0	0	163	-1559	-1722	698	942	-1640	308	-485	459	91	162	492	0
1331	0	0	-80	-1540	-1460	810	690	-1500	219	-508	450	19	108	463	0
1332	0	0	-219	-1520	-1301	869	541	-1410	252	-479	409	58	114	434	0
1333	0	0	-248	-1522	-1274	885	513	-1398	279	-506	500	64	120	533	0
1334	0	0	-192	-1538	-1346	865	577	-1442	234	-576	432	60	79	508	0
1335	0	0	-244	-1553	-1309	898	532	-1431	277	-453	473	67	166	521	0
1336	0	0	-615	-1571	-956	1093	170	-1263	310	-539	366	46	139	463	0
1337	0	0	-676	-1581	-905	1128	114	-1243	279	-547	347	118	81	467	0
1338	0	0	-470	-1573	-1103	1021	316	-1338	306	-529	541	137	157	531	0
1339	0	0	-271	-1563	-1292	917	510	-1427	271	-628	366	60	54	448	0
1340	0	0	-93	-1544	-1451	818	679	-1497	374	-539	488	197	137	517	0
1341	0	0	-483	-1526	-1043	1004	280	-1284	285	-593	356	93	153	405	0
1342	0	0	-672	-1517	-845	1094	86	-1181	254	-547	488	166	155	473	0
1343	0	0	-839	-1519	-680	1179	-79	-1099	223	-578	442	83	40	465	0
1344	0	0	-788	-1538	-750	1163	-19	-1144	256	-564	459	151	157	420	0
1345	0	0	-853	-1524	-671	1188	-91	-1097	306	-547	496	129	209	432	0
1346	0	0	-1338	-1524	-186	1431	-576	-855	199	-636	467	126	79	419	0
1347	0	0	-1393	-1522	-129	1457	-632	-825	228	-574	500	213	102	420	0
1348	0	0	-1127	-1524	-397	1325	-365	-960	322	-554	490	149	166	461	0
1349	0	0	-879	-1511	-632	1195	-123	-1071	368	-558	455	209	137	498	0
1350	0	0	-751	-1503	-752	1127	0	-1127	316	-599	413	174	102	471	0
1351	0	0	-984	-1511	-527	1247	-228	-1019	238	-523	382	164	124	430	0
1352	0	0	-1129	-1503	-374	1316	-377	-938	275	-649	430	116	87	411	0
1353	0	0	-1129	-1499	-370	1314	-379	-934	261	-574	372	159	122	432	0
1354	0	0	-1073	-1509	-436	1291	-318	-972	230	-614	386	106	65	422	0
1355	0	0	-993	-1499	-506	1246	-243	-1002	238	-554	428	133	172	444	0
1356	0	0	-1385	-1499	-114	1442	-635	-806	135	-554	329	75	133	428	0
1357	0	0	-1323	-1495	-172	1409	-575	-833	232	-599	279	118	79	358	0
1358	0	0	-1113	-1497	-384	1305	-364	-940	302	-642	413	122	112	473	0
1359	0	0	-718	-1501	-783	1109	32	-1142	296	-568	314	161	124	543	0
1360	0	0	-522	-1484	-962	1003	220	-1223	252	-603	269	143	104	469	0
1361	0	0	-799	-1472	-673	1135	-63	-1072	248	-640	211	157	116	465	0
1362	0	0	-970	-1470	-500	1220	-235	-985	271	-582	281	65	87	438	0
1363	0	0	-1044	-1476	-432	1260	-306	-954	213	-525	207	93	108	389	0
1364	0	0	-937	-1486	-549	1211	-194	-1017	368	-500	370	87	159	545	0
1365	0	0	-1015	-1476	-461	1245	-277	-968	161	-597	174	21	81	337	0
1366	0	0	-1380	-1484	-104	1432	-638	-794	230	-574	267	112	69	399	0
1367	0	0	-1459	-1495	-36	1477	-711	-765	223	-601	155	75	52	391	0
1368	0	0	-1245	-1489	-244	1367	-500	-866	232	-640	211	85	54	386	0
1369	0	0	-906	-1491	-585	1198	-160	-1038	322	-564	269	89	157	405	0
1370	0	0	-732	-1480	-748	1106	8	-1114	294	-527	211	64	69	399	0
1371	0	0	-947	-1470	-523	1208	-212	-996	269	-554	194	104	145	370	0
1372	0	0	-1077	-1476	-399	1276	-339	-937	225	-560	275	89	124	335	0
1373	0	0	-1090	-1472	-382	1281	-354	-927	304	-613	258	104	129	349	0
1374	0	0	-1003	-1478	-475	1240	-264	-976	221	-597	242	108	60	318	0
1375	0	0	-943	-1474	-531	1208	-206	-1002	289	-609	294	69	139	450	0
1376	0	0	-1158	-1468	-310	1313	-424	-889	250	-527	261	71	124	331	0
1377	0	0	-1153	-1484	-331	1318	-411	-907	211	-562	195	166	85	356	0
1378	0	0	-863	-1464	-601	1163	-131	-1032	316	-521	294	124	126	432	0
1379	0	0	-468	-1476	-1008	972	270	-1242	298	-562	351	44	126	413	0
1380	0	0	-283	-1478	-1195	880	456	-1336	244	-533	273	89	69	372	0
1381	0	0	-481	-1466	-985	973	252	-1225	250	-568	335	69	71	364	0
1382	0	0	-617	-1474	-857	1045	120	-1165	322	-576	386	52	97	388	0
1383	0	0	-728	-1476	-748	1102	10	-1112	263	-607	362	75	56	401	0
1384	0	0	-615	-1497	-882	1056	133	-1189	298	-578	283	79	58	388	0
1385	0	0	-664	-1517	-853	1090	94	-1185	250	-533	378	65	91	422	0
1386	0	0	-1011	-1499	-488	1255	-261	-993	228	-556	426	13	131	347	0
1387	0	0	-1079	-1486	-407	1282	-336	-946	322	-564	298	44	50	403	0
1388	0	0	-831	-1478	-647	1154	-92	-1062	294	-529	378	110	114	415	0
1389	0	0	-524	-1484	-960	1004	218	-1222	296	-521	372	104	155	411	0
1390	0	0	-308	-1487	-1179	897	435	-1333	320	-514	409	46	145	448	0
1391	0	0	-644	-1480	-836	1062	96	-1158	308	-527	378	87	157	541	0
1392	0	0	-716	-1472	-756	1094	20	-1114	256	-512	380	77	176	420	0
1393	0	0	-822	-1468	-646	1145	-88	-1057	269	-537	442	161	199	486	0
1394	0	0	-710	-1464	-754	1087	22	-1109	372	-527	407	137	137	453	0
1395	0	0	-780	-1455	-675	1117	-52	-1065	250	-500	355	170	180	463	0
1396	0	0	-1052	-1443	-391	1247	-330	-917	269	-578	331	205	104	417	0
1397	0	0	-1151	-1453	-302	1302	-424	-877	213	-560	347	137	93	419	0
1398	0	0	-910	-1462	-552	1186	-179	-1007	265	-496	308	145	161	485	0
1399	0	0	-663	-1470	-807	1066	72	-1138	248	-539	296	97	106	440	0
1400	0	0	-465	-1462	-997	963	266	-1229	310	-618	368	97	89	440	0
1401	0	0	-691	-1472	-781	1081	45	-1126	267	-483	345	98	149	500	0
1402	0	0	-964	-1474	-510	1219	-227	-992	240	-572	304	89	65	461	0
1403	0	0	-1040	-1474	-434	1257	-303	-954	230	-609	302	11	65	399	0
1404	0	0	-998	-1455	-457	1226	-270	-956	271	-609	252	143	56	393	0
1405	0	0	-1075	-1439	-364	1257	-355	-901	246	-686	289	-58	54	405	0
1406	0	0	-1402	-1433	-31	1417	-685	-732	209	-512	236	106	58	378	0
1407	0	0	-1446	-1455	-9	1450	-718	-732	207	-613	240	87	54	428	0
1408	0	0	-1329	-1451	-122	1390	-603	-786	242	-552	275	83	112	473	0
1409	0	0	-1042	-1445	-403	1243	-319	-924	215	-516	294	-15	108	506	0
1410	0	0	-947	-1443	-496	1195	-225	-969	306	-653	325	83	100	510	0
1411	0	0	-1232	-1453	-221	1342	-505	-837	308	-585	345	67	106	430	0
1412	0	0	-1511	-1455	56	1483	-783	-699	226	-570	318	108	81	490	0
1413	0	0	-1572	-1429	143	1500	-857	-643	254	-541	242	17	71	382	0
1414	0	0	-1477	-1433	44	1455	-760	-694	285	-477	386	149	203	490	0
1415	0	0	-1549	-1431	118	1490	-833	-656	194	-537	207	64	100	356	0
1416	0	0	-1756	-1433	323	1594	-1039	-555	312	-492	349	145	174	403	0
1417	0	0	-1891	-1455	436	1673	-1163	-509	195	-593	285	106	1	384	0
1418	0	0	-1528	-1455	73	1491	-800	-691	292	-580	335	102	89	455	0
1419	0	0	-1141	-1451	-310	1296	-415	-880	308	-568	368	58	133	504	0
1420	0	0	-916	-1441	-525	1178	-195	-983	238	-564	292	25	79	393	0
1421	0	0	-984	-1447	-463	1215	-260	-955	347	-550	380	139	118	452	0
1422	0	0	-1127	-1447	-320	1287	-403	-883	279	-587	294	149	36	401	0
1423	0	0	-1090	-1439	-349	1264	-370	-894	287	-523	339	89	38	490	0
1424	0	0	-922	-1453	-531	1187	-195	-992	221	-473	355	75	100	465	0
1425	0	0	-910	-1453	-543	1181	-183	-998	314	-597	376	56	7	508	0
1426	0	0	-1124	-1451	-327	1287	-398	-889	320	-475	302	79	145	409	0
1427	0	0	-1234	-1445	-211	1339	-511	-828	304	-576	248	58	32	382	0
1428	0	0	-889	-1441	-552	1165	-168	-996	285	-595	318	114	15	461	0
1429	0	0	-568	-1435	-867	1001	149	-1151	331	-585	343	42	137	473	0
1430	0	0	-417	-1431	-1014	924	298	-1222	259	-655	244	52	77	378	0
1431	0	0	-721	-1429	-708	1075	-6	-1068	248	-616	244	58	65	440	0
1432	0	0	-835	-1422	-587	1128	-124	-1004	318	-578	318	133	69	492	0
1433	0	0	-992	-1414	-422	1203	-285	-918	232	-537	246	38	164	417	0
1434	0	0	-974	-1427	-453	1200	-260	-940	242	-554	258	98	81	469	0
1435	0	0	-1086	-1431	-345	1258	-370	-888	215	-545	277	89	102	479	0
1436	0	0	-1488	-1423	65	1455	-776	-679	226	-585	254	77	42	380	0
1437	0	0	-1605	-1437	168	1521	-886	-634	254	-496	343	129	145	461	0
1438	0	0	-1516	-1431	85	1473	-800	-673	248	-589	279	54	95	417	0
1439	0	0	-1111	-1427	-316	1269	-397	-871	360	-504	366	157	176	463	0
1440	0	0	-1015	-1422	-407	1218	-304	-914	279	-521	366	137	205	450	0
1441	0	0	-1300	-1416	-116	1358	-592	-766	271	-550	310	93	147	403	0
1442	0	0	-1465	-1423	42	1444	-753	-690	263	-455	339	137	176	422	0
1443	0	0	-1563	-1418	145	1490	-854	-636	234	-574	314	65	93	436	0
1444	0	0	-1331	-1422	-91	1376	-620	-756	337	-593	409	141	110	386	0
1445	0	0	-1360	-1425	-65	1392	-647	-745	250	-663	428	81	85	424	0
1446	0	0	-1491	-1422	69	1456	-780	-676	389	-647	440	159	104	488	0
1447	0	0	-1483	-1418	65	1450	-774	-676	232	-624	401	65	116	378	0
1448	0	0	-1075	-1416	-341	1245	-367	-878	269	-587	325	190	5	440	0
1449	0	0	-612	-1420	-808	1016	98	-1114	312	-692	378	58	133	463	0
1450	0	0	-247	-1418	-1171	832	462	-1294	329	-634	413	31	129	483	0
1451	0	0	-394	-1410	-1016	902	311	-1213	215	-560	368	71	65	386	0
1452	0	0	-514	-1414	-900	964	193	-1157	283	-663	327	69	100	405	0
1453	0	0	-359	-1398	-1039	878	340	-1218	256	-628	267	98	15	349	0
1454	0	0	-210	-1406	-1196	808	493	-1301	273	-595	314	69	135	417	0
1455	0	0	-218	-1387	-1169	802	475	-1278	215	-698	306	46	50	366	0
1456	0	0	-376	-1369	-993	872	308	-1181	275	-601	277	93	114	386	0
1457	0	0	-493	-1379	-886	936	196	-1132	209	-626	228	67	95	302	0
1458	0	0	-248	-1392	-1144	820	448	-1268	347	-661	310	114	145	393	0
1459	0	0	33	-1425	-1458	696	745	-1441	273	-628	265	87	95	436	0
1460	0	0	244	-1414	-1658	585	951	-1536	267	-616	291	60	143	384	0
1461	0	0	-127	-1420	-1293	773	583	-1356	325	-661	277	85	159	424	0
1462	0	0	-384	-1408	-1024	896	320	-1216	217	-628	238	75	128	420	0
1463	0	0	-563	-1414	-851	988	144	-1132	246	-669	283	91	58	461	0
1464	0	0	-555	-1412	-857	983	151	-1134	310	-661	310	85	116	432	0
1465	0	0	-710	-1404	-694	1057	-8	-1049	221	-644	248	25	137	401	0
1466	0	0	-1100	-1406	-306	1253	-397	-856	250	-655	244	133	44	413	0
1467	0	0	-1286	-1412	-126	1349	-580	-769	151	-616	226	75	31	378	0
1468	0	0	-1102	-1412	-310	1257	-396	-861	226	-679	228	85	83	372	0
1469	0	0	-751	-1406	-655	1078	-48	-1030	292	-614	355	108	106	512	0
1470	0	0	-638	-1408	-770	1023	66	-1089	252	-622	263	48	95	477	0
1471	0	0	-834	-1410	-576	1122	-129	-993	275	-549	223	69	87	469	0
1472	0	0	-1082	-1398	-316	1240	-383	-857	166	-616	277	67	100	440	0
1473	0	0	-1024	-1377	-353	1200	-335	-865	261	-566	232	95	60	368	0
1474	0	0	-1030	-1377	-347	1203	-341	-862	234	-609	248	73	46	434	0
1475	0	0	-1017	-1379	-362	1198	-327	-870	203	-626	242	64	19	428	0
1476	0	0	-1275	-1385	-110	1330	-582	-747	277	-607	269	65	131	358	0
1477	0	0	-1372	-1389	-17	1380	-677	-703	234	-632	195	64	60	318	0
1478	0	0	-1038	-1389	-351	1213	-343	-870	211	-554	120	50	62	335	0
1479	0	0	-651	-1394	-743	1022	46	-1068	298	-566	258	65	124	504	0
1480	0	0	-456	-1383	-927	919	235	-1155	225	-624	174	44	11	479	0
1481	0	0	-662	-1379	-717	1020	27	-1048	294	-587	256	81	87	457	0
1482	0	0	-842	-1379	-537	1110	-152	-958	273	-626	186	3	120	355	0
1483	0	0	-892	-1396	-504	1144	-194	-950	203	-578	178	31	149	395	0
1484	0	0	-836	-1381	-545	1108	-145	-963	283	-614	128	98	32	450	0
1485	0	0	-883	-1377	-494	1130	-194	-935	205	-659	194	46	85	422	0
1486	0	0	-1174	-1371	-197	1272	-488	-784	194	-677	129	-3	17	320	0
1487	0	0	-1092	-1377	-285	1234	-403	-831	285	-502	215	137	141	417	0
1488	0	0	-1019	-1375	-356	1197	-331	-865	162	-735	118	7	42	388	0
1489	0	0	-440	-1373	-933	906	246	-1153	316	-582	213	110	166	422	0
1490	0	0	-289	-1344	-1055	816	383	-1199	294	-638	291	65	131	475	0
1491	0	0	-526	-1344	-818	935	146	-1081	197	-620	162	38	122	349	0
1492	0	0	-648	-1354	-706	1001	29	-1030	316	-599	232	168	93	426	0
1493	0	0	-654	-1381	-727	1017	36	-1054	292	-673	201	162	75	339	0
1494	0	0	-589	-1396	-807	992	109	-1101	263	-688	355	108	42	465	0
1495	0	0	-568	-1394	-826	981	129	-1110	291	-640	228	62	5	370	0
1496	0	0	-846	-1387	-541	1116	-152	-964	242	-603	269	97	143	277	0
1497	0	0	-873	-1383	-510	1128	-181	-946	287	-603	240	126	104	422	0
1498	0	0	-573	-1387	-814	980	120	-1100	279	-640	213	114	54	366	0
1499	0	0	-208	-1375	-1167	791	479	-1271	339	-642	215	122	108	446	0
1500	0	0	-31	-1359	-1328	695	648	-1343	339	-723	168	100	75	415	0
1501	0	0	-231	-1352	-1121	791	445	-1236	254	-669	112	83	62	320	0
1502	0	0	-406	-1344	-938	875	266	-1141	320	-616	172	83	129	395	0
1503	0	0	-516	-1350	-834	933	159	-1092	190	-669	91	29	108	312	0
1504	0	0	-396	-1358	-962	877	283	-1160	277	-589	141	67	155	422	0
1505	0	0	-553	-1367	-814	960	130	-1090	226	-646	93	46	118	331	0
1506	0	0	-874	-1390	-516	1132	-179	-953	215	-554	162	79	95	343	0
1507	0	0	-1003	-1404	-401	1203	-301	-902	174	-628	135	52	126	356	0
1508	0	0	-805	-1385	-580	1095	-112	-982	312	-597	248	120	194	448	0
1509	0	0	-555	-1389	-834	972	139	-1111	232	-574	188	81	114	391	0
1510	0	0	-491	-1389	-898	940	203	-1143	306	-646	203	112	170	327	0
1511	0	0	-838	-1377	-539	1107	-149	-958	244	-750	240	108	77	401	0
1512	0	0	-1092	-1371	-279	1231	-406	-825	221	-640	269	124	120	378	0
1513	0	0	-1215	-1385	-170	1300	-522	-777	256	-690	273	81	56	360	0
1514	0	0	-1151	-1381	-230	1266	-460	-805	283	-611	294	131	116	378	0
1515	0	0	-1234	-1367	-133	1300	-550	-750	256	-603	242	87	71	360	0
1516	0	0	-1634	-1365	269	1499	-951	-548	209	-611	281	58	-11	300	0
1517	0	0	-1656	-1367	289	1511	-972	-539	246	-624	258	95	40	360	0
1518	0	0	-1397	-1365	32	1381	-714	-666	372	-539	304	124	124	422	0
1519	0	0	-997	-1350	-353	1173	-322	-851	283	-566	362	95	106	405	0
1520	0	0	-765	-1350	-585	1057	-90	-967	320	-597	248	133	91	364	0
1521	0	0	-954	-1363	-409	1158	-272	-886	337	-591	333	162	135	376	0
1522	0	0	-1104	-1363	-259	1233	-422	-811	228	-572	325	25	110	372	0
1523	0	0	-1085	-1358	-273	1221	-406	-815	250	-556	261	128	106	325	0
1524	0	0	-887	-1352	-465	1119	-211	-908	337	-562	289	81	97	393	0
1525	0	0	-980	-1356	-376	1168	-302	-866	302	-576	277	157	89	444	0
1526	0	0	-1188	-1358	-170	1273	-509	-764	199	-624	219	77	32	261	0
1527	0	0	-1124	-1354	-230	1239	-447	-792	236	-490	331	118	161	411	0
1528	0	0	-906	-1348	-442	1127	-232	-895	209	-574	211	25	98	407	0
1529	0	0	-430	-1334	-904	882	237	-1119	300	-525	285	62	232	389	0
1530	0	0	-264	-1317	-1053	790	394	-1185	271	-514	213	102	180	473	0
1531	0	0	-504	-1301	-797	902	146	-1049	263	-510	259	102	102	469	0
1532	0	0	-671	-1293	-622	982	-24	-957	217	-475	306	133	97	455	0
1533	0	0	-701	-1290	-589	995	-56	-939	316	-556	302	161	83	459	0
1534	0	0	-704	-1295	-591	999	-56	-943	252	-517	314	100	93	420	0
1535	0	0	-872	-1292	-420	1082	-226	-856	242	-560	292	83	110	407	0
1536	0	0	-1209	-1288	-79	1248	-565	-683	174	-560	298	36	60	360	0
1537	0	0	-1324	-1299	25	1311	-674	-637	135	-519	258	-32	124	327	0
1538	0	0	-1154	-1305	-151	1229	-501	-728	223	-405	277	124	143	488	0
1539	0	0	-846	-1313	-467	1079	-189	-890	287	-541	242	124	112	419	0
1540	0	0	-716	-1315	-599	1015	-58	-957	285	-457	275	79	225	531	0
1541	0	0	-1055	-1276	-221	1165	-417	-748	226	-467	207	110	114	483	0
1542	0	0	-1153	-1138	15	1145	-584	-561	254	-386	265	95	149	485	0
1543	0	0	-2317	-1400	917	1858	-1617	-241	-116	-739	-62	-182	-205	221	0
1544	0	0	-2932	-1796	1136	2364	-2034	-330	118	-516	98	75	-5	356	0
1545	0	0	-3598	-2019	1579	2808	-2588	-220	190	-440	225	164	108	318	0
1546	0	0	-4097	-2157	1940	3127	-3018	-108	108	-492	102	120	56	285	0
1547	0	0	-2937	-2522	415	2729	-1676	-1053	267	-395	73	75	114	298	0
1548	0	0	-1566	-2675	-1109	2120	-228	-1892	360	-399	176	0	19	225	0
1549	0	0	-161	-2741	-2580	1451	1209	-2660	275	-481	298	-85	-178	102	0
1550	0	0	1647	-2774	-4421	563	3034	-3597	312	-533	376	0	-71	124	0
1551	0	0	2539	-2811	-5350	136	3944	-4080	312	-525	188	159	143	254	0
1552	0	0	1734	-2900	-4634	583	3184	-3767	469	-448	294	209	269	333	0
1553	0	0	-730	-3005	-2275	1867	772	-2640	337	-364	490	95	91	188	0
1554	0	0	-3020	-3107	-87	3063	-1466	-1597	256	-411	814	-110	-271	-209	1
1555	0	0	-5460	-3169	2291	4314	-3875	-439	106	-368	768	-215	-613	-789	0
1556	0	0	-7963	-3222	4741	5592	-6352	759	-11	-380	269	-197	-1068	-1307	0
1557	0	0	-9605	-3299	6306	6452	-7955	1503	52	-393	-331	-296	-1367	-1827	0
1558	0	0	-9425	-3363	6062	6394	-7743	1349	-60	-506	-556	-442	-1389	-2116	0
1559	0	0	-6618	-3402	3216	5010	-4917	-93	27	-622	-308	-358	-948	-1835	0
1560	0	0	-2355	-3398	-1043	2876	-656	-2220	279	-576	-192	-219	-436	-1206	0
1561	0	0	2219	-3358	-5577	569	3898	-4467	331	-450	-197	3	7	-566	0
1562	0	0	4916	-3379	-8295	-768	6605	-5837	424	-413	-91	71	320	-118	0
1563	0	0	5954	-3414	-9368	-1270	7661	-6391	386	-401	9	21	236	19	0
1564	0	0	5500	-3453	-8953	-1023	7226	-6203	386	-568	102	83	149	139	0
1565	0	0	4252	-3449	-7701	-401	5976	-5575	343	-692	256	77	67	-83	0
1566	0	0	2211	-3393	-5604	591	3907	-4498	213	-931	403	-34	17	-232	0
1567	0	0	295	-3484	-3779	1594	2037	-3631	258	-968	632	40	77	-162	0
1568	0	0	-1453	-3577	-2124	2515	335	-2850	240	-1196	733	13	-164	-34	0
1569	0	0	-2710	-3612	-902	3161	-904	-2257	240	-1189	1016	13	-242	-50	0
1570	0	0	-3556	-3563	-7	3559	-1774	-1785	213	-1041	1138	98	-323	-87	0
1571	0	0	-4503	-3493	1010	3998	-2756	-1241	151	-938	981	25	-339	-333	0
1572	0	0	-5150	-3472	1678	4311	-3414	-897	209	-603	993	-85	-236	-323	0
1573	0	0	-5918	-3472	2446	4695	-4182	-513	164	-614	913	-40	-341	-259	0
1574	0	0	-6033	-3482	2551	4757	-4292	-465	155	-527	777	1	-413	-172	0
1575	0	0	-5811	-3400	2411	4605	-4111	-494	166	-673	663	3	-368	19	0
1576	0	0	-5314	-3330	1984	4322	-3649	-673	157	-805	543	0	-110	209	0
1577	0	0	-4487	-3362	1125	3924	-2806	-1118	217	-975	502	-21	34	349	0
1578	0	0	-3340	-3429	-89	3384	-1625	-1759	244	-1082	345	42	102	432	0
1579	0	0	-2087	-3429	-1342	2758	-372	-2385	432	-1152	261	62	54	636	0
1580	0	0	-1024	-3336	-2312	2180	644	-2824	343	-1020	128	-3	141	744	0
1581	0	0	-543	-3224	-2681	1883	1069	-2952	300	-929	23	38	170	991	0
1582	0	0	-182	-3173	-2991	1677	1404	-3082	411	-640	-91	102	213	1084	0
1583	0	0	126	-3148	-3274	1511	1700	-3211	419	-545	-141	34	236	1072	0
1584	0	0	251	-3111	-3362	1430	1806	-3236	329	-452	-267	64	194	1150	0
1585	0	0	380	-3001	-3381	1310	1880	-3191	339	-349	-417	-42	209	1049	0
1586	0	0	-116	-2919	-2803	1517	1343	-2861	289	-347	-640	25	192	946	0
1587	0	0	-231	-2902	-2671	1566	1220	-2786	203	-374	-774	-112	155	807	0
1588	0	0	-77	-2921	-2844	1499	1383	-2882	395	-281	-851	44	310	818	0
1589	0	0	102	-2908	-3010	1403	1556	-2959	296	-329	-960	-17	258	760	0
1590	0	0	520	-2828	-3348	1154	1934	-3088	226	-322	-1045	62	234	692	0
1591	0	0	446	-2696	-3142	1125	1794	-2919	308	-310	-845	149	323	785	0
1592	0	0	470	-2587	-3057	1058	1763	-2822	287	-318	-830	60	197	576	0
1593	0	0	425	-2510	-2935	1042	1680	-2722	327	-259	-564	153	343	566	0
1594	0	0	121	-2459	-2580	1169	1350	-2519	267	-316	-306	5	209	434	0
1595	0	0	-240	-2395	-2155	1317	957	-2275	269	-355	-89	141	153	409	0
1596	0	0	-855	-2341	-1486	1598	315	-1913	250	-380	34	128	153	378	0
1597	0	0	-1059	-2308	-1249	1683	95	-1778	211	-384	287	1	118	168	0
1598	0	0	-992	-2289	-1297	1640	152	-1793	230	-467	428	65	44	60	0
1599	0	0	-959	-2258	-1299	1608	170	-1778	203	-556	758	32	-114	13	0
1600	0	0	-1244	-2227	-983	1735	-130	-1605	141	-680	876	-106	-100	-166	0
1601	0	0	-1934	-2174	-240	2054	-847	-1207	128	-593	911	-27	-114	-190	0
1602	0	0	-2539	-2153	386	2346	-1462	-883	79	-665	892	-44	-137	-213	0
1603	0	0	-2781	-2114	667	2447	-1724	-723	91	-717	754	-13	-176	-209	0
1604	0	0	-2533	-2093	440	2313	-1486	-826	151	-744	719	-108	-128	-128	0
1605	0	0	-2160	-2073	87	2116	-1123	-993	149	-756	715	-153	-27	-29	0
1606	0	0	-2073	-2060	13	2066	-1043	-1023	225	-698	477	-75	-36	11	0
1607	0	0	-1987	-2099	-112	2043	-937	-1105	265	-694	417	-67	-73	-23	0
1608	0	0	-1863	-2134	-271	1998	-796	-1202	228	-647	289	-31	-25	34	0
1609	0	0	-1806	-2166	-360	1986	-723	-1263	275	-587	186	-9	-124	27	0
1610	0	0	-2109	-2225	-116	2167	-996	-1170	263	-550	69	91	-182	-21	0
1611	0	0	-2989	-2262	727	2625	-1858	-767	180	-403	104	67	-98	-13	0
1612	0	0	-3951	-2291	1660	3121	-2805	-315	161	-442	-60	141	-230	-31	0
1613	0	0	-4709	-2283	2426	3496	-3567	71	300	-341	-11	166	-176	-48	0
1614	0	0	-5375	-2246	3129	3810	-4252	441	157	-339	-166	65	-168	-120	0
1615	0	0	-5755	-2196	3559	3975	-4657	681	188	-401	-133	139	-258	-126	0
1616	0	0	-6337	-2112	4225	4224	-5281	1056	178	-452	-67	166	-172	-149	0
1617	0	0	-6471	-2025	4446	4248	-5458	1210	85	-461	-197	112	-215	-172	0
1618	0	0	-6077	-1893	4184	3985	-5130	1145	209	-473	-71	126	-126	-5	0
1619	0	0	-5632	-1720	3912	3676	-4772	1096	201	-574	-46	73	-133	133	0
1620	0	0	-5028	-1546	3482	3287	-4255	968	211	-591	-34	120	-56	236	0
1621	0	0	-4919	-1311	3608	3115	-4263	1148	145	-554	-71	122	-38	337	0
1622	0	0	-4393	-1061	3332	2727	-3862	1135	149	-680	27	122	-124	420	0
1623	0	0	-3514	-795	2719	2154	-3116	962	360	-640	65	137	52	527	0
1624	0	0	-2573	-436	2137	1504	-2355	850	258	-675	-29	65	141	647	0
1625	0	0	-1456	-122	1334	789	-1395	606	271	-696	-46	164	97	820	0
1626	0	0	-927	194	1121	366	-1024	657	291	-838	-168	110	182	781	0
1627	0	0	2	490	488	-246	-243	489	244	-762	-108	129	170	880	0
1628	0	0	734	601	-133	-667	433	234	302	-824	-98	155	389	1012	0
1629	0	0	1529	655	-874	-1092	1201	-109	277	-836	-180	192	345	1037	0
1630	0	0	1997	634	-1363	-1315	1680	-364	327	-741	-192	192	411	1125	0
1631	0	0	1958	519	-1439	-1238	1698	-460	258	-713	-201	217	360	1070	0
1632	0	0	1826	172	-1654	-999	1740	-741	310	-715	-182	217	327	1004	0
1633	0	0	1477	-331	-1808	-573	1642	-1069	296	-717	-161	254	302	787	0
1634	0	0	983	-867	-1850	-58	1416	-1358	382	-737	-97	277	353	725	0
1635	0	0	169	-1379	-1548	605	858	-1463	316	-754	-120	275	263	688	0
1636	0	0	-947	-1744	-797	1345	-75	-1270	267	-754	-19	223	316	614	0
1637	0	0	-1645	-1996	-351	1820	-647	-1173	186	-669	5	168	199	562	0
1638	0	0	-1816	-2182	-366	1999	-725	-1274	285	-721	118	162	157	413	0
1639	0	0	-1628	-2295	-667	1961	-480	-1481	320	-805	318	172	217	452	0
1640	0	0	-1437	-2366	-929	1901	-254	-1647	263	-731	279	81	192	374	0
1641	0	0	-1655	-2386	-731	2020	-462	-1558	269	-752	312	122	149	234	0
1642	0	0	-1884	-2384	-500	2134	-692	-1442	203	-758	374	106	145	166	0
1643	0	0	-1734	-2366	-632	2050	-551	-1499	254	-731	409	69	147	135	0
1644	0	0	-1655	-2343	-688	1999	-483	-1515	322	-748	448	151	234	168	0
1645	0	0	-1465	-2318	-853	1891	-306	-1585	194	-760	343	77	112	48	0
1646	0	0	-1625	-2271	-646	1948	-489	-1458	240	-686	430	122	155	151	0
1647	0	0	-1486	-2236	-750	1861	-368	-1493	180	-667	292	77	79	106	0
1648	0	0	-917	-2207	-1290	1562	186	-1748	316	-661	333	188	238	102	0
1649	0	0	-504	-2153	-1649	1328	572	-1901	320	-671	242	217	225	205	0
1650	0	0	-2	-2099	-2097	1050	1047	-2098	271	-605	232	98	225	223	0
1651	0	0	-134	-2064	-1930	1099	898	-1997	308	-558	209	172	236	168	0
1652	0	0	-312	-2048	-1736	1180	712	-1892	234	-585	102	147	143	195	0
1653	0	0	-138	-2037	-1899	1087	880	-1968	335	-554	102	166	226	182	0
1654	0	0	-128	-2046	-1918	1087	895	-1982	254	-496	9	225	190	188	0
1655	0	0	-124	-2044	-1920	1084	898	-1982	267	-519	-87	211	153	129	0
1656	0	0	-262	-2023	-1761	1142	749	-1892	225	-539	-9	151	143	126	0
1657	0	0	-188	-2007	-1819	1097	815	-1913	296	-574	-75	230	131	178	0
1658	0	0	186	-1998	-2184	906	1185	-2091	285	-632	-129	141	77	184	0
1659	0	0	811	-1976	-2787	582	1799	-2381	263	-578	-23	126	195	287	0
1660	0	0	1131	-1963	-3094	416	2112	-2528	312	-694	-62	62	133	312	0
1661	0	0	1003	-1953	-2956	475	1979	-2454	269	-640	-71	112	38	289	0
1662	0	0	893	-1947	-2840	527	1866	-2393	263	-640	-31	145	48	353	0
1663	0	0	818	-1936	-2754	559	1786	-2345	300	-677	-19	5	108	318	0
1664	0	0	826	-1932	-2758	553	1792	-2345	223	-661	62	19	122	355	0
1665	0	0	762	-1924	-2686	581	1724	-2305	221	-682	-69	-1	85	397	0
1666	0	0	421	-1920	-2341	749	1381	-2130	209	-616	48	-56	145	420	0
1667	0	0	134	-1920	-2054	893	1094	-1987	135	-686	17	-93	40	422	0
1668	0	0	380	-1916	-2296	768	1338	-2106	281	-593	93	5	170	479	0
1669	0	0	503	-1922	-2425	709	1464	-2173	244	-630	188	-36	122	597	0
1670	0	0	543	-1907	-2450	682	1496	-2178	277	-659	120	-71	60	568	0
1671	0	0	124	-1887	-2011	881	1067	-1949	258	-632	120	-1	188	527	0
1672	0	0	-275	-1885	-1610	1080	667	-1747	100	-733	116	-126	118	582	0
1673	0	0	-345	-1889	-1544	1117	599	-1716	172	-655	133	-25	102	644	0
1674	0	0	-384	-1897	-1513	1140	564	-1705	207	-698	207	-54	161	710	0
1675	0	0	-592	-1885	-1293	1238	350	-1589	213	-715	98	-27	153	574	0
1676	0	0	-950	-1852	-902	1401	-24	-1377	104	-675	226	-83	112	537	0
1677	0	0	-1078	-1850	-772	1464	-153	-1311	161	-673	250	-62	178	500	0
1678	0	0	-1024	-1852	-828	1438	-98	-1340	244	-744	153	7	110	583	0
1679	0	0	-648	-1844	-1196	1246	274	-1520	254	-698	172	0	186	607	0
1680	0	0	-437	-1837	-1400	1137	481	-1618	345	-694	254	1	71	694	0
1681	0	0	-793	-1823	-1030	1308	118	-1426	197	-741	116	-15	56	552	0
1682	0	0	-834	-1819	-985	1326	75	-1402	316	-741	221	23	60	535	0
1683	0	0	-912	-1821	-909	1366	-1	-1365	219	-733	176	-73	126	405	0
1684	0	0	-821	-1825	-1004	1323	91	-1414	209	-715	232	-108	157	457	0
1685	0	0	-707	-1839	-1132	1273	212	-1485	211	-657	225	7	62	471	0
1686	0	0	-932	-1808	-876	1370	-28	-1342	250	-708	294	15	104	477	0
1687	0	0	-768	-1798	-1030	1283	131	-1414	234	-700	259	83	62	444	0
1688	0	0	-396	-1798	-1402	1097	503	-1600	166	-783	277	-15	77	415	0
1689	0	0	231	-1784	-2015	776	1123	-1899	318	-708	386	126	197	516	0
1690	0	0	625	-1788	-2413	581	1519	-2100	289	-739	440	-46	195	486	0
1691	0	0	599	-1744	-2343	572	1471	-2043	269	-766	471	52	120	512	0
1692	0	0	623	-1728	-2351	552	1487	-2039	287	-760	453	100	116	508	0
1693	0	0	710	-1720	-2430	505	1570	-2075	232	-644	436	31	213	374	0
1694	0	0	956	-1709	-2665	376	1810	-2187	223	-739	504	56	143	457	0
1695	0	0	1059	-1707	-2766	324	1912	-2236	285	-704	560	23	190	434	0
1696	0	0	681	-1703	-2384	511	1532	-2043	203	-746	516	5	135	424	0
1697	0	0	735	-1703	-2438	484	1586	-2070	273	-770	649	69	102	405	0
1698	0	0	823	-1687	-2510	432	1666	-2098	240	-661	601	29	137	438	0
1699	0	0	1107	-1676	-2783	284	1945	-2229	289	-741	630	36	118	467	0
1700	0	0	1139	-1666	-2805	263	1972	-2235	236	-727	550	34	85	364	0
1701	0	0	712	-1643	-2355	465	1533	-1999	195	-739	490	89	65	386	0
1702	0	0	344	-1623	-1967	639	1155	-1795	281	-746	490	91	42	442	0
1703	0	0	81	-1610	-1691	764	886	-1650	188	-814	578	-32	42	345	0
1704	0	0	7	-1612	-1619	802	813	-1615	225	-719	459	64	91	372	0
1705	0	0	-161	-1590	-1429	875	634	-1509	195	-682	422	40	65	302	0
1706	0	0	-640	-1586	-946	1113	153	-1266	232	-702	374	143	46	399	0
1707	0	0	-772	-1594	-822	1183	25	-1208	221	-636	329	137	81	426	0
1708	0	0	-681	-1598	-917	1139	118	-1257	192	-647	401	104	65	514	0
1709	0	0	-609	-1588	-979	1098	185	-1283	170	-663	380	149	172	453	0
1710	0	0	-500	-1563	-1063	1031	281	-1313	322	-700	358	83	157	459	0
1711	0	0	-1050	-1538	-488	1294	-281	-1013	176	-659	279	67	139	428	0
1712	0	0	-1403	-1507	-104	1455	-649	-805	174	-706	339	13	100	461	0
1713	0	0	-1814	-1491	323	1652	-1068	-584	91	-704	302	25	73	312	0
1714	0	0	-1941	-1468	473	1704	-1207	-497	246	-597	331	95	129	440	0
1715	0	0	-2201	-1441	760	1821	-1480	-340	188	-677	279	52	79	358	0
1716	0	0	-2737	-1412	1325	2074	-2031	-43	221	-616	281	54	118	310	0
1717	0	0	-2971	-1402	1569	2186	-2270	83	219	-673	252	17	77	294	0
1718	0	0	-2876	-1392	1484	2134	-2180	46	149	-620	250	23	114	314	0
1719	0	0	-2509	-1373	1136	1941	-1822	-118	215	-599	287	36	129	347	0
1720	0	0	-2319	-1340	979	1829	-1649	-180	238	-661	265	5	3	376	0
1721	0	0	-2412	-1307	1105	1859	-1758	-101	242	-599	244	54	-27	380	0
1722	0	0	-2504	-1309	1195	1906	-1849	-57	240	-704	296	52	46	370	0
1723	0	0	-2240	-1272	968	1756	-1604	-152	209	-593	192	116	58	327	0
1724	0	0	-1974	-1247	727	1610	-1350	-260	298	-613	279	54	141	364	0
1725	0	0	-1720	-1226	494	1473	-1107	-366	265	-616	207	48	38	341	0
1726	0	0	-1751	-1187	564	1469	-1157	-311	308	-554	172	143	75	360	0
1727	0	0	-1582	-1158	424	1370	-1003	-367	234	-576	174	56	38	325	0
1728	0	0	-1155	-1136	19	1145	-587	-558	302	-578	223	79	69	372	0
1729	0	0	-666	-1131	-465	898	-100	-798	283	-679	234	48	48	422	0
1730	0	0	-283	-1099	-816	691	266	-957	281	-611	201	85	81	393	0
1731	0	0	-449	-1067	-618	758	84	-842	267	-582	232	-23	98	300	0
1732	0	0	-545	-1045	-500	795	-22	-772	174	-516	219	9	34	368	0
1733	0	0	-410	-1032	-622	721	106	-827	294	-613	236	23	17	329	0
1734	0	0	-407	-1018	-611	712	102	-814	162	-535	164	7	34	320	0
1735	0	0	-264	-987	-723	625	229	-855	223	-554	209	19	56	236	0
1736	0	0	-574	-971	-397	772	-88	-684	226	-533	341	50	64	355	0
1737	0	0	-688	-973	-285	830	-201	-629	145	-580	207	17	-87	244	0
1738	0	0	-407	-971	-564	689	78	-767	226	-556	300	85	3	360	0
1739	0	0	-163	-973	-810	568	323	-891	320	-622	318	178	17	360	0
1740	0	0	7	-964	-971	478	489	-967	221	-589	287	19	54	339	0
1741	0	0	-283	-940	-657	611	187	-798	215	-595	316	60	27	362	0
1742	0	0	-494	-942	-448	718	-23	-695	256	-580	393	129	13	444	0
1743	0	0	-575	-933	-358	754	-108	-645	246	-576	347	52	118	395	0
1744	0	0	-611	-952	-341	781	-135	-646	267	-552	358	182	95	467	0
1745	0	0	-770	-948	-178	859	-296	-563	166	-566	265	15	58	393	0
1746	0	0	-1120	-987	133	1053	-626	-427	184	-541	360	25	114	399	0
1747	0	0	-1340	-1020	320	1180	-830	-350	166	-607	296	54	62	401	0
1748	0	0	-1159	-1045	114	1102	-636	-465	267	-514	325	128	151	498	0
1749	0	0	-939	-1078	-139	1008	-400	-608	215	-564	252	135	170	566	0
1750	0	0	-708	-1078	-370	893	-169	-724	287	-597	271	85	126	516	0
1751	0	0	-1030	-1094	-64	1062	-483	-579	226	-521	261	110	159	465	0
1752	0	0	-1198	-1119	79	1158	-638	-520	209	-601	217	25	97	430	0
1753	0	0	-1163	-1138	25	1150	-594	-556	258	-531	197	139	75	570	0
1754	0	0	-1102	-1179	-77	1140	-512	-628	184	-597	176	128	106	492	0
1755	0	0	-991	-1198	-207	1094	-392	-702	168	-611	143	48	89	399	0
1756	0	0	-1231	-1228	3	1229	-617	-612	176	-611	221	67	102	407	0
1757	0	0	-1205	-1255	-50	1230	-577	-652	188	-644	143	77	141	372	0
1758	0	0	-867	-1309	-442	1088	-212	-875	250	-651	225	25	118	465	0
1759	0	0	-439	-1346	-907	892	234	-1126	254	-667	149	38	112	465	0
1760	0	0	-84	-1350	-1266	717	591	-1308	312	-748	168	93	79	550	0
1761	0	0	-303	-1375	-1072	839	384	-1223	234	-777	153	46	87	452	0
1762	0	0	-326	-1398	-1072	862	373	-1235	283	-762	147	87	62	432	0
1763	0	0	-241	-1422	-1181	831	470	-1301	234	-754	192	40	52	424	0
1764	0	0	-89	-1441	-1352	765	631	-1396	232	-690	188	89	166	498	0
1765	0	0	-35	-1437	-1402	736	683	-1419	199	-779	100	34	-7	397	0
1766	0	0	-253	-1449	-1196	851	471	-1322	228	-655	162	64	104	450	0
1767	0	0	-275	-1470	-1195	872	460	-1332	207	-781	232	65	-25	419	0
1768	0	0	29	-1503	-1532	737	780	-1517	310	-673	203	145	93	463	0
1769	0	0	400	-1522	-1922	561	1161	-1722	250	-582	244	114	145	492	0
1770	0	0	576	-1542	-2118	483	1347	-1830	273	-758	145	-15	38	430	0
1771	0	0	352	-1553	-1905	600	1128	-1729	285	-655	225	108	52	422	0
1772	0	0	162	-1552	-1714	695	938	-1633	192	-719	213	-34	98	389	0
1773	0	0	-22	-1579	-1557	800	767	-1568	207	-711	195	65	89	483	0
1774	0	0	208	-1567	-1775	679	991	-1671	194	-644	192	3	108	304	0
1775	0	0	132	-1565	-1697	716	914	-1631	236	-552	228	120	128	455	0
1776	0	0	-243	-1581	-1338	912	547	-1459	116	-669	170	29	-56	380	0
1777	0	0	-146	-1610	-1464	878	659	-1537	281	-632	254	110	32	349	0
1778	0	0	-72	-1610	-1538	841	733	-1574	230	-611	236	118	56	391	0
1779	0	0	306	-1608	-1914	651	1110	-1761	246	-657	203	23	116	403	0
1780	0	0	623	-1600	-2223	488	1423	-1911	221	-578	331	36	73	424	0
1781	0	0	266	-1588	-1854	661	1060	-1721	248	-669	232	104	110	415	0
1782	0	0	124	-1581	-1705	728	914	-1643	190	-572	256	9	122	426	0
1783	0	0	35	-1604	-1639	784	837	-1621	236	-618	226	124	65	395	0
1784	0	0	62	-1608	-1670	773	866	-1639	217	-614	323	81	93	471	0
1785	0	0	31	-1594	-1625	781	828	-1609	252	-655	283	124	104	368	0
1786	0	0	-277	-1600	-1323	938	523	-1461	238	-628	292	38	58	374	0
1787	0	0	-414	-1610	-1196	1012	391	-1403	221	-677	393	151	46	465	0
1788	0	0	-252	-1606	-1354	929	551	-1480	166	-688	370	27	73	364	0
1789	0	0	106	-1612	-1718	753	912	-1665	271	-655	393	106	135	485	0
1790	0	0	285	-1614	-1899	664	1092	-1756	314	-646	273	112	75	479	0
1791	0	0	7	-1612	-1619	802	813	-1615	287	-618	349	67	155	440	0
1792	0	0	-209	-1617	-1408	913	599	-1512	180	-638	347	32	1	374	0
1793	0	0	-287	-1612	-1325	949	519	-1468	248	-628	372	104	38	475	0
1794	0	0	-275	-1621	-1346	948	535	-1483	199	-675	382	19	71	442	0
1795	0	0	-203	-1617	-1414	910	605	-1515	197	-589	372	65	122	446	0
1796	0	0	-609	-1600	-991	1104	191	-1295	211	-706	323	13	60	327	0
1797	0	0	-541	-1604	-1063	1072	261	-1333	238	-642	397	54	112	430	0
1798	0	0	-396	-1610	-1214	1003	409	-1412	166	-634	238	27	73	388	0
1799	0	0	48	-1604	-1652	778	850	-1628	178	-638	320	58	110	420	0
1800	0	0	415	-1600	-2015	592	1215	-1807	360	-713	438	153	98	514	0
1801	0	0	113	-1586	-1699	736	906	-1642	337	-694	314	91	126	455	0
1802	0	0	-80	-1581	-1501	830	710	-1541	161	-636	376	116	62	428	0
1803	0	0	-83	-1565	-1482	824	699	-1523	259	-632	362	97	120	457	0
1804	0	0	-45	-1573	-1528	809	741	-1550	273	-622	347	93	87	488	0
1805	0	0	-64	-1573	-1509	818	722	-1541	277	-686	355	67	118	413	0
1806	0	0	-498	-1565	-1067	1031	284	-1316	149	-616	351	52	141	461	0
1807	0	0	-551	-1569	-1018	1060	233	-1293	217	-632	353	-13	73	436	0
1808	0	0	-426	-1586	-1160	1006	367	-1373	238	-601	393	128	147	461	0
1809	0	0	-136	-1592	-1456	864	660	-1524	254	-611	294	75	85	469	0
1810	0	0	124	-1583	-1707	729	915	-1645	250	-680	440	87	161	465	0
1811	0	0	-328	-1600	-1272	964	472	-1436	161	-634	310	56	104	362	0
1812	0	0	-371	-1577	-1206	974	417	-1391	219	-611	395	98	50	407	0
1813	0	0	-487	-1579	-1092	1033	302	-1335	168	-614	401	62	128	419	0
1814	0	0	-423	-1590	-1167	1006	372	-1378	161	-675	372	60	95	411	0
1815	0	0	-350	-1583	-1233	966	441	-1408	265	-636	358	126	98	403	0
1816	0	0	-673	-1577	-904	1125	115	-1240	238	-655	308	100	77	287	0
1817	0	0	-796	-1573	-777	1184	-9	-1175	184	-733	304	89	81	349	0
1818	0	0	-444	-1563	-1119	1003	337	-1341	345	-626	430	180	126	490	0
1819	0	0	-161	-1567	-1406	864	622	-1486	254	-642	337	44	153	399	0
1820	0	0	99	-1569	-1668	735	883	-1618	263	-626	269	153	176	395	0
1821	0	0	-194	-1567	-1373	880	589	-1470	246	-630	347	201	102	376	0
1822	0	0	-441	-1548	-1107	994	333	-1327	184	-622	318	118	116	399	0
1823	0	0	-452	-1555	-1103	1003	325	-1329	226	-583	275	162	145	287	0
1824	0	0	-423	-1559	-1136	991	356	-1347	205	-593	345	151	141	347	0
1825	0	0	-427	-1567	-1140	997	356	-1353	242	-638	356	106	141	382	0
1826	0	0	-803	-1561	-758	1182	-22	-1159	180	-620	291	75	77	261	0
1827	0	0	-836	-1577	-741	1206	-47	-1159	242	-568	343	126	100	397	0
1828	0	0	-690	-1590	-900	1140	105	-1245	258	-644	329	69	48	294	0
1829	0	0	-297	-1573	-1276	935	489	-1424	240	-591	370	62	182	355	0
1830	0	0	-132	-1563	-1431	847	649	-1497	259	-646	370	85	93	401	0
1831	0	0	-353	-1557	-1204	955	425	-1380	232	-614	314	114	114	320	0
1832	0	0	-596	-1550	-954	1073	179	-1252	209	-531	430	151	106	401	0
1833	0	0	-797	-1557	-760	1177	-18	-1158	172	-624	223	98	42	320	0
1834	0	0	-648	-1552	-904	1100	128	-1228	226	-607	372	126	118	395	0
1835	0	0	-683	-1548	-865	1115	91	-1206	174	-587	337	87	104	364	0
1836	0	0	-1048	-1538	-490	1293	-279	-1014	178	-550	355	50	104	360	0
1837	0	0	-1174	-1548	-374	1361	-400	-961	219	-570	349	139	122	380	0
1838	0	0	-983	-1532	-549	1257	-217	-1040	223	-618	362	87	106	413	0
1839	0	0	-737	-1538	-801	1137	32	-1169	230	-580	345	100	124	529	0
1840	0	0	-492	-1522	-1030	1007	269	-1276	263	-566	355	149	102	438	0
1841	0	0	-898	-1530	-632	1214	-133	-1081	258	-519	294	149	135	438	0
1842	0	0	-1136	-1553	-417	1344	-359	-985	197	-620	351	23	89	380	0
1843	0	0	-1298	-1557	-259	1427	-519	-908	164	-560	353	97	102	459	0
1844	0	0	-1273	-1542	-269	1407	-502	-905	159	-527	207	17	104	386	0
1845	0	0	-1311	-1534	-223	1422	-544	-878	203	-568	306	52	56	452	0
1846	0	0	-1706	-1526	180	1616	-943	-673	225	-558	275	100	97	424	0
1847	0	0	-1815	-1515	300	1665	-1057	-607	149	-605	226	44	110	300	0
1848	0	0	-1577	-1519	58	1548	-817	-730	242	-512	223	67	164	397	0
1849	0	0	-1325	-1519	-194	1422	-565	-856	223	-607	259	34	157	430	0
1850	0	0	-1049	-1526	-477	1287	-286	-1001	275	-618	273	7	141	397	0
1851	0	0	-1379	-1520	-141	1449	-619	-830	292	-599	213	27	194	446	0
1852	0	0	-1520	-1509	11	1514	-765	-749	271	-640	149	36	95	428	0
1853	0	0	-1570	-1503	67	1536	-818	-718	238	-568	182	97	128	457	0
1854	0	0	-1508	-1511	-3	1509	-752	-757	223	-622	192	34	141	494	0
1855	0	0	-1385	-1499	-114	1442	-635	-806	225	-628	244	50	65	485	0
1856	0	0	-1673	-1499	174	1586	-923	-662	219	-595	209	97	102	446	0
1857	0	0	-1648	-1491	157	1569	-902	-667	186	-679	178	9	5	415	0
1858	0	0	-1424	-1501	-77	1462	-673	-789	236	-679	248	9	54	426	0
1859	0	0	-983	-1493	-510	1238	-236	-1001	240	-613	147	91	131	488	0
1860	0	0	-667	-1489	-822	1078	77	-1155	296	-580	194	58	129	405	0
1861	0	0	-963	-1486	-523	1224	-220	-1004	256	-632	83	-9	95	368	0
1862	0	0	-970	-1489	-519	1229	-225	-1004	254	-556	178	52	141	405	0
1863	0	0	-966	-1474	-508	1220	-229	-991	242	-589	238	50	137	395	0
1864	0	0	-851	-1464	-613	1157	-119	-1038	250	-587	186	60	71	444	0
1865	0	0	-842	-1478	-636	1160	-103	-1057	128	-516	126	71	100	395	0
1866	0	0	-1150	-1487	-337	1318	-406	-912	182	-521	155	67	128	331	0
1867	0	0	-1073	-1486	-413	1279	-330	-949	240	-533	155	166	108	333	0
1868	0	0	-863	-1487	-624	1175	-119	-1055	236	-517	172	180	166	382	0
1869	0	0	-417	-1491	-1074	954	328	-1282	291	-549	258	122	221	386	0
1870	0	0	-219	-1487	-1268	853	524	-1377	238	-653	320	197	194	446	0
1871	0	0	-394	-1472	-1078	933	342	-1275	256	-578	232	188	77	380	0
1872	0	0	-534	-1472	-938	1003	202	-1205	234	-603	360	209	283	353	0
1873	0	0	-619	-1455	-836	1037	108	-1145	273	-638	300	252	114	329	0
1874	0	0	-442	-1456	-1014	949	286	-1235	335	-626	302	325	110	306	0
1875	0	0	-483	-1449	-966	966	241	-1207	242	-585	308	215	159	320	0
1876	0	0	-776	-1445	-669	1110	-53	-1057	166	-587	306	178	137	228	0
1877	0	0	-681	-1441	-760	1061	39	-1100	261	-574	366	267	133	384	0
1878	0	0	-531	-1435	-904	983	186	-1169	223	-665	277	170	17	242	0
1879	0	0	-56	-1433	-1377	744	660	-1405	283	-653	372	126	56	362	0
1880	0	0	217	-1449	-1666	616	941	-1557	285	-580	358	186	139	407	0
1881	0	0	-83	-1435	-1352	759	634	-1393	289	-638	376	192	58	345	0
1882	0	0	-114	-1431	-1317	772	601	-1374	281	-657	409	93	52	382	0
1883	0	0	-161	-1423	-1262	792	550	-1342	291	-632	380	182	108	393	0
1884	0	0	-40	-1423	-1383	731	671	-1403	250	-646	430	131	102	376	0
1885	0	0	-54	-1425	-1371	739	658	-1398	269	-613	419	128	85	382	0
1886	0	0	-413	-1425	-1012	919	299	-1218	159	-651	380	110	69	349	0
1887	0	0	-407	-1431	-1024	919	308	-1227	176	-516	372	110	129	322	0
1888	0	0	-361	-1437	-1076	899	357	-1256	203	-572	337	87	98	302	0
1889	0	0	-6	-1455	-1449	730	721	-1452	244	-640	397	56	182	339	0
1890	0	0	165	-1447	-1612	641	888	-1529	261	-589	368	126	118	448	0
1891	0	0	-237	-1445	-1208	841	485	-1326	182	-574	459	83	159	405	0
1892	0	0	-485	-1451	-966	968	240	-1208	114	-585	323	19	85	304	0
1893	0	0	-636	-1464	-828	1050	96	-1146	190	-593	368	98	48	469	0
1894	0	0	-623	-1466	-843	1044	110	-1154	182	-529	353	67	118	343	0
1895	0	0	-590	-1453	-863	1021	136	-1158	281	-564	413	147	197	391	0
1896	0	0	-894	-1264	-370	1079	-262	-817	135	-686	258	27	15	267	0
1897	0	0	-2160	-1829	331	1994	-1245	-749	-259	-890	23	-161	-164	366	0
1898	0	0	-2312	-2506	-194	2409	-1059	-1350	34	-626	308	230	108	446	0
1899	0	0	-2221	-2962	-741	2591	-740	-1851	228	-644	298	155	75	479	0
1900	0	0	-1424	-3100	-1676	2262	126	-2388	438	-541	471	279	279	622	0
1901	0	0	-1078	-3177	-2099	2127	510	-2638	271	-634	207	128	87	434	0
1902	0	0	-689	-3257	-2568	1973	939	-2912	388	-564	232	46	-7	203	0
1903	0	0	8	-3317	-3325	1654	1666	-3321	194	-611	477	-50	-194	192	0
1904	0	0	1769	-3354	-5123	792	3446	-4238	199	-723	500	-34	-87	219	0
1905	0	0	3168	-3381	-6549	106	4858	-4965	211	-595	-157	157	145	417	0
1906	0	0	2146	-3400	-5546	627	3846	-4473	292	-603	-38	219	178	395	1
1907	0	0	-736	-3457	-2721	2096	992	-3089	275	-500	543	85	25	157	0
1908	0	0	-3320	-3519	-199	3419	-1560	-1859	178	-485	832	-95	-269	-259	0
1909	63	0	-5707	-3581	2126	4644	-3916	-727	60	-374	783	-192	-694	-799	0
1910	63	0	-8809	-3571	5238	6190	-7023	833	-36	-498	100	-362	-1154	-1546	0
1911	63	0	-11319	-3532	7787	7425	-9553	2127	-129	-568	-878	-465	-1581	-2066	0
1912	63	0	-11209	-3556	7653	7382	-9431	2048	-23	-793	-1094	-477	-1546	-2238	0
1913	63	0	-7674	-3544	4130	5609	-5902	293	-17	-857	-812	-318	-1109	-1945	0
1914	63	0	-2270	-3554	-1284	2912	-493	-2419	283	-859	-157	-40	-343	-1222	0
1915	63	0	2485	-3484	-5969	499	4227	-4726	364	-818	67	-17	91	-673	0
1916	63	0	5388	-3431	-8819	-978	7103	-6125	308	-708	145	65	188	-256	0
1917	63	0	6363	-3490	-9853	-1436	8108	-6671	422	-601	380	110	269	25	0
1918	63	0	5917	-3557	-9474	-1180	7695	-6515	325	-713	215	-1	48	-89	0
1919	63	0	4731	-3585	-8316	-573	6523	-5950	446	-680	395	170	32	-172	0
1920	63	0	2705	-3532	-6237	413	4471	-4884	285	-805	496	98	52	-364	0
1921	63	0	386	-3478	-3864	1546	2125	-3671	129	-989	787	15	-79	-351	0
1922	63	0	-1746	-3476	-1730	2611	-8	-2603	184	-1096	1127	17	-182	-194	0
1923	63	0	-3720	-3482	238	3601	-1979	-1622	34	-1210	1276	-195	-409	-219	0
1924	63	0	-4621	-3490	1131	4055	-2876	-1179	120	-1028	1288	-23	-356	-275	0
1925	63	0	-5375	-3408	1967	4391	-3671	-720	19	-913	1257	-81	-382	-440	0
1926	63	0	-6075	-3342	2733	4708	-4404	-304	118	-723	1251	-65	-426	-424	0
1927	63	0	-6620	-3373	3247	4996	-4933	-63	116	-620	1111	-44	-411	-298	0
1928	63	0	-6315	-3429	2886	4872	-4600	-271	133	-539	1074	-100	-389	-135	0
1929	63	0	-5408	-3420	1988	4414	-3698	-716	203	-663	1045	-27	-244	170	0
1930	63	0	-4191	-3338	853	3764	-2522	-1242	186	-752	808	19	-54	372	0
1931	63	0	-3307	-3201	106	3254	-1706	-1547	316	-989	696	42	147	593	0
1932	63	0	-2469	-3169	-700	2819	-884	-1934	366	-981	634	159	203	787	0
1933	63	0	-1864	-3140	-1276	2502	-294	-2208	388	-968	407	69	211	896	0
1934	63	0	-1361	-3105	-1744	2233	191	-2424	323	-876	248	54	242	1090	0
1935	63	0	-769	-3005	-2236	1887	733	-2620	380	-640	69	85	376	1303	0
1936	63	0	-567	-2906	-2339	1736	886	-2622	335	-438	-97	128	397	1334	0
1937	63	0	-65	-2910	-2845	1487	1390	-2877	323	-228	-186	234	386	1445	0
1938	63	0	485	-2925	-3410	1220	1947	-3167	296	-129	-287	162	331	1441	0
1939	63	0	1170	-2886	-4056	858	2613	-3471	351	62	-430	199	455	1398	0
1940	63	0	1462	-2809	-4271	673	2866	-3540	283	-23	-496	21	395	1235	0
1941	63	0	1214	-2704	-3918	745	2566	-3311	230	-48	-636	56	331	1016	0
1942	63	0	832	-2642	-3474	905	2153	-3058	263	-60	-725	147	294	937	0
1943	63	0	638	-2607	-3245	984	1941	-2926	306	-97	-758	149	291	783	0
1944	63	0	572	-2566	-3138	997	1855	-2852	242	-184	-649	112	184	766	0
1945	63	0	435	-2535	-2970	1050	1702	-2752	228	-225	-614	106	226	618	0
1946	63	0	-148	-2508	-2360	1328	1106	-2434	211	-230	-419	172	195	496	0
1947	63	0	-559	-2522	-1963	1540	702	-2242	162	-267	-236	131	197	395	0
1948	63	0	-1029	-2516	-1487	1772	229	-2001	164	-269	87	122	201	399	0
1949	63	0	-1389	-2500	-1111	1944	-139	-1805	197	-283	277	126	188	452	0
1950	63	0	-1434	-2473	-1039	1953	-197	-1756	184	-248	424	120	269	360	0
1951	63	0	-1513	-2432	-919	1972	-297	-1675	168	-358	519	141	203	391	0
1952	63	0	-980	-2417	-1437	1698	228	-1927	178	-479	638	79	170	382	0
1953	63	0	112	-2388	-2500	1138	1306	-2444	248	-455	886	153	298	391	0
1954	63	0	1024	-2384	-3408	680	2216	-2896	271	-646	923	104	291	438	0
1955	63	0	1648	-2360	-4008	356	2828	-3184	209	-700	1024	184	230	360	0
1956	63	0	1292	-2357	-3649	532	2470	-3003	242	-719	1074	180	250	395	0
1957	63	0	660	-2337	-2997	838	1828	-2667	159	-659	1099	129	190	298	0
1958	63	0	21	-2318	-2339	1148	1180	-2328	161	-661	1127	98	52	236	0
1959	63	0	-893	-2316	-1423	1604	265	-1869	203	-572	1028	95	25	77	0
1960	63	0	-1988	-2302	-314	2145	-837	-1308	46	-607	915	9	-213	-139	0
1961	63	0	-3468	-2291	1177	2879	-2322	-557	124	-554	816	-13	-267	-356	0
1962	63	0	-4764	-2285	2479	3524	-3621	97	31	-510	646	-79	-401	-469	0
1963	63	0	-5617	-2281	3336	3949	-4476	527	145	-440	351	-89	-374	-597	0
1964	63	0	-6174	-2271	3903	4222	-5038	816	89	-494	129	-13	-463	-576	0
1965	63	0	-6571	-2269	4302	4420	-5436	1016	79	-506	-157	-65	-486	-632	0
1966	63	0	-6929	-2262	4667	4595	-5798	1202	137	-426	-448	-27	-399	-632	0
1967	63	0	-6875	-2260	4615	4567	-5745	1177	44	-490	-644	-102	-349	-632	0
1968	63	0	-6007	-2240	3767	4123	-4887	763	178	-486	-762	19	-275	-362	0
1969	63	0	-4903	-2219	2684	3561	-3793	232	110	-613	-814	9	-135	-151	0
1970	63	0	-3442	-2209	1233	2825	-2337	-488	252	-609	-863	32	32	93	0
1971	63	0	-2475	-2188	287	2331	-1381	-950	345	-694	-805	170	201	327	0
1972	63	0	-1422	-2170	-748	1796	-337	-1459	279	-801	-840	149	186	496	0
1973	63	0	-251	-2161	-1910	1206	829	-2035	296	-733	-710	186	320	727	0
1974	63	0	789	-2157	-2946	684	1867	-2551	242	-770	-582	223	391	960	0
1975	63	0	1483	-2170	-3653	343	2568	-2911	254	-840	-533	159	422	1043	0
1976	63	0	1614	-2165	-3779	275	2696	-2972	263	-692	-393	273	483	1173	0
1977	63	0	1676	-2161	-3837	242	2756	-2999	306	-733	-176	213	574	1249	0
1978	63	0	1761	-2157	-3918	198	2839	-3037	256	-737	-77	246	539	1268	0
1979	63	0	1929	-2143	-4072	107	3000	-3107	263	-758	87	221	549	1251	0
1980	63	0	1695	-2126	-3821	215	2758	-2973	242	-803	254	289	455	1162	0
1981	63	0	764	-2124	-2888	680	1826	-2506	230	-795	382	207	370	909	0
1982	63	0	-249	-2132	-1883	1190	817	-2007	244	-814	500	248	277	898	0
1983	63	0	-1228	-2137	-909	1682	-159	-1523	153	-857	624	217	194	760	0
1984	63	0	-2082	-2130	-48	2106	-1017	-1089	106	-873	741	143	135	611	0
1985	63	0	-2595	-2114	481	2354	-1538	-816	133	-913	873	166	95	463	0
1986	63	0	-3217	-2106	1111	2661	-2164	-497	89	-915	832	104	98	294	0
1987	63	0	-3092	-2097	995	2594	-2043	-551	83	-911	853	151	-21	203	0
1988	63	0	-2502	-2089	413	2295	-1457	-838	242	-849	826	263	58	294	0
1989	63	0	-1831	-2083	-252	1957	-789	-1167	267	-954	787	124	7	281	0
1990	63	0	-1088	-2075	-987	1581	-50	-1531	304	-898	597	234	65	281	0
1991	63	0	-1051	-2069	-1018	1560	-16	-1543	263	-855	479	226	67	355	0
1992	63	0	-916	-2054	-1138	1485	111	-1596	292	-834	271	273	143	372	0
1993	63	0	-916	-2052	-1136	1484	110	-1594	248	-834	114	157	64	368	0
1994	63	0	-1020	-2077	-1057	1548	18	-1567	155	-836	-106	197	124	339	0
1995	63	0	-1168	-2093	-925	1630	-121	-1509	192	-748	-325	145	77	322	0
1996	63	0	-1852	-2077	-225	1964	-813	-1151	155	-731	-500	178	106	261	0
1997	63	0	-2189	-2069	120	2129	-1154	-974	128	-717	-587	213	188	254	0
1998	63	0	-2343	-2066	277	2204	-1310	-894	182	-686	-696	176	149	343	0
1999	63	0	-2298	-2068	230	2183	-1264	-919	192	-743	-824	192	87	335	0
[truncated: 32,285 more rows]
