# Supplementary material for: A Robust and Real-Time Capable Envelope-Based Algorithm for Heart Sound Classification: Validation under Different Physiological Conditions
Source: Sensors (Basel). 2020 Feb 11;20(4):972. doi: 10.3390/s20040972 (PMC7070375; doi:10.3390/s20040972)
Supplement: Supplementary file 1 [file sensors-20-00972-s001.zip › Messungen/sw/sw08_unfiltered.csv]

Dataset No.	Pulse (bpm)	Pacer Bit	leadI (�V)	leadII (�V)	leadIII (�V)	lead_avR (�V)	lead_avL (�V)	lead_avF (�V)	V1 (�V)	V2 (�V)	V3 (�V)	V4 (�V)	V5 (�V)	V6 (�V)	R-Wave
1	0	0	-499	-263	236	381	-367	-13	44	-27	58	27	32	15	0
2	0	0	-829	-265	564	547	-696	149	-40	-11	23	100	7	-42	0
3	0	0	-936	-275	661	605	-798	193	-54	-21	50	52	-34	-42	0
4	0	0	-1085	-298	787	691	-936	244	-91	-5	29	5	-60	3	0
5	0	0	-1238	-296	942	767	-1090	323	-15	-29	-23	69	27	-89	0
6	0	0	-1359	-265	1094	812	-1226	414	-44	-34	58	-19	-34	-9	0
7	0	0	-1437	-244	1193	840	-1315	474	-58	-104	-1	-5	-102	-46	0
8	0	0	-1574	-238	1336	906	-1455	549	-64	-44	3	62	-67	52	0
9	0	0	-1576	-246	1330	911	-1453	542	-40	-79	34	-85	-31	-81	0
10	0	0	-1528	-250	1278	889	-1403	514	46	9	65	-5	-13	-31	0
11	0	0	-1495	-258	1237	876	-1366	489	-48	-9	-81	-48	-75	-67	0
12	0	0	-1318	-259	1059	788	-1188	400	38	9	-29	32	-11	25	0
13	0	0	-1223	-234	989	728	-1106	377	42	-128	5	0	-1	0	0
14	0	0	-1057	-252	805	654	-931	276	48	-67	-48	-5	-100	-27	0
15	0	0	-965	-279	686	622	-825	203	44	-75	-40	48	-13	-17	0
16	0	0	-843	-285	558	564	-700	136	17	-38	-60	21	-58	17	0
17	0	0	-839	-300	539	569	-689	119	46	-87	9	-19	0	11	0
18	0	0	-900	-322	578	611	-739	128	34	-69	-100	11	-67	58	0
19	0	0	-816	-304	512	560	-664	104	32	-38	-77	-31	-9	-52	0
20	0	0	-831	-300	531	565	-681	115	48	-69	-21	5	31	-23	0
21	0	0	-750	-304	446	527	-598	71	-3	-71	-79	-40	-7	21	0
22	0	0	-693	-271	422	482	-557	75	-1	-36	-1	-9	11	-15	0
23	0	0	-647	-261	386	454	-516	62	0	-108	-54	-5	31	-65	0
24	0	0	-564	-254	310	409	-437	28	13	13	-64	46	52	-13	0
25	0	0	-657	-252	405	454	-531	76	-1	-95	-69	-56	-34	-3	0
26	0	0	-560	-238	322	399	-441	42	34	-62	-31	-40	-13	-58	0
27	0	0	-690	-248	442	469	-566	97	-5	-54	-50	17	-34	3	0
28	0	0	-763	-265	498	514	-630	116	-15	-50	-71	34	-27	-48	0
29	0	0	-820	-285	535	552	-677	125	21	-7	-34	95	-11	17	0
30	0	0	-990	-277	713	633	-851	218	-108	-83	-98	-54	-69	-118	0
31	0	0	-949	-294	655	621	-802	180	62	-95	31	-83	50	-81	0
32	0	0	-938	-289	649	613	-793	180	-25	-83	-5	0	56	-54	0
33	0	0	-981	-281	700	631	-840	209	31	-44	-9	64	46	-19	0
34	0	0	-928	-277	651	602	-789	187	7	-89	62	-38	32	-27	0
35	0	0	-1008	-267	741	637	-874	237	15	-91	69	50	-9	-23	0
36	0	0	-1056	-273	783	664	-919	255	-13	-129	-48	-52	-21	-25	0
37	0	0	-1041	-271	770	656	-905	249	69	-83	129	60	-11	13	0
38	0	0	-1243	-273	970	758	-1106	348	-58	-157	50	11	-40	-38	0
39	0	0	-1165	-275	890	720	-1027	307	27	-81	21	54	-34	48	0
40	0	0	-1190	-269	921	729	-1055	326	-56	-145	65	15	-44	-29	0
41	0	0	-1033	-267	766	650	-899	249	135	-91	79	58	-32	-56	0
42	0	0	-1006	-285	721	645	-863	218	-5	-50	-9	0	-13	7	0
43	0	0	-829	-277	552	553	-690	137	62	-23	67	11	-1	-17	0
44	0	0	-814	-277	537	545	-675	130	38	-71	52	56	7	44	0
45	0	0	-571	-248	323	409	-447	37	-5	-9	-13	-48	23	-67	0
46	0	0	-663	-246	417	454	-540	85	19	-36	25	64	15	87	0
47	0	0	-550	-246	304	398	-427	29	34	-64	62	-44	44	-13	0
48	0	0	-670	-250	420	460	-545	85	-15	-95	48	-21	38	-29	0
49	0	0	-711	-263	448	487	-579	92	-36	34	-32	-44	-27	-13	0
50	0	0	-784	-298	486	541	-635	94	-29	-48	5	1	-15	-21	0
51	0	0	-742	-296	446	519	-594	75	52	-93	-3	-7	11	27	0
52	0	0	-645	-283	362	464	-503	39	32	-85	40	25	13	-67	0
53	0	0	-614	-285	329	449	-471	22	19	32	-15	83	-15	42	0
54	0	0	-631	-294	337	462	-484	21	52	-77	95	112	13	56	0
55	0	0	-596	-294	302	445	-449	4	64	-27	54	25	-34	27	0
56	0	0	-697	-302	395	499	-546	46	1	42	3	32	-60	7	0
57	0	0	-899	-298	601	598	-750	151	-36	-46	64	46	48	-15	0
58	0	0	-983	-281	702	632	-842	210	9	-69	73	11	-23	-50	0
59	0	0	-1167	-283	884	725	-1025	300	-60	-50	60	34	-27	-3	0
60	0	0	-1264	-273	991	768	-1127	359	-44	-29	5	17	-40	-85	0
61	0	0	-1277	-269	1008	773	-1142	369	-17	-64	143	-19	-23	69	0
62	0	0	-1392	-275	1117	833	-1254	421	-5	-34	42	-5	36	-17	0
63	0	0	-1349	-271	1078	810	-1213	403	-29	-32	-7	44	-48	0	0
64	0	0	-1324	-271	1053	797	-1188	391	21	-36	56	50	-56	69	0
65	0	0	-1423	-277	1146	850	-1284	434	-58	-15	36	-56	-21	19	0
66	0	0	-1383	-256	1127	819	-1255	435	69	-27	42	19	-60	-13	0
67	0	0	-1460	-246	1214	853	-1337	484	-42	-42	46	17	48	-65	0
68	0	0	-1479	-248	1231	863	-1355	491	-19	-34	42	-73	-9	-5	0
69	0	0	-1578	-265	1313	921	-1445	524	-7	5	29	0	-3	-64	0
70	0	0	-1531	-259	1272	895	-1401	506	25	31	-31	0	-9	-42	0
71	0	0	-1497	-275	1222	886	-1359	473	-25	-5	15	-42	42	-40	0
72	0	0	-1320	-273	1047	796	-1183	387	-50	-11	29	-79	-34	-93	0
73	0	0	-1210	-277	933	743	-1071	328	29	36	19	-11	62	-23	0
74	0	0	-1124	-273	851	698	-987	289	-9	-7	23	-5	-34	-42	0
75	0	0	-982	-267	715	624	-848	224	-15	25	40	-93	25	-23	0
76	0	0	-847	-269	578	558	-712	154	-9	58	-15	54	3	-21	0
77	0	0	-853	-287	566	570	-709	139	-56	-1	-60	-19	32	-40	0
78	0	0	-831	-296	535	563	-683	119	58	-29	29	-50	-11	3	0
79	0	0	-787	-289	498	538	-642	104	21	-31	7	-52	9	-54	0
80	0	0	-701	-275	426	488	-563	75	44	-21	-5	-5	11	-31	0
81	0	0	-690	-283	407	486	-548	62	-21	13	9	-95	13	-48	0
82	0	0	-548	-259	289	403	-418	15	25	40	-32	50	62	-29	0
83	0	0	-508	-250	258	379	-383	4	-54	-29	-75	-73	23	0	0
84	0	0	-346	-236	110	291	-228	-63	56	-11	71	15	38	-11	0
85	0	0	-422	-228	194	325	-308	-17	-34	44	-19	-11	11	-44	0
86	0	0	-490	-254	236	372	-363	-9	-58	-3	-79	0	42	-87	0
87	0	0	-633	-267	366	450	-499	49	-3	-9	-9	-1	-42	89	0
88	0	0	-841	-279	562	560	-701	141	-17	-32	-13	46	-13	-23	0
89	0	0	-1039	-291	748	665	-893	228	3	-21	-38	-58	29	-52	0
90	0	0	-1154	-291	863	722	-1008	286	-83	-15	-21	-5	1	-34	0
91	0	0	-1223	-285	938	754	-1080	326	-48	13	-21	-3	42	-32	0
92	0	0	-1231	-285	946	758	-1088	330	-7	-23	-17	31	9	31	0
93	0	0	-1322	-271	1051	796	-1186	390	11	11	-17	17	58	-19	0
94	0	0	-1312	-269	1043	790	-1177	387	-29	42	-44	46	36	52	0
95	0	0	-1367	-287	1080	827	-1223	396	25	-7	34	65	-1	46	0
96	0	0	-1419	-269	1150	844	-1284	440	-9	-9	-5	-27	29	29	0
97	0	0	-1514	-281	1233	897	-1373	476	-21	-21	-1	-9	-15	-34	0
98	0	0	-1514	-308	1206	911	-1360	449	-29	9	-25	13	-9	-23	0
99	0	0	-1592	-291	1301	941	-1446	505	-3	-9	-64	-27	58	-69	0
100	0	0	-1551	-289	1262	920	-1406	486	-29	-7	-5	-34	23	-112	0
101	0	0	-1386	-273	1113	829	-1249	420	0	83	3	23	21	5	0
102	0	0	-1262	-263	999	762	-1130	368	44	-42	32	21	-120	-1	0
103	0	0	-1082	-248	834	665	-958	293	46	-11	67	-48	64	23	0
104	0	0	-914	-267	647	590	-780	190	42	-34	11	-44	-42	-46	0
105	0	0	-808	-265	543	536	-675	139	-23	19	-56	-15	-42	-15	0
106	0	0	-562	-279	283	420	-422	2	77	48	-9	73	65	-15	0
107	0	0	-614	-283	331	448	-472	24	-62	-11	-62	-31	-42	-32	0
108	0	0	-464	-269	195	366	-329	-37	11	-21	38	-65	15	15	0
109	0	0	-367	-232	135	299	-251	-48	5	54	-40	11	83	-79	0
110	0	0	-255	-221	34	238	-144	-93	-3	13	-89	31	-46	-145	0
111	0	0	-113	-225	-112	169	0	-168	54	50	19	25	48	15	0
112	0	0	-35	-219	-184	127	74	-201	-1	-21	-52	-60	56	-60	0
113	0	0	231	-203	-434	-14	332	-318	62	-81	48	87	0	-5	0
114	0	0	216	-234	-450	9	333	-342	-67	5	-54	-46	46	-42	0
115	0	0	377	-265	-642	-56	509	-453	31	-73	56	-17	-3	-7	0
116	0	0	369	-275	-644	-47	506	-459	-36	-1	-21	56	11	75	0
117	0	0	297	-273	-570	-12	433	-421	-19	-135	17	15	31	-79	0
118	0	0	355	-277	-632	-39	493	-454	40	31	17	-3	7	-21	0
119	0	0	126	-265	-391	69	258	-328	-91	-27	-23	77	13	-87	0
120	0	0	180	-256	-436	38	308	-346	-9	1	-1	5	-27	-58	0
121	0	0	187	-230	-417	21	302	-323	-32	13	25	91	19	-15	0
122	0	0	95	-211	-306	58	200	-258	-11	-32	17	-29	-56	-11	0
123	0	0	102	-190	-292	44	197	-241	-5	1	38	67	-25	11	0
124	0	0	89	-176	-265	43	177	-220	25	1	-7	40	46	-56	0
125	0	0	-33	-174	-141	103	54	-157	13	-36	15	97	-1	-13	0
126	0	0	-87	-176	-89	131	1	-132	38	-69	34	32	25	-75	0
127	0	0	-216	-164	52	190	-134	-56	-50	25	3	-34	64	-40	0
128	0	0	-333	-149	184	241	-258	17	-46	83	-7	3	75	-27	0
129	0	0	-414	-141	273	277	-343	66	-69	36	-9	-15	38	-44	0
130	0	0	-490	-143	347	316	-418	102	27	-3	-1	25	-17	-128	0
131	0	0	-424	-147	277	285	-350	65	-31	32	36	-15	50	-32	0
132	0	0	-340	-135	205	237	-272	35	21	9	62	60	-1	40	0
133	0	0	-243	-133	110	188	-176	-11	-65	13	-3	-34	25	-36	0
134	0	0	-89	-170	-81	129	-4	-125	-1	-7	54	32	46	-21	0
135	0	0	21	-205	-226	92	123	-215	-1	-9	50	31	-9	29	0
136	0	0	76	-203	-279	63	177	-241	-77	-5	-34	-7	-54	0	0
137	0	0	268	-205	-473	-31	370	-339	91	40	77	21	69	-5	0
138	0	0	202	-226	-428	12	315	-327	-71	-50	1	-46	-50	-29	0
139	0	0	340	-242	-582	-49	461	-412	-85	29	7	-19	-27	-13	0
140	0	0	408	-234	-642	-87	525	-438	-11	7	-19	-17	23	-31	0
141	0	0	615	-242	-857	-186	736	-549	-60	-9	13	9	7	15	0
142	0	0	795	-240	-1035	-277	915	-637	17	-44	-23	-27	-116	-5	0
143	0	0	926	-230	-1156	-348	1041	-693	-54	-7	56	-29	-11	7	0
144	0	0	1156	-236	-1392	-460	1274	-814	87	0	-13	-3	38	21	0
145	0	0	1154	-246	-1400	-454	1277	-823	-11	42	79	32	7	64	0
146	0	0	1147	-275	-1422	-436	1284	-848	-32	19	-11	7	-85	64	0
147	0	0	1112	-294	-1406	-409	1259	-850	19	42	19	-46	44	-15	0
148	0	0	1057	-306	-1363	-375	1210	-834	-42	15	91	-67	-44	42	0
149	0	0	861	-314	-1175	-273	1018	-744	34	42	31	3	42	27	0
150	0	0	778	-294	-1072	-242	925	-683	-56	-13	0	-42	-100	0	0
151	0	0	784	-306	-1090	-239	937	-698	9	9	147	46	44	38	0
152	0	0	689	-300	-989	-194	839	-644	-38	81	38	34	3	40	0
153	0	0	613	-292	-905	-160	759	-598	15	-13	40	-3	36	5	0
154	0	0	592	-304	-896	-144	744	-600	54	11	73	34	25	-34	0
155	0	0	494	-287	-781	-103	637	-534	-7	31	27	-34	7	19	0
156	0	0	392	-287	-679	-52	535	-483	-17	79	29	-25	34	31	0
157	0	0	233	-300	-533	33	383	-416	-40	-1	21	0	3	-34	0
158	0	0	-52	-294	-242	173	95	-268	-73	-23	13	-56	-13	-91	0
159	0	0	-105	-300	-195	202	45	-247	-98	0	32	9	0	-133	0
160	0	0	-309	-298	11	303	-160	-143	-124	15	-15	-25	-40	-102	0
161	0	0	-194	-296	-102	245	-46	-199	38	-11	17	5	-40	-42	0
162	0	0	-347	-285	62	316	-204	-111	-77	21	-29	-23	7	46	0
163	0	0	-231	-279	-48	255	-91	-163	-42	9	-7	-13	-21	-13	0
164	0	0	-149	-273	-124	211	-12	-198	7	104	23	19	104	-40	0
165	0	0	-223	-283	-60	253	-81	-171	-7	-46	-40	-46	-67	-25	0
166	0	0	-151	-292	-141	221	-5	-216	-34	21	27	-50	-52	-46	0
167	0	0	-223	-292	-69	257	-77	-180	-25	-21	25	25	-11	-44	0
168	0	0	-213	-271	-58	242	-77	-164	-75	-23	-1	-65	-42	-42	0
169	0	0	-184	-269	-85	226	-49	-177	-50	-32	13	-32	-3	-23	0
170	0	0	4	-285	-289	140	146	-287	67	13	31	13	21	40	0
171	0	0	11	-289	-300	139	155	-294	-13	0	1	0	42	31	0
172	0	0	194	-289	-483	47	338	-386	-46	-58	-9	-62	7	-19	0
173	0	0	383	-292	-675	-45	529	-483	120	-13	-32	-13	40	46	0
174	0	0	532	-300	-832	-116	682	-566	-7	-73	75	-54	-56	124	0
175	0	0	741	-291	-1032	-225	886	-661	-17	-64	-58	-91	-40	65	0
176	0	0	784	-275	-1059	-254	921	-667	15	-75	9	7	11	100	0
177	0	0	815	-277	-1092	-269	953	-684	21	-69	34	-7	50	25	0
178	0	0	894	-271	-1165	-311	1029	-718	-19	38	-19	-31	5	85	0
179	0	0	819	-277	-1096	-271	957	-686	-7	-56	58	-1	-7	71	0
180	0	0	807	-279	-1086	-264	946	-682	-36	-13	-34	-13	-56	32	0
181	0	0	852	-263	-1115	-294	983	-689	48	-52	67	-5	46	116	0
182	0	0	796	-265	-1061	-265	928	-663	-29	-34	54	7	-95	69	0
183	0	0	837	-261	-1098	-288	967	-679	21	19	81	1	31	81	0
184	0	0	804	-261	-1065	-271	934	-663	50	58	19	19	40	195	0
185	0	0	681	-279	-960	-201	820	-619	-58	-67	19	-44	-9	29	0
186	0	0	698	-308	-1006	-195	852	-657	89	34	91	58	32	211	0
187	0	0	395	-349	-744	-23	569	-546	-54	40	25	-19	32	29	0
188	0	0	299	-391	-690	46	494	-540	-23	38	64	77	9	17	0
189	0	0	103	-463	-566	180	334	-514	-15	71	50	1	95	65	0
190	0	0	-46	-527	-481	286	217	-504	-56	64	31	17	31	34	0
191	0	0	-93	-591	-498	342	202	-544	-64	116	79	-31	46	91	0
192	0	0	-156	-611	-455	383	149	-533	-27	114	29	19	60	110	0
193	0	0	-165	-609	-444	387	139	-526	-58	54	83	-31	42	114	0
194	0	0	-31	-543	-512	287	240	-527	21	58	122	50	40	100	0
195	0	0	-17	-488	-471	252	227	-479	-40	64	64	-60	42	73	1
196	0	0	-25	-399	-374	212	174	-386	15	116	58	-50	50	67	0
197	0	0	-7	-294	-287	150	140	-290	58	36	104	34	32	58	0
198	0	0	-33	-141	-108	87	37	-124	0	71	44	85	17	36	0
199	0	0	51	32	-19	-41	35	6	9	67	100	42	32	27	0
200	0	0	107	192	85	-149	11	138	-25	108	71	-9	46	17	0
201	0	0	196	446	250	-321	-27	348	-34	122	62	25	83	9	0
202	0	0	378	661	283	-519	47	472	34	95	93	46	64	-19	0
203	0	0	525	977	452	-751	36	714	-31	95	48	-5	23	52	0
204	0	0	832	1326	494	-1079	169	910	77	118	112	79	48	64	0
205	0	0	908	1619	711	-1263	98	1165	-13	85	31	1	64	1	0
206	0	0	1201	1938	737	-1569	232	1337	93	93	128	67	46	34	0
207	0	0	1168	2124	956	-1646	106	1540	-34	58	42	25	11	7	0
208	0	0	1184	2190	1006	-1687	89	1598	36	93	129	56	65	58	0
209	0	0	1096	2163	1067	-1629	14	1615	25	164	15	23	89	7	0
210	0	0	964	2060	1096	-1512	-66	1578	-13	114	36	-25	38	11	0
211	0	0	844	1769	925	-1306	-40	1347	-3	182	-11	124	32	-1	0
212	0	0	650	1325	675	-987	-12	1000	15	162	87	7	85	50	0
213	0	0	421	824	403	-622	9	613	-3	190	65	-15	129	13	0
214	0	0	128	327	199	-227	-35	263	1	188	62	85	110	102	0
215	0	0	-57	-21	36	39	-46	7	-73	102	48	-7	15	-44	0
216	0	0	-198	-217	-19	207	-89	-118	-44	172	83	42	137	79	0
217	0	0	-410	-372	38	391	-224	-167	-40	180	34	-13	85	38	0
218	0	0	-546	-455	91	500	-318	-182	-69	207	38	36	54	-40	0
219	0	0	-663	-537	126	600	-394	-205	-112	207	38	15	3	46	0
220	0	0	-707	-568	139	637	-423	-214	44	186	108	32	137	52	0
221	0	0	-818	-611	207	714	-512	-202	-65	172	-9	48	7	3	0
222	0	0	-745	-616	129	680	-437	-243	-11	195	44	64	164	-25	0
223	0	0	-711	-609	102	660	-406	-253	-3	223	106	-3	139	79	0
224	0	0	-737	-582	155	659	-446	-213	-48	153	69	36	102	-7	0
225	0	0	-663	-547	116	605	-389	-215	21	201	7	48	48	58	0
226	0	0	-697	-535	162	616	-429	-186	-5	184	64	98	87	60	0
227	0	0	-752	-504	248	628	-500	-128	23	100	5	25	71	-19	0
228	0	0	-690	-483	207	586	-448	-138	-1	244	52	91	133	85	0
229	0	0	-766	-444	322	605	-544	-61	-54	176	-31	15	60	-11	0
230	0	0	-670	-391	279	530	-474	-56	114	159	58	75	98	23	0
231	0	0	-633	-372	261	502	-447	-55	95	108	-21	87	52	58	0
232	0	0	-560	-351	209	455	-384	-71	-19	116	3	13	75	11	0
233	0	0	-337	-337	0	337	-168	-168	97	143	7	48	48	52	0
234	0	0	-237	-306	-69	271	-84	-187	87	124	25	32	65	133	0
235	0	0	-115	-287	-172	201	28	-229	83	141	38	31	97	73	0
236	0	0	-91	-261	-170	176	39	-215	27	133	62	-17	87	157	0
237	0	0	-136	-267	-131	201	-2	-199	40	98	69	7	95	180	0
238	0	0	-95	-252	-157	173	31	-204	77	3	-25	13	52	42	0
239	0	0	-130	-236	-106	183	-12	-171	67	131	58	98	129	221	0
240	0	0	-126	-228	-102	177	-12	-165	-52	95	67	-21	40	58	0
241	0	0	-50	-226	-176	138	63	-201	38	194	46	85	73	159	0
242	0	0	-52	-226	-174	139	61	-200	29	180	89	0	126	122	0
243	0	0	-23	-213	-190	118	83	-201	64	195	-32	9	56	112	0
244	0	0	-22	-225	-203	123	90	-214	11	225	44	58	102	221	0
245	0	0	-95	-232	-137	163	21	-184	64	203	38	-11	104	133	0
246	0	0	-111	-221	-110	166	0	-165	17	254	126	9	124	147	0
247	0	0	-389	-223	166	306	-277	-28	64	155	23	15	60	157	0
248	0	0	-465	-223	242	344	-353	9	83	219	-7	36	69	124	0
249	0	0	-654	-230	424	442	-539	97	46	250	104	87	95	178	0
250	0	0	-742	-226	516	484	-629	145	9	180	31	-38	-25	155	0
251	0	0	-777	-219	558	498	-667	169	102	203	135	29	147	194	0
252	0	0	-967	-195	772	581	-869	288	-29	194	44	-52	69	145	0
253	0	0	-845	-190	655	517	-750	232	29	223	162	-54	102	170	0
254	0	0	-949	-203	746	576	-847	271	-40	322	100	0	143	207	0
255	0	0	-963	-201	762	582	-862	280	1	252	89	-5	106	112	0
256	0	0	-983	-190	793	586	-888	301	-17	296	151	-32	85	226	0
257	0	0	-1051	-190	861	620	-956	335	5	294	166	-27	188	149	0
258	0	0	-1208	-176	1032	692	-1120	428	-19	283	81	-77	116	143	0
259	0	0	-1179	-180	999	679	-1089	409	75	291	172	1	126	184	0
260	0	0	-1217	-164	1053	690	-1135	444	36	238	213	-52	81	228	0
261	0	0	-1229	-143	1086	686	-1157	471	31	281	133	-9	122	195	0
262	0	0	-1202	-145	1057	673	-1129	456	65	279	77	17	81	199	0
263	0	0	-1110	-139	971	624	-1040	416	69	267	164	-116	120	228	0
264	0	0	-1029	-135	894	582	-961	379	54	318	62	-23	114	261	0
265	0	0	-980	-135	845	557	-912	355	58	353	106	44	71	209	0
266	0	0	-920	-141	779	530	-849	319	79	353	164	-44	141	296	0
267	0	0	-1004	-166	838	585	-921	336	108	360	126	-17	155	287	0
268	0	0	-1250	-164	1086	707	-1168	461	-3	267	1	-38	75	199	0
269	0	0	-1202	-143	1059	672	-1130	458	46	329	100	-52	155	265	0
270	0	0	-1237	-126	1111	681	-1174	492	27	287	95	-11	124	277	0
271	0	0	-1240	-133	1107	686	-1173	487	0	296	89	7	143	250	0
272	0	0	-1241	-155	1086	698	-1163	465	-15	211	143	-44	116	219	0
273	0	0	-1295	-164	1131	729	-1213	483	-17	312	91	34	205	289	0
274	0	0	-1305	-155	1150	730	-1227	497	-5	213	36	15	164	240	0
275	0	0	-1297	-145	1152	721	-1224	503	54	265	65	79	195	279	0
276	0	0	-1380	-135	1245	757	-1312	555	120	234	116	116	178	246	0
277	0	0	-1598	-114	1484	856	-1541	685	-34	225	89	-36	141	221	0
278	0	0	-1714	-106	1608	910	-1661	751	-44	225	-29	-36	159	147	0
279	0	0	-1741	-102	1639	921	-1690	768	-34	273	19	-23	184	190	0
280	0	0	-1807	-100	1707	953	-1757	803	29	178	17	-7	106	211	0
281	0	0	-1844	-75	1769	959	-1806	847	-9	190	5	-71	147	145	0
282	0	0	-1821	-52	1769	936	-1795	858	36	118	-21	19	139	162	0
283	0	0	-1770	-46	1724	908	-1747	839	-13	79	27	-67	83	228	0
284	0	0	-1681	-44	1637	862	-1659	796	62	85	48	-95	135	221	0
285	0	0	-1615	-40	1575	827	-1595	767	-11	112	9	-13	87	209	0
286	0	0	-1502	-36	1466	769	-1484	715	15	145	19	-91	164	254	0
287	0	0	-1373	-21	1352	697	-1362	665	44	122	73	-97	131	215	0
288	0	0	-1373	-19	1354	696	-1363	667	7	73	1	-79	56	238	0
289	0	0	-1214	0	1214	607	-1214	607	60	128	31	-104	97	195	0
290	0	0	-1034	31	1065	501	-1049	548	46	182	56	-81	139	190	0
291	0	0	-860	34	894	413	-877	464	40	145	-40	-29	19	238	0
292	0	0	-656	54	710	301	-683	382	89	114	67	-38	161	149	0
293	0	0	-448	62	510	193	-479	286	54	124	-31	-21	137	151	0
294	0	0	-216	73	289	71	-252	181	71	153	9	-36	118	118	0
295	0	0	-66	73	139	-3	-102	106	17	120	27	5	126	194	0
296	0	0	47	89	42	-68	2	65	13	157	7	-25	124	135	0
297	0	0	90	97	7	-93	41	52	11	151	0	-50	178	85	0
298	0	0	35	95	60	-65	-12	77	-52	124	-50	23	162	-3	0
299	0	0	91	104	13	-97	39	58	75	168	-40	31	147	141	0
300	0	0	114	114	0	-114	57	57	-17	126	-19	-21	135	13	0
301	0	0	118	143	25	-130	46	84	-13	190	-9	9	176	73	0
302	0	0	234	159	-75	-196	154	42	-36	97	64	-1	93	100	0
303	0	0	230	215	-15	-222	122	100	11	172	-64	77	170	73	0
304	0	0	317	250	-67	-283	192	91	-21	126	-17	50	122	110	0
305	0	0	356	289	-67	-322	211	111	-32	75	-19	25	124	32	0
306	0	0	354	314	-40	-334	197	137	19	102	36	97	100	104	0
307	0	0	229	331	102	-280	63	216	-69	67	-9	-1	176	1	0
308	0	0	134	331	197	-232	-31	264	-27	91	-32	62	116	85	0
309	0	0	47	355	308	-201	-130	331	-25	93	5	79	126	3	0
310	0	0	0	372	372	-186	-186	372	-48	98	-95	129	60	13	0
311	0	0	-21	368	389	-173	-205	378	-21	50	-25	102	67	48	0
312	0	0	-93	376	469	-141	-281	422	-31	122	-77	128	40	44	0
313	0	0	-82	397	479	-157	-280	438	36	149	5	161	116	129	0
314	0	0	-270	436	706	-83	-488	571	-147	19	-153	13	-29	7	0
315	0	0	-62	452	514	-195	-288	483	56	139	93	108	141	83	0
316	0	0	-281	469	750	-94	-515	609	0	73	-60	-5	27	46	0
317	0	0	-396	469	865	-36	-630	667	-40	102	-56	31	44	67	0
318	0	0	-483	488	971	-2	-727	729	-75	141	-27	-5	114	79	0
319	0	0	-530	494	1024	18	-777	759	27	81	-7	25	89	64	0
320	0	0	-636	498	1134	69	-885	816	-104	126	-120	-23	54	54	0
321	0	0	-619	498	1117	60	-868	807	-21	124	-42	-27	184	73	0
322	0	0	-528	519	1047	4	-787	783	-21	118	-79	-40	95	102	0
323	0	0	-454	519	973	-32	-713	746	-21	211	-15	-23	145	81	0
324	0	0	-485	506	991	-10	-738	748	-48	203	-62	-67	219	120	0
325	0	0	-520	514	1034	3	-777	774	-48	131	-98	-98	122	102	0
326	0	0	-404	529	933	-62	-668	731	64	168	-62	-3	128	79	0
327	0	0	-417	525	942	-54	-679	733	42	201	0	13	170	186	0
328	0	0	-467	516	983	-24	-725	749	9	120	-73	7	151	83	0
329	0	0	-487	508	995	-10	-741	751	38	215	-40	97	131	42	0
330	0	0	-559	488	1047	35	-803	767	9	89	-93	36	73	91	0
331	0	0	-476	457	933	9	-704	695	31	110	-32	1	161	27	0
332	0	0	-524	422	946	51	-735	684	-48	126	-71	64	98	58	0
333	0	0	-454	407	861	23	-657	634	-15	129	-114	-40	106	65	0
334	0	0	-358	353	711	2	-534	532	3	106	-64	25	153	77	0
335	0	0	-412	298	710	57	-561	504	1	155	5	-44	207	87	0
336	0	0	-531	256	787	137	-659	521	-44	79	-157	-44	73	-32	0
337	0	0	-541	236	777	152	-659	506	9	180	-81	64	155	-44	0
338	0	0	-743	201	944	271	-843	572	-31	79	-153	23	34	19	0
339	0	0	-821	176	997	322	-909	586	-60	27	-104	-81	87	-139	0
340	0	0	-824	151	975	336	-899	563	-21	155	-67	95	98	-50	0
341	0	0	-875	118	993	378	-934	555	-11	73	-106	32	-3	-50	0
342	0	0	-848	100	948	374	-898	524	54	108	-91	44	114	-15	0
343	0	0	-842	75	917	383	-879	496	-65	77	-77	-65	36	-34	0
344	0	0	-840	44	884	398	-862	464	56	93	-34	25	81	-91	0
345	0	0	-861	23	884	419	-872	453	-34	56	-52	-38	44	-67	0
346	0	0	-801	15	816	393	-808	415	25	56	-60	112	100	-13	0
347	0	0	-879	9	888	435	-883	448	-17	106	-73	-19	65	-19	0
348	0	0	-855	-17	838	436	-846	410	-13	60	-52	-15	-7	-108	0
349	0	0	-903	-50	853	476	-878	401	3	128	-58	21	79	-25	0
350	0	0	-737	-95	642	416	-689	273	34	139	-75	-29	116	-93	0
351	0	0	-744	-133	611	438	-677	239	9	27	-5	-13	110	11	0
352	0	0	-509	-141	368	325	-438	113	3	153	-11	-29	141	-50	0
353	0	0	-348	-170	178	259	-263	4	52	106	1	0	91	40	0
354	0	0	-81	-164	-83	122	1	-123	106	71	-67	104	44	-7	0
355	0	0	2	-168	-170	83	86	-169	31	97	-46	147	83	-11	0
356	0	0	119	-162	-281	21	200	-221	-44	60	-48	48	19	32	0
357	0	0	247	-172	-419	-37	333	-295	-54	166	-1	102	118	42	0
358	0	0	175	-168	-343	-3	259	-255	-46	75	-9	-54	71	11	0
359	0	0	227	-199	-426	-14	326	-312	75	79	-11	97	29	-42	0
360	0	0	179	-203	-382	12	280	-292	-79	13	-40	7	11	0	0
361	0	0	312	-225	-537	-43	424	-381	-31	102	-9	73	46	-44	0
362	0	0	285	-232	-517	-26	401	-374	-5	56	29	110	97	-3	0
363	0	0	339	-215	-554	-62	446	-384	-54	1	-69	46	21	-102	0
364	0	0	408	-205	-613	-101	510	-409	44	75	46	73	73	40	0
365	0	0	377	-203	-580	-87	478	-391	-54	13	83	-23	7	5	0
366	0	0	396	-205	-601	-95	498	-403	40	29	106	60	58	-3	0
367	0	0	153	-207	-360	27	256	-283	-83	-7	-13	62	-44	48	0
368	0	0	200	-213	-413	6	306	-313	-87	85	-11	17	27	-91	0
369	0	0	-15	-238	-223	126	104	-230	0	116	69	54	104	44	0
370	0	0	-29	-254	-225	141	98	-239	-56	7	-25	-27	-58	-7	0
371	0	0	-76	-254	-178	165	51	-216	-21	143	23	69	40	38	0
372	0	0	-138	-240	-102	189	-18	-171	-50	38	-83	17	-36	-23	0
373	0	0	-97	-248	-151	172	27	-199	-3	108	15	65	29	5	0
374	0	0	-186	-242	-56	214	-65	-149	-34	112	13	21	19	52	0
375	0	0	-186	-232	-46	209	-70	-139	42	81	-15	19	1	3	0
376	0	0	-455	-232	223	343	-339	-4	-58	32	-1	46	-9	-5	0
377	0	0	-571	-242	329	406	-450	43	-91	40	5	-56	-11	-50	0
378	0	0	-709	-275	434	492	-571	79	-32	65	-110	-23	-36	-34	0
379	0	0	-791	-289	502	540	-646	106	0	58	31	-27	-1	-52	0
380	0	0	-831	-298	533	564	-682	117	-38	21	-15	-19	-42	-95	0
381	0	0	-830	-287	543	558	-686	128	-64	50	13	-38	5	-145	0
382	0	0	-767	-281	486	524	-626	102	-50	62	-32	-81	-13	-100	0
383	0	0	-631	-271	360	451	-495	44	-50	91	-58	-5	5	-46	0
384	0	0	-435	-263	172	349	-303	-45	11	118	-7	15	-9	-11	0
385	0	0	-381	-267	114	324	-247	-76	50	118	0	58	38	-17	0
386	0	0	-329	-248	81	288	-205	-83	-34	79	-44	-89	7	-65	0
387	0	0	-263	-254	9	258	-136	-122	-19	153	42	67	-31	-11	0
388	0	0	-290	-258	32	274	-161	-113	-36	73	-64	79	-17	-34	0
389	0	0	-251	-256	-5	253	-123	-130	29	95	-29	31	-19	-38	0
390	0	0	-358	-252	106	305	-232	-73	-25	98	-64	44	44	-67	0
391	0	0	-229	-242	-13	235	-108	-127	50	91	-25	62	-9	-64	0
392	0	0	-271	-250	21	260	-146	-114	-25	104	-46	69	-11	31	0
393	0	0	-167	-258	-91	212	-38	-174	-17	91	-64	17	-23	-62	0
394	0	0	-215	-277	-62	246	-76	-169	13	73	-54	42	67	-87	0
395	0	0	-93	-279	-186	186	46	-232	25	164	67	5	46	-23	0
396	0	0	-234	-259	-25	246	-104	-142	-15	85	-48	62	-1	-5	0
397	0	0	-233	-256	-23	244	-105	-139	9	139	19	-3	58	-29	0
398	0	0	-375	-273	102	324	-238	-85	-58	85	-44	79	13	7	0
399	0	0	-418	-265	153	341	-285	-56	-85	102	-42	34	-56	-27	0
400	0	0	-385	-269	116	327	-250	-76	9	38	34	32	38	0	0
401	0	0	-352	-252	100	302	-226	-76	-34	54	-34	46	7	-77	0
402	0	0	-263	-238	25	250	-144	-106	-5	44	-7	104	11	-17	0
403	0	0	-84	-250	-166	167	41	-208	27	69	-13	106	17	-5	0
404	0	0	-43	-252	-209	147	83	-230	-42	83	46	79	34	40	0
405	0	0	106	-252	-358	73	232	-305	97	40	36	83	56	-1	0
406	0	0	46	-256	-302	105	174	-279	-58	54	19	-23	11	9	0
407	0	0	120	-246	-366	63	243	-306	-5	102	11	98	-9	21	0
408	0	0	33	-234	-267	100	150	-250	9	32	93	44	-5	-11	0
409	0	0	-35	-244	-209	139	87	-226	-62	46	-36	60	0	-102	0
410	0	0	-84	-252	-168	168	42	-210	-50	93	32	7	44	5	0
411	0	0	-74	-248	-174	161	50	-211	-38	62	29	93	-15	-67	0
412	0	0	-148	-252	-104	200	-22	-178	97	15	85	131	29	46	0
413	0	0	-182	-265	-83	223	-49	-174	-65	7	25	42	62	-112	0
414	0	0	-183	-256	-73	219	-55	-164	-17	54	106	118	62	-25	0
415	0	0	-275	-252	23	263	-149	-114	15	31	137	13	21	3	0
416	0	0	-360	-248	112	304	-236	-68	-7	21	104	151	19	-3	0
417	0	0	-565	-238	327	401	-446	44	-42	48	13	-3	-3	-19	0
418	0	0	-726	-236	490	481	-608	127	-32	104	137	91	42	25	0
419	0	0	-967	-236	731	601	-849	247	-27	-19	73	40	-3	-19	0
420	0	0	-1066	-215	851	640	-958	318	-60	93	13	7	44	-124	0
421	0	0	-1165	-234	931	699	-1048	348	15	87	48	32	75	-13	0
422	0	0	-1336	-238	1098	787	-1217	430	-79	34	-29	23	-29	-122	0
423	0	0	-1285	-230	1055	757	-1170	412	-44	91	64	7	38	-75	0
424	0	0	-1388	-226	1162	807	-1275	468	-44	44	87	5	1	-38	0
425	0	0	-1380	-244	1136	812	-1258	446	-25	135	65	52	-3	-120	0
426	0	0	-1543	-232	1311	887	-1427	539	-54	11	11	38	-108	-108	0
427	0	0	-1582	-228	1354	905	-1468	563	-42	122	32	19	-3	-100	0
428	0	0	-1661	-234	1427	947	-1544	596	-64	95	69	34	0	-77	0
429	0	0	-1698	-238	1460	968	-1579	611	-3	83	56	-7	-19	-135	0
430	0	0	-1683	-217	1466	950	-1574	624	1	135	36	79	-1	-31	0
431	0	0	-1551	-199	1352	875	-1451	576	32	50	104	-42	-7	-69	0
432	0	0	-1574	-199	1375	886	-1474	588	0	62	19	7	-36	-19	0
433	0	0	-1342	-192	1150	767	-1246	479	52	110	42	23	50	-62	0
434	0	0	-1222	-188	1034	705	-1128	423	-40	106	3	-46	-17	-97	0
435	0	0	-1163	-203	960	683	-1061	378	21	58	98	-3	23	5	0
436	0	0	-1114	-209	905	661	-1009	348	-17	77	44	-17	-56	-31	0
437	0	0	-1004	-203	801	603	-902	299	58	65	67	19	9	-34	0
438	0	0	-990	-203	787	596	-888	292	56	65	9	40	-44	-34	0
439	0	0	-1013	-199	814	606	-913	307	52	69	-64	21	-40	-3	0
440	0	0	-1002	-199	803	600	-902	302	1	83	-13	-7	29	-11	0
441	0	0	-955	-203	752	579	-853	274	-36	133	-29	79	-15	15	0
442	0	0	-965	-215	750	590	-857	267	-31	46	-89	46	-50	-32	0
443	0	0	-819	-201	618	510	-718	208	73	91	50	83	67	32	0
444	0	0	-752	-209	543	480	-647	167	-21	0	-44	-9	-25	11	0
445	0	0	-645	-219	426	432	-535	103	81	62	-40	73	62	126	0
446	0	0	-796	-246	550	521	-673	152	-85	48	-9	15	-21	-21	0
447	0	0	-905	-234	671	569	-788	218	21	31	-71	31	52	0	0
448	0	0	-977	-238	739	607	-858	250	1	-29	-65	23	-44	-25	0
449	0	0	-1087	-230	857	658	-972	313	-5	81	-11	98	73	34	0
450	0	0	-1196	-215	981	705	-1088	383	-102	3	-97	-11	-46	-93	0
451	0	0	-1087	-211	876	649	-981	332	56	155	-31	114	25	5	0
452	0	0	-1282	-215	1067	748	-1174	426	-73	69	-67	11	69	-62	0
453	0	0	-1133	-226	907	679	-1020	340	46	69	-87	23	11	-15	0
454	0	0	-1165	-223	942	694	-1053	359	-85	62	-34	64	-5	19	0
455	0	0	-1203	-230	973	716	-1088	371	29	44	-48	40	32	-34	0
456	0	0	-1236	-226	1010	731	-1123	392	-44	44	0	15	17	-81	0
457	0	0	-1359	-221	1138	790	-1248	458	15	38	-31	19	1	-42	0
458	0	0	-1441	-217	1224	829	-1332	503	-27	77	-9	5	31	-98	0
459	0	0	-1425	-217	1208	821	-1316	495	-19	79	-7	13	15	-100	0
460	0	0	-1437	-225	1212	831	-1324	493	32	108	7	-3	15	-52	0
461	0	0	-1398	-221	1177	809	-1287	478	19	102	-31	-1	-36	-93	0
462	0	0	-1305	-217	1088	761	-1196	435	11	95	34	46	-7	-29	0
463	0	0	-1177	-223	954	700	-1065	365	-25	133	-56	54	-44	-36	0
464	0	0	-1062	-234	828	648	-945	297	-11	174	-60	83	38	-131	0
465	0	0	-978	-230	748	604	-863	259	15	153	-44	38	81	-60	0
466	0	0	-879	-232	647	555	-763	207	-1	153	-19	-5	-3	-3	0
467	0	0	-808	-219	589	513	-698	185	58	122	46	9	44	-58	0
468	0	0	-946	-225	721	585	-833	248	-42	168	75	-1	38	-65	0
469	0	0	-833	-244	589	538	-711	172	-27	170	60	-32	3	-93	0
470	0	0	-926	-242	684	584	-805	221	25	114	38	93	29	-36	0
471	0	0	-889	-240	649	564	-769	204	-133	221	34	-91	11	-62	0
472	0	0	-736	-234	502	485	-619	134	52	161	58	118	34	50	0
473	0	0	-751	-230	521	490	-636	145	-73	147	21	1	15	-13	0
474	0	0	-651	-232	419	441	-535	93	-75	259	89	38	27	50	0
475	0	0	-655	-244	411	449	-533	83	-31	170	102	-3	44	9	0
476	0	0	-614	-240	374	427	-494	67	25	151	106	-9	15	5	0
477	0	0	-731	-248	483	489	-607	117	-9	131	129	32	58	62	0
478	0	0	-750	-236	514	493	-632	139	50	139	-13	79	31	-64	0
479	0	0	-903	-234	669	568	-786	217	-25	151	110	-48	11	32	0
480	0	0	-882	-219	663	550	-772	222	21	162	29	40	-1	27	0
481	0	0	-969	-226	743	597	-856	258	-46	129	54	-27	-32	42	0
482	0	0	-895	-234	661	564	-778	213	5	116	81	29	5	17	0
483	0	0	-861	-250	611	555	-736	180	-40	120	27	-56	-3	-36	0
484	0	0	-841	-271	570	556	-705	149	-17	114	52	52	-46	44	0
485	0	0	-779	-279	500	529	-639	110	-25	135	-13	9	-58	-52	0
486	0	0	-724	-271	453	497	-588	91	5	122	58	5	54	62	0
487	0	0	-696	-258	438	477	-567	90	48	184	-27	11	-3	5	0
488	0	0	-814	-236	578	525	-696	171	31	153	23	19	-69	77	0
489	0	0	-870	-246	624	558	-747	189	-56	98	-5	-46	-60	31	0
490	0	0	-812	-236	576	524	-694	170	27	170	31	58	0	67	0
491	0	0	-792	-240	552	516	-672	156	-11	104	13	-38	40	34	0
492	0	0	-645	-226	419	435	-532	96	-13	246	-29	3	40	46	0
493	0	0	-666	-228	438	447	-552	105	-40	110	-50	-58	-42	73	0
494	0	0	-506	-223	283	364	-394	30	-23	131	-5	-3	-17	44	0
495	0	0	-348	-244	104	296	-226	-70	21	147	40	-44	29	91	0
496	0	0	-348	-244	104	296	-226	-70	-15	139	-15	-71	1	69	0
497	0	0	-298	-256	42	277	-170	-107	-31	97	0	-13	46	40	0
498	0	0	-321	-250	71	285	-196	-89	21	114	-48	-3	0	0	0
499	0	0	-327	-254	73	290	-200	-90	7	139	-11	11	71	42	0
500	0	0	-292	-248	44	270	-168	-102	-50	64	-21	-25	-73	-5	0
501	0	0	-284	-263	21	273	-152	-121	73	112	-27	7	69	87	0
502	0	0	-216	-256	-40	236	-88	-148	-56	104	-91	-17	-52	25	0
503	0	0	-122	-263	-141	192	9	-202	91	120	31	67	62	73	0
504	0	0	-112	-263	-151	187	19	-207	13	112	-11	11	9	36	0
505	0	0	-21	-267	-246	144	112	-256	56	143	-15	34	60	-23	0
506	0	0	-107	-252	-145	179	19	-198	-5	7	-56	7	-5	7	0
507	0	0	-95	-252	-157	173	31	-204	-9	95	-31	27	-23	-23	0
508	0	0	-93	-252	-159	172	33	-205	-29	128	-38	-3	67	-44	0
509	0	0	-161	-242	-81	201	-40	-161	5	79	-23	34	11	-67	0
510	0	0	-103	-240	-137	171	17	-188	48	64	-1	29	-81	27	0
511	0	0	-60	-238	-178	149	59	-208	7	42	-60	-27	-34	-71	0
512	0	0	13	-246	-259	116	136	-252	-27	124	-69	-23	-13	-13	0
513	0	0	208	-242	-450	17	329	-346	62	106	-71	38	-19	-67	0
514	0	0	235	-232	-467	-1	351	-349	0	29	-31	21	-34	50	0
515	0	0	417	-225	-642	-96	529	-433	21	69	-11	-9	27	-11	0
516	0	0	375	-234	-609	-70	492	-421	13	5	-25	29	-27	11	0
517	0	0	339	-246	-585	-46	462	-415	-23	36	-7	-56	-81	0	0
518	0	0	311	-259	-570	-26	440	-414	31	9	9	-25	-56	-32	0
519	0	0	268	-240	-508	-14	388	-374	-15	32	-58	-9	-15	-11	0
520	0	0	359	-248	-607	-55	483	-427	34	11	38	89	-40	-44	0
521	0	0	295	-232	-527	-31	411	-379	5	-56	-38	73	-69	-54	0
522	0	0	318	-240	-558	-39	438	-399	-34	62	-5	19	-67	38	0
523	0	0	323	-226	-549	-48	436	-387	31	17	-7	79	-36	-13	0
524	0	0	249	-230	-479	-9	364	-354	23	25	-81	3	48	1	0
525	0	0	262	-230	-492	-16	377	-361	40	19	-50	46	3	25	0
526	0	0	109	-236	-345	63	227	-290	-75	-5	-77	-17	-58	-27	0
527	0	0	-82	-252	-170	167	44	-211	-19	-60	21	7	-9	0	0
528	0	0	-286	-250	36	268	-161	-107	-50	-7	-29	-5	17	-118	0
529	0	0	-436	-248	188	342	-312	-30	-27	1	27	0	-1	36	0
530	0	0	-418	-252	166	335	-292	-43	56	-25	31	25	-23	-9	0
531	0	0	-570	-252	318	411	-444	33	-112	-3	-42	11	-11	-46	0
532	0	0	-603	-252	351	427	-477	49	19	5	-58	-23	73	-64	0
533	0	0	-591	-244	347	417	-469	51	-38	1	-48	-27	-7	-54	0
534	0	0	-536	-232	304	384	-420	36	-1	-7	13	48	9	-19	0
535	0	0	-557	-230	327	393	-442	48	-25	15	-11	0	-13	-56	0
536	0	0	-559	-226	333	392	-446	53	-11	19	-11	58	-27	-46	0
537	0	0	-592	-230	362	411	-477	66	9	21	21	58	-62	19	0
538	0	0	-649	-238	411	443	-530	86	3	21	-79	52	-23	-100	0
539	0	0	-723	-252	471	487	-597	109	11	0	-27	15	-15	-3	0
540	0	0	-694	-256	438	475	-566	91	31	-21	0	0	-21	-50	0
541	0	0	-651	-267	384	459	-517	58	-25	-89	-44	-9	-56	-104	0
542	0	0	-592	-261	331	426	-461	35	-34	-3	-93	73	-40	-71	0
543	0	0	-442	-252	190	347	-316	-31	79	-54	-46	87	-67	-114	0
544	0	0	-311	-259	52	285	-181	-103	32	-5	-9	15	9	-19	0
545	0	0	-276	-261	15	268	-145	-123	1	-62	-58	64	-108	-141	0
546	0	0	-260	-267	-7	263	-126	-137	27	-46	-44	79	21	-106	0
547	0	0	-200	-265	-65	232	-67	-165	-15	-129	-143	38	-120	-60	0
548	0	0	-194	-285	-91	239	-51	-188	56	-31	-27	60	-1	-44	0
549	0	0	-280	-269	11	274	-145	-129	-29	-21	-120	50	-114	-83	0
550	0	0	-235	-267	-32	251	-101	-149	-11	-67	-114	40	-89	-139	0
551	0	0	-305	-259	46	282	-175	-106	42	-153	-129	95	-64	-104	0
552	0	0	-275	-254	21	264	-148	-116	-65	-192	-44	9	-56	-207	0
553	0	0	-259	-246	13	252	-136	-116	34	-38	-65	133	-42	-64	0
554	0	0	-379	-240	139	309	-259	-50	-52	-60	-104	19	-34	-166	0
555	0	0	-484	-254	230	369	-357	-12	-65	-23	-56	44	1	-104	0
556	0	0	-606	-261	345	433	-475	42	-85	-19	-87	-9	-21	-151	0
557	0	0	-830	-256	574	543	-702	159	-69	-124	-25	29	-75	-149	0
558	0	0	-1062	-236	826	649	-944	295	-29	-42	-135	42	-48	-190	0
559	0	0	-1208	-219	989	713	-1098	385	-29	-60	-120	44	-118	-159	0
560	0	0	-1425	-186	1239	805	-1332	526	-75	-77	-58	-67	-1	-180	0
561	0	0	-1569	-190	1379	879	-1474	594	-52	-56	-129	-21	-71	-157	0
562	0	0	-1576	-207	1369	891	-1472	581	-11	-54	-58	48	-19	-155	0
563	0	0	-1602	-223	1379	912	-1490	578	-64	-21	-62	15	-21	-104	0
564	0	0	-1652	-250	1402	951	-1527	576	-3	-56	-7	67	-83	-75	0
565	0	0	-1641	-252	1389	946	-1515	568	-7	-36	-135	-71	-62	-114	0
566	0	0	-1622	-261	1361	941	-1491	550	23	0	-32	60	-56	-166	0
567	0	0	-1807	-273	1534	1040	-1670	630	-62	5	-21	1	-13	-75	0
568	0	0	-1762	-269	1493	1015	-1627	612	-89	-32	-89	-48	-128	-67	0
569	0	0	-1838	-242	1596	1040	-1717	677	-29	9	-97	-29	13	-145	0
570	0	0	-1720	-248	1472	984	-1596	612	-93	25	-95	-50	-58	-135	0
571	0	0	-1600	-252	1348	926	-1474	548	1	40	-13	95	-38	-11	0
572	0	0	-1557	-242	1315	899	-1436	536	87	-48	-100	32	-29	-89	0
573	0	0	-1408	-250	1158	829	-1283	454	44	91	-137	-3	56	-106	0
574	0	0	-1378	-246	1132	812	-1255	443	-5	-29	-62	-62	13	-75	0
575	0	0	-1326	-240	1086	783	-1206	423	21	0	-42	54	-58	-52	0
576	0	0	-1200	-240	960	720	-1080	360	38	-29	-46	-17	-75	-73	0
577	0	0	-1171	-240	931	705	-1051	345	7	60	-32	-15	104	-75	0
578	0	0	-1221	-248	973	734	-1097	362	-112	-46	-95	-36	-44	-139	0
579	0	0	-1192	-248	944	720	-1068	348	-67	85	-31	-11	137	-112	0
580	0	0	-1299	-244	1055	771	-1177	405	-29	-3	-112	-56	-25	-126	0
581	0	0	-1266	-234	1032	750	-1149	399	-9	-11	-64	0	-36	-124	0
582	0	0	-1155	-242	913	698	-1034	335	-29	21	-36	-32	85	-135	0
583	0	0	-1041	-246	795	643	-918	274	65	-98	-38	23	-120	15	0
584	0	0	-990	-242	748	616	-869	253	25	11	-79	60	-17	-100	0
585	0	0	-956	-258	698	607	-827	220	-44	25	15	44	13	-91	0
586	0	0	-866	-250	616	558	-741	183	-17	67	-52	112	-40	-58	0
587	0	0	-967	-246	721	606	-844	237	-67	17	-67	13	67	-161	0
588	0	0	-1016	-256	760	636	-888	252	9	52	-56	42	17	-54	0
589	0	0	-981	-256	725	618	-853	234	-40	32	-67	23	83	-112	0
590	0	0	-1043	-267	776	655	-909	254	-38	17	-48	32	-44	-116	0
591	0	0	-886	-252	634	569	-760	191	7	89	-27	34	0	-139	0
592	0	0	-996	-248	748	622	-872	250	-56	-29	-129	-7	-56	-155	0
593	0	0	-771	-240	531	505	-651	145	-91	29	-50	-27	-27	-135	0
594	0	0	-687	-232	455	459	-571	111	-13	46	-29	77	42	-73	0
595	0	0	-592	-228	364	410	-478	68	-9	46	-64	-9	-23	-73	0
596	0	0	-463	-240	223	351	-343	-8	-40	62	0	-19	-5	-93	0
597	0	0	-398	-228	170	313	-284	-29	-48	69	-48	15	-56	-137	0
598	0	0	-288	-211	77	249	-182	-67	-40	-13	-56	-40	-17	-104	0
599	0	0	-161	-201	-40	181	-60	-120	44	-38	-87	54	-73	-157	0
600	0	0	-2	-223	-221	112	109	-222	21	17	-58	-23	-36	-83	0
601	0	0	229	-219	-448	-5	338	-333	48	-69	-62	36	-48	-71	0
602	0	0	423	-219	-642	-102	532	-430	71	-75	0	-5	-32	-19	0
603	0	0	597	-213	-810	-192	703	-511	-21	-56	-48	-48	-36	-122	0
604	0	0	749	-213	-962	-268	855	-587	-34	-40	-65	-58	-32	-44	0
605	0	0	856	-211	-1067	-322	961	-639	-27	-114	-23	17	-31	-52	0
606	0	0	898	-219	-1117	-339	1007	-668	-9	-143	-9	-29	-38	-17	0
607	0	0	902	-205	-1107	-348	1004	-656	-29	-79	-64	-29	-116	7	0
608	0	0	838	-192	-1030	-323	934	-611	-67	-38	-102	-21	-85	-58	0
609	0	0	759	-162	-921	-298	840	-541	58	-225	19	-79	-69	-11	0
610	0	0	709	-131	-840	-289	774	-485	-42	-190	-151	-46	-126	-93	0
611	0	0	737	-126	-863	-305	800	-494	27	-79	5	85	-31	11	0
612	0	0	571	-129	-700	-221	635	-414	-42	-180	-147	-21	-128	-69	0
613	0	0	710	-128	-838	-291	774	-483	21	-120	73	-23	-34	-32	0
614	0	0	654	-122	-776	-266	715	-449	-40	-81	9	15	-133	126	0
615	0	0	595	-124	-719	-235	657	-421	-32	-110	-7	-69	-124	-21	0
616	0	0	650	-124	-774	-263	712	-449	9	-64	-62	-13	-1	56	0
617	0	0	514	-128	-642	-193	578	-385	-31	-143	-64	-11	-135	23	0
618	0	0	496	-128	-624	-184	560	-376	-60	-102	34	-85	-79	1	0
619	0	0	539	-124	-663	-207	601	-393	11	-75	73	-17	-32	15	0
620	0	0	436	-120	-556	-158	496	-338	-133	-36	-120	-91	0	-62	0
621	0	0	562	-149	-711	-206	636	-430	1	-85	23	17	-89	38	0
622	0	0	580	-172	-752	-204	666	-462	-54	-126	15	-112	-42	19	0
623	0	0	768	-176	-944	-296	856	-560	13	-102	-27	19	-75	-38	0
624	0	0	813	-166	-979	-323	896	-572	-13	-83	31	-50	-34	25	0
625	0	0	913	-188	-1101	-362	1007	-644	-11	-64	17	-9	21	-1	0
626	0	0	968	-207	-1175	-380	1071	-691	27	1	-44	52	-69	11	0
627	0	0	945	-215	-1160	-365	1052	-687	-9	-36	-11	9	29	-21	0
628	0	0	906	-236	-1142	-335	1024	-689	3	-137	-34	-25	-69	-38	0
629	0	0	974	-244	-1218	-365	1096	-731	17	-85	52	23	-62	-64	0
630	0	0	1003	-254	-1257	-374	1130	-755	-19	-91	-89	-65	-64	-139	0
631	0	0	1098	-261	-1359	-418	1228	-810	1	25	56	11	-5	48	0
632	0	0	1175	-248	-1423	-463	1299	-835	-81	-62	-38	-85	-54	-95	0
633	0	0	1257	-256	-1513	-500	1385	-884	0	-95	-31	-9	-108	-3	0
634	0	0	1379	-248	-1627	-565	1503	-937	-21	-91	7	-56	-11	-60	0
635	0	0	1403	-246	-1649	-578	1526	-947	13	-65	32	32	-27	-44	0
636	0	0	1442	-238	-1680	-602	1561	-959	-13	-23	-19	-44	-34	15	0
637	0	0	1350	-242	-1592	-554	1471	-917	-11	-69	-1	-100	-19	11	0
638	0	0	1212	-254	-1466	-479	1339	-860	5	-108	13	31	-77	-36	0
639	0	0	1073	-250	-1323	-411	1198	-786	21	-102	-137	67	-95	-93	0
640	0	0	984	-244	-1228	-370	1106	-736	-54	-23	-62	-112	-122	-104	0
641	0	0	922	-242	-1164	-340	1043	-703	-58	-19	-46	-36	-106	0	0
642	0	0	813	-248	-1061	-282	937	-654	-13	-75	-129	-36	-75	-83	0
643	0	0	840	-250	-1090	-295	965	-670	-38	15	-32	-31	-56	-87	0
644	0	0	792	-261	-1053	-265	922	-657	17	-38	-67	9	-60	-36	0
645	0	0	722	-263	-985	-229	853	-624	-83	-116	-54	-126	-98	-97	0
646	0	0	683	-250	-933	-216	808	-591	56	-3	-13	21	-38	-31	0
647	0	0	504	-256	-760	-124	632	-508	-118	-34	-95	-50	-87	-36	0
648	0	0	503	-265	-768	-119	635	-516	-60	-108	-71	-29	-102	-161	0
649	0	0	332	-273	-605	-29	468	-439	21	-85	-36	11	-60	-89	0
650	0	0	264	-281	-545	8	404	-413	-110	-97	-83	-194	-85	-108	0
651	0	0	363	-263	-626	-50	494	-444	-34	15	-21	-27	-13	-79	0
652	0	0	285	-265	-550	-10	417	-407	-56	-56	-50	-67	-83	-54	0
653	0	0	425	-263	-688	-81	556	-475	1	-9	1	-44	-7	-93	0
654	0	0	487	-261	-748	-113	617	-504	9	-52	-40	-21	-71	-40	0
655	0	0	485	-259	-744	-113	614	-501	5	-69	-17	-40	-32	-15	0
656	0	0	489	-250	-739	-119	614	-494	36	-114	7	-31	-50	-64	0
657	0	0	394	-263	-657	-65	525	-460	-17	-110	-31	-36	-79	-93	0
658	0	0	410	-265	-675	-72	542	-470	21	-46	-9	58	-60	-25	0
659	0	0	349	-279	-628	-35	488	-453	-3	-44	-19	17	-73	-32	0
660	0	0	380	-269	-649	-55	514	-459	-21	-46	-71	-21	-97	-69	0
661	0	0	444	-250	-694	-97	569	-472	-15	-29	1	5	-38	21	0
662	0	0	549	-271	-820	-139	684	-545	19	-5	9	48	-58	40	0
663	0	0	594	-275	-869	-159	731	-572	0	-11	31	-40	15	7	0
664	0	0	707	-261	-968	-223	837	-614	34	-29	-40	42	-42	-67	0
665	0	0	821	-236	-1057	-292	939	-646	7	50	56	-17	21	56	0
666	0	0	848	-242	-1090	-303	969	-666	79	-7	-7	38	-32	-13	0
667	0	0	832	-254	-1086	-289	959	-670	13	15	11	52	34	-13	0
668	0	0	787	-250	-1037	-268	912	-643	-67	-21	52	-50	29	-97	0
669	0	0	805	-240	-1045	-282	925	-642	-15	-52	32	48	1	-1	0
670	0	0	893	-230	-1123	-331	1008	-676	-11	91	-27	13	5	-64	0
671	0	0	984	-234	-1218	-375	1101	-726	21	54	-5	46	3	-25	0
672	0	0	1028	-238	-1266	-395	1147	-752	-7	-27	-29	54	11	-64	0
673	0	0	1038	-308	-1346	-365	1192	-827	25	31	-21	69	23	65	0
674	0	0	1061	-362	-1423	-349	1242	-892	-15	-15	3	-7	-50	-11	0
675	0	0	1020	-450	-1470	-285	1245	-960	19	73	79	65	54	31	0
676	0	0	875	-506	-1381	-184	1128	-943	-27	27	0	3	52	-13	0
677	0	0	714	-583	-1297	-65	1005	-940	-75	58	25	29	-13	-32	0
678	0	0	543	-593	-1136	25	839	-864	-44	17	58	34	1	-65	0
679	0	0	359	-601	-960	121	659	-780	-50	5	23	13	-15	-73	0
680	0	0	344	-552	-896	104	620	-724	48	0	89	38	0	-34	0
681	0	0	248	-500	-748	126	498	-624	-32	54	42	-11	38	21	0
682	0	0	311	-420	-731	54	521	-575	19	32	124	34	56	-27	0
683	0	0	246	-349	-595	51	420	-472	91	11	81	133	89	-31	0
684	0	0	250	-209	-459	-20	354	-334	-15	25	67	50	-1	-46	0
685	0	0	333	-60	-393	-136	363	-226	56	60	126	75	77	-19	0
686	0	0	385	104	-281	-244	333	-88	95	60	110	54	32	7	0
687	0	0	360	331	-29	-345	194	151	-65	-3	104	-34	-19	-5	0
688	0	0	462	580	118	-521	172	349	-46	79	60	42	-17	-17	0
689	0	0	560	851	291	-705	134	571	9	38	48	17	-17	-54	0
690	0	0	834	1220	386	-1027	224	803	-36	58	36	56	25	11	0
691	0	0	1114	1517	403	-1315	355	960	7	69	31	34	1	21	0
692	0	0	1383	1823	440	-1603	471	1131	120	46	126	120	81	46	0
693	0	0	1583	2106	523	-1844	530	1314	-29	-25	32	-21	-13	-77	0
694	0	0	1909	2217	308	-2063	800	1262	40	120	106	42	44	114	0
695	0	0	1915	2244	329	-2079	793	1286	-58	-3	1	31	40	-75	0
696	0	0	2014	2196	182	-2105	916	1189	9	44	27	89	-46	69	0
697	0	0	1992	2040	48	-2016	972	1044	-13	56	89	38	67	5	0
698	0	0	1664	1683	19	-1673	822	851	-60	32	25	5	-44	15	1
699	0	0	1609	1249	-360	-1429	984	444	-7	124	79	69	13	9	0
700	0	0	1275	787	-488	-1031	881	149	-44	1	-1	46	-25	-69	0
701	0	0	1136	349	-787	-742	961	-219	-50	42	46	19	1	-69	0
702	0	0	982	7	-975	-494	978	-484	-40	27	128	-17	54	-23	0
703	0	0	867	-203	-1070	-332	968	-636	-52	11	97	17	1	-44	0
704	0	0	799	-353	-1152	-223	975	-752	-15	13	89	60	-34	31	0
705	0	0	787	-452	-1239	-167	1013	-845	-73	40	25	87	-21	-34	0
706	0	0	665	-512	-1177	-76	921	-844	-5	25	54	93	-17	-9	0
707	0	0	568	-539	-1107	-14	837	-823	0	-79	38	85	-9	-60	0
708	0	0	530	-550	-1080	10	805	-815	56	-1	126	5	-1	-36	0
709	0	0	314	-506	-820	96	567	-663	-137	13	-19	27	-13	-120	0
710	0	0	411	-450	-861	19	636	-655	-5	11	58	81	1	-29	0
711	0	0	366	-448	-814	41	590	-631	-71	38	17	9	-23	-56	0
712	0	0	370	-415	-785	22	577	-600	15	-91	114	0	17	-62	0
713	0	0	456	-420	-876	-18	666	-648	-52	73	58	54	-1	15	0
714	0	0	442	-384	-826	-29	634	-605	-40	-32	38	-17	7	-34	0
715	0	0	636	-366	-1002	-135	819	-684	-5	-15	133	0	-31	-25	0
716	0	0	579	-356	-935	-111	757	-645	34	-9	58	21	46	-3	0
717	0	0	574	-335	-909	-119	741	-622	32	-98	5	36	-13	-65	0
718	0	0	501	-323	-824	-89	662	-573	7	-46	34	64	-34	-27	0
719	0	0	497	-296	-793	-100	645	-544	-67	-42	-46	29	-7	-3	0
720	0	0	611	-283	-894	-164	752	-588	81	-15	83	62	25	-3	0
721	0	0	582	-258	-840	-162	711	-549	-42	-9	87	44	-48	13	0
722	0	0	681	-250	-931	-215	806	-590	7	38	17	36	-48	36	0
723	0	0	706	-236	-942	-235	824	-589	5	27	89	56	91	44	0
724	0	0	867	-254	-1121	-306	994	-687	-7	-1	29	69	-69	23	0
725	0	0	836	-240	-1076	-298	956	-658	106	-42	65	75	93	46	0
726	0	0	821	-246	-1067	-287	944	-656	-29	-40	17	-25	-98	-9	0
727	0	0	825	-226	-1051	-299	938	-638	42	-9	40	71	40	-1	0
728	0	0	741	-219	-960	-261	850	-589	-71	-106	32	15	-7	44	0
729	0	0	846	-246	-1092	-300	969	-669	54	-40	77	147	-13	97	0
730	0	0	873	-221	-1094	-326	983	-657	-38	27	42	48	17	21	0
731	0	0	854	-201	-1055	-326	954	-628	-27	15	40	25	36	65	0
732	0	0	996	-199	-1195	-398	1095	-697	-7	5	54	-15	29	-75	0
733	0	0	1137	-184	-1321	-476	1229	-752	100	27	157	151	98	122	0
734	0	0	1155	-164	-1319	-495	1237	-741	-25	-7	40	-52	-15	31	0
735	0	0	1332	-159	-1491	-586	1411	-825	126	-3	129	46	62	95	0
736	0	0	1232	-143	-1375	-544	1303	-759	-3	-46	67	-5	-40	79	0
737	0	0	1434	-147	-1581	-643	1507	-864	75	-1	97	-9	44	31	0
738	0	0	1271	-151	-1422	-560	1346	-786	7	-81	93	23	-13	3	0
739	0	0	1338	-149	-1487	-594	1412	-818	40	-40	44	56	-62	-1	0
740	0	0	1459	-153	-1612	-653	1535	-882	7	25	126	-27	62	9	0
741	0	0	1437	-157	-1594	-640	1515	-875	-27	-27	62	-1	-11	-23	0
742	0	0	1616	-147	-1763	-734	1689	-955	50	-19	178	29	-44	19	0
743	0	0	1675	-166	-1841	-754	1758	-1003	54	-31	100	85	-32	91	0
744	0	0	1808	-166	-1974	-821	1891	-1070	65	-3	71	31	-62	-21	0
745	0	0	1841	-172	-2013	-834	1927	-1092	56	-9	27	89	-13	-29	0
746	0	0	1870	-147	-2017	-861	1943	-1082	21	-38	13	21	-79	-48	0
747	0	0	1944	-164	-2108	-890	2026	-1136	-25	-19	62	0	-81	29	0
748	0	0	1878	-174	-2052	-852	1965	-1113	-29	-31	75	48	-65	-11	0
749	0	0	1888	-180	-2068	-854	1978	-1124	-5	-1	67	25	-87	-9	0
750	0	0	1899	-157	-2056	-871	1977	-1106	-9	36	31	-17	-1	-17	0
751	0	0	1939	-129	-2068	-905	2003	-1098	-11	-36	73	5	-85	7	0
752	0	0	1940	-129	-2069	-905	2004	-1099	-38	-21	17	31	-73	-42	0
753	0	0	1988	-120	-2108	-934	2048	-1114	9	-36	116	17	-19	5	0
754	0	0	2014	-114	-2128	-950	2071	-1121	135	-77	58	75	-58	34	0
755	0	0	2060	-106	-2166	-977	2113	-1136	-5	-17	42	-54	17	-27	0
756	0	0	1961	-93	-2054	-934	2007	-1073	32	-36	40	52	-71	73	0
757	0	0	1846	-95	-1941	-875	1893	-1018	-36	-54	-13	91	-85	42	0
758	0	0	1723	-106	-1829	-808	1776	-967	11	-21	50	54	-5	7	0
759	0	0	1577	-118	-1695	-729	1636	-906	48	-67	64	67	-19	48	0
760	0	0	1369	-128	-1497	-620	1433	-812	-106	-93	34	40	-71	-5	0
761	0	0	1350	-124	-1474	-613	1412	-799	21	-17	-27	36	-87	3	0
762	0	0	1181	-120	-1301	-530	1241	-710	0	-126	104	-36	23	73	0
763	0	0	997	-120	-1117	-438	1057	-618	-64	-104	-36	29	-83	54	0
764	0	0	1096	-110	-1206	-493	1151	-658	85	-15	36	46	65	102	0
765	0	0	961	-69	-1030	-446	995	-549	44	-48	-40	114	21	17	0
766	0	0	888	-54	-942	-417	915	-498	-56	-64	-64	75	40	-23	0
767	0	0	714	-40	-754	-337	734	-397	-67	-110	108	-3	13	-23	0
768	0	0	522	-50	-572	-236	547	-311	-54	-62	0	48	-5	5	0
769	0	0	481	-54	-535	-213	508	-294	-29	-62	-1	34	-1	-44	0
770	0	0	456	-44	-500	-206	478	-272	-5	-85	95	11	25	95	0
771	0	0	444	-23	-467	-210	455	-245	-93	-151	0	-23	-98	-7	0
772	0	0	575	-5	-580	-285	577	-292	-27	-77	77	25	-17	-17	0
773	0	0	584	1	-583	-292	583	-291	-19	-73	79	-58	-38	-21	0
774	0	0	761	11	-750	-386	755	-369	27	-116	31	32	-73	23	0
775	0	0	903	23	-880	-463	891	-428	25	-5	60	21	-23	-23	0
776	0	0	927	23	-904	-475	915	-440	27	-67	54	-32	-69	-75	0
777	0	0	1056	21	-1035	-538	1045	-507	17	-73	-56	46	-120	-114	0
778	0	0	1113	27	-1086	-570	1099	-529	-3	-108	31	-15	-85	-21	0
779	0	0	1248	52	-1196	-650	1222	-572	-38	-73	42	-75	-87	-25	0
780	0	0	1442	71	-1371	-756	1406	-650	19	-95	75	-32	-91	-38	0
781	0	0	1556	65	-1491	-810	1523	-713	-15	-122	65	-13	-128	1	0
782	0	0	1805	73	-1732	-939	1768	-829	-5	-77	29	32	-98	-40	0
783	0	0	1850	79	-1771	-964	1810	-846	9	-118	-17	-67	-108	5	0
784	0	0	2035	97	-1938	-1066	1986	-920	34	-50	-13	-69	-114	-15	0
785	0	0	2214	112	-2102	-1163	2158	-995	50	-40	38	-13	-17	-5	0
786	0	0	2234	147	-2087	-1190	2160	-970	-36	-102	5	-23	-143	-40	0
787	0	0	2206	164	-2042	-1185	2124	-939	-93	-97	-9	-52	-159	-56	0
788	0	0	2205	184	-2021	-1194	2113	-918	67	-36	98	-1	-46	11	0
789	0	0	1976	209	-1767	-1092	1871	-779	-133	-139	38	-32	-81	15	0
790	0	0	1910	240	-1670	-1075	1790	-715	-44	-40	-40	-7	-137	-85	0
791	0	0	1869	267	-1602	-1068	1735	-667	-21	-15	13	29	-15	-27	0
792	0	0	1807	275	-1532	-1041	1669	-628	-46	-15	-9	42	-100	27	0
793	0	0	1736	289	-1447	-1012	1591	-579	-15	-46	9	54	-46	23	0
794	0	0	1570	292	-1278	-931	1424	-493	-38	-52	5	52	-50	44	0
795	0	0	1480	320	-1160	-900	1320	-420	-62	100	75	32	50	75	0
796	0	0	1368	331	-1037	-849	1202	-353	-56	62	21	60	11	-7	0
797	0	0	1126	356	-770	-741	948	-207	-44	75	56	36	19	42	0
798	0	0	831	411	-420	-621	625	-4	-67	5	-23	-15	38	3	0
799	0	0	598	420	-178	-509	388	121	-93	-9	21	7	19	-17	0
800	0	0	482	438	-44	-460	263	197	50	13	62	48	50	13	0
801	0	0	289	461	172	-375	58	316	0	81	71	58	87	23	0
802	0	0	122	467	345	-294	-111	406	-114	56	-46	29	31	-62	0
803	0	0	202	496	294	-349	-46	395	-60	128	81	65	64	42	0
804	0	0	13	494	481	-253	-234	487	-75	87	110	3	1	102	0
805	0	0	92	512	420	-302	-164	466	7	60	48	112	34	54	0
806	0	0	-31	516	547	-242	-289	531	-36	64	44	-7	71	17	0
807	0	0	-89	535	624	-223	-356	579	-54	110	97	17	13	3	0
808	0	0	-136	541	677	-202	-406	609	-54	38	77	11	21	-25	0
809	0	0	-81	549	630	-234	-355	589	21	64	79	75	0	32	0
810	0	0	4	556	552	-280	-274	554	11	112	42	-11	48	3	0
811	0	0	139	550	411	-344	-136	480	13	79	129	-42	44	-19	0
812	0	0	265	550	285	-407	-10	417	36	27	108	83	-27	46	0
813	0	0	551	552	1	-551	275	276	32	40	124	32	-3	-13	0
814	0	0	728	529	-199	-628	463	165	87	34	170	21	-1	100	0
815	0	0	890	502	-388	-696	639	57	40	23	116	-50	25	36	0
816	0	0	1177	508	-669	-842	923	-80	46	147	104	106	-50	83	0
817	0	0	1281	473	-808	-877	1044	-167	60	-29	192	-27	-21	29	0
818	0	0	1437	444	-993	-940	1215	-274	64	38	141	21	11	56	0
819	0	0	1464	436	-1028	-950	1246	-296	-38	-1	42	-34	-44	-48	0
820	0	0	1697	415	-1282	-1056	1489	-433	85	40	120	31	27	23	0
821	0	0	1724	380	-1344	-1052	1534	-482	-7	36	54	-9	-60	44	0
822	0	0	1896	341	-1555	-1118	1725	-607	-5	11	73	81	-27	-1	0
823	0	0	1978	331	-1647	-1154	1812	-658	60	-9	153	13	62	104	0
824	0	0	2125	302	-1823	-1213	1974	-760	73	-9	56	67	-9	87	0
825	0	0	2116	275	-1841	-1195	1978	-783	62	-1	112	95	11	69	0
826	0	0	2056	246	-1810	-1151	1933	-782	50	11	149	3	50	102	0
827	0	0	1960	209	-1751	-1084	1855	-771	15	50	151	67	27	190	0
828	0	0	1726	182	-1544	-954	1635	-681	-32	-97	36	29	-93	-13	0
829	0	0	1642	155	-1487	-898	1564	-666	3	-13	143	133	-40	32	0
830	0	0	1407	133	-1274	-770	1340	-570	-77	1	110	29	21	-3	0
831	0	0	1368	100	-1268	-734	1318	-584	23	38	89	129	0	17	0
832	0	0	1154	56	-1098	-605	1126	-521	-36	36	141	11	71	91	0
833	0	0	1009	38	-971	-523	990	-466	-77	-67	93	21	-21	36	0
834	0	0	948	27	-921	-487	934	-447	-13	60	192	124	110	139	0
835	0	0	663	0	-663	-331	663	-331	-128	-9	79	67	-52	23	0
836	0	0	506	-17	-523	-244	514	-270	25	-60	135	147	56	-3	0
837	0	0	212	-46	-258	-83	235	-152	-73	-7	129	71	21	17	0
838	0	0	-6	-81	-75	43	34	-78	0	58	149	102	36	38	0
839	0	0	-323	-112	211	217	-267	49	-108	67	122	44	106	-31	0
840	0	0	-420	-131	289	275	-354	79	9	95	195	97	44	-56	0
841	0	0	-558	-124	434	341	-496	155	-42	42	122	159	40	-83	0
842	0	0	-669	-128	541	398	-605	206	21	93	162	145	32	-118	0
843	0	0	-693	-143	550	418	-621	203	44	54	213	126	110	-98	0
844	0	0	-688	-153	535	420	-611	191	11	83	190	155	110	-153	0
845	0	0	-757	-170	587	463	-672	208	27	87	221	192	31	-77	0
846	0	0	-705	-178	527	441	-616	174	23	110	254	120	52	-168	0
847	0	0	-735	-186	549	460	-642	181	-31	95	207	114	31	-114	0
848	0	0	-737	-194	543	465	-640	174	-50	95	240	112	79	-162	0
849	0	0	-667	-192	475	429	-571	141	-1	83	252	120	21	-256	0
850	0	0	-560	-178	382	369	-471	102	-1	98	281	215	114	-228	0
851	0	0	-437	-178	259	307	-348	40	46	124	240	205	40	-221	0
852	0	0	-213	-190	23	201	-118	-83	95	131	234	238	64	-133	0
853	0	0	-81	-170	-89	125	4	-129	-19	197	261	195	89	-195	0
854	0	0	93	-161	-254	34	173	-207	56	137	292	244	87	-139	0
855	0	0	178	-157	-335	-10	256	-246	-36	128	248	182	31	-213	0
856	0	0	361	-166	-527	-97	444	-346	83	93	331	246	38	-166	0
857	0	0	316	-186	-502	-65	409	-344	0	85	246	221	56	-258	0
858	0	0	357	-197	-554	-80	455	-375	-13	-42	174	211	-9	-289	0
859	0	0	436	-190	-626	-123	531	-408	19	124	254	302	83	-265	0
860	0	0	513	-197	-710	-158	611	-453	1	93	254	322	-5	-192	0
861	0	0	613	-186	-799	-213	706	-492	-73	81	205	201	21	-263	0
862	0	0	686	-194	-880	-246	783	-537	-38	69	306	226	-7	-139	0
863	0	0	835	-197	-1032	-319	933	-614	-17	98	205	184	31	-157	0
864	0	0	858	-199	-1057	-329	957	-628	11	48	192	244	48	-217	0
865	0	0	939	-190	-1129	-374	1034	-659	-38	116	182	170	27	-176	0
866	0	0	871	-186	-1057	-342	964	-621	-44	32	244	124	36	-236	0
867	0	0	902	-178	-1080	-362	991	-629	-42	69	228	137	67	-192	0
868	0	0	887	-201	-1088	-343	987	-644	-23	44	246	190	-27	-79	0
869	0	0	908	-197	-1105	-355	1006	-651	-95	7	182	75	-38	-205	0
870	0	0	713	-225	-938	-244	825	-581	-97	19	219	141	-13	-186	0
871	0	0	617	-230	-847	-193	732	-538	-34	44	143	203	-23	-178	0
872	0	0	580	-217	-797	-181	688	-507	-62	62	93	131	-75	-116	0
873	0	0	531	-225	-756	-153	643	-490	-9	58	155	164	-23	-122	0
874	0	0	520	-223	-743	-148	631	-483	9	42	213	133	13	-77	0
875	0	0	453	-226	-679	-113	566	-452	-27	32	137	182	-32	-129	0
876	0	0	379	-232	-611	-73	495	-421	-13	-27	223	71	69	-67	0
877	0	0	260	-228	-488	-16	374	-358	-27	19	157	153	-81	-40	0
878	0	0	109	-232	-341	61	225	-286	-48	-50	131	91	-65	-95	0
879	0	0	21	-217	-238	98	129	-227	-9	-21	133	91	-73	-69	0
880	0	0	-11	-226	-215	118	102	-220	-17	-75	67	116	-69	-69	0
881	0	0	-48	-242	-194	145	73	-218	-21	-58	75	151	15	-15	0
882	0	0	8	-232	-240	112	124	-236	11	-97	133	168	-60	58	0
883	0	0	-4	-209	-205	106	100	-207	-3	-65	147	52	-100	3	0
884	0	0	121	-195	-316	37	218	-255	1	-17	87	67	9	87	0
885	0	0	115	-197	-312	41	213	-254	31	-110	77	7	-106	64	0
886	0	0	151	-190	-341	19	246	-265	50	-64	184	60	-13	79	0
887	0	0	-1	-195	-194	98	96	-194	9	-112	31	21	-50	-56	0
888	0	0	-2	-207	-205	104	101	-206	-79	-13	60	-56	27	-29	0
889	0	0	-80	-213	-133	146	26	-173	-38	-54	73	-34	-15	-19	0
890	0	0	-66	-207	-141	136	37	-174	-52	-104	-5	-19	-131	-31	0
891	0	0	-54	-201	-147	127	46	-174	29	-97	36	27	-116	-13	0
892	0	0	-62	-188	-126	125	32	-157	-62	-95	17	-48	-143	-40	0
893	0	0	-44	-226	-182	135	69	-204	3	-15	13	-34	-67	23	0
894	0	0	-157	-246	-89	201	-34	-167	-65	-25	-7	-62	-93	5	0
895	0	0	-180	-238	-58	209	-61	-148	-32	-98	69	-64	-133	-65	0
896	0	0	-173	-225	-52	199	-60	-138	19	-100	-48	-52	-126	-15	0
897	0	0	-263	-219	44	241	-153	-87	-19	-110	-65	-93	-77	-73	0
898	0	0	-234	-223	11	228	-122	-106	21	-139	42	-87	-83	-65	0
899	0	0	-336	-230	106	283	-221	-62	-3	-85	-23	-133	-52	-141	0
900	0	0	-261	-223	38	242	-149	-92	19	-143	-9	-5	-73	-153	0
901	0	0	-224	-223	1	223	-112	-111	-23	-21	54	1	-77	-60	0
902	0	0	-297	-228	69	262	-183	-79	-62	-161	-38	-98	-62	-135	0
903	0	0	-143	-228	-85	185	-29	-156	-9	-118	17	1	-48	-48	0
904	0	0	-134	-219	-85	176	-24	-152	29	-116	17	9	-71	-34	0
905	0	0	-25	-207	-182	116	78	-194	-23	-3	-3	38	-60	-5	0
906	0	0	-48	-195	-147	121	49	-171	75	-29	-44	-1	-36	-83	0
907	0	0	-76	-205	-129	140	26	-167	21	-65	69	-40	-75	-13	0
908	0	0	-180	-209	-29	194	-75	-119	-34	-1	-40	-44	-108	-36	0
909	0	0	-232	-205	27	218	-129	-89	7	9	-62	21	-85	-52	0
910	0	0	-279	-194	85	236	-182	-54	-31	-65	27	29	-52	-36	0
911	0	0	-247	-197	50	222	-148	-73	-1	-65	-21	-29	-98	-13	0
912	0	0	-176	-203	-27	189	-74	-115	23	-40	87	56	-36	-19	0
913	0	0	-161	-199	-38	180	-61	-118	-9	-5	-27	32	-62	-3	0
914	0	0	-54	-195	-141	124	43	-168	3	3	44	-5	3	19	0
915	0	0	13	-194	-207	90	110	-200	-9	60	91	7	19	15	0
916	0	0	102	-190	-292	44	197	-241	64	-27	15	7	-98	-25	0
917	0	0	131	-194	-325	31	228	-259	40	-1	98	7	17	-11	0
918	0	0	128	-186	-314	29	221	-250	-23	-11	32	83	-100	44	0
919	0	0	182	-186	-368	2	275	-277	11	3	-7	25	-29	-3	0
920	0	0	270	-166	-436	-52	353	-301	91	17	-7	5	-31	75	0
921	0	0	338	-164	-502	-87	420	-333	52	-11	58	83	-19	104	0
922	0	0	405	-184	-589	-110	497	-386	-5	-48	48	-73	-5	83	0
923	0	0	493	-176	-669	-158	581	-422	9	9	124	-3	-34	128	0
924	0	0	547	-178	-725	-184	636	-451	31	-1	38	-79	5	46	0
925	0	0	716	-168	-884	-274	800	-526	54	56	112	1	34	112	0
926	0	0	646	-174	-820	-236	733	-497	-62	-50	73	-56	-56	17	0
927	0	0	681	-186	-867	-247	774	-526	81	13	60	48	-25	77	0
928	0	0	628	-184	-812	-222	720	-498	25	50	25	34	21	-17	0
929	0	0	655	-186	-841	-234	748	-513	44	13	81	-32	-73	25	0
930	0	0	642	-180	-822	-231	732	-501	32	56	69	48	-27	91	0
931	0	0	685	-186	-871	-249	778	-528	3	-32	36	1	-83	-44	0
932	0	0	751	-195	-946	-278	848	-570	-7	15	81	-3	-5	79	0
933	0	0	782	-195	-977	-293	879	-586	-11	-46	71	-36	-29	44	0
934	0	0	903	-195	-1098	-354	1000	-646	-23	-9	46	-108	-27	-17	0
935	0	0	941	-172	-1113	-384	1027	-642	11	-3	67	0	-40	79	0
936	0	0	979	-157	-1136	-411	1057	-646	-5	-13	69	-97	-118	25	0
937	0	0	974	-162	-1136	-406	1055	-649	62	-91	40	27	-71	44	0
938	0	0	970	-159	-1129	-405	1049	-644	-9	-42	-3	-56	-42	-3	0
939	0	0	961	-166	-1127	-397	1044	-646	100	-19	-21	-36	-58	-36	0
940	0	0	984	-172	-1156	-406	1070	-664	15	23	1	15	-31	32	0
941	0	0	855	-184	-1039	-335	947	-611	-64	-69	-19	-98	-36	-46	0
942	0	0	916	-201	-1117	-357	1016	-659	31	-58	81	-34	-17	11	0
943	0	0	821	-203	-1024	-309	922	-613	-38	-65	-17	-36	-98	29	0
944	0	0	887	-205	-1092	-341	989	-648	50	-15	-3	27	23	58	0
945	0	0	785	-186	-971	-299	878	-578	-17	50	-3	-9	-29	98	0
946	0	0	743	-157	-900	-293	821	-528	13	-75	-65	0	23	13	0
947	0	0	618	-161	-779	-228	698	-470	143	71	-34	87	3	149	0
948	0	0	295	-166	-461	-64	378	-313	-7	-25	-62	-89	50	-3	0
949	0	0	176	-159	-335	-8	255	-247	-17	42	-77	17	62	29	0
950	0	0	-26	-157	-131	91	52	-144	-3	-44	-32	5	0	104	0
951	0	0	-97	-161	-64	129	-16	-112	1	34	-34	-32	-29	60	0
952	0	0	-271	-182	89	226	-180	-46	-54	44	-32	3	67	73	0
953	0	0	-267	-178	89	222	-178	-44	36	21	-44	19	65	19	0
954	0	0	-300	-172	128	236	-214	-22	-1	-1	-34	-27	79	69	0
955	0	0	-406	-178	228	292	-317	25	-29	56	-60	21	32	36	0
956	0	0	-383	-168	215	275	-299	23	83	15	-31	32	54	-13	0
957	0	0	-515	-176	339	345	-427	81	-5	-25	-23	81	-11	42	0
958	0	0	-588	-195	393	391	-490	99	-9	-67	-54	-31	-13	38	0
959	0	0	-482	-190	292	336	-387	51	44	58	15	58	93	21	0
960	0	0	-501	-205	296	353	-398	45	-23	-3	-110	-44	-11	-3	0
961	0	0	-358	-207	151	282	-254	-28	21	-3	-50	15	13	-3	0
962	0	0	-228	-205	23	216	-125	-91	21	-17	-67	36	-7	5	0
963	0	0	33	-190	-223	78	128	-206	17	29	-46	-42	-29	-3	0
964	0	0	316	-184	-500	-66	408	-342	54	25	23	-3	56	40	0
965	0	0	551	-192	-743	-179	647	-467	48	-23	-9	-46	31	5	0
966	0	0	750	-188	-938	-281	844	-563	69	-32	11	-11	40	46	0
967	0	0	860	-201	-1061	-329	960	-631	31	27	-13	7	73	-15	0
968	0	0	891	-205	-1096	-343	993	-650	-29	-54	-83	-7	-3	-91	0
969	0	0	996	-199	-1195	-398	1095	-697	54	-11	50	64	11	-81	0
970	0	0	1030	-184	-1214	-423	1122	-699	9	-5	-29	34	42	-65	0
971	0	0	1162	-178	-1340	-492	1251	-759	56	-32	-32	7	11	-69	0
972	0	0	1248	-197	-1445	-525	1346	-821	-25	-87	85	-46	-9	-114	0
973	0	0	1250	-201	-1451	-524	1350	-826	40	-17	-48	56	40	3	0
974	0	0	1381	-194	-1575	-593	1478	-884	-1	-25	-23	56	34	-114	0
975	0	0	1375	-190	-1565	-592	1470	-877	7	5	34	-3	65	-85	0
976	0	0	1272	-184	-1456	-544	1364	-820	-60	21	44	17	11	-83	0
977	0	0	1074	-190	-1264	-442	1169	-727	-52	3	-23	-29	64	-137	0
978	0	0	895	-201	-1096	-347	995	-648	-17	-36	1	91	58	-60	0
979	0	0	648	-199	-847	-224	747	-523	-95	-1	-58	-15	69	-85	0
980	0	0	632	-188	-820	-222	726	-504	50	29	25	98	60	-34	0
981	0	0	368	-182	-550	-93	459	-366	-75	-77	25	31	1	-79	0
982	0	0	382	-180	-562	-101	472	-371	-65	34	17	120	50	-54	0
983	0	0	159	-178	-337	9	248	-257	-40	-21	44	31	71	-9	0
984	0	0	130	-162	-292	16	211	-227	-62	-40	27	11	60	-151	0
985	0	0	31	-176	-207	72	119	-191	65	32	23	151	79	-79	0
986	0	0	-239	-172	67	205	-153	-52	-147	-83	-34	25	27	-62	0
987	0	0	-220	-186	34	203	-127	-76	50	64	98	50	106	-15	0
988	0	0	-449	-176	273	312	-361	48	-89	-23	-54	-58	34	-174	0
989	0	0	-530	-174	356	352	-443	91	-89	7	91	23	-9	-38	0
990	0	0	-579	-201	378	390	-478	88	-29	-5	48	27	7	-102	0
991	0	0	-583	-228	355	405	-469	63	-46	13	75	42	-5	-126	0
992	0	0	-478	-228	250	353	-364	11	95	-65	106	87	34	31	0
993	0	0	-472	-211	261	341	-366	25	27	-21	65	38	-7	-34	0
994	0	0	-410	-215	195	312	-302	-10	-44	54	-15	50	40	-69	0
995	0	0	-356	-207	149	281	-252	-29	-17	-38	-9	-7	-36	-60	0
996	0	0	-281	-186	95	233	-188	-45	54	13	79	97	3	-102	0
997	0	0	-265	-186	79	225	-172	-53	-48	-77	-15	-15	-19	-95	0
998	0	0	-177	-209	-32	193	-72	-120	56	54	13	60	-62	-77	0
999	0	0	-234	-215	19	224	-126	-98	3	-21	-7	5	-1	-89	0
1000	0	0	-64	-195	-131	129	33	-163	-29	32	-31	1	-11	-124	0
1001	0	0	87	-194	-281	53	184	-237	32	32	69	50	3	-19	0
1002	0	0	113	-176	-289	31	201	-232	-48	-11	-50	27	-73	-106	0
1003	0	0	339	-186	-525	-76	432	-355	52	139	91	31	9	-83	0
1004	0	0	330	-211	-541	-59	435	-376	-31	3	-48	-64	-38	-89	0
1005	0	0	607	-178	-785	-214	696	-481	25	124	29	58	44	-159	0
1006	0	0	534	-166	-700	-184	617	-433	-44	-5	-13	-29	-5	-153	0
1007	0	0	720	-147	-867	-286	793	-507	21	5	64	0	19	-91	0
1008	0	0	766	-118	-884	-324	825	-501	23	58	98	9	13	-79	0
1009	0	0	636	-161	-797	-237	716	-479	9	13	-21	25	-44	-126	0
1010	0	0	704	-159	-863	-272	783	-511	32	13	-32	15	-11	-143	0
1011	0	0	732	-170	-902	-281	817	-536	0	9	77	3	19	-38	0
1012	0	0	734	-170	-904	-282	819	-537	19	1	-54	-54	-73	-110	0
1013	0	0	668	-197	-865	-235	766	-531	-54	-23	87	-62	-38	-40	0
1014	0	0	599	-225	-824	-187	711	-524	-29	38	11	-38	-29	-122	0
1015	0	0	528	-213	-741	-157	634	-477	3	38	50	52	5	-42	0
1016	0	0	269	-217	-486	-26	377	-351	-42	-62	-21	-89	-52	-141	0
1017	0	0	157	-207	-364	25	260	-285	69	-29	56	-1	-114	-135	0
1018	0	0	-214	-205	9	209	-111	-98	-75	-27	-23	-27	-65	-110	0
1019	0	0	-342	-213	129	277	-235	-42	-27	38	-44	-50	-23	-85	0
1020	0	0	-620	-203	417	411	-518	107	-87	-46	-27	-50	-93	-118	0
1021	0	0	-629	-197	432	413	-530	117	19	-23	34	-44	-40	-19	0
1022	0	0	-797	-184	613	490	-705	214	-83	19	-79	-95	-62	-97	0
1023	0	0	-748	-166	582	457	-665	208	-48	-27	15	-126	-17	-42	0
1024	0	0	-740	-174	566	457	-653	196	-11	-32	9	-19	-79	-29	0
1025	0	0	-723	-188	535	455	-629	173	-79	-27	-9	-40	-27	-31	0
1026	0	0	-734	-197	537	465	-635	170	9	-106	-52	-93	-83	-19	0
1027	0	0	-899	-197	702	548	-800	252	-48	-89	-60	-62	11	-1	0
1028	0	0	-888	-192	696	540	-792	252	-52	-83	-54	-64	-65	-5	0
1029	0	0	-919	-184	735	551	-827	275	-15	-29	-95	-5	-32	-17	0
1030	0	0	-897	-184	713	540	-805	264	-27	-149	-42	9	-79	0	0
1031	0	0	-849	-170	679	509	-764	254	42	-112	-110	50	-60	-19	0
1032	0	0	-849	-190	659	519	-754	234	40	-192	-190	-40	-67	-29	0
1033	0	0	-688	-172	516	430	-602	172	1	-122	-159	36	-54	-23	0
1034	0	0	-581	-172	409	376	-495	118	27	-116	-126	5	5	93	0
1035	0	0	-467	-178	289	322	-378	55	11	-236	-141	-32	-79	-11	0
1036	0	0	-360	-176	184	268	-272	4	44	-199	-79	-60	-31	75	0
1037	0	0	-335	-188	147	261	-241	-20	62	-205	-75	-85	-104	52	0
1038	0	0	-284	-199	85	241	-184	-57	-46	-162	-19	-54	-75	31	0
1039	0	0	-183	-194	-11	188	-86	-102	42	-184	-83	-83	-112	91	0
1040	0	0	-84	-188	-104	136	10	-146	36	-244	-118	-118	-143	11	0
1041	0	0	103	-176	-279	36	191	-227	-17	-170	-73	-83	-83	64	0
1042	0	0	326	-172	-498	-77	412	-335	54	-228	-108	-93	-145	120	0
1043	0	0	434	-184	-618	-125	526	-401	17	-192	-141	-73	-83	106	0
1044	0	0	619	-195	-814	-212	716	-504	106	-259	-19	-131	-69	137	0
1045	0	0	669	-172	-841	-248	755	-506	95	-234	-3	-128	-209	174	0
1046	0	0	714	-151	-865	-281	789	-508	98	-254	-58	-162	-73	98	0
1047	0	0	671	-139	-810	-266	740	-474	126	-213	-81	-89	-60	106	0
1048	0	0	501	-137	-638	-182	569	-387	38	-207	-91	-95	-135	48	0
1049	0	0	448	-108	-556	-170	502	-332	-9	-164	-104	-120	-50	-21	0
1050	0	0	355	-110	-465	-122	410	-287	-9	-133	-19	-64	-81	19	0
1051	0	0	293	-131	-424	-81	358	-277	-56	-126	-54	-87	-44	15	0
1052	0	0	179	-166	-345	-6	262	-255	3	-75	-15	-85	-73	62	0
1053	0	0	123	-199	-322	38	222	-260	-27	-19	9	-128	-5	29	0
1054	0	0	-17	-209	-192	113	87	-200	-73	-65	-17	-112	-44	48	0
1055	0	0	6	-213	-219	103	112	-216	-31	-17	52	-23	13	89	0
1056	0	0	-87	-209	-122	148	17	-165	-50	13	34	-9	31	15	0
1057	0	0	-292	-213	79	252	-185	-67	-95	-97	71	-77	-71	-17	0
1058	0	0	-285	-223	62	254	-173	-80	19	69	56	5	93	-32	0
1059	0	0	-490	-213	277	351	-383	32	-89	44	31	21	-44	-87	0
1060	0	0	-525	-205	320	365	-422	57	-85	11	-19	5	-9	-186	0
1061	0	0	-496	-213	283	354	-389	35	-7	-11	85	0	5	-110	0
1062	0	0	-439	-199	240	319	-339	20	-9	-36	29	25	-46	-13	0
1063	0	0	-316	-194	122	255	-219	-36	81	104	19	79	15	46	0
1064	0	0	-305	-199	106	252	-205	-46	1	58	133	-5	-21	-1	0
1065	0	0	-202	-217	-15	209	-93	-116	-32	65	97	83	-40	0	0
1066	0	0	-232	-207	25	219	-128	-91	11	19	27	-5	54	-69	0
1067	0	0	-182	-205	-23	193	-79	-114	62	65	34	67	0	23	0
1068	0	0	-319	-211	108	265	-213	-51	-29	87	31	48	7	52	0
1069	0	0	-319	-213	106	266	-212	-53	73	52	44	64	-48	9	0
1070	0	0	-365	-199	166	282	-265	-16	7	118	-27	40	29	-64	0
1071	0	0	-507	-184	323	345	-415	69	5	69	-11	34	29	-1	0
1072	0	0	-441	-176	265	308	-353	44	38	128	58	97	56	131	0
1073	0	0	-622	-178	444	400	-533	133	-56	50	17	-56	19	3	0
1074	0	0	-719	-178	541	448	-630	181	-3	60	23	85	23	15	0
1075	0	0	-812	-186	626	499	-719	220	-29	32	13	46	34	-7	0
1076	0	0	-1055	-184	871	619	-963	343	-133	71	21	-62	85	11	0
1077	0	0	-1245	-182	1063	713	-1154	440	-73	-34	23	-48	13	-60	0
1078	0	0	-1464	-186	1278	825	-1371	546	-34	36	110	17	48	-40	0
1079	0	0	-1631	-194	1437	912	-1534	621	-133	32	54	-124	50	-7	0
1080	0	0	-1679	-199	1480	939	-1579	640	-38	11	95	-120	-42	-42	0
1081	0	0	-1721	-201	1520	961	-1620	659	-44	17	104	-54	5	27	0
1082	0	0	-1730	-215	1515	972	-1622	650	-85	7	36	-44	-64	-73	0
1083	0	0	-1648	-199	1449	923	-1548	625	-19	23	1	-32	-81	-7	0
1084	0	0	-1597	-207	1390	902	-1493	591	-79	23	13	-87	-54	-9	0
1085	0	0	-1473	-205	1268	839	-1370	531	40	71	5	-42	-23	-120	0
1086	0	0	-1537	-178	1359	857	-1448	590	17	36	-46	56	-110	-65	0
1087	0	0	-1508	-178	1330	843	-1419	576	-54	83	-87	-65	-89	-133	0
1088	0	0	-1553	-157	1396	855	-1474	619	62	122	-69	-29	-87	-56	0
1089	0	0	-1600	-120	1480	860	-1540	680	15	-1	-52	-104	-54	-97	0
1090	0	0	-1575	-95	1480	835	-1527	692	0	23	-87	21	-118	-195	0
1091	0	0	-1697	-85	1612	891	-1654	763	-36	23	-141	-42	-23	-56	0
1092	0	0	-1607	-100	1507	853	-1557	703	-48	-3	-155	-87	-100	-192	0
1093	0	0	-1683	-106	1577	894	-1630	735	-25	69	-203	31	-104	-69	0
1094	0	0	-1655	-129	1526	892	-1590	698	-23	-42	-225	-44	-85	-186	0
1095	0	0	-1632	-162	1470	897	-1551	654	11	5	-194	-85	-50	-182	0
1096	0	0	-1755	-182	1573	968	-1664	695	-9	-54	-236	-65	-56	-201	0
1097	0	0	-1788	-188	1600	988	-1694	706	-62	-65	-225	-13	-7	-157	0
1098	0	0	-1958	-195	1763	1076	-1860	784	-120	-95	-238	-129	-1	-184	0
1099	0	0	-1895	-184	1711	1039	-1803	763	5	-151	-155	-15	-50	-195	0
1100	0	0	-1948	-137	1811	1042	-1879	837	-31	-106	-285	-48	-75	-197	0
1101	0	0	-1898	-110	1788	1004	-1843	839	-36	-155	-259	-40	-23	-135	0
1102	0	0	-1796	-85	1711	940	-1753	813	29	-126	-244	15	0	-153	0
1103	0	0	-1762	-71	1691	916	-1726	810	25	-137	-211	29	21	-153	0
1104	0	0	-1741	-83	1658	912	-1699	787	54	-114	-180	-62	62	-143	0
1105	0	0	-1685	-62	1623	873	-1654	780	64	-118	-155	56	-31	-116	0
1106	0	0	-1750	-65	1685	907	-1717	810	-56	-129	-209	-19	-60	-135	0
1107	0	0	-1735	-83	1652	909	-1693	784	9	-122	-95	42	-71	-87	0
1108	0	0	-1871	-81	1790	976	-1830	854	-52	-69	-48	-32	-31	-54	0
1109	0	0	-1823	-95	1728	959	-1775	816	-36	-52	-95	-77	-11	-166	0
1110	0	0	-1851	-102	1749	976	-1800	823	38	48	-108	67	100	-64	0
1111	0	0	-1809	-120	1689	964	-1749	784	-46	-3	-118	-29	-13	-131	0
1112	0	0	-1720	-137	1583	928	-1651	723	17	38	-31	64	3	-21	0
1113	0	0	-1693	-149	1544	921	-1618	697	9	9	-19	17	29	-77	0
1114	0	0	-1534	-155	1379	844	-1456	612	-7	139	-7	36	65	-126	0
1115	0	0	-1450	-133	1317	791	-1383	592	56	87	120	9	83	-44	0
1116	0	0	-1423	-141	1282	782	-1352	570	3	65	40	27	19	-104	0
1117	0	0	-1476	-161	1315	818	-1395	577	36	95	62	13	73	-21	0
1118	0	0	-1496	-166	1330	831	-1413	582	36	106	75	104	5	-93	0
1119	0	0	-1483	-178	1305	830	-1394	563	48	116	46	97	0	-25	0
1120	0	0	-1410	-186	1224	798	-1317	519	31	64	112	25	50	-81	0
1121	0	0	-1208	-180	1028	694	-1118	424	-31	168	162	81	56	-81	0
1122	0	0	-1093	-180	913	636	-1003	366	-13	85	108	118	93	-7	0
1123	0	0	-880	-192	688	536	-784	248	93	143	137	52	93	-54	0
1124	0	0	-796	-203	593	499	-694	195	56	34	172	52	48	23	0
1125	0	0	-598	-203	395	400	-496	96	29	79	102	56	21	-25	0
1126	0	0	-500	-209	291	354	-395	41	-48	128	93	93	27	-36	0
1127	0	0	-391	-192	199	291	-295	3	-50	-11	161	-21	-3	-27	0
1128	0	0	-294	-188	106	241	-200	-41	-15	79	147	13	32	23	0
1129	0	0	-273	-192	81	232	-177	-55	-52	-17	116	31	-77	-42	0
1130	0	0	-145	-197	-52	171	-46	-124	-7	15	93	25	25	1	0
1131	0	0	-72	-203	-131	137	29	-167	-27	-25	77	-7	-48	-21	0
1132	0	0	-37	-213	-176	125	69	-194	-5	15	102	-65	40	40	0
1133	0	0	10	-215	-225	102	117	-220	48	29	-5	-36	0	-5	0
1134	0	0	-31	-217	-186	124	77	-201	-56	3	25	-9	-89	-9	0
1135	0	0	-4	-221	-217	112	106	-219	-23	-60	83	-69	-29	-11	0
1136	0	0	-128	-230	-102	179	-13	-166	11	-21	-11	32	-89	56	0
1137	0	0	-445	-246	199	345	-322	-23	-116	-42	-48	-110	-93	-25	0
1138	0	0	-550	-225	325	387	-437	50	-21	-64	-93	-114	-95	-38	0
1139	0	0	-785	-215	570	500	-677	177	-36	-85	-75	-56	-50	19	0
1140	0	0	-934	-221	713	577	-823	246	-58	-71	-108	-143	-118	-81	0
1141	0	0	-1054	-240	814	647	-934	287	-75	-122	-114	-201	-112	-9	0
1142	0	0	-1114	-226	888	670	-1001	331	-36	-65	-87	-129	-75	95	0
1143	0	0	-1243	-221	1022	732	-1132	400	-129	-126	-194	-162	-71	-29	0
1144	0	0	-1153	-228	925	690	-1039	348	-50	-131	-168	-153	-104	-65	0
1145	0	0	-1281	-242	1039	761	-1160	398	-98	-83	-149	-149	-124	-83	0
1146	0	0	-1276	-256	1020	766	-1148	382	-38	-149	-56	-221	-79	5	0
1147	0	0	-1231	-234	997	732	-1114	381	48	-87	-155	-83	-135	-15	0
1148	0	0	-1363	-223	1140	793	-1251	458	1	-114	-162	-81	-153	-15	0
1149	0	0	-1340	-215	1125	777	-1232	455	-73	-81	-157	-116	-141	-97	0
1150	0	0	-1266	-199	1067	732	-1166	434	1	-85	-106	-133	-128	-25	0
1151	0	0	-1080	-184	896	632	-988	356	11	-48	-98	-104	-89	-56	0
1152	0	0	-985	-192	793	588	-889	300	-34	-77	-75	-73	-106	0	0
1153	0	0	-773	-176	597	474	-685	210	13	-58	-110	-21	-135	32	0
1154	0	0	-610	-184	426	397	-518	121	21	-75	-34	-83	-60	38	0
1155	0	0	-428	-192	236	310	-332	22	100	-71	-27	-34	-62	3	0
1156	0	0	-296	-186	110	241	-203	-38	-15	-87	-54	-34	-178	-42	0
1157	0	0	-196	-199	-3	197	-96	-101	-1	-17	-7	-40	-124	27	0
1158	0	0	-103	-215	-112	159	4	-163	0	-65	-3	-38	-58	-29	0
1159	0	0	-21	-228	-207	124	93	-217	31	-75	15	-48	-89	29	0
1160	0	0	31	-236	-267	102	149	-251	1	-58	29	-38	-91	13	0
1161	0	0	154	-228	-382	37	268	-305	25	23	-19	29	-38	-38	0
1162	0	0	274	-234	-508	-20	391	-371	1	-106	5	-75	-69	-17	0
1163	0	0	398	-246	-644	-76	521	-445	25	65	15	23	-36	-9	0
1164	0	0	423	-275	-698	-74	560	-486	-15	40	75	-50	-31	-54	0
1165	0	0	431	-329	-760	-51	595	-544	-9	-11	124	-38	-93	-5	0
1166	0	0	465	-376	-841	-44	653	-608	50	-1	64	13	-75	0	0
1167	0	0	283	-440	-723	78	503	-581	-60	-27	64	-36	-75	-83	0
1168	0	0	204	-504	-708	150	456	-606	-3	75	108	-25	29	-1	0
1169	0	0	-10	-549	-539	279	264	-544	-71	-3	87	0	-62	-11	0
1170	0	0	48	-547	-595	249	321	-571	15	3	67	81	-120	-27	0
1171	0	0	-63	-485	-422	274	179	-453	-7	15	81	23	-9	-67	0
1172	0	0	13	-388	-401	187	207	-394	-46	58	42	-114	-44	-42	0
1173	0	0	56	-337	-393	140	224	-365	-7	34	124	-27	-11	-54	0
1174	0	0	175	-265	-440	45	307	-352	-25	46	104	32	-25	19	0
1175	0	0	250	-143	-393	-53	321	-268	40	-77	58	9	-27	-89	0
1176	0	0	392	-13	-405	-189	398	-209	-34	5	75	-7	-36	32	0
1177	0	0	426	137	-289	-281	357	-76	-1	-1	40	-9	9	-71	0
1178	0	0	610	347	-263	-478	436	42	27	25	52	-31	-1	-19	0
1179	0	0	733	576	-157	-654	445	209	56	38	65	-32	93	-93	0
1180	0	0	940	814	-126	-877	533	344	31	-54	44	-7	-17	5	0
1181	0	0	1116	1150	34	-1133	541	592	29	31	-17	-46	48	-9	0
1182	0	0	1366	1433	67	-1399	649	750	83	-52	0	19	11	29	0
1183	0	0	1552	1738	186	-1645	683	962	-7	-19	-15	11	36	-36	0
1184	0	0	1756	2029	273	-1892	741	1151	29	-46	5	-19	50	15	0
1185	0	0	1891	2170	279	-2030	806	1224	-32	-44	1	-44	0	23	0
1186	0	0	1903	2225	322	-2064	790	1273	-27	-21	36	-13	-25	21	0
1187	0	0	1794	2180	386	-1987	704	1283	7	-40	-40	-36	9	-5	0
1188	0	0	1690	2033	343	-1861	673	1188	-77	-46	-44	-50	-15	13	0
1189	0	0	1438	1697	259	-1567	589	978	31	9	-56	62	0	104	1
1190	0	0	1118	1253	135	-1185	491	694	-67	-77	-159	9	1	-89	0
1191	0	0	936	812	-124	-874	530	344	-19	-65	-5	-44	7	5	0
1192	0	0	655	384	-271	-519	463	56	-54	-118	-106	-36	-38	-34	0
1193	0	0	585	60	-525	-322	555	-232	-64	-19	-79	-44	-19	5	0
1194	0	0	498	-161	-659	-168	578	-410	-13	-147	-5	-25	-29	40	0
1195	0	0	470	-300	-770	-85	620	-535	-34	-159	-42	-93	-31	-21	0
1196	0	0	382	-401	-783	9	582	-592	-93	-128	-112	-36	-112	25	0
1197	0	0	413	-483	-896	35	654	-689	9	-116	-95	42	-65	1	0
1198	0	0	348	-492	-840	72	594	-666	-62	-161	-64	-75	-11	-114	0
1199	0	0	384	-502	-886	59	635	-694	-25	-97	-54	-69	-32	-42	0
1200	0	0	499	-488	-987	-5	743	-737	-23	-29	-124	1	-38	19	0
1201	0	0	597	-438	-1035	-79	816	-736	32	-29	-112	58	38	-73	0
1202	0	0	685	-420	-1105	-132	895	-762	-52	-71	-118	-32	-9	-21	0
1203	0	0	912	-405	-1317	-253	1114	-861	7	-143	-9	-23	-32	23	0
1204	0	0	916	-409	-1325	-253	1120	-867	-9	-108	-40	17	-27	0	0
1205	0	0	1043	-388	-1431	-327	1237	-909	-38	-98	48	-58	-19	-9	0
1206	0	0	1059	-343	-1402	-358	1230	-872	64	-56	31	27	32	0	0
1207	0	0	993	-320	-1313	-336	1153	-816	-71	-110	-1	-69	-44	-46	0
1208	0	0	1092	-289	-1381	-401	1236	-835	69	-1	-9	0	69	56	0
1209	0	0	916	-277	-1193	-319	1054	-735	-120	-77	-116	5	-7	-73	0
1210	0	0	1009	-250	-1259	-379	1134	-754	-52	-15	38	-46	-19	29	0
1211	0	0	898	-236	-1134	-331	1016	-685	-11	-69	-40	-17	-44	46	0
1212	0	0	1057	-221	-1278	-418	1167	-749	75	17	9	25	36	32	0
1213	0	0	891	-199	-1090	-346	990	-644	-17	-81	50	9	7	108	0
1214	0	0	970	-197	-1167	-386	1068	-682	1	-60	23	-13	-44	29	0
1215	0	0	966	-190	-1156	-388	1061	-673	40	-15	73	5	36	17	0
1216	0	0	877	-172	-1049	-352	963	-610	-56	42	50	-3	34	54	0
1217	0	0	842	-164	-1006	-339	924	-585	21	3	83	50	9	11	0
1218	0	0	700	-159	-859	-270	779	-509	38	31	87	62	48	120	0
1219	0	0	572	-172	-744	-200	658	-458	7	7	131	3	60	3	0
1220	0	0	502	-159	-661	-171	581	-410	11	-9	128	58	50	36	0
1221	0	0	438	-145	-583	-146	510	-364	62	-97	-3	93	40	46	0
1222	0	0	536	-168	-704	-184	620	-436	-19	-38	32	100	40	5	0
1223	0	0	467	-192	-659	-137	563	-425	-42	-25	69	93	42	25	0
1224	0	0	535	-194	-729	-170	632	-461	13	52	89	50	188	81	0
1225	0	0	621	-195	-816	-213	718	-505	21	-56	122	15	25	23	0
1226	0	0	617	-180	-797	-218	707	-488	-17	27	100	62	67	40	0
1227	0	0	611	-161	-772	-225	691	-466	21	-50	91	13	65	3	0
1228	0	0	545	-155	-700	-195	622	-427	-15	-42	108	9	114	-5	0
1229	0	0	572	-157	-729	-207	650	-443	25	36	143	17	-13	38	0
1230	0	0	544	-164	-708	-190	626	-436	9	-1	114	5	-19	-44	0
1231	0	0	617	-159	-776	-229	696	-467	15	-3	104	3	19	-46	0
1232	0	0	724	-162	-886	-281	805	-524	83	-69	118	38	3	-9	0
1233	0	0	745	-157	-902	-294	823	-529	-1	-114	112	-5	15	-34	0
1234	0	0	982	-143	-1125	-419	1053	-634	15	11	164	11	25	-40	0
1235	0	0	1001	-118	-1119	-441	1060	-618	-9	-65	98	29	58	-42	0
1236	0	0	1125	-126	-1251	-499	1188	-688	27	-9	91	23	7	-31	0
1237	0	0	1116	-98	-1214	-509	1165	-656	23	13	58	67	65	1	0
1238	0	0	1017	-106	-1123	-455	1070	-614	27	-48	40	-5	-50	-71	0
1239	0	0	1109	-120	-1229	-494	1169	-674	54	21	129	102	-9	0	0
1240	0	0	1079	-116	-1195	-481	1137	-655	-9	-89	52	29	-1	-97	0
1241	0	0	1195	-114	-1309	-540	1252	-711	9	-29	116	21	15	-75	0
1242	0	0	1203	-112	-1315	-545	1259	-713	-1	-97	48	-31	-19	-27	0
1243	0	0	1253	-95	-1348	-579	1300	-721	7	-108	44	69	-21	-7	0
1244	0	0	1302	-98	-1400	-602	1351	-749	25	-110	62	9	-13	62	0
1245	0	0	1274	-93	-1367	-590	1320	-730	5	-97	38	3	-25	13	0
1246	0	0	1209	-104	-1313	-552	1261	-708	-42	-98	44	9	-40	-27	0
1247	0	0	1196	-97	-1293	-549	1244	-695	1	-73	110	-13	34	-29	0
1248	0	0	1120	-69	-1189	-525	1154	-629	34	-83	-32	81	-77	-13	0
1249	0	0	1024	-62	-1086	-481	1055	-574	0	-69	79	-23	5	23	0
1250	0	0	970	-65	-1035	-452	1002	-550	-44	-44	32	-5	-40	-71	0
1251	0	0	1006	-64	-1070	-471	1038	-567	7	-71	25	36	-44	38	0
1252	0	0	941	-48	-989	-446	965	-518	-25	-87	15	97	-64	1	0
1253	0	0	974	-48	-1022	-463	998	-535	48	-85	114	42	-7	48	0
1254	0	0	963	-38	-1001	-462	982	-519	-38	-71	-11	85	19	19	0
1255	0	0	938	-32	-970	-453	954	-501	31	-147	93	-15	-17	-19	0
1256	0	0	862	-73	-935	-394	898	-504	7	-65	77	46	13	7	0
1257	0	0	734	-65	-799	-334	766	-432	-34	-64	-15	60	-7	-77	0
1258	0	0	617	-69	-686	-274	651	-377	-52	-67	11	73	-17	-3	0
1259	0	0	596	-73	-669	-261	632	-371	-23	-69	34	69	-44	-34	0
1260	0	0	621	-44	-665	-288	643	-354	-58	-21	5	7	-17	-91	0
1261	0	0	622	-25	-647	-298	634	-336	-34	-52	83	23	13	-27	0
1262	0	0	683	-13	-696	-335	689	-354	-34	-87	-25	13	-102	-64	0
1263	0	0	791	23	-768	-407	779	-372	-27	-48	60	42	-32	15	0
1264	0	0	953	40	-913	-496	933	-436	25	-95	93	46	-27	-3	0
1265	0	0	1126	42	-1084	-584	1105	-521	-5	-48	60	32	-46	19	0
1266	0	0	1116	34	-1082	-575	1099	-524	13	-110	38	5	-64	-7	0
1267	0	0	1235	31	-1204	-633	1219	-586	11	-81	3	29	-31	-27	0
1268	0	0	1313	27	-1286	-670	1299	-629	-23	-7	54	-23	34	1	0
1269	0	0	1385	27	-1358	-706	1371	-665	44	-58	54	38	-54	54	0
1270	0	0	1512	40	-1472	-776	1492	-716	7	-56	7	9	-42	31	0
1271	0	0	1570	67	-1503	-818	1536	-718	0	-27	21	65	-40	54	0
1272	0	0	1704	79	-1625	-891	1664	-773	21	-5	42	-5	1	-48	0
1273	0	0	1899	122	-1777	-1010	1838	-827	1	1	97	34	-38	23	0
1274	0	0	1988	153	-1835	-1070	1911	-841	62	-23	56	67	-15	48	0
1275	0	0	1961	188	-1773	-1074	1867	-792	-104	-52	-54	29	-42	-62	0
1276	0	0	2026	199	-1827	-1112	1926	-814	69	11	27	75	38	46	0
1277	0	0	1873	203	-1670	-1038	1771	-733	-5	-36	1	1	36	-52	0
1278	0	0	1778	182	-1596	-980	1687	-707	-71	-38	64	7	-38	-13	0
1279	0	0	1695	188	-1507	-941	1601	-659	23	1	17	64	13	-67	0
1280	0	0	1592	192	-1400	-892	1496	-604	-42	-52	11	38	15	-58	0
1281	0	0	1518	213	-1305	-865	1411	-546	-42	-1	-5	40	15	-21	0
1282	0	0	1344	246	-1098	-795	1221	-426	-65	-83	13	0	-9	-32	0
1283	0	0	1425	263	-1162	-844	1293	-449	-13	42	98	9	73	-36	0
1284	0	0	1302	294	-1008	-798	1155	-357	32	-13	87	42	-5	34	0
1285	0	0	1264	312	-952	-788	1108	-320	-3	-13	36	15	27	11	0
1286	0	0	1085	323	-762	-704	923	-219	-65	-29	34	11	-71	-11	0
1287	0	0	966	355	-611	-660	788	-128	-15	13	75	-11	23	56	0
1288	0	0	773	384	-389	-578	581	-2	-13	-25	85	-25	13	19	0
1289	0	0	692	415	-277	-553	484	69	-40	-48	19	9	-87	-44	0
1290	0	0	556	440	-116	-498	336	162	-54	-5	40	25	-13	56	0
1291	0	0	497	465	-32	-481	264	216	-73	-36	-19	-5	-25	36	0
1292	0	0	546	448	-98	-497	322	175	25	-27	31	21	36	81	0
1293	0	0	488	461	-27	-474	257	217	-40	11	69	60	60	54	0
1294	0	0	573	486	-87	-529	330	199	-67	1	34	-23	-5	13	0
1295	0	0	653	500	-153	-576	403	173	25	3	21	23	11	23	0
1296	0	0	573	525	-48	-549	310	238	-56	44	25	11	-50	-5	0
1297	0	0	537	537	0	-537	268	268	-34	-1	13	-50	-15	48	0
1298	0	0	534	541	7	-537	263	274	-38	-5	83	-23	-36	54	0
1299	0	0	423	558	135	-490	144	346	-25	0	-54	25	15	17	0
1300	0	0	635	564	-71	-599	353	246	58	-3	38	11	-73	65	0
1301	0	0	674	566	-108	-620	391	229	56	-5	64	0	46	73	0
1302	0	0	756	574	-182	-665	469	196	-29	9	48	-34	-52	118	0
1303	0	0	907	597	-310	-752	608	143	-7	29	25	0	-31	102	0
1304	0	0	1004	576	-428	-790	716	74	-11	13	98	-19	5	100	0
1305	0	0	1062	558	-504	-810	783	27	102	-67	122	-81	-9	36	0
1306	0	0	1021	558	-463	-789	742	47	-40	-73	31	-79	-131	29	0
1307	0	0	1136	541	-595	-838	865	-27	36	46	89	-56	-58	73	0
1308	0	0	1128	535	-593	-831	860	-29	25	1	122	-21	-42	97	0
1309	0	0	1046	523	-523	-784	784	0	-9	56	44	-81	-25	36	0
1310	0	0	1058	492	-566	-775	812	-37	5	-19	54	-106	-65	-21	0
1311	0	0	1052	453	-599	-752	825	-73	-34	27	64	-38	-62	36	0
1312	0	0	1087	430	-657	-758	872	-113	31	-34	75	-25	-34	79	0
1313	0	0	1132	395	-737	-763	934	-171	15	-7	73	-97	-69	93	0
1314	0	0	1126	364	-762	-745	944	-199	-13	-19	73	-38	11	65	0
1315	0	0	1186	329	-857	-757	1021	-264	58	-34	13	-1	-71	100	0
1316	0	0	1085	306	-779	-695	932	-236	25	-1	25	0	-17	102	0
1317	0	0	1046	267	-779	-656	912	-256	-11	17	62	-46	25	93	0
1318	0	0	916	230	-686	-573	801	-228	42	36	1	-29	23	161	0
1319	0	0	733	184	-549	-458	641	-182	7	-42	1	32	-40	19	0
1320	0	0	641	143	-498	-392	569	-177	-77	73	32	-19	23	79	0
1321	0	0	513	129	-384	-321	448	-127	-71	-9	7	-17	71	7	0
1322	0	0	480	122	-358	-301	419	-118	-34	50	67	54	114	73	0
1323	0	0	342	102	-240	-222	291	-69	31	23	15	-25	67	83	0
1324	0	0	201	89	-112	-145	156	-11	-85	11	60	34	87	65	0
1325	0	0	29	38	9	-33	10	23	-17	11	31	32	58	-19	0
1326	0	0	-35	7	42	14	-38	24	21	5	19	-11	44	23	0
1327	0	0	-216	-1	215	108	-215	107	9	50	-7	58	75	83	0
1328	0	0	-365	-34	331	199	-348	148	-7	-64	-25	-17	25	23	0
1329	0	0	-468	-67	401	267	-434	167	-1	11	-23	133	1	5	0
1330	0	0	-531	-58	473	294	-502	207	-40	-3	60	50	34	3	0
1331	0	0	-566	-62	504	314	-535	221	65	-44	31	62	44	89	0
1332	0	0	-506	-60	446	283	-476	193	1	-15	44	32	0	17	0
1333	0	0	-529	-85	444	307	-486	179	36	3	83	11	36	7	0
1334	0	0	-505	-100	405	302	-455	152	23	9	75	-23	17	46	0
1335	0	0	-466	-110	356	288	-411	123	-31	44	0	29	29	0	0
1336	0	0	-368	-110	258	239	-313	74	81	46	54	62	75	32	0
1337	0	0	-446	-126	320	286	-383	97	27	-23	141	13	-13	98	0
1338	0	0	-465	-151	314	308	-389	81	40	-58	42	-38	-34	0	0
1339	0	0	-489	-164	325	326	-407	80	69	-95	56	67	23	62	0
1340	0	0	-424	-166	258	295	-341	46	-1	-60	75	-29	7	-34	0
1341	0	0	-350	-155	195	252	-272	20	40	-31	67	0	36	11	0
1342	0	0	-273	-157	116	215	-194	-20	23	-17	128	-3	52	3	0
1343	0	0	-174	-159	15	166	-94	-72	-17	-69	-3	-60	-1	-40	0
1344	0	0	-39	-168	-129	103	45	-148	83	29	139	-3	54	89	0
1345	0	0	-64	-166	-102	115	19	-134	0	-56	31	-65	7	3	0
1346	0	0	4	-172	-176	84	90	-174	56	23	79	-21	58	3	0
1347	0	0	-31	-172	-141	101	55	-156	25	42	87	25	44	40	0
1348	0	0	-138	-172	-34	155	-52	-103	-71	-11	38	-69	-15	-5	0
1349	0	0	-138	-180	-42	159	-48	-111	87	56	81	77	67	1	0
1350	0	0	-371	-195	176	283	-273	-9	-50	-9	-38	-44	-34	-32	0
1351	0	0	-190	-190	0	190	-95	-95	15	-3	81	23	-5	-1	0
1352	0	0	-296	-184	112	240	-204	-36	-19	15	67	-31	60	116	0
1353	0	0	-269	-186	83	227	-176	-51	-31	-36	23	13	32	1	0
1354	0	0	-213	-192	21	202	-117	-85	56	3	143	48	93	112	0
1355	0	0	-328	-197	131	262	-229	-33	-52	-69	42	0	17	-7	0
1356	0	0	-283	-188	95	235	-189	-46	38	42	77	42	102	42	0
1357	0	0	-445	-178	267	311	-356	44	-5	-13	67	0	40	104	0
1358	0	0	-539	-186	353	362	-446	83	-32	-29	87	-50	7	36	0
1359	0	0	-643	-188	455	415	-549	133	13	-48	58	3	-5	23	0
1360	0	0	-666	-178	488	422	-577	155	46	-46	40	7	-46	64	0
1361	0	0	-611	-194	417	402	-514	111	52	0	29	7	9	110	0
1362	0	0	-620	-188	432	404	-526	122	-27	25	-62	81	19	89	0
1363	0	0	-591	-176	415	383	-503	119	-1	21	9	38	-50	65	0
1364	0	0	-558	-192	366	375	-462	87	7	21	112	-17	7	91	0
1365	0	0	-581	-203	378	392	-479	87	-36	48	-62	0	25	9	0
1366	0	0	-500	-184	316	342	-408	66	73	64	65	40	114	62	0
1367	0	0	-657	-178	479	417	-568	150	-32	32	32	-15	27	9	0
1368	0	0	-740	-178	562	459	-651	192	-40	-17	40	-9	-1	13	0
1369	0	0	-810	-203	607	506	-708	202	-56	5	-34	-104	-9	-79	0
1370	0	0	-765	-215	550	490	-657	167	-73	3	97	-31	44	54	0
1371	0	0	-701	-195	506	448	-603	155	-36	-73	-56	-19	-29	-71	0
1372	0	0	-593	-178	415	385	-504	118	23	54	52	-11	19	13	0
1373	0	0	-471	-184	287	327	-379	51	-32	-75	-11	-112	-64	0	0
1374	0	0	-307	-197	110	252	-208	-43	52	-1	50	13	-5	46	0
1375	0	0	-206	-211	-5	208	-100	-108	0	-56	-23	-44	13	-17	0
1376	0	0	33	-199	-232	83	132	-215	58	-15	52	-9	17	29	0
1377	0	0	-116	-201	-85	158	-15	-143	-13	-42	-73	-40	-3	-38	0
1378	0	0	16	-203	-219	93	117	-211	-17	-32	-17	-87	-48	-67	0
1379	0	0	4	-199	-203	97	103	-201	-21	34	-73	-23	34	-77	0
1380	0	0	62	-209	-271	73	166	-240	-23	-65	-50	-114	-64	-34	0
1381	0	0	155	-194	-349	19	252	-271	-11	44	-40	3	34	-60	0
1382	0	0	157	-199	-356	21	256	-277	-54	-5	-34	-89	73	9	0
1383	0	0	156	-228	-384	36	270	-306	-7	-5	-75	5	-23	65	0
1384	0	0	116	-219	-335	51	225	-277	-56	-87	-64	-36	-95	-34	0
1385	0	0	29	-215	-244	93	136	-229	-19	21	-48	48	-32	-50	0
1386	0	0	-68	-213	-145	140	38	-179	-34	15	23	32	-44	56	0
1387	0	0	-304	-209	95	256	-199	-57	-54	-71	-23	-50	-1	-25	0
1388	0	0	-416	-203	213	309	-314	5	38	34	-9	27	48	34	0
1389	0	0	-737	-188	549	462	-643	180	-122	-21	-17	-85	-27	31	0
1390	0	0	-859	-186	673	522	-766	243	-64	-67	0	-112	-13	-38	0
1391	0	0	-997	-192	805	594	-901	306	-5	13	-15	-29	23	-11	0
1392	0	0	-1125	-194	931	659	-1028	368	-62	38	0	-42	-19	5	0
1393	0	0	-1187	-186	1001	686	-1094	407	-52	-15	-13	-34	-15	-36	0
1394	0	0	-1243	-188	1055	715	-1149	433	11	-7	-40	-40	23	-64	0
1395	0	0	-1169	-194	975	681	-1072	390	81	124	-11	46	48	-5	0
1396	0	0	-1338	-194	1144	766	-1241	475	19	-21	-31	17	-15	34	0
1397	0	0	-1198	-194	1004	696	-1101	405	62	69	25	29	9	13	0
1398	0	0	-1388	-205	1183	796	-1285	489	-9	50	3	46	23	-9	0
1399	0	0	-1361	-194	1167	777	-1264	486	64	-73	-17	-13	-1	-46	0
1400	0	0	-1256	-201	1055	728	-1155	427	58	50	38	81	5	25	0
1401	0	0	-1209	-174	1035	691	-1122	430	-65	-89	-7	-67	-9	-52	0
1402	0	0	-876	-153	723	514	-799	285	27	67	42	1	65	0	0
1403	0	0	-799	-153	646	476	-722	246	40	-31	34	44	102	52	0
1404	0	0	-529	-143	386	336	-457	121	27	0	-17	21	52	-21	0
1405	0	0	-393	-172	221	282	-307	24	65	60	98	-17	79	23	0
1406	0	0	-286	-176	110	231	-198	-33	83	-15	77	21	40	-17	0
1407	0	0	-132	-192	-60	162	-36	-126	54	-1	23	-13	52	-13	0
1408	0	0	-69	-195	-126	132	28	-160	95	-5	62	62	34	60	0
1409	0	0	-74	-225	-151	149	38	-188	-29	-11	-77	36	-38	-54	0
1410	0	0	68	-197	-265	64	166	-231	69	-44	0	60	62	7	0
1411	0	0	161	-205	-366	22	263	-285	60	-17	32	21	56	79	0
1412	0	0	268	-195	-463	-36	365	-329	17	85	-25	52	40	17	0
1413	0	0	392	-195	-587	-98	489	-391	46	-44	54	38	-23	69	0
1414	0	0	425	-203	-628	-111	526	-415	7	75	42	1	17	97	0
1415	0	0	507	-195	-702	-156	604	-448	5	-9	38	-1	15	1	0
1416	0	0	508	-176	-684	-166	596	-430	36	-81	-13	56	-36	106	0
1417	0	0	481	-157	-638	-162	559	-397	46	-19	-1	3	-34	19	0
1418	0	0	344	-168	-512	-88	428	-340	-17	25	-17	5	7	34	0
1419	0	0	175	-174	-349	0	262	-261	-40	-42	-60	46	3	-19	0
1420	0	0	62	-174	-236	56	149	-205	0	-52	3	-19	-91	-19	0
1421	0	0	10	-174	-184	82	97	-179	85	-77	27	31	23	-34	0
1422	0	0	-88	-153	-65	120	-11	-109	-110	-25	-89	-25	1	-19	0
1423	0	0	-134	-174	-40	154	-47	-107	23	-21	-75	32	114	0	0
1424	0	0	-215	-184	31	199	-123	-76	-60	-75	-9	13	-1	15	0
1425	0	0	-253	-180	73	216	-163	-53	-5	-31	29	9	102	-1	0
1426	0	0	-339	-159	180	249	-259	10	-44	-54	11	7	-11	-36	0
1427	0	0	-548	-166	382	357	-465	108	-58	-15	-25	23	29	36	0
1428	0	0	-692	-161	531	426	-611	185	-29	-128	-27	17	-46	-89	0
1429	0	0	-841	-157	684	499	-762	263	-48	-27	-5	27	23	-32	0
1430	0	0	-915	-172	743	543	-829	285	-52	-87	-62	-29	1	-50	0
1431	0	0	-928	-174	754	551	-841	290	-75	-91	-7	58	-42	31	0
1432	0	0	-919	-176	743	547	-831	283	-19	-122	5	-9	-42	23	0
1433	0	0	-866	-178	688	522	-777	255	-48	-71	1	0	23	13	0
1434	0	0	-829	-172	657	500	-743	242	0	-56	-29	9	-54	-25	0
1435	0	0	-851	-182	669	516	-760	243	71	-91	50	73	32	5	0
1436	0	0	-996	-168	828	582	-912	330	-85	-83	-50	-122	-64	-38	0
1437	0	0	-983	-159	824	571	-903	332	21	23	104	19	1	-31	0
1438	0	0	-1111	-149	962	630	-1036	406	-21	64	-79	13	-7	-62	0
1439	0	0	-1022	-151	871	586	-946	360	60	-31	-85	58	23	-52	0
1440	0	0	-901	-147	754	524	-827	303	42	32	-52	-11	50	-23	0
1441	0	0	-765	-151	614	458	-689	231	29	-79	-106	21	38	-23	0
1442	0	0	-591	-161	430	376	-510	134	19	-149	-122	46	-27	42	0
1443	0	0	-301	-166	135	233	-218	-15	54	-133	-34	-38	-5	23	0
1444	0	0	-140	-155	-15	147	-62	-85	50	-166	25	-13	32	-1	0
1445	0	0	190	-166	-356	-12	273	-261	97	-192	-73	-69	-69	1	0
1446	0	0	345	-188	-533	-78	439	-360	0	-213	-46	-137	-3	93	0
1447	0	0	662	-201	-863	-230	762	-532	106	-186	-48	-75	-81	34	0
1448	0	0	798	-203	-1001	-297	899	-602	-21	-129	-69	-178	-129	145	0
1449	0	0	995	-207	-1202	-394	1098	-704	-44	-192	-155	-164	-201	15	0
1450	0	0	1271	-209	-1480	-531	1375	-844	46	-133	-71	-201	-108	87	0
1451	0	0	1381	-184	-1565	-598	1473	-874	-44	-226	-128	-258	-207	128	0
1452	0	0	1460	-159	-1619	-650	1539	-889	36	-304	-106	-217	-133	89	0
1453	0	0	1610	-141	-1751	-734	1680	-946	17	-265	-151	-186	-141	162	0
1454	0	0	1589	-131	-1720	-729	1654	-925	64	-358	-128	-242	-149	209	0
1455	0	0	1645	-137	-1782	-754	1713	-959	-31	-240	-219	-207	-120	110	0
1456	0	0	1487	-129	-1616	-679	1551	-872	38	-225	-219	-219	-93	155	0
1457	0	0	1362	-124	-1486	-619	1424	-805	128	-176	-166	-195	-34	164	0
1458	0	0	1013	-131	-1144	-441	1078	-637	1	-180	-188	-180	-95	168	0
1459	0	0	694	-124	-818	-285	756	-471	-79	-244	-190	-244	-54	98	0
1460	0	0	520	-108	-628	-206	574	-368	-1	-65	-159	-108	17	184	0
1461	0	0	184	-139	-323	-22	253	-231	-38	-71	-133	-186	50	141	0
1462	0	0	-64	-157	-93	110	14	-125	-147	-81	-122	-205	9	172	0
1463	0	0	-380	-194	186	287	-283	-4	-122	-69	-110	-172	29	81	0
1464	0	0	-576	-225	351	400	-463	63	-52	-36	-89	-25	83	60	0
1465	0	0	-717	-225	492	471	-604	133	-56	-79	-56	-91	9	38	0
1466	0	0	-971	-236	735	603	-853	249	-77	-54	-116	-9	17	44	0
1467	0	0	-1137	-228	909	682	-1023	340	-67	-116	-85	-48	19	21	0
1468	0	0	-1227	-219	1008	723	-1117	394	-36	-50	-97	21	5	15	0
1469	0	0	-1254	-217	1037	735	-1145	410	-67	-54	-89	9	1	-32	0
1470	0	0	-1248	-211	1037	729	-1142	413	21	-36	-97	65	-13	-100	0
1471	0	0	-1155	-201	954	678	-1054	376	27	-120	-120	126	-58	-131	0
1472	0	0	-1010	-205	805	607	-907	300	0	-25	-73	87	-75	-116	0
1473	0	0	-891	-199	692	545	-791	246	-21	-102	-85	71	-34	-129	0
1474	0	0	-665	-188	477	426	-571	144	-25	-31	-60	60	-19	-89	0
1475	0	0	-555	-197	358	376	-456	80	65	-50	-17	135	11	-81	0
1476	0	0	-414	-201	213	307	-313	6	-1	-54	-29	-17	-48	-110	0
1477	0	0	-356	-199	157	277	-256	-21	56	-60	-34	81	9	-97	0
1478	0	0	-309	-199	110	254	-209	-44	19	-52	-67	73	25	-170	0
1479	0	0	-196	-217	-21	206	-87	-119	1	-38	32	124	40	-122	0
1480	0	0	-292	-203	89	247	-190	-57	25	-106	23	46	104	-135	0
1481	0	0	-91	-182	-91	136	0	-136	-9	-87	27	44	-7	-120	0
1482	0	0	-111	-192	-81	151	-15	-136	108	-87	120	75	52	-67	0
1483	0	0	-25	-164	-139	94	57	-151	-23	-89	38	23	-38	-118	0
1484	0	0	62	-174	-236	56	149	-205	64	-46	195	112	52	-40	0
1485	0	0	-24	-188	-164	106	70	-176	7	-122	97	31	106	-161	0
1486	0	0	45	-205	-250	80	147	-227	38	-38	166	67	42	-128	0
1487	0	0	-143	-205	-62	174	-40	-133	-1	-42	133	60	73	-195	0
1488	0	0	-282	-215	67	248	-174	-74	-141	-25	106	65	1	-149	0
1489	0	0	-354	-190	164	272	-259	-13	-54	-54	147	-3	-69	-236	0
1490	0	0	-441	-178	263	309	-352	42	-64	0	108	32	-25	-182	0
1491	0	0	-450	-161	289	305	-369	64	-58	77	91	64	5	-190	0
1492	0	0	-409	-153	256	281	-332	51	-32	87	81	-40	40	-139	0
1493	0	0	-424	-168	256	296	-340	44	-34	25	139	11	23	-195	0
1494	0	0	-480	-170	310	325	-395	70	32	-27	93	7	-50	-102	0
1495	0	0	-470	-170	300	320	-385	65	-34	81	23	13	-9	-139	0
1496	0	0	-490	-176	314	333	-402	69	56	27	36	-19	3	-116	0
1497	0	0	-610	-178	432	394	-521	127	-44	42	62	-7	0	-153	0
1498	0	0	-777	-201	576	489	-676	187	-29	31	-122	-9	-56	-133	0
1499	0	0	-904	-194	710	549	-807	258	-98	21	-60	-32	-34	-135	0
1500	0	0	-942	-190	752	566	-847	281	-38	38	-54	-48	-69	-118	0
1501	0	0	-1028	-194	834	611	-931	320	-110	-5	-73	0	29	-79	0
1502	0	0	-1054	-203	851	628	-952	324	-34	29	-126	-5	64	-62	0
1503	0	0	-1194	-184	1010	689	-1102	413	-65	19	-186	-36	34	-106	0
1504	0	0	-1229	-188	1041	708	-1135	426	-71	79	-190	-48	44	-122	0
1505	0	0	-1239	-190	1049	714	-1144	429	13	-50	-145	-5	46	-87	0
1506	0	0	-1326	-205	1121	765	-1223	458	-21	-62	-120	-7	15	-50	0
1507	0	0	-1458	-190	1268	824	-1363	539	-85	-58	-180	38	-11	-52	0
1508	0	0	-1601	-205	1396	903	-1498	595	-89	-89	-213	-73	27	-126	0
1509	0	0	-1665	-195	1470	930	-1567	637	-54	-100	-199	-38	32	-98	0
1510	0	0	-1707	-190	1517	948	-1612	663	-73	-164	-190	-34	-25	-126	0
1511	0	0	-1676	-190	1486	933	-1581	648	-48	-194	-174	60	-54	-147	0
1512	0	0	-1536	-186	1350	861	-1443	582	0	-106	-192	60	54	-93	0
1513	0	0	-1553	-176	1377	864	-1465	600	3	-149	-128	31	-15	-56	0
1514	0	0	-1472	-180	1292	826	-1382	556	-40	-110	-172	17	0	-122	0
1515	0	0	-1442	-178	1264	810	-1353	543	13	-124	-145	-5	87	-87	0
1516	0	0	-1363	-153	1210	758	-1286	528	34	-151	-124	46	56	-141	0
1517	0	0	-1421	-182	1239	801	-1330	528	34	-102	-83	40	79	-13	0
1518	0	0	-1472	-192	1280	832	-1376	544	36	-73	-97	50	89	-124	0
1519	0	0	-1468	-176	1292	822	-1380	558	-25	-3	-75	40	44	-145	0
1520	0	0	-1429	-186	1243	807	-1336	528	23	-67	29	27	104	-21	0
1521	0	0	-1359	-178	1181	768	-1270	501	-54	-106	-17	-36	23	-75	0
1522	0	0	-1124	-176	948	650	-1036	386	124	56	85	85	219	-17	0
1523	0	0	-1202	-176	1026	689	-1114	425	-87	17	32	11	67	-5	0
1524	0	0	-1027	-162	865	594	-946	351	25	54	89	100	116	-64	0
1525	0	0	-987	-149	838	568	-912	344	46	31	79	100	97	81	0
1526	0	0	-903	-172	731	537	-817	279	25	75	108	42	102	3	0
1527	0	0	-927	-192	735	559	-831	271	21	44	161	56	172	-3	0
1528	0	0	-971	-195	776	583	-873	290	-44	145	42	85	164	-83	0
1529	0	0	-907	-209	698	558	-802	244	52	91	131	110	135	-38	0
1530	0	0	-985	-213	772	599	-878	279	3	114	120	83	162	-3	0
1531	0	0	-942	-219	723	580	-832	252	-19	89	97	71	65	-9	0
1532	0	0	-896	-219	677	557	-786	229	46	166	108	108	155	-13	0
1533	0	0	-914	-199	715	556	-814	258	-15	108	58	102	131	-38	0
1534	0	0	-769	-199	570	484	-669	185	9	149	120	124	93	75	0
1535	0	0	-814	-201	613	507	-713	206	21	54	91	166	97	56	0
1536	0	0	-775	-209	566	492	-670	178	21	40	46	44	81	-75	0
1537	0	0	-837	-213	624	525	-730	205	48	31	5	102	29	-1	0
1538	0	0	-911	-201	710	556	-810	254	-79	44	27	19	69	-23	0
1539	0	0	-1004	-199	805	601	-904	303	9	-64	93	-17	7	0	0
1540	0	0	-922	-199	723	560	-822	262	7	-42	-3	44	15	7	0
1541	0	0	-945	-201	744	573	-844	271	-64	-73	-13	-36	-69	-5	0
1542	0	0	-942	-201	741	571	-841	270	-91	-172	-3	-62	-93	40	0
1543	0	0	-695	-197	498	446	-596	150	5	-58	23	-64	-19	21	0
1544	0	0	-676	-190	486	433	-581	148	69	-133	-58	-95	-50	89	0
1545	0	0	-517	-174	343	345	-430	84	0	-174	-73	-159	-147	36	0
1546	0	0	-356	-170	186	263	-271	8	56	-104	-36	-118	-25	91	0
1547	0	0	-327	-174	153	250	-240	-10	-58	-215	-73	-149	-124	-36	0
1548	0	0	-263	-184	79	223	-171	-52	-3	-135	-89	-91	-67	112	0
1549	0	0	-224	-176	48	200	-136	-64	-7	-174	-118	-122	-155	131	0
1550	0	0	-104	-166	-62	135	-21	-114	100	-176	-97	-133	-87	102	0
1551	0	0	20	-174	-194	77	107	-184	-50	-174	-161	-188	-137	17	0
1552	0	0	150	-164	-314	7	232	-239	91	-161	-178	-145	-67	135	0
1553	0	0	208	-164	-372	-22	290	-268	-40	-114	-168	-174	-149	129	0
1554	0	0	341	-178	-519	-81	430	-348	46	-186	-15	-141	-95	147	0
1555	0	0	396	-176	-572	-110	484	-374	1	-256	-166	-190	-67	15	0
1556	0	0	427	-180	-607	-123	517	-393	-1	-192	-60	-201	-98	118	0
1557	0	0	463	-186	-649	-138	556	-417	34	-176	-124	-102	-139	166	0
1558	0	0	349	-176	-525	-86	437	-350	-50	-178	-79	-176	-131	147	0
1559	0	0	359	-186	-545	-86	452	-365	-29	-129	-133	-168	-27	87	0
1560	0	0	378	-186	-564	-96	471	-375	-58	-114	-151	-139	-97	79	0
1561	0	0	467	-194	-661	-136	564	-427	11	-87	-32	-87	-106	194	0
1562	0	0	434	-184	-618	-125	526	-401	-17	-135	-31	-79	-102	135	0
1563	0	0	572	-176	-748	-198	660	-462	46	-172	-48	-81	3	97	0
1564	0	0	638	-172	-810	-233	724	-491	19	-124	9	-15	-83	147	0
1565	0	0	629	-178	-807	-225	718	-492	40	-176	77	-64	-67	100	0
1566	0	0	697	-199	-896	-249	796	-547	48	-145	64	-83	-13	81	0
1567	0	0	584	-197	-781	-193	682	-489	32	-65	34	-19	-52	79	0
1568	0	0	487	-211	-698	-138	592	-454	-36	-98	-40	-131	-73	48	0
1569	0	0	462	-207	-669	-127	565	-438	21	-135	52	0	-91	40	0
1570	0	0	492	-192	-684	-150	588	-438	0	-77	29	0	-65	19	0
1571	0	0	502	-190	-692	-156	597	-441	0	-64	58	73	-97	58	0
1572	0	0	561	-182	-743	-189	652	-462	-9	1	77	11	-17	3	0
1573	0	0	650	-180	-830	-235	740	-505	-15	-3	46	3	-13	-25	0
1574	0	0	807	-178	-985	-314	896	-581	50	-95	128	9	-5	44	0
1575	0	0	970	-182	-1152	-394	1061	-667	71	-5	190	81	-3	23	0
1576	0	0	1013	-180	-1193	-416	1103	-686	0	-71	137	83	-67	69	0
1577	0	0	1189	-180	-1369	-504	1279	-774	77	-128	145	29	-118	-13	0
1578	0	0	1206	-186	-1392	-510	1299	-789	7	50	91	108	65	60	0
1579	0	0	1395	-188	-1583	-603	1489	-885	32	-93	195	-64	-112	-27	0
1580	0	0	1479	-195	-1674	-642	1576	-934	81	-58	203	81	17	9	0
1581	0	0	1563	-190	-1753	-686	1658	-971	-71	-17	124	15	-133	-60	0
1582	0	0	1830	-201	-2031	-814	1930	-1116	85	-17	203	46	0	73	0
1583	0	0	1955	-190	-2145	-882	2050	-1167	42	-56	155	-36	-98	-64	0
1584	0	0	2055	-195	-2250	-930	2152	-1222	32	50	194	32	-19	91	0
1585	0	0	2241	-195	-2436	-1023	2338	-1315	93	-114	178	0	-98	-50	0
1586	0	0	2276	-178	-2454	-1049	2365	-1316	-3	-48	174	9	-27	38	0
1587	0	0	2283	-178	-2461	-1052	2372	-1319	-77	-54	120	-1	-93	3	0
1588	0	0	2281	-180	-2461	-1050	2371	-1320	32	-75	174	3	-54	25	0
1589	0	0	2184	-178	-2362	-1003	2273	-1270	-1	-124	159	-32	-54	-7	0
1590	0	0	2112	-186	-2298	-963	2205	-1242	-1	-19	77	3	-60	27	0
1591	0	0	2006	-190	-2196	-908	2101	-1193	7	-112	91	0	-104	-7	0
1592	0	0	1893	-184	-2077	-854	1985	-1130	-54	-209	58	-81	-104	5	0
1593	0	0	1893	-190	-2083	-851	1988	-1136	9	-91	36	-38	-62	147	0
1594	0	0	1746	-176	-1922	-785	1834	-1049	-36	-184	69	-56	-108	75	0
1595	0	0	1655	-182	-1837	-736	1746	-1009	0	-110	52	7	-106	120	0
1596	0	0	1465	-195	-1660	-635	1562	-927	-77	-110	85	3	-97	141	0
1597	0	0	1235	-188	-1423	-523	1329	-805	-91	-106	36	-67	-62	116	0
1598	0	0	993	-194	-1187	-399	1090	-690	-56	-141	48	-56	-77	71	0
1599	0	0	865	-186	-1051	-339	958	-618	-29	-85	60	3	-102	122	0
1600	0	0	702	-147	-849	-277	775	-498	-54	-176	27	-71	-34	29	0
1601	0	0	535	-120	-655	-207	595	-387	-91	-116	-1	-65	-89	67	0
1602	0	0	462	-110	-572	-176	517	-341	-62	-56	-17	-48	-25	116	0
1603	0	0	371	-114	-485	-128	428	-299	44	-106	7	-31	-71	71	0
1604	0	0	256	-126	-382	-65	319	-254	-54	-122	23	-64	-91	64	0
1605	0	0	215	-153	-368	-31	291	-260	5	-29	-32	25	-25	-29	0
1606	0	0	84	-162	-246	39	165	-204	-44	-108	-40	32	-102	-15	0
1607	0	0	-30	-194	-164	112	67	-179	-48	-5	34	-77	-3	13	0
1608	0	0	-178	-195	-17	186	-80	-106	-46	-85	46	-141	-36	-23	0
1609	0	0	-173	-176	-3	174	-85	-89	-11	-71	93	-100	-36	-25	0
1610	0	0	-193	-174	19	183	-106	-77	13	-21	-15	23	23	-21	0
1611	0	0	-136	-153	-17	144	-59	-85	-32	0	62	-79	-71	-3	0
1612	0	0	-40	-131	-91	85	25	-111	-5	-52	52	5	-23	9	0
1613	0	0	91	-104	-195	6	143	-149	83	19	58	32	44	-1	0
1614	0	0	225	-97	-322	-64	273	-209	64	25	98	-21	27	25	0
1615	0	0	380	-95	-475	-142	427	-285	83	-9	131	-25	-67	5	0
1616	0	0	454	-83	-537	-185	495	-310	1	9	114	-1	3	56	0
1617	0	0	578	-73	-651	-252	614	-362	36	-9	58	75	-77	36	0
1618	0	0	619	-79	-698	-270	658	-388	52	131	83	69	46	54	0
1619	0	0	617	-65	-682	-276	649	-373	1	52	13	-38	17	-21	0
1620	0	0	772	-54	-826	-359	799	-440	27	83	56	32	73	-5	0
1621	0	0	830	-62	-892	-384	861	-477	19	97	110	54	100	104	0
1622	0	0	871	-73	-944	-399	907	-508	-29	1	79	34	-21	25	0
1623	0	0	919	-85	-1004	-417	961	-544	-9	93	62	29	106	-13	0
1624	0	0	924	-102	-1026	-411	975	-564	75	69	151	67	112	128	0
1625	0	0	861	-118	-979	-371	920	-548	9	-50	91	-34	40	-5	0
1626	0	0	799	-139	-938	-330	868	-538	44	15	176	29	15	128	0
1627	0	0	561	-139	-700	-211	630	-419	-69	32	114	3	34	-31	0
1628	0	0	471	-147	-618	-162	544	-382	29	42	118	40	-1	3	0
1629	0	0	174	-157	-331	-8	252	-244	-23	-11	83	97	0	-11	0
1630	0	0	50	-128	-178	39	114	-153	-85	-31	102	-36	85	-31	0
1631	0	0	-93	-139	-46	116	-23	-92	-56	36	77	23	-9	40	0
1632	0	0	-208	-137	71	172	-139	-33	-75	17	100	67	79	54	0
1633	0	0	-250	-153	97	201	-173	-28	46	-15	161	112	19	161	0
1634	0	0	-468	-176	292	322	-380	58	-108	-62	71	-36	-32	19	0
1635	0	0	-559	-197	362	378	-460	82	-9	52	93	3	29	93	0
1636	0	0	-730	-211	519	470	-624	154	-79	-13	29	-11	58	69	0
1637	0	0	-849	-238	611	543	-730	186	-64	13	97	-7	40	38	0
1638	0	0	-1035	-228	807	631	-921	289	-27	42	3	46	77	-1	0
1639	0	0	-1134	-236	898	685	-1016	331	-5	-40	32	-7	-58	56	0
1640	0	0	-1169	-211	958	690	-1063	373	5	-27	64	36	36	-5	0
1641	0	0	-1164	-194	970	679	-1067	388	-27	-27	-38	-48	9	3	0
1642	0	0	-1125	-190	935	657	-1030	372	-85	-73	54	-11	-11	46	0
1643	0	0	-954	-192	762	573	-858	285	0	-1	83	29	54	69	0
1644	0	0	-897	-197	700	547	-798	251	-9	-40	17	-36	60	11	0
1645	0	0	-707	-188	519	447	-613	165	32	-9	36	21	54	-13	0
1646	0	0	-624	-186	438	405	-531	126	-15	-81	81	-17	32	25	0
1647	0	0	-554	-205	349	379	-451	72	31	-50	31	46	44	-31	0
1648	0	0	-430	-219	211	324	-320	-4	60	-48	79	38	27	-32	0
1649	0	0	-446	-223	223	334	-334	0	11	-31	73	54	52	-27	0
1650	0	0	-255	-213	42	234	-148	-85	-62	-32	-31	0	-71	-100	0
1651	0	0	-45	-209	-164	127	59	-186	77	-25	85	106	81	42	0
1652	0	0	80	-199	-279	59	179	-239	89	-102	1	3	1	-9	0
1653	0	0	315	-197	-512	-59	413	-354	36	-83	52	-32	-9	-15	0
1654	0	0	462	-201	-663	-130	562	-432	11	-5	42	-15	67	-69	0
1655	0	0	695	-199	-894	-248	794	-546	27	-36	77	54	9	-13	0
1656	0	0	832	-176	-1008	-328	920	-592	17	-75	11	-19	-13	-52	0
1657	0	0	781	-190	-971	-295	876	-580	-46	-77	19	-27	5	-13	0
1658	0	0	838	-192	-1030	-323	934	-611	-38	-44	38	1	9	-87	0
1659	0	0	841	-194	-1035	-323	938	-614	-17	-38	48	50	32	-81	0
1660	0	0	917	-194	-1111	-361	1014	-652	21	-42	73	11	15	-75	0
1661	0	0	910	-207	-1117	-351	1013	-662	-23	-50	87	-46	-9	-7	0
1662	0	0	887	-207	-1094	-340	990	-650	17	-135	98	19	34	-17	0
1663	0	0	930	-197	-1127	-366	1028	-662	-36	-38	21	23	17	21	0
1664	0	0	993	-182	-1175	-405	1084	-678	69	-81	67	15	71	25	0
1665	0	0	919	-192	-1111	-363	1015	-651	-89	-69	56	-50	-36	-31	0
1666	0	0	788	-178	-966	-305	877	-572	-34	-73	29	-31	62	27	0
1667	0	0	764	-176	-940	-294	852	-558	38	-15	60	89	-36	-27	0
1668	0	0	514	-168	-682	-173	598	-425	-27	-62	48	-19	-25	-62	0
1669	0	0	380	-178	-558	-101	469	-368	-54	-79	89	-36	-9	-56	0
1670	0	0	169	-184	-353	7	261	-268	-48	-104	95	87	-65	-114	0
1671	0	0	108	-194	-302	43	205	-248	-104	-131	79	-1	-106	-27	0
1672	0	0	109	-209	-318	50	213	-263	-52	-32	122	135	13	-9	0
1673	0	0	9	-223	-232	107	120	-227	-21	-129	17	23	-133	-108	0
1674	0	0	138	-213	-351	37	244	-282	42	-79	100	5	-13	-91	0
1675	0	0	169	-236	-405	33	287	-320	52	-79	133	62	-25	-13	0
1676	0	0	225	-242	-467	8	346	-354	-5	-64	67	71	-13	-31	0
1677	0	0	223	-279	-502	28	362	-390	31	-13	77	44	-31	-36	0
1678	0	0	223	-322	-545	49	384	-433	-62	-69	69	62	-62	-65	0
1679	0	0	431	-374	-805	-28	618	-589	-7	-52	155	23	-25	-44	0
1680	0	0	447	-426	-873	-10	660	-649	17	-83	145	17	-58	-62	0
1681	0	0	612	-486	-1098	-63	855	-792	19	-95	124	9	-71	1	0
1682	0	0	776	-517	-1293	-129	1034	-905	69	-122	126	15	-62	62	0
1683	0	0	1039	-516	-1555	-261	1297	-1035	79	-36	131	52	-71	58	0
1684	0	0	1242	-453	-1695	-394	1468	-1074	31	-87	126	50	-19	46	0
1685	0	0	1447	-417	-1864	-515	1655	-1140	46	-97	170	5	3	-5	0
1686	0	0	1564	-331	-1895	-616	1729	-1113	38	-54	71	89	-48	48	0
1687	0	0	1600	-246	-1846	-677	1723	-1046	-23	-77	124	-36	-48	11	0
1688	0	0	1729	-102	-1831	-813	1780	-966	25	-32	194	67	108	-17	0
1689	0	0	1631	62	-1569	-846	1600	-753	-17	-48	87	27	-48	3	0
1690	0	0	1757	250	-1507	-1003	1632	-628	32	-44	87	93	-46	-5	0
1691	0	0	1958	494	-1464	-1226	1711	-485	60	-60	153	71	-32	42	0
1692	0	0	2124	710	-1414	-1417	1769	-352	7	-58	161	15	-11	67	0
1693	0	0	2141	991	-1150	-1566	1645	-79	48	-19	56	62	15	0	0
1694	0	0	2228	1338	-890	-1783	1559	224	36	-40	102	34	-52	38	0
1695	0	0	2290	1600	-690	-1945	1490	455	17	-32	143	34	9	-32	0
1696	0	0	2273	1934	-339	-2103	1306	797	32	-38	128	21	-19	11	0
1697	0	0	2230	2137	-93	-2183	1161	1022	42	-9	79	29	44	-25	0
1698	0	0	2004	2273	269	-2138	867	1271	0	25	75	85	-34	38	0
1699	0	0	1853	2287	434	-2070	709	1360	27	-27	34	9	-87	-48	0
1700	0	0	1560	2213	653	-1886	453	1433	-52	56	87	0	36	29	0
1701	0	0	1337	1988	651	-1662	343	1319	-85	32	46	-1	-71	-29	0
1702	0	0	1011	1573	562	-1292	224	1067	15	31	126	34	81	44	1
1703	0	0	676	1098	422	-887	127	760	-67	7	69	29	38	-31	0
1704	0	0	344	603	259	-473	42	431	-48	60	151	34	62	11	0
1705	0	0	-29	190	219	-80	-124	204	-36	3	58	54	-17	19	0
1706	0	0	-131	-44	87	87	-109	21	-17	69	116	11	62	9	0
1707	0	0	-511	-246	265	378	-388	9	-54	34	48	-17	44	-100	0
1708	0	0	-707	-364	343	535	-525	-10	-81	31	-48	42	5	-131	0
1709	0	0	-749	-453	296	601	-522	-78	-44	-42	13	23	-36	-77	0
1710	0	0	-724	-486	238	605	-481	-124	42	31	-15	60	17	-93	0
1711	0	0	-726	-525	201	625	-463	-162	-58	-23	46	9	-29	25	0
1712	0	0	-528	-496	32	512	-280	-232	3	-56	5	-27	-9	-83	0
1713	0	0	-445	-510	-65	477	-190	-287	40	-81	77	-27	-1	36	0
1714	0	0	-175	-469	-294	322	59	-381	31	-23	56	65	-5	-77	0
1715	0	0	-25	-424	-399	224	187	-411	42	-79	15	15	-25	-50	0
1716	0	0	197	-417	-614	110	405	-515	60	-87	3	19	-27	17	0
1717	0	0	279	-405	-684	63	481	-544	-3	-56	31	-21	7	-27	0
1718	0	0	309	-370	-679	30	494	-524	98	-141	0	1	-7	-1	0
1719	0	0	445	-362	-807	-41	626	-584	79	-29	27	77	19	21	0
1720	0	0	516	-308	-824	-104	670	-566	9	-108	3	73	15	-83	0
1721	0	0	669	-275	-944	-197	806	-609	98	-40	97	19	7	77	0
1722	0	0	667	-271	-938	-198	802	-604	-15	-69	-36	85	-44	11	0
1723	0	0	785	-256	-1041	-264	913	-648	46	-83	0	21	9	29	0
1724	0	0	770	-232	-1002	-269	886	-617	48	-192	25	54	-110	42	0
1725	0	0	817	-203	-1020	-307	918	-611	42	-29	23	7	0	50	0
1726	0	0	708	-184	-892	-262	800	-538	-71	-118	32	-25	-27	19	0
1727	0	0	660	-176	-836	-242	748	-506	-5	-56	9	-50	7	15	0
1728	0	0	529	-155	-684	-187	606	-419	27	-122	116	7	64	-34	0
1729	0	0	349	-157	-506	-96	427	-331	13	-50	21	17	-27	-13	0
1730	0	0	262	-153	-415	-54	338	-284	-50	-87	-3	21	-36	-23	0
1731	0	0	163	-149	-312	-7	237	-230	-69	-19	71	-13	87	-42	0
1732	0	0	135	-157	-292	11	213	-224	19	-77	77	56	-5	-38	0
1733	0	0	67	-161	-228	47	147	-194	-13	-19	-7	46	32	-17	0
1734	0	0	11	-161	-172	75	91	-166	-65	-56	137	-1	29	1	0
1735	0	0	-37	-159	-122	98	42	-140	21	-56	137	0	-27	7	0
1736	0	0	-64	-153	-89	108	12	-121	48	-29	129	17	7	-42	0
1737	0	0	-70	-135	-65	102	-2	-100	17	-56	128	56	-108	-32	0
1738	0	0	-220	-145	75	182	-147	-35	-73	-114	124	-17	-135	1	0
1739	0	0	-160	-126	34	143	-97	-46	-38	1	110	-25	9	-31	0
1740	0	0	-177	-108	69	142	-123	-19	29	-13	75	40	-1	-13	0
1741	0	0	-197	-116	81	156	-139	-17	-21	-87	104	15	-60	-62	0
1742	0	0	-56	-102	-46	79	-5	-74	36	-9	180	-15	-15	46	0
1743	0	0	-106	-85	21	95	-63	-32	0	-97	79	-27	-15	79	0
1744	0	0	10	-69	-79	29	44	-74	98	-93	120	75	27	42	0
1745	0	0	64	-62	-126	-1	95	-94	40	-29	128	77	-60	46	0
1746	0	0	44	-64	-108	10	76	-86	29	-97	50	-56	-40	36	0
1747	0	0	148	-71	-219	-38	183	-145	77	1	79	40	48	29	0
1748	0	0	61	-67	-128	3	94	-97	87	-77	95	46	-48	25	0
1749	0	0	-31	-77	-46	54	7	-61	-1	-67	98	54	-36	-23	0
1750	0	0	-56	-73	-17	64	-19	-45	29	-87	114	-15	-40	1	0
1751	0	0	14	-83	-97	34	55	-90	31	-65	98	-3	-65	3	0
1752	0	0	76	-81	-157	2	116	-119	-52	-19	75	52	50	17	0
1753	0	0	81	-85	-166	2	123	-125	38	-64	65	17	3	-3	0
1754	0	0	132	-104	-236	-14	184	-170	44	-46	71	52	-36	-25	0
1755	0	0	216	-102	-318	-57	267	-210	-34	-58	108	-21	7	15	0
1756	0	0	254	-108	-362	-73	308	-235	71	1	151	3	48	133	0
1757	0	0	196	-89	-285	-53	240	-187	-60	-34	42	-7	-58	27	0
1758	0	0	172	-93	-265	-39	218	-179	-17	11	71	0	34	-15	0
1759	0	0	38	-95	-133	28	85	-114	-7	-75	-25	91	21	-69	0
1760	0	0	107	-83	-190	-12	148	-136	36	1	87	65	-27	65	0
1761	0	0	60	-58	-118	-1	89	-88	-58	-44	50	-27	44	27	0
1762	0	0	108	-56	-164	-26	136	-110	-23	13	93	27	31	17	0
1763	0	0	0	-31	-31	15	15	-31	-52	-17	71	-15	21	73	0
1764	0	0	19	-15	-34	-2	26	-24	-25	11	50	-44	7	56	0
1765	0	0	30	-32	-62	1	46	-47	32	-5	104	95	9	71	0
1766	0	0	-139	-50	89	94	-114	19	-32	-40	65	60	-48	89	0
1767	0	0	-254	-31	223	142	-238	96	-50	-65	69	-11	-21	40	0
1768	0	0	-484	-23	461	253	-472	219	-60	-29	46	-27	-81	79	0
1769	0	0	-548	-17	531	282	-539	257	34	-102	95	27	-38	-11	0
1770	0	0	-712	13	725	349	-718	369	-65	-23	65	-36	-64	13	0
1771	0	0	-707	34	741	336	-724	387	-104	-38	98	-17	-114	79	0
1772	0	0	-735	31	766	352	-750	398	-29	-54	38	50	-15	15	0
1773	0	0	-749	23	772	363	-760	397	23	-19	102	-21	-19	52	0
1774	0	0	-770	19	789	375	-779	404	-62	-108	83	-34	-110	-25	0
1775	0	0	-688	31	719	328	-703	375	3	-23	153	-3	-25	-34	0
1776	0	0	-705	36	741	334	-723	388	-60	-65	52	-1	-120	-60	0
1777	0	0	-640	54	694	293	-667	374	75	-77	122	-17	-29	-36	0
1778	0	0	-619	54	673	282	-646	363	67	-1	-29	9	-98	-108	0
1779	0	0	-642	64	706	289	-674	385	-19	-40	44	-5	-58	15	0
1780	0	0	-384	91	475	146	-429	283	106	5	89	3	-38	-58	0
1781	0	0	-330	110	440	110	-385	275	-21	-62	13	-34	-93	-71	0
1782	0	0	-8	141	149	-66	-78	145	50	-19	23	11	-44	-91	0
1783	0	0	136	161	25	-148	55	93	52	-79	25	-5	-38	-46	0
1784	0	0	315	172	-143	-243	229	14	29	-54	83	71	-42	-31	0
1785	0	0	412	178	-234	-295	323	-28	11	-52	34	38	-75	1	0
1786	0	0	509	178	-331	-343	420	-76	5	-46	67	48	-48	1	0
1787	0	0	426	168	-258	-297	342	-45	-32	-104	64	56	9	-9	0
1788	0	0	409	186	-223	-297	316	-18	-71	-62	-69	-11	-29	-97	0
1789	0	0	449	211	-238	-330	343	-13	-13	7	122	19	71	17	0
1790	0	0	349	225	-124	-287	236	50	-36	-50	40	-38	-29	52	0
1791	0	0	486	234	-252	-360	369	-9	25	-3	32	40	-1	-65	0
1792	0	0	438	258	-180	-348	309	39	-27	17	29	87	-5	46	0
1793	0	0	502	281	-221	-391	361	30	15	-5	23	110	9	65	0
1794	0	0	453	314	-139	-383	296	87	-31	15	71	13	46	77	0
1795	0	0	501	323	-178	-412	339	72	-83	36	19	31	-36	-13	0
1796	0	0	436	318	-118	-377	277	100	17	-3	67	64	1	71	0
1797	0	0	377	331	-46	-354	211	142	-13	-56	65	-13	-64	42	0
1798	0	0	324	374	50	-349	137	212	-46	-42	40	-31	7	13	0
1799	0	0	237	411	174	-324	31	292	-62	-62	21	-34	-40	17	0
1800	0	0	238	420	182	-329	28	301	36	-27	-3	27	-50	46	0
1801	0	0	180	420	240	-300	-30	330	-91	-13	-32	-29	-32	23	0
1802	0	0	250	444	194	-347	28	319	36	0	9	46	-48	13	0
1803	0	0	305	481	176	-393	64	328	-3	48	21	5	64	25	0
1804	0	0	260	541	281	-400	-10	411	-58	13	-3	-11	-3	-3	0
1805	0	0	384	539	155	-461	114	347	-56	69	64	48	108	77	0
1806	0	0	281	533	252	-407	14	392	-3	-143	67	-17	-23	-27	0
1807	0	0	222	549	327	-385	-52	438	-48	-71	36	-29	1	15	0
1808	0	0	6	529	523	-267	-258	526	-21	-122	-17	1	7	-21	0
1809	0	0	-68	545	613	-238	-340	579	15	-98	34	-7	-23	-87	0
1810	0	0	-285	560	845	-137	-565	702	-38	-114	-15	5	-31	-65	0
1811	0	0	-262	589	851	-163	-556	720	-9	-19	-11	44	21	-36	0
1812	0	0	-390	616	1006	-113	-698	811	21	-48	-36	77	34	-17	0
1813	0	0	-367	626	993	-129	-680	809	5	-60	-87	34	-25	-75	0
1814	0	0	-430	644	1074	-107	-752	859	85	-180	-65	44	-58	40	0
1815	0	0	-223	634	857	-205	-540	745	69	-174	-97	21	-75	3	0
1816	0	0	-192	620	812	-214	-502	716	40	-217	-141	13	-83	23	0
1817	0	0	-4	601	605	-298	-304	603	73	-209	-89	19	-64	44	0
1818	0	0	44	591	547	-317	-251	569	-25	-228	-128	-151	-54	17	0
1819	0	0	310	558	248	-434	31	403	85	-232	-81	-64	-56	64	0
1820	0	0	512	558	46	-535	233	302	-27	-203	-155	-157	-120	11	0
1821	0	0	741	549	-192	-645	466	178	48	-203	-106	-242	-151	168	0
1822	0	0	1107	545	-562	-826	834	-8	52	-238	-151	-157	-159	64	0
1823	0	0	1371	514	-857	-942	1114	-171	83	-246	-161	-194	-184	129	0
1824	0	0	1727	494	-1233	-1110	1480	-369	40	-256	-194	-195	-252	143	0
1825	0	0	1899	448	-1451	-1173	1675	-501	31	-308	-112	-232	-153	172	0
1826	0	0	2056	442	-1614	-1249	1835	-586	-7	-401	-205	-238	-221	219	0
1827	0	0	2090	422	-1668	-1256	1879	-623	17	-368	-219	-244	-195	182	0
1828	0	0	2060	413	-1647	-1236	1853	-617	23	-355	-258	-246	-100	151	0
1829	0	0	2053	430	-1623	-1241	1838	-596	-23	-289	-263	-166	-172	143	0
1830	0	0	2155	419	-1736	-1287	1945	-658	-7	-129	-201	-149	-77	199	0
1831	0	0	2133	389	-1744	-1261	1938	-677	-17	-258	-273	-215	-40	188	0
1832	0	0	2357	355	-2002	-1356	2179	-823	0	-122	-197	-161	-9	269	0
1833	0	0	2422	287	-2135	-1354	2278	-924	0	-114	-244	-97	34	240	0
1834	0	0	2292	234	-2058	-1263	2175	-912	-40	-145	-170	-128	11	149	0
1835	0	0	2277	151	-2126	-1214	2201	-987	50	-98	-166	19	11	190	0
1836	0	0	2107	100	-2007	-1103	2057	-953	-15	-36	-118	-7	27	221	0
1837	0	0	1931	73	-1858	-1002	1894	-892	-69	-42	-124	-100	23	180	0
1838	0	0	1858	52	-1806	-955	1832	-877	-23	-5	-102	38	34	137	0
1839	0	0	1708	44	-1664	-876	1686	-810	0	81	-98	56	19	114	0
1840	0	0	1394	36	-1358	-715	1376	-661	-42	15	-126	-7	50	-15	0
1841	0	0	1346	23	-1323	-684	1334	-650	17	27	-40	-13	38	120	0
1842	0	0	1110	-1	-1111	-554	1110	-556	-73	9	-36	13	-13	56	0
1843	0	0	978	-9	-987	-484	982	-498	-65	-17	-42	85	1	54	0
1844	0	0	884	-29	-913	-427	898	-471	1	-11	-38	91	-32	-46	0
1845	0	0	685	-48	-733	-318	709	-390	-15	-104	5	65	-87	-69	0
1846	0	0	549	-62	-611	-243	580	-336	-38	52	1	110	52	-89	0
1847	0	0	303	-67	-370	-118	336	-218	-48	23	5	77	32	-170	0
1848	0	0	26	-69	-95	21	60	-82	-50	-11	106	87	-46	-118	0
1849	0	0	-187	-65	122	126	-154	28	-71	65	0	106	44	-147	0
1850	0	0	-327	-89	238	208	-282	74	-54	-19	50	67	0	-226	0
1851	0	0	-393	-95	298	244	-345	101	3	54	60	145	85	-176	0
1852	0	0	-513	-110	403	311	-458	146	-58	-13	97	81	83	-250	0
1853	0	0	-567	-104	463	335	-515	179	-77	3	77	149	110	-186	0
1854	0	0	-538	-112	426	325	-482	157	-52	42	203	129	75	-213	0
1855	0	0	-602	-116	486	359	-544	185	-77	19	129	97	112	-195	0
1856	0	0	-517	-126	391	321	-454	132	-32	-27	223	141	100	-240	0
1857	0	0	-667	-124	543	395	-605	209	-9	-79	180	104	25	-316	0
1858	0	0	-729	-120	609	424	-669	244	-98	-62	180	120	34	-376	0
1859	0	0	-717	-126	591	421	-654	232	17	-71	248	124	73	-337	0
1860	0	0	-711	-116	595	413	-653	239	-52	9	151	104	65	-353	0
1861	0	0	-729	-126	603	427	-666	238	-81	11	180	23	0	-341	0
1862	0	0	-594	-129	465	361	-529	168	-7	98	240	95	85	-335	0
1863	0	0	-503	-110	393	306	-448	141	-56	0	137	110	1	-397	0
1864	0	0	-236	-124	112	180	-174	-6	42	5	145	93	23	-343	0
1865	0	0	-127	-126	1	126	-64	-62	-5	87	42	104	-15	-356	0
1866	0	0	81	-128	-209	23	145	-168	40	36	112	58	40	-178	0
1867	0	0	124	-149	-273	12	198	-211	38	67	-1	13	-9	-176	0
1868	0	0	130	-157	-287	13	208	-222	23	5	-48	89	-75	-242	0
1869	0	0	138	-149	-287	5	212	-218	31	46	32	62	-91	-137	0
1870	0	0	58	-153	-211	47	134	-182	-73	104	-190	65	-36	-184	0
1871	0	0	-74	-159	-85	116	5	-122	-97	-1	-133	-81	-91	-273	0
1872	0	0	-82	-157	-75	119	-3	-116	-40	108	-122	9	46	-157	0
1873	0	0	-308	-155	153	231	-230	-1	-114	23	-228	-87	-62	-203	0
1874	0	0	-391	-137	254	264	-322	58	-56	102	-188	-7	17	-192	0
1875	0	0	-608	-122	486	365	-547	182	-11	40	-182	-32	15	-209	0
1876	0	0	-951	-135	816	543	-883	340	-129	-25	-331	-46	-54	-281	0
1877	0	0	-1272	-159	1113	715	-1192	477	-114	7	-221	48	-56	-197	0
1878	0	0	-1640	-182	1458	911	-1549	638	-122	1	-242	-7	-77	-244	0
1879	0	0	-1923	-174	1749	1048	-1836	787	-79	-91	-199	-93	-40	-355	0
1880	0	0	-2063	-172	1891	1117	-1977	859	-157	13	-205	-40	9	-248	0
1881	0	0	-2082	-170	1912	1126	-1997	871	-67	-64	-358	1	-62	-283	0
1882	0	0	-2040	-149	1891	1094	-1965	871	9	-46	-238	46	3	-172	0
1883	0	0	-2061	-172	1889	1116	-1975	858	-44	-166	-275	32	-56	-294	0
1884	0	0	-1898	-168	1730	1033	-1814	781	-3	-31	-205	104	93	-232	0
1885	0	0	-1942	-162	1780	1052	-1861	809	-32	-147	-197	19	-1	-318	0
1886	0	0	-1842	-149	1693	995	-1767	772	21	-42	-215	29	44	-122	0
1887	0	0	-1842	-153	1689	997	-1765	768	-13	-141	-139	17	38	-190	0
1888	0	0	-1739	-155	1584	947	-1661	714	-58	-104	-149	38	31	-225	0
1889	0	0	-1565	-143	1422	854	-1493	639	64	-46	-83	27	85	-124	0
1890	0	0	-1437	-145	1292	791	-1364	573	-40	-87	-141	40	34	-122	0
1891	0	0	-1000	-120	880	560	-940	380	44	-54	-38	7	69	-95	0
1892	0	0	-797	-124	673	460	-735	274	40	-31	29	15	93	-21	0
1893	0	0	-495	-129	366	312	-430	118	25	-81	-1	27	-19	-7	0
1894	0	0	-142	-145	-3	143	-69	-74	110	40	81	81	145	108	0
1895	0	0	81	-153	-234	36	157	-193	17	3	79	40	120	21	0
1896	0	0	454	-155	-609	-149	531	-382	83	104	83	172	182	52	0
1897	0	0	473	-153	-626	-160	549	-389	3	46	64	27	71	-7	0
1898	0	0	664	-166	-830	-249	747	-498	50	133	137	58	261	40	0
1899	0	0	636	-172	-808	-232	722	-490	-112	162	168	104	143	40	0
1900	0	0	755	-168	-923	-293	839	-545	91	85	81	110	153	50	0
1901	0	0	703	-168	-871	-267	787	-519	15	174	195	129	164	31	0
1902	0	0	604	-166	-770	-219	687	-468	-1	182	106	81	112	91	0
1903	0	0	659	-161	-820	-249	739	-490	-19	234	153	155	192	-9	0
1904	0	0	579	-164	-743	-207	661	-453	-3	166	141	147	122	118	0
1905	0	0	540	-164	-704	-188	622	-434	-3	164	91	192	153	48	0
1906	0	0	421	-147	-568	-137	494	-357	13	48	223	54	100	83	0
1907	0	0	358	-161	-519	-98	438	-340	-5	116	157	81	87	93	0
1908	0	0	159	-149	-308	-5	233	-228	36	19	135	141	48	145	0
1909	0	0	52	-126	-178	37	115	-152	-75	48	118	13	46	75	0
1910	0	0	4	-112	-116	54	60	-114	5	122	112	56	118	77	0
1911	0	0	-131	-110	21	120	-76	-44	34	-40	91	15	9	166	0
1912	0	0	-142	-100	42	121	-92	-29	60	32	118	25	17	137	0
1913	0	0	-142	-108	34	125	-88	-37	15	-65	65	-56	-73	178	0
1914	0	0	-199	-114	85	156	-142	-14	23	19	27	17	-29	211	0
1915	0	0	-292	-126	166	209	-229	20	-19	-36	-23	13	-79	203	0
1916	0	0	-304	-143	161	223	-232	9	-21	3	-31	-91	-3	131	0
1917	0	0	-405	-151	254	278	-329	51	-19	-38	36	-98	19	184	0
1918	0	0	-482	-153	329	317	-405	88	-46	-15	-21	-108	-67	174	0
1919	0	0	-548	-137	411	342	-479	137	34	1	-87	-93	11	124	0
1920	0	0	-585	-139	446	362	-515	153	-48	19	-118	-93	-40	199	0
1921	0	0	-492	-139	353	315	-422	107	-1	7	-79	-81	-65	209	0
1922	0	0	-402	-102	300	252	-351	99	-36	-27	-71	-69	-36	155	0
1923	0	0	-269	-114	155	191	-212	20	89	-13	-118	-48	-3	230	0
1924	0	0	-28	-97	-69	62	20	-83	-25	-42	-73	-65	1	164	0
1925	0	0	182	-93	-275	-44	228	-184	32	9	-60	-75	27	162	0
1926	0	0	305	-98	-403	-103	354	-250	65	-60	-95	-93	-44	166	0
1927	0	0	220	-102	-322	-59	271	-212	27	-23	-23	-104	32	106	0
1928	0	0	186	-116	-302	-35	244	-209	-64	83	-62	-97	-27	112	0
1929	0	0	227	-124	-351	-51	289	-237	75	31	-11	-44	-9	95	0
1930	0	0	123	-129	-252	3	187	-190	27	56	-13	34	-38	93	0
1931	0	0	120	-116	-236	-2	178	-176	-25	-27	-5	11	15	38	0
1932	0	0	310	-116	-426	-97	368	-271	32	-5	-11	-19	-34	65	0
1933	0	0	419	-112	-531	-153	475	-321	-15	73	-25	60	40	46	0
1934	0	0	500	-114	-614	-193	557	-364	21	-52	34	-5	3	27	0
1935	0	0	613	-106	-719	-253	666	-412	-25	31	62	38	42	-54	0
1936	0	0	636	-110	-746	-263	691	-428	60	50	-1	42	5	-44	0
1937	0	0	631	-110	-741	-260	686	-425	9	60	108	-31	46	-60	0
1938	0	0	561	-114	-675	-223	618	-394	-46	25	124	-13	11	-81	0
1939	0	0	671	-124	-795	-273	733	-459	-3	36	98	-67	32	-194	0
1940	0	0	731	-114	-845	-308	788	-479	3	79	162	83	56	-52	0
1941	0	0	778	-112	-890	-333	834	-501	-29	-54	159	-36	-23	-176	0
1942	0	0	947	-112	-1059	-417	1003	-585	56	100	205	81	60	-77	0
1943	0	0	983	-128	-1111	-427	1047	-619	-19	77	248	97	62	-97	0
1944	0	0	1162	-135	-1297	-513	1229	-716	110	-21	145	75	-60	-157	0
1945	0	0	1246	-129	-1375	-558	1310	-752	-27	50	215	27	40	-85	0
1946	0	0	1318	-129	-1447	-594	1382	-788	-38	-13	192	106	-112	-98	0
1947	0	0	1418	-114	-1532	-652	1475	-823	34	64	219	122	23	-60	0
1948	0	0	1408	-128	-1536	-640	1472	-832	13	15	172	83	-7	-98	0
1949	0	0	1358	-139	-1497	-609	1427	-818	-44	118	228	52	19	-67	0
1950	0	0	1334	-126	-1460	-604	1397	-793	-27	-3	188	133	-56	-110	0
1951	0	0	1356	-128	-1484	-614	1420	-806	44	25	213	137	56	1	0
1952	0	0	1340	-128	-1468	-606	1404	-798	42	32	164	194	-54	32	0
1953	0	0	1296	-118	-1414	-589	1355	-766	-13	44	201	13	-25	23	0
1954	0	0	1199	-118	-1317	-540	1258	-717	-98	-31	153	31	23	-25	0
1955	0	0	1255	-118	-1373	-568	1314	-745	-11	73	153	69	19	38	0
1956	0	0	1174	-100	-1274	-537	1224	-687	-65	98	166	81	1	5	0
1957	0	0	1123	-112	-1235	-505	1179	-673	-11	62	168	110	-25	52	0
1958	0	0	958	-145	-1103	-406	1030	-624	-71	42	112	25	-9	21	0
1959	0	0	861	-145	-1006	-358	933	-575	-71	112	128	7	-19	54	0
1960	0	0	827	-135	-962	-346	894	-548	-60	98	98	60	-15	34	0
1961	0	0	830	-116	-946	-357	888	-531	11	75	155	11	7	50	0
1962	0	0	787	-118	-905	-334	846	-511	-31	50	116	31	-21	32	0
1963	0	0	968	-128	-1096	-420	1032	-612	-1	106	71	-50	3	97	0
1964	0	0	1047	-118	-1165	-464	1106	-641	172	60	147	100	36	58	0
1965	0	0	1052	-137	-1189	-457	1120	-663	-27	114	122	50	1	93	0
1966	0	0	1124	-135	-1259	-494	1191	-697	3	27	42	31	-54	44	0
1967	0	0	1019	-143	-1162	-438	1090	-652	38	7	79	112	-19	98	0
1968	0	0	930	-133	-1063	-398	996	-598	-114	1	54	-29	-85	-91	0
1969	0	0	953	-137	-1090	-408	1021	-613	27	100	106	65	50	102	0
1970	0	0	888	-124	-1012	-382	950	-568	-44	17	65	-21	-48	-1	0
1971	0	0	898	-139	-1037	-379	967	-588	-54	118	73	-1	-9	23	0
1972	0	0	782	-145	-927	-318	854	-536	-52	81	31	0	-21	60	0
1973	0	0	888	-155	-1043	-366	965	-599	15	176	-32	32	-34	-15	0
1974	0	0	830	-157	-987	-336	908	-572	-34	7	36	7	-19	-19	0
1975	0	0	882	-159	-1041	-361	961	-600	17	62	36	-60	-52	0	0
1976	0	0	840	-166	-1006	-337	923	-586	29	52	19	40	-11	97	0
1977	0	0	768	-159	-927	-304	847	-543	-42	-19	-19	-79	-32	-62	0
1978	0	0	817	-149	-966	-334	891	-557	60	58	129	79	3	67	0
1979	0	0	758	-153	-911	-302	834	-532	-23	19	3	-52	-17	27	0
1980	0	0	925	-122	-1047	-401	986	-584	64	124	118	-7	15	52	0
1981	0	0	871	-135	-1006	-368	938	-570	-31	135	7	-17	75	15	0
1982	0	0	984	-137	-1121	-423	1052	-629	-5	15	29	-102	-62	-9	0
1983	0	0	1085	-139	-1224	-473	1154	-681	7	75	13	1	7	17	0
1984	0	0	1233	-128	-1361	-552	1297	-744	-11	102	73	-54	21	48	0
1985	0	0	1283	-129	-1412	-577	1347	-770	38	126	64	31	56	52	0
1986	0	0	1287	-131	-1418	-578	1352	-774	-29	116	-81	50	-34	-64	0
1987	0	0	1300	-116	-1416	-592	1358	-766	-71	1	-17	-23	-62	-27	0
1988	0	0	1193	-137	-1330	-528	1261	-733	-31	21	-9	42	48	64	0
1989	0	0	1208	-157	-1365	-525	1286	-761	-36	44	58	40	-81	-46	0
1990	0	0	1117	-155	-1272	-481	1194	-713	-13	38	98	25	17	11	0
1991	0	0	1073	-141	-1214	-466	1143	-677	-32	54	27	-23	7	106	0
1992	0	0	1038	-124	-1162	-457	1100	-643	17	46	91	44	27	97	0
1993	0	0	948	-126	-1074	-411	1011	-600	19	-54	97	-7	21	77	0
1994	0	0	873	-129	-1002	-372	937	-565	13	50	79	83	13	133	0
1995	0	0	714	-120	-834	-297	774	-477	-110	23	27	23	-23	48	0
1996	0	0	595	-124	-719	-235	657	-421	-27	11	104	56	-29	120	0
1997	0	0	322	-135	-457	-93	389	-296	-58	0	98	29	56	60	0
1998	0	0	163	-149	-312	-7	237	-230	-100	11	-34	50	-11	3	0
1999	0	0	-8	-155	-147	81	69	-151	-3	9	157	120	32	62	0
[truncated: 30,521 more rows]
