# Supplementary material for: A Robust and Real-Time Capable Envelope-Based Algorithm for Heart Sound Classification: Validation under Different Physiological Conditions
Source: Sensors (Basel). 2020 Feb 11;20(4):972. doi: 10.3390/s20040972 (PMC7070375; doi:10.3390/s20040972)
Supplement: Supplementary file 1 [file sensors-20-00972-s001.zip › Messungen/sw/sw09_unfiltered.csv]

Dataset No.	Pulse (bpm)	Pacer Bit	leadI (�V)	leadII (�V)	leadIII (�V)	lead_avR (�V)	lead_avL (�V)	lead_avF (�V)	V1 (�V)	V2 (�V)	V3 (�V)	V4 (�V)	V5 (�V)	V6 (�V)	R-Wave
1	0	0	-57	36	93	10	-75	64	29	52	-17	-1	-131	174	0
2	0	0	-73	31	104	21	-88	67	89	77	-50	5	-143	217	0
3	0	0	-70	21	91	24	-80	56	52	50	15	0	-211	157	0
4	0	0	-144	38	182	53	-163	110	3	19	17	-36	-182	205	0
5	0	0	-41	19	60	11	-50	39	75	34	0	-34	-164	180	0
6	0	0	26	29	3	-27	11	16	71	-13	48	9	-207	275	0
7	0	0	106	19	-87	-62	96	-34	56	126	98	40	-228	246	0
8	0	0	183	15	-168	-99	175	-76	5	97	40	-58	-190	238	0
9	0	0	197	44	-153	-120	175	-54	-13	93	-38	-9	-166	162	0
10	0	0	244	50	-194	-147	219	-72	-31	147	25	27	-194	265	0
11	0	0	132	34	-98	-83	115	-32	-25	110	-7	-15	-211	236	0
12	0	0	207	23	-184	-115	195	-80	25	108	69	3	-162	225	0
13	0	0	61	21	-40	-41	50	-9	-54	133	-27	0	-244	223	0
14	0	0	103	36	-67	-69	85	-15	-1	143	29	0	-178	201	0
15	0	0	123	52	-71	-87	97	-9	0	133	48	-1	-176	217	0
16	0	0	131	69	-62	-100	96	3	-56	174	7	27	-234	194	0
17	0	0	125	79	-46	-102	85	16	-21	124	-25	60	-170	151	0
18	0	0	150	34	-116	-92	133	-41	-9	161	27	-1	-166	209	0
19	0	0	245	67	-178	-156	211	-55	-1	180	46	-60	-149	223	0
20	0	0	136	7	-129	-71	132	-61	25	184	77	-5	-122	281	0
21	0	0	133	36	-97	-84	115	-30	-67	34	42	-27	-275	234	0
22	0	0	247	34	-213	-140	230	-89	9	166	73	58	-213	236	0
23	0	0	66	-13	-79	-26	72	-46	-3	110	131	-19	-236	213	0
24	0	0	71	0	-71	-35	71	-35	-46	155	-13	-13	-230	186	0
25	0	0	88	-5	-93	-41	90	-49	-32	164	50	-23	-258	275	0
26	0	0	107	-11	-118	-48	112	-64	-9	172	106	23	-178	190	0
27	0	0	24	15	-9	-19	16	3	-32	75	91	-7	-258	194	0
28	0	0	208	44	-164	-126	186	-60	36	162	122	0	-168	170	0
29	0	0	129	11	-118	-70	123	-53	-1	182	159	-31	-174	234	0
30	0	0	140	42	-98	-91	119	-28	-56	85	168	-13	-322	219	0
31	0	0	122	-29	-151	-46	136	-90	-29	135	246	-19	-180	211	0
32	0	0	10	5	-5	-7	7	0	-5	104	87	-54	-215	213	0
33	0	0	4	-11	-15	3	9	-13	-34	64	137	-58	-281	131	0
34	0	0	-11	0	11	5	-11	5	-15	137	161	32	-246	217	0
35	0	0	-54	19	73	17	-63	46	-69	114	110	-65	-240	129	0
36	0	0	-60	17	77	21	-68	47	-46	114	205	-32	-300	139	0
37	0	0	-74	15	89	29	-81	52	-17	118	213	-73	-180	213	0
38	0	0	-164	-17	147	90	-155	65	21	-19	159	0	-287	112	0
39	0	0	-108	25	133	41	-120	79	17	135	190	-38	-192	91	0
40	0	0	-163	67	230	48	-196	148	-38	104	230	-42	-190	137	0
41	0	0	-188	29	217	79	-202	123	7	85	296	-40	-230	98	0
42	0	0	-339	-31	308	185	-323	138	15	75	164	7	-259	155	0
43	0	0	-346	-1	345	173	-345	172	50	89	155	-1	-269	120	0
44	0	0	-457	-13	444	235	-450	215	-67	145	118	-36	-291	97	0
45	0	0	-435	11	446	212	-440	228	5	166	188	11	-292	71	0
46	0	0	-479	-62	417	270	-448	177	15	166	133	60	-265	60	0
47	0	0	-447	3	450	222	-448	226	77	73	186	0	-302	65	0
48	0	0	-391	-50	341	220	-366	145	25	159	174	11	-296	128	0
49	0	0	-367	3	370	182	-368	186	5	133	124	-9	-358	81	0
50	0	0	-395	-29	366	212	-380	168	-67	168	108	-69	-287	64	0
51	0	0	-296	-11	285	153	-290	137	36	137	176	-98	-356	50	0
52	0	0	-269	29	298	120	-283	163	-34	176	97	-15	-360	48	0
53	0	0	-212	34	246	89	-229	140	-25	203	190	-64	-312	106	0
54	0	0	-281	31	312	125	-296	171	-60	151	73	-129	-417	9	0
55	0	0	-261	-17	244	139	-252	113	21	168	75	-116	-380	104	0
56	0	0	-193	-25	168	109	-180	71	-106	170	31	-143	-403	-52	0
57	0	0	-113	-1	112	57	-112	55	13	195	75	-95	-366	104	0
58	0	0	-135	-42	93	88	-114	25	-32	205	93	-108	-450	21	0
59	0	0	-35	19	54	8	-44	36	-67	228	64	-162	-384	73	0
60	0	0	-68	-32	36	50	-52	2	34	221	110	-131	-258	116	0
61	0	0	-88	-11	77	49	-82	33	-36	228	81	-65	-399	3	0
62	0	0	-154	-19	135	86	-144	58	-31	242	13	-124	-419	-1	0
63	0	0	-218	-34	184	126	-201	75	32	275	89	-69	-343	62	0
64	0	0	-300	-46	254	173	-277	104	-77	149	-13	-102	-407	-98	0
65	0	0	-245	-50	195	147	-220	72	-38	279	44	-32	-329	62	0
66	0	0	-287	-31	256	159	-271	112	-77	261	-46	-108	-275	46	0
67	0	0	-184	13	197	85	-190	105	-5	261	83	-135	-343	3	0
68	0	0	-153	17	170	68	-161	93	-48	356	36	-15	-329	131	0
69	0	0	-74	42	116	16	-95	79	-50	256	11	-91	-407	58	0
70	0	0	-131	-31	100	81	-115	34	-85	197	17	-124	-376	97	0
71	0	0	-72	5	77	33	-74	41	-38	232	60	-52	-287	65	0
72	0	0	-241	-9	232	125	-236	111	-164	228	-42	-98	-422	73	0
73	0	0	-147	-60	87	103	-117	13	7	277	27	-42	-347	77	0
74	0	0	-261	-42	219	151	-240	88	-62	190	7	-129	-420	71	0
75	0	0	-171	-32	139	101	-155	53	-71	281	-25	-79	-358	73	0
76	0	0	-190	-29	161	109	-175	66	-79	296	67	-91	-407	108	0
77	0	0	-220	-42	178	131	-199	68	-56	261	-17	-110	-389	42	0
78	0	0	-230	-38	192	134	-211	77	-124	263	-62	-108	-453	36	0
79	0	0	-175	7	182	84	-178	94	-75	275	19	-65	-453	77	0
80	0	0	-278	-1	277	139	-277	138	-19	250	32	-60	-366	108	0
81	0	0	-295	9	304	143	-299	156	-65	186	-50	-153	-521	31	0
82	0	0	-313	-5	308	159	-310	151	11	322	52	-87	-459	67	0
83	0	0	-404	32	436	186	-420	234	-64	195	34	-168	-533	3	0
84	0	0	-472	-1	471	236	-471	235	-44	230	64	-102	-519	52	0
85	0	0	-541	29	570	256	-555	299	-120	265	15	-244	-556	-31	0
86	0	0	-474	65	539	204	-506	302	-69	261	62	-254	-543	46	0
87	0	0	-562	64	626	249	-594	345	-106	166	52	-238	-550	52	0
88	0	0	-471	27	498	222	-484	262	-23	300	145	-192	-428	139	0
89	0	0	-571	38	609	266	-590	323	-75	174	149	-226	-628	118	0
90	0	0	-485	5	490	240	-487	247	-32	137	199	-215	-574	85	0
91	0	0	-651	-7	644	329	-647	318	-73	188	192	-215	-634	219	0
92	0	0	-664	-13	651	338	-657	319	-126	213	131	-269	-595	65	0
93	0	0	-739	23	762	358	-750	392	-85	199	147	-287	-529	75	0
94	0	0	-869	27	896	421	-882	461	-118	108	230	-327	-640	135	0
95	0	0	-794	40	834	377	-814	437	-62	139	195	-232	-595	126	0
96	0	0	-812	64	876	374	-844	470	-13	162	320	-240	-549	203	0
97	0	0	-870	67	937	401	-903	502	-93	164	137	-283	-514	129	0
98	0	0	-758	87	845	335	-801	466	40	199	252	-180	-500	213	0
99	0	0	-815	83	898	366	-856	490	-46	211	234	-213	-504	133	0
100	0	0	-805	110	915	347	-860	512	21	155	238	-252	-486	143	0
101	0	0	-887	67	954	410	-920	510	3	192	240	-131	-556	174	0
102	0	0	-993	60	1053	466	-1023	556	5	104	279	-223	-516	104	0
103	0	0	-1020	93	1113	463	-1066	603	-36	172	258	-190	-510	83	0
104	0	0	-1111	87	1198	512	-1154	642	-62	112	281	-203	-626	9	0
105	0	0	-1056	69	1125	493	-1090	597	27	151	374	-215	-444	126	0
106	0	0	-1100	52	1152	524	-1126	602	-95	153	261	-275	-552	104	0
107	0	0	-1027	102	1129	462	-1078	615	-7	226	285	-207	-485	161	0
108	0	0	-1020	87	1107	466	-1063	597	0	129	366	-161	-537	108	0
109	0	0	-950	27	977	461	-963	502	-100	219	413	-248	-558	166	0
110	0	0	-877	48	925	414	-901	486	-81	178	380	-159	-570	215	0
111	0	0	-900	19	919	440	-909	469	-50	161	345	-199	-576	50	0
112	0	0	-858	46	904	406	-881	475	-62	190	399	-230	-525	75	0
113	0	0	-762	62	824	350	-793	443	-100	197	351	-145	-582	-25	0
114	0	0	-763	7	770	378	-766	388	-77	259	306	-194	-549	-64	0
115	0	0	-664	11	675	326	-669	343	-60	279	320	-176	-545	-95	0
116	0	0	-686	-48	638	367	-662	295	-174	273	322	-223	-539	-197	0
117	0	0	-517	-29	488	273	-502	229	-32	366	322	-139	-459	-164	0
118	0	0	-597	-23	574	310	-585	275	-178	335	258	-256	-547	-273	0
119	0	0	-561	-44	517	302	-539	236	-73	343	333	-139	-510	-139	0
120	0	0	-651	-7	644	329	-647	318	-145	294	223	-149	-564	-265	0
121	0	0	-567	-15	552	291	-559	268	-69	325	205	-126	-471	-215	0
122	0	0	-600	-1	599	300	-599	299	-93	320	254	-186	-589	-188	0
123	0	0	-576	0	576	288	-576	288	-79	283	256	-242	-543	-129	0
124	0	0	-604	7	611	298	-607	309	-93	329	100	-159	-611	-170	0
125	0	0	-568	-19	549	293	-558	265	-44	296	246	-197	-589	-137	0
126	0	0	-569	-13	556	291	-562	271	-166	323	168	-263	-576	-3	0
127	0	0	-414	-79	335	246	-374	128	-110	285	162	-347	-599	-29	0
128	0	0	-317	-58	259	187	-288	100	-141	411	190	-300	-595	108	0
129	0	0	-217	-56	161	136	-189	52	-232	329	93	-595	-655	-15	0
130	0	0	-30	-64	-34	47	2	-49	-97	409	194	-368	-692	108	0
131	0	0	-179	-75	104	127	-141	14	-180	310	159	-504	-640	-91	0
132	0	0	41	-32	-73	-4	57	-52	-77	355	178	-500	-735	-108	0
133	0	0	-35	-40	-5	37	-15	-22	-83	306	143	-539	-762	-44	0
134	0	0	81	-17	-98	-32	89	-57	-118	364	129	-603	-783	-15	0
135	0	0	39	-15	-54	-12	46	-34	-195	370	75	-620	-748	77	0
136	0	0	171	-9	-180	-81	175	-94	-95	393	65	-560	-774	118	0
137	0	0	156	50	-106	-103	131	-28	-97	269	91	-614	-721	46	0
138	0	0	243	-15	-258	-114	250	-136	-120	368	36	-521	-754	89	0
139	0	0	208	-40	-248	-84	228	-144	-161	323	69	-496	-729	73	0
140	0	0	287	-25	-312	-131	299	-168	-153	339	81	-539	-725	85	0
141	0	0	262	-42	-304	-110	283	-173	-52	329	69	-442	-787	29	0
142	0	0	181	-11	-192	-85	186	-101	-46	259	161	-457	-727	93	0
143	0	0	97	-40	-137	-28	117	-88	-147	339	100	-481	-768	73	0
144	0	0	69	15	-54	-42	61	-19	-108	302	159	-483	-684	32	0
145	0	0	41	-9	-50	-16	45	-29	-147	306	178	-436	-772	32	0
146	0	0	-24	-13	11	18	-17	-1	-141	265	159	-368	-756	-67	0
147	0	0	2	-19	-21	8	11	-20	-157	252	153	-434	-721	-31	0
148	0	0	-8	-9	-1	8	-3	-5	-168	281	203	-467	-710	-106	0
149	0	0	-98	-46	52	72	-75	3	-89	281	234	-461	-777	-98	0
150	0	0	-110	-64	46	87	-78	-9	-56	271	281	-494	-760	-91	0
151	0	0	-214	-42	172	128	-193	65	-168	256	172	-448	-834	-236	0
152	0	0	-218	-65	153	141	-185	44	-69	364	221	-446	-746	-199	0
153	0	0	-276	-50	226	163	-251	88	-180	358	197	-556	-861	-244	0
154	0	0	-300	-48	252	174	-276	102	-128	285	159	-516	-853	-201	0
155	0	0	-241	-36	205	138	-223	84	-54	355	176	-550	-841	-149	0
156	0	0	-239	-5	234	122	-236	114	-149	250	102	-632	-874	-178	0
157	0	0	-263	-42	221	152	-242	89	-73	197	174	-620	-907	-87	0
158	0	0	-224	-32	192	128	-208	80	-98	240	161	-628	-907	-122	0
159	0	0	-125	-40	85	82	-105	22	-67	252	149	-582	-909	-118	0
160	0	0	-121	-85	36	103	-78	-24	-133	261	188	-587	-884	-131	0
161	0	0	-86	-93	-7	89	-39	-50	-87	306	149	-514	-853	-201	0
162	0	0	-124	-133	-9	128	-57	-71	-95	277	161	-566	-925	-172	0
163	0	0	-130	-145	-15	137	-57	-80	-182	306	192	-552	-964	-168	0
164	0	0	-169	-221	-52	195	-58	-136	-137	283	217	-591	-958	-153	0
165	0	0	-174	-292	-118	233	-28	-205	-114	267	261	-618	-979	-77	0
166	0	0	-126	-279	-153	202	13	-216	-170	285	228	-675	-931	-178	0
167	0	0	14	-197	-211	91	112	-204	-50	294	335	-614	-927	-7	0
168	0	0	-19	-164	-145	91	63	-154	-164	234	263	-758	-909	-58	0
169	0	0	99	-137	-236	19	167	-186	-108	291	246	-622	-1113	-64	0
170	0	0	79	-50	-129	-14	104	-89	-91	213	345	-770	-1115	-31	0
171	0	0	111	71	-40	-91	75	15	-116	287	242	-663	-1113	42	0
172	0	0	86	250	164	-168	-39	207	-100	258	281	-746	-1096	-40	0
173	0	0	75	426	351	-250	-138	388	-162	339	203	-669	-1123	11	1
174	0	0	75	680	605	-377	-265	642	-199	279	194	-737	-1125	-17	0
175	0	0	279	855	576	-567	-148	715	-190	364	209	-779	-1070	15	0
176	0	0	281	1055	774	-668	-246	914	-124	345	135	-760	-1181	93	0
177	0	0	425	1350	925	-887	-250	1137	-145	277	232	-826	-1146	77	0
178	0	0	648	1672	1024	-1160	-188	1348	-67	316	221	-702	-1111	118	0
179	0	0	762	1887	1125	-1324	-181	1506	-137	320	162	-679	-1051	164	0
180	0	0	902	2038	1136	-1470	-117	1587	-85	349	161	-696	-1004	95	0
181	0	0	890	2112	1222	-1501	-166	1667	-97	310	98	-655	-1030	19	0
182	0	0	883	2064	1181	-1473	-149	1622	-149	226	190	-677	-985	11	0
183	0	0	933	2005	1072	-1469	-69	1538	-172	259	180	-634	-938	-5	0
184	0	0	869	1868	999	-1368	-65	1433	-215	199	184	-692	-1032	44	0
185	0	0	889	1641	752	-1265	68	1196	-91	213	254	-659	-911	73	0
186	0	0	816	1301	485	-1058	165	893	-131	174	226	-700	-968	15	0
187	0	0	745	832	87	-788	329	459	-102	238	261	-700	-907	85	0
188	0	0	730	356	-374	-543	552	-9	-91	141	195	-696	-894	34	0
189	0	0	673	91	-582	-382	627	-245	-129	203	277	-582	-857	197	0
190	0	0	758	-58	-816	-350	787	-437	-155	104	246	-642	-913	162	0
191	0	0	743	-137	-880	-303	811	-508	-64	116	281	-552	-830	73	0
192	0	0	725	-188	-913	-268	819	-550	-108	161	170	-642	-853	75	0
193	0	0	782	-244	-1026	-269	904	-635	-34	147	254	-535	-744	153	0
194	0	0	698	-310	-1008	-194	853	-659	-73	131	246	-698	-729	25	0
195	0	0	689	-358	-1047	-165	868	-702	-65	190	287	-533	-677	71	0
196	0	0	673	-395	-1068	-139	870	-731	-75	93	197	-597	-667	7	0
197	0	0	795	-374	-1169	-210	982	-771	-1	106	238	-490	-578	-75	0
198	0	0	704	-337	-1041	-183	872	-689	-75	44	252	-535	-646	11	0
199	0	0	714	-347	-1061	-183	887	-704	-23	87	194	-492	-504	-1	0
200	0	0	772	-296	-1068	-238	920	-682	13	52	217	-457	-490	-122	0
201	0	0	700	-287	-987	-206	843	-637	62	128	242	-323	-459	-15	0
202	0	0	530	-234	-764	-148	647	-499	-77	5	147	-422	-549	-194	0
203	0	0	613	-246	-859	-183	736	-552	62	54	252	-320	-554	-104	0
204	0	0	534	-164	-698	-185	616	-431	-48	91	199	-386	-510	-139	0
205	0	0	609	-143	-752	-233	680	-447	1	168	143	-415	-558	-100	0
206	0	0	577	-133	-710	-222	643	-421	17	223	248	-389	-492	36	0
207	0	0	481	-122	-603	-179	542	-362	-21	110	128	-388	-585	-3	0
208	0	0	534	-98	-632	-218	583	-365	15	110	188	-389	-479	54	0
209	0	0	490	-97	-587	-196	538	-342	-34	71	223	-360	-475	133	0
210	0	0	658	-15	-673	-321	665	-344	-23	174	176	-333	-409	46	0
211	0	0	631	11	-620	-321	625	-304	5	75	184	-322	-455	102	0
212	0	0	584	-13	-597	-285	590	-305	-32	95	75	-329	-471	1	0
213	0	0	742	1	-741	-371	741	-370	1	141	114	-244	-389	71	0
214	0	0	641	-3	-644	-319	642	-323	-50	46	52	-261	-461	81	0
215	0	0	759	-15	-774	-372	766	-394	-71	-29	0	-271	-419	58	0
216	0	0	844	-17	-861	-413	852	-439	-11	46	85	-211	-405	120	0
217	0	0	918	-19	-937	-449	927	-478	-54	-13	40	-211	-372	32	0
218	0	0	1099	5	-1094	-552	1096	-544	75	-3	-1	-242	-351	95	0
219	0	0	1088	21	-1067	-554	1077	-523	-69	15	-91	-164	-331	-1	0
220	0	0	1192	34	-1158	-613	1175	-562	23	27	-75	-164	-356	46	0
221	0	0	1214	31	-1183	-622	1198	-576	34	-1	-98	-141	-318	32	0
222	0	0	1260	48	-1212	-654	1236	-582	58	126	-135	-95	-316	38	0
223	0	0	1146	31	-1115	-588	1130	-542	-98	23	-95	-161	-337	-9	0
224	0	0	1229	31	-1198	-630	1213	-583	32	71	-97	-38	-364	-9	0
225	0	0	1256	79	-1177	-667	1216	-549	54	38	-112	-118	-329	-48	0
226	0	0	1264	44	-1220	-654	1242	-588	0	147	-157	-112	-358	-141	0
227	0	0	1252	32	-1220	-642	1236	-594	-69	145	-122	-97	-349	-34	0
228	0	0	1254	71	-1183	-662	1218	-556	52	44	-153	-73	-415	-106	0
229	0	0	1155	79	-1076	-617	1115	-498	-38	77	-304	-71	-417	-252	0
230	0	0	1238	42	-1196	-640	1217	-577	46	168	-69	-114	-409	-112	0
231	0	0	1050	46	-1004	-548	1027	-479	-69	166	-256	-104	-488	-244	0
232	0	0	1014	52	-962	-533	988	-455	-85	161	-147	-116	-420	-300	0
233	0	0	942	38	-904	-490	923	-433	-145	161	-106	-141	-442	-289	0
234	0	0	934	77	-857	-505	895	-390	-106	164	-195	-242	-475	-351	0
235	0	0	948	91	-857	-519	902	-383	-145	128	-195	-143	-519	-436	0
236	0	0	924	69	-855	-496	889	-393	-108	108	-157	-180	-525	-374	0
237	0	0	914	32	-882	-473	898	-425	-166	176	-197	-157	-589	-477	0
238	0	0	898	58	-840	-478	869	-391	-114	129	-153	-213	-494	-440	0
239	0	0	946	106	-840	-526	893	-367	-203	95	-161	-287	-570	-436	0
240	0	0	1039	126	-913	-582	976	-393	-139	83	-50	-271	-529	-422	0
241	0	0	981	114	-867	-547	924	-376	-143	135	-27	-258	-675	-434	0
242	0	0	998	129	-869	-563	933	-370	-203	38	-69	-351	-630	-570	0
243	0	0	939	131	-808	-535	873	-338	-155	108	7	-250	-618	-486	0
244	0	0	867	128	-739	-497	803	-305	-250	58	-100	-337	-721	-521	0
245	0	0	979	128	-851	-553	915	-361	-114	38	-85	-254	-638	-591	0
246	0	0	925	122	-803	-523	864	-340	-209	79	-95	-355	-589	-550	0
247	0	0	985	122	-863	-553	924	-370	-205	124	-89	-364	-519	-519	0
248	0	0	992	180	-812	-586	902	-316	-197	108	64	-292	-550	-420	0
249	0	0	1064	172	-892	-618	978	-360	-161	112	17	-364	-494	-500	0
250	0	0	1035	161	-874	-598	954	-356	-201	122	-5	-300	-537	-473	0
251	0	0	1004	153	-851	-578	927	-349	-192	108	23	-310	-471	-471	0
252	0	0	960	128	-832	-544	896	-352	-168	5	-5	-337	-566	-543	0
253	0	0	977	126	-851	-551	914	-362	-188	97	87	-329	-498	-440	0
254	0	0	957	180	-777	-568	867	-298	-283	95	46	-370	-580	-312	0
255	0	0	947	197	-750	-572	848	-276	-277	122	15	-446	-564	-413	0
256	0	0	795	186	-609	-490	702	-211	-197	69	104	-399	-504	-355	0
257	0	0	863	192	-671	-527	767	-239	-197	114	64	-389	-537	-486	0
258	0	0	919	211	-708	-565	813	-248	-192	242	81	-287	-459	-452	0
259	0	0	831	211	-620	-521	725	-204	-223	166	60	-291	-516	-415	0
260	0	0	859	221	-638	-540	748	-208	-161	162	89	-362	-436	-521	0
261	0	0	854	236	-618	-545	736	-191	-126	137	112	-331	-426	-566	0
262	0	0	814	215	-599	-514	706	-192	-65	180	60	-195	-430	-446	0
263	0	0	748	232	-516	-490	632	-142	-106	73	79	-271	-401	-465	0
264	0	0	603	250	-353	-426	478	-51	-122	85	67	-201	-360	-374	0
265	0	0	669	258	-411	-463	540	-76	-108	64	65	-176	-453	-376	0
266	0	0	669	252	-417	-460	543	-82	-42	102	135	-164	-355	-351	0
267	0	0	664	294	-370	-479	517	-38	-91	87	44	-155	-364	-353	0
268	0	0	729	310	-419	-519	574	-54	-83	85	149	-168	-380	-323	0
269	0	0	754	343	-411	-548	582	-34	-120	186	157	-178	-337	-273	0
270	0	0	820	335	-485	-577	652	-75	-98	147	126	-174	-362	-221	0
271	0	0	858	362	-496	-610	677	-67	-65	240	170	-203	-316	-223	0
272	0	0	701	362	-339	-531	520	11	-91	155	205	-161	-372	-133	0
273	0	0	690	374	-316	-532	503	29	-215	85	164	-178	-374	-87	0
274	0	0	742	378	-364	-560	553	7	-108	81	263	-178	-296	-32	0
275	0	0	635	397	-238	-516	436	79	-128	42	166	-164	-401	42	0
276	0	0	698	419	-279	-558	488	70	-102	44	219	-199	-283	-25	0
277	0	0	755	457	-298	-606	526	79	-56	48	116	-91	-316	151	0
278	0	0	853	477	-376	-665	614	50	-79	15	217	-77	-335	131	0
279	0	0	730	523	-207	-626	468	158	-137	48	153	-151	-215	56	0
280	0	0	738	512	-226	-625	482	143	-124	-65	159	-145	-201	89	0
281	0	0	683	521	-162	-602	422	179	-65	-1	188	-97	-261	64	0
282	0	0	593	500	-93	-546	343	203	-7	-11	161	-42	-182	166	0
283	0	0	593	535	-58	-564	325	238	-52	-48	71	-100	-228	102	0
284	0	0	523	552	29	-537	247	290	-48	-13	73	13	-254	137	0
285	0	0	509	580	71	-544	219	325	-11	9	67	-9	-176	168	0
286	0	0	477	597	120	-537	178	358	11	9	15	-42	-172	114	0
287	0	0	522	595	73	-558	224	334	-19	36	69	17	-201	190	0
288	0	0	485	587	102	-536	191	344	64	-114	-25	-27	-201	137	0
289	0	0	592	595	3	-593	294	299	129	17	161	62	-50	310	0
290	0	0	506	618	112	-562	197	365	11	-23	56	-87	-172	190	0
291	0	0	586	665	79	-625	253	372	139	85	149	25	-108	246	0
292	0	0	433	667	234	-550	99	450	-9	0	23	1	-215	242	0
293	0	0	518	682	164	-600	177	423	83	104	95	56	-83	267	0
294	0	0	310	647	337	-478	-13	492	32	58	5	95	-176	232	0
295	0	0	353	626	273	-489	40	449	71	-42	93	11	-120	137	0
296	0	0	386	624	238	-505	74	431	36	81	87	116	-186	287	0
297	0	0	357	560	203	-458	77	381	65	19	52	25	-203	310	0
298	0	0	477	599	122	-538	177	360	32	118	79	52	-112	267	0
299	0	0	473	622	149	-547	162	385	56	32	67	-5	-64	308	0
300	0	0	602	607	5	-604	298	306	65	3	65	-32	-182	285	0
301	0	0	536	601	65	-568	235	333	-15	225	139	104	-192	450	0
302	0	0	437	568	131	-502	153	349	-21	69	-95	3	-285	217	0
303	0	0	577	517	-60	-547	318	228	56	172	52	3	-213	438	0
304	0	0	384	498	114	-441	135	306	-29	131	19	-91	-190	296	0
305	0	0	515	512	-3	-513	259	254	75	178	17	-17	-131	310	0
306	0	0	460	463	3	-461	228	233	40	184	-27	-42	-100	269	0
307	0	0	531	481	-50	-506	290	215	29	242	38	13	-120	306	0
308	0	0	511	434	-77	-472	294	178	-1	195	69	-87	-97	320	0
309	0	0	575	413	-162	-494	368	125	52	225	108	-19	-126	259	0
310	0	0	523	362	-161	-442	342	100	64	285	60	-27	-48	226	0
311	0	0	519	380	-139	-449	329	120	21	250	17	-15	-122	215	0
312	0	0	428	347	-81	-387	254	133	1	221	71	-77	-128	153	0
313	0	0	441	294	-147	-367	294	73	-48	240	83	-48	-155	124	0
314	0	0	301	300	-1	-300	151	149	-58	139	60	-91	-201	143	0
315	0	0	358	203	-155	-280	256	24	-19	139	135	-108	-178	97	0
316	0	0	422	207	-215	-314	318	-4	-52	256	129	-60	-87	131	0
317	0	0	371	170	-201	-270	286	-15	32	120	176	-56	-120	149	0
318	0	0	505	201	-304	-353	404	-51	79	147	199	-48	-69	151	0
319	0	0	329	141	-188	-235	258	-23	-67	192	151	-52	-46	161	0
320	0	0	457	141	-316	-299	386	-87	-13	217	182	-50	-120	223	0
321	0	0	319	149	-170	-234	244	-10	-15	118	182	-13	-126	172	0
322	0	0	247	133	-114	-190	180	9	-11	95	172	-85	-126	122	0
323	0	0	268	135	-133	-201	200	1	-19	226	265	23	-60	203	0
324	0	0	92	71	-21	-81	56	25	-17	124	228	44	-34	104	0
325	0	0	43	38	-5	-40	24	16	1	155	265	-40	-31	56	0
326	0	0	-48	31	79	8	-63	55	-60	184	209	60	-21	65	0
327	0	0	32	32	0	-32	16	16	19	168	323	40	9	141	0
328	0	0	-23	21	44	1	-33	32	21	128	271	81	1	91	0
329	0	0	-62	29	91	16	-76	60	73	145	331	95	73	159	0
330	0	0	-136	23	159	56	-147	91	-23	195	238	153	42	77	0
331	0	0	-267	27	294	120	-280	160	-7	166	244	83	64	77	0
332	0	0	-383	-15	368	199	-375	176	0	141	362	151	31	159	0
333	0	0	-505	-5	500	255	-502	247	-67	197	157	118	44	31	0
334	0	0	-564	-23	541	293	-552	259	75	161	188	180	50	110	0
335	0	0	-678	-40	638	359	-658	299	-23	194	192	124	46	128	0
336	0	0	-674	-48	626	361	-650	289	122	190	186	186	73	116	0
337	0	0	-740	-34	706	387	-723	336	-17	139	203	114	27	116	0
338	0	0	-678	-13	665	345	-671	326	-11	145	164	131	38	67	0
339	0	0	-828	-25	803	426	-815	389	-50	79	213	108	34	192	0
340	0	0	-808	-50	758	429	-783	354	9	56	151	114	67	50	0
341	0	0	-825	-65	760	445	-792	347	-23	147	236	149	124	141	0
342	0	0	-938	-71	867	504	-902	398	-19	17	170	65	25	168	0
343	0	0	-932	-11	921	471	-926	455	-79	9	153	40	21	128	0
344	0	0	-1019	-32	987	525	-1003	477	5	27	180	69	64	172	0
345	0	0	-950	-48	902	499	-926	427	34	50	116	236	15	157	0
346	0	0	-1000	-46	954	523	-977	454	5	-102	131	87	13	31	0
347	0	0	-897	-38	859	467	-878	410	-93	38	118	62	0	102	0
348	0	0	-849	-62	787	455	-818	362	71	-34	161	174	71	97	0
349	0	0	-759	-71	688	415	-723	308	62	-11	149	164	34	110	0
350	0	0	-798	-79	719	438	-758	320	48	-11	155	164	52	100	0
351	0	0	-775	-83	692	429	-733	304	52	23	91	164	-71	81	0
352	0	0	-746	-67	679	406	-712	306	176	-1	149	166	50	147	0
353	0	0	-834	-29	805	431	-819	388	87	29	95	112	-60	106	0
354	0	0	-784	-40	744	412	-764	352	34	27	129	133	-15	77	0
355	0	0	-793	-64	729	428	-761	332	79	151	25	139	-67	97	0
356	0	0	-744	-71	673	407	-708	301	108	75	85	131	-34	5	0
357	0	0	-695	-69	626	382	-660	278	135	159	-11	131	-145	124	0
358	0	0	-643	-60	583	351	-613	261	85	147	-15	71	-64	93	0
359	0	0	-626	-87	539	356	-582	226	-7	174	0	106	-106	98	0
360	0	0	-564	-52	512	308	-538	230	34	102	-34	112	-91	141	0
361	0	0	-543	-62	481	302	-512	209	91	139	-64	155	-97	108	0
362	0	0	-570	-58	512	314	-541	227	-3	91	-77	56	-147	100	0
363	0	0	-504	-64	440	284	-472	188	-106	110	-34	-1	-110	40	0
364	0	0	-437	-65	372	251	-404	153	21	52	9	60	-180	133	0
365	0	0	-406	-46	360	226	-383	157	-56	50	-31	-38	-116	114	0
366	0	0	-379	-17	362	198	-370	172	-129	0	-120	-5	-194	52	0
367	0	0	-216	-48	168	132	-192	60	-23	98	-85	36	-120	95	0
368	0	0	-160	-21	139	90	-149	59	-54	29	-116	-31	-147	91	0
369	0	0	-103	-32	71	67	-87	19	-62	-17	-65	-21	-159	29	0
370	0	0	-65	-9	56	37	-60	23	-75	-9	-151	-5	-118	112	0
371	0	0	70	-34	-104	-18	87	-69	-38	11	-131	27	-126	77	0
372	0	0	-9	-40	-31	24	11	-35	-104	-104	-275	-27	-244	44	0
373	0	0	118	-46	-164	-36	141	-105	-116	-11	-143	21	-112	52	0
374	0	0	-8	-60	-52	34	22	-56	-139	-42	-244	-7	-145	98	0
375	0	0	134	-27	-161	-53	147	-94	-71	-91	-205	-42	-226	-9	0
376	0	0	123	-34	-157	-44	140	-95	-25	-54	-201	32	-102	97	0
377	0	0	90	-32	-122	-29	106	-77	-87	-87	-279	-7	-128	27	0
378	0	0	258	-5	-263	-126	260	-134	-25	-34	-192	31	-143	56	0
379	0	0	54	-15	-69	-19	61	-42	-91	-97	-217	73	-69	100	0
380	0	0	-42	0	42	21	-42	21	-114	-98	-199	-13	-118	64	0
381	0	0	-140	9	149	65	-144	79	-64	-87	-203	58	-118	-11	0
382	0	0	-377	3	380	187	-378	191	-116	-48	-273	19	-128	11	0
383	0	0	-370	21	391	174	-380	206	-85	-60	-162	17	-32	52	0
384	0	0	-534	-15	519	274	-526	252	-52	-19	-192	-52	-75	98	0
385	0	0	-692	-25	667	358	-679	321	-73	-95	-180	-5	-95	60	0
386	0	0	-606	-9	597	307	-601	294	-25	-9	-174	98	-67	67	0
387	0	0	-816	-17	799	416	-807	391	-97	-29	-135	54	-5	98	0
388	0	0	-781	-13	768	397	-774	377	-25	-100	-137	7	-60	32	0
389	0	0	-895	7	902	444	-898	454	-60	0	-60	145	-69	143	0
390	0	0	-955	-3	952	479	-953	474	-27	-129	-89	34	-104	73	0
391	0	0	-1007	17	1024	495	-1015	520	-44	-58	-69	64	-135	149	0
392	0	0	-1102	17	1119	542	-1110	568	-52	-104	5	60	-147	126	0
393	0	0	-1142	-15	1127	578	-1134	556	-58	-75	-29	46	-112	75	0
394	0	0	-1198	-9	1189	603	-1193	590	1	-129	40	23	-128	71	0
395	0	0	-1242	-3	1239	622	-1240	618	-65	-116	34	44	-153	79	0
396	0	0	-1110	9	1119	550	-1114	564	56	-69	38	54	-108	1	0
397	0	0	-1196	0	1196	598	-1196	598	-29	-89	1	29	-246	38	0
398	0	0	-1085	-1	1084	543	-1084	541	-44	-77	5	38	-197	23	0
399	0	0	-1095	-3	1092	549	-1093	544	-32	-85	-31	73	-155	21	0
400	0	0	-1067	9	1076	529	-1071	542	-62	-153	-71	-44	-269	-110	0
401	0	0	-1046	13	1059	516	-1052	536	-69	-60	-23	29	-232	-137	0
402	0	0	-1222	27	1249	597	-1235	638	-106	-64	-116	56	-194	-190	0
403	0	0	-1247	17	1264	615	-1255	640	-195	21	-176	5	-236	-294	0
404	0	0	-1347	-1	1346	674	-1346	672	-98	21	-172	54	-279	-256	0
405	0	0	-1383	15	1398	684	-1390	706	-118	-46	-209	32	-372	-364	0
406	0	0	-1409	-7	1402	708	-1405	697	-67	-31	-190	83	-291	-337	0
407	0	0	-1443	-21	1422	732	-1432	700	-67	3	-277	42	-256	-320	0
408	0	0	-1442	-5	1437	723	-1439	716	-97	-13	-347	27	-300	-296	0
409	0	0	-1409	-36	1373	722	-1391	668	-50	-21	-335	91	-327	-263	0
410	0	0	-1431	-25	1406	728	-1418	690	-104	-75	-335	1	-322	-178	0
411	0	0	-1357	-42	1315	699	-1336	636	-62	5	-374	5	-259	-232	0
412	0	0	-1413	5	1418	704	-1415	711	-87	-157	-323	-5	-372	-201	0
413	0	0	-1283	7	1290	638	-1286	648	-81	-42	-291	-71	-360	-228	0
414	0	0	-1165	-25	1140	595	-1152	557	-56	-77	-254	-54	-281	-176	0
415	0	0	-1060	-19	1041	539	-1050	511	-64	-141	-296	-58	-329	-219	0
416	0	0	-919	-25	894	472	-906	434	-31	-89	-329	-9	-360	-215	0
417	0	0	-833	-3	830	418	-831	413	-83	-129	-269	-71	-343	-246	0
418	0	0	-663	-27	636	345	-649	304	7	-149	-209	-122	-217	-207	0
419	0	0	-638	-27	611	332	-624	292	-104	-75	-294	-176	-259	-205	0
420	0	0	-493	-38	455	265	-474	208	-85	-178	-186	-93	-292	-184	0
421	0	0	-381	-56	325	218	-353	134	-73	-102	-263	-36	-275	-246	0
422	0	0	-376	-23	353	199	-364	165	-58	-69	-205	-100	-287	-240	0
423	0	0	-291	-32	259	161	-275	113	-21	-36	-265	-13	-230	-188	0
424	0	0	-187	-17	170	102	-178	76	-81	-116	-316	-91	-285	-252	0
425	0	0	-98	-9	89	53	-93	40	-56	-21	-234	-15	-203	-225	0
426	0	0	-107	-9	98	58	-102	44	-77	-143	-306	-83	-263	-325	0
427	0	0	-8	-11	-3	9	-2	-7	64	-17	-234	1	-190	-230	0
428	0	0	-98	-27	71	62	-84	22	-23	-106	-320	-54	-275	-230	0
429	0	0	-79	-56	23	67	-51	-16	-1	-108	-318	-71	-234	-236	0
430	0	0	-92	-34	58	63	-75	12	-11	-32	-356	34	-211	-143	0
431	0	0	-182	-31	151	106	-166	60	-87	-147	-376	-73	-308	-225	0
432	0	0	-191	-32	159	111	-175	63	-81	-29	-333	-65	-135	-190	0
433	0	0	-199	-50	149	124	-174	49	-102	-143	-320	-73	-289	-199	0
434	0	0	-224	-44	180	134	-202	68	-71	-116	-403	-7	-285	-219	0
435	0	0	-307	1	308	153	-307	154	-151	-199	-376	-81	-226	-250	0
436	0	0	-231	-3	228	117	-229	112	-46	-205	-341	-27	-230	-162	0
437	0	0	-220	-34	186	127	-203	76	-46	-221	-341	-85	-320	-182	0
438	0	0	-216	-5	211	110	-213	103	-71	-269	-376	-52	-190	-161	0
439	0	0	-73	-29	44	51	-58	7	-151	-277	-506	-176	-219	-236	0
440	0	0	-22	-21	1	21	-11	-10	-85	-287	-407	-11	-254	-141	0
441	0	0	-32	-19	13	25	-22	-3	-126	-273	-473	-126	-199	-223	0
442	0	0	40	-29	-69	-5	54	-49	-102	-228	-496	-157	-153	-188	0
443	0	0	4	-40	-44	18	24	-42	-112	-219	-519	-157	-44	-232	0
444	0	0	41	-36	-77	-2	59	-56	-79	-246	-601	-178	-64	-261	0
445	0	0	159	-23	-182	-68	170	-102	-85	-238	-607	-98	-114	-322	0
446	0	0	152	-36	-188	-58	170	-112	-157	-246	-680	-151	-131	-259	0
447	0	0	289	-64	-353	-112	321	-208	-36	-258	-626	-104	-246	-221	0
448	0	0	345	-56	-401	-144	373	-228	-44	-277	-663	-197	-102	-304	0
449	0	0	369	-75	-444	-147	406	-259	-67	-236	-673	-211	-172	-263	0
450	0	0	450	-75	-525	-187	487	-300	83	-267	-601	-44	-147	-279	0
451	0	0	365	-75	-440	-145	402	-257	-65	-316	-653	-180	-261	-306	0
452	0	0	464	-40	-504	-212	484	-272	15	-199	-570	-81	-143	-273	0
453	0	0	295	-42	-337	-126	316	-189	-7	-298	-679	-102	-155	-341	0
454	0	0	390	-42	-432	-174	411	-237	-19	-199	-582	-190	-155	-277	0
455	0	0	368	-62	-430	-153	399	-246	60	-281	-618	-83	-170	-285	0
456	0	0	395	-64	-459	-165	427	-261	93	-269	-583	-42	-137	-285	0
457	0	0	340	-38	-378	-151	359	-208	60	-279	-485	-155	-133	-244	0
458	0	0	369	-73	-442	-148	405	-257	102	-246	-467	-116	-170	-172	0
459	0	0	307	-73	-380	-117	343	-226	21	-275	-533	-149	-147	-234	0
460	0	0	427	-46	-473	-190	450	-259	50	-232	-376	-98	-118	-137	0
461	0	0	333	-25	-358	-154	345	-191	29	-349	-395	-102	-186	-48	0
462	0	0	301	-52	-353	-124	327	-202	-71	-345	-331	-172	-93	-143	0
463	0	0	297	-54	-351	-121	324	-202	-19	-405	-329	-149	-126	-164	0
464	0	0	328	-77	-405	-125	366	-241	-54	-504	-267	-184	-180	-83	0
465	0	0	363	-44	-407	-159	385	-225	-83	-455	-271	-209	-135	-98	0
466	0	0	373	-67	-440	-153	406	-253	-116	-517	-226	-209	-184	-19	0
467	0	0	462	-38	-500	-212	481	-269	-38	-535	-226	-197	-102	23	0
468	0	0	512	-48	-560	-232	536	-304	-116	-603	-162	-248	-128	17	0
469	0	0	665	-56	-721	-304	693	-388	-133	-657	-151	-209	-168	27	0
470	0	0	662	-67	-729	-297	695	-398	-77	-630	-168	-223	-89	54	0
471	0	0	719	-58	-777	-330	748	-417	-112	-616	-194	-242	-145	-110	0
472	0	0	650	-65	-715	-292	682	-390	-102	-547	-170	-211	-60	-44	0
473	0	0	776	-42	-818	-367	797	-430	-128	-432	-174	-122	-116	-34	0
474	0	0	642	-71	-713	-285	677	-392	-203	-382	-139	-168	-164	-11	0
475	0	0	780	-50	-830	-365	805	-440	-31	-283	-85	-172	-100	-48	0
476	0	0	626	-87	-713	-269	669	-400	-124	-347	-135	-195	-159	-44	0
477	0	0	722	-65	-787	-328	754	-426	-52	-337	-157	-116	-170	-60	0
478	0	0	589	-62	-651	-263	620	-356	-83	-444	-100	-182	-164	-13	0
479	0	0	578	-73	-651	-252	614	-362	-25	-310	-114	-95	-145	-21	0
480	0	0	349	-62	-411	-143	380	-236	-118	-401	-126	-176	-128	-31	0
481	0	0	336	-40	-376	-148	356	-208	-147	-434	-102	-139	-190	15	0
482	0	0	97	-52	-149	-22	123	-100	-112	-409	-137	-71	-89	21	0
483	0	0	-59	-38	21	48	-40	-8	-126	-444	-159	-93	-155	-3	0
484	0	0	-195	-21	174	108	-184	76	-162	-411	-201	-81	-52	100	0
485	0	0	-353	-31	322	192	-337	145	-97	-523	-149	-102	-91	42	0
486	0	0	-518	-32	486	275	-502	227	-205	-452	-116	-73	-139	120	0
487	0	0	-625	-11	614	318	-619	301	-145	-469	-197	-77	-116	81	0
488	0	0	-629	-3	626	316	-627	311	-112	-395	-180	-147	-129	226	0
489	0	0	-841	-9	832	425	-836	411	-184	-366	-252	-36	-85	194	0
490	0	0	-903	-13	890	458	-896	438	-97	-403	-215	-147	-95	211	0
491	0	0	-1050	-40	1010	545	-1030	485	-104	-285	-213	-170	-110	162	0
492	0	0	-1157	-34	1123	595	-1140	544	-157	-320	-258	-85	-91	176	0
493	0	0	-1190	-23	1167	606	-1178	572	-166	-252	-250	-184	-29	98	0
494	0	0	-1375	-27	1348	701	-1361	660	-184	-345	-306	-176	-71	168	0
495	0	0	-1374	1	1375	686	-1374	688	-194	-254	-378	-178	-69	100	0
496	0	0	-1366	17	1383	674	-1374	700	-112	-207	-335	-161	-31	60	0
497	0	0	-1379	27	1406	676	-1392	716	-52	-192	-277	-188	-31	100	0
498	0	0	-1380	38	1418	671	-1399	728	-124	-287	-366	-174	-50	-7	0
499	0	0	-1325	23	1348	651	-1336	685	-48	-248	-374	-124	-89	91	0
500	0	0	-1454	-3	1451	728	-1452	724	-75	-230	-366	-234	-85	91	0
501	0	0	-1339	9	1348	665	-1343	678	-54	-259	-407	-213	-114	-5	0
502	0	0	-1445	21	1466	712	-1455	743	-27	-141	-405	-188	-135	5	0
503	0	0	-1505	23	1528	741	-1516	775	-97	36	-366	-389	-308	1	0
504	0	0	-1498	17	1515	740	-1506	766	23	-234	-467	-355	-312	168	0
505	0	0	-1482	44	1526	719	-1504	785	-9	-492	-523	-380	-168	64	0
506	0	0	-1385	52	1437	666	-1411	744	-56	-667	-372	-448	-201	54	0
507	0	0	-1314	9	1323	652	-1318	666	-60	-772	-486	-395	-221	75	0
508	0	0	-1353	1	1354	676	-1353	677	-73	-764	-566	-318	-269	182	0
509	0	0	-1242	-7	1235	624	-1238	614	-100	-640	-589	-358	-221	114	0
510	0	0	-1264	-13	1251	638	-1257	619	-46	-640	-597	-304	-180	116	0
511	0	0	-1270	-31	1239	650	-1254	604	-145	-611	-535	-420	-162	75	0
512	0	0	-1328	-27	1301	677	-1314	637	-58	-498	-560	-331	-149	65	0
513	0	0	-1460	-21	1439	740	-1449	709	-100	-531	-570	-314	-114	182	0
514	0	0	-1385	0	1385	692	-1385	692	-91	-537	-550	-285	-29	133	0
515	0	0	-1340	0	1340	670	-1340	670	-143	-521	-463	-318	9	226	0
516	0	0	-1369	-19	1350	694	-1359	665	-79	-550	-413	-349	62	182	0
517	0	0	-1419	-38	1381	728	-1400	671	-126	-576	-366	-304	34	164	0
518	0	0	-1448	-44	1404	746	-1426	680	-65	-547	-372	-263	38	230	0
519	0	0	-1478	-60	1418	769	-1448	679	-126	-481	-399	-184	-19	267	0
520	0	0	-1555	-77	1478	816	-1516	700	-199	-481	-422	-273	-27	203	0
521	0	0	-1571	-58	1513	814	-1542	727	-91	-386	-351	-155	36	285	0
522	0	0	-1761	-81	1680	921	-1720	799	-194	-438	-302	-232	-50	223	0
523	0	0	-1776	-89	1687	932	-1731	799	-168	-389	-345	-234	-5	248	0
524	0	0	-1867	-81	1786	974	-1826	852	-143	-366	-417	-153	-1	298	0
525	0	0	-1855	-77	1778	966	-1816	850	-172	-360	-428	-120	5	246	0
526	0	0	-1821	-89	1732	955	-1776	821	-124	-308	-403	-164	19	217	0
527	0	0	-1823	-83	1740	953	-1781	828	-128	-304	-471	-161	31	322	0
528	0	0	-1790	-120	1670	955	-1730	775	-112	-368	-566	-162	1	135	0
529	0	0	-1756	-102	1654	929	-1705	776	-102	-333	-481	-141	60	223	0
530	0	0	-1832	-85	1747	958	-1789	831	-141	-393	-591	-221	-1	147	0
531	0	0	-1720	-108	1612	914	-1666	752	-56	-370	-618	-180	3	69	0
532	0	0	-1837	-97	1740	967	-1788	821	-85	-504	-560	-201	52	54	0
533	0	0	-1780	-93	1687	936	-1733	797	-85	-566	-585	-192	-17	-3	0
534	0	0	-1747	-97	1650	922	-1698	776	-58	-494	-671	-203	87	-50	0
535	0	0	-1688	-69	1619	878	-1653	775	15	-533	-609	-118	151	-34	0
536	0	0	-1689	-60	1629	874	-1659	784	-126	-516	-715	-170	19	-73	0
537	0	0	-1599	-42	1557	820	-1578	757	-77	-552	-626	-131	40	-44	0
538	0	0	-1652	-36	1616	844	-1634	790	-100	-570	-638	-265	38	-54	0
539	0	0	-1423	-29	1394	726	-1408	682	11	-525	-646	-135	95	-124	0
540	0	0	-1462	-17	1445	739	-1453	714	-149	-457	-578	-240	89	31	0
541	0	0	-1429	-31	1398	730	-1413	683	-44	-605	-657	-188	-32	-108	0
542	0	0	-1402	-19	1383	710	-1392	682	-104	-442	-510	-124	42	-3	0
543	0	0	-1501	-17	1484	759	-1492	733	-182	-549	-649	-195	-141	-114	0
544	0	0	-1388	-48	1340	718	-1364	646	-73	-481	-611	-135	-166	34	0
545	0	0	-1379	-91	1288	735	-1333	598	-67	-479	-552	-137	-75	11	0
546	0	0	-1380	-139	1241	759	-1310	551	-133	-486	-671	-161	-112	-44	0
547	0	0	-1285	-143	1142	714	-1213	499	-73	-442	-552	-139	-25	3	0
548	0	0	-1248	-131	1117	689	-1182	493	-188	-498	-558	-149	-75	-7	0
549	0	0	-1176	-108	1068	642	-1122	480	-256	-380	-572	-182	-89	100	0
550	0	0	-1092	-126	966	609	-1029	420	-176	-471	-541	-93	-172	131	0
551	0	0	-1149	-108	1041	628	-1095	466	-159	-463	-574	-164	-153	114	0
552	0	0	-1061	-93	968	577	-1014	437	-128	-422	-554	-124	-126	100	0
553	0	0	-1006	-77	929	541	-967	426	-168	-434	-574	-81	-62	104	0
554	0	0	-1021	-75	946	548	-983	435	-145	-485	-537	-159	-128	118	0
555	0	0	-969	-73	896	521	-932	411	-166	-461	-616	-157	-133	38	0
556	0	0	-971	-79	892	525	-931	406	-161	-469	-556	-122	-114	75	0
557	0	0	-826	-31	795	428	-810	382	-100	-543	-477	-106	-162	56	0
558	0	0	-761	-32	729	396	-745	348	-133	-541	-574	-166	-137	65	0
559	0	0	-637	-42	595	339	-616	276	-54	-475	-488	-77	-85	110	0
560	0	0	-631	-42	589	336	-610	273	-100	-471	-562	-98	-110	23	0
561	0	0	-636	-60	576	348	-606	258	-110	-523	-516	-147	-153	-85	0
562	0	0	-672	-100	572	386	-622	236	-40	-450	-519	-64	-44	-23	0
563	0	0	-690	-151	539	420	-614	194	-100	-529	-514	-108	-124	-120	0
564	0	0	-591	-176	415	383	-503	119	-54	-422	-552	-32	-65	-85	0
565	0	0	-655	-244	411	449	-533	83	-98	-516	-570	-52	-114	-143	0
566	0	0	-631	-298	333	464	-482	17	-17	-426	-525	-151	-97	-48	0
567	0	0	-686	-339	347	512	-516	4	-120	-512	-607	-114	-149	-56	0
568	0	0	-546	-325	221	435	-383	-52	-29	-529	-529	-42	-64	-58	0
569	0	0	-439	-302	137	370	-288	-82	-11	-535	-543	-60	-60	-5	0
570	0	0	-410	-240	170	325	-290	-35	-11	-533	-624	-44	-81	0	0
571	0	0	-430	-153	277	291	-353	62	-19	-547	-667	87	-129	17	0
572	0	0	-364	-15	349	189	-356	167	-64	-547	-690	-46	-120	-42	0
573	0	0	-211	184	395	13	-303	289	9	-529	-597	11	-83	-7	0
574	0	0	-223	403	626	-90	-424	514	-31	-587	-719	42	-135	-7	0
575	0	0	12	642	630	-327	-309	636	27	-525	-688	36	-147	58	0
576	0	0	138	894	756	-516	-309	825	21	-471	-723	54	-48	73	0
577	0	0	217	1113	896	-665	-339	1004	-83	-556	-719	-42	-120	46	0
578	0	0	495	1342	847	-918	-176	1094	-29	-533	-723	21	-153	44	0
579	0	0	619	1666	1047	-1142	-214	1356	-25	-597	-725	-19	-145	56	0
580	0	0	797	1908	1111	-1352	-157	1509	-75	-560	-731	-128	-145	32	0
581	0	0	989	2199	1210	-1594	-110	1704	38	-556	-715	21	-141	54	0
582	0	0	1028	2314	1286	-1671	-129	1800	44	-570	-750	-64	-139	79	0
583	0	0	1090	2335	1245	-1712	-77	1790	13	-506	-731	-40	-106	141	0
584	0	0	1050	2254	1204	-1652	-77	1729	-15	-485	-725	-87	-166	129	0
585	0	0	910	2089	1179	-1499	-134	1634	-93	-494	-807	-93	-215	106	1
586	0	0	935	1792	857	-1363	39	1324	38	-401	-758	31	-116	248	0
587	0	0	815	1422	607	-1118	104	1014	-23	-380	-847	5	-143	234	0
588	0	0	627	919	292	-773	167	605	-124	-322	-777	-106	-83	275	0
589	0	0	396	483	87	-439	154	285	-44	-322	-781	-38	-124	331	0
590	0	0	290	133	-157	-211	223	-12	-102	-289	-762	-38	-106	325	0
591	0	0	116	-91	-207	-12	161	-149	-116	-302	-803	-87	-87	374	0
592	0	0	27	-225	-252	99	139	-238	-108	-238	-847	-89	-71	294	0
593	0	0	-64	-310	-246	187	91	-278	-155	-205	-820	-77	-122	382	0
594	0	0	-128	-382	-254	255	63	-318	-128	-203	-834	-192	-75	395	0
595	0	0	-186	-399	-213	292	13	-306	-141	-271	-803	-122	-211	393	0
596	0	0	-136	-388	-252	262	58	-320	-102	-151	-812	-65	-137	434	0
597	0	0	-149	-389	-240	269	45	-314	-174	-168	-861	-139	-226	366	0
598	0	0	-151	-424	-273	287	61	-348	-69	-172	-828	-71	-184	494	0
599	0	0	-147	-391	-244	269	48	-317	-139	-192	-886	-120	-157	372	0
600	0	0	-116	-333	-217	224	50	-275	-116	-131	-847	-108	-149	341	0
601	0	0	-178	-300	-122	239	-28	-211	-110	-95	-876	-73	-131	306	0
602	0	0	-268	-259	9	263	-138	-125	-215	-100	-905	-151	-252	335	0
603	0	0	-167	-252	-85	209	-41	-168	-124	-97	-905	-120	-213	399	0
604	0	0	-362	-178	184	270	-273	3	-261	-32	-1006	-199	-232	360	0
605	0	0	-226	-120	106	173	-166	-7	-188	-9	-923	-81	-292	434	0
606	0	0	-296	-124	172	210	-234	24	-149	19	-931	-100	-269	306	0
607	0	0	-310	-116	194	213	-252	39	-217	31	-1014	-168	-318	358	0
608	0	0	-294	-120	174	207	-234	27	-205	34	-971	-184	-289	364	0
609	0	0	-262	-131	131	196	-196	0	-100	79	-937	-131	-320	389	0
610	0	0	-366	-114	252	240	-309	69	-252	172	-942	-174	-269	417	0
611	0	0	-304	-91	213	197	-258	61	-184	244	-952	-126	-397	397	0
612	0	0	-393	-95	298	244	-345	101	-203	213	-985	-174	-298	327	0
613	0	0	-354	-79	275	216	-314	98	-188	211	-1004	-124	-434	343	0
614	0	0	-372	-58	314	215	-343	128	-184	345	-954	-108	-356	452	0
615	0	0	-340	-48	292	194	-316	122	-267	244	-1008	-211	-440	226	0
616	0	0	-269	-17	252	143	-260	117	-232	395	-1014	-162	-384	376	0
617	0	0	-321	-56	265	188	-293	104	-287	386	-1043	-238	-399	360	0
618	0	0	-189	-1	188	95	-188	93	-219	310	-983	-271	-432	327	0
619	0	0	-222	-21	201	121	-211	90	-331	434	-956	-213	-452	419	0
620	0	0	-217	-31	186	124	-201	77	-259	388	-1024	-215	-459	386	0
621	0	0	-178	0	178	89	-178	89	-322	428	-964	-273	-533	422	0
622	0	0	-297	9	306	144	-301	157	-289	446	-1010	-215	-543	420	0
623	0	0	-209	50	259	79	-234	154	-279	465	-1024	-279	-510	329	0
624	0	0	-274	48	322	113	-298	185	-339	372	-960	-327	-566	358	0
625	0	0	-311	-1	310	156	-310	154	-370	329	-952	-372	-607	331	0
626	0	0	-364	-15	349	189	-356	167	-273	364	-962	-329	-508	355	0
627	0	0	-409	-27	382	218	-395	177	-331	372	-900	-360	-587	422	0
628	0	0	-379	-52	327	215	-353	137	-294	335	-905	-389	-574	395	0
629	0	0	-447	-44	403	245	-425	179	-283	337	-876	-388	-502	430	0
630	0	0	-481	21	502	230	-491	261	-335	341	-944	-308	-547	351	0
631	0	0	-524	34	558	245	-541	296	-320	360	-878	-349	-486	393	0
632	0	0	-594	42	636	276	-615	339	-399	296	-853	-306	-529	327	0
633	0	0	-739	46	785	346	-762	415	-327	362	-810	-228	-448	384	0
634	0	0	-720	54	774	333	-747	414	-382	304	-838	-296	-582	358	0
635	0	0	-711	32	743	339	-727	387	-250	327	-746	-279	-444	337	0
636	0	0	-867	48	915	409	-891	481	-376	269	-731	-341	-508	362	0
637	0	0	-813	21	834	396	-823	427	-356	345	-746	-341	-504	281	0
638	0	0	-826	21	847	402	-836	434	-314	436	-692	-176	-388	343	0
639	0	0	-937	23	960	457	-948	491	-422	287	-684	-356	-490	250	0
640	0	0	-742	32	774	355	-758	403	-261	291	-624	-287	-463	304	0
641	0	0	-807	13	820	397	-813	416	-351	333	-589	-240	-401	240	0
642	0	0	-857	50	907	403	-882	478	-329	226	-609	-325	-461	159	0
643	0	0	-877	54	931	411	-904	492	-351	215	-477	-296	-471	294	0
644	0	0	-860	75	935	392	-897	505	-364	246	-477	-333	-424	246	0
645	0	0	-796	102	898	347	-847	500	-306	141	-508	-230	-496	199	0
646	0	0	-773	98	871	337	-822	484	-304	87	-541	-259	-457	149	0
647	0	0	-683	75	758	304	-720	416	-259	128	-399	-232	-506	199	0
648	0	0	-615	73	688	271	-651	380	-269	32	-467	-312	-486	166	0
649	0	0	-539	62	601	238	-570	331	-256	13	-345	-252	-533	143	0
650	0	0	-489	42	531	223	-510	286	-234	-52	-430	-240	-525	60	0
651	0	0	-363	87	450	138	-406	268	-228	23	-386	-236	-481	25	0
652	0	0	-466	110	576	178	-521	343	-240	-7	-457	-228	-500	-40	0
653	0	0	-322	126	448	98	-385	287	-283	-19	-413	-287	-550	-19	0
654	0	0	-275	151	426	62	-350	288	-188	-15	-323	-226	-473	-11	0
655	0	0	-212	170	382	21	-297	276	-269	-36	-341	-254	-494	-100	0
656	0	0	-157	170	327	-6	-242	248	-195	19	-312	-203	-417	-67	0
657	0	0	-110	122	232	-6	-171	177	-131	-87	-349	-194	-486	-139	0
658	0	0	37	128	91	-82	-27	109	-128	-19	-211	-164	-380	-44	0
659	0	0	84	126	42	-105	21	84	-164	-29	-225	-203	-444	-129	0
660	0	0	257	124	-133	-190	195	-4	-122	32	-252	-75	-479	-42	0
661	0	0	249	145	-104	-197	176	20	-34	38	-203	-137	-374	-38	0
662	0	0	341	155	-186	-248	263	-15	-170	40	-217	-157	-409	-110	0
663	0	0	301	172	-129	-236	215	21	-159	-9	-110	-112	-353	-23	0
664	0	0	430	186	-244	-308	337	-29	-100	-62	-228	-83	-452	-87	0
665	0	0	455	194	-261	-324	358	-33	-153	-17	-180	-120	-351	-52	0
666	0	0	566	190	-376	-378	471	-93	-56	-48	-178	-89	-353	-112	0
667	0	0	639	230	-409	-434	524	-89	-31	-44	-133	-15	-448	54	0
668	0	0	736	246	-490	-491	613	-122	-73	-75	-129	-184	-349	1	0
669	0	0	831	265	-566	-548	698	-150	-38	-77	-106	-87	-372	71	0
670	0	0	798	271	-527	-534	662	-128	-46	-91	-135	-151	-316	34	0
671	0	0	829	306	-523	-567	676	-108	-34	-95	-151	-104	-279	19	0
672	0	0	924	356	-568	-640	746	-106	15	-97	-116	-7	-337	95	0
673	0	0	835	343	-492	-589	663	-74	-69	-69	-155	-116	-304	89	0
674	0	0	942	362	-580	-652	761	-109	11	-178	-164	-62	-349	91	0
675	0	0	1035	333	-702	-684	868	-184	-60	-17	-102	-9	-300	153	0
676	0	0	949	360	-589	-654	769	-114	-29	-131	-141	-54	-304	102	0
677	0	0	1099	378	-721	-738	910	-171	-11	-36	-104	-62	-271	112	0
678	0	0	1099	376	-723	-737	911	-173	-34	-87	-116	-54	-221	104	0
679	0	0	1190	434	-756	-812	973	-161	-44	-67	-168	-79	-281	126	0
680	0	0	1192	463	-729	-827	960	-133	-23	-91	-141	-21	-258	143	0
681	0	0	1239	465	-774	-852	1006	-154	-7	-118	-131	-89	-256	50	0
682	0	0	1196	452	-744	-824	970	-146	13	-52	-95	98	-261	176	0
683	0	0	1136	467	-669	-801	902	-101	-100	-126	-199	-110	-347	79	0
684	0	0	1248	527	-721	-887	984	-97	65	0	-52	-5	-186	159	0
685	0	0	1130	570	-560	-850	845	5	-97	-79	-195	-50	-310	62	0
686	0	0	1273	589	-684	-931	978	-47	-29	-98	-122	-38	-331	48	0
687	0	0	1130	587	-543	-858	836	22	-25	-44	-124	0	-279	75	0
688	0	0	1243	611	-632	-927	937	-10	-118	-23	-215	-46	-310	23	0
689	0	0	1221	570	-651	-895	936	-40	-38	-67	-153	-97	-318	42	0
690	0	0	1196	570	-626	-883	911	-28	-42	-91	-184	-69	-304	19	0
691	0	0	1169	578	-591	-873	880	-6	-54	-64	-162	-65	-380	40	0
692	0	0	1086	603	-483	-844	784	60	-69	-139	-170	-104	-353	-19	0
693	0	0	1083	653	-430	-868	756	111	-19	-87	-124	-15	-388	50	0
694	0	0	1052	655	-397	-853	724	129	-75	-32	-91	-110	-302	73	0
695	0	0	1046	649	-397	-847	721	126	-108	-17	-168	-122	-341	36	0
696	0	0	1024	638	-386	-831	705	126	-1	-21	-122	34	-362	122	0
697	0	0	907	620	-287	-763	597	166	-104	-19	-174	-91	-370	17	0
698	0	0	979	642	-337	-810	658	152	-124	-50	-135	-48	-312	-23	0
699	0	0	1002	659	-343	-830	672	158	-46	-124	-114	-104	-327	135	0
700	0	0	921	644	-277	-782	599	183	-114	-102	-133	-116	-351	23	0
701	0	0	946	609	-337	-777	641	136	-75	-25	-131	-38	-320	-9	0
702	0	0	761	593	-168	-677	464	212	-46	-52	-149	-147	-333	83	0
703	0	0	808	585	-223	-696	515	181	-98	-58	-131	-143	-376	46	0
704	0	0	728	593	-135	-660	431	229	-69	-106	-129	-83	-335	97	0
705	0	0	668	570	-98	-619	383	236	-190	-180	-122	-147	-368	38	0
706	0	0	730	521	-209	-625	469	156	-42	-106	-81	3	-364	48	0
707	0	0	635	500	-135	-567	385	182	-180	-100	-230	-83	-267	-48	0
708	0	0	794	502	-292	-648	543	105	-44	-83	-108	-32	-312	-17	0
709	0	0	665	477	-188	-571	426	144	-97	-98	-149	-69	-287	-1	0
710	0	0	666	434	-232	-550	449	101	-67	-135	-106	-89	-325	-48	0
711	0	0	622	413	-209	-517	415	102	-60	-100	-50	-124	-226	-48	0
712	0	0	569	391	-178	-480	373	106	-81	-64	-129	-95	-294	9	0
713	0	0	490	333	-157	-411	323	88	-98	-64	-131	-13	-322	-91	0
714	0	0	416	310	-106	-363	261	102	-44	-87	-174	-95	-242	-38	0
715	0	0	447	283	-164	-365	305	59	-21	-102	-166	7	-248	-108	0
716	0	0	418	273	-145	-345	281	64	44	-143	-83	-42	-256	-131	0
717	0	0	434	250	-184	-342	309	33	-27	-58	-100	27	-225	-36	0
718	0	0	466	199	-267	-332	366	-34	50	-87	-139	42	-256	-122	0
719	0	0	432	143	-289	-287	360	-73	-32	-122	-159	0	-277	-38	0
720	0	0	468	129	-339	-298	403	-105	23	-93	-75	-11	-131	-73	0
721	0	0	400	137	-263	-268	331	-63	-9	-157	-93	15	-162	-128	0
722	0	0	488	108	-380	-298	434	-136	21	-112	-102	32	-228	-81	0
723	0	0	406	100	-306	-253	356	-103	-3	-120	-50	17	-215	-17	0
724	0	0	416	98	-318	-257	367	-110	9	-162	-91	-29	-225	-34	0
725	0	0	360	50	-310	-205	335	-130	-21	-133	-91	15	-250	17	0
726	0	0	437	44	-393	-240	415	-174	-3	-133	-81	3	-240	11	0
727	0	0	418	29	-389	-223	403	-180	0	-155	-91	9	-180	-42	0
728	0	0	523	44	-479	-283	501	-217	23	-139	-98	13	-178	23	0
729	0	0	418	9	-409	-213	413	-200	-77	-221	-31	-62	-149	1	0
730	0	0	461	13	-448	-237	454	-217	-32	-213	-161	0	-248	1	0
731	0	0	458	-3	-461	-227	459	-232	-5	-149	-32	7	-164	3	0
732	0	0	321	-1	-322	-160	321	-161	-31	-275	-58	-42	-248	19	0
733	0	0	289	-5	-294	-142	291	-149	-29	-271	-97	1	-217	-17	0
734	0	0	178	-21	-199	-78	188	-110	-62	-195	-29	-83	-143	42	0
735	0	0	130	-27	-157	-51	143	-92	-58	-242	-29	-50	-207	29	0
736	0	0	147	-27	-174	-60	160	-100	-65	-219	1	-29	-162	25	0
737	0	0	62	-40	-102	-11	82	-71	-38	-223	40	-60	-114	-7	0
738	0	0	4	-48	-52	22	28	-50	-19	-226	-67	21	-114	17	0
739	0	0	50	-23	-73	-13	61	-48	-56	-211	-75	-1	-180	-17	0
740	0	0	58	-29	-87	-14	72	-58	31	-186	3	73	-166	69	0
741	0	0	-51	-32	19	41	-35	-6	-97	-205	-50	-7	-192	-15	0
742	0	0	17	-29	-46	6	31	-37	5	-162	-34	23	-195	85	0
743	0	0	-89	-29	60	59	-74	15	-19	-126	-31	0	-147	95	0
744	0	0	7	-27	-34	10	20	-30	36	-159	-29	5	-174	36	0
745	0	0	-70	-34	36	52	-53	1	-19	-217	38	-34	-217	126	0
746	0	0	-22	-23	-1	22	-10	-12	15	-143	-124	44	-145	54	0
747	0	0	131	0	-131	-65	131	-65	11	-91	-81	-1	-75	32	0
748	0	0	162	9	-153	-85	157	-72	-65	-180	25	56	-151	67	0
749	0	0	207	48	-159	-127	183	-55	-40	-283	-64	-29	-161	83	0
750	0	0	325	25	-300	-175	312	-137	-5	-168	48	77	-120	168	0
751	0	0	196	-17	-213	-89	204	-115	0	-258	-9	15	-164	93	0
752	0	0	258	-50	-308	-104	283	-179	-31	-192	-31	9	-194	79	0
753	0	0	140	-75	-215	-32	177	-145	-44	-176	3	31	-124	104	0
754	0	0	234	-64	-298	-85	266	-181	-25	-254	-50	9	-116	56	0
755	0	0	168	-95	-263	-36	215	-179	1	-232	-5	13	-164	34	0
756	0	0	156	-100	-256	-28	206	-178	-7	-294	-75	-21	-226	21	0
757	0	0	262	-65	-327	-98	294	-196	-25	-147	-29	-44	-98	85	0
758	0	0	159	-50	-209	-54	184	-129	-87	-320	-87	-128	-197	42	0
759	0	0	229	-46	-275	-91	252	-160	-29	-234	-7	-23	-155	11	0
760	0	0	210	-38	-248	-86	229	-143	-25	-263	9	27	-155	56	0
761	0	0	105	-48	-153	-28	129	-100	-58	-207	25	-64	-162	79	0
762	0	0	43	-42	-85	0	64	-63	-65	-242	-91	-106	-228	69	0
763	0	0	-14	-64	-50	39	18	-57	-64	-219	-11	31	-131	31	0
764	0	0	-25	-56	-31	40	3	-43	-13	-275	-42	-3	-172	32	0
765	0	0	-133	-60	73	96	-103	6	-11	-203	-7	44	-153	83	0
766	0	0	-140	-75	65	107	-102	-5	-75	-271	-52	-17	-166	21	0
767	0	0	-70	-69	1	69	-35	-34	-11	-159	48	7	-81	122	0
768	0	0	-138	-98	40	118	-89	-29	-114	-277	-81	-85	-83	67	0
769	0	0	-58	-108	-50	83	-4	-79	34	-194	13	40	-29	122	0
770	0	0	-105	-112	-7	108	-49	-59	-79	-184	25	42	-110	143	0
771	0	0	-80	-93	-13	86	-33	-53	-95	-131	9	-50	-64	67	0
772	0	0	-135	-91	44	113	-89	-23	-46	-184	79	27	-5	95	0
773	0	0	-195	-79	116	137	-155	18	-75	-211	75	-5	-110	159	0
774	0	0	-142	-67	75	104	-108	4	-81	-77	-27	40	-85	188	0
775	0	0	-248	-54	194	151	-221	70	-116	-184	3	-65	-95	93	0
776	0	0	-137	-54	83	95	-110	14	-62	-170	1	-27	-93	83	0
777	0	0	-119	-48	71	83	-95	11	1	-145	34	19	-93	128	0
778	0	0	-167	-69	98	118	-132	14	-69	-91	-27	-38	-36	137	0
779	0	0	-78	-67	11	72	-44	-28	-75	-149	-50	58	-141	79	0
780	0	0	-61	-36	25	48	-43	-5	21	-126	15	-3	-19	89	0
781	0	0	-127	-65	62	96	-94	-1	-46	-110	34	-17	-60	85	0
782	0	0	-147	-58	89	102	-118	15	-58	-164	36	11	-87	73	0
783	0	0	-187	-50	137	118	-162	43	-124	-83	-42	-29	-124	23	0
784	0	0	-90	-21	69	55	-79	24	-38	-15	77	48	-36	172	0
785	0	0	-127	-29	98	78	-112	34	-71	-151	27	-27	-151	128	0
786	0	0	-76	-38	38	57	-57	0	-85	-52	7	7	-91	62	0
787	0	0	-102	-81	21	91	-61	-30	-126	-71	38	-32	-176	85	0
788	0	0	-45	-83	-38	64	-3	-60	-81	-106	-38	-19	-186	65	0
789	0	0	100	-64	-164	-18	132	-114	-79	-64	23	17	-221	36	0
790	0	0	167	-69	-236	-49	201	-152	-62	-52	46	-31	-91	-11	0
791	0	0	71	-60	-131	-5	101	-95	-71	-31	-29	60	-261	44	0
792	0	0	159	-44	-203	-57	181	-123	-124	-102	-25	-27	-197	-29	0
793	0	0	163	-48	-211	-57	187	-129	-52	-46	67	62	-195	27	0
794	0	0	105	-56	-161	-24	133	-108	-131	-122	-25	-17	-267	-7	0
795	0	0	214	-75	-289	-69	251	-182	-87	-75	-36	19	-209	0	0
796	0	0	266	-77	-343	-94	304	-210	-40	-71	7	29	-164	36	0
797	0	0	343	-95	-438	-124	390	-266	-44	-64	-34	21	-195	40	0
798	0	0	404	-71	-475	-166	439	-273	-83	-77	9	-64	-217	91	0
799	0	0	419	-50	-469	-184	444	-259	-52	34	-17	83	-118	38	0
800	0	0	448	-29	-477	-209	462	-253	-108	-133	-83	25	-236	-19	0
801	0	0	528	-11	-539	-258	533	-275	-54	17	-56	97	-164	141	0
802	0	0	409	-23	-432	-193	420	-227	-83	-176	-13	32	-172	27	0
803	0	0	477	-15	-492	-231	484	-253	-102	-11	-42	31	-174	17	0
804	0	0	361	-34	-395	-163	378	-214	-87	-143	-87	-23	-225	9	0
805	0	0	489	-17	-506	-236	497	-261	-25	-97	-3	31	-139	73	0
806	0	0	454	-3	-457	-225	455	-230	9	-145	-40	32	-129	52	0
807	0	0	556	9	-547	-282	551	-269	-27	-120	-62	48	-215	25	0
808	0	0	562	-21	-583	-270	572	-302	31	-153	-32	0	-180	69	0
809	0	0	607	-21	-628	-293	617	-324	7	-77	50	62	-147	87	0
810	0	0	687	-3	-690	-342	688	-346	67	-137	31	21	-147	31	0
811	0	0	573	-5	-578	-284	575	-291	3	-104	-31	62	-143	34	0
812	0	0	565	-9	-574	-278	569	-291	-44	-87	-13	-5	-120	-9	0
813	0	0	512	-23	-535	-244	523	-279	-7	-69	-1	-7	-89	58	0
814	0	0	584	-40	-624	-272	604	-332	69	-85	7	29	-118	67	0
815	0	0	623	-40	-663	-291	643	-351	25	-75	-11	32	-137	38	0
816	0	0	635	-44	-679	-295	657	-361	50	-91	36	-21	-120	116	0
817	0	0	724	-17	-741	-353	732	-379	48	-34	-54	73	-67	73	0
818	0	0	720	-32	-752	-344	736	-392	31	-188	40	0	-89	112	0
819	0	0	807	-17	-824	-395	815	-420	13	-73	34	0	-60	133	0
820	0	0	749	-19	-768	-365	758	-393	-32	-50	-15	108	-60	194	0
821	0	0	754	-23	-777	-365	765	-400	-73	-126	-38	-11	-192	97	0
822	0	0	749	-32	-781	-358	765	-406	-29	-38	17	139	-34	209	0
823	0	0	714	-34	-748	-340	731	-391	-67	-91	-3	32	-116	143	0
824	0	0	741	-19	-760	-361	750	-389	9	-128	7	17	40	120	0
825	0	0	635	-32	-667	-301	651	-349	-77	-85	-91	1	-23	104	0
826	0	0	699	-34	-733	-332	716	-383	-64	-73	97	0	-21	281	0
827	0	0	733	-27	-760	-353	746	-393	-5	-77	-23	52	-120	207	0
828	0	0	778	-5	-783	-386	780	-394	-89	-116	-5	77	-91	201	0
829	0	0	853	0	-853	-426	853	-426	21	-85	25	58	7	54	0
830	0	0	786	-1	-787	-392	786	-394	-27	-69	13	64	-60	143	0
831	0	0	811	-11	-822	-400	816	-416	-32	-106	-42	32	-97	118	0
832	0	0	842	-29	-871	-406	856	-450	36	-116	23	62	-98	135	0
833	0	0	865	-23	-888	-421	876	-455	-9	-133	23	60	-108	77	0
834	0	0	931	-23	-954	-454	942	-488	31	-36	38	143	-106	166	0
835	0	0	962	-19	-981	-471	971	-500	64	-129	36	83	-77	93	0
836	0	0	1013	-17	-1030	-498	1021	-523	48	-73	56	38	-65	128	0
837	0	0	1108	-21	-1129	-543	1118	-575	-17	15	87	58	-75	9	0
838	0	0	1080	-19	-1099	-530	1089	-559	38	-44	-19	46	-112	135	0
839	0	0	1139	-21	-1160	-559	1149	-590	3	-104	56	46	-106	120	0
840	0	0	1195	-17	-1212	-589	1203	-614	19	-42	106	-17	-77	67	0
841	0	0	1139	-36	-1175	-551	1157	-605	-50	-69	5	-5	-93	-17	0
842	0	0	1216	-27	-1243	-594	1229	-635	23	-52	75	91	-153	50	0
843	0	0	1121	-11	-1132	-555	1126	-571	13	-71	-7	85	-135	40	0
844	0	0	1104	-34	-1138	-535	1121	-586	-44	-60	102	-34	-102	19	0
845	0	0	1096	-36	-1132	-530	1114	-584	-60	-67	98	23	-157	95	0
846	0	0	1094	-44	-1138	-525	1116	-591	-48	-81	147	-44	-145	-13	0
847	0	0	1098	-58	-1156	-520	1127	-607	-5	-29	79	79	-71	34	0
848	0	0	1224	-60	-1284	-582	1254	-672	3	-31	64	0	-164	83	0
849	0	0	1127	-56	-1183	-535	1155	-619	-65	-48	137	32	-194	102	0
850	0	0	1265	-36	-1301	-614	1283	-668	-15	-31	79	23	-205	38	0
851	0	0	1123	-31	-1154	-546	1138	-592	-42	-71	178	69	-143	29	0
852	0	0	1004	-31	-1035	-486	1019	-533	-120	-116	112	-34	-275	-71	0
853	0	0	1006	-31	-1037	-487	1021	-534	-44	-81	141	21	-259	0	0
854	0	0	850	-32	-882	-409	866	-457	-87	-52	128	-29	-213	-139	0
855	0	0	871	-21	-892	-425	881	-456	-77	-15	126	29	-248	-87	0
856	0	0	840	-31	-871	-404	855	-451	-36	-32	104	118	-267	-42	0
857	0	0	656	-52	-708	-302	682	-380	-85	-95	110	3	-364	-141	0
858	0	0	658	-40	-698	-309	678	-369	-44	-34	240	71	-240	-89	0
859	0	0	578	-40	-618	-269	598	-329	-122	-13	114	52	-275	-139	0
860	0	0	429	-32	-461	-198	445	-246	-48	-54	180	1	-232	-170	0
861	0	0	392	-25	-417	-183	404	-221	-106	-21	133	23	-298	-159	0
862	0	0	245	-36	-281	-104	263	-158	-64	3	174	1	-232	-207	0
863	0	0	85	-62	-147	-11	116	-104	-62	-38	225	36	-314	-188	0
864	0	0	5	-64	-69	29	37	-66	-50	-42	184	9	-267	-248	0
865	0	0	-197	-40	157	118	-177	58	-95	-1	145	48	-223	-219	0
866	0	0	-187	-34	153	110	-170	59	-38	-73	182	-1	-256	-225	0
867	0	0	-189	-15	174	102	-181	79	25	3	168	42	-225	-217	0
868	0	0	-412	-46	366	229	-389	160	-147	-40	112	-3	-281	-215	0
869	0	0	-276	-50	226	163	-251	88	3	-1	176	7	-294	-155	0
870	0	0	-422	-52	370	237	-396	159	-19	23	178	17	-250	-120	0
871	0	0	-511	-56	455	283	-483	199	-67	-46	139	62	-292	-188	0
872	0	0	-546	-58	488	302	-517	215	-95	87	190	89	-234	-137	0
873	0	0	-762	-64	698	413	-730	317	-56	42	110	67	-265	-170	0
874	0	0	-828	-27	801	427	-814	387	-87	-42	205	5	-310	-172	0
875	0	0	-942	-38	904	490	-923	433	-58	-21	126	52	-250	-226	0
876	0	0	-981	-46	935	513	-958	444	-77	40	124	29	-258	-120	0
877	0	0	-1072	-46	1026	559	-1049	490	-98	118	128	5	-225	-176	0
878	0	0	-1105	-52	1053	578	-1079	500	-46	38	139	118	-259	-85	0
879	0	0	-1221	-40	1181	630	-1201	570	-34	-19	141	52	-207	-184	0
880	0	0	-1238	-42	1196	640	-1217	577	-17	64	135	116	-164	-104	0
881	0	0	-1442	-36	1406	739	-1424	685	-64	38	89	36	-211	-168	0
882	0	0	-1454	-31	1423	742	-1438	696	-81	21	118	44	-215	-162	0
883	0	0	-1622	-38	1584	830	-1603	773	-69	54	81	-1	-79	-184	0
884	0	0	-1747	-38	1709	892	-1728	835	-106	-73	77	15	-310	-287	0
885	0	0	-1718	-31	1687	874	-1702	828	-9	15	114	149	-194	-151	0
886	0	0	-1840	-27	1813	933	-1826	893	-50	-38	-34	25	-228	-246	0
887	0	0	-1792	-21	1771	906	-1781	875	40	27	40	135	-114	-199	0
888	0	0	-1904	-40	1864	972	-1884	912	-50	40	3	110	-133	-192	0
889	0	0	-1811	-60	1751	935	-1781	845	98	29	42	116	-174	-118	0
890	0	0	-1931	-83	1848	1007	-1889	882	-5	29	46	133	-155	-161	0
891	0	0	-1815	-64	1751	939	-1783	843	85	3	-40	161	-258	-170	0
892	0	0	-1795	-40	1755	917	-1775	857	46	29	108	129	-122	-118	0
893	0	0	-1834	-36	1798	935	-1816	881	11	9	36	135	-246	-108	0
894	0	0	-1803	-38	1765	920	-1784	863	67	19	-56	91	-60	-106	0
895	0	0	-1724	-48	1676	886	-1700	814	21	58	-13	137	-162	-100	0
896	0	0	-1718	-56	1662	887	-1690	803	21	-58	50	69	-166	-69	0
897	0	0	-1640	-48	1592	844	-1616	772	-3	-21	87	64	-157	-42	0
898	0	0	-1485	-29	1456	757	-1470	713	-1	73	32	135	-71	27	0
899	0	0	-1530	-21	1509	775	-1519	744	-32	-48	54	91	-161	29	0
900	0	0	-1374	-44	1330	709	-1352	643	31	19	64	131	-145	1	0
901	0	0	-1425	-58	1367	741	-1396	654	-46	-3	7	81	-102	-62	0
902	0	0	-1316	-48	1268	682	-1292	610	9	56	19	172	-126	110	0
903	0	0	-1318	-44	1274	681	-1296	615	-52	9	11	93	-122	31	0
904	0	0	-1273	-36	1237	654	-1255	600	-34	-21	65	133	-151	131	0
905	0	0	-1217	-46	1171	631	-1194	562	-42	-11	120	161	-153	73	0
906	0	0	-1141	-38	1103	589	-1122	532	15	32	91	122	-56	85	0
907	0	0	-1175	-29	1146	602	-1160	558	-23	-32	58	60	-69	71	0
908	0	0	-1108	-38	1070	573	-1089	516	-7	29	64	157	-131	31	0
909	0	0	-1037	-27	1010	532	-1023	491	27	25	91	110	-95	104	0
910	0	0	-1047	-13	1034	530	-1040	510	-50	1	83	85	-112	38	0
911	0	0	-1029	-25	1004	527	-1016	489	-3	46	108	110	-81	-15	0
912	0	0	-1049	-17	1032	533	-1040	507	5	-15	120	102	-17	11	0
913	0	0	-1093	-25	1068	559	-1080	521	-17	40	85	13	-112	32	0
914	0	0	-1093	-13	1080	553	-1086	533	31	-3	79	180	-104	97	0
915	0	0	-1091	-17	1074	554	-1082	528	-17	25	69	110	-65	-11	0
916	0	0	-1083	-36	1047	559	-1065	505	32	-32	67	93	-34	15	0
917	0	0	-1033	-23	1010	528	-1021	493	-29	-7	83	135	-38	27	0
918	0	0	-964	9	973	477	-968	491	48	-34	100	36	1	75	0
919	0	0	-796	-1	795	398	-795	397	58	0	104	129	17	108	0
920	0	0	-829	-1	828	415	-828	413	36	-46	102	153	-46	141	0
921	0	0	-743	0	743	371	-743	371	29	-38	67	64	13	106	0
922	0	0	-710	19	729	345	-719	374	-79	-38	149	122	-62	133	0
923	0	0	-650	21	671	314	-660	346	-48	-5	106	79	-62	178	0
924	0	0	-610	32	642	289	-626	337	-11	50	124	143	3	166	0
925	0	0	-522	32	554	245	-538	293	-87	64	79	77	-29	108	0
926	0	0	-431	17	448	207	-439	232	-9	65	147	120	46	93	0
927	0	0	-380	29	409	175	-394	219	-52	-13	62	95	-98	100	0
928	0	0	-159	48	207	55	-183	127	-40	81	221	133	-9	157	0
929	0	0	-149	62	211	43	-180	136	-40	-9	98	89	-93	151	0
930	0	0	2	50	48	-26	-23	49	-42	-36	145	120	-116	176	0
931	0	0	77	48	-29	-62	53	9	-56	29	199	104	-32	137	0
932	0	0	57	32	-25	-44	41	3	19	-29	143	122	-46	141	0
933	0	0	238	50	-188	-144	213	-69	23	-11	180	89	-81	124	0
934	0	0	226	58	-168	-142	197	-55	-25	17	168	58	-19	93	0
935	0	0	340	75	-265	-207	302	-95	-54	21	137	32	-65	23	0
936	0	0	381	73	-308	-227	344	-117	40	52	242	172	-31	122	0
937	0	0	423	67	-356	-245	389	-144	-54	-1	168	60	-133	32	0
938	0	0	511	56	-455	-283	483	-199	7	23	219	60	-54	34	0
939	0	0	538	52	-486	-295	512	-217	1	3	194	98	-13	15	0
940	0	0	593	52	-541	-322	567	-244	50	25	172	95	-7	54	0
941	0	0	569	40	-529	-304	549	-244	64	7	147	176	-116	0	0
942	0	0	476	42	-434	-259	455	-196	29	-40	236	71	-77	91	0
943	0	0	432	21	-411	-226	421	-195	85	-122	188	124	-102	31	0
944	0	0	386	0	-386	-193	386	-193	-3	-79	129	110	-102	85	0
945	0	0	480	5	-475	-242	477	-235	58	-31	238	122	-42	73	0
946	0	0	418	-34	-452	-192	435	-243	-9	-62	195	108	-93	97	0
947	0	0	359	-23	-382	-168	370	-202	17	-104	91	38	-114	15	0
948	0	0	394	-34	-428	-180	411	-231	100	-97	145	124	-17	81	0
949	0	0	441	-36	-477	-202	459	-256	50	-95	141	102	-48	95	0
950	0	0	414	-36	-450	-189	432	-243	-11	-100	106	85	-108	110	0
951	0	0	512	-19	-531	-246	521	-275	38	-85	176	106	-48	131	0
952	0	0	390	-38	-428	-176	409	-233	58	-81	112	155	-23	116	0
953	0	0	398	-42	-440	-178	419	-241	-27	-95	48	71	-126	95	0
954	0	0	370	-60	-430	-155	400	-245	67	-50	89	133	-1	145	0
955	0	0	305	-106	-411	-99	358	-258	-60	-143	13	60	-38	73	0
956	0	0	404	-110	-514	-147	459	-312	93	-129	126	137	-32	252	0
957	0	0	371	-79	-450	-146	410	-264	9	-116	19	122	-21	114	0
958	0	0	483	-81	-564	-201	523	-322	46	-77	23	139	50	153	0
959	0	0	483	-75	-558	-204	520	-316	23	-79	-1	85	48	188	0
960	0	0	525	-64	-589	-230	557	-326	69	-40	54	147	71	184	0
961	0	0	449	-65	-514	-192	481	-289	-21	-98	-13	164	-48	126	0
962	0	0	563	-67	-630	-248	596	-348	79	-87	56	172	-5	211	0
963	0	0	340	-73	-413	-133	376	-243	52	-93	-23	186	-25	135	0
964	0	0	332	-87	-419	-122	375	-253	17	-209	-27	50	-48	91	0
965	0	0	308	-97	-405	-105	356	-251	1	-7	29	157	116	190	0
966	0	0	169	-71	-240	-49	204	-155	-40	-182	-46	54	-27	174	0
967	0	0	351	-29	-380	-161	365	-204	151	-131	-19	133	62	170	0
968	0	0	214	-40	-254	-87	234	-147	-7	-110	-32	32	52	190	0
969	0	0	291	-54	-345	-118	318	-199	52	-36	-50	124	97	199	0
970	0	0	146	-75	-221	-35	183	-148	-64	-180	-42	52	5	275	0
971	0	0	198	-85	-283	-56	240	-184	-13	-126	-52	73	56	180	0
972	0	0	112	-95	-207	-8	159	-151	95	-129	-46	97	104	166	0
973	0	0	-29	-85	-56	57	13	-70	-56	-155	-27	5	42	230	0
974	0	0	21	-79	-100	29	60	-89	40	-79	-128	98	-3	199	0
975	0	0	-17	-71	-54	44	18	-62	44	-131	1	139	48	310	0
976	0	0	-45	-79	-34	62	-5	-56	-42	-133	-178	79	-27	174	0
977	0	0	-106	-85	21	95	-63	-32	-3	-124	-106	108	65	238	0
978	0	0	-86	-93	-7	89	-39	-50	3	-162	-62	36	-13	314	0
979	0	0	-181	-81	100	131	-140	9	-40	-77	-60	54	-11	298	0
980	0	0	-234	-79	155	156	-194	38	-23	-186	-60	-64	-50	207	0
981	0	0	-317	-65	252	191	-284	93	-56	-133	-36	62	29	269	0
982	0	0	-447	-67	380	257	-413	156	-67	-67	13	-46	-50	192	0
983	0	0	-593	-83	510	338	-551	213	-91	-143	-104	-27	-135	161	0
984	0	0	-567	-69	498	318	-532	214	36	-133	0	89	1	192	0
985	0	0	-760	-58	702	409	-731	322	-151	-129	25	-50	-73	114	0
986	0	0	-820	-58	762	439	-791	352	-15	-122	-71	25	-89	114	0
987	0	0	-874	-71	803	472	-838	366	-19	-174	-5	65	-114	217	0
988	0	0	-991	-62	929	526	-960	433	-93	-89	-3	3	-67	135	0
989	0	0	-1085	-73	1012	579	-1048	469	-97	-126	-44	25	-71	102	0
990	0	0	-1076	-75	1001	575	-1038	463	-65	-124	38	-7	-91	21	0
991	0	0	-1147	-71	1076	609	-1111	502	-73	-50	1	17	-73	11	0
992	0	0	-1372	-100	1272	736	-1322	586	-108	-199	-69	-21	-122	32	0
993	0	0	-1388	-120	1268	754	-1328	574	-64	-60	17	-36	-95	32	0
994	0	0	-1655	-199	1456	927	-1555	628	-118	-151	13	1	-97	-19	0
995	0	0	-1780	-275	1505	1027	-1642	615	-110	-141	-3	0	-172	29	0
996	0	0	-1780	-341	1439	1060	-1609	549	-122	-100	31	42	-180	40	0
997	0	0	-1869	-409	1460	1139	-1664	525	-164	19	-1	58	-79	21	0
998	0	0	-1951	-413	1538	1182	-1744	562	-64	-40	11	19	-129	-1	0
999	0	0	-1961	-384	1577	1172	-1769	596	-102	-23	73	56	-81	21	0
1000	0	0	-1998	-351	1647	1174	-1822	648	-95	-89	83	46	-34	-32	0
1001	0	0	-2068	-291	1777	1179	-1922	743	-149	-58	-13	65	-166	-34	0
1002	0	0	-2110	-215	1895	1162	-2002	840	13	-85	131	40	-98	-11	0
1003	0	0	-2208	-73	2135	1140	-2171	1031	-67	-1	17	83	-62	-46	0
1004	0	0	-2163	122	2285	1020	-2224	1203	-9	-87	25	-5	-149	-186	0
1005	0	0	-2124	310	2434	907	-2279	1372	29	3	91	93	-116	-97	0
1006	0	0	-2147	547	2694	800	-2420	1620	-58	-155	71	44	-226	-203	0
1007	0	0	-1990	766	2756	612	-2373	1761	58	-13	118	110	-139	-166	0
1008	0	0	-1996	1001	2997	497	-2496	1999	38	-13	87	102	-116	-283	0
1009	0	0	-1870	1363	3233	253	-2551	2298	-27	-102	104	5	-254	-312	0
1010	0	0	-1682	1683	3365	0	-2523	2524	32	-31	145	69	-226	-244	0
1011	0	0	-1670	1967	3637	-148	-2653	2802	21	13	93	60	-176	-331	0
1012	0	0	-1560	2304	3864	-372	-2712	3084	52	-58	95	56	-382	-380	0
1013	0	0	-1575	2436	4011	-430	-2793	3223	-25	44	13	23	-269	-479	0
1014	0	0	-1661	2477	4138	-408	-2899	3307	-75	-17	34	-58	-405	-479	0
1015	0	0	-1455	2531	3986	-538	-2720	3258	25	17	137	-38	-281	-422	0
1016	0	0	-1594	2417	4011	-411	-2802	3214	-97	48	83	-89	-370	-452	0
1017	0	0	-1661	2145	3806	-242	-2733	2975	-31	-62	60	-81	-477	-463	1
1018	0	0	-1798	1732	3530	33	-2664	2631	-5	-7	97	-44	-430	-448	0
1019	0	0	-1998	1245	3243	376	-2620	2244	-48	-29	60	-151	-405	-490	0
1020	0	0	-2089	770	2859	659	-2474	1814	-42	-11	110	-3	-543	-382	0
1021	0	0	-2396	312	2708	1042	-2552	1510	-139	-23	77	-83	-419	-467	0
1022	0	0	-2412	-5	2407	1208	-2409	1201	-40	-7	129	-31	-459	-541	0
1023	0	0	-2722	-197	2525	1459	-2623	1164	-137	-23	15	-97	-521	-477	0
1024	0	0	-2765	-271	2494	1518	-2629	1111	-110	-27	-15	-124	-517	-525	0
1025	0	0	-2847	-355	2492	1601	-2669	1068	-97	-11	15	-126	-477	-393	0
1026	0	0	-2897	-370	2527	1633	-2712	1078	-133	0	1	-85	-459	-444	0
1027	0	0	-2883	-358	2525	1620	-2704	1083	-141	-9	29	-151	-459	-506	0
1028	0	0	-2953	-333	2620	1643	-2786	1143	-75	-46	-31	-44	-517	-424	0
1029	0	0	-2853	-304	2549	1578	-2701	1122	-11	-54	-1	-64	-477	-436	0
1030	0	0	-3018	-291	2727	1654	-2872	1218	-137	0	-29	-89	-500	-498	0
1031	0	0	-3005	-289	2716	1647	-2860	1213	-46	-77	-7	-23	-533	-506	0
1032	0	0	-3206	-242	2964	1724	-3085	1361	-98	-97	-9	-77	-622	-589	0
1033	0	0	-3264	-190	3074	1727	-3169	1442	-106	-75	21	-79	-576	-545	0
1034	0	0	-3328	-139	3189	1733	-3258	1525	-161	-38	71	-104	-582	-517	0
1035	0	0	-3514	-112	3402	1813	-3458	1645	-139	-116	3	-62	-512	-587	0
1036	0	0	-3516	-79	3437	1797	-3476	1679	-145	-135	-1	-95	-543	-601	0
1037	0	0	-3616	-64	3552	1840	-3584	1744	-75	-32	-7	-11	-496	-496	0
1038	0	0	-3643	-54	3589	1848	-3616	1767	-120	-93	-21	-56	-485	-597	0
1039	0	0	-3581	-62	3519	1821	-3550	1728	-56	-36	25	-11	-452	-622	0
1040	0	0	-3504	-75	3429	1789	-3466	1677	-23	-58	17	32	-560	-587	0
1041	0	0	-3500	-98	3402	1799	-3451	1652	-85	7	3	-60	-566	-690	0
1042	0	0	-3440	-98	3342	1769	-3391	1622	-87	87	-23	-46	-485	-748	0
1043	0	0	-3435	-75	3360	1755	-3397	1642	-112	31	27	-91	-570	-777	0
1044	0	0	-3340	-108	3232	1724	-3286	1562	-116	27	-9	42	-572	-774	0
1045	0	0	-3214	-62	3152	1638	-3183	1545	-38	116	29	11	-514	-772	0
1046	0	0	-2998	-56	2942	1527	-2970	1443	36	19	0	-23	-541	-814	0
1047	0	0	-2820	-25	2795	1422	-2807	1385	-31	139	19	-36	-517	-810	0
1048	0	0	-2696	-27	2669	1361	-2682	1321	-44	75	-40	-32	-502	-838	0
1049	0	0	-2432	-9	2423	1220	-2427	1207	65	131	25	13	-442	-869	0
1050	0	0	-2410	-3	2407	1206	-2408	1202	-25	98	-31	-48	-490	-878	0
1051	0	0	-2164	-7	2157	1085	-2160	1075	71	116	48	-62	-525	-859	0
1052	0	0	-2121	-7	2114	1064	-2117	1053	17	60	52	27	-525	-907	0
1053	0	0	-2127	-21	2106	1074	-2116	1042	-65	36	-1	-29	-613	-973	0
1054	0	0	-1997	-19	1978	1008	-1987	979	-36	176	19	0	-525	-940	0
1055	0	0	-1932	-27	1905	979	-1918	939	-205	81	42	-71	-485	-904	0
1056	0	0	-1724	-31	1693	877	-1708	831	-135	149	50	-62	-496	-950	0
1057	0	0	-1751	-23	1728	887	-1739	852	-139	60	60	-102	-519	-1055	0
1058	0	0	-1706	1	1707	852	-1706	854	-195	137	114	-50	-549	-1094	0
1059	0	0	-1791	-1	1790	896	-1790	894	-259	-21	67	-143	-642	-1235	0
1060	0	0	-1671	-7	1664	839	-1667	828	-178	71	65	-110	-545	-1315	0
1061	0	0	-1737	1	1738	868	-1737	869	-283	151	46	-91	-626	-1466	0
1062	0	0	-1845	5	1850	920	-1847	927	-155	164	13	-153	-620	-1487	0
1063	0	0	-1950	17	1967	966	-1958	992	-192	126	102	-180	-647	-1470	0
1064	0	0	-2171	9	2180	1081	-2175	1094	-254	19	93	-248	-723	-1511	0
1065	0	0	-2107	11	2118	1048	-2112	1064	-234	213	67	-236	-661	-1412	0
1066	0	0	-2204	1	2205	1101	-2204	1103	-292	108	36	-197	-735	-1468	0
1067	0	0	-2034	-3	2031	1018	-2032	1014	-277	31	-9	-269	-832	-1462	0
1068	0	0	-1889	21	1910	934	-1899	965	-267	56	32	-228	-744	-1511	0
1069	0	0	-1869	38	1907	915	-1888	972	-248	-73	48	-339	-913	-1466	0
1070	0	0	-1797	38	1835	879	-1816	936	-335	19	110	-258	-902	-1383	0
1071	0	0	-1872	46	1918	913	-1895	982	-391	-93	11	-424	-894	-1476	0
1072	0	0	-1777	36	1813	870	-1795	924	-279	-7	129	-386	-787	-1398	0
1073	0	0	-1807	34	1841	886	-1824	937	-370	11	93	-483	-904	-1394	0
1074	0	0	-1810	44	1854	883	-1832	949	-399	-120	17	-589	-917	-1515	0
1075	0	0	-1698	46	1744	826	-1721	895	-388	40	159	-438	-876	-1410	0
1076	0	0	-1797	67	1864	865	-1830	965	-419	-81	104	-549	-987	-1464	0
1077	0	0	-1742	97	1839	822	-1790	968	-432	62	89	-516	-828	-1373	0
1078	0	0	-1744	122	1866	811	-1805	994	-366	-87	143	-552	-884	-1398	0
1079	0	0	-1734	141	1875	796	-1804	1008	-372	-52	180	-506	-913	-1392	0
1080	0	0	-1713	157	1870	778	-1791	1013	-335	-19	194	-405	-816	-1274	0
1081	0	0	-1753	159	1912	797	-1832	1035	-420	29	79	-496	-874	-1274	0
1082	0	0	-1740	145	1885	797	-1812	1015	-289	79	114	-360	-826	-1280	0
1083	0	0	-1746	129	1875	808	-1810	1002	-347	52	48	-407	-768	-1293	0
1084	0	0	-1634	129	1763	752	-1698	946	-250	31	81	-339	-832	-1272	0
1085	0	0	-1630	133	1763	748	-1696	948	-312	-38	145	-358	-803	-1171	0
1086	0	0	-1506	129	1635	688	-1570	882	-310	34	-1	-320	-785	-1198	0
1087	0	0	-1444	104	1548	670	-1496	826	-291	62	122	-391	-708	-1134	0
1088	0	0	-1211	79	1290	566	-1250	684	-246	87	120	-331	-783	-1067	0
1089	0	0	-1077	98	1175	489	-1126	636	-225	149	106	-356	-698	-1022	0
1090	0	0	-1013	108	1121	452	-1067	614	-285	182	-79	-351	-752	-1171	0
1091	0	0	-833	104	937	364	-885	520	-279	180	19	-384	-777	-1181	0
1092	0	0	-785	120	905	332	-845	512	-256	104	-7	-422	-748	-1193	0
1093	0	0	-627	141	768	243	-697	454	-265	153	69	-341	-803	-1164	0
1094	0	0	-454	172	626	141	-540	399	-337	143	29	-461	-832	-1171	0
1095	0	0	-258	219	477	19	-367	348	-302	97	104	-496	-836	-1164	0
1096	0	0	-316	250	566	33	-441	408	-362	25	89	-550	-892	-1245	0
1097	0	0	-143	320	463	-88	-303	391	-366	58	98	-659	-933	-1241	0
1098	0	0	-103	331	434	-114	-268	382	-259	-11	79	-644	-987	-1226	0
1099	0	0	-132	335	467	-101	-299	401	-395	0	91	-713	-1039	-1226	0
1100	0	0	-82	323	405	-120	-243	364	-327	19	73	-785	-1067	-1200	0
1101	0	0	21	356	335	-188	-157	345	-409	77	116	-876	-1035	-1229	0
1102	0	0	0	341	341	-170	-170	341	-440	19	104	-905	-1134	-1253	0
1103	0	0	31	325	294	-178	-131	309	-403	100	155	-987	-1061	-1136	0
1104	0	0	-147	353	500	-103	-323	426	-399	5	67	-981	-1226	-1164	0
1105	0	0	-116	353	469	-118	-292	411	-376	122	164	-909	-1119	-1059	0
1106	0	0	-340	292	632	24	-486	462	-438	46	69	-1061	-1206	-1160	0
1107	0	0	-297	259	556	19	-426	407	-442	64	195	-1034	-1193	-1059	0
1108	0	0	-148	294	442	-73	-295	368	-428	87	180	-1020	-1117	-1067	0
1109	0	0	-289	339	628	-25	-458	483	-477	44	192	-983	-1212	-1107	0
1110	0	0	-503	360	863	71	-683	611	-399	48	141	-933	-1293	-1078	0
1111	0	0	-565	403	968	81	-766	685	-481	153	190	-878	-1237	-1061	0
1112	0	0	-651	448	1099	101	-875	773	-420	77	114	-874	-1325	-1111	0
1113	0	0	-668	457	1125	105	-896	791	-438	135	180	-915	-1268	-1055	0
1114	0	0	-809	510	1319	149	-1064	914	-529	34	219	-919	-1247	-1165	0
1115	0	0	-724	531	1255	96	-989	893	-424	81	141	-927	-1224	-1164	0
1116	0	0	-848	550	1398	149	-1123	974	-512	32	209	-954	-1200	-1129	0
1117	0	0	-726	593	1319	66	-1022	956	-467	40	215	-1002	-1181	-1057	0
1118	0	0	-848	667	1515	90	-1181	1091	-401	-36	192	-1072	-1164	-1051	0
1119	0	0	-846	704	1550	71	-1198	1127	-436	-32	149	-1076	-1121	-1026	0
1120	0	0	-860	783	1643	38	-1251	1213	-481	-50	205	-1154	-1167	-1047	0
1121	0	0	-778	1018	1796	-120	-1287	1407	-481	15	170	-1123	-1183	-964	0
1122	0	0	-665	1501	2166	-418	-1415	1833	-508	-85	118	-1228	-1212	-1010	0
1123	0	0	-481	1887	2368	-703	-1424	2127	-481	-60	162	-1088	-1177	-938	0
1124	0	0	-221	2351	2572	-1065	-1396	2461	-477	-34	199	-1070	-1200	-857	0
1125	0	0	66	2731	2665	-1398	-1299	2698	-469	-15	207	-1047	-1154	-836	0
1126	0	0	-29	2875	2904	-1423	-1466	2889	-430	-25	265	-915	-1241	-826	0
1127	0	0	-18	2915	2933	-1448	-1475	2924	-502	-25	161	-1037	-1148	-905	0
1128	0	0	91	2921	2830	-1506	-1369	2875	-483	-102	228	-1008	-1309	-865	0
1129	0	0	-9	2970	2979	-1480	-1494	2974	-543	-194	170	-987	-1292	-944	0
1130	0	0	258	3026	2768	-1642	-1255	2897	-510	-114	228	-1043	-1218	-1004	0
1131	0	0	205	3080	2875	-1642	-1335	2977	-531	-44	166	-1092	-1319	-867	1
1132	0	0	326	3158	2832	-1742	-1253	2995	-535	56	141	-1222	-1358	-931	0
1133	0	0	-16	3171	3187	-1577	-1601	3179	-708	168	242	-1340	-1429	-882	0
1134	0	0	-386	3164	3550	-1389	-1968	3357	-715	137	151	-1332	-1555	-993	0
1135	0	0	-668	3177	3845	-1254	-2256	3511	-679	81	124	-1332	-1497	-964	0
1136	0	0	-687	3171	3858	-1242	-2272	3514	-618	-19	162	-1255	-1478	-869	0
1137	0	0	-646	3144	3790	-1249	-2218	3467	-558	-93	52	-1140	-1418	-960	0
1138	0	0	-558	3100	3658	-1271	-2108	3379	-504	-168	97	-1162	-1249	-987	0
1139	0	0	-402	3014	3416	-1306	-1909	3215	-463	-52	3	-1142	-1198	-956	0
1140	0	0	-303	2925	3228	-1311	-1765	3076	-475	7	-23	-1001	-1187	-840	0
1141	0	0	-357	2836	3193	-1239	-1775	3014	-517	1	-147	-1082	-1259	-882	0
1142	0	0	-197	2844	3041	-1323	-1619	2942	-376	50	-34	-923	-1175	-774	0
1143	0	0	-328	2882	3210	-1277	-1769	3046	-341	-77	27	-845	-1264	-874	0
1144	0	0	-345	2987	3332	-1321	-1838	3159	-419	-180	-27	-814	-1193	-960	0
1145	0	0	-339	2964	3303	-1312	-1821	3133	-312	-172	-64	-605	-1154	-979	0
1146	0	0	-392	2989	3381	-1298	-1886	3185	-291	-310	-71	-628	-1200	-1051	0
1147	0	0	-426	3005	3431	-1289	-1928	3218	-226	-192	-79	-568	-1092	-1092	0
1148	0	0	-379	2979	3358	-1300	-1868	3168	-261	-211	-118	-585	-1028	-1148	0
1149	0	0	-209	2906	3115	-1348	-1662	3010	-174	-133	-205	-541	-1101	-1140	0
1150	0	0	-54	2772	2826	-1359	-1440	2799	-19	-7	-114	-500	-993	-1154	0
1151	0	0	33	2605	2572	-1319	-1269	2588	-17	-25	-157	-442	-1034	-1218	0
1152	0	0	172	2370	2198	-1271	-1013	2284	-62	56	-246	-428	-1012	-1288	0
1153	0	0	258	2126	1868	-1192	-805	1997	-73	44	-195	-316	-1034	-1138	0
1154	0	0	404	2004	1600	-1204	-598	1802	-1	13	-296	-322	-1035	-1162	0
1155	0	0	642	2021	1379	-1331	-368	1700	-108	27	-199	-349	-1026	-1164	0
1156	0	0	951	2027	1076	-1489	-62	1551	-116	-71	-302	-349	-1146	-1134	0
1157	0	0	1402	2104	702	-1753	350	1403	-21	11	-194	-300	-1065	-946	0
1158	0	0	1579	2102	523	-1840	528	1312	-166	-50	-240	-467	-1063	-1107	0
1159	0	0	1942	2064	122	-2003	910	1093	-149	42	-254	-450	-1111	-1014	0
1160	0	0	2100	2048	-52	-2074	1076	998	-213	-71	-300	-597	-1152	-1078	0
1161	0	0	2368	2037	-331	-2202	1349	853	-323	-93	-289	-739	-1195	-1134	0
1162	0	0	2400	2009	-391	-2204	1395	809	-283	-161	-240	-911	-1295	-1078	0
1163	0	0	2478	1978	-500	-2228	1489	739	-287	-256	-238	-900	-1390	-1084	0
1164	0	0	2383	1959	-424	-2171	1403	767	-391	-298	-292	-964	-1517	-1099	0
1165	0	0	2281	1930	-351	-2105	1316	789	-519	-339	-246	-1037	-1693	-1080	0
1166	0	0	2173	1877	-296	-2025	1234	790	-488	-366	-265	-1171	-1726	-1148	0
1167	0	0	1782	1811	29	-1796	876	920	-521	-349	-236	-1177	-1788	-1107	0
1168	0	0	1664	1753	89	-1708	787	921	-655	-409	-110	-1387	-1953	-1090	0
1169	0	0	1379	1685	306	-1532	536	995	-725	-533	-194	-1505	-1953	-1167	0
1170	0	0	1222	1641	419	-1431	401	1030	-814	-469	-159	-1462	-2004	-1171	0
1171	0	0	875	1633	758	-1254	58	1195	-828	-554	-192	-1579	-2025	-1160	0
1172	0	0	786	1608	822	-1197	-18	1215	-830	-471	-147	-1536	-2048	-1125	0
1173	0	0	505	1583	1078	-1044	-286	1330	-950	-397	-172	-1563	-2085	-1047	0
1174	0	0	310	1590	1280	-950	-485	1435	-886	-337	-126	-1639	-2007	-1041	0
1175	0	0	123	1579	1456	-851	-666	1517	-925	-279	-67	-1711	-1976	-964	0
1176	0	0	-68	1592	1660	-762	-864	1626	-958	-168	-157	-1718	-1854	-989	0
1177	0	0	-309	1586	1895	-638	-1102	1740	-958	-65	-69	-1736	-1883	-954	0
1178	0	0	-502	1550	2052	-524	-1277	1801	-964	-108	-48	-1773	-1908	-991	0
1179	0	0	-811	1478	2289	-333	-1550	1883	-987	-56	-42	-1800	-1860	-944	0
1180	0	0	-1169	1418	2587	-124	-1878	2002	-929	-42	-15	-1786	-1833	-900	0
1181	0	0	-1453	1348	2801	52	-2127	2074	-964	-98	32	-1806	-1864	-882	0
1182	0	0	-1785	1307	3092	239	-2438	2199	-942	-29	7	-1782	-1858	-859	0
1183	0	0	-2039	1301	3340	369	-2689	2320	-871	-13	203	-1751	-1747	-723	0
1184	0	0	-2449	1233	3682	608	-3065	2457	-938	-69	77	-1771	-1747	-880	0
1185	0	0	-2617	1247	3864	685	-3240	2555	-820	31	151	-1565	-1691	-744	0
1186	0	0	-3155	1328	4483	913	-3819	2905	-841	-54	164	-1569	-1714	-756	0
1187	0	0	-3257	1371	4628	943	-3942	2999	-923	-75	209	-1680	-1742	-673	0
1188	0	0	-3484	1437	4921	1023	-4202	3179	-857	-102	228	-1586	-1662	-535	0
1189	0	0	-3870	1476	5346	1197	-4608	3411	-840	-190	225	-1553	-1623	-585	0
1190	0	0	-4105	1478	5583	1313	-4844	3530	-729	-79	252	-1427	-1515	-545	0
1191	0	0	-4371	1449	5820	1461	-5095	3634	-642	-133	291	-1249	-1480	-486	0
1192	0	0	-4611	1408	6019	1601	-5315	3713	-737	-141	258	-1292	-1365	-593	0
1193	0	0	-4818	1325	6143	1746	-5480	3734	-640	-170	308	-1096	-1303	-543	0
1194	0	0	-4978	1210	6188	1884	-5583	3699	-642	-242	271	-1001	-1241	-585	0
1195	0	0	-4952	1129	6081	1911	-5516	3605	-552	-242	261	-795	-1202	-556	0
1196	0	0	-5000	1035	6035	1982	-5517	3535	-481	-197	155	-836	-1111	-626	0
1197	0	0	-4898	1020	5918	1939	-5408	3469	-417	-159	192	-779	-1063	-642	0
1198	0	0	-4829	1074	5903	1877	-5366	3488	-353	-254	170	-634	-1051	-611	0
1199	0	0	-4749	1113	5862	1818	-5305	3487	-353	-124	118	-589	-940	-578	0
1200	0	0	-4481	1164	5645	1658	-5063	3404	-234	-141	186	-486	-905	-514	0
1201	0	0	-4493	1191	5684	1651	-5088	3437	-269	-203	143	-486	-882	-591	0
1202	0	0	-4305	1189	5494	1558	-4899	3341	-137	-188	122	-345	-874	-599	0
1203	0	0	-4243	1173	5416	1535	-4829	3294	-170	-184	62	-322	-793	-550	0
1204	0	0	-4109	1179	5288	1465	-4698	3233	-133	-199	32	-310	-840	-533	0
1205	0	0	-3921	1173	5094	1374	-4507	3133	-17	-281	58	-291	-727	-475	0
1206	0	0	-3768	1179	4947	1294	-4357	3063	27	-230	-21	-199	-748	-504	0
1207	0	0	-3627	1195	4822	1216	-4224	3008	87	-168	-64	-254	-626	-485	0
1208	0	0	-3568	1206	4774	1181	-4171	2990	77	-215	-36	-225	-613	-463	0
1209	0	0	-3413	1210	4623	1101	-4018	2916	36	-205	-159	-190	-655	-510	0
1210	0	0	-3420	1222	4642	1099	-4031	2932	58	-228	-97	-178	-628	-407	0
1211	0	0	-3391	1224	4615	1083	-4003	2919	-27	-248	-155	-211	-715	-467	0
1212	0	0	-3209	1237	4446	986	-3827	2841	108	-188	-141	-114	-614	-327	0
1213	0	0	-3221	1237	4458	992	-3839	2847	9	-226	-213	-106	-618	-436	0
1214	0	0	-3223	1198	4421	1012	-3822	2809	7	-182	-223	-147	-632	-355	0
1215	0	0	-3236	1187	4423	1024	-3829	2805	-60	-145	-242	-98	-556	-356	0
1216	0	0	-3179	1189	4368	995	-3773	2778	-23	-203	-267	-124	-638	-291	0
1217	0	0	-3067	1193	4260	937	-3663	2726	-77	-116	-244	-184	-473	-287	0
1218	0	0	-3036	1224	4260	906	-3648	2742	-102	-120	-258	-188	-471	-199	0
1219	0	0	-2920	1245	4165	837	-3542	2705	32	-27	-267	-48	-401	-149	0
1220	0	0	-2898	1216	4114	841	-3506	2665	1	-69	-283	-60	-434	-213	0
1221	0	0	-2953	1196	4149	878	-3551	2672	11	-75	-217	-67	-459	-143	0
1222	0	0	-3080	1160	4240	960	-3660	2700	-56	-42	-329	-62	-465	-139	0
1223	0	0	-3048	1154	4202	947	-3625	2678	-17	-3	-213	-3	-405	-77	0
1224	0	0	-3071	1169	4240	951	-3655	2704	-91	-60	-351	-129	-426	-97	0
1225	0	0	-2983	1127	4110	928	-3546	2618	38	-48	-304	-112	-356	-67	0
1226	0	0	-2986	1150	4136	918	-3561	2643	-69	-87	-242	-89	-339	87	0
1227	0	0	-2761	1150	3911	805	-3336	2530	25	-31	-316	-65	-360	87	0
1228	0	0	-2660	1165	3825	747	-3242	2495	40	-71	-345	21	-279	58	0
1229	0	0	-2500	1125	3625	687	-3062	2375	126	-69	-269	-34	-248	-19	0
1230	0	0	-2233	1055	3288	589	-2760	2171	104	-23	-242	54	-238	110	0
1231	0	0	-2148	1018	3166	565	-2657	2092	54	-42	-258	-81	-197	91	0
1232	0	0	-2161	1014	3175	573	-2668	2094	104	-131	-269	-21	-236	95	0
1233	0	0	-2293	968	3261	662	-2777	2114	60	-145	-226	-54	-296	64	0
1234	0	0	-2386	954	3340	716	-2863	2147	21	-65	-318	15	-149	100	0
1235	0	0	-2334	983	3317	675	-2825	2150	36	-93	-283	-34	-164	21	0
1236	0	0	-2370	997	3367	686	-2868	2182	42	-56	-281	17	-52	-64	0
1237	0	0	-2454	1039	3493	707	-2973	2266	50	-182	-291	13	-155	36	0
1238	0	0	-2353	1043	3396	655	-2874	2219	56	-112	-356	21	-62	-21	0
1239	0	0	-2322	1051	3373	635	-2847	2212	77	-83	-302	31	-27	36	0
1240	0	0	-2270	1051	3321	609	-2795	2186	46	-17	-289	93	15	15	0
1241	0	0	-2372	1057	3429	657	-2900	2243	13	-46	-353	40	-9	-1	0
1242	0	0	-2471	1061	3532	705	-3001	2296	54	-114	-308	137	-9	-60	0
1243	0	0	-2588	1039	3627	774	-3107	2333	56	-48	-259	147	87	15	0
1244	0	0	-2790	1039	3829	875	-3309	2434	3	-155	-283	31	1	-27	0
1245	0	0	-2811	1041	3852	885	-3331	2446	87	-79	-265	164	108	29	0
1246	0	0	-2920	1051	3971	934	-3445	2511	83	-91	-258	124	36	25	0
1247	0	0	-3110	1043	4153	1033	-3631	2598	60	-44	-248	126	62	27	0
1248	0	0	-3259	1092	4351	1083	-3805	2721	19	-60	-199	95	83	17	0
1249	0	0	-3270	1131	4401	1069	-3835	2766	79	-108	-161	75	128	29	0
1250	0	0	-3357	1169	4526	1094	-3941	2847	106	-34	-250	139	112	-23	0
1251	0	0	-3455	1187	4642	1134	-4048	2914	1	-75	-145	62	112	-7	0
1252	0	0	-3635	1191	4826	1222	-4230	3008	73	-34	-180	98	102	15	0
1253	0	0	-3725	1150	4875	1287	-4300	3012	9	27	-180	133	135	31	0
1254	0	0	-3954	1078	5032	1438	-4493	3055	-58	-7	-211	67	145	-46	0
1255	0	0	-3993	981	4974	1506	-4483	2977	65	95	-178	182	221	29	0
1256	0	0	-4136	911	5047	1612	-4591	2979	-21	36	-153	145	137	-1	0
1257	0	0	-4191	851	5042	1670	-4616	2946	-32	64	-141	102	176	-21	0
1258	0	0	-4217	904	5121	1656	-4669	3012	-7	151	-137	178	281	-19	0
1259	0	0	-4357	896	5253	1730	-4805	3074	-31	106	-131	129	205	9	0
1260	0	0	-4402	952	5354	1725	-4878	3153	58	234	-95	195	323	60	0
1261	0	0	-4726	987	5713	1869	-5219	3350	-23	93	-153	79	304	-25	0
1262	0	0	-4767	1037	5804	1865	-5285	3420	69	176	-25	139	378	-3	0
1263	0	0	-4947	1078	6025	1934	-5486	3551	95	116	-54	195	413	0	0
1264	0	0	-5117	1123	6240	1997	-5678	3681	120	56	-60	217	353	52	0
1265	0	0	-5255	1119	6374	2068	-5814	3746	97	104	-42	294	393	44	0
1266	0	0	-5387	1067	6454	2160	-5920	3760	81	81	-21	238	353	29	0
1267	0	0	-5586	1039	6625	2273	-6105	3832	83	110	27	254	490	93	0
1268	0	0	-5677	1008	6685	2334	-6181	3846	91	104	-36	281	419	108	0
1269	0	0	-5820	950	6770	2435	-6295	3860	234	87	-25	368	490	279	0
1270	0	0	-5993	909	6902	2542	-6447	3905	180	112	-23	225	504	267	0
1271	0	0	-5878	892	6770	2493	-6324	3831	296	209	11	405	535	370	0
1272	0	0	-6032	886	6918	2573	-6475	3902	225	151	9	337	525	378	0
1273	0	0	-6003	946	6949	2528	-6476	3947	244	145	-81	323	580	285	0
1274	0	0	-5942	1030	6972	2456	-6457	4001	240	226	21	345	636	386	0
1275	0	0	-5863	1076	6939	2393	-6401	4007	269	184	0	397	516	465	0
1276	0	0	-5705	1094	6799	2305	-6252	3946	281	205	-13	351	690	422	0
1277	0	0	-5605	1084	6689	2260	-6147	3886	256	226	-23	432	642	550	0
1278	0	0	-5366	1078	6444	2144	-5905	3761	265	197	25	411	634	607	0
1279	0	0	-5223	1080	6303	2071	-5763	3691	199	259	-19	353	649	667	0
1280	0	0	-4998	1045	6043	1976	-5520	3544	238	164	-5	403	673	686	0
1281	0	0	-4763	1006	5769	1878	-5266	3387	246	213	-58	428	638	729	0
1282	0	0	-4749	921	5670	1914	-5209	3295	327	139	-38	521	663	723	0
1283	0	0	-4413	857	5270	1778	-4841	3063	386	174	-13	448	669	878	0
1284	0	0	-4187	845	5032	1671	-4609	2938	263	182	0	391	682	970	0
1285	0	0	-3869	915	4784	1477	-4326	2849	234	102	-40	349	661	929	0
1286	0	0	-3558	909	4467	1324	-4012	2688	306	182	-17	411	677	1034	0
1287	0	0	-3211	913	4124	1149	-3667	2518	292	170	-42	366	750	1020	0
1288	0	0	-2904	880	3784	1012	-3344	2332	256	170	-65	397	690	1055	0
1289	0	0	-2558	869	3427	844	-2992	2148	259	205	-133	370	684	1004	0
1290	0	0	-2229	907	3136	661	-2682	2021	395	195	-102	407	715	1082	0
1291	0	0	-1996	900	2896	548	-2446	1898	252	147	-184	376	679	1006	0
1292	0	0	-1765	890	2655	437	-2210	1772	347	155	-91	329	762	1065	0
1293	0	0	-1507	890	2397	308	-1952	1643	335	40	-118	424	719	1070	0
1294	0	0	-1247	888	2135	179	-1691	1511	353	110	-98	411	744	1070	0
1295	0	0	-999	894	1893	52	-1446	1393	217	95	-194	285	710	1065	0
1296	0	0	-593	931	1524	-169	-1058	1227	287	93	-137	378	692	1119	0
1297	0	0	-313	948	1261	-317	-787	1104	252	120	-126	343	731	1198	0
1298	0	0	68	964	896	-516	-414	930	256	31	-195	325	642	1129	0
1299	0	0	376	956	580	-666	-102	768	302	124	-122	312	812	1253	0
1300	0	0	571	933	362	-752	104	647	228	75	-145	302	684	1228	0
1301	0	0	714	927	213	-820	250	570	205	77	-155	273	702	1257	0
1302	0	0	912	919	7	-915	452	463	211	100	-182	337	698	1189	0
1303	0	0	975	917	-58	-946	516	429	126	145	-170	302	618	1367	0
1304	0	0	1086	898	-188	-992	637	355	194	122	-170	250	680	1276	0
1305	0	0	1173	873	-300	-1023	736	286	162	116	-122	391	620	1276	0
1306	0	0	1219	847	-372	-1033	795	237	194	71	-145	356	611	1183	0
1307	0	0	1258	874	-384	-1066	821	245	137	116	-31	320	605	1231	0
1308	0	0	1323	935	-388	-1129	855	273	157	219	-104	401	589	1226	0
1309	0	0	1269	975	-294	-1122	781	340	112	164	-71	327	527	1165	0
1310	0	0	1269	1002	-267	-1135	768	367	91	267	-85	378	618	1099	0
1311	0	0	1211	1037	-174	-1124	692	431	162	197	-15	279	525	1001	0
1312	0	0	1069	1068	-1	-1068	535	533	133	213	-98	329	502	822	0
1313	0	0	984	1053	69	-1018	457	561	112	178	-23	318	457	820	0
1314	0	0	840	997	157	-918	341	577	108	246	-42	322	372	793	0
1315	0	0	733	890	157	-811	288	523	56	65	-48	246	388	632	0
1316	0	0	685	766	81	-725	302	423	104	128	-25	271	246	634	0
1317	0	0	637	679	42	-658	297	360	83	124	9	213	296	512	0
1318	0	0	601	694	93	-647	254	393	85	83	75	261	353	420	0
1319	0	0	559	766	207	-662	176	486	-85	91	-42	114	168	382	0
1320	0	0	656	807	151	-731	252	479	21	155	81	223	291	306	0
1321	0	0	467	814	347	-640	60	580	-21	118	85	217	190	265	0
1322	0	0	362	845	483	-603	-60	664	17	110	23	161	133	100	0
1323	0	0	198	863	665	-530	-233	764	-34	141	25	195	155	161	0
1324	0	0	60	834	774	-447	-357	804	-32	15	102	143	93	149	0
1325	0	0	-40	836	876	-398	-458	856	-85	40	97	135	85	19	0
1326	0	0	-159	822	981	-331	-570	901	-95	114	54	98	34	34	0
1327	0	0	-355	859	1214	-252	-784	1036	-89	48	128	164	42	32	0
1328	0	0	-495	876	1371	-190	-933	1123	-110	79	44	91	-32	-38	0
1329	0	0	-745	865	1610	-60	-1177	1237	-56	1	108	159	-79	7	0
1330	0	0	-932	841	1773	45	-1352	1307	-98	-3	73	110	-67	-131	0
1331	0	0	-1168	841	2009	163	-1588	1425	-164	-69	131	75	17	-211	0
1332	0	0	-1336	830	2166	253	-1751	1498	-104	-58	95	120	-145	-129	0
1333	0	0	-1519	801	2320	359	-1919	1560	-129	-32	64	178	-34	-137	0
1334	0	0	-1738	791	2529	473	-2133	1660	-124	-5	79	118	-79	-205	0
1335	0	0	-1952	795	2747	578	-2349	1771	-135	-9	73	153	-97	-238	0
1336	0	0	-2167	805	2972	681	-2569	1888	-126	-34	31	135	-149	-308	0
1337	0	0	-2254	857	3111	698	-2682	1984	-62	-38	106	161	-89	-223	0
1338	0	0	-2421	851	3272	785	-2846	2061	-168	-120	87	87	-153	-318	0
1339	0	0	-2416	841	3257	787	-2836	2049	-34	-36	79	133	-42	-304	0
1340	0	0	-2553	826	3379	863	-2966	2102	-19	-23	34	147	-110	-327	0
1341	0	0	-2669	855	3524	907	-3096	2189	-128	-128	129	104	-126	-341	0
1342	0	0	-2727	871	3598	928	-3162	2234	7	11	42	213	-131	-341	0
1343	0	0	-2885	880	3765	1002	-3325	2322	-112	-122	17	34	-174	-401	0
1344	0	0	-2848	900	3748	974	-3298	2324	-87	-25	27	89	-131	-358	0
1345	0	0	-2939	896	3835	1021	-3387	2365	-83	19	44	126	-155	-314	0
1346	0	0	-2997	873	3870	1062	-3433	2371	-69	-182	-52	75	-207	-417	0
1347	0	0	-2985	834	3819	1075	-3402	2326	-64	-71	0	71	-149	-356	0
1348	0	0	-2910	776	3686	1067	-3298	2231	-58	-100	7	56	-129	-374	0
1349	0	0	-2848	673	3521	1087	-3184	2097	-75	-69	0	81	-145	-331	0
1350	0	0	-2788	622	3410	1083	-3099	2016	-54	-34	-9	164	-95	-271	0
1351	0	0	-2782	636	3418	1073	-3100	2027	-36	-131	-97	118	-219	-382	0
1352	0	0	-2670	711	3381	979	-3025	2046	21	-48	1	186	-133	-320	0
1353	0	0	-2671	758	3429	956	-3050	2093	-54	-42	-151	137	-188	-292	0
1354	0	0	-2499	787	3286	856	-2892	2036	-31	-64	-106	100	-199	-376	0
1355	0	0	-2355	820	3175	767	-2765	1997	-81	7	-102	89	-81	-292	0
1356	0	0	-2243	874	3117	684	-2680	1995	-40	13	-128	46	-195	-283	0
1357	0	0	-2041	907	2948	567	-2494	1927	-42	19	-67	155	-135	-261	0
1358	0	0	-2000	894	2894	553	-2447	1894	48	-118	-122	100	-192	-215	0
1359	0	0	-1763	871	2634	446	-2198	1752	-73	1	-166	71	-199	-226	0
1360	0	0	-1655	859	2514	398	-2084	1686	19	11	-104	137	-211	-126	0
1361	0	0	-1625	807	2432	409	-2028	1619	-73	-71	-178	85	-149	-194	0
1362	0	0	-1451	764	2215	343	-1833	1489	1	-21	-135	38	-131	-238	0
1363	0	0	-1458	710	2168	374	-1813	1439	-46	19	-143	62	-161	-161	0
1364	0	0	-1438	727	2165	355	-1801	1446	0	-75	-197	87	-225	-133	0
1365	0	0	-1255	719	1974	268	-1614	1346	7	50	-129	73	-102	-199	0
1366	0	0	-1133	746	1879	193	-1506	1312	25	1	-71	83	-145	-149	0
1367	0	0	-1034	791	1825	121	-1429	1308	65	-60	-164	85	-234	-145	0
1368	0	0	-764	795	1559	-15	-1161	1177	110	15	-87	153	-116	-77	0
1369	0	0	-807	787	1594	10	-1200	1190	7	11	-209	112	-172	-149	0
1370	0	0	-620	776	1396	-78	-1008	1086	50	75	-95	135	-98	-97	0
1371	0	0	-669	776	1445	-53	-1057	1110	52	-7	-112	95	-126	-104	0
1372	0	0	-580	766	1346	-93	-963	1056	62	31	-95	77	-71	-69	0
1373	0	0	-575	715	1290	-70	-932	1002	73	15	-112	139	-42	-58	0
1374	0	0	-549	731	1280	-91	-914	1005	83	-21	-131	108	-110	-56	0
1375	0	0	-493	717	1210	-112	-851	963	-48	52	-122	67	-23	-21	0
1376	0	0	-369	721	1090	-176	-729	905	40	11	-75	137	-129	-3	0
1377	0	0	-273	735	1008	-231	-640	871	23	46	-104	69	-40	23	0
1378	0	0	-111	748	859	-318	-485	803	87	9	-42	151	-104	85	0
1379	0	0	-35	737	772	-351	-403	754	77	-5	-54	159	-71	69	0
1380	0	0	39	756	717	-397	-339	736	-23	11	-64	50	0	7	0
1381	0	0	89	768	679	-428	-295	723	21	7	-23	42	21	40	0
1382	0	0	68	772	704	-420	-318	738	34	-60	-77	40	-118	64	0
1383	0	0	163	768	605	-465	-221	686	40	77	11	83	-15	79	0
1384	0	0	49	770	721	-409	-336	745	9	-15	-73	69	-114	104	0
1385	0	0	159	793	634	-476	-237	713	62	7	21	29	-48	128	0
1386	0	0	260	807	547	-533	-143	677	81	-5	-7	133	0	131	0
1387	0	0	353	770	417	-561	-32	593	38	23	34	135	44	122	0
1388	0	0	251	739	488	-495	-118	613	42	38	3	129	-48	199	0
1389	0	0	303	723	420	-513	-58	571	56	-58	-15	133	-97	133	0
1390	0	0	260	713	453	-486	-96	583	-21	-1	0	104	36	205	0
1391	0	0	252	737	485	-494	-116	611	65	19	-38	137	23	195	0
1392	0	0	140	725	585	-432	-222	655	58	34	-9	190	29	162	0
1393	0	0	-25	721	746	-348	-385	733	-31	-31	-11	124	46	149	0
1394	0	0	-51	787	838	-368	-444	812	-52	31	40	114	31	225	0
1395	0	0	-81	838	919	-378	-500	878	36	-110	19	102	-36	277	0
1396	0	0	-121	843	964	-361	-542	903	85	-58	104	176	46	331	0
1397	0	0	-171	828	999	-328	-585	913	-27	-58	13	131	9	320	0
1398	0	0	-108	838	946	-365	-527	892	73	25	50	120	52	271	0
1399	0	0	-159	795	954	-318	-556	874	44	-21	19	157	71	271	0
1400	0	0	-217	756	973	-269	-595	864	7	-116	34	62	54	294	0
1401	0	0	-173	688	861	-257	-517	774	46	-11	52	159	21	358	0
1402	0	0	-324	591	915	-133	-619	753	9	-44	71	149	93	333	0
1403	0	0	-343	597	940	-127	-641	768	29	-69	-44	157	1	273	0
1404	0	0	-337	671	1008	-167	-672	839	-67	0	5	106	73	261	0
1405	0	0	-317	684	1001	-183	-659	842	38	-102	32	131	27	339	0
1406	0	0	-200	696	896	-248	-548	796	-1	-29	3	147	116	283	0
1407	0	0	-124	756	880	-316	-502	818	38	-62	-27	184	91	261	0
1408	0	0	29	793	764	-411	-367	778	42	50	13	139	145	296	0
1409	0	0	58	808	750	-433	-346	779	83	-71	-27	192	77	271	0
1410	0	0	203	816	613	-509	-205	714	-19	-25	-5	145	62	281	0
1411	0	0	233	822	589	-527	-178	705	89	-5	21	168	124	258	0
1412	0	0	132	783	651	-457	-259	717	-5	-32	-73	122	75	209	0
1413	0	0	186	717	531	-451	-172	624	7	7	-17	207	97	184	0
1414	0	0	60	640	580	-350	-260	610	58	40	-97	114	110	230	0
1415	0	0	147	595	448	-371	-150	521	93	-21	-9	157	129	221	0
1416	0	0	235	564	329	-399	-47	446	89	0	-46	116	71	234	0
1417	0	0	204	632	428	-418	-112	530	5	31	-114	64	108	170	0
1418	0	0	233	667	434	-450	-100	550	-1	-17	7	122	110	205	0
1419	0	0	306	694	388	-500	-41	541	1	23	-64	141	21	145	0
1420	0	0	305	725	420	-515	-57	572	19	106	-89	157	97	188	0
1421	0	0	369	803	434	-586	-32	618	-40	50	-110	21	106	133	0
1422	0	0	398	863	465	-630	-33	664	23	116	-65	118	40	221	0
1423	0	0	316	876	560	-596	-122	718	-44	7	-27	62	25	100	0
1424	0	0	373	873	500	-623	-63	686	21	65	-46	112	36	225	0
1425	0	0	301	869	568	-585	-133	718	-17	-21	42	60	-122	190	0
1426	0	0	359	857	498	-608	-69	677	42	95	-108	58	23	164	0
1427	0	0	339	783	444	-561	-52	613	-44	64	11	13	13	194	0
1428	0	0	316	653	337	-484	-10	495	27	54	-114	112	-5	213	0
1429	0	0	438	562	124	-500	157	343	73	104	48	114	19	271	0
1430	0	0	324	535	211	-429	56	373	5	27	-77	102	-32	209	0
1431	0	0	563	642	79	-602	242	360	71	114	-11	112	7	312	0
1432	0	0	518	770	252	-644	133	511	50	81	-34	149	-32	428	0
1433	0	0	666	801	135	-733	265	468	52	58	-1	69	-60	388	0
1434	0	0	656	807	151	-731	252	479	65	122	-29	129	13	430	0
1435	0	0	689	824	135	-756	277	479	-31	58	-3	21	-17	424	0
1436	0	0	655	843	188	-749	233	515	-64	93	21	32	-32	399	0
1437	0	0	716	851	135	-783	290	493	-62	184	-60	54	-1	384	0
1438	0	0	784	828	44	-806	370	436	21	85	60	83	-42	527	1
1439	0	0	800	783	-17	-791	408	383	-60	44	31	67	-7	514	0
1440	0	0	782	744	-38	-763	410	353	-38	98	-52	42	-65	440	0
1441	94	0	727	727	0	-727	363	363	-1	172	15	11	27	531	0
1442	94	0	540	706	166	-623	187	436	-13	58	-83	67	40	355	0
1443	94	0	537	717	180	-627	178	448	34	79	-25	100	-13	442	0
1444	94	0	403	719	316	-561	43	517	-34	102	9	81	-25	486	0
1445	94	0	427	733	306	-580	60	519	62	176	-38	81	29	448	0
1446	94	0	334	766	432	-550	-49	599	44	137	-81	100	56	405	0
1447	94	0	347	791	444	-569	-48	617	25	186	-75	58	87	312	0
1448	94	0	241	805	564	-523	-161	684	9	162	-29	147	89	362	0
1449	94	0	264	824	560	-544	-148	692	67	108	31	137	38	341	0
1450	94	0	176	820	644	-498	-234	732	34	73	-17	180	87	285	0
1451	94	0	80	772	692	-426	-306	732	-7	120	-110	135	56	223	0
1452	94	0	-62	704	766	-321	-414	735	25	131	-38	139	48	205	0
1453	94	0	-174	673	847	-249	-510	760	93	73	-93	129	97	219	0
1454	94	0	-181	593	774	-206	-477	683	81	126	11	190	79	258	0
1455	94	0	-301	525	826	-112	-563	675	0	135	-56	77	62	215	0
1456	94	0	-285	523	808	-119	-546	665	0	129	-60	44	93	267	0
1457	94	0	-182	568	750	-193	-466	659	9	209	-52	98	64	256	0
1458	94	0	-152	589	741	-218	-446	665	40	128	9	85	95	287	0
1459	94	0	-117	616	733	-249	-425	674	48	145	-40	135	19	298	0
1460	94	0	-107	614	721	-253	-414	667	13	87	-44	69	36	289	0
1461	94	0	-113	649	762	-268	-437	705	-32	50	-73	129	-13	275	0
1462	94	0	-31	690	721	-329	-376	705	-64	97	-29	62	27	263	0
1463	94	0	-130	710	840	-290	-485	775	-3	42	7	129	40	355	0
1464	94	0	-116	710	826	-297	-471	768	-124	50	-91	-7	23	209	0
1465	94	0	-49	717	766	-334	-407	741	7	71	13	128	-31	337	0
1466	94	0	-41	711	752	-335	-396	731	-112	7	-83	27	-75	308	0
1467	94	0	70	673	603	-371	-266	638	-71	122	5	52	104	320	0
1468	94	0	50	628	578	-339	-264	603	-89	44	-46	60	-36	211	0
1469	94	0	27	572	545	-299	-259	558	-34	7	62	48	29	267	0
1470	94	0	90	547	457	-318	-183	502	-58	48	48	95	11	244	0
1471	94	0	-69	547	616	-239	-342	581	-40	75	-11	128	48	244	0
1472	94	0	-86	591	677	-252	-381	634	-83	100	13	-23	27	166	0
1473	94	0	-163	634	797	-235	-480	715	-60	112	-54	85	118	215	0
1474	94	0	-219	669	888	-225	-553	778	-50	79	-40	62	29	211	0
1475	94	0	-282	713	995	-215	-638	854	-67	3	-44	52	-36	267	0
1476	94	0	-322	743	1065	-210	-693	904	13	36	0	85	25	271	0
1477	94	0	-302	770	1072	-234	-687	921	5	98	54	75	13	356	0
1478	94	0	-308	772	1080	-232	-694	926	-29	102	-9	60	65	345	0
1479	94	0	-263	741	1004	-239	-633	872	-40	83	1	87	9	397	0
1480	94	0	-378	661	1039	-141	-708	850	-62	65	67	29	95	388	0
1481	94	0	-503	531	1034	-14	-768	782	-60	19	27	-27	9	417	0
1482	94	0	-546	486	1032	30	-789	759	29	67	91	85	67	514	0
1483	94	0	-702	448	1150	127	-926	799	-129	46	40	-21	79	527	0
1484	94	0	-675	541	1216	67	-945	878	-97	83	9	149	-5	603	0
1485	94	0	-871	593	1464	139	-1167	1028	-135	60	89	48	36	537	0
1486	94	0	-1020	611	1631	204	-1325	1121	-147	135	97	91	77	539	0
1487	94	0	-1206	609	1815	298	-1510	1212	-97	168	36	89	110	488	0
1488	94	0	-1213	647	1860	283	-1536	1253	-159	129	32	32	42	500	0
1489	94	0	-1159	682	1841	238	-1500	1261	-52	157	110	97	116	587	0
1490	94	0	-1118	690	1808	214	-1463	1249	-147	110	56	-9	54	457	0
1491	94	0	-1216	702	1918	257	-1567	1310	-116	143	104	64	54	523	0
1492	94	0	-1275	713	1988	281	-1631	1350	-62	104	3	54	69	452	0
1493	94	0	-1347	682	2029	332	-1688	1355	3	110	52	77	69	504	0
1494	94	0	-1420	613	2033	403	-1726	1323	-71	89	46	60	87	345	0
1495	94	0	-1457	585	2042	436	-1749	1313	-31	124	48	133	58	312	0
1496	94	0	-1457	583	2040	437	-1748	1311	-95	71	0	25	42	300	0
1497	94	0	-1375	607	1982	384	-1678	1294	17	118	27	120	-9	242	0
1498	94	0	-1639	896	2535	371	-2087	1715	-182	3	29	48	-174	79	0
1499	94	0	-564	2454	3018	-945	-1791	2736	29	19	-29	-40	56	226	0
1500	94	0	-173	2898	3071	-1362	-1622	2984	112	67	31	120	-19	265	0
1501	94	0	-126	3001	3127	-1437	-1626	3064	71	120	54	155	95	201	0
1502	94	0	-89	3034	3123	-1472	-1606	3078	32	129	38	91	-5	207	0
1503	94	0	-20	3072	3092	-1526	-1556	3082	11	71	56	108	21	246	0
1504	94	0	90	3135	3045	-1612	-1477	3090	97	114	50	54	65	254	0
1505	94	0	66	3288	3222	-1677	-1578	3255	89	65	65	122	60	-29	0
1506	94	0	234	3466	3232	-1850	-1499	3349	-38	-54	-40	71	44	-83	0
1507	94	0	739	3633	2894	-2186	-1077	3263	3	3	-69	126	44	223	0
1508	94	0	1193	3786	2593	-2489	-700	3189	-9	89	-13	116	87	393	0
1509	94	0	1329	3975	2646	-2652	-658	3310	-122	283	0	-11	7	337	0
1510	94	0	1084	4178	3094	-2631	-1005	3636	-56	353	62	64	52	349	0
1511	94	0	960	4413	3453	-2686	-1246	3933	-60	223	100	219	-52	498	0
1512	94	0	1153	4677	3524	-2915	-1185	4100	62	65	65	275	48	552	0
1513	94	0	1579	4919	3340	-3249	-880	4129	97	-69	9	178	161	419	0
1514	94	0	2167	5239	3072	-3703	-452	4155	58	-108	-100	184	320	104	0
1515	94	0	2652	5579	2927	-4115	-137	4253	-7	-42	-209	263	389	64	0
1516	94	0	3053	5926	2873	-4489	90	4399	15	36	-145	164	250	219	0
1517	94	0	3290	6252	2962	-4771	164	4607	91	261	-217	110	213	475	0
1518	94	0	3514	6526	3012	-5020	251	4769	116	351	-128	112	201	741	0
1519	94	0	3463	6592	3129	-5027	167	4860	182	337	-32	128	110	960	0
1520	94	0	3145	6681	3536	-4913	-195	5108	48	329	58	137	182	981	0
1521	94	0	2877	6844	3967	-4860	-545	5405	50	275	48	205	230	1006	0
1522	94	0	2321	6724	4403	-4522	-1041	5563	64	170	69	339	370	1006	0
1523	94	0	1779	6392	4613	-4085	-1417	5502	-17	-7	100	129	279	810	0
1524	94	0	1391	5917	4526	-3654	-1567	5221	-29	-31	31	110	188	626	0
1525	94	0	1075	5385	4310	-3230	-1617	4847	13	-114	-40	11	137	560	0
1526	94	0	879	4877	3998	-2878	-1559	4437	77	-73	-100	-23	120	455	0
1527	94	0	747	4394	3647	-2570	-1450	4020	108	58	-67	0	225	531	0
1528	94	0	801	3986	3185	-2393	-1192	3585	36	131	-7	85	155	481	0
1529	94	0	841	3686	2845	-2263	-1002	3265	31	254	-42	201	151	585	0
1530	94	0	882	3466	2584	-2174	-851	3025	-5	211	-75	244	114	638	0
1531	94	0	1086	3307	2221	-2196	-567	2764	-58	199	-32	374	110	779	0
1532	94	0	1250	3158	1908	-2204	-329	2533	-81	166	34	323	180	777	0
1533	94	0	1383	3045	1662	-2214	-139	2353	-149	-5	-5	294	60	743	0
1534	94	0	1575	2981	1406	-2278	84	2193	-114	-124	-19	230	97	626	0
1535	94	0	1884	2933	1049	-2408	417	1991	-13	-155	-87	157	176	514	0
1536	94	0	2128	2942	814	-2535	657	1878	-155	-318	-137	-1	81	374	0
1537	94	0	2419	2985	566	-2702	926	1775	-17	-197	-124	65	98	310	0
1538	94	0	2469	3014	545	-2741	962	1779	-112	-225	-151	-93	44	259	0
1539	94	0	2567	3020	453	-2793	1057	1736	-42	-285	-166	-58	-98	225	0
1540	94	0	2470	2995	525	-2732	972	1760	-44	-211	-159	-15	-69	166	0
1541	94	0	2289	2950	661	-2619	814	1805	-31	-221	-110	40	-153	219	0
1542	94	0	2016	2892	876	-2454	570	1884	-133	-234	-155	75	-164	21	0
1543	94	0	1731	2813	1082	-2272	324	1947	-161	-135	-131	124	-182	36	0
1544	94	0	1430	2768	1338	-2099	46	2053	-164	-161	-182	75	-197	-67	0
1545	94	0	1197	2671	1474	-1934	-138	2072	-161	-145	-209	89	-192	-120	0
1546	94	0	1212	2587	1375	-1899	-81	1981	-81	-52	-292	128	-232	-67	0
1547	94	0	1199	2535	1336	-1867	-68	1935	-19	-64	-203	118	-250	-129	0
1548	94	0	1215	2489	1274	-1852	-29	1881	38	-128	-207	110	-265	-110	0
1549	94	0	1350	2436	1086	-1893	132	1761	-11	-36	-211	126	-236	-58	0
1550	94	0	1443	2411	968	-1927	237	1689	9	-62	-108	114	-197	-124	0
1551	94	0	1583	2370	787	-1976	398	1578	64	17	-176	93	-190	-13	0
1552	94	0	1570	2347	777	-1958	396	1562	-21	-9	-141	-1	-277	-32	0
1553	94	0	1719	2314	595	-2016	562	1454	40	97	-168	-25	-296	104	0
1554	94	0	1760	2285	525	-2022	617	1405	-21	124	-197	-65	-308	126	0
1555	94	0	1965	2242	277	-2103	844	1259	52	159	-73	-5	-287	252	0
1556	94	0	2086	2217	131	-2151	977	1174	5	178	-75	-79	-228	362	0
1557	94	0	2364	2227	-137	-2295	1250	1045	110	155	-15	-114	-296	419	0
1558	94	0	2395	2217	-178	-2306	1286	1019	-23	151	-36	-122	-205	382	0
1559	94	0	2459	2219	-240	-2339	1349	989	-95	215	-155	-199	-271	343	0
1560	94	0	2469	2250	-219	-2359	1344	1015	-95	225	5	-147	-197	413	0
1561	94	0	2550	2234	-316	-2392	1433	959	-17	77	-3	-238	-205	393	0
1562	94	0	2409	2217	-192	-2313	1300	1012	-38	65	19	-95	-159	411	0
1563	94	0	2279	2215	-64	-2247	1171	1075	-93	11	-5	-172	-62	407	0
1564	94	0	2207	2182	-25	-2194	1116	1078	-79	62	-81	-27	-116	349	0
1565	94	0	2140	2104	-36	-2122	1088	1034	-21	100	112	85	-32	539	0
1566	94	0	2182	2037	-145	-2109	1163	946	21	-9	-13	75	-102	386	0
1567	94	0	2261	2038	-223	-2149	1242	907	62	75	143	97	1	496	0
1568	94	0	2247	2042	-205	-2144	1226	918	-46	91	42	97	-44	391	0
1569	94	0	2381	2071	-310	-2226	1345	880	23	7	131	54	23	378	0
1570	94	0	2333	2064	-269	-2198	1301	897	67	42	190	118	-50	444	0
1571	94	0	2374	2019	-355	-2196	1364	832	-21	15	102	48	-31	285	0
1572	94	0	2494	2009	-485	-2251	1489	762	85	44	236	112	-31	382	0
1573	94	0	2430	2017	-413	-2223	1421	802	-31	-87	87	48	-122	162	0
1574	94	0	2700	1998	-702	-2349	1701	648	118	5	157	172	44	252	0
1575	94	0	2814	1982	-832	-2398	1823	575	19	-87	102	44	-54	118	0
1576	94	0	3115	1928	-1187	-2521	2151	370	129	1	238	48	-27	190	0
1577	94	0	3301	1928	-1373	-2614	2337	277	50	-42	131	83	-21	62	0
1578	94	0	3693	1928	-1765	-2810	2729	81	104	34	182	62	-81	60	0
1579	94	0	3796	1924	-1872	-2860	2834	26	128	-46	252	60	-7	-36	0
1580	94	0	4093	1965	-2128	-3029	3110	-81	205	-56	186	56	-145	-73	0
1581	94	0	4026	1976	-2050	-3001	3038	-37	143	-38	170	126	-141	-161	0
1582	94	0	4129	1994	-2135	-3061	3132	-70	203	-81	226	32	-129	-256	0
1583	94	0	4056	2002	-2054	-3029	3055	-26	263	-110	157	97	-168	-370	0
1584	94	0	4050	1998	-2052	-3024	3051	-27	197	-104	176	81	-209	-417	0
1585	94	0	4122	1998	-2124	-3060	3123	-63	242	-81	234	48	-98	-360	0
1586	94	0	4001	1976	-2025	-2988	3013	-24	172	-161	141	15	-188	-506	0
1587	94	0	3910	1982	-1928	-2946	2919	27	174	-131	174	100	-170	-420	0
1588	94	0	3751	1986	-1765	-2868	2758	110	64	-149	67	-38	-254	-485	0
1589	94	0	3696	1980	-1716	-2838	2706	132	73	-128	42	9	-234	-403	0
1590	94	0	3335	1972	-1363	-2653	2349	304	9	-178	15	-1	-240	-366	0
1591	94	0	3136	1996	-1140	-2566	2138	428	-52	-159	-11	-1	-234	-345	0
1592	94	0	2763	2038	-725	-2400	1744	656	-27	-178	-9	79	-314	-252	0
1593	94	0	2269	2033	-236	-2151	1252	898	-172	-56	-188	-27	-259	-314	0
1594	94	0	1828	2035	207	-1931	810	1121	-256	-141	-172	-32	-310	-291	0
1595	94	0	1409	2002	593	-1705	408	1297	-190	-128	-166	-40	-267	-287	0
1596	94	0	1028	1914	886	-1471	71	1400	-277	-126	-176	-135	-322	-271	0
1597	94	0	681	1897	1216	-1289	-267	1556	-174	17	-182	-73	-238	-178	0
1598	94	0	252	1883	1631	-1067	-689	1757	-259	-17	-279	-93	-201	-263	0
1599	94	0	-122	1870	1992	-874	-1057	1931	-267	87	-248	-79	-292	-195	0
1600	94	0	-562	1870	2432	-654	-1497	2151	-238	52	-298	-40	-322	-69	0
1601	94	0	-811	1967	2778	-578	-1794	2372	-190	129	-316	-75	-157	-157	0
1602	94	0	-1257	1988	3245	-365	-2251	2616	-188	73	-314	-58	-256	-98	0
1603	94	0	-1612	1967	3579	-177	-2595	2773	-279	219	-389	-112	-232	-98	0
1604	94	0	-1934	1961	3895	-13	-2914	2928	-168	211	-374	-75	-112	-93	0
1605	94	0	-2138	1986	4124	76	-3131	3055	-71	155	-331	-3	-195	-17	0
1606	94	0	-2378	1992	4370	193	-3374	3181	-97	188	-432	-52	-203	-52	0
1607	94	0	-2442	1988	4430	227	-3436	3209	-83	116	-333	-75	-166	155	0
1608	94	0	-2505	1980	4485	262	-3495	3232	-65	54	-395	7	-254	143	0
1609	94	0	-2563	2007	4570	278	-3566	3288	-93	106	-267	-27	-162	292	0
1610	94	0	-2565	2019	4584	273	-3574	3301	-67	137	-388	0	-147	242	0
1611	94	0	-2683	2042	4725	320	-3704	3383	-85	50	-259	-23	-112	314	0
1612	94	0	-2755	2048	4803	353	-3779	3425	-36	-1	-306	-46	-180	302	0
1613	94	0	-2813	2031	4844	391	-3828	3437	-64	58	-285	-27	-149	312	0
1614	94	0	-2998	2046	5044	476	-4021	3545	-110	-149	-269	-98	-226	347	0
1615	94	0	-2829	2081	4910	374	-3869	3495	-106	5	-277	-48	-102	358	0
1616	94	0	-2809	2106	4915	351	-3862	3510	-95	-77	-182	5	-159	374	0
1617	94	0	-2706	2163	4869	271	-3787	3516	-91	-85	-151	-42	-116	436	0
1618	94	0	-2646	2225	4871	210	-3758	3548	-124	-139	-205	-137	-155	432	0
1619	94	0	-2386	2250	4636	68	-3511	3443	-50	-244	-118	-40	-194	527	0
1620	94	0	-2103	2262	4365	-79	-3234	3313	-81	-205	-176	-89	-186	434	0
1621	94	0	-1924	2293	4217	-184	-3070	3255	-83	-172	-27	-50	-77	463	0
1622	94	0	-1818	2285	4103	-233	-2960	3194	-58	-238	-34	-60	-252	461	0
1623	94	0	-1676	2260	3936	-292	-2806	3098	-38	-178	-54	-75	-77	411	0
1624	94	0	-1551	2232	3783	-340	-2667	3007	-75	-168	-58	-50	-161	428	0
1625	94	0	-1329	2213	3542	-442	-2435	2877	-108	-197	38	-87	-172	407	0
1626	94	0	-1056	2201	3257	-572	-2156	2729	-69	-195	-52	-67	-155	335	0
1627	94	0	-757	2207	2964	-725	-1860	2585	9	-133	13	-62	-77	304	0
1628	94	0	-365	2252	2617	-943	-1491	2434	93	-164	9	19	-44	341	0
1629	94	0	-157	2300	2457	-1071	-1307	2378	46	-207	64	27	-112	263	0
1630	94	0	112	2300	2188	-1206	-1038	2244	27	-139	108	5	-42	314	0
1631	94	0	321	2328	2007	-1324	-843	2167	77	-176	21	13	-54	178	0
1632	94	0	479	2353	1874	-1416	-697	2113	91	-203	116	44	0	238	0
1633	94	0	625	2382	1757	-1503	-566	2069	118	-174	89	5	31	172	0
1634	94	0	743	2376	1633	-1559	-445	2004	9	-104	100	42	17	258	0
1635	94	0	986	2347	1361	-1666	-187	1854	131	-166	77	85	9	172	0
1636	94	0	1148	2341	1193	-1744	-22	1767	143	-192	178	100	-13	263	0
1637	94	0	1352	2304	952	-1828	200	1628	64	-116	120	71	3	341	0
1638	94	0	1590	2298	708	-1944	441	1503	120	-95	122	155	71	333	0
1639	94	0	1781	2312	531	-2046	625	1421	64	-118	128	145	60	275	0
1640	94	0	1882	2258	376	-2070	753	1317	73	-139	135	135	58	409	0
1641	94	0	2054	2172	118	-2113	968	1145	195	-11	108	161	184	420	0
1642	94	0	2110	2166	56	-2138	1027	1111	110	-62	65	161	190	353	0
1643	94	0	2169	2182	13	-2175	1078	1097	178	-64	91	232	172	570	0
1644	94	0	2228	2161	-67	-2194	1147	1047	62	7	73	184	199	576	0
1645	94	0	2430	2165	-265	-2297	1347	950	126	-29	112	225	234	682	0
1646	94	0	2560	2172	-388	-2366	1474	892	141	42	77	197	252	632	0
1647	94	0	2723	2174	-549	-2448	1636	812	83	36	-5	205	168	611	0
1648	94	0	2911	2149	-762	-2530	1836	693	100	11	62	205	300	680	0
1649	94	0	3061	2134	-927	-2597	1994	603	114	64	-21	254	226	729	0
1650	94	0	3210	2083	-1127	-2646	2168	478	143	-40	64	192	314	690	0
1651	94	0	3295	2019	-1276	-2657	2285	371	182	25	54	201	386	770	0
1652	94	0	3262	1955	-1307	-2608	2284	324	145	-81	-34	122	234	692	0
1653	94	0	3326	1850	-1476	-2588	2401	187	226	106	40	289	419	710	0
1654	94	0	3202	1796	-1406	-2499	2304	195	195	-17	-36	172	271	744	0
1655	94	0	3336	1767	-1569	-2551	2452	99	135	36	-42	228	291	719	0
1656	94	0	3303	1744	-1559	-2523	2431	92	174	9	-46	221	263	711	0
1657	94	0	3396	1740	-1656	-2568	2526	42	112	-44	-38	192	161	680	0
1658	94	0	3396	1734	-1662	-2565	2529	36	91	-23	-42	118	246	630	0
1659	94	0	3386	1701	-1685	-2543	2535	8	172	-27	-52	170	188	649	0
1660	94	0	3351	1670	-1681	-2510	2516	-5	122	-21	17	155	203	657	0
1661	94	0	3342	1678	-1664	-2510	2503	7	77	-3	-60	98	168	465	0
1662	94	0	3206	1693	-1513	-2449	2359	90	27	11	-95	141	168	440	0
1663	94	0	3158	1705	-1453	-2431	2305	126	100	-34	-21	112	155	483	0
1664	94	0	3111	1707	-1404	-2409	2257	151	31	-67	-97	83	91	415	0
1665	94	0	3086	1713	-1373	-2399	2229	170	11	-15	-9	106	58	512	0
1666	94	0	3117	1695	-1422	-2406	2269	136	67	-58	0	58	38	420	0
1667	94	0	3111	1662	-1449	-2386	2280	106	79	-56	-11	91	36	391	0
1668	94	0	3045	1583	-1462	-2314	2253	60	11	-129	-60	-9	-25	337	0
1669	94	0	3176	1522	-1654	-2349	2415	-66	56	19	21	97	11	289	0
1670	94	0	3035	1418	-1617	-2226	2326	-99	13	-85	-95	40	-23	292	0
1671	94	0	3217	1425	-1792	-2321	2504	-183	93	-21	-5	104	-13	254	0
1672	94	0	3196	1476	-1720	-2336	2458	-122	-7	-67	-102	71	-137	205	0
1673	94	0	3355	1522	-1833	-2438	2594	-155	-5	-42	-7	102	-52	147	0
1674	94	0	3260	1530	-1730	-2395	2495	-100	-31	-52	-60	-9	-102	122	0
1675	94	0	3386	1557	-1829	-2471	2607	-136	23	-79	-5	3	-91	64	0
1676	94	0	3458	1569	-1889	-2513	2673	-160	17	-46	17	104	-188	128	0
1677	94	0	3617	1553	-2064	-2585	2840	-255	-48	42	-54	-3	-176	102	0
1678	94	0	3732	1534	-2198	-2633	2965	-332	54	23	56	89	-106	102	0
1679	94	0	3830	1495	-2335	-2662	3082	-420	7	-13	9	34	-203	25	0
1680	94	0	3837	1478	-2359	-2657	3098	-440	25	-36	-25	100	-215	23	0
1681	94	0	3945	1484	-2461	-2714	3203	-488	46	27	36	25	-170	34	0
1682	94	0	3935	1470	-2465	-2702	3200	-497	42	-7	46	-3	-164	-27	0
1683	94	0	3811	1443	-2368	-2627	3089	-462	-13	-141	-5	-64	-265	-112	0
1684	94	0	3811	1427	-2384	-2619	3097	-478	25	-17	1	48	-242	-19	0
1685	94	0	3753	1387	-2366	-2570	3059	-489	-23	-13	67	5	-265	31	0
1686	94	0	3842	1416	-2426	-2629	3134	-505	-48	-87	31	-34	-232	-23	0
1687	94	0	3946	1456	-2490	-2701	3218	-517	48	54	77	60	-102	54	0
1688	94	0	3862	1453	-2409	-2657	3135	-478	-52	-15	73	-75	-232	-38	0
1689	94	0	3914	1433	-2481	-2673	3197	-524	-17	58	89	64	-182	48	0
1690	94	0	3852	1429	-2423	-2640	3137	-497	1	-23	9	75	-172	40	0
1691	94	0	3912	1437	-2475	-2674	3193	-519	5	42	116	25	-135	81	0
1692	94	0	3749	1425	-2324	-2587	3036	-449	-114	54	27	-69	-89	79	0
1693	94	0	3692	1429	-2263	-2560	2977	-417	-75	54	131	-9	-60	157	0
1694	94	0	3617	1427	-2190	-2522	2903	-381	-77	60	79	36	-97	180	0
1695	94	0	3484	1420	-2064	-2452	2774	-322	-149	-5	149	15	-79	174	0
1696	94	0	3460	1435	-2025	-2447	2742	-295	-64	-7	201	3	-79	145	0
1697	94	0	3545	1456	-2089	-2500	2817	-316	-9	34	164	-7	11	228	0
1698	94	0	3454	1466	-1988	-2460	2721	-261	-98	81	40	23	-58	209	0
1699	94	0	3454	1489	-1965	-2471	2709	-238	-58	-36	159	15	-9	217	0
1700	94	0	3385	1517	-1868	-2451	2626	-175	-83	25	89	104	15	174	0
1701	94	0	3345	1532	-1813	-2438	2579	-140	3	-62	100	38	11	180	0
1702	94	0	3065	1515	-1550	-2290	2307	-17	-91	-64	85	19	-79	242	0
1703	94	0	2930	1466	-1464	-2198	2197	1	-21	-36	65	29	27	205	0
1704	94	0	2815	1425	-1390	-2120	2102	17	-83	7	118	36	5	238	0
1705	94	0	2725	1385	-1340	-2055	2032	22	-29	-71	62	71	17	131	0
1706	94	0	2633	1359	-1274	-1996	1953	42	-13	-62	67	131	50	211	0
1707	94	0	2529	1367	-1162	-1948	1845	102	65	-89	31	124	32	176	0
1708	94	0	2414	1340	-1074	-1877	1744	133	-48	-11	42	102	73	192	0
1709	94	0	2329	1338	-991	-1833	1660	173	1	-112	-21	54	69	64	0
1710	94	0	2287	1350	-937	-1818	1612	206	36	-65	48	155	75	145	0
1711	94	0	2130	1358	-772	-1744	1451	293	44	-42	79	155	89	211	0
1712	94	0	2005	1356	-649	-1680	1327	353	-9	-65	32	60	89	139	0
1713	94	0	1809	1348	-461	-1578	1135	443	44	-1	157	97	124	145	0
1714	94	0	1588	1358	-230	-1473	909	564	-46	-56	-44	32	13	114	0
1715	94	0	1549	1385	-164	-1467	856	610	29	27	13	64	32	166	0
1716	94	0	1444	1412	-32	-1428	738	690	-36	7	1	65	50	58	0
1717	94	0	1366	1414	48	-1390	659	731	-1	-11	25	83	87	122	0
1718	94	0	1143	1406	263	-1274	440	834	-62	1	-23	71	15	143	0
1719	94	0	1067	1392	325	-1229	371	858	-29	38	-9	56	11	199	0
1720	94	0	1091	1350	259	-1220	416	804	-9	44	-17	108	11	197	0
1721	94	0	968	1371	403	-1169	282	887	-102	-19	-40	75	0	252	0
1722	94	0	980	1371	391	-1175	294	881	-40	-31	-13	9	-13	162	0
1723	94	0	882	1363	481	-1122	200	922	-32	-11	0	23	-46	256	0
1724	94	0	871	1334	463	-1102	204	898	-126	27	-13	124	-52	192	0
1725	94	0	832	1330	498	-1081	167	914	-36	13	38	40	-25	217	0
1726	94	0	865	1328	463	-1096	201	895	-5	11	-27	126	-83	182	0
1727	94	0	867	1299	432	-1083	217	865	-50	38	29	60	-46	205	0
1728	94	0	980	1315	335	-1147	322	825	23	19	-25	52	-1	170	0
1729	94	0	906	1309	403	-1107	251	856	34	-27	-79	129	-65	219	0
1730	94	0	919	1297	378	-1108	270	837	-118	0	-52	-85	-137	102	0
1731	94	0	933	1328	395	-1130	269	861	9	-38	29	13	-32	225	0
1732	94	0	794	1350	556	-1072	119	953	-48	-77	-71	15	-95	153	0
1733	94	0	844	1369	525	-1106	159	947	-25	-36	-11	-1	-65	108	0
1734	94	0	732	1389	657	-1060	37	1023	-131	3	-48	-1	-34	112	0
1735	94	0	790	1420	630	-1105	80	1025	-85	-31	-77	-1	-95	98	0
1736	94	0	787	1392	605	-1089	91	998	-85	-77	-13	67	-42	135	0
1737	94	0	838	1332	494	-1085	172	913	-69	-67	9	13	-120	124	0
1738	94	0	895	1292	397	-1093	249	844	-56	40	48	11	-48	170	0
1739	94	0	846	1241	395	-1043	225	818	-11	3	-60	77	-29	194	0
1740	94	0	914	1216	302	-1065	306	759	-58	-17	-73	-34	-58	108	0
1741	94	0	957	1292	335	-1124	311	813	-34	42	112	-13	-25	155	0
1742	94	0	881	1319	438	-1100	221	878	-27	34	-11	1	-48	112	0
1743	94	0	957	1354	397	-1155	280	875	-56	9	-3	23	-38	131	0
1744	94	0	855	1326	471	-1090	192	898	-34	-81	0	1	-77	110	0
1745	94	0	1017	1321	304	-1169	356	812	-52	-42	60	17	-75	141	0
1746	94	0	986	1288	302	-1137	342	795	-60	-21	87	62	-91	143	0
1747	94	0	1057	1266	209	-1161	424	737	-91	-32	46	29	-73	159	0
1748	94	0	1224	1293	69	-1258	577	681	13	-11	25	89	-29	124	0
1749	94	0	1217	1346	129	-1281	544	737	-54	-11	7	67	11	83	0
1750	94	0	1304	1375	71	-1339	616	723	3	-34	32	42	-62	93	0
1751	94	0	1331	1379	48	-1355	641	713	27	17	-44	65	5	106	0
1752	94	0	1275	1379	104	-1327	585	741	25	-27	5	77	-104	153	0
1753	94	0	1346	1402	56	-1374	645	729	31	-1	-25	124	-29	81	0
1754	94	0	1290	1390	100	-1340	595	745	7	-54	27	137	-50	118	0
1755	94	0	1280	1359	79	-1319	600	719	-21	-48	-7	67	-71	21	0
1756	94	0	1371	1342	-29	-1356	700	656	67	-31	3	112	-36	73	0
1757	94	0	1357	1305	-52	-1331	704	626	17	-89	48	27	-65	79	0
1758	94	0	1417	1305	-112	-1361	764	596	19	17	-13	102	-65	77	0
1759	94	0	1467	1336	-131	-1401	799	602	13	-71	25	-19	-11	79	0
1760	94	0	1493	1346	-147	-1419	820	599	42	-7	-13	100	-9	71	0
1761	94	0	1434	1334	-100	-1384	767	617	27	-91	44	58	-38	56	0
1762	94	0	1419	1340	-79	-1379	749	630	17	-52	7	85	-62	19	0
1763	94	0	1326	1297	-29	-1311	677	634	-11	-46	13	36	-62	97	0
1764	94	0	1250	1259	9	-1254	620	634	-3	-40	-5	-17	-93	77	0
1765	94	0	1117	1262	145	-1189	486	703	-85	-50	52	36	-13	60	0
1766	94	0	1113	1262	149	-1187	482	705	-60	5	3	7	-56	32	0
1767	94	0	1092	1295	203	-1193	444	749	-91	-71	15	-19	-40	93	0
1768	94	0	1121	1299	178	-1210	471	738	95	-77	23	27	-60	85	0
1769	94	0	1073	1282	209	-1177	432	745	0	-69	27	69	-151	98	0
1770	94	0	1135	1282	147	-1208	494	714	17	-40	29	56	-118	161	0
1771	94	0	1100	1297	197	-1198	451	747	-50	-32	81	3	-58	7	0
1772	94	0	1009	1315	306	-1162	351	810	19	3	36	32	-52	75	0
1773	94	0	883	1338	455	-1110	214	896	-5	-100	1	64	-114	-40	0
1774	94	0	875	1315	440	-1095	217	877	-5	-1	-13	124	-36	95	0
1775	94	0	799	1326	527	-1062	136	926	-40	-1	-71	27	-27	-9	0
1776	94	0	807	1309	502	-1058	152	905	-40	11	-42	62	-64	-19	0
1777	94	0	881	1270	389	-1075	246	829	1	56	31	36	48	83	0
1778	94	0	825	1255	430	-1040	197	842	-9	29	0	114	-73	60	0
1779	94	0	857	1276	419	-1066	219	847	42	-40	21	-25	-91	50	0
1780	94	0	914	1315	401	-1114	256	858	-5	87	17	65	-7	89	0
1781	94	0	937	1311	374	-1124	281	842	89	25	5	79	-67	114	0
1782	94	0	879	1325	446	-1102	216	885	-25	29	-9	36	-87	118	0
1783	94	0	890	1334	444	-1112	223	889	42	9	-3	19	-73	67	0
1784	94	0	818	1332	514	-1075	152	923	31	40	44	7	7	100	0
1785	94	0	856	1321	465	-1088	195	893	-23	44	42	44	-135	192	0
1786	94	0	850	1290	440	-1070	205	865	-1	40	58	17	-67	116	0
1787	94	0	860	1288	428	-1074	216	858	-3	79	1	-1	-29	48	0
1788	94	0	899	1288	389	-1093	255	838	-36	38	56	13	-73	122	0
1789	94	0	988	1288	300	-1138	344	794	48	46	73	38	-83	232	0
1790	94	0	900	1305	405	-1102	247	855	-73	-69	7	-48	-65	118	0
1791	94	0	1056	1356	300	-1206	378	828	50	89	32	69	-64	161	0
1792	94	0	928	1352	424	-1140	252	888	-34	17	36	-31	-27	93	0
1793	94	0	871	1293	422	-1082	224	857	-11	-36	36	56	-98	110	0
1794	94	0	800	1259	459	-1029	170	859	-36	-19	5	5	-29	128	0
1795	94	0	859	1229	370	-1044	244	799	58	65	56	58	-38	184	0
1796	94	0	790	1214	424	-1002	183	819	-73	-58	-19	-69	-112	54	0
1797	94	0	770	1196	426	-983	172	811	25	25	-11	73	-87	164	0
1798	94	0	805	1193	388	-999	208	790	-85	-9	-42	-29	-13	83	0
1799	94	0	918	1214	296	-1066	311	755	-29	44	44	52	-9	114	0
1800	94	0	865	1208	343	-1036	261	775	-38	-17	42	17	-3	166	0
1801	94	0	983	1235	252	-1109	365	743	23	-23	87	44	5	133	0
1802	94	0	934	1259	325	-1096	304	792	0	44	97	36	9	174	0
1803	94	0	888	1266	378	-1077	255	822	9	-73	48	-3	-64	137	0
1804	94	0	869	1264	395	-1066	237	829	-44	52	-17	87	5	112	0
1805	94	0	760	1276	516	-1018	122	896	-52	-83	50	42	-56	97	0
1806	94	0	879	1274	395	-1076	242	834	-75	-9	67	50	7	104	0
1807	94	0	898	1274	376	-1086	261	825	-13	-5	85	85	1	186	0
1808	94	0	875	1255	380	-1065	247	817	-25	-31	-3	73	-11	151	0
1809	94	0	880	1235	355	-1057	262	795	-85	0	25	46	-25	112	0
1810	94	0	863	1229	366	-1046	248	797	-46	-42	52	17	-48	199	0
1811	94	0	849	1233	384	-1041	232	808	-40	-52	3	91	31	100	0
1812	94	0	716	1239	523	-977	96	881	-29	-143	-9	133	-102	114	0
1813	94	0	689	1241	552	-965	68	896	-17	-62	19	46	0	71	0
1814	94	0	571	1257	686	-914	-57	971	-54	-13	-1	23	-52	108	0
1815	94	0	500	1243	743	-871	-121	993	-124	3	-44	46	-58	58	0
1816	94	0	546	1226	680	-886	-67	953	69	-25	40	42	-7	102	0
1817	94	0	432	1231	799	-831	-183	1015	-65	-64	-31	19	-71	69	0
1818	94	0	595	1231	636	-913	-20	933	19	-46	23	52	-40	54	0
1819	94	0	553	1233	680	-893	-63	956	9	38	13	75	36	102	0
1820	94	0	497	1251	754	-874	-128	1002	-42	5	-40	65	-122	79	0
1821	94	0	561	1290	729	-925	-84	1009	13	71	-17	50	-19	46	0
1822	94	0	467	1301	834	-884	-183	1067	54	34	-42	42	-23	36	0
1823	94	0	409	1274	865	-841	-228	1069	42	-15	34	3	-102	31	0
1824	94	0	309	1261	952	-785	-321	1106	1	0	-3	0	-95	19	0
1825	94	0	357	1233	876	-795	-259	1054	97	-15	-40	79	-91	-25	0
1826	94	0	295	1204	909	-749	-307	1056	-9	-36	-79	-34	-137	-87	0
1827	94	0	369	1243	874	-806	-252	1058	112	-62	-50	54	-89	-11	0
1828	94	0	466	1282	816	-874	-175	1049	-38	-40	-15	9	-104	-38	0
1829	94	0	542	1259	717	-900	-87	988	15	1	-25	-19	-83	-25	0
1830	94	0	610	1259	649	-934	-19	954	-27	-31	-3	-17	-102	-77	0
1831	94	0	483	1226	743	-854	-130	984	-62	-40	-97	-69	-178	-106	0
1832	94	0	506	1212	706	-859	-100	959	-77	29	-65	-62	-126	-71	0
1833	94	0	412	1193	781	-802	-184	987	-133	-27	-36	-48	-192	-9	0
1834	94	0	461	1132	671	-796	-105	901	-54	-77	-56	46	-139	-23	0
1835	94	0	394	1113	719	-753	-162	916	-34	-23	-9	-67	-133	-21	0
1836	94	0	517	1164	647	-840	-65	905	-27	91	-27	25	-182	40	0
1837	94	0	507	1158	651	-832	-72	904	-42	34	-143	-69	-135	-98	0
1838	94	0	499	1181	682	-840	-91	931	-100	11	54	-34	-71	85	0
1839	94	0	542	1193	651	-867	-54	922	-108	-25	-58	-50	-207	17	0
1840	94	0	491	1216	725	-853	-117	970	-93	-21	29	19	-126	128	0
1841	94	0	398	1247	849	-822	-225	1048	-153	-79	-73	-50	-129	40	0
1842	94	0	432	1237	805	-834	-186	1021	-3	-25	32	15	-69	-29	0
1843	94	0	235	1214	979	-724	-372	1096	-139	-21	-106	-110	-118	-23	0
1844	94	0	291	1218	927	-754	-318	1072	-3	7	-40	-32	-110	91	0
1845	94	0	180	1198	1018	-689	-419	1108	-58	-7	-34	-13	-77	36	0
1846	94	0	262	1200	938	-731	-338	1069	7	-3	-50	58	-129	23	0
1847	94	0	229	1216	987	-722	-379	1101	40	5	7	19	-21	95	0
1848	94	0	342	1226	884	-784	-271	1055	-9	65	-36	-9	-46	5	0
1849	94	0	335	1235	900	-785	-282	1067	34	-15	-38	126	-162	95	0
1850	94	0	363	1243	880	-803	-258	1061	58	32	-38	44	-25	11	0
1851	94	0	353	1257	904	-805	-275	1080	116	27	-46	21	-11	23	0
1852	94	0	268	1247	979	-757	-355	1113	34	42	-60	34	-58	102	0
1853	94	0	301	1210	909	-755	-304	1059	174	46	17	79	-9	141	0
1854	94	0	284	1193	909	-738	-312	1051	112	87	-58	98	-42	98	0
1855	94	0	312	1148	836	-730	-262	992	3	25	-11	-29	-38	135	0
1856	94	0	390	1140	750	-765	-180	945	135	151	64	91	60	232	0
1857	94	0	378	1167	789	-772	-205	978	48	-58	-81	21	-71	122	0
1858	94	0	495	1164	669	-829	-87	916	69	0	-7	145	-19	226	0
1859	94	0	557	1142	585	-849	-14	863	73	-46	-1	67	-50	277	0
1860	94	0	640	1150	510	-895	65	830	69	-17	77	69	7	300	0
1861	94	0	665	1210	545	-937	60	877	73	19	-19	56	-38	277	0
1862	94	0	663	1235	572	-949	45	903	44	9	75	93	-5	325	0
1863	94	0	719	1233	514	-976	102	873	27	19	48	21	-15	221	0
1864	94	0	611	1229	618	-920	-3	923	65	11	-48	42	19	221	0
1865	94	0	606	1224	618	-915	-6	921	-13	-77	-5	9	-65	188	0
1866	94	0	762	1198	436	-980	163	817	40	62	0	97	44	236	0
1867	94	0	724	1160	436	-942	144	798	42	-11	-34	11	-62	248	0
1868	94	0	867	1103	236	-985	315	669	34	-1	-27	5	-64	223	0
1869	94	0	826	1084	258	-955	284	671	9	-65	5	-15	-54	258	0
1870	94	0	927	1142	215	-1034	356	678	29	-71	-3	-38	-34	184	0
1871	94	0	1088	1177	89	-1132	499	633	120	-19	0	75	17	207	0
1872	94	0	959	1193	234	-1076	362	713	73	-128	-46	52	-13	194	0
1873	94	0	1049	1198	149	-1123	450	673	79	-58	-11	29	-65	221	0
1874	94	0	939	1198	259	-1068	340	728	-19	32	-83	87	23	246	0
1875	94	0	1010	1229	219	-1119	395	724	5	-89	-65	71	-133	155	0
1876	94	0	1074	1229	155	-1151	459	692	71	21	32	91	-13	283	0
1877	94	0	1079	1210	131	-1144	474	670	-19	0	-64	27	-56	259	0
1878	94	0	1148	1177	29	-1162	559	603	32	25	-15	54	-34	223	0
1879	94	0	1116	1181	65	-1148	525	623	21	-58	-7	-7	-67	242	0
1880	94	0	1196	1175	-21	-1185	608	577	29	-23	-71	19	-54	178	0
1881	94	0	1148	1171	23	-1159	562	597	7	42	-44	91	-62	223	0
1882	94	0	1150	1175	25	-1162	562	600	71	-27	-48	58	-15	170	0
1883	94	0	1166	1181	15	-1173	575	598	40	38	21	77	-17	188	0
1884	94	0	986	1181	195	-1083	395	688	-31	-71	-89	7	-122	98	0
1885	94	0	1055	1212	157	-1133	449	684	-17	75	-36	62	-17	120	0
1886	94	0	1026	1202	176	-1114	425	689	-38	31	-23	64	-58	122	0
1887	94	0	1047	1206	159	-1126	444	682	1	5	-36	-25	-67	151	0
1888	94	0	1063	1214	151	-1138	456	682	-3	25	-21	0	-38	129	0
1889	94	0	1085	1214	129	-1149	478	671	-3	77	29	79	-23	192	0
1890	94	0	978	1173	195	-1075	391	684	-69	-3	-112	-29	-197	48	0
1891	94	0	1088	1140	52	-1114	518	596	19	21	1	73	-71	116	0
1892	94	0	941	1129	188	-1035	376	658	-27	-7	-81	3	-188	17	0
1893	94	0	1032	1127	95	-1079	468	611	-17	62	-1	29	-100	54	0
1894	94	0	980	1162	182	-1071	399	672	0	21	-23	112	-129	46	0
1895	94	0	959	1160	201	-1059	379	680	-29	-56	-42	40	-162	-25	0
1896	94	0	1104	1144	40	-1124	532	592	13	17	31	-13	-106	-7	0
1897	94	0	1061	1148	87	-1104	487	617	-29	-11	-60	31	-149	-27	0
1898	94	0	1239	1162	-77	-1200	658	542	0	1	21	0	-137	31	0
1899	94	0	1278	1150	-128	-1214	703	511	-32	-46	17	1	-91	-34	0
1900	94	0	1440	1177	-263	-1308	851	457	67	69	-13	11	-102	-23	0
1901	94	0	1434	1169	-265	-1301	849	452	-15	56	110	-9	-129	89	0
1902	94	0	1402	1152	-250	-1277	826	451	-34	-36	-7	-31	-244	-15	0
1903	94	0	1427	1150	-277	-1288	852	436	32	-5	13	64	-108	-9	0
1904	94	0	1357	1158	-199	-1257	778	479	-38	48	-13	-19	-133	60	0
1905	94	0	1450	1150	-300	-1300	875	425	7	1	3	27	-161	-15	0
1906	94	0	1411	1144	-267	-1277	839	438	-3	-25	44	-5	-128	54	0
1907	94	0	1480	1162	-318	-1321	899	422	3	-50	-7	7	-162	-31	0
1908	94	0	1572	1198	-374	-1385	973	412	19	-13	133	31	-161	98	0
1909	94	0	1487	1208	-279	-1347	883	464	-56	-67	36	-62	-162	40	0
1910	94	0	1636	1266	-370	-1451	1003	448	-77	29	50	93	-186	38	0
1911	94	0	1518	1179	-339	-1348	928	420	-168	-52	-100	-97	-242	-153	0
1912	94	0	1622	2101	479	-1861	571	1290	-54	-87	-3	-135	-300	-110	0
1913	94	0	2677	3796	1119	-3236	779	2457	-17	40	64	38	-64	50	0
1914	94	0	2844	4159	1315	-3501	764	2737	-3	-129	56	-40	-135	-69	0
1915	94	0	3020	4333	1313	-3676	853	2823	-27	-15	69	5	-186	-7	0
1916	94	0	3106	4339	1233	-3722	936	2786	-52	73	91	40	-102	62	0
1917	94	0	3151	4355	1204	-3753	973	2779	-46	95	7	40	-120	27	0
1918	94	0	3170	4409	1239	-3789	965	2824	-56	54	129	25	-110	-60	0
1919	94	0	3259	4504	1245	-3881	1007	2874	-36	-69	15	100	-104	-347	0
1920	94	0	3569	4601	1032	-4085	1268	2816	-9	-27	64	48	-110	-199	0
1921	94	0	3851	4615	764	-4233	1543	2689	13	5	19	116	-69	46	1
1922	94	0	3920	4599	679	-4259	1620	2639	1	164	-75	75	-174	-1	0
1923	94	0	3521	4607	1086	-4064	1217	2846	-62	353	139	-5	-203	-19	0
1924	94	0	2875	4582	1707	-3728	584	3144	-116	250	129	-85	-325	-21	0
1925	94	0	2629	4617	1988	-3623	320	3302	9	285	161	209	-153	273	0
1926	94	0	2829	4623	1794	-3726	517	3208	85	79	34	124	-62	118	0
1927	94	0	3298	4638	1340	-3968	979	2989	157	32	-7	100	48	-114	0
1928	94	0	3624	4634	1010	-4129	1307	2822	89	-79	-124	159	85	-407	0
1929	94	0	3810	4613	803	-4211	1503	2708	38	-104	-139	143	95	-399	0
1930	94	0	3907	4570	663	-4238	1622	2616	44	69	-162	77	42	-149	0
1931	94	0	3830	4479	649	-4154	1590	2564	50	118	-124	-62	-38	-42	0
1932	94	0	3705	4440	735	-4072	1485	2587	17	219	-126	19	-133	46	0
1933	85	0	3439	4403	964	-3921	1237	2683	27	310	-44	118	-122	298	0
1934	85	0	3040	4335	1295	-3687	872	2815	-81	310	19	-3	-114	287	0
1935	85	0	2538	4384	1846	-3461	346	3115	-161	246	170	124	79	343	0
1936	85	0	2056	4399	2343	-3227	-143	3371	-64	110	258	21	184	362	0
1937	85	0	1595	4483	2888	-3039	-646	3685	-32	83	157	46	60	248	0
1938	85	0	1417	4524	3107	-2970	-845	3815	-108	3	153	-58	-64	174	0
1939	85	0	1154	4438	3284	-2796	-1065	3861	-50	17	64	-120	11	36	0
1940	85	0	1037	4300	3263	-2668	-1113	3781	-87	-36	87	-168	-58	44	0
1941	85	0	915	4050	3135	-2482	-1110	3592	-42	104	34	-120	36	56	0
1942	85	0	712	3771	3059	-2241	-1173	3415	-128	203	50	-71	-120	-1	0
1943	85	0	714	3538	2824	-2126	-1055	3181	-139	164	100	19	-114	21	0
1944	85	0	833	3292	2459	-2062	-813	2875	-129	64	128	73	-172	-29	0
1945	85	0	894	3080	2186	-1987	-646	2633	-182	25	153	137	-73	60	0
1946	85	0	1065	2956	1891	-2010	-413	2423	-143	-93	180	168	-98	32	0
1947	85	0	1273	2894	1621	-2083	-174	2257	-52	-114	180	155	-17	114	0
1948	85	0	1562	2857	1295	-2209	133	2076	-21	-205	97	176	46	31	0
1949	85	0	1898	2811	913	-2354	492	1862	-27	-277	3	81	-23	13	0
1950	85	0	2111	2758	647	-2434	732	1702	56	-281	-7	52	9	-29	0
1951	85	0	2158	2741	583	-2449	787	1662	32	-186	-141	56	-46	-269	0
1952	85	0	2012	2789	777	-2400	617	1783	75	-205	-128	-97	-104	-318	0
1953	85	0	1820	2793	973	-2306	423	1883	46	-176	-213	42	-172	-283	0
1954	85	0	1664	2795	1131	-2229	266	1963	19	-91	-209	50	-197	-122	0
1955	85	0	1389	2776	1387	-2082	1	2081	-23	-97	-184	120	-194	-238	0
1956	85	0	1183	2748	1565	-1965	-191	2156	-5	-184	-129	77	-153	-267	0
1957	85	0	945	2733	1788	-1839	-421	2260	-46	-316	-135	56	-182	-294	0
1958	85	0	728	2708	1980	-1718	-626	2344	-7	-292	-178	155	-221	-188	0
1959	85	0	537	2661	2124	-1599	-793	2392	-91	-221	-337	-9	-244	-232	0
1960	85	0	488	2620	2132	-1554	-822	2376	-120	-143	-292	34	-269	-248	0
1961	85	0	250	2578	2328	-1414	-1039	2453	-31	-77	-306	102	-285	-93	0
1962	85	0	252	2564	2312	-1408	-1030	2438	-137	44	-292	-11	-380	-79	0
1963	85	0	167	2545	2378	-1356	-1105	2461	-11	141	-261	17	-287	-31	0
1964	85	0	163	2531	2368	-1347	-1102	2449	-116	178	-215	13	-285	17	0
1965	85	0	147	2523	2376	-1335	-1114	2449	-95	114	-250	-13	-318	7	0
1966	85	0	210	2522	2312	-1366	-1051	2417	-118	164	-230	-9	-345	106	0
1967	85	0	227	2537	2310	-1382	-1041	2423	-65	170	-211	-133	-256	199	0
1968	85	0	444	2558	2114	-1501	-835	2336	29	174	-135	-108	-258	316	0
1969	85	0	476	2582	2106	-1529	-815	2344	13	176	-211	-219	-329	388	0
1970	85	0	647	2587	1940	-1617	-646	2263	-79	170	-141	-337	-273	434	0
1971	85	0	794	2582	1788	-1688	-497	2185	7	409	5	-368	-186	632	0
1972	85	0	692	2566	1874	-1629	-591	2220	-34	331	-190	-378	-256	667	0
1973	85	0	743	2527	1784	-1635	-520	2155	29	419	-73	-258	-234	754	0
1974	85	0	540	2483	1943	-1511	-701	2213	-17	360	-36	-261	-215	921	0
1975	85	0	463	2463	2000	-1463	-768	2231	-112	273	17	-244	-186	968	0
1976	85	0	514	2465	1951	-1489	-718	2208	-71	248	54	-157	-145	1032	0
1977	85	0	357	2434	2077	-1395	-860	2255	-110	168	118	-91	-52	1119	0
1978	85	0	265	2395	2130	-1330	-932	2262	-143	56	11	-178	-79	1045	0
1979	85	0	337	2403	2066	-1370	-864	2234	-91	58	176	-32	-23	987	0
1980	85	0	460	2405	1945	-1432	-742	2175	-91	108	194	-36	-9	995	0
1981	85	0	556	2426	1870	-1491	-657	2148	-97	5	186	13	-79	871	0
1982	85	0	592	2423	1831	-1507	-619	2127	-102	-29	232	17	-31	706	0
1983	85	0	663	2407	1744	-1535	-540	2075	-46	-50	137	5	5	564	0
1984	85	0	886	2362	1476	-1624	-295	1919	-75	15	180	67	71	508	0
1985	85	0	1181	2329	1148	-1755	16	1738	-71	65	172	141	34	403	0
1986	85	0	1571	2314	743	-1942	414	1528	31	29	170	180	29	331	0
1987	85	0	2061	2289	228	-2175	916	1258	56	-9	174	180	-56	205	0
1988	85	0	2517	2248	-269	-2382	1393	989	129	-32	133	201	56	226	0
1989	85	0	3237	2242	-995	-2739	2116	623	203	-29	194	248	-34	102	0
1990	85	0	3643	2258	-1385	-2950	2514	436	174	-50	166	135	-5	-3	0
1991	85	0	4094	2244	-1850	-3169	2972	197	252	-46	77	234	-38	-52	0
1992	85	0	4478	2240	-2238	-3359	3358	1	292	-118	135	225	-34	-141	0
1993	85	0	4834	2221	-2613	-3527	3723	-196	364	-27	139	195	3	-246	0
1994	85	0	5123	2219	-2904	-3671	4013	-342	256	-52	79	172	-133	-343	0
1995	85	0	5420	2198	-3222	-3809	4321	-512	329	-91	124	162	-100	-384	0
1996	85	0	5500	2166	-3334	-3833	4417	-584	304	-89	102	102	-91	-393	0
1997	85	0	5674	2155	-3519	-3914	4596	-682	374	-73	71	145	-64	-405	0
1998	85	0	5777	2163	-3614	-3970	4695	-725	364	-75	122	116	-58	-413	0
1999	85	0	5772	2149	-3623	-3960	4697	-737	256	-83	87	81	-159	-364	0
[truncated: 30,797 more rows]
