# Supplementary material for: A Robust and Real-Time Capable Envelope-Based Algorithm for Heart Sound Classification: Validation under Different Physiological Conditions
Source: Sensors (Basel). 2020 Feb 11;20(4):972. doi: 10.3390/s20040972 (PMC7070375; doi:10.3390/s20040972)
Supplement: Supplementary file 1 [file sensors-20-00972-s001.zip › Messungen/sw/sw10_unfiltered.csv]

Dataset No.	Pulse (bpm)	Pacer Bit	leadI (�V)	leadII (�V)	leadIII (�V)	lead_avR (�V)	lead_avL (�V)	lead_avF (�V)	V1 (�V)	V2 (�V)	V3 (�V)	V4 (�V)	V5 (�V)	V6 (�V)	R-Wave
1	0	0	32653	869	-31784	-16761	32218	-15457	31783	31783	31783	31783	29134	31783	0
2	0	0	32635	851	-31784	-16743	32209	-15466	31783	31783	31783	31783	28684	31783	0
3	0	0	32662	878	-31784	-16770	32223	-15453	31783	31783	31783	31783	28025	31783	0
4	0	0	32639	855	-31784	-16747	32211	-15464	31783	31783	31783	31783	27645	31783	0
5	0	0	32670	886	-31784	-16778	32227	-15449	31783	31783	31783	31783	27815	31783	0
6	0	0	32666	882	-31784	-16774	32225	-15451	31783	31783	31783	31783	28327	31783	0
7	0	0	32672	888	-31784	-16780	32228	-15448	31783	31783	31783	31783	29272	31783	0
8	0	0	32672	888	-31784	-16780	32228	-15448	31783	31783	31783	31783	30159	31783	0
9	0	0	32660	876	-31784	-16768	32222	-15454	31783	31783	31783	31783	30795	31783	1
10	0	0	32662	878	-31784	-16770	32223	-15453	31783	31783	31783	31783	31121	31783	0
11	0	0	32660	876	-31784	-16768	32222	-15454	31783	31783	31783	31783	30975	31783	0
12	0	0	32672	888	-31784	-16780	32228	-15448	31783	31783	31783	31783	30690	31783	0
13	0	0	32657	873	-31784	-16765	32220	-15455	31783	31783	31783	31783	30104	31783	0
14	0	0	32662	878	-31784	-16770	32223	-15453	31783	31783	31783	31783	29720	31783	0
15	0	0	32658	874	-31784	-16766	32221	-15455	31783	31783	31783	31783	29821	31783	0
16	0	0	32670	886	-31784	-16778	32227	-15449	31783	31783	31783	31783	30314	31783	0
17	0	0	32686	902	-31784	-16794	32235	-15441	31783	31783	31783	31783	31076	31783	0
18	0	0	32676	892	-31784	-16784	32230	-15446	31783	31783	31783	31783	31670	31783	0
19	0	0	32688	904	-31784	-16796	32236	-15440	31783	31783	31783	31783	31783	31783	0
20	0	0	32715	931	-31784	-16823	32249	-15426	31783	31783	31783	31783	31783	31783	0
21	0	0	32707	923	-31784	-16815	32245	-15430	31783	31783	31783	31783	31783	31783	0
22	0	0	32721	937	-31784	-16829	32252	-15423	31783	31783	31783	31783	31109	31783	0
23	0	0	32719	935	-31784	-16827	32251	-15424	31783	31783	31783	31783	30304	31783	0
24	0	0	32678	894	-31784	-16786	32231	-15445	31783	31783	31783	31783	29641	31783	0
25	0	0	32699	915	-31784	-16807	32241	-15434	31783	31783	31783	31783	29352	31783	0
26	0	0	32653	869	-31784	-16761	32218	-15457	31783	31783	31783	31783	29682	31783	0
27	0	0	32664	880	-31784	-16772	32224	-15452	31783	31783	31783	31783	30070	31783	0
28	0	0	32649	865	-31784	-16757	32216	-15459	31783	31783	31783	31783	30454	31783	0
29	0	0	32633	849	-31784	-16741	32208	-15467	31783	31783	31783	31783	30725	31783	0
30	0	0	32612	828	-31784	-16720	32198	-15478	31783	31783	31783	31783	30523	31783	0
31	0	0	32602	818	-31784	-16710	32193	-15483	31783	31783	31783	31783	29965	31783	0
32	0	0	32567	783	-31784	-16675	32175	-15500	31783	31783	31783	31783	29119	31783	0
33	0	0	32544	760	-31784	-16652	32164	-15512	31783	31783	31783	31783	28124	31783	0
34	0	0	32530	746	-31784	-16638	32157	-15519	31783	31783	31783	31783	27185	31783	0
35	0	0	32184	696	-31488	-16440	31836	-15396	31783	31783	31783	31783	26799	31783	0
36	0	0	32476	692	-31784	-16584	32130	-15546	31783	31783	31783	31783	26762	31783	0
37	0	0	32459	675	-31784	-16567	32121	-15554	31783	31783	31783	31783	27053	31783	0
38	0	0	32453	669	-31784	-16561	32118	-15557	31783	31783	31783	31783	27282	31783	0
39	0	0	32441	657	-31784	-16549	32112	-15563	31783	31783	31783	31783	27278	31783	0
40	0	0	32420	636	-31784	-16528	32102	-15574	31783	31783	31783	31783	26993	31783	0
41	0	0	32395	611	-31784	-16503	32089	-15586	31783	31783	31783	31783	26226	31783	0
42	0	0	32375	591	-31784	-16483	32079	-15596	31783	31783	31783	31783	25208	31783	0
43	0	0	30558	582	-29976	-15570	30267	-14697	31783	31783	31783	31783	24215	31783	0
44	0	0	26907	566	-26341	-13736	26624	-12887	31783	31783	31783	31783	23280	31783	0
45	0	0	25516	578	-24938	-13047	25227	-12180	31783	31783	31783	31783	22952	31783	0
46	0	0	26389	560	-25829	-13474	26109	-12634	31783	31783	31783	31783	23142	31783	0
47	0	0	29159	566	-28593	-14862	28876	-14013	31783	31783	31783	31783	23726	31783	0
48	0	0	32366	582	-31784	-16474	32075	-15601	31783	31783	31783	31783	24085	31783	0
49	0	0	32375	591	-31784	-16483	32079	-15596	31783	31783	31783	31783	24515	31783	0
50	0	0	32381	597	-31784	-16489	32082	-15593	31783	31783	31783	31783	24577	31783	0
51	0	0	32334	550	-31784	-16442	32059	-15617	31783	31783	31783	31783	24403	31783	0
52	0	0	32333	549	-31784	-16441	32058	-15617	31783	31783	31783	31783	23856	31783	0
53	0	0	29555	545	-29010	-15050	29282	-14232	31783	31783	31783	31783	23256	31783	0
54	0	0	26515	531	-25984	-13523	26249	-12726	31783	31783	31783	31783	22816	31783	0
55	0	0	25763	545	-25218	-13154	25490	-12336	31783	31783	31783	31783	22849	31783	0
56	0	0	27353	552	-26801	-13952	27077	-13124	31783	31783	31783	31783	23365	31783	0
57	0	0	30573	558	-30015	-15565	30294	-14728	31783	31783	31783	31783	24114	31783	0
58	0	0	32373	589	-31784	-16481	32078	-15597	31783	31783	31783	31783	24713	31783	0
59	0	0	32383	599	-31784	-16491	32083	-15592	31783	31783	31783	31783	25183	31783	0
60	0	0	32369	585	-31784	-16477	32076	-15599	31783	31783	31783	31783	25287	31783	0
61	0	0	32352	568	-31784	-16460	32068	-15608	31783	31783	31783	31783	24963	31783	0
62	0	0	32358	574	-31784	-16466	32071	-15605	31783	31783	31783	31676	24358	31783	0
63	0	0	32344	560	-31784	-16452	32064	-15612	31783	31783	31783	30743	23588	31783	0
64	0	0	29899	549	-29350	-15224	29624	-14400	31783	31783	31783	29825	22954	31783	0
65	0	0	29128	533	-28595	-14830	28861	-14031	31783	31783	31670	29402	22674	31783	0
66	0	0	30714	516	-30198	-15615	30456	-14841	31783	31783	31748	29270	22956	31783	0
67	0	0	32272	488	-31784	-16380	32028	-15648	31783	31783	31783	29379	23361	31783	0
68	0	0	32241	457	-31784	-16349	32012	-15663	31783	31783	31783	29431	23768	31783	0
69	0	0	32160	376	-31784	-16268	31972	-15704	31783	31783	31783	29447	23900	31783	0
70	0	0	32115	331	-31784	-16223	31949	-15726	31783	31783	31460	28983	23668	31783	0
71	0	0	32010	226	-31784	-16118	31897	-15779	31783	31783	30591	28329	23021	31783	0
72	0	0	31960	176	-31784	-16068	31872	-15804	31783	31783	29480	27313	22069	31783	0
73	0	0	31931	147	-31784	-16039	31857	-15818	31783	31783	28021	26275	20851	31783	0
74	0	0	31964	180	-31784	-16072	31874	-15802	31783	31783	26793	24996	19886	31783	0
75	0	0	32005	221	-31784	-16113	31894	-15781	31783	31783	25557	24106	19328	31783	0
76	0	0	32067	283	-31784	-16175	31925	-15750	31783	31783	24864	23425	19238	31783	0
77	0	0	32185	401	-31784	-16293	31984	-15691	31783	31783	24218	22899	19303	31783	0
78	0	0	32342	558	-31784	-16450	32063	-15613	31783	31783	23852	22467	19398	31783	0
79	0	0	32523	739	-31784	-16631	32153	-15522	31783	31783	23344	21766	19281	31783	0
80	0	0	32734	950	-31784	-16842	32259	-15417	31783	31783	22599	20825	18755	31783	0
81	0	0	32984	1200	-31784	-17092	32384	-15292	31783	31783	21572	19710	17979	31783	0
82	0	0	33235	1451	-31784	-17343	32509	-15166	31783	31783	20633	18476	16833	31783	0
83	0	0	33547	1763	-31784	-17655	32665	-15010	31783	31783	19580	17306	15768	31783	0
84	0	0	33885	2101	-31784	-17993	32834	-14841	31783	31783	18742	16177	14769	31783	0
85	0	0	34203	2419	-31784	-18311	32993	-14682	31783	31783	18193	15502	14270	31783	0
86	0	0	34517	2733	-31784	-18625	33150	-14525	31482	31783	17923	15294	14235	31783	0
87	0	0	34783	2999	-31784	-18891	33283	-14392	31218	31783	18090	15236	14482	31783	0
88	0	0	34924	3140	-31784	-19032	33354	-14322	30954	31783	18030	15294	14734	31783	0
89	0	0	34955	3171	-31784	-19063	33369	-14306	30675	31783	17991	15234	14835	31783	0
90	0	0	34880	3096	-31784	-18988	33332	-14344	30362	31783	17613	14897	14526	31783	0
91	0	0	34608	2824	-31784	-18716	33196	-14480	29984	31658	16978	14286	13791	31783	0
92	0	0	34251	2467	-31784	-18359	33017	-14658	29612	31439	16134	13684	12951	31783	0
93	0	0	33749	1965	-31784	-17857	32766	-14909	29307	30954	15250	12860	12002	31340	0
94	0	0	33159	1375	-31784	-17267	32471	-15204	29113	30840	14493	12351	11345	30574	0
95	0	0	32620	836	-31784	-16728	32202	-15474	28997	30652	14103	12059	11058	30357	0
96	0	0	32245	461	-31784	-16353	32014	-15661	29229	30797	14123	12179	11261	30603	0
97	0	0	31978	194	-31784	-16086	31881	-15795	29658	31129	14323	12745	11983	31290	0
98	0	0	31801	17	-31784	-15909	31792	-15883	30108	31559	14660	13153	12412	31783	0
99	0	0	31697	-87	-31784	-15805	31740	-15935	30714	31783	15033	13715	13003	31783	0
100	0	0	31635	-149	-31784	-15743	31709	-15966	31193	31783	15151	13913	13087	31783	0
101	0	0	31616	-168	-31784	-15724	31700	-15976	31736	31783	15044	14053	12996	31783	0
102	0	0	31600	-184	-31784	-15708	31692	-15984	31783	31783	14790	13929	12641	31783	0
103	0	0	31608	-176	-31784	-15716	31696	-15980	31783	31783	14420	13855	12194	31783	0
104	0	0	31656	-128	-31784	-15764	31720	-15956	31783	31783	14231	13772	11975	31783	0
105	0	0	31715	-69	-31784	-15823	31749	-15926	31783	31783	14346	14010	12053	31783	0
106	0	0	31773	-11	-31784	-15881	31778	-15897	31783	31783	14815	14676	12809	31783	0
107	0	0	31840	56	-31784	-15948	31812	-15864	31783	31783	15463	15391	13605	31783	0
108	0	0	31882	98	-31784	-15990	31833	-15843	31783	31783	16237	16084	14530	31783	0
109	0	0	31933	149	-31784	-16041	31858	-15817	31783	31783	16889	16658	15308	31783	0
110	0	0	31999	215	-31784	-16107	31891	-15784	31783	31783	17136	16928	15527	31783	0
111	0	0	32049	265	-31784	-16157	31916	-15759	31783	31783	17141	16864	15436	31783	0
112	0	0	32045	261	-31784	-16153	31914	-15761	31783	31783	16810	16555	15042	31783	0
113	0	0	32082	298	-31784	-16190	31933	-15743	31783	31783	16383	16321	14577	31783	0
114	0	0	32137	353	-31784	-16245	31960	-15715	31783	31783	15919	15915	14249	31783	0
115	0	0	32179	395	-31784	-16287	31981	-15694	31783	31783	15770	16005	14307	31783	0
116	0	0	32187	403	-31784	-16295	31985	-15690	31783	31783	15983	16288	14833	31783	0
117	0	0	32243	459	-31784	-16351	32013	-15662	31783	31783	16361	16777	15551	31783	0
118	0	0	32239	455	-31784	-16347	32011	-15664	31783	31783	16565	17341	16268	31783	0
119	0	0	32241	457	-31784	-16349	32012	-15663	31783	31783	16899	17636	16647	31783	0
120	0	0	32245	461	-31784	-16353	32014	-15661	31783	31783	16627	17725	16730	31783	0
121	0	0	32249	465	-31784	-16357	32016	-15659	31783	31783	16274	17341	16218	31783	0
122	0	0	32232	448	-31784	-16340	32008	-15668	31783	31783	15574	16829	15632	31783	0
123	0	0	32236	452	-31784	-16344	32010	-15666	31783	31783	14790	15956	14773	31783	0
124	0	0	32232	448	-31784	-16340	32008	-15668	31783	31783	14016	15163	13925	31783	0
125	0	0	32239	455	-31784	-16347	32011	-15664	31783	31783	13564	14790	13566	31783	0
126	0	0	32267	483	-31784	-16375	32025	-15650	31783	31783	13345	14530	13529	31783	0
127	0	0	32261	477	-31784	-16369	32022	-15653	31783	31237	13459	14464	13810	31783	0
128	0	0	32274	490	-31784	-16382	32029	-15647	31445	30075	13515	14534	14035	31783	0
129	0	0	32288	504	-31784	-16396	32036	-15640	30256	28983	13327	14379	14028	31783	0
130	0	0	32284	500	-31784	-16392	32034	-15642	29336	27837	13011	13995	13748	31783	0
131	0	0	32294	510	-31784	-16402	32039	-15637	27873	26465	12210	13155	12957	31783	0
132	0	0	32278	494	-31784	-16386	32031	-15645	26593	24913	11378	12272	11975	31783	0
133	0	0	32272	488	-31784	-16380	32028	-15648	25229	23045	10361	10945	10900	30516	0
134	0	0	29023	467	-28556	-14745	28789	-14044	23797	20965	9354	9713	9911	28632	0
135	0	0	26822	477	-26345	-13649	26583	-12934	22564	19006	8830	8809	9387	27439	0
136	0	0	26864	508	-26356	-13686	26610	-12924	21411	17050	8479	8227	9426	26665	0
137	0	0	28830	516	-28314	-14673	28572	-13899	20370	15079	8287	7736	9670	26176	0
138	0	0	31233	504	-30729	-15868	30981	-15112	19260	13036	8165	7362	9905	25712	0
139	0	0	32282	498	-31784	-16390	32033	-15643	18218	11059	7829	6842	9928	25256	0
140	0	0	32292	508	-31784	-16400	32038	-15638	17363	9366	7313	6258	9698	24570	0
141	0	0	30940	502	-30438	-15721	30689	-14968	16414	7810	6419	5369	9021	23613	0
142	0	0	27799	490	-27309	-14144	27554	-13409	15496	6287	5459	4415	8192	22511	0
143	0	0	23808	525	-23283	-12166	23545	-11379	14648	5119	4483	3379	7366	21291	0
144	0	0	19661	516	-19145	-10088	19403	-9314	13907	4182	3771	2498	6504	20187	0
145	0	0	17585	525	-17060	-9055	17322	-8267	13287	3474	3453	2219	6310	19580	0
146	0	0	17732	521	-17211	-9126	17471	-8345	12769	2842	3528	2159	6458	19219	0
147	0	0	19682	535	-19147	-10108	19414	-9306	12342	2331	3839	2378	6958	19058	0
148	0	0	22040	543	-21497	-11291	21768	-10477	11901	1672	4083	2671	7373	18835	0
149	0	0	23357	562	-22795	-11959	23076	-11116	11242	1004	4430	2781	7581	18457	0
150	0	0	23324	568	-22756	-11946	23040	-11094	10388	186	4514	2576	7602	17776	0
151	0	0	21559	578	-20981	-11068	21270	-10201	9356	-808	4221	2124	7129	16767	0
152	0	0	18483	587	-17896	-9535	18189	-8654	8289	-1524	3831	1687	6502	15597	0
153	0	0	14485	583	-13902	-7534	14193	-6659	7146	-2556	3437	1020	5701	14410	0
154	0	0	10392	611	-9781	-5501	10086	-4585	5825	-3579	2888	300	4979	13314	0
155	0	0	8461	585	-7876	-4523	8168	-3645	4803	-4753	2727	-65	4834	12840	0
156	0	0	8865	603	-8262	-4734	8563	-3829	4044	-5307	2764	-102	5084	12904	0
157	0	0	11355	616	-10739	-5985	11047	-5061	3523	-5517	3080	225	5738	13521	0
158	0	0	14269	649	-13620	-7459	13944	-6485	3148	-5647	3259	508	6409	14033	0
159	0	0	16299	677	-15622	-8488	15960	-7472	3117	-5707	3404	774	6834	14782	0
160	0	0	17013	700	-16313	-8856	16663	-7806	3294	-5536	3263	814	7106	15374	0
161	0	0	16278	677	-15601	-8477	15939	-7462	3717	-4842	2954	849	7044	15875	0
162	0	0	14150	700	-13450	-7425	13800	-6375	4601	-3920	2669	770	6857	16466	0
163	0	0	11230	692	-10538	-5961	10884	-4923	5641	-2849	2291	684	6411	16998	0
164	0	0	8399	680	-7719	-4539	8059	-3519	7081	-1282	2184	1039	6303	17805	0
165	0	0	7408	698	-6710	-4053	7059	-3006	8557	201	2153	1375	6541	18858	0
166	0	0	8962	702	-8260	-4832	8611	-3779	10652	2048	2795	2483	7302	20585	0
167	0	0	11980	725	-11255	-6352	11617	-5265	12584	4097	3699	3726	8309	22269	0
168	0	0	15796	723	-15073	-8259	15434	-7175	14581	6112	4904	5032	9304	23856	0
169	0	0	18408	729	-17679	-9568	18043	-8475	16654	8627	6202	6405	10128	25262	0
170	0	0	19593	719	-18874	-10156	19233	-9077	18181	11195	7309	7521	10627	26271	0
171	0	0	19304	735	-18569	-10019	18936	-8917	19747	13847	8297	8621	10662	26803	0
172	0	0	17374	704	-16670	-9039	17022	-7983	20907	16453	9154	9412	10485	27227	0
173	0	0	14535	686	-13849	-7610	14192	-6581	21693	18810	9868	10049	10119	27231	0
174	0	0	11670	694	-10976	-6182	11323	-5141	22554	20891	10594	10770	9824	27317	0
175	0	0	10641	682	-9959	-5661	10300	-4638	23307	22488	11455	11620	9969	27749	0
176	0	0	11974	744	-11230	-6359	11602	-5243	23991	24110	12528	12697	10600	28483	0
177	0	0	15038	731	-14307	-7884	14672	-6788	24965	25602	13799	13966	11356	29552	0
178	0	0	18667	721	-17946	-9694	18306	-8612	25790	26874	14943	15025	12194	30378	0
179	0	0	21084	744	-20340	-10914	20712	-9798	26543	27840	15750	15987	12765	31003	0
180	0	0	22152	764	-21388	-11458	21770	-10312	27022	28591	16212	16410	12947	31222	0
181	0	0	21438	764	-20674	-11101	21056	-9955	27493	29160	16146	16554	12662	31129	0
182	0	0	19416	760	-18656	-10088	19036	-8948	27835	29406	15834	16425	12216	30661	0
183	0	0	16313	737	-15576	-8525	15944	-7419	27858	29354	15326	15832	11572	29998	0
184	0	0	13156	727	-12429	-6941	12792	-5851	27842	29121	14612	15388	11007	29239	0
185	0	0	11750	710	-11040	-6230	11395	-5165	27887	28455	14148	15013	10840	28651	0
186	0	0	12709	713	-11996	-6711	12352	-5641	27608	27860	14109	14862	10968	28405	0
187	0	0	15237	711	-14526	-7974	14881	-6907	27487	27169	14220	14905	11451	28230	0
188	0	0	18345	684	-17661	-9514	18003	-8488	27049	26358	14317	14912	11865	27910	0
189	0	0	20256	682	-19574	-10469	19915	-9446	26395	25639	14453	14769	12072	27286	0
190	0	0	20823	708	-20115	-10765	20469	-9703	25594	24816	14431	14484	11948	26432	0
191	0	0	19748	686	-19062	-10217	19405	-9188	24568	24048	14224	13921	11498	25041	0
192	0	0	17162	665	-16497	-8913	16829	-7916	23394	23229	13942	13221	10706	23450	0
193	0	0	13664	663	-13001	-7163	13332	-6169	21939	22529	13616	12559	9760	21749	0
194	0	0	10233	634	-9599	-5433	9916	-4482	20771	21916	13479	12064	8988	20245	0
195	0	0	8615	634	-7981	-4624	8298	-3673	19739	21295	13700	11872	8667	19167	0
196	0	0	9311	624	-8687	-4967	8999	-4031	18755	20926	14096	11907	8848	18503	0
197	0	0	11833	622	-11211	-6227	11522	-5294	18156	20401	14594	12297	9174	18078	0
198	0	0	14980	646	-14334	-7813	14657	-6844	17607	19739	15100	12509	9577	17861	0
199	0	0	17003	661	-16342	-8832	16672	-7840	17110	19031	15512	12691	9913	17450	0
200	0	0	17735	673	-17062	-9204	17398	-8194	16377	18255	15580	12650	9831	16839	0
201	0	0	16894	630	-16264	-8762	16579	-7817	15816	17425	15364	12441	9358	16041	0
202	0	0	14692	618	-14074	-7655	14383	-6728	15166	16618	15079	11996	8757	15029	0
203	0	0	11493	595	-10898	-6044	11195	-5151	14491	16179	14495	11595	8010	13880	0
204	0	0	8315	585	-7730	-4450	8022	-3572	13983	15863	14041	11277	7385	12924	0
205	0	0	7080	605	-6475	-3842	6777	-2935	13622	15717	13768	11288	7195	12359	0
206	0	0	8114	624	-7490	-4369	7802	-3433	13409	15636	13764	11422	7461	12130	0
207	0	0	10983	649	-10334	-5816	10658	-4842	13116	14974	14181	11680	7899	12101	0
208	0	0	14429	626	-13803	-7527	14116	-6588	12885	14610	14464	11863	8421	12210	0
209	0	0	16706	649	-16057	-8677	16381	-7704	12398	13760	14553	11665	8704	11948	0
210	0	0	17697	657	-17040	-9177	17368	-8191	11766	12751	14253	11145	8636	11426	0
211	0	0	16988	607	-16381	-8797	16684	-7887	11009	12006	13688	10411	8023	10532	0
212	0	0	14937	640	-14297	-7788	14617	-6828	10124	10671	12802	9312	7439	9604	0
213	0	0	12014	634	-11380	-6324	11697	-5373	9279	9242	11769	8355	6497	8572	0
214	0	0	9012	636	-8376	-4824	8694	-3870	8351	7773	11048	7265	5767	7746	0
215	0	0	7887	595	-7292	-4241	7589	-3348	7552	6270	10363	6493	5439	7352	0
216	0	0	9162	597	-8565	-4879	8863	-3984	6972	5238	10146	6149	5604	7397	0
217	0	0	12406	638	-11768	-6522	12087	-5565	7069	4650	10462	6305	6223	8070	0
218	0	0	16271	649	-15622	-8460	15946	-7486	6991	4372	10813	6561	6706	8590	0
219	0	0	18927	653	-18274	-9790	18600	-8810	7121	4593	11059	6801	7131	9013	0
220	0	0	20297	636	-19661	-10466	19979	-9512	7311	5150	11104	6972	7201	9401	0
221	0	0	20171	655	-19516	-10413	19843	-9430	7820	5657	10966	7131	6997	9443	0
222	0	0	18640	626	-18014	-9633	18327	-8694	8396	6741	10893	7197	6694	9583	0
223	0	0	16109	630	-15479	-8369	15794	-7424	9024	7952	10607	7317	6083	9467	0
224	0	0	13531	636	-12895	-7083	13213	-6129	9886	9618	10652	7781	5802	9573	0
225	0	0	12886	628	-12258	-6757	12572	-5815	11389	11866	10834	8565	6046	10491	0
226	0	0	14586	644	-13942	-7615	14264	-6649	13548	13977	11568	9765	6741	12010	0
227	0	0	18160	677	-17483	-9418	17821	-8403	15529	16330	12532	11083	7792	13758	0
228	0	0	22263	673	-21590	-11468	21926	-10458	17458	19079	13562	12641	8828	15263	0
229	0	0	25176	680	-24496	-12928	24836	-11908	19262	21712	14577	14033	9659	16631	0
230	0	0	26784	684	-26100	-13734	26442	-12708	20876	24300	15368	15112	10153	17706	0
231	0	0	26661	671	-25990	-13666	26325	-12659	22569	26837	15896	15981	10318	18658	0
232	0	0	25085	671	-24414	-12878	24749	-11871	24162	28995	16381	16652	10204	19417	0
233	0	0	22490	667	-21823	-11578	22156	-10578	25454	31183	16633	17062	10053	19865	0
234	0	0	19653	667	-18986	-10160	19319	-9159	26626	31783	16899	17527	9895	20240	0
235	0	0	18762	649	-18113	-9705	18437	-8732	27664	31783	17479	18129	10076	21085	0
236	0	0	20125	671	-19454	-10398	19789	-9391	28696	31783	18334	19043	10844	22352	0
237	0	0	23147	700	-22447	-11923	22797	-10873	29649	31783	19304	19919	11746	23780	0
238	0	0	26843	708	-26135	-13775	26489	-12713	30586	31783	20420	20915	12804	25225	0
239	0	0	29274	698	-28576	-14986	28925	-13939	31383	31783	21446	21768	13434	26430	0
240	0	0	30471	692	-29779	-15581	30125	-14543	31783	31783	21900	22133	13940	27136	0
241	0	0	29794	677	-29117	-15235	29455	-14220	31783	31783	22042	22372	13867	27439	0
242	0	0	27687	677	-27010	-14182	27348	-13166	31783	31783	22071	22257	13628	27532	0
243	0	0	24521	673	-23848	-12597	24184	-11587	31783	31783	21803	21968	13192	27683	0
244	0	0	21231	646	-20585	-10938	20908	-9969	31783	31783	21499	21782	12728	27575	0
245	0	0	19773	659	-19114	-10216	19443	-9227	31783	31783	21625	21836	12798	27811	0
246	0	0	20445	669	-19776	-10557	20110	-9553	31783	31783	22042	22391	13252	28306	0
247	0	0	22967	694	-22273	-11830	22620	-10789	31783	31783	22771	22996	14063	28979	0
248	0	0	26024	680	-25344	-13352	25684	-12332	31783	31783	23413	23809	14720	29647	0
249	0	0	27747	686	-27061	-14216	27404	-13187	31783	31783	24110	24577	15240	30017	0
250	0	0	28162	642	-27520	-14402	27841	-13439	31783	31783	24781	24965	15384	29876	0
251	0	0	26810	599	-26211	-13704	26510	-12806	31783	31783	25157	25307	15273	29290	0
252	0	0	23913	583	-23330	-12248	23621	-11373	31783	31783	25268	25611	14683	28341	0
253	0	0	20055	562	-19493	-10308	19774	-9465	31783	31783	25584	25656	14024	27258	0
254	0	0	16000	541	-15459	-8270	15729	-7459	31783	31783	25959	25900	13574	26209	0
255	0	0	13833	527	-13306	-7180	13569	-6389	31783	31783	26669	26387	13409	25472	0
256	0	0	13919	504	-13415	-7211	13667	-6455	31783	31783	27544	27276	13820	25027	0
257	0	0	15770	477	-15293	-8123	15531	-7408	31783	31783	28644	28199	14328	24839	0
258	0	0	18410	510	-17900	-9460	18155	-8695	31783	31783	29602	28942	14877	24647	0
259	0	0	19725	459	-19266	-10092	19495	-9403	31783	31783	30256	29598	15310	24312	0
260	0	0	19872	432	-19440	-10152	19656	-9504	31783	31783	30527	29693	15322	23662	0
261	0	0	18264	407	-17857	-9335	18060	-8725	31783	31783	30271	29350	14893	22690	0
262	0	0	15261	395	-14866	-7828	15063	-7235	31783	31783	29627	28704	14268	21501	0
263	0	0	11310	384	-10926	-5847	11118	-5271	31783	31783	28710	27650	13471	20352	0
264	0	0	7288	351	-6937	-3819	7112	-3293	31783	31783	27800	26678	12745	19370	0
265	0	0	5171	327	-4844	-2749	5007	-2258	31783	31783	27173	26017	12478	18971	0
266	0	0	5468	302	-5166	-2885	5317	-2432	31783	31783	27134	25737	12850	18990	0
267	0	0	7574	327	-7247	-3950	7410	-3460	31783	31783	27241	25708	13273	19215	0
268	0	0	10517	360	-10157	-5438	10337	-4898	31783	31783	27613	25899	13954	19613	0
269	0	0	12110	337	-11773	-6223	11941	-5718	31719	31783	27864	25893	14328	19879	0
270	0	0	12525	329	-12196	-6427	12360	-5933	31437	31783	27790	25695	14332	19762	0
271	0	0	11224	339	-10885	-5781	11054	-5273	31105	31783	27677	25381	14012	19485	0
272	0	0	8513	323	-8190	-4418	8351	-3933	30539	31783	27272	24841	13444	18934	0
273	0	0	4821	294	-4527	-2557	4674	-2116	29996	31783	26768	24273	12807	18280	0
274	0	0	1070	298	-772	-684	921	-237	29445	31783	26275	23691	12185	17685	0
275	0	0	-743	308	1051	217	-897	679	29096	31783	26259	23743	12099	17570	0
276	0	0	-278	294	572	-8	-425	433	28762	31783	26605	23906	12443	17721	0
277	0	0	2305	292	-2013	-1298	2159	-860	28413	31783	27090	24391	13019	18148	0
278	0	0	5466	310	-5156	-2888	5311	-2423	28159	31783	27685	24820	13696	18480	0
279	0	0	7656	294	-7362	-3975	7509	-3534	27809	31783	27957	25167	14039	18711	0
280	0	0	8575	327	-8248	-4451	8411	-3960	27348	31783	27860	25064	14194	18466	0
281	0	0	7841	310	-7531	-4075	7686	-3610	26748	31783	27646	24820	13799	17927	0
282	0	0	5592	285	-5307	-2938	5449	-2511	25928	31783	26785	23966	13298	17163	0
283	0	0	2383	300	-2083	-1341	2233	-891	25107	31783	25522	22983	12491	16251	0
284	0	0	-1055	285	1340	385	-1197	812	23844	31783	24317	21935	11771	15320	0
285	0	0	-2690	291	2981	1199	-2835	1636	22471	31783	23283	21211	11601	14722	0
286	0	0	-2095	273	2368	911	-2231	1320	20887	31241	22436	20926	11781	14491	0
287	0	0	406	269	-137	-337	271	66	19163	26616	21508	20994	12280	14577	0
288	0	0	3850	271	-3579	-2060	3714	-1654	17688	22915	20866	21113	12838	14730	0
289	0	0	6013	228	-5785	-3120	5899	-2778	16412	20176	20205	20924	13178	14685	0
290	0	0	7041	203	-6838	-3622	6939	-3317	15502	19054	19576	20585	13201	14352	0
291	0	0	6514	128	-6386	-3321	6450	-3129	15360	19413	18915	20117	12767	14014	0
292	0	0	4550	56	-4494	-2303	4522	-2219	16006	21407	18689	19809	12396	13839	0
293	0	0	1836	-3	-1839	-916	1837	-921	17386	24215	18839	19665	11816	13946	0
294	0	0	-798	-32	766	415	-782	367	19332	27464	19692	20071	11560	14621	0
295	0	0	-1334	-64	1270	699	-1302	603	21644	31208	21095	20575	11787	15989	0
296	0	0	617	-65	-682	-276	649	-373	23860	31783	22948	21516	12633	17869	0
297	0	0	4676	-3	-4679	-2336	4677	-2341	26215	31783	24894	22360	13517	20073	0
298	0	0	9497	32	-9465	-4764	9481	-4716	28209	31783	25850	23163	14394	22269	0
299	0	0	13044	114	-12930	-6579	12987	-6408	29856	31783	25786	23768	14856	24187	0
300	0	0	15422	267	-15155	-7844	15288	-7444	31371	31783	25673	24339	15062	25543	0
301	0	0	16104	453	-15651	-8278	15877	-7599	31783	31783	25623	25093	15104	26752	0
302	0	0	15081	646	-14435	-7863	14758	-6894	31783	31783	25429	25252	14930	27464	0
303	0	0	13150	896	-12254	-7023	12702	-5679	31783	31783	25381	25084	14654	27932	0
304	0	0	10760	1123	-9637	-5941	10198	-4257	31783	31783	25181	25008	14497	28007	0
305	0	0	10260	1433	-8827	-5846	9543	-3697	31783	31783	25105	24874	14604	28275	0
306	0	0	11589	1769	-9820	-6679	10704	-4025	31717	31783	24977	24752	15147	28477	0
307	0	0	14863	2069	-12794	-8466	13828	-5362	31497	31783	24855	24560	15950	28554	0
308	0	0	18613	2364	-16249	-10488	17431	-6942	31416	31783	24657	24482	16684	28452	0
309	0	0	20975	2578	-18397	-11776	19686	-7909	31216	31783	24566	24339	17004	28007	0
310	0	0	21954	2636	-19318	-12295	20636	-8341	31107	31783	24432	24215	17244	27049	0
311	0	0	21139	2661	-18478	-11900	19808	-7908	30927	31783	24308	24100	16895	25751	0
312	0	0	18685	2574	-16111	-10629	17398	-6768	30735	31783	24246	23978	16259	24220	0
313	0	0	15397	2347	-13050	-8872	14223	-5351	30686	31783	24057	23941	15368	22777	1
314	0	0	11765	2052	-9713	-6908	10739	-3830	30487	31783	23964	23733	14505	21429	0
315	0	0	10074	1583	-8491	-5828	9282	-3454	30312	31783	23827	23567	14018	20818	0
316	0	0	10607	1018	-9589	-5812	10098	-4285	30186	31783	23658	23530	14121	20868	0
317	0	0	13310	508	-12802	-6909	13056	-6147	29947	31783	23638	23382	14350	21378	0
318	0	0	16753	178	-16575	-8465	16664	-8198	29823	31783	23487	23225	14654	22251	0
319	0	0	19045	-64	-19109	-9490	19077	-9586	29711	31783	23322	23163	14645	23039	0
320	0	0	20133	-250	-20383	-9941	20258	-10316	29557	31783	23233	23037	14487	23761	0
321	0	0	19457	-356	-19813	-9550	19635	-10084	29358	31783	23124	22989	13882	24120	0
322	0	0	17439	-407	-17846	-8516	17642	-9126	29235	31783	23016	22562	13267	24451	0
323	0	0	14387	-432	-14819	-6977	14603	-7625	27968	31783	22868	21857	12437	24562	0
324	0	0	11405	-436	-11841	-5484	11623	-6138	26822	31783	22783	21578	11777	24783	0
325	0	0	10366	-422	-10788	-4972	10577	-5605	26581	31783	22686	21993	11665	25136	0
326	0	0	11651	-413	-12064	-5619	11857	-6238	26969	31783	22546	22337	12033	25770	0
327	0	0	15076	-343	-15419	-7366	15247	-7881	27866	31783	22428	22222	12613	26168	0
328	0	0	19169	-289	-19458	-9440	19313	-9873	28362	31783	22298	22150	13389	26046	0
329	0	0	22073	-238	-22311	-10917	22192	-11274	28312	31783	22269	22011	13962	25931	0
330	0	0	23789	-166	-23955	-11811	23872	-12060	28116	31783	22110	21949	14008	25739	0
331	0	0	23717	-141	-23858	-11788	23787	-11999	28015	31783	21999	21797	13762	25639	0
332	0	0	22005	-87	-22092	-10959	22048	-11089	27842	31783	21883	21708	13166	25481	0
333	0	0	19272	-52	-19324	-9610	19298	-9688	27755	31783	21739	21617	12309	24632	0
334	0	0	16512	3	-16509	-8257	16510	-8253	27580	31783	21574	21452	11636	23986	0
335	0	0	15504	50	-15454	-7777	15479	-7702	27451	31783	21330	21357	11447	24023	0
336	0	0	17017	93	-16924	-8555	16970	-8415	27322	31783	21111	21270	11756	24595	0
337	0	0	20512	133	-20379	-10322	20445	-10123	27185	31783	21225	21118	12404	24816	0
338	0	0	24643	205	-24438	-12424	24540	-12116	26977	31783	21225	21062	13017	24777	0
339	0	0	27556	195	-27361	-13875	27458	-13583	26919	31783	21072	20992	13537	24634	0
340	0	0	29186	244	-28942	-14715	29064	-14349	26715	31783	21025	20884	13744	24508	0
341	0	0	29054	244	-28810	-14649	28932	-14283	26647	31783	20924	20711	13506	24411	0
342	0	0	27308	211	-27097	-13759	27202	-13443	26546	31783	20754	20725	13019	24253	0
343	0	0	24534	213	-24321	-12373	24427	-12054	26352	31783	20486	20534	12365	24164	0
344	0	0	21617	217	-21400	-10917	21508	-10591	26205	31783	19687	20414	11789	24030	0
345	0	0	20598	219	-20379	-10408	20488	-10080	26100	31783	18984	20313	11704	23883	0
346	0	0	21890	236	-21654	-11063	21772	-10709	25990	31783	18616	20251	12060	23780	0
347	0	0	25164	261	-24903	-12712	25033	-12321	25780	31783	18301	20100	12532	23668	0
348	0	0	29324	285	-29039	-14804	29181	-14377	25732	31783	18135	20044	13259	23592	0
349	0	0	31916	312	-31604	-16114	31760	-15646	25563	31783	17477	19933	13737	23460	0
350	0	0	32096	312	-31784	-16204	31940	-15736	25446	31783	16804	19747	13857	23283	0
351	0	0	32090	306	-31784	-16198	31937	-15739	25322	31783	15762	18982	13426	23136	0
352	0	0	30845	327	-30518	-15586	30681	-15095	25229	31783	14608	18038	12712	23021	0
353	0	0	27698	327	-27371	-14012	27534	-13522	25029	31783	13566	16940	11830	22942	0
354	0	0	24317	300	-24017	-12308	24167	-11858	24932	31783	12569	15783	10823	22845	0
355	0	0	22925	323	-22602	-11624	22763	-11139	24789	31783	12059	15002	10571	22765	0
356	0	0	23748	329	-23419	-12038	23583	-11545	24104	31783	11865	14478	10474	22659	0
357	0	0	26810	310	-26500	-13560	26655	-13095	23349	31783	12039	14165	10737	22492	0
358	0	0	30537	343	-30194	-15440	30365	-14925	22509	31783	12202	13775	10997	22387	0
359	0	0	32113	329	-31784	-16221	31948	-15727	21846	31629	12338	13318	11079	22245	0
360	0	0	32125	341	-31784	-16233	31954	-15721	20889	31125	12233	12592	10747	22187	0
361	0	0	32166	382	-31784	-16274	31975	-15701	20251	30236	11657	11760	10010	22048	0
362	0	0	32119	335	-31784	-16227	31951	-15724	19638	29600	10997	10914	9019	21958	0
363	0	0	29223	372	-28851	-14797	29037	-14239	19343	29032	10291	10119	8111	21848	0
364	0	0	26187	339	-25848	-13263	26017	-12754	19138	28748	9519	9525	7181	21768	0
365	0	0	25089	380	-24709	-12734	24899	-12164	19217	28776	9317	9430	6791	21671	0
366	0	0	26168	401	-25767	-13284	25967	-12683	19526	28700	9312	9798	6791	21530	0
367	0	0	29402	413	-28989	-14907	29195	-14288	19900	28902	9601	10380	7197	21345	0
368	0	0	32257	473	-31784	-16365	32020	-15655	20404	29228	10000	11116	7620	21258	0
369	0	0	32208	424	-31784	-16316	31996	-15680	20944	29596	10330	11783	7857	21124	0
370	0	0	32237	453	-31784	-16345	32010	-15665	21371	30007	10351	12117	7761	21080	0
371	0	0	32241	457	-31784	-16349	32012	-15663	21469	29926	10214	12020	7203	20639	0
372	0	0	32245	461	-31784	-16353	32014	-15661	21753	29753	9820	11954	6508	19491	0
373	0	0	30380	483	-29897	-15431	30138	-14707	21784	29526	9323	11478	5509	18086	0
374	0	0	26798	477	-26321	-13637	26559	-12922	21778	29449	8861	11143	4710	16930	0
375	0	0	24920	498	-24422	-12709	24671	-11962	21679	29255	8737	11069	4438	16571	0
376	0	0	25588	531	-25057	-13059	25322	-12263	21774	29117	8840	11215	4692	16689	0
377	0	0	28333	535	-27798	-14434	28065	-13631	22007	29030	9119	11610	5282	17335	0
378	0	0	31762	556	-31206	-16159	31484	-15325	22020	28845	9387	11942	5905	18237	0
379	0	0	32375	591	-31784	-16483	32079	-15596	22088	28723	9488	12154	6328	19227	0
380	0	0	32379	595	-31784	-16487	32081	-15594	21954	28609	9166	11756	6467	19826	0
381	0	0	32395	611	-31784	-16503	32089	-15586	21739	28421	8724	11125	6262	20098	0
382	0	0	31958	624	-31334	-16291	31646	-15355	21423	28265	8054	10229	5767	19950	0
383	0	0	28676	620	-28056	-14648	28366	-13718	21210	28100	7395	9218	5187	19871	0
384	0	0	25137	593	-24544	-12865	24840	-11975	20860	27959	6885	8281	4685	19749	0
385	0	0	23393	597	-22796	-11995	23094	-11099	20936	27794	6739	7771	4696	19617	0
386	0	0	23973	616	-23357	-12294	23665	-11370	21070	27691	7139	7498	5255	19590	0
387	0	0	26606	638	-25968	-13622	26287	-12665	21264	27569	7626	7534	5885	19436	0
388	0	0	29922	644	-29278	-15283	29600	-14317	21308	27433	8212	7822	6809	19316	0
389	0	0	31914	686	-31228	-16300	31571	-15271	21208	27317	8650	8058	7430	19223	0
390	0	0	32457	673	-31784	-16565	32120	-15555	21113	27105	8762	7994	7558	19070	0
391	0	0	31289	659	-30630	-15974	30959	-14985	21033	27018	8580	7789	7373	19066	0
392	0	0	28292	646	-27646	-14469	27969	-13500	20893	26886	8000	7424	6751	19039	0
393	0	0	24226	593	-23633	-12409	23929	-11520	20661	26754	7257	6985	5986	18922	0
394	0	0	19989	628	-19361	-10308	19675	-9366	20011	26591	6603	6603	5371	18818	0
395	0	0	17484	655	-16829	-9069	17156	-8087	19130	26463	6198	6514	5071	18697	0
396	0	0	17277	642	-16635	-8959	16956	-7996	18236	25805	6194	6923	5269	18649	0
397	0	0	19275	651	-18624	-9963	18949	-8986	17405	24744	6372	7424	5750	18581	0
398	0	0	21931	679	-21252	-11305	21591	-10286	16391	23797	6547	7882	6196	18455	0
399	0	0	23300	667	-22633	-11983	22966	-10983	15399	22604	6611	8052	6469	18377	0
400	0	0	23319	647	-22672	-11983	22995	-11012	14239	21293	6312	7849	6398	18208	0
401	0	0	21704	646	-21058	-11175	21381	-10206	12885	19921	5699	7236	5794	18094	0
402	0	0	18332	628	-17704	-9480	18018	-8538	11473	18358	4770	6202	4974	17597	0
403	0	0	13909	599	-13310	-7254	13609	-6355	10179	16534	3680	4978	3934	15898	0
404	0	0	9414	601	-8813	-5007	9113	-4106	8794	14612	2624	3633	2964	14443	0
405	0	0	6738	618	-6120	-3678	6429	-2751	7637	12747	1707	2650	2386	13267	0
406	0	0	6471	638	-5833	-3554	6152	-2597	6850	11019	1299	1953	2446	12798	0
407	0	0	8416	624	-7792	-4520	8104	-3584	6103	9506	940	1422	2772	12450	0
408	0	0	11150	626	-10524	-5888	10837	-4949	5420	7744	733	962	3020	12111	0
409	0	0	12688	626	-12062	-6657	12375	-5718	4716	6070	331	314	3121	11700	0
410	0	0	13096	613	-12483	-6854	12789	-5935	3938	4405	-170	-684	2900	11061	0
411	0	0	11736	607	-11129	-6171	11432	-5261	2941	2438	-1096	-1998	2157	9859	0
412	0	0	8788	578	-8210	-4683	8499	-3816	1963	545	-2112	-3449	1334	8685	0
413	0	0	4858	556	-4302	-2707	4580	-1873	874	-1389	-3195	-4921	207	7191	0
414	0	0	950	535	-415	-742	682	60	-205	-3082	-4186	-6306	-793	5907	0
415	0	0	-1271	525	1796	373	-1533	1160	-985	-4560	-4834	-7108	-1342	5146	0
416	0	0	-904	525	1429	189	-1166	977	-1590	-5655	-4844	-7486	-1292	4811	0
417	0	0	1609	517	-1092	-1063	1350	-287	-1972	-6272	-4716	-7327	-956	4770	0
418	0	0	4990	527	-4463	-2758	4726	-1968	-2143	-6599	-4320	-6997	-514	4923	0
419	0	0	7119	537	-6582	-3828	6850	-3022	-2198	-6691	-4075	-6617	-153	4912	0
420	0	0	8061	556	-7505	-4308	7783	-3474	-2326	-6770	-4227	-6341	-242	4584	0
421	0	0	7391	570	-6821	-3980	7106	-3125	-2234	-6601	-4547	-6151	-578	4085	0
422	0	0	4882	510	-4372	-2696	4627	-1931	-2271	-6446	-5100	-6132	-1185	3490	0
423	0	0	1431	504	-927	-967	1179	-211	-2262	-6279	-5870	-6240	-1951	2653	0
424	0	0	-2200	450	2650	875	-2425	1550	-2118	-5996	-6528	-6198	-2446	1901	0
425	0	0	-4033	442	4475	1795	-4254	2458	-1965	-5695	-6945	-5874	-2702	1738	0
426	0	0	-3655	442	4097	1606	-3876	2269	-1713	-5315	-6925	-5331	-2382	1883	0
427	0	0	-876	485	1361	195	-1118	923	-1276	-4702	-6627	-4657	-1683	2269	0
428	0	0	2360	498	-1862	-1429	2111	-682	-1045	-4345	-6316	-4128	-1070	2669	0
429	0	0	4570	514	-4056	-2542	4313	-1771	-801	-4145	-6175	-3874	-642	2954	0
430	0	0	5404	516	-4888	-2960	5146	-2186	-704	-4223	-6235	-3922	-529	3018	0
431	0	0	4494	531	-3963	-2512	4228	-1716	-1010	-4644	-6625	-4560	-876	2613	0
432	0	0	1902	502	-1400	-1202	1651	-449	-1323	-5144	-7302	-5323	-1497	2316	0
433	0	0	-1696	500	2196	598	-1946	1348	-1792	-6004	-8080	-6483	-2273	1837	0
434	0	0	-5328	492	5820	2418	-5574	3156	-2122	-7026	-8811	-7548	-2910	1530	0
435	0	0	-7287	496	7783	3395	-7535	4139	-2498	-8136	-9228	-8330	-3105	1802	0
436	0	0	-6813	502	7315	3155	-7064	3908	-2884	-9356	-9381	-8825	-2884	2403	0
437	0	0	-4144	517	4661	1813	-4402	2589	-3201	-10454	-9416	-9022	-2370	3212	0
438	0	0	-733	570	1303	81	-1018	936	-3635	-11769	-9236	-9166	-1856	4062	0
439	0	0	1407	595	-812	-1001	1109	-108	-4130	-13168	-9273	-9570	-1515	4586	0
440	0	0	2258	611	-1647	-1434	1952	-518	-4729	-14485	-9529	-10066	-1619	4749	0
441	0	0	1310	558	-752	-934	1031	-97	-5649	-15849	-10124	-10895	-2134	4427	0
442	0	0	-1333	531	1864	401	-1598	1197	-6541	-17376	-10920	-11952	-2944	3658	0
443	0	0	-4953	535	5488	2209	-5220	3011	-7372	-18649	-11717	-12862	-3773	2853	0
444	0	0	-8800	527	9327	4136	-9063	4927	-8225	-19982	-12462	-13944	-4745	1792	0
445	0	0	-10854	527	11381	5163	-11117	5954	-8832	-20913	-12988	-14324	-5183	1070	0
446	0	0	-10617	549	11166	5034	-10891	5857	-9335	-21772	-13046	-14466	-5098	779	0
447	0	0	-8102	552	8654	3775	-8378	4603	-9686	-22556	-12945	-14400	-4834	292	0
448	0	0	-4698	605	5303	2046	-5000	2954	-9928	-23091	-12611	-14039	-4332	147	0
449	0	0	-2808	585	3393	1111	-3100	1989	-10326	-23700	-12450	-14041	-4273	-549	0
450	0	0	-1892	550	2442	671	-2167	1496	-10462	-23939	-12495	-13993	-4407	-1491	0
451	0	0	-2692	543	3235	1074	-2963	1889	-10617	-23972	-12565	-14065	-4853	-2646	0
452	0	0	-5068	550	5618	2259	-5343	3084	-10854	-23941	-12877	-14290	-5602	-4184	0
453	0	0	-8292	533	8825	3879	-8558	4679	-11005	-23718	-13188	-14499	-6339	-5775	0
454	0	0	-11844	525	12369	5659	-12106	6447	-11201	-23441	-13420	-14802	-7139	-7195	0
455	0	0	-13415	545	13960	6435	-13687	7252	-11238	-22796	-13205	-14524	-7346	-8142	0
456	0	0	-12693	535	13228	6079	-12960	6881	-11153	-22075	-12559	-13896	-7129	-8528	0
457	0	0	-9654	585	10239	4534	-9946	5412	-11036	-21328	-11657	-13102	-6553	-8664	0
458	0	0	-5720	647	6367	2536	-6043	3507	-11032	-20606	-10635	-12336	-5884	-8656	0
459	0	0	-3082	636	3718	1223	-3400	2177	-10939	-20014	-9731	-11636	-5412	-8605	0
460	0	0	-1655	626	2281	514	-1968	1453	-11180	-19638	-9193	-11378	-5309	-9028	0
461	0	0	-1791	597	2388	597	-2089	1492	-11298	-19221	-8982	-11296	-5513	-9478	0
462	0	0	-3743	616	4359	1563	-4051	2487	-11630	-18961	-9081	-11430	-6048	-10060	0
463	0	0	-6508	609	7117	2949	-6812	3863	-11828	-18439	-9249	-11659	-6611	-10718	0
464	0	0	-9605	601	10206	4502	-9905	5403	-11698	-17859	-9308	-11634	-7102	-11155	0
465	0	0	-11040	601	11641	5219	-11340	6121	-11519	-17289	-9170	-11508	-7115	-11219	0
466	0	0	-10151	583	10734	4784	-10442	5658	-11065	-16901	-8702	-10924	-6712	-10809	0
467	0	0	-7223	601	7824	3311	-7523	4212	-10745	-16464	-7973	-10254	-5971	-10159	0
468	0	0	-3478	599	4077	1439	-3777	2338	-10082	-15991	-7174	-9397	-5113	-9595	0
469	0	0	-1180	597	1777	291	-1478	1187	-9808	-15618	-6431	-8844	-4533	-9108	0
470	0	0	140	582	442	-361	-151	512	-9628	-15261	-5862	-8516	-4250	-9108	0
471	0	0	-530	517	1047	6	-788	782	-9606	-14908	-5608	-8423	-4372	-9356	0
472	0	0	-2789	516	3305	1136	-3047	1910	-9746	-14736	-5480	-8574	-4698	-9892	0
473	0	0	-5985	510	6495	2737	-6240	3502	-10229	-14559	-5418	-8832	-5327	-10495	0
474	0	0	-9479	521	10000	4479	-9739	5260	-10582	-14227	-5338	-9079	-5856	-11032	0
475	0	0	-11146	523	11669	5311	-11407	6096	-10860	-13799	-5009	-8980	-5860	-11203	0
476	0	0	-10604	523	11127	5040	-10865	5825	-11054	-13351	-4368	-8631	-5400	-10937	0
477	0	0	-7905	475	8380	3715	-8142	4427	-11240	-13027	-3674	-8027	-4789	-10431	0
478	0	0	-4408	442	4850	1983	-4629	2646	-11376	-12728	-2886	-7567	-3982	-9800	0
479	0	0	-2155	448	2603	853	-2379	1525	-11356	-12720	-2454	-7057	-3466	-9364	0
480	0	0	-1090	432	1522	329	-1306	977	-11655	-13139	-2510	-7065	-3342	-9298	0
481	0	0	-1667	428	2095	619	-1881	1261	-12024	-14047	-2944	-7424	-3503	-9537	0
482	0	0	-3893	417	4310	1738	-4101	2363	-12464	-15364	-3868	-8052	-3949	-10122	0
483	0	0	-7285	370	7655	3457	-7470	4012	-13151	-16819	-4850	-8825	-4747	-10856	0
484	0	0	-10761	298	11059	5231	-10910	5678	-13678	-18187	-5658	-9529	-5447	-11709	0
485	0	0	-12699	333	13032	6183	-12865	6682	-14068	-19398	-6180	-9843	-5657	-12208	0
486	0	0	-12301	351	12652	5975	-12476	6501	-14429	-20300	-6217	-9843	-5468	-12526	0
487	0	0	-9851	368	10219	4741	-10035	5293	-14650	-20988	-6081	-9562	-4925	-12544	0
488	0	0	-6522	370	6892	3076	-6707	3631	-14716	-21683	-5676	-9310	-4423	-12629	0
489	0	0	-4617	331	4948	2143	-4782	2639	-14889	-22434	-5461	-9147	-4068	-12873	0
490	0	0	-3775	351	4126	1712	-3950	2238	-15238	-23396	-5563	-9247	-4116	-13506	0
491	0	0	-4505	327	4832	2089	-4668	2579	-15756	-24387	-5821	-9674	-4557	-14379	0
492	0	0	-7106	322	7428	3392	-7267	3875	-16548	-25732	-6363	-10322	-5249	-15527	0
493	0	0	-10457	333	10790	5062	-10623	5561	-17289	-26923	-7024	-11065	-6035	-16705	0
494	0	0	-14195	310	14505	6942	-14350	7407	-18022	-28199	-7635	-11785	-6855	-17758	0
495	0	0	-16133	308	16441	7912	-16287	8374	-18565	-29272	-7792	-12022	-7125	-18311	0
496	0	0	-15941	300	16241	7820	-16091	8270	-19033	-30161	-7707	-12018	-6964	-18431	0
497	0	0	-13423	302	13725	6560	-13574	7013	-19328	-30778	-7220	-11729	-6580	-18247	0
498	0	0	-10229	318	10547	4955	-10388	5432	-19328	-30997	-6522	-11149	-5862	-18074	0
499	0	0	-8252	318	8570	3967	-8411	4444	-19415	-30898	-6099	-10786	-5561	-18003	0
500	0	0	-7267	310	7577	3478	-7422	3943	-19314	-30425	-5686	-10586	-5466	-18150	0
501	0	0	-7995	337	8332	3829	-8163	4334	-19334	-29687	-5560	-10359	-5651	-18451	0
502	0	0	-10249	320	10569	4964	-10409	5444	-19252	-28665	-5492	-10487	-6145	-18953	0
503	0	0	-13380	302	13682	6539	-13531	6992	-19064	-27381	-5482	-10514	-6718	-19562	0
504	0	0	-16719	267	16986	8226	-16852	8626	-18624	-25941	-5453	-10351	-7067	-19877	0
505	0	0	-18335	300	18635	9017	-18485	9467	-17954	-24535	-5030	-9878	-7016	-19817	0
506	0	0	-17623	298	17921	8662	-17772	9109	-17287	-23025	-4297	-9121	-6467	-19204	0
507	0	0	-14678	322	15000	7178	-14839	7661	-16470	-21607	-3294	-8219	-5561	-18203	0
508	0	0	-10899	323	11222	5288	-11060	5772	-15547	-20554	-2471	-7259	-4652	-17302	0
509	0	0	-8398	275	8673	4061	-8535	4474	-14817	-19522	-1839	-6531	-3945	-16305	0
510	0	0	-6877	269	7146	3304	-7011	3707	-14103	-18676	-1422	-6140	-3552	-15545	0
511	0	0	-7040	252	7292	3394	-7166	3772	-13531	-18152	-1567	-6050	-3596	-15066	0
512	0	0	-8921	197	9118	4362	-9019	4657	-13060	-17568	-1941	-6248	-3796	-14730	0
513	0	0	-11617	114	11731	5751	-11674	5922	-12637	-17085	-2477	-6485	-4200	-14441	0
514	0	0	-14542	77	14619	7232	-14580	7348	-11932	-16396	-2942	-6656	-4471	-13935	0
515	0	0	-15827	48	15875	7889	-15851	7961	-11240	-15547	-3041	-6489	-4339	-13065	0
516	0	0	-14802	21	14823	7390	-14812	7422	-10338	-14557	-2648	-5905	-3623	-11709	0
517	0	0	-11535	11	11546	5762	-11540	5778	-9271	-13176	-2019	-4937	-2717	-10188	0
518	0	0	-7601	7	7608	3797	-7604	3807	-8008	-11785	-1101	-3880	-1666	-8407	0
519	0	0	-4619	79	4698	2270	-4658	2388	-6910	-10124	-388	-2830	-882	-6956	0
520	0	0	-2947	149	3096	1399	-3021	1622	-5769	-8588	170	-1988	-325	-5730	0
521	0	0	-2798	273	3071	1262	-2934	1672	-4745	-7174	519	-1616	-298	-4853	0
522	0	0	-4291	448	4739	1921	-4515	2593	-3732	-5478	715	-1173	-283	-4180	0
523	0	0	-6841	649	7490	3096	-7165	4069	-2904	-4130	603	-1115	-704	-3829	0
524	0	0	-9498	857	10355	4320	-9926	5606	-2120	-2566	808	-812	-979	-3363	0
525	0	0	-10815	1117	11932	4849	-11373	6524	-1274	-1065	1276	-322	-779	-2748	0
526	0	0	-9570	1414	10984	4078	-10277	6199	-240	952	2023	585	-128	-1810	0
527	0	0	-6215	1713	7928	2251	-7071	4820	997	2960	3243	1753	787	-628	0
528	0	0	-2208	1990	4198	109	-3203	3094	2000	5205	4500	2987	1724	545	0
529	0	0	797	2232	1435	-1514	-319	1833	3282	7643	5818	4310	2626	1517	0
530	0	0	2517	2481	-36	-2499	1276	1222	4380	10250	6918	5294	3047	2130	0
531	0	0	2581	2506	-75	-2543	1328	1215	5552	12933	7715	6173	3282	2454	0
532	0	0	888	2502	1614	-1695	-363	2058	6737	15622	8481	6803	3032	2582	0
533	0	0	-1694	2498	4192	-402	-2943	3345	7988	18552	9086	7492	2739	2632	0
534	0	0	-4648	2343	6991	1152	-5819	4667	9218	21423	9655	8219	2401	2725	1
535	0	0	-6144	2099	8243	2022	-7193	5171	10607	24476	10499	9257	2613	3036	0
536	0	0	-5492	1670	7162	1911	-6327	4416	12220	27487	11667	10567	3235	3870	0
537	0	0	-2765	1111	3876	827	-3320	2493	13770	30289	12980	11919	4074	4896	0
538	0	0	670	597	-73	-633	371	262	15281	31783	14264	13399	4989	5854	0
539	0	0	2934	228	-2706	-1581	2820	-1239	16408	31783	15279	14472	5635	6535	0
540	0	0	4184	-19	-4203	-2082	4193	-2111	17343	31783	16088	15316	5922	6795	0
541	0	0	3649	-176	-3825	-1736	3737	-2000	17830	31783	16660	15818	5754	6559	0
542	0	0	1721	-283	-2004	-719	1862	-1143	18245	31783	17114	16070	5437	6122	0
543	0	0	-1348	-349	999	848	-1173	325	18418	31783	17359	16109	4948	5610	0
544	0	0	-4436	-351	4085	2393	-4260	1867	18212	31783	17791	16263	4378	5076	0
545	0	0	-5973	-349	5624	3161	-5798	2637	18404	31783	18525	16775	4330	4974	0
546	0	0	-5485	-341	5144	2913	-5314	2401	18445	31783	19432	17308	4776	5076	0
547	0	0	-2518	-289	2229	1403	-2373	970	18907	31783	19881	17993	5385	5602	0
548	0	0	902	-250	-1152	-326	1027	-701	19112	31678	19762	18581	6116	5984	0
549	0	0	3391	-201	-3592	-1595	3491	-1896	19355	31528	19675	18843	6596	6318	0
550	0	0	4656	-137	-4793	-2259	4724	-2465	19586	31441	19611	18697	6776	6528	0
551	0	0	4246	-91	-4337	-2077	4291	-2214	19522	31224	19504	18047	6355	6225	0
552	0	0	2355	-60	-2415	-1147	2385	-1237	19723	31057	19384	17211	5959	5893	0
553	0	0	-617	-1	616	309	-616	307	19689	30921	19225	16142	5296	5577	0
554	0	0	-3612	56	3668	1778	-3640	1862	19619	30760	18113	15261	4551	5146	0
555	0	0	-5122	73	5195	2524	-5158	2634	19853	30617	17302	14804	4475	5282	0
556	0	0	-4330	153	4483	2088	-4406	2318	19888	30490	16668	14540	4803	5763	0
557	0	0	-1163	195	1358	484	-1260	776	20333	30190	16612	14604	5397	6413	0
558	0	0	2632	221	-2411	-1426	2521	-1095	20531	30135	16656	15029	6165	7131	0
559	0	0	5352	252	-5100	-2802	5226	-2424	20595	29932	16668	15391	6601	7533	0
560	0	0	7224	279	-6945	-3751	7084	-3333	20678	29887	16631	15630	6875	7668	0
561	0	0	7179	281	-6898	-3730	7038	-3308	20666	29701	16457	15644	6733	7529	0
562	0	0	5674	275	-5399	-2974	5536	-2562	20711	29544	16193	15562	6339	7131	0
563	0	0	3254	279	-2975	-1766	3114	-1348	20905	29389	15888	15512	5854	6774	0
564	0	0	538	277	-261	-407	399	8	20979	29253	15919	15661	5420	6388	0
565	0	0	-658	294	952	182	-805	623	21287	29119	16356	16134	5560	6469	0
566	0	0	504	314	-190	-409	347	62	21993	28938	17273	17112	6169	7110	0
567	0	0	3924	335	-3589	-2129	3756	-1627	21861	28859	18109	18449	7133	8039	0
568	0	0	8006	349	-7657	-4177	7831	-3654	21737	28694	18020	19138	8151	9168	0
569	0	0	11123	360	-10763	-5741	10943	-5201	21687	28541	17941	18998	9061	10217	0
570	0	0	13078	329	-12749	-6703	12913	-6210	21543	28378	17846	18829	9672	11069	0
571	0	0	13442	347	-13095	-6894	13268	-6374	21489	28250	17820	18821	9983	11769	0
572	0	0	12219	358	-11861	-6288	12040	-5751	21283	28147	17609	18717	9897	12305	0
573	0	0	10112	364	-9748	-5238	9930	-4692	21275	28013	17584	18637	9870	12953	0
574	0	0	7662	347	-7315	-4004	7488	-3484	21144	27769	17524	18482	9791	13692	0
575	0	0	6843	366	-6477	-3604	6660	-3055	21058	27703	17417	18439	10307	14831	0
576	0	0	8196	374	-7822	-4285	8009	-3724	20957	27538	17302	18331	11141	16540	0
577	0	0	11709	405	-11304	-6057	11506	-5449	20808	27383	17285	18286	12187	18569	0
578	0	0	16041	417	-15624	-8229	15832	-7603	20690	27284	17205	18092	13467	19498	0
579	0	0	18978	426	-18552	-9702	18765	-9063	20631	27175	17161	18032	14235	19479	0
580	0	0	20868	417	-20451	-10642	20659	-10017	20521	26971	17007	17976	14804	19266	0
581	0	0	21022	424	-20598	-10723	20810	-10087	20455	26900	16916	17954	14939	19231	0
582	0	0	19280	420	-18860	-9850	19070	-9220	20309	26719	16856	17768	14683	19068	0
583	0	0	16674	415	-16259	-8544	16466	-7922	20259	26630	16786	17731	14132	18973	0
584	0	0	13602	430	-13172	-7016	13387	-6371	20162	26457	16687	17661	13651	18901	0
585	0	0	12060	452	-11608	-6256	11834	-5578	19993	26372	16557	17520	13496	18845	0
586	0	0	12687	469	-12218	-6578	12452	-5874	19888	26211	16488	17471	13830	18816	0
587	0	0	15492	483	-15009	-7987	15250	-7263	19774	26127	16439	17318	14340	18666	0
588	0	0	19060	502	-18558	-9781	18809	-9028	19723	26009	16288	17361	14920	18591	0
589	0	0	21296	504	-20792	-10900	21044	-10144	19553	25829	16261	17151	15331	18497	0
590	0	0	22540	485	-22055	-11512	22297	-10785	19535	25644	16220	17136	15411	18430	0
591	0	0	22068	492	-21576	-11280	21822	-10542	19376	25596	14278	17027	15112	18267	0
592	0	0	19789	485	-19304	-10137	19546	-9409	19341	25439	15954	16949	14350	18210	0
593	0	0	16468	496	-15972	-8482	16220	-7738	19227	25284	15919	16963	13376	18080	0
594	0	0	13053	527	-12526	-6790	12789	-5999	19124	25142	15845	16734	12528	17995	0
595	0	0	11003	529	-10474	-5766	10738	-4972	19027	25101	15748	16753	12082	17958	0
596	0	0	11445	564	-10881	-6004	11163	-5158	18982	24896	15741	16554	12204	17824	0
597	0	0	14217	601	-13616	-7409	13916	-6507	18880	24857	15626	16594	12642	17702	0
598	0	0	17787	636	-17151	-9211	17469	-8257	18765	24700	15521	16466	13114	17756	0
599	0	0	20341	618	-19723	-10479	20032	-9552	18592	24533	15506	16334	13450	17597	0
600	0	0	21824	657	-21167	-11240	21495	-10255	18631	24414	15382	16313	13580	17452	0
601	0	0	21575	647	-20928	-11111	21251	-10140	18433	24244	15388	16146	13242	17322	0
602	0	0	19754	661	-19093	-10207	19423	-9216	18340	24211	15296	16053	12780	17366	0
603	0	0	17014	686	-16328	-8850	16671	-7821	18282	24083	15133	16055	12004	17227	0
604	0	0	14047	679	-13368	-7363	13707	-6344	18197	23968	15077	15933	11490	17130	0
605	0	0	12553	700	-11853	-6626	12203	-5576	18096	23832	15083	15851	11333	17064	0
606	0	0	13455	723	-12732	-7089	13093	-6004	17952	23710	14967	15739	11702	16984	0
607	0	0	16615	783	-15832	-8699	16223	-7524	17966	23584	14922	15710	12400	16912	0
608	0	0	20445	760	-19685	-10602	20065	-9462	17828	23468	14776	15648	13075	16732	0
609	0	0	23213	762	-22451	-11987	22832	-10844	17752	23299	14811	15580	13591	16680	0
610	0	0	24717	776	-23941	-12746	24329	-11582	17624	23248	14650	15510	13803	16594	0
611	0	0	24592	760	-23832	-12676	24212	-11536	17597	23148	14569	15423	13706	16478	0
612	0	0	22515	770	-21745	-11642	22130	-10487	17508	23000	14474	15358	13032	16528	0
613	0	0	19581	744	-18837	-10162	19209	-9046	17330	22938	14466	15223	12408	16427	0
614	0	0	16344	743	-15601	-8543	15972	-7429	17312	22802	14346	15141	11802	16305	0
615	0	0	14431	741	-13690	-7586	14060	-6474	17172	22668	14328	15085	11490	16309	0
616	0	0	15176	725	-14451	-7950	14813	-6863	17116	22540	14235	15019	11785	16127	0
617	0	0	18002	725	-17277	-9363	17639	-8276	17039	22410	14224	14934	12381	16092	0
618	0	0	21888	739	-21149	-11313	21518	-10205	16947	22339	14101	14829	13069	15983	0
619	0	0	24519	739	-23780	-12629	24149	-11520	16907	22222	14032	14790	13616	15908	0
620	0	0	26151	743	-25408	-13447	25779	-12332	16726	22108	13927	14608	13713	15826	0
621	0	0	26182	739	-25443	-13460	25812	-12352	16749	21989	13853	14639	13566	15714	0
622	0	0	24286	737	-23549	-12511	23917	-11406	16658	21898	13789	14596	13100	15700	0
623	0	0	21541	733	-20808	-11137	21174	-10037	16464	21826	13669	14515	12400	15543	0
624	0	0	18538	729	-17809	-9633	18173	-8540	16466	21708	13692	14418	11832	15531	0
625	0	0	16916	725	-16191	-8820	16553	-7733	16327	21607	13595	14346	11729	15423	0
626	0	0	17800	746	-17054	-9273	17427	-8154	16280	21431	13531	14272	12055	15269	0
627	0	0	20840	721	-20119	-10780	20479	-9699	16177	21405	13430	14193	12747	15293	0
628	0	0	24821	750	-24071	-12785	24446	-11660	16142	21194	13420	14127	13475	15238	0
629	0	0	27493	733	-26760	-14113	27126	-13013	16086	21128	13252	14049	13727	15122	0
630	0	0	29153	725	-28428	-14939	28790	-13851	16059	21056	13234	13969	13708	15002	0
631	0	0	28996	713	-28283	-14854	28639	-13785	15904	20932	13133	13931	13622	14903	0
632	0	0	26992	713	-26279	-13852	26635	-12783	15828	20822	13126	13867	13306	14870	0
633	0	0	24144	696	-23448	-12420	23796	-11376	15752	20744	13034	13785	12602	14796	0
634	0	0	20727	680	-20047	-10703	20387	-9683	15624	20622	12965	13688	11806	14759	0
635	0	0	18918	659	-18259	-9788	18588	-8800	15541	20513	12935	13612	11525	14695	0
636	0	0	19409	667	-18742	-10038	19075	-9037	15502	20447	12889	13574	11669	14647	0
637	0	0	22160	677	-21483	-11418	21821	-10403	15407	20319	12788	13539	11979	14571	0
638	0	0	25849	661	-25188	-13255	25518	-12263	15324	20170	12763	13432	12590	14420	0
639	0	0	28143	667	-27476	-14405	27809	-13404	15236	20046	12685	13384	12774	14354	0
640	0	0	29464	669	-28795	-15066	29129	-14063	15190	19985	12660	13300	12615	14332	0
641	0	0	28953	659	-28294	-14806	28623	-13817	15149	19892	12518	13281	12078	14216	0
642	0	0	26662	649	-26013	-13655	26337	-12682	15089	19778	12456	13160	11292	14163	0
643	0	0	23380	640	-22740	-12010	23060	-11050	14967	19739	12417	13098	10260	14127	0
644	0	0	19870	618	-19252	-10244	19561	-9317	14870	19572	12416	12998	9362	13969	0
645	0	0	17824	628	-17196	-9226	17510	-8284	14740	19535	12200	12926	8761	13942	0
646	0	0	18225	624	-17601	-9424	17913	-8488	14714	19434	12278	12879	8844	13911	0
647	0	0	21064	640	-20424	-10852	20744	-9892	14633	19304	12181	12774	9052	13830	0
648	0	0	24635	663	-23972	-12649	24303	-11654	14548	19202	12202	12726	9579	13816	0
649	0	0	27111	667	-26444	-13889	26777	-12888	14439	19109	12024	12722	9765	13653	0
650	0	0	28455	638	-27817	-14546	28136	-13589	14433	19037	12028	12619	9719	13589	0
651	0	0	28054	644	-27410	-14349	27732	-13383	14357	18887	11940	12567	9178	13508	0
652	0	0	25834	646	-25188	-13240	25511	-12271	14224	18849	11878	12505	8536	13461	0
653	0	0	22604	597	-22007	-11600	22305	-10705	14202	18707	11826	12431	7501	13411	0
654	0	0	19092	597	-18495	-9844	18793	-8949	14162	18610	11762	12429	6758	13374	0
655	0	0	17147	613	-16534	-8880	16840	-7960	14020	18530	11651	12340	6289	13254	0
656	0	0	17693	651	-17042	-9172	17367	-8195	13997	18449	11583	12249	6551	13186	0
657	0	0	20377	671	-19706	-10524	20041	-9517	13855	18315	11595	12206	6945	13126	0
658	0	0	24320	680	-23640	-12500	23980	-11480	13830	18208	11475	12171	7633	13027	0
659	0	0	26856	680	-26176	-13768	26516	-12748	13793	18152	11500	12055	8144	13040	0
660	0	0	28284	694	-27590	-14489	27937	-13448	13653	18059	11434	12029	8182	12935	0
661	0	0	28034	686	-27348	-14360	27691	-13331	13636	17987	11374	11973	8023	12906	0
662	0	0	25757	704	-25053	-13230	25405	-12174	13533	17910	11300	11954	7501	12848	0
663	0	0	22509	690	-21819	-11599	22164	-10564	13550	17735	11222	11911	6693	12712	0
664	0	0	18778	696	-18082	-9737	18430	-8693	13418	17716	11160	11773	6048	12641	0
665	0	0	16541	696	-15845	-8618	16193	-7574	13368	17638	11110	11756	5833	12641	0
666	0	0	16606	698	-15908	-8652	16257	-7605	13294	17582	11013	11682	6014	12555	0
667	0	0	19034	723	-18311	-9878	18672	-8794	13236	17467	10945	11674	6493	12481	0
668	0	0	22270	729	-21541	-11499	21905	-10406	13174	17392	10964	11558	7102	12439	0
669	0	0	24319	768	-23551	-12543	23935	-11391	13155	17275	10873	11498	7562	12338	0
670	0	0	25176	758	-24418	-12967	24797	-11830	13116	17180	10831	11426	7664	12278	0
671	0	0	24296	739	-23557	-12517	23926	-11409	13005	17153	10759	11370	7247	12299	0
672	0	0	21537	743	-20794	-11140	21165	-10025	12854	17058	10693	11302	6607	12117	0
673	0	0	17742	725	-17017	-9233	17379	-8146	12858	16901	10720	11286	5701	12183	0
674	0	0	13720	719	-13001	-7219	13360	-6141	12759	16883	10574	11211	4960	12016	0
675	0	0	11154	723	-10431	-5938	10792	-4854	12761	16769	10530	11193	4559	11965	0
676	0	0	11020	723	-10297	-5871	10658	-4787	12687	16701	10444	11106	4650	11915	0
677	0	0	13274	729	-12545	-7001	12909	-5908	12578	16621	10493	11094	5090	11849	0
678	0	0	16433	766	-15667	-8599	16050	-7450	12553	16521	10398	11013	5542	11863	0
679	0	0	18385	768	-17617	-9576	18001	-8424	12495	16458	10365	10941	5810	11828	0
680	0	0	19175	777	-18398	-9976	18786	-8810	12404	16307	10287	10895	5744	11669	0
681	0	0	18132	783	-17349	-9457	17740	-8283	12301	16309	10241	10813	5302	11663	0
682	0	0	15259	770	-14489	-8014	14874	-6859	12243	16150	10227	10724	4475	11624	0
683	0	0	11315	750	-10565	-6032	10940	-4907	12253	16167	10142	9890	3521	11533	0
684	0	0	6791	752	-6039	-3771	6415	-2643	12138	15993	9899	8565	2512	11424	0
685	0	0	4015	737	-3278	-2376	3646	-1270	12119	15972	9129	7824	2011	11436	0
686	0	0	3365	752	-2613	-2058	2989	-930	12053	15878	8646	7187	1971	11127	0
687	0	0	5193	766	-4427	-2979	4810	-1830	11804	15762	8487	6733	2199	10493	0
688	0	0	7920	762	-7158	-4341	7539	-3198	10959	15752	8576	6603	2461	9781	0
689	0	0	9214	744	-8470	-4979	8842	-3863	9965	15644	8450	6256	2661	8927	0
690	0	0	9695	739	-8956	-5217	9325	-4108	8910	15535	8225	5788	2310	7614	0
691	0	0	8203	715	-7488	-4459	7845	-3386	7645	15510	7775	4948	1718	5982	0
692	0	0	4903	688	-4215	-2795	4559	-1763	6479	15382	7063	4044	812	4089	0
693	0	0	748	679	-69	-713	408	305	5379	15318	6349	3123	-271	2143	0
694	0	0	-3843	642	4485	1600	-4164	2563	4399	15213	5622	2359	-1233	337	0
695	0	0	-6929	640	7569	3144	-7249	4104	3581	15174	5218	1922	-1728	-892	0
696	0	0	-7545	620	8165	3462	-7855	4392	3175	15073	5205	1959	-1747	-1590	0
697	0	0	-5567	609	6176	2479	-5871	3392	2886	14986	5575	2269	-1276	-1829	0
698	0	0	-2743	613	3356	1065	-3049	1984	2737	14893	5841	2776	-663	-1914	0
699	0	0	-941	599	1540	171	-1240	1069	2679	14821	6012	3154	-292	-1844	0
700	0	0	-286	554	840	-134	-563	697	2366	14757	6014	3201	-232	-2196	0
701	0	0	-1301	547	1848	377	-1574	1197	2033	14771	5660	2983	-504	-2640	0
702	0	0	-4111	517	4628	1797	-4369	2572	1656	14647	5185	2541	-1002	-3311	0
703	0	0	-7855	516	8371	3669	-8113	4443	1262	14284	4609	1980	-1722	-4126	0
704	0	0	-12085	492	12577	5796	-12331	6534	917	14026	4139	1555	-2378	-4776	0
705	0	0	-14661	461	15122	7100	-14891	7791	785	13997	4079	1453	-2483	-4978	0
706	0	0	-14833	467	15300	7183	-15066	7883	824	14226	4477	1734	-2073	-4696	0
707	0	0	-12526	450	12976	6038	-12751	6713	1012	14243	5067	2293	-1418	-4108	0
708	0	0	-9275	477	9752	4399	-9513	5114	1361	14247	5876	2942	-550	-3356	0
709	0	0	-7289	469	7758	3410	-7523	4113	1493	14185	6471	3266	13	-2840	0
710	0	0	-6286	469	6755	2908	-6520	3612	1652	14113	6854	3490	279	-2626	0
711	0	0	-7194	457	7651	3368	-7422	4054	1685	13983	6869	3309	128	-2774	0
712	0	0	-9892	426	10318	4733	-10105	5372	1431	13960	6530	2892	-323	-3061	0
713	0	0	-13660	430	14090	6615	-13875	7260	1136	13851	5981	2099	-948	-3503	0
714	0	0	-17701	428	18129	8636	-17915	9278	814	13706	5385	1542	-1660	-3996	0
715	0	0	-20317	419	20736	9949	-20526	10577	473	13752	4981	1210	-1798	-3990	0
716	0	0	-20422	417	20839	10002	-20630	10628	180	13424	4772	1076	-1654	-3687	0
717	0	0	-18067	446	18513	8810	-18290	9479	93	12780	4894	1381	-1010	-2869	0
718	0	0	-14905	444	15349	7230	-15127	7896	-122	11832	5001	1528	-405	-2271	0
719	0	0	-12700	453	13153	6123	-12926	6803	-258	10825	4937	1561	71	-1823	0
720	0	0	-11770	459	12229	5655	-11999	6344	-601	9711	4650	1373	225	-1635	0
721	0	0	-12596	452	13048	6072	-12822	6750	-1138	8547	3971	700	-287	-2056	0
722	0	0	-15210	430	15640	7390	-15425	8035	-1456	7608	3216	168	-826	-2620	0
723	0	0	-18956	422	19378	9267	-19167	9900	-1992	6508	2178	-752	-1643	-3470	0
724	0	0	-22696	405	23101	11145	-22898	11753	-2357	5767	1323	-1534	-2479	-4143	0
725	0	0	-25163	417	25580	12373	-25371	12998	-2634	5086	855	-1860	-2733	-4489	0
726	0	0	-25028	422	25450	12303	-25239	12936	-2634	4780	758	-1821	-2576	-4401	0
727	0	0	-22374	432	22806	10971	-22590	11619	-2382	4710	1051	-1307	-2015	-3984	0
728	0	0	-18872	417	19289	9227	-19080	9853	-2116	4782	1455	-931	-1418	-3441	0
729	0	0	-16360	401	16761	7979	-16560	8581	-1716	5026	1734	-436	-929	-3067	0
730	0	0	-14923	403	15326	7260	-15124	7864	-1416	5399	1893	-355	-781	-2977	0
731	0	0	-15218	360	15578	7429	-15398	7969	-977	5771	1777	-333	-1022	-3090	0
732	0	0	-17357	316	17673	8520	-17515	8994	-710	6209	1513	-644	-1493	-3523	0
733	0	0	-20422	246	20668	10088	-20545	10457	-333	6694	1113	-851	-2147	-3975	0
734	0	0	-23769	166	23935	11801	-23852	12050	-19	7216	795	-1094	-2799	-4425	0
735	0	0	-25701	128	25829	12786	-25765	12978	448	7771	758	-989	-2939	-4423	0
736	0	0	-25067	77	25144	12495	-25105	12610	905	8413	1245	-628	-2640	-4000	0
737	0	0	-21893	87	21980	10903	-21936	11033	1474	9042	2021	83	-1984	-3224	0
738	0	0	-17809	104	17913	8852	-17861	9008	2112	9698	2911	826	-1171	-2423	0
739	0	0	-14771	145	14916	7313	-14843	7530	2601	10260	3651	1394	-609	-1953	0
740	0	0	-12850	188	13038	6331	-12944	6613	2840	10656	4008	1761	-415	-1633	0
741	0	0	-12594	254	12848	6170	-12721	6551	2908	10922	4235	1718	-599	-1786	0
742	0	0	-14212	384	14596	6914	-14404	7490	2844	11234	4145	1553	-970	-2223	0
743	0	0	-16826	558	17384	8134	-17105	8971	2698	11597	3812	1167	-1650	-2690	0
744	0	0	-19724	772	20496	9476	-20110	10634	2591	12020	3424	845	-2306	-3251	0
745	0	0	-21190	1024	22214	10083	-21702	11619	2679	12417	3528	878	-2298	-3247	0
746	0	0	-20219	1282	21501	9468	-20860	11391	2706	12301	3847	1134	-2025	-2952	0
747	0	0	-16812	1569	18381	7621	-17596	9975	2791	12367	4337	1782	-1352	-2432	0
748	0	0	-12463	1891	14354	5286	-13408	8122	3113	12229	4867	2475	-580	-1796	0
749	0	0	-9415	2201	11616	3607	-10515	6908	3045	12183	5259	2935	0	-1363	0
750	0	0	-7399	2506	9905	2446	-8652	6205	2875	12066	5428	2896	254	-1456	0
751	0	0	-7222	2745	9967	2238	-8594	6356	2622	12088	5296	2793	38	-1718	0
752	0	0	-9128	2799	11927	3164	-10527	7363	2135	11963	4735	2213	-601	-2492	0
753	0	0	-11919	2836	14755	4541	-13337	8795	1788	11952	4139	1559	-1309	-3284	0
754	0	0	-15353	2793	18146	6280	-16749	10469	1086	11859	3412	783	-2126	-4165	0
755	0	0	-17367	2601	19968	7383	-18667	11284	481	11779	2908	184	-2483	-4733	1
756	0	0	-17123	2298	19421	7412	-18272	10859	-100	11740	2723	-151	-2263	-4945	0
757	0	0	-14435	1833	16268	6301	-15351	9050	-465	11102	2733	-335	-1955	-4745	0
758	0	0	-10920	1261	12181	4829	-11550	6721	-942	9938	2731	-395	-1472	-4541	0
759	0	0	-8561	727	9288	3917	-8924	5007	-1740	8380	2393	-888	-1290	-4634	0
760	0	0	-7100	351	7451	3374	-7275	3901	-2553	6543	1885	-1557	-1278	-5003	0
761	0	0	-7469	91	7560	3689	-7514	3825	-3726	4533	905	-2603	-1926	-5779	0
762	0	0	-9645	-112	9533	4878	-9589	4710	-4896	2428	-351	-3796	-2735	-6933	0
763	0	0	-12741	-207	12534	6474	-12637	6163	-6291	512	-1520	-5150	-3899	-8122	0
764	0	0	-16039	-250	15789	8144	-15914	7769	-7323	-1261	-2566	-6357	-4749	-9354	0
765	0	0	-18070	-287	17783	9178	-17926	8748	-8359	-2993	-3493	-7271	-5400	-10297	0
766	0	0	-17665	-279	17386	8972	-17525	8553	-9096	-4335	-4023	-7598	-5466	-10792	0
767	0	0	-14797	-240	14557	7518	-14677	7158	-9537	-5430	-4120	-7715	-5142	-10893	0
768	0	0	-10902	-172	10730	5537	-10816	5279	-9785	-6586	-4112	-7719	-4754	-11032	0
769	0	0	-8209	-141	8068	4175	-8138	3963	-10214	-7763	-4302	-7678	-4564	-11263	0
770	0	0	-6531	-81	6450	3306	-6490	3184	-10448	-8730	-4737	-7761	-4640	-11705	0
771	0	0	-6735	-42	6693	3388	-6714	3325	-10974	-9866	-5513	-8268	-5173	-12458	0
772	0	0	-8563	0	8563	4281	-8563	4281	-11444	-11058	-6510	-8918	-5982	-13626	0
773	0	0	-11485	75	11560	5705	-11522	5817	-12097	-12276	-7490	-9810	-6850	-14672	0
774	0	0	-14858	114	14972	7372	-14915	7543	-12836	-13486	-8710	-10623	-7791	-15807	0
775	0	0	-16616	157	16773	8229	-16694	8465	-13244	-14489	-9467	-11050	-8161	-16226	0
776	0	0	-16191	188	16379	8001	-16285	8283	-13630	-15651	-9820	-11296	-8134	-16294	0
777	0	0	-13062	246	13308	6408	-13185	6777	-13772	-16396	-9936	-11135	-7659	-15948	0
778	0	0	-8926	306	9232	4310	-9079	4769	-13725	-16806	-9570	-10799	-6970	-15279	0
779	0	0	-5997	331	6328	2833	-6162	3329	-13725	-17227	-9426	-10697	-6483	-14726	0
780	0	0	-3890	339	4229	1775	-4059	2284	-13843	-17471	-9288	-10827	-6299	-14288	0
781	0	0	-3634	360	3994	1637	-3814	2177	-13859	-17572	-9405	-11071	-6471	-14045	0
782	0	0	-5125	376	5501	2374	-5313	2938	-13993	-17624	-9690	-11688	-7026	-14016	0
783	0	0	-7504	360	7864	3572	-7684	4112	-13995	-17576	-10070	-12278	-7633	-14111	0
784	0	0	-10372	358	10730	5007	-10551	5544	-14080	-17203	-10394	-12868	-8146	-14028	0
785	0	0	-11844	378	12222	5733	-12033	6300	-13793	-16823	-10260	-13137	-8281	-13537	0
786	0	0	-10703	393	11096	5155	-10899	5744	-13108	-15944	-9723	-12644	-7785	-12468	0
787	0	0	-7337	403	7740	3467	-7538	4071	-12163	-15005	-9015	-11958	-6993	-11133	0
788	0	0	-2754	419	3173	1167	-2963	1796	-11127	-13808	-7998	-10914	-6033	-9478	0
789	0	0	567	461	-106	-514	336	177	-10291	-12646	-7193	-10074	-5226	-8089	0
790	0	0	2911	459	-2452	-1685	2681	-996	-9362	-11494	-6772	-9319	-4766	-6956	0
791	0	0	3520	453	-3067	-1986	3293	-1307	-8574	-10448	-6520	-8861	-4630	-6014	0
792	0	0	2247	455	-1792	-1351	2019	-668	-7979	-9604	-6799	-8691	-4873	-5494	0
793	0	0	49	450	401	-249	-176	425	-7356	-8634	-7220	-8605	-5193	-5009	0
794	0	0	-2531	444	2975	1043	-2753	1709	-6832	-7670	-7649	-8501	-5496	-4506	0
795	0	0	-3787	438	4225	1674	-4006	2331	-6128	-6714	-7697	-7975	-5418	-3470	0
796	0	0	-2642	440	3082	1101	-2862	1761	-5259	-5653	-7469	-7306	-4850	-2124	0
797	0	0	1018	479	-539	-748	778	-30	-4258	-4462	-6890	-6237	-3812	-537	0
798	0	0	5437	492	-4945	-2964	5191	-2226	-3296	-3486	-6237	-5329	-2859	1121	0
799	0	0	8760	521	-8239	-4640	8499	-3859	-2454	-2603	-5792	-4615	-2118	2510	0
800	0	0	10859	525	-10334	-5692	10596	-4904	-1827	-1850	-5674	-4324	-1654	3538	0
801	0	0	11212	525	-10687	-5868	10949	-5081	-1350	-1486	-6066	-4432	-1746	4136	0
802	0	0	9695	527	-9168	-5111	9431	-4320	-1138	-1433	-6762	-4962	-2166	4316	0
803	0	0	6973	521	-6452	-3747	6712	-2965	-1113	-1753	-7692	-5788	-2818	4180	0
804	0	0	3780	506	-3274	-2143	3527	-1384	-1218	-2366	-8590	-6758	-3526	4044	0
805	0	0	1920	504	-1416	-1212	1668	-456	-1286	-2917	-9178	-7403	-3682	4108	0
806	0	0	2370	527	-1843	-1448	2106	-658	-1519	-3722	-9484	-7816	-3631	4454	0
807	0	0	5332	554	-4778	-2943	5055	-2112	-1422	-4316	-9440	-7812	-3133	5191	0
808	0	0	9133	570	-8563	-4851	8848	-3996	-1466	-4997	-9154	-7870	-2487	5981	0
809	0	0	11785	580	-11205	-6182	11495	-5312	-1662	-5672	-9137	-7954	-2155	6452	0
810	0	0	13505	587	-12918	-7046	13211	-6165	-1897	-6303	-9238	-8330	-2120	6483	0
811	0	0	13166	591	-12575	-6878	12870	-5992	-2403	-7158	-9674	-8974	-2496	6087	0
812	0	0	11009	566	-10443	-5787	10726	-4938	-3041	-8184	-10379	-9861	-3344	5154	0
813	0	0	7782	601	-7181	-4191	7481	-3290	-3738	-9110	-11253	-10821	-4332	4118	0
814	0	0	3989	614	-3375	-2301	3682	-1380	-4553	-10254	-12117	-11806	-5294	2789	0
815	0	0	1505	613	-892	-1059	1198	-139	-5414	-11341	-12895	-12472	-5932	1778	0
816	0	0	1282	638	-644	-960	963	-3	-5998	-12315	-13302	-12650	-6066	1037	0
817	0	0	3357	663	-2694	-2010	3025	-1015	-6467	-13405	-13451	-12699	-5903	502	0
818	0	0	6484	694	-5790	-3589	6137	-2548	-6898	-14313	-13566	-12528	-5544	-32	0
819	0	0	8380	692	-7688	-4536	8034	-3498	-7536	-15275	-13756	-12474	-5412	-723	0
820	0	0	9201	706	-8495	-4953	8848	-3894	-8407	-16410	-14299	-12728	-5765	-1920	0
821	0	0	8325	715	-7610	-4520	7967	-3447	-9075	-17328	-14976	-13190	-6217	-3253	0
822	0	0	5505	721	-4784	-3113	5144	-2031	-9973	-18393	-15824	-13946	-7191	-4813	0
823	0	0	1902	729	-1173	-1315	1537	-222	-11005	-19275	-16649	-14808	-8140	-6452	0
824	0	0	-2082	744	2826	669	-2454	1785	-11909	-20108	-17370	-15679	-9098	-7983	0
825	0	0	-4681	762	5443	1959	-5062	3102	-12522	-20598	-17591	-16102	-9603	-8842	0
826	0	0	-4695	779	5474	1958	-5084	3126	-13027	-20963	-17465	-16278	-9558	-9183	0
827	0	0	-2157	787	2944	685	-2550	1865	-13190	-21016	-16920	-16102	-9073	-8958	0
828	0	0	1230	808	-422	-1019	826	193	-13192	-21109	-16294	-15849	-8338	-8390	0
829	0	0	3852	830	-3022	-2341	3437	-1096	-13242	-21184	-15898	-15851	-7895	-7981	0
830	0	0	5568	841	-4727	-3204	5147	-1943	-13180	-21283	-15599	-15760	-7538	-7500	0
831	0	0	5447	832	-4615	-3139	5031	-1891	-13459	-21735	-15824	-16311	-7827	-7366	0
832	0	0	3841	803	-3038	-2322	3439	-1117	-13428	-21927	-16115	-16734	-8082	-7135	0
833	0	0	1095	808	-287	-951	691	260	-13632	-22181	-16845	-17238	-8685	-7117	0
834	0	0	-1814	814	2628	500	-2221	1721	-13333	-22168	-17318	-17529	-9085	-6927	0
835	0	0	-3577	803	4380	1387	-3978	2591	-12937	-22069	-17607	-17595	-9106	-6396	0
836	0	0	-2889	808	3697	1040	-3293	2252	-12326	-21931	-17558	-17048	-8631	-5527	0
837	0	0	124	814	690	-469	-283	752	-11775	-21702	-17091	-16237	-7748	-4353	0
838	0	0	4141	818	-3323	-2479	3732	-1252	-10988	-21361	-16406	-15260	-6747	-3129	0
839	0	0	7087	845	-6242	-3966	6664	-2698	-10427	-21012	-15793	-14344	-6004	-2234	0
840	0	0	8894	838	-8056	-4866	8475	-3609	-10068	-20598	-15417	-13706	-5629	-1707	0
841	0	0	8977	841	-8136	-4909	8556	-3647	-9725	-20121	-15141	-13337	-5476	-1571	0
842	0	0	7018	828	-6190	-3923	6604	-2681	-9554	-19772	-15304	-13310	-5885	-1907	0
843	0	0	4225	830	-3395	-2527	3810	-1282	-9449	-19334	-15322	-13246	-6301	-2135	0
844	0	0	948	820	-128	-884	538	346	-9531	-18802	-15320	-13279	-6778	-2545	0
845	0	0	-1048	814	1862	117	-1455	1338	-9354	-18109	-14936	-12910	-6826	-2428	0
846	0	0	-635	820	1455	-92	-1045	1137	-9048	-17211	-14185	-12185	-6322	-1862	0
847	0	0	2170	834	-1336	-1502	1753	-251	-8551	-16235	-13116	-11248	-5536	-886	0
848	0	0	5992	836	-5156	-3414	5574	-2160	-7944	-15254	-11855	-10130	-4485	195	0
849	0	0	8803	840	-7963	-4821	8383	-3561	-7313	-14243	-10910	-9098	-3629	1228	0
850	0	0	10553	822	-9731	-5687	10142	-4454	-6718	-13302	-10206	-8353	-3082	2069	0
851	0	0	10706	814	-9892	-5760	10299	-4539	-6031	-12254	-9723	-7884	-2948	2785	0
852	0	0	8929	814	-8115	-4871	8522	-3650	-5484	-11444	-9705	-7670	-3164	3177	0
853	0	0	6197	785	-5412	-3491	5804	-2313	-4846	-10757	-9981	-7633	-3486	3476	0
854	0	0	3002	758	-2244	-1880	2623	-743	-4293	-10157	-10223	-7645	-3771	3773	0
855	0	0	1082	737	-345	-909	713	196	-3493	-9696	-10293	-7494	-3658	4343	0
856	0	0	1417	729	-688	-1073	1052	20	-2700	-9220	-10144	-7013	-3201	5309	0
857	0	0	4179	744	-3435	-2461	3807	-1345	-1705	-8935	-9659	-6250	-2452	6512	0
858	0	0	7930	743	-7187	-4336	7558	-3222	-977	-8706	-9154	-5554	-1538	7544	0
859	0	0	10481	737	-9744	-5609	10112	-4503	-663	-8778	-8753	-5125	-880	8353	0
860	0	0	12086	739	-11347	-6412	11716	-5304	-601	-9042	-8594	-4993	-521	8652	0
861	0	0	11975	727	-11248	-6351	11611	-5260	-789	-9480	-8708	-5189	-762	8652	0
862	0	0	9902	719	-9183	-5310	9542	-4232	-1363	-10078	-9174	-5852	-1214	8074	0
863	0	0	6930	713	-6217	-3821	6573	-2752	-2075	-10891	-9775	-6601	-2040	7311	0
864	0	0	3375	710	-2665	-2042	3020	-977	-3051	-11841	-10299	-7527	-2783	6481	0
865	0	0	1128	700	-428	-914	778	136	-3909	-12610	-10673	-8093	-3183	5724	0
866	0	0	1091	692	-399	-891	745	146	-4514	-13465	-10423	-8374	-3090	5587	0
867	0	0	3481	696	-2785	-2088	3133	-1044	-4912	-14032	-10186	-8277	-2669	5463	0
868	0	0	6877	710	-6167	-3793	6522	-2728	-5127	-14491	-9639	-8039	-2196	5554	0
869	0	0	9154	706	-8448	-4930	8801	-3871	-5321	-14788	-9178	-7942	-1728	5366	0
870	0	0	10348	711	-9637	-5529	9992	-4463	-5581	-14901	-9017	-7845	-1716	4762	0
871	0	0	9833	692	-9141	-5262	9487	-4224	-5736	-14862	-8854	-7930	-2009	3986	0
872	0	0	7360	675	-6685	-4017	7022	-3005	-5969	-14660	-8956	-8148	-2632	2653	0
873	0	0	4073	675	-3398	-2374	3735	-1361	-6198	-14282	-9102	-8258	-3342	1297	0
874	0	0	148	669	521	-408	-186	595	-6204	-13680	-9067	-8212	-4037	-116	0
875	0	0	-2454	663	3117	895	-2785	1890	-6198	-12970	-8891	-7810	-4366	-1332	0
876	0	0	-2695	663	3358	1016	-3026	2010	-5986	-12010	-8256	-6949	-4093	-2029	0
877	0	0	-605	679	1284	-37	-944	981	-5818	-11182	-7368	-5959	-3598	-2586	0
878	0	0	2492	700	-1792	-1596	2142	-546	-5740	-10340	-6446	-5032	-2927	-2942	0
879	0	0	4643	711	-3932	-2677	4287	-1610	-5610	-9781	-5614	-4231	-2492	-3373	0
880	0	0	5687	694	-4993	-3190	5340	-2149	-5845	-9376	-5236	-3804	-2372	-4097	0
881	0	0	5177	710	-4467	-2943	4822	-1878	-6029	-9152	-5181	-3755	-2628	-4902	0
882	0	0	2836	704	-2132	-1770	2484	-714	-6427	-9077	-5296	-4099	-3074	-5736	0
883	0	0	-366	704	1070	-169	-718	887	-6811	-9005	-5672	-4597	-3874	-6658	0
884	0	0	-4080	702	4782	1689	-4431	2742	-6997	-8999	-5866	-5106	-4386	-7309	0
885	0	0	-6477	706	7183	2885	-6830	3944	-7079	-8962	-5880	-5302	-4590	-7531	0
886	0	0	-6421	731	7152	2845	-6786	3941	-6859	-8677	-5488	-5119	-4310	-7203	0
887	0	0	-4004	727	4731	1638	-4367	2729	-6572	-8134	-4793	-4698	-3559	-6489	0
888	0	0	-450	764	1214	-157	-832	989	-5957	-7513	-3885	-3998	-2651	-5439	0
889	0	0	1999	750	-1249	-1374	1624	-249	-5331	-6795	-3057	-3455	-2023	-4692	0
890	0	0	3637	772	-2865	-2204	3251	-1046	-4859	-5866	-2423	-2985	-1553	-4060	0
891	0	0	3348	766	-2582	-2057	2965	-908	-4366	-5032	-2139	-2719	-1451	-3804	0
892	0	0	1420	743	-677	-1081	1048	33	-3909	-3971	-2021	-2617	-1557	-3713	0
893	0	0	-1507	737	2244	385	-1875	1490	-3445	-3152	-2029	-2539	-2044	-3707	0
894	0	0	-4833	723	5556	2055	-5194	3139	-2886	-2271	-1889	-2436	-2347	-3590	0
895	0	0	-6976	735	7711	3120	-7343	4223	-2225	-1189	-1584	-1833	-2221	-3210	0
896	0	0	-6763	754	7517	3004	-7140	4135	-1367	-79	-867	-871	-1598	-2405	0
897	0	0	-4012	766	4778	1623	-4395	2772	-360	1400	234	442	-638	-1138	0
898	0	0	-437	783	1220	-173	-828	1001	768	3041	1451	1940	471	252	0
899	0	0	2238	783	-1455	-1510	1846	-336	1829	4576	2508	3158	1435	1208	0
900	0	0	3934	799	-3135	-2366	3534	-1168	2807	6248	3484	4320	2052	2141	0
901	0	0	3869	822	-3047	-2345	3458	-1112	3633	7882	4044	5096	2316	2653	0
902	0	0	2038	801	-1237	-1419	1637	-218	4475	9300	4349	5554	2223	3022	0
903	0	0	-776	785	1561	-4	-1168	1173	5071	10734	4429	5932	1959	3171	0
904	0	0	-3919	777	4696	1571	-4307	2736	5887	12128	4751	6240	1738	3490	0
905	0	0	-6082	785	6867	2648	-6474	3826	6671	13405	4981	6694	1936	3984	0
906	0	0	-5552	801	6353	2375	-5952	3577	7694	14761	5748	7459	2479	4964	0
907	0	0	-2856	785	3641	1035	-3248	2213	8689	16086	6710	8384	3404	6200	0
908	0	0	1008	801	-207	-904	607	297	9928	17434	7886	9482	4421	7564	0
909	0	0	3798	793	-3005	-2295	3401	-1106	10912	18656	8850	10313	5333	8572	0
910	0	0	5458	795	-4663	-3126	5060	-1934	11649	18753	9560	10832	5796	9162	0
911	0	0	5415	787	-4628	-3101	5021	-1920	12348	18684	10018	11226	5874	9544	0
912	0	0	3505	762	-2743	-2133	3124	-990	12827	18563	10167	11141	5604	9418	0
913	0	0	472	741	269	-606	101	505	13131	18437	10113	10984	5030	9067	0
914	0	0	-2916	723	3639	1096	-3277	2181	13290	18406	10152	10891	4626	8698	0
915	0	0	-5230	725	5955	2252	-5592	3340	13424	18294	10363	10929	4535	8378	0
916	0	0	-5298	694	5992	2302	-5645	3343	13504	18189	10813	11288	4737	8303	0
917	0	0	-2970	698	3668	1136	-3319	2183	13737	18107	11608	12086	5430	8594	0
918	0	0	275	692	417	-483	-71	554	13826	18028	12386	12838	6118	8623	0
919	0	0	2537	671	-1866	-1604	2201	-597	13795	17877	13217	13517	6609	8458	0
920	0	0	3693	667	-3026	-2180	3359	-1179	13564	17815	13709	13903	6790	7990	0
921	0	0	3152	638	-2514	-1895	2833	-938	13281	17803	13801	14175	6607	6982	0
922	0	0	671	613	-58	-642	364	277	12838	17646	13756	14035	6043	5878	0
923	0	0	-2687	597	3284	1045	-2985	1940	12270	17617	13636	13838	5416	4489	0
924	0	0	-6539	578	7117	2980	-6828	3847	11901	17549	13578	13700	4712	3278	0
925	0	0	-9058	560	9618	4249	-9338	5089	11750	17458	13558	13857	4531	2432	0
926	0	0	-9300	539	9839	4380	-9569	5189	11789	17355	13527	14241	4739	2069	0
927	0	0	-6947	545	7492	3201	-7219	4018	12095	17260	13331	14703	5399	2298	0
928	0	0	-3581	537	4118	1522	-3849	2327	12545	17120	13413	14581	6182	2743	0
929	0	0	-1176	533	1709	321	-1442	1121	13133	17027	13269	14550	6747	3067	0
930	0	0	392	539	147	-465	122	343	13609	17002	13246	14520	7044	3426	0
931	0	0	121	541	420	-331	-149	480	13752	16870	13133	14437	6956	3257	0
932	0	0	-1835	516	2351	659	-2093	1433	13863	16831	13077	14377	6590	3010	0
933	0	0	-4811	496	5307	2157	-5059	2901	13774	16649	13100	14257	6019	2615	0
934	0	0	-8319	500	8819	3909	-8569	4659	13486	16668	12930	14202	5397	2168	0
935	0	0	-10518	485	11003	5016	-10760	5744	13389	16561	12914	14146	5350	2207	0
936	0	0	-10312	486	10798	4913	-10555	5642	13463	16534	12809	14030	5610	2665	0
937	0	0	-7717	498	8215	3609	-7966	4356	13576	16394	12776	14004	6361	3418	0
938	0	0	-3998	529	4527	1734	-4262	2528	13876	16303	12774	13913	7209	4363	0
939	0	0	-1368	523	1891	422	-1629	1207	14057	16290	12693	13863	7853	5123	0
940	0	0	417	527	110	-472	153	318	14035	16096	12604	13841	8161	5610	0
941	0	0	343	525	182	-434	80	353	13991	16080	12594	13700	8295	5911	0
942	0	0	-1495	510	2005	492	-1750	1257	13876	15937	12489	13644	7845	5905	0
943	0	0	-4183	504	4687	1839	-4435	2595	13936	15843	12464	13607	7470	5847	0
944	0	0	-7479	506	7985	3486	-7732	4245	13806	15826	12344	13490	6947	5767	0
945	0	0	-9454	488	9942	4483	-9698	5215	13717	15789	12317	13467	6846	6194	0
946	0	0	-8919	486	9405	4216	-9162	4945	13661	15609	12233	13432	7327	7032	0
947	0	0	-5927	496	6423	2715	-6175	3459	13601	15601	12173	13321	8124	8380	0
948	0	0	-1825	506	2331	659	-2078	1418	13500	15518	12140	13240	9203	9703	0
949	0	0	1441	504	-937	-972	1189	-216	13399	15500	12041	13195	9996	10951	0
950	0	0	3617	512	-3105	-2064	3361	-1296	13370	15366	11998	13104	10456	11989	0
951	0	0	4125	496	-3629	-2310	3877	-1566	13256	15312	11903	13126	10526	12592	0
952	0	0	2840	450	-2390	-1645	2615	-970	13257	15234	11882	13058	10303	12743	0
953	0	0	523	419	-104	-471	313	157	13217	15157	11806	12933	9822	12644	0
954	0	0	-2299	358	2657	970	-2478	1507	13034	15110	11783	12871	9403	12544	0
955	0	0	-4059	271	4330	1894	-4194	2300	13079	14969	11678	12835	9273	12526	0
956	0	0	-3267	219	3486	1524	-3376	1852	13025	14916	11667	12784	9655	12433	0
957	0	0	-171	164	335	3	-253	249	12883	14858	11572	12757	10404	12421	0
958	0	0	3931	145	-3786	-2038	3858	-1820	12848	14757	11568	12582	11180	12346	0
959	0	0	7109	149	-6960	-3629	7034	-3405	12743	14730	11463	12604	11876	12233	0
960	0	0	9132	162	-8970	-4647	9051	-4404	12662	14629	11383	12476	12111	12109	0
961	0	0	9466	219	-9247	-4842	9356	-4514	12639	14532	11376	12433	11936	12117	0
962	0	0	7780	294	-7486	-4037	7633	-3596	12571	14497	11232	12355	11397	12010	0
963	0	0	5100	419	-4681	-2759	4890	-2131	12555	14398	11222	12332	10578	11998	0
964	0	0	1892	626	-1266	-1259	1579	-320	12483	14259	11265	12218	9738	11983	0
965	0	0	-163	845	1008	-341	-585	926	12427	14212	11155	12200	9360	11868	0
966	0	0	227	1088	861	-657	-317	974	12386	14156	11137	12060	9333	11826	0
967	0	0	3090	1389	-1701	-2239	2395	-156	12264	14094	10993	12068	9769	11771	0
968	0	0	7130	1720	-5410	-4425	6270	-1845	12169	14074	10988	12029	10342	11746	0
969	0	0	9967	2025	-7942	-5996	8954	-2958	12152	13991	10906	11874	10578	11676	0
970	0	0	12025	2386	-9639	-7205	10832	-3626	12115	13849	10869	11876	10526	11618	0
971	0	0	12040	2721	-9319	-7380	10679	-3299	12090	13830	10776	11849	10033	11550	0
972	0	0	10330	3026	-7304	-6678	8817	-2139	11942	13704	10706	11837	9125	11577	0
973	0	0	7526	3175	-4351	-5350	5938	-588	11861	13677	10720	11733	8196	11424	0
974	0	0	4075	3214	-861	-3644	2468	1176	11830	13580	10602	11620	7236	11294	0
975	0	0	1888	3226	1338	-2557	275	2282	11768	13612	10557	11599	6586	11337	0
976	0	0	2132	3113	981	-2622	575	2047	11641	13469	10510	11478	6458	11164	1
977	0	0	4915	2840	-2075	-3877	3495	382	11614	13459	10443	11463	6826	11230	0
978	0	0	8754	2399	-6355	-5576	7554	-1978	11548	13360	10411	11389	7443	11114	0
979	0	0	11517	1794	-9723	-6655	10620	-3964	11488	13252	10359	11317	7655	11065	0
980	0	0	13478	1173	-12305	-7325	12891	-5566	11461	13199	10326	11238	7694	11005	0
981	0	0	13579	613	-12966	-7096	13272	-6176	11469	13100	10293	11252	7372	10922	0
982	0	0	12029	236	-11793	-6132	11911	-5778	11370	13054	10179	11178	6712	10914	0
983	0	0	9493	-32	-9525	-4730	9509	-4778	11253	13038	10190	11087	5884	10883	0
984	0	0	6504	-159	-6663	-3172	6583	-3411	11292	12935	10066	11059	5172	10499	0
985	124	0	4905	-201	-5106	-2352	5005	-2653	11255	12848	10018	11061	4861	10609	0
986	124	0	5703	-223	-5926	-2740	5814	-3074	11170	12829	9979	10978	5104	10728	0
987	124	0	8990	-186	-9176	-4402	9083	-4681	11059	12802	9938	10908	5699	10679	0
988	124	0	13390	-153	-13543	-6618	13466	-6848	11011	12710	9835	10856	6630	10567	0
989	124	0	16758	-85	-16843	-8336	16800	-8464	10935	12611	9894	10716	7286	10540	0
990	124	0	19192	-56	-19248	-9568	19220	-9652	10945	12528	9822	10704	7684	10507	0
991	124	0	19556	3	-19553	-9779	19554	-9775	10883	12487	9729	10683	7713	10388	0
992	124	0	18076	54	-18022	-9065	18049	-8984	10786	12472	9738	10600	7354	10396	0
993	124	0	15493	98	-15395	-7795	15444	-7648	10801	12406	9657	10648	6801	10324	0
994	124	0	12219	170	-12049	-6194	12134	-5939	10675	12317	9624	10464	6175	10227	0
995	124	0	10093	221	-9872	-5157	9982	-4825	10646	12239	9562	10474	5959	10210	0
996	124	0	10473	261	-10212	-5367	10342	-4975	10644	12243	9465	10443	6213	10161	0
997	124	0	13317	312	-13005	-6814	13161	-6346	10613	12051	9469	10402	6762	10167	0
998	124	0	17156	356	-16800	-8756	16978	-8222	10479	12095	9383	10355	7672	10035	0
999	124	0	20109	403	-19706	-10256	19907	-9651	10396	12014	9358	10235	8159	10049	0
1000	124	0	22080	434	-21646	-11257	21863	-10606	10468	11989	9302	10256	8440	9959	0
1001	124	0	22109	444	-21665	-11276	21887	-10610	10311	11865	9354	10095	8295	9991	0
1002	124	0	20138	430	-19708	-10284	19923	-9639	10270	11868	9226	10152	7633	9824	0
1003	124	0	17296	428	-16868	-8862	17082	-8220	10217	11744	9232	10051	6999	9818	0
1004	124	0	13777	430	-13347	-7103	13562	-6458	10202	11754	9182	10037	6153	9806	0
1005	124	0	11457	434	-11023	-5945	11240	-5294	10152	11647	9102	9973	5849	9688	0
1006	124	0	11752	436	-11316	-6094	11534	-5440	10161	11552	9009	9921	5977	9719	0
1007	124	0	14497	469	-14028	-7483	14262	-6779	9977	11539	9019	9886	6485	9641	0
1008	124	0	18400	481	-17919	-9440	18159	-8719	10033	11420	8991	9847	7117	9663	0
1009	124	0	21346	486	-20860	-10916	21103	-10187	9971	11347	8922	9767	7564	9575	0
1010	124	0	23349	508	-22841	-11928	23095	-11166	9851	11380	8877	9682	7796	9507	0
1011	124	0	23312	490	-22822	-11901	23067	-11166	9841	11331	8780	9684	7352	9447	0
1012	124	0	21490	506	-20984	-10998	21237	-10239	9826	11174	8766	9579	6685	9410	0
1013	124	0	18407	490	-17917	-9448	18162	-8713	9734	11209	8126	9465	5752	9341	0
1014	124	0	14836	488	-14348	-7662	14592	-6930	9663	11106	7298	8526	4838	9277	0
1015	124	0	12368	496	-11872	-6432	12120	-5688	9620	11110	6727	8012	4275	9263	0
1016	124	0	12453	517	-11936	-6485	12194	-5709	9537	11026	6619	7754	4203	9156	0
1017	124	0	15044	527	-14517	-7785	14780	-6995	9509	10953	6910	7858	4479	9133	0
1018	124	0	18730	545	-18185	-9637	18457	-8820	9506	10926	7210	8243	5022	9108	0
1019	124	0	21434	558	-20876	-10996	21155	-10159	9441	10751	7370	8367	5195	9026	0
1020	124	0	23089	543	-22546	-11816	22817	-11001	9387	10790	7321	8382	5119	9052	0
1021	124	0	22765	541	-22224	-11653	22494	-10841	9317	10768	6867	8109	4609	8968	0
1022	124	0	20551	550	-20001	-10550	20276	-9725	9246	10722	6176	7534	3788	8953	0
1023	124	0	17320	543	-16777	-8931	17048	-8117	9275	10623	5367	6832	2888	8863	0
1024	124	0	13332	556	-12776	-6944	13054	-6110	9195	10646	4516	6136	1860	8854	0
1025	124	0	10493	537	-9956	-5515	10224	-4709	9187	10458	3909	5680	1292	8704	0
1026	124	0	10382	549	-9833	-5465	10107	-4642	9110	10468	3891	5699	1334	8768	0
1027	124	0	12601	558	-12043	-6579	12322	-5742	9069	10367	4093	5884	1773	8636	0
1028	124	0	16064	587	-15477	-8325	15770	-7445	9015	10413	4553	6273	2370	8722	0
1029	124	0	18458	589	-17869	-9523	18163	-8640	8972	10252	4797	6394	2622	8600	0
1030	124	0	19748	616	-19132	-10182	19440	-9258	8941	10336	4978	6262	2566	8559	0
1031	124	0	19066	609	-18457	-9837	18761	-8924	8902	10136	4758	5744	2192	8481	0
1032	124	0	16390	607	-15783	-8498	16086	-7588	8842	10202	4262	4867	1491	8439	0
1033	124	0	12331	620	-11711	-6475	12021	-5545	8276	10159	3457	3670	391	7251	0
1034	124	0	7815	614	-7201	-4214	7508	-3293	7179	10115	2595	2578	-597	5732	0
1035	124	0	4246	613	-3633	-2429	3939	-1510	6004	9989	2037	1697	-1241	4646	0
1036	124	0	3272	630	-2642	-1951	2957	-1006	4987	9959	1672	1119	-1387	3953	0
1037	124	0	4787	638	-4149	-2712	4468	-1755	3938	9824	1600	750	-1286	3633	0
1038	124	0	7591	675	-6916	-4133	7253	-3120	3005	8815	1627	601	-727	3492	0
1039	124	0	9284	688	-8596	-4986	8940	-3954	1780	7300	1309	137	-605	3032	0
1040	124	0	10151	713	-9438	-5432	9794	-4362	533	5734	688	-434	-743	2337	0
1041	124	0	9022	735	-8287	-4878	8654	-3776	-791	3866	-166	-1480	-1243	1447	0
1042	124	0	5924	729	-5195	-3326	5559	-2233	-2232	1792	-1697	-2954	-2124	164	0
1043	124	0	2096	729	-1367	-1412	1731	-319	-3509	-194	-3253	-4349	-3154	-1154	0
1044	124	0	-2563	733	3296	915	-2929	2014	-4853	-2378	-4855	-5839	-4248	-2438	0
1045	124	0	-5794	741	6535	2526	-6164	3638	-5897	-4180	-6136	-6997	-4801	-3204	0
1046	124	0	-6283	766	7049	2758	-6666	3907	-6446	-5808	-6855	-7571	-4787	-3330	0
1047	124	0	-4301	791	5092	1755	-4696	2941	-6952	-7007	-7166	-7748	-4407	-3078	0
1048	124	0	-997	814	1811	91	-1404	1312	-7143	-8128	-7249	-7748	-3808	-2727	0
1049	124	0	1467	816	-651	-1141	1059	82	-7273	-8920	-7210	-7730	-3301	-2481	0
1050	124	0	2824	834	-1990	-1829	2407	-578	-7428	-9620	-7484	-7985	-3311	-2619	0
1051	124	0	2284	828	-1456	-1556	1870	-314	-7600	-10217	-7758	-8427	-3507	-2993	0
1052	124	0	-229	849	1078	-310	-653	963	-7905	-10749	-8324	-9172	-4229	-3839	0
1053	124	0	-3645	834	4479	1405	-4062	2656	-8202	-11085	-8869	-9899	-5086	-4855	0
1054	124	0	-7775	838	8613	3468	-8194	4725	-8493	-11331	-9273	-10532	-5884	-5951	0
1055	124	0	-10779	808	11587	4985	-11183	6197	-8660	-11352	-9341	-10910	-6239	-6642	0
1056	124	0	-11019	834	11853	5092	-11436	6343	-8745	-11234	-8989	-10673	-6266	-6840	0
1057	124	0	-8912	853	9765	4029	-9338	5309	-8664	-10798	-8277	-10107	-5734	-6716	0
1058	124	0	-5432	849	6281	2291	-5856	3565	-8347	-10237	-7313	-9325	-5005	-6522	0
1059	124	0	-2918	857	3775	1030	-3346	2316	-8225	-9651	-6658	-8601	-4560	-6524	0
1060	124	0	-1521	859	2380	331	-1950	1619	-8109	-9147	-6145	-8062	-4357	-6799	0
1061	124	0	-1965	851	2816	557	-2390	1833	-8012	-8537	-5982	-7736	-4438	-7399	0
1062	124	0	-4342	845	5187	1748	-4764	3016	-8148	-8068	-6105	-7692	-4976	-8190	0
1063	124	0	-7713	838	8551	3437	-8132	4694	-8058	-7645	-6303	-7697	-5707	-8949	0
1064	124	0	-11712	830	12542	5441	-12127	6686	-8122	-7298	-6574	-7845	-6275	-9765	0
1065	124	0	-14591	820	15411	6885	-15001	8115	-8153	-7003	-6813	-7711	-6592	-10064	0
1066	124	0	-14657	859	15516	6899	-15086	8187	-7833	-6601	-6528	-7228	-6254	-9731	0
1067	124	0	-12412	847	13259	5782	-12835	7053	-7552	-6272	-6112	-6656	-5579	-9022	0
1068	124	0	-8808	843	9651	3982	-9229	5247	-7135	-6081	-5509	-5930	-4700	-8215	0
1069	124	0	-6299	836	7135	2731	-6717	3985	-6962	-5808	-5173	-5546	-4011	-7474	0
1070	124	0	-4728	830	5558	1949	-5143	3194	-6894	-6000	-5005	-5635	-3856	-6947	0
1071	124	0	-5116	843	5959	2136	-5537	3401	-6898	-6097	-5230	-5967	-3823	-6855	0
1072	124	0	-7652	816	8468	3418	-8060	4642	-7339	-6458	-5831	-6815	-4409	-7075	0
1073	124	0	-11025	805	11830	5110	-11427	6317	-7631	-6790	-6485	-7701	-5086	-7399	0
1074	124	0	-15264	768	16032	7248	-15648	8400	-8140	-7278	-7121	-8747	-5816	-7630	0
1075	124	0	-18228	791	19019	8718	-18623	9905	-8510	-7668	-7443	-9463	-6076	-7697	0
1076	124	0	-18679	779	19458	8950	-19068	10118	-8794	-8029	-7422	-9773	-5915	-7339	0
1077	124	0	-16821	768	17589	8026	-17205	9178	-9114	-8310	-7110	-9756	-5418	-6636	0
1078	124	0	-13377	781	14158	6298	-13767	7469	-9244	-8570	-6582	-9498	-4659	-5790	0
1079	124	0	-11069	768	11837	5150	-11453	6302	-9626	-9030	-6308	-9507	-4172	-5356	0
1080	124	0	-9690	756	10446	4467	-10068	5601	-10064	-9694	-6370	-9676	-4099	-5245	0
1081	124	0	-10249	721	10970	4764	-10609	5845	-10571	-10404	-6916	-10165	-4363	-5546	0
1082	124	0	-12711	704	13415	6003	-13063	7059	-11187	-11442	-7769	-10827	-5061	-6281	0
1083	124	0	-16131	735	16866	7698	-16498	8800	-11808	-12388	-8780	-11715	-5835	-7224	0
1084	124	0	-20157	723	20880	9717	-20518	10801	-12332	-13451	-9862	-12419	-6724	-8223	0
1085	124	0	-23059	688	23747	11185	-23403	12217	-12761	-14169	-10679	-12788	-7224	-8867	0
1086	124	0	-23210	688	23898	11261	-23554	12293	-12860	-14606	-10854	-12716	-7137	-8949	0
1087	124	0	-20849	700	21549	10074	-21199	11124	-12829	-14969	-10763	-12379	-6669	-8667	0
1088	124	0	-17124	702	17826	8211	-17475	9264	-12625	-15133	-10573	-11768	-5959	-8303	0
1089	124	0	-14308	719	15027	6794	-14667	7873	-12545	-15271	-10454	-11310	-5492	-8000	0
1090	124	0	-12499	700	13199	5899	-12849	6949	-12410	-15578	-10549	-11242	-5412	-8033	0
1091	124	0	-12352	686	13038	5833	-12695	6862	-12317	-15754	-10821	-11323	-5538	-8260	0
1092	124	0	-14311	669	14980	6821	-14645	7824	-12545	-16251	-11510	-11804	-6239	-8997	0
1093	124	0	-17192	675	17867	8258	-17529	9271	-12813	-16718	-12214	-12509	-7013	-9837	0
1094	124	0	-20682	667	21349	10007	-21015	11008	-13174	-17103	-12945	-13234	-7857	-10660	0
1095	124	0	-23154	675	23829	11239	-23491	12252	-13453	-17551	-13314	-13647	-8212	-11104	0
1096	124	0	-22910	657	23567	11126	-23238	12112	-13612	-17816	-13261	-13830	-8208	-11217	0
1097	124	0	-20252	682	20934	9785	-20593	10808	-13702	-17716	-12916	-13444	-7622	-10922	0
1098	124	0	-16359	713	17072	7823	-16715	8892	-13810	-17677	-12353	-13166	-7071	-10578	0
1099	124	0	-13208	688	13896	6260	-13552	7292	-13469	-17543	-11707	-12726	-6537	-10140	0
1100	124	0	-11266	694	11960	5286	-11613	6327	-13733	-17512	-11506	-12873	-6388	-10297	0
1101	124	0	-10877	700	11577	5088	-11227	6138	-13799	-17436	-11463	-12953	-6642	-10553	0
1102	124	0	-12583	713	13296	5935	-12939	7004	-14109	-17580	-11777	-13514	-7178	-11061	0
1103	124	0	-15061	682	15743	7189	-15402	8212	-14354	-17665	-12222	-14035	-7897	-11779	0
1104	124	0	-18172	682	18854	8745	-18513	9768	-14493	-17624	-12644	-14453	-8600	-12258	0
1105	124	0	-20323	671	20994	9826	-20658	10832	-14672	-17671	-13019	-14761	-8978	-12577	0
1106	124	0	-19535	679	20214	9428	-19874	10446	-14518	-17471	-12722	-14571	-8770	-12144	0
1107	124	0	-16527	688	17215	7919	-16871	8951	-14220	-17250	-12328	-14020	-8122	-11513	0
1108	124	0	-12082	692	12774	5695	-12428	6733	-13677	-16947	-11543	-13370	-7362	-10658	0
1109	124	0	-8493	708	9201	3892	-8847	4954	-13345	-16453	-11110	-12798	-6801	-9934	0
1110	124	0	-5952	700	6652	2626	-6302	3676	-13063	-16162	-10784	-12450	-6497	-9585	0
1111	124	0	-5283	719	6002	2282	-5642	3360	-12947	-16088	-10836	-12520	-6640	-9564	0
1112	124	0	-6350	698	7048	2826	-6699	3873	-12854	-16055	-11228	-12821	-7181	-9959	0
1113	124	0	-8654	692	9346	3981	-9000	5019	-12976	-16171	-11653	-13250	-7841	-10382	0
1114	124	0	-11505	684	12189	5410	-11847	6436	-13217	-16391	-12270	-13812	-8580	-11123	0
1115	124	0	-13439	688	14127	6375	-13783	7407	-13483	-16567	-12635	-14012	-8929	-11370	0
1116	124	0	-12768	711	13479	6028	-13123	7095	-13541	-16790	-12637	-13876	-8867	-11304	0
1117	124	0	-9601	706	10307	4447	-9954	5506	-13316	-16823	-12293	-13343	-8161	-10739	0
1118	124	0	-5320	746	6066	2287	-5693	3406	-13312	-17011	-11954	-12819	-7393	-10252	0
1119	124	0	-1808	746	2554	531	-2181	1650	-13345	-17130	-11709	-12383	-6877	-9876	0
1120	124	0	594	739	145	-666	224	442	-13494	-17553	-12031	-12293	-6621	-9797	0
1121	124	0	1240	754	-486	-997	863	134	-13607	-18088	-12386	-12520	-6716	-10072	0
1122	124	0	-138	719	857	-290	-497	788	-13843	-18804	-12846	-13019	-7228	-10371	0
1123	124	0	-2512	723	3235	894	-2873	1979	-14032	-19590	-13632	-13696	-7969	-11083	0
1124	124	0	-5539	711	6250	2414	-5894	3480	-14169	-20278	-14416	-14218	-8621	-11453	0
1125	124	0	-7487	713	8200	3387	-7843	4456	-14163	-20963	-14906	-14575	-8863	-11480	0
1126	124	0	-7007	731	7738	3138	-7372	4234	-14088	-21388	-15118	-14623	-8646	-11046	0
1127	124	0	-4171	741	4912	1715	-4541	2826	-14004	-21613	-15042	-14456	-8151	-10235	0
1128	124	0	-113	779	892	-333	-502	835	-13964	-21762	-14910	-14148	-7337	-9321	0
1129	124	0	2932	777	-2155	-1854	2543	-689	-14084	-22100	-14945	-14196	-6894	-8737	0
1130	124	0	4996	791	-4205	-2893	4600	-1707	-14520	-22653	-15180	-14497	-6704	-8470	0
1131	124	0	5133	772	-4361	-2952	4747	-1794	-15079	-23483	-15492	-15009	-7016	-8718	0
1132	124	0	3365	785	-2580	-2075	2972	-897	-15811	-24135	-16241	-15906	-7564	-9525	0
1133	124	0	437	768	331	-602	53	549	-16499	-24791	-16889	-16967	-8439	-10541	0
1134	124	0	-3178	781	3959	1198	-3568	2370	-17417	-25247	-17553	-18084	-9362	-11742	0
1135	124	0	-5845	764	6609	2540	-6227	3686	-18267	-25792	-18088	-18763	-9971	-12951	0
1136	124	0	-5993	764	6757	2614	-6375	3760	-18618	-26114	-18049	-19120	-9956	-13649	0
1137	124	0	-3792	776	4568	1508	-4180	2672	-18864	-26056	-17826	-18953	-9616	-14156	0
1138	124	0	-270	781	1051	-255	-660	916	-18715	-25730	-17122	-18476	-9059	-14330	0
1139	124	0	2255	783	-1472	-1519	1863	-344	-18591	-25549	-16740	-18094	-8786	-14959	0
1140	124	0	3980	787	-3193	-2383	3586	-1203	-18395	-25229	-16350	-17809	-8677	-15710	0
1141	124	0	3626	777	-2849	-2201	3237	-1036	-18292	-24876	-16439	-17747	-8931	-16848	0
1142	124	0	1506	750	-756	-1128	1131	-3	-18137	-24659	-16781	-17894	-9680	-18253	0
1143	124	0	-1673	719	2392	477	-2032	1555	-18028	-24329	-17266	-18189	-10571	-19727	0
1144	124	0	-5651	702	6353	2474	-6002	3527	-18104	-24114	-17714	-18410	-11494	-21219	0
1145	124	0	-8526	692	9218	3917	-8872	4955	-18127	-23658	-18005	-18371	-12045	-22294	0
1146	124	0	-9075	663	9738	4206	-9406	5200	-18102	-23468	-17859	-18022	-12222	-22946	0
1147	124	0	-7077	677	7754	3200	-7415	4215	-17844	-23031	-17310	-17304	-11721	-23078	0
1148	124	0	-3960	653	4613	1653	-4286	2633	-17710	-22781	-16524	-16590	-11038	-23117	0
1149	124	0	-1583	624	2207	479	-1895	1415	-17624	-22593	-15849	-15911	-10718	-23089	0
1150	124	0	-448	613	1061	-82	-754	837	-17719	-22544	-15395	-15535	-10644	-23431	0
1151	124	0	-1036	580	1616	228	-1326	1098	-17849	-22474	-15213	-15399	-10875	-24013	0
1152	124	0	-3381	566	3947	1407	-3664	2256	-18125	-22653	-15184	-15582	-11339	-24783	0
1153	124	0	-7019	550	7569	3234	-7294	4059	-18503	-22932	-15578	-15985	-12134	-25747	0
1154	124	0	-11074	550	11624	5262	-11349	6087	-18567	-23225	-15838	-16325	-12759	-26523	0
1155	124	0	-14418	516	14934	6951	-14676	7725	-18798	-23757	-16022	-16575	-13110	-26997	0
1156	124	0	-14942	508	15450	7217	-15196	7979	-18808	-24310	-15962	-16505	-12941	-27004	0
1157	124	0	-13153	492	13645	6330	-13399	7068	-18697	-25004	-15349	-16117	-12159	-26469	0
1158	124	0	-10136	508	10644	4814	-10390	5576	-18755	-25891	-14974	-15793	-11356	-25982	0
1159	124	0	-7824	506	8330	3659	-8077	4418	-18924	-26773	-14555	-15525	-10660	-25454	0
1160	124	0	-6532	498	7030	3017	-6781	3764	-19112	-27755	-14291	-15521	-10258	-25119	0
1161	124	0	-7084	485	7569	3299	-7326	4027	-19689	-28777	-14297	-15878	-10179	-25152	0
1162	124	0	-9327	475	9802	4426	-9564	5138	-20177	-29594	-14390	-16216	-10410	-25313	0
1163	124	0	-12812	465	13277	6173	-13044	6871	-20856	-30426	-14464	-16817	-10864	-25575	0
1164	124	0	-16800	450	17250	8175	-17025	8850	-21530	-30915	-14507	-17201	-11205	-25899	0
1165	124	0	-19808	453	20261	9677	-20034	10357	-21964	-31294	-14096	-17149	-11244	-25745	0
1166	124	0	-20227	463	20690	9882	-20458	10576	-22445	-31100	-13159	-16715	-10829	-25091	0
1167	124	0	-18134	453	18587	8840	-18360	9520	-22490	-30646	-11828	-15793	-9810	-24141	0
1168	124	0	-14880	475	15355	7202	-15117	7915	-22517	-30023	-10410	-14691	-8646	-22996	0
1169	124	0	-12092	477	12569	5807	-12330	6523	-22311	-29301	-8989	-13545	-7651	-22110	0
1170	124	0	-10451	475	10926	4988	-10688	5700	-21993	-28411	-7889	-12485	-6892	-21404	0
1171	124	0	-10643	467	11110	5088	-10876	5788	-21650	-27850	-6966	-11791	-6691	-21169	0
1172	124	0	-12496	455	12951	6020	-12723	6703	-21194	-26678	-6149	-11180	-6621	-21165	0
1173	124	0	-15648	465	16113	7591	-15880	8289	-20653	-25619	-5573	-10652	-6945	-21405	0
1174	124	0	-19408	444	19852	9482	-19630	10148	-20304	-24573	-5214	-10295	-7321	-21937	0
1175	124	0	-22254	442	22696	10906	-22475	11569	-19679	-23409	-4432	-9767	-7199	-21943	0
1176	124	0	-22646	438	23084	11104	-22865	11761	-19044	-21974	-3375	-8887	-6766	-21863	0
1177	124	0	-20647	450	21097	10098	-20872	10773	-18435	-20443	-1972	-7637	-5887	-21324	0
1178	124	0	-17466	453	17919	8506	-17692	9186	-17652	-18577	-368	-6178	-4931	-20783	0
1179	124	0	-15008	467	15475	7270	-15241	7971	-17081	-16781	840	-5067	-4151	-20600	0
1180	124	0	-13576	444	14020	6566	-13798	7232	-16528	-14903	1874	-4097	-3695	-20657	0
1181	124	0	-13983	417	14400	6783	-14191	7408	-16202	-13170	2481	-3509	-3587	-21072	0
1182	124	0	-16234	376	16610	7929	-16422	8493	-15940	-11544	2686	-3348	-3932	-21770	0
1183	124	0	-19528	327	19855	9600	-19691	10091	-15789	-10064	2737	-3235	-4399	-22602	0
1184	124	0	-23439	258	23697	11590	-23568	11977	-15463	-8627	2750	-3065	-4805	-23312	0
1185	124	0	-26446	174	26620	13136	-26533	13397	-15166	-7242	2908	-2754	-4925	-23768	0
1186	124	0	-26801	126	26927	13337	-26864	13526	-14744	-5948	3220	-2037	-4582	-23799	0
1187	124	0	-24882	83	24965	12399	-24923	12524	-14134	-4733	3947	-1096	-3748	-23303	0
1188	124	0	-21680	65	21745	10807	-21712	10905	-13593	-3629	4611	-230	-2873	-22670	0
1189	124	0	-19151	97	19248	9527	-19199	9672	-12953	-2857	4976	516	-2159	-22166	0
1190	124	0	-17755	145	17900	8805	-17827	9022	-12615	-2671	5071	770	-1804	-21815	0
1191	124	0	-18120	211	18331	8954	-18225	9271	-12547	-2770	4669	659	-1831	-21828	0
1192	124	0	-20403	287	20690	10058	-20546	10488	-12547	-3237	3881	91	-2240	-21999	0
1193	124	0	-23773	426	24199	11673	-23986	12312	-12648	-3901	2780	-772	-2859	-22308	0
1194	124	0	-27823	607	28430	13608	-28126	14518	-12908	-4518	1666	-1670	-3532	-22550	0
1195	124	0	-30965	818	31783	15073	-31374	16300	-13100	-5218	814	-2318	-3969	-22362	0
1196	124	0	-30730	1053	31783	14838	-31256	16418	-13034	-5490	543	-2461	-3703	-21632	0
1197	124	0	-29746	1323	31069	14211	-30407	16196	-12965	-5647	585	-2196	-3135	-20453	0
1198	124	0	-26456	1656	28112	12400	-27284	14884	-12602	-5352	904	-1691	-2240	-18994	0
1199	124	0	-23758	2005	25763	10876	-24760	13884	-11816	-4774	1231	-1018	-1538	-17434	0
1200	124	0	-22077	2322	24399	9877	-23238	13360	-10955	-4172	1317	-599	-1032	-15814	0
1201	124	0	-22006	2661	24667	9672	-23336	13664	-10055	-3317	1063	-448	-938	-14439	0
1202	124	0	-23774	2910	26684	10432	-25229	14797	-8995	-2580	618	-442	-1146	-13046	0
1203	124	0	-26479	3018	29497	11730	-27988	16257	-7833	-1602	48	-585	-1569	-11510	0
1204	124	0	-28711	3072	31783	12819	-30247	17427	-6520	-710	-609	-766	-1922	-9923	0
1205	124	0	-28714	3069	31783	12822	-30248	17426	-5026	292	-1103	-642	-1910	-7626	0
1206	124	0	-28934	2849	31783	13042	-30358	17316	-3255	1169	-1274	-283	-1482	-4716	1
1207	124	0	-29300	2483	31783	13408	-30541	17133	-1441	2048	-1086	273	-514	-1392	0
1208	124	0	-25357	1998	27355	11679	-26356	14676	481	2871	-776	1018	622	2277	0
1209	124	0	-22199	1344	23543	10427	-22871	12443	2231	3408	-688	1342	1542	5575	0
1210	124	0	-19776	764	20540	9506	-20158	10652	4011	3730	-673	1505	2170	8887	0
1211	124	0	-18925	335	19260	9295	-19092	9797	5635	3899	-892	1363	2405	11597	0
1212	124	0	-19652	60	19712	9796	-19682	9886	6921	4039	-1462	937	2293	13948	0
1213	125	0	-21440	-170	21270	10805	-21355	10550	7954	4128	-2110	300	1932	16032	0
1214	125	0	-23521	-298	23223	11909	-23372	11462	9017	4068	-2580	-143	1538	17586	0
1215	125	0	-24904	-360	24544	12632	-24724	12092	9880	4236	-2888	-424	1423	19235	0
1216	125	0	-23529	-358	23171	11943	-23350	11406	10720	4357	-2801	-364	1744	19147	0
1217	125	0	-19777	-337	19440	10057	-19608	9551	11777	4694	-2172	285	2485	19083	0
1218	125	0	-15028	-281	14747	7654	-14887	7233	12456	4923	-1612	911	3369	18992	0
1219	125	0	-10481	-219	10262	5350	-10371	5021	13349	5598	-909	1751	4114	18878	0
1220	125	0	-7282	-155	7127	3718	-7204	3486	14041	6314	-440	2492	4541	18806	0
1221	125	0	-5697	-110	5587	2903	-5642	2738	14639	7038	-230	2869	4514	18701	0
1222	125	0	-5872	-64	5808	2968	-5840	2872	15190	7878	-153	3276	4268	18581	0
1223	125	0	-7105	1	7106	3552	-7105	3553	15628	8842	-157	3532	3505	18466	0
1224	125	0	-8848	87	8935	4380	-8891	4511	15931	10002	-83	3901	3072	18474	0
1225	125	0	-9815	129	9944	4843	-9879	5036	16251	11176	161	4481	2832	18327	0
1226	125	0	-8210	188	8398	4011	-8304	4293	16441	12499	1037	5356	3039	18278	0
1227	125	0	-4220	209	4429	2005	-4324	2319	17060	14336	2328	6850	3788	18177	0
1228	125	0	1012	269	-743	-640	877	-237	17512	16375	3907	8378	4768	18049	0
1229	125	0	5644	308	-5336	-2976	5490	-2514	18173	18748	5402	9868	5678	17906	0
1230	125	0	9362	341	-9021	-4851	9191	-4340	18515	21200	6910	11321	6235	17873	0
1231	125	0	11453	353	-11100	-5903	11276	-5373	18428	21518	8074	12549	6495	17758	0
1232	125	0	11782	362	-11420	-6072	11601	-5529	18303	21361	9098	13580	6454	17669	0
1233	125	0	10968	376	-10592	-5672	10780	-5108	18197	21229	9946	14373	6196	17636	0
1234	125	0	9631	380	-9251	-5005	9441	-4435	18152	21097	10850	15221	6045	17553	0
1235	125	0	9059	395	-8664	-4727	8861	-4134	18092	21054	11764	16237	6289	17428	0
1236	125	0	10888	409	-10479	-5648	10683	-5035	17943	20919	12854	16813	6698	17347	0
1237	125	0	15052	417	-14635	-7734	14843	-7109	17964	20779	14334	16817	7857	17240	0
1238	125	0	20195	448	-19747	-10321	19971	-9649	17766	20707	15017	16645	9005	17273	0
1239	125	0	24906	461	-24445	-12683	24675	-11992	17683	20581	14980	16522	10004	17120	0
1240	125	0	28342	467	-27875	-14404	28108	-13704	17609	20564	14831	16557	10666	17035	0
1241	125	0	30046	477	-29569	-15261	29807	-14546	17533	20395	14788	16408	10891	16907	0
1242	125	0	29745	479	-29266	-15112	29505	-14393	17386	20309	14666	16365	10768	16862	0
1243	125	0	28365	461	-27904	-14413	28134	-13721	17318	20179	14654	16202	10411	16718	0
1244	125	0	26228	475	-25753	-13351	25990	-12639	17285	20051	14534	16195	9936	16703	0
1245	125	0	24878	475	-24403	-12676	24640	-11964	17110	19991	14441	16100	9754	16522	0
1246	125	0	26072	494	-25578	-13283	25825	-12542	17048	19964	14365	16059	10035	16484	0
1247	125	0	29365	506	-28859	-14935	29112	-14176	16982	19747	14282	15952	10701	16400	0
1248	125	0	32300	516	-31784	-16408	32042	-15634	16841	19706	14311	15811	11603	16301	0
1249	125	0	32317	533	-31784	-16425	32050	-15625	16767	19595	14183	15791	12171	16272	0
1250	125	0	32354	570	-31784	-16462	32069	-15607	16720	19510	14061	15725	12610	16154	0
1251	125	0	32362	578	-31784	-16470	32073	-15603	16627	19409	14061	15562	12592	16078	0
1252	125	0	32342	558	-31784	-16450	32063	-15613	16557	19322	13952	15539	12092	16026	0
1253	125	0	32334	550	-31784	-16442	32059	-15617	16486	19182	13894	15512	11482	15948	0
1254	125	0	32348	564	-31784	-16456	32066	-15610	16412	19107	13768	15390	10823	15847	0
1255	125	0	32344	560	-31784	-16452	32064	-15612	16241	19095	13729	15333	10621	15673	0
1256	125	0	32356	572	-31784	-16464	32070	-15606	16224	18961	13733	15242	10759	15657	0
1257	125	0	32360	576	-31784	-16468	32072	-15604	16121	18790	13645	15120	11286	15640	0
1258	125	0	32387	603	-31784	-16495	32085	-15590	16061	18779	13589	15058	12161	15531	0
1259	125	0	32391	607	-31784	-16499	32087	-15588	15995	18587	13483	15099	12598	15461	0
1260	125	0	32400	616	-31784	-16508	32092	-15584	15946	18538	13372	14908	12965	15372	0
1261	125	0	32398	614	-31784	-16506	32091	-15585	15845	18445	13389	14877	12846	15291	0
1262	125	0	32426	642	-31784	-16534	32105	-15571	15739	18362	13292	14755	12243	15294	0
1263	125	0	32400	616	-31784	-16508	32092	-15584	15725	18284	13271	14631	11523	15186	0
1264	125	0	32414	630	-31784	-16522	32099	-15577	15618	18158	13155	14598	10621	15069	0
1265	125	0	32430	646	-31784	-16538	32107	-15569	15487	18100	13030	14598	10107	14972	0
1266	125	0	32451	667	-31784	-16559	32117	-15558	15430	18001	13007	14480	10025	14955	0
1267	125	0	32484	700	-31784	-16592	32134	-15542	15424	17894	12976	14482	10340	14905	0
1268	125	0	32509	725	-31784	-16617	32146	-15529	15326	17820	12893	14373	10931	14827	0
1269	125	0	32536	752	-31784	-16644	32160	-15516	15240	17725	12854	14297	11261	14757	0
1270	125	0	32544	760	-31784	-16652	32164	-15512	15147	17601	12755	14191	11424	14668	0
1271	125	0	32542	758	-31784	-16650	32163	-15513	15073	17599	12666	14129	11176	14555	0
1272	125	0	32550	766	-31784	-16658	32167	-15509	14984	17456	12596	14074	10483	14480	0
1273	125	0	32573	789	-31784	-16681	32178	-15497	14899	17368	12542	13958	9752	14423	0
1274	125	0	32575	791	-31784	-16683	32179	-15496	14833	17264	12421	13933	8976	14392	0
1275	125	0	32591	807	-31784	-16699	32187	-15488	14794	17101	10834	13867	8605	14262	0
1276	125	0	32602	818	-31784	-16710	32193	-15483	14683	17101	10093	13789	8700	14214	0
1277	125	0	32618	834	-31784	-16726	32201	-15475	14582	17075	10425	13744	9302	14101	0
1278	125	0	32641	857	-31784	-16749	32212	-15463	14540	16914	11073	13612	10070	14076	0
1279	125	0	32672	888	-31784	-16780	32228	-15448	14449	16885	11636	13547	10605	14020	0
1280	125	0	32653	869	-31784	-16761	32218	-15457	14375	16806	12035	13473	10922	13874	0
1281	125	0	32657	873	-31784	-16765	32220	-15455	14299	16718	12068	13424	10778	13855	0
1282	125	0	32649	865	-31784	-16757	32216	-15459	14323	16565	11882	13372	10282	13744	0
1283	125	0	32658	874	-31784	-16766	32221	-15455	14222	16501	11558	13279	9554	13725	0
1284	125	0	32653	869	-31784	-16761	32218	-15457	14096	16478	11059	13205	8848	13628	0
1285	125	0	32645	861	-31784	-16753	32214	-15461	14039	16356	10697	13133	8413	13665	0
1286	125	0	32649	865	-31784	-16757	32216	-15459	14033	16239	10691	13170	8456	13512	0
1287	125	0	32664	880	-31784	-16772	32224	-15452	13925	16230	10836	13044	8995	13411	0
1288	125	0	32674	890	-31784	-16782	32229	-15447	13822	16131	11114	12965	9630	13347	0
1289	125	0	32676	892	-31784	-16784	32230	-15446	13775	16065	11234	12939	10138	13349	0
1290	125	0	32676	892	-31784	-16784	32230	-15446	13684	16003	11092	12879	10367	13232	0
1291	125	0	32666	882	-31784	-16774	32225	-15451	13663	15892	10710	12862	10233	13135	0
1292	125	0	32680	896	-31784	-16788	32232	-15444	13601	15760	10016	12701	9622	13108	0
1293	125	0	32645	861	-31784	-16753	32214	-15461	13539	15729	9071	12654	8854	13095	0
1294	125	0	30419	834	-29585	-15626	30002	-14375	13380	15632	8142	12633	8060	12998	0
1295	125	0	27006	832	-26174	-13919	26590	-12671	13360	15585	7375	12559	7692	12908	0
1296	125	0	26346	845	-25501	-13595	25923	-12328	13294	15488	7036	12400	7839	12850	0
1297	125	0	27946	849	-27097	-14397	27521	-13124	13199	15407	7069	12423	8361	12815	0
1298	125	0	31053	857	-30196	-15955	30624	-14669	13137	15322	7327	12295	9154	12697	0
1299	125	0	32629	845	-31784	-16737	32206	-15469	13110	15263	7566	12303	9764	12615	0
1300	125	0	32622	838	-31784	-16730	32203	-15473	13003	15159	7657	12214	10091	12610	0
1301	125	0	32616	832	-31784	-16724	32200	-15476	12961	15073	7309	12128	10053	12569	0
1302	125	0	31916	816	-31100	-16366	31508	-15142	12836	15079	6564	12066	9515	12466	0
1303	125	0	28261	799	-27462	-14530	27861	-13331	12906	14957	5723	11475	8815	12472	0
1304	125	0	23483	785	-22698	-12134	23090	-10956	12697	14885	4737	10573	7969	12363	0
1305	125	0	19687	772	-18915	-10229	19301	-9071	12774	14769	4190	10107	7474	12260	0
1306	125	0	18260	760	-17500	-9510	17880	-8370	12650	14753	3819	9872	7503	12206	0
1307	125	0	19069	764	-18305	-9916	18687	-8770	12555	14612	3969	9804	7926	12115	0
1308	125	0	21246	739	-20507	-10992	20876	-9884	12565	14581	4308	10152	8504	12055	0
1309	125	0	22707	733	-21974	-11720	22340	-10620	12423	14503	4535	10227	8848	11989	0
1310	125	0	23176	715	-22461	-11945	22818	-10873	12359	14431	4553	10097	8939	11936	0
1311	125	0	21733	700	-21033	-11216	21383	-10166	12332	14388	4432	9717	8681	11874	0
1312	125	0	18274	690	-17584	-9482	17929	-8447	12239	14251	3761	8873	7921	11785	0
1313	125	0	14005	713	-13292	-7359	13648	-6289	12253	14183	3090	8016	7020	11822	0
1314	125	0	8729	647	-8082	-4688	8405	-3717	12165	14097	2314	7055	6012	11791	0
1315	125	0	4508	642	-3866	-2575	4187	-1612	12111	14022	1567	6186	5329	11698	0
1316	125	0	2916	651	-2265	-1783	2590	-807	12049	13975	1313	5653	5274	11605	0
1317	125	0	3749	655	-3094	-2202	3421	-1219	11932	12955	1220	5402	5513	11554	0
1318	125	0	6042	655	-5387	-3348	5714	-2366	11886	11556	1344	5290	6043	11469	0
1319	125	0	7746	665	-7081	-4205	7413	-3208	11713	10210	1387	5045	6392	11465	0
1320	125	0	8517	680	-7837	-4598	8177	-3578	10862	8850	1193	4644	6452	11308	0
1321	125	0	7343	647	-6696	-3995	7019	-3024	9909	7630	861	4048	6147	11304	0
1322	125	0	4322	638	-3684	-2480	4003	-1523	8830	6345	203	3175	5367	11261	0
1323	125	0	419	636	217	-527	101	426	7905	5319	-533	2285	4458	11199	0
1324	125	0	-4518	609	5127	1954	-4822	2868	6815	4493	-983	1466	3596	11195	0
1325	125	0	-8375	595	8970	3890	-8672	4782	5878	3781	-1361	962	3032	11083	0
1326	125	0	-9582	566	10148	4508	-9865	5357	5172	3466	-1049	983	2944	11067	0
1327	125	0	-8191	601	8792	3795	-8491	4696	4663	3608	-263	1416	3389	10937	0
1328	125	0	-5258	589	5847	2334	-5552	3218	4293	4009	888	2322	4083	10945	0
1329	125	0	-2879	599	3478	1140	-3178	2038	3788	4656	1881	3026	4624	10875	0
1330	125	0	-1238	595	1833	321	-1535	1214	3620	5418	3018	3701	4941	10838	0
1331	125	0	-1559	580	2139	489	-1849	1359	3344	6140	3674	4099	4784	10169	0
1332	125	0	-3548	564	4112	1492	-3830	2338	3020	6894	3899	4225	4277	8904	0
1333	125	0	-6565	547	7112	3009	-6838	3829	2847	7515	3947	4145	3755	7581	0
1334	125	0	-10383	519	10902	4932	-10642	5710	2657	8008	4029	4004	3047	6369	0
1335	125	0	-13280	521	13801	6379	-13540	7161	2781	8726	4213	4128	2764	5598	0
1336	125	0	-13394	535	13929	6429	-13661	7232	2983	9449	4774	4681	2954	5348	0
1337	125	0	-11062	550	11612	5256	-11337	6081	3474	10363	5657	5550	3627	5676	0
1338	125	0	-7325	547	7872	3389	-7598	4209	4101	11480	6757	6741	4506	6314	0
1339	125	0	-4117	560	4677	1778	-4397	2618	4613	12474	7756	7668	5166	6551	0
1340	125	0	-1874	558	2432	658	-2153	1495	5298	12988	8407	8495	5699	6724	0
1341	125	0	-1713	545	2258	584	-1985	1401	5618	12982	8852	8759	5711	6570	0
1342	125	0	-3327	533	3860	1397	-3593	2196	5876	12910	8859	8803	5303	5920	0
1343	125	0	-6111	541	6652	2785	-6381	3596	5816	12866	8671	8559	4685	5133	0
1344	125	0	-9825	517	10342	4654	-10083	5429	5752	12852	8279	8309	4042	4207	0
1345	125	0	-12775	508	13283	6133	-13029	6895	5544	12796	8171	8027	3680	3497	0
1346	125	0	-13120	516	13636	6302	-13378	7076	5383	12712	8268	7981	3668	3164	0
1347	125	0	-11143	547	11690	5298	-11416	6118	5177	12613	8539	8250	4054	3245	0
1348	125	0	-7665	556	8221	3554	-7943	4388	5016	12571	9003	8510	4762	3427	0
1349	125	0	-4943	554	5497	2194	-5220	3025	4725	12522	9110	8411	5117	3369	0
1350	125	0	-3248	556	3804	1346	-3526	2180	4299	12476	9083	8138	5144	2933	0
1351	125	0	-3486	547	4033	1469	-3759	2290	3604	11808	8722	7552	4766	2246	0
1352	125	0	-5640	527	6167	2556	-5903	3347	2774	10514	7975	6495	4027	1164	0
1353	125	0	-8878	525	9403	4176	-9140	4964	1926	9137	7110	5430	3005	-129	0
1354	125	0	-13002	525	13527	6238	-13264	7026	1067	7732	6272	4279	2021	-1344	0
1355	125	0	-16486	508	16994	7989	-16740	8751	230	6322	5532	3375	1243	-2489	0
1356	125	0	-17136	508	17644	8314	-17390	9076	-483	5241	5259	2878	989	-3133	0
1357	125	0	-15535	508	16043	7513	-15789	8275	-1049	4108	5441	2772	1146	-3523	0
1358	125	0	-12659	498	13157	6080	-12908	6827	-1654	3152	5622	2748	1581	-3810	0
1359	125	0	-10086	523	10609	4781	-10347	5566	-2232	2304	5872	2686	1777	-4335	0
1360	125	0	-8712	535	9247	4088	-8979	4891	-2871	1307	5901	2531	1652	-5152	0
1361	125	0	-9199	533	9732	4333	-9465	5132	-3536	382	5730	2042	1228	-6370	0
1362	125	0	-11574	514	12088	5530	-11831	6301	-4306	-424	5232	1293	318	-8023	0
1363	125	0	-15082	531	15613	7275	-15347	8072	-5032	-1239	4642	574	-721	-9775	0
1364	125	0	-19428	517	19945	9455	-19686	10231	-5721	-2044	4108	-252	-1778	-11591	0
1365	125	0	-22985	537	23522	11224	-23253	12029	-6264	-2754	3670	-737	-2485	-12990	0
1366	125	0	-23778	547	24325	11615	-24051	12436	-6685	-3268	3765	-795	-2591	-13907	0
1367	125	0	-22120	545	22665	10787	-22392	11605	-6871	-3748	4136	-453	-2359	-14313	0
1368	125	0	-18924	549	19473	9187	-19198	10011	-7053	-4006	4586	81	-1782	-14410	0
1369	125	0	-16263	550	16813	7856	-16538	8681	-7296	-4489	4935	452	-1476	-14751	0
1370	125	0	-14593	566	15159	7013	-14876	7862	-7686	-4871	5193	502	-1311	-15275	0
1371	125	0	-14772	583	15355	7094	-15063	7969	-8025	-5336	5094	397	-1526	-16082	0
1372	125	0	-16857	550	17407	8153	-17132	8978	-8551	-5631	4776	-102	-2186	-16930	0
1373	125	0	-19992	525	20517	9733	-20254	10521	-9100	-5808	4254	-628	-2993	-17962	0
1374	125	0	-23878	498	24376	11690	-24127	12437	-9387	-5736	3705	-1074	-3705	-18808	0
1375	125	0	-27102	504	27606	13299	-27354	14055	-9674	-5459	3472	-1354	-4211	-19400	0
1376	125	0	-27519	502	28021	13508	-27770	14261	-9703	-4914	3761	-1210	-4101	-19299	0
1377	125	0	-25639	467	26106	12586	-25872	13286	-9511	-4221	4419	-754	-3410	-18699	0
1378	125	0	-22130	494	22624	10818	-22377	11559	-9112	-3490	5203	-38	-2690	-17983	0
1379	125	0	-19220	498	19718	9361	-19469	10108	-8873	-2651	5905	504	-2004	-17481	0
1380	125	0	-17283	481	17764	8401	-17523	9122	-8745	-1778	6374	830	-1610	-17089	0
1381	125	0	-17231	463	17694	8384	-17462	9078	-8541	-1148	6584	876	-1683	-16996	0
1382	125	0	-19103	448	19551	9327	-19327	9999	-8435	-572	6446	647	-2048	-17364	0
1383	125	0	-22037	422	22459	10807	-22248	11440	-8332	-38	6198	304	-2605	-17679	0
1384	125	0	-25778	384	26162	12697	-25970	13273	-8254	376	5821	-147	-3185	-17968	0
1385	125	0	-28590	358	28948	14116	-28769	14653	-7985	700	5633	-242	-3459	-17805	0
1386	125	0	-28790	335	29125	14227	-28957	14730	-7750	1032	5554	-27	-3113	-17267	0
1387	125	0	-26295	337	26632	12979	-26463	13484	-7160	1453	6027	677	-2421	-15939	0
1388	125	0	-22515	312	22827	11101	-22671	11569	-6665	1784	6481	1455	-1445	-14563	0
1389	125	0	-19039	339	19378	9350	-19208	9858	-6153	1984	6760	2069	-659	-13232	0
1390	125	0	-16676	304	16980	8186	-16828	8642	-5686	2157	6811	2543	-172	-12169	0
1391	125	0	-16253	291	16544	7981	-16398	8417	-5410	2172	6568	2632	-32	-11467	0
1392	125	0	-17716	275	17991	8720	-17853	9133	-5422	1879	5759	2267	-302	-11131	0
1393	125	0	-20489	265	20754	10112	-20621	10509	-5643	1460	4850	1782	-973	-11094	0
1394	125	0	-24153	261	24414	11946	-24283	12337	-5953	944	3868	874	-1627	-11250	0
1395	125	0	-27172	261	27433	13455	-27302	13847	-6149	302	3063	389	-2021	-11209	0
1396	125	0	-27628	265	27893	13681	-27760	14079	-6429	-259	2551	23	-2064	-10898	0
1397	125	0	-25721	265	25986	12728	-25853	13125	-6687	-876	2547	-87	-1553	-10289	0
1398	125	0	-22502	269	22771	11116	-22636	11520	-7028	-1652	2531	-226	-913	-9668	0
1399	125	0	-19784	269	20053	9757	-19918	10161	-7352	-2580	2506	-461	-558	-9430	0
1400	125	0	-18244	271	18515	8986	-18379	9393	-7921	-3697	2201	-960	-589	-9566	0
1401	125	0	-18430	263	18693	9083	-18561	9478	-8759	-4945	1726	-1881	-882	-10095	0
1402	125	0	-20667	240	20907	10213	-20787	10573	-9698	-6345	840	-3080	-1650	-10916	0
1403	125	0	-23919	226	24145	11846	-24032	12185	-10497	-7695	-133	-4403	-2692	-12033	0
1404	125	0	-27990	219	28209	13885	-28099	14214	-11257	-8850	-1107	-5633	-3713	-12945	0
1405	125	0	-31389	219	31608	15585	-31498	15913	-11843	-9981	-1903	-6570	-4386	-13812	0
1406	125	0	-31558	225	31783	15666	-31670	16004	-12293	-10831	-2275	-7179	-4671	-14016	0
1407	125	0	-30070	254	30324	14908	-30197	15289	-12435	-11337	-2283	-7238	-4355	-13622	0
1408	125	0	-26890	258	27148	13316	-27019	13703	-12514	-12053	-2262	-7178	-3936	-13219	0
1409	125	0	-23921	259	24180	11831	-24050	12219	-12637	-12683	-2366	-7280	-3689	-12982	0
1410	125	0	-22023	265	22288	10879	-22155	11276	-12838	-13366	-2686	-7430	-3699	-12906	0
1411	125	0	-22050	269	22319	10890	-22184	11294	-13083	-14243	-3327	-8074	-4108	-13316	0
1412	125	0	-23790	250	24040	11770	-23915	12145	-13566	-15238	-4392	-8964	-4956	-14097	0
1413	125	0	-26704	225	26929	13239	-26816	13577	-14162	-16437	-5693	-10099	-6054	-15135	0
1414	125	0	-30479	213	30692	15133	-30585	15452	-14757	-17822	-6978	-11294	-7178	-16305	0
1415	125	0	-31580	203	31783	15688	-31681	15993	-15271	-19029	-8109	-12212	-7950	-17236	0
1416	125	0	-31607	176	31783	15715	-31695	15979	-15684	-20259	-8772	-12833	-8264	-17820	0
1417	125	0	-31640	143	31783	15748	-31711	15963	-15876	-21182	-9046	-12988	-8082	-17950	0
1418	125	0	-28212	104	28316	14054	-28264	14210	-16109	-22017	-9150	-12961	-7802	-17880	0
1419	125	0	-25154	48	25202	12553	-25178	12625	-16280	-22665	-9292	-13091	-7474	-18137	0
1420	125	0	-22933	7	22940	11463	-22936	11473	-16288	-23446	-9538	-13316	-7500	-18470	0
1421	125	0	-22650	-65	22585	11357	-22617	11260	-16573	-24224	-10060	-13808	-7851	-19083	0
1422	125	0	-24170	-128	24042	12149	-24106	11957	-17000	-25088	-10871	-14683	-8586	-19801	0
1423	125	0	-26689	-143	26546	13416	-26617	13201	-17458	-25811	-11870	-15630	-9502	-20672	0
1424	125	0	-29935	-102	29833	15018	-29884	14865	-17851	-26482	-12811	-16488	-10307	-21462	0
1425	125	0	-31833	-50	31783	15941	-31808	15866	-18222	-26973	-13581	-17106	-10799	-21817	0
1426	125	0	-31733	50	31783	15841	-31758	15916	-18284	-27181	-13869	-17190	-10813	-21469	0
1427	125	0	-29331	151	29482	14590	-29406	14816	-18288	-27128	-13731	-16883	-10272	-20565	0
1428	125	0	-25040	331	25371	12354	-25205	12851	-17929	-26789	-13399	-16317	-9331	-19314	0
1429	125	0	-21047	552	21599	10247	-21323	11075	-17491	-26304	-13023	-15682	-8633	-18043	0
1430	125	0	-18077	785	18862	8646	-18469	9823	-17167	-25555	-12842	-15205	-8122	-16850	0
1431	125	0	-16831	1030	17861	7900	-17346	9445	-16740	-24742	-12935	-15044	-7909	-15931	0
1432	125	0	-17405	1290	18695	8057	-18050	9992	-16230	-24079	-13230	-15153	-8002	-15108	0
1433	125	0	-18970	1650	20620	8660	-19795	11135	-15863	-23338	-13737	-15384	-8435	-14592	0
1434	125	0	-21313	1908	23221	9702	-22267	12564	-15308	-22422	-14063	-15541	-8617	-13896	0
1435	125	0	-23044	2201	25245	10421	-24144	13723	-14984	-21576	-14373	-15613	-8811	-13135	0
1436	125	0	-21833	2543	24376	9645	-23104	13459	-14037	-20455	-13851	-15203	-8144	-11572	0
1437	125	0	-18523	2727	21250	7898	-19886	11988	-13133	-19231	-13172	-14394	-7210	-9789	0
1438	125	0	-13623	2801	16424	5411	-15023	9612	-12014	-17712	-12159	-13397	-5981	-7637	0
1439	125	0	-9219	2785	12004	3217	-10611	7394	-11015	-16156	-11222	-12530	-4948	-5777	0
1440	125	0	-5877	2620	8497	1628	-7187	5558	-9979	-14711	-10633	-11894	-4219	-4242	0
1441	125	0	-4533	2324	6857	1104	-5695	4590	-9222	-13469	-10219	-11608	-3866	-3022	1
1442	125	0	-5067	1868	6935	1599	-6001	4401	-8673	-12679	-10353	-11775	-4041	-2372	0
1443	125	0	-6824	1292	8116	2766	-7470	4704	-8326	-12022	-10730	-12053	-4333	-1825	0
1444	125	0	-9620	708	10328	4456	-9974	5518	-8204	-11824	-11337	-12476	-4782	-1637	0
1445	125	0	-11582	236	11818	5673	-11700	6027	-8006	-11849	-11769	-12827	-5090	-1148	0
1446	125	0	-11020	-36	10984	5528	-11002	5474	-7849	-11756	-11929	-12751	-4869	-419	0
1447	125	0	-8166	-228	7938	4197	-8052	3855	-7728	-11789	-11781	-12476	-4235	597	0
1448	125	0	-3840	-360	3480	2100	-3660	1560	-7434	-11735	-11667	-11863	-3427	1672	0
1449	125	0	12	-434	-446	211	229	-440	-7286	-11934	-11541	-11622	-2933	2359	0
1450	125	0	2784	-467	-3251	-1158	3017	-1859	-7240	-12305	-11808	-11451	-2702	2669	0
1451	125	0	3738	-500	-4238	-1619	3988	-2369	-7251	-12697	-12324	-11630	-2820	2419	0
1452	125	0	2846	-492	-3338	-1177	3092	-1915	-7641	-13479	-13201	-12363	-3453	1695	0
1453	126	0	772	-473	-1245	-149	1008	-859	-7959	-14348	-14191	-13201	-4246	824	0
1454	126	0	-2075	-415	1660	1245	-1867	622	-8425	-15514	-15345	-14160	-5294	-298	0
1455	126	0	-4278	-364	3914	2321	-4096	1775	-8762	-16466	-16247	-14945	-5924	-1082	0
1456	126	0	-3983	-329	3654	2156	-3818	1662	-9071	-17543	-16761	-15390	-6223	-1608	0
1457	126	0	-1280	-291	989	785	-1134	349	-9267	-18443	-16825	-15597	-5986	-1757	0
1458	126	0	2809	-211	-3020	-1299	2914	-1615	-9397	-19215	-16641	-15545	-5523	-1584	0
1459	126	0	6654	-128	-6782	-3263	6718	-3455	-9465	-19987	-16588	-15576	-5241	-1573	0
1460	126	0	9477	-60	-9537	-4708	9507	-4798	-9688	-20825	-16588	-15882	-5255	-1761	0
1461	126	0	10550	-11	-10561	-5269	10555	-5286	-9826	-21749	-16879	-16346	-5594	-2075	0
1462	126	0	9807	5	-9802	-4906	9804	-4898	-10113	-22529	-17444	-17126	-6248	-2671	0
1463	126	0	8036	40	-7996	-4038	8016	-3978	-10303	-23314	-18245	-18012	-7145	-3276	0
1464	126	0	5332	93	-5239	-2712	5285	-2573	-10485	-23877	-19015	-18839	-8012	-3839	0
1465	126	0	3382	114	-3268	-1748	3325	-1577	-10394	-24205	-19607	-19200	-8567	-4046	0
1466	126	0	3893	124	-3769	-2008	3831	-1822	-10134	-24432	-19784	-19248	-8625	-3821	0
1467	126	0	6793	149	-6644	-3471	6718	-3247	-9707	-24083	-19491	-18808	-8093	-3008	0
1468	126	0	11010	172	-10838	-5591	10924	-5333	-9195	-23611	-19035	-18171	-7467	-2058	0
1469	126	0	14906	192	-14714	-7549	14810	-7261	-8514	-22853	-18579	-17475	-6745	-1301	0
1470	126	0	17553	161	-17392	-8857	17472	-8615	-7950	-22119	-18317	-16862	-6460	-711	0
1471	126	0	18445	180	-18265	-9312	18355	-9042	-7467	-21275	-18203	-16612	-6436	-521	0
1472	126	0	17489	192	-17297	-8840	17393	-8552	-7098	-20435	-18398	-16550	-6790	-543	0
1473	126	0	15292	178	-15114	-7735	15203	-7468	-6762	-19648	-18641	-16668	-7309	-826	0
1474	126	0	12215	186	-12029	-6200	12122	-5921	-6378	-18845	-18947	-16730	-7787	-1035	0
1475	126	0	9744	186	-9558	-4965	9651	-4686	-6103	-18179	-19091	-16763	-8126	-944	0
1476	126	0	9754	221	-9533	-4987	9643	-4656	-5818	-17432	-18860	-16402	-7837	-366	0
1477	126	0	11994	232	-11762	-6113	11878	-5765	-5494	-16742	-18426	-15714	-7156	554	0
1478	126	0	15649	252	-15397	-7950	15523	-7572	-5208	-16008	-17723	-14947	-6198	1831	0
1479	126	0	18893	254	-18639	-9573	18766	-9192	-5065	-15502	-17287	-14429	-5464	2813	0
1480	126	0	21133	265	-20868	-10699	21000	-10301	-5133	-15339	-17137	-14183	-4923	3623	0
1481	126	0	21508	267	-21241	-10887	21374	-10487	-5321	-15399	-17376	-14350	-4772	4182	0
1482	126	0	20070	259	-19811	-10164	19940	-9776	-5788	-15822	-17867	-14963	-5088	4432	0
1483	126	0	17459	271	-17188	-8865	17323	-8458	-6277	-16596	-18786	-15840	-5649	4450	0
1484	126	0	13993	258	-13735	-7125	13864	-6738	-6931	-17487	-19751	-16804	-6240	4427	0
1485	126	0	11227	261	-10966	-5744	11096	-5352	-7482	-18391	-20519	-17611	-6661	4747	0
1486	126	0	10983	267	-10716	-5625	10849	-5224	-7847	-19291	-20919	-18096	-6516	5424	0
1487	126	0	13143	281	-12862	-6712	13002	-6290	-8093	-20129	-20975	-18177	-5928	6526	0
1488	126	0	16679	292	-16387	-8485	16533	-8047	-8186	-20996	-20823	-18208	-5234	7703	0
1489	126	0	20053	314	-19739	-10183	19896	-9712	-8262	-21662	-20684	-18152	-4533	8739	0
1490	126	0	22302	320	-21982	-11311	22142	-10831	-8435	-22732	-20705	-18348	-4227	9348	0
1491	126	0	22876	343	-22533	-11609	22704	-11095	-8532	-23652	-20926	-18730	-4324	9637	0
1492	126	0	21603	329	-21274	-10966	21438	-10472	-8751	-24802	-21551	-19446	-4720	9498	0
1493	126	0	19318	341	-18977	-9829	19147	-9318	-8795	-25499	-22156	-19931	-5381	9170	0
1494	126	0	16078	308	-15770	-8193	15924	-7731	-8902	-26073	-22746	-20564	-6068	8689	0
1495	126	0	13688	341	-13347	-7014	13517	-6503	-8617	-26139	-23054	-20589	-6450	8475	0
1496	126	0	13490	310	-13180	-6900	13335	-6435	-8324	-25869	-22866	-20280	-6400	8572	0
1497	126	0	15973	358	-15615	-8165	15794	-7628	-7571	-25016	-22193	-19297	-5755	9106	0
1498	126	0	19643	368	-19275	-10005	19459	-9453	-6801	-24023	-21291	-18177	-4952	9806	0
1499	126	0	22959	382	-22577	-11670	22768	-11097	-5934	-22946	-20509	-17042	-4396	10235	0
1500	126	0	25276	413	-24863	-12844	25069	-12225	-5007	-21438	-19708	-15913	-3934	10489	0
1501	126	0	25754	430	-25324	-13092	25539	-12447	-4091	-20016	-19264	-15145	-3862	10487	0
1502	126	0	24332	436	-23896	-12384	24114	-11730	-3319	-18622	-19124	-14588	-4271	10144	0
1503	126	0	21737	444	-21293	-11090	21515	-10424	-2619	-17304	-19116	-14323	-4805	9637	0
1504	126	0	18231	457	-17774	-9344	18002	-8658	-2015	-15981	-19246	-14107	-5468	9112	0
1505	126	0	15230	450	-14780	-7840	15005	-7165	-1468	-14804	-19145	-13799	-5734	8881	0
1506	126	0	14797	461	-14336	-7629	14566	-6937	-838	-13595	-18629	-13312	-5616	9046	0
1507	126	0	16657	488	-16169	-8572	16413	-7840	15	-12336	-17838	-12293	-4985	9752	0
1508	126	0	19927	510	-19417	-10218	19672	-9453	694	-11341	-16980	-11471	-4136	10580	0
1509	126	0	22825	547	-22278	-11686	22551	-10865	1247	-10318	-16018	-10584	-3412	11387	0
1510	126	0	24726	535	-24191	-12630	24458	-11828	1662	-9507	-15333	-10173	-2964	11888	0
1511	126	0	24781	580	-24201	-12680	24491	-11810	1988	-8883	-14879	-9909	-2793	12206	0
1512	126	0	22968	591	-22377	-11779	22672	-10893	1963	-8679	-14895	-10274	-3140	12123	0
1513	126	0	20084	560	-19524	-10322	19804	-9482	2054	-8528	-15066	-10664	-3616	11942	0
1514	126	0	16111	560	-15551	-8335	15831	-7495	1759	-8656	-15294	-11277	-4099	11696	0
1515	126	0	12720	539	-12181	-6629	12450	-5821	1616	-8953	-15613	-11727	-4518	11544	0
1516	126	0	11837	560	-11277	-6198	11557	-5358	1610	-9226	-15516	-11880	-4252	12066	0
1517	126	0	13232	568	-12664	-6900	12948	-6048	1763	-9610	-15225	-11529	-3610	12970	0
1518	126	0	16091	583	-15508	-8337	15799	-7462	2035	-9932	-14712	-11056	-2702	13973	0
1519	126	0	18584	587	-17997	-9585	18290	-8705	2163	-10330	-14260	-10786	-1998	14720	0
1520	126	0	20093	593	-19500	-10343	19796	-9453	2106	-10466	-13997	-10357	-1466	15240	0
1521	126	0	19810	591	-19219	-10200	19514	-9314	2048	-10677	-13814	-10346	-1321	15306	0
1522	126	0	17629	585	-17044	-9107	17336	-8229	1716	-10704	-14070	-10563	-1676	14955	0
1523	126	0	14516	543	-13973	-7529	14244	-6715	1340	-10619	-14212	-10745	-2091	14449	0
1524	126	0	10515	556	-9959	-5535	10237	-4701	1255	-10204	-14334	-10829	-2558	13991	0
1525	126	0	7090	543	-6547	-3816	6818	-3002	1259	-9597	-14049	-10609	-2716	13690	0
1526	126	0	6094	558	-5536	-3326	5815	-2489	1404	-8821	-13382	-10072	-2444	13696	0
1527	126	0	7631	554	-7077	-4092	7354	-3261	1885	-7538	-12105	-8900	-1670	14129	0
1528	126	0	10409	564	-9845	-5486	10127	-4640	2250	-6240	-10640	-7730	-733	14714	0
1529	126	0	13044	578	-12466	-6811	12755	-5944	2758	-4844	-9257	-6427	77	15023	0
1530	126	0	14594	535	-14059	-7564	14326	-6762	3280	-3121	-7952	-5205	774	15217	0
1531	126	0	14530	547	-13983	-7538	14256	-6718	3680	-1569	-6976	-4314	905	15075	0
1532	126	0	12562	529	-12033	-6545	12297	-5752	4025	137	-6246	-3585	832	14734	0
1533	126	0	9604	531	-9073	-5067	9338	-4271	4248	1662	-5864	-3187	415	14148	0
1534	126	0	5733	527	-5206	-3130	5469	-2339	4496	3084	-5577	-2684	-15	13451	0
1535	126	0	2523	535	-1988	-1529	2255	-726	4836	4256	-5045	-2095	-139	13007	0
1536	126	0	1792	510	-1282	-1151	1537	-386	5193	5610	-4359	-1231	289	12949	0
1537	126	0	3417	496	-2921	-1956	3169	-1212	5606	6980	-3348	-106	940	13500	0
1538	126	0	6543	508	-6035	-3525	6289	-2763	6320	8332	-2101	1241	2060	14307	0
1539	126	0	9360	510	-8850	-4935	9105	-4170	6817	9405	-1270	2298	2832	14819	0
1540	126	0	11230	506	-10724	-5868	10977	-5109	7325	10617	-316	3043	3418	15201	0
1541	126	0	11127	485	-10642	-5806	10884	-5078	7637	11463	112	3420	3701	15211	0
1542	126	0	9530	475	-9055	-5002	9292	-4290	7979	12204	372	3604	3453	15147	0
1543	126	0	6630	436	-6194	-3533	6412	-2879	8272	12697	374	3466	3078	14926	0
1544	126	0	2736	420	-2316	-1578	2526	-948	8328	12978	114	3074	2473	14447	0
1545	126	0	-411	419	830	-4	-620	624	8460	12988	79	2857	2201	14293	0
1546	126	0	-1278	407	1685	435	-1481	1046	8326	12578	277	2683	2283	14365	0
1547	126	0	287	413	126	-350	80	269	8392	12200	746	2836	2807	14829	0
1548	126	0	3270	415	-2855	-1842	3062	-1220	8213	11550	1410	3119	3581	15391	0
1549	126	0	5976	395	-5581	-3185	5778	-2593	7957	10654	1697	3136	4046	15401	0
1550	126	0	7790	403	-7387	-4096	7588	-3492	7651	9835	2015	3065	4353	15436	0
1551	126	0	7662	397	-7265	-4029	7463	-3434	7096	8691	1860	2613	4221	15287	0
1552	126	0	5873	409	-5464	-3141	5668	-2527	6394	7474	1255	1908	3575	14410	0
1553	126	0	2927	405	-2522	-1666	2724	-1058	5573	6219	504	1059	2818	13320	0
1554	126	0	-852	399	1251	226	-1051	825	4762	5028	-294	178	1941	12103	0
1555	126	0	-4136	393	4529	1871	-4332	2461	4118	3980	-956	-386	1334	10995	0
1556	126	0	-4972	399	5371	2286	-5171	2885	3666	2987	-1282	-649	1125	10194	0
1557	126	0	-3440	395	3835	1522	-3637	2115	3278	2463	-1150	-494	1491	9905	0
1558	126	0	-388	391	779	-1	-583	585	3053	1945	-873	-161	2079	9674	0
1559	126	0	2441	372	-2069	-1406	2255	-848	3020	1666	-605	213	2479	9445	0
1560	126	0	4197	389	-3808	-2293	4002	-1709	2910	1470	-341	568	2663	9104	0
1561	126	0	4366	399	-3967	-2382	4166	-1784	2906	1544	-444	717	2467	8483	0
1562	126	0	2719	386	-2333	-1552	2526	-973	2772	1422	-737	467	2077	7639	0
1563	126	0	-66	393	459	-163	-262	426	2675	1264	-1086	244	1358	6757	0
1564	126	0	-3748	397	4145	1675	-3946	2271	2603	1325	-1542	54	578	5670	0
1565	126	0	-6914	386	7300	3264	-7107	3843	2688	1571	-1561	48	213	5113	0
1566	126	0	-7537	370	7907	3583	-7722	4138	2818	2015	-1212	267	258	4875	0
1567	126	0	-5807	360	6167	2723	-5987	3263	3150	3129	-457	1032	789	5100	0
1568	126	0	-2741	370	3111	1185	-2926	1740	3589	4506	768	1881	1602	5738	0
1569	126	0	215	393	178	-304	18	285	4062	5979	1749	2617	2172	6093	0
1570	126	0	2061	380	-1681	-1220	1871	-650	4531	7488	2661	3162	2568	6392	0
1571	126	0	2238	417	-1821	-1327	2029	-702	4896	9102	3282	3447	2545	6440	0
1572	126	0	678	405	-273	-541	475	66	5123	10454	3507	3294	2217	6085	0
1573	126	0	-2085	378	2463	853	-2274	1420	5127	11769	3356	3028	1654	5752	0
1574	126	0	-5671	360	6031	2655	-5851	3195	5412	12804	3249	2644	1024	5329	0
1575	126	0	-8844	322	9166	4261	-9005	4744	5585	13628	3105	2359	609	5045	0
1576	126	0	-9308	327	9635	4490	-9471	4981	5940	14136	3237	2384	661	5362	0
1577	126	0	-7638	331	7969	3653	-7803	4150	6206	14385	3618	2609	1193	6023	0
1578	126	0	-4396	353	4749	2021	-4572	2551	6601	14423	4075	2975	1846	6784	0
1579	126	0	-1404	353	1757	525	-1580	1055	6931	14579	4429	3371	2409	7323	0
1580	126	0	504	355	-149	-429	326	103	7069	14414	4588	3313	2750	7548	0
1581	126	0	682	380	-302	-531	492	39	7110	14350	4430	3224	2688	7474	0
1582	126	0	-968	368	1336	300	-1152	852	7098	14140	4008	2766	2163	6945	0
1583	126	0	-3686	372	4058	1657	-3872	2215	6908	14194	3387	2295	1453	6246	0
1584	126	0	-7465	364	7829	3550	-7647	4096	6819	13958	2816	1707	789	5241	0
1585	126	0	-10754	331	11085	5211	-10919	5708	6526	13694	2198	1214	104	4378	0
1586	126	0	-11483	329	11812	5577	-11647	6070	6450	13368	2106	1113	56	3973	0
1587	126	0	-10007	323	10330	4842	-10168	5326	6283	12914	2102	1220	384	3670	0
1588	126	0	-7027	345	7372	3341	-7199	3858	6012	12340	2471	1561	890	3561	0
1589	126	0	-4211	351	4562	1930	-4386	2456	5542	11876	2750	1678	1247	3288	0
1590	126	0	-2373	360	2733	1006	-2553	1546	5371	11405	2927	1802	1431	2805	0
1591	126	0	-2440	353	2793	1043	-2616	1573	4772	10982	2801	1532	1152	1858	0
1592	126	0	-4016	325	4341	1845	-4178	2333	4066	10600	2595	1099	547	607	0
1593	126	0	-6846	312	7158	3267	-7002	3735	3492	10419	2184	580	-283	-680	0
1594	126	0	-10485	289	10774	5098	-10629	5531	3045	10252	1918	141	-1043	-1947	0
1595	126	0	-13543	300	13843	6621	-13693	7071	2762	10380	1652	-89	-1575	-2904	0
1596	126	0	-13952	289	14241	6831	-14096	7265	2787	10937	2002	201	-1497	-3220	0
1597	126	0	-11970	327	12297	5821	-12133	6312	2904	11411	2683	783	-1070	-3162	0
1598	126	0	-8655	296	8951	4179	-8803	4623	3330	12206	3395	1689	-300	-2706	0
1599	126	0	-5333	314	5647	2509	-5490	2980	4017	13238	4254	2518	356	-2254	0
1600	126	0	-3164	355	3519	1404	-3341	1937	4706	14344	5022	3222	834	-1947	0
1601	126	0	-2601	341	2942	1130	-2771	1641	5375	15514	5441	3765	1002	-1763	0
1602	126	0	-3933	364	4297	1784	-4115	2330	6085	16526	5672	3957	750	-1744	0
1603	126	0	-6212	378	6590	2917	-6401	3484	6801	17987	5757	4454	353	-1788	0
1604	126	0	-9519	355	9874	4582	-9696	5114	7509	19167	6043	4721	-19	-1753	0
1605	126	0	-12257	351	12608	5953	-12432	6479	8326	20016	6390	5206	-98	-1557	0
1606	126	0	-12468	339	12807	6064	-12637	6573	9174	19916	7090	6052	174	-692	0
1607	126	0	-10395	333	10728	5031	-10561	5530	9959	19809	8060	7067	1078	345	0
1608	126	0	-6767	364	7131	3201	-6949	3747	10928	19778	9112	8303	2161	1856	0
1609	126	0	-3327	376	3703	1475	-3515	2039	11913	19642	10202	9416	3088	3303	0
1610	126	0	-885	362	1247	261	-1066	804	12652	19520	10964	10219	3868	4452	0
1611	126	0	-231	368	599	-68	-415	483	13129	19413	11164	10656	4188	5280	0
1612	126	0	-1360	366	1726	497	-1543	1046	13494	19347	11085	10685	3980	5887	0
1613	126	0	-3552	380	3932	1586	-3742	2156	13872	19229	10957	10518	3779	6349	0
1614	126	0	-6801	345	7146	3228	-6973	3745	13791	19134	10660	10120	3323	6570	0
1615	126	0	-9639	320	9959	4659	-9799	5139	13851	19046	10287	9667	3160	6985	0
1616	126	0	-10038	304	10342	4867	-10190	5323	14072	18878	10227	9682	3276	7777	0
1617	126	0	-8202	289	8491	3956	-8346	4390	14196	18862	10406	9872	3967	8698	0
1618	126	0	-4986	300	5286	2343	-5136	2793	14348	18788	10722	10173	4799	9727	0
1619	126	0	-1923	265	2188	829	-2055	1226	14264	18695	10992	10196	5424	10479	0
1620	126	0	-42	250	292	-104	-167	271	13911	18596	10968	10047	5699	10854	0
1621	126	0	124	242	118	-183	3	180	13457	18484	10615	9641	5606	10685	0
1622	126	0	-1589	207	1796	691	-1692	1001	12811	18387	9940	8803	5084	9992	0
1623	126	0	-4444	161	4605	2141	-4524	2383	11952	18276	9108	7876	4314	9024	0
1624	126	0	-8350	178	8528	4086	-8439	4353	10813	18203	8241	6919	3526	7672	0
1625	126	0	-11677	129	11806	5774	-11741	5967	9963	18051	7616	6143	2816	6586	0
1626	126	0	-12482	133	12615	6174	-12548	6374	9168	17966	7391	5742	2591	5891	0
1627	126	0	-11064	116	11180	5474	-11122	5648	8316	16961	7404	5583	2865	5335	0
1628	126	0	-8195	131	8326	4032	-8260	4228	7695	16036	7668	5736	3298	5024	0
1629	126	0	-5463	141	5604	2661	-5533	2872	7125	15345	7872	5872	3608	4444	0
1630	126	0	-3705	126	3831	1789	-3768	1978	6586	14745	8130	5982	3736	3707	0
1631	126	0	-3859	108	3967	1875	-3913	2037	5847	14088	7876	5655	3354	2436	0
1632	126	0	-5694	110	5804	2792	-5749	2957	4931	13378	7569	5146	2595	878	0
1633	126	0	-8819	89	8908	4365	-8863	4498	4017	12586	6984	4520	1575	-979	0
1634	126	0	-12899	95	12994	6402	-12946	6544	3160	11878	6266	3751	640	-3020	0
1635	126	0	-16416	58	16474	8179	-16445	8266	2426	11543	5788	3154	-195	-4652	0
1636	126	0	-17438	60	17498	8689	-17468	8779	2005	11267	5697	3115	-500	-5949	0
1637	126	0	-16122	42	16164	8040	-16143	8103	1703	11133	5928	3336	-351	-6725	0
1638	126	0	-13371	65	13436	6653	-13403	6750	1392	10856	6256	3779	13	-7348	0
1639	126	0	-10609	64	10673	5272	-10641	5368	1047	10441	6675	3959	277	-8039	0
1640	126	0	-8882	67	8949	4407	-8915	4508	805	10070	6873	4027	407	-8689	0
1641	126	0	-8881	75	8956	4403	-8918	4515	327	9372	6586	3726	21	-9936	0
1642	126	0	-10614	85	10699	5264	-10656	5392	-29	8784	6147	3107	-628	-11118	0
1643	126	0	-13464	69	13533	6697	-13498	6801	-609	7825	5426	2262	-1487	-12485	0
1644	126	0	-17224	69	17293	8577	-17258	8681	-1206	6925	4630	1390	-2450	-13812	0
1645	126	0	-20502	52	20554	10225	-20528	10303	-1652	6004	4167	632	-3154	-14712	0
1646	126	0	-21103	50	21153	10526	-21128	10601	-1976	5435	4083	360	-3253	-15089	0
1647	126	0	-19521	73	19594	9724	-19557	9833	-2064	4995	4252	378	-2877	-14850	0
1648	126	0	-16199	69	16268	8065	-16233	8168	-1955	4762	4904	840	-2258	-14235	0
1649	126	0	-13121	67	13188	6527	-13154	6627	-1874	4508	5296	1117	-1590	-13645	0
1650	126	0	-10940	81	11021	5429	-10980	5551	-1645	4114	5666	1495	-1251	-13120	0
1651	126	0	-10552	48	10600	5252	-10576	5324	-1557	4114	5775	1658	-1096	-12825	0
1652	126	0	-11929	42	11971	5943	-11950	6006	-1513	4074	5691	1602	-1394	-12860	0
1653	126	0	-14437	19	14456	7209	-14446	7237	-1493	4198	5529	1495	-1833	-12788	0
1654	126	0	-17847	-27	17820	8937	-17833	8896	-1427	4588	5338	1453	-2217	-12761	0
1655	126	0	-20686	-58	20628	10372	-20657	10285	-1113	5061	5228	1627	-2459	-12315	0
1656	126	0	-21000	-89	20911	10544	-20955	10411	-521	5996	5707	2295	-1994	-11436	0
1657	126	0	-19059	-166	18893	9612	-18976	9363	199	7158	6454	3311	-1146	-10012	0
1658	126	0	-15310	-182	15128	7746	-15219	7473	1249	8572	7719	4663	69	-8206	0
1659	126	0	-11810	-207	11603	6008	-11706	5698	2267	10200	8766	5944	1117	-6537	0
1660	126	0	-9224	-192	9032	4708	-9128	4420	3239	11698	9725	7090	1881	-5141	0
1661	126	0	-8322	-184	8138	4253	-8230	3977	4235	13351	10353	7932	2605	-3674	0
1662	126	0	-9286	-153	9133	4719	-9209	4490	5082	14555	10501	8274	2574	-2814	0
1663	126	0	-11214	-73	11141	5643	-11177	5534	5901	15737	10483	8532	2477	-1825	0
1664	126	0	-14194	-7	14187	7100	-14190	7090	6438	16107	10390	8541	2308	-1014	0
1665	126	0	-16597	129	16726	8234	-16661	8427	7170	16053	10041	8633	2291	9	0
1666	126	0	-16494	339	16833	8077	-16663	8586	7901	15985	10278	9067	2847	1594	0
1667	126	0	-13907	547	14454	6680	-14180	7500	8898	15946	10706	9698	3687	3623	0
1668	126	0	-9876	768	10644	4554	-10260	5706	9861	15832	11038	10520	4923	5833	0
1669	126	0	-5758	1049	6807	2354	-6282	3928	10638	15781	11017	11205	5872	7761	0
1670	126	0	-2746	1328	4074	709	-3410	2701	11252	15684	11036	11737	6710	9387	0
1671	126	0	-1470	1670	3140	-100	-2305	2405	11886	15626	11023	11804	7057	10767	0
1672	126	0	-2045	1941	3986	52	-3015	2963	12260	15576	11023	11688	6949	11688	0
1673	126	0	-3960	2168	6128	896	-5044	4148	12707	15475	10962	11480	6611	12379	0
1674	126	0	-6767	2318	9085	2224	-7926	5701	13058	15343	11017	11131	6149	12759	0
1675	126	0	-9264	2331	11595	3466	-10429	6963	13213	15362	11003	10924	5961	13287	0
1676	126	0	-9277	2328	11605	3474	-10441	6966	13506	15265	10997	11059	6031	13952	0
1677	126	0	-6974	2213	9187	2380	-8080	5700	13834	15159	10999	11449	6658	14887	0
1678	126	0	-3335	1986	5321	674	-4328	3653	13935	15040	11040	11824	7401	15457	1
1679	126	0	330	1594	1264	-962	-467	1429	13892	14976	10995	11832	7944	15421	0
1680	126	0	2728	1072	-1656	-1900	2192	-292	13711	15003	11023	11775	8293	15432	0
1681	126	0	3297	490	-2807	-1893	3052	-1158	13358	14839	11058	11764	8157	15374	0
1682	126	0	2228	73	-2155	-1150	2191	-1041	12939	14759	11058	11428	7630	15477	0
1683	126	0	-83	-226	-143	154	30	-184	12384	14683	10586	10522	6772	14844	0
1684	126	0	-3303	-438	2865	1870	-3084	1213	11919	14668	9583	9738	5827	13810	0
1685	126	0	-6053	-554	5499	3303	-5776	2472	11500	14546	8720	9005	5173	12996	0
1686	126	0	-6157	-628	5529	3392	-5843	2450	11403	14528	8409	8722	4952	12685	0
1687	126	0	-3978	-694	3284	2336	-3631	1295	11548	14373	8322	8751	5193	12611	0
1688	126	0	-239	-673	-434	456	97	-553	11690	14315	8547	9065	5740	12868	0
1689	126	0	3527	-665	-4192	-1431	3859	-2428	11802	14313	8706	9205	6122	12835	0
1690	126	0	6098	-614	-6712	-2742	6405	-3663	11826	13958	8646	9187	6163	12664	0
1691	126	0	6835	-620	-7455	-3107	7145	-4037	11688	13193	8188	8749	5882	12045	0
1692	126	0	5907	-545	-6452	-2681	6179	-3498	11317	12344	7399	7983	5063	11036	0
1693	126	0	3558	-481	-4039	-1538	3798	-2260	10662	11335	6530	7053	4089	9899	0
1694	126	0	205	-413	-618	104	411	-515	9779	10128	5288	5835	2979	8456	0
1695	126	0	-2750	-393	2357	1571	-2553	982	8856	8794	4349	4894	2004	7220	0
1696	126	0	-3423	-345	3078	1884	-3250	1366	7758	7263	3633	4029	1546	6244	0
1697	126	0	-1691	-269	1422	980	-1556	576	6933	5841	3323	3561	1519	5635	0
1698	126	0	1364	-188	-1552	-588	1458	-870	5887	4122	3228	3197	1674	5315	0
1699	126	0	4676	-164	-4840	-2256	4758	-2502	4948	2587	3076	2847	1841	4753	0
1700	126	0	6669	-126	-6795	-3271	6732	-3460	3800	1109	2684	2168	1693	4087	0
1701	126	0	7081	-75	-7156	-3503	7118	-3615	2770	-420	2147	1274	1261	3034	0
1702	126	0	5643	-81	-5724	-2781	5683	-2902	1718	-2104	1167	71	226	1728	0
1703	126	0	2985	-56	-3041	-1464	3013	-1548	644	-3726	25	-1402	-781	331	0
1704	126	0	-488	-50	438	269	-463	194	-323	-5342	-1179	-2855	-1864	-999	0
1705	126	0	-3602	-62	3540	1832	-3571	1739	-1179	-7040	-2269	-4118	-2754	-2037	0
1706	126	0	-4044	-42	4002	2043	-4023	1980	-1790	-8421	-3028	-4851	-3127	-2512	0
1707	126	0	-2160	-25	2135	1092	-2147	1055	-2172	-9696	-3315	-5183	-2838	-2393	0
1708	126	0	1248	1	-1247	-624	1247	-623	-2432	-10858	-3377	-5402	-2469	-2077	0
1709	126	0	4702	21	-4681	-2361	4691	-2330	-2787	-11678	-3468	-5629	-2035	-1798	0
1710	126	0	7160	52	-7108	-3606	7134	-3528	-3030	-12305	-3695	-5653	-1833	-1443	0
1711	126	0	7674	48	-7626	-3861	7650	-3789	-3561	-12840	-4302	-6219	-2126	-1662	0
1712	126	0	6527	-1	-6528	-3263	6527	-3264	-3918	-13180	-5034	-6704	-2644	-2081	0
1713	126	0	4129	19	-4110	-2074	4119	-2045	-4357	-13339	-5979	-7309	-3369	-2589	0
1714	126	0	893	48	-845	-470	869	-398	-4749	-13498	-6904	-7880	-4221	-3187	0
1715	126	0	-1910	0	1910	955	-1910	955	-4952	-13277	-7583	-8173	-4574	-3577	0
1716	126	0	-2213	27	2240	1093	-2226	1133	-4989	-12908	-7727	-8031	-4512	-3422	0
1717	126	0	19	19	0	-19	9	9	-4700	-12511	-7587	-7566	-4015	-2805	0
1718	126	0	3892	38	-3854	-1965	3873	-1908	-4035	-11801	-6978	-6677	-3146	-1786	0
1719	126	0	7685	85	-7600	-3885	7642	-3757	-3656	-11349	-6706	-6097	-2419	-1086	0
1720	126	0	10595	75	-10520	-5335	10557	-5222	-3218	-11151	-6312	-5715	-1866	-364	0
1721	126	0	11616	89	-11527	-5852	11571	-5719	-2904	-11220	-6644	-5674	-1786	0	0
1722	126	0	11057	98	-10959	-5577	11008	-5430	-2681	-11416	-7218	-6083	-1971	273	0
1723	126	0	9315	95	-9220	-4705	9267	-4562	-2471	-11810	-7855	-6689	-2469	560	0
1724	126	0	6706	97	-6609	-3401	6657	-3256	-2229	-12249	-8621	-7280	-2997	849	0
1725	126	0	4533	77	-4456	-2305	4494	-2189	-1910	-12691	-9061	-7707	-3265	1583	0
1726	126	0	4849	131	-4718	-2490	4783	-2293	-1509	-12557	-9246	-7697	-3005	2820	0
1727	126	0	7637	124	-7513	-3880	7575	-3694	-795	-12235	-8881	-7166	-2265	4677	0
1728	126	0	11936	161	-11775	-6048	11855	-5807	192	-11426	-8281	-6318	-1142	6805	0
1729	126	0	16138	168	-15970	-8153	16054	-7901	1045	-10501	-7649	-5672	-242	8782	0
1730	126	0	19308	170	-19138	-9739	19223	-9484	1996	-9348	-7094	-4925	510	10541	0
1731	126	0	20571	203	-20368	-10387	20469	-10082	2880	-8016	-6854	-4524	838	11973	0
1732	126	0	20026	242	-19784	-10134	19905	-9771	3651	-6423	-6727	-4382	799	12968	0
1733	126	0	18163	168	-17995	-9165	18079	-8913	4487	-4941	-6784	-4258	483	13644	0
1734	126	0	15275	186	-15089	-7730	15182	-7451	5311	-3303	-6859	-3990	207	14204	0
1735	126	0	12726	217	-12509	-6471	12617	-6146	5986	-1831	-6914	-3907	-65	14728	0
1736	126	0	12671	209	-12462	-6440	12566	-6126	7040	-483	-6495	-3201	353	15304	0
1737	126	0	14832	226	-14606	-7529	14719	-7190	7889	525	-5915	-2378	1098	15347	0
1738	126	0	18747	296	-18451	-9521	18599	-9077	8869	1573	-5226	-1356	2139	15294	0
1739	126	0	22433	294	-22139	-11363	22286	-10922	9853	2384	-4601	-490	3096	15337	0
1740	126	0	24946	285	-24661	-12615	24803	-12188	10765	2915	-4419	141	3651	15261	0
1741	126	0	25809	287	-25522	-13048	25665	-12617	11523	3263	-4481	419	3947	15256	0
1742	126	0	24616	341	-24275	-12478	24445	-11967	11872	3307	-5096	98	3660	15300	0
1743	126	0	22150	366	-21784	-11258	21967	-10709	11963	3049	-5843	-341	3098	15283	0
1744	126	0	18685	337	-18348	-9511	18516	-9005	11911	2549	-6842	-1212	2502	15254	0
1745	126	0	15467	370	-15097	-7918	15282	-7363	11420	1786	-7670	-1938	1972	15232	0
1746	126	0	14792	384	-14408	-7588	14600	-7012	10850	1020	-8161	-2564	1897	15182	0
1747	126	0	16387	382	-16005	-8384	16196	-7811	10289	151	-8332	-2851	2258	15236	0
1748	126	0	19473	372	-19101	-9922	19287	-9364	9692	-851	-8373	-3214	2795	15240	0
1749	126	0	22536	411	-22125	-11473	22330	-10857	9145	-1910	-8396	-3651	3098	15275	0
1750	126	0	24545	420	-24125	-12482	24335	-11852	8625	-3067	-8673	-4105	3315	15207	0
1751	126	0	24712	391	-24321	-12551	24516	-11965	8080	-4355	-9354	-5160	3003	15217	0
1752	126	0	23171	446	-22725	-11808	22948	-11139	7688	-5653	-10280	-6374	2281	15170	0
1753	126	0	20150	438	-19712	-10294	19931	-9637	7098	-7119	-11502	-7663	1272	15170	0
1754	126	0	16341	426	-15915	-8383	16128	-7744	6733	-8537	-12524	-9048	250	15217	0
1755	126	0	12866	419	-12447	-6642	12656	-6014	6367	-9725	-13461	-9958	-578	15234	0
1756	126	0	11909	438	-11471	-6173	11690	-5516	6248	-10516	-13869	-10446	-871	15163	0
1757	126	0	13308	442	-12866	-6875	13087	-6212	6369	-10889	-13632	-10336	-719	15163	0
1758	126	0	16312	428	-15884	-8370	16098	-7728	6549	-11044	-13155	-10031	-331	15176	0
1759	126	0	19172	436	-18736	-9804	18954	-9150	6500	-10976	-12610	-9517	-91	15248	0
1760	126	0	21034	430	-20604	-10732	20819	-10087	6211	-10578	-12144	-9145	65	15197	0
1761	126	0	21155	419	-20736	-10787	20945	-10158	5785	-10512	-12165	-9061	-310	15145	0
1762	126	0	19310	405	-18905	-9857	19107	-9250	4987	-10763	-12545	-9269	-1127	15174	0
1763	126	0	16290	384	-15906	-8337	16098	-7761	3918	-11275	-13294	-9758	-2124	14243	0
1764	126	0	12176	358	-11818	-6267	11997	-5730	2570	-12181	-14328	-10377	-3274	12225	0
1765	126	0	8376	388	-7988	-4382	8182	-3800	1334	-13312	-15473	-11044	-4198	10326	0
1766	126	0	7098	386	-6712	-3742	6905	-3163	329	-14082	-16005	-11331	-4605	9183	0
1767	126	0	8152	391	-7761	-4271	7956	-3685	-481	-14775	-16280	-11217	-4502	8380	0
1768	126	0	10757	388	-10369	-5572	10563	-4990	-1103	-15403	-16107	-11034	-4037	8047	0
1769	126	0	13509	401	-13108	-6955	13308	-6353	-1466	-15847	-16041	-10873	-3730	7674	0
1770	126	0	15236	405	-14831	-7820	15033	-7213	-1713	-16233	-15873	-10860	-3552	7317	0
1771	126	0	15337	405	-14932	-7871	15134	-7263	-2052	-16651	-15892	-11118	-3662	6731	0
1772	126	0	13635	393	-13242	-7014	13438	-6424	-2428	-17033	-16191	-11801	-4167	6081	0
1773	126	0	10857	399	-10458	-5628	10657	-5029	-2865	-17271	-16530	-12650	-4902	5230	0
1774	126	0	6962	355	-6607	-3658	6784	-3126	-3484	-17793	-17188	-13692	-5717	4409	0
1775	126	0	3413	333	-3080	-1873	3246	-1373	-4101	-18356	-17611	-14559	-6295	3891	0
1776	126	0	2313	304	-2009	-1308	2161	-852	-4646	-19033	-17659	-15174	-6330	3806	0
1777	126	0	3552	287	-3265	-1919	3408	-1489	-5096	-19623	-17535	-15485	-5992	4297	0
1778	126	0	6392	285	-6107	-3338	6249	-2911	-5449	-20243	-17211	-15531	-5342	4962	0
1779	126	0	9265	312	-8953	-4788	9109	-4320	-5936	-20948	-16905	-15609	-4838	5455	0
1780	126	0	11049	281	-10768	-5665	10908	-5243	-6436	-21782	-16918	-15752	-4547	5800	0
1781	126	0	11218	320	-10898	-5769	11058	-5289	-7129	-22630	-17221	-16119	-4576	5633	0
1782	126	0	9445	285	-9160	-4865	9302	-4437	-8031	-23439	-17747	-16606	-5075	5269	0
1783	126	0	6580	250	-6330	-3415	6455	-3040	-8698	-24277	-18431	-17254	-5738	4553	0
1784	126	0	2633	226	-2407	-1429	2520	-1090	-9387	-25053	-19310	-17840	-6487	3748	0
1785	126	0	-798	228	1026	285	-912	627	-9934	-26021	-19962	-18296	-7071	3012	0
1786	126	0	-1926	225	2151	850	-2038	1188	-10297	-27024	-20302	-18367	-7174	2706	0
1787	126	0	-456	259	715	98	-585	487	-10472	-27652	-20160	-18032	-6694	2851	0
1788	126	0	2412	267	-2145	-1339	2278	-939	-10520	-28271	-19749	-17394	-6074	3078	0
1789	126	0	5561	244	-5317	-2902	5439	-2536	-10419	-28587	-19155	-16922	-5480	3317	0
1790	126	0	7598	244	-7354	-3921	7476	-3555	-10076	-28690	-18748	-16323	-5094	3365	0
1791	126	0	8001	236	-7765	-4118	7883	-3764	-9886	-28475	-18761	-16076	-4997	3195	0
1792	126	0	6669	244	-6425	-3456	6547	-3090	-9829	-28304	-19083	-16080	-5356	2688	0
1793	126	0	4001	213	-3788	-2107	3894	-1787	-9944	-28155	-19692	-16342	-5922	2176	0
1794	126	0	373	195	-178	-284	275	8	-10006	-28145	-20647	-16730	-6617	1478	0
1795	126	0	-2908	203	3111	1352	-3009	1657	-10120	-28389	-21491	-17163	-7199	985	0
1796	126	0	-3721	188	3909	1766	-3815	2048	-10099	-28351	-21770	-17178	-7084	1022	0
1797	126	0	-2266	226	2492	1020	-2379	1359	-10045	-28287	-21753	-16829	-6553	1451	0
1798	126	0	905	244	-661	-574	783	-208	-9892	-28388	-21289	-16433	-5891	2081	0
1799	126	0	3996	254	-3742	-2125	3869	-1744	-9779	-28554	-20707	-15972	-5170	2568	0
1800	126	0	6052	256	-5796	-3154	5924	-2770	-9919	-28843	-20366	-15818	-4894	2723	0
1801	126	0	6277	246	-6031	-3261	6154	-2892	-10167	-29268	-20214	-15913	-4906	2531	0
1802	126	0	4605	242	-4363	-2423	4484	-2060	-10594	-29722	-20333	-16414	-5195	1879	0
1803	126	0	1895	215	-1680	-1055	1787	-732	-11156	-29932	-20556	-16986	-5864	929	0
1804	126	0	-2023	215	2238	904	-2130	1226	-11618	-29957	-20773	-17520	-6566	34	0
1805	126	0	-5649	225	5874	2712	-5761	3049	-12064	-29877	-20891	-17977	-7176	-752	0
1806	126	0	-6776	209	6985	3283	-6880	3597	-12097	-29189	-20313	-17937	-7199	-1101	0
1807	126	0	-5533	221	5754	2656	-5643	2987	-12012	-28116	-19264	-17502	-6737	-952	0
1808	126	0	-2699	209	2908	1245	-2803	1558	-11669	-27049	-18195	-16711	-5969	-483	0
1809	126	0	373	269	-104	-321	238	82	-11376	-26081	-17176	-15987	-5402	-58	0
1810	126	0	2244	277	-1967	-1260	2105	-845	-10939	-25410	-16396	-15488	-4894	252	0
1811	126	0	2558	230	-2328	-1394	2443	-1049	-10689	-24963	-16133	-15172	-4855	234	0
1812	126	0	1099	211	-888	-655	993	-338	-10565	-24211	-16121	-15089	-5082	114	0
1813	126	0	-1637	246	1883	695	-1760	1064	-10553	-23796	-16513	-15219	-5693	-426	0
1814	126	0	-5212	221	5433	2495	-5322	2827	-10287	-23122	-16761	-15225	-6167	-853	0
1815	126	0	-8796	172	8968	4312	-8882	4570	-10136	-22802	-17050	-15275	-6669	-1202	0
1816	126	0	-9743	213	9956	4765	-9849	5084	-9878	-22306	-16878	-14970	-6586	-1268	0
1817	126	0	-8485	213	8698	4136	-8591	4455	-9603	-21764	-16363	-14129	-6031	-896	0
1818	126	0	-5766	230	5996	2768	-5881	3113	-9383	-21636	-15908	-13587	-5385	-550	0
1819	126	0	-2831	240	3071	1295	-2951	1655	-9162	-21570	-15399	-12883	-4702	-329	0
1820	126	0	-1343	259	1602	542	-1472	930	-9277	-21819	-15277	-12582	-4407	-450	0
1821	126	0	-1352	275	1627	538	-1489	951	-9517	-22255	-15364	-12771	-4477	-983	0
1822	126	0	-3216	252	3468	1482	-3342	1860	-10219	-22781	-15847	-13252	-4826	-1949	0
1823	126	0	-6418	234	6652	3092	-6535	3443	-11025	-23737	-16507	-14140	-5682	-3197	0
1824	126	0	-10480	201	10681	5139	-10580	5441	-11855	-24593	-17064	-15021	-6516	-4460	0
1825	126	0	-14263	174	14437	7044	-14350	7305	-12780	-25608	-17397	-15919	-7164	-5602	0
1826	126	0	-15735	157	15892	7789	-15813	8024	-13777	-26791	-17382	-16711	-7383	-6442	0
1827	126	0	-14722	190	14912	7266	-14817	7551	-14670	-27837	-17068	-17097	-7139	-6801	0
1828	126	0	-12353	194	12547	6079	-12450	6370	-15479	-29018	-16557	-17269	-6685	-6904	0
1829	126	0	-9506	199	9705	4653	-9605	4952	-16212	-29821	-16107	-17545	-6341	-7179	0
1830	126	0	-7967	213	8180	3877	-8073	4196	-17070	-30603	-15690	-17816	-6012	-7527	0
1831	126	0	-8095	219	8314	3938	-8204	4266	-17962	-31261	-15754	-18263	-6281	-8320	0
1832	126	0	-9801	252	10053	4774	-9927	5152	-18639	-31784	-15940	-18880	-6892	-9372	0
1833	126	0	-12792	258	13050	6267	-12921	6654	-19392	-31784	-16286	-19271	-7501	-10528	0
1834	126	0	-16773	223	16996	8275	-16884	8609	-19925	-31784	-16629	-19741	-8309	-11855	0
1835	126	0	-20211	211	20422	10000	-20316	10316	-20030	-31486	-16812	-19636	-8852	-12873	0
1836	126	0	-21549	215	21764	10667	-21656	10989	-20185	-31140	-16730	-19320	-8951	-13541	0
1837	126	0	-20236	234	20470	10001	-20353	10352	-19892	-30535	-16197	-18461	-8448	-13715	0
1838	126	0	-17615	271	17886	8672	-17750	9078	-19502	-29571	-15471	-17201	-7697	-13694	0
1839	126	0	-14669	230	14899	7219	-14784	7564	-18783	-28552	-14643	-16026	-7030	-13624	0
1840	126	0	-12732	283	13015	6224	-12873	6649	-18232	-27291	-13814	-14852	-6563	-13754	0
1841	126	0	-12503	256	12759	6123	-12631	6507	-17739	-26168	-13054	-14010	-6454	-14208	0
1842	126	0	-13873	226	14099	6823	-13986	7162	-17209	-24965	-12600	-13360	-6675	-14873	0
1843	126	0	-16438	244	16682	8097	-16560	8463	-16802	-24071	-12518	-13052	-7104	-15626	0
1844	126	0	-19962	215	20177	9873	-20069	10196	-16371	-22226	-11711	-12771	-7678	-16468	0
1845	126	0	-23408	223	23631	11592	-23519	11927	-15933	-20013	-10706	-12423	-8023	-17172	0
1846	126	0	-24367	230	24597	12068	-24482	12413	-15333	-18375	-10010	-11820	-7973	-17192	0
1847	126	0	-23049	232	23281	11408	-23165	11756	-14652	-16926	-9193	-11199	-7342	-16695	0
1848	126	0	-20207	215	20422	9996	-20314	10318	-14268	-15898	-8194	-10439	-6502	-16003	0
1849	126	0	-17233	219	17452	8507	-17342	8835	-14489	-16726	-8043	-10086	-5823	-15570	0
1850	126	0	-15512	217	15729	7647	-15620	7973	-15525	-19454	-8487	-10188	-5563	-15188	0
1851	126	0	-15504	194	15698	7655	-15601	7946	-17064	-22853	-9438	-10772	-5627	-15225	0
1852	126	0	-17200	180	17380	8510	-17290	8780	-18717	-26473	-10706	-11709	-5949	-15589	0
1853	126	0	-20083	164	20247	9959	-20165	10205	-20144	-29666	-12478	-12838	-6656	-16210	0
1854	126	0	-23901	129	24030	11886	-23965	12079	-20509	-30091	-13568	-13580	-7364	-16557	0
1855	126	0	-27290	100	27390	13595	-27340	13745	-19817	-28810	-13682	-13692	-7620	-16462	0
1856	126	0	-28124	83	28207	14020	-28165	14145	-18342	-26360	-12873	-12889	-7313	-15826	0
1857	126	0	-26396	98	26494	13149	-26445	13296	-16480	-22350	-10970	-11548	-6493	-14586	0
1858	126	0	-22876	83	22959	11396	-22917	11521	-14485	-18104	-8854	-9987	-5408	-13096	0
1859	126	0	-19260	93	19353	9583	-19306	9723	-13106	-15776	-7170	-9271	-4487	-11723	0
1860	126	0	-16577	64	16641	8256	-16609	8352	-12105	-14755	-6035	-9275	-3831	-10396	0
1861	126	0	-15499	46	15545	7726	-15522	7795	-11498	-14113	-5348	-9950	-3744	-9387	0
1862	126	0	-16212	58	16270	8077	-16241	8164	-11048	-13411	-5154	-11048	-4194	-8869	0
1863	126	0	-18118	36	18154	9041	-18136	9095	-10838	-12185	-5059	-12177	-4890	-8761	0
1864	126	0	-21286	15	21301	10635	-21293	10658	-10301	-10644	-4931	-13147	-5668	-9081	0
1865	126	0	-24150	-25	24125	12087	-24137	12050	-9829	-8931	-4533	-13746	-6272	-9591	0
1866	126	0	-24947	11	24958	12468	-24952	12484	-9538	-7750	-3651	-13471	-6324	-10082	0
1867	126	0	-23453	-11	23442	11732	-23447	11715	-9492	-6679	-2452	-12332	-5895	-10524	0
1868	126	0	-20572	3	20575	10284	-20573	10289	-9405	-5499	-1476	-10621	-5113	-10803	0
1869	126	0	-17384	0	17384	8692	-17384	8692	-9019	-3907	-944	-8390	-4363	-11308	0
1870	126	0	-15402	-3	15399	7702	-15400	7698	-8956	-1969	-843	-6025	-3812	-12128	0
1871	126	0	-14746	11	14757	7367	-14751	7384	-8741	-244	-1084	-3761	-3581	-13242	0
1872	126	0	-15906	5	15911	7950	-15908	7958	-8596	952	-1383	-1874	-3600	-14577	0
1873	126	0	-18182	-3	18179	9092	-18180	9088	-8124	1986	-1769	-120	-3881	-15977	0
1874	126	0	-21232	-7	21225	10619	-21228	10609	-7170	3424	-1907	1588	-3990	-17203	0
1875	126	0	-23972	-21	23951	11996	-23961	11965	-5790	4683	-1796	3092	-4097	-17915	0
1876	126	0	-24375	-32	24343	12203	-24359	12155	-4498	6533	-1311	4295	-3860	-17797	0
1877	126	0	-22228	-19	22209	11123	-22218	11095	-3660	8892	-190	5144	-2997	-16720	0
1878	126	0	-18602	-13	18589	9307	-18595	9288	-3344	11597	995	5600	-1810	-15194	0
1879	126	0	-14505	60	14565	7222	-14535	7312	-2630	14505	2390	5362	-651	-13091	0
1880	126	0	-11685	44	11729	5820	-11707	5886	-1744	16290	3524	4518	174	-11089	0
1881	126	0	-10144	62	10206	5041	-10175	5134	-777	16583	4458	3063	401	-9085	0
1882	126	0	-10483	27	10510	5228	-10496	5268	108	15927	5012	1443	174	-7428	0
1883	126	0	-12045	50	12095	5997	-12070	6072	721	15100	5348	-308	-382	-5785	0
1884	126	0	-14486	29	14515	7228	-14500	7272	884	14992	5300	-1695	-973	-4318	0
1885	126	0	-16834	7	16841	8413	-16837	8424	741	15401	5106	-2382	-1458	-2587	0
1886	126	0	-16894	5	16899	8444	-16896	8452	696	16641	4981	-2227	-1121	-702	0
1887	126	0	-14645	13	14658	7316	-14651	7335	1103	18187	5259	-1181	-226	1276	0
1888	126	0	-10936	13	10949	5461	-10942	5481	1827	20049	5827	494	1117	3315	0
1889	126	0	-7111	-1	7110	3556	-7110	3554	2977	21681	6514	2463	2405	4879	0
1890	126	0	-4409	-46	4363	2227	-4386	2158	4452	22843	7224	4516	3220	5934	0
1891	126	0	-3307	-120	3187	1713	-3247	1533	6248	23371	7548	6281	3635	6564	0
1892	126	0	-3757	-143	3614	1950	-3685	1735	7915	23561	7265	7715	3581	6656	0
1893	126	0	-5441	-172	5269	2806	-5355	2548	9443	24312	6768	8743	3350	6526	0
1894	126	0	-7974	-197	7777	4085	-7875	3790	10850	25458	6085	9377	2935	6237	0
1895	126	0	-10223	-217	10006	5220	-10114	4894	11962	26517	5548	10136	2772	6359	0
1896	126	0	-10264	-194	10070	5229	-10167	4938	12631	26310	5381	10798	2997	6766	0
1897	126	0	-7837	-161	7676	3999	-7756	3757	13032	26203	5899	11727	3577	7882	0
1898	126	0	-3908	-102	3806	2005	-3857	1852	13256	26046	6673	12194	4465	9123	0
1899	126	0	369	11	-358	-190	363	-173	13556	25887	7593	12272	5166	10638	0
1900	126	0	3520	135	-3385	-1827	3452	-1625	13694	25807	8210	11820	5719	11733	0
1901	126	0	5197	316	-4881	-2756	5039	-2282	13940	25683	8520	10668	5715	12561	0
1902	126	0	5200	506	-4694	-2853	4947	-2094	14177	25520	8605	9230	5381	13240	0
1903	126	0	3908	706	-3202	-2307	3555	-1248	14425	25408	8343	7899	4778	13690	0
1904	126	0	1731	1006	-725	-1368	1228	140	14427	25317	8229	6625	4106	13987	0
1905	126	0	-264	1235	1499	-485	-881	1367	14396	25202	8314	6027	3462	14517	0
1906	126	0	-4	1509	1513	-752	-758	1511	14553	25111	8716	5957	3637	15254	0
1907	126	0	2509	1811	-698	-2160	1603	556	15005	24864	9234	6578	4031	15314	0
1908	126	0	6575	1982	-4593	-4278	5584	-1305	15758	24857	9816	7674	4956	15271	0
1909	126	0	10725	2151	-8574	-6438	9649	-3211	16619	24651	10421	8883	5651	15337	0
1910	126	0	13862	2205	-11657	-8033	12759	-4726	16674	24525	10767	10161	6209	15258	0
1911	126	0	15387	2182	-13205	-8784	14296	-5511	16637	24445	10997	11252	6495	15263	0
1912	126	0	15037	2102	-12935	-8569	13986	-5416	16651	24277	10951	12051	6161	15248	0
1913	126	0	13395	1893	-11502	-7644	12448	-4804	16645	24189	10691	12286	5643	15310	1
1914	126	0	10713	1528	-9185	-6120	9949	-3828	16619	24023	10479	12324	5082	14833	0
1915	126	0	8201	1039	-7162	-4620	7681	-3061	16616	23986	10245	12289	4803	13987	0
1916	126	0	7773	448	-7325	-4110	7549	-3438	16672	23780	10404	12258	4826	13677	0
1917	126	0	9824	93	-9731	-4958	9777	-4819	16682	23658	10829	12289	5303	13935	0
1918	126	0	13367	-170	-13537	-6598	13452	-6853	16658	23600	11391	12309	5942	14720	0
1919	126	0	17223	-306	-17529	-8458	17376	-8917	16625	23425	11500	12210	6582	15196	0
1920	126	0	19936	-457	-20393	-9739	20164	-10425	16635	23367	11515	12324	7059	15263	0
1921	126	0	21127	-504	-21631	-10311	21379	-11067	16635	23247	11543	12264	7166	15312	0
1922	126	0	20601	-519	-21120	-10041	20860	-10819	16592	23097	11607	12260	6894	15277	0
1923	126	0	18647	-512	-19159	-9067	18903	-9835	16594	22936	11552	12262	6446	15258	0
1924	126	0	15854	-525	-16379	-7664	16116	-8452	16616	22921	11523	12260	6097	15267	0
1925	126	0	13254	-523	-13777	-6365	13515	-7150	16619	22763	11484	12253	5697	15287	0
1926	126	0	12878	-508	-13386	-6185	13132	-6947	16571	22661	11521	12280	5981	15182	0
1927	126	0	14795	-490	-15285	-7152	15040	-7887	16569	22558	11529	12237	6590	15304	0
1928	126	0	18384	-391	-18775	-8996	18579	-9583	16561	22397	11486	12229	7598	15205	0
1929	126	0	22372	-349	-22721	-11011	22546	-11535	16592	22319	11492	12260	8660	15258	0
1930	126	0	25004	-281	-25285	-12361	25144	-12783	16530	22160	11430	12206	9255	15294	0
1931	126	0	26258	-190	-26448	-13034	26353	-13319	16548	22061	11500	12260	9632	15219	0
1932	126	0	25619	-97	-25716	-12761	25667	-12906	16588	21941	11446	12262	9684	15170	0
1933	126	0	23751	-149	-23900	-11801	23825	-12024	16590	21879	11428	12212	9443	15190	0
1934	126	0	20769	-126	-20895	-10321	20832	-10510	16621	21819	11436	12227	9057	15318	0
1935	126	0	18028	-81	-18109	-8973	18068	-9095	16495	21704	11446	12272	8762	15143	0
1936	126	0	17474	-50	-17524	-8712	17499	-8787	16478	21584	11405	12194	8988	15145	0
1937	126	0	19205	34	-19171	-9619	19188	-9568	16561	21411	11498	12220	9591	15201	0
1938	126	0	22575	79	-22496	-11327	22535	-11208	16509	21378	11463	12175	10318	15176	0
1939	126	0	26257	122	-26135	-13189	26196	-13006	16497	21299	11428	12216	11011	15205	0
1940	126	0	28756	118	-28638	-14437	28697	-14260	16484	21113	11451	12210	11380	15147	0
1941	126	0	29786	81	-29705	-14933	29745	-14812	16464	21023	11473	12187	11517	15182	0
1942	126	0	28870	91	-28779	-14480	28824	-14344	16445	20919	11459	12113	11252	15157	0
1943	126	0	26887	110	-26777	-13498	26832	-13333	16455	20825	11420	12183	10670	15147	0
1944	126	0	23768	110	-23658	-11939	23713	-11774	16548	20684	11399	12245	9992	15145	0
1945	126	0	20858	102	-20756	-10480	20807	-10327	16530	20532	11395	12183	9535	15124	0
1946	126	0	20237	124	-20113	-10180	20175	-9994	16472	20455	11228	12192	9637	15178	0
1947	126	0	21878	162	-21716	-11020	21797	-10777	16493	20381	11009	12159	9971	15153	0
1948	126	0	25136	116	-25020	-12626	25078	-12452	16499	20274	11133	12167	10749	15118	0
1949	126	0	28717	176	-28541	-14446	28629	-14182	16453	20253	11023	12156	11356	15118	0
1950	126	0	31039	190	-30849	-15614	30944	-15329	16398	20063	10943	12144	11725	15143	0
1951	126	0	31926	184	-31742	-16055	31834	-15779	16503	19970	10569	12187	11835	15087	0
1952	126	0	30799	250	-30549	-15524	30674	-15149	16468	19867	9839	12200	11362	15122	0
1953	126	0	28480	217	-28263	-14348	28371	-14023	16476	19751	9240	12159	10689	15069	0
1954	126	0	24922	178	-24744	-12550	24833	-12283	16437	19599	8301	12169	9797	15176	0
1955	126	0	21621	159	-21462	-10890	21541	-10651	16414	19626	7651	12146	9092	15106	0
1956	126	0	20422	184	-20238	-10303	20330	-10027	16435	19436	7300	12138	8861	15077	0
1957	126	0	21609	209	-21400	-10909	21504	-10595	16406	19363	7370	12053	8958	15056	0
1958	126	0	24340	273	-24067	-12306	24203	-11897	16406	19314	7746	12126	9341	15058	0
1959	126	0	27258	232	-27026	-13745	27142	-13397	16381	19147	8068	12156	9401	15021	0
1960	126	0	29053	219	-28834	-14636	28943	-14307	16348	19107	8371	12125	9492	15099	0
1961	126	0	29251	252	-28999	-14751	29125	-14373	16367	19043	8243	12144	9061	15069	0
1962	126	0	27737	306	-27431	-14021	27584	-13562	16348	18903	7891	12101	8363	15052	0
1963	126	0	24787	283	-24504	-12535	24645	-12110	16375	18847	7269	12105	7436	15067	0
1964	126	0	20889	254	-20635	-10571	20762	-10190	16377	18746	6425	12150	6365	15038	0
1965	126	0	17108	252	-16856	-8680	16982	-8302	16381	18651	5746	11787	5426	15056	0
1966	126	0	15658	267	-15391	-7962	15524	-7562	16363	18550	5550	11380	5135	15058	0
1967	126	0	16537	269	-16268	-8403	16402	-7999	16336	18414	5635	11106	5148	15031	0
1968	126	0	19066	285	-18781	-9675	18923	-9248	16338	18404	5802	11118	5461	15060	0
1969	126	0	22057	320	-21737	-11188	21897	-10708	16321	18195	6153	11149	5736	15002	0
1970	126	0	23774	339	-23435	-12056	23604	-11548	16315	18185	6326	11098	5951	14998	0
1971	126	0	23923	335	-23588	-12129	23755	-11626	16288	18102	6046	10790	5614	14959	0
1972	126	0	22350	343	-22007	-11346	22178	-10832	16336	17985	5563	10402	5139	14961	0
1973	126	0	19269	304	-18965	-9786	19117	-9330	16332	17900	4706	9859	4318	14953	0
1974	126	0	15377	362	-15015	-7869	15196	-7326	16373	17772	4021	9531	3523	15040	0
1975	126	0	11445	393	-11052	-5919	11248	-5329	16412	17690	3218	9234	2946	14947	0
1976	126	0	9719	384	-9335	-5051	9527	-4475	16259	17650	2844	9438	2923	14957	0
1977	126	0	10465	422	-10043	-5443	10254	-4810	16239	17551	3063	9979	3410	14986	0
1978	126	0	12708	446	-12262	-6577	12485	-5908	16340	17413	3373	10747	4271	14901	0
1979	126	0	15451	401	-15050	-7926	15250	-7324	16292	17368	3841	11713	4995	14986	0
1980	126	0	16786	465	-16321	-8625	16553	-7928	16332	17215	4211	12000	5468	15021	0
1981	126	0	16733	486	-16247	-8609	16490	-7880	16282	17219	4494	12084	5730	14887	0
1982	126	0	14751	479	-14272	-7615	14511	-6896	16249	17132	4576	12101	5614	14914	0
1983	126	0	11527	506	-11021	-6016	11274	-5257	16356	16928	4669	11991	5302	14293	0
1984	126	0	7304	483	-6821	-3893	7062	-3169	16272	16910	4537	11962	4764	13508	0
1985	126	0	3468	500	-2968	-1984	3218	-1234	16253	16868	4745	11857	4524	13186	0
1986	126	0	1895	510	-1385	-1202	1640	-437	16299	16701	5051	11624	4696	13116	0
1987	126	0	2756	543	-2213	-1649	2484	-835	16233	16726	5763	11667	5354	13603	0
1988	126	0	5423	591	-4832	-3007	5127	-2120	16243	16542	6698	11830	6258	14208	0
1989	126	0	8430	562	-7868	-4496	8149	-3653	16284	16503	7678	11927	7084	14788	0
1990	126	0	10394	636	-9758	-5515	10076	-4561	16177	16470	8446	11826	7653	14873	0
1991	126	0	10716	566	-10150	-5641	10433	-4792	16264	16344	8960	11645	7800	14901	0
1992	126	0	9080	539	-8541	-4809	8810	-4001	16142	16358	9149	10931	7424	14264	0
1993	126	0	6271	477	-5794	-3374	6032	-2658	15539	16121	9449	10305	6815	13267	0
1994	126	0	2148	490	-1658	-1319	1903	-584	14026	16156	9432	9451	5965	12031	0
1995	126	0	-1598	504	2102	547	-1850	1303	12631	15997	9703	8757	5276	10621	0
1996	126	0	-3271	504	3775	1383	-3523	2139	11122	15954	10394	8551	5028	9455	0
1997	126	0	-2493	500	2993	996	-2743	1746	9698	15838	11228	8751	5177	8342	0
1998	126	0	0	512	512	-256	-256	512	8103	15797	11290	9228	5561	7276	0
1999	126	0	2838	545	-2293	-1691	2565	-874	6694	15712	11253	9756	5849	5672	0
[truncated: 30,797 more rows]
