# Supplementary material for: A Robust and Real-Time Capable Envelope-Based Algorithm for Heart Sound Classification: Validation under Different Physiological Conditions
Source: Sensors (Basel). 2020 Feb 11;20(4):972. doi: 10.3390/s20040972 (PMC7070375; doi:10.3390/s20040972)
Supplement: Supplementary file 1 [file sensors-20-00972-s001.zip › Messungen/swu/swu01_unfiltered.csv]

Dataset No.	Pulse (bpm)	Pacer Bit	leadI (�V)	leadII (�V)	leadIII (�V)	lead_avR (�V)	lead_avL (�V)	lead_avF (�V)	V1 (�V)	V2 (�V)	V3 (�V)	V4 (�V)	V5 (�V)	V6 (�V)	R-Wave
1	0	0	3381	6161	2780	-4771	300	4470	203	62	254	131	151	217	0
2	0	0	3214	6155	2941	-4684	136	4548	91	-54	5	100	21	129	0
3	0	0	3236	6161	2925	-4698	155	4543	87	-91	128	52	-19	73	0
4	0	0	2955	6157	3202	-4556	-123	4679	-44	-67	-7	-19	-67	-67	0
5	0	0	2803	6149	3346	-4476	-271	4747	-126	-83	110	-116	-62	-27	0
6	0	0	2745	6153	3408	-4449	-331	4780	-118	-89	17	-83	-102	-186	0
7	0	0	2749	6153	3404	-4451	-327	4778	-71	9	79	-15	-93	-21	0
8	0	0	2858	6159	3301	-4508	-221	4730	-149	-5	23	-52	-79	-44	0
9	0	0	3023	6159	3136	-4591	-56	4647	11	56	97	46	38	81	1
10	0	0	3170	6161	2991	-4665	89	4576	91	-29	83	3	40	89	0
11	0	0	3236	6165	2929	-4700	153	4547	27	-34	168	75	79	176	0
12	0	0	3230	6169	2939	-4699	145	4554	38	-54	112	9	19	67	0
13	0	0	3180	6165	2985	-4672	97	4575	85	-40	110	29	40	79	0
14	0	0	2980	6169	3189	-4574	-104	4679	-85	3	62	-34	-27	-97	0
15	0	0	2784	6175	3391	-4479	-303	4783	-164	-73	29	-73	-73	-161	0
16	0	0	2741	6157	3416	-4449	-337	4786	-114	-34	60	-11	-67	-147	0
17	0	0	2693	6165	3472	-4429	-389	4818	-205	-31	31	-106	-135	-155	0
18	0	0	2811	6171	3360	-4491	-274	4765	-42	-23	69	0	7	-52	0
19	0	0	2972	6165	3193	-4568	-110	4679	27	-25	108	-17	-9	17	0
20	0	0	3177	6180	3003	-4678	87	4591	91	-21	151	62	0	102	0
21	0	0	3234	6176	2942	-4705	146	4559	-3	27	126	52	50	83	0
22	0	0	3307	6178	2871	-4742	218	4524	98	46	131	120	75	209	0
23	0	0	3167	6175	3008	-4671	79	4591	38	-56	81	-42	46	34	0
24	0	0	3036	6167	3131	-4601	-47	4649	27	36	73	9	-21	79	0
25	0	0	2825	6169	3344	-4497	-259	4756	-153	-100	23	-98	-50	-190	0
26	0	0	2784	6175	3391	-4479	-303	4783	-126	-46	54	-9	-122	-108	0
27	0	0	2751	6175	3424	-4463	-336	4799	-164	-36	62	-133	-108	-48	0
28	0	0	2846	6173	3327	-4509	-240	4750	-118	-42	87	-89	67	-67	0
29	0	0	3001	6165	3164	-4583	-81	4664	11	-40	161	-54	11	89	0
30	0	0	3186	6173	2987	-4679	99	4580	64	-50	141	-7	-9	98	0
31	0	0	3224	6161	2937	-4692	143	4549	112	-34	166	79	83	188	0
32	0	0	3240	6163	2923	-4701	158	4543	69	-38	85	23	17	164	0
33	0	0	3226	6157	2931	-4691	147	4544	108	40	65	38	97	89	0
34	0	0	2886	6149	3263	-4517	-188	4706	-56	-83	15	-69	-73	-19	0
35	0	0	2753	6142	3389	-4447	-318	4765	-261	-56	-38	-114	-120	-184	0
36	0	0	2631	6140	3509	-4385	-439	4824	-234	-31	-36	-133	-34	-215	0
37	0	0	2739	6134	3395	-4436	-328	4764	-104	-69	-23	-36	-112	-116	0
38	0	0	2758	6118	3360	-4438	-301	4739	-120	-32	-7	-15	-36	-69	0
39	0	0	2959	6105	3146	-4532	-93	4625	-40	-40	36	-29	31	-40	0
40	0	0	3102	6103	3001	-4602	50	4552	97	-32	46	17	139	104	0
41	0	0	3188	6078	2890	-4633	149	4484	135	3	124	71	13	161	0
42	0	0	3232	6076	2844	-4654	194	4460	34	-32	112	1	44	168	0
43	0	0	3139	6054	2915	-4596	112	4484	65	25	62	89	60	73	0
44	0	0	2892	6046	3154	-4469	-131	4600	-69	-73	-9	-106	-19	-100	0
45	0	0	2815	6025	3210	-4420	-197	4617	-112	-46	81	-65	-36	-106	0
46	0	0	2622	6017	3395	-4319	-386	4706	-100	-166	-11	-118	-60	-225	0
47	0	0	2582	6002	3420	-4292	-419	4711	-166	-97	13	-81	-159	-143	0
48	0	0	2760	5988	3228	-4374	-234	4608	5	-25	56	-36	7	-60	0
49	0	0	2869	5961	3092	-4415	-111	4526	-69	-71	64	-32	-1	40	0
50	0	0	3181	5957	2776	-4569	202	4366	128	-3	133	73	0	168	0
51	0	0	3141	5936	2795	-4538	173	4365	133	-75	116	147	58	190	0
52	0	0	3191	5924	2733	-4557	229	4328	93	-106	153	32	27	108	0
53	0	0	3128	5913	2785	-4520	171	4349	75	40	141	69	-13	149	0
54	0	0	2850	5901	3051	-4375	-100	4476	-38	-75	65	-32	-64	-44	0
55	0	0	2762	5893	3131	-4327	-184	4512	-87	-133	32	-83	-50	-122	0
56	0	0	2616	5884	3268	-4250	-326	4576	-60	-52	15	-23	-52	-128	0
57	0	0	2567	5874	3307	-4220	-370	4590	-128	-64	7	-100	-141	-139	0
58	0	0	2749	5868	3119	-4308	-185	4493	-3	-83	38	-69	-36	-58	0
59	0	0	2857	5860	3003	-4358	-73	4431	21	-114	114	77	31	83	0
60	0	0	3044	5862	2818	-4453	113	4340	52	-62	69	5	1	91	0
61	0	0	3181	5860	2679	-4520	251	4269	120	69	186	7	128	199	0
62	0	0	3115	5854	2739	-4484	188	4296	108	-46	116	44	79	147	0
63	0	0	3011	5858	2847	-4434	82	4352	108	-56	32	11	-83	67	0
64	0	0	2832	5858	3026	-4345	-97	4442	-50	-56	110	-5	-73	-42	0
65	0	0	2681	5860	3179	-4270	-249	4519	-133	-60	54	-31	-139	-129	0
66	0	0	2633	5872	3239	-4252	-303	4555	-87	-71	52	-62	-79	-102	0
67	0	0	2598	5872	3274	-4235	-338	4573	-83	-147	34	-44	-85	-98	0
68	0	0	2759	5884	3125	-4321	-183	4504	-32	-23	93	17	-15	-23	0
69	0	0	2886	5893	3007	-4389	-60	4450	-31	-27	120	9	17	93	0
70	0	0	3081	5899	2818	-4490	131	4358	64	-23	116	116	52	98	0
71	0	0	3170	5897	2727	-4533	221	4312	141	-29	149	56	108	161	0
72	0	0	3247	5922	2675	-4584	286	4298	147	36	114	34	98	131	0
73	0	0	3024	5934	2910	-4479	57	4422	17	-64	157	71	15	87	0
74	0	0	2866	5944	3078	-4405	-106	4511	-69	-77	87	-81	-48	-69	0
75	0	0	2772	5951	3179	-4361	-203	4565	-91	-21	67	60	-38	-133	0
76	0	0	2650	5963	3313	-4306	-331	4638	-199	-19	58	-112	-97	-203	0
77	0	0	2669	5984	3315	-4326	-323	4649	-178	13	64	-52	-116	-75	0
78	0	0	2733	5994	3261	-4363	-264	4627	-60	-168	91	-75	-126	-44	0
79	0	0	2980	6006	3026	-4493	-23	4516	42	-40	71	29	-32	-1	0
80	0	0	3183	6025	2842	-4604	170	4433	64	29	141	40	73	122	0
81	0	0	3282	6023	2741	-4652	270	4382	91	-19	199	58	48	151	0
82	0	0	3262	6043	2781	-4652	240	4412	149	5	71	104	7	162	0
83	0	0	3106	6043	2937	-4574	84	4490	3	-52	91	81	32	-5	0
84	0	0	3016	6048	3032	-4532	-8	4540	-17	-23	106	40	-42	-13	0
85	0	0	2797	6062	3265	-4429	-234	4663	-135	-25	64	-62	-52	-81	0
86	0	0	2656	6068	3412	-4362	-378	4740	-129	-129	44	-102	-112	-197	0
87	0	0	2706	6079	3373	-4392	-333	4726	-151	-46	60	-108	-75	-161	0
88	0	0	2752	6079	3327	-4415	-287	4703	-141	-23	81	3	11	-42	0
89	0	0	3061	6093	3032	-4577	14	4562	9	9	186	-54	44	3	0
90	0	0	3151	6099	2948	-4625	101	4523	139	-60	199	112	58	159	0
91	0	0	3269	6101	2832	-4685	218	4466	108	-44	178	58	67	141	0
92	0	0	3284	6112	2828	-4698	228	4470	122	-3	184	52	11	149	0
93	0	0	3093	6103	3010	-4598	41	4556	-11	15	118	25	77	100	0
94	0	0	2947	6105	3158	-4526	-105	4631	-25	-93	38	-17	-122	23	0
95	0	0	2841	6107	3266	-4474	-212	4686	-102	-27	153	-17	-62	-56	0
96	0	0	2674	6111	3437	-4392	-381	4774	-188	-116	25	-65	-188	-190	0
97	0	0	2724	6103	3379	-4413	-327	4741	-60	-102	64	-48	-38	-89	0
98	0	0	2766	6114	3348	-4440	-291	4731	-116	-116	60	-32	-100	-89	0
99	0	0	3030	6114	3084	-4572	-27	4599	-3	-52	112	-36	-23	1	0
100	0	0	3214	6120	2906	-4667	154	4513	141	5	219	95	36	219	0
101	0	0	3244	6124	2880	-4684	182	4502	71	-7	106	58	42	75	0
102	0	0	3319	6114	2795	-4716	262	4454	147	54	203	124	106	147	0
103	0	0	3129	6116	2987	-4622	71	4551	56	-67	201	-32	13	102	0
104	0	0	2999	6114	3115	-4556	-58	4614	-79	-114	15	-44	-29	-17	0
105	0	0	2768	6112	3344	-4440	-288	4728	-97	-81	29	-15	-67	-112	0
106	0	0	2702	6112	3410	-4407	-354	4761	-203	-102	-1	-137	-178	-232	0
107	0	0	2706	6112	3406	-4409	-350	4759	-120	-17	29	-77	-79	-102	0
108	0	0	2729	6116	3387	-4422	-329	4751	-155	-145	-23	-131	-143	-131	0
109	0	0	3024	6124	3100	-4574	-38	4612	46	13	93	-13	-3	97	0
110	0	0	3122	6105	2983	-4613	69	4544	29	-38	157	-15	15	178	0
111	0	0	3300	6107	2807	-4703	246	4457	128	7	147	87	48	131	0
112	0	0	3207	6107	2900	-4657	153	4503	151	-48	143	23	23	178	0
113	0	0	3124	6105	2981	-4614	71	4543	89	-36	87	32	-75	95	0
114	0	0	2939	6101	3162	-4520	-111	4631	-31	-48	81	-75	-77	5	0
115	0	0	2794	6101	3307	-4447	-256	4704	-122	-15	64	-79	-27	-143	0
116	0	0	2637	6097	3460	-4367	-411	4778	-164	-116	40	-67	-133	-161	0
117	0	0	2666	6101	3435	-4383	-384	4768	-186	-34	23	-97	-81	-172	0
118	0	0	2778	6099	3321	-4438	-271	4710	-3	-89	98	-17	-3	-83	0
119	0	0	2939	6097	3158	-4518	-109	4627	58	-85	69	46	13	11	0
120	0	0	3133	6095	2962	-4614	85	4528	60	-25	155	32	19	178	0
121	0	0	3203	6089	2886	-4646	158	4487	126	19	106	69	77	149	0
122	0	0	3242	6093	2851	-4667	195	4472	48	-21	141	87	67	141	0
123	0	0	3018	6081	3063	-4549	-22	4572	29	11	38	-15	67	98	0
124	0	0	2978	6076	3098	-4527	-60	4587	-25	-36	89	-5	25	-50	0
125	0	0	2710	6079	3369	-4394	-329	4724	-174	-9	34	-46	-71	-120	0
126	0	0	2635	6076	3441	-4355	-403	4758	-77	-137	42	-75	-95	-201	0
127	0	0	2633	6078	3445	-4355	-406	4761	-110	-11	69	-97	-58	-54	0
128	0	0	2730	6068	3338	-4399	-304	4703	-129	-5	34	-65	-36	-81	0
129	0	0	3003	6064	3061	-4533	-29	4562	67	-11	149	1	-27	112	0
130	0	0	3034	6064	3030	-4549	2	4547	34	-77	128	81	75	79	0
131	0	0	3240	6060	2820	-4650	210	4440	129	-5	153	126	46	162	0
132	0	0	3259	6060	2801	-4659	229	4430	162	29	248	112	58	162	0
133	0	0	3024	6060	3036	-4542	-6	4548	100	-54	139	106	46	54	0
134	0	0	2939	6050	3111	-4494	-86	4580	-38	-27	36	-31	-31	-42	0
135	0	0	2730	6045	3315	-4387	-292	4680	-60	-104	98	-19	17	-131	0
136	0	0	2624	6046	3422	-4335	-399	4734	-192	-73	56	-106	-131	-201	0
137	0	0	2660	6037	3377	-4348	-358	4707	-192	-58	-21	-71	-122	-190	0
138	0	0	2749	6035	3286	-4392	-268	4660	-75	36	85	31	-32	3	0
139	0	0	2986	6039	3053	-4512	-33	4546	0	-3	155	-48	60	52	0
140	0	0	3172	6033	2861	-4602	155	4447	23	-27	133	65	67	54	0
141	0	0	3214	6027	2813	-4620	200	4420	73	-32	151	108	104	170	0
142	0	0	3182	6031	2849	-4606	166	4440	50	-97	60	19	52	114	0
143	0	0	3092	6019	2927	-4555	82	4473	11	-73	81	60	25	17	0
144	0	0	2914	6019	3105	-4466	-95	4562	-15	-131	27	29	-77	-42	0
145	0	0	2743	6008	3265	-4375	-261	4636	-161	-46	60	-44	-52	-157	0
146	0	0	2648	6008	3360	-4328	-356	4684	-213	-69	81	-79	-91	-217	0
147	0	0	2583	6012	3429	-4297	-423	4720	-194	-114	0	-34	-129	-104	0
148	0	0	2829	6010	3181	-4419	-176	4595	-50	-83	83	-36	-21	-85	0
149	0	0	2908	6010	3102	-4459	-97	4556	-1	-56	104	-23	52	60	0
150	0	0	3120	6000	2880	-4560	120	4440	75	-73	112	25	13	106	0
151	0	0	3150	5994	2844	-4572	153	4419	100	-67	139	120	32	170	0
152	0	0	3216	5992	2776	-4604	220	4384	128	-64	145	52	46	174	0
153	0	0	3102	5996	2894	-4549	104	4445	79	-29	129	25	31	25	0
154	0	0	2832	5992	3160	-4412	-164	4576	-91	-46	38	-15	-73	-3	0
155	0	0	2789	5990	3201	-4389	-206	4595	-122	9	73	-50	-67	-153	0
156	0	0	2570	5982	3412	-4276	-421	4697	-205	-89	-7	-93	-104	-174	0
157	0	0	2668	5981	3313	-4324	-322	4647	-128	-71	9	-69	-64	-147	0
158	0	0	2718	5979	3261	-4348	-271	4620	-118	-46	71	5	-27	48	0
159	0	0	2905	5977	3072	-4441	-83	4524	-31	-102	81	-21	-62	-3	0
160	0	0	3143	5981	2838	-4562	152	4409	56	73	203	65	108	172	0
161	0	0	3137	5979	2842	-4558	147	4410	42	-62	168	-25	13	182	0
162	0	0	3203	5971	2768	-4587	217	4369	151	-44	161	65	50	135	0
163	0	0	3038	5965	2927	-4501	55	4446	62	-31	93	19	-27	104	0
164	0	0	2928	5971	3043	-4449	-57	4507	-32	-7	44	-25	-58	-69	0
165	0	0	2629	5965	3336	-4297	-353	4650	-73	-87	-23	-52	-120	-128	0
166	0	0	2619	5965	3346	-4292	-363	4655	-100	-27	5	-34	-58	-250	0
167	0	0	2595	5957	3362	-4276	-383	4659	-164	-15	58	-34	-56	-73	0
168	0	0	2728	5961	3233	-4344	-252	4597	-135	-54	118	-7	-5	-17	0
169	0	0	2919	5951	3032	-4435	-56	4491	5	-54	100	17	-1	3	0
170	0	0	3061	5953	2892	-4507	84	4422	9	19	108	42	65	124	0
171	0	0	3127	5949	2822	-4538	152	4385	95	-11	170	95	108	174	0
172	0	0	3193	5967	2774	-4580	209	4370	50	9	62	100	31	31	0
173	0	0	2996	5942	2946	-4469	25	4444	42	-27	155	79	50	67	0
174	0	0	2866	5948	3082	-4407	-108	4515	-79	-108	50	-54	-95	-89	0
175	0	0	2713	5946	3233	-4329	-260	4589	-91	62	29	-15	31	-31	0
176	0	0	2569	5948	3379	-4258	-405	4663	-254	-64	67	-97	-118	-182	0
177	0	0	2637	5946	3309	-4291	-336	4627	-166	-19	60	-79	-64	-116	0
178	0	0	2685	5944	3259	-4314	-287	4601	-93	-31	129	-62	-38	29	0
179	0	0	2937	5953	3016	-4445	-39	4484	0	-54	34	-11	-21	79	0
180	0	0	3098	5949	2851	-4523	123	4400	83	13	108	131	77	139	0
181	0	0	3168	5951	2783	-4559	192	4367	139	-73	141	17	44	166	0
182	0	0	3178	5936	2758	-4557	210	4347	133	54	174	52	67	143	0
183	0	0	3042	5940	2898	-4491	72	4419	79	25	116	42	-52	116	0
184	0	0	2868	5944	3076	-4406	-104	4510	-56	-69	102	-87	-110	0	0
185	0	0	2706	5938	3232	-4322	-263	4585	-178	-58	11	-91	-135	-166	0
186	0	0	2602	5936	3334	-4269	-366	4635	-141	-69	69	-60	-64	-157	0
187	0	0	2575	5940	3365	-4257	-395	4652	-178	-52	50	-62	-149	-172	0
188	0	0	2676	5946	3270	-4311	-297	4608	-100	-120	52	-129	-116	-79	0
189	0	0	2938	5946	3008	-4442	-35	4477	73	-42	108	48	-32	58	0
190	0	0	3045	5951	2906	-4498	69	4428	44	-34	102	60	23	151	0
191	0	0	3236	5963	2727	-4599	254	4345	91	-15	184	65	60	147	0
192	0	0	3220	5967	2747	-4593	236	4357	131	-65	104	7	81	95	0
193	0	0	3199	5959	2760	-4579	219	4359	153	-44	143	60	67	178	0
194	0	0	2959	5969	3010	-4464	-25	4489	-15	-71	69	-58	-27	23	0
195	0	0	2922	5971	3049	-4446	-63	4510	-15	-71	62	-48	-71	64	0
196	0	0	2864	5981	3117	-4422	-126	4549	-54	27	73	5	-5	36	0
197	0	0	3009	5986	2977	-4497	16	4481	95	-17	75	83	7	110	0
198	0	0	3129	6000	2871	-4564	129	4435	91	19	168	155	58	147	0
199	0	0	3279	6002	2723	-4640	278	4362	126	1	143	60	83	223	0
200	0	0	3418	6002	2584	-4710	417	4293	221	36	184	93	178	358	0
201	0	0	3475	6000	2525	-4737	475	4262	188	65	188	147	95	302	0
202	0	0	3420	5996	2576	-4708	422	4286	149	-21	184	62	64	250	0
203	0	0	3290	6000	2710	-4645	290	4355	137	-29	170	50	27	194	0
204	0	0	3096	6000	2904	-4548	96	4452	-5	-25	97	-11	-34	129	0
205	0	0	3047	5988	2941	-4517	53	4464	7	17	151	7	71	11	0
206	0	0	2914	6002	3088	-4458	-87	4545	-34	-100	13	-32	-52	-104	0
207	0	0	2861	6023	3162	-4442	-150	4592	-13	-48	135	23	-9	13	0
208	0	0	2916	6041	3125	-4478	-104	4583	-40	-67	48	-79	-17	-3	0
209	0	0	3180	6068	2888	-4624	146	4478	120	-13	137	151	34	178	0
210	0	0	3262	6078	2816	-4670	223	4447	157	27	135	71	192	116	0
211	0	0	3395	6095	2700	-4745	347	4397	124	-42	153	75	58	174	0
212	0	0	3341	6109	2768	-4725	286	4438	174	19	228	83	162	203	0
213	0	0	3201	6111	2910	-4656	145	4510	21	-73	128	-36	50	54	0
214	0	0	3017	6107	3090	-4562	-36	4598	29	-11	71	-1	-7	-31	0
215	0	0	2894	6114	3220	-4504	-163	4667	-65	-62	120	38	-62	-44	0
216	0	0	2719	6112	3393	-4415	-337	4752	-93	-133	126	-114	-52	-147	0
217	0	0	2762	6112	3350	-4437	-294	4731	-124	-17	62	-38	-48	-110	0
218	0	0	2845	6111	3266	-4478	-210	4688	-62	-50	102	-11	9	-34	0
219	0	0	3046	6126	3080	-4586	-17	4603	17	-89	95	-46	44	21	0
220	0	0	3179	6118	2939	-4648	120	4528	50	-65	145	25	79	81	0
221	0	0	3335	6109	2774	-4722	280	4441	89	-9	238	25	77	157	0
222	0	0	3327	6112	2785	-4719	271	4448	155	23	147	71	131	100	0
223	0	0	3153	6105	2952	-4629	100	4528	31	-69	85	-23	-36	42	0
224	0	0	2937	6087	3150	-4512	-106	4618	-91	-81	157	21	-83	11	0
225	0	0	2792	6072	3280	-4432	-244	4676	-172	-50	19	-116	-60	-178	0
226	0	0	2662	6058	3396	-4360	-367	4727	-192	-1	98	-87	-89	-178	0
227	0	0	2683	6058	3375	-4370	-346	4716	-188	-62	25	-44	-108	-128	0
228	0	0	2774	6050	3276	-4412	-251	4663	-112	-143	32	-65	-62	-155	0
229	0	0	2976	6031	3055	-4503	-39	4543	5	-13	168	3	3	36	0
230	0	0	3122	6014	2892	-4568	115	4453	69	-67	129	133	-5	98	0
231	0	0	3187	5994	2807	-4590	190	4400	149	-40	168	67	54	93	0
232	0	0	3152	5965	2813	-4558	169	4389	97	-48	149	56	19	67	0
233	0	0	3009	5942	2933	-4475	38	4437	3	-100	91	-3	-46	-25	0
234	0	0	2767	5911	3144	-4339	-188	4527	-25	-85	38	-42	-52	-100	0
235	0	0	2644	5899	3255	-4271	-305	4577	-159	-71	129	-48	-162	-97	0
236	0	0	2479	5889	3410	-4184	-465	4649	-139	-131	31	-34	-106	-217	0
237	0	0	2489	5889	3400	-4189	-455	4644	-242	-89	34	-87	-155	-118	0
238	0	0	2605	5866	3261	-4235	-328	4563	-56	-71	81	-52	-69	-116	0
239	0	0	2852	5851	2999	-4351	-73	4425	-17	34	98	-1	50	71	0
240	0	0	2995	5858	2863	-4426	66	4360	71	-46	104	108	11	56	0
241	0	0	3108	5841	2733	-4474	187	4287	58	42	141	40	97	172	0
242	0	0	3125	5841	2716	-4483	204	4278	108	56	139	126	87	135	0
243	0	0	2867	5837	2970	-4352	-51	4403	-95	-5	64	-62	-17	3	0
244	0	0	2727	5831	3104	-4279	-188	4467	-27	-52	-42	-67	-56	-95	0
245	0	0	2586	5823	3237	-4204	-325	4530	-108	-23	34	0	-27	-104	0
246	0	0	2446	5823	3377	-4134	-465	4600	-230	-77	-36	-102	-205	-215	0
247	0	0	2476	5820	3344	-4148	-434	4582	-151	-46	21	-11	-124	-116	0
248	0	0	2474	5816	3342	-4145	-434	4579	-143	-38	36	-118	-21	-131	0
249	0	0	2742	5816	3074	-4279	-166	4445	5	-85	93	38	-34	-11	0
250	0	0	2933	5804	2871	-4368	31	4337	17	46	133	73	83	147	0
251	0	0	2974	5804	2830	-4389	72	4317	81	-11	79	73	38	143	0
252	0	0	3034	5810	2776	-4422	129	4293	155	5	141	87	114	29	0
253	0	0	2822	5794	2972	-4308	-75	4383	11	3	89	38	-9	34	0
254	0	0	2638	5790	3152	-4214	-257	4471	-65	7	-21	-23	-38	-81	0
255	0	0	2458	5790	3332	-4124	-437	4561	-129	-29	-58	-149	-110	-149	0
256	0	0	2436	5794	3358	-4115	-461	4576	-102	-64	75	-42	-100	-122	0
257	0	0	2357	5790	3433	-4073	-538	4611	-199	-25	-69	-75	-139	-159	0
258	0	0	2502	5790	3288	-4146	-393	4539	-145	-17	73	-118	-79	-75	0
259	0	0	2774	5792	3018	-4283	-122	4405	32	-42	131	-19	95	83	0
260	0	0	2903	5787	2884	-4345	9	4335	-27	-46	106	13	64	95	0
261	0	0	3083	5779	2696	-4431	193	4237	114	9	166	27	116	95	0
262	0	0	3005	5777	2772	-4391	116	4274	95	-56	104	100	100	164	0
263	0	0	2976	5777	2801	-4376	87	4289	0	21	110	69	38	106	0
264	0	0	2720	5781	3061	-4250	-170	4421	-21	-120	-9	5	-135	-97	0
265	0	0	2642	5769	3127	-4205	-242	4448	-91	-27	40	11	-29	-50	0
266	0	0	2466	5767	3301	-4116	-417	4534	-162	-56	108	-46	-77	-91	0
267	0	0	2487	5767	3280	-4127	-396	4523	-147	-100	13	-98	-95	-209	0
268	0	0	2650	5767	3117	-4208	-233	4442	-75	-23	106	17	-29	-31	0
269	0	0	2826	5755	2929	-4290	-51	4342	13	-62	83	85	7	9	0
270	0	0	2996	5752	2756	-4374	120	4254	50	-3	128	34	21	129	0
271	0	0	3087	5746	2659	-4416	214	4202	141	79	135	73	104	145	0
272	0	0	3081	5754	2673	-4417	204	4213	95	-38	174	89	71	128	0
273	0	0	3005	5740	2735	-4372	135	4237	19	23	87	-5	5	17	0
274	0	0	2741	5748	3007	-4244	-133	4377	-85	-54	52	69	-5	-64	0
275	0	0	2569	5738	3169	-4153	-300	4453	-201	-5	81	-97	-34	-141	0
276	0	0	2512	5740	3228	-4126	-358	4484	-182	-29	79	-5	-184	-102	0
277	0	0	2454	5752	3298	-4103	-422	4525	-170	-71	106	-73	-79	-124	0
278	0	0	2712	5790	3078	-4251	-183	4434	-85	-1	139	-17	-87	-85	0
279	0	0	2886	5860	2974	-4373	-44	4417	23	-36	124	60	17	75	0
280	0	0	3087	5907	2820	-4497	133	4363	60	-31	172	102	7	131	0
281	0	0	3175	5955	2780	-4565	197	4367	83	13	168	83	31	182	0
282	0	0	3245	6021	2776	-4633	234	4398	149	-46	116	108	42	122	0
283	0	0	3145	6140	2995	-4642	75	4567	69	-58	145	31	9	32	0
284	0	0	3011	6318	3307	-4664	-148	4812	-44	-116	85	17	-143	-71	0
285	0	0	2968	6516	3548	-4742	-290	5032	-89	-122	110	-36	-58	-62	0
286	0	0	2957	6778	3821	-4867	-432	5299	-205	-27	0	-135	-71	-178	0
287	0	0	3090	7053	3963	-5071	-436	5508	-118	-100	-19	-23	-143	-195	0
288	0	0	3366	7362	3996	-5364	-315	5679	-62	-106	162	-69	-91	5	0
289	0	0	3810	7709	3899	-5759	-44	5804	108	-19	112	-42	21	50	0
290	0	0	4121	8010	3889	-6065	116	5949	87	13	137	141	67	129	0
291	0	0	4297	8188	3891	-6242	203	6039	159	25	97	97	50	190	0
292	0	0	4328	8223	3895	-6275	216	6059	182	19	147	36	106	147	0
293	0	0	4065	8078	4013	-6071	26	6045	81	-34	91	48	29	77	0
294	0	0	3899	7891	3992	-5895	-46	5941	9	-52	151	-29	-60	-58	0
295	0	0	3479	7587	4108	-5533	-314	5847	-151	31	-34	-50	-81	-89	0
296	0	0	3128	7040	3912	-5084	-392	5476	-225	-122	65	-32	-139	-75	1
297	0	0	2863	6448	3585	-4655	-361	5016	-170	31	44	-135	-42	-54	0
298	0	0	2705	5909	3204	-4307	-249	4556	-159	29	85	-1	-50	62	0
299	0	0	2743	5464	2721	-4103	11	4092	1	-1	149	-11	85	83	0
300	0	0	2714	5228	2514	-3971	100	3871	25	-25	174	60	106	164	0
301	0	0	2773	5141	2368	-3957	202	3754	137	-31	178	126	60	153	0
302	0	0	2743	5055	2312	-3899	215	3683	172	15	203	108	116	131	0
303	0	0	2563	4970	2407	-3766	78	3688	42	-7	124	44	21	60	0
304	0	0	2394	4995	2601	-3694	-103	3798	-77	-60	93	-48	-44	-56	0
305	0	0	2266	5129	2863	-3697	-298	3996	-129	-91	27	-60	-81	-79	0
306	0	0	2208	5263	3055	-3735	-423	4159	-203	-73	106	-98	-54	-108	0
307	0	0	2341	5373	3032	-3857	-345	4202	-126	-77	64	-83	-106	-112	0
308	0	0	2481	5449	2968	-3965	-243	4208	-87	1	56	-65	-27	-3	0
309	0	0	2740	5492	2752	-4116	-6	4122	114	-56	17	27	5	13	0
310	0	0	2931	5497	2566	-4214	182	4031	170	-21	149	128	56	182	0
311	0	0	3038	5534	2496	-4286	271	4015	151	-25	195	81	131	221	0
312	0	0	3005	5534	2529	-4269	238	4031	73	-36	184	67	17	147	0
313	0	0	2852	5550	2698	-4201	77	4124	71	-64	118	65	-1	79	0
314	0	0	2695	5552	2857	-4123	-81	4204	50	-3	110	-23	-5	11	0
315	0	0	2483	5546	3063	-4014	-290	4304	-77	-97	-7	-69	-79	-147	0
316	0	0	2456	5548	3092	-4002	-318	4320	-52	-1	58	17	-91	-116	0
317	0	0	2388	5550	3162	-3969	-387	4356	-192	-69	-52	-122	-114	-100	0
318	0	0	2526	5552	3026	-4039	-250	4289	-75	-29	58	-64	-29	-62	0
319	0	0	2780	5550	2770	-4165	5	4160	52	-27	131	5	-1	139	0
320	0	0	2908	5550	2642	-4229	133	4096	122	-32	133	29	32	141	0
321	0	0	3104	5552	2448	-4328	328	4000	170	-15	166	102	69	199	0
322	0	0	3009	5554	2545	-4281	232	4049	133	23	114	58	62	174	0
323	0	0	2936	5558	2622	-4247	157	4090	15	-23	141	21	-1	114	0
324	0	0	2703	5556	2853	-4129	-75	4204	-44	-17	17	-42	-15	-69	0
325	0	0	2538	5552	3014	-4045	-238	4283	-116	-31	60	13	-73	-102	0
326	0	0	2427	5556	3129	-3991	-351	4342	-155	-40	-3	-34	-104	-153	0
327	0	0	2472	5552	3080	-4012	-304	4316	-91	-3	104	-5	-83	-147	0
328	0	0	2553	5560	3007	-4056	-227	4283	-29	-36	95	25	-44	-11	0
329	0	0	2796	5558	2762	-4177	17	4160	15	-9	29	-5	-48	9	0
330	0	0	2968	5565	2597	-4266	185	4081	79	-11	172	73	95	120	0
331	0	0	3044	5556	2512	-4300	266	4034	95	-42	197	46	104	225	0
332	0	0	3086	5571	2485	-4328	300	4028	153	56	128	97	89	77	0
333	0	0	2960	5565	2605	-4262	177	4085	122	-17	166	52	36	190	0
334	0	0	2679	5575	2896	-4127	-108	4235	-5	-102	112	46	-40	-65	0
335	0	0	2512	5567	3055	-4039	-271	4311	-195	-40	64	-75	-98	-126	0
336	0	0	2429	5573	3144	-4001	-357	4358	-164	-36	60	-25	-100	-159	0
337	0	0	2477	5567	3090	-4022	-306	4328	-89	-62	120	-67	-67	-65	0
338	0	0	2603	5567	2964	-4085	-180	4265	-100	5	128	-38	31	3	0
339	0	0	2825	5573	2748	-4199	38	4160	-9	69	124	15	126	120	0
340	0	0	2997	5569	2572	-4283	212	4070	128	52	195	93	83	203	0
341	0	0	3059	5565	2506	-4312	276	4035	128	17	153	87	54	248	0
342	0	0	3061	5571	2510	-4316	275	4040	133	21	254	91	104	180	0
343	0	0	2966	5569	2603	-4267	181	4086	126	-11	186	38	58	62	0
344	0	0	2728	5583	2855	-4155	-63	4219	15	-52	116	-44	-31	31	0
345	0	0	2582	5577	2995	-4079	-206	4286	-135	-42	157	-23	-79	-46	0
346	0	0	2427	5581	3154	-4004	-363	4367	-145	-83	9	-71	-114	-129	0
347	0	0	2528	5577	3049	-4052	-260	4313	-102	52	137	-65	-11	-54	0
348	0	0	2576	5569	2993	-4072	-208	4281	-83	-56	116	-34	-25	27	0
349	0	0	2834	5577	2743	-4205	45	4160	13	-5	112	98	-19	93	0
350	0	0	2972	5577	2605	-4274	183	4091	32	-36	230	-7	31	188	0
351	0	0	3065	5579	2514	-4322	275	4046	97	-21	213	64	164	182	0
352	0	0	3112	5571	2459	-4341	326	4015	238	-34	182	139	69	225	0
353	0	0	2968	5577	2609	-4272	179	4093	25	-5	112	32	34	98	0
354	0	0	2761	5583	2822	-4172	-30	4202	-60	21	102	23	1	13	0
355	0	0	2588	5575	2987	-4081	-199	4281	-95	-60	120	0	-58	-120	0
356	0	0	2470	5583	3113	-4026	-321	4348	-145	-102	87	-9	-108	-172	0
357	0	0	2466	5581	3115	-4023	-324	4348	-131	44	79	-104	-32	-38	0
358	0	0	2545	5581	3036	-4063	-245	4308	-56	-31	67	-60	-40	64	0
359	0	0	2809	5583	2774	-4196	17	4178	65	-52	153	79	7	83	0
360	0	0	2961	5585	2624	-4273	168	4104	170	1	153	77	135	161	0
361	0	0	3094	5571	2477	-4332	308	4024	207	73	126	157	71	252	0
362	0	0	2999	5581	2582	-4290	208	4081	100	11	81	91	98	211	0
363	0	0	2984	5579	2595	-4281	194	4087	118	-19	162	128	36	141	0
364	0	0	2697	5585	2888	-4141	-95	4236	-52	19	141	-11	1	46	0
365	0	0	2534	5583	3049	-4058	-257	4316	-27	-87	1	-19	-75	-73	0
366	0	0	2472	5591	3119	-4031	-323	4355	-118	-48	108	-67	-52	-85	0
367	0	0	2460	5585	3125	-4022	-332	4355	-151	-15	11	-69	-29	-60	0
368	0	0	2627	5591	2964	-4109	-168	4277	11	15	166	-25	40	126	0
369	0	0	2877	5591	2714	-4234	81	4152	77	5	126	73	50	155	0
370	0	0	2968	5598	2630	-4283	169	4114	116	-48	149	17	79	221	0
371	0	0	3034	5583	2549	-4308	242	4066	149	-17	135	81	122	182	0
372	0	0	3065	5583	2518	-4324	273	4050	180	58	162	98	141	192	0
373	0	0	2873	5585	2712	-4229	80	4148	23	-25	21	77	-25	155	0
374	0	0	2759	5583	2824	-4171	-32	4203	11	5	31	-1	-23	-48	0
375	0	0	2518	5579	3061	-4048	-271	4320	-73	-60	155	29	-58	-52	0
376	0	0	2467	5561	3094	-4014	-313	4327	-131	-62	38	-116	-164	-85	0
377	0	0	2401	5565	3164	-3983	-381	4364	-129	-60	48	-73	-75	95	0
378	0	0	2642	5565	2923	-4103	-140	4244	-46	-95	36	-13	-62	-7	0
379	0	0	2847	5563	2716	-4205	65	4139	131	-15	100	141	-17	211	0
380	0	0	2934	5558	2624	-4246	155	4091	71	5	71	65	79	126	0
381	0	0	3152	5544	2392	-4348	380	3968	197	42	126	114	79	261	0
382	0	0	3052	5546	2494	-4299	279	4020	197	52	104	112	128	248	0
383	0	0	2914	5538	2624	-4226	145	4081	85	-19	91	-15	56	85	0
384	0	0	2629	5517	2888	-4073	-129	4202	-32	-9	42	-23	-21	0	0
385	0	0	2499	5507	3008	-4003	-254	4257	-98	-13	15	-46	-50	-102	0
386	0	0	2345	5497	3152	-3921	-403	4324	-118	-58	0	-5	-21	-102	0
387	0	0	2421	5490	3069	-3955	-324	4279	-102	-31	29	-64	-69	-62	0
388	0	0	2596	5474	2878	-4035	-141	4176	13	-13	87	40	-27	116	0
389	0	0	2743	5455	2712	-4099	15	4083	48	-52	145	25	48	180	0
390	0	0	2931	5439	2508	-4185	211	3973	162	-13	133	87	114	190	0
391	0	0	3062	5426	2364	-4244	349	3895	174	34	141	174	139	211	0
392	0	0	3043	5402	2359	-4222	342	3880	129	38	157	77	145	232	0
393	0	0	2848	5387	2539	-4117	154	3963	71	-5	36	42	46	46	0
394	0	0	2646	5367	2721	-4006	-37	4044	87	-13	71	79	19	67	0
395	0	0	2482	5362	2880	-3922	-199	4121	-69	-19	62	-9	15	-75	0
396	0	0	2373	5348	2975	-3860	-301	4161	-120	31	7	-85	-31	-128	0
397	0	0	2381	5335	2954	-3858	-286	4144	-36	5	-9	-9	-15	-40	0
398	0	0	2524	5327	2803	-3925	-139	4065	-34	40	81	29	-36	34	0
399	0	0	2687	5315	2628	-4001	29	3971	23	29	145	-13	21	170	0
400	0	0	2917	5303	2386	-4110	265	3844	162	52	161	81	60	234	0
401	0	0	2976	5286	2310	-4131	333	3798	203	-40	159	128	97	213	0
402	0	0	2943	5288	2345	-4115	299	3816	155	-56	174	73	-13	141	0
403	0	0	2842	5274	2432	-4058	205	3853	93	13	157	13	135	141	0
404	0	0	2625	5278	2653	-3951	-14	3965	-38	-11	25	38	-98	7	0
405	0	0	2475	5274	2799	-3874	-162	4036	-5	-50	124	-15	-36	-56	0
406	0	0	2316	5270	2954	-3793	-319	4112	-126	-36	69	-50	-62	-87	0
407	0	0	2338	5282	2944	-3810	-303	4113	-118	-46	32	-31	-67	-56	0
408	0	0	2434	5274	2840	-3854	-203	4057	-122	-32	71	-17	-42	9	0
409	0	0	2623	5274	2651	-3948	-14	3962	83	-79	118	-7	58	69	0
410	0	0	2860	5267	2407	-4063	226	3837	124	34	164	77	128	155	0
411	0	0	2920	5280	2360	-4100	280	3820	149	-13	211	54	75	275	0
412	0	0	2916	5284	2368	-4100	274	3826	143	-17	141	50	112	141	0
413	0	0	2866	5292	2426	-4079	220	3859	89	9	205	13	67	114	0
414	0	0	2614	5302	2688	-3958	-37	3995	9	-67	159	-56	25	87	0
415	0	0	2405	5315	2910	-3860	-252	4112	-62	-54	44	-56	-46	-87	0
416	0	0	2285	5321	3036	-3803	-375	4178	-188	-40	60	-52	-54	-182	0
417	0	0	2365	5331	2966	-3848	-300	4148	-67	-62	50	-73	-79	-188	0
418	0	0	2456	5346	2890	-3901	-217	4118	-89	-9	238	-40	-44	85	0
419	0	0	2746	5366	2620	-4056	63	3993	83	11	129	42	-7	147	0
420	0	0	2850	5362	2512	-4106	169	3937	124	-71	207	83	81	221	0
421	0	0	2999	5383	2384	-4191	307	3883	172	54	201	135	65	226	0
422	0	0	2949	5395	2446	-4172	251	3920	106	13	161	34	129	81	0
423	0	0	2817	5408	2591	-4112	113	3999	67	-83	128	65	1	141	0
424	0	0	2664	5426	2762	-4045	-49	4094	0	-15	95	40	52	5	0
425	0	0	2522	5430	2908	-3976	-193	4169	-151	-38	5	-38	-79	-124	0
426	0	0	2466	5443	2977	-3954	-255	4210	-186	-31	149	-79	-9	-73	0
427	0	0	2416	5461	3045	-3938	-314	4253	-112	-25	95	-25	-44	-91	0
428	0	0	2619	5474	2855	-4046	-118	4164	-32	-9	83	36	-52	27	0
429	0	0	2860	5492	2632	-4176	114	4062	34	27	166	7	34	178	0
430	0	0	2943	5494	2551	-4218	196	4022	192	-159	106	93	48	174	0
431	0	0	3151	5490	2339	-4320	406	3914	182	67	180	129	120	250	0
432	0	0	3030	5507	2477	-4268	276	3992	162	-5	151	83	102	201	0
433	0	0	2974	5511	2537	-4242	218	4024	44	32	65	64	7	178	0
434	0	0	2666	5523	2857	-4094	-95	4190	-46	1	-1	71	-44	54	0
435	0	0	2615	5532	2917	-4073	-151	4224	5	-75	122	-64	-50	-62	0
436	0	0	2429	5548	3119	-3988	-345	4333	-71	-60	98	-71	-27	-85	0
437	0	0	2466	5542	3076	-4004	-305	4309	-162	-85	17	-23	-85	-129	0
438	0	0	2597	5538	2941	-4067	-172	4239	-13	7	104	40	25	29	0
439	0	0	2790	5550	2760	-4170	15	4155	34	1	104	-29	27	89	0
440	0	0	3003	5552	2549	-4277	227	4050	168	46	223	93	135	207	0
441	0	0	3089	5550	2461	-4319	314	4005	139	-32	162	91	89	180	0
442	0	0	3036	5554	2518	-4295	259	4036	137	-32	129	60	60	195	0
443	0	0	2854	5550	2696	-4202	79	4123	65	-11	75	69	-23	60	0
444	0	0	2720	5565	2845	-4142	-62	4205	48	-38	83	40	-21	9	0
445	0	0	2472	5558	3086	-4015	-307	4322	-178	-108	73	-95	-118	-77	0
446	0	0	2401	5563	3162	-3982	-380	4362	-164	-69	-65	-56	-128	-190	0
447	0	0	2467	5561	3094	-4014	-313	4327	-116	-54	110	-56	-91	-17	0
448	0	0	2568	5561	2993	-4064	-212	4277	-114	-38	44	-54	-23	-19	0
449	0	0	2838	5569	2731	-4203	53	4150	15	40	98	42	7	126	0
450	0	0	2991	5561	2570	-4276	210	4065	135	-25	174	77	102	164	0
451	0	0	3106	5575	2469	-4340	318	4022	188	19	172	182	116	199	0
452	0	0	3075	5567	2492	-4321	291	4029	141	-9	114	42	19	228	0
453	0	0	2908	5567	2659	-4237	124	4113	65	29	114	85	19	85	0
454	0	0	2685	5563	2878	-4124	-96	4220	-65	-48	98	-52	-52	-19	0
455	0	0	2522	5563	3041	-4042	-259	4302	-147	-48	64	-85	-11	-89	0
456	0	0	2410	5556	3146	-3983	-368	4351	-95	-71	32	-32	-69	-122	0
457	0	0	2441	5554	3113	-3997	-336	4333	-139	-62	81	-81	-81	-102	0
458	0	0	2561	5554	2993	-4057	-216	4273	-81	-48	128	-52	-5	-36	0
459	0	0	2764	5565	2801	-4164	-18	4183	32	-48	98	77	-19	60	0
460	0	0	2986	5556	2570	-4271	208	4063	108	9	104	23	71	108	0
461	0	0	3039	5561	2522	-4300	258	4041	143	3	211	85	118	205	0
462	0	0	3054	5556	2502	-4305	276	4029	120	0	141	73	21	192	0
463	0	0	2959	5548	2589	-4253	185	4068	42	-7	166	-17	36	126	0
464	0	0	2719	5561	2842	-4140	-61	4201	-106	-32	85	-7	-29	-56	0
465	0	0	2495	5529	3034	-4012	-269	4281	-108	-38	69	-15	5	-128	0
466	0	0	2495	5540	3045	-4017	-275	4292	-141	25	56	-108	-38	-139	0
467	0	0	2452	5550	3098	-4001	-323	4324	-42	-42	34	5	1	-120	0
468	0	0	2539	5540	3001	-4039	-231	4270	-50	13	104	-67	3	-83	0
469	0	0	2780	5542	2762	-4161	9	4152	83	-50	164	34	29	106	0
470	0	0	2912	5540	2628	-4226	142	4084	67	-32	104	15	23	108	0
471	0	0	2991	5534	2543	-4262	224	4038	170	-34	190	129	85	131	0
472	0	0	2997	5532	2535	-4264	231	4033	110	-17	131	162	-36	62	0
473	0	0	2827	5529	2702	-4178	62	4115	97	-7	97	0	122	83	0
474	0	0	2646	5521	2875	-4083	-114	4198	-71	-102	108	-13	-52	-54	0
475	0	0	2542	5519	2977	-4030	-217	4248	-118	-13	64	-58	-83	-81	0
476	0	0	2404	5523	3119	-3963	-357	4321	-93	-83	69	-91	-87	-188	0
477	0	0	2404	5521	3117	-3962	-356	4319	-108	-21	25	-32	-91	-58	0
478	0	0	2551	5511	2960	-4031	-204	4235	-100	-64	62	29	-110	-77	0
479	0	0	2765	5513	2748	-4139	8	4130	46	31	128	102	58	162	0
480	0	0	2916	5509	2593	-4212	161	4051	122	-13	110	60	29	172	0
481	0	0	3026	5511	2485	-4268	270	3998	122	58	149	54	97	190	0
482	0	0	2980	5490	2510	-4235	235	4000	186	1	186	62	71	259	0
483	0	0	2707	5494	2787	-4100	-40	4140	19	-87	89	-52	-1	64	0
484	0	0	2628	5501	2873	-4064	-122	4187	0	-19	75	-52	-23	-75	0
485	0	0	2404	5488	3084	-3946	-340	4286	-124	-50	40	-46	-77	-81	0
486	0	0	2315	5494	3179	-3904	-432	4336	-197	-46	71	-110	-91	-102	0
487	0	0	2369	5494	3125	-3931	-378	4309	-104	-19	60	-46	-69	-60	0
488	0	0	2511	5492	2981	-4001	-235	4236	-38	-38	64	-17	-7	-11	0
489	0	0	2726	5496	2770	-4111	-22	4133	3	-32	71	-29	-11	102	0
490	0	0	3005	5486	2481	-4245	262	3983	174	-65	58	71	0	145	0
491	0	0	3026	5470	2444	-4248	291	3957	126	19	149	131	79	250	0
492	0	0	2993	5476	2483	-4234	255	3979	164	-110	73	38	-48	145	0
493	0	0	2877	5474	2597	-4175	140	4035	31	-17	73	21	-42	31	0
494	0	0	2644	5472	2828	-4058	-92	4150	-52	-77	32	-54	-54	-29	0
495	0	0	2415	5466	3051	-3940	-318	4258	-164	-44	-23	-32	-110	-137	0
496	0	0	2394	5468	3074	-3931	-340	4271	-141	-77	-31	-50	-120	-170	0
497	0	0	2382	5472	3090	-3927	-354	4281	-104	-95	-25	-58	-62	-106	0
498	0	0	2568	5468	2900	-4018	-166	4184	-48	21	46	-5	11	-1	0
499	0	0	2768	5472	2704	-4120	32	4088	-17	31	23	31	62	38	0
500	0	0	2871	5447	2576	-4159	147	4011	73	-32	40	79	50	85	0
501	0	0	3018	5443	2425	-4230	296	3934	174	13	124	159	112	139	0
502	0	0	2952	5439	2487	-4195	232	3963	100	-25	143	27	73	168	0
503	0	0	2852	5432	2580	-4142	136	4006	62	-60	13	27	-65	17	0
504	0	0	2607	5435	2828	-4021	-110	4131	15	-31	65	23	52	-95	0
505	0	0	2470	5449	2979	-3959	-254	4214	-153	-60	-3	-79	-83	-67	0
506	0	0	2392	5445	3053	-3918	-330	4249	-75	-93	48	-15	-114	-137	0
507	0	0	2330	5432	3102	-3881	-386	4267	-110	-42	42	-60	-91	-118	0
508	0	0	2563	5445	2882	-4004	-159	4163	-64	-64	93	-65	-62	-75	0
509	0	0	2685	5439	2754	-4062	-34	4096	52	-40	73	13	46	71	0
510	0	0	2939	5447	2508	-4193	215	3977	116	-15	102	83	62	128	0
511	0	0	3028	5433	2405	-4230	311	3919	164	15	192	97	106	186	0
512	0	0	2935	5433	2498	-4184	218	3965	34	25	93	19	75	139	0
513	0	0	2734	5432	2698	-4083	18	4065	38	-32	89	75	-38	95	0
514	0	0	2611	5424	2813	-4017	-101	4118	-44	-48	58	-42	-122	19	0
515	0	0	2450	5424	2974	-3937	-262	4199	-162	-56	79	-71	-128	-139	0
516	0	0	2365	5428	3063	-3896	-349	4245	-98	-60	81	-40	-36	-225	0
517	0	0	2369	5424	3055	-3896	-343	4239	-106	-52	-1	-27	-126	-157	0
518	0	0	2544	5426	2882	-3985	-169	4154	-89	-52	143	-56	-19	-23	0
519	0	0	2741	5424	2683	-4082	29	4053	36	-21	108	118	34	23	0
520	0	0	2852	5422	2570	-4137	141	3996	54	-25	166	38	75	118	0
521	0	0	3003	5422	2419	-4212	292	3920	157	-36	112	60	73	149	0
522	0	0	2937	5412	2475	-4174	231	3943	168	38	122	114	139	149	0
523	0	0	2887	5418	2531	-4152	178	3974	85	-15	133	-11	60	32	0
524	0	0	2636	5414	2778	-4025	-71	4096	-46	-19	73	1	5	-27	0
525	0	0	2444	5410	2966	-3927	-261	4188	-153	-93	64	-106	-69	-170	0
526	0	0	2369	5414	3045	-3891	-338	4229	-147	1	36	36	-58	-102	0
527	0	0	2318	5422	3104	-3870	-393	4263	-139	-126	-3	-56	-124	-178	0
528	0	0	2532	5418	2886	-3975	-177	4152	5	5	126	54	-7	-65	0
529	0	0	2677	5422	2745	-4049	-34	4083	54	-60	124	13	52	89	0
530	0	0	2887	5412	2525	-4149	181	3968	3	15	58	65	95	98	0
531	0	0	3046	5426	2380	-4236	333	3903	170	91	188	147	195	226	0
532	0	0	2930	5432	2502	-4181	214	3967	77	11	89	77	23	155	0
533	0	0	2850	5445	2595	-4147	127	4020	87	32	118	21	85	73	0
534	0	0	2596	5443	2847	-4019	-125	4145	-110	-21	48	-9	31	1	0
535	0	0	2468	5445	2977	-3956	-254	4211	-106	-67	32	-97	-141	-120	0
536	0	0	2361	5449	3088	-3905	-363	4268	-151	-79	56	31	-46	-71	0
537	0	0	2363	5461	3098	-3912	-367	4279	-161	-38	27	-97	-71	-153	0
538	0	0	2542	5455	2913	-3998	-185	4184	-83	38	56	7	34	-83	0
539	0	0	2716	5464	2748	-4090	-16	4106	3	-27	124	-21	69	112	0
540	0	0	2982	5480	2498	-4231	242	3989	83	-23	126	71	75	157	0
541	0	0	3026	5482	2456	-4254	285	3969	149	-42	236	19	91	213	0
542	0	0	2980	5480	2500	-4230	240	3990	118	-60	89	56	42	120	0
543	0	0	2906	5474	2568	-4190	169	4021	110	-44	194	54	-25	143	0
544	0	0	2646	5472	2826	-4059	-90	4149	-98	-100	60	-52	-89	-42	0
545	0	0	2493	5486	2993	-3989	-250	4239	-145	-23	65	-50	-116	-118	0
546	0	0	2314	5476	3162	-3895	-424	4319	-184	-149	65	-128	-114	-162	0
547	0	0	2344	5486	3142	-3915	-399	4314	-157	-83	32	-135	-62	-182	0
548	0	0	2571	5488	2917	-4029	-173	4202	-32	-104	29	-54	-69	-93	0
549	0	0	2730	5496	2766	-4113	-18	4131	97	-38	62	71	-27	131	0
550	0	0	2972	5517	2545	-4244	213	4031	93	-85	145	104	60	65	0
551	0	0	3135	5546	2411	-4340	362	3978	188	19	151	85	64	135	0
552	0	0	2941	5565	2624	-4253	158	4094	15	-27	19	46	5	77	0
553	0	0	2931	5577	2646	-4254	142	4111	77	-21	73	50	-23	7	0
554	0	0	2697	5589	2892	-4143	-97	4240	-31	-73	29	-9	-54	-56	0
555	0	0	2470	5583	3113	-4026	-321	4348	-164	-98	-21	-73	-116	-195	0
556	0	0	2480	5589	3109	-4034	-314	4349	-122	-29	25	-64	-62	-151	0
557	0	0	2444	5594	3150	-4019	-353	4372	-83	-71	0	-25	-122	-147	0
558	0	0	2630	5594	2964	-4112	-167	4279	-46	-27	64	-97	54	-34	0
559	0	0	2835	5585	2750	-4210	42	4167	124	-32	64	131	-15	95	0
560	0	0	2942	5593	2651	-4267	145	4122	83	-73	100	48	27	155	0
561	0	0	3104	5598	2494	-4351	305	4046	162	48	129	91	93	182	0
562	0	0	3015	5593	2578	-4304	218	4085	141	-15	131	3	112	178	0
563	0	0	2910	5583	2673	-4246	118	4128	-1	77	73	3	32	73	0
564	0	0	2646	5583	2937	-4114	-145	4260	-36	-69	-11	-65	-44	-85	0
565	0	0	2429	5579	3150	-4004	-360	4364	-159	-120	-15	-98	-131	-197	0
566	0	0	2374	5561	3187	-3967	-406	4374	-197	17	108	-93	-77	-149	0
567	0	0	2441	5552	3111	-3996	-335	4331	-118	-52	52	-48	-85	-114	0
568	0	0	2502	5538	3036	-4020	-267	4287	-5	-118	50	-69	-27	-54	0
569	0	0	2758	5538	2780	-4148	-11	4159	93	-19	139	-13	19	104	0
570	0	0	2937	5538	2601	-4237	168	4069	122	-7	135	98	15	157	0
571	0	0	3064	5525	2461	-4294	301	3993	201	-54	170	77	56	166	0
572	0	0	2964	5507	2543	-4235	210	4025	64	-52	120	71	25	89	0
573	0	0	2803	5482	2679	-4142	62	4080	46	-34	128	-21	36	0	0
574	0	0	2629	5457	2828	-4043	-99	4142	-38	-36	58	-13	-83	-48	0
575	0	0	2396	5445	3049	-3920	-326	4247	-106	-89	-17	-56	-95	-143	0
576	0	0	2367	5412	3045	-3889	-339	4228	-176	-110	62	-56	-143	-178	0
577	0	0	2350	5393	3043	-3871	-346	4218	-116	-25	17	-25	-118	-133	0
578	0	0	2509	5389	2880	-3949	-185	4134	-83	-104	44	5	-85	-44	0
579	0	0	2782	5375	2593	-4078	94	3984	23	13	100	81	83	97	0
580	0	0	2874	5366	2492	-4120	191	3929	62	-38	145	58	48	207	0
581	0	0	2948	5338	2390	-4143	279	3864	182	-91	131	118	40	194	0
582	0	0	2954	5336	2382	-4145	286	3859	203	-36	166	95	46	190	0
583	0	0	2741	5336	2595	-4038	73	3965	0	27	31	44	-40	42	0
584	0	0	2604	5331	2727	-3967	-61	4029	-29	-15	56	-1	34	-85	0
585	0	0	2361	5335	2974	-3848	-306	4154	-157	7	40	-97	-69	-174	0
586	0	0	2324	5329	3005	-3826	-340	4167	-186	-38	75	-71	-98	-141	0
587	0	0	2293	5323	3030	-3808	-368	4176	-182	-69	48	-71	-42	-93	0
588	0	0	2497	5327	2830	-3912	-166	4078	-56	-7	56	-23	9	-29	0
589	0	0	2695	5315	2620	-4005	37	3967	54	19	69	85	40	85	0
590	0	0	2840	5313	2473	-4076	183	3893	106	-7	168	67	131	190	0
591	0	0	2930	5325	2395	-4127	267	3860	137	1	168	36	122	168	0
592	0	0	2890	5311	2421	-4100	234	3866	170	-38	128	25	100	48	0
593	0	0	2712	5303	2591	-4007	60	3947	-1	-3	85	-27	69	89	0
594	0	0	2480	5294	2814	-3887	-167	4054	-44	-100	104	-71	-85	-54	0
595	0	0	2352	5298	2946	-3825	-297	4122	-155	31	54	-79	-64	-157	0
596	0	0	2251	5298	3047	-3774	-398	4172	-162	-40	19	-60	-98	-87	0
597	0	0	2318	5305	2987	-3811	-334	4146	-155	-25	36	-67	-135	-122	0
598	0	0	2476	5298	2822	-3887	-173	4060	-7	-54	104	52	-38	5	0
599	0	0	2608	5298	2690	-3953	-41	3994	-21	-23	50	21	-44	104	0
600	0	0	2885	5292	2407	-4088	239	3849	151	13	213	73	122	199	0
601	0	0	2945	5286	2341	-4115	302	3813	170	-56	147	106	135	166	0
602	0	0	2933	5284	2351	-4108	291	3817	141	-13	194	77	108	194	0
603	0	0	2759	5286	2527	-4022	116	3906	1	-36	161	17	32	31	0
604	0	0	2532	5265	2733	-3898	-100	3999	-64	-56	46	9	-5	-46	0
605	0	0	2398	5280	2882	-3839	-242	4081	-93	-29	77	0	-77	-128	0
606	0	0	2297	5282	2985	-3789	-344	4133	-197	-34	87	-40	-81	-153	0
607	0	0	2339	5278	2939	-3808	-300	4108	-168	9	100	-97	-38	-36	0
608	0	0	2454	5276	2822	-3865	-184	4049	-56	-69	108	-46	-31	46	0
609	0	0	2730	5284	2554	-4007	88	3919	27	1	29	67	5	56	0
610	0	0	2865	5276	2411	-4070	227	3843	161	-5	145	50	108	203	0
611	0	0	2888	5272	2384	-4080	252	3828	131	-77	52	85	32	168	0
612	0	0	2875	5265	2390	-4070	242	3827	118	-40	77	62	31	145	0
613	0	0	2716	5255	2539	-3985	88	3897	65	-21	126	48	64	106	0
614	0	0	2448	5245	2797	-3846	-174	4021	-126	-91	38	-114	-151	-128	0
615	0	0	2396	5238	2842	-3817	-223	4040	-102	46	69	-58	-52	-110	0
616	0	0	2256	5241	2985	-3748	-364	4113	-159	-83	3	-46	-110	-166	0
617	0	0	2241	5236	2995	-3738	-377	4115	-201	-44	17	-60	-137	-180	0
618	0	0	2388	5241	2853	-3814	-232	4047	-9	-27	44	-31	-58	-95	0
619	0	0	2626	5245	2619	-3935	3	3932	56	5	67	9	62	67	0
620	0	0	2755	5290	2535	-4022	110	3912	139	-32	106	97	21	128	0
621	0	0	2921	5336	2415	-4128	253	3875	155	-7	172	87	95	159	0
622	0	0	2877	5397	2520	-4137	178	3958	102	-21	131	62	58	100	0
623	0	0	2792	5449	2657	-4120	67	4053	50	-13	38	-13	-3	7	0
624	0	0	2652	5525	2873	-4088	-110	4199	40	-54	145	54	-34	31	0
625	0	0	2496	5629	3133	-4062	-318	4381	-192	-122	23	-120	-162	-145	0
626	0	0	2567	5814	3247	-4190	-340	4530	-79	-11	36	-40	-77	-116	0
627	0	0	2633	6033	3400	-4333	-383	4716	-120	-46	-25	-65	-157	-112	0
628	0	0	2966	6283	3317	-4624	-175	4800	-58	-1	79	0	-44	48	0
629	0	0	3238	6568	3330	-4903	-46	4949	-1	-108	62	-69	-9	89	0
630	0	0	3714	6885	3171	-5299	271	5028	176	67	87	85	42	174	0
631	0	0	3820	7249	3429	-5534	195	5339	95	9	118	106	100	120	0
632	0	0	3995	7560	3565	-5777	215	5562	87	-77	67	38	-44	102	0
633	0	0	4000	7781	3781	-5890	109	5781	56	17	93	65	5	110	0
634	0	0	3711	7831	4120	-5771	-204	5975	-85	-106	15	-164	-75	-85	0
635	0	0	3667	7721	4054	-5694	-193	5887	-69	25	32	-25	-100	-120	0
636	0	0	3278	7538	4260	-5408	-491	5899	-161	-87	-17	-44	-161	-147	0
637	0	0	3317	7249	3932	-5283	-307	5590	-164	7	-27	-114	-83	-100	0
638	0	0	3187	6696	3509	-4941	-161	5102	-29	38	112	60	64	21	1
639	0	0	3063	6062	2999	-4562	32	4530	-15	-11	170	11	5	120	0
640	0	0	2976	5515	2539	-4245	218	4027	67	-25	192	67	77	162	0
641	0	0	2837	5042	2205	-3939	316	3623	188	36	207	67	48	194	0
642	0	0	2623	4764	2141	-3693	241	3452	64	44	186	60	151	190	0
643	0	0	2482	4656	2174	-3569	154	3415	-19	-13	98	9	25	-23	0
644	0	0	2123	4549	2426	-3336	-151	3487	-100	-29	38	15	-40	-27	0
645	0	0	1994	4465	2471	-3229	-238	3468	-141	-85	83	-129	-44	-137	0
646	0	0	1897	4494	2597	-3195	-350	3545	-267	3	81	-124	-97	-180	0
647	0	0	1987	4613	2626	-3300	-319	3619	-155	-40	21	-50	-137	-91	0
648	0	0	2258	4754	2496	-3506	-119	3625	-36	29	153	27	46	-40	0
649	0	0	2497	4875	2378	-3686	59	3626	-27	89	81	40	52	69	0
650	0	0	2643	4941	2298	-3792	172	3619	34	-9	141	11	23	186	0
651	0	0	2798	4972	2174	-3885	312	3573	98	29	223	65	159	221	0
652	0	0	2735	4995	2260	-3865	237	3627	83	15	112	15	73	108	0
653	0	0	2652	5022	2370	-3837	141	3696	87	-17	128	-1	42	85	0
654	0	0	2373	5036	2663	-3704	-145	3849	-46	-34	48	-73	-29	-21	0
655	0	0	2244	5047	2803	-3645	-279	3925	-184	-60	-21	-73	-91	-180	0
656	0	0	2140	5059	2919	-3599	-389	3989	-213	-17	36	-15	-147	-149	0
657	0	0	2183	5061	2878	-3622	-347	3969	-155	-79	50	-83	-131	-162	0
658	0	0	2386	5051	2665	-3718	-139	3858	-1	-5	100	-17	-19	34	0
659	0	0	2543	5049	2506	-3796	18	3777	65	-15	97	-17	-9	97	0
660	0	0	2791	5053	2262	-3922	264	3657	128	-25	147	91	79	168	0
661	0	0	2811	5057	2246	-3934	282	3651	91	48	81	102	77	137	0
662	0	0	2698	5057	2359	-3877	169	3708	-3	1	48	5	-11	29	0
663	0	0	2689	5067	2378	-3878	155	3722	93	-13	147	102	40	98	0
664	0	0	2369	5055	2686	-3712	-158	3870	-104	-34	11	-114	-79	-87	0
665	0	0	2301	5067	2766	-3684	-232	3916	-112	-27	104	-75	-77	-131	0
666	0	0	2140	5069	2929	-3604	-394	3999	-190	-54	0	-87	-126	-190	0
667	0	0	2246	5057	2811	-3651	-282	3934	-129	-81	32	-56	-128	-151	0
668	0	0	2352	5069	2717	-3710	-182	3893	-38	-97	81	-36	-3	54	0
669	0	0	2543	5063	2520	-3803	11	3791	31	-77	15	-13	-9	50	0
670	0	0	2743	5069	2326	-3906	208	3697	102	15	114	77	89	258	0
671	0	0	2792	5073	2281	-3932	255	3677	83	-31	126	52	31	67	0
672	0	0	2770	5076	2306	-3923	232	3691	135	-44	135	112	58	102	0
673	0	0	2586	5073	2487	-3829	49	3780	36	-1	65	0	60	-13	0
674	0	0	2471	5076	2605	-3773	-67	3840	-58	21	50	29	-56	-11	0
675	0	0	2219	5084	2865	-3651	-323	3974	-172	-65	-5	-73	-108	-159	0
676	0	0	2174	5051	2877	-3612	-351	3964	-157	-64	48	-100	-120	-221	0
677	0	0	2224	5071	2847	-3647	-311	3959	-159	-65	46	-3	-97	-157	0
678	0	0	2303	5073	2770	-3688	-233	3921	-64	-69	38	-62	-67	-48	0
679	0	0	2641	5075	2434	-3858	103	3754	137	-36	69	64	-1	108	0
680	0	0	2693	5073	2380	-3883	156	3726	95	-42	110	69	89	182	0
681	0	0	2788	5071	2283	-3929	252	3677	31	-9	13	-32	31	106	0
682	0	0	2819	5067	2248	-3943	285	3657	147	52	128	182	60	164	0
683	0	0	2617	5088	2471	-3852	73	3779	13	-100	64	13	-9	11	0
684	0	0	2497	5086	2589	-3791	-46	3837	-60	-79	23	-46	1	-85	0
685	0	0	2300	5076	2776	-3688	-238	3926	-69	-48	54	-38	-98	-122	0
686	0	0	2137	5076	2939	-3606	-401	4007	-180	-147	17	-87	-143	-170	0
687	0	0	2241	5088	2847	-3664	-303	3967	-131	-19	44	-77	1	-79	0
688	0	0	2359	5088	2729	-3723	-185	3908	-9	-77	31	36	-44	15	0
689	0	0	2590	5082	2492	-3836	49	3787	3	-31	27	-29	7	58	0
690	0	0	2766	5084	2318	-3925	224	3701	131	29	116	75	95	151	0
691	0	0	2828	5084	2256	-3956	286	3670	118	1	87	60	58	141	0
692	0	0	2799	5084	2285	-3941	257	3684	168	-29	143	79	62	186	0
693	0	0	2635	5075	2440	-3855	97	3757	75	-98	135	0	11	69	0
694	0	0	2446	5078	2632	-3762	-93	3855	-83	15	17	11	-69	-44	0
695	0	0	2258	5090	2832	-3674	-287	3961	-120	-122	50	-40	-98	-135	0
696	0	0	2189	5069	2880	-3629	-345	3974	-166	-87	42	-83	-112	-176	0
697	0	0	2146	5090	2944	-3618	-399	4017	-131	-133	44	-143	-89	-137	0
698	0	0	2394	5088	2694	-3741	-150	3891	-56	-3	83	-15	19	-29	0
699	0	0	2559	5094	2535	-3826	12	3814	38	-31	174	7	87	114	0
700	0	0	2716	5098	2382	-3907	167	3740	81	1	137	5	62	141	0
701	0	0	2817	5090	2273	-3953	272	3681	118	67	81	81	124	89	0
702	0	0	2722	5086	2364	-3904	179	3725	89	-32	141	75	73	168	0
703	0	0	2658	5088	2430	-3873	114	3759	67	-23	118	54	11	89	0
704	0	0	2396	5084	2688	-3740	-146	3886	-69	-3	5	17	-7	-83	0
705	0	0	2297	5086	2789	-3691	-246	3937	-112	3	85	-98	-9	-60	0
706	0	0	2153	5084	2931	-3618	-389	4007	-166	-69	77	-95	-23	-137	0
707	0	0	2266	5084	2818	-3675	-276	3951	-118	-7	50	-60	-89	-81	0
708	0	0	2306	5082	2776	-3694	-235	3929	-44	-29	133	-1	-29	19	0
709	0	0	2605	5082	2477	-3843	64	3779	81	-40	129	112	-34	129	0
710	0	0	2714	5084	2370	-3899	172	3727	104	-1	95	67	108	133	0
711	0	0	2737	5082	2345	-3909	196	3713	120	0	110	34	102	205	0
712	0	0	2780	5102	2322	-3941	229	3712	161	-34	137	83	-13	242	0
713	0	0	2593	5078	2485	-3835	54	3781	15	-36	91	-32	-48	79	0
714	0	0	2438	5084	2646	-3761	-104	3865	-54	-54	67	-15	27	-71	0
715	0	0	2205	5080	2875	-3642	-335	3977	-174	-29	32	-128	-110	-172	0
716	0	0	2097	5078	2981	-3587	-442	4029	-133	-97	-7	-153	-102	-174	0
717	0	0	2128	5080	2952	-3604	-412	4016	-118	-46	5	-65	-159	-135	0
718	0	0	2359	5078	2719	-3718	-180	3898	-3	-25	81	29	-3	65	0
719	0	0	2556	5076	2520	-3816	18	3798	-40	-17	69	-58	-15	104	0
720	0	0	2771	5067	2296	-3919	237	3681	135	40	176	135	91	164	0
721	0	0	2755	5065	2310	-3910	222	3687	112	-69	79	31	40	155	0
722	0	0	2722	5057	2335	-3889	193	3696	56	46	71	67	27	164	0
723	0	0	2627	5034	2407	-3830	110	3720	71	21	50	38	-7	147	0
724	0	0	2357	5024	2667	-3690	-155	3845	-95	-5	-25	-91	-44	-122	0
725	0	0	2209	5018	2809	-3613	-300	3913	-180	31	13	-58	-62	-106	0
726	0	0	2039	4999	2960	-3519	-460	3979	-223	-77	-42	-159	-75	-261	0
727	0	0	2163	4991	2828	-3577	-332	3909	-102	-34	40	-58	-100	-133	0
728	0	0	2293	4985	2692	-3639	-199	3838	-56	17	42	-5	25	-40	0
729	0	0	2449	4972	2523	-3710	-37	3747	-32	-1	64	-19	64	135	0
730	0	0	2677	4956	2279	-3816	199	3617	174	11	67	89	116	137	0
731	0	0	2691	4945	2254	-3818	218	3599	60	1	89	97	102	176	0
732	0	0	2749	4931	2182	-3840	283	3556	143	-1	52	44	54	75	0
733	0	0	2531	4917	2386	-3724	72	3651	11	-7	98	5	77	75	0
734	0	0	2344	4902	2558	-3623	-107	3730	-106	-23	-25	-106	-50	-77	0
735	0	0	2207	4886	2679	-3546	-236	3782	-58	-36	31	-32	-46	-95	0
736	0	0	2008	4873	2865	-3440	-428	3869	-213	-122	0	-106	-164	-170	0
737	0	0	2122	4859	2737	-3490	-307	3798	-114	-73	69	-21	-164	-110	0
738	0	0	2231	4838	2607	-3534	-188	3722	-58	-46	17	-29	-9	32	0
739	0	0	2491	4824	2333	-3657	79	3578	44	-56	95	-1	-38	85	0
740	0	0	2592	4813	2221	-3702	185	3517	135	-75	21	93	0	118	0
741	0	0	2681	4789	2108	-3735	286	3448	129	42	93	58	62	211	0
742	0	0	2673	4789	2116	-3731	278	3452	157	-48	56	52	27	178	0
743	0	0	2536	4778	2242	-3657	147	3510	23	-25	60	19	-21	102	0
744	0	0	2247	4778	2531	-3512	-142	3654	-73	-15	-11	-67	-56	-95	0
745	0	0	2086	4745	2659	-3415	-286	3702	-98	-52	-29	-62	-124	-118	0
746	0	0	2019	4756	2737	-3387	-359	3746	-170	-32	11	-131	-54	-182	0
747	0	0	2057	4753	2696	-3405	-319	3724	-116	-104	67	-83	-64	-91	0
748	0	0	2220	4747	2527	-3483	-153	3637	5	-65	48	7	-79	25	0
749	0	0	2450	4760	2310	-3605	70	3535	85	-19	60	85	29	118	0
750	0	0	2512	4758	2246	-3635	133	3502	145	-52	93	44	-23	207	0
751	0	0	2650	4756	2106	-3703	272	3431	149	-5	180	83	50	168	0
752	0	0	2563	4764	2201	-3663	181	3482	83	13	19	126	5	141	0
753	0	0	2501	4776	2275	-3638	113	3525	112	5	122	83	44	110	0
754	0	0	2309	4770	2461	-3539	-76	3615	-77	-25	48	-15	-31	-81	0
755	0	0	2176	4791	2615	-3483	-219	3703	-81	-52	157	-79	-58	-40	0
756	0	0	1971	4795	2824	-3383	-426	3809	-232	-77	-9	-157	-79	-155	0
757	0	0	2122	4801	2679	-3461	-278	3740	-95	9	5	13	-98	-83	0
758	0	0	2186	4820	2634	-3503	-224	3727	-31	-122	89	-32	-60	-31	0
759	0	0	2419	4826	2407	-3622	6	3616	-48	-11	64	-54	29	64	0
760	0	0	2625	4834	2209	-3729	208	3521	93	21	81	77	62	153	0
761	0	0	2705	4842	2137	-3773	284	3489	188	7	93	153	98	151	0
762	0	0	2695	4869	2174	-3782	260	3521	40	-21	93	19	44	110	0
763	0	0	2555	4881	2326	-3718	114	3603	89	-34	174	67	13	83	0
764	0	0	2409	4898	2489	-3653	-40	3693	-50	32	40	1	-17	-69	0
765	0	0	2193	4910	2717	-3551	-262	3813	-180	-95	-1	-112	-5	-232	0
766	0	0	2130	4925	2795	-3527	-332	3860	-197	-67	100	-69	-157	-155	0
767	0	0	2192	4952	2760	-3572	-284	3856	-159	-38	36	-95	-17	-120	0
768	0	0	2384	4962	2578	-3673	-97	3770	-36	40	98	-7	13	17	0
769	0	0	2500	4979	2479	-3739	10	3729	-42	-95	85	-40	9	67	0
770	0	0	2757	4995	2238	-3876	259	3616	159	23	180	93	98	184	0
771	0	0	2759	5009	2250	-3884	254	3629	56	31	122	32	50	128	0
772	0	0	2813	5022	2209	-3917	302	3615	153	-38	172	58	104	64	0
773	0	0	2633	5034	2401	-3833	116	3717	11	-58	69	38	-5	48	0
774	0	0	2437	5030	2593	-3733	-78	3811	-64	-13	75	-23	-58	-52	0
775	0	0	2240	5047	2807	-3643	-283	3927	-225	13	54	-71	-31	-153	0
776	0	0	2177	5044	2867	-3610	-345	3955	-147	-104	46	-97	-89	-258	0
777	0	0	2151	5057	2906	-3604	-377	3981	-197	-67	34	-124	-131	-166	0
778	0	0	2324	5063	2739	-3693	-207	3901	-73	31	23	-25	23	-85	0
779	0	0	2526	5061	2535	-3793	-4	3798	-19	-38	95	-32	17	3	0
780	0	0	2800	5075	2275	-3937	262	3675	192	-36	91	120	149	133	0
781	0	0	2777	5073	2296	-3925	240	3684	112	-21	116	58	52	89	0
782	0	0	2760	5082	2322	-3921	219	3702	93	-67	116	13	3	87	0
783	0	0	2568	5086	2518	-3827	25	3802	36	-89	58	23	-36	11	0
784	0	0	2415	5092	2677	-3753	-131	3884	-36	-36	36	17	-64	-64	0
785	0	0	2219	5082	2863	-3650	-322	3972	-215	-52	-13	-133	-139	-153	0
786	0	0	2211	5088	2877	-3649	-333	3982	-141	-23	7	-36	-85	-176	0
787	0	0	2146	5090	2944	-3618	-399	4017	-137	-48	9	-83	-162	-36	0
788	0	0	2423	5094	2671	-3758	-124	3882	-13	-71	100	-69	13	-69	0
789	0	0	2551	5096	2545	-3823	3	3820	27	-1	114	44	29	129	0
790	0	0	2788	5098	2310	-3943	239	3704	128	-81	128	93	48	95	0
791	0	0	2813	5094	2281	-3953	266	3687	147	-34	155	9	69	207	0
792	0	0	2827	5100	2273	-3963	277	3686	176	-40	75	128	32	147	0
793	0	0	2627	5098	2471	-3862	78	3784	13	-58	-13	44	-5	46	0
794	0	0	2456	5100	2644	-3778	-94	3872	-87	-42	5	-38	-56	-65	0
795	0	0	2245	5100	2855	-3672	-305	3977	-166	-11	15	-67	-102	-79	0
796	0	0	2132	5092	2960	-3612	-414	4026	-265	-79	15	-83	-79	-182	0
797	0	0	2280	5096	2816	-3688	-268	3956	-124	-5	31	-67	-114	-89	0
798	0	0	2324	5096	2772	-3710	-224	3934	-110	-50	50	-89	-19	-7	0
799	0	0	2601	5088	2487	-3844	57	3787	75	-25	48	38	-21	97	0
800	0	0	2726	5092	2366	-3909	180	3729	91	-44	98	62	13	205	0
801	0	0	2829	5098	2269	-3963	280	3683	186	23	128	58	112	155	0
802	0	0	2745	5094	2349	-3919	198	3721	114	-34	62	27	-17	172	0
803	0	0	2636	5086	2450	-3861	93	3768	17	46	58	65	-13	110	0
804	0	0	2341	5088	2747	-3714	-203	3917	-77	-21	-38	-64	-54	-56	0
805	0	0	2287	5094	2807	-3690	-260	3950	-122	15	38	-106	-60	-98	0
806	0	0	2072	5082	3010	-3577	-469	4046	-176	-93	-5	-69	-98	-223	0
807	0	0	2211	5086	2875	-3648	-332	3980	-120	-36	54	-54	-97	-64	0
808	0	0	2336	5092	2756	-3714	-210	3924	-3	-23	31	25	-31	23	0
809	0	0	2531	5082	2551	-3806	-10	3816	52	-48	114	21	23	77	0
810	0	0	2784	5092	2308	-3938	238	3700	118	15	149	50	110	180	0
811	0	0	2789	5082	2293	-3935	248	3687	110	25	65	166	67	209	0
812	0	0	2731	5076	2345	-3903	193	3710	79	-11	143	42	62	137	0
813	0	0	2643	5073	2430	-3858	106	3751	141	-29	190	58	-5	104	0
814	0	0	2401	5076	2675	-3738	-137	3875	-62	-77	91	-73	-114	-77	0
815	0	0	2252	5055	2803	-3653	-275	3929	-114	-42	85	-58	-71	-159	0
816	0	0	2047	5057	3010	-3552	-481	4033	-223	-42	67	-81	-155	-122	0
817	0	0	2184	5061	2877	-3622	-346	3969	-118	-83	77	-102	-25	-153	0
818	0	0	2314	5061	2747	-3687	-216	3904	-98	-56	62	-21	-52	-29	0
819	0	0	2530	5063	2533	-3796	-1	3798	-21	-62	114	27	13	124	0
820	0	0	2695	5063	2368	-3879	163	3715	75	-36	108	32	17	139	0
821	0	0	2706	5051	2345	-3878	180	3698	166	-13	106	75	87	131	0
822	0	0	2712	5053	2341	-3882	185	3697	87	-36	93	48	-5	104	0
823	0	0	2611	5049	2438	-3830	86	3743	-11	-23	93	-11	60	-60	0
824	0	0	2352	5038	2686	-3695	-167	3862	-75	-83	79	-46	-46	21	0
825	0	0	2235	5038	2803	-3636	-284	3920	-164	-25	19	-58	-34	-135	0
826	0	0	2161	5030	2869	-3595	-354	3949	-164	-64	77	-85	-100	-194	0
827	0	0	2177	5024	2847	-3600	-335	3935	-192	-13	34	-31	-110	-106	0
828	0	0	2336	5026	2690	-3681	-177	3858	-87	-21	62	-44	29	-46	0
829	0	0	2574	5026	2452	-3800	61	3739	56	1	95	-36	91	25	0
830	0	0	2671	5018	2347	-3844	162	3682	91	-81	151	38	102	129	0
831	0	0	2763	5011	2248	-3887	257	3629	67	-11	164	52	104	104	0
832	0	0	2764	5014	2250	-3889	257	3632	137	0	164	85	21	89	0
833	0	0	2538	5011	2473	-3774	32	3742	27	13	50	19	7	-17	0
834	0	0	2392	5014	2622	-3703	-115	3818	-64	5	1	-71	-71	-97	0
835	0	0	2169	5014	2845	-3591	-338	3929	-168	-97	11	-44	-126	-120	0
836	0	0	2125	5007	2882	-3566	-378	3944	-155	-118	-3	-110	-199	-234	0
837	0	0	2148	5009	2861	-3578	-356	3935	-168	-98	77	-65	-48	-139	0
838	0	0	2326	5007	2681	-3666	-177	3844	-104	-89	62	-19	-40	-3	0
839	0	0	2600	4999	2399	-3799	100	3699	83	-25	102	38	9	145	0
840	0	0	2652	5003	2351	-3827	150	3677	89	52	79	95	32	203	0
841	0	0	2724	5001	2277	-3862	223	3639	83	-71	120	9	64	106	0
842	0	0	2755	5003	2248	-3879	253	3625	176	0	104	89	52	110	0
843	0	0	2625	4999	2374	-3812	125	3686	46	-13	79	-7	21	-3	0
844	0	0	2373	4993	2620	-3683	-123	3806	-95	-67	29	-54	-60	-108	0
845	0	0	2202	4985	2783	-3593	-290	3884	-135	-44	34	-110	-32	-106	0
846	0	0	2105	4991	2886	-3548	-390	3938	-244	-114	-36	-129	-67	-242	0
847	0	0	2262	4987	2725	-3624	-231	3856	-108	-38	9	-21	-124	-100	0
848	0	0	2343	4981	2638	-3662	-147	3809	9	-46	7	3	-40	23	0
849	0	0	2482	4978	2496	-3730	-7	3737	0	-50	73	-5	-1	71	0
850	0	0	2749	4978	2229	-3863	260	3603	97	-15	98	143	52	170	0
851	0	0	2801	4985	2184	-3893	308	3584	159	54	114	69	40	203	0
852	0	0	2703	4974	2271	-3838	216	3622	93	-65	129	-7	50	89	0
853	0	0	2551	4976	2425	-3763	63	3700	58	-36	23	52	-73	-9	0
854	0	0	2362	4981	2619	-3671	-128	3800	-89	-3	34	-87	-38	-17	0
855	0	0	2192	4972	2780	-3582	-294	3876	-178	-69	-11	-184	-116	-186	0
856	0	0	2114	4983	2869	-3548	-377	3926	-174	-131	19	-44	-194	-104	0
857	0	0	2111	4964	2853	-3537	-371	3908	-112	-81	3	-122	-104	-168	0
858	0	0	2361	4976	2615	-3668	-127	3795	-46	25	97	-29	-13	-21	0
859	0	0	2480	4970	2490	-3725	-5	3730	-60	-32	42	1	-21	95	0
860	0	0	2671	4966	2295	-3818	188	3630	97	-38	131	46	58	128	0
861	0	0	2786	4968	2182	-3877	302	3575	118	-3	31	91	25	118	0
862	0	0	2757	4970	2213	-3863	272	3591	120	-56	110	46	1	143	0
863	0	0	2555	4966	2411	-3760	72	3688	-9	11	5	11	-5	-13	0
864	0	0	2353	4964	2611	-3658	-129	3787	-21	-75	-1	-81	-75	-85	0
865	0	0	2171	4956	2785	-3563	-307	3870	-184	-64	-64	-87	-155	-104	0
866	0	0	2105	4960	2855	-3532	-375	3907	-197	-118	-38	-137	-116	-230	0
867	0	0	2130	4958	2828	-3544	-349	3893	-147	-85	-3	-3	-159	-75	0
868	0	0	2295	4962	2667	-3628	-186	3814	-62	-48	-1	-44	-25	-38	0
869	0	0	2582	4966	2384	-3774	99	3675	124	-27	83	83	-9	126	0
870	0	0	2672	4970	2298	-3821	187	3634	91	-100	85	67	-9	151	0
871	0	0	2779	4978	2199	-3878	290	3588	135	-38	60	81	9	137	0
872	0	0	2702	4983	2281	-3842	210	3632	75	-40	126	15	62	133	0
873	0	0	2656	4993	2337	-3824	159	3665	87	-64	114	5	-11	71	0
874	0	0	2378	4997	2619	-3687	-120	3808	-122	25	25	-23	-56	-31	0
875	0	0	2194	5003	2809	-3598	-307	3906	-106	-42	-50	-85	-89	-190	0
876	0	0	2262	5005	2743	-3633	-240	3874	-93	-36	-54	11	-149	-213	0
877	0	0	2117	5009	2892	-3563	-387	3950	-168	-62	-3	-67	-112	-73	0
878	0	0	2324	4999	2675	-3661	-175	3837	-102	-58	108	-87	-40	-67	0
879	0	0	2586	5005	2419	-3795	83	3712	71	58	79	93	-31	110	0
880	0	0	2657	5014	2357	-3835	150	3685	104	-3	131	-21	116	131	0
881	0	0	2844	5018	2174	-3931	335	3596	166	-15	149	97	73	201	0
882	0	0	2735	5014	2279	-3874	228	3646	83	-17	89	56	23	95	0
883	0	0	2543	5014	2471	-3778	36	3742	27	-34	60	-7	-5	-1	0
884	0	0	2330	5009	2679	-3669	-174	3844	-42	-137	79	-56	-81	-83	0
885	0	0	2145	5012	2867	-3578	-361	3939	-126	-157	-15	-112	-102	-147	0
886	0	0	2140	5011	2871	-3575	-365	3941	-153	15	-89	-34	-73	-230	0
887	0	0	2139	5012	2873	-3575	-367	3942	-184	-73	32	-85	-54	-199	0
888	0	0	2264	5032	2768	-3648	-252	3900	-176	-97	79	-124	-62	-64	0
889	0	0	2605	5051	2446	-3828	79	3748	126	-50	75	0	62	50	0
890	0	0	2737	5078	2341	-3907	198	3709	56	-40	178	64	64	166	0
891	0	0	2859	5086	2227	-3972	316	3656	197	23	112	100	100	176	0
892	0	0	2782	5106	2324	-3944	229	3715	110	-69	186	29	7	83	0
893	0	0	2677	5117	2440	-3897	118	3778	69	-32	79	52	-13	106	0
894	0	0	2452	5123	2671	-3787	-109	3897	-116	-100	25	7	-83	-65	0
895	0	0	2317	5137	2820	-3727	-251	3978	-129	-9	-11	-81	-79	-199	0
896	0	0	2210	5133	2923	-3671	-356	4028	-133	-3	-67	-17	-79	-197	0
897	0	0	2282	5137	2855	-3709	-286	3996	-131	-77	-13	-3	-108	-106	0
898	0	0	2458	5139	2681	-3798	-111	3910	-91	9	79	54	-29	40	0
899	0	0	2631	5137	2506	-3884	62	3821	11	-85	131	11	9	98	0
900	0	0	2797	5142	2345	-3969	226	3743	100	-77	71	114	32	65	0
901	0	0	2851	5142	2291	-3996	280	3716	108	64	170	69	120	236	0
902	0	0	2782	5127	2345	-3954	218	3736	91	-3	73	40	98	157	0
903	0	0	2685	5131	2446	-3908	119	3788	139	-40	97	38	-42	23	0
904	0	0	2429	5129	2700	-3779	-135	3914	-102	-73	60	-83	-31	-73	0
905	0	0	2336	5131	2795	-3733	-229	3963	-110	-44	77	-3	-64	-102	0
906	0	0	2174	5109	2935	-3641	-380	4022	-207	-81	-19	-98	-149	-203	0
907	0	0	2256	5092	2836	-3674	-290	3964	-110	-29	102	-102	-9	-153	0
908	0	0	2355	5078	2723	-3716	-184	3900	-102	-65	60	-19	-42	-9	0
909	0	0	2595	5082	2487	-3838	54	3784	38	-40	75	34	5	71	0
910	0	0	2763	5092	2329	-3927	217	3710	112	-9	147	48	32	217	0
911	0	0	2828	5057	2229	-3942	299	3643	180	-42	186	34	135	162	0
912	0	0	2745	5047	2302	-3896	221	3674	79	-7	67	58	29	201	0
913	0	0	2627	5022	2395	-3824	116	3708	27	-54	75	21	-5	1	0
914	0	0	2346	5007	2661	-3676	-157	3834	-46	-69	71	-13	-5	-40	0
915	0	0	2259	4978	2719	-3618	-230	3848	-112	-36	19	-34	-93	-79	0
916	0	0	2070	4950	2880	-3510	-405	3915	-141	-3	-17	-44	-112	-110	0
917	0	0	2090	4935	2845	-3512	-377	3890	-172	-19	-17	-77	-50	-64	0
918	0	0	2336	4937	2601	-3636	-132	3769	-3	27	75	9	-9	40	0
919	0	0	2481	4929	2448	-3705	16	3688	31	-44	89	32	17	91	0
920	0	0	2648	4902	2254	-3775	197	3578	79	-13	102	31	52	223	0
921	0	0	2727	4892	2165	-3809	281	3528	166	15	98	65	85	226	0
922	0	0	2675	4884	2209	-3779	233	3546	155	-15	87	44	0	110	0
923	0	0	2493	4877	2384	-3685	54	3630	3	15	50	17	-54	102	0
924	0	0	2268	4871	2603	-3569	-167	3737	-48	-64	15	-29	-23	-40	0
925	0	0	2132	4871	2739	-3501	-303	3805	-151	-62	-23	-83	-124	-118	0
926	0	0	2082	4869	2787	-3475	-352	3828	-98	-25	-13	-69	-40	-157	0
927	0	0	2008	4871	2863	-3439	-427	3867	-182	-34	-19	-29	-120	-161	0
928	0	0	2216	4867	2651	-3541	-217	3759	-31	-77	5	-71	-38	-34	0
929	0	0	2411	4865	2454	-3638	-21	3659	1	-79	81	62	-17	77	0
930	0	0	2662	4863	2201	-3762	230	3532	110	-9	106	67	60	170	0
931	0	0	2712	4865	2153	-3788	279	3509	195	-34	124	46	95	151	0
932	0	0	2627	4865	2238	-3746	194	3551	143	-64	106	31	34	120	0
933	0	0	2475	4857	2382	-3666	46	3619	17	-67	38	-11	-64	1	0
934	0	0	2239	4848	2609	-3543	-185	3728	-44	-79	-42	-29	-67	-120	0
935	0	0	2051	4865	2814	-3458	-381	3839	-176	-23	-1	-141	-95	-95	0
936	0	0	2107	4838	2731	-3472	-312	3784	-153	50	50	-25	-54	-131	0
937	0	0	2070	4838	2768	-3454	-349	3803	-161	-62	-5	-97	-133	-106	0
938	0	0	2254	4830	2576	-3542	-161	3703	-85	-25	32	-75	-23	-65	0
939	0	0	2386	4834	2448	-3610	-31	3641	93	-11	3	-36	31	50	0
940	0	0	2677	4834	2157	-3755	260	3495	147	-98	65	85	17	172	0
941	0	0	2698	4826	2128	-3762	285	3477	178	-11	153	56	85	207	0
942	0	0	2652	4838	2186	-3745	233	3512	62	-69	89	-69	40	83	0
943	0	0	2465	4824	2359	-3644	53	3591	-36	-5	-3	25	-40	9	0
944	0	0	2291	4826	2535	-3558	-122	3680	-62	-56	40	-89	-143	-1	0
945	0	0	2097	4818	2721	-3457	-312	3769	-106	-62	-73	-40	-110	-112	0
946	0	0	2056	4824	2768	-3440	-356	3796	-159	-116	-64	-58	-151	-178	0
947	0	0	2056	4826	2770	-3441	-357	3798	-186	-25	-21	-58	-62	-77	0
948	0	0	2324	4824	2500	-3574	-88	3662	-15	25	32	13	-23	-11	0
949	0	0	2452	4824	2372	-3638	40	3598	42	-65	85	9	126	44	0
950	0	0	2705	4813	2108	-3759	298	3460	126	-9	180	83	40	184	0
951	0	0	2730	4809	2079	-3769	325	3444	184	-1	100	124	58	192	0
952	0	0	2627	4805	2178	-3716	224	3491	38	-9	83	87	-32	112	0
953	0	0	2462	4801	2339	-3631	61	3570	-52	-52	25	-36	15	-19	0
954	0	0	2279	4797	2518	-3538	-119	3657	-73	-36	89	-69	-67	-27	0
955	0	0	2136	4791	2655	-3463	-259	3723	-93	-58	58	-38	-124	-118	0
956	0	0	2054	4791	2737	-3422	-341	3764	-141	-32	17	-58	-128	-149	0
957	0	0	2058	4785	2727	-3421	-334	3756	-190	-13	21	-79	-64	-110	0
958	0	0	2291	4787	2496	-3539	-102	3641	-65	-11	87	-32	-52	-1	0
959	0	0	2383	4811	2428	-3597	-22	3619	-25	-93	91	-56	-3	69	0
960	0	0	2671	4863	2192	-3767	239	3527	106	-23	129	11	91	87	0
961	0	0	2795	4921	2126	-3858	334	3523	172	56	166	157	122	122	0
962	0	0	2675	4968	2293	-3821	191	3630	60	-40	112	32	32	110	0
963	0	0	2652	5028	2376	-3840	138	3702	38	-46	91	27	-40	32	0
964	0	0	2403	5113	2710	-3758	-153	3911	-64	-23	87	-31	-62	-48	0
965	0	0	2290	5269	2979	-3779	-344	4124	-194	-56	-60	-126	-110	-238	0
966	0	0	2449	5457	3008	-3953	-279	4232	-95	-58	102	-79	-106	-89	0
967	0	0	2493	5690	3197	-4091	-352	4443	-192	-42	-7	-93	-147	-114	0
968	0	0	2839	5975	3136	-4407	-148	4555	-29	-3	3	-1	-58	19	0
969	0	0	3183	6279	3096	-4731	43	4687	89	13	124	44	-1	104	0
970	0	0	3573	6642	3069	-5107	252	4855	126	27	102	87	98	161	0
971	0	0	3774	6982	3208	-5378	283	5095	85	-44	182	48	-9	186	0
972	0	0	3827	7276	3449	-5551	189	5362	71	-67	13	48	-5	131	0
973	0	0	3784	7437	3653	-5610	65	5545	64	9	23	73	-38	85	0
974	0	0	3606	7439	3833	-5522	-113	5636	-100	17	65	-73	-52	-23	0
975	0	0	3399	7284	3885	-5341	-243	5584	-97	-9	40	-50	-64	-81	0
976	0	0	3160	7088	3928	-5124	-384	5508	-176	-58	-15	-157	-149	-226	0
977	0	0	3061	6694	3633	-4877	-286	5163	-143	-31	48	3	-97	-100	1
978	0	0	2931	6081	3150	-4506	-109	4615	-77	-32	13	23	-67	42	0
979	0	0	2879	5496	2617	-4187	131	4056	42	-11	122	-3	46	120	0
980	0	0	2720	4983	2263	-3851	228	3623	58	42	157	75	110	178	0
981	0	0	2547	4518	1971	-3532	288	3244	129	42	164	19	108	145	0
982	0	0	2392	4332	1940	-3362	226	3136	-9	7	71	81	-25	162	0
983	0	0	2269	4238	1969	-3253	150	3103	31	-58	155	31	-1	102	0
984	0	0	1930	4122	2192	-3026	-131	3157	-141	-15	11	-87	-79	-25	0
985	0	0	1724	4044	2320	-2884	-298	3182	-164	-38	73	-36	-71	-133	0
986	0	0	1723	4091	2368	-2907	-322	3229	-151	-32	58	-50	-153	-120	0
987	0	0	1826	4233	2407	-3029	-290	3320	-67	-7	54	-7	-23	-139	0
988	0	0	1975	4347	2372	-3161	-198	3359	-34	-98	104	-52	-65	-34	0
989	0	0	2320	4450	2130	-3385	95	3290	91	-1	143	50	87	161	0
990	0	0	2489	4504	2015	-3496	237	3259	108	11	166	40	67	205	0
991	0	0	2584	4535	1951	-3559	316	3243	128	21	114	112	135	159	0
992	0	0	2465	4560	2095	-3512	185	3327	89	-25	149	40	102	67	0
993	0	0	2351	4595	2244	-3473	53	3419	-19	32	21	27	17	-1	0
994	0	0	2181	4590	2409	-3385	-114	3499	-65	-9	23	-46	-19	-34	0
995	0	0	2066	4599	2533	-3332	-233	3566	-122	-56	13	-98	-141	-131	0
996	0	0	1975	4607	2632	-3291	-328	3619	-71	-60	135	-54	-40	-108	0
997	0	0	2021	4605	2584	-3313	-281	3594	-176	11	11	-46	-46	-54	0
998	0	0	2233	4597	2364	-3415	-65	3480	-11	-52	106	-48	27	-17	0
999	0	0	2347	4597	2250	-3472	48	3423	77	-44	157	58	73	184	0
1000	0	0	2555	4597	2042	-3576	256	3319	110	11	176	27	79	159	0
1001	0	0	2595	4597	2002	-3596	296	3299	118	9	124	54	141	106	0
1002	0	0	2524	4599	2075	-3561	224	3337	91	3	172	104	32	203	0
1003	0	0	2388	4601	2213	-3494	87	3407	9	-98	31	23	-44	-5	0
1004	0	0	2173	4601	2428	-3387	-127	3514	-108	-17	98	-65	-23	-9	0
1005	0	0	2008	4607	2599	-3307	-295	3603	-114	-64	62	-21	-69	-194	0
1006	0	0	1915	4609	2694	-3262	-389	3651	-190	-34	3	-62	-114	-190	0
1007	0	0	2012	4607	2595	-3309	-291	3601	-161	-34	71	-79	-104	-104	0
1008	0	0	2169	4605	2436	-3387	-133	3520	-83	-54	50	1	-58	-29	0
1009	0	0	2402	4607	2205	-3504	98	3406	-5	15	129	31	34	104	0
1010	0	0	2524	4607	2083	-3565	220	3345	118	-89	149	54	67	131	0
1011	0	0	2608	4613	2005	-3610	301	3309	102	-23	135	104	73	164	0
1012	0	0	2571	4615	2044	-3593	263	3329	97	25	143	98	83	180	0
1013	0	0	2365	4613	2248	-3489	58	3430	-19	-65	36	-81	-23	-81	0
1014	0	0	2095	4611	2516	-3353	-210	3563	-122	19	36	-40	-5	-32	0
1015	0	0	2014	4621	2607	-3317	-296	3614	-182	-40	-83	-95	-110	-161	0
1016	0	0	1905	4624	2719	-3264	-407	3671	-271	-44	34	-145	-215	-194	0
1017	0	0	2000	4628	2628	-3314	-314	3628	-139	-23	31	0	-64	-56	0
1018	0	0	2164	4621	2457	-3392	-146	3539	-38	-58	97	-54	-34	11	0
1019	0	0	2364	4626	2262	-3495	51	3444	73	-31	11	29	32	25	0
1020	0	0	2489	4624	2135	-3556	177	3379	104	-19	108	135	36	149	0
1021	0	0	2539	4626	2087	-3582	226	3356	25	-17	81	91	13	116	0
1022	0	0	2535	4632	2097	-3583	219	3364	75	38	110	44	65	19	0
1023	0	0	2352	4617	2265	-3484	43	3441	-15	-46	143	44	7	31	0
1024	0	0	2149	4626	2477	-3387	-164	3551	-67	-79	0	-65	-34	-126	0
1025	0	0	2005	4624	2619	-3314	-307	3621	-151	-34	75	-98	-83	-114	0
1026	0	0	1899	4626	2727	-3262	-414	3676	-128	-83	1	-69	-83	-192	0
1027	0	0	1940	4624	2684	-3282	-372	3654	-172	-64	-48	-75	-153	-108	0
1028	0	0	2110	4626	2516	-3368	-203	3571	-93	-25	58	-3	-5	-32	0
1029	0	0	2415	4634	2219	-3524	98	3426	3	15	157	-23	3	50	0
1030	0	0	2450	4626	2176	-3538	137	3401	126	-50	83	19	-11	195	0
1031	0	0	2665	4630	1965	-3647	350	3297	135	-36	151	87	17	95	0
1032	0	0	2460	4634	2174	-3547	143	3404	32	-54	97	34	54	159	0
1033	0	0	2405	4632	2227	-3518	89	3429	27	-98	108	-13	-54	7	0
1034	0	0	2167	4630	2463	-3398	-148	3546	-110	15	27	-21	-44	-60	0
1035	0	0	1959	4636	2677	-3297	-359	3656	-205	-27	-67	-133	-73	-226	0
1036	0	0	1894	4623	2729	-3258	-417	3676	-225	-19	-23	-153	-137	-199	0
1037	0	0	1901	4634	2733	-3267	-416	3683	-172	-126	48	-62	-91	-162	0
1038	0	0	2146	4638	2492	-3392	-173	3565	-73	-7	23	-114	31	-128	0
1039	0	0	2355	4628	2273	-3491	41	3450	17	-52	79	7	27	65	0
1040	0	0	2477	4632	2155	-3554	161	3393	112	-48	93	83	54	93	0
1041	0	0	2582	4636	2054	-3609	264	3345	60	27	52	40	83	118	0
1042	0	0	2510	4632	2122	-3571	194	3377	91	15	73	50	38	60	0
1043	0	0	2289	4642	2353	-3465	-32	3497	-95	-9	31	-97	-40	-56	0
1044	0	0	2147	4628	2481	-3387	-167	3554	-85	-48	85	-58	-50	-50	0
1045	0	0	1928	4642	2714	-3285	-393	3678	-155	-157	-48	-133	-131	-149	0
1046	0	0	1944	4632	2688	-3288	-372	3660	-170	-62	64	-118	-91	-133	0
1047	0	0	1987	4640	2653	-3313	-333	3646	-155	-38	-3	-124	-122	-170	0
1048	0	0	2175	4652	2477	-3413	-151	3564	-108	48	81	-102	-5	36	0
1049	0	0	2374	4634	2260	-3504	57	3447	31	-64	9	19	-27	77	0
1050	0	0	2557	4642	2085	-3599	236	3363	133	-21	124	120	54	199	0
1051	0	0	2549	4634	2085	-3591	232	3359	50	19	13	-1	69	83	0
1052	0	0	2584	4632	2048	-3608	268	3340	81	-11	23	122	-34	139	0
1053	0	0	2295	4626	2331	-3460	-18	3478	-42	-38	65	-7	-38	32	0
1054	0	0	2157	4632	2475	-3394	-159	3553	-166	-65	23	-124	-139	-102	0
1055	0	0	2009	4628	2619	-3318	-305	3623	-135	-27	15	-112	-126	-159	0
1056	0	0	1868	4628	2760	-3248	-446	3694	-217	-151	3	-161	-100	-256	0
1057	0	0	2011	4626	2615	-3318	-302	3620	-118	-73	34	-126	-65	-128	0
1058	0	0	2132	4624	2492	-3378	-180	3558	-108	44	38	25	-7	-7	0
1059	0	0	2336	4623	2287	-3479	24	3455	-17	-98	69	34	-40	32	0
1060	0	0	2565	4617	2052	-3591	256	3334	133	32	112	85	34	97	0
1061	0	0	2516	4617	2101	-3566	207	3359	95	-62	79	98	-1	139	0
1062	0	0	2542	4615	2073	-3578	234	3344	83	17	42	-9	58	91	0
1063	0	0	2310	4603	2293	-3456	8	3448	27	-48	52	-58	-13	69	0
1064	0	0	2077	4591	2514	-3334	-218	3552	-118	-27	-77	-112	-97	-73	0
1065	0	0	1965	4580	2615	-3272	-325	3597	-135	-40	-46	-100	-143	-126	0
1066	0	0	1932	4576	2644	-3254	-356	3610	-161	0	-40	-81	-73	-153	0
1067	0	0	1949	4566	2617	-3257	-334	3591	-145	-9	-15	-71	-69	-75	0
1068	0	0	2144	4555	2411	-3349	-133	3483	-52	-19	5	13	27	-31	0
1069	0	0	2314	4533	2219	-3423	47	3376	46	-56	62	5	-31	44	0
1070	0	0	2517	4524	2007	-3520	255	3265	79	54	104	50	36	215	0
1071	0	0	2483	4508	2025	-3495	229	3266	48	17	34	75	38	116	0
1072	0	0	2491	4485	1994	-3488	248	3239	89	23	38	19	29	60	0
1073	0	0	2248	4473	2225	-3360	11	3349	75	-58	7	-29	1	0	0
1074	0	0	2148	4460	2312	-3304	-82	3386	-44	-21	-19	-54	-98	-73	0
1075	0	0	1870	4440	2570	-3155	-350	3505	-159	-38	-29	-75	-104	-157	0
1076	0	0	1905	4423	2518	-3164	-306	3470	-155	-126	25	-62	-114	-242	0
1077	0	0	1852	4403	2551	-3127	-349	3477	-122	-91	27	-38	-87	-81	0
1078	0	0	2034	4394	2360	-3214	-163	3377	-62	-108	-89	-27	-73	-87	0
1079	0	0	2276	4386	2110	-3331	83	3248	95	1	85	98	44	93	0
1080	0	0	2327	4365	2038	-3346	144	3201	19	-21	9	-23	62	79	0
1081	0	0	2516	4355	1839	-3435	338	3097	106	5	64	97	3	112	0
1082	0	0	2309	4351	2042	-3330	133	3196	-5	-13	23	40	-11	71	0
1083	0	0	2304	4339	2035	-3321	134	3187	-52	-17	-3	-9	-69	-71	0
1084	0	0	2014	4326	2312	-3170	-149	3319	-79	-50	-3	-5	-38	-106	0
1085	0	0	1812	4316	2504	-3064	-346	3410	-258	-34	-100	-102	-147	-166	0
1086	0	0	1763	4316	2553	-3039	-395	3434	-194	5	-17	-112	-139	-298	0
1087	0	0	1775	4318	2543	-3046	-384	3430	-194	-106	-40	-83	-168	-192	0
1088	0	0	1907	4320	2413	-3113	-253	3366	-58	-75	-38	-31	-50	-122	0
1089	0	0	2200	4322	2122	-3261	39	3222	17	9	-3	0	-89	15	0
1090	0	0	2328	4322	1994	-3325	167	3158	50	-17	75	-1	69	102	0
1091	0	0	2421	4322	1901	-3371	260	3111	81	-46	36	116	9	67	0
1092	0	0	2429	4330	1901	-3379	264	3115	118	34	85	69	98	97	0
1093	0	0	2063	4326	2263	-3194	-100	3294	-131	-133	-60	-17	-83	-77	0
1094	0	0	2037	4337	2300	-3187	-131	3318	-75	-42	7	-25	-122	-174	0
1095	0	0	1768	4355	2587	-3061	-409	3471	-199	-83	-7	-89	-151	-188	0
1096	0	0	1795	4355	2560	-3075	-382	3457	-236	-62	-122	-128	-207	-267	0
1097	0	0	1928	4366	2438	-3147	-255	3402	-129	25	56	-46	-50	-97	0
1098	0	0	2018	4380	2362	-3199	-172	3371	-161	-58	40	-110	-139	-1	0
1099	0	0	2276	4396	2120	-3336	78	3258	-17	-71	36	29	-58	81	0
1100	0	0	2405	4399	1994	-3402	205	3196	71	-25	40	71	97	139	0
1101	0	0	2478	4423	1945	-3450	266	3184	67	-52	64	52	-31	83	0
1102	0	0	2496	4436	1940	-3466	278	3188	65	48	126	65	56	126	0
1103	0	0	2249	4458	2209	-3353	20	3333	-56	-19	-54	-50	-42	-56	0
1104	0	0	2083	4469	2386	-3276	-151	3427	-164	-58	-19	-108	-62	-104	0
1105	0	0	1901	4473	2572	-3187	-335	3522	-95	-133	-19	-93	-164	-124	0
1106	0	0	1885	4498	2613	-3191	-364	3555	-246	-44	-5	-124	-124	-199	0
1107	0	0	1958	4514	2556	-3236	-299	3535	-188	-46	-25	-108	-38	-133	0
1108	0	0	2167	4526	2359	-3346	-96	3442	-95	-27	50	-32	-91	-29	0
1109	0	0	2324	4533	2209	-3428	57	3371	83	-29	64	67	-23	73	0
1110	0	0	2543	4547	2004	-3545	269	3275	95	79	46	56	91	102	0
1111	0	0	2584	4555	1971	-3569	306	3263	164	21	120	83	73	135	0
1112	0	0	2522	4566	2044	-3544	239	3305	112	-38	95	-31	83	64	0
1113	0	0	2330	4582	2252	-3456	39	3417	5	0	64	-9	44	-13	0
1114	0	0	2148	4586	2438	-3367	-145	3512	-85	-9	-29	17	-79	-98	0
1115	0	0	1967	4595	2628	-3281	-330	3611	-166	-75	19	-62	-153	-139	0
1116	0	0	1969	4611	2642	-3290	-336	3626	-114	-52	62	0	-34	-118	0
1117	0	0	1932	4611	2679	-3271	-373	3645	-195	-17	-15	-95	-89	-195	0
1118	0	0	2169	4617	2448	-3393	-139	3532	-77	-29	42	-73	-50	1	0
1119	0	0	2375	4621	2246	-3498	64	3433	27	19	69	31	32	36	0
1120	0	0	2499	4638	2139	-3568	180	3388	75	-42	93	11	0	174	0
1121	0	0	2641	4623	1982	-3632	329	3302	176	56	120	100	149	199	0
1122	0	0	2516	4636	2120	-3576	198	3378	104	-81	98	60	46	87	0
1123	0	0	2384	4636	2252	-3510	66	3444	19	3	-19	34	-62	-27	0
1124	0	0	2171	4642	2471	-3406	-150	3556	-17	-81	87	-31	-40	-75	0
1125	0	0	1936	4638	2702	-3287	-383	3670	-194	-81	-32	-48	-116	-153	0
1126	0	0	1923	4642	2719	-3282	-398	3680	-153	-95	11	-50	-102	-205	0
1127	0	0	2010	4644	2634	-3327	-312	3639	-129	19	-46	-25	-46	-176	0
1128	0	0	2126	4648	2522	-3387	-198	3585	-56	-50	46	-52	-27	-1	0
1129	0	0	2390	4646	2256	-3518	67	3451	54	9	180	50	25	126	0
1130	0	0	2479	4642	2163	-3560	158	3402	124	-7	120	65	73	124	0
1131	0	0	2596	4642	2046	-3619	275	3344	145	-5	89	135	21	112	0
1132	0	0	2586	4652	2066	-3619	260	3359	147	-32	166	157	62	145	0
1133	0	0	2274	4650	2376	-3462	-51	3513	-13	-52	75	-27	-27	-31	0
1134	0	0	2161	4650	2489	-3405	-164	3569	-27	-102	52	-110	-87	-112	0
1135	0	0	1962	4650	2688	-3306	-363	3669	-195	-73	79	-145	-44	-166	0
1136	0	0	1967	4646	2679	-3306	-356	3662	-197	-65	71	-95	-124	-157	0
1137	0	0	2008	4642	2634	-3325	-313	3638	-69	1	17	-31	-98	-79	0
1138	0	0	2152	4650	2498	-3401	-173	3574	-58	-87	52	-42	-40	23	0
1139	0	0	2441	4656	2215	-3548	113	3435	91	-60	129	54	73	104	0
1140	0	0	2549	4646	2097	-3597	226	3371	147	-25	159	38	151	192	0
1141	0	0	2590	4648	2058	-3619	266	3353	110	-75	106	1	36	106	0
1142	0	0	2592	4640	2048	-3616	272	3344	141	-11	176	52	69	174	0
1143	0	0	2414	4646	2232	-3530	91	3439	40	-87	17	21	-36	-27	0
1144	0	0	2217	4640	2423	-3428	-103	3531	-15	-21	93	-21	1	-48	0
1145	0	0	2014	4642	2628	-3328	-307	3635	-141	-50	-48	-71	-126	-194	0
1146	0	0	1967	4634	2667	-3300	-350	3650	-172	-27	64	-102	-112	-104	0
1147	0	0	1946	4648	2702	-3297	-378	3675	-164	-104	38	-129	-21	-129	0
1148	0	0	2225	4632	2407	-3428	-91	3519	-46	-23	89	-77	32	-23	0
1149	0	0	2343	4624	2281	-3483	31	3452	17	17	93	-13	19	151	0
1150	0	0	2501	4638	2137	-3569	182	3387	65	-87	102	1	64	157	0
1151	0	0	2562	4628	2066	-3595	248	3347	129	-46	143	102	69	172	0
1152	0	0	2543	4632	2089	-3587	227	3360	104	0	114	50	65	139	0
1153	0	0	2295	4624	2329	-3459	-17	3476	5	-93	29	-11	-31	3	0
1154	0	0	2162	4619	2457	-3390	-147	3538	-97	-15	7	-67	-87	-141	0
1155	0	0	1937	4621	2684	-3279	-373	3652	-153	-81	-40	-64	-67	-128	0
1156	0	0	1862	4624	2762	-3243	-450	3693	-203	-112	-3	-135	-147	-203	0
1157	0	0	1950	4619	2669	-3284	-359	3644	-73	-67	52	-60	-67	-71	0
1158	0	0	2109	4621	2512	-3365	-201	3566	-77	-29	46	-110	-19	-19	0
1159	0	0	2369	4617	2248	-3493	60	3432	95	-19	77	83	46	133	0
1160	0	0	2458	4613	2155	-3535	151	3384	62	-7	40	75	34	126	0
1161	0	0	2615	4613	1998	-3614	308	3305	149	64	97	151	137	184	0
1162	0	0	2462	4609	2147	-3535	157	3378	85	-52	77	-25	64	100	0
1163	0	0	2344	4613	2269	-3478	37	3441	0	48	83	17	-11	29	0
1164	0	0	2126	4605	2479	-3365	-176	3542	-42	-71	42	-116	-114	-69	0
1165	0	0	1957	4601	2644	-3279	-343	3622	-133	-65	-27	-85	-106	-104	0
1166	0	0	1939	4590	2651	-3264	-356	3620	-118	-32	-52	-60	-67	-120	0
1167	0	0	2007	4593	2586	-3300	-289	3589	-131	-34	25	-97	-87	-11	0
1168	0	0	2150	4586	2436	-3368	-143	3511	-40	23	42	-48	27	-5	0
1169	0	0	2352	4588	2236	-3470	58	3412	-29	0	64	-19	98	42	0
1170	0	0	2571	4588	2017	-3579	277	3302	236	15	89	58	162	184	0
1171	0	0	2545	4578	2033	-3561	256	3305	108	29	58	31	64	164	0
1172	0	0	2506	4570	2064	-3538	221	3317	102	-25	120	69	29	162	0
1173	0	0	2357	4576	2219	-3466	69	3397	-19	-29	15	19	15	-5	0
1174	0	0	2097	4564	2467	-3330	-185	3515	-141	5	-15	-29	-34	-69	0
1175	0	0	2022	4580	2558	-3301	-268	3569	-166	23	-27	-65	-56	-217	0
1176	0	0	1942	4562	2620	-3252	-339	3591	-170	-19	-5	-32	-13	-219	0
1177	0	0	1962	4559	2597	-3260	-317	3578	-87	5	-9	-21	-116	-128	0
1178	0	0	2203	4562	2359	-3382	-78	3460	-31	5	62	-32	-42	9	0
1179	0	0	2344	4555	2211	-3449	66	3383	29	-5	95	40	67	60	0
1180	0	0	2529	4560	2031	-3544	249	3295	137	21	149	71	170	116	0
1181	0	0	2557	4557	2000	-3557	278	3278	112	25	118	102	129	69	0
1182	0	0	2524	4557	2033	-3540	245	3295	131	-11	106	60	25	95	0
1183	0	0	2295	4557	2262	-3426	16	3409	-32	-3	110	21	3	29	0
1184	0	0	2162	4557	2395	-3359	-116	3476	-149	-67	56	-81	-122	-124	0
1185	0	0	1997	4559	2562	-3278	-282	3560	-102	-5	81	-42	-21	-129	0
1186	0	0	1854	4537	2683	-3195	-414	3610	-265	-46	-5	-83	-114	-215	0
1187	0	0	2023	4541	2518	-3282	-247	3529	-133	-44	54	1	-79	-176	0
1188	0	0	2152	4547	2395	-3349	-121	3471	-46	-52	126	44	-9	91	0
1189	0	0	2437	4545	2108	-3491	164	3326	64	56	172	48	50	116	0
1190	0	0	2510	4539	2029	-3524	240	3284	91	-62	46	46	97	95	0
1191	0	0	2611	4541	1930	-3576	340	3235	203	-5	122	71	75	141	0
1192	0	0	2470	4539	2069	-3504	200	3304	21	36	52	79	71	118	0
1193	0	0	2411	4539	2128	-3475	141	3333	56	-1	112	-11	-5	42	0
1194	0	0	2116	4533	2417	-3324	-150	3475	-124	1	46	-32	-89	-95	0
1195	0	0	1994	4533	2539	-3263	-272	3536	-102	-52	15	-124	-95	-133	0
1196	0	0	1953	4529	2576	-3241	-311	3552	-129	25	3	-17	-120	-50	0
1197	0	0	2062	4529	2467	-3295	-202	3498	-93	3	54	-126	-25	-48	0
1198	0	0	2190	4537	2347	-3363	-78	3442	31	7	89	21	3	71	0
1199	0	0	2379	4526	2147	-3452	116	3336	54	-32	73	7	15	60	0
1200	0	0	2564	4531	1967	-3547	298	3249	128	3	145	89	135	151	0
1201	0	0	2602	4524	1922	-3563	340	3223	135	32	157	71	89	226	0
1202	0	0	2452	4533	2081	-3492	185	3307	0	-75	67	17	1	114	0
1203	0	0	2399	4533	2134	-3466	132	3333	40	13	65	98	19	36	0
1204	0	0	2175	4522	2347	-3348	-86	3434	-93	48	9	-98	-17	0	0
1205	0	0	1969	4529	2560	-3249	-295	3544	-172	-73	-69	-114	-153	-269	0
1206	0	0	1853	4526	2673	-3189	-410	3599	-192	-13	25	-48	-31	-102	0
1207	0	0	1981	4520	2539	-3250	-279	3529	-176	-25	-29	-91	-100	-190	0
1208	0	0	2181	4522	2341	-3351	-80	3431	-21	-32	147	-21	-19	21	0
1209	0	0	2301	4518	2217	-3409	42	3367	5	-44	44	-1	60	67	0
1210	0	0	2505	4524	2019	-3514	243	3271	162	-23	73	71	65	151	0
1211	0	0	2580	4529	1949	-3554	315	3239	149	29	128	170	102	180	0
1212	0	0	2534	4541	2007	-3537	263	3274	168	-73	106	93	19	141	0
1213	0	0	2365	4545	2180	-3455	92	3362	-46	-15	29	-23	-71	15	0
1214	0	0	2115	4549	2434	-3332	-159	3491	-116	-40	19	-40	-48	-85	0
1215	0	0	2021	4560	2539	-3290	-259	3549	-97	-21	29	-64	-87	-67	0
1216	0	0	1893	4562	2669	-3227	-388	3615	-207	-85	-79	-40	-153	-254	0
1217	0	0	2016	4572	2556	-3294	-270	3564	-139	-36	34	-81	-64	-135	0
1218	0	0	2153	4574	2421	-3363	-134	3497	-52	-3	40	-23	-54	-29	0
1219	0	0	2419	4578	2159	-3498	130	3368	3	46	27	64	71	91	0
1220	0	0	2553	4586	2033	-3569	260	3309	124	-5	129	65	89	157	0
1221	0	0	2549	4586	2037	-3567	256	3311	135	9	85	128	98	192	0
1222	0	0	2506	4593	2087	-3549	209	3340	75	-31	67	87	21	118	0
1223	0	0	2365	4609	2244	-3487	60	3426	19	-21	69	-17	23	-15	0
1224	0	0	2142	4584	2442	-3363	-150	3513	-77	-11	15	-19	-58	-71	0
1225	0	0	1944	4590	2646	-3267	-351	3618	-151	-29	-69	-91	-85	-166	0
1226	0	0	1909	4574	2665	-3241	-378	3619	-161	-3	-3	-77	-69	-129	0
1227	0	0	1959	4591	2632	-3275	-336	3611	-194	-67	-21	-95	-60	-149	0
1228	0	0	2168	4593	2425	-3380	-128	3509	-7	-3	77	-60	13	25	0
1229	0	0	2431	4609	2178	-3520	126	3393	77	-27	95	13	65	161	0
1230	0	0	2528	4634	2106	-3581	211	3370	71	5	174	40	52	267	0
1231	0	0	2594	4650	2056	-3622	269	3353	116	-44	46	48	48	161	0
1232	0	0	2579	4681	2102	-3630	238	3391	147	32	79	98	58	124	0
1233	0	0	2372	4694	2322	-3533	25	3508	-13	13	93	58	-36	60	0
1234	0	0	2211	4694	2483	-3452	-136	3588	-34	-102	89	-36	-34	-65	0
1235	0	0	2004	4692	2688	-3348	-342	3690	-159	-36	19	-9	-50	-166	0
1236	0	0	1920	4700	2780	-3310	-430	3740	-213	-97	9	-104	-131	-217	0
1237	0	0	2000	4692	2692	-3346	-346	3692	-114	-46	52	-56	-60	-77	0
1238	0	0	2196	4700	2504	-3448	-154	3602	-58	-36	85	1	-27	-64	0
1239	0	0	2441	4706	2265	-3573	88	3485	85	-27	116	98	48	75	0
1240	0	0	2584	4708	2124	-3646	230	3416	120	-56	155	60	112	164	0
1241	0	0	2633	4708	2075	-3670	279	3391	95	-21	112	126	48	168	0
1242	0	0	2629	4704	2075	-3666	277	3389	106	17	95	85	29	95	0
1243	0	0	2360	4688	2328	-3524	16	3508	-17	1	-5	34	32	5	0
1244	0	0	2250	4700	2450	-3475	-100	3575	-114	-32	31	-46	-155	-31	0
1245	0	0	2044	4692	2648	-3368	-302	3670	-114	-42	81	-85	-40	-69	0
1246	0	0	1989	4673	2684	-3331	-347	3678	-159	-58	-15	-133	-46	-178	0
1247	0	0	2044	4657	2613	-3350	-284	3635	-95	-34	9	-1	-56	-176	0
1248	0	0	2185	4650	2465	-3417	-140	3557	-23	-69	133	-65	93	-17	0
1249	0	0	2394	4650	2256	-3522	69	3453	34	3	116	7	118	100	0
1250	0	0	2588	4640	2052	-3614	268	3346	128	13	108	176	85	139	0
1251	0	0	2580	4626	2046	-3603	267	3336	120	-13	93	93	67	95	0
1252	0	0	2518	4617	2099	-3567	209	3358	112	31	71	100	85	100	0
1253	0	0	2366	4591	2225	-3478	70	3408	17	-42	56	-54	-27	34	0
1254	0	0	2064	4578	2514	-3321	-225	3546	-141	-48	-34	-110	-85	-104	0
1255	0	0	1977	4553	2576	-3265	-299	3564	-89	-54	69	-29	-104	-93	0
1256	0	0	1927	4522	2595	-3224	-334	3558	-155	-87	-32	-81	-104	-254	0
1257	0	0	1973	4504	2531	-3238	-279	3517	-48	-77	62	-58	-27	-46	0
1258	0	0	2120	4500	2380	-3310	-130	3440	-40	-69	13	-32	-36	23	0
1259	0	0	2369	4487	2118	-3428	125	3302	93	13	69	13	52	153	0
1260	0	0	2477	4479	2002	-3478	237	3240	108	-42	135	31	71	176	0
1261	0	0	2512	4467	1955	-3489	278	3211	215	-102	106	129	102	147	0
1262	0	0	2439	4450	2011	-3444	214	3230	79	-58	64	54	-25	50	0
1263	0	0	2284	4450	2166	-3367	59	3308	-7	-29	42	-42	-25	21	0
1264	0	0	2058	4440	2382	-3249	-162	3411	-75	-75	48	-23	-44	-98	0
1265	0	0	1915	4446	2531	-3180	-308	3488	-172	-77	-42	-110	-108	-155	0
1266	0	0	1833	4434	2601	-3133	-384	3517	-188	-54	-17	-52	-188	-91	0
1267	0	0	1942	4442	2500	-3192	-279	3471	-112	-7	62	-17	-48	-64	0
1268	0	0	2124	4446	2322	-3285	-99	3384	46	-36	44	-1	-36	81	0
1269	0	0	2308	4430	2122	-3369	93	3276	46	-56	141	50	32	71	0
1270	0	0	2417	4430	2013	-3423	202	3221	64	-118	110	9	-5	190	0
1271	0	0	2526	4427	1901	-3476	312	3164	135	11	137	122	137	153	0
1272	0	0	2396	4427	2031	-3411	182	3229	38	-40	46	32	-11	166	0
1273	0	0	2328	4425	2097	-3376	115	3261	97	36	56	60	31	79	0
1274	0	0	2063	4423	2360	-3243	-148	3391	-91	0	5	-114	-60	-102	0
1275	0	0	1975	4421	2446	-3198	-235	3433	-131	-25	19	-65	-17	-178	0
1276	0	0	1822	4411	2589	-3116	-383	3500	-176	-65	15	-87	-110	-79	0
1277	0	0	1950	4411	2461	-3180	-255	3436	-126	0	65	-31	-95	-13	0
1278	0	0	2085	4411	2326	-3248	-120	3368	-95	83	17	7	-25	27	0
1279	0	0	2314	4397	2083	-3355	115	3240	89	-77	62	71	38	56	0
1280	0	0	2483	4407	1924	-3445	279	3165	151	25	97	104	54	199	0
1281	0	0	2440	4405	1965	-3422	237	3185	116	7	60	60	60	128	0
1282	0	0	2421	4397	1976	-3409	222	3186	83	50	65	44	79	180	0
1283	0	0	2260	4397	2137	-3328	61	3267	15	40	31	0	-25	71	0
1284	0	0	2002	4401	2399	-3201	-198	3400	-87	50	15	-29	-48	-27	0
1285	0	0	1921	4392	2471	-3156	-275	3431	-104	-58	40	-126	-81	-186	0
1286	0	0	1773	4397	2624	-3085	-425	3510	-194	-65	42	-75	-31	-108	0
1287	0	0	1903	4392	2489	-3147	-293	3440	-207	-54	-46	-95	-102	-194	0
1288	0	0	2090	4392	2302	-3241	-106	3347	62	42	79	56	48	32	0
1289	0	0	2202	4386	2184	-3294	9	3285	25	-75	50	19	-46	81	0
1290	0	0	2449	4392	1943	-3420	253	3167	126	67	106	122	64	147	0
1291	0	0	2451	4392	1941	-3421	255	3166	44	5	93	89	77	137	0
1292	0	0	2419	4366	1947	-3392	236	3156	95	-7	85	27	40	17	0
1293	0	0	2217	4374	2157	-3295	30	3265	48	-81	137	54	-5	-3	0
1294	0	0	2003	4365	2362	-3184	-179	3363	-120	-52	15	-106	-104	-126	0
1295	0	0	1876	4365	2489	-3120	-306	3427	-95	-75	-19	-110	-38	-145	0
1296	0	0	1874	4366	2492	-3120	-309	3429	-188	-73	108	-56	-71	-128	0
1297	0	0	1845	4353	2508	-3099	-331	3430	-133	-87	17	-91	-85	-145	0
1298	0	0	2086	4357	2271	-3221	-92	3314	5	0	114	32	-7	32	0
1299	0	0	2283	4376	2093	-3329	95	3234	112	-31	77	15	46	58	0
1300	0	0	2463	4432	1969	-3447	247	3200	58	-25	104	64	91	149	0
1301	0	0	2600	4491	1891	-3545	354	3191	161	-5	176	83	79	217	0
1302	0	0	2528	4549	2021	-3538	253	3285	153	54	93	64	5	176	0
1303	0	0	2398	4607	2209	-3502	94	3408	-42	-11	97	-58	7	27	0
1304	0	0	2202	4704	2502	-3453	-150	3603	-98	-27	100	-56	-25	-25	0
1305	0	0	2163	4861	2698	-3512	-267	3779	-149	-54	-48	-62	-69	-178	0
1306	0	0	2161	5036	2875	-3598	-357	3955	-120	-23	60	-60	-36	-182	0
1307	0	0	2299	5286	2987	-3792	-344	4136	-129	-83	67	-79	-83	-67	0
1308	0	0	2725	5565	2840	-4145	-57	4202	17	-31	89	9	-3	5	0
1309	0	0	3024	5862	2838	-4443	93	4350	108	-5	164	65	11	147	0
1310	0	0	3270	6240	2970	-4755	150	4605	29	-65	75	21	44	131	0
1311	0	0	3545	6561	3016	-5053	264	4788	77	65	116	73	116	143	0
1312	0	0	3598	6830	3232	-5214	183	5031	89	-34	164	31	95	71	0
1313	0	0	3531	6964	3433	-5247	49	5198	71	-60	104	5	15	17	0
1314	0	0	3238	6929	3691	-5083	-226	5310	-164	-58	-25	-95	-38	-190	0
1315	0	0	3014	6760	3746	-4887	-366	5253	-157	-73	-1	-46	-110	-131	0
1316	0	0	2873	6531	3658	-4702	-392	5094	-170	-42	-5	-122	-89	-174	0
1317	0	0	2799	6120	3321	-4459	-261	4720	-77	-54	83	-15	-40	-102	1
1318	0	0	2610	5521	2911	-4065	-150	4216	-67	13	44	32	-23	98	0
1319	0	0	2560	4950	2390	-3755	85	3670	19	-52	81	25	-7	126	0
1320	0	0	2431	4454	2023	-3442	204	3238	36	25	141	34	64	162	0
1321	91	0	2302	4075	1773	-3188	264	2924	143	-31	129	87	91	157	0
1322	91	0	2170	3912	1742	-3041	214	2827	81	9	71	75	42	149	0
1323	91	0	1944	3827	1883	-2885	30	2855	-1	-13	139	-15	0	44	0
1324	91	0	1653	3717	2064	-2685	-205	2890	-143	-98	13	-42	-67	-120	0
1325	91	0	1562	3653	2091	-2607	-264	2872	-149	-19	1	-77	-38	-108	0
1326	91	0	1470	3726	2256	-2598	-393	2991	-149	-38	0	-46	-77	-98	0
1327	91	0	1680	3870	2190	-2775	-255	3030	-97	-38	9	-36	-15	-137	0
1328	91	0	1846	3978	2132	-2912	-143	3055	0	-1	124	31	-5	27	0
1329	91	0	2131	4074	1943	-3102	94	3008	17	-13	62	48	34	60	0
1330	91	0	2330	4118	1788	-3224	271	2953	131	-50	199	69	52	240	0
1331	91	0	2376	4143	1767	-3259	304	2955	178	9	87	46	104	81	0
1332	91	0	2282	4165	1883	-3223	199	3024	62	-3	81	79	23	155	0
1333	91	0	2126	4186	2060	-3156	33	3123	0	-32	15	-44	-71	-29	0
1334	91	0	1964	4198	2234	-3081	-135	3216	-81	25	104	-25	-23	-97	0
1335	91	0	1795	4202	2407	-2998	-306	3304	-199	21	0	-112	-95	-131	0
1336	91	0	1763	4205	2442	-2984	-339	3323	-147	-69	11	-108	-97	-203	0
1337	91	0	1789	4202	2413	-2995	-312	3307	-118	-69	19	-62	-19	-73	0
1338	91	0	1981	4198	2217	-3089	-118	3207	-44	-60	83	-65	-13	9	0
1339	91	0	2169	4198	2029	-3183	70	3113	69	1	112	19	93	83	0
1340	91	0	2326	4196	1870	-3261	228	3033	87	-23	42	120	11	159	0
1341	91	0	2319	4194	1875	-3256	222	3034	118	19	91	97	60	184	0
1342	91	0	2317	4196	1879	-3256	219	3037	161	-13	147	81	95	67	0
1343	91	0	2066	4200	2134	-3133	-34	3167	23	-54	65	-38	-65	-11	0
1344	91	0	1907	4190	2283	-3048	-188	3236	-25	-106	108	29	-114	-3	0
1345	91	0	1789	4192	2403	-2990	-307	3297	-143	-56	9	-102	-141	-129	0
1346	91	0	1715	4192	2477	-2953	-381	3334	-131	-44	27	27	-71	-172	0
1347	91	0	1765	4190	2425	-2977	-330	3307	-112	-42	34	-73	-120	-52	0
1348	91	0	1957	4209	2252	-3083	-147	3230	-36	0	73	15	7	-15	0
1349	91	0	2154	4192	2038	-3173	58	3115	60	7	87	27	60	145	0
1350	91	0	2361	4202	1841	-3281	260	3021	147	-1	168	122	98	215	0
1351	91	0	2363	4213	1850	-3288	256	3031	129	27	60	65	83	174	0
1352	91	0	2345	4219	1874	-3282	235	3046	122	-9	145	38	87	143	0
1353	91	0	2124	4203	2079	-3163	22	3141	9	-98	40	17	-25	97	0
1354	91	0	1955	4215	2260	-3085	-152	3237	-85	-97	17	42	-147	-60	0
1355	91	0	1754	4213	2459	-2983	-352	3336	-172	-89	27	-108	-54	-164	0
1356	91	0	1800	4217	2417	-3008	-308	3317	-151	19	13	-69	-67	-205	0
1357	91	0	1791	4217	2426	-3004	-317	3321	-81	-98	27	-98	-65	-87	0
1358	91	0	2006	4221	2215	-3113	-104	3218	-31	21	87	-15	81	-17	0
1359	91	0	2256	4227	1971	-3241	142	3099	77	9	161	75	15	147	0
1360	91	0	2285	4219	1934	-3252	175	3076	100	-40	29	60	48	67	0
1361	91	0	2429	4223	1794	-3326	317	3008	157	42	73	102	98	178	0
1362	91	0	2332	4225	1893	-3278	219	3059	116	44	9	79	50	81	0
1363	91	0	2163	4227	2064	-3195	49	3145	46	-56	97	-58	-5	-46	0
1364	91	0	1960	4223	2263	-3091	-151	3243	-97	-5	81	-42	-56	-11	0
1365	91	0	1806	4227	2421	-3016	-307	3324	-147	-77	52	-56	-54	-168	0
1366	91	0	1746	4235	2489	-2990	-371	3362	-207	-91	-11	-58	-128	-155	0
1367	91	0	1843	4231	2388	-3037	-272	3309	-60	-69	71	-52	-13	-83	0
1368	91	0	2000	4231	2231	-3115	-115	3231	-25	-34	0	31	-27	-79	0
1369	91	0	2278	4231	1953	-3254	162	3092	98	32	98	85	25	162	0
1370	91	0	2328	4235	1907	-3281	210	3071	133	-25	162	44	48	188	0
1371	91	0	2467	4238	1771	-3352	348	3004	225	-69	104	64	91	83	0
1372	91	0	2293	4238	1945	-3265	174	3091	110	-29	40	87	67	67	0
1373	91	0	2211	4236	2025	-3223	93	3130	32	34	7	-31	-19	44	0
1374	91	0	1969	4227	2258	-3098	-144	3242	-104	-32	54	-58	-29	-60	0
1375	91	0	1826	4235	2409	-3030	-291	3322	-182	-64	-15	-54	-60	-182	0
1376	91	0	1737	4235	2498	-2986	-380	3366	-184	-126	3	-81	-124	-205	0
1377	91	0	1833	4236	2403	-3034	-285	3319	-108	25	-44	31	-97	-108	0
1378	91	0	2027	4240	2213	-3133	-93	3226	-64	-27	13	-32	-42	-69	0
1379	91	0	2196	4240	2044	-3218	76	3142	52	-15	118	46	44	139	0
1380	91	0	2359	4236	1877	-3297	241	3056	56	-13	87	62	-1	131	0
1381	91	0	2413	4244	1831	-3328	291	3037	195	-50	145	79	71	147	0
1382	91	0	2384	4248	1864	-3316	260	3056	116	50	159	104	42	122	0
1383	91	0	2124	4238	2114	-3181	5	3176	19	-81	50	-34	-65	7	0
1384	91	0	1963	4244	2281	-3103	-159	3262	-62	-65	13	-65	-85	-71	0
1385	91	0	1748	4248	2500	-2998	-376	3374	-161	-50	-40	-133	-71	-106	0
1386	91	0	1792	4248	2456	-3020	-332	3352	-118	-34	-36	-54	-120	-184	0
1387	91	0	1849	4248	2399	-3048	-275	3323	-85	-54	-34	-11	-52	-149	0
1388	91	0	2072	4250	2178	-3161	-53	3214	7	15	71	0	-29	-32	0
1389	91	0	2208	4252	2044	-3230	82	3148	13	13	87	11	3	116	0
1390	91	0	2425	4252	1827	-3338	299	3039	110	54	67	60	91	141	0
1391	91	0	2405	4248	1843	-3326	281	3045	153	7	129	38	89	141	0
1392	91	0	2307	4254	1947	-3280	180	3100	-1	-48	83	17	15	104	0
1393	91	0	2181	4256	2075	-3218	53	3165	-32	-46	23	34	-87	-25	0
1394	91	0	1919	4264	2345	-3091	-213	3304	-128	-83	58	-120	-52	-95	0
1395	91	0	1866	4258	2392	-3062	-263	3325	-104	-38	-25	-98	-54	-155	0
1396	91	0	1789	4260	2471	-3024	-341	3365	-112	9	13	-102	-69	-164	0
1397	91	0	1828	4254	2426	-3041	-299	3340	-95	-71	36	-97	-139	-93	0
1398	91	0	1987	4250	2263	-3118	-138	3256	13	-91	19	-60	-44	50	0
1399	91	0	2206	4246	2040	-3226	83	3143	93	-13	65	-3	3	114	0
1400	91	0	2363	4246	1883	-3304	240	3064	133	-25	64	93	31	186	0
1401	91	0	2399	4238	1839	-3318	280	3038	137	1	129	91	106	201	0
1402	91	0	2309	4229	1920	-3269	194	3074	137	-52	58	15	-7	128	0
1403	91	0	2187	4225	2038	-3206	74	3131	23	13	79	9	11	54	0
1404	91	0	1990	4221	2231	-3105	-120	3226	-50	-75	46	-13	56	-108	0
1405	91	0	1829	4211	2382	-3020	-276	3296	-155	-153	-17	-137	-106	-174	0
1406	91	0	1758	4198	2440	-2978	-341	3319	-102	-29	-31	-58	-21	-149	0
1407	91	0	1697	4186	2489	-2941	-396	3337	-207	-83	5	-67	-95	-133	0
1408	91	0	2002	4174	2172	-3088	-85	3173	-19	-32	3	13	-27	-15	0
1409	91	0	2161	4163	2002	-3162	79	3082	129	-29	128	56	54	116	0
1410	91	0	2291	4141	1850	-3216	220	2995	162	-31	122	108	97	153	0
1411	91	0	2332	4128	1796	-3230	268	2962	114	1	153	65	36	166	0
1412	91	0	2250	4116	1866	-3183	192	2991	97	40	58	56	98	172	0
1413	91	0	2109	4105	1996	-3107	56	3050	-52	-69	56	-25	5	11	0
1414	91	0	1917	4085	2168	-3001	-125	3126	-31	-29	60	13	-21	-102	0
1415	91	0	1659	4070	2411	-2864	-376	3240	-143	-112	-36	-147	-188	-162	0
1416	91	0	1705	4056	2351	-2880	-323	3203	-137	1	19	-29	-83	-129	0
1417	91	0	1763	4046	2283	-2904	-260	3164	-85	-64	32	-15	-48	-89	0
1418	91	0	1909	4025	2116	-2967	-103	3070	-9	-21	15	-5	-40	31	0
1419	91	0	2110	4017	1907	-3063	101	2962	77	-3	19	116	38	89	0
1420	91	0	2286	4000	1714	-3143	286	2857	83	48	151	141	67	217	0
1421	91	0	2361	3994	1633	-3177	364	2813	192	-17	126	112	108	139	0
1422	91	0	2172	3978	1806	-3075	183	2892	81	-31	44	56	71	157	0
1423	91	0	2093	3959	1866	-3026	113	2912	46	25	7	42	5	-40	0
1424	91	0	1868	3967	2099	-2917	-115	3033	-79	-31	56	-23	-36	-50	0
1425	91	0	1674	3953	2279	-2813	-302	3116	-226	-44	-40	-97	-95	-166	0
1426	91	0	1614	3949	2335	-2781	-360	3142	-164	-60	54	-29	-97	-151	0
1427	91	0	1684	3942	2258	-2813	-287	3100	-157	-60	75	-69	-46	-153	0
1428	91	0	1932	3951	2019	-2941	-43	2985	-11	13	131	-13	100	38	0
1429	91	0	2053	3942	1889	-2997	82	2915	34	-27	97	65	81	143	0
1430	91	0	2227	3940	1713	-3083	257	2826	91	-27	122	65	44	102	0
1431	91	0	2297	3944	1647	-3120	325	2795	197	-7	166	73	98	219	0
1432	91	0	2114	3947	1833	-3030	140	2890	77	-32	21	52	60	116	0
1433	91	0	2052	3957	1905	-3004	73	2931	-9	3	58	-23	5	19	0
1434	91	0	1835	3965	2130	-2900	-147	3047	-114	38	17	44	-36	-83	0
1435	91	0	1657	3957	2300	-2807	-321	3128	-219	-9	-23	-137	-42	-147	0
1436	91	0	1622	3975	2353	-2798	-365	3164	-124	-1	-56	-58	0	-186	0
1437	91	0	1637	3986	2349	-2811	-356	3167	-139	-116	31	-15	-114	-100	0
1438	91	0	1871	4008	2137	-2939	-133	3072	-79	-50	42	0	-38	15	0
1439	91	0	2172	4015	1843	-3093	164	2929	141	29	118	102	50	155	0
1440	91	0	2231	4027	1796	-3129	217	2911	108	7	102	50	135	232	0
1441	91	0	2276	4041	1765	-3158	255	2903	108	-5	81	-23	83	97	0
1442	91	0	2242	4048	1806	-3145	218	2927	176	42	67	87	77	143	0
1443	91	0	1925	4068	2143	-2996	-109	3105	-21	-135	1	1	-93	19	0
1444	91	0	1942	4081	2139	-3011	-98	3110	-79	-62	19	-34	-104	-116	0
1445	91	0	1706	4099	2393	-2902	-343	3246	-159	-54	-46	-50	-67	-122	0
1446	91	0	1706	4101	2395	-2903	-344	3248	-155	-81	-9	-54	-159	-149	0
1447	91	0	1744	4124	2380	-2934	-318	3252	-129	-7	48	-44	-81	-32	0
1448	91	0	1920	4147	2227	-3033	-153	3187	-27	-48	17	-85	0	-13	0
1449	91	0	2184	4149	1965	-3166	109	3057	97	52	81	42	81	149	0
1450	91	0	2276	4167	1891	-3221	192	3029	91	-11	89	93	71	159	0
1451	91	0	2390	4176	1786	-3283	302	2981	174	-29	7	141	46	126	0
1452	91	0	2287	4182	1895	-3234	196	3038	122	-3	93	75	38	151	0
1453	91	0	2053	4192	2139	-3122	-43	3165	21	-31	44	32	21	11	0
1454	91	0	1969	4200	2231	-3084	-131	3215	-65	-100	-93	-34	-58	-164	0
1455	91	0	1728	4207	2479	-2967	-375	3343	-108	1	40	-62	-34	-54	0
1456	91	0	1748	4215	2467	-2981	-359	3341	-170	-106	-52	-79	-141	-215	0
1457	91	0	1876	4225	2349	-3050	-236	3287	-58	13	19	-3	-23	-36	0
1458	91	0	1977	4227	2250	-3102	-136	3238	-58	-108	-7	-23	-65	-19	0
1459	91	0	2231	4225	1994	-3228	118	3109	95	-100	13	44	60	112	0
1460	91	0	2344	4235	1891	-3289	226	3063	83	-25	83	71	79	157	0
1461	91	0	2431	4242	1811	-3336	310	3026	133	-13	42	73	54	178	0
1462	91	0	2314	4242	1928	-3278	193	3085	89	-21	108	19	38	157	0
1463	91	0	2144	4250	2106	-3197	19	3178	5	-62	17	-9	-46	42	0
1464	91	0	1915	4244	2329	-3079	-207	3286	-85	-151	83	-67	-170	-25	0
1465	91	0	1785	4246	2461	-3015	-338	3353	-157	-81	-44	-36	-126	-211	0
1466	91	0	1717	4252	2535	-2984	-409	3393	-230	-27	67	-81	-65	-199	0
1467	91	0	1783	4242	2459	-3012	-338	3350	-112	-110	19	-69	-48	-71	0
1468	91	0	2056	4248	2192	-3152	-68	3220	54	-11	87	77	36	31	0
1469	91	0	2252	4250	1998	-3251	127	3124	89	-13	114	29	-3	67	0
1470	91	0	2357	4264	1907	-3310	225	3085	168	17	147	79	58	197	0
1471	91	0	2425	4254	1829	-3339	298	3041	141	-31	168	52	85	149	0
1472	91	0	2373	4256	1883	-3314	245	3069	114	-19	100	56	-23	153	0
1473	91	0	2140	4252	2112	-3196	14	3182	29	-21	54	56	-40	9	0
1474	91	0	1975	4256	2281	-3115	-153	3268	-58	-32	23	-48	-108	-67	0
1475	91	0	1855	4250	2395	-3052	-270	3322	-31	-50	52	44	-110	-87	0
1476	91	0	1736	4250	2514	-2993	-389	3382	-230	-36	23	-73	-133	-159	0
1477	91	0	1831	4252	2421	-3041	-295	3336	-141	11	58	-71	-17	-38	0
1478	91	0	2049	4252	2203	-3150	-77	3227	-32	19	38	-1	36	-73	0
1479	91	0	2196	4250	2054	-3223	71	3152	71	-54	141	11	97	75	0
1480	91	0	2363	4244	1881	-3303	241	3062	112	-29	174	34	87	178	0
1481	91	0	2440	4244	1804	-3342	318	3024	164	-36	180	50	56	139	0
1482	91	0	2347	4248	1901	-3297	223	3074	71	1	145	81	48	27	0
1483	91	0	2198	4248	2050	-3223	74	3149	-34	-23	104	36	-60	79	0
1484	91	0	1961	4254	2293	-3107	-166	3273	-120	-54	64	-13	-116	-56	0
1485	91	0	1843	4252	2409	-3047	-283	3330	-166	-77	17	-71	-104	-170	0
1486	91	0	1783	4246	2463	-3014	-340	3354	-223	-21	62	-106	-89	-195	0
1487	91	0	1889	4248	2359	-3068	-235	3303	-81	-44	50	-21	-36	-98	0
1488	91	0	1948	4246	2298	-3097	-175	3272	-69	-56	75	-56	1	5	0
1489	91	0	2233	4238	2005	-3235	114	3121	62	11	108	50	-3	58	0
1490	91	0	2376	4244	1868	-3310	254	3056	151	-17	98	139	50	186	0
1491	91	0	2448	4238	1790	-3343	329	3014	131	-7	166	81	46	135	0
1492	91	0	2374	4236	1862	-3305	256	3049	139	75	162	112	97	199	0
1493	91	0	2135	4236	2101	-3185	17	3168	5	-77	81	-5	-122	-5	0
1494	91	0	1988	4238	2250	-3113	-131	3244	-32	-48	69	-29	-50	-50	0
1495	91	0	1762	4227	2465	-2994	-351	3346	-186	29	34	-120	-42	-176	0
1496	91	0	1767	4223	2456	-2995	-344	3339	-149	-13	65	-71	13	-259	0
1497	91	0	1797	4227	2430	-3012	-316	3328	-122	-34	100	-95	-87	-116	0
1498	91	0	2004	4227	2223	-3115	-109	3225	29	-44	98	56	-79	36	0
1499	91	0	2107	4219	2112	-3163	-2	3165	25	-48	81	36	56	81	0
1500	91	0	2380	4213	1833	-3296	273	3023	126	54	93	29	97	77	0
1501	91	0	2372	4209	1837	-3290	267	3023	197	0	133	116	104	98	0
1502	91	0	2310	4217	1907	-3263	201	3062	71	-44	42	95	-58	91	0
1503	91	0	2163	4207	2044	-3185	59	3125	95	19	95	65	-9	64	0
1504	91	0	1907	4205	2298	-3056	-195	3251	-110	-32	9	-126	-64	-106	0
1505	91	0	1885	4213	2328	-3049	-221	3270	-135	-75	38	-81	-102	-145	0
1506	91	0	1692	4202	2510	-2947	-409	3356	-153	-64	13	-52	-176	-188	0
1507	91	0	1827	4209	2382	-3018	-277	3295	-170	-65	21	-48	-108	-145	0
1508	91	0	2008	4190	2182	-3099	-87	3186	7	-65	29	-58	-95	44	0
1509	91	0	2224	4198	1974	-3211	125	3086	32	27	73	46	-7	159	0
1510	91	0	2353	4196	1843	-3274	255	3019	89	-40	104	48	65	205	0
1511	91	0	2476	4190	1714	-3333	381	2952	176	42	64	75	133	155	0
1512	91	0	2295	4186	1891	-3240	202	3038	15	-42	32	42	-1	29	0
1513	91	0	2118	4180	2062	-3149	28	3121	-79	-60	21	-77	-77	40	0
1514	91	0	1969	4176	2207	-3072	-119	3191	-52	-69	31	-65	-42	-64	0
1515	91	0	1808	4176	2368	-2992	-280	3272	-174	-36	-9	-40	-114	-153	0
1516	91	0	1722	4172	2450	-2947	-364	3311	-271	-100	-44	-172	-172	-258	0
1517	91	0	1802	4172	2370	-2987	-284	3271	-128	-3	36	-9	-42	-42	0
1518	91	0	1950	4167	2217	-3058	-133	3192	-48	-38	17	-77	-75	11	0
1519	91	0	2241	4171	1930	-3206	155	3050	110	-21	77	29	36	106	0
1520	91	0	2301	4171	1870	-3236	215	3020	64	3	108	-1	54	141	0
1521	91	0	2367	4159	1792	-3263	287	2975	172	-27	116	77	112	133	0
1522	91	0	2292	4171	1879	-3231	206	3025	29	-17	67	56	40	62	0
1523	91	0	2066	4165	2099	-3115	-16	3132	1	9	-29	9	-25	-46	0
1524	91	0	1944	4157	2213	-3050	-134	3185	-27	-42	44	-44	-67	-110	0
1525	91	0	1733	4167	2434	-2950	-350	3300	-120	-93	-1	-32	-89	-174	0
1526	91	0	1734	4155	2421	-2944	-343	3288	-166	-36	-48	-25	-126	-201	0
1527	91	0	1777	4153	2376	-2965	-299	3264	-77	-3	-7	25	-32	-122	0
1528	91	0	1936	4157	2221	-3046	-142	3189	-9	-118	67	-5	-56	-3	0
1529	91	0	2188	4153	1965	-3170	111	3059	50	21	71	19	25	126	0
1530	91	0	2268	4145	1877	-3206	195	3011	87	-1	15	143	54	161	0
1531	91	0	2394	4151	1757	-3272	318	2954	170	48	112	126	95	194	0
1532	91	0	2239	4151	1912	-3195	163	3031	91	-5	29	106	38	122	0
1533	91	0	2085	4145	2060	-3115	12	3102	27	-98	19	-13	-85	13	0
1534	91	0	1926	4145	2219	-3035	-146	3182	-27	32	100	-25	9	-67	0
1535	91	0	1666	4147	2481	-2906	-407	3314	-215	-83	-31	-122	-124	-174	0
1536	91	0	1741	4138	2397	-2939	-328	3267	-137	13	15	-75	-42	-149	0
1537	91	0	1754	4149	2395	-2951	-320	3272	-170	5	-1	-17	-54	-89	0
1538	91	0	1988	4149	2161	-3068	-86	3155	-36	-46	147	-77	-9	21	0
1539	91	0	2166	4138	1972	-3152	97	3055	64	0	97	98	73	112	0
1540	91	0	2289	4141	1852	-3215	218	2996	85	5	194	44	62	217	0
1541	91	0	2369	4132	1763	-3250	303	2947	143	3	75	-11	36	149	0
1542	91	0	2340	4138	1798	-3239	271	2968	190	15	93	108	50	174	0
1543	91	0	2034	4138	2104	-3086	-35	3121	-44	-42	38	-67	19	13	0
1544	91	0	1956	4138	2182	-3047	-113	3160	-36	-23	95	-104	-21	-69	0
1545	91	0	1724	4141	2417	-2932	-346	3279	-129	-108	87	-131	-79	-166	0
1546	91	0	1721	4132	2411	-2926	-345	3271	-164	-48	25	-46	-97	-116	0
1547	91	0	1770	4132	2362	-2951	-296	3247	-87	-7	62	-31	-34	-108	0
1548	91	0	1942	4136	2194	-3039	-126	3165	-34	-56	85	-102	17	25	0
1549	91	0	2154	4132	1978	-3143	88	3055	65	5	77	36	56	75	0
1550	91	0	2266	4143	1877	-3204	194	3010	85	3	98	52	128	122	0
1551	91	0	2341	4149	1808	-3245	266	2978	102	3	110	62	73	133	0
1552	91	0	2270	4161	1891	-3215	189	3026	137	75	182	126	65	139	0
1553	91	0	2043	4159	2116	-3101	-36	3137	-36	0	62	-17	-13	32	0
1554	91	0	1932	4172	2240	-3052	-154	3206	-29	-21	60	-34	-13	-50	0
1555	91	0	1758	4171	2413	-2964	-327	3292	-106	34	44	-15	-11	-100	0
1556	91	0	1720	4176	2456	-2948	-368	3316	-161	-27	58	-23	-110	-124	0
1557	91	0	1779	4180	2401	-2979	-311	3290	-120	1	64	-75	-34	-98	0
1558	91	0	1926	4176	2250	-3051	-162	3213	-29	-32	0	5	-17	48	0
1559	91	0	2190	4186	1996	-3188	97	3091	100	-19	77	71	71	93	0
1560	91	0	2410	4202	1792	-3306	309	2997	172	-17	192	54	65	248	0
1561	91	0	2326	4200	1874	-3263	226	3037	42	-5	52	77	91	203	0
1562	91	0	2281	4203	1922	-3242	179	3062	139	-44	126	77	34	178	0
1563	91	0	2171	4202	2031	-3186	70	3116	15	0	44	54	0	34	0
1564	91	0	1937	4200	2263	-3068	-163	3231	-38	-52	-17	-42	-95	-69	0
1565	91	0	1770	4196	2426	-2983	-328	3311	-137	-77	17	-75	-139	-180	0
1566	91	0	1702	4198	2496	-2950	-397	3347	-87	-124	-15	-21	-108	-172	0
1567	91	0	1823	4211	2388	-3017	-282	3299	-95	-56	40	-77	-77	-161	0
1568	91	0	2047	4223	2176	-3135	-64	3199	25	9	23	34	31	34	0
1569	91	0	2233	4242	2009	-3237	112	3125	65	-11	1	81	58	48	0
1570	91	0	2416	4264	1848	-3340	284	3056	143	-1	155	81	75	226	0
1571	91	0	2450	4279	1829	-3364	310	3054	131	42	139	42	97	182	0
1572	91	0	2425	4300	1875	-3362	275	3087	104	54	162	19	79	207	0
1573	91	0	2202	4318	2116	-3260	43	3217	-21	-7	-13	29	27	29	0
1574	91	0	2066	4324	2258	-3195	-96	3291	-108	-60	19	-42	-36	-108	0
1575	91	0	1826	4322	2496	-3074	-335	3409	-139	-97	0	-100	-23	-170	0
1576	91	0	1826	4318	2492	-3072	-333	3405	-151	-62	-46	-83	-38	-248	0
1577	91	0	1886	4318	2432	-3102	-273	3375	-56	-5	77	-56	-77	-29	0
1578	91	0	2089	4316	2227	-3202	-69	3271	-23	-9	60	-1	-25	25	0
1579	91	0	2301	4326	2025	-3313	138	3175	44	-17	54	-3	56	48	0
1580	91	0	2458	4328	1870	-3393	294	3099	124	83	83	162	85	147	0
1581	91	0	2423	4328	1905	-3375	259	3116	48	-58	81	23	29	97	0
1582	91	0	2404	4318	1914	-3361	245	3116	64	27	98	62	44	108	0
1583	91	0	2153	4316	2163	-3234	-5	3239	0	-69	25	29	-62	-27	0
1584	91	0	1993	4324	2331	-3158	-169	3327	-129	-13	13	-40	-65	-120	0
1585	91	0	1815	4304	2489	-3059	-337	3396	-143	-73	17	-34	-17	-223	0
1586	91	0	1801	4297	2496	-3049	-347	3396	-104	-114	-5	-81	-102	-236	0
1587	91	0	1870	4283	2413	-3076	-271	3348	-60	-44	38	-65	0	-79	0
1588	91	0	1973	4275	2302	-3124	-164	3288	-79	-71	25	-52	-98	-95	0
1589	91	0	2242	4271	2029	-3256	106	3150	19	-48	89	62	-9	46	0
1590	91	0	2350	4262	1912	-3306	219	3087	77	-11	91	81	65	139	0
1591	91	0	2431	4246	1815	-3338	308	3030	145	-27	137	44	25	124	0
1592	91	0	2287	4223	1936	-3255	175	3079	56	-11	89	1	19	143	0
1593	91	0	2139	4205	2066	-3172	36	3135	-23	-77	-11	-87	-52	-36	0
1594	91	0	1986	4182	2196	-3084	-105	3189	13	-11	56	38	-25	-64	0
1595	91	0	1721	4155	2434	-2938	-356	3294	-194	-102	-50	-116	-65	-194	0
1596	91	0	1800	4126	2326	-2963	-263	3226	-147	-48	58	-58	-95	-192	0
1597	91	0	1728	4118	2390	-2923	-331	3254	-128	-7	13	-29	-40	-116	0
1598	91	0	1943	4108	2165	-3025	-111	3136	-52	-73	85	-58	-62	-42	0
1599	91	0	2161	4095	1934	-3128	113	3014	7	-17	93	13	21	71	0
1600	91	0	2328	4087	1759	-3207	284	2923	104	-23	85	104	60	141	0
1601	91	0	2301	4070	1769	-3185	266	2919	161	7	106	79	147	116	0
1602	91	0	2264	4066	1802	-3165	231	2934	15	58	91	-38	104	21	0
1603	91	0	2072	4064	1992	-3068	40	3028	13	15	62	46	-5	-25	0
1604	91	0	1855	4060	2205	-2957	-175	3132	-100	-36	-65	-60	-85	-135	0
1605	91	0	1694	4060	2366	-2877	-336	3213	-137	-17	-29	-108	-48	-209	0
1606	91	0	1647	4052	2405	-2849	-379	3228	-116	-34	-1	-54	-110	-155	0
1607	91	0	1738	4054	2316	-2896	-289	3185	-124	-9	32	-54	-95	-110	0
1608	91	0	1893	4050	2157	-2971	-132	3103	-77	32	91	64	56	-15	0
1609	91	0	2130	4058	1928	-3094	101	2993	31	-15	62	5	25	75	0
1610	91	0	2301	4048	1747	-3174	277	2897	162	29	176	60	71	221	0
1611	91	0	2271	4046	1775	-3158	248	2910	104	-3	89	9	114	71	0
1612	91	0	2239	4041	1802	-3140	218	2921	54	-38	36	21	34	93	0
1613	91	0	1975	4039	2064	-3007	-44	3051	-27	-32	108	0	11	69	0
1614	91	0	1847	4037	2190	-2942	-171	3113	-95	-52	7	-91	-108	-141	0
1615	91	0	1696	4039	2343	-2867	-323	3191	-137	-25	1	-52	-52	-145	0
1616	91	0	1575	4029	2454	-2802	-439	3241	-162	-118	-3	-112	-124	-201	0
1617	91	0	1758	4033	2275	-2895	-258	3154	-91	38	32	-32	-65	-145	0
1618	91	0	1882	4023	2141	-2952	-129	3082	-9	11	-1	-23	21	13	0
1619	91	0	2084	4027	1943	-3055	70	2985	36	-13	98	83	-54	162	0
1620	91	0	2239	4027	1788	-3133	225	2907	114	-62	116	56	27	180	0
1621	91	0	2307	4023	1716	-3165	295	2869	135	21	77	65	62	131	0
1622	91	0	2163	4021	1858	-3092	152	2939	83	-17	40	38	46	143	0
1623	91	0	2060	4011	1951	-3035	54	2981	32	-21	38	0	-27	56	0
1624	91	0	1817	4015	2198	-2916	-190	3106	-79	-23	0	-23	-5	-44	0
1625	91	0	1655	4008	2353	-2831	-349	3180	-217	-15	-50	-34	-122	-131	0
1626	91	0	1647	4015	2368	-2831	-360	3191	-192	-9	-3	-77	-85	-199	0
1627	91	0	1719	4004	2285	-2861	-283	3144	-108	-56	69	-21	-11	-67	0
1628	91	0	1872	4011	2139	-2941	-133	3075	-89	-1	27	-48	-75	13	0
1629	91	0	2103	4002	1899	-3052	102	2950	56	38	85	36	0	190	0
1630	91	0	2262	4002	1740	-3132	261	2871	112	-13	108	60	13	195	0
1631	91	0	2297	3998	1701	-3147	298	2849	217	15	110	91	38	197	0
1632	91	0	2142	4000	1858	-3071	142	2929	34	-21	110	32	64	77	0
1633	91	0	2047	3996	1949	-3021	49	2972	13	-75	95	5	11	31	0
1634	91	0	1810	3980	2170	-2895	-180	3075	-104	-5	11	-3	-1	-48	0
1635	91	0	1660	3978	2318	-2819	-329	3148	-126	-87	-48	-71	-50	-162	0
1636	91	0	1623	3978	2355	-2800	-366	3166	-145	-85	44	-126	-58	-145	0
1637	91	0	1651	3980	2329	-2815	-339	3154	-188	-27	-69	-46	-100	-60	0
1638	91	0	1884	3975	2091	-2929	-103	3033	-3	-102	133	-19	15	3	0
1639	91	0	2169	4015	1846	-3092	161	2930	128	42	54	122	23	188	0
1640	91	0	2268	4058	1790	-3163	239	2924	104	71	106	71	50	244	0
1641	91	0	2279	4110	1831	-3194	224	2970	91	-42	62	-7	54	85	0
1642	91	0	2268	4169	1901	-3218	183	3035	166	11	91	79	48	133	0
1643	91	0	2066	4229	2163	-3147	-48	3196	-67	-112	23	-15	-23	-50	0
1644	91	0	2010	4339	2329	-3174	-159	3334	-19	-27	7	-9	-106	-81	0
1645	91	0	1941	4494	2553	-3217	-306	3523	-207	-44	-11	-102	-137	-201	0
1646	91	0	1987	4683	2696	-3335	-354	3689	-116	-25	34	-56	-126	-85	0
1647	91	0	2179	4939	2760	-3559	-290	3849	-91	40	-23	-25	-60	-56	0
1648	91	0	2493	5197	2704	-3845	-105	3950	46	-114	110	-9	7	23	0
1649	91	0	2842	5511	2669	-4176	86	4090	106	-50	120	23	23	143	0
1650	91	0	3164	5860	2696	-4512	234	4278	118	-56	100	104	-21	133	0
1651	91	0	3327	6163	2836	-4745	245	4499	147	13	54	62	60	164	0
1652	91	0	3400	6405	3005	-4902	197	4705	91	42	83	50	98	141	0
1653	91	0	3279	6512	3233	-4895	23	4872	13	-60	38	-60	21	-15	0
1654	91	0	3032	6436	3404	-4734	-186	4920	-27	62	25	-15	-50	-27	0
1655	91	0	2778	6250	3472	-4514	-347	4861	-192	-93	-36	-71	-131	-201	0
1656	91	0	2633	6012	3379	-4322	-373	4695	-145	-64	-23	-73	-118	-190	0
1657	91	0	2520	5565	3045	-4042	-262	4305	-100	-46	44	-52	-32	-126	1
1658	91	0	2365	4962	2597	-3663	-116	3779	-46	-15	98	3	1	25	0
1659	91	0	2288	4390	2102	-3339	93	3246	93	-65	112	-5	-19	36	0
1660	91	0	2187	3903	1716	-3045	235	2809	98	31	143	97	172	178	0
1661	91	0	2025	3569	1544	-2797	240	2556	34	-5	46	98	54	75	0
1662	91	0	1931	3455	1524	-2693	203	2489	73	-34	124	56	17	42	0
1663	91	0	1665	3379	1714	-2522	-24	2546	40	-116	114	-48	17	62	0
1664	91	0	1420	3274	1854	-2347	-217	2564	-174	-23	7	-40	-58	-135	0
1665	91	0	1323	3245	1922	-2284	-299	2583	-104	-5	67	-62	-50	-112	0
1666	91	0	1310	3354	2044	-2332	-367	2699	-149	1	-54	-137	-52	-116	0
1667	91	0	1533	3507	1974	-2520	-220	2740	-73	48	0	-5	-42	-40	0
1668	91	0	1709	3616	1907	-2662	-99	2761	46	-21	69	27	-29	62	0
1669	91	0	1944	3701	1757	-2822	93	2729	79	-38	38	79	40	91	0
1670	91	0	2157	3736	1579	-2946	289	2657	137	-15	108	100	9	155	0
1671	91	0	2196	3763	1567	-2979	314	2665	168	29	139	149	83	250	0
1672	91	0	2031	3788	1757	-2909	137	2772	65	-44	79	1	-71	112	0
1673	91	0	1950	3808	1858	-2879	46	2833	9	-17	87	-29	3	34	0
1674	91	0	1798	3815	2017	-2806	-109	2916	-58	21	50	32	-69	-52	0
1675	91	0	1587	3814	2227	-2700	-320	3020	-147	-122	-11	-93	-106	-182	0
1676	91	0	1604	3821	2217	-2712	-306	3019	-116	0	34	-38	-65	-145	0
1677	91	0	1637	3817	2180	-2727	-271	2998	-23	-56	64	-3	-29	-98	0
1678	91	0	1843	3814	1971	-2828	-64	2892	-17	-21	71	-85	-32	9	0
1679	91	0	2074	3823	1749	-2948	162	2786	157	17	79	56	50	197	0
1680	91	0	2196	3817	1621	-3006	287	2719	157	13	147	13	108	230	0
1681	91	0	2274	3827	1553	-3050	360	2690	182	-52	128	162	17	203	0
1682	91	0	2118	3829	1711	-2973	203	2770	93	27	122	73	46	143	0
1683	91	0	1932	3819	1887	-2875	22	2853	-32	11	29	-19	-52	-1	0
1684	91	0	1786	3819	2033	-2802	-123	2926	-81	-13	71	-54	-128	-48	0
1685	91	0	1527	3823	2296	-2675	-384	3059	-157	-62	52	-60	-106	-118	0
1686	91	0	1630	3831	2201	-2730	-285	3016	-151	27	50	-118	-95	-223	0
1687	91	0	1612	3831	2219	-2721	-303	3025	-106	25	-23	-34	7	-98	0
1688	91	0	1882	3829	1947	-2855	-32	2888	7	-23	97	-38	48	11	0
1689	91	0	2014	3835	1821	-2924	96	2828	58	-13	124	50	29	108	0
1690	91	0	2177	3837	1660	-3007	258	2748	120	52	126	71	97	164	0
1691	91	0	2272	3837	1565	-3054	353	2701	170	40	174	102	40	199	0
1692	91	0	2064	3835	1771	-2949	146	2803	1	-40	44	-56	15	32	0
1693	91	0	1962	3837	1875	-2899	43	2856	38	-54	15	52	-65	-17	0
1694	91	0	1702	3839	2137	-2770	-217	2988	-100	-46	-15	-95	-56	-124	0
1695	91	0	1560	3845	2285	-2702	-362	3065	-184	-73	5	-122	-145	-120	0
1696	91	0	1597	3847	2250	-2722	-326	3048	-182	-3	-7	-85	-85	-172	0
1697	91	0	1616	3852	2236	-2734	-310	3044	-129	-52	-34	-36	-79	-112	0
1698	91	0	1943	3850	1907	-2896	18	2878	54	-36	108	-23	17	58	0
1699	91	0	2006	3858	1852	-2932	77	2855	-1	-3	60	48	85	106	0
1700	91	0	2231	3850	1619	-3040	306	2734	85	32	139	21	40	157	0
1701	91	0	2233	3852	1619	-3042	307	2735	112	-17	170	97	54	137	0
1702	91	0	2116	3848	1732	-2982	192	2790	71	-77	52	79	36	108	0
1703	91	0	2013	3850	1837	-2931	88	2843	32	-19	64	38	3	17	0
1704	91	0	1701	3852	2151	-2776	-225	3001	-73	-52	3	-83	-32	-108	0
1705	91	0	1662	3856	2194	-2759	-266	3025	-176	-48	-34	-50	-54	-242	0
1706	91	0	1562	3858	2296	-2710	-367	3077	-91	32	13	-27	-65	-166	0
1707	91	0	1637	3866	2229	-2751	-296	3047	-174	-98	-38	-81	-161	-124	0
1708	91	0	1930	3852	1922	-2891	4	2887	36	54	91	85	34	-7	0
1709	91	0	1961	3862	1901	-2911	30	2881	-25	-79	89	-5	-25	85	0
1710	91	0	2231	3862	1631	-3046	300	2746	172	-75	194	85	91	69	0
1711	91	0	2208	3862	1654	-3035	277	2758	102	19	65	110	124	162	0
1712	91	0	2099	3868	1769	-2983	165	2818	21	-34	71	31	79	25	0
1713	91	0	1932	3866	1934	-2899	-1	2900	-9	-17	-36	-23	-9	-56	0
1714	91	0	1657	3872	2215	-2764	-279	3043	-131	-27	-58	-69	-56	-151	0
1715	91	0	1608	3860	2252	-2734	-322	3056	-164	-65	-44	-38	-145	-186	0
1716	91	0	1583	3874	2291	-2728	-354	3082	-106	-71	17	-58	-48	-102	0
1717	91	0	1612	3870	2258	-2741	-323	3064	-238	7	-110	-56	-79	-182	0
1718	91	0	1820	3878	2058	-2849	-119	2968	-21	-1	62	-34	83	13	0
1719	91	0	2023	3881	1858	-2952	82	2869	50	-64	38	-25	-34	122	0
1720	91	0	2178	3891	1713	-3034	232	2802	98	67	157	87	195	205	0
1721	91	0	2221	3885	1664	-3053	278	2774	100	29	67	73	62	145	0
1722	91	0	2130	3881	1751	-3005	189	2816	65	-7	118	11	15	56	0
1723	91	0	1953	3887	1934	-2920	9	2910	85	-54	38	0	54	38	0
1724	91	0	1846	3883	2037	-2864	-95	2960	-31	19	29	0	-17	-77	0
1725	91	0	1608	3887	2279	-2747	-335	3083	-139	-29	-7	-34	-62	-153	0
1726	91	0	1557	3885	2328	-2721	-385	3106	-219	-91	-1	-83	-139	-201	0
1727	91	0	1631	3891	2260	-2761	-314	3075	-176	-5	32	-73	-50	-42	0
1728	91	0	1899	3885	1986	-2892	-43	2935	-1	-11	46	-23	11	19	0
1729	91	0	2041	3885	1844	-2963	98	2864	48	21	54	56	25	124	0
1730	91	0	2161	3885	1724	-3023	218	2804	112	-15	143	52	71	192	0
1731	91	0	2213	3887	1674	-3050	269	2780	151	-31	85	73	25	162	0
1732	91	0	2200	3885	1685	-3042	257	2785	118	15	124	89	98	137	0
1733	91	0	1936	3895	1959	-2915	-11	2927	5	-31	44	50	-29	-3	0
1734	91	0	1758	3895	2137	-2826	-189	3016	-58	-38	-25	-13	-42	-118	0
1735	91	0	1606	3887	2281	-2746	-337	3084	-85	-27	56	-83	-104	-85	0
1736	91	0	1554	3895	2341	-2724	-393	3118	-184	-89	-36	-36	-124	-159	0
1737	91	0	1674	3897	2223	-2785	-274	3060	-91	-23	7	-42	-21	-34	0
1738	91	0	1903	3893	1990	-2898	-43	2941	27	-19	77	100	3	65	0
1739	91	0	2077	3887	1810	-2982	133	2848	56	11	135	25	79	149	0
1740	91	0	2153	3881	1728	-3017	212	2804	114	-13	106	97	102	209	0
1741	91	0	2214	3872	1658	-3043	278	2765	104	-58	126	11	108	95	0
1742	91	0	2099	3868	1769	-2983	165	2818	147	-69	83	69	42	159	0
1743	91	0	1926	3860	1934	-2893	-4	2897	0	-23	15	-5	-38	-32	0
1744	91	0	1709	3856	2147	-2782	-219	3001	-143	-38	-11	-87	-29	-126	0
1745	91	0	1566	3843	2277	-2704	-355	3060	-100	-50	3	-32	-65	-106	0
1746	91	0	1526	3848	2322	-2687	-398	3085	-178	-116	-19	-135	-145	-159	0
1747	91	0	1676	3829	2153	-2752	-238	2991	7	-34	48	-83	9	-40	0
1748	91	0	1753	3819	2066	-2786	-156	2942	-40	-71	34	-9	-36	15	0
1749	91	0	2012	3812	1800	-2912	106	2806	42	1	104	44	44	122	0
1750	91	0	2157	3796	1639	-2976	259	2717	172	54	129	54	139	197	0
1751	91	0	2164	3781	1617	-2972	273	2699	145	-13	17	15	100	98	0
1752	91	0	2107	3767	1660	-2937	223	2713	203	-36	65	91	60	110	0
1753	91	0	1849	3748	1899	-2798	-25	2823	-9	-65	65	-50	-83	-27	0
1754	91	0	1661	3734	2073	-2697	-206	2903	-58	-56	-27	-64	-64	-81	0
1755	91	0	1533	3717	2184	-2625	-325	2950	-164	-46	-31	-56	-104	-159	0
1756	91	0	1538	3699	2161	-2618	-311	2930	-129	-56	44	-161	-102	-159	0
1757	91	0	1561	3693	2132	-2627	-285	2912	-108	-44	-5	-60	-50	-48	0
1758	91	0	1713	3672	1959	-2692	-123	2815	1	-21	-13	-3	-44	75	0
1759	91	0	1924	3666	1742	-2795	91	2704	65	-42	95	-60	100	91	0
1760	91	0	2067	3651	1584	-2859	241	2617	147	27	71	73	91	170	0
1761	91	0	2091	3631	1540	-2861	275	2585	128	0	32	83	81	89	0
1762	91	0	2010	3629	1619	-2819	195	2624	155	52	81	108	62	110	0
1763	91	0	1808	3623	1815	-2715	-3	2719	13	-17	-3	-9	-58	17	0
1764	91	0	1655	3612	1957	-2633	-151	2784	-40	-15	-3	-11	-106	-32	0
1765	91	0	1407	3612	2205	-2509	-399	2908	-194	-97	-108	-40	-143	-197	0
1766	91	0	1455	3610	2155	-2532	-350	2882	-124	-13	-42	-75	-48	-234	0
1767	91	0	1523	3602	2079	-2562	-278	2840	-172	-25	-75	15	-56	-75	0
1768	91	0	1761	3594	1833	-2677	-36	2713	42	-54	42	1	0	-7	0
1769	91	0	1926	3596	1670	-2761	128	2633	89	-36	81	23	0	85	0
1770	91	0	1996	3594	1598	-2795	199	2596	106	-19	131	56	23	151	0
1771	91	0	2103	3596	1493	-2849	305	2544	93	0	79	102	98	122	0
1772	91	0	1980	3596	1616	-2788	182	2606	98	-23	116	27	52	174	0
1773	91	0	1827	3602	1775	-2714	26	2688	-48	-46	29	-46	-60	3	0
1774	91	0	1591	3602	2011	-2596	-210	2806	-31	-71	42	-73	-65	-81	0
1775	91	0	1428	3618	2190	-2523	-381	2904	-149	-73	-3	-83	-147	-145	0
1776	91	0	1507	3625	2118	-2566	-305	2871	-139	-19	5	-65	-139	-178	0
1777	91	0	1506	3641	2135	-2573	-314	2888	-71	-97	-7	-23	-65	-98	0
1778	91	0	1754	3653	1899	-2703	-72	2776	-27	-29	40	-73	-64	11	0
1779	91	0	1955	3668	1713	-2811	121	2690	29	27	56	29	46	69	0
1780	91	0	2084	3682	1598	-2883	243	2640	151	9	147	120	108	186	0
1781	91	0	2190	3691	1501	-2940	344	2596	128	17	87	52	87	104	0
1782	91	0	2084	3703	1619	-2893	232	2661	161	27	62	36	75	69	0
1783	91	0	1899	3707	1808	-2803	45	2757	-25	27	44	15	-17	23	0
1784	91	0	1693	3728	2035	-2710	-171	2881	-128	0	27	-54	-120	-95	0
1785	91	0	1593	3744	2151	-2668	-279	2947	-155	-52	17	-83	-124	-155	0
1786	91	0	1549	3748	2199	-2648	-325	2973	-131	-64	13	-147	-69	-219	0
1787	91	0	1562	3761	2199	-2661	-318	2980	-155	13	-21	-5	3	-131	0
1788	91	0	1876	3784	1908	-2830	-16	2846	7	-11	38	-32	42	-75	0
1789	91	0	2076	3790	1714	-2933	181	2752	65	62	89	91	60	52	0
1790	91	0	2138	3804	1666	-2971	236	2735	52	36	50	-58	89	112	0
1791	91	0	2264	3810	1546	-3037	359	2678	211	29	155	58	137	133	0
1792	91	0	2083	3821	1738	-2952	172	2779	56	-23	69	31	83	85	0
1793	91	0	1984	3823	1839	-2903	72	2831	17	48	64	5	3	25	0
1794	91	0	1768	3837	2069	-2802	-150	2953	-67	-19	21	-21	-40	-118	0
1795	91	0	1651	3845	2194	-2748	-271	3019	-106	0	75	-71	-93	-129	0
1796	91	0	1569	3852	2283	-2710	-357	3067	-149	-56	-5	-95	-120	-143	0
1797	91	0	1664	3856	2192	-2760	-264	3024	-71	9	65	-36	-36	-116	0
1798	91	0	1874	3860	1986	-2867	-56	2923	11	-40	73	15	-7	9	0
1799	91	0	2043	3866	1823	-2954	110	2844	17	-1	60	-48	23	112	0
1800	91	0	2268	3866	1598	-3067	335	2732	186	32	182	83	112	219	0
1801	91	0	2216	3868	1652	-3042	282	2760	110	29	133	21	155	155	0
1802	91	0	2105	3876	1771	-2990	167	2823	64	-42	65	77	-23	83	0
1803	91	0	1971	3883	1912	-2927	29	2897	21	38	85	9	48	-67	0
1804	91	0	1785	3872	2087	-2828	-151	2979	-40	-36	114	-67	-52	-50	0
1805	91	0	1611	3876	2265	-2743	-327	3070	-168	-58	81	-95	-58	-147	0
1806	91	0	1535	3874	2339	-2704	-402	3106	-174	-54	67	-91	-93	-194	0
1807	91	0	1703	3887	2184	-2795	-240	3035	-129	-64	42	-75	-79	-133	0
1808	91	0	1895	3891	1996	-2893	-50	2943	-5	40	118	81	38	15	0
1809	91	0	2048	3887	1839	-2967	104	2863	32	-3	188	-7	-7	199	0
1810	91	0	2239	3893	1654	-3066	292	2773	155	-27	102	79	91	97	0
1811	91	0	2275	3889	1614	-3082	330	2751	201	-56	126	128	19	174	0
1812	91	0	2138	3899	1761	-3018	188	2830	93	-5	56	-5	93	108	0
1813	91	0	2026	3903	1877	-2964	74	2890	31	-29	95	31	-17	23	0
1814	91	0	1765	3889	2124	-2827	-179	3006	-98	-40	21	-48	11	-100	0
1815	91	0	1666	3891	2225	-2778	-279	3058	-174	-79	23	-42	-137	-166	0
1816	91	0	1583	3889	2306	-2736	-361	3097	-155	17	62	-40	-1	-129	0
1817	91	0	1664	3891	2227	-2777	-281	3059	-106	-91	60	-25	-141	-110	0
1818	91	0	1909	3887	1978	-2898	-34	2932	44	60	112	79	91	73	0
1819	91	0	2041	3885	1844	-2963	98	2864	77	-71	73	40	40	108	0
1820	91	0	2233	3889	1656	-3061	288	2772	168	46	186	98	128	221	0
1821	91	0	2167	3889	1722	-3028	222	2805	116	-5	106	52	104	145	0
1822	91	0	2130	3876	1746	-3003	192	2811	143	17	139	54	60	91	0
1823	91	0	1940	3883	1943	-2911	-1	2913	-38	-9	52	-46	46	-46	0
1824	91	0	1819	3883	2064	-2851	-122	2973	-69	9	52	9	19	-38	0
1825	91	0	1531	3874	2343	-2702	-406	3108	-141	-102	-44	-73	-85	-149	0
1826	91	0	1626	3880	2254	-2753	-314	3067	-102	-52	17	-52	-85	-192	0
1827	91	0	1592	3881	2289	-2736	-348	3085	-131	-13	-54	-42	-69	-93	0
1828	91	0	1900	3880	1980	-2890	-40	2930	40	-31	42	52	13	46	0
1829	91	0	2037	3883	1846	-2960	95	2864	69	65	85	46	85	112	0
1830	91	0	2179	3874	1695	-3026	242	2784	161	1	182	44	52	223	0
1831	91	0	2237	3880	1643	-3058	297	2761	174	15	122	83	143	164	0
1832	91	0	2059	3874	1815	-2966	122	2844	87	23	65	29	67	87	0
1833	91	0	1890	3872	1982	-2881	-46	2927	7	-40	5	46	-64	-19	0
1834	91	0	1758	3868	2110	-2813	-176	2989	-31	-21	124	-48	0	-52	0
1835	91	0	1488	3866	2378	-2677	-445	3122	-225	-106	-15	-93	-114	-176	0
1836	91	0	1614	3864	2250	-2739	-318	3057	-114	-3	-21	-69	-56	-91	0
1837	91	0	1664	3854	2190	-2759	-263	3022	-67	-25	-11	7	-91	-56	0
1838	91	0	1856	3856	2000	-2856	-72	2928	-23	-58	62	-34	17	54	0
1839	91	0	2050	3856	1806	-2953	122	2831	77	27	73	-44	50	108	0
1840	91	0	2149	3852	1703	-3000	223	2777	141	40	122	89	100	147	0
1841	91	0	2246	3856	1610	-3051	318	2733	118	-1	170	87	81	149	0
1842	91	0	2041	3837	1796	-2939	122	2816	34	-50	0	32	17	91	0
1843	91	0	2002	3843	1841	-2922	80	2842	87	46	52	-19	60	32	0
1844	91	0	1669	3843	2174	-2756	-252	3008	-83	-23	-102	0	-52	-44	0
1845	91	0	1604	3835	2231	-2719	-313	3033	-168	-36	36	-62	-137	-129	0
1846	91	0	1509	3835	2326	-2672	-408	3080	-234	-38	-19	-91	-71	-153	0
1847	91	0	1684	3837	2153	-2760	-234	2995	-102	-9	-42	-27	-110	29	0
1848	91	0	1761	3827	2066	-2794	-152	2946	-56	-3	58	0	31	60	0
1849	91	0	2045	3833	1788	-2939	128	2810	73	-25	110	34	7	58	0
1850	91	0	2144	3825	1681	-2984	231	2753	133	34	188	93	64	296	0
1851	91	0	2190	3827	1637	-3008	276	2732	164	-27	100	65	81	192	0
1852	91	0	2101	3821	1720	-2961	190	2770	124	-9	60	81	62	141	0
1853	91	0	1895	3815	1920	-2855	-12	2867	-7	-40	-3	-106	-9	-21	0
1854	91	0	1695	3819	2124	-2757	-214	2971	-102	-27	25	-34	-71	-42	0
1855	91	0	1574	3814	2240	-2694	-333	3027	-106	3	-73	-48	-141	-168	0
1856	91	0	1530	3815	2285	-2672	-377	3050	-126	-29	-25	-60	-129	-118	0
1857	91	0	1616	3814	2198	-2715	-291	3006	-71	-3	42	-46	-95	-36	0
1858	91	0	1812	3808	1996	-2810	-92	2902	-42	-62	108	-17	-77	67	0
1859	91	0	2049	3806	1757	-2927	146	2781	75	-21	162	54	-1	174	0
1860	91	0	2181	3808	1627	-2994	277	2717	124	65	155	151	112	221	0
1861	91	0	2210	3804	1594	-3007	308	2699	153	73	180	81	56	112	0
1862	91	0	2031	3804	1773	-2917	129	2788	83	-1	139	69	42	108	0
1863	91	0	1905	3800	1895	-2852	5	2847	19	-9	40	-15	-36	-19	0
1864	91	0	1721	3802	2081	-2761	-180	2941	-97	-38	75	0	-98	3	0
1865	91	0	1608	3796	2188	-2702	-290	2992	-129	-69	65	-67	-83	-100	0
1866	91	0	1592	3786	2194	-2689	-301	2990	-166	-3	52	-85	-15	-122	0
1867	91	0	1662	3792	2130	-2727	-234	2961	-91	-83	100	-75	-83	-133	0
1868	91	0	1870	3790	1920	-2830	-25	2855	1	32	126	36	9	50	0
1869	91	0	2050	3790	1740	-2920	155	2765	62	-32	145	-17	54	85	0
1870	91	0	2147	3784	1637	-2965	255	2710	34	5	122	89	5	141	0
1871	91	0	2196	3786	1590	-2991	303	2688	97	56	120	143	81	135	0
1872	91	0	2081	3786	1705	-2933	188	2745	75	-3	79	17	42	11	0
1873	91	0	1942	3788	1846	-2865	48	2817	3	29	52	19	-5	-48	0
1874	91	0	1639	3784	2145	-2711	-253	2964	-25	-93	23	-87	-91	-97	0
1875	91	0	1656	3786	2130	-2721	-237	2958	-133	0	-38	-98	-118	-174	0
1876	91	0	1486	3781	2295	-2633	-404	3038	-170	27	77	-54	-97	-81	0
1877	91	0	1655	3777	2122	-2716	-233	2949	-141	-97	9	-114	-60	-186	0
1878	91	0	1850	3784	1934	-2817	-42	2859	31	-7	62	-42	-19	67	0
1879	91	0	2007	3784	1777	-2895	115	2780	89	-46	64	67	-5	27	0
1880	91	0	2188	3784	1596	-2986	296	2690	102	5	62	58	85	164	0
1881	91	0	2276	3779	1503	-3027	386	2641	168	58	129	118	95	201	0
1882	91	0	2101	3769	1668	-2935	216	2718	95	9	29	27	38	89	0
1883	91	0	1909	3775	1866	-2842	21	2820	-83	-25	95	5	-44	25	0
1884	91	0	1696	3773	2077	-2734	-190	2925	-122	-98	-23	-56	-89	-124	0
1885	91	0	1626	3781	2155	-2703	-264	2968	-114	-71	27	-65	-44	-124	0
1886	91	0	1556	3777	2221	-2666	-332	2999	-151	-87	21	-54	-91	-182	0
1887	91	0	1626	3773	2147	-2699	-260	2960	-112	-50	-5	-69	-122	-58	0
1888	91	0	1835	3773	1938	-2804	-51	2855	15	9	34	58	-81	75	0
1889	91	0	1998	3773	1775	-2885	111	2774	-9	-7	0	23	27	67	0
1890	91	0	2189	3775	1586	-2982	301	2680	135	32	137	75	79	180	0
1891	91	0	2144	3779	1635	-2961	254	2707	27	-15	54	23	48	120	0
1892	91	0	2118	3784	1666	-2951	226	2725	56	27	104	54	36	95	0
1893	91	0	1918	3790	1872	-2854	23	2831	50	-60	-19	52	-50	-9	0
1894	91	0	1724	3815	2091	-2769	-183	2953	-56	-91	17	-48	-112	-21	0
1895	91	0	1560	3804	2244	-2682	-342	3024	-122	-145	27	-120	-116	-135	0
1896	91	0	1628	3810	2182	-2719	-277	2996	-120	-48	73	-120	-75	-129	0
1897	91	0	1643	3817	2174	-2730	-265	2995	-129	-104	79	-29	-106	-64	0
1898	91	0	1889	3817	1928	-2853	-19	2872	-17	-36	29	13	0	54	0
1899	91	0	2033	3817	1784	-2925	124	2800	34	-100	153	-13	31	85	0
1900	91	0	2173	3833	1660	-3003	256	2746	141	-9	75	98	83	149	0
1901	91	0	2252	3835	1583	-3043	334	2709	155	5	91	97	67	172	0
1902	91	0	2132	3841	1709	-2986	211	2775	60	-62	64	69	27	168	0
1903	91	0	1954	3845	1891	-2899	31	2868	-17	-64	31	-19	-85	-34	0
1904	91	0	1771	3837	2066	-2804	-147	2951	-1	-19	0	44	-65	13	0
1905	91	0	1583	3839	2256	-2711	-336	3047	-100	-71	-50	-75	-141	-201	0
1906	91	0	1577	3833	2256	-2705	-339	3044	-112	-54	89	-40	-46	-120	0
1907	91	0	1655	3837	2182	-2746	-263	3009	-85	-54	-58	-71	-23	-126	0
1908	91	0	1901	3852	1951	-2876	-25	2901	-44	50	32	58	71	7	0
1909	91	0	2004	3872	1868	-2938	68	2870	69	-29	67	3	34	122	0
1910	91	0	2233	3878	1645	-3055	294	2761	215	38	104	161	93	221	0
1911	91	0	2177	3899	1722	-3038	227	2810	32	-44	93	21	34	126	0
1912	91	0	2177	3930	1753	-3053	212	2841	95	5	155	34	65	75	0
1913	91	0	1919	3944	2025	-2931	-53	2984	-21	-52	79	0	7	44	0
1914	91	0	1796	3955	2159	-2875	-181	3057	-64	-124	46	-102	-85	-114	0
1915	91	0	1693	3953	2260	-2823	-283	3106	-112	25	50	-32	-17	-108	0
1916	91	0	1583	3955	2372	-2769	-394	3163	-184	-48	-3	-180	-73	-213	0
1917	91	0	1724	3953	2229	-2838	-252	3091	-97	-100	97	-3	-73	-73	0
1918	91	0	1882	3953	2071	-2917	-94	3012	-27	-1	40	1	-5	44	0
1919	91	0	2080	3959	1879	-3019	100	2919	44	3	102	-9	34	182	0
1920	91	0	2255	3973	1718	-3114	268	2845	120	-23	120	65	87	137	0
1921	91	0	2316	3984	1668	-3150	324	2826	207	-1	128	184	91	166	0
1922	91	0	2136	3959	1823	-3047	156	2891	67	-48	102	-38	79	75	0
1923	91	0	1969	3961	1992	-2965	-11	2976	25	-15	34	-44	52	-64	0
1924	91	0	1730	3957	2227	-2843	-248	3092	-104	-21	25	-27	-11	-108	0
1925	91	0	1649	3953	2304	-2801	-327	3128	-176	-52	-15	-128	-60	-178	0
1926	91	0	1618	3944	2326	-2781	-354	3135	-133	29	36	-19	32	-217	0
1927	91	0	1592	3920	2328	-2756	-368	3124	-159	-85	11	-168	-110	-104	0
1928	91	0	1899	3912	2013	-2905	-57	2962	29	-48	145	32	9	42	0
1929	91	0	1975	3901	1926	-2938	24	2913	25	-38	19	52	-27	118	0
1930	91	0	2249	3899	1650	-3074	299	2774	135	-7	124	71	60	147	0
1931	91	0	2200	3891	1691	-3045	254	2791	108	15	170	131	95	166	0
1932	91	0	2130	3872	1742	-3001	194	2807	95	-29	32	50	69	67	0
1933	91	0	1940	3854	1914	-2897	13	2884	-19	-77	29	-9	-5	-9	0
1934	91	0	1699	3827	2128	-2763	-214	2977	-46	-75	34	-46	-38	-5	0
1935	91	0	1612	3796	2184	-2704	-286	2990	-230	-40	36	-79	-98	-129	0
1936	91	0	1484	3773	2289	-2628	-402	3031	-199	-34	-29	-65	-77	-137	0
1937	91	0	1604	3755	2151	-2679	-273	2953	-87	-17	3	-69	-13	-122	0
1938	91	0	1828	3746	1918	-2787	-45	2832	3	9	69	52	-9	17	0
1939	91	0	1979	3744	1765	-2861	107	2754	19	54	65	65	147	116	0
1940	91	0	2122	3728	1606	-2925	258	2667	129	36	145	133	69	186	0
1941	91	0	2113	3711	1598	-2912	257	2654	172	-25	147	38	58	143	0
1942	91	0	2056	3701	1645	-2878	205	2673	118	75	87	87	62	112	0
1943	91	0	1756	3703	1947	-2729	-95	2825	-38	-42	32	-50	-42	-5	0
1944	91	0	1713	3701	1988	-2707	-137	2844	-50	50	-65	-5	-77	-73	0
1945	91	0	1517	3689	2172	-2603	-327	2930	-147	-71	9	-19	-100	-69	0
1946	91	0	1481	3682	2201	-2581	-360	2941	-182	-89	-25	-116	-46	-174	0
1947	91	0	1588	3689	2101	-2638	-256	2895	-95	-17	64	-7	7	-79	0
1948	91	0	1790	3693	1903	-2741	-56	2798	-60	-56	67	-46	32	32	0
1949	91	0	2000	3687	1687	-2843	156	2687	56	34	118	50	25	186	0
1950	91	0	2048	3691	1643	-2869	202	2667	100	-1	56	65	15	176	0
1951	91	0	2214	3676	1462	-2945	376	2569	192	38	128	87	118	174	0
1952	91	0	2008	3678	1670	-2843	169	2674	58	-32	139	110	17	215	0
1953	91	0	1861	3682	1821	-2771	20	2751	-29	-32	-60	23	-77	-89	0
1954	91	0	1688	3664	1976	-2676	-144	2820	-15	67	56	9	36	-60	0
1955	91	0	1459	3676	2217	-2567	-379	2946	-209	-65	-77	-73	-98	-226	0
1956	91	0	1569	3664	2095	-2616	-263	2879	-89	-25	38	-15	-89	-104	0
1957	91	0	1544	3664	2120	-2604	-288	2892	-110	-50	36	-52	-7	-42	0
1958	91	0	1796	3666	1870	-2731	-37	2768	-40	-13	-5	-21	-79	46	0
1959	91	0	1996	3660	1664	-2828	166	2662	112	-11	118	19	79	97	0
1960	91	0	2069	3653	1584	-2861	242	2618	129	-3	126	48	42	215	0
1961	91	0	2138	3658	1520	-2898	309	2589	122	-3	65	56	7	137	0
1962	91	0	1984	3660	1676	-2822	154	2668	85	-60	34	-7	54	102	0
1963	91	0	1855	3653	1798	-2754	28	2725	42	-11	104	34	23	21	0
1964	91	0	1698	3647	1949	-2672	-125	2798	-118	5	-34	-36	9	-106	0
1965	91	0	1442	3643	2201	-2542	-379	2922	-192	-159	31	-159	-149	-211	0
1966	91	0	1521	3651	2130	-2586	-304	2890	-83	-73	42	-42	-54	-164	0
1967	91	0	1511	3645	2134	-2578	-311	2889	-114	-71	-29	-64	-104	-104	0
1968	91	0	1835	3645	1810	-2740	12	2727	31	11	69	-38	3	-13	0
1969	91	0	1960	3643	1683	-2801	138	2663	65	0	65	98	11	71	0
1970	91	0	2105	3643	1538	-2874	283	2590	116	23	95	85	31	178	0
1971	91	0	2066	3641	1575	-2853	245	2608	93	-5	71	34	-21	69	0
1972	91	0	2052	3629	1577	-2840	237	2603	112	67	124	116	31	87	0
1973	91	0	1761	3633	1872	-2697	-55	2752	-60	-38	-5	25	-79	-77	0
1974	91	0	1641	3627	1986	-2634	-172	2806	-102	-65	9	-104	-112	-102	0
1975	91	0	1519	3612	2093	-2565	-287	2852	-95	-21	44	-50	-69	-79	0
1976	91	0	1496	3620	2124	-2558	-314	2872	-139	11	-58	-64	-118	-199	0
1977	91	0	1558	3616	2058	-2587	-250	2837	-32	-1	7	34	-17	-93	0
1978	91	0	1700	3620	1920	-2660	-110	2770	-29	-48	11	15	-34	-54	0
1979	91	0	1987	3616	1629	-2801	179	2622	54	-25	122	25	54	56	0
1980	91	0	2146	3651	1505	-2898	320	2578	126	64	95	95	79	197	0
1981	91	0	2117	3713	1596	-2915	260	2654	114	-29	-13	95	79	38	0
1982	91	0	2085	3759	1674	-2922	205	2716	139	-40	50	38	7	97	0
1983	91	0	1918	3821	1903	-2869	7	2862	-34	-11	44	-1	-64	1	0
1984	91	0	1698	3880	2182	-2789	-242	3031	-157	-32	-27	-122	-54	-79	0
1985	91	0	1659	3996	2337	-2827	-339	3166	-174	-48	-31	-56	-153	-155	0
1986	91	0	1740	4165	2425	-2952	-342	3295	-110	-83	29	-102	-98	-161	0
1987	91	0	1933	4361	2428	-3147	-247	3394	-65	-7	42	19	-124	-85	0
1988	91	0	2177	4617	2440	-3397	-131	3528	-89	-31	-13	54	-36	-46	0
1989	91	0	2632	4886	2254	-3759	189	3570	102	73	85	15	71	147	0
1990	91	0	2753	5193	2440	-3973	156	3816	56	-42	69	116	27	131	0
1991	91	0	3089	5552	2463	-4320	313	4007	190	-3	205	48	62	211	0
1992	91	0	3102	5839	2737	-4470	182	4288	46	19	75	-3	56	69	0
1993	91	0	2994	6045	3051	-4519	-28	4548	-7	-64	65	-1	-40	-9	0
1994	91	0	2937	6095	3158	-4516	-110	4626	-23	-13	38	-65	-40	-64	0
1995	91	0	2706	5982	3276	-4344	-285	4629	-135	-19	54	-89	-93	-89	0
1996	91	0	2520	5792	3272	-4156	-376	4532	-194	-73	83	-85	-135	-195	0
1997	91	0	2536	5517	2981	-4026	-222	4249	-46	-21	75	-40	9	-42	0
1998	91	0	2493	5001	2508	-3747	-7	3754	13	-31	95	25	-1	7	1
1999	91	0	2382	4397	2015	-3389	183	3206	17	71	104	52	36	188	0
[truncated: 32,477 more rows]
