# Supplementary material for: A Robust and Real-Time Capable Envelope-Based Algorithm for Heart Sound Classification: Validation under Different Physiological Conditions
Source: Sensors (Basel). 2020 Feb 11;20(4):972. doi: 10.3390/s20040972 (PMC7070375; doi:10.3390/s20040972)
Supplement: Supplementary file 1 [file sensors-20-00972-s001.zip › Messungen/swu/swu02_unfiltered.csv]

Dataset No.	Pulse (bpm)	Pacer Bit	leadI (�V)	leadII (�V)	leadIII (�V)	lead_avR (�V)	lead_avL (�V)	lead_avF (�V)	V1 (�V)	V2 (�V)	V3 (�V)	V4 (�V)	V5 (�V)	V6 (�V)	R-Wave
1	0	0	200	-789	-989	294	594	-889	126	25	11	73	110	91	0
2	0	0	-95	-781	-686	438	295	-733	36	27	0	52	73	23	0
3	0	0	-516	-774	-258	645	-129	-516	-91	81	-64	-15	-60	-58	0
4	0	0	-892	-774	118	833	-505	-328	-34	97	44	69	-23	-162	0
5	0	0	-1233	-772	461	1002	-847	-155	-147	25	-44	-38	-199	-252	0
6	0	0	-1248	-777	471	1012	-859	-153	-114	67	-95	112	-176	-221	0
7	0	0	-985	-764	221	874	-603	-271	44	-36	48	46	-81	-87	0
8	0	0	-530	-758	-228	644	-151	-493	0	-27	-81	40	-60	-89	0
9	0	0	-155	-754	-599	454	222	-676	91	29	58	73	172	128	1
10	0	0	150	-746	-896	298	523	-821	75	29	-60	-21	98	36	0
11	0	0	244	-739	-983	247	613	-861	93	44	31	89	122	157	0
12	0	0	-7	-746	-739	376	366	-742	5	58	27	38	81	91	0
13	0	0	-398	-743	-345	570	-26	-544	-34	17	-31	44	21	-85	0
14	0	0	-804	-744	60	774	-432	-342	-46	108	-40	44	-44	-128	0
15	0	0	-1165	-739	426	952	-795	-156	-120	46	-85	-13	-155	-155	0
16	0	0	-1086	-733	353	909	-719	-190	-64	42	-104	38	-168	-215	0
17	0	0	-936	-727	209	831	-572	-259	-48	44	1	7	-42	-46	0
18	0	0	-446	-729	-283	587	-81	-506	-54	3	-19	44	-19	0	0
19	0	0	-66	-713	-647	389	290	-680	-1	54	-36	69	104	62	0
20	0	0	220	-717	-937	248	578	-827	-3	77	-46	-9	139	126	0
21	0	0	293	-715	-1008	211	650	-861	60	52	-23	81	141	56	0
22	0	0	88	-713	-801	312	444	-757	56	62	-34	60	139	85	0
23	0	0	-402	-706	-304	554	-49	-505	-19	0	-56	-25	-36	-133	0
24	0	0	-811	-711	100	761	-455	-305	-46	67	-1	126	-64	-106	0
25	0	0	-1117	-704	413	910	-765	-145	-118	-11	-102	-97	-147	-246	0
26	0	0	-1058	-702	356	880	-707	-173	-21	64	-42	1	-110	-197	0
27	0	0	-882	-696	186	789	-534	-255	-112	40	-15	48	-5	-135	0
28	0	0	-339	-684	-345	511	3	-514	-7	87	-56	7	0	-50	0
29	0	0	-7	-686	-679	346	336	-682	3	50	17	21	116	29	0
30	0	0	280	-680	-960	200	620	-820	108	85	-40	64	199	129	0
31	0	0	370	-673	-1043	151	706	-858	50	71	-27	13	143	141	0
32	0	0	146	-680	-826	267	486	-753	46	13	42	40	143	64	0
33	0	0	-272	-675	-403	473	65	-539	-79	164	-25	48	81	-38	0
34	0	0	-725	-671	54	698	-389	-308	-46	5	-15	69	-143	-31	0
35	0	0	-1014	-671	343	842	-678	-164	-97	-9	-21	44	-153	-199	0
36	0	0	-1035	-661	374	848	-704	-143	-31	56	-38	108	-54	-133	0
37	0	0	-839	-665	174	752	-506	-245	-199	13	-79	-25	-17	-151	0
38	0	0	-336	-661	-325	498	-5	-493	19	98	71	42	129	21	0
39	0	0	19	-661	-680	321	349	-670	-27	64	-62	21	73	81	0
40	0	0	343	-659	-1002	158	672	-830	64	38	38	65	155	172	0
41	0	0	373	-659	-1032	143	702	-845	40	71	-21	21	182	106	0
42	0	0	190	-663	-853	236	521	-758	9	69	-21	31	126	52	0
43	0	0	-334	-669	-335	501	0	-502	-25	83	15	50	21	11	0
44	0	0	-767	-665	102	716	-434	-281	-100	29	-36	50	-145	-79	0
45	0	0	-994	-667	327	830	-660	-170	-100	131	65	34	-95	-157	0
46	0	0	-1080	-675	405	877	-742	-135	-54	36	-64	21	-89	-143	0
47	0	0	-839	-669	170	754	-504	-249	-126	65	-81	40	-114	-97	0
48	0	0	-369	-677	-308	523	-30	-492	-5	83	-62	112	21	13	0
49	0	0	55	-680	-735	312	395	-707	31	19	19	48	31	79	0
50	0	0	316	-692	-1008	188	662	-850	58	91	29	93	201	195	0
51	0	0	384	-698	-1082	157	733	-890	73	54	-17	128	128	139	0
52	0	0	202	-711	-913	254	557	-812	56	89	-11	38	176	60	0
53	0	0	-400	-723	-323	561	-38	-523	-50	-27	-17	13	25	-46	0
54	0	0	-681	-729	-48	705	-316	-388	-81	73	5	27	-27	-89	0
55	0	0	-1038	-744	294	891	-666	-225	-102	-3	3	1	-89	-106	0
56	0	0	-1004	-754	250	879	-627	-252	-46	54	-50	50	-83	-114	0
57	0	0	-773	-768	5	770	-389	-381	-54	100	-60	17	36	-157	0
58	0	0	-423	-783	-360	603	-31	-571	48	27	-7	-52	79	-19	0
59	0	0	56	-789	-845	366	450	-817	67	-11	54	-44	129	83	0
60	0	0	321	-810	-1131	244	726	-970	149	48	-3	1	176	199	0
61	0	0	332	-822	-1154	245	743	-988	64	81	-56	13	203	151	0
62	0	0	100	-838	-938	369	519	-888	52	13	50	-52	133	87	0
63	0	0	-396	-851	-455	623	29	-653	-89	27	-19	17	1	-50	0
64	0	0	-811	-861	-50	836	-380	-455	-67	15	34	-44	-7	-60	0
65	0	0	-1082	-865	217	973	-649	-324	-77	27	-3	-1	-170	-153	0
66	0	0	-1118	-876	242	997	-680	-317	-106	50	-52	-40	-58	-211	0
67	0	0	-889	-890	-1	889	-444	-445	-46	-23	-5	-52	-7	-201	0
68	0	0	-425	-896	-471	660	23	-683	-52	65	21	27	34	56	0
69	0	0	21	-902	-923	440	472	-912	81	54	48	89	151	108	0
70	0	0	223	-896	-1119	336	671	-1007	54	-7	77	17	145	137	0
71	0	0	286	-905	-1191	309	738	-1048	91	87	50	46	211	217	0
72	0	0	79	-900	-979	410	529	-939	42	48	-13	-31	168	11	0
73	0	0	-381	-902	-521	641	70	-711	-54	85	-60	64	31	-29	0
74	0	0	-826	-907	-81	866	-372	-494	-29	69	1	46	-15	-180	0
75	0	0	-1093	-905	188	999	-640	-358	-104	31	-1	21	-139	-164	0
76	0	0	-1115	-902	213	1008	-664	-344	-38	34	-71	67	-139	-97	0
77	0	0	-877	-896	-19	886	-429	-457	-34	25	-83	-25	-23	-153	0
78	0	0	-373	-892	-519	632	73	-705	-9	143	46	23	62	11	0
79	0	0	-43	-886	-843	464	400	-864	-69	29	5	54	120	108	0
80	0	0	353	-871	-1224	259	788	-1047	98	73	40	17	164	188	0
81	0	0	318	-861	-1179	271	748	-1020	54	40	-31	56	170	114	0
82	0	0	138	-851	-989	356	563	-920	40	32	-15	32	83	91	0
83	0	0	-314	-843	-529	578	107	-686	-48	104	-40	91	58	-21	0
84	0	0	-798	-840	-42	819	-378	-441	-124	-7	-27	-52	-50	-172	0
85	0	0	-1006	-822	184	914	-595	-319	-114	32	-11	34	-184	-83	0
86	0	0	-1074	-803	271	938	-672	-266	-114	42	3	3	-38	-60	0
87	0	0	-776	-789	-13	782	-381	-401	-75	48	-50	11	-62	-89	0
88	0	0	-278	-774	-496	526	109	-635	9	71	-3	40	98	116	0
89	0	0	62	-758	-820	348	441	-789	42	62	-46	83	67	147	0
90	0	0	412	-746	-1158	167	785	-952	69	89	67	73	135	197	0
91	0	0	405	-733	-1138	164	771	-935	-21	95	0	56	143	139	0
92	0	0	171	-725	-896	277	533	-810	-1	128	-32	60	122	89	0
93	0	0	-312	-719	-407	515	47	-563	-42	81	-79	73	-32	-7	0
94	0	0	-695	-702	-7	698	-344	-354	-52	0	-31	44	-110	-95	0
95	0	0	-1004	-694	310	849	-657	-192	-54	100	-1	50	-128	-69	0
96	0	0	-1008	-673	335	840	-671	-169	-180	38	-97	-31	-110	-186	0
97	0	0	-795	-671	124	733	-459	-273	-143	-25	-32	-15	-135	-46	0
98	0	0	-262	-661	-399	461	68	-530	48	108	13	29	118	75	0
99	0	0	107	-653	-760	273	433	-706	62	-11	58	52	100	89	0
100	0	0	476	-649	-1125	86	800	-887	58	100	52	23	176	178	0
101	0	0	440	-646	-1086	103	763	-866	81	44	15	110	97	188	0
102	0	0	180	-642	-822	231	501	-732	-27	27	-40	44	126	25	0
103	0	0	-229	-638	-409	433	90	-523	-62	0	17	0	50	-48	0
104	0	0	-688	-628	60	658	-374	-284	-97	-9	-32	13	-83	-95	0
105	0	0	-891	-622	269	756	-580	-176	-44	36	-29	-23	-50	-178	0
106	0	0	-924	-622	302	773	-613	-160	-87	83	-3	23	-104	-194	0
107	0	0	-692	-613	79	652	-385	-267	-60	23	9	-44	-23	-42	0
108	0	0	-233	-611	-378	422	72	-494	44	7	-62	-31	32	23	0
109	0	0	219	-609	-828	195	523	-718	89	50	19	112	110	135	0
110	0	0	456	-601	-1057	72	756	-829	25	40	69	-46	219	98	0
111	0	0	524	-603	-1127	39	825	-865	62	73	54	-5	223	192	0
112	0	0	188	-597	-785	204	486	-691	-34	0	-46	-58	67	54	0
113	0	0	-128	-597	-469	362	170	-533	-19	89	93	11	46	31	0
114	0	0	-662	-595	67	628	-364	-264	-50	1	-69	-31	-60	-129	0
115	0	0	-883	-591	292	737	-587	-149	-110	62	-56	11	-79	-151	0
116	0	0	-956	-603	353	779	-654	-125	-97	65	-65	-46	-58	-126	0
117	0	0	-672	-585	87	628	-379	-249	-87	5	-38	-3	-60	-93	0
118	0	0	-167	-587	-420	377	126	-503	50	56	44	75	126	56	0
119	0	0	125	-585	-710	230	417	-647	-104	62	-21	-34	133	129	0
120	0	0	476	-585	-1061	54	768	-823	97	50	36	21	176	215	0
121	0	0	474	-585	-1059	55	766	-822	0	67	36	81	201	155	0
122	0	0	307	-583	-890	138	598	-736	19	87	23	73	87	89	0
123	0	0	-209	-583	-374	396	82	-478	52	19	-3	15	69	-34	0
124	0	0	-582	-589	-7	585	-287	-298	-15	-19	-15	-3	-13	-157	0
125	0	0	-903	-591	312	747	-607	-139	-133	25	-75	64	-143	-159	0
126	0	0	-905	-578	327	741	-616	-125	-79	13	0	1	-95	-112	0
127	0	0	-600	-591	9	595	-304	-291	-13	7	-3	73	-17	-65	0
128	0	0	-199	-585	-386	392	93	-485	38	40	-46	89	56	9	0
129	0	0	195	-582	-777	193	486	-679	13	73	19	19	106	161	0
130	0	0	477	-582	-1059	52	768	-820	54	93	21	116	192	205	0
131	0	0	568	-574	-1142	3	855	-858	36	58	23	73	176	133	0
132	0	0	273	-582	-855	154	564	-718	-15	31	-46	104	116	34	0
133	0	0	-236	-583	-347	409	55	-465	-91	23	-38	-5	-5	-32	0
134	0	0	-607	-582	25	594	-316	-278	-34	29	-36	60	-50	-81	0
135	0	0	-895	-583	312	739	-603	-135	-87	31	-71	44	-110	-129	0
136	0	0	-947	-585	362	766	-654	-111	-91	13	-52	29	-120	-110	0
137	0	0	-637	-587	50	612	-343	-268	-19	42	19	23	-1	-81	0
138	0	0	-268	-595	-327	431	29	-461	-58	5	-31	34	7	-17	0
139	0	0	196	-585	-781	194	488	-683	-11	65	11	79	172	87	0
140	0	0	449	-585	-1034	68	741	-809	17	81	-48	95	151	188	0
141	0	0	576	-591	-1167	7	871	-879	81	155	-5	64	195	228	0
142	0	0	266	-597	-863	165	564	-730	-21	7	48	9	124	32	0
143	0	0	-205	-591	-386	398	90	-488	-54	-3	-60	38	-87	-77	0
144	0	0	-672	-589	83	630	-377	-253	-98	75	-50	102	-93	-87	0
145	0	0	-924	-601	323	762	-623	-139	-97	62	-91	25	-153	-149	0
146	0	0	-946	-601	345	773	-645	-128	-133	29	-81	11	-122	-149	0
147	0	0	-682	-595	87	638	-384	-254	-54	102	-65	46	40	-87	0
148	0	0	-206	-601	-395	403	94	-498	-23	34	11	0	67	-9	0
149	0	0	233	-601	-834	184	533	-717	126	38	48	40	106	129	0
150	0	0	452	-605	-1057	76	754	-831	48	93	32	40	190	172	0
151	0	0	543	-603	-1146	30	844	-874	44	155	-5	38	178	178	0
152	0	0	250	-603	-853	176	551	-728	-3	38	5	58	114	62	0
153	0	0	-257	-613	-356	435	49	-484	-62	27	-13	7	27	-34	0
154	0	0	-684	-613	71	648	-377	-271	-44	-11	-25	27	-170	-122	0
155	0	0	-921	-613	308	767	-614	-152	-98	25	-46	1	-106	-178	0
156	0	0	-977	-613	364	795	-670	-124	-81	23	7	21	-85	-126	0
157	0	0	-682	-613	69	647	-375	-272	-62	11	-60	-32	-110	-112	0
158	0	0	-231	-609	-378	420	73	-493	38	-7	95	-7	87	40	0
159	0	0	170	-611	-781	220	475	-696	29	25	-46	-7	106	69	0
160	0	0	485	-616	-1101	65	793	-858	87	32	-25	54	147	201	0
161	0	0	511	-618	-1129	53	820	-873	38	79	13	38	256	135	0
162	0	0	291	-620	-911	164	601	-765	21	27	36	17	85	31	0
163	0	0	-221	-624	-403	422	91	-513	-60	77	-44	40	40	-69	0
164	0	0	-522	-613	-91	567	-215	-352	-31	38	34	52	-60	-64	0
165	0	0	-951	-616	335	783	-643	-140	-124	-3	-102	15	-122	-178	0
166	0	0	-899	-620	279	759	-589	-170	-25	-27	-31	-3	-56	-190	0
167	0	0	-779	-618	161	698	-470	-228	-131	-29	-64	42	-71	-172	0
168	0	0	-130	-611	-481	370	175	-546	67	13	40	62	83	42	0
169	0	0	140	-620	-760	240	450	-690	-29	31	17	44	139	69	0
170	0	0	496	-613	-1109	58	802	-861	77	15	23	48	199	133	0
171	0	0	492	-611	-1103	59	797	-857	7	112	3	97	188	213	0
172	0	0	206	-620	-826	207	516	-723	0	-7	-19	75	95	133	0
173	0	0	-196	-624	-428	410	116	-526	-11	106	-17	31	48	-87	0
174	0	0	-641	-618	23	629	-332	-297	-52	46	29	40	-15	-65	0
175	0	0	-961	-618	343	789	-652	-137	-124	27	-118	-44	-128	-246	0
176	0	0	-918	-616	302	767	-610	-157	-106	32	-5	-31	-87	-112	0
177	0	0	-705	-616	89	660	-397	-263	-102	60	-79	11	9	-77	0
178	0	0	-198	-622	-424	410	113	-523	-40	97	17	77	9	46	0
179	0	0	125	-616	-741	245	433	-678	15	-31	3	75	114	97	0
180	0	0	489	-620	-1109	65	799	-864	145	-7	11	36	192	73	0
181	0	0	489	-616	-1105	63	797	-860	23	65	32	65	166	170	0
182	0	0	183	-618	-801	217	492	-709	29	52	-62	-34	116	79	0
183	0	0	-309	-607	-298	458	-5	-452	-104	-79	-29	23	-19	-100	0
184	0	0	-612	-605	7	608	-309	-299	-62	108	-36	42	-56	-172	0
185	0	0	-1053	-601	452	827	-752	-74	-112	25	-81	69	-153	-153	0
186	0	0	-952	-578	374	765	-663	-102	-100	11	-106	21	-137	-199	0
187	0	0	-657	-576	81	616	-369	-247	-75	44	3	54	5	-42	0
188	0	0	-252	-564	-312	408	30	-438	-29	60	-38	83	69	3	0
189	0	0	245	-560	-805	157	525	-682	108	11	40	46	139	69	0
190	0	0	527	-543	-1070	8	798	-806	77	108	27	100	192	133	0
191	0	0	483	-539	-1022	28	752	-780	29	42	25	9	162	135	0
192	0	0	310	-531	-841	110	575	-686	65	106	9	31	126	73	0
193	0	0	-245	-539	-294	392	24	-416	-48	1	-60	42	13	-36	0
194	0	0	-546	-535	11	540	-278	-262	-3	58	1	-15	-34	-155	0
195	0	0	-932	-535	397	733	-664	-69	-98	64	-81	7	-106	-178	0
196	0	0	-866	-525	341	695	-603	-92	-65	34	-67	5	-98	-143	0
197	0	0	-641	-525	116	583	-378	-204	-81	29	-44	42	-1	-48	0
198	0	0	-113	-514	-401	313	144	-457	62	42	-60	65	77	25	0
199	0	0	242	-504	-746	131	494	-625	141	32	34	34	188	182	0
200	0	0	506	-485	-991	-10	748	-738	108	15	-19	65	106	213	0
201	0	0	605	-465	-1070	-70	837	-767	110	120	-9	110	164	180	0
202	0	0	296	-450	-746	77	521	-598	31	67	48	42	135	141	0
203	0	0	-147	-422	-275	284	64	-348	-15	-13	-32	-13	15	-98	0
204	0	0	-531	-407	124	469	-327	-141	19	38	7	36	-32	-147	0
205	0	0	-845	-405	440	625	-642	17	-46	-38	-48	13	-157	-157	0
206	0	0	-769	-403	366	586	-567	-18	-27	77	-52	19	-60	-83	0
207	0	0	-587	-395	192	491	-389	-101	-85	-15	-25	-7	-50	-64	0
208	0	0	-31	-391	-360	211	164	-375	25	38	11	73	38	38	0
209	0	0	283	-382	-665	49	474	-523	95	48	-11	50	166	128	0
210	0	0	558	-388	-946	-85	752	-667	-5	-19	1	17	44	176	0
211	0	0	630	-384	-1014	-123	822	-699	54	91	108	34	209	174	0
212	0	0	319	-389	-708	35	513	-548	36	5	-23	21	129	23	0
213	0	0	-75	-397	-322	236	123	-359	-3	36	-1	44	79	-13	0
214	0	0	-513	-413	100	463	-306	-156	-73	112	-40	42	-23	-114	0
215	0	0	-841	-409	432	625	-636	11	-110	23	-114	-23	-102	-211	0
216	0	0	-771	-399	372	585	-571	-13	-44	-1	-7	75	-73	-182	0
217	0	0	-612	-417	195	514	-403	-111	-79	-1	13	17	-5	-46	0
218	0	0	-95	-430	-335	262	120	-382	-27	44	-1	27	73	-32	0
219	0	0	291	-448	-739	78	515	-593	1	116	-67	120	143	91	0
220	0	0	586	-448	-1034	-69	810	-741	73	0	15	91	184	186	0
221	0	0	573	-453	-1026	-60	799	-739	25	62	1	23	151	143	0
222	0	0	340	-467	-807	63	573	-637	54	104	-1	98	172	126	0
223	0	0	-124	-488	-364	306	120	-426	-54	91	23	56	93	-48	0
224	0	0	-639	-510	129	574	-384	-190	-170	23	-95	-108	-141	-172	0
225	0	0	-798	-517	281	657	-539	-118	-25	97	-15	75	-9	-161	0
226	0	0	-948	-543	405	745	-676	-69	-131	1	-100	-36	-126	-135	0
227	0	0	-608	-568	40	588	-324	-264	-50	62	38	50	-1	-13	0
228	0	0	-211	-585	-374	398	81	-479	-32	100	-91	124	79	31	0
229	0	0	244	-582	-826	169	535	-704	17	137	-31	36	129	137	0
230	0	0	522	-589	-1111	33	816	-850	75	23	71	62	205	225	0
231	0	0	465	-611	-1076	73	770	-843	56	48	17	44	149	194	0
232	0	0	245	-618	-863	186	554	-740	-17	64	42	-3	118	116	0
233	0	0	-186	-620	-434	403	124	-527	-3	36	46	85	7	-21	0
234	0	0	-597	-624	-27	610	-285	-325	-89	77	97	19	-15	-104	0
235	0	0	-994	-628	366	811	-680	-131	-126	-9	-104	-21	-143	-228	0
236	0	0	-897	-638	259	767	-578	-189	-91	50	-19	71	-40	-129	0
237	0	0	-709	-638	71	673	-390	-283	-54	17	-21	64	25	-100	0
238	0	0	-167	-632	-465	399	149	-548	27	38	-27	149	21	17	0
239	0	0	145	-644	-789	249	467	-716	9	60	0	32	143	52	0
240	0	0	430	-640	-1070	105	750	-855	40	79	-71	97	162	120	0
241	0	0	501	-630	-1131	64	816	-880	44	73	-15	100	106	226	0
242	0	0	169	-638	-807	234	488	-722	-13	98	-27	79	128	40	0
243	0	0	-222	-644	-422	433	100	-533	-29	83	-60	44	44	-56	0
244	0	0	-729	-644	85	686	-407	-279	-104	-11	-91	-21	-128	-197	0
245	0	0	-889	-647	242	768	-565	-202	-120	93	31	38	-79	-137	0
246	0	0	-965	-647	318	806	-641	-164	-67	50	-89	-29	-91	-207	0
247	0	0	-659	-644	15	651	-337	-314	-38	54	-64	69	-50	-65	0
248	0	0	-210	-646	-436	428	113	-541	42	36	42	58	15	15	0
249	0	0	150	-647	-797	248	473	-722	62	104	-13	110	85	137	0
250	0	0	525	-642	-1167	58	846	-904	44	64	-29	65	176	190	0
251	0	0	503	-653	-1156	75	829	-904	73	32	48	42	184	205	0
252	0	0	198	-649	-847	225	522	-748	44	29	-21	44	122	100	0
253	0	0	-225	-653	-428	439	101	-540	3	42	-17	23	13	-85	0
254	0	0	-666	-653	13	659	-339	-320	3	-1	-52	42	-52	-110	0
255	0	0	-955	-651	304	803	-629	-173	-108	-32	-34	-1	-172	-89	0
256	0	0	-881	-647	234	764	-557	-206	-46	50	-15	-17	-56	-162	0
257	0	0	-744	-653	91	698	-417	-281	-91	21	-62	5	-52	-50	0
258	0	0	-217	-649	-432	433	107	-540	52	-21	-7	62	-19	29	0
259	0	0	169	-655	-824	243	496	-739	106	9	15	102	143	170	0
260	0	0	460	-653	-1113	96	786	-883	25	-15	-69	-62	153	100	0
261	0	0	530	-651	-1181	60	855	-916	133	98	46	81	292	124	0
262	0	0	146	-657	-803	255	474	-730	-81	23	-29	-19	75	32	0
263	0	0	-198	-651	-453	424	127	-552	-3	-1	-7	38	9	-75	0
264	0	0	-750	-667	83	708	-416	-292	-164	15	-104	-9	-79	-161	0
265	0	0	-934	-671	263	802	-598	-204	-155	29	-87	-44	-128	-168	0
266	0	0	-942	-673	269	807	-605	-202	-38	-9	-48	29	-40	-118	0
267	0	0	-700	-673	27	686	-363	-323	-85	7	-65	9	-60	-89	0
268	0	0	-165	-675	-510	420	172	-592	-5	137	-27	81	31	13	0
269	0	0	134	-659	-793	262	463	-726	0	1	-1	1	194	124	0
270	0	0	479	-613	-1092	67	785	-852	34	15	-36	27	194	153	0
271	0	0	551	-554	-1105	1	828	-829	46	73	9	-40	194	155	0
272	0	0	295	-488	-783	96	539	-635	-100	48	21	31	114	112	0
273	0	0	-122	-428	-306	275	92	-367	21	-54	-34	-19	19	-131	0
274	0	0	-462	-327	135	394	-298	-96	7	48	0	118	-89	-98	0
275	0	0	-762	-180	582	471	-672	201	-106	21	-32	-21	-143	-137	0
276	0	0	-600	9	609	295	-604	309	-67	-23	-40	-11	-145	-178	0
277	0	0	-254	248	502	3	-378	375	-122	64	-42	46	-44	-54	0
278	0	0	318	533	215	-425	51	374	-23	13	-81	-7	71	1	0
279	0	0	860	849	-11	-854	435	419	-15	13	-3	11	141	116	0
280	0	0	1351	1206	-145	-1278	748	530	21	60	9	60	240	211	0
281	0	0	1543	1524	-19	-1533	781	752	25	32	-42	15	178	157	0
282	0	0	1432	1804	372	-1618	530	1088	73	-1	-52	73	89	77	0
283	0	0	934	1940	1006	-1437	-36	1473	-126	11	-71	9	-54	-114	0
284	0	0	576	1918	1342	-1247	-383	1630	-17	31	-60	-7	-91	-133	0
285	0	0	238	1749	1511	-993	-636	1630	-36	-38	5	-17	-118	-182	0
286	0	0	128	1513	1385	-820	-628	1449	-116	11	25	13	-65	-110	0
287	0	0	120	1107	987	-613	-433	1047	-100	-21	-100	7	-106	-128	1
288	0	0	324	488	164	-406	80	326	32	1	1	93	151	-23	0
289	0	0	353	-116	-469	-118	411	-292	-3	44	-48	60	85	38	0
290	0	0	498	-613	-1111	57	804	-862	23	95	52	40	145	112	0
291	0	0	232	-997	-1229	382	730	-1113	98	40	67	60	195	147	0
292	0	0	-106	-1167	-1061	636	477	-1114	-69	13	-124	44	60	50	0
293	0	0	-573	-1253	-680	913	53	-966	-36	73	13	106	-38	50	0
294	0	0	-1100	-1350	-250	1225	-425	-800	-199	77	7	-23	-93	-143	0
295	0	0	-1358	-1392	-34	1375	-662	-713	-108	7	-77	0	-124	-153	0
296	0	0	-1314	-1323	-9	1318	-652	-666	-83	44	-85	11	-106	-124	0
297	0	0	-1047	-1171	-124	1109	-461	-647	-85	9	-31	-79	-7	17	0
298	0	0	-493	-1049	-556	771	31	-802	40	-44	-73	-13	11	7	0
299	0	0	39	-950	-989	455	514	-969	135	75	25	97	141	122	0
300	0	0	287	-900	-1187	306	737	-1043	21	5	-56	-19	77	85	0
301	0	0	347	-867	-1214	260	780	-1040	87	50	95	40	244	225	0
302	0	0	0	-840	-840	420	420	-840	-32	-21	-81	-11	38	69	0
303	0	0	-341	-810	-469	575	64	-639	-25	77	-65	3	5	-40	0
304	0	0	-793	-793	0	793	-396	-396	-69	29	-54	19	-44	-44	0
305	0	0	-988	-781	207	884	-597	-287	-102	-19	-17	-48	-147	-151	0
306	0	0	-1015	-783	232	899	-623	-275	-65	54	-19	11	-147	-104	0
307	0	0	-764	-777	-13	770	-375	-395	-34	54	-106	21	-29	-108	0
308	0	0	-206	-776	-570	491	182	-673	93	11	48	52	50	97	0
309	0	0	105	-779	-884	337	494	-831	-15	64	25	46	161	129	0
310	0	0	411	-776	-1187	182	799	-981	75	71	36	15	192	104	0
311	0	0	376	-764	-1140	194	758	-952	11	27	-54	50	157	98	0
312	0	0	209	-766	-975	278	592	-870	21	91	13	54	128	71	0
313	0	0	-351	-770	-419	560	34	-594	-29	58	-56	38	52	-52	0
314	0	0	-710	-760	-50	735	-330	-405	-46	19	-77	13	-87	-161	0
315	0	0	-988	-758	230	873	-609	-264	-110	15	-1	0	-129	-172	0
316	0	0	-942	-750	192	846	-567	-279	-38	46	-34	23	-65	-137	0
317	0	0	-748	-748	0	748	-374	-374	-60	-46	9	56	-67	-91	0
318	0	0	-219	-748	-529	483	155	-638	-48	60	-46	62	31	9	0
319	0	0	160	-744	-904	292	532	-824	100	27	21	112	170	131	0
320	0	0	388	-741	-1129	176	758	-935	-11	54	-85	54	129	124	0
321	0	0	407	-735	-1142	164	774	-938	-15	34	23	50	128	211	0
322	0	0	180	-733	-913	276	546	-823	81	87	-62	46	124	89	0
323	0	0	-361	-733	-372	547	5	-552	-34	-19	-62	40	64	-27	0
324	0	0	-695	-729	-34	712	-330	-381	-118	23	-83	5	-56	-153	0
325	0	0	-957	-721	236	839	-596	-242	-46	-25	-71	48	-81	-145	0
326	0	0	-1010	-719	291	864	-650	-214	-100	9	-44	7	-145	-108	0
327	0	0	-693	-708	-15	700	-339	-361	-135	27	-50	13	-64	-91	0
328	0	0	-276	-706	-430	491	77	-568	-42	3	-1	52	7	11	0
329	0	0	143	-708	-851	282	497	-779	52	42	-7	1	106	100	0
330	0	0	415	-704	-1119	144	767	-911	114	36	7	93	194	190	0
331	0	0	516	-694	-1210	89	863	-952	40	27	25	3	139	145	0
332	0	0	175	-696	-871	260	523	-783	9	116	-34	108	128	93	0
333	0	0	-342	-698	-356	520	7	-527	-75	-5	-110	36	-75	-83	0
334	0	0	-677	-692	-15	684	-331	-353	-44	75	9	42	-54	-73	0
335	0	0	-1008	-688	320	848	-664	-184	-180	-19	-93	-83	-120	-225	0
336	0	0	-945	-680	265	812	-605	-207	-50	3	-36	27	-98	-147	0
337	0	0	-731	-679	52	705	-391	-313	-54	-7	-40	1	17	-64	0
338	0	0	-166	-680	-514	423	174	-597	-9	64	32	21	108	36	0
339	0	0	167	-669	-836	251	501	-752	139	-7	38	19	131	141	0
340	0	0	425	-673	-1098	124	761	-885	52	31	-42	21	161	159	0
341	0	0	394	-665	-1059	135	726	-862	34	60	-44	77	186	137	0
342	0	0	161	-661	-822	250	491	-741	-48	32	23	-23	48	40	0
343	0	0	-337	-657	-320	497	-8	-488	-91	42	-69	69	27	-116	0
344	0	0	-709	-651	58	680	-383	-296	-95	-1	-42	38	-182	-236	0
345	0	0	-1023	-655	368	839	-695	-143	-133	5	-25	40	-98	-174	0
346	0	0	-979	-644	335	811	-657	-154	-91	-11	-48	-87	-75	-180	0
347	0	0	-676	-640	36	658	-356	-302	-67	60	-11	9	-5	-67	0
348	0	0	-248	-649	-401	448	76	-525	31	36	3	42	44	60	0
349	0	0	118	-646	-764	264	441	-705	-19	64	11	34	106	25	0
350	0	0	473	-636	-1109	81	791	-872	71	104	13	19	192	153	0
351	0	0	483	-630	-1113	73	798	-871	3	128	21	-29	174	168	0
352	0	0	148	-628	-776	240	462	-702	-9	21	0	77	40	112	0
353	0	0	-297	-624	-327	460	15	-475	-71	71	-19	-75	-31	-95	0
354	0	0	-686	-624	62	655	-374	-281	-38	31	40	3	-34	-141	0
355	0	0	-938	-618	320	778	-629	-149	-89	11	-75	-5	-116	-161	0
356	0	0	-899	-607	292	753	-595	-157	-56	38	19	17	-89	-79	0
357	0	0	-668	-614	54	641	-361	-280	1	50	48	-5	21	-73	0
358	0	0	-233	-611	-378	422	72	-494	7	-23	-11	3	50	46	0
359	0	0	173	-603	-776	215	474	-689	36	23	40	9	120	126	0
360	0	0	452	-599	-1051	73	751	-825	36	83	-3	40	151	170	0
361	0	0	440	-595	-1035	77	737	-815	31	108	-71	64	143	110	0
362	0	0	165	-599	-764	217	464	-681	-9	71	13	83	141	67	0
363	0	0	-273	-589	-316	431	21	-452	-100	67	-95	0	-19	-118	0
364	0	0	-691	-593	98	642	-394	-247	-87	48	-23	19	-25	-147	0
365	0	0	-1000	-589	411	794	-705	-89	-81	-38	-89	-3	-139	-190	0
366	0	0	-963	-587	376	775	-669	-105	-34	25	-54	17	-120	-184	0
367	0	0	-660	-587	73	623	-366	-257	-77	13	34	19	17	-69	0
368	0	0	-153	-593	-440	373	143	-516	21	44	-19	93	83	0	0
369	0	0	113	-593	-706	240	409	-649	-64	77	-40	11	157	62	0
370	0	0	479	-599	-1078	60	778	-838	64	106	1	116	228	135	0
371	0	0	485	-599	-1084	57	784	-841	87	95	-29	110	192	147	0
372	0	0	277	-607	-884	165	580	-745	34	77	-21	44	71	110	0
373	0	0	-353	-614	-261	483	-46	-437	-87	60	-7	-7	-15	-56	0
374	0	0	-660	-616	44	638	-352	-286	-62	52	-32	69	-128	-56	0
375	0	0	-952	-630	322	791	-637	-154	-100	38	-34	5	-89	-174	0
376	0	0	-934	-632	302	783	-618	-165	-97	69	-15	42	-67	-110	0
377	0	0	-690	-640	50	665	-370	-295	-79	25	-11	34	-50	-118	0
378	0	0	-240	-653	-413	446	86	-533	3	56	15	60	7	69	0
379	0	0	130	-659	-789	264	459	-724	-48	64	-31	11	137	77	0
380	0	0	424	-675	-1099	125	761	-887	67	44	-9	48	209	100	0
381	0	0	452	-679	-1131	113	791	-905	31	81	34	106	207	172	0
382	0	0	114	-700	-814	293	464	-757	-9	-13	-62	29	69	65	0
383	0	0	-271	-717	-446	494	87	-581	0	69	-17	17	-1	-23	0
384	0	0	-783	-729	54	756	-418	-337	-128	-21	-75	29	-100	-143	0
385	0	0	-991	-737	254	864	-622	-241	-95	97	-104	9	-48	-135	0
386	0	0	-996	-752	244	874	-620	-254	-27	-9	-21	0	-50	-131	0
387	0	0	-724	-762	-38	743	-343	-400	-83	32	-91	17	-32	-112	0
388	0	0	-278	-770	-492	524	107	-631	21	23	77	9	139	34	0
389	0	0	167	-789	-956	311	561	-872	42	29	7	56	153	106	0
390	0	0	435	-789	-1224	177	829	-1006	143	62	48	31	244	209	0
391	0	0	403	-799	-1202	198	802	-1000	157	-38	-13	13	65	170	0
392	0	0	111	-808	-919	348	515	-863	21	44	21	15	137	83	0
393	0	0	-376	-818	-442	597	33	-630	-13	-5	1	40	-27	-83	0
394	0	0	-784	-818	-34	801	-375	-426	-7	7	-34	40	-89	-180	0
395	0	0	-1130	-812	318	971	-724	-247	-62	-34	-75	46	-128	-170	0
396	0	0	-1111	-832	279	971	-695	-276	-89	25	-38	-9	-141	-124	0
397	0	0	-796	-836	-40	816	-378	-438	-91	135	-40	17	19	-79	0
398	0	0	-332	-824	-492	578	80	-658	-50	58	-56	60	27	0	0
399	0	0	70	-822	-892	376	481	-857	71	73	62	77	192	95	0
400	0	0	299	-822	-1121	261	710	-971	77	64	-27	52	159	129	0
401	0	0	382	-816	-1198	217	790	-1007	65	71	19	77	164	213	0
402	0	0	68	-814	-882	373	475	-848	29	83	-1	65	139	32	0
403	0	0	-390	-816	-426	603	18	-621	-50	29	0	60	32	-60	0
404	0	0	-820	-803	17	811	-418	-393	-126	67	-69	23	-89	-112	0
405	0	0	-1031	-795	236	913	-633	-279	-106	42	-21	71	-75	-135	0
406	0	0	-1048	-789	259	918	-653	-265	-110	56	-83	21	-110	-172	0
407	0	0	-772	-781	-9	776	-381	-395	-85	34	-62	-23	-17	-102	0
408	0	0	-297	-764	-467	530	85	-615	-40	73	5	13	29	27	0
409	0	0	55	-746	-801	345	428	-773	77	64	38	-9	135	133	0
410	0	0	353	-729	-1082	188	717	-905	29	-15	-5	48	102	108	0
411	0	0	374	-725	-1099	175	736	-912	52	108	15	46	135	207	0
412	0	0	91	-719	-810	314	450	-764	3	0	0	32	85	73	0
413	0	0	-371	-698	-327	534	-22	-512	-44	21	-100	32	-1	-67	0
414	0	0	-775	-696	79	735	-427	-308	-77	-5	21	23	-147	-62	0
415	0	0	-990	-686	304	838	-647	-191	-106	40	-52	-9	-112	-168	0
416	0	0	-1010	-677	333	843	-671	-172	-145	50	-89	9	-166	-149	0
417	0	0	-670	-655	15	662	-342	-320	-44	83	-15	48	-75	-93	0
418	0	0	-251	-644	-393	447	71	-518	56	-23	-15	87	-17	19	0
419	0	0	139	-638	-777	249	458	-707	15	122	52	7	135	116	0
420	0	0	463	-640	-1103	88	783	-871	54	9	50	27	162	164	0
421	0	0	402	-620	-1022	109	712	-821	0	89	34	42	182	149	0
422	0	0	142	-616	-758	237	450	-687	19	-5	-73	13	38	48	0
423	0	0	-282	-611	-329	446	23	-470	21	31	-3	65	9	-67	0
424	0	0	-803	-609	194	706	-498	-207	-71	-50	-102	50	-149	-155	0
425	0	0	-911	-605	306	758	-608	-149	-75	21	-48	21	-83	-145	0
426	0	0	-920	-591	329	755	-624	-131	9	-9	62	-17	-52	-145	0
427	0	0	-687	-583	104	635	-395	-239	-21	-40	-79	-3	-91	-155	0
428	0	0	-124	-576	-452	350	164	-514	81	56	13	83	79	-38	0
429	0	0	114	-570	-684	228	399	-627	44	17	25	-13	64	155	0
430	0	0	421	-578	-999	78	710	-788	56	54	-73	36	108	182	0
431	0	0	468	-564	-1032	48	750	-798	54	29	9	-21	225	124	0
432	0	0	190	-574	-764	192	477	-669	15	32	-11	5	139	-21	0
433	0	0	-268	-564	-296	416	14	-430	31	38	-17	-27	-13	-95	0
434	0	0	-633	-560	73	596	-353	-243	-13	69	-75	29	-40	-149	0
435	0	0	-949	-556	393	752	-671	-81	-129	-9	-100	-32	-157	-147	0
436	0	0	-903	-558	345	730	-624	-106	-69	-1	-65	-29	-126	-190	0
437	0	0	-661	-547	114	604	-387	-216	-50	69	9	7	3	-44	0
438	0	0	-213	-556	-343	384	65	-449	-97	-7	-106	-52	17	-27	0
439	0	0	306	-547	-853	120	579	-700	112	149	-27	52	190	128	0
440	0	0	436	-547	-983	55	709	-765	-1	25	-50	81	124	162	0
441	0	0	543	-545	-1088	1	815	-816	102	44	0	-25	159	56	0
442	0	0	220	-550	-770	165	495	-660	38	64	-31	40	172	93	0
443	0	0	-338	-547	-209	442	-64	-378	-25	-73	-62	-5	-50	-97	0
444	0	0	-631	-550	81	590	-356	-234	-29	52	-29	29	-7	-141	0
445	0	0	-923	-541	382	732	-652	-79	-87	27	9	-3	-126	-153	0
446	0	0	-921	-547	374	734	-647	-86	-135	21	-56	-54	-141	-159	0
447	0	0	-725	-543	182	634	-453	-180	-131	-52	-58	-40	-77	-128	0
448	0	0	-167	-541	-374	354	103	-457	13	-40	21	7	89	23	0
449	0	0	147	-543	-690	198	418	-616	34	60	-139	29	129	89	0
450	0	0	483	-537	-1020	27	751	-778	58	56	-40	36	128	188	0
451	0	0	477	-543	-1020	33	748	-781	40	73	31	52	207	124	0
452	0	0	213	-537	-750	162	481	-643	50	23	-23	58	9	21	0
453	0	0	-287	-535	-248	411	-19	-391	-56	-5	3	95	-108	-44	0
454	0	0	-709	-541	168	625	-438	-186	-131	25	-110	95	-114	-157	0
455	0	0	-956	-541	415	748	-685	-63	-124	32	-19	-23	-174	-199	0
456	0	0	-954	-547	407	750	-680	-70	-44	13	-98	38	-141	-159	0
457	0	0	-661	-547	114	604	-387	-216	-60	69	-7	75	7	-34	0
458	0	0	-180	-550	-370	365	95	-460	-87	104	-23	50	95	-9	0
459	0	0	151	-549	-700	199	425	-624	27	62	-71	60	126	42	0
460	0	0	467	-545	-1012	39	739	-778	79	69	48	65	219	194	0
461	0	0	432	-545	-977	56	704	-761	11	19	23	13	166	180	0
462	0	0	220	-552	-772	166	496	-662	40	73	-25	73	60	56	0
463	0	0	-345	-550	-205	447	-70	-377	-42	-5	3	1	-1	-91	0
464	0	0	-641	-554	87	597	-364	-233	-40	-23	-13	25	-75	-172	0
465	0	0	-996	-552	444	774	-720	-54	-73	-1	11	-1	-118	-129	0
466	0	0	-978	-556	422	767	-700	-67	-60	-36	-75	-29	-128	-250	0
467	0	0	-674	-554	120	614	-397	-217	-38	50	-65	67	15	-106	0
468	0	0	-154	-549	-395	351	120	-472	54	-7	19	91	62	46	0
469	0	0	184	-549	-733	182	458	-641	5	73	-27	15	141	89	0
470	0	0	373	-554	-927	90	650	-740	13	-23	-34	7	83	110	0
471	0	0	414	-550	-964	68	689	-757	91	48	0	9	219	106	0
472	0	0	177	-552	-729	187	453	-640	58	34	-64	77	73	93	0
473	0	0	-370	-558	-188	464	-91	-373	-95	46	-87	-36	-31	-114	0
474	0	0	-711	-566	145	638	-428	-210	-27	52	34	23	-106	-135	0
475	0	0	-1058	-564	494	811	-776	-35	-161	-36	-128	-9	-157	-186	0
476	0	0	-926	-560	366	743	-646	-97	-75	-65	0	-23	-159	-192	0
477	0	0	-691	-562	129	626	-410	-216	-15	5	-73	67	29	-65	0
478	0	0	-244	-558	-314	401	35	-436	0	-52	-17	-7	65	17	0
479	0	0	186	-560	-746	187	466	-653	118	-40	-7	23	77	91	0
480	0	0	437	-560	-997	61	717	-778	85	-27	-5	102	131	104	0
481	0	0	394	-554	-948	80	671	-751	83	-13	-56	44	114	87	0
482	0	0	151	-562	-713	205	432	-637	-40	-34	-48	-31	58	-7	0
483	0	0	-340	-570	-230	455	-55	-400	-23	89	-42	87	21	-40	0
484	0	0	-770	-576	194	673	-482	-191	-108	13	-87	-56	-131	-178	0
485	0	0	-907	-576	331	741	-619	-122	-89	-25	-69	5	-104	-207	0
486	0	0	-1040	-583	457	811	-748	-63	-87	-31	-5	-42	-52	-97	0
487	0	0	-632	-574	58	603	-345	-258	-34	-5	-58	-15	-62	-91	0
488	0	0	-214	-572	-358	393	72	-465	15	-9	-7	-56	54	7	0
489	0	0	128	-564	-692	218	410	-628	21	7	17	29	149	190	0
490	0	0	442	-566	-1008	62	725	-787	62	21	-42	1	75	170	0
491	0	0	459	-576	-1035	58	747	-805	98	38	38	27	162	192	0
492	0	0	188	-578	-766	195	477	-672	23	19	-19	1	77	31	0
493	0	0	-262	-572	-310	417	24	-441	-13	77	-54	-9	-32	-75	0
494	0	0	-783	-574	209	678	-496	-182	-71	-83	-69	1	-114	-95	0
495	0	0	-884	-570	314	727	-599	-128	-60	-29	-87	-44	-108	-205	0
496	0	0	-946	-580	366	763	-656	-107	-77	-7	-42	77	-168	-87	0
497	0	0	-672	-574	98	623	-385	-238	-79	25	-60	0	-40	-87	0
498	0	0	-128	-576	-448	352	160	-512	73	-50	32	13	153	83	0
499	0	0	174	-576	-750	201	462	-663	83	-56	-11	7	217	110	0
500	0	0	460	-570	-1030	55	745	-800	40	50	-54	-1	164	93	0
501	0	0	444	-580	-1024	68	734	-802	104	32	56	58	230	159	0
502	0	0	134	-574	-708	220	421	-641	50	-67	-44	29	29	-52	0
503	0	0	-348	-574	-226	461	-61	-400	-5	21	3	32	29	-56	0
504	0	0	-731	-578	153	654	-442	-212	-67	0	-110	19	-56	-164	0
505	0	0	-934	-574	360	754	-647	-107	-62	7	-83	5	-145	-203	0
506	0	0	-971	-578	393	774	-682	-92	-97	42	-112	7	-48	-197	0
507	0	0	-635	-568	67	601	-351	-250	-17	19	-75	71	-112	-93	0
508	0	0	-262	-560	-298	411	18	-429	-11	23	-25	34	95	-11	0
509	0	0	251	-552	-803	150	527	-677	36	114	-21	62	133	75	0
510	0	0	485	-543	-1028	29	756	-785	71	58	-29	89	213	129	0
511	0	0	456	-531	-987	37	721	-759	40	-38	-3	87	77	108	0
512	0	0	238	-516	-754	139	496	-635	95	75	-21	75	118	15	0
513	0	0	-330	-506	-176	418	-77	-341	-91	-31	-13	-27	-65	-11	0
514	0	0	-622	-500	122	561	-372	-189	13	-1	-129	44	-145	-252	0
515	0	0	-1018	-485	533	751	-775	24	-17	11	-31	69	-89	-180	0
516	0	0	-999	-485	514	742	-756	14	-133	-60	-102	-95	-145	-277	0
517	0	0	-601	-481	120	541	-360	-180	31	21	-13	46	-29	-60	0
518	0	0	-212	-483	-271	347	29	-377	-15	64	-13	34	31	36	0
519	0	0	178	-481	-659	151	418	-570	0	69	-44	29	149	38	0
520	0	0	415	-475	-890	30	652	-682	71	54	19	60	201	147	0
521	0	0	473	-469	-942	-2	707	-705	56	89	19	38	149	129	0
522	0	0	188	-461	-649	136	418	-555	65	-15	23	11	133	52	0
523	0	0	-314	-455	-141	384	-86	-298	-65	1	19	15	-15	-38	0
524	0	0	-686	-436	250	561	-468	-93	-73	9	-81	9	-73	-172	0
525	0	0	-890	-419	471	654	-680	26	-40	32	-29	56	-81	-190	0
526	0	0	-890	-388	502	639	-696	57	-100	-46	-91	-17	-157	-195	0
527	0	0	-579	-368	211	473	-395	-78	-31	75	-13	27	-29	-79	0
528	0	0	-148	-351	-203	249	27	-277	-34	29	-58	46	58	-9	0
529	0	0	302	-349	-651	23	476	-500	32	25	15	62	93	126	0
530	0	0	607	-341	-948	-133	777	-644	102	106	-31	126	153	162	0
531	0	0	522	-345	-867	-88	694	-606	9	60	-13	38	65	215	0
532	0	0	248	-355	-603	53	425	-479	-73	-13	-52	-64	89	-13	0
533	0	0	-200	-351	-151	275	-24	-251	-29	25	67	46	0	-23	0
534	0	0	-678	-351	327	514	-502	-12	-139	38	-67	13	-168	-112	0
535	0	0	-787	-343	444	565	-615	50	-100	60	-65	-29	-164	-143	0
536	0	0	-861	-353	508	607	-684	77	-116	-38	-17	-13	-98	-221	0
537	0	0	-561	-356	205	458	-383	-75	-85	46	-71	56	-21	-102	0
538	0	0	-116	-366	-250	241	67	-308	-19	-54	-21	21	58	5	0
539	0	0	349	-362	-711	6	530	-536	110	27	69	71	151	141	0
540	0	0	596	-358	-954	-119	775	-656	56	29	11	-5	164	192	0
541	0	0	570	-376	-946	-97	758	-661	17	52	40	36	161	170	0
542	0	0	255	-391	-646	68	450	-518	-32	85	19	-1	71	44	0
543	0	0	-206	-407	-201	306	-2	-304	-23	17	11	64	-1	-129	0
544	0	0	-645	-415	230	530	-437	-92	-102	15	-34	3	-83	-129	0
545	0	0	-878	-411	467	644	-672	28	-97	-40	-60	-17	-164	-238	0
546	0	0	-889	-430	459	659	-674	14	-65	50	-69	87	-98	-182	0
547	0	0	-535	-452	83	493	-309	-184	-3	-19	-13	27	-32	-56	0
548	0	0	-174	-461	-287	317	56	-374	3	-46	1	25	13	-19	0
549	0	0	239	-471	-710	116	474	-590	36	36	17	-17	155	116	0
550	0	0	440	-498	-938	29	689	-718	29	73	7	25	164	141	0
551	0	0	456	-527	-983	35	719	-755	36	56	-1	42	102	52	0
552	0	0	145	-543	-688	199	416	-615	13	-32	-32	-29	48	3	0
553	0	0	-307	-549	-242	428	-32	-395	-3	15	-7	36	-3	-147	0
554	0	0	-775	-554	221	664	-498	-166	-108	-64	-151	34	-124	-194	0
555	0	0	-971	-570	401	770	-686	-84	-149	32	-71	0	-159	-225	0
556	0	0	-1024	-572	452	798	-738	-60	-139	5	-52	5	-73	-159	0
557	0	0	-647	-580	67	613	-357	-256	-60	-32	-67	31	-60	-87	0
558	0	0	-240	-587	-347	413	53	-467	9	32	-65	25	56	17	0
559	0	0	227	-589	-816	181	521	-702	95	85	85	36	153	133	0
560	0	0	357	-585	-942	114	649	-763	9	-58	-3	-62	143	75	0
561	0	0	457	-582	-1039	62	748	-810	145	-9	67	46	155	102	0
562	0	0	63	-583	-646	260	354	-614	-95	0	-77	0	77	-27	0
563	0	0	-345	-583	-238	464	-53	-410	-15	-52	-48	9	-97	-151	0
564	0	0	-831	-589	242	710	-536	-173	-32	-40	-62	29	-126	-147	0
565	0	0	-1021	-595	426	808	-723	-84	-110	-73	-9	-19	-153	-215	0
566	0	0	-1023	-601	422	812	-722	-89	-139	-13	-62	-62	-161	-133	0
567	0	0	-721	-593	128	657	-424	-232	-60	29	3	50	-38	-85	0
568	0	0	-256	-591	-335	423	39	-463	5	46	-34	34	46	-17	0
569	0	0	111	-593	-704	241	407	-648	46	-29	-29	-9	46	114	0
570	0	0	370	-601	-971	115	670	-786	9	116	-29	60	166	225	0
571	0	0	347	-605	-952	129	649	-778	27	54	-112	62	112	126	0
572	0	0	145	-611	-756	233	450	-683	67	54	-7	60	135	46	0
573	0	0	-487	-609	-122	548	-182	-365	-151	1	-69	-27	-64	-126	0
574	0	0	-768	-611	157	689	-462	-227	-60	5	46	15	-141	-97	0
575	0	0	-1088	-603	485	845	-786	-59	-120	-42	-110	19	-139	-236	0
576	0	0	-1037	-605	432	821	-734	-86	-135	-32	-65	-73	-176	-178	0
577	0	0	-740	-607	133	673	-436	-237	-34	-9	-21	17	-21	-135	0
578	0	0	-283	-603	-320	443	18	-461	-11	104	-65	93	75	17	0
579	0	0	136	-601	-737	232	436	-669	25	42	11	62	85	95	0
580	0	0	390	-599	-989	104	689	-794	25	52	-27	104	159	141	0
581	0	0	405	-605	-1010	100	707	-807	69	73	1	64	192	207	0
582	0	0	74	-605	-679	265	376	-642	-42	91	-17	81	120	112	0
583	0	0	-334	-613	-279	473	-27	-446	13	62	-38	0	-52	-62	0
584	0	0	-782	-618	164	700	-473	-227	-75	52	17	75	-75	-178	0
585	0	0	-1079	-614	465	846	-772	-74	-131	32	-135	5	-159	-190	0
586	0	0	-963	-616	347	789	-655	-134	19	-25	-29	54	-87	-139	0
587	0	0	-716	-618	98	667	-407	-260	-77	44	-9	71	23	-54	0
588	0	0	-236	-618	-382	427	73	-500	-19	3	-42	31	75	-65	0
589	0	0	132	-630	-762	249	447	-696	-3	67	-23	31	161	124	0
590	0	0	342	-626	-968	142	655	-797	32	77	-15	31	180	162	0
591	0	0	427	-630	-1057	101	742	-843	-15	87	-9	23	143	116	0
592	0	0	45	-634	-679	294	362	-656	3	36	-50	67	145	54	0
593	0	0	-362	-620	-258	491	-52	-439	-81	48	-62	-23	-38	-31	0
594	0	0	-753	-583	170	668	-461	-206	-124	65	-44	-13	-133	-112	0
595	0	0	-979	-537	442	758	-710	-47	-124	52	-97	-31	-166	-188	0
596	0	0	-956	-475	481	715	-718	3	-77	-17	-58	7	-147	-149	0
597	0	0	-562	-415	147	488	-354	-134	15	-13	-64	42	-77	-79	0
598	0	0	-84	-318	-234	201	75	-276	-1	-23	-9	-3	36	13	0
599	0	0	379	-168	-547	-105	463	-357	85	9	38	54	141	69	0
600	0	0	681	32	-649	-356	665	-308	93	-13	0	29	195	137	0
601	0	0	847	267	-580	-557	713	-156	62	15	-11	13	137	174	0
602	0	0	622	545	-77	-583	349	234	-3	-75	-15	65	23	27	0
603	0	0	376	849	473	-612	-48	661	5	-19	-104	50	-29	-93	0
604	0	0	109	1193	1084	-651	-487	1138	15	-31	-31	-38	-89	-128	0
605	0	0	41	1513	1472	-777	-715	1492	-25	19	-135	-7	-64	-209	0
606	0	0	184	1790	1606	-987	-711	1698	-104	-13	-7	-75	-71	-184	0
607	0	0	466	1928	1462	-1197	-498	1695	-58	-25	-58	-7	-62	-149	0
608	0	0	987	1914	927	-1450	30	1420	7	-9	-1	-29	67	-112	0
609	0	0	1195	1740	545	-1467	325	1142	29	-50	-23	-48	89	21	0
610	0	0	1325	1489	164	-1407	580	826	19	32	27	60	114	42	0
611	0	0	1114	1072	-42	-1093	578	515	-48	42	54	-32	75	34	1
612	0	0	441	422	-19	-431	230	201	-87	122	-75	0	62	9	0
613	0	0	-386	-192	194	289	-290	1	-77	-32	-64	7	-65	-157	0
614	0	0	-963	-696	267	829	-615	-214	-155	38	23	-5	-129	-246	0
615	0	0	-1436	-1068	368	1252	-902	-350	-147	-73	-52	-46	-244	-356	0
616	0	0	-1452	-1229	223	1340	-837	-503	-126	100	-67	-1	-102	-164	0
617	0	0	-1271	-1305	-34	1288	-618	-669	-120	-25	-85	-7	-124	-194	0
618	0	0	-745	-1387	-642	1066	-51	-1014	-31	85	7	25	122	-25	0
619	0	0	-458	-1410	-952	934	247	-1181	-34	-11	-25	9	36	120	0
620	0	0	-34	-1326	-1292	680	629	-1309	31	97	-52	62	75	137	0
621	0	0	9	-1164	-1173	577	591	-1168	7	21	40	23	100	131	0
622	0	0	-206	-1032	-826	619	310	-929	-34	-17	-85	-34	3	-67	0
623	0	0	-540	-933	-393	736	-73	-663	-64	73	-13	11	36	-67	0
624	0	0	-989	-869	120	929	-554	-374	-97	-11	-62	-21	-166	-110	0
625	0	0	-1128	-843	285	985	-706	-279	-112	23	-118	-1	-129	-223	0
626	0	0	-1152	-801	351	976	-751	-225	-95	31	-60	-7	-71	-162	0
627	0	0	-745	-772	-27	758	-359	-399	-62	38	-11	54	-73	-13	0
628	0	0	-225	-746	-521	485	148	-633	-46	60	23	32	122	60	0
629	0	0	136	-729	-865	296	500	-797	5	106	-19	-36	180	151	0
630	0	0	413	-731	-1144	159	778	-937	91	62	9	31	147	168	0
631	0	0	394	-737	-1131	171	762	-934	124	15	7	34	159	139	0
632	0	0	85	-739	-824	327	454	-781	-9	-79	19	79	75	79	0
633	0	0	-363	-743	-380	553	8	-561	-77	42	-83	-17	-3	-85	0
634	0	0	-785	-725	60	755	-422	-332	-79	21	-13	32	-23	-114	0
635	0	0	-992	-727	265	859	-628	-231	-104	-19	-97	23	-192	-139	0
636	0	0	-1054	-729	325	891	-689	-202	-62	-19	13	-29	-122	-91	0
637	0	0	-704	-715	-11	709	-346	-363	-38	62	-9	62	-52	-17	0
638	0	0	-181	-708	-527	444	173	-617	1	87	-85	77	81	25	0
639	0	0	106	-708	-814	301	460	-761	-50	60	25	-3	124	153	0
640	0	0	415	-702	-1117	143	766	-909	89	27	1	42	190	162	0
641	0	0	307	-711	-1018	202	662	-864	-52	50	19	-25	112	112	0
642	0	0	159	-708	-867	274	513	-787	52	98	-19	50	89	58	0
643	0	0	-396	-702	-306	549	-45	-504	-91	97	-56	56	29	-7	0
644	0	0	-806	-698	108	752	-457	-295	-75	-7	-17	-60	-95	-186	0
645	0	0	-1037	-704	333	870	-685	-185	-65	-9	-56	-73	-118	-122	0
646	0	0	-1000	-692	308	846	-654	-192	-62	3	-77	5	-89	-137	0
647	0	0	-661	-690	-29	675	-316	-359	11	3	-73	29	-65	7	0
648	0	0	-199	-680	-481	439	141	-580	67	1	17	23	110	44	0
649	0	0	134	-673	-807	269	470	-740	52	54	48	-25	124	151	0
650	0	0	471	-673	-1144	101	807	-908	79	1	40	95	126	182	0
651	0	0	366	-675	-1041	154	703	-858	5	44	21	25	65	129	0
652	0	0	124	-657	-781	266	452	-719	52	5	21	34	58	104	0
653	0	0	-411	-657	-246	534	-82	-451	-110	-21	-52	1	-69	-131	0
654	0	0	-722	-655	67	688	-394	-294	-83	64	-50	-40	-54	-145	0
655	0	0	-1064	-665	399	864	-731	-133	-102	-11	-114	-3	-195	-118	0
656	0	0	-924	-655	269	789	-596	-193	-29	11	0	-23	-110	-100	0
657	0	0	-657	-642	15	649	-336	-313	-29	-23	9	-3	21	-71	0
658	0	0	-210	-646	-436	428	113	-541	-29	3	-25	27	42	-27	0
659	0	0	211	-644	-855	216	533	-749	110	46	36	126	81	118	0
660	0	0	376	-630	-1006	127	691	-818	11	44	5	11	133	155	0
661	0	0	464	-632	-1096	84	780	-864	67	44	23	38	240	108	0
662	0	0	149	-632	-781	241	465	-706	-9	112	-3	67	157	54	0
663	0	0	-366	-622	-256	494	-55	-439	-48	-36	-17	-54	7	-67	0
664	0	0	-711	-616	95	663	-403	-260	-79	50	-13	11	-54	-65	0
665	0	0	-950	-611	339	780	-644	-136	-85	-40	-36	13	-161	-153	0
666	0	0	-917	-609	308	763	-612	-150	-27	32	-58	7	-93	-108	0
667	0	0	-647	-611	36	629	-341	-287	21	-9	-21	31	3	-97	0
668	0	0	-191	-611	-420	401	114	-515	-1	89	-60	77	73	48	0
669	0	0	227	-609	-836	191	531	-722	42	21	9	13	126	100	0
670	0	0	436	-605	-1041	84	738	-823	38	54	-19	34	172	147	0
671	0	0	468	-599	-1067	65	767	-833	71	31	-17	7	164	102	0
672	0	0	72	-597	-669	262	370	-633	-81	15	-83	19	100	31	0
673	0	0	-305	-599	-294	452	-5	-446	-126	50	-15	-23	5	-97	0
674	0	0	-773	-595	178	684	-475	-208	-65	-31	-9	-62	-106	-97	0
675	0	0	-947	-589	358	768	-652	-115	-58	32	-58	48	-102	-143	0
676	0	0	-953	-587	366	770	-659	-110	-38	1	-122	27	-145	-110	0
677	0	0	-641	-583	58	612	-349	-262	-32	-7	-27	21	31	-108	0
678	0	0	-138	-582	-444	360	153	-513	56	87	-3	97	122	89	0
679	0	0	219	-582	-801	181	510	-691	58	38	54	7	110	192	0
680	0	0	475	-572	-1047	48	761	-809	67	112	1	48	226	147	0
681	0	0	390	-572	-962	91	676	-767	25	9	56	23	168	131	0
682	0	0	149	-566	-715	208	432	-640	-36	36	-29	54	60	-19	0
683	0	0	-332	-566	-234	449	-49	-400	-38	9	-23	89	32	-95	0
684	0	0	-744	-554	190	649	-467	-182	-87	36	-40	-23	-93	-180	0
685	0	0	-987	-568	419	777	-703	-74	-133	56	-79	27	-137	-182	0
686	0	0	-928	-562	366	745	-647	-98	-133	91	-65	27	-85	-40	0
687	0	0	-629	-562	67	595	-348	-247	-104	-17	-11	32	-27	-83	0
688	0	0	-106	-558	-452	332	173	-505	58	48	21	85	102	25	0
689	0	0	192	-547	-739	177	465	-643	-23	11	13	83	147	211	0
690	0	0	520	-564	-1084	22	802	-824	29	52	0	11	161	120	0
691	0	0	450	-564	-1014	57	732	-789	0	106	3	97	178	129	0
692	0	0	145	-566	-711	210	428	-638	-15	21	21	83	40	93	0
693	0	0	-338	-572	-234	455	-52	-403	-81	64	-87	56	-1	-31	0
694	0	0	-742	-566	176	654	-459	-195	-124	32	-17	0	-110	-87	0
695	0	0	-977	-578	399	777	-688	-89	-159	64	-81	13	-137	-188	0
696	0	0	-980	-583	397	781	-688	-93	-120	-21	-85	40	-118	-178	0
697	0	0	-629	-587	42	608	-335	-272	-67	40	-25	-54	7	-87	0
698	0	0	-169	-593	-424	381	127	-508	40	21	58	91	89	65	0
699	0	0	198	-595	-793	198	495	-694	38	135	13	79	112	54	0
700	0	0	444	-601	-1045	78	744	-823	60	42	-3	3	186	97	0
701	0	0	408	-618	-1026	105	717	-822	-3	79	42	93	219	161	0
702	0	0	190	-630	-820	220	505	-725	-7	-1	42	-32	97	69	0
703	0	0	-333	-655	-322	494	-5	-488	-23	42	-19	-7	40	-11	0
704	0	0	-773	-655	118	714	-445	-268	-116	-13	-5	-50	-116	-131	0
705	0	0	-967	-673	294	820	-630	-189	-106	83	-58	-3	-73	-131	0
706	0	0	-998	-688	310	843	-654	-189	-65	27	-52	73	-126	-81	0
707	0	0	-693	-688	5	690	-349	-341	-89	27	-42	-19	-25	-54	0
708	0	0	-202	-704	-502	453	150	-603	19	64	-19	13	56	87	0
709	0	0	111	-715	-826	302	468	-770	-17	46	-48	21	106	21	0
710	0	0	374	-737	-1111	181	742	-924	81	128	-25	89	199	147	0
711	0	0	357	-746	-1103	194	730	-924	-60	58	-52	-7	172	58	0
712	0	0	111	-754	-865	321	488	-809	21	52	-42	73	46	73	0
713	0	0	-450	-777	-327	613	-61	-552	27	9	-44	9	-40	-34	0
714	0	0	-856	-777	79	816	-467	-349	-157	-13	-85	-85	-89	-129	0
715	0	0	-1031	-787	244	909	-637	-271	-31	79	-100	17	-155	-157	0
716	0	0	-1035	-787	248	911	-641	-269	-91	38	-34	-100	-3	-141	0
717	0	0	-782	-793	-11	787	-385	-402	-110	-29	-71	-44	-89	-143	0
718	0	0	-246	-795	-549	520	151	-672	27	64	36	-32	143	46	0
719	0	0	62	-801	-863	369	462	-832	3	-17	-27	64	54	145	0
720	0	0	419	-803	-1222	192	820	-1012	126	91	13	89	137	230	0
721	0	0	347	-801	-1148	227	747	-974	95	-13	73	36	85	182	0
722	0	0	0	-805	-805	402	402	-805	-34	-19	-34	-42	32	46	0
723	0	0	-400	-805	-405	602	2	-605	108	-15	-9	83	-34	-40	0
724	0	0	-928	-797	131	862	-529	-333	-126	-56	-73	-71	-73	-207	0
725	0	0	-973	-791	182	882	-577	-304	-69	93	-44	0	-168	-116	0
726	0	0	-1074	-783	291	928	-682	-246	-106	75	-32	9	-29	-122	0
727	0	0	-723	-785	-62	754	-330	-423	-85	-60	-54	5	-89	-52	0
728	0	0	-220	-776	-556	498	168	-666	62	79	60	31	104	23	0
729	0	0	25	-770	-795	372	410	-782	-32	21	-32	-1	137	5	0
730	0	0	369	-746	-1115	188	742	-930	170	71	-1	98	110	162	0
731	0	0	295	-735	-1030	220	662	-882	21	62	-3	54	133	116	0
732	0	0	56	-737	-793	340	424	-765	-50	-13	-83	27	-11	-21	0
733	0	0	-411	-719	-308	565	-51	-513	9	23	42	155	-25	-29	0
734	0	0	-855	-702	153	778	-504	-274	-172	-3	-81	31	-153	-213	0
735	0	0	-1064	-680	384	872	-724	-148	-85	15	-34	-31	-97	-205	0
736	0	0	-946	-675	271	810	-608	-202	-42	29	3	42	-75	-155	0
737	0	0	-746	-669	77	707	-411	-296	-17	-7	-34	71	-62	-64	0
738	0	0	-177	-638	-461	407	142	-549	-21	38	5	-52	102	-48	0
739	0	0	130	-636	-766	253	448	-701	40	114	-17	42	143	131	0
740	0	0	425	-620	-1045	97	735	-832	34	9	42	3	97	131	0
741	0	0	354	-614	-968	130	661	-791	3	-25	-7	23	192	131	0
742	0	0	126	-601	-727	237	426	-664	25	126	-67	73	118	44	0
743	0	0	-394	-591	-197	492	-98	-394	-36	58	-93	31	-93	-124	0
744	0	0	-734	-585	149	659	-441	-218	-75	97	-25	69	-71	-188	0
745	0	0	-950	-574	376	762	-663	-99	-139	79	-31	9	-184	-186	0
746	0	0	-973	-574	399	773	-686	-87	-112	-32	-48	5	-114	-112	0
747	0	0	-618	-556	62	587	-340	-247	-118	-29	-34	-1	-34	-100	0
748	0	0	-122	-554	-432	338	155	-493	62	85	15	83	64	19	0
749	0	0	162	-549	-711	193	436	-630	-9	-3	-32	-44	64	95	0
750	0	0	531	-541	-1072	5	801	-806	75	31	23	67	205	128	0
751	0	0	429	-535	-964	53	696	-749	-5	77	42	44	135	236	0
752	0	0	145	-537	-682	196	413	-609	62	-85	-135	-64	32	-17	0
753	0	0	-258	-523	-265	390	3	-394	38	60	34	79	19	-1	0
754	0	0	-775	-525	250	650	-512	-137	-161	-36	-75	-48	-128	-174	0
755	0	0	-852	-517	335	684	-593	-91	-62	19	-32	-1	-126	-182	0
756	0	0	-948	-514	434	731	-691	-40	-87	0	-73	40	-97	-100	0
757	0	0	-583	-510	73	546	-328	-218	-118	31	-85	-11	-42	-135	0
758	0	0	-95	-508	-413	301	159	-460	46	67	-38	40	139	42	0
759	0	0	279	-504	-783	112	531	-643	25	9	-52	11	141	83	0
760	0	0	537	-506	-1043	-15	790	-774	40	62	-32	48	161	199	0
761	0	0	454	-502	-956	24	705	-729	131	-31	19	71	62	164	0
762	0	0	182	-498	-680	158	431	-589	-31	7	17	7	40	44	0
763	0	0	-256	-496	-240	376	-8	-368	-64	54	-32	-40	0	-50	0
764	0	0	-647	-502	145	574	-396	-178	-65	60	-23	13	17	-131	0
765	0	0	-917	-500	417	708	-667	-41	-124	-38	-54	-15	-178	-131	0
766	0	0	-827	-500	327	663	-577	-86	-56	64	36	58	-69	-89	0
767	0	0	-697	-496	201	596	-449	-147	-118	-34	-73	-42	-67	-71	0
768	0	0	-33	-494	-461	263	214	-477	102	21	56	13	83	62	0
769	0	0	184	-496	-680	156	432	-588	42	11	-7	54	124	97	0
770	0	0	560	-485	-1045	-37	802	-765	34	56	-15	27	133	145	0
771	0	0	460	-494	-954	17	707	-724	13	56	7	65	151	65	0
772	0	0	155	-498	-653	171	404	-575	-7	60	11	27	112	46	0
773	0	0	-304	-490	-186	397	-59	-338	-75	-1	-23	11	-79	-79	0
774	0	0	-716	-486	230	601	-473	-128	-120	44	-48	17	-131	-102	0
775	0	0	-987	-483	504	735	-745	10	-135	-13	-97	-58	-112	-238	0
776	0	0	-888	-481	407	684	-647	-37	-58	50	-50	58	-79	-129	0
777	0	0	-630	-485	145	557	-387	-170	-75	-32	-29	-25	-48	-40	0
778	0	0	-126	-488	-362	307	118	-425	19	-15	31	42	58	81	0
779	0	0	223	-481	-704	129	463	-592	19	98	23	95	110	128	0
780	0	0	491	-479	-970	-6	730	-724	97	64	-32	3	155	73	0
781	0	0	470	-486	-956	8	713	-721	65	71	17	54	151	71	0
782	0	0	126	-483	-609	178	367	-546	-7	23	-27	-36	73	44	0
783	0	0	-345	-490	-145	417	-100	-317	-155	21	-42	-77	-71	-141	0
784	0	0	-751	-490	261	620	-506	-114	-11	7	-62	71	-141	-97	0
785	0	0	-973	-496	477	734	-725	-9	-83	0	-85	-13	-104	-176	0
786	0	0	-880	-498	382	689	-631	-58	-81	46	9	-15	-98	-225	0
787	0	0	-589	-494	95	541	-342	-199	-36	44	-58	38	-15	-71	0
788	0	0	-130	-492	-362	311	116	-427	27	-29	-9	23	-25	19	0
789	0	0	219	-492	-711	136	465	-601	23	31	-1	50	129	98	0
790	0	0	508	-496	-1004	-6	756	-750	67	32	44	40	209	199	0
791	0	0	479	-498	-977	9	728	-737	5	56	-64	13	170	44	0
792	0	0	155	-498	-653	171	404	-575	21	-7	-44	71	19	64	0
793	0	0	-338	-504	-166	421	-86	-335	-17	1	-64	3	-9	-85	0
794	0	0	-744	-519	225	631	-484	-147	-98	34	-77	-27	-128	-182	0
795	0	0	-967	-510	457	738	-712	-26	-128	3	-116	-15	-151	-192	0
796	0	0	-876	-504	372	690	-624	-66	-36	44	-64	40	-104	-147	0
797	0	0	-645	-517	128	581	-386	-194	-67	-31	5	3	-42	-54	0
798	0	0	-188	-517	-329	352	70	-423	-56	5	-77	-38	19	-38	0
799	0	0	229	-510	-739	140	484	-624	77	98	-21	91	174	71	0
800	0	0	429	-504	-933	37	681	-718	46	65	-44	48	192	108	0
801	0	0	475	-500	-975	12	725	-737	32	-1	36	25	186	128	0
802	0	0	70	-512	-582	221	326	-547	-64	7	-98	11	100	15	0
803	0	0	-303	-512	-209	407	-47	-360	29	27	-54	25	-21	-98	0
804	0	0	-778	-517	261	647	-519	-128	-153	36	-97	-15	-85	-108	0
805	0	0	-897	-508	389	702	-643	-59	-85	60	-50	-15	-42	-184	0
806	0	0	-874	-525	349	699	-611	-88	-56	-15	-29	19	-52	-145	0
807	0	0	-620	-527	93	573	-356	-217	-27	21	-69	-71	11	-62	0
808	0	0	-109	-516	-407	312	149	-461	67	56	-27	46	129	42	0
809	0	0	223	-529	-752	153	487	-640	5	50	-17	-1	102	126	0
810	0	0	509	-517	-1026	4	767	-771	147	42	-5	48	186	188	0
811	0	0	412	-519	-931	53	671	-725	58	7	-29	5	172	116	0
812	0	0	207	-516	-723	154	465	-619	83	56	-32	83	104	11	0
813	0	0	-390	-516	-126	453	-132	-321	-124	31	-34	-17	0	-21	0
814	0	0	-682	-516	166	599	-424	-175	-64	31	-67	21	-135	-100	0
815	0	0	-969	-519	450	744	-709	-34	-46	-32	-38	11	-182	-162	0
816	0	0	-899	-527	372	713	-635	-77	-62	19	-108	71	-98	-174	0
817	0	0	-645	-521	124	583	-384	-198	-52	-25	-25	-46	-9	-100	0
818	0	0	-103	-516	-413	309	155	-464	23	77	-65	102	89	67	0
819	0	0	270	-519	-789	124	529	-654	85	60	-19	131	203	73	0
820	0	0	462	-519	-981	28	721	-750	110	-7	-32	42	151	128	0
821	0	0	489	-521	-1010	16	749	-765	95	71	0	42	128	172	0
822	0	0	130	-531	-661	200	395	-596	-60	42	-73	65	19	23	0
823	0	0	-343	-527	-184	435	-79	-355	-38	54	-81	79	-56	-34	0
824	0	0	-754	-529	225	641	-489	-152	-48	77	-112	48	-52	-139	0
825	0	0	-949	-523	426	736	-687	-48	-141	50	-56	-36	-93	-172	0
826	0	0	-924	-519	405	721	-664	-57	-100	38	-71	31	-106	-162	0
827	0	0	-628	-506	122	567	-375	-192	-52	73	-97	34	83	-168	0
828	0	0	-52	-494	-442	273	195	-468	126	21	13	44	104	27	0
829	0	0	198	-490	-688	146	443	-589	-13	5	-19	31	122	73	0
830	0	0	461	-477	-938	8	699	-707	19	40	11	62	110	232	0
831	0	0	469	-475	-944	3	706	-709	77	23	34	71	164	135	0
832	0	0	202	-467	-669	132	435	-568	15	48	-32	31	122	23	0
833	0	0	-310	-455	-145	382	-82	-300	-100	48	-23	95	-29	-36	0
834	0	0	-704	-448	256	576	-480	-96	-118	36	-91	1	-81	-190	0
835	0	0	-897	-432	465	664	-681	16	-97	-11	-83	11	-27	-209	0
836	0	0	-897	-444	453	670	-675	4	-44	-32	-62	17	-69	-170	0
837	0	0	-548	-440	108	494	-328	-166	-52	110	7	112	32	-34	0
838	0	0	-53	-444	-391	248	169	-417	-9	15	-32	65	69	13	0
839	0	0	329	-448	-777	59	553	-612	44	100	9	114	178	159	0
840	0	0	578	-440	-1018	-69	798	-729	32	106	34	91	114	176	0
841	0	0	471	-442	-913	-14	692	-677	27	-5	50	-29	215	44	0
842	0	0	203	-417	-620	107	411	-518	21	-27	-36	44	65	58	0
843	0	0	-280	-411	-131	345	-74	-271	-29	62	-79	60	-13	-27	0
844	0	0	-675	-386	289	530	-482	-48	-83	32	-54	46	-102	-139	0
845	0	0	-882	-368	514	625	-698	73	-122	67	-32	1	-87	-186	0
846	0	0	-836	-351	485	593	-660	67	-60	5	-48	-9	-9	-151	0
847	0	0	-461	-316	145	388	-303	-85	-11	-3	-46	23	-44	-32	0
848	0	0	-6	-308	-302	157	148	-305	38	83	-17	-9	126	52	0
849	0	0	384	-312	-696	-36	540	-504	73	87	-5	83	116	166	0
850	0	0	613	-304	-917	-154	765	-610	100	17	0	52	141	176	0
851	0	0	520	-292	-812	-114	666	-552	-1	-7	-65	-5	197	50	0
852	0	0	301	-292	-593	-4	447	-442	27	77	-13	102	60	79	0
853	0	0	-229	-294	-65	261	-82	-179	-73	-25	-44	-9	-3	-155	0
854	0	0	-612	-296	316	454	-464	10	-67	13	-27	38	-62	-106	0
855	0	0	-867	-291	576	579	-721	142	-137	25	-65	-81	-85	-176	0
856	0	0	-783	-298	485	540	-634	93	-106	13	-56	-23	-98	-161	0
857	0	0	-511	-300	211	405	-361	-44	-112	-9	-48	-34	-44	-116	0
858	0	0	17	-316	-333	149	175	-324	34	52	-7	44	89	64	0
859	0	0	287	-314	-601	13	444	-457	23	-32	-32	-23	145	62	0
860	0	0	580	-320	-900	-130	740	-610	73	62	-56	-15	147	149	0
861	0	0	536	-333	-869	-101	702	-601	91	-5	-44	19	118	97	0
862	0	0	264	-345	-609	40	436	-477	0	32	21	50	77	-58	0
863	0	0	-256	-356	-100	306	-78	-228	3	9	-52	60	-110	-95	0
864	0	0	-672	-362	310	517	-491	-26	-73	34	-32	32	-120	-81	0
865	0	0	-872	-360	512	616	-692	76	-75	-32	-114	5	-261	-248	0
866	0	0	-783	-374	409	578	-596	17	-31	38	-17	40	-133	-149	0
867	0	0	-601	-382	219	491	-410	-81	-42	-23	-75	25	-25	-56	0
868	0	0	-31	-399	-368	215	168	-383	21	15	19	50	29	5	0
869	0	0	242	-413	-655	85	448	-534	71	62	-56	54	188	110	0
870	0	0	580	-434	-1014	-73	797	-724	65	17	42	34	137	182	0
871	0	0	454	-467	-921	6	687	-694	-5	-32	17	-1	135	95	0
872	0	0	237	-486	-723	124	480	-604	34	122	19	52	97	48	0
873	0	0	-291	-494	-203	392	-44	-348	-91	50	-7	42	-31	0	0
874	0	0	-693	-498	195	595	-444	-151	-50	-19	-36	-3	-58	-97	0
875	0	0	-872	-504	368	688	-620	-68	-110	0	-29	-19	-120	-166	0
876	0	0	-882	-496	386	689	-634	-55	-65	7	-69	-19	-110	-153	0
877	0	0	-575	-506	69	540	-322	-218	-77	7	-7	15	-42	-93	0
878	0	0	-174	-517	-343	345	84	-430	-19	58	-85	64	135	-27	0
879	0	0	351	-527	-878	88	614	-702	110	7	79	73	118	162	0
880	0	0	456	-527	-983	35	719	-755	64	-3	25	0	228	100	0
881	0	0	497	-517	-1014	10	755	-765	71	0	-38	-19	139	116	0
882	0	0	144	-525	-669	190	406	-597	17	21	48	73	131	75	0
883	0	0	-324	-531	-207	427	-58	-369	-50	-7	-50	5	-95	-60	0
884	0	0	-709	-527	182	618	-445	-172	-91	46	-56	-13	-75	-73	0
885	0	0	-959	-527	432	743	-695	-47	-143	77	-89	27	-114	-182	0
886	0	0	-872	-541	331	706	-601	-105	-48	67	-73	-9	-151	-133	0
887	0	0	-614	-543	71	578	-342	-236	-17	54	-5	15	19	-62	0
888	0	0	-140	-543	-403	341	131	-473	31	-11	-34	23	108	-5	0
889	0	0	238	-543	-781	152	509	-662	25	32	42	54	67	104	0
890	0	0	471	-535	-1006	32	738	-770	108	13	50	52	145	153	0
891	0	0	456	-541	-997	42	726	-769	97	62	13	25	211	122	0
892	0	0	110	-545	-655	217	382	-600	-50	-32	-25	-19	93	13	0
893	0	0	-351	-543	-192	447	-79	-367	-48	58	-31	112	-50	-32	0
894	0	0	-692	-537	155	614	-423	-191	-52	-9	0	54	-83	-184	0
895	0	0	-861	-547	314	704	-587	-116	-46	38	-38	21	-77	-188	0
896	0	0	-894	-549	345	721	-619	-102	-102	-11	-48	3	-98	-79	0
897	0	0	-560	-549	11	554	-285	-269	-79	-5	-5	3	-67	-69	0
898	0	0	-62	-556	-494	309	216	-525	102	71	29	73	73	-3	0
899	0	0	273	-543	-816	135	544	-679	73	50	3	25	153	161	0
900	0	0	502	-547	-1049	22	775	-798	54	120	29	89	131	54	0
901	0	0	463	-543	-1006	40	734	-774	50	27	-56	25	141	65	0
902	0	0	180	-533	-713	176	446	-623	87	44	-52	102	56	31	0
903	0	0	-381	-549	-168	465	-106	-358	-58	-21	-65	11	-75	-102	0
904	0	0	-753	-550	203	651	-478	-173	-129	19	-52	29	-151	-83	0
905	0	0	-959	-558	401	758	-680	-78	-77	-1	-27	-25	-135	-197	0
906	0	0	-918	-560	358	739	-638	-101	-147	112	-60	38	-108	-155	0
907	0	0	-567	-562	5	564	-286	-278	-62	0	-40	19	9	-97	0
908	0	0	-172	-558	-386	365	107	-472	1	7	-29	-15	50	-7	0
909	0	0	219	-570	-789	175	504	-679	56	-29	-31	46	48	81	0
910	0	0	442	-562	-1004	60	723	-783	54	44	-3	27	143	112	0
911	0	0	403	-574	-977	85	690	-775	13	27	-52	58	81	116	0
912	0	0	169	-572	-741	201	455	-656	3	-42	5	32	52	56	0
913	0	0	-353	-562	-209	457	-72	-385	-19	-7	-62	52	-19	-97	0
914	0	0	-753	-519	234	636	-493	-142	-108	-29	-44	-36	-162	-141	0
915	0	0	-876	-467	409	671	-642	-29	-83	-9	-73	0	-174	-195	0
916	0	0	-804	-413	391	608	-597	-11	-56	25	-13	7	-71	-77	0
917	0	0	-481	-353	128	417	-304	-112	-65	7	7	-36	-11	-42	0
918	0	0	33	-273	-306	120	169	-289	-13	34	-71	36	91	11	0
919	0	0	431	-141	-572	-145	501	-356	1	1	-17	7	166	135	0
920	0	0	889	65	-824	-477	856	-379	93	65	-23	56	178	118	0
921	0	0	818	306	-512	-562	665	-103	93	-7	-38	29	184	106	0
922	0	0	687	585	-102	-636	394	241	-23	-19	-50	-46	25	7	0
923	0	0	373	873	500	-623	-63	686	-69	38	15	13	93	-73	0
924	0	0	139	1233	1094	-686	-477	1163	-104	-1	-162	9	-153	-205	0
925	0	0	74	1563	1489	-818	-707	1526	-69	-3	-67	-11	-137	-174	0
926	0	0	289	1875	1586	-1082	-648	1730	-65	21	-100	-11	-106	-149	0
927	0	0	734	2062	1328	-1398	-297	1695	25	31	-56	0	-62	-3	0
928	0	0	1230	2081	851	-1655	189	1466	50	1	32	29	52	58	0
929	0	0	1486	1926	440	-1706	523	1183	77	-7	-32	46	114	122	0
930	0	0	1674	1714	40	-1694	817	877	27	11	-15	17	190	124	0
931	0	0	1417	1309	-108	-1363	762	600	102	11	19	71	151	157	0
932	0	0	780	682	-98	-731	439	292	-40	17	-13	-3	46	29	1
933	0	0	-22	38	60	-8	-41	49	-15	-3	19	38	-36	-42	0
934	0	0	-697	-502	195	599	-446	-153	-133	32	-44	-1	-7	-199	0
935	0	0	-1112	-948	164	1030	-638	-392	-100	81	-67	60	-104	-122	0
936	0	0	-1163	-1117	46	1140	-604	-535	-65	-27	-23	-27	-48	-162	0
937	0	0	-929	-1241	-312	1085	-308	-776	-75	52	21	-9	-38	-38	0
938	0	0	-489	-1338	-849	913	180	-1093	13	52	21	62	56	46	0
939	0	0	-186	-1369	-1183	777	498	-1276	48	34	27	9	170	139	0
940	0	0	89	-1278	-1367	594	728	-1322	15	-17	7	-13	124	85	0
941	0	0	134	-1127	-1261	496	697	-1194	48	75	38	46	217	155	0
942	0	0	-120	-1002	-882	561	381	-942	-21	1	-50	-13	67	71	0
943	0	0	-508	-888	-380	698	-64	-634	-3	98	-77	48	-13	-114	0
944	0	0	-944	-822	122	883	-533	-350	-120	46	-118	-31	-135	-188	0
945	0	0	-1087	-789	298	938	-692	-245	-40	54	-11	-11	-157	-145	0
946	0	0	-1050	-758	292	904	-671	-233	-159	11	-126	11	-112	-174	0
947	0	0	-632	-727	-95	679	-268	-411	40	29	-3	60	-19	-50	0
948	0	0	-254	-700	-446	477	96	-573	15	52	-15	36	77	75	0
949	0	0	210	-686	-896	238	553	-791	170	1	-15	60	217	122	0
950	0	0	382	-677	-1059	147	720	-868	77	46	42	75	223	108	0
951	0	0	328	-682	-1010	177	669	-846	56	27	-60	15	58	102	0
952	0	0	3	-677	-680	337	341	-678	3	-1	-13	62	85	1	0
953	0	0	-423	-679	-256	551	-83	-467	-11	19	17	60	3	-54	0
954	0	0	-770	-679	91	724	-430	-294	-77	65	-36	-13	-65	-149	0
955	0	0	-952	-677	275	814	-613	-201	-67	-9	-54	42	-116	-242	0
956	0	0	-940	-655	285	797	-612	-185	15	-25	-29	0	-97	-164	0
957	0	0	-632	-661	-29	646	-301	-345	-44	58	-7	25	-11	-71	0
958	0	0	-145	-657	-512	401	183	-584	21	58	-85	60	46	-3	0
959	0	0	220	-653	-873	216	546	-763	89	46	38	104	161	110	0
960	0	0	409	-646	-1055	118	732	-850	-1	81	-27	36	75	108	0
961	0	0	392	-649	-1041	128	716	-845	110	93	-15	42	155	81	0
962	0	0	-7	-647	-640	327	316	-643	3	-25	-15	0	32	31	0
963	0	0	-396	-638	-242	517	-77	-440	17	19	-17	-19	11	-85	0
964	0	0	-821	-626	195	723	-508	-215	-162	7	-85	1	-81	-213	0
965	0	0	-989	-636	353	812	-671	-141	-106	-15	-54	-31	-91	-213	0
966	0	0	-1033	-636	397	834	-715	-119	-133	-36	-62	-13	-104	-122	0
967	0	0	-588	-628	-40	608	-274	-334	3	-15	-60	-34	-21	-75	0
968	0	0	-229	-628	-399	428	85	-513	-27	42	-46	56	73	1	0
969	0	0	282	-618	-900	168	591	-759	114	-13	-36	17	114	108	0
970	0	0	437	-622	-1059	92	748	-840	97	85	46	-9	223	211	0
971	0	0	319	-614	-933	147	626	-773	-42	21	-40	-7	135	110	0
972	0	0	171	-618	-789	223	480	-703	54	17	42	54	69	79	0
973	0	0	-400	-601	-201	500	-99	-401	-128	87	36	27	19	5	0
974	0	0	-856	-595	261	725	-558	-167	-159	-50	-81	-36	-180	-162	0
975	0	0	-965	-595	370	780	-667	-112	-25	69	-64	79	-133	-151	0
976	0	0	-961	-591	370	776	-665	-110	-97	-56	-27	-56	-139	-161	0
977	0	0	-622	-591	31	606	-326	-280	-31	-13	-89	81	-81	-93	0
978	0	0	-213	-589	-376	401	81	-482	38	-25	-52	98	67	17	0
979	0	0	198	-591	-789	196	493	-690	54	-7	-9	-34	100	89	0
980	0	0	404	-589	-993	92	698	-791	-5	83	9	5	211	166	0
981	0	0	412	-589	-1001	88	706	-795	83	19	-36	31	118	62	0
982	0	0	112	-578	-690	233	401	-634	62	9	34	-17	58	102	0
983	0	0	-428	-589	-161	508	-133	-375	-38	3	-112	52	-91	-110	0
984	0	0	-711	-583	128	647	-419	-227	-31	-7	-15	153	-205	-108	0
985	0	0	-979	-574	405	776	-692	-84	-89	-21	-46	-42	-176	-195	0
986	0	0	-872	-564	308	718	-590	-128	-85	-5	-1	42	-162	-93	0
987	0	0	-639	-560	79	599	-359	-240	-25	-21	-1	-32	-19	-137	0
988	0	0	-105	-562	-457	333	176	-509	46	27	13	77	85	-31	0
989	0	0	239	-558	-797	159	518	-677	110	15	21	9	145	102	0
990	0	0	456	-560	-1016	52	736	-788	58	64	3	7	73	230	0
991	0	0	454	-556	-1010	51	732	-783	102	9	75	7	170	129	0
992	0	0	74	-552	-626	239	350	-589	1	-44	-46	36	56	-19	0
993	0	0	-375	-537	-162	456	-106	-349	-69	-25	-89	-95	-67	-118	0
994	0	0	-764	-539	225	651	-494	-157	-56	27	-133	52	-40	-205	0
995	0	0	-1053	-539	514	796	-783	-12	-188	-23	-34	-67	-143	-205	0
996	0	0	-907	-535	372	721	-639	-81	15	-17	40	-17	-98	-141	0
997	0	0	-616	-527	89	571	-352	-219	-34	21	23	3	-23	-21	0
998	0	0	-157	-531	-374	344	108	-452	19	-69	-50	-62	0	-46	0
999	0	0	250	-533	-783	141	516	-658	73	42	56	71	170	157	0
1000	0	0	390	-543	-933	76	661	-738	31	3	-112	58	149	110	0
1001	0	0	461	-543	-1004	41	732	-773	87	73	-42	-1	120	129	0
1002	0	0	89	-539	-628	225	358	-583	31	-32	-3	-1	114	32	0
1003	0	0	-406	-543	-137	474	-134	-340	-85	-5	-79	-77	-65	-174	0
1004	0	0	-849	-535	314	692	-581	-110	-81	19	-38	73	-34	-143	0
1005	0	0	-930	-529	401	729	-665	-64	-112	25	-77	-7	-147	-226	0
1006	0	0	-860	-527	333	693	-596	-97	-15	13	-73	29	-58	-102	0
1007	0	0	-585	-523	62	554	-323	-230	7	-7	-44	17	11	0	0
1008	0	0	-93	-527	-434	310	170	-480	32	17	-27	50	98	-17	0
1009	0	0	266	-525	-791	129	528	-658	7	52	-27	46	159	145	0
1010	0	0	440	-531	-971	45	705	-751	60	15	29	62	188	157	0
1011	0	0	406	-527	-933	60	669	-730	48	83	-85	19	184	112	0
1012	0	0	136	-517	-653	190	394	-585	-5	1	31	40	79	38	0
1013	0	0	-398	-527	-129	462	-134	-328	-73	1	-87	15	-44	-89	0
1014	0	0	-748	-539	209	643	-478	-165	-75	42	-48	-17	-21	-186	0
1015	0	0	-938	-543	395	740	-666	-74	-65	-3	-19	25	-120	-201	0
1016	0	0	-952	-547	405	749	-678	-71	-157	5	-114	34	-164	-122	0
1017	0	0	-577	-550	27	563	-302	-261	-46	3	13	0	-3	-69	0
1018	0	0	-120	-560	-440	340	160	-500	-40	50	38	97	102	77	0
1019	0	0	256	-552	-808	148	532	-680	-17	-17	-19	-21	114	69	0
1020	0	0	514	-572	-1086	29	800	-829	56	85	25	97	139	213	0
1021	0	0	427	-583	-1010	78	718	-796	54	44	-23	79	151	65	0
1022	0	0	31	-609	-640	289	335	-624	-42	0	-65	29	34	65	0
1023	0	0	-359	-620	-261	489	-49	-440	-75	0	3	65	-29	-42	0
1024	0	0	-847	-646	201	746	-524	-222	-79	11	-85	31	-93	-244	0
1025	0	0	-1042	-647	395	844	-718	-126	-143	-44	-71	-38	-131	-211	0
1026	0	0	-1033	-669	364	851	-698	-152	-143	15	-75	17	-135	-112	0
1027	0	0	-660	-675	-15	667	-322	-345	-27	40	-38	73	-29	-36	0
1028	0	0	-183	-679	-496	431	156	-587	13	-17	-1	1	40	62	0
1029	0	0	211	-704	-915	246	563	-809	38	102	23	50	157	178	0
1030	0	0	346	-717	-1063	185	704	-890	62	21	-79	36	186	159	0
1031	0	0	342	-723	-1065	190	703	-894	27	9	-46	-25	17	118	0
1032	0	0	-35	-741	-706	388	335	-723	-15	36	-48	110	118	60	0
1033	0	0	-479	-746	-267	612	-106	-506	-91	-25	-50	-69	-106	-97	0
1034	0	0	-856	-758	98	807	-477	-330	-67	52	-21	34	-122	-89	0
1035	0	0	-1097	-758	339	927	-718	-209	-87	-50	-42	-104	-147	-133	0
1036	0	0	-1012	-766	246	889	-629	-260	-52	32	-11	31	-166	-71	0
1037	0	0	-612	-774	-162	693	-225	-468	17	36	-11	-1	23	-65	0
1038	0	0	-271	-787	-516	529	122	-651	-31	9	1	-46	13	17	0
1039	0	0	173	-781	-954	304	563	-867	42	44	-7	21	48	110	0
1040	0	0	357	-787	-1144	215	750	-965	97	54	19	17	155	180	0
1041	0	0	301	-791	-1092	245	696	-941	89	3	-29	-17	112	161	0
1042	0	0	37	-791	-828	377	432	-809	48	34	-19	-50	116	85	0
1043	0	0	-512	-787	-275	649	-118	-531	-56	-13	-65	50	-32	-73	0
1044	0	0	-841	-787	54	814	-447	-366	-106	-87	-54	-58	-149	-157	0
1045	0	0	-1035	-785	250	910	-642	-267	-64	11	-31	-17	-64	-161	0
1046	0	0	-996	-777	219	886	-607	-279	-112	-15	-50	-13	-195	-93	0
1047	0	0	-563	-766	-203	664	-180	-484	44	-42	21	-21	-65	-21	0
1048	0	0	-245	-768	-523	506	139	-645	17	1	64	-48	137	139	0
1049	0	0	223	-752	-975	264	599	-863	38	75	-89	75	54	151	0
1050	0	0	469	-739	-1208	135	838	-973	77	11	-19	98	100	180	0
1051	0	0	419	-719	-1138	150	778	-928	-34	-42	17	-11	85	122	0
1052	0	0	93	-704	-797	305	445	-750	-31	73	-36	-7	120	104	0
1053	0	0	-365	-690	-325	527	-20	-507	-46	-13	-58	0	-77	-129	0
1054	0	0	-736	-686	50	711	-393	-318	-98	34	-118	48	-108	-199	0
1055	0	0	-938	-657	281	797	-609	-188	-79	97	-52	29	-73	-112	0
1056	0	0	-886	-646	240	766	-563	-203	-102	-56	-139	-32	-135	-203	0
1057	0	0	-508	-634	-126	571	-191	-380	21	-29	-40	64	23	-21	0
1058	0	0	-77	-622	-545	349	234	-583	0	-38	-44	71	112	-44	0
1059	0	0	306	-605	-911	149	608	-758	-31	-19	-7	32	69	114	0
1060	0	0	487	-585	-1072	49	779	-828	-21	-29	-11	52	205	114	0
1061	0	0	494	-574	-1068	40	781	-821	3	-15	19	-7	166	143	0
1062	0	0	216	-560	-776	172	496	-668	-27	0	-89	52	67	17	0
1063	0	0	-235	-547	-312	391	38	-429	-7	-1	-71	71	-25	-44	0
1064	0	0	-711	-549	162	630	-436	-193	-172	-38	-64	-89	-112	-112	0
1065	0	0	-835	-531	304	683	-569	-113	-40	27	-13	-50	-73	-174	0
1066	0	0	-825	-529	296	677	-560	-116	-153	7	-83	7	-135	-100	0
1067	0	0	-491	-514	-23	502	-234	-268	-112	-23	-71	-69	-62	-21	0
1068	0	0	15	-506	-521	245	268	-513	-25	17	-19	77	71	133	0
1069	0	0	345	-498	-843	76	594	-670	-5	13	3	-1	131	131	0
1070	0	0	625	-492	-1117	-66	871	-804	48	34	-1	69	137	155	0
1071	0	0	493	-494	-987	0	740	-740	36	1	-48	9	168	87	0
1072	0	0	213	-483	-696	135	454	-589	46	-38	-77	36	23	34	0
1073	0	0	-307	-485	-178	396	-64	-331	-89	11	-40	29	-29	-174	0
1074	0	0	-684	-479	205	581	-444	-137	-129	9	-100	-46	-157	-225	0
1075	0	0	-843	-471	372	657	-607	-49	-116	25	23	-64	-108	-159	0
1076	0	0	-812	-461	351	636	-581	-55	-85	-36	-19	-17	-79	-155	0
1077	0	0	-490	-461	29	475	-259	-216	-29	93	-143	40	15	-48	0
1078	0	0	47	-457	-504	205	275	-480	17	58	34	-7	46	54	0
1079	0	0	312	-450	-762	69	537	-606	15	-3	19	-52	110	126	0
1080	0	0	584	-453	-1037	-65	810	-745	81	0	-3	-44	110	153	0
1081	0	0	459	-448	-907	-5	683	-677	25	-50	31	-52	79	126	0
1082	0	0	202	-444	-646	121	424	-545	-50	60	-73	-56	34	7	0
1083	0	0	-326	-442	-116	384	-105	-279	-67	29	-65	25	-100	-95	0
1084	0	0	-715	-450	265	582	-490	-92	-91	7	-60	-58	-93	-184	0
1085	0	0	-905	-444	461	674	-683	8	-135	-87	-25	-98	-205	-170	0
1086	0	0	-747	-422	325	584	-536	-48	-38	15	-44	-56	-110	-126	0
1087	0	0	-481	-419	62	450	-271	-178	31	56	0	56	-11	9	0
1088	0	0	-30	-419	-389	224	179	-404	44	-34	-129	38	-5	-81	0
1089	0	0	365	-426	-791	30	578	-608	31	9	38	13	188	162	0
1090	0	0	557	-436	-993	-60	775	-714	95	-1	-23	-25	124	180	0
1091	0	0	458	-446	-904	-6	681	-675	13	-36	5	23	104	166	0
1092	0	0	202	-442	-644	120	423	-543	7	13	-87	-11	23	-32	0
1093	0	0	-262	-442	-180	352	-41	-311	-32	21	0	-9	-56	-71	0
1094	0	0	-748	-442	306	595	-527	-68	-112	-7	-77	-21	-159	-178	0
1095	0	0	-796	-434	362	615	-579	-36	-1	52	-46	-34	-31	-168	0
1096	0	0	-843	-436	407	639	-625	-14	-100	-21	-116	-5	-91	-197	0
1097	0	0	-466	-434	32	450	-249	-201	-60	52	-13	-69	23	-85	0
1098	0	0	-103	-430	-327	266	112	-378	-21	-64	-75	52	5	5	0
1099	0	0	423	-426	-849	1	636	-637	129	-5	17	91	58	73	0
1100	0	0	528	-426	-954	-51	741	-690	73	-52	-13	13	114	102	0
1101	0	0	524	-434	-958	-45	741	-696	77	23	-36	13	116	128	0
1102	0	0	126	-440	-566	157	346	-503	21	-21	-64	-3	64	0	0
1103	0	0	-293	-434	-141	363	-76	-287	-46	1	-56	-23	-89	-126	0
1104	0	0	-699	-432	267	565	-483	-82	-77	-44	32	-15	-104	-178	0
1105	0	0	-825	-436	389	630	-607	-23	-77	-34	-73	-13	-215	-182	0
1106	0	0	-804	-442	362	623	-583	-40	-97	-54	-67	-40	-128	-128	0
1107	0	0	-482	-440	42	461	-262	-199	-36	-34	-34	23	-23	-48	0
1108	0	0	27	-432	-459	202	243	-445	-77	5	-31	-32	48	27	0
1109	0	0	326	-430	-756	52	541	-593	-23	91	7	67	157	139	0
1110	0	0	588	-432	-1020	-78	804	-726	13	-21	3	-106	128	141	0
1111	0	0	518	-442	-960	-38	739	-701	77	54	-21	48	178	85	0
1112	0	0	190	-438	-628	124	409	-533	-89	-42	32	-54	13	-5	0
1113	0	0	-299	-450	-151	374	-74	-300	-54	11	-19	38	-44	-133	0
1114	0	0	-684	-446	238	565	-461	-104	-71	19	-100	13	-75	-166	0
1115	0	0	-889	-455	434	672	-661	-10	-116	-77	-19	40	-166	-149	0
1116	0	0	-846	-453	393	649	-619	-30	-75	0	-69	5	-95	-228	0
1117	0	0	-439	-448	-9	443	-215	-228	-36	-42	-7	27	-23	-67	0
1118	0	0	-25	-453	-428	239	201	-440	-17	52	15	44	97	36	0
1119	0	0	328	-453	-781	62	554	-617	-42	36	5	23	162	108	0
1120	0	0	608	-459	-1067	-74	837	-763	50	44	25	31	234	69	0
1121	0	0	458	-465	-923	3	690	-694	23	-1	-48	48	17	147	0
1122	0	0	208	-465	-673	128	440	-569	5	38	5	21	73	40	0
1123	0	0	-343	-461	-118	402	-112	-289	-102	5	-36	1	21	-145	0
1124	0	0	-693	-461	232	577	-462	-114	-77	44	-129	3	-143	-176	0
1125	0	0	-874	-461	413	667	-643	-24	-77	52	-64	-9	-135	-122	0
1126	0	0	-856	-459	397	657	-626	-31	-83	34	-116	-46	-71	-137	0
1127	0	0	-493	-461	32	477	-262	-214	9	-46	-11	7	-48	-15	0
1128	0	0	10	-455	-465	222	237	-460	17	19	-52	25	48	31	0
1129	0	0	390	-450	-840	30	615	-645	79	32	40	64	166	225	0
1130	0	0	578	-452	-1030	-63	804	-741	58	-17	-1	-38	71	223	0
1131	0	0	551	-461	-1012	-45	781	-736	46	56	71	-7	131	168	0
1132	0	0	165	-467	-632	151	398	-549	-25	40	-25	27	79	15	0
1133	0	0	-304	-457	-153	380	-75	-305	-48	-34	-75	1	-135	-27	0
1134	0	0	-662	-465	197	563	-429	-134	-71	42	-34	-44	-64	-120	0
1135	0	0	-880	-471	409	675	-644	-31	-85	-64	-23	-25	-139	-178	0
1136	0	0	-769	-475	294	622	-531	-90	-44	-36	-46	23	-186	-166	0
1137	0	0	-517	-469	48	493	-282	-210	-67	50	27	9	-64	58	0
1138	0	0	39	-469	-508	215	273	-488	69	-13	-60	42	-7	29	0
1139	0	0	367	-473	-840	53	603	-656	40	62	1	-5	145	184	0
1140	0	0	625	-469	-1094	-78	859	-781	31	60	-5	50	178	155	0
1141	0	0	545	-471	-1016	-37	780	-743	42	36	38	89	118	116	0
1142	0	0	188	-479	-667	145	427	-573	44	-38	13	34	38	46	0
1143	0	0	-256	-467	-211	361	-22	-339	-40	-11	-58	-9	-58	-38	0
1144	0	0	-672	-465	207	568	-439	-129	-98	34	-54	23	-112	-104	0
1145	0	0	-839	-453	386	646	-612	-33	-67	23	-89	-50	-122	-188	0
1146	0	0	-773	-450	323	611	-548	-63	-75	71	-87	95	-58	-100	0
1147	0	0	-517	-444	73	480	-295	-185	-64	-79	-83	42	-91	-89	0
1148	0	0	89	-430	-519	170	304	-474	27	71	7	112	91	5	0
1149	0	0	359	-417	-776	29	567	-596	46	29	-3	21	188	100	0
1150	0	0	593	-409	-1002	-92	797	-705	9	5	-1	-27	161	42	0
1151	0	0	574	-397	-971	-88	772	-684	44	25	62	29	213	168	0
1152	0	0	183	-399	-582	108	382	-490	-48	-58	-1	-15	21	73	0
1153	0	0	-209	-397	-188	303	-10	-292	-89	13	-29	-23	-36	-122	0
1154	0	0	-654	-393	261	523	-457	-66	-159	62	-21	81	-108	-207	0
1155	0	0	-765	-389	376	577	-570	-6	-157	11	-25	-64	-159	-164	0
1156	0	0	-621	-389	232	505	-426	-78	-81	97	34	44	-21	-46	0
1157	0	0	-471	-378	93	424	-282	-142	-73	7	-141	-9	-7	-50	0
1158	0	0	105	-376	-481	135	293	-428	60	21	-19	-52	9	71	0
1159	0	0	427	-364	-791	-31	609	-577	131	19	-48	29	157	149	0
1160	0	0	634	-351	-985	-141	809	-668	9	95	34	1	180	137	0
1161	0	0	580	-347	-927	-116	753	-637	89	93	-21	54	98	184	0
1162	0	0	229	-333	-562	52	395	-447	-65	-3	-11	32	-9	38	0
1163	0	0	-215	-302	-87	258	-64	-194	-42	7	-11	-77	-11	-133	0
1164	0	0	-610	-285	325	447	-467	20	-54	-34	-67	62	-164	-172	0
1165	0	0	-810	-275	535	542	-672	130	-143	11	-38	-48	-147	-151	0
1166	0	0	-684	-269	415	476	-549	73	-141	98	-58	-3	-102	-97	0
1167	0	0	-400	-265	135	332	-267	-65	-73	-21	38	-19	-60	-7	0
1168	0	0	58	-252	-310	97	184	-281	-52	34	-31	1	89	17	0
1169	0	0	470	-240	-710	-115	590	-475	40	52	9	-42	106	151	0
1170	0	0	700	-240	-940	-230	820	-590	71	73	29	3	145	131	0
1171	0	0	539	-244	-783	-147	661	-513	52	50	-89	15	147	112	0
1172	0	0	281	-252	-533	-14	407	-392	-32	-25	-15	-87	89	5	0
1173	0	0	-263	-244	19	253	-141	-112	-79	-1	-9	65	-3	-67	0
1174	0	0	-645	-250	395	447	-520	72	-46	-19	-157	40	-124	-149	0
1175	0	0	-802	-267	535	534	-668	134	-89	38	-17	-118	-126	-194	0
1176	0	0	-739	-256	483	497	-611	113	-100	13	25	-19	-89	-77	0
1177	0	0	-331	-254	77	292	-204	-88	-3	52	9	-27	38	-64	0
1178	0	0	47	-269	-316	111	181	-292	69	-23	-77	56	81	54	0
1179	0	0	485	-279	-764	-103	624	-521	17	95	-13	-27	166	58	0
1180	0	0	544	-292	-836	-126	690	-564	34	46	21	-13	188	155	0
1181	0	0	454	-298	-752	-78	603	-525	38	44	-13	0	110	108	0
1182	0	0	268	-302	-570	17	419	-436	71	32	-69	-19	71	-19	0
1183	0	0	-327	-318	9	322	-168	-154	-7	29	-60	1	-29	-77	0
1184	0	0	-717	-339	378	528	-547	19	-75	-73	-139	-91	-118	-250	0
1185	0	0	-836	-355	481	595	-658	63	-97	64	-23	25	-120	-180	0
1186	0	0	-857	-372	485	614	-671	56	-48	-85	-48	13	-71	-153	0
1187	0	0	-531	-386	145	458	-338	-120	-85	-25	-69	-11	-97	-112	0
1188	0	0	-10	-415	-405	212	197	-410	-5	102	9	40	126	40	0
1189	0	0	262	-430	-692	84	477	-561	-15	73	-48	-62	178	54	0
1190	0	0	556	-446	-1002	-55	779	-724	29	34	9	44	122	133	0
1191	0	0	393	-452	-845	29	619	-648	48	104	23	77	217	133	0
1192	0	0	58	-459	-517	200	287	-488	-112	1	-85	-67	-36	-126	0
1193	0	0	-330	-463	-133	396	-98	-298	-9	91	-13	48	-17	-64	0
1194	0	0	-843	-479	364	661	-603	-57	-126	-9	-36	-46	-77	-287	0
1195	0	0	-946	-473	473	709	-709	0	-126	9	-48	-44	-182	-259	0
1196	0	0	-850	-488	362	669	-606	-63	-75	3	-79	29	-170	-64	0
1197	0	0	-450	-488	-38	469	-206	-263	-40	31	27	7	36	-15	0
1198	0	0	-65	-485	-420	275	177	-452	0	-56	-34	38	-15	23	0
1199	0	0	345	-483	-828	69	586	-655	56	79	21	75	153	100	0
1200	0	0	508	-485	-993	-11	750	-739	48	13	-36	-17	122	124	0
1201	0	0	512	-485	-997	-13	754	-741	145	-7	0	129	79	215	0
1202	0	0	218	-488	-706	135	462	-597	-31	5	-23	56	58	17	0
1203	0	0	-258	-492	-234	375	-12	-363	-67	25	27	1	1	-75	0
1204	0	0	-583	-494	89	538	-336	-202	-1	36	-15	73	-112	-135	0
1205	0	0	-798	-494	304	646	-551	-95	-106	34	-60	-25	-145	-126	0
1206	0	0	-668	-500	168	584	-418	-166	27	7	-81	77	-67	-116	0
1207	0	0	-390	-494	-104	442	-143	-299	-27	48	-56	-17	15	1	0
1208	0	0	241	-488	-729	123	485	-608	67	32	11	27	79	131	0
1209	0	0	452	-504	-956	26	704	-730	64	34	-58	100	265	159	0
1210	0	0	852	-504	-1356	-174	1104	-930	65	77	-87	44	186	223	0
1211	0	0	786	-498	-1284	-144	1035	-891	91	23	81	71	225	236	0
1212	0	0	473	-506	-979	16	726	-742	98	-29	40	34	93	71	0
1213	0	0	93	-506	-599	206	346	-552	87	23	17	83	13	31	0
1214	0	0	-338	-500	-162	419	-88	-331	-58	31	-46	34	-56	-77	0
1215	0	0	-497	-498	-1	497	-248	-249	-98	-21	34	5	-13	-122	0
1216	0	0	-328	-498	-170	413	-79	-334	-46	19	1	-40	48	-58	0
1217	0	0	43	-500	-543	228	293	-521	58	13	-3	9	102	98	0
1218	0	0	510	-498	-1008	-6	759	-753	-1	46	19	-19	180	159	0
1219	0	0	920	-496	-1416	-212	1168	-956	91	-27	11	-5	232	223	0
1220	0	0	1147	-496	-1643	-325	1395	-1069	89	64	9	44	234	320	0
1221	0	0	1086	-504	-1590	-291	1338	-1047	64	-36	-77	17	236	230	0
1222	0	0	846	-502	-1348	-172	1097	-925	25	-23	31	9	182	120	0
1223	0	0	407	-510	-917	51	662	-713	-5	36	23	46	124	122	0
1224	0	0	60	-508	-568	224	314	-538	7	-36	1	-15	1	-1	0
1225	0	0	-139	-521	-382	330	121	-451	-102	-44	-7	-19	25	1	0
1226	0	0	68	-519	-587	225	327	-553	-1	-15	32	36	27	44	0
1227	0	0	360	-516	-876	78	618	-696	-32	143	-19	5	192	197	0
1228	0	0	896	-531	-1427	-182	1161	-979	13	25	32	-7	248	226	0
1229	0	0	1351	-523	-1874	-414	1612	-1198	58	93	83	23	345	370	0
1230	0	0	1504	-521	-2025	-491	1764	-1273	106	25	116	38	327	372	0
1231	0	0	1486	-485	-1971	-500	1728	-1228	46	64	-29	75	254	310	0
1232	0	0	1242	-422	-1664	-410	1453	-1043	56	77	40	83	259	240	0
1233	0	0	725	-380	-1105	-172	915	-742	5	15	-79	69	120	102	0
1234	0	0	428	-322	-750	-53	589	-536	-104	128	-17	50	93	106	0
1235	0	0	243	-240	-483	-1	363	-361	-60	69	-3	-17	91	38	0
1236	0	0	405	-118	-523	-143	464	-320	-95	42	-27	60	81	73	0
1237	0	0	843	83	-760	-463	801	-338	44	-7	15	31	203	100	0
1238	0	0	1326	314	-1012	-820	1169	-349	23	64	50	27	230	194	0
1239	0	0	1848	613	-1235	-1230	1541	-311	58	32	44	81	318	269	0
1240	0	0	2174	917	-1257	-1545	1715	-170	40	81	21	46	356	322	0
1241	0	0	2217	1261	-956	-1739	1586	152	27	1	64	34	302	281	0
1242	0	0	2114	1639	-475	-1876	1294	582	11	36	34	11	194	108	0
1243	0	0	1692	1961	269	-1826	711	1115	32	48	21	17	155	126	0
1244	0	0	1349	2161	812	-1755	268	1486	-83	102	-77	0	106	-67	0
1245	0	0	1159	2227	1068	-1693	45	1647	-36	36	-25	-13	-69	44	0
1246	0	0	1115	2116	1001	-1615	57	1558	-32	3	34	50	91	46	0
1247	0	0	1298	1924	626	-1611	336	1275	-69	11	-42	-40	31	13	0
1248	0	0	1601	1588	-13	-1594	807	787	40	40	62	98	159	145	0
1249	0	0	1569	1022	-547	-1295	1058	237	-3	-9	32	40	122	170	1
1250	0	0	1403	368	-1035	-885	1219	-333	17	52	9	5	203	205	0
1251	0	0	955	-209	-1164	-373	1059	-686	50	-11	0	58	137	244	0
1252	0	0	355	-692	-1047	168	701	-869	-126	-42	-9	-65	31	69	0
1253	0	0	-264	-954	-690	609	213	-822	-62	-34	29	44	23	-52	0
1254	0	0	-817	-1082	-265	949	-276	-673	-178	27	-19	-19	-50	-157	0
1255	0	0	-1051	-1179	-128	1115	-461	-653	-120	-85	-17	-126	-149	-164	0
1256	0	0	-1001	-1262	-261	1131	-370	-761	-60	13	-81	91	-81	-124	0
1257	0	0	-803	-1237	-434	1020	-184	-835	-3	-17	0	67	-50	0	0
1258	0	0	-258	-1101	-843	679	292	-972	-1	-32	21	17	83	0	0
1259	0	0	110	-970	-1080	430	595	-1025	65	42	19	-13	151	29	0
1260	0	0	320	-853	-1173	266	746	-1013	153	-21	5	135	124	81	0
1261	96	0	204	-777	-981	286	592	-879	13	-69	17	-44	79	42	0
1262	96	0	-81	-744	-663	412	291	-703	46	-3	-44	73	-1	32	0
1263	96	0	-730	-711	19	720	-374	-346	-89	-104	-87	-62	-104	-143	0
1264	96	0	-1004	-682	322	843	-663	-180	-60	-13	-97	11	-128	-219	0
1265	96	0	-1283	-655	628	969	-955	-13	-133	-42	-91	21	-203	-275	0
1266	96	0	-1210	-636	574	923	-892	-31	-135	34	-151	-13	-192	-207	0
1267	96	0	-936	-640	296	788	-616	-172	-3	15	-11	-1	-87	-110	0
1268	96	0	-495	-640	-145	567	-175	-392	46	17	23	-11	83	19	0
1269	96	0	-145	-626	-481	385	168	-553	38	23	-87	40	27	-9	0
1270	96	0	-51	-642	-591	346	270	-616	34	0	-56	-3	27	54	0
1271	96	0	-155	-638	-483	396	164	-560	0	44	-60	-27	-17	40	0
1272	96	0	-470	-634	-164	552	-153	-399	32	3	-1	95	-60	-50	0
1273	96	0	-1029	-632	397	830	-713	-117	-147	-73	-62	-97	-197	-209	0
1274	96	0	-1283	-624	659	953	-971	17	-48	-27	-9	58	-168	-238	0
1275	96	0	-1592	-628	964	1110	-1278	168	-122	-29	-87	7	-277	-228	0
1276	96	0	-1450	-618	832	1034	-1141	107	-65	-15	-54	21	-211	-236	0
1277	96	0	-1237	-613	624	925	-930	5	-126	19	-116	-9	-83	-172	0
1278	96	0	-640	-609	31	624	-335	-289	38	9	-60	67	-54	-40	0
1279	96	0	-381	-607	-226	494	-77	-416	50	-21	-23	19	40	-34	0
1280	96	0	-117	-603	-486	360	184	-544	40	-50	-9	-9	34	108	0
1281	96	0	-186	-599	-413	392	113	-506	62	17	-13	52	-21	62	0
1282	96	0	-553	-607	-54	580	-249	-330	7	-23	-110	65	-29	-102	0
1283	96	0	-988	-599	389	793	-688	-105	-44	44	-79	50	-203	-166	0
1284	96	0	-1357	-583	774	970	-1065	95	-56	-38	-56	11	-170	-281	0
1285	96	0	-1562	-589	973	1075	-1267	192	-139	-60	-106	-7	-219	-347	0
1286	96	0	-1434	-587	847	1010	-1140	130	-110	-79	5	-1	-234	-162	0
1287	96	0	-1085	-589	496	837	-790	-46	-83	-32	-1	-11	-73	-120	0
1288	96	0	-551	-574	-23	562	-264	-298	32	91	-23	67	-21	-34	0
1289	96	0	-216	-574	-358	395	71	-466	62	-9	9	98	69	32	0
1290	96	0	-39	-574	-535	306	248	-554	-7	17	-9	40	65	64	0
1291	96	0	-54	-568	-514	311	230	-541	-34	81	-15	36	62	9	0
1292	96	0	-390	-564	-174	477	-108	-369	29	-13	-48	34	-46	-97	0
1293	96	0	-858	-564	294	711	-576	-135	-62	23	-48	48	-182	-197	0
1294	96	0	-1221	-560	661	890	-941	50	-75	-7	-27	48	-219	-164	0
1295	96	0	-1397	-552	845	974	-1121	146	-184	-23	-87	3	-201	-312	0
1296	96	0	-1283	-552	731	917	-1007	89	-77	69	-58	38	-178	-215	0
1297	96	0	-984	-550	434	767	-709	-58	-60	-19	-9	11	-102	-56	0
1298	96	0	-476	-545	-69	510	-203	-307	-7	48	46	44	5	15	0
1299	96	0	-126	-535	-409	330	141	-472	60	-7	31	9	-38	73	0
1300	96	0	91	-545	-636	227	363	-590	83	91	-36	13	73	71	0
1301	96	0	-4	-535	-531	269	263	-533	-60	52	-17	-7	31	9	0
1302	96	0	-349	-541	-192	445	-78	-366	-60	42	7	-3	-1	-25	0
1303	96	0	-775	-541	234	658	-504	-153	-69	1	-21	-44	-110	-192	0
1304	96	0	-1151	-533	618	842	-884	42	-100	62	-81	21	-258	-180	0
1305	96	0	-1398	-537	861	967	-1129	162	-118	48	-147	9	-219	-250	0
1306	96	0	-1172	-517	655	844	-913	69	-97	25	-79	-52	-178	-176	0
1307	96	0	-813	-517	296	665	-554	-110	-29	56	0	71	-13	11	0
1308	96	0	-366	-517	-151	441	-107	-334	15	19	-31	-67	15	-83	0
1309	96	0	11	-516	-527	252	269	-521	102	23	38	87	-17	9	0
1310	96	0	122	-516	-638	197	380	-577	32	31	-11	-1	56	77	0
1311	96	0	91	-506	-597	207	344	-551	19	-32	-40	-95	65	21	0
1312	96	0	-148	-512	-364	330	108	-438	60	25	50	-21	9	-3	0
1313	96	0	-733	-508	225	620	-479	-141	-58	-54	3	-118	-164	-159	0
1314	96	0	-1016	-506	510	761	-763	2	-75	31	-7	29	-137	-164	0
1315	96	0	-1256	-502	754	879	-1005	126	-108	23	-102	-85	-201	-209	0
1316	96	0	-1072	-504	568	788	-820	32	5	19	-36	-54	-161	-104	0
1317	96	0	-784	-490	294	637	-539	-98	31	-17	-29	-23	-95	-116	0
1318	96	0	-271	-488	-217	379	-27	-352	62	25	13	0	-27	1	0
1319	96	0	85	-483	-568	199	326	-525	95	36	31	50	98	56	0
1320	96	0	276	-488	-764	106	520	-626	83	62	38	32	91	147	0
1321	96	0	192	-488	-680	148	436	-584	7	64	-23	-23	108	89	0
1322	96	0	-83	-486	-403	284	160	-444	-48	149	-48	-15	23	-52	0
1323	96	0	-607	-483	124	545	-365	-179	-36	23	-58	1	-5	-124	0
1324	96	0	-1002	-481	521	741	-761	20	-215	-21	-75	-11	-174	-232	0
1325	96	0	-1070	-483	587	776	-828	52	-114	-3	-15	-34	-178	-242	0
1326	96	0	-1105	-481	624	793	-864	71	-98	36	-135	32	-100	-124	0
1327	96	0	-754	-483	271	618	-512	-106	-83	-17	-25	-36	-93	-137	0
1328	96	0	-192	-483	-291	337	49	-387	50	106	32	129	67	77	0
1329	96	0	41	-490	-531	224	286	-510	-65	21	-122	19	13	95	0
1330	96	0	357	-494	-851	68	604	-672	118	21	7	75	48	143	0
1331	96	0	193	-486	-679	146	436	-582	-3	15	11	21	108	23	0
1332	96	0	-171	-500	-329	335	79	-414	-56	-29	-11	48	-42	-5	0
1333	96	0	-585	-506	79	545	-332	-213	-122	69	-48	19	-77	-209	0
1334	96	0	-1016	-500	516	758	-766	8	-135	-7	-38	-7	-141	-188	0
1335	96	0	-1124	-519	605	821	-864	43	-126	3	-25	0	-166	-242	0
1336	96	0	-1044	-525	519	784	-781	-3	-97	-11	-52	7	-85	-157	0
1337	96	0	-666	-527	139	596	-402	-194	-64	27	29	64	-87	-46	0
1338	96	0	-235	-545	-310	390	37	-427	-34	5	1	46	17	1	0
1339	96	0	187	-550	-737	181	462	-643	44	108	36	44	114	85	0
1340	96	0	231	-568	-799	168	515	-683	-3	81	23	77	110	118	0
1341	96	0	208	-587	-795	189	501	-691	-36	31	-81	19	62	-19	0
1342	96	0	-114	-587	-473	350	179	-530	-34	36	7	54	-25	25	0
1343	96	0	-638	-613	25	625	-331	-294	-137	5	-27	38	-42	-172	0
1344	96	0	-930	-624	306	777	-618	-159	-67	52	7	-38	-81	-217	0
1345	96	0	-1179	-646	533	912	-856	-56	-135	15	-48	-81	-145	-168	0
1346	96	0	-1052	-659	393	855	-722	-133	-110	-17	-3	-31	-85	-159	0
1347	96	0	-783	-663	120	723	-451	-271	-91	21	-29	-60	-64	-147	0
1348	96	0	-255	-677	-422	466	83	-549	60	106	60	98	91	58	0
1349	96	0	-19	-694	-675	356	328	-684	-42	-3	-83	-21	77	15	0
1350	96	0	297	-698	-995	200	646	-846	65	153	13	0	180	69	0
1351	96	0	109	-711	-820	301	464	-765	73	21	7	-3	91	25	0
1352	96	0	-206	-723	-517	464	155	-620	32	40	-13	-3	-9	5	0
1353	96	0	-600	-735	-135	667	-232	-435	-79	25	-17	-34	-91	-149	0
1354	96	0	-1031	-737	294	884	-662	-221	-79	-19	29	-54	-112	-151	0
1355	96	0	-1280	-735	545	1007	-912	-95	-106	-21	-52	-81	-194	-258	0
1356	96	0	-1058	-746	312	902	-685	-217	-58	1	36	-54	-100	-106	0
1357	96	0	-786	-750	36	768	-411	-357	-58	15	-65	-27	-23	-91	0
1358	96	0	-327	-744	-417	535	45	-580	-9	17	-29	-62	31	-34	0
1359	96	0	56	-752	-808	348	432	-780	91	98	13	65	73	38	0
1360	96	0	196	-741	-937	272	566	-839	60	91	-13	5	110	162	0
1361	96	0	151	-735	-886	292	518	-810	60	46	36	-27	126	54	0
1362	96	0	-159	-741	-582	450	211	-661	62	-11	50	-19	48	-7	0
1363	96	0	-590	-733	-143	661	-223	-438	9	0	-42	13	-21	-87	0
1364	96	0	-1008	-727	281	867	-644	-223	-129	-54	-25	-155	-112	-225	0
1365	96	0	-1142	-708	434	925	-788	-137	-85	1	21	-11	-155	-155	0
1366	96	0	-1085	-713	372	899	-728	-170	-114	-11	-54	11	-89	-126	0
1367	96	0	-738	-692	46	715	-392	-323	-11	-13	-29	17	-40	-65	0
1368	96	0	-227	-679	-452	453	112	-565	58	91	19	19	83	81	0
1369	96	0	72	-667	-739	297	405	-703	-15	50	-13	-65	69	7	0
1370	96	0	324	-651	-975	163	649	-813	110	15	21	54	116	104	0
1371	96	0	151	-644	-795	246	473	-719	-21	7	-65	3	87	64	0
1372	96	0	-95	-620	-525	357	215	-572	-23	-7	-25	9	87	-69	0
1373	96	0	-528	-605	-77	566	-225	-341	-40	-7	44	-9	-112	-100	0
1374	96	0	-963	-595	368	779	-665	-113	-71	-77	-73	36	-168	-145	0
1375	96	0	-1061	-582	479	821	-770	-51	-114	23	-108	-5	-137	-176	0
1376	96	0	-979	-570	409	774	-694	-80	-149	40	7	-29	-52	-108	0
1377	96	0	-693	-554	139	623	-416	-207	-85	-89	-60	38	-81	-106	0
1378	96	0	-115	-541	-426	328	155	-483	83	69	-5	83	83	54	0
1379	96	0	134	-519	-653	192	393	-586	75	-5	-64	11	58	108	0
1380	96	0	376	-516	-892	70	634	-704	21	71	-32	-15	135	97	0
1381	96	0	309	-498	-807	94	558	-652	79	93	11	-25	161	180	0
1382	96	0	-76	-498	-422	287	173	-460	-104	15	-118	0	11	-15	0
1383	96	0	-463	-488	-25	475	-219	-256	-50	60	-58	-3	-27	-110	0
1384	96	0	-917	-483	434	700	-675	-24	-141	-1	-29	-87	-155	-172	0
1385	96	0	-926	-471	455	698	-690	-8	-67	46	-73	-27	-166	-174	0
1386	96	0	-901	-459	442	680	-671	-8	-64	34	-139	58	-44	-87	0
1387	96	0	-567	-459	108	513	-337	-175	-32	-44	-60	-1	-27	-122	0
1388	96	0	-101	-452	-351	276	125	-401	83	52	-27	15	129	27	0
1389	96	0	172	-450	-622	139	397	-536	-36	1	-62	-91	122	-11	0
1390	96	0	477	-444	-921	-16	699	-682	129	91	-23	93	122	145	0
1391	96	0	298	-446	-744	74	521	-595	-15	69	-34	-7	67	65	0
1392	96	0	-10	-436	-426	223	208	-431	40	-7	-52	79	60	3	0
1393	96	0	-441	-436	5	438	-223	-215	-58	104	-73	-29	-71	-100	0
1394	96	0	-852	-432	420	642	-636	-6	-23	-56	-81	-52	-120	-164	0
1395	96	0	-1019	-428	591	723	-805	81	-62	-27	-97	-38	-226	-122	0
1396	96	0	-832	-419	413	625	-622	-3	-75	56	21	13	-98	-122	0
1397	96	0	-586	-424	162	505	-374	-131	-95	-5	-62	-91	0	-147	0
1398	96	0	-66	-422	-356	244	145	-389	44	38	50	27	75	-13	0
1399	96	0	205	-419	-624	107	414	-521	100	17	-11	11	93	83	0
1400	96	0	415	-415	-830	0	622	-622	40	52	-32	62	89	149	0
1401	96	0	380	-415	-795	17	587	-605	36	97	-75	25	135	73	0
1402	96	0	-20	-415	-395	217	187	-405	0	-9	15	-52	-11	23	0
1403	96	0	-374	-405	-31	389	-171	-218	-13	-3	-67	-52	-129	-110	0
1404	96	0	-822	-413	409	617	-615	-2	-85	27	-97	-25	-126	-73	0
1405	96	0	-973	-403	570	688	-771	83	-42	5	-60	-36	-168	-217	0
1406	96	0	-814	-407	407	610	-610	0	-11	62	-23	-17	-62	-131	0
1407	96	0	-573	-405	168	489	-370	-118	3	-48	-23	-31	-118	-34	0
1408	96	0	-103	-413	-310	258	103	-361	19	38	-40	48	69	-25	0
1409	96	0	231	-411	-642	90	436	-526	3	-29	-54	71	17	56	0
1410	96	0	477	-403	-880	-37	678	-641	77	52	-11	89	112	85	0
1411	96	0	361	-403	-764	21	562	-583	44	-13	-19	21	97	67	0
1412	96	0	68	-401	-469	166	268	-435	-15	19	-69	56	17	-73	0
1413	96	0	-395	-395	0	395	-197	-197	-34	19	-34	-27	-5	-81	0
1414	96	0	-750	-411	339	580	-544	-36	-79	-5	-114	9	-143	-135	0
1415	96	0	-868	-407	461	637	-664	27	-46	3	-29	81	-153	-93	0
1416	96	0	-837	-407	430	622	-633	11	-85	29	-98	-9	-98	-133	0
1417	96	0	-420	-413	7	416	-213	-203	-11	44	9	38	0	3	0
1418	96	0	-56	-409	-353	232	148	-381	-42	91	-38	1	23	23	0
1419	96	0	330	-399	-729	34	529	-564	-23	56	-3	46	21	91	0
1420	96	0	477	-405	-882	-36	679	-643	95	69	-1	81	128	141	0
1421	96	0	421	-407	-828	-7	624	-617	1	-25	11	-48	137	23	0
1422	96	0	146	-403	-549	128	347	-476	-71	77	-85	19	71	0	0
1423	96	0	-386	-407	-21	396	-182	-214	-67	-13	-108	40	-104	-116	0
1424	96	0	-694	-413	281	553	-487	-66	-98	3	0	29	-120	-141	0
1425	96	0	-853	-411	442	632	-647	15	-112	29	-25	34	-75	-133	0
1426	96	0	-783	-405	378	594	-580	-13	-147	-44	-124	-71	-131	-195	0
1427	96	0	-402	-415	-13	408	-194	-214	-38	32	19	-9	75	-7	0
1428	96	0	27	-411	-438	192	232	-424	91	-95	-27	67	60	54	0
1429	96	0	411	-407	-818	-2	614	-612	38	25	38	40	126	69	0
1430	96	0	463	-415	-878	-24	670	-646	-21	-34	-23	7	62	98	0
1431	96	0	502	-407	-909	-47	705	-658	60	42	-46	128	89	180	0
1432	96	0	110	-415	-525	152	317	-470	-65	-17	-31	-52	64	-11	0
1433	96	0	-237	-411	-174	324	-31	-292	-11	64	-27	15	-64	-31	0
1434	96	0	-698	-417	281	557	-489	-68	-97	27	-67	0	-75	-97	0
1435	96	0	-777	-424	353	600	-565	-35	-62	-73	-69	-34	-104	-112	0
1436	96	0	-653	-419	234	536	-443	-92	-11	-9	27	-5	-71	7	0
1437	96	0	-476	-426	50	451	-263	-188	-110	3	-95	-42	-29	-122	0
1438	96	0	112	-419	-531	153	321	-475	60	-21	11	89	67	9	0
1439	96	0	361	-426	-787	32	574	-606	-1	34	19	-34	129	131	0
1440	96	0	633	-422	-1055	-105	844	-738	71	73	34	-5	172	118	0
1441	96	0	553	-422	-975	-65	764	-698	83	15	15	23	131	108	0
1442	96	0	151	-432	-583	140	367	-507	15	-29	-58	64	46	21	0
1443	96	0	-240	-432	-192	336	-24	-312	-52	-13	-11	-31	-25	-93	0
1444	96	0	-612	-426	186	519	-399	-120	-58	50	-54	-38	-87	-108	0
1445	96	0	-800	-430	370	615	-585	-30	-31	-13	9	-44	-91	-91	0
1446	96	0	-725	-440	285	582	-505	-77	-73	-98	-71	-69	-71	-112	0
1447	96	0	-283	-434	-151	358	-66	-292	67	15	-7	42	64	11	0
1448	96	0	54	-434	-488	190	271	-461	-31	52	-75	31	112	-19	0
1449	96	0	443	-428	-871	-7	657	-649	100	13	0	-48	114	166	0
1450	96	0	605	-430	-1035	-87	820	-732	89	95	54	98	211	215	0
1451	96	0	557	-438	-995	-59	776	-716	40	-13	11	-50	110	75	0
1452	96	0	184	-432	-616	124	400	-524	-40	-5	0	7	40	15	0
1453	96	0	-320	-440	-120	380	-100	-280	-42	-23	-23	-79	-73	-114	0
1454	96	0	-626	-438	188	532	-407	-125	-56	-27	-100	-31	-87	-93	0
1455	96	0	-824	-446	378	635	-601	-34	-50	-1	-15	9	-112	-110	0
1456	96	0	-707	-453	254	580	-480	-99	-65	27	-60	-27	-42	-133	0
1457	96	0	-338	-438	-100	388	-119	-269	-7	48	-9	13	46	-52	0
1458	96	0	85	-432	-517	173	301	-474	1	64	-97	19	97	36	0
1459	96	0	454	-428	-882	-13	668	-655	79	34	-75	7	106	166	0
1460	96	0	681	-428	-1109	-126	895	-768	122	122	58	60	232	143	0
1461	96	0	544	-420	-964	-62	754	-692	40	1	-108	46	44	65	0
1462	96	0	215	-411	-626	98	420	-518	-48	-38	-31	-17	79	-15	0
1463	96	0	-247	-409	-162	328	-42	-285	-75	3	-19	58	32	-112	0
1464	96	0	-621	-395	226	508	-423	-84	-91	-54	-102	-13	-95	-159	0
1465	96	0	-750	-384	366	567	-558	-9	-128	87	-116	-11	-56	-182	0
1466	96	0	-699	-376	323	537	-511	-26	-100	-9	-62	-9	-27	-129	0
1467	96	0	-269	-366	-97	317	-86	-231	13	15	-54	60	36	-50	0
1468	96	0	144	-364	-508	110	326	-436	19	44	-69	60	131	11	0
1469	96	0	564	-351	-915	-106	739	-633	161	48	32	104	192	178	0
1470	96	0	704	-353	-1057	-175	880	-705	97	54	-64	62	128	83	0
1471	96	0	578	-355	-933	-111	755	-644	5	17	0	31	174	34	0
1472	96	0	208	-360	-568	76	388	-464	-38	-31	-60	32	0	-21	0
1473	96	0	-156	-353	-197	254	20	-275	-31	77	-21	44	-40	-36	0
1474	96	0	-515	-356	159	435	-337	-98	36	-23	-46	31	-42	-73	0
1475	96	0	-707	-343	364	525	-535	10	-46	-5	-93	32	-36	-149	0
1476	96	0	-585	-329	256	457	-420	-36	-42	-56	-50	-50	-108	-129	0
1477	96	0	-289	-308	-19	298	-135	-163	-7	34	-5	19	29	44	0
1478	96	0	192	-285	-477	46	334	-381	-9	-29	87	60	75	52	0
1479	96	0	540	-265	-805	-137	672	-535	44	42	-25	-21	81	122	0
1480	96	0	751	-246	-997	-252	874	-621	126	-5	-50	42	135	188	0
1481	96	0	598	-238	-836	-180	717	-537	-31	0	7	5	112	102	0
1482	96	0	319	-228	-547	-45	433	-387	-21	-9	-50	19	-19	31	0
1483	96	0	-199	-226	-27	212	-86	-126	-64	-13	-100	21	-44	-75	0
1484	96	0	-587	-213	374	400	-480	80	-97	-42	-71	-29	-77	-98	0
1485	96	0	-657	-215	442	436	-549	113	-120	-48	-56	13	-141	-195	0
1486	96	0	-560	-217	343	388	-451	63	-3	-11	1	-1	-50	-58	0
1487	96	0	-280	-215	65	247	-172	-75	-73	-85	-54	11	-44	-87	0
1488	96	0	235	-211	-446	-12	340	-328	75	89	-15	97	89	52	0
1489	96	0	429	-217	-646	-106	537	-431	-38	-50	17	1	52	27	0
1490	96	0	741	-223	-964	-259	852	-593	153	-27	40	67	116	79	0
1491	96	0	586	-232	-818	-177	702	-525	25	100	-29	46	182	83	0
1492	96	0	216	-228	-444	6	330	-336	-83	-62	-31	-81	83	0	0
1493	96	0	-118	-226	-108	172	-5	-167	32	34	-1	23	40	-60	0
1494	96	0	-548	-232	316	390	-432	42	-73	-23	-77	50	-75	-44	0
1495	96	0	-678	-258	420	468	-549	81	-9	-38	-137	-17	-128	-143	0
1496	96	0	-548	-269	279	408	-413	5	-44	-21	-58	34	-112	-114	0
1497	96	0	-243	-275	-32	259	-105	-153	-69	5	-38	-36	23	19	0
1498	96	0	245	-271	-516	13	380	-393	21	69	-34	31	65	62	0
1499	96	0	531	-281	-812	-125	671	-546	1	9	-3	21	155	135	0
1500	96	0	766	-306	-1072	-230	919	-689	93	-15	17	-25	174	116	0
1501	96	0	571	-331	-902	-120	736	-616	11	73	-9	77	100	157	0
1502	96	0	221	-347	-568	63	394	-457	29	-60	-62	-32	67	7	0
1503	96	0	-136	-364	-228	250	46	-296	-64	114	25	-46	67	-38	0
1504	96	0	-630	-384	246	507	-438	-69	-81	-62	-62	-1	-131	-110	0
1505	96	0	-732	-409	323	570	-527	-43	-122	0	-97	-13	-124	-162	0
1506	96	0	-657	-409	248	533	-452	-80	-54	-120	-9	-9	-69	-52	0
1507	96	0	-260	-413	-153	336	-53	-283	-13	71	-7	60	83	32	0
1508	96	0	177	-428	-605	125	391	-516	50	38	-11	-7	75	-1	0
1509	96	0	514	-426	-940	-44	727	-683	52	60	-1	17	209	143	0
1510	96	0	613	-446	-1059	-83	836	-752	-11	-40	-19	7	60	124	0
1511	96	0	520	-448	-968	-36	744	-708	21	67	23	79	126	141	0
1512	96	0	227	-450	-677	111	452	-563	-17	29	-128	34	50	-9	0
1513	96	0	-231	-448	-217	339	-7	-332	-44	58	-71	25	81	-83	0
1514	96	0	-625	-455	170	540	-397	-142	-69	11	13	-17	-19	-118	0
1515	96	0	-786	-457	329	621	-557	-64	-36	-40	-50	-21	-139	-124	0
1516	96	0	-672	-453	219	562	-445	-117	-83	1	-15	9	-65	-106	0
1517	96	0	-277	-457	-180	367	-48	-318	-15	95	-3	75	65	19	0
1518	96	0	18	-459	-477	220	247	-468	-77	15	-97	7	32	-15	0
1519	96	0	493	-453	-946	-20	719	-699	34	79	-50	104	122	85	0
1520	96	0	584	-461	-1045	-61	814	-753	95	65	-27	-1	192	131	0
1521	96	0	416	-453	-869	18	642	-661	-67	23	-112	-21	100	19	0
1522	96	0	221	-465	-686	122	453	-575	27	97	27	13	133	54	0
1523	96	0	-339	-465	-126	402	-106	-295	-69	0	-126	29	-75	-112	0
1524	96	0	-672	-467	205	569	-438	-131	-75	-27	-42	97	-145	-58	0
1525	96	0	-802	-465	337	633	-569	-64	-69	-25	7	40	-75	-114	0
1526	96	0	-732	-471	261	601	-496	-105	-81	-64	-65	-19	-108	-89	0
1527	96	0	-378	-463	-85	420	-146	-274	-36	-3	-1	-11	-29	-3	0
1528	96	0	83	-469	-552	193	317	-510	0	3	73	27	98	112	0
1529	96	0	421	-467	-888	23	654	-677	-21	-19	-31	17	83	42	0
1530	96	0	642	-461	-1103	-90	872	-782	89	58	81	67	145	184	0
1531	96	0	429	-473	-902	22	665	-687	-15	-7	34	38	58	143	0
1532	96	0	173	-471	-644	149	408	-557	-56	7	-67	-15	-29	-64	0
1533	96	0	-260	-473	-213	366	-23	-343	-23	81	0	19	-25	-31	0
1534	96	0	-725	-473	252	599	-488	-110	-139	-48	-15	-36	-85	-112	0
1535	96	0	-795	-483	312	639	-553	-85	-98	40	-56	-46	-67	-195	0
1536	96	0	-758	-469	289	613	-523	-90	-114	17	-23	-34	-32	-48	0
1537	96	0	-376	-465	-89	420	-143	-277	-42	-48	-91	3	-29	-91	0
1538	96	0	76	-471	-547	197	311	-509	46	44	69	7	126	54	0
1539	96	0	372	-473	-845	50	608	-659	102	-27	-9	7	108	108	0
1540	96	0	611	-473	-1084	-69	847	-778	11	7	46	-40	164	110	0
1541	96	0	404	-490	-894	43	649	-692	-36	58	-25	-13	137	69	0
1542	96	0	170	-483	-653	156	411	-568	0	27	38	-3	31	71	0
1543	96	0	-326	-494	-168	410	-79	-331	-38	5	-11	50	54	-62	0
1544	96	0	-678	-490	188	584	-433	-151	-97	-9	-89	-19	-83	-201	0
1545	96	0	-909	-496	413	702	-661	-41	-64	-44	-60	-25	-89	-170	0
1546	96	0	-660	-492	168	576	-414	-162	-32	13	-62	-19	-5	-116	0
1547	96	0	-330	-440	-110	385	-110	-275	32	11	-25	65	-31	-13	0
1548	96	0	103	-378	-481	137	292	-429	-38	17	34	31	83	36	0
1549	96	0	531	-316	-847	-107	689	-581	65	7	-13	1	126	7	0
1550	96	0	647	-258	-905	-194	776	-581	77	-11	29	126	176	147	0
1551	96	0	654	-168	-822	-243	738	-495	-54	-11	-7	-71	85	31	0
1552	96	0	461	-25	-486	-218	473	-255	58	-1	-34	3	52	65	0
1553	96	0	9	162	153	-85	-72	157	-46	-40	-17	38	73	-50	0
1554	96	0	-244	411	655	-83	-449	533	-62	-108	-40	-31	-188	-182	0
1555	96	0	-110	702	812	-296	-461	757	42	32	13	-17	-69	-50	0
1556	96	0	-68	1008	1076	-470	-572	1042	-56	-58	-85	-62	17	-145	0
1557	96	0	611	1377	766	-994	-77	1071	-34	71	-93	-9	17	-32	0
1558	96	0	1184	1705	521	-1444	331	1113	-1	77	85	36	112	157	0
1559	96	0	1711	1990	279	-1850	716	1134	23	56	-32	79	137	120	0
1560	96	0	1920	2139	219	-2029	850	1179	27	34	23	13	147	182	0
1561	96	0	1800	2137	337	-1968	731	1237	5	13	-34	73	137	87	0
1562	96	0	1336	1972	636	-1654	350	1304	3	31	3	0	21	27	0
1563	96	0	762	1751	989	-1256	-113	1370	-98	108	-98	34	-5	-50	0
1564	96	0	269	1336	1067	-802	-399	1201	-71	9	-46	-21	-79	-62	1
1565	96	0	-243	717	960	-237	-601	838	-124	27	-75	-27	-83	-77	0
1566	96	0	-386	114	500	136	-443	307	-46	32	-19	-40	-48	-95	0
1567	96	0	-284	-384	-100	334	-92	-242	-58	79	-11	44	32	-9	0
1568	96	0	-78	-760	-682	419	302	-721	-25	17	77	60	100	93	0
1569	96	0	207	-925	-1132	359	669	-1028	3	40	-5	23	98	149	0
1570	96	0	297	-1024	-1321	363	809	-1172	48	32	38	-42	164	137	0
1571	96	0	105	-1140	-1245	517	675	-1192	38	17	-60	118	122	50	0
1572	96	0	-299	-1204	-905	751	303	-1054	-87	5	-73	25	-36	-60	0
1573	96	0	-704	-1136	-432	920	-136	-784	-91	124	-11	42	-23	-27	0
1574	96	0	-974	-985	-11	979	-481	-498	-151	-21	-27	-19	-122	-172	0
1575	96	0	-996	-867	129	931	-562	-369	-17	102	-5	102	-128	-67	0
1576	96	0	-940	-770	170	855	-555	-300	-23	-56	-95	15	-116	-145	0
1577	96	0	-496	-721	-225	608	-135	-473	50	29	-34	98	-54	-29	0
1578	96	0	-101	-692	-591	396	245	-641	83	0	-13	40	87	23	0
1579	96	0	254	-657	-911	201	582	-784	50	62	1	-27	168	69	0
1580	96	0	495	-630	-1125	67	810	-877	46	83	-5	1	85	108	0
1581	96	0	357	-618	-975	130	666	-796	3	97	-25	87	36	155	0
1582	96	0	97	-611	-708	257	402	-659	-7	93	-27	23	60	17	0
1583	96	0	-454	-607	-153	530	-150	-380	-75	-1	1	-44	-71	-69	0
1584	96	0	-783	-609	174	696	-478	-217	-56	-23	-87	-44	-155	-149	0
1585	96	0	-884	-599	285	741	-584	-157	-13	58	-42	56	-25	-114	0
1586	96	0	-826	-605	221	715	-523	-192	-83	-81	-36	-58	-126	-73	0
1587	96	0	-351	-593	-242	472	-54	-417	129	126	-23	60	25	17	0
1588	96	0	-75	-591	-516	333	220	-553	-11	-19	-42	40	60	5	0
1589	96	0	384	-589	-973	102	678	-781	79	23	52	-5	95	145	0
1590	96	0	474	-587	-1061	56	767	-824	122	0	5	23	124	126	0
1591	96	0	348	-587	-935	119	641	-761	46	-9	3	-50	83	79	0
1592	96	0	119	-587	-706	234	412	-646	3	124	13	73	129	1	0
1593	96	0	-427	-582	-155	504	-136	-368	9	-40	-71	17	-104	-75	0
1594	96	0	-754	-580	174	667	-464	-203	-23	0	-77	0	-116	-44	0
1595	96	0	-881	-587	294	734	-587	-146	-54	40	-50	-75	-104	-54	0
1596	96	0	-777	-572	205	674	-491	-183	-11	-5	-25	-54	-52	-85	0
1597	96	0	-475	-562	-87	518	-194	-324	-3	-32	-48	17	15	-97	0
1598	96	0	-23	-568	-545	295	261	-556	73	-21	-34	-11	73	42	0
1599	96	0	268	-562	-830	147	549	-696	60	31	7	11	168	79	0
1600	96	0	516	-558	-1074	21	795	-816	118	-27	34	-23	133	162	0
1601	96	0	347	-562	-909	107	628	-735	38	23	-89	100	135	42	0
1602	96	0	110	-545	-655	217	382	-600	-46	36	38	19	116	87	0
1603	96	0	-426	-552	-126	489	-150	-339	-89	23	-44	-21	15	-95	0
1604	96	0	-797	-543	254	670	-525	-144	-116	21	5	-15	-46	-104	0
1605	96	0	-890	-541	349	715	-619	-96	-104	69	-58	-21	-44	-172	0
1606	96	0	-837	-539	298	688	-567	-120	-58	-73	-42	-44	-62	-118	0
1607	96	0	-437	-541	-104	489	-166	-322	-29	-1	21	62	-9	25	0
1608	96	0	-56	-529	-473	292	208	-501	31	13	67	3	106	11	0
1609	96	0	283	-527	-810	122	546	-668	31	13	-11	54	102	91	0
1610	96	0	447	-519	-966	36	706	-742	15	65	27	50	112	97	0
1611	96	0	306	-516	-822	105	564	-669	-17	-27	60	-23	97	85	0
1612	96	0	-34	-517	-483	275	224	-500	-97	-13	-25	0	0	29	0
1613	96	0	-444	-519	-75	481	-184	-297	-81	56	-7	71	-34	-64	0
1614	96	0	-810	-514	296	662	-553	-109	-83	13	-77	89	-116	-195	0
1615	96	0	-950	-514	436	732	-693	-39	-81	54	-5	52	-102	-108	0
1616	96	0	-830	-508	322	669	-576	-93	-102	50	-120	0	-54	-21	0
1617	96	0	-472	-506	-34	489	-219	-270	-98	114	11	15	54	-38	0
1618	96	0	-76	-502	-426	289	175	-464	19	3	-31	58	93	-32	0
1619	96	0	309	-492	-801	91	555	-646	40	5	-65	-27	95	73	0
1620	96	0	386	-488	-874	51	630	-681	60	85	-19	40	83	213	0
1621	96	0	299	-486	-785	93	542	-635	-23	56	-38	-38	145	-9	0
1622	96	0	46	-477	-523	215	284	-500	-25	62	-19	-3	11	-9	0
1623	96	0	-431	-479	-48	455	-191	-263	21	27	-9	-19	-21	-71	0
1624	96	0	-802	-477	325	639	-563	-76	-133	25	-114	-13	-79	-217	0
1625	96	0	-931	-485	446	708	-688	-19	-54	73	-67	11	-83	-62	0
1626	96	0	-878	-467	411	672	-644	-28	-73	3	-124	-29	-118	-116	0
1627	96	0	-490	-471	19	480	-254	-226	-3	62	-15	60	-29	44	0
1628	96	0	-74	-467	-393	270	159	-430	1	-9	-93	-77	-21	32	0
1629	96	0	305	-463	-768	79	536	-615	133	42	27	60	133	192	0
1630	96	0	456	-455	-911	0	683	-683	58	89	-64	56	128	65	0
1631	96	0	361	-457	-818	48	589	-637	75	27	-13	3	64	34	0
1632	96	0	-19	-455	-436	237	208	-445	-3	-27	-7	-85	87	7	0
1633	96	0	-448	-453	-5	450	-221	-229	-34	-34	34	-23	-71	-79	0
1634	96	0	-779	-444	335	611	-557	-54	-40	64	5	31	-34	-100	0
1635	96	0	-928	-453	475	690	-701	11	-44	5	-52	-65	-91	-228	0
1636	96	0	-859	-444	415	651	-637	-14	-19	-21	-102	-15	15	-124	0
1637	96	0	-500	-446	54	473	-277	-196	-3	-29	42	-65	36	-50	0
1638	96	0	-49	-442	-393	245	172	-417	-21	89	-27	65	13	77	0
1639	96	0	322	-432	-754	55	538	-593	23	19	-23	11	126	120	0
1640	96	0	487	-434	-921	-26	704	-677	116	0	-5	62	128	64	0
1641	96	0	361	-436	-797	37	579	-616	46	44	17	31	112	149	0
1642	96	0	51	-430	-481	189	266	-455	-32	25	-56	-23	0	-9	0
1643	96	0	-465	-434	31	449	-248	-201	-83	-27	-56	32	-32	-75	0
1644	96	0	-775	-444	331	609	-553	-56	-114	50	-71	-42	-73	-114	0
1645	96	0	-899	-430	469	664	-684	19	-46	-11	-62	-40	-98	-126	0
1646	96	0	-868	-446	422	657	-645	-12	-32	-73	-48	52	-75	-106	0
1647	96	0	-457	-442	15	449	-236	-213	-13	13	-48	95	-46	-71	0
1648	96	0	2	-442	-444	220	223	-443	-21	7	75	46	91	25	0
1649	96	0	297	-440	-737	71	517	-588	13	100	-31	93	124	100	0
1650	96	0	496	-444	-940	-26	718	-692	-32	3	9	64	69	126	0
1651	96	0	388	-453	-841	32	614	-647	50	25	1	48	104	112	0
1652	96	0	27	-469	-496	221	261	-482	-27	-5	3	-3	34	-5	0
1653	96	0	-392	-469	-77	430	-157	-273	-25	60	-3	87	5	-69	0
1654	96	0	-793	-485	308	639	-550	-88	-174	65	-89	-98	-58	-161	0
1655	96	0	-912	-492	420	702	-666	-36	-145	46	-62	62	-64	-168	0
1656	96	0	-862	-502	360	682	-611	-71	-75	38	-48	52	-54	-65	0
1657	96	0	-512	-517	-5	514	-253	-261	-34	1	-58	40	-9	7	0
1658	96	0	-62	-529	-467	295	202	-498	-13	50	-38	13	122	29	0
1659	96	0	274	-533	-807	129	540	-670	40	27	-32	-9	135	133	0
1660	96	0	415	-556	-971	70	693	-763	69	11	-50	38	168	81	0
1661	96	0	322	-564	-886	121	604	-725	0	54	36	5	164	122	0
1662	96	0	-64	-583	-519	323	227	-551	-7	29	-62	-17	85	-73	0
1663	96	0	-508	-595	-87	551	-210	-341	-31	62	13	-13	-1	-100	0
1664	96	0	-901	-616	285	758	-593	-165	-69	-13	-129	34	-67	-201	0
1665	96	0	-973	-618	355	795	-664	-131	-50	19	-27	-11	-52	-159	0
1666	96	0	-965	-640	325	802	-645	-157	-77	44	-1	-5	-13	-102	0
1667	96	0	-507	-638	-131	572	-188	-384	19	-3	-17	0	-36	-32	0
1668	96	0	-128	-640	-512	384	192	-576	25	48	-27	-11	93	38	0
1669	96	0	165	-653	-818	244	491	-735	79	9	-5	-13	129	128	0
1670	96	0	332	-663	-995	165	663	-829	108	-9	11	-29	141	91	0
1671	96	0	271	-667	-938	198	604	-802	73	71	-32	3	65	97	0
1672	96	0	-111	-671	-560	391	224	-615	60	71	-34	7	60	-38	0
1673	96	0	-649	-680	-31	664	-309	-355	-116	-46	0	-118	-159	-79	0
1674	96	0	-934	-663	271	798	-602	-196	-44	-52	-64	-9	-157	-135	0
1675	96	0	-1059	-675	384	867	-721	-145	-34	-17	-77	56	-145	-145	0
1676	96	0	-969	-682	287	825	-628	-197	-15	21	-7	-38	-106	-69	0
1677	96	0	-584	-667	-83	625	-250	-375	-9	67	11	21	46	-38	0
1678	96	0	-85	-663	-578	374	246	-620	100	65	46	15	85	-21	0
1679	96	0	120	-659	-779	269	449	-719	-17	31	34	52	100	124	0
1680	96	0	311	-657	-968	173	639	-812	48	11	-31	-46	93	69	0
1681	96	0	247	-651	-898	202	572	-774	110	89	114	71	54	172	0
1682	96	0	-140	-642	-502	391	181	-572	11	-17	-23	-5	-102	15	0
1683	96	0	-582	-636	-54	609	-264	-345	-60	34	-21	98	-79	-46	0
1684	96	0	-924	-620	304	772	-614	-158	-77	34	-67	-89	-114	-147	0
1685	96	0	-1022	-609	413	815	-717	-98	-58	0	-58	25	-118	-174	0
1686	96	0	-922	-599	323	760	-622	-138	-79	-13	-46	17	-120	-106	0
1687	96	0	-585	-582	3	583	-294	-289	-44	11	-42	48	-44	-5	0
1688	96	0	-157	-574	-417	365	130	-495	-62	-13	17	15	54	-50	0
1689	96	0	250	-549	-799	149	524	-674	118	85	31	91	143	83	0
1690	96	0	339	-535	-874	98	606	-704	19	13	-40	-7	87	36	0
1691	96	0	330	-523	-853	96	591	-688	83	11	-3	56	75	65	0
1692	96	0	-180	-517	-337	348	78	-427	-46	-36	-100	50	-40	-11	0
1693	96	0	-476	-508	-32	492	-222	-270	-102	-21	-19	1	-118	-60	0
1694	96	0	-881	-492	389	686	-635	-51	-118	34	-34	58	-131	-157	0
1695	96	0	-1010	-485	525	747	-767	20	-93	-46	-95	50	-176	-178	0
1696	96	0	-810	-481	329	645	-569	-76	0	77	-56	21	-79	-9	0
1697	96	0	-523	-465	58	494	-290	-203	5	-48	-27	44	-56	-34	0
1698	96	0	-12	-452	-440	232	214	-446	52	19	48	5	93	102	0
1699	96	0	312	-440	-752	64	532	-596	7	-13	-11	56	34	162	0
1700	96	0	526	-440	-966	-43	746	-703	52	46	50	27	120	172	0
1701	96	0	312	-432	-744	60	528	-588	-7	-9	5	3	81	104	0
1702	96	0	62	-432	-494	185	278	-463	-9	38	-54	-52	44	-21	0
1703	96	0	-415	-432	-17	423	-199	-224	-5	29	3	19	-23	-87	0
1704	96	0	-792	-424	368	608	-580	-28	-97	38	-38	-73	-110	-182	0
1705	96	0	-861	-419	442	640	-651	11	-48	-50	-13	73	-126	-137	0
1706	96	0	-847	-419	428	633	-637	4	-81	-97	-62	-102	-71	-192	0
1707	96	0	-410	-415	-5	412	-202	-210	1	36	-73	-50	114	-56	0
1708	96	0	21	-405	-426	192	223	-415	40	25	27	19	83	40	0
1709	96	0	310	-407	-717	48	513	-562	48	-3	-11	-1	87	75	0
1710	96	0	493	-399	-892	-47	692	-645	79	-62	7	38	108	85	0
1711	96	0	345	-403	-748	29	546	-575	52	-44	-58	21	85	60	0
1712	96	0	72	-399	-471	163	271	-435	17	15	21	15	5	64	0
1713	96	0	-468	-395	73	431	-270	-161	-79	-77	-38	-50	-104	-91	0
1714	96	0	-781	-395	386	588	-583	-4	-9	29	-19	-46	-44	-126	0
1715	96	0	-936	-391	545	663	-740	77	-110	15	-75	-85	-71	-184	0
1716	96	0	-827	-393	434	610	-630	20	-110	-48	-83	-31	-157	-174	0
1717	96	0	-455	-384	71	419	-263	-156	-46	60	29	-5	75	-34	0
1718	96	0	48	-384	-432	168	240	-408	5	27	0	-15	79	-3	0
1719	96	0	293	-380	-673	43	483	-526	104	-5	5	56	126	104	0
1720	96	0	487	-384	-871	-51	679	-627	7	31	-5	1	83	98	0
1721	96	0	421	-380	-801	-20	611	-590	19	38	64	-25	95	67	0
1722	96	0	-4	-386	-382	195	189	-384	-15	31	-67	3	62	-93	0
1723	96	0	-502	-386	116	444	-309	-135	-79	-15	-129	-17	-147	-186	0
1724	96	0	-782	-393	389	587	-585	-2	-91	-27	0	23	-110	-108	0
1725	96	0	-926	-389	537	657	-731	74	-97	21	-62	7	-106	-166	0
1726	96	0	-828	-384	444	606	-636	30	-77	-5	-29	-23	-100	-129	0
1727	96	0	-405	-386	19	395	-212	-183	-40	69	11	27	-15	-15	0
1728	96	0	-8	-378	-370	193	181	-374	9	40	5	21	77	42	0
1729	96	0	370	-376	-746	3	558	-561	104	17	29	83	87	110	0
1730	96	0	469	-374	-843	-47	656	-608	1	7	-44	-1	97	73	0
1731	96	0	261	-388	-649	63	455	-518	-58	25	-25	38	17	112	0
1732	96	0	-39	-376	-337	207	149	-356	-95	-13	-48	-13	-29	-87	0
1733	96	0	-481	-384	97	432	-289	-143	-19	77	15	108	-46	-58	0
1734	96	0	-806	-380	426	593	-616	23	-89	7	-25	-11	-95	-159	0
1735	96	0	-962	-382	580	672	-771	99	-108	5	-75	46	-124	-174	0
1736	96	0	-812	-378	434	595	-623	28	-40	15	-34	-11	-56	-102	0
1737	96	0	-529	-374	155	451	-342	-109	-67	42	-58	56	-65	-40	0
1738	96	0	10	-374	-384	182	197	-379	56	32	-19	89	-1	124	0
1739	96	0	254	-382	-636	64	445	-509	-13	44	-44	7	36	114	0
1740	96	0	454	-378	-832	-38	643	-605	34	-17	-25	48	52	83	0
1741	96	0	324	-380	-704	28	514	-542	-9	42	-46	17	126	56	0
1742	96	0	-77	-389	-312	233	117	-350	-17	27	-9	-9	50	-21	0
1743	96	0	-500	-388	112	444	-306	-138	-151	-27	-62	11	-118	-97	0
1744	96	0	-828	-388	440	608	-634	26	-83	46	-21	-3	-155	-186	0
1745	96	0	-1042	-395	647	718	-844	126	-79	32	-102	-3	-116	-166	0
1746	96	0	-860	-391	469	625	-664	39	-126	23	-85	-29	-114	-141	0
1747	96	0	-488	-393	95	440	-291	-149	-71	56	54	3	29	1	0
1748	96	0	-36	-389	-353	212	158	-371	21	1	0	91	97	7	0
1749	96	0	331	-388	-719	28	525	-553	17	69	-42	19	131	46	0
1750	96	0	400	-391	-791	-4	595	-591	85	44	17	29	162	69	0
1751	96	0	264	-395	-659	65	461	-527	-54	0	-95	-58	64	69	0
1752	96	0	55	-391	-446	168	250	-418	15	89	54	13	71	56	0
1753	96	0	-476	-399	77	437	-276	-161	-54	34	-29	-65	-81	-89	0
1754	96	0	-760	-405	355	582	-557	-25	-89	58	-3	81	-137	-114	0
1755	96	0	-965	-399	566	682	-765	83	-87	-5	-161	48	-141	-195	0
1756	96	0	-827	-403	424	615	-625	10	-65	34	-58	36	-65	-122	0
1757	96	0	-443	-403	40	423	-241	-181	21	-5	-7	1	-13	-25	0
1758	96	0	-21	-403	-382	212	180	-392	-27	19	23	-15	17	-31	0
1759	96	0	320	-401	-721	40	520	-561	69	23	31	42	161	75	0
1760	96	0	450	-407	-857	-21	653	-632	54	-7	-19	48	100	58	0
1761	96	0	359	-405	-764	23	561	-584	85	15	40	48	100	56	0
1762	96	0	-68	-411	-343	239	137	-377	-64	-7	17	-67	-7	81	0
1763	96	0	-436	-409	27	422	-231	-191	-32	-48	73	-69	36	-83	0
1764	96	0	-888	-407	481	647	-684	37	-46	-5	1	-60	-34	-192	0
1765	96	0	-1010	-405	605	707	-807	100	-52	-62	-69	-87	-128	-199	0
1766	96	0	-814	-407	407	610	-610	0	-17	15	-3	1	-60	-89	0
1767	96	0	-469	-409	60	439	-264	-174	0	11	34	11	-11	-25	0
1768	96	0	19	-411	-430	196	224	-420	52	44	0	67	93	65	0
1769	96	0	258	-405	-663	73	460	-534	21	-48	60	-31	60	91	0
1770	96	0	502	-407	-909	-47	705	-658	81	77	17	7	246	139	0
1771	96	0	318	-413	-731	47	524	-572	19	-44	-9	-9	54	147	0
1772	96	0	31	-417	-448	193	239	-432	-42	15	-11	17	11	-27	0
1773	96	0	-484	-420	64	452	-274	-178	-58	27	-31	-46	-54	-23	0
1774	96	0	-912	-420	492	666	-702	36	-110	-31	-95	-62	-120	-178	0
1775	96	0	-962	-417	545	689	-753	64	-135	-36	-40	-31	-151	-199	0
1776	96	0	-851	-419	432	635	-641	6	-25	-7	-21	-15	-31	-120	0
1777	96	0	-477	-413	64	445	-270	-174	-21	64	-21	21	15	-69	0
1778	96	0	-66	-393	-327	229	130	-360	17	-9	-13	23	79	-32	0
1779	96	0	326	-389	-715	31	520	-552	120	36	-9	67	141	93	0
1780	96	0	444	-382	-826	-31	635	-604	7	-1	-27	-15	95	133	0
1781	96	0	330	-374	-704	22	517	-539	36	3	17	46	157	50	0
1782	96	0	-39	-362	-323	200	142	-342	-75	-7	-5	9	3	-56	0
1783	96	0	-438	-353	85	395	-261	-134	-38	-13	-29	44	-56	-106	0
1784	96	0	-789	-347	442	568	-615	47	-137	34	-73	-25	-91	-207	0
1785	96	0	-940	-335	605	637	-772	135	-85	46	-31	46	-112	-65	0
1786	96	0	-784	-325	459	554	-621	67	-87	-85	9	-34	-139	-170	0
1787	96	0	-460	-323	137	391	-298	-93	-75	87	-11	25	19	-9	0
1788	96	0	-27	-333	-306	180	139	-319	46	-23	1	100	58	17	0
1789	96	0	336	-331	-667	-2	501	-499	52	69	-48	1	102	83	0
1790	96	0	474	-329	-803	-72	638	-566	11	0	-11	48	114	91	0
1791	96	0	342	-327	-669	-7	505	-498	13	11	48	48	98	54	0
1792	96	0	-8	-316	-308	162	150	-312	-95	77	-77	31	17	-110	0
1793	96	0	-422	-310	112	366	-267	-99	-114	15	5	-67	-15	-135	0
1794	96	0	-873	-291	582	582	-727	145	-93	13	-52	-3	-64	-110	0
1795	96	0	-920	-265	655	592	-787	195	-54	3	-122	7	-120	-188	0
1796	96	0	-761	-240	521	500	-641	140	0	62	-46	95	-48	-11	0
1797	96	0	-397	-223	174	310	-285	-24	-9	-21	-13	-31	31	-69	0
1798	96	0	19	-211	-230	96	124	-220	-52	46	-50	-36	60	-3	0
1799	96	0	396	-207	-603	-94	499	-405	83	65	-25	131	139	184	0
1800	96	0	476	-201	-677	-137	576	-439	32	-54	-23	-11	108	147	0
1801	96	0	436	-194	-630	-121	533	-412	42	1	11	-17	95	58	0
1802	96	0	38	-194	-232	78	135	-213	-44	27	5	-19	73	34	0
1803	96	0	-356	-188	168	272	-262	-10	-67	17	-17	-5	-56	-133	0
1804	96	0	-746	-190	556	468	-651	183	-54	46	-31	3	-50	-128	0
1805	96	0	-834	-192	642	513	-738	225	-75	-62	-62	-52	-211	-116	0
1806	96	0	-722	-197	525	459	-623	164	-15	69	-38	23	-42	-97	0
1807	96	0	-416	-197	219	306	-317	11	-13	19	-32	17	9	-1	0
1808	96	0	183	-203	-386	10	284	-294	71	44	-25	71	38	13	0
1809	96	0	351	-209	-560	-71	455	-384	36	23	-13	97	108	131	0
1810	96	0	493	-211	-704	-141	598	-457	-5	19	-34	-36	118	42	0
1811	96	0	393	-221	-614	-86	503	-417	71	5	-34	38	116	62	0
1812	96	0	44	-250	-294	103	169	-272	-52	-11	-15	21	-9	19	0
1813	96	0	-424	-256	168	340	-296	-44	-69	-52	7	-64	-112	-95	0
1814	96	0	-757	-261	496	509	-626	117	-81	-25	54	1	-89	-91	0
1815	96	0	-928	-267	661	597	-794	197	-100	-11	-29	-42	-126	-159	0
1816	96	0	-713	-283	430	498	-571	73	-21	-13	-3	13	-100	-23	0
1817	96	0	-492	-308	184	400	-338	-62	-97	0	-40	-54	-29	-104	0
1818	96	0	21	-306	-327	142	174	-316	34	52	58	-13	143	32	0
1819	96	0	308	-320	-628	6	468	-474	34	-38	-42	-11	50	108	0
1820	96	0	438	-347	-785	-45	611	-566	64	36	-52	3	98	54	0
1821	96	0	262	-382	-644	60	453	-513	29	-5	-38	50	11	98	0
1822	96	0	6	-389	-395	191	200	-392	7	13	3	-52	-11	-17	0
1823	96	0	-525	-407	118	466	-321	-144	-29	60	-19	32	-31	-25	0
1824	96	0	-931	-417	514	674	-722	48	-81	-27	-95	23	-143	-188	0
1825	96	0	-916	-424	492	670	-704	34	9	7	-9	11	-91	-131	0
1826	96	0	-926	-434	492	680	-709	29	-79	-58	-95	-32	-98	-129	0
1827	96	0	-427	-440	-13	433	-207	-226	34	75	-17	17	25	-79	0
1828	96	0	-124	-444	-320	284	98	-382	25	17	-58	27	97	44	0
1829	96	0	252	-438	-690	93	471	-564	0	34	-7	-98	145	98	0
1830	96	0	361	-444	-805	41	583	-624	52	-5	-40	73	95	75	0
1831	96	0	297	-438	-735	70	516	-586	21	34	-31	34	32	91	0
1832	96	0	-33	-455	-422	244	194	-438	75	-19	-31	120	-17	56	0
1833	96	0	-494	-450	44	472	-269	-203	-64	-9	-11	11	11	-97	0
1834	96	0	-812	-452	360	632	-586	-46	-75	-32	-23	38	-145	-129	0
1835	96	0	-1010	-450	560	730	-785	55	-120	27	-29	-79	-128	-188	0
1836	96	0	-868	-453	415	660	-641	-19	-44	17	-32	71	-44	-69	0
1837	96	0	-487	-453	34	470	-260	-209	-3	21	-97	32	-25	-54	0
1838	96	0	-49	-452	-403	250	177	-427	62	58	-23	93	147	62	0
1839	96	0	334	-459	-793	62	563	-626	91	54	-40	65	131	3	0
1840	96	0	410	-461	-871	25	640	-666	139	23	-40	141	102	98	0
1841	96	0	284	-457	-741	86	512	-599	29	7	25	17	114	52	0
1842	96	0	-42	-459	-417	250	187	-438	54	3	52	50	13	7	0
1843	96	0	-556	-469	87	512	-321	-191	-5	42	-9	48	-29	-75	0
1844	96	0	-887	-463	424	675	-655	-19	-147	44	-44	-36	-124	-213	0
1845	96	0	-1006	-465	541	735	-773	38	-29	-5	15	52	-110	-40	0
1846	96	0	-862	-463	399	662	-630	-32	-75	81	-93	32	-102	-112	0
1847	96	0	-464	-469	-5	466	-229	-237	-83	17	29	25	-38	-38	0
1848	96	0	-111	-467	-356	289	122	-411	-3	42	13	31	112	79	0
1849	96	0	295	-459	-754	82	524	-606	60	-34	-32	-34	75	67	0
1850	96	0	442	-463	-905	10	673	-684	67	118	15	106	192	126	0
1851	96	0	205	-475	-680	135	442	-577	93	-27	3	36	62	98	0
1852	96	0	-99	-471	-372	285	136	-421	-27	-52	-56	-27	-32	-91	0
1853	96	0	-537	-475	62	506	-299	-206	-29	89	-11	79	-7	-48	0
1854	96	0	-938	-479	459	708	-698	-10	-93	-56	-42	-58	-195	-139	0
1855	96	0	-991	-475	516	733	-753	20	-83	21	3	-1	-149	-110	0
1856	96	0	-950	-483	467	716	-708	-8	-83	60	-79	27	-50	-143	0
1857	96	0	-482	-473	9	477	-245	-232	13	-3	-56	1	1	-60	0
1858	96	0	-72	-475	-403	273	165	-439	-31	65	48	34	54	73	0
1859	96	0	207	-479	-686	136	446	-582	19	-3	27	11	137	83	0
1860	96	0	462	-475	-937	6	699	-706	104	95	21	23	176	120	0
1861	96	0	210	-494	-704	142	457	-599	-23	54	-52	-5	89	-5	0
1862	96	0	-120	-496	-376	308	128	-436	29	15	-17	67	11	-3	0
1863	96	0	-553	-486	67	519	-310	-209	-120	50	-67	-3	-27	-56	0
1864	96	0	-852	-453	399	652	-625	-27	-79	-9	-65	73	-209	-182	0
1865	96	0	-1004	-391	613	697	-808	111	-91	36	-27	-54	-71	-133	0
1866	96	0	-850	-329	521	589	-685	96	-83	-17	-38	-13	-135	-64	0
1867	96	0	-426	-273	153	349	-289	-60	-34	1	15	7	-54	-40	0
1868	96	0	38	-188	-226	75	132	-207	29	-15	64	-36	34	-5	0
1869	96	0	433	-40	-473	-196	453	-256	62	25	7	21	137	87	0
1870	96	0	766	159	-607	-462	686	-224	97	29	-29	5	50	100	0
1871	96	0	694	376	-318	-535	506	29	145	21	-1	13	62	178	0
1872	96	0	473	657	184	-565	144	420	-9	-1	-11	-36	13	-54	0
1873	96	0	163	952	789	-557	-313	870	-48	-11	-7	-19	-64	-147	0
1874	96	0	-41	1293	1334	-626	-687	1313	-48	25	-50	15	-91	-155	0
1875	96	0	33	1612	1579	-822	-773	1595	-19	0	-19	-7	-176	-170	0
1876	96	0	281	1895	1614	-1088	-666	1754	-25	-21	-34	13	-137	-77	0
1877	96	0	720	2048	1328	-1384	-304	1688	19	-15	-42	-34	-29	-102	0
1878	96	0	1176	2056	880	-1616	148	1468	89	56	-15	1	58	11	0
1879	96	0	1466	1885	419	-1675	523	1152	-7	29	-13	42	32	118	0
1880	96	0	1474	1658	184	-1566	645	921	31	-31	50	32	129	93	0
1881	96	0	1143	1261	118	-1202	512	689	32	-27	-42	81	50	133	0
1882	96	0	489	628	139	-558	175	383	-31	-11	32	9	-32	-13	1
1883	96	0	-347	17	364	165	-355	190	-145	-19	-34	-29	-64	-100	0
1884	96	0	-901	-481	420	691	-660	-30	-122	-23	-52	38	-164	-131	0
1885	96	0	-1223	-865	358	1044	-790	-253	-110	-17	-21	-25	-128	-129	0
1886	96	0	-1181	-1026	155	1103	-668	-435	-89	-9	-1	-23	-34	-124	0
1887	96	0	-844	-1125	-281	984	-281	-703	-149	44	-9	-77	-19	-71	0
1888	96	0	-405	-1208	-803	806	199	-1005	5	9	3	42	100	64	0
1889	96	0	-185	-1253	-1068	719	441	-1160	25	-19	-89	25	83	93	0
1890	96	0	83	-1195	-1278	556	680	-1236	118	60	-34	60	174	108	0
1891	96	0	20	-1039	-1059	509	539	-1049	38	31	-5	0	145	75	0
1892	96	0	-304	-915	-611	609	153	-763	73	11	-5	21	0	34	0
1893	96	0	-685	-807	-122	746	-281	-464	-38	42	-79	64	-62	-91	0
1894	96	0	-1006	-739	267	872	-636	-236	-50	46	-79	58	-126	-110	0
1895	96	0	-1157	-711	446	934	-801	-132	-85	0	-85	-11	-128	-188	0
1896	96	0	-1004	-675	329	839	-666	-173	-97	-40	-42	-25	-112	-137	0
1897	96	0	-623	-646	-23	634	-300	-334	34	19	9	-42	29	-1	0
1898	96	0	-196	-618	-422	407	113	-520	-44	23	-44	-34	13	-17	0
1899	96	0	227	-607	-834	190	530	-720	83	40	106	69	153	100	0
1900	96	0	310	-603	-913	146	611	-758	13	102	-67	31	135	40	0
1901	96	0	238	-607	-845	184	541	-726	81	25	17	25	131	67	0
1902	96	0	-186	-603	-417	394	115	-510	-23	-31	-13	-17	64	-32	0
1903	96	0	-576	-589	-13	582	-281	-301	-29	-42	-38	42	-149	-83	0
1904	96	0	-1033	-591	442	812	-737	-74	-124	-11	-89	3	-128	-188	0
1905	96	0	-1112	-595	517	853	-814	-39	-65	-42	-50	-27	-139	-151	0
1906	96	0	-864	-593	271	728	-567	-161	-32	-36	3	-9	-67	-161	0
1907	96	0	-557	-582	-25	569	-266	-303	34	17	-32	44	-9	3	0
1908	96	0	-93	-587	-494	340	200	-540	1	36	-54	0	75	-21	0
1909	96	0	213	-576	-789	181	501	-682	42	-29	-50	62	83	114	0
1910	96	0	376	-574	-950	99	663	-762	60	116	-3	87	159	122	0
1911	96	0	316	-568	-884	126	600	-726	89	-23	44	65	137	67	0
1912	96	0	-169	-570	-401	369	116	-485	-5	1	-100	29	42	-31	0
1913	96	0	-549	-564	-15	556	-267	-289	46	-31	-56	79	-79	-110	0
1914	96	0	-926	-566	360	746	-643	-103	-25	50	-54	36	-48	-93	0
1915	96	0	-1068	-558	510	813	-789	-24	-21	-34	-40	5	-104	-161	0
1916	96	0	-934	-558	376	746	-655	-91	-71	-7	-13	-5	-52	-112	0
1917	96	0	-520	-554	-34	537	-243	-294	-23	3	-52	15	13	-19	0
1918	96	0	-133	-552	-419	342	143	-485	64	-17	0	3	48	32	0
1919	96	0	196	-541	-737	172	466	-639	87	-29	-11	3	91	73	0
1920	96	0	415	-529	-944	57	679	-736	27	102	17	64	126	172	0
1921	96	0	247	-527	-774	140	510	-650	89	-31	40	64	75	114	0
1922	96	0	-106	-517	-411	311	152	-464	-27	40	-25	11	17	-58	0
1923	96	0	-348	-244	104	296	-226	-70	-32	-85	-7	25	-17	-65	0
1924	96	0	-792	-327	465	559	-628	69	-133	23	-42	-25	-168	-143	0
1925	96	0	-896	-320	576	608	-736	128	-93	-32	-58	-19	-131	-62	0
1926	96	0	-735	-446	289	590	-512	-78	-155	34	-1	137	-133	-93	0
1927	96	0	-425	-545	-120	485	-152	-332	-135	-32	-29	85	-54	9	0
1928	96	0	62	-578	-640	258	351	-609	-302	69	48	205	75	-209	0
1929	96	0	292	-582	-874	145	583	-728	-452	-11	7	40	217	-19	0
1930	96	0	553	-624	-1177	35	865	-900	-69	-5	13	56	393	242	0
1931	96	0	922	-661	-1583	-130	1252	-1122	-168	129	97	44	411	789	0
1932	96	0	849	-640	-1489	-104	1169	-1064	-1383	240	15	42	182	184	0
1933	96	0	549	-626	-1175	38	862	-900	-1806	-60	-27	81	-195	-95	0
1934	96	0	246	-630	-876	192	561	-753	-2178	-120	3	108	-124	118	0
1935	96	0	107	-649	-756	271	431	-702	-2333	120	-31	-48	337	366	0
1936	96	0	93	-657	-750	282	421	-703	-1992	81	-15	-157	426	426	0
1937	96	0	196	-663	-859	233	527	-761	-1592	-38	-36	-211	271	254	0
1938	96	0	611	-667	-1278	28	944	-972	-1045	54	56	-151	203	149	0
1939	96	0	793	-663	-1456	-65	1124	-1059	-527	104	-11	-81	285	358	0
1940	96	0	832	-640	-1472	-96	1152	-1056	-453	-15	-42	19	457	504	0
1941	96	0	617	-663	-1280	23	948	-971	-733	-17	19	9	692	401	0
1942	96	0	353	-646	-999	146	676	-822	-911	-77	-27	-9	215	-182	0
1943	96	0	66	-657	-723	295	394	-690	-898	32	23	176	-21	-653	0
1944	96	0	-464	-669	-205	566	-129	-437	-1125	-95	-106	238	-186	-739	0
1945	96	0	-544	-673	-129	608	-207	-401	-1326	48	-9	374	124	-525	0
1946	96	0	-591	-688	-97	639	-247	-392	-1631	-77	-23	372	83	-422	0
1947	96	0	-174	-723	-549	448	187	-636	-1482	0	9	475	-67	-492	0
1948	96	0	192	-704	-896	256	544	-800	-1586	73	19	422	-79	-419	0
1949	96	0	397	-708	-1105	155	751	-906	-1674	-42	-102	393	-98	-238	0
1950	96	0	540	-717	-1257	88	898	-987	-1647	19	-40	347	5	114	0
1951	96	0	349	-708	-1057	179	703	-882	-1689	75	-89	145	21	481	0
1952	96	0	-43	-731	-688	387	322	-709	-1967	147	-114	-9	19	446	0
1953	96	0	-593	-713	-120	653	-236	-416	-2657	11	-58	-108	-3	485	0
1954	96	0	-1004	-723	281	863	-642	-221	-3569	95	-110	-267	-17	353	0
1955	96	0	-1130	-733	397	931	-763	-168	-4167	36	-58	-386	64	409	0
1956	96	0	-952	-727	225	839	-588	-251	-4516	-46	-54	-384	116	440	0
1957	96	0	-693	-733	-40	713	-326	-386	-4661	21	-31	-486	219	372	0
1958	96	0	-255	-741	-486	498	115	-613	-4494	-50	-15	-399	62	228	0
1959	96	0	130	-737	-867	303	498	-802	-4221	-17	23	-337	-69	174	0
1960	96	0	188	-731	-919	271	553	-825	-3980	-60	34	-283	-77	42	0
1961	96	0	72	-729	-801	328	436	-765	-3823	-36	17	-190	-151	-42	0
1962	96	0	-332	-725	-393	528	30	-559	-3668	19	56	-221	-182	-242	0
1963	96	0	-725	-725	0	725	-362	-362	-3309	-9	50	-166	-182	-252	0
1964	96	0	-1072	-735	337	903	-704	-199	-3043	1	129	-143	217	-192	0
1965	96	0	-1245	-743	502	994	-873	-120	-2754	-64	-9	-190	296	-275	0
1966	96	0	-1083	-754	329	918	-706	-212	-2302	-1	0	-139	186	-341	0
1967	96	0	-826	-764	62	795	-444	-351	-1940	44	-67	-44	17	-197	0
1968	96	0	-371	-766	-395	568	12	-580	-1590	13	1	-159	21	-180	0
1969	96	0	-55	-772	-717	413	331	-744	-1342	69	-34	-129	-58	85	0
1970	96	0	81	-774	-855	346	468	-814	-1043	71	-89	-135	-411	190	0
1971	96	0	-7	-783	-776	395	384	-779	-799	141	-11	-100	-521	238	0
1972	96	0	-438	-791	-353	614	-42	-572	-675	50	-9	-180	-737	118	0
1973	96	0	-832	-807	25	819	-428	-391	-514	77	-23	-161	-723	95	0
1974	96	0	-1205	-812	393	1008	-799	-209	-364	42	-81	-180	-576	-31	0
1975	96	0	-1266	-826	440	1046	-853	-193	-234	50	44	-126	-207	73	0
1976	96	0	-1086	-836	250	961	-668	-293	-182	-1	40	-108	9	-56	0
1977	96	0	-697	-838	-141	767	-278	-489	-190	75	-11	-32	149	-23	0
1978	96	0	-258	-843	-585	550	163	-714	-112	9	69	7	85	-108	0
1979	96	0	95	-849	-944	377	519	-896	-91	73	116	0	77	-149	0
1980	96	0	238	-865	-1103	313	670	-984	-213	75	118	67	27	-87	0
1981	96	0	157	-869	-1026	356	591	-947	-308	114	0	98	-36	-267	0
1982	96	0	-233	-884	-651	558	209	-767	-275	19	116	174	-95	-213	0
1983	96	0	-755	-888	-133	821	-311	-510	-420	-21	-38	65	-192	-298	0
1984	96	0	-1011	-905	106	958	-558	-399	-265	27	-64	139	-143	-263	0
1985	96	0	-1213	-909	304	1061	-758	-302	-302	52	-133	48	-64	-256	0
1986	96	0	-1058	-919	139	988	-598	-390	-137	-48	-106	50	67	-155	0
1987	96	0	-574	-927	-353	750	-110	-640	166	19	9	122	155	69	0
1988	96	0	-295	-929	-634	612	169	-781	209	-42	-32	46	141	221	0
1989	96	0	145	-931	-1076	393	610	-1003	322	91	-15	1	186	306	0
1990	96	0	242	-933	-1175	345	708	-1054	230	71	-38	87	131	372	0
1991	96	0	145	-931	-1076	393	610	-1003	178	7	36	-3	65	225	0
1992	96	0	-158	-937	-779	547	310	-858	60	32	19	36	98	89	0
1993	96	0	-740	-937	-197	838	-271	-567	-106	-73	-11	27	23	-54	0
1994	96	0	-1024	-927	97	975	-560	-415	-304	-91	36	25	-40	-104	0
1995	96	0	-1124	-921	203	1022	-663	-359	-362	-81	48	-11	131	-116	0
1996	96	0	-1014	-917	97	965	-555	-410	-452	-98	27	25	116	-120	0
1997	96	0	-605	-915	-310	760	-147	-612	-372	-91	81	5	95	-32	0
1998	96	0	-162	-905	-743	533	290	-824	-473	-32	-7	9	64	56	0
1999	96	0	79	-900	-979	410	529	-939	-490	-58	27	27	98	128	0
[truncated: 32,093 more rows]
