# Supplementary material for: A Robust and Real-Time Capable Envelope-Based Algorithm for Heart Sound Classification: Validation under Different Physiological Conditions
Source: Sensors (Basel). 2020 Feb 11;20(4):972. doi: 10.3390/s20040972 (PMC7070375; doi:10.3390/s20040972)
Supplement: Supplementary file 1 [file sensors-20-00972-s001.zip › Messungen/swu/swu03_unfiltered.csv]

Dataset No.	Pulse (bpm)	Pacer Bit	leadI (�V)	leadII (�V)	leadIII (�V)	lead_avR (�V)	lead_avL (�V)	lead_avF (�V)	V1 (�V)	V2 (�V)	V3 (�V)	V4 (�V)	V5 (�V)	V6 (�V)	R-Wave
1	0	0	541	808	267	-674	137	537	-5	108	89	32	370	211	0
2	0	0	541	808	267	-674	137	537	1	-5	34	-73	281	108	0
3	0	0	492	808	316	-650	88	562	-13	19	64	-23	325	83	0
4	0	0	347	808	461	-577	-57	634	-13	19	15	-31	356	65	0
5	0	0	291	816	525	-553	-117	670	1	-44	-9	-50	269	50	0
6	0	0	256	816	560	-536	-152	688	-23	-54	38	-34	287	13	0
7	0	0	17	812	795	-414	-389	803	-50	-25	-48	17	248	-60	0
8	0	0	160	807	647	-483	-243	727	-64	52	-44	-32	331	9	0
9	0	0	175	807	632	-491	-228	719	34	29	-9	7	341	5	1
10	0	0	246	814	568	-530	-161	691	-25	-31	-23	-15	275	5	0
11	0	0	411	810	399	-610	6	604	21	83	1	7	312	83	0
12	0	0	386	812	426	-599	-20	619	36	34	25	32	292	69	0
13	0	0	370	810	440	-590	-35	625	42	27	48	-36	331	118	0
14	0	0	304	808	504	-556	-100	656	7	17	-98	40	219	73	0
15	0	0	217	808	591	-512	-187	699	-5	34	-77	-21	382	-13	0
16	0	0	124	812	688	-468	-282	750	-7	-38	-36	-46	273	-7	0
17	0	0	211	808	597	-509	-193	702	-11	19	-36	-97	374	-58	0
18	0	0	225	808	583	-516	-179	695	19	-7	3	-58	306	-34	0
19	0	0	322	818	496	-570	-87	657	15	1	-21	-29	316	-64	0
20	0	0	409	816	407	-612	1	611	-13	7	-65	23	322	-3	0
21	0	0	490	810	320	-650	85	565	40	120	91	62	469	-13	0
22	0	0	423	814	391	-618	16	602	-9	-9	73	-32	349	89	0
23	0	0	450	808	358	-629	46	583	56	21	-1	-46	289	36	0
24	0	0	305	795	490	-550	-92	642	21	19	-40	-1	384	19	0
25	0	0	264	787	523	-525	-129	655	31	-13	-64	-11	386	-38	0
26	0	0	229	787	558	-508	-164	672	17	50	64	-48	424	-85	0
27	0	0	178	781	603	-479	-212	692	40	-29	3	-67	341	-87	0
28	0	0	291	791	500	-541	-104	645	13	34	-17	-60	347	-27	0
29	0	0	274	795	521	-534	-123	658	-93	-93	13	-38	304	7	0
30	0	0	442	791	349	-616	46	570	3	-73	44	-91	374	-73	0
31	0	0	492	808	316	-650	88	562	40	25	62	27	397	40	0
32	0	0	509	807	298	-658	105	552	25	15	25	-42	395	27	0
33	0	0	540	803	263	-671	138	533	46	29	42	25	333	50	0
34	0	0	330	807	477	-568	-73	642	-7	-19	-3	-29	349	-32	0
35	0	0	296	808	512	-552	-108	660	7	-71	0	-71	323	-31	0
36	0	0	247	799	552	-523	-152	675	-23	3	29	-46	393	46	0
37	0	0	247	801	554	-524	-153	677	-52	-98	44	-97	314	-40	0
38	0	0	302	814	512	-558	-105	663	-11	-7	25	-5	341	-83	0
39	0	0	292	808	516	-550	-112	662	-95	-50	21	-91	353	-32	0
40	0	0	437	801	364	-619	36	582	-38	-48	-17	-102	356	-87	0
41	0	0	501	793	292	-647	104	542	-5	11	79	25	353	40	0
42	0	0	454	797	343	-625	55	570	-21	1	-34	-52	376	-25	0
43	0	0	598	805	207	-701	195	506	89	81	67	-3	405	73	0
44	0	0	266	797	531	-531	-132	664	-95	-34	11	-77	386	1	0
45	0	0	305	807	502	-556	-98	654	-40	-69	-29	-126	343	-81	0
46	0	0	237	803	566	-520	-164	684	23	29	-69	3	351	-32	0
47	0	0	206	805	599	-505	-196	702	-67	-7	-23	-81	316	-162	0
48	0	0	311	805	494	-558	-91	649	-31	-52	-40	7	283	-91	0
49	0	0	353	801	448	-577	-47	624	-25	9	13	5	343	-75	0
50	0	0	487	803	316	-645	85	559	34	-31	29	17	322	-52	0
51	0	0	481	795	314	-638	83	554	-23	-9	32	-69	372	-11	0
52	0	0	630	808	178	-719	226	493	83	77	15	0	386	-58	0
53	0	0	439	801	362	-620	38	581	-62	54	42	-46	327	-3	0
54	0	0	338	799	461	-568	-61	630	-64	-36	13	-64	384	-52	0
55	0	0	324	797	473	-560	-74	635	-52	-13	46	-75	358	-77	0
56	0	0	231	797	566	-514	-167	681	-31	-44	-17	-44	339	-79	0
57	0	0	243	799	556	-521	-156	677	-36	1	-40	-5	294	-93	0
58	0	0	244	793	549	-518	-152	671	-77	-17	-62	-54	376	-157	0
59	0	0	365	793	428	-579	-31	610	-36	-17	36	-40	316	-98	0
60	0	0	425	803	378	-614	23	590	-77	-21	-17	-58	345	-93	0
61	0	0	542	807	265	-674	138	536	17	69	0	-38	337	-17	0
62	0	0	506	818	312	-662	97	565	56	73	-13	-1	374	19	0
63	0	0	510	822	312	-666	99	567	-65	69	-34	-52	333	-77	0
64	0	0	375	838	463	-606	-44	650	-93	-67	-32	-87	291	-102	0
65	0	0	291	851	560	-571	-134	705	-58	-29	-9	-48	356	-98	0
66	0	0	256	857	601	-556	-172	729	-29	-21	-32	46	318	-81	0
67	0	0	322	861	539	-591	-108	700	-15	-9	-34	-60	281	-141	0
68	0	0	373	861	488	-617	-57	674	3	1	25	-40	300	-102	0
69	0	0	316	861	545	-588	-114	703	-85	-85	-52	-54	318	-166	0
70	0	0	514	865	351	-689	81	608	1	27	3	27	281	-40	0
71	0	0	515	871	356	-693	79	613	40	5	54	-1	391	38	0
72	0	0	564	874	310	-719	127	592	3	54	5	-23	283	3	0
73	0	0	502	888	386	-695	58	637	-9	27	52	-7	382	-64	0
74	0	0	366	878	512	-622	-73	695	-50	-25	-27	-38	302	-60	0
75	0	0	339	874	535	-606	-98	704	-11	-60	-42	-1	395	-50	0
76	0	0	219	884	665	-551	-223	774	-42	-48	19	-56	310	-91	0
77	0	0	328	892	564	-610	-118	728	-54	36	13	-60	335	-137	0
78	0	0	297	894	597	-595	-150	745	-34	19	-46	1	304	-87	0
79	0	0	417	905	488	-661	-35	696	-54	-56	-34	-9	219	-32	0
80	0	0	596	921	325	-758	135	623	44	95	31	58	351	15	0
81	0	0	496	940	444	-718	26	692	-11	3	-64	-29	312	27	0
82	0	0	691	962	271	-826	210	616	60	52	50	23	287	73	0
83	0	0	559	970	411	-764	74	690	44	106	40	-5	388	0	0
84	0	0	475	983	508	-729	-16	745	-27	-31	-67	-133	298	-89	0
85	0	0	434	981	547	-707	-56	764	32	73	67	38	347	23	0
86	0	0	272	987	715	-629	-221	851	-44	-31	-54	-52	281	-108	0
87	0	0	363	983	620	-673	-128	801	-48	5	71	-40	341	-60	0
88	0	0	312	989	677	-650	-182	833	-73	-126	13	-85	240	-120	0
89	0	0	511	997	486	-754	12	741	9	58	7	21	384	-77	0
90	0	0	574	985	411	-779	81	698	-19	-7	7	-3	360	-9	0
91	0	0	646	987	341	-816	152	664	42	91	17	-32	378	-15	0
92	0	0	602	999	397	-800	102	698	-15	83	-11	-1	349	17	0
93	0	0	619	1010	391	-814	114	700	40	54	65	-65	372	50	0
94	0	0	479	1010	531	-744	-26	770	13	-34	48	-65	382	-69	0
95	0	0	419	1006	587	-712	-84	796	29	-19	85	-31	389	-83	0
96	0	0	339	1012	673	-675	-167	842	-91	15	5	-32	302	-114	0
97	0	0	318	1012	694	-665	-188	853	-32	-40	-11	-64	294	-114	0
98	0	0	384	1002	618	-693	-117	810	13	-11	60	-60	292	-56	0
99	0	0	497	989	492	-743	2	740	-25	9	32	19	343	-42	0
100	0	0	444	971	527	-707	-41	749	-102	27	-50	-129	271	-93	0
101	0	0	636	958	322	-797	157	640	40	124	143	60	446	81	0
102	0	0	565	956	391	-760	87	673	25	40	-21	-60	310	-19	0
103	0	0	635	966	331	-800	152	648	11	141	69	25	403	48	0
104	0	0	442	942	500	-692	-29	721	7	27	-15	-9	355	5	0
105	0	0	366	911	545	-638	-89	728	-65	-1	52	1	283	-31	0
106	0	0	287	894	607	-590	-160	750	3	-48	-13	-83	298	-31	0
107	0	0	279	880	601	-579	-161	740	-31	-9	-11	0	275	-62	0
108	0	0	297	851	554	-574	-128	702	-19	19	1	-9	316	-60	0
109	0	0	406	830	424	-618	-9	627	-9	23	-34	-23	329	-29	0
110	0	0	489	816	327	-652	81	571	15	42	15	-69	358	-46	0
111	0	0	487	805	318	-646	84	561	-19	17	-13	-44	366	29	0
112	0	0	570	791	221	-680	174	506	-23	102	71	0	382	-36	0
113	0	0	442	781	339	-611	51	560	-25	36	44	-60	397	-9	0
114	0	0	425	774	349	-599	38	561	25	-32	42	21	339	-40	0
115	0	0	243	768	525	-505	-141	646	-36	-52	65	38	335	-40	0
116	0	0	297	766	469	-531	-86	617	-5	36	50	-79	378	-120	0
117	0	0	247	768	521	-507	-137	644	-52	36	-31	38	291	-149	0
118	0	0	225	770	545	-497	-160	657	44	-50	21	-27	314	-95	0
119	0	0	336	756	420	-546	-42	588	52	-17	38	-29	327	-56	0
120	0	0	405	754	349	-579	28	551	-13	11	-17	-71	355	-34	0
121	0	0	473	762	289	-617	92	525	-25	50	46	-71	397	-15	0
122	0	0	487	768	281	-627	103	524	25	31	100	-1	291	75	0
123	0	0	470	774	304	-622	83	539	60	29	75	34	356	-87	0
124	0	0	351	764	413	-557	-31	588	13	-32	36	-36	333	-87	0
125	0	0	287	762	475	-524	-94	618	-13	-40	-23	-23	310	-122	0
126	0	0	198	752	554	-475	-178	653	-62	91	-17	1	337	-44	0
127	0	0	279	746	467	-512	-94	606	-52	5	0	-11	296	-67	0
128	0	0	265	748	483	-506	-109	615	48	34	48	54	333	-23	0
129	0	0	277	752	475	-514	-99	613	-64	-29	-46	-120	306	-128	0
130	0	0	508	750	242	-629	133	496	31	15	118	-13	376	15	0
131	0	0	467	748	281	-607	93	514	-31	54	73	-17	327	3	0
132	0	0	494	750	256	-622	119	503	-40	73	23	17	316	29	0
133	0	0	487	746	259	-616	114	502	-3	25	36	-1	314	34	0
134	0	0	411	731	320	-571	45	525	-11	11	65	23	304	-42	0
135	0	0	266	737	471	-501	-102	604	-3	-85	44	5	362	-67	0
136	0	0	266	739	473	-502	-103	606	-42	-11	21	-15	320	-147	0
137	0	0	201	746	545	-473	-172	645	-98	-52	42	-5	300	-32	0
138	0	0	301	743	442	-522	-70	592	15	-29	15	-17	306	-85	0
139	0	0	310	744	434	-527	-62	589	-17	-7	-25	-7	345	-93	0
140	0	0	386	744	358	-565	14	551	15	-44	27	-52	306	-62	0
141	0	0	524	743	219	-633	152	481	-27	62	83	15	339	38	0
142	0	0	523	746	223	-634	150	484	104	50	42	23	329	-9	0
143	0	0	456	750	294	-603	81	522	-23	-19	97	-3	314	-40	0
144	0	0	283	746	463	-514	-90	604	-98	97	-29	-42	318	-27	0
145	0	0	205	744	539	-474	-167	641	-85	-25	-42	1	314	-77	0
146	0	0	219	723	504	-471	-142	613	-5	44	67	50	292	11	0
147	0	0	139	719	580	-429	-220	649	3	-75	-17	-1	238	-159	0
148	0	0	258	727	469	-492	-105	598	-34	42	9	9	318	-120	0
149	0	0	314	744	430	-529	-58	587	-15	7	-34	-27	294	-52	0
150	0	0	415	758	343	-586	36	550	-3	29	17	-7	271	-19	0
151	0	0	442	795	353	-618	44	574	-38	29	-1	-32	296	-9	0
152	0	0	586	871	285	-728	150	578	65	95	116	19	333	-3	0
153	0	0	461	944	483	-702	-11	713	-44	17	5	-71	370	-27	0
154	0	0	459	1035	576	-747	-58	805	-73	-38	40	-98	364	-48	0
155	0	0	407	1134	727	-770	-160	930	-17	17	95	-34	374	-91	0
156	0	0	477	1268	791	-872	-157	1029	-85	-17	25	-42	261	-108	0
157	0	0	555	1449	894	-1002	-169	1171	5	-3	97	32	294	-75	0
158	0	0	633	1672	1039	-1152	-203	1355	-50	-75	-46	-46	271	-126	0
159	0	0	1013	1940	927	-1476	43	1433	52	85	27	-1	382	-93	0
160	0	0	1086	2240	1154	-1663	-34	1697	-29	-54	77	-11	269	-32	0
161	0	0	1409	2574	1165	-1991	122	1869	-9	31	23	-54	320	-19	0
162	0	0	1696	2902	1206	-2299	245	2054	73	79	7	38	388	-46	0
163	0	0	1721	3257	1536	-2489	92	2396	-54	-38	-58	-73	356	-104	0
164	0	0	1831	3567	1736	-2699	47	2651	13	9	13	-11	323	36	0
165	0	0	1724	3788	2064	-2756	-170	2926	-31	-23	-3	42	308	-102	0
166	0	0	1775	3876	2101	-2825	-163	2988	-19	7	-77	-65	347	-170	0
167	0	0	1789	3740	1951	-2764	-81	2845	108	58	-15	42	325	-52	0
168	0	0	1634	3486	1852	-2560	-109	2669	-75	-75	-95	-102	277	-186	0
169	0	0	1605	3127	1522	-2366	41	2324	13	17	54	40	327	-29	1
170	0	0	1356	2562	1206	-1959	75	1884	-56	-52	11	-83	273	-110	0
171	0	0	1037	1811	774	-1424	131	1292	-87	58	62	31	347	-13	0
172	0	0	724	1160	436	-942	144	798	-5	5	73	-11	304	13	0
173	0	0	413	616	203	-514	105	409	-56	13	11	9	314	-62	0
174	0	0	124	242	118	-183	3	180	-93	21	-29	-9	374	-120	0
175	0	0	-136	79	215	28	-175	147	-147	-77	-65	-27	312	-89	0
176	0	0	-162	-60	102	111	-132	21	-44	-56	13	-56	351	-124	0
177	0	0	-136	-159	-23	147	-56	-91	-114	89	58	27	415	-155	0
178	0	0	-174	-159	15	166	-94	-72	-50	0	-34	-29	364	-195	0
179	0	0	59	-34	-93	-12	76	-63	13	-17	29	-32	370	-97	0
180	0	0	138	131	-7	-134	72	62	34	7	34	7	411	29	0
181	0	0	287	258	-29	-272	158	114	-11	44	62	-17	440	-1	0
182	0	0	430	349	-81	-389	255	134	29	93	-9	36	397	-32	0
183	0	0	361	413	52	-387	154	232	9	58	54	-3	442	-11	0
184	0	0	182	438	256	-310	-37	347	-54	31	-1	-9	364	-19	0
185	0	0	184	471	287	-327	-51	379	-9	-60	5	-44	405	-178	0
186	0	0	157	488	331	-322	-87	409	-58	-38	79	-13	428	-201	0
187	0	0	112	521	409	-316	-148	465	23	-98	0	7	360	-207	0
188	0	0	178	529	351	-353	-86	440	-13	-23	29	-3	329	-159	0
189	0	0	291	545	254	-418	18	399	13	21	13	32	399	-89	0
190	0	0	353	558	205	-455	74	381	-21	-40	-44	-50	312	-118	0
191	0	0	428	556	128	-492	150	342	27	50	112	-42	388	-5	0
192	0	0	388	552	164	-470	112	358	-48	67	11	-21	399	-64	0
193	0	0	413	554	141	-483	136	347	15	-17	126	-54	417	-60	0
194	0	0	283	560	277	-421	3	418	-27	36	50	-13	345	-73	0
195	0	0	279	554	275	-416	2	414	3	60	114	0	436	-114	0
196	0	0	128	562	434	-345	-153	498	-65	-52	97	-34	339	-128	0
197	0	0	176	558	382	-367	-103	470	-69	9	54	-29	362	-135	0
198	0	0	161	547	386	-354	-112	466	-34	-25	36	60	304	-93	0
199	0	0	273	560	287	-416	-7	423	-36	-25	38	32	296	-133	0
200	0	0	405	566	161	-485	122	363	15	-5	120	-9	419	-110	0
201	0	0	413	572	159	-492	127	365	48	34	135	-7	428	11	0
202	0	0	462	580	118	-521	172	349	-32	118	79	0	320	29	0
203	0	0	363	578	215	-470	74	396	-17	36	42	25	376	-79	0
204	0	0	278	580	302	-429	-12	441	-67	11	42	46	403	-81	0
205	0	0	204	580	376	-392	-86	478	40	7	27	27	335	-65	0
206	0	0	108	589	481	-348	-186	535	-83	31	1	-50	322	-139	0
207	0	0	132	589	457	-360	-162	523	-34	58	25	40	331	-135	0
208	0	0	180	591	411	-385	-115	501	-34	-48	44	-19	314	-104	0
209	0	0	277	599	322	-438	-22	460	5	29	-40	32	318	-48	0
210	0	0	357	601	244	-479	56	422	5	93	73	13	397	46	0
211	0	0	471	597	126	-534	172	361	42	77	31	50	335	-5	0
212	0	0	448	593	145	-520	151	369	23	104	87	31	426	54	0
213	0	0	320	589	269	-454	25	429	-23	60	83	7	360	62	0
214	0	0	244	585	341	-414	-48	463	-85	0	5	-65	393	-62	0
215	0	0	190	589	399	-389	-104	494	-50	85	21	7	438	-56	0
216	0	0	130	582	452	-356	-161	517	-19	-9	-42	23	327	-40	0
217	0	0	144	580	436	-362	-146	508	-42	60	-42	-21	378	-91	0
218	0	0	99	587	488	-343	-194	537	-104	-9	34	-9	265	-36	0
219	0	0	328	591	263	-459	32	427	-3	-5	11	0	294	-17	0
220	0	0	320	587	267	-453	26	427	25	104	-56	40	376	32	0
221	0	0	471	585	114	-528	178	349	-5	106	-34	60	323	3	0
222	0	0	407	589	182	-498	112	385	-71	104	58	50	362	52	0
223	0	0	399	591	192	-495	103	391	19	89	11	-67	386	29	0
224	0	0	311	582	271	-446	20	426	17	40	108	34	366	60	0
225	0	0	151	587	436	-369	-142	511	-64	-19	-31	-19	341	-50	0
226	0	0	211	585	374	-398	-81	479	-36	29	34	48	384	-69	0
227	0	0	114	585	471	-349	-178	528	11	64	21	25	343	-104	0
228	0	0	188	587	399	-387	-105	493	-64	100	15	-67	331	-102	0
229	0	0	357	601	244	-479	56	422	-25	52	27	32	372	-91	0
230	0	0	345	593	248	-469	48	420	-64	21	-13	23	343	0	0
231	0	0	446	601	155	-523	145	378	21	34	110	-23	364	1	0
232	0	0	429	603	174	-516	127	388	11	83	112	3	372	36	0
233	0	0	392	605	213	-498	89	409	17	58	31	-23	362	-98	0
234	0	0	293	607	314	-450	-10	460	-36	-19	147	-48	401	-54	0
235	0	0	219	603	384	-411	-82	493	34	44	46	-7	314	-13	0
236	0	0	204	605	401	-404	-98	503	-15	3	40	-36	308	-31	0
237	0	0	210	603	393	-406	-91	498	-17	102	44	71	341	-81	0
238	0	0	194	609	415	-401	-110	512	5	-7	23	-42	279	-122	0
239	0	0	352	611	259	-481	46	435	32	64	87	19	339	-15	0
240	0	0	391	616	225	-503	83	420	-7	21	64	27	283	-5	0
241	0	0	499	611	112	-555	193	361	73	93	137	-48	362	3	0
242	0	0	419	599	180	-509	119	389	27	5	137	17	360	36	0
243	0	0	394	599	205	-496	94	402	1	54	36	-9	281	31	0
244	0	0	258	601	343	-429	-42	472	-52	54	-29	-3	341	1	0
245	0	0	192	597	405	-394	-106	501	-15	29	38	13	327	-23	0
246	0	0	174	593	419	-383	-122	506	-3	21	50	79	329	-21	0
247	0	0	148	605	457	-376	-154	531	-100	38	56	-64	316	-71	0
248	0	0	177	605	428	-391	-125	516	-29	-7	32	-56	343	-131	0
249	0	0	308	599	291	-453	8	445	-19	-23	36	-46	333	-19	0
250	0	0	357	597	240	-477	58	418	15	-9	77	-25	310	17	0
251	0	0	473	597	124	-535	174	360	0	83	31	38	355	-13	0
252	0	0	475	595	120	-535	177	357	-5	110	38	58	411	17	0
253	0	0	345	597	252	-471	46	424	-15	-3	19	-58	345	-31	0
254	0	0	239	595	356	-417	-58	475	-17	7	19	34	407	27	0
255	0	0	163	605	442	-384	-139	523	-65	-13	-65	42	285	-25	0
256	0	0	180	593	413	-386	-116	503	23	-54	44	-38	362	-40	0
257	0	0	174	591	417	-382	-121	504	-54	25	36	-48	395	-118	0
258	0	0	234	585	351	-409	-58	468	-87	19	-17	-56	337	-129	0
259	0	0	274	580	306	-427	-16	443	36	-44	5	15	335	-31	0
260	0	0	368	583	215	-475	76	399	-75	19	-42	-48	275	-58	0
261	0	0	433	570	137	-501	148	353	36	21	52	-19	386	71	0
262	0	0	442	558	116	-500	163	337	-19	106	77	38	292	89	0
263	0	0	453	550	97	-501	178	323	-9	56	133	-5	405	17	0
264	0	0	266	541	275	-403	-4	408	-104	-64	-1	-77	296	-21	0
265	0	0	209	527	318	-368	-54	422	-5	23	-29	60	333	-56	0
266	0	0	66	514	448	-290	-191	481	-126	31	-50	-27	327	-100	0
267	0	0	229	510	281	-369	-26	395	-34	1	67	3	265	-91	0
268	0	0	161	500	339	-330	-89	419	-65	-65	58	-17	355	-97	0
269	0	0	271	486	215	-378	28	350	31	-75	-65	62	269	-95	0
270	0	0	423	479	56	-451	183	267	48	-9	21	-1	391	3	0
271	0	0	392	467	75	-429	158	271	-11	42	104	-11	360	5	0
272	0	0	444	453	9	-448	217	231	-27	69	32	15	343	-83	0
273	0	0	365	442	77	-403	144	259	81	-27	1	13	393	-15	0
274	0	0	199	424	225	-311	-13	324	-50	-19	-15	13	322	-50	0
275	0	0	78	405	327	-241	-124	366	-50	-36	-31	-54	335	-89	0
276	0	0	155	395	240	-275	-42	317	9	27	7	60	312	-77	0
277	0	0	43	382	339	-212	-148	360	-32	-29	-44	7	349	-87	0
278	0	0	102	360	258	-231	-78	309	-21	-23	27	-65	312	-145	0
279	0	0	182	341	159	-261	11	250	-13	-36	29	42	360	-176	0
280	0	0	153	327	174	-240	-10	250	-91	-21	-54	-34	393	-168	0
281	0	0	315	306	-9	-310	162	148	25	32	9	42	376	-58	0
282	0	0	244	294	50	-269	97	172	-73	83	81	34	362	-40	0
283	0	0	245	283	38	-264	103	160	-21	42	15	17	420	-128	0
284	0	0	58	271	213	-164	-77	242	-31	0	36	23	422	-126	0
285	0	0	-24	263	287	-119	-155	275	-52	-100	-17	-32	368	-161	0
286	0	0	-46	248	294	-101	-170	271	1	-17	23	73	411	-93	0
287	0	0	-68	240	308	-86	-188	274	-46	-81	40	-58	380	-122	0
288	0	0	46	240	194	-143	-74	217	56	19	62	-48	424	-151	0
289	0	0	89	232	143	-160	-27	187	-58	-29	23	-34	362	-38	0
290	0	0	184	228	44	-206	70	136	-23	-34	-34	-23	432	-170	0
291	0	0	231	226	-5	-228	118	110	40	64	102	44	508	-87	0
292	0	0	187	223	36	-205	75	129	5	75	-1	34	411	-77	0
293	0	0	157	236	79	-196	39	157	-13	34	25	-98	448	-34	0
294	0	0	149	232	83	-190	33	157	23	34	38	65	498	-36	0
295	0	0	-12	232	244	-110	-128	238	-93	-60	-17	29	347	-97	0
296	0	0	39	246	207	-142	-84	226	-40	-7	100	-31	436	-120	0
297	0	0	-27	250	277	-111	-152	263	-9	-13	42	79	362	-120	0
298	0	0	66	261	195	-163	-64	228	-23	-19	27	23	420	-170	0
299	0	0	151	273	122	-212	14	197	-15	-1	29	118	432	-114	0
300	0	0	183	285	102	-234	40	193	40	-60	64	-27	467	-102	0
301	0	0	256	304	48	-280	104	176	-15	67	-1	-3	401	-38	0
302	0	0	306	325	19	-315	143	172	-11	13	38	25	382	7	0
303	0	0	262	335	73	-298	94	204	32	34	97	9	417	-27	0
304	0	0	74	355	281	-214	-103	318	-58	-42	3	-83	347	-67	0
305	0	0	43	372	329	-207	-143	350	-7	-44	40	3	335	-56	0
306	0	0	22	384	362	-203	-170	373	-21	-13	34	54	391	-31	0
307	0	0	49	409	360	-229	-155	384	-58	-5	-17	-25	331	-166	0
308	0	0	153	434	281	-293	-64	357	-38	15	145	-5	395	-23	0
309	0	0	180	453	273	-316	-46	363	7	-67	-3	-40	265	-58	0
310	0	0	351	473	122	-412	114	297	46	23	46	15	401	-91	0
311	0	0	320	488	168	-404	76	328	-42	46	-3	13	331	23	0
312	0	0	440	519	79	-479	180	299	-25	65	98	0	430	-48	0
313	0	0	317	545	228	-431	44	386	-75	50	9	-44	366	-9	0
314	0	0	248	560	312	-404	-32	436	9	38	3	-1	386	-75	0
315	0	0	111	576	465	-343	-177	520	9	-36	0	34	316	-38	0
316	0	0	200	591	391	-395	-95	491	-7	1	11	75	306	-93	0
317	0	0	148	601	453	-374	-152	527	-27	13	-13	27	355	-89	0
318	0	0	237	613	376	-425	-69	494	-34	-5	-1	-38	322	-112	0
319	0	0	310	624	314	-467	-2	469	-40	50	-81	0	318	-85	0
320	0	0	344	638	294	-491	25	466	-98	5	-17	29	292	-27	0
321	0	0	481	653	172	-567	154	412	-19	21	-44	31	339	-38	0
322	0	0	528	663	135	-595	196	399	31	77	122	32	461	50	0
323	0	0	355	669	314	-512	20	491	-131	19	50	31	353	-9	0
324	0	0	297	679	382	-488	-42	530	-54	-5	25	-15	337	-13	0
325	0	0	171	679	508	-425	-168	593	-64	27	-19	69	378	-110	0
326	0	0	199	684	485	-441	-143	584	-52	-23	-9	50	304	-85	0
327	0	0	178	686	508	-432	-165	597	-21	-48	34	44	298	-87	0
328	0	0	194	692	498	-443	-152	595	-44	-36	-27	15	283	-162	0
329	0	0	274	700	426	-487	-76	563	-95	21	17	-36	325	-19	0
330	0	0	390	710	320	-550	35	515	-38	-69	-56	-7	281	-133	0
331	0	0	522	723	201	-622	160	462	9	60	-11	85	409	56	0
332	0	0	372	723	351	-547	10	537	-83	-13	-71	-32	289	-64	0
333	0	0	508	733	225	-620	141	479	46	141	48	65	337	131	0
334	0	0	233	737	504	-485	-135	620	-139	-31	-54	-67	314	-65	0
335	0	0	276	735	459	-505	-91	597	-23	-23	-17	27	273	3	0
336	0	0	163	739	576	-451	-206	657	-34	-29	-137	-23	360	-91	0
337	0	0	264	743	479	-503	-107	611	-48	-3	-17	-56	302	-52	0
338	0	0	247	739	492	-493	-122	615	13	-42	-91	27	300	-27	0
339	0	0	423	741	318	-582	52	529	-13	-40	-17	25	302	38	0
340	0	0	443	741	298	-592	72	519	-19	11	1	36	318	79	0
341	0	0	524	739	215	-631	154	477	-23	56	-5	60	339	56	0
342	0	0	479	737	258	-608	110	497	60	46	-17	-42	386	114	0
343	0	0	464	737	273	-600	95	505	65	11	7	60	409	71	0
344	0	0	278	735	457	-506	-89	596	-40	-65	-73	-34	277	17	0
345	0	0	310	744	434	-527	-62	589	13	29	19	23	407	11	0
346	0	0	206	739	533	-472	-163	636	-58	-40	31	-21	289	-13	0
347	0	0	245	735	490	-490	-122	612	-31	17	-135	25	250	-65	0
348	0	0	301	735	434	-518	-66	584	-3	79	-19	60	291	25	0
349	0	0	363	735	372	-549	-4	553	-79	46	-81	25	269	-19	0
350	0	0	429	735	306	-582	61	520	-17	34	-48	-38	327	36	0
351	0	0	556	744	188	-650	184	466	1	40	77	-5	405	25	0
352	0	0	478	743	265	-610	106	504	-56	46	-1	7	292	11	0
353	0	0	461	752	291	-606	85	521	23	42	50	-9	314	27	0
354	0	0	308	750	442	-529	-67	596	-7	11	-3	1	386	23	0
355	0	0	194	746	552	-470	-179	649	-7	-29	-58	-1	294	-31	0
356	0	0	252	754	502	-503	-125	628	-13	1	-50	87	306	-81	0
357	0	0	198	750	552	-474	-177	651	-7	1	42	-29	337	-31	0
358	0	0	272	743	471	-507	-99	607	9	15	36	-34	300	-38	0
359	0	0	401	748	347	-574	27	547	-87	52	21	-23	351	-69	0
360	0	0	471	750	279	-610	96	514	15	-9	81	9	413	-7	0
361	0	0	508	746	238	-627	135	492	1	97	19	-44	395	52	0
362	0	0	570	750	180	-660	195	465	27	81	9	11	289	19	0
363	0	0	415	748	333	-581	41	540	-5	-34	97	-27	384	21	0
364	0	0	341	750	409	-545	-34	579	-44	17	-34	0	322	-77	0
365	0	0	212	741	529	-476	-158	635	15	-31	87	-38	341	-5	0
366	0	0	202	743	541	-472	-169	642	-64	32	19	21	325	-34	0
367	0	0	260	748	488	-504	-114	618	-36	1	-1	-5	341	-87	0
368	0	0	302	744	442	-523	-70	593	23	69	25	52	364	-56	0
369	0	0	383	743	360	-563	11	551	73	-17	-5	87	329	-40	0
370	0	0	486	744	258	-615	114	501	9	81	31	-95	388	-44	0
371	0	0	458	741	283	-599	87	512	13	34	62	-21	413	52	0
372	0	0	474	743	269	-608	102	506	19	-32	52	-91	327	87	0
373	0	0	445	739	294	-592	75	516	79	-44	11	19	296	-21	0
374	0	0	210	737	527	-473	-158	632	-120	32	-73	-42	384	13	0
375	0	0	229	731	502	-480	-136	616	-60	34	13	-17	356	-19	0
376	0	0	167	727	560	-447	-196	643	-81	-36	19	1	320	-38	0
377	0	0	237	729	492	-483	-127	610	-15	-36	32	-87	323	-104	0
378	0	0	231	729	498	-480	-133	613	7	-50	-3	-3	345	-83	0
379	0	0	344	735	391	-539	-23	563	-77	-32	7	-48	312	-25	0
380	0	0	501	733	232	-617	134	482	46	60	135	50	403	50	0
381	0	0	499	733	234	-616	132	483	23	1	87	-5	370	31	0
382	0	0	427	729	302	-578	62	515	-60	71	-5	-25	349	15	0
383	0	0	368	723	355	-545	6	539	27	-19	13	-27	327	-17	0
384	0	0	333	717	384	-525	-25	550	62	23	89	3	382	73	0
385	0	0	151	729	578	-440	-213	653	-104	-27	-54	-100	254	-32	0
386	0	0	217	723	506	-470	-144	614	32	-77	56	48	252	42	0
387	0	0	161	719	558	-440	-198	638	-31	-34	1	9	275	-93	0
388	0	0	291	717	426	-504	-67	571	42	-89	50	11	242	-91	0
389	0	0	223	717	494	-470	-135	605	-81	-69	-5	-36	325	-69	0
390	0	0	409	719	310	-564	49	514	5	-65	27	-42	360	-48	0
391	0	0	508	723	215	-615	146	469	13	25	131	17	376	56	0
392	0	0	411	715	304	-563	53	509	-42	-64	73	-17	203	-23	0
393	0	0	467	721	254	-594	106	487	-27	75	69	-29	378	5	0
394	0	0	207	713	506	-460	-149	609	-75	-38	-13	3	405	-23	0
395	0	0	260	713	453	-486	-96	583	-48	-11	34	11	298	-95	0
396	0	0	206	708	502	-457	-148	605	32	-36	-9	56	267	13	0
397	0	0	150	708	558	-429	-204	633	-13	-48	-13	15	275	-91	0
398	0	0	192	704	512	-448	-160	608	-31	-38	-52	-62	236	-131	0
399	0	0	388	706	318	-547	35	512	60	-23	97	44	289	87	0
400	0	0	444	702	258	-573	93	480	-13	-89	42	102	294	0	0
401	0	0	514	702	188	-608	163	445	58	65	17	104	331	75	0
402	0	0	526	706	180	-616	173	443	38	-1	56	73	320	44	0
403	0	0	375	708	333	-541	21	520	1	-52	-13	17	271	69	0
404	0	0	371	696	325	-533	23	510	29	-17	31	17	275	54	0
405	0	0	268	700	432	-484	-82	566	-48	-15	-7	-3	327	-56	0
406	0	0	235	694	459	-464	-112	576	-11	-48	31	23	234	-15	0
407	0	0	252	698	446	-475	-97	572	-29	-62	42	-21	300	-75	0
408	0	0	282	704	422	-493	-70	563	-64	-31	11	-1	312	-64	0
409	0	0	332	706	374	-519	-21	540	-93	-19	-54	-1	285	-58	0
410	0	0	460	698	238	-579	111	468	-5	46	81	48	405	25	0
411	0	0	526	694	168	-610	179	431	-40	46	67	-13	347	21	0
412	0	0	495	696	201	-595	147	448	-3	23	52	7	389	34	0
413	0	0	458	702	244	-580	107	473	38	15	97	67	316	31	0
414	0	0	276	696	420	-486	-72	558	13	0	-21	29	362	-48	0
415	0	0	208	698	490	-453	-141	594	-34	-3	-40	9	360	-23	0
416	0	0	194	702	508	-448	-157	605	-79	27	-23	-13	376	-89	0
417	0	0	225	708	483	-466	-129	595	5	73	31	19	364	-58	0
418	0	0	241	702	461	-471	-110	581	-58	1	-23	-1	277	-34	0
419	0	0	340	702	362	-521	-11	532	-19	3	25	54	312	-54	0
420	0	0	485	706	221	-595	132	463	46	52	1	-46	391	-62	0
421	0	0	485	704	219	-594	133	461	-79	25	-62	-77	374	-32	0
422	0	0	520	696	176	-608	172	436	-23	-23	27	29	308	5	0
423	0	0	388	706	318	-547	35	512	-73	21	-1	-11	366	100	0
424	0	0	318	702	384	-510	-33	543	-62	-5	-23	25	356	-29	0
425	0	0	196	700	504	-448	-154	602	-79	-9	1	-29	310	-71	0
426	0	0	256	696	440	-476	-92	568	-13	19	91	-11	353	-44	0
427	0	0	152	704	552	-428	-200	628	-58	29	-73	71	294	-75	0
428	0	0	268	702	434	-485	-83	568	3	3	7	50	349	-42	0
429	0	0	336	700	364	-518	-14	532	-81	-56	-19	-7	304	-62	0
430	0	0	450	702	252	-576	99	477	-17	11	-21	27	304	-19	0
431	0	0	510	694	184	-602	163	439	-7	17	27	34	411	-13	0
432	0	0	532	698	166	-615	183	432	13	17	7	131	337	-29	0
433	0	0	367	706	339	-536	14	522	-21	71	3	15	395	17	0
434	0	0	324	706	382	-515	-29	544	-21	34	-44	29	341	-5	0
435	0	0	286	706	420	-496	-67	563	-50	17	-44	40	320	-73	0
436	0	0	225	702	477	-463	-126	589	7	29	9	85	345	13	0
437	0	0	245	700	455	-472	-105	577	-75	-104	7	-40	279	-147	0
438	0	0	287	696	409	-491	-61	552	-48	40	42	7	355	-89	0
439	0	0	351	698	347	-524	2	522	-19	-46	-40	-32	296	-75	0
440	0	0	462	694	232	-578	115	463	40	29	54	60	368	25	0
441	0	0	473	692	219	-582	127	455	-42	27	19	21	386	-50	0
442	0	0	543	696	153	-619	195	424	36	110	60	-3	353	13	0
443	0	0	386	696	310	-541	38	503	17	-17	38	25	325	29	0
444	0	0	341	696	355	-518	-7	525	3	-40	-5	3	391	-54	0
445	0	0	242	694	452	-468	-105	573	-29	-81	40	-3	345	-7	0
446	0	0	221	694	473	-457	-126	583	-52	-11	15	-50	401	-32	0
447	0	0	363	700	337	-531	13	518	27	-32	-34	81	287	-7	0
448	0	0	281	694	413	-487	-66	553	-15	-23	54	-56	294	-23	0
449	0	0	367	694	327	-530	20	510	3	-21	106	-25	345	0	0
450	0	0	349	696	347	-522	1	521	-7	-13	-100	46	275	-71	0
451	0	0	477	696	219	-586	129	457	3	-9	3	23	281	27	0
452	0	0	464	694	230	-579	117	462	56	67	44	75	370	67	0
453	0	0	399	688	289	-543	55	488	-32	-25	64	-83	323	-9	0
454	0	0	312	694	382	-503	-35	538	27	67	44	58	432	27	0
455	0	0	258	715	457	-486	-99	586	0	-36	17	7	384	-50	0
456	0	0	238	723	485	-480	-123	604	7	-31	11	-3	327	-23	0
457	0	0	254	729	475	-491	-110	602	21	-3	40	71	275	9	0
458	0	0	297	743	446	-520	-74	594	-29	-60	13	-5	300	-93	0
459	0	0	409	746	337	-577	36	541	-17	-3	23	-23	322	-1	0
460	0	0	378	750	372	-564	3	561	-48	-60	-25	3	351	-58	0
461	0	0	594	762	168	-678	213	465	77	89	52	7	399	38	0
462	0	0	512	764	252	-638	130	508	-21	58	60	23	335	-15	0
463	0	0	474	768	294	-621	90	531	-38	23	13	56	261	31	0
464	0	0	331	777	446	-554	-57	611	27	-64	11	-7	312	0	0
465	0	0	248	779	531	-513	-141	655	23	-15	29	17	306	0	0
466	0	0	287	787	500	-537	-106	643	-102	40	15	19	242	-46	0
467	0	0	260	781	521	-520	-130	651	-34	-1	29	34	323	13	0
468	0	0	260	789	529	-524	-134	659	-73	-112	21	-60	236	-110	0
469	0	0	477	795	318	-636	79	556	52	1	67	52	349	58	0
470	0	0	429	805	376	-617	26	590	-58	-17	1	9	325	-9	0
471	0	0	510	797	287	-653	111	542	-67	58	9	19	318	95	0
472	0	0	588	818	230	-703	179	524	62	67	69	17	413	58	0
473	0	0	464	836	372	-650	46	604	-17	-9	71	-25	355	79	0
474	0	0	439	863	424	-651	7	643	-3	-19	42	11	360	-27	0
475	0	0	380	876	496	-628	-58	686	-7	27	21	46	382	-5	0
476	0	0	351	886	535	-618	-92	710	13	-11	0	32	308	-38	0
477	0	0	359	890	531	-624	-86	710	42	-50	48	62	258	-25	0
478	0	0	331	880	549	-605	-109	714	-50	31	-29	65	327	-44	0
479	0	0	488	876	388	-682	50	632	42	-11	-23	27	281	-60	0
480	0	0	510	876	366	-693	72	621	-42	0	0	-42	300	32	0
481	0	0	574	878	304	-726	135	591	69	36	-7	29	320	40	0
482	0	0	621	871	250	-746	185	560	11	27	1	40	279	54	0
483	0	0	523	874	351	-698	86	612	40	52	42	52	341	31	0
484	0	0	469	880	411	-674	29	645	48	-3	54	23	384	23	0
485	0	0	338	896	558	-617	-110	727	42	48	0	-25	341	-52	0
486	0	0	324	894	570	-609	-123	732	31	-3	1	108	291	52	0
487	0	0	404	898	494	-651	-45	696	-13	31	11	13	292	-114	0
488	0	0	375	894	519	-634	-72	706	56	11	19	-23	366	-21	0
489	0	0	484	904	420	-694	32	662	-7	-69	85	-89	273	5	0
490	0	0	534	894	360	-714	87	627	-40	25	-13	7	312	29	0
491	0	0	601	874	273	-737	164	573	-9	64	19	27	337	19	0
492	0	0	687	861	174	-774	256	517	40	52	54	38	308	62	0
493	0	0	535	853	318	-694	108	585	25	110	42	62	389	9	0
494	0	0	370	849	479	-609	-54	664	-27	-3	9	7	269	-48	0
495	0	0	409	843	434	-626	-12	638	-13	-23	32	32	310	5	0
496	0	0	280	838	558	-559	-139	698	-36	-13	46	-13	343	0	0
497	0	0	281	808	527	-544	-123	667	-95	5	81	21	246	-58	0
498	0	0	262	787	525	-524	-131	656	-67	15	-17	-38	277	-133	0
499	0	0	372	781	409	-576	-18	595	42	-46	65	-56	306	-36	0
500	0	0	419	756	337	-587	41	546	3	-95	52	5	304	38	0
501	0	0	567	735	168	-651	199	451	58	46	1	48	374	-7	0
502	0	0	506	721	215	-613	145	468	-50	54	52	40	362	-5	0
503	0	0	364	715	351	-539	6	533	-3	38	13	-25	395	-67	0
504	0	0	341	696	355	-518	-7	525	-42	36	79	31	337	40	0
505	0	0	287	680	393	-483	-53	536	13	46	42	29	356	32	0
506	0	0	97	663	566	-380	-234	614	-52	0	-5	-3	333	-27	0
507	0	0	192	661	469	-426	-138	565	-3	-58	-36	-32	370	-89	0
508	0	0	260	657	397	-458	-68	527	40	79	40	91	335	27	0
509	0	0	283	651	368	-467	-42	509	-48	-102	3	-1	279	-36	0
510	0	0	458	655	197	-556	130	426	98	11	85	104	355	58	0
511	0	0	433	659	226	-546	103	442	-40	-17	79	-31	304	-15	0
512	0	0	493	657	164	-575	164	410	31	87	9	75	273	81	0
513	0	0	394	663	269	-528	62	466	3	21	52	93	322	56	0
514	0	0	332	657	325	-494	3	491	-3	-27	46	-31	323	-65	0
515	0	0	188	649	461	-418	-136	555	7	7	15	54	322	-21	0
516	0	0	254	661	407	-457	-76	534	60	44	93	91	294	-5	0
517	0	0	207	651	444	-429	-118	547	-71	52	13	25	283	21	0
518	0	0	181	646	465	-413	-142	555	-124	25	48	17	279	-17	0
519	0	0	360	651	291	-505	34	471	7	13	52	32	325	-31	0
520	0	0	366	649	283	-507	41	466	-15	-44	40	29	289	-7	0
521	0	0	446	655	209	-550	118	432	25	87	62	7	376	15	0
522	0	0	391	647	256	-519	67	451	29	-13	17	-40	306	-7	0
523	0	0	365	646	281	-505	42	463	48	-17	29	69	304	52	0
524	0	0	221	638	417	-429	-98	527	3	-17	-3	50	285	19	0
525	0	0	196	640	444	-418	-124	542	48	5	-19	60	302	9	0
526	0	0	181	634	453	-407	-136	543	9	11	-23	85	273	-17	0
527	0	0	149	632	483	-390	-167	557	1	42	-58	50	320	-69	0
528	0	0	235	634	399	-434	-82	516	-7	-67	-25	-3	234	-71	0
529	0	0	295	634	339	-464	-22	486	-48	-11	15	56	368	-77	0
530	0	0	407	632	225	-519	91	428	-1	83	-9	46	310	98	0
531	0	0	458	636	178	-547	140	407	46	-3	23	5	289	23	0
532	0	0	489	630	141	-559	174	385	36	75	60	81	343	112	0
533	0	0	361	636	275	-498	43	455	11	-89	73	58	294	29	0
534	0	0	272	632	360	-452	-44	496	-17	15	-42	102	337	-32	0
535	0	0	107	634	527	-370	-210	580	-56	-5	-13	9	283	-17	0
536	0	0	204	630	426	-417	-111	528	11	3	13	13	294	-44	0
537	0	0	116	622	506	-369	-195	564	-27	-29	15	-1	287	3	0
538	0	0	217	626	409	-421	-96	517	3	9	-44	21	341	-75	0
539	0	0	295	618	323	-456	-14	470	-27	-64	67	3	306	19	0
540	0	0	357	634	277	-495	40	455	-54	1	112	5	329	-3	0
541	0	0	434	628	194	-531	120	411	46	46	64	64	316	126	0
542	0	0	445	642	197	-543	124	419	36	19	106	19	362	44	0
543	0	0	359	677	318	-518	20	497	-48	15	50	-1	261	64	0
544	0	0	342	737	395	-539	-26	566	-46	71	25	77	300	44	0
545	0	0	242	818	576	-530	-167	697	-79	5	50	34	267	27	0
546	0	0	326	900	574	-613	-124	737	36	-34	46	29	298	40	0
547	0	0	373	997	624	-685	-125	810	31	-19	42	19	314	-75	0
548	0	0	403	1109	706	-756	-151	907	0	9	79	-5	283	-93	0
549	0	0	565	1255	690	-910	-62	972	-5	-32	-52	-19	261	-85	0
550	0	0	788	1480	692	-1134	48	1086	36	-19	52	17	347	9	0
551	0	0	936	1713	777	-1324	79	1245	69	-15	62	19	339	15	0
552	0	0	1105	2005	900	-1555	102	1452	17	-9	48	11	219	34	0
553	0	0	1127	2329	1202	-1728	-37	1765	-56	44	0	-9	296	83	0
554	0	0	1272	2628	1356	-1950	-42	1992	65	-15	-9	3	308	-15	0
555	0	0	1385	2987	1602	-2186	-108	2294	21	-31	65	71	302	-21	0
556	0	0	1503	3280	1777	-2391	-137	2528	5	-44	-42	-1	298	-64	0
557	0	0	1618	3534	1916	-2576	-149	2725	-31	27	5	-31	283	-40	0
558	0	0	1713	3662	1949	-2687	-118	2805	1	-31	-32	50	271	-34	0
559	0	0	1750	3598	1848	-2674	-49	2723	-21	-40	0	-11	325	7	0
560	0	0	1758	3354	1596	-2556	81	2475	-42	34	-17	-13	316	-25	0
561	0	0	1632	3026	1394	-2329	119	2210	11	32	73	0	370	110	1
562	0	0	1385	2543	1158	-1964	113	1850	-11	3	-9	-11	292	-7	0
563	0	0	922	1808	886	-1365	18	1347	-21	29	-62	27	287	25	0
564	0	0	555	1150	595	-852	-20	872	-38	32	34	98	372	60	0
565	0	0	204	628	424	-416	-110	526	-91	-54	-32	9	380	-73	0
566	0	0	-22	197	219	-87	-120	208	-1	-54	42	79	351	13	0
567	0	0	-186	17	203	84	-194	110	-110	9	21	-52	281	-42	0
568	0	0	-160	-120	40	140	-100	-40	3	-79	-7	-46	331	-34	0
569	0	0	-126	-236	-110	181	-8	-173	-25	-27	32	9	287	29	0
570	0	0	-77	-261	-184	169	53	-222	-7	-5	44	-19	323	-34	0
571	0	0	21	-190	-211	84	116	-200	-38	42	-9	9	238	73	0
572	0	0	114	-15	-129	-49	121	-72	-27	83	52	-15	331	48	0
573	0	0	131	122	-9	-126	70	56	9	25	-13	0	372	32	0
574	0	0	52	228	176	-140	-62	202	-15	25	-29	-69	360	21	0
575	0	0	91	296	205	-193	-57	250	85	-15	-60	87	304	-69	0
576	0	0	2	331	329	-166	-163	330	-50	-34	-5	36	232	-1	0
577	0	0	38	358	320	-198	-141	339	-36	-15	-25	9	275	-79	0
578	0	0	122	380	258	-251	-68	319	25	-15	44	13	304	-17	0
579	0	0	151	399	248	-275	-48	323	-23	-38	21	-38	325	-50	0
580	0	0	301	419	118	-360	91	268	50	-5	-11	11	240	-5	0
581	0	0	268	430	162	-349	53	296	7	-27	54	15	292	102	0
582	0	0	330	442	112	-386	109	277	-3	15	-42	-25	306	-44	0
583	0	0	293	448	155	-370	69	301	50	17	124	-25	323	13	0
584	0	0	12	450	438	-231	-213	444	-65	-40	-23	38	287	-15	0
585	0	0	139	453	314	-296	-87	383	21	-44	29	34	300	-71	0
586	0	0	-8	457	465	-224	-236	461	-32	-85	67	65	265	-11	0
587	0	0	103	459	356	-281	-126	407	-7	-81	11	-19	238	-139	0
588	0	0	167	467	300	-317	-66	383	3	-15	3	-11	304	-126	0
589	0	0	180	455	275	-317	-47	365	-32	-25	-13	-58	323	-54	0
590	0	0	351	465	114	-408	118	289	-73	-25	48	-7	259	13	0
591	0	0	417	459	42	-438	187	250	-73	122	83	50	335	56	0
592	0	0	331	459	128	-395	101	293	-9	75	19	54	308	58	0
593	0	0	262	463	201	-362	30	332	-50	19	27	56	263	0	0
594	0	0	153	463	310	-308	-78	386	-21	-1	3	50	291	7	0
595	0	0	71	457	386	-264	-157	421	-46	11	-23	-7	271	-48	0
596	0	0	95	463	368	-279	-136	415	44	31	27	60	358	-3	0
597	0	0	68	471	403	-269	-167	437	-83	-75	-3	3	186	-54	0
598	0	0	169	473	304	-321	-67	388	-52	0	-3	-23	302	-110	0
599	0	0	233	473	240	-353	-3	356	-3	15	15	46	345	-9	0
600	0	0	293	469	176	-381	58	322	-23	-27	0	54	242	5	0
601	0	0	310	471	161	-390	74	316	17	-46	71	54	339	-11	0
602	0	0	322	469	147	-395	87	308	7	60	54	126	308	54	0
603	0	0	165	469	304	-317	-69	386	-44	-25	-81	85	289	-64	0
604	0	0	97	479	382	-288	-142	430	-64	-27	-15	56	248	-97	0
605	0	0	24	483	459	-253	-217	471	21	-65	-5	73	323	-7	0
606	0	0	27	479	452	-253	-212	465	-161	-69	-19	34	269	-56	0
607	0	0	128	479	351	-303	-111	415	5	1	-11	67	263	-73	0
608	0	0	165	479	314	-322	-74	396	13	38	3	102	273	-38	0
609	0	0	305	483	178	-394	63	330	50	-83	-50	29	283	-27	0
610	0	0	326	477	151	-401	87	314	1	0	48	95	374	118	0
611	0	0	408	473	65	-440	171	269	-19	1	-11	81	228	71	0
612	0	0	478	475	-3	-476	240	236	36	42	32	151	289	64	0
613	0	0	301	471	170	-386	65	320	1	27	27	62	337	32	0
614	0	0	111	479	368	-295	-128	423	-139	17	-31	93	298	0	0
615	0	0	31	475	444	-253	-206	459	-73	-36	-13	65	261	-34	0
616	0	0	134	483	349	-308	-107	416	-36	17	21	85	271	-44	0
617	0	0	105	481	376	-293	-135	428	-38	-23	-15	131	291	-95	0
618	0	0	222	481	259	-351	-18	370	-79	-29	19	38	325	-128	0
619	0	0	266	483	217	-374	24	350	-5	69	44	153	386	-11	0
620	0	0	265	488	223	-376	21	355	-23	-19	32	67	294	27	0
621	0	0	495	498	3	-496	246	250	17	-19	64	69	401	-46	0
622	0	0	427	498	71	-462	178	284	-34	67	42	147	333	62	0
623	0	0	388	498	110	-443	139	304	-38	-23	73	50	343	3	0
624	0	0	299	494	195	-396	52	344	-13	56	60	98	424	-3	0
625	0	0	145	498	353	-321	-104	425	-129	3	-13	34	304	-38	0
626	0	0	221	496	275	-358	-27	385	23	-34	128	52	368	-54	0
627	0	0	126	498	372	-312	-123	435	-40	1	27	60	405	-112	0
628	0	0	299	498	199	-398	50	348	-7	-46	58	98	298	-62	0
629	0	0	341	494	153	-417	94	323	-32	-54	77	108	304	-54	0
630	0	0	349	492	143	-420	103	317	-69	1	116	25	413	-58	0
631	0	0	442	496	54	-469	194	275	9	29	114	15	409	44	0
632	0	0	423	500	77	-461	173	288	40	46	159	114	376	25	0
633	0	0	254	502	248	-378	3	375	-31	-32	21	19	362	-52	0
634	0	0	210	504	294	-357	-42	399	-31	-36	56	27	397	-64	0
635	0	0	82	508	426	-295	-172	467	23	-34	31	69	353	-48	0
636	0	0	43	500	457	-271	-207	478	-69	-58	21	21	331	-133	0
637	0	0	147	498	351	-322	-102	424	-40	64	19	-13	409	-112	0
638	0	0	91	500	409	-295	-159	454	-34	-64	31	97	254	-95	0
639	0	0	315	510	195	-412	60	352	27	-34	40	1	417	-137	0
640	0	0	345	506	161	-425	92	333	-5	32	141	3	461	23	0
641	0	0	400	510	110	-455	145	310	42	27	93	-38	475	52	0
642	0	0	392	506	114	-449	139	310	-32	31	85	-23	382	3	0
643	0	0	336	510	174	-423	81	342	-17	7	98	48	401	-87	0
644	0	0	175	502	327	-338	-76	414	-95	9	-15	-71	446	-89	0
645	0	0	209	498	289	-353	-40	393	36	19	17	44	331	-48	0
646	0	0	95	490	395	-292	-150	442	5	54	25	46	382	-85	0
647	0	0	159	492	333	-325	-87	412	-40	29	-79	-11	291	-128	0
648	0	0	120	494	374	-307	-127	434	-122	15	-31	-5	343	-81	0
649	0	0	200	494	294	-347	-47	394	-129	48	-38	-87	302	-67	0
650	0	0	394	492	98	-443	148	295	46	108	58	9	384	52	0
651	0	0	379	485	106	-432	136	295	-32	48	40	32	273	-21	0
652	0	0	301	479	178	-390	61	328	13	81	3	38	372	-7	0
653	0	0	192	471	279	-331	-43	375	-21	5	-48	-5	261	-23	0
654	0	0	126	473	347	-299	-110	410	5	-44	-9	-77	353	-64	0
655	0	0	91	469	378	-280	-143	423	36	-32	-11	38	353	15	0
656	0	0	11	463	452	-237	-220	457	-21	21	-40	-5	333	-118	0
657	0	0	0	457	457	-228	-228	457	-58	-46	73	-19	246	-52	0
658	0	0	74	452	378	-263	-152	415	-15	-40	-23	38	310	-93	0
659	0	0	192	434	242	-313	-25	338	54	89	-42	9	325	91	0
660	0	0	243	417	174	-330	34	295	-21	-38	-48	46	333	13	0
661	0	0	314	405	91	-359	111	248	40	32	-34	36	271	-9	0
662	0	0	227	399	172	-313	27	285	-58	-9	15	29	296	21	0
663	0	0	186	378	192	-282	-3	285	3	-21	52	-34	234	52	0
664	0	0	72	364	292	-218	-110	328	-29	38	-7	-56	325	64	0
665	0	0	43	353	310	-198	-133	331	9	-34	-29	32	275	-34	0
666	0	0	-39	339	378	-150	-208	358	-34	-64	-128	25	217	-31	0
667	0	0	-60	322	382	-131	-221	352	-52	-40	21	-81	275	-50	0
668	0	0	21	306	285	-163	-132	295	-64	-9	-27	-21	263	-62	0
669	0	0	117	291	174	-204	-28	232	-106	11	-15	15	267	34	0
670	0	0	186	275	89	-230	48	182	42	-19	32	-34	296	7	0
671	0	0	203	261	58	-232	72	159	15	34	31	15	267	73	0
672	0	0	169	242	73	-205	48	157	-17	-38	36	1	265	-17	0
673	0	0	122	219	97	-170	12	158	-21	-62	58	31	320	13	0
674	0	0	-14	201	215	-93	-114	208	1	-93	15	11	219	-5	0
675	0	0	-119	199	318	-40	-218	258	-54	-58	31	-1	306	-110	0
676	0	0	-120	184	304	-32	-212	244	-27	-46	9	-11	240	-19	0
677	0	0	-145	178	323	-16	-234	250	-29	-46	-50	-44	248	-159	0
678	0	0	-72	170	242	-49	-157	206	32	-7	31	32	322	-15	0
679	0	0	54	168	114	-111	-30	141	-34	-149	5	-52	188	-9	0
680	0	0	217	159	-58	-188	137	50	19	23	38	64	269	27	0
681	0	0	121	161	40	-141	40	100	-7	-71	-3	-27	277	15	0
682	0	0	193	151	-42	-172	117	54	27	67	42	25	323	-5	0
683	0	0	76	143	67	-109	4	105	-15	-11	29	60	292	-21	0
684	0	0	-35	143	178	-54	-106	160	-60	-81	-27	-17	267	-126	0
685	0	0	-89	143	232	-27	-160	187	-36	-23	-7	71	318	23	0
686	0	0	-144	143	287	0	-215	215	-102	-62	102	-7	188	-98	0
687	0	0	-76	147	223	-35	-149	185	3	-62	141	38	271	19	0
688	0	0	-110	149	259	-19	-184	204	-65	-147	-67	44	192	-116	0
689	0	0	125	161	36	-143	44	98	11	-48	81	42	258	-1	0
690	0	0	75	170	95	-122	-10	132	-52	-65	-17	17	240	1	0
691	0	0	230	182	-48	-206	139	67	-5	23	73	141	256	73	0
692	0	0	112	197	85	-154	13	141	-3	-23	147	77	254	128	0
693	0	0	66	211	145	-138	-39	178	-21	-36	15	62	263	38	0
694	0	0	-11	223	234	-106	-122	228	-21	-46	19	69	287	-34	0
695	0	0	-33	238	271	-102	-152	254	-126	-23	-31	44	289	25	0
696	0	0	-68	252	320	-92	-194	286	-50	-31	-23	38	275	-50	0
697	0	0	-66	275	341	-104	-203	308	0	-19	31	54	234	11	0
698	0	0	68	291	223	-179	-77	257	-29	34	-25	112	201	58	0
699	0	0	280	314	34	-297	123	174	23	-42	21	91	323	-17	0
700	0	0	281	335	54	-308	113	194	5	38	-3	65	298	67	0
701	0	0	344	351	7	-347	168	179	-75	52	79	40	236	126	0
702	0	0	248	370	122	-309	63	246	46	64	-13	93	279	176	0
703	0	0	253	386	133	-319	60	259	-1	3	32	62	287	52	0
704	0	0	208	411	203	-309	2	307	1	11	-23	129	318	31	0
705	0	0	103	430	327	-266	-112	378	-56	15	-54	71	269	-27	0
706	0	0	59	448	389	-253	-165	418	9	-9	21	56	296	23	0
707	0	0	85	465	380	-275	-147	422	36	-91	15	104	213	-15	0
708	0	0	167	481	314	-324	-73	397	-71	-29	-3	81	228	38	0
709	0	0	353	500	147	-426	103	323	-44	-1	-27	58	228	50	0
710	0	0	441	508	67	-474	187	287	17	9	-5	46	329	93	0
711	0	0	390	516	126	-453	132	321	-7	17	-13	48	269	36	0
712	0	0	409	531	122	-470	143	326	29	40	-13	81	246	54	0
713	0	0	288	547	259	-417	14	403	-54	13	1	-15	291	-17	0
714	0	0	194	562	368	-378	-87	465	-155	-13	-128	-25	234	-44	0
715	0	0	190	568	378	-379	-94	473	-106	-34	-81	104	314	-13	0
716	0	0	107	574	467	-340	-180	520	19	-87	-54	56	269	-75	0
717	0	0	187	582	395	-384	-104	488	-42	3	-67	21	254	-5	0
718	0	0	289	585	296	-437	-3	440	-5	-38	52	64	248	25	0
719	0	0	376	595	219	-485	78	407	0	-100	-77	-36	205	34	0
720	0	0	460	603	143	-531	158	373	-29	102	-5	116	300	87	0
721	0	0	520	603	83	-561	218	343	38	-38	-1	9	195	71	0
722	0	0	518	605	87	-561	215	346	128	0	42	27	351	81	0
723	0	0	365	611	246	-488	59	428	11	-77	-19	0	256	81	0
724	0	0	355	622	267	-488	44	444	38	-34	58	34	277	-3	0
725	0	0	155	630	475	-392	-160	552	-98	-27	-7	-3	252	29	0
726	0	0	227	628	401	-427	-87	514	-71	-11	-13	3	219	-52	0
727	0	0	206	628	422	-417	-108	525	-7	-50	13	-25	325	-48	0
728	0	0	299	640	341	-469	-21	490	1	5	-34	36	223	-34	0
729	0	0	330	636	306	-483	12	471	-36	-3	-11	9	304	-27	0
730	0	0	462	646	184	-554	139	415	-46	15	44	-69	349	-29	0
731	0	0	421	636	215	-528	103	425	7	34	-1	5	308	56	0
732	0	0	491	638	147	-564	172	392	62	21	-17	-34	275	13	0
733	0	0	291	630	339	-460	-24	484	-65	-13	48	-64	339	75	0
734	0	0	305	636	331	-470	-13	483	-19	-19	85	-112	314	-40	0
735	0	0	186	634	448	-410	-131	541	7	-15	48	34	296	27	0
736	0	0	212	634	422	-423	-105	528	-11	7	25	-17	277	-50	0
737	0	0	250	638	388	-444	-69	513	60	-25	34	48	292	-1	0
738	0	0	201	647	446	-424	-122	546	-42	-65	-15	19	242	-95	0
739	0	0	351	647	296	-499	27	471	64	-3	31	17	312	0	0
740	0	0	442	649	207	-545	117	428	42	-15	48	-50	287	69	0
741	0	0	520	651	131	-585	194	391	100	25	157	50	345	110	0
742	0	0	403	653	250	-528	76	451	-21	64	-21	-50	314	27	0
743	0	0	401	653	252	-527	74	452	-34	-5	0	-29	273	5	0
744	0	0	315	646	331	-480	-8	488	79	17	87	-11	386	29	0
745	0	0	152	646	494	-399	-171	570	-126	-31	-1	-67	226	17	0
746	0	0	201	647	446	-424	-122	546	56	-31	79	-46	238	48	0
747	0	0	177	644	467	-410	-145	555	-32	-64	23	-54	188	-31	0
748	0	0	297	646	349	-471	-26	497	1	40	62	17	244	64	0
749	0	0	360	649	289	-504	35	469	36	-31	85	-38	333	5	0
750	0	0	441	642	201	-541	120	421	38	44	9	71	287	79	0
751	0	0	429	640	211	-534	109	425	-13	44	23	-23	308	69	0
752	0	0	421	642	221	-531	100	431	36	1	11	-85	242	1	0
753	0	0	360	647	287	-503	36	467	112	23	5	73	300	83	0
754	0	0	185	644	459	-414	-137	551	0	-42	27	-46	275	52	0
755	0	0	121	642	521	-381	-200	581	-77	-32	-69	-40	244	-104	0
756	0	0	154	642	488	-398	-167	565	50	-5	19	15	300	-32	0
757	0	0	88	644	556	-366	-234	600	-56	-15	-7	-29	281	19	0
758	0	0	251	646	395	-448	-72	520	-46	-46	42	-34	259	-77	0
759	0	0	266	638	372	-452	-53	505	-34	-23	46	-1	314	46	0
760	0	0	403	649	246	-526	78	447	32	-17	15	5	201	64	0
761	0	0	431	640	209	-535	111	424	50	48	118	38	296	166	0
762	0	0	406	646	240	-526	83	443	11	-13	3	-23	258	65	0
763	0	0	283	638	355	-460	-36	496	25	-34	3	5	258	71	0
764	0	0	179	642	463	-410	-142	552	-56	-25	27	11	250	81	0
765	0	0	134	636	502	-385	-184	569	31	23	1	19	252	38	0
766	0	0	72	632	560	-352	-244	596	-21	-1	-5	27	186	79	0
767	0	0	194	632	438	-413	-122	535	-11	1	-17	46	166	9	0
768	0	0	215	632	417	-423	-101	524	21	-7	-36	60	254	25	0
769	0	0	260	626	366	-443	-53	496	21	-75	9	11	244	38	0
770	0	0	364	618	254	-491	55	436	31	40	21	-11	335	137	0
771	0	0	407	626	219	-516	94	422	-3	100	0	27	279	97	0
772	0	0	365	624	259	-494	53	441	27	15	-13	73	287	67	0
773	0	0	322	620	298	-471	12	459	44	25	17	34	271	32	0
774	0	0	153	632	479	-392	-163	555	-87	-71	27	11	234	64	0
775	0	0	192	630	438	-411	-123	534	-15	-29	-42	50	205	56	0
776	0	0	56	634	578	-345	-261	606	54	-62	-58	87	267	71	0
777	0	0	132	628	496	-380	-182	562	5	-34	-64	60	215	-52	0
778	0	0	169	624	455	-396	-143	539	-13	0	52	50	209	23	0
779	0	0	275	620	345	-447	-35	482	-131	-52	-31	13	143	-11	0
780	0	0	419	626	207	-522	106	416	42	-40	13	19	298	52	0
781	0	0	436	616	180	-526	128	398	-52	79	42	40	213	172	0
782	0	0	443	613	170	-528	136	391	31	-19	25	87	230	60	0
783	0	0	346	611	265	-478	40	438	1	-21	15	97	232	114	0
784	0	0	199	616	417	-407	-109	516	-114	-38	-104	42	213	40	0
785	0	0	173	613	440	-393	-133	526	-31	-44	21	46	244	46	0
786	0	0	146	613	467	-379	-160	540	-31	11	-1	54	242	-11	0
787	0	0	139	614	475	-376	-168	544	23	-69	-23	65	178	-77	0
788	0	0	231	613	382	-422	-75	497	-25	-3	36	17	287	69	0
789	0	0	332	609	277	-470	27	443	34	-106	-17	27	263	-7	0
790	0	0	491	613	122	-552	184	367	5	95	32	114	279	48	0
791	0	0	367	603	236	-485	65	419	-46	-54	-31	42	178	34	0
792	0	0	507	609	102	-558	202	355	-15	0	27	133	289	52	0
793	0	0	388	605	217	-496	85	411	-32	129	-9	5	308	19	0
794	0	0	179	601	422	-390	-121	511	3	-73	-46	60	240	29	0
795	0	0	188	597	409	-392	-110	503	5	-65	19	77	267	-73	0
796	0	0	120	601	481	-360	-180	541	-31	-23	-108	67	296	-27	0
797	0	0	210	601	391	-405	-90	496	-65	-32	36	31	254	-112	0
798	0	0	243	603	360	-423	-58	481	-75	13	-27	38	248	-75	0
799	0	0	330	609	279	-469	25	444	-64	-19	-32	19	248	-42	0
800	0	0	440	599	159	-519	140	379	-87	104	50	17	393	21	0
801	0	0	485	601	116	-543	184	358	-42	13	44	91	292	93	0
802	0	0	526	601	75	-563	225	338	0	38	27	73	298	29	0
803	0	0	363	601	238	-482	62	419	-32	0	-17	64	337	36	0
804	0	0	268	599	331	-433	-31	465	-23	-36	-7	5	356	-25	0
805	0	0	173	605	432	-389	-129	518	-25	-5	34	15	382	-32	0
806	0	0	115	609	494	-362	-189	551	-65	7	-15	-11	298	-64	0
807	0	0	216	607	391	-411	-87	499	-27	-11	-1	-29	329	-65	0
808	0	0	217	597	380	-407	-81	488	-69	-67	0	-13	306	-75	0
809	0	0	297	595	298	-446	0	446	-23	-65	0	7	341	-9	0
810	0	0	392	595	203	-493	94	399	-25	87	-38	-52	362	-25	0
811	0	0	450	591	141	-520	154	366	-1	17	31	23	316	110	0
812	0	0	493	599	106	-546	193	352	31	21	32	29	289	-32	0
813	0	0	301	599	298	-450	1	448	7	-62	-54	0	341	-23	0
814	0	0	274	607	333	-440	-29	470	25	31	-7	38	314	-62	0
815	0	0	136	605	469	-370	-166	537	-11	15	-46	0	316	-67	0
816	0	0	157	609	452	-383	-147	530	-40	5	-17	-19	310	-128	0
817	0	0	227	613	386	-420	-79	499	-21	9	75	-19	322	-56	0
818	0	0	225	607	382	-416	-78	494	0	3	0	-32	304	-25	0
819	0	0	367	609	242	-488	62	425	15	56	15	58	426	-31	0
820	0	0	456	611	155	-533	150	383	-48	64	-23	-52	298	-62	0
821	0	0	449	613	164	-531	142	388	-1	60	95	58	384	48	0
822	0	0	415	609	194	-512	110	401	32	89	31	-7	345	-23	0
823	0	0	315	607	292	-461	11	449	23	-17	11	-15	347	-89	0
824	0	0	124	599	475	-361	-175	537	-19	-21	-21	-58	294	-27	0
825	0	0	105	599	494	-352	-194	546	-58	13	9	-11	403	-36	0
826	0	0	99	593	494	-346	-197	543	-56	60	-52	-56	296	-77	0
827	0	0	116	597	481	-356	-182	539	9	-9	116	-19	343	-25	0
828	0	0	124	601	477	-362	-176	539	-1	-62	-40	-85	215	-83	0
829	0	0	345	595	250	-470	47	422	-9	15	81	-5	327	0	0
830	0	0	369	597	228	-483	70	412	7	-1	56	15	300	91	0
831	0	0	454	589	135	-521	159	362	-69	58	87	-31	302	9	0
832	0	0	425	595	170	-510	127	382	-17	75	65	7	294	77	0
833	0	0	299	601	302	-450	-1	451	21	-44	44	-46	341	-56	0
834	0	0	237	607	370	-422	-66	488	-3	-50	46	-77	345	-1	0
835	0	0	142	601	459	-371	-158	530	-29	-11	62	15	289	-5	0
836	0	0	72	599	527	-335	-227	563	32	-7	23	1	289	-36	0
837	0	0	171	599	428	-385	-128	513	-13	-15	-3	-58	254	-44	0
838	0	0	196	599	403	-397	-103	501	17	-38	42	-25	308	-62	0
839	0	0	355	603	248	-479	53	425	60	29	38	-11	302	36	0
840	0	0	345	599	254	-472	45	426	0	19	97	-15	339	58	0
841	0	0	421	601	180	-511	120	390	29	38	93	-34	327	69	0
842	0	0	396	605	209	-500	93	407	23	87	25	0	335	46	0
843	0	0	287	607	320	-447	-16	463	-7	52	0	5	302	7	0
844	0	0	187	613	426	-400	-119	519	-56	32	-1	-17	355	-73	0
845	0	0	57	609	552	-333	-247	580	-95	19	-60	56	273	5	0
846	0	0	194	620	426	-407	-116	523	-65	44	-27	65	254	5	0
847	0	0	177	613	436	-395	-129	524	-44	-32	71	-58	308	-46	0
848	0	0	222	613	391	-417	-84	502	-13	44	7	-11	215	13	0
849	0	0	346	607	261	-476	42	434	3	0	-19	-9	230	3	0
850	0	0	419	599	180	-509	119	389	32	75	65	77	353	102	0
851	0	0	452	601	149	-526	151	375	-7	44	-56	29	234	25	0
852	0	0	479	603	124	-541	177	363	13	81	44	11	329	56	0
853	0	0	280	605	325	-442	-22	465	5	-60	48	34	265	50	0
854	0	0	230	618	388	-424	-79	503	-7	-1	-27	-25	226	-11	0
855	0	0	190	630	440	-410	-125	535	21	36	-9	52	228	9	0
856	0	0	136	644	508	-390	-186	576	-62	-36	-67	29	190	21	0
857	0	0	244	653	409	-448	-82	531	-15	38	19	13	259	11	0
858	0	0	333	655	322	-494	5	488	58	42	-29	60	277	-67	0
859	0	0	297	657	360	-477	-31	508	-42	19	-9	7	261	36	0
860	0	0	398	659	261	-528	68	460	-77	87	-17	-5	238	65	0
861	0	0	430	653	223	-541	103	438	65	23	44	-3	300	126	0
862	0	0	471	665	194	-568	138	429	-13	102	44	25	259	67	0
863	0	0	384	682	298	-533	43	490	9	60	-9	9	310	67	0
864	0	0	332	698	366	-515	-17	532	50	-36	11	-1	291	85	0
865	0	0	159	690	531	-424	-186	610	-62	-56	-48	-1	145	46	0
866	0	0	205	686	481	-445	-138	583	-32	-25	110	17	232	67	0
867	0	0	228	680	452	-454	-112	566	27	32	87	40	213	48	0
868	0	0	275	690	415	-482	-70	552	-81	-11	23	-42	186	-19	0
869	0	0	429	700	271	-564	79	485	21	17	77	-3	259	141	0
870	0	0	470	700	230	-585	120	465	-69	50	5	64	248	81	0
871	0	0	520	717	197	-618	161	457	-15	40	29	15	310	64	0
872	0	0	497	727	230	-612	133	478	50	81	77	54	291	126	0
873	0	0	446	746	300	-596	73	523	64	-19	32	11	339	54	0
874	0	0	252	762	510	-507	-129	636	-25	29	15	71	287	23	0
875	0	0	266	785	519	-525	-126	652	-31	-25	17	13	329	13	0
876	0	0	264	795	531	-529	-133	663	52	25	21	25	310	46	0
877	0	0	293	793	500	-543	-103	646	-3	40	13	1	304	-25	0
878	0	0	324	791	467	-557	-71	629	-29	-95	110	-23	281	17	0
879	0	0	462	789	327	-625	67	558	-25	67	46	21	320	15	0
880	0	0	520	791	271	-655	124	531	11	60	42	-29	285	137	0
881	0	0	570	793	223	-681	173	508	-3	131	25	44	341	161	0
882	0	0	543	801	258	-672	142	529	3	31	-19	-67	234	13	0
883	0	0	530	805	275	-667	127	540	118	56	1	40	343	67	0
884	0	0	337	810	473	-573	-68	641	-104	21	11	-56	397	23	0
885	0	0	341	824	483	-582	-71	653	-1	13	-38	38	226	40	0
886	0	0	258	812	554	-535	-148	683	-19	21	25	-17	277	11	0
887	0	0	279	814	535	-546	-128	674	-69	-19	15	25	345	-71	0
888	0	0	415	820	405	-617	5	612	36	-19	29	-46	345	-89	0
889	0	0	470	807	337	-638	66	572	-42	-29	46	-56	314	44	0
890	0	0	549	787	238	-668	155	512	32	17	15	31	320	62	0
891	0	0	582	768	186	-675	198	477	32	-19	100	29	337	0	0
892	0	0	532	766	234	-649	149	500	7	87	46	11	292	25	0
893	0	0	413	766	353	-589	30	559	-56	-9	44	-75	283	44	0
894	0	0	390	758	368	-574	11	563	1	-13	23	7	281	-7	0
895	0	0	216	741	525	-478	-154	633	-13	-7	-44	-7	300	-19	0
896	0	0	248	717	469	-482	-110	593	-7	11	5	7	269	-32	0
897	0	0	282	708	426	-495	-72	567	-3	-17	44	34	296	7	0
898	0	0	334	694	360	-514	-13	527	-5	-36	-1	-27	279	31	0
899	0	0	433	665	232	-549	100	448	-21	-38	85	0	298	27	0
900	0	0	555	638	83	-596	236	360	36	48	52	85	327	129	0
901	0	0	512	616	104	-564	204	360	-17	11	-15	23	281	27	0
902	0	0	537	616	79	-576	229	347	7	64	52	69	259	-5	0
903	0	0	313	605	292	-459	10	448	-21	-27	69	-56	323	93	0
904	0	0	219	595	376	-407	-78	485	-83	15	-19	-32	259	15	0
905	0	0	174	589	415	-381	-120	502	1	31	3	15	322	58	0
906	0	0	136	582	446	-359	-155	514	-56	-42	25	-1	304	-73	0
907	0	0	223	583	360	-403	-68	471	32	44	34	87	236	27	0
908	0	0	144	572	428	-358	-142	500	13	-67	56	5	298	-15	0
909	0	0	305	568	263	-436	21	415	-50	-48	89	-7	242	-44	0
910	0	0	347	568	221	-457	63	394	-83	75	50	-25	267	29	0
911	0	0	467	564	97	-515	185	330	38	23	77	-21	314	62	0
912	0	0	427	564	137	-495	145	350	83	-31	65	3	256	21	0
913	0	0	229	558	329	-393	-50	443	-52	11	0	25	244	9	0
914	0	0	163	560	397	-361	-117	478	-67	-98	-69	-31	292	-83	0
915	0	0	165	562	397	-363	-116	479	-44	31	27	-5	312	5	0
916	0	0	91	552	461	-321	-185	506	-46	-13	-60	-29	275	-29	0
917	0	0	116	550	434	-333	-159	492	-54	-7	19	0	232	-69	0
918	0	0	219	550	331	-384	-56	440	46	-40	93	-13	314	29	0
919	0	0	346	549	203	-447	71	376	-23	19	56	15	234	0	0
920	0	0	359	547	188	-453	85	367	-15	32	3	-15	337	25	0
921	0	0	377	549	172	-463	102	360	-15	36	15	71	345	27	0
922	0	0	363	545	182	-454	90	363	60	0	-19	48	273	54	0
923	0	0	303	547	244	-425	29	395	-40	128	-11	-27	304	7	0
924	0	0	95	545	450	-320	-177	497	-104	-13	-52	3	261	11	0
925	0	0	35	547	512	-291	-238	529	-108	-67	-7	-106	331	-56	0
926	0	0	53	547	494	-300	-220	520	-50	-3	64	79	277	3	0
927	0	0	113	547	434	-330	-160	490	21	-91	11	15	194	1	0
928	0	0	235	547	312	-391	-38	429	-9	-46	23	-7	279	36	0
929	0	0	218	547	329	-382	-55	438	0	-17	69	-44	250	27	0
930	0	0	414	547	133	-480	140	340	25	-3	5	40	230	83	0
931	0	0	382	541	159	-461	111	350	-21	-46	23	7	232	91	0
932	0	0	415	550	135	-482	140	342	25	-13	58	-25	279	67	0
933	0	0	305	547	242	-426	31	394	91	5	75	36	316	93	0
934	0	0	142	543	401	-342	-129	472	-73	-9	-126	-52	242	9	0
935	0	0	134	543	409	-338	-137	476	0	-7	3	46	236	11	0
936	0	0	89	535	446	-312	-178	490	-79	-5	100	-67	273	32	0
937	0	0	155	539	384	-347	-114	461	34	-9	21	-19	228	7	0
938	0	0	144	537	393	-340	-124	465	-3	-58	-19	1	159	7	0
939	0	0	233	539	306	-386	-36	422	-3	-38	0	9	256	13	0
940	0	0	390	545	155	-467	117	350	-7	-13	60	29	234	65	0
941	0	0	491	549	58	-520	216	303	81	50	98	128	285	145	0
942	0	0	398	580	182	-489	108	381	-34	-32	-36	-27	213	13	0
943	0	0	386	632	246	-509	70	439	38	97	-15	40	263	38	0
944	0	0	152	706	554	-429	-201	630	-50	-60	-143	60	223	-36	0
945	0	0	309	774	465	-541	-78	619	65	-9	34	46	302	1	0
946	0	0	291	867	576	-579	-142	721	-65	29	-27	-50	250	-5	0
947	0	0	361	960	599	-660	-119	779	25	-23	42	-5	279	-69	0
948	0	0	444	1099	655	-771	-105	877	9	-77	-50	21	170	31	0
949	0	0	756	1301	545	-1028	105	923	67	32	-9	-3	314	0	0
950	0	0	714	1524	810	-1119	-48	1167	7	7	69	-52	347	71	0
951	0	0	931	1811	880	-1371	25	1345	21	-34	-36	-77	269	52	0
952	0	0	1077	2118	1041	-1597	18	1579	58	83	-11	87	263	108	0
953	0	0	1030	2409	1379	-1719	-174	1894	-21	-15	-11	-25	294	19	0
954	0	0	1158	2750	1592	-1954	-217	2171	46	-7	-29	40	197	46	0
955	0	0	1253	3047	1794	-2150	-270	2420	-52	42	-85	23	254	-19	0
956	0	0	1397	3323	1926	-2360	-264	2624	-38	-3	-56	-1	300	-65	0
957	0	0	1544	3472	1928	-2508	-192	2700	-13	-13	31	-48	215	-7	0
958	0	0	1661	3451	1790	-2556	-64	2620	17	25	-13	17	329	-52	0
959	0	0	1597	3214	1617	-2405	-10	2415	46	-32	-13	58	238	56	0
960	0	0	1570	2937	1367	-2253	101	2152	11	-32	-3	-62	323	-21	0
961	0	0	1443	2494	1051	-1968	196	1772	38	56	-7	98	283	98	1
962	0	0	962	1796	834	-1379	64	1315	-98	25	-13	3	267	40	0
963	0	0	584	1154	570	-869	7	862	-36	-15	38	19	238	77	0
964	0	0	227	626	399	-426	-86	512	-21	-21	-13	13	236	-17	0
965	0	0	-45	174	219	-64	-132	196	-118	-40	-34	11	244	-54	0
966	0	0	-187	-21	166	104	-176	72	-71	-21	-11	77	252	-13	0
967	0	0	-245	-162	83	203	-164	-39	-71	-56	-54	7	180	-145	0
968	0	0	-223	-306	-83	264	-70	-194	-27	-5	5	1	254	-38	0
969	0	0	-227	-356	-129	291	-49	-242	-93	-42	-25	19	219	-40	0
970	0	0	12	-300	-312	144	162	-306	-3	-48	-1	-7	238	34	0
971	0	0	176	-149	-325	-13	250	-237	13	75	104	79	366	128	0
972	0	0	102	11	-91	-56	96	-40	-27	1	-11	-5	256	40	0
973	0	0	188	124	-64	-156	126	30	128	1	95	17	304	77	0
974	0	0	-73	194	267	-60	-170	230	-64	-19	-52	13	258	-42	0
975	0	0	23	244	221	-133	-99	232	-29	-29	-3	25	259	3	0
976	0	0	21	267	246	-144	-112	256	-48	17	3	19	302	-65	0
977	0	0	34	292	258	-163	-112	275	-98	-46	-9	46	203	-48	0
978	0	0	107	318	211	-212	-52	264	31	-54	38	31	259	-17	0
979	0	0	241	345	104	-293	68	224	5	-31	-9	19	308	-19	0
980	0	0	366	351	-15	-358	190	168	-15	52	36	31	345	29	0
981	0	0	394	356	-38	-375	216	159	89	23	106	108	306	65	0
982	0	0	358	358	0	-358	179	179	40	48	48	32	333	23	0
983	0	0	200	362	162	-281	19	262	36	-52	64	1	273	7	0
984	0	0	52	368	316	-210	-132	342	-67	-31	-15	5	236	-36	0
985	0	0	99	370	271	-234	-86	320	75	-56	-44	87	225	-36	0
986	0	0	-14	374	388	-180	-201	381	-31	-46	19	-40	298	-126	0
987	0	0	43	374	331	-208	-144	352	0	5	11	69	263	-79	0
988	0	0	130	376	246	-253	-58	311	11	-25	71	-32	254	23	0
989	0	0	246	370	124	-308	61	247	-52	-29	73	-19	261	-120	0
990	0	0	324	376	52	-350	136	214	27	-81	77	19	283	3	0
991	0	0	420	382	-38	-401	229	172	17	-17	118	-15	250	81	0
992	0	0	355	386	31	-370	162	208	40	-19	91	23	277	-13	0
993	0	0	181	384	203	-282	-11	293	-7	17	-3	-21	316	-19	0
994	0	0	154	386	232	-270	-39	309	56	-27	31	79	250	-40	0
995	0	0	4	386	382	-195	-189	384	-36	-56	75	-5	207	-19	0
996	0	0	-26	393	419	-183	-222	406	-36	-21	32	-64	273	-65	0
997	0	0	101	388	287	-244	-93	337	-25	34	71	17	279	-64	0
998	0	0	177	388	211	-282	-17	299	48	-52	71	34	358	-32	0
999	0	0	190	393	203	-291	-6	298	-3	-23	-32	52	267	-48	0
1000	0	0	351	393	42	-372	154	217	40	64	114	42	339	112	0
1001	0	0	328	397	69	-362	129	233	-5	-44	-17	40	209	122	0
1002	0	0	328	401	73	-364	127	237	38	48	27	19	275	108	0
1003	0	0	190	401	211	-295	-10	306	83	27	19	32	236	38	0
1004	0	0	75	397	322	-236	-123	359	-69	-60	-25	-15	281	40	0
1005	0	0	29	401	372	-215	-171	386	-44	0	-1	-46	300	-46	0
1006	0	0	49	409	360	-229	-155	384	-42	93	-64	44	298	0	0
1007	0	0	175	405	230	-290	-27	317	44	-25	52	-9	298	83	0
1008	0	0	120	405	285	-262	-82	345	-38	17	-27	-11	263	60	0
1009	0	0	248	403	155	-325	46	279	83	-56	21	42	225	83	0
1010	0	0	301	407	106	-354	97	256	-3	7	27	-23	285	110	0
1011	0	0	384	405	21	-394	181	213	56	69	81	75	312	176	0
1012	0	0	339	403	64	-371	137	233	9	21	-1	-13	283	21	0
1013	0	0	196	409	213	-302	-8	311	-19	40	-1	31	353	-15	0
1014	0	0	89	405	316	-247	-113	360	-75	-56	-64	-60	273	1	0
1015	0	0	45	411	366	-228	-160	388	11	-46	-79	13	279	11	0
1016	0	0	24	417	393	-220	-184	405	-36	19	-58	-9	275	-34	0
1017	0	0	-2	411	413	-204	-207	412	-67	19	-17	-58	250	-46	0
1018	0	0	144	419	275	-281	-65	347	73	64	-54	-27	244	-1	0
1019	0	0	259	420	161	-339	49	290	-3	34	-17	13	263	79	0
1020	0	0	322	417	95	-369	113	256	-25	9	50	21	304	131	0
1021	0	0	402	419	17	-410	192	218	27	60	-32	77	273	21	0
1022	0	0	339	426	87	-382	126	256	79	46	67	-3	244	108	0
1023	0	0	242	424	182	-333	30	303	0	58	15	-19	316	77	0
1024	0	0	143	422	279	-282	-68	350	-32	17	21	25	345	95	0
1025	0	0	72	417	345	-244	-136	381	-62	-5	9	-42	323	46	0
1026	0	0	66	417	351	-241	-142	384	-89	21	62	-46	281	42	0
1027	0	0	42	422	380	-232	-169	401	5	-17	-27	19	238	21	0
1028	0	0	149	424	275	-286	-63	349	-50	52	19	-104	285	-23	0
1029	0	0	293	428	135	-360	79	281	-15	19	65	-31	298	102	0
1030	0	0	333	424	91	-378	121	257	65	7	-17	5	232	114	0
1031	0	0	407	430	23	-418	192	226	31	93	58	-21	285	77	0
1032	0	0	349	438	89	-393	130	263	54	31	102	54	304	54	0
1033	0	0	233	434	201	-333	16	317	-27	-7	81	-21	248	137	0
1034	0	0	111	436	325	-273	-107	380	-7	-5	44	17	267	95	0
1035	0	0	62	442	380	-252	-159	411	7	0	64	-5	281	89	0
1036	0	0	52	436	384	-244	-166	410	-19	5	29	-27	261	-17	0
1037	0	0	132	436	304	-284	-86	370	-19	48	54	-5	226	-7	0
1038	0	0	144	440	296	-292	-76	368	-54	11	-5	23	186	-21	0
1039	0	0	300	428	128	-364	86	278	97	21	58	-58	306	100	0
1040	0	0	322	432	110	-377	106	271	-7	77	108	-64	302	151	0
1041	0	0	365	440	75	-402	145	257	46	126	81	54	316	128	0
1042	0	0	320	434	114	-377	103	274	65	73	17	1	277	60	0
1043	0	0	157	442	285	-299	-64	363	1	-1	-17	1	259	19	0
1044	0	0	120	440	320	-280	-100	380	25	64	7	38	316	97	0
1045	0	0	-18	430	448	-206	-233	439	-15	-42	-104	21	322	-77	0
1046	0	0	120	436	316	-278	-98	376	25	50	11	27	238	87	0
1047	0	0	56	428	372	-242	-158	400	7	-3	-69	93	254	-19	0
1048	0	0	135	424	289	-279	-77	356	13	-69	-25	-31	258	3	0
1049	0	0	221	422	201	-321	10	311	23	31	23	5	254	67	0
1050	0	0	307	415	108	-361	99	261	-34	85	7	21	285	73	0
1051	0	0	398	409	11	-403	193	210	67	44	-17	95	238	89	0
1052	0	0	281	401	120	-341	80	260	-23	32	0	31	195	32	0
1053	0	0	163	399	236	-281	-36	317	50	15	-65	21	283	27	0
1054	0	0	83	399	316	-241	-116	357	-11	19	-32	13	223	81	0
1055	0	0	48	389	341	-218	-146	365	-38	-3	-38	23	277	13	0
1056	0	0	-40	380	420	-170	-230	400	-1	23	-3	-3	306	48	0
1057	0	0	83	370	287	-226	-102	328	25	-17	-120	79	226	-143	0
1058	0	0	151	362	211	-256	-30	286	7	0	-34	58	285	-13	0
1059	0	0	286	351	65	-318	110	208	-52	-9	-1	65	285	17	0
1060	0	0	322	341	19	-331	151	180	-44	-7	-17	13	279	97	0
1061	0	0	443	327	-116	-385	279	105	71	23	75	36	341	31	0
1062	0	0	311	316	5	-313	153	160	-48	65	21	-9	296	50	0
1063	0	0	213	306	93	-259	60	199	-54	21	1	29	304	27	0
1064	0	0	45	291	246	-168	-100	268	-15	-81	-32	5	236	-60	0
1065	0	0	54	275	221	-164	-83	248	-60	-23	54	42	269	-1	0
1066	0	0	26	258	232	-142	-103	245	9	-56	11	75	192	-44	0
1067	0	0	83	244	161	-163	-39	202	-5	1	95	23	265	-85	0
1068	0	0	62	223	161	-142	-49	192	-40	-31	23	-13	228	-143	0
1069	0	0	280	211	-69	-245	174	71	-36	64	69	36	207	3	0
1070	0	0	250	194	-56	-222	153	69	-44	-29	67	27	349	34	0
1071	0	0	422	180	-242	-301	332	-31	56	31	112	54	322	-19	0
1072	0	0	259	168	-91	-213	175	38	3	32	114	32	308	60	0
1073	0	0	119	151	32	-135	43	91	-21	-7	54	21	234	-126	0
1074	0	0	58	139	81	-98	-11	110	-48	-13	98	93	285	-44	0
1075	0	0	-16	133	149	-58	-82	141	-27	-102	44	-7	232	-34	0
1076	0	0	-54	118	172	-32	-113	145	-48	-11	79	-50	287	-87	0
1077	0	0	23	108	85	-65	-31	96	17	50	112	25	364	-65	0
1078	0	0	29	100	71	-64	-21	85	-79	0	15	-60	302	-102	0
1079	0	0	174	95	-79	-134	126	8	60	-40	135	31	236	44	0
1080	0	0	164	91	-73	-127	118	9	-91	5	120	-9	322	1	0
1081	0	0	327	87	-240	-207	283	-76	97	64	141	23	259	126	0
1082	0	0	232	83	-149	-157	190	-33	46	77	135	83	300	64	0
1083	0	0	17	81	64	-49	-23	72	3	-32	46	5	292	7	0
1084	0	0	-14	77	91	-31	-52	84	13	-29	38	7	289	-5	0
1085	0	0	-54	79	133	-12	-93	106	-42	27	34	91	327	-31	0
1086	0	0	-167	83	250	42	-208	166	-73	-3	0	5	339	-93	0
1087	0	0	-2	85	87	-41	-44	86	1	11	67	-17	269	-58	0
1088	0	0	-48	91	139	-21	-93	115	44	-32	1	25	283	-1	0
1089	0	0	56	100	44	-78	6	72	-62	-31	1	-36	285	-11	0
1090	0	0	243	108	-135	-175	189	-13	38	34	89	65	306	7	0
1091	0	0	139	120	-19	-129	79	50	32	52	85	69	374	100	0
1092	0	0	212	137	-75	-174	143	31	31	-42	56	15	232	65	0
1093	0	0	0	141	141	-70	-70	141	38	17	34	129	289	29	0
1094	0	0	-107	162	269	-27	-188	215	-73	-3	-54	62	275	15	0
1095	0	0	-54	176	230	-61	-142	203	-32	21	-23	-3	289	15	0
1096	0	0	-128	194	322	-33	-225	258	-67	19	-62	44	289	32	0
1097	0	0	-11	215	226	-102	-118	220	-7	-1	23	9	223	-36	0
1098	0	0	60	236	176	-148	-58	206	11	-60	1	27	287	-34	0
1099	0	0	140	254	114	-197	13	184	-3	-34	19	-27	291	32	0
1100	0	0	258	267	9	-262	124	138	1	75	-79	89	271	58	0
1101	0	0	264	289	25	-276	119	157	27	58	29	79	296	75	0
1102	0	0	233	300	67	-266	83	183	27	21	1	42	215	62	0
1103	0	0	138	318	180	-228	-21	249	-3	69	-19	54	281	83	0
1104	0	0	-12	341	353	-164	-182	347	-13	-62	-75	-69	258	-25	0
1105	0	0	35	351	316	-193	-140	333	-7	32	-36	95	296	62	0
1106	0	0	-85	370	455	-142	-270	412	-95	-46	-95	9	213	-9	0
1107	0	0	53	384	331	-218	-139	357	3	13	3	65	186	9	0
1108	0	0	83	399	316	-241	-116	357	-40	27	-46	1	277	11	0
1109	0	0	274	413	139	-343	67	276	1	13	-46	58	248	104	0
1110	0	0	330	428	98	-379	116	263	31	-5	17	52	250	157	0
1111	0	0	363	438	75	-400	144	256	40	27	36	27	228	83	0
1112	0	0	275	453	178	-364	48	315	-25	60	7	-15	252	38	0
1113	0	0	178	461	283	-319	-52	372	15	-17	-29	44	213	104	0
1114	0	0	93	471	378	-282	-142	424	-83	-48	-9	-29	131	29	0
1115	0	0	43	485	442	-264	-199	463	9	7	-1	64	236	36	0
1116	0	0	77	490	413	-283	-168	451	-5	-75	-54	-27	176	0	0
1117	0	0	126	500	374	-313	-124	437	34	91	27	62	242	65	0
1118	0	0	163	512	349	-337	-93	430	-32	7	-67	-50	135	29	0
1119	0	0	300	521	221	-410	39	371	11	32	-17	31	287	75	0
1120	0	0	343	521	178	-432	82	349	-7	110	-17	-25	275	75	0
1121	0	0	462	527	65	-494	198	296	5	54	56	-1	213	52	0
1122	0	0	318	529	211	-423	53	370	-21	102	48	-32	335	75	0
1123	0	0	301	539	238	-420	31	388	58	5	-40	89	203	23	0
1124	0	0	148	537	389	-342	-120	463	21	5	36	52	240	7	0
1125	0	0	16	539	523	-277	-253	531	-91	-95	-27	-48	168	-34	0
1126	0	0	148	541	393	-344	-122	467	-11	36	60	0	248	-17	0
1127	0	0	179	541	362	-360	-91	451	-9	-25	31	38	219	-5	0
1128	0	0	218	547	329	-382	-55	438	-31	9	-7	-11	277	42	0
1129	0	0	365	543	178	-454	93	360	27	48	-3	15	252	21	0
1130	0	0	358	552	194	-455	82	373	29	-17	42	79	283	56	0
1131	0	0	467	562	95	-514	186	328	19	69	-46	44	211	118	0
1132	0	0	440	560	120	-500	160	340	42	50	56	27	209	122	0
1133	0	0	260	558	298	-409	-19	428	-27	5	-131	93	149	17	0
1134	0	0	105	560	455	-332	-175	507	-52	-13	-5	-44	207	-75	0
1135	0	0	58	562	504	-310	-223	533	-64	-15	-48	11	197	-17	0
1136	0	0	149	560	411	-354	-131	485	25	-38	-13	81	184	21	0
1137	0	0	182	560	378	-371	-98	469	27	-15	23	29	234	-25	0
1138	0	0	206	568	362	-387	-78	465	-98	-48	19	-42	223	-15	0
1139	0	0	396	564	168	-480	114	366	-46	48	-11	81	207	52	0
1140	0	0	423	566	143	-494	140	354	-129	69	17	-21	263	46	0
1141	0	0	479	566	87	-522	196	326	44	29	0	42	246	93	0
1142	0	0	407	562	155	-484	126	358	97	46	-5	81	292	44	0
1143	0	0	297	564	267	-430	15	415	-3	27	15	60	269	-13	0
1144	0	0	171	562	391	-366	-110	476	-23	-98	54	21	248	38	0
1145	0	0	159	562	403	-360	-122	482	-48	-62	7	17	289	-50	0
1146	0	0	231	566	335	-398	-52	450	-46	-9	32	56	289	-64	0
1147	0	0	184	566	382	-375	-99	474	50	-52	38	27	291	1	0
1148	0	0	371	572	201	-471	85	386	25	-62	36	-7	267	-32	0
1149	0	0	375	570	195	-472	90	382	9	-23	46	1	244	112	0
1150	0	0	475	572	97	-523	189	334	-34	-31	65	-40	269	87	0
1151	0	0	565	576	11	-570	277	293	116	62	124	83	291	145	0
1152	0	0	493	574	81	-533	206	327	31	3	87	-29	320	58	0
1153	0	0	281	564	283	-422	-1	423	-19	-44	-21	-19	300	23	0
1154	0	0	262	558	296	-410	-17	427	7	67	23	60	337	56	0
1155	0	0	157	554	397	-355	-120	475	-9	3	48	-1	292	60	0
1156	0	0	215	554	339	-384	-62	446	34	31	0	-38	277	-11	0
1157	0	0	215	556	341	-385	-63	448	-1	-1	-34	-64	283	-67	0
1158	0	0	269	552	283	-410	-7	417	69	15	56	11	294	-23	0
1159	0	0	353	547	194	-450	79	370	-46	-50	-3	-11	159	13	0
1160	0	0	466	549	83	-507	191	316	71	100	149	0	411	112	0
1161	0	0	514	552	38	-533	238	295	54	15	38	-3	240	135	0
1162	0	0	408	545	137	-476	135	341	32	23	60	-17	252	0	0
1163	0	0	273	550	277	-411	-2	413	-13	27	-21	9	325	60	0
1164	0	0	214	549	335	-381	-60	442	-3	-58	34	-67	296	40	0
1165	0	0	153	554	401	-353	-124	477	81	3	7	-19	296	75	0
1166	0	0	113	549	436	-331	-161	492	-93	-52	-29	-38	258	-79	0
1167	0	0	203	554	351	-378	-74	452	-69	7	-7	-17	258	3	0
1168	0	0	244	550	306	-397	-31	428	-21	7	52	-25	265	60	0
1169	0	0	402	545	143	-473	129	344	-21	-5	65	-38	294	19	0
1170	0	0	462	547	85	-504	188	316	-9	106	52	-93	347	73	0
1171	0	0	513	547	34	-530	239	290	38	87	50	19	333	143	0
1172	0	0	416	545	129	-480	143	337	15	44	11	-11	265	87	0
1173	0	0	332	539	207	-435	62	373	-1	64	114	29	271	46	0
1174	0	0	128	543	415	-335	-143	479	1	-58	-34	3	258	42	0
1175	0	0	136	545	409	-340	-136	477	-73	17	9	-21	283	42	0
1176	0	0	153	539	386	-346	-116	462	21	17	-42	69	285	-52	0
1177	0	0	124	541	417	-332	-146	479	7	38	-11	21	269	-23	0
1178	0	0	223	537	314	-380	-45	425	50	-64	-23	-34	190	-42	0
1179	0	0	328	541	213	-434	57	377	-5	34	-46	52	236	50	0
1180	0	0	481	539	58	-510	211	298	42	46	-19	-5	310	31	0
1181	0	0	567	535	-32	-551	299	251	67	120	-1	116	283	184	0
1182	0	0	394	533	139	-463	127	336	-21	36	-32	-27	180	116	0
1183	0	0	332	533	201	-432	65	367	50	-29	124	-36	320	91	0
1184	0	0	140	529	389	-334	-124	459	-85	-3	-40	-13	238	-62	0
1185	0	0	192	527	335	-359	-71	431	-54	1	44	46	226	25	0
1186	0	0	161	535	374	-348	-106	454	-75	-34	56	40	153	0	0
1187	0	0	196	531	335	-363	-69	433	42	-58	11	25	172	7	0
1188	0	0	275	533	258	-404	8	395	-46	44	-15	-31	195	-1	0
1189	0	0	392	535	143	-463	124	339	-3	-36	-21	32	238	17	0
1190	0	0	452	531	79	-491	186	305	17	56	95	31	254	106	0
1191	0	0	396	531	135	-463	130	333	-40	-19	21	9	250	42	0
1192	0	0	437	535	98	-486	169	316	110	38	23	118	281	93	0
1193	0	0	210	537	327	-373	-58	432	-7	-3	-17	-9	180	42	0
1194	0	0	200	535	335	-367	-67	435	11	17	-13	-27	267	38	0
1195	0	0	171	541	370	-356	-99	455	40	-112	65	48	232	42	0
1196	0	0	95	527	432	-311	-168	479	-42	-1	-32	46	221	-60	0
1197	0	0	126	517	391	-321	-132	454	-42	-13	-21	-25	197	-44	0
1198	0	0	224	516	292	-370	-34	404	-11	-36	83	19	221	98	0
1199	0	0	370	519	149	-444	110	334	1	-38	-44	25	164	36	0
1200	0	0	378	519	141	-448	118	330	56	25	42	-7	211	83	0
1201	0	0	516	516	0	-516	258	258	0	91	69	29	246	89	0
1202	0	0	395	523	128	-459	133	325	-9	-7	1	7	242	52	0
1203	0	0	312	521	209	-416	51	365	-36	-7	34	0	240	56	0
1204	0	0	164	517	353	-340	-94	435	9	0	25	-58	230	64	0
1205	0	0	149	519	370	-334	-110	444	5	-69	-27	-58	259	13	0
1206	0	0	149	519	370	-334	-110	444	32	31	73	-48	292	83	0
1207	0	0	153	521	368	-337	-107	444	-15	-65	-7	-23	180	-36	0
1208	0	0	264	523	259	-393	2	391	13	36	-75	-23	250	-9	0
1209	0	0	331	525	194	-428	68	359	32	1	17	-91	331	-19	0
1210	0	0	421	519	98	-470	161	308	89	-21	100	3	265	129	0
1211	0	0	459	523	64	-491	197	293	-3	-42	48	-64	250	60	0
1212	0	0	372	523	151	-447	110	337	34	120	60	40	304	129	0
1213	0	0	298	521	223	-409	37	372	69	3	-29	3	223	36	0
1214	0	0	165	523	358	-344	-96	440	133	-29	50	-17	323	71	0
1215	0	0	132	527	395	-329	-131	461	-11	17	3	-65	314	-36	0
1216	0	0	81	523	442	-302	-180	482	21	-11	-5	-21	258	34	0
1217	0	0	215	523	308	-369	-46	415	-19	58	-7	-29	275	25	0
1218	0	0	209	523	314	-366	-52	418	-48	-15	1	11	246	-27	0
1219	0	0	302	525	223	-413	39	374	-34	1	-5	-27	259	-42	0
1220	0	0	361	523	162	-442	99	342	-52	42	46	-42	322	54	0
1221	0	0	489	527	38	-508	225	282	27	46	23	9	223	149	0
1222	0	0	436	525	89	-480	173	307	42	38	143	9	296	178	0
1223	0	0	273	523	250	-398	11	386	-21	-5	34	-31	347	38	0
1224	0	0	122	521	399	-321	-138	460	-23	-52	-36	-67	287	46	0
1225	0	0	99	527	428	-313	-164	477	-19	-19	-44	29	215	-19	0
1226	0	0	73	517	444	-295	-185	480	-67	-1	48	-23	325	7	0
1227	0	0	155	525	370	-340	-107	447	-31	-40	15	11	269	-81	0
1228	0	0	219	523	304	-371	-42	413	-54	42	11	31	258	29	0
1229	0	0	318	521	203	-419	57	362	-1	36	-11	21	254	31	0
1230	0	0	399	519	120	-459	139	319	5	-11	-23	0	250	40	0
1231	0	0	432	521	89	-476	171	305	34	60	7	0	382	71	0
1232	0	0	403	525	122	-464	140	323	21	40	40	11	302	73	0
1233	0	0	229	523	294	-376	-32	408	-23	-25	23	-5	207	73	0
1234	0	0	132	521	389	-326	-128	455	-34	34	-9	48	254	44	0
1235	0	0	27	523	496	-275	-234	509	-60	-58	-108	34	238	-32	0
1236	0	0	174	523	349	-348	-87	436	44	-3	32	40	289	13	0
1237	0	0	178	523	345	-350	-83	434	1	27	-11	9	261	42	0
1238	0	0	219	521	302	-370	-41	411	1	-11	-15	-32	261	7	0
1239	0	0	320	531	211	-425	54	371	-27	13	44	-11	277	31	0
1240	0	0	438	533	95	-485	171	314	29	48	31	15	223	143	0
1241	0	0	425	527	102	-476	161	314	34	19	58	5	353	27	0
1242	0	0	370	529	159	-449	105	344	71	85	64	3	306	40	0
1243	0	0	198	527	329	-362	-65	428	-13	-17	-60	31	209	-25	0
1244	0	0	182	529	347	-355	-82	438	60	-54	1	-9	254	-5	0
1245	0	0	87	525	438	-306	-175	481	-5	-19	5	40	161	42	0
1246	0	0	124	527	403	-325	-139	465	0	-75	-42	-11	205	-60	0
1247	0	0	130	531	401	-330	-135	466	-34	-38	7	25	195	-29	0
1248	0	0	210	537	327	-373	-58	432	27	9	-34	-5	236	-73	0
1249	0	0	338	537	199	-437	69	368	-31	-21	91	19	291	32	0
1250	0	0	430	527	97	-478	166	312	34	-23	29	5	207	79	0
1251	0	0	444	525	81	-484	181	303	-23	135	32	98	283	131	0
1252	0	0	357	527	170	-442	93	348	-25	-5	-46	-17	192	-42	0
1253	0	0	326	527	201	-426	62	364	-38	128	102	104	291	133	0
1254	0	0	128	539	411	-333	-141	475	-56	-50	15	15	273	-46	0
1255	0	0	169	549	380	-359	-105	464	-46	31	7	17	223	-3	0
1256	0	0	95	564	469	-329	-187	516	-91	7	34	58	238	-27	0
1257	0	0	154	576	422	-365	-134	499	-27	-87	34	-64	190	-108	0
1258	0	0	308	583	275	-445	16	429	5	34	36	40	277	42	0
1259	0	0	370	589	219	-479	75	404	-19	46	21	73	281	42	0
1260	0	0	444	595	151	-519	146	373	21	11	-19	-9	201	25	0
1261	0	0	529	585	56	-557	236	320	139	69	128	36	277	188	0
1262	0	0	382	591	209	-486	86	400	15	-11	0	42	215	32	0
1263	0	0	318	607	289	-462	14	448	-21	-44	108	3	300	62	0
1264	0	0	205	622	417	-413	-106	519	-9	7	13	34	182	77	0
1265	0	0	135	614	479	-374	-172	546	21	-3	1	69	184	91	0
1266	0	0	166	614	448	-390	-141	531	-21	-32	32	-17	244	-31	0
1267	0	0	254	624	370	-439	-58	497	15	32	-48	5	242	-21	0
1268	0	0	264	624	360	-444	-48	492	19	-65	-11	54	215	27	0
1269	0	0	460	630	170	-545	145	400	60	36	95	89	244	60	0
1270	0	0	462	630	168	-546	147	399	40	-32	31	81	261	112	0
1271	0	0	522	646	124	-584	199	385	65	3	-9	23	234	97	0
1272	0	0	499	665	166	-582	166	415	34	135	27	60	263	67	0
1273	0	0	310	684	374	-497	-32	529	-11	-1	-40	52	261	73	0
1274	0	0	235	700	465	-467	-115	582	-27	48	-44	32	254	-36	0
1275	0	0	233	721	488	-477	-127	604	-42	32	-19	25	267	-5	0
1276	0	0	176	719	543	-447	-183	631	-5	-44	-73	-32	223	-71	0
1277	0	0	305	727	422	-516	-58	574	50	67	65	44	356	-21	0
1278	0	0	291	719	428	-505	-68	573	-11	-73	81	-64	180	13	0
1279	0	0	419	719	300	-569	59	509	-31	31	-15	-25	230	5	0
1280	0	0	559	721	162	-640	198	441	34	48	71	-23	331	38	0
1281	0	0	493	723	230	-608	131	476	32	-1	85	42	296	62	0
1282	0	0	582	729	147	-655	217	438	19	95	52	-34	306	40	0
1283	0	0	394	739	345	-566	24	542	0	48	42	31	296	42	0
1284	0	0	289	746	457	-517	-84	601	44	-46	34	-77	269	-21	0
1285	0	0	240	750	510	-495	-135	630	-46	46	15	19	285	-13	0
1286	0	0	256	748	492	-502	-118	620	-44	-77	-56	-85	223	-60	0
1287	0	0	293	746	453	-519	-80	599	9	-58	42	-56	294	-67	0
1288	0	0	349	754	405	-551	-28	579	36	-17	-1	-36	199	23	0
1289	0	0	524	737	213	-630	155	475	29	-17	50	-9	258	23	0
1290	0	0	595	721	126	-658	234	423	19	71	27	25	325	83	0
1291	0	0	526	704	178	-615	174	441	-27	36	-71	11	244	17	0
1292	0	0	452	698	246	-575	103	472	36	36	3	54	230	112	0
1293	0	0	369	696	327	-532	21	511	-40	1	3	-13	234	29	0
1294	0	0	306	690	384	-498	-39	537	-29	19	85	-32	287	31	0
1295	0	0	206	671	465	-438	-129	568	-25	-38	50	-31	283	36	0
1296	0	0	210	640	430	-425	-110	535	-40	15	-9	-54	265	-58	0
1297	0	0	207	618	411	-412	-102	514	-52	7	-32	85	182	0	0
1298	0	0	244	599	355	-421	-55	477	-64	-7	-36	3	225	-15	0
1299	0	0	392	578	186	-485	103	382	-25	34	60	38	242	48	0
1300	0	0	471	558	87	-514	192	322	-13	27	71	-54	320	46	0
1301	0	0	450	547	97	-498	176	322	-15	83	34	-32	298	73	0
1302	0	0	427	539	112	-483	157	325	87	42	100	42	259	155	0
1303	0	0	264	529	265	-396	0	397	27	-62	83	0	261	58	0
1304	0	0	146	512	366	-329	-110	439	23	-17	9	-56	238	-7	0
1305	0	0	80	506	426	-293	-173	466	-25	50	91	56	289	5	0
1306	0	0	68	498	430	-283	-181	464	-98	-21	-122	-23	172	-104	0
1307	0	0	173	496	323	-334	-75	409	-11	-25	98	58	205	27	0
1308	0	0	172	494	322	-333	-75	408	-38	-83	0	44	209	-11	0
1309	0	0	269	490	221	-379	24	355	-77	-98	40	-64	190	-5	0
1310	0	0	378	488	110	-433	134	299	40	19	95	40	246	97	0
1311	0	0	369	485	116	-427	126	300	13	34	21	-19	242	42	0
1312	0	0	319	483	164	-401	77	323	36	1	100	11	333	32	0
1313	0	0	198	481	283	-339	-42	382	-5	1	1	56	242	-27	0
1314	0	0	37	485	448	-261	-205	466	-44	-23	-5	27	205	3	0
1315	0	0	26	483	457	-254	-215	470	-93	-71	25	-44	296	-58	0
1316	0	0	89	475	386	-282	-148	430	-15	58	93	-46	292	23	0
1317	0	0	88	477	389	-282	-150	433	-36	-3	-71	36	205	-38	0
1318	0	0	272	479	207	-375	32	343	25	31	-29	64	213	11	0
1319	0	0	301	479	178	-390	61	328	-27	-19	-1	44	232	17	0
1320	0	0	343	486	143	-414	100	314	31	56	-7	31	306	46	0
1321	0	0	382	473	91	-427	145	282	32	19	34	17	242	46	0
1322	0	0	392	475	83	-433	154	279	25	112	11	106	302	97	0
1323	0	0	151	469	318	-310	-83	393	0	-56	3	-25	211	17	0
1324	0	0	122	473	351	-297	-114	412	-17	-21	17	56	250	-11	0
1325	0	0	58	467	409	-262	-175	438	-23	42	-56	69	228	23	0
1326	0	0	93	467	374	-280	-140	420	-21	48	5	60	201	23	0
1327	0	0	147	467	320	-307	-86	393	-15	38	21	7	228	-1	0
1328	0	0	207	465	258	-336	-25	361	0	7	19	32	197	67	0
1329	0	0	281	469	188	-375	46	328	-1	-32	-31	-65	275	3	0
1330	0	0	392	461	69	-426	161	265	106	-3	81	52	271	118	0
1331	0	0	409	463	54	-436	177	258	34	-34	38	29	192	69	0
1332	0	0	308	461	153	-384	77	307	23	46	42	62	230	73	0
1333	0	0	172	457	285	-314	-56	371	-19	91	-34	58	265	13	0
1334	0	0	31	450	419	-240	-194	434	-38	23	7	38	261	19	0
1335	0	0	184	463	279	-323	-47	371	13	-54	36	15	258	-7	0
1336	0	0	-12	457	469	-222	-240	463	-31	21	27	34	285	-23	0
1337	0	0	87	457	370	-272	-141	413	-7	32	-56	11	234	-36	0
1338	0	0	186	453	267	-319	-40	360	21	-11	5	7	240	-38	0
1339	0	0	324	465	141	-394	91	303	11	25	15	23	291	-23	0
1340	0	0	401	465	64	-433	168	264	58	46	145	9	322	131	0
1341	0	0	419	481	62	-450	178	271	-19	40	62	-1	259	100	0
1342	0	0	454	514	60	-484	197	287	-11	40	79	-21	316	15	0
1343	0	0	287	556	269	-421	9	412	21	155	-15	106	341	50	0
1344	0	0	217	628	411	-422	-97	519	-7	-1	36	-38	296	36	0
1345	0	0	204	708	504	-456	-150	606	40	-1	1	23	273	-29	0
1346	0	0	214	799	585	-506	-185	692	29	-27	64	-56	279	15	0
1347	0	0	390	888	498	-639	-54	693	25	-19	-108	81	211	-34	0
1348	0	0	495	1032	537	-763	-21	784	62	58	25	29	312	27	0
1349	0	0	638	1243	605	-940	16	924	19	34	62	-34	225	27	0
1350	0	0	948	1464	516	-1206	216	990	69	48	100	-7	281	116	0
1351	0	0	1000	1746	746	-1373	127	1246	38	-15	13	0	277	42	0
1352	0	0	1164	2044	880	-1604	142	1462	44	75	71	25	356	60	0
1353	0	0	1158	2339	1181	-1748	-11	1760	21	-11	-9	15	308	0	0
1354	0	0	1294	2669	1375	-1981	-40	2022	56	19	-32	48	298	7	0
1355	0	0	1358	2970	1612	-2164	-127	2291	-58	3	-23	-54	240	-46	0
1356	0	0	1535	3230	1695	-2382	-80	2462	-17	46	9	11	314	46	0
1357	0	0	1585	3365	1780	-2475	-97	2572	-46	-52	-1	0	201	-52	0
1358	0	0	1719	3319	1600	-2519	59	2459	-3	42	19	31	258	5	0
1359	0	0	1636	3069	1433	-2352	101	2251	-29	56	-19	50	232	38	0
1360	0	0	1593	2770	1177	-2181	208	1973	58	-23	77	-44	312	40	0
1361	0	0	1366	2310	944	-1838	211	1627	1	58	25	-1	331	65	1
1362	0	0	949	1602	653	-1275	148	1127	-64	9	52	25	294	21	0
1363	0	0	520	968	448	-744	36	708	-38	13	32	-21	287	44	0
1364	0	0	142	446	304	-294	-81	375	-100	73	-23	69	240	9	0
1365	0	0	-83	31	114	26	-98	72	-56	54	0	13	275	-73	0
1366	0	0	-265	-151	114	208	-189	-18	-73	-1	-34	11	236	7	0
1367	0	0	-185	-289	-104	237	-40	-196	-54	-5	-46	-21	188	-126	0
1368	0	0	-238	-424	-186	331	-26	-305	-46	7	-38	-21	335	-29	0
1369	88	0	-87	-455	-368	271	140	-411	-42	13	-17	27	207	7	0
1370	88	0	-24	-386	-362	205	169	-374	-9	11	-15	64	213	38	0
1371	88	0	83	-223	-306	70	194	-264	-7	34	-9	29	226	102	0
1372	88	0	47	-65	-112	9	79	-88	0	95	15	32	207	71	0
1373	88	0	67	42	-25	-54	46	8	65	3	-13	79	242	-36	0
1374	88	0	-85	118	203	-16	-144	160	-93	-40	-3	0	254	32	0
1375	88	0	-49	168	217	-59	-133	192	-29	-31	42	29	209	-56	0
1376	88	0	18	194	176	-106	-79	185	13	19	100	-15	275	-17	0
1377	88	0	58	217	159	-137	-50	188	13	-62	40	34	199	-44	0
1378	88	0	181	246	65	-213	58	155	42	-25	1	27	232	-54	0
1379	88	0	270	267	-3	-268	136	132	-23	73	5	-44	310	-42	0
1380	88	0	397	277	-120	-337	258	78	67	50	44	-11	285	89	0
1381	88	0	395	289	-106	-342	250	91	104	100	-9	42	300	52	0
1382	88	0	251	291	40	-271	105	165	-19	5	48	1	258	-32	0
1383	88	0	159	294	135	-226	12	214	25	42	21	9	230	-56	0
1384	88	0	25	296	271	-160	-123	283	34	-32	48	15	318	-38	0
1385	88	0	-35	304	339	-134	-187	321	-54	-46	34	-93	254	-31	0
1386	88	0	78	306	228	-192	-75	267	9	7	157	9	323	-73	0
1387	88	0	72	304	232	-188	-80	268	-62	-44	-23	0	261	-71	0
1388	88	0	227	312	85	-269	71	198	11	19	114	54	228	27	0
1389	88	0	297	314	17	-305	140	165	73	-25	110	-17	283	46	0
1390	88	0	303	314	11	-308	146	162	75	-106	19	15	269	-9	0
1391	88	0	420	322	-98	-371	259	112	124	87	58	102	339	-1	0
1392	88	0	223	320	97	-271	63	208	29	40	104	7	320	75	0
1393	88	0	73	323	250	-198	-88	286	-1	-38	-29	-38	192	-65	0
1394	88	0	80	322	242	-201	-81	282	58	54	133	17	312	48	0
1395	88	0	68	331	263	-199	-97	297	46	27	75	126	219	73	0
1396	88	0	0	335	335	-167	-167	335	-17	-145	38	-31	207	-85	0
1397	88	0	89	341	252	-215	-81	296	0	67	73	-1	242	-25	0
1398	88	0	136	335	199	-235	-31	267	-60	46	75	-87	230	-11	0
1399	88	0	268	335	67	-301	100	201	46	-31	93	-23	184	91	0
1400	88	0	346	331	-15	-338	180	158	48	64	62	11	314	67	0
1401	88	0	362	331	-31	-346	196	150	11	85	17	-9	242	85	0
1402	88	0	256	331	75	-293	90	203	-1	54	95	0	230	102	0
1403	88	0	182	335	153	-258	14	244	-44	48	58	-17	211	108	0
1404	88	0	87	331	244	-209	-78	287	23	27	-44	56	213	32	0
1405	88	0	52	337	285	-194	-116	311	-31	89	-7	3	238	-32	0
1406	88	0	2	333	331	-167	-164	332	-5	65	32	42	250	31	0
1407	88	0	111	343	232	-227	-60	287	-27	-25	25	-91	230	5	0
1408	88	0	157	349	192	-253	-17	270	3	50	27	15	269	46	0
1409	88	0	274	351	77	-312	98	214	11	-21	-97	23	209	48	0
1410	88	0	350	353	3	-351	173	178	-3	32	56	52	221	108	0
1411	88	0	330	355	25	-342	152	190	-3	48	-29	-3	291	64	0
1412	88	0	257	355	98	-306	79	226	9	75	-29	34	244	106	0
1413	88	0	145	356	211	-250	-33	283	-13	5	-50	-5	240	54	0
1414	88	0	91	358	267	-224	-88	312	-25	-25	-40	-40	207	-31	0
1415	88	0	77	360	283	-218	-103	321	-29	104	-32	-11	281	29	0
1416	88	0	29	358	329	-193	-150	343	-46	-1	-46	-60	211	58	0
1417	88	0	188	364	176	-276	6	270	7	64	-87	7	275	-1	0
1418	88	0	178	360	182	-269	-2	271	-32	-36	-11	-58	298	-46	0
1419	88	0	295	364	69	-329	113	216	0	-19	-13	17	259	17	0
1420	88	0	373	364	-9	-368	191	177	-13	-3	69	-13	310	126	0
1421	88	0	369	368	-1	-368	185	183	21	79	-29	0	209	116	0
1422	88	0	304	368	64	-336	120	216	0	40	81	-65	199	85	0
1423	88	0	233	368	135	-300	49	251	54	32	44	-48	320	95	0
1424	88	0	-4	372	376	-184	-190	374	-104	-3	50	-89	250	54	0
1425	88	0	144	378	234	-261	-45	306	36	60	-67	-5	294	-5	0
1426	88	0	83	372	289	-227	-103	330	50	25	0	-7	259	-11	0
1427	88	0	146	384	238	-265	-46	311	7	-17	34	-67	318	-19	0
1428	88	0	233	388	155	-310	39	271	11	-50	23	-17	261	-56	0
1429	88	0	320	382	62	-351	129	222	27	50	65	60	248	79	0
1430	88	0	361	378	17	-369	172	197	-38	27	9	-11	201	15	0
1431	88	0	453	384	-69	-418	261	157	34	129	151	-139	358	128	0
1432	88	0	264	380	116	-322	74	248	-65	102	42	-106	240	67	0
1433	88	0	239	384	145	-311	47	264	-17	25	110	3	242	23	0
1434	88	0	73	389	316	-231	-121	352	-40	27	56	-25	232	71	0
1435	88	0	34	389	355	-211	-160	372	-48	-3	19	-29	147	7	0
1436	88	0	61	384	323	-222	-131	353	-29	36	5	9	221	-36	0
1437	88	0	90	386	296	-238	-103	341	-34	-5	-29	-25	168	-79	0
1438	88	0	219	380	161	-299	29	270	31	-58	56	69	234	19	0
1439	88	0	355	384	29	-369	163	206	7	-9	67	-15	281	13	0
1440	88	0	352	388	36	-370	158	212	-9	52	19	-15	244	118	0
1441	88	0	413	388	-25	-400	219	181	21	19	62	71	217	128	0
1442	88	0	243	386	143	-314	50	264	-27	1	3	-9	190	5	0
1443	88	0	144	388	244	-266	-50	316	44	-9	21	-3	203	1	0
1444	88	0	75	391	316	-233	-120	353	29	-15	-27	73	238	21	0
1445	88	0	11	393	382	-202	-185	387	-58	-3	-79	-19	248	-21	0
1446	88	0	110	389	279	-249	-84	334	17	23	-71	95	228	-100	0
1447	88	0	45	378	333	-211	-144	355	-21	17	-52	-19	195	-52	0
1448	88	0	225	378	153	-301	36	265	-48	54	-73	-62	225	-62	0
1449	88	0	293	382	89	-337	102	235	-36	-23	-44	-13	225	-27	0
1450	88	0	418	386	-32	-402	225	177	32	25	15	11	314	50	0
1451	88	0	457	382	-75	-419	266	153	31	65	31	58	256	116	0
1452	88	0	287	374	87	-330	100	230	11	-31	32	-11	240	15	0
1453	88	0	182	368	186	-275	-2	277	-89	0	-81	-52	192	-40	0
1454	88	0	198	366	168	-282	15	267	19	11	-19	29	213	71	0
1455	88	0	43	355	312	-199	-134	333	-75	-27	-97	27	219	-31	0
1456	88	0	91	343	252	-217	-80	297	-29	-38	-50	-5	155	0	0
1457	88	0	147	339	192	-243	-22	265	0	-54	-1	17	223	-42	0
1458	88	0	163	331	168	-247	-2	249	-52	-29	42	-56	226	64	0
1459	88	0	383	318	-65	-350	224	126	62	-7	19	-56	287	52	0
1460	88	0	393	314	-79	-353	236	117	48	-3	-17	73	219	58	0
1461	88	0	416	296	-120	-356	268	88	0	25	-52	42	180	-13	0
1462	88	0	354	285	-69	-319	211	108	65	-31	65	58	244	77	0
1463	88	0	151	259	108	-205	21	183	-65	-42	-15	19	186	-7	0
1464	88	0	179	252	73	-215	53	162	-7	46	65	48	277	-83	0
1465	88	0	-119	236	355	-58	-237	295	-124	-64	-1	21	180	-50	0
1466	88	0	138	225	87	-181	25	156	-17	-31	93	25	228	-7	0
1467	88	0	8	213	205	-110	-98	209	-34	-46	-9	50	199	-73	0
1468	88	0	155	195	40	-175	57	117	21	-42	3	-3	234	-65	0
1469	88	0	205	180	-25	-192	115	77	1	-23	73	34	281	15	0
1470	88	0	259	172	-87	-215	173	42	-42	1	19	38	203	-36	0
1471	88	0	379	153	-226	-266	302	-36	32	-11	83	60	256	-15	0
1472	88	0	228	133	-95	-180	161	19	21	19	27	83	316	-31	0
1473	88	0	55	122	67	-88	-6	94	-67	-46	67	-3	225	-83	0
1474	88	0	-70	100	170	-15	-120	135	-7	-21	-15	56	246	-87	0
1475	88	0	-64	89	153	-12	-108	121	29	-48	71	-5	252	-62	0
1476	88	0	-126	79	205	23	-165	142	-42	-71	21	-42	197	-106	0
1477	88	0	-45	69	114	-12	-79	91	31	-46	83	1	248	-95	0
1478	88	0	26	64	38	-45	-6	51	27	-27	40	-29	271	-50	0
1479	88	0	207	58	-149	-132	178	-45	15	-44	122	40	252	-46	0
1480	88	0	267	44	-223	-155	245	-89	40	-17	141	60	265	40	0
1481	88	0	249	44	-205	-146	227	-80	13	58	81	29	242	0	0
1482	88	0	53	36	-17	-44	35	9	58	-87	122	11	228	-29	0
1483	88	0	19	32	13	-25	3	22	-13	-44	60	17	246	-42	0
1484	88	0	-109	34	143	37	-126	88	-23	15	-15	-9	285	-31	0
1485	88	0	-183	38	221	72	-202	129	-38	-71	19	-11	195	-67	0
1486	88	0	-154	36	190	59	-172	113	-36	-73	25	-9	258	-29	0
1487	88	0	-132	36	168	48	-150	102	-23	-5	64	106	226	-13	0
1488	88	0	-16	46	62	-15	-39	54	-25	-52	65	3	194	-19	0
1489	88	0	121	52	-69	-86	95	-8	-81	-34	67	-21	289	-23	0
1490	88	0	223	64	-159	-143	191	-47	-11	11	118	-62	285	27	0
1491	88	0	249	67	-182	-158	215	-57	42	62	116	93	337	122	0
1492	88	0	123	85	-38	-104	80	23	7	3	29	-36	238	38	0
1493	88	0	49	91	42	-70	3	66	25	-34	100	40	258	48	0
1494	88	0	-86	104	190	-9	-138	147	50	-62	15	-17	246	42	0
1495	88	0	-79	124	203	-22	-141	163	-17	21	-100	56	246	19	0
1496	88	0	-52	145	197	-46	-124	171	56	7	15	23	240	19	0
1497	88	0	-52	161	213	-54	-132	187	7	19	62	83	190	54	0
1498	88	0	109	180	71	-144	19	125	54	-48	-11	44	209	-15	0
1499	88	0	149	197	48	-173	50	122	-25	1	34	-21	236	93	0
1500	88	0	273	219	-54	-246	163	82	31	108	-19	32	258	126	0
1501	88	0	280	238	-42	-259	161	98	58	104	19	58	353	93	0
1502	88	0	137	261	124	-199	6	192	-5	-3	-32	-19	211	31	0
1503	88	0	83	265	182	-174	-49	223	0	118	-25	21	325	83	0
1504	88	0	-20	294	314	-137	-167	304	-3	-34	-129	9	234	40	0
1505	88	0	-27	300	327	-136	-177	313	-32	58	-60	21	143	52	0
1506	88	0	-60	320	380	-130	-220	350	-17	29	-32	38	226	42	0
1507	88	0	-10	339	349	-164	-179	344	-89	-44	-98	-21	137	-79	0
1508	88	0	137	358	221	-247	-42	289	-42	58	-25	34	232	83	0
1509	88	0	179	376	197	-277	-9	286	-52	-46	-120	5	153	-13	0
1510	88	0	373	384	11	-378	181	197	65	7	-52	67	225	102	0
1511	88	0	343	397	54	-370	144	225	89	-3	-32	48	242	42	0
1512	88	0	215	407	192	-311	11	299	32	-21	-31	-7	188	27	0
1513	88	0	143	420	277	-281	-67	348	-40	19	-71	44	256	64	0
1514	88	0	33	422	389	-227	-178	405	-29	-77	-87	7	137	79	0
1515	88	0	76	436	360	-256	-142	398	31	-44	1	-13	258	21	0
1516	88	0	8	444	436	-226	-214	440	-48	-7	-91	42	205	-1	0
1517	88	0	108	457	349	-282	-120	403	-48	27	0	-11	194	-17	0
1518	88	0	192	453	261	-322	-34	357	27	-58	-9	13	223	42	0
1519	88	0	299	463	164	-381	67	313	48	83	-85	71	205	64	0
1520	88	0	437	475	38	-456	199	256	42	-3	-31	-15	234	98	0
1521	88	0	328	479	151	-403	88	315	34	-3	25	-77	197	131	0
1522	88	0	359	481	122	-420	118	301	69	21	31	27	263	149	0
1523	88	0	125	481	356	-303	-115	418	-40	-38	-40	29	153	29	0
1524	88	0	166	486	320	-326	-77	403	60	7	-71	31	242	-17	0
1525	88	0	25	490	465	-257	-220	477	-56	21	-46	-44	287	-9	0
1526	88	0	99	492	393	-295	-147	442	-75	-3	-34	-5	133	-34	0
1527	88	0	116	500	384	-308	-134	442	77	-36	-25	91	207	-73	0
1528	88	0	192	496	304	-344	-56	400	32	-73	34	-11	201	9	0
1529	88	0	421	506	85	-463	168	295	38	-11	-29	11	250	25	0
1530	88	0	413	510	97	-461	158	303	29	-17	44	-1	228	69	0
1531	88	0	429	504	75	-466	177	289	-9	3	25	44	271	81	0
1532	88	0	299	512	213	-405	43	362	-52	-29	-25	-77	184	-7	0
1533	88	0	299	510	211	-404	44	360	56	27	71	11	267	31	0
1534	88	0	157	508	351	-332	-97	429	-3	-23	56	31	248	29	0
1535	88	0	150	514	364	-332	-107	439	3	-77	-19	15	188	-19	0
1536	88	0	155	506	351	-330	-98	428	17	11	46	-36	285	69	0
1537	88	0	202	512	310	-357	-54	411	-32	-31	27	-58	190	-36	0
1538	88	0	338	512	174	-425	82	343	56	29	65	1	285	27	0
1539	88	0	431	516	85	-473	173	300	5	48	-13	5	291	31	0
1540	88	0	510	523	13	-516	248	268	-13	87	73	-77	285	40	0
1541	88	0	470	508	38	-489	216	273	-3	64	27	-38	380	15	0
1542	88	0	417	512	95	-464	161	303	3	-5	60	13	258	52	0
1543	88	0	241	516	275	-378	-17	395	-27	-25	67	-32	289	32	0
1544	88	0	164	517	353	-340	-94	435	44	-58	11	-1	271	23	0
1545	88	0	219	523	304	-371	-42	413	62	32	52	29	296	3	0
1546	88	0	170	519	349	-344	-89	434	40	9	83	50	248	7	0
1547	88	0	198	523	325	-360	-63	424	-58	-23	-46	-56	225	-128	0
1548	88	0	316	521	205	-418	55	363	-19	44	85	34	223	62	0
1549	88	0	392	521	129	-456	131	325	48	-27	64	-1	259	120	0
1550	88	0	500	519	19	-509	240	269	42	-5	89	-32	244	81	0
1551	88	0	487	510	23	-498	232	266	56	58	186	-5	275	186	0
1552	88	0	351	512	161	-431	95	336	-27	-9	5	-71	225	19	0
1553	88	0	245	504	259	-374	-7	381	44	58	64	52	302	89	0
1554	88	0	157	508	351	-332	-97	429	-11	-29	40	0	265	29	0
1555	88	0	109	506	397	-307	-144	451	-5	-31	17	54	240	-34	0
1556	88	0	132	506	374	-319	-121	440	-54	-9	95	-67	166	75	0
1557	88	0	243	508	265	-375	-11	386	11	34	62	48	211	23	0
1558	88	0	266	510	244	-388	11	377	-9	9	17	-27	221	11	0
1559	88	0	462	512	50	-487	206	281	31	69	97	-5	234	124	0
1560	88	0	442	502	60	-472	191	281	106	52	87	-13	285	128	0
1561	88	0	458	504	46	-481	206	275	9	81	69	-71	271	19	0
1562	88	0	355	510	155	-432	100	332	27	42	5	-7	244	25	0
1563	88	0	194	498	304	-346	-55	401	-65	87	1	-21	226	50	0
1564	88	0	130	496	366	-313	-118	431	-40	83	-17	-34	261	108	0
1565	88	0	138	502	364	-320	-113	433	-36	15	-34	32	263	7	0
1566	88	0	149	496	347	-322	-99	421	-29	65	-3	65	269	1	0
1567	88	0	91	498	407	-294	-158	452	38	-48	32	1	215	-3	0
1568	88	0	213	498	285	-355	-36	391	25	15	7	0	166	17	0
1569	88	0	236	492	256	-364	-10	374	-27	65	-3	58	234	128	0
1570	88	0	465	494	29	-479	218	261	93	29	-27	77	226	128	0
1571	88	0	394	492	98	-443	148	295	0	23	15	23	217	133	0
1572	88	0	318	492	174	-405	72	333	69	87	65	42	281	98	0
1573	88	0	213	494	281	-353	-34	387	34	56	-32	77	174	67	0
1574	88	0	116	500	384	-308	-134	442	-11	36	-42	34	213	58	0
1575	88	0	101	490	389	-295	-144	439	-1	-58	-19	56	149	34	0
1576	88	0	106	490	384	-298	-139	437	-27	-13	-44	31	168	42	0
1577	88	0	145	492	347	-318	-101	419	-7	-67	0	-56	186	-13	0
1578	88	0	233	492	259	-362	-13	375	-9	15	-7	-17	194	3	0
1579	88	0	324	494	170	-409	77	332	-54	-52	-3	-42	195	9	0
1580	88	0	473	502	29	-487	222	265	-19	114	54	11	306	98	0
1581	88	0	405	494	89	-449	158	291	7	-7	-17	-32	197	65	0
1582	88	0	345	494	149	-419	98	321	31	-13	75	19	236	108	0
1583	88	0	242	490	248	-366	-3	369	50	62	-40	69	252	62	0
1584	88	0	210	481	271	-345	-30	376	-17	1	-40	60	190	-19	0
1585	88	0	82	485	403	-283	-160	444	25	9	-1	9	248	27	0
1586	88	0	189	481	292	-335	-51	386	13	-11	-48	34	176	-40	0
1587	88	0	119	481	362	-300	-121	421	-64	13	-23	54	180	-104	0
1588	88	0	262	481	219	-371	21	350	-7	-34	-1	-60	174	-11	0
1589	88	0	383	483	100	-433	141	291	81	50	36	69	236	87	0
1590	88	0	394	485	91	-439	151	288	-29	114	7	5	273	50	0
1591	88	0	456	488	32	-472	212	260	38	50	34	11	244	32	0
1592	88	0	337	486	149	-411	94	317	31	32	19	1	267	-25	0
1593	88	0	156	481	325	-318	-84	403	-31	-5	-38	42	162	29	0
1594	88	0	134	479	345	-306	-105	412	3	-1	-17	13	275	-60	0
1595	88	0	93	479	386	-286	-146	432	-5	48	-11	48	213	-29	0
1596	88	0	121	477	356	-299	-117	416	-25	-77	48	-50	230	11	0
1597	88	0	214	479	265	-346	-25	372	-3	83	34	25	170	7	0
1598	88	0	280	477	197	-378	41	337	97	-7	56	98	244	65	0
1599	88	0	282	481	199	-381	41	340	5	-38	-9	-56	211	-110	0
1600	88	0	412	483	71	-447	170	277	71	102	83	106	271	102	0
1601	88	0	360	486	126	-423	117	306	38	32	-40	40	228	58	0
1602	88	0	376	486	110	-431	133	298	36	69	60	56	261	64	0
1603	88	0	119	481	362	-300	-121	421	32	48	-29	75	223	1	0
1604	88	0	200	481	281	-340	-40	381	31	-32	44	27	209	44	0
1605	88	0	113	477	364	-295	-125	420	64	-36	5	5	271	15	0
1606	88	0	144	475	331	-309	-93	403	25	13	5	56	194	-27	0
1607	88	0	97	479	382	-288	-142	430	15	48	-42	3	215	-5	0
1608	88	0	187	481	294	-334	-53	387	-29	-23	-15	-31	273	-58	0
1609	88	0	377	475	98	-426	139	286	-7	50	36	54	314	-40	0
1610	88	0	363	477	114	-420	124	295	19	48	-5	32	273	9	0
1611	88	0	377	477	100	-427	138	288	62	29	27	11	234	25	0
1612	88	0	318	479	161	-398	78	320	71	-38	13	-87	256	0	0
1613	88	0	148	475	327	-311	-89	401	-106	104	-15	-19	213	91	0
1614	88	0	157	477	320	-317	-81	398	3	-38	-1	-19	267	-25	0
1615	88	0	124	479	355	-301	-115	417	32	-11	32	64	242	-19	0
1616	88	0	89	475	386	-282	-148	430	-13	21	-15	-62	240	-32	0
1617	88	0	194	479	285	-336	-45	382	15	7	40	-25	248	-54	0
1618	88	0	210	485	275	-347	-32	380	38	-38	60	-87	254	-15	0
1619	88	0	382	486	104	-434	139	295	58	46	-38	5	310	3	0
1620	88	0	402	481	79	-441	161	280	58	102	48	81	296	120	0
1621	88	0	458	483	25	-470	216	254	25	1	40	11	213	81	0
1622	88	0	365	481	116	-423	124	298	56	19	60	9	292	118	0
1623	88	0	154	483	329	-318	-87	406	-3	-3	-36	-34	186	42	0
1624	88	0	156	485	329	-320	-86	407	32	79	38	-7	271	13	0
1625	88	0	134	483	349	-308	-107	416	19	-11	-56	87	256	-21	0
1626	88	0	103	485	382	-294	-139	433	-21	58	-38	23	246	-124	0
1627	88	0	145	492	347	-318	-101	419	-23	27	11	-32	244	15	0
1628	88	0	251	485	234	-368	8	359	-23	87	-58	-44	221	-62	0
1629	88	0	322	486	164	-404	79	325	-5	93	-19	21	275	52	0
1630	88	0	410	479	69	-444	170	274	25	3	23	50	298	42	0
1631	88	0	382	479	97	-430	142	288	-3	52	15	-15	285	40	0
1632	88	0	264	473	209	-368	27	341	9	58	-3	-108	254	-34	0
1633	88	0	163	479	316	-321	-76	397	40	-11	15	42	234	46	0
1634	88	0	68	488	420	-278	-176	454	0	25	-64	-93	277	-15	0
1635	88	0	109	483	374	-296	-132	428	19	7	27	46	172	32	0
1636	88	0	92	483	391	-287	-149	437	5	-27	-27	-17	242	9	0
1637	88	0	130	488	358	-309	-114	423	-11	9	-40	-58	215	-131	0
1638	88	0	281	488	207	-384	37	347	23	-58	-5	-29	242	-102	0
1639	88	0	406	485	79	-445	163	282	17	-44	-15	75	238	34	0
1640	88	0	421	481	60	-451	180	270	44	50	31	17	302	60	0
1641	88	0	441	477	36	-459	202	256	17	42	-21	-7	296	48	0
1642	88	0	390	477	87	-433	151	282	56	3	54	67	269	3	0
1643	88	0	253	481	228	-367	12	354	79	38	1	-21	283	7	0
1644	88	0	212	479	267	-345	-27	373	0	89	-13	54	291	27	0
1645	88	0	110	492	382	-301	-136	437	-56	7	-85	-46	238	-81	0
1646	88	0	145	492	347	-318	-101	419	-13	17	3	-1	240	-42	0
1647	88	0	169	494	325	-331	-78	409	-19	-29	3	-67	195	-151	0
1648	88	0	227	506	279	-366	-26	392	5	-36	-15	-3	217	-19	0
1649	88	0	449	514	65	-481	192	289	32	54	36	3	325	9	0
1650	88	0	351	521	170	-436	90	345	-36	-32	25	-13	271	54	0
1651	88	0	487	535	48	-511	219	291	-9	85	-32	-21	250	-9	0
1652	88	0	359	545	186	-452	86	365	-36	15	60	46	223	46	0
1653	88	0	256	554	298	-405	-21	426	-21	-67	-17	-9	203	5	0
1654	88	0	229	560	331	-394	-51	445	65	-34	-11	-9	199	-36	0
1655	88	0	105	560	455	-332	-175	507	-58	-42	-27	-11	190	-83	0
1656	88	0	233	564	331	-398	-49	447	34	-42	11	-1	194	-34	0
1657	88	0	161	570	409	-365	-124	489	-77	19	54	-29	172	-27	0
1658	88	0	303	580	277	-441	13	428	-3	-36	-1	5	147	-25	0
1659	88	0	406	576	170	-491	118	373	23	1	58	7	287	-31	0
1660	88	0	464	576	112	-520	176	344	54	-29	-23	-27	192	15	0
1661	88	0	476	578	102	-527	187	340	48	36	91	36	250	87	0
1662	88	0	434	585	151	-509	141	368	46	-34	13	42	199	73	0
1663	88	0	256	591	335	-423	-39	463	-7	21	-42	56	277	-27	0
1664	88	0	200	591	391	-395	-95	491	0	-75	-36	-27	184	19	0
1665	88	0	229	613	384	-421	-77	498	3	46	31	38	221	5	0
1666	88	0	196	632	436	-414	-120	534	-29	-23	-5	-17	223	-7	0
1667	88	0	238	651	413	-444	-87	532	15	-75	-13	-11	162	-56	0
1668	88	0	376	665	289	-520	43	477	83	-89	31	7	180	0	0
1669	88	0	458	686	228	-572	115	457	0	36	-1	52	259	31	0
1670	88	0	475	690	215	-582	130	452	11	23	-73	9	176	-5	0
1671	88	0	559	688	129	-623	215	408	87	48	77	-19	234	52	0
1672	88	0	456	682	226	-569	115	454	-42	21	32	-23	195	56	0
1673	88	0	302	684	382	-493	-40	533	-13	25	7	-65	225	15	0
1674	88	0	205	680	475	-442	-135	577	-58	0	-81	-27	244	-48	0
1675	88	0	126	690	564	-408	-219	627	-77	-73	3	-44	199	-62	0
1676	88	0	301	696	395	-498	-47	545	27	-23	3	9	178	15	0
1677	88	0	260	708	448	-484	-94	578	-25	19	3	9	261	-34	0
1678	88	0	343	711	368	-527	-12	539	-21	-25	-67	-32	184	48	0
1679	88	0	469	711	242	-590	113	476	-31	15	38	3	246	40	0
1680	88	0	530	704	174	-617	178	439	54	-11	44	-7	244	75	0
1681	88	0	547	706	159	-626	194	432	79	-17	48	-50	209	11	0
1682	88	0	379	706	327	-542	26	516	-32	32	11	5	228	9	0
1683	88	0	229	692	463	-460	-117	577	-64	-13	-52	-50	197	-102	0
1684	88	0	271	686	415	-478	-72	550	-60	62	-9	11	320	-21	0
1685	88	0	146	675	529	-410	-191	602	-114	-9	-69	-29	221	-42	0
1686	88	0	247	671	424	-459	-88	547	-34	-5	0	29	244	-38	0
1687	88	0	217	655	438	-436	-110	546	-11	3	0	0	194	-27	0
1688	88	0	366	649	283	-507	41	466	56	-5	-36	-44	234	-25	0
1689	88	0	446	626	180	-536	133	403	9	-7	-19	-38	199	11	0
1690	88	0	528	601	73	-564	227	337	32	58	36	58	259	100	0
1691	88	0	500	589	89	-544	205	339	31	23	-21	-50	186	71	0
1692	88	0	367	568	201	-467	83	384	-46	81	58	60	308	52	0
1693	88	0	321	547	226	-434	47	386	25	15	-38	-42	271	23	0
1694	88	0	196	523	327	-359	-65	425	36	38	1	91	217	17	0
1695	88	0	59	514	455	-286	-198	484	-60	19	-17	-93	199	-17	0
1696	88	0	167	508	341	-337	-87	424	36	27	-77	17	221	-19	0
1697	88	0	206	500	294	-353	-44	397	32	-34	19	-108	238	15	0
1698	88	0	246	486	240	-366	3	363	19	-31	-44	-23	184	-15	0
1699	88	0	355	481	126	-418	114	303	44	11	9	-38	236	21	0
1700	88	0	474	479	5	-476	234	242	27	15	52	69	201	87	0
1701	88	0	423	473	50	-448	186	261	-25	40	42	15	250	40	0
1702	88	0	332	473	141	-402	95	307	3	40	-36	36	261	-44	0
1703	88	0	112	457	345	-284	-116	401	38	9	1	-54	182	58	0
1704	88	0	110	457	347	-283	-118	402	-31	-31	-46	7	207	-19	0
1705	88	0	99	461	362	-280	-131	411	3	-11	36	23	283	-9	0
1706	88	0	95	461	366	-278	-135	413	-58	-46	27	-77	149	-36	0
1707	88	0	116	455	339	-285	-111	397	0	3	31	5	223	7	0
1708	88	0	264	463	199	-363	32	331	-7	-62	13	-13	129	36	0
1709	88	0	355	459	104	-407	125	281	34	32	44	-23	329	11	0
1710	88	0	336	450	114	-393	111	282	-11	3	3	-1	234	7	0
1711	88	0	439	452	13	-445	213	232	56	133	-1	40	300	102	0
1712	88	0	297	446	149	-371	74	297	-9	38	44	-40	226	15	0
1713	88	0	167	438	271	-302	-52	354	-58	65	-32	21	176	31	0
1714	88	0	62	436	374	-249	-156	405	31	7	-38	29	292	17	0
1715	88	0	-4	434	438	-215	-221	436	-19	-62	-83	-32	182	-46	0
1716	88	0	169	440	271	-304	-51	355	9	36	19	52	159	-21	0
1717	88	0	49	442	393	-245	-172	417	0	-38	-32	-27	203	-32	0
1718	88	0	204	446	242	-325	-19	344	-19	-23	-25	-38	145	-36	0
1719	88	0	342	448	106	-395	118	277	-7	65	34	29	234	81	0
1720	88	0	285	444	159	-364	63	301	-77	19	17	-31	273	13	0
1721	88	0	380	444	64	-412	158	254	19	42	15	-75	254	102	0
1722	88	0	295	436	141	-365	77	288	44	-5	-1	98	221	42	0
1723	88	0	93	430	337	-261	-122	383	-44	31	-58	17	228	-9	0
1724	88	0	68	426	358	-247	-145	392	-85	85	-67	7	184	19	0
1725	88	0	-8	434	442	-213	-225	438	-29	-36	13	29	174	5	0
1726	88	0	78	436	358	-257	-140	397	-21	25	-36	13	178	-97	0
1727	88	0	85	436	351	-260	-133	393	-23	-17	-64	50	145	29	0
1728	88	0	173	432	259	-302	-43	345	-15	-46	-71	46	188	-32	0
1729	88	0	240	434	194	-337	23	314	-9	-25	34	-44	261	-23	0
1730	88	0	432	432	0	-432	216	216	50	89	42	116	238	60	0
1731	88	0	310	426	116	-368	97	271	17	31	62	58	226	75	0
1732	88	0	335	428	93	-381	121	260	32	42	21	27	277	38	0
1733	88	0	108	424	316	-266	-104	370	-34	38	-17	40	211	1	0
1734	88	0	87	432	345	-259	-129	388	46	38	50	29	285	5	0
1735	88	0	18	440	422	-229	-202	431	-19	-21	-32	-17	184	-62	0
1736	88	0	143	459	316	-301	-86	387	13	3	91	13	211	-5	0
1737	88	0	120	496	376	-308	-128	436	-1	-46	0	-46	225	-58	0
1738	88	0	309	570	261	-439	24	415	29	-48	5	19	192	-60	0
1739	88	0	423	651	228	-537	97	439	-7	60	-34	54	242	-31	0
1740	88	0	557	735	178	-646	189	456	23	85	11	25	275	69	0
1741	88	0	570	824	254	-697	158	539	32	21	52	-3	254	25	0
1742	88	0	510	956	446	-733	32	701	-19	7	56	-62	230	1	0
1743	88	0	523	1134	611	-828	-44	872	54	64	7	48	234	-38	0
1744	88	0	483	1348	865	-915	-191	1106	-62	-64	-34	21	135	-46	0
1745	88	0	594	1631	1037	-1112	-221	1334	-19	-71	-46	-23	199	-128	0
1746	88	0	842	1916	1074	-1379	-116	1495	73	5	-64	40	258	-104	0
1747	88	0	906	2207	1301	-1556	-197	1754	-5	3	-50	-40	192	-3	0
1748	88	0	1272	2529	1257	-1900	7	1893	5	-29	-52	3	166	-155	0
1749	88	0	1589	2836	1247	-2212	171	2041	42	48	73	-32	271	44	0
1750	88	0	1709	3125	1416	-2417	146	2270	38	-5	-21	-17	254	15	0
1751	88	0	1868	3299	1431	-2583	218	2365	42	46	9	52	217	64	0
1752	88	0	1744	3317	1573	-2530	85	2445	52	23	-27	-1	186	-7	0
1753	88	0	1473	3104	1631	-2288	-79	2367	-23	11	-42	-62	217	15	0
1754	88	0	1338	2845	1507	-2091	-84	2176	31	-25	7	29	263	-46	0
1755	88	0	1058	2452	1394	-1755	-168	1923	-32	-75	-13	-25	197	-25	1
1756	88	0	831	1810	979	-1320	-74	1394	-116	52	-46	-31	232	-36	0
1757	88	0	456	1127	671	-791	-107	899	-75	15	-36	11	201	-98	0
1758	88	0	369	580	211	-474	79	395	-36	5	3	21	209	17	0
1759	88	0	156	102	-54	-129	105	24	-75	7	-27	-15	217	21	0
1760	88	0	137	-128	-265	-4	201	-196	-48	77	62	25	283	38	0
1761	88	0	21	-277	-298	128	159	-287	7	98	-17	9	265	50	0
1762	88	0	-110	-422	-312	266	101	-367	-15	27	-48	-5	265	-34	0
1763	88	0	-254	-490	-236	372	-9	-363	-31	81	32	36	230	81	0
1764	88	0	-393	-457	-64	425	-164	-260	-65	-100	-48	25	137	-34	0
1765	85	0	-278	-314	-36	296	-121	-175	-46	60	-21	-7	263	0	0
1766	85	0	-249	-149	100	199	-174	-24	3	-32	-32	0	192	-56	0
1767	85	0	-191	-87	104	139	-147	8	-112	-11	11	-77	217	-21	0
1768	85	0	168	145	-23	-156	95	61	38	34	9	34	209	11	0
1769	85	0	185	79	-106	-132	145	-13	36	50	-5	27	246	36	0
1770	85	0	251	77	-174	-164	212	-48	32	67	-7	-9	261	128	0
1771	85	0	238	87	-151	-162	194	-32	89	15	25	29	205	180	0
1772	85	0	205	110	-95	-157	150	7	-75	64	-31	21	11	89	0
1773	85	0	101	120	19	-110	41	69	133	-48	15	124	378	40	0
1774	85	0	-12	137	149	-62	-80	143	62	128	-91	-69	364	7	0
1775	85	0	-7	159	166	-76	-86	162	-87	38	-7	5	-7	42	0
1776	85	0	-35	166	201	-65	-118	183	-77	-172	77	52	-129	38	0
1777	85	0	-66	176	242	-55	-154	209	-102	-83	275	50	-32	64	0
1778	85	0	78	180	102	-129	-12	141	81	93	100	-40	310	-124	0
1779	85	0	157	170	13	-163	72	91	213	223	-5	-112	469	-91	0
1780	85	0	191	166	-25	-178	108	70	145	71	-95	-87	349	-155	0
1781	85	0	239	170	-69	-204	154	50	-5	32	199	124	465	-27	0
1782	85	0	227	162	-65	-194	146	48	13	-52	131	62	386	-71	0
1783	85	0	-18	162	180	-72	-99	171	-184	21	-151	116	242	149	0
1784	85	0	33	153	120	-93	-43	136	-145	25	-69	67	155	1	0
1785	85	0	8	153	145	-80	-68	149	81	-1	-13	141	50	36	0
1786	85	0	0	164	164	-82	-82	164	0	-62	-141	95	-34	-98	0
1787	85	0	81	168	87	-124	-3	127	116	7	-120	166	-40	-52	0
1788	85	0	208	174	-34	-191	121	70	120	-9	-205	83	71	-108	0
1789	85	0	214	172	-42	-193	128	65	110	-15	-259	23	67	-13	0
1790	85	0	298	174	-124	-236	211	25	118	0	-102	60	65	112	0
1791	85	0	212	168	-44	-190	128	62	56	-48	-135	-3	40	40	0
1792	85	0	167	164	-3	-165	85	80	114	-36	-106	38	-85	128	0
1793	85	0	29	155	126	-92	-48	140	87	77	-19	73	-75	180	0
1794	85	0	-120	151	271	-15	-195	211	15	-40	0	21	-141	29	0
1795	85	0	-102	157	259	-27	-180	208	110	-34	108	62	-120	-36	0
1796	85	0	-154	164	318	-5	-236	241	75	-98	207	17	-106	15	0
1797	85	0	-109	166	275	-28	-192	220	69	-75	141	32	-174	-31	0
1798	85	0	87	164	77	-125	5	120	151	-31	186	5	-48	62	0
1799	85	0	2	147	145	-74	-71	146	50	-153	215	-17	29	85	0
1800	85	0	231	100	-131	-165	181	-15	108	-19	194	36	141	93	0
1801	85	0	84	118	34	-101	25	76	64	-64	203	-42	13	133	0
1802	85	0	78	77	-1	-77	39	38	141	-62	213	58	42	213	0
1803	85	0	-37	89	126	-26	-81	107	135	-5	180	36	13	172	0
1804	85	0	-124	137	261	-6	-192	199	147	-98	170	-106	40	178	0
1805	85	0	-40	128	168	-44	-104	148	100	-108	168	-65	52	157	0
1806	85	0	-81	157	238	-38	-159	197	141	-97	182	-85	137	108	0
1807	85	0	-66	159	225	-46	-145	192	54	-85	211	-166	83	98	0
1808	85	0	93	170	77	-131	8	123	60	-29	162	-186	114	182	0
1809	85	0	179	178	-1	-178	90	88	46	-46	197	-128	178	166	0
1810	85	0	228	170	-58	-199	143	56	67	-89	184	-147	221	116	0
1811	85	0	268	139	-129	-203	198	5	65	-17	225	-205	314	162	0
1812	85	0	210	104	-106	-157	158	-1	124	-29	254	-139	285	71	0
1813	85	0	34	162	128	-98	-47	145	-50	25	143	-186	252	83	0
1814	85	0	39	182	143	-110	-52	162	98	-52	157	-75	289	9	0
1815	85	0	75	195	120	-135	-22	157	46	29	248	-48	467	77	0
1816	85	0	66	207	141	-136	-37	174	-11	42	112	-188	457	-62	0
1817	85	0	95	180	85	-137	5	132	-9	97	153	-147	529	79	0
1818	85	0	130	209	79	-169	25	144	-73	159	64	-128	680	-58	0
1819	85	0	300	213	-87	-256	193	63	-32	87	67	-71	731	97	0
1820	85	0	373	207	-166	-290	269	20	40	112	83	-54	807	83	0
1821	85	0	292	225	-67	-258	179	79	-23	162	-58	-34	776	87	0
1822	85	0	260	228	-32	-244	146	98	-25	139	-93	31	717	149	0
1823	85	0	31	221	190	-126	-79	205	-147	100	-180	-1	710	131	0
1824	85	0	56	226	170	-141	-57	198	-112	182	-236	62	708	93	0
1825	85	0	14	211	197	-112	-91	204	-83	172	-308	147	711	73	0
1826	85	0	72	207	135	-139	-31	171	-108	133	-292	77	521	44	0
1827	85	0	13	199	186	-106	-86	192	-79	118	-234	64	256	97	0
1828	85	0	188	219	31	-203	78	125	-27	108	-256	54	337	93	0
1829	85	0	284	199	-85	-241	184	57	62	122	-273	9	384	108	0
1830	85	0	263	219	-44	-241	153	87	27	102	-273	-56	370	79	0
1831	85	0	278	205	-73	-241	175	66	-40	195	-244	13	391	27	0
1832	85	0	124	228	104	-176	10	166	-62	95	-281	-38	292	-36	0
1833	85	0	-41	226	267	-92	-154	246	-42	77	-331	1	271	-29	0
1834	85	0	-138	178	316	-20	-227	247	-73	77	-331	-62	339	-77	0
1835	85	0	-117	230	347	-56	-232	288	-17	93	-322	-102	452	-75	0
1836	85	0	-88	226	314	-69	-201	270	-46	65	-370	-56	308	-128	0
1837	85	0	-134	221	355	-43	-244	288	-93	-11	-308	-29	376	-164	0
1838	85	0	19	238	219	-128	-100	228	-34	-29	-209	-81	327	-116	0
1839	85	0	66	230	164	-148	-49	197	-27	-67	-124	-67	203	-141	0
1840	85	0	179	244	65	-211	57	154	46	52	-19	-42	211	-11	0
1841	85	0	51	248	197	-149	-73	222	54	-46	-44	-67	126	-157	0
1842	85	0	-4	240	244	-118	-124	242	52	-69	-17	-36	58	-157	0
1843	85	0	-169	234	403	-32	-286	318	-40	-97	-17	-48	48	-217	0
1844	85	0	-142	232	374	-45	-258	303	46	-54	75	-3	110	-223	0
1845	85	0	-260	228	488	16	-374	358	-65	-52	17	-1	110	-188	0
1846	85	0	-140	228	368	-44	-254	298	-81	-73	7	-56	3	-205	0
1847	85	0	-97	223	320	-63	-208	271	-3	36	83	77	159	-126	0
1848	85	0	-52	221	273	-84	-162	247	-124	-85	102	-75	-29	-234	0
1849	85	0	113	217	104	-165	4	160	32	-1	172	27	44	-40	0
1850	85	0	74	211	137	-142	-31	174	-48	-50	118	-40	97	-102	0
1851	85	0	204	201	-3	-202	103	99	75	-32	155	67	75	-34	0
1852	85	0	2	188	186	-95	-92	187	-11	-17	221	93	87	-46	0
1853	85	0	-76	178	254	-51	-165	216	13	-21	238	54	17	-11	0
1854	85	0	-95	172	267	-38	-181	219	36	-42	261	13	69	3	0
1855	85	0	-150	162	312	-6	-231	237	25	-77	263	34	40	-29	0
1856	85	0	-163	135	298	14	-230	216	71	-58	194	73	89	-91	0
1857	85	0	-94	131	225	-18	-159	178	19	-91	242	38	71	-120	0
1858	85	0	85	112	27	-98	29	69	69	13	203	168	104	-54	0
1859	85	0	158	100	-58	-129	108	21	46	-48	250	129	180	-44	0
1860	85	0	244	85	-159	-164	201	-37	-60	-1	238	120	190	48	0
1861	85	0	247	69	-178	-158	212	-54	29	-11	263	155	292	-36	0
1862	85	0	98	58	-40	-78	69	9	0	21	155	95	271	-7	0
1863	85	0	100	44	-56	-72	78	-6	1	-3	174	147	314	40	0
1864	85	0	-25	27	52	-1	-38	39	-60	120	69	97	459	-15	0
1865	85	0	-70	15	85	27	-77	50	-108	34	83	141	358	11	0
1866	85	0	34	0	-34	-17	34	-17	-27	42	95	124	238	29	0
1867	85	0	113	-15	-128	-49	120	-71	-50	67	159	64	143	23	0
1868	85	0	147	-29	-176	-59	161	-102	-15	0	135	135	141	27	0
1869	85	0	264	-38	-302	-113	283	-170	-11	29	81	95	166	102	0
1870	85	0	378	-58	-436	-160	407	-247	87	-11	87	95	161	157	0
1871	85	0	345	-64	-409	-140	377	-236	42	79	114	194	287	97	0
1872	85	0	216	-75	-291	-70	253	-183	36	17	15	89	244	21	0
1873	85	0	159	-83	-242	-38	200	-162	13	32	3	65	254	34	0
1874	85	0	38	-91	-129	26	83	-110	-31	42	-40	-11	329	97	0
1875	85	0	-2	-85	-83	43	40	-84	-98	29	-161	11	246	-25	0
1876	85	0	33	-87	-120	27	76	-103	-31	52	-69	38	312	56	0
1877	85	0	98	-97	-195	0	146	-146	-17	-9	-87	-34	302	-25	0
1878	85	0	90	-98	-188	4	139	-143	-62	50	-93	-64	355	44	0
1879	85	0	200	-104	-304	-48	252	-204	-71	67	-77	-73	343	42	0
1880	85	0	336	-106	-442	-115	389	-274	62	124	42	-52	424	149	0
1881	85	0	253	-98	-351	-77	302	-224	-1	93	-1	-71	415	98	0
1882	85	0	126	-93	-219	-16	172	-156	-17	23	-13	-100	362	-54	0
1883	85	0	-16	-89	-73	52	28	-81	13	-7	-1	-114	403	-100	0
1884	85	0	-104	-83	21	93	-62	-31	15	-56	0	-85	337	-21	0
1885	85	0	-64	-73	-9	68	-27	-41	7	25	38	-75	420	-83	0
1886	85	0	-69	-54	15	61	-42	-19	-5	-56	98	-145	388	-87	0
1887	85	0	-49	-42	7	45	-28	-17	-36	-38	52	-95	356	-141	0
1888	85	0	108	-25	-133	-41	120	-79	-44	58	95	-38	374	-5	0
1889	85	0	169	-11	-180	-79	174	-95	-71	-25	31	-157	242	31	0
1890	85	0	278	3	-275	-140	276	-136	69	81	116	-19	366	87	0
1891	85	0	166	19	-147	-92	156	-64	-13	11	21	-151	215	79	0
1892	85	0	179	32	-147	-105	163	-57	58	60	137	-71	287	19	0
1893	85	0	-86	42	128	22	-107	85	-77	-46	13	-203	192	0	0
1894	85	0	-62	64	126	-1	-94	95	21	0	97	-65	289	114	0
1895	85	0	-136	85	221	25	-178	153	3	-27	71	-71	168	-13	0
1896	85	0	-40	95	135	-27	-87	115	44	-32	3	-89	87	-60	0
1897	85	0	-37	114	151	-38	-94	132	15	71	100	-42	180	67	0
1898	85	0	50	135	85	-92	-17	110	-1	-5	54	-168	157	-9	0
1899	85	0	228	155	-73	-191	150	41	65	64	11	-13	170	98	0
1900	85	0	309	176	-133	-242	221	21	131	98	95	-67	242	141	0
1901	85	0	213	188	-25	-200	119	81	29	79	34	-46	143	97	0
1902	85	0	184	201	17	-192	83	109	50	17	-13	15	211	48	0
1903	85	0	-15	217	232	-101	-123	224	19	-81	-42	-87	186	-3	0
1904	85	0	-51	228	279	-88	-165	253	-3	25	-65	-15	194	-52	0
1905	85	0	-27	244	271	-108	-149	257	58	5	-48	-11	178	-44	0
1906	85	0	-39	259	298	-110	-168	278	-23	13	-75	-13	223	-9	0
1907	85	0	83	271	188	-177	-52	229	54	-3	-31	-52	116	-25	0
1908	85	0	120	281	161	-200	-20	221	65	38	-64	89	48	42	0
1909	85	0	172	296	124	-234	24	210	13	-60	-155	29	159	-104	0
1910	85	0	342	308	-34	-325	188	137	93	-23	-34	-23	166	36	0
1911	85	0	159	316	157	-237	1	236	-15	-67	-83	-46	143	-19	0
1912	85	0	200	318	118	-259	41	218	19	83	-159	-52	236	-1	0
1913	85	0	38	327	289	-182	-125	308	36	-21	-112	-11	188	83	0
1914	85	0	11	333	322	-172	-155	327	-13	5	-209	11	133	-60	0
1915	85	0	-62	339	401	-138	-231	370	42	-54	-147	42	97	60	0
1916	85	0	27	347	320	-187	-146	333	42	40	-143	-15	207	-27	0
1917	85	0	-25	349	374	-162	-199	361	-23	-15	-221	36	98	-50	0
1918	85	0	153	362	209	-257	-28	285	36	-40	-145	-34	120	5	0
1919	85	0	192	358	166	-275	13	262	15	-44	-137	-13	141	89	0
1920	85	0	334	355	21	-344	156	188	89	32	-83	44	228	69	0
1921	85	0	247	355	108	-301	69	231	62	-19	-147	3	199	75	0
1922	85	0	166	356	190	-261	-12	273	42	56	-81	-34	168	56	0
1923	85	0	-68	366	434	-149	-251	400	-32	-62	-157	-1	77	54	0
1924	85	0	-47	370	417	-161	-232	393	36	-9	-170	38	73	62	0
1925	85	0	-122	372	494	-125	-308	433	-46	1	-100	-34	124	-38	0
1926	85	0	27	370	343	-198	-158	356	44	-40	-100	79	85	25	0
1927	85	0	-16	368	384	-176	-200	376	1	-114	-102	-36	38	19	0
1928	85	0	136	368	232	-252	-48	300	79	40	-42	46	205	79	0
1929	85	0	244	372	128	-308	58	250	25	46	-65	40	79	122	0
1930	85	0	326	372	46	-349	140	209	126	34	5	75	211	155	0
1931	85	0	202	374	172	-288	15	273	102	-31	3	54	64	141	0
1932	85	0	274	376	102	-325	86	239	29	17	42	7	77	85	0
1933	85	0	-21	382	403	-180	-212	392	-46	-116	-9	-52	104	64	0
1934	85	0	83	389	306	-236	-111	347	98	-83	50	21	110	32	0
1935	85	0	-21	386	407	-182	-214	396	21	-54	5	48	67	7	0
1936	85	0	-14	391	405	-188	-209	398	52	-34	13	29	83	40	0
1937	85	0	130	388	258	-259	-64	323	126	-23	60	-48	141	52	0
1938	85	0	210	382	172	-296	19	277	157	-58	89	25	157	77	0
1939	85	0	247	384	137	-315	55	260	27	-65	19	29	106	32	0
1940	85	0	378	378	0	-378	189	189	172	-5	102	170	188	116	0
1941	85	0	369	378	9	-373	180	193	62	17	143	31	162	87	0
1942	85	0	225	380	155	-302	35	267	85	-23	34	36	172	32	0
1943	85	0	118	376	258	-247	-70	317	52	-71	102	-9	161	23	0
1944	85	0	144	380	236	-262	-46	308	110	21	114	25	250	0	0
1945	85	0	105	384	279	-244	-87	331	42	-81	178	-34	256	27	0
1946	85	0	157	382	225	-269	-34	303	67	-27	81	-25	149	-11	0
1947	85	0	206	384	178	-295	14	281	54	1	157	-54	294	23	0
1948	85	0	245	378	133	-311	56	255	34	1	48	-73	153	19	0
1949	85	0	371	370	-1	-370	186	184	11	29	147	3	283	31	0
1950	85	0	414	370	-44	-392	229	163	29	11	104	-25	277	46	0
1951	85	0	401	376	-25	-388	213	175	0	114	89	-3	281	97	0
1952	85	0	307	374	67	-340	120	220	32	9	64	-67	258	-29	0
1953	85	0	202	372	170	-287	16	271	32	17	40	-65	277	-15	0
1954	85	0	101	372	271	-236	-85	321	-102	31	23	-93	320	-42	0
1955	85	0	186	378	192	-282	-3	285	-7	19	126	-73	343	-11	0
1956	85	0	126	376	250	-251	-62	313	-25	34	42	-17	226	-31	0
1957	85	0	311	378	67	-344	122	222	-21	71	60	-95	258	-36	0
1958	85	0	275	372	97	-323	89	234	9	11	32	-58	318	7	0
1959	85	0	459	374	-85	-416	272	144	38	44	19	-75	316	42	0
1960	85	0	455	374	-81	-414	268	146	56	69	137	-5	337	17	0
1961	85	0	466	362	-104	-414	285	129	-7	93	83	-106	234	77	0
1962	85	0	308	366	58	-337	125	212	-17	75	9	-75	271	52	0
1963	85	0	190	358	168	-274	11	263	29	65	54	-44	238	13	0
1964	85	0	178	368	190	-273	-6	279	-19	-1	71	-126	335	50	0
1965	85	0	133	358	225	-245	-46	291	-64	21	-38	-93	273	-38	0
1966	85	0	198	370	172	-284	13	271	-42	42	71	-73	236	-11	0
1967	85	0	196	370	174	-283	11	272	-85	32	-7	-65	209	-5	0
1968	85	0	314	366	52	-340	131	209	-81	83	23	-102	232	-65	0
1969	85	0	453	366	-87	-409	270	139	65	38	13	-60	256	56	0
1970	85	0	502	374	-128	-438	315	123	-27	54	7	-64	250	11	0
1971	85	0	482	368	-114	-425	298	127	1	52	25	-13	226	69	0
1972	85	0	433	358	-75	-395	254	141	27	77	95	-56	265	87	0
1973	85	0	164	356	192	-260	-14	274	-38	64	-40	-73	259	50	0
1974	85	0	263	356	93	-309	85	224	-38	25	32	-60	291	-7	0
1975	85	0	130	356	226	-243	-48	291	-44	71	-44	44	192	-27	0
1976	85	0	165	360	195	-262	-15	277	-25	5	7	-52	209	-44	0
1977	85	0	228	356	128	-292	50	242	23	17	54	-32	182	-5	0
1978	85	0	266	353	87	-309	89	220	56	17	-25	-32	161	-11	0
1979	85	0	372	355	-17	-363	194	169	32	102	-17	-5	190	143	0
1980	85	0	443	358	-85	-400	264	136	95	-3	-11	11	170	168	0
1981	85	0	325	356	31	-340	147	193	-11	54	-58	38	137	85	0
1982	85	0	262	353	91	-307	85	222	50	69	-3	11	164	95	0
1983	85	0	149	362	213	-255	-32	287	13	56	-32	-25	265	44	0
1984	85	0	5	356	351	-180	-173	353	48	-89	-25	-44	164	75	0
1985	85	0	118	360	242	-239	-62	301	54	1	60	75	192	95	0
1986	85	0	124	360	236	-242	-56	298	15	34	27	-50	184	42	0
1987	85	0	192	362	170	-277	11	266	-60	-13	-48	50	56	69	0
1988	85	0	296	356	60	-326	118	208	9	-1	122	34	141	71	0
1989	85	0	308	356	48	-332	130	202	-3	13	-19	31	172	116	0
1990	85	0	404	356	-48	-380	226	154	77	71	60	-29	226	58	0
1991	85	0	362	351	-11	-356	186	170	40	67	79	69	223	201	0
1992	85	0	288	353	65	-320	111	209	42	11	75	-27	236	54	0
1993	85	0	121	351	230	-236	-54	290	-23	52	0	5	203	129	0
1994	85	0	12	353	341	-182	-164	347	-3	-60	-27	-17	116	32	0
1995	85	0	16	351	335	-183	-159	343	-29	21	-21	-44	176	-3	0
1996	85	0	59	351	292	-205	-116	321	9	29	-13	29	232	67	0
1997	85	0	76	351	275	-213	-99	313	-48	-7	-81	-44	151	-93	0
1998	85	0	236	360	124	-298	56	242	-3	73	69	60	248	83	0
1999	85	0	252	358	106	-305	73	232	9	-54	5	-31	236	46	0
[truncated: 35,189 more rows]
