# Supplementary material for: A Robust and Real-Time Capable Envelope-Based Algorithm for Heart Sound Classification: Validation under Different Physiological Conditions
Source: Sensors (Basel). 2020 Feb 11;20(4):972. doi: 10.3390/s20040972 (PMC7070375; doi:10.3390/s20040972)
Supplement: Supplementary file 1 [file sensors-20-00972-s001.zip › Messungen/swu/swu04_unfiltered.csv]

Dataset No.	Pulse (bpm)	Pacer Bit	leadI (�V)	leadII (�V)	leadIII (�V)	lead_avR (�V)	lead_avL (�V)	lead_avF (�V)	V1 (�V)	V2 (�V)	V3 (�V)	V4 (�V)	V5 (�V)	V6 (�V)	R-Wave
1	0	0	-5591	-11345	-5754	8468	81	-8549	250	345	137	230	419	508	0
2	0	0	-5084	-11354	-6270	8219	593	-8812	347	768	331	510	841	1059	0
3	0	0	-4854	-11347	-6493	8100	819	-8920	444	882	376	595	909	1191	0
4	0	0	-5067	-11319	-6252	8193	592	-8785	289	636	277	351	616	737	0
5	0	0	-5647	-11273	-5626	8460	-10	-8449	38	164	7	32	149	-40	0
6	0	0	-6303	-11253	-4950	8778	-676	-8101	-223	-355	-300	-254	-366	-857	0
7	0	0	-6978	-11244	-4266	9111	-1356	-7755	-477	-876	-508	-638	-810	-1344	0
8	0	0	-7097	-11215	-4118	9156	-1489	-7666	-523	-933	-558	-616	-876	-1394	0
9	0	0	-6846	-11193	-4347	9019	-1249	-7770	-409	-626	-389	-446	-554	-913	1
10	0	0	-6338	-11182	-4844	8760	-747	-8013	-159	-176	-170	-174	-91	-285	0
11	0	0	-5601	-11180	-5579	8390	-11	-8379	162	320	75	180	323	477	0
12	0	0	-5050	-11178	-6128	8114	539	-8653	356	838	407	508	855	1101	0
13	0	0	-4814	-11151	-6337	7982	761	-8744	450	966	364	580	909	1235	0
14	0	0	-5104	-11199	-6095	8151	495	-8647	345	680	250	355	669	818	0
15	0	0	-5767	-11220	-5453	8493	-157	-8336	87	230	0	-7	159	25	0
16	0	0	-6497	-11222	-4725	8859	-886	-7973	-300	-374	-349	-353	-428	-795	0
17	0	0	-6978	-11207	-4229	9092	-1374	-7718	-434	-746	-502	-549	-684	-1348	0
18	0	0	-7265	-11168	-3903	9216	-1681	-7535	-578	-853	-556	-665	-830	-1410	0
19	0	0	-6876	-11149	-4273	9012	-1301	-7711	-296	-649	-446	-444	-587	-968	0
20	0	0	-6371	-11116	-4745	8743	-813	-7930	-161	-141	-197	-135	-83	-168	0
21	0	0	-5603	-11133	-5530	8368	-36	-8331	155	368	126	230	403	562	0
22	0	0	-5011	-11102	-6091	8056	540	-8596	374	810	347	459	896	1099	0
23	0	0	-4861	-11090	-6229	7975	684	-8659	461	981	389	550	973	1292	0
24	0	0	-5079	-11071	-5992	8075	456	-8531	265	661	261	362	593	834	0
25	0	0	-5705	-11059	-5354	8382	-175	-8206	42	258	5	0	182	85	0
26	0	0	-6499	-11077	-4578	8788	-960	-7827	-300	-289	-372	-378	-401	-706	0
27	0	0	-7096	-11094	-3998	9095	-1549	-7546	-463	-772	-519	-630	-770	-1392	0
28	0	0	-7259	-11100	-3841	9179	-1709	-7470	-564	-863	-580	-688	-849	-1437	0
29	0	0	-7001	-11098	-4097	9049	-1452	-7597	-411	-539	-461	-442	-554	-1010	0
30	0	0	-6447	-11114	-4667	8780	-890	-7890	-40	-199	-166	-106	-77	-219	0
31	0	0	-5739	-11106	-5367	8422	-186	-8236	188	366	65	256	413	512	0
32	0	0	-5141	-11089	-5948	8115	403	-8518	380	758	436	459	828	1204	0
33	0	0	-4828	-11067	-6239	7947	705	-8653	411	1057	356	622	933	1406	0
34	0	0	-5090	-11063	-5973	8076	441	-8518	391	762	296	490	746	952	0
35	0	0	-5719	-11046	-5327	8382	-196	-8186	58	265	-114	75	122	32	0
36	0	0	-6412	-11038	-4626	8725	-893	-7832	-310	-366	-275	-355	-378	-781	0
37	0	0	-7050	-11032	-3982	9041	-1534	-7507	-533	-733	-527	-618	-743	-1346	0
38	0	0	-7182	-11044	-3862	9113	-1660	-7453	-531	-816	-591	-698	-855	-1381	0
39	0	0	-6994	-11048	-4054	9021	-1470	-7551	-434	-626	-525	-523	-591	-981	0
40	0	0	-6335	-11056	-4721	8695	-807	-7888	-120	-197	-153	-159	-36	-248	0
41	0	0	-5661	-11040	-5379	8350	-141	-8209	141	432	114	300	473	486	0
42	0	0	-4958	-11036	-6078	7997	560	-8557	401	849	411	580	919	1220	0
43	0	0	-4731	-11003	-6272	7867	770	-8637	455	958	376	595	1026	1340	0
44	0	0	-4949	-10990	-6041	7969	546	-8515	362	758	215	494	715	923	0
45	0	0	-5553	-10988	-5435	8270	-59	-8211	-5	215	-71	11	157	3	0
46	0	0	-6183	-10984	-4801	8583	-691	-7892	-254	-285	-298	-353	-347	-805	0
47	0	0	-6821	-10984	-4163	8902	-1329	-7573	-479	-787	-552	-620	-748	-1375	0
48	0	0	-6953	-10988	-4035	8970	-1459	-7511	-525	-886	-537	-657	-917	-1420	0
49	0	0	-6637	-11007	-4370	8822	-1133	-7688	-318	-543	-483	-370	-576	-962	0
50	0	0	-6120	-10997	-4877	8558	-621	-7937	-265	-129	-310	-192	-65	-267	0
51	0	0	-5339	-11007	-5668	8173	164	-8337	166	355	95	240	420	547	0
52	0	0	-4771	-10982	-6211	7876	720	-8596	380	886	213	622	886	1191	0
53	0	0	-4371	-10984	-6613	7677	1121	-8798	426	1034	261	599	970	1237	0
54	0	0	-4615	-11003	-6388	7809	886	-8695	401	824	300	512	828	886	0
55	0	0	-5231	-10990	-5759	8110	264	-8374	-1	199	-178	-27	73	0	0
56	0	0	-5754	-10920	-5166	8337	-294	-8043	-258	-238	-322	-331	-353	-785	0
57	0	0	-6357	-10869	-4512	8613	-922	-7690	-568	-698	-517	-675	-799	-1307	0
58	0	0	-6534	-10846	-4312	8690	-1111	-7579	-613	-828	-671	-618	-890	-1429	0
59	0	0	-6175	-10825	-4650	8500	-762	-7737	-399	-570	-488	-411	-636	-1049	0
60	0	0	-5541	-10827	-5286	8184	-127	-8056	-155	-164	-211	-137	-65	-269	0
61	0	0	-4916	-10854	-5938	7885	511	-8396	126	401	104	228	422	572	0
62	0	0	-4250	-10910	-6660	7580	1205	-8785	291	991	265	556	836	1202	0
63	0	0	-4100	-10955	-6855	7527	1377	-8905	391	970	399	632	979	1340	0
64	0	0	-4293	-10951	-6658	7622	1182	-8804	256	710	238	417	640	760	0
65	0	0	-4986	-10984	-5998	7985	506	-8491	54	211	-25	60	120	-11	0
66	0	0	-5754	-10955	-5201	8354	-276	-8078	-347	-368	-409	-403	-554	-836	0
67	0	0	-6363	-10968	-4605	8665	-879	-7786	-490	-733	-593	-613	-814	-1425	0
68	0	0	-6512	-10964	-4452	8738	-1030	-7708	-595	-845	-570	-694	-944	-1439	0
69	0	0	-6210	-10966	-4756	8588	-727	-7861	-422	-634	-419	-409	-628	-1006	0
70	0	0	-5564	-10976	-5412	8270	-76	-8194	-201	-54	-225	-77	-159	-238	0
71	0	0	-4854	-10947	-6093	7900	619	-8520	164	428	81	236	335	504	0
72	0	0	-4202	-10926	-6724	7564	1261	-8825	314	894	353	558	797	1121	0
73	0	0	-4134	-10924	-6790	7529	1328	-8857	279	950	327	502	921	1195	0
74	0	0	-4232	-10926	-6694	7579	1231	-8810	277	799	267	430	646	781	0
75	0	0	-5019	-10920	-5901	7969	441	-8410	-87	147	-25	-52	19	-19	0
76	0	0	-5731	-10910	-5179	8320	-276	-8044	-316	-360	-356	-368	-477	-840	0
77	0	0	-6355	-10908	-4553	8631	-901	-7730	-502	-797	-583	-665	-857	-1466	0
78	0	0	-6573	-10889	-4316	8731	-1128	-7602	-593	-820	-626	-657	-948	-1458	0
79	0	0	-6247	-10887	-4640	8567	-803	-7763	-457	-605	-527	-492	-655	-1117	0
80	0	0	-5671	-10864	-5193	8267	-239	-8028	-261	-162	-232	-155	-172	-347	0
81	0	0	-4927	-10867	-5940	7897	506	-8403	147	422	52	205	339	500	0
82	0	0	-4268	-10844	-6576	7556	1154	-8710	294	874	296	521	822	1127	0
83	0	0	-4114	-10836	-6722	7475	1304	-8779	320	931	294	549	902	1224	0
84	0	0	-4373	-10842	-6469	7607	1048	-8655	261	688	174	366	521	680	0
85	0	0	-4993	-10875	-5882	7934	444	-8378	-21	112	-17	-29	73	-116	0
86	0	0	-5778	-10889	-5111	8333	-333	-8000	-333	-450	-428	-337	-527	-958	0
87	0	0	-6441	-10883	-4442	8662	-999	-7662	-467	-845	-611	-665	-909	-1503	0
88	0	0	-6705	-10864	-4159	8784	-1273	-7511	-667	-863	-677	-737	-999	-1629	0
89	0	0	-6519	-10862	-4343	8690	-1088	-7602	-457	-636	-512	-576	-741	-1131	0
90	0	0	-5958	-10844	-4886	8401	-536	-7865	-230	-207	-261	-180	-221	-391	0
91	0	0	-5292	-10842	-5550	8067	129	-8196	73	345	56	153	325	428	0
92	0	0	-4594	-10823	-6229	7708	817	-8526	271	744	265	519	692	983	0
93	0	0	-4444	-10813	-6369	7628	962	-8591	405	876	320	537	869	1115	0
94	0	0	-4689	-10811	-6122	7750	716	-8466	201	649	192	341	457	663	0
95	0	0	-5285	-10796	-5511	8040	113	-8153	-38	112	-48	-13	48	-199	0
96	0	0	-6004	-10776	-4772	8390	-616	-7774	-327	-442	-353	-420	-473	-929	0
97	0	0	-6691	-10751	-4060	8721	-1315	-7405	-576	-892	-593	-657	-952	-1552	0
98	0	0	-6815	-10720	-3905	8767	-1455	-7312	-568	-888	-663	-743	-1004	-1592	0
99	0	0	-6617	-10718	-4101	8667	-1258	-7409	-461	-640	-475	-473	-675	-1119	0
100	0	0	-6198	-10718	-4520	8458	-839	-7619	-306	-209	-310	-176	-226	-386	0
101	0	0	-5391	-10693	-5302	8042	-44	-7997	75	347	5	164	318	316	0
102	0	0	-4799	-10706	-5907	7752	554	-8306	343	797	302	541	772	1034	0
103	0	0	-4722	-10726	-6004	7724	641	-8365	273	807	323	554	783	1158	0
104	0	0	-4960	-10735	-5775	7847	407	-8255	221	667	93	349	558	669	0
105	0	0	-5502	-10747	-5245	8124	-128	-7996	-19	87	-97	3	-3	-133	0
106	0	0	-6313	-10749	-4436	8531	-938	-7592	-358	-525	-407	-469	-572	-970	0
107	0	0	-6815	-10749	-3934	8782	-1440	-7341	-578	-820	-597	-719	-971	-1526	0
108	0	0	-7030	-10710	-3680	8870	-1675	-7195	-686	-878	-634	-797	-950	-1565	0
109	0	0	-6674	-10695	-4021	8684	-1326	-7358	-502	-591	-552	-541	-657	-1092	0
110	0	0	-6084	-10668	-4584	8376	-750	-7626	-170	-234	-256	-172	-182	-389	0
111	0	0	-5259	-10623	-5364	7941	52	-7993	87	349	58	221	389	407	0
112	0	0	-4549	-10576	-6027	7562	739	-8301	358	818	294	496	816	1074	0
113	0	0	-4293	-10532	-6239	7412	973	-8385	333	876	358	558	830	1156	0
114	0	0	-4563	-10520	-5957	7541	697	-8238	269	638	192	308	552	684	0
115	0	0	-5217	-10520	-5303	7868	43	-7911	-79	13	-75	-102	-48	-201	0
116	0	0	-5927	-10520	-4593	8223	-667	-7556	-322	-496	-341	-442	-554	-1001	0
117	0	0	-6698	-10541	-3843	8619	-1427	-7192	-688	-962	-688	-857	-1037	-1586	0
118	0	0	-6693	-10541	-3848	8617	-1422	-7194	-651	-890	-638	-752	-1018	-1600	0
119	0	0	-6458	-10524	-4066	8491	-1196	-7295	-485	-665	-587	-543	-667	-1132	0
120	0	0	-5870	-10512	-4642	8191	-614	-7577	-289	-192	-209	-226	-164	-329	0
121	0	0	-5024	-10448	-5424	7736	200	-7936	112	261	54	225	318	355	0
122	0	0	-4401	-10411	-6010	7406	804	-8210	401	737	277	514	733	1001	0
123	0	0	-4242	-10382	-6140	7312	949	-8261	316	762	296	535	797	1096	0
124	0	0	-4491	-10408	-5917	7449	713	-8162	226	549	186	291	605	566	0
125	0	0	-5125	-10419	-5294	7772	84	-7856	-48	25	-93	-108	-32	-205	0
126	0	0	-5935	-10437	-4502	8186	-716	-7469	-378	-442	-450	-506	-576	-1076	0
127	0	0	-6613	-10458	-3845	8535	-1384	-7151	-611	-896	-671	-715	-971	-1524	0
128	0	0	-6808	-10497	-3689	8652	-1559	-7093	-675	-960	-638	-770	-1086	-1635	0
129	0	0	-6581	-10503	-3922	8542	-1329	-7212	-446	-700	-504	-543	-760	-1206	0
130	0	0	-5977	-10514	-4537	8245	-720	-7525	-149	-149	-199	-106	-155	-302	0
131	0	0	-5286	-10522	-5236	7904	-25	-7879	102	269	7	186	395	399	0
132	0	0	-4563	-10505	-5942	7534	689	-8223	399	772	289	539	801	1006	0
133	0	0	-4450	-10514	-6064	7482	807	-8289	372	878	374	628	905	1195	0
134	0	0	-4722	-10499	-5777	7610	527	-8138	248	599	197	364	537	696	0
135	0	0	-5304	-10520	-5216	7912	-44	-7868	-19	155	-81	17	19	-122	0
136	0	0	-6158	-10563	-4405	8360	-876	-7484	-380	-496	-384	-428	-488	-995	0
137	0	0	-6712	-10576	-3864	8644	-1424	-7220	-560	-898	-550	-764	-935	-1520	0
138	0	0	-6907	-10598	-3691	8752	-1608	-7144	-669	-876	-564	-741	-997	-1532	0
139	0	0	-6690	-10635	-3945	8662	-1372	-7290	-455	-647	-506	-636	-713	-1154	0
140	0	0	-6111	-10644	-4533	8377	-789	-7588	-157	-126	-195	-112	-157	-306	0
141	0	0	-5430	-10644	-5214	8037	-108	-7929	102	349	-13	240	335	450	0
142	0	0	-4823	-10652	-5829	7737	503	-8240	372	834	263	485	826	991	0
143	0	0	-4681	-10658	-5977	7669	648	-8317	399	840	391	589	898	1212	0
144	0	0	-4941	-10660	-5719	7800	389	-8189	149	675	174	287	564	638	0
145	0	0	-5556	-10679	-5123	8117	-216	-7901	-11	139	-34	-31	93	-110	0
146	0	0	-6367	-10702	-4335	8534	-1016	-7518	-384	-446	-407	-399	-545	-937	0
147	0	0	-6869	-10706	-3837	8787	-1516	-7271	-537	-812	-558	-630	-890	-1458	0
148	0	0	-7052	-10710	-3658	8881	-1697	-7184	-566	-923	-527	-698	-956	-1431	0
149	0	0	-6726	-10695	-3969	8710	-1378	-7332	-486	-585	-488	-539	-719	-1115	0
150	0	0	-6056	-10673	-4617	8364	-719	-7645	-184	-46	-226	-116	-100	-300	0
151	0	0	-5289	-10656	-5367	7972	39	-8011	157	370	104	228	432	467	0
152	0	0	-4614	-10660	-6046	7637	716	-8353	320	867	405	506	867	1183	0
153	0	0	-4425	-10656	-6231	7540	903	-8443	413	985	366	667	977	1245	0
154	0	0	-4757	-10662	-5905	7709	574	-8283	281	708	228	391	585	743	0
155	0	0	-5399	-10654	-5255	8026	-72	-7954	-36	194	-73	-31	137	-199	0
156	0	0	-6156	-10650	-4494	8403	-831	-7572	-292	-391	-291	-403	-422	-946	0
157	0	0	-6755	-10646	-3891	8700	-1432	-7268	-502	-721	-580	-675	-882	-1390	0
158	0	0	-6939	-10638	-3699	8788	-1620	-7168	-570	-814	-682	-669	-1001	-1501	0
159	0	0	-6519	-10629	-4110	8574	-1204	-7369	-364	-529	-436	-461	-618	-904	0
160	0	0	-5948	-10623	-4675	8285	-636	-7649	-110	-108	-184	-44	-52	-161	0
161	0	0	-5143	-10607	-5464	7875	160	-8035	223	405	118	267	459	597	0
162	0	0	-4513	-10592	-6079	7552	783	-8335	370	873	397	560	913	1208	0
163	0	0	-4255	-10598	-6343	7426	1044	-8470	516	1018	434	673	1037	1342	0
164	0	0	-4487	-10598	-6111	7542	812	-8354	318	758	221	442	754	828	0
165	0	0	-5102	-10605	-5503	7853	200	-8054	40	250	-5	34	97	-38	0
166	0	0	-5939	-10635	-4696	8287	-621	-7665	-298	-271	-298	-285	-413	-723	0
167	0	0	-6594	-10646	-4052	8620	-1271	-7349	-549	-696	-582	-787	-789	-1400	0
168	0	0	-6705	-10637	-3932	8671	-1386	-7284	-494	-657	-613	-601	-843	-1418	0
169	0	0	-6449	-10627	-4178	8538	-1135	-7402	-420	-521	-372	-477	-547	-847	0
170	0	0	-5809	-10627	-4818	8218	-495	-7722	-170	36	-170	-79	-29	-65	0
171	0	0	-4921	-10609	-5688	7765	383	-8148	250	514	133	356	529	731	0
172	0	0	-4295	-10584	-6289	7439	997	-8436	360	909	432	657	956	1297	0
173	0	0	-4057	-10594	-6537	7325	1240	-8565	372	1008	444	609	1074	1334	0
174	0	0	-4237	-10586	-6349	7411	1056	-8467	289	907	277	506	770	938	0
175	0	0	-4877	-10576	-5699	7726	411	-8137	1	244	-21	-54	126	50	0
176	0	0	-5604	-10578	-4974	8091	-315	-7776	-240	-279	-308	-333	-360	-710	0
177	0	0	-6252	-10580	-4328	8416	-962	-7454	-506	-659	-519	-624	-770	-1323	0
178	0	0	-6361	-10557	-4196	8459	-1082	-7376	-527	-713	-525	-595	-797	-1288	0
179	0	0	-6156	-10534	-4378	8345	-889	-7456	-420	-527	-463	-525	-558	-904	0
180	0	0	-5430	-10532	-5102	7981	-164	-7817	-50	56	-67	75	54	17	0
181	0	0	-4808	-10534	-5726	7671	459	-8130	143	508	161	279	527	684	0
182	0	0	-4129	-10501	-6372	7315	1121	-8436	335	1037	401	593	1032	1253	0
183	0	0	-3932	-10446	-6514	7189	1291	-8480	452	1070	430	723	1063	1390	0
184	0	0	-4189	-10367	-6178	7278	994	-8272	273	774	265	486	715	843	0
185	0	0	-4636	-10285	-5649	7460	506	-7967	87	341	116	106	236	129	0
186	0	0	-5508	-10202	-4694	7855	-407	-7448	-277	-248	-300	-322	-341	-682	0
187	0	0	-5949	-10088	-4139	8018	-905	-7113	-514	-558	-550	-624	-739	-1274	0
188	0	0	-6077	-9925	-3848	8001	-1114	-6886	-440	-768	-560	-585	-818	-1280	0
189	0	0	-5659	-9709	-4050	7684	-804	-6879	-384	-479	-488	-459	-560	-898	0
190	0	0	-4819	-9471	-4652	7145	-83	-7061	-31	64	-32	-36	98	21	0
191	0	0	-3934	-9187	-5253	6560	659	-7220	174	486	178	368	485	686	0
192	0	0	-2997	-8817	-5820	5907	1411	-7318	389	1057	430	694	1014	1268	0
193	0	0	-2679	-8495	-5816	5587	1568	-7155	419	1041	498	737	1115	1406	0
194	0	0	-2615	-8116	-5501	5365	1443	-6808	393	880	349	481	857	962	0
195	0	0	-3214	-7829	-4615	5521	700	-6222	58	366	-7	110	244	131	0
196	0	0	-3734	-7604	-3870	5669	68	-5737	-133	-147	-230	-259	-291	-607	0
197	0	0	-4445	-7533	-3088	5989	-678	-5310	-440	-593	-461	-583	-665	-1152	0
198	0	0	-4689	-7663	-2974	6176	-857	-5318	-485	-642	-533	-688	-721	-1231	0
199	0	0	-4567	-7888	-3321	6227	-623	-5604	-358	-368	-428	-403	-419	-744	0
200	0	0	-4297	-8338	-4041	6317	-128	-6189	-159	19	-194	31	29	0	1
201	0	0	-3779	-8920	-5141	6349	681	-7030	207	613	126	378	562	657	0
202	0	0	-3525	-9674	-6149	6599	1312	-7911	325	997	380	626	907	1303	0
203	0	0	-3647	-10336	-6689	6991	1521	-8512	374	1074	459	713	1107	1330	0
204	0	0	-4112	-10896	-6784	7504	1336	-8840	413	774	358	527	758	919	0
205	0	0	-5039	-11219	-6180	8129	570	-8699	-34	389	-1	141	176	162	0
206	0	0	-5946	-11397	-5451	8671	-247	-8424	-325	-252	-308	-298	-353	-680	0
207	0	0	-6676	-11500	-4824	9088	-926	-8162	-502	-576	-510	-595	-721	-1138	0
208	0	0	-6829	-11517	-4688	9173	-1070	-8102	-465	-560	-533	-537	-737	-1156	0
209	0	0	-6584	-11432	-4848	9008	-868	-8140	-366	-411	-384	-393	-535	-661	0
210	0	0	-5915	-11240	-5325	8577	-295	-8282	-95	81	-159	-87	71	-17	0
211	0	0	-5102	-11061	-5959	8081	428	-8510	238	614	149	374	560	750	0
212	0	0	-4434	-10931	-6497	7682	1031	-8714	477	874	479	667	900	1231	0
213	0	0	-4274	-10823	-6549	7548	1137	-8686	461	1107	415	779	1039	1332	0
214	0	0	-4561	-10741	-6180	7651	809	-8460	259	816	254	488	752	824	0
215	0	0	-5101	-10699	-5598	7900	248	-8148	50	291	15	56	149	56	0
216	0	0	-5855	-10635	-4780	8245	-537	-7707	-254	-234	-306	-281	-325	-715	0
217	0	0	-6426	-10571	-4145	8498	-1140	-7358	-531	-657	-483	-634	-721	-1262	0
218	0	0	-6511	-10532	-4021	8521	-1245	-7276	-432	-626	-539	-630	-715	-1164	0
219	0	0	-6214	-10489	-4275	8351	-969	-7382	-407	-372	-393	-446	-407	-770	0
220	0	0	-5566	-10470	-4904	8018	-331	-7687	-11	62	-98	31	46	-34	0
221	0	0	-4889	-10487	-5598	7688	354	-8042	275	521	106	388	541	651	0
222	0	0	-4257	-10476	-6219	7366	981	-8347	459	985	372	690	1006	1189	0
223	0	0	-4138	-10495	-6357	7316	1109	-8426	459	993	419	754	1020	1268	0
224	0	0	-4524	-10501	-5977	7512	726	-8239	355	756	292	428	694	851	0
225	0	0	-5170	-10505	-5335	7837	82	-7920	0	203	-34	9	69	75	0
226	0	0	-5940	-10499	-4559	8219	-690	-7529	-248	-271	-310	-263	-362	-644	0
227	0	0	-6560	-10507	-3947	8533	-1306	-7227	-550	-564	-558	-684	-739	-1179	0
228	0	0	-6716	-10510	-3794	8613	-1461	-7152	-504	-679	-576	-614	-808	-1171	0
229	0	0	-6394	-10518	-4124	8456	-1135	-7321	-343	-475	-415	-432	-397	-799	0
230	0	0	-5842	-10507	-4665	8174	-588	-7586	-13	-60	-151	-69	3	-71	0
231	0	0	-5118	-10501	-5383	7809	132	-7942	186	494	122	333	572	655	0
232	0	0	-4532	-10476	-5944	7504	706	-8210	419	911	366	630	1004	1103	0
233	0	0	-4342	-10468	-6126	7405	892	-8297	504	1059	432	737	1004	1299	0
234	0	0	-4650	-10454	-5804	7552	577	-8129	360	785	292	422	688	787	0
235	0	0	-5318	-10431	-5113	7874	-102	-7772	-27	209	-31	7	126	-17	0
236	0	0	-6033	-10421	-4388	8227	-822	-7404	-277	-283	-316	-360	-360	-750	0
237	0	0	-6653	-10408	-3755	8530	-1449	-7081	-488	-715	-504	-721	-743	-1249	0
238	0	0	-6816	-10408	-3592	8612	-1612	-7000	-477	-692	-580	-713	-785	-1212	0
239	0	0	-6542	-10394	-3852	8468	-1345	-7123	-360	-494	-463	-403	-488	-748	0
240	0	0	-5966	-10396	-4430	8181	-768	-7413	-75	13	-176	5	-15	-54	0
241	0	0	-5301	-10379	-5078	7840	-111	-7728	161	436	44	265	426	564	0
242	0	0	-4667	-10357	-5690	7512	511	-8023	428	878	335	601	923	1148	0
243	0	0	-4441	-10363	-5922	7402	740	-8142	488	927	368	679	1008	1243	0
244	0	0	-4695	-10357	-5662	7526	483	-8009	302	663	197	388	686	723	0
245	0	0	-5341	-10332	-4991	7836	-175	-7661	19	178	-67	11	97	11	0
246	0	0	-6091	-10326	-4235	8208	-928	-7280	-238	-349	-320	-355	-378	-679	0
247	0	0	-6658	-10361	-3703	8509	-1477	-7032	-459	-783	-554	-713	-750	-1196	0
248	0	0	-6769	-10371	-3602	8570	-1583	-6986	-485	-772	-609	-690	-822	-1160	0
249	0	0	-6471	-10349	-3878	8410	-1296	-7113	-318	-583	-388	-442	-504	-698	0
250	0	0	-5904	-10346	-4442	8125	-731	-7394	-153	-178	-135	-157	-48	-77	0
251	0	0	-4953	-10340	-5387	7646	217	-7863	242	411	141	312	519	647	0
252	0	0	-4187	-10307	-6120	7247	966	-8213	343	863	358	547	861	1103	0
253	0	0	-4043	-10289	-6246	7166	1101	-8267	362	843	405	570	956	1121	0
254	0	0	-4358	-10282	-5924	7320	783	-8103	362	651	242	448	663	777	0
255	0	0	-5297	-10280	-4983	7788	-157	-7631	32	139	-135	-11	71	25	0
256	0	0	-6243	-10278	-4035	8260	-1104	-7156	-353	-318	-360	-389	-382	-682	0
257	0	0	-7025	-10268	-3243	8646	-1891	-6755	-510	-758	-558	-614	-748	-1105	0
258	0	0	-7191	-10256	-3065	8723	-2063	-6660	-475	-777	-628	-663	-807	-1103	0
259	0	0	-6887	-10252	-3365	8569	-1761	-6808	-453	-514	-510	-508	-564	-772	0
260	0	0	-6125	-10237	-4112	8181	-1006	-7174	-141	-34	-186	-93	23	-48	0
261	0	0	-5325	-10229	-4904	7777	-210	-7566	141	407	21	349	494	591	0
262	0	0	-4543	-10225	-5682	7384	569	-7953	403	808	320	564	876	997	0
263	0	0	-4301	-10223	-5922	7262	810	-8072	438	917	386	638	1008	1084	0
264	0	0	-4491	-10223	-5732	7357	620	-7977	234	628	135	413	539	616	0
265	0	0	-4916	-10214	-5298	7565	191	-7756	77	194	-58	15	100	-17	0
266	0	0	-5641	-10200	-4559	7920	-541	-7379	-289	-294	-389	-384	-432	-614	0
267	0	0	-6095	-10192	-4097	8143	-999	-7144	-420	-690	-620	-680	-704	-1144	0
268	0	0	-6264	-10190	-3926	8227	-1169	-7058	-459	-729	-550	-630	-822	-1117	0
269	0	0	-5927	-10175	-4248	8051	-839	-7211	-399	-506	-549	-446	-496	-737	0
270	0	0	-5246	-10175	-4929	7710	-158	-7552	-122	-46	-194	-71	9	-83	0
271	0	0	-4528	-10177	-5649	7352	560	-7913	79	502	97	302	457	578	0
272	0	0	-3842	-10152	-6310	6997	1234	-8231	380	853	362	640	816	1183	0
273	0	0	-3699	-10128	-6429	6913	1365	-8278	401	886	345	655	898	1034	0
274	0	0	-3948	-10138	-6190	7043	1121	-8164	269	706	217	459	599	704	0
275	0	0	-4646	-10153	-5507	7399	430	-7830	19	129	-98	-17	83	-42	0
276	0	0	-5357	-10150	-4793	7753	-282	-7471	-304	-333	-455	-323	-366	-752	0
277	0	0	-5961	-10130	-4169	8045	-896	-7149	-516	-706	-566	-589	-688	-1088	0
278	0	0	-6173	-10117	-3944	8145	-1114	-7030	-510	-729	-663	-667	-756	-1214	0
279	0	0	-5905	-10093	-4188	7999	-858	-7140	-432	-494	-527	-459	-446	-824	0
280	0	0	-5327	-10093	-4766	7710	-280	-7429	-110	-153	-213	-91	-32	-137	0
281	0	0	-4610	-10086	-5476	7348	433	-7781	141	448	27	325	535	523	0
282	0	0	-3961	-10093	-6132	7027	1085	-8112	399	888	322	640	931	1006	0
283	0	0	-3750	-10084	-6334	6917	1292	-8209	351	917	283	713	915	989	0
284	0	0	-3987	-10084	-6097	7035	1055	-8090	333	729	296	413	723	744	0
285	0	0	-4640	-10060	-5420	7350	390	-7740	-27	114	-91	-21	44	-27	0
286	0	0	-5286	-10060	-4774	7673	-256	-7417	-221	-283	-339	-298	-314	-713	0
287	0	0	-5962	-10080	-4118	8021	-922	-7099	-409	-710	-657	-626	-748	-1181	0
288	0	0	-6148	-10088	-3940	8118	-1104	-7014	-477	-746	-616	-694	-781	-1189	0
289	0	0	-5818	-10074	-4256	7946	-781	-7165	-382	-519	-485	-500	-531	-818	0
290	0	0	-5151	-10045	-4894	7598	-128	-7469	-128	-42	-153	-98	44	-195	0
291	0	0	-4505	-10047	-5542	7276	518	-7794	122	395	38	364	415	529	0
292	0	0	-3781	-10049	-6268	6915	1243	-8158	388	824	246	622	797	900	0
293	0	0	-3580	-10049	-6469	6814	1444	-8259	403	946	372	680	942	1099	0
294	0	0	-3808	-10068	-6260	6938	1226	-8164	225	737	192	413	613	591	0
295	0	0	-4355	-10091	-5736	7223	690	-7913	29	145	-95	46	143	-38	0
296	0	0	-5095	-10113	-5018	7604	-38	-7565	-304	-271	-422	-320	-331	-661	0
297	0	0	-5739	-10119	-4380	7929	-679	-7249	-527	-704	-669	-642	-770	-1185	0
298	0	0	-5847	-10107	-4260	7977	-793	-7183	-508	-682	-620	-657	-758	-1142	0
299	0	0	-5637	-10122	-4485	7879	-576	-7303	-479	-550	-550	-407	-556	-841	0
300	0	0	-5062	-10140	-5078	7601	8	-7609	-79	0	-201	-25	-56	-110	0
301	0	0	-4379	-10144	-5765	7261	693	-7954	153	372	56	265	432	386	0
302	0	0	-3634	-10173	-6539	6903	1452	-8356	339	820	397	587	869	948	0
303	0	0	-3609	-10206	-6597	6907	1494	-8401	397	832	372	659	915	1004	0
304	0	0	-3762	-10233	-6471	6997	1354	-8352	182	731	197	376	589	568	0
305	0	0	-4280	-10245	-5965	7262	842	-8105	40	135	-118	42	23	-95	0
306	0	0	-4982	-10243	-5261	7612	139	-7752	-292	-285	-289	-351	-395	-628	0
307	0	0	-5538	-10250	-4712	7894	-413	-7481	-508	-657	-682	-657	-758	-1181	0
308	0	0	-5624	-10254	-4630	7939	-497	-7442	-428	-679	-624	-576	-795	-1030	0
309	0	0	-5391	-10264	-4873	7827	-259	-7568	-442	-556	-510	-473	-516	-807	0
310	0	0	-4830	-10260	-5430	7545	300	-7845	-143	-87	-236	-114	-42	-69	0
311	0	0	-4087	-10250	-6163	7168	1038	-8206	147	463	44	287	446	492	0
312	0	0	-3626	-10237	-6611	6931	1492	-8424	335	717	281	541	841	890	0
313	0	0	-3389	-10235	-6846	6812	1728	-8540	417	851	376	661	886	1037	0
314	0	0	-3665	-10241	-6576	6953	1455	-8408	254	679	166	432	657	609	0
315	0	0	-4315	-10206	-5891	7260	788	-8048	-60	162	-77	-29	100	-98	0
316	0	0	-5108	-10192	-5084	7650	-12	-7638	-244	-337	-366	-391	-391	-609	0
317	0	0	-5642	-10185	-4543	7913	-549	-7364	-469	-713	-593	-649	-760	-1117	0
318	0	0	-5765	-10190	-4425	7977	-670	-7307	-471	-723	-574	-591	-770	-1111	0
319	0	0	-5642	-10208	-4566	7925	-538	-7387	-419	-504	-486	-481	-430	-785	0
320	0	0	-5042	-10200	-5158	7621	58	-7679	-106	-128	-209	-50	25	-129	0
321	0	0	-4421	-10206	-5785	7313	682	-7995	209	388	32	339	450	479	0
322	0	0	-3835	-10194	-6359	7014	1262	-8276	343	700	300	504	826	933	0
323	0	0	-3572	-10169	-6597	6870	1512	-8383	455	950	415	733	929	1164	0
324	0	0	-3921	-10134	-6213	7027	1146	-8173	294	616	184	426	545	677	0
325	0	0	-4546	-10115	-5569	7330	511	-7842	17	129	-143	-15	122	-102	0
326	0	0	-5216	-10097	-4881	7656	-167	-7489	-215	-312	-356	-292	-337	-723	0
327	0	0	-5873	-10086	-4213	7979	-830	-7149	-525	-675	-614	-628	-692	-1132	0
328	0	0	-5897	-10068	-4171	7982	-863	-7119	-455	-748	-613	-644	-803	-1200	0
329	0	0	-5686	-10060	-4374	7873	-656	-7217	-356	-535	-415	-403	-463	-791	0
330	0	0	-5233	-10051	-4818	7642	-207	-7434	-126	-93	-279	-64	-29	-164	0
331	0	0	-4398	-10037	-5639	7217	620	-7838	182	432	75	329	519	442	0
332	0	0	-3905	-10004	-6099	6954	1097	-8051	364	715	345	655	807	960	0
333	0	0	-3736	-9975	-6239	6855	1251	-8107	358	861	318	616	873	1008	0
334	0	0	-3987	-9956	-5969	6971	991	-7962	300	589	226	516	582	682	0
335	0	0	-4574	-9930	-5356	7252	391	-7643	-31	75	-71	-15	97	-118	0
336	0	0	-5329	-9911	-4582	7620	-373	-7246	-341	-372	-380	-388	-506	-739	0
337	0	0	-5913	-9913	-4000	7913	-956	-6956	-580	-700	-642	-692	-795	-1173	0
338	0	0	-6030	-9892	-3862	7961	-1084	-6877	-486	-789	-646	-640	-816	-1191	0
339	0	0	-5725	-9876	-4151	7800	-787	-7013	-341	-646	-485	-475	-622	-869	0
340	0	0	-5154	-9872	-4718	7513	-218	-7295	-170	-141	-133	-65	13	-209	0
341	0	0	-4425	-9866	-5441	7145	508	-7653	207	312	143	271	407	430	0
342	0	0	-3841	-9868	-6027	6854	1093	-7947	320	764	308	562	791	904	0
343	0	0	-3612	-9876	-6264	6744	1326	-8070	401	855	386	690	894	937	0
344	0	0	-3948	-9868	-5920	6908	986	-7894	304	539	174	393	535	564	0
345	0	0	-4419	-9864	-5445	7141	513	-7654	32	131	-36	67	89	-54	0
346	0	0	-5188	-9861	-4673	7524	-257	-7267	-195	-362	-327	-279	-455	-715	0
347	0	0	-5772	-9861	-4089	7816	-841	-6975	-552	-744	-616	-622	-838	-1229	0
348	0	0	-5860	-9866	-4006	7863	-927	-6936	-467	-803	-508	-626	-871	-1195	0
349	0	0	-5580	-9855	-4275	7717	-652	-7065	-401	-560	-488	-514	-558	-820	0
350	0	0	-4986	-9822	-4836	7404	-75	-7329	-97	-95	-147	-71	-38	-174	0
351	0	0	-4255	-9822	-5567	7038	656	-7694	168	304	89	190	370	430	0
352	0	0	-3587	-9804	-6217	6695	1315	-8010	415	744	376	552	867	931	0
353	0	0	-3506	-9812	-6306	6659	1400	-8059	343	785	386	591	840	962	0
354	0	0	-3657	-9824	-6167	6740	1255	-7995	300	545	258	407	550	547	0
355	0	0	-4354	-9859	-5505	7106	575	-7682	19	114	-52	-23	110	-62	0
356	0	0	-5150	-9862	-4712	7506	-219	-7287	-318	-403	-419	-384	-399	-787	0
357	0	0	-5828	-9892	-4064	7860	-882	-6978	-556	-768	-601	-711	-793	-1210	0
358	0	0	-5962	-9874	-3912	7918	-1025	-6893	-517	-795	-558	-630	-746	-1132	0
359	0	0	-5692	-9843	-4151	7767	-770	-6997	-409	-595	-467	-434	-486	-832	0
360	0	0	-5149	-9841	-4692	7495	-228	-7266	-112	-190	-201	-83	-62	-153	0
361	0	0	-4427	-9843	-5416	7135	494	-7629	170	314	75	323	376	461	0
362	0	0	-3825	-9829	-6004	6827	1089	-7916	294	723	287	618	799	921	0
363	0	0	-3572	-9820	-6248	6696	1338	-8034	320	849	376	711	892	1016	0
364	0	0	-3872	-9812	-5940	6842	1034	-7876	232	653	176	411	609	622	0
365	0	0	-4433	-9800	-5367	7116	467	-7583	-31	32	-149	-54	-3	-110	0
366	0	0	-5102	-9789	-4687	7445	-207	-7238	-292	-289	-393	-399	-378	-673	0
367	0	0	-5716	-9760	-4044	7738	-836	-6902	-566	-867	-585	-735	-781	-1187	0
368	0	0	-5702	-9750	-4048	7726	-827	-6899	-417	-795	-552	-582	-816	-1078	0
369	0	0	-5521	-9742	-4221	7631	-650	-6981	-386	-589	-477	-473	-620	-847	0
370	0	0	-4978	-9715	-4737	7346	-120	-7226	-122	-91	-182	-83	-40	-162	0
371	0	0	-4329	-9700	-5371	7014	521	-7535	157	285	3	335	388	397	0
372	0	0	-3616	-9703	-6087	6659	1235	-7895	347	762	291	556	822	907	0
373	0	0	-3474	-9705	-6231	6589	1378	-7968	389	812	419	632	915	991	0
374	0	0	-3752	-9721	-5969	6736	1108	-7845	228	564	139	415	572	488	0
375	0	0	-4324	-9738	-5414	7031	545	-7576	3	97	-159	27	56	-151	0
376	0	0	-5227	-9729	-4502	7478	-362	-7115	-366	-432	-368	-463	-473	-781	0
377	0	0	-5723	-9721	-3998	7722	-862	-6859	-485	-840	-564	-646	-743	-1177	0
378	0	0	-5906	-9725	-3819	7815	-1043	-6772	-488	-760	-578	-651	-871	-1072	0
379	0	0	-5577	-9744	-4167	7660	-705	-6955	-310	-560	-467	-424	-486	-746	0
380	0	0	-4956	-9732	-4776	7344	-90	-7254	-112	-137	-170	-31	-102	-85	0
381	0	0	-4207	-9732	-5525	6969	659	-7628	207	380	112	225	465	539	0
382	0	0	-3607	-9727	-6120	6667	1256	-7923	304	686	368	547	744	960	0
383	0	0	-3224	-9734	-6510	6479	1643	-8122	455	884	413	715	878	993	0
384	0	0	-3566	-9748	-6182	6657	1308	-7965	256	498	153	434	531	616	0
385	0	0	-3981	-9762	-5781	6871	900	-7771	54	135	-31	-23	128	-40	0
386	0	0	-4859	-9773	-4914	7316	27	-7343	-203	-438	-339	-368	-442	-628	0
387	0	0	-5576	-9756	-4180	7666	-698	-6968	-521	-826	-647	-640	-812	-1115	0
388	0	0	-5800	-9742	-3942	7771	-929	-6842	-432	-696	-589	-659	-651	-1088	0
389	0	0	-5785	-9717	-3932	7751	-926	-6824	-428	-603	-479	-521	-512	-762	0
390	0	0	-5250	-9680	-4430	7465	-410	-7055	-159	-124	-184	-118	15	-141	0
391	0	0	-4536	-9684	-5148	7110	306	-7416	100	329	83	294	426	459	0
392	0	0	-3842	-9667	-5825	6754	991	-7746	322	807	341	576	840	935	0
393	0	0	-3620	-9651	-6031	6635	1205	-7841	397	812	349	626	896	977	0
394	0	0	-3736	-9635	-5899	6685	1081	-7767	279	624	226	405	574	574	0
395	0	0	-4314	-9643	-5329	6978	507	-7486	36	97	-69	-32	102	-131	0
396	0	0	-4943	-9707	-4764	7325	-89	-7235	-261	-333	-378	-378	-420	-684	0
397	0	0	-5551	-9731	-4180	7641	-685	-6955	-486	-748	-539	-659	-750	-1134	0
398	0	0	-5692	-9754	-4062	7723	-815	-6908	-516	-795	-725	-725	-810	-1138	0
399	0	0	-5349	-9762	-4413	7555	-468	-7087	-349	-552	-450	-432	-552	-772	0
400	0	0	-4918	-9760	-4842	7339	-38	-7301	-203	-139	-232	-118	-58	-170	0
401	0	0	-4256	-9742	-5486	6999	615	-7614	157	382	131	300	483	463	0
402	0	0	-3806	-9717	-5911	6761	1052	-7814	355	682	281	500	717	849	0
403	0	0	-3768	-9721	-5953	6744	1092	-7837	345	824	407	568	954	892	0
404	0	0	-4064	-9713	-5649	6888	792	-7681	273	541	267	413	605	605	0
405	0	0	-4737	-9707	-4970	7222	116	-7338	-81	116	-108	-11	58	-83	0
406	0	0	-5407	-9698	-4291	7552	-558	-6994	-258	-424	-370	-312	-407	-731	0
407	0	0	-5936	-9686	-3750	7811	-1093	-6718	-589	-719	-585	-659	-785	-1111	0
408	0	0	-5996	-9670	-3674	7833	-1161	-6672	-452	-762	-595	-713	-853	-1022	0
409	0	0	-5685	-9665	-3980	7675	-852	-6822	-360	-568	-481	-504	-485	-838	0
410	0	0	-5082	-9639	-4557	7360	-262	-7098	-129	-126	-155	-77	-120	-217	0
411	0	0	-4363	-9645	-5282	7004	459	-7463	135	393	131	261	415	440	0
412	0	0	-3825	-9645	-5820	6735	997	-7732	386	746	420	562	845	859	0
413	0	0	-3677	-9630	-5953	6653	1138	-7791	323	857	347	558	845	913	0
414	0	0	-3857	-9612	-5755	6734	949	-7683	349	589	285	368	607	628	0
415	0	0	-4574	-9604	-5030	7089	228	-7317	-11	89	-69	-97	87	-95	0
416	0	0	-5281	-9601	-4320	7441	-480	-6960	-273	-358	-351	-364	-434	-700	0
417	0	0	-5871	-9597	-3726	7734	-1072	-6661	-547	-653	-611	-708	-836	-1119	0
418	0	0	-6055	-9589	-3534	7822	-1260	-6561	-500	-752	-562	-719	-785	-1014	0
419	0	0	-5768	-9560	-3792	7664	-988	-6676	-380	-552	-531	-539	-523	-760	0
420	0	0	-5128	-9566	-4438	7347	-345	-7002	-65	44	-157	-21	19	-153	0
421	0	0	-4417	-9585	-5168	7001	375	-7376	223	337	79	287	424	463	0
422	0	0	-3805	-9599	-5794	6702	994	-7696	407	776	308	578	857	863	0
423	0	0	-3684	-9610	-5926	6647	1121	-7768	397	834	388	578	911	890	0
424	0	0	-3899	-9618	-5719	6758	910	-7668	254	582	197	419	568	496	0
425	0	0	-4503	-9612	-5109	7057	303	-7360	23	64	-65	-50	-1	-38	0
426	0	0	-5169	-9603	-4434	7386	-367	-7018	-318	-366	-320	-401	-401	-746	0
427	0	0	-5751	-9603	-3852	7677	-949	-6727	-453	-779	-558	-719	-768	-1144	0
428	0	0	-5845	-9581	-3736	7713	-1054	-6658	-471	-764	-647	-647	-814	-1035	0
429	0	0	-5465	-9552	-4087	7508	-689	-6819	-298	-488	-452	-391	-506	-669	0
430	0	0	-4924	-9515	-4591	7219	-166	-7053	-104	-91	-149	-91	-85	-118	0
431	0	0	-4140	-9490	-5350	6815	605	-7420	215	360	153	349	471	550	0
432	0	0	-3539	-9471	-5932	6505	1196	-7701	370	762	269	609	772	898	0
433	0	0	-3270	-9445	-6175	6357	1452	-7810	368	836	355	694	884	1010	0
434	0	0	-3479	-9428	-5949	6453	1235	-7688	259	626	244	397	618	651	0
435	0	0	-4043	-9405	-5362	6724	659	-7383	-67	98	-60	-129	71	-97	0
436	0	0	-4689	-9376	-4687	7032	-1	-7031	-252	-374	-351	-370	-393	-700	0
437	0	0	-5250	-9405	-4155	7327	-547	-6780	-415	-731	-543	-628	-708	-1196	0
438	0	0	-5444	-9391	-3947	7417	-748	-6669	-533	-772	-556	-748	-772	-1098	0
439	0	0	-5178	-9370	-4192	7274	-493	-6781	-360	-523	-481	-442	-504	-682	0
440	0	0	-4658	-9352	-4694	7005	18	-7023	-124	-56	-151	-58	-17	-162	0
441	0	0	-3895	-9346	-5451	6620	778	-7398	162	345	110	244	471	440	0
442	0	0	-3356	-9364	-6008	6360	1326	-7686	289	746	378	657	838	946	0
443	0	0	-3063	-9348	-6285	6205	1611	-7816	271	909	353	603	905	1032	0
444	0	0	-3313	-9350	-6037	6331	1362	-7693	263	667	287	401	630	655	0
445	0	0	-3927	-9339	-5412	6633	742	-7375	-9	32	-75	1	17	-48	0
446	0	0	-4557	-9321	-4764	6939	103	-7042	-271	-386	-364	-401	-442	-729	0
447	0	0	-5182	-9290	-4108	7236	-537	-6699	-465	-710	-500	-663	-737	-1045	0
448	0	0	-5440	-9277	-3837	7358	-801	-6557	-597	-744	-675	-721	-861	-1129	0
449	0	0	-5130	-9244	-4114	7187	-508	-6679	-333	-564	-405	-446	-479	-679	0
450	0	0	-4656	-9226	-4570	6941	-43	-6898	-133	-186	-217	-54	-112	-114	0
451	0	0	-3860	-9255	-5395	6557	767	-7325	147	388	77	345	453	467	0
452	0	0	-3269	-9246	-5977	6257	1354	-7611	362	766	337	587	776	923	0
453	0	0	-3041	-9280	-6239	6160	1599	-7759	422	867	409	679	878	905	0
454	0	0	-3380	-9306	-5926	6343	1273	-7616	230	556	194	420	535	649	0
455	0	0	-3960	-9333	-5373	6646	706	-7353	-27	139	7	-7	85	-56	0
456	0	0	-4765	-9337	-4572	7051	-96	-6954	-285	-372	-261	-395	-419	-603	0
457	0	0	-5399	-9331	-3932	7365	-733	-6631	-541	-764	-601	-686	-777	-1140	0
458	0	0	-5505	-9319	-3814	7412	-845	-6566	-498	-787	-574	-644	-810	-1072	0
459	0	0	-5226	-9329	-4103	7277	-561	-6716	-356	-570	-362	-430	-490	-760	0
460	0	0	-4625	-9341	-4716	6983	45	-7028	-44	-48	-242	-54	-38	-122	0
461	0	0	-3984	-9381	-5397	6682	706	-7389	145	424	128	271	500	492	0
462	0	0	-3482	-9410	-5928	6446	1223	-7669	343	723	372	605	847	913	0
463	0	0	-3370	-9453	-6083	6411	1356	-7768	325	923	471	576	865	948	0
464	0	0	-3639	-9488	-5849	6563	1105	-7668	228	580	275	256	607	560	0
465	0	0	-4196	-9478	-5282	6837	543	-7380	-25	192	-34	11	69	-91	0
466	0	0	-4992	-9490	-4498	7241	-247	-6994	-312	-471	-267	-436	-465	-698	0
467	0	0	-5476	-9476	-4000	7476	-738	-6738	-469	-690	-514	-614	-746	-1092	0
468	0	0	-5641	-9474	-3833	7557	-904	-6653	-498	-744	-521	-673	-774	-1088	0
469	0	0	-5387	-9486	-4099	7436	-644	-6792	-300	-564	-360	-422	-535	-743	0
470	0	0	-4820	-9474	-4654	7147	-83	-7064	-46	-100	-106	-44	-13	-122	0
471	0	0	-4152	-9467	-5315	6809	581	-7391	131	306	184	226	376	384	0
472	0	0	-3568	-9469	-5901	6518	1166	-7685	382	760	331	550	783	812	0
473	0	0	-3461	-9465	-6004	6463	1271	-7734	360	764	492	601	838	907	0
474	0	0	-3707	-9480	-5773	6593	1033	-7626	194	570	273	322	529	517	0
475	0	0	-4382	-9476	-5094	6929	356	-7285	-50	15	-9	-85	139	-151	0
476	0	0	-5095	-9469	-4374	7282	-360	-6921	-291	-463	-325	-345	-488	-746	0
477	0	0	-5715	-9482	-3767	7598	-974	-6624	-506	-777	-556	-713	-735	-1231	0
478	0	0	-5752	-9480	-3728	7616	-1012	-6604	-411	-768	-525	-690	-750	-1119	0
479	0	0	-5536	-9476	-3940	7506	-798	-6708	-420	-583	-508	-479	-504	-896	0
480	0	0	-4927	-9474	-4547	7200	-190	-7010	-60	-64	-151	0	29	-209	0
481	0	0	-4235	-9488	-5253	6861	509	-7370	106	298	104	250	407	292	0
482	0	0	-3595	-9494	-5899	6544	1152	-7696	366	713	411	613	770	822	0
483	0	0	-3417	-9498	-6081	6457	1332	-7789	368	760	446	601	781	909	0
484	0	0	-3568	-9519	-5951	6543	1191	-7735	273	593	207	444	547	504	0
485	0	0	-4200	-9529	-5329	6864	564	-7429	-85	102	-40	-79	3	-149	0
486	0	0	-4947	-9548	-4601	7247	-173	-7074	-287	-485	-391	-388	-492	-756	0
487	0	0	-5378	-9531	-4153	7454	-612	-6842	-463	-698	-597	-647	-741	-1198	0
488	0	0	-5508	-9488	-3980	7498	-764	-6734	-442	-725	-632	-618	-758	-989	0
489	0	0	-5164	-9457	-4293	7310	-435	-6875	-463	-550	-488	-463	-560	-776	0
490	0	0	-4512	-9455	-4943	6983	215	-7199	-95	-122	-81	-65	0	-129	0
491	0	0	-3937	-9467	-5530	6702	796	-7498	102	391	38	322	401	488	0
492	0	0	-3244	-9463	-6219	6353	1487	-7841	374	708	289	580	715	814	0
493	0	0	-3171	-9474	-6303	6322	1566	-7888	302	832	374	659	820	944	0
494	0	0	-3405	-9471	-6066	6438	1330	-7768	145	576	186	314	529	366	0
495	0	0	-3897	-9453	-5556	6675	829	-7504	46	114	-48	38	69	-58	0
496	0	0	-4600	-9451	-4851	7025	125	-7151	-349	-376	-374	-430	-424	-756	0
497	0	0	-5007	-9461	-4454	7234	-276	-6957	-512	-754	-502	-669	-807	-1022	0
498	0	0	-5119	-9482	-4363	7300	-378	-6922	-494	-762	-560	-655	-686	-1068	0
499	0	0	-4747	-9478	-4731	7112	-8	-7104	-329	-514	-488	-372	-492	-686	0
500	0	0	-4248	-9486	-5238	6867	495	-7362	-147	-102	-234	-83	-71	-133	0
501	0	0	-3495	-9476	-5981	6485	1243	-7728	135	420	186	347	413	523	0
502	0	0	-3044	-9467	-6423	6255	1689	-7945	292	692	349	566	715	810	0
503	0	0	-2776	-9453	-6677	6114	1950	-8065	356	797	485	717	799	904	0
504	0	0	-3112	-9451	-6339	6281	1613	-7895	157	622	238	386	496	549	0
505	0	0	-3611	-9440	-5829	6525	1109	-7634	34	64	-104	-17	52	-126	0
506	0	0	-4375	-9407	-5032	6891	328	-7219	-358	-331	-323	-407	-335	-642	0
507	0	0	-4765	-9362	-4597	7063	-84	-6979	-481	-613	-614	-657	-667	-1084	0
508	0	0	-4843	-9306	-4463	7074	-190	-6884	-399	-719	-523	-585	-713	-937	0
509	0	0	-4590	-9205	-4615	6897	12	-6910	-351	-549	-541	-440	-452	-663	0
510	0	0	-3878	-9114	-5236	6496	679	-7175	-44	-97	-166	11	-58	-141	0
511	0	0	-3167	-9021	-5854	6094	1343	-7437	162	380	129	341	457	461	0
512	0	0	-2567	-8947	-6380	5757	1906	-7663	339	700	236	585	711	830	0
513	0	0	-2278	-8825	-6547	5551	2134	-7686	337	886	331	626	878	836	0
514	0	0	-2555	-8662	-6107	5608	1776	-7384	180	535	190	308	488	492	0
515	0	0	-2890	-8446	-5556	5668	1333	-7001	13	106	-67	21	46	-143	0
516	0	0	-3570	-8204	-4634	5887	532	-6419	-259	-430	-372	-347	-382	-684	0
517	0	0	-3979	-7915	-3936	5947	-21	-5925	-465	-704	-640	-626	-739	-1086	0
518	0	0	-3907	-7581	-3674	5744	-116	-5627	-438	-733	-578	-611	-686	-979	0
519	0	0	-3568	-7255	-3687	5411	59	-5471	-355	-512	-452	-424	-516	-713	0
520	0	0	-2879	-6916	-4037	4897	579	-5476	-89	-75	-232	5	-7	-172	0
521	0	0	-2111	-6611	-4500	4361	1194	-5555	176	294	32	349	374	308	0
522	0	0	-1544	-6448	-4904	3996	1680	-5676	285	632	298	599	659	770	0
523	0	0	-1371	-6446	-5075	3908	1852	-5760	386	785	360	661	789	841	0
524	0	0	-1709	-6648	-4939	4178	1615	-5793	186	529	151	343	494	312	0
525	0	0	-2400	-6937	-4537	4668	1068	-5737	65	126	-141	60	3	-159	0
526	0	0	-3438	-7449	-4011	5443	286	-5730	-335	-434	-438	-337	-463	-698	1
527	0	0	-4248	-8122	-3874	6185	-187	-5998	-543	-739	-647	-704	-785	-1109	0
528	0	0	-4683	-8892	-4209	6787	-237	-6550	-488	-737	-647	-527	-721	-997	0
529	0	0	-4749	-9484	-4735	7116	-7	-7109	-438	-543	-504	-413	-477	-748	0
530	0	0	-4336	-10006	-5670	7171	667	-7838	-126	-50	-199	-58	3	-190	0
531	0	0	-3827	-10227	-6400	7027	1286	-8313	71	356	133	263	459	374	0
532	0	0	-3357	-10375	-7018	6866	1830	-8696	323	682	325	550	777	766	0
533	0	0	-3239	-10448	-7209	6843	1985	-8828	308	758	300	591	744	756	0
534	0	0	-3576	-10410	-6834	6993	1629	-8622	164	531	155	389	461	506	0
535	0	0	-3985	-10266	-6281	7125	1148	-8273	23	36	-118	11	-60	-186	0
536	0	0	-4637	-10053	-5416	7345	389	-7734	-333	-436	-409	-457	-424	-717	0
537	0	0	-5048	-9903	-4855	7475	-96	-7379	-453	-766	-496	-632	-667	-981	0
538	0	0	-4953	-9783	-4830	7368	-61	-7306	-479	-768	-655	-582	-770	-1082	0
539	0	0	-4459	-9700	-5241	7079	391	-7470	-337	-533	-360	-397	-436	-646	0
540	0	0	-3757	-9639	-5882	6698	1062	-7760	-62	-143	-172	-116	-9	-151	0
541	0	0	-2955	-9599	-6644	6277	1844	-8121	209	397	102	415	455	477	0
542	0	0	-2584	-9542	-6958	6063	2187	-8250	322	729	275	632	768	853	0
543	0	0	-2626	-9509	-6883	6067	2128	-8196	389	847	409	580	785	886	0
544	0	0	-3234	-9494	-6260	6364	1513	-7877	236	618	201	475	556	620	0
545	0	0	-4008	-9459	-5451	6733	721	-7455	-95	50	-139	-32	5	-79	0
546	0	0	-4827	-9455	-4628	7141	-99	-7041	-291	-374	-289	-376	-366	-636	0
547	0	0	-5566	-9451	-3885	7508	-840	-6668	-490	-840	-655	-702	-686	-1010	0
548	0	0	-5649	-9449	-3800	7549	-924	-6624	-549	-812	-634	-746	-677	-1014	0
549	0	0	-5401	-9457	-4056	7429	-672	-6756	-395	-583	-436	-389	-419	-562	0
550	0	0	-4735	-9449	-4714	7092	-10	-7081	-81	-201	-190	-135	9	-128	0
551	0	0	-3998	-9430	-5432	6714	717	-7431	137	376	141	306	469	463	0
552	0	0	-3391	-9403	-6012	6397	1310	-7707	374	723	283	593	679	847	0
553	0	0	-3123	-9387	-6264	6255	1570	-7825	432	816	508	692	803	958	0
554	0	0	-3451	-9377	-5926	6414	1237	-7651	258	585	139	386	488	419	0
555	0	0	-3993	-9362	-5369	6677	688	-7365	25	97	40	81	46	31	0
556	0	0	-4736	-9364	-4628	7050	-54	-6996	-316	-397	-314	-446	-382	-659	0
557	0	0	-5333	-9381	-4048	7357	-642	-6714	-444	-727	-529	-562	-698	-997	0
558	0	0	-5504	-9393	-3889	7448	-807	-6641	-508	-810	-626	-647	-739	-1034	0
559	0	0	-5309	-9381	-4072	7345	-618	-6726	-323	-564	-452	-444	-481	-696	0
560	0	0	-4897	-9370	-4473	7133	-212	-6921	-124	-91	-135	-64	-54	-87	0
561	0	0	-4208	-9364	-5156	6786	474	-7260	77	349	42	234	405	333	0
562	0	0	-3814	-9360	-5546	6587	866	-7453	291	743	320	527	725	828	0
563	0	0	-3615	-9374	-5759	6494	1072	-7566	254	826	312	496	758	752	0
564	0	0	-3888	-9397	-5509	6642	810	-7453	281	541	170	386	521	483	0
565	0	0	-4540	-9405	-4865	6972	162	-7135	0	95	-139	-46	60	-120	0
566	0	0	-5103	-9407	-4304	7255	-399	-6855	-308	-389	-347	-372	-401	-655	0
567	0	0	-5740	-9418	-3678	7579	-1031	-6548	-479	-741	-556	-634	-669	-975	0
568	0	0	-5716	-9405	-3689	7560	-1013	-6547	-448	-781	-624	-677	-743	-985	0
569	0	0	-5504	-9366	-3862	7435	-821	-6614	-325	-554	-345	-448	-442	-616	0
570	0	0	-5015	-9331	-4316	7173	-349	-6823	-176	-79	-133	-143	-58	-116	0
571	0	0	-4245	-9312	-5067	6778	411	-7189	209	345	194	275	378	467	0
572	0	0	-3787	-9317	-5530	6552	871	-7423	333	680	331	535	690	766	0
573	0	0	-3632	-9308	-5676	6470	1022	-7492	442	810	395	607	744	869	0
574	0	0	-3926	-9290	-5364	6608	719	-7327	221	547	232	302	535	554	0
575	0	0	-4563	-9308	-4745	6935	91	-7026	38	9	-31	5	56	-67	0
576	0	0	-5343	-9310	-3967	7326	-688	-6638	-273	-401	-345	-343	-395	-591	0
577	0	0	-5800	-9319	-3519	7559	-1140	-6419	-428	-812	-519	-663	-692	-1026	0
578	0	0	-5898	-9329	-3431	7613	-1233	-6380	-457	-766	-603	-636	-661	-933	0
579	0	0	-5642	-9308	-3666	7475	-988	-6487	-386	-582	-510	-409	-444	-700	0
580	0	0	-5054	-9306	-4252	7180	-401	-6779	-77	-104	-93	-83	-17	15	0
581	0	0	-4477	-9284	-4807	6880	165	-7045	81	351	95	265	440	450	0
582	0	0	-3826	-9259	-5433	6542	803	-7346	436	653	378	566	748	704	0
583	0	0	-3872	-9257	-5385	6564	756	-7321	318	824	479	597	795	888	0
584	0	0	-4045	-9234	-5189	6639	572	-7211	184	543	236	238	492	479	0
585	0	0	-4575	-9207	-4632	6891	28	-6919	-31	81	-31	-31	102	-13	0
586	0	0	-5232	-9197	-3965	7214	-633	-6581	-259	-395	-292	-364	-399	-531	0
587	0	0	-5756	-9197	-3441	7476	-1157	-6319	-483	-723	-475	-622	-679	-950	0
588	0	0	-5791	-9180	-3389	7485	-1201	-6284	-483	-710	-611	-543	-628	-919	0
589	0	0	-5509	-9185	-3676	7347	-916	-6430	-322	-529	-384	-483	-388	-649	0
590	0	0	-4922	-9178	-4256	7050	-333	-6717	-81	-3	-133	7	19	-89	0
591	0	0	-4313	-9207	-4894	6760	290	-7050	157	422	58	335	376	488	0
592	0	0	-3787	-9195	-5408	6491	810	-7301	343	772	370	545	770	834	0
593	0	0	-3624	-9189	-5565	6406	970	-7377	312	874	424	611	787	820	0
594	0	0	-3877	-9215	-5338	6546	730	-7276	174	593	201	320	485	475	0
595	0	0	-4445	-9207	-4762	6826	158	-6984	-42	93	-79	-67	108	-65	0
596	0	0	-5094	-9220	-4126	7157	-484	-6673	-281	-362	-364	-382	-349	-618	0
597	0	0	-5595	-9218	-3623	7406	-986	-6420	-512	-762	-554	-622	-653	-1006	0
598	0	0	-5799	-9195	-3396	7497	-1201	-6295	-533	-723	-626	-624	-663	-907	0
599	0	0	-5502	-9158	-3656	7330	-923	-6407	-378	-613	-446	-483	-465	-593	0
600	0	0	-4883	-9139	-4256	7011	-313	-6697	-106	-40	-168	-38	3	-89	0
601	0	0	-4230	-9118	-4888	6674	329	-7003	194	415	81	366	434	388	0
602	0	0	-3734	-9125	-5391	6429	828	-7258	316	777	397	568	731	892	0
603	0	0	-3542	-9123	-5581	6332	1019	-7352	380	890	407	628	710	799	0
604	0	0	-3843	-9106	-5263	6474	710	-7184	302	611	244	409	554	469	0
605	0	0	-4373	-9081	-4708	6727	167	-6894	-17	110	-95	-32	77	-139	0
606	0	0	-5161	-9079	-3918	7120	-621	-6498	-325	-407	-358	-448	-331	-626	0
607	0	0	-5548	-9098	-3550	7323	-999	-6324	-465	-690	-529	-616	-628	-956	0
608	0	0	-5723	-9112	-3389	7417	-1167	-6250	-467	-663	-576	-614	-616	-933	0
609	0	0	-5423	-9110	-3687	7266	-868	-6398	-339	-420	-459	-386	-366	-614	0
610	0	0	-4827	-9135	-4308	6981	-259	-6721	-44	-79	-110	-17	29	-50	0
611	0	0	-4233	-9162	-4929	6697	348	-7045	174	353	149	300	417	411	0
612	0	0	-3682	-9170	-5488	6426	903	-7329	329	739	339	556	729	754	0
613	0	0	-3494	-9154	-5660	6324	1083	-7407	362	768	407	547	727	777	0
614	0	0	-3758	-9135	-5377	6446	809	-7256	234	545	157	434	467	490	0
615	0	0	-4225	-9152	-4927	6688	351	-7039	-42	108	-50	-29	7	-69	0
616	0	0	-4928	-9131	-4203	7029	-362	-6667	-279	-372	-302	-380	-409	-611	0
617	0	0	-5421	-9147	-3726	7284	-847	-6436	-457	-679	-506	-599	-613	-890	0
618	0	0	-5506	-9131	-3625	7318	-940	-6378	-461	-725	-622	-611	-605	-973	0
619	0	0	-5167	-9114	-3947	7140	-610	-6530	-337	-415	-455	-355	-459	-661	0
620	0	0	-4590	-9102	-4512	6846	-39	-6807	-65	9	-102	13	54	-58	0
621	0	0	-3983	-9139	-5156	6561	586	-7147	98	285	71	223	368	306	0
622	0	0	-3323	-9129	-5806	6226	1241	-7467	413	741	353	669	711	841	0
623	0	0	-3238	-9137	-5899	6187	1330	-7518	325	741	370	514	711	748	0
624	0	0	-3409	-9180	-5771	6294	1181	-7475	228	531	244	345	477	403	0
625	0	0	-3988	-9220	-5232	6604	622	-7226	38	112	-133	15	77	-100	0
626	0	0	-4770	-9249	-4479	7009	-145	-6864	-358	-388	-399	-440	-399	-706	0
627	0	0	-5194	-9273	-4079	7233	-557	-6676	-372	-700	-525	-582	-667	-987	0
628	0	0	-5465	-9277	-3812	7371	-826	-6544	-535	-760	-609	-644	-677	-985	0
629	0	0	-5087	-9298	-4211	7192	-438	-6754	-312	-453	-356	-368	-393	-558	0
630	0	0	-4593	-9313	-4720	6953	63	-7016	-141	-56	-232	-75	-23	-60	0
631	0	0	-3832	-9333	-5501	6582	834	-7417	155	376	120	312	405	341	0
632	0	0	-3368	-9343	-5975	6355	1303	-7659	347	818	300	636	805	820	0
633	0	0	-3209	-9341	-6132	6275	1461	-7736	275	803	345	469	744	655	0
634	0	0	-3461	-9341	-5880	6401	1209	-7610	209	560	143	358	488	477	0
635	0	0	-4066	-9346	-5280	6706	607	-7313	17	64	-65	-67	81	-32	0
636	0	0	-4768	-9356	-4588	7062	-90	-6972	-335	-442	-417	-419	-465	-700	0
637	0	0	-5386	-9372	-3986	7379	-700	-6679	-372	-746	-531	-582	-659	-946	0
638	0	0	-5490	-9352	-3862	7421	-814	-6607	-473	-801	-582	-616	-675	-940	0
639	0	0	-5250	-9333	-4083	7291	-583	-6708	-325	-504	-461	-401	-370	-585	0
640	0	0	-4761	-9321	-4560	7041	-100	-6940	-112	-75	-194	-50	42	-85	0
641	0	0	-4081	-9286	-5205	6683	562	-7245	143	399	139	283	420	407	0
642	0	0	-3639	-9259	-5620	6449	990	-7439	360	700	304	601	679	737	0
643	0	0	-3420	-9257	-5837	6338	1208	-7547	444	743	339	624	694	857	0
644	0	0	-3714	-9275	-5561	6494	923	-7418	209	578	203	349	519	479	0
645	0	0	-4307	-9271	-4964	6789	328	-7117	29	50	-67	31	93	-137	0
646	0	0	-4986	-9277	-4291	7131	-347	-6784	-263	-434	-351	-399	-415	-651	0
647	0	0	-5450	-9271	-3821	7360	-814	-6546	-403	-702	-504	-601	-607	-894	0
648	0	0	-5591	-9267	-3676	7429	-957	-6471	-473	-698	-663	-634	-646	-919	0
649	0	0	-5300	-9261	-3961	7280	-669	-6611	-285	-527	-372	-397	-420	-616	0
650	0	0	-4765	-9269	-4504	7017	-130	-6886	-98	-95	-81	-114	40	-97	0
651	0	0	-4163	-9271	-5108	6717	472	-7189	213	325	100	277	428	325	0
652	0	0	-3616	-9249	-5633	6432	1008	-7441	292	675	397	537	669	692	0
653	0	0	-3533	-9211	-5678	6372	1072	-7444	376	774	434	556	768	764	0
654	0	0	-3820	-9203	-5383	6511	781	-7293	164	512	131	269	424	362	0
655	0	0	-4268	-9172	-4904	6720	318	-7038	15	155	-34	-5	71	-98	0
656	0	0	-4922	-9133	-4211	7027	-355	-6672	-176	-339	-279	-364	-370	-585	0
657	0	0	-5448	-9104	-3656	7276	-896	-6380	-358	-808	-486	-628	-679	-1014	0
658	0	0	-5522	-9083	-3561	7302	-980	-6322	-399	-777	-564	-613	-568	-927	0
659	0	0	-5213	-9077	-3864	7145	-674	-6470	-287	-523	-302	-483	-432	-659	0
660	0	0	-4677	-9088	-4411	6882	-133	-6749	-91	-67	-106	-25	-3	-91	0
661	0	0	-3994	-9100	-5106	6547	556	-7103	176	415	184	246	469	413	0
662	0	0	-3556	-9096	-5540	6326	992	-7318	335	743	411	574	686	756	0
663	0	0	-3405	-9083	-5678	6244	1136	-7380	368	758	457	510	717	764	0
664	0	0	-3697	-9092	-5395	6394	849	-7243	250	492	248	391	519	459	0
665	0	0	-4370	-9090	-4720	6730	175	-6905	-1	126	-60	-34	71	-95	0
666	0	0	-5056	-9071	-4015	7063	-520	-6543	-296	-353	-353	-360	-419	-611	0
667	0	0	-5486	-9034	-3548	7260	-969	-6291	-409	-723	-438	-657	-587	-970	0
668	0	0	-5665	-9042	-3377	7353	-1144	-6209	-475	-752	-599	-667	-582	-919	0
669	0	0	-5233	-9021	-3788	7127	-722	-6404	-281	-498	-331	-360	-401	-527	0
670	0	0	-4698	-8997	-4299	6847	-199	-6648	-58	-93	-139	-40	-32	7	0
671	0	0	-3985	-8997	-5012	6491	513	-7004	205	440	153	345	434	475	0
672	0	0	-3527	-9007	-5480	6267	976	-7243	358	673	351	531	702	772	0
673	0	0	-3389	-9024	-5635	6206	1123	-7329	384	795	461	554	733	729	0
674	0	0	-3825	-9022	-5197	6423	686	-7109	213	533	225	378	430	457	0
675	0	0	-4321	-9017	-4696	6669	187	-6856	-11	54	-42	-77	81	-62	0
676	0	0	-5112	-9026	-3914	7069	-599	-6470	-279	-471	-209	-388	-386	-609	0
677	0	0	-5566	-9028	-3462	7297	-1052	-6245	-477	-756	-529	-614	-618	-948	0
678	0	0	-5648	-9021	-3373	7334	-1137	-6197	-401	-744	-517	-514	-587	-787	0
679	0	0	-5399	-9005	-3606	7202	-896	-6305	-312	-488	-452	-405	-376	-554	0
680	0	0	-4725	-8991	-4266	6858	-229	-6628	5	-5	-36	31	85	-69	0
681	0	0	-4181	-8966	-4785	6573	302	-6875	168	292	126	347	370	432	0
682	0	0	-3543	-8988	-5445	6265	951	-7216	386	663	420	574	657	843	0
683	0	0	-3424	-8989	-5565	6206	1070	-7277	372	744	444	556	682	818	0
684	0	0	-3660	-8989	-5329	6324	834	-7159	180	552	166	356	442	420	0
685	0	0	-4206	-8993	-4787	6599	290	-6890	29	11	-3	-9	31	-5	0
686	0	0	-4937	-9003	-4066	6970	-435	-6534	-269	-428	-335	-353	-403	-657	0
687	0	0	-5506	-9011	-3505	7258	-1000	-6258	-554	-698	-570	-607	-653	-962	0
688	0	0	-5562	-8988	-3426	7275	-1068	-6207	-415	-781	-543	-626	-570	-876	0
689	0	0	-5345	-8988	-3643	7166	-851	-6315	-296	-550	-405	-327	-500	-545	0
690	0	0	-4732	-8982	-4250	6857	-241	-6616	27	-64	-98	67	0	-71	0
691	0	0	-4177	-8976	-4799	6576	311	-6887	93	310	147	327	411	436	0
692	0	0	-3517	-8958	-5441	6237	962	-7199	386	733	339	638	713	762	0
693	0	0	-3391	-8964	-5573	6177	1091	-7268	401	859	453	630	776	874	0
694	0	0	-3606	-8937	-5331	6271	862	-7134	312	549	250	393	479	490	0
695	0	0	-4119	-8939	-4820	6529	350	-6879	17	106	3	-11	81	-87	0
696	0	0	-4836	-8941	-4105	6888	-365	-6523	-254	-411	-333	-368	-430	-622	0
697	0	0	-5306	-8951	-3645	7128	-830	-6298	-434	-711	-521	-591	-603	-886	0
698	0	0	-5391	-8962	-3571	7176	-910	-6266	-407	-748	-498	-533	-599	-832	0
699	0	0	-5219	-8984	-3765	7101	-727	-6374	-292	-500	-465	-417	-444	-614	0
700	0	0	-4647	-8982	-4335	6814	-156	-6658	-104	-100	-149	-21	1	-75	0
701	0	0	-4027	-8972	-4945	6499	459	-6958	182	339	162	347	420	430	0
702	0	0	-3513	-8964	-5451	6238	969	-7207	314	808	389	552	756	779	0
703	0	0	-3399	-8960	-5561	6179	1081	-7260	384	779	380	597	723	803	0
704	0	0	-3668	-8960	-5292	6314	812	-7126	310	510	310	331	508	432	0
705	0	0	-4286	-8951	-4665	6618	189	-6808	-21	65	-21	-40	98	-64	0
706	0	0	-4922	-8945	-4023	6933	-449	-6484	-232	-314	-331	-411	-242	-595	0
707	0	0	-5519	-8933	-3414	7226	-1052	-6173	-527	-657	-568	-649	-618	-964	0
708	0	0	-5583	-8931	-3348	7257	-1117	-6139	-459	-686	-556	-572	-607	-898	0
709	0	0	-5312	-8904	-3592	7108	-860	-6248	-355	-465	-341	-399	-388	-578	0
710	0	0	-4662	-8906	-4244	6784	-209	-6575	-71	48	-112	-95	131	-19	0
711	0	0	-4068	-8892	-4824	6480	378	-6858	161	401	176	374	426	481	0
712	0	0	-3481	-8883	-5402	6182	960	-7142	331	741	355	448	735	776	0
713	0	0	-3357	-8889	-5532	6123	1087	-7210	360	785	459	529	812	828	0
714	0	0	-3649	-8910	-5261	6279	806	-7085	225	490	211	320	461	450	0
715	0	0	-4299	-8929	-4630	6614	165	-6779	-44	32	15	-31	56	-11	0
716	0	0	-4960	-8931	-3971	6945	-494	-6451	-298	-364	-273	-388	-349	-622	0
717	0	0	-5535	-8937	-3402	7236	-1066	-6169	-463	-719	-585	-589	-663	-933	0
718	0	0	-5551	-8949	-3398	7250	-1076	-6173	-399	-692	-523	-564	-576	-845	0
719	0	0	-5417	-8953	-3536	7185	-940	-6244	-298	-576	-327	-395	-356	-517	0
720	0	0	-4811	-8947	-4136	6879	-337	-6541	-64	-135	-182	-34	-50	-129	0
721	0	0	-4247	-8939	-4692	6593	222	-6815	164	356	172	316	525	508	0
722	0	0	-3698	-8951	-5253	6324	777	-7102	320	696	353	552	772	744	0
723	0	0	-3604	-8966	-5362	6285	879	-7164	384	764	405	585	688	820	0
724	0	0	-3909	-8968	-5059	6438	575	-7013	226	531	199	349	473	549	0
725	0	0	-4497	-8953	-4456	6725	-20	-6704	1	-44	-65	-77	38	-106	0
726	0	0	-5093	-8922	-3829	7007	-632	-6375	-306	-384	-294	-391	-393	-614	0
727	0	0	-5709	-8925	-3216	7317	-1246	-6070	-554	-733	-560	-653	-671	-863	0
728	0	0	-5653	-8929	-3276	7291	-1188	-6102	-409	-799	-570	-628	-659	-867	0
729	0	0	-5376	-8914	-3538	7145	-919	-6226	-312	-508	-325	-308	-417	-502	0
730	0	0	-4759	-8906	-4147	6832	-306	-6526	-58	-124	-102	-112	27	-85	0
731	0	0	-4105	-8885	-4780	6495	337	-6832	197	362	176	312	467	492	0
732	0	0	-3560	-8891	-5331	6225	885	-7111	343	698	362	477	793	805	0
733	0	0	-3453	-8894	-5441	6173	994	-7167	399	793	415	539	787	741	0
734	0	0	-3622	-8871	-5249	6246	813	-7060	287	502	250	358	471	494	0
735	0	0	-4221	-8877	-4656	6549	217	-6766	-36	71	-73	-23	11	-77	0
736	0	0	-4899	-8924	-4025	6911	-437	-6474	-234	-384	-384	-360	-372	-657	0
737	0	0	-5399	-8920	-3521	7159	-939	-6220	-531	-719	-486	-661	-632	-907	0
738	0	0	-5391	-8904	-3513	7147	-939	-6208	-488	-723	-527	-605	-642	-840	0
739	0	0	-5196	-8889	-3693	7042	-751	-6291	-322	-500	-401	-384	-331	-607	0
740	0	0	-4553	-8867	-4314	6710	-119	-6590	-17	-75	-75	-52	13	-64	0
741	0	0	-3951	-8863	-4912	6407	480	-6887	192	378	149	292	461	475	0
742	0	0	-3417	-8854	-5437	6135	1010	-7145	366	704	370	587	684	795	0
743	0	0	-3297	-8858	-5561	6077	1132	-7209	339	789	382	525	727	840	0
744	0	0	-3594	-8861	-5267	6227	836	-7064	219	461	221	316	477	422	0
745	0	0	-4091	-8869	-4778	6480	343	-6823	65	-11	-112	-3	42	-120	0
746	0	0	-4819	-8889	-4070	6854	-374	-6479	-259	-430	-393	-463	-355	-605	0
747	0	0	-5279	-8891	-3612	7085	-833	-6251	-485	-772	-512	-671	-717	-960	0
748	0	0	-5492	-8900	-3408	7196	-1042	-6154	-479	-696	-529	-605	-589	-900	0
749	0	0	-5176	-8873	-3697	7024	-739	-6285	-322	-485	-469	-452	-444	-607	0
750	0	0	-4604	-8850	-4246	6727	-179	-6548	-87	-38	-64	-19	-11	15	0
751	0	0	-3995	-8848	-4853	6421	429	-6850	164	356	97	298	388	440	0
752	0	0	-3329	-8859	-5530	6094	1100	-7194	405	774	362	549	758	814	0
753	0	0	-3291	-8854	-5563	6072	1136	-7208	382	810	413	589	803	820	0
754	0	0	-3506	-8842	-5336	6174	915	-7089	259	488	129	337	506	376	0
755	0	0	-4004	-8801	-4797	6402	396	-6799	15	52	-65	-27	46	-79	0
756	0	0	-4602	-8786	-4184	6694	-209	-6485	-223	-419	-325	-366	-424	-587	0
757	0	0	-5164	-8770	-3606	6967	-779	-6188	-461	-723	-576	-603	-657	-929	0
758	0	0	-5129	-8747	-3618	6938	-755	-6182	-481	-715	-535	-692	-576	-904	0
759	0	0	-4902	-8710	-3808	6806	-547	-6259	-298	-535	-397	-380	-440	-597	0
760	0	0	-4283	-8700	-4417	6491	67	-6558	-31	-137	-133	-79	-13	-52	0
761	0	0	-3638	-8697	-5059	6167	710	-6878	112	382	110	345	527	411	0
762	0	0	-3048	-8683	-5635	5865	1293	-7159	382	733	358	599	752	865	0
763	0	0	-2951	-8658	-5707	5804	1378	-7182	430	750	467	510	729	793	0
764	0	0	-3206	-8634	-5428	5920	1111	-7031	289	562	271	347	490	527	0
765	0	0	-3765	-8609	-4844	6187	539	-6726	-23	32	-85	-5	29	-102	0
766	0	0	-4367	-8598	-4231	6482	-68	-6414	-201	-370	-358	-327	-376	-603	0
767	0	0	-4881	-8601	-3720	6741	-580	-6160	-395	-725	-605	-585	-682	-911	0
768	0	0	-4918	-8613	-3695	6765	-611	-6154	-388	-758	-450	-541	-601	-845	0
769	0	0	-4644	-8621	-3977	6632	-333	-6299	-337	-477	-450	-391	-401	-665	0
770	0	0	-4016	-8623	-4607	6319	295	-6615	-46	-7	-48	-31	106	31	0
771	0	0	-3461	-8607	-5146	6034	842	-6876	162	327	164	213	417	426	0
772	0	0	-2843	-8600	-5757	5721	1457	-7178	399	696	448	554	779	894	0
773	0	0	-2766	-8601	-5835	5683	1534	-7218	368	785	366	653	725	799	0
774	0	0	-3072	-8601	-5529	5836	1228	-7065	225	467	277	320	492	422	0
775	0	0	-3653	-8600	-4947	6126	647	-6773	-48	81	-52	-7	60	-95	0
776	0	0	-4315	-8592	-4277	6453	-19	-6434	-234	-419	-304	-355	-366	-535	0
777	0	0	-4759	-8607	-3848	6683	-455	-6227	-440	-739	-475	-624	-624	-888	0
778	0	0	-4887	-8609	-3722	6748	-582	-6165	-453	-706	-558	-587	-582	-789	0
779	0	0	-4602	-8627	-4025	6614	-288	-6326	-333	-500	-397	-356	-407	-535	0
780	0	0	-4025	-8609	-4584	6317	279	-6596	-73	-31	-77	-38	42	-32	0
781	0	0	-3446	-8623	-5177	6034	865	-6900	194	337	139	316	490	508	0
782	0	0	-2920	-8654	-5734	5787	1407	-7194	362	743	424	543	787	803	0
783	0	0	-2906	-8706	-5800	5806	1447	-7253	397	822	424	609	810	911	0
784	0	0	-3149	-8720	-5571	5934	1211	-7145	271	582	281	388	547	494	0
785	0	0	-3853	-8759	-4906	6306	526	-6832	-64	48	38	25	56	-73	0
786	0	0	-4518	-8766	-4248	6642	-135	-6507	-240	-401	-318	-405	-341	-673	0
787	0	0	-5160	-8774	-3614	6967	-773	-6194	-450	-797	-457	-636	-715	-843	0
788	0	0	-5275	-8776	-3501	7025	-887	-6138	-508	-673	-523	-508	-659	-915	0
789	0	0	-4966	-8803	-3837	6884	-564	-6320	-219	-496	-329	-329	-399	-549	0
790	0	0	-4485	-8803	-4318	6644	-83	-6560	-48	-40	-73	-3	50	17	0
791	0	0	-3897	-8811	-4914	6354	508	-6862	172	382	164	349	494	485	0
792	0	0	-3300	-8817	-5517	6058	1108	-7167	459	845	374	636	843	917	0
793	0	0	-3258	-8825	-5567	6041	1154	-7196	419	779	415	632	764	791	0
794	0	0	-3525	-8838	-5313	6181	894	-7075	259	504	312	370	566	550	0
795	0	0	-4153	-8838	-4685	6495	266	-6761	-29	118	-62	-27	34	-89	0
796	0	0	-4863	-8828	-3965	6845	-449	-6396	-279	-415	-333	-341	-434	-556	0
797	0	0	-5296	-8815	-3519	7055	-888	-6167	-380	-682	-541	-644	-638	-940	0
798	0	0	-5380	-8809	-3429	7094	-975	-6119	-413	-733	-494	-580	-607	-898	0
799	0	0	-5191	-8772	-3581	6981	-805	-6176	-314	-514	-292	-395	-399	-562	0
800	0	0	-4579	-8788	-4209	6683	-185	-6498	-32	-32	-159	-27	-1	27	0
801	0	0	-3896	-8778	-4882	6337	493	-6830	164	453	197	355	502	490	0
802	0	0	-3482	-8807	-5325	6144	921	-7066	386	721	391	514	797	826	0
803	0	0	-3280	-8832	-5552	6056	1136	-7192	512	820	407	587	863	779	0
804	0	0	-3698	-8850	-5152	6274	727	-7001	242	541	283	325	510	556	0
805	0	0	-4299	-8848	-4549	6573	125	-6698	-85	-15	-65	-42	0	-141	0
806	0	0	-4941	-8852	-3911	6896	-515	-6381	-215	-351	-314	-382	-370	-613	0
807	0	0	-5558	-8854	-3296	7206	-1131	-6075	-537	-812	-578	-698	-735	-993	0
808	0	0	-5416	-8838	-3422	7127	-997	-6130	-419	-671	-477	-541	-624	-857	0
809	0	0	-5325	-8797	-3472	7061	-926	-6134	-389	-496	-318	-436	-320	-576	0
810	0	0	-4601	-8768	-4167	6684	-217	-6467	-40	-91	-93	-67	19	-25	0
811	0	0	-3966	-8755	-4789	6360	411	-6772	211	388	234	353	529	514	0
812	0	0	-3479	-8759	-5280	6119	900	-7019	376	684	413	549	812	814	0
813	0	0	-3358	-8751	-5393	6054	1017	-7072	388	847	494	535	855	777	0
814	0	0	-3686	-8772	-5086	6229	700	-6929	291	527	300	397	496	457	0
815	0	0	-4307	-8809	-4502	6558	97	-6655	17	38	31	-34	48	-56	0
816	0	0	-4910	-8852	-3942	6881	-484	-6397	-277	-355	-368	-376	-409	-694	0
817	0	0	-5420	-8861	-3441	7140	-989	-6151	-424	-743	-432	-628	-651	-861	0
818	0	0	-5457	-8879	-3422	7168	-1017	-6150	-516	-744	-554	-632	-638	-907	0
819	0	0	-5114	-8871	-3757	6992	-678	-6314	-285	-395	-388	-372	-333	-527	0
820	0	0	-4621	-8834	-4213	6727	-204	-6523	-50	-100	-120	-32	-36	-9	0
821	0	0	-3907	-8830	-4923	6368	508	-6876	291	469	184	389	589	463	0
822	0	0	-3538	-8838	-5300	6188	881	-7069	391	675	356	512	750	834	0
823	0	0	-3270	-8828	-5558	6049	1144	-7193	411	880	411	572	812	843	0
824	0	0	-3651	-8828	-5177	6239	763	-7002	209	605	271	318	521	613	0
825	0	0	-4199	-8823	-4624	6511	212	-6723	1	44	-56	-71	54	-106	0
826	0	0	-4865	-8828	-3963	6846	-451	-6395	-184	-366	-316	-329	-347	-583	0
827	0	0	-5372	-8832	-3460	7102	-956	-6146	-463	-729	-446	-614	-585	-900	0
828	0	0	-5341	-8811	-3470	7076	-935	-6140	-380	-710	-535	-519	-644	-861	0
829	0	0	-5203	-8778	-3575	6990	-814	-6176	-308	-467	-413	-322	-389	-535	0
830	0	0	-4453	-8759	-4306	6606	-73	-6532	-64	-5	-42	56	34	-25	0
831	0	0	-3866	-8716	-4850	6291	492	-6783	258	378	232	382	486	537	0
832	0	0	-3323	-8644	-5321	5983	999	-6982	428	766	426	618	803	880	0
833	0	0	-3090	-8572	-5482	5831	1196	-7027	409	830	430	599	783	805	0
834	0	0	-3401	-8466	-5065	5933	832	-6765	279	500	329	341	597	589	0
835	0	0	-3940	-8361	-4421	6150	240	-6391	3	1	-58	-65	-7	-116	0
836	0	0	-4470	-8212	-3742	6341	-364	-5977	-170	-405	-364	-370	-411	-609	0
837	0	0	-4862	-8018	-3156	6440	-853	-5587	-415	-640	-531	-576	-663	-929	0
838	0	0	-4858	-7775	-2917	6316	-970	-5346	-508	-706	-523	-593	-649	-894	0
839	0	0	-4441	-7515	-3074	5978	-683	-5294	-325	-523	-370	-405	-415	-611	0
840	0	0	-3837	-7195	-3358	5516	-239	-5276	-106	-42	-254	-108	3	-141	0
841	0	0	-2941	-6842	-3901	4891	480	-5371	157	279	164	271	360	434	0
842	0	0	-2303	-6514	-4211	4408	954	-5362	360	647	380	568	743	847	0
843	0	0	-2012	-6190	-4178	4101	1083	-5184	362	727	308	537	686	746	0
844	0	0	-2103	-5889	-3786	3996	841	-4837	166	537	186	384	461	370	0
845	0	0	-2625	-5709	-3084	4167	229	-4396	-36	-3	-81	-97	46	-153	0
846	0	0	-3219	-5709	-2490	4464	-364	-4099	-221	-453	-345	-428	-399	-700	0
847	0	0	-3864	-5922	-2058	4893	-903	-3990	-529	-694	-644	-657	-702	-962	0
848	0	0	-3950	-6258	-2308	5104	-821	-4283	-469	-686	-463	-599	-653	-836	0
849	0	0	-4008	-6766	-2758	5387	-625	-4762	-457	-420	-399	-304	-485	-558	1
850	0	0	-3594	-7408	-3814	5501	110	-5611	-91	-48	-67	-29	21	62	0
851	0	0	-3327	-8157	-4830	5742	751	-6493	174	430	217	378	502	589	0
852	0	0	-2976	-8759	-5783	5867	1403	-7271	391	843	446	649	832	975	0
853	0	0	-3183	-9325	-6142	6254	1479	-7733	358	810	448	556	816	937	0
854	0	0	-3537	-9554	-6017	6545	1240	-7785	195	618	240	395	512	554	0
855	0	0	-4131	-9692	-5561	6911	715	-7626	-19	79	-34	11	79	-15	0
856	0	0	-4872	-9787	-4915	7329	21	-7351	-376	-320	-380	-376	-438	-585	0
857	0	0	-5344	-9773	-4429	7558	-457	-7101	-549	-686	-568	-618	-700	-888	0
858	0	0	-5337	-9643	-4306	7490	-515	-6974	-488	-772	-502	-576	-663	-799	0
859	0	0	-4859	-9447	-4588	7153	-135	-7017	-378	-405	-413	-296	-395	-574	0
860	0	0	-4280	-9298	-5018	6789	369	-7158	-93	44	-54	-46	58	65	0
861	0	0	-3670	-9164	-5494	6417	912	-7329	98	467	162	345	529	624	0
862	0	0	-3195	-9057	-5862	6126	1333	-7459	428	799	409	649	830	966	0
863	0	0	-3211	-8978	-5767	6094	1278	-7372	393	849	422	634	795	894	0
864	0	0	-3626	-8943	-5317	6284	845	-7130	281	628	201	376	554	587	0
865	0	0	-4330	-8925	-4595	6627	132	-6760	-48	124	-56	3	77	-40	0
866	0	0	-5011	-8900	-3889	6955	-561	-6394	-306	-269	-320	-356	-391	-599	0
867	0	0	-5523	-8873	-3350	7198	-1086	-6111	-397	-719	-467	-578	-679	-917	0
868	0	0	-5551	-8854	-3303	7202	-1124	-6078	-519	-682	-508	-587	-628	-882	0
869	0	0	-5261	-8844	-3583	7052	-839	-6213	-341	-395	-355	-339	-343	-572	0
870	0	0	-4640	-8828	-4188	6734	-226	-6508	-60	-21	-106	25	34	-11	0
871	0	0	-3841	-8807	-4966	6324	562	-6886	258	440	256	450	593	552	0
872	0	0	-3333	-8784	-5451	6058	1059	-7117	419	801	424	663	828	841	0
873	0	0	-3240	-8761	-5521	6000	1140	-7141	382	849	341	566	803	871	0
874	0	0	-3515	-8739	-5224	6127	854	-6981	314	618	259	419	578	543	0
875	0	0	-4256	-8735	-4479	6495	111	-6607	38	31	-110	-48	147	-205	0
876	0	0	-4898	-8735	-3837	6816	-530	-6286	-215	-399	-258	-329	-372	-614	0
877	0	0	-5494	-8741	-3247	7117	-1123	-5994	-430	-642	-525	-521	-649	-975	0
878	0	0	-5711	-8747	-3036	7229	-1337	-5891	-502	-721	-426	-545	-682	-779	0
879	0	0	-5492	-8737	-3245	7114	-1123	-5991	-310	-420	-403	-397	-349	-589	0
880	0	0	-4912	-8714	-3802	6813	-555	-6258	23	-83	-32	-32	124	3	0
881	0	0	-4347	-8700	-4353	6523	3	-6526	207	432	149	347	483	461	0
882	0	0	-3779	-8687	-4908	6233	564	-6797	521	801	384	597	791	904	0
883	0	0	-3725	-8679	-4954	6202	614	-6816	430	805	442	531	783	828	0
884	0	0	-3991	-8695	-4704	6343	356	-6699	238	494	277	306	469	549	0
885	0	0	-4616	-8695	-4079	6655	-268	-6387	-23	64	-56	-15	9	-81	0
886	0	0	-5232	-8718	-3486	6975	-873	-6102	-250	-327	-327	-442	-395	-624	0
887	0	0	-5818	-8747	-2929	7282	-1444	-5838	-444	-700	-517	-614	-680	-977	0
888	0	0	-5902	-8751	-2849	7326	-1526	-5800	-444	-684	-479	-587	-624	-900	0
889	0	0	-5685	-8757	-3072	7221	-1306	-5914	-296	-533	-310	-444	-440	-570	0
890	0	0	-5145	-8722	-3577	6933	-784	-6149	-34	-21	-83	11	79	64	0
891	0	0	-4548	-8691	-4143	6619	-202	-6417	226	417	230	322	531	549	0
892	0	0	-4076	-8671	-4595	6373	259	-6633	370	694	389	502	818	917	0
893	0	0	-3952	-8644	-4692	6298	370	-6668	473	857	426	597	807	888	0
894	0	0	-4223	-8617	-4394	6420	85	-6505	267	523	298	310	473	587	0
895	0	0	-4794	-8615	-3821	6704	-486	-6218	-71	54	-58	-114	21	-65	0
896	0	0	-5459	-8634	-3175	7046	-1142	-5904	-273	-393	-389	-428	-467	-566	0
897	0	0	-5958	-8648	-2690	7303	-1634	-5669	-430	-754	-496	-622	-680	-828	0
898	0	0	-6068	-8654	-2586	7361	-1741	-5620	-444	-713	-525	-671	-504	-923	0
899	0	0	-5929	-8654	-2725	7291	-1602	-5689	-261	-517	-318	-434	-362	-572	0
900	0	0	-5373	-8634	-3261	7003	-1056	-5947	-38	-120	-29	-54	137	-3	0
901	0	0	-4588	-8607	-4019	6597	-284	-6313	254	444	203	374	514	632	0
902	0	0	-4131	-8600	-4469	6365	169	-6534	444	812	380	578	845	999	0
903	0	0	-3915	-8580	-4665	6247	375	-6622	446	795	343	601	774	882	0
904	0	0	-4162	-8592	-4430	6377	134	-6511	393	574	226	397	653	502	0
905	0	0	-4923	-8607	-3684	6765	-619	-6145	-112	65	-77	-89	36	-19	0
906	0	0	-5377	-8603	-3226	6990	-1075	-5914	-209	-351	-395	-378	-395	-576	0
907	0	0	-5863	-8596	-2733	7229	-1565	-5664	-496	-727	-502	-640	-673	-921	0
908	0	0	-5831	-8603	-2772	7217	-1529	-5687	-469	-723	-583	-535	-665	-929	0
909	0	0	-5539	-8580	-3041	7059	-1249	-5810	-333	-498	-393	-403	-436	-523	0
910	0	0	-4848	-8557	-3709	6702	-569	-6133	-25	-11	-102	50	-25	87	0
911	0	0	-4197	-8536	-4339	6366	71	-6437	194	426	180	308	496	568	0
912	0	0	-3632	-8536	-4904	6084	636	-6720	376	781	380	597	863	905	0
913	0	0	-3471	-8528	-5057	5999	793	-6792	397	830	370	582	873	896	0
914	0	0	-3750	-8534	-4784	6142	517	-6659	320	510	263	304	611	444	0
915	0	0	-4391	-8530	-4139	6460	-126	-6334	-27	46	-131	-23	-60	-73	0
916	0	0	-4865	-8516	-3651	6690	-607	-6083	-223	-405	-413	-356	-424	-665	0
917	0	0	-5374	-8497	-3123	6935	-1125	-5810	-430	-711	-552	-622	-661	-948	0
918	0	0	-5349	-8493	-3144	6921	-1102	-5818	-494	-799	-568	-646	-684	-952	0
919	0	0	-4957	-8462	-3505	6709	-726	-5983	-256	-434	-304	-372	-353	-508	0
920	0	0	-4315	-8431	-4116	6373	-99	-6273	-141	-108	-120	-85	7	-36	0
921	0	0	-3591	-8439	-4848	6015	628	-6643	232	455	195	349	570	609	0
922	0	0	-3154	-8440	-5286	5797	1066	-6863	397	698	310	583	818	882	0
923	0	0	-2941	-8425	-5484	5683	1271	-6954	362	781	331	554	758	841	0
924	0	0	-3224	-8425	-5201	5824	988	-6813	207	506	201	391	498	428	0
925	0	0	-3829	-8417	-4588	6123	379	-6502	-48	29	-56	15	40	-116	0
926	0	0	-4402	-8417	-4015	6409	-193	-6216	-304	-411	-417	-347	-463	-655	0
927	0	0	-4978	-8433	-3455	6705	-761	-5944	-510	-826	-504	-704	-717	-1053	0
928	0	0	-4937	-8444	-3507	6690	-715	-5975	-479	-756	-434	-543	-708	-863	0
929	0	0	-4757	-8448	-3691	6602	-533	-6069	-323	-483	-335	-335	-391	-502	0
930	0	0	-4148	-8433	-4285	6290	68	-6359	-81	-106	-176	-15	38	5	0
931	0	0	-3432	-8404	-4972	5918	770	-6688	314	388	256	471	616	618	0
932	0	0	-3039	-8406	-5367	5722	1164	-6886	281	661	314	566	731	935	0
933	0	0	-2727	-8413	-5686	5570	1479	-7049	401	704	413	605	746	909	0
934	0	0	-3005	-8390	-5385	5697	1190	-6887	242	506	263	393	496	533	0
935	0	0	-3585	-8384	-4799	5984	607	-6591	9	-71	-87	-7	-34	-114	0
936	0	0	-4281	-8413	-4132	6347	-74	-6272	-300	-477	-322	-401	-419	-628	0
937	0	0	-4753	-8398	-3645	6575	-554	-6021	-545	-841	-622	-686	-843	-1051	0
938	0	0	-4739	-8411	-3672	6575	-533	-6041	-450	-677	-527	-535	-632	-896	0
939	0	0	-4478	-8427	-3949	6452	-264	-6188	-325	-599	-292	-380	-432	-603	0
940	0	0	-3913	-8421	-4508	6167	297	-6464	-38	-62	-129	5	81	31	0
941	0	0	-3355	-8433	-5078	5894	861	-6755	155	347	157	393	535	562	0
942	0	0	-2846	-8448	-5602	5647	1378	-7025	389	711	355	647	828	919	0
943	0	0	-2774	-8425	-5651	5599	1438	-7038	450	713	327	572	799	752	0
944	0	0	-3060	-8402	-5342	5731	1141	-6872	263	504	265	345	613	552	0
945	0	0	-3764	-8435	-4671	6099	453	-6553	-34	-42	-188	-65	50	-188	0
946	0	0	-4324	-8460	-4136	6392	-94	-6298	-254	-510	-401	-364	-444	-737	0
947	0	0	-4863	-8483	-3620	6673	-621	-6051	-436	-807	-535	-576	-680	-1010	0
948	0	0	-4959	-8493	-3534	6726	-712	-6013	-545	-799	-609	-626	-690	-993	0
949	0	0	-4602	-8524	-3922	6563	-340	-6223	-281	-483	-374	-277	-457	-564	0
950	0	0	-4074	-8559	-4485	6316	205	-6522	-77	-143	-48	-40	25	38	0
951	0	0	-3395	-8570	-5175	5982	890	-6872	223	360	161	335	564	504	0
952	0	0	-2981	-8570	-5589	5775	1304	-7079	360	626	399	479	808	896	0
953	0	0	-2953	-8586	-5633	5769	1340	-7109	483	671	399	558	892	840	0
954	0	0	-3254	-8594	-5340	5924	1043	-6967	226	388	159	360	428	479	0
955	0	0	-3820	-8596	-4776	6208	478	-6686	73	-21	-54	-25	85	-81	0
956	0	0	-4703	-8592	-3889	6647	-407	-6240	-287	-673	-401	-498	-496	-787	0
957	0	0	-5166	-8578	-3412	6872	-877	-5995	-481	-882	-539	-609	-758	-999	0
958	0	0	-5333	-8570	-3237	6951	-1048	-5903	-549	-847	-593	-593	-715	-1010	0
959	0	0	-5119	-8568	-3449	6843	-835	-6008	-337	-632	-417	-430	-473	-698	0
960	0	0	-4539	-8541	-4002	6540	-268	-6271	17	-168	-50	-31	93	-17	0
961	0	0	-4010	-8563	-4553	6286	271	-6558	178	240	199	267	450	593	0
962	0	0	-3544	-8572	-5028	6058	742	-6800	486	601	391	591	857	958	0
963	0	0	-3547	-8567	-5020	6057	736	-6793	422	599	349	527	721	855	0
964	0	0	-3783	-8551	-4768	6167	492	-6659	292	405	240	353	556	502	0
965	0	0	-4474	-8551	-4077	6512	-198	-6314	-42	-149	-100	-161	-25	-164	0
966	0	0	-5157	-8534	-3377	6845	-890	-5955	-355	-630	-337	-444	-599	-750	0
967	0	0	-5690	-8528	-2838	7109	-1426	-5683	-455	-904	-488	-556	-807	-1037	0
968	0	0	-5793	-8530	-2737	7161	-1528	-5633	-519	-876	-483	-665	-810	-999	0
969	0	0	-5560	-8532	-2972	7046	-1294	-5752	-337	-661	-360	-368	-490	-636	0
970	0	0	-4984	-8528	-3544	6756	-720	-6036	-44	-153	-126	-29	-5	-40	0
971	0	0	-4398	-8524	-4126	6461	-136	-6325	254	289	93	302	481	500	0
972	0	0	-3985	-8499	-4514	6242	264	-6506	469	613	389	527	810	958	0
973	0	0	-4023	-8485	-4462	6254	219	-6473	399	525	345	512	723	861	0
974	0	0	-4301	-8454	-4153	6377	-74	-6303	205	374	223	217	477	485	0
975	0	0	-4885	-8396	-3511	6640	-687	-5953	-50	-155	-34	-135	-44	-129	0
976	0	0	-5619	-8369	-2750	6994	-1434	-5559	-291	-642	-434	-552	-537	-836	0
977	0	0	-6181	-8355	-2174	7268	-2003	-5264	-541	-917	-576	-655	-777	-1078	0
978	0	0	-6291	-8343	-2052	7317	-2119	-5197	-576	-904	-552	-682	-774	-1070	0
979	0	0	-6028	-8340	-2312	7184	-1858	-5326	-300	-634	-389	-448	-523	-624	0
980	0	0	-5432	-8343	-2911	6887	-1260	-5627	-114	-137	-120	-131	62	-122	0
981	0	0	-4772	-8353	-3581	6562	-595	-5967	195	252	122	236	374	523	0
982	0	0	-4281	-8353	-4072	6317	-104	-6212	343	593	351	552	826	822	0
983	0	0	-4169	-8359	-4190	6264	10	-6274	424	605	341	459	754	845	0
984	0	0	-4495	-8349	-3854	6422	-320	-6101	228	395	182	291	570	438	0
985	0	0	-5117	-8345	-3228	6731	-944	-5786	-110	-116	-110	-176	-106	-259	0
986	0	0	-5763	-8349	-2586	7056	-1588	-5467	-302	-531	-351	-467	-510	-764	0
987	0	0	-6257	-8328	-2071	7292	-2093	-5199	-481	-979	-549	-684	-836	-1144	0
988	0	0	-6288	-8295	-2007	7291	-2140	-5151	-519	-843	-607	-622	-797	-1103	0
989	0	0	-5917	-8276	-2359	7096	-1779	-5317	-329	-611	-364	-469	-438	-750	0
990	0	0	-5338	-8246	-2908	6792	-1215	-5577	-112	-201	-141	-83	-11	-120	0
991	0	0	-4631	-8260	-3629	6445	-501	-5944	263	331	201	281	525	642	0
992	0	0	-4167	-8223	-4056	6195	-55	-6139	372	682	364	566	785	977	0
993	0	0	-4200	-8229	-4029	6214	-85	-6129	426	723	302	525	832	977	0
994	0	0	-4485	-8219	-3734	6352	-375	-5976	230	452	129	358	523	533	0
995	0	0	-5157	-8231	-3074	6694	-1041	-5652	-44	-75	-98	-95	34	-85	0
996	0	0	-5889	-8217	-2328	7053	-1780	-5272	-444	-655	-465	-543	-535	-888	0
997	0	0	-6323	-8233	-1910	7278	-2206	-5071	-568	-787	-504	-710	-735	-1067	0
998	0	0	-6387	-8210	-1823	7298	-2282	-5016	-550	-857	-517	-636	-721	-987	0
999	0	0	-5935	-8208	-2273	7071	-1831	-5240	-355	-547	-409	-444	-436	-665	0
1000	0	0	-5294	-8194	-2900	6744	-1197	-5547	17	-50	-64	-52	89	87	0
1001	0	0	-4644	-8184	-3540	6414	-552	-5862	226	376	141	343	506	756	0
1002	0	0	-4068	-8167	-4099	6117	15	-6133	384	700	405	570	871	1086	0
1003	0	0	-3842	-8148	-4306	5995	232	-6227	492	762	376	620	892	1088	0
1004	0	0	-4242	-8149	-3907	6195	-167	-6028	283	519	221	362	613	659	0
1005	0	0	-4869	-8159	-3290	6514	-789	-5724	-71	-50	-106	-176	-21	-124	0
1006	0	0	-5645	-8163	-2518	6904	-1563	-5340	-316	-485	-426	-415	-517	-721	0
1007	0	0	-6216	-8169	-1953	7192	-2131	-5061	-477	-797	-644	-702	-808	-1039	0
1008	0	0	-6278	-8148	-1870	7213	-2204	-5009	-500	-793	-527	-568	-692	-1004	0
1009	0	0	-6102	-8113	-2011	7107	-2045	-5062	-415	-564	-469	-401	-428	-653	0
1010	0	0	-5436	-8107	-2671	6771	-1382	-5389	-25	1	-98	42	98	98	0
1011	0	0	-4875	-8085	-3210	6480	-832	-5647	242	422	164	325	582	752	0
1012	0	0	-4235	-8070	-3835	6152	-200	-5952	486	807	463	582	956	1148	0
1013	0	0	-4107	-8047	-3940	6077	-83	-5993	461	915	415	605	960	1146	0
1014	0	0	-4359	-8052	-3693	6205	-333	-5872	242	587	292	327	589	744	0
1015	0	0	-4961	-8066	-3105	6513	-928	-5585	21	81	-34	-102	17	-81	0
1016	0	0	-5630	-8062	-2432	6846	-1599	-5247	-327	-426	-333	-446	-549	-795	0
1017	0	0	-6090	-8066	-1976	7078	-2057	-5021	-485	-766	-547	-661	-826	-1204	0
1018	0	0	-6127	-8068	-1941	7097	-2093	-5004	-508	-764	-543	-562	-793	-1084	0
1019	0	0	-5871	-8070	-2199	6970	-1836	-5134	-308	-510	-306	-358	-469	-663	0
1020	0	0	-5221	-8099	-2878	6660	-1171	-5488	9	-85	-25	-110	77	50	0
1021	0	0	-4586	-8122	-3536	6354	-525	-5829	240	459	258	329	616	783	0
1022	0	0	-4059	-8134	-4075	6096	8	-6104	455	801	444	603	931	1165	0
1023	0	0	-3992	-8124	-4132	6058	70	-6128	401	838	471	519	898	1212	0
1024	0	0	-4340	-8111	-3771	6225	-284	-5941	304	473	281	283	628	576	0
1025	0	0	-4941	-8105	-3164	6523	-888	-5634	-50	75	-60	-85	29	-75	0
1026	0	0	-5653	-8066	-2413	6859	-1620	-5239	-337	-473	-343	-486	-517	-789	0
1027	0	0	-6128	-8066	-1938	7097	-2095	-5002	-483	-820	-552	-737	-816	-1158	0
1028	0	0	-6174	-8049	-1875	7111	-2149	-4962	-510	-752	-568	-583	-797	-1034	0
1029	0	0	-5853	-8039	-2186	6946	-1833	-5112	-337	-545	-409	-436	-483	-733	0
1030	0	0	-5191	-8029	-2838	6610	-1176	-5433	-42	-98	-65	-75	108	-1	0
1031	0	0	-4536	-8033	-3497	6284	-519	-5765	203	473	112	401	578	756	0
1032	0	0	-3981	-8014	-4033	5997	26	-6023	430	675	419	580	902	1160	0
1033	0	0	-3843	-8000	-4157	5921	157	-6078	452	830	420	531	999	1065	0
1034	0	0	-4216	-8014	-3798	6115	-209	-5906	331	488	197	422	585	702	0
1035	0	0	-4811	-8019	-3208	6415	-801	-5613	-9	-3	-38	-141	56	-149	0
1036	0	0	-5467	-8023	-2556	6745	-1455	-5289	-265	-457	-300	-413	-481	-748	0
1037	0	0	-5909	-7988	-2079	6948	-1915	-5033	-467	-820	-547	-700	-760	-1202	0
1038	0	0	-5870	-7990	-2120	6930	-1875	-5055	-496	-723	-502	-607	-733	-1063	0
1039	0	0	-5550	-7988	-2438	6769	-1556	-5213	-318	-494	-347	-380	-479	-682	0
1040	0	0	-4885	-8000	-3115	6442	-885	-5557	-69	-42	-89	19	97	-1	0
1041	0	0	-4227	-7996	-3769	6111	-229	-5882	172	422	190	353	566	737	0
1042	0	0	-3583	-7990	-4407	5786	412	-6198	407	841	413	640	940	1136	0
1043	0	0	-3576	-7983	-4407	5779	415	-6195	382	776	364	535	880	1109	0
1044	0	0	-3763	-7990	-4227	5876	232	-6108	300	469	285	341	601	624	0
1045	0	0	-4469	-7990	-3521	6229	-474	-5755	3	-104	-46	-184	-5	-234	0
1046	0	0	-5168	-8004	-2836	6586	-1166	-5420	-364	-552	-386	-455	-537	-958	0
1047	0	0	-5665	-8002	-2337	6833	-1664	-5169	-424	-911	-475	-675	-840	-1385	0
1048	0	0	-5793	-8004	-2211	6898	-1791	-5107	-550	-799	-537	-649	-795	-1165	0
1049	0	0	-5349	-7981	-2632	6665	-1358	-5306	-327	-552	-337	-411	-525	-744	0
1050	0	0	-4782	-7983	-3201	6382	-790	-5592	-60	-79	-122	-1	1	-7	0
1051	0	0	-4074	-7957	-3883	6015	-95	-5920	159	463	190	382	628	680	0
1052	0	0	-3605	-7938	-4333	5771	364	-6135	329	725	420	570	843	1103	0
1053	0	0	-3480	-7922	-4442	5701	481	-6182	331	748	294	574	849	968	0
1054	0	0	-3882	-7915	-4033	5898	75	-5974	267	380	143	372	430	514	0
1055	0	0	-4431	-7919	-3488	6175	-471	-5703	-31	-69	-143	-110	-64	-281	0
1056	0	0	-5077	-7919	-2842	6498	-1117	-5380	-314	-529	-368	-438	-591	-869	0
1057	0	0	-5570	-7921	-2351	6745	-1609	-5136	-587	-863	-574	-686	-929	-1361	0
1058	0	0	-5611	-7940	-2329	6775	-1641	-5134	-560	-744	-582	-554	-878	-1179	0
1059	0	0	-5370	-7938	-2568	6654	-1401	-5253	-376	-554	-422	-444	-539	-737	0
1060	0	0	-4672	-7944	-3272	6308	-700	-5608	-75	-52	-159	-1	-29	-100	0
1061	0	0	-4018	-7934	-3916	5976	-51	-5925	242	399	188	389	591	690	0
1062	0	0	-3404	-7930	-4526	5667	561	-6228	395	750	362	634	882	1032	0
1063	0	0	-3349	-7917	-4568	5633	609	-6242	403	741	356	570	867	1030	0
1064	0	0	-3570	-7915	-4345	5742	387	-6130	271	469	234	308	562	576	0
1065	0	0	-4214	-7905	-3691	6059	-261	-5798	-42	-48	-162	-89	-67	-261	0
1066	0	0	-4860	-7876	-3016	6368	-922	-5446	-322	-488	-477	-465	-566	-1001	0
1067	0	0	-5333	-7872	-2539	6602	-1397	-5205	-593	-787	-613	-694	-904	-1303	0
1068	0	0	-5321	-7839	-2518	6580	-1401	-5178	-578	-764	-583	-611	-874	-1189	0
1069	0	0	-5015	-7820	-2805	6417	-1105	-5312	-442	-576	-430	-539	-492	-810	0
1070	0	0	-4213	-7792	-3579	6002	-317	-5685	-32	-52	-100	-5	31	-13	0
1071	0	0	-3603	-7777	-4174	5690	285	-5975	223	382	159	360	552	704	0
1072	0	0	-3020	-7800	-4780	5410	880	-6290	432	731	353	614	876	999	0
1073	0	0	-2939	-7781	-4842	5360	951	-6311	372	799	329	634	865	1041	0
1074	0	0	-3227	-7754	-4527	5490	650	-6140	211	504	83	393	525	535	0
1075	0	0	-3839	-7748	-3909	5793	35	-5828	-11	-48	-106	-69	-93	-170	0
1076	0	0	-4534	-7752	-3218	6143	-658	-5485	-397	-512	-368	-430	-605	-923	0
1077	0	0	-5003	-7728	-2725	6365	-1139	-5226	-560	-832	-611	-700	-964	-1241	0
1078	0	0	-5000	-7721	-2721	6360	-1139	-5221	-531	-805	-531	-620	-843	-1216	0
1079	0	0	-4615	-7717	-3102	6166	-756	-5409	-339	-578	-434	-349	-611	-781	0
1080	0	0	-3989	-7748	-3759	5868	-115	-5753	-44	-60	-75	-9	60	-50	0
1081	0	0	-3352	-7730	-4378	5541	513	-6054	217	378	188	347	576	558	0
1082	0	0	-2815	-7713	-4898	5264	1041	-6305	430	731	360	587	803	1150	0
1083	0	0	-2753	-7680	-4927	5216	1087	-6303	426	733	345	523	841	1022	0
1084	0	0	-3065	-7639	-4574	5352	754	-6106	259	459	197	331	483	583	0
1085	0	0	-3620	-7579	-3959	5599	169	-5769	-87	-15	-50	-166	-73	-192	0
1086	0	0	-4334	-7569	-3235	5951	-549	-5402	-360	-564	-384	-407	-682	-909	0
1087	0	0	-4807	-7538	-2731	6172	-1038	-5134	-547	-830	-562	-677	-880	-1332	0
1088	0	0	-4852	-7511	-2659	6181	-1096	-5085	-521	-851	-543	-562	-892	-1198	0
1089	0	0	-4635	-7525	-2890	6080	-872	-5207	-362	-560	-409	-382	-599	-799	0
1090	0	0	-4014	-7519	-3505	5766	-254	-5512	-85	-116	-93	-56	-36	-85	0
1091	0	0	-3455	-7550	-4095	5502	320	-5822	217	403	215	376	562	669	0
1092	0	0	-3003	-7581	-4578	5292	787	-6079	304	737	347	459	861	925	0
1093	0	0	-2928	-7564	-4636	5246	854	-6100	432	785	339	570	890	971	0
1094	0	0	-3253	-7548	-4295	5400	521	-5921	250	409	188	275	453	508	0
1095	0	0	-3882	-7525	-3643	5703	-119	-5584	-108	36	-83	-137	-9	-343	0
1096	0	0	-4615	-7540	-2925	6077	-845	-5232	-386	-636	-384	-502	-636	-1028	0
1097	0	0	-5106	-7523	-2417	6314	-1344	-4970	-537	-857	-477	-684	-890	-1400	0
1098	0	0	-5207	-7498	-2291	6352	-1458	-4894	-607	-779	-550	-682	-832	-1266	0
1099	0	0	-4872	-7463	-2591	6167	-1140	-5027	-399	-601	-353	-498	-527	-876	0
1100	0	0	-4298	-7467	-3169	5882	-564	-5318	-44	-83	-85	-19	-27	-110	0
1101	0	0	-3686	-7480	-3794	5583	54	-5637	166	417	232	356	485	620	0
1102	0	0	-3231	-7467	-4236	5349	502	-5851	337	708	347	558	873	993	0
1103	0	0	-3118	-7486	-4368	5302	625	-5927	452	845	415	585	907	1022	0
1104	0	0	-3510	-7467	-3957	5488	223	-5712	246	469	172	314	502	465	0
1105	0	0	-4142	-7453	-3311	5797	-415	-5382	0	-79	13	-104	-50	-261	0
1106	0	0	-4875	-7492	-2617	6183	-1129	-5054	-382	-550	-407	-469	-700	-979	0
1107	0	0	-5471	-7556	-2085	6513	-1693	-4820	-572	-896	-549	-702	-950	-1340	0
1108	0	0	-5490	-7579	-2089	6534	-1700	-4834	-533	-770	-537	-634	-869	-1220	0
1109	0	0	-5226	-7602	-2376	6414	-1425	-4989	-389	-657	-401	-455	-692	-836	0
1110	0	0	-4594	-7630	-3036	6112	-779	-5333	-42	-40	-131	-1	-7	-85	0
1111	0	0	-4002	-7676	-3674	5839	-164	-5675	215	331	254	308	533	618	0
1112	0	0	-3418	-7678	-4260	5548	421	-5969	440	706	453	655	857	1039	0
1113	0	0	-3354	-7697	-4343	5525	494	-6020	428	774	442	599	898	1008	0
1114	0	0	-3727	-7713	-3986	5720	129	-5849	265	506	190	302	516	552	0
1115	0	0	-4326	-7707	-3381	6016	-472	-5544	-50	-25	-44	-100	-106	-240	0
1116	0	0	-5058	-7713	-2655	6385	-1201	-5184	-362	-626	-337	-481	-677	-915	0
1117	0	0	-5603	-7692	-2089	6647	-1757	-4890	-589	-888	-492	-739	-970	-1375	0
1118	0	0	-5682	-7701	-2019	6691	-1831	-4860	-582	-799	-405	-677	-857	-1156	0
1119	0	0	-5294	-7674	-2380	6484	-1457	-5027	-358	-611	-374	-453	-636	-853	0
1120	0	0	-4762	-7672	-2910	6217	-926	-5291	-108	-161	-15	-60	-25	-40	0
1121	0	0	-4146	-7651	-3505	5898	-320	-5578	143	331	199	333	500	613	0
1122	0	0	-3599	-7649	-4050	5624	225	-5849	415	684	411	506	797	1162	0
1123	0	0	-3478	-7631	-4153	5554	337	-5892	488	770	506	506	876	1103	0
1124	0	0	-3991	-7618	-3627	5804	-182	-5622	203	442	240	265	517	552	0
1125	0	0	-4633	-7608	-2975	6120	-829	-5291	-147	-27	-7	-211	-60	-240	0
1126	0	0	-5377	-7600	-2223	6488	-1577	-4911	-384	-535	-356	-498	-616	-927	0
1127	0	0	-5950	-7600	-1650	6775	-2150	-4625	-578	-789	-471	-669	-886	-1313	0
1128	0	0	-6004	-7610	-1606	6807	-2199	-4608	-552	-851	-463	-713	-867	-1179	0
1129	0	0	-5616	-7598	-1982	6607	-1817	-4790	-347	-545	-323	-450	-601	-768	0
1130	0	0	-5117	-7602	-2485	6359	-1316	-5043	-60	-95	-5	-98	17	-54	0
1131	0	0	-4553	-7591	-3038	6072	-757	-5314	170	401	207	261	496	620	0
1132	0	0	-4188	-7612	-3424	5900	-382	-5518	424	801	397	566	880	1134	0
1133	0	0	-4268	-7608	-3340	5938	-464	-5474	391	752	355	583	834	1037	0
1134	0	0	-4608	-7597	-2989	6102	-809	-5293	195	506	306	176	545	626	0
1135	0	0	-5164	-7600	-2436	6382	-1364	-5018	-36	9	-25	-141	-9	-157	0
1136	0	0	-5741	-7616	-1875	6678	-1933	-4745	-312	-514	-349	-492	-580	-873	0
1137	0	0	-6095	-7610	-1515	6852	-2290	-4562	-508	-828	-422	-686	-855	-1226	0
1138	0	0	-6206	-7606	-1400	6906	-2403	-4503	-560	-748	-450	-677	-861	-1152	0
1139	0	0	-5905	-7614	-1709	6759	-2098	-4661	-358	-560	-236	-432	-547	-754	0
1140	0	0	-5331	-7614	-2283	6472	-1524	-4948	-44	-3	3	-38	73	25	0
1141	0	0	-4863	-7637	-2774	6250	-1044	-5205	203	440	201	310	601	644	0
1142	0	0	-4247	-7622	-3375	5934	-436	-5498	457	845	452	609	878	1148	0
1143	0	0	-4103	-7637	-3534	5870	-284	-5585	481	859	452	545	925	1076	0
1144	0	0	-4390	-7606	-3216	5998	-587	-5411	246	523	242	370	582	595	0
1145	0	0	-4947	-7604	-2657	6275	-1145	-5130	-3	64	-120	-89	21	-203	0
1146	0	0	-5529	-7589	-2060	6559	-1734	-4824	-325	-467	-368	-446	-508	-824	0
1147	0	0	-5932	-7579	-1647	6755	-2142	-4613	-471	-774	-492	-634	-857	-1243	0
1148	0	0	-5942	-7573	-1631	6757	-2155	-4602	-428	-725	-374	-554	-776	-1086	0
1149	0	0	-5624	-7571	-1947	6597	-1838	-4759	-436	-424	-355	-483	-504	-754	0
1150	0	0	-4922	-7558	-2636	6240	-1143	-5097	-15	29	-98	-3	81	29	0
1151	0	0	-4270	-7550	-3280	5910	-495	-5415	256	438	230	325	605	741	0
1152	0	0	-3663	-7531	-3868	5597	102	-5699	413	808	409	649	871	1162	0
1153	0	0	-3438	-7488	-4050	5463	306	-5769	413	774	391	560	925	1080	0
1154	0	0	-3654	-7469	-3815	5561	80	-5642	256	541	199	368	550	566	0
1155	0	0	-4210	-7401	-3191	5805	-509	-5296	-42	5	-114	-93	-95	-178	0
1156	0	0	-4753	-7302	-2549	6027	-1102	-4925	-347	-516	-378	-413	-599	-878	0
1157	0	0	-5106	-7203	-2097	6154	-1504	-4650	-562	-787	-545	-646	-878	-1222	0
1158	0	0	-5060	-7071	-2011	6065	-1524	-4541	-457	-812	-535	-599	-787	-1136	0
1159	0	0	-4501	-6933	-2432	5717	-1034	-4682	-310	-469	-304	-323	-490	-706	0
1160	0	0	-3798	-6729	-2931	5263	-433	-4830	-91	-17	-170	50	25	-5	0
1161	0	0	-2811	-6495	-3684	4653	436	-5089	190	517	120	413	582	574	0
1162	0	0	-2071	-6240	-4169	4155	1049	-5204	391	787	366	657	971	1164	0
1163	0	0	-1793	-5944	-4151	3868	1179	-5047	327	768	283	502	834	970	0
1164	0	0	-1836	-5622	-3786	3729	975	-4704	228	508	256	275	554	597	0
1165	0	0	-2420	-5331	-2911	3875	245	-4121	-60	-75	-143	-75	-69	-205	0
1166	0	0	-2796	-4999	-2203	3897	-296	-3601	-263	-496	-399	-438	-580	-867	0
1167	0	0	-3135	-4687	-1552	3911	-791	-3119	-453	-791	-578	-566	-948	-1239	0
1168	0	0	-2960	-4494	-1534	3727	-713	-3014	-386	-840	-562	-566	-865	-1171	0
1169	0	0	-2592	-4491	-1899	3541	-346	-3195	-273	-485	-453	-331	-502	-824	0
1170	0	0	-1982	-4663	-2681	3322	349	-3672	-62	-102	-108	13	-13	-54	0
1171	0	0	-1426	-4927	-3501	3176	1037	-4214	166	347	79	388	420	516	0
1172	0	0	-1129	-5433	-4304	3281	1587	-4868	389	750	358	644	822	1072	1
1173	0	0	-1510	-6070	-4560	3790	1525	-5315	256	760	281	601	791	991	0
1174	0	0	-2184	-6834	-4650	4509	1233	-5742	190	444	195	310	490	492	0
1175	0	0	-3094	-7445	-4351	5269	628	-5898	-128	17	-108	-56	-38	-246	0
1176	0	0	-4039	-8021	-3982	6030	-28	-6001	-424	-494	-370	-461	-651	-921	0
1177	103	0	-4666	-8266	-3600	6466	-533	-5933	-560	-822	-510	-677	-843	-1350	0
1178	103	0	-4738	-8406	-3668	6572	-535	-6037	-603	-671	-465	-636	-766	-1222	0
1179	103	0	-4512	-8479	-3967	6495	-272	-6223	-380	-508	-475	-347	-550	-863	0
1180	103	0	-3900	-8460	-4560	6180	330	-6510	-32	-69	-95	-5	25	-133	0
1181	103	0	-3249	-8355	-5106	5802	928	-6730	213	448	238	370	514	560	0
1182	103	0	-2592	-8134	-5542	5363	1475	-6838	405	735	397	568	853	950	0
1183	103	0	-2396	-7967	-5571	5181	1587	-6769	432	797	382	583	861	886	0
1184	103	0	-2813	-7812	-4999	5312	1093	-6405	172	368	201	285	413	444	0
1185	103	0	-3203	-7701	-4498	5452	647	-6099	-3	32	-17	1	-69	-263	0
1186	103	0	-4005	-7661	-3656	5833	-174	-5658	-368	-500	-281	-395	-535	-983	0
1187	103	0	-4483	-7598	-3115	6040	-684	-5356	-527	-843	-494	-642	-876	-1233	0
1188	103	0	-4530	-7552	-3022	6041	-754	-5287	-463	-772	-516	-566	-801	-1156	0
1189	103	0	-4120	-7501	-3381	5810	-369	-5441	-312	-496	-327	-312	-485	-729	0
1190	103	0	-3533	-7461	-3928	5497	197	-5694	-38	-19	-95	-7	19	-11	0
1191	103	0	-2949	-7447	-4498	5198	774	-5972	219	419	223	294	597	516	0
1192	103	0	-2438	-7437	-4999	4937	1280	-6218	337	791	335	587	828	950	0
1193	103	0	-2452	-7449	-4997	4950	1272	-6223	389	785	403	556	838	960	0
1194	103	0	-2819	-7445	-4626	5132	903	-6035	261	382	306	327	498	545	0
1195	103	0	-3543	-7469	-3926	5506	191	-5697	-108	-27	-3	-120	-58	-240	0
1196	103	0	-4204	-7467	-3263	5835	-470	-5365	-322	-529	-372	-475	-533	-913	0
1197	103	0	-4763	-7447	-2684	6105	-1039	-5065	-510	-814	-488	-665	-824	-1233	0
1198	103	0	-4774	-7418	-2644	6096	-1065	-5031	-444	-727	-368	-591	-692	-1055	0
1199	103	0	-4643	-7399	-2756	6021	-943	-5077	-345	-620	-358	-436	-609	-743	0
1200	103	0	-4047	-7368	-3321	5707	-363	-5344	-3	-25	-9	15	15	15	0
1201	103	0	-3560	-7372	-3812	5466	126	-5592	250	388	283	318	514	593	0
1202	103	0	-3122	-7397	-4275	5259	576	-5836	376	748	380	562	774	909	0
1203	103	0	-3047	-7379	-4332	5213	642	-5855	444	781	389	560	865	956	0
1204	103	0	-3348	-7375	-4027	5361	339	-5701	207	401	215	316	434	506	0
1205	103	0	-3823	-7375	-3552	5599	-135	-5463	-32	-65	0	-157	-36	-174	0
1206	103	0	-4386	-7377	-2991	5881	-697	-5184	-341	-498	-312	-424	-550	-917	0
1207	103	0	-4846	-7385	-2539	6115	-1153	-4962	-485	-824	-399	-597	-884	-1212	0
1208	103	0	-4953	-7399	-2446	6176	-1253	-4922	-506	-756	-376	-556	-855	-1127	0
1209	103	0	-4648	-7414	-2766	6031	-941	-5090	-374	-529	-314	-391	-539	-746	0
1210	103	0	-3923	-7397	-3474	5660	-224	-5435	-64	-32	7	-9	56	97	0
1211	103	0	-3372	-7381	-4009	5376	318	-5695	240	448	265	444	494	640	0
1212	103	0	-3018	-7373	-4355	5195	668	-5864	378	799	399	457	905	1043	0
1213	103	0	-3026	-7354	-4328	5190	651	-5841	407	851	372	574	909	1078	0
1214	103	0	-3521	-7335	-3814	5428	146	-5574	116	479	225	230	545	587	0
1215	103	0	-4206	-7323	-3117	5764	-544	-5220	-151	0	-42	-110	-1	-194	0
1216	103	0	-4893	-7304	-2411	6098	-1241	-4857	-374	-506	-265	-492	-494	-841	0
1217	103	0	-5340	-7280	-1940	6310	-1700	-4610	-517	-793	-430	-603	-818	-1111	0
1218	103	0	-5415	-7236	-1821	6325	-1797	-4528	-525	-756	-506	-653	-733	-1125	0
1219	103	0	-5085	-7228	-2143	6156	-1471	-4685	-263	-562	-294	-440	-492	-717	0
1220	103	0	-4503	-7234	-2731	5868	-886	-4982	-13	-1	11	-67	162	56	0
1221	103	0	-3936	-7243	-3307	5589	-314	-5275	310	502	252	401	644	783	0
1222	103	0	-3505	-7251	-3746	5378	120	-5498	455	847	475	607	931	1129	0
1223	103	0	-3531	-7275	-3744	5403	106	-5509	452	807	448	560	927	1090	0
1224	103	0	-3833	-7259	-3426	5546	-203	-5342	275	570	372	384	576	805	0
1225	103	0	-4472	-7238	-2766	5855	-853	-5002	-15	64	48	-135	36	-75	0
1226	103	0	-5100	-7222	-2122	6161	-1489	-4672	-275	-358	-209	-397	-432	-657	0
1227	103	0	-5692	-7187	-1495	6439	-2098	-4341	-500	-700	-415	-634	-741	-1150	0
1228	103	0	-5742	-7185	-1443	6463	-2149	-4314	-419	-653	-329	-599	-630	-1022	0
1229	103	0	-5548	-7193	-1645	6370	-1951	-4419	-199	-438	-221	-360	-389	-583	0
1230	103	0	-5042	-7197	-2155	6119	-1443	-4676	1	50	-5	46	104	135	0
1231	103	0	-4433	-7199	-2766	5816	-833	-4982	252	535	300	333	688	764	0
1232	103	0	-3985	-7197	-3212	5591	-386	-5204	506	814	463	541	991	1187	0
1233	103	0	-3916	-7179	-3263	5547	-326	-5221	405	803	500	539	894	1115	0
1234	103	0	-4323	-7176	-2853	5749	-735	-5014	312	640	275	304	647	733	0
1235	103	0	-4883	-7160	-2277	6021	-1303	-4718	-34	162	-1	-126	114	-34	0
1236	103	0	-5597	-7174	-1577	6385	-2010	-4375	-407	-378	-312	-461	-485	-727	0
1237	103	0	-6017	-7181	-1164	6599	-2426	-4172	-531	-624	-452	-611	-766	-1055	0
1238	103	0	-5994	-7156	-1162	6575	-2416	-4159	-452	-595	-358	-547	-603	-923	0
1239	103	0	-5582	-7139	-1557	6360	-2012	-4348	-327	-405	-265	-388	-411	-566	0
1240	103	0	-4984	-7143	-2159	6063	-1412	-4651	-17	56	71	27	83	133	0
1241	103	0	-4405	-7119	-2714	5762	-845	-4916	263	550	283	347	585	781	0
1242	103	0	-3826	-7110	-3284	5468	-271	-5197	527	855	475	578	880	1216	0
1243	103	0	-3742	-7102	-3360	5422	-191	-5231	453	853	479	560	938	1121	0
1244	103	0	-4070	-7092	-3022	5581	-524	-5057	271	562	345	308	580	669	0
1245	103	0	-4753	-7096	-2343	5924	-1205	-4719	-100	7	-64	-98	-25	-180	0
1246	103	0	-5314	-7110	-1796	6212	-1759	-4453	-329	-393	-252	-399	-488	-702	0
1247	103	0	-5805	-7104	-1299	6454	-2253	-4201	-502	-702	-452	-622	-791	-1140	0
1248	103	0	-5855	-7092	-1237	6473	-2309	-4164	-461	-657	-432	-510	-793	-977	0
1249	103	0	-5461	-7073	-1612	6267	-1924	-4342	-335	-419	-314	-376	-424	-609	0
1250	103	0	-4935	-7084	-2149	6009	-1393	-4616	-54	91	-65	116	98	87	0
1251	103	0	-4248	-7061	-2813	5654	-717	-4937	219	517	263	345	582	762	0
1252	103	0	-3682	-7061	-3379	5371	-151	-5220	500	869	488	651	1020	1162	0
1253	103	0	-3593	-7048	-3455	5320	-69	-5251	351	808	434	556	779	1123	0
1254	103	0	-3870	-7034	-3164	5452	-353	-5099	256	578	259	329	554	667	0
1255	103	0	-4507	-7013	-2506	5760	-1000	-4759	-91	29	-67	-108	-17	-194	0
1256	103	0	-5131	-7003	-1872	6067	-1629	-4437	-327	-422	-329	-479	-514	-841	0
1257	103	0	-5698	-7013	-1315	6355	-2191	-4164	-461	-723	-382	-583	-776	-1115	0
1258	103	0	-5686	-7007	-1321	6346	-2182	-4164	-415	-667	-397	-582	-750	-1045	0
1259	103	0	-5438	-7015	-1577	6226	-1930	-4296	-289	-477	-258	-285	-461	-700	0
1260	103	0	-4807	-6999	-2192	5903	-1307	-4595	-42	-42	19	-13	54	29	0
1261	103	0	-4172	-7016	-2844	5594	-664	-4930	277	488	228	417	549	739	0
1262	103	0	-3546	-7034	-3488	5290	-29	-5261	403	873	467	667	841	1171	0
1263	103	0	-3459	-7028	-3569	5243	55	-5298	349	795	512	558	874	973	0
1264	103	0	-3750	-7049	-3299	5399	-225	-5174	252	595	197	304	533	504	0
1265	103	0	-4384	-7065	-2681	5724	-851	-4873	-73	62	3	-64	-73	-223	0
1266	103	0	-4929	-7090	-2161	6009	-1384	-4625	-308	-436	-364	-386	-560	-923	0
1267	103	0	-5279	-7079	-1800	6179	-1739	-4439	-583	-655	-483	-613	-828	-1243	0
1268	103	0	-5227	-7106	-1879	6166	-1674	-4492	-467	-690	-459	-558	-756	-1154	0
1269	103	0	-4916	-7094	-2178	6005	-1369	-4636	-368	-475	-374	-393	-616	-785	0
1270	103	0	-4227	-7117	-2890	5672	-668	-5003	-89	-62	29	0	-17	-91	0
1271	103	0	-3647	-7139	-3492	5393	-77	-5315	217	450	258	403	486	634	0
1272	103	0	-3073	-7162	-4089	5117	508	-5625	358	812	496	613	754	1099	0
1273	103	0	-3108	-7160	-4052	5134	472	-5606	285	841	362	521	797	894	0
1274	103	0	-3356	-7162	-3806	5259	225	-5484	176	533	256	228	455	516	0
1275	103	0	-4016	-7207	-3191	5611	-412	-5199	-106	73	-32	-1	-93	-161	0
1276	103	0	-4613	-7228	-2615	5920	-999	-4921	-362	-506	-364	-438	-634	-942	0
1277	103	0	-5067	-7220	-2153	6143	-1457	-4686	-547	-638	-531	-539	-832	-1193	0
1278	103	0	-5121	-7212	-2091	6166	-1515	-4651	-525	-729	-461	-582	-803	-1109	0
1279	103	0	-4726	-7253	-2527	5989	-1099	-4890	-308	-455	-308	-341	-488	-655	0
1280	103	0	-4210	-7251	-3041	5730	-584	-5146	-29	3	-17	-21	25	-62	0
1281	103	0	-3542	-7255	-3713	5398	85	-5484	236	415	240	386	496	593	0
1282	103	0	-3069	-7243	-4174	5156	552	-5708	409	762	395	614	805	995	0
1283	103	0	-2901	-7242	-4341	5071	720	-5791	341	772	428	510	832	931	0
1284	103	0	-3228	-7201	-3973	5214	372	-5587	252	549	236	339	533	450	0
1285	103	0	-3851	-7191	-3340	5521	-255	-5265	-102	38	-100	-114	-60	-155	0
1286	103	0	-4464	-7170	-2706	5817	-879	-4938	-372	-415	-304	-368	-517	-814	0
1287	103	0	-5038	-7181	-2143	6109	-1447	-4662	-527	-768	-504	-622	-820	-1132	0
1288	103	0	-5021	-7187	-2166	6104	-1427	-4676	-453	-733	-444	-531	-746	-1074	0
1289	103	0	-4809	-7189	-2380	5999	-1214	-4784	-364	-376	-289	-335	-461	-694	0
1290	103	0	-4157	-7189	-3032	5673	-562	-5110	-38	-21	-21	-1	5	-19	0
1291	103	0	-3488	-7174	-3686	5331	99	-5430	267	469	292	376	543	614	0
1292	103	0	-3034	-7160	-4126	5097	546	-5643	329	803	415	578	810	1024	0
1293	103	0	-2813	-7166	-4353	4989	770	-5759	415	826	422	595	865	977	0
1294	103	0	-3107	-7179	-4072	5143	482	-5625	254	521	300	347	514	580	0
1295	103	0	-3682	-7172	-3490	5427	-96	-5331	-79	34	-50	-38	-44	-164	0
1296	103	0	-4194	-7156	-2962	5675	-616	-5059	-292	-378	-296	-455	-485	-752	0
1297	103	0	-4699	-7135	-2436	5917	-1131	-4785	-477	-719	-358	-585	-750	-1098	0
1298	103	0	-4659	-7115	-2456	5887	-1101	-4785	-436	-607	-430	-419	-719	-954	0
1299	103	0	-4336	-7084	-2748	5710	-794	-4916	-269	-391	-291	-384	-424	-679	0
1300	103	0	-3711	-7061	-3350	5386	-180	-5205	48	102	98	17	184	139	0
1301	103	0	-3165	-7048	-3883	5106	359	-5465	217	502	261	353	570	661	0
1302	103	0	-2520	-7009	-4489	4764	984	-5749	401	871	508	568	935	1113	0
1303	103	0	-2471	-6987	-4516	4729	1022	-5751	374	898	405	560	873	1030	0
1304	103	0	-2716	-6966	-4250	4841	767	-5608	223	613	259	356	461	626	0
1305	103	0	-3349	-6947	-3598	5148	124	-5272	-38	98	-69	-29	7	-145	0
1306	103	0	-3960	-6939	-2979	5449	-490	-4959	-388	-355	-380	-422	-465	-735	0
1307	103	0	-4372	-6921	-2549	5646	-911	-4735	-473	-684	-399	-552	-770	-1076	0
1308	103	0	-4429	-6914	-2485	5671	-972	-4699	-395	-614	-432	-500	-760	-933	0
1309	103	0	-4047	-6887	-2840	5467	-603	-4863	-281	-356	-215	-355	-430	-543	0
1310	103	0	-3528	-6888	-3360	5208	-84	-5124	-13	108	0	50	166	143	0
1311	103	0	-2984	-6937	-3953	4960	484	-5445	211	463	271	388	552	729	0
1312	103	0	-2542	-6939	-4397	4740	927	-5668	409	878	407	634	874	1121	0
1313	103	0	-2390	-6947	-4557	4668	1083	-5752	413	820	442	593	820	1082	0
1314	103	0	-2751	-6951	-4200	4851	724	-5575	316	616	335	457	580	723	0
1315	103	0	-3412	-6923	-3511	5167	49	-5217	-9	21	-31	-65	-7	-153	0
1316	103	0	-4066	-6919	-2853	5492	-606	-4886	-296	-388	-294	-428	-463	-741	0
1317	103	0	-4449	-6877	-2428	5663	-1010	-4652	-477	-729	-413	-510	-746	-1094	0
1318	103	0	-4520	-6803	-2283	5661	-1118	-4543	-432	-620	-372	-525	-715	-907	0
1319	103	0	-4315	-6813	-2498	5564	-908	-4655	-281	-401	-267	-362	-386	-622	0
1320	103	0	-3717	-6799	-3082	5258	-317	-4940	-27	149	11	81	104	106	0
1321	103	0	-3222	-6801	-3579	5011	178	-5190	256	446	296	364	514	733	0
1322	103	0	-2590	-6786	-4196	4688	803	-5491	457	935	519	649	1012	1216	0
1323	103	0	-2559	-6778	-4219	4668	830	-5498	391	915	455	550	993	1032	0
1324	103	0	-2871	-6776	-3905	4823	517	-5340	259	543	273	358	601	541	0
1325	103	0	-3452	-6790	-3338	5121	-57	-5064	31	178	-50	-7	17	-67	0
1326	103	0	-4204	-6805	-2601	5504	-801	-4703	-411	-368	-277	-411	-438	-754	0
1327	103	0	-4550	-6854	-2304	5702	-1123	-4579	-415	-646	-388	-568	-758	-1068	0
1328	103	0	-4768	-6857	-2089	5812	-1339	-4473	-419	-673	-382	-510	-665	-1051	0
1329	103	0	-4436	-6861	-2425	5648	-1005	-4643	-285	-417	-273	-277	-475	-638	0
1330	103	0	-3935	-6877	-2942	5406	-496	-4909	0	-9	95	67	54	81	0
1331	103	0	-3385	-6863	-3478	5124	46	-5170	232	531	279	391	583	622	0
1332	103	0	-2834	-6869	-4035	4851	600	-5452	419	791	461	519	892	1080	0
1333	103	0	-2716	-6824	-4108	4770	696	-5466	407	890	479	632	921	1059	0
1334	103	0	-3055	-6803	-3748	4929	346	-5275	265	566	302	314	609	616	0
1335	103	0	-3708	-6780	-3072	5244	-318	-4926	-34	104	-58	-89	3	-151	0
1336	103	0	-4390	-6809	-2419	5599	-985	-4614	-345	-420	-258	-366	-535	-741	0
1337	103	0	-4821	-6807	-1986	5814	-1417	-4396	-426	-715	-403	-537	-777	-1088	0
1338	103	0	-4970	-6805	-1835	5887	-1567	-4320	-510	-663	-403	-554	-706	-993	0
1339	103	0	-4556	-6788	-2232	5672	-1162	-4510	-271	-424	-226	-395	-399	-634	0
1340	103	0	-4078	-6768	-2690	5423	-694	-4729	-15	29	64	31	81	67	0
1341	103	0	-3461	-6755	-3294	5108	-83	-5024	225	533	327	343	614	632	0
1342	103	0	-3001	-6747	-3746	4874	372	-5246	483	706	533	611	845	1138	0
1343	103	0	-3063	-6772	-3709	4917	323	-5240	401	754	492	545	843	1088	0
1344	103	0	-3356	-6743	-3387	5049	15	-5065	287	570	331	318	601	564	0
1345	103	0	-4136	-6716	-2580	5426	-778	-4648	-7	64	-29	-19	-34	-93	0
1346	103	0	-4852	-6718	-1866	5785	-1493	-4292	-331	-432	-298	-407	-448	-744	0
1347	103	0	-5399	-6727	-1328	6063	-2035	-4027	-485	-680	-413	-595	-776	-1121	0
1348	103	0	-5496	-6733	-1237	6114	-2129	-3985	-440	-547	-388	-486	-630	-917	0
1349	103	0	-5233	-6753	-1520	5993	-1856	-4136	-279	-356	-275	-347	-420	-545	0
1350	103	0	-4677	-6764	-2087	5720	-1295	-4425	0	64	87	54	131	145	0
1351	103	0	-4148	-6739	-2591	5443	-778	-4665	273	490	267	364	603	762	0
1352	103	0	-3572	-6712	-3140	5142	-216	-4926	500	853	504	614	981	1173	0
1353	103	0	-3527	-6687	-3160	5107	-183	-4923	455	896	467	560	944	1113	0
1354	103	0	-3820	-6708	-2888	5264	-466	-4798	306	591	306	376	541	624	0
1355	103	0	-4417	-6698	-2281	5557	-1068	-4489	-44	124	11	-15	-7	-77	0
1356	103	0	-4899	-6689	-1790	5794	-1554	-4239	-250	-362	-244	-335	-448	-739	0
1357	103	0	-5370	-6731	-1361	6050	-2004	-4046	-436	-599	-448	-609	-733	-1039	0
1358	103	0	-5407	-6745	-1338	6076	-2034	-4041	-407	-566	-364	-504	-690	-938	0
1359	103	0	-5203	-6755	-1552	5979	-1825	-4153	-250	-343	-228	-304	-351	-582	0
1360	103	0	-4677	-6743	-2066	5710	-1305	-4404	-17	122	-42	73	95	54	0
1361	103	0	-4060	-6710	-2650	5385	-705	-4680	353	626	405	453	628	873	0
1362	103	0	-3645	-6710	-3065	5177	-290	-4887	430	824	434	589	913	1103	0
1363	103	0	-3443	-6708	-3265	5075	-89	-4986	446	983	420	535	987	1051	0
1364	103	0	-3828	-6716	-2888	5272	-470	-4802	302	618	199	343	616	591	0
1365	103	0	-4384	-6702	-2318	5543	-1033	-4510	-54	95	-58	-73	36	-128	0
1366	103	0	-4954	-6698	-1744	5826	-1605	-4221	-358	-333	-271	-415	-485	-725	0
1367	103	0	-5312	-6687	-1375	5999	-1968	-4031	-419	-618	-426	-618	-754	-1022	0
1368	103	0	-5467	-6696	-1229	6081	-2119	-3962	-490	-638	-413	-597	-750	-979	0
1369	103	0	-5020	-6694	-1674	5857	-1673	-4184	-263	-339	-221	-384	-452	-583	0
1370	103	0	-4381	-6654	-2273	5517	-1054	-4463	-15	155	81	-15	89	91	0
1371	103	0	-3766	-6654	-2888	5210	-439	-4771	240	549	358	289	593	688	0
1372	103	0	-3218	-6665	-3447	4941	114	-5056	459	847	486	483	894	1101	0
1373	103	0	-3199	-6679	-3480	4939	140	-5079	370	925	500	504	892	1006	0
1374	103	0	-3577	-6677	-3100	5127	-238	-4888	203	549	296	201	473	614	0
1375	103	0	-4282	-6679	-2397	5480	-942	-4538	-87	46	-75	-133	-118	-135	0
1376	103	0	-4898	-6663	-1765	5780	-1566	-4214	-333	-413	-298	-473	-587	-781	0
1377	103	0	-5436	-6693	-1257	6064	-2089	-3975	-521	-665	-545	-640	-867	-1148	0
1378	103	0	-5477	-6691	-1214	6084	-2131	-3952	-500	-574	-419	-580	-799	-1078	0
1379	103	0	-5209	-6720	-1511	5964	-1849	-4115	-320	-362	-306	-434	-494	-684	0
1380	103	0	-4505	-6710	-2205	5607	-1150	-4457	-17	9	36	-98	27	50	0
1381	103	0	-3847	-6702	-2855	5274	-496	-4778	302	552	248	351	609	659	0
1382	103	0	-3476	-6696	-3220	5086	-128	-4958	351	721	422	440	803	1004	0
1383	103	0	-3197	-6663	-3466	4930	134	-5064	382	853	388	471	787	900	0
1384	103	0	-3490	-6661	-3171	5075	-159	-4916	244	595	240	279	521	525	0
1385	103	0	-4086	-6660	-2574	5373	-756	-4617	-139	50	-108	-135	-124	-226	0
1386	103	0	-4522	-6667	-2145	5594	-1188	-4406	-364	-432	-283	-519	-568	-873	0
1387	103	0	-4988	-6621	-1633	5804	-1677	-4127	-556	-680	-405	-659	-886	-1090	0
1388	103	0	-5028	-6611	-1583	5819	-1722	-4097	-521	-795	-415	-653	-816	-1041	0
1389	103	0	-4701	-6594	-1893	5647	-1404	-4243	-353	-409	-329	-434	-492	-776	0
1390	103	0	-4282	-6594	-2312	5438	-985	-4453	-155	-89	-58	-77	-11	-67	0
1391	103	0	-3580	-6559	-2979	5069	-300	-4769	205	432	287	279	463	519	0
1392	103	0	-3181	-6539	-3358	4860	88	-4948	285	803	380	498	795	923	0
1393	103	0	-3149	-6592	-3443	4870	147	-5017	308	783	246	514	721	735	0
1394	103	0	-3422	-6568	-3146	4995	-138	-4857	174	583	114	269	434	343	0
1395	103	0	-4047	-6580	-2533	5313	-757	-4556	-118	32	-149	-77	-153	-302	0
1396	103	0	-4714	-6599	-1885	5656	-1414	-4242	-446	-446	-436	-483	-646	-915	0
1397	103	0	-5126	-6584	-1458	5855	-1834	-4021	-541	-679	-529	-620	-841	-1198	0
1398	103	0	-5168	-6566	-1398	5867	-1885	-3982	-556	-733	-531	-597	-884	-1191	0
1399	103	0	-4606	-6559	-1953	5582	-1326	-4256	-401	-453	-366	-372	-510	-741	0
1400	103	0	-3839	-6547	-2708	5193	-565	-4627	-124	-5	-85	-25	-93	-112	0
1401	103	0	-3021	-6530	-3509	4775	244	-5019	197	403	149	310	362	424	0
1402	103	0	-2372	-6531	-4159	4451	893	-5345	335	754	250	560	708	702	0
1403	103	0	-2169	-6516	-4347	4342	1089	-5431	219	725	378	475	618	735	0
1404	103	0	-2355	-6477	-4122	4416	883	-5299	95	465	147	238	356	238	0
1405	103	0	-2859	-6469	-3610	4664	375	-5039	-120	7	-122	-116	-190	-339	0
1406	103	0	-3319	-6452	-3133	4885	-93	-4792	-349	-488	-378	-422	-661	-973	0
1407	103	0	-3708	-6433	-2725	5070	-491	-4579	-578	-768	-492	-632	-855	-1293	0
1408	103	0	-3847	-6388	-2541	5117	-653	-4464	-543	-632	-566	-589	-838	-1103	0
1409	103	0	-3496	-6396	-2900	4946	-298	-4648	-409	-550	-397	-475	-613	-890	0
1410	103	0	-2945	-6384	-3439	4664	247	-4911	-65	-79	-97	-38	-69	-116	0
1411	103	0	-2362	-6339	-3977	4350	807	-5158	116	378	81	296	337	358	0
1412	103	0	-1847	-6345	-4498	4096	1325	-5421	316	702	337	535	663	816	0
1413	103	0	-1693	-6349	-4656	4021	1481	-5502	261	675	335	486	679	847	0
1414	103	0	-1946	-6363	-4417	4154	1235	-5390	116	401	108	246	323	327	0
1415	103	0	-2439	-6384	-3945	4411	753	-5164	-95	-29	-141	-67	-131	-323	0
1416	103	0	-3013	-6388	-3375	4700	181	-4881	-395	-486	-490	-428	-562	-900	0
1417	103	0	-3381	-6374	-2993	4877	-194	-4683	-547	-692	-626	-578	-822	-1162	0
1418	103	0	-3345	-6359	-3014	4852	-165	-4686	-469	-729	-502	-554	-746	-1103	0
1419	103	0	-3038	-6370	-3332	4704	147	-4851	-335	-504	-353	-444	-485	-733	0
1420	103	0	-2431	-6367	-3936	4399	752	-5151	-137	-77	-93	-52	-50	-131	0
1421	103	0	-1703	-6339	-4636	4021	1466	-5487	143	395	172	335	438	417	0
1422	103	0	-1242	-6334	-5092	3788	1925	-5713	306	711	294	585	700	776	0
1423	103	0	-1034	-6334	-5300	3684	2133	-5817	353	727	323	549	737	746	0
1424	103	0	-1351	-6363	-5012	3857	1830	-5687	258	440	292	310	483	399	0
1425	103	0	-1985	-6361	-4376	4173	1195	-5368	-71	-7	-60	-15	-52	-252	0
1426	103	0	-2613	-6343	-3730	4478	558	-5036	-341	-545	-473	-378	-545	-915	0
1427	103	0	-2987	-6341	-3354	4664	183	-4847	-405	-776	-485	-496	-812	-1096	0
1428	103	0	-3145	-6351	-3206	4748	30	-4778	-510	-785	-541	-531	-777	-1088	0
1429	103	0	-2725	-6343	-3618	4534	446	-4980	-337	-452	-436	-362	-494	-743	0
1430	103	0	-2206	-6384	-4178	4295	986	-5281	-73	-104	-89	31	3	-203	0
1431	103	0	-1572	-6423	-4851	3997	1639	-5637	176	397	188	424	479	413	0
1432	103	0	-1176	-6448	-5272	3812	2048	-5860	296	616	289	549	663	744	0
1433	103	0	-1044	-6495	-5451	3769	2203	-5973	356	807	291	601	799	725	0
1434	103	0	-1432	-6520	-5088	3976	1828	-5804	225	434	192	335	442	382	0
1435	103	0	-1878	-6539	-4661	4208	1391	-5600	32	-34	-52	3	-13	-265	0
1436	103	0	-2565	-6543	-3978	4554	706	-5260	-415	-465	-448	-349	-465	-859	0
1437	103	0	-2848	-6563	-3715	4705	433	-5139	-479	-675	-508	-473	-799	-1115	0
1438	103	0	-2972	-6597	-3625	4784	326	-5111	-467	-661	-453	-455	-671	-944	0
1439	103	0	-2619	-6599	-3980	4609	680	-5289	-318	-556	-413	-335	-525	-787	0
1440	103	0	-1990	-6543	-4553	4266	1281	-5548	-32	17	-71	139	50	-122	0
1441	103	0	-1356	-6539	-5183	3947	1913	-5861	100	320	190	318	378	430	0
1442	103	0	-931	-6549	-5618	3740	2343	-6083	335	618	366	597	679	760	0
1443	103	0	-894	-6566	-5672	3730	2389	-6119	355	735	407	494	731	733	0
1444	103	0	-1199	-6611	-5412	3905	2106	-6011	232	463	263	349	504	384	0
1445	103	0	-1847	-6611	-4764	4229	1458	-5687	-135	-25	-64	-25	-104	-164	0
1446	103	0	-2302	-6570	-4268	4436	983	-5419	-271	-424	-228	-323	-420	-673	0
1447	103	0	-2875	-6586	-3711	4730	418	-5148	-560	-715	-477	-583	-766	-987	0
1448	103	0	-2896	-6603	-3707	4749	405	-5155	-380	-756	-504	-543	-638	-884	0
1449	103	0	-2629	-6613	-3984	4621	677	-5298	-232	-455	-310	-252	-356	-519	0
1450	103	0	-2174	-6601	-4427	4387	1126	-5514	5	-75	-124	29	65	-23	0
1451	103	0	-1647	-6592	-4945	4119	1649	-5768	226	384	291	395	490	552	0
1452	103	0	-1331	-6590	-5259	3960	1964	-5924	368	657	323	512	766	799	0
1453	103	0	-1296	-6559	-5263	3927	1983	-5911	413	727	453	508	752	824	0
1454	103	0	-1686	-6559	-4873	4122	1593	-5716	192	467	279	289	492	382	0
1455	103	0	-2307	-6518	-4211	4412	952	-5364	32	-38	-52	56	-62	-153	0
1456	103	0	-2869	-6506	-3637	4687	384	-5071	-289	-434	-275	-306	-448	-713	0
1457	103	0	-3399	-6466	-3067	4932	-166	-4766	-463	-715	-521	-554	-665	-993	0
1458	103	0	-3391	-6481	-3090	4936	-150	-4785	-405	-692	-465	-510	-578	-849	0
1459	103	0	-3176	-6508	-3332	4842	78	-4920	-225	-442	-259	-215	-407	-465	0
1460	103	0	-2706	-6516	-3810	4611	552	-5163	-23	-48	-27	1	50	-13	0
1461	103	0	-2074	-6555	-4481	4314	1203	-5518	217	434	225	426	533	500	0
1462	103	0	-1794	-6597	-4803	4195	1504	-5700	382	746	372	632	793	876	0
1463	103	0	-1595	-6588	-4993	4091	1699	-5790	453	624	389	556	737	768	0
1464	103	0	-1944	-6592	-4648	4268	1352	-5620	256	461	322	316	521	475	0
1465	103	0	-2597	-6599	-4002	4598	702	-5300	-85	-48	-40	-36	-110	-93	0
1466	103	0	-3156	-6603	-3447	4879	145	-5025	-211	-502	-244	-395	-442	-638	0
1467	103	0	-3604	-6574	-2970	5089	-317	-4772	-417	-711	-409	-492	-677	-950	0
1468	103	0	-3648	-6563	-2915	5105	-366	-4739	-492	-717	-378	-549	-659	-874	0
1469	103	0	-3367	-6566	-3199	4966	-84	-4882	-225	-496	-221	-347	-329	-558	0
1470	103	0	-2955	-6563	-3608	4759	326	-5085	-19	-50	-1	1	91	-89	0
1471	103	0	-2506	-6564	-4058	4535	776	-5311	248	461	246	355	492	516	0
1472	103	0	-2142	-6557	-4415	4349	1136	-5486	434	667	496	543	746	816	0
1473	103	0	-2130	-6553	-4423	4341	1146	-5488	391	807	420	531	739	729	0
1474	103	0	-2588	-6555	-3967	4571	689	-5261	215	490	232	261	453	469	0
1475	103	0	-3108	-6561	-3453	4834	172	-5007	-116	-5	-77	-64	-122	-97	0
1476	103	0	-3628	-6520	-2892	5074	-368	-4706	-269	-434	-248	-331	-428	-731	0
1477	103	0	-4161	-6454	-2293	5307	-934	-4373	-469	-795	-411	-640	-679	-968	0
1478	103	0	-4169	-6378	-2209	5273	-980	-4293	-366	-706	-415	-500	-649	-892	0
1479	103	0	-3968	-6270	-2302	5119	-833	-4286	-376	-370	-304	-355	-382	-587	0
1480	103	0	-3430	-6206	-2776	4818	-327	-4491	-3	-71	15	-34	34	-48	0
1481	103	0	-2897	-6132	-3235	4514	169	-4683	269	424	258	306	463	523	0
1482	103	0	-2499	-6008	-3509	4253	505	-4758	355	704	428	483	715	787	0
1483	103	0	-2321	-5781	-3460	4051	569	-4620	370	690	411	446	679	756	0
1484	103	0	-2627	-5581	-2954	4104	163	-4267	252	438	298	271	453	527	0
1485	103	0	-3133	-5315	-2182	4224	-475	-3748	-58	-44	-69	-91	-50	-141	0
1486	103	0	-3653	-5022	-1369	4337	-1142	-3195	-335	-465	-221	-498	-461	-711	0
1487	103	0	-4035	-4688	-653	4361	-1691	-2670	-450	-754	-483	-543	-715	-874	0
1488	103	0	-3986	-4372	-386	4179	-1800	-2379	-419	-651	-471	-498	-729	-874	0
1489	103	0	-3605	-4031	-426	3818	-1589	-2228	-261	-545	-252	-355	-450	-490	0
1490	103	0	-2935	-3726	-791	3330	-1072	-2258	15	-5	-9	-46	17	-65	0
1491	103	0	-2281	-3530	-1249	2905	-516	-2389	238	450	263	302	488	512	0
1492	103	0	-1897	-3493	-1596	2695	-150	-2544	292	680	380	351	723	764	0
1493	103	0	-1824	-3684	-1860	2754	18	-2772	347	721	360	496	690	750	0
1494	103	0	-2287	-3986	-1699	3136	-294	-2842	277	386	221	304	479	405	0
1495	103	0	-3011	-4531	-1520	3771	-745	-3025	-23	-42	13	-112	-40	-184	1
1496	103	0	-3911	-5170	-1259	4540	-1326	-3214	-312	-430	-258	-391	-469	-680	0
1497	103	0	-4733	-5957	-1224	5345	-1754	-3590	-535	-649	-422	-626	-719	-900	0
1498	103	0	-5098	-6568	-1470	5833	-1814	-4019	-438	-717	-388	-453	-653	-752	0
1499	103	0	-5110	-7104	-1994	6107	-1558	-4549	-314	-506	-312	-360	-442	-607	0
1500	103	0	-4854	-7352	-2498	6103	-1178	-4925	-60	-42	-19	40	29	-38	0
1501	101	0	-4431	-7486	-3055	5958	-688	-5270	147	370	207	261	411	422	0
1502	101	0	-4105	-7583	-3478	5844	-313	-5530	358	680	409	550	739	824	0
1503	101	0	-4138	-7533	-3395	5835	-371	-5464	265	741	407	413	702	871	0
1504	101	0	-4373	-7393	-3020	5883	-676	-5206	139	453	223	184	481	382	0
1505	101	0	-4924	-7191	-2267	6057	-1328	-4729	-42	-25	32	-48	32	-104	0
1506	101	0	-5442	-7026	-1584	6234	-1929	-4305	-296	-463	-277	-438	-475	-624	0
1507	101	0	-5771	-6925	-1154	6348	-2308	-4039	-436	-566	-419	-570	-568	-859	0
1508	101	0	-5913	-6863	-950	6388	-2481	-3906	-527	-626	-386	-578	-644	-826	0
1509	101	0	-5497	-6822	-1325	6159	-2086	-4073	-246	-469	-263	-325	-399	-550	0
1510	101	0	-5009	-6768	-1759	5888	-1625	-4263	40	-3	-9	48	42	-1	0
1511	101	0	-4479	-6729	-2250	5604	-1114	-4489	263	386	211	351	455	479	0
1512	101	0	-4103	-6661	-2558	5382	-772	-4609	323	665	316	465	733	698	0
1513	101	0	-3956	-6609	-2653	5282	-651	-4631	366	779	360	500	694	797	0
1514	101	0	-4287	-6597	-2310	5442	-988	-4453	211	459	207	246	384	399	0
1515	101	0	-4845	-6623	-1778	5734	-1533	-4200	46	73	-34	-77	13	-126	0
1516	101	0	-5478	-6599	-1121	6038	-2178	-3860	-320	-411	-370	-453	-483	-706	0
1517	101	0	-5905	-6607	-702	6256	-2601	-3654	-517	-632	-481	-636	-649	-938	0
1518	101	0	-5913	-6599	-686	6256	-2613	-3642	-422	-562	-420	-512	-630	-708	0
1519	101	0	-5747	-6596	-849	6171	-2449	-3722	-333	-461	-312	-391	-428	-549	0
1520	101	0	-5172	-6584	-1412	5878	-1880	-3998	-31	100	-69	23	98	83	0
1521	101	0	-4689	-6541	-1852	5615	-1418	-4196	155	467	192	314	440	622	0
1522	101	0	-4192	-6543	-2351	5367	-920	-4447	384	713	399	461	690	884	0
1523	101	0	-4074	-6549	-2475	5311	-799	-4512	391	781	397	510	708	830	0
1524	101	0	-4297	-6553	-2256	5425	-1020	-4404	188	471	217	302	413	430	0
1525	101	0	-4739	-6541	-1802	5640	-1468	-4171	-27	21	-44	-180	-62	-155	0
1526	101	0	-5306	-6578	-1272	5942	-2017	-3925	-327	-405	-366	-391	-457	-737	0
1527	101	0	-5543	-6588	-1045	6065	-2249	-3816	-432	-657	-514	-599	-715	-954	0
1528	101	0	-5624	-6578	-954	6101	-2335	-3766	-368	-618	-496	-517	-663	-904	0
1529	101	0	-5193	-6551	-1358	5872	-1917	-3954	-316	-366	-285	-420	-467	-479	0
1530	101	0	-4654	-6500	-1846	5577	-1404	-4173	-77	11	-131	-106	11	3	0
1531	101	0	-4100	-6528	-2428	5314	-836	-4478	178	424	147	292	397	506	0
1532	101	0	-3686	-6555	-2869	5120	-408	-4712	294	743	337	498	741	822	0
1533	101	0	-3636	-6563	-2927	5099	-354	-4745	248	849	372	450	768	733	0
1534	101	0	-3882	-6543	-2661	5212	-610	-4602	223	440	151	213	459	372	0
1535	101	0	-4320	-6506	-2186	5413	-1067	-4346	-65	85	-87	-100	17	-85	0
1536	101	0	-4931	-6502	-1571	5716	-1680	-4036	-393	-358	-417	-407	-446	-684	0
1537	101	0	-5168	-6475	-1307	5821	-1930	-3891	-463	-531	-535	-589	-675	-863	0
1538	101	0	-5203	-6502	-1299	5852	-1952	-3900	-521	-644	-492	-547	-696	-834	0
1539	101	0	-4724	-6499	-1775	5611	-1474	-4137	-372	-362	-322	-320	-434	-552	0
1540	101	0	-4196	-6489	-2293	5342	-951	-4391	-3	-13	-79	-50	89	-17	0
1541	101	0	-3531	-6452	-2921	4991	-305	-4686	133	523	135	283	434	422	0
1542	101	0	-3131	-6491	-3360	4811	114	-4925	312	752	376	512	710	816	0
1543	101	0	-2966	-6481	-3515	4723	274	-4998	349	766	403	417	700	752	0
1544	101	0	-3222	-6487	-3265	4854	21	-4876	209	556	197	277	504	413	0
1545	101	0	-3785	-6458	-2673	5121	-556	-4565	-67	58	-110	-73	-31	-157	0
1546	101	0	-4323	-6458	-2135	5390	-1094	-4296	-343	-335	-314	-345	-477	-589	0
1547	101	0	-4757	-6454	-1697	5605	-1530	-4075	-442	-653	-444	-620	-651	-890	0
1548	101	0	-4702	-6440	-1738	5571	-1482	-4089	-393	-651	-403	-537	-688	-855	0
1549	101	0	-4490	-6431	-1941	5460	-1274	-4186	-325	-440	-372	-267	-436	-558	0
1550	101	0	-3849	-6402	-2553	5125	-648	-4477	-31	-9	-25	-62	1	-60	0
1551	101	0	-3294	-6396	-3102	4845	-96	-4749	205	486	192	320	413	440	0
1552	101	0	-2826	-6403	-3577	4614	375	-4990	291	711	289	519	657	739	0
1553	101	0	-2586	-6380	-3794	4483	604	-5087	391	781	399	537	737	797	0
1554	101	0	-2904	-6361	-3457	4632	276	-4909	184	541	209	312	409	428	0
1555	101	0	-3387	-6355	-2968	4871	-209	-4661	-75	40	-126	-118	-93	-238	0
1556	101	0	-3929	-6361	-2432	5145	-748	-4396	-393	-368	-333	-333	-459	-735	0
1557	101	0	-4241	-6365	-2124	5303	-1058	-4244	-455	-646	-490	-558	-797	-977	0
1558	101	0	-4303	-6374	-2071	5338	-1116	-4222	-453	-628	-453	-461	-711	-867	0
1559	101	0	-4043	-6411	-2368	5227	-837	-4389	-300	-384	-341	-327	-498	-603	0
1560	101	0	-3474	-6446	-2972	4960	-251	-4709	-100	5	-79	-7	-60	-46	0
1561	101	0	-2912	-6462	-3550	4687	319	-5006	157	409	180	323	424	430	0
1562	101	0	-2410	-6458	-4048	4434	819	-5253	378	795	343	566	698	696	0
1563	101	0	-2280	-6423	-4143	4351	931	-5283	298	789	323	500	651	659	0
1564	101	0	-2442	-6419	-3977	4430	767	-5198	155	552	176	287	380	388	0
1565	101	0	-2902	-6409	-3507	4655	302	-4958	-93	11	-106	-9	-120	-205	0
1566	101	0	-3313	-6380	-3067	4846	-123	-4723	-314	-424	-318	-438	-535	-729	0
1567	101	0	-3662	-6370	-2708	5016	-477	-4539	-550	-688	-543	-535	-810	-983	0
1568	101	0	-3626	-6365	-2739	4995	-443	-4552	-388	-682	-543	-504	-715	-971	0
1569	101	0	-3228	-6339	-3111	4783	-58	-4725	-306	-432	-415	-335	-523	-630	0
1570	101	0	-2586	-6308	-3722	4447	568	-5015	-19	71	-19	17	-15	15	0
1571	101	0	-2047	-6301	-4254	4174	1103	-5277	79	469	174	343	419	453	0
1572	101	0	-1560	-6330	-4770	3945	1605	-5550	298	710	356	589	647	725	0
1573	101	0	-1460	-6308	-4848	3884	1694	-5578	302	741	372	502	677	696	0
1574	101	0	-1832	-6326	-4494	4079	1331	-5410	149	420	164	281	325	345	0
1575	101	0	-2295	-6330	-4035	4312	870	-5182	-69	79	-9	-44	-64	-211	0
1576	101	0	-2920	-6318	-3398	4619	239	-4858	-407	-419	-409	-353	-560	-711	0
1577	101	0	-3229	-6336	-3107	4782	-61	-4721	-455	-653	-512	-552	-698	-909	0
1578	101	0	-3207	-6330	-3123	4768	-42	-4726	-453	-632	-413	-420	-636	-861	0
1579	101	0	-2809	-6306	-3497	4557	344	-4901	-322	-407	-413	-327	-405	-630	0
1580	101	0	-2213	-6283	-4070	4248	928	-5176	-23	-9	-27	52	32	-38	0
1581	101	0	-1626	-6270	-4644	3948	1509	-5457	209	424	71	407	434	399	0
1582	101	0	-1180	-6258	-5078	3719	1949	-5668	327	748	343	529	756	735	0
1583	101	0	-1038	-6229	-5191	3633	2076	-5710	314	721	339	486	659	640	0
1584	101	0	-1372	-6223	-4851	3797	1739	-5537	256	490	277	341	471	452	0
1585	101	0	-1973	-6258	-4285	4115	1156	-5271	0	-83	-122	-58	-58	-246	0
1586	101	0	-2398	-6287	-3889	4342	745	-5088	-259	-393	-323	-291	-473	-661	0
1587	101	0	-3013	-6324	-3311	4668	149	-4817	-463	-657	-578	-490	-779	-962	0
1588	101	0	-3031	-6332	-3301	4681	135	-4816	-465	-675	-465	-508	-682	-985	0
1589	101	0	-2747	-6370	-3623	4558	438	-4996	-322	-434	-364	-273	-428	-585	0
1590	101	0	-2279	-6378	-4099	4328	910	-5238	-79	3	-29	5	65	-73	0
1591	101	0	-1731	-6429	-4698	4080	1483	-5563	164	337	240	323	420	479	0
1592	101	0	-1206	-6440	-5234	3823	2014	-5837	360	713	438	541	741	766	0
1593	101	0	-1099	-6434	-5335	3766	2118	-5884	343	754	349	580	750	688	0
1594	101	0	-1329	-6450	-5121	3889	1896	-5785	221	552	194	320	434	424	0
1595	101	0	-1804	-6446	-4642	4125	1419	-5544	-23	-5	-48	3	-102	-112	0
1596	101	0	-2373	-6466	-4093	4419	860	-5279	-281	-446	-252	-349	-459	-607	0
1597	101	0	-2722	-6460	-3738	4591	508	-5099	-498	-640	-467	-572	-715	-898	0
1598	101	0	-2792	-6514	-3722	4653	465	-5118	-368	-642	-440	-455	-591	-896	0
1599	101	0	-2559	-6528	-3969	4543	705	-5248	-281	-413	-358	-232	-393	-568	0
1600	101	0	-2117	-6547	-4430	4332	1156	-5488	5	-114	-75	-36	-13	-64	0
1601	101	0	-1581	-6541	-4960	4061	1689	-5750	298	378	240	353	465	506	0
1602	101	0	-1273	-6553	-5280	3913	2003	-5916	351	665	333	601	704	702	0
1603	101	0	-1260	-6530	-5270	3895	2005	-5900	436	739	378	533	743	743	0
1604	101	0	-1560	-6497	-4937	4028	1688	-5717	298	442	190	356	428	349	0
1605	101	0	-2210	-6485	-4275	4347	1032	-5380	-64	-13	-93	1	0	-118	0
1606	101	0	-2664	-6491	-3827	4577	581	-5159	-298	-417	-360	-296	-372	-630	0
1607	101	0	-3125	-6502	-3377	4813	126	-4939	-494	-657	-452	-525	-653	-841	0
1608	101	0	-3242	-6524	-3282	4883	20	-4903	-432	-713	-453	-517	-618	-791	0
1609	101	0	-2978	-6543	-3565	4760	293	-5054	-296	-442	-318	-263	-283	-558	0
1610	101	0	-2473	-6543	-4070	4508	798	-5306	40	-69	-44	58	98	46	0
1611	101	0	-2027	-6535	-4508	4281	1240	-5521	236	388	287	329	471	516	0
1612	101	0	-1655	-6530	-4875	4092	1610	-5702	430	733	405	574	760	801	0
1613	101	0	-1622	-6518	-4896	4070	1637	-5707	457	677	407	506	735	779	0
1614	101	0	-1955	-6475	-4520	4215	1282	-5497	240	399	228	320	455	358	0
1615	101	0	-2499	-6477	-3978	4488	739	-5227	-13	52	-58	-89	73	-157	0
1616	101	0	-3079	-6479	-3400	4779	160	-4939	-221	-488	-234	-370	-395	-614	0
1617	101	0	-3512	-6497	-2985	5004	-263	-4741	-444	-651	-436	-504	-628	-843	0
1618	101	0	-3477	-6462	-2985	4969	-246	-4723	-376	-585	-335	-438	-516	-733	0
1619	101	0	-3224	-6444	-3220	4834	-2	-4832	-265	-393	-306	-316	-277	-552	0
1620	101	0	-2718	-6433	-3715	4575	498	-5074	36	44	67	23	153	48	0
1621	101	0	-2262	-6411	-4149	4336	943	-5280	223	465	281	335	438	531	0
1622	101	0	-1818	-6390	-4572	4104	1377	-5481	494	801	453	599	801	805	0
1623	101	0	-1891	-6380	-4489	4135	1299	-5434	395	630	430	481	710	675	0
1624	101	0	-2159	-6359	-4200	4259	1020	-5279	265	521	254	287	471	455	0
1625	101	0	-2755	-6376	-3621	4565	433	-4998	-50	-1	1	-46	-23	-133	0
1626	101	0	-3308	-6369	-3061	4838	-123	-4715	-304	-471	-302	-378	-403	-665	0
1627	101	0	-3765	-6370	-2605	5067	-580	-4487	-446	-655	-364	-535	-620	-805	0
1628	101	0	-3794	-6347	-2553	5070	-620	-4450	-473	-572	-422	-531	-601	-814	0
1629	101	0	-3523	-6336	-2813	4929	-355	-4574	-318	-428	-248	-298	-327	-556	0
1630	101	0	-3073	-6303	-3230	4688	78	-4766	-15	-7	3	-11	108	32	0
1631	101	0	-2502	-6273	-3771	4387	634	-5022	236	426	294	388	424	490	0
1632	101	0	-2156	-6297	-4141	4226	992	-5219	411	770	436	599	727	840	0
1633	101	0	-2116	-6275	-4159	4195	1021	-5217	384	741	399	516	694	661	0
1634	101	0	-2528	-6246	-3718	4387	595	-4982	219	403	252	291	399	388	0
1635	101	0	-3046	-6248	-3202	4647	78	-4725	-52	9	-1	-54	-38	-110	0
1636	101	0	-3630	-6254	-2624	4942	-503	-4439	-323	-345	-316	-341	-417	-583	0
1637	101	0	-4049	-6264	-2215	5156	-917	-4239	-463	-646	-389	-558	-655	-818	0
1638	101	0	-4167	-6262	-2095	5214	-1036	-4178	-453	-661	-455	-580	-580	-779	0
1639	101	0	-3843	-6268	-2425	5055	-709	-4346	-221	-413	-302	-258	-355	-498	0
1640	101	0	-3351	-6264	-2913	4807	-219	-4588	5	-15	13	87	131	-21	0
1641	101	0	-2785	-6240	-3455	4512	335	-4847	207	440	244	370	469	514	0
1642	101	0	-2303	-6268	-3965	4285	831	-5116	434	710	424	587	746	694	0
1643	101	0	-2350	-6305	-3955	4327	802	-5130	374	684	374	523	717	723	0
1644	101	0	-2478	-6303	-3825	4390	673	-5064	310	467	275	271	455	349	0
1645	101	0	-3022	-6275	-3253	4648	115	-4764	-36	-21	-25	11	-48	-172	0
1646	101	0	-3506	-6272	-2766	4889	-370	-4519	-312	-382	-349	-325	-393	-613	0
1647	101	0	-3890	-6250	-2360	5070	-765	-4305	-430	-616	-440	-521	-649	-847	0
1648	101	0	-3824	-6227	-2403	5025	-710	-4315	-386	-632	-380	-483	-545	-756	0
1649	101	0	-3581	-6250	-2669	4915	-456	-4459	-244	-393	-312	-294	-337	-448	0
1650	101	0	-3028	-6252	-3224	4640	98	-4738	11	21	-48	25	95	36	0
1651	101	0	-2508	-6219	-3711	4363	601	-4965	221	424	228	356	450	471	0
1652	101	0	-2085	-6217	-4132	4151	1023	-5174	446	715	453	533	764	737	0
1653	101	0	-2027	-6211	-4184	4119	1078	-5197	308	750	335	547	679	733	0
1654	101	0	-2286	-6208	-3922	4247	818	-5065	275	428	188	256	481	314	0
1655	101	0	-2797	-6188	-3391	4492	297	-4789	-38	-1	-34	-64	-15	-147	0
1656	101	0	-3300	-6202	-2902	4751	-199	-4552	-221	-424	-279	-320	-358	-591	0
1657	101	0	-3634	-6202	-2568	4918	-533	-4385	-457	-632	-424	-479	-587	-890	0
1658	101	0	-3690	-6182	-2492	4936	-599	-4337	-331	-609	-448	-428	-572	-828	0
1659	101	0	-3395	-6157	-2762	4776	-316	-4459	-178	-422	-256	-232	-296	-523	0
1660	101	0	-2823	-6153	-3330	4488	253	-4741	19	-9	-79	64	21	-23	0
1661	101	0	-2316	-6159	-3843	4237	763	-5001	289	477	271	420	508	516	0
1662	101	0	-1992	-6161	-4169	4076	1088	-5165	384	659	335	496	744	659	0
1663	101	0	-1816	-6153	-4337	3984	1260	-5245	426	690	432	504	657	704	0
1664	101	0	-2225	-6182	-3957	4203	866	-5069	279	430	261	312	485	436	0
1665	101	0	-2695	-6188	-3493	4441	399	-4840	-11	-11	-29	-83	-34	-120	0
1666	101	0	-3259	-6186	-2927	4722	-166	-4556	-256	-457	-192	-372	-424	-599	0
1667	101	0	-3642	-6208	-2566	4925	-538	-4387	-386	-603	-409	-539	-552	-768	0
1668	101	0	-3725	-6200	-2475	4962	-625	-4337	-469	-589	-442	-512	-531	-776	0
1669	101	0	-3401	-6196	-2795	4798	-303	-4495	-294	-382	-201	-296	-320	-502	0
1670	101	0	-3000	-6206	-3206	4603	103	-4706	3	-19	-5	73	83	48	0
1671	101	0	-2390	-6198	-3808	4294	709	-5003	211	409	184	384	517	395	0
1672	101	0	-2025	-6180	-4155	4102	1065	-5167	391	733	399	620	696	661	0
1673	101	0	-2028	-6200	-4172	4114	1072	-5186	335	690	304	453	659	663	0
1674	101	0	-2247	-6196	-3949	4221	851	-5072	283	434	188	349	424	325	0
1675	101	0	-2792	-6198	-3406	4495	307	-4802	-17	-62	-116	-48	-54	-213	0
1676	101	0	-3310	-6175	-2865	4742	-222	-4520	-283	-413	-240	-471	-380	-560	0
1677	101	0	-3690	-6196	-2506	4943	-592	-4351	-419	-659	-453	-512	-696	-816	0
1678	101	0	-3655	-6217	-2562	4936	-546	-4389	-432	-661	-378	-506	-578	-719	0
1679	101	0	-3426	-6200	-2774	4813	-326	-4487	-238	-370	-289	-261	-366	-463	0
1680	101	0	-2872	-6204	-3332	4538	230	-4768	-27	1	-69	87	50	21	0
1681	101	0	-2309	-6173	-3864	4241	777	-5018	174	473	331	339	457	477	0
1682	101	0	-1981	-6167	-4186	4074	1102	-5176	380	626	417	488	686	713	0
1683	101	0	-1891	-6155	-4264	4023	1186	-5209	428	655	405	550	698	622	0
1684	101	0	-2268	-6157	-3889	4212	810	-5023	199	397	147	294	389	360	0
1685	101	0	-2683	-6140	-3457	4411	387	-4798	-85	36	-135	-69	-77	-174	0
1686	101	0	-3149	-6134	-2985	4641	-82	-4559	-269	-419	-323	-323	-391	-589	0
1687	101	0	-3420	-6114	-2694	4767	-363	-4404	-440	-688	-488	-545	-640	-1002	0
1688	101	0	-3296	-6161	-2865	4728	-215	-4513	-360	-597	-424	-411	-562	-719	0
1689	101	0	-2951	-6173	-3222	4562	135	-4697	-277	-442	-325	-312	-395	-516	0
1690	101	0	-2420	-6208	-3788	4314	684	-4998	-13	-1	32	42	25	-36	0
1691	101	0	-1850	-6215	-4365	4032	1257	-5290	213	463	223	294	426	486	0
1692	101	0	-1459	-6198	-4739	3828	1640	-5468	304	671	347	453	661	700	0
1693	101	0	-1271	-6169	-4898	3720	1813	-5533	422	713	430	496	667	675	0
1694	101	0	-1618	-6155	-4537	3886	1459	-5346	240	492	246	263	430	389	0
1695	101	0	-2110	-6149	-4039	4129	964	-5094	-50	-60	-108	-21	-110	-230	0
1696	101	0	-2695	-6140	-3445	4417	375	-4792	-273	-368	-298	-331	-450	-558	0
1697	101	0	-3057	-6157	-3100	4607	21	-4628	-457	-593	-494	-537	-607	-822	0
1698	101	0	-3110	-6153	-3043	4631	-33	-4598	-339	-558	-370	-438	-519	-647	0
1699	101	0	-2763	-6169	-3406	4466	321	-4787	-316	-380	-238	-355	-318	-523	0
1700	101	0	-2274	-6192	-3918	4233	822	-5055	-9	25	-27	50	83	-9	0
1701	101	0	-1717	-6190	-4473	3953	1378	-5331	161	356	199	261	411	370	0
1702	101	0	-1164	-6171	-5007	3667	1921	-5589	335	704	358	512	624	657	0
1703	101	0	-1011	-6132	-5121	3571	2055	-5626	316	671	395	523	630	669	0
1704	101	0	-1251	-6128	-4877	3689	1813	-5502	207	471	207	329	395	403	0
1705	101	0	-1773	-6122	-4349	3947	1288	-5235	-27	17	-64	-23	13	-164	0
1706	101	0	-2316	-6143	-3827	4229	755	-4985	-304	-386	-228	-349	-380	-646	0
1707	101	0	-2796	-6159	-3363	4477	283	-4761	-395	-634	-432	-457	-568	-847	0
1708	101	0	-2834	-6157	-3323	4495	244	-4740	-372	-597	-388	-459	-512	-711	0
1709	101	0	-2636	-6188	-3552	4412	458	-4870	-209	-413	-267	-258	-310	-485	0
1710	101	0	-2132	-6176	-4044	4154	956	-5110	25	7	-52	89	32	-15	0
1711	101	0	-1750	-6200	-4450	3975	1350	-5325	184	434	133	355	448	372	0
1712	101	0	-1336	-6213	-4877	3774	1770	-5545	353	698	393	514	733	669	0
1713	101	0	-1365	-6209	-4844	3787	1739	-5526	300	706	283	436	614	628	0
1714	101	0	-1595	-6194	-4599	3894	1502	-5396	240	355	217	339	362	283	0
1715	101	0	-2045	-6163	-4118	4104	1036	-5140	-48	-27	1	-54	-100	-159	0
1716	101	0	-2617	-6145	-3528	4381	455	-4836	-308	-407	-341	-405	-407	-665	0
1717	101	0	-2862	-6136	-3274	4499	206	-4705	-374	-585	-424	-504	-609	-743	0
1718	101	0	-2968	-6091	-3123	4529	77	-4607	-362	-626	-417	-485	-504	-735	0
1719	101	0	-2627	-6093	-3466	4360	419	-4779	-137	-388	-215	-230	-279	-424	0
1720	101	0	-2268	-6076	-3808	4172	770	-4942	-34	-73	-13	-1	-3	-32	0
1721	101	0	-1754	-6076	-4322	3915	1284	-5199	256	358	259	356	395	465	0
1722	101	0	-1466	-6081	-4615	3773	1574	-5348	397	651	351	531	657	692	0
1723	101	0	-1465	-6064	-4599	3764	1567	-5331	399	649	388	479	673	667	0
1724	101	0	-1786	-6050	-4264	3918	1239	-5157	291	388	161	281	386	242	0
1725	101	0	-2347	-6054	-3707	4200	680	-4880	-71	19	-124	-67	-34	-122	0
1726	101	0	-2860	-6041	-3181	4450	160	-4611	-283	-440	-236	-378	-318	-576	0
1727	101	0	-3244	-6043	-2799	4643	-222	-4421	-362	-642	-461	-479	-587	-824	0
1728	101	0	-3294	-5998	-2704	4646	-295	-4351	-364	-653	-389	-452	-541	-694	0
1729	101	0	-2889	-5969	-3080	4429	95	-4524	-147	-401	-273	-190	-254	-440	0
1730	101	0	-2435	-5965	-3530	4200	547	-4747	21	38	-27	-13	176	-32	0
1731	101	0	-1977	-5944	-3967	3960	995	-4955	209	407	292	325	498	450	0
1732	101	0	-1598	-5920	-4322	3759	1362	-5121	393	632	308	535	607	626	0
1733	101	0	-1574	-5878	-4304	3726	1365	-5091	360	737	366	475	669	663	0
1734	101	0	-1886	-5872	-3986	3879	1050	-4929	259	382	256	283	403	322	0
1735	101	0	-2431	-5880	-3449	4155	509	-4664	-95	-36	-65	-73	-48	-161	0
1736	101	0	-2974	-5887	-2913	4430	-30	-4400	-273	-395	-180	-378	-401	-527	0
1737	101	0	-3533	-5917	-2384	4725	-574	-4150	-442	-669	-450	-583	-549	-785	0
1738	101	0	-3539	-5946	-2407	4742	-566	-4176	-395	-671	-327	-428	-593	-739	0
1739	101	0	-3313	-5924	-2611	4618	-351	-4267	-269	-362	-207	-271	-250	-529	0
1740	101	0	-2809	-5918	-3109	4363	150	-4513	21	-5	75	62	15	131	0
1741	101	0	-2394	-5913	-3519	4153	562	-4716	281	345	349	353	430	446	0
1742	101	0	-2144	-5932	-3788	4038	822	-4860	355	638	481	463	680	737	0
1743	101	0	-2119	-5917	-3798	4018	839	-4857	368	640	455	453	727	700	0
1744	101	0	-2460	-5903	-3443	4181	491	-4673	195	486	207	232	450	339	0
1745	101	0	-3024	-5893	-2869	4458	-77	-4381	-17	1	-19	-46	7	-126	0
1746	101	0	-3579	-5864	-2285	4721	-647	-4074	-300	-424	-292	-417	-407	-547	0
1747	101	0	-3993	-5905	-1912	4949	-1040	-3908	-339	-595	-444	-521	-494	-756	0
1748	101	0	-4035	-5905	-1870	4970	-1082	-3887	-358	-614	-362	-521	-465	-723	0
1749	101	0	-3892	-5913	-2021	4902	-935	-3967	-236	-428	-271	-275	-345	-386	0
1750	101	0	-3399	-5948	-2549	4673	-425	-4248	32	11	38	29	83	52	0
1751	101	0	-2997	-5971	-2974	4484	-11	-4472	211	477	277	312	492	508	0
1752	101	0	-2709	-5977	-3268	4343	279	-4622	386	626	420	477	589	723	0
1753	101	0	-2673	-6002	-3329	4337	328	-4665	401	644	434	494	644	762	0
1754	101	0	-3065	-6019	-2954	4542	-55	-4486	209	436	236	296	424	413	0
1755	101	0	-3587	-6043	-2456	4815	-565	-4249	7	-15	-23	-128	3	-97	0
1756	101	0	-4216	-6062	-1846	5139	-1185	-3954	-259	-417	-244	-345	-403	-517	0
1757	101	0	-4629	-6058	-1429	5343	-1600	-3743	-455	-580	-434	-564	-572	-768	0
1758	101	0	-4615	-6087	-1472	5351	-1571	-3779	-415	-552	-372	-517	-514	-710	0
1759	101	0	-4371	-6087	-1716	5229	-1327	-3901	-242	-355	-234	-306	-248	-362	0
1760	101	0	-3943	-6111	-2168	5027	-887	-4139	-52	-54	-3	-52	62	56	0
1761	101	0	-3366	-6134	-2768	4750	-299	-4451	277	343	322	258	485	471	0
1762	101	0	-3077	-6130	-3053	4603	-12	-4591	395	620	374	500	649	733	0
1763	101	0	-2993	-6114	-3121	4553	64	-4617	384	651	366	459	591	587	0
1764	101	0	-3325	-6132	-2807	4728	-259	-4469	190	320	283	236	397	333	0
1765	101	0	-3863	-6161	-2298	5012	-782	-4229	-83	-11	-91	-108	-34	-174	0
1766	101	0	-4388	-6190	-1802	5289	-1293	-3996	-273	-471	-285	-407	-389	-582	0
1767	101	0	-4709	-6165	-1456	5437	-1626	-3810	-376	-713	-446	-558	-611	-810	0
1768	101	0	-4647	-6169	-1522	5408	-1562	-3845	-366	-558	-347	-479	-531	-611	0
1769	101	0	-4457	-6140	-1683	5298	-1387	-3911	-294	-450	-355	-283	-386	-360	0
1770	101	0	-3870	-6124	-2254	4997	-808	-4189	21	-17	-65	44	87	106	0
1771	101	0	-3407	-6130	-2723	4768	-342	-4426	228	380	199	258	469	432	0
1772	101	0	-2989	-6120	-3131	4554	71	-4625	355	651	372	486	694	673	0
1773	101	0	-2863	-6122	-3259	4492	198	-4690	378	688	366	488	663	626	0
1774	101	0	-3174	-6116	-2942	4645	-116	-4529	250	360	178	215	382	395	0
1775	101	0	-3500	-6132	-2632	4816	-434	-4382	44	5	1	-64	65	-67	0
1776	101	0	-4072	-6173	-2101	5122	-985	-4137	-310	-432	-345	-415	-362	-646	0
1777	101	0	-4380	-6180	-1800	5280	-1290	-3990	-405	-671	-446	-512	-599	-777	0
1778	101	0	-4352	-6163	-1811	5257	-1270	-3987	-422	-614	-420	-535	-613	-756	0
1779	101	0	-4004	-6176	-2172	5090	-916	-4174	-238	-296	-259	-401	-308	-384	0
1780	101	0	-3426	-6190	-2764	4808	-331	-4477	29	21	11	52	64	87	0
1781	101	0	-2865	-6209	-3344	4537	239	-4776	221	467	250	341	479	490	0
1782	101	0	-2561	-6215	-3654	4388	546	-4934	304	696	360	446	673	700	0
1783	101	0	-2375	-6196	-3821	4285	723	-5008	391	766	384	496	700	618	0
1784	101	0	-2712	-6190	-3478	4451	383	-4834	296	417	170	333	417	341	0
1785	101	0	-3187	-6176	-2989	4681	-99	-4582	-83	-25	-116	-87	-93	-147	0
1786	101	0	-3570	-6194	-2624	4882	-473	-4409	-147	-413	-343	-308	-409	-556	0
1787	101	0	-4024	-6198	-2174	5111	-925	-4186	-426	-675	-475	-616	-560	-750	0
1788	101	0	-3921	-6175	-2254	5048	-833	-4214	-360	-618	-440	-488	-597	-725	0
1789	101	0	-3614	-6147	-2533	4880	-540	-4340	-277	-325	-289	-289	-308	-444	0
1790	101	0	-3125	-6157	-3032	4641	-46	-4594	-129	46	-65	-64	71	-31	0
1791	101	0	-2560	-6147	-3587	4353	513	-4867	236	471	230	291	450	446	0
1792	101	0	-2307	-6165	-3858	4236	775	-5011	298	684	378	471	729	729	0
1793	101	0	-2128	-6167	-4039	4147	955	-5103	399	661	312	422	593	566	0
1794	101	0	-2466	-6171	-3705	4318	619	-4938	178	448	217	378	306	320	0
1795	101	0	-2978	-6188	-3210	4583	116	-4699	-77	-98	-116	-108	-91	-149	0
1796	101	0	-3275	-6196	-2921	4735	-177	-4558	-252	-366	-291	-329	-415	-632	0
1797	101	0	-3674	-6182	-2508	4928	-583	-4345	-415	-638	-452	-510	-605	-758	0
1798	101	0	-3577	-6188	-2611	4882	-483	-4399	-519	-626	-490	-568	-688	-770	0
1799	101	0	-3190	-6140	-2950	4665	-120	-4545	-230	-401	-329	-238	-349	-362	0
1800	101	0	-2596	-6109	-3513	4352	458	-4811	-40	-29	-93	38	69	-44	0
1801	101	0	-1929	-6078	-4149	4003	1110	-5113	234	490	207	337	485	450	0
1802	101	0	-1449	-5982	-4533	3715	1542	-5257	372	628	343	479	607	611	0
1803	101	0	-1302	-5876	-4574	3589	1636	-5225	399	680	450	517	702	632	0
1804	101	0	-1521	-5744	-4223	3632	1351	-4983	151	356	153	302	345	261	0
1805	101	0	-1930	-5662	-3732	3796	901	-4697	7	-25	-27	-46	-44	-162	0
1806	101	0	-2415	-5550	-3135	3982	360	-4342	-318	-471	-360	-322	-475	-640	0
1807	101	0	-2573	-5364	-2791	3968	109	-4077	-376	-671	-523	-450	-673	-822	0
1808	101	0	-2437	-5137	-2700	3787	131	-3918	-391	-677	-436	-486	-632	-735	0
1809	101	0	-1979	-4857	-2878	3418	449	-3867	-195	-413	-281	-192	-442	-453	0
1810	101	0	-1170	-4524	-3354	2847	1092	-3939	-38	-17	-3	-9	48	15	0
1811	101	0	-493	-4213	-3720	2353	1613	-3966	219	405	162	347	420	450	0
1812	101	0	116	-3893	-4009	1888	2062	-3951	339	649	364	517	659	694	0
1813	101	0	382	-3556	-3938	1587	2160	-3747	339	630	306	461	634	582	0
1814	101	0	283	-3249	-3532	1483	1907	-3390	139	389	223	240	374	281	0
1815	101	0	-72	-3094	-3022	1583	1475	-3058	-89	-83	-114	-100	-71	-190	0
1816	101	0	-562	-3140	-2578	1851	1008	-2859	-281	-550	-388	-353	-514	-655	0
1817	101	0	-947	-3348	-2401	2147	727	-2874	-345	-679	-483	-455	-624	-830	0
1818	101	0	-1065	-3684	-2619	2374	777	-3151	-422	-630	-442	-504	-609	-727	0
1819	101	0	-1003	-4200	-3197	2601	1097	-3698	-223	-353	-287	-215	-289	-477	1
1820	101	0	-851	-4892	-4041	2871	1595	-4466	31	-25	-93	71	62	-25	0
1821	101	0	-774	-5649	-4875	3211	2050	-5262	172	331	195	322	397	420	0
1822	101	0	-673	-6250	-5577	3461	2452	-5913	331	667	386	523	655	675	0
1823	101	0	-918	-6790	-5872	3854	2477	-6331	347	661	339	578	599	591	0
1824	101	0	-1410	-7016	-5606	4213	2098	-6311	133	382	157	310	341	312	0
1825	99	0	-1968	-7141	-5173	4554	1602	-6157	-112	-17	-145	-104	-135	-279	0
1826	99	0	-2547	-7195	-4648	4871	1050	-5921	-341	-337	-277	-296	-382	-613	0
1827	99	0	-2898	-7156	-4258	5027	680	-5707	-457	-715	-537	-578	-626	-874	0
1828	99	0	-2827	-7005	-4178	4916	675	-5591	-419	-665	-438	-479	-564	-808	0
1829	99	0	-2469	-6760	-4291	4614	911	-5525	-308	-461	-238	-389	-372	-494	0
1830	99	0	-1864	-6597	-4733	4230	1434	-5665	9	75	-46	25	95	7	0
1831	99	0	-1404	-6512	-5108	3958	1852	-5810	263	360	269	388	413	413	0
1832	99	0	-1040	-6473	-5433	3756	2196	-5953	397	653	395	558	583	684	0
1833	99	0	-1081	-6433	-5352	3757	2135	-5892	356	649	430	552	578	682	0
1834	99	0	-1414	-6390	-4976	3902	1781	-5683	244	395	304	308	382	327	0
1835	99	0	-2073	-6337	-4264	4205	1095	-5300	-102	-44	-60	-64	-137	-126	0
1836	99	0	-2646	-6293	-3647	4469	500	-4970	-287	-440	-314	-420	-525	-607	0
1837	99	0	-3024	-6252	-3228	4638	102	-4740	-353	-661	-465	-506	-607	-824	0
1838	99	0	-3079	-6198	-3119	4638	20	-4658	-347	-624	-366	-473	-545	-727	0
1839	99	0	-2902	-6217	-3315	4559	206	-4766	-273	-380	-308	-302	-341	-446	0
1840	99	0	-2464	-6223	-3759	4343	647	-4991	-11	42	65	69	81	38	0
1841	99	0	-2039	-6225	-4186	4132	1073	-5205	195	397	256	366	409	453	0
1842	99	0	-1750	-6221	-4471	3985	1360	-5346	362	663	407	502	696	710	0
1843	99	0	-1790	-6244	-4454	4017	1332	-5349	331	679	407	422	603	630	0
1844	99	0	-2179	-6264	-4085	4221	953	-5174	213	417	205	294	388	304	0
1845	99	0	-2708	-6225	-3517	4466	404	-4871	-81	-36	-83	-64	-48	-248	0
1846	99	0	-3242	-6235	-2993	4738	-124	-4614	-273	-409	-312	-405	-386	-556	0
1847	99	0	-3604	-6215	-2611	4909	-496	-4413	-498	-663	-461	-537	-696	-859	0
1848	99	0	-3756	-6219	-2463	4987	-646	-4341	-422	-671	-380	-504	-607	-690	0
1849	99	0	-3351	-6208	-2857	4779	-247	-4532	-238	-424	-287	-341	-331	-496	0
1850	99	0	-2903	-6202	-3299	4552	198	-4750	-56	-7	-27	-38	46	-27	0
1851	99	0	-2413	-6194	-3781	4303	684	-4987	194	308	256	310	467	335	0
1852	99	0	-2105	-6068	-3963	4086	929	-5015	294	500	275	409	488	583	0
1853	99	0	-2131	-6142	-4011	4136	940	-5076	302	560	356	345	554	440	0
1854	99	0	-3210	-6341	-3131	4775	-39	-4736	-162	-116	-34	-147	34	-162	0
1855	99	0	-3843	-6489	-2646	5166	-598	-4567	-182	-161	0	-137	21	-337	0
1856	99	0	-3455	-6535	-3080	4995	-187	-4807	-40	-87	-186	-21	-395	-89	0
1857	99	0	-2979	-6566	-3587	4772	304	-5076	172	-261	-388	-17	194	-285	0
1858	99	0	-1257	-6572	-5315	3914	2029	-5943	-335	-97	-151	-126	-188	-58	0
1859	99	0	-2	-6568	-6566	3285	3282	-6567	-114	143	50	-137	-510	232	0
1860	99	0	-1870	-6555	-4685	4212	1407	-5620	432	-87	-44	-219	428	93	0
1861	99	0	-3356	-6549	-3193	4952	-81	-4871	232	-172	-325	-159	1022	58	0
1862	99	0	-7670	-6553	1117	7111	-4393	-2718	-370	104	-133	124	704	-252	0
1863	99	0	-11247	-6559	4688	8903	-7967	-935	-640	248	320	333	-23	-578	0
1864	99	0	-8574	-6557	2017	7565	-5295	-2270	-31	-7	219	141	1	-122	0
1865	99	0	-4803	-6543	-1740	5673	-1531	-4141	223	-42	-60	54	409	58	0
1866	99	0	-3867	-6553	-2686	5210	-590	-4619	38	-36	-65	-54	312	-186	0
1867	99	0	-3490	-6628	-3138	5059	-176	-4883	13	-1	31	-13	-25	-279	0
1868	99	0	-2945	-6681	-3736	4813	395	-5208	162	5	-238	-155	-122	-401	0
1869	99	0	-3077	-6724	-3647	4900	285	-5185	411	-60	-147	-89	13	-104	0
1870	99	0	-4445	-6745	-2300	5595	-1072	-4522	306	-194	42	-89	-71	114	0
1871	99	0	-6503	-6778	-275	6640	-3114	-3526	25	-69	335	-129	-182	277	0
1872	99	0	-7659	-6788	871	7223	-4265	-2958	-77	-23	281	-263	-161	368	0
1873	99	0	-7563	-6768	795	7165	-4179	-2986	-386	-124	176	-477	-347	279	0
1874	99	0	-6861	-6745	116	6803	-3488	-3314	-595	-87	98	-552	-172	236	0
1875	99	0	-5425	-6751	-1326	6088	-2049	-4038	-812	1	-157	-529	-254	122	0
1876	99	0	-3582	-6757	-3175	5169	-203	-4966	-762	83	-135	-407	-157	9	0
1877	99	0	-1641	-6725	-5084	4183	1721	-5904	-667	17	-310	-372	-203	-91	0
1878	99	0	291	-6737	-7028	3223	3659	-6882	-517	-58	-349	-296	-217	-145	0
1879	99	0	1945	-6753	-8698	2404	5321	-7725	-244	-29	-413	-128	-182	-77	0
1880	99	0	3048	-6772	-9820	1862	6434	-8296	-29	-13	-566	36	-143	-211	0
1881	99	0	3512	-6764	-10276	1626	6894	-8520	265	11	-535	236	21	-155	0
1882	99	0	3605	-6733	-10338	1564	6971	-8535	405	-9	-389	323	52	-234	0
1883	99	0	2922	-6737	-9659	1907	6290	-8198	638	44	-64	267	116	-157	0
1884	99	0	1670	-6741	-8411	2535	5040	-7576	533	87	147	188	124	-256	0
1885	99	0	307	-6735	-7042	3214	3674	-6888	349	-25	341	-38	-100	-232	0
1886	99	0	-997	-6729	-5732	3863	2367	-6230	122	-318	223	-291	-399	-531	0
1887	99	0	-1746	-6725	-4979	4235	1616	-5852	-44	-498	79	-314	-535	-622	0
1888	99	0	-2060	-6712	-4652	4386	1296	-5682	-178	-279	-7	-236	-347	-506	0
1889	99	0	-2084	-6683	-4599	4383	1257	-5641	40	-95	-71	81	-71	-347	0
1890	99	0	-1812	-6660	-4848	4236	1518	-5754	221	302	-7	523	314	176	0
1891	99	0	-1385	-6636	-5251	4010	1933	-5943	370	677	87	748	758	446	0
1892	99	0	-1077	-6627	-5550	3852	2236	-6088	510	843	62	960	1045	719	0
1893	99	0	-954	-6578	-5624	3766	2335	-6101	455	774	89	933	975	624	0
1894	99	0	-1374	-6561	-5187	3967	1906	-5874	256	545	-65	700	735	341	0
1895	99	0	-1977	-6553	-4576	4265	1299	-5564	-27	52	-161	265	296	-182	0
1896	99	0	-2642	-6531	-3889	4586	623	-5210	-180	-265	-428	-155	-217	-574	0
1897	99	0	-3046	-6510	-3464	4778	209	-4987	-306	-403	-393	-407	-331	-884	0
1898	99	0	-3209	-6491	-3282	4850	36	-4886	-248	-473	-273	-364	-341	-785	0
1899	99	0	-3005	-6456	-3451	4730	223	-4953	-36	-149	-79	-188	-172	-463	0
1900	99	0	-2749	-6458	-3709	4603	480	-5083	199	188	223	168	139	44	0
1901	99	0	-2544	-6462	-3918	4503	687	-5190	397	471	362	485	521	347	0
1902	99	0	-2483	-6411	-3928	4447	722	-5169	492	816	446	721	715	613	0
1903	99	0	-2675	-6372	-3697	4523	511	-5034	450	706	459	607	772	422	0
1904	99	0	-2927	-6341	-3414	4634	243	-4877	294	574	308	552	543	197	0
1905	99	0	-3395	-6328	-2933	4861	-231	-4630	-36	29	-21	137	27	-285	0
1906	99	0	-3692	-6351	-2659	5021	-516	-4505	-157	-320	-258	-238	-397	-686	0
1907	99	0	-3938	-6394	-2456	5166	-741	-4425	-448	-490	-409	-424	-599	-886	0
1908	99	0	-4033	-6512	-2479	5272	-777	-4495	-514	-426	-415	-395	-576	-892	0
1909	99	0	-3715	-6504	-2789	5109	-463	-4646	-285	-296	-246	-252	-413	-601	0
1910	99	0	-3354	-6502	-3148	4928	-103	-4825	-95	151	0	-81	122	-285	0
1911	99	0	-2726	-6456	-3730	4591	502	-5093	281	527	389	273	527	213	0
1912	99	0	-2043	-6423	-4380	4233	1168	-5401	422	789	457	413	768	467	0
1913	99	0	-1500	-6384	-4884	3942	1692	-5634	467	715	417	483	690	607	0
1914	99	0	-1309	-6380	-5071	3844	1881	-5725	372	545	356	403	566	483	0
1915	99	0	-1513	-6374	-4861	3943	1674	-5617	102	95	42	52	77	3	0
1916	99	0	-1820	-6386	-4566	4103	1373	-5476	-120	-281	-137	-232	-292	-452	0
1917	99	0	-2430	-6407	-3977	4418	773	-5192	-327	-566	-238	-469	-492	-595	0
1918	99	0	-3887	-6467	-2580	5177	-653	-4523	-351	-417	-277	-424	-380	-673	0
1919	99	0	-7410	-6479	931	6944	-4170	-2774	-291	-234	-234	-275	-333	-455	0
1920	99	0	-10954	-6491	4463	8722	-7708	-1014	-97	143	-7	5	-29	-48	0
1921	99	0	-11984	-6510	5474	9247	-8729	-518	52	450	141	263	318	360	0
1922	99	0	-9233	-6537	2696	7885	-5964	-1920	236	690	250	389	500	580	0
1923	99	0	-5170	-6578	-1408	5874	-1881	-3993	353	550	236	393	523	669	0
1924	99	0	-2840	-6590	-3750	4715	455	-5170	254	337	112	131	384	517	0
1925	99	0	-2254	-6576	-4322	4415	1034	-5449	-40	-79	-67	-213	7	162	0
1926	99	0	-2370	-6564	-4194	4467	912	-5379	-302	-514	-273	-477	-469	-285	0
1927	99	0	-2617	-6594	-3977	4605	680	-5285	-514	-640	-254	-595	-684	-516	0
1928	99	0	-2278	-6563	-4285	4420	1003	-5424	-366	-591	-265	-570	-700	-554	0
1929	99	0	-1483	-6592	-5109	4037	1813	-5850	-252	-271	-91	-291	-488	-199	0
1930	99	0	-1123	-6613	-5490	3868	2183	-6051	-54	147	-9	60	3	194	0
1931	99	0	-1577	-6607	-5030	4092	1726	-5818	254	492	168	364	543	669	0
1932	99	0	-2148	-6623	-4475	4385	1163	-5549	488	774	252	576	896	853	0
1933	99	0	-2760	-6638	-3878	4699	559	-5258	508	673	265	490	758	756	0
1934	99	0	-3777	-6638	-2861	5207	-458	-4749	318	420	258	316	519	483	0
1935	99	0	-4843	-6623	-1780	5733	-1531	-4201	-178	-34	-34	-73	-27	44	0
1936	99	0	-5361	-6623	-1262	5992	-2049	-3942	-366	-401	-102	-467	-384	-318	0
1937	99	0	-5604	-6603	-999	6103	-2302	-3801	-630	-642	-300	-690	-628	-568	0
1938	99	0	-5114	-6582	-1468	5848	-1823	-4025	-649	-680	-273	-713	-626	-531	0
1939	99	0	-4392	-6557	-2165	5474	-1113	-4361	-430	-403	-135	-531	-323	-209	0
1940	99	0	-3432	-6541	-3109	4986	-161	-4825	-128	-1	77	-112	95	145	0
1941	99	0	-2625	-6493	-3868	4559	621	-5180	194	409	209	273	492	624	0
1942	99	0	-1981	-6481	-4500	4231	1259	-5490	506	741	467	541	797	805	0
1943	99	0	-1794	-6473	-4679	4133	1442	-5576	453	682	300	486	752	766	0
1944	99	0	-2105	-6458	-4353	4281	1124	-5405	308	479	184	386	547	442	0
1945	99	0	-2714	-6471	-3757	4592	521	-5114	188	-60	-75	-40	44	-149	0
1946	99	0	-3583	-6469	-2886	5026	-348	-4677	-73	-393	-203	-267	-331	-516	0
1947	99	0	-4292	-6491	-2199	5391	-1046	-4345	-343	-659	-310	-675	-640	-770	0
1948	99	0	-4642	-6483	-1841	5562	-1400	-4162	-343	-576	-93	-585	-512	-624	0
1949	99	0	-4681	-6485	-1804	5583	-1438	-4144	-296	-469	13	-384	-399	-351	0
1950	99	0	-4418	-6458	-2040	5438	-1189	-4249	-42	-34	248	-137	73	91	0
1951	99	0	-3942	-6421	-2479	5181	-731	-4450	139	479	432	215	506	647	0
1952	99	0	-3440	-6369	-2929	4904	-255	-4649	261	684	388	364	692	849	0
1953	99	0	-3025	-6324	-3299	4674	137	-4811	281	702	380	388	663	739	0
1954	99	0	-2958	-6318	-3360	4638	201	-4839	139	395	180	232	364	486	0
1955	99	0	-2963	-6293	-3330	4628	183	-4811	-128	-65	-162	-104	-118	-98	0
1956	99	0	-3116	-6291	-3175	4703	29	-4733	-353	-341	-372	-362	-430	-430	0
1957	99	0	-3289	-6299	-3010	4794	-139	-4654	-424	-628	-496	-545	-582	-690	0
1958	99	0	-3230	-6299	-3069	4764	-80	-4684	-424	-595	-446	-485	-525	-558	0
1959	99	0	-3009	-6277	-3268	4643	129	-4772	-182	-327	-267	-244	-273	-331	0
1960	99	0	-2730	-6266	-3536	4498	403	-4901	-3	67	69	-13	102	108	0
1961	99	0	-2446	-6252	-3806	4349	680	-5029	314	389	345	364	422	535	0
1962	99	0	-2194	-6240	-4046	4217	926	-5143	465	677	572	549	684	902	0
1963	99	0	-2390	-6258	-3868	4324	739	-5063	376	743	485	417	630	748	0
1964	99	0	-2783	-6275	-3492	4529	354	-4883	250	430	349	298	405	490	0
1965	99	0	-3438	-6268	-2830	4853	-304	-4549	-44	9	29	-50	34	-95	0
1966	99	0	-3919	-6258	-2339	5088	-790	-4298	-256	-374	-277	-325	-322	-483	0
1967	99	0	-4144	-6254	-2110	5199	-1017	-4182	-384	-593	-399	-496	-576	-713	0
1968	99	0	-4028	-6264	-2236	5146	-896	-4250	-417	-572	-465	-368	-483	-611	0
1969	99	0	-3565	-6248	-2683	4906	-441	-4465	-213	-364	-353	-211	-292	-366	0
1970	99	0	-2927	-6240	-3313	4583	193	-4776	79	97	34	77	238	112	0
1971	99	0	-2621	-6250	-3629	4435	504	-4939	188	395	106	389	419	479	0
1972	99	0	-2146	-6227	-4081	4186	967	-5154	345	647	397	537	647	704	0
1973	99	0	-2280	-6233	-3953	4256	836	-5093	351	766	368	545	624	677	0
1974	99	0	-2695	-6235	-3540	4465	422	-4887	184	374	176	228	333	310	0
1975	99	0	-3212	-6246	-3034	4729	-89	-4640	-9	-62	-38	-118	-42	-164	0
1976	99	0	-3850	-6242	-2392	5046	-729	-4317	-318	-450	-300	-405	-399	-589	0
1977	99	0	-4093	-6209	-2116	5151	-988	-4162	-366	-661	-461	-450	-603	-750	0
1978	99	0	-4046	-6180	-2134	5113	-956	-4157	-343	-614	-401	-440	-490	-572	0
1979	99	0	-3626	-6182	-2556	4904	-535	-4369	-157	-329	-308	-240	-248	-376	0
1980	99	0	-3149	-6200	-3051	4674	-49	-4625	23	-23	3	108	128	58	0
1981	99	0	-2520	-6202	-3682	4361	581	-4942	298	411	223	426	494	461	0
1982	99	0	-2060	-6219	-4159	4139	1049	-5189	473	624	372	583	679	756	0
1983	99	0	-2049	-6221	-4172	4135	1061	-5196	419	677	374	516	657	688	0
1984	99	0	-2410	-6204	-3794	4307	692	-4999	209	246	246	228	327	298	0
1985	99	0	-2920	-6204	-3284	4562	182	-4744	48	-25	-104	-93	27	-106	0
1986	99	0	-3558	-6198	-2640	4878	-459	-4419	-355	-504	-397	-393	-463	-675	0
1987	99	0	-3845	-6186	-2341	5015	-752	-4263	-393	-651	-459	-527	-591	-754	0
1988	99	0	-3930	-6186	-2256	5058	-837	-4221	-401	-708	-438	-432	-550	-696	0
1989	99	0	-3610	-6182	-2572	4896	-519	-4377	-238	-434	-265	-337	-302	-440	0
1990	99	0	-3077	-6184	-3107	4630	15	-4645	54	-1	1	155	93	75	0
1991	99	0	-2615	-6171	-3556	4393	470	-4863	225	277	182	273	417	409	0
1992	99	0	-2175	-6173	-3998	4174	911	-5085	403	632	395	547	711	614	0
1993	99	0	-2134	-6163	-4029	4148	947	-5096	386	558	362	430	572	562	0
1994	99	0	-2351	-6163	-3812	4257	730	-4987	182	413	263	250	368	343	0
1995	99	0	-2931	-6176	-3245	4553	157	-4710	-120	-56	-135	-58	67	-223	0
1996	99	0	-3389	-6186	-2797	4787	-296	-4491	-240	-461	-428	-341	-420	-620	0
1997	99	0	-3793	-6190	-2397	4991	-698	-4293	-355	-679	-457	-483	-556	-760	0
1998	99	0	-3845	-6157	-2312	5001	-766	-4234	-343	-688	-453	-550	-407	-737	0
1999	99	0	-3628	-6128	-2500	4878	-564	-4314	-308	-374	-277	-323	-271	-442	0
[truncated: 32,489 more rows]
