# Supplementary material for: A Robust and Real-Time Capable Envelope-Based Algorithm for Heart Sound Classification: Validation under Different Physiological Conditions
Source: Sensors (Basel). 2020 Feb 11;20(4):972. doi: 10.3390/s20040972 (PMC7070375; doi:10.3390/s20040972)
Supplement: Supplementary file 1 [file sensors-20-00972-s001.zip › Messungen/swu/swu05_unfiltered.csv]

Dataset No.	Pulse (bpm)	Pacer Bit	leadI (�V)	leadII (�V)	leadIII (�V)	lead_avR (�V)	lead_avL (�V)	lead_avF (�V)	V1 (�V)	V2 (�V)	V3 (�V)	V4 (�V)	V5 (�V)	V6 (�V)	R-Wave
1	0	0	-487	-1268	-781	877	147	-1024	65	128	110	104	60	112	0
2	0	0	-518	-1272	-754	895	118	-1013	-5	87	71	42	69	25	0
3	0	0	-496	-1272	-776	884	140	-1024	42	62	168	75	95	141	0
4	0	0	-475	-1272	-797	873	161	-1034	64	93	126	44	89	65	0
5	0	0	-576	-1270	-694	923	59	-982	17	44	25	-48	15	-29	0
6	0	0	-628	-1266	-638	947	5	-952	-25	-13	19	-13	36	9	0
7	0	0	-675	-1274	-599	974	-38	-936	-48	-19	-89	-58	-50	-83	0
8	0	0	-704	-1282	-578	993	-63	-930	-124	-3	-85	-25	-44	-79	0
9	0	0	-691	-1284	-593	987	-49	-938	-56	-1	11	-31	-32	69	1
10	0	0	-658	-1292	-634	975	-12	-963	11	0	-62	-32	0	-5	0
11	0	0	-535	-1293	-758	914	111	-1025	67	87	166	13	60	81	0
12	0	0	-559	-1290	-731	924	86	-1010	48	77	176	65	100	129	0
13	0	0	-436	-1299	-863	867	213	-1081	69	151	135	97	137	122	0
14	0	0	-409	-1295	-886	852	238	-1090	180	77	135	122	87	65	0
15	0	0	-630	-1303	-673	966	21	-988	7	75	71	48	-9	36	0
16	0	0	-567	-1292	-725	929	79	-1008	-34	-27	-52	-1	-69	-48	0
17	0	0	-733	-1297	-564	1015	-84	-930	-32	-44	-52	-19	-83	19	0
18	0	0	-752	-1299	-547	1025	-102	-923	-60	5	-73	-93	-1	-19	0
19	0	0	-712	-1297	-585	1004	-63	-941	-25	23	-98	-38	-11	-60	0
20	0	0	-664	-1292	-628	978	-18	-960	7	-25	-5	7	7	7	0
21	0	0	-577	-1290	-713	933	68	-1001	52	93	112	98	81	7	0
22	0	0	-530	-1290	-760	910	115	-1025	36	13	182	69	81	77	0
23	0	0	-500	-1293	-793	896	146	-1043	110	-13	151	89	85	15	0
24	0	0	-525	-1299	-774	912	124	-1036	52	3	141	32	9	89	0
25	0	0	-558	-1301	-743	929	92	-1022	48	11	89	36	91	-54	0
26	0	0	-667	-1305	-638	986	-14	-971	-69	25	-67	-23	-62	-27	0
27	0	0	-727	-1305	-578	1016	-74	-941	-32	-29	-73	-64	-9	-52	0
28	0	0	-776	-1305	-529	1040	-123	-917	0	-32	-126	27	-32	-67	0
29	0	0	-722	-1309	-587	1015	-67	-948	-27	-54	-62	13	-34	-73	0
30	0	0	-640	-1305	-665	972	12	-985	44	17	3	77	-5	52	0
31	0	0	-634	-1295	-661	964	13	-978	-23	95	5	-13	23	32	0
32	0	0	-413	-1297	-884	855	235	-1090	114	-1	168	102	56	118	0
33	0	0	-506	-1305	-799	905	146	-1052	81	108	129	166	126	149	0
34	0	0	-446	-1299	-853	872	203	-1076	81	56	178	75	23	83	0
35	0	0	-531	-1299	-768	915	118	-1033	27	7	36	73	64	-5	0
36	0	0	-688	-1299	-611	993	-38	-955	-46	-46	-87	-9	-32	-69	0
37	0	0	-718	-1313	-595	1015	-61	-954	-58	-46	-190	-29	-25	-100	0
38	0	0	-697	-1315	-618	1006	-39	-966	19	42	-114	15	-13	-46	0
39	0	0	-796	-1313	-517	1054	-139	-915	-137	-13	-164	-81	-52	-42	0
40	0	0	-600	-1311	-711	955	55	-1011	34	100	-65	56	-13	19	0
41	0	0	-611	-1319	-708	965	48	-1013	11	102	62	91	114	52	0
42	0	0	-475	-1313	-838	894	181	-1075	38	52	133	69	11	126	0
43	0	0	-475	-1315	-840	895	182	-1077	100	77	168	108	67	73	0
44	0	0	-462	-1311	-849	886	193	-1080	60	48	149	60	98	38	0
45	0	0	-510	-1299	-789	904	139	-1044	46	54	34	93	64	-17	0
46	0	0	-632	-1297	-665	964	16	-981	62	-48	-65	-27	-9	-29	0
47	0	0	-673	-1286	-613	979	-30	-949	-21	-32	-83	-15	-44	-21	0
48	0	0	-718	-1268	-550	993	-84	-909	-34	-40	-168	-7	-77	-71	0
49	0	0	-719	-1262	-543	990	-88	-902	-64	-38	-25	-69	-58	25	0
50	0	0	-623	-1255	-632	939	4	-943	71	23	60	-40	-7	75	0
51	0	0	-569	-1249	-680	909	55	-964	79	31	64	83	23	58	0
52	0	0	-473	-1245	-772	859	149	-1008	17	116	118	52	95	83	0
53	0	0	-477	-1241	-764	859	143	-1002	58	56	116	120	48	87	0
54	0	0	-421	-1226	-805	823	192	-1015	58	100	118	108	75	5	0
55	0	0	-557	-1220	-663	888	53	-941	-23	11	-15	32	27	-54	0
56	0	0	-657	-1233	-576	945	-40	-904	0	-83	-17	-17	-42	-52	0
57	0	0	-675	-1229	-554	952	-60	-891	-97	0	-137	-46	-36	-64	0
58	0	0	-717	-1229	-512	973	-102	-870	-77	-32	-114	48	-9	-13	0
59	0	0	-705	-1226	-521	965	-92	-873	-11	-11	-60	-124	15	-69	0
60	0	0	-594	-1222	-628	908	17	-925	118	34	7	-1	60	-67	0
61	0	0	-606	-1222	-616	914	5	-919	21	62	110	15	122	29	0
62	0	0	-492	-1200	-708	846	108	-954	3	79	85	58	31	40	0
63	0	0	-454	-1183	-729	818	137	-956	112	122	124	141	98	100	0
64	0	0	-493	-1156	-663	824	85	-909	-32	56	46	25	-3	81	0
65	0	0	-419	-1134	-715	776	148	-924	-11	106	31	133	48	98	0
66	0	0	-572	-1099	-527	835	-22	-813	-1	-17	-25	42	-62	13	0
67	0	0	-532	-1084	-552	808	10	-818	32	-15	-91	1	-36	-42	0
68	0	0	-698	-1084	-386	891	-156	-735	-87	-52	-128	-15	-38	-48	0
69	0	0	-639	-1094	-455	866	-92	-774	-29	-36	-73	54	-81	-89	0
70	0	0	-582	-1080	-498	831	-42	-789	122	-11	52	-1	62	0	0
71	0	0	-533	-1078	-545	805	6	-811	25	-23	11	19	27	-7	0
72	0	0	-365	-1082	-717	723	176	-899	135	42	149	139	64	46	0
73	0	0	-423	-1086	-663	754	120	-874	71	155	164	124	75	143	0
74	0	0	-444	-1072	-628	758	92	-850	141	-27	54	81	19	-19	0
75	0	0	-374	-1070	-696	722	161	-883	50	65	32	56	58	67	0
76	0	0	-592	-1065	-473	828	-59	-769	-1	11	-48	-9	5	15	0
77	0	0	-557	-1063	-506	810	-25	-784	-48	-17	-161	-44	-83	-162	0
78	0	0	-595	-1070	-475	832	-60	-772	83	-52	-95	38	-56	11	0
79	0	0	-642	-1072	-430	857	-106	-751	-21	-79	-100	-29	-21	-71	0
80	0	0	-484	-1067	-583	775	49	-825	64	-40	100	-34	-17	25	0
81	0	0	-492	-1072	-580	782	44	-826	60	58	79	9	62	73	0
82	0	0	-402	-1088	-686	745	142	-887	54	97	126	62	93	81	0
83	0	0	-386	-1111	-725	748	169	-918	69	149	129	129	83	149	0
84	0	0	-312	-1113	-801	712	244	-957	83	161	100	97	97	85	0
85	0	0	-433	-1113	-680	773	123	-896	52	0	42	77	15	104	0
86	0	0	-561	-1119	-558	840	-1	-838	-32	-46	-36	-52	-29	-23	0
87	0	0	-539	-1138	-599	838	30	-868	-62	11	-112	-44	36	-31	0
88	0	0	-706	-1171	-465	938	-120	-818	-108	-58	-91	-102	-5	5	0
89	0	0	-621	-1187	-566	904	-27	-876	-21	17	-128	-17	-75	-9	0
90	0	0	-617	-1220	-603	918	-7	-911	-5	67	-38	77	5	-21	0
91	0	0	-530	-1255	-725	892	97	-990	48	13	42	102	19	108	0
92	0	0	-524	-1274	-750	899	113	-1012	93	62	149	118	139	108	0
93	0	0	-438	-1293	-855	865	208	-1074	64	64	199	32	87	93	0
94	0	0	-477	-1299	-822	888	172	-1060	110	129	112	93	135	112	0
95	0	0	-535	-1309	-774	922	119	-1041	15	-17	44	54	-29	44	0
96	0	0	-551	-1311	-760	931	104	-1035	27	-13	17	3	-52	34	0
97	0	0	-778	-1323	-545	1050	-116	-934	-112	-29	-133	-32	-62	-15	0
98	0	0	-652	-1325	-673	988	10	-999	5	21	-209	-36	-56	-122	0
99	0	0	-787	-1334	-547	1060	-120	-940	-19	-48	-52	-3	52	-9	0
100	0	0	-726	-1321	-595	1023	-65	-958	-48	-36	-83	-15	-122	-46	0
101	0	0	-625	-1336	-711	980	43	-1023	31	21	110	52	79	58	0
102	0	0	-539	-1342	-803	940	132	-1072	64	21	162	58	91	91	0
103	0	0	-487	-1344	-857	915	185	-1100	60	60	112	81	100	11	0
104	0	0	-584	-1350	-766	967	91	-1058	31	3	161	0	23	126	0
105	0	0	-526	-1354	-828	940	151	-1091	110	32	52	75	-11	60	0
106	0	0	-681	-1356	-675	1018	-3	-1015	-7	-1	-46	-25	-48	-19	0
107	0	0	-705	-1356	-651	1030	-27	-1003	-15	62	-97	21	-31	56	0
108	0	0	-809	-1354	-545	1081	-132	-949	-27	-69	-250	-71	-62	-104	0
109	0	0	-753	-1356	-603	1054	-75	-979	38	21	-42	19	32	38	0
110	0	0	-769	-1352	-583	1060	-93	-967	-69	5	-5	-42	-13	-5	0
111	0	0	-575	-1352	-777	963	101	-1064	-13	93	133	124	44	29	0
112	0	0	-627	-1352	-725	989	49	-1038	50	17	87	-7	7	48	0
113	0	0	-495	-1354	-859	924	182	-1106	93	98	236	155	93	89	0
114	0	0	-580	-1367	-787	973	103	-1077	98	62	155	83	104	62	0
115	0	0	-615	-1373	-758	994	71	-1065	-3	25	-3	-64	23	-19	0
116	0	0	-712	-1369	-657	1040	-27	-1013	50	31	31	5	31	-36	0
117	0	0	-733	-1359	-626	1046	-53	-992	-79	-25	-116	-79	-38	-48	0
118	0	0	-811	-1361	-550	1086	-130	-955	-48	-19	-157	-79	-32	-19	0
119	0	0	-774	-1361	-587	1067	-93	-974	3	-56	-60	3	-71	-48	0
120	0	0	-762	-1361	-599	1061	-81	-980	-52	-3	-13	9	21	-71	0
121	0	0	-655	-1361	-706	1008	25	-1033	42	65	23	60	21	-17	0
122	0	0	-582	-1361	-779	971	98	-1070	40	60	180	73	93	110	0
123	0	0	-541	-1369	-828	955	143	-1098	42	50	135	67	15	97	0
124	0	0	-568	-1369	-801	968	116	-1085	95	110	98	83	126	79	0
125	0	0	-565	-1373	-808	969	121	-1090	69	85	100	100	54	73	0
126	0	0	-700	-1365	-665	1032	-17	-1015	-54	-21	-46	-31	-29	-67	0
127	0	0	-749	-1365	-616	1057	-66	-990	-71	-104	-95	-87	-89	-56	0
128	0	0	-714	-1381	-667	1047	-23	-1024	-7	-5	-1	-3	-3	3	0
129	0	0	-788	-1383	-595	1085	-96	-989	-36	-87	-91	-67	-89	-1	0
130	0	0	-701	-1381	-680	1041	-10	-1030	7	-19	-11	-11	85	-67	0
131	0	0	-648	-1377	-729	1012	40	-1053	27	25	116	85	60	52	0
132	0	0	-586	-1383	-797	984	105	-1090	1	29	73	116	36	31	0
133	0	0	-506	-1379	-873	942	183	-1126	54	108	168	79	114	104	0
134	0	0	-514	-1369	-855	941	170	-1112	50	128	228	58	122	102	0
135	0	0	-568	-1340	-772	954	102	-1056	-44	60	-11	3	7	-48	0
136	0	0	-623	-1315	-692	969	34	-1003	27	0	-11	0	27	-31	0
137	0	0	-617	-1249	-632	933	7	-940	-120	-5	-67	5	-67	-58	0
138	0	0	-701	-1158	-457	929	-122	-807	-108	-62	-188	-25	-97	-81	0
139	0	0	-536	-1059	-523	797	-6	-791	46	-27	-83	54	-32	-42	0
140	0	0	-473	-944	-471	708	-1	-707	13	-71	3	9	29	-81	0
141	0	0	-322	-808	-486	565	82	-647	89	-3	104	15	29	54	0
142	0	0	-143	-628	-485	385	171	-556	104	100	124	104	104	164	0
143	0	0	-56	-395	-339	225	141	-367	31	31	120	15	31	21	0
144	0	0	121	-164	-285	21	203	-224	168	122	141	87	110	85	0
145	0	0	199	110	-89	-154	144	10	27	-9	42	9	13	-60	0
146	0	0	283	424	141	-353	71	282	-19	-21	-71	-25	-52	-15	0
147	0	0	357	706	349	-531	4	527	-71	-19	-95	-25	-34	-27	0
148	0	0	425	1030	605	-727	-90	817	-31	-40	-188	-46	-97	-131	0
149	0	0	620	1328	708	-974	-44	1018	0	0	-89	-36	-52	-17	0
150	0	0	743	1553	810	-1148	-33	1181	5	-7	-67	-15	-25	-31	0
151	0	0	968	1662	694	-1315	137	1178	124	50	44	116	67	141	0
152	0	0	983	1530	547	-1256	218	1038	97	65	135	131	93	85	0
153	0	0	805	1220	415	-1012	195	817	29	79	168	93	77	3	0
154	0	0	599	843	244	-721	177	543	52	89	114	69	36	29	1
155	0	0	298	277	-21	-287	159	128	-3	98	58	81	44	-7	0
156	0	0	-190	-473	-283	331	46	-378	-135	-52	-19	-73	-11	-13	0
157	0	0	-544	-1127	-583	835	19	-855	-32	-58	-38	-73	0	-56	0
158	0	0	-910	-1711	-801	1310	-54	-1256	-54	-85	-129	-34	-110	-58	0
159	0	0	-1073	-2062	-989	1567	-42	-1525	-159	-38	-46	-7	-54	-56	0
160	0	0	-1083	-2192	-1109	1637	13	-1650	-1	-5	-38	11	-29	7	0
161	0	0	-1015	-2289	-1274	1652	129	-1781	-7	46	87	85	79	71	0
162	0	0	-1058	-2351	-1293	1704	117	-1822	102	77	100	159	87	110	0
163	0	0	-890	-2308	-1418	1599	264	-1863	56	71	205	97	65	32	0
164	0	0	-852	-2186	-1334	1519	241	-1760	114	122	180	77	129	124	0
165	0	0	-916	-2027	-1111	1471	97	-1569	-11	73	54	116	64	17	0
166	0	0	-793	-1875	-1082	1334	144	-1478	-23	69	-93	73	-48	-36	0
167	0	0	-881	-1775	-894	1328	6	-1334	11	-46	29	5	38	1	0
168	0	0	-881	-1701	-820	1291	-30	-1260	-102	-52	-172	-54	-87	-73	0
169	0	0	-783	-1654	-871	1218	44	-1262	38	-34	-44	71	-129	-11	0
170	0	0	-778	-1625	-847	1201	34	-1236	31	27	-3	32	32	25	0
171	0	0	-727	-1600	-873	1163	73	-1236	17	-17	110	0	-11	91	0
172	0	0	-543	-1575	-1032	1059	244	-1303	97	176	128	116	182	98	0
173	0	0	-534	-1540	-1006	1037	236	-1273	58	89	149	129	87	79	0
174	0	0	-461	-1520	-1059	990	299	-1289	89	161	190	89	77	108	0
175	0	0	-599	-1503	-904	1051	152	-1203	38	25	71	48	32	75	0
176	0	0	-736	-1513	-777	1124	20	-1145	44	-27	-23	-19	15	-81	0
177	0	0	-683	-1507	-824	1095	70	-1165	-62	-1	-116	-27	-52	15	0
178	0	0	-801	-1509	-708	1155	-46	-1108	5	-36	-73	-52	27	-21	0
179	0	0	-716	-1503	-787	1109	35	-1145	-21	-64	-40	0	-48	-46	0
180	0	0	-724	-1501	-777	1112	26	-1139	-1	32	-23	27	48	-13	0
181	0	0	-667	-1497	-830	1082	81	-1163	32	13	100	95	85	-23	0
182	0	0	-543	-1493	-950	1018	203	-1221	79	112	81	137	149	62	0
183	0	0	-588	-1493	-905	1040	158	-1199	58	77	137	27	133	98	0
184	0	0	-543	-1495	-952	1019	204	-1223	141	64	168	64	79	60	0
185	0	0	-636	-1495	-859	1065	111	-1177	29	50	91	85	62	-7	0
186	0	0	-708	-1491	-783	1099	37	-1137	21	13	-15	-36	-19	23	0
187	0	0	-687	-1482	-795	1084	54	-1138	64	36	-89	21	-25	7	0
188	0	0	-844	-1484	-640	1164	-102	-1062	-73	-11	-164	-97	-58	-128	0
189	0	0	-776	-1478	-702	1127	-37	-1090	-48	-75	-34	-65	-46	-38	0
190	0	0	-753	-1478	-725	1115	-14	-1101	-15	-31	-3	-13	40	60	0
191	0	0	-619	-1474	-855	1046	118	-1164	44	126	83	79	122	58	0
192	0	0	-619	-1468	-849	1043	115	-1158	54	91	93	75	102	-21	0
193	0	0	-481	-1466	-985	973	252	-1225	65	36	89	58	110	108	0
194	0	0	-539	-1456	-917	997	189	-1186	112	137	89	104	106	153	0
195	0	0	-601	-1458	-857	1029	128	-1157	32	42	65	11	40	77	0
196	0	0	-650	-1449	-799	1049	74	-1124	11	15	9	-46	19	-9	0
197	0	0	-757	-1449	-692	1103	-32	-1070	-32	-25	-108	-52	-73	-46	0
198	0	0	-811	-1447	-636	1129	-87	-1041	-60	-79	-131	-69	-110	-54	0
199	0	0	-775	-1455	-680	1115	-47	-1067	-48	32	-108	-52	-46	5	0
200	0	0	-728	-1453	-725	1090	-1	-1089	3	-21	-38	-48	7	-17	0
201	0	0	-654	-1449	-795	1051	70	-1122	38	87	85	0	65	75	0
202	0	0	-617	-1447	-830	1032	106	-1138	64	106	56	104	135	62	0
203	0	0	-563	-1441	-878	1002	157	-1159	31	25	155	110	69	95	0
204	0	0	-615	-1431	-816	1023	100	-1123	52	46	192	46	129	73	0
205	0	0	-607	-1429	-822	1018	107	-1125	27	58	97	1	100	27	0
206	0	0	-679	-1435	-756	1057	38	-1095	27	-1	38	-7	31	73	0
207	0	0	-805	-1431	-626	1118	-89	-1028	9	-71	-116	-50	-44	-25	0
208	0	0	-882	-1429	-547	1155	-167	-988	-44	-108	-118	-54	-58	-83	0
209	0	0	-859	-1429	-570	1144	-144	-999	-81	0	-153	-38	-11	-98	0
210	0	0	-827	-1418	-591	1122	-118	-1004	29	54	25	7	11	60	0
211	0	0	-668	-1412	-744	1040	38	-1078	114	25	87	-9	106	5	0
212	0	0	-656	-1408	-752	1032	48	-1080	73	67	97	65	118	58	0
213	0	0	-586	-1402	-816	994	115	-1109	102	73	188	58	178	97	0
214	0	0	-574	-1406	-832	990	129	-1119	162	108	180	135	155	147	0
215	0	0	-640	-1404	-764	1022	62	-1084	87	23	79	65	19	56	0
216	0	0	-751	-1404	-653	1077	-49	-1028	38	-32	36	38	19	73	0
217	0	0	-797	-1404	-607	1100	-95	-1005	-5	-62	-77	11	-3	-75	0
218	0	0	-918	-1404	-486	1161	-216	-945	-48	-29	-83	-54	-52	-60	0
219	0	0	-815	-1400	-585	1107	-115	-992	7	-69	-81	-34	0	0	0
220	0	0	-840	-1404	-564	1122	-138	-984	-60	15	40	71	-3	52	0
221	0	0	-727	-1396	-669	1061	-29	-1032	13	17	118	56	15	44	0
222	0	0	-573	-1385	-812	979	119	-1098	151	13	192	174	100	85	0
223	0	0	-611	-1381	-770	996	79	-1075	110	42	248	118	87	131	0
224	0	0	-555	-1389	-834	972	139	-1111	65	131	97	120	91	95	0
225	0	0	-607	-1390	-783	998	88	-1086	83	65	149	98	65	95	0
226	0	0	-732	-1387	-655	1059	-38	-1021	-25	-95	-60	27	-67	-56	0
227	0	0	-770	-1379	-609	1074	-80	-994	-29	-31	-77	69	-71	-91	0
228	0	0	-838	-1373	-535	1105	-151	-954	3	-122	-106	-34	-60	-9	0
229	0	0	-778	-1369	-591	1073	-93	-980	62	-54	-116	-11	-38	-34	0
230	0	0	-784	-1367	-583	1075	-100	-975	-79	-21	-54	-34	-11	17	0
231	0	0	-593	-1361	-768	977	87	-1064	64	42	77	13	87	1	0
232	0	0	-541	-1361	-820	951	139	-1090	-13	67	139	81	73	104	0
233	0	0	-428	-1361	-933	894	252	-1147	164	153	168	197	104	153	0
234	0	0	-545	-1363	-818	954	136	-1090	-1	110	131	50	104	46	0
235	0	0	-479	-1363	-884	921	202	-1123	124	124	108	162	95	77	0
236	0	0	-677	-1359	-682	1018	2	-1020	-40	-11	-60	21	-52	-15	0
237	0	0	-696	-1365	-669	1030	-13	-1017	-56	21	-147	-32	-25	-62	0
238	0	0	-756	-1361	-605	1058	-75	-983	-50	-102	-77	-40	-65	-60	0
239	0	0	-766	-1363	-597	1064	-84	-980	-81	-67	-141	-65	-75	-149	0
240	0	0	-679	-1350	-671	1014	-4	-1010	-31	31	-44	67	38	31	0
241	0	0	-596	-1354	-758	975	81	-1056	-1	-19	71	-54	5	-64	0
242	0	0	-483	-1361	-878	922	197	-1119	112	69	161	141	13	81	0
243	0	0	-539	-1361	-822	950	141	-1091	64	38	135	36	81	128	0
244	0	0	-411	-1369	-958	890	273	-1163	124	46	137	56	93	124	0
245	0	0	-549	-1373	-824	961	137	-1098	64	13	58	120	89	77	0
246	0	0	-528	-1383	-855	955	163	-1119	-1	29	-25	29	-95	-50	0
247	0	0	-725	-1398	-673	1061	-26	-1035	34	7	-110	42	-15	-75	0
248	0	0	-830	-1402	-572	1116	-129	-987	-118	-135	-225	-95	-112	-166	0
249	0	0	-714	-1412	-698	1063	-8	-1055	-11	19	-93	40	17	-11	0
250	0	0	-677	-1423	-746	1050	34	-1084	-13	0	0	19	-44	13	0
251	0	0	-640	-1437	-797	1038	78	-1117	17	-11	81	44	11	64	0
252	0	0	-557	-1451	-894	1004	168	-1172	65	91	73	97	48	83	0
253	0	0	-481	-1460	-979	970	249	-1219	97	27	197	54	64	116	0
254	0	0	-550	-1487	-937	1018	193	-1212	13	7	116	114	11	15	0
255	0	0	-543	-1499	-956	1021	206	-1227	25	79	56	112	11	32	0
256	0	0	-699	-1517	-818	1108	59	-1167	13	-48	-17	38	-15	-56	0
257	0	0	-729	-1530	-801	1129	36	-1165	-34	-50	-60	-102	-31	-42	0
258	0	0	-850	-1548	-698	1199	-76	-1123	-65	-36	-129	-9	-69	29	0
259	0	0	-840	-1563	-723	1201	-58	-1143	-34	-15	-141	-62	19	-98	0
260	0	0	-730	-1575	-845	1152	57	-1210	-23	15	-23	31	-29	7	0
261	0	0	-702	-1590	-888	1146	93	-1239	114	-1	52	21	65	40	0
262	0	0	-588	-1608	-1020	1098	216	-1314	42	91	73	52	25	67	0
263	0	0	-582	-1621	-1039	1101	228	-1330	85	62	199	102	31	79	0
264	0	0	-578	-1637	-1059	1107	240	-1348	40	106	120	79	77	34	0
265	0	0	-630	-1652	-1022	1141	196	-1337	7	44	95	58	91	21	0
266	0	0	-702	-1660	-958	1181	128	-1309	54	-1	-19	3	-34	23	0
267	0	0	-837	-1680	-843	1258	3	-1261	-85	-62	-83	-13	0	-54	0
268	0	0	-898	-1685	-787	1291	-55	-1236	-93	-168	-172	-50	-159	-62	0
269	0	0	-877	-1703	-826	1290	-25	-1264	-23	-100	-81	-21	-44	-54	0
270	0	0	-889	-1707	-818	1298	-35	-1262	-32	0	-69	-34	-31	-21	0
271	0	0	-722	-1709	-987	1215	132	-1348	-9	73	11	58	31	11	0
272	0	0	-629	-1713	-1084	1171	227	-1398	100	85	89	131	89	46	0
273	0	0	-644	-1716	-1072	1180	214	-1394	-54	5	118	36	46	29	0
274	0	0	-623	-1726	-1103	1174	240	-1414	91	147	145	81	178	81	0
275	0	0	-661	-1722	-1061	1191	200	-1391	3	31	71	34	-17	97	0
276	0	0	-772	-1718	-946	1245	87	-1332	11	-15	-15	1	42	-13	0
277	0	0	-805	-1720	-915	1262	55	-1317	-15	-36	-112	-85	19	-64	0
278	0	0	-898	-1722	-824	1310	-37	-1273	-87	-64	-120	-17	-85	-67	0
279	0	0	-898	-1705	-807	1301	-45	-1256	-87	9	-75	-102	-52	-71	0
280	0	0	-840	-1693	-853	1266	6	-1273	-36	11	-95	5	7	-67	0
281	0	0	-741	-1683	-942	1212	100	-1312	21	31	40	131	48	42	0
282	0	0	-689	-1676	-987	1182	149	-1331	79	58	85	56	52	87	0
283	0	0	-586	-1656	-1070	1121	242	-1363	124	75	217	120	141	100	0
284	0	0	-632	-1650	-1018	1141	193	-1334	54	21	151	58	114	77	0
285	0	0	-648	-1629	-981	1138	166	-1305	58	15	64	3	5	60	0
286	0	0	-745	-1616	-871	1180	63	-1243	54	11	-46	64	7	79	0
287	0	0	-819	-1598	-779	1208	-20	-1188	1	-124	-108	-79	-42	-135	0
288	0	0	-838	-1579	-741	1208	-48	-1160	-112	13	-116	-44	1	-98	0
289	0	0	-933	-1567	-634	1250	-149	-1100	-62	-64	-137	-56	-108	-81	0
290	0	0	-788	-1548	-760	1168	-14	-1154	9	1	15	0	-48	-13	0
291	0	0	-809	-1526	-717	1167	-46	-1121	44	64	-1	25	102	7	0
292	0	0	-609	-1507	-898	1058	144	-1202	83	75	192	42	69	100	0
293	0	0	-626	-1489	-863	1057	118	-1176	5	17	166	87	34	93	0
294	0	0	-543	-1474	-931	1008	194	-1202	38	58	172	106	97	95	0
295	0	0	-557	-1464	-907	1010	175	-1185	77	97	182	21	182	97	0
296	0	0	-667	-1441	-774	1054	53	-1107	-27	-67	7	-11	-58	-32	0
297	0	0	-687	-1431	-744	1059	28	-1087	65	-38	-77	44	13	11	0
298	0	0	-807	-1416	-609	1111	-99	-1012	-60	-32	-135	-79	-83	-7	0
299	0	0	-819	-1412	-593	1115	-113	-1002	-40	-151	-44	-32	-77	23	0
300	0	0	-708	-1394	-686	1051	-11	-1040	9	-19	-79	-5	-25	-56	0
301	0	0	-702	-1379	-677	1040	-12	-1028	-56	52	23	50	50	-15	0
302	0	0	-547	-1371	-824	959	138	-1097	17	75	133	50	73	29	0
303	0	0	-491	-1365	-874	928	191	-1119	207	147	131	122	184	112	0
304	0	0	-603	-1361	-758	982	77	-1059	85	60	104	11	65	23	0
305	0	0	-540	-1348	-808	944	134	-1078	83	95	62	110	50	54	0
306	0	0	-671	-1346	-675	1008	2	-1010	-38	44	25	36	-36	31	0
307	0	0	-704	-1332	-628	1018	-38	-980	-81	25	-110	-50	-34	-58	0
308	0	0	-721	-1334	-613	1027	-54	-973	-64	-21	-65	-108	-34	-23	0
309	0	0	-818	-1326	-508	1072	-155	-917	-75	-104	-95	-56	-89	-21	0
310	0	0	-722	-1323	-601	1022	-60	-962	-87	27	-60	-1	9	-9	0
311	0	0	-580	-1319	-739	949	79	-1029	77	7	56	13	-36	108	0
312	0	0	-600	-1321	-721	960	60	-1021	58	19	149	48	23	131	0
313	0	0	-470	-1311	-841	890	185	-1076	85	151	151	48	192	118	0
314	0	0	-460	-1307	-847	883	193	-1077	56	71	151	60	40	122	0
315	0	0	-537	-1309	-772	923	117	-1040	85	77	48	67	75	65	0
316	0	0	-580	-1305	-725	942	72	-1015	3	102	-13	-27	42	65	0
317	0	0	-648	-1315	-667	981	9	-991	-46	-58	-98	1	7	-31	0
318	0	0	-741	-1307	-566	1024	-87	-936	-46	-87	-95	-65	-153	-15	0
319	0	0	-692	-1301	-609	996	-41	-955	40	-34	-71	-15	5	-65	0
320	0	0	-814	-1299	-485	1056	-164	-892	-81	-89	-52	-65	-89	-58	0
321	0	0	-523	-1295	-772	909	124	-1033	50	108	77	3	172	-11	0
322	0	0	-594	-1292	-698	943	52	-995	17	17	112	64	27	71	0
323	0	0	-427	-1288	-861	857	217	-1074	73	52	112	91	56	69	0
324	0	0	-384	-1288	-904	836	260	-1096	21	62	139	114	108	64	0
325	0	0	-487	-1288	-801	887	157	-1044	62	52	75	85	-5	73	0
326	0	0	-510	-1284	-774	897	132	-1029	42	-3	-29	5	-25	-27	0
327	0	0	-580	-1286	-706	933	63	-996	21	-5	-65	25	-29	50	0
328	0	0	-704	-1286	-582	995	-61	-934	-52	-73	-135	-91	-17	-129	0
329	0	0	-660	-1288	-628	974	-16	-958	-67	31	-87	-32	-58	-46	0
330	0	0	-729	-1293	-564	1011	-82	-928	-17	-27	-36	-17	-9	-29	0
331	0	0	-534	-1288	-754	911	110	-1021	9	40	98	-15	77	60	0
332	0	0	-501	-1284	-783	892	141	-1033	21	73	60	52	13	44	0
333	0	0	-483	-1286	-803	884	160	-1044	65	40	124	71	106	42	0
334	0	0	-328	-1282	-954	805	313	-1118	219	102	182	182	147	133	0
335	0	0	-528	-1284	-756	906	114	-1020	-42	19	75	-21	32	-19	0
336	0	0	-530	-1282	-752	906	111	-1017	13	-5	15	15	27	-3	0
337	0	0	-627	-1284	-657	955	15	-970	-91	44	-116	-58	65	-135	0
338	0	0	-697	-1288	-591	992	-53	-939	-42	-69	-137	-64	-98	-69	0
339	0	0	-652	-1284	-632	968	-10	-958	-38	-1	-38	-23	-21	-42	0
340	0	0	-646	-1286	-640	966	-3	-963	-75	-21	-9	-54	-46	-44	0
341	0	0	-559	-1292	-733	925	87	-1012	40	60	114	23	73	77	0
342	0	0	-563	-1288	-725	925	81	-1006	62	40	67	83	29	60	0
343	0	0	-402	-1288	-886	845	242	-1087	118	95	217	87	106	120	0
344	0	0	-498	-1295	-797	896	149	-1046	89	79	203	69	104	108	0
345	0	0	-491	-1288	-797	889	153	-1042	58	38	56	-48	15	-7	0
346	0	0	-600	-1288	-688	944	44	-988	1	36	64	44	7	65	0
347	0	0	-625	-1290	-665	957	20	-977	-1	-77	-112	-65	-40	-91	0
348	0	0	-766	-1282	-516	1024	-125	-899	-62	-58	-95	-42	-64	-93	0
349	0	0	-687	-1286	-599	986	-44	-942	9	-19	-145	-9	19	-91	0
350	0	0	-714	-1290	-576	1002	-69	-933	-17	-9	-46	-25	46	-7	0
351	0	0	-611	-1290	-679	950	34	-984	50	-3	5	-38	-17	-73	0
352	0	0	-567	-1288	-721	927	77	-1004	25	98	131	50	67	56	0
353	0	0	-533	-1293	-760	913	113	-1026	34	97	149	13	126	89	0
354	0	0	-393	-1295	-902	844	254	-1098	155	168	73	62	93	-15	0
355	0	0	-568	-1295	-727	931	79	-1011	31	44	81	69	44	56	0
356	0	0	-566	-1297	-731	931	82	-1014	27	-64	-11	-40	-1	-71	0
357	0	0	-619	-1303	-684	961	32	-993	48	23	-9	-15	75	62	0
358	0	0	-805	-1303	-498	1054	-153	-900	-71	-75	-174	-110	-87	-112	0
359	0	0	-638	-1301	-663	969	12	-982	21	7	-95	-21	-85	1	0
360	0	0	-796	-1315	-519	1055	-138	-917	-27	36	3	-62	34	56	0
361	0	0	-673	-1305	-632	989	-20	-968	-38	-17	1	-52	-31	-17	0
362	0	0	-481	-1303	-822	892	170	-1062	81	116	170	83	69	114	0
363	0	0	-483	-1303	-820	893	168	-1061	44	104	190	98	147	151	0
364	0	0	-499	-1311	-812	905	156	-1061	21	120	139	46	48	91	0
365	0	0	-421	-1307	-886	864	232	-1096	131	54	108	65	19	32	0
366	0	0	-619	-1305	-686	962	33	-995	17	-27	34	0	32	-27	0
367	0	0	-607	-1309	-702	958	47	-1005	-5	-42	-48	-81	7	-89	0
368	0	0	-784	-1311	-527	1047	-128	-919	-71	-52	-128	-120	-40	-17	0
369	0	0	-714	-1311	-597	1012	-58	-954	-67	9	-83	-25	-79	-23	0
370	0	0	-671	-1303	-632	987	-19	-967	17	-54	-32	-29	-21	-64	0
371	0	0	-611	-1311	-700	961	44	-1005	21	36	-9	29	5	36	0
372	0	0	-565	-1309	-744	937	89	-1026	58	104	52	95	81	75	0
373	0	0	-526	-1315	-789	920	131	-1052	60	97	85	131	64	118	0
374	0	0	-357	-1309	-952	833	297	-1130	129	168	170	135	182	114	0
375	0	0	-493	-1309	-816	901	161	-1062	15	52	164	85	67	110	0
376	0	0	-596	-1307	-711	951	57	-1009	15	-48	25	-58	46	0	0
377	0	0	-654	-1313	-659	983	2	-986	-5	-58	-21	-9	-29	25	0
378	0	0	-764	-1309	-545	1036	-109	-927	-126	-137	-225	-95	-129	-159	0
379	0	0	-681	-1317	-636	999	-22	-976	5	32	-44	48	-1	38	0
380	0	0	-768	-1317	-549	1042	-109	-933	-36	-77	-114	-46	-36	-46	0
381	0	0	-613	-1317	-704	965	45	-1010	89	81	54	31	15	25	0
382	0	0	-575	-1323	-748	949	86	-1035	38	36	120	75	40	104	0
383	0	0	-489	-1321	-832	905	171	-1076	95	97	199	60	91	100	0
384	0	0	-489	-1319	-830	904	170	-1074	9	100	151	79	79	64	0
385	0	0	-530	-1321	-791	925	130	-1056	65	0	87	29	52	23	0
386	0	0	-584	-1321	-737	952	76	-1029	-1	71	1	-21	17	-32	0
387	0	0	-712	-1325	-613	1018	-49	-969	-50	-83	-100	-52	-42	-36	0
388	0	0	-647	-1326	-679	986	16	-1002	5	-71	-91	-11	-75	-31	0
389	0	0	-814	-1330	-516	1072	-149	-923	-83	-102	-112	-48	-71	-71	0
390	0	0	-704	-1326	-622	1015	-41	-974	69	-1	-143	-27	13	-31	0
391	0	0	-600	-1325	-725	962	62	-1025	79	145	25	116	108	-31	0
392	0	0	-627	-1325	-698	976	35	-1011	17	13	48	38	67	54	0
393	0	0	-461	-1328	-867	894	203	-1097	102	62	199	137	85	126	0
394	0	0	-454	-1325	-871	889	208	-1098	190	161	129	192	85	151	0
395	0	0	-516	-1319	-803	917	143	-1061	102	-23	73	112	-9	7	0
396	0	0	-558	-1328	-770	943	106	-1049	44	64	54	-13	-1	29	0
397	0	0	-722	-1313	-591	1017	-65	-952	-85	-40	-124	-104	-56	-87	0
398	0	0	-691	-1307	-616	999	-37	-961	-48	-11	-164	1	-48	-93	0
399	0	0	-760	-1301	-541	1030	-109	-921	-93	-38	-164	5	-71	-32	0
400	0	0	-681	-1299	-618	990	-31	-958	13	-32	-32	9	9	-27	0
401	0	0	-640	-1284	-644	962	2	-964	-19	-17	-7	100	3	25	0
402	0	0	-477	-1274	-797	875	160	-1035	116	116	120	87	110	79	0
403	0	0	-461	-1262	-801	861	170	-1031	79	93	162	83	73	104	0
404	0	0	-355	-1251	-896	803	270	-1073	168	166	188	110	102	128	0
405	0	0	-478	-1255	-777	866	149	-1016	73	56	48	97	5	32	0
406	0	0	-516	-1247	-731	881	107	-989	19	29	1	17	3	-13	0
407	0	0	-603	-1235	-632	919	14	-933	11	15	-85	-25	-11	-32	0
408	0	0	-633	-1220	-587	926	-23	-903	-46	5	-153	-56	-75	-69	0
409	0	0	-696	-1229	-533	962	-81	-881	-65	-56	-89	15	-31	-48	0
410	0	0	-668	-1228	-560	948	-54	-894	-91	13	-124	-65	-31	-58	0
411	0	0	-588	-1224	-636	906	24	-930	60	11	44	34	5	56	0
412	0	0	-456	-1222	-766	839	155	-994	75	79	145	143	79	58	0
413	0	0	-427	-1226	-799	826	186	-1012	112	106	192	145	97	166	0
414	0	0	-413	-1210	-797	811	192	-1003	114	34	131	91	58	44	0
415	0	0	-334	-1193	-859	763	262	-1026	108	118	172	124	85	100	0
416	0	0	-580	-1165	-585	872	2	-875	-83	5	27	-17	29	-13	0
417	0	0	-549	-1136	-587	842	19	-861	-38	-69	-36	-106	-91	-131	0
418	0	0	-621	-1113	-492	867	-64	-802	9	17	-65	17	91	-7	0
419	0	0	-713	-1101	-388	907	-162	-744	-23	-69	-162	-102	-56	-129	0
420	0	0	-547	-1082	-535	814	-6	-808	-13	46	-95	-29	31	-58	0
421	0	0	-590	-1080	-490	835	-50	-785	38	42	-19	81	29	65	0
422	0	0	-405	-1072	-667	738	131	-869	58	65	54	54	64	40	0
423	0	0	-327	-1068	-741	697	207	-904	100	139	234	79	170	75	0
424	0	0	-411	-1070	-659	740	124	-864	-40	56	159	69	-1	126	0
425	0	0	-361	-1067	-706	714	172	-886	116	-25	161	36	95	79	0
426	0	0	-405	-1070	-665	737	130	-867	120	62	21	44	21	75	0
427	0	0	-575	-1067	-492	821	-41	-779	-34	-129	-128	-85	1	-114	0
428	0	0	-627	-1067	-440	847	-93	-753	-50	-81	-95	-77	-3	-71	0
429	0	0	-606	-1059	-453	832	-76	-756	-32	-29	-147	-52	-48	-83	0
430	0	0	-638	-1055	-417	846	-110	-736	-48	-36	-172	-17	-54	-52	0
431	0	0	-533	-1068	-535	800	1	-801	11	17	15	58	34	29	0
432	0	0	-427	-1061	-634	744	103	-847	27	91	124	126	73	85	0
433	0	0	-384	-1061	-677	722	146	-869	77	64	182	79	71	48	0
434	0	0	-372	-1072	-700	722	164	-886	65	145	129	93	64	126	0
435	0	0	-413	-1082	-669	747	128	-875	44	-54	89	69	13	-9	0
436	0	0	-456	-1103	-647	779	95	-875	-38	9	7	3	27	19	0
437	0	0	-621	-1109	-488	865	-66	-798	-17	-52	-97	-83	-36	-60	0
438	0	0	-634	-1105	-471	869	-81	-788	-31	-64	-145	-77	-7	-77	0
439	0	0	-667	-1119	-452	893	-107	-785	-85	-29	-135	-81	-3	-75	0
440	0	0	-655	-1136	-481	895	-87	-808	-120	-13	-95	-31	-36	-104	0
441	0	0	-556	-1165	-609	860	26	-887	32	17	62	-9	102	9	0
442	0	0	-460	-1181	-721	820	130	-951	-27	56	75	15	98	31	0
443	0	0	-440	-1208	-768	824	164	-988	116	62	124	114	42	122	0
444	0	0	-444	-1233	-789	838	172	-1011	120	62	149	129	149	116	0
445	0	0	-534	-1261	-727	897	96	-994	21	-29	64	71	7	-31	0
446	0	0	-556	-1266	-710	911	77	-988	27	-44	32	-21	38	-67	0
447	0	0	-688	-1270	-582	979	-53	-926	-42	-7	-102	-32	-25	-97	0
448	0	0	-743	-1282	-539	1012	-102	-910	-77	-120	-137	-81	-11	-137	0
449	0	0	-754	-1295	-541	1024	-106	-918	-31	-34	-172	-85	-83	-114	0
450	0	0	-788	-1307	-519	1047	-134	-913	-98	-73	-83	0	-67	5	0
451	0	0	-638	-1311	-673	974	17	-992	-1	58	-3	23	52	-7	0
452	0	0	-591	-1301	-710	946	59	-1005	23	83	93	89	44	89	0
453	0	0	-508	-1307	-799	907	145	-1053	67	89	102	73	133	116	0
454	0	0	-491	-1307	-816	899	162	-1061	93	133	93	89	122	139	0
455	0	0	-568	-1311	-743	939	87	-1027	54	23	48	69	46	40	0
456	0	0	-584	-1311	-727	947	71	-1019	-3	34	60	44	-52	34	0
457	0	0	-679	-1309	-630	994	-24	-969	-75	13	-56	-42	-32	-38	0
458	0	0	-693	-1317	-624	1005	-34	-970	38	-21	-104	-52	-44	-81	0
459	0	0	-775	-1325	-550	1050	-112	-937	-23	-3	-48	7	-5	21	0
460	0	0	-703	-1325	-622	1014	-40	-973	-32	25	-116	-3	0	-69	0
461	0	0	-679	-1321	-642	1000	-18	-981	32	3	38	62	15	79	0
462	0	0	-629	-1325	-696	977	33	-1010	-27	42	60	46	36	29	0
463	0	0	-497	-1325	-828	911	165	-1076	48	129	155	81	129	168	0
464	0	0	-522	-1330	-808	926	143	-1069	106	87	153	65	85	15	0
465	0	0	-533	-1326	-793	929	130	-1059	98	32	71	50	69	32	0
466	0	0	-624	-1332	-708	978	42	-1020	15	9	60	36	7	87	0
467	0	0	-702	-1328	-626	1015	-38	-977	-38	-85	-91	-31	-75	-75	0
468	0	0	-719	-1332	-613	1025	-53	-972	48	32	-54	0	17	-56	0
469	0	0	-822	-1336	-514	1079	-154	-925	-124	-62	-120	-69	-104	-48	0
470	0	0	-766	-1332	-566	1049	-100	-949	-40	-65	-77	7	-36	-52	0
471	0	0	-688	-1330	-642	1009	-23	-986	46	29	48	52	60	81	0
472	0	0	-621	-1334	-713	977	46	-1023	44	73	42	81	15	29	0
473	0	0	-498	-1332	-834	915	168	-1083	81	128	139	58	91	186	0
474	0	0	-549	-1326	-777	937	114	-1051	56	126	166	108	98	54	0
475	0	0	-587	-1328	-741	957	77	-1034	65	-15	79	60	-29	5	0
476	0	0	-603	-1332	-729	967	63	-1030	54	36	40	56	-1	79	0
477	0	0	-677	-1332	-655	1004	-11	-993	0	-85	-46	-81	-21	32	0
478	0	0	-723	-1332	-609	1027	-57	-970	-77	0	-128	-98	-54	-50	0
479	0	0	-807	-1332	-525	1069	-141	-928	-60	-44	-106	-85	9	-137	0
480	0	0	-741	-1338	-597	1039	-72	-967	5	-38	-89	-56	34	0	0
481	0	0	-658	-1340	-682	999	12	-1011	23	44	46	79	71	36	0
482	0	0	-656	-1340	-684	998	14	-1012	62	34	91	52	77	1	0
483	0	0	-526	-1340	-814	933	144	-1077	64	153	213	71	89	133	0
484	0	0	-557	-1346	-789	951	116	-1067	48	77	118	114	32	116	0
485	0	0	-551	-1346	-795	948	122	-1070	135	44	153	110	98	129	0
486	0	0	-654	-1336	-682	995	14	-1009	-38	29	-65	-15	-15	-73	0
487	0	0	-723	-1328	-605	1025	-59	-966	-52	-44	-46	44	-5	-23	0
488	0	0	-807	-1303	-496	1055	-155	-899	-62	-91	-122	-91	21	-42	0
489	0	0	-782	-1278	-496	1030	-143	-887	-27	-52	-64	-54	-32	-64	0
490	0	0	-788	-1218	-430	1003	-179	-824	-124	-40	-87	-108	-77	-58	0
491	0	0	-567	-1125	-558	846	-4	-841	-52	27	40	-3	-34	32	0
492	0	0	-489	-1041	-552	765	31	-796	87	42	87	1	58	75	0
493	0	0	-343	-909	-566	626	111	-737	97	25	145	162	65	50	0
494	0	0	-196	-793	-597	494	200	-695	108	149	106	114	91	62	0
495	0	0	-184	-601	-417	392	116	-509	93	54	62	89	77	73	0
496	0	0	-159	-380	-221	269	31	-300	32	-27	1	-73	3	0	0
497	0	0	-64	-143	-79	103	7	-111	-11	-23	-46	-11	-1	-52	0
498	0	0	-41	131	172	-45	-106	151	-50	-65	-120	-95	-97	-100	0
499	0	0	169	469	300	-319	-65	384	-81	-11	-116	-44	-64	-124	0
500	0	0	266	785	519	-525	-126	652	-46	15	-52	-73	-34	-75	0
501	0	0	536	1129	593	-832	-28	861	-42	95	-36	-23	46	-60	0
502	0	0	767	1414	647	-1090	60	1030	65	67	52	67	77	-3	0
503	0	0	953	1633	680	-1293	136	1156	29	85	162	-11	77	93	0
504	0	0	1071	1773	702	-1422	184	1237	124	137	100	116	95	89	0
505	0	0	1032	1664	632	-1348	200	1148	79	77	85	93	141	29	0
506	0	0	768	1375	607	-1071	80	991	7	31	32	-7	-23	69	0
507	0	0	522	1016	494	-769	14	755	-67	-34	-44	-95	-40	-31	1
508	0	0	213	469	256	-341	-21	362	-79	-65	-95	-46	-89	-91	0
509	0	0	-198	-289	-91	243	-53	-190	-112	-79	-71	-34	-67	-11	0
510	0	0	-586	-966	-380	776	-103	-673	-102	-93	-67	-1	-58	-36	0
511	0	0	-698	-1538	-840	1118	71	-1189	-46	89	17	-15	44	48	0
512	0	0	-889	-1928	-1039	1408	75	-1483	34	73	89	50	81	108	0
513	0	0	-858	-2091	-1233	1474	187	-1662	15	31	159	104	100	75	0
514	0	0	-892	-2182	-1290	1537	199	-1736	58	108	194	108	118	137	0
515	0	0	-967	-2231	-1264	1599	148	-1747	32	77	85	48	79	42	0
516	0	0	-979	-2232	-1253	1605	137	-1742	64	19	58	46	-15	50	0
517	0	0	-1051	-2145	-1094	1598	21	-1619	-36	21	-27	17	-11	11	0
518	0	0	-1071	-1976	-905	1523	-83	-1440	-40	-104	-104	-60	-116	-83	0
519	0	0	-935	-1823	-888	1379	-23	-1355	19	-44	-48	19	-79	5	0
520	0	0	-960	-1726	-766	1343	-97	-1246	-60	-56	-104	-36	-46	-40	0
521	0	0	-766	-1652	-886	1209	60	-1269	44	46	15	46	11	27	0
522	0	0	-630	-1596	-966	1113	168	-1281	85	29	118	58	118	50	0
523	0	0	-609	-1569	-960	1089	175	-1264	58	87	141	97	131	52	0
524	0	0	-580	-1546	-966	1063	193	-1256	128	79	194	104	71	137	0
525	0	0	-547	-1515	-968	1031	210	-1241	128	38	129	114	3	102	0
526	0	0	-666	-1484	-818	1075	76	-1151	9	32	21	-23	46	29	0
527	0	0	-725	-1460	-735	1092	5	-1097	-1	-67	0	-83	-38	-50	0
528	0	0	-719	-1456	-737	1087	9	-1096	-44	-7	-91	-56	-31	-85	0
529	0	0	-826	-1460	-634	1143	-96	-1047	-98	25	-143	-79	-40	-25	0
530	0	0	-764	-1456	-692	1110	-36	-1074	-75	-23	-64	-40	-36	-32	0
531	0	0	-695	-1453	-758	1074	31	-1105	9	-67	-19	-38	17	-19	0
532	0	0	-670	-1449	-779	1059	54	-1114	54	-38	97	54	58	65	0
533	0	0	-540	-1447	-907	993	183	-1177	100	85	139	151	110	102	0
534	0	0	-617	-1445	-828	1031	105	-1136	46	42	73	83	27	13	0
535	0	0	-615	-1445	-830	1030	107	-1137	62	38	89	38	48	54	0
536	0	0	-633	-1447	-814	1040	90	-1130	69	5	81	-1	25	65	0
537	0	0	-797	-1431	-634	1114	-81	-1032	-54	-100	-29	-46	-62	-1	0
538	0	0	-853	-1433	-580	1143	-136	-1006	3	-64	-139	-31	-42	-17	0
539	0	0	-908	-1435	-527	1171	-190	-981	-62	-36	-126	-52	-67	-77	0
540	0	0	-824	-1433	-609	1128	-107	-1021	-1	-25	-110	-5	-19	-95	0
541	0	0	-789	-1431	-642	1110	-73	-1036	0	-29	11	32	36	42	0
542	0	0	-727	-1425	-698	1076	-14	-1061	-5	31	36	5	40	56	0
543	0	0	-631	-1422	-791	1026	80	-1106	104	46	157	79	104	73	0
544	0	0	-540	-1416	-876	978	168	-1146	23	139	110	77	131	54	0
545	0	0	-631	-1410	-779	1020	74	-1094	11	46	97	52	110	-3	0
546	0	0	-666	-1410	-744	1038	39	-1077	-7	21	34	7	15	-17	0
547	0	0	-700	-1404	-704	1052	2	-1054	-1	-50	-42	-42	46	-40	0
548	0	0	-877	-1412	-535	1144	-171	-973	-65	-62	-133	-168	-1	-97	0
549	0	0	-830	-1408	-578	1119	-126	-993	-52	-13	-118	-120	-58	-62	0
550	0	0	-811	-1402	-591	1106	-110	-996	-54	-75	-36	27	-25	5	0
551	0	0	-755	-1406	-651	1080	-52	-1028	1	23	-5	32	-38	-15	0
552	0	0	-683	-1402	-719	1042	18	-1060	62	52	87	-7	89	44	0
553	0	0	-661	-1398	-737	1029	38	-1067	112	-19	176	62	31	85	0
554	0	0	-547	-1400	-853	973	153	-1126	102	13	139	48	77	100	0
555	0	0	-669	-1398	-729	1033	30	-1063	40	104	58	75	139	29	0
556	0	0	-641	-1385	-744	1013	51	-1064	42	3	73	-25	46	-25	0
557	0	0	-749	-1381	-632	1065	-58	-1006	1	-11	-9	15	-38	-36	0
558	0	0	-881	-1387	-506	1134	-187	-946	-118	-79	-81	-104	-67	-58	0
559	0	0	-850	-1377	-527	1113	-161	-952	-69	-40	-143	-100	-67	-95	0
560	0	0	-877	-1377	-500	1127	-188	-938	19	-29	-15	19	62	27	0
561	0	0	-888	-1371	-483	1129	-202	-927	-3	-48	-81	-104	7	-13	0
562	0	0	-646	-1369	-723	1007	38	-1046	85	52	143	40	65	91	0
563	0	0	-628	-1359	-731	993	51	-1045	135	126	178	67	155	162	0
564	0	0	-623	-1354	-731	988	54	-1042	5	46	93	3	106	-9	0
565	0	0	-689	-1356	-667	1022	-11	-1011	157	110	149	133	133	102	0
566	0	0	-866	-1356	-490	1111	-188	-923	-44	-139	-58	9	-60	-116	0
567	0	0	-772	-1344	-572	1058	-100	-958	36	3	-23	36	21	-7	0
568	0	0	-945	-1344	-399	1144	-273	-871	-50	-19	-116	-54	21	-75	0
569	0	0	-916	-1344	-428	1130	-244	-886	-83	11	-110	-21	-15	-58	0
570	0	0	-943	-1338	-395	1140	-274	-866	19	-83	-93	56	38	-7	0
571	0	0	-840	-1340	-500	1090	-170	-920	64	19	-32	-23	36	-48	0
572	0	0	-760	-1332	-572	1046	-94	-952	91	69	137	69	87	79	0
573	0	0	-659	-1330	-671	994	6	-1000	85	116	98	124	118	106	0
574	0	0	-607	-1326	-719	966	56	-1022	95	124	151	58	164	85	0
575	0	0	-704	-1330	-626	1017	-39	-978	50	83	95	34	83	19	0
576	0	0	-654	-1325	-671	989	8	-998	40	25	27	42	9	-23	0
577	0	0	-760	-1326	-566	1043	-97	-946	0	19	-62	34	97	-7	0
578	0	0	-862	-1323	-461	1092	-200	-892	-100	-174	-149	-95	-98	-141	0
579	0	0	-866	-1321	-455	1093	-205	-888	17	-79	-87	-60	-5	-71	0
580	0	0	-891	-1319	-428	1105	-231	-873	-11	-52	-42	-29	-60	-23	0
581	0	0	-813	-1315	-502	1064	-155	-908	42	-32	-50	0	-38	54	0
582	0	0	-693	-1309	-616	1001	-38	-962	17	40	0	67	104	-9	0
583	0	0	-603	-1305	-702	954	49	-1003	31	137	87	31	100	137	0
584	0	0	-558	-1301	-743	929	92	-1022	93	77	137	104	77	110	0
585	0	0	-529	-1303	-774	916	122	-1038	64	64	116	100	114	73	0
586	0	0	-564	-1299	-735	931	85	-1017	11	-1	91	1	83	13	0
587	0	0	-679	-1293	-614	986	-32	-953	27	-21	-141	27	-48	-7	0
588	0	0	-708	-1295	-587	1001	-60	-941	-13	-58	-106	13	-48	-52	0
589	0	0	-826	-1295	-469	1060	-178	-882	-52	-69	-126	-77	-23	-54	0
590	0	0	-739	-1297	-558	1018	-90	-927	-40	-50	-100	-19	-54	-73	0
591	0	0	-667	-1299	-632	983	-17	-965	54	-1	-91	1	44	-29	0
592	0	0	-584	-1295	-711	939	63	-1003	56	65	-5	98	93	-40	0
593	0	0	-438	-1297	-859	867	210	-1078	166	27	93	157	87	67	0
594	0	0	-384	-1293	-909	838	262	-1101	77	102	176	104	180	46	0
595	0	0	-403	-1299	-896	851	246	-1097	67	83	93	36	75	67	0
596	0	0	-425	-1307	-882	866	228	-1094	23	58	-23	133	67	83	0
597	0	0	-617	-1313	-696	965	39	-1004	11	-67	-50	-31	-64	-7	0
598	0	0	-648	-1313	-665	980	8	-989	-139	-97	-170	-118	-100	-176	0
599	0	0	-642	-1326	-684	984	21	-1005	-56	13	-129	-48	-46	7	0
600	0	0	-655	-1330	-675	992	10	-1002	-34	-46	-170	-42	-98	-25	0
601	0	0	-592	-1342	-750	967	79	-1046	19	-21	-3	-31	-73	44	0
602	0	0	-414	-1352	-938	883	262	-1145	151	23	46	69	67	40	0
603	0	0	-425	-1365	-940	895	257	-1152	56	93	50	56	42	151	0
604	0	0	-380	-1375	-995	877	307	-1185	21	89	155	50	62	131	0
605	0	0	-363	-1383	-1020	873	328	-1201	79	1	91	44	15	50	0
606	0	0	-394	-1398	-1004	896	305	-1201	133	36	-40	60	50	42	0
607	0	0	-547	-1414	-867	980	160	-1140	-15	-5	-75	-36	-40	42	0
608	0	0	-605	-1431	-826	1018	110	-1128	-102	-3	-170	-67	-52	-52	0
609	0	0	-656	-1439	-783	1047	63	-1111	-27	-69	-120	-120	-62	-25	0
610	0	0	-663	-1456	-793	1059	65	-1124	-151	-48	-139	-85	-73	-95	0
611	0	0	-584	-1472	-888	1028	152	-1180	-7	11	-29	-23	-42	-31	0
612	0	0	-519	-1489	-970	1004	225	-1229	48	34	83	-1	91	60	0
613	0	0	-419	-1501	-1082	960	331	-1291	120	114	126	108	69	65	0
614	0	0	-529	-1522	-993	1025	232	-1257	11	36	139	44	71	89	0
615	0	0	-427	-1538	-1111	982	342	-1324	79	62	192	52	34	-3	0
616	0	0	-545	-1553	-1008	1049	231	-1280	5	25	50	23	71	116	0
617	0	0	-646	-1567	-921	1106	137	-1244	-11	-116	-100	-52	-174	-25	0
618	0	0	-625	-1577	-952	1101	163	-1264	-31	11	-73	17	-23	1	0
619	0	0	-822	-1590	-768	1206	-27	-1179	-190	-73	-221	-93	-29	-151	0
620	0	0	-681	-1602	-921	1141	120	-1261	-46	-3	-106	-23	-23	-93	0
621	0	0	-731	-1619	-888	1175	78	-1253	-46	98	-9	0	-7	-17	0
622	0	0	-636	-1619	-983	1127	173	-1301	36	34	-13	17	-13	46	0
623	0	0	-503	-1637	-1134	1070	315	-1385	65	131	164	69	79	174	0
624	0	0	-476	-1643	-1167	1059	345	-1405	108	56	172	38	112	31	0
625	0	0	-499	-1639	-1140	1069	320	-1389	98	48	141	15	60	9	0
626	0	0	-569	-1645	-1076	1107	253	-1360	-32	44	60	-122	36	-25	0
627	0	0	-653	-1650	-997	1151	172	-1323	-13	-25	7	-100	-77	15	0
628	0	0	-632	-1650	-1018	1141	193	-1334	21	-36	-60	-58	-31	-23	0
629	0	0	-812	-1652	-840	1232	14	-1246	-71	-106	-93	-129	-100	-83	0
630	0	0	-774	-1650	-876	1212	51	-1263	-44	-71	-27	-71	-116	34	0
631	0	0	-745	-1645	-900	1195	77	-1272	-25	67	5	-36	-48	54	0
632	0	0	-627	-1633	-1006	1130	189	-1319	32	21	21	21	19	-48	0
633	0	0	-508	-1627	-1119	1067	305	-1373	58	77	164	48	97	126	0
634	0	0	-502	-1617	-1115	1059	306	-1366	65	106	104	73	34	151	0
635	0	0	-487	-1606	-1119	1046	316	-1362	79	32	178	27	1	128	0
636	0	0	-553	-1596	-1043	1074	245	-1319	25	13	42	-75	21	36	0
637	0	0	-701	-1575	-874	1138	86	-1224	-15	13	-29	-77	17	-27	0
638	0	0	-696	-1561	-865	1128	84	-1213	-58	-89	-69	-91	-77	-23	0
639	0	0	-819	-1546	-727	1182	-46	-1136	-60	-100	-166	-106	-135	-1	0
640	0	0	-780	-1524	-744	1152	-18	-1134	-23	-7	-118	-36	-89	0	0
641	0	0	-654	-1503	-849	1078	97	-1176	34	42	5	15	64	75	0
642	0	0	-652	-1486	-834	1069	91	-1160	-71	108	87	-56	87	25	0
643	0	0	-518	-1472	-954	995	218	-1213	77	143	135	100	54	118	0
644	0	0	-567	-1451	-884	1009	158	-1167	73	13	178	62	126	87	0
645	0	0	-448	-1429	-981	938	266	-1205	73	89	168	87	73	95	0
646	0	0	-574	-1412	-838	993	132	-1125	40	15	85	1	32	17	0
647	0	0	-648	-1394	-746	1021	49	-1070	-3	19	-19	-50	-13	-48	0
648	0	0	-669	-1375	-706	1022	18	-1040	-44	-75	-102	-104	-44	-75	0
649	0	0	-776	-1365	-589	1070	-93	-977	-64	-65	-71	-29	-40	-112	0
650	0	0	-813	-1352	-539	1082	-137	-945	-40	-58	-100	-108	-91	-60	0
651	0	0	-716	-1336	-620	1026	-48	-978	11	-9	-29	-1	1	0	0
652	0	0	-646	-1325	-679	985	16	-1002	50	73	36	62	40	9	0
653	0	0	-681	-1313	-632	997	-24	-972	29	19	112	-15	31	0	0
654	0	0	-504	-1299	-795	901	145	-1047	87	114	190	54	89	77	0
655	0	0	-459	-1297	-838	878	189	-1067	139	62	170	62	81	108	0
656	0	0	-663	-1295	-632	979	-15	-963	19	17	71	19	-38	58	0
657	0	0	-627	-1278	-651	952	12	-964	-79	3	-81	31	-100	-79	0
658	0	0	-764	-1272	-508	1018	-128	-890	-34	-11	-65	-40	-65	7	0
659	0	0	-818	-1262	-444	1040	-187	-853	-54	-69	-98	-98	-81	-69	0
660	0	0	-712	-1259	-547	985	-82	-903	-21	-19	-32	-34	-42	-67	0
661	0	0	-788	-1249	-461	1018	-163	-855	-27	25	36	-31	46	-27	0
662	0	0	-640	-1245	-605	942	-17	-925	-9	56	29	7	13	9	0
663	0	0	-555	-1241	-686	898	65	-963	95	118	145	102	153	54	0
664	0	0	-634	-1237	-603	935	-15	-920	54	1	234	-31	13	44	0
665	0	0	-527	-1235	-708	881	90	-971	155	122	145	110	124	44	0
666	0	0	-681	-1235	-554	958	-63	-894	-32	3	77	-71	-21	23	0
667	0	0	-671	-1235	-564	953	-53	-899	27	-36	-5	-13	15	-52	0
668	0	0	-826	-1229	-403	1027	-211	-816	-81	-71	-58	-100	-44	-71	0
669	0	0	-784	-1226	-442	1005	-171	-834	-19	-42	-93	-52	-27	-69	0
670	0	0	-873	-1220	-347	1046	-263	-783	-23	-182	-77	-89	-89	-97	0
671	0	0	-761	-1222	-461	991	-150	-841	3	27	3	21	75	-5	0
672	0	0	-650	-1216	-566	933	-42	-891	81	-29	32	65	-31	44	0
673	0	0	-627	-1218	-591	922	-18	-904	112	40	155	120	97	114	0
674	0	0	-530	-1216	-686	873	78	-951	36	77	100	11	83	48	0
675	0	0	-518	-1208	-690	863	86	-949	58	60	236	34	75	54	0
676	0	0	-690	-1206	-516	948	-87	-861	-15	-31	31	-15	-56	-38	0
677	0	0	-638	-1210	-572	924	-33	-891	-11	-11	-38	44	-44	-40	0
678	0	0	-752	-1204	-452	978	-150	-828	-87	-122	-75	-56	-58	-58	0
679	0	0	-726	-1212	-486	969	-120	-849	42	-64	-161	27	-124	-13	0
680	0	0	-714	-1200	-486	957	-114	-843	19	-67	-21	-1	-31	-32	0
681	0	0	-659	-1196	-537	927	-61	-866	-42	25	-17	-36	23	34	0
682	0	0	-551	-1198	-647	874	48	-922	64	54	83	122	-31	97	0
683	0	0	-541	-1200	-659	870	59	-929	42	112	112	118	52	79	0
684	0	0	-421	-1202	-781	811	180	-991	114	120	153	97	71	116	0
685	0	0	-502	-1196	-694	849	96	-945	52	54	166	13	71	71	0
686	0	0	-503	-1193	-690	848	93	-941	77	25	62	46	23	9	0
687	0	0	-617	-1195	-578	906	-19	-886	-56	-25	-40	-7	-38	-42	0
688	0	0	-628	-1196	-568	912	-30	-882	-15	27	-31	-19	-23	1	0
689	0	0	-789	-1200	-411	994	-189	-805	-128	-77	-102	-153	-42	-29	0
690	0	0	-655	-1196	-541	925	-57	-868	-32	-38	-3	40	21	54	0
691	0	0	-702	-1196	-494	949	-104	-845	-60	5	-29	-1	38	38	0
692	0	0	-589	-1196	-607	892	9	-901	-42	36	56	5	38	79	0
693	0	0	-510	-1200	-690	855	90	-945	21	75	172	112	118	143	0
694	0	0	-481	-1198	-717	839	118	-957	44	110	106	54	73	114	0
695	0	0	-413	-1198	-785	805	186	-991	110	114	143	137	145	69	0
696	0	0	-547	-1200	-653	873	53	-926	7	9	64	7	34	40	0
697	0	0	-613	-1198	-585	905	-14	-891	95	-42	34	3	29	-46	0
698	0	0	-698	-1198	-500	948	-99	-849	-147	-11	-112	-38	-56	-97	0
699	0	0	-764	-1198	-434	981	-165	-816	-17	-120	-106	-44	-120	-3	0
700	0	0	-725	-1198	-473	961	-126	-835	-67	-17	-54	54	-50	-52	0
701	0	0	-653	-1200	-547	926	-53	-873	56	-29	-65	7	-31	81	0
702	0	0	-576	-1204	-628	890	26	-916	34	11	139	79	19	65	0
703	0	0	-516	-1200	-684	858	84	-942	116	31	153	71	122	73	0
704	0	0	-454	-1204	-750	829	148	-977	64	159	182	128	126	73	0
705	0	0	-570	-1202	-632	886	31	-917	-5	62	135	32	69	52	0
706	0	0	-475	-1202	-727	838	126	-964	44	60	147	1	46	52	0
707	0	0	-619	-1208	-589	913	-15	-898	-31	17	-46	13	15	54	0
708	0	0	-704	-1204	-500	954	-102	-852	-54	-85	-79	-56	-81	-23	0
709	0	0	-690	-1206	-516	948	-87	-861	1	25	-97	73	-29	1	0
710	0	0	-747	-1212	-465	979	-141	-838	-65	-58	-176	-64	-98	-81	0
711	0	0	-673	-1206	-533	939	-70	-869	44	108	25	52	40	60	0
712	0	0	-646	-1212	-566	929	-40	-889	-40	-36	-1	38	-7	-32	0
713	0	0	-471	-1212	-741	841	135	-976	83	190	89	161	133	104	0
714	0	0	-520	-1212	-692	866	86	-952	25	46	97	131	83	54	0
715	0	0	-512	-1214	-702	863	95	-958	58	116	124	83	56	42	0
716	0	0	-578	-1204	-626	891	24	-915	3	0	91	-1	64	-5	0
717	0	0	-619	-1208	-589	913	-15	-898	-36	-62	-19	65	-23	-29	0
718	0	0	-698	-1210	-512	954	-93	-861	-29	-69	-36	19	-3	-7	0
719	0	0	-790	-1210	-420	1000	-185	-815	-42	-98	-112	-75	-95	-48	0
720	0	0	-621	-1216	-595	918	-13	-905	54	-31	15	-23	58	-52	0
721	0	0	-743	-1216	-473	979	-135	-844	-29	-31	-93	17	-46	13	0
722	0	0	-555	-1212	-657	883	51	-934	44	25	87	3	1	62	0
723	0	0	-541	-1220	-679	880	69	-949	29	44	155	32	141	83	0
724	0	0	-431	-1216	-785	823	177	-1000	65	100	137	114	116	102	0
725	0	0	-410	-1220	-810	815	200	-1015	85	81	98	147	60	149	0
726	0	0	-501	-1214	-713	857	106	-963	58	25	97	52	15	87	0
727	0	0	-613	-1220	-607	916	-3	-913	-36	-34	-56	48	-79	-17	0
728	0	0	-708	-1216	-508	962	-100	-862	-40	-108	-129	-42	-34	-60	0
729	0	0	-666	-1218	-552	942	-57	-885	-73	-69	-54	-50	-54	13	0
730	0	0	-737	-1222	-485	979	-126	-853	-58	-65	-182	-44	-46	-62	0
731	0	0	-609	-1214	-605	911	-2	-909	-19	34	-32	5	31	-9	0
732	0	0	-545	-1222	-677	883	66	-949	67	87	38	73	93	97	0
733	0	0	-441	-1226	-785	833	172	-1005	40	31	110	62	79	112	0
734	0	0	-439	-1228	-789	833	175	-1008	71	75	149	120	100	124	0
735	0	0	-522	-1233	-711	877	94	-972	79	-23	172	21	100	21	0
736	0	0	-501	-1226	-725	863	112	-975	60	15	11	-7	58	50	0
737	0	0	-586	-1233	-647	909	30	-940	-9	54	-56	-21	81	-46	0
738	0	0	-708	-1233	-525	970	-91	-879	-52	-110	-52	-118	-42	-89	0
739	0	0	-704	-1235	-531	969	-86	-883	-79	-9	-131	27	-69	-38	0
740	0	0	-754	-1229	-475	991	-139	-852	-106	-38	-85	-95	-15	-77	0
741	0	0	-678	-1228	-550	953	-64	-889	-42	40	-17	-15	31	3	0
742	0	0	-505	-1226	-721	865	108	-973	46	64	83	21	32	36	0
743	0	0	-510	-1231	-721	870	105	-976	73	95	108	124	100	87	0
744	0	0	-428	-1235	-807	831	189	-1021	91	79	176	36	58	178	0
745	0	0	-491	-1226	-735	858	122	-980	19	137	95	97	145	40	0
746	0	0	-464	-1228	-764	846	150	-996	69	23	44	23	25	87	0
747	0	0	-541	-1229	-688	885	73	-958	-3	9	3	-15	36	1	0
748	0	0	-693	-1224	-531	958	-81	-877	-83	-3	-178	-67	-65	-114	0
749	0	0	-668	-1224	-556	946	-56	-890	-21	-102	-108	-3	-11	-89	0
750	0	0	-710	-1218	-508	964	-101	-863	-44	-23	-120	-5	-50	-34	0
751	0	0	-629	-1220	-591	924	-19	-905	-46	15	-36	-21	-13	-40	0
752	0	0	-572	-1216	-644	894	36	-930	56	-58	40	58	13	21	0
753	0	0	-450	-1210	-760	830	155	-985	106	95	81	108	62	87	0
754	0	0	-434	-1202	-768	818	167	-985	44	31	161	83	60	71	0
755	0	0	-387	-1195	-808	791	210	-1001	97	85	172	106	126	91	0
756	0	0	-431	-1181	-750	806	159	-965	98	9	69	62	40	44	0
757	0	0	-514	-1175	-661	844	73	-918	5	34	-11	34	13	32	0
758	0	0	-604	-1162	-558	883	-23	-860	-9	-42	-27	15	-91	-7	0
759	0	0	-728	-1158	-430	943	-149	-794	-1	-120	-85	-93	-54	-112	0
760	0	0	-652	-1152	-500	902	-76	-826	7	-17	-81	-79	3	-64	0
761	0	0	-681	-1134	-453	907	-114	-793	3	-46	-89	13	7	-15	0
762	0	0	-474	-1121	-647	797	86	-884	44	67	95	60	34	58	0
763	0	0	-429	-1121	-692	775	131	-906	65	91	137	133	110	87	0
764	0	0	-396	-1127	-731	761	167	-929	44	135	149	85	42	91	0
765	0	0	-404	-1129	-725	766	160	-927	69	106	205	89	124	116	0
766	0	0	-542	-1125	-583	833	20	-854	-9	-54	9	-15	13	5	0
767	0	0	-460	-1119	-659	789	99	-889	32	19	-9	17	11	1	0
768	0	0	-621	-1125	-504	873	-58	-814	-3	-25	-23	-54	32	23	0
769	0	0	-653	-1101	-448	877	-102	-774	-73	-91	-157	-75	-60	-104	0
770	0	0	-609	-1088	-479	848	-65	-783	-15	31	-85	11	-21	-46	0
771	0	0	-638	-1047	-409	842	-114	-728	-34	-3	-48	15	-40	7	0
772	0	0	-534	-1026	-492	780	-21	-759	-40	-38	-36	-17	5	-19	0
773	0	0	-397	-1010	-613	703	108	-811	102	67	85	129	91	95	0
774	0	0	-378	-985	-607	681	114	-796	42	21	166	46	114	102	0
775	0	0	-380	-971	-591	675	105	-781	97	124	102	100	102	5	0
776	0	0	-403	-977	-574	690	85	-775	124	54	60	83	128	-19	0
777	0	0	-481	-973	-492	727	5	-732	-34	-42	-54	50	-40	-42	0
778	0	0	-529	-971	-442	750	-43	-706	3	-77	-52	-54	-32	-32	0
779	0	0	-619	-970	-351	794	-134	-660	-56	-48	-170	-38	-42	-83	0
780	0	0	-570	-971	-401	770	-84	-686	29	-36	-25	5	-15	15	0
781	0	0	-544	-970	-426	757	-59	-698	-5	9	-34	-3	-44	-77	0
782	0	0	-412	-970	-558	691	73	-764	102	11	83	108	42	100	0
783	0	0	-380	-960	-580	670	100	-770	17	58	126	67	46	124	0
784	0	0	-276	-970	-694	623	209	-832	124	133	203	79	161	81	0
785	0	0	-299	-968	-669	633	185	-818	75	36	157	64	50	114	0
786	0	0	-372	-973	-601	672	114	-787	42	62	71	54	15	91	0
787	0	0	-432	-971	-539	701	53	-755	34	-5	-27	54	17	0	0
788	0	0	-530	-983	-453	756	-38	-718	32	-75	-137	-19	-32	-69	0
789	0	0	-621	-989	-368	805	-126	-678	-83	-50	-166	-85	-65	-93	0
790	0	0	-657	-1010	-353	833	-152	-681	-48	-64	-83	-98	3	-31	0
791	0	0	-572	-1016	-444	794	-64	-730	3	-13	-60	-7	-60	-77	0
792	0	0	-489	-1008	-519	748	15	-763	75	104	44	69	38	128	0
793	0	0	-415	-1014	-599	714	92	-806	87	48	64	50	38	126	0
794	0	0	-340	-1028	-688	684	174	-858	128	133	143	147	87	64	0
795	0	0	-404	-1057	-653	730	124	-855	71	83	129	58	54	81	0
796	0	0	-396	-1084	-688	740	146	-886	34	81	147	60	50	116	0
797	0	0	-518	-1105	-587	811	34	-846	29	42	40	17	-13	36	0
798	0	0	-630	-1138	-508	884	-61	-823	-29	15	-81	-50	-52	-1	0
799	0	0	-694	-1169	-475	931	-109	-822	-83	-40	-48	-97	-32	-67	0
800	0	0	-673	-1175	-502	924	-85	-838	-91	17	-11	-69	-48	-31	0
801	0	0	-663	-1177	-514	920	-74	-845	-73	-25	-65	-48	-9	-93	0
802	0	0	-561	-1187	-626	874	32	-906	67	11	118	64	75	31	0
803	0	0	-469	-1202	-733	835	132	-967	116	34	91	104	62	32	0
804	0	0	-475	-1208	-733	841	129	-970	65	149	182	60	126	131	0
805	0	0	-423	-1218	-795	820	186	-1006	54	69	87	-31	79	64	0
806	0	0	-526	-1216	-690	871	82	-953	32	62	114	62	87	114	0
807	0	0	-592	-1220	-628	906	18	-924	65	-42	-62	-7	-23	5	0
808	0	0	-703	-1222	-519	962	-92	-870	13	-44	-75	-23	9	1	0
809	0	0	-716	-1222	-506	969	-105	-864	1	-129	-149	-48	-77	-83	0
810	0	0	-737	-1220	-483	978	-127	-851	-27	-7	-56	-34	-25	-5	0
811	0	0	-739	-1229	-490	984	-124	-859	42	-54	5	0	-71	5	0
812	0	0	-684	-1233	-549	958	-67	-891	-27	-46	83	1	25	11	0
813	0	0	-549	-1228	-679	888	65	-953	112	50	54	91	34	48	0
814	0	0	-477	-1229	-752	853	137	-990	131	62	176	108	58	128	0
815	0	0	-547	-1229	-682	888	67	-955	50	42	69	89	46	36	0
816	0	0	-560	-1231	-671	895	55	-951	64	67	67	17	71	73	0
817	0	0	-652	-1237	-585	944	-33	-911	-3	-32	-15	21	-17	-29	0
818	0	0	-731	-1245	-514	988	-108	-879	-29	-77	-62	-83	-15	-29	0
819	0	0	-805	-1241	-436	1023	-184	-838	-87	-46	-67	-27	-50	-75	0
820	0	0	-869	-1249	-380	1059	-244	-814	-58	-21	-126	-58	-73	-110	0
821	0	0	-747	-1251	-504	999	-121	-877	-21	25	-56	-13	23	-48	0
822	0	0	-724	-1249	-525	986	-99	-887	-34	46	-23	42	25	25	0
823	0	0	-600	-1251	-651	925	25	-951	91	100	71	108	106	54	0
824	0	0	-504	-1245	-741	874	118	-993	112	58	194	106	139	122	0
825	0	0	-574	-1253	-679	913	52	-966	81	79	137	23	114	54	0
826	0	0	-571	-1251	-680	911	54	-965	98	-25	87	31	42	-23	0
827	0	0	-615	-1255	-640	935	12	-947	60	25	100	42	75	46	0
828	0	0	-763	-1257	-494	1010	-134	-875	-81	-116	-58	-95	-85	-56	0
829	0	0	-738	-1257	-519	997	-109	-888	-48	-1	-106	17	-73	-104	0
830	0	0	-881	-1257	-376	1069	-252	-816	-54	-73	-162	-34	-27	-13	0
831	0	0	-733	-1247	-514	990	-109	-880	3	-36	-31	13	-17	-31	0
832	0	0	-627	-1257	-630	942	1	-943	69	114	11	71	95	77	0
833	0	0	-598	-1253	-655	925	28	-954	67	71	93	29	73	89	0
834	0	0	-485	-1251	-766	868	140	-1008	106	112	188	108	106	114	0
835	0	0	-522	-1251	-729	886	103	-990	114	56	100	69	48	67	0
836	0	0	-579	-1259	-680	919	50	-969	54	85	65	21	89	77	0
837	0	0	-737	-1262	-525	999	-106	-893	-106	-81	-19	-58	-38	-5	0
838	0	0	-728	-1261	-533	994	-97	-897	25	-58	-141	-23	-75	-64	0
839	0	0	-796	-1261	-465	1028	-165	-863	-93	-69	-112	-116	-32	-58	0
840	0	0	-841	-1261	-420	1051	-210	-840	-32	-98	-95	-71	-50	-83	0
841	0	0	-757	-1249	-492	1003	-132	-870	13	-17	-93	-31	-34	-32	0
842	0	0	-712	-1237	-525	974	-93	-881	-1	1	25	0	32	56	0
843	0	0	-588	-1208	-620	898	16	-914	50	71	67	106	77	31	0
844	0	0	-504	-1169	-665	836	80	-917	83	120	93	100	34	110	0
845	0	0	-516	-1090	-574	803	29	-832	64	-11	114	27	36	13	0
846	0	0	-434	-1002	-568	718	67	-785	110	77	104	93	40	114	0
847	0	0	-475	-894	-419	684	-28	-656	-58	-13	-31	15	-11	-31	0
848	0	0	-500	-781	-281	640	-109	-531	-36	31	-100	0	-46	-13	0
849	0	0	-487	-636	-149	561	-169	-392	-87	-75	-139	-46	-69	-27	0
850	0	0	-396	-428	-32	412	-182	-230	-135	-58	-203	-122	-93	-118	0
851	0	0	-197	-197	0	197	-98	-98	-9	-1	-56	-27	9	-46	0
852	0	0	12	44	32	-28	-10	38	0	3	-3	87	-19	95	0
853	0	0	192	343	151	-267	20	247	60	100	89	75	25	31	0
854	0	0	483	677	194	-580	144	435	34	126	77	112	64	-15	0
855	0	0	638	985	347	-811	145	666	100	42	145	102	64	104	0
856	0	0	718	1309	591	-1013	63	950	58	-1	34	17	85	-31	0
857	0	0	801	1565	764	-1183	18	1164	-9	-21	-29	-15	44	-3	0
858	0	0	850	1759	909	-1304	-29	1334	23	-42	-145	31	-52	-64	0
859	0	0	828	1819	991	-1323	-81	1405	3	-34	-73	-97	-21	-36	0
860	0	0	694	1598	904	-1146	-105	1251	-17	-40	-129	-34	-104	-42	0
861	0	0	586	1305	719	-945	-66	1012	-19	13	-98	9	48	23	0
862	0	0	491	840	349	-665	71	594	85	77	-11	91	19	73	1
863	0	0	149	205	56	-177	46	130	-7	67	91	69	100	54	0
864	0	0	-35	-523	-488	279	226	-505	44	106	161	67	100	98	0
865	0	0	-430	-1132	-702	781	136	-917	36	93	141	87	135	89	0
866	0	0	-718	-1662	-944	1190	113	-1303	31	-3	77	34	17	0	0
867	0	0	-913	-1883	-970	1398	28	-1426	-77	7	32	-31	-38	60	0
868	0	0	-1117	-2011	-894	1564	-111	-1452	-118	-21	-135	-75	-32	-106	0
869	0	0	-1129	-2087	-958	1608	-85	-1522	-93	-9	-137	-64	-89	-36	0
870	0	0	-1180	-2134	-954	1657	-113	-1544	-83	17	-79	-32	25	-108	0
871	0	0	-1160	-2106	-946	1633	-107	-1526	-60	-75	-15	-83	-11	-71	0
872	0	0	-1014	-1972	-958	1493	-28	-1465	9	-32	21	77	46	-3	0
873	0	0	-811	-1808	-997	1309	93	-1402	151	62	120	87	23	85	0
874	0	0	-737	-1681	-944	1209	103	-1312	114	91	159	79	118	46	0
875	0	0	-671	-1600	-929	1135	129	-1264	79	54	100	36	34	83	0
876	0	0	-652	-1538	-886	1095	117	-1212	40	122	100	1	89	54	0
877	0	0	-669	-1509	-840	1089	85	-1174	50	3	42	27	-27	54	0
878	0	0	-807	-1486	-679	1146	-64	-1082	-36	-25	-207	-21	-110	-71	0
879	0	0	-824	-1458	-634	1141	-95	-1046	-93	-25	-116	-27	-58	-79	0
880	0	0	-794	-1414	-620	1104	-87	-1017	-44	-25	-135	-38	-48	-97	0
881	0	0	-791	-1398	-607	1094	-92	-1002	-36	-5	-38	-50	-5	-100	0
882	0	0	-652	-1385	-733	1018	40	-1059	13	5	19	17	38	38	0
883	0	0	-580	-1385	-805	982	112	-1095	23	85	81	143	69	108	0
884	0	0	-423	-1383	-960	903	268	-1171	122	108	112	97	106	65	0
885	0	0	-481	-1379	-898	930	208	-1138	75	211	110	110	118	135	0
886	0	0	-555	-1383	-828	969	136	-1105	71	50	-9	48	5	60	0
887	0	0	-545	-1371	-826	958	140	-1098	79	31	19	75	83	48	0
888	0	0	-733	-1377	-644	1055	-44	-1010	-69	-27	-129	-62	-44	-79	0
889	0	0	-801	-1373	-572	1087	-114	-972	-77	-46	-197	-67	-97	-95	0
890	0	0	-801	-1371	-570	1086	-115	-970	-21	-5	-122	38	-40	34	0
891	0	0	-809	-1361	-552	1085	-128	-956	-15	7	-58	-23	-38	-7	0
892	0	0	-687	-1356	-669	1021	-9	-1012	50	48	-46	23	-13	-7	0
893	0	0	-654	-1358	-704	1006	25	-1031	67	97	180	44	145	129	0
894	0	0	-561	-1358	-797	959	118	-1077	75	64	164	128	1	104	0
895	0	0	-580	-1348	-768	964	94	-1058	75	71	201	-11	50	38	0
896	0	0	-613	-1350	-737	981	62	-1043	81	-3	155	32	129	114	0
897	0	0	-661	-1340	-679	1000	9	-1009	-40	-13	-29	-89	-38	-25	0
898	0	0	-696	-1340	-644	1018	-26	-992	-62	-44	-97	-50	-25	-11	0
899	0	0	-789	-1336	-547	1062	-121	-941	-54	-100	-135	-129	-42	-58	0
900	0	0	-741	-1334	-593	1037	-74	-963	-65	-93	-69	-110	-17	-42	0
901	0	0	-754	-1332	-578	1043	-88	-955	-17	-52	-23	-54	-25	-54	0
902	0	0	-656	-1336	-680	996	12	-1008	0	50	-38	13	40	25	0
903	0	0	-553	-1330	-777	941	112	-1053	89	58	75	69	159	27	0
904	0	0	-506	-1326	-820	916	157	-1073	97	93	176	52	151	102	0
905	0	0	-489	-1330	-841	909	176	-1085	21	87	65	71	98	-5	0
906	0	0	-518	-1323	-805	920	143	-1064	65	108	89	34	67	34	0
907	0	0	-648	-1319	-671	983	11	-995	-44	64	3	-21	-19	19	0
908	0	0	-669	-1311	-642	990	-13	-976	40	0	-104	-64	-64	-87	0
909	0	0	-788	-1313	-525	1050	-131	-919	-29	-7	-122	0	-42	-60	0
910	0	0	-813	-1313	-500	1063	-156	-906	-77	-75	-116	-67	-89	-93	0
911	0	0	-751	-1303	-552	1027	-99	-927	-36	5	-17	-15	11	-29	0
912	0	0	-749	-1303	-554	1026	-97	-928	-27	-58	27	31	-15	-3	0
913	0	0	-644	-1299	-655	971	5	-977	46	56	137	104	52	118	0
914	0	0	-611	-1299	-688	955	38	-993	29	98	184	-15	77	104	0
915	0	0	-570	-1293	-723	931	76	-1008	110	131	166	58	116	157	0
916	0	0	-629	-1286	-657	957	14	-971	-38	56	21	-27	89	5	0
917	0	0	-738	-1288	-550	1013	-94	-919	-17	-27	-79	-9	-13	13	0
918	0	0	-712	-1282	-570	997	-71	-926	38	-25	-54	-75	31	15	0
919	0	0	-826	-1276	-450	1051	-188	-863	-52	-29	-147	-31	-89	-112	0
920	0	0	-900	-1280	-380	1090	-260	-830	-95	-58	-104	-32	-11	-5	0
921	0	0	-830	-1278	-448	1054	-191	-863	3	-42	-100	-34	-21	-50	0
922	0	0	-766	-1272	-506	1019	-130	-889	29	46	52	-15	25	44	0
923	0	0	-735	-1268	-533	1001	-101	-900	23	15	40	-5	81	40	0
924	0	0	-543	-1264	-721	903	89	-992	155	228	164	93	112	203	0
925	0	0	-617	-1261	-644	939	13	-952	60	50	135	3	129	38	0
926	0	0	-609	-1262	-653	935	22	-957	56	-13	170	1	75	83	0
927	0	0	-681	-1253	-572	967	-54	-912	27	29	11	-48	36	-65	0
928	0	0	-780	-1253	-473	1016	-153	-863	-102	-56	-32	-13	-15	-56	0
929	0	0	-881	-1255	-374	1068	-253	-814	-31	-91	-106	-118	-54	-67	0
930	0	0	-794	-1251	-457	1022	-168	-854	-7	-21	-52	-27	-46	-48	0
931	0	0	-770	-1245	-475	1007	-147	-860	17	-31	-62	-25	-42	7	0
932	0	0	-698	-1243	-545	970	-76	-894	7	-3	34	-50	27	-5	0
933	0	0	-605	-1229	-624	917	9	-926	31	42	25	98	-7	27	0
934	0	0	-537	-1237	-700	887	81	-968	52	106	174	95	147	139	0
935	0	0	-541	-1233	-692	887	75	-962	120	91	182	89	46	62	0
936	0	0	-553	-1235	-682	894	64	-958	40	19	100	62	0	0	0
937	0	0	-635	-1228	-593	931	-21	-910	-1	-23	0	21	-31	27	0
938	0	0	-709	-1228	-519	968	-95	-873	-9	-13	-54	-54	-3	-44	0
939	0	0	-775	-1228	-453	1001	-161	-840	-81	-56	-195	-69	-98	-126	0
940	0	0	-786	-1218	-432	1002	-177	-825	-93	25	-164	-44	-34	-89	0
941	0	0	-739	-1222	-483	980	-128	-852	-15	-50	-114	-40	-48	-95	0
942	0	0	-619	-1222	-603	920	-8	-912	15	34	27	60	-9	48	0
943	0	0	-578	-1222	-644	900	33	-933	-1	106	147	69	128	83	0
944	0	0	-460	-1214	-754	837	147	-984	17	32	108	77	-7	64	0
945	0	0	-456	-1220	-764	838	154	-992	98	54	252	40	93	124	0
946	0	0	-536	-1220	-684	878	74	-952	15	52	56	54	-46	7	0
947	0	0	-606	-1220	-614	913	4	-917	-62	-19	27	-38	44	-48	0
948	0	0	-648	-1226	-578	937	-35	-902	15	-13	-64	-11	-36	-52	0
949	0	0	-676	-1226	-550	951	-63	-888	-114	-31	-188	-62	-85	-64	0
950	0	0	-748	-1229	-481	988	-133	-855	-128	-13	-147	-44	-100	-50	0
951	0	0	-644	-1233	-589	938	-27	-911	21	-5	-108	5	-77	-15	0
952	0	0	-545	-1241	-696	893	75	-968	60	15	1	46	32	15	0
953	0	0	-495	-1243	-748	869	126	-995	81	77	36	120	98	-1	0
954	0	0	-410	-1253	-843	831	216	-1048	65	95	164	129	100	141	0
955	0	0	-452	-1268	-816	860	182	-1042	31	65	149	48	73	71	0
956	0	0	-431	-1276	-845	853	207	-1060	93	64	95	5	65	98	0
957	0	0	-551	-1286	-735	918	92	-1010	1	71	-17	112	-27	81	0
958	0	0	-628	-1293	-665	960	18	-979	-50	-77	-153	-60	-85	-93	0
959	0	0	-679	-1313	-634	996	-22	-973	-64	15	-62	-54	-31	-87	0
960	0	0	-743	-1319	-576	1031	-83	-947	-75	-93	-172	-71	-139	-102	0
961	0	0	-624	-1332	-708	978	42	-1020	56	19	-38	-21	-27	-54	0
962	0	0	-660	-1344	-684	1002	12	-1014	-5	-7	-13	100	-15	27	0
963	0	0	-518	-1352	-834	935	158	-1093	29	50	145	44	67	97	0
964	0	0	-530	-1371	-841	950	155	-1106	3	69	149	71	71	87	0
965	0	0	-503	-1389	-886	946	191	-1137	52	128	102	67	89	29	0
966	0	0	-553	-1404	-851	978	149	-1127	65	29	126	100	40	23	0
967	0	0	-646	-1418	-772	1032	63	-1095	-83	-29	-7	15	-77	-52	0
968	0	0	-696	-1439	-743	1067	23	-1091	-40	-36	-52	-48	1	-38	0
969	0	0	-777	-1456	-679	1116	-49	-1067	-98	-124	-65	-79	-44	-54	0
970	0	0	-772	-1470	-698	1121	-37	-1084	-44	-13	-131	-21	-5	-21	0
971	0	0	-817	-1480	-663	1148	-77	-1071	-31	-50	-143	0	-42	-116	0
972	0	0	-715	-1491	-776	1103	30	-1133	58	-27	13	87	-46	64	0
973	0	0	-617	-1505	-888	1061	135	-1196	91	81	77	100	62	77	0
974	0	0	-582	-1515	-933	1048	175	-1224	91	69	197	40	129	73	0
975	0	0	-543	-1526	-983	1034	220	-1254	162	27	176	75	98	95	0
976	0	0	-679	-1544	-865	1111	93	-1204	56	-11	65	100	42	42	0
977	0	0	-697	-1550	-853	1123	78	-1201	-38	0	67	-91	11	40	0
978	0	0	-785	-1557	-772	1171	-6	-1164	-98	-9	-126	-50	13	-79	0
979	0	0	-894	-1569	-675	1231	-109	-1122	-87	-135	-122	-50	-110	-75	0
980	0	0	-828	-1565	-737	1196	-45	-1151	-5	-1	-151	-3	-108	-62	0
981	0	0	-838	-1569	-731	1203	-53	-1150	-50	-98	-44	-34	-64	31	0
982	0	0	-770	-1569	-799	1169	14	-1184	-23	-50	9	-62	-36	44	0
983	0	0	-700	-1565	-865	1132	82	-1215	73	64	89	3	108	27	0
984	0	0	-576	-1567	-991	1071	207	-1279	64	56	126	62	89	98	0
985	0	0	-630	-1561	-931	1095	150	-1246	69	58	143	114	58	0	0
986	0	0	-648	-1561	-913	1104	132	-1237	145	-46	42	48	3	32	0
987	0	0	-668	-1546	-878	1107	105	-1212	-54	-7	-36	-38	-60	-36	0
988	0	0	-786	-1542	-756	1164	-15	-1149	-19	-31	-7	54	-21	-40	0
989	0	0	-902	-1536	-634	1219	-134	-1085	-67	-108	-186	-73	-147	-44	0
990	0	0	-840	-1519	-679	1179	-80	-1099	-71	-38	-79	-31	-69	-95	0
991	0	0	-863	-1501	-638	1182	-112	-1069	-44	-13	-128	27	-23	-89	0
992	0	0	-746	-1487	-741	1116	-2	-1114	93	19	-7	-50	73	21	0
993	0	0	-665	-1472	-807	1068	71	-1139	0	29	91	85	110	56	0
994	0	0	-600	-1451	-851	1025	125	-1151	77	52	100	93	93	52	0
995	0	0	-561	-1439	-878	1000	158	-1158	97	95	151	112	147	75	0
996	0	0	-633	-1416	-783	1024	75	-1099	19	48	44	40	29	-75	0
997	0	0	-681	-1406	-725	1043	22	-1065	-5	-7	48	0	-27	11	0
998	0	0	-664	-1381	-717	1022	26	-1049	1	-7	-71	-54	-62	13	0
999	0	0	-828	-1373	-545	1100	-141	-959	-40	-91	-143	-58	-15	-29	0
1000	0	0	-737	-1346	-609	1041	-64	-977	-56	-58	-122	-56	-54	-75	0
1001	0	0	-758	-1330	-572	1044	-93	-951	1	-60	0	-44	-5	-3	0
1002	0	0	-718	-1307	-589	1012	-64	-948	-32	-34	-19	5	13	-23	0
1003	0	0	-640	-1301	-661	970	10	-981	-25	29	112	3	89	64	0
1004	0	0	-509	-1286	-777	897	134	-1031	143	106	106	139	79	135	0
1005	0	0	-535	-1266	-731	900	98	-998	48	36	186	56	60	95	0
1006	0	0	-576	-1255	-679	915	51	-967	48	56	93	60	93	52	0
1007	0	0	-574	-1245	-671	909	48	-958	69	-31	98	36	-29	-9	0
1008	0	0	-725	-1237	-512	981	-106	-874	-83	-83	-120	-83	11	-81	0
1009	0	0	-699	-1226	-527	962	-86	-876	48	-21	-209	31	-36	-23	0
1010	0	0	-809	-1212	-403	1010	-203	-807	-116	-15	-95	-36	-77	-64	0
1011	0	0	-741	-1212	-471	976	-135	-841	-79	0	-147	-69	-9	-71	0
1012	0	0	-611	-1200	-589	905	-11	-894	11	34	56	-34	91	19	0
1013	0	0	-544	-1193	-649	868	52	-921	58	38	112	42	110	50	0
1014	0	0	-514	-1187	-673	850	79	-930	17	135	87	-5	118	73	0
1015	0	0	-407	-1177	-770	792	181	-973	91	75	168	93	38	114	0
1016	0	0	-522	-1175	-653	848	65	-914	11	5	100	50	87	104	0
1017	0	0	-520	-1171	-651	845	65	-911	19	-62	69	-31	1	-11	0
1018	0	0	-594	-1164	-570	879	-12	-867	7	-3	-21	5	29	-5	0
1019	0	0	-694	-1171	-477	932	-108	-824	-100	-54	-95	-69	-21	-38	0
1020	0	0	-685	-1162	-477	923	-104	-819	-108	-87	-56	-106	-129	-65	0
1021	0	0	-646	-1154	-508	900	-69	-831	21	21	-48	48	15	0	0
1022	0	0	-619	-1154	-535	886	-42	-844	-52	-31	-31	3	25	-50	0
1023	0	0	-539	-1150	-611	844	36	-880	110	25	137	56	50	128	0
1024	0	0	-462	-1150	-688	806	113	-919	91	29	124	69	83	75	0
1025	0	0	-378	-1142	-764	760	193	-953	19	93	174	65	93	147	0
1026	0	0	-512	-1148	-636	830	62	-892	54	73	141	54	75	95	0
1027	0	0	-497	-1144	-647	820	75	-895	29	-1	11	15	-25	-23	0
1028	0	0	-626	-1140	-514	883	-56	-827	-52	-17	-19	38	15	23	0
1029	0	0	-636	-1138	-502	887	-67	-820	-114	-31	-151	-141	-11	-85	0
1030	0	0	-603	-1136	-533	869	-35	-834	7	-120	-11	7	-93	-3	0
1031	0	0	-673	-1142	-469	907	-102	-805	-93	-34	-133	-42	-58	-81	0
1032	0	0	-485	-1134	-649	809	82	-891	7	44	19	60	25	110	0
1033	0	0	-473	-1134	-661	803	94	-897	40	29	77	31	15	-11	0
1034	0	0	-394	-1140	-746	767	176	-943	62	166	75	54	153	112	0
1035	0	0	-421	-1136	-715	778	147	-925	-7	54	120	23	89	79	0
1036	0	0	-388	-1136	-748	762	180	-942	83	95	93	44	100	46	0
1037	0	0	-572	-1148	-576	860	2	-862	-85	54	-34	-25	-40	-13	0
1038	0	0	-514	-1144	-630	829	58	-887	-9	15	-15	-60	-64	-21	0
1039	0	0	-671	-1144	-473	907	-99	-808	-21	-102	-106	-62	-112	-85	0
1040	0	0	-671	-1138	-467	904	-102	-802	-36	-29	-135	-93	15	-112	0
1041	0	0	-585	-1132	-547	858	-19	-839	-11	32	-50	-11	1	11	0
1042	0	0	-607	-1138	-531	872	-38	-834	-60	11	1	-40	-1	38	0
1043	0	0	-421	-1146	-725	783	152	-935	128	5	149	44	73	83	0
1044	0	0	-456	-1146	-690	801	117	-918	93	100	162	71	129	100	0
1045	0	0	-405	-1146	-741	775	168	-943	32	34	124	89	48	21	0
1046	0	0	-458	-1142	-684	800	113	-913	34	31	155	34	83	91	0
1047	0	0	-512	-1148	-636	830	62	-892	21	48	15	-34	32	-13	0
1048	0	0	-634	-1146	-512	890	-61	-829	-21	-83	9	-73	-36	13	0
1049	0	0	-673	-1144	-471	908	-101	-807	-73	-73	-89	-110	-73	-93	0
1050	0	0	-644	-1140	-496	892	-74	-818	-44	17	-106	11	-52	-27	0
1051	0	0	-632	-1144	-512	888	-60	-828	-31	-38	-91	7	-1	-38	0
1052	0	0	-615	-1146	-531	880	-42	-838	-36	-31	-13	-34	-19	3	0
1053	0	0	-473	-1144	-671	808	99	-907	48	126	91	29	71	50	0
1054	0	0	-512	-1148	-636	830	62	-892	56	50	133	60	95	73	0
1055	0	0	-402	-1148	-746	775	172	-947	85	67	172	1	122	54	0
1056	0	0	-450	-1152	-702	801	126	-927	58	67	91	62	118	31	0
1057	0	0	-532	-1156	-624	844	46	-890	29	11	27	-52	19	38	0
1058	0	0	-594	-1158	-564	876	-15	-861	-38	-7	7	-23	-27	-25	0
1059	0	0	-710	-1162	-452	936	-129	-807	-137	-79	-100	-58	-79	-110	0
1060	0	0	-654	-1164	-510	909	-72	-837	0	-13	-129	-5	-42	-38	0
1061	0	0	-685	-1164	-479	924	-103	-821	-31	13	-38	29	21	-1	0
1062	0	0	-613	-1165	-552	889	-30	-858	-32	3	34	-60	29	-25	0
1063	0	0	-524	-1164	-640	844	58	-902	79	36	97	81	38	44	0
1064	0	0	-469	-1167	-698	818	114	-932	64	75	168	79	131	93	0
1065	0	0	-419	-1169	-750	794	165	-959	38	118	137	11	93	50	0
1066	0	0	-470	-1164	-694	817	112	-929	17	69	133	95	95	128	0
1067	0	0	-543	-1173	-630	858	43	-901	15	52	-23	31	42	-46	0
1068	0	0	-607	-1169	-562	888	-22	-865	-11	-29	-54	-52	3	-19	0
1069	0	0	-704	-1167	-463	935	-120	-815	-128	5	-147	-40	-85	-27	0
1070	0	0	-725	-1177	-452	951	-136	-814	-93	34	-174	-93	0	-110	0
1071	0	0	-743	-1169	-426	956	-158	-797	-85	-34	-120	-17	-81	-46	0
1072	0	0	-661	-1169	-508	915	-76	-838	-3	-77	-15	-27	-3	-19	0
1073	0	0	-570	-1171	-601	870	15	-886	36	29	104	60	62	56	0
1074	0	0	-448	-1175	-727	811	139	-951	97	104	60	129	91	19	0
1075	0	0	-405	-1181	-776	793	185	-978	62	110	166	75	137	81	0
1076	0	0	-487	-1179	-692	833	102	-935	85	95	79	15	97	97	0
1077	0	0	-538	-1185	-647	861	54	-916	13	56	-13	13	3	44	0
1078	0	0	-596	-1189	-593	892	-1	-891	1	-13	-52	-31	38	-7	0
1079	0	0	-708	-1185	-477	946	-115	-831	-69	-83	-174	-106	-133	-85	0
1080	0	0	-638	-1183	-545	910	-46	-864	-36	0	-5	-56	-32	-13	0
1081	0	0	-730	-1183	-453	956	-138	-818	-17	-97	-168	-93	-58	-64	0
1082	0	0	-584	-1189	-605	886	10	-897	17	23	-11	-67	97	-9	0
1083	0	0	-549	-1189	-640	869	45	-914	91	-83	75	91	46	31	0
1084	0	0	-536	-1191	-655	863	59	-923	83	56	25	89	71	81	0
1085	0	0	-425	-1185	-760	805	167	-972	131	3	195	104	89	38	0
1086	0	0	-498	-1198	-700	848	101	-949	50	17	135	27	73	0	0
1087	0	0	-504	-1202	-698	853	97	-950	29	38	129	52	36	-5	0
1088	0	0	-644	-1196	-552	920	-46	-874	-34	-23	-42	-29	17	31	0
1089	0	0	-648	-1198	-550	923	-49	-874	-40	-42	-168	-25	-95	-137	0
1090	0	0	-700	-1204	-504	952	-98	-854	-5	17	-67	-21	25	-11	0
1091	0	0	-716	-1208	-492	962	-112	-850	3	-91	-100	-32	-58	-67	0
1092	0	0	-607	-1204	-597	905	-5	-900	0	5	-29	-81	9	1	0
1093	0	0	-543	-1202	-659	872	58	-930	112	48	147	95	124	44	0
1094	0	0	-458	-1202	-744	830	143	-973	3	106	65	15	69	85	0
1095	0	0	-428	-1202	-774	815	173	-988	19	87	192	54	79	118	0
1096	0	0	-508	-1212	-704	860	98	-958	-23	120	64	54	31	-3	0
1097	0	0	-537	-1206	-669	871	66	-937	-1	50	-13	52	44	-17	0
1098	0	0	-605	-1208	-603	906	-1	-905	-44	-58	-29	-42	-19	3	0
1099	0	0	-654	-1212	-558	933	-48	-885	-38	-83	-102	-34	-21	-62	0
1100	0	0	-757	-1218	-461	987	-148	-839	-104	-58	-98	-87	-1	-100	0
1101	0	0	-691	-1214	-523	952	-84	-868	-89	32	-93	-71	-1	-27	0
1102	0	0	-646	-1216	-570	931	-38	-893	15	48	7	-13	-11	139	0
1103	0	0	-518	-1220	-702	869	92	-961	79	-32	128	64	19	-5	0
1104	0	0	-487	-1224	-737	855	125	-980	93	40	116	69	97	56	0
1105	0	0	-454	-1222	-768	838	157	-995	100	46	145	29	116	58	0
1106	0	0	-423	-1218	-795	820	186	-1006	71	32	199	29	118	120	0
1107	0	0	-623	-1224	-601	923	-11	-912	-95	11	23	-9	50	60	0
1108	0	0	-505	-1224	-719	864	107	-971	-11	21	-42	-3	-44	-29	0
1109	0	0	-705	-1228	-523	966	-91	-875	-38	-64	-48	-48	-36	-40	0
1110	0	0	-794	-1224	-430	1009	-182	-827	-67	-104	-234	-112	-108	-162	0
1111	0	0	-638	-1212	-574	925	-32	-893	5	-3	3	0	-17	17	0
1112	0	0	-663	-1206	-543	934	-60	-874	75	-67	-29	-3	0	69	0
1113	0	0	-516	-1196	-680	856	82	-938	31	81	98	38	0	46	0
1114	0	0	-500	-1196	-696	848	98	-946	29	168	120	159	69	199	0
1115	0	0	-445	-1189	-744	817	149	-966	52	40	137	56	81	48	0
1116	0	0	-396	-1177	-781	786	192	-979	44	141	122	85	89	98	0
1117	0	0	-498	-1173	-675	835	88	-924	-32	-3	87	46	3	50	0
1118	0	0	-570	-1167	-597	868	13	-882	-17	-9	-19	-50	-19	-44	0
1119	0	0	-630	-1165	-535	897	-47	-850	-25	-58	-65	-58	-17	-87	0
1120	0	0	-665	-1144	-479	904	-93	-811	-29	-11	-131	-42	-42	-93	0
1121	0	0	-667	-1132	-465	899	-101	-798	-19	-27	-34	-44	-93	-31	0
1122	0	0	-576	-1140	-564	858	-6	-852	50	50	52	9	38	91	0
1123	0	0	-483	-1146	-663	814	90	-904	110	27	60	67	50	23	0
1124	0	0	-458	-1138	-680	798	111	-909	118	36	186	137	64	69	0
1125	0	0	-452	-1146	-694	799	121	-920	62	54	131	124	21	81	0
1126	0	0	-436	-1144	-708	790	136	-926	58	85	89	75	116	56	0
1127	0	0	-496	-1134	-638	815	71	-886	-17	-40	19	-9	7	7	0
1128	0	0	-499	-1119	-620	809	60	-869	64	-7	-3	-9	48	-44	0
1129	0	0	-683	-1092	-409	887	-137	-750	-83	-52	-95	-77	-89	-50	0
1130	0	0	-635	-1065	-430	850	-102	-747	-100	-73	-120	-95	-48	-122	0
1131	0	0	-622	-1041	-419	831	-101	-730	-17	31	-98	-21	9	-81	0
1132	0	0	-607	-1020	-413	813	-97	-716	-91	65	-38	-67	-7	-7	0
1133	0	0	-395	-1008	-613	701	109	-810	126	52	38	102	85	100	0
1134	0	0	-425	-1008	-583	716	79	-795	102	89	128	112	110	104	0
1135	0	0	-368	-1004	-636	686	134	-820	31	97	172	-21	102	31	0
1136	0	0	-355	-1008	-653	681	149	-830	100	32	135	77	116	89	0
1137	0	0	-444	-1016	-572	730	64	-794	19	40	34	21	64	77	0
1138	0	0	-434	-1010	-576	722	71	-793	32	-15	-48	-32	-19	-31	0
1139	0	0	-590	-1016	-426	803	-82	-721	-44	-21	-116	11	13	-67	0
1140	0	0	-642	-1022	-380	832	-131	-701	-38	-7	-141	-71	5	-75	0
1141	0	0	-582	-1020	-438	801	-72	-729	-5	-52	-75	-58	-31	-48	0
1142	0	0	-547	-1010	-463	778	-42	-736	-1	23	9	5	32	23	0
1143	0	0	-432	-1012	-580	722	74	-796	36	29	77	69	110	3	0
1144	0	0	-386	-1030	-644	708	129	-837	79	48	168	73	36	95	0
1145	0	0	-328	-1022	-694	675	183	-858	62	104	176	52	95	97	0
1146	0	0	-384	-1026	-642	705	129	-834	98	87	182	69	97	155	0
1147	0	0	-417	-1037	-620	727	101	-828	27	58	75	21	15	44	0
1148	0	0	-514	-1053	-539	783	12	-796	3	29	-91	-19	-23	-58	0
1149	0	0	-593	-1070	-477	831	-58	-773	-19	-29	-159	-3	-40	1	0
1150	0	0	-595	-1068	-473	831	-61	-770	-31	-32	-129	-5	-58	-128	0
1151	0	0	-609	-1084	-475	846	-67	-779	7	-36	-27	-9	-17	29	0
1152	0	0	-598	-1090	-492	844	-53	-791	-69	75	-64	11	21	-19	0
1153	0	0	-454	-1109	-655	781	100	-882	65	42	100	27	56	58	0
1154	0	0	-438	-1148	-710	793	136	-929	126	48	162	157	85	108	0
1155	0	0	-425	-1169	-744	797	159	-956	44	81	110	9	13	102	0
1156	0	0	-468	-1193	-725	830	128	-959	83	34	81	21	1	93	0
1157	0	0	-522	-1226	-704	874	91	-965	48	-5	54	-56	34	95	0
1158	0	0	-639	-1257	-618	948	-10	-937	-23	-79	-27	-75	21	-108	0
1159	0	0	-675	-1264	-589	969	-43	-926	-36	-34	-83	-65	21	-64	0
1160	0	0	-786	-1274	-488	1030	-149	-881	-100	-75	-168	-60	-40	-67	0
1161	0	0	-700	-1282	-582	991	-59	-932	-23	-42	-77	-5	-42	-58	0
1162	0	0	-652	-1292	-640	972	-6	-966	83	-36	-1	11	48	-42	0
1163	0	0	-595	-1301	-706	948	55	-1003	27	73	46	-3	64	83	0
1164	0	0	-578	-1305	-727	941	74	-1016	85	89	114	34	108	21	0
1165	0	0	-450	-1305	-855	877	202	-1080	95	178	161	85	131	176	0
1166	0	0	-538	-1319	-781	928	121	-1050	104	1	108	21	64	67	0
1167	0	0	-509	-1317	-808	913	149	-1062	97	62	62	-7	52	29	0
1168	0	0	-670	-1321	-651	995	-9	-986	-97	44	-44	-25	-58	25	0
1169	0	0	-733	-1330	-597	1031	-68	-963	-23	-71	-100	-25	-106	-29	0
1170	0	0	-818	-1330	-512	1074	-153	-921	-44	-71	-128	-95	-13	-21	0
1171	0	0	-772	-1340	-568	1056	-102	-954	-62	-62	-73	-15	-36	-40	0
1172	0	0	-710	-1340	-630	1025	-40	-985	-40	21	46	-3	3	-13	0
1173	0	0	-646	-1344	-698	995	26	-1021	73	-13	50	-32	64	7	0
1174	0	0	-605	-1344	-739	974	67	-1041	83	102	110	122	29	153	0
1175	0	0	-516	-1352	-836	934	160	-1094	147	81	172	85	98	79	0
1176	0	0	-533	-1359	-826	946	146	-1092	151	93	164	110	139	65	0
1177	0	0	-622	-1359	-737	990	57	-1048	27	44	-5	7	5	-9	0
1178	0	0	-702	-1365	-663	1033	-19	-1014	-48	3	-83	-11	-62	-44	0
1179	0	0	-850	-1367	-517	1108	-166	-942	-31	-77	-102	-75	-23	58	0
1180	0	0	-828	-1361	-533	1094	-147	-947	-95	-56	-240	-137	-69	-120	0
1181	0	0	-799	-1367	-568	1083	-115	-967	40	-32	3	-11	9	29	0
1182	0	0	-789	-1367	-578	1078	-105	-972	-23	-3	-50	-67	40	-64	0
1183	0	0	-646	-1369	-723	1007	38	-1046	85	50	67	34	118	-27	0
1184	0	0	-669	-1375	-706	1022	18	-1040	116	79	48	124	110	29	0
1185	0	0	-592	-1377	-785	984	96	-1081	155	81	139	126	79	83	0
1186	0	0	-646	-1383	-737	1014	45	-1060	112	60	139	54	93	15	0
1187	0	0	-646	-1383	-737	1014	45	-1060	38	48	85	-1	42	1	0
1188	0	0	-767	-1389	-622	1078	-72	-1005	-85	-36	-100	-108	-46	-75	0
1189	0	0	-793	-1390	-597	1091	-98	-993	15	-40	-69	-67	17	-21	0
1190	0	0	-873	-1392	-519	1132	-177	-955	-31	-102	-95	0	-112	-25	0
1191	0	0	-827	-1387	-560	1107	-133	-973	-11	-143	-89	-64	-58	-91	0
1192	0	0	-834	-1396	-562	1115	-136	-979	29	15	-42	27	44	29	0
1193	0	0	-673	-1390	-717	1031	22	-1053	17	65	-1	52	-23	52	0
1194	0	0	-638	-1390	-752	1014	57	-1071	71	81	153	69	38	95	0
1195	0	0	-510	-1392	-882	951	186	-1137	58	149	93	69	126	15	0
1196	0	0	-656	-1402	-746	1029	45	-1074	65	62	44	56	108	85	0
1197	0	0	-659	-1402	-743	1030	42	-1072	1	27	81	-29	21	-13	0
1198	0	0	-704	-1406	-702	1055	-1	-1054	29	-40	-23	9	-5	-5	0
1199	0	0	-830	-1400	-570	1115	-130	-985	-73	-54	-129	-60	-54	-48	0
1200	0	0	-803	-1394	-591	1098	-106	-992	-106	-85	-137	-104	-85	-129	0
1201	0	0	-844	-1373	-529	1108	-157	-951	-23	-36	-97	-5	-44	-11	0
1202	0	0	-750	-1361	-611	1055	-69	-986	0	-11	-54	54	36	-54	0
1203	0	0	-605	-1315	-710	960	52	-1012	40	62	56	104	0	-40	0
1204	0	0	-586	-1233	-647	909	30	-940	52	75	79	120	120	58	0
1205	0	0	-382	-1140	-758	761	188	-949	73	108	209	42	79	145	0
1206	0	0	-357	-1026	-669	691	156	-847	97	104	176	87	95	124	0
1207	0	0	-396	-921	-525	658	64	-723	62	-64	-1	-7	-3	-89	0
1208	0	0	-353	-748	-395	550	21	-571	-36	95	-75	5	9	-48	0
1209	0	0	-363	-539	-176	451	-93	-357	-17	-46	-114	-64	-50	-44	0
1210	0	0	-260	-304	-44	282	-108	-174	-73	-17	-151	-85	-69	-85	0
1211	0	0	-123	-34	89	78	-106	27	-62	-93	-126	-36	-71	-98	0
1212	0	0	73	298	225	-185	-76	261	-21	-79	-56	3	-106	0	0
1213	0	0	359	603	244	-481	57	423	44	21	112	-23	25	27	0
1214	0	0	623	931	308	-777	157	619	95	112	118	97	102	114	0
1215	0	0	751	1204	453	-977	149	828	17	56	106	27	83	7	0
1216	0	0	902	1435	533	-1168	184	984	54	120	141	40	89	67	0
1217	0	0	888	1588	700	-1238	94	1144	0	52	46	1	-34	9	0
1218	0	0	793	1501	708	-1147	42	1104	-48	13	-95	-42	-7	-40	0
1219	0	0	546	1195	649	-870	-51	922	-25	-31	-79	-73	-48	-42	0
1220	0	0	313	865	552	-589	-119	708	-106	-21	-147	-19	-87	-89	1
1221	0	0	116	335	219	-225	-51	277	-40	48	-58	-31	-38	-23	0
1222	0	0	-203	-395	-192	299	-5	-293	-58	29	-32	11	44	87	0
1223	0	0	-491	-1074	-583	782	46	-828	7	40	79	60	85	85	0
1224	0	0	-689	-1629	-940	1159	125	-1284	-17	87	64	15	157	34	0
1225	99	0	-809	-2027	-1218	1418	204	-1622	81	79	209	83	87	157	0
1226	99	0	-958	-2209	-1251	1583	146	-1730	75	93	131	60	97	19	0
1227	99	0	-1026	-2306	-1280	1666	127	-1793	-42	71	81	-15	73	9	0
1228	99	0	-1164	-2376	-1212	1770	24	-1794	-13	-31	-58	44	-60	48	0
1229	99	0	-1245	-2374	-1129	1809	-58	-1751	-38	13	-112	-56	-32	17	0
1230	99	0	-1271	-2295	-1024	1783	-123	-1659	-77	-98	-161	-85	-75	-128	0
1231	99	0	-1167	-2137	-970	1652	-98	-1553	-23	-50	-89	50	-67	-65	0
1232	99	0	-1119	-1978	-859	1548	-130	-1418	1	-46	-54	-21	-3	5	0
1233	99	0	-928	-1874	-946	1401	9	-1410	31	17	40	17	23	19	0
1234	99	0	-776	-1796	-1020	1286	122	-1408	122	87	155	114	110	36	0
1235	99	0	-743	-1749	-1006	1246	131	-1377	79	87	147	81	114	81	0
1236	99	0	-667	-1720	-1053	1193	193	-1386	98	79	75	81	112	60	0
1237	99	0	-741	-1699	-958	1220	108	-1328	75	50	81	-17	116	5	0
1238	99	0	-708	-1666	-958	1187	125	-1312	-15	44	-32	-1	1	-25	0
1239	99	0	-902	-1643	-741	1272	-80	-1192	-25	-34	-64	-48	-79	-15	0
1240	99	0	-878	-1619	-741	1248	-68	-1180	-40	-60	-25	-106	-46	-40	0
1241	99	0	-883	-1614	-731	1248	-76	-1172	-27	-64	-133	-38	-56	-3	0
1242	99	0	-798	-1614	-816	1206	9	-1215	38	-9	23	-34	38	23	0
1243	99	0	-724	-1616	-892	1170	84	-1254	52	-36	77	-1	87	48	0
1244	99	0	-683	-1625	-942	1154	129	-1283	65	36	114	56	106	17	0
1245	99	0	-671	-1623	-952	1147	140	-1287	100	91	141	83	108	91	0
1246	99	0	-644	-1619	-975	1131	165	-1297	89	87	91	104	106	48	0
1247	99	0	-723	-1623	-900	1173	88	-1261	-1	81	65	13	69	32	0
1248	99	0	-793	-1623	-830	1208	18	-1226	-9	17	7	-34	3	17	0
1249	99	0	-840	-1619	-779	1229	-30	-1199	-56	60	-122	9	-13	-46	0
1250	99	0	-942	-1617	-675	1279	-133	-1146	-27	-54	-188	-7	-60	-52	0
1251	99	0	-904	-1610	-706	1257	-99	-1158	50	-25	-114	-116	15	1	0
1252	99	0	-936	-1616	-680	1276	-128	-1148	-36	9	-71	11	32	-9	0
1253	99	0	-765	-1608	-843	1186	39	-1225	44	89	87	50	60	87	0
1254	99	0	-753	-1612	-859	1182	53	-1235	15	3	178	27	79	38	0
1255	99	0	-563	-1604	-1041	1083	239	-1322	137	108	188	81	129	62	0
1256	99	0	-728	-1606	-878	1167	75	-1242	135	58	186	87	93	114	0
1257	99	0	-665	-1598	-933	1131	134	-1265	3	0	38	19	-87	62	0
1258	99	0	-797	-1617	-820	1207	11	-1218	38	56	-3	9	98	34	0
1259	99	0	-924	-1610	-686	1267	-119	-1148	-87	-192	-110	-149	-195	-95	0
1260	99	0	-864	-1608	-744	1236	-60	-1176	-13	-89	-62	-23	-65	-106	0
1261	99	0	-887	-1612	-725	1249	-81	-1168	-21	-42	-114	-5	-56	-98	0
1262	99	0	-820	-1617	-797	1218	-11	-1207	15	-38	-46	-56	-62	-17	0
1263	99	0	-786	-1612	-826	1199	20	-1219	40	13	62	56	44	73	0
1264	99	0	-668	-1606	-938	1137	135	-1272	155	31	149	52	52	116	0
1265	99	0	-619	-1604	-985	1111	183	-1294	54	108	219	67	65	157	0
1266	99	0	-741	-1612	-871	1176	65	-1241	-1	40	122	21	21	139	0
1267	99	0	-668	-1608	-940	1138	136	-1274	38	106	73	34	110	38	0
1268	99	0	-802	-1616	-814	1209	6	-1215	34	-1	29	-27	31	42	0
1269	99	0	-985	-1617	-632	1301	-176	-1124	-73	-54	-147	-118	-116	-32	0
1270	99	0	-894	-1604	-710	1249	-92	-1157	5	-100	-102	-124	-46	-69	0
1271	99	0	-947	-1606	-659	1276	-144	-1132	-50	-46	-31	-69	-32	-38	0
1272	99	0	-982	-1604	-622	1293	-180	-1113	-102	-64	-135	-48	-95	-98	0
1273	99	0	-768	-1604	-836	1186	34	-1220	104	116	131	54	54	116	0
1274	99	0	-780	-1600	-820	1190	20	-1210	11	71	97	5	97	120	0
1275	99	0	-685	-1598	-913	1141	114	-1255	89	100	164	13	143	133	0
1276	99	0	-731	-1594	-863	1162	66	-1228	116	85	147	-1	91	145	0
1277	99	0	-846	-1596	-750	1221	-48	-1173	-7	-5	42	-114	48	31	0
1278	99	0	-805	-1600	-795	1202	-5	-1197	19	32	65	-42	29	71	0
1279	99	0	-985	-1598	-613	1291	-186	-1105	-64	-23	-122	-64	-65	0	0
1280	99	0	-1003	-1592	-589	1297	-207	-1090	-89	-40	-174	-60	-69	-65	0
1281	99	0	-1016	-1586	-570	1301	-223	-1078	-19	-98	-131	-110	5	-15	0
1282	99	0	-921	-1588	-667	1254	-127	-1127	69	5	-23	-69	112	-1	0
1283	99	0	-851	-1588	-737	1219	-57	-1162	13	102	0	15	108	46	0
1284	99	0	-768	-1592	-824	1180	28	-1208	27	97	128	46	34	87	0
1285	99	0	-780	-1590	-810	1185	15	-1200	15	97	205	-1	195	104	0
1286	99	0	-708	-1594	-886	1151	89	-1240	137	52	159	93	79	98	0
1287	99	0	-807	-1590	-783	1198	-12	-1186	17	5	110	1	81	77	0
1288	99	0	-877	-1588	-711	1232	-83	-1149	0	-29	-23	-7	-1	31	0
1289	99	0	-949	-1583	-634	1266	-157	-1108	-52	-31	-50	-50	-77	-56	0
1290	99	0	-1006	-1584	-578	1295	-214	-1081	-13	-100	-29	-69	-60	-100	0
1291	99	0	-927	-1567	-640	1247	-143	-1103	5	-29	-83	-58	-85	-32	0
1292	99	0	-970	-1586	-616	1278	-177	-1101	17	-50	-65	-52	-69	-9	0
1293	99	0	-811	-1583	-772	1197	-19	-1177	73	69	7	32	106	3	0
1294	99	0	-767	-1577	-810	1172	21	-1193	56	48	85	46	83	-46	0
1295	99	0	-740	-1583	-843	1161	51	-1213	81	64	184	73	87	60	0
1296	99	0	-706	-1569	-863	1137	78	-1216	95	38	147	137	58	38	0
1297	99	0	-693	-1581	-888	1137	97	-1234	89	161	46	48	83	25	0
1298	99	0	-829	-1579	-750	1204	-39	-1164	-19	-32	-77	-40	-50	-40	0
1299	99	0	-863	-1584	-721	1223	-71	-1152	-73	7	-120	-21	-67	-17	0
1300	99	0	-949	-1583	-634	1266	-157	-1108	-85	-83	-106	-34	-71	-73	0
1301	99	0	-900	-1586	-686	1243	-107	-1136	-21	-5	-91	-29	15	-87	0
1302	99	0	-846	-1581	-735	1213	-55	-1158	23	-17	-71	-3	-48	19	0
1303	99	0	-765	-1575	-810	1170	22	-1192	21	128	65	23	110	83	0
1304	99	0	-729	-1588	-859	1158	65	-1223	19	9	100	52	-34	73	0
1305	99	0	-621	-1592	-971	1106	175	-1281	147	44	174	79	32	157	0
1306	99	0	-652	-1590	-938	1121	143	-1264	98	7	102	75	112	56	0
1307	99	0	-673	-1588	-915	1130	121	-1251	60	-34	77	5	-27	-3	0
1308	99	0	-727	-1600	-873	1163	73	-1236	60	38	-48	81	40	17	0
1309	99	0	-815	-1610	-795	1212	-10	-1202	-13	-38	-124	-85	-34	-13	0
1310	99	0	-881	-1625	-744	1253	-68	-1184	-65	-85	-151	3	-60	-114	0
1311	99	0	-882	-1625	-743	1253	-69	-1184	-9	7	-97	3	-60	7	0
1312	99	0	-832	-1633	-801	1232	-15	-1217	-27	1	-54	-9	-36	-1	0
1313	99	0	-726	-1639	-913	1182	93	-1276	19	29	50	17	44	62	0
1314	99	0	-614	-1649	-1035	1131	210	-1342	64	87	104	141	34	145	0
1315	99	0	-632	-1654	-1022	1143	195	-1338	44	52	194	56	135	79	0
1316	99	0	-598	-1668	-1070	1133	236	-1369	67	112	87	64	116	89	0
1317	99	0	-708	-1676	-968	1192	130	-1322	67	27	31	40	9	75	0
1318	99	0	-817	-1697	-880	1257	31	-1288	-69	-48	-77	-67	-65	-54	0
1319	99	0	-797	-1701	-904	1249	53	-1302	-21	15	-40	13	-1	11	0
1320	99	0	-908	-1720	-812	1314	-48	-1266	-1	-67	-168	-46	-120	-31	0
1321	99	0	-887	-1744	-857	1315	-15	-1300	23	1	-54	-65	21	-77	0
1322	99	0	-910	-1755	-845	1332	-32	-1300	29	-75	-65	-25	-64	-40	0
1323	99	0	-815	-1777	-962	1296	73	-1369	58	46	5	67	67	-15	0
1324	99	0	-731	-1792	-1061	1261	165	-1426	67	93	120	89	98	83	0
1325	99	0	-724	-1800	-1076	1262	176	-1438	19	122	145	38	60	73	0
1326	99	0	-724	-1831	-1107	1277	191	-1469	79	128	67	131	89	164	0
1327	99	0	-801	-1848	-1047	1324	123	-1447	11	42	73	48	-21	69	0
1328	99	0	-836	-1862	-1026	1349	95	-1444	23	-9	-13	-48	58	-9	0
1329	99	0	-985	-1883	-898	1434	-43	-1390	-62	-23	-89	-67	0	-52	0
1330	99	0	-999	-1895	-896	1447	-51	-1395	-34	-40	-79	-73	-13	-108	0
1331	99	0	-999	-1903	-904	1451	-47	-1403	-36	-112	-40	-87	-60	-131	0
1332	99	0	-1018	-1916	-898	1467	-60	-1407	-67	-7	-81	-62	27	-23	0
1333	99	0	-877	-1926	-1049	1401	86	-1487	46	110	52	29	31	44	0
1334	99	0	-944	-1941	-997	1442	26	-1469	42	19	40	52	36	153	0
1335	99	0	-782	-1951	-1169	1366	193	-1560	124	87	143	153	36	97	0
1336	99	0	-828	-1957	-1129	1392	150	-1543	97	64	170	60	89	93	0
1337	99	0	-883	-1971	-1088	1427	102	-1529	29	9	42	77	73	31	0
1338	99	0	-968	-1982	-1014	1475	23	-1498	58	-102	9	-29	-25	-15	0
1339	99	0	-1040	-1986	-946	1513	-47	-1466	-95	-52	-17	-69	-38	-97	0
1340	99	0	-1131	-1986	-855	1558	-138	-1420	-21	-23	-128	-79	-29	-100	0
1341	99	0	-1145	-1988	-843	1566	-151	-1415	-83	-85	-85	-19	-56	-89	0
1342	99	0	-1061	-1982	-921	1521	-70	-1451	9	-11	-21	-21	0	-64	0
1343	99	0	-1059	-1978	-919	1518	-70	-1448	-5	5	-9	-3	56	42	0
1344	99	0	-861	-1972	-1111	1416	125	-1541	67	104	83	95	95	13	0
1345	99	0	-867	-1972	-1105	1419	119	-1538	102	108	203	81	102	5	0
1346	99	0	-846	-1965	-1119	1405	136	-1542	89	71	129	34	91	65	0
1347	99	0	-904	-1949	-1045	1426	70	-1497	81	97	104	21	75	48	0
1348	99	0	-919	-1941	-1022	1430	51	-1481	23	7	5	-34	31	27	0
1349	99	0	-1050	-1936	-886	1493	-82	-1411	21	-58	-95	-62	-64	-23	0
1350	99	0	-1038	-1930	-892	1484	-73	-1411	-42	-73	-122	-58	-91	-25	0
1351	99	0	-1102	-1916	-814	1509	-144	-1365	5	-64	-77	-60	-31	-52	0
1352	99	0	-997	-1901	-904	1449	-46	-1402	-5	-46	-102	-7	-60	-58	0
1353	99	0	-879	-1897	-1018	1388	69	-1457	98	64	108	128	122	85	0
1354	99	0	-855	-1877	-1022	1366	83	-1449	112	40	19	65	62	36	0
1355	99	0	-788	-1860	-1072	1324	142	-1466	91	124	151	81	89	102	0
1356	99	0	-791	-1844	-1053	1317	131	-1448	102	102	166	75	77	126	0
1357	99	0	-852	-1825	-973	1338	60	-1399	52	36	31	31	7	79	0
1358	99	0	-881	-1804	-923	1342	21	-1363	19	38	54	-60	32	98	0
1359	99	0	-976	-1798	-822	1387	-77	-1310	-27	-69	-95	-32	-40	-62	0
1360	99	0	-1027	-1777	-750	1402	-138	-1263	-75	-3	-56	-114	-36	17	0
1361	99	0	-1131	-1755	-624	1443	-253	-1189	-97	-102	-194	-133	-116	-9	0
1362	99	0	-939	-1755	-816	1347	-61	-1285	50	-27	-31	-36	-46	-3	0
1363	99	0	-995	-1730	-735	1362	-130	-1232	-1	7	-32	-34	42	0	0
1364	99	0	-756	-1714	-958	1235	101	-1336	89	139	73	104	95	98	0
1365	99	0	-734	-1711	-977	1222	121	-1344	166	3	248	83	54	62	0
1366	99	0	-737	-1695	-958	1216	110	-1326	83	52	110	100	32	58	0
1367	99	0	-811	-1685	-874	1248	31	-1279	52	25	11	-11	77	-25	0
1368	99	0	-825	-1680	-855	1252	15	-1267	40	29	-7	73	-1	1	0
1369	99	0	-924	-1672	-748	1298	-88	-1210	-44	31	-98	-31	-40	-36	0
1370	99	0	-925	-1664	-739	1294	-93	-1201	-73	31	-112	-69	-40	-48	0
1371	99	0	-1007	-1666	-659	1336	-174	-1162	-5	-104	-52	-36	-69	-11	0
1372	99	0	-923	-1652	-729	1287	-97	-1190	-32	-31	-64	-40	-13	-104	0
1373	99	0	-823	-1649	-826	1236	1	-1237	27	64	-1	91	48	32	0
1374	99	0	-732	-1645	-913	1188	90	-1279	36	122	118	54	71	114	0
1375	99	0	-716	-1639	-923	1177	103	-1281	131	65	162	110	67	64	0
1376	99	0	-699	-1639	-940	1169	120	-1289	93	95	126	-17	116	48	0
1377	99	0	-758	-1631	-873	1194	57	-1252	5	65	44	0	56	143	0
1378	99	0	-822	-1627	-805	1224	-8	-1216	-64	89	21	-27	-1	27	0
1379	99	0	-896	-1621	-725	1258	-85	-1173	-106	-73	-129	-79	-106	-67	0
1380	99	0	-916	-1614	-698	1265	-109	-1156	11	-83	-97	3	-102	-36	0
1381	99	0	-1013	-1608	-595	1310	-209	-1101	-151	-67	-93	-116	-64	-62	0
1382	99	0	-897	-1614	-717	1255	-90	-1165	-65	13	-25	-52	27	13	0
1383	99	0	-792	-1614	-822	1203	15	-1218	13	-3	-38	-19	13	25	0
1384	99	0	-721	-1617	-896	1169	87	-1256	83	87	116	104	131	15	0
1385	99	0	-710	-1612	-902	1161	96	-1257	29	71	141	62	46	93	0
1386	99	0	-644	-1606	-962	1125	159	-1284	87	34	133	91	122	137	0
1387	99	0	-652	-1596	-944	1124	146	-1270	21	29	104	19	73	65	0
1388	99	0	-782	-1602	-820	1192	19	-1211	-3	-11	-32	-52	-46	29	0
1389	99	0	-798	-1608	-810	1203	6	-1209	-3	-13	-58	-1	-19	-15	0
1390	99	0	-937	-1614	-677	1275	-130	-1145	-91	-104	-143	-104	-131	-79	0
1391	99	0	-926	-1608	-682	1267	-122	-1145	1	-62	-143	-65	-1	-112	0
1392	99	0	-857	-1598	-741	1227	-58	-1169	-67	1	-69	-65	-106	-29	0
1393	99	0	-790	-1610	-820	1200	15	-1215	69	98	-54	65	64	56	0
1394	99	0	-745	-1606	-861	1175	58	-1233	58	23	116	58	56	17	0
1395	99	0	-640	-1610	-970	1125	165	-1290	95	131	129	83	81	149	0
1396	99	0	-681	-1616	-935	1148	127	-1275	75	11	161	50	29	67	0
1397	99	0	-703	-1608	-905	1155	101	-1256	19	58	89	25	19	116	0
1398	99	0	-748	-1619	-871	1183	61	-1245	-11	-67	0	-31	0	-25	0
1399	99	0	-822	-1623	-801	1222	-10	-1212	44	-98	-40	-36	-25	5	0
1400	99	0	-968	-1623	-655	1295	-156	-1139	-137	-81	-162	-114	-97	-114	0
1401	99	0	-879	-1625	-746	1252	-66	-1185	-36	-52	-108	0	-17	-62	0
1402	99	0	-853	-1625	-772	1239	-40	-1198	-1	-42	-48	27	-32	19	0
1403	99	0	-745	-1627	-882	1186	68	-1254	19	-32	75	-69	58	40	0
1404	99	0	-791	-1621	-830	1206	19	-1225	-17	60	48	31	50	42	0
1405	99	0	-600	-1616	-1016	1108	208	-1316	85	98	151	75	126	118	0
1406	99	0	-673	-1621	-948	1147	137	-1284	69	97	100	11	21	102	0
1407	99	0	-737	-1617	-880	1177	71	-1248	-23	71	65	42	83	32	0
1408	99	0	-783	-1619	-836	1201	26	-1227	-44	-5	-15	-27	-67	17	0
1409	99	0	-873	-1621	-748	1247	-62	-1184	-95	-46	-77	-52	-69	-56	0
1410	99	0	-871	-1629	-758	1250	-56	-1193	-60	-71	-108	-89	-67	-85	0
1411	99	0	-902	-1627	-725	1264	-88	-1176	-23	-69	-106	13	-98	-32	0
1412	99	0	-881	-1625	-744	1253	-68	-1184	-34	-48	-17	-32	-46	-34	0
1413	99	0	-829	-1637	-808	1233	-10	-1222	-29	13	-11	40	0	50	0
1414	99	0	-681	-1633	-952	1157	135	-1292	62	137	151	81	147	124	0
1415	99	0	-693	-1635	-942	1164	124	-1288	29	73	139	-1	104	114	0
1416	99	0	-627	-1639	-1012	1133	192	-1325	153	36	155	97	91	83	0
1417	99	0	-685	-1627	-942	1156	128	-1284	54	97	69	89	122	40	0
1418	99	0	-778	-1629	-851	1203	36	-1240	21	-36	-62	-60	-23	-60	0
1419	99	0	-799	-1631	-832	1215	16	-1231	108	-50	-15	-29	-17	-23	0
1420	99	0	-955	-1639	-684	1297	-135	-1161	-106	-97	-161	-89	-98	-79	0
1421	99	0	-922	-1637	-715	1279	-103	-1176	-79	-71	-149	-64	-108	-87	0
1422	99	0	-893	-1637	-744	1265	-74	-1190	23	32	-108	54	-36	36	0
1423	99	0	-798	-1645	-847	1221	24	-1246	46	3	83	29	7	9	0
1424	99	0	-741	-1645	-904	1193	81	-1274	56	81	85	95	69	0	0
1425	99	0	-664	-1643	-979	1153	157	-1311	54	128	143	87	38	106	0
1426	99	0	-637	-1645	-1008	1141	185	-1326	54	120	176	58	104	87	0
1427	99	0	-725	-1652	-927	1188	101	-1289	-15	32	89	40	-15	85	0
1428	99	0	-739	-1660	-921	1199	91	-1290	65	-5	97	42	50	27	0
1429	99	0	-898	-1656	-758	1277	-70	-1207	-11	-139	-31	-50	-62	-25	0
1430	99	0	-846	-1658	-812	1252	-17	-1235	-19	-46	-54	-54	-81	-65	0
1431	99	0	-964	-1650	-686	1307	-139	-1168	-48	-3	-81	-38	19	-9	0
1432	99	0	-919	-1658	-739	1288	-90	-1198	-36	-71	-155	-89	-79	-87	0
1433	99	0	-783	-1652	-869	1217	43	-1260	75	21	64	36	52	-48	0
1434	99	0	-791	-1654	-863	1222	36	-1258	58	126	91	42	73	118	0
1435	99	0	-638	-1660	-1022	1149	192	-1341	71	62	166	91	64	89	0
1436	99	0	-661	-1660	-999	1160	169	-1329	159	69	190	108	65	137	0
1437	99	0	-683	-1664	-981	1173	149	-1322	83	17	31	5	65	29	0
1438	99	0	-755	-1664	-909	1209	77	-1286	27	17	5	1	13	-3	0
1439	99	0	-896	-1664	-768	1280	-64	-1216	-62	-27	-145	-27	-73	-52	0
1440	99	0	-852	-1666	-814	1259	-19	-1240	34	-52	-83	42	-46	-23	0
1441	99	0	-947	-1666	-719	1306	-114	-1192	-102	-89	-120	-73	-58	-75	0
1442	99	0	-817	-1658	-841	1237	12	-1249	23	13	-25	36	40	7	0
1443	99	0	-887	-1666	-779	1276	-54	-1222	-83	-31	42	-56	15	69	0
1444	99	0	-675	-1666	-991	1170	158	-1328	58	75	114	95	118	77	0
1445	99	0	-737	-1668	-931	1202	97	-1299	77	31	211	5	114	62	0
1446	99	0	-718	-1672	-954	1195	118	-1313	91	46	112	19	64	25	0
1447	99	0	-634	-1662	-1028	1148	197	-1345	137	38	67	85	91	42	0
1448	99	0	-805	-1668	-863	1236	29	-1265	-40	-21	62	29	7	-25	0
1449	99	0	-879	-1670	-791	1274	-44	-1230	-3	-31	-50	-32	-46	-65	0
1450	99	0	-986	-1668	-682	1327	-152	-1175	-108	5	-110	-56	-67	-65	0
1451	99	0	-990	-1674	-684	1332	-153	-1179	-62	-118	-69	-75	-64	-89	0
1452	99	0	-952	-1681	-729	1316	-111	-1205	-13	-56	1	-23	-31	-36	0
1453	99	0	-866	-1680	-814	1273	-26	-1247	25	-19	60	34	21	5	0
1454	99	0	-799	-1681	-882	1240	41	-1281	0	62	114	42	83	73	0
1455	99	0	-743	-1678	-935	1210	96	-1306	73	87	128	124	100	87	0
1456	99	0	-702	-1670	-968	1186	133	-1319	128	75	143	102	34	48	0
1457	99	0	-724	-1664	-940	1194	108	-1302	83	17	71	71	19	77	0
1458	99	0	-772	-1674	-902	1223	65	-1288	60	87	-25	0	79	73	0
1459	99	0	-879	-1676	-797	1277	-41	-1236	-44	-38	-73	-48	-15	-50	0
1460	99	0	-921	-1685	-764	1303	-78	-1224	-25	-38	-83	-29	-64	-65	0
1461	99	0	-1001	-1681	-680	1341	-160	-1180	-40	-93	-157	-36	-93	-13	0
1462	99	0	-871	-1678	-807	1274	-32	-1242	5	-5	-97	36	-9	-11	0
1463	99	0	-881	-1678	-797	1279	-42	-1237	-17	50	0	23	15	-3	0
1464	99	0	-752	-1681	-929	1216	88	-1305	93	13	71	89	87	69	0
1465	99	0	-726	-1674	-948	1200	111	-1311	100	13	234	116	104	64	0
1466	99	0	-696	-1666	-970	1181	137	-1318	129	-5	161	15	34	85	0
1467	99	0	-749	-1658	-909	1203	80	-1283	0	23	75	64	3	91	0
1468	99	0	-765	-1649	-884	1207	59	-1266	-27	-29	-40	-3	-5	67	0
1469	99	0	-877	-1649	-772	1263	-52	-1210	-17	-79	-19	-27	-27	-31	0
1470	99	0	-904	-1635	-731	1269	-86	-1183	-34	-31	-118	-27	-42	-5	0
1471	99	0	-923	-1627	-704	1275	-109	-1165	-73	-52	-168	-7	-114	-38	0
1472	99	0	-836	-1608	-772	1222	-32	-1190	31	-62	-3	15	-34	-17	0
1473	99	0	-924	-1604	-680	1264	-122	-1142	-60	-52	62	29	-1	0	0
1474	99	0	-724	-1598	-874	1161	75	-1236	11	62	106	31	-11	64	0
1475	99	0	-694	-1596	-902	1145	104	-1249	100	91	153	104	126	114	0
1476	99	0	-693	-1573	-880	1133	93	-1226	46	67	126	54	126	106	0
1477	99	0	-691	-1567	-876	1129	92	-1221	25	40	102	15	56	-25	0
1478	99	0	-795	-1569	-774	1182	-10	-1171	-23	15	-31	-1	-11	-29	0
1479	99	0	-860	-1573	-713	1216	-73	-1143	-15	21	-85	-44	-11	-3	0
1480	99	0	-980	-1577	-597	1278	-191	-1087	-89	-83	-98	-106	-23	-97	0
1481	99	0	-883	-1577	-694	1230	-94	-1135	-64	-60	-147	-50	-95	15	0
1482	99	0	-853	-1563	-710	1208	-71	-1136	-5	-71	17	-32	-38	50	0
1483	99	0	-887	-1569	-682	1228	-102	-1125	-25	-27	-9	46	-21	69	0
1484	99	0	-604	-1542	-938	1073	167	-1240	93	42	112	91	56	65	0
1485	99	0	-640	-1503	-863	1071	111	-1183	71	108	234	98	166	108	0
1486	99	0	-599	-1495	-896	1047	148	-1195	52	122	133	23	32	50	0
1487	99	0	-592	-1470	-878	1031	143	-1174	81	81	137	17	124	83	0
1488	99	0	-726	-1451	-725	1088	0	-1088	48	-67	-21	48	-52	1	0
1489	99	0	-766	-1433	-667	1099	-49	-1050	5	5	-93	-58	11	-62	0
1490	99	0	-840	-1427	-587	1133	-126	-1007	-93	-69	-211	-60	-77	-149	0
1491	99	0	-743	-1412	-669	1077	-37	-1040	-21	17	-31	-15	-3	-9	0
1492	99	0	-877	-1412	-535	1144	-171	-973	-104	-27	-75	-67	-34	17	0
1493	99	0	-646	-1404	-758	1025	56	-1081	17	36	21	54	27	25	0
1494	99	0	-619	-1412	-793	1015	87	-1102	100	91	209	104	118	141	0
1495	99	0	-532	-1410	-878	971	173	-1144	87	69	38	98	31	73	0
1496	99	0	-512	-1410	-898	961	193	-1154	149	110	118	197	54	149	0
1497	99	0	-586	-1402	-816	994	115	-1109	67	31	120	25	54	124	0
1498	99	0	-586	-1396	-810	991	112	-1103	52	-5	25	23	25	38	0
1499	99	0	-743	-1406	-663	1074	-40	-1034	34	-67	-83	-7	-64	-40	0
1500	99	0	-832	-1414	-582	1123	-125	-998	-71	-95	-122	-131	-75	-95	0
1501	99	0	-850	-1412	-562	1131	-144	-987	-34	-69	-141	-73	-93	-34	0
1502	99	0	-776	-1406	-630	1091	-73	-1018	-27	-102	3	-13	-36	38	0
1503	99	0	-710	-1414	-704	1062	-3	-1059	34	75	23	64	21	40	0
1504	99	0	-626	-1431	-805	1028	89	-1118	64	25	58	21	36	52	0
1505	99	0	-666	-1455	-789	1060	61	-1122	31	108	168	32	112	97	0
1506	99	0	-575	-1453	-878	1014	151	-1165	120	93	122	85	112	34	0
1507	99	0	-603	-1456	-853	1029	125	-1154	93	64	108	69	97	85	0
1508	99	0	-660	-1470	-810	1065	75	-1140	25	93	-29	32	67	-50	0
1509	99	0	-816	-1493	-677	1154	-69	-1085	-77	-19	-85	-54	-38	-116	0
1510	99	0	-890	-1532	-642	1211	-124	-1087	-36	-13	-110	5	-93	-52	0
1511	99	0	-927	-1540	-613	1233	-157	-1076	-81	-40	-168	-67	-131	-124	0
1512	99	0	-815	-1559	-744	1187	-35	-1151	44	-27	-71	19	-60	5	0
1513	99	0	-857	-1594	-737	1225	-60	-1165	-17	-13	-15	-7	46	-36	0
1514	99	0	-683	-1604	-921	1143	119	-1262	126	75	73	0	135	40	0
1515	99	0	-704	-1619	-915	1161	105	-1267	69	32	159	56	69	79	0
1516	99	0	-650	-1612	-962	1131	156	-1287	85	40	129	19	56	54	0
1517	99	0	-694	-1627	-933	1160	119	-1280	71	75	128	27	98	131	0
1518	99	0	-766	-1635	-869	1200	51	-1252	27	36	27	21	34	11	0
1519	99	0	-844	-1647	-803	1245	-20	-1225	-38	-60	-48	-38	-54	-60	0
1520	99	0	-883	-1647	-764	1265	-59	-1205	-1	-11	-64	-46	-25	40	0
1521	99	0	-992	-1645	-653	1318	-169	-1149	-50	-102	-176	-147	-58	-114	0
1522	99	0	-820	-1650	-830	1235	5	-1240	36	36	-34	7	36	0	0
1523	99	0	-824	-1650	-826	1237	1	-1238	52	50	40	-27	122	7	0
1524	99	0	-755	-1649	-894	1202	69	-1271	-3	89	116	0	64	56	0
1525	99	0	-648	-1647	-999	1147	175	-1323	98	100	149	67	93	114	0
1526	99	0	-714	-1639	-925	1176	105	-1282	79	-17	207	75	118	98	0
1527	99	0	-690	-1652	-962	1171	136	-1307	89	-71	91	0	-1	-13	0
1528	99	0	-729	-1654	-925	1191	98	-1289	81	89	27	116	36	118	0
1529	99	0	-884	-1654	-770	1269	-57	-1212	-67	-69	-108	-114	-52	-108	0
1530	99	0	-898	-1656	-758	1277	-70	-1207	-29	-71	-97	-19	-7	-31	0
1531	99	0	-943	-1656	-713	1299	-115	-1184	-71	-31	-108	-79	-60	-56	0
1532	99	0	-884	-1654	-770	1269	-57	-1212	7	9	-32	1	-48	11	0
1533	99	0	-851	-1652	-801	1251	-25	-1226	-62	15	-21	11	11	-48	0
1534	99	0	-787	-1652	-865	1219	39	-1258	65	69	65	52	62	93	0
1535	99	0	-692	-1650	-958	1171	133	-1304	77	104	149	83	95	112	0
1536	99	0	-727	-1650	-923	1188	98	-1286	83	64	129	52	143	104	0
1537	99	0	-690	-1656	-966	1173	138	-1311	67	64	126	91	58	21	0
1538	99	0	-763	-1668	-905	1215	71	-1286	44	40	100	-62	-17	108	0
1539	99	0	-937	-1668	-731	1302	-103	-1199	-58	-38	-56	-79	-32	-13	0
1540	99	0	-890	-1664	-774	1277	-58	-1219	-81	-58	-147	-89	-71	-97	0
1541	99	0	-994	-1676	-682	1335	-156	-1179	0	-62	-50	-25	-98	17	0
1542	99	0	-963	-1676	-713	1319	-125	-1194	-52	9	-114	-25	-52	-71	0
1543	99	0	-838	-1664	-826	1251	-6	-1245	-7	15	75	0	-31	52	0
1544	99	0	-793	-1658	-865	1225	36	-1261	60	34	114	32	36	62	0
1545	99	0	-710	-1662	-952	1186	121	-1307	89	98	118	91	143	13	0
1546	99	0	-752	-1656	-904	1204	76	-1280	5	73	114	46	95	120	0
1547	99	0	-698	-1654	-956	1176	129	-1305	98	77	122	11	108	50	0
1548	99	0	-797	-1656	-859	1226	31	-1257	1	7	-27	54	25	-48	0
1549	99	0	-902	-1656	-754	1279	-74	-1205	19	-62	-77	-9	-15	-85	0
1550	99	0	-966	-1656	-690	1311	-138	-1173	-34	-21	-67	11	-120	50	0
1551	99	0	-987	-1654	-667	1320	-160	-1160	-38	-21	-180	3	-42	-118	0
1552	99	0	-980	-1662	-682	1321	-149	-1172	-75	17	-71	-58	0	-34	0
1553	99	0	-850	-1666	-816	1258	-17	-1241	23	-7	19	23	1	31	0
1554	99	0	-704	-1666	-962	1185	129	-1314	161	81	110	114	73	128	0
1555	99	0	-688	-1656	-968	1172	140	-1312	143	104	153	128	65	124	0
1556	99	0	-668	-1649	-981	1158	156	-1315	62	-9	205	54	131	67	0
1557	99	0	-734	-1614	-880	1174	73	-1247	25	1	5	27	9	77	0
1558	99	0	-712	-1596	-884	1154	86	-1240	75	3	-21	5	7	-58	0
1559	99	0	-793	-1522	-729	1157	-32	-1125	-27	-13	-5	-46	5	29	0
1560	99	0	-813	-1433	-620	1123	-96	-1026	-110	-73	-54	-128	-77	-32	0
1561	99	0	-750	-1326	-576	1038	-87	-951	23	-7	-3	1	65	21	0
1562	99	0	-692	-1206	-514	949	-89	-860	-17	-162	-112	-73	-60	-102	0
1563	99	0	-479	-1068	-589	773	55	-828	97	56	42	139	85	27	0
1564	99	0	-427	-890	-463	658	18	-676	-7	98	17	25	25	17	0
1565	99	0	-161	-663	-502	412	170	-582	81	69	145	102	141	69	0
1566	99	0	-25	-426	-401	225	188	-413	153	114	188	62	135	149	0
1567	99	0	23	-157	-180	67	101	-168	44	44	98	3	13	75	0
1568	99	0	187	155	-32	-171	109	61	-25	69	62	11	1	50	0
1569	99	0	164	455	291	-309	-63	373	-54	-69	-54	-32	-91	-48	0
1570	99	0	295	774	479	-534	-92	626	-25	54	-85	-38	0	-62	0
1571	99	0	435	1061	626	-748	-95	843	-11	-36	-186	-64	-56	-27	0
1572	99	0	619	1288	669	-953	-25	978	91	-36	23	-21	-38	23	0
1573	99	0	704	1396	692	-1050	6	1044	-67	-9	-15	-3	-34	21	0
1574	99	0	757	1261	504	-1009	126	882	19	133	190	56	114	56	0
1575	99	0	611	942	331	-776	140	636	112	85	102	36	69	85	0
1576	99	0	501	576	75	-538	213	325	93	75	135	89	133	73	1
1577	99	0	136	-7	-143	-64	139	-75	-23	97	27	106	15	67	0
1578	99	0	-330	-743	-413	536	41	-578	-42	-32	13	7	-46	-52	0
1579	99	0	-650	-1408	-758	1029	54	-1083	-31	0	13	11	-38	-17	0
1580	99	0	-1054	-1992	-938	1523	-58	-1465	-32	-21	-98	-87	11	-81	0
1581	99	0	-1249	-2337	-1088	1793	-80	-1712	-64	-1	-147	9	-124	11	0
1582	99	0	-1290	-2469	-1179	1879	-55	-1824	11	-69	-21	27	-5	19	0
1583	99	0	-1282	-2560	-1278	1921	-2	-1919	-38	60	17	27	5	75	0
1584	99	0	-1224	-2607	-1383	1915	79	-1995	95	65	135	100	32	83	0
1585	95	0	-1127	-2568	-1441	1847	157	-2004	34	133	106	95	98	50	0
1586	95	0	-1007	-2452	-1445	1729	219	-1948	133	93	161	124	44	133	0
1587	95	0	-1018	-2263	-1245	1640	113	-1754	31	62	64	112	36	65	0
1588	95	0	-1005	-2108	-1103	1556	49	-1605	87	-17	19	9	-5	-71	0
1589	95	0	-978	-2004	-1026	1491	24	-1515	54	-21	-40	-75	25	-17	0
1590	95	0	-1042	-1926	-884	1484	-79	-1405	-25	-73	-52	-64	-36	-89	0
1591	95	0	-1009	-1889	-880	1449	-64	-1384	-19	-62	-97	-23	-112	-79	0
1592	95	0	-950	-1844	-894	1397	-28	-1369	-67	50	-60	23	1	-52	0
1593	95	0	-947	-1829	-882	1388	-32	-1355	-17	-87	-64	-7	-97	-95	0
1594	95	0	-793	-1792	-999	1292	103	-1395	81	52	69	73	87	64	0
1595	95	0	-735	-1765	-1030	1250	147	-1397	100	42	157	112	50	52	0
1596	95	0	-741	-1736	-995	1238	127	-1365	44	77	93	87	93	38	0
1597	95	0	-685	-1726	-1041	1205	178	-1383	124	40	124	69	69	71	0
1598	95	0	-758	-1722	-964	1240	103	-1343	46	73	71	-38	139	54	0
1599	95	0	-807	-1730	-923	1268	58	-1326	32	-50	-69	40	38	-102	0
1600	95	0	-939	-1718	-779	1328	-80	-1248	-36	-50	-89	-100	-25	-104	0
1601	95	0	-921	-1718	-797	1319	-62	-1257	0	-54	-124	9	-98	27	0
1602	95	0	-921	-1722	-801	1321	-60	-1261	-73	-3	-157	-23	-17	-52	0
1603	95	0	-820	-1716	-896	1268	38	-1306	87	11	-60	108	60	19	0
1604	95	0	-842	-1716	-874	1279	16	-1295	-42	32	3	29	0	-17	0
1605	95	0	-722	-1703	-981	1212	129	-1342	62	52	133	71	118	87	0
1606	95	0	-700	-1695	-995	1197	147	-1345	67	52	184	50	102	69	0
1607	95	0	-776	-1683	-907	1229	65	-1295	137	1	67	60	48	29	0
1608	95	0	-844	-1685	-841	1264	-1	-1263	21	-9	87	-11	-48	87	0
1609	95	0	-886	-1681	-795	1283	-45	-1238	29	0	-38	9	-17	-89	0
1610	95	0	-956	-1683	-727	1319	-114	-1205	-38	-46	-85	-36	-25	-38	0
1611	95	0	-957	-1670	-713	1313	-122	-1191	17	-143	-83	-50	-44	-65	0
1612	95	0	-927	-1668	-741	1297	-93	-1204	-50	3	-40	44	-32	-69	0
1613	95	0	-840	-1668	-828	1254	-6	-1248	34	17	9	23	19	0	0
1614	95	0	-801	-1662	-861	1231	30	-1261	0	67	-5	42	-1	15	0
1615	95	0	-601	-1656	-1055	1128	227	-1355	110	71	162	91	100	104	0
1616	95	0	-741	-1652	-911	1196	85	-1281	15	104	159	9	87	31	0
1617	95	0	-693	-1647	-954	1170	130	-1300	31	0	77	25	-17	44	0
1618	95	0	-712	-1643	-931	1177	109	-1287	31	50	0	50	112	25	0
1619	95	0	-822	-1650	-828	1236	3	-1239	-34	25	-46	-1	-15	-23	0
1620	95	0	-899	-1645	-746	1272	-76	-1195	-17	-62	-104	-65	-77	-104	0
1621	95	0	-953	-1641	-688	1297	-132	-1164	-13	-87	-25	-83	-44	-54	0
1622	95	0	-929	-1627	-698	1278	-115	-1162	-42	31	-62	-42	-29	-25	0
1623	95	0	-881	-1637	-756	1259	-62	-1196	-5	-73	46	13	-15	-23	0
1624	95	0	-793	-1629	-836	1211	21	-1232	13	87	95	58	87	19	0
1625	95	0	-768	-1631	-863	1199	47	-1247	64	91	97	25	110	56	0
1626	95	0	-732	-1612	-880	1172	74	-1246	75	27	159	-11	32	71	0
1627	95	0	-794	-1616	-822	1205	14	-1219	42	29	97	58	1	126	0
1628	95	0	-730	-1612	-882	1171	76	-1247	15	69	100	-15	69	93	0
1629	95	0	-894	-1600	-706	1247	-94	-1153	-15	-38	7	-40	9	-93	0
1630	95	0	-953	-1608	-655	1280	-149	-1131	-44	-114	-137	-36	-34	-89	0
1631	95	0	-985	-1598	-613	1291	-186	-1105	-118	-73	-118	-124	-89	-91	0
1632	95	0	-900	-1594	-694	1247	-103	-1144	42	17	-7	-1	38	31	0
1633	95	0	-929	-1588	-659	1258	-135	-1123	11	-34	-83	5	-34	-34	0
1634	95	0	-767	-1579	-812	1173	22	-1195	118	52	135	87	32	106	0
1635	95	0	-809	-1581	-772	1195	-18	-1176	27	-19	170	-3	89	38	0
1636	95	0	-693	-1575	-882	1134	94	-1228	81	73	126	50	75	106	0
1637	95	0	-724	-1573	-849	1148	62	-1211	97	102	178	-5	69	120	0
1638	95	0	-821	-1573	-752	1197	-34	-1162	-21	-27	81	27	-40	-7	0
1639	95	0	-914	-1569	-655	1241	-129	-1112	-23	29	-19	-73	42	-38	0
1640	95	0	-1006	-1555	-549	1280	-228	-1052	13	-79	-48	-65	7	-46	0
1641	95	0	-1000	-1552	-552	1276	-224	-1052	-120	-87	-60	-129	-64	-71	0
1642	95	0	-945	-1544	-599	1244	-173	-1071	60	-48	-7	-3	-11	3	0
1643	95	0	-912	-1544	-632	1228	-140	-1088	42	-69	54	-15	-29	-7	0
1644	95	0	-807	-1538	-731	1172	-38	-1134	40	60	114	31	83	112	0
1645	95	0	-718	-1534	-816	1126	49	-1175	106	15	230	71	60	108	0
1646	95	0	-619	-1528	-909	1073	145	-1218	60	93	182	83	85	85	0
1647	95	0	-644	-1528	-884	1086	120	-1206	67	122	197	108	48	98	0
1648	95	0	-733	-1528	-795	1130	31	-1161	25	1	11	34	7	0	0
1649	95	0	-832	-1528	-696	1180	-68	-1112	-42	-13	-15	-1	-21	29	0
1650	95	0	-801	-1520	-719	1160	-41	-1119	7	-40	-81	-36	13	-75	0
1651	95	0	-908	-1509	-601	1208	-153	-1055	-62	0	-124	17	-52	-13	0
1652	95	0	-885	-1511	-626	1198	-129	-1068	-9	-54	-116	1	-60	-83	0
1653	95	0	-813	-1507	-694	1160	-59	-1100	69	-23	25	36	-23	9	0
1654	95	0	-732	-1509	-777	1120	22	-1143	48	13	58	91	-31	69	0
1655	95	0	-637	-1515	-878	1076	120	-1196	73	110	135	102	13	98	0
1656	95	0	-596	-1505	-909	1050	156	-1207	100	64	108	149	71	95	0
1657	95	0	-663	-1501	-838	1082	87	-1169	23	48	131	5	54	23	0
1658	95	0	-683	-1499	-816	1091	66	-1157	46	-1	-25	-1	52	-29	0
1659	95	0	-758	-1493	-735	1125	-11	-1114	-50	13	-3	3	-11	-15	0
1660	95	0	-799	-1495	-696	1147	-51	-1095	-25	-112	-129	-36	-60	-54	0
1661	95	0	-861	-1489	-628	1175	-116	-1058	-71	-58	-143	-75	-36	-120	0
1662	95	0	-805	-1491	-686	1148	-59	-1088	-62	-15	-40	40	-60	1	0
1663	95	0	-773	-1484	-711	1128	-31	-1097	-15	19	25	-44	21	-67	0
1664	95	0	-626	-1489	-863	1057	118	-1176	38	13	87	98	9	81	0
1665	95	0	-570	-1499	-929	1034	179	-1214	54	56	137	114	69	58	0
1666	95	0	-553	-1497	-944	1025	195	-1220	38	25	108	48	52	79	0
1667	95	0	-526	-1501	-975	1013	224	-1238	56	116	110	69	93	139	0
1668	95	0	-677	-1511	-834	1094	78	-1172	-52	-3	-73	-11	-19	25	0
1669	95	0	-726	-1513	-787	1119	30	-1150	-112	-40	-124	0	-97	-34	0
1670	95	0	-772	-1515	-743	1143	-14	-1129	27	-50	-85	-15	-97	25	0
1671	95	0	-818	-1522	-704	1170	-57	-1113	-73	-29	-97	-62	-112	-48	0
1672	95	0	-774	-1542	-768	1158	-3	-1155	-11	0	-124	-23	-36	-38	0
1673	95	0	-767	-1546	-779	1156	6	-1162	46	0	1	44	11	-7	0
1674	95	0	-679	-1553	-874	1116	97	-1213	-19	58	17	3	21	-17	0
1675	95	0	-648	-1567	-919	1107	135	-1243	79	1	137	32	65	48	0
1676	95	0	-588	-1583	-995	1085	203	-1289	91	52	67	15	56	21	0
1677	95	0	-605	-1588	-983	1096	189	-1285	126	79	95	135	95	65	0
1678	95	0	-735	-1594	-859	1164	62	-1226	52	-52	-21	-9	-25	-5	0
1679	95	0	-708	-1610	-902	1159	97	-1256	-5	-1	-87	11	-29	-75	0
1680	95	0	-858	-1639	-781	1248	-38	-1210	-27	-87	-128	-3	-85	-40	0
1681	95	0	-861	-1658	-797	1259	-32	-1227	3	-116	-56	-46	-67	-60	0
1682	95	0	-945	-1672	-727	1308	-109	-1199	-102	-102	-164	-71	-95	-126	0
1683	95	0	-795	-1695	-900	1245	52	-1297	11	77	3	102	50	17	0
1684	95	0	-803	-1695	-892	1249	44	-1293	31	-44	7	44	44	11	0
1685	95	0	-635	-1707	-1072	1171	218	-1389	122	71	126	104	95	118	0
1686	95	0	-650	-1718	-1068	1184	209	-1393	188	122	124	108	67	145	0
1687	95	0	-710	-1732	-1022	1221	156	-1377	58	69	54	38	42	32	0
1688	95	0	-625	-1740	-1115	1182	245	-1427	100	145	48	106	120	52	0
1689	95	0	-912	-1759	-847	1335	-32	-1303	-34	17	-97	-102	-58	17	0
1690	95	0	-830	-1757	-927	1293	48	-1342	-23	-23	-98	-32	-17	-65	0
1691	95	0	-941	-1769	-828	1355	-56	-1298	-36	-52	-147	-5	-44	-58	0
1692	95	0	-1004	-1780	-776	1392	-114	-1278	-58	-106	-114	-104	-40	-65	0
1693	95	0	-879	-1794	-915	1336	18	-1354	19	54	54	34	48	46	0
1694	95	0	-825	-1796	-971	1310	73	-1383	65	31	98	126	69	91	0
1695	95	0	-764	-1796	-1032	1280	134	-1414	36	44	106	44	64	93	0
1696	95	0	-732	-1802	-1070	1267	169	-1436	42	164	166	129	129	95	0
1697	95	0	-780	-1794	-1014	1287	117	-1404	38	38	135	13	112	27	0
1698	95	0	-799	-1796	-997	1297	99	-1396	13	87	32	-54	38	19	0
1699	95	0	-867	-1798	-931	1332	32	-1364	-11	75	-38	25	-21	79	0
1700	95	0	-1014	-1790	-776	1402	-119	-1283	-83	-124	-139	-135	-71	-110	0
1701	95	0	-941	-1782	-841	1361	-50	-1311	-25	-1	-112	-15	-62	-52	0
1702	95	0	-1090	-1769	-679	1429	-205	-1224	-52	27	-120	-60	3	-65	0
1703	95	0	-958	-1755	-797	1356	-80	-1276	-48	-52	-93	-46	-60	-93	0
1704	95	0	-869	-1753	-884	1311	7	-1318	71	102	58	23	141	29	0
1705	95	0	-873	-1734	-861	1303	-6	-1297	-7	75	75	73	100	-17	0
1706	95	0	-665	-1720	-1055	1192	195	-1387	133	128	215	106	126	95	0
1707	95	0	-770	-1697	-927	1233	78	-1312	38	83	122	38	89	147	0
1708	95	0	-739	-1689	-950	1214	105	-1319	5	50	110	-5	-3	42	0
1709	95	0	-906	-1680	-774	1293	-66	-1227	-23	-5	-69	-40	-40	-9	0
1710	95	0	-958	-1650	-692	1304	-133	-1171	-91	-89	-71	-149	-87	-56	0
1711	95	0	-933	-1629	-696	1281	-118	-1162	-62	-42	-112	-65	-60	-87	0
1712	95	0	-867	-1600	-733	1233	-67	-1166	-7	-3	-13	-93	-5	27	0
1713	95	0	-844	-1581	-737	1212	-53	-1159	-3	32	-34	-73	3	-17	0
1714	95	0	-765	-1573	-808	1169	21	-1190	15	25	64	56	100	21	0
1715	95	0	-685	-1542	-857	1113	86	-1199	106	23	149	85	65	93	0
1716	95	0	-675	-1528	-853	1101	89	-1190	91	83	128	-21	143	64	0
1717	95	0	-650	-1503	-853	1076	101	-1178	73	54	155	36	89	172	0
1718	95	0	-688	-1495	-807	1091	59	-1151	21	64	36	11	36	93	0
1719	95	0	-745	-1484	-739	1114	-3	-1111	13	9	-13	36	1	-15	0
1720	95	0	-823	-1470	-647	1146	-88	-1058	1	-9	-116	-36	15	-29	0
1721	95	0	-887	-1455	-568	1171	-159	-1011	-67	-106	-95	-69	-77	-11	0
1722	95	0	-826	-1439	-613	1132	-106	-1026	-17	73	-67	-23	-11	-25	0
1723	95	0	-896	-1423	-527	1159	-184	-975	-25	-21	-58	36	7	-3	0
1724	95	0	-656	-1400	-744	1028	44	-1072	36	42	58	-34	36	-21	0
1725	95	0	-601	-1398	-797	999	98	-1097	87	36	178	65	58	87	0
1726	95	0	-567	-1383	-816	975	124	-1099	79	147	124	124	97	116	0
1727	95	0	-638	-1379	-741	1008	51	-1060	32	87	60	7	50	36	0
1728	95	0	-617	-1363	-746	990	64	-1054	75	46	21	81	38	64	0
1729	95	0	-690	-1365	-675	1027	-7	-1020	7	56	-15	-83	-15	11	0
1730	95	0	-760	-1367	-607	1063	-76	-987	-64	-83	-79	-56	-29	-71	0
1731	95	0	-772	-1361	-589	1066	-91	-975	-17	-42	-122	-95	-15	-83	0
1732	95	0	-830	-1346	-516	1088	-157	-931	-54	-75	-100	-93	-58	-120	0
1733	95	0	-689	-1342	-653	1015	-18	-997	5	-1	40	-29	32	-13	0
1734	95	0	-636	-1338	-702	987	33	-1020	50	69	48	-3	98	67	0
1735	95	0	-551	-1321	-770	936	109	-1045	23	65	135	32	48	95	0
1736	95	0	-510	-1315	-805	912	147	-1060	48	56	207	64	54	166	0
1737	95	0	-524	-1313	-789	918	132	-1051	21	100	79	95	65	83	0
1738	95	0	-537	-1311	-774	924	118	-1042	71	9	118	11	19	60	0
1739	95	0	-623	-1309	-686	966	31	-997	23	-64	-31	-62	11	3	0
1740	95	0	-650	-1311	-661	980	5	-986	-71	0	-67	-48	-3	-21	0
1741	95	0	-790	-1315	-525	1052	-132	-920	-48	-95	-133	-108	-56	-40	0
1742	95	0	-648	-1305	-657	976	4	-981	3	-93	-89	-77	-64	-89	0
1743	95	0	-677	-1305	-628	991	-24	-966	-27	46	-46	67	0	73	0
1744	95	0	-564	-1293	-729	928	82	-1011	32	-21	93	-7	9	27	0
1745	95	0	-505	-1288	-783	896	139	-1035	-25	93	170	48	69	56	0
1746	95	0	-481	-1278	-797	879	158	-1037	23	48	244	32	25	114	0
1747	95	0	-464	-1274	-810	869	173	-1042	64	54	77	126	-5	52	0
1748	95	0	-481	-1268	-787	874	153	-1027	34	-5	56	58	-38	13	0
1749	95	0	-566	-1270	-704	918	69	-987	13	11	-50	25	13	25	0
1750	95	0	-689	-1274	-585	981	-52	-929	-118	-44	-95	-85	-23	-112	0
1751	95	0	-652	-1274	-622	963	-15	-948	-23	-17	-48	-36	-17	-29	0
1752	95	0	-785	-1268	-483	1026	-151	-875	-153	-21	-102	-19	-69	-40	0
1753	95	0	-650	-1268	-618	959	-16	-943	-64	1	-54	-34	-19	-21	0
1754	95	0	-572	-1270	-698	921	63	-984	79	93	131	87	75	112	0
1755	95	0	-549	-1259	-710	904	80	-984	9	56	89	42	87	50	0
1756	95	0	-390	-1255	-865	822	237	-1060	93	48	203	52	120	65	0
1757	95	0	-485	-1243	-758	864	136	-1000	31	85	151	48	81	149	0
1758	95	0	-495	-1255	-760	875	132	-1007	-3	-9	75	0	34	-44	0
1759	95	0	-582	-1257	-675	919	46	-966	-46	21	31	-27	62	5	0
1760	95	0	-649	-1262	-613	955	-18	-937	-71	-31	-89	-118	-106	-40	0
1761	95	0	-740	-1259	-519	999	-110	-889	-77	-56	-106	-91	-81	-67	0
1762	95	0	-683	-1257	-574	970	-54	-915	-62	-77	-100	-50	-85	-81	0
1763	95	0	-674	-1261	-587	967	-43	-924	32	-29	9	9	36	29	0
1764	95	0	-617	-1257	-640	937	11	-948	-46	79	-40	25	-32	-3	0
1765	95	0	-454	-1261	-807	857	176	-1034	159	164	190	95	137	153	0
1766	95	0	-464	-1253	-789	858	162	-1021	104	65	108	139	110	64	0
1767	95	0	-485	-1259	-774	872	144	-1016	7	87	137	-11	58	79	0
1768	95	0	-559	-1259	-700	909	70	-979	23	-3	81	32	52	65	0
1769	95	0	-675	-1257	-582	966	-46	-919	-102	-5	-3	-65	-129	-38	0
1770	95	0	-637	-1251	-614	944	-11	-932	-56	31	-56	-64	15	-85	0
1771	95	0	-726	-1259	-533	992	-96	-896	-73	19	-128	-38	-71	-42	0
1772	95	0	-708	-1251	-543	979	-82	-897	-87	-23	-40	-58	-58	-58	0
1773	95	0	-667	-1247	-580	957	-43	-913	-32	32	-1	-17	7	40	0
1774	95	0	-576	-1249	-673	912	48	-961	38	-1	110	44	-11	97	0
1775	95	0	-492	-1235	-743	863	125	-989	25	56	141	118	97	65	0
1776	95	0	-492	-1231	-739	861	123	-985	85	87	151	71	87	52	0
1777	95	0	-450	-1231	-781	840	165	-1006	137	65	153	149	120	100	0
1778	95	0	-553	-1235	-682	894	64	-958	-7	-13	32	7	44	-73	0
1779	95	0	-576	-1241	-665	908	44	-953	64	5	50	52	58	40	0
1780	95	0	-817	-1247	-430	1032	-193	-838	-124	-65	-137	-145	-97	-50	0
1781	95	0	-694	-1231	-537	962	-78	-884	-56	-34	-91	87	-69	-46	0
1782	95	0	-784	-1247	-463	1015	-160	-855	-102	0	-95	-81	-52	9	0
1783	95	0	-722	-1249	-527	985	-97	-888	23	-50	-11	-27	38	17	0
1784	95	0	-607	-1241	-634	924	13	-937	32	81	129	27	139	17	0
1785	95	0	-512	-1235	-723	873	105	-979	3	38	164	69	95	34	0
1786	95	0	-456	-1233	-777	844	160	-1005	42	114	124	141	83	139	0
1787	95	0	-475	-1229	-754	852	139	-991	77	93	100	118	79	19	0
1788	95	0	-568	-1235	-667	901	49	-951	38	56	83	34	97	52	0
1789	95	0	-590	-1237	-647	913	28	-942	-13	-9	-58	64	-60	42	0
1790	95	0	-661	-1233	-572	947	-44	-902	-54	7	-135	27	-34	-40	0
1791	95	0	-707	-1228	-521	967	-93	-874	-46	-91	-110	-93	-116	-17	0
1792	95	0	-747	-1237	-490	992	-128	-863	-29	29	-98	25	-5	15	0
1793	95	0	-729	-1231	-502	980	-113	-866	-34	-75	-71	-58	-29	-87	0
1794	95	0	-531	-1233	-702	882	85	-967	184	69	133	93	100	126	0
1795	95	0	-555	-1226	-671	890	58	-948	23	9	128	-25	95	77	0
1796	95	0	-429	-1228	-799	828	185	-1013	153	85	143	97	151	116	0
1797	95	0	-535	-1231	-696	883	80	-963	129	97	122	159	0	178	0
1798	95	0	-480	-1226	-746	853	133	-986	108	-13	104	73	-52	60	0
1799	95	0	-683	-1239	-556	961	-63	-897	-21	-58	-50	15	-38	38	0
1800	95	0	-729	-1233	-504	981	-112	-868	-3	-21	-64	-25	-5	9	0
1801	95	0	-718	-1228	-510	973	-104	-869	-15	-48	-129	25	-56	-83	0
1802	95	0	-727	-1229	-502	978	-112	-865	42	-9	-122	0	-15	-81	0
1803	95	0	-683	-1224	-541	953	-71	-882	-5	-38	38	32	-9	23	0
1804	95	0	-588	-1214	-626	901	19	-920	58	3	7	98	17	-5	0
1805	95	0	-439	-1220	-781	829	171	-1000	89	106	172	97	128	81	0
1806	95	0	-506	-1216	-710	861	102	-963	75	56	155	65	50	108	0
1807	95	0	-491	-1206	-715	848	112	-960	1	7	77	38	-21	15	0
1808	95	0	-454	-1210	-756	832	151	-983	135	65	87	108	95	52	0
1809	95	0	-662	-1212	-550	937	-56	-881	-23	-25	-62	17	-50	19	0
1810	95	0	-660	-1224	-564	942	-48	-894	-110	-40	-83	-124	-58	-118	0
1811	95	0	-705	-1228	-523	966	-91	-875	-31	-62	-91	1	-48	-48	0
1812	95	0	-691	-1222	-531	956	-80	-876	-21	-60	-67	-58	-79	-27	0
1813	95	0	-634	-1214	-580	924	-27	-897	-13	31	-11	-15	11	-1	0
1814	95	0	-664	-1218	-554	941	-55	-886	3	0	7	42	13	-21	0
1815	95	0	-461	-1202	-741	831	140	-971	91	19	184	62	67	100	0
1816	95	0	-519	-1198	-679	858	80	-938	56	98	77	128	114	32	0
1817	95	0	-483	-1189	-706	836	111	-947	0	56	52	85	46	7	0
1818	95	0	-495	-1185	-690	840	97	-937	62	21	114	36	19	36	0
1819	95	0	-592	-1189	-597	890	2	-893	-1	9	5	1	19	-89	0
1820	95	0	-689	-1185	-496	937	-96	-840	-27	-44	-112	-50	-46	-75	0
1821	95	0	-711	-1164	-453	937	-129	-808	-65	-54	-209	-58	-95	-64	0
1822	95	0	-699	-1158	-459	928	-120	-808	-48	19	-97	-104	19	1	0
1823	95	0	-599	-1136	-537	867	-31	-836	-52	-38	-79	-46	-52	0	0
1824	95	0	-479	-1134	-655	806	88	-894	27	64	60	62	50	11	0
1825	95	0	-500	-1142	-642	821	71	-892	19	54	149	65	15	120	0
1826	95	0	-419	-1140	-721	779	151	-930	60	98	151	52	62	83	0
1827	95	0	-410	-1121	-711	765	150	-916	-9	104	137	56	85	137	0
1828	95	0	-500	-1101	-601	800	50	-851	62	-11	95	60	91	11	0
1829	95	0	-459	-1101	-642	780	91	-871	25	-38	15	-48	-27	-7	0
1830	95	0	-654	-1107	-453	880	-100	-780	-71	19	-40	-32	3	5	0
1831	95	0	-636	-1107	-471	871	-82	-789	-52	-79	-182	-91	-98	-27	0
1832	95	0	-646	-1107	-461	876	-92	-784	11	-29	-71	-19	13	23	0
1833	95	0	-666	-1098	-432	882	-117	-765	32	-93	-27	-38	29	-34	0
1834	95	0	-519	-1099	-580	809	30	-839	-5	1	1	3	-31	-38	0
1835	95	0	-467	-1074	-607	770	70	-840	87	162	87	157	139	67	0
1836	95	0	-361	-1049	-688	705	163	-868	93	159	118	149	64	93	0
1837	95	0	-374	-1020	-646	697	136	-833	64	46	141	85	48	114	0
1838	95	0	-476	-995	-519	735	21	-757	32	-9	19	38	11	67	0
1839	95	0	-524	-985	-461	754	-31	-723	-54	11	-11	-46	-62	75	0
1840	95	0	-573	-964	-391	768	-91	-677	-48	-95	-56	-44	-34	-60	0
1841	95	0	-578	-950	-372	764	-103	-661	0	-116	-89	-3	-60	-32	0
1842	95	0	-629	-956	-327	792	-151	-641	-25	-38	-64	-56	-1	15	0
1843	95	0	-636	-958	-322	797	-157	-640	-67	15	-112	29	-40	40	0
1844	95	0	-466	-954	-488	710	11	-721	73	85	65	118	-5	73	0
1845	95	0	-417	-940	-523	678	53	-731	64	1	180	17	67	95	0
1846	95	0	-379	-933	-554	656	87	-743	34	64	161	13	69	77	0
1847	95	0	-361	-944	-583	652	111	-763	54	40	77	65	71	-21	0
1848	95	0	-452	-944	-492	698	20	-718	69	46	104	17	95	58	0
1849	95	0	-520	-937	-417	728	-51	-677	25	3	-52	-13	15	-52	0
1850	95	0	-588	-923	-335	755	-126	-629	-52	-38	-73	-64	-25	-139	0
1851	95	0	-650	-931	-281	790	-184	-606	-62	-29	-104	-52	29	-27	0
1852	95	0	-613	-925	-312	769	-150	-618	-60	-75	-159	3	-116	-83	0
1853	95	0	-541	-919	-378	730	-81	-648	-9	23	-25	40	-29	15	0
1854	95	0	-485	-909	-424	697	-30	-666	9	0	42	50	40	23	0
1855	95	0	-433	-929	-496	681	31	-712	32	73	13	54	54	56	0
1856	95	0	-345	-942	-597	643	126	-769	106	118	129	182	42	118	0
1857	95	0	-441	-958	-517	699	38	-737	77	46	102	31	71	54	0
1858	95	0	-415	-958	-543	686	64	-750	32	-25	58	81	-3	75	0
1859	95	0	-515	-968	-453	741	-31	-710	-81	-13	-38	-52	-64	1	0
1860	95	0	-547	-977	-430	762	-58	-703	-46	25	-145	-36	-64	-65	0
1861	95	0	-686	-1006	-320	846	-183	-663	-34	-46	-98	-106	11	-64	0
1862	95	0	-687	-1032	-345	859	-171	-688	-71	-98	-170	-69	-58	-116	0
1863	95	0	-604	-1057	-453	830	-75	-755	38	-40	17	9	-7	11	0
1864	95	0	-601	-1070	-469	835	-66	-769	-9	-7	50	11	3	15	0
1865	95	0	-466	-1096	-630	781	82	-863	64	23	89	5	100	-1	0
1866	95	0	-462	-1123	-661	792	99	-892	118	9	195	69	93	64	0
1867	95	0	-441	-1125	-684	783	121	-904	58	56	162	71	44	98	0
1868	95	0	-460	-1129	-669	794	104	-899	40	38	102	-1	36	60	0
1869	95	0	-518	-1146	-628	832	55	-887	-9	71	-31	42	-31	-17	0
1870	95	0	-664	-1152	-488	908	-88	-820	-97	23	-110	-52	-17	-32	0
1871	95	0	-640	-1138	-498	889	-71	-818	-60	-27	-64	-85	-21	-32	0
1872	95	0	-704	-1148	-444	926	-130	-796	-31	-34	-159	7	-56	-81	0
1873	95	0	-630	-1134	-504	882	-63	-819	-32	52	-34	-48	-13	-23	0
1874	95	0	-580	-1132	-552	856	-14	-842	-36	11	64	-31	1	1	0
1875	95	0	-403	-1136	-733	769	165	-934	162	145	263	161	131	100	0
1876	95	0	-446	-1136	-690	791	122	-913	93	50	50	75	98	11	0
1877	95	0	-386	-1146	-760	766	187	-953	85	120	197	48	85	131	0
1878	95	0	-512	-1148	-636	830	62	-892	-27	-1	52	-15	79	-27	0
1879	95	0	-565	-1150	-585	857	10	-867	-29	-75	38	-83	-36	-83	0
1880	95	0	-666	-1152	-486	909	-90	-819	85	-108	-64	-36	-34	-36	0
1881	95	0	-666	-1156	-490	911	-88	-823	-17	-131	-137	-112	-75	-62	0
1882	95	0	-691	-1150	-459	920	-116	-804	-19	-56	-98	-17	-11	-31	0
1883	95	0	-652	-1156	-504	904	-74	-830	-38	-38	-67	-25	-58	-3	0
1884	95	0	-590	-1160	-570	875	-10	-865	-87	31	23	-52	44	-15	0
1885	95	0	-450	-1156	-706	803	128	-931	114	85	153	62	126	65	0
1886	95	0	-460	-1156	-696	808	118	-926	31	69	137	42	21	118	0
1887	95	0	-381	-1162	-781	771	200	-971	145	95	151	25	122	162	0
1888	95	0	-425	-1160	-735	792	155	-947	17	73	83	-42	128	64	0
1889	95	0	-524	-1162	-638	843	57	-900	64	38	-3	50	-1	65	0
1890	95	0	-627	-1162	-535	894	-46	-848	-65	-67	-69	-23	-65	-34	0
1891	95	0	-632	-1165	-533	898	-49	-849	-25	-64	-83	-29	-67	-81	0
1892	95	0	-705	-1160	-455	932	-125	-807	-83	-91	-71	11	-36	-40	0
1893	95	0	-634	-1148	-514	891	-60	-831	-50	17	-81	9	-87	-54	0
1894	95	0	-539	-1150	-611	844	36	-880	50	-31	91	25	5	75	0
1895	95	0	-547	-1150	-603	848	28	-876	21	50	79	79	34	42	0
1896	95	0	-400	-1148	-748	774	174	-948	124	73	122	108	46	52	0
1897	95	0	-425	-1152	-727	788	151	-939	114	52	157	87	71	133	0
1898	95	0	-504	-1148	-644	826	70	-896	-9	42	27	-5	42	38	0
1899	95	0	-501	-1154	-653	827	76	-903	-31	52	81	3	-7	9	0
1900	95	0	-615	-1150	-535	882	-40	-842	-7	-7	-40	-62	-7	-21	0
1901	95	0	-658	-1156	-498	907	-80	-827	-29	-112	-122	-73	-137	-85	0
1902	95	0	-635	-1154	-519	894	-58	-836	19	-54	-65	-1	-21	-23	0
1903	95	0	-646	-1160	-514	903	-66	-837	-7	-31	-31	44	-89	-69	0
1904	95	0	-561	-1156	-595	858	17	-875	32	67	40	118	-15	62	0
1905	95	0	-534	-1160	-626	847	46	-893	27	79	100	81	34	17	0
1906	95	0	-464	-1146	-682	805	109	-914	118	52	215	195	31	199	0
1907	95	0	-444	-1144	-700	794	128	-922	19	11	120	60	67	65	0
1908	95	0	-415	-1121	-706	768	145	-913	60	93	135	65	54	36	0
1909	95	0	-547	-1101	-554	824	3	-827	-25	-56	32	-25	19	42	0
1910	95	0	-549	-1047	-498	798	-25	-772	-44	-52	-95	-21	-54	-67	0
1911	95	0	-538	-958	-420	748	-59	-689	-29	-75	-164	50	-56	-36	0
1912	95	0	-497	-867	-370	682	-63	-618	-34	-62	-170	-40	-81	-93	0
1913	95	0	-390	-737	-347	563	-21	-542	29	-34	25	-11	-40	112	0
1914	95	0	-299	-613	-314	456	7	-463	-42	-42	-9	-9	9	-5	0
1915	95	0	-62	-436	-374	249	156	-405	118	81	225	118	98	27	0
1916	95	0	24	-234	-258	105	141	-246	9	77	147	83	83	114	0
1917	95	0	210	3	-207	-106	208	-102	87	100	129	89	64	54	0
1918	95	0	302	275	-27	-288	164	124	145	64	141	25	44	85	0
1919	95	0	270	566	296	-418	-13	431	-19	-25	-56	0	-3	-23	0
1920	95	0	522	882	360	-702	81	621	56	-56	-58	-7	-112	-50	0
1921	95	0	513	1193	680	-853	-83	936	-54	-93	-110	-44	-7	-19	0
1922	95	0	655	1489	834	-1072	-89	1161	15	-81	-108	-44	-9	-100	0
1923	95	0	855	1757	902	-1306	-23	1329	13	-15	-58	15	-29	-64	0
1924	95	0	950	1914	964	-1432	-7	1439	112	5	-64	75	67	11	0
1925	95	0	958	1889	931	-1423	13	1410	52	46	91	56	23	112	0
1926	95	0	910	1598	688	-1254	111	1143	71	40	141	143	108	102	0
1927	95	0	828	1270	442	-1049	193	856	79	-11	186	27	54	48	0
1928	95	0	437	737	300	-587	68	518	60	31	149	89	38	145	1
1929	95	0	70	32	-38	-51	54	-3	-73	-32	-32	-69	-7	-58	0
1930	95	0	-351	-686	-335	518	-8	-510	-95	95	-122	5	-75	-19	0
1931	95	0	-796	-1257	-461	1026	-167	-859	-110	-48	-122	-1	-62	-58	0
1932	95	0	-931	-1749	-818	1340	-56	-1283	-120	-44	-62	-19	-38	-64	0
1933	94	0	-1045	-1914	-869	1479	-88	-1391	-44	-23	-13	7	42	-15	0
1934	94	0	-1017	-2027	-1010	1522	-3	-1518	23	-27	62	27	15	-65	0
1935	94	0	-941	-2093	-1152	1517	105	-1622	32	124	95	73	104	64	0
1936	94	0	-943	-2085	-1142	1514	99	-1613	69	112	102	114	38	60	0
1937	94	0	-848	-1986	-1138	1417	145	-1562	50	145	151	48	100	73	0
1938	94	0	-826	-1821	-995	1323	84	-1408	29	7	112	64	0	21	0
1939	94	0	-743	-1650	-907	1196	82	-1278	-5	77	69	40	58	32	0
1940	94	0	-772	-1542	-770	1157	-1	-1156	-21	-71	-75	17	-112	-75	0
1941	94	0	-749	-1455	-706	1102	-21	-1080	13	-32	-9	-36	-21	-15	0
1942	94	0	-803	-1398	-595	1100	-104	-996	-93	-13	-91	-122	-52	-110	0
1943	94	0	-677	-1359	-682	1018	2	-1020	1	-9	-44	81	-32	31	0
1944	94	0	-649	-1328	-679	988	15	-1003	34	34	34	52	95	52	0
1945	94	0	-469	-1303	-834	886	182	-1068	102	126	75	108	93	112	0
1946	94	0	-419	-1276	-857	847	219	-1066	166	110	221	137	194	149	0
1947	94	0	-485	-1251	-766	868	140	-1008	75	1	71	32	11	42	0
1948	94	0	-423	-1239	-816	831	196	-1027	97	143	97	118	168	89	0
1949	94	0	-601	-1235	-634	918	16	-934	-108	-13	-81	-13	-73	-135	0
1950	94	0	-569	-1228	-659	898	45	-943	13	-75	9	29	-75	-64	0
1951	94	0	-675	-1224	-549	949	-63	-886	3	-31	-168	-21	-60	-135	0
1952	94	0	-727	-1210	-483	968	-122	-846	-129	-81	-98	-87	-159	-42	0
1953	94	0	-580	-1210	-630	895	25	-920	54	-116	-62	23	-106	-64	0
1954	94	0	-576	-1206	-630	891	27	-918	9	77	-31	118	64	27	0
1955	94	0	-560	-1198	-638	879	39	-918	-36	5	89	73	-67	0	0
1956	94	0	-368	-1200	-832	784	232	-1016	116	85	240	129	114	131	0
1957	94	0	-481	-1191	-710	836	114	-950	25	48	97	97	60	-5	0
1958	94	0	-421	-1185	-764	803	171	-974	67	56	128	44	100	100	0
1959	94	0	-576	-1187	-611	881	17	-899	13	-42	1	-60	-27	27	0
1960	94	0	-621	-1193	-572	907	-24	-882	-25	-11	-75	-32	5	25	0
1961	94	0	-703	-1189	-486	946	-108	-837	-38	0	-149	-32	-27	-106	0
1962	94	0	-619	-1185	-566	902	-26	-875	-36	-15	-58	-71	7	-48	0
1963	94	0	-679	-1185	-506	932	-86	-845	-32	-15	-65	-21	27	-36	0
1964	94	0	-634	-1179	-545	906	-44	-862	-1	-65	-29	-25	-36	-9	0
1965	94	0	-531	-1165	-634	848	51	-899	58	-9	83	32	97	65	0
1966	94	0	-458	-1160	-702	809	122	-931	50	36	36	75	32	85	0
1967	94	0	-398	-1146	-748	772	175	-947	48	79	143	97	56	133	0
1968	94	0	-479	-1146	-667	812	94	-906	46	102	52	40	29	48	0
1969	94	0	-516	-1132	-616	824	50	-874	-9	-17	5	-54	17	-67	0
1970	94	0	-638	-1115	-477	876	-80	-796	-52	15	-100	-69	-31	-38	0
1971	94	0	-728	-1090	-362	909	-183	-726	-170	-147	-254	-172	-145	-199	0
1972	94	0	-743	-1222	-479	982	-132	-850	-46	5	-164	-52	-56	-23	0
1973	94	0	-673	-991	-318	832	-177	-654	-11	-89	-139	-36	-50	-31	0
1974	94	0	-404	-667	-263	535	-70	-465	36	15	-23	-17	-36	-15	0
1975	94	0	-381	-292	89	336	-235	-101	-46	27	-83	34	36	15	0
1976	94	0	-109	46	155	31	-132	100	77	17	50	-5	77	23	0
1977	94	0	-128	275	403	-73	-265	339	153	135	-29	31	44	67	0
1978	94	0	54	527	473	-290	-209	500	64	112	52	-54	56	-7	0
1979	94	0	24	735	711	-379	-343	723	-3	83	31	3	31	-13	0
1980	94	0	83	921	838	-502	-377	879	-93	-60	-172	-81	-60	-98	0
1981	94	0	145	1039	894	-592	-374	966	-23	-38	-110	15	-54	-60	0
1982	94	0	66	1140	1074	-603	-504	1107	-1	-54	-54	0	3	-36	0
1983	94	0	-90	1233	1323	-571	-706	1278	21	-83	-9	11	19	-15	0
1984	94	0	-143	1315	1458	-586	-800	1386	42	-34	-29	79	145	21	0
1985	94	0	-274	1373	1647	-549	-960	1510	50	3	54	108	151	73	0
1986	94	0	-164	1420	1584	-628	-874	1502	110	3	62	151	69	60	0
1987	94	0	-134	1412	1546	-639	-840	1479	248	120	155	219	64	211	0
1988	94	0	-126	1402	1528	-638	-827	1465	108	56	62	17	64	32	0
1989	94	0	-89	1373	1462	-642	-775	1417	25	40	-19	89	100	21	0
1990	94	0	-130	1346	1476	-608	-803	1411	-77	-159	-166	7	-46	-77	0
1991	94	0	-44	1323	1367	-639	-705	1345	-65	-122	-114	-32	-64	-46	0
1992	94	0	39	1321	1282	-680	-621	1301	-23	-120	-79	-97	-54	-104	0
1993	94	0	115	1321	1206	-718	-545	1263	15	-164	58	5	-29	-97	0
1994	94	0	159	1336	1177	-747	-509	1256	-32	-108	73	17	-91	-141	0
1995	94	0	361	1340	979	-850	-309	1159	106	-5	110	135	116	-38	0
1996	94	0	429	1342	913	-885	-242	1127	27	151	56	98	157	-58	0
1997	94	0	496	1330	834	-913	-169	1082	32	184	77	209	75	29	0
1998	94	0	482	1323	841	-902	-179	1082	-44	69	-83	141	11	-11	0
1999	94	0	500	1299	799	-899	-149	1049	-27	67	-81	106	46	-64	0
[truncated: 32,153 more rows]
